# Supplementary material for: Clades of huge phages from across Earth’s ecosystems
Source: Nature. 2020 Feb 12;578(7795):425–31. doi: 10.1038/s41586-020-2007-4 (PMC7162821; doi:10.1038/s41586-020-2007-4)
Supplement: Supplementary file 6 — Genbank files for all genome. [file 41586_2020_2007_MOESM6_ESM.zip › genbank_genomes_SD-4/F-21_PHAGE_50_48.gbk]

LOCUS       SRR1747052_scaffold_2_prodigal-single     268100 bp    DNA     linear   BCT NOV-13-2019
DEFINITION  SRR1747052_scaffold_2_prodigal-single, contig.
ACCESSION   SRR1747052_scaffold_2_prodigal-single
VERSION     SRR1747052_scaffold_2_prodigal-single.1  GI:
KEYWORDS    .
SOURCE      F-21_PHAGE_50_48
  ORGANISM  F-21_PHAGE_50_48
            .
COMMENT     Data sourced from ggkbase. For additional details see
            http://ggkbase.berkeley.edu/organisms/405938
FEATURES             Location/Qualifiers
     source          1..268100
                     /organism="F-21_PHAGE_50_48"
                     /mol_type="genomic DNA"
     gene            complement(<1..189)
                     /locus_tag="SRR1747052_scaffold_2_prodigal-single_1"
     CDS             complement(<1..189)
                     /product="hypothetical protein"
                     /codon_start=1
                     /transl_table=11
                     /translation="LSTTSASAAKSGASTGSKTISGTGSSYLYIYADFSSYTSNSDYF
                     YINLYGPGTTSSTLISGNV"
     gene            complement(232..585)
                     /locus_tag="SRR1747052_scaffold_2_prodigal-single_2"
     CDS             complement(232..585)
                     /product="hypothetical protein"
                     /codon_start=1
                     /transl_table=11
                     /translation="VGLEYTSSNVKYGLSTTGSSDAKSKATTGSASDFSVSKTGNDYV
                     YLYADFSARTGSDWFNIKLYGPGTSSTNVIQTAKMTWTSNVVSKPSWNASAQNQTSSG
                     DFAYTVRITDTSRSG*"
     gene            complement(943..2094)
                     /locus_tag="SRR1747052_scaffold_2_prodigal-single_3"
     CDS             complement(943..2094)
                     /product="Cadherin-like domain-containing protein n=1 Tax
                     =Staphylococcus pasteuri SP1 RepID=U5UQ33_9STAP"
                     /codon_start=1
                     /transl_table=11
                     /translation="VAGTSNGEGSYSNVTASITGSNGAWTTATSSSGAASSSTASGGS
                     KLYLMASTNVNTTSTRTVSLTATVTDSAGTGTKTATASWTQNGDEKVEKAGSDGKIER
                     KYSYNAINSSMTNMSSAGGDTRTLNVNASVTKYYYWKYGGGSAGSVTSTVTDRDDSVY
                     YVMYTSHSSYGDVYTATLTRNGSTSAWTGGYLYDGDVLTVTAPAWTGTSTRYGGVAYN
                     SIFSGYKASSDSQLPNWYWTQDANIVMPSWDLGTTNEDFDMDIAGDIYANITDPDNVG
                     WFVMLTATSGPNSWIDEDPAGGYIYVRDDDTGDIAMDPSGNLPDTQNILSGTGDKRIN
                     IYIGAGNTANPDCDFSFTLTLCNKNTGSYLQSCIFYWPGQRVPYFTSSS*"
                     /db_xref="UniRef100_U5UQ33"
                     /db_xref="spas:STP1_1263"
                     /db_xref="U5UQ33_9STAP"
     gene            2225..2500
                     /locus_tag="SRR1747052_scaffold_2_prodigal-single_4"
     CDS             2225..2500
                     /product="hypothetical protein"
                     /codon_start=1
                     /transl_table=11
                     /translation="VYVVSPDCVTDFDAVSPDVEDEQLPESDDDTDTVAVLLDDVPPF
                     DGTYRYASVDGVIDVIFVPDEFLISAPDMPDTDTVNDRALSVCVVEP*"
     gene            2531..2749
                     /locus_tag="SRR1747052_scaffold_2_prodigal-single_5"
     CDS             2531..2749
                     /product="hypothetical protein"
                     /codon_start=1
                     /transl_table=11
                     /translation="VLTVYVLFSVSLVLLFAAHAAVVDDAVSVVVWLLHVYVLSAGCV
                     HDVVMLASSPLHTFVKATLILTFFADLL*"
     gene            complement(2662..2850)
                     /locus_tag="SRR1747052_scaffold_2_prodigal-single_6"
     CDS             complement(2662..2850)
                     /product="hypothetical protein"
                     /codon_start=1
                     /transl_table=11
                     /translation="VSGDRCTPSNSSGTKLTKVTGGTKIYLYGVTSNAYNKSAKNVNI
                     NVAFTNVCSGEEASITTS*"
     gene            complement(2911..3192)
                     /locus_tag="SRR1747052_scaffold_2_prodigal-single_7"
     CDS             complement(2911..3192)
                     /product="hypothetical protein"
                     /codon_start=1
                     /transl_table=11
                     /translation="VPSNGGTTSSRTVTVSFSNSQSDNCQSSSAGLTGSVTITQSGDT
                     ASFVCYKYDGTTLTKASSSWNPSVTGSSGVASSSYGYATLTVKRTPKYQ*"
     gene            complement(3343..3663)
                     /locus_tag="SRR1747052_scaffold_2_prodigal-single_8"
     CDS             complement(3343..3663)
                     /product="hypothetical protein"
                     /codon_start=1
                     /transl_table=11
                     /translation="VTLTGTNCTCVNSSGTAISSAKNGDVIYVTVGDNNHTTQERTVK
                     INATITGCSTYATSTSWTQEADSEYSCYDYSTTVSSSSTTTACAANSAVTITPRCSAT
                     KKYY*"
     gene            complement(3841..4146)
                     /locus_tag="SRR1747052_scaffold_2_prodigal-single_9"
     CDS             complement(3841..4146)
                     /product="hypothetical protein"
                     /codon_start=1
                     /transl_table=11
                     /translation="VTRTPKYVYANGGGTYTGTADNNGTLTLSGSNCSFTNSSGTAIT
                     TITNGGKAYIKASSNPGSTSSCSASSRTCSISVTAPSDTCAAASKSVTWTQAADSKT*"
     gene            complement(4441..4647)
                     /locus_tag="SRR1747052_scaffold_2_prodigal-single_10"
     CDS             complement(4441..4647)
                     /product="hypothetical protein"
                     /codon_start=1
                     /transl_table=11
                     /translation="VSATNSLTSYTGRTISAAKSSSSNIAVGGSNAFYATVTSTRKPV
                     YSSGYTGSAVNAPFNVYSMTNCTA*"
     gene            complement(4705..5148)
                     /locus_tag="SRR1747052_scaffold_2_prodigal-single_11"
     CDS             complement(4705..5148)
                     /product="hypothetical protein"
                     /codon_start=1
                     /transl_table=11
                     /translation="VITYASKGTTVSDTACGDYGGTTFYVVANGKNCYYTLTAYQAEN
                     RKTNSNYSPSNYTAEISIGSGIGPGMSGTSGTSATVTYRAYHTASDLYSSGSSNNSHT
                     VYDTAAVTKTSDANSKYTLSGTTSASGSSNTCTLSLPNMTSNTGT*"
     gene            complement(5302..5724)
                     /locus_tag="SRR1747052_scaffold_2_prodigal-single_12"
     CDS             complement(5302..5724)
                     /product="hypothetical protein"
                     /codon_start=1
                     /transl_table=11
                     /translation="LATGAGTDPEFYNGFAGYTYDNNATGKTVVTRVSSGYPSGLPNN
                     SGYALKITNTGSGTNPGLGGFYTNCQPSAMPTSGIKLIEITINAWIPKGYRLNMAGNS
                     PGTGGSYGMDTTDLDGAGEWRTYAAYIKFGPGASIIGH*"
     gene            complement(5749..6975)
                     /locus_tag="SRR1747052_scaffold_2_prodigal-single_13"
     CDS             complement(5749..6975)
                     /product="Streptococcal hemagglutinin n=2 Tax
                     =Streptococcus sanguinis RepID=F9E196_STRSA"
                     /codon_start=1
                     /transl_table=11
                     /translation="VARTSGSAGGSASIDSAGKVTVSSLSNNYYDGSTVFTVTYSYSP
                     ATPSTGTLSGPASKTVTVTQAKNVITAVTMGSVDGGAITSSVSYSAAAESKTFANVTA
                     ASISGVTVTFSSGTSVANYSTYGTLSGPSYSWTTSNSDVMTLTSTDANAISVKSVSRG
                     TTYSASARSATVTRTATYSYSLKSSYNGGSVSTKSAAGSCSGTASQAANHVAVQSVTA
                     NAGAITSSVSYSAGKQSKAFSNVTSASAGTCTLVFDSGSTTTSGVTTYGSWSGPIYSW
                     STSNSGVATLTSSNAASLTVTSVDRGTVTGAARSATITRTAVMTFTLKSDYQTSGRTA
                     TKSASASCAGTASQAANTVTYGLPSFKGLRYDKIVPAAGGSATPKWDLMYQTATYTSD
                     TGTVTLTEDEMKSASD*"
                     /db_xref="UniRef100_F9E196"
                     /db_xref="F9E196_STRSA"
                     /db_xref="sak:SAK_1493"
     gene            complement(7024..7281)
                     /locus_tag="SRR1747052_scaffold_2_prodigal-single_14"
     CDS             complement(7024..7281)
                     /product="hypothetical protein"
                     /codon_start=1
                     /transl_table=11
                     /translation="VTSGPKGTTAVTVTIASNTGSQRTAVITAVTKKRGVKATLTVVQ
                     KGDWIMSTTYSIGTLTASPASVAASGGACQVSGGAGTIVYT*"
     gene            complement(7294..7452)
                     /locus_tag="SRR1747052_scaffold_2_prodigal-single_15"
     CDS             complement(7294..7452)
                     /product="hypothetical protein"
                     /codon_start=1
                     /transl_table=11
                     /translation="MALNNRHRLLSGGGVDPSISLSRTSYTPDAAADKLTFTVTSNTD
                     WTVSSNQS*"
     gene            complement(7731..7961)
                     /locus_tag="SRR1747052_scaffold_2_prodigal-single_16"
     CDS             complement(7731..7961)
                     /product="hypothetical protein"
                     /codon_start=1
                     /transl_table=11
                     /translation="MYVWSSPFTGNVTLNQGTAISGIVNEYCGRFTAGSGSVTFTGVT
                     MWNEDRPDIVSGSTYEFSIIDNYGILTKLKTF*"
     gene            complement(8043..8753)
                     /locus_tag="SRR1747052_scaffold_2_prodigal-single_17"
     CDS             complement(8043..8753)
                     /product="Putative uncharacterized protein n=1 Tax
                     =Faecalibacterium prausnitzii SL3/3 RepID=D4KC21_9FIRM"
                     /codon_start=1
                     /transl_table=11
                     /translation="VTLNGNATTATTASVATTANKLGTNAGSATKPVYFSGGVPVAGT
                     YTLASACEKTAGPAAGNVPVVGAALGTADNVPVVTNTSGQLMPHASGALKSAAFKDAS
                     TAVWSSDNDVPTSNAVVNYVTSVVNAAVADLAKALKYESVVTSESGLASSAKGAVYFA
                     NGAFTLSAAKSSTGTPQTLEKGDMLIGDGTGKFGVVNANWTAVDGSSALQWGQTVTLA
                     TIGGKTIDAQLPAAAPSG*"
                     /db_xref="UniRef100_D4KC21"
                     /db_xref="fpa:FPR_21920"
                     /db_xref="D4KC21_9FIRM"
     gene            complement(8781..9335)
                     /locus_tag="SRR1747052_scaffold_2_prodigal-single_18"
     CDS             complement(8781..9335)
                     /product="Uncharacterized protein n=1 Tax=Clostridium
                     clostridioforme 90A8 RepID=N9YIH3_9CLOT"
                     /codon_start=1
                     /transl_table=11
                     /translation="VISLTGDVTGSGTSSIATTIADNTVTSKKIKGFTNSASDFTADA
                     SVNVPSAAAVKSFVEGKGYVTSSGVTEIAGGAGISVSGGTTSKATVSHNTSGVTAGTY
                     RSVTVNALGHVTAGSTPTTISGYGLTDAVSKNGDIMTDNLYISTDLSKDKGFVVDASS
                     TQKMGLIVGSSSKNAGLYDFKNGK*"
                     /db_xref="UniRef100_N9YIH3"
                     /db_xref="A0A0E2H455_9FIRM"
                     /db_xref="bbat:Bdt_0673"
                     /db_xref="N9YIH3_9CLOT"
     gene            complement(9357..10904)
                     /locus_tag="SRR1747052_scaffold_2_prodigal-single_19"
     CDS             complement(9357..10904)
                     /product="hypothetical protein"
                     /codon_start=1
                     /transl_table=11
                     /translation="MAVTNKIGDNTVFLYFPTTDKFNAKKSNIPATSVTFIADTGQIY
                     ANGTMFGGNTTTPKAHAAGSTTYGGATADLYGHVKLFDTAGTEKAKDSAAATPYALSV
                     VSTSLGSRISTAESGISDLSTALKKTDGRIGTDVINYLSVGTGITVTNNTDSSGKKYG
                     TISVKAKATDVSASVGGTTSRVYAVGVDKNGDLAVKVDWSVYTHPSHTAINKSSTWLT
                     GITVDGLGHVTAVTNSSLPTATDKTAGIVQLTDSSVTTENDTKYTVPTINALNAVNTA
                     AKKAADAASAAQVTANNKGKIESVDANDASAGITATTSGKDVKLSLKMSDTKNAVGKI
                     GTGKVYGVGIDSSGYLAVSVPWQNDNTVYTHPSHTAYNLNTSGKFISGLTVDTLGHVT
                     AAAESSLPTASTSAAGIVQLTDSSVTTENDTKYTVPTISALNAVNTAAKAAAAAASAA
                     QVIANDKGIVNTVSNGDGITVTNGSSANVTVKANLGNTTKLTIDTTKKVYGVGVDASG
                     KLAVSVP*"
     gene            complement(11055..12905)
                     /locus_tag="SRR1747052_scaffold_2_prodigal-single_20"
     CDS             complement(11055..12905)
                     /product="Transcriptional regulator n=1 Tax=Burkholderia
                     pseudomallei 305 RepID=A4LR85_BURPE"
                     /codon_start=1
                     /transl_table=11
                     /translation="MAGDKTKSLFQYYKKRATLDAAKENMPAGAIAFLEGEGNGVIYF
                     KASDTEFKIPGLVNTLTGTSTTNALTAAQGKALNDAITALTGTVNDLKTSTGTDAANK
                     IAKLEKSVSSIIAIQQTLVLTAAEGTPLTVTSGTLKTAEDGTVTAETNATISLNIKAS
                     NALKVDSSKNLYVDNSAISIGQSQVSGLSDKLTTIDTSIKNVDGSIGDIYEKLDTKLN
                     KTDTSIYTSAEKTKLDGINAGAQVNVIESVTATDSDGESTLTATISGKAADITSLIDA
                     RVKGEQAVKGVKTGDKILTLDSNGMLSAAVSLVYDNKNIILKDKDGNAISTVSADPFI
                     KDGMLSDVKYDASTKTITFTWNTDSGKTDPVTISLKEFIDTYKADEKTITLDETGDNP
                     IFKVKDGVFVKTTDYDTKVSAIDNSISSVKSRLSTAESSIGKLETTVSSHAESISTLT
                     DGSTNANSVKGQIEAAKKTLTGDDSKSTDSSIDLYGVRKYAEKMASSAASGVAVTAEG
                     DTLIDASASGKKVTVKATTALSTAVSNANAAVRSVTTGTGVNGTISVNTGGDTTTVTV
                     KGLDATDILAFKKAGDYATSASLATTNSNVSAVSSRVTTIETSLAWYVEE*"
                     /db_xref="UniRef100_A4LR85"
                     /db_xref="bur:Bcep18194_B0441"
                     /db_xref="A9VE65_MONBE"
                     /db_xref="A4LR85_BURPE"
     gene            complement(13015..14658)
                     /locus_tag="SRR1747052_scaffold_2_prodigal-single_21"
     CDS             complement(13015..14658)
                     /product="hypothetical protein"
                     /codon_start=1
                     /transl_table=11
                     /translation="MANYTTDLIIDGNKLDWAMSFQRTGKFPIDRSGWFNSYADAVAY
                     AKGDGSDERGIGKTRYIGQIISVVENDEVKIYKILANSTLEEVGAGKGLGSVTAENYT
                     EAISLATADNVGQIIYVKSAETIDETKYDAGAYIVSGVGTVMKLAQSSASGDVAGDIA
                     DLQQSVSDVKKDVSTNKDEIAAINEKIGTINGAADVTGSVDNKIEAAKTELTGKIDAV
                     KITGDKSVTIGADGRTVSVNIKADADNALKLDAEGGLYVTAPKTKEIKGETGNAVSVV
                     TGEDETTTIKLGIAEGEKVLTQTADGLKSNIKIAYADQKVKLLGAGDAVISEFDAADF
                     IKDGMLEDVNLVVATAEKPVNEKTSGTFVEFKFNAAESNKVIYLDVTSLIDVYTAGNG
                     VAVNGKTISIRLSEDEKHLEFTEGGVLVTKDIVGAADLKTVSDALAALDTKVTGEGGV
                     TERLTAVENTATDTKSALDALKANLSDGETFVKGVKTADGETLVKAESDGKGTVTLSS
                     TDALKSLVTTVGKLGDMAYESKADYVTKTEMEWIVVTGE*"
     gene            complement(14680..16770)
                     /locus_tag="SRR1747052_scaffold_2_prodigal-single_22"
     CDS             complement(14680..16770)
                     /product="hypothetical protein"
                     /codon_start=1
                     /transl_table=11
                     /translation="MIQFFYGAYAGYNAETHGAGIYVCNDRPTVFMHGQEIVSSQVSG
                     IQNLAYMSDVAGITDADKPDNAAGAIEFTKADGSKGYIYIPYVKADKDASTPDGVAGL
                     MSKDDKAKLDAFEFSMIESIKALLEKGELLTVAAADEKFATKADASAASTAAAEAKTA
                     AEEAKTAADAAQAGVDAVNKKVTDGDILTKGSVKEGDNALKIDESGKLYVETPKTGEV
                     VGSGLIDASTVENKTTVSFKLNSDDKVLKAGANGLETVIGLKYDGDKKTISLTGKDDA
                     VIGSSIDATPFIVDGMLDSVEVTTQDGAKGLKFTWNIDGETTGEKKTSFVSLADFNAT
                     TYTAGDHIAISDANEISVKDMDTAMTVTTEEILVGGGIAEPSMFTDGKIPAGTSLQEI
                     LTQLLCKEEYPVPTSTPGTASITTAISGGALDKAGSKVEVGTKVNLSAIAKPSATWKK
                     VGSAVTGITYGYADDAAGTNKSTAKSITKEWGTPAVTAAANVTVTYTGFNGATAPAAA
                     ESIAAQTGLTVGEGANTVKIDVKSEAYTISCDGIPSKYVCSNIGHFSEEHKTTAIAAI
                     TDKAVSAATKSDNRTVTGERHWFLGAKPSAIELNSANVRALSNNVAPTTGEITVSIAE
                     GTNAVYVVVPTGKTITKVADTGAFGTDIKDSFKSEGSVQVEGANGFAAAEYTAYVYRP
                     DAALGANTYKITIA*"
     gene            complement(16912..17334)
                     /locus_tag="SRR1747052_scaffold_2_prodigal-single_23"
     CDS             complement(16912..17334)
                     /product="hypothetical protein"
                     /codon_start=1
                     /transl_table=11
                     /translation="MATLNFYRGKLEDYKNPVNREKYTNAVYFATDTKEIWMNGGSYG
                     NISKTLKAELAGVPGKIQTLDDSVAEIRAVLKNYVKDVNLDYDNGVLTVKYVDGSEGK
                     KEWNLKNLWSASVGDFDTFGMRLTAVENKVNLIEENLN*"
     gene            complement(17359..18537)
                     /locus_tag="SRR1747052_scaffold_2_prodigal-single_24"
     CDS             complement(17359..18537)
                     /product="hypothetical protein n=1 Tax=Lentibacillus
                     jeotgali RepID=UPI0002626F8F"
                     /codon_start=1
                     /transl_table=11
                     /translation="MACKNCGTPESAMSARTGSANNTGYSDNFFMCACPEKPGRPMER
                     PAIQFMAYKNTANDLDDAVDIIKKKRPPLRPGEPAVVPYEVHVVEDGKELKEIDHYDM
                     ILAIGGVNGEDPMIIPSLREIDSRIEQIAAGAVSDIVISEIQNNKIIQETITEIVKQT
                     VGNNVVTKDQLDDAVNDAIQNANLVSADDVKDFVKGSDVDKKIDEKTASFVKADELDG
                     LATKDEIAGLATKAELDSLVTKDDVKNLVDANEVETIIADKGFVTKSESDKAIAAAVA
                     AIDIPEVPTDDHIKDLAKEVHDANMPEIPSADDIRTIAKEEAAAAAPSDDKIKEIVNT
                     EIKSETTKETITSIVSETVTTDPQIEEKITEVVKKIDSSMSWKDDSGDSGWDTEIDGE
                     *"
                     /db_xref="UniRef100_UPI0002626F8F"
     gene            18687..19595
                     /locus_tag="SRR1747052_scaffold_2_prodigal-single_25"
     CDS             18687..19595
                     /product="Marine sediment metagenome DNA, contig:
                     S01H1_S31211 {ECO:0000313|EMBL:GAG38721.1}; Flags:
                     Fragment;;  TaxID=412755 species="unclassified sequences;
                     metagenomes; ecological metagenomes.;" source="marine
                     sediment metagenome.;""
                     /codon_start=1
                     /transl_table=11
                     /translation="MPKNKLTLHMAGSSSQFVNYLKDFQKISRSLLLEIDPFNRQFIA
                     KTFSENRNAIKFSAISFDDCNMQISAHDQTDELKDLKYRIKLGILVQLPKIISIIERF
                     ESDAKDENSFDIIVNYDVLRDASGGVSDFIAENIQFNSSFLTMKMDGFRPAEFRYLPD
                     DQFNNSIFKLTDSVDFLMPSAVIASVIKTSDIVKIDPNKDTLVFYVDGKDVYVKDYTG
                     KDKSGKDNQSNFVYKIGELDSEPGYPVRVMIFRNMFIQFLDKSSDDYTVFFGKSVNGA
                     VDRLCMQTVSDKGAVSKVVISVVNED*"
                     /db_xref="X0YPS8_9ZZZZ"
     gene            19616..20707
                     /locus_tag="SRR1747052_scaffold_2_prodigal-single_26"
                     /gene="ispH"
     CDS             19616..20707
                     /gene="ispH"
                     /product="ispH; 4-hydroxy-3-methylbut-2-enyl diphosphate
                     reductase (EC:1.17.1.2)"
                     /codon_start=1
                     /transl_table=11
                     /translation="MSNIKNIKSDGQLEWSRKAAAEFDWSLYEDGWDGSGLRVNKKVK
                     TKSKKDLVFCHEKYAQKLYDLYENNGMPAEGGGKDLGVNTVVMAKTMTRISDHEISLD
                     TDAGLTVIVDMNKEKQFIDACNGASVREFMDEIAKPDSKFRDALLNQGVYAKQIKGGR
                     TSIWEGHIAKIQSEFAEQLKNPTFAYKAKVLDANNGGYIVDVQGIRCFMPGSLAAAGV
                     ITDFSELIGKEVPVMVINYVKNLGFIVSYKKYLSTILPHKIETELVIGQQITGRVTGC
                     SKFGVFVQFPDTNGEWVFSGLVHTSTMSKDFRRDFDAHRIDTGDGVDLYISNIVFEPK
                     RQRIILTDINPLDKLKAAFDSSVSEKRHK*"
                     /db_xref="cad:Curi_c14360"
                     /db_xref="A0A0G0JGD5_9BACT"
                     /db_xref="GWB1_scaffold_6614_4"
                     /db_xref="1.17.1.2"
     gene            20737..21372
                     /locus_tag="SRR1747052_scaffold_2_prodigal-single_27"
     CDS             20737..21372
                     /product="hypothetical protein"
                     /codon_start=1
                     /transl_table=11
                     /translation="MKIIILEGVDNLGKSTVARALADFYTKEGYGVVSIHCVARTDFN
                     CLAREICEMEYEEYRSNRDGEFRNETLLILDRSWKDEYVYGPIYRGKTKGEMIKRIHD
                     IVVPIRKKLVDWRANMYEVLLEADPDFAIGNDDDKSYYSGMEYDDKVNRVEYEMSMFR
                     EAMSVNEFFLDGDHKINVKVDHDGKFRPLSDITGQITGRIKFKKLQDDTVS*"
     gene            21356..22183
                     /locus_tag="SRR1747052_scaffold_2_prodigal-single_28"
     CDS             21356..22183
                     /product="Thymidylate synthase {ECO:0000256|HAMAP-Rule
                     :MF_00008}; Short=TS {ECO:0000256|HAMAP-Rule:MF_00008};;
                     Short=TSase {ECO:0000256|HAMAP-Rule:MF_00008};;
                     EC=2.1.1.45 {ECO:0000256|HAMAP-Rule:MF_00008};; 
                     TaxID=28188 species="Bacteria; Bacteroidetes;
                     Flavobacteriia; Flavobacteriales; Flavobacteriaceae;
                     Capnocytophaga.;" source="Capnocytophaga canimorsus.;""
                     /codon_start=1
                     /transl_table=11
                     /translation="MIQYLDLLRDVLKNGVKKEDRTGTGTLSVFGRMVRFDLNAGFPL
                     VTTKKIHMKSVIHELLWMISGNTNIKYLQDNGVRIWNEWADGNGDLGPVYGAQWRNFA
                     GTGVDQLADAVKTLKENPSSRRIIVSAWNPAVLPDESSKDFAANVAAGNASLPPCHCF
                     YQFYVSDNRLSCMVYQRSADMFLGVPFDIASYSLLTMMMAQVTGHELGELVYVFGDTH
                     IYLNHIDQVKEQLTREPRSLPVMNINPDVKDLFSFGYDDFKLEGYDPWPAIKAKVSV*"
                     /db_xref="A0A0B7ICW9_9FLAO"
                     /db_xref="coc:Coch_1242"
                     /db_xref="UniRef100_UPI00037AAC7B"
                     /db_xref="2.1.1.45"
     gene            22183..22689
                     /locus_tag="SRR1747052_scaffold_2_prodigal-single_29"
                     /gene="folA"
     CDS             22183..22689
                     /gene="folA"
                     /product="folA; dihydrofolate reductase (EC:1.5.1.3) id
                     =24618234 bin=Halonotius_J07HN4 species=Halonotius sp.
                     J07HN4 genus=Halonotius taxon_order=Halobacteriales
                     taxon_class=Halobacteria phylum=Euryarchaeota
                     tax=Halonotius_J07HN4"
                     /codon_start=1
                     /transl_table=11
                     /translation="MIGMIACVASNGVIGKDGKMPWGNGFKDDLAFFKKYTMGKTIVM
                     GRKTYKSLPGGKPLSGRINIVVSRHSTLSDYPPGVMLYDSPESVVDYAENGGQWIAVI
                     GGGELYRSFLDKTDELMLTVIRKKYDGDTYFPEWENIDKIFPVRKRVGGGKDEKIGLY
                     TIYKYTRK*"
                     /db_xref="Halonotius_J07HN4_2_797"
                     /db_xref="shp:Sput200_0983"
                     /db_xref="U1P6C9_9EURY"
                     /db_xref="1.5.1.3"
     gene            22700..22969
                     /locus_tag="SRR1747052_scaffold_2_prodigal-single_30"
     CDS             22700..22969
                     /product="hypothetical protein"
                     /codon_start=1
                     /transl_table=11
                     /translation="MKMKAPAVGAINQTEVLLNAENVRCSACGCTVFTPGVVFKRVSA
                     LASPSGREETVPIDVMLCQKCGKPLNLFKSEDHYNRILGEGVVKL*"
     gene            22990..23214
                     /locus_tag="SRR1747052_scaffold_2_prodigal-single_31"
     CDS             22990..23214
                     /product="hypothetical protein"
                     /codon_start=1
                     /transl_table=11
                     /translation="MESFGYYKVTVKVGVEQDNGKIKNHKETYLVMNAGSPQAAADRV
                     QDLFKSCMDEWRIESVKVEKIDDILNCSVD*"
     gene            23317..23880
                     /locus_tag="SRR1747052_scaffold_2_prodigal-single_32"
     CDS             23317..23880
                     /product="Hoar peptide n=1 Tax=Chrysodeixis chalcites
                     nucleopolyhedrovirus RepID=T1QZV9_9ABAC"
                     /codon_start=1
                     /transl_table=11
                     /translation="MSKRKNNDGGSERAEMSSMITNGGKMSATGFVGMMCAGVALVVF
                     LCFSAYFIIHPDNAVNIFEMMDKSLTILTIAAALLGVRKISGAMSSTFGKKVITVGGD
                     DNDSCNRRDNRGNRYNNGYNNGYNDGYYNGGYDNGYNDGYNNGGYNSGNNGGYNPRYS
                     TRTSTGSGMDYTMSAERSESEFDQLDG*"
                     /db_xref="UniRef100_T1QZV9"
                     /db_xref="W7UKH7_RUMFL"
                     /db_xref="ral:Rumal_3123"
                     /db_xref="T1QZV9_9ABAC"
     gene            23886..24257
                     /locus_tag="SRR1747052_scaffold_2_prodigal-single_33"
     CDS             23886..24257
                     /product="hypothetical protein"
                     /codon_start=1
                     /transl_table=11
                     /translation="MPFVYDFNKAFTPVKTVDVCPDGWKPVTVEYVTGQPNMYDTMQS
                     VCWRVKGTTHTFTIYERRLNQISHGDYAEHFKEALEGFRKDYNNWQSDPKYAGCGWVD
                     EYIRQFGGFILPDGGNVGAGQ*"
     gene            24282..25151
                     /locus_tag="SRR1747052_scaffold_2_prodigal-single_34"
     CDS             24282..25151
                     /product="hypothetical protein"
                     /codon_start=1
                     /transl_table=11
                     /translation="MKRYFQWITGDDFGKVETLAGIRYEKGEYFLDFDSGDSMNMRFV
                     AAMTNDPNSLHNRFLVEIKDPYDRWGRDVKKPRVETVGDADGNDITVEIPPIDDIVGA
                     TRNGDGDYTIGQSSVGKVTLLPPKFRGPFLPLPDPADYFAEENERKITAMRERRRPDD
                     TCSAAPEPEKIVVQKSESAAVIEPPAELKTMDGSGKSTVIKAPTDVISESDPVWILVN
                     SSKKTAASMDVTIEIGLPSKDLYKLVSTQFDGGADKFEKIIRKYIVDSLTTGPAAEQI
                     VKSVMEEYKSGNE*"
     gene            25220..25645
                     /locus_tag="SRR1747052_scaffold_2_prodigal-single_35"
     CDS             25220..25645
                     /product="hypothetical protein"
                     /codon_start=1
                     /transl_table=11
                     /translation="MKLYMTIEPLSTLKHVFTNLRSFEIIDVDFIINDIGLDVTKERN
                     AFIVNNEIVDLLKNYSRSRRTSGIIYVNRNLNCDVINSIRDTLSGYDKSLVDELILMD
                     NKDVPRISGLYPCVDEVLYFTAFKKVRIIECKPLPNFNI*"
     gene            complement(25850..26653)
                     /locus_tag="SRR1747052_scaffold_2_prodigal-single_36"
     CDS             complement(25850..26653)
                     /product="hypothetical protein"
                     /codon_start=1
                     /transl_table=11
                     /translation="MATTSDNLELTLDAMIADTDTGSVEAGIYINDDMTVETPDIETE
                     SRLCKMQERIDKINKFITKIEKYADFIRRIDLNRIFNQFVNGISKKAASKIAAMQKRC
                     RTKMELLSLKIKKASLYAKLLIVKIKRNLLMLAAEGKIAPVLQAMFSTLVIMIQAVLK
                     IIAAVLSVISALLKAIPKLFTIDPEGIAFFLTPKSMRPVKTKILNLNQSCVRVIPTPV
                     IKAIDTVLDLPVVAMGKLKSVKMASSIKKGMSAAKSALGDIDTAKPTVK*"
     gene            26794..27453
                     /locus_tag="SRR1747052_scaffold_2_prodigal-single_37"
     CDS             26794..27453
                     /product="Protein containing DeoxyUTP pyrophosphatase
                     domain protein {ECO:0000313|EMBL:EKC70116.1}; EC=3.5.4.13
                     {ECO:0000313|EMBL:EKC70116.1};;  TaxID=408170
                     species="unclassified sequences; metagenomes; organismal
                     metagenomes.;" source="human gut metagenome.;""
                     /codon_start=1
                     /transl_table=11
                     /translation="MLDKETREVLDRLTAPVIKTKQNPVDFYKCRDVNDPTRAWSAAG
                     IDFYMPRFRDGKNWPDDDKESCPAIADTVFSKDLRARSGSGWKSHIFGYDHDFDLNYI
                     ALQPGERVAIPSGIKARFNIKDIALIAFNKSGVATKKGLIVGACVVDEDYLGEIHISL
                     MNTSNTDQIRLYENEKLVQFLAIPLVRPCFGMLTENEWNEYVNESDSLRGAGWQGSSN
                     K*"
                     /db_xref="K1UF43_9ZZZZ"
                     /db_xref="UniRef100_K1UF43"
                     /db_xref="3.5.4.13"
     gene            27463..27960
                     /locus_tag="SRR1747052_scaffold_2_prodigal-single_38"
     CDS             27463..27960
                     /product="Uncharacterised protein {ECO:0000313|EMBL
                     :CRH65571.1};  TaxID=813 species="Bacteria; Chlamydiae;
                     Chlamydiales; Chlamydiaceae; Chlamydia/Chlamydophila
                     group; Chlamydia.;" source="Chlamydia trachomatis.;""
                     /codon_start=1
                     /transl_table=11
                     /translation="MSLDLYIISPEPIKKKTTGVFYRKDGRTLECETIEQVKTAFPDC
                     DLSEITVHEYETDEYWHGNLTHNLTQMAAEVKADGYTLYDLMWHPDDHGFVYVTYEYV
                     ELVNRMVDILDDLDPEVIIKTTPENGWGTYDLLLSVAGDFADQLMDLYNSVENYEDYK
                     VVADT*"
                     /db_xref="A0A0E9E4T5_CHLTH"
     gene            complement(28049..29095)
                     /locus_tag="SRR1747052_scaffold_2_prodigal-single_39"
     CDS             complement(28049..29095)
                     /product="hypothetical protein"
                     /codon_start=1
                     /transl_table=11
                     /translation="MSMELDINGLRDIYGTYTNAADAHSLSMDDLAIGVDKLGIKPVA
                     EYTFNTVLVYYSIYDSASNNILATNLFGVLFLDAPNGTSGSFTIPSLTKKKSNAAGFG
                     NGYSFRLNLKTSSITDDTTAEISDWSTGESEITADFANVTANLNKALDLMRSNIKFNR
                     SLNDKYDALTVKVDTVLSAISDGSAVKYAEDNHASPLTTHGAGTAKQYGHVKCVGDYM
                     TPAEDDSAALSQDSACEMYLNLLNLCGQTAVKHIDLSDTTYFPDETKNVTITDGKMYV
                     FDNIDGAVIRISMPANGSTEYRGQFRLKTSATVKFLYGGDELTMSGQPAEFTAGTYRY
                     SIVDGFGVMWSQTV*"
     gene            complement(29192..29383)
                     /locus_tag="SRR1747052_scaffold_2_prodigal-single_40"
     CDS             complement(29192..29383)
                     /product="hypothetical protein"
                     /codon_start=1
                     /transl_table=11
                     /translation="VTTPSGSTYYKEKAGSEIVRGFGKVAAANYRTDDRTIYNEIYVQ
                     VPSSFGGMTAYFKKVEDDN*"
     gene            complement(29426..29752)
                     /locus_tag="SRR1747052_scaffold_2_prodigal-single_41"
     CDS             complement(29426..29752)
                     /product="hypothetical protein"
                     /codon_start=1
                     /transl_table=11
                     /translation="MAKFKTPVLNAMRTQGGTFYTMPSATEDVGLNINERGNKVGVSH
                     YALLDLPGTKDNTTAWKNRGSGSDNPGVMIKDELQHYMMNLETAARNETGYDYSANLT
                     VSERAF*"
     gene            complement(29757..30674)
                     /locus_tag="SRR1747052_scaffold_2_prodigal-single_42"
     CDS             complement(29757..30674)
                     /product="hypothetical protein"
                     /codon_start=1
                     /transl_table=11
                     /translation="MPNFTRPELKQLHQSTLIGELPSISNGNNDALMALLDAVLSYGS
                     DGTDGYVKVPVHTEGKVEGDTGKFKNLICDGQLTIKNTDNITVGIGNVTYDDGTGRSL
                     KDVMTAMDSSIGELYKALTLAHLFNDGTGGTSGQSMRTARPVTVEQQKSTVVAVSTTP
                     ATLTAADANRYLAALDADVSYTYPLKYYMTKVSYDPDKFRRKADYADTVKGEKFRYYE
                     VGGARYLKIDNELPACPRGMSKGDTVSLIFNPKTESDFVVRLNDGISVKVMKSDAEVT
                     QLTLVCAGTDEDGRCDLRIISASGKIEKA*"
     gene            30768..32243
                     /locus_tag="SRR1747052_scaffold_2_prodigal-single_43"
     CDS             30768..32243
                     /product="DNA polymerase {ECO:0000256|RuleBase:RU000442};
                     EC=2.7.7.7 {ECO:0000256|RuleBase:RU000442};; 
                     TaxID=760939 species="Viruses; dsDNA viruses, no RNA
                     stage; Caudovirales; Myoviridae; Tevenvirinae;
                     T4likevirus.;" source="Acinetobacter phage Acj9.;""
                     /codon_start=1
                     /transl_table=11
                     /translation="MIINREILTGCDPDGNVTKTELISYVGADGTVKFLNYPIPKDWW
                     FNWSYSKYGDRSADPYYRSWDGKPVTKRFLDDNRDICENREHEILCSMVKAYPQMSVL
                     YDMNIPTTAFIDIEVEVDGTGFPEPSKAQSPVTTISYVVGNVVTVFGRAVLTDDQISG
                     IAKKVKEHTERFGVDYTFIYKYYRNEYDMLEDFFFNYVKNIPGLTGWNLFGFDWPYLY
                     NRCKNIGLNIKNISPTGKWTKHKVLKSEITAEIPMHKVIYDYLEIYKKWDRTVEVKEN
                     STLDFVASAALGVTKVKHSLGFQDMWEQEPDNYVFYNAIDSVLVAELDKKIKTSKTMY
                     ALANLTHVDLLNNISPVRTIEIVQCEYAWMDGKVFPNVKNNAVKQDYEGAYVYPTIPG
                     IYRNILALDFNSLYPTTQRQFNISPDTFIKKDKSYTPEADEIKTVSGAVYKRNEKGLL
                     PKILTDFYAKRKGFKKVMMAADDEINYLENVYERRTSKAMS*"
                     /db_xref="E5EPN6_9CAUD"
                     /db_xref="UniRef100_E5EPN6"
                     /db_xref="tuz:TUZN_1580"
                     /db_xref="2.7.7.7"
     gene            32243..33853
                     /locus_tag="SRR1747052_scaffold_2_prodigal-single_44"
     CDS             32243..33853
                     /product="Uncharacterized protein n=1 Tax=Prevotella sp.
                     CAG:1092 RepID=R5PTF0_9BACT"
                     /codon_start=1
                     /transl_table=11
                     /translation="MTDPGTDEKIIGYITGKDGGIVRQRCSKTALLNHGYFDYITARY
                     PDIDWTDEKSALKESLYRLRNGIEICPVCPVCGKPVRFDTGNKMYPKWCSPKCRNNDL
                     SVKEKNSAGVSAALRTAYSEHGGDIKAKRAVTLGERYGAVTSSPFSAESVRKKAERTM
                     IERHGVANAFQMPDHRASAVSSVRKNSVDMWKDRGLDIEYTDNDTVIIKNGCPVHGDI
                     ELDVKTFNNRTKPERINVSSVCPVCNPLDSYSGPEIEIKNNLDLFGIEYVMNDRSIIK
                     PYELDFYIPDKKIAVEFNGVYFHSDRSGKPIDYHKMKSDMCAAKGIELIHIWENEWSS
                     KKSLILSMLRYKLGIHTAVAYARNCVVRNISAAESRRFFECNHLQGNVGASYRYGLFY
                     DGNLVAAMTFGPTRRMLGADGKDCELYRFCVMNGVSVPGGASKLFVAALPDLRSAGFR
                     KIITYARRDWSSGNLYKKLGFTFIQYTSPGYFWADGRGTTLSRYSCRKNLLVKAGADP
                     NMTETEIMTARGFYKCHDSGNMKFEYIL*"
                     /db_xref="UniRef100_R5PTF0"
                     /db_xref="R5PTF0_9BACT"
                     /db_xref="cgu:WA5_1708"
     gene            33853..34704
                     /locus_tag="SRR1747052_scaffold_2_prodigal-single_45"
     CDS             33853..34704
                     /product="Uncharacterized protein n=1 Tax=Bacteroides sp.
                     CAG:443 RepID=R6MQS7_9BACE"
                     /codon_start=1
                     /transl_table=11
                     /translation="MKFFNKDIDLRSRFFSSVYACGDIHGSFDTFIFDLKRKKIKNAV
                     VIICGDISLGFSKPAYYEQVFKSMQAKLYDLNVTVLMFRGNHDDPDWFKFNDSGFDYD
                     YTNIVVLDDYSVVRLKDDLSVLVIGGAVSIDRKLRELNGYKYWTGEEVCLPEKNMIKK
                     FCSLPGRHIVCSHTAPDFVNATAGNAPADVLENFISLGDKNLRDDIDKDRKTLTECRK
                     LMDPAPELWLYGHFHAHAEETTDGIKYVMLDRLRDNISHTRHDMTIPDSDFWLKRDDI
                     CDWYKVL*"
                     /db_xref="UniRef100_R6MQS7"
                     /db_xref="R6MQS7_9BACE"
                     /db_xref="rbc:BN938_2565"
     gene            34740..35273
                     /locus_tag="SRR1747052_scaffold_2_prodigal-single_46"
     CDS             34740..35273
                     /product="hypothetical protein"
                     /codon_start=1
                     /transl_table=11
                     /translation="MNGNDRFDEYYSEDNWRGGRPGRDFGGNKNMYGKWDHKTHYYEF
                     YTTGGRGLKECTFDFLKKNFDVKAAPKFADGEFYFVANRGNREMVIMSFPSAGVIYNH
                     MTSSYTYITPYGEVPMDSCFKTADDAMKWIKKNEDASRGEIIAIKTKEQVAAEDAARH
                     VNFGPGGPGGQTFSFTF*"
     gene            35284..36123
                     /locus_tag="SRR1747052_scaffold_2_prodigal-single_47"
     CDS             35284..36123
                     /product="hypothetical protein"
                     /codon_start=1
                     /transl_table=11
                     /translation="MDEIYQKIVVYANNKLYRVEPISDLSKKPPRVTVRSLARTYYPV
                     HGWLKCLNAPVVYIGDLFIDIAAENDAQMEDPDVQTPYVYDEWLCNDDNYKMLAGKIG
                     MIYQPLNGSGGELKENQLLTNLYNIDHFAADDVVVFVDPEQMRTRNICGKDEYDMFYK
                     RVAYICGSLSKVYWEQKRADNPKVVPPDPNETETRSYPAEVEYVTSPSTSYTIKNGDE
                     IVDAVDGLLYSDGDNTNIAVKTKDGAYMVRTVPGAFVVYDESSARISVFPSDPLTAKG
                     KSS*"
     gene            36134..36943
                     /locus_tag="SRR1747052_scaffold_2_prodigal-single_48"
     CDS             36134..36943
                     /product="hypothetical protein"
                     /codon_start=1
                     /transl_table=11
                     /translation="MESKIYSETELKDLLSNKLGVDKEEARSCVTTVSKTLDSMASPF
                     DAEATARKCYEKAQRMGPEYKYHGMSVQDILDCWDRKNKDACECGRLVDDFIGSMLDK
                     SAMTPDDFTGLNDRLNAAKTEWRRKVECAGKTLDTLAAAGYEFMSRERDLCDPLKRIR
                     GRFDAIYYKDGAVWLFDWKSNDEITVENKYENFHGPMMGFPECKYYRYSMQLYIYKYI
                     LRMYYGIGNDIKTAFIQMTENDPVIYNTANLPYSDEFVNSVIEYGAMRAAR*"
     gene            36968..37645
                     /locus_tag="SRR1747052_scaffold_2_prodigal-single_49"
     CDS             36968..37645
                     /product="hypothetical protein"
                     /codon_start=1
                     /transl_table=11
                     /translation="MSVVMLRKRSGVNEEEMVNVQVSDPNIQKQIAQLNDAIARAEKQ
                     YNDTVTPLKQKIAALQKQDAAKQAQSSDQQGQSQQNNQQDTNESLKRVYAESIRRSRK
                     LYESVKSRRDDLTDLLIDMFADMDLSYSVSDKECKNIARKMIGVLDGFDVEDGDVWPD
                     VEDEIRLYFKNNGISLSGREKDDVIDSIRECIKSMPEYEWVFGDNNDALADDIATFSD
                     GDDMVVL*"
     gene            37685..37852
                     /locus_tag="SRR1747052_scaffold_2_prodigal-single_50"
     CDS             37685..37852
                     /product="Uncharacterized protein n=1 Tax=Solanum
                     lycopersicum RepID=K4ART0_SOLLC"
                     /codon_start=1
                     /transl_table=11
                     /translation="MAFWDNIFKDDDSDIDGLLRDDEDDFDIGSDDDDIDDGVDDEPD
                     DDSGMDDEWDY*"
                     /db_xref="UniRef100_K4ART0"
                     /db_xref="K4ART0_SOLLC"
     gene            37866..38126
                     /locus_tag="SRR1747052_scaffold_2_prodigal-single_51"
     CDS             37866..38126
                     /product="hypothetical protein"
                     /codon_start=1
                     /transl_table=11
                     /translation="MSKSYKKAVFKDNGMGKDILRRQIRSSQKNYIRSNIDKFLDDGD
                     ANIPDGKTIMNDYNWCDYRFYHEHANKKNRDNDEWYKLFRRK*"
     gene            38092..38529
                     /locus_tag="SRR1747052_scaffold_2_prodigal-single_52"
     CDS             38092..38529
                     /product="hypothetical protein"
                     /codon_start=1
                     /transl_table=11
                     /translation="MMSGISYSDGSKAEILSRVYKINVVEPESLDTDKLIEDILLTDT
                     ALYDYIEFSGSPRNCIWVGRICRNMINVMRPEIRPVFVIRFPYVTAKDKADVARVPRY
                     DLWPWDYIIIDDGSGTDQIHKVSVYGGTFVDHVMTEKTDKIEV*"
     gene            38683..39315
                     /locus_tag="SRR1747052_scaffold_2_prodigal-single_53"
     CDS             38683..39315
                     /product="hypothetical protein"
                     /codon_start=1
                     /transl_table=11
                     /translation="MEARTSRIELTKADVIGITAAIMTCKVKRIDVTTPVKARKFFNQ
                     LFTAAPAISPSVRPLWNKAVAKHRLTNETTVMNFFKAAEVRSAIHADAVGRGLEFVET
                     KVEKNERIIKKIKDDLKGLYTFDEIEITNPDNTFVVRNADGLGDPMFVDGGEEFISDH
                     MHELSMLYKAMTGTPYYDARPIRYTTWLANPEKRDRTRTVEIDVNDIDID*"
     gene            39373..39612
                     /locus_tag="SRR1747052_scaffold_2_prodigal-single_54"
     CDS             39373..39612
                     /product="hypothetical protein"
                     /codon_start=1
                     /transl_table=11
                     /translation="MKKSELCDMLTTDIKKIGEMHERWMNVLYEGTPAKDHIDDLPKA
                     ERIAIDRACFSLSILYTSFDYLADVIELKRRNSLQ*"
     gene            39819..40031
                     /locus_tag="SRR1747052_scaffold_2_prodigal-single_55"
     CDS             39819..40031
                     /product="hypothetical protein"
                     /codon_start=1
                     /transl_table=11
                     /translation="VLSAFIWPLPIFIIILYGLLMLVRKITVCCVNGIIDIFIKADGK
                     DNTKATVKKSVDCEKEEDTKEEDTWF*"
     gene            40050..40217
                     /locus_tag="SRR1747052_scaffold_2_prodigal-single_56"
     CDS             40050..40217
                     /product="hypothetical protein"
                     /codon_start=1
                     /transl_table=11
                     /translation="MISKVYYVRVGIYCGTAMTLRDAEEMEKHFTRMTDELDHRFDVN
                     TGYVVGKKSES*"
     gene            40214..40747
                     /locus_tag="SRR1747052_scaffold_2_prodigal-single_57"
     CDS             40214..40747
                     /product="Uncharacterized protein n=1 Tax=Helicobacter
                     canis NCTC 12740 RepID=V8CLB6_9HELI"
                     /codon_start=1
                     /transl_table=11
                     /translation="VNSIIYMENKSNNLDKIRQARRAGNGGTQEYFTPRPLVDMMLDK
                     LPDDVFTDFGKTILEPSAGNGNFVIAILERRFENINHITEITMALSTVYAVELMPDNV
                     NEMKDRIKDIVYKKCRELYAALNAPDDVAVKEIDDMWSSTFKPVIDHNIVCHDFFTWD
                     FERWEPLSVGEKAPALF*"
                     /db_xref="UniRef100_V8CLB6"
                     /db_xref="V8CLB6_9HELI"
     gene            40976..42904
                     /locus_tag="SRR1747052_scaffold_2_prodigal-single_58"
     CDS             40976..42904
                     /product="hypothetical protein"
                     /codon_start=1
                     /transl_table=11
                     /translation="MKIMKSFDLVNNIVTDIVPSDWGEYRHDPMWIYVLTTNELEREG
                     IVKIGESHNPESRVVQLCNANAGKPALLPDERWFTKYKVLVPESYTGYVNDKGKYKTR
                     ISGFDHEVHSYLVKRHGIIRVENHPKYPDNTELFRISPETAHDMICEYFGAEPDNRRV
                     RRPNDVKIVYTPADCVKTMFDRYMFKMRPGCVSPDHKMADNFDLSQRSRKEPFTICTM
                     IAKNAVFINAAIDRFVKCTKGMGKAEIIKRCLADNIYAYCYTENCKNAVKEQIRNHII
                     YELNIKMDGRIIDELVDNGNIRAIYSMEDSRKEMESKIADCIGGRRFDAVVMNPPYDS
                     GLHLKFLRKALEISDQYVLTIQPAAWLVGCQTSNDDTKAIVKAADMYHTVVDSVHGTT
                     MFNNDAMIAGEITIDFFDKKDPDRCLMFNGNRYDRCADVDLYKHSDKYVNFIKFIDEL
                     VQKNGSVESHILRSPNAKSKIFSKNCIDYDNTDSPVIRMTGFAGDKKIRSKSNGDFWT
                     LGLGKGDGKSAKSVICRNISEFNKTDKNEDRLDVYIRFYDKLNRDNCYNYFKTDFARI
                     CVKRKKHNEHLDAGPLRYVPFFDFSDKRFSGSPTDIDNVIFSMYTDWCVQHLIEPDTD
                     IVRYYIEDELPDFYKIRK*"
     gene            43171..43247
                     /locus_tag="SRR1747052_scaffold_2_prodigal-single_trna_1"
     tRNA            43171..43247
                     /product="Arg"
     gene            43252..43338
                     /locus_tag="SRR1747052_scaffold_2_prodigal-single_trna_2"
     tRNA            43252..43338
                     /product="Leu"
     gene            43352..43439
                     /locus_tag="SRR1747052_scaffold_2_prodigal-single_trna_3"
     tRNA            43352..43439
                     /product="Tyr"
     gene            43448..43533
                     /locus_tag="SRR1747052_scaffold_2_prodigal-single_trna_4"
     tRNA            43448..43533
                     /product="Ser"
     gene            43627..43854
                     /locus_tag="SRR1747052_scaffold_2_prodigal-single_59"
     CDS             43627..43854
                     /product="hypothetical protein"
                     /codon_start=1
                     /transl_table=11
                     /translation="MDLSFDDFRADVMSAAAERPSYIRFGQAVFNYIDEMYGVARDVQ
                     FVDGIDCFYNDNDADMFMVAAWRRVTATGGK*"
     gene            43963..44039
                     /locus_tag="SRR1747052_scaffold_2_prodigal-single_trna_5"
     tRNA            43963..44039
                     /product="Ile"
     gene            44050..44124
                     /locus_tag="SRR1747052_scaffold_2_prodigal-single_trna_6"
     tRNA            44050..44124
                     /product="Asn"
     gene            complement(44071..44286)
                     /locus_tag="SRR1747052_scaffold_2_prodigal-single_60"
     CDS             complement(44071..44286)
                     /product="hypothetical protein"
                     /codon_start=1
                     /transl_table=11
                     /translation="MLPPVIILSFWLCLALPDPAAVVSKIIVRPAGLEPCDPVIKSHV
                     LYQLSYKRILSRANRDSNPDKRINSPP*"
     gene            44131..44207
                     /locus_tag="SRR1747052_scaffold_2_prodigal-single_trna_7"
     tRNA            44131..44207
                     /product="Lys"
     gene            44401..44474
                     /locus_tag="SRR1747052_scaffold_2_prodigal-single_trna_8"
     tRNA            44401..44474
                     /product="Leu"
     gene            44621..44923
                     /locus_tag="SRR1747052_scaffold_2_prodigal-single_61"
     CDS             44621..44923
                     /product="hypothetical protein"
                     /codon_start=1
                     /transl_table=11
                     /translation="MKITQYIHVVQRKDRTLLTSRRGFESSLGYRIYVAPVVKLADTS
                     DLGSEGSGFESLLGHKILIRRRHLTVRIPDFHSGNPGSSPGGGANGEVADEVIAPV*"
     gene            44639..44709
                     /locus_tag="SRR1747052_scaffold_2_prodigal-single_trna_9"
     tRNA            44639..44709
                     /product="Arg"
     gene            44723..44799
                     /locus_tag="SRR1747052_scaffold_2_prodigal-single_trna_10"
     tRNA            44723..44799
                     /product="Leu"
     gene            44811..44885
                     /locus_tag="SRR1747052_scaffold_2_prodigal-single_trna_11"
     tRNA            44811..44885
                     /product="Glu"
     gene            44888..44963
                     /locus_tag="SRR1747052_scaffold_2_prodigal-single_trna_12"
     tRNA            44888..44963
                     /product="Pseudo"
     gene            45045..45116
                     /locus_tag="SRR1747052_scaffold_2_prodigal-single_trna_13"
     tRNA            45045..45116
                     /product="Lys"
     gene            45448..45520
                     /locus_tag="SRR1747052_scaffold_2_prodigal-single_trna_14"
     tRNA            45448..45520
                     /product="Glu"
     gene            complement(45647..45769)
                     /locus_tag="SRR1747052_scaffold_2_prodigal-single_62"
     CDS             complement(45647..45769)
                     /product="hypothetical protein"
                     /codon_start=1
                     /transl_table=11
                     /translation="MKKMSNKQLYDPKNKINVAATAAHITIKTKDSRNLRIISG*"
     gene            45887..46375
                     /locus_tag="SRR1747052_scaffold_2_prodigal-single_63"
     CDS             45887..46375
                     /product="Uncharacterized protein n=1 Tax=Clostridium sp.
                     CAG:508 RepID=R6Q6N8_9CLOT"
                     /codon_start=1
                     /transl_table=11
                     /translation="MRTKINILIDNIKDSYAHIPYTIRHRRVFRIVEREFTGKVTHWF
                     HDMDKLALYTFAPWLGTQRISDIHCRRTGHHPKYKDNTGKIVYKENITDDNIAEMLID
                     WESARFTKPDKPLDMYGTLIRYYPELTARACKVIRERFRPETRVHDPADIIQAMRIGM
                     FW*"
                     /db_xref="UniRef100_R6Q6N8"
                     /db_xref="R6Q6N8_9CLOT"
     gene            46574..46647
                     /locus_tag="SRR1747052_scaffold_2_prodigal-single_trna_15"
     tRNA            46574..46647
                     /product="Gly"
     gene            46674..46747
                     /locus_tag="SRR1747052_scaffold_2_prodigal-single_trna_16"
     tRNA            46674..46747
                     /product="Gln"
     gene            46941..47029
                     /locus_tag="SRR1747052_scaffold_2_prodigal-single_trna_17"
     tRNA            46941..47029
                     /product="Ser"
     gene            47166..47240
                     /locus_tag="SRR1747052_scaffold_2_prodigal-single_trna_18"
     tRNA            47166..47240
                     /product="Gly"
     gene            47313..47387
                     /locus_tag="SRR1747052_scaffold_2_prodigal-single_trna_19"
     tRNA            47313..47387
                     /product="Met"
     gene            47393..47468
                     /locus_tag="SRR1747052_scaffold_2_prodigal-single_trna_20"
     tRNA            47393..47468
                     /product="Arg"
     gene            47479..47553
                     /locus_tag="SRR1747052_scaffold_2_prodigal-single_trna_21"
     tRNA            47479..47553
                     /product="Met"
     gene            complement(47510..47644)
                     /locus_tag="SRR1747052_scaffold_2_prodigal-single_64"
     CDS             complement(47510..47644)
                     /product="hypothetical protein"
                     /codon_start=1
                     /transl_table=11
                     /translation="MLAFIHIIYKLYSTFSKTIVLPLNYEGITVLVAGGGFEPPTFRL
                     *"
     gene            47963..48757
                     /locus_tag="SRR1747052_scaffold_2_prodigal-single_65"
     CDS             47963..48757
                     /product="Uncharacterized protein n=1 Tax=Microscilla
                     marina ATCC 23134 RepID=A1ZR12_9BACT"
                     /codon_start=1
                     /transl_table=11
                     /translation="MTETKMNTLLARTDHAAASVNKMFADYGAFFKTKQGAFRGEKKT
                     FEPRAGYFEDPSKIGNTKVVTTVGEKLDWFNDRLKKYLKDVFTVEETNSAGANRVELV
                     VNGRSFGKFTALELMRLKSLLTNSSLSTVYENIPVRSDAEVWSPVTDPEYAGREVFQT
                     ELVKGVTRTTENEEVILKDPNLDPAHLPSNYSAKVTVKRKTVETGDYTQQKFTGEWTQ
                     RQRAELLKRKSDLLAAVIAALKEVNDTDVQLPEFDVDSIVDYITEG*"
                     /db_xref="UniRef100_A1ZR12"
                     /db_xref="A1ZR12_9BACT"
     gene            49197..49273
                     /locus_tag="SRR1747052_scaffold_2_prodigal-single_trna_22"
     tRNA            49197..49273
                     /product="Thr"
     gene            49395..49471
                     /locus_tag="SRR1747052_scaffold_2_prodigal-single_trna_23"
     tRNA            49395..49471
                     /product="Met"
     gene            49476..49551
                     /locus_tag="SRR1747052_scaffold_2_prodigal-single_trna_24"
     tRNA            49476..49551
                     /product="Pro"
     gene            49556..49628
                     /locus_tag="SRR1747052_scaffold_2_prodigal-single_trna_25"
     tRNA            49556..49628
                     /product="Ala"
     gene            49645..49773
                     /locus_tag="SRR1747052_scaffold_2_prodigal-single_66"
     CDS             49645..49773
                     /product="hypothetical protein"
                     /codon_start=1
                     /transl_table=11
                     /translation="MSKNRKDISAVVSIGDHIEYANSSDAVDAVLMILEKNGEKMT*"
     gene            49813..50058
                     /locus_tag="SRR1747052_scaffold_2_prodigal-single_67"
     CDS             49813..50058
                     /product="hypothetical protein"
                     /codon_start=1
                     /transl_table=11
                     /translation="MQKSPVDVIYSLIQNLVNDKDLVMVQSAITSHDVVNDSDMAYKI
                     WSAVTKMFQSCFAPTDLLNKMLNLVKAMYKELYRSSW*"
     gene            50168..50257
                     /locus_tag="SRR1747052_scaffold_2_prodigal-single_68"
     CDS             50168..50257
                     /product="hypothetical protein"
                     /codon_start=1
                     /transl_table=11
                     /translation="MKRFYKVQEEFDMSEISDTDCTDTDMSVF*"
     gene            50296..50637
                     /locus_tag="SRR1747052_scaffold_2_prodigal-single_69"
     CDS             50296..50637
                     /product="hypothetical protein"
                     /codon_start=1
                     /transl_table=11
                     /translation="MNHINEDFDLSNMSDIDYIDIFADIDQDAEIVNNFTNALRRDLY
                     LTNTAIPDNFDVGGVDLIKIDDDCIVGKILTWDAEKVMHHFGLYRLFCSIILYPGKDG
                     QIEFNRRIGLP*"
     gene            50824..51102
                     /locus_tag="SRR1747052_scaffold_2_prodigal-single_70"
     CDS             50824..51102
                     /product="hypothetical protein"
                     /codon_start=1
                     /transl_table=11
                     /translation="MSNQIKIQKNQYLNDFLVTEDFDFSDMSDVDYTDTFSDMDQAAE
                     EMFDFTACLRKSILIRAQTQEKKGFIRGSDPAFDSLFATAVSGSAADG*"
     gene            51334..51855
                     /locus_tag="SRR1747052_scaffold_2_prodigal-single_71"
     CDS             51334..51855
                     /product="hypothetical protein"
                     /codon_start=1
                     /transl_table=11
                     /translation="MIGSPEYVFGDVIAGDPVIEPMVGLKPITLRTLIGSPVEVTGDF
                     ICTMDPAGPFVPGFLNGAPERIGQNFAVHVTGEERMSRSMTSFLWDGKGNIIPAFTDG
                     IRRVVKGFFVYPPHPGARSVERRKSECDLIVIGTSSSQRRLPPSLVGKTLPDMEVSTG
                     NVVVYGDPVVCVK*"
     gene            52153..52752
                     /locus_tag="SRR1747052_scaffold_2_prodigal-single_72"
     CDS             52153..52752
                     /product="hypothetical protein"
                     /codon_start=1
                     /transl_table=11
                     /translation="MNLYLFADGVALAEIVRNNISYTIDPLYQIIVKLTAAGHGDGGN
                     MIYTGNMDIDLTGCPDKCGRLTIQLDEPFNTFSFTGSPREVDGDFIVRDMWADVNDMT
                     GGPDRITGSFYWYAKANIPGRLKSLLGCPFEIMGNMSVVNSPCARFPLNAGHKVKIGG
                     LLNAGYLSQDTIPDMIKKRGYTVLSDGAVLEMTTGGKSA*"
     gene            52991..53299
                     /locus_tag="SRR1747052_scaffold_2_prodigal-single_73"
     CDS             52991..53299
                     /product="hypothetical protein"
                     /codon_start=1
                     /transl_table=11
                     /translation="MEKINDNVMKSTYIYIATTDQLRKQRKQNVFKVGYADDVERRMK
                     ELRGYASSRNDRWYAMHVYEVVKNPGKNPDHEFHVWYEIKHGVKLMTDDEIRAVIGLG
                     *"
     gene            53474..54817
                     /locus_tag="SRR1747052_scaffold_2_prodigal-single_74"
     CDS             53474..54817
                     /product="hypothetical protein"
                     /codon_start=1
                     /transl_table=11
                     /translation="MMVDKLTAINPRFFDFDSNKNLKVCDFACKDTSFVNALLDAMFT
                     YNNGMSMSKSKAKSLIEDILSEHIFAYCLDSERENIMNGVKRHITSNPDIYKKMDGNK
                     LNDKIFRNFTVEYMEEYNRDTMDSKLDMLSGGGRRFDAVVMNPPYSTTGGGNLHLDFT
                     KAALEIADNVVSLFPFSFIKRTSKQYEKYNVAFDDRLLSVEEISSKMFSGTNMQNVGI
                     YNFVPYNDSVITVTDLTGSTKTVRSLSESDVVKEESELFDAMKSVGHINHVALLRDGR
                     NIRKMNPNLSAADAQIIKCNELAAKQSSKFDNKKVCLVASAISGTNTKFNGKIISQSS
                     GQICDTVESLNDALVHMTAHNYCGLFVNSVKAAKQLKQSCQGNLIRFLIYRSQKDRRI
                     TARTLDSIPNIDWSDSKAKTDQGILELCGMTPDRARYWAEYCADKIYQVDHGKLV*"
     gene            54820..55293
                     /locus_tag="SRR1747052_scaffold_2_prodigal-single_75"
     CDS             54820..55293
                     /product="hypothetical protein"
                     /codon_start=1
                     /transl_table=11
                     /translation="MESMKSYGNYSRVSNISIPPYCAAAREYDTAICYHLRYMNYIAH
                     PNYFNRGTGSKICRVCPHCVGRYSVYPKIVHGFLWSIMRRSESYSVHVEDQLANIDDY
                     VSYTRYASYLAGLTDDTYYDCNSITYSFHIVRLYINKWHAGRHAEYDVNDINSTD*"
     gene            55293..55550
                     /locus_tag="SRR1747052_scaffold_2_prodigal-single_76"
     CDS             55293..55550
                     /product="hypothetical protein"
                     /codon_start=1
                     /transl_table=11
                     /translation="MTVNLQTPIRDFTQGPAPGQNMLDFKRDLTPAQKYMLTRINVMS
                     AVKMYMMYHLDLKLPVKRMTPPVDINDTFDPFHPFHMISLK*"
     gene            55583..55658
                     /locus_tag="SRR1747052_scaffold_2_prodigal-single_trna_26"
     tRNA            55583..55658
                     /product="Asp"
     gene            55686..56066
                     /locus_tag="SRR1747052_scaffold_2_prodigal-single_77"
     CDS             55686..56066
                     /product="hypothetical protein"
                     /codon_start=1
                     /transl_table=11
                     /translation="VGRQARVGVSVRCTLSNGLMVCEVPGYRCPEDQIPYETVRTCFL
                     YMSFSVNEYIRSGGRSLDAGIRAGRRYSVLESFYPRGIVPADVRNRFGADPRFDFINE
                     NLNTHDYNIMMKAVERYLGDHLDG*"
     gene            56100..56606
                     /locus_tag="SRR1747052_scaffold_2_prodigal-single_78"
     CDS             56100..56606
                     /product="hypothetical protein"
                     /codon_start=1
                     /transl_table=11
                     /translation="MIELRFPSFIMSEIYEDDPGLRDILDFYGYYVTHIEDNVIQVEP
                     KYSRNMSSYIYGECRGIVFHMTDVNNIPSIMRNGLRTKTARYRIFPRRVYVFADPDIM
                     DVNDDIFAEYAPELMERPENLSVLKLDVRGMGVDFYQDLAMDRDGVFFTYTNLPAACI
                     VGCSRVLK*"
     gene            56635..56829
                     /locus_tag="SRR1747052_scaffold_2_prodigal-single_79"
     CDS             56635..56829
                     /product="hypothetical protein"
                     /codon_start=1
                     /transl_table=11
                     /translation="MDNNLRKFGWIAFVMVSVLLLVITSSGVWNAVALKSVDPFYGWI
                     AGANFIVSAFFIWRYFKDKL*"
     gene            56862..57023
                     /locus_tag="SRR1747052_scaffold_2_prodigal-single_80"
     CDS             56862..57023
                     /product="hypothetical protein"
                     /codon_start=1
                     /transl_table=11
                     /translation="MKKFISFILAAAMLVCVMSCGNNKKADVTDQDNVTVIASSADST
                     ATADSVVVE*"
     gene            57062..57135
                     /locus_tag="SRR1747052_scaffold_2_prodigal-single_trna_27"
     tRNA            57062..57135
                     /product="Thr"
     gene            57156..57428
                     /locus_tag="SRR1747052_scaffold_2_prodigal-single_81"
     CDS             57156..57428
                     /product="TM2 domain protein n=1 Tax=Corynebacterium
                     amycolatum SK46 RepID=E2MW12_CORAY"
                     /codon_start=1
                     /transl_table=11
                     /translation="MKQRIIAILLALFLGTLGVHAFYLNDKKHGQTLLILTLVGWFTS
                     FLLIGFIPLVVTAVWAFVDFVKLCLMSDREFERKYTCPEEIIDISE*"
                     /db_xref="UniRef100_E2MW12"
                     /db_xref="cmq:B840_05770"
                     /db_xref="A0A0B6TVL0_9CORY"
                     /db_xref="E2MW12_CORAY"
     gene            57494..57566
                     /locus_tag="SRR1747052_scaffold_2_prodigal-single_trna_28"
     tRNA            57494..57566
                     /product="Thr"
     gene            57579..57652
                     /locus_tag="SRR1747052_scaffold_2_prodigal-single_trna_29"
     tRNA            57579..57652
                     /product="Cys"
     gene            57782..58216
                     /locus_tag="SRR1747052_scaffold_2_prodigal-single_82"
     CDS             57782..58216
                     /product="hypothetical protein"
                     /codon_start=1
                     /transl_table=11
                     /translation="MDNTRFEHYYEKVDEERDMRRIGFVLTLYYARRFEIVTSNIRTA
                     MKDFDTVFRPSAEPTVKKYKMLSTYSTRNAHNVDENGKSILCKGIRNSLLKNDYINVI
                     DLDRRITGKKYAVEQFSVGYIRLLSSISEQQGCIMKHCRIIR*"
     gene            58224..58718
                     /locus_tag="SRR1747052_scaffold_2_prodigal-single_83"
     CDS             58224..58718
                     /product="hypothetical protein"
                     /codon_start=1
                     /transl_table=11
                     /translation="LKIFFCYGKNSYIRIVILDDILFNLLIYKVMAKLKKNQFQSDLM
                     RNYKQLRDSKAQAVVTNCEKVYRRKIEDLVERCRQVEMDRQDIINELVPSGLGQTNVV
                     PSDFSAESLYQKDIEMGKVERRAKIELEVACDRYQKLFGPLKEAESIKEILPDLTVYE
                     FEEE*"
     gene            58718..59623
                     /locus_tag="SRR1747052_scaffold_2_prodigal-single_84"
     CDS             58718..59623
                     /product="Uncharacterized protein n=1 Tax=Chryseobacterium
                     gleum ATCC 35910 RepID=D7VUN4_9FLAO"
                     /codon_start=1
                     /transl_table=11
                     /translation="MGCGTYSSAAREIRAAENGYRDKSAREIFTERSLNSEMSPYGLD
                     VRESRDSAEHPDSFPIIIALDVTGSMGSIPTYLVKRGLPAIMDKIIKSGIKDPQVLFL
                     GIGDHEWDDAPLQVGQFESSDELLDHWLTKVYIEGGGGGNDGESYLLAWDVAARHTST
                     DAWEKRKKKGLCVTIGDEKTLETVPLSDMKRLYGPDCAGQSAGDANMLFVAASEKWEC
                     FHINLTSTYSGKRPSVQSFWKQLCGDHCVIVDDKEKVADVIADLAIKTYGEVKPETVG
                     LDDDDNFTIKPAGTKRAVPDDDWDD*"
                     /db_xref="UniRef100_D7VUN4"
                     /db_xref="A0A0F9Q1V9_9ZZZZ"
                     /db_xref="chz:CHSO_0572"
                     /db_xref="D7VUN4_9FLAO"
     gene            59657..59770
                     /locus_tag="SRR1747052_scaffold_2_prodigal-single_85"
     CDS             59657..59770
                     /product="hypothetical protein"
                     /codon_start=1
                     /transl_table=11
                     /translation="MGCINYGTAPIEVEKQEQVKSDTENKEHQNNDAAEES*"
     gene            59937..61394
                     /locus_tag="SRR1747052_scaffold_2_prodigal-single_86"
     CDS             59937..61394
                     /product="Adenylosuccinate synthetase n=1 Tax=Dyadobacter
                     fermentans (strain ATCC 700827 / DSM 18053 / NS114)
                     RepID=C6W632_DYAFD"
                     /codon_start=1
                     /transl_table=11
                     /translation="MGFGDEGKGRVTAWLADKMARTTSAPYRDKAACVVRFSGGQQAG
                     HTVVSKLDGMIPYTFESDKYSHQIRHVFSTLGSGTLSDFNTYVSKYCVFDPQCAVNEF
                     RAIGNEIENELVGVPVKGFDMIMPDDAAHDMCGKYWMYLPKCVIDPRVPLTTPYEVYA
                     NQHSGDTISDGTCGMGVWATRVRETAGISITAGDMRYPVVLRTKLKSLAGWYRKSGVL
                     PADIDLELDRWLSAVDLIIRDSRHFSIGPLPACSDGLIFEGSQGLLLDQTHGFAPNTT
                     PSDTGLSNLTAFDNDLGFGKRPINMLNDIFLRNNGEDMRDIVFSSDIYLVTRAYQTRH
                     GAGFMTNETLPHNIADDPDETNVMNEWQKDFRKSILDVDLLNYALDRHMICETVNGTK
                     SRLHLVVTCVDHVRDALCFTENGKMRQFSDTDEFIAEIGSALFDHRTITSEVKLHYSD
                     SPSGQIKDAMSKQEYMRRNYVRYASTYDSNCVAIG*"
                     /db_xref="UniRef100_C6W632"
                     /db_xref="A0A0F9MNN0_9ZZZZ"
                     /db_xref="dfe:Dfer_1263"
                     /db_xref="C6W632_DYAFD"
     gene            61420..62055
                     /locus_tag="SRR1747052_scaffold_2_prodigal-single_87"
     CDS             61420..62055
                     /product="Uncharacterized protein n=4 Tax=Bacteroides
                     RepID=A6L6Q9_BACV8"
                     /codon_start=1
                     /transl_table=11
                     /translation="MEILTDFDYTFESGDRLFFTSDTHFGHERIIQYCNRPFRDAVEM
                     NEALIRNWNAVVPSDGIVFHLGDFAMGMDQDRIAGIISRLNGTVYLVAGNHDRHSLSP
                     SVQDMFKDVIYQTLIKVGRKKLLLSHFPLLCYTGQDKGVDDTVIQLYGHVHSGPSSDG
                     SDSERVRMCCFPGQYDVGVDNNSYAPVSYADVIGKVIPALEKHDRHKRKDL*"
                     /db_xref="UniRef100_A6L6Q9"
                     /db_xref="bvu:BVU_3762"
                     /db_xref="A6L6Q9_BACV8"
     gene            62056..62373
                     /locus_tag="SRR1747052_scaffold_2_prodigal-single_88"
     CDS             62056..62373
                     /product="hypothetical protein"
                     /codon_start=1
                     /transl_table=11
                     /translation="MENKERKIIRYEVTWPAGMNPSYRMTFPPDQFKDRLAAGFVVDF
                     QRTLNSMRKGGKTVTINLSDCDVYRVERTVTVTKSKVDIPNMEERFIDRDIRDNDDTL
                     LTD*"
     gene            62391..62843
                     /locus_tag="SRR1747052_scaffold_2_prodigal-single_89"
     CDS             62391..62843
                     /product="Aminoacyl-tRNA hydrolase n=1 Tax=Bacteroides sp.
                     CAG:530 RepID=R6DHN9_9BACE"
                     /codon_start=1
                     /transl_table=11
                     /translation="MEEIHNEIKDARPVKQVIVFRKDLLKGQDAIRKGKFAGQVAHAS
                     TAALLSCFRKREAGGMCCYDVEFKKGTYLDTWLNGIFTKVVVSVPDDDTLRDLYNQIQ
                     MDAPEIPVALITDCGRTEFHDMPTNTCIGIGPYYADEIDKFTAGLPLL*"
                     /db_xref="UniRef100_R6DHN9"
                     /db_xref="R6DHN9_9BACE"
     gene            62960..63048
                     /locus_tag="SRR1747052_scaffold_2_prodigal-single_trna_30"
     tRNA            62960..63048
                     /product="Ser"
     gene            63057..63128
                     /locus_tag="SRR1747052_scaffold_2_prodigal-single_trna_31"
     tRNA            63057..63128
                     /product="Arg"
     gene            63369..63761
                     /locus_tag="SRR1747052_scaffold_2_prodigal-single_90"
     CDS             63369..63761
                     /product="hypothetical protein"
                     /codon_start=1
                     /transl_table=11
                     /translation="MVVLKSILFVIGAIIALIAIAGTVMMLFHVLSMCAHDKDCDNLA
                     AANDVDIPESAEEYRIGTEEPYDVINPVLVNKTVGNVVTNPNDDGQDSDGNTMTVSPD
                     DSTTTVEPEPPVKKKTMRKKKTSVNPVE*"
     gene            63867..64325
                     /locus_tag="SRR1747052_scaffold_2_prodigal-single_91"
     CDS             63867..64325
                     /product="Uncharacterized protein n=1 Tax=Niastella
                     koreensis (strain DSM 17620 / KACC 11465 / GR20-10)
                     RepID=G8TIF8_NIAKG"
                     /codon_start=1
                     /transl_table=11
                     /translation="MFRTEKGGRVEDPAAYVKEYIKSRRGTPVQVIIGSDSQNYGPVT
                     SYATVIVLYVPGHGGHVLYERDRKKREISNAARLLNEVSRSITTADMLKAGGVGKVDY
                     IDIDINPDDRYKSNGVYAAAVGMVRGMGYECRCKTLGAAATYCADRAARR*"
                     /db_xref="UniRef100_G8TIF8"
                     /db_xref="nko:Niako_5540"
                     /db_xref="G8TIF8_NIAKG"
     gene            64340..64711
                     /locus_tag="SRR1747052_scaffold_2_prodigal-single_92"
     CDS             64340..64711
                     /product="hypothetical protein"
                     /codon_start=1
                     /transl_table=11
                     /translation="MNSKLSSESFVVSGPSFRSGARPSWCRVKYPFNSAPYLDNHFLR
                     IDTDGSFPDTNCLKWPQSLRFAASRFHYNMRTEHHARLTEDVRLYQSTCMNCVYYVSK
                     FNYSPKAVMHRANHLLNELEF*"
     gene            64850..65242
                     /locus_tag="SRR1747052_scaffold_2_prodigal-single_93"
     CDS             64850..65242
                     /product="hypothetical protein"
                     /codon_start=1
                     /transl_table=11
                     /translation="VVQTHDVGMPSWCPFQGQCMMLRTIFGGPQRHIPLLTENGAAAA
                     VDLKVKDVRPAGKNFCMFCDDGILFHKSLNSCRDTRKYNVANMTVIGMQKLTGGRPGV
                     YDFAAVRYTAYIGHGENPKALSHKRNVH*"
     gene            65263..65703
                     /locus_tag="SRR1747052_scaffold_2_prodigal-single_94"
     CDS             65263..65703
                     /product="hypothetical protein"
                     /codon_start=1
                     /transl_table=11
                     /translation="MKSRMKSGKDSQYKESMFMMNKGKTSKNGYDIKSLPTYMWCDLA
                     ARGLMCWKRLNGERNAKGLYMTQCIRCNHIRKSSEQYDPRMARLTSGWNMMYNIRHFC
                     IQGMSGRYTVPDINVYGYSSPHPGWTRLVSVPPRHGWHKGNISD*"
     gene            65724..66047
                     /locus_tag="SRR1747052_scaffold_2_prodigal-single_95"
     CDS             65724..66047
                     /product="hypothetical protein"
                     /codon_start=1
                     /transl_table=11
                     /translation="MNNQGKPTFPMSVNQPKYCRFGKYCWDKSKQYKCLVPTARCRSM
                     WVSSYDACMKYCGRELAIILHGRLDYDNVETSLLTMSHYAEMVYNPYQVIGKCKILMK
                     KDVHT*"
     gene            66085..66528
                     /locus_tag="SRR1747052_scaffold_2_prodigal-single_96"
     CDS             66085..66528
                     /product="hypothetical protein"
                     /codon_start=1
                     /transl_table=11
                     /translation="MGIVDSGSRLKVKGRSSAPTRFRKVRNILNNLFYMPAWCAKPVE
                     KIYPFVMCAQMQNDNAFGRCIAFDDDMSGPRCRPTRYTECMSTRCMYVRGLYHGVAMS
                     RYIRTFMKNIYRPDLNTAYIKFNQRLFDLYELRSAQWHKGNGENE*"
     gene            66479..67018
                     /locus_tag="SRR1747052_scaffold_2_prodigal-single_97"
     CDS             66479..67018
                     /product="hypothetical protein"
                     /codon_start=1
                     /transl_table=11
                     /translation="MSCVPRNGIKETVKMNNPMFDMHEITFKPPKGRIRKGMRIVQRS
                     RHNNDPIFMPEWCAYASHGIYNRFTQCTQITHDTMYALGGGSEHSFTRPTRYTQCVFQ
                     RMNGILYTCLNVKGGVYKGYTTAKIVKDCMTKIMINEEDETGMNGVILMTNYARSLNH
                     TLEYYNLSGASWKAGTNNE*"
     gene            67019..67144
                     /locus_tag="SRR1747052_scaffold_2_prodigal-single_98"
     CDS             67019..67144
                     /product="hypothetical protein"
                     /codon_start=1
                     /transl_table=11
                     /translation="MATIHKIGKMKWSTERPRWCGMSGIVRHKCELTECSVCKYD*"
     gene            complement(67349..67492)
                     /locus_tag="SRR1747052_scaffold_2_prodigal-single_99"
     CDS             complement(67349..67492)
                     /product="hypothetical protein"
                     /codon_start=1
                     /transl_table=11
                     /translation="MTIYGDGKRFRFMQHSCMQKLILFGHISVSVIRKGYVSMKIRFM
                     RLQ*"
     gene            complement(67579..67740)
                     /locus_tag="SRR1747052_scaffold_2_prodigal-single_100"
     CDS             complement(67579..67740)
                     /product="hypothetical protein"
                     /codon_start=1
                     /transl_table=11
                     /translation="MTPGRNENLFNSDSNDNGNAIWRISANDIFSVGPHAKIQLSDHR
                     HIEFILLLL*"
     gene            67981..68085
                     /locus_tag="SRR1747052_scaffold_2_prodigal-single_101"
     CDS             67981..68085
                     /product="hypothetical protein"
                     /codon_start=1
                     /transl_table=11
                     /translation="MYGMYKNIFGQIYTKQYTQDNILVYEQENDENDE*"
     gene            68432..68788
                     /locus_tag="SRR1747052_scaffold_2_prodigal-single_102"
     CDS             68432..68788
                     /product="hypothetical protein"
                     /codon_start=1
                     /transl_table=11
                     /translation="MNDNDIIRHGASSFDELAGWCRLSMISRNKTYPCIPMMKISRGQ
                     TVFMMNAECIRCAHRMQFKQDFLRAGWTRIYGVNKNNLFLRTCVPIPAVKSMESMGRN
                     IINIDKSGGWHISIHD*"
     gene            68828..69031
                     /locus_tag="SRR1747052_scaffold_2_prodigal-single_103"
     CDS             68828..69031
                     /product="hypothetical protein"
                     /codon_start=1
                     /transl_table=11
                     /translation="LSEGFDMSNMSDSDYTDTFADADNNAVRDAAVNAFIAACVEAND
                     ESVKLQSGKYCLAQIQFCSNAEK*"
     gene            69825..70022
                     /locus_tag="SRR1747052_scaffold_2_prodigal-single_104"
     CDS             69825..70022
                     /product="hypothetical protein"
                     /codon_start=1
                     /transl_table=11
                     /translation="MTAKSVYCLMTSIYQIKHGLFISLPDYQESVNKLIMKLYNIKSG
                     LNLSNQRITEDFDLSREDDAD*"
     gene            complement(70310..70783)
                     /locus_tag="SRR1747052_scaffold_2_prodigal-single_105"
     CDS             complement(70310..70783)
                     /product="hypothetical protein"
                     /codon_start=1
                     /transl_table=11
                     /translation="MAPSESHRNELYAGQSILFNPIILKIPVTHFGDPFRISDDTILE
                     SGHIITARKLPSTICGDPVIDRTGRTDASIGHNISFSNGPTSSSFSSSSLPIYTLPAI
                     NSGIPRKEPSADGITYNICMTLKPSTFCRGRRHTGKFAGRAERSRQISTCRALTI*"
     gene            71088..71303
                     /locus_tag="SRR1747052_scaffold_2_prodigal-single_106"
     CDS             71088..71303
                     /product="hypothetical protein"
                     /codon_start=1
                     /transl_table=11
                     /translation="MSDMSDIDYTETFADADHEAQMVNNFLNALSHDIIELAPFSMIY
                     HNPEYRQFTAKSTGRIKSRAAAKKSSV*"
     gene            71753..71935
                     /locus_tag="SRR1747052_scaffold_2_prodigal-single_107"
     CDS             71753..71935
                     /product="hypothetical protein"
                     /codon_start=1
                     /transl_table=11
                     /translation="MPAKVTGQVRIKDSMMPEIYAGLNCGGDSVPPELLPTGRCAITV
                     RNPCDMGAPFRIWSSI*"
     gene            71981..72100
                     /locus_tag="SRR1747052_scaffold_2_prodigal-single_108"
     CDS             71981..72100
                     /product="hypothetical protein"
                     /codon_start=1
                     /transl_table=11
                     /translation="MLSLNEDFDFTDMSDTDYTNTFADIDESAEKEKALQDAF*"
     gene            complement(73038..73889)
                     /locus_tag="SRR1747052_scaffold_2_prodigal-single_109"
     CDS             complement(73038..73889)
                     /product="Uncharacterized protein {ECO:0000313|EMBL
                     :EXM38546.1};  TaxID=1341156 species="Bacteria;
                     Firmicutes; Clostridia; Clostridiales; Ruminococcaceae;
                     Ruminococcus.;" source="Ruminococcus albus SY3.;""
                     /codon_start=1
                     /transl_table=11
                     /translation="MKTTKKEIRDTIFMSLTDDGLTPVNVSTGNGYFIFDLGEDAVTI
                     FKIRGIKRWTFGMWITDTKTESGDPAYMIELFGQHDDLIDKFKPNRSPVLETMKAFTG
                     FTSDWDSDKRKDDLFFITRSFKNHVWLIKRNPSFALAKYYYEVWDGKSESLLRWLFHH
                     WWYYRISSPLAEKMTDAVNTLWGKLLCRIINLVDGKHAHATFIDRNKVDNDGWKSSPG
                     KELNILHKSQDVKQDDDVMYKVWRRWFGRKGRTGVRWSAGDWILVTHMWNDTKTGKVE
                     PFTYLKN*"
                     /db_xref="A0A011VTI8_RUMAL"
     gene            complement(74063..74725)
                     /locus_tag="SRR1747052_scaffold_2_prodigal-single_110"
     CDS             complement(74063..74725)
                     /product="hypothetical protein"
                     /codon_start=1
                     /transl_table=11
                     /translation="MKRLVRYNGRTYFLNESEQPVGRAGSRSACGIRQSVLDDLMRDA
                     FQNAKVDAERACDYNFDSDADPDSDYAANYENDLEYAGINLIGVNLLNSLIAASGCTN
                     SRQFVIAADFPNYTGRQGHGVRDKIRVPYDLIVAAGVDSMYPVGSSSDFDDLAMSIWY
                     GLTAKNHNIRLDNSDFESLNDFKNLNIVLFDLVDQMSNVSPLPYDQYNEYMDSIEDNL
                     MG*"
     gene            complement(74777..75334)
                     /locus_tag="SRR1747052_scaffold_2_prodigal-single_111"
     CDS             complement(74777..75334)
                     /product="hypothetical protein"
                     /codon_start=1
                     /transl_table=11
                     /translation="MTTITATQKVEHKTIINGTVYNPYNNNGVKKIVDDLVPSASGRN
                     HIPYGNSEVHPLAILIPEESIFPPAGKADLFAGDSDLVLREINKSGYVNGVYVIPKSV
                     IENWRRQYKKRHPDGNNAVSDTFTNGDGTQTHVTYKPNSINGRFNGNGVRIEWGQLSS
                     FKEFRRSENGLEKICRAADVSVPLF*"
     gene            complement(75477..75986)
                     /locus_tag="SRR1747052_scaffold_2_prodigal-single_112"
     CDS             complement(75477..75986)
                     /product="hypothetical protein"
                     /codon_start=1
                     /transl_table=11
                     /translation="MKSGVICLSSYRTSILFIAGVPSNGDVERETVRSIMRFMRETEN
                     EVDRDIADSMVDEMIRGNAGRHDSGRCVGFLDSSISEQDMVLWVADPNDHINIAHEAF
                     HAVARIMRRIGARLEPASEECYAYLLSDIIRQVNDIVKIGPAADIDTANLENGGAITN
                     NSVTSDITE*"
     gene            complement(75983..76195)
                     /locus_tag="SRR1747052_scaffold_2_prodigal-single_113"
     CDS             complement(75983..76195)
                     /product="hypothetical protein"
                     /codon_start=1
                     /transl_table=11
                     /translation="MDVVLSKNLFIEYYNFLDMNWIFIIIDFMTIIIVAFFVVLLVQA
                     MRIQAIDDETTEDESVKDESKTSHIL*"
     gene            complement(76511..77386)
                     /locus_tag="SRR1747052_scaffold_2_prodigal-single_114"
     CDS             complement(76511..77386)
                     /product="hypothetical protein"
                     /codon_start=1
                     /transl_table=11
                     /translation="MENQRGTSVNNKPPVKRCTMQTKTIREIFDFLHDAVRDDHSVYG
                     KASEQVKMAVLLSLFQPGVITRLKSADVRVDDPDYIDGSVITADFLLHIDFDKLLRQA
                     KKLNDGLYPVLSTVSLLRPVRGTDVMCMTLMFKRNPVRHMFSKIGDMIGCMVGVDNKI
                     YDIKNWSYDVTAVLCGVSEDEDSKNSLFALRFDDAMMRMNEKKLTDPYGTADHLFFRT
                     GITIERMLYDTVNRRLNRVFERNGELTSKSNHEVVSAETVKGGCKIGDSDSIICRICI
                     VFRKAKNVFIKWIKE*"
     gene            complement(77539..77862)
                     /locus_tag="SRR1747052_scaffold_2_prodigal-single_115"
     CDS             complement(77539..77862)
                     /product="Thioredoxin n=1 Tax=Cesiribacter andamanensis
                     AMV16 RepID=M7MXG2_9BACT"
                     /codon_start=1
                     /transl_table=11
                     /translation="MNITEFNDAVSTDRMTLVDFYAGWCGPCKVAGPEIDKLAADPFI
                     AGKVSVIKIDVDSNGADEITAVCGIRNIPAALVYKSGKIIRRITPPEMRDIRAIIMRE
                     IEAEA*"
                     /db_xref="UniRef100_M7MXG2"
                     /db_xref="M7MXG2_9BACT"
                     /db_xref="elb:VO54_01088"
     gene            complement(77865..78446)
                     /locus_tag="SRR1747052_scaffold_2_prodigal-single_116"
     CDS             complement(77865..78446)
                     /product="hypothetical protein"
                     /codon_start=1
                     /transl_table=11
                     /translation="MDLSSTKIKVVYQGEPIYSVNKEKRMVTCVLQYKISIPSLEDNT
                     GVDPATQWQKPSAHVHPYTGSLMRVYSRSLYDGKNLKVIGRAVCSPDDEFNEEIGKKI
                     ALTKAENKAYADTLCIVDAAVTEIASVYTKLIGIFAERTINVIKANGAYLEKLTGDKF
                     DFKKYIGVDDEEQDDFGDIPYEVIDTDSEKDEQ*"
     gene            complement(78473..79345)
                     /locus_tag="SRR1747052_scaffold_2_prodigal-single_117"
     CDS             complement(78473..79345)
                     /product="Uncharacterized protein n=1 Tax=Turneriella
                     parva (strain ATCC BAA-1111 / DSM 21527 / NCTC 11395 / H)
                     RepID=I4BAB4_TURPD"
                     /codon_start=1
                     /transl_table=11
                     /translation="MKEDIMMNFRDNGLATEFLTENELRKKCPCAFMTEPSNPDVSTL
                     YVPANTKTVIDDMAKLGWYPVDAKQQRQRGDRKYSFHMVAFQNPDVVVRNLDGGVDCW
                     PRIILTNSHDGMHSFKFMVGLYRVVCSNGLVIASDQFADLSIRHVAYTFQELRDLTAG
                     VIAQLPKQIEIINGMKRVMLTKKQKIDFASAAFKIRRGIKPEVPFTLPFDVAEEIIEP
                     VRQEDHGDDLWTVYNILQEKMTRGGFKASADPAKKPRKVRAITAVAKDLDMNRKLFRY
                     AAGYVIDCKESDNQ*"
                     /db_xref="UniRef100_I4BAB4"
                     /db_xref="tpx:Turpa_3587"
                     /db_xref="I4BAB4_TURPD"
     gene            complement(79419..79955)
                     /locus_tag="SRR1747052_scaffold_2_prodigal-single_118"
     CDS             complement(79419..79955)
                     /product="hypothetical protein"
                     /codon_start=1
                     /transl_table=11
                     /translation="MNNPDIITYAEAGKMTSSRTVAITANIGMLPLSYWHFVDPVKRH
                     RRHFNKRRTHCITTAEALILGDEFDFMWFMQKHPNFILTSKKQSMDMKYEKISMRQIQ
                     GRSWDYVNYKFGNSTEWEVSKEFARMTRHIETGTGKYDSWWWSPDMKMDDDILSYDNG
                     KDNIRNMSKMMSKSAWRK*"
     gene            complement(79957..80127)
                     /locus_tag="SRR1747052_scaffold_2_prodigal-single_119"
     CDS             complement(79957..80127)
                     /product="hypothetical protein"
                     /codon_start=1
                     /transl_table=11
                     /translation="MVFLIIIIAILLISLLATGGEIFNTIFDADFGCSEFGCGCLIFV
                     VIGIVILLACVL*"
     gene            complement(80230..80502)
                     /locus_tag="SRR1747052_scaffold_2_prodigal-single_120"
     CDS             complement(80230..80502)
                     /product="hypothetical protein"
                     /codon_start=1
                     /transl_table=11
                     /translation="MGQTKEQKAAKSAEKLKLYLQDAGGTWNTYPVCAKDICVTTVIL
                     NGDDILFGDTKKDGKFYKRRTINGMEYNYIDECLADMIAADGKRKK*"
     gene            complement(80589..80930)
                     /locus_tag="SRR1747052_scaffold_2_prodigal-single_121"
     CDS             complement(80589..80930)
                     /product="Uncharacterized protein n=1 Tax=human gut
                     metagenome RepID=K1U2G4_9ZZZZ"
                     /codon_start=1
                     /transl_table=11
                     /translation="MKMVFNDIIPFGRFSMMNIFGVLFIRKKYEKTIRDGIRNGNTRV
                     LKSLNHEQIHTAQMKEMAYILFYVWYFIAWLIRLLTPPVKTAYIDISFEQEAYNHQWD
                     LSYLDTRKPYA*"
                     /db_xref="UniRef100_K1U2G4"
                     /db_xref="K1U2G4_9ZZZZ"
                     /db_xref="dfe:Dfer_4816"
     gene            complement(80967..81317)
                     /locus_tag="SRR1747052_scaffold_2_prodigal-single_122"
     CDS             complement(80967..81317)
                     /product="hypothetical protein"
                     /codon_start=1
                     /transl_table=11
                     /translation="MNMSQFVNIAQLDGTYKTVDIDLSVTEQNGSIGSVGYVDQSQTI
                     TSNPSVISVIDHGLNSTVTSDRINDICIRVSTISKILSKLLRTNAARYFTHNEFDKYA
                     NELDNIAKELDSYV*"
     gene            complement(81323..81694)
                     /locus_tag="SRR1747052_scaffold_2_prodigal-single_123"
     CDS             complement(81323..81694)
                     /product="hypothetical protein"
                     /codon_start=1
                     /transl_table=11
                     /translation="MEDYRKHTANIVRPEKMVYYNEVTVDNCADAVRDKYTAMIVTYI
                     IERRFLFWKFKQIRQSVPYVSSETYLAYEKEVKTNKRLREIARKEYYKAMLSQASEKV
                     KAQARDKNNNADLSAPTSYLS*"
     gene            complement(81713..82339)
                     /locus_tag="SRR1747052_scaffold_2_prodigal-single_124"
     CDS             complement(81713..82339)
                     /product="hypothetical protein n=1 Tax=Lachnospiraceae
                     bacterium NK4A136 RepID=UPI0003B50D96"
                     /codon_start=1
                     /transl_table=11
                     /translation="MSFSIIWDNIKAAAKSTALCIRFPFLYPRNRFTGLHYNNWKIVE
                     YHRDHWADAVTYDDHYRPVIKNRWLYIKIKFLDWMNKWPLQIIHCVPTYTELDMMPAG
                     WRDAFGIKMCKDIRSELRRFRFTRKYRIMDIKEKYGTLRWYDAGYPAGSRIPEIIDEY
                     EKLSWHTCIICGRPARRWTTGWLSPYCSEHCPDRPYSEDPALQDVDYL*"
                     /db_xref="UniRef100_UPI0003B50D96"
     gene            complement(82352..82525)
                     /locus_tag="SRR1747052_scaffold_2_prodigal-single_125"
     CDS             complement(82352..82525)
                     /product="hypothetical protein"
                     /codon_start=1
                     /transl_table=11
                     /translation="MTFTYKNGTLTITNNGSTVKTTSLNLTRDDITVWVGSDSGGGNA
                     INATIMEFSINRL*"
     gene            complement(82601..82927)
                     /locus_tag="SRR1747052_scaffold_2_prodigal-single_126"
     CDS             complement(82601..82927)
                     /product="hypothetical protein"
                     /codon_start=1
                     /transl_table=11
                     /translation="MSFHNRRRMLMSTSTVYVGPGKPSVKTDPNGNITDYVVSEEYDV
                     TDTGTDTEFIPFKSGSGFVLHIKAKMGSNSADYSSKFPTLLHALDYAEGSTSSYEGFI
                     VRYEKY*"
     gene            complement(83047..83358)
                     /locus_tag="SRR1747052_scaffold_2_prodigal-single_127"
     CDS             complement(83047..83358)
                     /product="hypothetical protein"
                     /codon_start=1
                     /transl_table=11
                     /translation="MKKMHVILEIPERKTNAGPASCEYCFFNYTTSYPQNYPYAAISD
                     KRTYGGCYGINTCCDHIKQFTAGFPAGLNFCSRFDTNDVRVKSIYLTDIDDAGPDAGP
                     R*"
     gene            complement(83374..83898)
                     /locus_tag="SRR1747052_scaffold_2_prodigal-single_128"
     CDS             complement(83374..83898)
                     /product="hypothetical protein"
                     /codon_start=1
                     /transl_table=11
                     /translation="MNNVRNINAIMNNVKNIIAETGSDDFHNDFRIGSGPLTARNTVG
                     IPPVDDRPYIDMYTYKDSIYTAFACVPPEFARLVRNLPPCDKFKTNYFYRPRPEKMKA
                     IKNSAVTNNIYSMSLMIADGQGSLSNSDIPDNVFIIPTLRTALTAAYNHKIPVRHIGK
                     RCGEWKNDYPIFDR*"
     gene            complement(83906..84145)
                     /locus_tag="SRR1747052_scaffold_2_prodigal-single_129"
     CDS             complement(83906..84145)
                     /product="hypothetical protein"
                     /codon_start=1
                     /transl_table=11
                     /translation="MERISDDKVFAMTGRHIEELPNGCRDITLCAGMGCQKTKLCHRY
                     LMYVRSLVDGDEYVYMMDRTNAKGECNEFWDETER*"
     gene            complement(84153..84692)
                     /locus_tag="SRR1747052_scaffold_2_prodigal-single_130"
     CDS             complement(84153..84692)
                     /product="Anaerobic ribonucleoside-triphosphate reductase
                     activating protein n=1 Tax=Clostridium sp. CAG:568
                     RepID=R5ZFH0_9CLOT"
                     /codon_start=1
                     /transl_table=11
                     /translation="MIRYAETRVTFEEVPDEITLCVNLTGCPYTCPGCHSPWMRDRNA
                     GEMLTFNILDRMIHNTPGVSCIAFMGGDAEPDDVLAKARFVHDNFNTVKTCWYSGSVA
                     PPTAGSDGSVLSYDSLDYLKIGPWIKERGPLGSPGGNQRMYMKLHGNDFHPTNHEIFL
                     TPDKNKWIDITYKFIKDSL*"
                     /db_xref="UniRef100_R5ZFH0"
                     /db_xref="R5ZFH0_9CLOT"
                     /db_xref="bdo:EL88_08970"
     gene            complement(84685..86895)
                     /locus_tag="SRR1747052_scaffold_2_prodigal-single_131"
     CDS             complement(84685..86895)
                     /product="ribonucleoside-triphosphate reductase (EC:1.17.4
                     .2)"
                     /codon_start=1
                     /transl_table=11
                     /translation="MTLHVKKRNGKVEPFDFDKIITAVKAAFDEQGIEFDSWKDDIMS
                     SVRDKFGGDGGPETVGVEDVQDAVERILVDAAPYEVAKAYIIYRESHKEMRFIKDRID
                     YMDQYADSSTNASTASETDPNANMQIKNVANLDGEVYKTMNRKIQRYRMRKRLEQDFP
                     EVARQYEQDLAQHIVYEHDESSTPACKNYCEAVTLYPLLVDGTKGMDGLGTTAPKNLN
                     SFCGQLVNLTFLLSSQCKGAVAFGEFFNFLDYFCAHDFGDDYHLRGSDVVSVRPKKTV
                     IQMIHQAYQQIVYGWNQPAGNRSYQSPFTNISYYDSNYWHALFDDFLFPDGSKPVWER
                     VDFLQRDFMEWFNKERTKTMLTFPVETMALLSDGNDIIDKDYKAFTNKMYAKGHSFFT
                     YISDNPNSLSSCCRLQNKINENTFSFTNGLTGVQTGSANVMTLNLSRIVQNWADMTGY
                     HKKDGGRPAGKIDWSAFDKSFADYLISILERVYKYQIAYKSLLYDVENAGMLNASTAG
                     YIKMNKLYSTIGLNGINEAAEFLGLKCSYNDDYKHLCQLITGVISEQNKIHGKKDYLF
                     NTEFVPAEGLSSKNYKWDKADGYWVPDNRNLYNSYFYLADDPETSVLDRFRLHGREFT
                     GLLDGGVGLHCNLADHLSEAQYTKLMDFAIKNGTSYYTFNVINSSCDDCGYISKSKFT
                     VCPKCGSEHVSWWTRVIGFLRPIKSFDSERYKEAERRVYSDKANAVKDGGKSDD*"
                     /db_xref="doi:FH5T_07640"
                     /db_xref="UniRef100_R6FNC9"
                     /db_xref="A0A0E9DZM6_CHLTH"
                     /db_xref="R6FNC9_9BACE"
                     /db_xref="1.17.4.2"
     gene            complement(86969..87799)
                     /locus_tag="SRR1747052_scaffold_2_prodigal-single_132"
     CDS             complement(86969..87799)
                     /product="hypothetical protein"
                     /codon_start=1
                     /transl_table=11
                     /translation="MMNPKFICRRIWRKIHDNLVAVFRHRRMLRECCERGAMIQALLG
                     VVPPAFRISELNFLNNPGEPMSRFGPIFGFDGDVGYGPKFMRRMRILHHFPYMMLYHD
                     GIGKETIRYDYVFYANEIARLDLMYRRGRIGHGVNRLTLPIVNPKINSTWSELRDYAR
                     TGRTKFEAAPMYEFDLVKMMYRNKKIVKNLFSYIPRLNIHKKSQDGSIEYKVVIGETT
                     LPLELVHDTEFCYKVMRTHPGFFSKAFVFCSNIWSCAMFNAYEFNGVKRKINRWFGLH
                     *"
     gene            complement(87803..88033)
                     /locus_tag="SRR1747052_scaffold_2_prodigal-single_133"
     CDS             complement(87803..88033)
                     /product="hypothetical protein"
                     /codon_start=1
                     /transl_table=11
                     /translation="MNLFDMNKRRIRKLRRGIRRNEQYLKMLDMCITRFESEIAAAEA
                     SLKDARKIRSEIICETEQFRSELRKAEENDDA*"
     gene            complement(88063..88626)
                     /locus_tag="SRR1747052_scaffold_2_prodigal-single_134"
     CDS             complement(88063..88626)
                     /product="hypothetical protein"
                     /codon_start=1
                     /transl_table=11
                     /translation="MGKYWYIILTIIIMSSFMIACAPYYVVGNVTHRNESGELMNTYP
                     ESVIATQNYDYNLYSYIESKFFTGNGLFFNDRSGERRFIAGRIIQIDSVYVIKIEDYY
                     NKSHTIKDSRGNILPSKNDLISEYNKNERIIKDLSKMKREAENSKSGNEQYIEDVKEK
                     LRLLKNRQATIERILYREYDLYIRTTI*"
     gene            complement(88637..89299)
                     /locus_tag="SRR1747052_scaffold_2_prodigal-single_135"
     CDS             complement(88637..89299)
                     /product="hypothetical protein"
                     /codon_start=1
                     /transl_table=11
                     /translation="MKIIDSKKDYYDFYSGLPEYGTDPAVVYDRRNSVPAKKWMDSFP
                     YYFYSNYVGIYDKKDGKPSPLYIYVQHGFNVTAIKVNRTPVYDGDNMSMDLKYSAYSP
                     EDLKSDIVKSRGKYVYGLNRIIERMNGDCKRFSDAPLALRFSAYPYYTVTPGSKDRSV
                     VENPILSGSPLAGLLPAEEIWTDIYDYLLKKNEPDTTDKRDDLQKIADAGFDKKTSFR
                     NM*"
     gene            complement(89305..89676)
                     /locus_tag="SRR1747052_scaffold_2_prodigal-single_136"
     CDS             complement(89305..89676)
                     /product="hypothetical protein"
                     /codon_start=1
                     /transl_table=11
                     /translation="MKKKKDKGPAGLPAALAALVTKCDAAYEVMQARYADLVKAGVIT
                     VSDNDDQDGRSGTKKFVDSNVGFIRSVDVISDFIAAMNAPDVCGICSRRGLSDVCGKC
                     ALEKTKTMGNIYFDPEDGWEE*"
     gene            complement(89680..90216)
                     /locus_tag="SRR1747052_scaffold_2_prodigal-single_137"
     CDS             complement(89680..90216)
                     /product="hypothetical protein"
                     /codon_start=1
                     /transl_table=11
                     /translation="MKKRNDIMIFMCGVLFAAACCLSGFRLASARPAESAADCIITET
                     NHDGGADPDILDDWEILQMAMMKTESGFDPAAVGTSNDRGVLQITPIYVREVNRLLGE
                     DRYTHDDAFSVSKSIEMFNIMQSKKNPRNDMARAVSGHNPGGESVGYPKKIRDNIEFI
                     KRMETARAEIIKMRANNI*"
     gene            complement(90296..90622)
                     /locus_tag="SRR1747052_scaffold_2_prodigal-single_138"
     CDS             complement(90296..90622)
                     /product="hypothetical protein"
                     /codon_start=1
                     /transl_table=11
                     /translation="MKNCDSIHYKNDMITVMHERILGANGDYQLIKMPAPPWCCYDNF
                     IVSSSGYRQTCMKIDRILDGMIIKTSADVALHRTTCNGCSMCKGYNPALITSWICNLS
                     GYKKPE*"
     gene            complement(90636..91040)
                     /locus_tag="SRR1747052_scaffold_2_prodigal-single_139"
     CDS             complement(90636..91040)
                     /product="hypothetical protein"
                     /codon_start=1
                     /transl_table=11
                     /translation="MVKKTKEIPTDHDLKVIYDVMKSDDRKHYILFDRCNGVDYCFPV
                     WCDTGWMHNSYPYCSAERPAPRGIIAAAVGRGRRIIGMCKSVMYPGMCVRCMCKTGYN
                     ISPAVKANNLFIVKDNDKMRQTIIQHGGMMFI*"
     gene            complement(91051..91521)
                     /locus_tag="SRR1747052_scaffold_2_prodigal-single_140"
     CDS             complement(91051..91521)
                     /product="hypothetical protein"
                     /codon_start=1
                     /transl_table=11
                     /translation="MKIIYAKTAEAIRRSDPKPGDIVMTGIKGRNAAGARVVVDTDPY
                     TDAMVLRPEWCAPRAESDEYGDSKCSPFKMENMTPGSARRTGRCRFCRWYRSRHSMHA
                     ADMLHDMCKWNRTMVREGSITLCGLVEYMRRTKPWSDHFNMTVFPWRRMRSGEI*"
     gene            complement(91521..92081)
                     /locus_tag="SRR1747052_scaffold_2_prodigal-single_141"
     CDS             complement(91521..92081)
                     /product="hypothetical protein"
                     /codon_start=1
                     /transl_table=11
                     /translation="MTKGSDDALFMLPVNEIERKAAVVNINTRGRRRLGMGTVTRCAW
                     DDTLSFAPYRNVPEWCAHRFHDSGAVPPDGWCRQIFSDTMPAPFDTAVDMGRTDVCKI
                     NDNARYAECVDCVMCVGGVYKGAYMLNIIRHAHKLSRGSKGNLLGINRMRDMINADYE
                     FLCTMGKTESKMNPNACFWKCTYKEK*"
     gene            complement(92078..92695)
                     /locus_tag="SRR1747052_scaffold_2_prodigal-single_142"
     CDS             complement(92078..92695)
                     /product="hypothetical protein"
                     /codon_start=1
                     /transl_table=11
                     /translation="MIDNTTYGPVDQMTERVEYNGYDPVVSAVRGRRRAGFRSRSITN
                     PYVLDRYTAFSSDMVPVRSVPEWCDAVRPRSAPQVCRAIKGESRFISDHKAEAHGNSG
                     AGSQEKTAAHLYSYLDGCLEDRAPVRYTRCMRCPLNNRRNYNLIVQSMFHAINVYMNI
                     PRPALERMKWRDMCDTRLIPTVLYETLTGSRDAWRPQRLYKNHAV*"
     gene            complement(92755..93324)
                     /locus_tag="SRR1747052_scaffold_2_prodigal-single_143"
     CDS             complement(92755..93324)
                     /product="hypothetical protein"
                     /codon_start=1
                     /transl_table=11
                     /translation="MIVLKRITTANMNDTAASAVPFVRSVMWTGCPDPDAAAERIRRV
                     RGRRRPGYGSVPVIMGPAEKCLCAWVPEWCKALDGLDSRDYGHLHAAFDGRHVCSMMA
                     FDAAYADGFKPVFRSGIIPARISEKCMRCGLNRNYNLSVRDLLSHYSSLYDMYRVERD
                     PGDKYGDVSWPEYVVDFISSAMWRRGRKI*"
     gene            complement(93321..93749)
                     /locus_tag="SRR1747052_scaffold_2_prodigal-single_144"
     CDS             complement(93321..93749)
                     /product="hypothetical protein"
                     /codon_start=1
                     /transl_table=11
                     /translation="MRYNKKHTTAVYTTDDAVRFRFGALYGPGSVPPPVWCKLTSKDT
                     LTPPGRRCDRIIHVWRALGAGGYAMHHEPPAGVEQKFVMNSNMCESVRLHAAFCCGCA
                     MKSGYNTAVMAKARRAAAEIEVHRVRRTAMDIINNKRTGQ*"
     gene            complement(93762..94151)
                     /locus_tag="SRR1747052_scaffold_2_prodigal-single_145"
     CDS             complement(93762..94151)
                     /product="hypothetical protein"
                     /codon_start=1
                     /transl_table=11
                     /translation="MIDGFTSITAGFLDGSLPENTARRHFVCADMCDMWNGSASVPAW
                     CDGGRIIAGSPAPYPFCPAAAYRRIPDEIAAAADMRGMHDMVLYPSSCVVCRYKRGYN
                     IGLMSFFRRRDLERAAARRGRRGMPVR*"
     gene            complement(94144..94668)
                     /locus_tag="SRR1747052_scaffold_2_prodigal-single_146"
     CDS             complement(94144..94668)
                     /product="hypothetical protein"
                     /codon_start=1
                     /transl_table=11
                     /translation="MEGTSQYKIPAEELVERARRQLKEKKISVITARKGRRRPGYGSG
                     TRAVQDADGDIVYRNFPEWCLFFRQDPVPDRIMGSRTALSCDCIMKESALDPSSCGCR
                     YTDCIRKGCDFCRGAYKNVGGYMELRGRFRQVERFWSQHADKFTDGVPDWPRQIEPFL
                     FDGWRISKNLTADD*"
     gene            complement(94688..95194)
                     /locus_tag="SRR1747052_scaffold_2_prodigal-single_147"
     CDS             complement(94688..95194)
                     /product="hypothetical protein"
                     /codon_start=1
                     /transl_table=11
                     /translation="MTTVCETNRDAEREAVRRLSRLSELTMMKGRTAPGRRTAITDAV
                     YFSYDEMDRNAALPCGMYVRVKTILTPEWCRLKDDQLLREYNGAVIYTCPEIAAENDM
                     YSMSGDGRPNSGASPVRGCLRCKASRLYNLKTASDMKYYFGGTDSVRDMVGRMYNIRR
                     HVRSAEPV*"
     gene            complement(95207..95548)
                     /locus_tag="SRR1747052_scaffold_2_prodigal-single_148"
     CDS             complement(95207..95548)
                     /product="hypothetical protein"
                     /codon_start=1
                     /transl_table=11
                     /translation="MNEFEGRVIRTRTYHDPAVKVGLQERWCRYGRLPVWCHDRFFDD
                     IDGGWPVRFHCDMLVRMIAGTTSSARQGGRATEGSYIRCMSCEKRNGYNTSVRWRAAR
                     LFAKYPVEFGG*"
     gene            complement(95565..95999)
                     /locus_tag="SRR1747052_scaffold_2_prodigal-single_149"
     CDS             complement(95565..95999)
                     /product="hypothetical protein"
                     /codon_start=1
                     /transl_table=11
                     /translation="MNIIEIIREPGRSAAGRRLIRMRTGAGNTITVPEWCSNGRPVTA
                     DRVSAPVYDCMALYDENGTDAFCYVTPRQCVRCKFCRFYSVYNMVACRRMWDMDFYGR
                     GFGSSGSAFIRPLPPGVFKPAGADMVMFGRKWRRGIPAGRLA*"
     gene            complement(96081..97190)
                     /locus_tag="SRR1747052_scaffold_2_prodigal-single_150"
     CDS             complement(96081..97190)
                     /product="hypothetical protein"
                     /codon_start=1
                     /transl_table=11
                     /translation="MTNIMADRMTDTYIWDADARTSVGAAIREGFDFSDMSDVDYTDT
                     FGDMDQAAVEMAEFERSLVPAVCYYFDSDCNMSTSIRRRGNMFGHRIRFDRTDDMFCV
                     YVTVRGGFTGVILDLDKIPANIHEYAIVPVYPDGINHNSSSFWVYAMPRADGTLVGSP
                     SYVDGSYMIVPAPPREKPYYIFYYDPAGPESGFRPLRSFEGAPRECDDFGVARFVSHT
                     SAGGAAWRTEVNDLTGSPDVVRDFADFSCCSSLTSAKGAPRRIGNSLLLCGTRVLPWD
                     DDGRCVPLFGDGVRREIGGQIALMSPDVAKDRASGANRQTEMVNIGAPGSGKYNGLAE
                     LIADDCSCGEGIIIEMMSYNKAAVLRAVTVANTVR*"
     gene            complement(97208..97678)
                     /locus_tag="SRR1747052_scaffold_2_prodigal-single_151"
     CDS             complement(97208..97678)
                     /product="hypothetical protein"
                     /codon_start=1
                     /transl_table=11
                     /translation="MLNEKIDLSGMSDVDYTDTFSSIDENAEMVSAFADALRRDMRIT
                     NAALADRIDVGSSDLISMDDDPDAGRIMTWDADKVLSMDRWITVLYCSVLLKDGAGGL
                     RWFTEKYGVPWRIKSRSGCVCVKIITKNYDDTLGAPSSVDGIKNVQEVIKWPRL*"
     gene            complement(97704..98828)
                     /locus_tag="SRR1747052_scaffold_2_prodigal-single_152"
     CDS             complement(97704..98828)
                     /product="hypothetical protein"
                     /codon_start=1
                     /transl_table=11
                     /translation="MNAMKGIDAPSGLICIDTRPAEPSGKDGKPSRRKAVSEGFDFSD
                     MSDVDYTDTFSDMDQAAAEKSAFTAGLRKALLLQVRTSAGKNGWVRGSDPVLDPLFAR
                     AVSGSSADGWTVTLSDAPGVMTTSMFDTPAFAAPSDGRIAEAALDLKAAPASWSKSAR
                     WRLEPGPGITKCQLFILPAGPGTGKRFGSLIGSPEFVGGDVNAGVYGSLTDVIGLRPS
                     VCRSLAGAPKEVTGNIECVMEAPGPRLAYGPGFLDGAPERVGNNFTVTFPDARKMQRP
                     TTSFLWDGKGNVVPAFTDGVSRRCGEIKVDVPHPGANVAGRRKSESSSMWLGSGSPRN
                     WPQGLYGMMFPDLSAARARVTVYGDAAACAKWLCVMNGLV*"
     gene            complement(98880..99821)
                     /locus_tag="SRR1747052_scaffold_2_prodigal-single_153"
     CDS             complement(98880..99821)
                     /product="hypothetical protein"
                     /codon_start=1
                     /transl_table=11
                     /translation="MKRRGGSGGINEGFDFSDRSDVDYTDTLSDIDDREGPCVAVEKA
                     CESDMINYGSDLRDDADIDVKVILTARDDNGDPLSRDGGGNVIVRLDVDLNGAEYAPY
                     EINIGIDLSRGGFARLADAYGGWSLKAGRVFDNGGVVGDVTALIDDVTITLNPSAAGD
                     LHGAPAEVAGIDVRVNSAVKSMSGAPRRLDLGASLYVESDSLTSLAGAPEYVDGSVTL
                     EFRYIYDPNNSSRQKGPDFMSGLPAFIGGDLDVAGVIAAPRAGRDGACERILPAPGRA
                     RVGGNVNVRSADRTLPRVVREKNGKFRVFTVTAGKDR*"
     gene            complement(100047..100601)
                     /locus_tag="SRR1747052_scaffold_2_prodigal-single_154"
     CDS             complement(100047..100601)
                     /product="hypothetical protein"
                     /codon_start=1
                     /transl_table=11
                     /translation="MSDVDYTDTLSDMDDNDMQYRAAPEFFIKWMRRISRVRVSDAGV
                     ALNAGGMYVPKHVKWIRCDSPVFDPMFIQSSGRVELMTAASAAEMISRAPGLTMTPLS
                     PAGRQIKSKQSIWMTTSTYSLPRDNWGIRFFITDEVKTLTSWDSFPLIMDFRSAAARS
                     SMRRAIAAMYGASFNRWTVDRLPK*"
     gene            complement(100794..101987)
                     /locus_tag="SRR1747052_scaffold_2_prodigal-single_155"
     CDS             complement(100794..101987)
                     /product="Uncharacterized protein n=1 Tax=Desulfovibrio
                     gigas DSM 1382 = ATCC 19364 RepID=T2GCR1_DESGI"
                     /codon_start=1
                     /transl_table=11
                     /translation="MSVKVSPKKIAVLILGVVLLIGLTMVGKLGENVKNEEIVVNQYP
                     FTGRMVYWTTPGVKWQGFGDVTRYYKTQQLWFGSSDGNGEQIGSPIQVIFNDASDGAI
                     YGSLRVKLPTDVEHLARIQTDYNGMDRLMTDLVKQTVNKVIYASGPLMSAFESYAEKK
                     NDLIYYITDQLNNGVYKTTVRVVETEDPVTGEKKQTKVADLVPDPDSPGGYKRSESSP
                     FRYYGLEIGQVSISKIGYSDQVNNQIAQQQEANMLIQTSKAKSAAAQQESIRAEEEGK
                     AAAARARWEQEKAKAVAVTKAEQEREVSRLAAEKAEFDKKKIIAEGQAEAEANRLKVA
                     AGLTPQERAEWEYKTRVGVAEAMSKVALPRIVSTGSSGNAGGTAMDAMGLNMLIQLSD
                     KLSKQ*"
                     /db_xref="UniRef100_T2GCR1"
                     /db_xref="A0A069SBT3_9PORP"
                     /db_xref="dgg:DGI_2214"
                     /db_xref="T2GCR1_DESGI"
     gene            complement(102085..102363)
                     /locus_tag="SRR1747052_scaffold_2_prodigal-single_156"
     CDS             complement(102085..102363)
                     /product="hypothetical protein"
                     /codon_start=1
                     /transl_table=11
                     /translation="MVFRLIIGAVILCALLYYGYVALAMFGIVDADGERFSSWSALIP
                     FAGLFASGNPSRKEDAVRDKAPEREPAAVDDTTASVPKRKRKKMPASE*"
     gene            complement(102368..103324)
                     /locus_tag="SRR1747052_scaffold_2_prodigal-single_157"
     CDS             complement(102368..103324)
                     /product="hypothetical protein"
                     /codon_start=1
                     /transl_table=11
                     /translation="MEDIKKKIFKDVKAGDKVWFVTGAKAGVPSIRLGHVTEVKPDAN
                     NALVLFDTDVQNVAVPVASLFKDRIEFGAGETLTSVHTAADAADAEYNEGQVRYNAEN
                     GRRANSDDVKKRDDDGNADEEYTVADLVSDVAKAFISALAGVSEDDDREEPIDLGIET
                     ELPAAENPPAPDSHLVLTEKAAAREVSVPSYPSVPAVLMITVNPSGCEKLDPDYYTDP
                     AMHTPNPLYLDHGVHYLHDILIPDFRRPASLPAEDDSRFFGDDTEADAAACMIEDWID
                     SAYPELARLDYGPDEDWFYEVLPGSAIGVDTNTVELNPFKED*"
     gene            complement(103457..104287)
                     /locus_tag="SRR1747052_scaffold_2_prodigal-single_158"
     CDS             complement(103457..104287)
                     /product="Uncharacterized protein {ECO:0000313|EMBL
                     :KKR86254.1}; Flags: Fragment;;  TaxID=1618985
                     species="Bacteria; Parcubacteria.;" source="Parcubacteria
                     (Uhrbacteria) bacterium GW2011_GWC2_41_11.;""
                     /codon_start=1
                     /transl_table=11
                     /translation="MEERNFDFNLNETPDTGEQTSPFDMSNMDENDWTDTMSDNDAEQ
                     EVKAITEWMDTHCVFCDRLDESAEYEGAGIGVEGGPDWWIAEGGVINVANHISLRTDG
                     DLPPYIRFGEIGKDIYIIGQNLKSTNGFPKKVGGSMWMFDSDVEKITDFPEYVRGNCS
                     CRNNRLKSLDGLPLKIGGVLDVSDNDPGFRWVRTDGKTIDVGVAVYGSLDEKGRKEYR
                     TSKDMYVNMAADDNPDSAALARKMSEQAKDAGYPDGTLAVSCSGDTSDGWVFESHGDI
                     *"
                     /db_xref="A0A0G0UBA1_9BACT"
     gene            complement(104368..104676)
                     /locus_tag="SRR1747052_scaffold_2_prodigal-single_159"
     CDS             complement(104368..104676)
                     /product="hypothetical protein"
                     /codon_start=1
                     /transl_table=11
                     /translation="MSERKICNSDMYGRYTNGRMLADTMTVIAAALAALDAGSVMAGG
                     IPYFFYDGMAVFFTVASILLYGAADCFAGFRAWAALPMYDDFRGPLLYDDPYWPIVRW
                     *"
     gene            complement(104705..105511)
                     /locus_tag="SRR1747052_scaffold_2_prodigal-single_160"
     CDS             complement(104705..105511)
                     /product="hypothetical protein"
                     /codon_start=1
                     /transl_table=11
                     /translation="MAVSKTSAKEIEPTSRSYVVDLYGDVEYMCGGNVSKVRNALVRQ
                     GADRASAMRPDIYNGVVSWVNPDGSPASFVSSGGGAALVTVRRCVVRKAGYAALPWTS
                     IDGYARRRKSVEDEMEQEIRMGDVIVRVSAIRKECEKTGLPYDSDSAAMYPSMMDGVV
                     PLAERAAAAVAEWKDANARSCKSWMGLAADFPGICSVYETPAEWVWISDGNDIDAAGE
                     SDDPSNQTWIPDRETPDFIKKVVRWVKRVSELSGRDIMAEAEKARRGFQQ*"
     gene            complement(105690..105836)
                     /locus_tag="SRR1747052_scaffold_2_prodigal-single_161"
     CDS             complement(105690..105836)
                     /product="hypothetical protein"
                     /codon_start=1
                     /transl_table=11
                     /translation="MRPEFYDGDEGCSGGRGSDGMMAFIGFGVGAGVIALIAATLLAA
                     FGML*"
     gene            complement(106167..106340)
                     /locus_tag="SRR1747052_scaffold_2_prodigal-single_162"
     CDS             complement(106167..106340)
                     /product="hypothetical protein"
                     /codon_start=1
                     /transl_table=11
                     /translation="MGRVEKAKPAEIVIPAGAWTAAMFPGVKMDGGVRVKAYVDPGKA
                     AEFAAWLDGANRR*"
     gene            complement(106362..106583)
                     /locus_tag="SRR1747052_scaffold_2_prodigal-single_163"
     CDS             complement(106362..106583)
                     /product="hypothetical protein"
                     /codon_start=1
                     /transl_table=11
                     /translation="VIAPALTDGVSRSWGDKCTEMARLDGTVGEPVSVDISGGAYNHM
                     AQPERNAPDNVRPKVAAVPAGMTVEKNGW*"
     gene            complement(106822..107223)
                     /locus_tag="SRR1747052_scaffold_2_prodigal-single_164"
     CDS             complement(106822..107223)
                     /product="hypothetical protein"
                     /codon_start=1
                     /transl_table=11
                     /translation="MNMTKMEGYGYGRYDAGRLDEGFDLSGSDVDYTDTFSDMDQDAE
                     LISEFAKGLMPALWVQDCAGKRRFAGQLDPVARSWGKLTSVEDPMLALIGCCVIDGNG
                     DGQHRAQRHPRKGRVLARVPAVRPGDRPCRQ*"
     gene            109354..114198
                     /locus_tag="SRR1747052_scaffold_2_prodigal-single_165"
     CDS             109354..114198
                     /product="Uncharacterized protein (Fragment) n=1 Tax
                     =Eimeria tenella RepID=U6L525_EIMTE"
                     /codon_start=1
                     /transl_table=11
                     /translation="MPNDRLSDNMGRLARAVEALYPTLSRIAGDNGGRGIDPGIGEDG
                     RVRPSGRAADPGRAAVVGITVTGGSAEAVKAAPGLAEAMAAMKAVGAGGPAAFERSAG
                     AMARALSALCGPSGTRTGAVRAAVNAVKAVAAASAGIGPDAVRGARRIAAAASALSAV
                     GKVDAAGIRSVGDALPAVRAAASAVRALAGIKDPGIDLSWIGKAADGIRALAGIKDPG
                     IDLSWLADIKRAQKDAAGIKPAAWSGLEAAAGSLRGAAEILASLPEGVDLSGLAVSLP
                     DGLAGISAAGKDGSLDGLAAAGGAISAFAGALAAAKGFDPAALAALGKIKGNELDGLA
                     AVSKKLSAAGSANAAARNISALAGAMSGISADPAAAARSRRAVNAVFREIGRIRIDPA
                     AADALKRVGSKAGEAVEAMAKAAAALGSAEVPAGAGRKARRIGRVFKEIGAAAKDMSA
                     GLTAKDVTGVRRSAEGYETFIRLTSGLSLRLTAAALLAPAALVGAAALRLELAIIGKH
                     VKEIASMSANNDNAAKNIKAMTGFVLALGGLTALTAGVALVIDGKIIGAIAAEAVLCG
                     MLIGAMKLVLTISEKDVAAADRNVRSMSVLAGTLTAMTAGIAAVSWIAGSGNVMATLG
                     IAAASAGMLIGTAWLLSRIDGMDKAEKGASALALFSGSLLAVTAGVVVLSKAVESADA
                     GALIGTIGLMTVVGAALIGAAALMAKPRVSDGSAVKGAAALALFAATSIGMMTAVVLL
                     SKISGFDEGGGSKIWQTVLLMTAVTGIMAGTAFLVSRFGLAAAPGALVGIAALGMIGF
                     GMVLMTKSIMSISEKYDGKKVWSTFGLMAAVTAGVIGVGALLAAAAPVTLAALAGGIA
                     FLLVATSITGGIAAVAGVRKTLEENGLDKPDGNGQTWITTMIKPVLNETMGLFAGIDM
                     PVKMAVVRKGKRAVMKVIKAIDGIAKSMVALKKAGIGAEEAVEYAASMKTAVSGFMTV
                     VTDMLAAWEKSADDGHKIHRSTIRKQKKTLKNVARLVGVTRGLMKIIRDFDKDGKDGR
                     NMIDSAAENAAVISGAVLSFTTAFFAGDEFENAIGESFRRTRRSLKMVNRLVRTSSRF
                     MSMMNGIGDKTRADMEKSASAGEGTEFESKGRQVSDALLRFTTGFFGGMAALDKTVDE
                     RMRAARKPLKNLRRLVAIVPNFLGALQKYTDMTSGEDGKPTAEDIMANAESLAAIVTN
                     FTGTLFGKFQELSEPGTVRKNIKNLRRVIKPVTSLVEMLASYDSGDGETLARVSVVNG
                     KIERTGTVNVTNVSKAIISAVTLFLKTMYAKENVDRWNELSGRELNRGAAVFGKLGVV
                     IEPITAFTEMLLKFKDGGLLDKDGNVQPIEPVGAAIAGTVVNFLNTLYSDDNKRMWKN
                     MSKMSAEDGRSALSAIIDPVESFVKMISDIGAGMTADGVMTVKTDGGAERKVNMPSIA
                     RQLSGGFKAFADAVEGAADPKKSKTAAKAIEKSAASVSKAFKEIDGVLAKSKNDSRVA
                     ELRRLTEEIQKLAESVDKIDMEKIKEQIELLKTQTSLMQAEAQREYAKKGPSAAEQVD
                     ETSGTGNRGAGRGNVPADQPKVTPAIIDPTALAQAFVAAMSNSPWTMTVIDDKNIMFT
                     VDGD*"
                     /db_xref="UniRef100_U6L525"
                     /db_xref="U6L525_EIMTE"
                     /db_xref="esc:Entcl_2744"
     gene            complement(114291..114464)
                     /locus_tag="SRR1747052_scaffold_2_prodigal-single_166"
     CDS             complement(114291..114464)
                     /product="hypothetical protein"
                     /codon_start=1
                     /transl_table=11
                     /translation="MENVKAKEVSAFGVAKPFFCRGCDWLRYKESDLTPYCVLSHSVE
                     QFRYGGCSNKKII*"
     gene            complement(114548..115198)
                     /locus_tag="SRR1747052_scaffold_2_prodigal-single_167"
     CDS             complement(114548..115198)
                     /product="hypothetical protein"
                     /codon_start=1
                     /transl_table=11
                     /translation="MALQNVTSKGTLGLPHYNNSRASSMMYEPEWKNLFWVQITLPAA
                     VAMEDEERNLLLEEVTKVSGLDTNPVPDVTEQQYKFATRSYAQAGPAKTTIDVSMDFN
                     VNLSYESYNQAGAQETLGGSGVENYVIKLLRRWTDLIWDPLTGRMGLKKDYAAPEVVI
                     TMHDKVMNPYWQWTLYDCFPIQQGIGSIDLDYTNKNDIVKVSGFKLRCDHWDEVQL*"
     gene            complement(115272..117740)
                     /locus_tag="SRR1747052_scaffold_2_prodigal-single_168"
     CDS             complement(115272..117740)
                     /product="Gp90 n=1 Tax=Sphingomonas phage PAU RepID
                     =H9NBW7_9CAUD"
                     /codon_start=1
                     /transl_table=11
                     /translation="MAKSLNYSDYKSAGVYFLEEDNSVIESIDVEALRLAVGFSKKGP
                     YNVPVFLNSVSDAEKYFGTIDTKLERKGSFFQRSLNTLLKQAPVFALNLLRVDERDKS
                     ELQRVSVQANKENGEKIAAAYDQYFDRSKFWYAKPEKLQALANDNADALESNIFNIAN
                     TGTKDITVFIRKAENVKGYNVTAKDFYGAEDKIPYKWILPSDYLSDYFIQVIVVEGKW
                     DDYKKLSTDSKWKDFFSATGVKKDKLSGFLADDAINVIGNWTGTIIPDFYAKNGQYES
                     IVPVINQATPRTGFMVSLNEELLETIEDVHEDGYVVDLVGHTILDGEDCKFNGFLSYP
                     AVDGSIAFTETADAVDGNMFAVSATDASGNLVNYNNITIGDLIVSGTAASDGSVEDEH
                     LSRVIKKTYKVVTADDKNDESGLYHKLFSGINEGEAVYVFTCTDKVADFGEVSIKDSS
                     TGDEIGKTTHAVSRHRAITDLYDSLSGLYLKGLEIGNRHIPGYDKDGNVDIEAGIEKI
                     YGMLDDAGIHRGLTNTDMIMFRYIIDTMGGGKGQGLGGKKHLSMLAKDAGSCTAILSY
                     PSMEYLASSEQPIFRDINGRPGDFDTKYLSTGGNPDAIGAGAVTLPSEDEGSKFTGVF
                     APYLKYTDGVKNILVPPAADVANAYYRKFSATGNPYITVANMNGVLSNSSIGGVEYMF
                     DKTDRGNIEPYGINPIITRNGKVLIYGDKTAYQDVISDYNYLHVRELLNTIEIEVQAK
                     LHPYVFKYNTAETRAEIVRKVTPILQAMQDSGALYSFEIQMDENNNTDEVIERSYGIL
                     DIGVKMGKNLEKIVTRIKVNRLSA*"
                     /db_xref="UniRef100_H9NBW7"
                     /db_xref="H9NBW7_9CAUD"
                     /db_xref="lep:Lepto7376_0622"
     gene            complement(117876..119957)
                     /locus_tag="SRR1747052_scaffold_2_prodigal-single_169"
     CDS             complement(117876..119957)
                     /product="hypothetical protein"
                     /codon_start=1
                     /transl_table=11
                     /translation="MDYKRLRVYVIDWKKLGGGRKFSSARDCVDVMYDEFRLNACVRG
                     EKISVKTNSDREVDKIKRFMRKYGADKAYIDSVIGSVKPHVRKKTDESAAPVNTENKM
                     PIRMAKYTLNEKFDHKSDGVLDVSVDELVRMIPALLRNGKKIVVFVFDGLVGDVRRAL
                     AKNLPSLQGKVGVTTFDKLADACTREGLASTITEITPDIYVNDSVRNVFITTFHDDGV
                     NYVRFSPDFGRKCACFVVGADMTDGVQVSRRPDHVSYGSLSAGVGVDDQGVQESERTM
                     SGVRRKKINESKLNMRPNRLNESRDRRAADVNLAGRRFVDMLVNETGYTASNQPNPEE
                     YCNMLLNIKNFVINESNGYDGKKFVDLASYLTHKKLGMAGVTKKPGYSVVVGDKMFNT
                     PSLDESVRYFGRALRLNEAVDANSVDGVEYRNDRSVRRGYAVSEAARSSVPKSDFGGR
                     SVDGQKIKEYKLSDLADLLADKKALLSDQKKALRTEKDERKAARIQKLIDKLQNEIDM
                     IKNEISFRKKNKMNESVRSRFGRYRRVFESDGDDDKSDDGFEDMFKDLGNDDGQDADK
                     KGGDSDDNDNEEVPMTAVLVKVAKEDVDKAKRQMIEAGVEEDDIDVVDNDDDDEDVEI
                     KVDANSIMALKDWLDTKGVDLEDKLGGEIVPPESDDKSDDDKSDDDKEPDFDDMDFDD
                     IFGKDDKKDDE*"
     gene            complement(120012..120476)
                     /locus_tag="SRR1747052_scaffold_2_prodigal-single_170"
     CDS             complement(120012..120476)
                     /product="hypothetical protein"
                     /codon_start=1
                     /transl_table=11
                     /translation="MKFYTSYFAMWPKLPTDSMRVSVSRYPPDFFKGDLPGGMFRSEL
                     LAPSAMLLADYKAGVIDESMYKRRYVTELAESLYKKGFDSFKSYFRRIRDIYENEMSV
                     SYGSVIFLCYEKPGEFCHRHILADLMNMYGYDCTEYSPSPSARSVTLAPALF*"
     gene            complement(120483..120953)
                     /locus_tag="SRR1747052_scaffold_2_prodigal-single_171"
     CDS             complement(120483..120953)
                     /product="hypothetical protein"
                     /codon_start=1
                     /transl_table=11
                     /translation="MSDKPRTKKFKGKAPAADVKRQMDNNSPESPFLYIKEGGGLSIS
                     KSNLLNDPEALLYDGYESFDLDKPQFSGRLTGGTSVIVTLRYFEYLCSARFNLDYVGG
                     MLAAGLALTDVFGMIKHHLKIVMTLNVPTVDTIYDLDLIYTGHIRYENREHSDN*"
     gene            complement(120972..122243)
                     /locus_tag="SRR1747052_scaffold_2_prodigal-single_172"
     CDS             complement(120972..122243)
                     /product="hypothetical protein"
                     /codon_start=1
                     /transl_table=11
                     /translation="MEFKYCKIDPETCTLDELRAEIERIKLISDENNNNQLGAKTFIN
                     SVYGALANQYYSLSNTDIAESITLQGQDLIKYAVNVVNWYFREKWHIDNDTHRKIAAA
                     MKKEYPDFDADEFMMLCSNRLQFGETLQCAGDTDSAYISFQPLVDALSIPIDRQTKFL
                     MFMYENFLEGYLTMCFDEYAKKFNCPESLEEFALEKIFRSGIFLAKKKYTGDIAWKEP
                     DIFVNPLHKIVYKGIEVIQGSTPKFCRDAMKGFIKFMLERINKHEDVDYKEIVANIRA
                     IKTRFVLQSPDDMCKTFNVNDYEKYILEDKQTIVLNDTASVPLHVRGSAVYNNTLFNK
                     GKRWKSKYSMIRKGDKVKFYYIKDDRIRPAGEPDPVFSFLPNNFPTEFAPPIDTDVMF
                     EKLILDPLNRIVVACGYRPVPSTLTYASSLF*"
     gene            122360..123232
                     /locus_tag="SRR1747052_scaffold_2_prodigal-single_173"
     CDS             122360..123232
                     /product="hypothetical protein"
                     /codon_start=1
                     /transl_table=11
                     /translation="MKDVTRDIYSDPFKSITEVADPGLNSLTESLGIDDRKETEILNE
                     AGQYFGVVPHDLMHMNLDFDKLKKIGLGGLGALAGAGVLAGKGMSNLIKRLLTKEGAK
                     RVYRRIEELKAYICDGEYADKLRLTITMRNGNQVNTIRSYDQIVDAFKKNIQDDLDQY
                     AASGVTKRKIKESIDEADEVTVRRDEYKGSNTQSRLIDRSTMMYLIGKYSKLMRLVNK
                     EFPDLRNGGYGYSGGGYGEGDDLYDMIKRTCEKNLSHSDRYIDKLIEKFEKKFTIKKL
                     FNKDNPGNERAVAK*"
     gene            123278..123952
                     /locus_tag="SRR1747052_scaffold_2_prodigal-single_174"
     CDS             123278..123952
                     /product="hypothetical protein"
                     /codon_start=1
                     /transl_table=11
                     /translation="MARYNQIPRDICRSTEFLAMYKLLVKLYRNMPDSRYDVDTIMAE
                     IKKAGAAALQSMFNGDWYTVNPGNNAVVIGVDNTMGNQTLYNAFLNAVDAGEIINKFN
                     KSHKTDYKYGNENAYYVVRMDSGKTKQKPAPMHLVSQSNPHLFAKELPQSLISNPAQA
                     DKGFFNDRVKLYYTASMAGRNGDNPQDIRIMFDLSWDAPIQKKYADVFGNPGGNNNGN
                     NGGQNP*"
     gene            123974..125017
                     /locus_tag="SRR1747052_scaffold_2_prodigal-single_175"
     CDS             123974..125017
                     /product="hypothetical protein"
                     /codon_start=1
                     /transl_table=11
                     /translation="MNNTQKEIQLYNQTANMYKLVSDAIYSIENGDDCLYSPDQLDLY
                     IGRLQANLKKLCGTMFFDNPNVARWIDDAAAFKDAVGRIRGYDALEAAAPWITKTYNA
                     AVSKSSSPNLKSRRLTPDDTRRFIGRITSGDSIRRYKNKINALAMRSMTDAMLVKLVN
                     SVLFSSNSTPLSESLTYGNDRLSLHEGFFNPYDMDDDDDRKKIRIEPAVKKPGIVKNV
                     RMWKSNRRDKTVYKNGRMYAGRLYSADDIVDECPVYELSTSDLYSPRIRDIAILIDPE
                     TRRYGVPMGMANYYRTSDETGTKPNIDYVYNPDEGIIRIYATRKIRIGDELVMKSDMP
                     EYENGMKDYQFRY*"
     gene            125017..125112
                     /locus_tag="SRR1747052_scaffold_2_prodigal-single_176"
     CDS             125017..125112
                     /product="hypothetical protein"
                     /codon_start=1
                     /transl_table=11
                     /translation="MRTNRKTHTMLNPRGKSLYEGFDLSGGNETD*"
     gene            125122..125436
                     /locus_tag="SRR1747052_scaffold_2_prodigal-single_177"
     CDS             125122..125436
                     /product="hypothetical protein"
                     /codon_start=1
                     /transl_table=11
                     /translation="MSDADINAQIDYMRGMSLSLQTQMNTTADSYAVPPKFNDDVVKN
                     LERIYDNSNNSPASNSYSYVFDRDNLMVYKAMPGIIMDPQTFIMGTPEADFSGMMRES
                     KT*"
     gene            125455..125925
                     /locus_tag="SRR1747052_scaffold_2_prodigal-single_178"
     CDS             125455..125925
                     /product="hypothetical protein"
                     /codon_start=1
                     /transl_table=11
                     /translation="MNVTLEDRVKFISDCVMSLPPQLAVAKEHIQSVMPDVDIDCDAD
                     DQNDFEFSLAADIFAIAWQWKKIRGIHPWTGYTEVFAPAADRWFGFFITDADAFEPDG
                     HSSLSDIGVFGSMNLTNMFDRIPSEFGMEKDNGRYKLFYSLRRMSDYLIENHGL*"
     gene            126015..126680
                     /locus_tag="SRR1747052_scaffold_2_prodigal-single_179"
     CDS             126015..126680
                     /product="Uncharacterized protein n=1 Tax=Escherichia coli
                     HVH 39 (4-2679949) RepID=T5YET4_ECOLX"
                     /codon_start=1
                     /transl_table=11
                     /translation="MVNDYEQGLTSNGFEGIFDCPDGCDMEDITVPAMEMIEDTLERD
                     MIDRWMRLHTTRNRKYKHSIKENYDLDRIKTELERMTPAGLDDAMVRYSIDRHGRINV
                     YGDCIFHDHRCHMKMAELPFYIRFNIIKGDFYAKDIGVKNMNGFPSKVYGDFDVSKNR
                     LKSLKGGPFFVKGMYNAADNNLRSLKGMPSERLVKFGKSSTPIRDIKKPCKLSRCIGR
                     SIL*"
                     /db_xref="UniRef100_T5YET4"
                     /db_xref="abu:Abu_1063"
                     /db_xref="S5PPC1_9PROT"
                     /db_xref="T5YET4_ECOLX"
     gene            126759..127190
                     /locus_tag="SRR1747052_scaffold_2_prodigal-single_180"
     CDS             126759..127190
                     /product="hypothetical protein"
                     /codon_start=1
                     /transl_table=11
                     /translation="MKNYATAYKNSKTAVNEARAIDIDKEHRVILEAVKKEFGISNFN
                     ELSDDDRSMYKSLILEYWTPTAGMTENGRKFLNESKIVLSPESTDEVIKRYFQREVKN
                     DATNYMYGVLSGNTNGQSAVNLKAGIEEQIGRRLSSKVVKE*"
     gene            127251..127736
                     /locus_tag="SRR1747052_scaffold_2_prodigal-single_181"
     CDS             127251..127736
                     /product="hypothetical protein"
                     /codon_start=1
                     /transl_table=11
                     /translation="MAKFNKDEFKAGIKDAVESAILKGLITKEDIENKDEDRLNGFIM
                     YQLTQALEDRKWCVDVLKDFNYDEKASWDRLQEKYGKFRSLADVALINLWKFLENEGV
                     TSYDSYEGVMKNALSKGDDTLLGRIAADTELKTDVDDKRQKRYGPDIDNDDHDAYTDE
                     S*"
     gene            complement(128028..128387)
                     /locus_tag="SRR1747052_scaffold_2_prodigal-single_182"
     CDS             complement(128028..128387)
                     /product="hypothetical protein"
                     /codon_start=1
                     /transl_table=11
                     /translation="MGKDKLLIYITKTPDDGIVYSFVRPDGLGFVRMSVSENDDIPFI
                     HALNTHVSARGNGYADKLLDFAEEYAMKRLKSNKTSLAVESDSWMKDWYRRRGYRQMT
                     APDDDGCVYMVKRLDIK*"
     gene            complement(128387..128854)
                     /locus_tag="SRR1747052_scaffold_2_prodigal-single_183"
     CDS             complement(128387..128854)
                     /product="hypothetical protein"
                     /codon_start=1
                     /transl_table=11
                     /translation="MRYLFLDIDGVLNHDTWYVKLRNMPADQKPAFPLCCFDPLCVGR
                     VNDILKLTAARLVISSSWRTDRLLVDTFRNIGLPNDYDRTPFLEPDIYVRGDEIEKYL
                     DEKGYDPDTDNYCIIDDCDEFLPEQEEHVALTDPKTGLTPAVMRKAIEILMLK*"
     gene            complement(128913..131249)
                     /locus_tag="SRR1747052_scaffold_2_prodigal-single_184"
     CDS             complement(128913..131249)
                     /product="hypothetical protein"
                     /codon_start=1
                     /transl_table=11
                     /translation="VFGYRYPGGLSMWKTLLISILGSVVVTVVIPVLVAGFGASASAV
                     AVTTLACKILWVGRGTAKVLLSRWVNKAEEDKFFNFQTCFQLLLVIGIPAVFQIGVVR
                     EWLTAGFKDFCAAVGLDKVFDTAEDWFNRMIEKFTGKDFAHYTVEERIVEVNKGFEQI
                     DGIDSAGLSGSPEGTSGFENLLAKTGVNYDGSDAKSYIADVFDRLKDKFTVTADKLDS
                     AKEWLDNIADSPFKSSNAMQDAMAGTYKGDNLMFVIDGRRLPGSMSMKEFTKMVTSTL
                     SDKGVEGAVVNGISDHLHNATDAAAGSVEVLMFDCTATAENIDKVKDIISAAVEDAGG
                     DAGLAETFCKIANADIVDAAAGSDGSVTGTTIETVHDIVINHIWFKTAAEAFTPTYMP
                     VMSRRLFDVRLGSNTTNAKKCHVTNIKAMSYKQLNAKGGINEMIERENVIRAKKSKKI
                     QAEIDALKKELVGLTKGTDEYEAKRKEIASKKRSIQKEIQKYNEDSVGDRKVLVFFGD
                     FGYFKSDEDRRKGNMTVLKNEPLFMLNPNTLQGQDIAVHYNKRRTKPYYIKGLFSRLE
                     FLPSDRPGSASKEEIAEFLNASFGTWIRLCADNIGMNTIAEEKDGKFVPLDPIDTKRP
                     DIGNFTNDEFCKVFNKTMQPYRFLSGEYADDSLLGNKNLKHSYIEKRNMDNDDYINRN
                     VIPWICDKTGPIYKDIHADKTLSRYALDKDGNVRTDLVREIGPVLYRTGSSYINDTKR
                     KQIAIRIAPLFKDVDGNDQRPGKQNRDRKIAGRLVDVV*"
     gene            complement(131274..131489)
                     /locus_tag="SRR1747052_scaffold_2_prodigal-single_185"
     CDS             complement(131274..131489)
                     /product="hypothetical protein"
                     /codon_start=1
                     /transl_table=11
                     /translation="MSRLGDKISEIFSRFGFGDDTYALLEGYVKSKLSDRSLADVDLF
                     ESVASLNGWRALNESALDEGDLDRKER*"
     gene            complement(131607..131828)
                     /locus_tag="SRR1747052_scaffold_2_prodigal-single_186"
     CDS             complement(131607..131828)
                     /product="hypothetical protein"
                     /codon_start=1
                     /transl_table=11
                     /translation="MNESILLNNASALDSVFHKIDLYSRRMALCPVIEGYSRDSYDIM
                     LDLNEQAAVSAMFAVLESEILNEFSLKDK*"
     gene            complement(131871..133025)
                     /locus_tag="SRR1747052_scaffold_2_prodigal-single_187"
     CDS             complement(131871..133025)
                     /product="hypothetical protein"
                     /codon_start=1
                     /transl_table=11
                     /translation="MARTYNKTGNFSLHTGSLKCEICGRMFKSLRALSVHLKKSHGFG
                     DDDSLYEEYYNQYIKKPDEGICPVCGKPTKQYRFRYDRCCCLSCARHLAGSAEREKKE
                     PVKKKIERVFEHQIKDGLHLEITYKEMRDEYNMFKTTPGDLSAMPNRNKIVLFFQQEI
                     FYAKERQLFTEDAVIRRTLIENRMKYLDLPMESLTDGILLQGFKKSGIYRSYSHFSPL
                     WTKWFAEKYHLKKVADPFGGWGHHLIGFAAAGCGYVYNDLSHHTVENVRRMCDYLDFD
                     CDINERDAAGFEIPSDCDAVFMCPPYGNTEIYECGGFTGNEYDTLMKKVFDNWKKSSA
                     GTLGVIIREDYEYLIAGSFSKFDKFPVNTRKSHFNKSGKLNEYMYIVERL*"
     gene            complement(133009..133803)
                     /locus_tag="SRR1747052_scaffold_2_prodigal-single_188"
     CDS             complement(133009..133803)
                     /product="Putative homing endonuclease F-LimIII n=1 Tax
                     =Dickeya phage Limestone RepID=I0J2P8_9CAUD"
                     /codon_start=1
                     /transl_table=11
                     /translation="MKYCSMKCGANDKNVIQKRKDTSIKKYGVDNPMKSLDIQKKIKK
                     TNIERYGVENAFASEIIKERIKYINNIKYGVTYPLQNKNIKNKQHLTCKERYGVESYA
                     KSSMYLKKAYNTKKKNKSFNVSSKEEQLFKLLLIQYPDVIRQYRSSDYPYSCDFYIPS
                     LDLYIELNGMWTHGKHPYDVQNDTEKFNIWKDKSLSSKFYITALKVWTESDPAKRKTA
                     ADNNLNYLEIFNNIDLNKIPAYIQENYKCDSKGVHHIIGTDNGKDI*"
                     /db_xref="UniRef100_I0J2P8"
                     /db_xref="A0A075E138_9CAUD"
                     /db_xref="I0J2P8_9CAUD"
     gene            complement(134211..135968)
                     /locus_tag="SRR1747052_scaffold_2_prodigal-single_189"
     CDS             complement(134211..135968)
                     /product="Gp156 n=1 Tax=Sphingomonas phage PAU RepID
                     =H9NC33_9CAUD"
                     /codon_start=1
                     /transl_table=11
                     /translation="MAKNNVNVAKIVESWSPMISKITKGAVNEGSEKMAWMCQYAHNH
                     SMALNEEAVGGVSFPFQTLNNTNGIGNAVPAQFAGATGADQTSAKSFGSGDKWNNFLP
                     MALQVAARTVGFDLVNTTPFSGPTGVLPFMDYVYSGSKAPYGATPGYDVETANPQYNA
                     AYPENKGKNTAYKSFDLPHAFRCKIDASTAELKDEAIENLAKADEITIDGVNVQYIGL
                     SRLTADPMFRVLSNPTQKSLGEIFANGSVTAEGVTLKAPRLISALEDQIQGFTGSGKN
                     DNDPWSGTFMDGTKIYDAMDRATGEQQYARQMSLQLFTKFVSVKTRSVAVAVTQEQVQ
                     DLQKQWGVDVLKMVENAAINELSQSINKEILSRLFALGWKNHIQANRSEGINLNLNLT
                     PEKDQKTLPYAYLEDGKVVNESMSIPDFETYGGSSNFENQDTILKRISARALAAGNVI
                     MNRGRRGAANFVVTNYKLATALQLGAQYSFSPIANTFNQTNGSLYPVGTMAGMTIYTD
                     PFMKYDDTRVLVGRKGDKDEPGLNFCPYIMAESVRMISEGTAAPKILIKSRYALIETG
                     FYPETQYLTYFVKTNGGLI*"
                     /db_xref="UniRef100_H9NC33"
                     /db_xref="H9NC33_9CAUD"
     gene            complement(136068..137837)
                     /locus_tag="SRR1747052_scaffold_2_prodigal-single_190"
     CDS             complement(136068..137837)
                     /product="Shell matrix protein n=1 Tax=Pteria penguin
                     RepID=G9MBX1_PTEPN"
                     /codon_start=1
                     /transl_table=11
                     /translation="MMKSLMICSKNADQLRLNESEKINTGRYILEGPVATLDKINRNQ
                     RIYPKEEYLKHLEYLRDDLRHPEKGWMLGEPGHPADRFETDIKEASHRILDLWYQPET
                     NQVMGKIELLDTPNGKLLKGLVDEGMPLCISSRASGTVGKDNIVDIQQIFTYDVVIKP
                     GFEDAVLHRVNESADAPAYSDAARDFCRAAVAEESMSVAGQLGLDESYSILNSKANPD
                     IRPEAKAIAAAKLNENNIEDMTRPITESVNPDDTLNKPLDVKGSTNQFDPSKIVSSKT
                     NEDDKADDGQGGDAGQSVEKKDDSAELSDDIKIIDVRADFDDNDGDDDIVKDVEPVYK
                     DDDSAGSDDEQDSKTDDDDNDNDGKDDKKDDVDECGDAPDASECDKKDRGCKKAVTDI
                     NEIKDKKDGIEKSRKDFGNKLDELIDGLKKKKAKNESLVAKYPHAGLMNESSFSKFAK
                     LDRAQQDKVSRWLNENQVWTPDAVNALWEGALTETVDDAPVWLKNAPDNYRKLYESAS
                     DLQKKNLQICAKYCVFESQRDIDNFWENSGLMRAEEARLMNEAYVNSLPKITDNSSAD
                     AGLPYSSDYIKLVGEAADGYNRR*"
                     /db_xref="UniRef100_G9MBX1"
                     /db_xref="G9MBX1_PTEPN"
                     /db_xref="nda:Ndas_1205"
     gene            complement(137900..138028)
                     /locus_tag="SRR1747052_scaffold_2_prodigal-single_191"
     CDS             complement(137900..138028)
                     /product="hypothetical protein"
                     /codon_start=1
                     /transl_table=11
                     /translation="MFTVNDNNSLHTDTPWTTFVVCVGGTYYVMDPKILERMTDGR*"
     gene            complement(138053..138334)
                     /locus_tag="SRR1747052_scaffold_2_prodigal-single_192"
     CDS             complement(138053..138334)
                     /product="hypothetical protein"
                     /codon_start=1
                     /transl_table=11
                     /translation="VFFDDIMQNIRLRDVDPDAPSTVRIMVNYGMLSNPSSDELDIYD
                     GVFIQNYNNYLNWNGAPNYIRYMTWSALRKYRQFYKPSVRAAMDHLIDG*"
     gene            complement(138461..138778)
                     /locus_tag="SRR1747052_scaffold_2_prodigal-single_193"
     CDS             complement(138461..138778)
                     /product="hypothetical protein"
                     /codon_start=1
                     /transl_table=11
                     /translation="VTAEPDGYHMSIVIPDSDFADEIGMGQVTMNLFKSVKFGVNGSL
                     YAMPEGSVTGMYPGLKLDCFDCSGYKDGELSIRVDTRIFKWSDLTPCFSELDSVRQLE
                     IGS*"
     gene            complement(138827..138997)
                     /locus_tag="SRR1747052_scaffold_2_prodigal-single_194"
     CDS             complement(138827..138997)
                     /product="hypothetical protein"
                     /codon_start=1
                     /transl_table=11
                     /translation="MTRNKVRIYKLSEGFDLSDISDTDYTETFSDADVNAMMERIADI
                     KKWAAYNIFAID*"
     gene            complement(139013..139462)
                     /locus_tag="SRR1747052_scaffold_2_prodigal-single_195"
     CDS             complement(139013..139462)
                     /product="hypothetical protein"
                     /codon_start=1
                     /transl_table=11
                     /translation="MPYKVVGNVKVDNDKSDIRSLEGCPSEITGDFEIIFKRRQSKYP
                     TDFTGCPETVGSEFCVFTYYGVENVKMKGSGLPLFAGEVNLCYIDVPIVFYRKIQPLC
                     QDGLNRKFNHLVFSKKSWKINHDITDAELDEIIRDIDIPKREVEFRG*"
     gene            complement(139705..139908)
                     /locus_tag="SRR1747052_scaffold_2_prodigal-single_196"
     CDS             complement(139705..139908)
                     /product="hypothetical protein"
                     /codon_start=1
                     /transl_table=11
                     /translation="MLTTPTRSVILIRWRRKSISLNRHSLVQVDDADLWLLTMKKCIG
                     KSNESPKKKSYTVNLTLKKPKVV*"
     gene            complement(139991..140506)
                     /locus_tag="SRR1747052_scaffold_2_prodigal-single_197"
     CDS             complement(139991..140506)
                     /product="Uncharacterized protein n=1 Tax=Chlorobium
                     ferrooxidans DSM 13031 RepID=Q0YRH6_9CHLB"
                     /codon_start=1
                     /transl_table=11
                     /translation="MTFCGFPVTINGRLSVNIGLRNSNWFNDNQTVVNGWNNLPSGLD
                     LTGLPTKICSDISFTNCGLSSIKGMPVLKSDSVRGVDIDFGSNKLRNLDGINLSGNPK
                     INRFIVDDNMLESLSGSPERINGNCDVSNNCLTSLVGMPKYIGGDFNCYNNFLKKSTV
                     ISRLSTVNGRK*"
                     /db_xref="UniRef100_Q0YRH6"
                     /db_xref="Q0YRH6_9CHLB"
                     /db_xref="pph:Ppha_1696"
     gene            complement(140597..140908)
                     /locus_tag="SRR1747052_scaffold_2_prodigal-single_198"
     CDS             complement(140597..140908)
                     /product="hypothetical protein"
                     /codon_start=1
                     /transl_table=11
                     /translation="MSDTDYTNTFSDMDDTIILIKEWCDKHIKFDKVSDYNADRMTTY
                     SGRYVIDPSSHMISILFDEHTPVNNTARFYFGVSESFRNGRRVQIVDDATDPKGSGSN
                     K*"
     gene            complement(140994..141782)
                     /locus_tag="SRR1747052_scaffold_2_prodigal-single_199"
     CDS             complement(140994..141782)
                     /product="hypothetical protein"
                     /codon_start=1
                     /transl_table=11
                     /translation="VDESYDDAFKLLLDLSDGEVRRICSGISPDGLKYKFVYNNNCQY
                     FNVYTNPSTGMIGCPLLFDNRIGRTYRTDSCGMCVCISVDDRNSGVFSLIGSPKICGE
                     IRLCNCELDGVSAGPIMMDNLFGSPKECSVFQLDDVMLSSLKGAPGRVKTIEINPFAE
                     DDLYRLCDIDADIDAATIIIRGSSILRNKTPVSRNNIVTVSSFLYIGRKLRKNIFNRF
                     RNDIMVSRDNTDKKKLESILGPKVLLDGEAKLYIDNHGGDPAYK*"
     gene            complement(141819..142067)
                     /locus_tag="SRR1747052_scaffold_2_prodigal-single_200"
     CDS             complement(141819..142067)
                     /product="hypothetical protein"
                     /codon_start=1
                     /transl_table=11
                     /translation="MYYTDMTYINEGFDFSDMSDVDYTDVFSDIDYISMYESAVKAII
                     NHMYVIPLDAVFSNMTDSTLNYPAGMMRLRDQAVKDVL*"
     gene            142137..142727
                     /locus_tag="SRR1747052_scaffold_2_prodigal-single_201"
     CDS             142137..142727
                     /product="hypothetical protein"
                     /codon_start=1
                     /transl_table=11
                     /translation="MNQNILYVAADFSIAKPAISTLYGDELKFAVFPQKIDSFTEDRL
                     RTVGVEVTNRNLDPVDTKDPGHIMELTKRYTNAADMITAYLMSFDADKIIFSSEGLSY
                     ASKGRMTLELAGAKYVLLSALWSAGVTDIITYSPTTIKSTAGCAGKGKGKDDMIAAFK
                     AQDPKNEFMRRMKDNDTFFRKKTAYIHTIDDIVDSY*"
     gene            142769..143197
                     /locus_tag="SRR1747052_scaffold_2_prodigal-single_202"
     CDS             142769..143197
                     /product="hypothetical protein"
                     /codon_start=1
                     /transl_table=11
                     /translation="MNRTAGPGARLVEKIKETKSGYIVNLTPGGSKTEDSKEKKGGDL
                     VKAMKDKKKCLADNWLSDFCVTQWTSIRTRLIDSINKITVKAKEVIDDLMFTFTGDNF
                     INLVVISLLTTCEQLVNGIIVPFDPVFVEISYKYNEVLRK*"
     gene            143270..144478
                     /locus_tag="SRR1747052_scaffold_2_prodigal-single_203"
     CDS             143270..144478
                     /product="hypothetical protein"
                     /codon_start=1
                     /transl_table=11
                     /translation="MTEYLVRQGEGVCSAILVYMLIEPVSELLDVIKEIFKAGQHEWE
                     NVIGKFRDLYALIKTVCDSMPGNKFAKSLLGILAIIIPAAAALACGIACARESDDKFR
                     AKARESLSENMKANGLKEDAAVSDQAADAAERYNRLSILIEAALKNLDGVSLSYKKDG
                     SESKSADDTVSTETISVCYTPNERIDYDTSDKKRYVLEIGKDIIAKGGRLTPQRGAKI
                     KQNQKIGECEGIPILSTISGRVTKRYYNYIVIEDDADENEIMSEINSARNTADMTDKF
                     SPLIDRFKKIAYAESYIKDLAVYCRFPSIALHSKKKGTYRLTLLEILLGKKLDSKDRF
                     KKDYNKALDKKMTSHQKSVKRKCGKSKIKTAANNQNMDGVTKDIMSEKDAGYRMVVDM
                     YRNWIRRSSK*"
     gene            144503..146227
                     /locus_tag="SRR1747052_scaffold_2_prodigal-single_204"
     CDS             144503..146227
                     /product="hypothetical protein"
                     /codon_start=1
                     /transl_table=11
                     /translation="MLLSDYIEFAADKSVMYEEDNPFAKRLFDALTSFVDKRSRIEKV
                     DKQNLIKNFNKKCSALLGNRMGKGMNYWNYFSSRFRANYYVQGSSGVIGVSDAAAAGN
                     ESDFDTLYRKMYDHIMNLLQCGTVKRGTEEVSTEVDSIDAFVNQTDQNEEMSDADKKI
                     IEKQNDAKAIVRYYMLARGVKASNKKSSSKQTLAAQTRSEERILDKIFNDAVKWREKD
                     AGLLDIDKLKNEFKKFMSVDCPYRGTIYLNNIPHTHYVFSTSIETAGGSSFMTDLEAN
                     GQCSAKTGTDNRSMHYWLLYCSMATLVNCMIPIYWGTGLNIMGVPIPLPVIYLPIYYL
                     SGSCGVLFGLGICGIAVWPMIVLINNTAYDATMLIPINLVIDLVRKKLNDLADKSVGS
                     LKSFAMPFIKECDDEIEEIEKQIKVVDTAITKYKLNAAGVDNMAVSGAAVDPAEGYDT
                     GGSRRSRYGGAASTAGLETGTVDMTYDEAYIEEIRKKGQMTAEEWKKAEEETRKAYRQ
                     MTERQKKTEQYAKDTAGSDSNGSSSTGSDKSYSSSIEYNPTGTGFNNVIVCLDAAHNK
                     YRSGKRTP*"
     gene            146354..146701
                     /locus_tag="SRR1747052_scaffold_2_prodigal-single_205"
     CDS             146354..146701
                     /product="hypothetical protein"
                     /codon_start=1
                     /transl_table=11
                     /translation="VYEVTPQDTEGDASQDNLTRRKNRIAAKVTQSGKHAVYLSIHGN
                     AAGSGTKWYGANGWAIYTTKDRSKDAKGQAEGSNKQNSVTLAQTLFDEAAEILPQYGK
                     TINRIGELRTAKH*"
     gene            146723..146881
                     /locus_tag="SRR1747052_scaffold_2_prodigal-single_206"
     CDS             146723..146881
                     /product="hypothetical protein"
                     /codon_start=1
                     /transl_table=11
                     /translation="VNNTFIPTVLTENLFYTNPDDCKFMSSDTGKRVIAQIHVNGVLK
                     FIKKMKWV*"
     gene            complement(146933..148096)
                     /locus_tag="SRR1747052_scaffold_2_prodigal-single_207"
     CDS             complement(146933..148096)
                     /product="Single-stranded DNA binding protein n=2 Tax
                     =Synechococcus phage S-SSM4 RepID=M1T2H8_9CAUD"
                     /codon_start=1
                     /transl_table=11
                     /translation="MYDTNFINGLLNPKLDQPAAKGGMSTNEYRPSPKDGKNGVYDAI
                     IRFVPWIGNPSKSIMQKLQAWVKNPVTKNGMYVDDPRSGGQSESPVNQMYWSLINTNN
                     AKFEELAKECLSTRNVYASLVQIINDAQHPELNNKILVFKFGKKIYEKLMAEQTPPIA
                     GMVARNPFDPIHGRFFALKVVYQSNFNNYDQSSFFDYTGQAGDTSGIRYQNAAGQWEV
                     LTDSSDKQYFAEWLAKTSPDLAPYDFQPWSAAVQQHVDETLRIIGNCVQTGTLPSGPA
                     FGQAISAASSSAPQGIQFGGFGQQQPTPGIQFGGSQSQQPAQSAQPVQPQVNSGISAP
                     QFGAPAQGGVNPAAPTVTGIELPDVASALPHVEPINGANAPIFGDLSSVLANM*"
                     /db_xref="UniRef100_M1T2H8"
                     /db_xref="M1T2H8_9CAUD"
     gene            148223..149230
                     /locus_tag="SRR1747052_scaffold_2_prodigal-single_208"
     CDS             148223..149230
                     /product="hypothetical protein"
                     /codon_start=1
                     /transl_table=11
                     /translation="MLKNLSDATAADLKCLSSNECVIYEKLDTFYFNVMITISGCTVL
                     KSNHRIIDDVDMAVNSMYSDITEFVKNHIVPNKDRIAEKYGDIIAGIFYFPCGKPGRT
                     DYTETSMPGSFVIGNVKTMMTEKHVDDVSDLATMTGMRPYPVIARMPAGKFTPDLINM
                     TPAEIILKTGGKPFSGLDINKTEGIVIKSKCKTFQALNNRYEKPDEYQKKIDTYDDFV
                     KHLCEWYILSDHETPSGDYIENVTNLFIQFANESPYMKEYAGNPDDLTPSIGTYIPDP
                     DYSLFPDETVKTICKCSRLATNIFKIMLHGLRYRKNIRKSSYMTTDDFLIWNKIVDDV
                     S*"
     gene            complement(149227..149919)
                     /locus_tag="SRR1747052_scaffold_2_prodigal-single_209"
     CDS             complement(149227..149919)
                     /product="Uncharacterized protein n=1 Tax=Lactococcus
                     garvieae DCC43 RepID=K2PT80_9LACT"
                     /codon_start=1
                     /transl_table=11
                     /translation="MGNKRSVYGALGASNHSPELEREKNDFYATPPVAVNGLLNMLSK
                     HGIYNNLRNYPVYEPCCGKGHIANILAEKNFEVIASDLVPREWTLAPGIIRIDRSVDF
                     FKVGRVSDGLVPPDYVIPPHASIVTNPPYGMSNDCVRHALDIVDDGAYVMMFLKIQFL
                     ETIDRYKLFMKNPPLWVFVCSERMQCAMNGDFEKENQYGGAVCYAWYVWQKGYHGYPS
                     IDWIPPTKQKNC*"
                     /db_xref="UniRef100_K2PT80"
                     /db_xref="K2PT80_9LACT"
                     /db_xref="faa:HMPREF0389_00191"
     gene            complement(150011..150670)
                     /locus_tag="SRR1747052_scaffold_2_prodigal-single_210"
     CDS             complement(150011..150670)
                     /product="hypothetical protein"
                     /codon_start=1
                     /transl_table=11
                     /translation="MAENNVKSVEEQRKELISQYNKENVGVSELIDETVDDEFVKNTK
                     EDWENAVKTFQTRTFTIADSRNAVRVAKFLKTWNEKFAAWEKDQWIGVVKFDKFVNDF
                     LKEFEKKEQDLVIDYGCLGFLYTLMMKPCGVGLASAKKMQSIDEEYNKILETIDDLKK
                     DTDKQQLEIKKKQEVWAAACAGFKLRYLTEEEREKWEQTTVLADDSQLEGTVISADKT
                     E*"
     gene            complement(151059..151532)
                     /locus_tag="SRR1747052_scaffold_2_prodigal-single_211"
     CDS             complement(151059..151532)
                     /product="hypothetical protein"
                     /codon_start=1
                     /transl_table=11
                     /translation="MSLTDWGFVQGVKDVVNFFRFRREMKREMDDPASMFNRYGLKLN
                     WLRNIVYVQFNCKEEDLQKYDYNQERMVYFKIKPICDYMTDLGWSEYLVPEFNNFTDE
                     DGKMTLSYGVLLVFTPVRFGSRWIRRTALWIAVITAAVTLGIRFVPEICARLNIM*"
     gene            complement(151523..152281)
                     /locus_tag="SRR1747052_scaffold_2_prodigal-single_212"
     CDS             complement(151523..152281)
                     /product="DNA-directed RNA polymerase, sigma-70 region 2,
                     ECF-type subfamily n=1 Tax=Flavobacteria bacterium
                     (strain BBFL7) RepID=Q26B94_FLABB"
                     /codon_start=1
                     /transl_table=11
                     /translation="MIQGKTMKRKERNITALSRSFIDNPTGDTFRPLIERMTWGLRKH
                     IYKITQDNDATDEVLLRTFEDIWTKHSQFDGERGQFSSWAYGIARNNSLLYMQELASK
                     RRRQVSVDLSDMFDSSYGNIETSHDTLSRNDSSSESVSYTEEYDSLYDGGKFVDINKD
                     TLIDDMADASIKCIDYLPDNYRLVLKEQLVRKKKIDQIAAENKIPMTTVVNWLYKGKI
                     KLQDVIKDKYSTLYESYRLYYPECGKKKKESVCR*"
                     /db_xref="UniRef100_Q26B94"
                     /db_xref="Q26B94_FLABB"
                     /db_xref="mrs:Murru_2100"
     gene            complement(152283..152567)
                     /locus_tag="SRR1747052_scaffold_2_prodigal-single_213"
     CDS             complement(152283..152567)
                     /product="hypothetical protein"
                     /codon_start=1
                     /transl_table=11
                     /translation="MDKENKMPIPATVDYDVRFRLTDRFVKDIHTVCDALPYADVKNL
                     LDSVDNCGGRMYIAAANELIQRLSRLPYRNVKDLMHNIENSQNIYLVKID*"
     gene            complement(152651..154435)
                     /locus_tag="SRR1747052_scaffold_2_prodigal-single_214"
     CDS             complement(152651..154435)
                     /product="Gp239 n=1 Tax=Sphingomonas phage PAU RepID
                     =H9NCB6_9CAUD"
                     /codon_start=1
                     /transl_table=11
                     /translation="MMKEEIVPSAETLSAQLDEWAATVLGKEFQFRQYQKELAVNILQ
                     SMFSGVKYYIAQCPTGFGKSFLAFAVAGVLSTVYGKRGYILCSDLSLTKQYSDDLDRY
                     LPEWGNLMGQNNYMCNVNGLPFKSGVCRLSGCKSYYEIQKNYPECASVCEYLIRRAKA
                     ISSPVTVCTYQQWLVQQNIVRRKLGDGAPFGPRDFVICDEAHNVMDIVQSQFSPKFDK
                     FDMRKIDDVIDSAVLIGCGKDEIREKIRSARDRVTVADCNDTVFAALNDYVSAVGELL
                     PDAEAVKSSLGRKSVDHRLERSERRLMSAADFVIDHADSFTEYIRIIKNASVDSMIKN
                     DSAGGGSVTFNCINESYLMAKAFHANVGAGLFMSATIGDPAAFARELDIRPDQYRYAI
                     VPSTFDFMRSPINYVPTYKMNYAGKDAAFPRILSMVERIVAAHPDEQGIIQTGNYSVA
                     SKIMESASPAVRRRLLSYVDSTTKQDALEMFKRGGGNMVLVGPTLLEGIDLRDDFCRF
                     QIIFKIPYPSLADKYTKAKMEHDRSWYSNKTALSILQGVGRSIRSKDDWAVTYVLDGC
                     FDGLLRQAGGMFGNDFMSRIRRIDESAI*"
                     /db_xref="UniRef100_H9NCB6"
                     /db_xref="H9NCB6_9CAUD"
                     /db_xref="mru:mru_0981"
     gene            complement(154437..156596)
                     /locus_tag="SRR1747052_scaffold_2_prodigal-single_215"
     CDS             complement(154437..156596)
                     /product="DNA ligase {ECO:0000256|HAMAP-Rule:MF_01588, ECO
                     :0000256|RuleBase:RU000618}; EC=6.5.1.2
                     {ECO:0000256|HAMAP-Rule:MF_01588,
                     ECO:0000256|RuleBase:RU000618};; Polydeoxyribonucleotide
                     synthase [NAD(+)] {ECO:0000256|HAMAP-Rule:MF_01588}; 
                     TaxID=1262835 species="Bacteria; Firmicutes; Clostridia;
                     Clostridiales; Clostridiaceae; Clostridium; environmental
                     samples.;" source="Clostridium sp. CAG:729.;""
                     /codon_start=1
                     /transl_table=11
                     /translation="MNTKLKEKHGVPADNAVYKEMRDLVERLNRYSHDYYVNNKSDVT
                     DYEFDVLYKRLQKMEADTGFSYSDSPTIRVGSDLSADGFRKVTRSNMMGSVENCYDYE
                     SITKYFNGLWDSYKADPANTENVKFFERYCNFLCVEPKFDGLSCSIVYEYGVLTQAST
                     RGDGFTGADVTANIKKVSGVPEMIPAVSFSPRFEVRGEVLMPRSTFARLNEQRLATGQ
                     KTFANERNAAAGSLKQLDPEITASRGLVFMPYNVIAEKCIEVSPVSSMRRYFQSEIVH
                     VYLPTLGFNKSPFVLCSPENLGLALKKFREKIMPELDIAMDGAVVKVEDKSEQDRMGG
                     FSAKCPAWCRAMKWKAESYTATAILRDVEWAVGRTGRINPTAVFDPVEISGSTVSRAT
                     LNNADYIKKLDLHIGDVVTVQKAGEVIPQVTGKIGGQDGGGNVPVPDVCPGCGGSIRR
                     VSNADGSESTGLYCMNPSCQGRSRSAVEYYCSKTCMDIDGFGRSTVDRLFDTELVKTW
                     RDLYDLTVDRLVRAGFTEYTAAAMVAAVASAARKASPARMLWSLGAPCVGRKTCEKLV
                     ALFGGLGTMYDELHDMTSDRVKDLLISSGFGKVVSAAISSWLNETGIDDIKYYIDTPL
                     GLLPDSAVSVTRSDTAPAALPLAGKKFLATGTLSGYTRDGIRDAVTSAGGEFMSTVSK
                     NLDYLIVGANAGSKLDKAKKIGVKILTEDEFNQMIGR*"
                     /db_xref="R7LM82_9CLOT"
                     /db_xref="UniRef100_R7LM82"
                     /db_xref="hap:HAPS_0011"
                     /db_xref="6.5.1.2"
     gene            complement(156691..156840)
                     /locus_tag="SRR1747052_scaffold_2_prodigal-single_216"
     CDS             complement(156691..156840)
                     /product="hypothetical protein"
                     /codon_start=1
                     /transl_table=11
                     /translation="VNFDGVFIKSERNSFEPYQDGDGIVMYNIKYCFGPESNGSRRLY
                     HRLYS*"
     gene            complement(156954..157226)
                     /locus_tag="SRR1747052_scaffold_2_prodigal-single_217"
     CDS             complement(156954..157226)
                     /product="hypothetical protein"
                     /codon_start=1
                     /transl_table=11
                     /translation="MSDAQRYMPSVDFSKVNNFTVSSNSYGYVSRQQYPAQRINLAGN
                     RALNKYDLGRNMSERPENGIDGKLFLSKSLRKKYISDKAKKLRRSI*"
     gene            complement(157260..157451)
                     /locus_tag="SRR1747052_scaffold_2_prodigal-single_218"
     CDS             complement(157260..157451)
                     /product="hypothetical protein"
                     /codon_start=1
                     /transl_table=11
                     /translation="MKNFPKVIRGGLFNANYNLITSLDNLPVIDMPVMKPVCGWPAIS
                     LSFNNFSGPDKITAATDMT*"
     gene            complement(157650..157766)
                     /locus_tag="SRR1747052_scaffold_2_prodigal-single_219"
     CDS             complement(157650..157766)
                     /product="hypothetical protein"
                     /codon_start=1
                     /transl_table=11
                     /translation="MQINLLYEDFNLSDMDDVDWTDTMSDADDAATEQMMIM*"
     gene            complement(157863..159434)
                     /locus_tag="SRR1747052_scaffold_2_prodigal-single_220"
     CDS             complement(157863..159434)
                     /product="hypothetical protein n=1 Tax=Paenibacillus
                     fonticola RepID=UPI000377973A"
                     /codon_start=1
                     /transl_table=11
                     /translation="MANTNSADYNAGYNYGWKMVQSIIDQLSKSSGPGPGPGGPSGGN
                     PINDINQINGLDPIVPNFPVNVSGGGDQKQQQKSDNTPVKPDNVNITSDGNQSTVKKN
                     DSNRTVDKSGQQSGQQSGQQGQKSGQQSGQQGQSSQQGQSSQQGQQSGQQGQSSQQGQ
                     QSGQQGQSSQQGQSSQQGQQSGQQGQSSQQGQQQGQDHANPVISDDMQKKIGDFVNDK
                     SRTIEGTGKSKTTSVSDGYTKTADQIAAEGKKLGESDILTKEQGDALEAADGDLTDYQ
                     RHARMSTNDWANTAREIAESPQVQESLEQMSKIPGCNSANKLLSYMKNRKDKPKQNWK
                     MLLRRYMKGAFNETVTKFPKKKHVWRDYYRKYDTSRGESGKNLIVLLDTSGSMMGDPI
                     KKCLREINSLAIDLKVERVWLVQGDYSITSVDEITPKNRRSAEKQLDVVFSNMRGFGG
                     TSFDNMFAWVDAEYVDKLKKKPQCVIIMTDGEDRIPRKPKWADKLIWFIADNPKFYAP
                     YGKIVYAEIEEKSGL*"
                     /db_xref="UniRef100_UPI000377973A"
                     /db_xref="Q01SL3_SOLUE"
                     /db_xref="rrs:RoseRS_1886"
                     /db_xref="UPI000377973A"
     gene            complement(159446..160237)
                     /locus_tag="SRR1747052_scaffold_2_prodigal-single_221"
     CDS             complement(159446..160237)
                     /product="hypothetical protein n=1 Tax=Thermus scotoductus
                     RepID=UPI000372CD9F"
                     /codon_start=1
                     /transl_table=11
                     /translation="MAVAHIRKKINEAQQFGTGVEIGDIDFAGAFDGVEQDALGDPDT
                     KKVKLGPNSMVPARNLMQYDIVVGPDGKDYDFRYLRRRINLTKQIMSKNQSTAGIYAV
                     LNMLTLVPTFGIETAGVDGVRFFINPAFMNSLTDTKFVGVFAHEAFHIIYQHIPRGES
                     YGMEHELSNIAGDYEINYAIEHLNKDFKGVFSEPGPDGMQFLYDEKYANMAYEDIYEE
                     LKKNPPVTPPQPPQLPPNISQDFIDGYKDAWNAAVAAARAKGILK*"
                     /db_xref="UniRef100_UPI000372CD9F"
                     /db_xref="mre:K649_05910"
                     /db_xref="D3PRC9_MEIRD"
                     /db_xref="UPI000372CD9F"
     gene            complement(160373..161083)
                     /locus_tag="SRR1747052_scaffold_2_prodigal-single_222"
     CDS             complement(160373..161083)
                     /product="hypothetical protein"
                     /codon_start=1
                     /transl_table=11
                     /translation="MTAGQSPASWAKLSDEFKTLKHSRKYIKGSNNGKDAEFINGQKM
                     QKFFGVMGTDVVPSSPDAKGWNGQKVVGNVGRRFNDYLNLFAIFPKKYCEDVWTKGDK
                     VPISFNADNPSNVSRVVDAIVAARPGNHKTNPTPEQFENYVKWMMQITNQSMRALAWT
                     SCVKLIRNQTGMFAPTSLMSVRTPVYKKGTTIPERYLPATPEQRDRACDPKDPGYNEY
                     YARIRPYIEKLGAVAEDK*"
     gene            complement(161180..162325)
                     /locus_tag="SRR1747052_scaffold_2_prodigal-single_223"
     CDS             complement(161180..162325)
                     /product="AAA ATPase"
                     /codon_start=1
                     /transl_table=11
                     /translation="MDRRTEIGKDRALLEHLVRKYGRDDIDQFLNEGRFGDAVRRGAR
                     RIMNMFKKIGNTIVSVFAGRTVVTPLTVAVNFQNETLPMGVTVIPSEHIVELAADQGV
                     DIDRSIGIADLDARISDDIREVNAYWRDFIDKISVGDGVSEHYARKASRRAAKMNEAY
                     DIAQARIVPDDAFIKLDANPELGLENINTEDFEDLLYSNIRRNLIEGDANPMMIWGAP
                     GIGKTAIIHSILKELSEDPDINHKLTCIDTCLSKMDYDDFSLSVPDANHTKVVELVKN
                     WLPMYEPTGDPETDAELDRLANCSHGSEGGGVLFFDELSRANRGVLNVIMNLVNEGNL
                     GNARLGSKWYIIAAGNRQEDMRDAEISWENAFGRRWTQYNFIPDFNS*"
                     /db_xref="pca:Pcar_0522"
                     /db_xref="32938853"
     gene            complement(162345..162551)
                     /locus_tag="SRR1747052_scaffold_2_prodigal-single_224"
     CDS             complement(162345..162551)
                     /product="hypothetical protein"
                     /codon_start=1
                     /transl_table=11
                     /translation="MSAGLKYVKDCPVLLPPETHRIFSAMRSAYDNAWSRGGFESGFR
                     EFRSGYSGAEFNGHNQSTTLIKKK*"
     gene            complement(162606..163562)
                     /locus_tag="SRR1747052_scaffold_2_prodigal-single_225"
     CDS             complement(162606..163562)
                     /product="Gp147 n=1 Tax=Sphingomonas phage PAU RepID
                     =H9NC24_9CAUD"
                     /codon_start=1
                     /transl_table=11
                     /translation="VQNAQKRIKFVVPIGSQSEQMARTRLNELQAYYKEDIIIDDNSG
                     EVTVNGQPKFSFNKTFFFPSREGSQTEISEVGVEGYDLNSTEQLRYFWQRFIIETQLP
                     KDRFTMMGVDGDSSNPVPTSNNTVSREEYKFSLFINRLRTVFKELLVKPMWMQFCLKY
                     PAFATNNVLRSALGLSYVEENLFVLAKERAIISDGAALVQNLSGINGADGRPVFSMRF
                     LVKYLGLSDDDWKLNEKYRAEDEAEMKKKQEEMNAGMGGMSGGMDMGPGMGGMSGGMD
                     MGPGMGGMSGGMDMGPGMGGEMGMSGSGMEGEGSAEMTPPAE*"
                     /db_xref="UniRef100_H9NC24"
                     /db_xref="H9NC24_9CAUD"
                     /db_xref="saci:Sinac_0943"
     gene            complement(163566..163895)
                     /locus_tag="SRR1747052_scaffold_2_prodigal-single_226"
     CDS             complement(163566..163895)
                     /product="hypothetical protein"
                     /codon_start=1
                     /transl_table=11
                     /translation="MKRFLVDGFLAFEIIYQTDRATGKAVDIIGFQELDPVTLEPDIR
                     FDEDGNEYKVWIQYRGDAEKERILPDSNVIYISWARNNFISRLSYTEQLVRSFNMLRT
                     LENSRVI*"
     gene            complement(163902..164429)
                     /locus_tag="SRR1747052_scaffold_2_prodigal-single_227"
     CDS             complement(163902..164429)
                     /product="hypothetical protein"
                     /codon_start=1
                     /transl_table=11
                     /translation="MAKKFILKALAGAPGGMPNFGGHRRIERNLLNLSNIGLKWDESL
                     IRFARGIGSSETAESSNSIYPNSGFTENQNVYNTYANIAGNNEYVAFFDKSYAARRDF
                     LRRFALQGEIEYVLDTITNETVVYDDFHYFAYPNTKNLTAILKKENGKEIVDAINESY
                     KRVYSKFKFNESDDA*"
     gene            complement(164545..165102)
                     /locus_tag="SRR1747052_scaffold_2_prodigal-single_228"
     CDS             complement(164545..165102)
                     /product="hypothetical protein"
                     /codon_start=1
                     /transl_table=11
                     /translation="MTYTEYYRKYAADSEKRSAAYTYLVDYALSRKRRGQDKLETEFD
                     LDMESSQPAVFIPGMIYTFMYVRPDEQVISDVRFTDVVPLVMVTGWSDPAHIEGLNFN
                     LLLPEFRAAVLDIINDTNPDFYDNVENDGFTMNNVLYQTLADPVRRGMFMKSVNYRLS
                     ADITSACRQYYVRNCTEIRLVEYDM*"
     gene            complement(165102..165785)
                     /locus_tag="SRR1747052_scaffold_2_prodigal-single_229"
     CDS             complement(165102..165785)
                     /product="hypothetical protein"
                     /codon_start=1
                     /transl_table=11
                     /translation="MEYVNADDIWLKKREFNKGIKTVYVPNEKRLGDPILEAQHNDSA
                     LYKQNVKNGGNDRYVSMIGFPYSDDVEKTPGVPDDAVPDPPAVISFTSVNPAEEIRLY
                     NEAVKFGVDRFVIAPSRPVETNLTETPADPVVVEAVKPPVVVRTVLKFAADPVDSMNP
                     TPVPEKLPKKRPSTFRFTDGNIQPVLAQRDTVCDGSDKPDHTPSKLDFTSGVTRPRQI
                     KPIKRIVFK*"
     gene            complement(165903..167132)
                     /locus_tag="SRR1747052_scaffold_2_prodigal-single_230"
     CDS             complement(165903..167132)
                     /product="WfeH n=3 Tax=Enterobacteriaceae RepID
                     =B5L406_ECOLX"
                     /codon_start=1
                     /transl_table=11
                     /translation="MATNNGQFKKKVIVSMTSYPARIECVAPAFRSILNQNVDRRLYK
                     CMLALARPEFPGGKADLPPDLVAMVRKKEIELVWTETNTRSHKKLMPALKKYPTNPIL
                     ITDDDVIRQPGWLQMFIDDHDRYPDDIICGAFGYFFGAGNRLIRFDNRKQKAAGSFND
                     VPDIVFNTARPANGTGGVLYPAGTFTDPRFFDEDLYMRLSPTSDESWQFCFNIMADRT
                     IRQSSKIFDNSASYIPGTQSMPTALHKVNDYGKINDTLFSYFPEYAKKLDERRSRVVV
                     SLTSYGDRIQYLPAVINSLYRQTVQPCRIVVCLDVRDRDRLTSELSDYLSDPRVDLIW
                     SDEPCGDLKPHKKYYYAMMKYRGHAVITVDDDSVYTPDLIESLTDAYMKNPSRVCARR
                     VHLIRYSADRKPLPYKN*"
                     /db_xref="UniRef100_B5L406"
                     /db_xref="B5L3Z8_SHIBO"
                     /db_xref="tbe:Trebr_0290"
                     /db_xref="B5L406_ECOLX"
     gene            complement(167141..167443)
                     /locus_tag="SRR1747052_scaffold_2_prodigal-single_231"
     CDS             complement(167141..167443)
                     /product="Gp4 head completion protein n=1 Tax
                     =Acinetobacter phage Acj9 RepID=E5EPU2_9CAUD"
                     /codon_start=1
                     /transl_table=11
                     /translation="VRSYFIDFYIEFNQSDDDGDEDSDCASHKLLVEVKPKAQTIRPI
                     PPQSTAKLKEQKRFVLDCRTYLTNEAKWKAAKAWADSHGMKFVVWTEDTLTKLGIM*"
                     /db_xref="UniRef100_E5EPU2"
                     /db_xref="E5EPU2_9CAUD"
     gene            complement(167546..167749)
                     /locus_tag="SRR1747052_scaffold_2_prodigal-single_232"
     CDS             complement(167546..167749)
                     /product="hypothetical protein"
                     /codon_start=1
                     /transl_table=11
                     /translation="MDVESHKRSHKPVVHLTESGEVKGTHQGYYVPQHPEKIIGSPAE
                     LIYRSGWERDLCRWCDDNPNVRK*"
     gene            167982..168182
                     /locus_tag="SRR1747052_scaffold_2_prodigal-single_233"
     CDS             167982..168182
                     /product="hypothetical protein"
                     /codon_start=1
                     /transl_table=11
                     /translation="VADKLQAAGVNTAFTVNPSDPSDLKLTLRYKLANRIKQANPNKK
                     CIFLSIHVNAAGNGAKWMTGTG*"
     gene            168273..168497
                     /locus_tag="SRR1747052_scaffold_2_prodigal-single_234"
     CDS             168273..168497
                     /product="N-acetylmuramoyl-L-alanine amidase {ECO:0000313
                     |EMBL:EOA11284.1}; EC=3.5.1.28
                     {ECO:0000313|EMBL:EOA11284.1};;  TaxID=1195243
                     species="Bacteria; Bacteroidetes; Bacteroidia;
                     Bacteroidales; Porphyromonadaceae; Porphyromonas.;"
                     source="Porphyromonas gingivalis JCVI SC001.;""
                     /codon_start=1
                     /transl_table=11
                     /translation="VRIRTDKSDGDRDIEANFTVIYGAAMPAVLVENMFQDNASDVEF
                     LTSTDGIEMLTDVMVKGSIDFLESEYGGKR*"
                     /db_xref="T2NF17_PORGN"
                     /db_xref="UniRef100_U2I9P7"
                     /db_xref="bdh:GV66_19340"
                     /db_xref="U2I9P7_PORGN"
                     /db_xref="3.5.1.28"
     gene            complement(168540..169007)
                     /locus_tag="SRR1747052_scaffold_2_prodigal-single_235"
     CDS             complement(168540..169007)
                     /product="hypothetical protein"
                     /codon_start=1
                     /transl_table=11
                     /translation="MENAGQQITEERSASLEEYVTSHYEKWKAKVDYMSGLLKKLPDL
                     VELQTTVYPVRQECLEYYYTLVNKISEHSKKYKRDYAERYNWYKTQSQIRYGTDSAIN
                     AQISSDLSDYTYGIEMLNALAKYMQETLKSIDDIIYGINSRVKVEELIQSYGK*"
     gene            complement(169007..170068)
                     /locus_tag="SRR1747052_scaffold_2_prodigal-single_236"
     CDS             complement(169007..170068)
                     /product="UvsX RecA-like protein n=1 Tax=Prochlorococcus
                     phage P-HM2 RepID=E3ST05_9CAUD"
                     /codon_start=1
                     /transl_table=11
                     /translation="MLAGESGAGKSYLAASMAREAQKKGYTVIVLDSEGAWDKEFAGR
                     IGVDTSKLIAVPVNVISEVNTFLANLCDKMAAAKSKDKVFVILDSVGNLTSDKEKNDS
                     TEGNQVRDMTKQQQLKALFRVNGLKMSKLAIPFLIVNHVYAKIDFMGGVEVSGGQGLK
                     YNPSITMILTKAQLRDDKIGEKIVEQNKGKTDYTRTGVLVTASPFKSRFTRPVKVKFQ
                     IPFFKAPNPYVGLEQYLTWENSGVMEGELLTEKDYEKLSDVEKSVVKTFDYNGQTMYA
                     RPKVAAQYKNRKIVVARLGQTLPITELFTDKVFTDELLHKLDDEIIKPTFQLPSGQSH
                     DDLDEFFTDDGGDINGNNE*"
                     /db_xref="UniRef100_E3ST05"
                     /db_xref="E3ST05_9CAUD"
     gene            complement(170165..170257)
                     /locus_tag="SRR1747052_scaffold_2_prodigal-single_237"
     CDS             complement(170165..170257)
                     /product="hypothetical protein"
                     /codon_start=1
                     /transl_table=11
                     /translation="MAKKTEVAGGSIFDLVKSLNSDADIIETAV*"
     gene            complement(170342..170845)
                     /locus_tag="SRR1747052_scaffold_2_prodigal-single_238"
     CDS             complement(170342..170845)
                     /product="hypothetical protein"
                     /codon_start=1
                     /transl_table=11
                     /translation="MEFPKYVKDGETSDGKSLRIGESTWVFNPTPEIFYENGWVDYVK
                     TVDDWKSERVDDLTSYYKTCSEHVVIDGNEIHVTKATIRDYRDMADDLDDTGGDAVID
                     GYPFPVTVDLLRKFIKQARLHMNACDLVFLRKRGEIMSIDSVDGLKDYDVYAGFPLIP
                     ELSFNAG*"
     gene            complement(170845..171540)
                     /locus_tag="SRR1747052_scaffold_2_prodigal-single_239"
     CDS             complement(170845..171540)
                     /product="Protein containing Metal-dependent
                     phosphohydrolase HD region subdomain protein n=1
                     Tax=Prevotella sp. CAG:755 RepID=R5GGR0_9BACT"
                     /codon_start=1
                     /transl_table=11
                     /translation="MSDSSILRYEFTDTERELITAMTKKNVIAASPDEKRNTVRTLLA
                     GTGRNGVDNVISFLDTSDYFTAPSSMKYHSNYDGGLVDHSLLVLSTGYRLLEMMKVMN
                     PDIGSRVAADSLILTTLLHDTCKCSFYKSADKWRKDSSGRWESYKGYEIDDRFPIGHG
                     EKSVIMLQKFGLDLNAEEMLAIRWHMGTWDGSSMNDSKTAYLHSIDMSPLLVVVQTAD
                     SVSSLTMEHIIRQ*"
                     /db_xref="UniRef100_R5GGR0"
                     /db_xref="A0A0C1U5L0_9CLOT"
                     /db_xref="cpas:Clopa_4305"
                     /db_xref="R5GGR0_9BACT"
     gene            complement(171553..172083)
                     /locus_tag="SRR1747052_scaffold_2_prodigal-single_240"
     CDS             complement(171553..172083)
                     /product="hypothetical protein"
                     /codon_start=1
                     /transl_table=11
                     /translation="MEFLDKSLIRRVGDAVSGGSLKRYEFDPGVNIAVGSVLIRRDKA
                     GRINLMLSQGCGGTYMVEWNKSVGGMLLSDIKKGRTEQYYQIDFDGMRCLLRTVTDDE
                     YSVYLNDSAMSDYLYKADGLNVVFVKICPNNIDWSVMSNEVEIVLDPVSDDDVDDIVD
                     RPMEHSTLHANSLFDD*"
     gene            complement(172094..172531)
                     /locus_tag="SRR1747052_scaffold_2_prodigal-single_241"
     CDS             complement(172094..172531)
                     /product="hypothetical protein"
                     /codon_start=1
                     /transl_table=11
                     /translation="MASDNILFNIIGALFNDHAYIWSLPVQAVKSNWFMINRRVAARY
                     PLQAQVLNNTKVNPVDGVRFWSDYLSTASGGRTPNWVYLKGVKKSQAKTDARRKVTAA
                     QIRRFAVGRNISVKDIEQSLRFFPDDTATEIIEYDKMMSALES*"
     gene            complement(172534..173775)
                     /locus_tag="SRR1747052_scaffold_2_prodigal-single_242"
     CDS             complement(172534..173775)
                     /product="hypothetical protein"
                     /codon_start=1
                     /transl_table=11
                     /translation="MNSKNMLSLVFDFNNMAMRALFTCSFTKGAGDVMIKDFSTQAET
                     AVLIRKLAIDMVYMINFIRPDKVIVCCDAKHPWRKALLADEKVGYKENRKKDDTKDWK
                     SIFNAFDEYKKVLRSQNVIVYEIPDAEADDVAALIKRDLYTDRHESVVFVSSDKDWTQ
                     LADFDGATGSYCCVLDPISSGRRKSKRFSVTDGFADWLSAPDEPKPVPVSGISWESLF
                     DPTCGVRGADLKSRTRVFAVSDKVEIDRIDPDRVILVKMACGDMSDNIPSFYEFYKNG
                     KLTRITEKRMDKINEACGINDSDDFIRLAPLKPFHDALSSVLKTDADDIDFTARTDRQ
                     RRLVVLDPTLFPEKVVDDYDYAVGHAAQDGYVFGKTLRMETLLEGTRFIDKNYGKAKR
                     NEIFDDIKDLDKYITPINRLF*"
     gene            complement(173777..174730)
                     /locus_tag="SRR1747052_scaffold_2_prodigal-single_243"
     CDS             complement(173777..174730)
                     /product="Gp76 n=1 Tax=Sphingomonas phage PAU RepID
                     =H9NBV3_9CAUD"
                     /codon_start=1
                     /transl_table=11
                     /translation="MESVTQKLFTELFRPKKLDGVIAPPRIKNELSRGLVQNILLYGS
                     PGCGKSSTARILISDYDTLQLNGSAERGIDIMRDKVVSFCSHVSLDAGSEKLKAVYID
                     EADGITADGWDALRNTIERYADSVRFVLTCNRIDKIPDPIRSRFNCIPFYPINKEEED
                     YVFGMYVKYIRQILDGVHIAADDETVTAFVRNSFPDMRSMLNGIQTLYLQGAKEMNKD
                     SLVKTFECSDLFEKIFTCVDPVENYKLVMSEYASYPEDAVSAFSKDFIEFLRLNHPDK
                     IQKIPYCVITIAEHARDIVNVPDKVITLLSLVYKLQTIILS*"
                     /db_xref="UniRef100_H9NBV3"
                     /db_xref="H9NBV3_9CAUD"
                     /db_xref="fpl:Ferp_1350"
     gene            complement(174751..175491)
                     /locus_tag="SRR1747052_scaffold_2_prodigal-single_244"
     CDS             complement(174751..175491)
                     /product="hypothetical protein"
                     /codon_start=1
                     /transl_table=11
                     /translation="MKNLSIILKSVAFVIAACACLSSAGQNSVRFVSKVANIDSLRVA
                     AAVRPVDWILDHSSGSRDRQNTVKSSAAALARIFPLSSSNTVRLIYNIKPSGQYDMER
                     AADITTEYINHMFDSGGEMAQVNNRKCKRTGDIDLKYKYMLYKSIYVHFCVRLTVIVE
                     FFHDAVQVRIDMKDILTHTYNKNSSGNLRWVHDHGKMDDVMYKKSDIKFEHLIAYIKA
                     CDAMMKTVTRYIDILNVEMNQPFLTYNK*"
     gene            complement(175575..177527)
                     /locus_tag="SRR1747052_scaffold_2_prodigal-single_245"
     CDS             complement(175575..177527)
                     /product="hypothetical protein"
                     /codon_start=1
                     /transl_table=11
                     /translation="MMNRKLHVIYPGAFKPFHDGHWEQIKKYLNLDGYDVDVTVMLSS
                     ADREGIKADTSKTFMDKVFADEPRVRVWLSPDASPVRAVYRAVEGGRGRFAMASSGKG
                     DDKKRVDDFIRYFKTHPVDGVETVDVPVDYSPVTYGARADGYQNRPVSSTVVRNDVRS
                     DDFAAFLTAYRRMLSAGVVKPADIKEYYKAIRSEVLPLRDSGLYDSALTESITVLPAP
                     ALNEGGMAGHLPHPYEINDFTFGDLKRLVRDVFSADVEDITEKLDGQNIFASVDKKGK
                     TVFARNLTDIRGSGMSIDDMAAKWSDKPEVAEAFVTGGKIIDMVFRKIKDRTVFFNRG
                     GGDSDYRVWINCEVINPVNRNVIPYDGVHVYFHDCRIYMTRHLKSDTFEEIEPTADDK
                     TMEIVNTAAEKVDSASGTNKIVMKQLNDNGNVTHRFISELNKVAADGIGYTDPDETTV
                     GDWKKARFTRITARSKIKFIYNYPDLRDMLLDRWIDKSKKTNMRDIKRVAVEVMKSAA
                     DSGMDPVDKAEMKRRFESITDFDKNSAADAVKKVVDPLDRFFIRFGDEVIRRCSGFVN
                     DKSSADVSRKLKDQIEKTVESIKAEGLSDKIALLNDQLRRLRDAGGVVNATEGIVLKY
                     HGRTIKLTGSFAAVNQILGMRKYNRK*"
     gene            177640..177945
                     /locus_tag="SRR1747052_scaffold_2_prodigal-single_246"
     CDS             177640..177945
                     /product="hypothetical protein"
                     /codon_start=1
                     /transl_table=11
                     /translation="MSNTIKSDKIALEQLLNSISPATPGEQSNGVSGAVDNSGGAPVE
                     PEQIIIFDRAGEQKSARKRARNTVKLMAQHALPKPLLEEEYVQNKMEQDAATLADLY*"
     gene            178093..178299
                     /locus_tag="SRR1747052_scaffold_2_prodigal-single_247"
     CDS             178093..178299
                     /product="hypothetical protein"
                     /codon_start=1
                     /transl_table=11
                     /translation="MRKTYLDLKLEIRDKQAEERQNLDGPVETQLQGGKSHNVITGGG
                     KLAELLMYKRMKTLEAAQDGPDEQ*"
     gene            178318..178575
                     /locus_tag="SRR1747052_scaffold_2_prodigal-single_248"
     CDS             178318..178575
                     /product="hypothetical protein"
                     /codon_start=1
                     /transl_table=11
                     /translation="MIREIYTRAADETGYNPSALEHDSAVEEMVQKIKNLMSTSNGDV
                     LGDYSFGANIEDLVFRTARDAEGIESDISRQLTEYVPTPQG*"
     gene            178778..179077
                     /locus_tag="SRR1747052_scaffold_2_prodigal-single_249"
     CDS             178778..179077
                     /product="Gp87 n=1 Tax=Sphingomonas phage PAU RepID
                     =H9NBW4_9CAUD"
                     /codon_start=1
                     /transl_table=11
                     /translation="MMTDYENGYDIDYSPFFEHDIDLKAENISFDYTDAELEEIDRCY
                     NDPKYFIERYCRWMTDHGMQTVTLRPYQKELIDIVTSQDYDAAKDLLVPKNRNII*"
                     /db_xref="UniRef100_H9NBW4"
     gene            179272..180015
                     /locus_tag="SRR1747052_scaffold_2_prodigal-single_250"
     CDS             179272..180015
                     /product="hypothetical protein"
                     /codon_start=1
                     /transl_table=11
                     /translation="MEIKKRKKNKLTKHICIVCGKEFEARQGDAKFCSYECGKRYHDQ
                     QALEKKTRSLLENGVENVDYIIDRWNGLPTVRLYGRWFRKMHPDRTMDEYKSEFPDAP
                     ITIPKDKAATSKNSGQFMKKPEYREKYSKMMSGENNPNHHTKASEQKRKENSPFSKEF
                     YKRKNMSESDRDIFLTEVAESRSYAAQIDYYIGKGMSSEEAEVARAERQRTCALKRFI
                     KTYGEDEGMKNKKQAKTIKTNMNRDTRKT*"
     gene            180300..180935
                     /locus_tag="SRR1747052_scaffold_2_prodigal-single_251"
     CDS             180300..180935
                     /product="hypothetical protein"
                     /codon_start=1
                     /transl_table=11
                     /translation="VFFDKCVIDVVANIDMSGSSFDVSSANFYYPDRSGVRADGSYMI
                     YLKFFLMGDIDKVLADLRPATAHELTHAYVDYRMNPDELMKDRSVGGLDRNFDKKFLH
                     GAAATDDPDIKLIYNILYFTEKDEINAMQSELWSELLRGRSMIGTSAGANELLKRTEV
                     YKRMESNENRLRELHRVTEEEPRNKILAFFNSVFHSSVPDYWRMLTKVDVM*"
     gene            181049..181321
                     /locus_tag="SRR1747052_scaffold_2_prodigal-single_252"
     CDS             181049..181321
                     /product="hypothetical protein"
                     /codon_start=1
                     /transl_table=11
                     /translation="MDINQYIKEHTALEFKYRSRSLCESGGVPDFISDAVDSLMNRIM
                     EKIRAGERDRYADGIFDIKADGLFFDICRIEMSILIDKPSDAVSIC*"
     gene            181337..181936
                     /locus_tag="SRR1747052_scaffold_2_prodigal-single_253"
     CDS             181337..181936
                     /product="hypothetical protein"
                     /codon_start=1
                     /transl_table=11
                     /translation="VPDRSGDAGGKYMIYILITAGGNADMLDEEIRILLAHEITHAYN
                     DYMTRNAGKINPIQCGRADGTVLHKNYMNPDQIIRYMHDIIYFSLKSETNAMQSEIFM
                     EMSRKKGYMSDRNNVEAVMSGTAVMKRIKRIADELSYIESLTEPDGRKKAVDFFNAVY
                     HTNVTDFNSITRKIKTLFFKSRSKIIQSACKSAFILHET*"
     gene            182045..182350
                     /locus_tag="SRR1747052_scaffold_2_prodigal-single_254"
     CDS             182045..182350
                     /product="hypothetical protein"
                     /codon_start=1
                     /transl_table=11
                     /translation="MKIRKLLKIIVGKFIEKAERWELRHTDTGDENDVSKKIIDTIPA
                     PDLSVSSDSGMVPVTEIHRTRPFTVYVITLDDGTEIECADRHIMYKVDDLSAASLPE*"
     gene            182456..182836
                     /locus_tag="SRR1747052_scaffold_2_prodigal-single_255"
     CDS             182456..182836
                     /product="Uncharacterized protein n=1 Tax=Salmonella phage
                     SKML-39 RepID=K4I6L8_9CAUD"
                     /codon_start=1
                     /transl_table=11
                     /translation="MCMYDMSVATQEHRYYVNGVLSHNTTTMASIFAYLLTFMKDRNY
                     MLLANKEATVIEIADKVIQVFKGLPYFLKPGCRSFGKTGFRLDNGCRIITGATTKTTS
                     IGFTVHLLYLDEFAHIDPTIVDSF*"
                     /db_xref="UniRef100_K4I6L8"
                     /db_xref="K4I6L8_9CAUD"
     gene            182882..183448
                     /locus_tag="SRR1747052_scaffold_2_prodigal-single_256"
     CDS             182882..183448
                     /product="Gp87 n=1 Tax=Sphingomonas phage PAU RepID
                     =H9NBW4_9CAUD"
                     /codon_start=1
                     /transl_table=11
                     /translation="MITSTPHGVDNKFYDIWSKSMNGENSFTHFRTDYWQVPEHDEAW
                     VAKQKKDFGETEFAQEFELQFHAASKMLLKPSDFSFIERVGAPFERKYIPSDSPYLND
                     PDLKWAPDFDPNDVSPSDRFVLLVDLAEGNGDEAVDDTKKKSKTRTPDSNTVQVMKVI
                     ANSPANIRRFSESGVTMKDSVRFIQVGT*"
                     /db_xref="UniRef100_H9NBW4"
                     /db_xref="H9NBW4_9CAUD"
     gene            183485..184150
                     /locus_tag="SRR1747052_scaffold_2_prodigal-single_257"
     CDS             183485..184150
                     /product="hypothetical protein"
                     /codon_start=1
                     /transl_table=11
                     /translation="MTCALALDLLKAAETDGVRVMVEMNFQGKNYVTSMRQHPLYFDG
                     LLQKTYHTKPVPGEVRRRRIGFKSGPEKEHFCQLGAKMIARRRIVPRDRTTLGQLEQF
                     GYVKGKIKGIACHDDLSYPIINHIPVMMDDETFMSWIEDFLYNLTDEKRKYEINMYIK
                     KWEMENPEMTDESFAAMYGLNDRSELFGGGINTGTPFQQSQQPQYQYYNGINPYSSGY
                     NGG*"
     gene            complement(184226..184813)
                     /locus_tag="SRR1747052_scaffold_2_prodigal-single_258"
     CDS             complement(184226..184813)
                     /product="hypothetical protein"
                     /codon_start=1
                     /transl_table=11
                     /translation="LRTAYDDNIGIVSLDGCPSEVVGDVDLSRCVSLKSLDGMPLLIA
                     CDELVVPKMIKDGYTELNSSYWFSDDSFIPTLRSRPGGENWPTVWIYDDGGYSCVHPG
                     RIGYSAFELCFITDILRKNFGRVNFKVYGSRENTMLYDCSDDENLAEWIQYCDEYNIN
                     GYNTEDKEYLMEFGYFDNEDDDQSDEYFDDESDNE*"
     gene            complement(185060..186190)
                     /locus_tag="SRR1747052_scaffold_2_prodigal-single_259"
     CDS             complement(185060..186190)
                     /product="hypothetical protein"
                     /codon_start=1
                     /transl_table=11
                     /translation="MRSCCTGVVYEDFDMSDMSDIDYTDVLSDSDINAEIEHVWWWIN
                     RHVIIYVDQDNNYDLCTSTSFRYAKDPEFSGYGENTNGPYAMKDDPYIQIEWRLTSPG
                     KYVFVINIGRYGNDVFPAESLPPITYVAAEFDSGGNSTEADVLAAGIKFGVVDAEFNI
                     GALYPDRVFGDIGDPVPSWFPDKIRGVFSTSDANPPLRSDGALLDIIPPVGVISIQDH
                     SFDFSEYYDGYHQDFYADIYDKDEGKVKNNTEILEQMYYDLLSYLNHIRDLVRSGKLG
                     SDGALKMIEYADINKGPGACPVPCSALLRKDVKIPSEYIDDVIKDLSGLIERKSAEGW
                     CQPKYDADKVNEDFNMEDMSDTDYTDTMDDIESADTRSSIYR*"
     gene            complement(186241..186519)
                     /locus_tag="SRR1747052_scaffold_2_prodigal-single_260"
     CDS             complement(186241..186519)
                     /product="hypothetical protein"
                     /codon_start=1
                     /transl_table=11
                     /translation="MKPVDRSKVPMRCLVRYARDPGIDDVFYELVDYLERIGKDTFTE
                     SEYASKMRLRTDQCRDHKTKEIDDFVARGWVERDGKSKKYKVMNHPWS*"
     gene            complement(186521..186688)
                     /locus_tag="SRR1747052_scaffold_2_prodigal-single_261"
     CDS             complement(186521..186688)
                     /product="hypothetical protein"
                     /codon_start=1
                     /transl_table=11
                     /translation="MIQGDKTKTRCPVCDEKLRMMDVPRGGIRTSAPVSSTPYKITTL
                     RGQKKKTRGLF*"
     gene            complement(186691..187062)
                     /locus_tag="SRR1747052_scaffold_2_prodigal-single_262"
     CDS             complement(186691..187062)
                     /product="hypothetical protein"
                     /codon_start=1
                     /transl_table=11
                     /translation="MSDRNEYVDEIDDDYGKDHGEEIDLLDEPEDIESADDETNTVSP
                     DADEYKELDPEDEARADLNRFLNNELVNRTEADRTKLHVKINGKKTTVVVMGKASLPN
                     RFVFKLSDGSFKAYYVDEIEF*"
     gene            complement(187052..187402)
                     /locus_tag="SRR1747052_scaffold_2_prodigal-single_263"
     CDS             complement(187052..187402)
                     /product="hypothetical protein"
                     /codon_start=1
                     /transl_table=11
                     /translation="MTEDKNNVIDPVTNVVTVVPDDASVDDASATHKILDQTPTVRLS
                     RETQGMLAYQNWLTTHEDESRYLSGKQKRAVRRDFIRRAKKGIYEHIFNVTGQINGHD
                     AEAMKETEKTEDVG*"
     gene            complement(187568..187822)
                     /locus_tag="SRR1747052_scaffold_2_prodigal-single_264"
     CDS             complement(187568..187822)
                     /product="hypothetical protein"
                     /codon_start=1
                     /transl_table=11
                     /translation="MGRKRKEVNLDDISSKDLMSSRHYVNNNELREELIRCKTSGELT
                     EKAILMFQQIAKRLSTKLKYTNPMDREDCISQAVLDCIMY*"
                     /db_xref="hym:N008_00105"
                     /db_xref="A0A076HP85_9BACT"
     gene            complement(187922..188515)
                     /locus_tag="SRR1747052_scaffold_2_prodigal-single_265"
     CDS             complement(187922..188515)
                     /product="Uncharacterized protein n=1 Tax=Prevotella sp.
                     CAG:1092 RepID=R5P9S6_9BACT"
                     /codon_start=1
                     /transl_table=11
                     /translation="MKAFADEETTKHNELARKRMEAGPVVSSVLKDLILDLGATRAVL
                     CEMHNGTNNLNGIPFLYADAVYEEIVRTADYVTDEYKNFNMARYPFIGNHFYDQIWIG
                     TRDDIEAEDPHLAAKLKYTGAEFGALQVIQGLRAPLGLLAVTYDAMAAKNKPSKTLIT
                     QKMDMAAQKICMLLSTPIEDERELKAKTGTVRQYSGR*"
                     /db_xref="UniRef100_R5P9S6"
                     /db_xref="R5P9S6_9BACT"
                     /db_xref="afd:Alfi_0535"
     gene            complement(188561..188830)
                     /locus_tag="SRR1747052_scaffold_2_prodigal-single_266"
     CDS             complement(188561..188830)
                     /product="hypothetical protein"
                     /codon_start=1
                     /transl_table=11
                     /translation="MNNSVKPKNIADAKDKIVRAASRGSAYYWNNIILVALVLLLTLV
                     ITNFNDITVDPVGFFKTFWMDGATMWVVVLIFIMLLCLFYVARSL*"
     gene            complement(188857..192936)
                     /locus_tag="SRR1747052_scaffold_2_prodigal-single_267"
     CDS             complement(188857..192936)
                     /product="Uncharacterized protein n=1 Tax=Sporothrix
                     schenckii (strain ATCC 58251 / de Perez 2211183)
                     RepID=U7Q1Y8_SPOS1"
                     /codon_start=1
                     /transl_table=11
                     /translation="MAIDKDKMMRQVSAMIDEAVAADKPAAKPVIESRIGLRNFIARM
                     ISAAGRNASFRALCESYIDAIDAGQADELLYESFISNASNYSYLNAVDTELSALNERI
                     KKYKQDIDLTKIFRLMEQTTSYYIVPLIEESVAAYVNDKTPANRVLLRSALTAFQGDP
                     YVKEINNILNLDNSIPNNVYLGESFDVANSVAKAETVCSPVQYIKENESVFNVRGNYY
                     VRKGNTVSKLPKSDVSSLPAGFRALCEAVNSPMVSFDMNKLCAEVSDATGYVMITTDG
                     KVFADGKILSESEWNAARDASYMMNEGRDAFWNVAQIIKDNIKDNIAVLDFVKHVGLN
                     ESGAGRSVDVFRLKDNIYVTTVDESMGKTTFYRNVNPIQAKNLINNHMNLNISALFED
                     VLPNQDKIKKDVDDTCKEYESYIQELEEKKDTLCAMKESDGDDGGELAEAIKLVEDEL
                     DRVKNDYRDYQDSVKDVTGEPSDKDVDSADPDGSGDDGDDVNVKDVEPDGGSDDPTEP
                     LTDGGEDDIPDFDGVLDVPAGVPSDGSDRDPYGDDDYGFDSVIGAGSAEPKPDDGGFE
                     IVKVAYNTNVKTGEVSNKGEVHIIIPSVNSNGELVQDVKKVTFYLTSDKKPIINNDYM
                     PLDMYNAIVDAVNACPDTERALAGDIDAAGGETPDVPADDAGKGTDVIDTDVLIDAPD
                     TFALGISSDDDDDDADGTIKTAAGSAVADSPVDDLDLSADIEDAEPEGDGDDIASLFG
                     DLDDIPDDNPNEAETYGRTYPIEVKLDLANKYVSSLSPNLVCSMLDDKGIDYTRDGGK
                     RLTINVKSKAEIYALKDFFKEWLDWTDDNFFNFFKEFSVAESLMIKGIDFINESVSGQ
                     FHRCRRHLNERSTDHRGDSIDVMLPYDADLVDDLNNADVHIFDEDDGFFDPDDFDEKM
                     IMVSVDTIQEARRAADVIKAHDLVDYSDETANFVEIAENDEFGMLDDENDDPVNNDDD
                     TTDINFTLPYDDDLIEKLDDYEISYEEDTNENGDDVIRVFVEGDDIDGKIDLAYILMS
                     TGYDNETSEIQKFADTFNNDDDYQEARKFRHGCLDEGVRITVKDDSTGKTVEIDTDDL
                     NDGDNADAEKDNSDDTTFDTDDSDLFGKDDSDDNDDDKNDSGDADGEKNESEETPTPK
                     KTFKFRPKSKLHESNVIRVNESADPNVLDYVTYKGEKGQVISTYPDGDLVVNIKGSTV
                     KCAPSAVRLVSEKKDTVKPVFKFDKATLKGIYESMTLRCGLFMNGVQLTPADCYVNYG
                     EYRDAKDGDDVRIILEGEKMSAQKQYIRLLEDATVNEDKYISGVETTQDGKAIRNVWI
                     DGEQYAAAENPSDLVDVILQDGTGTMTKLPKDSLKTLSV*"
                     /db_xref="UniRef100_U7Q1Y8"
                     /db_xref="W7JBU7_PLAFA"
                     /db_xref="U7Q1Y8_SPOS1"
     gene            complement(193466..193594)
                     /locus_tag="SRR1747052_scaffold_2_prodigal-single_268"
     CDS             complement(193466..193594)
                     /product="hypothetical protein"
                     /codon_start=1
                     /transl_table=11
                     /translation="MKKADAGEFDDHFMPDTLYRIFDRMKVPYSVESFSTDGDVLK*"
     gene            complement(193700..194296)
                     /locus_tag="SRR1747052_scaffold_2_prodigal-single_269"
     CDS             complement(193700..194296)
                     /product="hypothetical protein"
                     /codon_start=1
                     /transl_table=11
                     /translation="VYSRRLAPFTPESGNVLSILNHVDDAVIDDDTLNVYVSGYVKVR
                     LRVGNAVVYESKPVVYKDNLLSSVFGDIFHSYKPVQAVNSVLSRHVREVIELCDGIMC
                     AMKEAAAAWMSSDALIGEFDAMQIATGNDFRLTRNDVIDAGSYRKMNYMAPTAKKTTT
                     VETAVCECVGSYIFQHANDDAAARYFPRMRDNIDVYIE*"
     gene            complement(194540..194656)
                     /locus_tag="SRR1747052_scaffold_2_prodigal-single_270"
     CDS             complement(194540..194656)
                     /product="hypothetical protein"
                     /codon_start=1
                     /transl_table=11
                     /translation="MIQSRYRTPLYEDFNLSDGDVEDWTETLSDQDYFGHIE*"
     gene            complement(194928..195785)
                     /locus_tag="SRR1747052_scaffold_2_prodigal-single_271"
     CDS             complement(194928..195785)
                     /product="hypothetical protein"
                     /codon_start=1
                     /transl_table=11
                     /translation="MDTDFNSYPKGIIVYKGSQIDAGSCTSPVMGTFTRNDRGVLTTY
                     KAMMESIPLNMTFDCTVLTADTDFLSVMKIEQAIRDEFYKNRSFYVMFSGVRVGCTVG
                     FPEQYSYEPTMDLTYDNVKRENKMTFTLGVETYQPVFDPTTAIPADCVMESIGLNVMP
                     AESVNISAAITDPVVAGNAVMPYSAGAAMRIGWDFKADTAEPYSLCLDFVQDSGDVIK
                     IAYGLYCYSGEYIWNIPDGMTGFTQPEIYVNSDKYRFGVMPSVRVVPNGNNEITADSF
                     VITDPGSGA*"
     gene            complement(195873..196025)
                     /locus_tag="SRR1747052_scaffold_2_prodigal-single_272"
     CDS             complement(195873..196025)
                     /product="hypothetical protein"
                     /codon_start=1
                     /transl_table=11
                     /translation="MSEQSSLYNIHNTDDVLVRSVISGLLNLLNNAIVYKQVWDNDTM
                     QDVTVP*"
     gene            complement(196035..196208)
                     /locus_tag="SRR1747052_scaffold_2_prodigal-single_273"
     CDS             complement(196035..196208)
                     /product="hypothetical protein"
                     /codon_start=1
                     /transl_table=11
                     /translation="MLSVYEDFDLLECDSGMGNPSPAASAPSDAVGQSSSSAVGGPDM
                     FGGNAAKPKDKKK*"
     gene            complement(196490..196714)
                     /locus_tag="SRR1747052_scaffold_2_prodigal-single_274"
     CDS             complement(196490..196714)
                     /product="hypothetical protein"
                     /codon_start=1
                     /transl_table=11
                     /translation="MEELVKKIGLDRIAHFGIGGVIFAAFTAMFALSMITGPVDITWR
                     DVFVAAAGGYFVTALAAFIKEYFIDSKWDW*"
     gene            complement(196731..197186)
                     /locus_tag="SRR1747052_scaffold_2_prodigal-single_275"
     CDS             complement(196731..197186)
                     /product="hypothetical protein"
                     /codon_start=1
                     /transl_table=11
                     /translation="MKLPFSTVCDFMNSQVQSVDFPDISLSGETQQQGQYETAYPAGR
                     ELGPELTKTLSVRLKLTESYMTYWILFDQIDWYLKYGSAHKPVFMDPLTLTFLNQKGF
                     GMVTFEFRNVIPEGLTGLPLSFAAQAADFKTVDFRMRYTRYDVTYEMEK*"
     gene            complement(197303..197647)
                     /locus_tag="SRR1747052_scaffold_2_prodigal-single_276"
     CDS             complement(197303..197647)
                     /product="hypothetical protein"
                     /codon_start=1
                     /transl_table=11
                     /translation="MRKNSLRTNTDADTLFEGVDTSGSTRTELENSKRLYTYLLESID
                     TAIETDRPLDAVVDEGVLSGLIGAGLGATIMPAIMKAVCGALGVERGVLYDLLTSKLV
                     NAAVGGKLGLRL*"
     gene            complement(197622..198329)
                     /locus_tag="SRR1747052_scaffold_2_prodigal-single_277"
     CDS             complement(197622..198329)
                     /product="hypothetical protein"
                     /codon_start=1
                     /transl_table=11
                     /translation="MGWIDKSEIVYTYKNAVYVPDPLNPNGGKKLSAGRSFPIDYIFG
                     NDGFADNDFTRKFKTSLKRRYKLAVNAAKKAAAIASEAYDDFMNEIFYDEIKNDPSTP
                     PVTRDRKTATNENYGYPSVMNTGNGAVGTLNMMGYQYELLPVTDDLQQKKNDPSNASY
                     IHVGTKVHATGLNDPDIKYDGVVTKIVRDASGVVTAVYILDSKTARIKKVSPDRIRPV
                     THKQEYGINDEKELVKD*"
     gene            complement(198390..199148)
                     /locus_tag="SRR1747052_scaffold_2_prodigal-single_278"
     CDS             complement(198390..199148)
                     /product="hypothetical protein"
                     /codon_start=1
                     /transl_table=11
                     /translation="VPDEINVYDPFIDIDCPEFEKTMHGETFMSGFFPDPLLVIPLKF
                     SPGLSDSDVMRVADVARRYTSTHAAAADGAISQSSLELKNADDIQQQLTLFLSDFCFD
                     FASKTIERLVCPGVPMNISKQTFMHELMHVYDNQLANTAAMRMKKGFFRDTGPVLQLD
                     GMYCVIDTRSDFDMNKRTLCQRSFTDFVYMTNVTEVKAYLNSLYRHVYDSLDRIYGDE
                     QRISNKLHHAVYKTMKDKGKMISETLRRNRPYMI*"
     gene            complement(199566..199724)
                     /locus_tag="SRR1747052_scaffold_2_prodigal-single_279"
     CDS             complement(199566..199724)
                     /product="hypothetical protein"
                     /codon_start=1
                     /transl_table=11
                     /translation="MRPDPVDDEWYAAVNTTESSPAEVAVRVDRKDVSKKVMGMYGYA
                     TYVNDNDM*"
     gene            complement(199878..200723)
                     /locus_tag="SRR1747052_scaffold_2_prodigal-single_280"
     CDS             complement(199878..200723)
                     /product="hypothetical protein"
                     /codon_start=1
                     /transl_table=11
                     /translation="MATDLFKRYYDNPAKQYIYAGITCPGASSSSDGSFTVDDDKLTI
                     TDPDGNTTVVDLSDLNVPVTSFDSSSTVLQPNSVTVIRGVTSGESRMTRGFGRIPECA
                     TSEKDWKYDAKVRFTVKYRRNGRVCIVPLSVSAGYPNDIEKSVNAALTAACVPVTVYF
                     VDDYIMFVGNDNGFEYYVDGVNFALSDDAYIEDGTVVPGERCRALLTEMDGVYVPAVK
                     YKNGAFRGLVIKPVYPKYNDSSISAVDRSVKLAFVKDRVFTYEELTANVPDIFRREIT
                     DVDID*"
     gene            201233..201643
                     /locus_tag="SRR1747052_scaffold_2_prodigal-single_281"
     CDS             201233..201643
                     /product="hypothetical protein"
                     /codon_start=1
                     /transl_table=11
                     /translation="MLSFFNILGKIYGWIKSHPKETVIVVLFLFLACSVINNETMRRR
                     YERSITNISDTISVYRTRNGELRKSVESYVVSLTELKKLNADLYDEVRNLNAKPLVVT
                     KTEYVTEIDTLYIKSDSVRVVDGTAEFRWSHSDS*"
     gene            201659..201874
                     /locus_tag="SRR1747052_scaffold_2_prodigal-single_282"
     CDS             201659..201874
                     /product="hypothetical protein"
                     /codon_start=1
                     /transl_table=11
                     /translation="VSAWNPEDSSGLTRIDRLSTRIPVTLSVVENKDGGLDIVTGSDC
                     PYADVTAISGAVVSPEKIKAVSARRSK*"
     gene            201986..202207
                     /locus_tag="SRR1747052_scaffold_2_prodigal-single_283"
     CDS             201986..202207
                     /product="hypothetical protein"
                     /codon_start=1
                     /transl_table=11
                     /translation="MKDISRFVQISDVCLLEYRINKEYDNVYSPDEEGMLRPADGSRV
                     FTLPDDSVLFADARYAPNTALPTDKSGKE*"
     gene            202502..203749
                     /locus_tag="SRR1747052_scaffold_2_prodigal-single_284"
     CDS             202502..203749
                     /product="hypothetical protein"
                     /codon_start=1
                     /transl_table=11
                     /translation="LFFSNRVYDKYIELEFPSAQFLTHSNSSALAAALGVKEGAGSLR
                     LAYADLYQDVYTEHSDVMTGGFAALSGKAAPKARTGEFGTGNAVSTSLPLAANTDRFN
                     LYIGESPKGGYIEYYGTWDGKALTPAVVNRFNVTIPLYTPSKSAYDAAKASAGLDEWQ
                     TWYVQHGLKVTLVNQDGENVVLDNIVNTQYFGDGSPTRFFYRPIPSRLTESGIKLSDD
                     WIMTVEYECSLVNVVDGSKVTRTGSMSTDLSKYMSDTGSDLGFSDTFTYKIFNRINNV
                     KQELTTAGNGPSVKYTKVFYDSTTVNLSGNTGLYTMTLANSPKNYKFTFTQDDSDGAT
                     KYMNFTGSYYKLYSRDKDGKDIYIDATYSDNMNTIMGELEFYIPQTMIKRLKAVPVEN
                     RFMDIVVVNQDNTISTLYEFTYS*"
     gene            203831..204811
                     /locus_tag="SRR1747052_scaffold_2_prodigal-single_285"
     CDS             203831..204811
                     /product="hypothetical protein"
                     /codon_start=1
                     /transl_table=11
                     /translation="MDKNKEEILSNYVNSVEEPATPTTRETRGKVLNPAGIPERFRGG
                     NAPAGAREQADQPKDHLGWQKVPVDTLPTGGLYYPEGTELFIRAAQGKEIKHWSTLDD
                     SDLSSMDDMLNYIVERCARLRIPGTQYGGGSWKDIKDIDRFYILLSIRELTFPDAADE
                     LKISVKENVDIPVKKEMIDFIQIPQEIMKYYSPEERCFVLRLKTGREIRMYIPSIGIN
                     EWIKRYAISKSQMRAGYDQDYLVFAPMLLGDYRKLSERAYNEAVLESESWTGKEWSLV
                     SYVRDLIAAAVDPKLKYIDQDGQEQTTPLNIPGGVKSLFRSVSDPLSILE*"
     gene            204804..205049
                     /locus_tag="SRR1747052_scaffold_2_prodigal-single_286"
     CDS             204804..205049
                     /product="hypothetical protein"
                     /codon_start=1
                     /transl_table=11
                     /translation="LSKIYFIFAKDLHIPPSEIDEMYWYDVMFILKEYTTYVEESNEE
                     SQRQEDEYRSKMQEVQQPKVPEFKIPDMSSLAKGFKI*"
     gene            205110..205430
                     /locus_tag="SRR1747052_scaffold_2_prodigal-single_287"
     CDS             205110..205430
                     /product="hypothetical protein"
                     /codon_start=1
                     /transl_table=11
                     /translation="MNIMNWLQNKWKDVLLILLMVLWMGGCVSRCSKNNEIRSLRSVI
                     FERDSAITAEIVKSDSLSDVISGMRHEIDLRDVVIEQKTQNVRSLEESAKRIVVRIDT
                     AGRR*"
     gene            205435..206271
                     /locus_tag="SRR1747052_scaffold_2_prodigal-single_288"
     CDS             205435..206271
                     /product="hypothetical protein"
                     /codon_start=1
                     /transl_table=11
                     /translation="MGKKKLYIAFIAAFLLLYLIVACISFVHSISFFSIGNTGWMSCL
                     LGFSFELGQAVVLASILLSDNRKSLLTWALFIVLTAVQCIGNVYSVYAYMSQSAVEYY
                     RYLQEPLLFWLQGVDQQTVKVIISWITGALLPVIALGMTGMVASNIRLVRGAGDLPAE
                     NDAETAVNVADKPVLGIEHAHPAENSDAPVNDTDAPDSSDENVASDLSIDMDEAAPVN
                     SADETVVDDMKFPVEETARTTGPTDDAVKINMLEPVIPDDGSSGGRTELRFMPRNLKR
                     KR*"
     gene            complement(206338..207114)
                     /locus_tag="SRR1747052_scaffold_2_prodigal-single_289"
     CDS             complement(206338..207114)
                     /product="hypothetical protein"
                     /codon_start=1
                     /transl_table=11
                     /translation="MTKDLSKQNYIGRVVYTDDPDFSGRCKVRVFGLLDSTDDQGNYS
                     IPDDMLPWFAPISSNIFSGSAGNGIGSGSLSVPKVGAIVRVRFANDDILSGEYTAIQN
                     VDPNLADFVRDDYQGTHVLAYDSERDLAVVFQVNTGLRIYYQGSYIQITPDSMLTIAH
                     QGMSSVIQMQDGKITIAGNSSVNISGANEVNVDGSTINLDGNTVTLGAGANQHAVLGE
                     ELVKVLRLLASEIAQKYPVTPSNPDPFQINSVLSNKVMIG*"
     gene            complement(207119..209116)
                     /locus_tag="SRR1747052_scaffold_2_prodigal-single_290"
     CDS             complement(207119..209116)
                     /product="Allergen V5/Tpx-1 family protein n=1 Tax
                     =Rhodobacteraceae bacterium KLH11 RepID=B9NUQ2_9RHOB"
                     /codon_start=1
                     /transl_table=11
                     /translation="MNTPIGKGPTFNEAMNALNSKDIVTMYATIRDAMNKSSELKEQD
                     KKNRNITLADNAFKTYIKEIAKMPVSTATAIEKKIAAEEIMSNYKKSVMTTNRQDASV
                     HHEDVMTPDIPDDTEKTRKIEDVSIYGTEYHSDTVDNPYTDEPDRAAGTIQDVSVYGS
                     EPDGTMRAPEPYGAEHEHEGMFSAGYPDPMPPSATDRDRVSNGHDSIYTNYEDFNRQY
                     NENEGMFRHLSEATRDDGNISKIGIDSDYIPDDFIDSPYEDGLDGRKENVDNPYEETE
                     DVKRTDINDPYEDGADAKKTDLDNPYEETEDVRRTDINDPYEETAESKRIDIDNPYKD
                     TADRKNPDLDNPYKDNGENEKKESVDNPYEDIADGERSSMTNPYEDTEDDEKSDVIQS
                     PEIDGDGHIHNKVSSPVDYPQYGPEKNSSIKSPYKEDGTSTSKPTLDEIKKIAESLDT
                     TTDHVISIAKILDDADLTSDEMDDFFKIFAGMTVDVDGAGEKRSASNMAELKAAVDDI
                     NAAADRPATEIDMPADVSISEKKKSLPSGFADMLTELRRYALSKATDGNNRIKTTAAA
                     VYAVLRKSEIKKIAGDNASDFKKTVIAAYKNPDGMTAEEKTIIKAVFEATDEAGKKKD
                     ITIQDYMENVDRRLYLRPVGPVENPAPFRSTTDASIKKQTE*"
                     /db_xref="UniRef100_B9NUQ2"
                     /db_xref="A0A0E3NC64_METTE"
                     /db_xref="B9NUQ2_9RHOB"
     gene            complement(209153..210526)
                     /locus_tag="SRR1747052_scaffold_2_prodigal-single_291"
     CDS             complement(209153..210526)
                     /product="hypothetical protein"
                     /codon_start=1
                     /transl_table=11
                     /translation="MGKTTGVFPISGPSILNGKDRGNESIRRAFLNDFHNNAPKNSYF
                     KGDYDEPTYLTFRIAFTFENPSSENSYNDMPMPLLAPPTSKTKTDPGLFSVMEAANTP
                     LTDRINWDNGSAEPTAADDEYTNEKNYSTYDYLVDQKESTRAGMLSKFRSMLMSIQND
                     YPYYFKSVEGLSGLLKVDPAAGIRIMPENGILTIKCHEALDLRITEMLSMYRKIAWDD
                     VYQRWVLPDMMRYFQMKIYVSEIRNFHISNRSSESPANESVNDMARGRLKVLDTISGV
                     LNTVKSWIGKFTSTDAWGMMNNSLNDYMPTICVTCNQCEFVIDDTMQHLGQLSSSNKE
                     AAEDLQIKIRVGNISEAQAYPLSGDKAMTYTSAEKVNNAAGASVNAYGNYDRIDDEEL
                     YRTTSYGSAKYTVMDMLDTKYGRGGYTKFSGTDSNAYYESQPSKSGMVGGLLQSTINN
                     AITYGVN*"
     gene            complement(210572..210943)
                     /locus_tag="SRR1747052_scaffold_2_prodigal-single_292"
     CDS             complement(210572..210943)
                     /product="hypothetical protein"
                     /codon_start=1
                     /transl_table=11
                     /translation="MSDDDSEDMMSTNTWSGNTHANYNRAEYHNLINSKELDKLYIKV
                     KVNGLNTQIIRGEKIPVILYMPSNTMAQVVNGDKIAAGFNIFYSGWYYVAGVTYRYEH
                     PKSDDDKMVGYKTEFILKRRE*"
     gene            complement(210962..211411)
                     /locus_tag="SRR1747052_scaffold_2_prodigal-single_293"
     CDS             complement(210962..211411)
                     /product="hypothetical protein"
                     /codon_start=1
                     /transl_table=11
                     /translation="VNKCINSPDTSMDVAAITSAMRTAWLNPNPESSEQKNAEICYKG
                     LINNEVFKNTVFYITDWSVENKSTSVTFDIGTEIISGAFRHNQNIYNNEDDPLENLSN
                     VPAYNQTKINDHIILRGRAADSSASDASAKRQSRANYSYKDIYIRKP*"
     gene            complement(211532..211810)
                     /locus_tag="SRR1747052_scaffold_2_prodigal-single_294"
     CDS             complement(211532..211810)
                     /product="hypothetical protein"
                     /codon_start=1
                     /transl_table=11
                     /translation="MISVALRPKNDVYKTLRCDFVIKSMTTSGAGVTGAGKQTISMSG
                     DMFIPGLDTDKSCFGFIGTSKDAMKDTARRLGAGFASNDEDESDDTQL*"
     gene            complement(211910..212152)
                     /locus_tag="SRR1747052_scaffold_2_prodigal-single_295"
     CDS             complement(211910..212152)
                     /product="hypothetical protein"
                     /codon_start=1
                     /transl_table=11
                     /translation="MADYKFTGVGTASDASAGQDPDGIVRVYADPEIKPTIELDELSI
                     PNMENPGETRSVPQTEGFELPVIRVNDYIVEQSDIS*"
     gene            complement(212154..213329)
                     /locus_tag="SRR1747052_scaffold_2_prodigal-single_296"
     CDS             complement(212154..213329)
                     /product="hypothetical protein"
                     /codon_start=1
                     /transl_table=11
                     /translation="MFDKSIDEKPLFIDEYGVETTDIGESFLNPDGAEVELYSVYKVP
                     DDMEMRPDKVSLSMYGTDKYTEIVCAYNDFRNPFTIQKDDVINLVSLQSVYNNVYEPS
                     YDTDSSVRTKNNGALLSKYIDRSKAPDTAGSQRNAAVVSKNRRMSASGKQAAAVLPPN
                     MAGIGVPAVEIKNGRVYFGANATNYSSKGNSSLRTANSLSSIMSSYNGSVGKNAASGI
                     SSVAESTTDSLSNMTANIISGEYGQGGAVRTADEIISDINVADMTVDLMRAATSGAES
                     GAYADTVKSLRDAGMSNSYINDVISAVNGGGASGNAARTLAAAGMTPAAIQNIASQKA
                     ADKSSVVSPNSGMIDKSGVETKNGRVYFGSDTSVGCADNGMSAGDYMTDSIKNKIKG*"
     gene            complement(213334..213822)
                     /locus_tag="SRR1747052_scaffold_2_prodigal-single_297"
     CDS             complement(213334..213822)
                     /product="hypothetical protein"
                     /codon_start=1
                     /transl_table=11
                     /translation="MNPIAMIGNLVCDSLKIDFDDELGPDDFPIGFTATITLKHGMPR
                     DRDAIESMFNRGAGRIYEISDDMSSSADKQTKVDDQTQSTSSKPDLIGPVITGQGRNG
                     RSMGEMRLKPGYQSTGSTLKFTNSSAQNDLDTISDLAAASSTSIGLSSHVLAPWAIKN
                     IM*"
     gene            complement(213844..214647)
                     /locus_tag="SRR1747052_scaffold_2_prodigal-single_298"
     CDS             complement(213844..214647)
                     /product="hypothetical protein"
                     /codon_start=1
                     /transl_table=11
                     /translation="MEETLNMFGSNNWISQHARSIVDVMGIFNPDEFNAAEANGLPPD
                     PYSNGPYENRVIGPVNVINKVMKRKRGLKFSMDGLTLKFHYVARPVGGINAKAALLDI
                     LGNIMTMCSASAQFFGGAHRFMLEPNRYPFNNSAFFSKMYKGQLLTTYGKDGQRTPGA
                     AETLVDIFSQRLAGKSSQDYKIGDVGKQLLSGLGSVLKDAATWLSTAVSSIFSSGDPF
                     KGLNIDNMTLSDITKHMMPVLGNEMRHNVGTVPYLTGMRALFTGEPIGD*"
     gene            complement(214672..214911)
                     /locus_tag="SRR1747052_scaffold_2_prodigal-single_299"
     CDS             complement(214672..214911)
                     /product="hypothetical protein"
                     /codon_start=1
                     /transl_table=11
                     /translation="MITLRRYPNPILDNLNYPTMTSSTEVDKSGKESGGTDVKTRMHP
                     LATAVTYFGGGTDNKLSDILSFTTGLEWDEIQSDI*"
     gene            complement(214981..215385)
                     /locus_tag="SRR1747052_scaffold_2_prodigal-single_300"
     CDS             complement(214981..215385)
                     /product="hypothetical protein"
                     /codon_start=1
                     /transl_table=11
                     /translation="MAGSPWDKRLDRVISFEQSASDSYIVSPMSDIKAFATTGIVPDE
                     YSIKNDDAAKTRAAAIKDSMHNDSNSPWAVTNSLMNPYTMTRLYGAHGGKYLIDSSKS
                     RKYYEINGTDDKGGYAKNPTTAAIINWGNGDT*"
     gene            215422..215835
                     /locus_tag="SRR1747052_scaffold_2_prodigal-single_301"
     CDS             215422..215835
                     /product="hypothetical protein"
                     /codon_start=1
                     /transl_table=11
                     /translation="MLRCTSAESFIIAWLSSGISLVTMSCMRAETLVFAVSYSLMFVT
                     HMSDAGIANPDMEPPFHRIGDSTTLYVLSFGSAPYRVTSALFPMLITMPYHASFLTCV
                     RRSTTVSSSPHVIDTNLPLISRISIPSTPLPFSNV*"
     gene            complement(215703..216059)
                     /locus_tag="SRR1747052_scaffold_2_prodigal-single_302"
     CDS             complement(215703..216059)
                     /product="hypothetical protein"
                     /codon_start=1
                     /transl_table=11
                     /translation="MSPVKFGKVVRTARSTSVALPAGLMEDGPAYAERGAVKLYGVVK
                     DNTLTVPADVTRKLPSNWPSLDGYKIGKALVYTLLKGNGVDGIEIRLISGRFVSITCG
                     EDETVVDLRTQVKNDA*"
     gene            complement(216117..216512)
                     /locus_tag="SRR1747052_scaffold_2_prodigal-single_303"
     CDS             complement(216117..216512)
                     /product="hypothetical protein"
                     /codon_start=1
                     /transl_table=11
                     /translation="MNPGKTAGQVTSYKLSCRKYQPSAHRHTGDALAEAIDVNTVSTE
                     KQYGSEIAGTIQDLVDDPQTSGLIASVKDPYKKSPASKTAGSIQRKVTVAVNMPDGLK
                     VDGHLVARSYYDCMAVSDESVVTYMVKDS*"
     gene            complement(216525..216902)
                     /locus_tag="SRR1747052_scaffold_2_prodigal-single_304"
     CDS             complement(216525..216902)
                     /product="hypothetical protein"
                     /codon_start=1
                     /transl_table=11
                     /translation="MSTTNLQDAAAAFANSILSTINSAATKTAGVDVMYFRSTPVKGE
                     SDFLFHDYTLYNVEQCPLEIKMMYSNTSYDESSYIFSTLGMDYQSPLTLEIDTKSWEA
                     AVSNDATVPQAGDIIWIPMTEKL*"
     gene            complement(216969..218549)
                     /locus_tag="SRR1747052_scaffold_2_prodigal-single_305"
     CDS             complement(216969..218549)
                     /product="DNA helicase UvsW n=1 Tax=Synechococcus phage
                     S-CAM1 RepID=M4QIY2_9CAUD"
                     /codon_start=1
                     /transl_table=11
                     /translation="MTARLTSDEKFIILEQMTQIERRQIEMSFTKKINNWWIIKNKAP
                     YANVEESFMSNGCIIPRGLYLELVNVCKEYGYDIEFIDGFDCKIRNCSISFGGFKEYA
                     DNLFAKNDKKPKDYQIQAAYSILSYRNCCVEISTSGGKTLVSYLLFRYMKDMLHLRKI
                     LFVTPNTNLTSQSAEKFIEYDSGNGVPTDWTYSEIHAKAKKKKTYDDNIIFGNYQSLC
                     KKGVEFFKDIDCILIDEVQHATATSIKGIIKKCYNAGYKVGMTGTFPKEGTYDSFIEQ
                     AYIGPIVFRLSSYDLINKEQFATPINVVGIAMDYLTDDRKNALYDARCTKDRDDITAG
                     GKLLNLEKDIARKSRARFNYVTGMIAKTTKNSLVIFSDIQNEYGRRIYEWLRENTDKT
                     VFYVDGGVDSSTRDYAKNRMEDDADGNTVIVASVGTFSEGIDVSNIYNIFLAESTKSE
                     VQISQLIGRGMRRSVGKDKVIFIDFGDDMRAGTGYQKDNYLYRHFKEREKIYRQRGFP
                     YQTFSVKLAPDGSTNSLI*"
                     /db_xref="UniRef100_M4QIY2"
                     /db_xref="M4QIY2_9CAUD"
                     /db_xref="alt:ambt_18570"
     gene            218678..219229
                     /locus_tag="SRR1747052_scaffold_2_prodigal-single_306"
     CDS             218678..219229
                     /product="hypothetical protein"
                     /codon_start=1
                     /transl_table=11
                     /translation="MSSRAGTAVRESIEDFRCCIDEYGFRYGVRMWMFPPMSAEKFCE
                     IMIDYELRHYPGVTFRYLMSLPKQDRAPSSYEWKNVFGSGSDPVKVNKVRKEMLDFVR
                     GNVMKMNVYYRDGVRTEYQDDWYRRYRFKSKREFEQFKRKFFRLYPKTKPYKINKDEI
                     SRSFSMFDLQYGLMRDYDEGYDL*"
     gene            219251..219427
                     /locus_tag="SRR1747052_scaffold_2_prodigal-single_307"
     CDS             219251..219427
                     /product="hypothetical protein"
                     /codon_start=1
                     /transl_table=11
                     /translation="MDNNTLYADFEINGDDMFVVTPEGNYFNFPAGSYDESHPDETVI
                     DPESHKVYTVKFGE*"
     gene            219431..219640
                     /locus_tag="SRR1747052_scaffold_2_prodigal-single_308"
     CDS             219431..219640
                     /product="hypothetical protein"
                     /codon_start=1
                     /transl_table=11
                     /translation="MSKITRLGLSIVAFDGTEHLKNILYELRGLCDVIHVCLQRKSYH
                     GDPIAAKDVDEVDLLSRLGFVDRII*"
     gene            219680..220051
                     /locus_tag="SRR1747052_scaffold_2_prodigal-single_309"
     CDS             219680..220051
                     /product="hypothetical protein"
                     /codon_start=1
                     /transl_table=11
                     /translation="MSIPRRLECAKRNMMLDELEKEGCSHSIITDSDEFYDYDEFKKA
                     KDLIDGLDYVRVTYCQYVNYYNAYDRILLYPWPAYVPFITESSYRFEFDSGDFDRPSD
                     PTRRYKLEPGPDGKKNFQIID*"
     gene            220064..220321
                     /locus_tag="SRR1747052_scaffold_2_prodigal-single_310"
     CDS             220064..220321
                     /product="hypothetical protein"
                     /codon_start=1
                     /transl_table=11
                     /translation="MHHLSWIRRDIEKKLDCWSAKRYFENVAGLRGRILDRYYNWTQG
                     ENAYLMFGVPDNQVIVQRLDDQYINPRWSLTESPEKLEYRK*"
     gene            220330..221082
                     /locus_tag="SRR1747052_scaffold_2_prodigal-single_311"
     CDS             220330..221082
                     /product="hypothetical protein"
                     /codon_start=1
                     /transl_table=11
                     /translation="MRVAVMIMSASVEPAVRNTEAVLKYIADDCSDMARRGELVNEYV
                     FYPYLTDGGKSGVYPVDGHDGCFRIVTSAPDDIYGTFEKTVEAYRMIPKDFDFIIRIN
                     ISSFLNVRMLDSMIDTADPDSIYCNTVNTVISSYKYSNLLYPRGDFWMMSAAVADKVF
                     SMADKFTVSRGDPADFMKMTTNLDHVDDVLTGMCAAAAYGKKYTGMIKPIYYQYIPNE
                     TDPAGRIPVRLCVHALTSRVKTVPSGMYSGWS*"
     gene            221119..221304
                     /locus_tag="SRR1747052_scaffold_2_prodigal-single_312"
     CDS             221119..221304
                     /product="hypothetical protein"
                     /codon_start=1
                     /transl_table=11
                     /translation="MRALSDFYKKTSRADYDGVTFDDIVVPDSDCNSNICYSLVRSSL
                     TDAREIAGKKDYDTLFR*"
     gene            complement(221283..221390)
                     /locus_tag="SRR1747052_scaffold_2_prodigal-single_313"
     CDS             complement(221283..221390)
                     /product="hypothetical protein"
                     /codon_start=1
                     /transl_table=11
                     /translation="MNEIRVNVLKENIKEYKDKISKYIDDINGYLNKVS*"
     gene            complement(221391..221831)
                     /locus_tag="SRR1747052_scaffold_2_prodigal-single_314"
     CDS             complement(221391..221831)
                     /product="hypothetical protein"
                     /codon_start=1
                     /transl_table=11
                     /translation="MASEISGNAPYGAKHGYDIKVIALRYSDSTVESSNEMRKKRQDR
                     KDARNGMIRQDNEYNRMNDYIKILNDNITRYKLIIASNMLKSDTVDADVKNIISKVSA
                     AMPKLFEQSASDVRSVSNALSAIIMCFEYYTGIKKELNTEHVDP*"
     gene            complement(221976..222638)
                     /locus_tag="SRR1747052_scaffold_2_prodigal-single_315"
     CDS             complement(221976..222638)
                     /product="hypothetical protein"
                     /codon_start=1
                     /transl_table=11
                     /translation="MSGNIRRNTGRFSSVTRTSNESDLNEAFNCNILRELDKNIKSSY
                     NKAWNDLDGLKKAGAEILKQLKYEDHDATVFTKKLLDYANSSNKGFDMQNASMLDCIH
                     MPYNYGGNRGKSKFIDDVRGKVLSNSYIESLNVVEALTNLATGLGNITNDEWHNTKSL
                     NAPNNNYMSFNRKRSTRYIMDSIKFAGFAPDAVKDSDFYILKKAPKTMSSSSKAYNDV
                     LF*"
     gene            complement(222778..223095)
                     /locus_tag="SRR1747052_scaffold_2_prodigal-single_316"
     CDS             complement(222778..223095)
                     /product="hypothetical protein"
                     /codon_start=1
                     /transl_table=11
                     /translation="MTTEKIYGLPGIGIPGEDGADGADGFTMTKSSTGTYILSDSDVS
                     LDVNNDFSIRTDSCTLTSLSYNVYTEEGQAVTKYMINYGVDFRRIDDLRIDAYIFYHD
                     GDT*"
     gene            complement(223223..223714)
                     /locus_tag="SRR1747052_scaffold_2_prodigal-single_317"
     CDS             complement(223223..223714)
                     /product="hypothetical protein"
                     /codon_start=1
                     /transl_table=11
                     /translation="MNIRLTWPKRPDVIPADGGIFNIGVMSDGAGRTVISGENAVTPS
                     FVDVTGNMVTPVTIQIPENTGAVRTVRVTCGGQSIEINQSAGTVVMKTAKAVKSRPAV
                     NETIPGLSTYGVTGKAGKAGKDGVDYTADVDSMYSVSKLRRDLGLKSTSYTSRVDGWA
                     VDV*"
     gene            complement(223734..223997)
                     /locus_tag="SRR1747052_scaffold_2_prodigal-single_318"
     CDS             complement(223734..223997)
                     /product="hypothetical protein"
                     /codon_start=1
                     /transl_table=11
                     /translation="MTETPRVSNSITDASMSSDGTFTFTAEENSHNRYDLMWKDGSGR
                     ERIIRNINGSAVISGAYSDIRVRIKDPNTGRFLIYDAAVESET*"
     gene            complement(224037..224291)
                     /locus_tag="SRR1747052_scaffold_2_prodigal-single_319"
     CDS             complement(224037..224291)
                     /product="hypothetical protein"
                     /codon_start=1
                     /transl_table=11
                     /translation="MVVFDASVLTPGMAVDGKRGPRGPRGKNGSAVFYAPYDLRTSNN
                     KDFVLARIKSNTTFDDSVSKLPDERPYQDGDIISDTNGIT*"
     gene            complement(224635..225165)
                     /locus_tag="SRR1747052_scaffold_2_prodigal-single_320"
     CDS             complement(224635..225165)
                     /product="hypothetical protein"
                     /codon_start=1
                     /transl_table=11
                     /translation="MIRKKGNNKWIEIWQSKYKDKDFKPILTNTKDPDMYTACLAYTN
                     NMIKFKIDSEYEYKAVIKADYRHGAADKSEWVKGEVISGEVKSFVYQAFRIEKDPETI
                     RPYFLPKESIAGYLGGCEVKNFFNSKAVAFNRKKNPVITVSNFATHWTEDDGVKINIT
                     DALVDSILHTPAFNAA*"
     gene            complement(225172..225507)
                     /locus_tag="SRR1747052_scaffold_2_prodigal-single_321"
     CDS             complement(225172..225507)
                     /product="hypothetical protein"
                     /codon_start=1
                     /transl_table=11
                     /translation="VLLTVDDTELNDEQIIGMFTFTGYDVNDNMSKKIRLQVVQGGME
                     DYRPAVSTGVAVTQQNATYMYYNIGIPAYVSADKQSNFDFGEIKDKDGSVANYNIISR
                     SKGQCDITD*"
     gene            complement(225601..226113)
                     /locus_tag="SRR1747052_scaffold_2_prodigal-single_322"
     CDS             complement(225601..226113)
                     /product="hypothetical protein"
                     /codon_start=1
                     /transl_table=11
                     /translation="VNAAGYLTLKVEPETKIFDALETDGSLGPHITASVTIGRDDAKN
                     DKLQTNWSFEKEEIGTTGDEFRVSKQNDGKELWVYAPTNESRTTVKKCTVYVRAYLGS
                     DDTTNTTTQICDYRVSTLGLPLISFDKISDDTDPSVVTEMQAPVVIDGKEIDVTLYTR
                     QTSKQYAAYR*"
     gene            complement(226135..226893)
                     /locus_tag="SRR1747052_scaffold_2_prodigal-single_323"
     CDS             complement(226135..226893)
                     /product="hypothetical protein"
                     /codon_start=1
                     /transl_table=11
                     /translation="VSREKKCVLTFTYGYVGSDTRWSDTYTFIVMPNSDIEFSVDPQN
                     MMLRADGKIMTDSGLDDQKLTVTYKGGADNVPVVWSFVKDERGTDGDEFTVVRTADPN
                     VLRLVAPQNQSVSKNKECTLTFTYGYEGGDSSRTYICKYTVPPAGEVTITVDPPQAVG
                     SADGYGYTDPDNESTALERMFDIAVKVTGDPDTLRTVWSWTKTERGTDGDEFDVRDNG
                     SEGIRMRMPENTTAEKQKECVITFTYGYEDGDRT*"
     gene            complement(227398..227781)
                     /locus_tag="SRR1747052_scaffold_2_prodigal-single_324"
     CDS             complement(227398..227781)
                     /product="hypothetical protein"
                     /codon_start=1
                     /transl_table=11
                     /translation="VYVDAGGNAAMSKLITWTYTRNEYGTDGSEFVIRRGKTDGTDCL
                     TVRPPVNPSTVNYKECHVTFEYGYEGSDEKKTFTAVYSVEPAPQMKITLEPSSVLLKP
                     GEVNPFNIMMNVTDENNANLPLPVS*"
     gene            complement(227821..228642)
                     /locus_tag="SRR1747052_scaffold_2_prodigal-single_325"
     CDS             complement(227821..228642)
                     /product="hypothetical protein"
                     /codon_start=1
                     /transl_table=11
                     /translation="VTVECYYDDADVKSDKYNKSTPFIRTFSYTVKSTLVPTIIISDY
                     GDSYLTPSGTTPIYLFGPAAGTRTFSVTETQGAECIWSVGKPNNVSYAAASPATSSAY
                     TTVRVGCTNKMSSNVGLSGSGSISATALCSGNTTTRSINFGIFRFPKPAIQVTGGTSH
                     SFNCNDNPYTFEITTANSFNIGGVTHIYNAEYLFESSNNSFNVERASNGIKVTPPVNT
                     STTESLVCNITVYYNWGSDVPDHDQDESIMIRCVVEPAPAISFTIDPVDENGGHT*"
     gene            complement(228952..229710)
                     /locus_tag="SRR1747052_scaffold_2_prodigal-single_326"
     CDS             complement(228952..229710)
                     /product="hypothetical protein"
                     /codon_start=1
                     /transl_table=11
                     /translation="LPSNKTYATVSSSDATANTDLFVVKTINITQGKAAEISGFELYD
                     QNKQNLLQSNAFSNIPRIGGSYAFYIKNVGNVPATFKISITSKENWLKFIGDTNITVA
                     KNDFGDVRFTINENVLTTENRSATISVMQTSPVQDERLITVTQLGGAKGFTLDWYDRY
                     GNQIEGVIKKDGMTLTGIITNTGTVQSKYIVSCETAYSQSMSSDTALTEFVGPGSKKT
                     FKITISPNKTTETRTGLAVTVQDYNDYSMSKTVS*"
     gene            complement(229720..230634)
                     /locus_tag="SRR1747052_scaffold_2_prodigal-single_327"
     CDS             complement(229720..230634)
                     /product="hypothetical protein"
                     /codon_start=1
                     /transl_table=11
                     /translation="MDTKNDMAEDWIGQKYEGSNGTNNVEIDTPYSYENKEDYNAQTW
                     TYTVRIYARPVNASKNDTSWITNDVYYKEYTITQSPGIFEIIYDDNGNDAAGLSGFSP
                     YGSEIKYNNNPLVTPPIIHVRSSAPWTYTVQTANPDKPYLQTMNGVTVKSDSKNAANE
                     NETTYNLLIPASRNYNNNTAYTLTFGYTKDGNLIDKTNDKKKNKIITVSQDKAIFDIN
                     TDQPASGFSSDGGTIIFRVRSSNYWNYGYPSDTNPKLTKTQETLPNGSTTINGTTSIL
                     PALTDSLITFSVPENENVDVDRTFKTAF*"
     gene            complement(231007..231600)
                     /locus_tag="SRR1747052_scaffold_2_prodigal-single_328"
     CDS             complement(231007..231600)
                     /product="hypothetical protein"
                     /codon_start=1
                     /transl_table=11
                     /translation="MDDDKTNVTTGAIDYTGYKKDTNDPPKLVVKNNTDESVIIWDAE
                     HVMYKASIASGTINDSTVPAGTTYDSDSSHIQLSGGTDGYTIPPSAIVELPDDVVDVT
                     IKELSSDDTNPHYYGVIVQAINYADIDNSRIYYNEGTKQFTSLYLLQFGYPANGTVYP
                     SADFTDFAAIPSYETAGKISRNLDIEIRDNSYTSTSK*"
     gene            complement(231730..232344)
                     /locus_tag="SRR1747052_scaffold_2_prodigal-single_329"
     CDS             complement(231730..232344)
                     /product="hypothetical protein"
                     /codon_start=1
                     /transl_table=11
                     /translation="VDKPNFVAPNPVYNDGLGDLGQVAVNPIIINIENGKYTTLNINT
                     AIYTDIVGSIIGYNGDDFDYGSYINIAVNIACGRTPDTINSNPYDRIKYEEAYIDALL
                     RNPSPTAKKNILNSIKSNVEKYNTDIYNLIYNVTESSNQPKLNEETDFVYNRDTVLLS
                     KKNNINQIYTNTQSTALSVQRNINQTSKRWCLRYIQIKAEEYYN*"
     gene            complement(232613..233311)
                     /locus_tag="SRR1747052_scaffold_2_prodigal-single_330"
     CDS             complement(232613..233311)
                     /product="hypothetical protein"
                     /codon_start=1
                     /transl_table=11
                     /translation="MWVKTADGVKYYDNVTADLFGVTVVDPVDQTFIKTNRSAERFWV
                     HPTYFEPETVSGIDWKFNNKELSETMGVDFRSANVSAENVAADGQMWFNKYSEDTKYC
                     VNTNATAFGLGIDFERDWSVVRSAWSDNFFNKYARDPDQDRYDRINLDSSRNFIISDR
                     GTTTDSCVYDYLPKTPEYLLSTTNIEISDVKSGVEVSQEIFNASSYNDDVNNVWNADK
                     KSVSYNVESPNFNR*"
     gene            complement(233393..233629)
                     /locus_tag="SRR1747052_scaffold_2_prodigal-single_331"
     CDS             complement(233393..233629)
                     /product="hypothetical protein"
                     /codon_start=1
                     /transl_table=11
                     /translation="MKIRFAAGDEFFIESSGPGFTAHSKAKEVKPAGTDKNVNRLYSD
                     GNDDIRTAAGSYVKDDQTFNLLTARTETDGPAVI*"
     gene            complement(233651..233857)
                     /locus_tag="SRR1747052_scaffold_2_prodigal-single_332"
     CDS             complement(233651..233857)
                     /product="hypothetical protein"
                     /codon_start=1
                     /transl_table=11
                     /translation="VKDGSDHDMEIVVDETAREIAIIWHKNMSTLVYADRNRSIDFGG
                     LTAMKMPSAVKSERVYSEHVAGEG*"
     gene            complement(233885..234238)
                     /locus_tag="SRR1747052_scaffold_2_prodigal-single_333"
     CDS             complement(233885..234238)
                     /product="hypothetical protein"
                     /codon_start=1
                     /transl_table=11
                     /translation="MLRYNPNSSADTVTSFFIPADYDGNAANSKFASQIGYMSCPEIS
                     GGTYRKYFEGTFLSTDENLAGNLTISDMLMTESNHLPKFSTLYSRGMNTVEMVSGGVK
                     INISSQRKNVINTDK*"
     gene            complement(234296..236203)
                     /locus_tag="SRR1747052_scaffold_2_prodigal-single_334"
     CDS             complement(234296..236203)
                     /product="hypothetical protein"
                     /codon_start=1
                     /transl_table=11
                     /translation="MYRYGVTTNTDKLYSENFALLAPLKIGETLPDFFIVMKVPGTVD
                     LTSAMSDTAVFKKMMADGKIIKSYDMRQGSRLGRYVRTIQDRAKSTHAQLYVAYNPTQ
                     FNTYTGISLDKGAVSTIYESPYALKYRNQVQADNFYTLGFERNGMLSDSVVNFEFMFD
                     DPDSDTFSIDTYFGLYIKMNGYGPLYNVGGQFIDADGNAVSYDWDASGSDVLYCCADS
                     DRCRRISGTMMGSGYADIYKDKPGHNVFVGMARKIESRRFVTMRLNDALHAGEHFRII
                     DETNESDTRIYELIFSDSPLYKKKGVSHVTVNAGTDDTDGRKYTITRVSMYAERESVT
                     DQCAVIAAALNILDGPYEAKATYRNLSVTSDKKLTFQRVSRYTAASADMMETYKKESA
                     AVSFFSNGEQPEIALTSDYDDPALTPINFEVLGPRPAWTVEFMDASGLNTYEVQYIDN
                     YKKAVAGRPVMTMDASGKYVYLSKIGGGYMYSYNNPERAVIFTESPLDTSRSVYLYIP
                     MEFDYGVCGIFPVRDYNFDVMDNVSNIAMAGESEKVISDRGATEGEEIYEDDADKTLS
                     DRPSEVFSSYIGKDDSVPLYAQNPITDYNTTPYTYKYPVELSMNKYLRHKYERNITRS
                     QVSLVSPYNCK*"
     gene            complement(236252..236797)
                     /locus_tag="SRR1747052_scaffold_2_prodigal-single_335"
     CDS             complement(236252..236797)
                     /product="hypothetical protein"
                     /codon_start=1
                     /transl_table=11
                     /translation="MPALIDNEYLVRASSVKAGDVSSLDADALDHILVNAWPLSKLPK
                     EGINYGKPTIISIRIDRKIKADQTEIHLVIDEVQTTFTWERPKSVLLDPNMRKAVDLN
                     KPRGSYMMLRVNPKISGNVKVVVDSDSDLFLDAFKVNAELSRRKYRRVPVRHTDYYGR
                     NVAAYAANMPAKSYMYAVPDE*"
     gene            complement(236818..238326)
                     /locus_tag="SRR1747052_scaffold_2_prodigal-single_336"
     CDS             complement(236818..238326)
                     /product="Gp264 n=1 Tax=Sphingomonas phage PAU RepID
                     =H9NCE1_9CAUD"
                     /codon_start=1
                     /transl_table=11
                     /translation="MYNAIDRNGNMTGNDYALSKGSLVRYADSLFKIKDIDKDLSRIR
                     IEYNTGYDQPAVGGAFHYYNAPFETKTVDVGFGFDEIDTVYFKAINDDYNVVSHEWSD
                     PVSFITNELTLDGGDMTFAEYYRRYVTDLGAKWMDDAKSNTVLATAAITPNAPVINAD
                     DLEVVQINKQLEATFNSKEYNSLVREVESTRSEVNSLNTNISGYKNQLVTETSETNIT
                     TLKNLIDSDTAKLQNATQRYESAVTDLNTLLNKSGAISYSPKYHIRGFFQIPDAQYAD
                     SANGLGRQEVIGFDIMYRYLHTNDSGVSLDTFTYTKTAADGTTETAKAVFSDWNMVTS
                     LTREQVWDDETGTYIWKDEQSADGDVININQIDIPIRYGEKVEIKARSISEAGYPRNP
                     AKSRWSDSVIVEFPENLSTNDSVSEIVESSKDDVTAVVLQQTMDAAGVYTHLNDATEQ
                     YKHSADNIFFQQRITDDQGNVTVVTTPLSDTMTAALKLIAELNSRVESLEEK*"
                     /db_xref="UniRef100_H9NCE1"
                     /db_xref="H9NCE1_9CAUD"
     gene            complement(238345..238983)
                     /locus_tag="SRR1747052_scaffold_2_prodigal-single_337"
     CDS             complement(238345..238983)
                     /product="hypothetical protein"
                     /codon_start=1
                     /transl_table=11
                     /translation="MANINSLSENTERLTANVNNAMSALNAINESMFSESDSVTIDGV
                     TVPSYSSVITRLQRAENTVAAFVKGNGVVQTDDSTYRRVKVTTVPKAPAKIEGVETPV
                     SFVTDSNWIFEDLMFPKCKVQIDLKGKIDDDADRVIVNRVILSTEYTDFYTQNILGRN
                     LPYPDLITLLNGSEISYSEDYDTVDLPMGYEKFTGEFTIQSAEAVGDGGTDL*"
     gene            239086..240687
                     /locus_tag="SRR1747052_scaffold_2_prodigal-single_338"
     CDS             239086..240687
                     /product="T4-like DNA primase-helicase n=1 Tax
                     =Prochlorococcus phage P-SSM3 RepID=R9S7H4_9CAUD"
                     /codon_start=1
                     /transl_table=11
                     /translation="MNQQTETIIYHYALANPELALKIKPDFFDAKYLRELFEIGRDYS
                     IKYHSAPTADQMKQLVTIAGKQDKLPADVIDIIYAQKRDMSQYDETWLYDTTTAWAQW
                     ENFTAAVIDSVQFVKLHNDEITAENVREYTEKAKGTFNRNAIMEFGEQDNGSDFYDAA
                     AHKPSQLVHSPTGVDYIDKCLAGGGWPGALIGFAGAPKIGKSVWLQNLCAASVKAGQD
                     SLYVSLELPEEMIIQRIGSNLLGIPSGDYSKMAEDEQYMKDRIRQFRESNLVPPGRLV
                     VKSFPTSTLTSIEFEAFILKLEEEFSTSDKPFKFKNIYLDYINIMKNYRNPNSENTYM
                     KIKCLAEDVKAVAIKNDWCVYTATQTNRGQFDQTDMTANQISESAGFGATVDALFGII
                     ADQIQKSQGIYFLKCLYDRVYPMDNTRKKFNFDKRYLRITEDMESQIETAEDIYRSVT
                     VPGFNENMRRGGGPGSDRQWSEHRERAASVPVAPSFGDSAPLTLDTGRNGSDLTQTAD
                     DFDAQGSAAAVFNQTPPIYTGAGLF*"
                     /db_xref="UniRef100_R9S7H4"
                     /db_xref="R9S7H4_9CAUD"
                     /db_xref="arr:ARUE_c01870"
     gene            240827..240943
                     /locus_tag="SRR1747052_scaffold_2_prodigal-single_339"
     CDS             240827..240943
                     /product="hypothetical protein"
                     /codon_start=1
                     /transl_table=11
                     /translation="VLPLVSDMYEESTTSDITGVITRKSMNEDMYRVFTASP*"
     gene            240989..241207
                     /locus_tag="SRR1747052_scaffold_2_prodigal-single_340"
     CDS             240989..241207
                     /product="hypothetical protein"
                     /codon_start=1
                     /transl_table=11
                     /translation="MPSVYFYFRDEMMKKNDYNLVEVLCAICEFFDLNYSYMYNNVLS
                     LADKSKVLEILEDDYGLSDRFGKTNRLF*"
     gene            241207..241404
                     /locus_tag="SRR1747052_scaffold_2_prodigal-single_341"
     CDS             241207..241404
                     /product="hypothetical protein"
                     /codon_start=1
                     /transl_table=11
                     /translation="MEMSLKHIDMTDVKYAVLISDVHLGCRNASIEWIDNITLYMRDF
                     FVPLVRRTAVKGKTIVIVAGD*"
     gene            241438..241638
                     /locus_tag="SRR1747052_scaffold_2_prodigal-single_342"
     CDS             241438..241638
                     /product="hypothetical protein"
                     /codon_start=1
                     /transl_table=11
                     /translation="MNRGMDLMRGIASVAPVYMITGNHDVYKKNGNDVNSIRYLGLLD
                     NVTVVENPTVMDFDRMRFLLYP*"
     gene            241696..242310
                     /locus_tag="SRR1747052_scaffold_2_prodigal-single_343"
     CDS             241696..242310
                     /product="Endonuclease n=1 Tax=Synechococcus phage S-CRM01
                     RepID=F5B3S2_9CAUD"
                     /codon_start=1
                     /transl_table=11
                     /translation="MIMHDDVKGQTYDNGRKILSGLDAGVFSGKGIYSGHIHKRQENG
                     RVTYIGSPYQLRRSDIGNVCGVYTLDVSDDDVVRTFDANTVSPEFIKIRLDDVLDLPY
                     GAVKGMMTGNYVDFVVRKSALVSVCMADMMRALDSAGAKKVRVVVEQDVDPSVSDTVT
                     KAVTVDDMIKKKIDAFDLSDEQKKTILDLNGRYMTAFNEMSISE*"
                     /db_xref="UniRef100_F5B3S2"
                     /db_xref="F5B3S2_9CAUD"
     gene            242325..243992
                     /locus_tag="SRR1747052_scaffold_2_prodigal-single_344"
     CDS             242325..243992
                     /product="Recombination endonuclease subunit n=1 Tax
                     =Aeromonas phage phiAS5 RepID=E1A2P8_9CAUD"
                     /codon_start=1
                     /transl_table=11
                     /translation="MRITELQWRNLFSYGNDIQTLDLSDGGKLWQVAGRSGAGKSVIM
                     SLPKLLFFGRTDGVSVNSVANRINKNGWLRGVVSKNGDTYVIERTFSPSGLTVSKNGV
                     DIDKAGKKNMEDVISQEILDGMPYHIFANVINLSLKKFKSFISMTPADKRLIIDRIFS
                     LDVLNAVHEMVAKDIRDVGNVINMNKGQIFTIEQNIKRSEDELDRLTKKTAEEDTAAA
                     AELETSITRIDGEINKQKTDEEKYTAKSLELIQKSGAVKNALSGMRFELNNVLNMIAL
                     YNQNKCPTCGTPFTGAGFDEVRKGLADKKAEIETNISQYDAAVRSYDDMISKVDTCVQ
                     TLRNNVQSLDRLRSAAVIKLNDIRSAEGRRGQAAAINNIITAAKESKVEMDKIVGENT
                     ANMECLNILEELYGSDGVKKEMMTAYLPELNEDIMSSLSSMSFPYSLEFDGNFDPHID
                     DLGEEISPDTLSEGERKRVDIAVICALVKLIKRKYPQLNMIALDETLGSLDPETSCDL
                     LRYLGELAEEIDINVFIVSHAALDESLFDKRITVTKENGFSSIDISA*"
                     /db_xref="UniRef100_E1A2P8"
     gene            244078..244665
                     /locus_tag="SRR1747052_scaffold_2_prodigal-single_345"
     CDS             244078..244665
                     /product="hypothetical protein"
                     /codon_start=1
                     /transl_table=11
                     /translation="MKRIITIITLLFFYTFASAQKTSYKETIQNWNSGFTLGMNCGIV
                     PSVIRSDMHGAAGAFIGLNLNIAGFDINAHFKSRKHGSTIEVGKWEDEYRGALYQFGY
                     RLPVISKWVCVTPLLGLYKEQWGTTNGYEYTIDHNGSITNGYNIDMTILDFDYGGKIE
                     IAVTRNSNIRMLCSITVTNHFVSYGIALHCSPICF*"
     gene            244768..245205
                     /locus_tag="SRR1747052_scaffold_2_prodigal-single_346"
     CDS             244768..245205
                     /product="hypothetical protein"
                     /codon_start=1
                     /transl_table=11
                     /translation="VLDRQIEDFCTSYSGAPYDYEFIRTVEDGLQERLNNTEWVSTET
                     GRRKDGTIIDQYSIPSADGFGSRAENYVYNALVDMDIVDEPKNPNGPMKFPDYIAKNG
                     TWIDSKAVICKSPKRKTGRWIPNYNSGLGDRDEILKTVEHLKT*"
     gene            245233..245505
                     /locus_tag="SRR1747052_scaffold_2_prodigal-single_347"
     CDS             245233..245505
                     /product="hypothetical protein"
                     /codon_start=1
                     /transl_table=11
                     /translation="LIILTFYAIQNGYIELLYVKVVPELLYISVYKDLHDFQMKRVDR
                     KTGEIKNANVQGRLTVRTYTDNNKSSAVYIDRLFDTVDNIRKREKR*"
     gene            245577..245825
                     /locus_tag="SRR1747052_scaffold_2_prodigal-single_348"
     CDS             245577..245825
                     /product="hypothetical protein"
                     /codon_start=1
                     /transl_table=11
                     /translation="MEKLSAKGVKIQRMIHDLYTECLSYCRAAEKIGACRQERTYKIA
                     DTLDTFLSRFINLNNHVIAVENDRETDTSGTIYPDRHI*"
     gene            246055..246381
                     /locus_tag="SRR1747052_scaffold_2_prodigal-single_349"
     CDS             246055..246381
                     /product="hypothetical protein"
                     /codon_start=1
                     /transl_table=11
                     /translation="MIDMLIPDADNDDLLNYDNRHRSAWYTINIECRNKLFIDPDKDR
                     VCGIRSGIILPHLRMEPMLPARYEKRTEMFSNLLYGQSVKRRIVVWYPTPKQYGDYGR
                     ISPGRT*"
     gene            246392..246709
                     /locus_tag="SRR1747052_scaffold_2_prodigal-single_350"
     CDS             246392..246709
                     /product="hypothetical protein"
                     /codon_start=1
                     /transl_table=11
                     /translation="MTPEWNSKKKKFASSRYYCVTRTYSPSFKNPGMQNVTCSIYAAD
                     DINTVTAYSQTEPKIKVTYQITDDEWRRRMELNESDSLRRRGKDMWYSSVIFSYPMST
                     KES*"
     gene            246798..247073
                     /locus_tag="SRR1747052_scaffold_2_prodigal-single_351"
     CDS             246798..247073
                     /product="hypothetical protein"
                     /codon_start=1
                     /transl_table=11
                     /translation="MEYRLVEPYERKARSIEESLGGLDTIKAGTPTERVVIKMRMAGA
                     PYARIQSALGMIPKRTISMILKENAPELVSIDVNNHKIPDDLHKDYD*"
     gene            247117..247524
                     /locus_tag="SRR1747052_scaffold_2_prodigal-single_352"
     CDS             247117..247524
                     /product="hypothetical protein"
                     /codon_start=1
                     /transl_table=11
                     /translation="VNINDIKSIRHGSAVYVVFPDGDVERRTVRTVNWTNDDPPKIYT
                     YGDHDDMNATCGPYRPDEIEGVPLAQMDKSQLVSVGFDPDTCVIWLSDNLYFCKDEDG
                     VIWLGFDEYYVTSIDFLHELQNIYFDITKKELL*"
     gene            247733..247879
                     /locus_tag="SRR1747052_scaffold_2_prodigal-single_353"
     CDS             247733..247879
                     /product="hypothetical protein"
                     /codon_start=1
                     /transl_table=11
                     /translation="MINEEFDLSKVDNVDWTDTFTEADDNAMNDKIQEFIDKHVEIFY
                     IDKD*"
     gene            247931..248155
                     /locus_tag="SRR1747052_scaffold_2_prodigal-single_354"
     CDS             247931..248155
                     /product="hypothetical protein"
                     /codon_start=1
                     /transl_table=11
                     /translation="MLCMPDGKPLDEGVTVQIGDKNPINRIMKPGDPFDSIKDMLCGM
                     SLADMPDTKIDVINMDIEHLYGLPDSVGGL*"
     gene            248255..248434
                     /locus_tag="SRR1747052_scaffold_2_prodigal-single_355"
     CDS             248255..248434
                     /product="hypothetical protein"
                     /codon_start=1
                     /transl_table=11
                     /translation="MPERIKYLYIGDGYFDLTKDVIDMLPYDIQYIKVVSTYEQPDQK
                     LISLLSGHCKSLTTK*"
     gene            complement(248435..249556)
                     /locus_tag="SRR1747052_scaffold_2_prodigal-single_356"
     CDS             complement(248435..249556)
                     /product="hypothetical protein"
                     /codon_start=1
                     /transl_table=11
                     /translation="MDSSKIDKLFGQNDLTPEEYSDRLAAMVGDILERRFPDDRRRQN
                     VRRQSNRLNFCCPVCGDSMSDPSKKRANIGLSGRFANLYKCFNCGVSMPVTEFLKKYS
                     GGSVPLDIIDYVTANKPADVSAGDSSVSVSIEIYDQAEVDKFAFRRETFKSLLRLDEA
                     VENKADVYLKNRMQFDRSRFLYSVKKDELYILNLTKSGRIFGVQTRSLKKNRPKNEPK
                     YRTFNLTNIYGMMMKNILTLNVTVPPEIDTLSMVFNSLTVDYTRPVIVTEGPLDAFLI
                     KNAIALCGAAKTMPFMGDFRWLFDDDDTGRAHAVDKIKEGGKVFLWNMFRRENNIPDA
                     KKWDVNDVVKWAKMNPNTRYINFYDKRYWSDGLFDIVSI*"
     gene            249645..249776
                     /locus_tag="SRR1747052_scaffold_2_prodigal-single_357"
     CDS             249645..249776
                     /product="hypothetical protein"
                     /codon_start=1
                     /transl_table=11
                     /translation="MTRKELISTVSDDITISGQMELNIPEKEINRIIDQEERVAYKT*"
     gene            249807..250031
                     /locus_tag="SRR1747052_scaffold_2_prodigal-single_358"
     CDS             249807..250031
                     /product="hypothetical protein"
                     /codon_start=1
                     /transl_table=11
                     /translation="MNPAAFETEEFKGSRSIQLPKCVWGINMFKEIKDGSRFFGINDM
                     DLTMDKVFGSDLFLSPFSSDIITTRTVTWS*"
     gene            250104..250376
                     /locus_tag="SRR1747052_scaffold_2_prodigal-single_359"
     CDS             250104..250376
                     /product="hypothetical protein"
                     /codon_start=1
                     /transl_table=11
                     /translation="VTGRTPRFPVVIQAYVGIPEQDLFDDYYFQRLVIARSKMQLHRM
                     LKTFDYQVVGGVQIINTLMDEGKSEYDSIIETKQKQDPADWFIMTP*"
     gene            complement(250671..250826)
                     /locus_tag="SRR1747052_scaffold_2_prodigal-single_360"
     CDS             complement(250671..250826)
                     /product="hypothetical protein"
                     /codon_start=1
                     /transl_table=11
                     /translation="MYILKDRIFSDAGKVLSAGAARYFVTDTSMKDNVTEVSLDLDTM
                     TKRAGML*"
     gene            complement(251168..252103)
                     /locus_tag="SRR1747052_scaffold_2_prodigal-single_361"
     CDS             complement(251168..252103)
                     /product="Conserved repeat protein n=1 Tax=Prevotella
                     dentalis (strain ATCC 49559 / DSM 3688 / JCM 13448 / NCTC
                     12043 / ES 2772) RepID=F9D5N4_PREDD"
                     /codon_start=1
                     /transl_table=11
                     /translation="LRSLTNLKMIRRNSIMNLSNLTGFIFPSSLRTVEREAVTECSSI
                     RSIDFENGVETIGDYAFVSEYAYDGGAKIDDVSLPASIMSIGITPFGSKIRTVKVDAA
                     NPVFSSRLSGKETNFIYRNDSGVITVVLCGAAAEDDDLYSINVIGPGSMSSYARISSD
                     GSLSQRDFVVDDTHFQNLTEIQSNGFLRAMVGSLKIAKSIKLTGSQQFRRTTVTDADL
                     KASGLTAIPDDFMMGCNNLKSVKLPTSVVTIGNTAFSMTSIERVFTECNLDECVNLET
                     IGDYAFNSNMFDTVDLSKSLSLKTIGIEAFAENSN*"
                     /db_xref="UniRef100_F9D5N4"
                     /db_xref="A0A099V7V2_9HELI"
                     /db_xref="pdt:Prede_1984"
                     /db_xref="F9D5N4_PREDD"
     gene            complement(252119..254350)
                     /locus_tag="SRR1747052_scaffold_2_prodigal-single_362"
     CDS             complement(252119..254350)
                     /product="Cell surface protein id=4642608 bin
                     =GWF2_Lentisphaerae_50_93 species=Methanosarcina
                     acetivorans genus=Methanosarcina
                     taxon_order=Methanosarcinales taxon_class=Methanomicrobia
                     phylum=Euryarchaeota tax=GWF2_Lentisphaerae_50_93
                     organism_group=Lentisphaerae
                     organism_desc=gwf2_scaffold_392 has partial 16S"
                     /codon_start=1
                     /transl_table=11
                     /translation="MRRLYLGDHTKSGIRNTGLQGTNYSGLGSLASLEELDITGFTGL
                     KDIGADLVKLNYLKKFWAAESGLTSIRFADGAPLTEVVLPDSITTVNFSGLTKLELSG
                     LRLGEDGGGKNVTSMTVRNCPTLQSSWQFFRKWHDARVTNNIPNSECTLNVSNISWDG
                     VSPDALVEFGAGMKSLTLTGFIQLSSVPDAGQIAKIQAIYGKNVFDKSSYGRGLFITA
                     NSPKIVISGPSELLDGSSAEYTAVTFIPVAEMHREFAVQYSMSPASISADDSNIFVSN
                     SREGLTFNRSTHVLTAVEDNENGDVTVRITATMRSVNDAEGDEPISDSSYMNVTVRRK
                     TYPTESDLTVTGPSSISGSTARFTWRCDNTAVTGEFDVEFVMSDEFKGKADVTPIKSD
                     DKFYGGVTVTQIDGAMSGETYINGYCGFKFTKKYDGSELCTKTIDTVMMDPNILLTQD
                     TNPEVFDILAGIIRTARQNDPTVFIDWDDGRTYITLTDAEEFTTSMIGTKFRRSNIKT
                     FNEFAKFTNVTEIIDYMFADCSQLEQIEIPATVTSIGRYAFGQNDNGYEAPKFTDFYI
                     KDNVTIIKDYAFSNCQNLTNITFGRYPRLETISSNAFQSCMSLEKLDIPNTVKTIGNG
                     VFWFSGIKTLHIPASVTSIGSGIIAYCSTVETITVDPDNTEFYGSDSVVDGKRIGGRN
                     FILAANDTYSNMSSGWDKRGTVCTCGSTILPDITESLCYNSFVSFGSTPEDNNNDGLH
                     NQN*"
                     /db_xref="gwf2_scaffold_946_24"
                     /db_xref="mgj:MGM1_3770"
                     /db_xref="86610692"
     gene            complement(254465..254728)
                     /locus_tag="SRR1747052_scaffold_2_prodigal-single_363"
     CDS             complement(254465..254728)
                     /product="hypothetical protein"
                     /codon_start=1
                     /transl_table=11
                     /translation="MNESYKKQAITFLAPAVQIGTKFYITSGNDAYFAYGTNNRVQES
                     GVHLYANGSVDADGNVRPESETRHGFELYMTLQVGSPVAVYNP*"
     gene            complement(254882..255793)
                     /locus_tag="SRR1747052_scaffold_2_prodigal-single_364"
     CDS             complement(254882..255793)
                     /product="Uncharacterized protein n=1 Tax=Porphyromonas
                     catoniae F0037 RepID=L1NEG2_9PORP"
                     /codon_start=1
                     /transl_table=11
                     /translation="VLPFAKWMCGIRNDCVIEREIKGDNVPDVVTYAVFDEVLPSQLS
                     GNSAHVEELSLTPRNEDGTVLDKPRLFTDSAMNNPITDDLITEFRTLYAAGKISEFKT
                     TLYHKDGLTGRVEPSPYIYFDDKDSGYVYVEKDQNGNEVAGTRTTNRYFAQSEANVYN
                     KIISWKNPDRFAAEKWEHFDMYKIAAYYIYLIRFAAVDQTVKNAMFTSEDGQHWYYIN
                     YDNDTILGVRNDGLLKYGPEITRNSFDNEINDFCYAARESTLWNCLEADDEFMKSIVP
                     AVDSALNNAGLTYSGVLNMFENLQSGQ*"
                     /db_xref="UniRef100_L1NEG2"
                     /db_xref="L1NEG2_9PORP"
                     /db_xref="bprl:CL2_15340"
     gene            complement(256010..256606)
                     /locus_tag="SRR1747052_scaffold_2_prodigal-single_365"
     CDS             complement(256010..256606)
                     /product="Putative phage head-tail adaptor n=2 Tax
                     =Bacteroidetes RepID=F3XVJ9_9FLAO"
                     /codon_start=1
                     /transl_table=11
                     /translation="LTDELIDGYDRFVYVQVDYTVISGYMSDDSIDIWDKSTDPSSVE
                     ANKPVKKYEDGTYMWTGLAIVKQNASQSANNETVLRTKAQTMADANGFGYDVRTTVDG
                     FPIVMFYQKDEKSDLVFMGKYNFNNDKSNEAVFGFCDVDWEHSLNYDKNVEVPPEKQW
                     SFDDSVIDVDPVKYSAALGGSVSADEARTLKYKDTMQC*"
                     /db_xref="UniRef100_F3XVJ9"
                     /db_xref="A0A015VWG3_BACFG"
                     /db_xref="F3XVJ9_9FLAO"
     gene            complement(256994..257815)
                     /locus_tag="SRR1747052_scaffold_2_prodigal-single_366"
     CDS             complement(256994..257815)
                     /product="Uncharacterized protein n=1 Tax=Bacteroides
                     caccae CL03T12C61 RepID=I9PZC1_9BACE"
                     /codon_start=1
                     /transl_table=11
                     /translation="MPFSDDTVIMNAGRTIEFEFNTMNVNDDTAVLCEMRRTGTDGEP
                     TGAGITVTASEASLITAAGQKVSVKYKSGENIRLSFVIKPAADTGRRVILLFVNGVIS
                     GAINYTADDSFVTPSTIKFTGKQTAEISLKQIRVYNRALQNDEVLNNYILYRDTTAEM
                     LNLFNSNNISENNAISIDKLAATIPVMVVTGYLNVLDEKGTNKKAVIIVPKIKYYDYV
                     NCGTENKETCFVYLNAGMGPQGTSSMTYPKRNYRLYGEFSKMQKPTETPDNTPAK*"
                     /db_xref="UniRef100_I9PZC1"
                     /db_xref="K5CSI8_9BACE"
                     /db_xref="I9PZC1_9BACE"
     gene            complement(257948..259348)
                     /locus_tag="SRR1747052_scaffold_2_prodigal-single_367"
     CDS             complement(257948..259348)
                     /product="hypothetical protein"
                     /codon_start=1
                     /transl_table=11
                     /translation="MAKKKAWDKPIDWNNSVLDWGVGDDTTENLPLDGSVVQKYIKDN
                     FKKRAGYFYTDMESSQCYVFSTEADYEKWAADKSENHADTADLVIGYFEVPSKYAASI
                     KPLDGTEKQYVFTGELNNRIRFEWSLVQTSTGSPIPTGEAVNCTYVVRYANDVRPAVT
                     RSMPLSASNTDVTIQLDDFLYEDGVAINASLTVTVTITGQVHKVSATYPFSFNVINLT
                     LTDSADISVVQDLDEKMTLDVVYNIAGNGTAYTEWYVDGELDSTVSEGTLQPGGMTKT
                     RMINLENAAAGVHTVQYRAYIIAGDGATRFYSDMLYRDFMFTRSGIGPFMSAIKTVIP
                     KDKVKITADGANKAPTLYDLTQYTPYTLYYAVYSPDSRTDIPVKIYLTEGTGSATDLI
                     AERSISAGEQDSVTFTPPFTGPGKVRIQSDNYVRDIDIDVAQNTMGIGEIGEDNGLIF
                     AFAANGRTNSSSNKAD*"
     gene            complement(259451..259552)
                     /locus_tag="SRR1747052_scaffold_2_prodigal-single_368"
     CDS             complement(259451..259552)
                     /product="hypothetical protein"
                     /codon_start=1
                     /transl_table=11
                     /translation="MIHKDGKNVTGVHCFVDGMERNITAIYKGDRLV*"
     gene            complement(259569..260549)
                     /locus_tag="SRR1747052_scaffold_2_prodigal-single_369"
     CDS             complement(259569..260549)
                     /product="hypothetical protein"
                     /codon_start=1
                     /transl_table=11
                     /translation="LTVGHVNKISAGHTADNTDIFIPHAVKDNDASVYSFTVPRTSYD
                     ANGHITEVEDQTISVQLPVLSTGDYPSLTVKYKTAAGVSGSAVYDPNMGDITLDLGAI
                     SVPQADNADRVGGKSVTGTADGMVASADSTVPTSAAVAAFVKEYLDARIKTEIDESDD
                     PVSSGAVKSALSEKVDTSVYDKKIVALDKRDDEIESAMKAADNTLAGSINSVRSDMQK
                     YIDERLPENPFIVVDTDISDGTAVEIAAAVADPVGDKVYLARKAGSDPLYYEFTWTGT
                     EWKVIGSFTLDAIIEAEYRRIINGHQFVTEDWYESNPHDPDVIYFIYEDE*"
     gene            complement(260706..261455)
                     /locus_tag="SRR1747052_scaffold_2_prodigal-single_370"
     CDS             complement(260706..261455)
                     /product="hypothetical protein"
                     /codon_start=1
                     /transl_table=11
                     /translation="MANSNIADMIKFVSVDAVMLDKIDTTGEIQRLYDGIRNAIIYVR
                     DDSTLYFLDSLSNGGEARRINATVAHPLTVTNGTNSFDYDGSADKTVDVRSIHPLSAA
                     DAKKLKSEWNVMDDNETASLKCPFITIDEYGHVVDVSTVEYQLAGTADASLATNSRVM
                     YLINENASTFVMKVIGKGTKLNPDGTYSDNYDLPDNPKAGASYKVVDANTYHYKSTDA
                     VGNEITVDIVVKNAGDVLICDNDGSDGSPVH*"
     gene            complement(261458..261853)
                     /locus_tag="SRR1747052_scaffold_2_prodigal-single_371"
     CDS             complement(261458..261853)
                     /product="hypothetical protein"
                     /codon_start=1
                     /transl_table=11
                     /translation="VSAVSDYLISNTRRDRIPSSDLVAAIEGIDGVDSVSVYFDADRN
                     NSTYYGDGSYGLDEFGDIILTRKLTDAAGTQTEVQDLLPVFRSVNAESFMSPSGVEYY
                     DDIDNLSSVINVTLRGRTYRKDYVKNNIS*"
     gene            complement(261890..263371)
                     /locus_tag="SRR1747052_scaffold_2_prodigal-single_372"
     CDS             complement(261890..263371)
                     /product="Gp17 n=1 Tax=Sphingomonas phage PAU RepID
                     =H9NBP4_9CAUD"
                     /codon_start=1
                     /transl_table=11
                     /translation="MAGKKGEELNIFKRSRLRFSQMREDVIGYLKGVYKDNGETFTTA
                     SPFFQIVQVILHIGRMILYYISTSINELNITRAFHPRSVRGLATLTGHNPSRGVAARG
                     TVRLTCRSATDYDGDTVIIPNYTVIKNYANGMKYVLNMPSERMYVIVGSSESTIDVPI
                     VQGAVKYQQFTGSGYALDSFNVPFRGEGNIDQFFVNVYVNGERWRVVESLLDMTFDEK
                     ACIVKTGASGGIDIFFGTGAQGRVPDQGSTIKVEYLVSSADAGNIESVSVSDNDAWTF
                     ESNGWNDRGEEVSLNEIFSISAVTDVLFGATPEVIPVTRLIAPHASRSFVLANATNYE
                     YFLRKLNMFSVIDTISGFSTYEDSTAETKYGVAMSNYLRVQNEYKSQVNLTGVNSLLA
                     QDKLAAFKDAETELDKAEAAVRDSKLDDNIIYLFLVPDISKRMGVSENYFTCDPKCFK
                     LTDDEKKGILDLIEESGQRIITVDNEIIDPKMPQFAVNIFIQM*"
                     /db_xref="UniRef100_H9NBP4"
                     /db_xref="H9NBP4_9CAUD"
     gene            complement(263400..263852)
                     /locus_tag="SRR1747052_scaffold_2_prodigal-single_373"
     CDS             complement(263400..263852)
                     /product="hypothetical protein"
                     /codon_start=1
                     /transl_table=11
                     /translation="MFGAVQLRRRSSVIHYHLYIIFLYSIDVSAVARRVSVKSVFVES
                     VFIVVNHCSTGSFVSSDTSRVRVHFSISGSLSAVIIESICHGPIILYSTSRIDDATGS
                     VPVFTLFPGPHAASNTADNMKIISLFMLRVMFFAYLSVFRPGWPDGSD*"
     gene            263877..264323
                     /locus_tag="SRR1747052_scaffold_2_prodigal-single_374"
     CDS             263877..264323
                     /product="hypothetical protein"
                     /codon_start=1
                     /transl_table=11
                     /translation="MPDAFSFKDAIPSALNQGSTSTCVPHACSALYDWMESLKAGSPT
                     SYGMSIYNIYDRRQNRPEEGMSFKNALHDLLHIGAVKPDEYKRHDFSNAWRIKEYAMV
                     RNIISLKNCVMMNGPVMIATLVRDPDSTKYWNGAGNYGGHAVCCVG*"
     gene            264453..264704
                     /locus_tag="SRR1747052_scaffold_2_prodigal-single_375"
     CDS             264453..264704
                     /product="hypothetical protein"
                     /codon_start=1
                     /transl_table=11
                     /translation="MIQYNKKPRLYNAVHFRDRISGLGFDYHGKVFRKTMSPAVFANK
                     KTAAMIDYIGKMIDFLIDQVKLIPVHFSIAHDKGSININ*"
     gene            264709..265200
                     /locus_tag="SRR1747052_scaffold_2_prodigal-single_376"
     CDS             264709..265200
                     /product="hypothetical protein"
                     /codon_start=1
                     /transl_table=11
                     /translation="MFDYSSIRLFDKKGKALPADYVKTPDTFFYIKSEINSGHDALLY
                     PVTDMDGGLTKFAGICVDDGGLLFTDNTERRVDIRSVTTDDIVCTATLKSADYIELNT
                     ADGKVYGVKNVTADGVPAMSGTGYTVPFPSVKIRSRVNFSPVSTGLFETECVYALTET
                     AGK*"
     gene            265231..265845
                     /locus_tag="SRR1747052_scaffold_2_prodigal-single_377"
     CDS             265231..265845
                     /product="hypothetical protein"
                     /codon_start=1
                     /transl_table=11
                     /translation="MGVIDPADTEFRFFSVDTTTEEISYTSSVTLDLSSGGYRFDLCF
                     TAEDEGVYDGTMYICLVDKQNGNEPYMLGTVALHGEAVGEDERFRTLLTDFGVPDPKE
                     YISTLKESSVDESKPDMALLNRKSKQLFLTYPDIFPYAGTYKALVNAVKFMGYDDITF
                     KEWFRTIGSDGPSKYVTYDITYDGGSGTVHSAGIEERAGMRKMN*"
     gene            265852..265974
                     /locus_tag="SRR1747052_scaffold_2_prodigal-single_378"
     CDS             265852..265974
                     /product="hypothetical protein"
                     /codon_start=1
                     /transl_table=11
                     /translation="MMYRLNREKETMSEDGTPDVFNVYDYDGDELMVKLQSLRK*"
     gene            266032..266607
                     /locus_tag="SRR1747052_scaffold_2_prodigal-single_379"
     CDS             266032..266607
                     /product="hypothetical protein"
                     /codon_start=1
                     /transl_table=11
                     /translation="VYFERYRYDIYGTATESETYDAEMRLSPYIKGGTDTRVLKDGTA
                     RITIGVREIDSALTEHDMSMSDLSVRNVGGYDPEGLYIDKESMSVRKMSDGYDAAKAD
                     DGLQIPLDRTFGRPGGIKSVGVRASVSCAEHVFAPPFTDPSKGRMLLRDGELTFVTSE
                     WEGRTDPMECVFAVTPDIYVESAVIRDPNKP*"
     gene            266629..266865
                     /locus_tag="SRR1747052_scaffold_2_prodigal-single_380"
     CDS             266629..266865
                     /product="hypothetical protein"
                     /codon_start=1
                     /transl_table=11
                     /translation="VSEGDGKFVIADQSGKTVAESTDYVKIKDGKLRYTTANRHGLPM
                     LMCSGMALTADGKDTGLMKTGSEYIIDIRDGRLA*"
     gene            266875..267447
                     /locus_tag="SRR1747052_scaffold_2_prodigal-single_381"
     CDS             266875..267447
                     /product="hypothetical protein"
                     /codon_start=1
                     /transl_table=11
                     /translation="VSDHPEFVYLNFSYDTAGGEQDITANFVFTTDGMMTDETVYDGE
                     FVKRYLADPDTAFNYRTDFSVDVYKAGEYDVTMTGHDGYGGTFAAAVCPKPAVISTDP
                     PEDYGPAPKWIIQGISADPDAGVITYDDISYAVDTPKPGQTLLLMNLGDRFRLSGAGG
                     SYTAERWGSAESQVFDMKTKRAYDNAATRK*"
     gene            267469..267990
                     /locus_tag="SRR1747052_scaffold_2_prodigal-single_382"
     CDS             267469..267990
                     /product="hypothetical protein"
                     /codon_start=1
                     /transl_table=11
                     /translation="VSQTDGRLIYDLDGSLYVNNGKYDVKVDGVDAGFDKAVAESAGV
                     WIRDNAVYTGTAKGSSSGIVLSLDKIGTASWTDGSTPYKKGQNIRIKTDDGTAVYKVT
                     ENKSGILTARGRVPLTVSQKAAVTYQSVVTEMMTAGVDAAEETSDGYCVVFTDGSPAV
                     PFIDDTFSMIVTD*"
ORIGIN      
        1 TACGTTTCCC GAGATTAACG TCGAAGATGT CGTCCCCGGA CCGTACAGGT TGATGTAGAA
       61 GTAGTCGGAG TTCGACGTGT AGGACGAGAA GTCGGCGTAA ATGTACAGGT ATGAACTGCC
      121 CGTTCCCGAT ATTGTCTTCG AACCGGTCGA CGCGCCTGAC TTCGCGGCGG ACGCTGACGT
      181 TGTCGACAAC CCGTATTTTA CCGAGGATGA AATACCGCTT GTTGCAACTT TTCATCCGGA
      241 TCTGCTCGTA TCCGTTATGC GCACCGTATA CGCGAAATCG CCGGAAGACG TTTGATTCTG
      301 TGCGGAAGCG TTCCAAGAAG GTTTCGAAAC CACATTGGAC GTCCATGTCA TTTTCGCGGT
      361 TTGTATCACA TTCGTGGATG ACGTGCCCGG CCCGTATAAT TTAATGTTGA ACCAGTCAGA
      421 ACCAGTTCTC GCGGAAAAGT CCGCGTATAG ATAAACATAG TCATTCCCGG TTTTACTTAC
      481 CGAAAAATCA GACGCGCTGC CTGTCGTCGC TTTCGATTTC GCGTCAGATG AACCTGTAGT
      541 GGATAATCCG TATTTGACAT TGGAAGATGT GTATTCAAGA CCCACTTTTC ATCCAGTGTT
      601 GCTTGTGTCG GTTACATATA ACAAATATGT GAACTCACCG GAAGTGGTCT TGCTTTGTTC
      661 GGATGCGTTC CAGTAAGGAT AGAGCACGCC AGCGGTTCCG ACCTGTCTTA CTGTAAATCT
      721 CTGATCATAC TGATCACTTG CAGTCTTATT GATATATACA TAACCCTTTC TGTCTTCCGC
      781 CGCTGTGTTT GCTGTTATCG ACAATGTCAC CGAACTATTA CCTACGCCGG ATGTCTTGTT
      841 CGATGTGATC CATGAGTCAC TGGTCGTTAT CGTTCATCCT CTATTACATG CATCATCTAA
      901 TGTAACATAA TTACTGATGG CGGAATTATT CTTCAACGAC GATCAACTGC TCGATGTAAA
      961 ATATGGAACG CGCTGTCCGG GCCAGTAAAA TATACATGAC TGTAGGTACG AACCGGTATT
     1021 CTTATTACAA AGGGTCAGCG TAAAACTGAA GTCACAGTCT GGATTGGCAG TGTTGCCTGC
     1081 GCCGATATAA ATATTGATTC TCTTGTCGCC TGTCCCGCTT AATATGTTCT GTGTGTCTGG
     1141 AAGATTTCCA CTTGGATCCA TGGCGATGTC ACCGGTGTCG TCATCACGGA CATATATATA
     1201 ACCACCTGCA GGATCTTCAT CAATCCAAGA GTTCGGACCG GATGTCGCGG TGAGCATTAC
     1261 AAACCATCCG ACGTTGTCAG GATCTGTGAT ATTCGCATAT ATGTCGCCGG CGATGTCCAT
     1321 GTCAAAATCC TCATTTGTCG TTCCGAGATC CCATGACGGC ATCACGATGT TGGCGTCCTG
     1381 CGTCCAATAC CAGTTCGGCA ATTGGCTGTC TGAACTGGCC TTGTATCCGG AAAATATGGA
     1441 GTTATATGCA ACTCCGCCGT ACCTTGTGCT CGTGCCGGTC CACGCCGGCG CGGTGACTGT
     1501 GAGCACGTCG CCGTCATACA GGTATCCGCC GGTCCACGCG GATGTCGATC CGTTCCGCGT
     1561 CAAGGTCGCC GTGTATACAT CACCGTAACT CGAATGTGAC GTGTACATGA CATAATATAC
     1621 GGAATCATCG CGGTCCGTCA CGGTGGATGT AACGCTCCCC GCCGATCCTC CGCCGTATTT
     1681 CCAGTAATAA TATTTCGTCA CACTCGCGTT GACATTCAAC GTCCGGGTGT CGCCGCCGGC
     1741 GGATGACATG TTGGTCATGG AACTGTTTAT GGCGTTATAA CTGTACTTGC GCTCTATCTT
     1801 GCCGTCGCTG CCTGCCTTTT CCACCTTCTC GTCACCGTTC TGTGTCCATG ACGCCGTCGC
     1861 CGTCTTCGTG CCTGTTCCGG CAGAGTCTGT GACGGTCGCG GTCAGCGACA CGGTCCGGGT
     1921 CGAGGTTGTA TTGACGTTCG TCGACGCCAT CAGGTAAAGT TTCGATCCGC CCGACGCTGT
     1981 CGACGATGAC GCCGCGCCAG AGCTCGACGT CGCGGTCGTC CACGCTCCGT TCGATCCTGT
     2041 TATGCTCGCG GTCACGTTAG AATACGATCC CTCCCCGTTC GACGTCCCCG CCACGGTTCA
     2101 GTAGTATACC GGCTTGCGCC GCGCGGTCAG CGTCACGTAC GTTCCCGATA TGTATCCGCT
     2161 CGCGTTGCAG GCTATGTTCG CCGTCGATCC CTTCGAGAGC GACACGTCAT AATAATAGTG
     2221 ATGCGTGTAC GTCGTGTCAC CGGACTGCGT CACCGACTTC GACGCGGTGA GTCCGGACGT
     2281 CGAGGACGAG CAGTTGCCCG AATCGGACGA TGATACCGAC ACCGTCGCGG TCCTGCTCGA
     2341 CGATGTCCCA CCGTTCGACG GCACATATAG GTACGCCTCG GTAGATGGCG TCATCGACGT
     2401 TATCTTCGTG CCGGACGAGT TCCTGATTTC CGCCCCTGAT ATGCCGGATA CAGATACGGT
     2461 GAATGACCGC GCACTGTCCG TGTGCGTGGT CGAGCCGTAA CTCTCTACCG TCCCGTCAGA
     2521 GTTTCATTTC GTGCTCACCG TATACGTGCT GTTCAGCGTC AGTCTGGTGC TGCTGTTCGC
     2581 CGCGCACGCC GCCGTGGTCG ACGACGCGGT CAGCGTCGTG GTATGGTTGT TGCACGTGTA
     2641 CGTGCTGTCG GCCGGCTGCG TTCACGATGT TGTTATGCTT GCTTCTTCTC CGCTGCACAC
     2701 ATTCGTAAAG GCGACGTTAA TATTAACATT TTTCGCCGAC TTATTGTAAG CGTTCGATGT
     2761 GACGCCGTAC AGATAGATCT TCGTGCCGCC GGTCACTTTC GTCAGTTTCG TGCCGGACGA
     2821 GTTCGACGGC GTGCATCGGT CGCCGGACAC AGAGAATGAT GTCGTCGTGT CGGTTACCGC
     2881 CGTCCCGTAA TATGTGGTTC CGGCGACGTC TCACTGATAC TTCGGTGTCC TTTTCACCGT
     2941 CAGCGTCGCG TATCCGTACG AGCTCGACGC CACTCCGGAC GATCCTGTCA CTGACGGGTT
     3001 CCATGACGAG CTCGCCTTCG TCAGTGTCGT CCCGTCGTAT TTGTAGCAGA CGAACGACGC
     3061 CGTGTCGCCC GACTGCGTGA TCGTGACGGA TCCGGTCAGG CCGGCGGAGC TTGACTGACA
     3121 GTTATCTGAC TGCGAATTCG AGAAGCTGAC CGTCACGGTC CTGCTCGATG TGGTCCCGCC
     3181 GTTCGACGGC ACGTACAGGT ATCCGGCTGT GCCGCCCGTC AGCGACGTTA TCTTCGTTCC
     3241 GGACGAGTTC CTCAGCTCGG CGCCGGTGAC GCCTGAGACG GTTACTGAGT ATGTCGGCTG
     3301 TCATGATGAT GTCTGACTAC GTGAATATGT ATTGTCGGAA TTTCAATAGT ATTTTTTCGT
     3361 GGCTGAACAT CTCGGCGTTA TCGTGACGGC GCTGTTCGCC GCGCACGCGG TTGTCGTCGA
     3421 CGAGCTTGAT ACCGTTGTAC TGTAATCATA GCATGAATAC TCACTATCCG CCTCCTGGGT
     3481 CCATGACGTG CTCGTCGCAT ATGTCGAGCA TCCTGTGATG GTCGCGTTAA TCTTCACGGT
     3541 CCTTTCCTGT GTCGTGTGGT TGTTGTCGCC GACCGTCACA TAGATGACGT CGCCGTTCTT
     3601 CGCGGACGAT ATCGCCGTCC CGGACGAGTT GACGCACGTG CAGTTCGTGC CGGTCAGCGT
     3661 CACCGTCCCT TCATTGTCAG TCGAGCACGC CGTCGTGATG TTTCCCCCGA CTGATCATTT
     3721 GTAATACCGC ATCCTTGTGA CGGAAAGCAC CGCCTTGTAC GTCTCGCTCT TCGACGTCCC
     3781 GGCACGCGGT ATCGCGTTCG TTGACGCCGG CTCCAGCTTA ATCTCATACT CGTCGCATCT
     3841 TCATGTCTTC GAGTCCGCCG CCTGCGTCCA TGTCACGGAC TTCGACGCCG CCGCGCATGT
     3901 GTCGGACGGC GCGGTGACGG ATATCGAGCA TGTCCGTGAC GACGCGGAGC ATGACGACGT
     3961 CGATCCCGGG TTGGACGATG CCTTTATGTA CGCCTTGCCG CCGTTCGTGA TTGTCGTTAT
     4021 CGCCGTGCCG GACGAGTTCG TGAACGAGCA GTTTGATCCG GACAGCGTCA GTGTCCCGTT
     4081 GTTGTCCGCC GTCCCGGTGT ACGTCCCGCC GCCGTTGGCG TACACGTATT TCGGCGTGCG
     4141 CGTCACCGAA GCGGTCACAT AATAGTCTTT GTTCGCGGAG ATGCCCGCCG CTGGAATATC
     4201 GGTTGATAAA GATTTCGTCA GTCCGATGTC ATATGTATAG CATGACAGTG ACGATGTGTC
     4261 AGGGTTCTGT GTTCATGACG CGGACGTCGA TGTCGACGTG CTGTCAGCCT GACGGAAATA
     4321 CATCGCGACC GTCCTGCTGC TCAGCGTGTT GTAGTTCGTG CCGACGTGTG CGTATACCTT
     4381 CGTCCCGTTG GAAAGGCTCG ATGATGCCGT GTACTGCGTT CCGGATGTCG AGTCTGAACT
     4441 TCACGCCGTG CAGTTCGTCA TGCTGTACAC GTTAAACGGC GCGTTCACCG CGGATCCAGT
     4501 GTAGCCGGAC GAGTAGACCG GCTTGCGGGT CGACGTCACG GTGGCGTAAA ACGCGTTCGA
     4561 CCCGCCGACC GCTATGTTCG ACGATGACGA TTTCGCCGCC GATATGGTTC TGCCTGTGTA
     4621 TGACGTCAGC GAATTAGTCG CCGACACGGT CGCGGTCTTG GTCGTGGACG TACTCGACCC
     4681 GTTTGTGCAG GTCAGCGTGC ATGATCATGT GCCGGTATTG CTTGTCATGT TAGGCAGCGA
     4741 CAGCGTACAC GTGTTCGACG AGCCGGACGC GGATGTCGTG CCTGACAGCG TATACTTCGA
     4801 GTTAGCGTCT GACGTCTTCG TCACCGCCGC GGTGTCATAC ACGGTATGGC TGTTATTCGA
     4861 CGACCCGGAT GAATAAAGAT CCGACGCCGT GTGATACGCC CGGTACGTGA CCGTCGCGGA
     4921 CGTGCCGGAC GTGCCGGACA TGCCCGGACC GATACCGGAT CCTATCGAAA TCTCGGCGGT
     4981 GTAATTTGAC GGACTGTAGT TCGAGTTCGT TTTCCTGTTC TCCGCCTGAT ACGCGGTAAG
     5041 CGTGTAATAG CAGTTCTTGC CGTTCGCGAC TACATAGAAT GTGGTTCCGC CGTAATCCCC
     5101 GCACGCCGTG TCAGACACTG TCGTTCCCTT GGACGCGTAT GTGATCACGC CGGCCGAAGA
     5161 CAACGACGGC GATCCGGACG GTCGAGTGAC ATTATTGGTC GTCGAAGAGC TCCGCCATCC
     5221 GTCAGGTATC TGGTTGATGT AGACACCGGC GACATACCAT GTGACCGGCG CGGACTCAGT
     5281 CCCCGCCGTT CCGGTAAGGT ATCAGTGACC GATTATCGAC GCTCCCGGAC CGAATTTAAT
     5341 ATACGCCGCG TATGTGCGCC ATTCGCCGGC TCCGTCAAGA TCAGTCGTGT CCATACCATA
     5401 CGACCCGCCT GTTCCCGGGG AATTACCCGC CATATTGAGC CTGTATCCTT TCGGGATCCA
     5461 CGCATTAATC GTTATCTCGA TCAGCTTTAT TCCGGATGTC GGCATCGCCG ACGGCTGGCA
     5521 GTTCGTATAA AACCCGCCAA GTCCCGGGTT CGTGCCGCTC CCGGTGTTCG TTATCTTCAG
     5581 CGCGTATCCG GAGTTGTTCG GCAGTCCGGA CGGATATCCG GATGACACGC GCGTGACAAC
     5641 TGTCTTGCCA GTTGCGTTGT TGTCATATGT GTATCCGGCA AAGCCGTTGT AGAATTCGGG
     5701 ATCGGTTCCG GCCCCTGTCG CCAATGACGT GATCGCTTGT GTGAGCCGTC AGTCGGACGC
     5761 GGATTTCATC TCGTCCTCCG TCAGCGTCAC TGTCCCCGTG TCTGACGTAT ATGTTGCCGT
     5821 CTGATACATG AGATCCCATT TAGGGGTCGC GGACCCGCCC GCCGCCGGGA CAATCTTGTC
     5881 ATAACGCAGC CCCTTGAATG ACGGCAGTCC GTACGTCACG GTGTTCGCCG CCTGGCTCGC
     5941 CGTTCCCGCG CATGACGCGG ACGCCGATTT GGTCGCGGTT CTGCCGCTTG TCTGGTAATC
     6001 AGATTTCAGC GTGAACGTCA TTACCGCGGT CCTTGTTATG GTCGCGGATC TCGCCGCGCC
     6061 GGTGACGGTC CCCCTGTCGA CGCTCGTGAC AGTCAGGCTC GCCGCGTTAG AGGATGTCAG
     6121 CGTCGCGACG CCTGAATTCG ACGTCGACCA TGAATAAATC GGACCGGACC ACGAGCCGTA
     6181 TGTCGTGACG CCGGATGTCG TTGTTGATCC TGAATCGAAT ACAAGCGTGC ACGTCCCGGC
     6241 GGACGCGGAT GTCACGTTGC TGAACGCCTT CGACTGCTTT CCCGCCGAAT ATGACACGCT
     6301 CGACGTTATT GCGCCGGCGT TCGCGGTCAC CGACTGCACG GCGACATGGT TCGCCGCCTG
     6361 GCTCGCCGTC CCGGAGCATG ATCCAGCCGC GGATTTCGTG GATACGGACC CGCCGTTATA
     6421 TGACGATTTC AACGAATATG AATATGTCGC GGTCCTTGTT ACCGTCGCGG ATCTCGCCGA
     6481 CGCCGAATAT GTCGTGCCTC TTGACACGCT CTTTACAGAA ATCGCGTTCG CGTCGGTAGA
     6541 GGTCAGCGTC ATGACATCTG AATTTGACGT CGTCCATGAG TACGACGGTC CGGATAATGT
     6601 CCCGTACGTC GAGTAGTTCG CGACGCTCGT CCCCGATGAG AATGTTACAG TGACACCGGA
     6661 TATCGACGCC GCCGTTACGT TCGCGAATGT CTTCGACTCA GCCGCGGCCG AATATGACAC
     6721 GCTCGACGTT ATCGCGCCGC CGTCAACAGA CCCCATCGTG ACCGCCGTTA TGACATTCTT
     6781 CGCCTGCGTC ACCGTGACCG TTTTCGACGC CGGACCGGAA AGTGTTCCGG TCGACGGCGT
     6841 CGCCGGCGAG TACGAGTAAG TTACCGTAAA CACGGTCGAC CCGTCGTAAT AATTGTTCGA
     6901 GAGTGACGAC ACAGTCACCT TGCCGGCGGA GTCTATCGAC GCGGATCCCC CTGCCGACCC
     6961 TGACGTCCGT GCCACCGACT TGGAAGGGGT GAATGTGCCG GATGTGTTCG CCTTGCCGGA
     7021 TTTTCACGTG TATACGATTG TACCGGCGCC GCCTGACACC TGACATGCGC CGCCCGACGC
     7081 GGCCACGCTC GCCGGCGAGG CGGTTAATGT TCCTATTGAG TATGTCGTGG ACATGATCCA
     7141 GTCGCCTTTC TGCACGACGG TCAATGTCGC CTTAACGCCC CGTTTCTTTG TAACCGCGGT
     7201 GATTACGGCG GTCCGTTGCG AGCCCGTGTT CGACGCGATT GTCACCGTTA CGGCCGTCGT
     7261 CCCTTTCGGT CCGGACGTCA CGTCGAGCGA ACATCACGAC TGGTTGGACG ATACCGTCCA
     7321 GTCCGTGTTC GACGTCACCG TGAACGTGAG TTTGTCCGCC GCCGCGTCCG GCGTGTATGA
     7381 TGTCCGCGAT AATGATATCG ACGGGTCGAC CCCGCCTCCC GATAGCAGCC TGTGCCTGTT
     7441 GTTCAATGCC ATCTCTCGCC TGTTTGTTTT CGTTTTTCAG ACGGGTATAA CCCGTCTTGA
     7501 TATTTATCGA ATCCCGGCCG TAATCCAGAT CATATGAAAA ATTCACACGG GACAAAATAA
     7561 TTTTTCTGTT TCCGCATATA ATTTGTGTAA GCAAATTTCG GTTGGGAATA GATAATATTT
     7621 TAATATATTA AATTATTAAA CTTTAAGAAT TTAACTTTCT ATATATTATA TGTCCAAAAA
     7681 AGAAAAAGAT CAGGTGTTTC CTGATCTTTT TCTTTACTCT ATCTGATATA TTAGAAAGTC
     7741 TTAAGCTTTG TCAGTATGCC GTAATTGTCG ATGATGCTGA ACTCGTACGT CGACCCGGAT
     7801 ACAATATCCG GCCTGTCTTC GTTCCACATC GTGACACCGG TAAACGTGAC GCTGCCTGAT
     7861 CCGGCCGTGA AACGTCCGCA ATATTCGTTC ACGATTCCGG ATATCGCTGT GCCCTGGTTG
     7921 AGTGTCACGT TTCCTGTGAA CGGGGAGCTC CACACATACA TCGTGTTCGG GTTGAGCGTT
     7981 ATCGTGCCGC TCAGCGCCGC GTCGGTCTTT TTTCAGAATT TGGTCGCGAA ATTTGACAGT
     8041 CCTCATCCGG ACGGGGCGGC CGCCGGGAGT TGCGCGTCTA TCGTCTTCCC GCCGATTGTC
     8101 GCCAATGTGA CGGTCTGTCC CCACTGCAGT GCGGACGAAC CGTCGACCGC CGTCCAGTTC
     8161 GCGTTGACGA CACCGAACTT GCCGGTTCCG TCGCCGATGA GCATGTCGCC TTTCTCGAGC
     8221 GTTTGCGGCG TGCCGGTCGA TGATTTCGCC GCGGACAGTG TGAACGCCCC GTTCGCGAAA
     8281 TAAACAGCGC CTTTCGCTGA TGATGCCAGT CCTGATTCCG ACGTCACAAC ACTTTCGTAT
     8341 TTTAACGCCT TCGCCAGATC CGCGACCGCT GCGTTCACCA CCGACGTCAC ATAATTGACT
     8401 ACCGCATTGC TGGTCGGAAC GTCGTTGTCG CTGGACCACA CCGCGGTCGA CGCGTCTTTG
     8461 AACGCGGCGG ACTTCAGCGC GCCGGACGCG TGCGGCATGA GCTGTCCTGA CGTGTTCGTC
     8521 ACTACAGGAA CGTTATCTGC CGTCCCCAAC GCTGCCCCGA CAACCGGCAC GTTCCCCGCG
     8581 GCGGGTCCGG CTGTTTTTTC ACAGGCGGAC GCCAGCGTAT ATGTTCCCGC GACCGGCACT
     8641 CCTCCACTGA AATACACTGG TTTCGTCGCT GATCCGGCGT TCGTGCCGAG CTTGTTCGCA
     8701 GTCGTGGCAA CTGACGCCGT AGTGGCGGTG GTCGCGTTGC CGTTAAGCGT CACAGTCCCG
     8761 CTCTCTGATT CAGCCAGGAT TCACTTACCG TTTTTGAAAT CATACAAACC GGCGTTTTTC
     8821 GACGATGATC CGACGATAAG GCCCATTTTT TGTGTTGACG ACGCGTCAAC CACGAATCCT
     8881 TTATCTTTCG ACAAGTCCGT CGATATGTAC AGGTTGTCTG TCATTATGTC GCCGTTCTTC
     8941 GATACCGCGT CAGTCAGTCC GTAACCGGAT ATTGTGGTAG GGGTTGACCC TGCCGTCACG
     9001 TGTCCGAGCG CGTTGACGGT CACACTCCGG TATGTCCCAG CCGTCACGCC GGATGTGTTG
     9061 TGACTCACTG TCGCCTTCGA TGTAGTTCCG CCCGACACGG ATATTCCGGC GCCGCCCGCG
     9121 ATTTCCGTCA CGCCGGACGA CGTCACGTAA CCCTTCCCTT CGACGAATGA CTTCACTGCC
     9181 GCCGCTGAAG GCACATTGAC CGACGCGTCC GCCGTGAAAT CTGACGCGCT GTTCGTGAAT
     9241 CCTTTAATTT TTTTGCTTGT GACGGTGTTG TCCGCTATCG TCGTCGCTAT CGACGACGTT
     9301 CCGGATCCGG TTACGTCACC GGTCAGACTT ATCACGGAGT TCGTGAGCGT GTCTGTTCAC
     9361 GGCACGCTCA CCGCGAGCTT GCCTGACGCG TCGACGCCGA CCCCGTACAC CTTTTTAGTC
     9421 GTGTCGATCG TGAGCTTCGT CGTGTTGCCG AGATTCGCCT TCACCGTGAC GTTTGCTGAT
     9481 GATCCGTTCG TGACCGTAAT GCCATCGCCG TTAGACACTG TGTTCACGAT ACCTTTATCA
     9541 TTCGCTATCA CCTGTGCGGC TGATGCGGCT GCAGCCGCTG CCTTCGCCGC GGTGTTCACC
     9601 GCGTTCAGGG CACTTATCGT CGGCACTGTG TACTTCGTGT CGTTCTCCGT GGTGACGGAT
     9661 GAGTCGGTCA ACTGGACGAT TCCTGCCGCT GATGTCGATG CGGTCGGCAG CGACGATTCC
     9721 GCCGCGGCTG TCACATGACC CAACGTGTCG ACCGTCAGTC CGGATATGAA TTTGCCGCTT
     9781 GTGTTGAGAT TATATGCGGT ATGTGATGGA TGTGTGTACA CCGTGTTGTC GTTCTGCCAC
     9841 GGCACGCTCA CCGCCAGGTA TCCGGAAGAG TCGATCCCGA CCCCGTACAC CTTACCCGTT
     9901 CCGATCTTGC CGACCGCGTT TTTCGTGTCC GACATTTTCA GCGACAGTTT CACATCCTTT
     9961 CCTGATGTCG TCGCTGTTAT TCCTGCGGAC GCGTCATTCG CATCGACTGA TTCTATCTTG
    10021 CCTTTGTTGT TCGCCGTCAC CTGTGCGGCT GATGCTGCAT CAGCCGCTTT TTTCGCAGCG
    10081 GTGTTCACCG CGTTCAGAGC GTTTATCGTC GGCACTGTGT ACTTCGTGTC GTTCTCCGTG
    10141 GTGACGGATG AGTCGGTCAA CTGGACGATT CCTGCCGTCT TATCTGTGGC GGTCGGTAGA
    10201 GACGAATTCG TCACAGCTGT CACATGACCG AGACCGTCGA CCGTTATACC AGTCAGCCAT
    10261 GTCGACGATT TGTTTATCGC TGTATGGGAC GGATGGGTGT ATACACTCCA ATCCACTTTC
    10321 ACGGCGAGAT CACCGTTTTT GTCAACACCA ACAGCATAGA CGCGGGATGT CGTGCCGCCG
    10381 ACGGAAGCCG ATACATCCGT CGCCTTTGCT TTGACGGAGA TTGTTCCATA CTTCTTTCCT
    10441 GACGAATCCG TGTTGTTTGT GACGGTTATG CCCGTCCCGA CGGACAGGTA ATTGATTACG
    10501 TCTGTACCTA TCCTGCCGTC CGTTTTTTTC AACGCGGTTG ACAGGTCGGA TATGCCGCTT
    10561 TCTGCCGTAC TTATCCTGCT TCCCAATGAT GTGCTGACCA CGCTCAACGC GTATGGTGTC
    10621 GCCGCGGCAG AGTCTTTCGC CTTCTCTGTC CCGGCCGTGT CAAACAGCTT CACATGCCCG
    10681 TATAAATCCG CCGTCGCTCC GCCGTATGTG GTTGACCCCG CCGCGTGCGC CTTCGGCGTC
    10741 GTCGTGTTGC CGCCGAACAT AGTGCCGTTC GCGTATATTT GGCCGGTGTC GGCGATGAAC
    10801 GTCACCGATG TCGCCGGTAT GTTTGATTTT TTCGCGTTGA ACTTATCCGT CGTCGGGAAA
    10861 TAAAGGAAAA CGGTGTTATC GCCTATTTTG TTTGTGACCG CCATTATATC TGCTTGTGTA
    10921 TATTTTTCAT GATAACCATG TCTTAATATT TATCGGTTCT TCCGCCGTCC GGGCGGATGA
    10981 CGCGATTAAT ATATGATTAT ATAAAAACAA AAAGACGGGT GCCGCCCGTC TTTTTCATAT
    11041 CAGTGATGTT CGGATTACTC CTCGACATAC CACGCGAGTG ACGTCTCGAT CGTCGTCACG
    11101 CGGCTGGATA CCGCGGATAC ATTCGAATTT GTCGTGGCGA GTGATGCGGA TGTCGCGTAA
    11161 TCGCCCGCTT TCTTAAATGC CAGGATGTCT GTTGCATCAA GCCCCTTGAC CGTCACGGTG
    11221 GTAGTGTCGC CGCCAGTGTT GACACTGATC GTTCCGTTCA CCCCGGTACC GGTCGTCACA
    11281 CTCCTTACTG CCGCGTTAGC GTTCGACACG GCGGTCGAGA GTGCGGTTGT CGCCTTGACA
    11341 GTTACCTTCT TGCCGGACGC GCTGGCGTCG ATGAGCGTGT CGCCTTCCGC CGTCACGGCC
    11401 ACGCCGGACG CGGCCGAGCT CGCCATCTTT TCCGCGTACT TGCGCACGCC GTACAGGTCG
    11461 ATGCTGCTGT CTGTCGATTT CGAGTCGTCA CCGGTGAGCG TTTTCTTCGC CGCCTCGATC
    11521 TGTCCTTTCA CTGAATTTGC GTTGGTCGAT CCATCGGTAA GTGTGCTGAT ACTTTCCGCG
    11581 TGTGAACTTA CTGTTGTCTC GAGCTTTCCG ATGCTGCTCT CTGCCGTCGA TAATCTGCTC
    11641 TTGACACTGC TTATGCTGTT ATCAATCGCG GAAACCTTCG TGTCGTAATC AGTCGTCTTG
    11701 ACGAAAACGC CATCCTTTAC CTTGAATATT GGGTTGTCTC CGGTCTCATC AAGTGTGATT
    11761 GTCTTCTCAT CCGCCTTATA TGTATCGATA AACTCTTTTA GCGATATCGT GACTGGATCC
    11821 GTTTTGCCCG AATCAGTATT CCATGTAAAC GTTATTGTTT TCGTGCTCGC ATCATATTTA
    11881 ACGTCGCTGA GCATGCCGTC CTTGATGAAC GGATCGGCGC TGACAGTACT GATCGCATTG
    11941 CCGTCCTTGT CTTTGAGTAT GATGTTCTTG TTATCATACA CGAGCGACAC GGCGGCGGAA
    12001 AGCATACCGT TGGAGTCGAG CGTCAGGATC TTGTCGCCGG TCTTGACGCC TTTCACCGCC
    12061 TGCTCGCCTT TCACGCGGGC GTCGATCAGG CTCGTGATGT CCGCCGCCTT GCCGCTTATT
    12121 GTCGCGGTAA GCGTCGACTC TCCGTCTGAA TCGGTCGCCG TCACGCTTTC GATGACATTG
    12181 ACCTGCGCGC CGGCGTTGAT GCCGTCGAGT TTTGTTTTCT CGGCAGATGT ATATATGCTG
    12241 GTGTCGGTTT TGTTCAGCTT GGTGTCGAGC TTCTCGTATA TATCGCCGAT GCTACCGTCC
    12301 ACGTTTTTAA TGCTCGTGTC AATTGTGGTG AGCTTATCGG AAAGGCCGCT CACCTGACTT
    12361 TGCCCGATGC TGATCGCCGA GTTGTCGACA TACAGGTTCT TGCTCGAGTC GACCTTAAGC
    12421 GCGTTGCTTG CCTTAATGTT GAGACTGATC GTCGCGTTTG TCTCCGCGGT CACGGTGCCG
    12481 TCTTCTGCCG TTTTGAGCGT GCCCGACGTC ACGGTGAGCG GCGTGCCTTC CGCCGCGGTA
    12541 AGGACGAGTG TCTGCTGGAT CGCGATGATA GAGCTTACCG ATTTCTCGAG TTTCGCGATT
    12601 TTGTTCGCGG CGTCTGTTCC GGTTGATGTT TTGAGATCAT TGACCGTGCC TGTCAGCGCA
    12661 GTGATCGCGT CATTAAGCGC CTTTCCCTGC GCCGCGGTCA ACGCGTTCGT CGTCGACGTT
    12721 CCGGTCAGGG TGTTCACCAG CCCCGGAATC TTGAACTCGG TGTCGCTTGC CTTGAAATAA
    12781 ATCACGCCGT TTCCCTCACC TTCGAGGAAC GCTATCGCGC CGGCCGGCAT GTTTTCTTTC
    12841 GCCGCGTCAA GAGTCGCACG TTTTTTATAA TATTGGAACA GTGATTTTGT CTTATCGCCT
    12901 GCCATATCTG GATGTTTTTT TTTTCTGTTT GAAAAAACGG CGGAGCGGAT TACCCCGCCG
    12961 TTATGATATT TATCCGATGT TTCGCGTTAT GATGTGAAAC ACCGTTGTTT CATTTTATTC
    13021 GCCGGTCACG ACGATCCATT CCATCTCTGT TTTCGTCACA TAATCGGCCT TGCTCTCGTA
    13081 CGCCATGTCG CCAAGCTTGC CGACCGTGGT CACAAGGGAT TTTAGCGCGT CCGTCGACGA
    13141 CAGCGTCACC GTGCCTTTTC CGTCGCTTTC CGCCTTGACG AGCGTCTCGC CGTCTGCCGT
    13201 CTTGACGCCC TTCACGAACG TCTCGCCGTC TGACAGGTTC GCCTTCAGCG CGTCGAGCGC
    13261 CGACTTCGTG TCGGTCGCGG TATTCTCCAC CGCGGTCAGC CTTTCTGTCA CGCCGCCTTC
    13321 GCCTGTCACC TTTGTGTCGA GCGCCGCGAG CGCGTCGCTG ACCGTTTTGA GATCCGCCGC
    13381 GCCGACGATG TCCTTCGTGA CGAGCACGCC GCCCTCTGTG AACTCGAGAT GTTTCTCATC
    13441 TTCCGACAGC CTTATCGAGA TCGTCTTGCC GTTGACCGCG ACGCCGTTGC CGGCCGTGTA
    13501 CACGTCGATG AGCGACGTCA CGTCGAGATA GATCACCTTA TTGCTCTCCG CCGCGTTGAA
    13561 TTTGAACTCG ACGAACGTGC CCGATGTCTT TTCGTTGACA GGCTTCTCCG CCGTCGCGAC
    13621 CACGAGATTG ACATCCTCGA GCATGCCGTC CTTGATGAAG TCGGCCGCGT CAAATTCGCT
    13681 GATTACAGCG TCTCCGGCGC CGAGAAGTTT CACCTTCTGA TCAGCGTATG CGATTTTGAT
    13741 GTTTGACTTG AGACCGTCTG CTGTCTGTGT CAGGACCTTC TCGCCTTCGG CGATGCCGAG
    13801 TTTGATTGTT GTTGTCTCGT CTTCACCGGT GACCACAGAC ACGGCGTTAC CCGTCTCACC
    13861 CTTGATCTCC TTCGTCTTAG GCGCGGTGAC ATAAAGCCCG CCTTCCGCGT CGAGCTTGAG
    13921 TGCGTTATCC GCGTCCGCCT TGATGTTGAC AGACACCGTC CTGCCGTCCG CGCCGATCGT
    13981 CACGGATTTG TCGCCCGTGA TCTTGACCGC GTCTATCTTG CCGGTAAGCT CAGTCTTCGC
    14041 CGCCTCGATC TTGTTGTCGA CCGATCCGGT AACATCCGCC GCGCCGTTGA TTGTGCCGAT
    14101 TTTCTCATTG ATCGCCGCTA TTTCGTCCTT GTTCGTCGAC ACGTCTTTCT TGACGTCAGA
    14161 CACGGACTGC TGCAGATCCG CGATGTCGCC GGCGACATCA CCGGACGCGG AGCTCTGCGC
    14221 GAGCTTCATC ACCGTCCCGA CGCCCGACAC GATATACGCG CCGGCGTCAT ACTTAGTCTC
    14281 GTCGATCGTC TCCGCAGACT TGACGTATAT GATCTGACCG ACATTGTCCG CCGTCGCGAG
    14341 ACTTATCGCC TCCGTGTAGT TCTCCGCGGT GACGGAGCCG AGCCCTTTGC CGGCGCCGAC
    14401 CTCCTCGAGC GTGCTGTTGG CGAGGATTTT GTAGATTTTG ACCTCGTCGT TCTCGACCAC
    14461 TGATATGATC TGTCCGATAT ACCGTGTCTT ACCGATTCCG CGTTCGTCGG ATCCGTCGCC
    14521 TTTTGCGTAA GCGACCGCGT CCGCGTAACT GTTGAACCAT CCCGACCGGT CGATCGGGAA
    14581 TTTACCGGTA CGCTGGAACG ACATCGCCCA GTCAAGCTTG TTACCGTCGA TGATTAAATC
    14641 TGTTGTATAG TTTGCCATGA CTTATTCTGT TATGTTAAAT TAGGCGATTG TTATTTTATA
    14701 TGTGTTGGCG CCGAGAGCCG CATCCGGACG GTATACATAT GCTGTGTATT CCGCCGCAGC
    14761 GAATCCGTTC GCGCCTTCGA CCTGCACGGA TCCTTCTGAT TTGAAAGAAT CTTTAATGTC
    14821 AGTGCCGAAT GCGCCGGTGT CTGCCACTTT CGTAATGGTT TTACCGGTCG GAACAACCAC
    14881 ATACACAGCA TTCGTCCCCT CCGCGATTGA CACGGTGATC TCACCGGTCG TCGGAGCGAC
    14941 ATTGTTGCTG AGCGCCCTGA CGTTCGCGGA GTTGAGCTCG ATCGCCGACG GTTTCGCGCC
    15001 GAGGAACCAG TGCCGCTCGC CGGTCACAGT TCTATTATCG CTCTTTGTCG CCGCCGATAC
    15061 GGCCTTGTCT GTTATCGCCG CGATGGCGGT CGTCTTGTGC TCCTCGCTGA AATGACCGAT
    15121 ATTCGAGCAT ACGTATTTTG ACGGGATTCC GTCACATGAG ATTGTGTACG CCTCCGACTT
    15181 CACGTCGATT TTCACGGTGT TCGCGCCTTC GCCGACAGTC AATCCGGTCT GCGCCGCGAT
    15241 CGACTCGGCC GCCGCCGGAG CAGTAGCGCC GTTGAAACCT GTGTATGTGA CAGTGACGTT
    15301 CGCGGCCGCG GTCACTGCCG GTGTTCCCCA TTCTTTCGTG ATAGATTTCG CCGTTGACTT
    15361 GTTCGTTCCG GCCGCGTCGT CCGCGTATCC GTACGTGATG CCCGTTACAG CAGATCCGAC
    15421 CTTCTTCCAT GTTGCAGACG GCTTCGCGAT CGCCGAAAGG TTGACCTTTG TCCCGACCTC
    15481 GACTTTCGAT CCGGCCTTAT CGAGTGCGCC GCCGGATATG GCTGTCGTTA TCGACGCCGT
    15541 TCCTGGTGTG GACGTCGGTA CCGGATACTC TTCTTTGCAG AGCAGCTGCG TCAGTATTTC
    15601 CTGCAGCGAT GTTCCCGCCG GGATCTTGCC GTCGGTGAAC ATCGACGGCT CCGCTATACC
    15661 GCCGCCGACC AGAATCTCCT CTGTAGTCAC CGTCATCGCG GTGTCCATGT CCTTGACTGA
    15721 TATCTCGTTA GCGTCACTGA TCGCGATGTG ATCACCAGCC GTGTATGTCG TCGCGTTGAA
    15781 ATCCGCGAGT GACACGAATG ACGTCTTCTT CTCGCCGGTC GTCTCGCCGT CGATGTTCCA
    15841 TGTGAACTTG AGACCCTTCG CGCCGTCCTG TGTCGTGACC TCAACACTAT CAAGCATTCC
    15901 GTCGACGATG AACGGCGTCG CGTCTATTGA ACTGCCGATC ACCGCGTCAT CCTTGCCGGT
    15961 CAGGCTTATC GTCTTCTTGT CACCATCATA CTTAAGCCCG ATTACGGTCT CGAGCCCGTT
    16021 CGCGCCGGCC TTGAGCACCT TGTCGTCAGA GTTGAGCTTG AACGACACGG TCGTCTTGTT
    16081 CTCGACCGTG CTCGCGTCGA TCAGTCCGGA TCCGACGACC TCACCGGTCT TCGGCGTCTC
    16141 GACATAAAGC TTGCCGCTCT CGTCGATCTT AAGCGCGTTG TCGCCTTCCT TGACACTGCC
    16201 TTTCGTCAGG ATGTCGCCGT CTGTCACCTT CTTGTTGACC GCGTCGACAC CGGCCTGCGC
    16261 CGCGTCTGCC GCCGTCTTGG CCTCTTCCGC CGCAGTCTTT GCCTCTGCCG CGGCGGTCGA
    16321 AGCCGCCGAC GCGTCGGCCT TTGTCGCGAA CTTCTCGTCA GCCGCCGCCA CGGTGAGCAA
    16381 CTCTCCCTTT TCGAGCAGCG CCTTGATGCT CTCTATCATC GAGAACTCGA ACGCGTCAAG
    16441 TTTTGCCTTG TCGTCTTTCG ACATCAGTCC GGCGACGCCG TCCGGCGTGC TCGCGTCCTT
    16501 GTCCGCCTTG ACGTACGGGA TATAGATGTA ACCTTTGCTG CCGTCCGCCT TGGTGAACTC
    16561 TATCGCGCCC GCCGCGTTAT CCGGCTTGTC CGCGTCCGTG ATACCCGCAA CGTCTGACAT
    16621 GTACGCGAGG TTCTGGATCC CGGAAACCTG CGACGACACG ATTTCCTGCC CGTGCATGAA
    16681 CACGGTCGGA CGGTCGTTAC ATACATAGAT TCCCGCGCCG TGTGTCTCGG CGTTGTATCC
    16741 GGCGTATGCG CCGTAAAAGA ACTGAATCAT ATGTTCCTGT TTTTATTTTT CTGTTTTTCT
    16801 GTTTCCGGTA CGAGCCGGAA ATTTCCGCTA TATTTATCAA AAAAGACACG CGCGAACACG
    16861 TGTCTTTACA AATAGATGAT ATATTCGTTG TTTTGTCTAT CCGATATTCT TTCAATTGAG
    16921 ATTTTCCTCT ATCAGATTGA CTTTATTCTC GACCGCGGTG AGACGCATGC CGAACGTGTC
    16981 GAAGTCGCCC ACTGACGCGG ACCACAGGTT TTTCAGGTTC CATTCTTTTT TGCCTTCGGA
    17041 TCCGTCGACA TATTTGACCG TCAGCACGCC GTTGTCATAG TCGAGATTAA CGTCTTTCAC
    17101 GTAATTTTTA AGCACGGCCC GGATTTCCGC GACGCTGTCG TCCAGCGTCT GTATCTTACC
    17161 CGGCACGCCG GCGAGCTCTG CCTTCAGCGT CTTGCTGATA TTTCCATATG ATCCGCCGTT
    17221 CATCCAGATT TCCTTCGTGT CCGTCGCGAA ATACACCGCG TTGGTGTACT TTTCCCTGTT
    17281 GACCGGGTTC TTGTAATCCT CCAGCTTGCC CCTGTAAAAA TTTAATGTCG CCATATCTTG
    17341 TAGATCGTTA TTCTTGATTT ATTCGCCGTC GATCTCGGTG TCCCATCCGC TATCGCCGCT
    17401 GTCATCCTTC CAGCTCATGC TCGAGTCGAT TTTCTTGACG ACCTCCGTTA TCTTCTCCTC
    17461 GATTTGCGGG TCGGTTGTCA CCGTCTCCGA CACGATGCTC GTGATCGTCT CCTTCGTCGT
    17521 CTCGGACTTG ATTTCGGTGT TGACAATCTC TTTTATCTTG TCGTCCGAAG GCGCCGCGGC
    17581 CGCGGCTTCC TCCTTCGCTA TTGTCCGGAT GTCGTCTGCC GACGGTATTT CCGGCATGTT
    17641 CGCGTCATGG ACCTCTTTCG CGAGATCCTT TATATGATCG TCGGTCGGCA CTTCCGGAAT
    17701 GTCAATCGCG GCGACGGCGG CGGCGATTGC CTTGTCCGAT TCGGATTTAG TGACGAAACC
    17761 TTTATCCGCG ATTATCGTCT CGACTTCATT CGCGTCGACA AGGTTTTTAA CATCGTCTTT
    17821 GGTCACGAGA CTGTCAAGCT CGGCTTTGGT GGCGAGACCG GCGATTTCGT CTTTCGTCGC
    17881 GAGACCGTCC AGTTCGTCCG CCTTAACAAA ACTTGCAGTT TTCTCGTCGA TCTTCTTGTC
    17941 GACGTCAGAC CCCTTCACGA AATCTTTGAC ATCATCGGCT GACACCAGAT TCGCGTTTTG
    18001 TATCGCGTCG TTGACCGCGT CGTCGAGCTG ATCCTTCGTC ACGACGTTGT TCCCGACCGT
    18061 CTGTTTGACG ATTTCGGTAA TCGTCTCTTG TATGATTTTG TTATTTTGTA TCTCAGATAT
    18121 GACAATATCG GATACGGCGC CGGCGGCGAT CTGCTCGATT CTTGAATCAA TCTCGCGCAA
    18181 CGACGGGATT ATCATCGGGT CCTCCCCGTT CACCCCGCCT ATCGCGAGAA TCATGTCGTA
    18241 ATGATCTATT TCTTTGAGTT CCTTGCCGTC CTCAACAACA TGTACTTCAT ATGGCACGAC
    18301 CGCCGGCTCA CCCGGTCTGA GCGGCGGGCG TTTCTTCTTT ATGATATCGA CCGCGTCGTC
    18361 GAGATCATTC GCGGTGTTCT TATATGCCAT AAATTGGATG GCCGGACGCT CCATCGGACG
    18421 GCCCGGCTTT TCCGGACACG CGCACATGAA AAAATTATCG GAATAACCCG TATTATTTGC
    18481 GGATCCGGTT CTCGCCGACA TGGCGGACTC CGGCGTGCCG CAGTTTTTGC AAGCCATTAT
    18541 CAACGCGTTT TATGTTTTCT GTATATTTAT CATCCGGGAC CCGGAATTTG ATGAAAAATA
    18601 AAACAGCGAC GGACGGTATA TAATATTCAG ACGGACGGGT TGTTCGTCAC GGTTTATAAG
    18661 TTTAACTTTC TAAAACAGGT TTACAGATGC CTAAAAACAA ACTGACGCTG CACATGGCGG
    18721 GATCGTCGTC GCAGTTCGTC AATTACCTCA AGGACTTCCA GAAAATTTCA AGAAGTCTTT
    18781 TGCTCGAGAT TGATCCTTTC AACCGGCAGT TCATCGCGAA GACGTTCTCT GAGAACAGGA
    18841 ACGCGATCAA GTTCAGCGCG ATATCGTTCG ACGACTGCAA CATGCAGATT TCCGCGCATG
    18901 ACCAGACGGA CGAGCTCAAG GATCTCAAGT ACAGGATCAA GCTTGGAATT CTCGTCCAGC
    18961 TTCCAAAGAT TATCAGCATC ATCGAGCGTT TCGAGTCCGA CGCGAAGGAC GAGAACTCGT
    19021 TTGACATCAT TGTCAATTAT GATGTGCTCC GCGACGCGTC CGGCGGCGTG TCAGATTTCA
    19081 TCGCGGAGAA TATTCAGTTT AACTCGTCGT TTCTCACTAT GAAGATGGAT GGTTTCAGAC
    19141 CGGCGGAGTT CCGGTATCTT CCGGATGACC AGTTCAACAA CAGTATATTC AAGCTGACGG
    19201 ATTCGGTCGA TTTCCTTATG CCGTCCGCTG TCATCGCGTC CGTTATCAAG ACGTCCGACA
    19261 TCGTCAAGAT TGATCCGAAC AAGGACACGC TCGTGTTCTA TGTCGACGGC AAGGACGTTT
    19321 ACGTCAAAGA CTACACCGGC AAGGATAAGT CTGGCAAGGA CAACCAGTCG AATTTCGTCT
    19381 ATAAGATAGG CGAGCTTGAC TCCGAACCCG GATATCCGGT GCGCGTCATG ATCTTCAGGA
    19441 ACATGTTCAT CCAGTTCCTC GATAAGTCGT CCGACGATTA TACTGTGTTC TTCGGTAAGT
    19501 CGGTCAACGG CGCGGTCGAC AGGTTGTGCA TGCAGACAGT GTCAGACAAG GGCGCTGTGT
    19561 CAAAGGTCGT CATTTCTGTT GTCAACGAGG ATTAATCTCC AAATTGCTTT GAAACATGAG
    19621 TAACATTAAA AATATCAAGA GCGACGGCCA GCTCGAATGG TCGAGAAAGG CTGCGGCTGA
    19681 GTTTGACTGG AGCCTGTATG AAGACGGGTG GGACGGAAGT GGATTGCGCG TCAATAAGAA
    19741 GGTGAAGACC AAATCGAAGA AGGATTTGGT GTTCTGCCAT GAGAAATACG CACAGAAGCT
    19801 TTACGATCTG TACGAGAATA ACGGCATGCC TGCAGAGGGC GGCGGCAAGG ATCTCGGTGT
    19861 CAACACTGTC GTCATGGCGA AGACGATGAC CAGGATTTCT GACCATGAAA TCAGTCTCGA
    19921 CACCGACGCG GGACTTACTG TCATTGTTGA CATGAATAAG GAGAAACAGT TCATCGACGC
    19981 TTGTAACGGC GCGTCTGTCC GGGAGTTCAT GGATGAGATC GCGAAGCCTG ATTCCAAGTT
    20041 CCGCGACGCG TTGCTTAACC AGGGCGTTTA CGCGAAGCAG ATTAAAGGCG GCAGGACCTC
    20101 TATTTGGGAA GGTCACATCG CGAAGATCCA GTCAGAGTTC GCCGAACAGC TCAAGAATCC
    20161 GACTTTCGCG TACAAGGCGA AGGTGCTTGA CGCGAACAAC GGCGGCTATA TCGTCGATGT
    20221 GCAGGGTATC AGGTGTTTCA TGCCGGGATC GCTCGCCGCG GCCGGTGTTA TCACGGATTT
    20281 CTCTGAGCTC ATCGGCAAGG AGGTGCCGGT CATGGTTATC AACTATGTCA AGAACCTTGG
    20341 CTTCATTGTG TCGTATAAGA AGTATCTTAG TACGATTCTG CCGCATAAGA TTGAGACGGA
    20401 GCTTGTTATC GGTCAGCAGA TTACCGGACG TGTCACCGGC TGCAGCAAGT TCGGTGTATT
    20461 CGTCCAGTTC CCTGACACCA ATGGTGAGTG GGTGTTCTCT GGACTTGTTC ATACGTCAAC
    20521 GATGAGCAAG GATTTCCGCC GTGATTTCGA CGCGCACCGC ATCGATACCG GTGACGGGGT
    20581 CGATCTGTAC ATCAGCAATA TCGTGTTCGA GCCGAAACGG CAGAGGATTA TCCTTACCGA
    20641 TATCAATCCG CTCGACAAGC TCAAAGCGGC ATTTGACTCA TCCGTGTCTG AAAAAAGACA
    20701 TAAGTAATCT GTCTTCTGAC TTATATAATC TGTATTATGA AGATTATAAT TTTGGAAGGT
    20761 GTTGATAATC TTGGCAAGAG CACGGTGGCT CGTGCTCTTG CCGATTTTTA CACGAAAGAA
    20821 GGTTACGGCG TCGTGTCGAT CCACTGTGTC GCCCGGACGG ATTTCAACTG TCTAGCCCGC
    20881 GAGATTTGCG AGATGGAATA TGAAGAGTAC AGGTCGAACA GGGACGGTGA GTTCAGGAAT
    20941 GAGACGCTGT TGATACTGGA TCGGTCATGG AAGGACGAAT ATGTTTATGG TCCGATTTAC
    21001 AGGGGCAAGA CAAAAGGTGA GATGATTAAA CGCATACATG ACATAGTCGT TCCGATCCGG
    21061 AAGAAACTGG TCGATTGGCG CGCTAACATG TATGAGGTCC TGCTTGAGGC GGATCCTGAT
    21121 TTTGCGATTG GCAATGACGA TGACAAGTCT TATTATTCCG GGATGGAGTA TGACGACAAG
    21181 GTCAACCGTG TAGAGTATGA GATGTCGATG TTCCGTGAGG CGATGTCGGT CAATGAGTTC
    21241 TTTCTTGACG GTGATCATAA GATAAATGTC AAGGTCGATC ATGACGGTAA ATTCCGTCCA
    21301 TTGTCCGATA TTACCGGCCA AATTACTGGC CGAATTAAAT TCAAAAAGTT ACAGGATGAT
    21361 ACAGTATCTT GATCTGCTTA GGGATGTGTT GAAGAACGGC GTTAAGAAAG AAGACAGGAC
    21421 TGGCACCGGC ACGTTGAGTG TGTTCGGCAG GATGGTCAGG TTTGATTTGA ATGCCGGTTT
    21481 CCCGTTGGTC ACAACGAAGA AAATTCATAT GAAATCGGTA ATACACGAGC TTCTGTGGAT
    21541 GATTTCTGGA AACACTAATA TAAAATATCT GCAAGACAAC GGCGTGCGAA TATGGAACGA
    21601 GTGGGCGGAT GGAAATGGTG ATCTCGGCCC TGTTTATGGA GCGCAGTGGA GAAATTTCGC
    21661 CGGTACTGGT GTCGACCAAC TTGCTGACGC GGTAAAGACG CTGAAAGAAA ATCCGTCCAG
    21721 CCGCCGGATC ATCGTGTCGG CATGGAATCC AGCTGTGCTT CCGGATGAGT CGTCTAAAGA
    21781 TTTCGCCGCG AACGTCGCCG CCGGTAATGC TTCACTTCCG CCGTGTCATT GTTTTTACCA
    21841 GTTTTATGTG TCAGATAACA GGCTGTCATG CATGGTATAT CAACGTTCCG CGGATATGTT
    21901 TCTCGGTGTG CCGTTCGACA TCGCGTCATA CTCACTGTTG ACGATGATGA TGGCGCAGGT
    21961 CACCGGCCAT GAGTTGGGTG AGCTCGTCTA TGTGTTCGGC GACACGCACA TTTACTTAAA
    22021 TCATATCGAT CAGGTAAAAG AACAGTTGAC GCGTGAGCCG CGTTCACTTC CTGTCATGAA
    22081 TATCAATCCG GACGTCAAGG ATTTGTTCTC GTTCGGTTAT GACGACTTCA AATTGGAAGG
    22141 ATATGATCCG TGGCCGGCGA TAAAGGCGAA GGTTTCTGTG TAATGATCGG TATGATAGCT
    22201 TGCGTGGCGT CCAACGGCGT CATAGGAAAG GACGGCAAGA TGCCGTGGGG TAACGGATTC
    22261 AAGGACGATC TCGCTTTCTT TAAGAAATAT ACGATGGGGA AGACCATAGT TATGGGCAGG
    22321 AAAACGTATA AGTCATTACC CGGCGGCAAA CCGCTTTCTG GAAGGATTAA TATCGTCGTG
    22381 TCGAGACATT CGACGTTGTC CGATTATCCG CCCGGTGTCA TGTTGTACGA CAGTCCCGAA
    22441 TCTGTTGTCG ATTATGCTGA GAACGGCGGG CAGTGGATAG CGGTGATAGG CGGCGGCGAG
    22501 CTGTACAGGA GTTTTCTTGA CAAAACCGAC GAGCTGATGC TGACTGTCAT TCGCAAGAAG
    22561 TATGACGGCG ACACGTATTT TCCGGAATGG GAGAATATTG ATAAGATCTT TCCTGTCAGG
    22621 AAACGGGTCG GCGGCGGCAA GGATGAAAAA ATCGGATTAT ACACAATTTA CAAATACACC
    22681 AGGAAATAAT ATGGCGGATA TGAAAATGAA GGCGCCGGCG GTTGGCGCGA TAAACCAGAC
    22741 AGAGGTTTTG CTGAACGCGG AGAACGTCAG GTGTTCGGCA TGCGGATGCA CGGTATTTAC
    22801 ACCGGGCGTC GTGTTTAAGC GGGTCAGCGC GTTGGCCAGC CCGTCCGGCC GGGAGGAAAC
    22861 GGTCCCGATT GATGTGATGC TGTGTCAGAA ATGCGGCAAG CCACTCAACC TGTTCAAGTC
    22921 GGAGGATCAT TACAATAGAA TCCTTGGCGA GGGCGTCGTG AAACTTTAAC AAACAAAACG
    22981 ATTTTTTGTA TGGAATCATT CGGTTACTAT AAGGTGACGG TGAAAGTCGG TGTCGAGCAG
    23041 GACAACGGCA AGATAAAGAA CCACAAGGAA ACTTATCTTG TGATGAACGC CGGATCGCCG
    23101 CAGGCCGCGG CGGATCGGGT TCAGGACCTT TTCAAGTCAT GCATGGACGA GTGGCGGATT
    23161 GAGTCGGTCA AGGTCGAGAA GATCGACGAT ATATTGAACT GCTCCGTTGA TTAGACACAT
    23221 GTTGTTACAG CGAAGGCGGG AGGTGAGGCT CCCGCCTTTT TCATTATAAA AAATGACGTT
    23281 CAGTATTTAT ATTATATATA AGATTAATTG TGTTCAATGT CAAAAAGAAA AAATAATGAC
    23341 GGCGGATCCG AACGCGCGGA GATGTCGAGC ATGATAACGA ACGGCGGCAA GATGTCCGCG
    23401 ACGGGTTTTG TCGGTATGAT GTGTGCCGGT GTCGCGCTTG TCGTGTTCTT GTGTTTTTCC
    23461 GCGTATTTTA TTATCCATCC AGACAACGCA GTCAATATAT TCGAGATGAT GGATAAGTCG
    23521 CTGACCATAT TGACCATCGC CGCCGCCTTG CTTGGAGTCC GCAAGATATC CGGCGCGATG
    23581 TCAAGCACGT TCGGCAAGAA GGTCATCACC GTCGGCGGTG ATGATAATGA TTCATGCAAC
    23641 AGACGCGACA ACCGTGGGAA CAGATATAAT AACGGATATA ATAACGGATA TAATGATGGA
    23701 TATTATAACG GTGGGTATGA CAACGGTTAT AATGACGGTT ATAATAATGG AGGTTATAAT
    23761 TCCGGTAATA ACGGCGGTTA CAATCCACGG TATTCGACAA GGACATCAAC CGGATCCGGC
    23821 ATGGACTACA CGATGTCGGC GGAGCGGTCA GAATCGGAGT TTGATCAACT TGACGGTTAA
    23881 CAGTCATGCC GTTTGTTTAT GATTTCAACA AGGCGTTCAC ACCGGTCAAG ACGGTGGACG
    23941 TCTGTCCGGA TGGGTGGAAA CCGGTCACAG TGGAATATGT CACCGGTCAG CCGAATATGT
    24001 ATGACACGAT GCAGAGTGTG TGCTGGCGGG TCAAGGGGAC GACACACACA TTCACAATAT
    24061 ATGAGCGGCG GCTCAATCAA ATTTCACACG GCGATTATGC TGAACATTTT AAGGAGGCTC
    24121 TTGAGGGGTT CAGAAAAGAC TACAATAACT GGCAGTCGGA TCCAAAATAC GCCGGATGCG
    24181 GGTGGGTCGA CGAATATATC AGACAGTTCG GCGGGTTCAT CTTGCCGGAC GGGGGTAATG
    24241 TCGGCGCGGG TCAATAATGT AAAAATAGGA TAGTAAAATA TATGAAACGT TACTTTCAGT
    24301 GGATAACGGG AGATGATTTC GGTAAGGTCG AGACGCTTGC CGGCATAAGG TATGAGAAAG
    24361 GCGAGTATTT TCTTGATTTC GATTCCGGTG ATTCGATGAA CATGCGTTTT GTCGCGGCGA
    24421 TGACGAATGA TCCGAATTCG TTACATAACA GGTTTTTGGT CGAGATTAAG GATCCGTATG
    24481 ATAGGTGGGG CCGGGATGTG AAAAAACCGA GGGTCGAGAC CGTCGGCGAC GCGGATGGTA
    24541 ATGATATCAC GGTAGAAATT CCGCCGATTG ACGATATCGT CGGGGCGACA AGGAATGGCG
    24601 ACGGCGATTA CACAATAGGA CAGTCTTCCG TCGGCAAGGT GACGCTGCTA CCGCCGAAAT
    24661 TCAGGGGCCC GTTCCTTCCG CTGCCGGATC CAGCCGATTA TTTCGCTGAA GAAAATGAGC
    24721 GGAAGATAAC GGCGATGCGC GAGCGCCGCC GACCGGATGA CACGTGTTCC GCCGCGCCGG
    24781 AGCCGGAAAA AATCGTGGTC CAGAAGAGTG AGTCCGCCGC GGTCATTGAG CCGCCGGCAG
    24841 AATTAAAGAC TATGGATGGC AGCGGGAAAT CTACTGTGAT AAAGGCGCCG ACTGACGTTA
    24901 TATCCGAATC AGATCCGGTC TGGATTCTTG TGAACTCGTC GAAGAAGACG GCGGCGAGCA
    24961 TGGACGTCAC GATAGAGATC GGACTGCCGT CGAAAGATCT GTACAAGCTG GTGTCGACAC
    25021 AGTTCGACGG CGGTGCCGAT AAATTTGAAA AAATCATACG GAAATATATT GTCGACTCGC
    25081 TTACGACCGG CCCGGCGGCG GAGCAGATCG TTAAATCCGT GATGGAAGAG TACAAATCTG
    25141 GAAATGAATA ACGGGAGTTC CTGGTAAAGC GTGTTGGGTG ATAAATAGTA AAATTTTATC
    25201 ACCCAACTAT TTTGTTATTA TGAAGTTATA CATGACAATA GAGCCGTTGA GTACATTGAA
    25261 GCACGTGTTC ACGAATCTCC GGTCATTCGA GATAATAGAT GTGGATTTCA TCATCAATGA
    25321 TATCGGGCTT GATGTCACAA AGGAGCGCAA TGCGTTTATA GTCAATAATG AGATAGTTGA
    25381 TTTGTTGAAA AATTATTCCC GGAGCAGACG GACGTCCGGT ATAATATACG TCAACAGGAA
    25441 TCTTAATTGT GACGTCATAA ACAGTATACG CGACACGCTG TCCGGATATG ACAAATCACT
    25501 TGTTGACGAG CTTATCCTTA TGGATAACAA GGACGTGCCG CGGATTTCCG GATTGTATCC
    25561 GTGTGTCGAT GAGGTGCTTT ACTTCACCGC GTTCAAGAAG GTCCGGATAA TAGAATGCAA
    25621 GCCGCTCCCG AATTTCAACA TTTAACATCT AAGGCTGACC CATCAATCCG AAACACTGCT
    25681 TGCCGGCGAG ATTTCATCCC GTCGCGAGTC ACAGGAAAAA TCCGAGGTTT TTTCATATAG
    25741 GAAGCCGCTC GTACTTAGGC AGCGGCTCGA CAAGCGGAAG TAACGCGAGC GCGATGTTTA
    25801 TCGCTTTCAA TATCTTTTCC CGTGTGTCAT ATACGAATGT AGGCGAATCT CATTTAACTG
    25861 TCGGTTTCGC GGTGTCGATG TCGCCTAATG CTGATTTTGC AGCAGACATT CCCTTTTTTA
    25921 TAGATGACGC CATCTTTACC GATTTCAGTT TTCCCATCGC GACGACGGGC AGGTCGAGTA
    25981 CAGTGTCTAT GGCTTTAATG ACTGGTGTCG GTATAACGCG AACGCACGAT TGGTTGAGAT
    26041 TCAATATTTT CGTCTTAACA GGGCGCATAG ATTTCGGTGT CAGGAAAAAG GCGATCCCTT
    26101 CCGGATCGAT GGTGAATAGT TTCGGTATCG CCTTCAGTAG TGCCGATATG ACGCTGAGCA
    26161 CGGCGGCTAT TATTTTCAGC ACTGCCTGTA TCATAATAAC AAGCGTTGAG AACATCGCCT
    26221 GTAGTACCGG TGCGATTTTT CCTTCTGCCG CGAGCATCAA CAAGTTTCGC TTTATTTTGA
    26281 CTATCAATAG TTTCGCGTAA AGGCTTGCTT TTTTGATCTT AAGTGATAAC AGTTCCATTT
    26341 TGGTCCTGCA TCTTTTCTGC ATCGCCGCTA TCTTGGACGC TGCTTTTTTC GAGATGCCAT
    26401 TGACGAATTG GTTGAATATT CTGTTCAGAT CGATTCTCCG AATAAAATCC GCGTATTTTT
    26461 CGATTTTCGT AATGAACTTG TTTATCTTGT CGATTCGTTC CTGCATTTTA CATAGTCGGG
    26521 ATTCGGTCTC GATATCCGGC GTCTCGACGG TCATGTCGTC ATTTATGTAT ATTCCAGCCT
    26581 CCACCGATCC GGTATCGGTG TCGGCTATCA TCGCATCCAG CGTGAGTTCA AGATTGTCCG
    26641 ATGTTGTCGC CATAGTAAAA TACGCATCTT ATTTATTGAA ATACAGGATC ATCCTTATAT
    26701 TTTCGCTCCG GAAAAAGTTG TTCTGTTTAT ATCGGCATTT TGAAAAAGTT GAGCAATGCC
    26761 TCAATAATAT ATTAAGACAA ATGATTTTTG ACTATGCTTG ACAAAGAAAC AAGAGAAGTT
    26821 CTGGACCGGT TGACCGCGCC GGTCATAAAG ACGAAACAGA ATCCGGTTGA CTTTTACAAA
    26881 TGTCGCGATG TGAATGACCC GACACGGGCA TGGTCTGCCG CCGGCATTGA TTTTTATATG
    26941 CCGCGTTTTC GCGATGGTAA AAATTGGCCG GATGATGATA AGGAATCATG CCCCGCCATC
    27001 GCCGATACAG TCTTTTCTAA AGATTTGCGG GCGAGAAGCG GTAGTGGATG GAAGTCACAT
    27061 ATCTTTGGTT ATGACCATGA TTTCGATCTT AACTATATCG CACTGCAGCC CGGCGAACGT
    27121 GTGGCGATAC CGTCCGGTAT TAAAGCAAGG TTCAATATAA AAGACATTGC GCTTATCGCG
    27181 TTCAATAAAT CTGGTGTCGC GACGAAAAAA GGACTTATCG TCGGGGCGTG TGTTGTCGAT
    27241 GAAGACTATC TCGGCGAGAT TCATATCTCG TTGATGAATA CATCAAACAC TGATCAGATT
    27301 CGTCTGTATG AAAATGAGAA GCTTGTACAA TTTCTGGCAA TTCCGCTTGT TCGGCCGTGT
    27361 TTCGGTATGC TCACCGAAAA TGAGTGGAAT GAATATGTCA ATGAGTCTGA TTCACTCCGC
    27421 GGCGCGGGAT GGCAGGGATC AAGTAACAAA TAATCAGGTA TTATGAGTTT GGATCTTTAT
    27481 ATAATTTCAC CTGAGCCAAT TAAGAAGAAA ACAACAGGCG TATTTTACCG CAAAGACGGT
    27541 AGGACGCTTG AATGTGAGAC GATTGAGCAG GTCAAGACTG CGTTTCCTGA TTGTGATCTT
    27601 TCAGAAATTA CAGTTCATGA ATATGAGACC GATGAGTACT GGCATGGCAA TCTGACACAT
    27661 AACCTTACCC AAATGGCGGC GGAGGTCAAG GCGGACGGAT ACACATTGTA TGATTTGATG
    27721 TGGCATCCAG ATGATCACGG ATTCGTTTAT GTGACATATG AGTACGTTGA GCTTGTAAAC
    27781 AGGATGGTTG ATATACTCGA TGATCTTGAT CCGGAAGTCA TTATAAAAAC GACACCAGAA
    27841 AATGGGTGGG GAACATATGA TCTGCTTCTT AGTGTCGCCG GCGATTTCGC CGATCAGCTT
    27901 ATGGATCTTT ACAATTCTGT CGAGAATTAC GAGGATTACA AGGTTGTCGC CGATACATAG
    27961 CGGCTACATC AAATTTGTTA TAAAAACCCA AAACCGGGCG GTTAATTCCG TCCGGTTTTT
    28021 TGTTGTAATG GTCGGTTCCG ACCCGTTCTT ATACGGTTTG TGACCACATG ACGCCGAATC
    28081 CGTCGACAAT GCTGTATCTG TATGTTCCTG CCGTGAATTC CGCGGGTTGT CCTGACATTG
    28141 TCAGTTCGTC CCCGCCATAT AAGAATTTGA CCGTCGCGGA GGTTTTCAGT CTGAACTGAC
    28201 CTCTGTATTC GGTCGAGCCA TTCGCCGGCA TGCTGATCCG GATGACAGCG CCGTCTATAT
    28261 TGTCGAACAC GTACATCTTG CCGTCCGTGA TAGTGACATT CTTCGTCTCG TCTGGAAAAT
    28321 ATGTCGTATC GGACAAGTCG ATATGCTTTA CTGCCGTCTG CCCGCACAGG TTGAGCAGGT
    28381 TAAGATACAT CTCGCACGCC GAATCCTGTG ACAACGCGGC GGAGTCGTCT TCCGCCGGCG
    28441 TCATGTAGTC GCCGACGCAT TTGACATGAC CGTACTGCTT CGCGGTCCCG GCGCCGTGTG
    28501 TCGTCAGCGG CGACGCGTGG TTATCTTCCG CGTACTTGAC CGCCGACCCG TCCGATATCG
    28561 CCGACAGCAC AGTGTCGACT TTCACGGTCA GCGCGTCATA CTTGTCGTTC AGCGATCTGT
    28621 TGAATTTGAT GTTCGACCGC ATGAGATCCA GCGCCTTGTT CAAGTTCGCC GTTACGTTCG
    28681 CGAAATCTGC CGTTATCTCC GACTCGCCAG TCGACCAGTC CGATATCTCC GCCGTCGTGT
    28741 CATCCGTTAT CGAGCTTGTT TTGAGGTTCA GCCTGAAAGA GTATCCGTTA CCGAATCCGG
    28801 CGGCGTTGCT TTTCTTCTTC GTTAGCGACG GAATTGTGAA ACTCCCGGAC GTCCCGTTCG
    28861 GCGCGTCAAG AAACAATACG CCGAAAAGAT TTGTCGCCAG TATGTTGTTG CTTGCGCTGT
    28921 CGTATATCGA GTAATACACG AGCACTGTGT TGAACGTGTA TTCCGCCACC GGCTTTATGC
    28981 CGAGCTTGTC GACGCCTATC GCGAGATCAT CCATCGACAG CGAATGCGCG TCTGCCGCGT
    29041 TGGTATATGT CCCGTATATA TCGCGCAACC CGTTTATGTC GAGCTCCATC GACATGCAGT
    29101 CGTCATCACT TACCGTGTAC GCCTCCAGTC CGGACTCGTC GTAATATGGA GACGCGTCGC
    29161 CTGTCTCCTG AGCGAAGGTC GACCCGGTTT TTCAGTTGTC GTCCTCTACC TTCTTGAAAT
    29221 ATGCGGTCAT GCCGCCGAAT GACGACGGCA CCTGTACATA TATCTCGTTG TATATTGTCC
    29281 GGTCATCCGT CCTGTAGTTC GCCGCTGCGA CTTTGCCGAA TCCCCTGACG ATTTCCGATC
    29341 CGGCTTTCTC CTTGTAATAT GTCGAGCCGG ACGGTGTTGT CACCTTCTCT GATATGTCGA
    29401 TCAGCCCCTC ATGTCGCAGC CATTTTCAGA ACGCGCGTTC GGATACGGTC AGGTTCGCGG
    29461 AGTAGTCATA ACCAGTCTCG TTCCGTGCTG CCGTCTCGAG ATTCATCATA TAGTGCTGCA
    29521 GCTCGTCCTT TATCATGACG CCGGGATTGT CTGACCCGGA TCCGCGGTTT TTCCACGCCG
    29581 TCGTGTTGTC CTTTGTCCCC GGCAGGTCGA GCAGCGCGTA ATGTGACACG CCGACTTTGT
    29641 TTCCCCTTTC GTTTATGTTG AGCCCTACGT CCTCCGTCGC CGACGGCATT GTATAGAATG
    29701 TGCCGCCTTG CGTTCGCATC GCGTTCAGAA CGGGTGTCTT GAATTTCGCC ATTGCCTTAT
    29761 GCCTTTTCTA TTTTGCCGGA CGCCGATATG ATTCTGAGAT CACATCTGCC GTCTTCGTCT
    29821 GTCCCGGCGC AGACGAGCGT CAGCTGTGTC ACCTCCGCGT CGGATTTCAT CACTTTCACG
    29881 CTGATGCCAT CATTAAGCCT AACAACGAAA TCGGATTCCG TTTTTGGGTT GAATATCAGG
    29941 CTGACCGTGT CACCCTTCGA CATCCCCCGC GGGCAGGCCG GTAGTTCGTT GTCTATCTTC
    30001 AGATATCTCG CGCCGCCGAC CTCATAATAC CTGAACTTCT CGCCCTTCAC CGTATCGGCA
    30061 TAATCGGCCT TGCGGCGGAA CTTGTCCGGA TCATAAGACA CTTTCGTCAT GTAGTATTTG
    30121 AGCGGATATG TATATGACAC ATCGGCGTCG AGCGCGGCGA GGTATCTGTT CGCGTCCGCC
    30181 GCCGTCAGCG TCGCCGGCGT CGTCGACACC GCGACCACCG TGGATTTCTG CTGCTCCACC
    30241 GTCACCGGCC TTGCCGTTCT CATCGACTGG CCGGACGTCC CGCCTGTGCC GTCGTTGAAT
    30301 AGATGTGCGA GCGTCAGCGC TTTGTACAGC TCGCCGATGC TCGAGTCCAT CGCGGTCATT
    30361 ACGTCCTTCA GAGATCTGCC AGTCCCGTCG TCATATGTTA CGTTGCCGAT TCCCACCGTT
    30421 ATGTTGTCTG TGTTCTTGAT AGTCAGCTGA CCATCACAGA TTAAATTTTT GAACTTACCG
    30481 GTGTCACCCT CCACCTTGCC TTCTGTGTGT ACTGGCACTT TCACGTATCC GTCCGTCCCG
    30541 TCCGACCCAT ATGACAACAC CGCGTCGAGC AGCGCCATCA ACGCGTCGTT ATTGCCATTG
    30601 CTTATCGACG GGAGCTCGCC GATCAGCGTC GACTGGTGAA GCTGTTTCAA TTCCGGTCTT
    30661 GTAAAATTAG GCATTTGTCA TTGACCTGTT TACGTTTGTA TATTTATCGG TCCGGAATAA
    30721 AACCGCCGGC GTCCTAATAA AATATTTGAT TTGATAAAAT CTTGCGTATG ATTATAAACA
    30781 GAGAGATACT GACGGGTTGC GACCCGGACG GGAACGTGAC GAAGACAGAG CTTATCAGCT
    30841 ATGTCGGTGC TGACGGGACC GTCAAGTTCC TTAACTATCC GATACCGAAG GACTGGTGGT
    30901 TCAATTGGAG CTACTCGAAA TACGGCGACA GATCCGCGGA TCCGTACTAC CGGTCATGGG
    30961 ACGGCAAGCC GGTGACGAAA CGGTTCCTCG ACGACAACAG AGATATATGC GAGAACAGGG
    31021 AACATGAGAT ACTGTGCTCG ATGGTGAAGG CTTATCCGCA GATGTCTGTC TTGTACGATA
    31081 TGAACATACC GACCACCGCG TTCATAGATA TTGAGGTCGA AGTCGACGGG ACCGGTTTCC
    31141 CTGAGCCGTC GAAAGCTCAG TCACCGGTGA CGACGATATC TTACGTTGTC GGCAACGTCG
    31201 TGACAGTATT CGGCCGCGCC GTCTTGACCG ACGACCAGAT ATCTGGCATC GCGAAGAAGG
    31261 TGAAGGAACA CACGGAGCGT TTCGGTGTCG ACTACACATT TATATATAAG TATTACCGGA
    31321 ACGAGTATGA CATGCTGGAG GATTTCTTCT TTAATTATGT GAAGAATATT CCGGGGTTGA
    31381 CCGGTTGGAA CCTGTTCGGT TTCGACTGGC CGTATCTGTA TAACAGGTGC AAGAACATCG
    31441 GACTGAACAT AAAGAATATT TCGCCGACCG GCAAGTGGAC GAAGCACAAG GTGCTGAAAT
    31501 CTGAGATAAC GGCGGAGATA CCGATGCACA AGGTCATATA CGACTATCTT GAGATATACA
    31561 AGAAATGGGA CAGGACTGTC GAGGTGAAGG AGAACTCAAC GCTTGATTTC GTCGCTTCCG
    31621 CCGCACTTGG CGTTACAAAA GTGAAGCATA GTCTCGGCTT TCAGGATATG TGGGAGCAGG
    31681 AACCAGACAA CTATGTGTTT TATAATGCGA TAGACTCGGT TCTTGTTGCG GAGCTCGATA
    31741 AGAAGATCAA GACGTCGAAA ACTATGTACG CGCTCGCAAA TCTGACGCAT GTCGATCTGC
    31801 TGAACAATAT ATCGCCTGTA CGTACAATCG AGATTGTTCA GTGTGAGTAT GCTTGGATGG
    31861 ACGGCAAGGT TTTTCCCAAC GTCAAGAACA ACGCGGTGAA ACAGGATTAT GAAGGCGCGT
    31921 ATGTGTATCC GACGATACCG GGTATTTACA GGAACATCCT TGCCCTTGAT TTTAACTCTC
    31981 TGTATCCGAC TACTCAAAGA CAGTTCAACA TTTCCCCTGA TACGTTCATC AAGAAAGACA
    32041 AGTCGTACAC GCCGGAAGCG GACGAGATCA AGACTGTTTC CGGCGCCGTG TATAAGCGGA
    32101 ACGAGAAGGG ACTGCTGCCT AAGATACTGA CCGACTTTTA CGCGAAAAGA AAGGGGTTCA
    32161 AGAAAGTCAT GATGGCGGCG GACGACGAGA TCAATTATCT CGAGAACGTT TATGAGCGGC
    32221 GCACAAGCAA AGCGATGTCA TAATGACTGA TCCGGGAACA GACGAAAAGA TTATCGGTTA
    32281 CATCACCGGT AAGGACGGCG GTATTGTTCG GCAGCGCTGC TCAAAAACAG CGCTGTTGAA
    32341 TCATGGTTAT TTTGACTATA TCACAGCCCG GTATCCGGAT ATTGACTGGA CCGACGAGAA
    32401 GTCCGCGCTG AAGGAGTCTC TGTATAGATT GCGAAACGGT ATAGAGATAT GTCCGGTTTG
    32461 CCCGGTGTGC GGCAAGCCCG TCAGGTTTGA CACCGGCAAC AAGATGTATC CGAAATGGTG
    32521 CTCCCCTAAA TGCAGGAACA ATGATCTGTC CGTTAAGGAA AAGAATTCCG CCGGCGTTTC
    32581 TGCCGCGCTC AGGACGGCGT ATTCTGAACA CGGCGGTGAT ATAAAAGCGA AACGTGCCGT
    32641 CACATTGGGC GAAAGATACG GCGCCGTGAC GTCATCCCCG TTTTCCGCCG AATCCGTGCG
    32701 GAAGAAGGCG GAGCGAACGA TGATCGAGCG GCACGGCGTC GCGAACGCGT TTCAGATGCC
    32761 GGATCACCGC GCGTCCGCCG TAAGTTCGGT ACGGAAGAAT TCGGTGGATA TGTGGAAGGA
    32821 CCGTGGGCTC GATATTGAAT ATACGGATAA CGATACCGTC ATCATCAAGA ACGGATGCCC
    32881 GGTCCATGGT GATATTGAGC TCGACGTCAA GACGTTCAAT AACAGGACAA AACCTGAGCG
    32941 GATCAATGTG TCGTCGGTTT GCCCTGTGTG TAATCCGCTT GACAGTTATT CCGGTCCGGA
    33001 AATAGAGATA AAGAACAATC TTGATTTGTT CGGTATCGAA TATGTCATGA ACGACAGGTC
    33061 CATAATAAAG CCGTATGAGC TTGATTTTTA TATTCCCGAC AAGAAAATAG CGGTGGAGTT
    33121 CAACGGTGTT TATTTTCATA GTGATAGATC CGGCAAGCCG ATCGATTACC ATAAGATGAA
    33181 ATCTGACATG TGTGCGGCGA AAGGAATAGA GCTCATCCAT ATATGGGAAA ACGAGTGGTC
    33241 GTCGAAAAAA TCATTGATTT TGTCGATGTT GAGATACAAG CTCGGTATAC ATACCGCCGT
    33301 CGCGTACGCG CGTAATTGTG TCGTCAGGAA TATATCCGCT GCCGAATCGA GACGGTTCTT
    33361 CGAGTGCAAC CATCTGCAGG GTAATGTGGG CGCGTCGTAT AGGTACGGCC TTTTTTATGA
    33421 CGGGAATCTC GTCGCCGCGA TGACATTCGG CCCGACCCGT CGGATGCTTG GCGCCGACGG
    33481 GAAGGATTGC GAGCTTTACC GGTTCTGTGT TATGAACGGG GTATCTGTTC CGGGCGGGGC
    33541 GTCGAAACTG TTCGTTGCCG CTCTGCCGGA TTTGCGATCC GCCGGGTTCA GGAAAATCAT
    33601 CACATACGCG AGGAGAGACT GGTCATCGGG TAACTTGTAT AAAAAATTAG GCTTTACTTT
    33661 CATACAATAT ACAAGTCCCG GTTATTTTTG GGCGGACGGC AGGGGAACGA CATTGAGCCG
    33721 GTATTCGTGC AGGAAGAATC TTCTCGTCAA GGCTGGAGCG GACCCGAACA TGACGGAGAC
    33781 GGAGATCATG ACCGCCCGCG GGTTTTACAA GTGTCATGAT TCCGGCAACA TGAAATTTGA
    33841 ATATATTCTG TAATGAAGTT TTTTAATAAG GACATAGATT TGCGCTCGCG TTTTTTCAGT
    33901 TCGGTATACG CGTGCGGTGA CATACACGGG TCGTTTGATA CGTTCATATT TGATCTCAAA
    33961 CGGAAGAAAA TCAAGAACGC CGTGGTTATA ATATGCGGTG ATATATCACT TGGCTTTAGC
    34021 AAACCGGCAT ATTACGAGCA GGTGTTCAAG TCGATGCAGG CGAAACTATA CGATCTGAAT
    34081 GTCACAGTTC TGATGTTCCG TGGCAATCAT GACGATCCGG ACTGGTTCAA GTTCAACGAT
    34141 TCCGGGTTTG ATTATGACTA TACGAACATT GTGGTGCTCG ATGATTATTC GGTCGTCCGG
    34201 TTGAAGGACG ATCTGTCGGT TCTTGTCATC GGCGGCGCCG TGTCGATCGA CCGGAAACTT
    34261 CGCGAGTTGA ACGGGTACAA GTATTGGACA GGTGAGGAGG TTTGTCTGCC GGAGAAGAAC
    34321 ATGATAAAGA AATTCTGTTC GCTGCCCGGT CGGCATATCG TGTGTAGTCA CACTGCCCCG
    34381 GATTTTGTGA ACGCGACCGC GGGTAATGCT CCGGCGGACG TGCTGGAGAA TTTTATTTCA
    34441 TTGGGTGATA AGAATCTGCG TGACGACATA GACAAGGACC GGAAAACGTT GACCGAATGT
    34501 CGGAAACTTA TGGATCCGGC GCCGGAGTTG TGGCTATACG GTCATTTTCA CGCGCACGCT
    34561 GAAGAGACGA CTGACGGGAT CAAATATGTG ATGCTTGATC GTCTCAGGGA TAACATATCG
    34621 CATACCCGTC ATGACATGAC AATTCCGGAT TCGGATTTCT GGCTAAAGCG AGATGACATA
    34681 TGTGATTGGT ATAAGGTATT ATAAGAGGTA TTATAAATTT CAAAAATATG AGAGTCAGGA
    34741 TGAACGGGAA CGACAGGTTC GATGAGTATT ATTCAGAAGA TAATTGGCGC GGGGGACGTC
    34801 CCGGCCGGGA TTTCGGCGGG AACAAGAACA TGTATGGGAA ATGGGATCAC AAGACGCATT
    34861 ATTACGAGTT TTACACTACC GGCGGGAGGG GACTCAAAGA ATGTACGTTT GATTTCCTTA
    34921 AGAAAAATTT CGACGTCAAG GCCGCGCCGA AGTTCGCGGA CGGCGAGTTT TATTTCGTCG
    34981 CGAACAGGGG GAATAGGGAG ATGGTCATAA TGTCGTTCCC GTCGGCCGGC GTCATATATA
    35041 ACCACATGAC GAGCTCGTAT ACGTACATCA CGCCGTATGG CGAGGTCCCG ATGGATTCAT
    35101 GCTTCAAGAC GGCGGATGAC GCGATGAAGT GGATCAAGAA GAATGAGGAC GCGTCACGAG
    35161 GCGAGATCAT CGCGATAAAG ACAAAGGAGC AGGTCGCGGC GGAGGACGCG GCGAGACATG
    35221 TCAATTTCGG TCCGGGAGGA CCGGGAGGCC AGACTTTCAG TTTTACATTT TAATTAAATC
    35281 TGTATGGACG AGATATACCA GAAAATAGTT GTGTACGCGA ATAATAAGCT GTATAGGGTC
    35341 GAGCCGATAT CCGATCTTAG TAAGAAGCCT CCGCGGGTGA CTGTAAGGTC ACTCGCGCGG
    35401 ACGTATTATC CAGTACACGG CTGGCTGAAG TGTCTGAACG CGCCGGTCGT GTATATTGGT
    35461 GATTTGTTTA TCGACATAGC AGCTGAGAAC GACGCGCAGA TGGAGGATCC GGATGTTCAA
    35521 ACCCCGTACG TGTATGACGA ATGGCTTTGT AATGATGACA ATTACAAAAT GCTGGCGGGG
    35581 AAGATAGGGA TGATTTACCA GCCATTGAAT GGATCGGGAG GCGAGCTCAA GGAAAACCAG
    35641 CTTTTGACAA ACTTGTACAA TATAGATCAT TTTGCCGCTG ATGATGTAGT TGTGTTTGTC
    35701 GATCCGGAAC AGATGCGGAC GAGGAATATA TGCGGGAAGG ATGAGTATGA CATGTTTTAC
    35761 AAACGTGTCG CTTATATATG CGGGTCATTG TCTAAGGTGT ATTGGGAGCA GAAGCGGGCA
    35821 GACAATCCGA AAGTTGTGCC GCCGGATCCG AACGAGACGG AGACGCGGAG TTATCCCGCG
    35881 GAGGTTGAGT ATGTGACGTC GCCGTCGACG TCATATACAA TAAAGAATGG TGACGAGATT
    35941 GTCGATGCTG TGGACGGTTT GTTGTATTCG GATGGTGATA ACACCAACAT CGCGGTTAAG
    36001 ACGAAAGACG GCGCATATAT GGTCAGAACC GTCCCGGGCG CGTTCGTCGT GTATGATGAG
    36061 AGTTCCGCCA GGATTTCGGT GTTCCCGTCC GATCCGTTGA CAGCGAAAGG AAAATCAAGT
    36121 TAGCCGTCAA TAAATGGAAT CTAAGATATA CAGCGAGACA GAACTTAAGG ATTTATTATC
    36181 CAATAAGTTA GGTGTAGATA AAGAAGAAGC GAGATCATGT GTCACCACAG TCAGCAAGAC
    36241 ACTTGATTCT ATGGCTTCGC CGTTTGATGC GGAGGCGACG GCACGCAAGT GTTACGAGAA
    36301 GGCGCAGCGG ATGGGTCCGG AATATAAGTA TCACGGCATG TCAGTTCAGG ATATTCTCGA
    36361 TTGCTGGGAC AGGAAAAACA AAGACGCGTG CGAATGTGGT AGGCTGGTCG ACGATTTCAT
    36421 CGGTTCGATG CTCGATAAAT CGGCGATGAC GCCGGATGAT TTCACCGGAC TGAATGACAG
    36481 GCTGAACGCG GCGAAGACAG AATGGCGTCG GAAAGTGGAA TGCGCGGGGA AGACATTGGA
    36541 TACGCTCGCC GCAGCCGGGT ATGAGTTTAT GTCAAGGGAG CGTGACCTGT GTGATCCATT
    36601 GAAGCGGATC CGCGGCAGGT TCGACGCGAT TTATTACAAG GACGGCGCGG TGTGGCTGTT
    36661 CGACTGGAAG TCCAACGATG AAATCACGGT CGAGAACAAG TACGAGAATT TTCACGGGCC
    36721 GATGATGGGT TTCCCTGAAT GTAAGTATTA TCGGTATTCG ATGCAATTGT ATATATATAA
    36781 GTACATATTG CGGATGTATT ACGGTATCGG TAATGACATC AAGACCGCGT TCATTCAGAT
    36841 GACAGAGAAC GATCCGGTTA TATATAATAC GGCGAATCTT CCGTACAGTG ACGAATTCGT
    36901 CAATTCGGTT ATAGAGTATG GTGCTATGCG CGCCGCCCGA TAAATATTCA AATAGAAATT
    36961 CAGCGTGATG AGTGTTGTCA TGTTAAGGAA ACGGTCAGGC GTCAATGAAG AAGAAATGGT
    37021 TAATGTGCAG GTGTCTGATC CGAACATACA GAAACAGATA GCGCAGCTGA ACGACGCGAT
    37081 TGCCAGGGCG GAGAAACAGT ACAACGACAC GGTTACGCCG CTCAAGCAGA AGATAGCGGC
    37141 GTTGCAGAAA CAGGACGCGG CGAAGCAAGC GCAGTCAAGC GATCAACAGG GTCAAAGTCA
    37201 ACAGAACAAT CAGCAGGACA CGAACGAGTC ATTGAAACGG GTTTACGCCG AATCGATCAG
    37261 ACGCTCGCGG AAACTGTACG AGTCTGTCAA ATCGCGACGT GACGACCTGA CAGATTTGTT
    37321 GATCGACATG TTCGCTGATA TGGATCTGTC GTATTCTGTG TCTGATAAGG AATGTAAGAA
    37381 TATCGCGAGG AAGATGATCG GCGTGCTTGA CGGTTTTGAC GTCGAGGACG GTGATGTCTG
    37441 GCCGGACGTC GAGGACGAGA TACGGCTATA TTTCAAGAAT AATGGAATCA GCCTTTCCGG
    37501 AAGGGAGAAA GACGACGTCA TCGACAGCAT ACGCGAATGT ATAAAGTCGA TGCCGGAATA
    37561 CGAGTGGGTG TTCGGTGATA ATAATGACGC GCTTGCGGAT GACATCGCGA CGTTTTCAGA
    37621 CGGTGATGAT ATGGTCGTAT TGTAGTCATG TATCCATACT ACCGTAAAAA ATCGATAATG
    37681 ACATATGGCG TTTTGGGATA ATATATTCAA GGATGACGAT TCGGACATAG ACGGGTTGCT
    37741 TCGTGACGAT GAAGACGATT TCGATATCGG ATCAGATGAT GACGATATTG ACGACGGCGT
    37801 TGATGATGAA CCGGATGATG ACTCCGGTAT GGACGACGAA TGGGATTATT AATTTCTGAC
    37861 ATTTTATGAG TAAGTCATAC AAAAAGGCCG TTTTTAAGGA CAACGGCATG GGCAAGGATA
    37921 TATTGCGCCG GCAGATCCGG AGCTCTCAGA AGAACTACAT AAGATCTAAT ATTGACAAAT
    37981 TCCTTGATGA CGGCGACGCG AACATCCCGG ACGGGAAGAC GATAATGAAT GATTACAACT
    38041 GGTGCGACTA CCGGTTTTAT CATGAACACG CGAACAAGAA AAACCGTGAC AATGATGAGT
    38101 GGTATAAGTT ATTCAGACGG AAGTAAAGCG GAGATATTGT CACGTGTGTA TAAGATAAAT
    38161 GTTGTTGAGC CGGAGTCGCT TGATACAGAC AAGCTCATCG AAGACATTCT TCTCACCGAC
    38221 ACCGCGCTGT ATGACTATAT CGAGTTTTCT GGCAGTCCGC GGAATTGCAT CTGGGTCGGT
    38281 CGGATATGTC GGAATATGAT AAACGTAATG CGTCCCGAAA TCAGGCCGGT GTTCGTGATC
    38341 CGGTTCCCGT ATGTCACGGC GAAGGACAAG GCGGATGTCG CGCGCGTTCC GCGTTATGAT
    38401 CTATGGCCGT GGGATTATAT CATCATAGAT GACGGGTCTG GGACGGATCA GATACACAAG
    38461 GTGTCTGTTT ACGGCGGCAC GTTTGTCGAT CATGTCATGA CAGAGAAAAC AGACAAGATT
    38521 GAAGTATAAT TATTAAATAT TTGTATTTCA GTTAGTTAAA TATAAATATG AATTTCAGGT
    38581 GAAAATTTTT CATCTGAAAT TTTTTTATTT GAATAATTTG ATATATCTTT GTGTTGTTAA
    38641 AATTAACACA GTAAAGTTTA ACATACAAAA ACAACAGTTA TTATGGAAGC AAGAACATCA
    38701 AGAATCGAAC TCACTAAAGC CGATGTTATC GGCATCACCG CGGCAATCAT GACATGCAAG
    38761 GTCAAGAGAA TTGACGTCAC GACACCGGTA AAGGCAAGGA AGTTTTTCAA CCAGCTATTT
    38821 ACCGCCGCGC CGGCAATCAG TCCGTCTGTT CGCCCTTTGT GGAACAAGGC TGTCGCGAAG
    38881 CACAGGTTAA CGAACGAAAC GACCGTCATG AACTTTTTCA AGGCGGCGGA GGTCAGGTCC
    38941 GCGATACACG CCGACGCCGT CGGCCGTGGT TTAGAGTTCG TCGAGACGAA GGTTGAGAAG
    39001 AATGAGAGAA TCATCAAGAA AATCAAGGAT GATCTTAAGG GACTGTACAC GTTCGACGAG
    39061 ATAGAGATCA CCAACCCGGA TAATACGTTT GTCGTCCGCA ACGCCGACGG TCTCGGCGAT
    39121 CCGATGTTTG TTGACGGCGG AGAGGAGTTT ATTTCCGACC ACATGCACGA GCTTAGCATG
    39181 TTGTACAAGG CGATGACCGG CACGCCGTAT TATGATGCTC GTCCGATCAG GTACACGACA
    39241 TGGCTTGCCA ATCCGGAAAA ACGCGATCGT ACAAGAACCG TTGAGATTGA TGTAAATGAC
    39301 ATCGACATCG ATTAAAATTA AATGAAAATA CGGGCAAGAT TATTGATTGT TTTTACAAAT
    39361 ATATAAAATC CAATGAAAAA GTCTGAATTG TGTGATATGC TCACGACCGA TATCAAGAAG
    39421 ATCGGTGAGA TGCATGAAAG ATGGATGAAC GTTCTGTATG AGGGGACGCC GGCGAAGGAC
    39481 CATATTGATG ATCTTCCGAA AGCGGAACGG ATTGCGATAG ACCGCGCCTG CTTCTCGCTC
    39541 AGTATTTTGT ACACTTCATT TGATTATCTC GCGGATGTCA TCGAGTTAAA ACGTAGAAAT
    39601 TCACTGCAAT AGAATTTTAG ATATGACAGT ATTGGTGTAT ATAATTGTGT ATATGCTGAC
    39661 TGGCGTCATA CTTGCGTCGG CGATTTATAC GATAGAAAAG AGATCTTAAT TTCTGGCACA
    39721 AAAAAATATT TGCTTTCGTT GATGATGAAA GATACCATCT GCAGAGTGAG GTCAATGATG
    39781 CGGAGTCCGA TGCGGAGTCC GTAAACGTGA TATTCACTGT GTTGTCTGCG TTCATATGGC
    39841 CGCTGCCGAT TTTCATCATC ATCCTGTATG GATTGCTGAT GCTAGTTAGA AAGATAACAG
    39901 TATGTTGTGT CAACGGCATT ATCGACATTT TTATCAAGGC TGACGGCAAA GATAACACGA
    39961 AAGCAACGGT GAAAAAGAGC GTCGATTGTG AAAAAGAAGA AGACACAAAA GAAGAAGACA
    40021 CATGGTTTTA ATGATTAATT CTACCGGGAA TGATCAGTAA AGTTTATTAT GTCAGGGTCG
    40081 GCATATATTG TGGTACCGCC ATGACATTAC GAGACGCGGA AGAGATGGAG AAGCATTTCA
    40141 CCCGCATGAC GGACGAGCTT GATCACAGGT TTGATGTCAA TACCGGATAT GTAGTCGGTA
    40201 AAAAATCTGA ATCGTGAACA GTATAATTTA TATGGAGAAC AAAAGTAACA ATTTAGATAA
    40261 GATCAGACAA GCGCGCCGCG CGGGTAACGG CGGGACGCAG GAGTATTTTA CACCGCGGCC
    40321 GCTTGTCGAC ATGATGCTTG ACAAGCTTCC CGACGATGTG TTCACTGATT TCGGCAAGAC
    40381 GATATTGGAG CCGTCCGCCG GTAATGGTAA TTTTGTTATC GCGATACTCG AACGGAGATT
    40441 CGAGAATATC AATCATATAA CGGAAATTAC GATGGCGTTG TCCACCGTTT ACGCGGTTGA
    40501 GTTGATGCCG GATAATGTCA ACGAGATGAA AGATCGGATC AAGGACATTG TTTATAAAAA
    40561 ATGTAGGGAA CTGTATGCCG CGCTGAACGC GCCGGATGAC GTCGCCGTGA AAGAGATTGA
    40621 CGACATGTGG AGCAGCACGT TCAAACCGGT GATTGATCAT AACATCGTTT GTCATGATTT
    40681 CTTCACATGG GATTTTGAGA GGTGGGAACC CCTTTCTGTC GGGGAGAAGG CACCGGCGCT
    40741 GTTCTAACGT CGGATAAATA CAAAGAACAA GATTGATTGG TTAATTTCAT CATTTTTTGC
    40801 TTTCATACAA TAATACAAGT TTTTAGGGAT TAGAGATGCC GCGAGGCCGT CGCGAGACGG
    40861 CGCGGACGGA AAGATTCCGG ATCCGGTGTG AACCGCATCC GGATATTTTT TATATGAAAT
    40921 GTTTTCATAT TTGAAATATT ACTGCTATAT TTGCTGTAAC AAAAATACGT GCGATATGAA
    40981 AATAATGAAA TCATTTGATC TTGTAAATAA CATTGTGACT GACATTGTTC CGTCTGATTG
    41041 GGGTGAATAC CGGCATGATC CGATGTGGAT ATACGTCTTG ACGACAAATG AGCTTGAACG
    41101 CGAGGGGATC GTCAAGATCG GGGAGTCTCA TAACCCAGAA AGCCGTGTCG TTCAGCTGTG
    41161 CAATGCGAAT GCCGGCAAGC CCGCGCTGCT GCCAGACGAA CGGTGGTTTA CAAAATATAA
    41221 AGTGCTGGTG CCGGAGTCAT ACACAGGGTA CGTGAATGAT AAAGGCAAGT ACAAGACACG
    41281 TATATCTGGG TTTGATCATG AAGTTCATTC GTATCTTGTC AAAAGGCATG GAATAATACG
    41341 TGTAGAGAAT CATCCGAAAT ATCCGGATAA CACCGAACTT TTCCGGATAA GTCCGGAGAC
    41401 GGCGCATGAC ATGATCTGTG AATATTTCGG CGCGGAACCG GATAACCGCC GTGTTCGCAG
    41461 GCCGAACGAT GTCAAGATTG TTTACACACC GGCCGATTGC GTGAAGACGA TGTTTGACCG
    41521 GTATATGTTC AAGATGCGGC CGGGATGTGT GTCGCCTGAT CATAAGATGG CCGATAATTT
    41581 TGATTTGTCG CAAAGGAGCA GAAAGGAACC GTTTACCATC TGCACGATGA TAGCGAAAAA
    41641 CGCGGTGTTC ATCAACGCGG CCATCGACAG GTTTGTCAAA TGCACAAAAG GAATGGGAAA
    41701 GGCAGAGATA ATAAAGCGGT GCCTGGCTGA TAACATATAC GCGTATTGTT ATACAGAGAA
    41761 TTGTAAGAAC GCGGTAAAAG AGCAGATCCG CAATCATATA ATATATGAGC TTAATATAAA
    41821 GATGGACGGC AGGATTATCG ATGAGCTTGT CGACAACGGA AACATACGCG CGATTTATTC
    41881 AATGGAAGAC AGCAGAAAAG AAATGGAAAG CAAAATCGCC GATTGCATCG GCGGCAGACG
    41941 ATTCGACGCG GTGGTGATGA ATCCGCCGTA TGACAGCGGG CTTCATTTGA AGTTTTTGAG
    42001 AAAGGCGCTG GAGATATCGG ATCAGTATGT GTTGACTATA CAGCCGGCGG CATGGCTTGT
    42061 CGGGTGTCAG ACATCGAATG ATGATACGAA GGCGATCGTG AAAGCAGCCG ACATGTATCA
    42121 TACCGTTGTC GACAGCGTCC ACGGGACGAC GATGTTCAAC AACGACGCGA TGATCGCCGG
    42181 CGAGATCACT ATCGATTTCT TTGACAAGAA AGATCCGGAC AGATGCCTGA TGTTCAACGG
    42241 GAACAGGTAT GACCGGTGCG CCGATGTTGA TTTGTATAAA CATTCGGACA AGTATGTGAA
    42301 TTTCATAAAG TTTATAGATG AACTTGTACA AAAGAACGGT AGTGTAGAAA GTCATATATT
    42361 GCGTAGTCCG AACGCGAAGT CAAAGATTTT CAGTAAGAAC TGTATTGATT ATGATAATAC
    42421 CGACTCACCT GTTATACGAA TGACTGGCTT CGCTGGTGAT AAAAAAATAA GGTCTAAATC
    42481 GAACGGTGAT TTTTGGACAC TTGGTTTGGG AAAAGGTGAC GGTAAGAGCG CAAAATCTGT
    42541 TATATGTCGG AATATATCGG AGTTTAATAA AACGGATAAA AATGAAGACC GACTTGATGT
    42601 TTATATTCGT TTTTATGACA AATTAAATCG GGATAATTGC TATAATTATT TCAAGACGGA
    42661 CTTCGCCAGA ATATGTGTCA AGCGCAAAAA ACATAATGAA CATTTGGATG CCGGTCCATT
    42721 GCGTTATGTT CCGTTCTTTG ACTTCTCCGA TAAAAGGTTT TCCGGTTCCC CGACTGATAT
    42781 AGATAACGTG ATATTCAGTA TGTACACAGA TTGGTGTGTC CAGCATCTGA TCGAGCCGGA
    42841 TACAGATATC GTTCGTTATT ATATCGAAGA CGAGCTTCCA GATTTCTATA AAATCAGAAA
    42901 ATAACGTTTT TTTTGATTTC TTGTGAATAA ATAAAAAAAT GAATGACCAT TCATATATAA
    42961 TATATGTAGG TTGTTTTATT GGAATATGAG AAAATTTGAG AACATATTTA ATTCATGGCC
    43021 GCTGAATAAA CGGTTTGAAT CATTGTATCT CGGTGTTTCC ATTAAACGAT ATAATATGGA
    43081 TGACATAGAA GAATAAGGCT ATTCTCATAA TTGTATAATT TTTTGAGTTT CCGAATTCTT
    43141 CGATAAGTTG AATCCGGAAA TTTTTTATAA GCGTCCGTCG CCCAATCGGA TAGAGCGCCG
    43201 CACTACGGAT GCGGAGGTTC GGGGTTCGAA TCCTCGCGGA CGCGCGAATA TGGCCCGGTG
    43261 ATGAAATGGA AGCCATAACT GATTTAAGTC CAGTCGGGCC GCAGGCCCAT GCGGGTTCGA
    43321 ATCCCGCCCG GGCTACGAGA AAATAATGTA TGGGGAGGCT GCTCAGACGG CGGATGGGCG
    43381 CCGGACTGTA AATCCGGTAC AATGACACGC AGCGGGTTCG AATCCCGCCT TCCCCACCAG
    43441 ATATAATGGA AGGGTCGCAT AGTTGGCTTA GTGCGCCGGT CTTGAAAACC GGAGGCCTTG
    43501 ATGGGTCCGC GGGTTCGAAT CCCGCCCTTT CCGCGGTACG CCCCTGTCGC TAATGGTGAA
    43561 GCAGACAGTC TCCAAAACTG TTAATGCCTG TTCGAGTCGG GCCGGGGGTG CGAAATATTG
    43621 GAAGTTATGG ATTTGAGTTT TGATGATTTC AGGGCGGATG TCATGTCCGC GGCGGCGGAG
    43681 CGTCCGTCAT ACATAAGGTT CGGACAGGCG GTGTTCAACT ACATAGACGA GATGTACGGT
    43741 GTCGCGAGGG ACGTACAGTT CGTCGACGGT ATAGATTGCT TTTACAATGA TAATGACGCC
    43801 GACATGTTCA TGGTGGCGGC GTGGAGACGG GTTACCGCGA CCGGCGGAAA ATAAAGTGAA
    43861 AAAAGTTCGC GAAAAATTTT TTGTTTAGAA AATATTCGTT ATCTTTGCAT TGTTGATTGT
    43921 AACGGCATAA TAATTTACGG CCTCCGAAAG GGGGTCAATG ACAGGGAGCT GGCGCAACGG
    43981 TCGAGCGCGC GTGCCTGATA CGCATGAGGT TCCGGGTTCG AATCCCGGGT TCCCTACCAG
    44041 AAAATAAAAG GGCCTTTCGT ATAACGGTCA TTACGGCGGA CTGTTAATCC GTTTATCCGG
    44101 GTTCGAATCC CGGTTGGCCC GCGAAAGGAT GCGCTTGTAG CTCAGTTGGT AGAGCACGTG
    44161 ACTTTTAATC ACGGGGTCGC AGGGTTCGAG TCCCGCCGGG CGTACGATGA TCTTTGACAC
    44221 AACAGCGGCC GGGTCGGGAA GAGCAAGGCA CAGCCAAAAA CTAAGTATGA TGACGGGCGG
    44281 CAGCATGCGG CCGTGGCCGC AATTAGAAAA GTTTGAGGTG ATGCACGTAG GACCACGCTT
    44341 CCGATCATGA CGGATGCAGT TCTAACGTAT GGTAATGACG GCCGCTGTTC GCACAATGAT
    44401 GCCTGGGTGA CGGAACTGGT ATACGTACGC CGCTCAAACC GGCGGTTCTG CAGGTTCGAT
    44461 TCCTGCCCTG GGCACGCATT AGTCAGTTGA AGTCGACGCT AAGAAACTGA CAACCTGACG
    44521 CGGCAAGTCG GCGTCGTCGG TCAGGGGGCG ATGACACATG AGGACTGCCG TCTTTGACAC
    44581 GGCAGAATGT CATGAGGGGT GACGCCCGGG ATTAACAACC ATGAAGATCA CCCAATATAT
    44641 CCATGTCGTT CAGCGGAAGG ACCGGACGCT TCTAACGTCC AGACGGGGGT TCGAATCCTC
    44701 CCTTGGGTAC AGGATATACG TCGCCCCGGT GGTGAAATTG GCAGACACGT CTGACTTAGG
    44761 ATCAGAAGGT TCAGGGTTCG AGTCCCTGCT GGGGCACAAA ATATTGATAC GCCGCCGTCA
    44821 TCTAACGGTC AGGATTCCGG ATTTTCATTC CGGCAACCCG GGTTCGAGTC CCGGCGGCGG
    44881 TGCGAATGGG GAGGTGGCAG ATGAGGTCAT TGCGCCGGTC TGAAAAACCG GAGGAGCCGG
    44941 ATCGTTACCG GCCCGCCCCA CGATACGTTA TTAAGCAGCC GAAATTGCTG TCCCGTAACC
    45001 ACGTAAATCG GGCGCGACGA AAGGGCGGTT GAAACAGCCC GTACGGTTCT ATAGGTCAAC
    45061 GGTCAGACTA AGTGCCTCTT AAGCATTGGA TCCGGGTTCG AGTCCCGGTG GAACCACAGG
    45121 GCGGGATACA ACTGAATCTG TCATAACAGC AGGGTTGGAA TACCCTGTGT ATGTGTGAAG
    45181 GATATGAGTG GTTCCTGCCT GAATGATAAG TCGGTTCGTT TAATCGGAAA AGGACAGCGC
    45241 GTTGTTTGTT CAGGCTTCCC GATAAAGTCT GCAACCGGTT GGTATCGGGA TCAACCGTTT
    45301 GACGTGAAAA TCATGGTTCG AGTCCATGCC CGGCTTCTGC ATCTAAAAGT TAATACGTAT
    45361 TGTCAATTGT CATAGGACAT GAGCCTGTGA CGACCGACGG GGCAGCTTTC GCCGCGATGC
    45421 CCGGCAACAG AAATTCGCGG CGGGTATATC CCTGTCGAAT AGACGGCAAG TTCACCGCCC
    45481 TCTCACGGCG GAAACCCGGG TTCGAGTCCC GGCGGGGATA CATTGAATGT TTATAGATTA
    45541 TGACACCTGT TGTTATATTG ATATTATTGC TCGCTGCCTG CTTCGCCACA GCTTTCGTCT
    45601 CAATCGCAAG GATGATACAG AGACAGTCCG ATGCCAATAT GTATGTTCAT CCGGATATGA
    45661 TCCGCAAGTT GCGACTGTCT TTTGTTTTTA TGGTTATATG CGCGGCGGTC GCGGCGACAT
    45721 TGATTTTGTT CTTTGGATCA TAAAGTTGCT TATTACTCAT TTTTTTCATA ATTTATAATT
    45781 TTTTTATAAT CGGATCCGTC GTGAGATGTG TCCGATTATT TTTTGTATAA AAATTCCATA
    45841 TGTCAAACAT AATGCTTATA TTTGTACTGT TAAAAACGTA ATAAGTATGA GAACAAAAAT
    45901 TAACATATTG ATTGACAATA TCAAAGATAG TTATGCACAT ATTCCGTATA CGATCCGTCA
    45961 TCGACGTGTG TTCAGAATTG TTGAGCGGGA GTTCACCGGC AAGGTGACAC ACTGGTTCCA
    46021 TGATATGGAC AAACTTGCTC TTTACACGTT CGCGCCGTGG CTTGGCACGC AAAGGATAAG
    46081 CGATATCCAT TGCCGCCGCA CCGGCCATCA TCCGAAATAC AAAGATAATA CCGGTAAGAT
    46141 CGTATATAAA GAAAATATCA CTGATGACAA TATCGCGGAG ATGTTGATTG ACTGGGAATC
    46201 CGCGCGGTTT ACTAAGCCGG ATAAGCCGTT GGACATGTAC GGCACGCTGA TACGGTATTA
    46261 TCCGGAGCTC ACTGCCCGGG CGTGTAAAGT CATAAGGGAA CGGTTCCGTC CCGAAACACG
    46321 GGTGCATGAT CCCGCCGATA TAATACAGGC GATGAGAATC GGGATGTTCT GGTGATAATT
    46381 TTTTATTTTG AAAATTTTTT ATTTACGAAA TATTCACTAT CTTTGCGATA CAAAAAAAAT
    46441 GAAAGTTGTT TTGTTTTATT TGCCATGATT GTATAAACCC GTGTCCCGGC CGGGACGGTA
    46501 CCAGACGCGG GTTCATTAAA AGATTATGAA AAATTTCGGT CCGTCTGATA TATAATATAT
    46561 GAATGACGGA AACGCGGTGT TAGTATAACG GTATTATACC GGCTTCCCAA GCCGGGGACG
    46621 GGGGTTCGAC TCCCCTACGC CGCTCAAAGA ATGCTCATTG AAATACAGTT AATTGAGGCG
    46681 TGATGTAATG GTAGCATTAC TGATTTTGGT TCAGTCCGTT CGGGTTCGAA TCCAGACGTC
    46741 TCAACCACAG ATAAGCGGCC ATTGCCAGGC CGCGGGATCC TGAAGGGTAT ATGTGTGGAT
    46801 CGGGCCGGGC AGGAAGGCAA TACCACCGGT TATCGGATCG CTATACAGCT CTGCTTTCGG
    46861 CGGCGGATGT CCGGATGATA AAAAGCGCCA TTCGCGGAAT AGCGGTTGCA AAGAAGAGAT
    46921 GACCCCTGCA GGATCAATTT GGAAAGGTGT GATAATTGGT AGTCGGCCGC TCTCGAAAAG
    46981 CGGTGGTCGG GTAACCGGCT TGCGGGTTCG AGCCCCGCCC TTTCCGCCAG AATGATGTCC
    47041 GGCCTTCCTC CGGGAAAACA CGGAAATGAG TTACGGTCAA GACTCACGTT AATCAAAATT
    47101 GTATCGGGAC GGTCGCGTCC TGTAGTTGGA TGTCATTTGT TTTCATAACT GTGTTTTTGT
    47161 TGGTTGCGGG TATAGCACAA CGGTTAGTGT GTCAGCTTGC CATGCTGGAA ATGCCGGTTC
    47221 GATTCCGGCT ACCCGCTCAA AATTTTGAAA AAAGTTTGAA AAAAGTTTGG CAGTTACATA
    47281 TATAATTTAT GTTGATTGTC AATAAGATAA ATAGCGGGGT AGAGCAGAGG CAGCTCATCA
    47341 GGCTCATAAC CTGAAGGTCA GGGGTTCGAA TCCCTTTCCC GCTACGAGAC ATGCGGATAT
    47401 GGTGTAATGG ATAACATTCT TGATTCCGGT TCAAGCGATT TCAGGTTCGA GTCCTGATAT
    47461 CCGTACAAGC AGAAATTTTG TGGGATAGAG CAGAGGTAGC TCATCAGGCT CATAACCTGA
    47521 AGGTCGGGGG TTCGAATCCC CCTCCCGCTA CCAAAACCGT GATGCCTTCG TAGTTTAACG
    47581 GTAGAACAAT GGTCTTTGAG AATGTTGAAT ACAGTTTGTA TATGATGTGT ATGAATGCTA
    47641 GCATTCATCC AGATCTTTAT ATAGAGTGTA TTTGACACAA TTGGAGCTTG CAAATCGAAA
    47701 GGTTTGCAAT GGACATGATG ATAACGTTGA ACCCGTAACA GGTCACGCTG ACGGTAACGA
    47761 CGTCGGAACG GTAGATTTGC CGGCCGCGAG AGAGTAGATA ATCATGCACC TGTAGCGATT
    47821 GATTTCGTAT GGTGAATACG TACTCCAGAC CACAACGATT TTTGTCGGCA TGGTAACATG
    47881 CGTGGTAAGC AAAACCATTA AGTGTGGGTT CGAATCCTAC CGAAGGTGCG AATATTAACA
    47941 GACAGAATTA GATTTATTGA TTATGACAGA AACAAAGATG AATACGCTGC TGGCCAGGAC
    48001 AGATCATGCT GCGGCGAGTG TGAACAAGAT GTTTGCCGAT TACGGCGCTT TCTTCAAGAC
    48061 GAAGCAGGGC GCATTCAGAG GCGAGAAGAA GACTTTCGAG CCAAGGGCCG GATATTTTGA
    48121 GGATCCGTCT AAAATTGGCA ATACTAAGGT TGTCACCACG GTCGGAGAGA AACTCGATTG
    48181 GTTCAATGAT CGTCTTAAGA AATATCTTAA GGACGTGTTC ACAGTTGAGG AGACGAATTC
    48241 CGCTGGCGCG AACAGAGTGG AGCTTGTCGT CAACGGCAGG TCATTCGGAA AGTTTACCGC
    48301 GCTTGAGCTT ATGCGTCTCA AGTCATTGCT GACCAACTCC TCGCTTTCCA CCGTATATGA
    48361 AAACATTCCT GTCCGATCAG ATGCGGAGGT GTGGAGTCCT GTGACTGATC CTGAGTACGC
    48421 CGGACGTGAG GTGTTCCAGA CGGAGCTCGT CAAGGGCGTT ACCCGTACAA CAGAGAATGA
    48481 GGAGGTGATC CTTAAGGATC CGAATCTCGA TCCTGCTCAT CTTCCTTCAA ACTATTCGGC
    48541 GAAAGTGACG GTTAAACGCA AGACCGTCGA GACTGGTGAT TACACGCAAC AGAAGTTTAC
    48601 CGGCGAGTGG ACACAGCGTC AGCGCGCCGA ACTGCTCAAG CGTAAGTCAG ATCTTCTCGC
    48661 CGCCGTTATT GCCGCGCTTA AGGAGGTCAA TGACACCGAT GTGCAGCTAC CGGAGTTCGA
    48721 CGTTGATTCC ATTGTTGACT ATATTACCGA AGGGTAATTG ACAATAAGAG ACAGACGCCT
    48781 TCTCTGATTG GCGTTCAGTA GCACTGATCA AGGATCTGAG CGTGACGCGA AACACCTGGA
    48841 TTGATTTTTT CTTTGACATA ATAATTTTTA TATATTGACA AAAGCTTCAG CTTAAGCATC
    48901 AACGTTAACA AGATCCTGGA CGATCAAGTT TTAGTGTTGT GTCAATAGCT TTGGCTTTAC
    48961 AGTCAATGTC TTGATGTCAG CGTTTTGATC TATACACTTC AAGACCGCGG TTTCGCGGGT
    49021 TCGATTCCCG CATCCCCCTC TACTTTTATT GAATATACGG GGGATTGCTG AAGTGGTTAA
    49081 CAGCGCGGTT TCAGATTTTC ACATGAATGA ATATCGATAA AGCTTCAGTA TAAATACGTT
    49141 GAACACATCA GACAAAATTT GGGGCGGTTT TTTGAGGATA TTTGGATTAT CGCCCTGGCC
    49201 GGATAGCTCA GTTTGGCAGA GCGCAAGCCT TGTAAGCATG AAGTCTATAG TTCGAATCTA
    49261 TATCCGGCCG CGAGAATATA ACGGGTTGGC GGAATGGTAT ACGCGCGCCG CGTGAATTAT
    49321 TTTGCGGTGT ATTGTTTCCG GAAAATTCCA GGGTTCCGGA TTGATGGTTC GAGTCCATCA
    49381 CCCGTTGCAA GTTTGGTCCC TTAACTCAGT TGGTCAGAGT AACTGACTCA TAATCAGTAA
    49441 GTCGGGGGTT CAAGGCCCTC AGGGACCACA AAAATCGGGA TGTAGCGCAG TTGGCAGCGC
    49501 GCCGCGTTCG GGACGCGGAG GTCGGAGGTT CGAGTCCTCT CATCCCGACC AGTTCGGGCT
    49561 TTTGGTGATA ACGGTCAGCA CAGCGGCTTC GCATGCCGCA GGTACGAGTT CGATTCTCGT
    49621 AAAGTCCACT TTATTTTTAC GGATATGTCA AAAAACAGGA AAGATATTTC AGCGGTGGTT
    49681 TCTATTGGTG ATCATATCGA ATATGCGAAT TCATCCGATG CGGTTGACGC GGTTCTGATG
    49741 ATATTGGAGA AGAATGGAGA GAAGATGACG TAGAAAGAGC TTTCCGACAT CATTTTTGCC
    49801 GCGGTGGAAA ATATGCAGAA ATCTCCGGTC GATGTTATAT ATTCGCTTAT CCAGAATCTG
    49861 GTGAATGACA AGGATCTTGT TATGGTGCAG TCTGCAATTA CGTCACATGA TGTTGTCAAT
    49921 GATTCTGATA TGGCATATAA GATTTGGTCT GCTGTCACTA AGATGTTCCA GTCTTGTTTC
    49981 GCGCCGACCG ATCTTCTGAA CAAGATGCTT AACCTGGTAA AGGCCATGTA TAAAGAACTG
    50041 TACAGGTCAA GTTGGTAATA TCTGTAATTT TGGATTTTAC GAACTTTTTA TAATGAATTT
    50101 TTCATAATTG TTTTTTGGTT TCTCCGCGGC AGTGACGTCC CGGAGTTTTT TTATTATAAA
    50161 TAATTATATG AAACGTTTTT ATAAAGTACA AGAAGAGTTT GACATGTCGG AGATATCCGA
    50221 CACGGACTGC ACTGATACGG ATATGTCCGT TTTTTGAAAG TATATTGAAT TATTGGATTT
    50281 TATAACTTAA ATACAATGAA CCATATTAAC GAAGATTTTG ATTTGTCTAA TATGTCAGAT
    50341 ATAGACTATA TTGATATATT TGCTGACATT GATCAGGATG CAGAAATTGT TAATAATTTC
    50401 ACCAATGCAT TAAGGCGAGA TTTGTATCTT ACCAATACAG CAATTCCAGA TAATTTTGAT
    50461 GTCGGCGGGG TTGATTTAAT CAAAATAGAT GACGATTGCA TCGTTGGGAA GATTTTGACA
    50521 TGGGACGCGG AAAAAGTAAT GCATCATTTT GGATTATACA GATTGTTTTG TTCGATTATA
    50581 TTATATCCTG GCAAAGACGG GCAGATAGAG TTCAATAGGC GGATAGGTCT TCCATGACGG
    50641 ATTGTGTCAA AAACCGAAGC ATGTAATGTC AGAATCGTTA CAAGTAATTT TATGATGACA
    50701 GACGGCGCGC CATTTTCCGT TGACGGCGAG GTGACAACCG TGGTCAGGTC GTGATGAAAT
    50761 TAAATGATAA TATATAGGTG TTGCATTGTA TTATTAAAAG ATAAGCAAAT ATATAGAAAG
    50821 TCAATGAGTA ACCAGATTAA AATACAAAAA AATCAATACC TGAACGATTT TTTAGTAACA
    50881 GAAGATTTTG ATTTCAGCGA CATGTCAGAT GTCGACTACA CTGACACTTT CAGTGATATG
    50941 GATCAAGCAG CGGAGGAAAT GTTTGATTTC ACGGCATGCC TCCGGAAATC CATTCTTATA
    51001 CGCGCACAGA CACAAGAGAA GAAAGGATTT ATCCGTGGTT CAGATCCGGC ATTTGACTCG
    51061 CTTTTCGCCA CTGCTGTATC TGGTTCTGCT GCAGACGGAT GAAATGTAGA TATCAAATCC
    51121 ACATCAGAAG CAATTCTTCT TAATATATTT GGTGGAACAT CTGTGGATAA TAATGGTTTC
    51181 CATACTATTT GTATTGTGCT AGATTTAGCG TCCGCCACTG CATCGTGAGT GAAAACTGCG
    51241 CGATGACGTC TATTATCCTC ACCAGAATCC AATACACGAT ATATTTTGTA TATCCGCCCT
    51301 GCCGGACCGG GGACTGGAAA AAGAAACGGA TCGATGATTG GATCACCGGA ATATGTGTTC
    51361 GGCGATGTCA TTGCTGGTGA TCCCGTTATT GAGCCGATGG TCGGGCTTAA ACCGATAACA
    51421 TTGCGTACTT TAATCGGCTC GCCTGTGGAA GTGACCGGAG ATTTTATCTG TACTATGGAT
    51481 CCCGCTGGTC CGTTTGTCCC GGGTTTTTTG AACGGAGCGC CGGAACGGAT CGGTCAAAAC
    51541 TTCGCGGTCC ATGTGACTGG AGAAGAACGC ATGTCACGTT CCATGACATC ATTTTTGTGG
    51601 GACGGAAAAG GAAATATTAT TCCGGCTTTC ACTGATGGTA TCAGACGGGT GGTGAAAGGT
    51661 TTTTTTGTAT ACCCACCGCA TCCTGGCGCC CGTTCTGTGG AACGGCGGAA ATCTGAATGT
    51721 GACCTTATTG TGATTGGAAC CTCATCATCG CAGCGGAGAC TGCCTCCGAG TCTTGTCGGC
    51781 AAAACGCTTC CGGATATGGA AGTTTCGACC GGTAATGTGG TTGTATACGG TGATCCGGTG
    51841 GTATGTGTCA AATGATTGGC AAAGGTCAAC GGCGTGTACG TTGAATAAAA TTAGACAGAA
    51901 AGAATAACGG TAGTTAAAAA ATATTGTTTG ACTGAAGAAT TTGATCTGAC TGGAATGTCC
    51961 GAAGTCGACT ACACCAACAC GTTTTCTGAT ATTGACGAGA AAGAACAAAA GAAATACACA
    52021 GAGGAGTCCA TATTGCGCTC GCATATATTG ACATGATACG GCGAGTCGAC CATACCGGAT
    52081 TTCATCTGGA ATGATGAATG CACACATGTC GATTTGAAAT TTCCTTCGCA TTGCGATTTC
    52141 TCGCATGACA ATATGAATTT GTATCTTTTT GCTGACGGTG TCGCACTCGC CGAAATTGTC
    52201 CGAAATAATA TCAGTTATAC GATTGATCCA TTGTACCAGA TAATCGTCAA ATTGACCGCG
    52261 GCCGGACATG GAGACGGCGG AAATATGATT TATACAGGGA ACATGGACAT CGATTTGACT
    52321 GGATGTCCTG ATAAATGTGG AAGGCTTACC ATTCAGTTAG ATGAGCCGTT TAATACATTT
    52381 TCTTTCACCG GCTCCCCGCG GGAGGTCGAC GGAGATTTTA TCGTCCGTGA TATGTGGGCG
    52441 GACGTCAATG ACATGACTGG CGGTCCAGAC AGGATCACCG GGTCGTTTTA TTGGTATGCA
    52501 AAGGCGAATA TTCCAGGCAG GCTGAAGTCA TTGTTGGGAT GCCCGTTCGA AATTATGGGC
    52561 AATATGTCGG TTGTGAATTC ACCGTGCGCT CGATTTCCGT TGAATGCAGG GCATAAAGTA
    52621 AAAATCGGTG GATTACTAAA TGCCGGCTAT CTTTCTCAAG ATACGATTCC GGATATGATC
    52681 AAAAAACGGG GATACACTGT ATTGTCAGAC GGTGCGGTTT TGGAAATGAC CACAGGAGGA
    52741 AAATCTGCTT GATCACACGT AATTAAAGGT GACGACCGTG AACGAGCCGC GCCGGATTTC
    52801 AAAGTTGATG GAGATATATA TTCCGCCGTA TACATCGCAT GGAACGATGA GATCGGAGAT
    52861 AAGACTTATA TATGGCAGCT GCCGAATTCA TAAGTAAAGA CCGTTAAAAT AACATAATAT
    52921 AAAAAAGTTC CGGAAATATT TTCATGTTTC CGGAACTTTC GCTATATTCG TGCTACAAAA
    52981 ATAACAGGTT ATGGAAAAGA TAAATGATAA CGTGATGAAA TCGACATATA TCTATATAGC
    53041 GACGACCGAT CAGTTGCGTA AGCAGCGTAA GCAGAACGTG TTTAAGGTCG GATACGCAGA
    53101 TGACGTCGAG CGAAGGATGA AAGAGCTGCG CGGATATGCG AGTTCCAGGA ATGACAGGTG
    53161 GTACGCCATG CATGTGTATG AGGTCGTCAA AAATCCCGGA AAGAATCCGG ATCACGAGTT
    53221 TCATGTATGG TATGAGATAA AGCATGGTGT CAAACTTATG ACCGATGACG AGATCCGCGC
    53281 GGTCATTGGG TTGGGGTAAA ACGACAAGAT AAGTGAGAAG GAATTATACC GCGGCATATC
    53341 GACAGACAGT GACGTTTCTG TCACAGAACT TGACAGTAAG GTACGGGAAT TCCTCCGCAT
    53401 CGGCAAAACA AGTAAGACCG TCAGGACGAA CTGGTGCATC CCGGCGAGCA GGACCCCGCG
    53461 TGAGATCGCG GACATGATGG TTGATAAACT GACGGCGATC AATCCGAGAT TTTTTGATTT
    53521 CGATTCCAAT AAGAATCTGA AAGTTTGCGA TTTCGCGTGC AAGGACACAT CGTTCGTGAA
    53581 CGCGCTGTTG GACGCGATGT TCACTTATAA TAACGGAATG TCAATGTCGA AGTCTAAAGC
    53641 GAAATCACTT ATAGAAGATA TCCTGTCTGA ACATATTTTC GCGTATTGCC TTGATTCTGA
    53701 ACGTGAAAAC ATTATGAATG GAGTAAAACG ACATATAACG AGTAATCCAG ACATATATAA
    53761 AAAGATGGAC GGAAACAAAC TGAACGATAA AATATTCCGA AATTTCACAG TAGAATATAT
    53821 GGAAGAATAT AACAGAGATA CGATGGACAG CAAACTGGAT ATGTTGAGTG GCGGTGGAAG
    53881 AAGGTTCGAC GCGGTTGTAA TGAACCCGCC GTACAGTACG ACCGGCGGCG GCAATCTTCA
    53941 CCTTGATTTC ACGAAAGCCG CGCTCGAGAT AGCGGACAAT GTCGTGTCAC TGTTTCCGTT
    54001 CAGCTTTATC AAAAGGACAA GCAAGCAGTA TGAGAAATAC AATGTCGCAT TCGACGACAG
    54061 ATTGTTGTCA GTGGAGGAGA TTTCATCGAA AATGTTCTCA GGGACGAACA TGCAGAACGT
    54121 CGGCATATAC AATTTCGTGC CGTATAACGA CAGTGTGATA ACTGTGACCG ATTTGACAGG
    54181 TTCGACGAAA ACAGTAAGGT CTTTGTCAGA GTCGGATGTC GTCAAAGAAG AGTCTGAACT
    54241 TTTCGACGCG ATGAAATCGG TCGGTCATAT AAATCATGTC GCGCTATTAC GTGATGGCCG
    54301 AAACATAAGG AAAATGAATC CAAATTTATC TGCCGCCGAT GCGCAAATAA TCAAATGTAA
    54361 TGAATTAGCA GCCAAACAAT CCAGTAAATT CGACAATAAA AAGGTTTGTC TTGTCGCTTC
    54421 CGCAATAAGC GGAACGAATA CTAAATTTAA CGGCAAAATA ATATCACAAA GTTCTGGACA
    54481 AATTTGTGAT ACAGTTGAAT CGTTGAATGA TGCGCTTGTA CATATGACCG CGCATAATTA
    54541 TTGCGGGCTA TTCGTTAATT CGGTAAAGGC TGCGAAACAG CTCAAACAGT CGTGTCAGGG
    54601 AAATCTTATT CGTTTTTTGA TTTACCGGTC ACAAAAAGAT AGACGTATAA CGGCAAGGAC
    54661 GCTTGATTCG ATTCCCAACA TCGACTGGTC AGATTCGAAG GCGAAGACAG ATCAGGGAAT
    54721 ACTTGAACTT TGCGGCATGA CACCGGACCG CGCGAGATAT TGGGCGGAAT ACTGCGCCGA
    54781 CAAGATTTAT CAGGTTGATC ACGGCAAACT GGTGTAATTA TGGAATCCAT GAAATCATAC
    54841 GGCAATTATT CTCGCGTCTC GAACATTTCG ATCCCGCCAT ATTGCGCGGC CGCGCGGGAA
    54901 TATGACACGG CGATATGCTA TCATCTGAGA TACATGAACT ATATCGCGCA TCCGAATTAT
    54961 TTTAACCGCG GAACCGGATC AAAGATATGC CGTGTCTGCC CGCACTGTGT CGGCAGATAT
    55021 TCGGTTTACC CTAAAATTGT GCACGGTTTC TTGTGGAGTA TAATGCGCCG GTCGGAATCA
    55081 TATTCTGTTC ATGTAGAAGA TCAGCTTGCC AATATTGACG ATTACGTGTC GTATACCCGT
    55141 TACGCGTCGT ATCTTGCCGG GCTAACGGAT GATACATATT ATGACTGCAA CAGTATCACA
    55201 TATTCATTCC ATATTGTCAG ACTGTATATA AACAAGTGGC ACGCTGGCAG ACATGCCGAA
    55261 TATGATGTAA ATGACATAAA CAGTACAGAC TAATGACAGT TAATTTACAA ACGCCGATAC
    55321 GTGATTTCAC ACAAGGTCCG GCGCCGGGAC AAAATATGCT TGATTTTAAG CGAGACCTGA
    55381 CACCGGCGCA AAAGTACATG CTTACGAGAA TAAATGTCAT GTCGGCGGTC AAGATGTATA
    55441 TGATGTATCA TCTTGATCTC AAACTACCAG TGAAGAGAAT GACGCCTCCT GTCGATATTA
    55501 ATGACACGTT CGATCCATTC CATCCGTTCC ATATGATTTC TTTGAAATAA TGCGTCAGTG
    55561 AGCGATATAT AATATATGAA ACGGTCGTAT GGTTGAATGG TAACAATGCC GGCTTGTCAC
    55621 GCCGCGCGGT CCGGGTTCGA ATCCCGGTAT GACCGCAAAT AAAATAATAA CATGTCCAGG
    55681 GATCAGTGGG ACGGCAAGCG CGGGTCGGCG TGTCTGTAAG GTGCACACTT AGTAACGGCC
    55741 TTATGGTGTG TGAAGTCCCG GGTTATAGAT GTCCGGAAGA TCAGATACCC TATGAAACCG
    55801 TCCGGACATG TTTTTTGTAT ATGTCTTTTT CGGTCAATGA ATATATCAGG TCCGGCGGAC
    55861 GTTCACTTGA CGCGGGGATT CGCGCGGGCA GGCGGTATTC CGTGCTTGAG TCGTTTTACC
    55921 CGCGGGGAAT TGTGCCGGCG GATGTACGGA ACAGGTTTGG CGCCGATCCA CGGTTCGATT
    55981 TTATCAATGA GAATCTGAAC ACGCATGATT ATAATATCAT GATGAAGGCG GTGGAGCGGT
    56041 ATCTCGGTGA TCATCTTGAC GGATGAAATC CGCTGTTCGG AAAAGACAGG GAGCTTGACA
    56101 TGATAGAGCT GCGGTTTCCG TCGTTCATCA TGTCGGAAAT ATATGAGGAC GACCCCGGGC
    56161 TTAGGGATAT ACTTGACTTT TATGGGTATT ACGTCACCCA TATTGAGGAT AATGTCATTC
    56221 AGGTCGAGCC GAAATATTCC AGGAATATGA GTTCATACAT ATACGGCGAA TGCCGTGGGA
    56281 TTGTGTTCCA TATGACAGAT GTCAATAATA TTCCATCAAT AATGCGGAAT GGGCTGAGAA
    56341 CGAAAACGGC GAGGTATCGT ATTTTTCCGC GGCGTGTGTA TGTGTTCGCC GATCCAGATA
    56401 TCATGGATGT TAATGACGAT ATATTCGCTG AATACGCGCC GGAATTGATG GAGCGTCCAG
    56461 AGAATTTGTC CGTCCTTAAG CTTGACGTCC GCGGGATGGG TGTCGATTTT TATCAAGATC
    56521 TCGCGATGGA CAGGGACGGT GTGTTCTTCA CGTATACGAA TTTGCCAGCG GCGTGTATTG
    56581 TCGGATGCAG TCGCGTGTTG AAATAAAATA TATCAGAATC ATATATAATT TAATATGGAT
    56641 AATAATCTTA GGAAATTCGG ATGGATCGCG TTTGTAATGG TATCAGTCCT GCTGTTGGTG
    56701 ATCACGTCTT CCGGCGTGTG GAACGCGGTT GCGCTTAAGT CAGTTGATCC TTTTTATGGA
    56761 TGGATTGCCG GAGCGAATTT CATTGTTTCT GCATTTTTTA TCTGGAGATA TTTCAAAGAC
    56821 AAACTGTAGT CAATACAGTA AAAAACAAAA TATTGTGTGT TATGAAGAAA TTCATTTCAT
    56881 TCATTCTCGC CGCCGCGATG CTGGTTTGCG TCATGTCATG CGGTAATAAC AAAAAGGCGG
    56941 ATGTCACGGA TCAGGACAAT GTGACTGTAA TCGCGTCCTC TGCTGATTCG ACCGCCACGG
    57001 CGGATTCGGT AGTAGTTGAA TAATTTTTAC CGGCATAACG GGTGTTTACC CGTTTTTTTA
    57061 AGGCTCTGTA GTTAAACGGT ATAATCTCTG TTTTGTACTC AGATGTTGTC GGTTCGATTC
    57121 CGGCCGGAGC CTCTAAATTT ATTATTCAGA CAGAAATGAA ACAACGTATT ATCGCGATTC
    57181 TGCTCGCTTT GTTCCTTGGC ACATTGGGCG TGCATGCGTT TTATCTTAAC GATAAGAAAC
    57241 ATGGTCAGAC GCTGCTTATA CTGACATTGG TCGGATGGTT CACGTCATTC CTTCTTATCG
    57301 GGTTCATCCC GCTTGTTGTG ACAGCGGTAT GGGCATTTGT TGATTTCGTC AAACTGTGTC
    57361 TTATGTCCGA CCGGGAGTTT GAACGCAAGT ATACCTGTCC GGAAGAAATT ATCGACATAT
    57421 CAGAATAGAC ATATTAGAAT AATTTCTTTC GTCTCGATAT ATAATATATG AAACGGGTTA
    57481 TAAGACCCGA AATGCCACTT TAGCTCAGTC GGTAGAGCAG CGCATTCGTA ACGCGCAGGT
    57541 CGTCAGTTCG AACCTGATGA GTGGCTCAGA GAGTTGATGG GCGTGTGGGA TGAGCGGTTT
    57601 AGTCCACGGT CTGCAAAACC GTTTGACGCC GGTTCGAATC CGGCCTCGCC CTCGGATTTG
    57661 GATATTTAAT GTGATATATA CAATACACAT AGATTTAATA GATTTAAGTT TTTGATTACA
    57721 CCTCTTTTTT GGTCCCGGAT TTGTTGTGAA ATAAGTTCGG GACATTTTAT ATATAATAAT
    57781 CATGGATAAC ACACGGTTTG AACATTATTA TGAGAAAGTT GACGAGGAAC GCGACATGCG
    57841 ACGTATCGGA TTCGTTCTCA CATTGTATTA TGCCAGGCGG TTCGAGATAG TGACGTCGAA
    57901 CATCCGGACC GCGATGAAGG ATTTCGACAC GGTGTTCCGT CCGTCTGCAG AGCCGACAGT
    57961 AAAGAAGTAT AAGATGCTGT CAACATATTC AACGCGAAAC GCGCATAATG TCGATGAGAA
    58021 CGGAAAGTCA ATATTGTGTA AAGGCATAAG AAATTCGCTG CTGAAAAATG ATTATATAAA
    58081 CGTCATTGAT CTTGACCGCC GTATAACCGG AAAAAAATAT GCTGTGGAAC AGTTTTCTGT
    58141 CGGTTATATA CGTTTATTGT CGTCGATTTC AGAACAGCAA GGATGTATAA TGAAGCATTG
    58201 CAGGATTATC AGGTAATAAT TTTTTGAAAA TATTTTTCTG TTACGGAAAA AACTCTTATA
    58261 TTCGCATTGT CATTCTTGAT GACATATTGT TTAACCTTTT AATTTACAAA GTTATGGCTA
    58321 AATTGAAGAA GAATCAGTTC CAGAGCGATC TGATGCGTAA TTACAAACAG CTGCGTGATT
    58381 CCAAGGCGCA GGCCGTCGTC ACGAACTGTG AGAAGGTCTA CCGCCGTAAG ATCGAGGATC
    58441 TCGTCGAGAG GTGCCGTCAG GTCGAGATGG ACAGACAGGA TATCATCAAC GAGCTTGTTC
    58501 CGTCCGGGTT GGGTCAAACC AATGTCGTGC CATCGGACTT TTCCGCTGAG TCACTCTACC
    58561 AGAAGGACAT TGAGATGGGC AAGGTTGAGC GACGCGCGAA AATCGAGCTC GAGGTCGCAT
    58621 GCGACCGTTA TCAGAAGCTG TTCGGCCCGT TGAAGGAAGC TGAGTCGATC AAAGAGATCC
    58681 TTCCTGATCT CACGGTTTAC GAGTTCGAGG AGGAATAATG GGTTGCGGCA CATATAGCTC
    58741 CGCCGCACGG GAGATCCGTG CGGCGGAGAA TGGTTATCGC GACAAATCCG CACGTGAGAT
    58801 ATTCACGGAG CGGTCATTGA ATTCAGAGAT GTCGCCGTAC GGGCTTGACG TCAGGGAGTC
    58861 TCGCGATTCA GCGGAACATC CGGATTCGTT CCCGATCATC ATCGCGCTTG ACGTCACCGG
    58921 ATCGATGGGC TCAATCCCCA CGTATCTTGT CAAGAGGGGA TTGCCCGCCA TCATGGACAA
    58981 GATCATAAAG TCCGGCATTA AGGATCCACA GGTTCTTTTC CTTGGCATCG GTGATCATGA
    59041 GTGGGACGAT GCGCCGCTGC AGGTCGGACA GTTCGAATCG TCTGACGAAC TTCTCGATCA
    59101 CTGGCTCACG AAAGTATACA TCGAAGGGGG CGGCGGCGGT AATGACGGTG AGTCATACCT
    59161 GCTCGCGTGG GATGTCGCTG CGAGGCATAC GTCGACCGAC GCGTGGGAAA AACGCAAAAA
    59221 GAAAGGATTG TGCGTCACAA TTGGTGACGA GAAGACCCTT GAAACCGTAC CGCTTTCCGA
    59281 TATGAAGAGA TTATACGGTC CGGATTGCGC CGGTCAGTCC GCGGGTGACG CGAACATGTT
    59341 GTTTGTGGCG GCGTCTGAAA AATGGGAATG CTTTCATATC AACCTGACAT CCACATATTC
    59401 CGGAAAACGC CCTTCCGTTC AGTCGTTCTG GAAGCAGCTA TGCGGTGATC ATTGCGTTAT
    59461 CGTTGACGAC AAGGAGAAAG TCGCGGATGT GATTGCGGAT CTCGCCATAA AGACATACGG
    59521 TGAAGTCAAG CCTGAAACTG TCGGGCTGGA TGACGATGAT AATTTCACGA TCAAGCCGGC
    59581 GGGCACAAAG CGGGCCGTTC CGGATGACGA CTGGGACGAT TAAAAATCAG CAACATCAAA
    59641 ATAATTACAT AAAAATATGG GATGTATCAA TTACGGGACA GCTCCGATTG AGGTCGAGAA
    59701 GCAGGAACAG GTGAAGTCTG ATACCGAAAA CAAAGAGCAT CAGAATAACG ACGCGGCGGA
    59761 AGAATCTTAG TTCGGCGCCG GAAGTGAATG ATTCAGCGGA TCCGTTTTTT ACAGGCGGAT
    59821 CCGCGTTTTT TATTATAAAA ATTTCCATAT GTGAAAATAA AGCGTTATAT TTGTGTTGTT
    59881 AATTGAATTG GATTATGGTA GAGACAACAC ATGTAAAAAC AAATATCGTT ATCGGTATGG
    59941 GATTCGGTGA CGAGGGAAAA GGCAGAGTCA CCGCATGGCT CGCCGATAAA ATGGCGCGGA
    60001 CAACGTCGGC GCCGTACAGA GACAAGGCGG CGTGTGTCGT CAGGTTTTCC GGCGGGCAGC
    60061 AGGCGGGACA TACCGTCGTG TCGAAACTTG ACGGGATGAT ACCGTACACG TTCGAGTCAG
    60121 ACAAGTACAG TCATCAAATC CGTCATGTGT TCTCGACCCT CGGTTCCGGG ACGCTTTCGG
    60181 ACTTTAATAC GTATGTCTCG AAATACTGCG TGTTCGATCC GCAATGCGCT GTGAACGAGT
    60241 TCCGTGCCAT CGGGAATGAG ATTGAGAACG AGCTGGTCGG AGTCCCGGTC AAGGGTTTTG
    60301 ATATGATCAT GCCAGATGAC GCCGCTCATG ACATGTGCGG AAAATATTGG ATGTATCTTC
    60361 CGAAATGCGT CATCGACCCC CGCGTCCCGT TGACCACACC GTATGAGGTG TACGCAAACC
    60421 AACATTCGGG TGACACCATT TCGGACGGCA CGTGCGGGAT GGGCGTGTGG GCGACGCGCG
    60481 TCCGTGAGAC GGCGGGTATC TCGATCACCG CCGGCGATAT GCGGTATCCC GTCGTCTTAC
    60541 GGACCAAACT GAAATCACTC GCCGGCTGGT ACCGCAAATC CGGCGTCTTG CCGGCAGATA
    60601 TCGATCTCGA GCTCGACAGA TGGCTTTCCG CCGTCGATTT GATCATCAGG GACAGCAGAC
    60661 ATTTTTCAAT CGGTCCGCTT CCCGCATGTT CGGACGGATT GATATTCGAA GGGTCACAGG
    60721 GACTGTTGCT TGACCAGACG CATGGTTTCG CGCCGAACAC GACGCCGTCC GATACCGGAC
    60781 TGTCCAACCT CACCGCGTTC GATAACGATC TTGGTTTCGG TAAACGTCCG ATTAACATGC
    60841 TCAACGACAT ATTCTTACGA AACAACGGCG AAGACATGCG CGACATTGTG TTCTCTTCTG
    60901 ACATATATCT CGTCACCCGC GCGTATCAGA CGCGGCACGG CGCCGGTTTC ATGACGAACG
    60961 AGACGCTGCC GCACAATATC GCGGATGATC CGGACGAGAC AAATGTGATG AACGAGTGGC
    61021 AGAAAGATTT CAGAAAATCA ATTCTTGACG TCGATCTGCT CAATTACGCG CTCGACCGCC
    61081 ACATGATATG CGAGACGGTG AACGGCACGA AGTCGAGACT TCATCTCGTT GTGACATGTG
    61141 TCGATCATGT GCGTGACGCG TTGTGCTTCA CTGAGAACGG GAAGATGCGG CAGTTTTCTG
    61201 ACACAGACGA GTTCATCGCG GAAATCGGAT CGGCGCTGTT TGACCACAGG ACGATCACCA
    61261 GTGAGGTAAA GCTGCATTAT AGCGATTCGC CGTCCGGCCA GATAAAGGAT GCGATGTCGA
    61321 AACAGGAATA TATGCGCCGT AACTACGTGA GATATGCGAG CACATATGAT TCGAATTGCG
    61381 TCGCGATAGG TTAAACAATC AAAATAAAAT CATAGGGTCA TGGAGATATT GACAGATTTT
    61441 GATTATACAT TCGAGAGCGG TGACAGACTG TTCTTTACTT CAGACACGCA TTTCGGGCAT
    61501 GAACGGATAA TACAATACTG CAATCGTCCG TTCAGGGACG CGGTTGAAAT GAACGAGGCG
    61561 CTGATCCGGA ACTGGAACGC CGTCGTGCCG TCGGACGGAA TTGTGTTTCA TCTTGGCGAC
    61621 TTCGCGATGG GGATGGATCA GGACAGAATC GCCGGGATCA TATCACGGCT CAACGGGACG
    61681 GTGTATCTTG TTGCCGGGAA TCATGACAGG CATTCACTTT CCCCATCGGT GCAGGACATG
    61741 TTCAAGGATG TCATATATCA GACATTGATT AAGGTCGGCA GGAAAAAGCT GTTGCTCTCG
    61801 CATTTTCCGC TGCTGTGCTA CACGGGTCAG GACAAGGGAG TCGACGATAC AGTCATCCAG
    61861 CTGTACGGGC ATGTTCACTC TGGCCCGTCG TCAGACGGCT CTGATTCTGA ACGGGTCAGG
    61921 ATGTGCTGTT TCCCGGGGCA GTATGACGTC GGCGTCGACA ATAATAGTTA CGCGCCGGTG
    61981 TCTTACGCGG ATGTTATCGG CAAAGTCATC CCGGCGCTGG AGAAACATGA CAGACATAAA
    62041 AGAAAGGATT TATAAATGGA GAATAAGGAA AGAAAAATCA TCCGGTACGA AGTGACATGG
    62101 CCGGCAGGGA TGAATCCGTC ATACAGGATG ACGTTCCCAC CGGATCAGTT CAAGGACAGG
    62161 CTCGCCGCCG GTTTTGTTGT CGATTTTCAG CGGACGCTTA ACTCGATGCG GAAAGGCGGG
    62221 AAGACTGTCA CGATCAATCT CAGTGACTGT GATGTTTACC GGGTTGAACG CACAGTGACA
    62281 GTGACTAAAT CAAAGGTCGA CATCCCCAAT ATGGAGGAAA GGTTTATTGA CAGGGACATC
    62341 AGAGACAACG ACGACACATT GCTGACAGAT TAATTCAATT CAAAATTACA ATGGAAGAGA
    62401 TTCATAATGA AATCAAAGAC GCGAGACCGG TGAAGCAGGT CATCGTGTTC AGGAAGGATT
    62461 TGCTCAAGGG GCAGGACGCG ATAAGGAAAG GGAAGTTCGC CGGTCAGGTC GCGCACGCGT
    62521 CGACGGCCGC GCTGCTGTCG TGTTTCCGTA AAAGGGAGGC CGGCGGCATG TGCTGTTATG
    62581 ACGTCGAGTT CAAGAAAGGA ACGTATCTTG ACACATGGCT GAACGGTATA TTCACGAAGG
    62641 TTGTTGTATC TGTGCCGGAC GACGACACGT TGAGGGACCT GTACAATCAG ATCCAGATGG
    62701 ACGCACCGGA GATTCCTGTG GCGCTTATAA CGGATTGCGG TCGGACGGAG TTTCACGACA
    62761 TGCCGACGAA TACCTGTATC GGGATTGGCC CGTATTACGC GGATGAAATC GACAAGTTCA
    62821 CCGCTGGTCT GCCGTTGTTG TAATATAGGA TTCGTTTATT TGACCCGTGA CGAACGTCTG
    62881 GACAAAAGAT GCAGTATTTA TCGGTTTTAT ATGAATAATC GTCCAGGGGA CGATATATAA
    62941 TATATAGAAT TGATATTAAG GAAAGTTACC CAAGTCGGTG AAGGGGACGG TTTGCTAAAC
    63001 CGTTAGGTCG CGTCAAGCGG CGCGGGAGTT CGAGCCTCCC ACTTTCCGCG CATTATGTTC
    63061 CTGTGGCGCA ATGGAAGCGC ATTTCGGTCC TAACGAAAGG GTTGCGTGTT CGAGTCACGC
    63121 CAGGAATACG GATCATCCCA TGTCCTTCTT CGGTGCAAGG ACCTTGCCAG CGGGAACGGC
    63181 CTTGTAAATC GCGGTTAAAG CGTGCGCGTT TTGGATCTCG CTGTATTGAG CTTCGGGTAG
    63241 GCTAGACCGG ATATAATACA TAAACCGGCG AATACGCGCG GCGTGACGGC GGGTGGATAT
    63301 AATCACCCGC GTACGTGGAA AGACCGCGAT GCAGCGGGAT GATTTTTTTG ATTATAATTT
    63361 TAATAGATAT GGTTGTATTG AAATCTATTT TGTTTGTGAT CGGAGCAATT ATTGCTCTGA
    63421 TTGCGATTGC CGGGACAGTG ATGATGTTGT TTCACGTGCT ATCGATGTGT GCGCATGACA
    63481 AAGATTGTGA TAATCTTGCG GCGGCAAATG ATGTCGACAT ACCAGAATCG GCGGAGGAAT
    63541 ACAGGATCGG GACGGAAGAG CCGTATGATG TTATCAATCC GGTGCTGGTA AACAAAACAG
    63601 TCGGTAATGT CGTTACGAAT CCGAATGATG ACGGTCAGGA TTCCGACGGC AATACGATGA
    63661 CAGTGTCGCC TGATGATAGC ACAACAACAG TGGAGCCGGA GCCGCCTGTG AAAAAGAAAA
    63721 CCATGCGGAA GAAAAAGACA AGTGTCAATC CGGTCGAATA GCCGGTTTCA CAATGCCATT
    63781 TTGATCCGGG ACCGTGTGTT CCGGATTTTT ATTAATATGC GGTCGGATAG ATATTTTCAT
    63841 ATAATATACA GCAGACTTTT AATTTTATGT TCAGGACAGA GAAAGGCGGC AGGGTAGAGG
    63901 ATCCGGCCGC ATATGTCAAG GAATACATCA AATCCCGTCG GGGAACACCG GTACAGGTCA
    63961 TAATAGGCAG TGATTCACAG AATTACGGTC CTGTAACTTC ATATGCTACC GTCATTGTGC
    64021 TGTATGTTCC GGGTCATGGC GGTCATGTGC TGTATGAGCG CGACCGCAAG AAAAGAGAGA
    64081 TTTCCAACGC GGCTCGGCTG CTGAACGAGG TGTCGAGAAG CATCACGACG GCGGATATGC
    64141 TGAAGGCGGG CGGCGTCGGA AAGGTTGACT ACATCGATAT CGATATCAAT CCGGATGACA
    64201 GGTACAAGTC GAACGGCGTG TACGCCGCGG CGGTCGGTAT GGTCCGCGGC ATGGGGTATG
    64261 AGTGTAGGTG TAAGACGCTG GGCGCCGCGG CGACGTATTG CGCCGACCGG GCAGCGAGAC
    64321 GTTAAAATCG GATGACCGAA TGAACAGCAA ACTATCTTCT GAATCTTTTG TTGTTTCCGG
    64381 CCCGTCGTTT CGTTCGGGCG CGCGGCCGTC GTGGTGCCGA GTGAAATACC CGTTTAATTC
    64441 GGCTCCGTAT CTCGACAATC ATTTCTTGCG GATCGATACG GACGGATCGT TTCCTGATAC
    64501 AAATTGTCTG AAATGGCCGC AGTCGTTGCG TTTCGCCGCC AGCAGGTTTC ATTATAACAT
    64561 GCGGACGGAG CATCATGCGC GGCTGACGGA AGACGTCCGG CTGTATCAGA GCACATGCAT
    64621 GAACTGTGTC TATTATGTCA GTAAATTCAA TTATTCGCCG AAAGCGGTGA TGCATCGCGC
    64681 GAATCATCTG CTGAACGAGC TTGAATTTTA GGCATAAATT CATCGGGGCG TAAAAATATT
    64741 TCAGGAATCG TTTTCACGGT TCCTGATTTT TTGTTATATT CGTGTTATAA TTGATGAATC
    64801 ATATGAAAGA AAGACATGAC ATACTATATA CAAAAGAGCG CCAATACCGG TGGTGCAGAC
    64861 GCACGATGTT GGGATGCCGT CATGGTGTCC GTTTCAAGGT CAGTGTATGA TGCTAAGAAC
    64921 GATATTCGGT GGTCCACAAA GACATATACC GCTTTTGACC GAAAACGGAG CGGCCGCGGC
    64981 CGTTGACCTG AAAGTAAAGG ATGTTCGGCC GGCGGGAAAG AATTTCTGCA TGTTTTGCGA
    65041 CGATGGAATA CTATTTCACA AATCATTGAA TTCATGCAGG GACACGCGGA AGTATAATGT
    65101 CGCGAACATG ACTGTCATCG GTATGCAAAA ACTGACTGGC GGACGTCCCG GTGTATATGA
    65161 TTTCGCGGCG GTAAGGTATA CCGCATATAT CGGCCATGGC GAGAATCCAA AAGCGCTGTC
    65221 ACACAAAAGG AACGTTCATT GATATATGAA AATGCGTGGT CAATGAAGTC AAGAATGAAG
    65281 TCAGGAAAAG ATAGTCAATA CAAGGAAAGC ATGTTTATGA TGAATAAAGG AAAAACAAGT
    65341 AAGAATGGTT ATGATATAAA ATCATTGCCG ACTTATATGT GGTGCGATCT CGCCGCCCGG
    65401 GGACTTATGT GCTGGAAACG TCTGAACGGC GAACGTAACG CGAAAGGACT GTATATGACG
    65461 CAATGCATTC GGTGTAATCA TATACGGAAG TCATCTGAAC AGTATGACCC GCGGATGGCG
    65521 AGGTTGACAT CCGGTTGGAA TATGATGTAT AATATTCGGC ATTTCTGTAT ACAAGGCATG
    65581 TCTGGCAGGT ACACGGTACC GGATATCAAT GTGTATGGAT ACAGTTCGCC GCATCCGGGA
    65641 TGGACGAGAC TTGTTTCGGT CCCGCCGCGA CATGGATGGC ATAAGGGCAA CATATCAGAT
    65701 TGAATAACAA TTGAAATATA TAAATGAACA ACCAAGGTAA ACCGACATTT CCGATGTCGG
    65761 TGAATCAGCC GAAATACTGC AGATTCGGCA AGTACTGCTG GGACAAATCT AAGCAGTACA
    65821 AATGTCTTGT TCCCACCGCG CGCTGCAGGT CGATGTGGGT GTCGTCATAT GACGCGTGCA
    65881 TGAAATATTG CGGTCGGGAA TTGGCCATCA TTTTGCACGG CAGGCTGGAT TATGACAATG
    65941 TCGAGACGTC ATTGCTCACC ATGTCGCATT ATGCCGAAAT GGTTTATAAT CCGTATCAGG
    66001 TAATCGGCAA ATGCAAGATC CTGATGAAAA AGGATGTTCA CACATAAACA TATTATAAAG
    66061 GTTAAAATAA AAGCGTATAA AGATATGGGA ATTGTTGATT CCGGCTCACG GTTAAAAGTG
    66121 AAAGGCAGGT CATCCGCGCC GACCAGATTC AGAAAAGTGC GAAACATATT GAACAATTTA
    66181 TTCTATATGC CTGCGTGGTG TGCCAAACCA GTGGAGAAGA TTTATCCGTT CGTGATGTGT
    66241 GCGCAAATGC AGAATGACAA CGCGTTCGGC AGATGCATTG CGTTCGATGA TGACATGTCG
    66301 GGACCCCGCT GCCGGCCGAC GAGATATACC GAATGCATGT CGACCAGATG TATGTATGTG
    66361 CGCGGGCTGT ATCACGGTGT TGCGATGTCC CGTTATATCA GAACATTTAT GAAAAATATA
    66421 TATAGACCAG ACCTGAACAC GGCGTATATA AAATTTAATC AAAGGTTGTT TGATTTATAT
    66481 GAGCTGCGTT CCGCGCAATG GCATAAAGGA AACGGTGAAA ATGAATAATC CTATGTTCGA
    66541 CATGCATGAA ATCACGTTCA AACCGCCGAA AGGACGAATC CGGAAGGGAA TGCGTATCGT
    66601 CCAGAGGTCA CGGCATAATA ATGATCCGAT TTTCATGCCA GAATGGTGCG CGTACGCGTC
    66661 CCACGGGATT TACAACAGGT TCACGCAATG CACACAGATA ACACATGACA CCATGTACGC
    66721 GCTCGGCGGT GGATCTGAAC ATTCTTTCAC GCGTCCGACG AGATACACAC AATGCGTTTT
    66781 TCAACGTATG AATGGAATTT TATATACATG TCTGAATGTG AAAGGCGGCG TATATAAAGG
    66841 TTACACGACC GCGAAAATCG TGAAAGACTG TATGACAAAG ATTATGATAA ACGAAGAAGA
    66901 TGAAACTGGG ATGAACGGAG TTATCTTGAT GACAAATTAT GCGCGATCAT TAAATCATAC
    66961 CTTGGAATAT TATAACTTAT CCGGCGCGTC ATGGAAAGCC GGAACAAATA ATGAATAGAT
    67021 GGCGACAATA CATAAAATCG GCAAAATGAA ATGGTCGACC GAACGGCCGC GTTGGTGTGG
    67081 CATGTCCGGG ATTGTTCGGC ATAAATGCGA ACTGACCGAA TGTAGTGTAT GCAAATATGA
    67141 TTGATCATAA TATAATATCT GAAATGTGGC CGTCGGAGAT TAATTTTTGT ATGAAAATAA
    67201 GATGTGTCAA TTTCGCGTTT CCGTCGGTAT TTCAGATACG GGATGATCTT GAACATATAT
    67261 TCCGCATATC AAAGTTACGG GATAATCTTT AGATAAGTAC GAAATAAATG GTGACCAGTA
    67321 GACCTGTATT TTGCAAGTGC CGCGACACTT ATTGCAAGCG CATGAAACGT ATCTTCATCG
    67381 AGACGTATCC TTTCCGTATC ACAGACACGG ATATATGGCC AAATAAAATC AGTTTCTGCA
    67441 TACATGAATG CTGCATGAAT CTGAACCGTT TACCGTCGCC GTATATGGTC ATGTACAGGG
    67501 CAAGAAATTT ATTAAATGCA TATCCTATAA AAACAGGCAG GATTTAATCA GATAACAGTA
    67561 TCATATCCAT AAGTAATGTC AAAGCAAAAG CAAGATAAAT TCAATGTGCC GATGGTCAGA
    67621 CAGCTGAATT TTTGCGTGCG GACCGACGGA AAAAATGTCG TTAGCTGATA TACGCCAGAT
    67681 GGCATTTCCG TTATCATTGG AATCCGAATT GAACAGATTC TCGTTACGGC CCGGCGTCAT
    67741 GTGGTCATAT CATTTGTCTT CGACATATGG TCTTTGACAT ATAGTGATAT AGCATATATT
    67801 AAATGAAATG AACGATAATA TTCCAGACAA TCAAATCTGT CAAGTCACAA GTTCAGTTAG
    67861 TCGGCAAAAA CCAAAATGGT GCGGATCGAC ACATTGTATC GCATTGACAC ATTGTATCGC
    67921 GATAATGGCA AAAGAGTGTC GTGACGGGTT TTTTAGATAC AAAAATATAT GTGACACTAT
    67981 ATGTATGGGA TGTATAAAAA CATATTCGGG CAAATTTATA CAAAACAATA TACGCAGGAC
    68041 AATATTTTGG TATATGAACA AGAGAACGAC GAAAACGATG AGTGAGAACT TGTTGAAATA
    68101 ATAATTTCGG AACTGTTCGT GTTAGATTTG CGATTCATGA CAAAGCCGTA TGATTGGATA
    68161 TATTTTTATA AAAAATGTAT AAGTCAGTTT TTTCTGATTA ATAATTATAT GAAACGCTTT
    68221 CGTGAAGTAC AAGAAGGATT CGGCATGACA TGTCAGGAAT GTCAGATATA AAAGCGAAAG
    68281 ATGCCATGCC AGTATTATTC ATAATCGGAT GACGATTGAT AGTTCAGATG ATTAATATGA
    68341 CGACGTGTAC ACGTGTACAC AACATAATAA AACCATCAAA ATAAAAATTC AGGAATGTCA
    68401 ATGTTCCTGA AATTTTTATT ATATTTGTAT TATGAATGAT AATGATATTA TAAGGCATGG
    68461 AGCAAGTTCA TTTGACGAGC TTGCTGGATG GTGCAGACTT TCTATGATAA GTCGGAACAA
    68521 GACGTATCCG TGCATCCCGA TGATGAAAAT CAGTAGGGGG CAGACCGTGT TCATGATGAA
    68581 CGCGGAATGC ATCCGGTGCG CGCACAGGAT GCAATTTAAG CAAGATTTTT TGAGGGCCGG
    68641 ATGGACGCGG ATATATGGCG TCAATAAGAA TAATCTTTTT TTGAGAACAT GCGTTCCTAT
    68701 TCCAGCCGTC AAATCTATGG AATCTATGGG ACGGAATATT ATAAACATAG ACAAGTCAGG
    68761 TGGATGGCAT ATCAGTATAC ATGATTAAAT ATGAATGATG AACTGATATA ATTCTTATAA
    68821 TATTCCATTG TCGGAAGGTT TTGACATGTC GAACATGTCG GATTCTGACT ATACCGACAC
    68881 ATTCGCCGAC GCGGACAACA ACGCTGTGCG TGACGCTGCG GTGAACGCAT TTATCGCGGC
    68941 CTGTGTCGAA GCGAATGACG AATCGGTCAA ACTACAGTCC GGTAAATATT GTCTCGCTCA
    69001 GATACAATTT TGTTCAAACG CAGAAAAATG AAAGGGATTT GAATATCAAG GTATATTAAG
    69061 ATATCCGTCA GATGATAGGA TCGTGAATAT CGATGAGGAC GGTTTACGTG CGATCACCAG
    69121 GGCGGAATAT GATACTGACG GTATTCAGAT TATCATTGAT CCGGAAAAAG TCGGGCAATT
    69181 GCCTGGACGG ATTTACAGTC TGAGCTTACG CATCGGATCC GGAATTAAAT TTCCTATAGA
    69241 GTGATCATCG ATTTCATTAT CCGGCCGTGA TGTAGGCAGG AAGTACGCGC TTAAATTGTC
    69301 TGTGATTCCG TCTTCCGACA GAAAATTGTC ATGTATGCCG AAACGGGTTG TCGGTAATTT
    69361 CATACTTTTG GCGTCAGAAG GTCCGGTCGG ACTGTATAGA CATCCGATGA AATCATACGA
    69421 TGGATGCCCG GAATATGTTG CAGGTAATTG CACAATCGAA TATGGGGCAT GATGTAAGGA
    69481 TCCATTCCCA CGTGATTTTA CAGGATGTCC AAAATATGTC GGCGGTAATT TTACGGTATT
    69541 GCTGAATCCA TATAATGGCG CGGACTCGTT TCATAAAACG TTCGAGTCCG GCACTGGACT
    69601 GCCTATTGAA ATCGGAGGTC ATGCAGATCT TCAATACATA CGGGATCTTG TTAAAAGGTC
    69661 AAAGAATGGC GGGCTGATAT CTTTATGTCC AGATGGGATG CGAAGGAGTT GAAAGTCATG
    69721 CACATTGTTC ATACCGTATA ATAATTATTA TGAAGTCCGT ACAAACGGAA AATACAAGGG
    69781 CGTTCCTATT GACGATAAGG TCGCGGGTAA AAAGCTTAAC ATAGATGACG GCAAAATCAG
    69841 TATATTGCTT GATGACATCA ATATATCAGA TAAAGCATGG ATTGTTTATT TCACTCCCGG
    69901 ATTATCAAGA AAGCGTTAAT AAATTGATTA TGAAACTATA TAACATTAAA TCTGGATTGA
    69961 ATTTATCAAA TCAAAGGATA ACTGAGGATT TTGATCTGTC CAGAGAAGAT GACGCAGACT
    70021 GAACCGACGC CATGTCGGAC TCCGATGATG AAGCGATGGA GTTTTATACG TTTGTCACGA
    70081 CATTAAGATC TGCTGTACAA CTATATGTAC AGAACGAGGA TGGTAAAGCT GTATATAAAA
    70141 AAGGAACGGA TCCGTCGCTC GATATATTGT TCAAAACATC TGTGACTGGA ACAAACGCGG
    70201 ATGGATATGA CGTGCGGTTG TTTTCTTGTC CGGCTGCTAA TCAACTACTT TCGAGTATAC
    70261 ATGGCAGAGC CGCTGCCGAA AATATGTATA ATACCCACAG TGAACATACT TATATAGTAA
    70321 GAGCACGGCA GGTGCTGATC TGTCTGGATC TTTCCGCCCT GCCGGCGAAT TTTCCGGTAT
    70381 GACGTCTTCC TCGACAGAAG GTTGATGGTT TCAATGTCAT GCATATGTTA TATGTAATAC
    70441 CGTCTGCAGA CGGCTCTTTA CGTGGGATGC CGGAATTTAT TGCCGGTAAT GTATATATAG
    70501 GCAAAGAGGA AGAAGAGAAA GAGGAAGAAG TTGGACCATT GGAAAAAGAG ATATTATGAC
    70561 CAATGGATGC ATCAGTGCGT CCAGTTCGGT CGATGACAGG ATCGCCGCAA ATAGTTGAAG
    70621 GCAATTTCCG GGCGGTTATT ATATGTCCTG ATTCCAGTAT GGTATCGTCT GATATTCTGA
    70681 ACGGATCACC GAAATGGGTT ACTGGAATTT TTAGAATTAT AGGGTTAAAC AGGATTGATT
    70741 GACCGGCATA TAACTCATTT CTGTGAGATT CGGACGGTGC CATCCGGCCG GCGTTCACAG
    70801 ATGGTGTAAG CCGGATGTAC GGTCAAATTT ACATAGACAT ACTGCATCCG GGTGTTGATT
    70861 CATCAGCAAT AGATTTATCA ACAATAAAAT CAGATGAGCG AACAAAGTGA ACAGATTATA
    70921 TAGAGTTTGA ACAATACAGT TATCGTTGTA GACTAACACA TATAATGTTT CCTGATACTA
    70981 TTGTATTAGG TTGCATATGA CATATTAAAA TATATGGAGA TCCAGATGAT ACGGCACGAT
    71041 GATTGAAGAA AATCAATATT GATACACGAA TTAACGAAGG TTTCGACATG TCGGATATGT
    71101 CAGATATCGA CTATACTGAA ACGTTCGCGG ACGCGGATCA TGAGGCGCAG ATGGTCAATA
    71161 ACTTTCTTAA CGCGTTGTCG CACGATATCA TTGAACTCGC ACCGTTTTCA ATGATATATC
    71221 ACAATCCGGA GTACCGACAG TTTACAGCGA AATCTACCGG AAGGATCAAA TCACGTGCCG
    71281 CCGCGAAAAA GTCGTCAGTA TGATAGGGCA TGCTCGCTAC ATAGACGGCG AGGTCATATA
    71341 TACCATGTCA CCGTTACATA ATTGAGAAGT GACGGTCGAT TTGTCTCGGA ACTGCTTGCG
    71401 TGATTTTGTT TTGAACGGCG GCAGATGACG GCGGGAAGCT CCCGATCCGG ATCCCGAAGA
    71461 TCAATTTTAC CACATGCATG TCATACCCGG ACTGGCCGGT GATTTGACAG GATGCCCGGC
    71521 TTATACAGAC GCGTATTTCA CTGTTGATGA TAACGATGGT CGTCTGACAT CGCTGTACGG
    71581 CGCGCCGGAA TGAGCGGACC GTGATTTTGA GTACATATAT CAAGGTGATG AGTGACTGGG
    71641 TAAACATAAT TACACCTACA TGATGGGTCC TTTGCAGTCG CTTGAATGAT CACCTGAATA
    71701 TGTTGGCGGC ACATTCTGGA TACAGGGAGC GAATCTGACA GATCTGACTG GCATGCCGGC
    71761 GAAAGTTACC GGACAGGTGA GAATCAAAGA TTCTATGATG CCGGAAATTT ACGCGGGATT
    71821 AAACTGTGGT GGTGACAGCG TGCCGCCGGA ACTGCTGCCT ACCGGGCGAT GCGCGATAAC
    71881 AGTAAGGAAT CCGTGCGACA TGGGAGCACC GTTCAGGATA TGGTCGTCAA TTTAATAGGA
    71941 TAAAACAATT TAATAGGATA AAACAAATAA TAAAGACTAT ATGTTGTCAT TAAACGAAGA
    72001 TTTTGACTTT ACCGATATGT CGGATACCGA TTACACAAAT ACATTCGCCG ATATCGATGA
    72061 ATCCGCGGAA AAAGAAAAGG CTTTACAGGA TGCGTTCTGA ACAGATTATG TGCCATGCTA
    72121 CCGTGATTAT CCGTCTGTGA CAGTGATATG TAAGAGCAAA AATGATATTC CGGAATTATC
    72181 CGTCACAATA GTGGACAATC CGTATTGAAA TCCTGCTATT ATTCTGGATT TGGCGCGTGG
    72241 CGGATTTGCC GGTTTCATTA AAAAATATGG TGATTATATT ATTCGCGGCG GCAAATCCGG
    72301 ATCTATAGCA GGTACGGTAT CACGTCTATT ATTACAATTC ATCCCGACAT CAGACTTTAA
    72361 CCTTATCGGA GCACCGGTAG AGACAATCGG GTTGAATGTT TGTATCGGCA AGAATGACCG
    72421 TACTACTGGC CCGGCTCTCC AAAAATATGA TCCCCGCGTC GCAATTCGTT CATATCAGCT
    72481 GAACTCATTA GACGGATGCC CGCGCCGGAT TACCCGCGGA AATTTCAATA TCACCAATTG
    72541 TCCAAATCTA AATTCGTTAA AAGGATCGCC GGAACACATC GATTATAATA TGTCTGTTCG
    72601 TAAATGTGGA GGGGAACGCA TAAAAAATTT AGACGGTATG CCAGAATATA TCGGCGGAAC
    72661 ATTTTATTCA ATTAAATCTA TACAGCCGGT CGGGCATGAT CCAGACACAG GTGAATGACG
    72721 GCGGCTGCTG ACAACTGGAA CAGTGCAAGT CGGTGGTATC ACCATATTGA ATACCATACC
    72781 GGCGGAGCCG AGCTACGACA TCACATCTAA TGACGCAAAA AATCCGAAAA GCAAAGCAGG
    72841 TAAGGTATAC AAAATGGTAA CAGCTGGAAT CACCAGTCAT ACCGGCGCGG ATATTGTCAA
    72901 AGGATCTGTT GAAGTTGACA CATCAATTCC GATCAATGAG ATAAGATAAT AGTATGACAC
    72961 ATATACAGTC AATTAAAAAA ATGTCATGTA TGATATGATA TCAACATGAC ATTTTTTATT
    73021 ACAGATTGAG GTGTTGATTA ATTTTTTAGA TATGTAAACG GCTCAACCTT TCCTGTTTTT
    73081 GTGTCATTCC ACATATGTGT GACGAGGATC CAGTCACCGG CGGACCATCT CACTCCGGTC
    73141 CTGCCTTTTC GTCCAAACCA CCGCCGCCAT ACTTTGTACA TGACATCATC GTCCTGCTTG
    73201 ACATCTTGTG ACTTATGCAG GATATTGAGC TCTTTTCCCG GTGATGATTT CCATCCGTCA
    73261 TTGTCTACTT TGTTTCTGTC TATAAATGTC GCGTGCGCGT GTTTTCCGTC AACAAGATTT
    73321 ATGATCCTGC ATAAAAGTTT TCCCCATAAT GTATTGACAG CATCTGTCAT TTTTTCAGCC
    73381 AATGGGCTGG ATATTCTGTA GTACCACCAG TGGTGGAATA ACCAGCGCAA CAGACTTTCT
    73441 GACTTTCCGT CCCATACCTC ATAATAGTAT TTTGCAAGGG CAAATGACGG ATTTCTTTTT
    73501 ATCAGCCAGA CATGATTCTT GAACGACCGC GTGATAAAAA ACAAATCATC TTTCCGTTTA
    73561 TCGGAATCCC AGTCTGACGT GAAGCCGGTG AACGCTTTCA TCGTCTCGAG CACCGGTGAT
    73621 CTGTTCGGCT TGAACTTATC AATCAAGTCG TCATGCTGTC CGAACAGCTC TATCATATAC
    73681 GCGGGATCAC CGGATTCTGT TTTCGTGTCG GTGATCCACA TACCGAATGT CCACCTTTTT
    73741 ATCCCGCGGA TTTTGAATAT CGTCACAGCG TCCTCGCCCA GGTCGAATAT GAAATACCCG
    73801 TTTCCGGTAC TGACATTCAC CGGCGTCAAC CCGTCATCCG TCAGTGACAT GAATATTGTA
    73861 TCACGGATTT CTTTTTTTGT CGTTTTCATG ATATCGTATT TTAATATGCA AATATAATAA
    73921 AAAATATTAA AATAAAAAAC TTTAACAGAA AAACAGATAA CGTGATATGA CAAAAAATGA
    73981 ACTATATAAT GTTAGATAAC GTCATCAAAT ATAAAACCCA CTGATATATA TCAGTGGGTT
    74041 TTTTAGAAGG AATGCTATAT GATTAACCCA TCAAATTGTC CTCGATGGAG TCCATATATT
    74101 CATTATACTG ATCATATGGC AGCGGTGACA CATTCGACAT TTGATCTACC AAATCAAAAA
    74161 GCACGATGTT AAGGTTTTTG AAATCGTTCA ATGATTCAAA ATCCGAATTG TCCAGTCTGA
    74221 TGTTATGATT TTTTGCGGTA AGGCCATACC ATATCGACAT CGCCAAATCA TCGAAATCTG
    74281 ATGATGAACC GACCGGATAC ATACTGTCAA CGCCCGCGGC GACAATAAGA TCATACGGCA
    74341 CGCGGATCTT ATCTCTGACA CCATGACCTT GACGACCTGT ATAATTCGGG AAGTCAGCCG
    74401 CGATAACAAA TTGACGTGAA TTGGTACAGC CACTGGCGGC AATCAATGAG TTCAGTAGGT
    74461 TGACACCAAT CAGATTGATA CCAGCGTATT CGAGATCATT CTCATAATTC GCGGCATAAT
    74521 CACTATCTGG ATCTGCATCA CTGTCAAAAT TGTAATCACA TGCTCGCTCC GCGTCAACTT
    74581 TCGCGTTTTG GAACGCGTCA CGCATCAAAT CATCAAGTAC TGACTGACGA ATGCCACAAG
    74641 CGGAACGACT GCCTGCCCTA CCGACAGGTT GTTCCGACTC GTTAAGGAAG TACGTCCTTC
    74701 CATTATATCT TACCAATCTT TTCATTTGTA AAGATCTTTT TTTTCACTTG ATATATTATT
    74761 TATCAGTGTG ATATGACTAA AAAAGCGGAA CCGACACATC CGCGGCGCGG CAAATTTTTT
    74821 CCAGTCCATT TTCAGATCGT CTGAATTCTT TGAAAGATGA CAACTGTCCC CATTCGATTC
    74881 GTACGCCATT GCCATTAAAT CTGCCGTTTA TACTATTGGG TTTATATGTA ACATGTGTCT
    74941 GCGTTCCATC TCCATTGGTG AATGTATCAG ACACCGCGTT ATTGCCGTCT GGATGACGTT
    75001 TCTTATATTG CCGACGCCAA TTTTCTATAA CTGATTTAGG GATGACATAC ACACCATTGA
    75061 CATATCCGGA CTTATTGATT TCCCTCAAAA CAAGATCACT GTCACCGGCG AATAGATCTG
    75121 CTTTGCCCGC GGGCGGAAAA ATACTTTCCT CCGGTATTAG AATGGCGAGC GGGTGAACCT
    75181 CACTGTTGCC GTACGGGATA TGGTTCCTAC CTGATGCAGA AGGAACAAGA TCATCGACGA
    75241 TTTTTTTCAC GCCATTGTTA TTATACGGAT TATATACCGT GCCATTGATA ATTGTTTTAT
    75301 GTTCCACTTT TTGTGTCGCC GTAATTGTTG TCATAATTTT ATGAGATTAA AAGATAAATA
    75361 ACATGTCTAA TCAAAAATCA GAATGCCGTG AAATCACGGC GTCCGAAAAC GGTCGTTTTT
    75421 CATTTCTGTC TGTACTGGAA CGCCCGTTTC GGACCAGGGG GATATAACAA TCCCCCTTAT
    75481 TCTGTTATAT CAGACGTCAC GCTATTATTT GTAATCGCAC CCCCGTTTTC AAGATTTGCT
    75541 GTATCTATAT CCGCGGCTGG GCCGATTTTC ACGATGTCAT TCACCTGCCG GATAATATCG
    75601 GATAAAAGAT ACGCGTAACA TTCTTCTGAC GCGGGTTCCA GTCTCGCTCC AATCCGGCGC
    75661 ATTATCCTCG CGACGGCATG AAATGCCTCA TGCGCAATAT TGATATGATC ATTTGGATCA
    75721 GCAACCCATA ATACCATATC CTGTTCTGAT ATGGAAGAGT CAAGAAAACC CACACATCTA
    75781 CCGGAATCAT GCCGCCCGGC GTTTCCCCGG ATCATCTCGT CTACCATGCT GTCCGCGATA
    75841 TCACGGTCGA CTTCGTTTTC AGTCTCACGC ATAAAACGCA TAATAGATCT GACCGTTTCC
    75901 CGCTCGACAT CACCGTTCGA AGGCACGCCC GCTATGAACA ATATTGAAGT CCTGTAACTG
    75961 GACAGGCAGA TTACCCCGCT TTTCATAATA TATGCGATGT TTTTGATTCA TCTTTGACGG
    76021 ATTCATCCTC TGTGGTTTCA TCATCTATCG CCTGGATTCG CATCGCTTGT ACAAGAAGTA
    76081 CAACAAAAAA CGCGACGATG ATAATCGTCA TGAAATCAAT AATAATAAAA ATCCAGTTCA
    76141 TATCCAAAAA ATTATAATAT TCTATAAATA AATTCTTTGA CAAGACGACG TCCATCCACG
    76201 AATATTGTTC TCACCAGTAA AACTTATATA ATCAAAAATA GACAATTACA TACATCCATA
    76261 CATTGAATAT TAAATACATA TATCCAAATG ATGCATGCTG TCTTAAATGG TGTACCCGCT
    76321 TCCGACACGG ATGTAATCTG CCCTGTGAAC TATATATCCT CACATCGGCC ATCCGCTATA
    76381 TTGTATCCGG GGTCTGCTTT ATAGCGCTGT TAAGACTTAC GCTCCGGAAA TCCGTCATCT
    76441 TGTCAAAGAA CTGTATTGCA AATATAGATA TAATTTTTGA AATAGAAAAC TGTTTTCTTA
    76501 TATTTTTGTG TTATTCTTTA ATCCATTTGA TGAACACGTT CTTTGCCTTA CGAAATACAA
    76561 TACATATACG GCATATAATC GAATCCGAAT CACCGATTTT ACATCCTCCC TTTACAGTCT
    76621 CTGCACTTAC CACCTCATGA TTGCTTTTTG ATGTCAGCTC GCCGTTCCGT TCAAACACGC
    76681 GGTTAAGCCG CCTATTGACT GTGTCGTATA GCATCCTTTC TATTGTAATG CCTGTACGGA
    76741 AAAAGAGATG ATCCGCGGTC CCGTATGGAT CCGTCAGTTT CTTCTCGTTC ATCCGCATCA
    76801 TCGCGTCGTC GAATCTCAAA GCGAAAAGAC TGTTCTTACT GTCTTCGTCT TCCGACACGC
    76861 CGCATAATAC AGCGGTCACA TCATATGACC AATTTTTTAT GTCATATATT TTATTGTCAA
    76921 CGCCGACCAT ACATCCAATC ATATCACCGA TTTTACTGAA CATATGACGA ACAGGATTTC
    76981 TTTTGAACAT AAGTGTCATG CACATAACAT CCGTACCGCG TACCGGCCGC AATAACGATA
    77041 CAGTCGAAAG AACTGGATAT AATCCGTCAT TTAATTTTTT CGCCTGCCGC AAAAGTTTGT
    77101 CGAAATCAAT ATGCAGCAGA AAATCAGCGG TGATGACGCT TCCGTCAATA TAATCCGGAT
    77161 CATCCACACG GACATCGGCA GATTTCAATC TTGTTATCAC GCCCGGCTGG AATAAAGACA
    77221 GCAACACTGC CATTTTTACC TGTTCCGATG CTTTACCGTA TACAGAATGA TCATCTCTCA
    77281 CTGCATCATG CAAAAAATCA AAAATCTCAC GTATTGTCTT TGTCTGCATC GTACATCGTT
    77341 TCACGGGTGG CTTGTTATTC ACCGATGTGC CACGCTGATT TTCCATGTTC TGACGTCGTT
    77401 TTGTATTAGG TGATGTCATA ATAAAATCTT GTAAATCAAC TAAAAATTAT ATATGTGGTA
    77461 TTCGTTAATT TTTATGATTT ATAATAAAAA AGACGGAATA TGTTATCCCG TCTTTTTAAT
    77521 AAAAGCGATT ACCGTCGATT ACGCTTCCGC TTCGATTTCC CGCATGATTA TCGCACGGAT
    77581 ATCCCGCATC TCCGGCGGCG TGATTCTGCG GATAATCTTG CCGGATTTAT AAACCAGCGC
    77641 GGCCGGGATG TTCCTTATGC CGCACACCGC CGTGATCTCG TCCGCGCCAT TTGAATCGAC
    77701 ATCGATTTTA ATGACGGATA CCTTCCCAGC AATGAATGGA TCCGCCGCGA GCTTGTCGAT
    77761 CTCTGGTCCC GCGACCTTAC ATGGTCCGCA CCATCCCGCG TAAAAATCGA CAAGAGTCAT
    77821 ACGATCGGTT GACACCGCGT CATTGAATTC GGTGATGTTC ATCGTTACTG CTCGTCTTTT
    77881 TCAGAATCCG TGTCGATGAC CTCGTAAGGA ATGTCACCGA AATCATCCTG CTCCTCGTCA
    77941 TCCACACCGA TGTACTTTTT GAAATCAAAC TTGTCACCGG TAAGTTTTTC GAGATACGCG
    78001 CCGTTCGCCT TGATGACATT GATCGTCCTT TCCGCGAAAA TACCGATAAG TTTGGTGTAA
    78061 ACAGATGCGA TTTCTGTCAC AGCGGCGTCG ACGATACACA ATGTGTCGGC ATATGCCTTA
    78121 TTCTCCGCTT TCGTCAACGC GATCTTCTTG CCGATCTCCT CGTTGAACTC GTCATCGGGC
    78181 GAGCACACGG CACGGCCGAT GACCTTCAGA TTCTTGCCGT CGTAAAGCGA GCGGCTGTAC
    78241 ACACGCATCA GCGATCCGGT GTACGGATGC ACATGGGCGG ACGGTTTCTG CCATTGTGTC
    78301 GCTGGATCGA CACCAGTGTT GTCCTCGAGC GACGGGATGG ATATCTTGTA CTGCAGCACA
    78361 CACGTCACCA TGCGTTTCTC TTTGTTGACT GAATAAATTG GCTCGCCCTG ATAGACGACT
    78421 TTGATTTTCG TTGAGCTTAA ATCCATAATG ATATAAGATT TGATTGTTTG ACTTATTGAT
    78481 TGTCCGATTC CTTGCAGTCG ATGACATACC CGGCGGCGTA TCTGAACAGT TTCCTGTTCA
    78541 TGTCGAGATC TTTCGCGACG GCGGTGATTG CCCTGACCTT GCGCGGCTTC TTCGCCGGAT
    78601 CCGCCGACGC CTTGAACCCG CCGCGGGTCA TCTTCTCCTG AAGGATATTG TATACCGTCC
    78661 ACAGGTCGTC ACCGTGATCT TCTTGCCTCA CCGGCTCGAT AATTTCTTCA GCGACGTCGA
    78721 ACGGCAACGT GAACGGAACT TCCGGCTTAA TGCCGCGGCG GATTTTGAAC GCAGCAGAAG
    78781 CAAAGTCAAT CTTCTGCTTT TTCGTCAGCA TGACGCGTTT CATTCCGTTG ATGATCTCTA
    78841 TCTGCTTCGG CAGCTGCGCG ATAACGCCGG CGGTCAGGTC ACGAAGTTCC TGGAATGTGT
    78901 ATGCTACATG ACGGATTGAC AGATCCGCGA ACTGGTCGGA CGCGATGACC AGACCGTTGC
    78961 TGCACACCAC CCTGTACAGG CCGACCATGA ACTTGAACGA ATGCATCCCG TCATGCGAGT
    79021 TGGTCAGGAT GATGCGCGGC CAGCAGTCGA CACCGCCATC GAGATTGCGG ACGACCACGT
    79081 CCGGATTCTG GAATGCGACC ATATGGAACG AATACTTCCT GTCGCCACGC TGACGCTGCT
    79141 GCTTCGCGTC GACCGGATAC CACCCGAGCT TCGCCATATC GTCGATGACG GTCTTCGTGT
    79201 TCGCCGGAAC ATACAGCGTC GACACGTCGG GGTTAGACGG CTCCGTCATG AAGGCGCATG
    79261 GGCATTTCTT TCTGAGTTCG TTTTCTGTAA GAAACTCAGT GGCGAGACCA TTGTCTCTGA
    79321 AATTCATCAT AATGTCTTCT TTCATAATTG TATGTTTTTT TATTGATTAA CGATGCAAAT
    79381 ATAATAGTTA TATTCGAAAA GAAAAAATTT ATTTCAAATT ATTTTCGCCA TGCAGATTTC
    79441 GACATCATCT TCGACATGTT CCTGATATTG TCTTTGCCGT TGTCATATGA TAATATATCA
    79501 TCGTCCATCT TCATATCAGG GGACCACCAC CAACTATCAT ATTTCCCGGT TCCCGTTTCG
    79561 ATATGCCTTG TCATACGGGC AAACTCTTTT GACACCTCCC ATTCGGTACT GTTCCCGAAT
    79621 TTGTAATTGA CGTAATCCCA TGATCTACCC TGTATCTGCC GCATCGAGAT TTTTTCGTAC
    79681 TTCATATCCA TTGACTGCTT TTTGGACGTC AGTATGAAAT TCGGATGTTT CTGCATGAAC
    79741 CACATGAAAT CAAATTCGTC GCCGAGTATC AGCGCCTCCG CGGTGGTGAT ACAGTGAGTC
    79801 CGCCGTTTGT TGAAATGCCG CCTGTGCCTT TTCACTGGAT CGACAAAATG CCAGTAACTC
    79861 AATGGAAGCA TGCCGATGTT AGCGGTAATG GCGACAGTCC GCGATGATGT CATTTTGCCG
    79921 GCTTCGGCAT AAGTTATTAT ATCCGGATTG TTCATATTAC AGGACGCACG CGAGCAAGAT
    79981 GACAATACCA ATCACGACAA AAATAAGGCA TCCACATCCG AATTCGGAAC ATCCGAAATC
    80041 CGCGTCGAAT ATGGTGTTGA ATATCTCGCC GCCTGTGGCG AGCAGCGATA TCAGAAGTAT
    80101 CGCGATAATT ATTATCAAGA AAACCATAAC CATTGATATT TTAATATGAC ACAAATATAG
    80161 ACATTATTTT TGAAAATAAA AAATCCGGGC TGAAAAATTT CAGTCCGGGA CAAATTATAT
    80221 GGTTATCCGT TATTTCTTTC TTTTTCCGTC GGCGGCAATC ATATCCGCGA GACATTCATC
    80281 TATATAGTTG TATTCCATAC CATTAATTGT CCGCCGTTTA TAAAATTTTC CATCCTTTTT
    80341 TGTATCGCCG AACAGTATAT CGTCGCCGTT AAGGATCACC GTTGTGACGC ATATGTCTTT
    80401 CGCACATACC GGATACGTAT TCCATGTGCC GCCGGCGTCC TGTAAATACA GCTTTAACTT
    80461 TTCCGCGGAC TTCGCCGCTT TCTGTTCCTT TGTCTGACCC ATTGCGAATA TGTAATTATC
    80521 GGGTTAAGCG TCTGCTCTCA TTATTGATGC TACTTGCTTT TGCGGTATGA CGTAAACATA
    80581 TAATTAAGTC ACGCATACGG TTTCCTTGTA TCGAGATATG ACAAGTCCCA TTGGTGATTA
    80641 TACGCCTCCT GCTCGAATGA GATGTCGATA TATGCGGTCT TCACAGGCGG TGTCAGCAGC
    80701 CTTATCAGCC ATGCGATGAA ATACCAGACA TAAAATAAAA TATATGCCAT CTCTTTCATC
    80761 TGTGCTGTGT GTATCTGCTC ATGGTTCAAT GATTTTAACA CTCGTGTGTT TCCGTTACGT
    80821 ATTCCGTCCC TAATTGTCTT TTCATATTTT TTACGGATAA ACAAAACACC GAATATGTTC
    80881 ATCATAGAGA ACCTGCCGAA CGGGATGATA TCATTGAAAA CCATTTTCAT AGAGCGGATA
    80941 TTTATCTTTA CCGCTTTATT TATCAGCTAC ACATAAGAAT CGAGCTCTTT TGCAATATTG
    81001 TCAAGTTCAT TTGCATATTT ATCAAATTCA TTATGCGTGA AATACCGCGC GGCATTAGTT
    81061 CTGAGCAGTT TGGACAAAAT TTTTGATATC GTCGACACCC GGATGCATAT ATCATTGATT
    81121 CTGTCGGAAG TAACAGTCGA GTTTAATCCG TGATCAATAA CGCTGATTAC AGATGGATTA
    81181 CTTGTGATTG TCTGTGACTG ATCAACATAT CCAACCGATC CGATCGATCC GTTCTGTTCA
    81241 GTGACAGACA AATCAATATC AACCGTCTTA TATGTCCCGT CCAATTGCGC TATATTTACA
    81301 AATTGACTCA TGTTCATAAT GATTATGAAA GATATGATGT CGGCGCTGAC AAATCGGCGT
    81361 TATTATTCTT GTCGCGCGCC TGTGCTTTCA CTTTCTCACT CGCCTGTGAA AGCATCGCCT
    81421 TGTAATACTC CTTCCGTGCG ATCTCGCGAA GTCTCTTATT CGTCTTTACC TCTTTCTCAT
    81481 ACGCGAGATA TGTCTCAGAT GACACATACG GAACGCTCTG CCGTATCTGT TTGAACTTCC
    81541 AGAAAAGAAA CCGACGCTCG ATAATATATG TCACTATCAT CGCCGTATAT TTGTCTCTTA
    81601 CTGCATCGGC GCAGTTGTCG ACCGTCACCT CGTTGTAATA CACCATCTTT TCTGGGCGAA
    81661 CGATATTCGC AGTATGCTTT CTGTAATCTT CCATTGAATC TAAAATTAAA TGTTACAAAT
    81721 AATCAACGTC CTGTAATGCA GGATCCTCGC TATATGGACG ATCCGGACAA TGCTCGCTGC
    81781 AATACGGAGA CAGCCATCCT GTCGTCCACC GTCTCGCCGG CCTACCACAT ATTATACAGG
    81841 TATGCCATGA AAGTTTTTCA TATTCGTCGA TTATTTCCGG TATTCTTGAC CCGGCCGGAT
    81901 ATCCGGCGTC ATACCAGCGG AGCGTCCCAT ACTTCTCTTT TATATCCATG ATCCGGTATT
    81961 TCCGCGTGAA ACGGAAACGT CTAAGTTCAC TTCTGATATC CTTACACATC TTGATACCGA
    82021 ACGCGTCACG CCAACCGGCC GGCATCATGT CAAGCTCCGT GTATGTCGGC ACGCAATGAA
    82081 TAATCTGCAG CGGCCACTTG TTCATCCAGT CAAGAAATTT GATCTTGATG TATAACCACC
    82141 GGTTTTTGAT CACCGGTCTG TAATGATCGT CATATGTAAC AGCATCTGCC CAATGATCAC
    82201 GGTGATACTC GACAATCTTC CAGTTATTAT AATGAAGCCC GGTGAACCTG TTCCGCGGAT
    82261 AAAGGAACGG GAACCGTATG CACAGCGCGG TCGATTTTGC CGCGGCCTTA ATATTATCCC
    82321 ATATAATGCT GAAACTCATA TCTGAATTGA TTTATAACCT GTTTATAGAA AATTCCATTA
    82381 TTGTTGCGTT TATCGCGTTG CCTCCGCCAG AATCAGAGCC GACCCACACT GTTATATCGT
    82441 CTCTCGTAAG ATTCAATGAT GTGGTTTTTA CTGTTGACCC ATTATTGGTG ATGGTCAAGG
    82501 TCCCGTTCTT GTATGTAAAC GTCATGTCAA CAATGTTGTC CGAATCAAGT GTCAGGTTTG
    82561 TTTTACTTGA GCCAATGACA AGCCGGAGCC GGTCGGATCC TCAATATTTC TCGTACCTGA
    82621 CGATAAATCC CTCATATGAT GATGTCGAAC CCTCCGCGTA ATCAAGCGCG TGAAGCAGTG
    82681 TCGGAAACTT GCTGCTGTAA TCGGCGGAGT TTGACCCCAT TTTCGCCTTT ATGTGAAGAA
    82741 CAAAACCGGA TCCACTTTTG AACGGAATAA ATTCTGTGTC CGTGCCCGTA TCAGTCACAT
    82801 CATATTCCTC AGATACAACG TAATCTGTTA TGTTCCCGTT TGGATCGGTC TTCACGCTCG
    82861 GTTTTCCCGG TCCGACATAT ACGGTCGACG TCGACATCAG CATCCGTCTC CGATTGTGAA
    82921 AAGACATAAA ATTGTTTTTT TTTTTGCCTT TCATCACCCC GTGCCCAGGG CAAAATCAAA
    82981 ACAAGCGTCA TCGCTTGTTT TTGAACAAAA CAAGTAATAT GCCTTATATT TACCTAAATT
    83041 AATAGATTAT CGCGGTCCCG CATCCGGTCC CGCGTCATCT ATGTCTGTCA GATAAATCGA
    83101 TTTTACTCTG ACGTCGTTTG TATCGAATCT TGAACAAAAA TTCAACCCGG CTGGAAACCC
    83161 GGCTGTGAAC TGTTTGATAT GGTCACAGCA TGTGTTTATG CCATAGCATC CACCGTACGT
    83221 CCGTTTATCA GATATCGCGG CGTATGGATA ATTCTGTGGA TATGACGTCG TGTAGTTGAA
    83281 GAAACAATAT TCACATGACG CCGGTCCGGC ATTCGTCTTT CGTTCCGGAA TTTCCAATAT
    83341 GACATGCATT TTTTTCATAT TAAACTATCA GATTTATCTG TCAAAAATCG GATAATCATT
    83401 TTTCCACTCG CCACATCTCT TTCCTATATG CCGAACAGGA ATTTTATGAT TATATGCAGC
    83461 TGTCAACGCC GTACGCAAAG TCGGTATGAT GAATACATTA TCCGGAATAT CTGAATTTGA
    83521 TAAGCTTCCC TGACCGTCAG CGATCATCAA CGACATTGAA TATATATTAT TTGTTACGGC
    83581 CGAATTTTTG ATGGCTTTCA TCTTTTCTGG TCGCGGACGA TAAAAATAAT TAGTCTTGAA
    83641 TTTATCACAC GGCGGCAGGT TTCTGACTAA TCTCGCGAAT TCAGGCGGCA CGCACGCGAA
    83701 TGCGGTATAA ATAGAGTCTT TATACGTATA CATATCAATA TACGGCCTGT CATCGACAGG
    83761 TGGAATGCCG ACCGTATTTC TTGCAGTCAG CGGACCGGAT CCAATGCGGA AATCATTGTG
    83821 GAAATCATCC GATCCGGTTT CAGCGATAAT GTTTTTCACA TTATTCATAA TCGCGTTAAT
    83881 GTTCCTCACA TTATTCATAA TGGTGTCAAC GCTCTGTCTC ATCCCAAAAC TCATTGCATT
    83941 CGCCTTTCGC GTTTGTCCGG TCCATCATAT AGACATATTC ATCCCCGTCG ACAAGCGACC
    84001 GCACATACAT GAGATATCGA TGACACAATT TGGTCTTTTG ACATCCCATT CCCGCGCACA
    84061 ATGTTATATC GCGACAACCA TTCGGCAATT CTTCTATATG CCGTCCGGTC ATCGCGAAAA
    84121 CCTTATCGTC TGATATACGT TCCATATTGA ATTTATAAAG AATCCTTTAT AAATTTATAT
    84181 GTGATATCAA TCCATTTATT TTTATCCGGT GTCAAAAAAA TCTCATGATT GGTGGGATGA
    84241 AAATCGTTAC CGTGCAATTT CATATACATA CGTTGGTTTC CGCCCGGCGA TCCCAATGGA
    84301 CCGCGCTCTT TGATCCACGG ACCGATTTTT AGGTAGTCGA GCGAATCATA TGACAATACA
    84361 GACCCGTCTG ATCCCGCAGT GGGCGGCGCG ACGGATCCGC TGTACCAACA TGTTTTTACC
    84421 GTGTTGAAAT TATCGTGGAC GAATCTCGCT TTCGCCAGCA CGTCATCAGG CTCCGCGTCG
    84481 CCGCCCATGA ACGCGATACA CGACACACCC GGTGTATTGT GTATCATCCG GTCAAGGATA
    84541 TTAAATGTCA ACATCTCACC AGCGTTCCTG TCCCGCATCC ATGGACTGTG ACAGCCGGGA
    84601 CATGTATAAG GACAACCGGT GAGATTCACG CACAGCGTTA TCTCATCCGG CACCTCCTCG
    84661 AATGTTACAC GTGTCTCCGC GTATCTAATC ATCGGATTTT CCTCCGTCTT TTACCGCGTT
    84721 CGCCTTGTCC GAATAGACAC GGCGTTCGGC TTCTTTATAC CGTTCAGAAT CAAATGATTT
    84781 TATCGGTCGT AGAAAACCAA TCACCCGTGT CCACCATGAC ACATGTTCAC TTCCACACTT
    84841 AGGACAGACC GTGAACTTTG ATTTCGATAT ATAGCCACAA TCATCACAGC TCGAGTTGAT
    84901 GACGTTGAAC GTATAATAAC TCGTGCCATT CTTGATCGCG AAATCCATCA ATTTCGTGTA
    84961 TTGCGCTTCC GAAAGGTGAT CAGCGAGATT GCAGTGCAGG CCGACACCGC CGTCGAGCAG
    85021 TCCGGTGAAC TCCCTGCCGT GCAGACGGAA CCTGTCAAGT ACGCTCGTCT CAGGATCATC
    85081 CGCGAGATAA AAATACGAGT TGTACAGGTT GCGGTTATCC GGGACCCAAT ATCCGTCTGC
    85141 CTTATCCCAC TTGTAGTTTT TGCTTGAAAG TCCTTCCGCC GGAACGAATT CAGTATTGAA
    85201 CAGATAATCT TTCTTTCCGT GTATCTTGTT CTGCTCGCTG ATCACGCCTG TAATCAGCTG
    85261 GCAAAGATGC TTGTAATCGT CATTGTACGA GCATTTGAGT CCGAGAAATT CCGCCGCCTC
    85321 GTTGATGCCG TTAAGCCCGA TGGTCGAATA CAGCTTGTTC ATTTTGATGT AACCGGCGGT
    85381 CGACGCGTTG AGCATGCCGG CGTTCTCGAC GTCATAAAGC AACGACTTAT ACGCGATCTG
    85441 GTATTTGTAA ACACGTTCCA AAATCGAAAT CAGATAATCA GCGAATGACT TGTCGAACGC
    85501 GGACCAGTCG ATTTTTCCCG CCGGCCTGCC TCCATCTTTC TTGTGATACC CGGTCATATC
    85561 CGCCCAATTC TGGACGATGC GAGAAAGATT GAGCGTCATG ACGTTCGCCG ATCCCGTCTG
    85621 CACGCCGGTC AGGCCATTGG TGAAGCTGAA TGTGTTCTCG TTGATTTTGT TCTGCAGTCG
    85681 GCAGCATGAT GACAACGAAT TTGGGTTATC TGATATATAT GTGAAGAAAC TGTGACCCTT
    85741 CGCGTACATC TTGTTCGTGA ACGCCTTATA ATCCTTGTCG ATTATATCAT TCCCGTCGGA
    85801 AAGCAACGCC ATCGTCTCAA CCGGGAACGT GAGCATCGTC TTTGTCCGTT CCTTGTTGAA
    85861 CCACTCCATG AAATCACGCT GCAGGAAATC GACGCGTTCC CATACAGGTT TCGAACCGTC
    85921 AGGAAACAGG AAATCGTCGA ACAACGCGTG CCAGTAATTA CTGTCATAAT ATGATATGTT
    85981 TGTGAACGGG CTCTGATATG ACCTGTTCCC CGCCGGCTGG TTCCACCCGT ACACTATCTG
    86041 CTGATACGCC TGGTGGATCA TCTGAATGAC TGTCTTTTTC GGACGGACAG ACACGACATC
    86101 AGAACCGCGG AGGTGATAAT CATCGCCGAA ATCGTGCGCA CAGAAATAAT CAAGGAAATT
    86161 GAAGAACTCG CCGAATGCGA CAGCGCCTTT ACACTGTGAC GACAGCAGGA ACGTCAGGTT
    86221 AACAAGCTGA CCACAGAAAG AGTTGAGATT TTTCGGCGCT GTCGTGCCGA GACCGTCCAT
    86281 CCCCTTGGTG CCGTCAACGA GCAATGGATA AAGCGTGACG GCCTCGCAGT AATTCTTACA
    86341 CGCAGGAGTT GAACTCTCAT CATGTTCATA CACAATATGT TGCGCCAAAT CTTGTTCATA
    86401 TTGCCGCGCG ACTTCTGGAA AATCCTGTTC CAATCTTTTT CGCATGCGGT AACGCTGAAT
    86461 TTTCCTGTTC ATTGTCTTGT ACACCTCGCC GTCGAGATTC GCGACATTCT TGATCTGCAT
    86521 GTTCGCATTC GGATCCGTCT CCGACGCGGT TGACGCGTTC GTCGACGAGT CGGCGTACTG
    86581 ATCCATATAG TCGATCCGAT CCTTGATAAA TCTCATCTCC TTGTGTGACT CCCTATATAT
    86641 GATATACGCC TTCGCTACCT CATACGGGGC GGCGTCGACA AGTATCCGCT CGACCGCGTC
    86701 CTGTACGTCT TCGACACCGA CCGTCTCTGG ACCGCCGTCC CCGCCGAATT TATCCCGGAC
    86761 CGACGACATT ATGTCGTCCT TCCATGAATC GAACTCAATA CCCTGCTCGT CGAACGCGGC
    86821 CTTCACCGCG GTGATGATTT TGTCGAAATC AAACGGCTCG ACCTTGCCGT TTCTTTTCTT
    86881 TACATGTAAC GTCATATGCT ACCGCAAATC TGTTTATATT ATTATGCACC GGTGATGAAC
    86941 CGGCGCTGAT TATTTACCAT ATTTGATTCT AATGCAAACC GAACCACCGG TTGATCTTTC
    87001 TTTTCACCCC GTTAAACTCA TACGCGTTGA ACATCGCGCA CGACCATATA TTCGAGCAGA
    87061 ACACAAAAGC TTTACTGAAA AAACCCGGAT GCGTTCTCAT TACCTTATAG CAGAATTCCG
    87121 TGTCATGTAC AAGTTCAAGC GGCAAAGTCG TTTCCCCGAT GACGACCTTA TATTCTATCG
    87181 ATCCGTCCTG CGATTTTTTA TGAATGTTCA ACCGCGGAAT GTAACTAAAC AGATTCTTGA
    87241 CAATCTTCTT GTTCCTGTAC ATCATTTTTA CCAAATCAAA TTCATACATC GGCGCCGCCT
    87301 CGAATTTTGT TCGACCAGTA CGCGCATAAT CGCGCAACTC TGACCATGTT GAATTGATTT
    87361 TCGGATTGAC TATCGGCAGC GTCAGCCGAT TGACACCATG GCCGATACGT CCGCGCCTGT
    87421 ACATCAGATC CAGACGAGCG ATCTCGTTCG CGTAAAAGAC ATAATCATAC CGGATTGTTT
    87481 CTTTGCCGAT CCCGTCATGA TAAAGCATCA TATACGGAAA ATGATGCAGT ATCCGCATCC
    87541 GCCTCATGAA TTTCGGACCA TACCCCACAT CGCCGTCAAA TCCGAATATT GGTCCGAACC
    87601 TTGACATCGG CTCGCCGGGA TTATTCAAGA AATTCAGCTC CGATATCCTG AACGCCGGCG
    87661 GGACGACGCC CAAAAGAGCC TGTATCATCG CGCCCCGCTC GCAGCACTCC CTTAACATAC
    87721 GACGATGACG GAAAACCGCG ACGAGATTGT CATGAATTTT CCGCCATATC CGCCTGCATA
    87781 TGAATTTCGG ATTCATCATA TGTTACGCGT CGTCGTTCTC CTCCGCCTTG CGCAACTCAG
    87841 ATCGGAACTG TTCCGTCTCA CATATTATTT CCGACCGTAT TTTCCTGGCG TCTTTCAAAC
    87901 TGGCCTCCGC CGCGGCGATT TCGGATTCGA AACGCGTAAT GCACATGTCG AGCATTTTCA
    87961 GATACTGCTC ATTCCGCCGT ATACCGCGTC TGAGCTTGCG AATACGTCTT TTGTTCATGT
    88021 CAAATAAATT CATATAATTA ACGATTATAT TGCTGTTAAC GATTATATTG TCGTACGGAT
    88081 ATAAAGATCG TATTCCCTGT ACAGAATACG TTCTATCGTT GCCTGTCTGT TTTTCAGCAG
    88141 CCGGAGTTTT TCCTTCACGT CTTCGATATA TTGTTCGTTA CCGGATTTGG AATTCTCCGC
    88201 TTCGCGCTTC ATTTTGGAAA GGTCCTTTAT GATCCTTTCA TTTTTGTTAT ATTCGGAAAT
    88261 AAGATCATTT TTTGACGGCA ATATATTGCC GCGCGAATCC TTTATCGTAT GAGACTTGTT
    88321 GTAATAATCC TCGATTTTAA TAACATAAAC GCTGTCGATC TGAATAATCC TGCCGGCAAT
    88381 GAATCTGCGT TCACCAGAAC GATCATTAAA AAATAAACCG TTACCTGTAA AAAATTTAGA
    88441 TTCTATATAT GAATAGAGAT TATAATCATA ATTTTGCGTC GCGATCACAC TCTCCGGATA
    88501 CGTATTCATC AGCTCGCCTG ACTCGTTTCT GTGCGTCACG TTCCCGACGA CATAATAAGG
    88561 CGCGCACGCG ATCATGAATG ACGACATGAT GATAATTGTC AAAATAATAT ACCAATACTT
    88621 TCCCATAACC TTTATTTTAC ATGTTTCTAA AACTTGTCTT CTTATCAAAC CCCGCGTCGG
    88681 CGATCTTTTG GAGATCATCT CTTTTGTCCG TCGTGTCCGG CTCGTTCTTC TTGAGCAGAT
    88741 AATCATATAT GTCCGTCCAT ATTTCCTCCG CGGGCAGCAG GCCGGCCAGC GGCGATCCAG
    88801 ACAGTATCGG ATTCTCGACG ACGCTCCTGT CTTTCGATCC CGGCGTCACC GTGTAATACG
    88861 GATACGCGCT GAATCGCAAA GCGAGCGGCG CGTCAGAAAA TCGCTTGCAA TCGCCGTTCA
    88921 TCCGCTCGAT GATCCTGTTC AGACCATAAA CATATTTCCC GCGGGACTTC ACGATATCCG
    88981 ATTTCAGATC CTCCGGACTG TACGCCGAAT ATTTCAGATC CATCGACATG TTGTCACCGT
    89041 CATAAACGGG GGTCCTGTTG ACCTTTATCG CCGTGACGTT AAATCCGTGC TGCACATATA
    89101 TGTACAGCGG CGACGGTTTG CCATCTTTCT TGTCATAGAT CCCGACATAA TTGGAATAGA
    89161 AATAGTATGG AAAACTGTCC ATCCATTTCT TCGCCGGCAC AGAGTTCCTC CGGTCGTATA
    89221 CGACTGCCGG ATCCGTCCCG TATTCAGGAA GTCCCGAATA GAAATCGTAA TAATCTTTCT
    89281 TTGAATCAAT TATTTTCATG ACTGTTACTC CTCCCACCCG TCTTCCGGGT CGAAATATAT
    89341 GTTGCCCATC GTTTTCGTCT TTTCTAACGC GCATTTCCCG CACACATCAG ACAAGCCGCG
    89401 CCGCGAGCAT ATGCCGCACA CATCGGGCGC GTTCATCGCC GCGATGAAAT CACTGATCAC
    89461 GTCGACCGAC CTGATGAACC CGACGTTCGA ATCAACAAAC TTCTTCGTGC CGGATCTCCC
    89521 GTCCTGATCA TCATTGTCAG ACACGGTAAT GACACCGGCC TTGACCAGAT CCGCATAACG
    89581 TGCCTGCATG ACCTCATACG CCGCGTCACA TTTCGTGACA AGTGCGGCCA GCGCCGCCGG
    89641 CAGTCCGGCC GGACCTTTGT CTTTTTTCTT TTTCATCTCC TATATATTGT TTGCTCTCAT
    89701 CTTGATGATT TCGGCGCGTG CCGTTTCCAT CCTTTTGATG AACTCGATAT TGTCCCTGAT
    89761 TTTCTTCGGA TATCCGACCG ATTCGCCGCC GGGATTATGA CCGCTCACGG CGCGGGCCAT
    89821 GTCATTGCGC GGATTCTTCT TCGACTGCAT GATATTGAAC ATCTCGATCG ATTTCGACAC
    89881 AGAGAACGCA TCGTCGTGCG TGTATCGGTC CTCGCCAAGC AGCCTGTTTA CCTCCCTCAC
    89941 ATAGATCGGC GTGATCTGCA GCACGCCGCG GTCGTTCGAC GTCCCGACAG CGGCCGGATC
    90001 GAATCCGGAC TCGGTCTTCA TCATCGCCAT CTGAAGGATC TCCCAGTCAT CCAGGATATC
    90061 TGGATCGGCG CCGCCGTCGT GATTCGTTTC AGTGATTATG CAGTCAGCCG CCGATTCGGC
    90121 GGGTCGCGCC GAAGCAAGAC GGAAACCAGA TAAACAGCAC GCCGCGGCGA ACAGCACGCC
    90181 GCACATAAAA ATCATAATGT CGTTTCTCTT TTTCATACCC ATTATTTTAA CAACACAAAG
    90241 ATAATGAAAT TTTTTGAAAT AGAAAACAAA ACGGCAAAAA ATATTTCACA ATGGTCTATT
    90301 CTGGTTTTTT ATAGCCGCTC AAATTGCATA TCCATGACGT AATCAATGCC GGGTTGTATC
    90361 CTTTGCACAT GCTACATCCG TTGCACGTCG TACGATGCAA AGCGACATCC GCCGACGTCT
    90421 TGATGATCAT CCCGTCAAGG ATCCTGTCGA TTTTCATGCA CGTCTGTCTG TACCCGCTTG
    90481 ACGATACGAT GAAATTGTCG TAGCAACACC ACGGCGGCGC CGGCATTTTT ATAAGCTGAT
    90541 AATCGCCGTT GGCGCCGAGA ATCCGTTCAT GCATGACCGT TATCATGTCG TTCTTATAAT
    90601 GAATCGAATC GCAGTTTTTC ATATCAATTT TCGGTTTATA TGAACATCAT CCCGCCATGC
    90661 TGTATTATAG TTTGCCGCAT CTTGTCGTTG TCTTTCACGA TGAACAGATT GTTGGCTTTG
    90721 ACGGCCGGAC TTATGTTATA TCCGGTTTTA CACATGCACC GGACGCACAT TCCAGGATAC
    90781 ATCACTGACT TGCACATGCC GATGATCCGC CGGCCGCGGC CAACCGCCGC GGCGATTATC
    90841 CCGCGGGGCG CCGGCCGCTC CGCGGAGCAG TACGGATATG AGTTATGCAT CCAGCCAGTG
    90901 TCACACCACA CCGGAAAACA GTAGTCGACG CCATTGCATC GGTCAAACAA TATATAATGT
    90961 TTGCGATCAT CCGATTTCAT GACGTCATAA ATTACTTTGA GATCATGATC TGTCGGTATC
    91021 TCTTTTGTCT TCTTCACCAT GATATCACCA TTAAATTTCA CCGCTCCGCA TCCTTCTCCA
    91081 CGGGAAAACG GTCATGTTGA AATGATCGCT CCATGGTTTC GTCCGCCGCA TGTATTCGAC
    91141 AAGCCCGCAC AAAGTGATAG ATCCTTCGCG GACCATCGTC CTGTTCCATT TACACATGTC
    91201 GTGCAGCATG TCGGCGGCGT GCATACTGTG CCGCGACCTG TACCACCTAC AGAACCTGCA
    91261 CCGGCCGGTC CGTCTCGCCG AGCCGGGCGT CATGTTCTCC ATCTTGAACG GCGAACATTT
    91321 CGAGTCACCG TACTCGTCCG ACTCCGCGCG CGGCGCGCAC CATTCCGGAC GCAGGACCAT
    91381 TGCGTCCGTG TACGGATCGG TGTCAACCAC GACCCGCGCG CCGGCGGCGT TCCTGCCTTT
    91441 TATCCCGGTC ATGACGATGT CACCGGGTTT CGGATCAGAC CGACGGATGG CCTCCGCGGT
    91501 TTTCGCGTAT ATAATTTTCA TTACTTTTCT TTATATGTAC ACTTCCAAAA ACACGCGTTT
    91561 GGATTCATTT TGCTTTCGGT TTTGCCCATT GTGCACAAGA ATTCGTAATC AGCGTTAATC
    91621 ATGTCGCGCA TCCGGTTTAT GCCGAGCAAA TTTCCCTTTG AACCCCTTGA CAGTTTATGC
    91681 GCGTGCCGTA TGATGTTCAG CATATACGCG CCCTTGTATA CGCCGCCGAC ACACATGACG
    91741 CAATCCACAC ATTCCGCGTA TCTCGCGTTG TCGTTTATCT TGCAGACATC CGTCCGGCCC
    91801 ATGTCGACCG CCGTGTCGAA CGGGGCGGGC ATCGTGTCGC TGAATATCTG CCGGCACCAG
    91861 CCGTCGGGCG GAACCGCCCC GGAATCGTGA AACCTGTGCG CGCACCATTC AGGGACGTTC
    91921 CTGTACGGAG CGAACGACAG CGTATCGTCC CACGCGCATC GCGTGACCGT GCCCATGCCG
    91981 AGACGCCGCC TCCCCCGTGT GTTTATGTTC ACGACGGCCG CTTTCCGCTC GATCTCGTTC
    92041 ACCGGCAACA TGAACAGCGC GTCATCTGAT CCCTTCGTCA TACCGCATGG TTTTTGTAAA
    92101 GTCTCTGTGG TCTCCACGCG TCCCGGGATC CGGTCAACGT CTCGTAAAGC ACCGTCGGTA
    92161 TGAGTCTCGT GTCACACATA TCGCGCCACT TCATACGCTC AAGCGCCGGG CGCGGGATAT
    92221 TCATGTAAAC GTTTATGGCA TGAAACATCG ACTGGACTAT AAGGTTATAG TTTCTTCTGT
    92281 TGTTCAACGG ACAGCGCATG CAGCGCGTGT ACCGCACCGG CGCGCGGTCC TCCAGACATC
    92341 CGTCGAGATA TGAGTAAAGA TGCGCCGCCG TCTTTTCCTG ACTTCCGGCG CCGGAATTTC
    92401 CATGCGCCTC CGCCTTGTGA TCCGATATGA ATCTCGACTC GCCCTTAATC GCGCGGCAGA
    92461 CTTGCGGCGC GGAACGCGGC CGTACGGCGT CGCACCATTC CGGGACGGAA CGGACCGGCA
    92521 CCATATCCGA GCTGAACGCA GTGTACCTGT CCAACACGTA CGGATTCGTT ATCGATCTCG
    92581 ACCTGAATCC GGCGCGGCGC CGTCCGCGGA CCGCCGACAC GACCGGGTCG TAACCGTTAT
    92641 ACTCGACCCG CTCCGTCATC TGATCCACCG GGCCGTATGT TGTATTATCA ATCATGCAGC
    92701 GAATATAGCG ATAAAAAACG TAAATTAAAA GCGGAACGTG AAATTTTTTC GTTCCTATAT
    92761 TTTCCTGCCG CGCCGCCACA TGGCCGACGA AATAAAATCG ACGACATACT CCGGCCACGA
    92821 CACGTCGCCG TACTTATCAC CGGGATCGCG CTCTACACGA TACATGTCAT ATAATGAGCT
    92881 GTAATGTGAC AGCAAATCCC GGACGGACAG GTTGTAGTTC CTGTTCAGCC CGCATCGCAT
    92941 GCATTTCTCC GATATCCGGG CGGGGATAAT CCCGCTGCGG AAAACCGGTT TGAACCCGTC
    93001 CGCGTACGCG GCGTCGAACG CCATCATGCT GCACACGTGC CGCCCGTCGA ACGCCGCGTG
    93061 CAGATGTCCG TAATCCCGGG AGTCGAGCCC GTCCAGCGCC TTGCACCACT CCGGCACCCA
    93121 CGCGCACAAA CATTTCTCGG CCGGACCCAT TATGACCGGA ACGGATCCGT AACCCGGCCG
    93181 GCGCCGTCCC CTGACCCGCC GGATTCTTTC CGCGGCGGCG TCAGGGTCGG GACATCCGGT
    93241 CCACATCACG GACCGGACGA ACGGGACAGC CGACGCCGCC GTGTCGTTCA TGTTCGCGGT
    93301 GGTGATCCTT TTCAATACTA TCATTGCCCC GTCCTTTTGT TGTTTATTAT GTCCATCGCC
    93361 GTCCTTCTGA CCCTGTGGAC TTCAATTTCC GCCGCGGCGC GCCTGGCCTT CGCCATCACC
    93421 GCCGTGTTAT AACCGGATTT CATCGCGCAT CCGCAGCAGA ACGCAGCATG CAGCCGGACG
    93481 CTCTCGCACA TGTTCGAATT CATGACGAAC TTCTGCTCGA CGCCGGCCGG CGGCTCGTGG
    93541 TGCATGGCAT AACCGCCCGC GCCGAGCGCG CGCCATACGT GAATGATCCT GTCGCACCGC
    93601 CGGCCGGGCG GAGTGAGCGT GTCTTTCGAC GTCAGCTTGC ACCAGACAGG CGGCGGGACC
    93661 GACCCCGGAC CATACAGCGC GCCGAAACGG AAACGGACGG CGTCGTCCGT CGTGTATACA
    93721 GCTGTCGTAT GTTTCTTATT ATATCTCATA TCAAATCAAT ATCATCGCAC AGGCATACCG
    93781 CGGCGTCCGC GCCGTGCCGC GGCGCGTTCC AAATCCCGCC TTCTGAAGAA CGACATCAGT
    93841 CCGATGTTAT ACCCGCGCTT GTACCTGCAT ACCACGCATG ACGACGGGTA AAGCACCATG
    93901 TCATGCATGC CGCGCATATC CGCCGCGGCC GCGATTTCGT CCGGGATCCG CCGGTAGGCG
    93961 GCCGCCGGAC AGAACGGATA AGGCGCCGGT GATCCCGCGA TGATCCGTCC GCCGTCGCAC
    94021 CACGCCGGAA CCGACGCCGA ACCGTTCCAC ATGTCACACA TGTCAGCGCA GACAAAATGC
    94081 CGCCTCGCGG TGTTTTCCGG CAGGGAACCG TCGAGAAACC CGGCGGTGAT GCTCGTGAAC
    94141 CCGTCAATCA TCTGCCGTCA AGTTTTTCGA GATCCTCCAC CCGTCGAACA GGAACGGCTC
    94201 TATCTGCCGC GGCCAATCCG GCACGCCGTC CGTGAACTTG TCGGCATGCT GGGACCAAAA
    94261 ACGCTCCACT TGCCGGAACC GTCCCCGAAG CTCCATATAC CCGCCGACGT TCTTGTACGC
    94321 GCCGCGGCAA AAGTCGCAGC CCTTCCGTAT ACAGTCGGTG TATCTGCATC CGCAGGACGA
    94381 AGGGTCCAGA GCGGACTCCT TCATAATACA GTCACATGAC AAGGCGGTCC TGCTCCCCAT
    94441 TATCCGGTCC GGGACCGGAT CCTGACGGAA GAATAAGCAC CATTCTGGAA AATTTCTGTA
    94501 CACGATATCG CCGTCCGCGT CCTGGACCGC CCTTGTGCCG GAGCCGTAAC CGGGGCGGCG
    94561 TCTTCCTTTC CGCGCGGTGA TCACGCTGAT CTTCTTCTCC TTGAGCTGCC GGCGGGCGCG
    94621 CTCAACAAGT TCCTCCGCCG GTATCTTGTA TTGTGATGTT CCCTCCATTC TGAAAGTAAA
    94681 TTTACGATTA TACAGGTTCC GCGGAACGGA CGTGCCGTCT GATGTTATAC ATCCGTCCCA
    94741 CCATATCTCG CACGGAGTCT GTCCCGCCGA AATAATATTT CATATCGGAC GCGGTCTTCA
    94801 GGTTATACAG CCGGCTCGCC TTGCACCGGA GACAGCCCCT GACAGGGGAC GCGCCGGAAT
    94861 TCGGCCGGCC GTCCCCTGAC ATGCTGTACA TATCGTTCTC CGCGGCGATC TCCGGACAGG
    94921 TGTATATGAC GGCGCCGTTG TATTCGCGGA GCAGCTGGTC GTCCTTCAAC CGGCACCATT
    94981 CCGGCGTCAG TATCGTCTTG ACCCGGACGT ACATCCCGCA TGGCAGCGCG GCATTCCGGT
    95041 CCATCTCGTC ATAGCTGAAA TACACCGCGT CCGTGATCGC CGTCCGTCTG CCCGGCGCGG
    95101 TCCTGCCTTT CATCATGGTC AGCTCCGAGA GCCGTGAGAG CCGCCTGACC GCCTCGCGTT
    95161 CGGCGTCCCG ATTTGTTTCG CATACCGTCG TCATATAATC CGCATCCTAA CCCCCGAACT
    95221 CGACCGGGTA TTTCGCGAAC AGCCGCGCCG CGCGCCACCG GACCGACGTG TTGTACCCGT
    95281 TCCTTTTCTC GCACGACATG CAGCGGATGT ACGATCCTTC CGTCGCCCGC CCGCCCTGCC
    95341 GCGCGGATGA TGTGGTGCCG GCGATCATAC GGACGAGCAT GTCGCAGTGG AAGCGGACAG
    95401 GCCAGCCGCC GTCAATGTCG TCAAAGAATC GGTCATGACA CCACACGGGA AGCCGGCCGT
    95461 ACCGGCACCA TCTCTCCTGC AAGCCGACCT TGACCGCCGG GTCGTGATAT GTCCGCGTCC
    95521 TTATGACGCG GCCTTCGAAT TCATTCATTT CCTTCATGAT CATTTTATGC AAGCCGGCCC
    95581 GCGGGGATTC CCCGCCGCCA TTTCCTTCCG AACATCACCA TATCCGCGCC CGCGGGTTTG
    95641 AACACGCCCG GCGGCAGGGG TCTGATGAAC GCCGAACCCG ACGAGCCGAA CCCCCTGCCG
    95701 TAGAAATCCA TATCCCACAT CCGCCGGCAC GCGACCATGT TATAGACGCT GTAGAACCGG
    95761 CAGAACTTAC ACCTGACGCA CTGGCGGGGC GTCACGTAAC AGAACGCGTC CGTTCCGTTC
    95821 TCGTCGTACA GGGCCATGCA GTCATACACG GGGGCGGAAA CACGGTCCGC CGTCACCGGC
    95881 CGCCCGTTCG AACACCATTC CGGGACCGTG ATCGTATTCC CGGCGCCGGT TCTCATCCGT
    95941 ATGAGTCTCC TTCCCGCCGC CGACCGTCCC GGCTCTCGTA TGATCTCAAT TATATTCATG
    96001 ACGCAAATAT AATAAAATTC CGGGAAACAT GGAAACGTTT CCCGGGATTT TTTTAGCGTT
    96061 TGTTTTGCTT CCCCGCCGGT TTACCTTACC GTGTTCGCGA CTGTCACGGC GCGGAGGACC
    96121 GCGGCCTTGT TATACGACAT CATCTCGATG ATAATCCCCT CCCCGCACGA GCAGTCGTCA
    96181 GCTATCAATT CGGCCAGCCC GTTATATTTT CCGGACCCCG GCGCGCCGAT GTTCACCATC
    96241 TCCGTCTGCC GATTCGCGCC ACTCGCTCTG TCCTTCGCCA CGTCCGGCGA CATAAGCGCA
    96301 ATCTGCCCGC CGATCTCGCG CCGGACGCCG TCGCCGAACA GCGGGACGCA TCTGCCGTCG
    96361 TCATCCCACG GCAGAACACG CGTCCCGCAC AGTAACAGGG AATTGCCGAT CCGCCGCGGC
    96421 GCGCCCTTCG CCGACGTCAA TGAGCTGCAA CATGAGAAAT CGGCGAAGTC GCGGACGACA
    96481 TCCGGCGATC CCGTCAGGTC GTTGACCTCT GTCCGCCATG CGGCGCCGCC GGCTGACGTA
    96541 TGTGACACGA ACCTCGCGAC ACCGAAGTCG TCACACTCCC GCGGCGCGCC CTCAAACGAC
    96601 CGCAGTGGAC GGAATCCGGA TTCCGGGCCG GCCGGATCAT AGTAGAATAT ATAATACGGC
    96661 TTCTCGCGCG GCGGCGCCGG AACGATCATA TAACTCCCGT CCACGTACGA CGGCGACCCG
    96721 ACGAGCGTCC CGTCCGCGCG CGGCATCGCG TACACCCAGA AGCTGCTGCT GTTATGATTT
    96781 ATCCCGTCAG GATAAACCGG GACAATCGCG TACTCGTGTA TATTCGCCGG GATCTTGTCG
    96841 AGATCCAGTA TGACGCCGGT GAAGCCGCCG CGGACCGTGA CATACACACA GAACATGTCA
    96901 TCCGTCCTGT CGAACCGTAT CCTGTGACCG AACATGTTCC CGCGCCGCCG GATTGACGTC
    96961 GACATGTTAC AATCTGAATC AAAATAATAA CATACCGCCG GGACGAGCGA CCGTTCGAAT
    97021 TCGGCCATCT CCACGGCGGC CTGATCCATG TCGCCGAACG TGTCCGTGTA GTCGACGTCG
    97081 GACATGTCCG AAAAGTCGAA CCCCTCGCGT ATTGCCGCGC CGACAGATGT CCGCGCGTCC
    97141 GCGTCCCATA TGTATGTGTC TGTCATGCGG TCCGCCATGA TATTCGTCAT GTCCTGTGTT
    97201 TTGTTTGTTA CAGCCGCGGC CATTTGATCA CCTCTTGCAC ATTTTTTATT CCGTCGACGG
    97261 AGGACGGCGC GCCTAATGTG TCGTCATAAT TTTTCGTGAT GATCTTGACG CAAACACAGC
    97321 CGGACCGCGA TTTTATCCGC CACGGGACGC CGTACTTCTC TGTGAACCAC CTCAGCCCGC
    97381 CGGCGCCGTC CTTTAGCAGG ACACTGCAGT ACAGGACCGT GATCCATCGG TCCATGGAGA
    97441 GGACCTTGTC CGCGTCCCAC GTCATGATCC GGCCGGCGTC GGGATCGTCG TCCATGCTGA
    97501 TCAGATCCGA CGATCCGACG TCGATCCGGT CCGCCAGCGC CGCGTTCGTG ATCCGCATGT
    97561 CACGCCGGAG CGCGTCCGCG AAAGCCGACA CCATCTCCGC GTTCTCGTCA ATACTGGAAA
    97621 ATGTATCAGT GTAGTCGACG TCCGACATGC CGGATAAATC AATTTTCTCG TTTAACATTT
    97681 ATAAAAACCG AATAATTTTA ATCTTATACC AGCCCGTTCA TCACGCACAG CCATTTCGCG
    97741 CACGCGGCCG CGTCGCCGTA CACCGTCACG CGCGCCCGGG CGGCGGACAG ATCCGGGAAC
    97801 ATCATGCCGT ACAGTCCCTG CGGCCAGTTC CGCGGGGAGC CGGAGCCCAG CCACATGGAC
    97861 GACGACTCCG ACTTCCGCCG GCCGGCGACG TTCGCGCCCG GATGCGGGAC GTCGACTTTG
    97921 ATCTCGCCGC ACCGCCGGGA CACCCCGTCC GTGAACGCCG GCACGACGTT CCCCTTGCCG
    97981 TCCCACAGGA ACGACGTCGT CGGACGCTGC ATCTTCCTCG CATCCGGGAA CGTCACGGTG
    98041 AAGTTGTTGC CGACCCGTTC CGGCGCGCCG TCGAGGAAGC CCGGGCCGTA AGCGAGTCTC
    98101 GGACCCGGTG CCTCCATCAC GCATTCGATG TTGCCGGTGA CCTCCTTCGG CGCGCCGGCA
    98161 AGCGACCTGC AGACAGACGG CCTGAGGCCG ATGACGTCCG TCAGGCTCCC GTACACGCCG
    98221 GCGTTCACGT CGCCGCCGAC GAATTCGGGC GAGCCGATCA GCGAGCCGAA ACGCTTGCCT
    98281 GTTCCCGGCC CGGCCGGCAG TATGAACAGC TGGCATTTCG TTATGCCCGG CCCGGGCTCG
    98341 AGCCGCCAGC GAGCGGACTT CGACCATGAC GCCGGCGCCG CCTTGAGATC CAGCGCCGCC
    98401 TCGGCGATCC TGCCGTCAGA CGGGGCCGCG AACGCCGGTG TGTCGAACAT CGAGGTCGTC
    98461 ATGACGCCCG GCGCGTCGGA CAGCGTGACC GTCCATCCGT CCGCGGACGA GCCGGACACC
    98521 GCGCGGGCGA ACAGCGGGTC GAGGACGGGG TCGGACCCCC TGACCCACCC GTTCTTCCCG
    98581 GCGGACGTGC GGACCTGCAA AAGGAGCGCC TTCCGGAGGC CGGCGGTGAA CGCAGACTTC
    98641 TCCGCCGCGG CCTGGTCCAT GTCGCTGAAA GTATCCGTGT AGTCGACGTC GGACATGTCT
    98701 GAGAAGTCGA AGCCCTCCGA CACGGCTTTC CGCCGGGACG GTTTTCCGTC CTTTCCGGAC
    98761 GGCTCAGCCG GCCGCGTGTC GATACATATG AGACCGGACG GGGCGTCAAT CCCTTTCATC
    98821 GCGTTCATGT AAACCGTCCT TCAGTATGAC GTCGACGCGT CGGCGATCCC GGCTTCTTTT
    98881 CATCTGTCCT TTCCGGCGGT GACGGTGAAA ACACGGAATT TCCCGTTCTT CTCGCGTACC
    98941 ACGCGCGGCA GCGTGCGATC GGCGGACCTG ACGTTCACAT TGCCGCCGAC ACGCGCCCGG
    99001 CCGGGCGCCG GGAGGATCCT CTCGCACGCG CCGTCCCGGC CGGCCCGCGG GGCCGCGATG
    99061 ACGCCGGCCA CATCGAGGTC GCCGCCGATG AACGCCGGCA GTCCGGACAT GAAGTCCGGA
    99121 CCCTTCTGCC GCGAGCTGTT ATTCGGGTCA TATATGTACC TGAACTCCAG CGTCACCGAC
    99181 CCGTCGACAT ACTCCGGCGC GCCGGCGAGC GACGTCAGGG AGTCTGACTC GACATAGAGC
    99241 GACGCGCCGA GGTCCAGCCT CCGCGGAGCG CCGGACATCG ACTTCACCGC CGAGTTGACA
    99301 CGCACGTCAA TGCCGGCCAC CTCCGCCGGC GCGCCGTGAA GGTCCCCCGC CGCCGACGGG
    99361 TTGAGCGTGA TCGTGACGTC GTCGATCAGG GCGGTTACAT CGCCGACGAC CCCTCCGTTA
    99421 TCGAACACCC GTCCCGCTTT CAGCGACCAT CCCCCGTACG CGTCGGCCAG CCGGGCGAAC
    99481 CCGCCGCGGG ACAGATCGAT CCCGATATTG ATCTCGTACG GCGCGTACTC GGCGCCGTTC
    99541 AGATCGACGT CGAGCCTGAC GATCACATTG CCGCCGCCGT CGCGACTGAG CGGGTCGCCG
    99601 TTGTCGTCCC GTGCCGTGAG GATCACCTTG ACGTCGATGT CGGCGTCATC GCGAAGATCG
    99661 CTGCCATAGT TGATCATATC CGATTCGCAC GCCTTCTCCA CCGCGACACA CGGCCCCTCG
    99721 CGGTCGTCGA TATCGCTCAG CGTGTCGGTG TAGTCGACAT CGGACCTGTC AGAGAAGTCG
    99781 AATCCCTCAT TAATCCCGCC GCTCCCGCCG CGGCGTTTCA TATGGTCGCG CGACGCCTTC
    99841 TGATAGCACG GATCTCACTG CGTGCTGTCT AAATAATCGG CAGGCAGTTC GCCATGTATG
    99901 TCGCTGAGCG ACCGGATCTC CCGCGGGACA AGATTCGCCG GGAAAAGATC CGCGCAATCC
    99961 GCCCCGCCTG TGATCACATA CAGCCTGATA TCGGTCGGCG CCGGCGCGCC GAACTGATCG
   100021 CCGATGTCAA TCAGCGATCA CGTCATTCAT TTCGGAAGGC GGTCCACCGT CCATCGATTG
   100081 AACGACGCGC CGTACATCGC GGCGATCGCG CGCCGCATTG ACGACCGCGC GGCGGCAGAC
   100141 CGGAAATCCA TGATGAGCGG GAACGAATCC CATGATGTCA ACGTCTTCAC CTCGTCGGTG
   100201 ATGAAGAACC TGATCCCCCA ATTGTCACGT GGAAGGGAAT AAGTCGACGT CGTCATCCAT
   100261 ATGGACTGTT TGCTCTTAAT TTGGCGGCCG GCCGGCGAGA GCGGCGTCAT CGTCAGGCCG
   100321 GGCGCGCGGG AGATCATCTC GGCGGCGCTT GCCGCCGTCA TCAGTTCGAC CCGCCCGGAC
   100381 GACTGGATGA ACATCGGATC GAACACCGGA CTGTCACATC TTATCCACTT GACATGTTTC
   100441 GGCACATACA TACCGCCGGC ATTCAACGCC ACGCCGGCGT CAGACACCCG CACCCGGGAT
   100501 ATCCGCCGCA TCCATTTAAT GAAAAATTCA GGCGCGGCGC GGTATTGCAT ATCATTGTCA
   100561 TCCATGTCAG ACAATGTGTC GGTATAATCG ACATCGGACA TGTCCGAGAA GTCGAAATCC
   100621 TCGTTGATCT CCCGTCTTCA TCCGTGTGTT TTATTACAAG CGTCCATAAT AATTTTGTTC
   100681 TTTTCTTTTT TACCGTTATA TAGTAAAAAT GAATAACGTA GATATAATTA TTTAACACGC
   100741 AAAAAGACGG GCGATTTCAT GTCCCGCCCG TCTTTCCTTT CGATGATGCA GTCTTACTGC
   100801 TTCGACAATT TGTCGGACAA CTGGATGAGC ATGTTCAGCC CCATCGCGTC CATCGCGGTG
   100861 CCGCCGGCGT TTCCGGATGA TCCGGTCGAC ACGATCCTCG GCAGCGCGAC CTTTGACATC
   100921 GCCTCCGCGA CGCCGACCCG GGTTTTGTAC TCCCACTCGG CCCTCTCCTG CGGGGTGAGG
   100981 CCGGCCGCGA CCTTGAGCCT GTTCGCCTCC GCCTCGGCCT GGCCCTCGGC GATTATCTTC
   101041 TTCTTGTCGA ACTCTGCCTT CTCAGCGGCG AGCCTTGACA CCTCGCGCTC CTGTTCGGCC
   101101 TTGGTGACGG CGACGGCCTT CGCCTTCTCC TGCTCCCACC GCGCCCTCGC GGCCGCTGCC
   101161 TTTCCCTCCT CCTCGGCGCG GATCGACTCC TGCTGGGCGG CGGCGGACTT GGCCTTGCTG
   101221 GTCTGAATGA GCATATTCGC CTCCTGCTGC TGGGCTATCT GGTTGTTGAC CTGGTCGGAA
   101281 TATCCTATCT TAGAAATGGA AACCTGCCCT ATCTCGAGCC CGTAATATCG GAACGGTGAC
   101341 GACTCTGATC TCTTATAGCC GCCCGGGCTG TCCGGGTCCG GGACGAGATC CGCGACCTTC
   101401 GTCTGCTTCT TCTCGCCGGT GACGGGATCC TCCGTCTCGA CGACGCGGAC GGTGGTCTTG
   101461 TAGACGCCGT TATTGAGCTG GTCTGTTATG TAGTATATAA GATCGTTCTT TTTCTCCGCG
   101521 TAGGACTCGA ACGCCGACAT GAGCGGTCCG GACGCGTAGA TGACCTTGTT GACGGTCTGC
   101581 TTCACCAGGT CGGTCATGAG CCTGTCCATC CCGTTGTAGT CTGTCTGTAT CCTGGCGAGG
   101641 TGTTCGACGT CGGTCGGCAG TTTGACCCTG AGCGACCCGT ATATGGCGCC GTCGGACGCG
   101701 TCGTTGAATA TCACCTGTAT GGGCGACCCG ATCTGCTCGC CGTTCCCGTC GGACGACCCG
   101761 AACCACAGCT GCTGCGTCTT GTAATACCTG GTGACGTCGC CGAATCCCTG CCACTTGACG
   101821 CCGGGCGTGG TCCAGTAGAC CATGCGGCCG GTGAACGGGT ACTGGTTGAC GACGATCTCC
   101881 TCGTTCTTCA CGTTCTCCCC GAGCTTGCCG ACCATGGTCA GGCCGATGAG GAGGACGACG
   101941 CCGAGAATGA GCACGGCGAT TTTCTTTGGT GAAACTTTCA CTGACATTCT TTTCTTCTGG
   102001 TTAAAAATGT TGAACAAAAA TGAAAACAAA AATGAAAGGG GCGGGCGGAA AATCCCGCCC
   102061 TTTCGCAAGG TGATCCGCCG GGCGTTACTC AGACGCCGGC ATCTTTTTTC TTTTCCGTTT
   102121 CGGGACGGAC GCGGTCGTGT CGTCCACCGC CGCCGGTTCC CTCTCCGGCG CCTTGTCCCT
   102181 GACGGCGTCT TCCTTCCGTG ACGGATTCCC GGACGCGAAC AGCCCGGCGA ACGGGATCAG
   102241 CGCGGACCAT GACGAGAACC TCTCCCCGTC CGCGTCGACG ATCCCGAACA TCGCGAGCGC
   102301 GACGTAACCG TAATACAGAA GCGCGCACAG GATGACGGCG CCGATTATGA GCCTGAACAC
   102361 CATACCGCTA GTCCTCCTTG AAAGGGTTGA GCTCAACGGT GTTCGTGTCG ACGCCTATCG
   102421 CCGACCCCGG CAGCACCTCG TAGAACCAGT CCTCGTCCGG GCCGTAATCC AGACGGGCGA
   102481 GCTCCGGGTA GGCGGAGTCG ATCCAGTCCT CGATCATGCA GGCGGCGGCG TCGGCCTCGG
   102541 TGTCGTCGCC GAAGAACCTG CTGTCGTCCT CGGCCGGCAG GGACGCCGGG CGGCGGAAAT
   102601 CCGGGATCAG GATGTCGTGC AGGTAATGCA CGCCGTGGTC CAGGTAGAGC GGGTTCGGCG
   102661 TGTGCATCGC CGGGTCCGTG TAGTAGTCCG GGTCCAGTTT CTCGCAGCCG GACGGGTTGA
   102721 CGGTGATCAT CAGCACCGCC GGGACGGACG GATAGGACGG GACGGACACC TCGCGGGCCG
   102781 CGGCCTTCTC CGTCAGGACG AGATGGCTGT CCGGCGCGGG CGGATTCTCC GCGGCCGGGA
   102841 GCTCGGTCTC GATGCCGAGA TCTATCGGCT CCTCGCGGTC ATCGTCCTCG CTCACGCCGG
   102901 CCAGCGCGCT GATGAACGCC TTCGCGACAT CGCTGACGAG ATCGGCGACG GTGTACTCCT
   102961 CATCGGCGTT TCCGTCATCA TCCCGCTTTT TCACGTCGTC GGAGTTGGCG CGCCTGCCGT
   103021 TCTCCGCGTT ATAGCGGACC TGCCCCTCGT TGTATTCGGC GTCCGCGGCG TCCGCGGCGG
   103081 TGTGGACCGA CGTCAGCGTC TCGCCGGCGC CGAACTCGAT CCTGTCCTTG AACAGCGACG
   103141 CCACCGGGAC GGCGACGTTC TGGACGTCGG TGTCGAACAG CACAAGCGCG TTATTGGCGT
   103201 CCGGCTTGAC TTCGGTCACG TGGCCGAGCC TGATCGAAGG GACACCCGCC TTGGCGCCGG
   103261 TCACGAACCA GACCTTGTCG CCGGCCTTCA CGTCTTTGAA AATCTTCTTC TTAATGTCTT
   103321 CCATTGTTTG TGAAAACAGT TTTGTTTGTT TTTGAAAGCT AAAGAGTCAT TCGCCGGCCT
   103381 CCGGGCCGCG GCGTTCAGCC CCCGCGCCGT TTCCGCTCCC GGCGGGCGCG CGCCGGTTTC
   103441 GCCACTTGTT ATCCCGTTAG ATGTCGCCGT GCGACTCGAA CACCCATCCG TCGGACGTGT
   103501 CGCCGGAGCA GCTGACCGCG AGCGTCCCGT CCGGGTATCC GGCGTCCTTC GCCTGCTCCG
   103561 ACATCTTCCT TGCGAGCGCG GCGGAGTCGG GGTTGTCGTC CGCCGCCATG TTCACGTACA
   103621 TGTCCTTGCT CGTCCTGTAT TCCTTCCTTC CCTTCTCGTC GAGCGACCCG TACACCGCGA
   103681 CGCCGACGTC TATCGTCTTC CCGTCCGTCC TGACCCACCT GAAACCGGGA TCGTTGTCCG
   103741 ACACGTCGAG CACCCCGCCG ATTTTCAGCG GCAGGCCGTC CAGGCTCTTC AGCCTGTTGT
   103801 TCCTGCAGCT GCAGTTCCCC CTGACATACT CCGGGAAATC AGTGATCTTC TCGACGTCGG
   103861 AATCAAACAT CCACATCGAG CCGCCGACCT TCTTCGGGAA CCCGTTGGTC GACTTCAGGT
   103921 TCTGCCCGAT GATGTATATG TCCTTCCCGA TCTCGCCGAA CCTGATGTAC GGCGGCAGGT
   103981 CCCCGTCGGT CCTCAGGCTG ATGTGGTTGG CGACGTTGAT GACGCCGCCC TCGGCGATCC
   104041 ACCAGTCCGG CCCGCCCTCG ACGCCGATGC CGGCGCCCTC GTACTCCGCG GACTCGTCGA
   104101 GCCTGTCACA GAACACGCAG TGCGTGTCCA TCCATTCGGT GATCGCCTTG ACCTCCTGCT
   104161 CGGCGTCGTT GTCGGACATC GTGTCGGTCC AGTCGTTCTC GTCCATGTTC GACATGTCGA
   104221 AGGGCGACGT CTGCTCCCCG GTGTCGGGGG TCTCGTTCAA ATTAAAATCA AAATTTCTCT
   104281 CTTCCATATT ATCTGGCGTT AAAATTCATA ACGCGAATAT AGCGCTTTCT TTTCATATAC
   104341 GGAAATATTT CCGGAAAAAT TTTTTCGCTA CCACCTGACG ATCGGCCAAT ACGGATCGTC
   104401 GTACAGCAGC GGCCCGCGGA AGTCGTCGTA CATCGGCAAC GCCGCCCACG CCCTGAACCC
   104461 GGCGAAGCAG TCCGCCGCCC CGTAAAGCAG TATGGACGCG ACGGTGAAGA ACACAGCCAT
   104521 GCCGTCATAA AAGAAATAAG GGATCCCGCC CGCCATGACG GACCCGGCGT CGAGCGCCGC
   104581 AAGCGCCGCC GCGATCACCG TCATCGTGTC GGCAAGCATC CGGCCGTTCG TGTACCGGCC
   104641 ATACATATCG CTGTTACATA TTTTCCTTTC ACTCATAAGC TATTGCTCTG TTTTTCCTGT
   104701 TCTTTTATTG CTGAAATCCG CGCCGCGCCT TCTCCGCCTC CGCCATTATG TCGCGGCCTG
   104761 ACAGTTCGGA CACCCGCTTC ACCCACCGGA CGACCTTCTT GATAAAATCC GGTGTTTCCC
   104821 GGTCCGGGAT CCACGTCTGA TTCGACGGGT CGTCGCTCTC GCCCGCGGCA TCGATGTCGT
   104881 TCCCGTCGGA AATCCACACC CACTCAGCGG GCGTCTCGTA TACGGAACAT ATACCCGGGA
   104941 AGTCCGCCGC GAGCCCCATC CAGCTCTTAC ATGAACGCGC GTTCGCGTCC TTCCATTCCG
   105001 CGACGGCGGC GGCAGCCCGC TCCGCCAGCG GGACCACGCC GTCCATCATC GACGGATACA
   105061 TCGCGGCCGA GTCCGAATCG TACGGCAGGC CGGTCTTCTC GCATTCCTTC CGGATGGCCG
   105121 ACACCCGGAC GATGACGTCA CCCATGCGGA TTTCCTGTTC CATCTCGTCC TCGACCGATT
   105181 TCCGGCGGCG GGCATACCCG TCGATCGACG TCCACGGCAG GGCGGCGTAT CCAGCCTTCC
   105241 TGACGACGCA TCTCCTGACG GTGACGAGCG CCGCGCCCCC GCCGGACGAC ACGAACGACG
   105301 CCGGCGACCC GTCCGGGTTG ACCCACGACA CGACGCCGTT GTATATGTCC GGCCTCATCG
   105361 CGGACGCCCT GTCGGCGCCC TGCCGGACAA GCGCGTTCCT CACCTTGGAG ACGTTGCCCC
   105421 CGCACATGTA CTCGACGTCG CCGTAAAGAT CGACGACATA CGACCTTGAC GTCGGCTCAA
   105481 TCTCTTTCGC GGATGTTTTC GATACAGCCA TATCTGATTC GTCTTTATAA TCTTTTTGAC
   105541 TTTGACAACA CGAATATAGC GCTTTCTTTT TGAATACGGA AATTTATTTT GAAAAAATAT
   105601 TTCATCGGCG GAAGGCGCAT AATAAAAAGA AAGGGACGGA ATGAAACGAC ATCCGCCCCG
   105661 AAAGAAACGA AAATGAACCG GGGCGGGTCC TACAGCATGC CGAACGCGGC AAGCAGCGTG
   105721 GCCGCGATCA GCGCGATCAC GCCGGCTCCG ACGCCGAAGC CGATGAACGC CATCATCCCG
   105781 TCTGACCCCC GCCCCCCGGA ACAGCCTTCG TCCCCGTCAT AAAATTCAGG TCTCATGACT
   105841 TCGGCTGTTT CTTTTTCAGG GTTATTTATC CGGCGGGACG GTTTTTATTT ATTATATAAA
   105901 GGAACGCACG CCATGCTCGC GCGTGTTTCC GCCATGACGC GAGCACTGTA TTGGTGCGTC
   105961 AGTACACTGA TACACTGATA CACCGGCGCC GAAACATATT AATAAAAGAA GGGCTTTTAT
   106021 ATATAAAAGC CCCCCGCTAA TATAGCCGTT TTTTCCGATA TACGGAAATT TATTTGATGT
   106081 CGAAAGGTAG AGGATCCGGC CGATCCGCCG ATCATTTCTT CCTGTTTGGT GTATAAAAGT
   106141 CCACTGATCA AAAAGTCCGC TCTTTCCTAC CGGCGGTTCG CGCCGTCCAG CCACGCGGCG
   106201 AATTCCGCGG CCTTGCCCGG GTCGACATAC GCCTTGACCC TGACGCCGCC GTCCATCTTC
   106261 ACGCCCGGGA ACATCGCCGC CGTCCACGCG CCGGCCGGTA TCACGATCTC CGCCGGCTTC
   106321 GCCTTCTCGA CGCGGCCCAT CTCGGACCAG TCGCTGTTAT GTCACCAGCC GTTCTTTTCC
   106381 ACCGTCATCC CGGCCGGGAC CGCCGCGACC TTCGGCCGGA CATTATCTGG CGCGTTCCGC
   106441 TCCGGCTGCG CCATGTGGTT ATAAGCCCCG CCGGAGATGT CGACGGAAAC CGGCTCGCCG
   106501 ACCGTCCCGT CCAGCCTTGC CATTTCCGTA CATTTGTCGC CCCATGATCT GGAGACGCCG
   106561 TCGGTCAGCG CCGGGGCAAT CACTTGCCCG TCCGGTCCTC ACAGTGTGTA CATCTGGCGT
   106621 CCGGGCGTAT CGGAGCACAT GACCATGACG CCGCCCGCCT TCTTCGGCGC GTGGTTAAAC
   106681 CAGCCGGCGC CGTCTACTGT CGCCAGCAGC TCCGCGTTGT AAACGGAGAA GACGCCTGTC
   106741 ACCTCCTCCG GCGCGCCATC CAGCGTCCGG AGCCGGGACT TCGCCGAGTA CGCGCCCCGG
   106801 AGAGAACTCC TCACCGGGCC GTCACTGTCG ACATGGACGG TCCCCCGGAC GAACCGCGGG
   106861 CACCCGCGCA AGGACCCGTC CTTTCCGGGG ATGACGTTGA GCGCGGTGTT GACCGTCGCC
   106921 GTTCCCATCG ATCACGCAGC ATCCGATCAG CGCGAGCATC GGATCCTCCA CGCTGGTGAG
   106981 CTTGCCCCAT GATCTCGCGA CCGGATCAAG CTGCCCGGCG AACCGCCGCT TCCCGGCGCA
   107041 GTCCTGCACC CACAACGCAG GCATCAGCCC CTTCGCGAAC TCGCTTATCA GCTCCGCGTC
   107101 CTGGTCCATG TCGCTGAACG TGTCCGTGTA GTCGACATCC GACCCGGAGA GGTCGAAACC
   107161 CTCGTCCAGC CGGCCGGCGT CATATCGCCC GTATCCGTAT CCTTCCATTT TGGTCATATT
   107221 CATATGTGAT CCCGTTTTGT CCTTTGAATT ATTTATAGCG GGCGGAGATG CCGACACTTC
   107281 GGACGCCGGA ACGCGTAACT GATTGGGAAA CCGCACAGGA AAAGCGTCAG TTACGCACCC
   107341 GGACAGATCA CGTAACTGAC ACTTTTTCCC CGATCCTTAA ATTTTCCGGA CGGAATTTTC
   107401 GGTCCCTACG GGAAATCAAT CGGGCCGTTT TCACATAAGA TTCGCCGCCA GCCAGTTATA
   107461 TGGATTCTAT AAAAACGGAC CTTTCCGCCG TCAGGCCCGT AACTGACGCT TTTTTCGTCT
   107521 CCCTTAAATT TTCCGGCGGC GGAATTTAAG GTTCCGATCC GATAACGCCG GAAATCGACG
   107581 CCGGATATAG CGGAACGGCG TTCCCGGACC GGAAAAAACA AGGGGCGAGG CGGATCCGGA
   107641 CGGCCGGTAT CATGAAAAAT CCGGCCCGGA CCGCCTAACT GGCACTTTCC CGTAAAATTT
   107701 CTCAATGAGT TACGCGTCCC GGCCGTCTTC CTAACTGACG CTTTTTTCCC GATCCTTAAA
   107761 TTTTCCGGCC CGTCGTTTCC GCCCTTATAG GGAAATCGAT CGGGCCGTTT TCATATCGAC
   107821 ATCGCCATCA GCTCTTTATG AAAAATATCA AAAAACCGGC CGGTTCCGCG AAAAGCCCGT
   107881 AACTGACGCT TTTTATTCAG TCCTTAAATT TTTCCGGAAC GGGATTTAAG GTGTTTTTTA
   107941 TATAATAAAA AAACACCCGT CAAATATAGC GGTTTCCGGC GACATACGGA AATTTATTTT
   108001 GTGTAAAAAG GTATAATCCG CCGCCGGCCG TTATCCGGCC GTTCCATACA ATCCGGATAA
   108061 ACATCCGCCG CCGGATTCCG AACCAATTTT CATGATGTCA AAAGGTATAA TCATATAACA
   108121 TGCTGGTATC CAATAATGAC GGTATCCGGG TATACCGCCG GCGGCGACAT GCCGTCATAT
   108181 ATTAAAAATG TCAGAATCCG AAGTGACTTT ATGTCATATA TAAAGGCCGG CCGGCGCGGT
   108241 TCCTGATTAA GGCGGGGGAC GGGGACGGGC ATTAAAATGT TTAGTGATAC GGTGACGCGG
   108301 AACGGTTTAA TACTAAAGTT TTAATAAAGG GAGCCGGCGG CGTTTTAGGC GAAGGGACGG
   108361 GGATGTTAAA GATCGTCAGA AATCGCCGGC GGCTGGATAC TAAACTGTAG CTAAAATACT
   108421 GATATTAAAA CGTTTAAGTA AACGGATAGA AATGCGGGCG GCTAAAATTT TAAAAAAACA
   108481 GATCTAAAAT TTTTAGTTAA AAAATTTTCC GAAACGAACG GAGAGCCGCT AAGATCAGCC
   108541 GCCGGACATC CAATATAAGC CGCCGGATAA TGATAATATC CAATTAAATT ATATTCCAAT
   108601 ATAAGCCGCC GGATATCCCG ATATCCCCCA ATCGCGTGTC AAGAGGTTAA TAATATGTCA
   108661 TAAGCCGCCC GCCCACTCAC ATAAGCCGCC CGCCGGATAG GATACTACGG ATATCTCAAT
   108721 ATATTCTTCC GACAATATAA GCCGCCGGCC GTGCCGAACA CCGGGAACAC CGGATAGAAT
   108781 ATCGGATATG TGATGATATC CAAATTATCC AATGTCTATT ATCACAATAT AAACTAAACA
   108841 TACATACATA TATAAACTTT ATAAACTTAA ACCGCCGGAC GCACGGACCA GGTAGATGGC
   108901 GGCCGGATAT CCAAATCAAA TCAAATCATC AAATCCAATG TATCGTCCAG CATAAGCCGC
   108961 CGGATGCCGA ACATATGACG CGCGCCGGAG AAAGCGGAAA GTGGCGGCGG CGGAACAAAA
   109021 ATAAGGATAA GACGGCGGGT TTTTACGGCG CGGCCGTTTT TTATCGCGCC GGGCGGGGGC
   109081 GTTCCGGGCG GAATAAGGGC GCCGGGAGGG GTCTGCCCCC CGGAATTATC TGATTGGGAA
   109141 CCAGCGCGTT CCGGTCTGCG GCGGTCCGGA CGGGGAAAAC CCGCGGGGTC AGGGCGGAAC
   109201 GGCGCGGGCG GGCGGGAAAC CCCCGGAAAA CCGACGGAAA ACCGCGTTTC CGCGCCCGGT
   109261 TTTCTCACGT TTTTCACGTT TTCCACCCTG ATGTGGCGCC GGGACGCGTC CGGGGGATAA
   109321 ATACCGGTGG AAAACAAACG GTTGCGATTG GTTATGCCGA ACGACAGGCT TTCAGACAAC
   109381 ATGGGGCGGC TCGCGAGGGC CGTCGAGGCG CTCTACCCGA CCCTCTCGCG GATAGCGGGC
   109441 GACAACGGGG GGCGCGGGAT CGACCCGGGG ATCGGGGAGG ACGGGCGCGT CAGGCCGTCC
   109501 GGGAGGGCAG CGGACCCGGG ACGGGCCGCG GTCGTCGGGA TAACCGTGAC GGGCGGGTCC
   109561 GCCGAGGCGG TGAAGGCGGC GCCGGGGCTG GCGGAGGCGA TGGCCGCGAT GAAGGCGGTC
   109621 GGGGCCGGCG GGCCGGCGGC GTTCGAGAGG TCGGCCGGGG CGATGGCGAG GGCGCTGTCC
   109681 GCGCTGTGCG GCCCCTCCGG GACGCGGACG GGCGCGGTCA GGGCGGCGGT GAACGCCGTG
   109741 AAGGCGGTCG CTGCGGCGTC GGCGGGGATC GGGCCGGACG CCGTCCGGGG CGCGCGGAGG
   109801 ATCGCGGCGG CGGCGTCGGC GCTGTCCGCC GTGGGGAAGG TCGACGCCGC GGGGATCAGG
   109861 TCCGTCGGGG ACGCGCTGCC GGCGGTCAGG GCGGCGGCGT CGGCGGTCAG GGCGCTCGCC
   109921 GGGATAAAAG ACCCCGGGAT CGACCTGTCG TGGATCGGGA AGGCGGCGGA CGGGATCCGG
   109981 GCGCTCGCCG GGATAAAAGA CCCCGGGATC GACCTGTCGT GGCTGGCCGA TATAAAAAGG
   110041 GCGCAGAAGG ACGCGGCCGG GATAAAGCCG GCGGCGTGGT CCGGCCTGGA GGCCGCGGCC
   110101 GGGTCGCTGA GGGGCGCGGC GGAGATACTG GCGTCGCTGC CGGAGGGGGT CGACCTGTCC
   110161 GGGCTGGCCG TGTCTTTGCC GGACGGGCTG GCGGGGATAT CCGCGGCGGG GAAGGACGGA
   110221 TCGCTCGACG GGCTGGCCGC GGCGGGCGGC GCGATATCCG CGTTCGCAGG GGCGCTCGCG
   110281 GCGGCGAAGG GGTTCGACCC GGCCGCGCTG GCCGCGCTGG GCAAGATAAA GGGGAACGAG
   110341 CTCGACGGGC TGGCGGCGGT GTCGAAAAAG CTGTCGGCCG CCGGATCCGC GAACGCGGCG
   110401 GCGAGGAACA TCTCCGCGCT GGCCGGCGCG ATGTCCGGGA TATCCGCTGA CCCCGCGGCC
   110461 GCGGCGAGGT CGAGACGCGC GGTCAACGCG GTGTTCAGGG AGATCGGCAG GATAAGGATC
   110521 GACCCCGCGG CGGCGGACGC GCTGAAAAGG GTCGGCTCAA AGGCCGGCGA GGCGGTCGAG
   110581 GCGATGGCGA AGGCGGCGGC GGCCCTCGGA TCGGCGGAGG TGCCGGCCGG CGCGGGCCGG
   110641 AAGGCGAGGC GGATAGGCCG GGTGTTCAAG GAGATCGGCG CGGCGGCGAA AGACATGTCG
   110701 GCGGGTCTGA CCGCGAAGGA CGTCACCGGC GTGAGACGGT CCGCGGAGGG TTACGAGACG
   110761 TTCATCCGCC TGACGTCCGG CCTGTCGCTC AGGCTGACCG CGGCGGCGCT GCTCGCCCCG
   110821 GCGGCGCTGG TCGGGGCGGC GGCGCTCCGG CTCGAGCTCG CGATAATCGG GAAGCATGTA
   110881 AAGGAGATCG CGTCGATGTC CGCCAACAAC GACAACGCGG CGAAGAACAT CAAGGCGATG
   110941 ACGGGGTTCG TCCTCGCGCT GGGCGGGCTG ACCGCGCTCA CGGCTGGCGT CGCGCTCGTC
   111001 ATCGACGGGA AGATCATCGG CGCCATAGCC GCGGAGGCGG TCCTGTGCGG GATGCTGATC
   111061 GGGGCGATGA AGCTGGTCCT GACGATATCG GAAAAGGACG TCGCGGCGGC GGACCGGAAC
   111121 GTCAGGTCGA TGTCGGTCCT CGCCGGGACG CTGACGGCGA TGACGGCCGG GATAGCGGCC
   111181 GTGTCGTGGA TCGCCGGGTC GGGGAACGTG ATGGCGACGC TCGGAATCGC GGCGGCGTCG
   111241 GCCGGGATGC TGATCGGGAC GGCGTGGCTG CTGTCGAGGA TCGACGGGAT GGATAAGGCG
   111301 GAGAAGGGCG CGAGCGCGCT CGCGCTGTTC AGCGGGTCGC TGCTCGCCGT GACCGCCGGG
   111361 GTCGTCGTCC TTTCGAAGGC GGTCGAGTCA GCCGACGCCG GCGCGCTGAT CGGGACGATC
   111421 GGCCTGATGA CCGTCGTCGG GGCGGCGCTG ATCGGGGCGG CGGCGCTGAT GGCGAAGCCG
   111481 CGGGTGTCGG ACGGATCCGC GGTCAAGGGC GCGGCGGCGC TGGCTCTGTT CGCGGCGACG
   111541 TCGATCGGGA TGATGACGGC GGTCGTGCTG CTGTCGAAGA TCTCCGGCTT CGACGAAGGC
   111601 GGCGGGTCGA AGATATGGCA GACAGTCCTG CTGATGACGG CGGTGACGGG GATCATGGCG
   111661 GGGACGGCGT TCCTCGTGTC GAGATTCGGC CTCGCCGCCG CGCCGGGCGC GCTGGTCGGC
   111721 ATCGCGGCGC TGGGCATGAT AGGATTCGGC ATGGTGCTCA TGACGAAATC CATAATGTCG
   111781 ATATCGGAAA AATACGACGG CAAGAAGGTG TGGAGTACGT TCGGCCTGAT GGCGGCGGTG
   111841 ACGGCCGGCG TCATAGGGGT GGGCGCCCTG CTCGCGGCGG CGGCGCCGGT GACGTTGGCC
   111901 GCGCTCGCCG GCGGGATCGC GTTCCTGCTT GTCGCGACGT CAATAACCGG CGGCATCGCC
   111961 GCGGTGGCGG GCGTCAGGAA AACGCTCGAG GAAAACGGGC TCGACAAGCC GGACGGGAAC
   112021 GGACAGACAT GGATAACGAC CATGATAAAA CCGGTGCTGA ACGAGACGAT GGGACTGTTC
   112081 GCTGGAATCG ACATGCCGGT GAAAATGGCG GTCGTCAGAA AGGGAAAACG CGCCGTCATG
   112141 AAAGTCATCA AGGCGATCGA CGGGATCGCC AAGTCGATGG TCGCGCTGAA AAAGGCGGGC
   112201 ATCGGCGCGG AGGAGGCGGT CGAATACGCG GCGAGCATGA AGACCGCGGT GTCGGGATTC
   112261 ATGACGGTCG TGACCGACAT GCTGGCGGCG TGGGAGAAAT CCGCGGACGA CGGGCACAAG
   112321 ATACACAGGT CGACGATACG GAAGCAGAAG AAGACACTCA AGAACGTCGC GCGACTCGTG
   112381 GGCGTCACCC GCGGTCTGAT GAAAATCATC AGGGATTTCG ACAAGGACGG GAAGGACGGT
   112441 CGGAACATGA TTGACTCCGC GGCGGAGAAC GCGGCGGTCA TTTCCGGCGC GGTGCTGTCG
   112501 TTCACGACGG CGTTCTTCGC CGGCGACGAG TTCGAGAACG CGATCGGCGA GTCGTTCAGG
   112561 CGGACGCGGC GGAGCCTGAA GATGGTGAAC AGGCTGGTGA GGACGTCGTC GCGGTTCATG
   112621 TCGATGATGA ACGGCATCGG CGACAAGACA AGGGCAGACA TGGAGAAGTC CGCGTCCGCC
   112681 GGCGAGGGGA CGGAGTTCGA GTCGAAAGGA CGGCAGGTGT CGGACGCGCT GCTGAGGTTC
   112741 ACGACCGGAT TCTTCGGCGG GATGGCGGCG CTCGACAAAA CGGTCGACGA GAGGATGCGC
   112801 GCGGCGAGGA AGCCGCTGAA GAACCTCCGC CGGCTGGTCG CGATAGTCCC GAATTTCCTC
   112861 GGCGCGCTGC AGAAATATAC CGACATGACG AGCGGGGAGG ACGGGAAGCC GACCGCGGAA
   112921 GACATCATGG CGAACGCGGA GAGTCTCGCC GCGATAGTGA CGAACTTTAC CGGCACGCTG
   112981 TTCGGCAAAT TCCAGGAGCT GTCTGAGCCG GGGACGGTGA GGAAGAACAT AAAGAACCTC
   113041 CGCCGCGTCA TAAAACCGGT GACGTCGCTG GTCGAGATGC TGGCGTCATA TGACAGCGGC
   113101 GACGGCGAGA CGCTCGCCAG GGTGTCGGTC GTCAACGGAA AGATAGAGAG GACCGGGACG
   113161 GTGAACGTCA CGAACGTGTC GAAGGCGATC ATATCGGCAG TCACGCTGTT CCTGAAGACC
   113221 ATGTACGCGA AGGAGAACGT CGACAGGTGG AACGAGCTGT CCGGCCGCGA GCTCAACCGC
   113281 GGCGCCGCCG TGTTCGGGAA GCTCGGCGTC GTCATCGAGC CGATCACCGC GTTCACGGAG
   113341 ATGCTGCTGA AGTTCAAAGA CGGCGGGCTG CTCGACAAGG ACGGTAACGT GCAGCCGATA
   113401 GAGCCGGTCG GCGCCGCCAT CGCGGGGACG GTCGTCAACT TCCTGAACAC GCTGTACAGC
   113461 GACGACAACA AGCGGATGTG GAAAAACATG TCGAAGATGT CGGCGGAGGA CGGGAGGTCC
   113521 GCGCTGTCGG CGATAATCGA CCCGGTTGAG TCGTTCGTAA AAATGATATC CGACATCGGC
   113581 GCCGGCATGA CGGCGGACGG CGTGATGACG GTCAAGACCG ACGGCGGCGC GGAGAGGAAA
   113641 GTGAACATGC CGTCGATAGC GCGCCAGTTG TCCGGCGGGT TCAAGGCGTT CGCCGACGCC
   113701 GTGGAGGGCG CGGCCGACCC GAAGAAGTCG AAGACCGCCG CGAAGGCGAT AGAGAAATCC
   113761 GCCGCGTCCG TGTCGAAGGC GTTCAAGGAG ATCGACGGAG TGCTCGCGAA GTCGAAGAAC
   113821 GACAGCAGGG TCGCGGAGCT CAGGCGCCTG ACGGAGGAGA TCCAGAAGCT CGCGGAATCG
   113881 GTCGACAAGA TCGACATGGA GAAAATAAAG GAACAGATCG AGCTGCTGAA GACACAGACG
   113941 TCGCTCATGC AGGCGGAGGC GCAGCGGGAG TACGCGAAGA AAGGACCTTC CGCCGCGGAA
   114001 CAGGTTGACG AAACGTCCGG GACCGGAAAC CGTGGGGCGG GCAGAGGGAA CGTCCCGGCG
   114061 GATCAGCCGA AGGTCACGCC GGCAATCATC GACCCGACCG CGCTGGCGCA GGCGTTCGTC
   114121 GCGGCGATGT CGAACAGTCC GTGGACTATG ACGGTCATCG ACGACAAGAA CATTATGTTC
   114181 ACCGTCGACG GCGATTAGAA GCCCGTGACC GCGGCTTTAC ATGAAAAATG ACCGGATTAC
   114241 CATCCGGTCA TTTTTATTGT CTTAAAACGC GAATAAACAG TGTTCGTGGA CTATATAATC
   114301 TTTTTGTTGC TGCATCCGCC GTAACGGAAC TGCTCGACTG AATGCGACAG CACGCAATAT
   114361 GGCGTCAGAT CTGACTCCTT GTAGCGGAGC CAGTCGCATC CGCGGCAGAA GAACGGTTTA
   114421 GCCACGCCGA ACGCCGACAC TTCTTTCGCC TTGACGTTTT CCATAGGTCG TTTTCATATT
   114481 TTATGTTTTA CAAAAGACGA AGAAAGACGG CGTCGCCGCC GTCTTTTTCG CTTTTCCGCA
   114541 CGGACGATTA GAGCTGGACC TCGTCCCAAT GGTCGCAGCG GAGCTTGAAA CCGCTGACCT
   114601 TGACGATGTC GTTCTTGTTC GTGTAGTCGA GATCTATCGA CCCGATGCCC TGCTGGATAG
   114661 GGAAGCAGTC GTAAAGCGTC CACTGCCAAT ACGGGTTCAT CACCTTGTCG TGCATGGTGA
   114721 TGACGACTTC AGGGGCGGCG TAGTCTTTCT TCAGACCCAT GCGGCCGGTT AGCGGATCCC
   114781 AGATGAGGTC CGTCCAGCGG CGGAGAAGTT TGATGACATA GTTCTCGACG CCGGAGCCGC
   114841 CGAGCGTTTC CTGCGCGCCG GCCTGGTTGT ACGACTCATA GCTCAGATTG ACGTTGAAAT
   114901 CCATCGAGAC ATCGATAGTT GTCTTCGCCG GTCCAGCCTG CGCGTACGAC CTGGTCGCGA
   114961 ACTTATACTG CTGCTCAGTC ACATCCGGAA CCGGGTTCGT GTCGAGTCCC GATACCTTCG
   115021 TCACCTCTTC AAGAAGCAGG TTGCGTTCCT CGTCCTCCAT CGCCACCGCG GCCGGAAGCG
   115081 TGATCTGGAC CCAGAACAGG TTCTTCCACT CCGGCTCATA CATCATAGAC GACGCCCTGG
   115141 AGTTGTTATA ATGCGGCAGG CCAAGAGTAC CTTTGCTGGT TACATTCTGC AATGCCATAT
   115201 ATTTTCCTTG TTATTTTTCT TATGAAAGGC GGGGCGGAAA CTCAAGTCCC GCGCCGCCGT
   115261 CCAGAAATCT TTTAAGCTGA CAGCCTGTTG ACCTTGATCC TCGTGACGAT CTTCTCGAGG
   115321 TTCTTGCCCA TCTTGACGCC GATGTCAAGA ATGCCATAGC TGCGCTCGAT CACCTCGTCG
   115381 GTGTTGTTGT TCTCGTCCAT CTGGATCTCG AAGCTATAGA GCGCGCCGGA ATCCTGCATG
   115441 GCCTGTAAAA TAGGTGTCAC CTTACGCACG ATTTCCGCCC TTGTCTCCGC TGTGTTGTAC
   115501 TTGAACACGT ATGGGTGAAG CTTCGCTTGC ACCTCGATCT CAATCGTGTT GAGAAGTTCG
   115561 CGCACGTGCA GGTAATTGTA GTCAGAGATG ACGTCTTGAT ACGCAGTCTT GTCACCGTAA
   115621 ATGAGAACCT TGCCGTTCCT CGTGATGATC GGGTTGATGC CATACGGCTC GATGTTGCCA
   115681 CGGTCTGTCT TATCGAACAT GTATTCGACG CCGCCTATCG ACGAGTTGGA AAGCACGCCG
   115741 TTCATGTTGG CGACAGTGAT GTACGGATTG CCGGTGGCAG AGAACTTGCG GTAGTATGCG
   115801 TTCGCGACGT CGGCGGCAGG CGGAACAAGA ATGTTCTTCA CGCCGTCTGT GTACTTAAGG
   115861 TATGGTGCGA ACACGCCGGT GAACTTCGAT CCCTCGTCCT CGCTCGGCAG CGTCACCGCG
   115921 CCGGCGCCTA TCGCGTCAGG GTTTCCGCCA GTCGACAGGT ATTTCGTGTC GAAGTCGCCC
   115981 GGACGTCCGT TTATGTCGCG GAATATCGGC TGCTCCGAAG AGGCGAGATA CTCCATCGAC
   116041 GGATAAGACA GGATCGCCGT GCACGAGCCG GCATCCTTCG CGAGCATCGA CAGGTGTTTC
   116101 TTTCCACCGA GTCCCTGGCC CTTGCCGCCG CCCATCGTGT CGATAATATA CCGGAACATG
   116161 ATCATGTCGG TGTTGGTGAG TCCGCGGTGT ATGCCGGCGT CATCAAGCAT GCCATATATC
   116221 TTCTCGATAC CAGCCTCGAT GTCGACGTTA CCGTCCTTGT CATATCCAGG AATGTGACGG
   116281 TTACCGATCT CGAGACCCTT GAGGTAAAGG CCAGAGAGCG AGTCATAAAG GTCGGTTATT
   116341 GCCCTGTGAC GTGACACGGC GTGCGTCGTC TTTCCGATTT CATCACCGGT GGAGGAGTCT
   116401 TTAATCGAAA CCTCGCCGAA ATCAGCAACC TTGTCCGTAC AGGTGAATAC GTAAACCGCC
   116461 TCGCCTTCAT TGATTCCAGA GAACAGTTTA TGGTAAAGGC CGCTCTCGTC ATTCTTGTCA
   116521 TCTGCAGTCA CAACCTTATA CGTCTTCTTA ATCACCCTTG ACAAGTGCTC GTCCTCCACA
   116581 CTGCCGTCGC TGGCGGCGGT TCCGGAAACA ATGAGATCAC CGATTGTGAT GTTGTTATAA
   116641 TTGACGAGAT TACCGCTGGC GTCCGTCGCG CTGACGGCGA ACATATTGCC GTCGACGGCA
[truncated: 191,784 more chars]
