# Supplementary material for: Clades of huge phages from across Earth’s ecosystems
Source: Nature. 2020 Feb 12;578(7795):425–31. doi: 10.1038/s41586-020-2007-4 (PMC7162821; doi:10.1038/s41586-020-2007-4)
Supplement: Supplementary file 6 — Genbank files for all genome. [file 41586_2020_2007_MOESM6_ESM.zip › genbank_genomes_SD-4/FFC_PHAGE_43_1208.gbk]

LOCUS       FFC_09252017_16_scaffold_13_prodigal-single     220400 bp    DNA     linear   BCT NOV-13-2019
DEFINITION  FFC_09252017_16_scaffold_13_prodigal-single, contig.
ACCESSION   FFC_09252017_16_scaffold_13_prodigal-single
VERSION     FFC_09252017_16_scaffold_13_prodigal-single.1  GI:
KEYWORDS    .
SOURCE      FFC_PHAGE_43_1208
  ORGANISM  FFC_PHAGE_43_1208
            .
COMMENT     Data sourced from ggkbase. For additional details see
            http://ggkbase.berkeley.edu/organisms/404937
FEATURES             Location/Qualifiers
     source          1..220400
                     /organism="FFC_PHAGE_43_1208"
                     /mol_type="genomic DNA"
     gene            174..1415
                     /locus_tag="FFC_09252017_16_scaffold_13_prodigal-single_1"
     CDS             174..1415
                     /product="hypothetical protein"
                     /codon_start=1
                     /transl_table=11
                     /translation="MVLAYTPPPSLSLVDQPAYVPPYELKPNVIINVGPTRVFTSIYA
                     AIQSILKTVPAGTILIKVDDGIYNEPSMYLAEPNLSGRLVIEGNLKNPSNCQINCLPN
                     PALSEQIGPYITLNDEGTAQQYASETDYSSISHGFITDQDFILRLGGFWIKGNTPAYV
                     RPTDINTGQNTTHACLYALNGSTIICANYSMILDSAYSPVILNHCATIQAVGAIFNNV
                     ANIGIWCFYSCRAIFPNATMNGPGITTVTGSVETNPNFGPSLAYDGNYFQPLPSIPFY
                     CNDSSTINLTYSLIQNFPMGGHVYYNSSGYFAYSTFKNIGFDPSADSNYGCVNVHRCA
                     SANMEYASFNNVYMPMASGTGVIDANYSSGTNCPRGFYVQAHGQIYAAATYANMSNVP
                     SLYMGLASGTKTPDGSVIVYS*"
     gene            1434..2600
                     /locus_tag="FFC_09252017_16_scaffold_13_prodigal-single_2"
     CDS             1434..2600
                     /product="hypothetical protein"
                     /codon_start=1
                     /transl_table=11
                     /translation="MARNITEGSGNTDTANYPDPYIVYVGPQRTFTNIRDAVDSLLGL
                     RFNQQIIIQVDDGTYDHYPVYLDNPNLSGRLTIQGNTANLGAVVLNCIPDPLLNQRIK
                     PGTNLASHSTYFKLDNTADFSAISYGFLAVDGFKLKLSGFHINGTVNDQVNVTHYALG
                     AINGGSIFCLDNSISIYGAMNGIVAIRFGKVSANYVVFSQIQSVCVWAFYKSWVSVNG
                     SQFIGPGSTSTGFTLTMTSLNGSNNPSITYQALPFRIHDGSIGYFNNCTFSQFPLGAT
                     VQFLAYGYLNGSKWSDIGDPSGCLQVGNRGCALMSVNSFYNTSAPIVYNGSYLDMSYS
                     NFSGTIPTGIQSYSNSYTQASGVLASLTAVGKLPSTDGYTNSVTRADGGAIAYS*"
     gene            2613..3860
                     /locus_tag="FFC_09252017_16_scaffold_13_prodigal-single_3"
     CDS             2613..3860
                     /product="hypothetical protein"
                     /codon_start=1
                     /transl_table=11
                     /translation="MSRTLAYSSQHKTNPLIPDGTIITVAPSVSSGSSGSSGITPAET
                     ADFTTITDALTSLKNKTLLGTVTIQVADGTYNEPSLFFADPELSGRLIITGNIYNPSA
                     CVINTIPDPNFGFKLSAYGGNTSLINIGNVTQQDQIDYDGGYGLDYSTTSYGLYITNG
                     FLLRMGGFTIQGSLNNGSNVTRSLAYLTHGGQLYCPDSSMILTTGINGIHVSRNCMVF
                     MRYGIINNCIGDSINATFHAIVCLDGGTLTGPGANYAGFSITDPKTAFIYSPNYVLGT
                     PVSSYPIQTDFGSLVYLDNSSVSGYPNGATVVDSSFLYIPGSTISNIADTQGCLRAYM
                     GASILADTCSFNNVSLPLSGSSAFVSVNSTVSATSIVRGVSVSGATLSAEGSNAVIGS
                     VPTPYSPNSNGVTVGDGSLLSYS*"
     gene            3967..5067
                     /locus_tag="FFC_09252017_16_scaffold_13_prodigal-single_4"
     CDS             3967..5067
                     /product="Virion structural protein n=1 Tax=uncultured
                     bacterium RepID=K2CUQ9_9BACT"
                     /codon_start=1
                     /transl_table=11
                     /translation="MATPVIRFALDPSGVSPNNLVINEVHTLDANVRVRAIAPRYGAF
                     YSNSLVVRDLTTNTQLTPIQYSCVELLQDATMRFGQGVYMMILITDTTVSSSISINYQ
                     VVGGDYQNSADTVVTAWETLMGDNRPVDWSNVLNKPTQYPPSLHEHLLTDVYGFQSVV
                     LALERVRNAIALSDVPTLQAVIDWAWSNWGGMQSYPVATQEDIETGIPAKKYITFDML
                     LYLLDIYKGGSKINTYLNTLNLAQGFKVNVLVNTVDYPQDTILYWSVVNVSTSNTDFA
                     TTSGLFPIINNTGQFSVQVLNEIPTLGQELFRIQIRKDSPQGAVVALTDMVTIAYQVR
                     LDVQSPELMLLEGLFDNPYVSIDPETYFLIPQ*"
                     /db_xref="UniRef100_K2CUQ9"
                     /db_xref="K2CUQ9_9BACT"
     gene            5090..5479
                     /locus_tag="FFC_09252017_16_scaffold_13_prodigal-single_5"
     CDS             5090..5479
                     /product="hypothetical protein"
                     /codon_start=1
                     /transl_table=11
                     /translation="MAYGNLASAQIILQETPTVLYTAGSDAVVDLIISNYSKMPVPIS
                     VSLGSANPAAPADYLCSHLVLAPSIRPEGAIFDLHKLLLSSGDMIIVTMHKVEDQRDM
                     YDTLTWVINAKVLGVDGTDLTTARYTY*"
     gene            5621..6454
                     /locus_tag="FFC_09252017_16_scaffold_13_prodigal-single_6"
     CDS             5621..6454
                     /product="hypothetical protein"
                     /codon_start=1
                     /transl_table=11
                     /translation="MATLIYDPYGIESVITTAVLLKEQPETFTGAVAFNGEMVPSTED
                     TFLRVLCELDEQTLSRFSKLGKSVLVFDVEEMLLKEAENSEEEAVDDGVQYSLLRHIY
                     RSNPSDELYRLVITVDFFKKRNRSHYTEMYTDGKPVEYINIGFMLHARVYWAFKQALT
                     TLFTAKKFEYNDAEHVEEYTEFQSMLKGNMKQYLSVSNVELSSKRLTIPMMNTNIGEA
                     AWLKQYLQAVYPYGILYEVKGLSIIAITWSPERNMEKKFSMLLKEAISKEYRVVFAGR
                     D*"
     gene            6487..6690
                     /locus_tag="FFC_09252017_16_scaffold_13_prodigal-single_7"
     CDS             6487..6690
                     /product="hypothetical protein"
                     /codon_start=1
                     /transl_table=11
                     /translation="MEALWSKALKKSVAEEARSQMGCVNKKDNLLYIPLFEKNKDECN
                     GFLITKPENAQGRTLEEWARLDA*"
     gene            6754..7104
                     /locus_tag="FFC_09252017_16_scaffold_13_prodigal-single_8"
     CDS             6754..7104
                     /product="Uncharacterized protein n=1 Tax=uncultured
                     bacterium RepID=K2D812_9BACT"
                     /codon_start=1
                     /transl_table=11
                     /translation="MADSQDTKPRLRFRHAYMTIGSFLVILIWMLTDPDNDLVSKLPF
                     GASTIATLIVLLKSVLYVTMLHLSRKALMDYLDLETVFKKAMQTSEGAGRVFMGVAIM
                     CAAIGIVIYAAVRY*"
                     /db_xref="UniRef100_K2D812"
                     /db_xref="K2D812_9BACT"
     gene            7085..7990
                     /locus_tag="FFC_09252017_16_scaffold_13_prodigal-single_9"
     CDS             7085..7990
                     /product="Uncharacterized protein n=1 Tax=uncultured
                     bacterium RepID=K2C9S4_9BACT"
                     /codon_start=1
                     /transl_table=11
                     /translation="MLQFVTKYFFRLLLLAVLIALAMFYPTPAGAVDVKTYVPVNAKK
                     YLPTLKQQVQQYFADFPDYSYFGGLIEQESCIALTWKSCWNPTTKLDTKREYGAGLGQ
                     LTKAYNSEGQIRFDSLNEIRRLHHAELEQLSWGNILQRPDLQMRAIVLMTRDNFKRLY
                     MIKDPYQRMAFADSAYNGGLGGVYQDRRLCGLSSNCDPQVWFDNVEKTCTKSKQAIYG
                     NRSPCQINREHVSNVLELRMNKYTPYLSPDKTADFTSQGKIIIKEKTQAPVAIVKPVV
                     SPVLTKPVVTPTLPASTACPPAPKK*"
                     /db_xref="UniRef100_K2C9S4"
                     /db_xref="K2C9S4_9BACT"
                     /db_xref="cbw:RR42_m1452"
     gene            8091..8717
                     /locus_tag="FFC_09252017_16_scaffold_13_prodigal-single_10"
     CDS             8091..8717
                     /product="tmk; thymidylate kinase (EC:2.7.4.9)"
                     /codon_start=1
                     /transl_table=11
                     /translation="MANKTPFFIVVDGIDGSGKTTIAKYIEEKTQATYMRMVGQGPIG
                     LAIREKLLSPSKNYGSDTEALWIFANNIETIHDCVAPELARGKSVILDRYWTSTYAYQ
                     INRKDDPLFKELFKKVAVESYQQVRPSLYIWCDVDVKTALSRINSRSEQTNHFDTEDI
                     LDKMKVADGFNKIYHCEIIENKIKLDCNQSLDIVLKEVDRILQDFFYI*"
                     /db_xref="nmu:Nmul_A1387"
                     /db_xref="UniRef100_G4CGP0"
                     /db_xref="88689735"
                     /db_xref="G4CGP0_9NEIS"
                     /db_xref="2.7.4.9"
     gene            8723..9124
                     /locus_tag="FFC_09252017_16_scaffold_13_prodigal-single_11"
     CDS             8723..9124
                     /product="Uncharacterized protein n=1 Tax=Flexibacter
                     litoralis (strain ATCC 23117 / DSM 6794 / NBRC 15988 /
                     NCIMB 1366 / Sio-4) RepID=I4ANR8_FLELS"
                     /codon_start=1
                     /transl_table=11
                     /translation="MAKTGRIFLGGTVNDSTWRETLIAKLQTKDYFNPVVSDWTAQAQ
                     RIEAQEKARCKYQLYVITPKMTGLYAVAELVDGSNKNPANTIGAFLKSDDDATFDSGQ
                     WRSVTAIVALLRQNGTKCFFSIEEIASYFNA*"
                     /db_xref="UniRef100_I4ANR8"
                     /db_xref="fli:Fleli_3273"
                     /db_xref="I4ANR8_FLELS"
     gene            9446..9763
                     /locus_tag="FFC_09252017_16_scaffold_13_prodigal-single_12"
     CDS             9446..9763
                     /product="hypothetical protein"
                     /codon_start=1
                     /transl_table=11
                     /translation="MSTTNWTDKVGGRKFIVTLYSLISITGLLYFKSIDQETFKAILV
                     AVVLVYISGNVGQKAFTKTTAGTVSDISSVPTATDAATQETQSVMQAASAINTAISSV
                     SKN*"
     gene            9783..11117
                     /locus_tag="FFC_09252017_16_scaffold_13_prodigal-single_13"
     CDS             9783..11117
                     /product="hypothetical protein"
                     /codon_start=1
                     /transl_table=11
                     /translation="MDTAQNSQHSQTDRRLTLLEQEISAILSAANLSSNDKLRDQLLN
                     SLNALYGPQGIAGQFATQQLIQASGASLPGVQIAAFNGSASSPGLIQLSSAPRGEYRA
                     GGYFADSPLGPHIASYGYLKTGSTYKDTPDSTTLATWLFQEWTDFSQGSNNRPMRYLR
                     SNVNNGGWTNWAAQEATDTTNMYNWSGPDLPLAVGQSFSYDTGAEQVSQLPLSIQTLP
                     GQFYELTMVQRFPAKSSAVPSAYSQVNLDIYLLPNNTGYAGAFSQSSILTSSAYVAGG
                     TSQTPPALNPNYANWQMSTDNITYSAPPVIAGQNTGGAVTAPPYANSLIVNTIPASGF
                     PGIQQAPLTGFWFDDIVGYTNPPYIRKILIYTGDAYTVPMAFHVGGGGSYGYNSGVNT
                     CAAVWQNYFQVGYYSSLGTIVNSWNATVAGTTSAVADTSIKCSFLANVKRLA*"
     gene            11131..11850
                     /locus_tag="FFC_09252017_16_scaffold_13_prodigal-single_14"
     CDS             11131..11850
                     /product="hypothetical protein"
                     /codon_start=1
                     /transl_table=11
                     /translation="MQTIYTYYIGTQLCYTADPKQIPEQATSVQTASIASMAAPIRLD
                     STQTVKPDYLVNINKALASAKTQNKNIFTQQAGMSFTYVDGTSFNGGPATAQTFFLLV
                     QAAQILGELTVVLYDTSNEPHTYTLTEAQTIASQINAAYQVVFSAYQKRKMALNAFSA
                     LINWDKGQTWDYPTEQLMLDPLGQVWQCANAGVTGGDPTIFAASPAADTRVRDNTITW
                     IYLGDPYALIDAVNAPPVKAV*"
     gene            12857..12949
                     /locus_tag="FFC_09252017_16_scaffold_13_prodigal-single_tr
                     na_1"
     tRNA            12857..12949
                     /product="Leu"
     gene            13033..13107
                     /locus_tag="FFC_09252017_16_scaffold_13_prodigal-single_tr
                     na_2"
     tRNA            13033..13107
                     /product="Met"
     gene            13335..13718
                     /locus_tag="FFC_09252017_16_scaffold_13_prodigal-single_15"
     CDS             13335..13718
                     /product="Putative uncharacterized protein n=1 Tax
                     =Taylorella asinigenitalis (strain MCE3)
                     RepID=G4QCR3_TAYAM"
                     /codon_start=1
                     /transl_table=11
                     /translation="MKYDHITINLTQYPALADQGMVTDIVMEEDRNLLLEALNFEWLP
                     SQAEIEGAVHTLVGLAEKYSADFAMIGGAHYLTAPLDAGLRASGITPLYAFTARESTE
                     ETLLDGSVRKIQVLRHLGFVGYDNP*"
                     /db_xref="UniRef100_G4QCR3"
                     /db_xref="tas:TASI_0418"
                     /db_xref="88367366"
                     /db_xref="G4QCR3_TAYAM"
     gene            13893..14855
                     /locus_tag="FFC_09252017_16_scaffold_13_prodigal-single_16"
     CDS             13893..14855
                     /product="phosphoesterase n=1 Tax=Comamonas sp. B-9 RepID
                     =UPI0003956C7D"
                     /codon_start=1
                     /transl_table=11
                     /translation="MTNNIVFYHANCTDGFGAAFAASLKFRKDAIYIPVNYKPVQDME
                     PLEALDYVFKDYDIQPSDYSALRLFIVDYAFPLEHFKLHRSLFKQIVIIDHHKSAIDS
                     YLPYIKEELFDDDHILEDGHIAYSTYRKGNTMVLFSSVKSGALLSYICFGSSKIPLAF
                     ELISDRDIWTFKYGDQARALHLHLETLKPWTFEKWKDTLSDEKTQEMVSMGLPLLEER
                     NKLLKSYADKAQPIDIEIGQTKYRGAAVSAPMQYASGVGELIYNAGHDYAVIYSLTDW
                     GYSCSLRSKGNYDVCSIAEYFGGGGHLNAAGCTIEKDLFESFLS*"
                     /db_xref="UniRef100_UPI0003956C7D"
                     /db_xref="A0A0G1C6J7_9BACT"
                     /db_xref="dac:Daci_2477"
                     /db_xref="UPI0003956C7D"
     gene            14852..15112
                     /locus_tag="FFC_09252017_16_scaffold_13_prodigal-single_17"
     CDS             14852..15112
                     /product="hypothetical protein"
                     /codon_start=1
                     /transl_table=11
                     /translation="MIGIDEIISSYPAAINEEGTRWWPHPGITKYAQRYPELKDYAYW
                     IIEDVHQVRHFVITENQKYIKISQSLEDICLYIDMLGNRYFT*"
     gene            15491..15943
                     /locus_tag="FFC_09252017_16_scaffold_13_prodigal-single_18"
     CDS             15491..15943
                     /product="hypothetical protein"
                     /codon_start=1
                     /transl_table=11
                     /translation="MGIFESMIPRDVMDRLVKSGINDAVIQKIPVDKDYKDYLDKTIS
                     DVLQEGLCLFTKENSSGIFAIKENQVTDAIRFNIADLDGNIHTIIVIDSLGSVVIDKD
                     AWSNLSKKHMAASMLTCPDSPVEKKKKQPTKNKPYYRSIGKKARWACG*"
     gene            16115..16384
                     /locus_tag="FFC_09252017_16_scaffold_13_prodigal-single_19"
     CDS             16115..16384
                     /product="hypothetical protein"
                     /codon_start=1
                     /transl_table=11
                     /translation="MSTTPDQPSNTDPLDLLCSGMKRDNEESGIIPIPEQEAAQELES
                     HECIDLRIPKETYAVIKDIAKRSGVSVEQVVSVILAVELPSLAAK*"
     gene            16454..16792
                     /locus_tag="FFC_09252017_16_scaffold_13_prodigal-single_20"
     CDS             16454..16792
                     /product="hypothetical protein"
                     /codon_start=1
                     /transl_table=11
                     /translation="MSKTIRRKNAKYEYRRILWNEYDSFYEISKPAHEQIRFRDLDFK
                     TGAVRKKLAIYHSDSGSTYWMPSSGYRKVRRQKTKEYIRHAFQRWLAHQAEETPMLSV
                     KGEQRMDSWL*"
     gene            16943..17350
                     /locus_tag="FFC_09252017_16_scaffold_13_prodigal-single_21"
     CDS             16943..17350
                     /product="hypothetical protein"
                     /codon_start=1
                     /transl_table=11
                     /translation="MPNKARRNIVENNTNNNLVRATLFVMEVDGVEVPTAKVGSLIQQ
                     REVPKVSAAVDALGFYYAETKFEEPSDQIDKALPFDVPVFVVGKYSYSDRIFVYVHEG
                     SDMVEEEDKKLWQGYLKEVTLPWSVYDTLPYLP*"
     gene            17458..17901
                     /locus_tag="FFC_09252017_16_scaffold_13_prodigal-single_22"
     CDS             17458..17901
                     /product="hypothetical protein"
                     /codon_start=1
                     /transl_table=11
                     /translation="VKKFMRSLFLRLFARYRFGQLVSNICKRDAVINKVLDDLLFFET
                     IFFTDKSAFHFDADTTYYQFWPRGVSVFKEKEYTAQIKEWQQTIAERIEFYYGVSIDY
                     MDEPTLYEILYQIYERNVYLKTHPTALAVYQESFDMYNELRETHR*"
     gene            17921..18190
                     /locus_tag="FFC_09252017_16_scaffold_13_prodigal-single_23"
     CDS             17921..18190
                     /product="hypothetical protein"
                     /codon_start=1
                     /transl_table=11
                     /translation="MNLVTIAQLQNQVFEIERLRIKIVDKNPTSLCLPYPFKKRISSK
                     LTVHEFLKKRIEPLIEGSAIEVYHAACKGPVPHFYRLQELFVTEC*"
     gene            18284..19021
                     /locus_tag="FFC_09252017_16_scaffold_13_prodigal-single_24"
     CDS             18284..19021
                     /product="hypothetical protein"
                     /codon_start=1
                     /transl_table=11
                     /translation="MSHGQIAFYEAINSPEKAFNIRFNPATPALVHNPSHQILVKDYP
                     GICRGEVYRSMDAVIWFEYDIAAIASAETAKTPYTTGEKITQLQEIRKARQNEKTATV
                     VEAHCVRYVAQKHVMEHHIQELTLTPLLQLRDNGPTLLRKELLGAVNLQDNGYVLIWL
                     CDPLVSDPENNPPRFLINELFTAGGQPYFILPGEYRPVQSIRFYSLFSGKQLMSNAKV
                     LPDNGHEVVDVQYSIVIGQDCPDPNKL*"
     gene            19176..19448
                     /locus_tag="FFC_09252017_16_scaffold_13_prodigal-single_25"
     CDS             19176..19448
                     /product="hypothetical protein"
                     /codon_start=1
                     /transl_table=11
                     /translation="MVAYNVLCVVGEDRARADKLTQLYGSYAVQLKEVKSPVVGTLII
                     LRAHPQHQEYFELLTKLYSALIEEYGFRITQNPGVETFRRFLETGR*"
     gene            19497..20567
                     /locus_tag="FFC_09252017_16_scaffold_13_prodigal-single_26"
     CDS             19497..20567
                     /product="hypothetical protein"
                     /codon_start=1
                     /transl_table=11
                     /translation="MNTNQSQDIQMDIAAVKKELDLKAMQMLRKHLQSSKCSKSFKKD
                     MAELEQHYKEYGSLPSDFLEEIYDIMADDLDIYFSKSKKQVHKKRKTPVKAIPADAEQ
                     EEKPNVFPYTDPVNAPVYVDPAYTPPGYYSSVEAASGRDRGYDNCWESPENQAALYQA
                     QQDKAGVEHLHNNIRIASMYQKERMRYMLKQALYDPREVKSVMEDAAITTPYSSSFKK
                     PMPSLAELLNNLPVFPTEEVGSQDESSHKFTLAEATVEQLAAEAEPDPFLKPKEFQDY
                     FLKHYRTMSMEATTRFLGVESKHIKMLIDPNSKDYDCDFPLPIRIGRSLRFRMSDLLT
                     YIQNKPVVAVAVKVAKAAEVKT*"
     gene            20637..21431
                     /locus_tag="FFC_09252017_16_scaffold_13_prodigal-single_27"
     CDS             20637..21431
                     /product="hypothetical protein"
                     /codon_start=1
                     /transl_table=11
                     /translation="MCNDVQEYLEDPSMDFQSMQYETFNALLMSKYGYGYLGLQPYTG
                     HVILCDPEYTGPSVEDEAIGRAVIYKKHGQLYDLVQIVTGRAIEKEIKLGIANDISTD
                     GEVLALMSESITIVRHKKLSLIESPVRIYTRTAAQQYIYRQTVFPKFIEKGSEYGHQL
                     MLSADGRFLFVSAPGKENDASTAAPGATGAVYTFVYDDKTKVYTQHQLVRPVSSDSRH
                     FGRLIYLDYDGDLFVEDASGKGYRYSFEKLGDRAEAFDSGWVFKEA*"
     gene            21515..21790
                     /locus_tag="FFC_09252017_16_scaffold_13_prodigal-single_28"
     CDS             21515..21790
                     /product="hypothetical protein"
                     /codon_start=1
                     /transl_table=11
                     /translation="MAVFLLSGLTLAVSAYCLYLIKKLSSLQDTVLLLEEKDRLLTEL
                     DSKRQEYVGYLEKAAQEHYHRTILLHKDIQKVSNMLLAEIKKNQVTK*"
     gene            21862..22995
                     /locus_tag="FFC_09252017_16_scaffold_13_prodigal-single_29"
     CDS             21862..22995
                     /product="thymidylate synthase (EC:2.1.1.45)"
                     /codon_start=1
                     /transl_table=11
                     /translation="MLAYLETLQEILNKGHDHPDRTGTGRRSLFGVQLRFNMRDGFPL
                     VTTRKINVRAVFEEMFWFISGDYKVQALHAKNVKIWDAWAVKESDIEAYIKELEGSAE
                     DPSVFENEEYAQQRETFKAALSNNFLGSIGPMYGYNWRNAPKMPASDSVFSTVIPDFS
                     EIASDKVEKLRVEYDLVKPVHPETNEVIPFEIYCSAVASQQIDQLQNLILNLKADPYS
                     ARHIVTSWIPEYAPVPGLTPAQNVFAGKGCLAACHAMFQCFVHPAEQDGGKLRLSLQL
                     YQRSADFPVGSAFNIAQYALLLHLLAHVTDMEPYEFIYTLGDTHIYKDQIDLVKIQLE
                     REPLPLPVLKITTTEKDLFKIKFEDIDLTGYHHHPAIAYPVSV*"
                     /db_xref="sde:Sde_0350"
                     /db_xref="UniRef100_UPI000381A723"
                     /db_xref="A0A075DXQ8_9CAUD"
                     /db_xref="UPI000381A723"
                     /db_xref="2.1.1.45"
     gene            23132..23311
                     /locus_tag="FFC_09252017_16_scaffold_13_prodigal-single_30"
     CDS             23132..23311
                     /product="hypothetical protein"
                     /codon_start=1
                     /transl_table=11
                     /translation="MKWQHKDKADSSYKDKTLKTTGKLKHKPTLVKVGRLLDEEPKEN
                     TPEKTEYPFTLSNFY*"
     gene            23326..23511
                     /locus_tag="FFC_09252017_16_scaffold_13_prodigal-single_31"
     CDS             23326..23511
                     /product="SWIB domain-containing protein possibly involved
                     in chromatin remodeling n=1 Tax=Variovorax sp. CF313
                     RepID=J2KT86_9BURK"
                     /codon_start=1
                     /transl_table=11
                     /translation="MSTKPKAAPAKKAAVAAKKAAPAKKAAPAKKAAPAEKKPRRGST
                     ALEMLENMQDAIQKALR*"
                     /db_xref="UniRef100_J2KT86"
                     /db_xref="J2KT86_9BURK"
                     /db_xref="mpt:Mpe_A0056"
     gene            23588..24268
                     /locus_tag="FFC_09252017_16_scaffold_13_prodigal-single_32"
     CDS             23588..24268
                     /product="Uncharacterized protein n=1 Tax=uncultured
                     bacterium RepID=K1XBX9_9BACT"
                     /codon_start=1
                     /transl_table=11
                     /translation="LASKQALVFETQLLFPLYEMLLAKQSPEHFDDCVFADAAASLIG
                     QVGLMSRLLCEKDPNYLQLIPYIVLQDTSDGPSNEKYFIYSRGAKGGESRLFGKCSMG
                     LGGHIEEEPTDTKNLFTVLVETAARELEEEIGIDAFKDPELYASLQKAVKNSVLYYGP
                     GDPVSSVHCAVMMTVPFDRSRFNEKLQEEGVIEKGQWLTLEDITSQHNNGEIELEAWS
                     LAVLYKMR*"
                     /db_xref="UniRef100_K1XBX9"
                     /db_xref="K1XBX9_9BACT"
                     /db_xref="rba:RB8202"
     gene            complement(24600..26171)
                     /locus_tag="FFC_09252017_16_scaffold_13_prodigal-single_33"
     CDS             complement(24600..26171)
                     /product="Uncharacterized protein n=1 Tax=uncultured
                     bacterium RepID=K2DSJ5_9BACT"
                     /codon_start=1
                     /transl_table=11
                     /translation="MDNRTFLIKSATLLYLESQLAELTERSQDLIKTGIERMEKSKIF
                     EIGPLNQGSSDVLRELRDIIVQMYNNPADYQYSREDLLQQFRIVLAHEEKVYEALEQG
                     LNSDYSDSTIKRLIVTIRRSIQAHYKEMEVSDILTNASRMFLYNRSSIKDVSAFIGSV
                     IDQLEPLQINQSAKDPAIVGEVDIESDESVQNIFSSVKDRNTGAAVLKTGWQALNRAF
                     QGGIRRGEFLLLPASLQHKYKTGFSLSVFGQLARYNKPTTKDPNKKPMLLRISFEDSL
                     ESNMQFLYQQIKYTETREMVDITGLRKEEMAGFVRSRLQANGFHVRFLRVDPTQWTYR
                     HICNKVLEYEAQGYEIEVLMLDYLPMVPTTGCRQGPAGTDLRDMFRRIRNFCAPKDIA
                     VLTPLQLSTEAKMLLRAGTSDLAFVREVAEKGYYTDSKQLDQEIDGEIYTHIARHNKE
                     YYLTVMRGKHRITTILPEEDKYFLLKFPHKMPIPDDLLTEDSSFKKAPSQTELIERGY
                     SPMAKPATGGGDFDF*"
                     /db_xref="UniRef100_K2DSJ5"
                     /db_xref="K2DSJ5_9BACT"
     gene            26308..26964
                     /locus_tag="FFC_09252017_16_scaffold_13_prodigal-single_34"
     CDS             26308..26964
                     /product="hypothetical protein"
                     /codon_start=1
                     /transl_table=11
                     /translation="MQTVTNTNSLNPLVTDEVKSGLSFILMPASMLRHFASFGYASSD
                     LLDYRKLRECFAQEDLAQLFFYNWEAFYGLLNKKIDISPNSAFFDVKNINALWGSMTE
                     KDRAEFENVILPMARDPERAKAFARPKADNQEEIKGLTENKTWQLMPSVQNDYYVIVV
                     SEDFLRSLQVRATCQAFVSECLQADIARRGIDTVQRSNPLYYFYLKLLQMQNQGVIVL
                     *"
     gene            27021..29279
                     /locus_tag="FFC_09252017_16_scaffold_13_prodigal-single_35"
     CDS             27021..29279
                     /product="Major capsid protein n=1 Tax=uncultured
                     bacterium RepID=K2D7Z7_9BACT"
                     /codon_start=1
                     /transl_table=11
                     /translation="MSALKAIQSRRTMPQSTVDRALEFINQNLQVSHISTPEVGRAML
                     ASESINDNTRHAMESAYNELSTSLESMVQELFGDGKGIALVTEAQRDAASVAGLIAGD
                     SRGFLSRPVTMQRVANEANTTLVMQDYANDAVDVRKVSAEAYDDRENRNAAAYSIVYN
                     MQAARQDEFGETFFPTIVVSPDNVGFDIVARLMSVYNDVQRNISGELTNFNKVNLIRA
                     IANPYIIQNEQTRIIPVYRTQSTANFVAAAVVPTYNYDLEGTSIPTAPLLMGAKFDLL
                     ALSQTDQLLASGVMDQTDSIDPHIVLSNLYLTVTSGGTTPTTDVIALPTQNIPLSEFT
                     YSTQNNYRVQTLNFQSTAVLLKSNTKNVDGTALQTLAAVAANSYTVRLNVSVTGSVNI
                     ETGETSVYGNSVSVYQITDASGNQVDLTTGNGLAIVTAVATGGKLAGYDLKAFRTNMN
                     RRQRGQIVDVTYYTQRYNVPLRSPITALRPVNSVDATDAPYIQTLITATRVRLSNQAV
                     TQLIESAQNLAAYVDARSAMGDTQGDTDPDTLGIGRFYVRPVYDQETVDMAYSLDSVT
                     SSERAADIQAVLVNKVRDHAYRMYRDSEYMAAADALAGGKAPVPTVIIGTDPVLARYL
                     TVTGDLRTLGGEFNVRVVSTLDERVQGKIFVTFGVFDESRNTAPHPLNFGNLAWSPEL
                     VLTVQITRNGAISKETVVQPRFRFVTNLPVMSVLQVQNVPAVLNKQPIEFATVSAPVA
                     PANPTDVSVNYF*"
                     /db_xref="UniRef100_K2D7Z7"
                     /db_xref="A0A0A8J8A7_9CAUD"
                     /db_xref="K2D7Z7_9BACT"
     gene            29421..30107
                     /locus_tag="FFC_09252017_16_scaffold_13_prodigal-single_36"
     CDS             29421..30107
                     /product="hypothetical protein"
                     /codon_start=1
                     /transl_table=11
                     /translation="MKEKAWEVTDFASVYKALGLNLTSVLALRYYCEKHPMKTDVLMN
                     KVPAIFTVDPILSRMKESKSLEAMFKKLSVYSFFLANSDKEHYAFIGKFQNDTMLNVQ
                     VGKKVKNRYVNLTIACVLAAQQIAKQISEERKMQEDKKDLIKHQDSEQVYEDILPSSY
                     ADTSEVQDAPIVANEVLMDQAPAANISPEMMKSLTMSKSNMTFKDLPLDLQRTIERDF
                     EKMTNSTNPS*"
     gene            30142..32400
                     /locus_tag="FFC_09252017_16_scaffold_13_prodigal-single_37"
     CDS             30142..32400
                     /product="Ribonucleoside-diphosphate reductase {ECO
                     :0000256|RuleBase:RU003410}; EC=1.17.4.1
                     {ECO:0000256|RuleBase:RU003410};;  TaxID=198110
                     species="Viruses; dsDNA viruses, no RNA stage;
                     Caudovirales; Myoviridae; Phikzlikevirus; unclassified
                     phiKZ-like viruses.;" source="Pseudomonas phage
                     201phi2-1.;""
                     /codon_start=1
                     /transl_table=11
                     /translation="MLNTIIKRDGSTEPFIASKLNKWSRWASEDITDRIDWSTLVLDA
                     VADSPERMTSQELQQRLIDVCLEQKSWPAQLMAGRLYTAVLRKKLFDGSITPPSVKKL
                     HQKLFRLGLMTSLDYTEEEYEEAEDIIDHSRDFKLAYFQISFIIQKYTLQNRSKKIIY
                     ETPQFAYMRMAMAVLEQEPKEGRMKKVKELYDHFSFNRINAPTPNFTNLGTPHHGLAS
                     CCLYSAGDTAKSLAVGDHIAYTETYMSAGIGSNLITRSLADPVRGGAIEHQGKMPYYA
                     SLGKAIKANKQGSRGGACTTYFSIYDPEAVKLIMAQNSKTPVSSQNRDLFFTVLTNRL
                     FAKKVAANEKIFTFNVYTQPELTRLFYSDQLDEFETLYKSIEEDTTILKNFVSARELL
                     FKFSQQFYDTATMFHGNIGEINRHTPFKDPIYSSNLCTEITVPTAPYSDMMDLYSKQD
                     HGRGEIGICTIAGIVYPNIKNDEEYASAAYYALLMIDRCIDIADYELPHIEVTAQARR
                     NAAVGLVGVATEFARQMTAFDNKAGLELAHRIAERHSYFVIKAALALGREKGNAPWMH
                     KTLWPQGWLPIDTYKKQVDELTAPAYQYDWEALRSEMIQNNGIRFSSLIAHMPTESSS
                     KAAGMPNGIYPVRSLSLMKTDGSTAVDWVAFDNDLLGAYYQSAWDIAEIDLVKYYSVF
                     QKFADQTTSADLYRDRTDTIEIGTKDMTDIYLAMMKYGMKTKYYTNSLTNKEDRGHIS
                     EIGICTDGGCTI*"
                     /db_xref="B3FJX5_9CAUD"
                     /db_xref="cdn:BN940_03766"
                     /db_xref="UniRef100_B3FJX5"
                     /db_xref="1.17.4.1"
     gene            32417..33520
                     /locus_tag="FFC_09252017_16_scaffold_13_prodigal-single_38"
     CDS             32417..33520
                     /product="Ribonucleotide-diphosphate reductase subunit
                     beta {ECO:0000313|EMBL:EIM02049.1}; EC=1.17.4.1
                     {ECO:0000313|EMBL:EIM02049.1};;  TaxID=1163409
                     species="Bacteria; Proteobacteria; Gammaproteobacteria;
                     Xanthomonadales; Xanthomonadaceae; Rhodanobacter.;"
                     source="Rhodanobacter thiooxydans LCS2.;""
                     /codon_start=1
                     /transl_table=11
                     /translation="MHNAIFNFEKNDYGNAPLLLGEAAGLTDSLNKPYPKIFDLYKKL
                     KSLDWDELEFDFSSCKKEFKTCEPHVYDKMIKTIAWQWEADSEVSRSVSAIGANFTSD
                     THLWGLWQRIGDNEQTHALTYSEIVKNSFDDPNVVLQEVLSAQEARIRLKPLTDNLAN
                     AYTVSHKLALGLIDRKSDEAYEAAILFVVTLYILERIQFMASFAMTFSIAKSGMFMPI
                     GKAIQKICQDEYEIHARADLEILRIELSTPRGQEMVGKLRPNIQQMADLTLNAEKDWC
                     QYAFADDQELPGLDADKLFNFTLYCADEVYTVLGLDKSGYVFPEKNPLPFLKEWFNIG
                     DVQSSPMEEKLGNYMLGMISRDLDESEVIDVDL*"
                     /db_xref="I4WRF7_9GAMM"
                     /db_xref="cdn:BN940_03761"
                     /db_xref="UniRef100_I4WRF7"
                     /db_xref="1.17.4.1"
     gene            33685..35604
                     /locus_tag="FFC_09252017_16_scaffold_13_prodigal-single_39"
     CDS             33685..35604
                     /product="hypothetical protein"
                     /codon_start=1
                     /transl_table=11
                     /translation="MDAKMNFPKKKTQLDALLGLDSDKEEKAGNNKESGIDIFKNFVK
                     VVNPSEMVRYSFMDQTKVFPGFIQNLKHMDPSGGETTQTMYFNTGEDTAYISDRRGVV
                     VEVNPVDRIAAKKDFDKVKEMRKQTAAEYRRSTAQSNHNREKSPTGDVADEFLFQYML
                     SEEERSKENDGYVSLLNAIHYNMVFDRYSDFSNDPNDRAISTLVYVPPTDVRGQVVTK
                     TYSDRETQRLRYFNVFNKRAPELEETRSNLHHGINFQKLNYNALLATQEPLIRIVTVK
                     TFPAYVWRNPSFITRIRREFDFLCKRKGKIGNRQTYYENLIEFLTAQDILMGEPADSN
                     RRPINPEEDILFITEETDIDIKYIKKQQESNKTLYLEEFDIAISFEENWNRDHPYLYS
                     NSVYRNFQSQLVIPYTAGLQVNIIDNQNRLNSTLWVNFGHGRQTVYSITPVKDPARPD
                     GLEYIVKLSDSQDPVRAYIPLGESIEDFLNAIKDYGIYKTQHDAINHARHSVGKEQVD
                     LLKSELDVGAKKEAIEAERIKRELDLSIEESRRYTEQLKREAEMQIDRAKAERDELLK
                     RQEYEYKEREIASKKTIESYKVVGAIVAVAATALGAALTVAKVMAKTVAVAAVGVAKS
                     FLASAGIGLLGLLAF*"
     gene            35760..37445
                     /locus_tag="FFC_09252017_16_scaffold_13_prodigal-single_40"
     CDS             35760..37445
                     /product="Uncharacterized protein (Fragment) n=1 Tax
                     =uncultured bacterium RepID=K2CA59_9BACT"
                     /codon_start=1
                     /transl_table=11
                     /translation="MHELFSKLASSSIKPMNSAVMEGLACYHIPKALEYVDTVMRSAS
                     HSFPQGLEYVGCRRCTPEEEYNESCRQKNNKRQFDLARSDLYLAMFLFTFQGEPIPVR
                     YIYLPYVLDAGIIHLGGPSFHITPVLSDKVISPGFNSVFVKLLRDKIIFKRLFHPILI
                     NGVAESKQVIYAEIYRNKNRNSSVPRTTDALTCVGHYLFACYGVSQTFAKYCGFIPEF
                     GGEEINSETHPASEWTIFESRGIKPKSYRDKFYEPAGVRVAVKNTQLTPLVNQLICEF
                     FYVVDHFPDRIKKEYIDKTDMWKILLGHIIFSGNFSEGKLHGNIVEHFQSLREYADLI
                     VIEKLKEKGFYIEDFFDLLALILAEFHNFLHHTASDNNNVYQKTFEVLSYVLYDITAG
                     IFSTSFKLSKLATKKVLTAKDVSETFNKHLKIGSIYGLSSGKVVANGVSYSGDHKYPK
                     ITSTVNQQETLAGSNRGRRARRTISQEHRVHTSSLEIGSLLFLPKSNPTPIVRINPYV
                     DIDLQTGSIKQKPHLKELLERTQNLLSGVSRTSDQQIFEKGVIDQEDDGLKLD*"
                     /db_xref="UniRef100_K2CA59"
                     /db_xref="A0A0A8J9C3_9CAUD"
                     /db_xref="K2CA59_9BACT"
     gene            37515..39671
                     /locus_tag="FFC_09252017_16_scaffold_13_prodigal-single_41"
     CDS             37515..39671
                     /product="hypothetical protein"
                     /codon_start=1
                     /transl_table=11
                     /translation="MLSVSATTPAAWFDIVTTASALPDIAFHTTPSISPYRRDLLAAT
                     LNHLNELKEKNPSRMYLYNLFVQNNAMNEFALELMSFIAEYTQYSYSRYPSKVLFEII
                     QESVYTACSFASSFIIARYPEIAQLLPPQASVDAARNIEAYWELVRDMSNFFPGYQPR
                     FKELTGDPSMFHQTNPAAGYSQMQQPVNPQQAQTNIFNIEGRSYAKMPDGSMVQVALG
                     QDGVYYAVPPGSQMPSQSMGWQNQPRQMSGPYGYGQPTASGVFNGGPHGFGQGNQYMP
                     PAPGAQDDNFMPASVRMQKQNAGQPPQYDYSSQANTNNIAASTQTFSTSGLPAASKED
                     WKPSLNQPYLTFYDQEKFTETYSRWDNGDIIQRLVEIKPPVGSESTQNMERDAHILPT
                     VRVEIARKKHFIKTVKEVNEIPTKTIIEQIDKEEVTPVTELIQDSWFSCVSTAEAIAS
                     AQIRHKEKQKEKYIDAYHTFNNIVHIVPGNTKNQKFLKILSSADKDSNNVRELLKAYR
                     ERADSSLNKHELALDKIPELQAEITLYRKINEYLTQLANEFLRYSLSLEVKIDDYVED
                     YEDLLTYLRNSYSDRYSSRMESFDNTVNSSLLSFTPAVDTTPVIAGYVLGEDTGALNF
                     DTFSELSTVTSLTLTSHDLFGDRLELTSGPNGIYVDYDHNELLGQIAYFVMKNKELLG
                     FVTFRHYLVTSDGDTFMVNKAVMADNGVVIHRINFT*"
     gene            complement(39747..42437)
                     /locus_tag="FFC_09252017_16_scaffold_13_prodigal-single_42"
     CDS             complement(39747..42437)
                     /product="Virion structural protein n=1 Tax=uncultured
                     bacterium RepID=K2D7Y6_9BACT"
                     /codon_start=1
                     /transl_table=11
                     /translation="LATTGKSYQPLALVREQPQTAAAVSKLITSRVNPVQTDVKKQIE
                     TSIDQAQSIQITQSISQRIIDSENIFQLFPDLELAAQILISSILSPKDMMGTELIFTV
                     DTKNIPSEVVGQITTTIKDEFEKVYKIDEELPDILRAMLFVSGGYVQAVIPESSVDQI
                     INSGYSLSREEVSTINDWMKKASPIGFLGPRTEGLSVRKTALESVVDTNSPVGEQLIQ
                     YYSEKEKKLIPVKFADETVQVTDDYRLLKSSQIVQKAREQATQSIIKNLSFTAQKSIA
                     LEGRQKITHRDLSALLYKGPNTKPASFVIAPTSAQTVRENLSRPLMMRLPTESVIPVY
                     TPGDEKNHVGYFVLIDGEGHPVTKNILSNTGSSGLTPLGDQSAGMSSLLLQRAKNNLM
                     DISKQDYTLDNINEIYANLVESDLIDRLKNGIYGNNIEIGRNMDVYRIMLARSLANQY
                     TRILYLPRELCTYFAFNHYDNGVGKSLIDDLRVLMSLRAIILFAKVMALTKNAIATTH
                     VNMTLDEDDPDPQKTIEMAFHEIIRMRQQYFPLGINSPVDLVDWIQRAGLEFTFEGHP
                     GIPNTKFEFEQKNASYQQPDNELDEILRKQTYMALGIPPETIDNGFNSEFATTVLSNN
                     ILLSKRVLVYGQRLSPQLTEHLKKIIENDPYLKNKILKILQDNVEKINKAGDEEIQAR
                     LAEDKDAALAIIYKDVLDSFFVSLPKPDVTTVQTQSTAFSEYVDAIDKGLEAVINSDI
                     MPQTIAGELGNSIDLVKATFKSYFLRKWMADNGFLPELSEITATDSEGDSSVDLLGQA
                     KNHLDTLIKNSTNFIKSMQPMADATTKDLAGIEEAGSSSTDFGSSSDDTGGEESSDDF
                     SGMGSGDFDFGGSSDDFGSDTSNQEPSDDKENNKEDDLGL*"
                     /db_xref="UniRef100_K2D7Y6"
                     /db_xref="K2D7Y6_9BACT"
     gene            42477..44645
                     /locus_tag="FFC_09252017_16_scaffold_13_prodigal-single_43"
     CDS             42477..44645
                     /product="Virion structural protein n=1 Tax=Pseudomonas
                     phage 201phi2-1 RepID=B3FJ75_9CAUD"
                     /codon_start=1
                     /transl_table=11
                     /translation="MSLSAVQVYYNSCFNLSKTLCIKSEDSANALNNYIIAQYGQSAV
                     DLTQPQTWKYYLNITGQYHPLDEPMYVTSLDNLQTIEFTVENLITNPATAIGYGYGSR
                     YYYSLLAQYPQQEQLILGILYPAQMSQVLSSPNWTILSWPSDLIESQEVTLINDLQTW
                     IYLYQDRWNVKAFINSDSLYQVAQHGVFYSQLLMKIINLRVKNCKTLQAHSFHIQQYL
                     ASNQGLDVFTPYMTQEQVMFLYRNILYIERHPGWRQTFASLVQEMLTKRSIPISEYYV
                     RLTQVFNDYKSTLSFDRQAINTIVDTGATNNFSYSTFLNKTVDSAPGNALIFESQQNQ
                     ILQKIQNSPSDSVLTKDLESSMYDYSDAVPHRLTNILLNEWLYLAANGQYNVIVNFTD
                     PATLIDYSLTAIDAFVYMSYLYMKASGITPLVIPPLFVQKVLKPVAPTIAEMTAFADS
                     TYLDAPALATFFQSLRPVNQTVTSIQSFYNLCVDIFELGINEWYQISGNGDMYHRAEL
                     WAMADFQYIDTPVDTGYTNQNMAAWLKERALPDPEVQGTVLQDLINAIWLSGTGLVYQ
                     PQLSFAQVQTAMIEIILKLSSYSIQILKNINPTPVILLNWAVLRPGNQRTSISAEFIV
                     PEDVGVTDTQTTINQIFDFTLTGTSNSSTNSFTAAHDQTVYKYDIMAPGNVSYQFIPN
                     FKYPVGLGIFMVELDENSPMGYSYYDQLTSSQSNQIPDIY*"
                     /db_xref="UniRef100_B3FJ75"
                     /db_xref="A0A0A8J9E9_9CAUD"
                     /db_xref="B3FJ75_9CAUD"
     gene            44673..45533
                     /locus_tag="FFC_09252017_16_scaffold_13_prodigal-single_44"
     CDS             44673..45533
                     /product="PHIKZ139 n=2 Tax=Viruses RepID=Q8SD23_BPDPK"
                     /codon_start=1
                     /transl_table=11
                     /translation="VEQIVRTVYGAYLQTVQLMDLNFSLMPHTSLNEKFGINQNATLP
                     QGAVPTLNYAAIGNGGHQMVIGANNISVPEPLQHLPTDAALYNQLPFVLRLPTNDLTP
                     TEQANYRLRKNVSYNGQAYIAYYLKSLNLSQTAASINTNVPQLMYKTVQNGTVTSTPF
                     TPTTANLNPTPPTTTTAGAVSTTGNYVSASSQVPFVLDNFDLTEYSNVANIIYGDPAY
                     AIISEIALCSGLDQPATGTFNGVAQNYTDAVAVQIMNFISTFYPVQFMQDNINILFDV
                     GAVEPLFSLT*"
                     /db_xref="UniRef100_Q8SD23"
                     /db_xref="Q8SD23_BPDPK"
     gene            45618..46235
                     /locus_tag="FFC_09252017_16_scaffold_13_prodigal-single_45"
     CDS             45618..46235
                     /product="hypothetical protein"
                     /codon_start=1
                     /transl_table=11
                     /translation="MALSFPHFQAGPLRLFAIDPGTNFLGLSVFFIDPVSFAILEIVP
                     QTLVVESIEQDDTDPAQTYGPRFLKMLKIRSAYEAYLQQYLPGTVVCEAPFYNRLRPS
                     AFAPLVETLQTLKLSTYSLLPQTEFLMVEPTVVKKGIGAHYIADKEAMRQAVLARTDL
                     QALSKQDFSKLDEHAIDSIAIGYTYLQWFNTMTSFYKGSLPCSHS*"
     gene            46220..46768
                     /locus_tag="FFC_09252017_16_scaffold_13_prodigal-single_46"
     CDS             46220..46768
                     /product="hypothetical protein"
                     /codon_start=1
                     /transl_table=11
                     /translation="MFSFLSIFSFVKGFFSSDNPNSHNNRLNLTIVGVLVVFIAILLG
                     MNYFKSKTITQQKAAAAVSQQQITGVVQANSDLTKAIEKQKQTTTDSVQAVVNTQKEQ
                     ESLKKKVYSVKKTTTHQIQQIQQDTQAQLSQAKTPEQTQQIKVAEENKISQVQIDSIW
                     QTYCLVSPADTACPDPNSPPSS*"
     gene            46782..47102
                     /locus_tag="FFC_09252017_16_scaffold_13_prodigal-single_47"
     CDS             46782..47102
                     /product="Uncharacterized protein n=1 Tax=uncultured
                     bacterium RepID=K2CUH6_9BACT"
                     /codon_start=1
                     /transl_table=11
                     /translation="MKFLFISLLALSLGACATAPAPVTITKIQTQVVATPAELLKPCP
                     VTPPQSKDAFMSADMLGRQTLLADYTTSLLKDLGLCNTQIKEIKIFQDKQIQLYKTDA
                     KEKP*"
                     /db_xref="UniRef100_K2CUH6"
     gene            47099..47806
                     /locus_tag="FFC_09252017_16_scaffold_13_prodigal-single_48"
     CDS             47099..47806
                     /product="hypothetical protein"
                     /codon_start=1
                     /transl_table=11
                     /translation="MSQIRQISAEAVVEVKEKETELVIYAKLDSFDYLDALNTYRDFV
                     QLEASLGASQHCRCRSEVTVVKGQPQQNIPIYEFTVKANGKRSNTVSNKVEYNFKVDS
                     DFFEYFQNTAETRQIKKRYTFRVKDYEVTATVDGREDTEIIVPELLFEIDVFEKSNGY
                     RSPWVKIDIELNDAFKYLENKYKQISNISFTVRLKVLPFTLHNGFIEKTANREQKDLL
                     DNLWSFEFKENLRTKRS*"
     gene            47803..48213
                     /locus_tag="FFC_09252017_16_scaffold_13_prodigal-single_49"
     CDS             47803..48213
                     /product="hypothetical protein"
                     /codon_start=1
                     /transl_table=11
                     /translation="MKNAEKYKKLIQSIKNTDQFTQEEIDADTKSIIIRQFTNMSVDD
                     KFEILQDAVRAETSRRKEDIDTGRSVKTESVEDFNKKELIKLKMFFLRGVVMAVLFIV
                     GLFILTYILLGTTVVHTGNALVNEAIAIFGYLFN*"
     gene            complement(48288..49157)
                     /locus_tag="FFC_09252017_16_scaffold_13_prodigal-single_50"
     CDS             complement(48288..49157)
                     /product="Phage tail fiber protein n=1 Tax=Pseudomonas
                     stutzeri KOS6 RepID=K6CCI0_PSEST"
                     /codon_start=1
                     /transl_table=11
                     /translation="MSNAAIQTYARVINGAIVEWPVYAEYITRRGDPMSFYTPVIDNG
                     KPTPGPFEVVSSKAVFAGSQVVMQYTVLPMPMEMLLAKAWGVNNMLEVTRPMGTAVTP
                     PDASKIDPSLSAAIQESIQTRVQTMLDSFAALKGYSGIASMCGYATSSVPNFAEEGKV
                     GMAVRDQTWASLYSFLAQVTSGAAPFIKDFQDVAAILPPMSWTPVITGNAAVQTGQSL
                     TLTIANYNSAITYTVAASSGTVTQSANTLTYTAPGTAGSYSLTVNETTIAIVVEAAAS
                     TTASAPASGTTTS*"
                     /db_xref="UniRef100_K6CCI0"
                     /db_xref="A0A061JJ67_PSEST"
                     /db_xref="K6CCI0_PSEST"
     gene            complement(49203..51410)
                     /locus_tag="FFC_09252017_16_scaffold_13_prodigal-single_51"
     CDS             complement(49203..51410)
                     /product="Uncharacterized protein {ECO:0000313|EMBL
                     :KDB52030.1};  TaxID=1286631 species="Bacteria;
                     Proteobacteria; Betaproteobacteria; Burkholderiales;
                     Sphaerotilus.;" source="Sphaerotilus natans subsp. natans
                     DSM 6575.;""
                     /codon_start=1
                     /transl_table=11
                     /translation="MARLLTTEQTAPPLGINAVRPISLGGTDANNAEQAAINLQYIGN
                     FQINQPGGCPSLGLDSKIPANYFPTVLLNQQNPIVTGPLTVGIGQTNTYTITNYYSSD
                     VYSINMASGSASISGNTITWTAPTTPEISGFIINGVNVVVNVTYGNLTVSGPSSINEN
                     TPAIFTIENYNSAIQYSVQPISGAVSISGSQITYTAPATDGINSLFTGFIVNDTNVHV
                     TVNPPAPPVITGPVTLAIGQVGIYTITNFVATGTYNVSATGGTFVLNGDTLTYTAPSD
                     TGTYSFTINSVMTAVNVILPTIVAPSITAPVQGAVNLGPAVTFTASPFAMSVGSDTQK
                     ATNWQLATDALFLNLVQSSLADTVNLSSWTVQNLLSNAVYYVRVQYIGANNEISAYSA
                     GVSFTTKASYIPTLITGEIDGTTGLDFGYAVAMDSAGLTLVVGAPTGNFVNVYQFSNG
                     AWVLFQTLNAPTGAFKFGMGLSMNSLGNAFIVGAPDSQRIFIFQLQNNSWTQTASILS
                     PTASGKFGYAVALNDSVNSVFIADYVSALVYNYTYDGASWNLAQTITFTGASNFGYSI
                     SINPSGSLLAVGAYLTNQVVLYQNGGQGFNLTQTINAPAGGTFFGVQVAISRQSFTLM
                     IGAGTSQTVYIYTSATGAVWNLFQTLTSPDPSVTGYFGRCVASSAQGTVLIVGAYAAG
                     KAYLYQLTSTQYTLAQTFTAPQTPNLGFSAVLTDNGTKAVIFDDTAAIGLSIS*"
                     /db_xref="A0A059KL22_9BURK"
                     /db_xref="bbag:E1O_24860"
     gene            complement(51416..51745)
                     /locus_tag="FFC_09252017_16_scaffold_13_prodigal-single_52"
     CDS             complement(51416..51745)
                     /product="Uncharacterized protein {ECO:0000313|EMBL
                     :KJD20839.1};  TaxID=29570 species="Bacteria;
                     Proteobacteria; Gammaproteobacteria; Oceanospirillales;
                     Halomonadaceae; Halomonas.;" source="Halomonas
                     meridiana.;""
                     /codon_start=1
                     /transl_table=11
                     /translation="MSNGLLGKSMSNANGYVTLYTAPATVQYTSLVVNAVNTDGNNVA
                     SIRVAITTSPQTPGLLDHIEYGAQIPAAGGIFERTGLILSAGESIAVWSDNSNLAIRV
                     SGLEKVA*"
                     /db_xref="A0A0D7V1R8_9GAMM"
     gene            complement(51834..54224)
                     /locus_tag="FFC_09252017_16_scaffold_13_prodigal-single_53"
     CDS             complement(51834..54224)
                     /product="Transmembrane protein, putative n=1 Tax
                     =Flavobacteria bacterium BAL38 RepID=A3J546_9FLAO"
                     /codon_start=1
                     /transl_table=11
                     /translation="MASNSNVSYPFDGTGLAATNLIVSEPHQVQSFNYQNFYLIVPEF
                     APFFINNFVLQYTDPSTPLKNLVEGQDYQFVLPYWGATRSIGAPIYGGILILDTTLTG
                     TCYVQYQTMGGPWVANVEYVLTQLTQQVYNPRSTLWDNLTNVQQIFPPINHTLSIDDT
                     YGMQSLIDELTSVGSTLANKPQLTLKIEGPAGPTGPQGPAGQNGDPGAPGPQGPAGPQ
                     GATGLQGSTGPQGPAGPTGPTGPTGPVGPIGPAGPAGADAPAVTLDGPSSVYASTTSV
                     YTITNYNYATVYTSSVTAGTISINVDQVTFTAPAAAGNVTMTINGIDFPVVVTVSNTI
                     ATPSILSPVDAATDMGADVTITSSAFTMSSGSDTQASSNWQLATDSAFTTIVQQSLAD
                     TTNLTSWAVTGLTAGTTYYARVQYIGALGETSSYSAASSFSTKASFATIAITANFSSG
                     AAGGWFGYSAAINSNGTIALIGAYQENSYVGAAYIYQNVSGTWTQIAHLTTGVANGYF
                     GQSVSISADGTIAAIGAYGENSTAGAAYLYQNVSGTWTQIARVASGVASSHFSNSIAI
                     SPDGTTLAVGAANENSNIGAAYIYQSVSGTWTQMARVTSGVGSGYFAGSIYLNLDGTI
                     AVIGTDNENAAYIYQNVSGTWTQIARVTSSVTGNGFGQSVSLSSDGTIALIGAPSENT
                     NTGAAYLFQNVSGTWTQIAEVTGSTATGSYFGYSVSISSDGTTLAVGAYYESSYAGAA
                     YIFQNISGTWTQIVRLASGVANAQFGNSVSLDSTGNIALIGAYYENSGIGAVYIAS*"
                     /db_xref="UniRef100_A3J546"
                     /db_xref="A3J546_9FLAO"
                     /db_xref="hoh:Hoch_1055"
     gene            complement(54327..56717)
                     /locus_tag="FFC_09252017_16_scaffold_13_prodigal-single_54"
     CDS             complement(54327..56717)
                     /product="Transmembrane protein, putative n=1 Tax
                     =Flavobacteria bacterium BAL38 RepID=A3J546_9FLAO"
                     /codon_start=1
                     /transl_table=11
                     /translation="MASNPSVSYPFDATGLLASNLITNEQHVVNSFSYLGGYLIVPNF
                     APFFTNNFVLEYTDSSTPLKTLVLGQDYQFVLPYWAATRSIGEPVYGGILITGTALTG
                     TCQMQYQTLGGMWTANVEYVLTQVMQEMGDPRSVIWDVLTNVQEIFPSVNFSNTIDTS
                     SGVDNLVDQFFSLAAAIANKPQPTLVIEGPAGSLGLQGQAGLPGTPGATGPQGIAGPI
                     GATGPTGAAGPQGSIGLIGLPGPQGPQGPVGPAGADGTVTVDVRLLGPATVSSGTVNL
                     YTITNYNYSTVYTASATAGTISLARSQVTFTAPAAAGSVTLTINGYTFPVTVTLSNLI
                     ATPSIVSPVNAATGMGADVTITSSAFAMSSGSDTQASSNWQLATDAAFTAIVQQSLAD
                     TTNLTSWAVTGLTAATTYYARVQYTGALGETSSYSAASSFSTKASFATIAITSQFTSN
                     VSSSNFGNSVSLSADGTIVLVGAYGEGTNIGAAYIYQNVSGTWTQITRLTGSNAVNSI
                     FGQSVSLSADGTVALISAYGENSTTGAAYIYQNVSGTWTQTSRVSSGVANSQFGWSVS
                     LSADGSTALIGADQENSYTGAAYIYQNVSGTWTQMARLASDVASSNFGVSGSLNTNGT
                     FAIIGALSENSQTGAAYIYQNSAGTWGQIVSVTSGVASGNFGNSVSLSADGSVALIGA
                     SGENGGDGAAYIYQNVDGTWTQMARLASGVAGGDFGVSVSLSSDGTIALIGADYEGAA
                     YIYQNSAGTWGQTARMANGLVNSAFGQSVSLNTNGTVAAVADPNGNSSDGIVYIAS*"
                     /db_xref="UniRef100_A3J546"
                     /db_xref="pom:MED152_02285"
                     /db_xref="90047715"
                     /db_xref="A3J546_9FLAO"
     gene            56880..58121
                     /locus_tag="FFC_09252017_16_scaffold_13_prodigal-single_55"
     CDS             56880..58121
                     /product="Uncharacterized protein n=1 Tax=uncultured
                     bacterium RepID=K1XBU1_9BACT"
                     /codon_start=1
                     /transl_table=11
                     /translation="MYSLISALTLENTTDAQYAVTDVSQTPINLLYSLYSEIYLTLSN
                     PYLPANVYVNMDDVRVQLAGYSGLISQWLGNIGNMTLPTIDALPTTGVLYARYSDATR
                     AAYKFDVWKVGFQIPLNYPVDLLPDLKVSRPGYSTDVTLIDQYCLTTVNGFLHATDSD
                     GTYSYILNGAQTMRRANNNNVGILSFLDIGKVQTYPVDTAQVYADASNSGSTLSNKMY
                     LYLNQDTTGKTVMLSLGGYLVAPQENLFYQVGNNTFCLHTAALPMLERYYESFPYLDL
                     SSLSLDPYPLSATAISASQFLSDTVLLKYLQLPQSFWIVIDTPTLHFTPQYIEASKLP
                     GSFISGVKPNNPLVVGYGRMAEYWTVYEDGLYSMHVDNSFLLNYTFSTNPAGNTGNVN
                     SATLPWRPYVQSPGYTLLIHT*"
                     /db_xref="UniRef100_K1XBU1"
                     /db_xref="K1XBU1_9BACT"
     gene            58266..58625
                     /locus_tag="FFC_09252017_16_scaffold_13_prodigal-single_56"
     CDS             58266..58625
                     /product="hypothetical protein"
                     /codon_start=1
                     /transl_table=11
                     /translation="MNKFQIDNTASGPPAIDSAGSFTLKPESEALIASILPFSATLST
                     LNYDLLPEDVTRQIEEDFSDNATIIGLMTSSARLAVLLIREDPSQNNPPLMQFISVYA
                     DNVLSKLAAAGIRFINL*"
     gene            58636..59001
                     /locus_tag="FFC_09252017_16_scaffold_13_prodigal-single_57"
     CDS             58636..59001
                     /product="hypothetical protein"
                     /codon_start=1
                     /transl_table=11
                     /translation="MKTAGEKELTVYREEFVQEWEAYKQELFKTVMNGQTYYKNKNMF
                     IKDPVPCKKYHLRQEIHFFHNNELVDMEINPVFKIIRPFDIRLGWFNLTQDSKQGILD
                     YAKVFRYRVELSPYLNVGL*"
     gene            59028..59240
                     /locus_tag="FFC_09252017_16_scaffold_13_prodigal-single_58"
     CDS             59028..59240
                     /product="hypothetical protein"
                     /codon_start=1
                     /transl_table=11
                     /translation="MKIIITPSGSNITFYPENNNLFFGLRNGKFKYTLASANNAFGAA
                     YDSDFQRLFIFDKTGYVKDFHLHYTH*"
     gene            59617..59889
                     /locus_tag="FFC_09252017_16_scaffold_13_prodigal-single_59"
     CDS             59617..59889
                     /product="hypothetical protein"
                     /codon_start=1
                     /transl_table=11
                     /translation="MLEVNSTFEKTINGLFEISLGDLPRFGATLARHKSGAYGLLAKY
                     YAFSVSSETDEKVLNAAVRRALQHKKYKDITPGVIRGVIASGFNSK*"
     gene            complement(59943..60935)
                     /locus_tag="FFC_09252017_16_scaffold_13_prodigal-single_60"
     CDS             complement(59943..60935)
                     /product="Uncharacterized protein (Fragment) n=1 Tax
                     =uncultured bacterium RepID=K2DSG2_9BACT"
                     /codon_start=1
                     /transl_table=11
                     /translation="MTDRESKLRIYSLGIVVETKQEGSDQIVVLPIEELPNFKGPASA
                     VSQLNQTIPDATGSKKTTQVQKQYTIIASWIPFSHSNRQTAPDVVKNETVVIWRFADD
                     TQYYWNTIFREPTLRRQETVIYAFSNLPSGMTPFDLTTSYWFKVDTKHKTVQLHTANN
                     DSEPAGYDVIFDTAKGTLTIEDTLGNSIILDSVAGHLTANINEQVEVNTVDTIINSSK
                     TVQVNTTDTTINTSNSITITTVTATLNASGETTINSPTTHITGDLHVDGEITGAKSID
                     AAVNLVAGAAITGGNGSFNASGGSIQASNEIQAGSNIQSGGNITAAGTVSGSNI*"
                     /db_xref="UniRef100_K2DSG2"
                     /db_xref="K2DSG2_9BACT"
     gene            61054..63573
                     /locus_tag="FFC_09252017_16_scaffold_13_prodigal-single_61"
     CDS             61054..63573
                     /product="Putative SbcC n=1 Tax=uncultured bacterium RepID
                     =K1YB93_9BACT"
                     /codon_start=1
                     /transl_table=11
                     /translation="VKILGIELSGYKRFKANHILYLKIDFKEKIQLILGTNGSGKSSL
                     MQELSPLPANSADFKKDGFKRITVEHNKAVYVLTSDFKIQKHQFIKDGQELNSGGTLT
                     VQRDLVKKEFGITPELHDLMIGNVRFHRMTPAQRKYWFTLFSQSDYTFALEVYQRLKD
                     KLKDNQGALKIVQNRLLQEQSKILDPEKEKEIREFIEFLKNLLRELRQKQLSLKGSPF
                     TQSQFEALNQEIIQFSKRLIKTTQEFYLKYRAPMTISEISAALLEEENNGIKLQSMID
                     LREKDLQQYQHVLSQIEKNSQFNVMELIAQNKQMQVQIEQRLAQTPFFEQLSEQTAQL
                     NIAAIEQQVSLLSEIELSALEIAAEIKPDPNRLHTKEAFERLREQLASTKLRLQNNER
                     ELSLSLKTLEQMEHARSHNETQCPKCQFVWIRDFDEKTLAKTLQAKEAAILQQSTLIK
                     QIEDLEKLRTEMEQFFQYHLQFYRLMQSTPTLQPVWSILVEEKLLFENPGQLGTFFQR
                     FRREFSSVKDILQLKDQLAQNKAVIEEIQKNKNNNLEETRKKAQVLESQITKYVQASR
                     ESRAKALLYKQLMDLWQDSLALSQTTETLLDQKQERLEGWSQTQLKTYYQELIDIVEA
                     KIEHETVQINQIDRIKHSIELFKEQASELQDQIAALKILATELSPSQGLIARGMSGFI
                     DLFIKEINLTLSRIWLYPLELVLSNLKEDEGAELDYKFELKVNDEQEPIKDISKGSSA
                     MKEVIDLAFRIVCMKYLGILDYPLFLDEFGHTMDSAHRFEATKLVHELGIYGHFSQIF
                     LISHFENSYGTFKNAQANVLCANNIVIPKEMQYNQNAILQF*"
                     /db_xref="UniRef100_K1YB93"
                     /db_xref="K1YB93_9BACT"
     gene            complement(63637..64272)
                     /locus_tag="FFC_09252017_16_scaffold_13_prodigal-single_62"
     CDS             complement(63637..64272)
                     /product="Putative uncharacterized protein 185 n=1 Tax
                     =Pseudomonas phage PhiPA3 RepID=F8SK55_9CAUD"
                     /codon_start=1
                     /transl_table=11
                     /translation="MAQPLYIIPPVGSKGFFTFAAPFNTLALPDDEYTCRAVRNLSDY
                     VNNNEDALSLVYLQSGLTTTDYQNDLAAGMVIVSLQSQVGHWLYVPVRFIDSLPQSSG
                     VPYQNKVIAINLGAVPAEQDFTALQTALTNAVADMYGVTPQIQVVVTSKTSLVPYTTD
                     QQIQQARQGRITMATTESAQVKILQTQNASLQTKLNALEAYILANKTALGI*"
                     /db_xref="UniRef100_F8SK55"
                     /db_xref="F8SK55_9CAUD"
     gene            complement(64297..65682)
                     /locus_tag="FFC_09252017_16_scaffold_13_prodigal-single_63"
     CDS             complement(64297..65682)
                     /product="Virion structural protein n=1 Tax=Pseudomonas
                     phage PhiPA3 RepID=F8SK52_9CAUD"
                     /codon_start=1
                     /transl_table=11
                     /translation="MAVNTPPPATNVNPVNLRAFVQVDSLISAQPDSVSTLGELSQLS
                     WTYSKNISNAFSSSQPGFELVSFNCTDTVTNSQVPVGQDIVNLLITIVSDAINYATAH
                     NLPFVAQDFLDYIAAQTYGSTSNIAIGQFVTQAGSTTLPEWISLTYTPSGSILKIWLC
                     DASFQAQYDLFDIVVVPPLVPIDQFYQTITAVDQALAAVTPTSYINSIQTAKGIYPET
                     DLQAYSFLYYPIVTGNQAVPTTWTAVIYGQAGSNLDSVKVAIQQYIAANTSHQISEWQ
                     TIFPDIYKQTEFIIVPRWDLYAIPTATTIEGLYASMTDPQDDITHAVTHVPYYTASFV
                     AQNITVMPHYYKDITLLIVNGQNNSASAANIRTLFPDYIPESSNSLDFNRMTPGTQDW
                     SNMLMSMLVIAETMTDLSSLPSGFRRIYRSNIMYLQTTLNNIDYLMEVKIEPSTTSTT
                     GSSGVSGASGV*"
                     /db_xref="UniRef100_F8SK52"
                     /db_xref="F8SK52_9CAUD"
     gene            65747..66013
                     /locus_tag="FFC_09252017_16_scaffold_13_prodigal-single_64"
     CDS             65747..66013
                     /product="hypothetical protein"
                     /codon_start=1
                     /transl_table=11
                     /translation="MFEIILSFLKELLFKDQILDVRNYNFNLGRLFLRSFVILSFVLN
                     YFLINRYIKLADYHYKLEVAVVKLMSEKKECIVILPDVKPKGSQ*"
     gene            66088..67578
                     /locus_tag="FFC_09252017_16_scaffold_13_prodigal-single_65"
     CDS             66088..67578
                     /product="ribonuclease H (EC:3.1.26.4)"
                     /codon_start=1
                     /transl_table=11
                     /translation="MLKQFGGAVIYTDGSARPNPGFTGWGAHGYFYKPEESPKKVIVA
                     KHHLVTQYGYIHQNEEGQNERAVPVEPLMYIDAFGSGDSNSTNNAAEVDAFYFVIQYL
                     LDHAAVKEIQIFTDSDYLRKGITEWRKIWESSSFTKQDGTEVRNKERWIRIFEQIDQL
                     KELGIALRVDWIKGHADKLGNELADGRALLGMLYSTHHEERLQFDITPAKGYWKSDVA
                     RHPFLDFSRLYFNSHKPFNQAGHYYFANPGKDELLIGKRIPDTSYCVVSFKKQGDPVI
                     EAIREKQFEVSNDINMIMMMRLDRVFSPEIYPVLQSHADKVLVRSGRNNTGLNFIDQK
                     PITVELNPAGLSIRAIEALVFLENLLQSFVFRRDHPELSSKQDNLMITDITSYFFEPQ
                     TDEKKLKKGHVLKLKETINSQLEKIEIPVQVLKPDQEPIWKNIPLLLGMDVLKRNGLK
                     KIEDQSPTIHLLTWYESITSVRYACVIDTDDACGIWSNFYADRLFI*"
                     /db_xref="calo:Cal7507_0629"
                     /db_xref="UniRef100_K1YBM4"
                     /db_xref="K1YBM4_9BACT"
                     /db_xref="3.1.26.4"
     gene            67638..68210
                     /locus_tag="FFC_09252017_16_scaffold_13_prodigal-single_66"
     CDS             67638..68210
                     /product="hypothetical protein"
                     /codon_start=1
                     /transl_table=11
                     /translation="MNLSGNPSSLQNKAQLYNRSWDDLPFFKKKFFEYLSNRTPSRIK
                     RLIFVTSLMGIIEEKDRLDSKHNTSHIKRLFILTPKDRAIARNLNEVLNLSNTSDSSL
                     VLPMVAKSFIWGDFSQHPYIEIDHQRIALTEFEKIEQLDPNFKFLTAYLISIMPIWLL
                     YGSYGLIHHDIVLLLKEVAGNKRNNQLAVA*"
     gene            complement(68281..69114)
                     /locus_tag="FFC_09252017_16_scaffold_13_prodigal-single_67"
     CDS             complement(68281..69114)
                     /product="hypothetical protein"
                     /codon_start=1
                     /transl_table=11
                     /translation="MAKHTLALSREFSVPFGLNTLSLESITVPETTSIFRQLLPALSK
                     QLKDTASSLELPFLNLFTSQETRAIKKAKEINYLYIADSVIDVPEGFNGELLAYIQTL
                     LDLESKAYGQTTSFMQEYHVILSSFLTNKDDQVSSKDQKSRYDHIEKTTLEYKSKLMV
                     FFENKNTLGRVRFSSVIKRMSDVPEIIEGATKLESQHKKNALKSLEVDLAKITSMLDL
                     IITRMQSEDINKISPAAARNLAFGAQQLAKNLEFVAFLHFKAQNVVTTTDYLIKLLDT
                     Y*"
     gene            69263..70669
                     /locus_tag="FFC_09252017_16_scaffold_13_prodigal-single_68"
     CDS             69263..70669
                     /product="Putative uvsX n=1 Tax=uncultured bacterium RepID
                     =K1XC76_9BACT"
                     /codon_start=1
                     /transl_table=11
                     /translation="MLPVPQFNQIPNVKVMLNVGCLLDIPTGDYETGLHGESILNGGI
                     GLITGIAGRGNLFKSTIMHYIMLSAANTVNAAAPTAMLTYDTEINIHESRLIDLASRF
                     DSFDPITLFNDKQWVITDKTLCYGDKWFEDLRAYLKSKKAQGTKIFFDTPFLGRDKKS
                     LIQMALPTFSEIDSFSEFETSDVAKMQEDNALGESGGNTIHMRQGLSKTRLLMELPTL
                     SGVNTHFFLTTVQVGDPILMQSGPMNLPPPKKLQHMRNSDKFKGVPDKFFFLTTNFWQ
                     VLSASPLVNQGTKSVEYPEDPQDNYQGDVDLNLVTMKLLRNKSGASGTTIEVIVSQRE
                     GVLPTLTEFHYIKNQDRYGITGTLQHYALDLMPEIKLSRTTVRSRIDGSYALRRAMTI
                     TAEMCQMKQLWRHMPEDLLCTPAQLYKDIQDLGYDWNVLLETRGWWTLNNDITGRKFL
                     STMDLLNMRKGLYKPFWL*"
                     /db_xref="UniRef100_K1XC76"
                     /db_xref="K1XC76_9BACT"
     gene            70687..71049
                     /locus_tag="FFC_09252017_16_scaffold_13_prodigal-single_69"
     CDS             70687..71049
                     /product="hypothetical protein"
                     /codon_start=1
                     /transl_table=11
                     /translation="MAHLQNQQYQFEKFMEQREPGDLDLVQIVRDVLVTYGLEEKLRL
                     YYDTDDFILQALPKRPEIQRYLLNSYLALQLQMSRKDSMKVRYGLMPTGSFEDWITIF
                     KEYVAPFMADQDLPKRII*"
     gene            71052..71720
                     /locus_tag="FFC_09252017_16_scaffold_13_prodigal-single_70"
     CDS             71052..71720
                     /product="Virion structural protein n=1 Tax=uncultured
                     bacterium RepID=K2CVH3_9BACT"
                     /codon_start=1
                     /transl_table=11
                     /translation="MAGNRLAAQKFILKAISLLTRSSFNVKRLETYFTSLSDKAFDAF
                     IDRLEKGEQFLTIQSPNFSQVHLTVENNMALAKELGLDFFQQIWVGEKDGVPAYLTPE
                     KYLVVDLPLRRASQTLVKKLSVADHNRAIDDISGQVAGDSKASKISYPELQVAAAMGL
                     DASLIELIKYRGGDEKGAYALNGMMSKYGKASIKALAPYASGVRSTQTFRTYLNAAHL
                     STTL*"
                     /db_xref="UniRef100_K2CVH3"
                     /db_xref="K2CVH3_9BACT"
     gene            71717..72469
                     /locus_tag="FFC_09252017_16_scaffold_13_prodigal-single_71"
     CDS             71717..72469
                     /product="Uncharacterized protein n=1 Tax=uncultured
                     bacterium RepID=K1WY15_9BACT"
                     /codon_start=1
                     /transl_table=11
                     /translation="MSEKVSTFFIDFDSLFDTRLGTLFLYSKEVADENLTMEYFLRDC
                     DDFKGLPFEDFRELYSNRDKATLKASLKTPMVDFVLEFVAGIYKNSINGFDKKTPKVV
                     FNTYPYKLNPDEIKLIEEAWISLTKGFCSFEFVYLSQQELTPAYIREKIDAISMYDYP
                     SWLELHSAGDILRRTPSSGTAFFGPRLHFKRVTTEEKAFLKNEGLNPFEEFEKISAPL
                     YSFHTLQPYFYSAALLEQAQLAAKDDADVPVK*"
                     /db_xref="UniRef100_K1WY15"
                     /db_xref="K1WY15_9BACT"
     gene            complement(72535..72951)
                     /locus_tag="FFC_09252017_16_scaffold_13_prodigal-single_72"
     CDS             complement(72535..72951)
                     /product="hypothetical protein"
                     /codon_start=1
                     /transl_table=11
                     /translation="MSSEQEYGDAAVSSEDLIDQQDLVNTQDIRRKVISTVMKGGQIP
                     ADVEDRRYLFMALDGIDKQILTRRKVKAEERASQTKTATANLIADILLQTQNRNKQIP
                     AEPAKTNLDEDYRTKTVPGQLDVGTINIAIDQIIDD*"
     gene            73044..73526
                     /locus_tag="FFC_09252017_16_scaffold_13_prodigal-single_73"
     CDS             73044..73526
                     /product="hypothetical protein"
                     /codon_start=1
                     /transl_table=11
                     /translation="MFSWLNRPKKKAEVVASQALVLKKIAQDLPLDSLINGLMPKYSH
                     FIVRTRYATLSLMIQRLSYTLDAMNTGQPPQRGGKLLEEEEVYLPDFFSDSIQNKHQL
                     TQHLQKFQEKSIDFLTQYFELENKVSHDFNDTQKLKIAMPTYMALRSVLESLKDFHLD
                     *"
     gene            73614..74066
                     /locus_tag="FFC_09252017_16_scaffold_13_prodigal-single_74"
     CDS             73614..74066
                     /product="hypothetical protein"
                     /codon_start=1
                     /transl_table=11
                     /translation="MQNHPQEESSSSSSNSDSILASFFRDIRRGISFQTYARNIEMYL
                     NTRVDLMHRIKERSSARGNLKKELDRDTMTWKVFLRGLEIIGARKLKIQLTLTDSQGQ
                     EKSYEKLVVFPSSYKTDLTPPEPAVIIAEIPKDLFNKDAHGQSTIKNS*"
     gene            74038..74505
                     /locus_tag="FFC_09252017_16_scaffold_13_prodigal-single_75"
     CDS             74038..74505
                     /product="hypothetical protein"
                     /codon_start=1
                     /transl_table=11
                     /translation="MDSQQLRTAEEEIRRLIRFELKRLNPDQRKALLTSINSYNVHLL
                     LSRRELSSIYQNLYETPSQYGISFLFDFTVKLNYLLKRLLDSLPSFLQQAIAASYRDL
                     WSKSTQEYDDTISPFAHQQQTSYSFDDILELMVDEKWIFGLMIFILYNEELPE*"
     gene            74597..75694
                     /locus_tag="FFC_09252017_16_scaffold_13_prodigal-single_76"
     CDS             74597..75694
                     /product="Putative phage protein (Fragment) n=1 Tax
                     =uncultured bacterium RepID=K1XC12_9BACT"
                     /codon_start=1
                     /transl_table=11
                     /translation="MSTQDQTPSVQALQAKKTKSNYYNPAMRDKLQQVFNRVPPAVEK
                     QDKLHGINVNRIGLDGEEHIHLDFYGATEVGKLMAMNMRGRFDHPVLGNFLSFKGLWY
                     FLNSYERDDRMRELTGMALDKFNQTMTPVHVPNVAAIALTMLYKRITADIRATELVAA
                     STLPFDCYWVNEAGLRRRQRWAYWLVPGAEEIRRAIKANVPPDFSAFIEQLRRGETLE
                     DYIMREFLDPDQREIAAKNLQLKKERKAAELLEQQKIREQKAANKQRRKLERALQAES
                     KDQAAPVDEHALPDHSPQKLAEFIKTINQEEAKAEQSEQQDQTEYDEPGSFSGSFSFT
                     VGEMEALGLVQREPSSNTEVEKQEDLGKSAE*"
                     /db_xref="UniRef100_K1XC12"
                     /db_xref="K1XC12_9BACT"
     gene            75804..76919
                     /locus_tag="FFC_09252017_16_scaffold_13_prodigal-single_77"
     CDS             75804..76919
                     /product="hypothetical protein"
                     /codon_start=1
                     /transl_table=11
                     /translation="MAIAAQRFTFLDQQTNVPVANMLSQTSSDLLNSAQNDLKQLSTG
                     LTNLLSTNALGPIQNALLSSTGISSIFSSLGQVRLTKDFFSSGINLLATPSAVLSNAA
                     KSLAGTNPNTAKALTQLSSACQNSVLGGIGARKAQNPLISCGATGMSRQAQLGGCDLN
                     KLSAAIAAQSGGTFNPTIYDQFNLENAASLLGAAGYKSALCGVFSALTSSMTSIDSVS
                     RIASNLLGITATSGDIKSVIDIGTSLTKGNVPSIIPGISSLIFSNYQKPSDSSDRDLS
                     GLYTGLSSAMTNIDSNWSTDALTGSVCTKNLGGSNASNYQSINSLLLAGSGSDAVSPT
                     LDGSVSSASLPATLYAANQFTQTDVASSLMNNFSISI*"
     gene            complement(76982..79234)
                     /locus_tag="FFC_09252017_16_scaffold_13_prodigal-single_78"
     CDS             complement(76982..79234)
                     /product="Uncharacterized protein n=1 Tax=uncultured
                     bacterium RepID=K2CV49_9BACT"
                     /codon_start=1
                     /transl_table=11
                     /translation="MATTPIQYEPNINPRIIENAQGQALLNPSSQYQDNTPLDRDWVK
                     IAFMTPSNSFTNNYDSVTRFFSTASMKFTSAVIGSSIEINPKPQFTRYADIRSKGIMP
                     GRNPVTPSNVAGNYGMGRYYSEAIDDNAQRIYMRFGVAQFNSLVSFLLNASDITASSL
                     ARTGRISTMYKIGKAIGTIAAFITYPGVSAFIYLYRGLKALLGTPTSKYYTIKPTMHL
                     YWSAVNTLVNTIAVNKGLFPMSFTNPESGAVNQPGQFFNVNAGVVDGSGNILPNTFLD
                     QISRLLPGIIDKHGYFDVFAIAARPQAIANRLFDKVYSQEQGTAQIANSQGVKISDIQ
                     RNNPENPDLLARSVFNSKLVVQNTSLFDFIHRKVMTFKDYYMENPGKSGTESDPRAAS
                     TTSTNTQTQKVDNGPTLANTPGSNAPTETSFGDFLKSEFSDGASFAIFQVDYTGSISE
                     SFANATVESELSNTINQQASKSREARFNLSDGNLIGGAVGEVAGAAVGAVKDVAQGTL
                     SGLTFGYSDAIMGALGILAGNGYIDVPKHWQSSSASLPRSTYNIELISPYGNVISQMV
                     NIYIPLAMLLAGTLPLATGKQSYTSPFLVQLFDRGRVQVQTGMIESLSITRGTSNLGF
                     TNLGAPLSMKVSFSVVDLSSIMSMPLGSGSLFNASNFSGDTLLNDYLAVLAGQDIYSQ
                     IYAMPRIQMNLAKSINSAKRFVSPAYWASLTHYQTTAGALSFFPVGTIARGIEGISRG
                     SSLLNPVNGS*"
                     /db_xref="UniRef100_K2CV49"
                     /db_xref="K2CV49_9BACT"
     gene            complement(79331..86173)
                     /locus_tag="FFC_09252017_16_scaffold_13_prodigal-single_79"
     CDS             complement(79331..86173)
                     /product="Virion structural protein (Fragment) n=1 Tax
                     =uncultured bacterium RepID=K2CVP1_9BACT"
                     /codon_start=1
                     /transl_table=11
                     /translation="MVKKVSFKSGKSADDFDLDSFLNSSDDLSDSFDLGGDTREKGSV
                     PFKAIGKGTIAGVKSSLKSASFYRTLTKAAIPSEYGDALDSTADLATKLGKLFDDSVK
                     ELKPGMQQIARQIDKLVPEEQKRLKGFTKKIKDLTGASLGDGSSFNPEQAREDSISST
                     MATVFGLQAEQQAKERAFDKAMSLTEQQVNLKRFNMSATLLSGIHVGIQRLNAYNDKI
                     NQSYQRKSLELQLRSLYVQTDSYALARTAFETSGRQMNEMLRLMAMPEQEKIKRSEAY
                     QKKQQGRFGNFGSLLGRKAWGEAIKKRITTAVQEKVGSAKMAFESALMGLDSLESGKD
                     MLDSTGMSPAEMVSSMLAEGGMDVLAGYAGSKVRGKFVKKGSKAHNKLGEISALLRDP
                     TVALDKLKDSSYLKEDTSQYGSIKERLKELARSGLGFLKPPAVATNLGSRRMSAAELN
                     APASLTNKTITSINEVIPGYLARILREVQITRTGNDKTPLTEYNPLYGKFMSSNRSNA
                     LIQAKVRKDIGSYGFDYTLQNATSKIAGDQKLGAKSQEYLKQRIKTLSLDQNALLSSD
                     QLLSEAFLATLPKKEQKELRALSGRFKKDVHPEYGANQNDASIALNSVRESLGDKRSV
                     IEQYAQDPQMLASLRNMGLIKNASSGTQEIDLARYKELSTQGRGAIPVDKIVKRFTLD
                     GLLSEALEAGILSKSIEGKYSVNAALYAQFMAGTLKLNKKDGFGKRLRQTLNGMKVEA
                     PETSDRYAKEGIKEQKTSGILEGFKKTKFYNWMYRPGKGEGDPNQEHLGPMAQDLQKN
                     LGDEVAPGGKKIDLLSMSGKQSMAVSELAKELDALKKSRETGADKTMRQSLSNIDYTT
                     TRIALLIASGSGSYGMPGVDLNKIKELLASGKKITKEQWASLLDNAQDLQGNLAEKAG
                     RAKTTAAEKAKILAGKIKGASRYLSVNARRKGRRFSNYMHNEGLPAIKKGASFAKNTA
                     LDLAAGTRDTIRNVFNRPVDIYSNRQPGVILMTAAGINRELYIDIKSEKVIRTLNDIK
                     GPVADRQGNVVVSEEDLNAGLVDAEGKPIAGLSEKMRRVAESLFKGLQTAVVKGLPAG
                     IRHIAQAGLFIKNMLVNTLNQPRDLYVKGNMTKPVLLARDMLAGLYIDLKSGKVIKTL
                     SDIKGPIVNAEGNYVVTEEDFKKGLVDINDKPLVNFTGMVSGVVASVASGVKAIASKI
                     TGRISKLFKSKDKGAIDTPFGLASFSIFGNKTNSLLEEIRDILKDRLGYAGPAGESDS
                     YTSDSGPSSQGAAKVGSSGIGLVGTFKGAKDLATGAVNALNTDKAKALRSQIGGRVRN
                     SKLGQKAGSFLGKAGSLLSKIPGGGKVKALGGFASKLLGGFLNKDSPTGEGAQAEQAA
                     VQQESAETAQEAQAEQAANKEGRKERRSAINRYKDVLTSQLGKFQKGTNMTEVTAKEK
                     ELEEVRRSRSESSAQASLDPKYVGAGAGVLSGLMSKVKGFKSMLSTAFSSLTSIPGLG
                     KLGKVLSKIPGVGKLLGLGEEAGGLGKGIGLAGRIALGAGKFALGAGGWLARGAWAAA
                     PVIADVGGAILSGAASLISAPVLLTGLAVAAVGAAAYYGFKFITRNNVTPLEQMRMTQ
                     YGLTPELNSYNHYFLNLEKLFAEKYIEANDRGQPQIRRGAVDMKKILDMLGVDKNNEQ
                     QVQNAALYLKERFIPVLLNATAAAWSVNSKVKITQVDKFTPEQLLKYMKVAAYENGPY
                     TVDLSPFPQLPRLPANKAWVKLQNQKAMDYINKQLGKDKAEKEAIKKNPLKALANPDN
                     VRDPAKAFVSKQKKEAEDKKKKDIKQTSIMGGFFNTLSNIKKSVVNTAQSGYSFYKRS
                     VQKVASVINNTNLGGASEQGENLLLKGVRAAKGAFNKIKKLYEIYGVGAISAFFESGG
                     NPAIVSSGQGDYGGASYGTFQLSSKTGGVQAFLKHFSGTPQVQKLLAAGPINSEEFKA
                     VWRQLGNTDPTFAQMQAQYNKLTYLDPALNKLKAVGIDLSHRGHGVLSIVDATSDQYG
                     PAGAKNVISAALAGKDYTKMTDMTDEQLITAIEDYKIKTVPSHFRSSSQAVQQSVAKR
                     FATEKEAGIKLHTQTQSGAMAKVEHIDGKPNLAAGVKAAAASPSTPVTKKAATTVAAA
                     ASPSTPGAKKAATVAVSVLPSTPGTKKAAATTVAASASPSSQPTASAMPVSYRPAVQE
                     VVARNAPVEKGQDHPFMQLGKGMDGVGAILKDSLMIQQAMLQSLKEISVNTGSTVSST
                     QRPSGAQAKAPQASAIPNPSIDLSRRSARPSV*"
                     /db_xref="UniRef100_K2CVP1"
                     /db_xref="K2CVP1_9BACT"
                     /db_xref="xca:xccb100_1690"
     gene            86243..87853
                     /locus_tag="FFC_09252017_16_scaffold_13_prodigal-single_80"
     CDS             86243..87853
                     /product="Putative RNA polymerase beta' subunit n=1 Tax
                     =uncultured bacterium RepID=K2CUJ2_9BACT"
                     /codon_start=1
                     /transl_table=11
                     /translation="MSTKMIPFNLSLLQLTAEQLKLLGRIKVLDTYMPSSRQFHPEGL
                     FSTEIFGRVGLESRNTTFGYIHLNTVILHPLMYEVLDNLKGLYTQIMQSKAYAVWDAN
                     LSDFVKSDPVKGRTGYAFFMSHFNELQFEKNQSDKRTFNIALMDKYRKKAMLTDVLVM
                     PAGLRDHEIDATGKPSEDEINGIYRKILSLSSLLNNQNKLAVDPSFDGLRASLQASVY
                     ELFDYIRSILEGKHKMILGRWGSRRIQNGTRNVITTVNHETKELQSEVTIGANDTVVG
                     LYQFMKATQPKMVHALRSGLLSQVFTGPGTTVKLVGGDYRAERLELSGTEYDTWMTTE
                     GIETQINQYGEEGRRHLPVTLRDNYYLALVYDDGKTVMILQDIDNLPDNLNKKNVRPI
                     TYTELFYFSANTYYREVSGFFTRYPITGYGSIYPCNIYLRTTVPSKQVTMMPFAGLWE
                     EMRLTQYPILGADFMNSMAPSNTHLARLGADFDGDTCSLNIVYTDEAVSEIKNLLTQR
                     RYYVDVNNHMNFSADNDALSVTLANMTG*"
                     /db_xref="UniRef100_K2CUJ2"
                     /db_xref="K2CUJ2_9BACT"
     gene            87858..88169
                     /locus_tag="FFC_09252017_16_scaffold_13_prodigal-single_81"
     CDS             87858..88169
                     /product="Putative uncharacterized protein n=1 Tax
                     =Klebsiella sp. 4_1_44FAA RepID=G9RKF2_9ENTR"
                     /codon_start=1
                     /transl_table=11
                     /translation="MKPANRAAVYAAALYPDLAEIAREHGYALAVHGSLARDFDLIAV
                     PWREKEKVSAPKTVVKAMKSHFAIREIGESDVTHHGRIRFTLSVGFSDSFVDLSFMPV
                     L*"
                     /db_xref="UniRef100_G9RKF2"
                     /db_xref="A0A0B1YYB0_9PSED"
                     /db_xref="aba:Acid345_3152"
                     /db_xref="G9RKF2_9ENTR"
     gene            88187..91456
                     /locus_tag="FFC_09252017_16_scaffold_13_prodigal-single_82"
     CDS             88187..91456
                     /product="Putative RNA polymerase beta subunit n=1 Tax
                     =Pseudomonas phage PhiPA3 RepID=F8SJ54_9CAUD"
                     /codon_start=1
                     /transl_table=11
                     /translation="MLLAYPIFYRNYGVRRAQQLAFPKVNGMDAFHFPRNSLFHYVPE
                     DDSQTDPDTDSLYFKGYTKRFLIDYVYTLTSTEGNPRHRSFSIRTMVLPFLHAHKEFR
                     YIKEPYTTSTDINTLMVLNYGYLDKFYIYNKQLMTGYWKWKNLQNTLWAKVEEVAKSS
                     DRNQFVFFDVPDGLPAMSYLRVFEKKTSPALLKIFNNPFKLFVLEVWKWLGEETRQTS
                     ILNQISSEHLANINLVFMRNGKWIVFNLGYLDQWLLRKGQEKSGNVAQYPELLIKKLF
                     LKMIMTLQSHVVELAQDAENTQEQETEENENLPEDLEEQDQKDDLDEEDSANKEEAEH
                     KKRLLNAVKKKETEPNEDVSKKETKVFKKDFSDVESLDAALTFSDQELNDILESVDQD
                     LEDLEKIEQKRLQERGIKVNAHGEEETAAIQKPTVTQADLQVEVLSVKSLDQSLNDQL
                     NTYADYGVMPASEYRSVKKAIEKSATLKDPYGSDALISEASVVTPEMTTIVPSKTVLM
                     SSENMADPSMAKSTLSQYDRHYLDNVFKKDIMAAVQGVKRAGVIVEDHKVETEANVLG
                     SFEHHVIKLRPIDGKSSTLHFKIPVIKEDGTFMSNGNKYIMRKQRTDLPIRKINPTTV
                     ALSSYYGKTFIERSIFARLAPEQWIAKKLQLAALDDTSDIHQVSPANVYDNYFKAPYL
                     YNAMATVFKSVVTSKFELEFDHRWRDTHFTPELLEKAEQKGARVCGIFKDKTPIVMST
                     QNKLYAFKGDQFVEMGSLYKVLNLGIQDSPIDYAAVRIFSKKIPVGFLLSYLLGFEKL
                     LVLLGAKYRIVESGRTGSLAENEWPIRFKDRVFVFDRQQELVSLILGGFTAYKDIVRL
                     YEAELFNQKEVYFNIIESQGMGSIYLKEVDNQKAMFIDPITKEILEEMHEPLTLEGLF
                     IRSAEMLMNYNHPDFQDLRAMRIRGYERVSGAIYRELAHSVRDYNSKSIRGRSQISLN
                     PYAVWKTITNDNSIKIVEDINPIQNLKESEAVTYVGEGGRNRDTLSKDTRAYHPTDMG
                     VVSEATIDSGDVGINAYLSANPNFKSVRGLVDFEKAADISNTNLLSTSALLAVGSEND
                     D*"
                     /db_xref="UniRef100_F8SJ54"
                     /db_xref="F8SJ54_9CAUD"
     gene            91796..92923
                     /locus_tag="FFC_09252017_16_scaffold_13_prodigal-single_83"
     CDS             91796..92923
                     /product="Uncharacterized protein n=1 Tax=uncultured
                     bacterium RepID=K1YBC4_9BACT"
                     /codon_start=1
                     /transl_table=11
                     /translation="MPKRVNFVSIQQSHTVPAAGYHQAYVQTGYEQVLPYRTSKLFAY
                     MAEEDGVVKEITPNYIVVVYKSGKIVNANLGRQYGKAEGSVYPHDIRTDLAVNSKFKA
                     GDPIAYNTGFFERDFYDPTKILYKGGLSVKTLLMESSQTHEDSSSISDKVSRALTTKT
                     TKIKSYTLEFKQGVRNLVKIGQVVKPDDILFYIENESTANTDIFDDKSIEILKRISSQ
                     APRAKVNAVVDRIEMFYHGDKEDMSPSIRQLADLCDKGLKSREGASLGKNVSGQVDQD
                     YRVAGKPLLLDTAEFRIYLTSENKAAIGDKGVFANQMKSVMGEVIDYDLHTERGEEID
                     AIFGFRSISARIVLSPLILGTTTTLLKFIAKKAVSIYKGKS*"
                     /db_xref="UniRef100_K1YBC4"
                     /db_xref="K1YBC4_9BACT"
     gene            92920..93117
                     /locus_tag="FFC_09252017_16_scaffold_13_prodigal-single_84"
     CDS             92920..93117
                     /product="hypothetical protein"
                     /codon_start=1
                     /transl_table=11
                     /translation="MTLNEARTTLDSALVLASAADLTANIILKIAGNDVSNSLNGTQI
                     NRPLICAIAQARISQDLASRA*"
     gene            93213..94715
                     /locus_tag="FFC_09252017_16_scaffold_13_prodigal-single_85"
     CDS             93213..94715
                     /product="Uncharacterized protein n=1 Tax=uncultured
                     bacterium RepID=K2DSJ1_9BACT"
                     /codon_start=1
                     /transl_table=11
                     /translation="MLSSDSVLAVLPYAQQKASQGQQVTASAGSLLEKAAGTASRCLN
                     AYMAGDPFKNQSDVDLYFNGDQNIAPFIEQATSITNGDSTAANEHNRVVDSLSEQIAE
                     YVKAHVDFARNTVNPQVKVIDEAIDRHLQTFKTPRAIDSVRLVEYDIPSILKDEMFLK
                     ELSPFENRPLVPAERVLNFPVKAAEEVRNHLLTGQKDFDEEILTWSTHLSDDVLSTVW
                     LSFFSRAASVGSRFIEASQLTGYSIPERLDIGLSVYLICNSLKTNVESTEGSVSLPEY
                     NRLLTQAQEWAASLMTGLLKTLSAYQKAGTLVVYSSSTTKTVVVLSSVYEKFLQEGGT
                     PEAVLGLMTSNQPRMITVSSQILSQKKDLEMSWASYETYYTALQANKSIEYFRDFLMM
                     TLRSMITGSSIPSLVEYKTENAGYEAQALKLLKTYVDGLKMGSMQEPRQVSLYLGAQV
                     LYYYTDAYKILSGIQEAAQANPSIDVREAALLSTVSYVADYLADQIALAK*"
                     /db_xref="UniRef100_K2DSJ1"
                     /db_xref="K2DSJ1_9BACT"
     gene            94712..95413
                     /locus_tag="FFC_09252017_16_scaffold_13_prodigal-single_86"
     CDS             94712..95413
                     /product="Uncharacterized protein n=1 Tax=uncultured
                     bacterium RepID=K1WY89_9BACT"
                     /codon_start=1
                     /transl_table=11
                     /translation="MNYKRNASAVFSALVKKDGRLITKVPCQIQIPQRFEQIDFAQVG
                     METFIYGLFALILESGEYAVCNLMGMVKITPDQITTQTVGDAPYLVFSFDAGATVIAN
                     TSVIKNDNLFFPAISEFIFRGNIPWYLNYEDVGKLFDTAQHFAGNPGGRSYEVNELLA
                     SMVSRSKLNRSLYYRLSEKPQENDPDFVGLTNIFYSVKNTVNKLAGSYFTDGLVSALV
                     EPSESTERIEQLLRT*"
                     /db_xref="UniRef100_K1WY89"
                     /db_xref="K1WY89_9BACT"
     gene            95445..96206
                     /locus_tag="FFC_09252017_16_scaffold_13_prodigal-single_87"
     CDS             95445..96206
                     /product="Uncharacterized protein n=1 Tax=uncultured
                     bacterium RepID=K2DSK4_9BACT"
                     /codon_start=1
                     /transl_table=11
                     /translation="MTVGAIRYTATKLLARQKSGVLKPDSDGYYPLIIGGLNVLNSAN
                     EYYVLEGAKELFDTSSILMRRIQNGNLKGEVGHPKRQPGMSGDEYLNRMLRIEETNIC
                     SHFKEVWLDEKFGKNNPRFNNPQMVAIMALVKPSGPKAQALAEALENKSENVCFSIRG
                     LTQDQYIRGVNHRILRNILTWDWVTEPGLSLANKWDAPALETIESTFITRTSLEQALD
                     MPEGLCIEAGDPFIQEALSLLQPKTTAAKPVYHQW*"
                     /db_xref="UniRef100_K2DSK4"
                     /db_xref="K2DSK4_9BACT"
     gene            complement(96274..96783)
                     /locus_tag="FFC_09252017_16_scaffold_13_prodigal-single_88"
     CDS             complement(96274..96783)
                     /product="hypothetical protein"
                     /codon_start=1
                     /transl_table=11
                     /translation="MPYASTGDLSEIEEIINEGIERTARFEARIEELEKELKETKEVL
                     RQLQIKRRDTLQAEEDRYQIACVEEQNAQREARQKGLKEPHLSIEENIKLLQDQLSRW
                     DELKSLEHVSEYPEGYAEEQLKQQIIKEEKQKRISRDMDQCIDAVDNPLKAVLYDIAH
                     AAKVKKGLL*"
     gene            96935..97699
                     /locus_tag="FFC_09252017_16_scaffold_13_prodigal-single_89"
     CDS             96935..97699
                     /product="GTP-binding protein n=1 Tax=Thioalkalivibrio
                     RepID=UPI00036EB293"
                     /codon_start=1
                     /transl_table=11
                     /translation="MLLNPNEIFVFGSNLAGVHGSGSASFARMFFGARLGTGEGLMGQ
                     SYALPSKVTPSHFMSWTQFEKHIHVFLKTAQERPDLMFWLSKIGTGSAKFEEQTVAAA
                     FAGGDLDKPVLLKNVYYPGTWLRKYYKKSFIRLCVAGSRKITDQTFVFSEIQKMIETL
                     DKENPSEIIIVEGEAPGVDRLAKDYAKLSGFKYRPMPADWDRYPKMAGFIRNQFQAMY
                     STHLLALIAEDSPGTKDMINRAAKESLMVKIVEYHT*"
                     /db_xref="UniRef100_UPI00036EB293"
                     /db_xref="W6M8I2_9GAMM"
                     /db_xref="mpt:Mpe_B0254"
                     /db_xref="UPI00036EB293"
     gene            97710..98231
                     /locus_tag="FFC_09252017_16_scaffold_13_prodigal-single_90"
     CDS             97710..98231
                     /product="hypothetical protein"
                     /codon_start=1
                     /transl_table=11
                     /translation="MQEINFEEVPSITFANGRGDVTITWTEENRAFVKELIEKKINAG
                     YTFFIYTPRNIFGILRPSVKTKLTKKNMAGYIDKVSEAVMIEEEDDFRLDINMPASNS
                     KKSLSVKQEGFEISYDVGDEDIEARLMENKIQLLKKGKYRNVTRSKDMYRSRDSDEIL
                     ENKSIAVRPIVGG*"
     gene            98233..99405
                     /locus_tag="FFC_09252017_16_scaffold_13_prodigal-single_91"
     CDS             98233..99405
                     /product="hypothetical protein"
                     /codon_start=1
                     /transl_table=11
                     /translation="MTQEKSPLEKAIAGYPLFDFKDTDNISQKQLDAAFGLCPPIHQK
                     TIIIVALLYARYEVGNPELLEKDWDFLKEQFLSINPQDISEIKKKLAEAQEQWAGVNT
                     DMTDFATTYSGTTSGILDTSSFIISSTATTTDAVSYYFNYGSSTLSTMLIAPNTQGLM
                     VPTNSRYYTSAYLTSCYLEKTGVAALKEKVKQEFSDYVYHNQLFGPKEEDRRIFNRQV
                     KLLGSVLDEKKIHCFLNGQVIELASERTGITYKFRLDENKLKSISSFNKTHYHSTPYI
                     LDIFDVDQVYLASLCVVIKDTPVLDQLTALILYIRSGEDELILKTANMHTVGDIDRLN
                     AVRRQLSLGALNKTSGKSSRALSLSPPRVSVPSVSLTYKDKYRQLINQPKFLNLFK*"
     gene            99470..99766
                     /locus_tag="FFC_09252017_16_scaffold_13_prodigal-single_92"
     CDS             99470..99766
                     /product="hypothetical protein"
                     /codon_start=1
                     /transl_table=11
                     /translation="MSSNIHHRYPADGIYLRSVLQVLNEWDPAGVKPALSGRPLYYED
                     CAVELVENLLGFRDEIGVQETLESYMVRSYGFSQSEITERSTAAVIYKLFTLPY*"
     gene            99778..100005
                     /locus_tag="FFC_09252017_16_scaffold_13_prodigal-single_93"
     CDS             99778..100005
                     /product="hypothetical protein"
                     /codon_start=1
                     /transl_table=11
                     /translation="MAVKDKKAVFIEVIDQKGDVVNVAREEDDDFKIDPAIASLFGLK
                     PGEKFDSSAFMRNYFAKGQEKVEKSFDVKEA*"
     gene            100134..101201
                     /locus_tag="FFC_09252017_16_scaffold_13_prodigal-single_94"
     CDS             100134..101201
                     /product="Putative VCBS protein n=1 Tax=Polaribacter sp.
                     MED152 RepID=A2U215_9FLAO"
                     /codon_start=1
                     /transl_table=11
                     /translation="MFISVKFSADSVKNRGFGKEISISSDGNVALIGANGENSYTGAA
                     YICRNVEDEWTPPARLSCNVAGSEFGRSISISSDGNVALIGAYGENSYTGAAYIYQNV
                     SGTWTQMARVSSNAASSFFGYRVSLSADGTVALIGAENENSGTGAAYIYSNVAGTWTQ
                     TARLASGATGGYFGSNVSLSADGTVAVIGAPGENSYVGAAYIYRNIEGTWTQTARMES
                     GVASSWFGLSISVNSDGSVALIGANGENGGNGAAYIYQNVAGTWTQTARLATDVKESW
                     FGTRVALSSDGSVAILGVFREKAAYVYKNIAGCWILKNRLFSSAENSRFGLGVALSSD
                     GSSALIGDFGEGAVYLYRDFC*"
                     /db_xref="UniRef100_A2U215"
                     /db_xref="pom:MED152_02285"
                     /db_xref="90047715"
                     /db_xref="A2U215_9FLAO"
     gene            101164..101523
                     /locus_tag="FFC_09252017_16_scaffold_13_prodigal-single_95"
     CDS             101164..101523
                     /product="hypothetical protein"
                     /codon_start=1
                     /transl_table=11
                     /translation="VKERFIYTGISAKQYMQNILRPLNFKGIIMINEKVSDLCAEIKE
                     IGQIQKDLNLSLEAASDVWYLRTRHRHTPELEQELIEAHAKGEAVNVMEFGCTPDTGR
                     AVLQAALDNAAGKRILD*"
     gene            101630..101965
                     /locus_tag="FFC_09252017_16_scaffold_13_prodigal-single_96"
     CDS             101630..101965
                     /product="hypothetical protein"
                     /codon_start=1
                     /transl_table=11
                     /translation="MLPLVLIENAEEHEYMERLEKSLDFFRRIFGKDFTSVYFSNASE
                     LSDYRFAGGFIGSDNFQHVSYSQLCKQWDAAVIAKITTVYKVDIQSTHLLLKDIFEQC
                     LQGQNTLMN*"
     gene            102075..102569
                     /locus_tag="FFC_09252017_16_scaffold_13_prodigal-single_97"
     CDS             102075..102569
                     /product="hypothetical protein"
                     /codon_start=1
                     /transl_table=11
                     /translation="MTEQTKSSVNEVVLDMAKKIKTHIDFSPAKGEKAAVGSEKDSAF
                     EATLPEDLDLATCRKVSDHNANFIAAGAHAFGELAVAAMKKHGDLEEASLKLKMSGRD
                     SVDYNVLRQNEVRNPANRDAEPIVKHGTVRTTYNVKGGSNSGQLKHVRDAINQMASEA
                     LSKK*"
     gene            102635..103714
                     /locus_tag="FFC_09252017_16_scaffold_13_prodigal-single_98"
     CDS             102635..103714
                     /product="Uncharacterized protein n=1 Tax=Turneriella
                     parva (strain ATCC BAA-1111 / DSM 21527 / NCTC 11395 / H)
                     RepID=I4B383_TURPD"
                     /codon_start=1
                     /transl_table=11
                     /translation="VLKSTYLSKNIKDSYFGYSISLSADGETALIGAYGKNSTTGAAY
                     IYRNIEGVWTQTAELASGVDKSWFGYSVSLSSDGSTAMIGAFSENRFAGVVYVYKNEE
                     GVWTQTARISSGITNSYFGFSVSLSSDGSAALIGAFNESIISGAAYIYSNVEGEWTQM
                     ARLASGESGSNFSYNVSLSADGTIALIGAPSEDSYTGAAYIYQNIEGTWTQTAKLTND
                     IEDSSFGQSVSINSDGTVALIGAKNENYQIGAAYIYQNSAGTWKQMARLAGSAGNGQF
                     GYSVALSSDGSVALIGANSENSDNGSAYIYRHINNTWTQIYEKTPDKTGGMLGFDVAL
                     NKDGTVAAISAPGESDRSGAVYILS*"
                     /db_xref="UniRef100_I4B383"
                     /db_xref="tpx:Turpa_1091"
                     /db_xref="I4B383_TURPD"
     gene            103743..103883
                     /locus_tag="FFC_09252017_16_scaffold_13_prodigal-single_99"
     CDS             103743..103883
                     /product="hypothetical protein"
                     /codon_start=1
                     /transl_table=11
                     /translation="MTKPTSIVLYENAIAHFIADRLSLKNKKQPSMSPFFAGELAVIY
                     PS*"
     gene            103991..105253
                     /locus_tag="FFC_09252017_16_scaffold_13_prodigal-single_10
                     0"
     CDS             103991..105253
                     /product="Uncharacterized protein n=1 Tax=uncultured
                     bacterium RepID=K2D834_9BACT"
                     /codon_start=1
                     /transl_table=11
                     /translation="MSAKTAPKKEPKPSQTTYKYRLLPTPEQVRALNQLLGNGRSFYN
                     QLLAYLEKQYQAHTHSPSIAPKPNATGYGPLYYLQAILSNPETPWLKGLSAVIAQQKA
                     LDLGSAYSNFFKKLSGHPRFKKKGYGDSVRVTGAGSIRYSQDGLLPPGFKEPIKIIWS
                     RELPGRVTSYTLKRTSANEYYVAFVCEYTPTRQHGSGIIGIDLGIKTYAAISDGTAIE
                     NPKHYIALQDSLAKLQRRLAKKKKGSNNYRHTRLMIAKLHARIANMRKDFLHKLSSKL
                     ISKNQAICIEDLNVAGMAKNHCLAKHVMTAGWSAFRQMLEYKTLEAGSLLLIADPFYP
                     STQLCSECGERPAVKLTLSVREWECQHCRTVHGRDLNAAMNLQKLAIKAMKSFDSYIA
                     ENDSHIVRVGSKVALGACTAPLAKAKAA*"
                     /db_xref="UniRef100_K2D834"
                     /db_xref="K2D834_9BACT"
                     /db_xref="bpx:BUPH_06691"
     gene            105386..105691
                     /locus_tag="FFC_09252017_16_scaffold_13_prodigal-single_10
                     1"
     CDS             105386..105691
                     /product="hypothetical protein"
                     /codon_start=1
                     /transl_table=11
                     /translation="MSSSPVLYEEHAGNRFNYDVLSAKYLHRYGGYGTLPMSLDIADF
                     TQELGRTIGFDHCDFSGIDAPEQKQKFNLFTMRNNHRTGFFLKKTRVFEHALLFESI*"
     gene            complement(105762..106652)
                     /locus_tag="FFC_09252017_16_scaffold_13_prodigal-single_10
                     2"
     CDS             complement(105762..106652)
                     /product="Major virion structural protein n=1 Tax
                     =uncultured bacterium RepID=K2CA78_9BACT"
                     /codon_start=1
                     /transl_table=11
                     /translation="MSRLTNAILGNQAFSNGSTAPMLDVTYGGQFGWAPDLTQWVSNQ
                     AYIRRPLVCILLEAPRFFQLMPNPNVWVQTLKSLFELTPTVIEGMNATIEVEWADHPV
                     GGAGEIQQEVTDVKRTRSEPAFTWIEKYGRPIQNFLQQWITYGMMDPETKYAMIGTLS
                     KASGVTLPSDLLADWFTASALFYEPDPTHTKVVKSWVTTNMMPKGTGEIIAKRDLNTA
                     SELTTLNVTFSALSQFNLGSNVFAQKILDQINLQNANPYLQPAFIQNADAAVASATKE
                     GYREGIAAEGSNALQGVSNT*"
                     /db_xref="UniRef100_K2CA78"
                     /db_xref="K2CA78_9BACT"
     gene            complement(106711..108816)
                     /locus_tag="FFC_09252017_16_scaffold_13_prodigal-single_10
                     3"
     CDS             complement(106711..108816)
                     /product="Tail sheath n=1 Tax=uncultured bacterium RepID
                     =K1XCA1_9BACT"
                     /codon_start=1
                     /transl_table=11
                     /translation="MSGPYIANAAPMVIDLGTQDNSTVQAARTPISVPQHLPKFFLYT
                     QKGPTTPQLVSGADRINMFGQASFNYPGPYANHATVFSNLVDGQGNMQMIQRLIPADA
                     GPNANLTMWLDVLPTQVPVYTRNSDGSIATDANGNPIASGTTVAGFKVKWVVTNQTTV
                     AGLQAGFGTATITPGDQVDTTVTPNVQSQRYPMFDFQTSSQGAWGNLAGIRMWAGSSQ
                     NNVNFPTTMMETLRTFPYYFSVVEAPNSMTSPSVIPTVLTDQSVMTVLKPQQVDPTTG
                     AQLYVGDVFIQSYQDINNAGYSPIYGDFSQMAVYQANIDNLLGQFYAAELAQVSSFSD
                     ITTNPQDMYLINIANFKSSSGVPYTAIVPVSATNSVAPSQYTNIMAAGASDGTMSEIL
                     FNGLVQNAMAAYIDPNNSVMDIAVNVESILYDSGFNLQTKQSLCNFVGVRKDTFVVLG
                     TYDVSQPVLTQAEEMSVAITLRTRLQMFPESDYFGTAVMRGMIMGYSGTLLNSTYTKP
                     LPLTAEVAIKASRYMGAGNGSWKSGYNFDGAPGSILDYMVNPSIGWLPVTVRNKAWSA
                     GLNWVQHFDRSSVFFPALKTVYDDDTSVLNSFFTAMAVAQLNKVAHAAWRQFSGVSHL
                     TNIQLASKVNDFVNANTQGRFDNRFVIIPSAFFTDQDVANGFSWTLPIKIYASNMETV
                     MTTYVQAYRMSDLTTTTGG*"
                     /db_xref="UniRef100_K1XCA1"
                     /db_xref="K1XCA1_9BACT"
     gene            109002..110021
                     /locus_tag="FFC_09252017_16_scaffold_13_prodigal-single_10
                     4"
     CDS             109002..110021
                     /product="Uncharacterized protein n=1 Tax=uncultured
                     bacterium RepID=K1XQD7_9BACT"
                     /codon_start=1
                     /transl_table=11
                     /translation="MAIYKTAYDTTLGQALQTHKIEQGLKTYLIEYGEKPRTFDGLNV
                     ISSVKYFPVELYGSISTAQEIPFFAHPLILEGYKGLDYLFLDSRLYKKYTSGADPTIK
                     IVSAWEYEFVLQRFFMNYGWVNGLASEMRTRLSFAGMVYANWLSEIISRRFGLDPREQ
                     KIVALVSHFFYQECFMQEASYSEEEKQGMAMQAAKAVNAPSSMAFDVIDQIGKPMTDV
                     KGYCEALTTVLQNVRLKDFTHGALYTLVGLSWYGQNGKEIIAIALEHVPTWMAICYAA
                     ITNRSYKHSTVSNLVDKLGRQGLSQGYAKAFAMISKEMTTNYATEEQSRQIEQELLAL
                     EQVVL*"
                     /db_xref="UniRef100_K1XQD7"
                     /db_xref="K1XQD7_9BACT"
     gene            110130..112727
                     /locus_tag="FFC_09252017_16_scaffold_13_prodigal-single_10
                     5"
     CDS             110130..112727
                     /product="Virion structural protein n=1 Tax=Pseudomonas
                     phage 201phi2-1 RepID=B3FK04_9CAUD"
                     /codon_start=1
                     /transl_table=11
                     /translation="MSDFLVDYAVYNFWCNPKQDKQGIFKIARLTSVFGVTNYVQILG
                     RTLAMPSKNDTYHVFQIGQLNPGIIGLMTNDPYWSYDDWTSLSQTINALPLFAQLYNQ
                     NGLQVPRYEVFYRFTLTRDLIVAVKANKTLAVDYGNDDFYLRVYSNAFFQTYNAPVNL
                     FTSGGFMGNTQAVLDLQVLYNQYAAMPGGVFCYCNGFLIDSISLITVPVGSTAEFIYD
                     ASIKHTFTVPMATVQSFQSTLDDKLKYLLHDPLSVNTTINYQDDIEINIVYPNAGHYT
                     GLFYLRNAPDAYRQVTHRDYAIGVDYATAIQTYLQNQSSLGITDLNQLSFEVRIRKSG
                     FNHTLVHESSRVQELYKLTDDKVQQAMLGLNSTNVIWQAPILEASLYTQVMRSSASAL
                     NDTLIQNTLGYNAYGKLVADIPSPVYTQSSQLLANVPAGLQQSYCAYEYDAQGYLLGY
                     TNSLSGGQYVVQNGLCTQVEMLFGQGGNLAPAYFGTTQVVFNTSVNYRVYRSALTNTN
                     ISDEQWVDITGSDYTVSPTGITWSSPVAGQYIMVRTDERIVNYDLNLLPQDGLLYFTL
                     SEMQNRDGNEQNYTQNVPMRDIVLFLNGKSLVENIDYTVNYPVVTLINTAYLIQPANS
                     TPQYIHVRLSGFCNSDLTYAPALETSFIADGAFANSQQYLSIDDSVVRLSVGGSFMTQ
                     AQLGVQDNIAGVEVNPAFNGLPYSLSKPLIPIRGLLGTDLMSFMQASRSTDTAVQNYL
                     TQYLNKSDNTLQSIPALYPVLSPFLCKIIYQLINNEAANMALITQNMTDNQILTFCKP
                     YEEWLPFDPITQPRTIDPRFVMIVPINANTAVELPLLQYQFILRVISLYAKNPVVSTA
                     SYIQLKPLS*"
                     /db_xref="UniRef100_B3FK04"
                     /db_xref="A0A0A8J960_9CAUD"
                     /db_xref="B3FK04_9CAUD"
     gene            112741..114435
                     /locus_tag="FFC_09252017_16_scaffold_13_prodigal-single_10
                     6"
     CDS             112741..114435
                     /product="Virion structural protein n=1 Tax=uncultured
                     bacterium RepID=K2CV88_9BACT"
                     /codon_start=1
                     /transl_table=11
                     /translation="MGTPTNVAILGVTGTDGVVPVYNPAGIWQWWSINDIWQGAAGAN
                     KFVPKVNDFIIDPANYDTYKVTQLDPVTLVPTLTPITPSYIPSNFTPQDILFGVGPGT
                     QADTYRMYINDAVTPFVAAVDLRLYVGGTKASYAKIFSGSDVSSTGVVISMVYDASGN
                     FVSQNVPLEMVAIDEVTNYAWKTISVFNTNVVLPDGEIVTAVFYDAQGSVVSKRQLLV
                     ENTNFIRNLNVSLKYVASIAIQSPFINVADPSQITFPLNVPINALNLTGVVTYSDGSS
                     IEMPVDGTKFNVIGLQQYVSTIVGQNIPLVLSYSLGTGEVAYNGLSQDSKHVTAPFSI
                     VTTNPDNSYAIKVYGYPEWNGDAIGYIMRFFMVNLDRNVFFDVTPQVIFAANTGTFNP
                     QAYGYLQRKAIQLNLSLVSPSFKPYVDTQLLDISLIQKPSINTTPWTVSQVSGSDIPA
                     YGQGLYAKISSLTNYNTVDVSCNFQDQPTWLENLYSNTFPLVNTTNELAAPAPTHFVL
                     MYNGQEYTYPIANWNQPLTINGAFTQYSNLYLRFINRTVSGDMILSVAGLIIYQQS*"
                     /db_xref="UniRef100_K2CV88"
                     /db_xref="K2CV88_9BACT"
     gene            114672..115436
                     /locus_tag="FFC_09252017_16_scaffold_13_prodigal-single_10
                     7"
     CDS             114672..115436
                     /product="Putative uncharacterized protein (Fragment) n=1
                     Tax=Dictyostelium fasciculatum (strain SH3)
                     RepID=F4PWU5_DICFS"
                     /codon_start=1
                     /transl_table=11
                     /translation="MKKILFVLTAFSLATSAAFACGTPTCTSTPTPKTSTTVTVTGNV
                     NNSIAGTSASMLGQGGTSFASSTASVSELASAAALTASYKDQPANGTIYGSTSTLGSA
                     AATGESTTTGTGQAATNAVAYGTADATSAASLLSKSAGAQLNLAGTANSNNTVGIGYQ
                     TAATGDSSFAGAANVDVATNNKFGATGIAQACTVPVNGQITDYKNGSTVTNAPVTNTF
                     ASSGNGSASAFSPFNNGTTAVANQTASVTGSFSATK*"
                     /db_xref="UniRef100_F4PWU5"
                     /db_xref="F4PWU5_DICFS"
                     /db_xref="sne:SPN23F_17820"
     gene            115506..116423
                     /locus_tag="FFC_09252017_16_scaffold_13_prodigal-single_10
                     8"
     CDS             115506..116423
                     /product="hypothetical protein n=1 Tax=Variovorax
                     paradoxus RepID=UPI00036B6FBC"
                     /codon_start=1
                     /transl_table=11
                     /translation="MKKIIFSVALFFSAAAMASAMQLDTSCPSCNAPSSNSSSGSTVS
                     ANPVSNSSAGSVSSGGAANSYSGTNTGANSQSLTFNSAATPANTTATITSNNNMSGSY
                     TIKNTPSVSGPPLVSSNDTCMGSASASVNATGIGIGFGKTYTDDNCVMLKNSREMWNY
                     GMKAAALQLMCADPANRKAIRETYVPGGFLCHGDTPPETPEQKQAALAQQQADLAAKQ
                     AREKQLRIAAAQATAAAQKAALAAKEASDAATAAAAQATQATQQAEQANAQLANGSAP
                     QETTSSTTTAELSRDSRTVSDTWPGGNAH*"
                     /db_xref="UniRef100_UPI00036B6FBC"
                     /db_xref="vpe:Varpa_3118"
                     /db_xref="E6V8Y2_VARPE"
                     /db_xref="UPI00036B6FBC"
     gene            116438..116911
                     /locus_tag="FFC_09252017_16_scaffold_13_prodigal-single_10
                     9"
     CDS             116438..116911
                     /product="Putative uncharacterized protein n=1 Tax
                     =Janthinobacterium sp. (strain Marseille)
                     RepID=A6SYD9_JANMA"
                     /codon_start=1
                     /transl_table=11
                     /translation="MKKLIGLVLGLFFAASAWAQTVPAGSYDNAPAVFIKNKQLGSGG
                     PLPSVTVGSEQAIYWGDGMYYVPGYYPGYPTAGVMWPRMVEVPCTKNQDGSLSCHGYS
                     VLAQQAGNRGEFILFKPVIQKPVVAAAPVAPVTIVVNSCCPEHKSLPVLKKKIRQ*"
                     /db_xref="UniRef100_A6SYD9"
                     /db_xref="mms:mma_1596"
                     /db_xref="A6SYD9_JANMA"
     gene            116944..117309
                     /locus_tag="FFC_09252017_16_scaffold_13_prodigal-single_11
                     0"
     CDS             116944..117309
                     /product="Periplasmic protein n=2 Tax=Neisseria weaveri
                     RepID=G2DJV4_9NEIS"
                     /codon_start=1
                     /transl_table=11
                     /translation="MISTAVVVSLSKAVICFSALCHPALVGIDTPTGHFPLQHVATSE
                     PGYHGDVIVYKETKRYAWAIHRLWLLDPAQHRDQRIESSNPKDRVITMGCINVKNQTY
                     AQLVKWLEANPGAKLIVEK*"
                     /db_xref="UniRef100_G2DJV4"
                     /db_xref="G2DJV4_9NEIS"
                     /db_xref="nel:NELON_00665"
     gene            117384..118466
                     /locus_tag="FFC_09252017_16_scaffold_13_prodigal-single_11
                     1"
     CDS             117384..118466
                     /product="hypothetical protein n=1 Tax=Acidobacteriaceae
                     bacterium KBS 96 RepID=UPI00036E377C"
                     /codon_start=1
                     /transl_table=11
                     /translation="MEDQESTFEEAKNSELTSAETSWNTADLSQTVLLGLSKELKEAA
                     SSVTDDQAQYLIRLYYSIQGNRIRSGNQISANARMGKSSLAVEFINQQNKIIENQILS
                     ILEYYTAQHPMGSWMRGVVGIGPVLSACFLAYIDISRAGSAGAIHRLSGLDPSQKWLG
                     AEKGRELVKSLKSQNIDFEDMLPYIHTEVGISIDFLVRFIDQHFEGEYNMKSLSAAAA
                     VRPWNSALKLASWKLGESFMKTSRLPQSYYGHLYLERKARYIEDNEKGRYAARAAELL
                     KKLSQQNGILAGYYKKGQLAPGHLTEMSKRYAVKMFLSHLFEVWYEKHHGHPAPQPYI
                     LVHSNGEHTQKIDPFPSVVKKKAVRK*"
                     /db_xref="UniRef100_UPI00036E377C"
                     /db_xref="A0A0F9EQA0_9ZZZZ"
                     /db_xref="UPI00036E377C"
     gene            119188..120990
                     /locus_tag="FFC_09252017_16_scaffold_13_prodigal-single_11
                     2"
     CDS             119188..120990
                     /product="Uncharacterized protein n=1 Tax=Thiomonas
                     arsenitoxydans (strain DSM 22701 / CIP 110005 / 3As)
                     RepID=D6CP50_THIA3"
                     /codon_start=1
                     /transl_table=11
                     /translation="MTTLRLPVSGMVNADALAAFIVSSINEAVSKLPQVAENAAMLVA
                     ITAIGDKIDTLSSGASSLESKVETILETASSQQAQISKIIQSAAALEASLSALLDAST
                     TTPTTPTTPTTPTTPTTPTTPTTPTTPTTPTTPTTPTTPTTPTTPTSPVNYSLLQKPA
                     KGQTVTDPDFGVKITRITDCVADFKNLCAAPAYPTAMAWNCDDSRFILYVPGSTAQAG
                     GQQGWALYDGTTYAFMKFIDINPGDVEQFYWDHQDPAVLRYIDNHQMGSDNLADLTEI
                     NVETGVKTITYSFLPNGLPSGCPAGVTGVRCGYPFALGVNEQGQRIWGLGAFGGPIQN
                     VSGELGMWVFGFNEATKAFTLYDTSVVPQPQARGSAPFPSVSGKFFIWNAAVGLQSQP
                     TTRSAVLDSTTGKLVRWIDFDTNEHCDTAMDANGNDLLVGSQFSRDTGGNGNVIVGNL
                     NTGEVYNYVGESSGWGYPATGSLSGSTAWKNPSICVTGMTGNIYSTGSNGVAAPGSNG
                     NSGPTSNPCTILDQEVVITDLTTGQNHRIAHHRSTGNWSNAAQSNYWAQPNVSLSTTG
                     KRILVQSDWGDGDPSHPVSNPNLPVDTYVIELAV*"
                     /db_xref="UniRef100_D6CP50"
                     /db_xref="A0A078BI27_9BURK"
                     /db_xref="thi:THI_3753"
                     /db_xref="D6CP50_THIA3"
     gene            121092..121322
                     /locus_tag="FFC_09252017_16_scaffold_13_prodigal-single_11
                     3"
     CDS             121092..121322
                     /product="hypothetical protein"
                     /codon_start=1
                     /transl_table=11
                     /translation="MARTIFKDLITEVTLEEDHNLDRFIRKVENPKTKKMEWAFIDIH
                     NPSKVFKYFGPYKPSASEILKELHAVEYFKNR*"
     gene            121350..122639
                     /locus_tag="FFC_09252017_16_scaffold_13_prodigal-single_11
                     4"
     CDS             121350..122639
                     /product="hypothetical protein"
                     /codon_start=1
                     /transl_table=11
                     /translation="MAKSNRILALEDDVTGISEFPEINEDDLFELQSEALEEMQLNSR
                     ALESIEITLDLCSRLKNKPNLSMEDIGFFRHSLDLSLAGLPYQNSAFSAAMESSQDPR
                     EVVIAIEGAAINKLQSFSTIFKNGLEKMGSVIKYQFSFFNKLEQKLQETIKQVERSPD
                     TGKKTITVRVDRWMCYGENKAVTSFSEYMAELNKANVTIEETLKAVTAFNDKIRFIGP
                     KMLLSLFPVLADVWGAFKKTAATVFSLVLNISKLPGATKFKQTQGASYYETNTLLGLF
                     KIISVVPKSMSDIENTEDPSEDATRQEVASFLKYVDIGIETQRFDKENTGSVTFENVS
                     KLDVLKMLRSMQTMAISYQEFNKLFNRLANLYQGSNYLTAMSTPAGIIGTFIISYMSY
                     RYRLVIRINDMMADIMGQTYKIANNTLKKGIEIGNKY*"
     gene            122799..123335
                     /locus_tag="FFC_09252017_16_scaffold_13_prodigal-single_11
                     5"
     CDS             122799..123335
                     /product="hypothetical protein"
                     /codon_start=1
                     /transl_table=11
                     /translation="MDAYHIDLLLGERGVAAKGLFEEAGITFPLLAVAAEGSTEKEKL
                     DEIGSPAIFAKIQNTIPPVGELDVVIVVPSLLAALDRSNPITQAVVAHELGHAFHRHL
                     AAGFAWQITEGGVKVFDNLSAEKEADAFAKRLGLGQEMHKFLTKTCGMLREYKDLPIP
                     EKEKILYAMEERIKALES*"
     gene            123498..123611
                     /locus_tag="FFC_09252017_16_scaffold_13_prodigal-single_11
                     6"
     CDS             123498..123611
                     /product="hypothetical protein"
                     /codon_start=1
                     /transl_table=11
                     /translation="MKKFLEWLDGGSWAAAAVGGTVSAAMLMAPVAIWWFK*"
     gene            123681..123950
                     /locus_tag="FFC_09252017_16_scaffold_13_prodigal-single_11
                     7"
     CDS             123681..123950
                     /product="hypothetical protein"
                     /codon_start=1
                     /transl_table=11
                     /translation="MDNLFYMATLVAIACYVIYVVGVLVANRLFGDLATNLSARTVFV
                     LFGLLVTGAKSVIAIGLHQGTMVALVGWLLFFAAHTSVRIMRKSL*"
     gene            complement(124011..126185)
                     /locus_tag="FFC_09252017_16_scaffold_13_prodigal-single_11
                     8"
     CDS             complement(124011..126185)
                     /product="Putative uncharacterized protein 007 n=1 Tax
                     =Pseudomonas phage PhiPA3 RepID=F8SJN8_9CAUD"
                     /codon_start=1
                     /transl_table=11
                     /translation="MILFLEDWKKYPYAKLHLSTTNKSFINHAALYREMGLKNHGFLL
                     ALHNPALEHVDPHDTNLTLEQMAAIALECRENPWYFLREVARVPVKGSSEPSKFLAHR
                     GNIALFWLFFNHILTILVQIRQTGKSVSMDVLDIYLLNIASVNVTIALLTKDDGLRSF
                     NLERLKEIQSELPFYLNQKAYDDISNTEMMSIKKMGNEFRAYVPQKSVKAALNVGRGL
                     TVPVMKFDEAAFIANIALSAPAALAAGTAARDTARKLGTHYGTIFTTTAGKKDDRDGR
                     FMFELISNSAQWTEKFMDATNQEELYLFVRANSPKGQLRVNCTFNHRQLGFTDAWLKQ
                     AIEDSTGTGEDIERDFFNKWTSGSQSSPITPELADRIRASESEAIFNEISPINGYVTK
                     WYIQEQQVKQDFPKRPAVLSVDSSDAVGSDDISVNLRDAQTGAVLAAGLFNETNLIKF
                     TEWLLNWLLKYDNVTLIIERRSSGPMILDYLCMMLIAHHINPFKRIYNRIVQEAQEFP
                     QAFEEIKKAQAWQLNDLVIKYKKSFGFATSSSGMHSRSELYGEVLSTSVKYTCDQVFD
                     KVLINQLLGLVIKNGRIDHEDGGHDDACISWLMAYWLLTKGRNLNFYGIESQLILSHN
                     TQKLSEKKAENSFDHQKQSKIKDDINSLVEKLKKERDPFLTTKLETQLQFLYSQYDHS
                     LGHIVAYDDLIKELKEVRRSAVRNKPQYATSLRNQNYTSFTF*"
                     /db_xref="UniRef100_F8SJN8"
                     /db_xref="A0A0A8JB30_9CAUD"
                     /db_xref="F8SJN8_9CAUD"
     gene            complement(126295..128634)
                     /locus_tag="FFC_09252017_16_scaffold_13_prodigal-single_11
                     9"
     CDS             complement(126295..128634)
                     /product="Putative VCBS protein n=1 Tax=Polaribacter sp.
                     MED152 RepID=A2U215_9FLAO"
                     /codon_start=1
                     /transl_table=11
                     /translation="MPRQILPAQANVLSTDVLPLSQGGTGSSTVPGAVANLGAIPLSF
                     LGKQNGVASLDTTGLIPLSQIPPAVINAASVLISGPVSLGIGLQGTYTINNYDSTRTY
                     TVTAISGTASISGATITYTAPLTTGQSGFTVNGVTTSVAIIDPANSPTVSGPTSLLEN
                     QAGSFTITNYDANSVYTVTASQGSVTQSGATITYTAPAGDGINAITAGFTISGPSNST
                     PVNVTINPPPAPVVTGPSTVVVGLTATFTVTNYTPPATYNVSTTITTGTTTTTNGSAT
                     FNTSNGTIAYTAPTTTGNYTFTVNGTVVAVQVVPPQIQTPSITSPVDGSTNLGPFITF
                     ASSAFTMQGGTDTQLSSSWQVSASGDNTFTQPLTASNINSTTALNQWTPNYIPSNGTF
                     YVRVQYNGNQGGVSAWSTPVGFSTKAQYVVSTITARVSSGVASSYFGWSVSLSSDGSI
                     AAIGAYNENTATGAVYIYQNSAGTWTQTARISGLISQSNFGTSISLNAAGNLIAIGAD
                     GENSGTGAVYIFQNVSGTWTQITKIPGASIYSVFGQSVSLDSTGTIFATGAFGENSYA
                     GAGYIYQNVSGTWTQVARLTDSTVYFGWAAAINALGTIVLISTINEGSPTGAVYIYQN
                     NSGTWTYITKVTSGVASSQFGWSMALSSDGTIAIIGANTENTGTGAAYIYQNVSGTWT
                     QMARLASGVASGQFGQSVALSSDGSIAIVGASYENTSSGATYVYQNISGTWTQISRLA
                     SSVVNSSFGVSVSLNSVGSIAITGSYRENSNTGAAYIAS*"
                     /db_xref="UniRef100_A2U215"
                     /db_xref="pom:MED152_02285"
                     /db_xref="88860921"
                     /db_xref="A2U215_9FLAO"
     gene            complement(128768..129181)
                     /locus_tag="FFC_09252017_16_scaffold_13_prodigal-single_12
                     0"
     CDS             complement(128768..129181)
                     /product="hypothetical protein"
                     /codon_start=1
                     /transl_table=11
                     /translation="LNHGTFIKVWYLKLIVFLKGFHICENLIETGNSKLIQTYHFELN
                     TGQTIAFKLYRVDYEAYHRRLWAFKKIKHVNYVLRAEFDSTLPEKILKFNRMSLRSFD
                     LFVDKDNEPIFLQIVADAFIKFIRTQLHSDFKSHF*"
     gene            complement(129216..130439)
                     /locus_tag="FFC_09252017_16_scaffold_13_prodigal-single_12
                     1"
     CDS             complement(129216..130439)
                     /product="Uncharacterized protein n=1 Tax=uncultured
                     bacterium RepID=K1XC82_9BACT"
                     /codon_start=1
                     /transl_table=11
                     /translation="VSLRTYFDPLFESVKFNTAKAKAFSRFQTGFVNKNEDHMLFFGG
                     NLLGVQVVRFTLSDYHAFFDEVVGVEAESLVAAVKADKDIPANFKVASDEFNLTCFYC
                     AYRFLTSPDLDQKARVEAATNALLIFHYKIITSLMAHYFRYPADPEIAQAAYSALSAR
                     FLIKKLGSWQEVFLYRTAEILKSDSIHSKVLKTFDEDLDIIYLVGDSQGRIRDMVKNI
                     TDVFMKVHVSGDRVDVSTMHEITLDGQETLRDRVYGPSNYEKYLLSVISDPHTFIKEE
                     LFSIVLQVMPAVSSKMFRSYLLWLTSQVHGPKHKDLERFIQNMMVYTVDYLNRNGQLL
                     KQTKDITSLLVDIRNLYLSSRSADEHLKKIREDGTKLVLGYDKTLGETQSAALRTSAI
                     LYFCIRAFTKQYYHQ*"
                     /db_xref="UniRef100_K1XC82"
                     /db_xref="K1XC82_9BACT"
     gene            complement(130443..131018)
                     /locus_tag="FFC_09252017_16_scaffold_13_prodigal-single_12
                     2"
     CDS             complement(130443..131018)
                     /product="hypothetical protein"
                     /codon_start=1
                     /transl_table=11
                     /translation="MPVIDLTNVVKQDDKSMTNAAAQTDNGELARQTSNLGELAANVS
                     STGETVEQALSKDQKKGSRVVRLDGPLSSVYTQALNIAYAKETVADGTMDSLSVQEDE
                     DDDGVNPDLYVYVTSQAEMGKLGGVNTFDQLRLALDRYKDIQTAVVIEDFKPVGRTGL
                     AIEEYSHSQAGRVYYTRSAAMGAITAFLNGG*"
     gene            132073..132933
                     /locus_tag="FFC_09252017_16_scaffold_13_prodigal-single_12
                     3"
     CDS             132073..132933
                     /product="Lytic transglycosylase, catalytic n=1 Tax
                     =Burkholderia gladioli (strain BSR3) RepID=F2LIX3_BURGS"
                     /codon_start=1
                     /transl_table=11
                     /translation="MSRIILVCIVAVMALIGLNIYMITTAKADEISRYMQEQPATDHW
                     ADYIYQHQSGSRHISQATAERIAKAVVIASSNYDIAPDVIVGLMKTESGFDPSARSRS
                     GALGLMQVVPYWHKKTIQRRDLFNIEAAVDIGVAILAGYRTQSKGSLAGGLRRYCGYR
                     PKAATQYVAKVMTEHRKAFKSVVLAQLQSPESSPVLTDTAQPVTVALAKPEANTLDVS
                     TATKQKLAALSGFETLASAQPNTALPLQARVYLTDPFADLSILPEKAKQTAPSNRFLD
                     FGDLLRLRWS*"
                     /db_xref="UniRef100_F2LIX3"
                     /db_xref="A0A069P4P4_9BURK"
                     /db_xref="bgd:bgla_2g08880"
                     /db_xref="F2LIX3_BURGS"
     gene            132996..133421
                     /locus_tag="FFC_09252017_16_scaffold_13_prodigal-single_12
                     4"
     CDS             132996..133421
                     /product="Uncharacterized protein n=1 Tax=Pseudomonas
                     mendocina DLHK RepID=J7TVA1_PSEME"
                     /codon_start=1
                     /transl_table=11
                     /translation="MAVQVAFFIGDQQNLADRLIRWRTQSKASHTEIIIDGYKYSSYP
                     GIGVRKAVFNNNPGDWYLVDLPAVDPKQVLDFFEKTKGMAYDWLAVILGQSFYVDLEN
                     TNRYFCSEWCAEALGFPQAWRFTPALLEVVLQNTDLHIE*"
                     /db_xref="UniRef100_J7TVA1"
                     /db_xref="A0A061JP29_PSEST"
                     /db_xref="bpsi:IX83_07030"
                     /db_xref="J7TVA1_PSEME"
     gene            133554..134549
                     /locus_tag="FFC_09252017_16_scaffold_13_prodigal-single_12
                     5"
     CDS             133554..134549
                     /product="Uncharacterized protein n=1 Tax=uncultured
                     bacterium RepID=K1XQA5_9BACT"
                     /codon_start=1
                     /transl_table=11
                     /translation="MSTLNIYGCGGAGINLASQLLSFQQQEASAGFCKVMPYLIDTSR
                     SNIRNEAPSDQIYLFESLDGSGKKRNMNYSAISEKTREMLHKFKPSEINVVIHSASGG
                     SGSVIGPLLSSELLAHKNVIVFLIGSADSRIEAENTVKTLKSYEMISKKREQPILLSY
                     FQNSSTMSRAQVDKEIIRQLMYVSLFFSGENAELDSADLSNFLHYPRVTSWPVGLARL
                     GTHVQADTFEGSKGETFVSCATLIDDQASSVLKTPMEYQAVGFIGEAVKLSLKSQDSI
                     KYPLHLTASLGYFPAVIDSLEKRIEEFDSFRSTYVHGSALKEGDENQANDDGMVF*"
                     /db_xref="UniRef100_K1XQA5"
                     /db_xref="K1XQA5_9BACT"
     gene            134756..135136
                     /locus_tag="FFC_09252017_16_scaffold_13_prodigal-single_12
                     6"
     CDS             134756..135136
                     /product="hypothetical protein"
                     /codon_start=1
                     /transl_table=11
                     /translation="MQTNPSITTRLSRNIIILDLRLVSTHLLNELQPALNEWNLKAFE
                     EDVFDYCICKSFQHFLNLTVKGRILNLPDNDLYRLVYERMHATFDKAISFVLSNYRVR
                     FLPGSTVKLLSTLEELIVVEYFQT*"
     gene            135171..135827
                     /locus_tag="FFC_09252017_16_scaffold_13_prodigal-single_12
                     7"
     CDS             135171..135827
                     /product="hypothetical protein"
                     /codon_start=1
                     /transl_table=11
                     /translation="MKSNPTSSEFLLRATQTLLVDAVQELQYVLNNYPGILVDNPKGI
                     YQVGSLFPVLKDGEHYYTRSGLKEGKPIKDIDKVKEAVFDKNGQLLINDFAMKNKRQF
                     LSNESSISKAGLHAVYCFINKKIEDNCAYSRFRRYEEQFMLCFKPEYQDAIRQGEIDI
                     DLMFSGLSERVSNFIQDEPWTIYFTKKISTLVLVEKTVDFRIYDWTLQKETQENKDSE
                     *"
     gene            135911..136240
                     /locus_tag="FFC_09252017_16_scaffold_13_prodigal-single_12
                     8"
     CDS             135911..136240
                     /product="hypothetical protein"
                     /codon_start=1
                     /transl_table=11
                     /translation="MRHLVERYQPWLDFVFDETISAQEFIFEFASIVSDRDINESLYN
                     FVYARYPYAVDYNLNQVQLLIETVIEDYYTQLQLAMVSYGLPEYLEFVLIKFIDPYSA
                     VLQLSAT*"
     gene            136252..136665
                     /locus_tag="FFC_09252017_16_scaffold_13_prodigal-single_12
                     9"
     CDS             136252..136665
                     /product="hypothetical protein"
                     /codon_start=1
                     /transl_table=11
                     /translation="MNLVKTSFSPGMRIDRVLLASPISLKYLWLQLFYRECLNQPSLL
                     MPDLLSVLKDENQIGFLEGLFVDEIRSQLEDTLLREEKILRKRVLREINLLIPYLYTE
                     FKRFNLYQRGILPFQSLSVFDDKTFELSRIDPRDL*"
     gene            136619..137116
                     /locus_tag="FFC_09252017_16_scaffold_13_prodigal-single_13
                     0"
     CDS             136619..137116
                     /product="hypothetical protein"
                     /codon_start=1
                     /transl_table=11
                     /translation="MIKLSNLVELIQEISKRKSLMSAPGVKEAIRIIVDDRMARHEFL
                     STCVYIYDGQLTKNDPIRRQDLINIYLNSVNTALACMTEDLQGYLEAANAQLDHTQTI
                     FAEEILANPMISKAIYNASQVLSLYIYFKLHEFGFVSDDNIFVLDTLGADFYLITVYP
                     ANFNL*"
     gene            137128..137523
                     /locus_tag="FFC_09252017_16_scaffold_13_prodigal-single_13
                     1"
     CDS             137128..137523
                     /product="Uncharacterized protein n=1 Tax=uncultured
                     bacterium RepID=K1YBG7_9BACT"
                     /codon_start=1
                     /transl_table=11
                     /translation="MYAYAIGQTYNFNTLAPAILGASFQNAKLVGMLSYDQAVKYTNI
                     DQQAQIVYPALPQGTPADPSSYIYLVFETSAQTTVVLASVWINETTVAPASSATITVV
                     IAGVTLADVQPIRNQLLQMGYTQLTMTAS*"
                     /db_xref="UniRef100_K1YBG7"
                     /db_xref="K1YBG7_9BACT"
     gene            complement(137745..138149)
                     /locus_tag="FFC_09252017_16_scaffold_13_prodigal-single_13
                     2"
     CDS             complement(137745..138149)
                     /product="hypothetical protein"
                     /codon_start=1
                     /transl_table=11
                     /translation="MQVCLNFYKTKKKTLPPGKGRSVHENKEEDQRNKQSLLFKAVRT
                     GGGIVALHKRPSRLLDNKQTWLFKADLFGLHKKAVGSCAAIISAQHISGFFSEQTRII
                     QKALFKNLSLIRSEKKDKSKNKTSLLITGLSL*"
     gene            138186..140324
                     /locus_tag="FFC_09252017_16_scaffold_13_prodigal-single_13
                     3"
     CDS             138186..140324
                     /product="Uncharacterized protein n=1 Tax=uncultured
                     bacterium RepID=K1XQ93_9BACT"
                     /codon_start=1
                     /transl_table=11
                     /translation="MSKTHFFLRDDGAYSRDLDPVKNYIEEAARYLMVKTGCSEEYAK
                     SKIKQILIENPTGQIKNPVVKYLERGSNGDRTSEQISLSSYIRSVVKNEEVLAPTFTS
                     YVNPKHKVSIAAEFTQINAKTRSIAKKAALAAQAVGDMVTYEAKNNEQGTMKIYNNSL
                     SGAYGSSGTSLINLTGHSTLTSTTRAISSLGNAVNERMISGNRHYRNYPVVINSIIST
                     IKKVDLNAFEAVMQKYKLYYPSAQDALECVEYSTRFYWINQFYLLKILDLLEKLSPVE
                     LAAFVYTGDLYHLKKHNPDFIRAFLSRLKEKVVLPEQTDSKDSLAIIKNTDEDILNFA
                     CQIASEEVKGLGKMYSEMPLGVQQTLAGTAQHIEKTLEHYKSFIQEMFANFALPCSVA
                     YLPSMVRRSVVLSDTDSTMFSVDEYVQWYYGSMVFSQEAFALSAAVMFLSTQSIAHSL
                     RILSANIGVSKDNIGVLTMKPEFSFPVFVQTPVAKHYFASVSVQEGNVFKKPKYEIKG
                     VHLKSSAAPPAITAQSKAMMERILDDVGSNKKISITAIIKEVADLERFITASIDKGEV
                     TYFRTAKIKQLEAYAGQLSITPYFHQLLWEEVFQVKYGYVEPIPNTAIKIPLDLPNKT
                     ACAYWVDHIADKELSARLKESLLKYKKETLGTILINKTYCISQGIPPEIRPVIDKKKI
                     ILELTKSFRLIIDSLGYCIKKDFLLMELGY*"
                     /db_xref="UniRef100_K1XQ93"
                     /db_xref="K1XQ93_9BACT"
     gene            140330..140542
                     /locus_tag="FFC_09252017_16_scaffold_13_prodigal-single_13
                     4"
     CDS             140330..140542
                     /product="hypothetical protein"
                     /codon_start=1
                     /transl_table=11
                     /translation="MNTAAELVCPQATPVVLMNFSVKLQYRQEGQEVTDTFRIQAPTS
                     AAALTKALKRLNNDLPKEVKIKIKSV*"
     gene            140608..141021
                     /locus_tag="FFC_09252017_16_scaffold_13_prodigal-single_13
                     5"
     CDS             140608..141021
                     /product="PHIKZ056 n=1 Tax=Pseudomonas phage phiKZ RepID
                     =Q8SDA6_BPDPK"
                     /codon_start=1
                     /transl_table=11
                     /translation="MTYLKKQSTTHPGWYEIPGVPRYLANEKGEILSVRNSVVTFGSF
                     TGAYKRIHIQGLGYVYVHKLVCLAFHGVPKPGFNYVNHKDGNKLNNAPANLEWVSPSE
                     NIYHSWKMRKTLSIEELLVSPGILTQSAISSWYDF*"
                     /db_xref="UniRef100_Q8SDA6"
                     /db_xref="Q8SDA6_BPDPK"
                     /db_xref="rlt:Rleg2_4240"
     gene            141193..141624
                     /locus_tag="FFC_09252017_16_scaffold_13_prodigal-single_13
                     6"
     CDS             141193..141624
                     /product="hypothetical protein"
                     /codon_start=1
                     /transl_table=11
                     /translation="MMVLGGLEALFARSLGSDYESFLKGLDYRELIDFFEKKEAAPLG
                     LLGEVMSNMLMASVRYDPKKGLEHQGNWPKGRDALYGVEVKQFVRDFCNIEDRHTVFF
                     DTEAEYREWRDSVETFAFEANVSLRFKAYTWDLGPELIESY*"
     gene            141774..142103
                     /locus_tag="FFC_09252017_16_scaffold_13_prodigal-single_13
                     7"
     CDS             141774..142103
                     /product="hypothetical protein"
                     /codon_start=1
                     /transl_table=11
                     /translation="MNMNLNELAKQTGDIYIAFSGNPQESGWDFKVVSPGNLTPILKD
                     VIIAECFGFFKSNKELAGMLEDHVHAVSGTFIITENSIMYTVRGMCAVKGLNSEDLQP
                     KAICGFI*"
     gene            142203..143123
                     /locus_tag="FFC_09252017_16_scaffold_13_prodigal-single_13
                     8"
     CDS             142203..143123
                     /product="Uncharacterized protein n=1 Tax=Paramecium
                     bursaria Chlorella virus NW665.2 RepID=M1HFS0_9PHYC"
                     /codon_start=1
                     /transl_table=11
                     /translation="MSEKLTVLTVISNPQQYKSRYRLYREFAQYMATHPNVEFYTVEH
                     AFKNRPFEITQEGNPYHIQIRGNQEFWLKENLLNIGLNRLPASSQKVAWIDADVRFNN
                     PNWVQDTLDALDHYKFVQMFSEYSDLGPNFEVISKSTSFMHALKTGSEMVVTPYGSLR
                     KGATGLAWAANRSTLMSIGGFFDQSIVGSGDWYLAYSLVGLGQEAIPEWVTPGFKAAL
                     QNLHYRCLRHVAGNVGYIKGSMLHYFHGKKSSRGYGWRERILKEHQFDPLFDLHKDEQ
                     GLYIVNPDKQKMLQDLGDYFRSRNEDSLEM*"
                     /db_xref="UniRef100_M1HFS0"
                     /db_xref="M1HFS0_9PHYC"
                     /db_xref="bid:Bind_1700"
     gene            143201..144511
                     /locus_tag="FFC_09252017_16_scaffold_13_prodigal-single_13
                     9"
     CDS             143201..144511
                     /product="Putative uncharacterized protein n=1 Tax
                     =Paenibacillus curdlanolyticus YK9 RepID=E0I9W6_9BACL"
                     /codon_start=1
                     /transl_table=11
                     /translation="MVSNLVELFDKNDHLLTEFLDPVLLEQINGTKTAVSQQAAPYKF
                     CIYYGTPAGVNNLWDPVLAGNFFSQFDLMIFGDGVELPSDPNYSQNMATIANILKSNP
                     SAQIFGYIDLGVSTQNLTLAAITTKIEQWKTAGVQGIFFDDCGYDYLTPRARFNEVLD
                     LVHAQNMLVCVNAWESDDIFSSAVNATYNPQGVASHLGANDYYLLESFIYADDTYTTQ
                     GGYSTNTGYTTMTDLAYRATKALTYRNITGCKLIASNTFTSTKTPALNQASIFDSIEA
                     GAIILGLDAYSLDRNNYSSSGAETNAYILYNYNLRYNSLKNAQGLAAITYTANSNVYT
                     LQYQGSVFYINGATVYAVSDPYRMQVLPATLNLGSVAAASLTAVINASLFNTKKAVGI
                     SQVTNPHNPAPVLLSTLVANGVLTVTATAASGTVSGSINVTLTC*"
                     /db_xref="UniRef100_E0I9W6"
                     /db_xref="E0I9W6_9BACL"
     gene            144631..145047
                     /locus_tag="FFC_09252017_16_scaffold_13_prodigal-single_14
                     0"
     CDS             144631..145047
                     /product="Uncharacterized protein (Fragment) n=1 Tax
                     =Clostridium termitidis CT1112 RepID=S0FUF0_9CLOT"
                     /codon_start=1
                     /transl_table=11
                     /translation="MTYKPKIIRVTELLDSENKVLYEFLPDEILTQIQQLQDQYEALL
                     ASGGTGGTGGTGGTGGAGGSSTATFTYAPNDLNYTHIQQNPSTVWLVNHNLNKYPTVA
                     IFDTAGTELLADIVNIDKNNIRINFEILVSGIAACN*"
                     /db_xref="UniRef100_S0FUF0"
                     /db_xref="S0FUF0_9FIRM"
                     /db_xref="del:DelCs14_2709"
                     /db_xref="S0FUF0_9CLOT"
     gene            145089..146279
                     /locus_tag="FFC_09252017_16_scaffold_13_prodigal-single_14
                     1"
     CDS             145089..146279
                     /product="Capsid decoration protein n=1 Tax=Cyanophage
                     PSS2 RepID=C7F4C0_9CAUD"
                     /codon_start=1
                     /transl_table=11
                     /translation="MKLASNLDFSRLQSLNRVMQNLSTPPSTPLAGLEYYDTTLNSSF
                     EWNGATWIPRNATLLQAGTLPISVLTINPLARANHTGTQLAATISDLATTVQAYPLSS
                     FSAPTANIPMAGFTFTGLNTNPTTAGQAAEYSWVLNQVQSSAAGIDSKPSVVTVFTTN
                     AATLSGLLTNDGVTLTAGDRVLLVGQTDATQNGSYVASSGAWTRSSDTITPQSFWFVE
                     QGSSYAGSQWKVSTSGTITLGTTDLAIVQFGSTINYTAGNGLSLNGTVFAINPITNSG
                     LTVTGTGVGILLQANSGLQLGATGLAVQIASGGGLEVTASGIGIDKTLVPTKFAQTIG
                     DGATTVFTITHNLNTQDVVISVRDTASQSEVLVDKSAPTVNTVAISFANPPAANAYRV
                     VVIG*"
                     /db_xref="UniRef100_C7F4C0"
                     /db_xref="K7YBB0_9VIRU"
                     /db_xref="del:DelCs14_2710"
                     /db_xref="C7F4C0_9CAUD"
     gene            146359..147285
                     /locus_tag="FFC_09252017_16_scaffold_13_prodigal-single_14
                     2"
     CDS             146359..147285
                     /product="Collagen triple helix repeat protein n=2 Tax
                     =Bacillus cereus RepID=M4HJL1_BACCE"
                     /codon_start=1
                     /transl_table=11
                     /translation="MLFESIPNLIIVDVTTVAASKLGRIVADITSKAPYFDTGTQWVP
                     VNTGGTGGAAAGVIISDTAPASPGNGQLWWDSTQGNLKVFWTAANNWIDSFTGKVGPT
                     GPQGIPGPTGATGIQGPQGLPGSGGGGFIVLPSSLIPTASQRWIPNAVTTANLGTLTL
                     TANRGYFIPFIAGMNLSFTRMGFAVTTAAAGTAYCALYADNGTGAPGNLIVATAALSA
                     GATGDVLGTVASTTLQNNTVYWLFLTVSSAPVVRACLISTMFNLLGNVAASASAYTYA
                     YLTAAGAPAATAPTSGYTVAVGTTTPVIYLAP*"
                     /db_xref="UniRef100_M4HJL1"
                     /db_xref="M4HJL1_BACCE"
                     /db_xref="btn:BTF1_16595"
     gene            147303..147761
                     /locus_tag="FFC_09252017_16_scaffold_13_prodigal-single_14
                     3"
     CDS             147303..147761
                     /product="Uncharacterized protein n=1 Tax=Burkholderia
                     phymatum (strain DSM 17167 / STM815) RepID=B2JUI9_BURP8"
                     /codon_start=1
                     /transl_table=11
                     /translation="MAIAFPSDPVDQKDFTDPTSNKTWVYNATQKTWESKNYAIYDIA
                     GGVPGTPVAGEIVAQFDIARAVLFPLNFQGSYWNCSIAPVNQAIFKIVINGTQIGSII
                     FAAGASTATFTSVSSGTTVVAAGSILTINAPNPADANISSATGTLAGILR*"
                     /db_xref="UniRef100_B2JUI9"
                     /db_xref="bph:Bphy_7159"
                     /db_xref="B2JUI9_BURP8"
     gene            147758..149107
                     /locus_tag="FFC_09252017_16_scaffold_13_prodigal-single_14
                     4"
     CDS             147758..149107
                     /product="hypothetical protein"
                     /codon_start=1
                     /transl_table=11
                     /translation="MTLLSNFYWKYKNLVKTLPSFVSAGTFSAQGNQSNNVTIAILDL
                     PPNLVVGNLLIAFVDMYLSVSPLNPPIYPAGINTGNAWSLIEAVNNTINGGVGLVLFK
                     YVTANEPASYQFSLDGLTASINRGIGQIFQFKDANWSPENYGAFFNSGNTVTGGALAA
                     PAYTQEIFLGYSASGSNLMSVPSGMTQIASSSLTTPTGLSLVASTLDNTNSAAIAAQS
                     ATTADNLNVGGGQAHNFLLSTVPTYQREAIIPLSIYASVGQSSSFNVPSGALICITVL
                     FRTQTGDPVVSDSAGNVYATTGHYTDPNGVMDHQSFYVLASVAAINNVVSITGMANLY
                     FTATVMCYSKPAGLWSVDATYAATSNYQAYVTGLMTTQAGSLIIGGVAEAYTGTDSYF
                     YTYPVLPIAHDFNTSSSGVSCLEYLSPQANTYTISGTDAYVGLGYGGIVGINLISFQ*"
     gene            149107..149832
                     /locus_tag="FFC_09252017_16_scaffold_13_prodigal-single_14
                     5"
     CDS             149107..149832
                     /product="Uncharacterized protein {ECO:0000313|EMBL
                     :GAN79832.1};  TaxID=1120923 species="Bacteria;
                     Proteobacteria; Alphaproteobacteria; Rhodospirillales;
                     Acetobacteraceae; Acidocella.;" source="Acidocella
                     aminolytica 101 = DSM 11237.;""
                     /codon_start=1
                     /transl_table=11
                     /translation="MNTYITFDPVTTLVQGVVFAMSPPENSLPGSQVDIDNFKSTKGV
                     TGWTVENAELCWPTLQSLLLSAQNTQKSMLRIACTQAIFAGFSFPYQSSVYTINLRED
                     TQNHDQSNLLGLMISANFVLMGSKLWQPNTQYAPSSFCNDANGIYYVNYTGGLSGAQE
                     PTWPTEFITPVYDNTITWYKMGFRVSAKEGRIIVDPKNIIALGQMFIAFKNQMQGIYD
                     ELKAQVSAAATIAEVQAITWPNS*"
                     /db_xref="A0A0D6PDU5_9PROT"
     gene            complement(149892..150713)
                     /locus_tag="FFC_09252017_16_scaffold_13_prodigal-single_14
                     6"
     CDS             complement(149892..150713)
                     /product="Uncharacterized protein n=1 Tax=uncultured
                     bacterium RepID=K1XC51_9BACT"
                     /codon_start=1
                     /transl_table=11
                     /translation="MNPISKALDEIKFRIPPTILQQAFVPKRNLYAVNAPISIDEMML
                     NAVIRPRVLVDANLVGGMQVIVSMAGIEPIIVDDFSLVYKIPDARLMNRTLISVLSVG
                     YMPYSNGFNSMGTSYGNISPTSINDTASATQRLADSYASVPPVSSASVDIIGHNTIRL
                     VDQFRVSMVASLRCIVGNEENLNNINIRSYHGFAKLCELAIKSYIYNEMIIQIDRGFL
                     QGGQELGMVKTVIDSYSDAEENYQTYLREAWRKISFMNDTISYTRLLKLQTSPSI*"
                     /db_xref="UniRef100_K1XC51"
                     /db_xref="K1XC51_9BACT"
     gene            150811..151227
                     /locus_tag="FFC_09252017_16_scaffold_13_prodigal-single_14
                     7"
     CDS             150811..151227
                     /product="hypothetical protein"
                     /codon_start=1
                     /transl_table=11
                     /translation="MTLQSSDPLASSIDETTPKPIQQEIYSFYDTQIPDFTMQEFYSD
                     PHQLLEDFKQAQIPLDALANMCVSVIDVFEKKHHPKNSGLVPVILQQNKTMVSPQIFL
                     DLSIYHARKEFPLEFKDEDEQALLYNPYEILRLVCQ*"
     gene            151383..151802
                     /locus_tag="FFC_09252017_16_scaffold_13_prodigal-single_14
                     8"
     CDS             151383..151802
                     /product="hypothetical protein"
                     /codon_start=1
                     /transl_table=11
                     /translation="MAYEFTAEQEFSDAYGRVEETQYCPEWANGTGYYDHAVRGSHAP
                     HLLPGQVVRAMSSDNRRLLLIGTPIGNVIVFDRYSNGEDKVFVANMPRKLEHLLLRPS
                     ALNRDAMVCLLGVTPGQNIGHRLQSMAEEIADLVVTA*"
     gene            complement(151864..152958)
                     /locus_tag="FFC_09252017_16_scaffold_13_prodigal-single_14
                     9"
     CDS             complement(151864..152958)
                     /product="Uncharacterized protein {ECO:0000313|EMBL
                     :BAQ02752.1};  TaxID=1585840 species="Viruses; dsDNA
                     viruses, no RNA stage; Caudovirales; Myoviridae.;"
                     source="Ralstonia phage RSL2.;""
                     /codon_start=1
                     /transl_table=11
                     /translation="MFELFLHPSRDIGGIYTWPQFDYIRRTYQRELEKIEEYYHSRVY
                     AVKSNHFLVNLLNVLNVPMQYTPERFVQACRARGAYAGKTLGMTSELSPGLIHHGTFY
                     GPGSEEILLAVDDWFDLSDVISDWQNVSAVKVRWHSRSDLGLMLPNGKASGTETGLAT
                     IEINIAQLALQYRQFSIDQYKRQSETGGMLGTVHFIHMYVLPNMMRSHIDIVVMNRLM
                     NLYYGKPMGKSLFRHAFSLSDYAGKIDTVLKQVLARLGSVMLTDEAMLGNIPTIVHRT
                     MQNALQMPDIAPTKQVWWAMLLSRLEVMTFLVDLNVSSGSISRNHLDLNALSWNLQRL
                     KRENILRYVLPRKMFDETMDSIEHILQISP*"
                     /db_xref="A0A0A8J922_9CAUD"
     gene            153299..155224
                     /locus_tag="FFC_09252017_16_scaffold_13_prodigal-single_15
                     0"
     CDS             153299..155224
                     /product="Uncharacterized protein n=1 Tax=uncultured
                     bacterium RepID=K2DS56_9BACT"
                     /codon_start=1
                     /transl_table=11
                     /translation="MAVSDQSNNPAAVLGGQTSAPKPATQAQQVENHAMPFSGKAYAA
                     SLRTSFAFGSPIGKSMGLENVNKLVEKLKEIYKVSDKAFNMSVITLDSTNAPSSYFSL
                     VLVCATPAGKEGSSPETVSVYPMIVEGSAAPIAPIYENRNGQQIEVLRTSGQALDGVL
                     AKMIEEVVRKSISAKTMSILPGMVIPRDFDIEDRTAVYWLALNAGFAVGTDLLSSDPN
                     FIDVSLPTENTDSSLAVTIGFNKTQIHNAVGQPQRSDVLVNFGSVRRRQSNQAIQSVN
                     SDARDIPIAELSGFVDLVWNPTVQQSTMGIPTAMPAMGPGMQPTQKYNARLVITDVAN
                     QSVYTPSAVLLSVAMATTLHTDNNWMLAFRPQSSSSEVDLFDIGAMNIEANIFGETDK
                     NGYGTPIDTKKASFSLENMGQYISSIVSPGLMISLDCPEAGPQSWYLSMFSLAERGNS
                     AAYTAITHAANRLTGGRFQNHFPENAPIFADLNNIVHMGYWTDRTGSRRDLRDVDTVY
                     VANLVGARSPNLISEWQNTFLRQDIPLDQRLADRKRLILALTNETAVFEGFARRLTFS
                     AVFMAALTRAAKETGFQFSINTPLSSSDMQSNRGVASFANSALLQAGQSFVSTAMGGM
                     PQSMMMGNFNYTGRFGM*"
                     /db_xref="UniRef100_K2DS56"
                     /db_xref="K2DS56_9BACT"
     gene            155656..156927
                     /locus_tag="FFC_09252017_16_scaffold_13_prodigal-single_15
                     1"
     CDS             155656..156927
                     /product="DNA-directed RNA polymerase {ECO:0000256
                     |RuleBase:RU004279}; EC=2.7.7.6
                     {ECO:0000256|RuleBase:RU004279};;  TaxID=77133
                     species="Bacteria; environmental samples.;"
                     source="uncultured bacterium.;""
                     /codon_start=1
                     /transl_table=11
                     /translation="MPVFQKIVNFNEMFMQLKEPPIIINDMSSIQTDDKDRIRNLITD
                     RFDSDMVSILPSCQCGKTKGEFAIATICPHCKTPVKSIVEDDIEPLLWFRRPKGVAPL
                     INPMVWQLLNDRYKIAGFSLLQFLADNTYRPLTTKQPAALQKVLEQNLPRGYNHFVEN
                     FDTYIAFLNDLKDIRKRVRGDRDYLMELIAQNRHAIFSDYIPLPNKALLIIEKTNVAV
                     YIDNIVLKAVDAIHTITSIDSDEIEHSSRVRENRTIKAISRLAEFYSEYIKNTIAGKP
                     GQFRKHILGTRTNFNFRSVISSITGVHRYDEIYAPWYVGLTAFRPHLINKLLRHGFEL
                     RQAQALLLGHVEKYHPLIDQFLQEMVLEAPGGKGITVVENRNPTMLSGSIQTKYITRF
                     KTNPSDHTVSTSILTVRTANSDFDGRQHCCR*"
                     /db_xref="K2C9Q3_9BACT"
                     /db_xref="UniRef100_K2C9Q3"
                     /db_xref="2.7.7.6"
     gene            157231..158262
                     /locus_tag="FFC_09252017_16_scaffold_13_prodigal-single_15
                     2"
     CDS             157231..158262
                     /product="Uncharacterized protein n=1 Tax=uncultured
                     bacterium RepID=K2CV76_9BACT"
                     /codon_start=1
                     /transl_table=11
                     /translation="MEYVKVSKIPGTAGFLASQDGRIFDRHGVERPQYTNGDGYKTCA
                     VVTNHGRWLTFGVHRLVALAFLEYTGRLDELAVNHKDTNKSNNALENLEWVSVKENNV
                     HHWLLRGSRYRPMILAENPEGNHEFISDLYKAAKKFDCDIDYVWDCIKSGQRINGWKL
                     THFSTNTKIPKDLQKRRFTGTRVGEAVKIKLLNIETQEILHFGSYAEAASYFGASPSH
                     VHTARSKNGIVRLFKKKYLVVLQNEEFPVLTQEMLETASFNNKKEVLALNLRELKFYL
                     YPSAKSFISHNTLSKKSVTVNLKKDRVKIHGDWVCLYFGSESFRRLVVFANCPELQKY
                     RQEDIIPVK*"
                     /db_xref="UniRef100_K2CV76"
                     /db_xref="K2CV76_9BACT"
     gene            158301..158522
                     /locus_tag="FFC_09252017_16_scaffold_13_prodigal-single_15
                     3"
     CDS             158301..158522
                     /product="hypothetical protein"
                     /codon_start=1
                     /transl_table=11
                     /translation="LDALNYSISIDQFLADSWKTLEPHHNIFVADTPHAISDNISIPK
                     PVISSISNWIHNQSPADPEKISRMASLFK*"
     gene            158547..159200
                     /locus_tag="FFC_09252017_16_scaffold_13_prodigal-single_15
                     4"
     CDS             158547..159200
                     /product="Uncharacterized protein n=1 Tax=uncultured
                     bacterium RepID=K1XBT8_9BACT"
                     /codon_start=1
                     /transl_table=11
                     /translation="MSMDAIAINVIPVSSLESFNQLVYPEQNPSLQGYFYNQVHQINQ
                     TLTDFGQQFMAANRALYEKINDSEAIRIARMALRYAKGLVHPNSIVALVDLESLKAAS
                     LVNQRFIMASPVVRDLYHRQLIDGYSDTYEDLSPGKIGDAHYDYRRVMHSVVQDTKDE
                     HGEYEWVAKQYYEELIQGDRVLSATEKFDILKTWDVIDLFLKSGQEDPTSIFSTKIG*"
                     /db_xref="UniRef100_K1XBT8"
                     /db_xref="K1XBT8_9BACT"
     gene            159281..159997
                     /locus_tag="FFC_09252017_16_scaffold_13_prodigal-single_15
                     5"
     CDS             159281..159997
                     /product="hypothetical protein"
                     /codon_start=1
                     /transl_table=11
                     /translation="MSAIFDLVLKGINKVIDWFASFFEQAFPRSSLSPFATPEETKDF
                     FDSVPAKPRKIQKTQKTLDFFPEEDISHAEICVDSSDHGEIPSHLLKDVPVEDLDEPM
                     RGTLISKDSLLKAPKNWAQLLSEQISEVEGVHIIVDPYNSRYYSPYGSDSKVRYPFTS
                     KASDSYTVRDLLQNRISALVKDVPIAIVRPVTGTLLIVQFENKELYLLREYDRIRIHK
                     QNSNTTKVLGMRLKDYRKKI*"
     gene            160113..160523
                     /locus_tag="FFC_09252017_16_scaffold_13_prodigal-single_15
                     6"
     CDS             160113..160523
                     /product="Uncharacterized protein n=1 Tax=uncultured
                     bacterium RepID=K1XBV7_9BACT"
                     /codon_start=1
                     /transl_table=11
                     /translation="MALATYVPTLSEDGWENSPEKMGDILISHFFISDYSQTQIYTGQ
                     VASLPYLVQKNQSDLSGLFTDITSVLTRYLSRYLQNVVVEVNQNSQYTTGSFIAINLF
                     VSFMGSNGKSYTLSNIIETLNSKILNITKLNNDG*"
                     /db_xref="UniRef100_K1XBV7"
                     /db_xref="K1XBV7_9BACT"
     gene            160586..161200
                     /locus_tag="FFC_09252017_16_scaffold_13_prodigal-single_15
                     7"
     CDS             160586..161200
                     /product="hypothetical protein"
                     /codon_start=1
                     /transl_table=11
                     /translation="MDPSKKTTASAQVQQVQDRLTQSLLDNIKQQESSFLSEIVEDAQ
                     HNRSKLPEPLFREHFLPFFSGVSPIEGRSDVITKWIGVAGSPTAEVDVINEQGQSLFT
                     VPGYYDTTVIDAMSRSLGKENTLSTIINVYSQQMTNIPQIAETEVRKNLDVKKDSLIQ
                     PSKNYQNNRERWEAIFSHYGIETPLSREKAATKETNNADDIEYD*"
     gene            161193..162329
                     /locus_tag="FFC_09252017_16_scaffold_13_prodigal-single_15
                     8"
     CDS             161193..162329
                     /product="Nuclease SbcCD, D subunit n=1 Tax=Pseudomonas
                     phage PhiPA3 RepID=F8SJU1_9CAUD"
                     /codon_start=1
                     /transl_table=11
                     /translation="MINQELRYIVLSDIHLGHRNNKTENIIEHLDLFFDHYKPRSDGL
                     NMIIIAGDLFDTLLDMSGPQVHEILVWISRLMRYCAFNKIKLRILEGTPSHDWMQSEM
                     FETVDAISRYEQLDYKYVKSLSIEVIEAYNLSILYVPDEWHPDTAVTLKEVKDLLNQY
                     KLTQVDIAIMHGQFTYQLPAAAIKAPRHDEASYLSLVKHFINIGHVHQFSTYERILAQ
                     GSFDRLCHGDEIPKGALYMVIRPDRHDEYFFLENKAAMIFKTISLPEKAFEDITAYLD
                     PKIQKYPAGSFIRLKTKYKENLSGVYESLILRYPHHTLSKDTSGAQQTTEQIIQTDMD
                     MATYHPIVITAGNIESLLMQQIRQKYTPNQYSEALCTALLQGVL*"
                     /db_xref="UniRef100_F8SJU1"
                     /db_xref="F8SJU1_9CAUD"
     gene            162330..163202
                     /locus_tag="FFC_09252017_16_scaffold_13_prodigal-single_15
                     9"
     CDS             162330..163202
                     /product="Uncharacterized protein n=1 Tax=uncultured
                     bacterium RepID=K2CVE2_9BACT"
                     /codon_start=1
                     /transl_table=11
                     /translation="MNNAWFERTVSSFPLSIGTGLALESLFKPTQPPYDPEREVPPHI
                     PLSSYNVFYVNIRTLLRNIYGAVPKEVFMQARAQDVVMVLESEISVIQDLMRNEAQDT
                     VKPLFYHSPFEKISKIETNQFIKLRVPTTDLQKYTVDLTDKIINLFFKRNTDDRFIRT
                     FRNDIRPQGSPKALMLTHFPYDLTSSSHFRTLDLLESHTGKKKNRSTWFTKFYGLGDH
                     DLSYIPMVRKMLFVFGDHVSFSPWSSKARLQVYDIAKKYDWTYSTTDERICLTLKLGL
                     ADQFMADTICGFPS*"
                     /db_xref="UniRef100_K2CVE2"
                     /db_xref="K2CVE2_9BACT"
     gene            163214..163597
                     /locus_tag="FFC_09252017_16_scaffold_13_prodigal-single_16
                     0"
     CDS             163214..163597
                     /product="Uncharacterized protein {ECO:0000313|EMBL
                     :KKL82563.1};  TaxID=412755 species="unclassified
                     sequences; metagenomes; ecological metagenomes.;"
                     source="marine sediment metagenome.;""
                     /codon_start=1
                     /transl_table=11
                     /translation="MRSKVKHSLLELRAEFIAFHRKRGMKVVKTLEEAQGLIFLCPAC
                     FEKNGGARGTHSVICWTNKVSEDLGLNAQRHRYLFEGTGLEDLSLVYDSSAEVDSEPV
                     DKKRNVIDMRPICYWQGFVKAGFAK*"
                     /db_xref="A0A0F9F8E2_9ZZZZ"
     gene            163880..164050
                     /locus_tag="FFC_09252017_16_scaffold_13_prodigal-single_16
                     1"
     CDS             163880..164050
                     /product="hypothetical protein"
                     /codon_start=1
                     /transl_table=11
                     /translation="MYYLEFFKAPERFGDLMVISHKVTYTHYVAFYEGIVEHMVAHGL
                     DIEKYDEEMAYN*"
     gene            164187..165053
                     /locus_tag="FFC_09252017_16_scaffold_13_prodigal-single_16
                     2"
     CDS             164187..165053
                     /product="hypothetical protein"
                     /codon_start=1
                     /transl_table=11
                     /translation="MSESTSEYTSNDYRDLILEYISQPSEGAYMSESNFEYLSNNYYH
                     LLNHPEFIIGDTDYIRNACKYLPHSVFDRHLARITIVVQDFLKQFTVKRQINDLWPGM
                     PQANFITALGIFCYAPYFDLTQRYSDLEGFQSPSKSFVFTRAEFEEVVSTQFTLILTQ
                     VIESSVPANILATWQVCPGYDRLALLIGRVISNELLTVKPGDKPIAWESPVSLILDDW
                     SRQISALRKAVNPQPWLSTEEQSPSVPTESPAQNQESSSEPGIPLSTEDKNKQFEKEL
                     LEKVWSFIRNPS*"
     gene            165136..165828
                     /locus_tag="FFC_09252017_16_scaffold_13_prodigal-single_16
                     3"
     CDS             165136..165828
                     /product="hypothetical protein"
                     /codon_start=1
                     /transl_table=11
                     /translation="MAEPTEQSSKIISLDRYTLYSDSAAPNGRKARFVWSVREGAPRV
                     TVFTNDPNDSDPKQMISAPLDPVTFMSIMDLINKVSVAKEETRFIVDCMIAVRDTEGK
                     FIDKTVLGQLAVGRDGQGLVWISFIAEGRPKIKFFFTSNNMAIFKKSDGTPMSEGEIS
                     ALTAQATVRCLVPVMTSLFKEAAVEYSNRPKQPARTGGSFQSKGGGAAYPSESTRTTK
                     AEESFSNDDIPY*"
     gene            166006..167565
                     /locus_tag="FFC_09252017_16_scaffold_13_prodigal-single_16
                     4"
     CDS             166006..167565
                     /product="Uncharacterized protein n=1 Tax=uncultured
                     bacterium RepID=K1XQ45_9BACT"
                     /codon_start=1
                     /transl_table=11
                     /translation="MHAKFDKLLGTSQKPEIIISHKDQAISFQISGTSRRAAQLDFDI
                     FGYLNDYWATLSEEEQDNLFQIYIQLRLAFNQLVNRQQLNSALNKLCVELVNRLSFDR
                     VYEWVLYSAQIQIPTNFEQEYKYSYDQQGSREQTYIRSDYTKLIAMVIILKSMIPIWG
                     EYMLQGKDMSGNDYKEYYAFHLISGAQIMQTEPMHKLMLYVECTLSGKSDFSQNIIKG
                     ISSEDYPVWMLAKLIIQRLTVGDIRGLDPKANIVTYIFKFISQGISGESGNSENSIKP
                     KSISDYDGEIADKASTLERYKIKHDVSIGEIVELAYSIRNLHEVALKLEPQIDLGLVD
                     QSIRTSQRLKNYDLKIPQLNLLRWVFKPVVSSKGLLYLDKNIIIGCLGVLEAVLWHRG
                     FKYLAVLSTSYVDISEKEIFLSSTDSRARIPKDMVLALDSIYPFQELSGGKKTGFKKN
                     NPAIEAIDLLVDQYSKFSWTATADENKISELFGLKENTRILLPHDLKIMLADLVIRLG
                     SRGRPIPSNAI*"
                     /db_xref="UniRef100_K1XQ45"
                     /db_xref="K1XQ45_9BACT"
     gene            167590..169140
                     /locus_tag="FFC_09252017_16_scaffold_13_prodigal-single_16
                     5"
     CDS             167590..169140
                     /product="Uncharacterized protein n=1 Tax=uncultured
                     bacterium RepID=K1XBX2_9BACT"
                     /codon_start=1
                     /transl_table=11
                     /translation="MAVTNIKVAKLILQEAGTFNVQYFRPMQINTNPESVKKFVSRIE
                     NNTGNLGQITPIALAGMGEDLVAPQASPQFAIPIPQGWDNPRLRFVMEVHITNTLGSL
                     SIYFVQGYTSHFGVSNNGYLDPNMLFYINSVFQLQRRSVRTPMGLQYSDAYQNCSHLL
                     TSPSQIDPNFNRGLVPLRPVDLFTYMQAESVTGNSGMYDGSNAFDPSARSAMMGSYAD
                     PYATHAVLDTRLIMPEQFYKPSLRSNNAPLQYLADSINIGVNSSFASKEYAGSFIDSI
                     SASKQQAETAENAVMQSDFMALFNKSAYQSANTISSVFKMADIQRFDANIPNVTNYLA
                     LNPNHRSQLHQSGLTSDWNGSDLDTKIAVIIANAAPALMSDCLISRVVLSSTNHSLNG
                     ASQTALIDARSLSNTATPQLFELFRTRFEKELVYDFTYGNQIAYTLQLECDMFGETKI
                     TIATDSNPPTLYVVPSFCDSLISPVMNVDPNRIAQESRNLSLLVDRALDVSRDHSSPA
                     ARISHGLV*"
                     /db_xref="UniRef100_K1XBX2"
                     /db_xref="K1XBX2_9BACT"
     gene            169153..170682
                     /locus_tag="FFC_09252017_16_scaffold_13_prodigal-single_16
                     6"
     CDS             169153..170682
                     /product="FHA domain containing protein n=1 Tax
                     =Planctomyces brasiliensis (strain ATCC 49424 / DSM 5305 /
                     JCM 21570 / NBRC 103401 / IFAM 1448) RepID=F0SHL5_PLABD"
                     /codon_start=1
                     /transl_table=11
                     /translation="MKLNKLYESILAFAGIHVDDKGYAYTLYKTHREPFHVKGMPLAL
                     PYTENLKNFQPGEMIIFHPLSENIAQGESEIIEKLRYAINIKLNYTFGLIAQSLLLIV
                     HNVAMHKKLSPDQTDLVIDLSSVDQTSMEKFTSLMLASIKSSPDSCFLNLFLKRGARV
                     FDKKYSRAGIVNFNLYNELKEDKETVAGVKLRAKDRELFLQLYRYIFPNIDKAQSYDY
                     GSESHTAPFLDALMKTALNLAGRFNDLLELFSNEIDMADQLVFDADWVSYFDNLDALL
                     PEIRRIPMQQGNEGRVADAPAAAPQALQTPAGPATYVPPAYPSPVQNEPMVSRPSAQA
                     PTQGQSGLVKSANGALDFTANVIQKQAARGYGVQPQYAPPPFQNQAAMPQQGYPNPGY
                     PPVGFQQPGAYPPPMNPAYQAPGAYPPPGYPQQGFPQQGYPQQGFPQQQYIPPNPTFM
                     PPNPMVAQQMGFAPSNGFANVYATQGGYPPQMQYNPAMMQQGWNQQPAYNPMQQPAAL
                     R*"
                     /db_xref="UniRef100_F0SHL5"
                     /db_xref="W6ASC2_9CAUD"
                     /db_xref="pbs:Plabr_0830"
                     /db_xref="F0SHL5_PLABD"
     gene            complement(170751..171098)
                     /locus_tag="FFC_09252017_16_scaffold_13_prodigal-single_16
                     7"
     CDS             complement(170751..171098)
                     /product="Uncharacterized protein {ECO:0000313|EMBL
                     :BAQ02738.1};  TaxID=1585840 species="Viruses; dsDNA
                     viruses, no RNA stage; Caudovirales; Myoviridae.;"
                     source="Ralstonia phage RSL2.;""
                     /codon_start=1
                     /transl_table=11
                     /translation="MSQTNATIDAYMDYSGDDYYYDETFLFIIQSYMPLIRSGEVSSV
                     TPTNQQLYKYRGDFYGLLDELGVGKPYHYATLLLNNLRSSSDFNTGMAEILVPSTAFI
                     DMIHSTYTTLFNT*"
                     /db_xref="A0A0A8J9K1_9CAUD"
     gene            171205..173322
                     /locus_tag="FFC_09252017_16_scaffold_13_prodigal-single_16
                     8"
     CDS             171205..173322
                     /product="Uncharacterized protein n=1 Tax=uncultured
                     bacterium RepID=K2DS11_9BACT"
                     /codon_start=1
                     /transl_table=11
                     /translation="MTEATLPNEMSEELSGIHGLNFSFTTNSSSRSVMFASHFGQRLV
                     INGSTPKIIQTGMEYEMAKYTFDVKMPADGTIIKIIQRYPRTMDVDSISFSPEMLVIY
                     EDKQTQEIGAFMIPNYKSFHQYFGFAYVHTSNMGRLIPGNFIEKGAVFAHSNSVTPYG
                     GYNYGVSLNMAFMSHPAVSEDGVLISESALKKLEFSVYETRVMEFGGNVMPLNIYGTV
                     EQYQCFPEIGQMIADNGVLMVLRKLDPENAPSELSIYDTMEPDYTFDTAYYSRGPGGR
                     VVDITVYHDDNAVSKLPEQVTASFSKYVKGLRSYYQEVIRTEQDIRRERVKKFGVDNT
                     LLSPYLHRIIVEGLAVLDPAQKKHGKKLNLIYRRSPLPEFRVAITVEYKIRPDIGFKL
                     TDSSGGKGVICHIEKDENMPVDAQGNRAEVIMDSGSTINRMNLSRLYEQYLGSAARDV
                     RKVLQKMAGYRGELAQSTLKLLQALPQSTVERMRNHLLGFFSLISDKQASFFASLNSD
                     DLSVYLRDVLCDELFLFFPVDNPKELPQIISEVEQYYPPCYSPVTYAGYSGVKVTTER
                     NVRIGPLYMMLLEKIADDGSAVSYGKMQHFGVLSMMTKSEKYTFPYRNNPVRTIGETE
                     GRVFVGYCGQHAVAEMMDRANSPSTQKAMVWNILDAKQPTNIPYVIDRTMISYGGSKP
                     LALVNHIFTTAGFQLVYEPENRP*"
                     /db_xref="UniRef100_K2DS11"
                     /db_xref="K2DS11_9BACT"
                     /db_xref="gsb:GSUB_12685"
     gene            173319..175313
                     /locus_tag="FFC_09252017_16_scaffold_13_prodigal-single_16
                     9"
     CDS             173319..175313
                     /product="Uncharacterized protein n=1 Tax=uncultured
                     bacterium RepID=K2C9L1_9BACT"
                     /codon_start=1
                     /transl_table=11
                     /translation="MKIKARQLLGYPSAELWNILTGSFTLVFDDNSEIQTNDRQTLYS
                     SYFWDFHRHYPKTPLLPTHHVSSYISRERLSSKTHIDLLTVIYWDTLGAYPEQKLQIK
                     DGTTRLIYEVTNQLYNDMIVKTEGSIMSIDILDFLEINNHPDIQKAFTKLQPTPESID
                     HTYRAIMQTIHGDPNLDGNSLTRAVKSRMVNANQVLQCVGPRGFVSEVDGAILVNPVT
                     RSYTQGMRTLYNEVAESRTAAKALYFSESPLQDSEYFARRLQLVCMSVEKLSRNDCGS
                     TQYLNWRIKPPVIEDGRETYPGDLKFLVGKYYLDPVTKTLKAIKRSDKHLNNTVVQLR
                     SVLYCKDPNPHNVCEVCFGQMADNIGDHMNLGHVCSATTTRQTTQSVLSTKHLDASST
                     SNPIQFSPEMQPFFQIEEKTTEYRLKPTLKSKNLRLIIASSDLFGFTDILQTENVEDM
                     DPSRISSIEEVGFAFLNIDDSAPAVIKIGQMGRKAVLSTEFLKYAKKKRWEINSAHHF
                     VFDMSDWDYSQMLFKLPDMEYSFAKHSKQIAEIIESKMEALNQRNRPESPVRTLQELF
                     DMANSKISVNLSLLEVIIYAMMVYNQDKGDMYLARNSEHATLGVRDDVIRNRSLSASF
                     GFESQMASVMNPQSFFKGTRPDHPLDVFFCPKEVLASKKN*"
                     /db_xref="UniRef100_K2C9L1"
                     /db_xref="K2C9L1_9BACT"
     gene            175369..176478
                     /locus_tag="FFC_09252017_16_scaffold_13_prodigal-single_17
                     0"
     CDS             175369..176478
                     /product="mannose-6-phosphate isomerase, type 2 (EC:5.3.1
                     .8)"
                     /codon_start=1
                     /transl_table=11
                     /translation="MRFHVIGFAHIPTQRLYNAEPFIQKIYNFCKMMLNRGHTVYHYG
                     VERSDPPCTEVIDVVPYNSWFINYGQRNWKKDYFQAVRGDSVHQLFLNTALQELRRRV
                     EPGDFIISFGSYLDAALSPHFSHAIAIEAGIGYSAPGWARFKIYESYSILHSHYGING
                     VKTIAGSHECAVIPNYFDLEGIDPVVQTPEDYYVFLDRLIPAKGLDIAIELTRKKNKR
                     LIIAGVYDLEEQGFKNLPKHVEFIGHVDDLQKDALLKKATALLAPTIYHEPFGNVVIE
                     ALLRGVPVITTDRGAFTETVQNGINGFRCTWADEFEQAVDQVSYLDRLTIGQVARQTY
                     SFDAIAPKYEAYCRHIFIAHQKPYNPKQKIPTGLL*"
                     /db_xref="ipo:Ilyop_2867"
                     /db_xref="UniRef100_UPI00029A236A"
                     /db_xref="A0A0E3FWP7_9CAUD"
                     /db_xref="UPI00029A236A"
                     /db_xref="5.3.1.8"
     gene            176581..178134
                     /locus_tag="FFC_09252017_16_scaffold_13_prodigal-single_17
                     1"
     CDS             176581..178134
                     /product="Uncharacterized protein n=1 Tax=uncultured
                     bacterium RepID=K2DSJ7_9BACT"
                     /codon_start=1
                     /transl_table=11
                     /translation="MQPSIQNTQILVYSHFFEIINPPHFIQKLLFDYVRPLVIFSRDY
                     SRGGPQGKPTFIPTKVFSSRTEDRKEYRLHVNQLRDFLNYLENSGVSPATIPLRHIPL
                     YTPEPIRTATALKYLPRDYQVAAIEAAVHPAPGQRTSLIGLPTGTGKTFCGLSAIKTI
                     GERTLFILLPNYIDKWSDDIGFNLGADPKSIMVVQGSAHLTGLISLALDGILEADFII
                     ISTVTYRLYLEAYDTNEKDCLDQYGAYPRDLCKLLGIGTVLIDETHQHVHAIFKIMLC
                     LHVPRLISLTATLLTDDAVVKRAHDIMYPKETRYDKLLFKKYIHTVAVNFTFRHFEKR
                     NIKVTQYNNPNYSHVVFEKSLLKNKGNLLPYLVMIDTFFSQYYLKERATEDRSIIFVS
                     TRDMADTVVKYLQSQHAGLDINRFMQGDSYDVIQKSQVVVSTIGSAGTGHDMANLTRV
                     FMMVNVASPVANAQTLGRLREIHGKDVKFFYFFSTNISKQVANHYKRKEILAERSQSF
                     KELTYSTYL*"
                     /db_xref="UniRef100_K2DSJ7"
                     /db_xref="K2DSJ7_9BACT"
     gene            178236..178808
                     /locus_tag="FFC_09252017_16_scaffold_13_prodigal-single_17
                     2"
     CDS             178236..178808
                     /product="hypothetical protein"
                     /codon_start=1
                     /transl_table=11
                     /translation="MRIQNYAIRNIAPEIDLNKAYSCVSTKDPKAIREFLREVAQKQR
                     VFNTIIHSFQTLKYFALGYIKDSKAGKDDLGSDFFRTVCLDDAAFSPGPASLYRSSPI
                     YQIFYGGTYLSMPILLRESEPLDQFKQKGNTIEEALALHNAQEESRFMFVELFKIIKE
                     SEETVSIDGVDILPITEHHADIMALPDVLQ*"
     gene            complement(179361..179825)
                     /locus_tag="FFC_09252017_16_scaffold_13_prodigal-single_17
                     3"
     CDS             complement(179361..179825)
                     /product="hypothetical protein"
                     /codon_start=1
                     /transl_table=11
                     /translation="VADRFFGYEPVLEKPDDPVTPATLMRPIDIEGFTASMLAKAGPL
                     GSVDTQIFLKEIIDERLGIFPISRFSKQRPLCSVALHEAEDFTTHSLLEESLKVYIDY
                     DIWEFFHLTLTEFLDLPRDTIQSLTQVVIKKKESKSKLMTDIQKNIESESKK*"
     gene            complement(179837..181474)
                     /locus_tag="FFC_09252017_16_scaffold_13_prodigal-single_17
                     4"
     CDS             complement(179837..181474)
                     /product="Uncharacterized protein n=1 Tax=uncultured
                     bacterium RepID=K2CV52_9BACT"
                     /codon_start=1
                     /transl_table=11
                     /translation="MTQETIPPTSDTAEAALENLDALMAPDSAVTDTTALQETTPPVA
                     TEPAAAPEPAEQEPIKPEQDTAEKAEIPLHKSKAILTMAYSLPAVSWSAGNDTYALPN
                     EFSDTLNAKLAKSIKIELGENAQDQEWGEVLARGQANATLNDMLSAALERENAQYQQG
                     VSVKGQTLNGGVPRFRAVETGESIKGDSGVLRVMTHLGMGSLFQVPLWHSGFWITFKP
                     PTESELLELRRILNADKVEFGRYSYGRIYSGVVAYTVNRLVDFALDHVYDYTVKNSEI
                     AVNQLKDYIAIQDIFPLLWGFMTTVYPKGFQYERACTADPEKCHHVVKEILNLSKLLW
                     VDNAAVNEWQKNHMASRQSQNKDKASILRYREEFINQKPARYEIWDSPQEERKLFVTF
                     KTGNVADYIDASYTWINDIVNAVEAAAAKDSTAEEKNAQIENFGRASILRQSTHQVAS
                     IETESFVIEDPQTIRATLSALSSETAVTNAFIEKLDEFNNQATISVVGIPTYACPQCG
                     AEQQGMEQSSFVNIIPLDVIQLFFDFITQRSDRILRR*"
                     /db_xref="UniRef100_K2CV52"
                     /db_xref="K2CV52_9BACT"
     gene            complement(181471..182049)
                     /locus_tag="FFC_09252017_16_scaffold_13_prodigal-single_17
                     5"
     CDS             complement(181471..182049)
                     /product="hypothetical protein"
                     /codon_start=1
                     /transl_table=11
                     /translation="MSKKPKMQLVQLNEAGQTQAPQAEIIKKPKPKKVDQALAMSRIE
                     KEIESIEVVQSNWEDLESIYIECAKGVIDVAQSVNHTYDSFKEHPQIPIPHGATTAIN
                     GISRDLSQLTDELVKIHADHKDLKGPINTDEDFSKSVSITQDYIGFQERFKTAILPPL
                     SIISEALIKRAGLVEKQNAQEEQLETPSKDLQ*"
     gene            182191..183081
                     /locus_tag="FFC_09252017_16_scaffold_13_prodigal-single_17
                     6"
     CDS             182191..183081
                     /product="hypothetical protein"
                     /codon_start=1
                     /transl_table=11
                     /translation="MDALIESYINVHFIPEMQNEISRAFSTLDAFNYVDQELPFINLL
                     MTEDLSESPDIQGMFIQTIIDQQEEVFKAHLLEISEHSSLYERNEILSFLLSVMNLED
                     YNTLETIFSQAVDAEHAFSTACSNYCSLGEHRALELFTRVDPVSFNLMKKFVHKKLMM
                     RNSTVPTFTETGQKIIHTLREYSLFLNTDSLLGVILLNAGVQLNQPYPVLARLIANPS
                     LFLDSSDEEIAKQFLSLLYLNEHGIDQPLQAYQENISLFLTDLNQISKVQAFVNKYSL
                     DFATYQEAQREKARLLQARH*"
     gene            183047..184348
                     /locus_tag="FFC_09252017_16_scaffold_13_prodigal-single_17
                     7"
     CDS             183047..184348
                     /product="Putative RNA polymerase beta subunit n=1 Tax
                     =Pseudomonas phage PhiPA3 RepID=F8SJV6_9CAUD"
                     /codon_start=1
                     /transl_table=11
                     /translation="VKKQDYYKLAIKSRKFEKKAWVVSAFAKTRSSNDIKTLKPLDIF
                     QSEKTYGFMTSEGQIEMLEDAPVSQPLFRFLDPILVDKSWASNAPEQPTATTYGNVLF
                     NASATQFAFGDKVGFVFGKVSISKIEDLIAKVLTSDGEPLKTPKHIYVHEYIKFVDAL
                     QYILGLASLCAISATEKNIQTAPGLEDFKKELIKKYGSSLNDPTVYVQFEKELTDFDN
                     AYLKGDPSLRGFLSGKVKNVARKKMYLTIGTEQGFKAGVMAAPVVNSLHEGWPSKDPK
                     QFTSLMNSLRVGSFSRGNETMRGGVAAKILLRAASNFKITIDDCGTKLALSRVYKDYD
                     VENLVGRYILQGQGFQQIETIEQAKTLIGKSVKVRSPMYCKVPGDAICKVCAGSKLSD
                     MPNGLTIPLTDISAVILTTSLKAMHGKVLSSQEIEISEVFS*"
                     /db_xref="UniRef100_F8SJV6"
                     /db_xref="A0A0A8J8G8_9CAUD"
                     /db_xref="F8SJV6_9CAUD"
     gene            184349..184981
                     /locus_tag="FFC_09252017_16_scaffold_13_prodigal-single_17
                     8"
     CDS             184349..184981
                     /product="Uncharacterized protein n=1 Tax=uncultured
                     bacterium RepID=K2DS96_9BACT"
                     /codon_start=1
                     /transl_table=11
                     /translation="MAYDPNYKKEPYTSFKKPYENKGGFSGGKKAIREIIIREIYYPF
                     FVFSIEPLPEAIKEKALTAAKLLEEAKFTLRTDTVGELAKLFETVITRKEEYLAWNDF
                     NDKKSKFSFNTESSKILAKLYSPKFDEMKKAVQAFQARNARSVLGQNVKSPIHLAIVW
                     SADGAQHIKERTAKSAFISHPLALASALRVPIFNLEQEDCIDRLKQYLAL*"
                     /db_xref="UniRef100_K2DS96"
                     /db_xref="K2DS96_9BACT"
                     /db_xref="mpt:Mpe_B0302"
     gene            185006..185449
                     /locus_tag="FFC_09252017_16_scaffold_13_prodigal-single_17
                     9"
     CDS             185006..185449
                     /product="hypothetical protein"
                     /codon_start=1
                     /transl_table=11
                     /translation="MTQDSQTPEQTPAPQELSIVDRAEQALENLGDDVKEIFQELVNR
                     AKELFGVGQSTVQETLQKDVIDPASSLAQDAAGVAEKAAAQAAASVGTAIASANEAAL
                     ASVADSVKQQAEQVVQAAVETVHPAEPAAEPAAEPAAVTPDAPAA*"
     gene            185483..186253
                     /locus_tag="FFC_09252017_16_scaffold_13_prodigal-single_18
                     0"
     CDS             185483..186253
                     /product="hypothetical protein n=1 Tax=filamentous
                     cyanobacterium ESFC-1 RepID=UPI00037E5EF1"
                     /codon_start=1
                     /transl_table=11
                     /translation="MSDEQNTQPVEEDTTQPEQVKEPAAVDEPQEQEAAPVAQETPEP
                     VQETEPVVEVQAPAVIVSEPAPVQEAIVVSEPAPAPTQAIITPAATSAPAAIPTVPSP
                     KEDFATYVDWIKNYGTSVQKEIVRVMDNYYTAMKPGRMVKDEDGAKMQQSLFTLINGV
                     LNTPRPEDFVSAWNTILAFYAQYSDSVFGIRMINRFLHMWPSSHTAYNMLLAANNLLM
                     LTADPKTRANSLKQVNLDKTMSQGFTDLARQRVMEFYA*"
                     /db_xref="UniRef100_UPI00037E5EF1"
                     /db_xref="A0A0D2VI71_CAPO3"
                     /db_xref="UPI00037E5EF1"
     gene            186329..186559
                     /locus_tag="FFC_09252017_16_scaffold_13_prodigal-single_18
                     1"
     CDS             186329..186559
                     /product="hypothetical protein"
                     /codon_start=1
                     /transl_table=11
                     /translation="MPSAVIRAYARESGKTIEQAEACWEKAKKKADAGLFKDKPKNGA
                     YWGYVNNETRRCLNLPVSSSKPAVKKTAAKKK*"
     gene            186562..187101
                     /locus_tag="FFC_09252017_16_scaffold_13_prodigal-single_18
                     2"
     CDS             186562..187101
                     /product="dihydrofolate reductase (EC:1.5.1.3)"
                     /codon_start=1
                     /transl_table=11
                     /translation="MHTFEKNTLDIRLIYAQDALGGIGYKNKLPWSIKADMAHFKDLT
                     TGCVVVMGRRTWESLPFRYKPLINRENVVVSSTYLKTDVPSEVHLCRPALFLKELKAY
                     YGDTGKPIWVIGGSELFKLAIAYASKIERTMIHGVYGCDTFVEPVDLKDWSLDASRLL
                     FTTNKDSPVMLEFQTFNRK*"
                     /db_xref="aav:Aave_1448"
                     /db_xref="A1TM51_ACIAC"
                     /db_xref="UniRef100_A1TM51"
                     /db_xref="1.5.1.3"
     gene            complement(187155..188930)
                     /locus_tag="FFC_09252017_16_scaffold_13_prodigal-single_18
                     3"
     CDS             complement(187155..188930)
                     /product="Uncharacterized protein (Fragment) n=1 Tax
                     =uncultured bacterium RepID=K2D7P7_9BACT"
                     /codon_start=1
                     /transl_table=11
                     /translation="MTLPADRKIKAKECRFAIHIPTRQNDVADVHLIKERVHFDDGTS
                     ESRLRFIKDYQRPFWITRPSCRNHQSKKEWERKENLDEFKCTQSELRYRVAQKLGKGW
                     SRESLKVLSQSPYLYGTDITSTALIKNQYKKKWPSVVTGYSSAVYDIETDVRYGTGDI
                     IMATLIFENKIFTVITEQAAQGYPDIRLIATNKYQSLLKSFIEENNLEFEIQVVKSPA
                     LAVIEIFKKANEWQPDFMAIWNMDFDIPKSIAAVVKEGYDPAQVLSHPSVDPVYRRCE
                     YKQGKTKKITASGRVIPINPSSQWHTLYLTASFYVIDAMSTYKLLRSPPAQEEPSYSL
                     DAILTKEMNFGKLRFKEADAYSGLQWHEVMQTKYIPEYIVYNIFDCLGIVLMNAKTKD
                     LSFSMPGFAGTTDFEKFNSNPRKIHDALHYFCLERGLVISASGASIKNAPTDSEEPYE
                     IDYTENENDTGEEKEEEYDTLGLKGWIVTLPAHLMANLGIPVIKEDPELRPNIRGYCF
                     DSDSVSAYPSATIACNVSKETTRKEISSVEGVAESIFRLQNINLMYGNNSVEYCTEMM
                     GFPTLNELELLISGVPIPTIDPNKL*"
                     /db_xref="UniRef100_K2D7P7"
                     /db_xref="K2D7P7_9BACT"
     gene            189025..190407
                     /locus_tag="FFC_09252017_16_scaffold_13_prodigal-single_18
                     4"
     CDS             189025..190407
                     /product="Putative virion structural protein 1 n=1 Tax
                     =Cronobacter phage CR5 RepID=R4IGM8_9CAUD"
                     /codon_start=1
                     /transl_table=11
                     /translation="MNKYTGMSLRYRRTSSLALSVAGEMISAQSDDFGQKLETGIADI
                     KAKMLALDPQCANASLPELQSLFKKINKDDAAVKPLEELIFKRLGLKVKIQTQYLTHG
                     AILPLPVAEYHTLLADWAKGHEFYKNQLKKLKLEDKDIGTVDLDKAKLGGIFSEYTHA
                     LYINFGLTLFTDGLLPSETTGIVLHELGHAFTYYEYSDRCTAANRVMSTVLEELKENP
                     EKRNYTYIYRQIRSISDLTEKEVDELLATPNPQILSGRLALILGQHVSHEARISKYDQ
                     TSSEQLADQFATRFGYGRALVTGLDKIMSKYGFNNSAVMYTFGLISEAAMIVGAFASI
                     AAIPPVFAGIVMGLTIAIISASGDNARDMTYDDLKIRYTRIRSDLIQQLKGSQMSPQD
                     TKKLIDTVKALDGLISETANFKSLFNMLGNLLFSSNRKASREIEYQQLVERLASNDLF
                     LKSAELQALS*"
                     /db_xref="UniRef100_R4IGM8"
                     /db_xref="W8CZH4_9CAUD"
                     /db_xref="R4IGM8_9CAUD"
     gene            190442..190924
                     /locus_tag="FFC_09252017_16_scaffold_13_prodigal-single_18
                     5"
     CDS             190442..190924
                     /product="hypothetical protein"
                     /codon_start=1
                     /transl_table=11
                     /translation="MWQYAKLSTARAAFVTAGTAASEMGSLKASAALAKVIADRLPLP
                     SGPAEDISNYYAMTLSLDVAAKISELGEICMIDSVKVRDLVKAFYSARYQIVYPKKYV
                     FIRSKESTMTDIFGMSAFLSSNVVKEIIEQGNRFMYFYNEFSCLMDELGNSRSDAVQE
                     *"
     gene            190932..192083
                     /locus_tag="FFC_09252017_16_scaffold_13_prodigal-single_18
                     6"
     CDS             190932..192083
                     /product="hypothetical protein"
                     /codon_start=1
                     /transl_table=11
                     /translation="MNDELQTPQEEGSVDPDLIAPSDPSSQIKTDLVFQTELEDKTNP
                     QGAIPEKVSVSDGPLGAQIEGELPKTDLKFELVGIDSTKLATLQEIEQQIMGTQSISQ
                     ETARLIEEKVGNFLTTESAINRFTKRPSQVSLESSKAFLRQAIEDNSQQFYKAFSYAV
                     DQYFRSSYAGLQAFFDKGQEEFLSSFEDFYNSVYPVVETVEASANLVIPGREGEFVNL
                     FNQSLAQVTDPLVQSDDYHDCLESAKSVKELLDKQSLADFIALVNSDNFDPSGYFLPN
                     RVESSAVGSVSIQRLTNLIMDGQVRMAMASLFEYAKKTYLPSQESTLAKIADLSNQDA
                     VSIASWYLQNKQSITHLLENVHRLYALTALIPSLLIAVQSTLVAYKTKA*"
     gene            complement(192145..195090)
                     /locus_tag="FFC_09252017_16_scaffold_13_prodigal-single_18
                     7"
     CDS             complement(192145..195090)
                     /product="Uncharacterized protein n=1 Tax=Pseudomonas
                     phage PA7 RepID=I7CDP7_9VIRU"
                     /codon_start=1
                     /transl_table=11
                     /translation="MSNLINYAPISFSDLLSQIQPYKYNPSAIQRVVLDNLYQATQGQ
                     ADIVDPTNPFVFLLEASCVNTALAIQESLNNLQKQYPKLAQDFSDLYLHMSDMDYLGL
                     FSSPAQTDFTWKIQLNALLANLQDSPSEGCKKAVIPRNTYVSIGSYSFSLNYPVEIRQ
                     YYNGYLEILYDNSQLSPLQQLSTNIIQYQILTDGDNTQWLMFNLPMMQFSLQTTTYTI
                     QASTILNPVIAYTGQFYYARAFYQNSSNAPGWTEIVTTYTQQVYDAQTPTISFTVDNT
                     QSELEVFLPPVYVDSGLISGQIRIDVYTTEGEISVNLSNYQVSSFVTTLYSTDPVNDI
                     NEYSEVLPNVTYVAYSANTVVGGSDGLSFNTLRQNVIDNSTGSVQIPITNVQLAAQAN
                     LLGFQIVKNADYITNRIFQATSALPAPTNPNLITPAAISLNTLYITPAQLQSSTQVIN
                     NLNQSTIPSNTVFIENNGVMSVYSKTDLQTLLSKSALTVANQINSGDYLYTPFYYVLD
                     YSGNEFSLRSYDLDDPSASLINFIEQNQTLSLIVNTGNIQIQKVPTGYKITLTTSSGE
                     MYQALGDNFVQVQMSFIPIGETARAYLNGNLVGKTSAGERIFEFDLNTSYYISTTDGL
                     QFTNLFMFNTSAITVLAALLQTVDIFYCTTSITTQYVPNTADSLIGKFLLPNNVAAIT
                     HEQVDLTLGYTLSNLWRQSLVNQVGISYQTYPQDVAQVYATDVYSTDPTTNSIFTVDN
                     TTNTLTYTLIHHAGDPVLDSNNQPVYLHRAGDPVLDASGNPVINTALTTQYACDLLLV
                     DGKYFFATDSSYVAYQSEIRNVIVTWVTQTLSGLKNQLLDQTDIYFYPEKATSNVTVN
                     LDVNTTAIISARQSFTVDIYLTSTAYSDDTLRAQYQTNTVSTINAQLKNNTVSIDAMI
                     QALRAVYDTNVISFNVKGLGGANNYDTVTIANLNESLSLNKILVVQENGTLIVKEDVT
                     INFFNYQAS*"
                     /db_xref="UniRef100_I7CDP7"
                     /db_xref="I7CDP7_9VIRU"
     gene            complement(195109..196404)
                     /locus_tag="FFC_09252017_16_scaffold_13_prodigal-single_18
                     8"
     CDS             complement(195109..196404)
                     /product="Virion structural protein n=1 Tax=uncultured
                     bacterium RepID=K1XCD3_9BACT"
                     /codon_start=1
                     /transl_table=11
                     /translation="MATINPSGIDQSYADMINQFSQDGSQTLKTKRSSTASNAPFAVP
                     LSLDDYFQTTSLGSINKALGNNLYGINHQQVSNMVSSNWDLYGLTFFTRPQLNLQSDN
                     IRNVRQLYSLLNDAPESINKYVRLNLDPRLQWGYDPLNLQVATNIAAGNILSDSYRGT
                     GYISTSLVDPFNAFISVLTNNLAGVSGWPEMVTPTFTSERGLYNQTVSQVDGSVKLFS
                     DYDLDVTFRNTRGDPIVYMFYIWIWYASLVFEGYITPYPDFIAENELDYCTRIYRLVL
                     DPTRTYVTKMAATGAAFPISLPMGSFFDFTTDKPYNDQNKEFTVRFRAMGATYMDDIL
                     IWEFNKTVGIFQPSINQLTEYNTIPSNLVKVDKSLVKYFNNMGYPYIDPNTYELQWWV
                     DADSFNRRMGVLASNQSSTAMTDLQNSQIIPQRPIMASV*"
                     /db_xref="UniRef100_K1XCD3"
                     /db_xref="K1XCD3_9BACT"
     gene            196461..197615
                     /locus_tag="FFC_09252017_16_scaffold_13_prodigal-single_18
                     9"
     CDS             196461..197615
                     /product="Uncharacterized protein n=1 Tax=uncultured
                     bacterium RepID=K1XC83_9BACT"
                     /codon_start=1
                     /transl_table=11
                     /translation="LVNTLIDDVLTAANVPLAVHDTIEKVRGLSGSNSLSQFSKLTQV
                     EPIAVVSRDLLALDYMPDVMQSVLSIFSAYYIQAVNLLSAVNSVKVIKTLDALNPDRD
                     AMGWLLTQGNTIKQAQESLFEEAYKYKLPSFSRISTEDDSKGSKNKDTTVDFKNKDNA
                     TIQKQAAITEAANLAVGKVISVSFGKDTKEGKSFTVDVRVRLAPAILGAEAVEKIIAF
                     KTDDTSFMERFHAWRSGRIEFIRDLVFCQDLIDAHKKALMQDEQGVYSEIIRRANNSK
                     KYGLLSKNVSLATASNIFVISEEVAHTVERKFGGRLDKKHVLDMAFENTYGMMIVVVD
                     REWERVNFYTRGIAASSDFSIKEIKAANKGKGIDIQDVFKMLAAGNAPSF*"
                     /db_xref="UniRef100_K1XC83"
                     /db_xref="K1XC83_9BACT"
     gene            197672..198589
                     /locus_tag="FFC_09252017_16_scaffold_13_prodigal-single_19
                     0"
     CDS             197672..198589
                     /product="Uncharacterized protein n=1 Tax=uncultured
                     bacterium RepID=K2D7R1_9BACT"
                     /codon_start=1
                     /transl_table=11
                     /translation="MKINHLLGYIKSLMPHLGKDDVLEDARITKSELELTVIPAVRQA
                     AEHFKVSKFQSVEVKNLSTIFFRNYDLAKSSSSVNIASEIYSKLPFVSENLNFIEKEF
                     ESVSNPDILTEAITAKKAILIRALDQISFISRYTLDLLTYIYVQETAAADPQAEGELS
                     ISKITAQRVIQNVAVFANLLTVYGNKNFMLEKRLDHIPEVLLSEKTVDSVSSTFDADK
                     LDPLNIPFAMNFFYNPIYHVRLIVAEWQASRYKANKDKKKMLELRLLYLKMLGDDKKD
                     ASVEKEIAYTQERIDSLEYSMKKMERSVE*"
                     /db_xref="UniRef100_K2D7R1"
                     /db_xref="K2D7R1_9BACT"
     gene            198597..199244
                     /locus_tag="FFC_09252017_16_scaffold_13_prodigal-single_19
                     1"
     CDS             198597..199244
                     /product="Uncharacterized protein (Fragment) n=1 Tax
                     =uncultured bacterium RepID=K1YBQ7_9BACT"
                     /codon_start=1
                     /transl_table=11
                     /translation="MQSRYNVLQSGYISTENPMLATPGTKDNDIEFDAYILNKPQKDN
                     ANLFFYHKLVEQVYSDYNKDQRLAKSFEFQEKAISAFMNALGSLNFATWCALQNDNPF
                     LSDLHVRFIKDTACFIAGLGRQVQPESWMMILDRNNFFSKTIGQKIEIGKIFKSQTKD
                     TFVQYPTSSQDNLNIPVETALLLNRWFSRPQGFADFMVTSKIIFGKQSPLKTVEG*"
                     /db_xref="UniRef100_K1YBQ7"
                     /db_xref="K1YBQ7_9BACT"
     gene            199338..200831
                     /locus_tag="FFC_09252017_16_scaffold_13_prodigal-single_19
                     2"
     CDS             199338..200831
                     /product="Periplasmic protein TonB links inner and outer
                     membranes-like protein n=1 Tax=Arthrospira platensis C1
                     RepID=K1VTN7_ARTPT"
                     /codon_start=1
                     /transl_table=11
                     /translation="MARFKISSEDSEVDKVYDEEHSSNDSSNSNELSGKVKALIDENK
                     EKEESPEEEQAADDVQSADSEDDPSPDGDPEEVTDEEDSESDEQADTDDSDDTAGDEA
                     DEEDSGDELNAASEMIMESYQIILAAKSMTESPEVHISKEGFAEIGTSLKETSLQAAA
                     YLKDAGIEYGPKLFKLLGKTIVFALGMTLKGLHKSSKALASAINDSRNSYLKLGQRLK
                     NIEASLALLKEQGIEKTQSGAFYSKESVIRGITAGSEFKPQATLVSYKAFLKNYIGKN
                     TDRAEKTYYGLRQLFGRVALSEVNDSVSLMQENAASQGLVAGNIPGYKAINDDVEVYH
                     YPQSLPGNLLFMAYLPKKDLQTPEEVYTAYHSSRYFVGVNLNQVKGFGKVPYLSVSEI
                     DAMLKELGDIHKWGEDYLGNLKVLTSYKKLIEYNLKAMAQKLAARITASKQEVQAIEF
                     INLKIYFFQKCFIRDMVDIERTNRRILLSYVRYMEASVLELAQTSKA*"
                     /db_xref="UniRef100_K1VTN7"
                     /db_xref="K1VTN7_ARTPT"
                     /db_xref="hxa:Halxa_3745"
     gene            200928..202181
                     /locus_tag="FFC_09252017_16_scaffold_13_prodigal-single_19
                     3"
     CDS             200928..202181
                     /product="hypothetical protein"
                     /codon_start=1
                     /transl_table=11
                     /translation="MSIRSKGFIAAMEDEEIVVAPEDGLEVPVEVADAVVETTDEGED
                     IVGDVEAMEDAIEDAETLDDIADVAEASAEEGEGMDPVAAEITEVAVESIYARLGLTQ
                     KAMPAMESFGSAGSRKAATRIAAEGWKESVKKAWEAVVKFFKNIIERVSAFLAKFFDA
                     NLRVEKAAKAMLKRVQDLKGAPEGEIKNGALKGFAVGGGAMSAAKVAGVLETQNALTQ
                     ATYGVTHEIVKQTNNIANATNGLEGMNKIVKTAFSDFYGKELHDGVKVEIQEKKEGSG
                     VFSSALDFVRKSIAEGSEVSMKTPGKSELEDIVKAVIVLCETNGNYKKIQKDLTDVLK
                     NTMKTADSIGSMVKTAAVGANGEEFTDDKKEILKKARAGVMAAGTFMTKLTAKLPSMN
                     VAASKAALSVVSAAAGKYKEAGAAA*"
     gene            202317..203930
                     /locus_tag="FFC_09252017_16_scaffold_13_prodigal-single_19
                     4"
     CDS             202317..203930
                     /product="Uncharacterized protein n=1 Tax=uncultured
                     bacterium RepID=K2CA31_9BACT"
                     /codon_start=1
                     /transl_table=11
                     /translation="MPFVKVTIPENIENITRPVVMGIVGDLKSITNIDPSTRIIFPGD
                     TGKMQQQGMAIDDPSRQVRLSSESYVYIEVEQDDDPQYMSSTAVNFPEYNPFFRDPQV
                     HVSLFPLYATTNVKINFKFQSRSRTDIVRWRDNIRMRLSGMRDIHLHSVAYHYNIPDA
                     FLVLLAAVYQNKQRLLQSPQTLKEYIASNISTRARIVTDLVGKDLELSIAETQMRIVG
                     RYTFDSMPEKPERIADEAVWTGSFTYEFTYERPTMVAARYPVTVFNQVLPSAFIGFWN
                     TDLDDDLNKKSYSYSIGALSNFESQEEPKRYINFKAFHQLPSFDDFNPQTVASGTVGL
                     FNALCQVDETDFVTLMNLGDLGYLAIDQDILSFIIAQELPYLPRLYMSMLNLSLYENY
                     TLMRTDTLQILPDLTIQSKTPLDPKNFYHVRFSILTDLSLVNFNAFLRLQNYPAALVK
                     MISAVNSAIRNNPYLQSLQELPTVNSADFSLLFAKMLGLRNVGKTGTSALLNDPFASI
                     RGQALELFRNNSTRMNTIQSSYILSERKG*"
                     /db_xref="UniRef100_K2CA31"
                     /db_xref="K2CA31_9BACT"
     gene            203937..205376
                     /locus_tag="FFC_09252017_16_scaffold_13_prodigal-single_19
                     5"
     CDS             203937..205376
                     /product="Virion structural protein n=1 Tax=Pseudomonas
                     phage PhiPA3 RepID=F8SJY1_9CAUD"
                     /codon_start=1
                     /transl_table=11
                     /translation="MPIVQLLPDAPASQINNTPEIQPESYCSTVVDTQNAPLNTLLAY
                     VDGMPWTVNYYRQVITTQSDLKEQDVGETGVYQQYEKINNMEIRVTESLSGDQNQDTA
                     QMKISGAALIYPFLTPNVGDMFIADAGFNQKGVYTIDAVERKSFNLDTTYQISYHLMD
                     FTNRAPGRVADLDTKVIREYYFDKSRLMMGMPPTLTTQDYANMQSLTRYFQQIVNDYF
                     NVFYIHDYDTLAIPGQGTGCYDPFVVDYVLKIVNTFDNLVIRKVRNYATDNDDYLRQP
                     QFWKMMLTRDIGMLPYINRFMGLVDVKYFNYNSMFKGIRYSRMSYVLYPTTADFSMMN
                     PNDLVPVSDPLLMNYDTPGTTVFSQAPIFKPQAFRQLVDSKSSGGSLVDLLANSTTAN
                     NTIGQVIYPSLNLDHSYVLSGAFYSQSGKLSLLETLVTNYLEGNALSLDDIVSCCKIY
                     RNWNRMDQFYYLPILMTLIKTAQQEACST*"
                     /db_xref="UniRef100_F8SJY1"
                     /db_xref="A0A0A8J9G3_9CAUD"
                     /db_xref="F8SJY1_9CAUD"
     gene            205373..206005
                     /locus_tag="FFC_09252017_16_scaffold_13_prodigal-single_19
                     6"
     CDS             205373..206005
                     /product="Uncharacterized protein n=1 Tax=uncultured
                     bacterium RepID=K1XC52_9BACT"
                     /codon_start=1
                     /transl_table=11
                     /translation="MNFLQYSNYTTDTTIALWDILYKVKVPMQYLISEAYIREFGMPS
                     SGNKEIDQAQNSQYTVTYLNIDRMVELYREGAPVYVLEPGAPKKIYEAISEHLKAWRD
                     TVENGINVNSAPYEDLILLDNFAHAIYENAKYTLTSAEPESPFTKMLMGYTLFSIRDK
                     PRQTMLPSRIQNNRYREVDTFGTEQKNSHNQPIVEERNSMADLFKNKLES*"
                     /db_xref="UniRef100_K1XC52"
                     /db_xref="K1XC52_9BACT"
     gene            206025..207458
                     /locus_tag="FFC_09252017_16_scaffold_13_prodigal-single_19
                     7"
     CDS             206025..207458
                     /product="Uncharacterized protein n=1 Tax=uncultured
                     bacterium RepID=K2CVJ5_9BACT"
                     /codon_start=1
                     /transl_table=11
                     /translation="MAVKNYDIQKSSIWKDILQVISQPAINPLIVYQITIHTELEDYA
                     PIVLRHMDIVRNYEGNFGDVTLLTFDMAFGDYVYRFYPFTHNLEATVSINKIEKTDNR
                     TKKPNVISKRRYKMVFLPEENEHVNLSEYQAYDAQTLNKLKIVTVKVQLLDRILEPMR
                     IKMTEGVYCKVKQETILRAVIAEQANQILVDGKPALGGIDIYPPDNTEIQQHIVIPHN
                     TLIVSIPTFLQEKMNGVYNAGIGSYLQYYNKLYTWFVYPLYNPLRYSQDKTQHSKMVF
                     YYMPSFQYNGIENTYKVDGSIISVLCTSNKQYLDDGDTNYMNKGVGFMQSDARAYMKK
                     PVVMTEDGPQGNPARLTSQVANASRDDGLNYAPATSQEISSNPFLQYSKVAQRALAYI
                     QLDWQHSDDSLVYPGMPCEFVYLEDGVRKSVTGIIAQIHTFVHKANQGIVSAGFLRNS
                     TVLIHAARMPKITQTPSGQAVTSTNTI*"
                     /db_xref="UniRef100_K2CVJ5"
                     /db_xref="K2CVJ5_9BACT"
     gene            207596..207970
                     /locus_tag="FFC_09252017_16_scaffold_13_prodigal-single_19
                     8"
     CDS             207596..207970
                     /product="hypothetical protein"
                     /codon_start=1
                     /transl_table=11
                     /translation="MKSLWPIIFKIGDPLFKFDGYLKFKSKKLPQVKVERGMSVSCDP
                     AFKIPPKKTIIRRSTEISFYRSRKTDDVFEVSSIALRSNRTYYTLLHVASNTHITIDE
                     QAFRLLFIVVKNPVVDYRQLSE*"
     gene            207983..209914
                     /locus_tag="FFC_09252017_16_scaffold_13_prodigal-single_19
                     9"
     CDS             207983..209914
                     /product="hypothetical protein"
                     /codon_start=1
                     /transl_table=11
                     /translation="MIQTIEMIAEQIQQDLGITPYDMYDVWRQEQILRYYENNLQNTA
                     VTPQTNIHAWFIFDQINQTANLRLSAFDFTLGSPSAAPLDPTYSFNTQISLTGNPLSG
                     YNGTAVYYYNRLNIANILAAQTADLTFTSTTMSLSDLLPQLNTAYGMDLNVDDIIDVA
                     IPGLTVNSQNVITSNSELPISINPASLKYYGSYNYQLDYVNGAQAPATVAIVAANQIY
                     IAYSNPAAALNPLSSSNLLVNVTSNGQLNGAFSFGRNATNVTAFTITALYVDTVSSLL
                     YLQGTFTLDFTVGAVTQTGTFAELSVDLTGLIVSGQAAATLFTLPAGAIWAVNRNPSV
                     RYAVNPSAPIASSLIRYLSTGVVDSSYTYSGPYAPVSAFAQADGTVYIVSAVYSAANP
                     YDANLQVSIPLYRIDRLLATGSVDPTFNPTYISSADINQPLSRVIDITPSSLGDVYVL
                     FNQSSGFDTGSQVIVVNNTPLIGVSSQITAVQPYLPIAKLTSTGLLNSNFINALNVFS
                     VQAINSDPTKTNQPGLWLNTAGSDVRITGYALNPTNLLPSYLPIRLSYYGQYLPYDAS
                     VYSQLPIYASANVTASLPSGLVTLQGTLAAVNMQGILSEQKPYASTVGPQGTVSTLNP
                     VPTGSFPSGTVGIVGMVAF*"
     gene            209940..211370
                     /locus_tag="FFC_09252017_16_scaffold_13_prodigal-single_20
                     0"
     CDS             209940..211370
                     /product="hypothetical protein"
                     /codon_start=1
                     /transl_table=11
                     /translation="MKRIAIEAYDDSEGLAGFTGLDQFSQQFTEVEQTQVAIEQAFDQ
                     AVRLQRLRSSLLSSSGPVSLPARKMTSLAIEDILKQTGVQMSYQIAAESSVLWKSTAL
                     ESISSIFHAIIEAIRKAIEWVWNAVKQLFGFANSSRKQASDAMVLDQAIETANKLNKG
                     PAIKERDVPFVEDVELLKKLDIGEGRVINVRVLQQNITNLEQFFTLLKTLANTSRVGA
                     SGLIENFKTFKDAVNQASKLESSSAASNNVDFLIYRQNFFNTIHSTIDQAITENALPA
                     NIGLEQNLIEGVVEKSAGQINTAGKLIDFKSKMQHFKQAPVLGGLKKVFFALYEGEYE
                     NYSAYSIDESALSKMTEGSSRYLLPGDLLAVSESIKKLQNKKTDDMEEIERNFQTVKT
                     IITDLLKDISAIQARNFDKAFDDNSKTSFSQTQTLLLDLLKRQQTFFGTVFFNAVKQS
                     VIASDSLIKYVSYNERTYSLTSLNQP*"
     gene            211491..212180
                     /locus_tag="FFC_09252017_16_scaffold_13_prodigal-single_20
                     1"
     CDS             211491..212180
                     /product="hypothetical protein"
                     /codon_start=1
                     /transl_table=11
                     /translation="MNISNFFPTPVAPAQEPPVTFIPTSQTNFLPISGSAVAPSADLS
                     SLLFSAKQQLSTGTGSLSTQAVITELAPGNIQALSPALYYSILSNVLLDTASRYNLII
                     DPTKLTYKMIQGQDTTLPVPSVGVEISTMTTSDLFRFRIYFLFGQQTSFRFVNRLQEQ
                     NYGSTNPAKSTIYLYEGTVSLADFSDDYAATFSTVFQNNIPGQKSALLTETATPLMYL
                     SEEGIPISLEF*"
     gene            212196..214325
                     /locus_tag="FFC_09252017_16_scaffold_13_prodigal-single_20
                     2"
     CDS             212196..214325
                     /product="Glycosyl hydrolase, BNR repeat id=2428373 bin
                     =GWF1_Spirochaetes_51_8 species=Halorhabdus tiamatea
                     genus=Halorhabdus taxon_order=Halobacteriales
                     taxon_class=Halobacteria phylum=Euryarchaeota
                     tax=GWF1_Spirochaetes_51_8 organism_group=Spirochaetes
                     organism_desc=Novel clade"
                     /codon_start=1
                     /transl_table=11
                     /translation="MVISVTPSTTYTLTTPSITSPVTGATVSGTSVTLTATPFDYTPN
                     DGTVSQVSASWVLYSDAALQNTVQSDLDDTVNLSSYTFNNLTPGQTYYATVEYVSSSL
                     ITNDPATSAAVSFTMAAPAAVAPTVSFDGRFSTLPLLITITGTEHVPVLKNNQNLSIL
                     TSSMGATGSETGPSLHLAGDPDIYTTGSQDYIITDYKLNQTYTAAISAGTVSISGDTV
                     SVTAPSVTGPIVLIVNNKPYTLNVLPIPVYQPSIISPVSGAANQALSVTFTSSDFSTP
                     VPGPTQVSASWELATDAAFTQIFSQSLDSTTNLTSWTVNGLTISTTYYARVRYTSSNG
                     EISNWSPAIDFITKNTIIASIISSQITSPVSSNDFGQSVSMDATGYLVAISAPYENSY
                     TGAVYIYQNISGVWTQVVRLAGGVSNSWYGFYLSLSSDGSTLCVGAYGEASYAGAIYF
                     YKNIAGTWTQTAKFIGTAANSGLGITVALNTNGTTSCIGAYIENSNTGAAYIYQDVAG
                     TWTQMARITSSVAASQFGISAAISADGTIVLVGASSESTQTGAAYVYQNVSGTWTQIA
                     RLASGVANSQFGTSVSLSSDGTIVLIGAYYENSGIGAAYVFQNVSGTWTQTARLAGSV
                     AGGYYGISCYLSSDGLVSFVGASSEGSNGNGAIYVYQNQSGTWTEITHLVGTMPIGYF
                     GNSLSSNANGTTAVIGASQGNTVYIAE*"
                     /db_xref="gwf1_scaffold_1009_9"
                     /db_xref="pom:MED152_02285"
                     /db_xref="86485182"
     gene            214424..216562
                     /locus_tag="FFC_09252017_16_scaffold_13_prodigal-single_20
                     3"
     CDS             214424..216562
                     /product="hypothetical protein"
                     /codon_start=1
                     /transl_table=11
                     /translation="MADVTLPSVFTPAPSSAKISQLALLQFPTGEELIPVVSNGKNYL
                     IEKKDISSVPADSGPTVYGPLTIYVGLTADYQITNYDFTEIYSVTVSVGSVVISDADP
                     SQFTITAPNATGPLVLSVNNKTYNLTVVPLVVLQPSITLPAAGSTVSCDTVLLVGSQY
                     FSPLNAQQDAAAAATGTNPFGDAIGTAAYNQGLPDPQVSSTWQIATDSAFTNIVDQGT
                     LTSPLFNQFLSNGLSLNTTYYARVAYTGEQASTSNWSTPLSFSTGSICYPTAEVYETQ
                     SPNALNSYSYDWFGNALACTADGNTLVVADPINTAFGSETQGSVRIYNTSTFPYTLVQ
                     TINNPNSTSTFGQALDITPDGQYLVIADPSTNAPGSTTNVGTGSFTIYSLQAGQYVAL
                     ATYTAPVYATAITTRNFGMSVKFSKDGSRLFVTDGVNITNSSTTTYNSVYCYSLTNGA
                     ATLISTIADPGYNGQYGASFGLALSVSTDGLTFATSSTGFTTTQNGIAYVYHDTTGGQ
                     TPTFSAIPVPPSASWIAATNSSTFGASVSLSSDLSYLAVGAPQIINPTNTSDQSGTVF
                     IYSLNIAGLSFTDNGVTIGNHNPSFDYFGFEVYFGQTPDYLYILGDYLYIYQVSGTPA
                     FIDSLSFTNAALNDNLNSYYGLNNASVYSPSLLAASQTDNRVYVGNTGNSGIMNAFNG
                     SGIVGEFACFSNPTFTPVASLGPSGSSGLA*"
     gene            216607..218469
                     /locus_tag="FFC_09252017_16_scaffold_13_prodigal-single_20
                     4"
     CDS             216607..218469
                     /product="putative VCBS protein"
                     /codon_start=1
                     /transl_table=11
                     /translation="MPDTPVLVKRLSEFPLLSTLTGEEDIPCVALGQQYRIKTSQLVS
                     GGTAGPGLYGPLSPYNHSDINYTITSYDMITAPVASVDHGTLTQNGPDLVFNAGSYAG
                     PVVFTIGSATFNVTVLPSVVLAPTLEGFTSPIAVNTSLVYLNFSAYATTGVSDSLASV
                     EIQFDTVSTFDSANLVTNTVLAADIYIDSTTGIVGLEVSPLLTNTTYYLRVSYTGTVL
                     PASTWSSTIVLNTASQFIASNIVADLLDPDTGSIFGGSVSMDITGTICAVSDYRVNVS
                     TGGTGKVYIYTKTGNTWGLSATLTGSNLTRYFGYTTAMSADGTVLAVGDYYSYNSSLS
                     ANTGSVYIFTNVSGTWTQSFFMDGTSTGGNFSLGLAISRDGKTVAVGYSQASSGSAVL
                     IFTLSAGVWSNTSTVTTTDNVYYFGSSLALNQDGTILIVGANNYYNGPGSVYTFVYSN
                     ATWTQTSNIVDPNNNSYAKFGGIVTINATASILAIVSTNGTTGNTAYIAQTAGNNTWG
                     VPASILAPSITGHSVYNFGSALATNDSGTVVFIGADGTSIHYSSSGYVQTGEVYVYTY
                     QNNAWTYLTRITPSASIGSGGDFGSALATNTDGSALIVGAKYANNYTGSAFIVN*"
                     /db_xref="pom:MED152_02285"
                     /db_xref="W4LGN0_9DELT"
     gene            218584..219858
                     /locus_tag="FFC_09252017_16_scaffold_13_prodigal-single_20
                     5"
     CDS             218584..219858
                     /product="IstB n=1 Tax=alpha proteobacterium BAL199 RepID
                     =A8U2P4_9PROT"
                     /codon_start=1
                     /transl_table=11
                     /translation="MSRTIEGNRIAQDPDFVTQVVSGGTSATTAKGAAKSDALDFPVK
                     TGIGLPFGLAPLDANGLIASNLIPNIILSRTGVQVSGPLSLGIGLQGTYTIQNYDGTK
                     TYTVTAISGTVSISGATITYTAPLTTGQSGFTVNGVSTNITIIDPADSPSISGPSSLL
                     ENQAGSYTISNYDPYSTYNLTANQGSISRLDNTITFTAPPGDGVNNISVGFSVNSANI
                     TVQVLAPPTPTITGPTSFPINTTQTFTITNYTPPASYYTSTTGGTFSRSGATVTVNAG
                     STTGNFGLTVNNVFYAFTIVLPSIAQPSILAPVNGSSNLGPTVNFTASGFAVTSGSDT
                     QRASNWQLATDPAFSNLIQTSYNDTVNLTSWTVNNIPANTTFYVRVQYIGNQSGLSSY
                     SPAVSFSSKLGYTLRKRYQYKQRRKYFSSRSL*"
                     /db_xref="UniRef100_A8U2P4"
                     /db_xref="A0A059KL22_9BURK"
                     /db_xref="A8U2P4_9PROT"
     gene            220244..>220399
                     /locus_tag="FFC_09252017_16_scaffold_13_prodigal-single_20
                     6"
     CDS             220244..>220399
                     /product="hypothetical protein"
                     /codon_start=1
                     /transl_table=11
                     /translation="MQTGGFYFGQDVSLSIVNGVGTLAVGISGGVLFYNNAQGSWNQI
                     NSITNSNL"
ORIGIN      
        1 TAATGCATTC AGTGGTGCTG TCTACATAGC TACCTAATTA TGATTCATTA ACGTTTTAAC
       61 GAACTCCTCT CGCCCTGCCT ATAAAGCGGG ACGGGAGGAG TTCGTTTTTT TATTCAATCC
      121 AGTGATTGAT TTACTTGTAT TTCTTTTGAT TTATTCCAGT AAGGAAGAAA ACTATGGTTC
      181 TCGCTTATAC GCCTCCGCCA TCTTTAAGTT TAGTAGACCA GCCTGCTTAT GTGCCGCCTT
      241 ATGAACTAAA GCCTAACGTA ATTATTAATG TAGGCCCTAC TCGTGTCTTT ACGTCTATAT
      301 ATGCAGCGAT ACAGTCTATT TTAAAGACGG TGCCAGCTGG AACTATTTTA ATCAAGGTAG
      361 ATGACGGCAT TTATAACGAG CCGTCTATGT ATCTGGCCGA GCCTAATCTA TCCGGGAGAT
      421 TAGTCATCGA AGGAAACTTG AAAAATCCTT CAAATTGTCA GATTAACTGC CTGCCTAACC
      481 CAGCGCTGTC TGAGCAAATT GGTCCTTACA TCACGCTTAA CGACGAAGGC ACGGCCCAGC
      541 AATATGCTTC AGAAACAGAC TATAGCAGCA TCAGTCACGG ATTCATCACA GATCAAGACT
      601 TTATTTTACG GTTAGGTGGT TTTTGGATTA AAGGCAACAC TCCTGCCTAC GTAAGACCAA
      661 CCGATATCAA TACAGGTCAA AACACAACGC ACGCCTGCCT TTACGCGCTT AACGGCAGCA
      721 CGATCATTTG TGCAAATTAT TCCATGATCC TAGATTCTGC CTATAGCCCT GTGATTTTAA
      781 ATCACTGTGC TACCATCCAG GCAGTAGGCG CTATTTTTAA TAACGTCGCT AATATCGGGA
      841 TTTGGTGCTT TTATAGTTGC CGAGCTATTT TTCCAAACGC TACGATGAAT GGCCCAGGGA
      901 TAACAACAGT TACAGGCTCC GTTGAAACTA ACCCTAACTT TGGCCCAAGT TTAGCTTATG
      961 ACGGTAATTA TTTTCAACCT TTACCTAGTA TCCCTTTTTA TTGTAACGAT AGTTCTACTA
     1021 TCAATCTAAC TTATTCGTTA ATCCAGAATT TCCCGATGGG CGGTCATGTT TACTATAACT
     1081 CCTCTGGATA TTTTGCTTAT TCTACTTTTA AAAACATCGG ATTTGATCCT TCGGCAGATA
     1141 GCAATTACGG GTGTGTGAAT GTCCACAGGT GTGCATCGGC TAATATGGAA TATGCGTCTT
     1201 TTAATAACGT ATACATGCCT ATGGCCAGCG GCACTGGCGT CATAGATGCA AATTACAGTA
     1261 GCGGTACTAA TTGCCCAAGA GGTTTCTACG TACAAGCTCA CGGACAAATA TACGCTGCAG
     1321 CTACTTATGC AAACATGAGT AACGTGCCCT CCTTATATAT GGGATTAGCC TCTGGTACTA
     1381 AAACCCCAGA CGGCAGTGTA ATCGTCTACA GTTAAATAAA GGAATATTTG AAAATGGCAC
     1441 GTAATATAAC AGAAGGTTCT GGAAATACCG ATACCGCTAA CTATCCAGAC CCGTATATCG
     1501 TCTATGTAGG CCCGCAACGA ACGTTTACTA ATATCCGGGA CGCAGTAGAC AGTCTACTAG
     1561 GACTGAGGTT TAATCAGCAA ATTATTATCC AGGTAGATGA TGGCACCTAT GATCACTATC
     1621 CTGTTTATCT TGATAATCCT AATTTATCAG GACGCCTGAC CATCCAGGGT AATACGGCTA
     1681 ATCTTGGAGC AGTTGTTCTT AACTGCATTC CTGACCCTTT ACTTAACCAA CGTATTAAAC
     1741 CAGGTACTAA TTTAGCTTCG CATTCTACGT ACTTTAAGCT AGACAATACT GCAGATTTTT
     1801 CTGCAATTAG CTACGGTTTT CTTGCAGTCG ATGGTTTTAA ATTAAAACTC TCAGGGTTTC
     1861 ATATTAACGG CACTGTCAAT GATCAAGTCA ATGTAACGCA TTATGCTTTA GGGGCTATTA
     1921 ATGGCGGGTC TATTTTTTGT TTAGATAACT CTATATCCAT ATACGGGGCA ATGAACGGTA
     1981 TCGTTGCAAT TCGGTTTGGT AAGGTATCGG CTAACTATGT TGTTTTTAGC CAGATCCAAA
     2041 GTGTTTGCGT TTGGGCCTTT TATAAGTCTT GGGTATCTGT TAATGGAAGT CAGTTTATAG
     2101 GCCCAGGCTC AACAAGCACT GGCTTTACTC TTACTATGAC TTCCCTTAAC GGCTCTAATA
     2161 ACCCGAGTAT CACCTATCAG GCTCTACCTT TTAGAATCCA TGACGGCAGT ATAGGTTATT
     2221 TTAACAATTG TACTTTTAGT CAGTTTCCAT TAGGGGCTAC TGTACAGTTT TTAGCATACG
     2281 GCTATTTAAA TGGTTCAAAA TGGTCCGATA TAGGTGATCC TTCGGGCTGT TTACAAGTAG
     2341 GTAACAGAGG CTGTGCTTTA ATGTCGGTTA ACTCATTTTA TAATACCAGC GCCCCTATTG
     2401 TTTATAACGG CAGTTATCTA GATATGAGTT ACAGTAACTT TAGTGGTACG ATTCCTACCG
     2461 GCATACAAAG TTATAGTAAT TCATATACGC AGGCTAGTGG TGTACTCGCG TCACTTACCG
     2521 CAGTTGGTAA ACTACCGTCG ACAGATGGCT ATACGAACAG CGTAACTCGG GCAGATGGCG
     2581 GCGCTATAGC CTACAGTTAA AAGGACAACA TTATGAGCAG AACTCTCGCG TATTCCTCGC
     2641 AGCATAAGAC TAATCCTCTT ATTCCAGACG GCACTATTAT CACTGTGGCT CCATCTGTTT
     2701 CTAGTGGTTC CTCAGGTAGC TCTGGTATCA CTCCCGCCGA AACTGCAGAT TTTACTACTA
     2761 TTACAGATGC ATTAACGAGT TTAAAAAATA AGACTCTTCT AGGCACTGTA ACTATTCAAG
     2821 TAGCTGACGG GACTTATAAT GAGCCGTCTC TCTTCTTTGC AGATCCTGAA CTATCAGGCC
     2881 GGTTGATTAT TACAGGCAAT ATTTATAATC CTTCAGCCTG TGTAATTAAT ACCATCCCAG
     2941 ATCCTAATTT CGGATTTAAA CTCTCTGCCT ATGGCGGTAA TACCTCTCTT ATTAACATTG
     3001 GCAATGTTAC TCAACAAGAC CAAATCGATT ATGACGGCGG GTACGGTTTA GATTATTCAA
     3061 CTACTAGTTA CGGGTTATAT ATTACGAATG GGTTCTTGCT CCGGATGGGA GGTTTTACTA
     3121 TTCAGGGCAG TTTAAATAAT GGAAGCAATG TCACGAGATC CCTTGCTTAT TTAACACATG
     3181 GTGGCCAGCT TTATTGTCCT GACAGCAGCA TGATTCTAAC CACCGGTATA AACGGAATAC
     3241 ATGTTTCTCG AAACTGTATG GTTTTTATGC GGTATGGCAT TATTAATAAT TGCATAGGTG
     3301 ACTCTATCAA TGCAACATTT CATGCTATCG TTTGTTTAGA CGGAGGCACT TTAACAGGAC
     3361 CGGGTGCTAA TTATGCCGGG TTTTCTATTA CCGATCCTAA AACAGCTTTT ATATATAGTC
     3421 CAAATTATGT ATTAGGGACC CCTGTCTCTT CTTACCCTAT TCAGACAGAT TTTGGATCTC
     3481 TTGTCTATTT AGATAATTCT TCGGTGTCGG GTTATCCTAA CGGAGCTACT GTAGTAGATA
     3541 GCTCATTTTT ATACATACCT GGAAGCACTA TAAGCAATAT AGCCGATACG CAAGGTTGTC
     3601 TTAGAGCGTA TATGGGTGCG TCTATTTTAG CAGATACGTG TAGTTTTAAT AATGTCTCTC
     3661 TTCCACTTTC AGGATCTAGT GCTTTTGTTT CTGTAAATAG TACGGTATCG GCAACAAGTA
     3721 TAGTCCGTGG GGTCTCTGTT AGCGGTGCTA CGCTTAGTGC GGAAGGTAGT AATGCCGTTA
     3781 TCGGATCTGT GCCTACTCCT TACTCTCCTA ACTCTAACGG AGTAACCGTA GGAGACGGCA
     3841 GTTTACTGTC CTATAGTTAA TTTAAAGACA CCTCGGCTGC GAGAGGCCGA GGTGTCTTTA
     3901 TTTCATGTGT GTCAAATCTT TTGATGCACT GATCTATTTG TTCCGATACA AAAAAGGATT
     3961 CTGTTTATGG CTACGCCAGT GATTCGTTTT GCACTCGATC CGTCGGGTGT GAGCCCTAAT
     4021 AACCTTGTAA TTAATGAAGT CCATACCTTA GACGCTAATG TACGAGTGCG CGCCATAGCC
     4081 CCTCGCTATG GTGCTTTTTA CTCTAACAGT TTGGTGGTTC GTGATTTAAC CACCAACACT
     4141 CAGCTCACAC CTATTCAGTA TTCTTGTGTA GAACTTCTGC AAGACGCTAC TATGCGTTTT
     4201 GGACAAGGCG TTTACATGAT GATACTGATT ACAGATACTA CAGTTAGCAG CAGTATTTCG
     4261 ATTAATTATC AGGTCGTAGG CGGTGATTAT CAAAACTCAG CTGATACAGT AGTTACGGCT
     4321 TGGGAAACCC TAATGGGAGA TAACCGGCCT GTCGATTGGT CGAATGTCCT TAATAAGCCT
     4381 ACGCAATACC CTCCTTCGCT ACATGAGCAT CTGCTTACTG ACGTATACGG CTTTCAGTCA
     4441 GTTGTATTAG CGCTGGAGCG AGTTCGTAAT GCGATCGCAC TAAGCGATGT GCCTACTCTG
     4501 CAAGCTGTGA TCGACTGGGC GTGGAGTAAC TGGGGCGGTA TGCAAAGCTA CCCCGTAGCT
     4561 ACGCAAGAAG ACATAGAGAC CGGTATCCCT GCTAAGAAGT ATATTACGTT TGACATGCTG
     4621 CTTTATTTGC TCGATATTTA TAAAGGCGGC TCTAAGATCA ATACGTATCT TAATACGCTC
     4681 AACCTGGCAC AAGGCTTTAA AGTCAATGTC CTTGTTAACA CGGTCGATTA TCCCCAAGAT
     4741 ACTATTTTAT ACTGGTCTGT TGTAAACGTA TCGACTTCTA ATACGGATTT TGCTACTACT
     4801 TCAGGTCTTT TTCCTATTAT TAATAATACA GGACAATTCT CTGTTCAGGT TTTAAATGAG
     4861 ATTCCTACAT TAGGCCAAGA ACTCTTTCGT ATCCAGATCC GTAAAGATTC CCCGCAGGGT
     4921 GCAGTAGTGG CTTTAACTGA TATGGTTACT ATAGCTTACC AGGTGCGTCT GGATGTACAA
     4981 AGCCCAGAGC TTATGCTGCT CGAAGGTCTT TTCGACAATC CTTATGTCAG TATAGATCCG
     5041 GAAACTTACT TCCTCATCCC TCAATAACTT GCAATAAGAA AGCAACATTA TGGCTTACGG
     5101 AAATCTTGCC TCTGCGCAAA TCATCCTTCA AGAAACTCCT ACTGTACTCT ATACAGCTGG
     5161 ATCTGATGCG GTAGTTGATC TAATTATTTC AAACTACAGT AAAATGCCTG TGCCTATCTC
     5221 TGTGTCTTTA GGCTCTGCAA ATCCAGCAGC ACCAGCAGAC TACTTATGCA GTCACCTGGT
     5281 CTTAGCACCA AGCATCCGTC CAGAAGGCGC TATTTTTGAT TTACATAAAC TACTGCTGAG
     5341 CTCAGGCGAT ATGATTATCG TGACGATGCA CAAGGTAGAA GATCAGCGCG ACATGTACGA
     5401 TACTCTGACC TGGGTTATTA ATGCTAAGGT GCTGGGGGTA GACGGTACTG ACTTGACGAC
     5461 TGCTCGTTAT ACGTACTAAC TTTAACCTCT ATTCATTTCA GGACTGGCTC TATGTGGGCT
     5521 AGCCCTGGAA TGGATTTTCA CACAGCCATA TATCCTTTTG AAGATCATTG TAAGAATAGG
     5581 TCTTACAAAT TAACTTCCTT TAATAGGAAA AGGATATATC ATGGCAACCC TCATTTACGA
     5641 TCCTTATGGG ATCGAGTCAG TCATTACCAC CGCCGTTTTG CTCAAGGAAC AGCCGGAAAC
     5701 TTTCACTGGA GCCGTAGCCT TTAACGGGGA AATGGTTCCC AGCACGGAGG ATACATTTCT
     5761 CCGAGTTCTT TGTGAGCTCG ATGAACAAAC GCTTAGCCGG TTCTCTAAGC TGGGTAAAAG
     5821 CGTCTTAGTT TTCGATGTAG AGGAAATGCT TCTCAAAGAG GCAGAGAATT CAGAAGAAGA
     5881 GGCCGTAGAT GACGGTGTGC AGTATTCTCT GCTTCGGCAC ATTTACCGCA GCAACCCGTC
     5941 TGACGAGCTC TACCGCTTAG TTATCACAGT TGATTTCTTC AAGAAACGCA ACCGGTCTCA
     6001 TTACACCGAA ATGTATACCG ACGGTAAACC TGTCGAGTAT ATCAATATCG GCTTCATGCT
     6061 GCATGCGCGT GTTTACTGGG CTTTCAAGCA AGCACTCACG ACTCTATTTA CTGCCAAGAA
     6121 GTTCGAGTAC AACGATGCAG AGCATGTCGA AGAGTATACT GAGTTTCAGT CTATGCTCAA
     6181 AGGTAACATG AAGCAGTACT TGAGCGTGAG CAACGTTGAG CTCAGCAGTA AACGTCTCAC
     6241 GATTCCGATG ATGAATACCA ATATTGGAGA AGCTGCTTGG CTTAAGCAGT ATTTGCAAGC
     6301 TGTCTATCCG TACGGTATCC TCTACGAGGT CAAAGGGCTC AGTATCATCG CTATTACCTG
     6361 GAGCCCTGAG CGCAATATGG AAAAGAAATT CTCCATGCTT CTCAAAGAAG CTATCAGTAA
     6421 AGAGTACCGA GTAGTATTTG CAGGCAGAGA TTAAACCCTT TTCTTCAATA TCTTAAGGAG
     6481 TTGGACATGG AAGCACTTTG GTCTAAAGCT CTCAAGAAGA GTGTAGCAGA AGAGGCTCGC
     6541 TCTCAGATGG GCTGCGTCAA CAAAAAGGAT AACCTGCTCT ACATTCCTTT ATTCGAAAAG
     6601 AATAAAGACG AGTGTAACGG GTTCCTGATC ACAAAGCCTG AAAATGCTCA AGGCCGTACC
     6661 TTAGAGGAAT GGGCTCGTCT TGATGCATAA CTCCTAAATG CCCGCCATCC TGTGCGGGTA
     6721 TTTTTTTTTC TTTTTACTTA AGGATTTTAA CCAATGGCTG ATTCTCAAGA TACCAAACCA
     6781 CGTCTGCGTT TTCGTCATGC TTATATGACG ATCGGCTCTT TCCTCGTGAT CCTCATTTGG
     6841 ATGCTTACTG ACCCAGATAA CGATCTGGTC TCTAAACTGC CTTTTGGCGC TTCTACTATC
     6901 GCCACACTTA TCGTACTGCT TAAGAGTGTG CTTTATGTGA CGATGCTGCA CCTCTCGCGC
     6961 AAAGCGTTGA TGGACTACCT GGATCTGGAA ACTGTCTTTA AGAAAGCGAT GCAAACTTCT
     7021 GAAGGAGCAG GTCGTGTATT TATGGGTGTA GCCATTATGT GCGCTGCCAT CGGTATCGTA
     7081 ATCTATGCTG CAGTTCGTTA CTAAGTATTT CTTTCGGCTG CTCCTATTGG CTGTTTTGAT
     7141 AGCTTTAGCT ATGTTTTATC CTACGCCAGC AGGAGCAGTA GACGTTAAGA CCTATGTTCC
     7201 GGTCAATGCT AAGAAATACT TACCTACTTT AAAACAACAG GTCCAGCAGT ATTTTGCTGA
     7261 TTTTCCAGAT TACAGTTATT TCGGCGGCTT GATAGAACAA GAAAGCTGTA TCGCATTAAC
     7321 CTGGAAAAGC TGTTGGAATC CTACCACTAA ACTCGATACC AAAAGAGAAT ACGGTGCAGG
     7381 ATTAGGTCAG TTAACCAAAG CCTATAACTC TGAAGGGCAA ATACGATTTG ATTCTTTAAA
     7441 TGAGATCCGC AGGCTGCACC ACGCTGAGCT TGAACAGCTC TCATGGGGCA ATATTCTGCA
     7501 AAGACCTGAT TTGCAGATGC GAGCTATCGT GTTAATGACT AGAGATAACT TCAAACGTCT
     7561 TTACATGATC AAAGATCCCT ATCAGCGCAT GGCTTTTGCA GACTCTGCGT ATAATGGTGG
     7621 ATTAGGAGGC GTATATCAAG ACCGCAGGCT TTGCGGCCTG TCTTCTAACT GTGATCCTCA
     7681 AGTATGGTTT GATAATGTTG AGAAGACATG TACTAAAAGT AAGCAAGCTA TCTACGGTAA
     7741 CAGGTCTCCT TGTCAAATTA ACCGAGAGCA CGTCTCGAAT GTTTTAGAAT TAAGGATGAA
     7801 TAAGTATACC CCTTATTTAA GTCCAGATAA AACGGCTGAT TTTACTAGCC AAGGTAAAAT
     7861 CATTATTAAA GAAAAGACGC AGGCTCCTGT GGCTATCGTT AAGCCAGTAG TCTCACCTGT
     7921 TTTAACTAAG CCGGTAGTTA CTCCTACTTT ACCAGCTTCT ACTGCTTGCC CTCCCGCTCC
     7981 TAAAAAATAA ACTTATAAGC AAAAGAAGAC AGGGCTATTA TGCCTTGTCT TCTTATTTTT
     8041 TTAAGGTTTG TTAAAATGAT TTGAAATATA CACCTCTAGA GGAAAATATC ATGGCTAATA
     8101 AAACTCCTTT TTTTATAGTC GTTGACGGGA TCGATGGCTC AGGTAAGACC ACGATCGCTA
     8161 AATATATAGA AGAGAAAACA CAGGCTACCT ATATGCGCAT GGTGGGTCAA GGCCCTATTG
     8221 GCTTAGCGAT CAGGGAAAAG CTCCTTAGTC CTTCTAAAAA CTACGGATCT GATACGGAAG
     8281 CCCTCTGGAT CTTTGCTAAT AATATCGAGA CTATCCATGA CTGTGTAGCT CCTGAGCTAG
     8341 CTAGAGGAAA ATCAGTCATA TTAGACAGGT ACTGGACTTC GACTTATGCG TATCAGATTA
     8401 ACCGCAAAGA CGATCCTCTT TTTAAAGAGC TTTTTAAAAA GGTAGCAGTA GAGTCTTATC
     8461 AGCAGGTGCG CCCTAGTCTT TATATTTGGT GCGACGTAGA TGTAAAAACA GCACTCTCTA
     8521 GAATTAATAG CCGGAGCGAG CAAACCAATC ATTTCGATAC TGAAGACATC TTAGATAAGA
     8581 TGAAAGTAGC AGACGGGTTT AATAAAATCT ATCATTGCGA GATTATAGAA AATAAAATCA
     8641 AACTCGACTG TAATCAATCT CTGGATATTG TACTTAAAGA AGTAGACCGT ATTCTTCAAG
     8701 ACTTTTTCTA TATTTAACTA TCATGGCTAA AACTGGACGT ATTTTTCTAG GCGGCACTGT
     8761 AAACGACTCG ACTTGGCGAG AAACTTTAAT TGCTAAACTA CAAACTAAAG ATTATTTTAA
     8821 TCCAGTAGTA TCAGACTGGA CTGCTCAAGC ACAGCGAATA GAAGCCCAAG AGAAGGCCCG
     8881 CTGTAAATAT CAGCTCTACG TAATTACCCC TAAAATGACC GGTCTTTACG CGGTAGCTGA
     8941 ACTGGTGGAC GGATCTAATA AAAATCCAGC AAATACAATA GGTGCCTTTC TCAAATCAGA
     9001 TGACGACGCC ACTTTCGATA GCGGACAGTG GAGATCGGTA ACAGCTATAG TTGCCTTACT
     9061 TCGTCAAAAC GGAACCAAGT GTTTCTTCTC TATAGAGGAG ATCGCTTCGT ATTTCAACGC
     9121 TTAAGATTTC TTTATTTTTT CAACCATGCT CACCGACGAC CGCGCAGTAG AACTTGAAAA
     9181 TATACTCTTA GATTTTTCGA TTCAAGGTAT AAGAGACCGA AGCTCTCAGC CTAGGCGACT
     9241 GTTACCCGTA GGTACCTGCC ATAATCAGGC CTGTGGTGAG ATAGTCGGAA AAGGTCAGCT
     9301 TTTTTGTAAT TCTGTTTGCG CCACGCGGTA TGAGCGGCAA AAAACCTTAA ACGGCAATCA
     9361 ATCCTAAAAT GACTCCTTAT ACTTTTTACA TGCTGGCCTG TGTGCCTTGG TTATTGTTTA
     9421 ATCCCTTTAT CTACTAAGGA TTTTTATGAG CACTACTAAC TGGACTGATA AGGTAGGCGG
     9481 GCGTAAGTTT ATTGTAACGC TGTATTCGCT TATCTCTATT ACCGGATTAC TTTATTTCAA
     9541 ATCCATCGAT CAAGAAACTT TTAAAGCTAT TTTAGTAGCC GTAGTGCTCG TTTATATCTC
     9601 CGGCAATGTT GGTCAGAAAG CATTTACTAA GACTACGGCA GGCACAGTGT CTGATATTAG
     9661 TTCAGTGCCT ACTGCCACTG ACGCGGCCAC GCAGGAAACT CAGTCAGTCA TGCAAGCTGC
     9721 GTCTGCTATT AACACAGCTA TTTCTTCTGT TAGCAAGAAT TAAAAAAAAA GGTATTTAAA
     9781 TTATGGATAC GGCTCAAAAT AGTCAGCACA GCCAAACTGA CCGAAGACTT ACTCTTTTAG
     9841 AACAAGAAAT TTCAGCTATT TTAAGCGCTG CTAATCTTTC TTCTAACGAT AAGCTGCGCG
     9901 ATCAGTTGCT TAATTCTTTA AATGCACTCT ACGGCCCACA AGGAATTGCT GGCCAGTTTG
     9961 CAACACAGCA GCTTATCCAG GCTTCGGGAG CATCTCTGCC TGGTGTACAA ATTGCTGCGT
    10021 TTAATGGCAG CGCTTCATCG CCTGGACTGA TCCAGCTCAG CAGCGCGCCT CGCGGGGAAT
    10081 ACAGAGCCGG AGGGTATTTT GCTGATTCTC CGCTAGGTCC ACATATTGCA AGCTACGGTT
    10141 ATTTAAAAAC AGGCAGTACT TATAAAGATA CGCCGGATAG CACAACTTTA GCCACTTGGT
    10201 TATTTCAAGA ATGGACTGAC TTCTCTCAAG GATCAAATAA CCGGCCTATG CGCTATCTGC
    10261 GCTCCAATGT AAACAATGGA GGATGGACTA ACTGGGCAGC TCAAGAGGCT ACCGATACGA
    10321 CCAATATGTA TAACTGGTCA GGCCCTGATC TGCCTTTAGC AGTCGGTCAG TCCTTTAGCT
    10381 ATGATACAGG AGCAGAGCAG GTATCGCAAC TGCCTTTGTC TATTCAAACA CTACCAGGGC
    10441 AGTTCTATGA ACTCACTATG GTGCAGAGAT TTCCTGCCAA AAGTTCTGCC GTTCCTAGTG
    10501 CTTACAGTCA AGTAAATCTA GATATCTATT TATTACCTAA TAATACAGGC TATGCAGGAG
    10561 CATTTAGTCA GTCCTCTATA TTAACTAGTT CTGCATACGT AGCAGGAGGA ACCTCGCAAA
    10621 CACCTCCTGC TTTAAATCCT AATTATGCCA ATTGGCAGAT GAGTACCGAC AACATTACTT
    10681 ATAGCGCGCC TCCTGTAATA GCAGGACAAA ACACTGGAGG AGCAGTGACA GCTCCTCCTT
    10741 ACGCAAATAG TTTAATTGTA AACACCATAC CTGCTTCTGG TTTTCCAGGT ATCCAGCAAG
    10801 CGCCTTTAAC CGGATTTTGG TTTGACGATA TCGTCGGATA CACTAATCCT CCTTATATCA
    10861 GAAAAATACT AATTTATACC GGAGATGCTT ATACCGTACC TATGGCTTTT CACGTAGGAG
    10921 GCGGCGGATC TTACGGGTAT AATAGCGGGG TTAATACCTG CGCAGCAGTG TGGCAAAATT
    10981 ATTTCCAGGT AGGATATTAT TCCTCCTTAG GCACTATAGT TAATTCCTGG AACGCTACTG
    11041 TAGCCGGAAC TACCTCTGCT GTAGCCGATA CTTCCATAAA GTGTTCTTTC TTGGCTAATG
    11101 TTAAGCGATT AGCTTAAAAA GGAAACCGAC ATGCAAACTA TTTATACTTA CTATATCGGT
    11161 ACCCAGTTAT GCTATACAGC GGATCCTAAA CAAATCCCTG AGCAAGCCAC CTCTGTTCAG
    11221 ACAGCGTCTA TCGCTTCTAT GGCTGCTCCT ATACGGCTCG ATAGCACTCA GACTGTCAAA
    11281 CCTGATTATT TAGTCAATAT CAATAAAGCC TTAGCTAGCG CAAAGACTCA AAATAAAAAT
    11341 ATCTTTACGC AACAAGCTGG GATGTCTTTT ACTTATGTAG ACGGAACTTC TTTTAACGGC
    11401 GGCCCTGCTA CTGCTCAGAC TTTCTTTCTG CTAGTACAAG CTGCTCAGAT ACTAGGAGAG
    11461 CTCACTGTCG TACTTTACGA CACCTCTAAT GAGCCCCATA CCTATACACT AACTGAAGCA
    11521 CAGACTATCG CCTCTCAGAT CAATGCAGCA TACCAGGTGG TGTTCTCTGC TTATCAAAAA
    11581 CGCAAGATGG CTTTAAATGC GTTTAGTGCA CTAATTAACT GGGATAAAGG CCAGACCTGG
    11641 GACTATCCTA CCGAGCAACT TATGCTCGAT CCTTTAGGTC AGGTTTGGCA GTGCGCTAAT
    11701 GCAGGAGTAA CTGGAGGCGA TCCGACGATC TTTGCAGCCA GCCCTGCTGC AGATACGCGT
    11761 GTGCGTGATA ATACGATTAC CTGGATCTAT TTAGGCGATC CGTACGCTCT GATAGATGCG
    11821 GTGAACGCCC CGCCAGTTAA GGCAGTATAA ACATACCAGC CCTATACTAG TACTCCCCAG
    11881 TACTAGTATA GGCTACACAG CTTTAAAAAC CTGGATTGGA AAATATTACA GCACCATATT
    11941 AATATATTGA GTAAGGAATA GGTTTGAGTC TTTCGTGGCT TGAATCTATA AGGACCTTCG
    12001 GCACAGGGAG GGTAGCTTGA GCAGCGTGTC AATTTGCTGC TGTCCTACAA AGAAGTCCCT
    12061 AACAAGGGAT GAGTTGTCTG TGCGCTTAGG CAGTAATGTC TAAGCTCGGC TTATTAACTC
    12121 CTCTTATTAT TAAGAGCAGG GAAATAGCCG GCGCCACCAA ATCGTTTGTT GCAAGGGGAA
    12181 AGCAAGGGGA CTCTAAGAAT GACATCTCTT AGGGTAAGAA GCCTCGCATA ACTCGCACTG
    12241 GGACACAATC CAGGATAGTA GTCTTGCAAT AGACAGCTAA GGTCAATAGC TGGTAGAGAT
    12301 TTGGAACTCA CTTAGAAGAC GATTTTAAGT ACGTTATACG AATGTATGCC ACAAAAAGTA
    12361 AGGGGGACGC CCACACCGCT GTCGACTAGG CTAAGACAGC AAATAATTGA CACCCTGGTC
    12421 TTGCAAGCCT AGACTGGAAA TCCGGTATGC CTGAGATAGC AGGCGCTAAA CGGGTAAAAT
    12481 TCCAGTCTTT TTATAAAGCC GCACAGTCTG GAAGTGCGGT TAATAGATAG CAGGAGAGCG
    12541 CCAGATTATC CTGAAAAAAA GCAGGCCAAT GCAGCTGGGA CGCTATACCC AGTGGGAGCC
    12601 GCGAGGCAAA ACCCGTAAAT TTAAATAGGC ATTGGAAGTG ATTACGCATT TATATGTCTC
    12661 GAGCATAGAC TCTGCGTTAA TTGCGGCTTT ATATCGTTGC GGACTAGGAA GCCCTGATAG
    12721 CTTTAGGCAA AATGCTTAAA GATTGGGTGT GTACTGGACC GAGGAAGGGT TAGCCGGGAA
    12781 ACCGGAGGCC GACTCTCTTA ACAGAGATAC GGCGGTTCTA ACGCGACGAT AGTAAGGTTT
    12841 TTTGTGGTTG AGCTGTCCGG GGATGACGAA ATTGGCAGCC GTAACAGACT TAAAATCTGT
    12901 CGCTTTCCTG AAAAGGGGCG TGCGGGTTCG ATCCCCGCTC CCCGGACCAT TGTGGGACCA
    12961 TAGCTTGCTG TAAAGTTTGT AGTGGTAAGT TAGCCACTGT CACTAAAAAC AGTAAGTAGA
    13021 GAGTAAGACT GTGGGACCAT AGCTCAGCGG TTTTAGAGCC CCGGCCTCAT AAGCCGGTAG
    13081 TCCTTGGTTC GAATCCAAGT GGTCCCATTA TAAATATCCT AATAAAGACA TAGCTTAGCG
    13141 GCTTTGTCTT TATTTTTTTT TGTTATGTCT AGTAGCCTTG GTAGCTAAAG CGCCTTTTAG
    13201 CCGTACTGCC TGTAACTGGC AGTATGGCTA AAACCTTGAT CCGATTTATA TACAGCCCTA
    13261 CATCCTTACC ATGATCTATA CCTGACTGAC TGCAATAGTG CAGCTTAGCA GGCCATCTTA
    13321 AAGGAGATAA GATCATGAAA TACGACCACA TTACGATCAA CTTGACCCAG TATCCAGCTT
    13381 TGGCGGACCA AGGAATGGTC ACTGATATAG TCATGGAGGA GGACCGTAAC CTACTACTAG
    13441 AGGCCCTTAA TTTCGAATGG CTTCCCAGCC AGGCAGAAAT TGAAGGCGCG GTACATACAC
    13501 TTGTAGGCCT GGCTGAGAAA TATTCAGCTG ATTTTGCCAT GATTGGAGGT GCCCACTATC
    13561 TCACGGCCCC TCTCGACGCC GGTCTGCGCG CATCGGGGAT TACGCCGCTG TACGCGTTCA
    13621 CCGCGCGAGA AAGCACAGAG GAGACTCTTC TGGACGGGAG CGTCAGAAAG ATTCAGGTTT
    13681 TACGGCATCT AGGTTTCGTG GGGTATGACA ACCCCTAAGA CTGAATGTCT ATACTGCCGC
    13741 CTGGGAAGGC CGCAGTATAG ACGAGGCCCT CTCCCACTAA ACTAATAAAG CACCGCCTGG
    13801 GATGGGTCGT GCTTTATTTT TTTTTTAGGT AGGAAATAAA TATAGGCCTA CATTATCCTA
    13861 ATGAATTCTC CCATCCTACA CTAGGAAGCA CTATGACGAA CAATATCGTT TTTTACCATG
    13921 CTAACTGTAC CGACGGCTTT GGTGCTGCTT TTGCAGCCTC GCTTAAATTT CGCAAGGATG
    13981 CTATTTATAT CCCTGTAAAT TATAAGCCTG TGCAAGACAT GGAGCCGCTT GAAGCTCTAG
    14041 ACTATGTTTT TAAGGACTAC GATATCCAGC CGTCAGATTA CTCCGCCTTA AGGCTATTCA
    14101 TAGTGGACTA TGCTTTTCCT CTAGAACATT TTAAACTCCA CCGCAGTCTC TTTAAGCAAA
    14161 TCGTTATTAT CGATCATCAT AAATCTGCCA TAGACAGTTA CTTGCCGTAT ATTAAAGAAG
    14221 AGCTCTTTGA TGACGACCAT ATCTTAGAGG ACGGACATAT CGCGTATAGT ACGTACCGTA
    14281 AAGGCAATAC GATGGTGCTA TTTTCTTCTG TAAAGAGTGG AGCTCTTCTT AGCTATATCT
    14341 GTTTTGGCAG CAGTAAGATC CCTTTGGCAT TTGAGTTAAT TAGTGACAGA GATATCTGGA
    14401 CTTTTAAGTA CGGGGACCAG GCACGAGCAC TGCATCTGCA CTTAGAGACT CTTAAGCCGT
    14461 GGACTTTCGA GAAGTGGAAG GATACGCTCA GTGATGAAAA GACTCAGGAG ATGGTCTCTA
    14521 TGGGCTTACC TTTATTAGAA GAGCGAAATA AGCTACTTAA AAGCTACGCG GATAAAGCAC
    14581 AGCCTATCGA TATCGAGATC GGTCAGACTA AGTACCGCGG AGCAGCTGTG AGCGCGCCCA
    14641 TGCAGTACGC CAGCGGAGTA GGAGAGCTGA TTTATAATGC AGGTCACGAC TACGCTGTTA
    14701 TCTATAGCCT AACTGACTGG GGATACAGCT GCAGTCTTCG CTCTAAAGGA AATTATGATG
    14761 TCTGCAGTAT CGCTGAGTAC TTTGGAGGAG GCGGCCATCT TAATGCCGCG GGTTGTACGA
    14821 TTGAAAAAGA TTTATTTGAG AGTTTTTTGT CATGATTGGT ATAGATGAAA TCATAAGCAG
    14881 CTATCCTGCA GCAATAAACG AAGAAGGTAC TCGGTGGTGG CCGCATCCAG GGATCACCAA
    14941 ATACGCTCAG CGTTATCCTG AATTAAAAGA CTACGCCTAC TGGATCATCG AAGATGTCCA
    15001 TCAAGTCCGT CATTTTGTCA TTACTGAGAA TCAAAAGTAT ATTAAGATCT CGCAATCTTT
    15061 AGAAGACATC TGTCTTTATA TCGATATGCT AGGTAATCGC TACTTTACAT AAAGGAGTCT
    15121 TGCCATGTCT GAAAATCATC AAGAAATCAA ACCTCAGTCT TTTGGAACAA CGAACAAAAG
    15181 ACCGTAATGA GCGTAACGTC GAAGGAAAGC TTGTTCCTTA ATTAAATTCC GCCGTCTTAG
    15241 CTCAGTTGGT AGAGCGTGTA TGGTTTTAGA TTTAGAAGAA CCATTTAGAG CATCTTGGAG
    15301 AAAAAGATAC GGTGTGAGTA TCGATCCAGT GCCGCCAAAC GCAACTATCA CCGTGGCAAC
    15361 CGAGACAAAT CGCGGTGGTA TTGTTTACGT TACAAACCAT CTGACCGGTA AAACAAAGAG
    15421 GTGGCGAAAT GACTTATAGT CAAAGTCACT AGAAAGAAAA ATCTTTGGAC TTTCATCTAA
    15481 AGGAATTGAC ATGGGTATAT TTGAAAGCAT GATTCCGCGA GACGTAATGG ATCGTCTTGT
    15541 AAAAAGTGGC ATCAACGATG CCGTTATACA AAAAATTCCT GTCGACAAAG ACTACAAAGA
    15601 CTATTTAGAC AAAACAATAT CGGATGTTTT GCAAGAAGGT CTATGTCTAT TTACAAAAGA
    15661 AAATAGTTCT GGTATCTTTG CAATAAAAGA AAATCAGGTA ACTGATGCGA TAAGGTTTAA
    15721 TATTGCGGAC CTGGATGGAA ATATCCACAC TATCATCGTT ATTGATTCTC TCGGATCTGT
    15781 GGTGATCGAT AAAGATGCAT GGAGCAATTT GTCTAAGAAA CATATGGCGG CTTCTATGCT
    15841 CACGTGTCCT GATTCTCCGG TAGAAAAGAA GAAGAAACAA CCGACAAAAA ACAAACCGTA
    15901 CTACCGAAGT ATTGGAAAGA AAGCACGCTG GGCTTGCGGG TAAGTCTTTC ATAGATACCT
    15961 GCTAAGAAGA TACTATCCCT GATTGAAAAA TATCTCTCTA CTTGTTCTTT ACTCGAACAG
    16021 TCTTTTTAAA TCAATGGGTC CCTTCTCCGC AAACTTCTGC GCCGGCTGCT TTAATTAGTC
    16081 TCAATTACCA ATAATCTAGC AACAAGGAAA CAATATGTCA ACTACTCCGG ACCAGCCCTC
    16141 AAACACAGAT CCCCTTGATT TACTGTGTTC TGGTATGAAA AGAGATAACG AAGAATCTGG
    16201 AATTATCCCG ATTCCCGAAC AAGAAGCCGC CCAAGAACTC GAATCGCATG AGTGCATCGA
    16261 TCTGCGTATC CCTAAAGAGA CCTACGCGGT CATCAAAGAC ATCGCAAAAC GCTCCGGCGT
    16321 TTCTGTGGAA CAAGTCGTCT CAGTAATTCT CGCAGTCGAA TTACCATCTC TGGCTGCGAA
    16381 GTAAATCCAG CCCCTTCTGA TGAAACTACA AGGAGAACGA TCATGAAGTA GATTATCTTA
    16441 ACGGAGTCTT TTCATGTCAA AAACGATTCG TCGAAAAAAT GCGAAGTATG AATATCGCCG
    16501 CATTCTTTGG AATGAGTACG ATAGCTTCTA CGAAATAAGT AAACCGGCAC ACGAACAAAT
    16561 ACGGTTTAGA GATTTAGATT TCAAAACCGG TGCCGTCAGA AAAAAACTTG CAATATACCA
    16621 TTCGGATTCT GGAAGTACAT ACTGGATGCC TTCATCTGGT TATCGCAAGG TTCGCCGTCA
    16681 AAAAACAAAG GAATACATTC GCCATGCTTT TCAGCGTTGG TTGGCTCATC AAGCTGAGGA
    16741 GACTCCCATG CTTTCTGTAA AAGGAGAGCA GCGCATGGAT AGTTGGCTAT GAATTCTTAA
    16801 TTGAGAAAAA CAAGTTTTCA AAGACAACTG AATCTCTAAT GTCTCTATAG GCCTAAAAAG
    16861 CCTATAGAGA CATTAAGTTT CATCTGATTT TTTTATGGTC ATATATCATC TTACTGAATC
    16921 TGCACCAATA GTGGAGCAGA TAATGCCTAA TAAGGCAAGG AGAAACATCG TGGAAAACAA
    16981 TACCAACAAC AATCTGGTCA GAGCCACTCT GTTTGTAATG GAAGTCGACG GAGTGGAGGT
    17041 ACCCACTGCA AAAGTGGGAT CTCTCATTCA ACAAAGAGAA GTTCCCAAGG TATCGGCCGC
    17101 GGTAGATGCT TTAGGTTTCT ACTATGCTGA AACGAAGTTT GAAGAGCCGT CGGATCAGAT
    17161 CGACAAGGCT CTTCCGTTTG ACGTACCAGT GTTCGTTGTC GGAAAGTATT CTTATTCCGA
    17221 CAGGATTTTC GTGTATGTGC ACGAAGGATC GGACATGGTC GAAGAAGAAG ATAAGAAACT
    17281 GTGGCAAGGG TATCTGAAAG AAGTTACCTT GCCGTGGTCT GTTTACGATA CGCTTCCGTA
    17341 TCTGCCCTAA GAATAAACCA TTCTAGGCCT AACAAGCTTA GGGTGGTTTA TTTTTATTTG
    17401 AAGTTTTTTT GATAACATAT CCTCTTAATG AATCTTCCAC TATCAAAGGA GTTTGTTGTG
    17461 AAAAAATTCA TGCGTTCTTT GTTTTTGCGT TTGTTTGCTC GGTACAGATT CGGCCAGCTT
    17521 GTTTCGAATA TCTGCAAAAG AGACGCAGTG ATCAACAAAG TTCTAGACGA TCTTTTGTTT
    17581 TTCGAAACGA TTTTCTTTAC AGACAAGTCT GCTTTTCATT TTGATGCAGA TACCACCTAC
    17641 TATCAGTTTT GGCCGCGTGG TGTTTCTGTT TTTAAAGAAA AAGAATATAC CGCCCAGATT
    17701 AAAGAATGGC AACAAACGAT TGCTGAGCGG ATCGAGTTTT ATTATGGAGT CAGTATCGAC
    17761 TATATGGATG AGCCGACTCT ATATGAGATT TTGTATCAAA TCTATGAACG CAATGTTTAT
    17821 CTCAAAACCC ATCCAACAGC CCTTGCGGTT TATCAAGAAT CTTTCGATAT GTATAATGAA
    17881 TTGAGAGAAA CTCATCGTTA AACAAAACCG GGTATCTGAC ATGAATCTAG TGACTATCGC
    17941 TCAACTACAA AATCAAGTCT TTGAAATCGA ACGGCTCAGA ATCAAAATCG TCGACAAGAA
    18001 TCCTACGTCC TTGTGTTTGC CGTATCCTTT TAAAAAAAGA ATCAGTTCCA AACTGACAGT
    18061 CCATGAATTC CTTAAAAAGC GCATAGAGCC TTTAATTGAA GGCAGTGCGA TCGAGGTATA
    18121 CCACGCAGCA TGTAAAGGCC CTGTGCCACA TTTCTATAGG CTCCAAGAGC TATTTGTCAC
    18181 GGAATGCTAA ACGATAAAGC ACGCCGCCTA TCTGTGGCGG CGTGCTTTAT TTAATGCTGG
    18241 GCCATTTCTT ATGTCTGAAT TAATAACTGA TAGGAGTTTT ACCATGTCTC ACGGTCAAAT
    18301 AGCGTTTTAC GAAGCCATTA ATTCGCCAGA AAAAGCCTTT AATATTCGCT TTAATCCAGC
    18361 GACGCCTGCT CTGGTTCATA ATCCGTCGCA TCAAATTCTA GTTAAAGACT ATCCCGGTAT
    18421 CTGTCGCGGT GAAGTTTACC GCAGTATGGA CGCCGTCATT TGGTTTGAAT ACGATATAGC
    18481 TGCGATCGCT TCAGCAGAAA CAGCGAAGAC TCCTTATACC ACAGGGGAGA AGATTACGCA
    18541 ACTGCAAGAA ATTCGAAAAG CCAGGCAAAA TGAAAAAACA GCCACGGTAG TAGAAGCGCA
    18601 TTGCGTGAGA TATGTTGCTC AAAAACATGT CATGGAGCAT CATATCCAAG AGCTCACCTT
    18661 GACTCCTCTT TTACAGCTAC GTGATAATGG TCCTACCTTA CTGAGAAAAG AGTTACTCGG
    18721 GGCAGTGAAT CTACAAGACA ATGGTTACGT ACTGATCTGG CTGTGCGATC CTTTGGTGAG
    18781 CGATCCCGAA AATAATCCCC CTCGTTTTCT CATCAATGAA CTCTTTACTG CAGGAGGCCA
    18841 GCCCTATTTT ATTTTACCCG GGGAATATCG GCCTGTACAA AGTATACGCT TTTATTCTTT
    18901 GTTTAGTGGA AAACAGTTGA TGTCTAATGC CAAAGTGCTG CCCGATAATG GCCATGAAGT
    18961 AGTTGATGTG CAGTATAGTA TCGTGATCGG CCAGGATTGC CCTGATCCTA ATAAACTGTA
    19021 AGCTTAAGTC TAGTCACATA CGGCTTTTTA AGGCCGTATG TGACTAGCTT ATTCCCAAAG
    19081 ACCAGCCTTT TATTTTTTAT CTGATTTTAT TACAGCGATA TATCAATATC TTGACCGTTA
    19141 GCATGGTGCT AACGTCTTTA ACATGAGTAA AAGCCATGGT GGCTTACAAT GTTTTGTGCG
    19201 TAGTAGGAGA AGACCGGGCC AGAGCTGATA AGCTCACCCA GTTGTACGGA TCTTACGCCG
    19261 TACAGTTAAA AGAAGTAAAG AGCCCGGTAG TAGGTACCTT GATCATACTC CGTGCACACC
    19321 CTCAGCACCA GGAGTATTTT GAATTACTTA CGAAGCTCTA CTCGGCACTG ATAGAGGAGT
    19381 ATGGGTTTCG TATTACCCAG AATCCGGGCG TGGAAACTTT CCGTCGTTTT TTAGAAACTG
    19441 GCCGGTAATC TCTTTATTAT AGTCTACCAG GCCCAAATAT TTCAAAGGAA CACATCATGA
    19501 ACACCAATCA ATCTCAAGAT ATCCAGATGG ATATTGCAGC AGTGAAAAAA GAGTTGGACT
    19561 TGAAAGCCAT GCAAATGCTG CGTAAACATT TGCAAAGCAG TAAATGCAGC AAATCATTTA
    19621 AAAAAGATAT GGCTGAGCTG GAACAACATT ATAAGGAATA TGGATCACTG CCGTCTGATT
    19681 TTCTTGAAGA AATCTACGAT ATCATGGCCG ATGATCTGGA TATTTACTTT AGTAAAAGTA
    19741 AAAAACAAGT CCATAAAAAA CGTAAGACTC CAGTCAAGGC AATTCCTGCT GATGCGGAGC
    19801 AAGAAGAAAA ACCTAACGTT TTTCCTTATA CCGATCCAGT TAATGCTCCG GTCTATGTCG
    19861 ATCCAGCATA TACGCCGCCT GGTTATTACA GCAGCGTGGA AGCAGCCTCA GGCAGAGACC
    19921 GCGGATATGA CAACTGCTGG GAATCACCAG AAAACCAAGC TGCATTGTAT CAGGCACAGC
    19981 AAGACAAAGC CGGAGTTGAG CATCTCCATA ATAATATCCG CATAGCCTCT ATGTACCAAA
    20041 AGGAGCGTAT GCGGTATATG CTAAAGCAGG CACTATATGA CCCGAGAGAA GTGAAAAGCG
    20101 TCATGGAGGA TGCGGCGATC ACTACGCCTT ATTCTTCGAG TTTTAAAAAG CCCATGCCGA
    20161 GTCTGGCTGA GCTCTTGAAT AATTTGCCTG TTTTCCCTAC GGAAGAAGTT GGTTCTCAAG
    20221 ACGAGTCTTC TCATAAATTC ACGCTTGCAG AAGCCACGGT AGAGCAATTA GCCGCTGAAG
    20281 CTGAGCCGGA TCCTTTTCTC AAGCCCAAGG AGTTTCAAGA TTATTTCTTG AAACACTACC
    20341 GGACAATGAG TATGGAGGCA ACTACTCGGT TTCTAGGCGT CGAATCTAAG CATATCAAAA
    20401 TGCTTATTGA TCCTAACAGT AAGGACTATG ACTGTGATTT TCCTCTGCCT ATTCGTATTG
    20461 GCAGAAGTCT TCGTTTTCGT ATGAGTGATC TTTTAACCTA TATCCAAAAC AAACCAGTAG
    20521 TGGCAGTAGC AGTAAAGGTA GCAAAAGCAG CAGAAGTAAA GACGTAAATA AAAACAAGTC
    20581 AGCCTAGGAG CATAGTGCTT CTAGGCGGAG ATTTGTTTGT ATCAAGGAGT ATTAAAATGT
    20641 GTAACGATGT TCAAGAGTAT CTAGAGGATC CGAGTATGGA TTTCCAGTCC ATGCAGTACG
    20701 AAACATTCAA TGCGTTGCTT ATGAGTAAAT ACGGCTATGG TTACCTGGGA CTTCAGCCGT
    20761 ACACAGGACA TGTTATTCTC TGTGATCCGG AGTATACCGG CCCTAGTGTA GAAGATGAAG
    20821 CTATTGGCCG AGCTGTTATC TACAAAAAAC ACGGTCAATT GTACGATTTG GTGCAAATCG
    20881 TAACCGGAAG GGCTATAGAA AAAGAAATTA AACTCGGTAT CGCTAATGAT ATCAGCACTG
    20941 ACGGAGAAGT CCTTGCGCTC ATGAGCGAAT CTATTACAAT AGTTCGTCAT AAAAAACTCA
    21001 GCCTGATCGA GTCACCGGTT CGCATCTATA CCCGTACTGC AGCGCAGCAA TATATTTACC
    21061 GGCAAACTGT CTTTCCTAAG TTTATTGAGA AAGGCAGCGA GTACGGGCAT CAACTCATGC
    21121 TGTCTGCAGA CGGGCGTTTT CTCTTTGTTT CAGCACCCGG TAAAGAAAAT GATGCGTCTA
    21181 CTGCTGCTCC TGGAGCCACT GGGGCAGTAT ATACCTTCGT TTATGACGAC AAAACTAAAG
    21241 TCTATACCCA GCATCAGCTG GTGCGACCGG TCAGTAGCGA CTCTCGTCAT TTTGGTCGAC
    21301 TTATTTACCT CGATTATGAC GGAGATCTAT TTGTCGAAGA TGCTTCAGGA AAAGGGTATC
    21361 GCTACTCTTT TGAGAAACTG GGTGACCGTG CAGAAGCTTT TGATTCGGGC TGGGTATTTA
    21421 AAGAAGCTTA AAGCAAGCCA GTAAAGAGAT CCGGGGATAT TTATTTTGTA TCCTTGGATC
    21481 TCTTTTTTAT AAACCTAGTT TAGGAGTGTT GGATATGGCC GTATTTCTTT TGTCTGGCTT
    21541 AACACTTGCG GTGTCAGCTT ACTGTCTTTA CTTGATTAAA AAACTCAGTA GCTTACAAGA
    21601 CACGGTTCTT CTATTAGAAG AAAAAGACCG CCTCTTAACG GAGCTTGATA GCAAACGCCA
    21661 AGAGTACGTA GGTTATTTGG AAAAAGCTGC TCAAGAGCAT TACCACAGAA CCATATTGCT
    21721 GCATAAGGAT ATTCAAAAAG TATCTAATAT GCTACTTGCA GAGATTAAGA AAAATCAAGT
    21781 AACTAAATAG GCCTGTAAAA AAAGATAGAC GTATATCATC TTTTGTCCCA CTCTATCTTT
    21841 TTTTTTTAAA AGGATTTACC CATGCTAGCT TACCTAGAAA CCCTTCAAGA AATTCTCAAT
    21901 AAAGGCCACG ACCATCCTGA CCGCACGGGC ACAGGACGGC GTAGTCTATT TGGCGTACAG
    21961 CTTCGTTTTA ATATGCGCGA CGGATTTCCT TTGGTCACTA CCCGCAAGAT TAATGTACGG
    22021 GCAGTCTTTG AAGAGATGTT TTGGTTTATC TCAGGAGACT ATAAAGTCCA AGCTTTACAC
    22081 GCTAAGAATG TAAAGATCTG GGATGCCTGG GCTGTAAAGG AAAGCGATAT CGAAGCCTAT
    22141 ATCAAAGAAC TCGAGGGCAG TGCTGAAGAT CCTAGTGTTT TTGAAAATGA AGAATACGCT
    22201 CAGCAGAGAG AAACTTTTAA AGCTGCTTTG TCTAATAACT TCTTAGGCTC TATTGGACCT
    22261 ATGTACGGAT ACAACTGGCG CAATGCACCT AAAATGCCAG CTTCTGATTC TGTATTTAGT
    22321 ACAGTTATTC CTGACTTCTC TGAGATCGCC TCTGATAAGG TAGAAAAACT CAGAGTTGAG
    22381 TACGACCTCG TCAAGCCAGT CCATCCAGAG ACTAATGAAG TCATCCCTTT TGAGATCTAC
    22441 TGTAGCGCAG TGGCTTCTCA GCAAATCGAT CAGCTTCAAA ACTTGATCCT TAATCTTAAA
    22501 GCAGATCCGT ATTCTGCCAG GCATATAGTA ACATCCTGGA TCCCTGAATA CGCTCCTGTG
    22561 CCTGGGCTGA CTCCAGCTCA AAACGTATTT GCAGGTAAAG GATGTCTGGC TGCCTGTCAC
    22621 GCGATGTTTC AATGCTTTGT TCACCCTGCT GAACAAGACG GCGGTAAACT TCGCTTGTCT
    22681 TTACAGCTTT ATCAGCGCTC TGCAGACTTT CCAGTAGGCT CTGCCTTTAA TATCGCGCAG
    22741 TACGCGCTTC TGCTGCACCT GCTGGCGCAC GTCACAGATA TGGAGCCATA TGAGTTCATC
    22801 TATACCTTAG GCGATACGCA TATCTATAAA GACCAAATTG ACCTGGTTAA GATCCAGCTT
    22861 GAGCGTGAGC CGCTGCCGCT GCCTGTTCTT AAGATTACAA CGACTGAGAA GGATCTGTTT
    22921 AAGATTAAGT TTGAGGATAT CGATCTGACT GGCTACCATC ATCATCCGGC TATAGCTTAT
    22981 CCTGTTTCAG TTTAACCTGC GGCGGATTTA CTTATAACCT TATATTACTG CCGTAGTGCT
    23041 TATATAAAGC CATTTTTTAA AAGACCCTTT GCCACGTCTA GCTAAAGAGA AATCTTCTGG
    23101 CCTGGCTTAG GCGTTTTTTA ACGGATACAT CATGAAATGG CAGCATAAAG ATAAGGCAGA
    23161 CAGTTCGTAC AAAGATAAGA CGCTTAAAAC CACTGGTAAG TTAAAACACA AACCTACTTT
    23221 GGTTAAGGTT GGTCGCCTGC TCGATGAAGA ACCCAAAGAA AATACGCCTG AAAAAACCGA
    23281 GTATCCTTTT ACTTTATCTA ACTTTTACTA AGGGAGTTTA TCCTTATGAG TACGAAACCT
    23341 AAAGCAGCTC CGGCTAAAAA AGCCGCAGTA GCTGCCAAGA AAGCAGCTCC GGCTAAGAAA
    23401 GCAGCTCCGG CTAAGAAAGC AGCCCCAGCT GAGAAGAAAC CTCGCCGTGG ATCCACAGCC
    23461 CTTGAAATGC TGGAGAATAT GCAAGACGCT ATTCAAAAAG CATTGCGTTA AAAGTTTTTT
    23521 ACCCGTCCAG TACCTATCCC GGGTGCTGGA TTTTTCTTTG TTTCATCTTC CCTTAAAGGT
    23581 AACTACCTTG GCATCAAAAC AAGCGCTTGT ATTTGAAACC CAACTGCTTT TTCCTCTTTA
    23641 CGAAATGCTT CTTGCAAAGC AGTCTCCCGA ACATTTTGAT GATTGTGTCT TTGCCGACGC
    23701 TGCAGCCTCG CTAATCGGCC AAGTTGGACT AATGTCTCGT TTGCTTTGTG AGAAAGATCC
    23761 TAATTACTTG CAGCTCATCC CTTATATCGT GCTGCAAGAT ACCTCGGACG GTCCTTCTAA
    23821 TGAGAAGTAC TTTATTTATA GCCGAGGTGC TAAAGGTGGC GAGTCGCGTC TGTTTGGAAA
    23881 ATGCTCCATG GGACTGGGTG GGCATATCGA AGAAGAGCCG ACCGATACTA AAAATCTTTT
    23941 CACTGTCCTA GTGGAAACTG CAGCTCGCGA GCTTGAAGAA GAAATCGGTA TCGATGCTTT
    24001 TAAAGATCCT GAGCTTTATG CTTCTTTGCA AAAAGCAGTT AAAAACTCAG TCCTTTATTA
    24061 CGGCCCGGGT GATCCTGTAA GTAGTGTGCA TTGTGCAGTT ATGATGACCG TTCCCTTTGA
    24121 CCGTAGTCGT TTTAATGAAA AGCTACAAGA AGAAGGCGTT ATTGAAAAAG GCCAGTGGCT
    24181 GACTTTAGAA GATATTACCA GTCAGCATAA CAACGGTGAA ATCGAACTCG AAGCTTGGTC
    24241 GCTAGCCGTA CTGTATAAGA TGCGGTAATT AAGATATAGA GATACTCTGC CTGACTTGCT
    24301 CCTGCGGCAA GTCAGGCGGT AGTTTTTTTT TTAAGCCAGC ATAGAACAAT GCCTGCGCCA
    24361 GCCACACGGC TAGCGCAGGC ACGTTCCATC ACTTCACCCT TCACCTTAAG GACAAACGGA
    24421 TCTCCCATGA CAAAGATCCG TGTCTTTCAC TAGGAGACAC AGTACGGTCA TTCAAACGGG
    24481 TCCCATGCCG CTCAAATCCC GATACAGGAG CTTTTCTATT GCATTAATTA AAACTACCTG
    24541 AGACGAATAC CTCACGATAA AGTCATACCT TGAACAGACA AGAACAGGCG CTCATAGTAT
    24601 TAGAAATCAA AATCTCCTCC TCCTGTAGCA GGTTTTGCCA TAGGAGAGTA GCCTCTCTCG
    24661 ATTAACTCAG TCTGGGAAGG AGCTTTCTTA AAAGAAGAAT CTTCCGTGAG CAAGTCATCA
    24721 GGGATAGGCA TTTTATGCGG GAATTTCAGT AAGAAGTATT TATCCTCTTC TGGTAAAATA
    24781 GTCGTGATCC GGTGTTTACC TCGCATGACT GTAAGGTAAT ACTCTTTATT ATGACGGGCG
    24841 ATATGCGTAT AGATCTCTCC GTCAATTTCC TGATCAAGCT GTTTACTATC AGTGTAATAA
    24901 CCCTTCTCAG CTACTTCTCT TACAAAAGCA AGATCAGAGG TGCCTGCACG AAGCAGCATC
    24961 TTAGCTTCTG TTGAGAGCTG CAAAGGAGTC AGTACTGCTA TGTCCTTTGG AGCGCAGAAG
    25021 TTTCTAATAC GCCGAAACAT ATCGCGCAGA TCTGTACCTG CAGGGCCCTG GCGGCACCCT
    25081 GTAGTAGGTA CCATGGGCAG GTAGTCTAGC ATCAAGACTT CGATCTCATA GCCTTGTGCT
    25141 TCGTATTCCA ATACTTTATT ACAGATATGC CGGTAAGTCC ACTGGGTAGG ATCGACTCTT
    25201 AAGAACCTGA CGTGAAAGCC ATTGGCTTGC AAGCGAGAGC GCACGAAACC TGCCATCTCT
    25261 TCTTTACGCA GCCCTGTAAT ATCGACCATC TCTCTGGTTT CAGTATATTT AATTTGCTGA
    25321 TAGAGAAACT GCATATTAGA TTCAAGAGAA TCTTCAAAGG AAATACGCAG CAGCATGGGC
    25381 TTTTTATTCG GATCTTTAGT CGTAGGTTTA TTATATCTAG CTAATTGACC AAAGACTGAT
    25441 AAACTAAAGC CTGTCTTATA TTTATGTTGC AAAGAGGCAG GTAGTAGTAA GAATTCACCT
    25501 CGGCGGATAC CGCCCTGAAA AGCACGGTTA AGAGCTTGCC AGCCTGTCTT AAGTACAGCA
    25561 GCTCCTGTGT TTCTGTCTTT AACACTGCTA AAGATGTTTT GTACTGATTC ATCGCTCTCG
    25621 ATATCTACTT CACCTACGAT AGCCGGATCT TTAGCAGACT GATTTATCTG CAAAGGCTCT
    25681 AGCTGATCGA TGACTGAGCC AATGAAAGCA GATACATCTT TAATAGAAGA CCTGTTATAT
    25741 AAAAACATCC TGCTAGCATT AGTGAGGATG TCGCTGACCT CCATCTCTTT ATAGTGAGCT
    25801 TGGATGGAGC GGCGGATAGT TACGATGAGT CTTTTGATCG TACTATCGCT ATAATCACTA
    25861 TTAAGACCTT GCTCTAGAGC TTCGTAAACC TTTTCTTCAT GGGCTAAGAC TATACGAAAC
    25921 TGTTGAAGCA GGTCTTCTCG GCTATATTGG TAATCTGCCG GATTGTTATA CATTTGTACG
    25981 ATGATATCGC GAAGTTCTCG CAGCACATCG CTACTGCCTT GATTAAGAGG ACCGATTTCG
    26041 AAGATCTTGC TCTTCTCCAT ACGCTCGATG CCTGTTTTAA TCAAGTCTTG ACTACGTTCG
    26101 GTTAGTTCAG CGAGCTGGCT CTCCAAGTAC AGGAGAGTAG CTGACTTAAT AAGAAAGGTT
    26161 CGGTTATCCA TGTTTGCGGC GTGTTATTCT TTAGGGGACA CATTATTAAA GTAAGTCTTA
    26221 AGAATTTTTT AAAACCTATT TATAATAGTG AAAATAGTAT GATTGCTTCA AGTTAACTCA
    26281 AACTACTGTA CCCACCTGGA CGCTTTTATG CAAACTGTGA CTAATACCAA TTCACTTAAC
    26341 CCTTTAGTGA CCGATGAGGT TAAATCAGGG CTTAGCTTTA TTTTAATGCC AGCGAGCATG
    26401 CTGCGCCATT TTGCTTCCTT TGGTTATGCT AGTAGTGATT TACTAGATTA CCGAAAACTT
    26461 CGCGAGTGTT TTGCTCAAGA GGACTTAGCT CAACTTTTCT TTTATAACTG GGAAGCATTT
    26521 TACGGCTTGC TGAATAAGAA AATCGATATC TCTCCCAACA GTGCTTTCTT TGATGTGAAG
    26581 AACATTAATG CCTTGTGGGG AAGCATGACT GAGAAAGACC GGGCTGAATT TGAAAACGTA
    26641 ATACTGCCTA TGGCGCGTGA CCCAGAGCGT GCAAAAGCAT TCGCACGTCC TAAAGCAGAT
    26701 AACCAGGAGG AAATAAAAGG GCTAACTGAA AATAAAACAT GGCAACTTAT GCCTTCTGTT
    26761 CAAAACGATT ATTATGTGAT AGTCGTGTCT GAAGACTTTC TTCGTAGTTT GCAAGTTAGA
    26821 GCAACATGCC AGGCATTTGT TTCGGAATGC TTGCAAGCAG ACATAGCCCG CCGGGGCATC
    26881 GACACCGTCC AGCGGAGTAA TCCGTTGTAT TACTTTTACC TGAAATTGCT TCAAATGCAA
    26941 AATCAGGGTG TCATCGTTCT TTGACCGTCT TTCTTTTTCT TTCTTTTTTA TAAATACCTT
    27001 TTCAAACTAA AGGAATTCGC ATGTCTGCTT TAAAAGCCAT TCAATCCCGT CGTACGATGC
    27061 CGCAAAGCAC GGTTGACCGC GCTCTGGAAT TCATCAATCA AAACCTGCAA GTCTCGCACA
    27121 TCTCCACTCC TGAAGTGGGC CGTGCTATGC TGGCTTCTGA GTCGATCAAC GACAATACCC
    27181 GTCATGCCAT GGAGTCGGCT TACAATGAGC TGAGCACTTC CCTGGAATCG ATGGTGCAAG
    27241 AACTCTTTGG TGACGGCAAG GGCATCGCTC TGGTTACCGA AGCTCAGCGT GACGCTGCTA
    27301 GCGTCGCTGG CCTGATCGCT GGTGACAGCC GTGGCTTCCT GAGCCGCCCT GTTACCATGC
    27361 AACGTGTTGC CAATGAAGCC AATACCACCC TGGTGATGCA AGACTACGCT AACGACGCTG
    27421 TCGACGTGCG TAAGGTTTCT GCTGAAGCTT ACGATGACCG TGAAAACCGC AATGCCGCGG
    27481 CTTACTCGAT CGTCTACAAC ATGCAAGCCG CTCGTCAAGA TGAGTTTGGC GAAACGTTCT
    27541 TCCCCACCAT CGTGGTCTCG CCTGACAATG TCGGTTTCGA TATCGTCGCG CGTCTGATGA
    27601 GCGTTTACAA CGATGTGCAG CGTAACATTT CGGGCGAGCT GACCAACTTC AACAAGGTCA
    27661 ACCTGATCCG CGCTATCGCC AATCCTTACA TCATTCAAAA CGAACAGACC CGTATTATTC
    27721 CGGTCTACCG TACCCAGTCG ACAGCTAACT TCGTGGCTGC TGCGGTTGTG CCTACGTACA
    27781 ACTACGACCT CGAAGGCACC AGCATCCCCA CCGCTCCTTT GCTGATGGGT GCTAAGTTTG
    27841 ACCTGCTGGC ACTGAGCCAG ACCGACCAGC TGCTGGCCTC GGGCGTCATG GACCAGACCG
    27901 ACTCGATCGA TCCCCATATC GTCCTGAGCA ACCTGTACCT GACCGTCACC AGTGGTGGTA
    27961 CCACCCCGAC GACCGACGTG ATCGCTCTGC CCACGCAGAA CATCCCTCTG TCTGAGTTCA
    28021 CCTACAGCAC GCAAAATAAC TACCGTGTGC AAACGTTGAA CTTCCAAAGC ACCGCTGTTC
    28081 TGCTCAAGAG CAACACCAAG AACGTTGACG GTACTGCTCT GCAAACGCTG GCTGCTGTGG
    28141 CTGCTAACAG CTACACCGTG CGTCTGAACG TCTCGGTGAC CGGTTCGGTG AATATCGAAA
    28201 CTGGTGAAAC CTCTGTCTAT GGTAACTCGG TGTCTGTGTA TCAGATCACT GATGCTTCGG
    28261 GCAACCAAGT GGACCTGACC ACCGGCAACG GCCTGGCCAT CGTCACTGCT GTGGCTACCG
    28321 GCGGCAAGCT CGCAGGTTAC GACCTGAAGG CTTTCCGTAC CAACATGAAC CGTCGTCAAC
    28381 GCGGCCAGAT CGTCGACGTG ACGTACTACA CCCAGCGCTA CAACGTGCCC CTTCGCTCGC
    28441 CTATTACGGC TCTGCGTCCG GTCAACAGCG TTGACGCTAC CGATGCGCCT TACATCCAGA
    28501 CCCTGATCAC GGCTACCCGT GTGCGTCTGT CTAACCAAGC TGTGACCCAG CTGATCGAAT
    28561 CGGCTCAAAA CCTGGCTGCT TACGTGGACG CTCGCTCCGC CATGGGCGAC ACCCAGGGCG
    28621 ACACCGACCC GGATACCCTG GGTATCGGCC GCTTCTATGT GCGTCCTGTC TACGACCAAG
    28681 AAACCGTGGA TATGGCCTAC TCGCTGGACT CGGTTACTTC GTCTGAGCGT GCTGCTGACA
    28741 TCCAAGCTGT GCTGGTCAAC AAGGTGCGCG ACCACGCCTA CCGTATGTAC CGTGACTCCG
    28801 AGTACATGGC TGCTGCTGAC GCACTGGCTG GTGGCAAGGC TCCGGTGCCT ACCGTCATCA
    28861 TCGGTACTGA TCCGGTGCTG GCTCGTTACC TGACGGTCAC TGGCGACCTG CGTACTCTGG
    28921 GTGGTGAGTT CAACGTTCGT GTGGTCTCTA CCCTGGACGA GCGCGTGCAA GGCAAGATCT
    28981 TTGTGACCTT CGGTGTGTTT GACGAAAGCC GCAATACTGC TCCGCATCCG CTGAACTTCG
    29041 GCAACCTGGC CTGGTCTCCT GAACTGGTGC TGACCGTGCA AATTACCCGC AACGGCGCTA
    29101 TCAGCAAGGA AACCGTGGTG CAGCCGCGCT TCCGCTTCGT GACCAACCTG CCCGTGATGA
    29161 GCGTGCTGCA AGTGCAAAAC GTGCCTGCGG TGCTCAACAA GCAGCCGATC GAGTTCGCTA
    29221 CTGTGTCCGC TCCTGTGGCA CCTGCTAACC CGACCGACGT GAGCGTCAAC TACTTCTGAT
    29281 CTTAGCCTGA TAAAGGCTTT GTAAGAATAA GTAGTGTTTT AAAAGAAGAA GACAACCAGG
    29341 CCTCTTATAG GCTTGGTTGT CTTTTTTTTA CGTTGACTCT AAAATCTATT GCCAATATTA
    29401 ATTCGATAAG GAGTCTTGTG ATGAAAGAAA AAGCTTGGGA AGTTACTGAT TTTGCTAGTG
    29461 TATACAAAGC TTTAGGGCTT AATTTAACTT CGGTTTTAGC TCTTCGCTAC TACTGCGAAA
    29521 AGCACCCGAT GAAAACCGAT GTATTGATGA ATAAGGTGCC TGCTATTTTT ACAGTAGACC
    29581 CTATCCTCTC TCGGATGAAA GAGAGTAAAT CTCTAGAGGC TATGTTTAAA AAACTCAGTG
    29641 TTTACAGCTT CTTTTTAGCT AACTCAGATA AAGAGCACTA TGCATTTATC GGTAAATTTC
    29701 AAAATGATAC TATGCTCAAC GTACAGGTAG GTAAAAAAGT AAAAAACCGG TATGTAAACT
    29761 TAACTATCGC TTGTGTATTA GCGGCGCAGC AAATAGCCAA ACAAATCTCG GAAGAGAGAA
    29821 AAATGCAAGA AGATAAAAAA GATTTAATCA AGCACCAGGA CTCAGAGCAG GTCTATGAAG
    29881 ACATTTTGCC CTCTAGCTAT GCGGATACCT CTGAAGTGCA AGATGCTCCT ATAGTAGCTA
    29941 ATGAAGTATT GATGGACCAA GCTCCTGCTG CTAATATCTC GCCTGAGATG ATGAAGTCTC
    30001 TTACAATGAG CAAAAGTAAT ATGACGTTTA AAGATTTACC GCTTGATTTG CAGAGAACTA
    30061 TCGAGCGCGA TTTTGAGAAG ATGACAAATA GTACAAATCC CAGTTAATTC TTTTTTACAA
    30121 GCCCTATAAA GGTAGTGGTT TATGCTGAAT ACTATTATTA AACGTGACGG TAGTACAGAG
    30181 CCTTTTATTG CCAGTAAACT CAACAAGTGG AGCAGGTGGG CTTCGGAGGA TATCACTGAC
    30241 CGTATCGACT GGAGTACTCT AGTACTGGAT GCAGTAGCCG ATAGCCCTGA GCGTATGACC
    30301 TCCCAAGAGC TACAGCAGCG CTTAATCGAT GTATGCTTAG AGCAAAAGAG CTGGCCTGCA
    30361 CAGCTTATGG CTGGGCGTCT TTATACTGCA GTACTTAGAA AGAAGCTCTT CGATGGATCG
    30421 ATTACGCCTC CTTCAGTAAA GAAACTCCAT CAGAAACTCT TTAGACTAGG CCTTATGACA
    30481 AGCCTAGACT ATACGGAAGA AGAGTATGAA GAGGCTGAAG ACATCATTGA TCATTCCAGA
    30541 GATTTTAAAT TAGCTTACTT TCAGATTAGC TTTATCATCC AAAAGTATAC GCTGCAAAAC
    30601 CGCTCGAAGA AGATTATTTA CGAGACGCCT CAGTTTGCTT ATATGCGTAT GGCTATGGCA
    30661 GTACTTGAGC AAGAGCCTAA AGAGGGGAGA ATGAAAAAGG TCAAAGAGCT CTACGACCAT
    30721 TTCTCATTTA ACCGTATTAA TGCTCCTACG CCTAATTTTA CTAATCTAGG CACGCCTCAC
    30781 CACGGCCTGG CTTCATGCTG CTTATATAGT GCAGGAGATA CAGCGAAGTC TTTAGCGGTA
    30841 GGAGATCATA TTGCATATAC GGAAACGTAT ATGTCTGCTG GTATCGGCTC TAACCTGATT
    30901 ACACGCTCTT TAGCTGATCC GGTTAGAGGA GGAGCGATCG AGCATCAGGG CAAGATGCCC
    30961 TATTACGCCT CTCTGGGTAA GGCTATTAAA GCTAATAAGC AAGGCTCGCG CGGTGGTGCG
    31021 TGCACGACTT ATTTTAGTAT CTATGATCCT GAAGCCGTAA AGCTTATTAT GGCTCAGAAT
    31081 TCAAAAACAC CGGTATCATC TCAGAACCGA GATTTATTCT TCACTGTTCT GACTAACCGA
    31141 CTGTTTGCAA AGAAAGTCGC AGCTAATGAG AAAATCTTTA CTTTTAACGT CTACACACAG
    31201 CCTGAGCTAA CTCGGCTGTT TTATAGCGAC CAGTTAGACG AGTTTGAAAC ACTTTATAAG
    31261 AGTATCGAAG AAGATACAAC TATCCTTAAG AACTTTGTAT CTGCTCGTGA GCTTCTTTTT
    31321 AAATTCAGTC AACAGTTCTA CGATACTGCT ACAATGTTTC ACGGCAATAT CGGTGAAATC
    31381 AACAGGCATA CTCCTTTTAA AGATCCGATC TACAGCTCTA ATCTCTGTAC TGAGATCACG
    31441 GTGCCTACTG CGCCTTATAG CGATATGATG GACTTGTATT CAAAACAAGA CCATGGCCGA
    31501 GGTGAAATCG GTATCTGTAC GATCGCAGGT ATCGTGTATC CTAATATTAA AAATGATGAA
    31561 GAATACGCTT CTGCGGCTTA TTATGCTCTG CTGATGATCG ACCGCTGTAT TGATATCGCA
    31621 GACTATGAGC TCCCGCATAT CGAAGTTACT GCTCAGGCTA GGCGTAATGC AGCAGTTGGC
    31681 TTAGTAGGCG TAGCTACAGA GTTTGCTCGT CAGATGACTG CTTTTGATAA TAAGGCAGGT
    31741 TTAGAATTAG CACACCGCAT CGCTGAGCGA CACAGTTATT TTGTTATTAA AGCAGCTCTT
    31801 GCCTTAGGTC GTGAAAAAGG CAATGCTCCT TGGATGCATA AGACACTGTG GCCACAAGGC
    31861 TGGTTGCCTA TCGATACTTA TAAGAAACAA GTCGATGAGC TTACCGCTCC TGCCTATCAG
    31921 TACGACTGGG AAGCCCTGCG CTCAGAGATG ATCCAAAATA ACGGTATCCG GTTCAGTTCT
    31981 CTAATTGCTC ATATGCCTAC TGAATCGTCT TCTAAGGCTG CAGGTATGCC TAACGGCATC
    32041 TATCCGGTAC GCAGTCTATC ACTTATGAAG ACAGACGGAT CTACAGCAGT AGACTGGGTA
    32101 GCTTTTGATA ACGATCTGTT AGGTGCCTAT TATCAGTCAG CTTGGGATAT CGCTGAAATC
    32161 GACTTGGTTA AATATTACTC AGTCTTTCAA AAGTTTGCAG ATCAAACAAC TAGTGCTGAC
    32221 TTATACCGTG ACCGTACAGA CACTATTGAG ATCGGCACAA AAGACATGAC CGATATTTAC
    32281 CTGGCCATGA TGAAATACGG TATGAAAACA AAATACTACA CTAACAGCTT AACCAATAAA
    32341 GAAGACCGGG GTCATATTTC TGAAATCGGT ATTTGTACTG ACGGTGGTTG TACTATTTAA
    32401 AGAAAGACTG ATCTCTATGC ATAATGCTAT TTTTAATTTT GAAAAAAATG ATTACGGCAA
    32461 TGCTCCTTTG CTACTGGGTG AGGCTGCTGG CCTAACGGAT TCGCTTAATA AACCTTATCC
    32521 GAAGATCTTT GATCTTTATA AAAAACTTAA GAGTCTTGAC TGGGATGAAC TAGAATTTGA
    32581 TTTTTCTTCT TGTAAGAAAG AATTCAAAAC CTGTGAGCCT CATGTTTATG ACAAGATGAT
    32641 TAAAACTATC GCTTGGCAAT GGGAAGCTGA TAGCGAGGTG AGCCGCTCAG TATCGGCCAT
    32701 CGGGGCTAAC TTTACCAGCG ATACTCACCT GTGGGGCCTG TGGCAGCGCA TAGGTGATAA
    32761 TGAACAAACC CACGCTCTAA CCTACTCCGA GATCGTCAAG AATTCTTTTG ATGATCCTAA
    32821 CGTAGTATTG CAAGAAGTCT TATCTGCTCA AGAAGCTCGT ATTCGTCTTA AGCCTCTAAC
    32881 TGATAATCTT GCAAATGCTT ATACGGTAAG TCATAAGCTG GCTTTAGGAC TTATTGATAG
    32941 AAAAAGCGAT GAGGCTTATG AAGCTGCTAT TCTCTTTGTG GTGACTCTTT ATATCTTAGA
    33001 GCGTATCCAG TTTATGGCTT CTTTTGCTAT GACTTTCTCT ATTGCCAAAT CGGGTATGTT
    33061 CATGCCCATT GGTAAAGCTA TTCAAAAAAT CTGTCAAGAC GAGTATGAGA TCCACGCTCG
    33121 TGCGGATCTG GAGATACTGC GTATCGAGCT GAGTACTCCT CGCGGCCAGG AGATGGTCGG
    33181 AAAACTCAGA CCTAACATCC AGCAAATGGC TGATTTGACA CTAAATGCTG AAAAAGACTG
    33241 GTGCCAGTAT GCTTTTGCAG ATGACCAAGA ACTGCCTGGA TTAGACGCGG ATAAGTTATT
    33301 TAACTTTACG CTTTACTGTG CAGATGAAGT CTATACGGTA CTGGGTTTAG ATAAAAGCGG
    33361 GTATGTCTTT CCTGAGAAAA ACCCTCTGCC GTTCTTAAAA GAGTGGTTTA ATATCGGAGA
    33421 CGTACAGTCT TCGCCTATGG AAGAGAAACT CGGTAACTAT ATGCTCGGGA TGATAAGCCG
    33481 AGACTTAGAC GAGTCTGAAG TAATCGATGT CGACCTCTAA AGTAATTAAC TAAAAAAGTA
    33541 GCCCACAGTC CTGTAGTCGG GACTGTGGGC TACTTTGTTT ATTACTGATT TAATCGGGCT
    33601 GTAATATAAA CCTACATCAT CTTGTTGACT GTAACCTCAT TCTTCTTTAA GTTTAGGTTA
    33661 TTTTTATAAA CCCGGAGAAA CAGCATGGAT GCAAAAATGA ATTTTCCAAA GAAGAAAACA
    33721 CAGCTTGATG CACTTTTAGG TTTGGATTCT GACAAAGAAG AAAAAGCAGG TAATAATAAG
    33781 GAATCGGGTA TCGATATCTT TAAAAACTTT GTTAAAGTTG TCAACCCATC TGAGATGGTT
    33841 CGGTATTCTT TTATGGACCA GACAAAGGTA TTTCCTGGAT TTATCCAGAA TTTAAAACAC
    33901 ATGGATCCCA GTGGCGGAGA AACTACGCAG ACCATGTATT TTAATACAGG TGAAGATACG
    33961 GCTTACATAT CTGACCGAAG AGGTGTCGTC GTCGAAGTAA ATCCAGTCGA CCGTATCGCC
    34021 GCTAAGAAAG ACTTCGACAA AGTCAAAGAA ATGCGTAAGC AGACAGCTGC CGAATATCGC
    34081 AGAAGTACGG CTCAAAGCAA TCATAACCGC GAAAAGTCAC CTACTGGAGA TGTTGCGGAT
    34141 GAGTTCTTAT TTCAATATAT GCTATCGGAA GAAGAACGAT CTAAAGAAAA CGACGGTTAC
    34201 GTATCACTTT TAAATGCGAT ACATTACAAT ATGGTGTTTG ATCGTTACAG TGACTTTAGT
    34261 AACGACCCTA ACGACCGGGC AATATCGACT TTAGTATACG TGCCTCCTAC TGATGTCAGA
    34321 GGTCAGGTCG TAACAAAGAC TTATTCCGAC AGGGAAACCC AGCGACTTCG TTATTTCAAT
    34381 GTTTTTAATA AAAGAGCTCC GGAACTTGAA GAGACACGCA GTAATCTACA TCACGGCATA
    34441 AATTTTCAGA AACTCAACTA TAACGCGCTA CTTGCTACAC AGGAACCGCT TATTAGGATA
    34501 GTGACTGTTA AAACTTTTCC GGCTTATGTT TGGAGAAATC CTTCTTTCAT AACCCGTATC
    34561 AGGCGAGAAT TTGATTTTCT CTGTAAAAGA AAAGGAAAGA TTGGGAATCG TCAAACCTAT
    34621 TATGAGAATC TAATAGAGTT CTTAACCGCC CAAGATATAC TCATGGGAGA ACCGGCAGAT
    34681 AGCAATAGAA GGCCGATAAA TCCTGAAGAA GATATTTTAT TTATTACAGA AGAGACCGAT
    34741 ATTGATATCA AATATATCAA GAAACAACAA GAGAGTAATA AAACCCTTTA TCTGGAAGAA
    34801 TTCGATATCG CTATTTCTTT TGAAGAAAAC TGGAATAGAG ACCATCCTTA TTTATATTCG
    34861 AATTCAGTCT ACCGTAATTT TCAATCTCAG CTTGTTATCC CTTATACAGC AGGGCTGCAA
    34921 GTTAATATCA TAGATAATCA AAATCGTCTT AATAGTACTT TATGGGTTAA TTTCGGTCAT
    34981 GGTAGACAGA CAGTTTATTC TATTACGCCT GTTAAAGACC CTGCACGACC TGACGGCTTG
    35041 GAATATATCG TAAAACTCTC TGACTCGCAA GATCCCGTAC GGGCTTATAT CCCGCTGGGA
    35101 GAGAGTATCG AGGATTTTCT TAATGCTATA AAAGATTATG GCATCTATAA AACACAGCAT
    35161 GATGCAATTA ATCATGCCAG GCACAGCGTA GGCAAGGAGC AGGTAGACCT GCTGAAATCC
    35221 GAGCTAGACG TGGGTGCGAA GAAAGAAGCA ATCGAAGCCG AGAGGATTAA GCGCGAACTC
    35281 GATCTCAGTA TCGAAGAAAG TCGCCGCTAT ACCGAACAGC TCAAACGAGA AGCAGAAATG
    35341 CAAATAGACA GAGCTAAGGC TGAGCGAGAC GAGCTCCTTA AACGACAAGA GTACGAGTAT
    35401 AAGGAGCGCG AGATCGCATC GAAGAAAACG ATAGAGTCTT ATAAGGTAGT AGGTGCTATA
    35461 GTTGCAGTAG CTGCTACTGC CCTAGGCGCT GCTCTCACTG TAGCTAAAGT AATGGCTAAA
    35521 ACTGTAGCAG TTGCTGCAGT AGGAGTTGCT AAAAGTTTCC TTGCTTCTGC AGGAATAGGT
    35581 CTCTTAGGTT TATTGGCGTT TTAGAATAGT AAATTGGTCA TTTCATCCAC CCCGTAGCCG
    35641 TCAGGTAAAA GTTAACCACT CTTTAAAATT CTGTGCTCCG GCCAGATTAA AGAGCAGTAC
    35701 CTTAAAGTTT TAAATATTGT TTTGAGTTTA TTAGACGCCA TCCTAAAGGA GTTTGCCTCA
    35761 TGCATGAACT TTTCTCAAAA CTTGCTTCTT CTTCCATAAA ACCAATGAAT TCGGCAGTCA
    35821 TGGAAGGATT GGCATGTTAT CATATTCCTA AAGCGCTGGA ATATGTAGAC ACAGTAATGC
    35881 GCTCGGCCAG TCATTCTTTT CCGCAAGGCT TAGAGTATGT TGGTTGCCGT CGCTGCACTC
    35941 CTGAAGAAGA ATATAACGAG AGTTGTCGTC AGAAAAACAA TAAGCGCCAA TTTGATTTGG
    36001 CTAGAAGTGA TCTGTATTTG GCGATGTTTC TCTTTACTTT TCAAGGCGAA CCTATCCCGG
    36061 TGCGGTATAT TTACCTGCCG TATGTGCTAG ATGCAGGGAT CATCCATCTT GGTGGACCGT
    36121 CCTTTCACAT AACGCCTGTA CTCTCAGATA AGGTGATTTC TCCTGGATTT AACAGTGTCT
    36181 TTGTTAAACT GCTCAGAGAT AAGATCATCT TCAAACGACT CTTTCATCCT ATTTTAATTA
    36241 ACGGGGTAGC TGAGTCTAAA CAAGTTATCT ATGCGGAAAT TTACCGCAAT AAAAACAGGA
    36301 ACTCTTCTGT ACCACGCACC ACTGACGCAC TTACCTGTGT AGGTCATTAT TTGTTTGCTT
    36361 GTTACGGAGT GTCCCAGACT TTTGCAAAAT ACTGCGGGTT TATCCCTGAG TTTGGCGGGG
    36421 AGGAAATCAA TTCAGAGACT CATCCTGCTT CTGAATGGAC CATTTTTGAG TCCAGGGGTA
    36481 TTAAGCCAAA ATCTTACCGC GATAAGTTTT ATGAGCCAGC AGGCGTGCGA GTCGCGGTAA
    36541 AAAACACTCA GCTGACTCCT TTAGTGAATC AGCTTATCTG TGAATTCTTT TATGTAGTCG
    36601 ATCATTTCCC AGATCGCATA AAGAAGGAAT ACATAGACAA AACAGATATG TGGAAGATCC
    36661 TTTTAGGCCA CATCATCTTT TCTGGTAACT TCAGCGAAGG CAAGCTACAC GGCAATATCG
    36721 TAGAGCATTT TCAGTCTTTG CGCGAATATG CCGATTTGAT AGTTATTGAA AAACTCAAAG
    36781 AGAAAGGCTT TTATATCGAA GACTTCTTCG ATTTGCTGGC TTTAATCTTA GCAGAGTTCC
    36841 ATAACTTCCT CCATCACACA GCCAGTGATA ATAACAATGT TTATCAGAAA ACATTCGAAG
    36901 TACTCTCGTA TGTGCTCTAT GACATTACTG CTGGTATTTT CAGCACCAGC TTTAAGTTGA
    36961 GTAAACTGGC TACTAAAAAG GTACTGACTG CAAAGGACGT TTCGGAAACA TTTAATAAAC
    37021 ACCTTAAAAT CGGCTCTATT TACGGCCTGT CTTCTGGTAA AGTGGTAGCC AACGGTGTTT
    37081 CCTATAGCGG CGACCATAAG TATCCGAAAA TCACTTCTAC TGTCAACCAG CAAGAAACTC
    37141 TCGCAGGATC TAACCGAGGT CGCCGAGCAC GTCGTACGAT TTCTCAAGAA CACCGCGTGC
    37201 ATACTTCAAG CCTAGAAATA GGTTCTCTTT TGTTTTTGCC AAAATCTAAC CCGACTCCTA
    37261 TCGTACGTAT TAATCCTTAC GTAGATATTG ATTTGCAAAC GGGATCGATT AAACAAAAAC
    37321 CACATTTAAA AGAACTGCTC GAGCGTACGC AAAACTTACT CTCCGGGGTT TCGCGCACGT
    37381 CCGATCAGCA GATATTTGAG AAAGGCGTAA TCGACCAAGA AGATGACGGG CTGAAACTGG
    37441 ACTAGAAGAC AGGCCTATAT CCTCTTTAGG TAAGAAGCCT GCCTTCGTTT TATTTTCCAT
    37501 AAGGACTGCC CATCATGCTT AGTGTCTCCG CCACTACACC GGCGGCGTGG TTTGATATAG
    37561 TTACGACGGC TTCTGCATTG CCAGACATTG CTTTTCACAC CACGCCGTCA ATTTCCCCGT
    37621 ACCGTAGGGA TCTCCTGGCC GCCACGCTTA ATCATCTTAA TGAATTAAAA GAAAAGAATC
    37681 CTTCACGGAT GTATTTGTAT AATTTGTTCG TGCAAAATAA CGCCATGAAT GAATTTGCAT
    37741 TAGAGCTCAT GAGCTTTATT GCCGAATACA CACAGTACAG CTATAGCAGG TATCCGAGTA
    37801 AAGTACTCTT CGAGATTATA CAGGAGAGTG TTTATACGGC CTGTAGTTTC GCATCTTCTT
    37861 TTATTATTGC TCGTTATCCT GAAATTGCAC AGCTCTTACC ACCCCAAGCC TCTGTAGACG
    37921 CCGCTAGAAA TATAGAAGCT TACTGGGAAC TCGTCAGAGA TATGTCGAAT TTCTTTCCCG
    37981 GATACCAACC TCGTTTTAAA GAACTTACAG GAGATCCATC TATGTTTCAC CAAACCAATC
    38041 CAGCAGCAGG TTATTCGCAA ATGCAACAAC CTGTGAATCC ACAGCAAGCA CAGACCAACA
    38101 TCTTCAATAT TGAAGGCAGA AGTTATGCCA AAATGCCTGA TGGCTCTATG GTTCAAGTAG
    38161 CCCTTGGTCA AGACGGCGTT TACTACGCTG TGCCTCCAGG CTCGCAAATG CCGTCTCAGT
    38221 CTATGGGCTG GCAGAACCAA CCTCGTCAAA TGTCAGGCCC TTATGGCTAC GGACAACCAA
    38281 CTGCTTCTGG TGTTTTCAAC GGAGGCCCTC ATGGCTTTGG TCAAGGCAAT CAGTATATGC
    38341 CTCCTGCTCC TGGTGCGCAA GACGATAATT TCATGCCAGC ATCAGTTCGC ATGCAAAAAC
    38401 AAAATGCAGG GCAGCCTCCT CAGTATGACT ACAGCTCTCA GGCAAACACG AATAATATCG
    38461 CAGCTTCTAC TCAAACTTTT TCTACAAGTG GTTTACCAGC TGCCAGTAAA GAGGACTGGA
    38521 AACCCAGTTT GAATCAGCCT TATTTGACGT TTTACGATCA AGAGAAATTC ACTGAAACGT
    38581 ATAGTCGCTG GGATAATGGA GACATTATCC AAAGGCTAGT AGAAATTAAA CCTCCTGTAG
    38641 GTTCAGAAAG CACCCAAAAT ATGGAACGCG ACGCCCACAT CTTGCCGACA GTCCGAGTTG
    38701 AAATAGCTAG GAAAAAACAT TTCATTAAAA CTGTTAAAGA AGTCAATGAA ATACCGACTA
    38761 AAACTATTAT CGAGCAAATC GATAAAGAAG AAGTAACTCC GGTTACCGAG CTTATCCAAG
    38821 ATTCTTGGTT TTCTTGCGTA TCTACGGCAG AGGCTATTGC TTCTGCTCAA ATCCGCCACA
    38881 AGGAAAAACA AAAAGAGAAG TATATAGACG CGTATCATAC TTTCAATAAT ATCGTCCATA
    38941 TAGTGCCAGG TAATACTAAA AATCAAAAGT TCCTTAAAAT CTTGTCCAGT GCCGATAAAG
    39001 ATTCTAACAA TGTAAGGGAA CTATTAAAGG CGTATCGTGA AAGAGCCGAT AGCAGCTTGA
    39061 ATAAGCATGA GTTGGCTCTA GACAAAATCC CTGAACTACA GGCCGAGATA ACCCTTTACC
    39121 GAAAAATAAA CGAGTATTTA ACGCAACTAG CTAATGAGTT TTTGCGTTAC AGCCTCAGTT
    39181 TGGAAGTAAA GATTGATGAT TATGTCGAGG ACTATGAAGA CCTATTGACT TATTTGCGTA
    39241 ATAGCTACAG TGACAGATAC TCGAGTAGAA TGGAATCTTT TGACAATACA GTCAATTCTT
    39301 CTTTATTGTC ATTTACACCT GCTGTAGATA CGACCCCGGT AATCGCCGGA TACGTACTGG
    39361 GAGAAGATAC GGGTGCGCTA AACTTTGATA CATTTAGCGA ACTCTCCACC GTGACTAGTT
    39421 TGACACTTAC TAGCCATGAT CTTTTTGGAG ACCGGCTAGA ACTGACCTCT GGTCCTAATG
    39481 GTATCTATGT CGATTACGAC CATAACGAAC TTCTGGGTCA GATCGCTTAT TTTGTTATGA
    39541 AAAATAAGGA ACTTCTAGGG TTTGTTACTT TTCGGCATTA CTTGGTCACC AGTGATGGCG
    39601 ATACATTTAT GGTCAATAAA GCTGTAATGG CCGATAATGG TGTTGTAATC CACCGGATTA
    39661 ATTTCACCTA AGGTGGCAGT AAAATTAAGC TATAGAGACG ACTAGGCCTA TCCAGCCTAG
    39721 TCGTCTCTGT CTCTTTTTTT TTAAATTTAC AGACCTAAGT CATCTTCTTT ATTATTTTCT
    39781 TTGTCGTCAG AAGGTTCTTG ATTTGACGTG TCACTGCCGA AATCGTCAGA AGAGCCTCCG
    39841 AAGTCAAAAT CTCCTGAACC CATACCGGAG AAGTCATCAG AGCTTTCTTC TCCTCCTGTG
    39901 TCATCAGAAG AACTTCCAAA GTCAGTAGAA GACGAGCCTG CTTCTTCGAT ACCGGCTAAG
    39961 TCTTTGGTTG TCGCATCAGC CATAGGCTGC ATAGACTTAA TAAAGTTAGT TGAATTTTTA
    40021 ATCAAAGTAT CCAAGTGATT TTTGGCTTGT CCTAAGAGAT CAACAGAAGA GTCACCTTCG
    40081 GAATCTGTTG CTGTGATTTC AGATAGTTCA GGTAAGAAAC CGTTATCTGC CATCCATTTG
    40141 CGCAGGAAAT AGCTCTTAAA AGTAGCTTTG ACTAAGTCGA TACTATTGCC TAGTTCTCCA
    40201 GCTATAGTCT GCGGCATGAT ATCCGAATTT ATAACTGCTT CAAGGCCTTT ATCGATCGCA
    40261 TCTACATATT CACTAAAAGC AGTGCTTTGC GTTTGAACTG TAGTTACATC AGGTTTAGGC
    40321 AGAGAGACAA AGAAAGAATC TAGCACGTCT TTATAAATAA TAGCTAAAGC AGCGTCCTTA
    40381 TCTTCAGCTA ACCTAGCCTG AATCTCTTCG TCGCCTGCTT TATTAATCTT CTCCACATTG
    40441 TCTTGAAGGA TCTTAAGAAT CTTATTTTTT AGATAAGGAT CATTTTCGAT AATCTTCTTT
    40501 AAATGCTCAG TGAGCTGAGG AGACAGACGC TGTCCGTAAA CTAGAACACG CTTACTAAGT
    40561 AAGATATTGT TCGATAAGAC AGTAGTAGCA AATTCTGAGT TAAAACCGTT ATCGATAGTC
    40621 TCAGGAGGGA TACCTAAGGC CATATAGGTT TGTTTTCTCA GTATTTCATC GAGCTCATTA
    40681 TCAGGCTGTT GATAAGAAGC ATTCTTTTGT TCAAATTCAA ACTTGGTATT TGGGATACCA
    40741 GGGTGGCCTT CGAAAGTAAA TTCCAAGCCT GCACGCTGGA TCCAGTCGAC TAAGTCTACG
    40801 GGAGAGTTAA TCCCAAGTGG GAAATACTGC TGACGCATAC GGATGATTTC ATGAAAAGCC
    40861 ATCTCGATCG TCTTTTGAGG ATCGGGATCG TCTTCATCTA GAGTCATATT CACATGCGTA
    40921 GTAGCAATCG CGTTCTTAGT AAGCGCCATC ACTTTAGCAA ACAAAATAAT AGCTCTCAAA
    40981 CTCATAAGCA CACGCAGGTC ATCAATTAAG CTCTTACCCA CTCCGTTATC ATAGTGGTTA
    41041 AAAGCAAAAT ACGTGCAAAG CTCTCTGGGA AGATATAGAA TACGGGTATA CTGATTAGCC
    41101 AGGCTACGTG CAAGCATAAT ACGGTATACG TCCATATTAC GGCCGATTTC TATATTGTTG
    41161 CCGTATATAC CGTTCTTTAG CCGGTCAATC AAATCTGATT CAACCAGGTT AGCATAGATT
    41221 TCATTGATAT TATCAAGCGT ATAGTCTTGT TTGCTGATAT CCATCAAGTT GTTCTTAGCC
    41281 CTCTGGAGCA AAAGAGAGCT CATACCTGCA GACTGGTCGC CCAGAGGAGT AAGTCCAGAA
    41341 GAACCTGTAT TGGACAAGAT ATTCTTAGTA ACAGGATGGC CTTCTCCGTC AATAAGAACA
    41401 AAGTATCCTA CATGGTTTTT CTCATCTCCA GGGGTATAGA CAGGGATTAC TGACTCAGTA
    41461 GGCAGTCTCA TCATTAATGG ACGAGAGAGA TTTTCCCGCA CAGTCTGTGC TGAGGTAGGC
    41521 GCAATAACGA AAGAAGCCGG TTTAGTATTA GGTCCTTTGT ACAGAAGAGC AGATAAATCA
    41581 CGGTGAGTAA TTTTTTGCCG ACCTTCTAGG GCTATACTTT TTTGAGCAGT AAAAGACAGG
    41641 TTCTTAATAA TAGACTGCGT TGCTTGCTCG CGTGCTTTTT GCACGATCTG AGAAGATTTT
    41701 AAAAGCCGGT AATCATCAGT GACCTGCACA GTTTCATCGG CAAATTTAAC AGGTATAAGC
    41761 TTTTTCTCTT TTTCAGAGTA ATACTGAATA AGCTGCTCGC CTACCGGAGA GTTGGTGTCT
    41821 ACTACAGACT CTAGTGCTGT TTTACGCACA GACAGGCCTT CAGTTCTGGG GCCTAAGAAA
    41881 CCAATAGGGC TGGCTTTTTT CATCCAGTCA TTAATCGTAC TAACCTCTTC ACGACTTAGG
    41941 CTGTAGCCGC TGTTGATAAT CTGGTCAACA GAAGACTCAG GAATAACTGC CTGAACATAT
    42001 CCGCCTGAGA CGAAGAGCAT AGCGCGCAGG ATGTCAGGCA GCTCTTCATC AATTTTATAA
    42061 ACCTTCTCAA ACTCATCTTT AATAGTCGTT GTAATTTGGC CCACGACTTC AGAAGGAATG
    42121 TTTTTAGTAT CTACTGTGAA GATGAGCTCA GTGCCCATCA TGTCCTTTGG AGAAAGGATC
    42181 GAGCTAATTA GGATCTGAGC TGCTAATTCC AGATCAGGAA AGAGCTGGAA AATGTTCTCT
    42241 GAATCGATGA TCCTTTGAGA AATACTTTGT GTAATCTGGA TACTTTGTGC TTGATCGATA
    42301 GACGTTTCGA TCTGTTTTTT AACGTCTGTT TGTACCGGGT TAACCCGGGA GGTAATTAGT
    42361 TTACTGACTG CAGCGGCGGT TTGTGGTTGT TCGCGCACCA AAGCCAGGGG TTGGTAAGAT
    42421 TTCCCAGTAG TTGCCAATTC CTATGCTCCA AAAAGAAAGA TGAAGGATAA CCTAAAATGA
    42481 GTCTAAGCGC CGTACAGGTT TATTATAATA GTTGTTTCAA TCTAAGCAAG ACGCTTTGTA
    42541 TAAAGTCAGA AGATTCTGCT AATGCGCTGA ATAATTACAT CATCGCGCAA TACGGGCAAA
    42601 GTGCAGTAGA TTTAACACAG CCGCAAACTT GGAAATACTA CCTTAACATT ACAGGGCAGT
    42661 ATCATCCGCT AGATGAGCCG ATGTATGTTA CCTCCCTCGA TAATCTACAG ACGATAGAGT
    42721 TTACTGTAGA GAATTTGATA ACTAATCCGG CAACTGCTAT AGGGTACGGG TACGGCTCTC
    42781 GGTATTATTA CAGTCTACTA GCGCAGTATC CTCAGCAAGA GCAGTTAATA CTGGGTATTT
    42841 TATATCCTGC GCAAATGAGT CAAGTCTTGA GCAGTCCTAA CTGGACTATT TTAAGCTGGC
    42901 CTAGTGATTT AATTGAAAGT CAGGAAGTTA CTTTAATTAA TGACTTACAA ACCTGGATTT
    42961 ACTTATATCA GGACCGCTGG AATGTTAAAG CCTTTATTAA TTCGGATTCG CTTTACCAAG
    43021 TAGCCCAGCA TGGTGTTTTC TACTCGCAGT TATTGATGAA AATTATCAAT TTACGCGTTA
    43081 AGAACTGCAA AACACTACAA GCTCATAGTT TTCATATTCA GCAGTATTTG GCTTCAAATC
    43141 AAGGCCTTGA TGTATTTACG CCTTACATGA CCCAAGAACA GGTTATGTTT TTGTATAGAA
    43201 ACATCCTCTA TATAGAAAGA CACCCAGGAT GGAGGCAGAC CTTTGCCTCG CTTGTCCAGG
    43261 AAATGCTTAC CAAGCGCAGT ATTCCTATAT CGGAATATTA CGTAAGACTA ACACAGGTCT
    43321 TTAATGACTA CAAGTCCACT TTAAGTTTCG ACCGGCAAGC TATTAATACT ATCGTAGATA
    43381 CTGGCGCCAC TAATAATTTT AGCTATTCTA CTTTCTTAAA TAAAACTGTA GATTCAGCAC
    43441 CTGGTAATGC TCTGATTTTT GAATCACAGC AAAATCAAAT CCTGCAAAAG ATCCAGAATT
    43501 CACCGTCAGA CTCTGTGCTT ACAAAAGACT TAGAATCGTC TATGTATGAC TATAGTGACG
    43561 CAGTACCTCA CAGACTGACT AACATTTTGC TTAACGAATG GTTGTATCTT GCTGCGAACG
    43621 GCCAATATAA CGTTATTGTT AACTTTACGG ATCCGGCTAC TTTGATCGAC TATTCGCTTA
    43681 CCGCGATAGA CGCTTTTGTT TATATGTCTT ATTTGTACAT GAAAGCATCT GGAATAACGC
    43741 CTTTAGTTAT TCCACCTTTA TTTGTACAAA AGGTTTTAAA ACCAGTCGCA CCTACTATAG
    43801 CGGAAATGAC GGCTTTTGCA GATTCAACAT ATTTAGATGC TCCTGCTTTA GCTACTTTCT
    43861 TTCAAAGTTT ACGTCCTGTT AACCAAACAG TGACTTCAAT CCAGTCTTTC TATAATCTTT
    43921 GTGTAGATAT TTTTGAATTA GGTATAAATG AATGGTATCA GATCTCTGGA AACGGGGATA
    43981 TGTACCACCG GGCAGAACTA TGGGCTATGG CAGACTTCCA GTATATCGAT ACCCCTGTAG
    44041 ATACAGGGTA TACTAATCAG AACATGGCAG CATGGTTAAA AGAGAGAGCT CTGCCGGACC
    44101 CAGAGGTGCA AGGAACCGTT TTACAAGATT TAATCAATGC TATCTGGTTA TCTGGTACTG
    44161 GTTTAGTCTA CCAGCCTCAG CTCAGCTTTG CCCAAGTACA GACTGCGATG ATTGAGATCA
    44221 TCTTAAAACT CAGCAGTTAT TCTATTCAAA TTTTAAAGAA CATTAATCCT ACTCCAGTGA
    44281 TCTTGCTTAA CTGGGCAGTC CTTCGCCCAG GAAATCAAAG AACAAGTATT TCTGCAGAAT
    44341 TTATAGTTCC TGAAGACGTA GGAGTTACTG ATACGCAGAC TACGATTAAT CAGATTTTTG
    44401 ATTTTACTTT GACGGGAACT AGTAATTCTT CGACAAATTC ATTTACCGCA GCGCATGATC
    44461 AAACCGTCTA TAAATACGAT ATCATGGCTC CTGGAAATGT GAGTTATCAA TTTATTCCTA
    44521 ACTTCAAATA TCCTGTAGGT CTTGGCATCT TTATGGTGGA GCTCGATGAA AATTCTCCCA
    44581 TGGGGTATAG TTATTACGAC CAATTAACAT CCTCGCAGTC TAATCAAATC CCCGATATTT
    44641 ATTAATCATT TTCTTTTTTC AAGGAACTCC AAGTGGAACA AATCGTAAGA ACAGTTTATG
    44701 GCGCGTATCT TCAGACCGTG CAGCTCATGG ATCTTAATTT CTCACTGATG CCCCATACGT
    44761 CGCTCAATGA GAAATTTGGT ATTAATCAAA ACGCTACGTT GCCTCAAGGC GCAGTACCTA
    44821 CTCTTAACTA TGCGGCTATC GGCAACGGCG GCCACCAAAT GGTGATCGGT GCAAATAATA
    44881 TTTCTGTGCC CGAGCCTTTG CAACATTTGC CTACTGATGC TGCTCTTTAT AATCAGCTGC
    44941 CTTTTGTGCT GCGTCTGCCT ACCAATGACC TCACTCCCAC AGAACAGGCT AATTACCGAC
    45001 TGCGTAAAAA TGTCAGTTAT AACGGTCAGG CGTATATTGC TTACTATTTG AAATCACTTA
    45061 ACCTCTCGCA AACTGCGGCT TCTATTAATA CCAATGTGCC GCAGCTTATG TATAAGACGG
    45121 TACAAAACGG CACCGTAACA TCGACTCCGT TTACGCCTAC CACTGCTAAT TTGAATCCTA
    45181 CGCCGCCTAC TACGACTACT GCTGGCGCTG TATCGACTAC CGGTAACTAC GTATCGGCTT
    45241 CATCGCAAGT TCCTTTTGTG TTGGATAATT TTGACCTGAC TGAATATTCC AACGTTGCCA
    45301 ATATTATCTA CGGGGACCCG GCCTATGCGA TTATCAGTGA AATCGCTCTT TGCTCAGGAC
    45361 TCGACCAGCC GGCTACAGGA ACTTTTAACG GTGTTGCTCA GAATTACACT GACGCGGTGG
    45421 CTGTGCAAAT CATGAATTTT ATTAGTACGT TCTATCCGGT TCAGTTTATG CAAGATAACA
    45481 TCAATATTCT GTTTGATGTG GGTGCAGTTG AGCCGTTATT CTCACTGACG TAAGCATAGT
    45541 TTGTTATATA ACACACTCCC GGAGAGCTAG CCTTAAGGGG CTCTCTCCTG GAGTGTGTTT
    45601 AAAATGAAAG TAGTGTCATG GCTTTAAGTT TCCCTCATTT CCAAGCAGGT CCTCTGCGTC
    45661 TTTTTGCCAT CGACCCGGGG ACTAATTTTC TAGGCCTCAG TGTTTTTTTC ATAGATCCTG
    45721 TCTCGTTTGC TATACTTGAA ATCGTCCCTC AAACCCTGGT AGTTGAAAGT ATTGAACAAG
    45781 ACGATACTGA TCCAGCGCAA ACATACGGAC CTCGTTTTCT TAAAATGCTT AAGATAAGAT
    45841 CAGCTTATGA AGCTTACCTG CAGCAATACC TCCCAGGCAC AGTAGTCTGC GAAGCTCCGT
    45901 TCTATAACCG ACTGCGTCCA AGCGCCTTTG CTCCATTAGT TGAGACTTTG CAAACCCTTA
    45961 AACTCAGTAC TTATAGCTTA TTGCCTCAAA CTGAGTTTTT AATGGTAGAG CCTACTGTGG
    46021 TAAAGAAAGG CATCGGCGCT CACTATATCG CCGATAAAGA GGCGATGCGG CAAGCTGTCT
    46081 TGGCAAGAAC AGATTTACAG GCATTATCTA AACAGGATTT TTCCAAATTA GATGAGCACG
    46141 CTATCGACTC TATTGCAATC GGCTATACTT ATCTACAGTG GTTTAACACA ATGACTTCGT
    46201 TTTATAAAGG ATCCCTACCA TGTTCTCATT CTTAAGTATT TTTAGTTTTG TTAAAGGATT
    46261 CTTTAGCTCG GATAATCCTA ATAGTCATAA TAACCGGCTT AATTTGACCA TCGTAGGCGT
    46321 ACTCGTAGTT TTTATAGCCA TTTTACTGGG GATGAATTAT TTTAAATCTA AAACTATTAC
    46381 CCAGCAAAAA GCAGCCGCTG CAGTTTCTCA GCAACAAATC ACAGGAGTGG TACAAGCTAA
    46441 TAGCGATTTG ACTAAAGCAA TTGAGAAACA AAAGCAGACG ACGACTGATT CCGTTCAGGC
    46501 AGTAGTTAAT ACCCAAAAAG AGCAAGAGAG CCTTAAAAAA AAAGTGTACT CTGTGAAAAA
    46561 AACGACGACA CATCAAATCC AACAGATCCA GCAAGACACG CAAGCTCAGC TCAGTCAAGC
    46621 CAAAACTCCA GAACAAACTC AGCAAATTAA AGTAGCTGAA GAAAACAAAA TCAGCCAAGT
    46681 CCAGATTGAT TCGATTTGGC AAACTTATTG CTTAGTTAGT CCTGCGGATA CTGCTTGCCC
    46741 GGATCCAAAC AGCCCGCCGT CTTCTTAAGG AAACTCTTGT CATGAAATTT CTTTTTATTA
    46801 GTTTACTGGC TTTGTCATTA GGCGCTTGCG CTACGGCTCC TGCCCCAGTG ACCATCACCA
    46861 AAATACAAAC CCAGGTAGTA GCTACTCCTG CGGAGCTTTT AAAGCCGTGT CCGGTTACTC
    46921 CTCCGCAGAG TAAGGACGCC TTCATGTCTG CGGATATGCT TGGTCGTCAA ACCTTGCTGG
    46981 CTGATTACAC TACTAGCTTG CTTAAAGATC TAGGGTTGTG TAATACCCAG ATTAAAGAAA
    47041 TCAAGATATT TCAAGACAAA CAAATCCAAC TCTATAAAAC GGATGCAAAA GAAAAGCCAT
    47101 GAGTCAAATT AGACAAATTT CAGCAGAAGC TGTCGTTGAA GTCAAAGAAA AAGAAACAGA
    47161 GCTCGTCATT TATGCCAAAC TAGATAGCTT TGACTATCTT GACGCACTTA ATACTTACCG
    47221 AGATTTTGTT CAGCTCGAAG CCTCGCTAGG AGCATCTCAG CACTGTCGGT GCCGCTCTGA
    47281 AGTTACGGTC GTCAAAGGTC AGCCACAGCA AAACATTCCT ATTTATGAAT TTACTGTTAA
    47341 AGCCAACGGT AAACGCTCTA ATACAGTTAG CAACAAGGTA GAGTATAATT TCAAGGTAGA
    47401 TTCTGATTTC TTTGAATACT TTCAAAATAC TGCAGAAACC AGGCAGATTA AAAAACGATA
    47461 TACCTTTCGG GTTAAAGACT ACGAAGTTAC AGCTACCGTA GACGGACGAG AAGATACTGA
    47521 AATTATTGTT CCTGAACTTC TCTTTGAAAT CGATGTCTTT GAGAAATCCA ACGGCTACAG
    47581 ATCTCCTTGG GTTAAGATCG ATATAGAACT CAACGATGCT TTTAAATATC TTGAGAACAA
    47641 ATACAAGCAA ATCAGCAATA TCTCATTTAC CGTTCGGTTA AAGGTACTGC CTTTTACTTT
    47701 ACATAATGGC TTCATTGAGA AAACTGCAAA CAGAGAACAA AAAGATTTGC TCGATAATCT
    47761 TTGGAGTTTT GAATTCAAAG AAAACTTGAG AACGAAGCGG TCATGAAAAA TGCAGAAAAA
    47821 TACAAAAAAC TAATACAGTC TATTAAAAAT ACGGATCAGT TTACTCAGGA AGAAATTGAC
    47881 GCAGATACTA AAAGCATCAT TATCCGTCAA TTTACCAATA TGAGTGTAGA CGATAAATTT
    47941 GAAATCTTGC AAGACGCTGT GCGAGCAGAA ACCAGCCGTA GAAAAGAGGA CATTGATACA
    48001 GGCAGGTCTG TAAAGACAGA ATCTGTCGAA GATTTTAATA AGAAAGAACT TATTAAGCTT
    48061 AAGATGTTTT TCTTAAGGGG CGTAGTTATG GCCGTTCTTT TTATTGTCGG CTTATTTATT
    48121 TTAACCTATA TACTGCTTGG AACTACTGTA GTCCATACAG GAAATGCTTT AGTCAATGAA
    48181 GCTATTGCCA TTTTTGGTTA TTTATTTAAT TAGAATAACA GACAGACTCT TGCTACACTG
    48241 ACAGCCTACC CAGCTGTCAG TGTAGCAAGA GGGTATGTCT TTTAGAATTA AGAAGTTGTG
    48301 GTTCCGCTGG CCGGAGCACT GGCCGTCGTA GATGCAGCCG CTTCGACAAC GATAGCGATA
    48361 GTCGTCTCAT TAACCGTCAG GCTATAGCTG CCTGCAGTAC CAGGAGCCGT ATAGGTCAAG
    48421 GTATTGGCAG ACTGCGTCAC GGTACCGGAA GAAGCCGCCA CCGTATAAGT AATTGCCGAG
    48481 TTATAGTTGG CAATCGTCAA AGTCAGTGAC TGGCCAGTTT GCACAGCAGC ATTGCCAGTA
    48541 ATGACAGGCG TCCAGCTCAT TGGCGGTAAA ATAGCCGCAA CGTCTTGGAA ATCCTTAATG
    48601 AAAGGAGCAG CGCCTGAAGT CACTTGGGCT AAGAAAGAAT AAAGAGAAGC CCAGGTCTGA
    48661 TCGCGCACTG CCATGCCGAC TTTACCTTCT TCTGCAAAAT TAGGCACAGA GGAAGTTGCA
    48721 TATCCGCACA TGGAAGCAAT ACCGCTGTAG CCTTTAAGTG CAGCAAAGGA ATCCAGCATC
    48781 GTTTGCACGC GGGTTTGGAT AGATTCTTGA ATCGCAGCAG AAAGGCTAGG ATCAATTTTA
    48841 GAAGCATCCG GAGGCGTCAC TGCAGTGCCC ATCGGACGGG TCACTTCAAG CATATTGTTG
    48901 ACGCCCCAGG CCTTAGCCAG CAGCATCTCC ATAGGCATCG GCAGCACCGT ATACTGCATG
    48961 ACCACCTGGC TGCCTGCAAA GACTGCCTTA CTAGAGACGA CTTCAAACGG ACCCGGTGTA
    49021 GGTTTTCCGT TATCGATGAC GGGCGTATAA AAGCTCATCG GGTCACCACG GCGGGTGATG
    49081 TATTCCGCAT AAACAGGCCA TTCTACAATG GCGCCGTTGA TGACGCGTGC GTAAGTTTGA
    49141 ATTGCTGCAT TAGACATAGA AAAATCCTTT TAAATCAAGA AAAGAAAAGT AGAAGAAGAA
    49201 ACTTACGAAA TACTCAAACC GATGGCAGCA GTATCGTCAA AGATGACTGC TTTAGTTCCG
    49261 TTATCAGTCA ATACTGCACT AAAACCTAAG TTAGGTGTTT GAGGGGCAGT AAACGTTTGA
    49321 GCTAAGGTAT ACTGCGTACT GGTGAGCTGA TATAGATAAG CCTTTCCTGC TGCGTAAGCC
    49381 CCGACGATCA AAACGGTTCC TTGTGCGCTA GAGGCCACGC ACCTGCCAAA ATAGCCAGTG
    49441 ACACTCGGGT CAGGAGAAGT TAAGGTCTGG AATAGATTCC ACACTGCCCC TGTTGCTGAA
    49501 GTATAAATGT AAACCGTTTG AGAGGTACCG GCTCCAATCA TCAGGGTAAA ACTTTGACGA
    49561 CTGATTGCCA CCTGAACACC AAAGAACGTG CCGCCTGCGG GAGCATTAAT GGTTTGTGTT
    49621 AAATTAAACC CTTGGCCGCC ATTTTGATAA AGCACGACTT GATTAGTCAG ATATGCACCT
    49681 ACTGCCAGTA GACTACCTGA CGGATTAATA GAGATACTGT ATCCGAAATT ACTTGCGCCT
    49741 GTAAAAGTGA TCGTCTGCGC TAAGTTCCAA GAGGCTCCGT CATAAGTGTA GTTATAAACA
    49801 AGGGCGGAAA CGTAGTCTGC AATAAACACA GAGTTTACAC TATCGTTTAA AGCTACAGCG
    49861 TAGCCGAATT TACCACTTGC AGTAGGTGAG AGGATAGAAG CGGTTTGAGT CCAGCTATTG
    49921 TTTTGTAACT GGAATATAAA GATACGCTGA CTATCTGGAG CCCCTACTAT GAAAGCATTA
    49981 CCCAAAGAGT TCATGCTAAG TCCCATCCCG AACTTAAATG CCCCAGTAGG CGCATTAAGA
    50041 GTTTGGAAAA GGACCCAGGC TCCATTACTA AACTGGTAAA CATTAACAAA GTTACCAGTA
    50101 GGAGCTCCCA CGACCAAAGT TAAGCCTGCA GAATCCATAG CCACTGCATA ACCAAAATCA
    50161 AGACCTGTCG TTCCGTCAAT TTCCCCAGTA ATCAAAGTAG GGATATAACT GGCTTTGGTA
    50221 GTAAATGAAA CTCCTGCACT ATATGCGCTG ATTTCATTAT TAGCTCCGAT ATACTGTACC
    50281 CGCACGTAAT AAACTGCATT ACTAAGAAGG TTCTGAACAG TCCAGCTAGA TAGATTAACA
    50341 GTATCGGCTA AGCTTGATTG AACAAGGTTT AAAAAAAGCG CGTCAGTAGC TAGTTGCCAG
    50401 TTAGTAGCTT TTTGTGTATC GCTGCCTACT GACATCGCAA AAGGCGACGC CGTAAAAGTA
    50461 ACAGCAGGTC CAAGATTAAC TGCGCCTTGT ACAGGAGCGG TAATTGAAGG AGCTACGATA
    50521 GTTGGCAAAA TCACATTAAC TGCAGTCATC ACTGAGTTAA TAGTAAAGCT ATAGGTTCCA
    50581 GTATCGCTAG GCGCCGTATA GGTTAAAGTA TCACCATTTA AAACAAAGGT ACCGCCCGTA
    50641 GCACTGACGT TATACGTACC AGTTGCCACA AAGTTAGTGA TAGTATAAAT ACCCACCTGA
    50701 CCGATAGCAA GTGTCACAGG CCCTGTGATT ACAGGAGGAG CAGGCGGATT AACAGTCACA
    50761 TGGACATTGG TATCGTTGAC TATAAAGCCA GTAAATAAGG AATTAATACC GTCTGTTGCA
    50821 GGAGCTGTAT AAGTAATTTG ACTACCTGAG ATACTTACAG CTCCAGAAAT AGGTTGGACA
    50881 CTATACTGGA TGGCACTATT ATAGTTCTCG ATAGTAAAGA TAGCTGGAGT ATTTTCATTA
    50941 ATAGACGAGG GACCAGAGAC CGTCAAATTA CCATACGTGA CATTAACTAC TACGTTAACG
    51001 CCGTTAATAA TAAAACCAGA AATTTCAGGA GTAGTGGGCG CAGTCCACGT AATAGTGTTT
    51061 CCAGAAATAG AAGCTGATCC TGAAGCCATA TTAATAGAGT ACACATCTGA ACTATAATAG
    51121 TTCGTGATAG TGTAAGTATT AGTTTGACCG ATCCCTACCG TTAAAGGACC TGTGACGATC
    51181 GGATTTTGTT GATTGAGCAA AACTGTCGGA AAGTAGTTAG CCGGGATTTT GGAATCTAGA
    51241 CCAAGACTTG GACAGCCCCC AGGCTGGTTA ATTTGAAAGT TACCGATATA TTGCAAATTA
    51301 ATCGCAGCTT GCTCGGCATT GTTTGCATCC GTTCCACCTA AAGAGATGGG ACGAACTGCA
    51361 TTAATACCTA GGGGGGGTGC AGTTTGCTCA GTAGTGAGCA GGCGGGCCAT AAAACTTAAG
    51421 CCACCTTCTC AAGGCCAGAG ACGCGAATAG CCAGGTTAGA ATTATCCGAC CAAACTGCGA
    51481 TACTCTCACC TGCAGACAGA ATTAGACCAG TACGCTCGAA AATACCTCCG GCCGCAGGGA
    51541 TTTGCGCTCC GTATTCGATA TGGTCAAGCA GGCCGGGAGT TTGCGGGCTG GTAGTAATTG
    51601 CCACGCGAAT AGAAGCCACA TTGTTACCGT CAGTATTGAC TGCATTGACC ACGAGCGATG
    51661 TATACTGAAC AGTAGCCGGA GCAGTGTAGA GCGTCACATA GCCATTGGCA TTGGACATGG
    51721 ATTTACCTAA AAGACCGTTC GACATAAGAA ACCTTTATAC GAAAGAAAAG AAAAGAAGAG
    51781 AAAAAGGCTT ATCGTTTATA AATAAGCCAA ATCGATCGTC ATACTATTTT TACTTAAGAG
    51841 GCGATATACA CGGCTCCGAT CCCTGAATTT TCATAGTAGG CCCCTATCAG TGCGATATTG
    51901 CCTGTCGAAT CTAAAGAGAC GCTATTACCA AATTGGGCAT TAGCTACGCC ACTGGCCAGT
    51961 CTAACGATCT GCGTCCATGT GCCAGATATG TTCTGGAAGA TATAGGCGGC TCCTGCATAA
    52021 GAACTCTCGT AATATGCTCC AACAGCCAAG GTAGTTCCGT CTGAGCTTAT AGAGACGCTA
    52081 TAGCCGAAAT AGCTACCAGT AGCCGTACTA CCAGTCACCT CAGCAATCTG TGTCCAAGTA
    52141 CCAGATACGT TTTGGAAGAG GTAGGCTGCT CCGGTATTAG TATTTTCACT AGGAGCCCCG
    52201 ATCAGCGCGA TAGTGCCATC TGAGCTTAAA GAGACACTTT GGCCAAATCC ATTACCAGTT
    52261 ACACTGCTCG TCACCCTAGC TATCTGAGTC CATGTGCCGG ATACATTTTG ATAGATGTAT
    52321 GCGGCATTTT CATTATCCGT CCCGATAACT GCTATAGTTC CATCTAAATT TAAATATATG
    52381 CTTCCGGCAA AATAGCCGCT CCCCACTCCA CTAGTCACAC GAGCCATCTG TGTCCAGGTA
    52441 CCTGAGACAC TCTGGTATAT ATAGGCAGCT CCTATATTAG AATTTTCATT AGCGGCCCCT
    52501 ACAGCCAAAG TTGTTCCGTC TGGGCTTATC GCAATACTAT TACTAAAATG GCTACTCGCC
    52561 ACTCCGCTCG CCACTCTAGC TATCTGCGTC CATGTACCTG ATACATTCTG GTAGAGGTAA
    52621 GCGGCTCCTG CAGTAGAGTT TTCACCATAG GCTCCGATAG CTGCAATAGT ACCGTCTGCA
    52681 CTTATAGAGA CACTTTGGCC AAAATAACCG TTAGCTACCC CAGTGGTTAA ATGAGCTATT
    52741 TGCGTCCAGG TACCAGATAC GTTCTGATAG ATGTAGGCTG CTCCAACATA AGAGTTTTCT
    52801 TGATAGGCTC CGATCAGTGC GATGGTCCCG TTTGAATTGA TTGCGGCACT ATAACCAAAC
    52861 CAACCACCAG CAGCTCCTGA AGAAAAATTA GCTGTAATAG CTATAGTCGC AAAAGAGGCC
    52921 TTAGTACTAA AGCTCGATGC TGCACTATAG CTGCTAGTCT CTCCTAACGC ACCTATATAT
    52981 TGGACCCTGG CGTAGTATGT GGTACCTGCA GTTAGGCCAG TTACCGCCCA GCTAGTTAAA
    53041 TTAGTCGTAT CAGCTAAAGA CTGCTGGACT ATAGTAGTAA AAGCCGAGTC AGTGGCTAGC
    53101 TGCCAGTTAC TAGAGGCCTG AGTATCACTG CCGCTACTCA TGGTAAAGGC AGAGGACGTA
    53161 ATCGTAACGT CTGCTCCCAT ATCTGTAGCT GCGTCCACAG GAGACAAGAT ACTAGGAGTG
    53221 GCAATAGTGT TAGAAACCGT AACTACTACC GGGAAATCTA TCCCGTTAAT AGTCATCGTA
    53281 ACATTGCCTG CTGCAGCAGG GGCAGTAAAT GTCACTTGGT CTACGTTAAT ACTAATCGTT
    53341 CCAGCCGTTA CAGACGACGT ATAGACAGTT GCGTAGTTAT AGTTGGTGAT CGTGTAAACA
    53401 CTAGTCGTGC TAGCGTATAC GGAGCTCGGG CCGTCTAGAG TTACTGCGGG AGCGTCAGCG
    53461 CCTGCAGGCC CAGCAGGCCC GATAGGACCT ACTGGTCCTG TGGGACCGGT GGGACCCGTA
    53521 GGACCTGCAG GGCCTTGCGG GCCGGTAGAG CCTTGTAAAC CAGTGGCACC CTGAGGTCCA
    53581 GCAGGGCCTT GAGGGCCAGG TGCACCAGGA TCTCCGTTCT GACCAGCAGG GCCTTGAGGA
    53641 CCGGTAGGAC CAGCAGGTCC TTCGATCTTT AAAGTTAATT GTGGTTTATT TGCAAGAGTC
    53701 GATCCTACTG AAGTCAGCTC GTCAATTAGA CTTTGCATCC CGTAAGTATC ATCGATACTT
    53761 AAGGTATGGT TAATCGGAGG AAAGATCTGC TGGACGTTAG TGAGGTTATC CCATAGCGTT
    53821 GAGCGAGGGT TATATACCTG TTGAGTAAGC TGCGTGAGTA CGTACTCTAC GTTAGCGACC
    53881 CAAGGGCCAC CCATGGTTTG GTACTGTACG TAACAAGTAC CAGTTAGTGT CGTATCGAGT
    53941 ATTAAGATGC CGCCATAGAT AGGAGCGCCT ATAGAGCGGG TAGCCCCCCA GTACGGCAAT
    54001 ACGAACTGAT AGTCTTGCCC TTCTACTAGG TTTTTTAGCG GAGTAGAAGG ATCTGTGTAT
    54061 TGCAAAACAA AATTATTAAT AAAGAAAGGC GCAAACTCAG GTACGATCAG ATAGAAATTC
    54121 TGATAGTTGA AAGACTGGAC CTGATGCGGC TCACTTACAA TTAGGTTGGT CGCAGCCAGC
    54181 CCTGTCCCGT CAAACGGGTA AGAGACGTTT GAATTCGATG CCATAGGTAG ACCTTTAAGA
    54241 AAAACCCTGT ATTTTAGAAG GAAGTCAGTA GAGTCACTTG ATTTGCAAAG ACCTTTTTCT
    54301 AGAAACAGGG CTGATTTATT TATTATTTAG CTAGCGATAT AGACGATGCC GTCAGAGGAG
    54361 TTTCCATTAG GATCAGCGAC GGCTGCGACA GTGCCATTTG TATTTAAAGA GACGCTTTGG
    54421 CCAAATGCAC TGTTTACTAA GCCATTGGCC ATCCTGGCAG TCTGTCCCCA AGTGCCTGCA
    54481 GAATTTTGGT AGATATAGGC GGCTCCTTCG TAATCGGCAC CTATTAGTGC TATAGTGCCA
    54541 TCGGAACTTA AAGAGACACT AACGCCAAAA TCGCCACCTG CCACGCCACT GGCCAGTCTA
    54601 GCCATCTGCG TCCAAGTACC ATCCACATTT TGGTAAATGT AAGCCGCGCC ATCTCCTCCG
    54661 TTTTCACCAC TGGCTCCGAT CAGTGCAACA GAGCCGTCGG CGCTCAAGGA GACACTATTG
    54721 CCAAAATTAC CACTAGCTAC GCCGCTAGTC ACACTAACTA TCTGTCCCCA AGTGCCTGCA
    54781 GAATTTTGGT AGATATAGGC AGCACCGGTT TGGGAGTTTT CACTTAGAGC TCCTATTATA
    54841 GCAAATGTAC CATTTGTGTT TAATGAGCCA CTAACGCCAA AATTGCTACT TGCCACATCG
    54901 CTTGCCAGTC TAGCCATCTG TGTCCAGGTG CCTGAGACAT TTTGGTATAT GTAAGCAGCC
    54961 CCAGTATAGG AGTTTTCTTG GTCGGCGCCG ATCAGTGCGG TAGAGCCGTC TGCGCTTAAG
    55021 GAAACACTCC ATCCAAACTG GCTATTGGCA ACACCGCTCG ATACTCTCGA AGTCTGTGTC
    55081 CAGGTGCCCG ATACGTTTTG ATAGATATAT GCGGCTCCAG TAGTGGAATT CTCACCATAT
    55141 GCGCTTATTA ATGCTACAGT ACCGTCCGCG CTTAAAGAAA CGCTCTGGCC GAAAATGCTA
    55201 TTAACAGCAT TACTGCCTGT CAATCTCGTT ATCTGTGTCC AGGTACCCGA GACGTTCTGG
    55261 TAGATATATG CGGCTCCTAT GTTGGTGCCT TCGCCATAGG CTCCAACCAA TACGATAGTC
    55321 CCGTCTGCGC TTAAGGAGAC ACTATTGCCG AAATTGCTAC TGCTAACATT ACTAGTAAAT
    55381 TGAGATGTAA TAGCTATAGT TGCAAAAGAG GCCTTAGTAC TAAAGCTCGA TGCTGCGCTA
    55441 TAGCTGCTAG TCTCTCCTAG GGCGCCGGTA TATTGTACTC TAGCGTAATA GGTAGTGGCT
    55501 GCAGTTAAGC CGGTCACAGC CCAGCTAGTT AAGTTAGTCG TATCGGCTAA AGACTGCTGG
    55561 ACTATCGCGG TAAAAGCGGC ATCGGTAGCT AACTGCCAGT TACTCGATGC CTGCGTATCG
    55621 CTGCCACTGC TCATCGCAAA GGCAGAGGAC GTAATCGTAA CGTCCGCTCC CATACCTGTG
    55681 GCTGCATTTA CAGGAGACAC GATACTAGGA GTGGCGATTA GATTAGATAA AGTAACCGTT
    55741 ACAGGAAAAG TATAGCCATT AATCGTAAGG GTTACACTGC CTGCTGCAGC AGGAGCTGTA
    55801 AATGTCACTT GACTACGCGC AAGACTAATA GTACCCGCTG TAGCAGAAGC AGTATAAACC
    55861 GTACTATAAT TATAGTTAGT GATAGTATAA AGGTTAACTG TGCCAGAAGA AACAGTAGCA
    55921 GGTCCCAATA AACGAACGTC TACAGTCACG GTGCCGTCTG CTCCTGCAGG GCCTACAGGT
    55981 CCCTGAGGTC CTTGAGGGCC TGGTAAGCCT ATAAGGCCAA TAGATCCTTG AGGTCCCGCA
    56041 GCACCAGTAG GTCCCGTAGC TCCTATAGGC CCAGCTATGC CCTGAGGACC TGTAGCGCCT
    56101 GGAGTACCAG GCAGGCCTGC TTGTCCTTGC AGCCCTAGAG AGCCAGCAGG TCCTTCGATC
    56161 ACTAAAGTAG GCTGAGGCTT ATTAGCGATG GCAGCAGCTA GTGAGAAAAA CTGGTCGACT
    56221 AAGTTGTCAA CGCCAGAACT CGTATCGATA GTATTACTAA AGTTAACTGA CGGAAAAATC
    56281 TCTTGTACAT TAGTGAGAAC GTCCCAAATA ACAGAACGAG GGTCACCCAT TTCTTGCATG
    56341 ACCTGAGTGA GTACGTACTC TACATTAGCC GTCCACATGC CGCCTAAAGT CTGGTACTGC
    56401 ATCTGGCACG TACCAGTAAG CGCCGTACCT GTGATTAAGA TACCGCCATA GACAGGCTCC
    56461 CCAATAGAGC GGGTCGCAGC CCAGTACGGC AATACAAACT GATAATCTTG CCCCAATACT
    56521 AAAGTCTTCA AAGGAGTCGA AGAATCAGTA TACTCTAAAA CAAAATTGTT AGTGAAAAAA
    56581 GGAGCAAAGT TTGGGACGAT TAAATAACCG CCTAAGTAAC TAAATGAATT AACGACATGC
    56641 TGCTCATTAG TGATAAGATT TGATGCAAGT AACCCTGTTG CATCAAAGGG GTAAGAAACG
    56701 CTAGGATTTG ACGCCATGAG AGAAGCCTTT ACTGGGAAGA AAGAATTTCT ATTTCTTAAA
    56761 CTTTTAAACA CAATCACTGG ATTTGATACC GGCGCGCAGG TCATTATTGC CAATAATACG
    56821 CCTCTTATAA GGATTTGCAA ATCTAGTGAT AAAACGCAAA GGCTTTATAA AGGATTTTTA
    56881 TGTATTCTCT TATTAGTGCA TTAACGCTTG AGAACACAAC GGATGCGCAG TACGCGGTTA
    56941 CCGATGTGAG TCAAACGCCT ATTAACTTAC TCTACAGTCT CTATAGTGAA ATTTATTTAA
    57001 CACTCTCTAA TCCTTACCTG CCTGCTAATG TATATGTCAA TATGGATGAC GTACGCGTGC
    57061 AGCTCGCCGG TTATTCTGGA TTAATTTCTC AGTGGTTAGG CAATATAGGT AATATGACAC
    57121 TGCCTACCAT AGATGCTTTG CCTACTACTG GAGTCCTGTA CGCACGCTAT AGCGATGCTA
    57181 CCAGGGCTGC TTACAAATTT GATGTCTGGA AAGTAGGTTT TCAAATTCCT CTGAACTACC
    57241 CGGTAGATTT ACTACCTGAT CTTAAGGTAA GCCGCCCGGG ATATAGCACA GATGTTACTT
    57301 TAATTGATCA GTATTGCTTG ACTACTGTTA ATGGCTTTTT ACACGCTACA GATTCGGACG
    57361 GTACGTATAG CTATATTTTA AACGGTGCAC AAACTATGCG CCGTGCTAAT AATAACAATG
    57421 TAGGAATCTT GAGTTTCCTT GATATAGGAA AAGTTCAAAC TTATCCTGTC GATACGGCCC
    57481 AGGTGTACGC AGATGCTTCT AACTCAGGCA GTACCCTTAG CAACAAGATG TACTTATACC
    57541 TTAATCAAGA TACTACTGGT AAAACCGTTA TGCTCTCCTT AGGCGGCTAT TTAGTAGCTC
    57601 CTCAGGAAAA TCTCTTTTAC CAAGTAGGCA ATAATACTTT TTGCCTGCAT ACTGCGGCTC
    57661 TTCCTATGCT TGAGCGCTAT TATGAGTCTT TTCCTTATCT GGACTTATCG TCTTTAAGTT
    57721 TAGACCCCTA TCCTTTAAGC GCAACGGCTA TTAGTGCGTC TCAGTTCTTA AGTGATACTG
    57781 TACTACTGAA GTACCTGCAG TTGCCCCAGT CTTTTTGGAT CGTAATCGAT ACGCCTACTT
    57841 TGCATTTTAC TCCGCAGTAT ATAGAAGCCA GTAAGTTACC AGGCTCATTT ATCTCTGGAG
    57901 TGAAACCCAA TAATCCTTTA GTCGTAGGTT ACGGGCGTAT GGCTGAATAC TGGACAGTAT
    57961 ACGAAGACGG ACTCTACAGC ATGCATGTAG ATAACAGTTT CTTGCTTAAC TATACCTTCT
    58021 CTACTAATCC AGCAGGCAAT ACAGGCAATG TGAATAGCGC GACACTGCCT TGGCGCCCTT
    58081 ACGTACAGTC TCCTGGCTAC ACTTTACTTA TCCATACTTA AATAGATTAC TATACCTTAC
    58141 CTGCCCGGCT TTGCCAGGTA GGTAAGGTAT TTTAGCAGTT ACTGGATTAA ATTAAAACAA
    58201 CATATCCTTT TACTGATTCA CCAGACACCC CTCTTATTAC TTCTTTTAAA TAGGTCACTC
    58261 TTGTCATGAA CAAATTTCAA ATTGATAATA CGGCTTCAGG CCCCCCTGCT ATTGACAGCG
    58321 CAGGCAGCTT TACCCTTAAG CCTGAATCCG AGGCCCTTAT CGCAAGTATC CTGCCCTTTA
    58381 GTGCGACACT AAGCACTTTA AACTATGACT TACTTCCTGA AGACGTAACT CGTCAAATCG
    58441 AAGAAGATTT TTCAGATAAT GCTACTATCA TAGGCCTCAT GACTAGTAGT GCGCGCCTAG
    58501 CAGTCCTCTT AATTAGAGAA GACCCTAGCC AAAACAATCC TCCCCTCATG CAGTTTATTA
    58561 GCGTCTATGC AGACAACGTC CTATCTAAGC TAGCTGCAGC AGGAATCCGT TTTATTAATC
    58621 TATAAGGATT TAAAGATGAA AACAGCCGGG GAAAAAGAAT TAACCGTTTA CCGAGAAGAG
    58681 TTTGTGCAGG AATGGGAAGC TTATAAGCAA GAGCTTTTCA AAACCGTTAT GAACGGCCAG
    58741 ACTTACTATA AGAATAAAAA CATGTTTATA AAAGATCCGG TACCCTGCAA AAAATACCAC
    58801 CTACGGCAAG AAATCCATTT TTTCCATAAT AACGAACTTG TCGATATGGA GATTAATCCA
    58861 GTCTTTAAAA TCATCCGTCC TTTTGATATA CGGCTAGGAT GGTTTAATTT AACTCAGGAC
    58921 TCTAAGCAAG GTATACTAGA TTATGCAAAG GTATTTAGAT ACCGTGTAGA GCTCAGTCCA
    58981 TACCTGAACG TAGGTCTTTA ATTTTATTTC TTTTAAAAGG AACCTGTATG AAAATCATCA
    59041 TTACTCCGTC CGGTAGTAAT ATTACATTCT ATCCTGAGAA TAATAATTTA TTCTTCGGCT
    59101 TACGAAATGG AAAATTCAAG TATACGCTAG CCTCGGCTAA TAATGCCTTT GGAGCTGCGT
    59161 ACGATTCAGA CTTTCAAAGA CTCTTTATTT TTGATAAAAC TGGATATGTA AAGGACTTTC
    59221 ATCTTCATTA TACGCACTAA GAACTAGTAT ATCTAAAAAT CTCTCCCAAC GGTAAGTGCG
    59281 TCTTCATAGT AACTTACCTG GATAACAAAA CCGTACGCCA CCGTGTTTAT ACTATTAGCG
    59341 ATACCCTCCA GTTAGAATTA GAAACTGCAA AAGATCTCAA AGAAAAGATT TATCCTGGCA
    59401 CTACTCATGA AGCTGTCTTT ATTTCAAACG GACCTGAGTG TATTGGATTT TGCGACGGGG
    59461 CTGGGTATTC CTATTATAGT AAAGCACTAG AATCTGATGA CGATAGTGAT AAAGACTGAC
    59521 TTTCAATGGA TTTTTCTACA GTCATATATC ATTACCCTGA TACTGCACCA ATAGTGGTCG
    59581 TAGTGCTTCG CCTTTAAATA GGCAAAGGGG ATTAAGATGT TGGAAGTCAA TAGTACATTC
    59641 GAAAAGACCA TCAACGGTCT TTTCGAGATT AGTCTGGGGG ATCTCCCCCG GTTCGGGGCC
    59701 ACCTTGGCAC GTCACAAGTC AGGAGCCTAC GGGCTCTTGG CAAAATATTA CGCCTTTTCT
    59761 GTCTCTTCGG AGACGGATGA AAAAGTGCTC AACGCCGCGG TTCGCCGCGC GTTGCAGCAC
    59821 AAAAAATATA AAGACATTAC CCCCGGAGTA ATCCGCGGGG TAATCGCCTC GGGGTTTAAT
    59881 TCTAAATAAT CAAACTCCTA CACTGCCGGC TCTTAGGCTA GCAGTGTAGG AGTTATTTTT
    59941 TTTTAAATAT TAGACCCGGA GACAGTTCCT GCTGCAGTAA TATTACCGCC GGACTGGATA
    60001 TTAGATCCTG CCTGGATTTC ATTACTGGCC TGGATAGAGC CACCTGATGC ATTAAAGGAT
    60061 CCGTTTCCTC CAGTAATAGC AGCTCCTGCG ACTAGGTTTA CGGCTGCATC GATACTCTTC
    60121 GCACCTGTAA TCTCCCCGTC TACGTGTAGG TCTCCTGTAA TGTGTGTCGT AGGAGAATTA
    60181 ATCGTAGTCT CTCCCGAGGC ATTTAAAGTA GCTGTTACTG TAGTAATAGT AATGCTATTA
    60241 CTAGTATTAA TAGTCGTATC TGTCGTATTA ACTTGAACTG TTTTAGAAGA GTTAATAATC
    60301 GTATCGACTG TATTGACTTC TACTTGTTCA TTAATATTAG CAGTAAGATG ACCTGCTACT
    60361 GAATCTAAAA TGATACTATT ACCTAAAGTA TCTTCTATAG TTAATGTACC TTTAGCAGTA
    60421 TCGAAGATAA CGTCGTAGCC CGCAGGTTCA CTGTCGTTAT TAGCGGTATG GAGCTGTACT
    60481 GTCTTATGCT TGGTATCGAC TTTAAACCAG TAACTAGTGG TTAAGTCAAA AGGAGTCATG
    60541 CCAGAGGGCA GATTACTAAA GGCATAGATA ACAGTTTCTT GTCGTCGCAG TGTAGGCTCA
    60601 CGGAAAATAG TATTCCAGTA ATACTGGGTA TCGTCGGCAA ACCTCCAGAT AACTACTGTT
    60661 TCATTCTTAA CGACATCGGG TGCAGTTTGC CTGTTAGAGT GCGAGAAAGG GATCCAGCTG
    60721 GCAATAATCG TATACTGTTT TTGAACTTGT GTAGTCTTCT TAGACCCTGT TGCGTCTGGA
    60781 ATAGTTTGAT TGAGCTGAGA GACAGCAGAA GCAGGGCCTT TAAAGTTAGG CAGCTCCTCT
    60841 ATAGGCAGTA CTACGATCTG GTCGCTACCC TCTTGCTTAG TTTCTACTAC GATACCTAAA
    60901 GAATAAATCC TTAGTTTTGA TTCACGGTCG GTCATGTAAA GCCTCTTTTT CTAAATGAAA
    60961 TCATAGCATG AATAGGCAGT GTAGGAAAAA GTATAGTGTA GTGAGGTATC TATTGGAAAC
    61021 TTTAAAGAGC TTTATTTAAC AAAAGGCTTT CATGTGAAAA TACTCGGTAT AGAGCTTAGC
    61081 GGATATAAGA GGTTTAAAGC AAACCATATC CTGTATTTAA AAATTGATTT TAAAGAGAAG
    61141 ATTCAGCTGA TCCTAGGCAC GAATGGCAGC GGTAAGTCTT CTCTAATGCA AGAACTATCT
    61201 CCATTGCCAG CTAATAGTGC TGATTTTAAG AAAGACGGCT TTAAGCGTAT AACTGTCGAG
    61261 CATAATAAGG CAGTATATGT CTTAACGAGT GATTTTAAGA TACAAAAGCA TCAGTTTATA
    61321 AAAGACGGGC AAGAGCTCAA TAGTGGCGGC ACGCTTACAG TCCAGAGAGA CTTAGTTAAA
    61381 AAAGAATTCG GTATCACTCC TGAACTGCAC GACCTCATGA TCGGCAATGT CAGGTTTCAC
    61441 CGCATGACCC CAGCTCAGCG TAAATACTGG TTTACTCTGT TCTCACAGTC TGATTATACT
    61501 TTTGCACTAG AAGTCTACCA AAGACTTAAA GATAAGCTTA AAGATAATCA AGGGGCTTTA
    61561 AAAATAGTAC AAAATAGACT TTTACAGGAA CAGTCTAAGA TCTTAGATCC TGAAAAAGAA
    61621 AAAGAGATCC GGGAGTTTAT CGAGTTTTTA AAAAACTTAC TCAGAGAGCT CCGGCAAAAA
    61681 CAGCTCAGTC TTAAAGGTAG TCCTTTTACT CAAAGTCAGT TTGAAGCCCT TAACCAAGAA
    61741 ATTATTCAGT TTAGTAAACG GCTGATTAAG ACGACACAGG AGTTTTACCT TAAGTACCGC
    61801 GCACCTATGA CAATTAGCGA AATCTCTGCC GCTTTATTAG AAGAAGAAAA TAACGGGATT
    61861 AAGCTCCAGT CTATGATCGA CCTGAGAGAA AAAGATTTAC AGCAATATCA GCACGTTTTA
    61921 TCTCAGATAG AGAAAAATAG CCAGTTTAAT GTAATGGAAC TCATTGCTCA AAATAAGCAA
    61981 ATGCAAGTCC AAATTGAACA ACGCTTAGCG CAGACTCCTT TTTTTGAGCA GCTCAGTGAG
    62041 CAGACTGCTC AGTTAAATAT AGCGGCTATA GAGCAGCAAG TATCTCTACT CTCAGAAATC
    62101 GAGCTCTCTG CTTTAGAAAT AGCAGCTGAG ATTAAACCCG ATCCTAACAG GCTACATACT
    62161 AAAGAAGCTT TTGAGCGTTT AAGAGAACAA CTGGCTTCTA CTAAACTGCG TCTTCAAAAT
    62221 AATGAGCGCG AGCTCTCTCT TAGCCTTAAG ACTCTAGAGC AGATGGAGCA CGCCAGATCG
    62281 CATAACGAGA CGCAGTGTCC TAAATGCCAG TTTGTATGGA TCCGTGACTT TGATGAAAAA
    62341 ACTCTAGCTA AGACTCTCCA GGCTAAAGAA GCTGCAATTC TGCAACAATC TACTCTTATT
    62401 AAACAGATTG AAGACTTAGA GAAGCTCCGC ACTGAGATGG AGCAGTTCTT TCAGTACCAC
    62461 TTGCAGTTCT ACCGTCTTAT GCAAAGCACT CCTACACTTC AGCCCGTATG GAGTATTTTA
    62521 GTTGAAGAGA AATTACTTTT TGAGAACCCA GGGCAGCTCG GTACCTTCTT CCAGCGTTTT
    62581 CGCCGTGAGT TCTCCAGTGT AAAAGATATC CTGCAACTCA AAGACCAGCT TGCTCAAAAT
    62641 AAAGCAGTTA TAGAAGAAAT ACAAAAAAAT AAAAACAACA ACTTAGAAGA AACGCGTAAA
    62701 AAGGCTCAAG TCTTAGAATC GCAGATCACT AAGTATGTAC AGGCTAGCAG AGAGTCTAGG
    62761 GCTAAAGCAC TGCTGTATAA GCAGCTAATG GATCTTTGGC AAGACTCGCT AGCGCTGAGT
    62821 CAAACTACCG AGACCCTACT TGATCAAAAA CAAGAACGTC TGGAAGGCTG GAGTCAAACC
    62881 CAGCTTAAAA CGTACTATCA AGAACTCATC GATATCGTTG AAGCCAAGAT AGAGCACGAA
    62941 ACTGTACAGA TCAATCAGAT CGACCGTATC AAACACAGTA TCGAGCTCTT TAAAGAGCAG
    63001 GCAAGCGAAC TTCAAGATCA GATAGCAGCA CTTAAGATAC TCGCCACCGA ACTCTCTCCT
    63061 AGCCAAGGAC TTATAGCCAG GGGCATGAGC GGCTTTATCG ATTTATTTAT TAAAGAAATC
    63121 AATCTCACAC TTAGCCGTAT CTGGCTATAC CCTTTAGAGT TAGTCTTAAG TAATCTAAAG
    63181 GAAGACGAAG GTGCAGAGCT TGATTATAAG TTCGAGCTTA AAGTCAATGA TGAGCAAGAA
    63241 CCTATTAAAG ATATCTCAAA AGGGTCATCT GCTATGAAAG AAGTCATCGA TTTGGCTTTT
    63301 CGAATAGTCT GTATGAAGTA CTTAGGGATC TTAGATTATC CTTTATTCTT AGATGAATTT
    63361 GGCCACACCA TGGACAGCGC TCACCGCTTT GAGGCGACTA AGCTAGTCCA TGAGTTAGGT
    63421 ATTTACGGAC ATTTCAGCCA GATCTTTCTC ATCAGTCATT TCGAGAACAG CTACGGTACC
    63481 TTTAAGAATG CACAGGCTAA TGTACTATGC GCTAATAATA TCGTCATTCC TAAGGAAATG
    63541 CAGTATAACC AGAATGCCAT TTTACAGTTT TAATTAAAAA GCCCATCCTC TCCTGCATGC
    63601 TTTTAACGGC ATGCAGGAGA GGGTAGGGTT ATTTTTTTAA ATACCTAAAG CTGTTTTATT
    63661 AGCCAGGATG TATGCTTCAA GTGCATTGAG CTTTGTTTGC AGCGATGCGT TTTGTGTTTG
    63721 AAGTATTTTA ACTTGTGCAG ACTCCGTTGT GGCCATGGTG ATTCGACCTT GCCGTGCTTG
    63781 CTGGATCTGC TGATCTGTGG TATAAGGTAC GAGAGAAGTC TTAGAAGTCA CGACCACCTG
    63841 GATTTGCGGA GTGACTCCGT ACATATCCGC TACTGCGTTA GTTAGTGCGG TTTGCAAAGC
    63901 GGTAAAGTCT TGCTCTGCTG GAACTGCTCC TAAATTAATA GCGATTACTT TATTCTGGTA
    63961 AGGTACCCCG GAGGACTGAG GCAAAGAGTC GATAAAACGT ACAGGCACAT ATAGCCAGTG
    64021 TCCTACTTGA CTTTGCAAGC TGACGATTAC CATGCCAGCA GCTAAATCGT TTTGATAATC
    64081 GGTTGTTGTC AGTCCTGATT GTAAATAAAC GAGGCTAAGT GCGTCTTCGT TGTTATTTAC
    64141 ATAGTCGCTT AGATTTCTGA CTGCCCTGCA GGTGTACTCA TCGTCAGGTA AAGCCAGCGT
    64201 ATTAAAAGGG GCTGCAAAGG TAAAAAACCC TTTGGAGCCC ACTGGGGGAA TAATATATAG
    64261 AGGCTGTGCC ATAGAGCGTG TCTCTTAAAT CAGTTTTTAA ACACCAGAAG CACCCGAAAC
    64321 ACCGGAGCTG CCTGTAGTAC TAGTAGTACT GGGTTCGATC TTGACTTCCA TCAGGTAATC
    64381 TATATTGTTT AGTGTAGTTT GCAAATACAT GATGTTACTA CGGTATATGC GTCTAAAACC
    64441 AGAAGGCAGT GATGACAGAT CCGTCATAGT CTCTGCTATG ACTAGCATAC TCATAAGCAT
    64501 ATTAGACCAG TCTTGAGTAC CTGGGGTCAT ACGGTTAAAA TCTAAACTAT TGCTAGATTC
    64561 GGGTATGTAA TCTGGAAACA GAGTACGGAT ATTGGCAGCG CTGGCAGAGT TATTTTGCCC
    64621 ATTAACAATA AGTAAAGTAA TGTCCTTATA GTAGTGCGGC ATCACGGTAA TATTTTGCGC
    64681 AACAAAAGAA GCCGTGTAGT AAGGCACATG AGTAACTGCG TGGGTAATAT CGTCCTGTGG
    64741 ATCGGTCATA CTGGCATACA GACCTTCGAT AGTCGTAGCA GTAGGAATAG CGTAGAGATC
    64801 CCAGCGAGGA ACAATAATGA ATTCAGTTTG TTTATAGATA TCGGGGAAGA TGGTCTGCCA
    64861 CTCCGAAATC TGATGCGATG TATTTGCTGC GATGTATTGT TGAATTGCAA CTTTAACACT
    64921 GTCGAGATTA CTACCTGCTT GCCCGTAAAT TACAGCAGTC CAAGTAGTAG GCACTGCTTG
    64981 GTTACCGGTA ACGATAGGGT AATATAAAAA GGAATAGGCT TGCAAATCCG TTTCCGGATA
    65041 AATTCCTTTA GCAGTCTGAA TGCTATTAAT ATAAGAGGTT GGCGTAACTG CAGCAAGTGC
    65101 CTGATCGACA GCCGTGATAG TTTGGTAAAA TTGATCAATA GGTACCAGTG GCGGCACGAC
    65161 TACGATATCG AACAGATCAT ACTGCGCTTG GAAAGAAGCG TCGCACAACC AGATCTTTAA
    65221 AATACTGCCG CTAGGCGTAT AGGTCAGAGA AATCCACTCA GGCAAAGTGG TCGATCCGGC
    65281 CTGAGTAACA AATTGACCGA TGGCGATATT GCTGGTGCTG CCGTATGTCT GTGCTGCTAT
    65341 ATAGTCAAGA AAATCCTGAG CTACAAAAGG CAGATTATGC GCTGTTGCAT AATTAATAGC
    65401 GTCAGAGACT ATCGTAATAA GTAAATTAAC GATATCTTGG CCTACGGGTA CTTGACTGTT
    65461 AGTGACAGTA TCGGTACAAT TAAAAGATAC CAGCTCAAAT CCTGGCTGGC TGCTAGAGAA
    65521 CGCATTAGAA ATATTTTTCG AGTACGTCCA GGACAGCTGA GAGAGCTCGC CTAGAGTAGA
    65581 AACGCTATCG GGTTGTGCAG AGATTAAACT ATCGACCTGA ACGAAAGCCC TTAAGTTAAC
    65641 TGGATTAACG TTAGTTGCCG GAGGAGGAGT ATTGACCGCC ATGTTACTAA TTCCTTATCG
    65701 AATGAAAAGA TTTCAGAAGA TTTAAACCCT TAACCTAAAA ATACCTATGT TTGAAATTAT
    65761 TCTCAGTTTC TTAAAAGAAC TCTTATTCAA AGATCAAATT CTAGATGTCC GAAATTATAA
    65821 CTTTAATCTA GGCCGTTTGT TCTTACGAAG TTTTGTTATT TTGTCTTTTG TTTTGAACTA
    65881 TTTCCTAATT AACCGCTATA TTAAACTAGC GGACTACCAC TATAAGCTAG AGGTAGCAGT
    65941 AGTTAAATTA ATGAGTGAGA AAAAAGAATG TATAGTTATT CTGCCTGACG TTAAGCCTAA
    66001 AGGCAGTCAG TAGAAGTAAA AAAAAATCAG CACAAGCAGC AATGGTTTGA TAATGATTCA
    66061 ACCTTCTTCT TTTGCTAAAG GTTTTCTATG TTAAAACAAT TCGGTGGCGC GGTTATTTAT
    66121 ACCGACGGTT CTGCAAGGCC TAACCCAGGA TTTACAGGAT GGGGAGCTCA CGGCTATTTC
    66181 TATAAGCCGG AAGAATCACC TAAAAAAGTC ATAGTCGCTA AGCACCACTT AGTGACACAA
    66241 TACGGCTACA TCCATCAAAA CGAAGAAGGC CAAAACGAAC GGGCAGTGCC TGTTGAGCCT
    66301 TTGATGTATA TAGATGCTTT TGGAAGCGGC GATTCTAATA GTACAAATAA CGCTGCAGAA
    66361 GTTGATGCTT TTTATTTTGT CATCCAGTAT TTGTTAGATC ATGCAGCTGT AAAAGAAATC
    66421 CAAATTTTCA CTGATAGCGA CTACTTAAGA AAAGGCATTA CAGAGTGGCG TAAAATCTGG
    66481 GAATCCTCAT CTTTTACTAA ACAAGACGGA ACTGAAGTTC GTAATAAAGA GCGCTGGATC
    66541 CGTATCTTCG AGCAGATCGA TCAACTTAAA GAGCTCGGTA TCGCACTGAG GGTCGACTGG
    66601 ATTAAAGGAC ATGCCGATAA ACTCGGTAAT GAACTAGCAG ACGGCAGAGC TCTTTTAGGT
    66661 ATGCTCTACA GTACTCACCA TGAGGAGCGG CTACAGTTCG ATATCACTCC TGCAAAAGGC
    66721 TACTGGAAAA GCGATGTGGC TCGCCATCCC TTCCTAGATT TTTCACGACT TTATTTCAAT
    66781 AGCCATAAGC CTTTTAATCA AGCAGGGCAT TATTACTTTG CCAATCCTGG TAAAGATGAG
    66841 CTTCTGATTG GTAAACGCAT TCCTGATACT AGTTACTGCG TGGTCTCTTT TAAAAAGCAA
    66901 GGAGATCCTG TCATCGAAGC TATCCGGGAA AAACAGTTTG AGGTCAGTAA CGATATCAAC
    66961 ATGATTATGA TGATGCGTCT TGACCGTGTC TTTAGCCCAG AAATCTATCC TGTTCTGCAA
    67021 TCTCACGCTG ATAAAGTACT AGTGCGCTCA GGCAGAAATA ACACAGGCTT GAATTTCATT
    67081 GATCAAAAAC CAATTACAGT AGAACTCAAT CCGGCCGGAC TATCTATCAG AGCTATAGAA
    67141 GCTTTAGTAT TTCTGGAGAA TTTACTGCAG AGTTTCGTAT TCAGACGAGA TCACCCTGAG
    67201 CTGTCTTCAA AGCAAGATAA CCTAATGATC ACAGATATTA CGTCTTACTT CTTTGAGCCT
    67261 CAGACAGATG AGAAGAAGCT TAAAAAAGGC CATGTATTGA AACTAAAAGA AACCATTAAC
    67321 TCACAACTTG AGAAGATCGA GATCCCCGTT CAAGTTCTCA AGCCGGACCA AGAGCCTATC
    67381 TGGAAGAATA TTCCTCTGCT CCTGGGGATG GACGTGCTTA AAAGAAATGG TTTAAAGAAG
    67441 ATAGAAGATC AGTCTCCTAC TATTCATTTG CTTACCTGGT ATGAGTCAAT TACTTCTGTA
    67501 AGGTACGCTT GTGTTATTGA TACTGACGAT GCATGCGGCA TCTGGTCTAA TTTCTATGCA
    67561 GACCGTTTGT TTATTTAAGA TAAATAATAT GAAATAATAT TTTCTTTGTA ACGTTTACAA
    67621 TAGACCCTAT AACTGCTATG AACCTCTCTG GTAATCCCTC TTCCCTGCAG AATAAAGCAC
    67681 AGCTATATAA CCGTAGCTGG GATGATCTGC CGTTCTTTAA AAAGAAGTTT TTTGAATATC
    67741 TTAGTAATCG AACGCCTTCA AGGATTAAAC GGCTTATCTT CGTGACTTCA CTTATGGGAA
    67801 TCATTGAAGA AAAAGACCGC TTAGATAGCA AGCATAATAC GTCGCATATC AAGCGACTTT
    67861 TTATCCTGAC ACCTAAAGAC AGAGCGATCG CTAGAAATCT TAATGAAGTA CTCAACCTGA
    67921 GCAATACTTC AGATAGTTCT CTTGTCCTGC CTATGGTGGC TAAATCATTT ATATGGGGTG
    67981 ATTTTAGCCA GCATCCATAT ATCGAGATCG ATCACCAGCG CATCGCATTA ACTGAATTCG
    68041 AGAAGATTGA ACAACTCGAT CCTAATTTTA AATTTTTAAC GGCTTATCTG ATCTCTATTA
    68101 TGCCTATTTG GCTGCTATAC GGATCTTACG GCCTGATCCA TCATGACATC GTTTTACTGC
    68161 TCAAGGAAGT AGCAGGAAAT AAAAGAAACA ACCAGTTGGC TGTAGCCTAA AGACAATTTG
    68221 CAAATAGACG CCTCGCTGCT CTCCTGAAAG AGGCAGCGAG GCGTCTATGT TTTTTATGTC
    68281 TTAGTAAGTA TCGAGCAGTT TAATCAAGTA ATCTGTAGTG GTCACTACAT TTTGTGCTTT
    68341 AAAATGCAGG AATGCAACGA ACTCTAAATT CTTAGCCAAT TGCTGTGCTC CAAAGGCCAG
    68401 ATTGCGAGCA GCTGCAGGAC TGATTTTATT AATGTCTTCA GACTGCATGC GTGTAATAAT
    68461 CAAATCTAGC ATAGAAGTAA TCTTAGCCAG ATCGACCTCT AGTGATTTAA GAGCGTTCTT
    68521 TTTATGCTGC GATTCCAGCT TCGTCGCGCC TTCTATAATT TCAGGCACGT CAGACATGCG
    68581 CTTAATGACG CTGGAGAAAC GAACCCGTCC TAAGGTATTC TTGTTTTCAA AGAAAACCAT
    68641 TAATTTGGAT TTATACTCTA GAGTGGTTTT CTCGATATGA TCATAGCGGC TCTTTTGATC
    68701 CTTCGAAGAA ACCTGATCAT CTTTATTTGT AAGAAAAGAC GATAGAATGA CATGATACTC
    68761 TTGCATGAAG GAAGTAGTTT GGCCGTAGGC TTTAGATTCC AGATCTAATA AAGTCTGGAT
    68821 ATAAGCCAGT AATTCACCAT TAAATCCTTC GGGTACGTCG ATAACCGAAT CGGCGATGTA
    68881 GAGATAATTA ATCTCTTTGG CTTTTTTAAT AGCCCTGGTT TCTTGAGAAG TAAATAAATT
    68941 CAGAAAAGGC AGCTCAAGAC TGGAAGCTGT ATCTTTGAGT TGTTTGGACA AGGCGGGTAA
    69001 GAGTTGCCTG AAAATAGAAG TAGTTTCAGG TACCGTAATA GACTCTAAAC TAAGCGTGTT
    69061 AAGCCCGAAA GGTACACTGA ACTCTCGGCT CAGTGCTAAA GTGTGTTTGG CCATATAAAA
    69121 CCTATATAAG AGATCAAAAA AAGAGGCTTA AGCCTTAAAT AATTATAACT GTCAATGGAT
    69181 TAATGGGAAA AAAACGCAGC AGGTACAAAT AGACTGGACC AATAAATCAC CTCACCCTCT
    69241 TCTACCTAAG GATAAGTTCA CTATGTTACC TGTCCCCCAG TTTAACCAAA TCCCTAATGT
    69301 TAAAGTTATG CTCAATGTGG GCTGCCTGCT AGATATACCT ACAGGTGATT ATGAGACAGG
    69361 CTTGCACGGC GAGAGTATCC TCAACGGAGG TATCGGTCTT ATCACAGGAA TCGCGGGCCG
    69421 TGGTAACTTG TTTAAGTCTA CTATCATGCA CTACATCATG CTTAGTGCGG CTAATACAGT
    69481 CAATGCGGCA GCTCCTACAG CGATGCTTAC CTATGACACA GAAATCAACA TCCATGAATC
    69541 TCGTCTGATT GACCTGGCCT CAAGGTTCGA TAGTTTTGAT CCAATAACGC TGTTTAATGA
    69601 TAAACAGTGG GTTATCACAG ATAAGACTCT GTGTTATGGC GATAAGTGGT TTGAAGATTT
    69661 GCGGGCTTAT TTAAAGTCTA AGAAAGCCCA AGGTACTAAG ATTTTCTTCG ATACTCCGTT
    69721 TTTAGGCCGA GATAAGAAAA GCTTGATTCA GATGGCACTG CCTACTTTTA GTGAGATCGA
    69781 TTCGTTTTCC GAATTTGAAA CGTCAGATGT TGCTAAAATG CAAGAGGATA ATGCGCTAGG
    69841 AGAGTCAGGA GGCAATACTA TCCATATGCG CCAAGGCCTC TCTAAGACAC GTCTACTTAT
    69901 GGAGCTGCCT ACTCTCTCAG GTGTCAATAC GCATTTCTTT TTAACGACTG TGCAAGTAGG
    69961 CGATCCTATT TTGATGCAAT CAGGCCCTAT GAACCTGCCG CCTCCTAAGA AGCTGCAGCA
    70021 TATGCGCAAC AGTGATAAGT TTAAAGGAGT GCCTGATAAG TTCTTTTTCT TGACAACTAA
    70081 CTTCTGGCAA GTACTCTCGG CTAGTCCTTT GGTCAACCAA GGTACCAAGT CTGTTGAGTA
    70141 TCCTGAAGAC CCTCAAGATA ACTATCAAGG TGATGTAGAC CTTAATCTGG TCACTATGAA
    70201 GCTCCTTCGT AATAAGTCAG GCGCCTCAGG TACTACAATA GAAGTAATCG TATCTCAGCG
    70261 TGAAGGAGTC TTGCCGACTC TAACTGAATT TCACTATATT AAAAACCAAG ATAGATACGG
    70321 TATTACTGGG ACTTTGCAGC ACTATGCGTT AGATCTTATG CCTGAAATTA AGCTCTCGCG
    70381 TACGACTGTT CGCAGTAGAA TTGACGGATC TTACGCCCTG CGCAGAGCGA TGACGATCAC
    70441 TGCAGAAATG TGCCAGATGA AACAGTTGTG GCGCCATATG CCTGAGGATT TACTGTGCAC
    70501 TCCAGCCCAG CTCTATAAGG ACATCCAGGA TTTAGGATAC GACTGGAACG TACTTCTTGA
    70561 GACCAGAGGC TGGTGGACGC TTAATAACGA CATCACGGGA CGTAAGTTTT TAAGCACGAT
    70621 GGATTTACTC AATATGAGAA AAGGCCTATA TAAGCCTTTT TGGCTCTAAT AAAGAAGGAC
    70681 TAAGATATGG CTCACTTACA AAACCAGCAA TACCAGTTTG AAAAATTCAT GGAACAGCGA
    70741 GAACCGGGCG ATTTAGATTT AGTACAAATC GTCAGAGATG TGCTAGTAAC TTACGGCCTG
    70801 GAAGAAAAGC TGCGTCTTTA TTATGACACG GATGACTTTA TCTTACAAGC ACTGCCTAAG
    70861 CGCCCTGAGA TCCAGCGCTA CCTGCTTAAC AGCTATTTAG CCCTGCAGCT TCAAATGAGC
    70921 CGTAAAGATT CCATGAAAGT TCGCTACGGC CTCATGCCTA CAGGTTCTTT TGAAGATTGG
    70981 ATCACGATCT TTAAAGAGTA CGTAGCTCCT TTTATGGCTG ATCAAGATTT ACCTAAGAGG
    71041 ATTATTTAAC TATGGCCGGC AACCGATTAG CAGCTCAGAA GTTTATCCTC AAGGCTATCT
    71101 CACTTTTGAC ACGCAGCTCT TTTAATGTCA AACGACTTGA GACTTACTTT ACTAGTCTCT
    71161 CAGATAAAGC TTTTGATGCA TTTATAGACC GGCTTGAAAA AGGTGAGCAG TTCCTAACTA
    71221 TCCAGTCTCC TAATTTCTCT CAGGTCCATT TGACTGTAGA AAACAATATG GCTTTGGCTA
    71281 AAGAGCTGGG GTTAGATTTC TTTCAACAAA TCTGGGTTGG AGAAAAAGAC GGAGTTCCTG
    71341 CTTATCTAAC GCCCGAGAAA TATCTGGTTG TAGATCTTCC TCTGCGCAGA GCTTCTCAGA
    71401 CTTTGGTTAA GAAACTCTCT GTTGCTGACC ATAACCGGGC TATTGACGAT ATCTCAGGCC
    71461 AGGTAGCAGG GGATTCTAAA GCGTCTAAGA TTTCTTATCC TGAACTGCAA GTAGCTGCAG
    71521 CCATGGGACT CGATGCTAGT TTGATCGAAC TTATTAAATA TAGAGGTGGC GATGAAAAAG
    71581 GCGCCTATGC TTTAAACGGT ATGATGAGTA AGTACGGCAA AGCTTCTATT AAAGCACTAG
    71641 CTCCTTATGC CAGTGGTGTG CGCTCGACCC AGACCTTTAG AACTTATCTT AACGCCGCTC
    71701 ACCTCAGCAC AACACTATGA GTGAGAAAGT CAGTACTTTC TTTATTGATT TTGACAGTCT
    71761 GTTCGATACT CGTCTAGGTA CTCTTTTTTT GTATTCAAAA GAAGTGGCTG ATGAAAATCT
    71821 AACTATGGAG TATTTCTTAA GAGACTGCGA CGATTTCAAA GGACTGCCTT TTGAAGACTT
    71881 TAGAGAACTC TATTCTAATA GAGACAAAGC CACACTCAAG GCTAGTTTAA AAACACCTAT
    71941 GGTGGATTTT GTTTTAGAGT TTGTGGCAGG CATTTATAAA AACAGTATTA ATGGATTCGA
    72001 TAAGAAGACT CCTAAAGTAG TCTTTAATAC ATATCCTTAT AAACTTAACC CAGACGAAAT
    72061 TAAACTAATT GAAGAAGCCT GGATTTCTTT AACTAAAGGG TTTTGTTCTT TTGAATTCGT
    72121 TTATCTAAGT CAGCAAGAGC TAACTCCTGC TTACATCAGA GAAAAAATAG ATGCAATTTC
    72181 TATGTACGAC TATCCGTCAT GGCTAGAATT GCATAGTGCA GGCGATATAC TGCGCAGAAC
    72241 TCCTTCTTCA GGAACTGCCT TCTTTGGTCC TCGCTTGCAT TTTAAACGAG TTACTACAGA
    72301 GGAGAAAGCC TTTCTAAAGA ATGAAGGACT TAATCCTTTT GAAGAGTTTG AGAAAATCTC
    72361 TGCTCCTCTT TATAGTTTTC ACACACTGCA GCCTTATTTC TATAGCGCAG CTCTACTCGA
    72421 GCAAGCGCAA TTAGCTGCAA AAGACGATGC GGATGTACCT GTGAAATAAA AAACCTTGAA
    72481 GCCCCGACTA CTCTGCAAAG CCGTTTAGGC CTTGCAGAGT AGCGCGGTAA AAGGCTAGTC
    72541 GTCGATAATT TGATCGATAG CTATATTAAT AGTTCCTACA TCAAGTTGTC CAGGGACTGT
    72601 TTTCGTGCGA TAGTCTTCAT CGAGATTCGT TTTCGCAGGT TCTGCGGGAA TCTGTTTGTT
    72661 GCGGTTTTGC GTCTGTAGTA AGATATCTGC GATGAGATTC GCAGTGGCTG TTTTAGTTTG
    72721 CGAAGCGCGC TCTTCTGCTT TGACTTTTCG GCGGGTAAGG ATTTGTTTGT CTATCCCGTC
    72781 TAAAGCCATG AATAAATACC TTCTGTCTTC AACATCTGCT GGAATCTGTC CGCCTTTCAT
    72841 GACGGTAGAA ATAACTTTGC GGCGAATGTC CTGGGTATTT ACTAAGTCTT GTTGGTCAAT
    72901 AAGATCTTCA GAAGAAACAG CAGCGTCGCC GTATTCTTGC TCGCTACTCA TAAAAGGGCT
    72961 CCAGTGAAAA AATTAAGAAT GTTCTATCAT AGATATGAAG GAGTTTTTAT CCTAAAACAC
    73021 TCCATAATGA CTAAAGACCT GCTATGTTCT CCTGGTTAAA CCGTCCCAAA AAAAAGGCCG
    73081 AGGTAGTGGC ATCGCAGGCC TTAGTACTTA AAAAAATAGC TCAAGACTTA CCTCTTGACT
    73141 CTTTAATAAA CGGCTTAATG CCTAAATATT CACACTTTAT TGTCCGTACT CGTTACGCAA
    73201 CATTATCGCT TATGATACAG CGGCTGAGTT ATACCCTAGA CGCTATGAAT ACAGGCCAGC
    73261 CACCTCAGCG AGGCGGCAAA CTCTTAGAAG AGGAGGAAGT TTATTTACCT GACTTTTTTT
    73321 CTGACAGTAT CCAAAACAAA CATCAGCTTA CTCAGCATCT TCAAAAGTTC CAAGAAAAGT
    73381 CTATTGATTT CTTAACTCAG TATTTTGAAT TAGAAAATAA AGTCTCGCAT GACTTTAACG
    73441 ATACGCAAAA ACTAAAAATA GCTATGCCGA CGTATATGGC ACTGCGCTCA GTACTGGAGA
    73501 GTTTAAAAGA CTTCCATCTG GATTAAAATA AAACGATATA TTATCATTAC GACATATAAC
    73561 TATTATAATC GTCTTGTCTA GTTCATAAAT GCATTATATT TAAAGGGGTT TTAATGCAAA
    73621 ACCATCCTCA AGAAGAATCT TCGAGTTCTT CAAGCAATAG CGATAGCATA CTTGCAAGTT
    73681 TTTTCAGAGA TATCCGCAGG GGTATTTCTT TTCAGACGTA TGCTCGCAAC ATCGAGATGT
    73741 ATCTCAATAC TCGGGTCGAT TTAATGCACC GGATCAAAGA ACGCTCTAGT GCACGGGGCA
    73801 ACCTTAAGAA AGAACTTGAC CGAGATACAA TGACTTGGAA AGTTTTCTTA AGAGGTCTTG
    73861 AGATCATAGG CGCTCGAAAA CTTAAAATCC AGCTCACTCT AACAGATTCT CAAGGCCAAG
    73921 AAAAGTCTTA TGAGAAACTA GTAGTGTTTC CTTCTTCTTA TAAAACAGAT TTAACTCCGC
    73981 CAGAGCCTGC TGTAATTATA GCGGAAATTC CCAAAGACTT ATTTAACAAG GACGCCCATG
    74041 GACAGTCAAC AATTAAGAAC AGCTGAAGAA GAAATTCGCC GGCTTATCCG GTTCGAGCTA
    74101 AAAAGACTCA ATCCAGATCA GCGAAAAGCA CTGCTGACCT CGATTAATTC TTACAATGTC
    74161 CATCTTTTAC TATCTCGTCG GGAGCTGTCT TCTATTTACC AAAACTTATA CGAGACACCT
    74221 TCGCAGTATG GCATTTCGTT TTTGTTTGAC TTTACTGTCA AGCTTAACTA TTTGCTCAAA
    74281 AGGCTTTTAG ATTCTTTACC GTCATTTCTG CAGCAGGCCA TCGCTGCAAG CTACCGAGAT
    74341 TTATGGAGCA AATCTACGCA GGAGTATGAC GATACTATTT CTCCATTCGC TCATCAACAG
    74401 CAAACGTCTT ATTCGTTTGA CGATATTCTA GAACTGATGG TCGATGAGAA ATGGATTTTT
    74461 GGTTTAATGA TTTTTATTTT ATATAACGAA GAACTGCCTG AATAATTAGG TGTTTTTTCA
    74521 TGGGCTACTA GAGTCTTGCT GCAATAGGCT CTTTCATTTT GTTGATTTTG TATTTTATCT
    74581 AAAAGGCACA TTTATTATGT CAACCCAAGA CCAAACTCCT TCAGTCCAAG CGCTACAGGC
    74641 AAAGAAAACC AAAAGTAATT ACTATAATCC AGCTATGCGC GATAAGCTCC AGCAAGTATT
    74701 TAACCGAGTG CCTCCTGCAG TTGAGAAGCA AGATAAGTTG CACGGTATTA ATGTCAACCG
    74761 AATCGGGCTC GACGGAGAAG AACATATCCA TCTGGATTTC TACGGCGCAA CAGAAGTGGG
    74821 CAAACTCATG GCCATGAATA TGCGCGGCCG GTTCGATCAC CCTGTTCTAG GTAATTTCTT
    74881 GTCATTTAAA GGTCTGTGGT ACTTCCTCAA TAGTTACGAG CGAGATGACC GCATGCGAGA
    74941 GTTGACAGGG ATGGCCTTGG ATAAGTTTAA TCAAACCATG ACTCCTGTGC ATGTGCCCAA
    75001 TGTAGCTGCT ATCGCTTTAA CTATGCTCTA CAAGCGCATT ACTGCCGATA TCCGGGCAAC
    75061 AGAGCTAGTA GCTGCTAGCA CTCTGCCGTT TGACTGCTAC TGGGTTAATG AGGCAGGACT
    75121 GCGTCGCCGC CAGCGCTGGG CTTACTGGCT AGTGCCTGGG GCAGAAGAAA TCCGCCGTGC
    75181 TATTAAAGCA AACGTGCCTC CTGACTTTTC TGCGTTTATC GAACAGCTGC GCCGAGGCGA
    75241 GACTCTGGAA GATTATATTA TGCGTGAGTT CTTAGATCCC GATCAGCGAG AAATCGCTGC
    75301 TAAGAATCTG CAGCTTAAAA AGGAGAGAAA AGCAGCCGAG CTACTGGAGC AGCAAAAAAT
    75361 TAGAGAGCAG AAAGCTGCGA ATAAACAACG CCGTAAGCTC GAGCGGGCTC TACAAGCCGA
    75421 AAGTAAAGAC CAAGCTGCGC CTGTAGATGA GCATGCCTTG CCTGATCACA GCCCGCAAAA
    75481 ACTGGCTGAG TTTATTAAAA CTATCAACCA GGAAGAAGCG AAAGCTGAGC AGTCAGAGCA
    75541 GCAAGACCAG ACTGAGTACG ACGAACCGGG CTCTTTCTCT GGCTCTTTCT CTTTTACCGT
    75601 AGGGGAAATG GAAGCTTTGG GCTTGGTACA GCGCGAGCCT AGTTCAAATA CTGAAGTTGA
    75661 GAAACAAGAA GACTTGGGTA AGTCTGCTGA GTAAGTAAAT AAGCTAATGT GATCCCTACG
    75721 GCCTAAAAAG CTGTAGGGAT CTTTTTTTTT TGTTTAAAAC GACATGGTAT GATTGATTTT
    75781 CTCTTTTTCT TATAGAGTAC GCTATGGCTA TTGCTGCACA ACGCTTTACT TTTTTAGATC
    75841 AACAGACTAA TGTACCTGTT GCTAATATGC TGTCGCAGAC TTCTAGCGAC TTGCTTAATT
    75901 CTGCACAAAA TGATTTAAAA CAGCTCAGCA CCGGGCTGAC TAATCTACTT AGTACTAATG
    75961 CACTGGGCCC TATACAAAAT GCACTGCTCA GTAGTACAGG CATTTCTTCT ATTTTCTCTA
    76021 GTTTAGGGCA GGTACGTTTA ACCAAAGACT TTTTTTCTTC CGGTATTAAT TTACTGGCTA
    76081 CTCCGTCAGC TGTGCTTAGT AACGCTGCTA AAAGTCTAGC AGGTACTAAT CCCAATACAG
    76141 CTAAAGCACT TACCCAGCTA TCCTCCGCTT GTCAAAATAG TGTCCTAGGA GGCATAGGCG
    76201 CACGAAAAGC TCAGAACCCT TTAATTAGCT GCGGTGCTAC TGGCATGAGC CGCCAAGCGC
    76261 AATTAGGAGG GTGCGATCTT AATAAACTCT CTGCTGCGAT AGCTGCTCAG AGCGGGGGTA
    76321 CTTTTAACCC TACTATTTAC GATCAGTTTA ATTTAGAAAA TGCGGCTAGT TTATTAGGCG
    76381 CTGCAGGTTA TAAATCTGCG CTTTGCGGGG TTTTCTCTGC ACTTACGTCC TCTATGACGA
    76441 GTATTGATTC AGTTTCACGG ATCGCTTCTA ACTTGCTAGG CATTACAGCT ACTTCTGGTG
    76501 ATATTAAATC TGTTATCGAT ATAGGTACTT CGCTTACTAA AGGCAATGTG CCCTCTATTA
    76561 TTCCCGGAAT AAGTTCTTTG ATTTTCTCTA ACTATCAAAA ACCCAGTGAC AGCAGCGACA
    76621 GAGATTTAAG TGGACTCTAT ACGGGTCTGA GCTCTGCAAT GACTAATATC GACAGTAACT
    76681 GGAGCACTGA TGCATTGACC GGATCTGTAT GCACAAAGAA CTTAGGCGGC AGCAACGCTA
    76741 GTAATTATCA GAGCATCAAT AGTCTTTTAC TGGCTGGATC TGGATCTGAC GCGGTCAGTC
    76801 CTACTTTAGA CGGCAGTGTA AGCAGTGCAA GCTTACCGGC TACTCTTTAT GCAGCTAACC
    76861 AGTTTACACA AACTGATGTA GCTAGTAGTT TGATGAATAA CTTCTCTATT TCTATTTAAA
    76921 GAAAAAAAGA TACCAAATGC CAGACCTGCC TTAGTAAGGG CAGGTCTGGC AGTGGAGTGT
    76981 TTTAACTTCC GTTAACCGGA TTAAGCAGCG AAGAACCTCT GGAGATGCCT TCGATACCAC
    77041 GGGCTATGGT ACCCACAGGA AAGAAGCTCA GAGCCCCTGC AGTCGTCTGA TAATGAGTCA
    77101 GAGAAGCCCA ATAAGCAGGA GAGACAAACC TTTTGGCTGA ATTAATAGAT TTAGCCAGGT
    77161 TCATCTGGAT TCTAGGCATT GCATATATTT GCGAATAGAT ATCTTGACCT GCTAAAACAG
    77221 CCAAGTAATC ATTAAGTAGA GTATCACCGC TAAAGTTAGA AGCATTAAAA AGAGATCCAC
    77281 TACCTAGCGG CATAGACATG ATGCTGCTCA AGTCCACTAC ACTGAAAGAA ACCTTCATGG
    77341 AAAGAGGAGC ACCTAGGTTA GTAAATCCTA AGTTAGAAGT ACCTCTGGTA ATAGACAGAG
    77401 ATTCAATCAT CCCTGTTTGA ACTTGCACGC GGCCTCGGTC AAAGAGCTGG ACTAAGAATG
    77461 GACTTGTATA AGACTGTTTA CCCGTAGCCA GCGGCAAAGT ACCTGCTAAG AGCATGGCTA
    77521 GCGGGATATA AATATTTACC ATCTGAGATA TTACGTTACC GTAAGGACTG ATGAGTTCGA
    77581 TATTATAAGT CGACCGTGGT AGAGATGCTG ATGAGCTCTG CCAGTGTTTA GGCACATCGA
    77641 TATAGCCGTT ACCAGCTAAG ATCCCTAAAG CTCCCATAAT GGCATCGCTA TAACCGAAGG
    77701 TCAGTCCTGA TAAAGTGCCT TGTGCTACGT CTTTTACAGC ACCTACTGCA GCTCCTGCGA
    77761 CTTCGCCTAC TGCCCCGCCA ATGAGATTGC CATCACTGAG GTTAAACCTG GCTTCTCTAG
    77821 ATTTAGAAGC CTGTTGATTA ATAGTATTGG ATAGCTCGCT CTCAACAGTA GCATTTGCAA
    77881 AACTCTCAGA GATACTACCA GTATAGTCTA CCTGAAATAT AGCAAAAGAA GCTCCATCGG
    77941 AGAATTCTGA TTTTAAGAAG TCCCCAAAGG AGGTCTCTGT CGGTGCGTTT GATCCTGGCG
    78001 TATTAGCTAA AGTTGGACCA TTATCGACCT TCTGTGTTTG AGTATTTGTA GAAGTTGTAG
    78061 AAGCTGCGCG AGGGTCGGAC TCTGTGCCGC TCTTACCAGG GTTTTCCATA TAGTAGTCTT
    78121 TGAAAGTCAT TACTTTACGG TGAATGAAAT CAAAGAGAGA TGTATTTTGA ACAACTAGTT
    78181 TAGAATTGAA AACAGACCGA GCAAGAAGAT CGGGATTTTC TGGATTGTTT CTTTGTATGT
    78241 CACTAATCTT AACGCCTTGG CTATTTGCGA TTTGCGCAGT GCCTTGCTCT TGAGAGTATA
    78301 CTTTATCAAA TAACCTGTTT GCAATAGCCT GAGGCCTAGC AGCGATAGCA AACACATCAA
    78361 AGTAGCCGTG TTTATCTATA ATGCCCGGTA ATAACCGGCT AATCTGATCT AAGAAAGTAT
    78421 TAGGCAGGAT ATTACCGGAC CCGTCAACCA CTCCTGCATT AACATTAAAG AACTGACCTG
    78481 GCTGGTTAAC TGCTCCTGAT TCGGGATTAG TAAAAGACAT CGGAAAGAGG CCTTTATTAA
    78541 CCGCGATAGT ATTAACTAGC GTATTAACAG CCGACCAGTA TAAATGCATA GTCGGCTTAA
    78601 TGGTGTAATA TTTACTAGTA GGTGTACCCA GTAATGCTTT AAGACCGCGG TAGAGATAGA
    78661 TGAAAGCAGA AACACCGGGA TAAGTAATGA AAGCTGCGAT AGTGCCAATA GCTTTACCTA
    78721 TTTTATACAT CGTAGAAATA CGGCCTGTAC GTGCTAGAGA AGAAGCCGTA ATATCAGAAG
    78781 CATTAAGCAA AAAGCTTACA AGTGAGTTAA ACTGAGCTAC TCCGAATCGC ATATAGATAC
    78841 GCTGTGCGTT ATCGTCTATA GCCTCTGAGT AATAACGACC CATGCCGTAA TTACCTGCCA
    78901 CATTAGAAGG GGTTACTGGA TTTCTGCCAG GCATGATACC TTTAGAGCGG ATATCTGCGT
    78961 ACCTGGTAAA CTGAGGCTTA GGATTAATCT CAATAGAGCT GCCAATCACA GCACTAGTAA
    79021 ATTTCATTGA AGCTGTAGAG AAAAACCTGG TGACACTGTC GTAGTTATTA GTAAAAGAAT
    79081 TACTAGGAGT CATAAAAGCA ATTTTGACCC AGTCGCGATC AAGCGGGGTA TTGTCTTGAT
    79141 ACTGAGAAGA CGGATTAAGT AAAGCCTGGC CCTGCGCGTT TTCAATGATA CGCGGATTAA
    79201 TATTTGGCTC GTATTGGATA GGAGTCGTTG CCATAGCGGA TAAATTCCTT GGAGTTTTAA
    79261 AAGCACATCA AAAGATTGAC CGCTACCCCT GCGCTTTTTA CAGCAGCAGG GGTAGCGGTC
    79321 TTTCTTTTTA CTATACGCTA GGCCGTGCAG AACGGCGACT TAAATCGATA GAAGGGTTAG
    79381 GAATCGCTGA AGCTTGAGGA GCTTTAGCCT GAGCGCCAGA AGGACGCTGC GTGGAAGAAA
    79441 CCGTACTTCC TGTATTGACA GATATTTCTT TTAAAGACTG CAGCATAGCT TGCTGAATCA
    79501 TTAAAGAATC TTTAAGGATA GCACCCACAC CGTCCATACC TTTACCTAAT TGCATAAAAG
    79561 GATGGTCTTG GCCTTTTTCT ACAGGTGCAT TTCTAGCTAC TACTTCTTGT ACAGCAGGCC
    79621 GGTATGATAC TGGCATAGCA GAAGCTGTAG GTTGGCTACT GGGGGAAGCA CTAGCCGCTA
    79681 CGGTGGTAGC AGCAGCTTTC TTAGTTCCAG GAGTACTGGG GAGTACACTA ACGGCTACTG
    79741 TAGCTGCCTT CTTAGCGCCG GGAGTACTAG GAGACGCAGC CGCAGCTACT GTGGTAGCAG
    79801 CCTTCTTAGT CACAGGCGTG CTGGGAGATG CAGCCGCAGC TTTTACGCCA GCGGCTAAGT
    79861 TAGGCTTACC GTCTATATGC TCGACTTTAG CCATCGCGCC ACTTTGCGTC TGTGTGTGAA
    79921 GTTTAATACC TGCTTCTTTC TCAGTAGCAA AACGTTTGGC AACAGACTGC TGGACTGCCT
    79981 GAGAAGAGCT CCTGAAATGC GAAGGAACTG TTTTAATTTT GTAATCTTCG ATAGCTGTGA
    80041 TTAACTGCTC ATCAGTCATA TCAGTCATCT TAGTATAATC TTTTCCTGCT AAGGCTGCAG
    80101 AAATAACATT CTTAGCACCT GCTGGACCAT ACTGATCGGA AGTAGCATCT ACGATACTAA
    80161 GAACTCCGTG TCCACGGTGA CTTAAATCTA TTCCGACTGC TTTGAGCTTA TTAAGCGCAG
    80221 GATCGAGATA GGTGAGTTTA TTGTACTGAG CCTGCATTTG AGCAAAAGTA GGATCAGTAT
    80281 TGCCTAGCTG TCTCCAGACG GCTTTAAATT CTTCAGAGTT GATAGGACCA GCTGCCAAAA
    80341 GTTTTTGTAC TTGAGGAGTG CCTGAGAAAT GTTTCAAGAA GGCTTGAACT CCACCTGTTT
    80401 TAGAAGAGAG CTGGAAAGTT CCGTAGCTGG CACCTCCATA GTCACCTTGC CCGCTTGAGA
    80461 CGATAGCAGG ATTTCCGCCA GATTCAAAGA AAGCAGAAAT AGCACCGACT CCGTAAATTT
    80521 CATAGAGCTT TTTAATTTTA TTAAAAGCGC CCTTTGCAGC TCTAACGCCT TTAAGCAGTA
    80581 AATTCTCTCC TTGCTCAGAA GCTCCGCCTA AATTAGTGTT ATTAATAACT GAAGCTACCT
    80641 TTTGAACAGA CCGCTTATAA AAAGAATAGC CTGACTGCGC AGTATTAACT ACTGACTTCT
    80701 TTATATTGCT CAGGGTATTG AAGAAACCAC CCATGATAGA GGTTTGCTTA ATATCCTTTT
    80761 TCTTTTTATC TTCGGCTTCT TTCTTTTGTT TACTAACAAA AGCTTTAGCA GGATCGCGGA
    80821 CATTATCGGG ATTAGCTAAG GCTTTTAAAG GATTCTTCTT TATAGCCTCT TTCTCAGCCT
    80881 TGTCTTTACC CAGCTGTTTA TTAATATAGT CCATAGCCTT TTGGTTTTGT AGTTTCACCC
    80941 AAGCTTTATT TGCCGGAAGA CGTGGCAATT GCGGGAAAGG TGAGAGATCT ACGGTATAAG
    81001 GGCCATTTTC ATAAGCAGCT ACTTTCATGT ACTTCAAAAG CTGCTCGGGA GTGAATTTAT
    81061 CCACTTGTGT AATCTTAACT TTTGAATTAA CAGACCAAGC TGCAGCTGTA GCGTTAAGCA
    81121 GTACTGGAAT AAAACGCTCT TTTAAGTAAA GCGCAGCATT TTGTACTTGT TGCTCGTTAT
    81181 TTTTATCGAC CCCTAGCATA TCTAGGATCT TTTTCATATC GACGGCACCA CGGCGTATCT
    81241 GCGGCTGGCC TCTGTCGTTA GCTTCTATGT ATTTCTCAGC AAAGAGTTTT TCAAGATTTA
    81301 AGAAATAATG GTTATAGCTA TTAAGCTCTG GCGTTAGACC GTACTGCGTC ATACGCATTT
    81361 GCTCTAATGG CGTAACATTA TTTCGGGTAA TAAATTTAAA CCCGTAGTAA GCAGCTGCGC
    81421 CTACTGCAGC CACAGCTAAG CCGGTTAATA GAACAGGAGC AGATATTAAA GACGCTGCTC
    81481 CGCTTAAGAT GGCTCCTCCT ACATCGGCGA TTACAGGCGC TGCAGCCCAA GCACCTCTGG
    81541 CTAGCCATCC ACCAGCTCCG AGTGCAAACT TGCCCGCGCC TAAAGCTATG CGTCCAGCAA
    81601 GTCCTATACC TTTGCCTAAG CCTCCTGCTT CCTCTCCTAA GCCTAGTAAT TTACCTACCC
    81661 CAGGGATCTT AGAGAGTACC TTGCCTAGTT TACCCAAACC AGGGATACTA GTTAGCGAGC
    81721 TAAAAGCCGT ACTGAGCATA CTTTTAAAAC CTTTGACTTT GCTCATCAGG CCGCTTAGGA
    81781 CACCTGCCCC TGCACCTACA TATTTAGGAT CTAAAGAAGC TTGAGCGCTA GACTCGCTGC
    81841 GAGATCTGCG CACTTCTTCT AGTTCTTTCT CTTTAGCAGT GACCTCTGTC ATATTGGTGC
    81901 CTTTTTGAAA CTTACCCAAT TGACTAGTCA ACACGTCTTT ATATCGGTTA ATAGCTGAGC
    81961 GGCGCTCTTT TCTACCTTCC TTATTCGCTG CTTGTTCTGC TTGAGCCTCT TGGGCAGTCT
    82021 CTGCGCTTTC TTGCTGGACG GCTGCTTGTT CTGCTTGGGC GCCTTCTCCA GTAGGGCTGT
    82081 CTTTATTTAA AAAGCCGCCT AAGAGCTTAC TTGCAAAACC ACCAAGTGCT TTAACTTTGC
    82141 CGCCTCCAGG GATCTTAGAT AGCAGGCTGC CTGCTTTACC TAAGAAAGAA CCTGCTTTTT
    82201 GGCCTAGTTT GCTATTTCTA ACTCTGCCAC CTATTTGCGA GCGCAGTGCT TTGGCTTTAT
    82261 CTGTATTAAG CGCATTAACT GCACCAGTGG CTAAATCCTT AGCCCCTTTA AAAGTTCCTA
    82321 CTAGGCCTAT GCCAGAGGAG CCTACTTTAG CAGCTCCCTG TGAAGAGGGG CCTGAGTCAG
    82381 AAGTATATGA GTCGGATTCT CCTGCAGGTC CGGCATACCC TAAGCGATCT TTTAAAATAT
    82441 CTCGTATCTC TTCAAGTAGA CTATTGGTTT TATTGCCAAA AATAGAAAAA CTGGCTAAAC
    82501 CAAACGGAGT ATCGATCGCT CCTTTGTCTT TACTTTTAAA TAATTTACTT ATACGGCCTG
    82561 TTATCTTTGA AGCTATTGCT TTAACTCCAG AAGCAACTGA GGCAACGACT CCAGAGACCA
    82621 TCCCTGTAAA GTTAACTAAA GGCTTATCAT TGATATCGAC TAAGCCTTTT TTAAAGTCTT
    82681 CTTCAGTAAC GACATAGTTT CCTTCTGCGT TAACTATAGG GCCTTTAATG TCTGAGAGTG
    82741 TTTTAATGAC TTTACCTGAT TTAAGATCTA TATAAAGTCC AGCTAACATA TCCCTAGCTA
    82801 ATAAGACCGG TTTGGTCATA TTACCTTTAA CATACAGATC TCTAGGCTGG TTTAGTGTAT
    82861 TAACCAGCAT ATTCTTAATA AACAAACCAG CTTGTGCGAT ATGCCGGATC CCTGCAGGCA
    82921 GTCCTTTAAC CACAGCTGTC TGTAGTCCTT TAAATAAAGA TTCGGCTACT CGGCGCATTT
    82981 TCTCAGATAA ACCTGCGATA GGTTTTCCTT CGGCGTCGAC TAAACCTGCA TTAAGATCTT
    83041 CTTCTGAAAC GACTACGTTG CCTTGTCTGT CAGCCACAGG TCCTTTAATA TCGTTTAAAG
    83101 TACGGATGAC CTTCTCGCTC TTAATGTCGA TATAAAGCTC GCGGTTAATA CCGGCAGCAG
    83161 TCATTAAAAT CACACCAGGC TGCCTGTTTG AATATATATC TACAGGTCTG TTAAAGACGT
    83221 TGCGGATAGT ATCTCGCGTA CCTGCAGCTA AGTCTAATGC TGTATTCTTA GCAAAAGAGG
    83281 CACCTTTTTT AATAGCAGGC AATCCTTCGT TATGCATATA GTTGCTAAAG CGCCTGCCTT
    83341 TTCTGCGAGC ATTTACAGAC AGATACCTGG AGGCGCCTTT AATCTTACCG GCTAATATTT
    83401 TAGCTTTTTC TGCAGCTGTC GTCTTAGCGC GCCCTGCTTT TTCAGCTAAG TTGCCTTGTA
    83461 AGTCTTGTGC GTTGTCAAGT AAGGAAGCCC ACTGTTCCTT AGTAATCTTC TTACCAGAAG
    83521 CCAGTAGTTC CTTAATTTTA TTTAAGTCTA CGCCAGGCAT CCCGTAAGAG CCAGACCCAC
    83581 TTGCGATAAG TAAAGCAATA CGGGTAGTCG TATAGTCTAT GTTAGACAGA CTTTGGCGCA
    83641 TAGTTTTATC AGCGCCAGTT TCTCTTGATT TCTTAAGAGC GTCTAGTTCT TTGGCAAGTT
    83701 CACTCACAGC CATAGACTGT TTACCTGACA TGGAGAGCAG GTCGATCTTC TTACCACCTG
    83761 GGGCTACTTC ATCGCCTAAG TTTTTTTGTA AGTCTTGGGC CATAGGGCCT AAGTGTTCTT
    83821 GATTTGGATC GCCTTCACCT TTGCCAGGCC TGTACATCCA GTTATAAAAC TTAGTTTTCT
    83881 TAAAGCCTTC TAAGATCCCT GAAGTCTTTT GTTCTTTAAT GCCTTCTTTA GCATACCTGT
    83941 CAGAAGTTTC TGGGGCTTCG ACTTTCATGC CGTTAAGTGT CTGGCGAAGT CTCTTACCAA
    84001 AACCGTCTTT TTTATTTAGT TTAAGAGTAC CGGCCATAAA CTGTGCGTAA AGGGCGGCAT
    84061 TAACGCTGTA TTTGCCTTCG ATAGATTTAC TCAGTATCCC TGCTTCTAAA GCTTCACTAA
    84121 GTAATCCGTC TAGGGTAAAC CGCTTAACTA TCTTATCGAC AGGGATAGCT CCTCTGCCCT
    84181 GAGTGGATAG TTCTTTATAC CGGGCTAAGT CAATTTCCTG AGTACCTGAA CTGGCATTCT
    84241 TAATTAGCCC CATATTACGC AAGGATGCAA GCATCTGCGG ATCTTGAGCG TACTGCTCTA
    84301 TTACCGATCT TTTATCTCCA AGGCTCTCTC TTACGGAATT AAGTGCAATA GATGCATCGT
    84361 TTTGATTGGC GCCATACTCA GGATGGACAT CCTTTTTAAA GCGGCCAGAT AAAGCTCGCA
    84421 GTTCTTTTTG CTCTTTTTTT GGAAGAGTCG CTAAAAACGC TTCGCTTAAA AGCTGATCTG
    84481 ACGATAATAG TGCGTTCTGA TCTAAAGAAA GAGTTTTAAT ACGCTGCTTT AAATACTCTT
    84541 GACTTTTAGC ACCAAGTTTT TGATCGCCTG CTATTTTACT AGTAGCGTTT TGCAGAGTAT
    84601 AGTCAAATCC GTAACTGCCT ATGTCTTTAC GAACTTTTGC TTGTATTAAA GCATTAGAGC
    84661 GGTTACTAGA CATAAACTTA CCGTATAGCG GATTATATTC CGTTAAAGGA GTTTTATCGT
    84721 TACCAGTACG AGTGATTTGA ACTTCTCTTA AAATACGGGC TAAATAGCCA GGAATTACTT
    84781 CGTTAATACT AGTAATGGTT TTATTTGTTA AAGAGGCTGG CGCGTTAAGC TCGGCTGCGG
    84841 ACATCCTGCG AGAACCTAAA TTAGTAGCTA CTGCAGGAGG TTTTAAGAAT CCTAAACCAC
    84901 TGCGAGCTAG CTCTTTGAGT CTTTCTTTAA TACTGCCGTA TTGAGAAGTG TCTTCTTTAA
    84961 GGTAAGAGCT GTCTTTTAGT TTATCTAAAG CCACAGTGGG ATCGCGAAGT AAAGCAGAGA
    85021 TTTCCCCAAG CTTATTGTGC GCCTTAGAGC CTTTCTTGAC AAACTTTCCC CGGACTTTAG
    85081 AGCCTGCATA GCCTGCTAAA ACATCCATGC CTCCTTCAGC GAGCATGCTC GATACCATCT
    85141 CAGCAGGGCT CATGCCCGTG CTATCTAACA TATCTTTACC GCTTTCCAAG GAATCTAGTC
    85201 CCATGAGTGC GGATTCAAAA GCCATTTTAG CAGAGCCTAC TTTTTCTTGT ACTGCCGTAG
    85261 TAATGCGTTT TTTAATCGCT TCACCCCAGG CTTTGCGGCC CAGTAAGCTG CCAAAGTTAC
    85321 CAAAGCGGCC CTGTTGCTTT TTCTGATAAG CTTCACTACG CTTGATTTTC TCTTGCTCTG
    85381 GCATCGCCAT CAGACGAAGC ATCTCGTTCA TCTGCCTGCC GCTAGTCTCA AAAGCAGTAC
    85441 GCGCTAGGGC GTAAGAATCG GTCTGCACGT AAAGACTACG CAGCTGCAGC TCCAGAGACT
    85501 TACGCTGATA AGACTGATTA ATCTTATCAT TATAAGCATT AAGCCTCTGT ATACCTACAT
    85561 GGATGCCAGA GAGCAGCGTA GCTGACATAT TAAAGCGCTT AAGATTAACC TGTTGCTCGG
    85621 TTAAACTCAT CGCCTTATCG AAAGCTCTTT CTTTGGCTTG CTGTTCGGCT TGTAATCCGA
    85681 AAACAGTAGC CATCGTTGAA CTAATAGAAT CTTCTCTGGC TTGCTCTGGG TTAAACGAAC
    85741 TACCATCGCC TAAGCTCGCA CCAGTGAGAT CCTTGATTTT CTTAGTAAAG CCTTTGAGAC
    85801 GCTTTTGCTC TTCAGGAACT AACTTATCTA TCTGGCGTGC AATTTGCTGC ATGCCAGGTT
    85861 TAAGCTCTTT TACGGAGTCA TCAAAGAGCT TACCTAACTT GGTAGCTAAA TCAGCCGTAC
    85921 TGTCTAGAGC GTCTCCGTAT TCGCTAGGAA TAGCTGCTTT GGTAAGAGTA CGGTAAAAAG
    85981 ACGCAGATTT CAGAGAACTT TTAACTCCGG CTATGGTTCC TTTGCCGATA GCTTTAAAAG
    86041 GCACGGAGCC TTTTTCTCTA GTATCTCCGC CTAAATCAAA AGAATCCGAG AGATCGTCTG
    86101 AACTATTTAA AAAACTATCG AGGTCAAAAT CATCTGCTGA TTTGCCCGAT TTAAAACTTA
    86161 CCTTTTTAAC CATAATAACA TACACCTTCT TAAAAGGGTC TTGCAGGGCT ACTTTCTATA
    86221 GCAATTTCAA AGGATTGATC CGATGTCTAC AAAAATGATT CCGTTTAATT TAAGCCTTTT
    86281 ACAGCTCACT GCAGAGCAGC TTAAACTCTT AGGGCGCATT AAAGTACTTG ATACTTATAT
    86341 GCCGTCGAGC CGGCAATTTC ACCCAGAAGG ATTGTTTAGT ACTGAGATTT TTGGCCGAGT
    86401 CGGTCTAGAA TCGCGTAATA CTACTTTCGG ATATATCCAT CTTAACACAG TGATCTTGCA
    86461 CCCGCTAATG TACGAAGTCT TAGATAATCT CAAAGGCTTG TATACACAAA TCATGCAGTC
    86521 CAAAGCCTAC GCTGTATGGG ATGCTAACCT GAGCGACTTT GTAAAATCTG ATCCGGTTAA
    86581 AGGCCGTACT GGATATGCCT TTTTCATGTC TCATTTTAAT GAGTTGCAGT TTGAGAAAAA
    86641 CCAAAGCGAT AAAAGGACTT TTAATATAGC TTTGATGGAC AAGTACCGCA AGAAAGCTAT
    86701 GCTCACCGAT GTTCTTGTGA TGCCTGCAGG CTTGAGAGAT CATGAAATAG ATGCAACGGG
    86761 TAAACCTAGC GAAGACGAGA TTAACGGTAT TTATAGAAAA ATCTTAAGCC TATCTAGTCT
    86821 TTTAAATAAT CAAAACAAAT TAGCTGTCGA TCCAAGTTTT GATGGTCTTC GGGCGTCGCT
    86881 ACAGGCTAGT GTCTATGAGC TCTTCGATTA TATCAGGAGT ATCTTAGAAG GCAAACACAA
    86941 AATGATCCTA GGACGGTGGG GATCTCGGCG CATCCAGAAC GGTACGCGTA ATGTTATTAC
    87001 TACTGTTAAT CATGAAACTA AAGAATTACA GTCTGAAGTA ACCATAGGTG CTAACGACAC
    87061 GGTAGTAGGC CTTTATCAGT TTATGAAAGC CACTCAGCCT AAAATGGTCC ATGCACTGCG
    87121 CAGTGGACTG CTCTCGCAAG TCTTTACAGG CCCTGGTACG ACTGTTAAAT TAGTAGGCGG
    87181 CGACTACCGC GCAGAGCGGC TCGAGCTCTC AGGAACAGAA TACGATACCT GGATGACTAC
    87241 CGAAGGAATC GAAACCCAGA TTAACCAGTA CGGTGAAGAA GGCAGGCGCC ATCTTCCAGT
    87301 TACTTTAAGA GATAACTATT ATCTAGCCTT AGTTTACGAT GACGGTAAAA CAGTAATGAT
    87361 TTTACAAGAC ATAGATAACT TACCGGATAA TTTAAATAAG AAGAATGTAA GGCCTATTAC
    87421 GTATACAGAG CTTTTCTACT TTAGTGCTAA TACATATTAC CGGGAAGTAT CGGGTTTCTT
    87481 TACCCGCTAC CCTATTACCG GGTACGGCAG TATTTATCCC TGTAATATTT ATTTAAGAAC
    87541 TACGGTGCCT TCTAAACAGG TTACTATGAT GCCTTTTGCA GGGCTATGGG AAGAGATGCG
    87601 TCTTACTCAG TACCCTATAC TAGGAGCGGA TTTCATGAAC TCTATGGCTC CGAGCAATAC
    87661 TCACTTGGCC AGGCTAGGCG CAGACTTTGA CGGAGATACT TGTAGTTTGA ATATAGTTTA
    87721 TACAGATGAA GCGGTATCGG AGATCAAAAA CTTACTGACT CAGCGCAGGT ATTATGTCGA
    87781 TGTGAATAAT CACATGAACT TTAGTGCCGA TAATGATGCG CTCAGTGTCA CTTTGGCTAA
    87841 CATGACAGGC TAACTCTATG AAACCAGCAA ACCGCGCGGC CGTATATGCG GCTGCTCTTT
    87901 ACCCGGATCT CGCAGAAATA GCCAGAGAGC ACGGCTACGC TTTAGCTGTT CACGGCTCTT
    87961 TAGCCAGAGA TTTTGATTTA ATAGCTGTGC CTTGGCGGGA AAAAGAAAAG GTTTCTGCGC
    88021 CTAAGACAGT AGTTAAAGCT ATGAAAAGTC ACTTCGCCAT TCGGGAAATC GGCGAGTCCG
    88081 ATGTCACCCA CCATGGCCGT ATTCGTTTTA CCCTCTCAGT GGGTTTCTCC GATAGTTTTG
    88141 TGGATTTATC CTTCATGCCT GTTCTTTGAA TTAAGGATTC TTTGCGATGT TATTAGCCTA
    88201 TCCTATTTTT TACCGCAATT ATGGCGTTCG AAGAGCACAG CAACTGGCTT TTCCAAAAGT
    88261 CAATGGCATG GACGCTTTTC ATTTTCCAAG AAACTCTTTG TTTCACTACG TACCTGAAGA
    88321 CGATTCTCAA ACCGATCCGG ATACCGACTC TTTGTATTTT AAAGGATACA CTAAGAGGTT
    88381 TTTGATCGAT TATGTCTATA CTTTAACCTC TACAGAAGGC AATCCTCGCC ACCGCTCTTT
    88441 TAGTATCCGT ACGATGGTGC TGCCTTTCCT TCACGCACAT AAAGAGTTCC GCTATATTAA
    88501 AGAGCCTTAT ACTACTAGTA CAGATATTAA TACCTTAATG GTATTAAACT ACGGCTATCT
    88561 GGATAAGTTC TACATTTATA ATAAGCAGCT GATGACAGGC TACTGGAAAT GGAAGAATTT
    88621 ACAAAATACG CTTTGGGCTA AAGTAGAAGA AGTAGCTAAG AGTAGCGACC GCAATCAGTT
    88681 TGTATTCTTC GACGTGCCAG ACGGCTTACC GGCAATGAGC TACCTTCGGG TCTTTGAGAA
    88741 GAAGACTAGC CCTGCGCTAC TGAAGATTTT TAATAATCCA TTTAAGTTGT TTGTCTTAGA
    88801 AGTCTGGAAG TGGTTAGGGG AAGAAACTAG GCAAACTAGT ATTTTAAATC AGATCAGTTC
    88861 CGAGCATTTG GCTAATATTA ATTTAGTCTT TATGCGAAAC GGCAAATGGA TCGTTTTTAA
    88921 TCTGGGTTAT TTAGATCAGT GGCTTTTAAG AAAAGGCCAA GAAAAGTCCG GCAATGTGGC
    88981 ACAATATCCG GAACTGCTAA TTAAAAAGCT ATTTCTTAAA ATGATCATGA CTCTGCAAAG
    89041 CCATGTGGTT GAACTGGCTC AAGATGCAGA AAACACTCAA GAGCAAGAGA CAGAAGAAAA
    89101 TGAAAACTTG CCTGAAGATT TAGAAGAGCA AGATCAAAAA GACGATCTTG ATGAAGAAGA
    89161 TTCTGCTAAT AAAGAAGAGG CAGAGCATAA AAAACGCTTG TTAAATGCAG TTAAGAAAAA
    89221 AGAAACTGAA CCTAATGAAG ACGTTTCAAA AAAAGAAACA AAAGTTTTTA AAAAAGACTT
    89281 CTCTGACGTA GAGTCCTTAG ATGCGGCTTT GACTTTTTCT GATCAGGAAT TAAACGATAT
    89341 CTTAGAATCC GTCGATCAAG ACCTGGAAGA TTTAGAGAAG ATAGAACAAA AACGCTTGCA
    89401 AGAGCGAGGC ATTAAAGTAA ATGCTCACGG CGAAGAAGAA ACCGCCGCAA TCCAAAAGCC
    89461 TACTGTCACT CAGGCTGATT TACAAGTAGA AGTCTTATCT GTTAAAAGCT TAGATCAGAG
    89521 TTTGAATGAT CAGCTTAACA CTTACGCAGA TTACGGGGTA ATGCCTGCTA GCGAGTACCG
    89581 GTCAGTTAAA AAAGCGATAG AGAAGTCTGC GACACTTAAG GATCCTTACG GCTCGGACGC
    89641 ACTTATTTCC GAGGCTTCCG TAGTGACTCC GGAAATGACT ACCATAGTTC CTAGTAAAAC
    89701 AGTACTCATG TCTTCTGAGA ATATGGCTGA TCCTTCTATG GCTAAGAGTA CGCTAAGTCA
    89761 GTACGACCGG CACTATTTAG ATAATGTCTT TAAAAAAGAC ATCATGGCTG CAGTACAAGG
    89821 CGTCAAAAGG GCGGGAGTGA TCGTAGAAGA TCACAAGGTA GAGACCGAAG CTAATGTGCT
    89881 AGGCTCTTTT GAGCACCACG TCATTAAACT TCGCCCTATT GACGGAAAGT CTTCTACTCT
    89941 GCATTTTAAA ATCCCGGTGA TTAAAGAAGA CGGGACTTTT ATGAGTAACG GCAATAAGTA
    90001 CATTATGCGC AAGCAGCGTA CAGACCTGCC CATTCGTAAA ATTAATCCTA CTACTGTAGC
    90061 ACTTAGCAGC TATTACGGAA AAACCTTTAT AGAGCGTAGT ATCTTTGCAC GCTTAGCTCC
    90121 TGAGCAGTGG ATCGCTAAGA AATTACAATT GGCTGCTTTG GACGATACTT CAGATATCCA
    90181 TCAGGTCAGT CCGGCTAATG TTTACGATAA CTACTTTAAA GCGCCATATC TCTATAATGC
    90241 GATGGCCACG GTTTTTAAAT CTGTGGTTAC TTCTAAATTT GAACTAGAGT TTGATCACCG
    90301 GTGGCGAGAT ACTCATTTTA CTCCTGAGTT GCTTGAAAAA GCAGAACAAA AAGGAGCTAG
    90361 GGTCTGCGGG ATCTTTAAAG ACAAGACTCC TATCGTCATG TCTACGCAAA ATAAACTATA
    90421 TGCTTTTAAA GGCGACCAGT TTGTAGAAAT GGGCAGTCTT TATAAAGTAC TTAACTTAGG
    90481 CATCCAAGAC AGTCCTATAG ACTACGCAGC TGTTCGTATC TTCTCGAAGA AGATTCCAGT
    90541 AGGATTCTTA CTGAGCTATT TACTGGGTTT TGAGAAACTA CTAGTCCTCT TAGGTGCTAA
    90601 ATACAGAATA GTAGAAAGTG GGCGAACAGG CTCTTTAGCC GAAAATGAAT GGCCTATACG
    90661 TTTTAAAGAC CGGGTATTTG TCTTTGACCG TCAGCAAGAA CTAGTAAGTC TGATCTTAGG
    90721 CGGCTTTACC GCTTATAAAG ATATCGTTAG ACTTTACGAA GCCGAGCTAT TCAATCAAAA
    90781 AGAAGTATAT TTCAATATTA TCGAATCGCA GGGCATGGGC TCGATCTATC TAAAAGAAGT
    90841 CGATAATCAG AAAGCGATGT TTATCGATCC TATTACTAAA GAGATCTTAG AAGAAATGCA
    90901 CGAACCTCTA ACTCTAGAGG GTCTATTTAT CAGAAGTGCA GAAATGCTGA TGAATTATAA
    90961 TCACCCTGAT TTTCAAGACT TAAGAGCCAT GAGAATCCGA GGCTATGAGC GCGTTAGTGG
    91021 CGCCATCTAT AGAGAGCTCG CGCATAGCGT GCGCGACTAT AATTCCAAGA GCATCCGTGG
    91081 CCGCTCCCAA ATCAGTCTAA ATCCTTACGC GGTTTGGAAA ACGATTACGA ATGATAATTC
    91141 CATTAAGATC GTGGAAGATA TCAATCCGAT CCAAAATTTA AAAGAATCTG AAGCTGTGAC
    91201 TTATGTAGGC GAAGGTGGCC GAAACAGAGA TACTTTATCT AAAGACACGC GGGCTTATCA
    91261 CCCTACCGAC ATGGGTGTAG TCTCTGAAGC TACTATCGAT AGCGGAGACG TAGGGATCAA
    91321 TGCTTACCTA AGCGCTAATC CTAACTTCAA GTCAGTCAGA GGTCTAGTAG ATTTTGAGAA
    91381 GGCTGCAGAT ATTAGTAATA CTAATTTGCT CTCTACTAGT GCACTACTAG CTGTAGGCTC
    91441 AGAAAACGAC GATTAAAGAA CTCAGTATTG TAGTTCGTAT GGTCCGCAGT CATCGTAAGG
    91501 TGATTGTGAT TGCTCCTTAA TTGCTGGAAC CCCCTTAGAG TTCAACGTAC TACTGCGCGC
    91561 CGAAAGGCAA AGCGAATGTT TGATAAACGT TGAAATTGGG CAATCAGCAG CCAAGCTCCT
    91621 AAAGCATTTT GCTAAGGAGA AGGTTCAACG ACTAAGGCTT AGTCAGCCGG TAGGATACAA
    91681 GCGTATCCGA AATGGGAGCC TTCCTTGAGA GAGGAAGAAG ATATAGTCTC ATCTTTCATG
    91741 AAAGTGAAAG CAGTCCTTAA TAGGACGGAT CAGTTTAGCG AGCTGATTGA AGATCATGCC
    91801 AAAACGAGTA AATTTTGTAT CCATCCAGCA GTCGCACACA GTACCTGCGG CAGGTTACCA
    91861 TCAGGCCTAT GTACAAACAG GCTATGAGCA AGTACTACCC TACCGTACTT CTAAGCTATT
    91921 TGCTTATATG GCTGAAGAGG ACGGAGTGGT TAAAGAAATC ACACCTAACT ATATCGTCGT
    91981 AGTGTATAAG TCAGGTAAAA TAGTCAATGC CAACTTAGGC AGACAGTACG GAAAAGCTGA
    92041 AGGATCTGTT TATCCGCACG ATATCCGAAC CGATCTTGCA GTAAACTCAA AGTTTAAGGC
    92101 AGGAGACCCT ATTGCTTATA ATACAGGGTT CTTTGAGAGA GATTTCTACG ACCCTACTAA
    92161 GATTCTCTAT AAAGGTGGGC TTTCTGTTAA AACTCTTTTG ATGGAATCGT CTCAGACACA
    92221 TGAAGACTCC TCTAGTATTT CGGATAAAGT CTCTCGTGCT CTAACTACTA AAACCACTAA
    92281 AATTAAAAGC TATACGCTGG AGTTTAAACA AGGCGTTCGT AATTTAGTTA AAATTGGTCA
    92341 AGTAGTCAAA CCTGACGATA TCTTGTTTTA CATAGAAAAC GAGAGTACGG CTAATACGGA
    92401 TATCTTCGAT GATAAGAGTA TCGAGATCTT AAAGCGTATC TCTTCTCAGG CACCTAGAGC
    92461 CAAAGTCAAC GCAGTCGTAG ACCGTATCGA GATGTTTTAC CACGGGGATA AAGAAGATAT
    92521 GTCTCCTTCT ATTCGCCAAC TTGCTGATCT GTGCGACAAG GGACTTAAGA GCCGCGAAGG
    92581 TGCGTCTTTG GGTAAGAATG TCTCAGGTCA GGTAGATCAG GATTACCGGG TAGCAGGTAA
    92641 ACCACTGCTC TTAGATACTG CAGAGTTTCG TATTTATCTC ACTAGCGAAA ATAAAGCAGC
    92701 TATAGGAGAT AAGGGCGTAT TTGCTAATCA AATGAAAAGT GTCATGGGCG AAGTCATTGA
    92761 TTATGATTTA CATACAGAGC GAGGTGAGGA AATTGATGCG ATTTTTGGAT TTCGCTCGAT
    92821 CTCTGCACGT ATCGTTTTGT CTCCGTTAAT CTTAGGCACC ACCACGACGT TACTAAAATT
    92881 TATTGCAAAA AAAGCAGTCT CTATCTACAA AGGTAAATCA TGACTCTCAA CGAAGCACGG
    92941 ACGACTCTGG ACAGCGCGTT AGTACTAGCA AGTGCTGCTG ATTTAACGGC TAACATTATT
    93001 TTGAAAATTG CTGGTAATGA CGTAAGTAAT AGTCTTAACG GCACACAAAT TAACCGGCCT
    93061 TTGATTTGCG CGATTGCACA AGCGCGTATT TCTCAAGATT TGGCTTCTCG GGCATAAAAA
    93121 AGACAGACAG GTCAGTGCAA GCTATCCTTA AGGTATAGTT CTTTGCACTG ACCTGCCGTT
    93181 TCTCTTCTTT TTTTCTTTCA AGGATTTATT TCATGCTTTC TTCTGATTCT GTCTTAGCCG
    93241 TTTTGCCTTA TGCGCAACAA AAAGCATCGC AAGGCCAGCA AGTTACTGCC TCTGCTGGCT
    93301 CCTTATTGGA AAAAGCAGCC GGTACTGCTT CGCGTTGTTT AAATGCTTAC ATGGCTGGCG
    93361 ATCCCTTTAA AAACCAAAGT GACGTAGACC TTTATTTTAA TGGCGATCAA AATATCGCTC
    93421 CTTTTATTGA ACAAGCCACT AGTATTACCA ACGGGGATTC TACAGCCGCT AATGAGCATA
    93481 ACCGAGTAGT GGATTCCCTT TCTGAACAAA TTGCTGAATA TGTCAAAGCC CACGTAGACT
    93541 TTGCTCGCAA TACTGTTAAT CCTCAGGTTA AAGTAATCGA CGAAGCTATC GACCGGCATT
    93601 TACAGACCTT TAAGACCCCG CGCGCTATCG ACTCGGTCAG ATTAGTCGAA TACGACATTC
    93661 CGTCTATCTT AAAAGACGAA ATGTTCTTAA AAGAACTCTC TCCTTTTGAG AATCGTCCTT
    93721 TGGTCCCGGC TGAGCGAGTG CTTAATTTCC CAGTCAAGGC GGCAGAAGAG GTTCGTAACC
    93781 ACCTGCTAAC TGGTCAAAAA GATTTCGATG AAGAAATCCT GACCTGGTCC ACTCATCTCA
    93841 GCGATGACGT GCTGTCGACG GTTTGGCTAA GTTTCTTTAG TCGCGCTGCA TCAGTAGGTT
    93901 CGCGTTTTAT CGAAGCTAGT CAGCTCACTG GCTACAGTAT CCCTGAGCGT TTGGATATCG
    93961 GTTTGAGTGT TTATTTGATC TGCAATAGCC TTAAAACGAA TGTGGAAAGC ACTGAGGGCA
    94021 GCGTCTCTTT GCCTGAATAT AACCGTCTAT TGACTCAAGC ACAAGAATGG GCTGCTTCGC
    94081 TCATGACTGG TTTGCTTAAA ACTCTCTCAG CCTATCAAAA GGCAGGTACT TTGGTCGTTT
    94141 ATTCTTCTTC GACCACCAAG ACTGTCGTTG TTTTAAGCTC AGTTTATGAA AAGTTCTTGC
    94201 AAGAAGGCGG TACTCCGGAA GCAGTATTAG GTCTGATGAC CAGCAATCAG CCGCGGATGA
    94261 TTACCGTGAG CAGCCAAATC CTGTCTCAAA AGAAAGACCT TGAGATGTCT TGGGCTTCTT
    94321 ACGAGACTTA TTATACTGCG CTTCAGGCTA ACAAGTCTAT CGAATACTTC CGTGATTTTT
    94381 TAATGATGAC TCTGCGAAGC ATGATTACAG GCTCATCTAT TCCCAGCTTA GTTGAATATA
    94441 AGACTGAGAA TGCAGGCTAT GAGGCTCAGG CTCTTAAGCT TCTGAAGACG TACGTCGATG
    94501 GTCTGAAAAT GGGATCGATG CAAGAGCCCC GTCAGGTATC GCTCTATCTT GGCGCTCAAG
    94561 TGCTCTATTA CTACACGGAT GCGTACAAGA TCTTATCGGG TATCCAAGAA GCAGCGCAGG
    94621 CTAATCCTTC AATCGACGTG CGTGAAGCTG CACTGCTCTC TACTGTGTCT TACGTGGCCG
    94681 ATTATCTGGC TGACCAGATC GCCCTTGCCA AATGAACTAC AAAAGAAATG CTTCGGCTGT
    94741 CTTTTCTGCT CTGGTTAAAA AAGACGGCCG TCTCATTACA AAAGTTCCGT GTCAAATCCA
    94801 AATCCCACAG CGTTTTGAGC AGATTGATTT TGCTCAAGTG GGAATGGAAA CCTTTATTTA
    94861 CGGATTATTT GCACTTATAC TAGAGTCTGG GGAATATGCT GTGTGTAACC TGATGGGGAT
    94921 GGTAAAGATC ACCCCAGACC AGATAACTAC TCAAACAGTG GGTGACGCTC CTTATCTGGT
    94981 ATTCTCTTTT GACGCAGGAG CTACTGTCAT TGCAAATACT TCTGTAATTA AAAACGATAA
    95041 CCTATTCTTT CCTGCTATTT CTGAGTTTAT TTTCCGGGGT AATATACCTT GGTATTTAAA
    95101 TTACGAAGAT GTAGGTAAGC TCTTTGATAC GGCTCAGCAT TTTGCAGGCA ATCCTGGTGG
    95161 CCGAAGCTAC GAGGTCAATG AACTCCTAGC TTCAATGGTT TCCAGAAGTA AACTTAACCG
    95221 TTCGCTTTAC TACCGGCTTA GTGAGAAACC TCAAGAGAAT GATCCTGATT TTGTAGGACT
    95281 GACCAATATT TTCTACTCTG TCAAGAACAC GGTTAATAAA CTAGCAGGTA GTTATTTCAC
    95341 AGACGGACTC GTCAGTGCAC TAGTAGAGCC TAGTGAATCT ACAGAGCGTA TCGAACAACT
    95401 CCTGCGAACC TAATTTCTTC TTTATTTTCT CAAGGTAAAA CAAAATGACT GTAGGTGCCA
    95461 TTCGCTATAC TGCGACTAAA CTCTTAGCTC GTCAAAAGTC AGGTGTTTTA AAACCTGACA
    95521 GCGACGGCTA CTACCCGCTT ATTATTGGCG GTCTTAATGT GCTCAATAGT GCTAATGAGT
    95581 ATTACGTGCT CGAAGGGGCT AAAGAGCTTT TTGATACGTC CTCTATTTTG ATGCGCCGTA
    95641 TCCAAAACGG TAACTTAAAA GGCGAAGTGG GTCATCCAAA GCGCCAGCCA GGCATGTCGG
    95701 GCGATGAATA TCTCAACCGC ATGCTACGTA TTGAAGAAAC CAATATTTGC AGCCATTTCA
    95761 AAGAAGTCTG GTTAGATGAG AAGTTCGGTA AAAACAATCC GCGCTTTAAT AACCCACAGA
    95821 TGGTTGCTAT TATGGCACTT GTCAAGCCCT CGGGTCCTAA AGCCCAAGCT CTGGCTGAGG
    95881 CTCTAGAGAA CAAGTCTGAA AATGTATGCT TCTCCATTCG AGGCTTAACA CAAGACCAGT
    95941 ATATCAGAGG TGTAAACCAC CGTATCTTGC GTAATATCCT GACGTGGGAC TGGGTTACTG
    96001 AGCCTGGACT GTCTTTGGCT AACAAGTGGG ACGCTCCGGC TCTTGAGACG ATCGAGTCCA
    96061 CCTTTATTAC ACGTACCAGT CTGGAACAAG CGCTAGATAT GCCTGAAGGT CTTTGTATCG
    96121 AAGCAGGTGA TCCTTTTATT CAAGAAGCTT TAAGTTTACT GCAGCCTAAA ACTACAGCAG
    96181 CCAAACCTGT TTATCATCAG TGGTAAAAAA AAGATACTCT CTAGGACGAG CCCCTTAACA
    96241 GGGCCGTCCT AGAGGGAGTT TATACCGAGT AAGTTACAGA AGACCTTTTT TAACTTTGGC
    96301 AGCGTGCGCT ATATCGTAAA GTACAGCTTT AAGAGGATTA TCTACAGCGT CTATGCATTG
    96361 ATCCATATCT CTCGATATAC GCTTTTGTTT TTCTTCTTTA ATGATTTGTT GTTTAAGCTG
    96421 TTCTTCAGCG TAGCCTTCAG GATACTCACT AACATGCTCT AGGGATTTAA GTTCATCCCA
    96481 TCTGCTAAGC TGATCTTGAA GTAATTTTAT ATTTTCTTCT ATACTTAAAT GCGGCTCTTT
    96541 CAGACCTTTT TGCCGAGCTT CTCGTTGTGC ATTTTGTTCT TCTACGCATG CGATCTGGTA
    96601 CCGGTCTTCT TCAGCTTGCA GGGTATCTCT GCGTTTGATT TGAAGTTGCC TCAGTACTTC
    96661 TTTTGTTTCT TTTAACTCTT TTTCGAGTTC TTCGATACGT GCTTCAAACC GAGCAGTTCT
    96721 TTCTATACCT TCATTAATAA TTTCTTCAAT TTCGGACAAA TCGCCAGTGC TTGCGTAAGG
    96781 CATGATGTAT CTCCTTTAAG GATAAGTTAA GTCAATAGAT ACCACCATGT CCTTAATTTT
    96841 TATCTTTTCT TTTGAAAAAT ATACAGCCTT ATATTATCTT TTTGATTAGG TATTATAATA
    96901 ACTGCATTTT AGAGAATAGC TACAAGGAGT CGGCATGCTG TTAAATCCGA ATGAAATTTT
    96961 TGTGTTTGGA AGTAATTTGG CAGGAGTGCA CGGCAGCGGC TCTGCGTCTT TTGCTCGTAT
    97021 GTTTTTTGGT GCCAGACTTG GCACTGGTGA AGGTTTAATG GGACAGTCCT ACGCGCTGCC
    97081 TTCTAAAGTG ACGCCTAGCC ACTTTATGAG CTGGACTCAG TTTGAAAAAC ATATCCATGT
    97141 GTTTTTGAAA ACAGCTCAAG AACGTCCTGA TCTGATGTTT TGGCTAAGTA AAATAGGTAC
    97201 CGGCTCAGCT AAGTTTGAAG AACAAACAGT AGCTGCTGCT TTTGCAGGAG GCGATTTAGA
    97261 TAAACCTGTC TTGCTAAAGA ACGTCTATTA CCCAGGTACT TGGCTGCGTA AATATTACAA
    97321 AAAGTCGTTT ATACGTCTAT GCGTAGCAGG ATCGCGGAAA ATTACTGACC AGACATTTGT
    97381 ATTTTCTGAA ATACAGAAAA TGATAGAAAC TCTAGACAAA GAAAATCCTT CAGAGATTAT
    97441 TATTGTTGAA GGAGAAGCCC CTGGCGTAGA CCGGCTAGCT AAAGACTATG CTAAGCTATC
    97501 AGGATTTAAA TACCGTCCTA TGCCTGCAGA CTGGGATAGG TATCCTAAAA TGGCAGGGTT
    97561 TATCAGAAAT CAGTTTCAGG CTATGTACTC TACGCACCTG TTGGCTTTAA TTGCAGAAGA
    97621 TTCTCCTGGA ACTAAAGACA TGATTAATAG AGCTGCAAAA GAGAGTCTGA TGGTAAAAAT
    97681 AGTTGAATAT CATACTTAAG GAGCTTAAAA TGCAAGAAAT CAATTTTGAA GAAGTACCTT
    97741 CCATTACCTT TGCAAATGGT CGCGGTGATG TGACTATTAC GTGGACTGAA GAAAACAGGG
    97801 CTTTTGTAAA AGAACTGATT GAGAAAAAGA TAAATGCCGG ATATACTTTC TTTATTTATA
    97861 CACCTCGTAA TATATTCGGT ATCCTGCGCC CTTCTGTGAA AACTAAGCTG ACTAAGAAGA
    97921 ACATGGCCGG ATATATCGAT AAAGTATCGG AAGCCGTAAT GATCGAAGAA GAAGATGATT
    97981 TTAGATTAGA TATTAATATG CCTGCGAGTA ATTCAAAGAA ATCTCTCAGT GTCAAACAAG
    98041 AAGGATTTGA AATTTCTTAC GATGTAGGCG ACGAAGATAT TGAAGCCCGG CTTATGGAAA
    98101 ATAAAATCCA GTTACTCAAA AAAGGAAAAT ATCGTAATGT TACAAGGAGC AAAGATATGT
    98161 ACCGAAGCCG GGACAGTGAT GAGATTTTAG AAAACAAGTC TATCGCTGTA CGTCCTATCG
    98221 TCGGAGGATA GAATGACTCA GGAAAAGTCC CCTTTAGAAA AAGCGATCGC GGGATATCCT
    98281 TTATTTGATT TTAAAGATAC AGATAACATA AGTCAAAAGC AGCTCGATGC TGCTTTTGGT
    98341 TTATGCCCGC CTATCCATCA AAAAACGATC ATCATCGTCG CCTTACTTTA CGCCAGGTAT
    98401 GAGGTGGGAA ATCCTGAACT TTTAGAAAAA GACTGGGATT TCTTAAAAGA GCAGTTTCTC
    98461 AGTATTAACC CGCAAGACAT ATCTGAGATT AAAAAGAAGC TAGCTGAGGC GCAAGAGCAG
    98521 TGGGCTGGCG TTAATACGGA CATGACCGAT TTTGCGACGA CGTATAGCGG TACTACTTCC
    98581 GGTATTTTAG ATACGAGTTC TTTTATAATT TCTAGTACCG CTACTACTAC AGACGCTGTT
    98641 TCTTATTATT TTAATTACGG TTCCTCTACC CTGTCTACTA TGCTAATTGC ACCAAATACA
    98701 CAAGGGCTAA TGGTGCCGAC TAATTCCCGG TACTATACTT CTGCGTACTT GACTAGTTGC
    98761 TATTTAGAGA AAACAGGAGT AGCTGCTTTA AAGGAAAAGG TTAAACAAGA GTTTAGCGAC
    98821 TACGTCTATC ATAACCAGCT CTTTGGGCCT AAAGAAGAAG ACCGGCGTAT TTTTAATCGT
    98881 CAGGTTAAGC TACTGGGCTC AGTACTGGAT GAGAAAAAGA TCCATTGCTT TTTAAACGGG
    98941 CAAGTTATAG AGCTTGCGTC TGAGCGTACA GGTATTACAT ATAAGTTTCG CTTAGATGAG
    99001 AATAAGCTCA AGTCAATATC TTCCTTTAAT AAAACGCATT ATCATTCTAC GCCTTATATA
    99061 CTTGATATCT TTGATGTCGA TCAGGTCTAT TTAGCTAGTC TGTGTGTAGT TATTAAAGAT
    99121 ACCCCCGTCC TTGACCAGCT TACTGCTTTA ATTTTGTATA TCAGGAGCGG AGAAGACGAG
    99181 TTGATACTCA AGACTGCTAA TATGCATACG GTAGGCGATA TCGACCGGCT CAACGCAGTA
    99241 CGTCGTCAGT TAAGTTTAGG TGCCCTTAAT AAAACCTCAG GCAAATCAAG CCGAGCTTTA
    99301 AGTTTAAGCC CTCCTAGAGT TTCAGTACCT TCTGTCTCTT TAACTTATAA GGATAAATAC
    99361 CGACAGCTTA TTAACCAACC TAAGTTTCTT AATCTGTTTA AGTGATCAGG ATTGGAAATA
    99421 CTTACAGCTA TATATCCTGA TATCGACATT AACTTGAGTA AGGAGTAATA TGTCCAGTAA
    99481 TATACACCAC AGGTATCCGG CTGACGGGAT TTATCTTCGG TCGGTGCTTC AAGTATTAAA
    99541 CGAATGGGAT CCGGCTGGAG TTAAACCAGC TCTATCGGGC AGGCCTTTGT ATTACGAAGA
    99601 CTGTGCGGTG GAATTGGTCG AGAACCTACT TGGTTTTCGA GATGAGATCG GCGTACAGGA
    99661 AACTTTGGAG TCCTATATGG TTAGGTCTTA CGGGTTTTCT CAGAGTGAGA TAACTGAGCG
    99721 GTCCACCGCT GCAGTTATTT ACAAGTTGTT CACTTTACCT TATTAAGGAG TATCATCATG
    99781 GCAGTCAAAG ACAAAAAAGC AGTTTTTATT GAAGTCATCG ACCAAAAAGG CGACGTTGTA
    99841 AACGTCGCCC GGGAAGAAGA CGACGACTTT AAAATCGACC CGGCTATCGC TTCCCTGTTC
    99901 GGTTTGAAGC CAGGGGAGAA GTTCGACTCA TCGGCCTTTA TGCGTAACTA TTTCGCTAAA
    99961 GGCCAGGAAA AGGTTGAAAA AAGCTTCGAT GTAAAAGAAG CCTAAGCATA TACAAATACT
   100021 CGGACAGTTA GGCCATCCTG GCTGTCCGAG TATTTAATGG AAATAGTATC CTTACCGCTT
   100081 TAGAACTATT CCCATTAAAG GAAAATCTAT TATTTTTTTA TAAAGGAATC AACATGTTTA
   100141 TATCCGTGAA ATTTTCAGCA GACAGTGTCA AAAACAGAGG GTTTGGCAAG GAAATCTCCA
   100201 TCAGCTCTGA CGGTAATGTC GCTCTGATCG GAGCCAACGG TGAAAACTCC TATACTGGCG
   100261 CAGCTTATAT TTGCCGTAAT GTGGAAGATG AGTGGACACC GCCGGCTAGG CTGTCTTGTA
   100321 ATGTAGCTGG TAGCGAGTTT GGCCGAAGTA TATCCATCAG CTCTGACGGT AATGTTGCAC
   100381 TGATCGGAGC CTATGGTGAA AACTCTTATA CTGGCGCAGC CTATATCTAC CAAAACGTCT
   100441 CCGGGACCTG GACGCAGATG GCCAGGGTGT CGAGCAATGC GGCTAGTAGC TTTTTTGGCT
   100501 ATAGAGTCTC CTTAAGCGCA GACGGCACTG TCGCGCTAAT AGGAGCCGAA AATGAAAATT
   100561 CCGGTACAGG TGCCGCATAT ATCTACAGTA ATGTGGCTGG TACCTGGACA CAGACGGCTA
   100621 GACTTGCCAG CGGTGCGACT GGTGGCTATT TTGGCTCCAA TGTTTCCTTG AGCGCCGACG
   100681 GTACTGTTGC AGTGATCGGG GCTCCTGGTG AAAACTCCTA TGTCGGTGCG GCCTATATCT
   100741 ACCGTAACAT AGAGGGCACC TGGACACAGA CGGCTCGTAT GGAGAGTGGT GTAGCCAGTA
   100801 GCTGGTTTGG CTTGAGTATC TCAGTGAACT CTGACGGCTC TGTTGCACTG ATCGGAGCCA
   100861 ACGGTGAAAA CGGCGGAAAT GGCGCGGCTT ACATTTACCA AAATGTGGCT GGTACCTGGA
   100921 CACAGACTGC CAGACTGGCC ACTGATGTAA AGGAAAGCTG GTTCGGCACA CGTGTCGCTC
   100981 TTAGTTCCGA CGGCTCTGTT GCGATATTAG GGGTTTTTCG AGAAAAAGCC GCCTATGTCT
   101041 ATAAAAACAT TGCAGGGTGC TGGATACTAA AAAACAGACT CTTCTCTTCA GCAGAAAATA
   101101 GCCGGTTCGG CTTAGGCGTT GCTCTCAGCT CTGACGGCTC CTCTGCGTTA ATAGGAGATT
   101161 TCGGTGAAGG AGCGGTTTAT CTATACCGGG ATTTCTGCTA AACAGTATAT GCAGAATATC
   101221 CTTCGTCCAC TTAACTTTAA AGGAATTATC ATGATTAATG AAAAAGTATC GGATTTGTGT
   101281 GCAGAAATCA AAGAAATTGG GCAGATCCAA AAAGATCTGA ACCTATCTTT GGAAGCAGCT
   101341 TCTGATGTGT GGTACCTGCG CACACGGCAC CGCCATACGC CTGAGCTCGA GCAGGAGCTT
   101401 ATCGAAGCTC ACGCTAAAGG CGAGGCTGTT AATGTTATGG AATTCGGGTG TACGCCCGAT
   101461 ACAGGCCGTG CTGTTTTGCA AGCCGCACTT GACAATGCGG CAGGCAAACG AATCTTAGAT
   101521 TAAATACTTA AATCTGTCAG GTATTTAATA TTCCAGTCTA CTTCACTCAT CCCGGCCTTT
   101581 AAAAGACAAG GATGAGTGAA GTTTTTTTTT GTTTTTTAAG GGATTTTAAA TGCTTCCTCT
   101641 AGTCTTAATT GAAAATGCAG AAGAACACGA GTATATGGAA AGGCTGGAGA AGTCTTTAGA
   101701 TTTCTTTAGA AGAATCTTTG GAAAGGATTT TACCTCTGTC TATTTTTCTA ATGCCTCCGA
   101761 GCTAAGCGAT TATAGGTTTG CTGGAGGATT CATAGGCAGC GATAACTTTC AGCATGTCAG
   101821 TTATTCTCAG TTATGTAAAC AGTGGGACGC TGCAGTTATT GCTAAAATTA CTACAGTCTA
   101881 CAAAGTGGAT ATACAGTCCA CACATCTTTT ACTCAAAGAT ATTTTCGAGC AGTGTTTACA
   101941 AGGCCAGAAT ACTTTGATGA ATTAATAAAG ATTGGGAAAA ATTACAGCCG TACATTATCA
   102001 ACATGATGCT AAACCCTTAA ATAGCGTCAT GTTTTAGCTA AAACATCTCA TTTCTTTAAA
   102061 ACAGGAGTTT CACCATGACG GAACAAACCA AAAGCAGTGT CAATGAAGTC GTGCTTGACA
   102121 TGGCTAAGAA GATTAAAACG CATATCGACT TTTCTCCGGC CAAGGGAGAA AAAGCTGCAG
   102181 TGGGCAGCGA AAAAGATTCG GCATTCGAAG CCACTTTGCC TGAAGACCTG GATCTGGCCA
   102241 CTTGCCGCAA GGTATCGGAC CATAACGCTA ACTTCATTGC CGCTGGCGCC CATGCGTTTG
   102301 GCGAACTGGC AGTGGCTGCC ATGAAAAAAC ATGGAGACCT GGAAGAGGCC TCTCTCAAAC
   102361 TGAAAATGTC CGGCCGCGAC AGCGTCGACT ATAACGTCCT TCGCCAAAAC GAAGTGCGCA
   102421 ATCCAGCCAA CCGTGACGCC GAGCCTATCG TCAAGCACGG CACTGTGCGC ACCACGTACA
   102481 ATGTCAAGGG CGGCAGCAAC AGCGGTCAGT TGAAGCATGT CCGTGATGCC ATCAACCAAA
   102541 TGGCTTCTGA AGCTCTGAGC AAGAAATAAT TCCAACCATA TAGACACTTT TCCTTTTAAG
   102601 GGAAAAGTGT CTTTTTTTAC ACAAGGAGTC TTTCGTGTTG AAATCGACTT ATTTATCAAA
   102661 AAACATTAAA GATAGCTATT TTGGCTACAG TATTTCACTT AGTGCAGATG GCGAAACCGC
   102721 ACTGATCGGG GCCTATGGTA AAAACTCAAC TACTGGAGCA GCTTACATCT ACCGGAATAT
   102781 AGAAGGTGTA TGGACGCAGA CGGCTGAATT AGCCAGCGGT GTAGACAAAA GCTGGTTTGG
   102841 CTATAGTGTC TCGCTAAGCT CTGACGGCTC TACTGCGATG ATCGGAGCCT TTAGTGAAAA
   102901 CCGCTTTGCT GGGGTAGTCT ACGTCTACAA GAATGAAGAA GGTGTATGGA CTCAGACGGC
   102961 TAGAATATCC AGCGGCATAA CGAATAGCTA TTTCGGGTTT AGCGTATCGC TAAGCTCTGA
   103021 CGGCTCTGCT GCATTGATCG GGGCTTTTAA TGAAAGCATT ATTTCCGGAG CCGCTTACAT
   103081 CTACAGTAAT GTGGAAGGCG AGTGGACGCA GATGGCTAGA CTGGCTAGTG GAGAGTCCGG
   103141 TAGTAATTTT AGCTACAATG TCTCTTTAAG TGCAGACGGA ACTATCGCTC TGATCGGGGC
   103201 TCCTAGTGAA GACTCCTATA CAGGAGCAGC TTACATCTAC CAAAACATCG AAGGCACCTG
   103261 GACACAGACG GCTAAACTGA CCAACGATAT AGAGGATAGT AGTTTCGGCC AGAGTGTCTC
   103321 CATAAACTCA GACGGTACTG TTGCACTGAT CGGAGCCAAG AATGAAAACT ACCAAATCGG
   103381 TGCGGCCTAT ATCTACCAAA ACTCTGCAGG TACCTGGAAG CAGATGGCTA GACTGGCAGG
   103441 TAGTGCAGGC AATGGCCAGT TTGGCTATAG CGTAGCTCTA AGCTCAGACG GCTCCGTAGC
   103501 ACTGATCGGA GCTAATTCTG AAAATTCCGA TAATGGCTCG GCCTATATTT ACCGGCATAT
   103561 TAACAATACC TGGACACAAA TTTATGAAAA GACCCCTGAT AAAACTGGCG GTATGCTAGG
   103621 CTTTGATGTG GCCTTAAATA AGGACGGCAC AGTAGCCGCT ATAAGCGCTC CTGGTGAATC
   103681 CGATCGTTCC GGTGCAGTCT ATATCTTATC TTAATCCTTT TCTTCTTTAA ACAGGAGCCC
   103741 TTATGACTAA ACCCACTAGC ATTGTCCTTT ACGAAAATGC AATTGCTCAT TTCATAGCCG
   103801 ACAGACTGTC TTTGAAAAAT AAGAAACAGC CTTCTATGTC TCCTTTCTTT GCAGGAGAAC
   103861 TGGCTGTTAT TTATCCTAGC TAAAGAAAAC CTCGTCATTC ATGGCGAGGT CTCATAGTAA
   103921 TCTTTCAAGG CCTATAACTA TCCTCTGCCA CTATCCTCTG CCCTCTCTCT CTCTTAGGAG
   103981 CTCTAATAGC ATGTCAGCTA AAACAGCTCC TAAAAAGGAG CCTAAACCCA GTCAAACTAC
   104041 CTATAAATAC CGTCTATTGC CTACTCCTGA GCAGGTCCGG GCCCTCAATC AGCTCCTAGG
   104101 CAATGGCAGG AGCTTTTATA ACCAGCTATT AGCCTACCTA GAAAAGCAAT ATCAGGCCCA
   104161 TACTCATAGC CCATCTATAG CTCCAAAGCC AAACGCCACT GGCTATGGGC CGCTCTATTA
   104221 CCTCCAGGCC ATTCTCAGCA ATCCAGAGAC TCCATGGCTA AAGGGCCTCT CTGCAGTCAT
   104281 AGCCCAGCAA AAGGCTCTAG ATCTAGGGAG CGCCTATAGC AATTTCTTTA AAAAGCTCTC
   104341 TGGCCATCCT AGATTTAAAA AGAAGGGCTA TGGGGATTCT GTGCGCGTCA CAGGAGCTGG
   104401 CTCTATCCGA TATAGCCAGG ATGGCCTACT GCCACCAGGC TTTAAAGAGC CTATCAAAAT
   104461 TATTTGGTCT AGAGAGCTCC CTGGCCGTGT CACGAGCTAC ACGCTCAAAC GCACCTCAGC
   104521 CAATGAGTAT TACGTAGCAT TTGTCTGTGA GTATACCCCT ACTCGCCAGC ATGGTAGTGG
   104581 CATTATAGGC ATCGATCTCG GTATTAAGAC CTATGCCGCC ATCTCCGATG GTACCGCTAT
   104641 TGAAAACCCA AAGCATTATA TAGCCCTCCA GGACAGCCTC GCCAAGCTAC AACGCCGACT
   104701 AGCCAAAAAG AAAAAAGGCT CTAATAACTA TAGGCATACA CGCCTCATGA TAGCCAAGCT
   104761 CCATGCCCGC ATCGCCAATA TGAGAAAGGA TTTCCTGCAT AAGCTCTCCT CAAAGCTGAT
   104821 TAGCAAAAAC CAAGCAATCT GCATCGAGGA CCTCAATGTA GCAGGTATGG CTAAAAACCA
   104881 CTGTCTGGCT AAGCATGTCA TGACTGCTGG ATGGTCGGCA TTTAGGCAGA TGCTGGAGTA
   104941 TAAGACTCTC GAGGCTGGAT CTCTGCTATT GATAGCTGAT CCATTCTATC CGTCTACACA
   105001 GCTGTGTAGC GAATGTGGAG AGAGACCAGC CGTAAAGCTC ACTCTCAGTG TCAGGGAATG
   105061 GGAATGCCAG CACTGCCGTA CCGTACACGG CCGTGACCTC AATGCAGCTA TGAATCTGCA
   105121 AAAGCTAGCT ATAAAAGCCA TGAAAAGCTT TGACAGCTAC ATAGCTGAGA ATGACAGCCA
   105181 CATTGTGAGA GTAGGCTCTA AAGTAGCTCT GGGAGCCTGC ACGGCTCCAT TAGCTAAAGC
   105241 TAAAGCTGCC TAAATAGCTT TAAAATACAT ACCCAGGGAC TCTGGGGATT CTAAGCCTGT
   105301 GGAGATGTGG CTGCTGTAGG CTACTCGATG AAACAGGAAT ACCTAGCTGT GAGGCTGGGA
   105361 ATCCACCTCC TTTAGGGGGT GGAGGATGTC AAGCAGTCCA GTCCTCTATG AAGAACACGC
   105421 CGGTAATCGT TTTAACTATG ACGTGTTATC AGCTAAGTAT CTACATCGGT ACGGCGGGTA
   105481 CGGTACTTTA CCGATGAGTC TAGATATAGC AGATTTCACG CAAGAGCTTG GCAGAACGAT
   105541 TGGTTTTGAC CATTGCGACT TTAGCGGAAT CGACGCACCT GAGCAAAAAC AAAAATTCAA
   105601 TCTATTTACC ATGCGTAATA ATCATAGAAC TGGTTTTTTC TTAAAGAAAA CCCGAGTCTT
   105661 TGAACATGCG CTTCTTTTTG AATCCATTTA AAGAACACTC CCTCTGTCAC CCCTAGCCCG
   105721 TCAAAAGGCT AGAGGTGACA AAAGGAGATG TCTTACTTTT TTTAAGTGTT AGAAACGCCT
   105781 TGAAGCGCGT TGCTACCTTC AGCTGCGATA CCTTCGCGGT ATCCTTCCTT GGTTGCCGAA
   105841 GCTACTGCAG CATCAGCATT TTGAATAAAG GCAGGTTGCA GATACGGATT TGCATTCTGA
   105901 AGATTAATCT GGTCCAGGAT TTTCTGTGCG AACACATTGG AACCCAGATT AAACTGGCTC
   105961 AGTGCAGAGA ACGTGACGTT CAGAGTAGTA AGCTCTGAGG CCGTATTCAG ATCACGTTTG
   106021 GCAATGATCT CACCCGTGCC TTTAGGCATC ATGTTAGTAG TCACCCAGGA CTTTACCACT
   106081 TTGGTATGAG TCGGATCGGG TTCATAAAAC AAGGCCGAAG CAGTAAACCA GTCGGCCAGC
   106141 AAGTCAGAAG GCAGAGTAAC GCCACTGGCT TTGCTAAGCG TGCCGATCAT GGCATACTTG
   106201 GTTTCAGGAT CCATCATGCC GTAAGTGATC CATTGCTGCA GGAAGTTCTG GATCGGACGG
   106261 CCATATTTTT CGATCCAAGT AAAAGCAGGC TCAGAGCGCG TACGCTTGAC ATCCGTGACT
   106321 TCTTGCTGGA TTTCACCAGC ACCGCCTACG GGATGATCGG CCCATTCTAC TTCGATCGTG
   106381 GCATTCATAC CTTCGATAAC AGTAGGCGTG AGCTCAAATA AAGATTTGAG AGTCTGCACC
   106441 CAAACGTTAG GGTTAGGCAT GAGCTGGAAA AAGCGAGGAG CTTCCAGCAA AATACAGACC
   106501 AAAGGTCTGC GGATATAGGC TTGGTTACTG ACCCACTGGG TCAGATCAGG CGCCCAGCCG
   106561 AACTGGCCGC CGTAGGTGAC ATCGAGCATC GGCGCAGTAG AGCCGTTACT AAATGCCTGA
   106621 TTTCCCAGGA TCGCATTGGT TAAACGAGAC ATTATTCAGA GTCCTTTTCA GTAGATTGGA
   106681 TAAGAGTGTC TTAATGTTTC AAATGATTCA TTAACCACCC GTGGTGGTCG TGAGATCACT
   106741 CATCCGGTAG GCCTGAACAT AGGTCGTCAT GACGGTTTCC ATGTTCGAAG CGTAGATCTT
   106801 AATCGGCAGC GTCCAGCTAA AGCCGTTAGC CACGTCTTGA TCGGTAAAGA ACGCACTCGG
   106861 AATAATCACA AAGCGATTAT CAAAACGCCC TTGGGTGTTT GCATTGACAA AATCATTGAC
   106921 TTTAGAAGCC AACTGGATAT TGGTCAGATG CGACACGCCT GAGAATTGGC GCCAAGCAGC
   106981 ATGAGCGACT TTATTAAGCT GTGCCACAGC CATAGCAGTA AAGAAGCTAT TGAGAACAGA
   107041 AGTATCGTCA TCGTACACGG TTTTGAGTGC CGGGAAGAAG ACAGACGACC GGTCAAAGTG
   107101 CTGAACCCAG TTCAAACCAG CAGACCAGGC TTTGTTACGA ACCGTAACAG GCAGCCAGCC
   107161 GATAGACGGA TTAACCATAT AGTCCAGGAT AGAGCCGGGA GCGCCGTCAA AGTTGTAACC
   107221 GGACTTCCAA GAGCCATTGC CTGCACCCAT GTAGCGCGAT GCTTTAATGG CCACTTCTGC
   107281 GGTAAGCGGC AAAGGTTTGG TATAAGTGCT ATTGAGCAGT GTACCAGAGT AACCCATAAT
   107341 CATACCGCGC ATCACAGCAG TACCGAAGTA ATCCGATTCC GGGAACATCT GCAGCCGAGT
   107401 ACGCAGAGTA ATGGCTACTG ACATCTCTTC AGCCTGAGTA AGCACCGGCT GAGACACGTC
   107461 GTACGTACCG AGTACCACGA AAGTATCTTT ACGAACACCC ACGAAATTAC AAAGGGATTG
   107521 TTTGGTTTGC AAATTAAAAC CAGAATCGTA CAGAATAGAT TCCACGTTTA CTGCGATATC
   107581 CATCACCGAG TTATTCGGAT CGATATAAGC AGCCATTGCG TTTTGAACCA GGCCGTTAAA
   107641 AAGAATCTCG CTCATCGTGC CATCAGAAGC ACCAGCCGCC ATAATGTTCG TATACTGCGA
   107701 AGGAGCCACG GAATTCGTAG CGCTGACAGG AACAATAGCG GTGTAAGGAA CACCTGAGCT
   107761 GCTCTTGAAG TTAGCGATGT TAATCAGGTA CATGTCCTGC GGATTGGTCG TGATATCCGA
   107821 GAAACTAGAC ACTTGAGCTA ATTCTGCAGC ATAGAACTGA CCGAGCAGAT TATCGATGTT
   107881 GGCTTGATAA ACAGCCATCT GCGAGAAATC TCCGTAGATA GGAGAGTATC CTGCATTATT
   107941 AATGTCTTGA TAACTCTGGA TAAATACATC GCCAACATAC AGCTGAGCTC CAGTAGTCGG
   108001 ATCGACTTGC TGAGGCTTGA GAACAGTCAT AACGGACTGG TCAGTCAGCA CAGTAGGAAT
   108061 AACCGACGGG CTGGTCATAC TGTTGGGAGC TTCCACGACT GAAAAATAAT ACGGGAAAGT
   108121 ACGCAGCGTC TCCATCATCG TGGTAGGGAA GTTCACATTG TTTTGCGAAC TGCCTGCCCA
   108181 CATACGGATA CCGGCCAGGT TACCCCACGC ACCTTGCGAA GACGTTTGGA AATCAAACAT
   108241 CGGATAGCGC TGCGACTGCA CGTTAGGAGT TACAGTAGTA TCGACCTGAT CGCCAGGAGT
   108301 AATGGTAGCA GTTCCAAAAC CGGCTTGCAA ACCTGCCACG GTAGTTTGGT TAGTCACCAC
   108361 CCACTTAACT TTGAAACCAG CTACAGTCGT ACCAGAAGCA ATAGGGTTAC CATTAGCATC
   108421 AGTTGCGATA GAGCCGTCAG AATTGCGGGT ATATACCGGA ACTTGAGTAG GCAGCACATC
   108481 GAGCCACATC GTCAAGTTAG CGTTCGGGCC TGCATCTGCA GGGATCAAAC GCTGGATCAT
   108541 TTGCATATTG CCTTGACCAT CTACCAAGTT GGAGAAAACA GTAGCATGGT TGGCATAGGG
   108601 GCCAGGATAG TTAAAACTGG CTTGACCGAA CATATTAATA CGGTCAGCAC CAGAGACTAA
   108661 CTGAGGAGTC GTCGGACCTT TTTGAGTGTA GAGGAAGAAT TTAGGCAAGT GCTGCGGCAC
   108721 GCTGATAGGT GTACGCGCGG CTTGCACTGT GCTATTGTCT TGCGTACCCA GGTCAATGAC
   108781 CATCGGCGCA GCATTCGCAA TATACGGACC TGACATAAGA AATCGCCTTT AGAAAAGAAA
   108841 AAATGAAATT AAAAAAATAG CCCTAATCTC TAAGACTCTT CATTCGATTA AGCACATAGA
   108901 AAACTCAATC CTTTGAAAAT CTTTAAACAA ACAAAACCTG AACTCTTAAC CGGTTCTCTG
   108961 TATTTAAAAC TGTCCTTTTT ACCAGAAAGT AAGAACGCAC TATGGCTATT TATAAAACCG
   109021 CCTACGACAC AACGCTCGGG CAAGCTTTAC AAACGCACAA AATCGAGCAG GGTTTAAAAA
   109081 CCTACCTTAT CGAATATGGT GAGAAACCTC GCACTTTTGA TGGGTTAAAT GTCATATCAT
   109141 CAGTAAAATA TTTCCCGGTT GAACTTTACG GGAGTATCTC TACCGCTCAA GAAATTCCTT
   109201 TTTTCGCACA CCCGCTAATA TTAGAAGGAT ATAAAGGGCT GGATTACTTA TTTTTAGATA
   109261 GCCGGCTTTA TAAAAAGTAT ACAAGCGGTG CGGATCCTAC TATTAAGATC GTCAGTGCTT
   109321 GGGAGTATGA ATTCGTACTA CAGCGTTTCT TTATGAATTA CGGCTGGGTA AACGGCCTAG
   109381 CCTCAGAAAT GCGTACTCGT CTGAGTTTTG CCGGTATGGT TTATGCTAAC TGGCTGTCTG
   109441 AGATCATTTC TCGCCGTTTT GGCTTAGACC CAAGAGAACA AAAGATCGTG GCTTTAGTAT
   109501 CACACTTCTT CTACCAAGAA TGCTTTATGC AAGAAGCTTC TTATAGTGAA GAAGAAAAAC
   109561 AAGGCATGGC GATGCAGGCA GCTAAGGCAG TCAATGCACC GAGCTCGATG GCTTTTGATG
   109621 TCATAGACCA AATTGGTAAA CCCATGACAG ATGTCAAGGG TTACTGCGAA GCTCTTACCA
   109681 CGGTATTGCA AAACGTTAGA CTTAAAGACT TCACGCATGG CGCACTGTAT ACCTTAGTGG
   109741 GCCTGAGCTG GTACGGCCAG AACGGAAAAG AGATTATTGC AATTGCTTTG GAGCACGTTC
   109801 CTACTTGGAT GGCTATTTGT TACGCCGCTA TTACTAACCG TTCTTACAAG CATTCAACAG
   109861 TTTCTAATCT AGTCGATAAA CTAGGCCGTC AAGGTTTATC GCAAGGCTAT GCTAAAGCGT
   109921 TTGCAATGAT TAGTAAAGAA ATGACGACTA ACTACGCCAC TGAAGAACAA AGCCGGCAGA
   109981 TCGAACAAGA ACTTTTAGCG CTCGAGCAAG TCGTCCTCTA AAAGAATCAG TTCGGTTTTA
   110041 ATCGCCCTCC TCTCGTACGG CTTATTCGGC GAATAAGCCG TATGGGGGCT CCTTTTTTAA
   110101 CCGATAAGAT TTTTTAACCG AGATTTACTA TGTCCGATTT CTTAGTCGAT TACGCTGTTT
   110161 ATAATTTTTG GTGCAACCCA AAGCAAGATA AGCAAGGGAT TTTTAAAATA GCCAGGCTTA
   110221 CTAGTGTATT TGGTGTCACA AATTACGTGC AGATTTTAGG CCGTACTTTA GCGATGCCTT
   110281 CGAAAAACGA TACTTACCAT GTTTTTCAAA TAGGTCAGCT CAATCCAGGG ATCATTGGCC
   110341 TTATGACCAA TGATCCTTAC TGGAGCTATG ATGACTGGAC TTCGCTTAGT CAAACTATCA
   110401 ATGCACTTCC TTTATTTGCT CAACTGTACA ATCAAAACGG TTTACAAGTT CCGCGCTATG
   110461 AAGTCTTTTA CCGCTTTACT CTGACCAGAG ATTTAATCGT AGCTGTAAAA GCCAATAAAA
   110521 CACTAGCTGT TGATTACGGC AATGATGATT TTTATTTGCG CGTTTACAGC AATGCTTTCT
   110581 TTCAAACCTA TAATGCTCCG GTTAATCTCT TTACTTCCGG CGGCTTTATG GGTAATACTC
   110641 AAGCCGTTTT AGATCTGCAG GTCTTATATA ACCAGTATGC TGCGATGCCT GGAGGTGTCT
   110701 TTTGCTACTG TAATGGCTTC TTGATTGATT CGATTAGTTT AATTACTGTG CCGGTAGGGT
   110761 CGACCGCCGA GTTTATTTAC GATGCCAGTA TTAAACACAC ATTTACGGTC CCTATGGCTA
   110821 CAGTCCAAAG CTTTCAAAGC ACTCTGGACG ATAAACTCAA ATACCTACTG CACGATCCGC
   110881 TCAGTGTTAA TACTACTATT AACTATCAGG ACGATATAGA AATCAATATC GTTTATCCTA
   110941 ATGCAGGCCA TTATACTGGT CTATTTTATT TAAGAAACGC ACCAGACGCT TATAGGCAAG
   111001 TTACTCACCG CGACTATGCT ATCGGGGTAG ATTATGCTAC TGCAATTCAA ACTTATTTGC
   111061 AAAATCAAAG CAGTTTAGGC ATTACTGATT TAAATCAACT GTCTTTTGAG GTAAGGATCA
   111121 GAAAGTCCGG CTTTAATCAT ACATTAGTTC ATGAGTCTTC TCGTGTACAA GAGCTCTATA
   111181 AGCTCACCGA TGATAAAGTG CAGCAAGCCA TGCTTGGACT TAATTCAACA AATGTAATTT
   111241 GGCAAGCTCC TATTTTAGAA GCCAGTCTTT ACACGCAGGT TATGCGATCA AGTGCTTCTG
   111301 CTCTCAATGA TACTCTAATA CAAAATACCT TAGGCTATAA TGCTTACGGT AAACTTGTTG
   111361 CTGATATCCC TTCTCCTGTT TATACGCAGA GTAGTCAATT GCTGGCTAAT GTGCCTGCCG
   111421 GGTTGCAGCA AAGTTACTGT GCTTACGAAT ATGACGCACA AGGCTATCTC TTAGGCTATA
   111481 CAAATAGTTT ATCAGGCGGC CAGTATGTAG TGCAAAACGG GCTTTGTACC CAAGTGGAAA
   111541 TGCTTTTTGG TCAAGGCGGT AACTTAGCCC CTGCTTATTT TGGAACAACT CAGGTAGTAT
   111601 TTAATACTTC AGTTAACTAC CGGGTCTACA GGTCTGCTCT CACAAATACA AATATTTCAG
   111661 ATGAACAATG GGTAGATATT ACTGGATCTG ATTATACGGT TTCTCCAACC GGTATTACCT
   111721 GGAGCTCGCC AGTAGCTGGA CAATATATAA TGGTTCGCAC AGATGAGCGT ATCGTTAATT
   111781 ATGATTTAAA CCTATTGCCT CAAGACGGTT TACTCTACTT TACCCTCTCG GAGATGCAAA
   111841 ACAGAGACGG TAATGAGCAG AACTATACAC AAAACGTGCC TATGCGAGAT ATCGTTTTGT
   111901 TTTTAAACGG TAAGAGTTTA GTGGAGAATA TCGACTATAC GGTTAATTAC CCAGTCGTCA
   111961 CTCTTATTAA TACGGCTTAT TTAATACAAC CTGCTAACAG TACTCCTCAG TATATCCACG
   112021 TAAGGCTGTC TGGTTTTTGC AATAGTGACT TAACTTACGC TCCTGCTTTA GAAACCAGCT
   112081 TTATCGCAGA CGGAGCGTTT GCTAACAGCC AGCAGTATTT AAGTATAGAC GATAGCGTGG
   112141 TCCGGCTTAG TGTGGGCGGC AGCTTTATGA CACAGGCTCA GTTAGGCGTG CAAGATAATA
   112201 TCGCTGGAGT CGAAGTAAAT CCTGCTTTTA ACGGATTGCC TTACTCATTG AGTAAACCAC
   112261 TCATTCCTAT CAGAGGACTA TTGGGAACAG ATCTCATGAG TTTTATGCAG GCCTCCCGTT
   112321 CTACAGATAC TGCAGTACAG AATTATCTTA CTCAGTATCT AAACAAGTCC GACAATACGC
   112381 TGCAAAGTAT ACCTGCACTC TACCCGGTGC TTAGTCCTTT CTTATGTAAG ATTATTTACC
   112441 AGCTTATCAA TAATGAAGCA GCCAATATGG CTCTCATTAC GCAAAACATG ACGGACAATC
   112501 AAATCCTTAC TTTTTGCAAA CCCTATGAGG AATGGTTGCC GTTTGACCCG ATTACACAGC
   112561 CCAGGACGAT AGATCCGCGC TTTGTGATGA TCGTGCCTAT TAATGCAAAC ACTGCAGTGG
   112621 AACTACCTTT GTTGCAATAC CAGTTTATTC TACGTGTCAT TTCACTGTAT GCAAAAAACC
   112681 CTGTGGTCAG TACGGCCAGC TATATCCAAC TCAAACCTCT CTCTTAAGGT CTAGATTTAT
   112741 ATGGGAACTC CAACTAACGT AGCCATTTTA GGTGTAACTG GCACCGACGG GGTCGTCCCC
   112801 GTCTATAACC CTGCTGGAAT CTGGCAATGG TGGTCTATTA ATGATATTTG GCAGGGAGCT
   112861 GCAGGAGCTA ATAAGTTTGT TCCTAAAGTT AACGATTTTA TTATCGACCC TGCCAATTAC
   112921 GATACATATA AAGTCACGCA GCTCGATCCC GTGACTTTGG TACCGACTCT AACTCCTATT
   112981 ACTCCGTCTT ATATCCCGTC GAACTTTACT CCTCAGGATA TTTTATTCGG AGTAGGCCCA
   113041 GGCACACAGG CAGATACTTA CCGCATGTAT ATTAATGACG CGGTAACTCC TTTTGTAGCT
   113101 GCGGTAGATT TAAGACTGTA CGTAGGCGGC ACTAAAGCTT CTTATGCTAA GATCTTCTCT
   113161 GGAAGCGATG TCTCAAGTAC TGGTGTAGTC ATTTCGATGG TCTATGACGC AAGCGGTAAC
   113221 TTCGTATCGC AAAACGTACC GCTTGAGATG GTAGCTATCG ATGAAGTTAC CAACTACGCT
   113281 TGGAAAACAA TTAGTGTTTT CAATACGAAC GTAGTATTGC CTGATGGCGA GATCGTAACG
   113341 GCTGTCTTCT ATGATGCACA GGGCAGTGTA GTTTCCAAAA GACAATTGCT GGTAGAGAAT
   113401 ACGAACTTTA TTCGAAACCT AAATGTTTCC TTGAAATACG TGGCTTCTAT AGCGATTCAG
   113461 AGTCCATTTA TTAATGTGGC CGATCCTTCG CAGATCACTT TCCCGCTTAA TGTGCCGATC
   113521 AATGCACTTA ACTTAACTGG GGTAGTGACT TATTCAGACG GCAGCAGTAT AGAGATGCCT
   113581 GTGGACGGTA CTAAATTTAA CGTCATAGGG TTGCAACAGT ATGTCTCAAC CATTGTAGGA
   113641 CAAAATATTC CACTAGTGTT GTCGTATTCG CTGGGTACTG GAGAAGTGGC TTATAACGGA
   113701 CTTAGTCAAG ACTCTAAACA CGTTACAGCG CCTTTCTCTA TCGTGACTAC TAATCCGGAT
   113761 AACTCCTACG CTATAAAGGT ATATGGCTAT CCTGAGTGGA ACGGGGACGC TATTGGCTAC
   113821 ATCATGCGGT TCTTTATGGT TAACCTGGAC CGAAATGTCT TCTTTGATGT TACGCCGCAA
   113881 GTCATCTTTG CTGCAAATAC TGGGACGTTT AACCCCCAGG CTTATGGTTA TCTGCAAAGA
   113941 AAAGCCATCC AGCTTAATCT CTCTTTAGTT AGTCCTTCTT TTAAACCTTA TGTTGATACT
   114001 CAGCTACTTG ACATTAGTTT AATCCAAAAG CCTTCTATCA ATACAACACC TTGGACTGTG
   114061 TCTCAGGTCT CTGGCAGTGA TATCCCTGCC TATGGTCAAG GCTTATATGC CAAGATTTCT
   114121 AGCTTGACCA ATTATAATAC AGTTGATGTT AGCTGTAATT TCCAAGATCA GCCTACCTGG
   114181 CTTGAGAACT TATATTCGAA CACATTCCCT TTAGTTAATA CAACTAATGA GTTAGCAGCG
   114241 CCTGCTCCTA CTCATTTTGT GCTAATGTAC AATGGACAAG AATATACCTA CCCCATCGCC
   114301 AACTGGAATC AGCCGCTTAC TATTAACGGC GCCTTTACGC AGTATAGTAA TCTGTATTTG
   114361 CGGTTTATTA ACCGGACTGT CTCTGGCGAC ATGATCTTAT CTGTAGCAGG TTTAATTATC
   114421 TATCAACAAA GCTAAAGACC GCCTCCCTTA CCTAGAGTCC TAAAAAGGCT CTAGGTAAGG
   114481 GAGGACTTAT ATGTCTATAT AAAAAAACAA TAGATTAATA ATCGGATGAG GATACCCAAA
   114541 GACTGTATTA GATTAAAATA CAGTCCTATA TCCTGAAAGT GACGAATCCT TAAAAAAGAC
   114601 TTCGTCTGCC TTATTTCGTA GTACGGTCAT CTGCAACCGT TCTTGCAGAA TTCACTTTAA
   114661 AAGGATTTAC CATGAAAAAG ATTCTCTTTG TTTTGACCGC ATTTTCTCTC GCCACAAGTG
   114721 CCGCATTTGC CTGCGGTACG CCGACCTGCA CCAGCACCCC GACGCCGAAA ACATCGACTA
   114781 CGGTCACGGT GACCGGCAAT GTGAACAACA GCATCGCTGG CACTTCGGCA TCTATGCTCG
   114841 GCCAAGGCGG TACGAGCTTT GCGTCTTCCA CGGCTTCGGT ATCGGAACTG GCCAGTGCTG
   114901 CAGCACTGAC GGCCAGCTAT AAGGACCAGC CGGCCAACGG CACCATTTAT GGCAGCACCA
   114961 GCACGCTGGG AAGCGCAGCT GCCACCGGTG AATCCACCAC CACTGGTACC GGCCAGGCTG
   115021 CTACAAATGC CGTGGCATAT GGCACGGCAG ACGCCACTTC GGCAGCCAGT CTGCTGAGCA
   115081 AATCCGCCGG CGCGCAGCTC AACCTCGCAG GCACTGCGAA CAGCAATAAT ACGGTGGGTA
   115141 TCGGATACCA GACCGCGGCA ACTGGCGACT CGTCTTTCGC TGGCGCTGCC AATGTGGACG
   115201 TGGCCACCAA CAATAAGTTT GGTGCCACTG GCATTGCTCA AGCATGTACA GTGCCGGTTA
   115261 ATGGTCAGAT TACCGACTAT AAAAACGGCT CCACCGTTAC CAACGCGCCT GTGACCAACA
   115321 CCTTTGCCTC TTCGGGCAAC GGCAGCGCAA GCGCCTTCTC TCCGTTCAAC AACGGTACCA
   115381 CTGCTGTGGC CAACCAGACT GCCAGCGTTA CCGGCAGCTT CTCGGCCACG AAGTAATCAG
   115441 CCTCTTGAAA AGACTGCCGG CCTTATAGCT AGGTCGGTAG TCTTTTTTAC CCAAAGGAGA
   115501 TTTAAATGAA GAAGATCATT TTCTCGGTCG CACTGTTTTT CTCGGCAGCG GCCATGGCGT
   115561 CAGCCATGCA GCTCGATACG AGCTGCCCCA GCTGTAACGC CCCGAGCTCC AACAGCTCGT
   115621 CGGGCTCTAC CGTTTCAGCC AACCCTGTCT CCAACTCTTC TGCCGGCTCT GTGAGTTCTG
   115681 GAGGCGCTGC CAACTCTTAC TCCGGTACCA ATACCGGAGC TAACAGCCAG TCACTGACTT
   115741 TCAACAGTGC GGCTACTCCT GCCAACACAA CCGCCACCAT CACGAGCAAT AACAATATGT
   115801 CGGGTTCTTA TACCATCAAG AACACGCCGT CTGTTAGCGG TCCTCCGCTG GTGTCGAGCA
   115861 ATGATACATG CATGGGCTCA GCCAGTGCCA GTGTTAATGC CACAGGCATC GGTATCGGCT
   115921 TTGGCAAGAC TTACACAGAT GACAACTGTG TTATGCTTAA AAACAGCCGA GAGATGTGGA
   115981 ATTACGGCAT GAAAGCCGCA GCACTACAGC TCATGTGCGC CGATCCGGCC AACAGAAAAG
   116041 CTATCCGGGA GACTTATGTT CCGGGTGGTT TTCTCTGTCA CGGAGATACC CCTCCTGAAA
   116101 CTCCGGAGCA AAAGCAGGCT GCTCTGGCAC AACAGCAAGC CGATTTGGCA GCCAAACAAG
   116161 CTCGTGAAAA GCAGCTGAGA ATCGCTGCAG CTCAGGCTAC CGCAGCAGCT CAAAAAGCAG
   116221 CTTTGGCAGC TAAAGAAGCT TCAGACGCAG CCACTGCAGC GGCCGCACAG GCTACCCAGG
   116281 CTACTCAGCA AGCAGAGCAA GCCAATGCTC AACTTGCAAA TGGCTCGGCT CCTCAAGAAA
   116341 CAACCAGCTC GACAACCACT GCGGAACTCT CACGAGATTC GCGCACAGTG TCTGATACGT
   116401 GGCCTGGCGG TAACGCTCAC TAAAAGAGGA AACAGCCATG AAAAAGCTTA TCGGTTTGGT
   116461 ATTGGGTTTG TTTTTCGCAG CCAGTGCTTG GGCTCAAACG GTTCCGGCCG GGTCTTATGA
   116521 CAATGCGCCT GCGGTGTTCA TTAAAAATAA ACAGCTGGGC TCAGGCGGCC CTTTGCCCTC
   116581 AGTTACAGTG GGCTCCGAGC AGGCCATTTA CTGGGGTGAC GGGATGTATT ATGTTCCGGG
   116641 ATATTATCCT GGATATCCTA CCGCAGGTGT GATGTGGCCT CGTATGGTGG AAGTGCCTTG
   116701 CACAAAAAAT CAAGACGGCT CTTTGAGCTG CCATGGTTAC AGCGTATTGG CACAACAAGC
   116761 AGGTAACCGG GGCGAGTTTA TTTTGTTTAA ACCCGTCATC CAAAAACCTG TAGTTGCCGC
   116821 AGCACCTGTG GCTCCAGTCA CTATCGTGGT CAATTCATGC TGCCCGGAGC ATAAATCTCT
   116881 GCCAGTGCTG AAGAAAAAGA TCCGTCAGTA AGACGGCCCA CTGCTTTTTG ATAAGGAGAA
   116941 GCGATGATCT CGACAGCTGT GGTCGTTTCA CTGTCTAAAG CAGTGATTTG TTTTTCTGCT
   117001 CTTTGCCATC CGGCGCTGGT TGGCATCGAC ACCCCGACGG GTCATTTCCC TCTGCAGCAC
   117061 GTCGCCACCA GCGAGCCGGG CTACCACGGG GATGTGATCG TTTATAAAGA AACTAAAAGG
   117121 TATGCCTGGG CGATACACCG GTTATGGTTA CTCGACCCAG CCCAGCACAG AGATCAGCGT
   117181 ATCGAATCAT CTAATCCAAA AGACCGGGTG ATTACGATGG GCTGCATCAA TGTGAAAAAT
   117241 CAAACGTATG CGCAACTGGT TAAGTGGCTA GAGGCCAACC CGGGAGCAAA GCTTATCGTT
   117301 GAGAAATAAA AAATAACTTA GACTCCCTGG CTAAATAAGC CAAGGAGTCT ATTTTTTTCA
   117361 ACTCTATATT TAGGACATTT ATCATGGAAG ACCAGGAAAG CACATTTGAA GAAGCTAAAA
   117421 ATTCTGAGCT CACCTCTGCA GAGACCAGCT GGAATACTGC GGACTTATCC CAGACTGTCC
   117481 TGCTGGGGCT GAGTAAAGAA CTCAAAGAAG CCGCCAGTTC TGTTACTGAT GATCAGGCCC
   117541 AGTACTTGAT TCGCCTGTAC TATAGTATCC AGGGCAACCG AATCCGCTCA GGCAATCAGA
   117601 TCAGTGCGAA TGCCAGAATG GGTAAATCCT CACTGGCTGT GGAATTCATC AATCAGCAAA
   117661 ACAAGATCAT TGAAAATCAA ATTTTATCGA TCTTGGAGTA TTATACGGCG CAACACCCAA
   117721 TGGGCAGCTG GATGCGAGGA GTCGTGGGAA TAGGCCCAGT GCTGTCTGCA TGCTTTTTGG
   117781 CCTATATTGA TATTTCCAGA GCAGGATCAG CAGGTGCTAT CCACAGGCTA TCTGGTTTGG
   117841 ATCCTTCTCA AAAATGGCTT GGTGCTGAAA AAGGCCGGGA ACTTGTGAAG TCTTTGAAAA
   117901 GTCAAAACAT CGACTTTGAA GACATGCTGC CCTACATCCA TACGGAAGTA GGTATCTCTA
   117961 TTGATTTTCT GGTTCGTTTT ATTGATCAGC ATTTCGAAGG CGAGTATAAC ATGAAATCGC
   118021 TGAGTGCAGC AGCTGCAGTG CGGCCTTGGA ATAGCGCTCT TAAACTTGCT AGCTGGAAGT
   118081 TGGGTGAGTC TTTTATGAAA ACCAGTCGTC TGCCTCAGAG CTATTATGGT CATCTATATC
   118141 TCGAGCGTAA AGCCCGCTAT ATCGAAGACA ATGAAAAAGG CCGGTATGCT GCCAGAGCGG
   118201 CTGAACTGCT CAAGAAGCTC AGTCAGCAAA ACGGTATCTT AGCAGGATAC TATAAGAAAG
   118261 GGCAGCTTGC TCCAGGGCAT TTGACTGAAA TGTCTAAACG CTACGCTGTC AAGATGTTTC
   118321 TCTCGCATCT CTTTGAAGTC TGGTATGAAA AGCATCACGG ACATCCTGCT CCTCAGCCGT
   118381 ATATCTTAGT GCATTCTAAC GGAGAGCATA CGCAAAAGAT CGATCCATTT CCTTCTGTAG
   118441 TTAAGAAGAA AGCCGTAAGA AAATAAGTCT AACAGGATAA TTACCCCTCA TACGCCATTA
   118501 CCGAGCCACA TGAACCAATA ACCCCTCGAA AGTAAATCGA GCCATACTAA CGAATTAAAC
   118561 CCCTAATGTC AAGAATCGAG CCATACGAGC GAATTAAACC CCTGCTGTCA AAAATCGAGC
   118621 CATAATAGCT TAACTTAACC CACCACGTTC AAGAAACGAG CCCAATGACA ATATGACCCC
   118681 TAACTAGACG CAGCGAACCT TTAGGACATG ATAACCCCCA ACGTATCAGA ATGAGCCATA
   118741 AAGTGAAATT ACCCCAACTT TTCGAAACGA GCCCAATCTG TAGATCTAAC CCAGTCTCAA
   118801 TCAACAAACG AGCCCAACGC CAAAATATCC TTATGACGTG TCGGAACGAA CCTTAGTATT
   118861 GGAATACCCT GTCTGAAATA AATGAACCAA CCAGCATAAT AACCCCTCTT CATCGTCGAA
   118921 TGAACCTTTA GGACATGATA GCCTCTAGCA TATCCGAATG AAAGTATAGA ATCTAAACAA
   118981 ATTGCATAAA CTCTCTAAGC CGTCCGGTTA AGACGACTTA GAGAGCCTGA ATCAATGCTA
   119041 TGGAAGGATC CTGTTATTTT TTTAATAAAA AATAAGTCAA TAAAATTAAA GATTTTCCTT
   119101 AAACCCAAGA TATAGGAGTA TACATACCTT TATACTTGAT AAGGCGGTAT CTGTTTGTCT
   119161 TTATTTTACT TTTAAAGGAT TGAGTTTATG ACTACTTTAC GACTACCTGT AAGCGGTATG
   119221 GTAAATGCCG ACGCATTAGC GGCATTTATC GTATCCTCTA TTAATGAGGC CGTCTCTAAA
   119281 CTACCTCAGG TCGCAGAAAA TGCTGCAATG CTTGTTGCTA TTACTGCGAT CGGCGATAAA
   119341 ATCGATACCT TAAGTTCTGG AGCTTCTTCT CTTGAATCTA AAGTAGAAAC TATTTTAGAA
   119401 ACCGCATCCT CTCAACAAGC GCAGATCAGT AAGATCATCC AAAGTGCCGC AGCTTTAGAA
   119461 GCCAGTCTTT CTGCGCTTTT AGATGCCTCT ACCACTACGC CTACTACGCC TACTACGCCT
   119521 ACTACGCCTA CTACGCCTAC TACGCCTACT ACGCCTACTA CGCCTACTAC GCCTACTACG
   119581 CCTACTACGC CTACTACGCC TACTACGCCT ACTACGCCTA CTACGCCTAC TAGTCCGGTT
   119641 AACTATAGCC TGTTGCAAAA ACCAGCTAAA GGACAGACTG TCACGGATCC TGACTTCGGA
   119701 GTTAAAATCA CGCGTATTAC TGACTGTGTT GCTGATTTTA AAAACCTATG CGCTGCTCCG
   119761 GCCTATCCGA CTGCGATGGC TTGGAACTGT GACGATAGTC GCTTTATTCT TTATGTGCCA
   119821 GGCTCTACGG CTCAGGCAGG CGGCCAACAA GGATGGGCTC TTTATGACGG CACGACCTAT
   119881 GCCTTTATGA AGTTCATCGA TATTAATCCA GGCGACGTAG AACAGTTCTA CTGGGATCAT
   119941 CAAGATCCTG CTGTACTGCG CTATATTGAT AATCACCAAA TGGGCTCTGA TAACTTAGCC
   120001 GATTTGACAG AAATCAATGT AGAGACTGGA GTAAAGACTA TTACGTATAG TTTCTTACCT
   120061 AACGGTCTGC CTTCTGGATG TCCGGCTGGT GTTACTGGAG TGCGCTGCGG ATATCCGTTT
   120121 GCTTTAGGCG TTAACGAACA AGGCCAGCGT ATCTGGGGTT TAGGGGCTTT TGGTGGCCCT
   120181 ATTCAAAACG TCTCTGGTGA GCTGGGTATG TGGGTATTTG GTTTTAATGA AGCCACTAAA
   120241 GCCTTTACTC TTTACGATAC TTCAGTTGTG CCGCAACCAC AAGCGCGCGG ATCTGCACCT
   120301 TTCCCGTCAG TTTCTGGTAA GTTCTTTATT TGGAATGCAG CGGTAGGCCT TCAGTCGCAG
   120361 CCTACTACTC GTAGCGCAGT TTTAGATTCG ACTACAGGTA AGCTCGTGCG CTGGATCGAT
   120421 TTTGATACCA ATGAGCACTG CGATACCGCC ATGGATGCAA ATGGCAATGA TCTACTAGTA
   120481 GGCTCTCAAT TCTCAAGAGA TACTGGCGGT AATGGTAATG TGATTGTTGG CAATCTTAAT
   120541 ACTGGAGAAG TCTATAACTA TGTCGGCGAA TCAAGCGGCT GGGGATACCC GGCTACTGGC
   120601 AGTTTGAGCG GGTCTACGGC TTGGAAAAAC CCCAGTATTT GCGTAACCGG CATGACTGGT
   120661 AATATCTATA GTACTGGCAG TAACGGAGTA GCCGCTCCTG GATCTAACGG TAACAGCGGA
   120721 CCTACGTCCA ATCCGTGTAC TATTTTAGAT CAAGAAGTCG TTATAACGGA CCTGACTACT
   120781 GGTCAAAACC ACCGTATCGC CCATCACCGC AGTACGGGTA ACTGGAGCAA TGCAGCGCAG
   120841 AGCAACTACT GGGCTCAGCC TAATGTGTCT TTAAGCACGA CTGGTAAGCG TATTTTAGTG
   120901 CAAAGCGACT GGGGAGACGG CGATCCTAGC CATCCAGTTA GCAATCCTAA TCTGCCTGTG
   120961 GATACTTATG TCATCGAGCT GGCAGTATAA CCTTAAGTAA TAAACTACTA AACTTCCTAA
   121021 CTGCCGTAAA AAGCAGTTAG GAGGTCCTTT ACTTATGCTA TGACTAAACT CTTTTTTTAT
   121081 TAAAGACACT TATGGCACGC ACTATATTTA AAGATCTTAT TACGGAGGTC ACTCTGGAAG
   121141 AAGATCATAA TCTAGACCGC TTTATCAGAA AAGTAGAGAA TCCTAAAACA AAGAAGATGG
   121201 AGTGGGCTTT TATCGACATC CATAATCCAA GTAAAGTATT TAAGTATTTT GGCCCGTATA
   121261 AACCAAGTGC GTCTGAGATC CTTAAAGAAC TCCATGCGGT AGAGTATTTT AAAAACCGTT
   121321 AAATCTATTT ACTTTAGGAT CATTTAAAAA TGGCTAAATC TAACCGTATC TTAGCACTCG
   121381 AAGATGATGT AACCGGTATT TCTGAATTTC CGGAAATAAA CGAAGACGAT CTTTTTGAAC
   121441 TACAAAGCGA GGCTTTAGAG GAGATGCAGC TAAATAGCCG AGCTCTGGAG TCTATCGAGA
   121501 TTACTCTAGA CCTTTGCAGT CGTTTAAAGA ACAAACCTAA TCTTTCTATG GAAGATATCG
   121561 GGTTTTTCCG GCATTCTCTT GATCTGAGCT TAGCTGGCCT GCCTTATCAG AACAGTGCTT
   121621 TCTCAGCTGC CATGGAATCG AGCCAGGATC CTCGCGAAGT CGTTATCGCC ATTGAAGGCG
   121681 CTGCTATAAA TAAGCTACAA TCTTTTTCTA CTATTTTTAA AAATGGTCTG GAGAAGATGG
   121741 GGTCTGTTAT CAAATACCAA TTTAGTTTCT TTAACAAGTT AGAACAAAAA CTACAAGAAA
   121801 CCATCAAGCA AGTCGAACGG TCGCCCGACA CTGGTAAGAA AACTATTACC GTCAGAGTAG
   121861 ACCGCTGGAT GTGCTACGGT GAAAATAAAG CAGTTACGAG CTTTTCTGAA TATATGGCTG
   121921 AGCTTAATAA GGCTAACGTG ACGATCGAGG AAACTTTAAA AGCAGTCACT GCTTTTAATG
   121981 ATAAAATTCG GTTTATAGGC CCAAAGATGC TGCTCTCGCT ATTCCCAGTC CTTGCAGATG
   122041 TCTGGGGAGC TTTTAAGAAA ACTGCGGCGA CTGTTTTCTC CTTGGTCTTA AATATAAGCA
   122101 AATTACCAGG GGCGACTAAA TTTAAACAGA CTCAAGGAGC CAGTTATTAC GAAACAAATA
   122161 CGCTACTGGG CCTGTTTAAG ATTATCTCTG TGGTTCCTAA ATCAATGAGT GATATTGAAA
   122221 ACACAGAAGA TCCTTCTGAA GATGCAACAA GGCAAGAAGT AGCTTCTTTC TTAAAGTATG
   122281 TGGATATCGG TATCGAAACC CAGCGTTTTG ATAAAGAGAA TACGGGCTCT GTTACTTTTG
   122341 AGAATGTCTC TAAATTAGAT GTCTTAAAGA TGCTTCGGTC TATGCAGACT ATGGCTATCT
   122401 CTTATCAAGA GTTTAATAAA CTCTTTAACC GGCTAGCAAA TCTTTATCAA GGATCGAACT
   122461 ATCTCACGGC GATGTCTACT CCTGCCGGTA TTATAGGCAC CTTTATTATC AGCTATATGT
   122521 CTTATCGTTA CCGTCTTGTC ATCCGTATTA ATGACATGAT GGCGGACATT ATGGGGCAGA
   122581 CTTACAAAAT AGCTAATAAT ACCCTTAAAA AAGGTATCGA GATTGGCAAC AAATATTAAA
   122641 GCCTTATCCC TACTAGACTC AGCGGCTTAA AAGGCCTGCT GAGTCTAGTA TGGTGTTTTT
   122701 ATCTTACTGG ATTAAAATAC AGTCCTATAT CCTGAAACTG AAGTTATAGT CAATAGTGAC
   122761 TGTAATGCTT GCCTTTAAAT AGGCTAAAGG AGTATGACAT GGATGCATAC CATATCGATC
   122821 TGCTGCTGGG CGAGCGCGGA GTCGCAGCAA AAGGCCTCTT CGAAGAGGCC GGTATTACTT
   122881 TCCCTTTGCT GGCTGTTGCA GCAGAAGGTT CCACGGAAAA GGAAAAATTG GATGAAATAG
   122941 GATCGCCTGC CATTTTCGCA AAGATTCAAA ATACGATTCC GCCAGTAGGA GAGCTGGATG
   123001 TAGTGATAGT AGTGCCGTCA CTACTGGCTG CTCTTGACCG CAGCAATCCT ATCACCCAAG
   123061 CAGTCGTGGC TCATGAGCTG GGTCACGCTT TCCACCGGCA CCTGGCTGCA GGGTTCGCTT
   123121 GGCAAATCAC AGAAGGAGGG GTGAAGGTTT TCGACAACCT GTCTGCTGAG AAGGAAGCAG
   123181 ACGCCTTTGC CAAAAGGCTG GGCCTGGGGC AAGAGATGCA TAAGTTCCTT ACCAAAACTT
   123241 GTGGAATGCT CAGAGAGTAC AAGGATTTGC CGATTCCGGA GAAAGAAAAG ATCCTGTACG
   123301 CTATGGAGGA GCGAATCAAA GCTCTGGAGA GTTAAACACC TACTTAAGCT GCCTGGGAAG
   123361 GTCGCTTAAA CCGCAGTGCT CGGGAGATTC CTGTTTTTTT TTAGTTTGAA TAGATTTATT
   123421 TATGGCGATA TATTACTATT ATGAACCTGT AGCAATAGTG CTTACAGGAA ACGCCTCTTT
   123481 ATAGGCAGGA GAATGACATG AAGAAATTCT TGGAGTGGCT TGACGGCGGC TCGTGGGCCG
   123541 CCGCAGCAGT AGGCGGTACG GTTAGCGCCG CCATGTTGAT GGCCCCTGTG GCCATCTGGT
   123601 GGTTCAAGTA ATTATTCGCC TCGGCTGCTT TGGTGGTAGA GATTCTTTTA TTTGTGGCCT
   123661 ATAAGGCCAG GGAGAGGTAA ATGGATAATC TGTTTTACAT GGCCACTCTG GTGGCCATCG
   123721 CCTGCTACGT GATTTACGTA GTGGGCGTTT TGGTGGCCAA CCGTCTCTTC GGAGACTTGG
   123781 CCACTAATTT ATCAGCCCGG ACAGTGTTTG TGCTGTTCGG GCTCTTGGTC ACCGGCGCTA
   123841 AGTCGGTGAT CGCCATCGGG TTGCATCAGG GAACAATGGT AGCCCTTGTG GGCTGGCTTT
   123901 TGTTCTTTGC AGCCCATACT AGTGTTCGGA TCATGCGTAA ATCGCTATAG GGTCCAAAAG
   123961 GATTAAGACA CCTCCAGCCG TAACAGGCCA GAGGTGTCTT ATTTTTTTTA TTAAAAAGTA
   124021 AAAGAAGTAT AGTTCTGATT ACGCAGACTA GTTGCATACT GCGGTTTATT TCTAACAGCA
   124081 GACCTGCGTA CTTCCTTGAG CTCTTTGATT AAGTCATCAT AAGCTACGAT ATGGCCTAGA
   124141 CTATGGTCGT ACTGACTGTA GAGGAACTGT AGCTGAGTTT CAAGTTTAGT AGTTAAAAAA
   124201 GGATCTCTTT CTTTTTTAAG TTTCTCTACT AAGCTGTTGA TATCGTCTTT AATCTTACTT
   124261 TGTTTTTGGT GATCAAAGCT GTTCTCTGCT TTCTTTTCAC TGAGTTTTTG AGTATTATGG
   124321 CTTAAGATAA GTTGGCTCTC TATGCCGTAA AAGTTAAGAT TTCTTCCTTT GGTAAGGAGC
   124381 CAGTAAGCCA TAAGCCAGGA AATACATGCA TCGTCATGAC CTCCGTCCTC GTGATCTATA
   124441 CGTCCGTTTT TGATAACTAG GCCTAGTAAC TGATTGATAA GTACTTTATC AAAGACTTGA
   124501 TCACAAGTAT ATTTAACAGA GGTAGACAGA ACCTCACCGT AGAGCTCTGA GCGGCTATGC
   124561 ATGCCTGAGG AAGACGTAGC AAATCCAAAG CTTTTCTTAT ACTTGATTAC TAAATCATTC
   124621 AACTGCCAGG CTTGAGCTTT TTTAATCTCC TCAAAGGCTT GAGGAAACTC TTGCGCTTCT
   124681 TGTACTATTC GGTTATAGAT GCGCTTAAAC GGATTGATAT GATGAGCTAT TAGCATCATG
   124741 CATAGATAGT CCAGTATCAT AGGCCCGCTT GATCTGCGCT CAATAATGAG AGTGACATTG
   124801 TCATATTTGA GTAGCCAGTT AAGTAGCCAC TCTGTAAACT TAATTAGGTT AGTCTCATTA
   124861 AAGAGTCCGG CAGCTAGCAC AGCGCCTGTC TGAGCGTCTC TTAGGTTAAC AGAGATATCG
   124921 TCACTGCCTA CAGCGTCACT AGAGTCCACA GAGAGCACAG CAGGGCGTTT TGGGAAGTCT
   124981 TGTTTTACCT GCTGCTCTTG TATGTACCAC TTAGTCACAT AACCGTTAAT AGGAGATATC
   125041 TCATTAAAGA TAGCTTCACT CTCTGAGGCG CGGATACGGT CAGCTAGTTC AGGAGTAATA
   125101 GGAGAGCTCT GTGAGCCTGA AGTCCATTTG TTAAAGAAGT CACGCTCGAT ATCTTCTCCA
   125161 GTACCTGTGG AGTCTTCAAT AGCTTGTTTA AGCCAAGCAT CAGTAAAGCC TAGTTGTCTG
   125221 TGGTTAAAGG TACAGTTTAC ACGCAGCTGC CCTTTAGGAG AATTAGCCCG TACAAATAGG
   125281 TAGAGCTCTT CTTGATTAGT TGCGTCCATG AACTTCTCCG TCCACTGCGC TGAGTTAGAA
   125341 ATAAGCTCAA ACATAAAGCG GCCGTCTCGG TCATCTTTTT TACCAGCAGT CGTAGTAAAA
   125401 ATAGTGCCGT AGTGAGTACC TAGTTTACGA GCTGTATCTC TAGCAGCAGT ACCTGCAGCT
   125461 AGAGCAGCAG GAGCGGAGAG TGCAATATTA GCAATAAAGG CAGCTTCGTC AAACTTCATA
   125521 ACTGGCACAG TTAAGCCGCG TCCTACGTTA AGAGCAGCTT TTACTGACTT TTGAGGCACG
   125581 TAAGCTCTAA ACTCATTACC CATTTTCTTA ATAGACATCA TCTCTGTATT ACTGATATCG
   125641 TCATAAGCTT TTTGATTAAG ATAAAAAGGC AGCTCTGACT GGATCTCTTT AAGACGCTCT
   125701 AAGTTAAAGG AGCGCAGGCC GTCATCTTTA GTCAGTAGTG CGATCGTCAC GTTAACTGAG
   125761 GCGATATTAA GTAAATAGAT ATCTAGTACG TCCATAGAGA CTGACTTACC AGTCTGACGG
   125821 ATCTGTACTA GGATAGTGAG GATATGGTTA AAGAACAACC AAAAAAGAGC GATGTTGCCT
   125881 CTATGAGCTA AGAACTTAGA CGGCTCAGAC GATCCTTTAA CTGGCACGCG AGCTACTTCT
   125941 CTTAAGAAAT ACCAAGGATT TTCCCTGCAT TCTAAAGCAA TAGCAGCCAT TTGCTCTAGG
   126001 GTAAGATTGG TGTCGTGCGG ATCAACATGC TCTAGAGCCG GATTATGCAA GGCCAGTAAA
   126061 AAGCCGTGAT TCTTTAGACC CATTTCTCTA TAAAGAGCTG CATGGTTAAT AAAAGACTTA
   126121 TTAGTTGTAC TGAGGTGCAA CTTAGCGTAA GGGTATTTCT TCCAGTCTTC TAAGAATAAG
   126181 ATCATGATAG TAAAACCTTA AAAAGATAAT CATAGCAATA GATTACTTTA AAAACTAATA
   126241 AAATAAAGAC ACCTAGGCCT GTTAAAGCCT AGGTGTCTTT ATTAATAGTA AAGCTTAAGA
   126301 GGCGATATAG GCAGCTCCGG TATTAGAGTT TTCTCGGTAA GATCCAGTAA TTGCGATACT
   126361 ACCTACTGAA TTCAATGATA CGCTAACACC AAACGAACTA TTAACCACAC TACTAGCTAG
   126421 ACGACTAATC TGTGTCCAAG TGCCGGATAT GTTTTGATAA ACGTAGGTGG CGCCTGAACT
   126481 AGTGTTTTCG TAAGAAGCCC CTACAATAGC TATAGAACCG TCCGAACTAA GTGCTACACT
   126541 TTGACCAAAC TGGCCACTAG CCACACCACT AGCCAATCTA GCCATCTGCG TCCAAGTACC
   126601 GGATACGTTT TGGTAGATGT AAGCAGCACC CGTGCCGGTA TTTTCAGTAT TGGCCCCGAT
   126661 AATTGCTATA GTCCCGTCTG AGCTAAGCGC CATACTCCAG CCAAATTGAC TACTGGCTAC
   126721 GCCGCTCGTT ACTTTGGTAA TATACGTCCA GGTACCTGAG TTGTTCTGAT ATATATAGAC
   126781 TGCACCAGTT GGAGATCCTT CGTTTATAGT GCTAATTAAC ACTATAGTTC CCAATGCATT
   126841 AATTGCCGCA GCCCAGCCAA AATAGACCGT ACTATCAGTT AAACGGGCAA CTTGAGTCCA
   126901 GGTTCCAGAG ACATTTTGAT AGATATAGCC TGCCCCGGCA TAGGAGTTTT CTCCAAAAGC
   126961 GCCCGTTGCA AAAATAGTAC CTGTCGAATC TAGTGATACA GATTGACCAA AAACACTATA
   127021 GATAGAAGCA CCTGGAATCT TTGTAATTTG AGTCCAGGTG CCAGATACAT TTTGGAAAAT
   127081 ATAGACTGCA CCTGTCCCGG AGTTTTCTCC GTCGGCACCT ATAGCTATTA AATTTCCAGC
   127141 AGCATTTAAA CTTATACTCG TACCAAAGTT ACTCTGAGAT ATCAGGCCCG ATATACGAGC
   127201 CGTCTGCGTC CAGGTACCTG CGGAATTTTG GTAGATATAT ACTGCGCCAG TGGCTGTGTT
   127261 TTCATTATAG GCTCCTATAG CTGCTATAGA ACCGTCCGAG CTTAAAGAAA CACTCCATCC
   127321 AAAATAGCTA CTCGCCACAC CGCTAGACAC CCGAGCCGTA ATGGTACTAA CGACATATTG
   127381 TGCCTTAGTG CTAAAGCCTA CCGGTGTGCT CCAGGCCGAT ACTCCGCCTT GGTTACCGTT
   127441 ATACTGGACG CGGACATAAA AAGTACCATT ACTAGGTATG TAATTAGGAG TCCACTGATT
   127501 GAGTGCAGTC GTACTGTTAA TATTAGAAGC AGTAAGAGGC TGTGTAAAAG TATTATCACC
   127561 GCTAGCAGAT ACCTGCCAGC TCGATGAGAG CTGCGTATCG GTGCCGCCCT GCATCGTAAA
   127621 AGCACTAGAT GCGAAAGTAA TAAAAGGGCC TAAATTAGTC GAGCCGTCTA CAGGAGACGT
   127681 AATAGAAGGC GTCTGGATCT GAGGAGGCAC GACCTGTACT GCCACGACAG TGCCGTTTAC
   127741 AGTAAACGTA TAATTACCAG TCGTCGTAGG CGCAGTATAG GCGATAGTGC CGTTCGAAGT
   127801 ATTAAACGTA GCAGAGCCGT TAGTCGTGGT CGTAGTGCCA GTAGTAATGG TCGTAGAGAC
   127861 GTTATACGTA GCAGGCGGCG TATAGTTAGT AACGGTAAAA GTAGCCGTTA AACCTACTAC
   127921 TACCGTAGAC GGACCTGTCA CTACAGGAGC AGGCGGAGGA TTAATCGTGA CGTTAACAGG
   127981 CGTAGAGTTA CTAGGGCCTG AGATAGTAAA GCCAGCAGTA ATCGCATTGA TACCGTCGCC
   128041 TGCAGGAGCA GTATAGGTAA TAGTGGCTCC ACTCTGAGTC ACGCTACCCT GCGAGGCAGT
   128101 AACCGTATAA ACTGAGTTAG CGTCGTAGTT GGTAATTGTG AATGATCCTG CCTGGTTCTC
   128161 AAGTAAGGAA GTAGGCCCAG ACACAGTAGG CGAGTTAGCC GGATCGATAA TAGCTACTGA
   128221 AGTAGTAACA CCGTTAACTG TAAAGCCAGA CTGGCCTGTC GTGAGAGGCG CCGTATAGGT
   128281 GATCGTAGCT CCTGAGATAC TAGCGGTACC TGAGATAGCA GTAACCGTAT ACGTTCTGGT
   128341 ACTGTCGTAA TTATTGATCG TGTACGTACC CTGCAGGCCT ATACCTAACG ATACAGGCCC
   128401 TGAAATTAAC ACGGACGCCG CGTTAATCAC AGCCGGAGGG ATTTGAGACA ACGGGATTAA
   128461 ACCAGTAGTG TCTAGCGAAG CCACACCGTT TTGCTTACCT AAAAAAGACA AAGGGATAGC
   128521 GCCCAGGTTA GCCACTGCGC CAGGAACAGT AGAGCTACCT GTGCCTCCTT GAGACAAAGG
   128581 CAATACATCT GTGGAGAGCA CATTAGCCTG TGCGGGTAAA ATTTGCCGTG GCATGAAGAA
   128641 GTTCCTTAAA ATAAAAGCTG TTTTTCCAGT AGAGTCATAA AATGGACAAG GCGCGGCTTC
   128701 AGAGAAGAAT TCCTTATTCG CCACCCTAGC GCTATTGGCT AGAGGGGCGG ATAAGGAGAT
   128761 GTATTTTTTA AAAATGGCTT TTAAAGTCAG AATGCAACTG GGTTCGAATA AACTTAATAA
   128821 AAGCATCAGC TACTATTTGT AAGAAAATAG GCTCATTGTC TTTATCGACA AACAAATCAA
   128881 AAGACCGAAG AGACATCCTG TTAAATTTTA GTATCTTTTC AGGAAGCGTA GAGTCAAACT
   128941 CTGCTCTTAA AACATAATTG ACATGTTTTA TTTTTTTAAA AGCCCAAAGA CGACGATGGT
   129001 AAGCTTCGTA GTCGACTCGG TAAAGCTTAA AGGCTATAGT CTGCCCTGTA TTGAGTTCAA
   129061 AATGATAAGT CTGTATTAAT TTAGAATTTC CTGTCTCAAT CAAGTTTTCA CAGATATGAA
   129121 AACCTTTTAA AAAGACGATC AATTTTAAAT ACCAGACCTT TATAAAAGTT CCATGATTCA
   129181 AAATGATCCT TTAAATAAGC TATAATCAAA GGATATTACT GATGGTAGTA TTGCTTTGTA
   129241 AAAGCTCGGA TACAAAAATA AAGGATAGCA GAAGTTCTAA GGGCAGCGCT CTGTGTTTCA
   129301 CCTAAAGTCT TGTCATACCC TAATACCAGC TTAGTGCCGT CCTCACGTAT CTTCTTTAAA
   129361 TGCTCATCAG CCGAACGGCT CGATAAGTAT AAGTTACGGA TATCGACTAA CAAGCTTGTA
   129421 ATATCTTTAG TTTGTTTTAA AAGCTGGCCG TTACGGTTGA GATAATCAAC AGTGTAGACC
   129481 ATCATATTTT GAATAAATCG CTCTAAGTCT TTATGTTTGG GTCCGTGGAC CTGAGAGGTT
   129541 AGCCACAGCA GATACGATCT AAACATCTTA GAAGATACTG CGGGCATTAC TTGCAGCACT
   129601 ATACTAAAGA GCTCTTCTTT AATAAACGTA TGCGGATCTG AGATTACAGA GAGTAAGTAC
   129661 TTCTCATAGT TACTAGGCCC GTACACACGG TCTCTGAGCG TCTCCTGACC GTCTAGAGTA
   129721 ATCTCATGCA TAGTGGAGAC ATCTACGCGG TCTCCGCTGA CATGGACCTT CATAAAGACA
   129781 TCAGTAATAT TCTTGACCAT ATCACGGATA CGGCCCTGTG AGTCTCCGAC TAAGTAAATG
   129841 ATGTCAAGAT CCTCATCGAA TGTTTTTAAC ACTTTAGAGT GGATACTGTC GGACTTTAAG
   129901 ATCTCTGCAG TCCTGTATAA GAAGACTTCT TGCCAAGACC CTAGCTTCTT AATCAAAAAC
   129961 CTAGCTGATA GCGCGCTATA GGCAGCCTGA GCGATCTCAG GATCAGCCGG ATAGCGAAAG
   130021 TAATGCGCCA TAAGTGAAGT AATGATTTTG TAATGAAAGA TCAAAAGCGC ATTAGTCGCA
   130081 GCCTCTACCC TAGCTTTCTG GTCTAAATCA GGACTAGTTA AAAACCTGTA AGCGCAGTAA
   130141 AAGCAAGTTA AGTTAAACTC ATCACTAGCT ACCTTAAAGT TAGCCGGGAT ATCCTTATCA
   130201 GCTTTTACCG CAGCTACTAA AGACTCTGCC TCTACTCCTA CGACCTCATC AAAAAACGCA
   130261 TGATAATCGC TCAGAGTAAA GCGCACGACC TGCACTCCTA GCAGATTGCC GCCAAAGAAG
   130321 AGCATATGGT CTTCATTCTT ATTCACAAAT CCTGTCTGAA ACCTAGAAAA AGCTTTAGCT
   130381 TTAGCCGTGT TAAATTTAAC CGACTCAAAT AAGGGATCAA AATACGTACG CAGGCTCACC
   130441 CTTTAGCCTC CATTTAAAAA GGCAGTAATA GCACCCATAG CGGCGCTGCG GGTATAATAT
   130501 ACTCGTCCAG CCTGCGAGTG GCTATACTCC TCTATCGCCA GCCCAGTCCT GCCTACTGGC
   130561 TTAAAGTCCT CGATCACCAC AGCAGTCTGG ATATCTTTAT ACCTGTCTAG AGCTAAGCGC
   130621 AGCTGATCAA AAGTATTTAC ACCGCCTAGT TTGCCCATCT CAGCCTGACT AGTGACATAA
   130681 ACATAGAGGT CCGGATTAAC ACCATCATCA TCCTCGTCCT CTTGCACACT TAGACTGTCC
   130741 ATCGTACCGT CAGCTACAGT CTCTTTAGCA TAAGCTATAT TTAAAGCCTG AGTATATACG
   130801 CTCGACAAAG GCCCGTCTAG GCGCACTACC CTGCTACCTT TTTTCTGGTC TTTACTCAGA
   130861 GCCTGCTCTA CAGTTTCACC AGTACTGCTC ACATTAGCAG CCAACTCTCC TAAATTACTA
   130921 GTCTGACGAG CTAGCTCGCC ATTATCAGTC TGAGCAGCTG CATTAGTCAT AGACTTATCA
   130981 TCTTGTTTGA CTACATTAGT TAAATCGATT ACAGGCATGA TCTTTTAGTC CTTCATAAAG
   131041 AGTATAGTAA GCAGTATCCT AAGGTCAGAC GATTAAGCCC ATATCTTCTG TTTTTATCGC
   131101 CCGCTATAGC AGTCTATTTC AGGTAGATTC TGTACCCTAA AGAGACAATC TTTTAGACTT
   131161 TATCTTCACT CTTTATGGAA CTAACTTGAT TTCAATAAAA TGCTCTTTCG TAAGACTAAT
   131221 AACTAGTAAA TGCTAGATAG TATTCTATTT AATAGCTTTT AATATGGATA TTTATCGTGG
   131281 ATTATTTATA TGTAGCATAA ATGCCATCCT ACTTATGCTT TAAATAAACT AGCGTGAGCA
   131341 GCAGGTAGAG AGAGTGAGAG AGAGTACTGT GAGCTTAAAT TTGCCTAGTA GATTTTATCA
   131401 GGCTTAAAAT GGCCTCCTAG GCCTTTATCT TCGCTTGGCT AACTACTGTA GCATTAATCT
   131461 CTTTTATAAA GGCTAGTATA GCTATTAGAC TGATACTCTC TTTGAGGAGA GTATCAGTCG
   131521 TTGCTAGTCT ATCTCTCATC TCTAATGATT ACCAGTCTAC TTGCTATCTC TGCTAGTCTC
   131581 TTCTGCTCTA AGAGGCTACT CTGCTACTAT ACCAGATATC TGGTATAGTA GCAGTATCTC
   131641 CGCTCTAAGA GTCTGATAGT CTGCTATACT GGTATTATAG CTTACTCTGC TAAGCTCTAT
   131701 CCGTCAAGAG TATACCTGGC ATTCCCTCCC AACTCTCCCC CCCCCCTTCT CCATTCTCAC
   131761 ATCCCCCCTA TAATCCCCCC TTCGTCCTAT TTTTTTCCTT TGGGTATATA TCATATTTAG
   131821 CTACTACATT TTCAGACTTA TATGCCATAG TAAGACTTGT CCTAATAGGT AGTAGTATCT
   131881 TATGCCGTTT TTACGCCTAC CTGGCTTAAA CCGCTACTTG CCTTTTCTCC TTTGATTAGG
   131941 GAGAAGAGGC CAGAGGCGTA TAGTCTTTGG ATTAAAATAA AGCCACGTAT TATCTTTTTG
   132001 AAGTAGGGTA GCCTAAAGCG GGTAGCTGCT ACTACGCTAC TCGCGATCTT TTCTTAAAAA
   132061 GGAGTATGAA GGATGAGCCG TATTATACTT GTTTGTATAG TAGCCGTTAT GGCGCTGATT
   132121 GGTCTGAATA TTTACATGAT CACTACAGCG AAGGCTGATG AGATTTCCAG GTATATGCAA
   132181 GAGCAGCCTG CTACTGATCA CTGGGCTGAT TATATTTATC AGCATCAGAG TGGGAGCCGC
   132241 CATATATCTC AAGCTACTGC AGAGCGTATC GCCAAAGCTG TGGTGATCGC CTCTAGTAAT
   132301 TACGATATCG CCCCAGATGT GATAGTAGGA CTGATGAAAA CAGAATCTGG CTTCGATCCG
   132361 TCTGCCAGGT CTCGCTCAGG TGCTTTAGGA CTTATGCAGG TAGTGCCTTA TTGGCATAAG
   132421 AAAACTATCC AAAGAAGAGA TCTCTTTAAT ATAGAAGCTG CTGTCGATAT AGGAGTAGCT
   132481 ATTTTAGCTG GGTACAGGAC TCAGTCTAAA GGGTCTCTAG CGGGAGGACT TAGAAGGTAC
   132541 TGCGGGTATA GGCCTAAAGC TGCGACGCAA TATGTCGCTA AAGTGATGAC CGAGCACCGA
   132601 AAAGCCTTTA AGAGTGTCGT ACTTGCTCAA CTTCAGTCTC CTGAATCGAG TCCTGTTTTA
   132661 ACTGACACTG CACAGCCAGT GACTGTGGCG TTGGCTAAGC CTGAGGCTAA TACCCTAGAT
   132721 GTTTCAACAG CTACGAAGCA AAAACTCGCA GCACTCAGTG GCTTTGAGAC TTTGGCATCA
   132781 GCACAACCAA ATACAGCTTT GCCTCTACAA GCTAGGGTTT ACTTGACTGA CCCTTTTGCT
   132841 GATTTAAGTA TCTTACCTGA AAAAGCAAAA CAAACTGCTC CCTCTAATAG GTTCTTAGAC
   132901 TTTGGAGATC TATTAAGACT GCGCTGGAGT TAGTAAAAAT AAAAAAACTA TCCTGTGAAT
   132961 AAATTTGTTT TATCTTTTAA ACACAGGAGT TTGAAATGGC AGTACAAGTC GCATTTTTTA
   133021 TAGGGGATCA GCAAAACTTA GCTGACCGGC TTATTCGCTG GCGCACGCAG AGTAAGGCTT
   133081 CTCATACTGA GATCATTATA GACGGTTATA AATATTCGTC TTATCCTGGG ATAGGTGTGA
   133141 GAAAAGCTGT TTTTAATAAT AACCCAGGAG ACTGGTATCT GGTGGATTTA CCCGCAGTGG
   133201 ATCCTAAGCA GGTTTTGGAT TTCTTTGAGA AAACTAAAGG CATGGCTTAT GATTGGCTGG
   133261 CGGTCATCCT AGGTCAATCG TTTTATGTAG ATCTGGAAAA TACGAACCGG TATTTTTGTA
   133321 GCGAATGGTG TGCGGAGGCT TTGGGCTTTC CTCAAGCCTG GAGGTTTACG CCTGCATTAC
   133381 TTGAAGTAGT GCTGCAAAAT ACTGATCTGC ATATCGAATA AGACTTAAGG AAAACGAGCT
   133441 ACTGCAGGCC TCCTTTAAAC CGGGGGGCCT GCAGTAGCTC TAAAAAAGTC ACTTTTTAAA
   133501 ATATCTTTTG TTGTCTTACC CATTTTTCCT ACTTTACAAA GAGAGTCTCT TTTATGTCTA
   133561 CTTTAAACAT TTACGGCTGC GGCGGTGCAG GGATCAACTT AGCCAGTCAG CTGCTGTCTT
   133621 TTCAGCAGCA AGAGGCGAGT GCTGGATTTT GTAAGGTGAT GCCTTACCTA ATCGATACTA
   133681 GCCGCAGCAA TATCCGCAAT GAAGCCCCGT CTGATCAGAT TTACTTATTT GAGTCCTTAG
   133741 ATGGCTCGGG TAAGAAGCGC AATATGAATT ATTCTGCTAT TTCTGAGAAA ACTCGGGAAA
   133801 TGCTTCATAA GTTCAAGCCT TCTGAGATTA ATGTGGTTAT CCACTCAGCA TCTGGTGGTT
   133861 CAGGCTCTGT GATCGGACCT CTACTGAGCT CAGAGCTACT GGCCCATAAA AACGTGATAG
   133921 TCTTTTTGAT CGGCTCTGCA GACAGCCGTA TCGAAGCAGA AAATACTGTT AAGACTCTTA
   133981 AGTCTTACGA GATGATCAGT AAAAAGAGAG AGCAGCCTAT TTTACTGAGC TACTTTCAAA
   134041 ACTCTAGCAC TATGAGCCGG GCACAGGTAG ATAAGGAAAT TATCCGCCAG CTCATGTATG
   134101 TAAGTCTTTT CTTCTCCGGA GAGAATGCTG AGCTCGATAG TGCAGACTTG AGTAACTTCT
   134161 TGCATTATCC GCGTGTGACT TCTTGGCCGG TAGGACTAGC TCGCCTGGGT ACTCATGTGC
   134221 AGGCAGATAC TTTTGAAGGT AGTAAAGGCG AGACTTTCGT GTCATGCGCT ACCCTTATCG
   134281 ATGATCAGGC AAGCTCTGTG TTGAAAACAC CTATGGAGTA TCAGGCCGTA GGGTTTATCG
   134341 GAGAAGCTGT TAAACTTTCT CTGAAAAGCC AGGACAGCAT TAAGTATCCG CTGCATTTGA
   134401 CTGCTTCCTT AGGCTACTTT CCTGCAGTTA TCGACTCTCT TGAAAAACGT ATCGAAGAGT
   134461 TTGACAGCTT TCGCTCGACT TATGTGCACG GCAGCGCACT TAAAGAGGGC GATGAAAACC
   134521 AGGCCAATGA TGACGGCATG GTATTTTAAA AATCAGCTTG TATAAGGACG CTAGGCCTAC
   134581 GGGGACACCC CGTGGCCTAG CGTGCCTTTT ATTTTGGTCA AGAAGCGGCC TTAGAATCAT
   134641 TTTAAAACCT ATATCCTTAT ATAGTAGCTT AGGTAAAAAA TAGGAACAAG CTCAATCCAA
   134701 TAGGGTTTGT TACCAGGGTG ACTTATTTTT ACTTTTAGAG AAAAACCCTT CAGCCATGCA
   134761 AACGAATCCT TCTATTACCA CGCGACTATC TAGAAATATT ATCATTCTAG ATTTACGGTT
   134821 AGTCAGTACT CATCTTTTAA ACGAACTCCA GCCTGCTCTT AATGAATGGA ATTTAAAAGC
   134881 GTTTGAAGAA GACGTGTTTG ATTACTGTAT CTGCAAAAGC TTTCAACATT TTCTTAACTT
   134941 AACTGTAAAA GGCCGGATAC TAAATTTGCC GGATAATGAT CTATACCGGC TGGTTTATGA
   135001 ACGAATGCAC GCAACGTTTG ATAAAGCTAT TTCATTCGTA CTCTCTAATT ACAGAGTGAG
   135061 GTTCTTGCCA GGATCTACTG TAAAGCTGCT CAGTACTTTA GAAGAGTTGA TCGTGGTGGA
   135121 ATATTTTCAA ACGTAGTTTT CTTTATTTGT TGTTTTTTAC TTTAGACGCC ATGAAGTCCA
   135181 ATCCTACCTC TTCCGAATTT TTATTGCGAG CTACGCAGAC TTTGCTGGTG GACGCAGTCC
   135241 AAGAGCTGCA GTACGTGCTT AATAATTACC CAGGTATCTT AGTCGATAAT CCTAAAGGCA
   135301 TTTATCAAGT CGGCTCACTT TTCCCAGTCC TTAAAGACGG AGAGCACTAT TATACCCGCA
   135361 GTGGACTAAA AGAAGGCAAG CCAATTAAAG ACATAGATAA AGTCAAAGAA GCTGTCTTTG
   135421 ATAAAAACGG TCAGCTCTTG ATTAATGATT TTGCCATGAA GAATAAACGG CAATTTCTGA
   135481 GTAATGAATC CAGTATCAGT AAAGCAGGAC TTCACGCAGT ATATTGCTTT ATTAATAAAA
   135541 AGATTGAAGA CAATTGTGCT TATAGTCGGT TTCGCAGGTA TGAAGAACAG TTTATGCTGT
   135601 GTTTTAAACC CGAATACCAG GACGCCATCC GCCAAGGTGA AATCGACATC GACCTCATGT
   135661 TCTCTGGTTT AAGTGAGCGC GTTTCTAACT TTATTCAAGA TGAGCCATGG ACTATTTACT
   135721 TCACCAAAAA AATAAGTACG CTCGTATTAG TAGAGAAAAC AGTCGATTTT CGGATCTACG
   135781 ACTGGACATT GCAAAAAGAA ACCCAGGAAA ACAAGGACTC CGAGTAATAG GCAAGCTGAC
   135841 ATGCGAGTCT AGTTTTATTT TTAATACAGC CTTGCATGTC AGTCCAAGTC CTAACTATGT
   135901 TATTTGGGAC ATGCGCCATC TGGTCGAGCG CTACCAGCCG TGGCTAGATT TCGTATTTGA
   135961 TGAAACGATT TCGGCGCAGG AGTTTATCTT TGAGTTTGCC AGTATCGTAT CAGACCGAGA
   136021 TATTAATGAG TCGCTATATA ACTTTGTATA CGCGCGCTAC CCTTACGCGG TCGATTATAA
   136081 TCTAAATCAG GTACAGTTAC TCATCGAGAC TGTGATAGAA GATTATTATA CGCAACTGCA
   136141 GCTAGCGATG GTTTCTTACG GCTTGCCCGA GTATTTGGAA TTTGTTTTAA TTAAATTTAT
   136201 TGATCCCTAC AGCGCGGTAT TGCAGTTAAG CGCTACCTAA TACGGAATAT CATGAATCTT
   136261 GTTAAAACAT CTTTTTCTCC AGGTATGAGA ATAGACCGAG TTTTATTAGC CTCGCCTATT
   136321 TCACTAAAAT ATTTATGGCT TCAGCTCTTC TATAGAGAAT GCCTAAATCA ACCCAGTCTT
   136381 CTTATGCCTG ATCTCTTGTC TGTTTTAAAA GACGAGAATC AAATAGGTTT CTTAGAAGGA
   136441 CTTTTTGTTG ACGAGATTCG CAGCCAACTT GAAGATACTC TTTTAAGAGA AGAGAAAATA
   136501 CTCAGAAAAC GAGTACTGCG AGAAATAAAT CTTTTAATCC CGTATCTCTA TACAGAATTC
   136561 AAAAGGTTTA ATCTCTATCA GCGCGGCATA CTGCCTTTTC AAAGTTTATC CGTCTTTGAT
   136621 GATAAAACTT TCGAACTTAG TCGAATTGAT CCAAGAGATC TCTAAAAGAA AGTCACTTAT
   136681 GAGCGCACCA GGTGTAAAAG AGGCGATCCG CATTATCGTA GATGACCGTA TGGCTAGACA
   136741 TGAGTTTTTA TCTACCTGTG TCTATATTTA CGACGGGCAG CTCACAAAGA ACGATCCAAT
   136801 ACGCAGGCAG GATCTCATTA ATATTTATTT AAACTCAGTA AATACGGCTC TTGCCTGTAT
   136861 GACTGAAGAT CTACAAGGTT ACTTAGAGGC TGCTAATGCC CAGCTCGACC ATACTCAGAC
   136921 CATATTCGCT GAGGAAATAC TGGCCAATCC AATGATCTCC AAGGCTATTT ATAACGCCAG
   136981 TCAAGTTTTG TCTTTGTATA TTTACTTTAA ACTCCATGAG TTTGGTTTTG TATCGGACGA
   137041 TAATATATTT GTGCTTGACA CTCTTGGGGC AGACTTTTAT TTAATCACAG TCTATCCTGC
   137101 TAATTTTAAC TTATAAGGAC GCCAGTTATG TACGCTTACG CTATCGGACA GACGTATAAC
   137161 TTTAACACCC TAGCTCCAGC TATCCTAGGA GCTTCTTTTC AAAATGCCAA GCTTGTAGGC
   137221 ATGCTAAGCT ACGATCAAGC TGTAAAATAT ACCAACATCG ATCAGCAAGC GCAGATCGTC
   137281 TATCCTGCTC TTCCTCAGGG CACGCCTGCC GATCCGTCTA GCTATATTTA CCTGGTATTT
   137341 GAGACCTCTG CTCAAACGAC AGTGGTTTTA GCCAGTGTTT GGATTAATGA GACGACCGTG
   137401 GCTCCTGCTT CAAGCGCTAC GATTACTGTC GTCATCGCAG GTGTTACCCT TGCAGATGTA
   137461 CAACCTATTC GCAATCAGCT CTTGCAAATG GGCTATACTC AGCTAACGAT GACCGCCTCG
   137521 TAGTGTAAAA AGTAACAGCT CGGTATAATA CATTGAGCCT CAAAATGTTT TAGTTATGGT
   137581 AGGGAGCTGC GTTCACTTTG GTAGAGAAGG TTTAGTTTAG TAGCCGTGCA TAGCTTCAGT
   137641 ATGCTGGAAG AGTCGTGGCG TCGCTTTCTG CTAACGCTGG CGCACAATGC TGTTAAACTA
   137701 GGCACTTTAC TGAAAAAGGT TTGCGCAATA TGTGCACTCT GAGGTTATAA AGAAAGACCT
   137761 GTAATAAGTA GACTTGTTTT GTTTTTAGAT TTGTCTTTCT TTTCACTCCT TATGAGAGAT
   137821 AGATTTTTAA ACAGAGCTTT TTGAATTATT CTGGTTTGCT CTGAAAAAAA ACCGCTTATG
   137881 TGCTGTGCGC TAATAATAGC CGCGCAGCTC CCTACCGCCT TTTTATGAAG ACCAAAGAGA
   137941 TCCGCTTTAA AAAGCCAGGT CTGTTTGTTA TCAAGCAGAC GACTTGGTCT TTTGTGTAGT
   138001 GCAACAATCC CCCCCCCTGT GCGCACTGCC TTAAACAAAA GACTTTGTTT ATTTCTTTGG
   138061 TCTTCTTCTT TATTCTCATG GACACTTCTG CCTTTACCAG GTGGAAGTGT CTTTTTTTTA
   138121 GTTTTATAAA AATTAAGACA GACCTGCATC TAGTGTACCC TCATCCTTCT AAGGATATTT
   138181 CAGTAATGAG TAAAACCCAT TTCTTTCTAA GAGATGACGG CGCGTATAGC CGAGATCTCG
   138241 ATCCTGTTAA AAACTATATA GAAGAAGCTG CCAGGTATTT GATGGTTAAA ACAGGTTGCA
   138301 GTGAAGAATA CGCTAAATCT AAAATCAAAC AAATCCTAAT AGAAAATCCT ACTGGACAGA
   138361 TTAAAAATCC AGTCGTGAAG TATTTAGAGC GCGGCAGTAA CGGCGACCGT ACTTCTGAGC
   138421 AGATCAGTCT GTCAAGCTAT ATCCGCTCAG TGGTAAAGAA CGAAGAAGTC TTAGCGCCCA
   138481 CCTTTACCTC TTATGTTAAT CCCAAACATA AAGTCTCTAT AGCTGCTGAG TTTACTCAGA
   138541 TTAATGCAAA AACCAGGTCT ATAGCAAAGA AAGCAGCTCT AGCAGCTCAG GCGGTTGGAG
   138601 ACATGGTCAC CTATGAGGCT AAGAATAATG AGCAAGGTAC CATGAAGATC TATAATAATA
   138661 GCCTGAGCGG GGCTTACGGT TCTAGCGGGA CTTCTCTTAT TAATCTAACA GGTCATAGTA
   138721 CCTTAACGTC TACGACCAGG GCTATTAGCT CTTTAGGTAA TGCAGTTAAT GAACGCATGA
   138781 TCTCAGGTAA CAGGCATTAC CGTAATTATC CAGTCGTTAT TAATAGTATA ATCTCTACTA
   138841 TAAAGAAAGT AGATTTAAAT GCATTTGAAG CAGTGATGCA AAAATATAAG CTCTATTACC
   138901 CAAGTGCCCA AGATGCTTTA GAGTGTGTAG AGTATTCGAC TAGGTTTTAC TGGATTAATC
   138961 AGTTTTATTT ACTTAAGATA CTAGATCTCT TAGAAAAACT CTCACCAGTA GAGTTAGCTG
   139021 CTTTTGTATA TACTGGAGAT TTGTATCATT TAAAGAAACA TAATCCTGAC TTTATTAGAG
   139081 CTTTCTTAAG CCGTCTTAAA GAAAAGGTTG TACTGCCAGA GCAAACAGAT TCAAAAGACT
   139141 CTCTAGCAAT AATTAAAAAC ACAGATGAAG ATATACTGAA CTTTGCTTGC CAGATAGCTT
   139201 CTGAAGAAGT TAAAGGTTTA GGTAAAATGT ATTCTGAGAT GCCTCTAGGA GTACAGCAAA
   139261 CACTAGCCGG TACAGCTCAG CATATAGAAA AAACACTAGA ACACTACAAG TCTTTTATCC
   139321 AGGAGATGTT CGCTAACTTT GCACTACCGT GCTCTGTAGC GTATTTGCCG TCTATGGTGC
   139381 GCCGAAGTGT CGTACTCTCT GATACGGATT CTACGATGTT TTCTGTAGAC GAATACGTCC
   139441 AGTGGTACTA CGGCTCTATG GTGTTTTCTC AAGAAGCTTT TGCACTATCA GCTGCAGTCA
   139501 TGTTTTTATC TACTCAGTCG ATCGCGCATA GCCTGCGTAT CCTATCTGCT AATATAGGAG
   139561 TTTCTAAAGA CAACATCGGT GTACTTACGA TGAAGCCAGA ATTTAGCTTT CCTGTCTTTG
   139621 TTCAGACTCC TGTTGCTAAA CACTACTTTG CCAGTGTTTC TGTACAAGAA GGCAATGTGT
   139681 TTAAGAAACC TAAATATGAG ATTAAAGGAG TGCACTTAAA GTCTAGTGCT GCCCCTCCTG
   139741 CTATTACCGC TCAGAGTAAA GCGATGATGG AGCGTATATT AGACGACGTA GGCAGTAATA
   139801 AAAAGATTTC TATTACAGCT ATTATAAAAG AAGTAGCCGA TCTAGAAAGG TTTATTACTG
   139861 CTTCTATCGA TAAAGGCGAA GTCACCTATT TTCGAACTGC TAAAATTAAG CAGTTGGAAG
   139921 CTTATGCCGG TCAGCTTAGT ATTACGCCTT ATTTCCATCA GCTTTTATGG GAAGAAGTAT
   139981 TCCAGGTCAA ATATGGATAT GTAGAGCCTA TCCCTAACAC CGCTATTAAA ATCCCTCTAG
   140041 ACCTGCCTAA TAAGACAGCA TGTGCTTACT GGGTAGATCA TATCGCAGAT AAAGAACTCT
   140101 CTGCTAGACT TAAAGAGAGT TTACTTAAAT ATAAAAAAGA GACACTTGGG ACTATATTGA
   140161 TTAATAAGAC TTACTGTATT AGTCAAGGTA TCCCTCCTGA AATACGGCCA GTGATCGATA
   140221 AAAAGAAAAT TATTTTAGAG CTCACTAAAT CTTTTAGGCT GATTATCGAT AGTTTAGGAT
   140281 ATTGTATTAA AAAAGACTTT CTCTTAATGG AACTAGGATA TTAAACACTA TGAATACTGC
   140341 GGCTGAACTC GTCTGTCCTC AAGCAACCCC TGTGGTACTG ATGAATTTCT CTGTAAAACT
   140401 ACAGTACCGG CAAGAAGGCC AAGAAGTTAC GGATACATTT CGTATCCAAG CGCCTACTTC
   140461 TGCTGCTGCT TTAACTAAAG CGCTTAAACG CTTAAATAAT GATTTGCCTA AAGAGGTGAA
   140521 GATTAAAATT AAATCAGTCT AAAAAGTCCT AGGCAGCTCG GAGCAATCTT CTGACCTCTT
   140581 GCTCCGTTAT GCTGCCTTTA TACTTTTATG ACTTACTTAA AAAAACAATC CACTACTCAT
   140641 CCAGGCTGGT ATGAAATACC AGGAGTGCCG CGTTATCTAG CTAACGAAAA AGGAGAAATC
   140701 CTCTCAGTTA GAAATAGCGT AGTGACTTTT GGTAGTTTTA CAGGAGCTTA TAAGCGTATC
   140761 CATATCCAGG GCCTAGGGTA TGTATATGTC CATAAGCTCG TCTGTTTAGC TTTTCACGGC
   140821 GTGCCTAAGC CAGGCTTTAA CTACGTGAAT CATAAAGACG GCAATAAACT CAATAATGCT
   140881 CCTGCTAACC TTGAGTGGGT ATCTCCTTCT GAGAATATTT ATCATTCTTG GAAAATGAGA
   140941 AAGACTCTGT CTATAGAAGA ACTACTGGTA AGTCCAGGCA TACTCACGCA GTCAGCAATA
   141001 TCTTCCTGGT ATGATTTTTA AAAGAACTAT ATTGGTTTTC AGTATAGGAG TGAAACCACT
   141061 AACCGTACTG CCTTAACTGG CTGTACGGTT AGTTTCAACG GATTTTTATA CAGTCATATA
   141121 TCATTACCCT GATCTATACC TGACTGACTG CAATAGTGCA GCTTAGCAGG CCATCTTAAA
   141181 GGAGATAAGA TCATGATGGT TCTCGGCGGA TTAGAGGCTT TGTTTGCCCG CTCCCTTGGG
   141241 AGCGATTATG AATCTTTTCT TAAAGGACTC GATTACCGAG AGTTAATTGA TTTTTTCGAG
   141301 AAAAAAGAGG CAGCCCCGCT GGGGCTGCTG GGAGAGGTCA TGAGCAATAT GCTTATGGCG
   141361 TCCGTACGCT ATGATCCCAA AAAGGGATTG GAGCACCAGG GCAATTGGCC GAAAGGCCGC
   141421 GATGCCCTAT ACGGAGTAGA AGTCAAGCAG TTTGTGCGTG ACTTCTGTAA CATAGAAGAC
   141481 CGGCATACAG TCTTCTTTGA TACAGAGGCA GAATACCGCG AATGGCGGGA TTCTGTCGAA
   141541 ACGTTCGCCT TTGAGGCGAA TGTCTCATTA AGATTCAAAG CTTACACCTG GGACTTAGGT
   141601 CCCGAGCTTA TTGAGTCTTA CTGATAAATA AAGCACCGCC CGGGATGGGT CGTGCTTTAT
   141661 TTTTTTTTTT AAGTTGTATC TGACTTTTTT ACAGTCATAC ATCCTTACCT TGATCTATAC
   141721 CTGACTGACT GCAATGGTGC AGCTTAGCAG GTAACCTTTA AGGAGATAAG ATCATGAATA
   141781 TGAATCTTAA CGAGTTGGCA AAACAGACGG GCGATATTTA TATCGCCTTT AGTGGCAACC
   141841 CACAGGAATC AGGCTGGGAT TTTAAAGTAG TGTCGCCTGG TAATCTCACA CCTATTCTAA
   141901 AAGACGTGAT AATAGCAGAA TGCTTCGGGT TCTTTAAGAG TAATAAAGAA CTGGCAGGAA
   141961 TGTTAGAAGA CCACGTACAC GCGGTGAGTG GAACATTCAT CATTACGGAA AACAGTATTA
   142021 TGTATACTGT TAGAGGTATG TGCGCGGTAA AAGGTCTTAA CAGCGAAGAC CTTCAGCCCA
   142081 AAGCTATCTG CGGCTTTATT TAAACATAGA TCTCCCTTGT CTTTTATTAA GGCAGGGGAG
   142141 ATATCCTTTG ACTCCAGTCG CCTCTATTTT TTTTTAATTT ACTCCCTACT AAAGGCTTTT
   142201 CCATGTCTGA AAAATTAACA GTACTTACGG TGATTTCTAA CCCGCAGCAG TACAAATCAC
   142261 GTTACCGGCT TTACCGAGAG TTTGCGCAGT ATATGGCCAC TCATCCTAAT GTTGAGTTTT
   142321 ATACGGTAGA GCACGCTTTT AAAAATCGTC CTTTTGAGAT TACTCAAGAA GGCAATCCTT
   142381 ACCATATCCA GATCCGTGGC AATCAAGAGT TTTGGTTAAA AGAGAACTTG CTCAATATCG
   142441 GACTTAACAG GCTACCTGCC TCTTCTCAGA AAGTGGCTTG GATCGATGCG GACGTTCGCT
   142501 TTAATAATCC TAACTGGGTA CAGGACACGC TTGACGCACT TGATCATTAC AAGTTTGTTC
   142561 AGATGTTTAG TGAATACTCG GACTTGGGGC CTAACTTTGA AGTAATCTCC AAGTCTACTA
   142621 GTTTCATGCA TGCTTTAAAA ACGGGCTCTG AGATGGTGGT AACACCTTAC GGTAGTCTTC
   142681 GTAAAGGAGC CACAGGTCTA GCCTGGGCTG CTAACCGAAG CACGTTAATG AGCATAGGCG
   142741 GATTTTTCGA TCAGTCTATC GTCGGATCTG GAGACTGGTA CCTAGCATAC AGCCTAGTGG
   142801 GCTTAGGCCA AGAAGCTATC CCTGAATGGG TTACCCCTGG ATTTAAGGCA GCTTTGCAAA
   142861 ACTTGCATTA CCGATGCCTG CGGCACGTAG CAGGGAATGT CGGCTACATT AAAGGCTCGA
   142921 TGCTGCATTA CTTCCACGGG AAGAAATCTT CTCGCGGCTA TGGCTGGCGT GAACGCATTC
   142981 TCAAAGAGCA TCAGTTTGAT CCGCTTTTTG ATTTACATAA AGATGAGCAA GGTCTCTATA
   143041 TCGTGAATCC CGATAAACAG AAAATGCTAC AAGACCTTGG CGACTATTTC CGCTCTCGTA
   143101 ATGAAGACTC CTTAGAAATG TAATTCCCTT TTGTTCTTAG GATCTACAGC CCGTAAAGGC
   143161 TGTAGATCCT TTGGTCTTGT TTTTTTTTAA AGGAGTTAAA ATGGTTTCTA ATCTTGTTGA
   143221 GCTTTTCGAT AAAAACGATC ATTTACTGAC CGAATTTTTA GATCCCGTAT TGCTAGAACA
   143281 AATCAATGGC ACAAAAACCG CAGTAAGCCA ACAAGCAGCT CCGTATAAGT TTTGTATTTA
   143341 CTACGGCACT CCTGCTGGGG TCAATAATTT ATGGGATCCT GTTTTAGCCG GTAATTTCTT
   143401 TTCGCAATTT GATTTAATGA TCTTTGGAGA CGGCGTAGAG CTGCCGTCTG ATCCTAATTA
   143461 CAGCCAAAAC ATGGCTACGA TCGCTAATAT CTTAAAAAGC AATCCATCCG CCCAGATTTT
   143521 CGGCTATATC GATTTAGGCG TCAGTACTCA AAATTTAACC CTCGCCGCTA TTACTACTAA
   143581 GATCGAGCAA TGGAAAACAG CCGGGGTGCA AGGCATTTTC TTCGATGACT GCGGCTATGA
   143641 TTACCTGACC CCGCGCGCTC GTTTTAATGA AGTGCTGGAT TTAGTACACG CGCAAAATAT
   143701 GCTGGTTTGT GTTAACGCCT GGGAATCTGA CGACATCTTT TCCAGCGCTG TCAATGCAAC
   143761 TTATAACCCG CAAGGGGTCG CCTCTCATCT CGGCGCTAAC GACTATTACC TTTTAGAGAG
   143821 CTTTATCTAT GCCGACGATA CCTATACGAC GCAAGGAGGG TATAGCACCA ATACCGGGTA
   143881 TACGACGATG ACAGATTTAG CATACCGGGC TACAAAAGCA TTGACGTATC GCAACATCAC
   143941 CGGTTGTAAA TTGATCGCTA GTAACACCTT TACTTCTACA AAAACCCCGG CGCTTAATCA
   144001 AGCCAGTATT TTTGATTCAA TAGAAGCAGG TGCGATTATT CTAGGCCTGG ATGCTTACTC
   144061 TTTAGACCGA AATAACTATT CTTCTTCCGG CGCGGAGACC AATGCTTATA TTCTGTATAA
   144121 CTACAATTTA CGGTATAACT CGCTTAAAAA TGCACAAGGA CTAGCTGCCA TTACGTATAC
   144181 CGCTAATTCT AATGTCTATA CTTTGCAATA TCAAGGCAGC GTATTCTACA TTAACGGGGC
   144241 TACGGTTTAC GCGGTGTCCG ATCCCTACCG GATGCAGGTC TTGCCGGCCA CTTTAAATTT
   144301 AGGCAGTGTA GCCGCTGCTT CTTTAACGGC TGTCATTAAT GCATCTCTTT TTAATACAAA
   144361 AAAAGCAGTC GGGATTTCTC AAGTCACAAA TCCCCATAAT CCGGCGCCTG TTTTACTCAG
   144421 TACGTTAGTA GCAAACGGCG TTTTAACCGT CACGGCTACC GCAGCCAGCG GAACGGTCTC
   144481 CGGATCCATT AATGTAACAC TGACTTGTTA AGCAAGTAGA ACTACGGCCT GCCTTTGGCT
   144541 TACTTTTTTA CAGGAAAGCT AAGGGAAGCA GGTATTGTAT ATCTTCTGAA ATCTCTCTAA
   144601 AATTTTAGGG ACTAAAAATG AGTTAAAACG ATGACTTATA AACCTAAGAT TATTCGTGTT
   144661 ACAGAACTTC TCGATAGTGA AAATAAAGTT CTTTATGAAT TTTTGCCTGA TGAAATTCTG
   144721 ACACAAATAC AGCAACTTCA AGATCAGTAT GAAGCCTTAT TAGCCTCCGG AGGCACAGGT
   144781 GGCACAGGGG GCACAGGTGG CACAGGTGGT GCAGGCGGTT CTTCTACAGC CACCTTTACC
   144841 TACGCCCCTA ATGACCTGAA TTACACTCAC ATTCAGCAGA ATCCATCGAC GGTATGGTTA
   144901 GTTAACCATA ACCTTAATAA ATACCCGACT GTCGCGATTT TTGATACGGC CGGTACAGAG
   144961 CTTTTAGCAG ACATTGTTAA TATCGATAAA AACAATATCC GGATTAATTT TGAAATTTTG
   145021 GTATCCGGCA TCGCTGCATG TAACTGAGTT TTTTTTCCTC TTTTTTTTTT TTATTTAAGG
   145081 TGCAGTATAT GAAATTAGCC TCAAATCTTG ATTTTTCCCG CCTACAGTCC CTTAACCGGG
   145141 TGATGCAAAA TCTCTCGACC CCCCCCAGTA CGCCGTTGGC GGGTTTGGAA TATTACGACA
   145201 CCACGCTCAA CTCTTCCTTT GAATGGAACG GTGCGACTTG GATTCCTCGT AATGCGACCT
   145261 TGTTGCAAGC AGGCACGCTG CCCATTAGTG TGCTCACGAT TAACCCGCTG GCCCGTGCTA
   145321 ACCACACCGG CACTCAGCTG GCTGCGACGA TCTCGGATCT GGCAACGACT GTTCAAGCGT
   145381 ATCCGCTCAG TAGCTTTTCG GCGCCTACGG CCAATATCCC GATGGCCGGC TTTACGTTCA
   145441 CAGGCCTCAA TACTAACCCG ACGACAGCAG GCCAAGCGGC TGAGTATTCT TGGGTATTGA
   145501 ATCAAGTTCA GTCTTCTGCT GCAGGCATCG ATTCCAAACC TTCCGTCGTT ACCGTCTTTA
   145561 CCACGAATGC AGCCACCCTC TCGGGCCTGC TTACCAATGA CGGCGTTACC CTTACGGCAG
   145621 GCGACCGGGT CTTGCTGGTA GGTCAGACCG ACGCGACCCA AAACGGCTCC TATGTGGCCA
   145681 GTTCGGGCGC TTGGACCCGT AGTAGCGATA CCATCACGCC GCAGTCGTTC TGGTTTGTTG
   145741 AACAAGGCAG CAGCTACGCG GGTTCACAGT GGAAAGTTTC TACTTCCGGT ACTATTACGC
   145801 TGGGTACGAC AGATCTGGCT ATTGTTCAGT TCGGCTCTAC GATTAACTAT ACCGCAGGTA
   145861 ACGGCCTGAG TCTTAATGGC ACGGTTTTCG CCATTAACCC AATCACGAAT TCAGGCCTGA
   145921 CCGTTACGGG TACCGGCGTT GGTATTTTAC TGCAAGCCAA TTCAGGTCTG CAACTCGGCG
   145981 CAACGGGTTT GGCCGTTCAA ATCGCTTCGG GCGGTGGTTT AGAAGTCACG GCTTCTGGCA
   146041 TTGGCATCGA TAAGACGCTG GTGCCTACTA AGTTTGCACA GACCATCGGT GACGGCGCGA
   146101 CGACTGTCTT CACGATCACC CATAACCTGA ACACGCAAGA CGTGGTGATT TCGGTACGGG
   146161 ACACTGCGTC ACAATCGGAA GTTTTGGTTG ACAAATCGGC TCCTACGGTC AACACCGTGG
   146221 CGATTAGTTT TGCCAATCCT CCGGCTGCAA ACGCTTACCG CGTTGTCGTT ATCGGGTAAA
   146281 AAAAAATAGG CATCCGGCTC TTCCTGTGTT ATGACAGGAA GAGCAGGCGG TTTATTTTTT
   146341 TACTGTTAGG AGAACTTTAT GCTATTTGAA TCAATTCCTA ATTTAATTAT AGTCGATGTT
   146401 ACAACAGTAG CGGCTAGTAA ATTAGGAAGA ATCGTTGCAG ATATTACCTC TAAAGCCCCT
   146461 TATTTTGACA CAGGTACTCA GTGGGTCCCT GTTAACACAG GCGGGACAGG AGGAGCTGCC
   146521 GCTGGGGTCA TTATTTCAGA TACCGCTCCA GCAAGTCCTG GTAACGGACA ATTGTGGTGG
   146581 GATTCAACAC AAGGAAACTT AAAAGTATTT TGGACGGCTG CAAACAACTG GATCGATTCT
   146641 TTTACCGGTA AAGTAGGGCC TACAGGACCT CAAGGAATCC CTGGACCTAC TGGGGCAACA
   146701 GGCATTCAAG GACCTCAAGG ATTGCCTGGC TCAGGGGGAG GTGGATTTAT TGTACTGCCT
   146761 TCTTCTTTAA TTCCCACAGC AAGTCAAAGA TGGATTCCTA ACGCGGTGAC TACGGCTAAT
   146821 TTAGGAACGC TGACATTGAC AGCAAATCGT GGGTATTTTA TTCCCTTTAT AGCAGGGATG
   146881 AATTTATCTT TTACCCGCAT GGGTTTTGCG GTGACTACCG CGGCTGCGGG AACTGCTTAC
   146941 TGTGCGCTTT ATGCGGATAA CGGAACAGGT GCTCCGGGTA ATTTGATTGT GGCTACTGCG
   147001 GCACTGAGCG CAGGGGCGAC AGGGGATGTC TTGGGTACGG TAGCTTCTAC CACGTTGCAA
   147061 AATAATACGG TATATTGGCT TTTTCTGACT GTTTCTAGCG CCCCTGTTGT TCGCGCTTGT
   147121 TTAATTTCCA CTATGTTTAA TTTATTGGGT AATGTGGCAG CGTCTGCTTC CGCCTATACC
   147181 TATGCCTATC TGACCGCGGC AGGGGCGCCT GCGGCGACTG CGCCTACTTC CGGCTACACA
   147241 GTAGCAGTCG GAACTACGAC ACCGGTCATT TACTTAGCCC CTTGAAAAAA TAGGACTCTA
   147301 TTATGGCTAT TGCTTTTCCT TCCGATCCTG TCGATCAAAA AGATTTCACC GATCCGACTA
   147361 GTAATAAAAC CTGGGTTTAT AACGCCACTC AAAAAACCTG GGAAAGTAAA AATTACGCGA
   147421 TTTACGATAT TGCGGGCGGT GTGCCGGGTA CTCCCGTAGC CGGCGAGATC GTAGCCCAGT
   147481 TTGATATAGC CCGTGCGGTT CTTTTTCCTT TAAATTTTCA GGGATCTTAC TGGAATTGTT
   147541 CTATAGCCCC TGTAAATCAG GCTATTTTCA AAATCGTAAT TAACGGAACG CAAATAGGAA
   147601 GTATTATTTT TGCTGCGGGC GCTAGTACTG CAACTTTTAC TAGCGTAAGT TCGGGAACAA
   147661 CCGTGGTTGC GGCCGGATCG ATATTAACTA TTAACGCGCC TAATCCTGCT GATGCCAACA
   147721 TTTCTTCTGC CACCGGTACT TTGGCCGGCA TACTGCGATG ACACTGCTTT CTAATTTTTA
   147781 TTGGAAATAT AAAAACTTAG TTAAGACTCT GCCTAGTTTT GTATCGGCAG GGACTTTTTC
   147841 AGCACAAGGC AACCAAAGTA ACAATGTTAC TATCGCTATA TTAGATTTGC CGCCTAATTT
   147901 AGTAGTCGGT AATCTTTTAA TTGCTTTTGT CGATATGTAT TTGTCAGTTT CTCCGTTAAA
   147961 CCCGCCTATT TATCCTGCCG GAATAAATAC AGGTAACGCG TGGTCGTTAA TCGAGGCTGT
   148021 TAATAATACG ATCAATGGAG GAGTGGGACT GGTTTTATTT AAATACGTTA CTGCCAATGA
   148081 ACCCGCCAGT TATCAGTTTA GTCTAGACGG TTTGACTGCC AGCATTAACC GGGGGATCGG
   148141 GCAAATATTT CAATTCAAAG ACGCAAACTG GTCTCCTGAA AACTATGGTG CTTTCTTTAA
   148201 TTCCGGCAAT ACCGTAACAG GCGGCGCGCT TGCGGCCCCT GCCTATACCC AGGAAATCTT
   148261 TTTGGGATAT AGCGCCAGCG GGTCTAATTT GATGTCGGTT CCTTCTGGAA TGACTCAAAT
   148321 TGCCAGTAGT TCCCTGACGA CACCGACTGG GCTTAGTCTT GTGGCTTCTA CGCTAGATAA
   148381 TACAAACAGT GCGGCTATCG CAGCGCAAAG CGCTACGACT GCGGATAATT TAAATGTAGG
   148441 CGGGGGTCAA GCCCATAACT TTCTTCTCTC TACAGTGCCT ACCTATCAAA GAGAAGCCAT
   148501 TATCCCGCTG AGCATTTACG CATCCGTGGG CCAGTCTTCT TCTTTTAATG TCCCCAGCGG
   148561 CGCATTGATC TGTATTACGG TCCTCTTTAG AACCCAAACC GGCGACCCGG TTGTCTCCGA
   148621 CAGTGCAGGC AATGTTTATG CTACAACAGG CCATTATACC GATCCTAATG GGGTTATGGA
   148681 TCACCAGTCA TTTTACGTAC TGGCCTCTGT AGCCGCTATT AATAATGTTG TAAGTATCAC
   148741 CGGCATGGCT AATCTTTATT TTACGGCCAC GGTAATGTGT TATTCTAAAC CCGCAGGACT
   148801 TTGGAGTGTA GACGCGACTT ACGCGGCGAC TTCAAATTAC CAAGCCTATG TGACGGGGCT
   148861 TATGACCACC CAAGCCGGTA GTTTAATTAT CGGCGGAGTT GCAGAAGCTT ACACGGGCAC
   148921 CGATAGTTAT TTTTACACCT ATCCCGTTTT GCCGATCGCG CATGATTTTA ATACCAGTAG
   148981 TTCCGGGGTT TCTTGTTTAG AATATTTATC GCCGCAAGCA AATACTTACA CTATTTCCGG
   149041 CACGGATGCT TATGTCGGTC TAGGGTATGG CGGTATCGTA GGCATTAATT TGATCTCCTT
   149101 CCAATAATGA ATACTTATAT TACTTTTGAT CCCGTCACCA CCTTGGTTCA AGGTGTTGTT
   149161 TTTGCAATGA GTCCTCCTGA GAACAGTTTG CCGGGCTCCC AGGTCGATAT CGATAATTTT
   149221 AAGTCCACTA AAGGAGTAAC CGGGTGGACT GTAGAAAACG CAGAGCTTTG TTGGCCGACG
   149281 CTACAAAGCC TCTTATTGAG TGCGCAAAAT ACTCAAAAGT CTATGCTACG CATCGCCTGT
   149341 ACTCAAGCTA TTTTTGCTGG CTTTTCTTTT CCGTATCAGT CTTCAGTTTA TACGATCAAC
   149401 CTCCGAGAAG ACACTCAGAA TCACGACCAA AGCAATCTTT TAGGTCTGAT GATATCGGCT
   149461 AATTTTGTGT TAATGGGCAG TAAGCTATGG CAGCCTAACA CACAGTATGC GCCGAGCTCT
   149521 TTCTGTAATG ATGCAAATGG CATCTATTAT GTTAATTACA CGGGCGGCTT ATCGGGCGCT
   149581 CAAGAACCCA CCTGGCCTAC AGAGTTTATT ACTCCAGTGT ATGACAATAC GATTACCTGG
   149641 TATAAAATGG GTTTTCGTGT TTCTGCTAAA GAAGGCCGGA TTATTGTAGA TCCTAAAAAT
   149701 ATTATAGCAC TAGGCCAAAT GTTTATCGCT TTTAAAAATC AAATGCAAGG TATTTATGAC
   149761 GAATTAAAAG CGCAAGTATC TGCCGCAGCT ACTATCGCGG AAGTTCAAGC AATAACATGG
   149821 CCGAATTCTT AAAGAAAAAA AGACTACGGC GCACTTTAGG CGGGTCAGGC CTAAAGTGCG
   149881 CAGTTGCTTT GTTAAATAGA AGGACTGGTT TGTAATTTAA GAAGTCGGGT ATAACTGATC
   149941 GTATCGTTCA TAAACGAAAT CTTTCGCCAA GCTTCTCTTA AGTAGGTCTG GTAATTCTCT
   150001 TCGGCGTCAC TATAGCTGTC AATCACTGTC TTTACCATCC CGAGCTCTTG ACCGCCTTGT
   150061 AAGAAGCCGC GGTCGATTTG GATGATCATC TCGTTGTAAA TATAAGACTT GATTGCTAAT
   150121 TCACACAGTT TAGCAAAACC GTGGTAGCTG CGTATATTGA TATTGTTTAA ATTCTCCTCA
   150181 TTGCCTACGA TGCAGCGCAG GCTTGCTACC ATACTTACAC GAAACTGATC TACTAGCCGG
   150241 ATAGTATTGT GGCCTATAAT ATCCACACTC GCACTCGATA CAGGCGGTAC ACTTGCATAA
   150301 GAGTCGGCTA AGCGCTGCGT AGCTGAGGCA GTATCGTTAA TACTAGTAGG ACTAATATTA
   150361 CCGTAACTGG TGCCCATACT GTTAAATCCG TTACTATAAG GCATATAGCC TACCGATAAT
   150421 ACAGAGATTA AAGTCCTGTT CATCAGCCTA GCATCTGGGA TCTTATATAC TAGTGAGAAG
   150481 TCATCCACGA TAATAGGCTC TATACCTGCC ATAGAGACTA TCACCTGCAT ACCGCCTACT
   150541 AAGTTAGCAT CGACTAACAC ACGCGGGCGG ATGACCGCAT TGAGCATCAT CTCATCGATA
   150601 CTAATTGGGG CATTAACTGC ATATAGGTTT CTTTTAGGCA CGAAAGCCTG CTGCAATATA
   150661 GTAGGAGGGA TTCGAAACTT GATTTCATCC AAGGCTTTAG AAATCGGATT CATTTTAGCA
   150721 TTACTTCCGT AGAAAAAAAT AAAGAGGGAT CTTTGTATCA AATGATCAAA TTAAACCTGG
   150781 CCTTTGTTTT TCTTAATAGG ATCTAAAAAA ATGACTCTTC AAAGCTCTGA TCCGCTGGCT
   150841 TCTTCAATAG ACGAGACCAC TCCTAAACCT ATCCAGCAAG AAATCTATTC CTTTTACGAC
   150901 ACACAAATCC CTGATTTTAC TATGCAGGAG TTCTATAGCG ATCCGCATCA GTTACTAGAA
   150961 GACTTCAAAC AAGCACAGAT TCCTCTAGAT GCCTTAGCCA ATATGTGTGT TTCAGTTATT
   151021 GATGTTTTTG AGAAAAAGCA TCATCCTAAG AACTCTGGCT TAGTTCCAGT TATTTTGCAG
   151081 CAAAATAAAA CCATGGTTTC TCCTCAGATC TTTTTAGATT TGTCTATCTA CCATGCTCGT
   151141 AAAGAATTTC CTCTAGAGTT TAAAGACGAG GATGAACAAG CACTTCTTTA TAATCCGTAT
   151201 GAAATACTTC GTTTAGTATG CCAGTAAACT ACTAGCAAGG AATAACAGAC TGACTGCCAC
   151261 TTACAGGCAG TCAGTCTGAG AGCTTGATCT GATTTACCTA TGGTCATACA TCCTTACCCT
   151321 GATCTACACC TGACTGACTG CAATAGTGCA GCTTAGCAGG TAACCTTTAA GGAGATAAGA
   151381 TCATGGCCTA CGAATTTACC GCCGAACAAG AGTTCTCAGA CGCCTACGGG CGCGTTGAGG
   151441 AGACCCAGTA CTGCCCCGAG TGGGCGAACG GCACCGGATA TTACGACCAC GCAGTGCGGG
   151501 GCAGTCACGC CCCGCACCTG CTACCCGGGC AAGTAGTCCG GGCAATGTCG TCAGATAACC
   151561 GTCGACTGTT GCTGATCGGT ACGCCGATCG GCAATGTCAT CGTCTTCGAC CGCTATTCTA
   151621 ACGGCGAGGA CAAGGTTTTC GTGGCAAACA TGCCACGTAA ATTGGAGCAT CTCTTGCTCC
   151681 GCCCGTCGGC TCTAAACCGT GACGCCATGG TCTGTTTACT GGGGGTAACC CCAGGCCAGA
   151741 ACATCGGCCA TCGTCTGCAG TCTATGGCAG AAGAGATCGC TGATCTCGTC GTGACGGCTT
   151801 AACACTTAGA TCCCTCCCGG CCTAAAAAGC CAGGAGGGAT CTAAGTACTT TCTTTTTTTT
   151861 TCTTTAAGGA CTGATTTGCA AGATATGCTC TATGCTATCC ATAGTCTCAT CAAACATCTT
   151921 TCTAGGCAGG ACGTACCTTA AAATGTTCTC TCTCTTTAAA CGCTGTAAAT TCCAGCTAAG
   151981 TGCATTTAAG TCAAGATGGT TACGACTGAT AGAGCCGCTA CTTACATTAA GGTCGACTAA
   152041 AAATGTCATG ACTTCTAGAC GACTCAGTAG CATAGCCCAC CATACTTGTT TAGTAGGTGC
   152101 GATATCTGGC ATCTGCAGAG CATTTTGCAT AGTTCTATGG ACGATGGTAG GTATATTGCC
   152161 TAGCATCGCC TCATCGGTAA GCATAACAGA GCCTAATCTG GCTAATACTT GTTTTAAAAC
   152221 AGTATCTATC TTACCAGCAT AATCCGACAG TGAGAAAGCA TGGCGAAATA AACTCTTTCC
   152281 CATTGGTTTG CCGTAATAAA GATTCATCAG TCTATTCATG ACGACGATAT CAATATGTGA
   152341 GCGCATCATA TTAGGCAGTA CGTACATATG GATAAAATGC ACAGTGCCTA ACATACCGCC
   152401 TGTCTCACTT TGTCTTTTAT ACTGGTCTAT ACTAAATTGC CGGTATTGAA GCGCTAGCTG
   152461 AGCTATATTG ATTTCAATAG TGGCGAGTCC GGTTTCTGTA CCAGAAGCTT TTCCATTAGG
   152521 TAACATCAGG CCTAAATCAC TACGGCTATG CCATCTCACT TTAACTGCAC TGACGTTTTG
   152581 CCAGTCTGAT ATAACGTCAG ACAGATCAAA CCAGTCATCT ACAGCTAAAA GGATCTCTTC
   152641 GCTACCTGGG CCATAAAAAG TCCCGTGGTG TATCAACCCG GGACTGAGCT CGCTCGTCAT
   152701 CCCGAGAGTC TTACCCGCAT ACGCACCTCT TGCCCTGCAC GCCTGGACAA ACCTCTCAGG
   152761 CGTATACTGC ATAGGGACAT TAAGGACGTT TAAGAGATTA ACTAGAAAAT GATTACTTTT
   152821 CACAGCGTAT ACTCTGCTAT GATAGTATTC TTCGATCTTT TCTAGTTCTC TTTGGTAAGT
   152881 GCGGCGAATG TAATCAAATT GGGGCCAAGT GTAAATACCG CCGATGTCCC TACTGGGATG
   152941 TAGGAATAGT TCGAACATGG TAGGGTTAAA AAGTTTAGTA TTATAAAGGA ATAGTTAATT
   153001 AGAATCTCAA AGGATAGCGA CAGTTAACAA AGTGGGTTAG TAAAAAATTA CGGATATACT
   153061 TACTATTCTA TAAGCGTACT AGTAGCCGCT TACTTCTAAC GGAGACGTTA GAAGACTAAA
   153121 CCTCTACTAA CGCTTAAGCA GCAGTAGGGC TATAGGAAAT GCTCGTAGTC ATTTGGGAAA
   153181 AAATATAGTT CTACATTATC TCATTGAGCT ATGTAAGTTT GGCAGTCCCT TTTGCCTTTC
   153241 TTACCTGTCT CAGCTTTGCA AAGCTATTTA CCTTTACTTT ATAACAAGGA GTTGTACCAT
   153301 GGCAGTATCC GATCAAAGCA ACAATCCCGC TGCAGTTCTT GGCGGCCAGA CTTCTGCACC
   153361 GAAGCCGGCT ACCCAGGCAC AGCAGGTGGA AAATCACGCG ATGCCCTTTA GCGGCAAAGC
   153421 ATATGCAGCT AGCCTGCGCA CCTCGTTTGC ATTTGGCTCG CCTATCGGCA AGTCCATGGG
   153481 CCTGGAGAAT GTAAACAAGC TCGTTGAAAA GCTCAAAGAA ATCTATAAGG TTTCTGATAA
   153541 AGCATTCAAC ATGTCCGTTA TCACTCTGGA CTCCACCAAT GCGCCTTCGA GCTATTTCTC
   153601 GCTGGTGCTT GTTTGCGCTA CTCCGGCCGG CAAGGAAGGA AGCTCGCCTG AGACGGTATC
   153661 GGTTTACCCG ATGATCGTCG AAGGATCTGC TGCTCCTATC GCGCCGATCT ATGAGAACCG
   153721 CAATGGCCAG CAAATCGAAG TCCTGCGCAC CTCCGGCCAA GCTCTTGACG GCGTGCTGGC
   153781 TAAGATGATC GAAGAAGTCG TTCGCAAGAG CATCTCTGCC AAAACGATGT CTATTCTCCC
   153841 GGGCATGGTT ATCCCGCGCG ACTTTGACAT CGAAGACCGT ACTGCTGTTT ACTGGCTGGC
   153901 TTTGAACGCA GGCTTTGCTG TTGGCACGGA CCTCTTGTCT TCGGATCCCA ACTTTATCGA
   153961 TGTCAGCCTG CCTACCGAAA ATACCGACAG CAGCTTGGCA GTGACTATCG GTTTCAATAA
   154021 GACACAGATC CACAACGCAG TTGGCCAACC CCAACGCAGC GATGTGCTGG TCAACTTTGG
   154081 CTCAGTTCGC CGTCGCCAGT CTAACCAAGC CATCCAGTCG GTTAACTCCG ACGCTCGTGA
   154141 TATTCCTATC GCTGAGCTCT CTGGTTTTGT TGACTTGGTC TGGAATCCGA CTGTGCAACA
   154201 ATCCACGATG GGTATCCCCA CGGCTATGCC TGCCATGGGC CCGGGCATGC AACCGACGCA
   154261 AAAGTATAAT GCGCGTCTGG TGATTACTGA TGTGGCCAAC CAGTCGGTTT ACACTCCGTC
   154321 TGCAGTGCTG CTCTCAGTTG CAATGGCTAC TACGCTGCAC ACGGACAATA ACTGGATGCT
   154381 GGCATTCCGC CCGCAAAGCA GCTCGTCCGA AGTTGATCTG TTTGATATTG GCGCAATGAA
   154441 CATCGAAGCC AATATCTTTG GTGAAACCGA TAAGAACGGC TACGGCACGC CTATCGACAC
   154501 CAAGAAAGCC AGCTTTTCTC TGGAAAACAT GGGCCAGTAT ATCAGCTCGA TCGTCAGCCC
   154561 TGGCTTGATG ATTTCGCTTG ACTGCCCTGA AGCAGGTCCT CAGTCTTGGT ACCTGAGCAT
   154621 GTTCAGTCTG GCCGAGCGTG GTAACTCTGC AGCTTATACG GCTATCACAC ACGCAGCCAA
   154681 CCGTCTGACC GGTGGTCGTT TTCAGAATCA CTTCCCTGAA AATGCGCCGA TCTTTGCCGA
   154741 TCTGAACAAT ATCGTGCATA TGGGCTACTG GACTGATCGT ACTGGTTCGC GTCGTGACCT
   154801 GCGTGATGTC GACACTGTTT ATGTGGCCAA CCTGGTGGGA GCTCGCAGTC CTAACCTGAT
   154861 CAGCGAATGG CAAAACACGT TCCTGCGTCA AGACATCCCG CTCGATCAAC GCCTGGCTGA
   154921 TCGTAAGCGT CTGATCCTGG CACTGACCAA CGAGACTGCT GTGTTTGAAG GCTTTGCACG
   154981 TCGCCTGACT TTCTCGGCTG TCTTCATGGC TGCTCTGACC CGGGCTGCTA AGGAAACTGG
   155041 CTTCCAGTTC TCCATCAACA CGCCGCTTTC TTCGAGCGAC ATGCAGTCCA ACCGTGGTGT
   155101 GGCTTCCTTT GCCAACTCCG CGCTGCTGCA AGCAGGTCAG TCTTTTGTTT CGACTGCCAT
   155161 GGGCGGCATG CCTCAGTCCA TGATGATGGG TAACTTCAAT TACACCGGCC GTTTCGGTAT
   155221 GTAATCAACC CTTGAAGGCT CTTTGAAAAG ATCCACTGAG TCTTCTTTAA AAAAAGCAAA
   155281 CCTAGCCCAG CTTCTCTTAG CGGAGAAGCT GGGTTTTAGG CTTGTTCTTA TTTTTTTATC
   155341 CTATGGAAAT GCGTGGGCCG TTTGTCTCCT TTCGTGCGGC GTTGTTCGTT GCTCTGCTTA
   155401 ATGGGTTCGG TTGTAATTCT TTTTGTTACC CACAATGGTT TCAAATGGGA AGAGTTATCA
   155461 TAAAGCTAAA CGGTTAAATG AAAAAGCCTA AAATCAACAC AACGAAATAA CATCCTAGCC
   155521 AAGCTCTCTT CTTAGCGAGG AGAGCTTGGT TCAGGTTGTT CGTTCTTGTA AGTCTGGAAA
   155581 AAAATAGAGA CCTACATCAT CTATCTGATA CTGCCTGTTA ATCCTTTTAG TAAATACCTC
   155641 AAGGACGCCC ACCCTATGCC AGTCTTTCAA AAAATCGTTA ATTTCAATGA AATGTTTATG
   155701 CAGCTCAAAG AGCCGCCTAT CATCATTAAC GACATGAGTA GTATACAGAC CGACGATAAG
   155761 GACCGAATCC GTAATTTGAT TACTGACCGG TTTGATTCGG ACATGGTTTC TATTTTGCCG
   155821 TCATGCCAGT GTGGTAAAAC TAAAGGCGAG TTTGCGATAG CTACTATTTG CCCGCACTGT
   155881 AAGACTCCTG TGAAATCTAT CGTAGAAGAC GATATCGAGC CACTACTCTG GTTTCGCAGA
   155941 CCTAAAGGAG TAGCTCCTCT TATTAACCCG ATGGTCTGGC AGCTGCTCAA CGACCGGTAT
   156001 AAAATCGCAG GCTTTAGTCT ATTGCAGTTC CTTGCTGATA ACACCTACAG GCCACTGACC
   156061 ACCAAACAAC CAGCAGCTCT TCAAAAGGTA CTCGAGCAAA ACCTGCCGAG GGGATATAAC
   156121 CATTTTGTTG AAAACTTTGA TACTTATATC GCTTTTCTCA ACGATCTTAA GGATATCCGC
   156181 AAACGCGTAA GAGGAGACCG TGATTACTTA ATGGAGCTGA TCGCACAAAA CCGACATGCC
   156241 ATTTTCTCTG ATTATATCCC GCTTCCTAAT AAAGCGCTTT TAATTATCGA GAAAACTAAT
   156301 GTTGCCGTTT ATATCGACAA TATCGTGCTT AAGGCAGTCG ATGCGATACA TACCATCACC
   156361 TCTATCGATT CCGATGAAAT CGAGCATAGT AGCCGAGTAC GAGAAAACCG TACTATTAAA
   156421 GCTATCTCCA GACTGGCTGA ATTTTATTCG GAGTATATCA AAAACACTAT CGCTGGTAAA
   156481 CCCGGACAGT TTCGCAAACA TATCCTGGGC ACCCGGACTA ATTTTAACTT CCGCTCTGTG
   156541 ATCAGCTCGA TTACCGGTGT GCACAGGTAT GATGAAATCT ACGCTCCTTG GTATGTGGGC
   156601 TTGACTGCAT TTCGCCCACA TCTCATCAAT AAACTTCTCA GACACGGCTT TGAGCTCAGG
   156661 CAGGCCCAGG CTTTACTCTT AGGGCATGTG GAAAAGTATC ATCCTCTTAT TGACCAGTTT
   156721 TTACAGGAGA TGGTCCTTGA AGCTCCAGGT GGTAAAGGAA TCACAGTAGT AGAGAACCGA
   156781 AACCCTACCA TGCTCTCTGG CTCTATACAG ACCAAGTATA TCACTCGGTT TAAAACAAAT
   156841 CCGTCTGATC ACACGGTCTC AACCAGTATT CTAACTGTGC GTACTGCTAA TAGTGATTTT
   156901 GACGGTAGAC AACATTGCTG TCGTTAAACG CTTCTAATTG CTGGAAACTC TTGAAGGCTC
   156961 ATTCGCTACA ACGCAGCCGG TAACGGCCAA CGTGAATGCT TGAAAAGAAT GGGTTATAAG
   157021 ACAATCAGCA GCCAAGCTTC TTCATCCTCG AAGAAGAAGG TTCAACGACC AGTCGAAAGA
   157081 CGTAGGGGAT CAAGCGACCC CGAAATGGAG CGCACCTGAG AGGTCAGGTG AAGATATGGT
   157141 CTCAACCGGC AGGTGACTGT CGGAAGTCGT CGTCTGGACA ACGACGATGG CCGATGTAGC
   157201 GAATCGGTAG TTTCACTTAA CAGGAAAAAA ATGGAATACG TGAAAGTTAG TAAGATTCCA
   157261 GGAACAGCAG GCTTCCTTGC TTCTCAAGAT GGAAGAATTT TTGACAGACA TGGTGTTGAA
   157321 AGGCCGCAGT ATACGAACGG AGATGGTTAT AAAACCTGTG CCGTCGTAAC AAATCATGGG
   157381 CGCTGGCTTA CATTCGGCGT TCATCGACTT GTCGCTCTGG CTTTTCTAGA ATACACTGGT
   157441 AGATTAGACG AACTCGCGGT TAACCATAAG GACACCAACA AAAGCAATAA TGCGTTGGAG
   157501 AACTTAGAAT GGGTTTCCGT GAAAGAGAAT AATGTACACC ATTGGCTGCT CAGAGGCTCT
   157561 CGGTATCGTC CGATGATTCT TGCTGAAAAT CCTGAAGGAA ATCACGAATT TATCAGTGAT
   157621 CTTTACAAAG CTGCAAAAAA GTTTGACTGC GATATCGATT ACGTTTGGGA CTGTATTAAA
   157681 TCCGGTCAGC GAATCAATGG CTGGAAATTA ACCCATTTCT CAACGAACAC AAAGATTCCT
   157741 AAAGATCTTC AGAAAAGAAG ATTTACGGGG ACGAGAGTTG GCGAAGCAGT GAAAATAAAA
   157801 CTGCTAAACA TTGAGACTCA AGAAATTCTG CATTTTGGAT CCTACGCAGA AGCCGCCTCT
   157861 TATTTCGGAG CATCTCCCAG CCACGTTCAT ACAGCGAGGA GTAAAAACGG AATTGTTCGT
   157921 TTGTTTAAAA AGAAGTATCT TGTTGTGTTG CAGAATGAGG AATTTCCTGT TCTTACTCAG
   157981 GAAATGCTTG AGACTGCTTC GTTTAACAAT AAGAAAGAAG TCCTTGCTTT AAATCTCCGG
   158041 GAGCTCAAGT TTTATCTGTA TCCGAGCGCC AAGTCTTTTA TCAGCCACAA CACACTGAGC
   158101 AAAAAATCGG TCACTGTGAA TCTGAAAAAA GACAGGGTTA AAATACACGG AGACTGGGTT
   158161 TGTCTGTATT TTGGATCGGA AAGTTTTCGG CGATTAGTTG TTTTTGCAAA CTGTCCAGAG
   158221 TTGCAGAAAT ACCGCCAAGA AGATATCATT CCTGTTAAGT GAAACGAAAA AACCTTTCAA
   158281 TAAGAAAGGC CTAATGTAAA TTGGATGCTC TAAATTATTC GATCTCTATC GATCAGTTCT
   158341 TAGCAGATAG CTGGAAAACC TTAGAGCCGC ATCACAACAT TTTCGTAGCT GATACGCCTC
   158401 ACGCTATCTC TGATAATATC AGTATCCCAA AGCCTGTGAT TTCCAGTATT TCTAACTGGA
   158461 TCCATAATCA AAGTCCTGCA GATCCTGAGA AAATTAGTAG AATGGCCTCT CTTTTTAAGT
   158521 AATCTCAACT GCCAAGAAGG AGTTTTATGT CAATGGATGC TATTGCTATT AATGTCATCC
   158581 CAGTCAGTAG TCTTGAGAGT TTTAATCAGC TTGTGTATCC TGAACAAAAT CCAAGCTTGC
   158641 AAGGCTATTT TTATAACCAA GTCCATCAAA TCAATCAGAC ATTGACTGAT TTCGGTCAAC
   158701 AGTTTATGGC GGCTAACAGA GCGCTATATG AGAAAATCAA CGACAGTGAA GCTATCCGTA
   158761 TCGCGCGTAT GGCCCTGCGC TATGCCAAAG GTCTGGTCCA TCCTAACTCT ATCGTAGCTT
   158821 TAGTCGACTT AGAATCACTC AAGGCAGCCA GCTTAGTTAA TCAACGCTTC ATTATGGCGA
   158881 GTCCTGTTGT TCGTGATCTA TATCACCGGC AGCTTATCGA CGGCTATAGC GATACGTATG
   158941 AAGACTTGTC TCCAGGTAAA ATAGGAGACG CGCACTACGA CTATCGCCGG GTGATGCACA
   159001 GTGTCGTGCA AGATACCAAA GACGAGCATG GTGAATATGA ATGGGTAGCT AAGCAGTATT
   159061 ACGAAGAGCT TATCCAAGGC GACCGTGTGC TAAGCGCTAC AGAGAAATTT GATATCCTTA
   159121 AAACCTGGGA CGTTATTGAT CTCTTTCTTA AATCAGGCCA AGAGGATCCG ACTAGTATCT
   159181 TTAGTACTAA GATCGGCTAA TCTTGTGTAA AAACACAATC AAAAGGAGCC TGACAGGTTA
   159241 AACTGCCGGG CTTCTTTTTT TCTTTTAAGG GATAAATAAC ATGTCTGCTA TCTTTGACTT
   159301 AGTATTAAAA GGTATTAATA AAGTAATAGA CTGGTTTGCA AGTTTCTTTG AACAGGCTTT
   159361 TCCTCGTTCT TCTTTAAGTC CTTTTGCTAC GCCAGAGGAA ACAAAAGACT TCTTTGACTC
   159421 GGTGCCTGCC AAACCCAGAA AGATCCAAAA GACTCAGAAA ACTCTGGATT TCTTTCCGGA
   159481 GGAAGATATC AGCCACGCTG AGATTTGTGT AGACTCTAGT GACCACGGAG AAATCCCGTC
   159541 TCATCTCTTA AAAGACGTAC CGGTAGAAGA CTTGGACGAG CCTATGCGTG GAACTCTGAT
   159601 ATCTAAAGAT TCATTACTGA AAGCCCCTAA AAACTGGGCA CAGTTGCTTA GCGAACAAAT
   159661 CTCAGAAGTA GAAGGCGTGC ACATCATCGT CGATCCTTAT AATAGTCGCT ATTATAGTCC
   159721 TTACGGCAGT GATAGTAAAG TCCGGTATCC TTTTACATCT AAAGCTTCTG ATAGCTATAC
   159781 GGTTCGTGAT TTACTTCAAA ACCGAATCTC CGCGTTGGTT AAAGATGTAC CTATCGCAAT
   159841 TGTTCGGCCT GTAACAGGTA CTCTTTTAAT TGTTCAGTTT GAGAATAAAG AGCTGTACCT
   159901 CCTGAGAGAA TACGACAGGA TCCGTATTCA TAAACAAAAT TCCAATACTA CTAAAGTACT
   159961 AGGGATGCGT CTTAAAGATT ACCGTAAAAA GATATAAACC AGGCAAGACG GCACCTGTCC
   160021 TTTTATAAGG GCAGGTGCCA GTAGTTTTTT TGTAAGTAAT TTAGTCATGC TATGAGCTGC
   160081 AGCAAGCATT CTTTTTTAAA AGGATAACTA TTATGGCCTT AGCCACTTAT GTACCCACTC
   160141 TAAGTGAAGA CGGATGGGAA AACTCTCCTG AGAAAATGGG AGACATACTT ATTTCTCATT
   160201 TTTTTATCTC CGATTATAGC CAAACCCAGA TATATACAGG ACAAGTTGCT TCTCTGCCGT
   160261 ACCTTGTTCA GAAAAATCAA AGTGATTTGT CTGGTCTGTT TACAGATATC ACTTCTGTAC
   160321 TTACCAGGTA TTTGTCCAGG TACCTTCAAA ACGTAGTAGT AGAAGTCAAT CAAAACAGCC
   160381 AATACACTAC AGGCTCTTTT ATAGCTATTA ATCTTTTTGT CAGTTTCATG GGGTCTAACG
   160441 GGAAAAGCTA TACGTTATCT AATATCATAG AGACACTCAA TAGTAAAATT CTTAATATCA
   160501 CTAAACTTAA TAATGATGGT TAAAATTTAA ACTAGGAGTA TATTCCTGTG AACGGTTTTT
   160561 ACATTATTAT TCAAAAGGCT TTATCATGGA TCCCTCTAAG AAAACAACGG CTTCAGCACA
   160621 AGTCCAGCAA GTGCAAGACC GTTTAACCCA GTCTTTACTT GACAATATTA AACAGCAAGA
   160681 GAGTAGCTTT CTATCAGAAA TCGTAGAAGA CGCTCAGCAT AATCGCTCCA AACTACCAGA
   160741 GCCTTTGTTT CGCGAGCATT TTCTGCCCTT TTTCTCAGGT GTCAGTCCTA TAGAAGGACG
   160801 CAGTGACGTA ATTACAAAAT GGATCGGCGT GGCAGGTTCT CCTACTGCAG AAGTCGATGT
   160861 CATTAATGAA CAAGGCCAGT CTTTATTTAC TGTGCCTGGA TATTACGACA CTACTGTGAT
   160921 TGATGCCATG AGCCGCTCGC TTGGCAAAGA AAACACACTG TCTACTATTA TTAACGTATA
   160981 CAGTCAGCAA ATGACCAATA TCCCTCAGAT CGCTGAAACA GAGGTTAGAA AGAATCTAGA
   161041 CGTAAAAAAA GACTCTCTGA TACAGCCTTC AAAGAACTAC CAAAACAACA GAGAGCGCTG
   161101 GGAAGCTATT TTTAGCCATT ACGGCATAGA GACTCCGCTC TCAAGAGAAA AAGCAGCTAC
   161161 AAAAGAAACT AATAACGCTG ACGATATCGA GTATGATTAA TCAAGAGCTT AGGTATATCG
   161221 TACTTAGCGA TATCCATTTA GGCCACCGTA ATAATAAAAC AGAGAATATC ATCGAACACC
   161281 TCGATTTGTT TTTTGATCAC TATAAGCCTA GAAGCGATGG GCTTAATATG ATCATTATTG
   161341 CAGGCGATTT GTTCGATACA CTACTCGATA TGTCCGGCCC TCAGGTGCAC GAGATCCTAG
   161401 TTTGGATCTC GCGCCTGATG CGTTACTGTG CTTTTAATAA AATTAAGCTG CGTATATTAG
   161461 AAGGCACACC TAGTCATGAC TGGATGCAGT CAGAGATGTT TGAGACAGTA GATGCTATTA
   161521 GCCGTTATGA GCAGCTTGAT TACAAGTACG TAAAGTCATT AAGTATAGAG GTCATAGAAG
   161581 CTTATAATCT CTCCATCCTT TACGTCCCAG ATGAGTGGCA CCCCGATACT GCTGTTACGC
   161641 TTAAAGAGGT TAAAGATCTT CTAAATCAGT ATAAGCTCAC ACAGGTAGAT ATCGCTATCA
   161701 TGCACGGCCA GTTTACCTAC CAGCTACCTG CTGCTGCTAT TAAAGCTCCA CGACATGATG
   161761 AAGCCTCTTA CCTAAGCCTG GTAAAGCATT TTATTAATAT AGGCCATGTT CATCAGTTTA
   161821 GTACCTATGA GCGTATCTTA GCCCAGGGCT CTTTTGACAG ACTGTGCCAT GGTGACGAGA
   161881 TCCCAAAAGG CGCACTCTAT ATGGTGATCC GACCAGACCG GCATGATGAA TACTTCTTTT
   161941 TAGAAAATAA AGCAGCGATG ATCTTTAAGA CTATCTCTTT GCCAGAGAAA GCTTTTGAAG
   162001 ATATTACAGC TTACCTGGAT CCTAAAATAC AGAAGTATCC GGCCGGATCT TTTATACGGC
   162061 TAAAAACAAA ATATAAAGAA AATCTCTCTG GAGTCTACGA GAGTCTAATA CTTAGGTATC
   162121 CTCACCACAC ATTAAGTAAA GACACTTCTG GAGCGCAGCA AACTACTGAG CAAATCATCC
   162181 AGACAGACAT GGATATGGCA ACATATCACC CCATAGTCAT TACTGCAGGC AATATAGAGA
   162241 GTCTGCTCAT GCAGCAGATT AGACAAAAAT ATACGCCTAA TCAATATAGC GAAGCGCTTT
   162301 GTACTGCGCT TCTTCAAGGA GTCCTTTAAA TGAACAATGC CTGGTTTGAG AGAACCGTCT
   162361 CATCTTTTCC GCTGAGTATA GGCACAGGTC TAGCATTAGA GTCCTTATTT AAACCTACTC
   162421 AGCCGCCTTA TGACCCTGAG CGTGAAGTGC CTCCCCATAT ACCGCTGTCT TCTTATAACG
   162481 TTTTCTATGT CAATATAAGG ACACTGCTTC GTAATATCTA CGGGGCAGTG CCTAAAGAAG
   162541 TCTTTATGCA AGCTCGCGCG CAAGATGTCG TCATGGTACT AGAATCAGAA ATCTCAGTCA
   162601 TCCAAGACTT AATGCGCAAC GAAGCACAAG ACACAGTCAA ACCTTTGTTT TACCATAGTC
   162661 CTTTTGAGAA AATCTCTAAG ATAGAGACCA ATCAGTTTAT TAAACTAAGA GTGCCTACGA
   162721 CTGACCTGCA AAAATATACC GTAGACCTGA CTGATAAAAT AATAAATCTG TTTTTCAAAA
   162781 GAAATACAGA TGACCGCTTT ATCCGCACCT TTAGAAACGA TATCCGCCCT CAAGGCAGTC
   162841 CTAAAGCACT GATGCTTACA CACTTTCCTT ATGACCTCAC GAGCTCCTCT CATTTTAGGA
   162901 CTTTAGATTT ACTGGAATCC CATACTGGTA AGAAAAAGAA CAGGTCTACC TGGTTTACTA
   162961 AGTTCTACGG CTTAGGAGAT CACGACCTCT CTTATATCCC CATGGTTAGA AAGATGCTCT
   163021 TCGTCTTTGG CGACCATGTT AGTTTTTCTC CTTGGTCTTC TAAAGCCAGG CTGCAGGTTT
   163081 ACGATATCGC TAAGAAGTAT GACTGGACTT ACTCTACTAC TGATGAGCGT ATCTGCTTGA
   163141 CTTTAAAATT AGGCCTGGCT GATCAGTTTA TGGCCGATAC CATTTGCGGT TTCCCCTCTT
   163201 AATCTATAAT ATCATGAGAT CAAAAGTCAA ACATTCGCTA CTGGAGCTAC GTGCAGAGTT
   163261 TATTGCTTTT CACAGAAAAC GCGGCATGAA GGTAGTTAAA ACTTTAGAAG AAGCACAAGG
   163321 ACTTATCTTT TTATGCCCGG CCTGCTTTGA GAAAAACGGT GGCGCTCGTG GCACTCATAG
   163381 CGTGATTTGC TGGACTAATA AAGTCTCTGA AGACTTAGGC CTTAATGCCC AGCGCCACCG
   163441 GTATTTGTTT GAAGGAACAG GTTTAGAAGA CTTATCTTTA GTTTACGACT CTTCAGCCGA
   163501 AGTAGATTCA GAGCCTGTCG ATAAGAAACG CAATGTTATC GATATGCGCC CCATTTGTTA
   163561 CTGGCAGGGT TTCGTTAAAG CAGGTTTTGC AAAATGAGCT GCCTTTTAGC CAGACTGCCA
   163621 GTTATAGGCA GTCTGGCTAA TAGTTTCAAT GGATTTTTCT ACAGTCATAT ATCATTACCC
   163681 TGATACTGCA CCAATAGTGG CTGCAGTGCT TGCGCTTAAA TGCGCATTGG AGATTAGCAT
   163741 GGAAGAAATC ATCATGGAAA CGAATGTGAA AAATCTTATT AATAAAACAA AGAAAGGCAA
   163801 TCGAGTACTT TTTCGCAAAG GTAGCAGAGG GGCCGGTTTT ATAGCCGGCA AATAACGGGA
   163861 AAACGGAGGA TTCTTTGGAA TGTACTACCT GGAGTTTTTT AAGGCTCCGG AACGGTTCGG
   163921 AGATCTAATG GTTATCTCGC ACAAAGTTAC GTATACACAC TATGTTGCCT TCTATGAAGG
   163981 TATCGTAGAG CATATGGTCG CACACGGTTT AGACATCGAA AAATATGACG AAGAGATGGC
   164041 ATACAACTAA GTAAAATAAA GCACCGCCCG GGATGGGTCG TGCTTTATTT TTTTTATCAT
   164101 TCCCAGTAGA CTACTATAAA AATAGGAATA ATTTATAACC CCACATTATC CTACAGTACT
   164161 TATCTCGGTC TTTAAAAGGA GACTATATGT CCGAATCTAC TTCCGAGTAT ACTAGTAATG
   164221 ACTACCGTGA TCTTATCCTA GAGTACATAT CCCAGCCATC AGAAGGAGCC TATATGTCTG
   164281 AATCCAATTT CGAGTATCTT AGTAATAATT ACTACCATCT TTTAAACCAT CCTGAGTTTA
   164341 TTATAGGAGA CACGGACTAC ATACGGAATG CTTGCAAATA TTTGCCGCAC TCTGTTTTTG
   164401 ACCGACATCT TGCCCGGATC ACTATAGTAG TCCAGGATTT TCTTAAGCAG TTCACAGTAA
   164461 AAAGACAGAT TAATGATCTC TGGCCAGGCA TGCCTCAGGC TAATTTCATA ACTGCACTGG
   164521 GCATCTTTTG TTATGCGCCT TATTTTGACC TGACCCAGCG TTACTCGGAT TTAGAAGGAT
   164581 TCCAAAGTCC TTCAAAGTCT TTTGTCTTTA CCAGAGCAGA GTTCGAGGAA GTCGTCTCTA
   164641 CCCAGTTTAC TCTTATCCTT ACTCAGGTTA TAGAGTCCTC TGTACCTGCT AATATACTGG
   164701 CAACCTGGCA AGTCTGTCCT GGATATGACC GACTTGCCTT ACTAATCGGC CGTGTCATTA
   164761 GTAATGAGCT CCTTACAGTT AAGCCAGGAG ATAAGCCTAT CGCCTGGGAA TCTCCTGTAT
   164821 CTCTGATACT GGACGATTGG TCGCGACAGA TCTCTGCTCT TCGCAAGGCT GTTAACCCGC
   164881 AGCCGTGGCT CAGTACAGAG GAGCAAAGTC CTTCTGTACC TACTGAGAGT CCTGCACAAA
   164941 ATCAAGAGAG TTCTTCTGAG CCCGGTATCC CTTTAAGTAC CGAGGACAAA AACAAGCAGT
   165001 TCGAGAAAGA ACTCTTGGAG AAGGTTTGGT CCTTTATCCG AAACCCGTCT TGATGTAAAA
   165061 AAAAACAAAG GAGTCCTTTT ATCTTCTAGC CTTCTTTGTT TTTTCATCCT GTTTTACTTT
   165121 AAAAGGAGTA GTACCATGGC AGAACCTACT GAGCAAAGTA GTAAGATTAT CTCTCTGGAC
   165181 CGATATACGC TTTACAGCGA CAGCGCAGCG CCTAATGGAC GCAAAGCACG GTTTGTGTGG
   165241 TCTGTTCGCG AAGGCGCTCC TCGCGTCACT GTCTTTACCA ATGACCCCAA TGACAGCGAT
   165301 CCCAAACAAA TGATCTCTGC TCCTTTGGAT CCGGTGACTT TCATGTCCAT TATGGATTTG
   165361 ATTAATAAAG TCTCTGTGGC TAAAGAAGAA ACCCGCTTTA TCGTTGACTG CATGATCGCT
   165421 GTGCGCGATA CTGAAGGCAA GTTCATCGAT AAAACTGTTC TGGGTCAATT AGCTGTGGGT
   165481 CGTGACGGTC AGGGCCTGGT CTGGATTTCC TTTATTGCAG AAGGCCGTCC TAAGATCAAG
   165541 TTCTTCTTCA CTTCTAACAA TATGGCGATC TTCAAAAAAT CGGATGGTAC GCCTATGTCT
   165601 GAAGGGGAAA TCTCCGCACT GACTGCGCAG GCTACTGTGC GCTGCTTAGT CCCTGTGATG
   165661 ACTTCGCTTT TCAAAGAAGC TGCAGTCGAA TACTCTAACC GGCCTAAACA ACCGGCTCGC
   165721 ACCGGTGGAT CTTTCCAAAG TAAAGGCGGT GGCGCAGCGT ACCCTTCCGA AAGTACCCGT
   165781 ACTACTAAGG CAGAAGAGAG CTTTAGCAAC GATGATATTC CGTACTAATA TATCCCTAAA
   165841 TAGGATATAG GTAAAAAAAA AGCCAGTCAC TGATCCTCTG TAAAAAGAGG GTCAGTGTTT
   165901 GTTTTGTCAC GTATAATAAA CAGACAGATT TATGGCCCTA CATCATACTT TTGAGTACGG
   165961 TAATAAATAC TGTAGATTTT TTCAAATAAA AGGGGAAATA GTTCTATGCA TGCCAAATTT
   166021 GATAAACTTC TTGGAACTTC TCAAAAGCCT GAGATCATTA TTTCCCATAA AGACCAAGCC
   166081 ATCTCTTTTC AAATTAGCGG GACCTCACGC CGAGCTGCTC AGCTTGATTT TGATATCTTT
   166141 GGATATCTTA ACGACTACTG GGCTACTCTA AGTGAAGAAG AACAGGATAA TCTGTTTCAA
   166201 ATTTATATCC AGCTAAGACT GGCTTTTAAC CAGTTAGTTA ACAGACAGCA GCTCAACTCT
   166261 GCACTTAACA AGCTGTGTGT AGAACTTGTT AACAGGTTGT CTTTTGACAG GGTTTATGAG
   166321 TGGGTCCTGT ATTCTGCCCA AATCCAAATC CCTACTAATT TTGAACAAGA GTATAAATAC
   166381 TCCTACGACC AGCAAGGCAG TCGTGAGCAG ACCTATATCC GCTCCGACTA TACGAAACTG
   166441 ATCGCTATGG TCATTATCCT TAAGAGCATG ATCCCTATCT GGGGTGAATA TATGCTGCAA
   166501 GGTAAAGACA TGTCTGGTAA CGATTACAAG GAGTATTACG CTTTTCACTT AATCAGCGGC
   166561 GCACAAATCA TGCAAACTGA GCCTATGCAC AAGCTCATGC TTTATGTGGA ATGTACGCTC
   166621 AGCGGTAAAT CAGACTTCTC ACAAAACATC ATCAAAGGGA TTTCTTCTGA AGATTATCCT
   166681 GTTTGGATGC TGGCTAAGCT GATCATACAA AGACTCACAG TAGGCGATAT ACGCGGCCTT
   166741 GATCCTAAAG CCAATATCGT TACCTATATC TTTAAGTTTA TTTCTCAAGG TATCAGCGGG
   166801 GAATCCGGAA ATAGCGAGAA TTCGATTAAG CCCAAATCGA TTAGTGACTA TGATGGGGAG
   166861 ATTGCAGATA AAGCCTCAAC GCTTGAGCGG TACAAGATCA AGCATGATGT GAGTATCGGA
   166921 GAAATCGTTG AATTAGCTTA TAGTATCCGA AATCTTCACG AAGTTGCCCT TAAACTCGAA
   166981 CCTCAGATTG ATCTTGGTTT AGTTGATCAG TCTATCCGTA CTTCTCAAAG GCTGAAAAAT
   167041 TACGATCTTA AAATCCCTCA GCTAAACCTG CTCCGGTGGG TTTTTAAACC TGTCGTGTCA
   167101 TCCAAAGGCT TGCTTTACCT GGATAAAAAC ATCATCATAG GCTGCCTAGG TGTATTAGAG
   167161 GCTGTGCTGT GGCACCGTGG TTTTAAATAC TTAGCCGTGC TCTCTACTAG TTATGTGGAT
   167221 ATTTCTGAGA AAGAGATTTT CCTCTCTTCT ACCGATTCAC GGGCACGCAT CCCTAAAGAC
   167281 ATGGTCTTGG CTTTGGATAG TATCTATCCG TTTCAAGAAC TCTCAGGTGG TAAGAAAACA
   167341 GGATTTAAGA AAAACAATCC TGCTATTGAA GCCATCGATC TGTTAGTAGA TCAATACAGT
   167401 AAATTTTCGT GGACCGCCAC CGCAGACGAA AATAAAATTA GTGAGCTTTT TGGTTTGAAA
   167461 GAAAACACAC GGATCCTTTT GCCACATGAC TTAAAAATTA TGTTGGCAGA CTTAGTCATC
   167521 CGTTTAGGCA GCAGAGGGCG CCCTATTCCT TCTAATGCTA TTTAAATTTT GTTTTAAAGG
   167581 AGAGTTTTTA TGGCTGTTAC AAATATCAAA GTAGCAAAGT TAATCTTGCA GGAAGCCGGT
   167641 ACGTTTAACG TGCAGTATTT CCGGCCTATG CAGATTAACA CCAATCCTGA GTCTGTTAAG
   167701 AAGTTCGTCA GCAGGATTGA AAATAACACG GGTAACTTGG GTCAAATCAC ACCAATTGCA
   167761 TTAGCAGGTA TGGGCGAGGA TTTGGTGGCT CCTCAGGCCA GCCCGCAGTT TGCTATCCCT
   167821 ATCCCACAAG GCTGGGATAA TCCTCGTCTG CGTTTTGTGA TGGAAGTCCA TATCACTAAC
   167881 ACACTGGGCT CACTCAGCAT ATACTTCGTC CAAGGCTATA CGTCTCATTT TGGCGTAAGC
   167941 AATAACGGGT ATCTTGATCC CAATATGTTG TTTTATATTA ACTCTGTCTT TCAGCTTCAG
   168001 CGCCGCAGCG TTCGCACGCC TATGGGTTTG CAGTATAGCG ATGCGTATCA GAACTGCTCA
   168061 CATCTGCTCA CGTCTCCTTC TCAGATCGAT CCTAACTTTA ACAGAGGACT GGTGCCTTTG
   168121 AGGCCAGTAG ACTTATTCAC GTACATGCAA GCAGAATCTG TTACAGGCAA TTCCGGCATG
   168181 TATGACGGCA GTAATGCTTT TGATCCGTCT GCCCGTTCTG CTATGATGGG CAGTTATGCC
   168241 GATCCATATG CAACCCATGC AGTGCTAGAT ACTCGGCTCA TCATGCCCGA GCAGTTTTAT
   168301 AAACCGTCTT TGCGCAGTAA CAATGCCCCG CTGCAGTACT TAGCGGATTC TATTAATATC
   168361 GGAGTAAACT CCAGCTTTGC CAGTAAAGAA TACGCAGGAT CTTTTATCGA TTCTATCTCT
   168421 GCAAGTAAGC AACAAGCAGA AACTGCAGAA AACGCAGTGA TGCAGTCTGA CTTTATGGCT
   168481 CTCTTTAATA AGTCGGCTTA TCAATCTGCT AATACGATAT CCTCAGTCTT TAAGATGGCC
   168541 GATATCCAGA GGTTCGATGC AAATATCCCA AATGTTACTA ACTATTTGGC TCTAAATCCT
   168601 AATCACAGAA GCCAGCTGCA TCAAAGCGGT TTGACTAGTG ACTGGAATGG TTCGGATTTA
   168661 GATACAAAGA TTGCAGTCAT TATTGCCAAC GCTGCTCCGG CACTCATGTC TGACTGTTTG
   168721 ATTAGCAGAG TGGTGCTGAG TTCAACCAAT CATTCTCTTA ACGGGGCATC GCAGACTGCA
   168781 CTTATCGACG CACGTAGTTT ATCTAATACG GCAACACCTC AGTTGTTCGA GCTTTTTCGC
   168841 ACCCGGTTTG AGAAAGAGCT GGTGTATGAC TTCACCTACG GTAACCAAAT CGCCTATACG
   168901 CTTCAGCTAG AGTGCGATAT GTTTGGCGAA ACCAAAATCA CGATCGCAAC GGATAGTAAT
   168961 CCGCCGACGC TTTACGTGGT ACCTAGTTTC TGTGATTCGC TGATTTCTCC TGTTATGAAT
   169021 GTCGATCCTA ACCGAATCGC ACAGGAATCG AGAAATCTTA GTCTCTTAGT AGACCGAGCT
   169081 TTAGATGTAT CGCGCGACCA TAGCTCTCCT GCTGCCCGTA TTTCCCACGG TCTTGTTTAA
   169141 AGAAAGGTAA CCATGAAACT CAATAAGCTT TATGAATCGA TCCTGGCATT TGCTGGGATC
   169201 CACGTCGACG ATAAGGGGTA CGCCTATACC CTTTACAAGA CCCACCGCGA GCCTTTTCAC
   169261 GTTAAAGGCA TGCCGCTGGC GCTACCTTAT ACTGAAAACT TGAAAAACTT TCAGCCTGGC
   169321 GAGATGATTA TTTTCCATCC CCTGTCTGAG AATATCGCTC AGGGCGAATC AGAGATCATC
   169381 GAGAAGCTGC GGTATGCTAT CAATATCAAG CTGAACTATA CGTTTGGTTT GATCGCACAA
   169441 AGCCTGCTTC TTATCGTGCA TAACGTGGCT ATGCATAAGA AACTCAGTCC TGACCAGACT
   169501 GACCTGGTGA TCGATCTCAG TAGTGTTGAT CAAACCAGTA TGGAGAAGTT TACATCCCTC
   169561 ATGCTGGCCA GTATCAAAAG CTCTCCCGAC AGTTGTTTTC TCAACCTCTT TCTCAAACGA
   169621 GGTGCTCGGG TATTCGATAA GAAGTATTCC AGGGCCGGCA TTGTCAACTT TAATCTATAT
   169681 AACGAGCTTA AGGAAGATAA GGAAACGGTG GCAGGTGTTA AACTCCGTGC TAAAGATCGC
[truncated: 64,180 more chars]
