# Supplementary material for: Clades of huge phages from across Earth’s ecosystems
Source: Nature. 2020 Feb 12;578(7795):425–31. doi: 10.1038/s41586-020-2007-4 (PMC7162821; doi:10.1038/s41586-020-2007-4)
Supplement: Supplementary file 6 — Genbank files for all genome. [file 41586_2020_2007_MOESM6_ESM.zip › genbank_genomes_SD-4/S9_PLASMID_CIR_39_1.gbk]

LOCUS       NODE_12_length_310542_cov_175.846709     310487 bp    DNA     linear   BCT NOV-13-2019
DEFINITION  NODE_12_length_310542_cov_175.846709, contig.
ACCESSION   NODE_12_length_310542_cov_175.846709
VERSION     NODE_12_length_310542_cov_175.846709.1  GI:
KEYWORDS    .
SOURCE      S9_PLASMID_CIR_39_1
  ORGANISM  S9_PLASMID_CIR_39_1
            unknown, unknown, unknown, unknown, Firmicutes, Bacteria.
COMMENT     Data sourced from ggkbase. For additional details see
            http://ggkbase.berkeley.edu/organisms/435489
FEATURES             Location/Qualifiers
     source          1..310487
                     /organism="S9_PLASMID_CIR_39_1"
                     /mol_type="genomic DNA"
     gene            236..859
                     /locus_tag="NODE_12_length_310542_cov_175.846709_1"
     CDS             236..859
                     /product="hypothetical protein"
                     /codon_start=1
                     /transl_table=11
                     /translation="MDINKEEHMDINKFECNGRLLSYRVKNNIYILTVLVIRGKFRNR
                     YDIHFKGDVMKGRELVTGKGINVKGYVVSHVARDENKKLIDITFLAGKELTQESTFAS
                     AFSDAKTGVSKDNYFKGAVSGEIVSKKESNGYTNIFVRTGGSGRNQTIRLSYKGSLNA
                     ELHDRIRATYNAIMKVVSNKDHDSIAFDGYITEWEKEYLSAAPDTEL*"
     gene            934..3075
                     /locus_tag="NODE_12_length_310542_cov_175.846709_2"
     CDS             934..3075
                     /product="Exodeoxyribonuclease V (EC:3.1.11.5)"
                     /codon_start=1
                     /transl_table=11
                     /translation="MDTVYGTYYRTLQDGYNKAFVLYVTDITGFLIGSPYLNCEGVIL
                     HKVAGLPLKLNGRYSKTRKTFFVEDYEIITRTENDVVNLLSRFEIKKSDAKKIARESS
                     NNVFEYFKDNAVIQKLQDIGISQNDAETVYMWCNQVNDYEAIYRYIKGIDGDLAAVDK
                     IYNKYGHIGADVLKENPYMLLYAGFSFADCESLAKRNGIEYFSDERIHALVRYIIESD
                     QNAGNARINIQDIITRADRLERKQGLYKTDPIFILAELSKHGYVLRKEDDVIYVYTKQ
                     TYTEEVQIISAVKRLCSAPKGKYTGSLSISELESMCGITYGKSQREALFLLDTPGIKV
                     LTGGPGTGKTTTLNGILTKYIFEHPDGKILLCAPTGCAAKRITESTGITAFTIHKALD
                     IRPFNEEKMIANREILDYDCVVVDESSMLDMSMFAMLVSALKTGTTLLLVGDKDQLES
                     VGYGDILNNVIGCGQIEVKSLDVNYRQGENNSIIMNAQKINHSVTSLLFDEKSRLIRK
                     KSEKDMISDIVSLYVKYFDANDPNSVKIYTPTRKDKLTSSTNLNNVIKKIVNPVDGKS
                     VTANGFTFSAGDFVMMRKNNYDAGYMNGDVGIIRSVDVRGYTKRITVAIDNNLIEITN
                     ATLSDMELAYAQTIHKAQGSECRCAIIVLPEEPRIMLTKKLVYVAATRAKKINYFISE
                     NNALEQAIRSRHATVRNTGLTEKLKNALLME*"
                     /db_xref="ral:Rumal_3282"
                     /db_xref="UniRef100_R6NH30"
                     /db_xref="R6NH30_9CLOT"
                     /db_xref="3.1.11.5"
     gene            3151..3996
                     /locus_tag="NODE_12_length_310542_cov_175.846709_3"
     CDS             3151..3996
                     /product="hypothetical protein"
                     /codon_start=1
                     /transl_table=11
                     /translation="MKKYMAVLLCAGLFLTGCASQENPGMQFEESPAASHSAIKTITP
                     DDKVAEMENGPKNTETKNFTKLELRDYRITAYIDNYFRQKADETVQNSDDGNVDAVID
                     SKKEVIETKFGDTDTSTDEMLKNIKTAEKEGGVPSGTDYDKNIFENQFIDNGRFVING
                     QINYLFSGLEEIPFVSTFDVKYSDTDLNAKELNKICDVFGKPDGYITKSDEKGNYICL
                     VWEKGNYDIAIPLYMRMVNDIQRYGNVAKSYSAIVPKKYFTELTSSEEGYLNMFMQKS
                     YTKVL*"
     gene            4010..4456
                     /locus_tag="NODE_12_length_310542_cov_175.846709_4"
     CDS             4010..4456
                     /product="hypothetical protein"
                     /codon_start=1
                     /transl_table=11
                     /translation="LNYSDNISVRIRPAKVIKYMFVKDGTTSIVSITSAGLFVTAVIK
                     FIRFLCDNTTAAAEEVWSFCLTGGLTAALFSITYFLEKCRLEEAAEEKLKEKRKQERQ
                     RQIRRKEREKARLAETEKKKQAEKTKNAKSTSKTYIEGQKQKRKIS*"
     gene            4539..6809
                     /locus_tag="NODE_12_length_310542_cov_175.846709_5"
     CDS             4539..6809
                     /product="ATP-dependent RecD-like DNA helicase {ECO
                     :0000256|HAMAP-Rule:MF_01488}; EC=3.6.4.12
                     {ECO:0000256|HAMAP-Rule:MF_01488};;  TaxID=273068
                     species="Bacteria; Firmicutes; Clostridia;
                     Thermoanaerobacterales; Thermoanaerobacteraceae;
                     Caldanaerobacter.;" source="Caldanaerobacter subterraneus
                     subsp. tengcongensis (strain DSM 15242 /; JCM 11007 / NBRC
                     100824 / MB4) (Thermoanaerobacter tengcongensis).;""
                     /codon_start=1
                     /transl_table=11
                     /translation="MKALIKKIYTQDETGNGMYQYDMYGKEDIINAVIPNAYVGMEIE
                     IEEKDGITRVTPTEKSQGIAHFLCSYVKGIGPAKASNVTWDFFYYVSNEDVEAVCETL
                     KIKEDKAKEVISICNDNKDMLELYMLTNGVCTELELSKIYETYKEGSASVVRNKPYSL
                     TDIHGFGFLRVDKIACATGVTRDSTDRVAAAIEYCLTEAAYQNGNCFLYKGQLMERLY
                     SLLADVPKSVGKAKERAVLNAVTDWDNKKEKFIKAYKPEMEEILLLDGCAIQREKLAD
                     IIPDACEKGVKDCRFVIEDDRFYLFKMYISEMSSAKRLRQMLDAGCLVKFTPDILKRA
                     VKDVEDRKTALLRSQGLGDFVTTDEQKNAVRLAALSRVCVISGGPGRGKTAIAEMIAK
                     AYELATGDEKCCIMVAPTGKAAQRITESTGFPASTIHRIVGTRKPIGKLIIVDESSMI
                     DIELFARLVAWGEESTFVFLGDVDQIASIGPGRVLKDLMESNVIPYIKLIQGHRNSGS
                     IAKNSEKINEGKPVYTYIIDNAFKFIPSTKEAITNTFLHFYFLKVATYGIKNVLAITP
                     SRKGMVGIDALNRAIQEKYTKGQPEIALPQGGVFRVGDRVMHIKNNLMFKLKAKQEDG
                     SYKDIMGVFNGDMGTVAKICDEGAVVVFDDGKIGAYAKENLSQLTLAYVITIHKCQGS
                     EAACVIMGATFADCFLMNRNLFYTGETRAKKEMVLIGEQKPSKNGRFMTNAFNYAAYK
                     VNDDMRQTTLADKIAG*"
                     /db_xref="Q8RCE3_CALS4"
                     /db_xref="UniRef100_Q8RCE3"
                     /db_xref="tte:TTE0489"
                     /db_xref="Q8RCE3_THETN"
                     /db_xref="3.6.4.12"
     gene            6907..8736
                     /locus_tag="NODE_12_length_310542_cov_175.846709_6"
     CDS             6907..8736
                     /product="Uncharacterized protein n=1 Tax=Clostridium sp.
                     CAG:413 RepID=R6NJR2_9CLOT"
                     /codon_start=1
                     /transl_table=11
                     /translation="MKISKIIVKNFRGIRGEHTYVLPHIAKLTGPNGSGKTSLLDAVR
                     YVTGDVLPEGSPVTNGENYMSVSMFLNGTEYTRGIKISKEGRNAGFCKVDGRKVSKKD
                     FDQAVETELGFSLENIRNVMSADIFKSLDSKGFGKFILSYIPQKLSKAELIGQVPQEA
                     AVLRACEEVIPDDAVIDMDTVDELYHTFYSTRKDVNFRVKSLQASLELIPEEMPGVTQ
                     EIVDAKEGNILIYDEKVKAYNQNLARYERDLKQLETLRNSLKSVQDEIAALGTVNAPD
                     PALAVSIASEKAEKQKRITDAQAAVKAAKMSNDTLNRNKQTLSSNACPFSSEIVCTTD
                     KSEILKGIDENIHINNMAIESQTNLVDGLKSDLQAVIDKETAYRNAEKAYEKYTYLQK
                     QEAETKKHLSMVNPVEPEKVPAQDDIETERALVKEMKNALLNREKRQMYEADLEKAAA
                     DSDTYQKLVKAFAPDGSVVKYVMQFYSAILDDAVNSTAAKIKDGLKLHFTPENGLKVK
                     ANTGNGYISYESLSKGEQIDVIYLIIHLINQLSGSRVLLLDETSVLDDKAFDKLVKTI
                     CENSGEYDHIILSGVHGHSMLDDMGIPELVEKQPEQVEVQSLN*"
                     /db_xref="UniRef100_R6NJR2"
                     /db_xref="R6NJR2_9CLOT"
                     /db_xref="ral:Rumal_3329"
     gene            8919..11366
                     /locus_tag="NODE_12_length_310542_cov_175.846709_7"
     CDS             8919..11366
                     /product="DNA topoisomerase {ECO:0000256|RuleBase:RU000518
                     }; EC=5.99.1.2 {ECO:0000256|RuleBase:RU000518};; 
                     TaxID=702450 species="Bacteria; Firmicutes;
                     Erysipelotrichia; Erysipelotrichales; Erysipelotrichaceae;
                     Turicibacter.;" source="Turicibacter sanguinis PC909.;""
                     /codon_start=1
                     /transl_table=11
                     /translation="VKKGLVIAEKPSLMRTIRDVYEKHKNELPYELEFIAQQGHLLTL
                     KLPSELDPEQAKWSFDHLPFFPTEHGGWQYKLITGTGIAAKAKEKYYDIRDELKSGDY
                     DFIVHAGDPDQEGELLVDIVLQSLHNHLPVKRYWSNDNTEEKALEALKNLRDDDNDPM
                     LINFKKAGYCRQHVDYLYGMNLSEAVSLQMGGRAAIGRVKTWLLGMVARREDEIKNFK
                     PSTCYGIKASYADGFDGQMFDQKTIKPDKNDNDKDTDAEEKQGYVYYDTEAEAKAIVD
                     GLGRKAVVKDFQKKLVTTYAPKLFEMTGAQVAGGKLGYAIDETSSALQSLYEKGYLSY
                     PRTDCEYLSSHENFHAMIDSCRAVPELVPYIDSINESGIQRVLKSKKYVNDKALTEHG
                     HSALAPTTKSPNFASLSDTERDIYTLVCRQFIAIFLDPQKSKKVTLVTEIDGHTFKSA
                     GKEMVDEGYLKIFGTKTTDNIIPAYNIGDVIKVDSIDTVSKTTKCPGHLTGTDLAEMA
                     REPHKFLEDESLKALGDKLHIGTSATRGPIIKQLVDKDKYLHIVARKGAKQGYLEPTD
                     DGYRIYQNLKNEEMCKTDTTAQWELSLDKIRNGELDSREFEHDMEKHIARMVEKIRLT
                     EMAQFAKANASKFNVLCTCPKCGSDIISGPNNFFCSGRKEKGCEISLYKTILGAKITD
                     DDFKALLEGHVIEKKLKKESSVWMQKLKYNVDEHKLEFAKDEIKKLEFKCPACKTEVE
                     DTGRTVKCPGCGFTIWKSQCGHVLKDSEIEDLLTKGSTKTIKGLKSKKGTRFDAKIAI
                     NDDLTGTTFVFPDRKKK*"
                     /db_xref="D4W1G9_9FIRM"
                     /db_xref="jeo:JMA_41770"
                     /db_xref="UniRef100_D4W1G9"
                     /db_xref="5.99.1.2"
     gene            11416..11868
                     /locus_tag="NODE_12_length_310542_cov_175.846709_8"
     CDS             11416..11868
                     /product="hypothetical protein"
                     /codon_start=1
                     /transl_table=11
                     /translation="MFEVKENELIEKMKCRYEDENGNTATLFRQPERGIIRIVFKSPK
                     NVTFDRLEINVSEPGGGCNFNYSYDKEDESVTKEYLDSSINNISMFVNHVVGLDNAIR
                     LLGTAPDIMADYLGFESESEDERQEAVSRAKYGLITQYPELKQLFDKI*"
     gene            11958..12089
                     /locus_tag="NODE_12_length_310542_cov_175.846709_9"
     CDS             11958..12089
                     /product="hypothetical protein"
                     /codon_start=1
                     /transl_table=11
                     /translation="MAYSIKAEKHEVDFLIGLKEIKGECFFSARTLPDGRVELTFLK*"
     gene            12197..12883
                     /locus_tag="NODE_12_length_310542_cov_175.846709_10"
     CDS             12197..12883
                     /product="hypothetical protein"
                     /codon_start=1
                     /transl_table=11
                     /translation="MFYNDVELGLLTYKKINAPVLNEEGNIQFYINGSDTDFSRCNWE
                     PTEYRKYRDDEVGRICKKYGAGRVLIFDGDKLKEEIRAPECKTHVYYNGPLNCFILLY
                     RITKDDRFIRNMAKQNFLIPVRIMTKKDGYPEIKYLSSTKKGSDTRYHVLFSDHEEYN
                     KWKKATGGVGFNDLIQITAAKLFSLDKAHGGNRTYELCINPYGNKLILEKEKRRVFYQ
                     SVKEKQQRRK*"
     gene            12894..13280
                     /locus_tag="NODE_12_length_310542_cov_175.846709_11"
     CDS             12894..13280
                     /product="hypothetical protein"
                     /codon_start=1
                     /transl_table=11
                     /translation="VHFKDIREYMPCIYYYVPPCPVCGSKNTGYYKRMTDDSGWTSKE
                     GLKHGEIVRETTEVTDNNAFCEECGFEWSQQIKPIIISRKSRMDMMQEKGLLARLDAM
                     KEQHTKEYEEYKKEHPFMARYKSKRL*"
     gene            13305..16145
                     /locus_tag="NODE_12_length_310542_cov_175.846709_12"
     CDS             13305..16145
                     /product="PREDICTED: titin isoform X2 n=1 Tax=Danio rerio
                     RepID=UPI0003836B31"
                     /codon_start=1
                     /transl_table=11
                     /translation="MSYTDLLESKHHYLTMLKDADASRRAIERDFTPDKANEYNKIMA
                     IRNTAFINLIKEDVPYVENEEKESVRIEIDGEGYDMKKSKLKLLVGDEVYERILARSH
                     EHAQTLSNLKDNEADIPEYQTPRIGQTMPQQPASGQYQQPYGCGQQGMQQMPYGYMQP
                     QMPNPYQPYGYGNYGQQMPYGYMQPQMPMQPQIPPQDNSQIYGAIGELTNKLNEISAR
                     VKPETQIKEVVIDDQIREQLKLSRDELEKAKKAKSEAIEKAHDALKDLAEAKSAMEAE
                     KTKQQMLSGDVESLTKQKELLQKRLDEAKDAEEKEKHRLNEKIEALNSEKRDLESRHA
                     REINYIKSRSEAEIARKKDEISQARSLAQKQADERITQLINDKDKKIKEAEEKLAAKD
                     AEYKRKISEANRQIADIRSNADNDTKSIQSENDRKVDELTKQLDAVAAERDKVARERD
                     TMAAERDRIKQSYFDKYNAAKQKINEAVQRAENAEADLEKQKKMSADQKQQNIKDNEN
                     ITRAMNEQAREIRERTRQEVENIKAQTKQQIDKLTARNRRQMDEYEQGIKEKEAELLA
                     KENELNAKRSEIEQVKSEYSKNANEIRREADEKARQIQEQLNDTLSKNEEYKNKLKEI
                     NEESQSMLERFNNQISEKENEFARKENELRQLAEKEKEDALRKLQEEFEEKQREMEER
                     HKAELESKKTELEEAKETIEESKEQINNLNEAVQVHTQLAYYDKLTGLMNNNKLSKDF
                     KEMSVPTFAMVCINDMKSLNAQNKSIGDNAIKFIGNQLKERLSENTYRSMGDIFAVIS
                     DDEADEVSQKLDDFKNSLATQNGLYIAYGVVSEDECEKNQMPQLVRDRMNEMRTQNRV
                     IIAKLKEEAKRREDMRRQYEETKQRNEAEADSLIDIQEVQSNNGKIVTRDISADETYY
                     ETILNTGSVSNSSEQPHDDFDEGDDEDIYENL*"
                     /db_xref="UniRef100_UPI0003836B31"
                     /db_xref="A0A088A997_APIME"
                     /db_xref="sbh:SBI_01908"
                     /db_xref="UPI0003836B31"
     gene            16238..17359
                     /locus_tag="NODE_12_length_310542_cov_175.846709_13"
     CDS             16238..17359
                     /product="Uncharacterized protein n=1 Tax
                     =Phascolarctobacterium succinatutens CAG:287
                     RepID=R6X753_9FIRM"
                     /codon_start=1
                     /transl_table=11
                     /translation="MDMENDRCTNVDSVINPELAPLNIKNALEENDIDTINKRWFSKR
                     CIPEKRDGLESVYKTFGKDWNRQSHFASLTDQYWLGSSMDDRWEDINFFTRRYDRAIG
                     DAFFKSWQVDKLKSDDSPDITTNGLIKKRWLQLDGYTSYLVKAGNPKLQQEPLNEVLA
                     TMVLKKLDIIPFVPYEFRVEGFTLCSICKNFVDENTEFVPASHLVLPRIEKEDGSDIY
                     EKTLLVAEEIGIKGYKDFMDKMLMVDYIIQNTDRHLGNFGFIRNVETGKFVGPAPLFD
                     NGTAFWNTAKNGEAYQDKLKIPNLEYIVNSQKEKYRDKLKVLGKDNGYISLIDEYPYI
                     TLGRKERIKDGMANMFSQGIKVSKTMLEREANWSASLEK*"
                     /db_xref="UniRef100_R6X753"
                     /db_xref="R6X753_9FIRM"
                     /db_xref="dec:DCF50_p1311"
     gene            17403..18848
                     /locus_tag="NODE_12_length_310542_cov_175.846709_14"
     CDS             17403..18848
                     /product="hypothetical protein"
                     /codon_start=1
                     /transl_table=11
                     /translation="MASAAEQTSKQLVDLIKKMMEALERYMKDLAKQEAASKSYAYAS
                     IIDKYVQKGGQIKGYFLSDDKLYNKHLKQEMGKRDMPFIEYNVNGRTVLAIRDCDAEE
                     FKKVQEQTKINEQRYFQIVDKEEMAATFEGSQRIPEKDKKFLTIDGMDKTMAQMLANK
                     CNDITKGFMVGINKNEKSTDLMVHAKRTIVLGKPQGKNVYSQDFCRAYLAAAFSGYGP
                     NREKNMEQLKIDENLNKKIKEFDGPGEMWITGQDDVDTVIKVTEQGFERMLVEPGFDE
                     DGKSVTTYKIVEKHDFDEENYTKNLDVALAGIFDEVILTSKDETDKHISGVEKQHSER
                     PQKTKDERKRSFNETVVCDKADYLIKEALEKTPFFKERDPVAQFDEYRRMAHQLFEGI
                     LVNNRPVWIETQKFEEFKTVLKERDFDVKEYMEGIDHSMDGQAIESKSAKQVLAEEEH
                     RKEKQMEELRKKEKSRERQQKKEQKKDERSL*"
     gene            18963..21689
                     /locus_tag="NODE_12_length_310542_cov_175.846709_15"
     CDS             18963..21689
                     /product="Type IV secretory pathway, VirD4 components n=1
                     Tax=Eubacterium rectale M104/1 RepID=D4JQC1_9FIRM"
                     /codon_start=1
                     /transl_table=11
                     /translation="MAGKKKKKGSNTTLYLILGAIGLVFVYLWFGAFKAHEANRSYGW
                     FSADTIKYCLQYPLEPIVHPVKEAGMYLLLIIVFGGFAIFFTINNQRPKDDGPNVKGD
                     AHFMTPEEIHTYDRKHVLNPYYGPDEKTVDDVKDDGSSNGKKLFEKDPPKQIEAECRR
                     QACIVSSSVFLSFDNNWSRKNTNALIVGTAGSGKSRYYVGPNILQCNTNYIITDPSGD
                     LFSQYAKYLENNGYEIKKLDLNDMYDSERYNPLKYLEDEKDVFTLVNMLIENLTAASG
                     GGGKEEPIWKDSKSALLRAVIFFLWEYESDPKKKNFTNVLRLINSAKFDENAADSDDN
                     YINPFDEIFEKIRSFDPTSQAVTQYDIFQSAGTGKTRDSILITTTSQLSLFGSSNIAH
                     LTATDEMDLDSFADKKSALFICIPTEDNTFNFLASLLYSQLFLKLYNYAEKRTKYSWH
                     VYMDYTEDGVRHNENIRVFQAKDEEDSKNAKEKAEELLKKIKDKKIKIEYDDFKDLYY
                     IVTDDEAKEKIAWRGGSDGEKRIHKLLKDMEKNAKVRPGDDMRLPEHCHFILDEFANT
                     GKIPTFCEKLSTIRKYRINCSIIVQSPDQLKNMYEKEYNVIIDNCNIKLFLGTNSPET
                     AKWVSETLGNKTVVARSESWNSGNNGGSESFQKDKQELMPADKVLGMKDYECIAMIYG
                     GNNIYEQKYEISNHPCYKEAMKYKGKFKSRRIKKKVDDRDKAAMFAASSVPDKSSSQS
                     QDSGQEKQSGKSRSTFSSNDASSGSSYYESSGMSNFVDEAMNDIPASSMNSSGSSERP
                     NLSDSDLNPGYDAEYAAYEAQQKAEAEVMASVNETNKNLAKRDLDDVDGADMSDVDNP
                     KTQEAFEELAKSLGVTSDSTAEEIAEKFAATTGIVDSDEDDAEFAFGMSSGF*"
                     /db_xref="UniRef100_D4JQC1"
                     /db_xref="era:ERE_35540"
                     /db_xref="D4JQC1_9FIRM"
     gene            21786..22160
                     /locus_tag="NODE_12_length_310542_cov_175.846709_16"
     CDS             21786..22160
                     /product="hypothetical protein"
                     /codon_start=1
                     /transl_table=11
                     /translation="MIKEKMTNGIARAKRGFCNIKTKADSAIIAAATAAGTTAMTNVG
                     SCDGAAALTTALGYLAIPVGLLGGVFLIMGIIHYAGANSDGDGPAKKKATNEIAGGGM
                     VIAVAVVLKPMVGAILGAVGVA*"
     gene            22226..23140
                     /locus_tag="NODE_12_length_310542_cov_175.846709_17"
     CDS             22226..23140
                     /product="hypothetical protein"
                     /codon_start=1
                     /transl_table=11
                     /translation="MQIAFKDVRLSKQNLKMAMFFILAVTFSLFAASQFAFADFEDFA
                     HTEFDTITKGVGDVANEIFTHDYYSKITENGSILATIVKSFKIFGAAFALGLGLIKMI
                     TEIQKAQDPTDCVLRYFFELCIAILVVLNIDKIIEVIDSLGALIIKQIGTAQVNATTT
                     SKSVDDIRDAMGYSDSWWGWLSFAIALIIPYAFAWIEGIAARVISYSIIIELGIRRAF
                     IPFAVGDIGIEGLRSHGFRYLKKYLGVYLQEAIVIVTCIVLSTLSKAVLEIDANGIDL
                     ILNLLGVNLAGLMVMFKATSWANDIVGA*"
     gene            23153..23611
                     /locus_tag="NODE_12_length_310542_cov_175.846709_18"
     CDS             23153..23611
                     /product="hypothetical protein"
                     /codon_start=1
                     /transl_table=11
                     /translation="MIQVQMLDDIRSYQTKFLGPFTKRQCICLAVAAPLFFIFLYVTM
                     GIAKLSFDTAIVVSLVLPGVIAACGWIKISNLPFEQYVIKVLYRTVFTPKVRLYKTKL
                     PVKEQFKYAKKQAEKEYTSKLSKKELKAYEKKKKAEEQKNINYGQEKYYN*"
     gene            23624..26050
                     /locus_tag="NODE_12_length_310542_cov_175.846709_19"
     CDS             23624..26050
                     /product="Orf26 family protein n=1 Tax=Clostridium sp. CAG
                     :413 RepID=R6NSX0_9CLOT"
                     /codon_start=1
                     /transl_table=11
                     /translation="VGKKKTVTKETPLGKLLKSCKIESLPKTVQDSIPYTHVFNDGII
                     ETRPGNFTIEFKLEDVNFQIATDESQMEIFSDYMTFLNSFDKEVKWQILLQNHFISRE
                     DVLKKIRMAPQQDGLNVYRQEMNAIQIKMTATGKSSIEQSKYLVVSIEDVSYENAKNR
                     LEKIESNVDKYLGKLTETSMKRMSTTERLAHLYTIYNQDENVEPFIGNSEFFSFDNLA
                     ETGLITKDIIGPSSIDYRRPSSYMIGDMYAKSYFVKKMPSRMTTSFLSDITDIPCSML
                     VSMKFEPSDPEETVSAVRSQLASIEGQVAAKQKANAEQGMGAFIPPELEKAYEHAKAL
                     MDDVLSSNQKLFFMSFTITLFAPSEEQLKTNETQLITVGSTHQTPIKPLKDQMEAGFN
                     STLPLCVDETLEIDRQYTTENASVFIPFTSQELNQDNAIFYGLNSTTQNMILYDRLSG
                     NNYNALIFGKPGTGKSFTTKIEIVSVLLNKKDAQVFVIDPQGEYYPLANNLHGKVIDI
                     SPTSQTHINPLDMDINYDEDPIAAKTDFVLGMLSIMVSNPAIIDNGRSAVDRCVRRIY
                     TRYLDALRDKGVTNDISVAPTLADLYQELLRDAEDHGDYMAEQIAGQMEMYVYGSYHT
                     FAHRTNVDIKNERFVVYDTKKLGSGMKELGLHVCLNDVWNRMIDNSKKHVYTYFYIDE
                     FHLLLHNRKITDFLVMIWKMARKWLGCPCGIMQNTEDLLRDDATRNILNTTSFIIMLS
                     EEKMDRDNLQILLKLSDAQLKYITNNAKGHGLIYTGKIVLPFEFDFPKNTKLYALMTT
                     SHDVKDAQFA*"
                     /db_xref="UniRef100_R6NSX0"
                     /db_xref="R6NSX0_9CLOT"
                     /db_xref="bpb:bpr_II267"
     gene            26090..26395
                     /locus_tag="NODE_12_length_310542_cov_175.846709_20"
     CDS             26090..26395
                     /product="hypothetical protein"
                     /codon_start=1
                     /transl_table=11
                     /translation="MELFTTIGSIICIIGIAVSGIMIVIRKKNSPVNVGMYSEETIKR
                     ASEYRAELVREQAENDAMFAEERNSENKFELSPEDFEAAGNFEDFVNSDTPNMPDEN*"
     gene            26549..30754
                     /locus_tag="NODE_12_length_310542_cov_175.846709_21"
     CDS             26549..30754
                     /product="hypothetical protein"
                     /codon_start=1
                     /transl_table=11
                     /translation="MAKKTNMANDNNINNFRHERRNELPLERFKQTAGNEVANSILDA
                     YDNARDRKADNRQQEQRIRDYQQERERTGRNSEQLHFQRNYNVYDAGFSRNNSESAPR
                     QQSYSENTSEQSYSNSSQYAGSVRTTDSAGPSSRVSSGTENHMPVSGVGNRYANPTID
                     NSRLNAMSSEGQRLARTESPSYEMTQITSSAQSVRGGGSVSGEINKSASERYAAHKVA
                     VQTPNGIVMVDAADEKKAEMDSYYDDMMSRKQAERVTAQLNAVAQRISSPNRIHVGED
                     VGGTIPRASRVQMGYNAGNVNAPGAVASGNMMADAKTKGGGIGGNSRTENPALENNRF
                     GITDGTEPDTMDINHNPNTVINPKPGMMPVDITAPVKVTFKQSDAYQGYKKLKTVRNT
                     FRGSGSRQAAGALKAYGFERTKGVGIKKDIQNKLALNERSLNMLAVNVASLDVSRINQ
                     MLKTGMFNGQRLTNDQLKLLSERGDLLKVRNEINSRQGYNLLNAAIDNTFMQADVVQG
                     ARMAKTAGRITGKGANIALSAPTATVGKIASGTARMVGSDKLGKFGQVVGDFSSSSLT
                     GKAKMVGKGSAKVVGKAAKAAERTTVRIVGRTSAGQAAGRAVVRAKTGLNSARVRVVG
                     GLNGGRARVVNSKAGRAVSGITNRVTGVGRGISAGFSRLGTRIGNNRFIQGTRKVTGR
                     IGAVNRARVRVKSNIKNKINNMIKSVTTKLRYAALGIMLLIVLITCVPTAFMSVVSAQ
                     GSTTSSNSKTDEPALMQQVVSDMYKIQTSVEDDLRDGSGGSGVKPESVNVTYNGSPLD
                     GGLSTIGLSSAMNGVANMTTDGLNIKYTGCAERVQTIKTEENWTEYTKTDNVSKTLMV
                     KTDKLEKYKKKDTKKNKKRNIKIYYKDLCTTDEGNPDFVSSCKTPATISEDAKSYTPE
                     GKFNKNSYFLVKGEELVTLELKRWTIEVSGGAPTGTPKSKTIITYKPTGIYSYETVYG
                     PANSDGKLAGAYQVPKYVNGAYRVYPSFKAPDPEISLKFQDENGNIVSPNQLYKAVCA
                     TASAGTHNTVTDKQYYEDWCNYLMMWMLNKGHVNIEIKTEDDTSTKFGWYGYDDADIM
                     PCNGNEVTGTDANKYRSLQKGDRLFYSDTGKKLTVSVDYVVDTSFEEILKKGDKIDFE
                     WQKSHSTEKCPWKEKTWKGFHNSDGTLNDTGESAKAWYEMDDSAYEDMGIIFPGNTYP
                     VLSSAKIDDYINQIKASNGGSLSAQRESVIRAGLQYVGRFVYVYAGGHGSYSSKETAA
                     ATVGNSGGVDCSGFVSFVTNQGGVFHHSGDTGYTAQGACDFAHFGKATSKGALKPGDI
                     VVKNAEAGGSTTSNNHVVIYGGKFDTGDGAGVIDRFIECTTTNNLVDGQEIQECSGSQ
                     ITKQSRSTYILSKYMYYRNPYGD*"
     gene            30857..31189
                     /locus_tag="NODE_12_length_310542_cov_175.846709_22"
     CDS             30857..31189
                     /product="Uncharacterized protein n=1 Tax=Lachnospiraceae
                     bacterium 3-1 RepID=R9IKD0_9FIRM"
                     /codon_start=1
                     /transl_table=11
                     /translation="MQSVFKTILGILIMVMILFSGLGILWANNEAVAAESYIQRVADE
                     VSSANLRTDVLDAEVDQAKKDGYTLSYDVMDDNHGVRHYVVLKLQYQYKVSVAALSGT
                     HEKTMTVY*"
                     /db_xref="UniRef100_R9IKD0"
                     /db_xref="R9IKD0_9FIRM"
     gene            31205..31312
                     /locus_tag="NODE_12_length_310542_cov_175.846709_23"
     CDS             31205..31312
                     /product="hypothetical protein"
                     /codon_start=1
                     /transl_table=11
                     /translation="MKKLFEGIGEMIVYLIVFLCIIIVLGITYSKLTSY*"
     gene            31330..31473
                     /locus_tag="NODE_12_length_310542_cov_175.846709_24"
     CDS             31330..31473
                     /product="hypothetical protein"
                     /codon_start=1
                     /transl_table=11
                     /translation="LKNIFEEIMDMLVEIFPMLLFISIMAALVIGGYMNGWLDKIASW
                     MFG*"
     gene            31490..32128
                     /locus_tag="NODE_12_length_310542_cov_175.846709_25"
     CDS             31490..32128
                     /product="hypothetical protein"
                     /codon_start=1
                     /transl_table=11
                     /translation="LNKIMEHILEIALSAIIVVFLIFILFAGKMNGQNGILAALGNSR
                     YNTLSDHVNQNTTTKVRDVMTTLPDDFNINYVDGTQKIAMVDNSGVWKNLYNFEDFIT
                     IRYEKSDYKYDRSSKKWLIRTGSGYVSQTGSDQKKFRVYVSAITDSNGKNVLLSDKVE
                     NLSDDIPEKILYDEDKDLIACFNPGTYNFTAKIQETNTKNVIEKTISIPFSE*"
     gene            32144..32863
                     /locus_tag="NODE_12_length_310542_cov_175.846709_26"
     CDS             32144..32863
                     /product="Uncharacterized protein n=1 Tax=Lachnospiraceae
                     bacterium 3-1 RepID=R9ITH2_9FIRM"
                     /codon_start=1
                     /transl_table=11
                     /translation="MRNIVIGICSVVFLLMIILIGSTVFGRNARQTELDNALNTSMKN
                     ALETLDSDRNYIPRTNDELVSVFTQLFLQEIDSKSDATVEVLDVDVQKKLLSAKATLT
                     YNHLNGKKGTLTSTKTIVMEQSKNLNGFVTVNYTWTDTDPETGTAYGKSTTFHNYQDK
                     SLSVKDSAKTWKLAAATGIKDSNESSDESTYEDVKSVDFKDAAGNKVTLKVGDSYSCD
                     TLSKIKIDNVDVYSSLSFTQN*"
                     /db_xref="UniRef100_R9ITH2"
                     /db_xref="R9ITH2_9FIRM"
                     /db_xref="rim:ROI_12780"
     gene            32966..34030
                     /locus_tag="NODE_12_length_310542_cov_175.846709_27"
     CDS             32966..34030
                     /product="hypothetical protein"
                     /codon_start=1
                     /transl_table=11
                     /translation="MVKAADAKESIKNVLLDDKKQRKIRRGLVAGGVVIVLAVMIVGI
                     KNLRNNNSPGNLAKKAYEYINDGTYSMEVDGKTDITCTFEKFSLPLSTTFTTNGTIDS
                     DGTNKNIKLILNGDMSSVLGNDKYEDTSVQIYTNGKKVYYGIGDEFTWKKVSDKNIMK
                     TEADSPQQVLISLKQVPESKFLKAFSDGKIKEKGDKTILTGKLDFTKLRNSKIKDQLY
                     VLYGMNDVKKLTGTISVTFDAGTPVSGEIKIDAKNTASADDMYNKMKIKDDGTQSGET
                     TDVYDQMNVDDYVTDDNSLGNMVTEINGSVSFTFNKLKDDIEIPDMSKEKETKDTSDV
                     PLKWCGLNNTINYYYLKGDK*"
     gene            34036..35307
                     /locus_tag="NODE_12_length_310542_cov_175.846709_28"
     CDS             34036..35307
                     /product="Putative uncharacterized protein n=1 Tax
                     =Clostridium hathewayi WAL-18680 RepID=G5IMK7_9CLOT"
                     /codon_start=1
                     /transl_table=11
                     /translation="MAVVKAFKWMRFLSDADEIRKKKEKTKDTNPAEMQKYKDAVHLR
                     NLAFVELLRAGIPFICIEDDDIIRISLDETSYDIDIATVKSAMNDEEYDRIINKTDFS
                     DGFNPDKEIAVDEQKNNEFEILQQKIASYGSAEEPDSKKDAPKRTHGGESSFVNKEDI
                     MHSASDPDIKEDNGVLDYRVDTDGTARAINTKEIAVIGIERGIGTTHTVIFMAQVLAK
                     NTGKKVAVVEINGSGTMRNLGEWILGREIETNNYPLGSVDVYFEMDYLTFTTMYKDDY
                     DFVIVDFGCYSRKRESMKEFIRIQNKYIVASGIDWNLGKLEDFYDDFIVDKYHTSVYL
                     IPYLEDEKLEPVKKIVRPNKVYSMPFVINPFMPDNREYEDYILKVLDEYTEPEHGEEY
                     DEPEKQGFFDSLKEKFKFGKKKEGEKDAGEE*"
                     /db_xref="UniRef100_G5IMK7"
                     /db_xref="G5IMK7_9CLOT"
     gene            35291..35623
                     /locus_tag="NODE_12_length_310542_cov_175.846709_29"
     CDS             35291..35623
                     /product="hypothetical protein"
                     /codon_start=1
                     /transl_table=11
                     /translation="MPGKNREVEKTHSNGMADMFRDRIEESQSGFDDEPEVTKEALQA
                     GKAVADVIGAGEKQVSKFASVVITIIAIFVLLAALEIVALLFMPSIGYEILYKINDLW
                     QMRPQRRI*"
     gene            35797..36204
                     /locus_tag="NODE_12_length_310542_cov_175.846709_30"
     CDS             35797..36204
                     /product="Transposase-like protein n=1 Tax=Blautia
                     hansenii DSM 20583 RepID=C9L7C7_BLAHA"
                     /codon_start=1
                     /transl_table=11
                     /translation="MKLDTNNHSVFMLHYHLIMCVKYRNKVIDDIISNRLKEIFEKIA
                     PTYNIVLEEWNHDIDHVHILFRGQPNTEISKFINAYKSASSRLIKKEFPQIRKSLWKE
                     MFWSQSFCLLTTSGVTVDIIKQYIASQGKKNGK*"
                     /db_xref="UniRef100_C9L7C7"
                     /db_xref="C9L7C7_BLAHA"
                     /db_xref="ttm:Tthe_1212"
     gene            36194..37348
                     /locus_tag="NODE_12_length_310542_cov_175.846709_31"
     CDS             36194..37348
                     /product="Transposase, IS605 OrfB family n=1 Tax=Blautia
                     hansenii DSM 20583 RepID=C9L7C6_BLAHA"
                     /codon_start=1
                     /transl_table=11
                     /translation="MANKAIKYRIYPTTEQRVMFTKTFGCCRKVYNLMLADKIEGYKA
                     TGKFPTVTPAKYKEDYPYLKEVDSLALANKQMDLQAAFRNRFNKKRKKKSGFPKFKSA
                     KHSRKSYTTNNQNGTVAIINNKYIKLPKIGKVKAVIHRIPNDNWTVKSATISLASDGK
                     YYASVLFEFDEIENTYIADKTNAIGLDYASNGLYVDNNGNVGTNHKYYRESYDKLAKE
                     QRKLSRMQGSKKNEDKSNNYIKQLHKVNKIHRHIANQRLDNLHKISTEIANQYDVVCV
                     ETLNMKAIANKKFGNGKATMDNGYGMLLSMLEYKLSDRNKYFVKVDKWFPSSQICHCC
                     GTRHPEMRDLANRKMICDCGLIMNRDQNAAINILNEGLRLLTERLLSEAA*"
                     /db_xref="UniRef100_C9L7C6"
                     /db_xref="C9L7C6_BLAHA"
                     /db_xref="era:ERE_35030"
     gene            complement(37487..38278)
                     /locus_tag="NODE_12_length_310542_cov_175.846709_32"
     CDS             complement(37487..38278)
                     /product="DnaJ domain protein n=2 Tax=Firmicutes RepID
                     =A8REN0_9FIRM"
                     /codon_start=1
                     /transl_table=11
                     /translation="MSKKDINKEAEKQGRRNDDALKFIRVIDRILLINNDKRELTEAE
                     KKRGMGDWLETPEGLKKNYGRLLLSLMLSNAVLEILYRMKFWKLYIFGFIALFGGGVL
                     WAVTGIKFIFIIGAVIIGYSLLEGLIVGNLTIQDTYTNSVVKYSRPDYVIDMINRSKK
                     LKEHNMQLRDEIFANYDAPKSVKYRPIMYQNMSSEEAKKVYKNLVRMYHPDNNKNPHA
                     AEALDEIKKEYEEYAEYTKWMEDHGYELFASFPEPQHYEDIENML*"
                     /db_xref="UniRef100_A8REN0"
     gene            38470..40935
                     /locus_tag="NODE_12_length_310542_cov_175.846709_33"
     CDS             38470..40935
                     /product="hypothetical protein"
                     /codon_start=1
                     /transl_table=11
                     /translation="MNENFSDVLDQKYRLDELFALPQNRDIKALYNYLDNIAKEGGAA
                     MPPMDFWISEMEKDLPFNESDANVRDVRKDVEEFYKANGVKAPLGRKTMEALNFAGRY
                     ENPDIPHTKEFVENFESQKFASSTPHSMTNGAYMVSAIAAVYRSGNSELGDCLVKAAN
                     ALAEQSQPGHFPVREFGRYSELIVSDNLNIADKEKLVNSISQPEASEIYTSMFKQERQ
                     NGLDALENSMSDMMDKLDEKRIEEQKAGFAYSEDFSFTKEDYERLAGEDMEAFTEYVN
                     KVKETLPKSMPEEEKETEAYKLISERQDERLSAEIEGVDKDNEFLKKFEACIKDIREL
                     PADRKECDSLIKYDSDFMHQLKTSEKLGLKFKWMAGNVKEEAVRMKDVSPLMNKIQKI
                     HCASLTAKMDEIVQTIARCNEKITDLQLSAKERDHLGTFAIDMKIKGLELIQKAYARK
                     YSNMVEKKNLLSRKIEKSDRAINDYRAQTEVSDLKYLRQPEFNKFTENEKKLLYDFSM
                     AEHKSFTVEEANMMLGAYIASDGRFNPNMLAKYEGKDLSEAILSANRVALEDQTAVTH
                     EELMQTNRMDFTLTDHAAEILGSEKLAMGITAAQKRFIIDEYNTGAKVEDLQAIAGQF
                     YSKSGFSVEDARIHMITCRFEDKSADEAYEQAMNGTLGVPDKDPLSLMANAAKTMNKT
                     LMTTFQDYDTNTMYQLKAAKNGRQFTLKKRNLETGETDLLRGTQTIRDELARNTDYGI
                     AITNSTRECVANAFYEQRTQPAETVEKAKAAYNKIAETAKEGYGSAYDKATEVAGKPK
                     QIVEDTVKRVKKKIRDAAESIEI*"
     gene            41051..42712
                     /locus_tag="NODE_12_length_310542_cov_175.846709_34"
     CDS             41051..42712
                     /product="Uncharacterized protein n=1 Tax=Ruminococcus
                     albus (strain ATCC 27210 / DSM 20455 / JCM 14654 / NCDO
                     2250 / 7) RepID=E6UJF4_RUMA7"
                     /codon_start=1
                     /transl_table=11
                     /translation="MAKEILKATDLFKIKGSYIIGGTKIETGVNEYSNNPQCFAMKRP
                     AQSATAAAKITAVIRLFGRMNEISFYEAENSPLVMIESHGNFIQACLKSDRTIGIRST
                     FDCVKKDLWVAVAALAMAKSVRNLVSAGELEDIFISLVRTMTGGASSFLENTKLLSNL
                     FCDIIYYYMIKDSQIELESGSLTTEEVKTAYNTGLLTTHSMFDLVSDSVKLQAEPSLQ
                     KEKPKTKKSSNGKEFLKNAKAGKFQIKYDWSDEQKMHIQPASFLDTFVSSQQFESLTK
                     KIKHRLDKVLERQAEGVQYMDVIGNDYINALMVGKPGTGKTTLAYALSAATGLPVYTT
                     AISHNTDETEFSGITTIVDGKPQFCSTNFLDAYKNGGIIVLEEVNLANPSVLMGGLGQ
                     AIEYPFIIKENGYKDVRRHPLCVVIGTMNVGTAGSKPLNAAFANRFRQTYTLNDPTRD
                     SLIEVLEAGTSLSKKACTWVYDVYTNIITLLSDPDTDCECDRNDVIAGLSLRTCMGTL
                     ENMEEGDDCFDAVDDTMIGSIARQDLALAREISTTIRNSVRPLKI*"
                     /db_xref="UniRef100_E6UJF4"
                     /db_xref="ral:Rumal_3338"
                     /db_xref="E6UJF4_RUMA7"
     gene            42754..44586
                     /locus_tag="NODE_12_length_310542_cov_175.846709_35"
     CDS             42754..44586
                     /product="von Willebrand factor type A n=1 Tax
                     =Ruminococcus albus (strain ATCC 27210 / DSM 20455 / JCM
                     14654 / NCDO 2250 / 7) RepID=E6UJF5_RUMA7"
                     /codon_start=1
                     /transl_table=11
                     /translation="MSEEKEKKMLERDAFMVLQKPLKVSFLHSGDKLGYTDGISKTVF
                     IAWEHEYYKGFTHAETVYFRKGIFAHELLHQCFTNFKYDIKLMSSLKSGVERHVYRLF
                     SNTLEDPAIEYFADSRLGEGLVDALRFTIREIYKKSPSIDEGETTPFTQLMNALIQFG
                     DMGLVKGSFTYNEAKEYFKKIAPLYYKGIRTFNNKERLDIAVECMEASRPLWEKEFKS
                     VKEFEQKLKELLKRLSKENATGNSLANADCGLNPDEDDNEDGQNDIDGSGKKRSGQDS
                     NGSEAEVRRKAAAKELAEVLENDDEKAADDILKRIEASKKEADKKADEEIRPDMKKMS
                     ENAKKADSESGKLQDDFSDSEKVCKKMQIKNHTVSADPMSVTQYAKVKNALSSDINYL
                     ANSLKRLFEEDTDEYVPFTSGRYDVMRGSIGKTAKVFNKKRVPADRADMAVLLAVDNS
                     GSMNDFNNIQNAVCAAVVIAEACEKMKIPVYIMGFTREPRQFVPWKHSKEQLSSLIKM
                     RATGGTDDALAIKFAREIINRVNSEHKFVFVLSDGYGSPQEMKEEVKKTRKTADVFAV
                     GLGNIGTEYFKNVYGQDFLHMKDTNGLAKELSKKLIKLVKRTGR*"
                     /db_xref="UniRef100_E6UJF5"
                     /db_xref="ral:Rumal_3339"
                     /db_xref="E6UJF5_RUMA7"
     gene            44595..45023
                     /locus_tag="NODE_12_length_310542_cov_175.846709_36"
     CDS             44595..45023
                     /product="hypothetical protein"
                     /codon_start=1
                     /transl_table=11
                     /translation="MLETAKYIDGDNFVVIYKNFTKMTTEERIHLMEAINGAEMFPAA
                     GVEPDTGKVEIKSLDDFTTQMALPPEKRDMAAIRAYLHDSVQAMDPDEIKNWSKGQVT
                     SFVKIYQPFIAKHVWTLIRRANNDGYEMAKDLLICLKETV*"
     gene            complement(45052..45399)
                     /locus_tag="NODE_12_length_310542_cov_175.846709_37"
     CDS             complement(45052..45399)
                     /product="Toxin-antitoxin system antitoxin component Xre
                     family n=1 Tax=Firmicutes bacterium CAG:424
                     RepID=R6S625_9FIRM"
                     /codon_start=1
                     /transl_table=11
                     /translation="MDKPIADITDLGQRMKYFRELSGMSQTDVSAKTGISKNYLSAVE
                     RGVNIPSANILITYAKGCHISLDDIAGLPRDDGILPELRMRLSTLDIETQRIILQMID
                     ALDSHKTKETPPE*"
                     /db_xref="UniRef100_R6S625"
                     /db_xref="R6S625_9FIRM"
                     /db_xref="plu:plu4293"
     gene            45676..45801
                     /locus_tag="NODE_12_length_310542_cov_175.846709_38"
     CDS             45676..45801
                     /product="hypothetical protein"
                     /codon_start=1
                     /transl_table=11
                     /translation="MTFSEAIAFQKAEEKVNSNPLLKEAKKNDQNNRKGDQSKRK*"
     gene            45758..46693
                     /locus_tag="NODE_12_length_310542_cov_175.846709_39"
     CDS             45758..46693
                     /product="hypothetical protein"
                     /codon_start=1
                     /transl_table=11
                     /translation="MIRTTGKVIKAKENEKYEYDPQRMKEMIDFYNDGADEEEKKEIM
                     LFFVNSLYGLMVEECNKFKNSRYSFEELMSECQTEVIANIGGYEPIGPNGEFRKPSTY
                     FGYIIRHAVQSLFNPESLTGHFAHIERQLKKAAAEYGIPYEKEYIRRLAKIADVSYQS
                     ALSAFVRSNTTHEEYNGETAEQSEDYGQPEVVAAEKAKREAIRELIDRLPVRERYVVM
                     QVYFNDISIDELVIEMSKVTGESLSKKDVIKIQRSAFNKLEPMLRKQGYGGRCGYFHP
                     VFVRSDEELDEEMMDIANAFDDDAGSTILIKLNLK*"
     gene            complement(46839..47546)
                     /locus_tag="NODE_12_length_310542_cov_175.846709_40"
     CDS             complement(46839..47546)
                     /product="hypothetical protein"
                     /codon_start=1
                     /transl_table=11
                     /translation="MASLKDRYVDDHVYCVLSEYEKVLLGNKKKFSVPKTEDKKDKID
                     DVAALWWSYAIKDICHWDYDQAVAFVDSEFVKQMRLEPSFQHIPPDKRPHVSKNMNYD
                     FAVALVYPKEAKYSAAKRAIDEYERVNHLGKYVNDPNDYSYSKGFWNKPENTALCLGY
                     CIQNFLSYKSQYELYKFFASPDALKFIKDHNLLDAFRKSICETPLELFHKSLDYSARD
                     EFLYHMVKRESELSTDK*"
     gene            47789..48271
                     /locus_tag="NODE_12_length_310542_cov_175.846709_41"
     CDS             47789..48271
                     /product="hypothetical protein"
                     /codon_start=1
                     /transl_table=11
                     /translation="VKKKILCILLMLCFTFTGCGAEREESTENTDDNYCGIVVEESRL
                     YNISVDTNYGIYSSDKVFDFLHDFVPAYSISQTGTIINIKFTKDEVAKWNETVSSQLF
                     DGIRTDGMNIYVSTGFDTQFTEKIADTITVLKINQQLNGGDDVVHIYLEGKDQAVMSF
                     *"
     gene            48324..49163
                     /locus_tag="NODE_12_length_310542_cov_175.846709_42"
     CDS             48324..49163
                     /product="hypothetical protein"
                     /codon_start=1
                     /transl_table=11
                     /translation="MRSELLGVEIPTTLTEDGLNIITHDTLRRVVREYPRLNITLKPL
                     TLTPQMCVFEATALDTDTGRKETEIGESNPASLKTEISKENPAVMAYYRAYDRALIQL
                     LNLPEGKVYSNNEIAKYKPVKPAVKEDQKQHEQAKQPKQQQSQPKEQKDQTAGPKVLA
                     EAYGCKICENGGKVIIYDVAKKSWLKHKDGSAFAFDSKEKAMNALKQREAKKGSGGKQ
                     QAQAALPDDTVIAFGKFKGKKFGDIKESNEFKEFVQNLKDSPVSYGDGVQAQVDAIKA
                     LAV*"
     gene            49222..50031
                     /locus_tag="NODE_12_length_310542_cov_175.846709_43"
     CDS             49222..50031
                     /product="DNA polymerase III, alpha subunit (Gram-positive
                     type) n=1 Tax=Eubacterium rectale M104/1
                     RepID=D4JPZ8_9FIRM"
                     /codon_start=1
                     /transl_table=11
                     /translation="MKNAYEIKELLDNGGSICIYDTETTGLKKPESRILSFSAIIVRK
                     VDGHLQEEKRMDILMDPECDIPDFITDINHISNEDVVGCPTEKEMCQQIIDFLESADV
                     ITGYNSHNFDNWFIDQMSRRVRGRGWEPPKDDFDVFVFVKDKIKKSPKVPNQKLGTIA
                     EHLKVTEGLEFHNSIDDVIATSRVLEKVLNMYSDEDAKNQTAVIPISATVWQKGSLSR
                     LYINNNKNHSVYFDIIGREWSFTSPEDEQMIEKLLGAYNLEVLIKNGRTMF*"
                     /db_xref="UniRef100_D4JPZ8"
                     /db_xref="era:ERE_34220"
                     /db_xref="D4JPZ8_9FIRM"
     gene            50243..50524
                     /locus_tag="NODE_12_length_310542_cov_175.846709_44"
     CDS             50243..50524
                     /product="hypothetical protein"
                     /codon_start=1
                     /transl_table=11
                     /translation="VLKIKEDRFYEILDKYEENGCDIPEDKYYPSIDEIREHLGCNDR
                     QETEDIVDYLVFFSFNPFKGIAGFDDDESYLETLRFIDYVLKHDIMLVA*"
     gene            50643..51086
                     /locus_tag="NODE_12_length_310542_cov_175.846709_45"
     CDS             50643..51086
                     /product="Single-stranded DNA-binding protein n=4 Tax
                     =Eubacterium RepID=C4ZDL5_EUBR3"
                     /codon_start=1
                     /transl_table=11
                     /translation="MNKVVLMGRLTRDAEVRYSQGDNSLAIARFSLAVDRRYKKDGEE
                     QTADFISCVAFGKTGEFFEKFGKKGTKFVIEGRIQTGSYTNKDGQKVYTTDVVVESAE
                     FAESKSAASGNAGGFAPADRPAPSQAAGDGFMNIPDGLDEELPFN*"
                     /db_xref="UniRef100_C4ZDL5"
                     /db_xref="era:ERE_14010"
                     /db_xref="D4JIE0_9FIRM"
                     /db_xref="C4ZDL5_EUBR3"
     gene            complement(51217..52221)
                     /locus_tag="NODE_12_length_310542_cov_175.846709_46"
     CDS             complement(51217..52221)
                     /product="hypothetical protein"
                     /codon_start=1
                     /transl_table=11
                     /translation="MGFFSIELTDYNGKKFYNVTTDKWLREYPEDYKNYIKKTWEVKE
                     HRMYKLIALMDERDSYMIGLLNVFQATLARDLNDKDYRFAAKLIEVQRRRVYREDIYL
                     GLLFAYMHRQTRKAIYKMVFSDDIDKYDEESLRTVLVFAGNFIDITEYLKPGEVIPES
                     VYLEANKKFFDTFVRKDKFWEDFLVEGSIKANGTEGGEIVRRLKSLCGCYYIHEYDKT
                     GKKAEFVCRDYDYLTSSYRANTRVGDMIFNAREKYGRTSFRKAIPANKAKESDYAKLG
                     STSNFGYGILSSLTILVAASGEWAKCPDVCENVDCFYPDEKLIATLGIPIGYSIPIWN
                     *"
     gene            52476..53171
                     /locus_tag="NODE_12_length_310542_cov_175.846709_47"
     CDS             52476..53171
                     /product="hypothetical protein"
                     /codon_start=1
                     /transl_table=11
                     /translation="MSAQVNYNTEAICENVDTLALCEILGIPVKKKGATYFSECPNPE
                     HHEEKIFSHNKIYPGNGGCHCFACGKTYRPYGMAKDWLEKQGQIVSGSEIYGILGDAA
                     GGREQYIIKGRFKPEEKFPLSKKLMDILDFKTNTGFNEIKSCETDKDGMILSSKEQYA
                     AGLSVKQLWLSDKTAFWYIVGTRCRQMLEKYRKFANVFSKSRTASGQAIAGVYKSNAL
                     EIKEFMLAVQNKI*"
     gene            53269..57399
                     /locus_tag="NODE_12_length_310542_cov_175.846709_48"
     CDS             53269..57399
                     /product="DNA-directed DNA polymerase {ECO:0000256|SAAS
                     :SAAS00057170}; EC=2.7.7.7
                     {ECO:0000256|SAAS:SAAS00057170};;  TaxID=1262803
                     species="Bacteria; Firmicutes; Clostridia; Clostridiales;
                     Clostridiaceae; Clostridium; environmental samples.;"
                     source="Clostridium sp. CAG:413.;""
                     /codon_start=1
                     /transl_table=11
                     /translation="MIHTHVHTQSLFDSDMNHKLLVKKIKENGWKGIVVTNHGVVSDI
                     YDLQPLFAENGLKLGCGCEFYVDGGILGRLHLIGIAKNNLGWKGLSKLVTMSNTNVKG
                     GFPLVTFDMLEELFGADGQYKDSMYVTSACMQGVIPAIFRQNETIEKTVEKLVRKQKK
                     LKNPSDRGYADAQVKVSEIKKRIELLGEEKKSAEKIAKQSFVKRSKQIAKLTGDMKKE
                     AEMLLDEDRRAAAEAAVKLEKLNPEIKSIKAKLTTKNKELKKIEEEIGRWLEIEDEVA
                     GLKKELKTPDELWDVAVSEAEKYKNLFGDMFYIEIQYHGIPEEVNCYQKSVDIARKLN
                     IPLIASNDAHIVEKTDDERLRRQIMRSIRFDEWQEEGTGDSELYLKTEDELRDMLSEI
                     YPQDVIDEAVANTDKLFDSLDVTFVKENHYPKFKDNTGRTVDEIFDDLIKTGITWRFN
                     GHLEREYQKRLEYEIGIIRKMNVVDYLVVVRDFLEYARLLGYVPDKELPDAPLTIDSL
                     KQFIKDRGYKNPGMSVGPGRGSGVGSLVCYLLGITNLDPLKYDLLFERFLNPSRVSMP
                     DIDSDLAKGVREKTIEYVRHKYGEKAVCLIMTKAVKAPKGAVKDASRFYGQKMYGEKL
                     TALGDKLSKDIPSRVNLSFDSPYDENDEGKENYQSVYEVLREKYADNKDALEVLRWAK
                     CIEGMFYAYGEHAAGVVISDNNDVSDYVPLKYNSSSKQMDCQLNMVQVEENGLLKMDF
                     LGLRTLNIVTDAMRLIEKNCGKIIDPLKVNLEDEHIYKEIFSKGLTNAVFQFESDGMK
                     QMLKRFKPTCFEDIIILVSMFRPGPLQYIDGVIDVKNKVRPMTFLCEELKPILSKTYG
                     AIVYQEQVMQLVQSLAGFSLGDADNVRRFMSKKKAEKLAHERDAFIYGDEGRNIKGYI
                     KVHLENVNAENMSQAEAEAEKKKAENVANEIFDQMTDFAKYAFNKSHAAAYAFNAYIT
                     AWLKYYYPAEFFAAALNWASNSEKMAALVREARVCGVKIMCPDVNRSAEKFTVEGNAV
                     LFGLSAIKGIKSSAEKIVEIRKAQGVYTSVKDFIIRSGISVANVESLIQAGALDEFNE
                     NRAGMTCNIGDVKDAAKKLADKEKLFNSINLVIDNYDRIETEDELEKIQGNCIAVKKL
                     VKKDTLIKRRDNYQTTIDLLKGYIEEIHVPDIIEDRLERMQKEKEYLGVYVTEHPISL
                     YPKQKTTPIINIDESQRRIFGVVDDLEIKYRKADNKPMAFFKLTDETGSVKCSCFTKS
                     YSRLSDMLKEGYGLILTGKVTKDVLDVDENGNEITEFNFVIEDAQRVAKEERSIYMEV
                     SSYPTFHIMEEDGFRKQYEVQEGGHPFYIFDTAQGVLRKALYKVSDDVMGLPGTRI*"
                     /db_xref="R6NSS3_9CLOT"
                     /db_xref="cad:Curi_c20220"
                     /db_xref="UniRef100_R6NSS3"
                     /db_xref="2.7.7.7"
     gene            57537..58442
                     /locus_tag="NODE_12_length_310542_cov_175.846709_49"
     CDS             57537..58442
                     /product="Single-stranded DNA binding protein Ssb2 n=1 Tax
                     =Clostridium sp. CAG:413 RepID=R6NJN7_9CLOT"
                     /codon_start=1
                     /transl_table=11
                     /translation="LARQNTVFLLGQVYKEPKLKAAEDGGYAYAMCYVDVVRSPRNVE
                     DGSSYARHDIPVIITKTPVIATEMSNWKKHDIVLIKGVFTTRNINKTSHCPHCAETGH
                     DQANVSAGTLAYIEPIFAEKIAEMGSDEEAAKYLAKHKEISNQIYFIGNLTRDPKKIK
                     TEKGVVLTQYQIAANRKFRAKTDLPENRTDYPWVKTYGEHAEEDRNHLHCGSGVFVDG
                     AIQARAVKRTMKCPVCGEFYSWKDKTMEIVAYATEYLSNFYTDEEIASMRNAKLKDSL
                     AKIYGEDEDEFFDDDVPEDEIPVDE*"
                     /db_xref="UniRef100_R6NJN7"
                     /db_xref="R6NJN7_9CLOT"
                     /db_xref="ral:Rumal_3288"
     gene            58460..58636
                     /locus_tag="NODE_12_length_310542_cov_175.846709_50"
     CDS             58460..58636
                     /product="hypothetical protein"
                     /codon_start=1
                     /transl_table=11
                     /translation="MSAKKIIGCCIAGAAVCGAAIAAGKIVMDILEERKYVSVRKRDR
                     KDDDEWDEDIAEEF*"
     gene            58803..60998
                     /locus_tag="NODE_12_length_310542_cov_175.846709_51"
     CDS             58803..60998
                     /product="ATP-dependent RecD-like DNA helicase {ECO
                     :0000256|HAMAP-Rule:MF_01488}; EC=3.6.4.12
                     {ECO:0000256|HAMAP-Rule:MF_01488};;  TaxID=1078091
                     species="Bacteria; Firmicutes; Clostridia; Clostridiales;
                     Lachnospiraceae; Coprococcus.;" source="Coprococcus sp.
                     HPP0048.;""
                     /codon_start=1
                     /transl_table=11
                     /translation="MEQIYKKVLLEKILYPYGARHVEDEFALLLCTDETGKSVKFKML
                     SGTVKTGDEYHVTYHTENDSKYGETNVIDSILEYDDLDSTVGIRKFISKITSGDIAKR
                     ISDKYGMKIIEVLNKEPDEAKKELKTVKGIGSARAKIIIDKYNEKKSLLAATLALGKY
                     GFTEPQLKLIKNFYKDITKAVCAIQKNIYALTYIDGIKFHDIDKKALDLNYTCNDGRR
                     MIAGLRYCFIQALDRYGWSYMREKQIYAMVNECKIPNFSPYVKSAINYMVEHKCINIT
                     GAQKVYSLSKLYNVEVDIMRELYRIAAGNIERISDSVLQEHLDNLTTYNEDQLDFVKK
                     AANSALSVVTGAAGTGKTYSVQGVVSLFKHEVCYGCALSGRAAANLKESLGKVECSTI
                     HRAIPELMGNFGANNENFDNAKVIIVDESTMIDGEIFLTLLKHVKTGTRLILMGDIKQ
                     LPPIGKCQIFHDILLSEQFTYSNLTKPCRQDADSGILAYSFKVVEGDIEGRYKILDNF
                     SDISEADYGLDAIENYFFAELENYNSLREVQICMAMRAECAVVNERIHNKLKEKGILK
                     EAELKLKKKSGDELKIQVGDKLINTKNIYKDLYDQNGNNATCMNGEIGIVKKIEFGIV
                     TIAFIQNDQIVDINFEKSQLENMEYGYACTCHKLQGSGFSSVIVGMGNSFCGMYTREW
                     FYTAVTRAKKNVKIFTTDTALKHAFYNCETNKKQTFLEAMLNKDERLVG*"
                     /db_xref="S2YVW2_9FIRM"
                     /db_xref="bprs:CK3_10450"
                     /db_xref="UniRef100_S2YVW2"
                     /db_xref="3.6.4.12"
                     /db_xref="3.1.11.5"
     gene            61070..61594
                     /locus_tag="NODE_12_length_310542_cov_175.846709_52"
     CDS             61070..61594
                     /product="hypothetical protein"
                     /codon_start=1
                     /transl_table=11
                     /translation="MTKLLELQKAVANRNFEHDAIDEDLEFVEDQFDAFRKYFNAVYE
                     DICAGEAAKVLLSSGRWTTEQYQDKIVSLDQNRRMAHDRAVDACKILNRMCDMHQVEH
                     ICPDKYDRATVADYVGNVMQEYYQEGLSKQREKDKQTSLDTAFDNAKKAEKNPAEAYK
                     RKCLRRSSEEELEI*"
     gene            61594..61935
                     /locus_tag="NODE_12_length_310542_cov_175.846709_53"
     CDS             61594..61935
                     /product="hypothetical protein"
                     /codon_start=1
                     /transl_table=11
                     /translation="MFDITKLELKSHTKSAVREKAEYLYAGKYWVDISSAYGCITTGF
                     ICTGTGPTADIYQGEIFIEPDDFSRKIKAEKLDEYVENSYILKELAEYVKDNTEKLLE
                     GKLNNSKKASE*"
     gene            62024..63106
                     /locus_tag="NODE_12_length_310542_cov_175.846709_54"
     CDS             62024..63106
                     /product="SPFH/Band 7/PHB domain protein n=1 Tax
                     =Shuttleworthia satelles DSM 14600 RepID=C4GCW9_9FIRM"
                     /codon_start=1
                     /transl_table=11
                     /translation="MLLIVILIILAVIVLANVRTVHQGHVQIVERLGKFHDAWGAGLH
                     VKVPFIDAVRKDVSLKEQTYDFPESQMITKDNIVIVVDSVVYSKVFDAQKYYYGIEDP
                     VFGIENLTTTTLRSIVGSKNFDELLNGRDAINAQLKQEIDSATDPWGISITRVEVKKL
                     QASREVQETMQKEMTAERNKRATILDAEAHQKSIITAAEGDKKAAILAAEAQAESTIK
                     KAEADAEAIRKVAEARAYEAQIMADAIGSSSYVTIKGYDALKEVADGNATKIYVPADL
                     ASNIVRAGVEGDSFVEGFKSPAAKKHVEKPRIDHCETKNAAHKEDAAQIGDMIDSKSG
                     FTATSKKSDKKNGELTDAIVEALGLN*"
                     /db_xref="UniRef100_C4GCW9"
                     /db_xref="C4GCW9_9FIRM"
                     /db_xref="clo:HMPREF0868_0773"
     gene            63272..63544
                     /locus_tag="NODE_12_length_310542_cov_175.846709_55"
     CDS             63272..63544
                     /product="DNA-binding protein HU n=4 Tax=Eubacterium RepID
                     =C4ZC28_EUBR3"
                     /codon_start=1
                     /transl_table=11
                     /translation="MSKTELVAAIAEKTGLTKKDSEAAVNAFIGTVTEQLKKGEKVQL
                     IGFGTFEVSERAARTGRNPQTGADMTIAASKAPKFKAGKALKELLN*"
                     /db_xref="UniRef100_C4ZC28"
                     /db_xref="ere:EUBREC_0527"
                     /db_xref="D6E1X3_9FIRM"
                     /db_xref="C4ZC28_EUBR3"
     gene            63634..64044
                     /locus_tag="NODE_12_length_310542_cov_175.846709_56"
     CDS             63634..64044
                     /product="Listeria/Bacterioides repeat n=1 Tax=Eubacterium
                     rectale M104/1 RepID=D4JQ49_9FIRM"
                     /codon_start=1
                     /transl_table=11
                     /translation="MMGLFSYVNAEEISVFASNNVNADIVLMQKDIYLDLTNFEKYLK
                     RSLKNKGINTDNIKIQTGNTETEDTSDSGTSTMFNEFTAQKVDVTAAITAKSGNNIIT
                     PSNKVCVYNITAQNGLSAGCWSGSFSIGLTLTKE*"
                     /db_xref="UniRef100_D4JQ49"
                     /db_xref="era:ERE_34760"
                     /db_xref="D4JQ49_9FIRM"
     gene            65727..67886
                     /locus_tag="NODE_12_length_310542_cov_175.846709_57"
     CDS             65727..67886
                     /product="Putative uncharacterized protein n=1 Tax
                     =Eubacterium rectale M104/1 RepID=D4JQ06_9FIRM"
                     /codon_start=1
                     /transl_table=11
                     /translation="MENSVFNIILRRKNRVFINDNDMLKSLSAAAGEKNKQIVATMNK
                     NIEVFGYTMSEALFDKLVRMKAKNREVVYDALVNGLKEITGADKVYNPMYPNFPESVM
                     KRDDFELYFNAIVHYWSFGTLLPYEKKEERVPLFNTAKVKVLEAGSFDDLNDIFNNLC
                     ASKTSLSKSDVEDMIFILNSAKVTLPDEIPFKENAACICRLLVDTGADTNGSLCGKYV
                     KTATDVLRLVTAMSDGDVSLAENTKFRNLKRSERRIIMNLLASCGNVAEDMSRYAGRW
                     IRVGEKLHPGEFSKNERYTKAVQAFGVIRNNGKVQSFAGKVDAAVASGDVNTVVSLLK
                     KRPGEFARRIDFLLRTFDKDADRKTVIMGFASVAKNVSSTVLLQVREHFINKLDGNDD
                     MRVFFPKGNLARSYYIKNDKAESIPEDAMIMVIAVCENALVNIYGSREFLGKVYIDKA
                     LRNYTVPFSLRSAGKTMTAVSRGSRIAIDDSAKIIRPFIWWTDTKDAIIDIDLSVAVF
                     ADDWNCLEHVSYSNLKSEKFGMYHSGDITNGGPVDGEGAAEFIDLDIDKALAAGARYA
                     VFNVYNFLDELFSKMEHAAFGFMTRDNMESGEIFEPSTVKQRMDLASATTTCIPVIFD
                     LKERVLIWCDMALTADHVRAGYGGINVESNLPSVVVTCKAIVDVKKPNLYDLFAFNAK
                     ARGVITDNPDEADIRFGLDDNCDVKPSDIDVIVGKYL*"
                     /db_xref="UniRef100_D4JQ06"
                     /db_xref="D4JQ06_9FIRM"
                     /db_xref="era:ERE_34300"
     gene            67941..68621
                     /locus_tag="NODE_12_length_310542_cov_175.846709_58"
     CDS             67941..68621
                     /product="Putative uncharacterized protein n=1 Tax
                     =Eubacterium rectale M104/1 RepID=D4JQ01_9FIRM"
                     /codon_start=1
                     /transl_table=11
                     /translation="MEINKVLLIQKLAENKMRYVLELTDMPDFTDESGNKVKVVHCTA
                     FMERETNVFDNSENIHCHFSATDEFGHTHDYKFNSVTENMFAVNIMDQFVGKIAPAFP
                     VVDCGKICTFKEYEALVKKNVKFSYIQSSYLTFGVPITFGIPFGVESADGIITDIRDY
                     PDNTLFAELKDRHIFKADGRVYREKVRLNNPSITTIKNLWPNGKIDDNDPRTWTFIVR
                     KAEELIRY*"
                     /db_xref="UniRef100_D4JQ01"
                     /db_xref="era:ERE_34250"
                     /db_xref="D4JQ01_9FIRM"
     gene            68758..69057
                     /locus_tag="NODE_12_length_310542_cov_175.846709_59"
     CDS             68758..69057
                     /product="Putative uncharacterized protein n=1 Tax
                     =Eubacterium rectale M104/1 RepID=D4JQ18_9FIRM"
                     /codon_start=1
                     /transl_table=11
                     /translation="MEELIRRISRDHEPYEVDKADPVIIQSLSGRTLSEDEINQLNAK
                     EQTALKEGIRQFSDTQAACLNDIIVRNGCYFESRFAGNCRIIRRIIKMDGQRVAN*"
                     /db_xref="UniRef100_D4JQ18"
                     /db_xref="era:ERE_34420"
                     /db_xref="D4JQ18_9FIRM"
     gene            69082..70866
                     /locus_tag="NODE_12_length_310542_cov_175.846709_60"
     CDS             69082..70866
                     /product="Uncharacterized protein n=1 Tax=Eubacterium
                     cellulosolvens 6 RepID=I5AR16_EUBCE"
                     /codon_start=1
                     /transl_table=11
                     /translation="MGQKSQFKKFDRNAISQKDINNAFLGKLPDGLKTRVSDNIRAQD
                     EHMSRILKGFAESFNGLDFKTEPQASDKEIGYFFVQGFLTIDMRLDFFAIANDFFMNC
                     PGICKTFNEEYYDENLDFLYGKNENDVVYFPSAEGDWFKIMILHYIYRAAVDMNNDFC
                     KKLLLHLYRTYYKKEYNQVKRFSKITLKDVLDILGDTNAGSIARIIVMAKFMGKTVKP
                     EYPDGKLLQLMHKDFTERTIAEQYDFYEPVILEESLDESRDHMQKAQDMAKKYMKKYK
                     SVIEELKASASKLMFRYFALRERKELSWIADRWREDNGIVEKYIGYAIVLAISDPEYD
                     YGFLNKSILDEETEGCITKMMFMAFTCYLSNELLCAQVAETLDTSFLFSTKPDIEVHY
                     KGIEITAKDSKETDDAEDTQESVQGEELITDLESEIKALKSKIKMQETEISSLREENR
                     KVKDLQEELEREKQGNADDKKELAALRTFVHELDDEGNKSSRTSIDEMKKLLNSKKVT
                     IIGGHQNLVNYLKQEFPNWTYTATEVRSDIPLSKLLNQDITIFCAEHICHAFYYKYLH
                     MARKNDLKIGYIQGSNVEQIITQIYGQI*"
                     /db_xref="UniRef100_I5AR16"
                     /db_xref="I5AR16_EUBCE"
     gene            70928..71557
                     /locus_tag="NODE_12_length_310542_cov_175.846709_61"
     CDS             70928..71557
                     /product="Putative uncharacterized protein n=1 Tax
                     =Eubacterium rectale M104/1 RepID=D4JQ08_9FIRM"
                     /codon_start=1
                     /transl_table=11
                     /translation="MQKRRIVMAAAVAVLAVGLTGCGLLDSEVNELNGTIKGNTYNVS
                     FYSNEGENFMNMSGEKIDMSSNTVEEPVYTDDGWGYSETMSSVVTVTIDGSEVESCGS
                     TMIFAEDGLKPEVDFKSPELIESASGSSVKDYTFIAGIVNKVKNNFGKSRVVVIQSQL
                     GDPICAYSGDEVYWKVCKDLPKTTKLMIDGKALYIHRANFQIIDKELLN*"
                     /db_xref="UniRef100_D4JQ08"
                     /db_xref="era:ERE_34320"
                     /db_xref="D4JQ08_9FIRM"
     gene            71570..72070
                     /locus_tag="NODE_12_length_310542_cov_175.846709_62"
     CDS             71570..72070
                     /product="hypothetical protein"
                     /codon_start=1
                     /transl_table=11
                     /translation="MSIITVGNMELELLPDEVERLSREHIQTKIESLLMHGIQEINPD
                     LSREAVEVLAQTMKSSVIAKYETAADRLMREFADEALKTYKSDLEMRPCTLHIEFIDY
                     DGEVPDDRHFQTRKEAFAAIDEFVMSVYNKNPNHTYTFRKVNPKKEYEIREKGEAIIK
                     MYIRED*"
     gene            72179..73672
                     /locus_tag="NODE_12_length_310542_cov_175.846709_63"
     CDS             72179..73672
                     /product="Listeria/Bacterioides repeat n=1 Tax=Eubacterium
                     rectale M104/1 RepID=D4JQ49_9FIRM"
                     /codon_start=1
                     /transl_table=11
                     /translation="MNVKRRITAIVLVCSLIILIFGGQSPATVMADDTKIVESVNYSG
                     PYWSSSGSWNSWKNWYINKGYTIIGSGKTTLWWNRKDYEAWWLGVKDKNENLKWALLF
                     DGVQTTSGNYITRYNAWMPVREGNDIVWYYLDNEGLTYTNTWLHTRCADANNKASDKH
                     GYFYFNGSGRLQTGWLRDSSGGWYYSDDKEGSVNPGISEHGGLTWTTIKNPMSYEKDG
                     LYSNGLYYLNGLNVVTNVYRMNINGSYDYIGNTVNNIKVGDGNDQINPLKEKTINADT
                     DYVNKQIYNSKGLFINANAEGSCTQQQNLALKNNNYKQIKINEFTYYIDRKKFTLTQN
                     INSDAETTKTSSIYFEGATTVEDPSAKAGYTFTTWNLQGNGSELNGRTFIMGDEDAIL
                     TAQWKYNTIHVKIPQTLIGDSKGNSSFHVKCDDLKAGNIKVTVPNSLLYKQAGKTDIT
                     AAITAKSGNNTITPTNKVCVYDIATTNGLSAGCWQGSFNIGLTLTKE*"
                     /db_xref="UniRef100_D4JQ49"
                     /db_xref="era:ERE_34760"
                     /db_xref="D4JQ49_9FIRM"
     gene            73799..79261
                     /locus_tag="NODE_12_length_310542_cov_175.846709_64"
     CDS             73799..79261
                     /product="Subtilisin-like serine proteases n=1 Tax
                     =Eubacterium rectale M104/1 RepID=D4JQ54_9FIRM"
                     /codon_start=1
                     /transl_table=11
                     /translation="MNFRDELKKMRFKKKPRDGKKHDLSAPDRKTVLSAGAVLIAVGL
                     LTAGVLNANTSTYTSSFLSDNSSSRKITNENYDYKTADKHLIVKSASSLKESDGYKKI
                     ADGLYLVDKDKELDGSVTTYEDGDVVVADAEDDGVNPEEDVDTGDKTENTEISGETPD
                     DNNTDVGDVKENDKTNEAAELTDNENNDESTADKDTEKEIVLKTDESESKTPTSVTES
                     AYKESEKQLKEVEKINECSKLDKYLSTLTFDNDIKIAVVDSGATVDNDRVLNGANFSA
                     TGDRLSIADDNGHGSKVTELMLENTPDNVSILPVKVVDSTGHGTLLSLYQGIEYAIEQ
                     KVDIINISLASKAIDTGLIQKAVNDARNAGILVIAAAGNDNSDVKNYVPGNVNGVMTI
                     AGIDENNNIAQYSNYGNTISYAANGVYKEYKGTSFAAARVSAVAAMIKSNNKNNDIES
                     ILDRYVYNPKIDKKYIGRGMITLSGKITANKEKELKENVQAKLDDWESISDKKVNDII
                     KDMPADEIAFFWQSLTEEKQKKLLERCAYLNQDVTISNKDGVQTKSFAEYLNSNFTFD
                     DTATAGWEQQTMWDQSRGYFWCWVDYSGAKCWYKIDVSLSRTDSINGNMTFASSFYSG
                     TNVATISCANGQTNGHNYAGGTTVTATPKTGYFIKNGGNYGSGAVSTWCNIGCLTNAG
                     FTCSNNAYHNWKTRPWNSDSDIKFVGAPGLHAEFDVGDAKNATCTVNMDPTLSGKVIN
                     GGGGRKDFTFDVYSGSNKIKDRVYDFNEDVEYGSHLYIKSVSAPTGYHITGDNKGTYD
                     LGVIKENKTGSKTIYKPNIEPNTYNVAYEQNKPSDKMLDYYKPYGSTATTKGCTYGVT
                     NYISSCGYTMPGYSFKNWNTASNGSGKTYNPGDSFTALTSTNGETVHLYAQWTKNSYT
                     THFDLNGGSGYAPDQTVAYGENVSLPMDGFSKEGKTFIGWSLTANDIGSTVQSLRSGF
                     SYVNMYKTETKYFDSPQDVTLHAMYSIPVSDVKSVQLRVLQKNGPQMDVKSISDVSFH
                     KDGEAFYSFIGAYKLVQMLNSSGGYYQAYNNHYCNLGADIIATDNAGNVGTIWRLELN
                     GANNPDPPAPEYRTVKTDHYMYKYKLARNNSGFEYYDTTDGQQVLKGTSYKAGFLNEK
                     SNPRIPDGYEPVRMTVKFQDVQGASESDIMNKYNGDNDVDNISITENTFYSAYYMPKQ
                     YKVHFKTASNESFIKNKNADNRNSKSYLYTNNEMPTMNIHYTEAFEELPSASKTGHTF
                     TGWFVLDENGNDTGVQIKKDEPFNYTRDITVVPHWEINSYKITYDAATNGGVLSGKSS
                     ESVQYNSKVNIDTNNYSAAKDGFKFLGWNTNPEATEVKGGVFEDGAKVLNNGRMPDKD
                     ITVYAIYSRTVTAKFYSAYSQGEPYEIAPSGTLTDTISVTYYNTDTSGEITAPKSKQG
                     NLDWTFCGWSTENNWNSPIAIVADNKISISKDTDFYGLYQKNVTLSYESNCDASVDPM
                     TGTVYFNAAPDGKQGDYKKNFEGNLDSSLQSNEANSFVGWVQTFPQTNCAVCGNPTKD
                     SIIGTIDTSVNGCKCKCFYPNSGYKNKRQDGCTCCFMANDAFSIDRDTTVAARWDAYP
                     TISAKDTYISVQEKNDFEKKLLDSAESIDNEDVTTPIVIQNKDEIKKIINGTDENVDV
                     TVIYKTTDSYGNITTESKMLHVINTASKEAANTSYARFINTKAKNASYNMGGLEENSL
                     WLTKQSYKDALNTALSNADSVKGKKMDTANSYLLGNGKAYKPQYVLKYTNSDIKAIKK
                     YLKNNGYGKFQSSTDMDKGSSILKDYFKTYVEAYEE*"
                     /db_xref="UniRef100_D4JQ54"
                     /db_xref="era:ERE_34810"
                     /db_xref="D4JQ54_9FIRM"
     gene            79615..81126
                     /locus_tag="NODE_12_length_310542_cov_175.846709_65"
     CDS             79615..81126
                     /product="PREDICTED: halomucin-like n=1 Tax=Ceratitis
                     capitata RepID=UPI00032A09DC"
                     /codon_start=1
                     /transl_table=11
                     /translation="MKKKILMALLCGTMTASLFTGCGKSDSIEQTKDKMKVEAGDTFN
                     FKVSDYFKHSNGDAIGDDEYKLDATAVNTDKVGEYTVKVTFGTGNDAKDYKVKVAVQD
                     TVAPEIKVKGDVANSGYTYVNDMSTDMSQYVDATDITDLKYSTKAEKLGDLAEVNDQS
                     IAGYLEQVKTVNDAEAAKQAEASKKSDKKEDKKADKKDATEKTDGTEKADGTESAAQT
                     ADDLKNMGEGFYLTTVTATDAGGNTADVSFLVICDKTAPVVSYNGQQLADGSTIELEK
                     DVNDASEVTFDVTDNTRGKLADGDYTKTLDKSNGYSFKIDAGDSAGNQTSISVNGSVK
                     KQEVAENSSSGSNSSANKGSGKNNGGSKKNNTSSGKKHNSSSSGGSSAPASNPENGDN
                     TVSEPANNNVQYGVIQWDSRGAYKACYKTESEANAAADAFVKNKLGSSYTGNWDGGGW
                     EHGVYYVSGITARIDNENANVIYDMRPNVAKAVSGSIFNESTWEWEDAKDISW*"
                     /db_xref="UniRef100_UPI00032A09DC"
                     /db_xref="A0A0E2I8D1_9LEPT"
                     /db_xref="UPI00032A09DC"
     gene            81247..83496
                     /locus_tag="NODE_12_length_310542_cov_175.846709_66"
     CDS             81247..83496
                     /product="Listeria/Bacterioides repeat n=1 Tax=Eubacterium
                     rectale M104/1 RepID=D4JQ51_9FIRM"
                     /codon_start=1
                     /transl_table=11
                     /translation="MLSRLKKIAKRAGAIIVAGIVTLTALPVIPVQAAETKNYHLYQN
                     AKQVYDSISETRKIYTTPDNSELFWVTKSNKASSSSHLKYRTLGWRLVISGSGYSQKC
                     DLILNNTIKRPAGALGECESDGYYYILYTIDLKTVYNRMCAQNSSIAAAIYGGSSYHI
                     VAHPIMTKVPANSSPSGSLTGENSNGTVNASGFVCFMDENGGYNALKNCASWSSASYD
                     AFSDFHSGRNCDISAMKYNVRYRIVDGNGNAVENTSLSSGLKTNSGGGVVNSRGSAYS
                     QNVTSFAPISALNVAITKPGYTLETVWKKSGTNYAVGFGGQITSYAIGGNTTLVAKVT
                     PNTYYVDYYKDGNVIMRQTCTYDKNFSTYDGTSVSWDNYVFKNWNTQENGKGTTYNSK
                     QTVKNLTTVPGGVVKLYAQKEPKEYEVTLNPVGGSGGTDKVYEKYGIRYTAQSEKVVN
                     NPASISAVTSPKKFGYDFTGYFTSANGEGNKFADGVNPLMQTPNANHTVAITKDTVMF
                     NAKNTHTVYANYTPRTPVISFNKQGGLGGSDSTTATFGNDLPLVDNNKNSLSAPSKEG
                     WSFKGYYTEPDGRGTMFYNESMGATKTCDFEDNLTVYAYWVDNIPPTVTVVPTTNGWT
                     NQAINITIRMRDTGSGLKKSGCVIKMDGKEIGWNRWFSDGCTDEVVTTITCTTEGIHK
                     YEAIATDMWGNVSSAMTVVYYDITAPKGSVHAYGPGVSERIPMTYLNNSSVWYIRDGK
                     VTDYNVKYD*"
                     /db_xref="UniRef100_D4JQ51"
                     /db_xref="era:ERE_34780"
                     /db_xref="D4JQ51_9FIRM"
     gene            complement(83974..84174)
                     /locus_tag="NODE_12_length_310542_cov_175.846709_67"
     CDS             complement(83974..84174)
                     /product="Uncharacterized protein n=1 Tax=Roseburia sp.
                     CAG:197 RepID=R5YBG1_9FIRM"
                     /codon_start=1
                     /transl_table=11
                     /translation="MIGQTTLSKPHVYKISEIPNFDIDYRGLTKLARQKGCSVAALSD
                     NEKNQFIHGSTMEEVREKSIKL*"
                     /db_xref="UniRef100_R5YBG1"
                     /db_xref="R5YBG1_9FIRM"
     gene            84472..85233
                     /locus_tag="NODE_12_length_310542_cov_175.846709_68"
     CDS             84472..85233
                     /product="Uncharacterized protein n=1 Tax=Clostridium sp.
                     CAG:91 RepID=R6X1M5_9CLOT"
                     /codon_start=1
                     /transl_table=11
                     /translation="MIYLTGDTHNDFSKLSNKSLKKHNLKLTEDDYIIVAGDSGLCWA
                     HDKTFDWNCKWFAERSFTTLWVQGNHENYDMIAEYPLEEWHGGLVRHIVRDKVILLER
                     GQIFKIDGHTFFTFGGAASHDIPGSALDRNDPKFEIKLKERRRDWIPYRIIGESWWPQ
                     EIPTEQEMQTGIDNLAKADFTVDYVITHCCATDLQTAIVHYLNKPSKADVLTDYFQAL
                     EGKLHYKHWYFGHYHYYLQTDEKHTVLYNDIIKLE*"
                     /db_xref="UniRef100_R6X1M5"
                     /db_xref="R6X1M5_9CLOT"
                     /db_xref="coo:CCU_28620"
     gene            85246..85827
                     /locus_tag="NODE_12_length_310542_cov_175.846709_69"
     CDS             85246..85827
                     /product="Predicted phosphoesterase or phosphohydrolase n
                     =1 Tax=Eubacterium rectale DSM 17629 RepID=D6DY33_9FIRM"
                     /codon_start=1
                     /transl_table=11
                     /translation="MNYYISDLHLFHEASIRFDNRPFGSLDEMHEAVVSRWNNKINNG
                     DTVYILGDMSMRGRKEDLISLVATLKGKKILVKGNHDDVSDYRYKQLFYDVCDYREIH
                     DSYGGKNYDLVLCHYPIFSWKGMNRGTILLYGHTHNSAEDVYFQKCLAGMEENDCRHV
                     GDKSIQAYNVGCMKPWIDYEPRSLKEIAGDCRI*"
                     /db_xref="UniRef100_D6DY33"
                     /db_xref="ert:EUR_19400"
                     /db_xref="D6DY33_9FIRM"
     gene            86602..87717
                     /locus_tag="NODE_12_length_310542_cov_175.846709_70"
     CDS             86602..87717
                     /product="Site-specific recombinase XerD n=1 Tax
                     =Eubacterium rectale M104/1 RepID=D4JQI2_9FIRM"
                     /codon_start=1
                     /transl_table=11
                     /translation="MAREYKDQKNAETEAKIYNLKLMLPDFCAGYIRSIAGYTKPLTQ
                     LAYLQRIQFFLTWLLDYNVYFNKKYDSIEQFTIQDLDKLKKADFEEFLNHIQKYGAVL
                     KEELDARMQTGKYIVPSKSSTRNNYLSALRSLYNYFLENDIVDKAPVLKIRQKKVDKT
                     IPIALTDRQAESIYDTILGGSEQISARQEASRIITSARDLAIYTLALHTGIRVSELVS
                     LDVHDINTDEHCFKIIRKRGNEDIVYFDNTTENVLLDWLDVRKNMKETLGIADDEDAL
                     FVSTKGVKKGTRLSVRSVEIMVKKYAQIAVPEVTNFHAHSLRSSCATSIYDKSLDLVY
                     TQSLLGHANISTTMRYVKNDEKKKKENRNLLDKNKNE*"
                     /db_xref="UniRef100_D4JQI2"
                     /db_xref="era:ERE_36220"
                     /db_xref="D4JQI2_9FIRM"
     gene            complement(87869..88258)
                     /locus_tag="NODE_12_length_310542_cov_175.846709_71"
     CDS             complement(87869..88258)
                     /product="Putative uncharacterized protein n=1 Tax
                     =Eubacterium rectale M104/1 RepID=D4JQC6_9FIRM"
                     /codon_start=1
                     /transl_table=11
                     /translation="MKVMLYPFEDVDIWCFAKEDRLARMEAYLKCHDLNLHYAGVFDR
                     MIHEKIKFYPAAKTKSGELFLKTIVKATYGKSEYMLQKDVYYNFLFLCRPDEMNMIYR
                     LSDEKKNKLHEYLKKLYNLDDNLDEIE*"
                     /db_xref="UniRef100_D4JQC6"
                     /db_xref="era:ERE_35600"
                     /db_xref="D4JQC6_9FIRM"
     gene            88647..90026
                     /locus_tag="NODE_12_length_310542_cov_175.846709_72"
     CDS             88647..90026
                     /product="Transposase, IS605 OrfB family, central region n
                     =1 Tax=Eubacterium rectale M104/1 RepID=D4JPS9_9FIRM"
                     /codon_start=1
                     /transl_table=11
                     /translation="MSYRVIQCQIAQDNLIYDYCDSNAQKAKLLYNAALFRIRQIFTG
                     WGKDSRTDNEKEIFAEVDLLQQTYPSIKVKRVISYCHLEKLMRVTNNPDFFAGLPMQT
                     AQSVIKHAVTDFSNWLKSLKAYKQDPSKFLGKPQMPHYQKRNIITFGITNQDAVLYHA
                     GHGANLKLPGIKERFYLSNVEADSVLKEVKIKPYYGRYILCLTLESENSVTDNADRPN
                     ICAIDFGVSNFAAVVCNDGSSMLYKGGAVLSECQWFHKKRAKAVSIITKGHEHMHASS
                     KYLSALSRHHADFIKDQCHKISRSIINYCIEHHAGTLVLGENKLWKQDCDMGSQNNQN
                     FVSMPIGLLKQMIIYKASDAGIKIITQEESYTSQADITVMDYIPVYGVDDENAVFSGR
                     RITRSLYRCSNGMIINADCNGAANIMRKAIPDAWNGITDFSFLASPKVSGFHELNPLS
                     IPVKGIAAA*"
                     /db_xref="UniRef100_D4JPS9"
                     /db_xref="era:ERE_33500"
                     /db_xref="D4JPS9_9FIRM"
     gene            90158..90343
                     /locus_tag="NODE_12_length_310542_cov_175.846709_73"
     CDS             90158..90343
                     /product="Putative uncharacterized protein n=1 Tax
                     =Eubacterium rectale M104/1 RepID=D4JPN7_9FIRM"
                     /codon_start=1
                     /transl_table=11
                     /translation="MGVGNSFNDTWVFDDKYFIICGPSCYEVHKMDKDGTNVYESEAF
                     IDCLRYVWNEIQVNEQS*"
                     /db_xref="UniRef100_D4JPN7"
                     /db_xref="era:ERE_33060"
                     /db_xref="D4JPN7_9FIRM"
     gene            90553..90933
                     /locus_tag="NODE_12_length_310542_cov_175.846709_74"
     CDS             90553..90933
                     /product="HNH endonuclease n=1 Tax=Eubacterium rectale
                     M104/1 RepID=D4JPP0_9FIRM"
                     /codon_start=1
                     /transl_table=11
                     /translation="MSKHKSIPTATRKKLYEKYNHRCAYCGCELEYKDMQIDHVESVY
                     RNNDIAQTMSEKEMYDESNLLPACRQCNFYKSTFTIEQFRQRLKNVMMPNLQKDFRYR
                     LAAKYGLIKETDKSIIFYYETLRS*"
                     /db_xref="UniRef100_D4JPP0"
                     /db_xref="era:ERE_33090"
                     /db_xref="D4JPP0_9FIRM"
     gene            90985..91143
                     /locus_tag="NODE_12_length_310542_cov_175.846709_75"
     CDS             90985..91143
                     /product="hypothetical protein"
                     /codon_start=1
                     /transl_table=11
                     /translation="MKVRELLKNLQSRTEIHITAKYTGDEFMCKNPEQAIINYGHKSV
                     KNWFVMAH*"
     gene            91427..92785
                     /locus_tag="NODE_12_length_310542_cov_175.846709_76"
     CDS             91427..92785
                     /product="Putative uncharacterized protein n=1 Tax
                     =Eubacterium rectale M104/1 RepID=D4JPR4_9FIRM"
                     /codon_start=1
                     /transl_table=11
                     /translation="MVFVLSSTNKKLMPTNEYRARKLLKSGKAAVYKYHPFTIILVER
                     KDGYTQSIEYCCDTGYQHIGISIKSQKHEYVNEERILLKEETERHNDCRKYRRARRNK
                     LRYRKARWNNRHDNLICKDGFAPSIRNKRDVHISLFKMYYEVCPITSAIFEMGQFDTQ
                     LLKAVENGDNVPQGTDYQHGERYGYSTLREAVFARDNYKCVCCGKSAIKNGLILKIHH
                     LGYRVGDRSNRMSNLATVCSNCHTSKNHQKGGKLYDLKPKLKTFKGATFMTMVRYNMF
                     SKLKKSALDVKFNMTYGALTKLKRKDCNIKKSHSNDAYCMGNFHPKHRTDFKCYQKLR
                     RNNRILSKFYDAKYIDLRDGTVKSGKQLSCNRVNRRELRSSNKNERVYRGTKISKGKT
                     VVRKQHYQYRPYDFVWYENIKYAVKGVQDKGKRIALQNHLPIPISKIKRFVHTNGWKL
                     AI*"
                     /db_xref="UniRef100_D4JPR4"
                     /db_xref="era:ERE_33330"
                     /db_xref="D4JPR4_9FIRM"
     gene            92870..93586
                     /locus_tag="NODE_12_length_310542_cov_175.846709_77"
     CDS             92870..93586
                     /product="Putative uncharacterized protein n=1 Tax
                     =Eubacterium rectale M104/1 RepID=D4JPP1_9FIRM"
                     /codon_start=1
                     /transl_table=11
                     /translation="MKKKKITLLVTVLATAAMFTGCTIEDEYVPVDTEVQVMETDDMG
                     TPSLSQTLDIPDEDFKLVCEYGTNGYDLNNWRVTVPKQISMKVHTQGLPDGYDVVIDH
                     VHADISLLSTSPQINGINQDSMDDTFHGQTQDGFAISNDTEYYNVFAIEGYTSQFYEL
                     WGYAFGSYGSLSSSYERLTENNIIQVGTYGEKISVVYDISIKKPGSDKYYTKSVMSTL
                     CVPVSQKLNKKDVITGKPVE*"
                     /db_xref="UniRef100_D4JPP1"
                     /db_xref="era:ERE_33100"
                     /db_xref="D4JPP1_9FIRM"
     gene            93657..93842
                     /locus_tag="NODE_12_length_310542_cov_175.846709_78"
     CDS             93657..93842
                     /product="Putative uncharacterized protein n=1 Tax
                     =Eubacterium rectale M104/1 RepID=D4JPP2_9FIRM"
                     /codon_start=1
                     /transl_table=11
                     /translation="MHIYLYISAVLFFILIPILFALLLWAIYDRKIRHIYIFGTLSVL
                     VFVVSFAFFAKYFTEGL*"
                     /db_xref="UniRef100_D4JPP2"
                     /db_xref="era:ERE_33110"
                     /db_xref="D4JPP2_9FIRM"
     gene            93844..94395
                     /locus_tag="NODE_12_length_310542_cov_175.846709_79"
     CDS             93844..94395
                     /product="Putative uncharacterized protein n=1 Tax
                     =Eubacterium rectale M104/1 RepID=D4JPP3_9FIRM"
                     /codon_start=1
                     /transl_table=11
                     /translation="MKNVKVIFNDTDYELVKKACQQYDKLVKDYHEKNSLFGLFTLIT
                     IPSGFLIFVFAECISNASFANRIIMACTIILFVLFLGQTLAYKKKINIAHQYKVDCFN
                     IKHSLENFMRHNDQIQFDTNKRNELFYKIMDPENAYKDDVLCKVSVANEIPDTDNIIL
                     SLKETIDKRGRVSYVWQAESEGC*"
                     /db_xref="UniRef100_D4JPP3"
                     /db_xref="era:ERE_33120"
                     /db_xref="D4JPP3_9FIRM"
     gene            94396..94959
                     /locus_tag="NODE_12_length_310542_cov_175.846709_80"
     CDS             94396..94959
                     /product="Putative uncharacterized protein n=1 Tax
                     =Eubacterium rectale M104/1 RepID=D4JPP3_9FIRM"
                     /codon_start=1
                     /transl_table=11
                     /translation="MKNVRFEFTDADYELVTKAYKQYEKLAKDYYHKEFLFGSFALVT
                     IPVGFLVFSLAQRIINARFVGLINLIIIVCTIILCILFNGQSVIYSVKMNLTEKYKAD
                     CLDIKNNMEEARKTSGRLEFETDITYDGIIETNKLFYRIRKPPFAFRRYPVIENKIPY
                     TDNIVLRLKKITDKYGFVSYVWQAESV*"
                     /db_xref="UniRef100_D4JPP3"
                     /db_xref="era:ERE_33120"
                     /db_xref="D4JPP3_9FIRM"
     gene            95100..95603
                     /locus_tag="NODE_12_length_310542_cov_175.846709_81"
     CDS             95100..95603
                     /product="Putative uncharacterized protein n=1 Tax
                     =Eubacterium rectale M104/1 RepID=D4JPP4_9FIRM"
                     /codon_start=1
                     /transl_table=11
                     /translation="MDLQRFKDKIQTEGALPLNILLDEAQNVVHKNGSMEVDAARELM
                     QDMVDKFGIVKMISKDLRTGEMPVDDNPVKLTYNKVICIEELTELATAIIDYESYCSG
                     SDADETVREHNEKLIDKKYALLEEFADVMICLHLMKKAYGLTDEMISKAVRIKLDNFK
                     KKKEKRS*"
                     /db_xref="UniRef100_D4JPP4"
                     /db_xref="era:ERE_33130"
                     /db_xref="D4JPP4_9FIRM"
     gene            95600..96142
                     /locus_tag="NODE_12_length_310542_cov_175.846709_82"
     CDS             95600..96142
                     /product="Putative uncharacterized protein n=1 Tax
                     =Eubacterium rectale M104/1 RepID=D4JPP5_9FIRM"
                     /codon_start=1
                     /transl_table=11
                     /translation="MTLKEFAQKLNGREYNWPQFTKEELAIAKENGFIIVSGASDDLM
                     EIEGAINDEGDCFDGGTLKLDIADGKFVDSDEEESVDVIAIEARWCKDHDDEMNVIPW
                     TYATSVPHKKFMIYEDGKPYCQGIVFQNDALREPAAAPKTVEIELSREQFEKLKTVNG
                     GNRARFYCKETRECFTLYND*"
                     /db_xref="UniRef100_D4JPP5"
                     /db_xref="era:ERE_33140"
                     /db_xref="D4JPP5_9FIRM"
     gene            96224..96790
                     /locus_tag="NODE_12_length_310542_cov_175.846709_83"
     CDS             96224..96790
                     /product="Putative uncharacterized protein n=1 Tax
                     =Eubacterium rectale M104/1 RepID=D4JPP7_9FIRM"
                     /codon_start=1
                     /transl_table=11
                     /translation="MLKNTISAILNENANTNNKKKIIRQYCLWSGALYFAGGLLSSAA
                     VIWIIFYMNHIHKNINQYVQSNGSTGIVLAMVVFFLMACCLLLVTVTAFIRVAVRLCA
                     FARPSEVRCAELTITGKHQKSANNIRYSMSQYQVSAKTDKGIIQVDCLSKTYSKVIPG
                     QTCGLFYILDEKTVKVSLSEKQTKSEAK*"
                     /db_xref="UniRef100_D4JPP7"
                     /db_xref="era:ERE_33160"
                     /db_xref="D4JPP7_9FIRM"
     gene            96793..97863
                     /locus_tag="NODE_12_length_310542_cov_175.846709_84"
     CDS             96793..97863
                     /product="Predicted nucleotidyltransferase n=1 Tax
                     =Eubacterium rectale M104/1 RepID=D4JPP8_9FIRM"
                     /codon_start=1
                     /transl_table=11
                     /translation="MQINEIKAKLNSNEYNFLKTDKCLGSNVILLTAGGSHAYGTDTE
                     NSDLDIRGCAVNSRMGILASGSFRQFTNMDELIGEDFEQFTDNATDTVIYSFNKLIFL
                     LANCNPNTIEMLGCKPEHYFYLSDIGRKLIDNSDMFLSKKAVSTFGGYAMQQMYRLRQ
                     LTTNKMPQADLEEHILHVLSSMEENFAGKYSAYPDDAIKLYIDTAVQKGFDKEIFMDV
                     NLHHYPLRDYCCLWNELQTTVKSYAKAGKRNEKAAAHKKIAKHSMHLLRLYMMCIDIL
                     EKQKIVTYREKEHDLLMDIRNGKYLGADDKPLPEFFELVSEYEKKLEYAKKNTTLPDE
                     PDYRRIMEFTAYVNEKVVKGEI*"
                     /db_xref="UniRef100_D4JPP8"
                     /db_xref="era:ERE_33170"
                     /db_xref="D4JPP8_9FIRM"
     gene            97865..98791
                     /locus_tag="NODE_12_length_310542_cov_175.846709_85"
     CDS             97865..98791
                     /product="ATPases of the AAA+ class n=1 Tax=Eubacterium
                     rectale M104/1 RepID=D4JPP9_9FIRM"
                     /codon_start=1
                     /transl_table=11
                     /translation="MGMSDNMLACIRAIAENRIQDAKQYAICCCVEDGTKKNEGKVQY
                     YKKLLENGSDNVMEVPMNIKGLVKMIDVSDFNESRYYLGKQQADVFTRIIKAVNTTTK
                     LLEYGIPYTNSTLLSGIPGTGKTEFAKYTAYKLELPYVYLNFSYLIDSYMGKTSQNIQ
                     RVFDFCKGMKCVLMLDEIDCIGLARKGGGGPDGEIARITISLMQALDDLADGQIVIAA
                     TNRADLLDKALLRRFQNITEFVPYEADERLMMIETYMNSVNPAFLTEEIREYANKSHT
                     QAEIVKYLIKEIIKKVNEESENINDDDCRTRN*"
                     /db_xref="UniRef100_D4JPP9"
                     /db_xref="era:ERE_33180"
                     /db_xref="D4JPP9_9FIRM"
     gene            98976..99188
                     /locus_tag="NODE_12_length_310542_cov_175.846709_86"
     CDS             98976..99188
                     /product="Putative uncharacterized protein n=1 Tax
                     =Eubacterium rectale M104/1 RepID=D4JPQ0_9FIRM"
                     /codon_start=1
                     /transl_table=11
                     /translation="MIKVDRYTCGQHAFFSLHNGENEDDFRNMLKSYRLSELADRMVF
                     FNAYDDDAGKIWPQLCLELTEADALN*"
                     /db_xref="UniRef100_D4JPQ0"
                     /db_xref="era:ERE_33190"
                     /db_xref="D4JPQ0_9FIRM"
     gene            complement(99577..100137)
                     /locus_tag="NODE_12_length_310542_cov_175.846709_87"
     CDS             complement(99577..100137)
                     /product="Uracil-DNA glycosylase (EC:2.7.7.7)"
                     /codon_start=1
                     /transl_table=11
                     /translation="MNRRMIECNKCQECLNQKILLDFQNNADIMVIGLSARIKKYEDE
                     IPLDSRTRSGKIIDAFENIAHKHCMSVYRTNLVKCAPIDSEKRLRYPNDKEINACFEK
                     LTDEINNIAPKLIILLGNIVRESFQTNFNINICKPKENSLQVVKWNNINIISIYHPSY
                     IKRSKNRELRYYKLFDELLDDIDEDF*"
                     /db_xref="era:ERE_33240"
                     /db_xref="D4JPQ5_9FIRM"
                     /db_xref="UniRef100_D4JPQ5"
                     /db_xref="2.7.7.7"
     gene            complement(100322..100681)
                     /locus_tag="NODE_12_length_310542_cov_175.846709_88"
     CDS             complement(100322..100681)
                     /product="hypothetical protein"
                     /codon_start=1
                     /transl_table=11
                     /translation="MLNSKMYKKYYPVKSSADIVNMDIADKKKLVKWIKSIIADVNAY
                     NTQSCKRAETAGCKECWRINFYPDKEYIDSVCQKITTESFSLTAEDIQLVNLVLYRHK
                     YTGIISAYCFPVLPTTE*"
     gene            complement(100800..101336)
                     /locus_tag="NODE_12_length_310542_cov_175.846709_89"
     CDS             complement(100800..101336)
                     /product="Uncharacterized protein n=2 Tax=Bacillus
                     thuringiensis RepID=K4MHT9_BACTU"
                     /codon_start=1
                     /transl_table=11
                     /translation="MSENNQSKRSRCRYCFPSIRKNGNEFHCVVDGWEDENVKSVSRK
                     DCENCDKFSSRYIEYPITVNGIESEEIRPYTLGYECGTLCEVRPCREEYENKSYLGIY
                     LGELPVDIAVSYDEDTGILRNRAVNNPAIFVPELKRIVCGYESWWREIESADDFAGIS
                     DEDIENTWYVGLLKKLKE*"
                     /db_xref="UniRef100_K4MHT9"
                     /db_xref="btg:BTB_502p05860"
                     /db_xref="A0A098AX91_DESHA"
                     /db_xref="K4MHT9_BACTU"
     gene            complement(101453..101815)
                     /locus_tag="NODE_12_length_310542_cov_175.846709_90"
     CDS             complement(101453..101815)
                     /product="hypothetical protein"
                     /codon_start=1
                     /transl_table=11
                     /translation="MEYRLTVQHNKNDNEQSVTIINDREDAKTEYLKSCEKDYFTQLE
                     QCRCGEWERIMFQIEQGQYGKGAGLCCELCFKLRFHRRIVQADGRIIYTKGEDMFNRK
                     TLCKCVLPGLKNKMRVIL*"
     gene            complement(101863..102324)
                     /locus_tag="NODE_12_length_310542_cov_175.846709_91"
     CDS             complement(101863..102324)
                     /product="hypothetical protein"
                     /codon_start=1
                     /transl_table=11
                     /translation="MSYRTYVNDTQIFGNNECYPEWINYIKSKGIEVGENDSYTGELD
                     DFMEALDVVESIVMKLEAERRENKKNGLSFHTESIFDLGEIYDAVAASPGDESLLDKE
                     IEYVNNAYMFMPYAFLKACEDIVEYMGLSFEGRHTRIYKLKDGCKIKVEAR*"
     gene            complement(102573..102941)
                     /locus_tag="NODE_12_length_310542_cov_175.846709_92"
     CDS             complement(102573..102941)
                     /product="Putative uncharacterized protein n=1 Tax
                     =Eubacterium rectale M104/1 RepID=D4JPT4_9FIRM"
                     /codon_start=1
                     /transl_table=11
                     /translation="MNLRLDKWSKTSDCMEEVPVAAWTPLPKFDYDLINNESKHDCES
                     SQIIKMSTKVDPTFDYDVINKESDLNNRKSSDLIDYMVDLITKTDPISPCIVVQDFSP
                     DFEVGAEVKDKVGDFSFKYI*"
                     /db_xref="UniRef100_D4JPT4"
                     /db_xref="era:ERE_33570"
                     /db_xref="D4JPT4_9FIRM"
     gene            complement(102962..103312)
                     /locus_tag="NODE_12_length_310542_cov_175.846709_93"
     CDS             complement(102962..103312)
                     /product="Putative uncharacterized protein n=1 Tax
                     =Eubacterium rectale M104/1 RepID=D4JPT5_9FIRM"
                     /codon_start=1
                     /transl_table=11
                     /translation="MEWNMKNNPTFKDISANRSSYFLTVRRHSAFVARDYYNSRLNKW
                     FKTSDCIEEVPVAAWMPQPEFDYDLINKESELIKSTDGKSHLVEGYIYMAELTDSLKV
                     IEQEPILEIEKRYN*"
                     /db_xref="UniRef100_D4JPT5"
                     /db_xref="era:ERE_33580"
                     /db_xref="D4JPT5_9FIRM"
     gene            complement(103337..103723)
                     /locus_tag="NODE_12_length_310542_cov_175.846709_94"
     CDS             complement(103337..103723)
                     /product="Putative uncharacterized protein n=1 Tax
                     =Clostridium citroniae WAL-17108 RepID=G5HEN8_9CLOT"
                     /codon_start=1
                     /transl_table=11
                     /translation="MTKNQREMNVELAVEFMNEIKAITASAAEDVSDSESMTEAWNKI
                     DKFYKDVESMRNRQKCTGSKSFSILQNDVDGHTKYLQGIDLPIVVNSVVENGNFIPSK
                     VSEMHIGSVNGCQVLIITPEVLSLPE*"
                     /db_xref="UniRef100_G5HEN8"
                     /db_xref="G5HEN8_9FIRM"
                     /db_xref="G5HEN8_9CLOT"
     gene            complement(103891..104181)
                     /locus_tag="NODE_12_length_310542_cov_175.846709_95"
     CDS             complement(103891..104181)
                     /product="hypothetical protein"
                     /codon_start=1
                     /transl_table=11
                     /translation="MDVGMKENKKQWILGYMSQHKNEPVDIVAESFVNAYVNKFNPKR
                     VEWYPYGAPKVPELGRLLAELYKENKVGRYRHCCENWQDGYPKWFYIYYLAD*"
     gene            complement(104184..104336)
                     /locus_tag="NODE_12_length_310542_cov_175.846709_96"
     CDS             complement(104184..104336)
                     /product="Putative uncharacterized protein n=1 Tax
                     =Eubacterium rectale M104/1 RepID=D4JPU1_9FIRM"
                     /codon_start=1
                     /transl_table=11
                     /translation="MELIINELANKDHFTNDRQYNAGLKLIREYGYFYVSSNPAVKYY
                     CMCNGL*"
                     /db_xref="UniRef100_D4JPU1"
                     /db_xref="era:ERE_33640"
                     /db_xref="D4JPU1_9FIRM"
     gene            complement(104384..104767)
                     /locus_tag="NODE_12_length_310542_cov_175.846709_97"
     CDS             complement(104384..104767)
                     /product="Putative uncharacterized protein n=1 Tax
                     =Eubacterium rectale M104/1 RepID=D4JPU1_9FIRM"
                     /codon_start=1
                     /transl_table=11
                     /translation="MTIKDILTVTGGRTKVVILSTDEKEKYIALWYGNIDDIDFEHVP
                     FGNYEVEHVTVINGEDVLQLHFEYPELTKQERDAAGREAVGYPCLTEWIERLFVKYRD
                     WNYIKELLVTKDKEEIYNEIRVVDY*"
                     /db_xref="UniRef100_D4JPU1"
                     /db_xref="era:ERE_33640"
                     /db_xref="D4JPU1_9FIRM"
     gene            complement(104869..105183)
                     /locus_tag="NODE_12_length_310542_cov_175.846709_98"
     CDS             complement(104869..105183)
                     /product="Putative uncharacterized protein n=1 Tax
                     =Eubacterium rectale M104/1 RepID=D4JPU4_9FIRM"
                     /codon_start=1
                     /transl_table=11
                     /translation="MNKLVQKVKWPLSGLTNMEMYMYGNASVEANKEMQEPLAKLYKY
                     ENQPNMREVIRESVDKLDNKIKRCEAEIVNTKDVNYEARMMARLDALTEVRNDLLEKM
                     GE*"
                     /db_xref="UniRef100_D4JPU4"
                     /db_xref="era:ERE_33670"
                     /db_xref="D4JPU4_9FIRM"
     gene            complement(105259..106464)
                     /locus_tag="NODE_12_length_310542_cov_175.846709_99"
     CDS             complement(105259..106464)
                     /product="hypothetical protein"
                     /codon_start=1
                     /transl_table=11
                     /translation="MGNNTSVLIKYSNKNRYKFQWYAEFLKFIGYFVCEYLKEDRDSE
                     ELLDEYTYDLEIDLDTDKETEIYYGIMCQFNGTAYELNYLKKVFENYNLFQATVTLKY
                     FSMNSTITDKAGKYFKEAANELDALYEKYSDTNILYEFNYARLYCRQKANLACFLCKK
                     PLYYTENELGSICSQFANKFPGENNIYMLLGLIFENSSRNKMNAVNAFIEAKDRIGKE
                     PYVSNILYKIGKACEGEENLRWLMNDAYENAYNIMPKYHNIYKVAQQYMEMEVYNEAI
                     EYFEECLCKLGNRTDYMDPLEQEYLFKVNAHLSYLSIRNNDYFSAVEYAGNAKKLKQR
                     IKDDIDNKDGFNRFYYEVYGNIEWNIEEIINIELNRMAEDNVDQYLGTAYHNMGLDDI
                     ATKILNTAE*"
     gene            complement(106513..106959)
                     /locus_tag="NODE_12_length_310542_cov_175.846709_100"
     CDS             complement(106513..106959)
                     /product="hypothetical protein"
                     /codon_start=1
                     /transl_table=11
                     /translation="MEWTWANERDDKEIKRWLKAVKRGEESKGDFDFIADVRSGDLCF
                     DLIVREYDEDDYRLSTDLYVSGDGIEPGYGESETGKAYDFFGNVGFCFKSEKFKNMDV
                     AGFKQFINDHLTLAITATAADNWDSVGFMGSRCNLLEKVDKPLIVW*"
     gene            complement(107009..107314)
                     /locus_tag="NODE_12_length_310542_cov_175.846709_101"
     CDS             complement(107009..107314)
                     /product="hypothetical protein"
                     /codon_start=1
                     /transl_table=11
                     /translation="MNELLNKLQRYIKTYKEPPYGKEVEGTTELMEETFQALVKTSHR
                     VVLLENQFIDGMHVNYQGDDEMDGIECPICKYEVARNDDYAEMRPKYCPECGTKLIY*"
     gene            complement(107345..107509)
                     /locus_tag="NODE_12_length_310542_cov_175.846709_102"
     CDS             complement(107345..107509)
                     /product="Putative uncharacterized protein n=1 Tax
                     =Eubacterium rectale M104/1 RepID=D4JPV5_9FIRM"
                     /codon_start=1
                     /transl_table=11
                     /translation="MDKMNQIKKEILTSMKMMDTTIKGVKESEEYKIAQAYNQGLRDA
                     MVIFEREMKQ*"
                     /db_xref="UniRef100_D4JPV5"
                     /db_xref="era:ERE_33780"
                     /db_xref="D4JPV5_9FIRM"
     gene            complement(107730..108629)
                     /locus_tag="NODE_12_length_310542_cov_175.846709_103"
     CDS             complement(107730..108629)
                     /product="Putative uncharacterized protein n=1 Tax
                     =Eubacterium rectale M104/1 RepID=D4JPW1_9FIRM"
                     /codon_start=1
                     /transl_table=11
                     /translation="MLKTGVCAVAVRNNRIIASLLTRPEDNRDGVFDLTGISKEFMPN
                     TIEFVTCQVLEEYRGNKLEQKLIDFVLTTLNKLACYKYAICTISPDNAASLKSVENNG
                     FRVCNTAKLYGGKMRYVLMNELGMNIDEPTKKFENISGNALIKDLQNKYVFWDIDGTL
                     APYRFNNHVADPDGTNNGMSIQEIEEGIFLARKPSRHMQKVLSTCNAKENIVMGHCQV
                     EKEMQDKQPWLDEYYPMIKERLLVYEDKSKADTILQYCKSHNINLDDAVYVDDVISFL
                     REAEKKGIKSYHINSFLDWEYQF*"
                     /db_xref="UniRef100_D4JPW1"
                     /db_xref="era:ERE_33840"
                     /db_xref="D4JPW1_9FIRM"
     gene            complement(108684..108818)
                     /locus_tag="NODE_12_length_310542_cov_175.846709_104"
     CDS             complement(108684..108818)
                     /product="Putative uncharacterized protein n=1 Tax
                     =Eubacterium rectale M104/1 RepID=D4JPW1_9FIRM"
                     /codon_start=1
                     /transl_table=11
                     /translation="MGFDIDEAIDEQNWKKESSVSLRFTSENDLDEIFNLIQTVGKEM
                     *"
                     /db_xref="UniRef100_D4JPW1"
                     /db_xref="era:ERE_33840"
                     /db_xref="D4JPW1_9FIRM"
     gene            109049..109207
                     /locus_tag="NODE_12_length_310542_cov_175.846709_105"
     CDS             109049..109207
                     /product="Putative uncharacterized protein n=1 Tax
                     =Eubacterium rectale M104/1 RepID=D4JPW2_9FIRM"
                     /codon_start=1
                     /transl_table=11
                     /translation="MIDTDETGRYKKRTDSDISKTENDLINKIIIVILFSIMFVGDII
                     LMYLAYVK*"
                     /db_xref="UniRef100_D4JPW2"
                     /db_xref="era:ERE_33850"
                     /db_xref="D4JPW2_9FIRM"
     gene            109242..109427
                     /locus_tag="NODE_12_length_310542_cov_175.846709_106"
     CDS             109242..109427
                     /product="hypothetical protein"
                     /codon_start=1
                     /transl_table=11
                     /translation="MKNEKIILILIMIYVCFGLGIIPVISMLIIGCTGNSVLGLSLFI
                     PVLILGISLLVYALKLK*"
     gene            109552..109998
                     /locus_tag="NODE_12_length_310542_cov_175.846709_107"
     CDS             109552..109998
                     /product="Putative uncharacterized protein n=1 Tax
                     =Eubacterium rectale M104/1 RepID=D4JPW4_9FIRM"
                     /codon_start=1
                     /transl_table=11
                     /translation="MEQLINAATMPYWATMVLYLLGGAFIGVAILIFIAEHGNIKEEV
                     KVIIALLVIGAILLVLGVHCKNIYSGYNNQAKSIVKDVIAKEYPDATEFRFELDTGYF
                     TNNGTEYKIEYQKTVSNEEKLIITVKDEQSKDKNVKMLDIPKEKLK*"
                     /db_xref="UniRef100_D4JPW4"
                     /db_xref="era:ERE_33870"
                     /db_xref="D4JPW4_9FIRM"
     gene            110021..110467
                     /locus_tag="NODE_12_length_310542_cov_175.846709_108"
     CDS             110021..110467
                     /product="Putative uncharacterized protein n=1 Tax
                     =Eubacterium rectale M104/1 RepID=D4JPW5_9FIRM"
                     /codon_start=1
                     /transl_table=11
                     /translation="MEQLISAATMPYIASAILFTLGTAFLGSILIFIVGGTENTKKRI
                     KIIIALFIVGMPMLASGFYCKSIYDKYSNQAKSIVKNVIAKEYPDATEFEFELGEGYF
                     VENGINYEFEYQKNISGEEKLIVINDKQIKTLDVPKESKSNESTND*"
                     /db_xref="UniRef100_D4JPW5"
                     /db_xref="era:ERE_33880"
                     /db_xref="D4JPW5_9FIRM"
     gene            110448..110678
                     /locus_tag="NODE_12_length_310542_cov_175.846709_109"
     CDS             110448..110678
                     /product="Putative uncharacterized protein n=1 Tax
                     =Eubacterium rectale M104/1 RepID=D4JPW6_9FIRM"
                     /codon_start=1
                     /transl_table=11
                     /translation="MSPLTIKILILAAGVIIMAAGFTLNHLSVGNKDIRYILTAIGVS
                     ITVFTLVQLSTDIGTALFGVEGVNARMPKPNP*"
                     /db_xref="UniRef100_D4JPW6"
                     /db_xref="era:ERE_33890"
                     /db_xref="D4JPW6_9FIRM"
     gene            110697..110891
                     /locus_tag="NODE_12_length_310542_cov_175.846709_110"
     CDS             110697..110891
                     /product="hypothetical protein"
                     /codon_start=1
                     /transl_table=11
                     /translation="MGYLLFIVGAILVILGKLGVIPNIEYTNMVGQSVSTLGAVYTIA
                     VFIQIIGIILIIIKIKEWFE*"
     gene            110917..111132
                     /locus_tag="NODE_12_length_310542_cov_175.846709_111"
     CDS             110917..111132
                     /product="Putative uncharacterized protein n=1 Tax
                     =Eubacterium rectale M104/1 RepID=D4JPW7_9FIRM"
                     /codon_start=1
                     /transl_table=11
                     /translation="MNIWETQLGYDLVHALISKLSEKETTQKSKMYYSAQKAESEINT
                     EIKNNNARVLSVTAVGECVLVVYEVPA*"
                     /db_xref="UniRef100_D4JPW7"
                     /db_xref="era:ERE_33900"
                     /db_xref="D4JPW7_9FIRM"
     gene            111145..111351
                     /locus_tag="NODE_12_length_310542_cov_175.846709_112"
     CDS             111145..111351
                     /product="Putative uncharacterized protein n=1 Tax
                     =Eubacterium rectale M104/1 RepID=D4JPW8_9FIRM"
                     /codon_start=1
                     /transl_table=11
                     /translation="MSNLKFKVIFTEADRNTAENAKQYYEQKYKKYNKISNVAYYICF
                     ISAIFLFMSLLLIRVINYKKKKGK*"
                     /db_xref="UniRef100_D4JPW8"
                     /db_xref="era:ERE_33910"
                     /db_xref="D4JPW8_9FIRM"
     gene            111355..111765
                     /locus_tag="NODE_12_length_310542_cov_175.846709_113"
     CDS             111355..111765
                     /product="Putative uncharacterized protein n=1 Tax
                     =Eubacterium rectale M104/1 RepID=D4JPX1_9FIRM"
                     /codon_start=1
                     /transl_table=11
                     /translation="MIHLSALIAATALLLVLILFAVFKLRQNSIRGQAVIIKAECISA
                     EKTGPFTYAVTYKYEVNELICRKTCKQILFAPKPGGMHRLIVDRRALLIAVPLAEMIK
                     WIIIVILLVALTITVDVTGMHKRYIYKLAHQRWP*"
                     /db_xref="UniRef100_D4JPX1"
                     /db_xref="era:ERE_33940"
                     /db_xref="D4JPX1_9FIRM"
     gene            111756..112448
                     /locus_tag="NODE_12_length_310542_cov_175.846709_114"
     CDS             111756..112448
                     /product="Putative uncharacterized protein n=1 Tax
                     =Eubacterium rectale M104/1 RepID=D4JPX3_9FIRM"
                     /codon_start=1
                     /transl_table=11
                     /translation="MAVRKEKMDISNIPNEFYKEIIDKDGQKIVFDFKDLDKSKKEYI
                     RLTQDEYDKLKECAEKRKKVNAVYRILGIILFILGIIIAFCSHLWWSLLVLFISFTFI
                     VQSNMDCRTPFNFNIYGYYNSDAKKYIDVGMRISDIISILALEKEFWIISEAANIDTD
                     SPSKFKISKDNIDFLYIDSSKIPRTISFNLKSRTRVCYKNIDYILIRDEITGLSIELP
                     LKYSNRYKTLVE*"
                     /db_xref="UniRef100_D4JPX3"
                     /db_xref="era:ERE_33960"
                     /db_xref="D4JPX3_9FIRM"
     gene            112466..113197
                     /locus_tag="NODE_12_length_310542_cov_175.846709_115"
     CDS             112466..113197
                     /product="Putative uncharacterized protein n=1 Tax
                     =Eubacterium rectale M104/1 RepID=D4JPX4_9FIRM"
                     /codon_start=1
                     /transl_table=11
                     /translation="MTDIQKELNEAEEMLQDAVNEKMELLTLVRSLNTSKPVNEKTWH
                     KITLTPLRTSKAVMSALTKSIFPDAEDIIVGCNAVQFHLYGFVVQIPTSVETCIYIDT
                     SWYEKTEVKSFECWSYNQYNSLQIFLDDKNPSISAKVRYAIGNWYSKPMELMIYLMRR
                     KEIEGKCDRNKLEAKLTDAKEAYNKYCKTQAEKAQFNHEQTEKMANVLLPELRKFSNR
                     FFNVRSGCSNSLDINEILEKEGFAL*"
                     /db_xref="UniRef100_D4JPX4"
                     /db_xref="era:ERE_33970"
                     /db_xref="D4JPX4_9FIRM"
     gene            113228..113410
                     /locus_tag="NODE_12_length_310542_cov_175.846709_116"
     CDS             113228..113410
                     /product="Putative uncharacterized protein n=1 Tax
                     =Eubacterium rectale M104/1 RepID=D4JPX5_9FIRM"
                     /codon_start=1
                     /transl_table=11
                     /translation="MDNNTAKEIITEYIFADYNMNVLNRYLNIDDQDQLHREALLTEA
                     LRKAVISLGKEESKPY*"
                     /db_xref="UniRef100_D4JPX5"
                     /db_xref="era:ERE_33980"
                     /db_xref="D4JPX5_9FIRM"
     gene            complement(113460..113708)
                     /locus_tag="NODE_12_length_310542_cov_175.846709_117"
     CDS             complement(113460..113708)
                     /product="hypothetical protein"
                     /codon_start=1
                     /transl_table=11
                     /translation="MTNARKIKEAIKRDIDSMTTAQLFAFCNLFEDARQYGISLNDTT
                     FYTCDRCRREHNGCLREKNEDAKDVCFELFKKYAEAET*"
     gene            complement(113705..114106)
                     /locus_tag="NODE_12_length_310542_cov_175.846709_118"
     CDS             complement(113705..114106)
                     /product="Putative uncharacterized protein n=1 Tax
                     =Eubacterium rectale M104/1 RepID=D4JQC6_9FIRM"
                     /codon_start=1
                     /transl_table=11
                     /translation="MGEERKTGETKSMVFEVLEDIDVWCFAPEEKLKLIGIYLDSTAP
                     KINYMSMFEFIAARKVKFFPNGVTELGETFVKNIVREELKGNKYMLSYDEFLDCMREC
                     DPDGAAEIEQKGFAGCSQWRSTIELKVERRA*"
                     /db_xref="UniRef100_D4JQC6"
                     /db_xref="era:ERE_35600"
                     /db_xref="D4JQC6_9FIRM"
     gene            114618..115115
                     /locus_tag="NODE_12_length_310542_cov_175.846709_119"
     CDS             114618..115115
                     /product="Putative uncharacterized protein n=1 Tax
                     =Eubacterium rectale M104/1 RepID=D4JPQ7_9FIRM"
                     /codon_start=1
                     /transl_table=11
                     /translation="MRKIEVIFSQADKELAEKLRCRHEKLADKYLALNHVFTIIAGIA
                     LIAGIVLGVIILHSSSLIFAGIISLLISYVFQMMHNNCFIDALRYQFMFEHMQEISKY
                     GNSLELSVSRTCPNTVTYNLPNCRCRYIEAINNIPTDCDVIITVKENVDAKNRISLDW
                     YAKTV*"
                     /db_xref="UniRef100_D4JPQ7"
                     /db_xref="era:ERE_33260"
                     /db_xref="D4JPQ7_9FIRM"
     gene            115130..115324
                     /locus_tag="NODE_12_length_310542_cov_175.846709_120"
     CDS             115130..115324
                     /product="Putative uncharacterized protein n=1 Tax
                     =Eubacterium rectale M104/1 RepID=D4JPQ8_9FIRM"
                     /codon_start=1
                     /transl_table=11
                     /translation="MKKSSANMWHTALLLLAFSMISLAATPFSFAAIGQTAPTLSLMS
                     AACAAGMAVETMKKEGKNNE*"
                     /db_xref="UniRef100_D4JPQ8"
                     /db_xref="era:ERE_33270"
                     /db_xref="D4JPQ8_9FIRM"
     gene            115317..115688
                     /locus_tag="NODE_12_length_310542_cov_175.846709_121"
     CDS             115317..115688
                     /product="Uncharacterized protein n=1 Tax=Ruminococcus sp.
                     CAG:9 RepID=R7CRT6_9FIRM"
                     /codon_start=1
                     /transl_table=11
                     /translation="MNKIKKTAVFVLLTILLMFSLAGCTKPAKVESTEDSTVQVKIVD
                     EYYRDSYMTSIHNVKSFRYTPCLTVYQISVEYNGKQYYLTDKESYELYHDKIGETADA
                     LLRTTKWDNGNVTYDIIGLAK*"
                     /db_xref="UniRef100_R7CRT6"
                     /db_xref="R7CRT6_9FIRM"
     gene            116160..116708
                     /locus_tag="NODE_12_length_310542_cov_175.846709_122"
     CDS             116160..116708
                     /product="Putative uncharacterized protein n=1 Tax
                     =Eubacterium rectale M104/1 RepID=D4JPR0_9FIRM"
                     /codon_start=1
                     /transl_table=11
                     /translation="MKIKFDLDDNFNLNSEEIKKRALNLDSKCNKIFFPILLWLLAAL
                     IVIYFAILGKPVNSSNKTLAVIFIVSLLLCLIFIFCYCNDWSNYTHCMLECDFIKNLL
                     SSTEDDGFVHTDNIIIRYRDCKNQLYIGKFDNNGVLKYSSDKISINKLYEHDKDYWLI
                     KGYLNDKGLYQFDTYKPVNISF*"
                     /db_xref="UniRef100_D4JPR0"
                     /db_xref="era:ERE_33290"
                     /db_xref="D4JPR0_9FIRM"
     gene            116741..117142
                     /locus_tag="NODE_12_length_310542_cov_175.846709_123"
     CDS             116741..117142
                     /product="Putative uncharacterized protein n=1 Tax
                     =Eubacterium rectale M104/1 RepID=D4JPR1_9FIRM"
                     /codon_start=1
                     /transl_table=11
                     /translation="MININDIKIGQKVWFKESWAERIVCGFVNEITKHSDNENYIIEI
                     KGKSYLEDSFIGTIHRSPDNLFVTKEEAVAAAKKESQEWVDDYKKEITDIASLVAFPL
                     SHTFYAEEYTDYEAIKAYKERARELGFKIPD*"
                     /db_xref="UniRef100_D4JPR1"
                     /db_xref="era:ERE_33300"
                     /db_xref="D4JPR1_9FIRM"
     gene            117156..117554
                     /locus_tag="NODE_12_length_310542_cov_175.846709_124"
     CDS             117156..117554
                     /product="Putative uncharacterized protein n=1 Tax
                     =Eubacterium rectale M104/1 RepID=D4JPR2_9FIRM"
                     /codon_start=1
                     /transl_table=11
                     /translation="MMNLSFVIIDIISGLILTFLIGIICYKSYDNLMRNHWIPQTIIS
                     GLIIIPLLACIGKIDDTNSNIKKSIKNTITTNYDNVLNYHNEKDNKSFVSGDVKYTFD
                     YDNKEKTLIILNGSSVNATFVNGVKQKTDK*"
                     /db_xref="UniRef100_D4JPR2"
                     /db_xref="era:ERE_33310"
                     /db_xref="D4JPR2_9FIRM"
     gene            117626..118018
                     /locus_tag="NODE_12_length_310542_cov_175.846709_125"
     CDS             117626..118018
                     /product="Putative uncharacterized protein n=1 Tax
                     =Eubacterium rectale M104/1 RepID=D4JPR3_9FIRM"
                     /codon_start=1
                     /transl_table=11
                     /translation="MGTYTIISLAIGFIIILFFGWMMYVHYTNDDLEHWVPPTLIVGV
                     LVMMLFVSIGYGADKSEKLYREIKNTITSNYDDVTNYHDDDQQSFVSGGIRYTFDYNK
                     SQKTLTVFTNTSVVDATFVDGVRQKDSK*"
                     /db_xref="UniRef100_D4JPR3"
                     /db_xref="era:ERE_33320"
                     /db_xref="D4JPR3_9FIRM"
     gene            118178..118456
                     /locus_tag="NODE_12_length_310542_cov_175.846709_126"
     CDS             118178..118456
                     /product="Putative uncharacterized protein n=1 Tax
                     =Eubacterium rectale M104/1 RepID=D4JPR5_9FIRM"
                     /codon_start=1
                     /transl_table=11
                     /translation="MTVGEVKNMFKDQYADVEYYKNVFNCTHQIDFNLEHCTGVDACE
                     INDDMEAVSYQLADEDTYNKTVLANSEIAADFGDWYENKDAKVLCILL*"
                     /db_xref="UniRef100_D4JPR5"
                     /db_xref="era:ERE_33340"
                     /db_xref="D4JPR5_9FIRM"
     gene            118482..118688
                     /locus_tag="NODE_12_length_310542_cov_175.846709_127"
     CDS             118482..118688
                     /product="Putative uncharacterized protein n=1 Tax
                     =Eubacterium rectale M104/1 RepID=D4JPR6_9FIRM"
                     /codon_start=1
                     /transl_table=11
                     /translation="MDKNTIACCANCKHCLEYPRGNRYGDIDYMCAINGYFMHSINKD
                     ISKIKHFTPGGRELECRYERKKTI*"
                     /db_xref="UniRef100_D4JPR6"
                     /db_xref="era:ERE_33350"
                     /db_xref="D4JPR6_9FIRM"
     gene            118685..119080
                     /locus_tag="NODE_12_length_310542_cov_175.846709_128"
     CDS             118685..119080
                     /product="Putative uncharacterized protein n=1 Tax
                     =Eubacterium rectale M104/1 RepID=D4JPR8_9FIRM"
                     /codon_start=1
                     /transl_table=11
                     /translation="MIGISTICSIIIGLIIIVLFGRIFYTMYDETTIVHWIPQTIIAG
                     VIVISLVACVGIVDYNDTKVEKSIENTITANYDNIINYHNDENNKTFISSNSKYTFEY
                     NEDTKTLVVLKGSGVDAVFVDGVKQKGEK*"
                     /db_xref="UniRef100_D4JPR8"
                     /db_xref="era:ERE_33370"
                     /db_xref="D4JPR8_9FIRM"
     gene            119082..119489
                     /locus_tag="NODE_12_length_310542_cov_175.846709_129"
     CDS             119082..119489
                     /product="Putative uncharacterized protein n=1 Tax
                     =Eubacterium rectale M104/1 RepID=D4JPR8_9FIRM"
                     /codon_start=1
                     /transl_table=11
                     /translation="MGLNYVVIDIIFGIILTFFVGVGCYKAYYNSTSDRWIDHWIPQT
                     IISGLIIISISVGLGIIDDTNMRIEKSIKNTITANYDDVLNYHNEDDNKTFASGDSRY
                     TFDYDKKTKTLIVFTGSKIDAVFVDGVKQKTNN*"
                     /db_xref="UniRef100_D4JPR8"
                     /db_xref="era:ERE_33370"
                     /db_xref="D4JPR8_9FIRM"
     gene            119511..120230
                     /locus_tag="NODE_12_length_310542_cov_175.846709_130"
     CDS             119511..120230
                     /product="Putative uncharacterized protein n=1 Tax
                     =Eubacterium rectale M104/1 RepID=D4JPR9_9FIRM"
                     /codon_start=1
                     /transl_table=11
                     /translation="MNYMTIGLFIGLGFAVFTAVKLFSQGYEPGACIIASIIIGIVFC
                     PRLGLVGHWIDADEKINTTIKTTINVNYDDVVNFHNGYTNKSFVSNGSKYTFDYDEET
                     KTLTVFTDTSPSVDAIFVDGVKQDNQKTSDKTDKKKDCVSYKTDDADKTDADKINSKP
                     DITSSSSTASSTAVSLQQKIQDKIQSRYNDAVITGFDTIKMSGTFSCDNVQYSFQWKG
                     DTLKVINADDADDVTYYKVVQ*"
                     /db_xref="UniRef100_D4JPR9"
                     /db_xref="era:ERE_33380"
                     /db_xref="D4JPR9_9FIRM"
     gene            120292..120696
                     /locus_tag="NODE_12_length_310542_cov_175.846709_131"
     CDS             120292..120696
                     /product="Putative uncharacterized protein n=1 Tax
                     =Eubacterium rectale M104/1 RepID=D4JPS1_9FIRM"
                     /codon_start=1
                     /transl_table=11
                     /translation="MLTQSERAQIFAMRLAQALNDAKLTVLDINISPMYLKGEILPPL
                     NEIIRIANKLDVTAEWLSGLDYVYQKKENEKENDDELMTKCRIIIRQFVDDISETINQ
                     SDTDTLAADDIKLLELITACRNKLADVYNKNR*"
                     /db_xref="UniRef100_D4JPS1"
                     /db_xref="era:ERE_33420"
                     /db_xref="D4JPS1_9FIRM"
     gene            120752..121390
                     /locus_tag="NODE_12_length_310542_cov_175.846709_132"
     CDS             120752..121390
                     /product="hypothetical protein"
                     /codon_start=1
                     /transl_table=11
                     /translation="MQNNIEIKKLATEKLNNEPLETQFRFSEFEHIKMLEFINEKIRK
                     TKLKPLIITTIILSIITIIVMSIAYLLLSKRFCIILISIFTILFLLDIYQFKKFKRLF
                     KTIDKSSKEIADKIALLWGSDIPDDKIPVKIEFNDIVDDDFTGPRIKVIINDILIPEC
                     RVDIQYHNTEWITISDTLDVDTRKDIFFYKIILHLPKEFRERTEKICIEKEN*"
     gene            121395..121601
                     /locus_tag="NODE_12_length_310542_cov_175.846709_133"
     CDS             121395..121601
                     /product="Putative uncharacterized protein n=1 Tax
                     =Eubacterium rectale M104/1 RepID=D4JPS3_9FIRM"
                     /codon_start=1
                     /transl_table=11
                     /translation="MDIRRPSTIIFAVMALIVSPITLGIVCFVSEGNDLYMTYTAYIL
                     VGIAGIIVLIRGINDWKRGKYHDN*"
                     /db_xref="UniRef100_D4JPS3"
                     /db_xref="era:ERE_33440"
                     /db_xref="D4JPS3_9FIRM"
     gene            121591..121893
                     /locus_tag="NODE_12_length_310542_cov_175.846709_134"
     CDS             121591..121893
                     /product="Putative uncharacterized protein n=1 Tax
                     =Eubacterium rectale M104/1 RepID=D4JPS4_9FIRM"
                     /codon_start=1
                     /transl_table=11
                     /translation="MTIEKILKAVSEKLKNAPVNTDYADSLLLIKNALEKQRMCEWTK
                     GKNALGKSACETTALLGKTVWIIMLTNIISQGKTVYHIKEAICTKYSIGMHGEVTM*"
                     /db_xref="UniRef100_D4JPS4"
                     /db_xref="era:ERE_33450"
                     /db_xref="D4JPS4_9FIRM"
     gene            complement(122002..123327)
                     /locus_tag="NODE_12_length_310542_cov_175.846709_135"
     CDS             complement(122002..123327)
                     /product="Transposase, IS605 OrfB family n=1 Tax
                     =Ruminococcus albus (strain ATCC 27210 / DSM 20455 / JCM
                     14654 / NCDO 2250 / 7) RepID=E6UJI5_RUMA7"
                     /codon_start=1
                     /transl_table=11
                     /translation="MKMYTTYSVKIKHYNSIFKETVAIYRHAVDYILNVCLENWEEIS
                     SLEGRNKLVYVERLVHATKDNPAPAYGFDSKFYKMPSYMRRGAINEAIGKVSSYKSNL
                     VNWEEKPNGRKPSCPKTGCIFPSMYRAVMYNQTGNYTAQVKVYTRNTWDWINIGLRKS
                     DMDYIARHCHDRKQCAPTLQKRGHEWFLDFPFEEKCTLNNTSVFDRTIVAVDLGINTA
                     ATVSIIQSDGTILGRHFCKLPEETDRLMHSVNRVKKAQQNGNYKTPRLWAKVKGINHD
                     ISVKTAEFIIETAVSYNADVIVFEHLDKTGRVRGSKKQRIKLWRSQEVQSVVANRAHR
                     LGMRISRVCAWGTSALAYDGSGRVLRGKNAGFNTFEICRFPNGKVYNCDLSASYNIGA
                     RYFIREIMKSMDESLWLLIEAKIPQCSKRSTCTFTTLINLNAELMSMAA*"
                     /db_xref="UniRef100_E6UJI5"
                     /db_xref="ral:Rumal_3371"
                     /db_xref="E6UJI5_RUMA7"
     gene            complement(123345..123779)
                     /locus_tag="NODE_12_length_310542_cov_175.846709_136"
     CDS             complement(123345..123779)
                     /product="transposase n=1 Tax=Butyrivibrio fibrisolvens
                     RepID=UPI0003B3F733"
                     /codon_start=1
                     /transl_table=11
                     /translation="MNMNKDVYFSIPSDVTHGRGYVYSLQYHIVWVTKYRKPVFTGKI
                     ESDVREYLNETLKTLDMDVIAMEVMPDHIHLLVNCKPQLRLSDAIKILKGNTARWLFL
                     SHPEIKNQLWGGRLWNPSYFVATVSDRSLKQVTEYINSQNTK*"
                     /db_xref="UniRef100_UPI0003B3F733"
                     /db_xref="bpb:bpr_II399"
                     /db_xref="E0S4K4_BUTPB"
                     /db_xref="UPI0003B3F733"
     gene            124072..124491
                     /locus_tag="NODE_12_length_310542_cov_175.846709_137"
     CDS             124072..124491
                     /product="hypothetical protein"
                     /codon_start=1
                     /transl_table=11
                     /translation="MNENFIDLMKNAGKSIYQISGETGIPYTTLSELVNEKVNINKCA
                     AGMVHKLTLYLKCSIEDILNREPLIANKSGTYRKIKYKWVPTENGTVTLNIKDGQTKK
                     IIDESKCDQARFYQTFDNMTELIIDYYITQKEVDANL*"
     gene            124675..126693
                     /locus_tag="NODE_12_length_310542_cov_175.846709_138"
     CDS             124675..126693
                     /product="Uncharacterized protein n=1 Tax=Bacillus
                     amyloliquefaciens subsp. plantarum UCMB5033
                     RepID=S6FSU8_BACAM"
                     /codon_start=1
                     /transl_table=11
                     /translation="MKIQDKLDLWVKLTNVDPTKEQKSYTINMSGRLSDFDIKRMNDK
                     IKEALKYDATGIFADAYLSEYFEKFIADKSFSVKEMLANPETESFLADARLLQDALIE
                     SDSANMIKSDAEKAMNFYGMSAEELSLSDIIEIRTSAERCMNGKLSTLQFSSGTPSES
                     GFKMSKDIYMYRDIDAMLYCAADNVLDGVSLGYIRDEESLTDSYFAFIIKNGRNLYLL
                     TDKPKYKHPLMSSYRRSRCPGRDMSRRIENNMFPYDSIANIDTSDLWGSGRYGTKETD
                     NKNALEIIENLRIKIGTFENMEKCEAFWTVLMISMIKDKFFKEVPQYELSYTGSMIQT
                     NKIEASEYALAIRNALPAMKLHDIASIDDTADCGCENEYTVLNYIVDRYKDHVDKDLL
                     NVIADTDEYALIDKKYTYNDGLLSSDVIHPVKAFDLSTACGTKEEIEADQKWMARYNY
                     AAQIQKLAEDDYEQHRQSVSLTVGNKIIPRTREICKSFVKGELSNCTRKQTFSIWYNG
                     NTGADYKFGYNCYSNKSDMKCTFSGKAPSVALVIEPKNVDELAFVCGCKKEELPEQIQ
                     HWKKGTRYCGNQLLYRLDPMSFKVSDPFQKMTFKIVILLSKKEYLNICDEAGVKRDKF
                     WELEKPSCFRYNRFEDNDTCCGRNTYDPEAKCLVSLKKCRKCKFFKQQ*"
                     /db_xref="UniRef100_S6FSU8"
                     /db_xref="bama:RBAU_2107"
                     /db_xref="33388693"
                     /db_xref="S6FSU8_BACAM"
     gene            complement(126959..127963)
                     /locus_tag="NODE_12_length_310542_cov_175.846709_139"
     CDS             complement(126959..127963)
                     /product="HD-GYP domain n=1 Tax=Eubacterium rectale M104/1
                     RepID=D4JPS8_9FIRM"
                     /codon_start=1
                     /transl_table=11
                     /translation="MRYIKIKDLQPGMILAQPLLNKRGDVFLARNVSVSRFMVQRIKE
                     EQYRGAYVYDKLSKGINPKNQLPADVQLKAMCALKDMDIDRCAYLSGEILDSLKHADN
                     ISMNINSLAAYDSPTYTHSLNVAMYAGTFGLLYGMEYERVKKLIAAALLHDIGKTKVP
                     EDILNKPGRLSEEEFAEIKKHPQYGYNMLKDMVSISPLVRVPILEHHENYDGSGYPRG
                     LVDKETHIFSKIIHICDVYDAMLSRRCYKDAINPGEVIDFITAHRNIMFNGELVDFFM
                     QSLIPYPEGMLVKLSDGRTAVVASQNKGFPQSPIVRDMRGNVVDLIHEKNVKIMHIEV
                     *"
                     /db_xref="UniRef100_D4JPS8"
                     /db_xref="era:ERE_33490"
                     /db_xref="D4JPS8_9FIRM"
     gene            complement(128431..129060)
                     /locus_tag="NODE_12_length_310542_cov_175.846709_140"
     CDS             complement(128431..129060)
                     /product="Putative uncharacterized protein n=1 Tax
                     =Eubacterium rectale M104/1 RepID=D4JPY1_9FIRM"
                     /codon_start=1
                     /transl_table=11
                     /translation="MIITRRVEDTTLNVHVDDIQFEKIQRKSRKYKKSNELMKKVCEK
                     AYHIMNYDDDLELVLSIWFLFIFVVTFAAIMYFATIAHFHKIMSMVLLIAIILGGTIL
                     YFGIISYFEHWFFNYGYYLAEEALKDLLNENIVLGFRDSDKDVIDIKYIKGVDPDEKL
                     LERHYAYSELGVDTLQFWFVSHENIHKTYDFMLITGKRGKFWFDLMDKK*"
                     /db_xref="UniRef100_D4JPY1"
                     /db_xref="era:ERE_34040"
                     /db_xref="D4JPY1_9FIRM"
     gene            complement(129112..129807)
                     /locus_tag="NODE_12_length_310542_cov_175.846709_141"
     CDS             complement(129112..129807)
                     /product="Putative uncharacterized protein n=1 Tax
                     =Eubacterium rectale M104/1 RepID=D4JPY2_9FIRM"
                     /codon_start=1
                     /transl_table=11
                     /translation="MLQKYLQLFERAFEKLTSLGGSNSTWSDYFTTVGTEFLVLLLGI
                     VYIAAILAIIFIPIFGNRKVVQKIAKNDAYKKAQKLGTKWYEFRKRIRDIIVDIETNG
                     YKYTSGPDLDGEFSGYKYDADLDAELKNALNEHNITKYTSFVKNETNDKKKKFDKKAI
                     NEMMKEQHLDWLSWNENKGDWTACGDFKELGKIDDYGKLCRKFFAKCIAACSAIMIVY
                     AIFVIPLVLMLFK*"
                     /db_xref="UniRef100_D4JPY2"
                     /db_xref="era:ERE_34050"
                     /db_xref="D4JPY2_9FIRM"
     gene            complement(129831..130451)
                     /locus_tag="NODE_12_length_310542_cov_175.846709_142"
     CDS             complement(129831..130451)
                     /product="Putative uncharacterized protein n=1 Tax
                     =Eubacterium rectale M104/1 RepID=D4JPY3_9FIRM"
                     /codon_start=1
                     /transl_table=11
                     /translation="MAKKTDNNAAFLEKFKECEQLIRQTYGDDKNFKWFEDKMKDNGE
                     DQMSQKMYVCRVLRNYMSHNPDGGFFIDISDAMADFLDDVKTKISGDIKICKDEMSVV
                     RKFYTLHSTVSAIAVVLNKIPAVPIVDEDKNIIAFCTDETIRYAVSNGAKAADEIALY
                     KMNQPASEVVAAVDGTYDSAREKAEAMNKKIIFVDDRRLRGIINLK*"
                     /db_xref="UniRef100_D4JPY3"
                     /db_xref="era:ERE_34060"
                     /db_xref="D4JPY3_9FIRM"
     gene            complement(130455..130631)
                     /locus_tag="NODE_12_length_310542_cov_175.846709_143"
     CDS             complement(130455..130631)
                     /product="Putative uncharacterized protein n=1 Tax
                     =Eubacterium rectale M104/1 RepID=D4JPY4_9FIRM"
                     /codon_start=1
                     /transl_table=11
                     /translation="MDVYIDPNKNCWFDENDNNILSIDGVISKLVFSNNSDDTGVIKY
                     SINDKIIYAEESED*"
                     /db_xref="UniRef100_D4JPY4"
                     /db_xref="era:ERE_34070"
                     /db_xref="D4JPY4_9FIRM"
     gene            complement(130901..132421)
                     /locus_tag="NODE_12_length_310542_cov_175.846709_144"
     CDS             complement(130901..132421)
                     /product="Probable transposase n=1 Tax=Coprococcus catus
                     GD/7 RepID=D4J975_9FIRM"
                     /codon_start=1
                     /transl_table=11
                     /translation="MHTVQLILRPTEYEKAVINKRFHAVSHIHNVCVKHTRKLLMQLD
                     HDNEYQSWRSEYCKLLKQKELSKADRTRRLELSKQMSSRRQEISLSKWALQSYIKVCG
                     KRYRGLISSQQVQAEAANVWAGVEKCLFSKGKDIHFKKFMDFDTIGGKSNLNGARLNT
                     DTMTVSWLGFKLKCYLPKKASDRDYVLESLNHKISYCTIKRMMFSNGLRYYLVVTLDG
                     DAPHRERKVRTGIMGIDPGVSTMAVVSDTDCILEELAPDADVYEKQIHKLEQHMDISK
                     RISNPDNFNPDGTVKKRKDCKPWVFSNSYKAARRKRKTLYRKKSAYILHSHRNLCNRL
                     LENADSFIVERMDYAALAKRSSKTERQDKPTDVIQKDGTVKAVNKFKRKKRFGGSINR
                     RSPSRFLSELKRKAENSGGAYAEVNTQTFKASQYNHVTDECVKVPLSQRFKFIGNDSV
                     QRDLYSAFLIKNTDSTFEHPDRDKCIYEFENFVAVHNETINYMKESKISMKLCFGF*"
                     /db_xref="UniRef100_D4J975"
                     /db_xref="cct:CC1_22000"
                     /db_xref="D4J975_9FIRM"
     gene            complement(132576..133220)
                     /locus_tag="NODE_12_length_310542_cov_175.846709_145"
     CDS             complement(132576..133220)
                     /product="Putative uncharacterized protein n=1 Tax
                     =Eubacterium rectale M104/1 RepID=D4JPY8_9FIRM"
                     /codon_start=1
                     /transl_table=11
                     /translation="MSMIEKFKNHKTAYLLKITGYVPEYKNISEVNIVSVGRKYVTVA
                     NNAKFAELEHEENYLKEQTNCGWPRYLFAEKQDALDYVEKKQLAAWLTNFVNFKNDTS
                     LKSLKCETLRRVKSIIENDLKVEKKEDIKAEGQDLWSMYRRGDIVFPSAVQRYFGVTK
                     QTAIEMCERQISDRKCIAVYFVKCPECQELSRKYYNREDIPVSDDMIVKYYEWQ*"
                     /db_xref="UniRef100_D4JPY8"
                     /db_xref="era:ERE_34120"
                     /db_xref="D4JPY8_9FIRM"
     gene            complement(133354..133728)
                     /locus_tag="NODE_12_length_310542_cov_175.846709_146"
     CDS             complement(133354..133728)
                     /product="Putative uncharacterized protein n=1 Tax
                     =Eubacterium rectale M104/1 RepID=D4JPN0_9FIRM"
                     /codon_start=1
                     /transl_table=11
                     /translation="MSIELLLKDFDRLEALAKKADESLHIGKTAIQKDYAVAKMLDEN
                     IGAVTDISHDLGLYSATEEKVVVKFEVDGREESCELFVDAKNFHIYNEFDYLIEGHLS
                     EDESDYIFSVYVPEKIENGGNL*"
                     /db_xref="UniRef100_D4JPN0"
                     /db_xref="era:ERE_32980"
                     /db_xref="D4JPN0_9FIRM"
     gene            complement(133945..134622)
                     /locus_tag="NODE_12_length_310542_cov_175.846709_147"
     CDS             complement(133945..134622)
                     /product="hypothetical protein"
                     /codon_start=1
                     /transl_table=11
                     /translation="MANTYYVKLDKISGSDVKLLTGATVKPADKVMVLLQEGVSFSAD
                     ELMALNGISASIEFIRLESEADLYFYLGMNYKANDKSVFLSGINIPENILKAMNAGTE
                     KKKRAPKKKQESKPAKHEYMNPPEKDSAGGEDEEEKADNDKIEWMRDGSEKYFSDNCG
                     VPEDMKERDKILDFAAKAFSRHFKVSEAINEISQKYGDDIAEYFKKSASALVLAFDKA
                     ALKQVDV*"
     gene            complement(134659..135156)
                     /locus_tag="NODE_12_length_310542_cov_175.846709_148"
     CDS             complement(134659..135156)
                     /product="dut; deoxyuridine 5'-triphosphate
                     nucleotidohydrolase (EC:3.6.1.23)"
                     /codon_start=1
                     /transl_table=11
                     /translation="MSDNQKVILTRLEDNGEYNPNSQEIKIKYFDAEAKELKLIGGKS
                     DWIDLRAAEKVELKAGESSKIPLGVAMLLPDGFEAHIAPRSSTFKNWGILQTNSVGVI
                     DSSYCGDNDEWAMPVYATRDTTIEKGDRVCQFRLMEKQPVVNFKRVDKLNTPDRGGFG
                     STGKN*"
                     /db_xref="ova:OBV_46300"
                     /db_xref="UniRef100_R9KKU9"
                     /db_xref="R9KKU9_9FIRM"
                     /db_xref="3.6.1.23"
     gene            complement(135176..135682)
                     /locus_tag="NODE_12_length_310542_cov_175.846709_149"
     CDS             complement(135176..135682)
                     /product="hypothetical protein"
                     /codon_start=1
                     /transl_table=11
                     /translation="LSRRIKGAHVITPAKRQIGRIMAYTVSILSLLILACEIPIFISG
                     RYYLMPLPVITFIAMDVVSKKLFAWYRMEEFKIIRPNNGKSYLQFNYYDALSTNDSWI
                     KVYKVLGVERYDIKGEDCIVSCSDATVQSPPMKPKNVKKIKIYDVDDDVIEMIQSIQN
                     AEQKGETA*"
     gene            complement(135744..136739)
                     /locus_tag="NODE_12_length_310542_cov_175.846709_150"
     CDS             complement(135744..136739)
                     /product="Holliday junction ATP-dependent DNA helicase
                     RuvB {ECO:0000256|HAMAP-Rule:MF_00016}; EC=3.6.4.12
                     {ECO:0000256|HAMAP-Rule:MF_00016};;  TaxID=1484479
                     species="Bacteria; Firmicutes; Bacilli; Bacillales;
                     Bacillales Family XII. Incertae Sedis; Exiguobacterium.;"
                     source="Exiguobacterium sp. AB2.;""
                     /codon_start=1
                     /transl_table=11
                     /translation="MRKIKTDIDEKIQEDKEKSSLRPADFSSYIGQKKICESLHIAIQ
                     SAKNRKEPVPHILLYGPPGLGKTTLANIVANEMCAQIVTTVGSNIEKPADVASLLNSV
                     SENCIVFIDEIHRINRIAEECLYSAMEDGFISITIGSAEQAKTIRLTLPKFTLIGATT
                     RPGMLSSPLRDRFIYQYKLEYYKDDELAAIASKTSEKLGVKLNEEMCGMVADVSRGTP
                     RLVNKYCILLRDFVASGKVKDIDKNIMDAVFKLSGVHENGLSDADITLLKALYIAKKP
                     VGLSTLSHIMGEDEQSVEDMIEPYLLYRQFIIKTPRGRELTEQAKSYIESHMLRK*"
                     /db_xref="A0A069EZJ3_9BACL"
                     /db_xref="UniRef100_C4L523"
                     /db_xref="eat:EAT1b_2692"
                     /db_xref="RUVB_EXISA"
                     /db_xref="3.6.4.12"
     gene            complement(136848..137132)
                     /locus_tag="NODE_12_length_310542_cov_175.846709_151"
     CDS             complement(136848..137132)
                     /product="hypothetical protein"
                     /codon_start=1
                     /transl_table=11
                     /translation="MVVKSYGGPFEGFLLQREPGLDTQAKDFLKVNMLSFMLENSIKT
                     DFEEVKRNKKSVTFYNNVTGRYYSLSLKDIEDFWNDVPVVMTGVKRIGVG*"
     gene            complement(137145..138428)
                     /locus_tag="NODE_12_length_310542_cov_175.846709_152"
     CDS             complement(137145..138428)
                     /product="hypothetical protein"
                     /codon_start=1
                     /transl_table=11
                     /translation="MERINRDTHEVSGTDLEGFKEAVKKMSAITHCRRINAKDLAFIH
                     YTGKEHNGQYVISDLSRTALKRPSQTISGLSPSYTDEEAMRENKTTTRLLAIAEAKDG
                     SEDLLHISSYGLPSLLQSIYLSGAAAFDNNSYYRNAFLASVFYQKKAAAGLSLITRKT
                     CDNDEKIYYVGLSRYRYVPQADLLIPVLDRIAKDAVLGQMDVVSWSVDHALSQIYLEF
                     PDAAKEIAESYKLPHEAMPGLMLQTSDIGRSSFIAQATMRINNHLVRLETVSVSHNNK
                     KGVDVDEYINEFVDKVDTELFANIKKIPEQLCELMTMSISPAVIATDDDRENNYIAVT
                     DILKESINKTFKKFSGSKKKVIFESLSEEIISCMSYTAYDIAEMIMAVPDRVHVDAVT
                     AVTVNREAAKAPEVVKSVTKKYIKEAEKDFMDLSA*"
     gene            complement(138475..138693)
                     /locus_tag="NODE_12_length_310542_cov_175.846709_153"
     CDS             complement(138475..138693)
                     /product="hypothetical protein"
                     /codon_start=1
                     /transl_table=11
                     /translation="MKTARNNLLSVELMKTVNLLRKNRVLTAENGAFIVSSFQEGNYT
                     PLKNLMAVIPDGYVTVRSTLTRLLEQVE*"
     gene            138879..139103
                     /locus_tag="NODE_12_length_310542_cov_175.846709_154"
     CDS             138879..139103
                     /product="Putative uncharacterized protein n=1 Tax
                     =Eubacterium rectale M104/1 RepID=D4JQ60_9FIRM"
                     /codon_start=1
                     /transl_table=11
                     /translation="MMKKKLMSSLSVAALAAVIYANAYVPPKDIPQPDFRGFAKACAV
                     QEMIVSSLHNADYITSTHPNTGFLDANNEH*"
                     /db_xref="UniRef100_D4JQ60"
                     /db_xref="era:ERE_34890"
                     /db_xref="D4JQ60_9FIRM"
     gene            139131..139808
                     /locus_tag="NODE_12_length_310542_cov_175.846709_155"
     CDS             139131..139808
                     /product="Putative uncharacterized protein n=1 Tax
                     =Eubacterium rectale M104/1 RepID=D4JQ60_9FIRM"
                     /codon_start=1
                     /transl_table=11
                     /translation="MVTEAVSPQAIEWSGPVLYANNYCQVYADKEMTQPLFTLNYNDA
                     AQVSGMVSTSEIQVTVNDQTGYIPLSSFSDNAEVPVTDLIPFYPSYHGQKTYMDYRKI
                     TSTGTYEYKLQNTVAYTNDDDGIRMINGRYCIAIGTAFGTRIGQYIDLVLENGTVIHC
                     VMGDTKSDAHTDPEHVFTVASGCCSEFIVETEKLNGVARSGDISNAHPEWKSAVSKIM
                     VYNKFVE*"
                     /db_xref="UniRef100_D4JQ60"
                     /db_xref="era:ERE_34890"
                     /db_xref="D4JQ60_9FIRM"
     gene            complement(139841..140056)
                     /locus_tag="NODE_12_length_310542_cov_175.846709_156"
     CDS             complement(139841..140056)
                     /product="hypothetical protein"
                     /codon_start=1
                     /transl_table=11
                     /translation="MKKKVQTKEEPSIQEYNEKKEEKELMVEKLKRKGIGVVFQNNTP
                     MFNVKSKDDIKLVEESMRPFGSFGYRY*"
     gene            complement(140053..140958)
                     /locus_tag="NODE_12_length_310542_cov_175.846709_157"
     CDS             complement(140053..140958)
                     /product="hypothetical protein"
                     /codon_start=1
                     /transl_table=11
                     /translation="MSDIDTFEQFCVDNEFSRQANRIIEQRSNMAFLDAEFNDGEVCS
                     VGIVIMSPDNKELTNMYSIIKPIEHDFMPSRLRKLTGLDFNVLVNEGQDFHKVCHDIN
                     NLVRQYKVKNIYTWGSDDKNVFELTKKVYIKNNDAVNVTAAFEFFSMFKSIDDAISSY
                     LVSTNEPISLNSLAYICGAANVCEHNALEDARCLMNCIACVRQEKVDQFLVDEYKSYN
                     KKRNKYKRSRRASATAKLVPQTKDGNFEKIIVPDSMKILYMTDPSVKAYVDDGVELGL
                     LDGRFDEYHKGVVRFDEYMKGGKFL*"
     gene            complement(141075..142430)
                     /locus_tag="NODE_12_length_310542_cov_175.846709_158"
     CDS             complement(141075..142430)
                     /product="hypothetical protein n=1 Tax=Butyrivibrio sp.
                     NC2007 RepID=UPI0003B687D2"
                     /codon_start=1
                     /transl_table=11
                     /translation="MGKTVYTDDDLILKKSNALLNAKFKASDMENDIMNIAMTRIESA
                     KINDKDFLVARLYPADINTFVHKGKNIYRELKTAAKLLTGHTMLIETPDAENNGGSFH
                     AFAIITDVSYSSESGVLEIRFSEHLRTHLFDLTSHYATENIALITMLKGYAKRIYEIL
                     NEHKYKIKTAPDGVYSVVYRLNEFRFMIGLANIDESGVQRYIARNDAVDWDELYDSIA
                     KEKIYPIWQKLKEKILIPAQKELKEKADICFEFEGLREGRSIKKIRFDIMKNTPSVKW
                     TSQAKALRKNLESKSSDEYKQTICATNNSYKELYEEFLGHNQLTVDDIDVLMKKADYD
                     EECVRTAIKMADRQDNITNYMGWLVSCIERGYASPIEVIEGDAKKAERVKEVREEYEE
                     NREDVATRAWNKIKQKDDYPEFVESMKSKGILEESFDIVFTPEEMTKFYTEWKIKKRA
                     F*"
                     /db_xref="UniRef100_UPI0003B687D2"
                     /db_xref="B1BVH8_CLOPF"
                     /db_xref="cpas:Clopa_4913"
                     /db_xref="UPI0003B687D2"
     gene            144036..145859
                     /locus_tag="NODE_12_length_310542_cov_175.846709_159"
     CDS             144036..145859
                     /product="Putative uncharacterized protein n=1 Tax
                     =Eubacterium rectale M104/1 RepID=D4JQ33_9FIRM"
                     /codon_start=1
                     /transl_table=11
                     /translation="MSKFTETTQLNEKFYTQYYNDNDTLSVSRACFAKDYFKNWMRPA
                     RTINNMPVYHDEDMFFSINPMKRGATNRNQKNVDSLNWCFADLDVFHKNSKFAKMSAE
                     EVYAYIKMMFYDEIPNPTVVIFSGRGFYLLWKLVSGRNTDAKNKVSINAAKRWKRINK
                     NLNNKLKDFYADEGIAGDTARILRVPGSFNTKCKMQVNVIYSNPDFSYTLDEIDIFMR
                     GRKDASDRQFQLIDNMQDFFGDNTPVTYKREIEKYIKNNYIKYRHAKYGKASEKQLEF
                     CRDLAKQNSIPLPKNTKYYHEADKFIRKYYTPDKSNEGNESQQATFFYDSALENDGAE
                     YLTENINDPYFKMYKKRAALIKQHVYNEPEQTGHREIILFVYRYYACLLFGNEKALEM
                     TMSLNSHFSEPLSARETEKATKSAKKYADKNGYKMTTAVFCAKTGISEEEYDSFNTHK
                     KAVEKKTKREINRAYYEKKLNEQGKAKKKDEVNARRAMVNHYYHAGKSAKEIAVILKV
                     GISTIRRDIKANESSKIRAKARDAIVSNALYLRKKIVDGIIKSNKFRALGAIHRFKCV
                     CSKNSDHKVLYVLCTSRKRISKMHAARTRRDLTGLVPVPCG*"
                     /db_xref="UniRef100_D4JQ33"
                     /db_xref="era:ERE_34570"
                     /db_xref="D4JQ33_9FIRM"
     gene            145950..147917
                     /locus_tag="NODE_12_length_310542_cov_175.846709_160"
     CDS             145950..147917
                     /product="Anaerobic ribonucleoside-triphosphate reductase 
                     {ECO:0000313|EMBL:EDS08016.1}; EC=1.17.4.2
                     {ECO:0000313|EMBL:EDS08016.1};;  TaxID=411468
                     species="Bacteria; Firmicutes; Clostridia; Clostridiales;
                     Lachnospiraceae.;" source="[Clostridium] scindens ATCC
                     35704.;""
                     /codon_start=1
                     /transl_table=11
                     /translation="VNIIKRNGLEEGFNSSKIIAAVSKANDTVPDDVKLTRHQMDVIA
                     DRVELRCHNMPDVPTIEEIQDFVEMGIMQCAAYEVAQHYMAYRYEHKKLRQLTNMDSN
                     VLSLTENNNLGKCRQKEFSDKVAYDIAWRHLLPGFISEAQEDGLLYFHGASHFAESMI
                     CDSYIDLGKVFNKGCFISGGIQKPDNFVDACRVTAYVIVHAFDIQYGNLAFSIAPLAA
                     FLRAQGNEAGKDSEALQKELSFGVRLLRDIINIETNEKGHKISTVINLNDADEENDRQ
                     SFIMMTEEFLNQEAADKQKNMSYIPNRYIYILTDDNNTNGSNYWHLTETVMNITNIHP
                     FIDLISEKQIANSQTHKGWFSQGKATINLVDVALSAGGDTKKFWDILDKRLTTCHLAL
                     KTWHDRLLGVSSNSSSIMWQNGGLDVLDCDKLIDNALCDSGHSSLLLGIAGMNETCMV
                     IRKEGCNGEKGMKFAVKIIKHINDRLEEWTISDNIGYKIAETYDCDTVTAFTEALKVR
                     FGEVPGITDKGYITGGVRGAAANDDDVSEALARCKLIQEQIPVYSMYQLDSEVLCNGD
                     NSNAIIKEIYDMGISVTFDNKADKCTDCGYEGRMNIVTDKKTGILGWICPECGNTDTN
                     RMIIQRKRASFTEQGQTLSQCELAELRENSN*"
                     /db_xref="B0NBT0_CLOSV"
                     /db_xref="bprl:CL2_08680"
                     /db_xref="UniRef100_B0NBT0"
                     /db_xref="1.17.4.2"
     gene            148095..149792
                     /locus_tag="NODE_12_length_310542_cov_175.846709_161"
                     /gene="recJ"
     CDS             148095..149792
                     /gene="recJ"
                     /product="recJ; single-stranded-DNA-specific exonuclease
                     RecJ (EC:3.1.-.-)"
                     /codon_start=1
                     /transl_table=11
                     /translation="MEKKDLEKFFCGNMKVNSLQDVNEWFIRSRNDDFRIDGLDETVE
                     LLNSLSKDTPIHIIGDYDVDGIMSTLELVTMAKEAGFTDVSYRIPKRFSEGYGMNNRM
                     IEEINNGVVITCDNGIAAIEQVKRAKEKGLTVIVTDHHLAYVNSDGKVQYPEADIIID
                     PNAIPGSADFNGYCGAGIAYKLCQRMFKNDKKILGKYQVMAAVATICDVMDLVEENYV
                     IVKDGLKKLIYPYYCTTGMYALAEIMGLLENCSADGIGYKLGPALNALSRLHDDGGML
                     AVKYMSFNGPYPQAMKTASWIEGNNNKRKELSRKGVEDAMKIIADEHLADKYPITIYI
                     PGLLEGIIGIVAGRICEDFNVPVVVFTDIEGGFLKGSGRAPEGYKLKANLDKVSEYIY
                     RYGGHDGAAGLTIEADKLDDFREKLIERSDFFDSAKAAESVDFEIEASLVKTYVEEQN
                     KYEPFGKGNPKPVFRIKNVVALPQTDGFIRFMGGKKDIVKIVCKGFEAISFNQAEFFK
                     KNKDFNRLEMVGTLGENKFNGKVTPQVDFVSQEVWEEDEIRTSLAEALRAKAKELSA*"
                     /db_xref="cbk:CLL_A0784"
                     /db_xref="UniRef100_R6PNS6"
                     /db_xref="R6PNS6_9CLOT"
                     /db_xref="3.1.-.-"
     gene            complement(149832..150533)
                     /locus_tag="NODE_12_length_310542_cov_175.846709_162"
     CDS             complement(149832..150533)
                     /product="hypothetical protein"
                     /codon_start=1
                     /transl_table=11
                     /translation="MSSNFSKKLKAKKTSDTDIKNIREELKNVPDNGILEDIKAPYET
                     ADKKEEDTSDIVKDKAVDVAEKKKQSEIIKNDTIEAVDISATTESSPVISEESYTEEL
                     ESNKTVSYDKAPYPDEPYTSSESGSMFWNCRLSQDLVDKLEYNIFIHDSSIKEFMNTI
                     IMEEKHFYDRYSSMITTDIIKKNLKNRYIYDNNKVKKGFTLYPECKAVLEIYPKKYGM
                     TMTAFIEHIINKYCE*"
     gene            complement(150533..151309)
                     /locus_tag="NODE_12_length_310542_cov_175.846709_163"
     CDS             complement(150533..151309)
                     /product="ParA family ATPase n=1 Tax=Clostridium sp. CAG
                     :167 RepID=R5VH58_9CLOT"
                     /codon_start=1
                     /transl_table=11
                     /translation="MNVLMFANQKGGAGKTTTAQETAYLLSKSNTVLLIDLDGQRNLT
                     TNLEPEETEWKNTIYDLFMETEELSDCIYEVRKNIDIIPGHRKILSQYFISPEDIYKL
                     KKIVDEIKTYEVYDYILIDVGPEGGQLMTMAMVASDYIVALAEPGKNSYQGLLQMAKD
                     LDSCQNIINSFKTKVIGILITQAKLNTNIIRNSKERLQALAEVLGTSVFNSIIRESTI
                     VKEAIEFNQFLTEYAPDSNVADDYARYGKELVKRLKEANK*"
                     /db_xref="UniRef100_R5VH58"
                     /db_xref="R5VH58_9CLOT"
                     /db_xref="cct:CC1_04990"
     gene            152095..153270
                     /locus_tag="NODE_12_length_310542_cov_175.846709_164"
     CDS             152095..153270
                     /product="Uncharacterized protein n=1 Tax=Butyrivibrio
                     proteoclasticus (strain ATCC 51982 / DSM 14932 / B316)
                     RepID=E0S451_BUTPB"
                     /codon_start=1
                     /transl_table=11
                     /translation="LKINKAKRVLSGLLVSVIGMSMLTGCAGLEEKTTEKEEQTFDIK
                     KVVKGLDDGGYYVVHNNVPKKIYFGNATYDEGSTTTSVDPDAETDRAMWYTEDYKKIP
                     TMYDGDVLIYYSTEELAEEFNFERYEDLGKTVGVSGLKKTKSGRYKFEVSEDSKFVYP
                     NHDTSKLLNFSQDSVILDEIGGQPIREDNISRCGSIYGLPADKTFKCKVYGGTEVTNM
                     NFKSDVRAFASYQDYVSNDYTFLSTNIIKVNIPEWFNTGYYCLDGEGMFRYVIGDKYD
                     KKTDFNVLNNNPEENENDENSGEQKNEAFFIASNELGNKTLTVTLGAAPEGTTPTTAT
                     MTVTDPNGKEFTATEGAEGSIVLNYDASAVGEYTVTITNLGGRTYTLTNGANNTDAQ*"
                     /db_xref="UniRef100_E0S451"
                     /db_xref="bpb:bpr_II246"
                     /db_xref="E0S451_BUTPB"
     gene            153488..155362
                     /locus_tag="NODE_12_length_310542_cov_175.846709_165"
     CDS             153488..155362
                     /product="Conjugative transfer ATPase n=1 Tax=Butyrivibrio
                     proteoclasticus (strain ATCC 51982 / DSM 14932 / B316)
                     RepID=E0S499_BUTPB"
                     /codon_start=1
                     /transl_table=11
                     /translation="MDITKPTNKKPVKVYIINDIDSLEDFEKSTAQFDNSKERVEFEL
                     MTFAKGNTYRQIASIIPDRSIDNNAKYVCIMSLHNSMNGRRALCQAAELYFKNENKKN
                     PCDILSIASTIEGDYIMLKAVLRYYREVPDIKEFYNQLNENIKKDYETGPTTGNLVVP
                     DEIANVKYSEEEIYKHEADLRYQKVYLDECSKERPFLNSIDTYVRDKLYDPADDIPLI
                     YDLKSKDMQTCTITPYDEFIKIFAEIMSNYVTGTEYNEYTGVLLGNIQKELFMSSVEE
                     YINTNYVRKHRLPKEDVSTMLKRIEKALFEMYVVQDLIDDPKVTDIKITAPDSIRARI
                     HGKAYLSNITFVDVNDYMRFMGSVILKNGIDTSLPTQVVTDEHDENYILRVSYTSAYI
                     NSSGLPSLHIRKVARHKMLGNDLIKAGMMDEKIRDYLLDCGKNSRGVVFAGPPGSGKT
                     VALNWFIEEAYEQSAEILVIQESDELFTYKKGVMFEHVVTNPSQKKNEQAVTLEKLGQ
                     MALVAGVNVFVIGEAKGAEICSAITLSNSGCRTAITVHSPSSTETINKMADLAMRGWA
                     RDMDQAKRMLKSFETIVYLQDFKVQEISRIIGYDEEKHDMIYQYIYRRDAEKNADVDV
                     *"
                     /db_xref="UniRef100_E0S499"
                     /db_xref="bpb:bpr_II294"
                     /db_xref="E0S499_BUTPB"
     gene            155463..156176
                     /locus_tag="NODE_12_length_310542_cov_175.846709_166"
     CDS             155463..156176
                     /product="Calcineurin-like phosphoesterase. (EC:3.1.3.16)"
                     /codon_start=1
                     /transl_table=11
                     /translation="MIYVMSDIHGQAGAFYKMLKKICFSDNDQMYVLGDVIDRGPDGI
                     EIIKYVMSKPNITLLIGNHEHMMLDALRTGLSHDYDLWFYNGGMMTLDSFNELGSAEK
                     DKMLEYLKNCPVVIPDVKVNNRKFYLTHAGWLNRKSILLYKDAFVFDIEDATWDRDFA
                     NCPHKEKGFEGYRIIFGHTPTPRLYYGRINKKDIPLISYCKKAIAIDCGMGTPKYGQL
                     GCLRLDDLREFYIREELRI*"
                     /db_xref="esu:EUS_10630"
                     /db_xref="UniRef100_B0MA32"
                     /db_xref="B0MA32_9FIRM"
                     /db_xref="3.1.3.16"
     gene            156173..157366
                     /locus_tag="NODE_12_length_310542_cov_175.846709_167"
     CDS             156173..157366
                     /product="Putative uncharacterized protein n=1 Tax
                     =Faecalibacterium prausnitzii L2-6 RepID=D4K0C7_9FIRM"
                     /codon_start=1
                     /transl_table=11
                     /translation="MRLSVHSERQKGSANHADRQFDYIKYAPHIDPTKVKDNIYIGKE
                     DDNISFREQEYEYYKKNFSKAVEAQNRRNENFRHGERNRTMEDVYQSRITRPEEIIIQ
                     IGNKHDKYTDAKTFESIIRDYIKKFENIYGKNCHILDAAIHMEETNIHAHIRRVWFVE
                     TDEGKKINQTQALAELGYERPDLDSPEDRFNNAKIPFSAVERRLVSNICRQHGVELEK
                     TRHGNSCRSLKINDFKRKKMEEDIERMSKEIKEKMDQMDLIDRVHSMVQSHDEDGIED
                     VFATAARNVQKIDELDDKNKELDKKNKELEARCRELESQIPDLSEINRQLTEKLDEER
                     KKRKHIDDMIRKYDYLEEAYERAEAEERDEEEQLEREQAEKKASEDSAKRRKLINDTI
                     EEILN*"
                     /db_xref="UniRef100_D4K0C7"
                     /db_xref="fpr:FP2_24000"
                     /db_xref="D4K0C7_9FIRM"
     gene            complement(159145..159675)
                     /locus_tag="NODE_12_length_310542_cov_175.846709_168"
     CDS             complement(159145..159675)
                     /product="hypothetical protein"
                     /codon_start=1
                     /transl_table=11
                     /translation="MVLHYVLGTIRFIFAVFFYILKLPYCILMSLLKAANLYLAFTAV
                     LMSKIIPVLVSLFYYLIIYAPGYVGYDINQDKHFGPSLKYTWEAIKSGYLIDSFTMKA
                     PLCGMPVGVFCLLIFAGSFIFLNIGFIMIYKNTPKQFMKKVKESEQECTLREIWGSEG
                     IKNAIAYMKAGKINKY*"
     gene            159971..160111
                     /locus_tag="NODE_12_length_310542_cov_175.846709_169"
     CDS             159971..160111
                     /product="hypothetical protein"
                     /codon_start=1
                     /transl_table=11
                     /translation="MDYILMHEDAEAAYIKDGAVLAEVLDDRELPVGVYRKDMDICFT
                     KI*"
     gene            160164..160328
                     /locus_tag="NODE_12_length_310542_cov_175.846709_170"
     CDS             160164..160328
                     /product="hypothetical protein"
                     /codon_start=1
                     /transl_table=11
                     /translation="MERHPQKSNLSYSLYKIRCQMHTVQLILRPTEYEKAVINKRFHA
                     VSHIHNVVFI*"
     gene            160380..160643
                     /locus_tag="NODE_12_length_310542_cov_175.846709_171"
     CDS             160380..160643
                     /product="hypothetical protein"
                     /codon_start=1
                     /transl_table=11
                     /translation="MVRSVDTFFINGESFINYCSDSDFNYTIYIGQKCKVLRNGKCFI
                     GTLYKVNSNKKTFSIKQNNGEIIEINCVDADEIFSEEEIGTIN*"
     gene            160717..160974
                     /locus_tag="NODE_12_length_310542_cov_175.846709_172"
     CDS             160717..160974
                     /product="hypothetical protein"
                     /codon_start=1
                     /transl_table=11
                     /translation="MENFKYNNKSFIMPMSAFDPFRTSWFECSSCRNPLFEKQIMSKI
                     PHICPHCGVYLENIICDEQVFHILYKTGKIVNVNKEFTRNE*"
     gene            complement(161107..161298)
                     /locus_tag="NODE_12_length_310542_cov_175.846709_173"
     CDS             complement(161107..161298)
                     /product="hypothetical protein"
                     /codon_start=1
                     /transl_table=11
                     /translation="MSRGKSEIELKVEEMKLQIKTDLDIYIKGCVSLQKNAVNYDNMV
                     LENTIQQIEYLKREVDRLI*"
     gene            complement(161319..161693)
                     /locus_tag="NODE_12_length_310542_cov_175.846709_174"
     CDS             complement(161319..161693)
                     /product="Putative uncharacterized protein n=1 Tax
                     =Eubacterium rectale M104/1 RepID=D4JPN1_9FIRM"
                     /codon_start=1
                     /transl_table=11
                     /translation="MKYYLFDTAPWEIFYDISACTGAEAIRSFVHAYPGIYSHVERFD
                     QKLHMPAGHTSAICDDSSLYVLHTKNGKLEIWQAGDRVLDITGYVIPGAYHIRRIGAF
                     IPDEPDIAVKKDIQEKINKCHL*"
                     /db_xref="UniRef100_D4JPN1"
                     /db_xref="era:ERE_32990"
                     /db_xref="D4JPN1_9FIRM"
     gene            complement(161712..161810)
                     /locus_tag="NODE_12_length_310542_cov_175.846709_175"
     CDS             complement(161712..161810)
                     /product="hypothetical protein"
                     /codon_start=1
                     /transl_table=11
                     /translation="MYPEEKEKAESNAILYGKPFFSIKSVILIVEL*"
     gene            complement(161810..162457)
                     /locus_tag="NODE_12_length_310542_cov_175.846709_176"
     CDS             complement(161810..162457)
                     /product="hypothetical protein"
                     /codon_start=1
                     /transl_table=11
                     /translation="MKKEEKKPCGAEKDDVPLSGCVKREAVCLIRRKSDSGSRIFGPY
                     PFRINMNGIEEYRKQYVKWENHDIVLMTATAAAAVIAALMLIVSMLAFLFFINSSIKA
                     GGICLTLMVLSVVILEAANHCCLQSATDARKSSLYDGMEDFLDFLDETDSGYVVSVDK
                     KHTVCIASGYKSVTIHKVNIVYAGNNDAGIWFCYAPGQRRPNGFLLCLPKGLEGC*"
     gene            162617..164719
                     /locus_tag="NODE_12_length_310542_cov_175.846709_177"
     CDS             162617..164719
                     /product="hypothetical protein"
                     /codon_start=1
                     /transl_table=11
                     /translation="MLKEQEKLLEKAKNQGFMPELVKIFEDDEEGLSRYNVAELKKLY
                     KLMRFYIKDQADLAKRADMLIYVVEECEEMYIPDNFERTYAAMVYITECEKRYGSTYN
                     MRWLVMQLAAMELTWDEIDLIVRRTVNTPGLGQSKWRIPDIVHDAKERGCGMDDICIY
                     LDIYIKALDGDRCYFKNCSKFIDRIERYKTYGISHDNIILNEKLIKRGDYDEVCLRII
                     ERTYPDIRNFVKGFKKAADNIEKAAGFKTLYHCDNALYCYDIDDVKSYVEFCRLREKM
                     GKAYECGTTAMTIYVPVTEVLYDMSLSGIRLKFSFYDGLHLKKSSQATNGSGSDFYIN
                     PRETPQTVKEYLITADMNMYVKRNKKWIPLQLQELGVAFTDSPAIKEMFTFFINQFIK
                     MKKNAWKDVLPSLDDYAVSGLPKLAANELTAARSYDEAVKAHYQKARFADWNKNDRRL
                     CFIIMTALPKVEEKYRDSLTALKDLTPDDMIDMYGIDITENKNRTYSIVENVLTAVTS
                     YNVRIKGMADDIKEEFAKKFVPDGCADNMKTDVDEFVHQYISMMMRTKQKAEMDFDSA
                     KDFVKAYEKAQYKDISMQTPKFTVPKDSAFNGLRKLLPRDFKWIKTKKDLILKSIEIK
                     TYIYSYAPRIKDDKCAVYTFECPDNGIRYAAVFTKAKNGKYRFCAVYSEYEFTAEEIN
                     TEDIKTAEKYILSFLQKK*"
     gene            164810..165148
                     /locus_tag="NODE_12_length_310542_cov_175.846709_178"
     CDS             164810..165148
                     /product="Putative uncharacterized protein n=1 Tax
                     =Eubacterium rectale M104/1 RepID=D4JQH9_9FIRM"
                     /codon_start=1
                     /transl_table=11
                     /translation="MIKNRNIALAVIFTLLTCGIYGLYWLVKLNNDMCALTPDDSYQT
                     GGGMVLLLTIITCGIYGWFWAYKMGCKMDRLSTDKSHTVLFIILQAIGLGIVNYCIMQ
                     SAVNEHATEA*"
                     /db_xref="UniRef100_D4JQH9"
                     /db_xref="era:ERE_36190"
                     /db_xref="D4JQH9_9FIRM"
     gene            complement(165608..166987)
                     /locus_tag="NODE_12_length_310542_cov_175.846709_179"
     CDS             complement(165608..166987)
                     /product="Transposase, IS605 OrfB family, central region n
                     =1 Tax=Eubacterium rectale M104/1 RepID=D4JPS9_9FIRM"
                     /codon_start=1
                     /transl_table=11
                     /translation="MSYRVIQCQIAQDNLIYNYCDSNAQKAKLLYNAALFRIRQIFTG
                     WDKDSRTDNEKEVFAEVDLLQQTYPSIKVKRVISYCHLEKLMRVTHNPDFFAGLPMQT
                     AQAVVKHAVTDFSNWLKSLKAYKQDPLKFLGKPQMPHYQKRNIITFGITNQDAVLYPA
                     GHGVNLKLPGTKERFYLSNVEADSVLKEVKIKPYYGRYILCLTLESENPVTDNADRSN
                     ICAIDFGVSNFAAVVCNDGSSMLYKGGAVLSECQWFHKKRAKAISIITKGHEHMHASS
                     KYLSSLSRHHADFIKDQCHKISRSIINYCIEHHAGTLVLGENKLWKQDCDIGSQNNQN
                     FVSMPISLLKQMIIYKASDAGIKTITQEESYTSQADITVMDYIPVYGADDENAAFSGR
                     RITRSLYRCSNGMIINADCNGAANIMRKAIPDAWNGITDFSFLASPKVSGFHELNPLS
                     IPVKGIAAA*"
                     /db_xref="UniRef100_D4JPS9"
                     /db_xref="era:ERE_33500"
                     /db_xref="D4JPS9_9FIRM"
     gene            complement(167224..168645)
                     /locus_tag="NODE_12_length_310542_cov_175.846709_180"
     CDS             complement(167224..168645)
                     /product="Putative uncharacterized protein n=1 Tax
                     =Coprococcus catus GD/7 RepID=D4J998_9FIRM"
                     /codon_start=1
                     /transl_table=11
                     /translation="MFNLFKKRSEKPVLPAGKMMSRDDIISFLKTSPEKFLEFEEFYK
                     TEILPHDVPSDADTFLLNAKQAAAFGRKPVSDADLSELEDRIVSELYALTEINVYSGH
                     GLVNRTKKADGTTTSCIPVTLDEVMAIPEIVRPDLTGRLMHRYIDGSSGEASLALLLK
                     IKATKDKNLKRQMYHCFRQGLEIADVDALQYAIINTNANSIGHWLSALVAANADKDFF
                     KIPKTTYVKLPVTMLELTKTDYMSLTQTTKNIVDKWAMRAFSLDESKDYFVKNGVYSN
                     KFDFRNCHVCGEKEVKELGEYLLFIHFAACEMASPLNCPCIYGPGTTTEWVVREFIHD
                     KENCPVIYKGLLLHTEYRVFIDCDTDRILGIYPYWDSEVMEKRFDEHRDDHDEHDAIA
                     YRAYENTLMEKYENNKDLVSRKAAELLPDLNLKGQWSLDVMQNGEDFWLIDMALAEQS
                     AGYLKTVKLADRRPSKENWIPEI*"
                     /db_xref="UniRef100_D4J998"
                     /db_xref="A0A0A0UUM8_BIFBR"
                     /db_xref="cct:CC1_22310"
                     /db_xref="D4J998_9FIRM"
     gene            168805..172761
                     /locus_tag="NODE_12_length_310542_cov_175.846709_181"
     CDS             168805..172761
                     /product="Uncharacterized protein n=1 Tax=Eggerthella
                     lenta (strain ATCC 25559 / DSM 2243 / JCM 9979 / NCTC
                     11813 / VPI 0255) RepID=C8WHZ4_EGGLE"
                     /codon_start=1
                     /transl_table=11
                     /translation="MNEFTPEQKEKYKDFTEDQMNEIKNGFENGLSEEQVDVYAKPEF
                     NESQMRKIRMGFESGFSMEQVSVYAKPEFDSYQMGVIRNGFENGLSMERVSVYAKPEF
                     NSNQMEVLKGGLEIGLSIEQVSSYANPKFNDIQMYRIGEGYSAGFSDKQIGMYAKPDF
                     DQWQMNEIENGLINGLSMEQVSVYAKPEFNSKQMKVLKDALRSGLSIEQVIMCAKPEL
                     DNVQMWEIRDGLEYGLSPEQIAVYAKPEFDTGQMNVIISGFINNLSMEQVNLYAKPEI
                     DNHRMEVIKNGLQRGLSMEQINPYINPEFSDVQVEEIAIALNRNYSIEKINMFAKPEL
                     SEDLIHEIKDGFEEGFSAEQVSMYAKPEFDYFQKEKIKNGLKNGLSMEQISVYAKPEF
                     DSYQMGVIRNGFESGLSMEQVDVYAKPEFNINQMVVIVNGFKNGLSMEQVSVYAKPEF
                     HENQMREIRTGFENSLSMKQVGMFAKPEFNDEQMAEIRKGFGNGLSMEQISVYAKPEF
                     SRAQMNAIYIGLIEGFSMEQVGMYAKPEFNDTQIKEIRDALMRGYSIEKINMFAKPEL
                     SEDLIHEIKDGFEEGFSAEQVSMYAKPEFNSFQKEEIKNGLKNGLSIEQVSVYAKPEF
                     DSHQMSVIKNGFKNGLSMEQVSVYAKPEFNGNQMWQIKNGLDEYKLSIEQANVYAKPE
                     FGISQMHEIRKGYENHLSAEQINMYAKPEFDQNQMREIRYGFNEGLSIEQVSVYAKPE
                     FSCVQMNEIESGFKKGLSIEQISMYAKPEFYDYQMNQICRGFKNGLSMEQVSVYAKPE
                     FNPDQMRLIEDGFRNKLSMEQVKAYAKPEFDPNQMWEIENGLDEYKLSIEQVGTYAKP
                     EFDFNQMWEIRRGFINGLSMEQVGMYAKPELSANQIYAAMNGLRNGISTDKINDIINS
                     GMSPEEMSNAMFNEVKKDSTGVIVYRTAHKVFENYYSETDAFICRTETEAIDLIKEKQ
                     LNDYQNQQNYSYSYRVVGKNGDLSKAIREDQRVILAPSYDIAKNIKAEATVEAEYGDE
                     CLEGTMVTLAHHGPRSNNPAPCNTPDVPELPPFATVVVSHIDLDTLGGIYALQGRKPE
                     DDRFWEAAEMIDVKGVHHIHELDQDVQDKLNAYYAYNDGQPRQRYTEAVDVTKQVEDA
                     YGVINDILDIDAPEHDMLIADGREWAQAREAAVEEQLIYEDKNMRVFDSNGVFCAASY
                     YSPKQDALIPATVTYNEKTKAITLGFEDRGKQYNAMEIVRSVWGPEAGGREGIAGSPR
                     GVEMTKDDLHALVERLKEVQASAGVEKEDIQNERDASKKARHSRKKTASSEEEIEL*"
                     /db_xref="UniRef100_C8WHZ4"
                     /db_xref="ele:Elen_1770"
                     /db_xref="C8WHZ4_EGGLE"
     gene            complement(173327..173701)
                     /locus_tag="NODE_12_length_310542_cov_175.846709_182"
     CDS             complement(173327..173701)
                     /product="Uncharacterized protein n=1 Tax=Coprococcus sp.
                     CAG:131 RepID=R6M0N3_9FIRM"
                     /codon_start=1
                     /transl_table=11
                     /translation="MESHPPAQNLTYFLYKKESKATKQVKEGVKEGEKVKEMTQWNRN
                     TVPKCDIGKYSNEVLATVEHIGCDGKIYRRVIKAVYSPSHHGAQGWYEVCDYFEDYSC
                     SEITDRVIAWMELPKPYEPRAN*"
                     /db_xref="UniRef100_R6M0N3"
                     /db_xref="R6M0N3_9FIRM"
     gene            173793..174725
                     /locus_tag="NODE_12_length_310542_cov_175.846709_183"
     CDS             173793..174725
                     /product="Uncharacterized protein n=1 Tax=Eggerthella
                     lenta (strain ATCC 25559 / DSM 2243 / JCM 9979 / NCTC
                     11813 / VPI 0255) RepID=C8WHZ4_EGGLE"
                     /codon_start=1
                     /transl_table=11
                     /translation="MSEFTPEQKEKYKEFTEDQMNEIKNGLKNGLSEEQVSVYAKPEF
                     NCVQMNEIESGFKKGLSIEQISMYAKPEFSCDQMSEIRSGFINGFSIEQVSVYAKPEF
                     DFNQMFEIRRGFINGLSMEQVGVYAKPEFDENQMSEIRNGFIDIINGLSIEQVSVYAK
                     PEFSCDQMFEIRSGFINGLSIEQVSVYAKPEFSCDQMSEIRSGFINGFSIEQVSVYAK
                     PEFDFNQMFEIRRGFINGLSMEQVGVYAKPELDENQMSEIRSGFIDIIIGKLKEIQAS
                     AGIEKDEVQSKKDVLKKTGRSKNKTASLEEEIEL*"
                     /db_xref="UniRef100_C8WHZ4"
                     /db_xref="C8WHZ4_EGGLE"
                     /db_xref="ele:Elen_1770"
     gene            176064..180284
                     /locus_tag="NODE_12_length_310542_cov_175.846709_184"
     CDS             176064..180284
                     /product="Uncharacterized protein n=1 Tax=Bacillus sp. CAG
                     :988 RepID=R7F3G2_9BACI"
                     /codon_start=1
                     /transl_table=11
                     /translation="MKKVFMKAGNRTLSKRLFSIMLIIGILFSMMPDATYADNSGRPP
                     DAIEQEDTEDTESEMSDNKAAETEQDTESDEMTQDESNYQDAQAQNVQTEEDESNHDD
                     EVMATASGQSAIMTHPGRTDYMTVSSNSGGYDYYSSNKPNYARLVKFIPNFTGVYYIS
                     SVVPYPFDTYGRLYDRNMSSLASDDDSAGNSQFKLTYRCEAGKTYYIAAGGYSNSSDN
                     RSLAVSIAPSIYAILYNTGELHFQYGETADPAKGSVVNTYQVASSYSAPYQVPWLQKN
                     TSIVKVTSDNISCSTGGITSIRYWFHHCENLTSIDLSKFDTGNVTDMSYAFSECSKLT
                     SLNLSNFNTSNVTNMSNMFVSCSKLTSLNLSSFNTSKVTNMNGMFWLCSKLTSLNLSN
                     FDTSKVTDMNGMFCYCSSLIILDVSSLDTSNVTDMSYMFQKCSNLKVINLRGKFSTES
                     LKSCNNIFTGTTADLLCNGNEKNAFPAAAYDYGKYIVLGPEYVYTGSQIVRDNLQHMV
                     LKPYKKDVKFDANGGTGTITIHVGVNDAIFNDSRWWSRKNICNNFGSLDDGIGHSYPT
                     KSFYTFMGFFTQDGKELLNVNLITEDVYYAHWAPISYEINYNLNGGSISGQKTFFNIE
                     TDSFTLPTPTRNGYTFTGWTGSNGTTAQKNVTITKGSHSDRHYTANWTPTNYTISYNL
                     NGGSLSGQKTSYNIETANFTLPQPTRSGYTFTGWTGTGLSSATKSVTVSKGSTGNRSY
                     TANWSANGYTVSFNYNKPSTATGTMSGNGTTSKGVTYAAAYGTLPQPSMPGWTFDGWH
                     TAASGGSKISATTTYTAAGNQTLYAHWTLNTYSISYNANGGSLSGQKTSYNIETATFT
                     LPAPTRTGYTFTGWTGSNGTTAQKTVAIAKGSTGNKSYTANWSINAYTIGYTLNGGSI
                     SGQPTSYNVESATFTLPTPSKFGYTFTGWTGTGLSGLTKTVTVSKGSTGNRTYTAHFE
                     KTVTATFKYYNNQIVTVTGKITDSATSVAVKAPAASGTPSGYTFRGWSTSSAANASVN
                     AAASASVTISANMTYYASYSKNVTATFHYCTLAADNYTYTNGAQKSAAASATQYLGYA
                     GAVVNSNIAIPSAVTASHGGASAQNYVGVSKDTNSVSTITPTTAYTKYYAVYAEPLKF
                     YYYNGTTDTSTSVTRRMLSNGSTYSNSLSASAPAPAAYDGAAFAGWSCDSGVSDSSSL
                     RKPLETGVNSLYAVYKKNVSISYNANGGSGAPAAQSGTKYYAKKESGSNITNPLITVT
                     SSKPSRGGYNFSSWNTSANGSGTVYKAGTAYAVSANVILYAQWQYNPVSVKVPQILTG
                     DHTGRSQFRVKCDDFKAGNIKVTVPNSFLYKQTGKADVTAAITAKSGNNTITPSNKVC
                     VYNITTRNGLSAGCWSGSFNIGLTLTKE*"
                     /db_xref="UniRef100_R7F3G2"
                     /db_xref="R7F3G2_9BACI"
                     /db_xref="tfo:BFO_2511"
     gene            180400..180567
                     /locus_tag="NODE_12_length_310542_cov_175.846709_185"
     CDS             180400..180567
                     /product="hypothetical protein"
                     /codon_start=1
                     /transl_table=11
                     /translation="MNGKYIVTKNGQYLCCSSTDHQMYFGNNREKAMIIQNKRLAADI
                     AYDYRAKAEEV*"
     gene            180674..181066
                     /locus_tag="NODE_12_length_310542_cov_175.846709_186"
     CDS             180674..181066
                     /product="hypothetical protein"
                     /codon_start=1
                     /transl_table=11
                     /translation="MNIKFFYQTADAVTMVALAALLICLIIVVAQRKGPKEGKYDRKI
                     KAAAAYMAVFFVVLAGAAMIISSAGYSALKNRVKEACLGAHSFHSIEKDCVSFIDGDG
                     NKCFFEYDQDKNEIVLYQKSNAKIKKAL*"
     gene            181166..182221
                     /locus_tag="NODE_12_length_310542_cov_175.846709_187"
     CDS             181166..182221
                     /product="Putative uncharacterized protein n=1 Tax
                     =Eubacterium rectale M104/1 RepID=D4JQ55_9FIRM"
                     /codon_start=1
                     /transl_table=11
                     /translation="MLSMQHVMVSVMNGHDTDEKEYIAAVVFPDAVRAYTKDRELSHF
                     EENPKNGQISYMEFPNHMNISADETKAWMENHSRLADDIKKGPLGQKTHIESYREHNQ
                     ALKADNPNMYKGIDDHLKQDVVYDKYVRDKIGPDRAAIFKDEDHAIYVAVAKIYEEQG
                     ILCNRQWLEEKVKPVLEEKMPELAENTFKYMHFSDPQYEKWVENADFTHLNEGPFPLK
                     DYEKLYDDVSMFMQHGIDPTKDLNDVIMTSPGICVTNNTASEIKPFAFEDSDIGGLYI
                     TDNIEKIGIGAFNGCTGMNAVSMADELTAKTDAEIFSDTQIDTGAMRKVAETTKTAQF
                     GKNMVQKTKTTEMEIGA*"
                     /db_xref="UniRef100_D4JQ55"
                     /db_xref="era:ERE_34830"
                     /db_xref="D4JQ55_9FIRM"
     gene            182604..182786
                     /locus_tag="NODE_12_length_310542_cov_175.846709_188"
     CDS             182604..182786
                     /product="Predicted ATPase related to phosphate
                     starvation-inducible protein PhoH n=1 Tax=Eubacterium
                     rectale M104/1 RepID=D4JQB4_9FIRM"
                     /codon_start=1
                     /transl_table=11
                     /translation="LKKTYVLDTNDAHNLDKLSNGPVFASEKMKGSKCCAQVTFTEDE
                     SVRSELTKEAIKKLVL*"
                     /db_xref="UniRef100_D4JQB4"
                     /db_xref="era:ERE_35470"
                     /db_xref="D4JQB4_9FIRM"
     gene            183277..183849
                     /locus_tag="NODE_12_length_310542_cov_175.846709_189"
     CDS             183277..183849
                     /product="hypothetical protein"
                     /codon_start=1
                     /transl_table=11
                     /translation="MLRAYLDLNGGMFIVDEVNDTKFHVVDRTIPYDQCGFDLEVKSG
                     RVTCNGADCIENMKSEFDGDTHMLEKIKEFEDKYYGQNEAGLEFDWSCFTEKDLRRMN
                     KQKHSDGYGYIQASQDNGTRYIVDVTWETKASGDRDGICLDLYEMTEDGCHGDCIDNI
                     QSINTAADYKHFVTRAEKAVAKSLKQNGWI*"
     gene            183869..184657
                     /locus_tag="NODE_12_length_310542_cov_175.846709_190"
     CDS             183869..184657
                     /product="hypothetical protein"
                     /codon_start=1
                     /transl_table=11
                     /translation="MNENGRIGCLLKKMERKKILEAFLETQKSTFKVETTSDMEKFHV
                     IDTEKYNEDMDAAVDDNTMTFDRGDTASIGAFIAALEPGTDIGIKVTDEKITMLDESK
                     AAAAMTQASKDNTSLWVVINGVCINTDWIQTDDLQYVRQVEEYVYELAEARYIGPADK
                     DSYLIVSGRIDIREWLDNDDGSYTDDCVEIIKTFYSSIEDYEQAAENAGEGYQYLAEM
                     IFEETAYEELDYRIIEGDEDAAYHELKHRLYILEPLSMKGETDE*"
     gene            184650..185231
                     /locus_tag="NODE_12_length_310542_cov_175.846709_191"
     CDS             184650..185231
                     /product="hypothetical protein"
                     /codon_start=1
                     /transl_table=11
                     /translation="MSKKLNKFHRKWMFWNSVLSITTALIPLYFLFEMRKIALPGGNV
                     AYTAASSVICFISIIAILRKRKAQKNYIDSVVLKKMAESGFNDDIKRAINADTPEKKK
                     ELLEHIDAKTDILATELYKEHDGLSPQNLLIRELPEMYKMYDALLTLVPLFSLPLFMF
                     MDLKLPLAVAITAVETIGIVANLILAATNRYEK*"
     gene            185243..185461
                     /locus_tag="NODE_12_length_310542_cov_175.846709_192"
     CDS             185243..185461
                     /product="hypothetical protein"
                     /codon_start=1
                     /transl_table=11
                     /translation="MAKYYVPFTYEKGGKIEVEAASPKEAVKAAEKKLDEMSWKDCGA
                     LAECIDDSAMIDYEGIVYDENGSVVDVE*"
     gene            185488..185577
                     /locus_tag="NODE_12_length_310542_cov_175.846709_193"
     CDS             185488..185577
                     /product="hypothetical protein"
                     /codon_start=1
                     /transl_table=11
                     /translation="MKKKVATVNVMSGLEATLTSSHGLHHGIP*"
     gene            complement(185747..187267)
                     /locus_tag="NODE_12_length_310542_cov_175.846709_194"
     CDS             complement(185747..187267)
                     /product="Probable transposase n=1 Tax=Coprococcus catus
                     GD/7 RepID=D4J975_9FIRM"
                     /codon_start=1
                     /transl_table=11
                     /translation="MHTVQLILKPTEYEKSVIDKRFHAVSHIHNVCVKHAKKLLMQLS
                     HDNEYQSWRSEHCKLLKQKKLSKADRTRKLELSKQMSARRQEIGLSKWALESYIKVCG
                     KRYNKLISSQQVQAEAANIWAGVEKCLFSKGKDIHFKKFMDFDTIGGKSNLNGARLDT
                     DTMTVSWLGLKLKCFLPKKASDRDYILESLDHKISYCTIKRMMFSNGWRYYLAVTLDG
                     DAPHRERKVKTGIMGIDPGVSTMAAVSDTACILEELAPDADVYERSIHKLEQHMDMSK
                     RISNPDNFNPDGTIKKRKDCKPWVFSNSYKAARRKRKTLYRKKSAYTLHSHRNLCNRL
                     LENADSFIVEKMDYAALAKRSSKTERQDKPTDVVQKDGTVKTVNKFKRKKRFGRSMNR
                     RSPSRFLSELKRKAESSGGAYAEVNTQTFKASQYNHVTDECVKVPLSQRFKLIGNDSV
                     QRDLYSAFLIKNTDSAFEHPDRDKCIYEFENFVAVHNETINYMKESKISMKQCFGF*"
                     /db_xref="UniRef100_D4J975"
                     /db_xref="cct:CC1_22000"
                     /db_xref="D4J975_9FIRM"
     gene            187625..188398
                     /locus_tag="NODE_12_length_310542_cov_175.846709_195"
     CDS             187625..188398
                     /product="Membrane protein n=1 Tax=Clostridium sp. CAG:632
                     RepID=R5KEH1_9CLOT"
                     /codon_start=1
                     /transl_table=11
                     /translation="MSIKEQIKNEHILWMGKQDMKAAVLRAFINPLLIFVAAWLALSY
                     QNIIPALANPNNYTNAGLAIGMALGYLIPVWVYLFNAVSYILTAKSSEYAITDNAVYI
                     QKGVLSFKTHNENLCGYSYNMNQSVAGKLTGTSDIKMTFQSGSIYYTNGYRHVHTIDF
                     SNLADAEKVLKILQSNILSFDLSEYHLSNDTKRLADWKFAEEKTDRNGHYMLAGYWKD
                     NYCYGFAEKCALDLVMVNCYQAYAYSDEQMVVFDYCEAN*"
                     /db_xref="UniRef100_R5KEH1"
                     /db_xref="R5KEH1_9CLOT"
     gene            complement(188622..190127)
                     /locus_tag="NODE_12_length_310542_cov_175.846709_196"
     CDS             complement(188622..190127)
                     /product="Putative IS transposase n=1 Tax=Geobacillus sp. 
                     (strain WCH70) RepID=C5D7E3_GEOSW"
                     /codon_start=1
                     /transl_table=11
                     /translation="MSDSYILELKLNTKKQSDCNYLDNYFHEAWCYSNTLTRIVRKKL
                     NLLKRDPVYISLIKEYRTASGNAKKRVGKELHAVIESYGLTKYAPQKILLDKRKRCRY
                     LHSDVAQKLSDAVYSGVEKCLYKNGRDIHFNKYVNFKSFENKKNTTGIIYDNGKVYIN
                     CTPKKPKGGIILDVILPKNKESAHYIYETTCLCDRTKYCRIVRKQFPGGWKYYVQLIQ
                     EGTAPRKYAVGTGRVGIDIGTSSIATASDTACHLDTIGDNVASIEKEIKRLNRKLDRS
                     RRKSNPKNYNADGTVKKGRKTWTYSENYKRTRRKSASLQRKRAASLKQAQESYANILL
                     SEGNEFYIEKMNFKALQKRKKKKDIVKDTNINGREKSKKRFGKSIELRAPAQLVAILK
                     RKAEAVGCTFVKVNTQTFKASQYNHVTDTFVKKKLSRRHNTINGIWVQRDIYSAFLLK
                     NSEPDYKHTDRNLCIQNYDEFKTLHDECIENIKVTYKQQNRTIPRSFGIAA*"
                     /db_xref="UniRef100_C5D7E3"
                     /db_xref="gwc:GWCH70_0818"
                     /db_xref="C5D7E3_GEOSW"
     gene            complement(190130..190540)
                     /locus_tag="NODE_12_length_310542_cov_175.846709_197"
     CDS             complement(190130..190540)
                     /product="Uncharacterized protein n=2 Tax=Ferroplasma sp.
                     Type II RepID=T0MD62_9EURY"
                     /codon_start=1
                     /transl_table=11
                     /translation="MINDKNNNYNTSAHLTYLCRYHVVFCPKYRRKILTDGKDVRLKE
                     VFTETARAHNFEILEMEVMPDHVHLLISCNPRYGIMECVKNLKYESAHVLLKEFPDIK
                     RRLPAMWTRSAFIATVGSVSLDIVKQYIKDQKGK*"
                     /db_xref="UniRef100_T0MD62"
                     /db_xref="T0MD62_9EURY"
                     /db_xref="tac:Ta0474"
     gene            190954..191997
                     /locus_tag="NODE_12_length_310542_cov_175.846709_198"
     CDS             190954..191997
                     /product="Uncharacterized protein n=1 Tax=Firmicutes
                     bacterium CAG:424 RepID=R6RUY5_9FIRM"
                     /codon_start=1
                     /transl_table=11
                     /translation="MAETILTHAAKTVLATDPLRAKYDQTMKQLLAEKPILALIIKYT
                     VSECMDMSVPEIVSCIEGTKVESELIEPGLSNSPVIKGLKEEDYSLYESLIKYDIRTY
                     IVFDPKKYPNKQKYELRIFINVEAQNDDHPGYDISTRGMFYACRQISAQCGTVFQNAG
                     NANDGSYQNINKVYSIWICTSSADKLANTVEIIKPERKMYYDIISNESLLADLDFKDR
                     CDILEVVIIRLSRKHDYEGVKSNLIKALTDLVNSKMSPLEKCSNLDTYGIPMTKEIER
                     KVEQVSGFSTAIGKEEYAKGITQGTNKGKEEERSLLTKAFAELKAGKTADSLIAEGYE
                     KETVETALVFLRG*"
                     /db_xref="UniRef100_R6RUY5"
                     /db_xref="R6RUY5_9FIRM"
     gene            192169..193134
                     /locus_tag="NODE_12_length_310542_cov_175.846709_199"
     CDS             192169..193134
                     /product="Fe-S-cluster redox enzyme-like protein n=1 Tax
                     =Anaerococcus prevotii (strain ATCC 9321 / DSM 20548 / JCM
                     6508 / PC1) RepID=C7RH90_ANAPD"
                     /codon_start=1
                     /transl_table=11
                     /translation="MRKITETHTGKIVSDTDLNVEYLYVGDYGKENNIKADFLGYTKR
                     IEKVEHKPVDIADKLVVTVSSQKGCPMSCNFCDCPKLGFHGNVSTMELISEISTGIAF
                     SGIRHGSRLNVHYARMGEPTFNYNVITSARMIAEMLAAPDADTTFDTYHPVVSTMMPK
                     SNKNLCDFLHKWVETGFEFGGEDGFGLQFSINTLDEEKRNEMFRNKSLSLQEISDMIK
                     TLPMPKKRKYTLNFAVTSKCNLDVNLMNKYFDKDKCIVKITPIHETVEAVNEGYEIVT
                     DFDVYEKFEQPLVKDGWDVIVFVPSREEDADRITCGNSLIALADK*"
                     /db_xref="UniRef100_C7RH90"
                     /db_xref="apr:Apre_0823"
                     /db_xref="C7RH90_ANAPD"
     gene            193467..194162
                     /locus_tag="NODE_12_length_310542_cov_175.846709_200"
     CDS             193467..194162
                     /product="Uncharacterized protein n=1 Tax=Roseburia sp.
                     CAG:18 RepID=R5V741_9FIRM"
                     /codon_start=1
                     /transl_table=11
                     /translation="MCCYLVDYENIMPRKAAELQGFVRGDTVIVFYSDKTPTISANFI
                     NELRQRNADVKFLLANCGHKNDLDFQLSSYVGYAAATGHRTIKIVSNDHGYDVVCRFW
                     TGLGYCVNRQGNENCQKLTKGQKKADNMSFSAVIKNGQAEEIRGNKSCKAKKKAKNEA
                     KEMRSRIDSLKKKLPSKTVRKLSCYGNVDTLLEKCIRCKNSSELNGLLMGLTKSGKVT
                     SAMHKVLKKALFK*"
                     /db_xref="UniRef100_R5V741"
                     /db_xref="R5V741_9FIRM"
                     /db_xref="rus:RBI_I01196"
     gene            194324..194794
                     /locus_tag="NODE_12_length_310542_cov_175.846709_201"
     CDS             194324..194794
                     /product="hypothetical protein"
                     /codon_start=1
                     /transl_table=11
                     /translation="MRTDFDLKKIMIEPCGDDYAFVAGKYVDEDGNDCYLRVDVPMKS
                     DPEWHFWMLFEDSDGCAETVSWDMTQSERAYVVSKIKAYLCSNGYLLAGGHYVSAGDL
                     QAETKKETEKEELLRHLGRAVKLCMSAGVPDEEIVAAVKEAKEEPGCLRGLSAK*"
     gene            194767..194925
                     /locus_tag="NODE_12_length_310542_cov_175.846709_202"
     CDS             194767..194925
                     /product="hypothetical protein"
                     /codon_start=1
                     /transl_table=11
                     /translation="MLKRFECKIGSGWTGFLNVFDDAIAQAWREDRWTDYFKDEFYFR
                     PSADEVAP*"
     gene            195166..195459
                     /locus_tag="NODE_12_length_310542_cov_175.846709_203"
     CDS             195166..195459
                     /product="hypothetical protein"
                     /codon_start=1
                     /transl_table=11
                     /translation="MKITLNEQECEGTYDFCKAGTYAATVGFASTFGDDVTKVFTDAV
                     NLVHEKYGDKADYLQTFVCELGKAKEEKVRFWLILDEYGKNNLKVTALLPEEY*"
     gene            195477..196094
                     /locus_tag="NODE_12_length_310542_cov_175.846709_204"
     CDS             195477..196094
                     /product="Putative uncharacterized protein n=1 Tax
                     =Eubacterium rectale M104/1 RepID=D4JPX8_9FIRM"
                     /codon_start=1
                     /transl_table=11
                     /translation="MIAEYREKVMLTKKNAMYINELLNTPGSRIYTKYGLRFGDTIEH
                     TVVFPDGVQAIIRLVIGTEEDYPYAEGVLLDADDNELSRTEPENKYVCLWMLEADDAT
                     YFVDIAYPEIVMKEKAMEMAKDFVSKHSCDDMENLEAYKVGNGMLLVIQYVWDEGEPA
                     HEVKLYNADNELVDAYIRSDLNSAEKIADTIMEIWSDYIYKEKKK*"
                     /db_xref="UniRef100_D4JPX8"
                     /db_xref="era:ERE_34010"
                     /db_xref="D4JPX8_9FIRM"
     gene            196204..196416
                     /locus_tag="NODE_12_length_310542_cov_175.846709_205"
     CDS             196204..196416
                     /product="hypothetical protein"
                     /codon_start=1
                     /transl_table=11
                     /translation="MSKRKKGTVLFRLIDGGDERISRRCPEELWCRINSEMGADEADA
                     AVKWLNTAEKGDVFESDTGKYELEIL*"
     gene            196435..196662
                     /locus_tag="NODE_12_length_310542_cov_175.846709_206"
     CDS             196435..196662
                     /product="hypothetical protein"
                     /codon_start=1
                     /transl_table=11
                     /translation="MINIMANSEGGLEEFEWPSYEDMIEAAEDGGECPDEEDAVITLD
                     VDDQSYSEDSLRDMGVWNFADLVEAARNDEI*"
     gene            196680..196964
                     /locus_tag="NODE_12_length_310542_cov_175.846709_207"
     CDS             196680..196964
                     /product="hypothetical protein"
                     /codon_start=1
                     /transl_table=11
                     /translation="MKKYAVYRTPVGTILLDYNNTLWTAGYPYFPKSCCTLIESGVCE
                     GGPGIGKFYAELKKKYDADITEEEETARIRRWEHDRMFAKKELIGGTKNE*"
     gene            196957..197610
                     /locus_tag="NODE_12_length_310542_cov_175.846709_208"
     CDS             196957..197610
                     /product="hypothetical protein"
                     /codon_start=1
                     /transl_table=11
                     /translation="MNKVIDYGFTGSFFANDVEAVSDIEIGKIHDLHLSDYMDKNKAD
                     VLKDYLKDVSEDELYLITAYISKDEFPEDEYIIYGHEYGKKLIPVDEILERENSIMED
                     AGFVNVNDYVDYEYKTAFIYPNEAGRKVIEAMKQNVAEWRRNHKRYYAVNIEWDLTDA
                     DMTEEEEAEILSVLPKKMRIPDCYVDESGVDSEAVSDWISDEAGYCHAGFEIQEENV*"
     gene            197652..197822
                     /locus_tag="NODE_12_length_310542_cov_175.846709_209"
     CDS             197652..197822
                     /product="hypothetical protein"
                     /codon_start=1
                     /transl_table=11
                     /translation="MDVYIVFSNKNDIEGIFVKQKNAENFKNGLEKINTGIKYRIEKQ
                     NVDDADPEFEEE*"
     gene            198088..198375
                     /locus_tag="NODE_12_length_310542_cov_175.846709_210"
     CDS             198088..198375
                     /product="hypothetical protein"
                     /codon_start=1
                     /transl_table=11
                     /translation="MNKNIISDFIKMKGIQTETKIKSWSAVDIDFMNDNKVTEETSFD
                     VKNVKSPKAWAELDESFVDLCRASGIKNPVITSVTVTHSAKTQEELESISL*"
     gene            198407..198706
                     /locus_tag="NODE_12_length_310542_cov_175.846709_211"
     CDS             198407..198706
                     /product="Uncharacterized protein n=1 Tax=Butyrivibrio
                     proteoclasticus (strain ATCC 51982 / DSM 14932 / B316)
                     RepID=E0S3V1_BUTPB"
                     /codon_start=1
                     /transl_table=11
                     /translation="MTFQLSRPDIDTIISYCHDMEADDKLEVYEFGKNNDLVLHIYKD
                     EEYDASKDADYADIVRISTAQGGRWVDDTEDVYVTDGSLYRQLQRISEYKDFSTL*"
                     /db_xref="UniRef100_E0S3V1"
                     /db_xref="bpb:bpr_II145"
                     /db_xref="E0S3V1_BUTPB"
     gene            198718..199734
                     /locus_tag="NODE_12_length_310542_cov_175.846709_212"
     CDS             198718..199734
                     /product="Putative uncharacterized protein n=1 Tax
                     =Coprococcus catus GD/7 RepID=D4J980_9FIRM"
                     /codon_start=1
                     /transl_table=11
                     /translation="MKKYEDLDAELRRVLDEVRQQMTTTVISYPERNPRDRVWGANNY
                     PGNCSGKVALGFIDKLQADSMFELCAGSGTNYDMCLDYGVPYCGVDLNPNPVRDGIKS
                     MDFTDMSQEFPDEIRTADMVFSHMPYPGINRIKYSNGAWKGSPELAKRDIQNMPFAQG
                     MQEINKAHMRAYHAMKPGAFMVMLVGEIRANGKFYSMNQALCLPGEFYQSYVKLQHNT
                     WSGRQNKSYGNSQRALTGHEMIAVIRKPGGYQICYIMPHAYSLDQRDSEGMATWKDVV
                     AAVLRQMHGSSSLDAIYSQLEGHAKAKANPHHWKDKVRQTLQMLAKAGVCVNTQRGYW
                     QAAV*"
                     /db_xref="UniRef100_D4J980"
                     /db_xref="cct:CC1_22090"
                     /db_xref="D4J980_9FIRM"
     gene            199750..199980
                     /locus_tag="NODE_12_length_310542_cov_175.846709_213"
     CDS             199750..199980
                     /product="hypothetical protein"
                     /codon_start=1
                     /transl_table=11
                     /translation="METIEIQTRDYSFRVSKEWAEKYFEKEIRGQYLCFPERRPVYSS
                     IEEWARDYGYDKGQAVYKAALAAGVKPEITLY*"
     gene            200080..200928
                     /locus_tag="NODE_12_length_310542_cov_175.846709_214"
     CDS             200080..200928
                     /product="Uncharacterized protein n=1 Tax=Firmicutes
                     bacterium CAG:212 RepID=R5XFN9_9FIRM"
                     /codon_start=1
                     /transl_table=11
                     /translation="MTKKEIATMVAETINGLEAGMAMVGEKDGQPSVIIGKESVRPSF
                     NVTDDIANHVNACKNEDVYVALAEVAADMRAQYNAASKANPVTRENILKTAKVCLRRT
                     GSGRETDVTKPFAQGIEKYIRVDASCVQEDSSFVLADAVCKVTGVTLEEAWLAAEANV
                     AADVNIMSIMDVLKEKGLLPADMEIEDPVPMLVVTNAATSFGAGVITSRRVVKRISQT
                     LGETNLVLIPSSVHEILVLPAYMAFGSNLSDLVKEVNGSEVAEEEQLSDNAYLCNAAT
                     GQLVIL*"
                     /db_xref="UniRef100_R5XFN9"
                     /db_xref="R5XFN9_9FIRM"
     gene            201190..201855
                     /locus_tag="NODE_12_length_310542_cov_175.846709_215"
     CDS             201190..201855
                     /product="Uncharacterized protein n=1 Tax=Roseburia sp.
                     CAG:50 RepID=R5TJA3_9FIRM"
                     /codon_start=1
                     /transl_table=11
                     /translation="MKTTELIKRTCPMCGRTTGLKEDETMAAEHRHYAMYGGRIQDEL
                     TDFDAFEREFVKTGYCPKCQEIIFGKEAPETGKFIDMEATPEFWQSLHGLVIEMGRNT
                     KGIIDSAKFKAFSADEKIIALNELMILPYYAVEDDGTVICARKWYAADIKWSVIDVMT
                     GKDYTEKYLSILPSETEIPQEFVNHYINSGRMEDAYKNVKLWLENLNGFIGTVESFSI
                     EKR*"
                     /db_xref="UniRef100_R5TJA3"
                     /db_xref="R5TJA3_9FIRM"
     gene            201868..202287
                     /locus_tag="NODE_12_length_310542_cov_175.846709_216"
     CDS             201868..202287
                     /product="hypothetical protein"
                     /codon_start=1
                     /transl_table=11
                     /translation="MGETKIDFDKLAVSIIEAYESDREESGRSELAKGMEYVLDKYKS
                     EHDREVISEVLMAFTGYSLDTLLKRQTKNLYAVDIEWDTSDMTDEEIAEVNLPEEVRL
                     PAEIAGRLTAAGDDAVAVWLSDIYDFGVIGYRFARKN*"
     gene            202307..202591
                     /locus_tag="NODE_12_length_310542_cov_175.846709_217"
     CDS             202307..202591
                     /product="hypothetical protein"
                     /codon_start=1
                     /transl_table=11
                     /translation="MEEWIIIEGSTEYGPCVSKFTGTKDEVKRLLMAMVDDDRNDEDG
                     DADDFEYGTESIDEIAEEGNTLNAYLVFSSYHNDYMAVRVKDIDEIKRGR*"
     gene            203018..203509
                     /locus_tag="NODE_12_length_310542_cov_175.846709_218"
     CDS             203018..203509
                     /product="hypothetical protein"
                     /codon_start=1
                     /transl_table=11
                     /translation="MAALIIAGDNLQFKSVKKTYGMEGEGFIANIYLNNKKVGVYNDF
                     ADGSGGYPVFDTVEAEKRVDSLIAEWTAKSTDKAVKALFEADPRIIDFSFLAEELINL
                     VEDEKIFKRGVKKGYKYLARNNMGTCVQYPNNWSIEEVRKDMEKEGLTTLYTELKDFI
                     HII*"
     gene            203820..204287
                     /locus_tag="NODE_12_length_310542_cov_175.846709_219"
     CDS             203820..204287
                     /product="DNA repair proteins n=1 Tax=Eubacterium rectale
                     M104/1 RepID=D4JQF4_9FIRM"
                     /codon_start=1
                     /transl_table=11
                     /translation="MRVTKYDMLLNEEQHPYLVKEESRNCPNVDKMTSPEKIKKVMDD
                     VFNASYLAEEHVWVIAMNVKCRPLGVFEISHGNVSASIVGTREIFIRLMLCGASQFVM
                     VHNHPTGDVSPSKNDINTTKEVMEAGKLMKIELCDHVIVGTDGYYSFRAGKLI*"
                     /db_xref="UniRef100_D4JQF4"
                     /db_xref="era:ERE_35910"
                     /db_xref="D4JQF4_9FIRM"
     gene            204322..204534
                     /locus_tag="NODE_12_length_310542_cov_175.846709_220"
     CDS             204322..204534
                     /product="hypothetical protein"
                     /codon_start=1
                     /transl_table=11
                     /translation="MTETEAEKIITEYVFSDYKLEALYPIVDEKIPDADERDKKLYAE
                     AFLNDALQKAVIALKEKHIKYGRVSV*"
     gene            204567..204854
                     /locus_tag="NODE_12_length_310542_cov_175.846709_221"
     CDS             204567..204854
                     /product="hypothetical protein"
                     /codon_start=1
                     /transl_table=11
                     /translation="MGYTKKEQEEINTWLVHVGALSDVDELFEEFKKGQLLEIARAEK
                     DSIMTWDEWQHLQNMLGMEVPLEMACAISGMLYENGIELMDMETENTKEKK*"
     gene            204855..204995
                     /locus_tag="NODE_12_length_310542_cov_175.846709_222"
     CDS             204855..204995
                     /product="hypothetical protein"
                     /codon_start=1
                     /transl_table=11
                     /translation="MDERCGNCLYNRYDRDAGEFTCSNECSDNYGLPIDYNDSCEDWE
                     EK*"
     gene            205010..205318
                     /locus_tag="NODE_12_length_310542_cov_175.846709_223"
     CDS             205010..205318
                     /product="Putative uncharacterized protein n=1 Tax
                     =butyrate-producing bacterium SS3/4 RepID=D7GWI7_9FIRM"
                     /codon_start=1
                     /transl_table=11
                     /translation="MEDRTIKERTIDDTIVRCKQKLDISYYKYGPAGKNFGGGRVDAL
                     GSLDKCLIKFNRTKNTEYLEDAINYLLLRILFPMPGDHYTPTDSNGSAGVDGVPINME
                     *"
                     /db_xref="UniRef100_D7GWI7"
                     /db_xref="bprs:CK3_26550"
                     /db_xref="D7GWI7_9FIRM"
     gene            205388..207130
                     /locus_tag="NODE_12_length_310542_cov_175.846709_224"
     CDS             205388..207130
                     /product="Putative uncharacterized protein n=1 Tax
                     =Eubacterium rectale M104/1 RepID=D4JQJ8_9FIRM"
                     /codon_start=1
                     /transl_table=11
                     /translation="MKVNVIKTNKINIQDNGFVIKNGVLESCHIETGKVVIPEGVITI
                     SPRTFANRYMLEEVVIPEGVVEIGDGAFYSCGNLKRVTIPESVKHIGRSAFEDTKLEE
                     ARLPETMDYIGADAFNNACIKEVVLPKILKSAGQKVFAMTNLTKVVIPEGFKLREGMF
                     ANSRLEEVIFEDKNVAIPDNCFSGCVHLKKINFENISSIGYGAFLKCKSLKSVTLLEN
                     IKSIESHAFYGSGIRELFIENANVLKEKSAFELCNELKSVVVNVCGKEIVKIPERTFA
                     QCRALADVKFTGSTKLIVKIDRGAFVDAGIESIELPERLRIIGNDAFLGSMLKSIVIP
                     RSVTYIGDKAFARCRNLSGSVEIPDDAEIGAECFRECTGICEVILPKGCDRIKQGTFC
                     NCENLENVKNIEDISVIEADAFYMCMKLKTLDLSNVVSIGECAFLNAGLTEVVLKSLT
                     SDGLGQRAFAGCVDIKEADLSESSLKHLPYGVFGGIKARVILPDCIEWFGRDCLSLTH
                     INEVKIAGSVRIDEHAFSRADICHLIFDKNIRAQISETAFADTKLKSWISRNICINST
                     SSYGIKLNKELLLG*"
                     /db_xref="UniRef100_D4JQJ8"
                     /db_xref="era:ERE_36390"
                     /db_xref="D4JQJ8_9FIRM"
     gene            207247..207465
                     /locus_tag="NODE_12_length_310542_cov_175.846709_225"
     CDS             207247..207465
                     /product="hypothetical protein"
                     /codon_start=1
                     /transl_table=11
                     /translation="MNVWETRAGIELVGCLEYLLNKPKPKQVAKMYSASDAEDEINYV
                     LEEKNARVVSVTPVAGLNSVLVVYEIGE*"
     gene            207737..208303
                     /locus_tag="NODE_12_length_310542_cov_175.846709_226"
     CDS             207737..208303
                     /product="hypothetical protein"
                     /codon_start=1
                     /transl_table=11
                     /translation="MKLSEKEVEAIRKLIADTEKLKQVTIDDRTDMYEAMDFLRKYAL
                     VHDVTVDDLFSNNELMNNISKGRWHASVRQFMKQYNCSYQTAREKTYWHYKNKSNEDL
                     LRYEMDEREKLFLYINKAKQIADRVKRYKYYIVEFTGGRRAFITAVNRDDALTLANAL
                     KIGSHVPGKIEAVYEATVDNVADLDYVA*"
     gene            208321..208497
                     /locus_tag="NODE_12_length_310542_cov_175.846709_227"
     CDS             208321..208497
                     /product="hypothetical protein"
                     /codon_start=1
                     /transl_table=11
                     /translation="MSSVLYDITALKTALENAIIGWYDNSLTEYHGLDDMEFIDKVCD
                     VTGISREDYAEIML*"
     gene            208513..208974
                     /locus_tag="NODE_12_length_310542_cov_175.846709_228"
     CDS             208513..208974
                     /product="hypothetical protein"
                     /codon_start=1
                     /transl_table=11
                     /translation="MSSSTMMVYGFGFECDAEDSILVQFIKKHKEAFCRTERERDVYK
                     EILTYSPKNQFDLDDVFCDYDCDSSGCQGLGAVIANIMSRETGVRFDYCPPDGDCNTS
                     AAVLYSESYPWQMNEVERDLTAEKLTEICKTYMNELGIDNEPDFLAQEYYG*"
     gene            209106..209546
                     /locus_tag="NODE_12_length_310542_cov_175.846709_229"
     CDS             209106..209546
                     /product="hypothetical protein"
                     /codon_start=1
                     /transl_table=11
                     /translation="MSKEEIARRIRERLEEGGETLYTVDENLVLIISKECKCIKNGMF
                     DAIKGFEPYICGLSLGNENDDYNMTIKADNGVFDRFVNMEFADLTNVFIDNIDIDAVF
                     GSTRLDLEALHELKGDRNEIEADESRQRRARRNRTREEEEEYEI*"
     gene            complement(209854..210441)
                     /locus_tag="NODE_12_length_310542_cov_175.846709_230"
     CDS             complement(209854..210441)
                     /product="hypothetical protein"
                     /codon_start=1
                     /transl_table=11
                     /translation="LINYETAKAEAGESTIKCNRVTFVCDSAHFNQCVTKNKKMCRNL
                     SILTGISSFVFVALTIASLVTLAASAGFKIPPEAAIPFLAVFGLSFSAENRQRPYTEK
                     LIAADYILKNDSDYIIRRKDERISLMTTLRMSAQATHAAKAGHAVNFDSLYISVRDNT
                     DKLSAFLSSSELKISLILHTGSRDIWFEVQNEPEK*"
     gene            210625..210933
                     /locus_tag="NODE_12_length_310542_cov_175.846709_231"
     CDS             210625..210933
                     /product="hypothetical protein"
                     /codon_start=1
                     /transl_table=11
                     /translation="MAEKESAIYTAYEKIEKIKKMMQCGPFVLDCDTVLSGIMNESIK
                     NQLLERTGVSGEIFDIYENSVDQKSVSELFEVLTGRSFDGYLSECIKAIEKKGETDNE
                     *"
     gene            210926..211414
                     /locus_tag="NODE_12_length_310542_cov_175.846709_232"
     CDS             210926..211414
                     /product="hypothetical protein"
                     /codon_start=1
                     /transl_table=11
                     /translation="MSKTEWVNMGDINFLAYGGCLVKPHFSEEELKDHESLENTFDVF
                     YLNTEFGENGDENFAALCYVDLDDSWLPWADMLKCIGLDEEVGLSVEELVKKHSPMLL
                     AKELVEYAGVQNFSPEVVKNDTYNRYPYSAEDFTVSDADLVKWLRDLGAGEIIDNKEE
                     QQ*"
     gene            211411..211926
                     /locus_tag="NODE_12_length_310542_cov_175.846709_233"
     CDS             211411..211926
                     /product="hypothetical protein"
                     /codon_start=1
                     /transl_table=11
                     /translation="MSKVDKTQLIQTAVCSIVYGQFSGEYQELFRCPRELDDVDLRGY
                     VNDSRCVLGFENDDTKNGGIDGRKCIGYFRLYFKNGWHGRWFVDKGCHVSEKDICGVT
                     NIISELDRSFPRGCSWAMREHMASTYEGANERYFIKPFMSDCYRITVDTTYGNEDYPV
                     RIYVYQEEDAK*"
     gene            211923..212237
                     /locus_tag="NODE_12_length_310542_cov_175.846709_234"
     CDS             211923..212237
                     /product="Putative uncharacterized protein n=1 Tax
                     =Eubacterium rectale M104/1 RepID=D4JQ30_9FIRM"
                     /codon_start=1
                     /transl_table=11
                     /translation="MKNTYVRNVGPCAELHRDRKSGIAWIEDGSTGLCHSCHANIDAT
                     GSVRGMKALGYWGKEDRTVRSHGFIYNIDTFVVDEENPYDALAAEECQCASCIERRER
                     RG*"
                     /db_xref="UniRef100_D4JQ30"
                     /db_xref="era:ERE_34540"
                     /db_xref="D4JQ30_9FIRM"
     gene            212246..212698
                     /locus_tag="NODE_12_length_310542_cov_175.846709_235"
     CDS             212246..212698
                     /product="hypothetical protein"
                     /codon_start=1
                     /transl_table=11
                     /translation="MLKIKVVNCDGIVVGYEWNSITDFIAAVNSNSEAIPMLDDELSD
                     VVTDNNRLSNWWKHHRRAVTVDRLYCKALGENERLTVRNIIANRNFDFNANLEIYICE
                     KDTTWDEVEPVYKSGEKNTIEIEELYDYTVKYMTIHDHALIIEVGKED*"
     gene            212700..212852
                     /locus_tag="NODE_12_length_310542_cov_175.846709_236"
     CDS             212700..212852
                     /product="hypothetical protein"
                     /codon_start=1
                     /transl_table=11
                     /translation="MSIYCKEPESACAKCRHNRYNPDTGRYECHEAEDVAKRVMARIR
                     EQKRMP*"
     gene            212977..213363
                     /locus_tag="NODE_12_length_310542_cov_175.846709_237"
     CDS             212977..213363
                     /product="hypothetical protein"
                     /codon_start=1
                     /transl_table=11
                     /translation="MSLTEERRQKLLADLKVCKEQGLRAFINKKDSTSVYGLVTDGVS
                     VIGVFFSEFGGMGYDPCFEYVPSTASGSGCKILASKDQLYKHFSKKEFDECVEEGRRL
                     ARIYKATLYSSYEGYMKRYGHQYEEV*"
     gene            213378..213674
                     /locus_tag="NODE_12_length_310542_cov_175.846709_238"
     CDS             213378..213674
                     /product="hypothetical protein"
                     /codon_start=1
                     /transl_table=11
                     /translation="MYDAWAEGYKKVLRTEYLFNDEDSVKREDVGNWIVSARIIGGCQ
                     GIICIYNKETLREHYRTKTIGLSCSEDAPQNVKDFYSRAFERDFNHVVEMAKSW*"
     gene            214171..214620
                     /locus_tag="NODE_12_length_310542_cov_175.846709_239"
     CDS             214171..214620
                     /product="Putative uncharacterized protein n=1 Tax
                     =Eubacterium rectale M104/1 RepID=D4JPN4_9FIRM"
                     /codon_start=1
                     /transl_table=11
                     /translation="MMPENRVIIAGSREFTDQTKLNKVCRWIFKTARIPVSGTTIISG
                     TCRGTDKMGEEYAREEGMAVARFPADWSRYGKMAGPRRNGEMARYAMKKGCNGVLIAF
                     LRADSRGTKNMIDTAVKMKLETYVVKYEEKIIEKYNYTKGGFEKIFG*"
                     /db_xref="UniRef100_D4JPN4"
                     /db_xref="era:ERE_33020"
                     /db_xref="D4JPN4_9FIRM"
     gene            214643..214942
                     /locus_tag="NODE_12_length_310542_cov_175.846709_240"
     CDS             214643..214942
                     /product="Putative uncharacterized protein n=1 Tax
                     =Eubacterium rectale M104/1 RepID=D4JPM8_9FIRM"
                     /codon_start=1
                     /transl_table=11
                     /translation="MRLKFKQGGTDVVIAATNAHYCKHKVKVFDNKPDDEVDEFGNTY
                     RCGLSVSQQGMPQNTGLMFVGISKFNCNDIVDELLKYGYADISDYEYTDIIMITD*"
                     /db_xref="UniRef100_D4JPM8"
                     /db_xref="era:ERE_32950"
                     /db_xref="D4JPM8_9FIRM"
     gene            215013..215819
                     /locus_tag="NODE_12_length_310542_cov_175.846709_241"
     CDS             215013..215819
                     /product="Replicative DNA helicase n=1 Tax=Eubacterium
                     rectale M104/1 RepID=D4JPN6_9FIRM"
                     /codon_start=1
                     /transl_table=11
                     /translation="MSTNLLSIADYVTNREDKGFAADSERMRNASFDTNFFSKNEKVI
                     MQPGLYVLRGAPAAGKTAFMLQMCSDFAQNAQKRIIYYTFKESTRELVTRSLACAPAV
                     NQSNKQNFIKISNYENHCKDFMQSIGEIKSIFCEYSYRIHFAECSANMTVKCVESSIS
                     NNAIGNIVFIDGLHDLALTGSFADALRELKIFQKEHNLVIIASFSTAYADDADKRAVM
                     NYADVVWDLEADESDDDSNKTNVRLTWTKNRFNFASDTVYSYYPECNIFL*"
                     /db_xref="UniRef100_D4JPN6"
                     /db_xref="era:ERE_33040"
                     /db_xref="D4JPN6_9FIRM"
     gene            216239..217324
                     /locus_tag="NODE_12_length_310542_cov_175.846709_242"
     CDS             216239..217324
                     /product="Transposase, IS4 family n=6 Tax=Clostridiales
                     RepID=A7B108_RUMGN"
                     /codon_start=1
                     /transl_table=11
                     /translation="MSILISIFISGYHGKTTDFAKNSSCHRTTIAHFLNSGKWDDSLL
                     SDTLKCSVIEIIYSEAARTGKPVLCIVDDTIASKTKPSSQALHPIEDAYFHQSHLKGK
                     PDYGHQAVAVMLSCNGIVLNYAFVMYNKSISKIDIVQSIAKELPVPPVMSYFLCDCWY
                     VSEKIINTFAQRGFHTIGALKTNRLLYPSGMKKKLRELAAELSVTHREFDLVTVKKRN
                     YYVYRYEGNLNGIENAVVLLSYPEKAFGNPKALRAFISTNAALSTQEILSWYVCRWPI
                     EVFFRQCKDKLALDSYQIRSAQGIKRYWLLMSLAHFMCAVGTGRFCSFETGYHEICDT
                     IQLEKYRYLFQCAKESNDFDSFMKFAV*"
                     /db_xref="UniRef100_A7B108"
                     /db_xref="A7B108_RUMGN"
                     /db_xref="dsy:DSY1089"
     gene            217399..218901
                     /locus_tag="NODE_12_length_310542_cov_175.846709_243"
     CDS             217399..218901
                     /product="Uncharacterized protein conserved in bacteria n
                     =1 Tax=Eubacterium rectale M104/1 RepID=D4JPM7_9FIRM"
                     /codon_start=1
                     /transl_table=11
                     /translation="MDNLIIVAAAIVVVIVLILITGYVKAPTDTAVIISGLKKEPKYV
                     IGRSSIKIPFLQRTDKLTLKMISVDVKTEESVPTNDYINVNIDSAVKVKVSMDPEKMK
                     LAASNFLNKNEDYIRNSVVDVLQGNVREIIGQMKLEEIVQDRKKFADKVQENAAPDMA
                     KMGLDIVSFNVQNVTDKAEVIENLGIDRIVSISKSAQISKAESLRDIAVAKASADKQA
                     NDARVEAETAIAEQNNALEIKKQELKKQSDIKKAEADAAYEIQEQEQRKTIEIATADA
                     NIAKQEKEAEIKEKEIAVREKSLDAEVKKQADAEKYARMQKADAEKYEQEKRAEAEKF
                     TKLQAAEATRAQYEAEAEGIRAKGLAEAEAMEKKADAMAKYGKAAMTEMIIKVLPQMA
                     EAIAKPLESIDKVSIIGGAGDSGMSAISDNVPQVLAKTIESVKETTGFDLTEVMKANT
                     YDAKVNNNINVATDFGEKITENAVKETTAEMHKNKIPSDSKDECFDYENM*"
                     /db_xref="UniRef100_D4JPM7"
                     /db_xref="era:ERE_32940"
                     /db_xref="D4JPM7_9FIRM"
     gene            219106..220530
                     /locus_tag="NODE_12_length_310542_cov_175.846709_244"
     CDS             219106..220530
                     /product="MutT/NUDIX family protein n=1 Tax=Eubacterium
                     rectale (strain ATCC 33656 / VPI 0990) RepID=C4ZF18_EUBR3"
                     /codon_start=1
                     /transl_table=11
                     /translation="MNKVDVNGLTEREFLAEYKPGDYDRPSVTVDMMVLRMKEDLSCM
                     QVLLIKRKAHPEIDKWALPGGFINIKESAYEAACRELKEETGLTDIYLEQLYTMSQPD
                     RDPRMRIIDIAYIALLPYGYEQAAVAGDDAKDARWFDVKFADKKLEFANDLIKIEYSL
                     KSEKFKNGVITVENFIPVSVSDEKLAFDHDQIILEGLMRIRNKAEYTGIMFNLVPREF
                     TIPDLLKVFEVLSGKEVHPKVFREKIAGQLVSLDRSQRPIVGRKPAAVYRYVDLNMDE
                     RKPVKVQKKYKNGVILTRAQPFHNGHLNMIKQAASECENLLVVIGSANKSYTKRNPFP
                     IEYRKRLVENVLQEEDLSGADVKVMTLSDWSMEDAAQYVKEWGFFFYYNIANEIGEKS
                     FTFYYNDDPKIAENWFTDDILKNVTIRNLGRSDIEISSTMIRDLLCKKDYDKVRDLVP
                     RWMRKDLKQLRKILMAATNDDYMM*"
                     /db_xref="UniRef100_C4ZF18"
                     /db_xref="ere:EUBREC_2408"
                     /db_xref="C4ZF18_EUBR3"
     gene            220543..221085
                     /locus_tag="NODE_12_length_310542_cov_175.846709_245"
     CDS             220543..221085
                     /product="Amidases related to nicotinamidase n=3 Tax
                     =Eubacterium RepID=D6E1G0_9FIRM"
                     /codon_start=1
                     /transl_table=11
                     /translation="MAKKILVVVDAQNDFITGVLGNKECDVATNVIADEIRSGKYDSV
                     IFTRDTHDENYLNTQEGKKLPVVHCIKGTNGWEVDARLKDAMKERGVNCDDITYIDKP
                     TFGSKELGELLAGYDNSNTEIYFCGFCTGICIISNVAIAKTFCKDAEVSVIENASACV
                     TPESHKTAIEAMKMIQVNII*"
                     /db_xref="UniRef100_D6E1G0"
                     /db_xref="ert:EUR_27250"
                     /db_xref="D6E1G0_9FIRM"
     gene            221148..222365
                     /locus_tag="NODE_12_length_310542_cov_175.846709_246"
     CDS             221148..222365
                     /product="nicotinate phosphoribosyltransferase (EC:2.4.2
                     .11)"
                     /codon_start=1
                     /transl_table=11
                     /translation="MKLNQIITSLLETDMYKFSMGQTIFHQFTDYKTTWTFKCRNTDV
                     HFTPEMVQEITEQIKAFCKLRFTEDELAYLDNIKWIKGSYVDFLRLWQPRFEDFEIGT
                     DAPCGLSIEAKGTWLNTSMYEIPTLAIVNEVYFRMAYDYDKLLDSFKKRLDAKYENLK
                     NGHWYAGTFSEFGLRRRLSAEAQELAVQKFAHLNDTLHSSSKFVGTSNVYLAKKYGLT
                     PVGTMAHEWIMCTGQGNHRHNPAYSNWYALDAWIKEYGVLNGIALTDTITTDCFLRDF
                     QLTYATLFSGVRHDSGDPYEWGEKMIAHYRSLGIDPKTKTLLFSDSLDFERADKLYRH
                     FCKETNVAFGIGTYLSNDTDVPALNIVMKTTRCNGMDVAKISDTPGKGMCKNPDYVDY
                     LQRCIDWRIKEDR*"
                     /db_xref="ert:EUR_27260"
                     /db_xref="D6E1G1_9FIRM"
                     /db_xref="UniRef100_D6E1G1"
                     /db_xref="2.4.2.11"
                     /db_xref="6.3.4.21"
     gene            222367..223116
                     /locus_tag="NODE_12_length_310542_cov_175.846709_247"
     CDS             222367..223116
                     /product="NAD+ synthetase (EC:6.3.1.5)"
                     /codon_start=1
                     /transl_table=11
                     /translation="MYNFNAAQQTENLIKWIKDWFDENGKGCNAVLGISGGKDSTIAA
                     ALCAKALGADRVIGVMLPDGEQSDINDSIEVCRLLGIRNYTINVRSALEASFKQLHDC
                     GIEITKQCRQNIAPRERTKMIRAVCQCDNGRMINTCNYSEDYVGYFTIGGDGDGDVAP
                     LGYLTKSEVCAIGHCLGLPSKYVDKTPSDGLCGKTDEDNFGFTYEQLDTFIRNETCGN
                     KEIDEAIRRKHLANEFKLNPVTKYEPGICEI*"
                     /db_xref="era:ERE_32650"
                     /db_xref="D4JPK0_9FIRM"
                     /db_xref="UniRef100_D4JPK0"
                     /db_xref="6.3.1.5"
     gene            223267..223719
                     /locus_tag="NODE_12_length_310542_cov_175.846709_248"
     CDS             223267..223719
                     /product="Putative uncharacterized protein n=1 Tax
                     =Streptococcus salivarius RepID=H2D733_STRSL"
                     /codon_start=1
                     /transl_table=11
                     /translation="MSGYNRERCMSNNAVAAYEDGLLPKSKLKAWQKRAVETGAVMKA
                     EWHHTGKFYGETDFYNPADFEKLNPKDFPVIKKEKPEENRWYVLVSAEWGGTKNYPKI
                     VGADVEVTDHITERQRNAKKYFRYGGYIKEFISEQEARQFADNAKLEE*"
                     /db_xref="UniRef100_H2D733"
                     /db_xref="H2D733_STRSL"
     gene            complement(224476..224700)
                     /locus_tag="NODE_12_length_310542_cov_175.846709_249"
     CDS             complement(224476..224700)
                     /product="Helix-turn-helix n=1 Tax=Eubacterium rectale
                     M104/1 RepID=D4JQ20_9FIRM"
                     /codon_start=1
                     /transl_table=11
                     /translation="MPVINMEQTGKQIAELRKNANLTVNDIKEALALTTVNAVYKWQR
                     GQTLPTLDNLVALAALFGCTINDIVITETI*"
                     /db_xref="UniRef100_D4JQ20"
                     /db_xref="era:ERE_34440"
                     /db_xref="D4JQ20_9FIRM"
     gene            225329..225589
                     /locus_tag="NODE_12_length_310542_cov_175.846709_250"
     CDS             225329..225589
                     /product="hypothetical protein"
                     /codon_start=1
                     /transl_table=11
                     /translation="LKYEERKTCTILNAVSGRKDLRCVQIFDRKAAYGSLCDSCSLYE
                     TYQSFLERSLEYSGFLKQEEDIPGQISIEMLENGRYMPREEK*"
     gene            225589..225834
                     /locus_tag="NODE_12_length_310542_cov_175.846709_251"
     CDS             225589..225834
                     /product="hypothetical protein"
                     /codon_start=1
                     /transl_table=11
                     /translation="MHYYIIRPKRRKINRNIIRGIFEMDENAVIVEDMSEADICVLQD
                     GWTRSRTCVEEYRQAEKVHICVQESYLYTDRWTVHVS*"
     gene            226019..226234
                     /locus_tag="NODE_12_length_310542_cov_175.846709_252"
     CDS             226019..226234
                     /product="hypothetical protein"
                     /codon_start=1
                     /transl_table=11
                     /translation="MKETEGSKDPGIETIKACEERAEAENVGELKDIAGAVGKLIEKD
                     MAENGVGRECAKQRVLALIRDKLENTH*"
     gene            226256..226612
                     /locus_tag="NODE_12_length_310542_cov_175.846709_253"
     CDS             226256..226612
                     /product="hypothetical protein"
                     /codon_start=1
                     /transl_table=11
                     /translation="LENEKNTLERYYEMTKGGSAEQLGAFYYLISHLDEIIESAGEKP
                     VVSVEGNRFVKCSECGVIDEKEYFASYGGRGHVNYGLCNNCAHGKRHKEVMSKHLRQV
                     KEENDRIRKERFKIIK*"
     gene            226894..227622
                     /locus_tag="NODE_12_length_310542_cov_175.846709_254"
     CDS             226894..227622
                     /product="hypothetical protein"
                     /codon_start=1
                     /transl_table=11
                     /translation="MDRYDNWGDLPADNEGNKQTGKKGKGMNTENIISFRKKYTEAEK
                     IALDTKVERIRKWLDKHEAGYCRFALGNGFSAVYQPNGNEQLRQSEISFYSESDKSLD
                     WYFARSLFVAAWKDYLKKEIKKAKHAEREYEAFEKAVVLPIAYTREDGIDTILMAHEA
                     NAQVNIEKYLELRDLTKQEIMDFIRYGYGYNSYKKVSNSVDHAIKQKLNIGYRDYNCA
                     EKVQEWTIENPERCLAMFADGQEK*"
     gene            227649..228032
                     /locus_tag="NODE_12_length_310542_cov_175.846709_255"
     CDS             227649..228032
                     /product="hypothetical protein"
                     /codon_start=1
                     /transl_table=11
                     /translation="MGNERTEDMRLDDIFEEGKNALFKLLDGVSGEKNTGCVMIYAGK
                     IRFKTASGNRDERHTKDVFKSMDSDDFVREFARKIMRMNADREDYAVCKRTIAYRNRL
                     YQTVAVNEKFTAEERPMLQIRILMA*"
     gene            complement(228362..228601)
                     /locus_tag="NODE_12_length_310542_cov_175.846709_256"
     CDS             complement(228362..228601)
                     /product="Transposase, IS605 OrfB family, central region n
                     =1 Tax=Ruminococcus sp. SR1/5 RepID=D4LH24_9FIRM"
                     /codon_start=1
                     /transl_table=11
                     /translation="MQKEAYSSQTSPLMNTVCKQNANKKNRVERGLYIDGSYNWNADS
                     VGAFNILRLYFQAQKIDTRLDPISISSPEVTKVAA*"
                     /db_xref="UniRef100_D4LH24"
                     /db_xref="rum:CK1_09020"
                     /db_xref="D4LH24_9FIRM"
     gene            228735..232661
                     /locus_tag="NODE_12_length_310542_cov_175.846709_257"
     CDS             228735..232661
                     /product="Uncharacterized protein n=1 Tax=Eubacterium sp.
                     CAG:603 RepID=R5NNT4_9FIRM"
                     /codon_start=1
                     /transl_table=11
                     /translation="MRKFLRILLMGIILLAVSKDSVYASSSVQNGVEVNVTEEKGTYK
                     EGDKVKFTYELKNTNSYDVTGINLQINSPDSIEFAKGDLQKDIGTLKAGDSIKYDITA
                     MIKNVSASKKTDTETKTPDKSKEIKSKDNLSAKNNVATNEKKINTNDDYNIVCYIMLL
                     FFGLCLLAYAIKKKKINKIISLVLVVAIVSNMSLLSVYADDLEKCSFSTTHKIKIDNK
                     EINIDFITNYDRAEDMGKLTVNTDTFGYDTVNNYYLTSSKLDGLSGTLENSNKYNNIN
                     VKVYNDKDKLVFEGNTPSADNWKITNIGLFPGKNEIIVTATGDEKELSTTVYLYDSIG
                     LNYDKTIGANTDSDNDGIYDVIEEYIGTDINKADTDGDGLTDYQEVVELGTDPLKVDT
                     DDNGISDYNEDADNDGISNGKEYEIGTDPTNNDSDSDGLLDNEELTRYNTSPTNKDTD
                     GDGADDLWEISNGYNPLVYNESFTISYEKYPEVTKENPVVPSVKLDLVDGNIDSLNIN
                     PVSSYDNPYINPSVAGYLGEAYNFSVDGKFNSAEMTFKYDESLGQLSDTFQPRIYYFN
                     ESTKMFEELENQTVQEGKITATVTHFSTYILLNKYLVDTVWDSDIKKPDENGQNSGLS
                     IAFVIDRSASMDDNDPGDIRKQLTKDFVNKMDFNKDQGSVISFIACEEIKTELTNDKQ
                     ELIDAVDSIYNDSGWGWDSGTNGSAGIHAAIDQLKADASGNQRYIIFMTDGEDTTVSY
                     SYDDLIATAKDNGIKILSIGLGSANVTLLKKLADETEGKYYFAEKAEDLSNIYENISN
                     ETIDYTTDSNNDGICDYYTNLIKDGTLTLSNGSTELSGLDIDYNENDDWDGDGLKNGE
                     EIEVQTTGKYVYVVMKSNPFLTHSDGDGIDDYTEVKNGTDPLQNDVAISANNVDSLTN
                     NDYYYYENSANNFQNDLLSKSTMVISAAIFGVWNTNEIYRDLIINYYKNYDTEETFEQ
                     EEMKQKKKSAVEILNSLLESVKKYSLDEYNFPKDILTVKEVINGATSNDAVEKAVAED
                     FSKLFTKIHNASEEATYMRMTTNGMSYTKKLKDVSEIKDKVGKGMKIVDKISEGITYA
                     GYGMDILDTIDSLSTINTNNEIFEANLDALTYLINNSKDNHAKKAALSIRNVLAGEYY
                     KNISDIGADILEAVLDIGLKVLTEHFVYVKAVVAVRDIFDTLFSISTDTKQMYEIICY
                     HELSNAYIDLFEMQISDNNNNNYIIKYDDLGYIRYLTNLSQIRVLGETKFYEWEKYDG
                     WTSGVMNAIINLDKIKSNINSQLSGIAEIISLLSLRTSSNVKFVIK*"
                     /db_xref="UniRef100_R5NNT4"
                     /db_xref="R5NNT4_9FIRM"
                     /db_xref="ccel:CCDG5_0326"
     gene            232712..233101
                     /locus_tag="NODE_12_length_310542_cov_175.846709_258"
     CDS             232712..233101
                     /product="hypothetical protein"
                     /codon_start=1
                     /transl_table=11
                     /translation="MSIGFDADNIFILFITIPCIIICVKKIKFVKNECFATKGVCISY
                     DGSAGVTKLLSYNGTYKYFIDGKEYVSSTKNYQEMKRPKKGKEITLYVDKKDYSHIEP
                     EPNYKRYVHLMILEIIASFFFVFPIWL*"
     gene            233596..233907
                     /locus_tag="NODE_12_length_310542_cov_175.846709_259"
     CDS             233596..233907
                     /product="hypothetical protein"
                     /codon_start=1
                     /transl_table=11
                     /translation="MNIEETRRSKAARCRVDLRQMFDKGRCRLKFGGRIRHTKENNVD
                     SYALYRDDDADGLLIRDGELLEFDGWKTTESGTIYTVGTSESGKQIYLTENEYGMLMP
                     C*"
     gene            233925..234158
                     /locus_tag="NODE_12_length_310542_cov_175.846709_260"
     CDS             233925..234158
                     /product="hypothetical protein"
                     /codon_start=1
                     /transl_table=11
                     /translation="MAIKEINDNLKEELIGELRGRLEDDLHGYVICDYLSRDEVEDIL
                     DNFDEWAENADWGDDYVYNENHYTLERPEDIDG*"
     gene            234363..234977
                     /locus_tag="NODE_12_length_310542_cov_175.846709_261"
     CDS             234363..234977
                     /product="Putative uncharacterized protein n=1 Tax
                     =Eubacterium rectale M104/1 RepID=D4JPQ2_9FIRM"
                     /codon_start=1
                     /transl_table=11
                     /translation="MDDLNIKINDNISEDLLSMNLTDMFCKHVIRRNPDGIQIKAGKL
                     YIESCKLGYKVCNWGLHVGHASDIQYHINSIVQMERDRYNPAIRVVICKYDFCDTPIV
                     WIDNLHSAIKYIREYGKNVKLGDIPFYVVDISDYDHPSIHGYNGSLRERYEDILGAVS
                     CAYKRFRRSNSKKLIVIGYTLNDFLCDNPMLYTELNTHLDLINR*"
                     /db_xref="UniRef100_D4JPQ2"
                     /db_xref="era:ERE_33210"
                     /db_xref="D4JPQ2_9FIRM"
     gene            235059..235403
                     /locus_tag="NODE_12_length_310542_cov_175.846709_262"
     CDS             235059..235403
                     /product="hypothetical protein"
                     /codon_start=1
                     /transl_table=11
                     /translation="MEYVLTELGKQLLRIAEIEATLANEEYENEVEECCLEIELQFLQ
                     GNKNAYDEPYAFMGTDNVSFDVIYEEENDRYSATLYDKDGNPQMPYLNDKNLHKLVEQ
                     ILEDREKDDGRD*"
     gene            235390..235629
                     /locus_tag="NODE_12_length_310542_cov_175.846709_263"
     CDS             235390..235629
                     /product="hypothetical protein"
                     /codon_start=1
                     /transl_table=11
                     /translation="MAEIKNINISQFAEQFQKECDTLYENDCTDDGVRFAAWAFDNFA
                     KKHKDFISEFVRFRGDFISSDREAAAFMYALEKVA*"
     gene            complement(236971..237693)
                     /locus_tag="NODE_12_length_310542_cov_175.846709_264"
     CDS             complement(236971..237693)
                     /product="Putative uncharacterized protein n=1 Tax
                     =Eubacterium rectale M104/1 RepID=D4JPT1_9FIRM"
                     /codon_start=1
                     /transl_table=11
                     /translation="MNKLKNMNKKKSFWSTLVNEFLGTILITSIIIYMIVFILLGRAG
                     IFNFMGSSNDIINGLVAAASFPIVLILAVVVIALAVNIVGLIPLIIHKIKAIYNYTYL
                     PLTVDEIKDALDENIISSKEDYIKLILDSLRYGVTNKPSLFFSTYYIAFSEEELCSLC
                     KAFEEVFDSPIVIDNDMLSYLNKYGCSDSPFNKAKDKYENIAIRIQEYENGKDATFAL
                     YTDGDKYKEILETVDFPLYVGK*"
                     /db_xref="UniRef100_D4JPT1"
                     /db_xref="era:ERE_33540"
                     /db_xref="D4JPT1_9FIRM"
     gene            complement(238127..238402)
                     /locus_tag="NODE_12_length_310542_cov_175.846709_265"
     CDS             complement(238127..238402)
                     /product="hypothetical protein"
                     /codon_start=1
                     /transl_table=11
                     /translation="MSTRVDELQTNGSLSVEAVRKTSTGVDIILNTFLSYVKTVSGMS
                     TCVEHFLSNAHKHVKTVIKMSTEVDIALGLEIERLFETVSGMSTDID*"
     gene            complement(238408..238689)
                     /locus_tag="NODE_12_length_310542_cov_175.846709_266"
     CDS             complement(238408..238689)
                     /product="hypothetical protein"
                     /codon_start=1
                     /transl_table=11
                     /translation="MTMLAVDTVSEMSTKVDHALTHISITVETVSGMSTGVDLQWVKK
                     HPLVETVSEMSTRVDDSQDDITVIVETVSGISTRVDTKNIFNFFIRLKL*"
     gene            complement(238864..242634)
                     /locus_tag="NODE_12_length_310542_cov_175.846709_267"
     CDS             complement(238864..242634)
                     /product="Uncharacterized protein n=1 Tax=Eubacterium
                     eligens (strain ATCC 27750 / VPI C15-48)
                     RepID=C4Z1Q1_EUBE2"
                     /codon_start=1
                     /transl_table=11
                     /translation="MNTGFNDFTNLSSVTKTLCNRLIPTEITAKYIKEHGVIEADQER
                     NMMSQELKNILNDFYRSFLNENLVKVHELDFKPLFTEMKKYLETKDNKEALEKAQDDM
                     RKAIHDIFESDDRYKKMFKAEITASILPEFILHNGAYSAEEKEEKMQVVKTFNGFMTS
                     FSAFFTNRENCFSKEKISSSACYRIVDDNAKIHFDNIRIYKNIANKFDYEIEMIEKIE
                     EAAGGADIRNIFSYNFNHFVSQDDISFYNYVVSGINKFMSLYCQASKDKFSPYKLRRL
                     HKQILCIEESLYDVPAKFNSDEDVYAAVNDFLNNVRTKSVIERLQMLGKNADSYDLDK
                     IYISKKHFTNISQTLYRDFSVINTALTMSYIDTLPGKGKTKEKKAASMTKNTELISLG
                     EIDKLVDKYNLCPDKAASTRSLIRSISDIVADYKANPLTMNSGIPLAENETEIAVLKE
                     AIEPFMDIFRWCAKFKTDEPVDKDTDFYTELEDINDEIHSIVSLYNRTRNYVTKKPYN
                     TDKFGLYFGTSSFASGWSESKEFTNNAILLAKDDKFCLGVFNAKNKPAKSIIKGHDTM
                     QDGDYKKMVYSLLTGPNKMLPHMFISSSKAVPVYGLTDELLSDYKKGRHLKTSKNFDI
                     DYCHKLIDYFKHCLALYTDWDCFNFKFSDTESYNDIGEFYKEVAEQGYYMNWTYIGSD
                     DIDSLQENGQLYLFQIYNKDFSEKSFGKPSKHTAILRSLFSDENVADPVIKLCGGTEA
                     FFRPKSIKTPVVHKKGSVLVSKTYNAQEMDENGNIITVRKCVPDDVYMELYGYYNNSG
                     TPLSAEALKYKDIVDHRTAPYDIIKDHRYTEDEFFINMPVSLNYKAENRRVNVNEMAL
                     KYIAQTKDTYIIGIDRGERNLLYVSVIDTDGNIVEQKSLNIINNVDYQAKLKQVEIMR
                     KLARQNWKQGVKIADLKKGYLSQAVHEVAELVIKYNGIVVMEDLNSRFKEKRSKIERG
                     VYQQFETSLIKTLNYLTFKDRKPLEAGGIANGYQLTYIPESLKNVGSQCGCILYVPAA
                     YTSRVDPTTGFVSLFKFRDISSEKVKTDFIGRFDCIRYDAEKDLFAFEFDYDNFETYE
                     TCAKTKWCAYTYGTRVKKTFLNRKFVSEVIIDITEEIKKTLAATDINWTDGHDIKQEI
                     IDYALSSHIFEMFKLTVQMRNSLCESKDREYDKFVSPIMNASGKFFDTDDADKSLPIE
                     ADANDAYGIAMKGLYNVLQVKNNWAEGEKFKFSRLSNEDWFNFMQKRQQTNS*"
                     /db_xref="UniRef100_C4Z1Q1"
                     /db_xref="eel:EUBELI_01419"
                     /db_xref="C4Z1Q1_EUBE2"
     gene            242811..243719
                     /locus_tag="NODE_12_length_310542_cov_175.846709_268"
     CDS             242811..243719
                     /product="hypothetical protein"
                     /codon_start=1
                     /transl_table=11
                     /translation="MSIIVKVTNVAFMRDIQICVITQVPAKQWFLICVYLFVKKECIM
                     KNPFYPFSIEVSGYTCLKSLEEIYYKRNVEYYQKFKKLLMVCSILLAMVCIVVIVLSG
                     GWMQSLFATLLGGALSSIVWLISVIITDDMNYRINQIDNVILQIDKLSVSLHTFNHYL
                     VNGMTVKTIDSNNLIYRLCNLLQVVVDLQIIDNIDSNGLKFKWVDKTDINAQEFEERS
                     EQQILSNINDILKIYTLEQISNFVIYNEKYLDGQLKGLKDVLLKRKGYILCGKVPIPQ
                     DKAQSRLNKAKLFDKIFNRSIQKGTK*"
     gene            243722..243874
                     /locus_tag="NODE_12_length_310542_cov_175.846709_269"
     CDS             243722..243874
                     /product="hypothetical protein"
                     /codon_start=1
                     /transl_table=11
                     /translation="MNIKKESVTIRELCENYRDDNDGGVYGYDNGKHILVLRPKYQLS
                     TRICLF*"
     gene            243896..244066
                     /locus_tag="NODE_12_length_310542_cov_175.846709_270"
     CDS             243896..244066
                     /product="Putative HNH endonuclease domain protein n=1 Tax
                     =Ruminococcus sp. CAG:177 RepID=R6I8F4_9FIRM"
                     /codon_start=1
                     /transl_table=11
                     /translation="MRAYQKQDGICPCCGQHFEFEEMQGDHIIPWSQGGRTVDDNLQM
                     LCQKCNNDKRDK*"
                     /db_xref="UniRef100_R6I8F4"
                     /db_xref="R6I8F4_9FIRM"
                     /db_xref="ssg:Selsp_0703"
     gene            244502..244870
                     /locus_tag="NODE_12_length_310542_cov_175.846709_271"
     CDS             244502..244870
                     /product="Putative uncharacterized protein n=1 Tax
                     =Lachnospiraceae bacterium 2_1_58FAA RepID=F7K050_9FIRM"
                     /codon_start=1
                     /transl_table=11
                     /translation="MLTFYSKYTCYIKDDRYNEMICDASTLCRCTGLKDKNDKLIWEG
                     DIILFQRDNDDCSFPNKDTKKRLGKVFYSDFRTTFAIGMGKNGSKSLNDDLWKYVQNG
                     NRVEVIGNIFDNPELLRVQP*"
                     /db_xref="UniRef100_F7K050"
                     /db_xref="F7K050_9FIRM"
     gene            245001..245282
                     /locus_tag="NODE_12_length_310542_cov_175.846709_272"
     CDS             245001..245282
                     /product="hypothetical protein"
                     /codon_start=1
                     /transl_table=11
                     /translation="MAKYLDKTPDEWELLTEKWHEDETITCSLQEYLGLNDIEYRKFV
                     FGIDDKDVSDTDVIEKSSEIIRDVVTELVIKPKIEELAKCLANVTDDVR*"
     gene            246063..246245
                     /locus_tag="NODE_12_length_310542_cov_175.846709_273"
     CDS             246063..246245
                     /product="hypothetical protein"
                     /codon_start=1
                     /transl_table=11
                     /translation="MNKCYFCGASGDSAHIALVKVRGKRDGMRIQKNIKICDACRIWR
                     NKEDIREAVSAMEDWD*"
     gene            246768..247025
                     /locus_tag="NODE_12_length_310542_cov_175.846709_274"
     CDS             246768..247025
                     /product="hypothetical protein"
                     /codon_start=1
                     /transl_table=11
                     /translation="METNRRNEIIKLHDALLDRLGIKPDKHEREDSLMSAIEEIDDGQ
                     DVQASFVDVIKCVYGRELTDMIYKSVCANLKGPKAWAKERA*"
     gene            247148..247393
                     /locus_tag="NODE_12_length_310542_cov_175.846709_275"
     CDS             247148..247393
                     /product="hypothetical protein"
                     /codon_start=1
                     /transl_table=11
                     /translation="MGKIKEIFSVIKEEIKSSAEERATYAKVEKAVEETRMAENEDYA
                     RKKHMQRVYKIQAVFEAVMHMLLVITGGLVGVYITPA*"
     gene            247483..248862
                     /locus_tag="NODE_12_length_310542_cov_175.846709_276"
     CDS             247483..248862
                     /product="Transposase, IS605 OrfB family, central region n
                     =1 Tax=Eubacterium rectale M104/1 RepID=D4JPS9_9FIRM"
                     /codon_start=1
                     /transl_table=11
                     /translation="MSYRVIQCQIAQDNLIYNYCDSNAQKAKLLYNAALFRIRQIFTG
                     WDKDSRTDNEKEVFAEVDLLQQTYPSIKVKRVISYCHLEKLMRVTHNPDFFAGLPMQT
                     AQAVVKHAVTDFSNWLKSLKVYKQDPSKFLGKPQMPHYQKRNIVTFTITNQSATLYPA
                     KSGSYLKLPRVDKHLHLPNIEADSILKEVKIKPYYGRYILCLTLENENHVTDNADMPN
                     VCAIDFGVSNFAAVVCNDGSSMLYKGGTVLSECQWFHKKRAGAVSIITKGHEHMHASS
                     KYLSALSRHHADFIKDQCHKISRSIINYCIEHHADTLVLGENKGWKQDCDMGSQNNQN
                     FVSMPISLLKQMIIYKASDAGIKIITQEESYTSQADITVMDYIPVYGVDDENAVFSGR
                     RITRSLYRCSNGMVINADCNGAANIMRKAIPDAWNGITDFSFLASPEVSGFHELNPLS
                     IPVKGIAAA*"
                     /db_xref="UniRef100_D4JPS9"
                     /db_xref="era:ERE_33500"
                     /db_xref="D4JPS9_9FIRM"
     gene            249258..249488
                     /locus_tag="NODE_12_length_310542_cov_175.846709_277"
     CDS             249258..249488
                     /product="hypothetical protein"
                     /codon_start=1
                     /transl_table=11
                     /translation="MSNEDIRMEENNTKVFYLAQENFGCVVYADNENDAFEKMKCQRK
                     ELLETLGMPLDITRWGIEEFTPDLYDGVLCFY*"
     gene            249517..249723
                     /locus_tag="NODE_12_length_310542_cov_175.846709_278"
     CDS             249517..249723
                     /product="hypothetical protein"
                     /codon_start=1
                     /transl_table=11
                     /translation="MSKKYYPIEDAVNNVSQKFKLGLKDANEMSEEEFNNAEECILKY
                     VKFVSHPDYAQLIPQSLETGEYIL*"
     gene            249765..249965
                     /locus_tag="NODE_12_length_310542_cov_175.846709_279"
     CDS             249765..249965
                     /product="hypothetical protein"
                     /codon_start=1
                     /transl_table=11
                     /translation="MLKRDLVDELYNTAYKRYREKYPNKDLASVPNFLDLLWFSIEGE
                     LNRNGYDAAKKYVEEAELIELE*"
     gene            250059..251027
                     /locus_tag="NODE_12_length_310542_cov_175.846709_280"
     CDS             250059..251027
                     /product="Pentapeptide repeats (8 copies) n=1 Tax
                     =Eubacterium rectale M104/1 RepID=D4JQH0_9FIRM"
                     /codon_start=1
                     /transl_table=11
                     /translation="MNNEEIIKGFKVFRPDWTCSPNGNTKQYTCPGKFEEEGELDICN
                     HGMHFCQTAADCFNYYSFNSKNKVAEIIAYGDVRTDGYELCTNKLEIVREIPWDEVLR
                     IVNIGKKCTGLCNAGDNNTGNRNTGNSNTGNWNTGDRNTGNRNTGDCNTGNWNTGDCN
                     TGICNTENGNTGNWNTGNNNTGDRNTGNCNTGNCNTGDWNTGDWNKSSFNTGCFNTEE
                     QKIILFNKPSNMTYREWMDSDAKYLLNQIPKNVVEWVSEEDMTDEEKAAYPTYETTSG
                     YLKVLDESKCGQLWWNGLSDCDKQIIKSIPNFDPDIFYECTGIKVN*"
                     /db_xref="UniRef100_D4JQH0"
                     /db_xref="era:ERE_36090"
                     /db_xref="D4JQH0_9FIRM"
     gene            251073..253193
                     /locus_tag="NODE_12_length_310542_cov_175.846709_281"
     CDS             251073..253193
                     /product="NAD-dependent DNA ligase (contains BRCT domain
                     type II) (EC:6.5.1.2)"
                     /codon_start=1
                     /transl_table=11
                     /translation="MNNENVKIMEKLINKLNEASDAYYNGKDEIMSNYEWDTMFDELA
                     QLEKETGIILPDFPTQKVGADEIGGNGLKKVKHEFPALSLDKTKDINEFPEVFSESWD
                     GVCNVMWKLDGSTIVLEYNNGRLVQSVTRGNGEVGSDITHQAPYIEGIPMTIGFKGKL
                     VVRGEALMTYSEFERINSNLEEDEEEYSNPRNLANSTITIKEPGLRGRKVMFKAFKLV
                     HIEPAADDKIEVPETFFGALTLLERLGFGVVEHELARAYSSNPDVDSDLPDQIINVMN
                     SFSDRVETLDYPVDGLVVASDDYRVADALPVTGHHPNRLTGFAFKWADECVETTLREI
                     EWSPSRTGRINPVAVFDPVQLEGTTVTRASVHNVSIVKKLRLRVGDKISVFKSNKIIP
                     QVDKNMTPGDELTYAESHACTCPVCGMETSPMITHSGDRDVEVEMCTNPNCAVKQVKK
                     FVHFCERDCMDIIGLSEKTLEKFIEKGFIKQLADLYRLDTFERDIAAMDGFGQKSYDN
                     IWKSIQRSRKTTFVPFIHALGIPMVGKGQAKLFDKAYKGDVRKFFNDVYNRKCFTGID
                     GIGEKIELSLWDWGSRYLGWIPFEKNLLDEMWRISNNAEVYDLLRWIDVEVPAEADVP
                     ASKNILSGKTFVITGSVNHFKNRAELQTKIEELGGKATGSVTKKTSYLINNDVESTSG
                     KNKKAKELGVPIISEDEFLEMIGE*"
                     /db_xref="era:ERE_36110"
                     /db_xref="D4JQH2_9FIRM"
                     /db_xref="UniRef100_D4JQH2"
                     /db_xref="6.5.1.2"
     gene            253267..253692
                     /locus_tag="NODE_12_length_310542_cov_175.846709_282"
     CDS             253267..253692
                     /product="Putative uncharacterized protein n=1 Tax
                     =Eubacterium rectale M104/1 RepID=D4JQH3_9FIRM"
                     /codon_start=1
                     /transl_table=11
                     /translation="MESIKTSQELYEHVMSEYKKYDTELNSLFFDFPVHMSKSDILVT
                     YEHLQHDINGDCIIKLKNPKQETLDNEDVIIYGDSEEPLTDEYDEVYDGNCKDFLESF
                     NDKELETGLCRIDEFLVIENFNPEVQKCKVGGVKFDFIA*"
                     /db_xref="UniRef100_D4JQH3"
                     /db_xref="era:ERE_36120"
                     /db_xref="D4JQH3_9FIRM"
     gene            complement(253934..254407)
                     /locus_tag="NODE_12_length_310542_cov_175.846709_283"
     CDS             complement(253934..254407)
                     /product="Putative uncharacterized protein n=1 Tax
                     =Eubacterium rectale M104/1 RepID=D4JQH5_9FIRM"
                     /codon_start=1
                     /transl_table=11
                     /translation="MSNAEIAAWELDKKLDGRSLRYKVEDAPYYKNHNEKSFDTIREM
                     LERVGVNLEKDDDCLSISINSQKYAAAARTYAGRGRRFAYPKNEYKAYTYSDIVYMLN
                     SMSNDEVASKIDMPIATFYRHKKRLVNSDYYKALDTSRLDDIEYLKSCRDSDICF*"
                     /db_xref="UniRef100_D4JQH5"
                     /db_xref="era:ERE_36140"
                     /db_xref="D4JQH5_9FIRM"
     gene            254560..255387
                     /locus_tag="NODE_12_length_310542_cov_175.846709_284"
     CDS             254560..255387
                     /product="Uncharacterized protein n=1 Tax=Butyrivibrio
                     proteoclasticus (strain ATCC 51982 / DSM 14932 / B316)
                     RepID=E0S3S7_BUTPB"
                     /codon_start=1
                     /transl_table=11
                     /translation="MANNEIEAFFEAEAFFKAYNYLYPGNRIFYKTQTGKIREALVFN
                     RTSSETLVNEDSNPKGLVYDALDVTGCGETVVVDTVNFVKEDKCPKDELFFFTFGSDK
                     KFPYQGGYLIVRAKDRKEAFDLFREKYPDRSANCLNCAFCYTAYDWAKLLQGGMRMGQ
                     CHEVIEKTECCKDGDYSPIIIFVPAKNELLCISEGTGDNLLPEDEEDGIVDYVYYETY
                     DLDYGTVEEGDGGQMDMKEYVRNKYPSLEACIPDLLDFVYNDRNLSYIMLESEKEEQ*"
                     /db_xref="UniRef100_E0S3S7"
                     /db_xref="bpb:bpr_II120"
                     /db_xref="E0S3S7_BUTPB"
     gene            255387..255608
                     /locus_tag="NODE_12_length_310542_cov_175.846709_285"
     CDS             255387..255608
                     /product="Uncharacterized protein n=1 Tax=Clostridium
                     kluyveri (strain ATCC 8527 / DSM 555 / NCIMB 10680)
                     RepID=A5N0L3_CLOK5"
                     /codon_start=1
                     /transl_table=11
                     /translation="MRISDTMLQKLKHDYPEGTRVRLIRMDDPYSRLEPGEEGNVIGV
                     DDIGTIHVKWDNGSTLGVVFGEDRCEKIE*"
                     /db_xref="UniRef100_A5N0L3"
                     /db_xref="ckl:CKL_2647"
                     /db_xref="A5N0L3_CLOK5"
     gene            255624..255974
                     /locus_tag="NODE_12_length_310542_cov_175.846709_286"
     CDS             255624..255974
                     /product="hypothetical protein"
                     /codon_start=1
                     /transl_table=11
                     /translation="MEKKEKTARVKLKYYKGDEFVPSKEMLCEIKMDVVKAFILQTDE
                     VRSVGTFLRTIDGEDAEALLDYAKKNNGVVKIGVKYCAACQNEYDRYVKNHPGDGAFT
                     KAEFYRMVYCAGVA*"
     gene            256275..257075
                     /locus_tag="NODE_12_length_310542_cov_175.846709_287"
     CDS             256275..257075
                     /product="hypothetical protein"
                     /codon_start=1
                     /transl_table=11
                     /translation="LKCCICGQETGKLFSRSIKGNERICKNCCKKLPSEMKKKISEFD
                     MEDIKFYIEKDVRRHPYIIKSFKRTARYGELVLDEHMGYIAFAKKLTDGGMLPDSCYD
                     VFNLADVRDMSFAVLNPAWAKGGIHADVEIYMSLHNPRLEFRRIIKSDDVCRITQMNN
                     DGSCTYEAPEVLCMFETLINRAWERALNSRNLDDFFGAVDEREYTLAKATLLVDDTYD
                     MEEIRKQRNKLMKTFHPDTMDDDEDAAYYAQKINDAYGILKERLRKEN*"
     gene            257075..258238
                     /locus_tag="NODE_12_length_310542_cov_175.846709_288"
     CDS             257075..258238
                     /product="CbbX n=1 Tax=Butyrivibrio fibrisolvens RepID
                     =UPI0003B43D20"
                     /codon_start=1
                     /transl_table=11
                     /translation="MSSKLKYRLMFLVNMFCIMTFPVCLIVVFVMGYFAKMNTVLTAA
                     AVIISAIPLFFVKKTGKIMNVYKADCEYDEFGQRVGKGRYDYSKEERRQLDMQQTANI
                     EGIIGNTALKEIKKKGSKNPEDDLKKLTGLVPVKEKVEEMEARMRFDRSGRKDTNDKT
                     GNSMSGRHMVFYGSPGTGKTTVARIITGLLYKYKYISENKIIEIDGNFLKAGTTGNTA
                     IKVRYIVRQAYGGVLFIDEAYALAEDELGAQAIATLIKEMEDNRDKFILILAGYTDEM
                     KDLIRSNTGFASRVKEYLDFPDYNEQEMREIFMGMAGERGYAVADNAYAAFDTRMAKE
                     RKLMTFGNARTVRSVLEETIDSHALNFVRGKIDAGDKYKILAMDIKTRPKEMF*"
                     /db_xref="UniRef100_UPI0003B43D20"
                     /db_xref="era:ERE_35450"
                     /db_xref="D4JQB2_9FIRM"
                     /db_xref="UPI0003B43D20"
     gene            258334..258906
                     /locus_tag="NODE_12_length_310542_cov_175.846709_289"
     CDS             258334..258906
                     /product="hypothetical protein"
                     /codon_start=1
                     /transl_table=11
                     /translation="MYLSELLFQFEQIEDAGNGGIVLPKQFGSLAMHDRSLAEIEVDL
                     FERESVELCKGDEHLTVSDFIEKIHGFVDEFPDAEDKVLTIKDRSIIHLTQTSWGISP
                     VILRDADSDAFIRKQIDNGQNWLKIFFDAQISVNDIPYTERNYRRDYIRYICMRDELT
                     PHAKMLAEDKDRQQVFLNAVKSYADEMLEK*"
     gene            259029..260117
                     /locus_tag="NODE_12_length_310542_cov_175.846709_290"
     CDS             259029..260117
                     /product="HNH endonuclease n=1 Tax=Butyrivibrio
                     fibrisolvens RepID=UPI0003B763D0"
                     /codon_start=1
                     /transl_table=11
                     /translation="LNTINTETSYEAYVPADEWTERRKFTKEEKEQILKSTKGICACC
                     GKKLTLKTMTVEHIIPIYRHGTNDMKNLTALCEQCNKDKSNLLYLPRSFYMAMKDTQK
                     INEMDEMVRGWIKNHREAMDIERFPLIAPKHNFFINPTGRRGVNPLVYNRQLVYTWTL
                     VGGEDFEEVEAVTGVNLKVTRDFLKRPRQGMADSDILTHPSYEVYKPVTFYTLRKLSS
                     QKILAVAGVRYDKDKGDLAISIPWMDVTKRAVPVIVANLLDISRDVIKNLCGEALNST
                     IVFSESAEMFKTLVYLRKFVPWGSRFSYVDSLFYEDTTNGSTIYGAIFREQDMKMIAE
                     DFIEVPKWLKPIKDPDSKNSYIFSSVCS*"
                     /db_xref="UniRef100_UPI0003B763D0"
                     /db_xref="B1BUD7_CLOPF"
                     /db_xref="bpb:bpr_I2697"
                     /db_xref="UPI0003B763D0"
     gene            260206..260394
                     /locus_tag="NODE_12_length_310542_cov_175.846709_291"
     CDS             260206..260394
                     /product="hypothetical protein"
                     /codon_start=1
                     /transl_table=11
                     /translation="MDKKELLELIEEKIDDVFLEYQEKNDIKSGDISPEQALRLDELQ
                     NELADLVMHVGSRQEEHS*"
     gene            260391..260678
                     /locus_tag="NODE_12_length_310542_cov_175.846709_292"
     CDS             260391..260678
                     /product="hypothetical protein"
                     /codon_start=1
                     /transl_table=11
                     /translation="MKRTEEMAKIMAESIEYLDKYIKVTDAVKAKITKHVRRYNIKPE
                     ICAWYADWNDFCSDWCDGCGYTRTEARAIRHGGHGEFMDLPNKKGIVRFVI*"
     gene            260695..261423
                     /locus_tag="NODE_12_length_310542_cov_175.846709_293"
     CDS             260695..261423
                     /product="hypothetical protein"
                     /codon_start=1
                     /transl_table=11
                     /translation="MEYIKEMLQEAGLSKTEASKIAKKKESLAAWLKKAVCAMDAVSV
                     INREANLANAGLVEYSETLDDMDECEEHIEKILELTEDILGSTKKPQDLPDMRKVWIN
                     QINLLRAVADDIIKNKPTPELYRYLTHEYPFISTEWPCNEDGSIRASVSDRVRLNYGE
                     AYAYIHLDERLRPTGEVTWDTEEMGVSDEASSDAEMTKAELKAMSKKQAHAMAECIDE
                     NYYSMKDETPVEYRPFADDFKIRE*"
     gene            261457..261741
                     /locus_tag="NODE_12_length_310542_cov_175.846709_294"
     CDS             261457..261741
                     /product="Putative uncharacterized protein n=1 Tax
                     =Eubacterium rectale M104/1 RepID=D4JPU7_9FIRM"
                     /codon_start=1
                     /transl_table=11
                     /translation="MITREMIRNGFESGTVSIEEEYAGCIGICCRIGDNAFYFLGSED
                     NDLTKEEYWKSYTLDMTIDMIFNILKDVESAEEHGLDETELDYYISVLAY*"
                     /db_xref="UniRef100_D4JPU7"
                     /db_xref="era:ERE_33700"
                     /db_xref="D4JPU7_9FIRM"
     gene            262044..262391
                     /locus_tag="NODE_12_length_310542_cov_175.846709_295"
     CDS             262044..262391
                     /product="hypothetical protein"
                     /codon_start=1
                     /transl_table=11
                     /translation="MDVQRENIVEESAITNIDWIRPHTPYTEDNKEVKVDSVEFEIKH
                     NGIEKLECNIDCETEYIMCFVHFNHSTKEREGIYFSVWDFCGLLDSPIIVELSENETE
                     MLYDYALEKIKLN*"
     gene            262421..262561
                     /locus_tag="NODE_12_length_310542_cov_175.846709_296"
     CDS             262421..262561
                     /product="hypothetical protein"
                     /codon_start=1
                     /transl_table=11
                     /translation="MEEKINQIRELVREIKSYDDVLYMYEGDKIDLEMKKQELWDLLQ
                     KL*"
     gene            262603..263097
                     /locus_tag="NODE_12_length_310542_cov_175.846709_297"
     CDS             262603..263097
                     /product="hypothetical protein"
                     /codon_start=1
                     /transl_table=11
                     /translation="MSRIDDIIRDAVRDVINSSACDFKNWWKDEFETEFYFETKEDLE
                     KLSDNDLEIAKCDWITWVLDGFVSETCNRLGIECEDTHSRHNEAMLEEIHDIVKDVLF
                     EKISASSETERKTREKKALIEKLEKIKDIAQDDSVAERVSTYIWNKAIQECIYTVKNF
                     NAKE*"
     gene            263170..263400
                     /locus_tag="NODE_12_length_310542_cov_175.846709_298"
     CDS             263170..263400
                     /product="Uncharacterized protein n=1 Tax=Lachnospiraceae
                     bacterium A4 RepID=R9JMH1_9FIRM"
                     /codon_start=1
                     /transl_table=11
                     /translation="MQHLKTEKCVICGNTAKMWHGYVIAKDKMALGNYIDKKVIAGFC
                     DKHSEILCSGQDGNYGCYNSELMGKCIPLFNS*"
                     /db_xref="UniRef100_R9JMH1"
                     /db_xref="R9JMH1_9FIRM"
     gene            263433..263798
                     /locus_tag="NODE_12_length_310542_cov_175.846709_299"
     CDS             263433..263798
                     /product="hypothetical protein"
                     /codon_start=1
                     /transl_table=11
                     /translation="MFPIITSKKQKEFEKYCIRNNITSDESKCNVPCICGYYGRACRQ
                     TNDEANRMICLDCSLRIFVSTVETIIEICDEKEKIGISHLYDSDILDIQSKLKKECVI
                     DVECSYIENVLNYLIESDS*"
     gene            263837..264091
                     /locus_tag="NODE_12_length_310542_cov_175.846709_300"
     CDS             263837..264091
                     /product="hypothetical protein"
                     /codon_start=1
                     /transl_table=11
                     /translation="MDFTTKNMSLKERYDILNKVDLIPIGTICYEAGDFTEWTKEIVV
                     NEENQKRVTMFWNCLFFLDKEQADHVTDKAHSDYANWLYS*"
     gene            264132..264329
                     /locus_tag="NODE_12_length_310542_cov_175.846709_301"
     CDS             264132..264329
                     /product="hypothetical protein"
                     /codon_start=1
                     /transl_table=11
                     /translation="MAYILGRLISWNIKFEKADNKCVRVYGNYDGFSVVRESEQENYV
                     EVDGKLMDYEDFEDWLYSIKM*"
     gene            264369..264548
                     /locus_tag="NODE_12_length_310542_cov_175.846709_302"
     CDS             264369..264548
                     /product="Uncharacterized protein n=1 Tax=Eubacterium
                     ramulus ATCC 29099 RepID=U2QZN5_9FIRM"
                     /codon_start=1
                     /transl_table=11
                     /translation="MEEKIKQRSNRMVKNIYCKRCGHKVVRETCKELKKTYPFYCANC
                     DEDMFRFETYKKGKR*"
                     /db_xref="UniRef100_U2QZN5"
                     /db_xref="U2QZN5_EUBRA"
                     /db_xref="U2QZN5_9FIRM"
     gene            264555..264794
                     /locus_tag="NODE_12_length_310542_cov_175.846709_303"
     CDS             264555..264794
                     /product="hypothetical protein"
                     /codon_start=1
                     /transl_table=11
                     /translation="MGENIVLDRVTGKNKSECCDFVACNNCGRAMLINHGENTCPECD
                     CNGTLSWMEEDFEEIDYDNAPDILAGMGYMLCDTE*"
     gene            264826..265191
                     /locus_tag="NODE_12_length_310542_cov_175.846709_304"
     CDS             264826..265191
                     /product="hypothetical protein"
                     /codon_start=1
                     /transl_table=11
                     /translation="MSYVIVKGKSNKALNDFEFTGLPVKSNATRWQMIENPESCYSNR
                     LFHFYSDCASSYRTIQEAENYICWTKRQIEENRNRYEGCIKGSTDKMLKFANQLRVID
                     IEESNFRHDDYAVTRPIWA*"
     gene            265264..265452
                     /locus_tag="NODE_12_length_310542_cov_175.846709_305"
     CDS             265264..265452
                     /product="hypothetical protein"
                     /codon_start=1
                     /transl_table=11
                     /translation="MRVAVTWEMTGYVDVKADTLEEAMEKFNEESDYIKLPNGDYVDG
                     SFRLSTEEVDEMEAIVNF*"
     gene            265473..265805
                     /locus_tag="NODE_12_length_310542_cov_175.846709_306"
     CDS             265473..265805
                     /product="hypothetical protein"
                     /codon_start=1
                     /transl_table=11
                     /translation="MTWDELNEKYPEARDEMSADRKRDFLKDLYDAYEAVGFVDKFWT
                     PFDLNDEDKSYVGKPFKVVGRCEEGKEWDLESLPAWKIEFENGHKMDAYPEEIYLKDM
                     IANGYNPH*"
     gene            265887..266066
                     /locus_tag="NODE_12_length_310542_cov_175.846709_307"
     CDS             265887..266066
                     /product="hypothetical protein"
                     /codon_start=1
                     /transl_table=11
                     /translation="MLDLNKIVNNEIEKAYLKGRKDAASELRDILSKKNNNNAYEIDM
                     QMIDKISEELNREWS*"
     gene            266096..266263
                     /locus_tag="NODE_12_length_310542_cov_175.846709_308"
     CDS             266096..266263
                     /product="hypothetical protein"
                     /codon_start=1
                     /transl_table=11
                     /translation="MQEYIREIEKIAAKYTESQSDGYSQIMRICDAMREQQKYCLGYI
                     SKEEISSPQFD*"
     gene            266336..266593
                     /locus_tag="NODE_12_length_310542_cov_175.846709_309"
     CDS             266336..266593
                     /product="hypothetical protein"
                     /codon_start=1
                     /transl_table=11
                     /translation="MKQIINFIDADVDGCGTDVETMIQIEGDQALTNGAIKRIKDAIE
                     RYKKENYGEYSPYDVVEAACEQLGREGYIYEYLSEDVTIEF*"
     gene            266632..266961
                     /locus_tag="NODE_12_length_310542_cov_175.846709_310"
     CDS             266632..266961
                     /product="hypothetical protein"
                     /codon_start=1
                     /transl_table=11
                     /translation="MYLHTGLEEIKVGNRESLLNALKDLSSFDCDFNGESGDEFLWVG
                     AEGYDSNMDYLIDKVKDIEDDEECINTFFNTWLSADCYYAKWDVSVITDTKKRVKAVS
                     FAAISEY*"
     gene            267204..267485
                     /locus_tag="NODE_12_length_310542_cov_175.846709_311"
     CDS             267204..267485
                     /product="hypothetical protein"
                     /codon_start=1
                     /transl_table=11
                     /translation="MNIEETKERDCKSLSLMKQLIRSDAAKLLSQLVGSEYAADIMSN
                     KTGADETIGNAVVDEVAKHAINTDGVYSDKDIRNALGKVIAERLAMQEL*"
     gene            267506..267736
                     /locus_tag="NODE_12_length_310542_cov_175.846709_312"
     CDS             267506..267736
                     /product="hypothetical protein"
                     /codon_start=1
                     /transl_table=11
                     /translation="MKKYTWNEIYAAAEGCGCGESGLRAKDNARENVRCLALERGEAD
                     LEEAECPEDEVEYYCDKYSILFDVDGHIVDQN*"
     gene            267791..268192
                     /locus_tag="NODE_12_length_310542_cov_175.846709_313"
     CDS             267791..268192
                     /product="hypothetical protein"
                     /codon_start=1
                     /transl_table=11
                     /translation="MEFCWDNFKKEKYTDIKDKLDKRAELADDYIGSVRVGEICVDVL
                     IRDYGEGDTPKYAYSYDFYVANEDTGYGYRLESNIPYDYADGTDLTDLALSYDEFVKK
                     SEELLTSFIKENDKVKGYSLIEKANKPLLIW*"
     gene            268212..268472
                     /locus_tag="NODE_12_length_310542_cov_175.846709_314"
     CDS             268212..268472
                     /product="hypothetical protein"
                     /codon_start=1
                     /transl_table=11
                     /translation="MSKYDDYESDWIIAVANTAADGVLVYRFRGTADKVRAKLAELAK
                     EDMENDPDNICGGCGREFSAYIEFSDYHITYQAIQLCQIDFI*"
     gene            268568..268753
                     /locus_tag="NODE_12_length_310542_cov_175.846709_315"
     CDS             268568..268753
                     /product="hypothetical protein"
                     /codon_start=1
                     /transl_table=11
                     /translation="MDYKIGDIVKISVYVTEKWSRLVTCKITNKYIKNNTTYYSLQEI
                     NGIYRVSNVKENRFILD*"
     gene            268820..269065
                     /locus_tag="NODE_12_length_310542_cov_175.846709_316"
     CDS             268820..269065
                     /product="hypothetical protein"
                     /codon_start=1
                     /transl_table=11
                     /translation="MQITVKYNVGDKIRRLRGGFATVSHSGSCVEQTLRVERIIIERG
                     NSFNGWQPKSYYECQDLKSGDFVTLDDEEISECSRKD*"
     gene            269071..269304
                     /locus_tag="NODE_12_length_310542_cov_175.846709_317"
     CDS             269071..269304
                     /product="hypothetical protein"
                     /codon_start=1
                     /transl_table=11
                     /translation="MKFIKRETKMTVKEFLSKITDSYQEIAINEYDGREHTGRWLIAP
                     HSVNHASIPEGIQNREISAIIPYYGRISVEVEK*"
     gene            269434..269919
                     /locus_tag="NODE_12_length_310542_cov_175.846709_318"
     CDS             269434..269919
                     /product="hypothetical protein"
                     /codon_start=1
                     /transl_table=11
                     /translation="MDVFLRNITTDEDVEVSLPMDSGKLKELTGKDEWIIADSPVGED
                     LTSILMLNELVKRFGEENLMVLAEAFLLSEIEEKEPDDFVIIDFDSETACYNDGNGFI
                     FTDWEKGFVLHDLGYVNFPFKYTDEMEGYVKFEQLWYTAESSGWNAVIINGRHYLVCR
                     N*"
     gene            269947..270807
                     /locus_tag="NODE_12_length_310542_cov_175.846709_319"
     CDS             269947..270807
                     /product="Uncharacterized protein n=2 Tax=Pseudomonas
                     aeruginosa RepID=N2BU98_PSEAI"
                     /codon_start=1
                     /transl_table=11
                     /translation="MVFNIEFWNMEKYLPTKRCRNLKQRYVKNNMNVDIKELTETEFP
                     VAFIIHDYRSVYENAKSYDDFDGNGEYKMFSEEMRTYNGKLFKPVRISHGTAISTNFE
                     PLDYIKQRIQDYAPYWKGGEDFTEKSIVKESDVEKCKDTISSRAENYVIFDGKVWETC
                     EEPMYNVITFGLGHNHGGTGFFIQYDYNPNISNKNYFNALEREKAIAYGKQVALNRGD
                     TNSIDGMGERDIIEVLMPEMVTRNPQREHGEGDSFMNLIEDVISNSDSSAEAGLLAAC
                     ICANEINKKR*"
                     /db_xref="UniRef100_N2BU98"
                     /db_xref="A0A0F9UHY3_9ZZZZ"
                     /db_xref="pfs:pQBR0220"
                     /db_xref="N2BU98_PSEAI"
     gene            270854..271051
                     /locus_tag="NODE_12_length_310542_cov_175.846709_320"
     CDS             270854..271051
                     /product="hypothetical protein"
                     /codon_start=1
                     /transl_table=11
                     /translation="MDLEKILKELGAEKPFDKDGGLTPEGAAAEEKLLKIVGGLEYIG
                     ALGKSGDELENYLDEIIRLDF*"
     gene            271071..271244
                     /locus_tag="NODE_12_length_310542_cov_175.846709_321"
     CDS             271071..271244
                     /product="hypothetical protein"
                     /codon_start=1
                     /transl_table=11
                     /translation="MTKTGWWGVDFNITLEGETVRFDDLSECSQEHILQKISEGYTSG
                     EVVEEDDEEEEEQ*"
     gene            271244..271834
                     /locus_tag="NODE_12_length_310542_cov_175.846709_322"
     CDS             271244..271834
                     /product="Uncharacterized protein n=1 Tax=human gut
                     metagenome RepID=K1TFD1_9ZZZZ"
                     /codon_start=1
                     /transl_table=11
                     /translation="MGWTSYYPTHFTKRGAIDRKAECDAYFMEGLNRGNFLVLKSAMK
                     GSTYYAAVKSMVRYAGKDENGKDIYEPINDGKVCGYVFLTAVEKGEFFYKDMSEFSGP
                     AQCDCPKSIINLLSETDDEWALEWRRRCLEQAAKPKLSSLPVGTVIEWTICDETYRAV
                     KSAPAYQFKRPFWLKTDGTAYIPSKRIADNWKVVEA*"
                     /db_xref="UniRef100_K1TFD1"
                     /db_xref="K1TFD1_9ZZZZ"
                     /db_xref="aex:Astex_3763"
     gene            271855..272343
                     /locus_tag="NODE_12_length_310542_cov_175.846709_323"
     CDS             271855..272343
                     /product="hypothetical protein"
                     /codon_start=1
                     /transl_table=11
                     /translation="MTQKQFETTKLRLETEREKLEKLYKDTFPFNVKAAYVTCRECGS
                     KISTKVMKERRCRDIEQACPVCGSFKGLYSVTANERIAKAKARCSKADKAFAEAKKKL
                     DATAAKNPVDKFKQAVDDVMEELEIIYDVYKAPDFTEIKGETGGDLRCMRVYKDGSVC
                     EK*"
     gene            272479..272799
                     /locus_tag="NODE_12_length_310542_cov_175.846709_324"
     CDS             272479..272799
                     /product="Putative uncharacterized protein n=1 Tax
                     =Eubacterium rectale M104/1 RepID=D4JPX9_9FIRM"
                     /codon_start=1
                     /transl_table=11
                     /translation="MAEFVIPTYEQEGTNVRICCLLISAKDGMTSKDVLESIKKASTE
                     YCTTPEGRMIYENNCNCFNYGDFDVYVPNVICKKYGISKNDSKYNYIEPVCFDEQLVD
                     VAAE*"
                     /db_xref="UniRef100_D4JPX9"
                     /db_xref="era:ERE_34020"
                     /db_xref="D4JPX9_9FIRM"
     gene            272930..273223
                     /locus_tag="NODE_12_length_310542_cov_175.846709_325"
     CDS             272930..273223
                     /product="hypothetical protein"
                     /codon_start=1
                     /transl_table=11
                     /translation="MSDFIIITKARVLENEPEEIVKEQEEKRKILGLGDKNFLCHFHS
                     SPYTSDRIVEMPIEFAIQHLAIKEGYDMVQFSNGNYGFVAYYNGVPNGFEIIG*"
     gene            273330..273596
                     /locus_tag="NODE_12_length_310542_cov_175.846709_326"
     CDS             273330..273596
                     /product="Putative uncharacterized protein n=1 Tax
                     =butyrate-producing bacterium SSC/2 RepID=D4N1K1_9FIRM"
                     /codon_start=1
                     /transl_table=11
                     /translation="MSMSNIVEEWNNARIRYQNRYYGACKKLKTGETNTDNHGAMLEM
                     SYVLISIFGLSPKEVDEVEKNGGFTNKDLKKIEEETEKYVKLYP*"
                     /db_xref="UniRef100_D4N1K1"
                     /db_xref="bprl:CL2_18420"
                     /db_xref="D4N1K1_9FIRM"
     gene            273577..273783
                     /locus_tag="NODE_12_length_310542_cov_175.846709_327"
     CDS             273577..273783
                     /product="hypothetical protein"
                     /codon_start=1
                     /transl_table=11
                     /translation="MSSCIHKKMSKMINKNVMDAIAVLMDSDKREAVHREFAPCTYEK
                     FLEEYCKKDPQFEDILKNEFGIVL*"
     gene            273797..273973
                     /locus_tag="NODE_12_length_310542_cov_175.846709_328"
     CDS             273797..273973
                     /product="hypothetical protein"
                     /codon_start=1
                     /transl_table=11
                     /translation="MSKHIITLSEVIERANNGVTTFSRKDNSPRSCKTVPASEIKVGD
                     EIVIDNYFTLVVED*"
     gene            273998..274960
                     /locus_tag="NODE_12_length_310542_cov_175.846709_329"
     CDS             273998..274960
                     /product="Putative uncharacterized protein n=1 Tax
                     =Eubacterium rectale M104/1 RepID=D4JPX8_9FIRM"
                     /codon_start=1
                     /transl_table=11
                     /translation="MANTFNREIAKKVRTAQEDIKTDFCKYCEEKACDGCFIDGMTEA
                     YTLRAEIALEQKKLDFVNHLLSMTGDEIYDKYGFKRDETIISTAVFPDGMQADIKIVI
                     CDGENKPYTEAVLFDKNGFQKAYTDPEDEYTGDWELEYDDVNYVVTVKVKEPVGYRSD
                     GIFNDGYRNAVDVMTHEIFELWNADILDTLADSILKDTDIVEDVIHLSDDLQFSKTSY
                     FADIFEEKDKSVAEEKKKAFVRRILDTVKEKTGKDIKYVLWLSDSVDDVIAEYELNDP
                     ITEFDEYPTANSIVLSDIGRGGKLFGYEALPAAIRTVDRQMKTI*"
                     /db_xref="UniRef100_D4JPX8"
                     /db_xref="era:ERE_34010"
                     /db_xref="D4JPX8_9FIRM"
     gene            275087..275998
                     /locus_tag="NODE_12_length_310542_cov_175.846709_330"
     CDS             275087..275998
                     /product="Putative uncharacterized protein n=1 Tax
                     =Eubacterium rectale M104/1 RepID=D4JQH1_9FIRM"
                     /codon_start=1
                     /transl_table=11
                     /translation="MKAKAMLKALKNMREDAIICFGAGHKPNWVRGFAQFSQDDKTLY
                     LMDETPGAQEVMITVEILRDALEQGRDDTVVKTFDNLEVLFMTSHAAGHLVYVETEAD
                     IDMPSKLKEIWDNAVTEGLDEDTVYLELLDRGITPEVVKKYDSREHGLHMAKYCVEHG
                     LMSEDEFSFDDFVVVVTISGSKGEERKVFQRTDRNGIFTELLSLTGSSGFSIEAATSM
                     TCPGLKPSVWGTVCGHTVVSVTAVPVWAAENIVRKKKEFIVHAVNHGTAKVMACSEAE
                     ALNLANSLSSDMFDWKSELEVVEVKES*"
                     /db_xref="UniRef100_D4JQH1"
                     /db_xref="era:ERE_36100"
                     /db_xref="D4JQH1_9FIRM"
     gene            276116..277069
                     /locus_tag="NODE_12_length_310542_cov_175.846709_331"
     CDS             276116..277069
                     /product="Putative uncharacterized protein n=1 Tax
                     =Eubacterium rectale M104/1 RepID=D4JPK9_9FIRM"
                     /codon_start=1
                     /transl_table=11
                     /translation="MNNEIKLRQRFCKDCDIPVNIFDEPYFSDRLKLFDFLYDSVSKW
                     DLFKSELTKYDSAIDYFADYSRIKDEAIETVRGTEGFQLFTAYGINDFSIKNKGLPVN
                     KIYNPENNGRVFLSIDMKKANFSALHEYRDDIFGGSDTWEDFISRFTDNKHIINSKYI
                     RQVIMGNLNPKRQTAYEKMLMDKLLTDILHAKVISKENVAAFLADEIIFDVTDMENRR
                     EVIADIYKISGRVSYVNTEAFSLHKIYGYGVDGYIKDVCSMDNAGRSIKVKCVDKDMM
                     TFVARYLLKEPVTDSDRVFYYNGLLAKLEQVPEIATDLKFF*"
                     /db_xref="UniRef100_D4JPK9"
                     /db_xref="era:ERE_32760"
                     /db_xref="D4JPK9_9FIRM"
     gene            277203..277466
                     /locus_tag="NODE_12_length_310542_cov_175.846709_332"
     CDS             277203..277466
                     /product="Putative uncharacterized protein n=1 Tax
                     =Eubacterium rectale M104/1 RepID=D4JPK6_9FIRM"
                     /codon_start=1
                     /transl_table=11
                     /translation="MLKKYLQFLIDSFEKLTSLGGSNSTWSDYFLTVGNELLVILIGL
                     AYIIAIFLIVYIPIFGNKKLIRGIRKTSGTDFTVCMKNIPKRY*"
                     /db_xref="UniRef100_D4JPK6"
                     /db_xref="era:ERE_32730"
                     /db_xref="D4JPK6_9FIRM"
     gene            277937..278545
                     /locus_tag="NODE_12_length_310542_cov_175.846709_333"
     CDS             277937..278545
                     /product="Putative uncharacterized protein n=1 Tax
                     =Eubacterium rectale M104/1 RepID=D4JPK5_9FIRM"
                     /codon_start=1
                     /transl_table=11
                     /translation="MQIRKKIKYSKDNNGQINIIYNIPDEVYTNARIKGEPFAKLKLG
                     HPRLFKIVKELYDYDILITAIAILITIGFTAIFIELLVFCVRPISMLAIVGTIAIFLI
                     IVLLAYVQCRIQKMLEQSEPYHIRAELFKAIVYDETRIYPSYSNKKKKITDIEIDCEE
                     NPYSCSDYIYCQFSPPLKNGKSCTVEFWFEDDLKYETIVKRK*"
                     /db_xref="UniRef100_D4JPK5"
                     /db_xref="era:ERE_32720"
                     /db_xref="D4JPK5_9FIRM"
     gene            278655..279062
                     /locus_tag="NODE_12_length_310542_cov_175.846709_334"
     CDS             278655..279062
                     /product="Putative uncharacterized protein n=1 Tax
                     =Eubacterium rectale M104/1 RepID=D4JPK4_9FIRM"
                     /codon_start=1
                     /transl_table=11
                     /translation="MYNIYSVFINLFILTLIVLLLSFVLLCVDKKIVKNKKIYKFIDK
                     FQNAVSIICIISLFVFIISLMGFAVSGGMVSLKIKNTMVDYFNTDVKLHYNQLIVDGD
                     EYYEYKYDDKKDEIILDKINSDKKIVIKDVFGK*"
                     /db_xref="UniRef100_D4JPK4"
                     /db_xref="era:ERE_32710"
                     /db_xref="D4JPK4_9FIRM"
     gene            279132..279668
                     /locus_tag="NODE_12_length_310542_cov_175.846709_335"
     CDS             279132..279668
                     /product="Putative uncharacterized protein n=1 Tax
                     =Eubacterium rectale M104/1 RepID=D4JPJ8_9FIRM"
                     /codon_start=1
                     /transl_table=11
                     /translation="MKNKYQKLHRIVIGKSGSGKSFSILSNVKEDNKVNIICYPEVIG
                     AHLDVYEKAFPKIFLKYRQEAVSTVSAMPPHITNINENTLLKCDHHYSPNIFNLIEWA
                     KQDSEDLSRYRFIFLDGLWNQLNQADKIKYFLLLSELNAEVVIEIGELDELLETIIRD
                     YNSKIINNYWTILQKECS*"
                     /db_xref="UniRef100_D4JPJ8"
                     /db_xref="era:ERE_32620"
                     /db_xref="D4JPJ8_9FIRM"
     gene            279744..279851
                     /locus_tag="NODE_12_length_310542_cov_175.846709_336"
     CDS             279744..279851
                     /product="Putative uncharacterized protein n=1 Tax
                     =Eubacterium rectale M104/1 RepID=D4JPW2_9FIRM"
                     /codon_start=1
                     /transl_table=11
                     /translation="MKIDKDDLINKIILVILFSLMFVGDIILIYLAYFD*"
                     /db_xref="UniRef100_D4JPW2"
                     /db_xref="era:ERE_33850"
                     /db_xref="D4JPW2_9FIRM"
     gene            280094..280288
                     /locus_tag="NODE_12_length_310542_cov_175.846709_337"
     CDS             280094..280288
                     /product="Putative uncharacterized protein n=1 Tax
                     =Eubacterium rectale M104/1 RepID=D4JPJ4_9FIRM"
                     /codon_start=1
                     /transl_table=11
                     /translation="MAKWNASVGLQLSIDYDDIEADTQEEAEQIAKDRALEDIDWNNC
                     ECDADNPIVYCCYKEGTEDE*"
                     /db_xref="UniRef100_D4JPJ4"
                     /db_xref="era:ERE_32580"
                     /db_xref="D4JPJ4_9FIRM"
     gene            280281..280865
                     /locus_tag="NODE_12_length_310542_cov_175.846709_338"
     CDS             280281..280865
                     /product="Putative uncharacterized protein n=1 Tax
                     =Eubacterium rectale M104/1 RepID=D4JPJ3_9FIRM"
                     /codon_start=1
                     /transl_table=11
                     /translation="MSRVLPILFNMEMVRSILDGRKSCTRRIIKPQPQGYFEVSEEPL
                     YIYDTDGKQGKITPPYQPGDILYVRETWKQAPNGYYYYEDWQRSDIADITKWKPSIHM
                     PKEAARIWLKVTDVRAERLQEITAESALLEGTDKYIHLNGKFDKNAILTSFMGIWNST
                     IKKSDFDRYGWDTNPYVWVIEFERCEKPKEEKGK*"
                     /db_xref="UniRef100_D4JPJ3"
                     /db_xref="era:ERE_32570"
                     /db_xref="D4JPJ3_9FIRM"
     gene            281036..281200
                     /locus_tag="NODE_12_length_310542_cov_175.846709_339"
     CDS             281036..281200
                     /product="Putative uncharacterized protein n=1 Tax
                     =Eubacterium rectale M104/1 RepID=D4JQK7_9FIRM"
                     /codon_start=1
                     /transl_table=11
                     /translation="MGAFIMLVIIGLAVIWILLSKHFEQIGRFFSGMSPGAKDEDKKE
                     SEEHDVKEER*"
                     /db_xref="UniRef100_D4JQK7"
                     /db_xref="era:ERE_36480"
                     /db_xref="D4JQK7_9FIRM"
     gene            281151..282197
                     /locus_tag="NODE_12_length_310542_cov_175.846709_340"
     CDS             281151..282197
                     /product="Membrane protease subunits, stomatin/prohibitin
                     homologs n=1 Tax=Eubacterium rectale M104/1
                     RepID=D4JQK6_9FIRM"
                     /codon_start=1
                     /transl_table=11
                     /translation="MKTKKKVRNTMSKKKDKHITYDDPNNWTYNYAAKQEKDDNEREE
                     MAMSKKSAGSTVNWIKGAVVCTVVLVLVVIFINLLTVRVPAGYAAVQYNMNGGVQDKS
                     LGQGWHIKSPFVKTTLYTVGLEQSYLTASKKGDSPSDESFSASSSEGKAMTIELTYSY
                     QFQQDTLNKVFTRFKGANGVGVRDSFIKPNIVSWTKEVVAKYKVSDIIGSKREEVNVA
                     ITDYLADKFADYNISISNVSLSNVEVDEDTKKAIDAKIAAQQNAETQAIQNQTNIDKA
                     KADAEAKVTAAQGDADAKVIAAQAEADANAKINSSITDQLIRMKEAEARLKHGWVTVQ
                     SSDTVVTKDADSDK*"
                     /db_xref="UniRef100_D4JQK6"
                     /db_xref="era:ERE_36470"
                     /db_xref="D4JQK6_9FIRM"
     gene            282216..282419
                     /locus_tag="NODE_12_length_310542_cov_175.846709_341"
     CDS             282216..282419
                     /product="Putative uncharacterized protein n=1 Tax
                     =Eubacterium rectale M104/1 RepID=D4JQK5_9FIRM"
                     /codon_start=1
                     /transl_table=11
                     /translation="MAAKQFIQTLAYLVMLAGFVFFVFGIVHTVANETDGIGRKGGVC
                     LIIMGVLAFLAGVAGCYVSSIVG*"
                     /db_xref="UniRef100_D4JQK5"
                     /db_xref="era:ERE_36460"
                     /db_xref="D4JQK5_9FIRM"
     gene            282612..283379
                     /locus_tag="NODE_12_length_310542_cov_175.846709_342"
     CDS             282612..283379
                     /product="Putative uncharacterized protein n=1 Tax
                     =Eubacterium rectale M104/1 RepID=D4JQJ8_9FIRM"
                     /codon_start=1
                     /transl_table=11
                     /translation="MELIIKETGYVKKEACKKEPVFKIEDGVLVDCNLNGSKIVTIPA
                     DVKIIDKMCFISTDVKEVILPEGVESIEERAFSCCNKLRKINFPETLNAIKERAFYGC
                     VSLAEVILPERLAEIGDYAFHCAGIKQLVLPKRAASTGINVFSSIKIESINIPENFSL
                     DIAMFAGCANLHTVNFEADQITIPERCFCGCTNLTEIDINKALFIEDSAFLKCHSLSV
                     NTIPAHTYVGVCAFSETDVTDVIIEDISKISERAFAE*"
                     /db_xref="UniRef100_D4JQJ8"
                     /db_xref="era:ERE_36390"
                     /db_xref="D4JQJ8_9FIRM"
     gene            283542..284366
                     /locus_tag="NODE_12_length_310542_cov_175.846709_343"
     CDS             283542..284366
                     /product="Putative uncharacterized protein n=1 Tax
                     =Eubacterium rectale M104/1 RepID=D4JQJ8_9FIRM"
                     /codon_start=1
                     /transl_table=11
                     /translation="MLTEINLPDNIRLIEKEAFHGSGIESIHLPENLKQIGIRAFMSS
                     DLKSITVPDKTVKLGKSTFEDCVHLTEATLPKSITTIPERVFINCVSLKTVNASNINV
                     VCCGAFSNCVSLEAFDFSQVKELGSRSFSDSGLHEVVFSNKPPKLQLSVFCNCKNLQQ
                     VDMSACNKIETISAHCFANCSSLKDIKLPPNVHKFDDGCFTSVKLDKLVIKAGMRVNF
                     HAFSETSINELEFIDDAGKSAKTVVDLYAFENAKVGRLIIPDHMYDRFKEVIAKMR*"
                     /db_xref="UniRef100_D4JQJ8"
                     /db_xref="era:ERE_36390"
                     /db_xref="D4JQJ8_9FIRM"
     gene            284446..284715
                     /locus_tag="NODE_12_length_310542_cov_175.846709_344"
     CDS             284446..284715
                     /product="hypothetical protein"
                     /codon_start=1
                     /transl_table=11
                     /translation="MKQAGYFFNTANDQYSVTYMQGAGVGVLNGGNFHDCYIHLPQMA
                     GEGQPFIAQFVNDARNPESLRGKTLRTSPIQSVHAMRMQEQELEL*"
     gene            284964..285134
                     /locus_tag="NODE_12_length_310542_cov_175.846709_345"
     CDS             284964..285134
                     /product="hypothetical protein"
                     /codon_start=1
                     /transl_table=11
                     /translation="MSKALKLKKWRLRNGTKIYAYCTCGREVNKEHDDKVCPLCGQKL
                     DWGNDSDPVGIL*"
     gene            285145..285363
                     /locus_tag="NODE_12_length_310542_cov_175.846709_346"
     CDS             285145..285363
                     /product="hypothetical protein"
                     /codon_start=1
                     /transl_table=11
                     /translation="MTPKQKAWTDKQINLIIDPIKKVGPLSMTDEQWEAVNNRIDHVI
                     RLAKGNKEVREALFDAIEPYDKMVNSGK*"
     gene            285450..285590
                     /locus_tag="NODE_12_length_310542_cov_175.846709_347"
     CDS             285450..285590
                     /product="hypothetical protein"
                     /codon_start=1
                     /transl_table=11
                     /translation="MNRWKRWLFIIIVTAAAVCLLILAGLAFFNIFEGSKAVMPIHSP
                     MV*"
     gene            complement(285619..286152)
                     /locus_tag="NODE_12_length_310542_cov_175.846709_348"
     CDS             complement(285619..286152)
                     /product="hypothetical protein"
                     /codon_start=1
                     /transl_table=11
                     /translation="MDYTKFKALYGAGTRYATCFVFNAYKKDTKVFTKKNMESIGIDP
                     AAPCNLKEMPCGIRFDIDGETTEAAKKLTALFPGKFVFACEYWNEDVNFKGYIDGEEC
                     DDIAWAARYKGYLPRDKEKPEYVAPTIDFIYRRITFTTISALFMPAEKARKLYDEGDR
                     RKNIMFDDKPPKLFGIF*"
     gene            complement(286164..286691)
                     /locus_tag="NODE_12_length_310542_cov_175.846709_349"
     CDS             complement(286164..286691)
                     /product="hypothetical protein"
                     /codon_start=1
                     /transl_table=11
                     /translation="MITDRQLKSIGDNAFLKTFSSIQLLGFTVLYYNFNFSTEKLTQF
                     NKKLHEYNGELSGNFNAFDKAEKEIEKIWNVSLPHKVKEFPYRAKTYIIGGLPKGGMQ
                     AINMAVVESNRAIESYIVLSLNALMQMDKKFGKAQFDCFYENLKANSMNYANGMRDEF
                     IMEYFKEQIDINITK*"
     gene            287289..288527
                     /locus_tag="NODE_12_length_310542_cov_175.846709_350"
     CDS             287289..288527
                     /product="hypothetical protein n=1 Tax=Bacillus sp.
                     123MFChir2 RepID=UPI00037CA3C8"
                     /codon_start=1
                     /transl_table=11
                     /translation="MTNYAFVLDANNKQLTPTKEQKAWFLIRKKRATLVSKYPMVIQL
                     KKKIPDKEICKDEVRCGIDDGGLHVGVALVQKCQTRNKVVFKGVIEQRNDVKHLIDVR
                     CGYRRYHRYHKRYRSARFNNRNSSKREERIAPSILQKRQATIRVINQLNKWINITNYW
                     LEDVAIDIRALTDGYKPYRWQYQKSNRLDENIRKAVILRDGCKCMECGKSNCRLEVHH
                     IKPRRLKGSSTLDNLITLCTKCHQKTESVEELYMDRYFALLNSSDNKNLNYAQHVMIG
                     KKWLREQLSNLGMLYLTNGGDTANKRIDWDIAKSHSNDAICITDLRPDTCEIKEWVIK
                     PMRKQSKAKTDNVLGIKHRDLVEYTFRNETHRGYVTALYPEQNAINFQSPTKHCKKVN
                     TRKCKVLWKYSKIYWLDNVG*"
                     /db_xref="UniRef100_UPI00037CA3C8"
                     /db_xref="A0A0C1QUJ4_9CLOT"
                     /db_xref="hhl:Halha_0069"
                     /db_xref="UPI00037CA3C8"
     gene            288583..288714
                     /locus_tag="NODE_12_length_310542_cov_175.846709_351"
     CDS             288583..288714
                     /product="hypothetical protein"
                     /codon_start=1
                     /transl_table=11
                     /translation="MRRESLVNARIAAYTQKKKHGGKIRKDTAINIIRDKTHHKKHC*"
     gene            288825..289013
                     /locus_tag="NODE_12_length_310542_cov_175.846709_352"
     CDS             288825..289013
                     /product="hypothetical protein"
                     /codon_start=1
                     /transl_table=11
                     /translation="MILHFFILMFIFAAWILTIGIVAAVYKAKHALNIWLKIIGMGGF
                     LYPLAIAVFLGIEYGIIY*"
     gene            289100..289528
                     /locus_tag="NODE_12_length_310542_cov_175.846709_353"
     CDS             289100..289528
                     /product="Putative uncharacterized protein n=1 Tax
                     =Eubacterium rectale M104/1 RepID=D4JQC8_9FIRM"
                     /codon_start=1
                     /transl_table=11
                     /translation="MYCPTINQAKALAEKYHNSSTYKHVCRVADYVAECPGVPDAIRN
                     DCIVLAYMHDLVEDTDFVKSEMYKNLNEAVKMALTLITKEKDESYDEYCQKLRDNSGM
                     GPGKMAWLVKLADMKDHLNQTETLSERRKEKYLSGLRFLL*"
                     /db_xref="UniRef100_D4JQC8"
                     /db_xref="era:ERE_35620"
                     /db_xref="D4JQC8_9FIRM"
     gene            289543..289902
                     /locus_tag="NODE_12_length_310542_cov_175.846709_354"
     CDS             289543..289902
                     /product="Response regulator containing CheY-like receiver
                     , AAA-type ATPase, and DNA-binding domains n=1
                     Tax=Eubacterium rectale M104/1 RepID=D4JQD0_9FIRM"
                     /codon_start=1
                     /transl_table=11
                     /translation="MAKILIVDDAAFMRMMLKDIVVKAGHEVAAEAYDGNEALEKYKE
                     FKPDLVTMDITMPNCDGLEAVSNIIASFPDAKIIMVSAMGQQGMVLDAIKRGAKDFIV
                     KPFQAEKVANSIANVLK*"
                     /db_xref="UniRef100_D4JQD0"
                     /db_xref="era:ERE_35640"
                     /db_xref="D4JQD0_9FIRM"
     gene            289914..290996
                     /locus_tag="NODE_12_length_310542_cov_175.846709_355"
     CDS             289914..290996
                     /product="Putative uncharacterized protein n=1 Tax
                     =Eubacterium rectale M104/1 RepID=D4JQD1_9FIRM"
                     /codon_start=1
                     /transl_table=11
                     /translation="MNKKEVLELRKKQTKDKASFSRVCGCYVDSGKNKILTMGNTFLS
                     LDDDEFYKYLDIAKKSLGGKLGNNLLNLEFPLEEEKPGGCQQMLMALRDSDLKNDELL
                     NTFYDHVIDTYDNPGNYLILLYLDNYDIIKKGSDNASIDESEEVYKYLICSICPVERS
                     KPALGYKEDENKIGSRARDWVVGAPESAFLFPSFNDRSTDIHEALFFAKKPKELHDEF
                     IKKGLGCKPVMPSEMKRGMFEQAVRYATDSDDELDRRIVGICMDIDEQAESFGKDLAD
                     FEITEDNFEKVLRDNDMSDAQAKKVRKACREIFDDGPVTAADIVDEKAIEKRSKELGY
                     KELEAENERLREEIEKLKKELKDSRQ*"
                     /db_xref="UniRef100_D4JQD1"
                     /db_xref="era:ERE_35650"
                     /db_xref="D4JQD1_9FIRM"
     gene            291049..291786
                     /locus_tag="NODE_12_length_310542_cov_175.846709_356"
     CDS             291049..291786
                     /product="hypothetical protein"
                     /codon_start=1
                     /transl_table=11
                     /translation="MEIIKVEDNLRYAVIITDEEVEGNGIITDGQFNPQAVMDFVAQI
                     PEIADVIKSTGKEENRAHLNMACFDNYVIIAADFDQDDSIGHLVEEAEYFADDVRRTD
                     NLVFAQAVELFARILSDKLKIKQAAGKGTGMRGHSMNLNELCGYDDENDDISQESCIF
                     AMKQTPKSLDYIMHLRSALEKKKMLGKGAVLYKDEAKRAYFIDLAGVLDIKDAAVIGY
                     TALEMGFSRAKPIRSYLKEHGKVFPIL*"
     gene            291888..293249
                     /locus_tag="NODE_12_length_310542_cov_175.846709_357"
     CDS             291888..293249
                     /product="hypothetical protein"
                     /codon_start=1
                     /transl_table=11
                     /translation="MIKYKLFDKTNLKGIAIAGALSLSAAFMAVPSACVYADTPVQSQ
                     TADTDSSEPLSENESEKDNPAAGDIGDTPGYNLEKTKKQSVEENENSTRQDSEIDLSA
                     RPYPAADNVINSDSYYNLGALTNYEQYINMSFDVAENDVTRLQVIYSGNSPEFAFFNP
                     EKQIYAGSNKTYENGFSIVKKTRSDYMSIGQSNYNVDVYYIEYPKTGGSWIAQMSAVG
                     VKDVICSKTKLPKNWQNLSASKEGAVDMDGPTFYSLADSSNIVTLTDSSSSFDANGES
                     ADKKIKAVKEEDKKDYSSLIMCGTFLAIMVVGFIVFKVKSNKKAKAAEEKTKKEKELA
                     EYKESRKRTTEQIEEDLTKEFEKEGEDWSDVQIEWDTKPTVLEMPEEKKESKAIKKRV
                     SQIKEVNAEYTNTVIRDAQKAQSKKDEEERSKVPSYDESDSVILNPVIPNVPDNGNDD
                     DLF*"
     gene            293355..294266
                     /locus_tag="NODE_12_length_310542_cov_175.846709_358"
     CDS             293355..294266
                     /product="hypothetical protein"
                     /codon_start=1
                     /transl_table=11
                     /translation="MRNTTITKAVVAGMLAVAMTTTVFTGAQTSVYAEEQQQMTNDEI
                     ALLEAKKAAMEADMAVYPNCKGLADAHDRVAADIKEMKQYKSASKKAPSKNNFLTAGV
                     TAALGSSDMYDGKINSIYETDKDIAERSFYGYYNVDAQRIQAVNTAVSSQGRIKYVWG
                     GKPSSPDWQASWDEKTSGLDCSGFISFVYWNTTGVHNEGFESTYAIARHATPISEDEL
                     QPGDLGMLNDRGTYWTVGNTAYDTREAADAAAAQSGEAVIQHTGHVGIYVGLDADGNK
                     LFCHCKGGSARTVVVDNFNFRYFYRMF*"
     gene            294394..294972
                     /locus_tag="NODE_12_length_310542_cov_175.846709_359"
     CDS             294394..294972
                     /product="hypothetical protein"
                     /codon_start=1
                     /transl_table=11
                     /translation="MKDLKKDVLATGQFAEFYTLNTFVRVYTAFGIDKVKMSFVTKGQ
                     HGQGCDVYVDTDVFDILCDDILNGDLRKLIAASKPNDKGYYPVVWEHVTGKDGSKKVN
                     IARGMKKPVVITGYDGTQKKYIRVTVEKYAELRIMAKWWKRVSAPYYQKLAMIGYEAK
                     KAFVPKYNPDDLEEPENMSDNEPDLPPVPPMA*"
     gene            295057..295524
                     /locus_tag="NODE_12_length_310542_cov_175.846709_360"
     CDS             295057..295524
                     /product="Uncharacterized protein n=1 Tax=Coprobacillus sp
                     . 8_2_54BFAA RepID=H1AQB9_9FIRM"
                     /codon_start=1
                     /transl_table=11
                     /translation="MERFNNERSANYRCNFFKANKGLRGHRKHYHCSYCGRIKKKDDI
                     TVDHLIPVNKVLKGCHKRFWKMVLRLNGINDINDTRNLVPACRKCNSRKGANTGIWII
                     RGLIGRHFGFWCIEKPVKWLLIVIFAYWLYTDPKELTDGINYVFSGILNSLLR*"
                     /db_xref="UniRef100_H1AQB9"
                     /db_xref="H1AQB9_9FIRM"
                     /db_xref="era:ERE_35100"
     gene            complement(295583..295750)
                     /locus_tag="NODE_12_length_310542_cov_175.846709_361"
     CDS             complement(295583..295750)
                     /product="hypothetical protein"
                     /codon_start=1
                     /transl_table=11
                     /translation="MAKIIKRAGLNLLAALWDVQDKLFWHQKITFEEVMAWGSFVALL
                     LVFWIACNAIH*"
     gene            296012..296509
                     /locus_tag="NODE_12_length_310542_cov_175.846709_362"
     CDS             296012..296509
                     /product="hypothetical protein"
                     /codon_start=1
                     /transl_table=11
                     /translation="MTEQQITDMMMDKIAAFEVIASKIQTGNEDEARTMAISTYTLFD
                     DIEKFIEENKDFDAEYCANCFIENGNFVDRSSDVVIVKSKEDYYLKKTEMCVEKTRSL
                     YGLLISIANTLKNKNTMGKSCLKDRMKYNAALDALAERLMQEMSETHLGYISDAMFKL
                     MLKKS*"
     gene            296662..296886
                     /locus_tag="NODE_12_length_310542_cov_175.846709_363"
     CDS             296662..296886
                     /product="hypothetical protein"
                     /codon_start=1
                     /transl_table=11
                     /translation="MKETVAHILEIAVVVIALMALIAIMINLTKVGKTNADGTTTGSG
                     YITQNVEKTIGNVFDKTGNAIDSSTNSSKE*"
     gene            296987..297208
                     /locus_tag="NODE_12_length_310542_cov_175.846709_364"
     CDS             296987..297208
                     /product="hypothetical protein"
                     /codon_start=1
                     /transl_table=11
                     /translation="MKETVAHILEIAVVVIALMALIAIMINLTKVGKTNADGTTTGSG
                     YITQNVEHTIGNVFDKTGNAIDSSTNTGK*"
     gene            297283..298482
                     /locus_tag="NODE_12_length_310542_cov_175.846709_365"
     CDS             297283..298482
                     /product="Component of type IV pilus n=1 Tax=Roseburia sp.
                     CAG:45 RepID=R6PQF4_9FIRM"
                     /codon_start=1
                     /transl_table=11
                     /translation="MTDRWLLDENMFGPLWPLIQDESISDIDWDGNALWISSVKDGTK
                     RVDIPGVDENFVNTFSHYVANSQGVEFNQIKDVLQAETPTLRITIVHESLASSGRCFS
                     IRKSMPKLRFTAIDAVKDGWCDEDLMHFLANCVTMHSNMAFCGEPGAGKTEGAKFFST
                     FIPGNEKVLTIEDTLEWHYKEINPQKRADEIKVNDAADYTKAIKVALRLNPSWLMLSE
                     ARSTEVQYLIEGWSTGVNGMTTIHAGDVKDIPDRITNMIDKGLDATRIANNVYSYLNI
                     GILVKKDDTEGSTKRRIRQVGLFRHTEEKNECVIIMENGKFFKDKIPGWFLDKMTRTG
                     IINPFYSAELAERMKNERKGIFYGNYDAENKTKIEKVVKNAETVIKNTDIDGDSIIDL
                     VEGNVAV*"
                     /db_xref="UniRef100_R6PQF4"
                     /db_xref="R6PQF4_9FIRM"
                     /db_xref="cls:CXIVA_17430"
     gene            298547..300112
                     /locus_tag="NODE_12_length_310542_cov_175.846709_366"
     CDS             298547..300112
                     /product="Uncharacterized protein n=1 Tax=Lachnospiraceae
                     bacterium 3-1 RepID=R9ITG6_9FIRM"
                     /codon_start=1
                     /transl_table=11
                     /translation="MKKENREENQTVAKKKKTTNEDTFIKTLVMCTPKKMKKEIATYE
                     ISMTKQMPWICAGVCILIAGMLSYAYSLTIEKWVLTIGVAIIFSGTILMEMIREKNEK
                     KKFIDINSYAQQFINGMQLKHKILPAIENTIFTFPTGKMHTTLQNALSYVYTSVDTNK
                     DPLKTQAEALLYIDKIYPNSQTPTIHEFAKRVELEGGSFEKEMELLNVKREKWEKRIE
                     HEQADMKTTLVSAIIMYIAMLLVCVMVCQSMPETLVIKDIGFVQWAEAVAICGVFPFA
                     YMCFKTLRKGWLKEEYSMGKEESGKCLDYLENFTPRSQRKKGITAGCICLTISILLAI
                     FVKNMYLTMGCMAITLAAFNFHNIQHAIVLKKVRKEMMRSLPKWLFDVCLCMQKSSIV
                     ESIERSRTSVPPILERDVERFLNKLRTNPAAVEPYIEFLAPYGITSVSTTMRALLSIA
                     NGTGGDSGTQMKQLIEHNLNLLDEQDAAEEEVRRMASLKYTITSSMPGSVVMLFYLGG
                     VLVKVFATVNSVL*"
                     /db_xref="UniRef100_R9ITG6"
                     /db_xref="R9ITG6_9FIRM"
                     /db_xref="cls:CXIVA_17440"
     gene            300191..301018
                     /locus_tag="NODE_12_length_310542_cov_175.846709_367"
     CDS             300191..301018
                     /product="hypothetical protein"
                     /codon_start=1
                     /transl_table=11
                     /translation="MIYTSAGEKTLKIKKDKFISCFKKLPDGGSITGYVTFRRKYLLS
                     GENISNLSDSSFIQVENTNYAVKNKKGCTKKIIGYIETDIPDKYIAIVKSRFMPIWLT
                     ALCYNSLFPAVLISAALIGAIACGGIAAYHQLEPGNVHIGAPGKTKEPTKNDDISDYD
                     GMDGLEDTTETEKYTIIDAIAYDGEYLEVNPSDTIPLGNNKENDGVYLQFVVKNADGE
                     EVYVSPKLNPGEKVDWSPCEYLDKGIQKAVITVNVYHSDTDMQDVGTDLNVSFKVNK*"
     gene            301093..301704
                     /locus_tag="NODE_12_length_310542_cov_175.846709_368"
     CDS             301093..301704
                     /product="Putative uncharacterized protein n=1 Tax
                     =Eubacterium rectale M104/1 RepID=D4JQ34_9FIRM"
                     /codon_start=1
                     /transl_table=11
                     /translation="MKNKCKNMMLGLMACATVLGATPATGVFAADPASFNNSTASTVS
                     GANGETFTPGSDASQSQVGKETVQTLGGATASAPTESKSQSVSVYATKSSSVQLKVPQ
                     VLIGDATKSAYHVGVKGDITTKQTVTVTPAASFQLKDVRDTDRAAVTATVKQNKTSWS
                     CTDLAAAGSGNYVYAKGDISYAELHAGSYSGVFNLAVNLNYAK*"
                     /db_xref="UniRef100_D4JQ34"
                     /db_xref="era:ERE_34590"
                     /db_xref="D4JQ34_9FIRM"
     gene            301777..301908
                     /locus_tag="NODE_12_length_310542_cov_175.846709_369"
     CDS             301777..301908
                     /product="hypothetical protein"
                     /codon_start=1
                     /transl_table=11
                     /translation="MTLFCITAAALLITYKELKNSMGDSDYITVKVPTLKKKNKASV*"
     gene            301996..302979
                     /locus_tag="NODE_12_length_310542_cov_175.846709_370"
     CDS             301996..302979
                     /product="Uncharacterized protein n=1 Tax=Clostridium
                     bolteae 90B8 RepID=R0AZJ8_9CLOT"
                     /codon_start=1
                     /transl_table=11
                     /translation="MKTIRRIIFACITIWVLAVTVAPKYDKQINAIFEKVLGPYHHED
                     KDVNTEELSTWNNTENDITPAPKNSLEVTFIDVGQGDSILIEDAGKTMLIDTGYWDAY
                     DTLKQTFSDKGIERIDALVLTHPDADHIGAAEDIITHYQVGMIYTSVADSDSKTYQYV
                     QDAIELYNVPVNYPQAGDTMQLGNAVYEWLGPVNDVDDTNSMSLVLKVVNGNDSFLFT
                     GDMTGKEMKDITGDMSADVLKAAHHGSANEGCNSSELFDRVKPEYAVISCGKGNRYGH
                     PHKETMQEIKERGIKCFRTDEQGTISCTSTGNGIVWSVEPTTDYHNGSSEK*"
                     /db_xref="UniRef100_R0AZJ8"
                     /db_xref="R0AZJ8_9FIRM"
                     /db_xref="cae:SMB_G0963"
                     /db_xref="R0AZJ8_9CLOT"
     gene            complement(303343..303699)
                     /locus_tag="NODE_12_length_310542_cov_175.846709_371"
     CDS             complement(303343..303699)
                     /product="hypothetical protein"
                     /codon_start=1
                     /transl_table=11
                     /translation="MKNDRTEITTFDLTKTYDKEIAPLVKKLENMCLKYEIPVFITCC
                     VKSTKDETFYKNTMANSPVSSQINLKVNTFPRHIGVCRGFEVTPRRFQEDIDEEFLKY
                     ELDESEIPKPEGPESE*"
     gene            complement(303723..304616)
                     /locus_tag="NODE_12_length_310542_cov_175.846709_372"
     CDS             complement(303723..304616)
                     /product="hypothetical protein"
                     /codon_start=1
                     /transl_table=11
                     /translation="MEFEVKFYRLHDLDIVGLRDLGYPVQAMLRKALIEYAHGNPIHY
                     IIDEPNAMTFTETKSFRVKIRLKDEDTIAMLKSLRPRHRNGFCKALLRNSLVHQTLAP
                     YFSKNVCSPLEQKCIDTAMSHIMPNTFKIDKSAMKKRNLILKELAVSSLVNPSDETNK
                     KIDELYASMESLIHGGEIKLKKNGEKTVSDAPDKKPDSLNVPDDKLDTRHDISVKDVA
                     KPASEHLPDAENSVYSNNEPSDTKEADKPSEEKPVSAAPKPSSDDILAPVVHDTPDTG
                     MADDFDDGDDLMDMFDKLIND*"
     gene            complement(304923..306110)
                     /locus_tag="NODE_12_length_310542_cov_175.846709_373"
     CDS             complement(304923..306110)
                     /product="Uncharacterized protein n=1 Tax=Butyrivibrio
                     proteoclasticus (strain ATCC 51982 / DSM 14932 / B316)
                     RepID=E0S498_BUTPB"
                     /codon_start=1
                     /transl_table=11
                     /translation="MDTSKFKTKTEIIFRNNGSTNKAFGIALDVGYSAVKLFGPSIIA
                     RFPSYAKRISKDFSFLTSVDESTIIYTDNVTGDRWLVGEAAQEQIKVSDTSDSEAALY
                     GRERYGTPMFRVIARCGMGLAMINDEFKNTFADSGKELTVQTGLPEKYLGMDKEWFVD
                     SLSGEHNFTLQVGNNIVNFSFNLSPKNVFVMSQPKGTLFSVCTERNGSWYKDAMKYMK
                     SSVLVFDPGFGTLDIFPINNGAVTGTGETFPELGMKRVMQETVSRIKEEYGLEISVPA
                     MQKYLATGVYKYVDRRTLKPKIVDFSDILKECNEKVCNEAIERMLDVFDLNDYQYLII
                     TGGTGAAWLSLIRERFEAAIEENVITIINGNQNDVLSFVYSNVRGYYNYLYRRLAKQY
                     GRA*"
                     /db_xref="UniRef100_E0S498"
                     /db_xref="bpb:bpr_II293"
                     /db_xref="E0S498_BUTPB"
     gene            complement(306122..306631)
                     /locus_tag="NODE_12_length_310542_cov_175.846709_374"
     CDS             complement(306122..306631)
                     /product="Signal peptidase I {ECO:0000256|RuleBase
                     :RU362042}; EC=3.4.21.89 {ECO:0000256|RuleBase:RU362042};;
                     TaxID=1262816 species="Bacteria; Firmicutes; Clostridia;
                     Clostridiales; Clostridiaceae; Clostridium; environmental
                     samples.;" source="Clostridium sp. CAG:510.;""
                     /codon_start=1
                     /transl_table=11
                     /translation="VENNEVAEKTVKKTGFKKYAVPILTGILVAFVLKALIHPITIMG
                     SSMSPTLKDGQLYTTDIFFEPSDVTYNTIVCFKPTTDIVQYIKRIVAVPGDTVEIKNG
                     KLYVNGKKQSVSFPDMKDGGLIQDTPLTLGNDEYFCLGDNRNGSNDSRFIGPVKYKQI
                     KSIVKHKIF*"
                     /db_xref="R6C6Z7_9CLOT"
                     /db_xref="mpx:MPD5_0948"
                     /db_xref="UniRef100_R6C6Z7"
                     /db_xref="3.4.21.89"
     gene            complement(306643..306996)
                     /locus_tag="NODE_12_length_310542_cov_175.846709_375"
     CDS             complement(306643..306996)
                     /product="hypothetical protein"
                     /codon_start=1
                     /transl_table=11
                     /translation="LERKRKMTFMCINHDVPHEMIIREGQSVFYACPKFDDDNLESGE
                     RKCLNRMTFIDAGGIIDKFAEIEDSIDPLEGTEDLTGYEFGYKGLKSRFKVIILKIND
                     DEVRFGIKNLTALHQ*"
     gene            307290..308102
                     /locus_tag="NODE_12_length_310542_cov_175.846709_376"
     CDS             307290..308102
                     /product="hypothetical protein"
                     /codon_start=1
                     /transl_table=11
                     /translation="MKTYYKERLMGDVMDFCEAKVAGDKREMEERVNSIFSTAMIRRR
                     FDHGAASRSYGFYGAKEISFVYTGITREQWCDMVEKRTKELFMEKFDVELESVSSETI
                     ARKMVNKFLALYIPNAYTGLTIDRAKEMAPDTMSRLSVHYFHMYIAMRKNGKELTDYN
                     VFDKASMEKMIEDTGIREVSAYRMFSAFGHISKDEADMLRLRAHGVNNPKCKAQYLYK
                     YNKAKEEGFDASRYNVNDIGSMKKMSETTGWTVKECHKIIDNLALDSELLGN*"
     gene            complement(308175..309431)
                     /locus_tag="NODE_12_length_310542_cov_175.846709_377"
     CDS             complement(308175..309431)
                     /product="Transposase, IS605 OrfB family, central region n
                     =1 Tax=Ruminococcus sp. SR1/5 RepID=D4LH24_9FIRM"
                     /codon_start=1
                     /transl_table=11
                     /translation="MLLSYKTSVKLNINYSNIIGHMCYAAYKLWNVCNYERFHYKELE
                     LDTYPDWYYQKKSHKDDLWYKNLPSQTAQEVCKLLDKSWKSFYRLTETHGVENPHPPK
                     FKHSRMPVTYMQNGIVHTAGSDTVRLSVSKQMKDYMLNTYNISENYIYFKNQIFKSTD
                     DIKQIKIYPPVNGNCDIVVIYEIEDTIVLPDNGRYLSIDLGVHNLMTCYNSVSGETFI
                     IGRKYLSLCHYYNKEIARVQSQWSRIQNSKGVKYPKTSKHINKLYVKKNNAINDYLHK
                     ITRYIANYCRDNNINTVIIGDITNIRENKDYGHVTNQKFHSLPYKKIYIMLKYKLALY
                     GINFIMQKEAYSSQTSPLMNTVCKQNANKKNRVERGLYIDGSYNWNADSVGAFNILRL
                     YFQAQKIDTRLDPISISSPEVTKVAA*"
                     /db_xref="UniRef100_D4LH24"
                     /db_xref="rum:CK1_09020"
                     /db_xref="D4LH24_9FIRM"
     gene            complement(309445..309861)
                     /locus_tag="NODE_12_length_310542_cov_175.846709_378"
     CDS             complement(309445..309861)
                     /product="Transposase n=1 Tax=Eubacterium sp. CAG:248
                     RepID=R6K237_9FIRM"
                     /codon_start=1
                     /transl_table=11
                     /translation="MCMKENLIHYRTSVCNINYHVVWSVKYRRKILNAQVEKYLKDIV
                     QQIADEKGFIVQMFECGEQDHVHCFITAPPKLSVTTIVKYLKGITGRKLYEQFPEIRN
                     KLWKGQLWNHSYYCETIGSVSEENIKRYIEKQSKSY*"
                     /db_xref="UniRef100_R6K237"
                     /db_xref="R6K237_9FIRM"
                     /db_xref="era:ERE_35040"
ORIGIN      
        1 CACCAAAAAT TCAGACTTTA TAGTATTATA TGTGCGTAGC ACATCGCGTG AGCGAAACAG
       61 CAATGAATAA TTTCAGATAT ACAATTCAAC AGACAATTCT CAGATTCTGC AGTTTCAATC
      121 TGAAAAATAT TTCGGAAGGC ACATTTTCGG GAGAAATAAA AATCATACTC ATATCAGGAA
      181 AGTGGAATCC CCACTTCAGA CAAAAATATT TCAGATCAAA AGAAAGGAAG AACATATGGA
      241 TATTAACAAA GAAGAACATA TGGATATTAA CAAATTCGAA TGTAACGGAC GCCTGTTATC
      301 ATACAGGGTC AAGAACAACA TTTATATTCT TACAGTGCTT GTTATACGCG GCAAATTTCG
      361 CAACAGATAT GACATTCACT TTAAGGGAGA TGTTATGAAA GGCAGAGAGC TGGTCACAGG
      421 AAAAGGAATT AACGTAAAAG GTTATGTTGT CTCACATGTA GCAAGGGATG AAAACAAAAA
      481 GCTTATAGAC ATTACATTTC TTGCAGGTAA AGAACTTACT CAGGAGAGTA CATTTGCATC
      541 AGCATTTTCT GATGCCAAAA CTGGTGTAAG CAAAGACAAT TATTTCAAGG GAGCTGTTTC
      601 CGGCGAAATC GTATCTAAAA AAGAGTCTAA CGGCTATACA AATATTTTTG TAAGAACCGG
      661 CGGAAGCGGA AGAAACCAGA CTATCAGACT CTCTTACAAA GGCAGCTTGA ACGCAGAGCT
      721 TCACGACCGC ATCAGGGCTA CATATAATGC CATCATGAAG GTTGTCAGCA ATAAAGACCA
      781 TGACAGCATC GCATTTGATG GCTACATAAC AGAGTGGGAG AAAGAATATC TGTCCGCAGC
      841 ACCGGACACA GAGCTGTAAT TTTATATGGA AAGCCATATC GGAGGATTGA ATCTATCATA
      901 CTCTCGGTAA AAGAAAGAAA AGAGAGAACG ATTATGGACA CTGTTTATGG CACATATTAC
      961 AGAACACTGC AGGACGGATA CAATAAGGCA TTTGTTTTGT ATGTAACCGA CATTACAGGT
     1021 TTTTTGATAG GCAGTCCATA CTTAAACTGT GAGGGAGTGA TTCTTCACAA AGTAGCAGGA
     1081 CTGCCTCTTA AACTAAATGG GCGATACAGC AAGACACGAA AAACTTTTTT CGTTGAAGAT
     1141 TATGAGATTA TTACAAGAAC TGAAAATGAT GTTGTAAATC TCTTAAGCCG TTTTGAAATT
     1201 AAAAAAAGCG ATGCAAAAAA AATTGCGCGT GAAAGCAGCA ATAACGTCTT TGAATACTTC
     1261 AAGGATAATG CCGTAATTCA GAAGCTGCAG GACATCGGAA TATCCCAGAA TGATGCAGAA
     1321 ACGGTATACA TGTGGTGTAA TCAGGTCAAT GATTATGAAG CTATATACAG ATACATCAAG
     1381 GGCATAGACG GAGACCTTGC GGCAGTAGAC AAAATATACA ACAAATACGG ACACATAGGT
     1441 GCGGATGTTT TAAAAGAAAA CCCTTACATG CTTTTATATG CAGGCTTTTC TTTTGCCGAC
     1501 TGCGAATCTT TAGCAAAAAG AAATGGCATT GAATATTTCA GTGATGAGAG GATACATGCT
     1561 CTTGTCAGGT ACATTATTGA GTCGGACCAG AATGCCGGAA ATGCAAGAAT AAACATACAG
     1621 GATATTATCA CAAGGGCAGA CAGGCTCGAA CGAAAGCAGG GTCTTTATAA AACAGATCCT
     1681 ATATTTATTC TTGCCGAGCT CTCAAAACAT GGATATGTGC TCAGGAAAGA GGATGACGTT
     1741 ATATATGTGT ATACAAAACA GACATACACA GAAGAAGTAC AGATAATAAG TGCTGTGAAG
     1801 AGACTTTGCA GTGCGCCAAA GGGAAAGTAT ACCGGTTCCC TTTCTATCAG TGAACTTGAA
     1861 TCCATGTGCG GCATCACATA TGGCAAGTCT CAAAGAGAGG CTCTGTTTCT GCTCGATACG
     1921 CCAGGAATCA AGGTTTTAAC CGGCGGCCCG GGAACAGGAA AAACCACAAC ATTAAACGGA
     1981 ATCCTCACAA AATATATATT CGAGCATCCG GATGGAAAGA TCCTTTTGTG CGCGCCTACG
     2041 GGCTGTGCGG CTAAGAGAAT CACAGAGTCA ACCGGAATAA CAGCTTTTAC AATTCATAAA
     2101 GCACTTGATA TAAGGCCATT CAATGAGGAA AAGATGATAG CAAACAGAGA GATTTTGGAC
     2161 TATGACTGTG TCGTAGTTGA TGAAAGCTCA ATGCTTGACA TGTCAATGTT TGCAATGCTT
     2221 GTATCTGCAT TAAAGACAGG CACCACGCTG CTTTTAGTTG GAGATAAAGA CCAGCTTGAG
     2281 AGCGTTGGGT ACGGTGATAT TTTAAATAAC GTCATAGGGT GTGGACAGAT AGAGGTCAAG
     2341 TCTCTGGATG TTAATTACAG ACAGGGCGAG AACAACAGTA TTATCATGAA TGCACAAAAA
     2401 ATCAATCATT CTGTCACAAG CCTTTTGTTT GACGAAAAAA GCAGGCTTAT CCGGAAAAAG
     2461 AGTGAAAAGG ACATGATCTC AGATATCGTC AGCCTGTATG TCAAGTACTT TGATGCAAAT
     2521 GATCCAAACA GTGTAAAAAT ATATACCCCT ACAAGGAAAG ACAAACTGAC TTCATCAACA
     2581 AATCTTAATA ATGTCATCAA AAAAATAGTT AATCCGGTGG ACGGCAAGTC AGTTACTGCC
     2641 AACGGGTTCA CATTCTCTGC GGGAGATTTC GTCATGATGC GCAAAAATAA CTATGATGCA
     2701 GGCTACATGA ATGGTGATGT AGGTATAATA CGAAGCGTTG ATGTAAGGGG ATATACAAAG
     2761 AGAATTACGG TAGCAATAGA CAATAATCTG ATAGAGATTA CCAATGCGAC ACTTTCAGAC
     2821 ATGGAATTGG CATATGCACA GACTATACAC AAAGCACAGG GAAGCGAGTG CAGATGTGCT
     2881 ATTATAGTGC TTCCTGAAGA GCCGAGAATT ATGCTGACGA AAAAGCTTGT GTATGTTGCA
     2941 GCCACAAGAG CAAAAAAAAT CAACTATTTT ATTTCAGAAA ACAACGCTCT TGAGCAGGCA
     3001 ATTAGAAGCA GGCATGCAAC AGTAAGAAAT ACAGGCCTGA CAGAAAAGCT TAAAAATGCG
     3061 CTCCTTATGG AGTAATAAGG GCGGCTGTAT CTTGTGATTA AAGTCACGAG TTTTAGCCGC
     3121 CAGTTAATAA AGACTAGGAG GTGATTTTTA ATGAAAAAGT ACATGGCTGT ACTGTTATGT
     3181 GCAGGCTTGT TTTTAACTGG CTGTGCATCA CAGGAAAACC CGGGCATGCA GTTTGAAGAA
     3241 AGTCCGGCGG CATCACACAG TGCAATAAAG ACCATAACAC CAGATGATAA GGTTGCGGAA
     3301 ATGGAAAACG GGCCAAAAAA TACGGAAACA AAAAACTTTA CGAAACTTGA GCTTAGGGAT
     3361 TATCGGATAA CTGCCTATAT AGATAATTAT TTCAGGCAAA AAGCAGATGA GACAGTGCAA
     3421 AACAGCGATG ATGGAAATGT TGATGCAGTT ATTGACAGTA AAAAAGAAGT CATAGAAACA
     3481 AAATTCGGTG ACACCGATAC CAGTACTGAT GAGATGCTTA AAAATATCAA AACAGCCGAG
     3541 AAAGAAGGTG GTGTGCCTTC TGGAACAGAT TATGATAAGA ATATATTTGA GAACCAGTTT
     3601 ATAGATAATG GAAGATTTGT TATAAACGGG CAGATTAACT ATCTGTTTTC AGGGCTGGAA
     3661 GAGATTCCAT TTGTATCCAC TTTTGACGTA AAGTATTCAG ATACGGACTT AAATGCAAAA
     3721 GAGCTGAACA AAATCTGCGA TGTATTTGGA AAGCCAGACG GATACATAAC GAAATCGGAT
     3781 GAAAAAGGCA ATTATATATG CCTTGTGTGG GAAAAAGGCA ATTATGACAT TGCAATACCT
     3841 CTGTACATGA GAATGGTTAA TGATATACAA AGGTATGGCA ATGTGGCGAA ATCATACTCT
     3901 GCAATTGTAC CGAAAAAATA TTTCACAGAA CTTACAAGCA GCGAAGAAGG CTATCTTAAT
     3961 ATGTTCATGC AGAAGAGTTA TACAAAAGTA TTATAGGAGG AACGGTGCGT TGAATTATTC
     4021 TGACAATATT TCCGTAAGAA TACGTCCTGC AAAAGTCATT AAATACATGT TCGTAAAAGA
     4081 TGGTACGACA AGCATTGTCA GTATTACGTC GGCAGGACTG TTTGTTACGG CTGTTATAAA
     4141 ATTTATCAGG TTCTTGTGTG ATAACACAAC AGCTGCGGCA GAGGAGGTCT GGAGTTTCTG
     4201 CCTGACAGGC GGGCTGACAG CGGCACTTTT TTCAATTACA TACTTTCTTG AAAAATGCAG
     4261 GCTTGAAGAG GCCGCAGAAG AAAAGCTGAA AGAAAAGAGA AAACAGGAAA GACAGAGGCA
     4321 GATAAGACGA AAGGAAAGAG AAAAAGCAAG GCTTGCTGAA ACAGAAAAGA AAAAACAGGC
     4381 AGAGAAAACA AAAAATGCCA AAAGCACATC AAAAACTTAT ATAGAAGGAC AAAAACAAAA
     4441 AAGAAAAATA TCATAATTAT ATTAGAGATA TTTTTGATTT GTTTTGGTTC GCAGGATCCG
     4501 CAGAAAATAT CTGCGGATTT TTTAAGGAGA AAAATATTAT GAAAGCCCTT ATAAAAAAGA
     4561 TATATACACA GGATGAGACC GGAAACGGAA TGTATCAGTA TGACATGTAT GGAAAAGAGG
     4621 ATATTATAAA TGCCGTAATT CCAAATGCAT ACGTTGGAAT GGAAATAGAA ATAGAGGAAA
     4681 AAGACGGAAT AACAAGAGTG ACGCCGACTG AAAAAAGTCA GGGAATTGCA CATTTTTTAT
     4741 GCAGCTATGT CAAAGGAATT GGACCTGCAA AAGCTTCAAA CGTAACATGG GATTTCTTTT
     4801 ATTACGTTTC AAACGAGGAC GTTGAGGCTG TATGTGAAAC TCTTAAGATA AAAGAAGATA
     4861 AGGCAAAAGA AGTCATTTCC ATATGCAATG ACAACAAGGA CATGCTGGAG CTTTACATGC
     4921 TTACAAACGG TGTCTGCACA GAGCTTGAGC TGTCAAAAAT ATACGAGACA TACAAAGAGG
     4981 GCAGTGCAAG CGTCGTCAGA AACAAGCCAT ATTCGCTTAC GGACATTCAT GGCTTCGGCT
     5041 TCTTAAGAGT TGACAAAATT GCCTGCGCAA CAGGTGTAAC AAGAGACAGC ACAGACAGGG
     5101 TGGCCGCGGC CATAGAATAC TGCCTTACAG AAGCAGCTTA TCAGAACGGC AACTGCTTTC
     5161 TGTACAAGGG GCAGCTTATG GAAAGACTCT ACAGTCTGCT TGCCGATGTT CCAAAGTCAG
     5221 TCGGAAAGGC AAAGGAGAGG GCTGTTTTAA ATGCAGTGAC AGACTGGGAC AATAAGAAGG
     5281 AAAAATTTAT CAAGGCATAC AAGCCGGAAA TGGAAGAAAT ACTGCTTCTG GACGGATGTG
     5341 CCATACAGAG GGAAAAACTT GCAGATATTA TCCCTGATGC ATGCGAAAAG GGTGTCAAAG
     5401 ACTGCCGCTT TGTGATTGAG GATGACAGAT TTTATCTTTT CAAGATGTAT ATAAGTGAAA
     5461 TGTCATCTGC AAAGCGTCTT AGGCAGATGC TTGATGCAGG ATGTCTTGTA AAATTCACGC
     5521 CTGATATATT AAAACGTGCA GTAAAGGATG TGGAAGACAG AAAAACTGCG CTTTTGAGAA
     5581 GTCAGGGACT GGGTGATTTT GTCACAACAG ACGAGCAAAA AAACGCCGTG AGGCTTGCCG
     5641 CATTAAGCAG GGTGTGTGTT ATATCGGGTG GCCCGGGACG AGGAAAAACT GCCATAGCAG
     5701 AAATGATAGC AAAAGCATAT GAGCTTGCAA CAGGAGATGA AAAATGCTGC ATAATGGTAG
     5761 CTCCCACAGG AAAGGCTGCG CAGAGGATTA CGGAGTCAAC AGGGTTTCCA GCATCTACCA
     5821 TCCATAGGAT TGTAGGGACA AGGAAACCGA TTGGCAAGCT TATCATCGTT GATGAAAGCT
     5881 CCATGATTGA CATTGAACTG TTTGCAAGAC TGGTTGCGTG GGGCGAGGAA AGCACATTTG
     5941 TATTTCTTGG CGATGTTGAC CAGATAGCTT CAATCGGACC GGGAAGGGTG TTAAAGGATC
     6001 TGATGGAATC CAATGTAATT CCATACATCA AGCTTATTCA AGGACACCGT AACAGTGGTT
     6061 CAATAGCCAA AAATTCAGAA AAAATAAATG AAGGCAAACC GGTATATACA TACATCATAG
     6121 ACAATGCATT TAAGTTTATT CCGTCAACAA AGGAAGCCAT TACAAACACA TTCCTGCATT
     6181 TTTACTTCCT GAAAGTGGCT ACATACGGTA TAAAAAACGT GCTTGCAATC ACGCCTTCGA
     6241 GAAAAGGAAT GGTTGGAATC GACGCATTAA ACCGTGCCAT TCAGGAGAAA TACACAAAAG
     6301 GACAGCCAGA AATAGCGCTG CCGCAGGGCG GGGTATTCAG AGTCGGAGAC CGCGTAATGC
     6361 ATATAAAAAA TAATCTTATG TTTAAGCTCA AAGCAAAACA GGAGGATGGT TCATATAAAG
     6421 ACATAATGGG TGTGTTTAAC GGAGACATGG GCACTGTTGC AAAAATCTGT GATGAGGGAG
     6481 CTGTTGTTGT GTTTGATGAC GGAAAGATAG GCGCATATGC AAAGGAAAAT TTGAGTCAGC
     6541 TTACTCTTGC TTATGTAATC ACAATACATA AATGCCAGGG CTCAGAGGCT GCGTGTGTGA
     6601 TCATGGGTGC AACATTTGCC GACTGCTTCC TTATGAACCG CAACCTGTTC TACACAGGAG
     6661 AGACAAGAGC AAAGAAAGAA ATGGTCTTAA TCGGCGAACA GAAGCCTTCA AAAAACGGTA
     6721 GGTTTATGAC AAATGCTTTT AACTATGCCG CTTACAAGGT TAATGATGAT ATGAGACAGA
     6781 CAACACTTGC AGACAAAATT GCAGGCTGAC AGATGATGCA GGAGAACCCG GATAAGATTC
     6841 GGGTTTTCTT TTTTCTAGCA TACTTAATAT GAAACAAAAA AATAAAAGAA AAAAGGAGAA
     6901 AATCAAATGA AAATTTCAAA AATTATTGTC AAAAACTTCA GAGGCATCAG AGGAGAGCAT
     6961 ACATATGTCC TTCCTCATAT TGCAAAGCTG ACAGGTCCAA ACGGAAGCGG AAAAACATCC
     7021 CTTCTGGACG CAGTCCGTTA TGTGACAGGA GATGTCCTTC CTGAAGGCAG CCCGGTAACA
     7081 AACGGAGAAA ACTATATGTC GGTATCAATG TTCCTAAACG GCACAGAGTA CACAAGGGGT
     7141 ATCAAAATAT CAAAAGAAGG CAGGAATGCT GGTTTCTGCA AGGTCGACGG CCGAAAAGTG
     7201 TCAAAAAAAG ACTTTGACCA GGCTGTTGAG ACCGAGCTTG GTTTTTCATT GGAGAACATC
     7261 CGCAACGTCA TGAGTGCGGA CATCTTCAAA AGCCTTGATT CAAAGGGATT TGGAAAGTTC
     7321 ATTCTTTCAT ATATTCCACA GAAGTTAAGC AAGGCAGAGC TTATCGGTCA GGTGCCACAG
     7381 GAAGCGGCTG TGCTAAGAGC ATGCGAAGAG GTCATTCCTG ATGATGCTGT AATTGACATG
     7441 GACACAGTTG ATGAGCTGTA TCATACATTT TACAGCACGC GTAAAGACGT CAATTTTAGG
     7501 GTTAAATCCC TTCAGGCATC GCTTGAACTG ATTCCGGAAG AAATGCCGGG TGTAACACAG
     7561 GAGATAGTTG ATGCAAAAGA GGGAAATATT CTGATTTATG ACGAGAAGGT GAAAGCTTAT
     7621 AATCAAAACC TTGCCCGCTA TGAAAGGGAT TTAAAGCAGC TTGAAACACT GCGAAATTCT
     7681 TTAAAATCAG TACAGGATGA AATCGCAGCG CTTGGCACTG TCAATGCACC TGATCCGGCA
     7741 CTAGCAGTTT CAATCGCTTC TGAAAAGGCA GAAAAACAGA AGCGCATCAC AGACGCGCAG
     7801 GCCGCAGTAA AGGCTGCCAA AATGTCAAAT GACACCTTGA ACAGAAACAA ACAGACGCTT
     7861 TCTTCAAATG CATGTCCGTT TAGTTCAGAA ATTGTCTGCA CAACAGACAA ATCTGAAATC
     7921 CTTAAGGGAA TTGACGAAAA TATCCATATC AACAACATGG CTATTGAGTC ACAGACAAAC
     7981 CTTGTTGACG GACTTAAGTC TGACCTGCAG GCAGTTATTG ACAAAGAGAC AGCTTACAGG
     8041 AATGCAGAAA AGGCATATGA AAAATACACC TATCTGCAGA AACAGGAAGC TGAGACGAAG
     8101 AAGCATCTGT CAATGGTGAA CCCTGTAGAG CCCGAGAAGG TGCCGGCACA GGATGATATC
     8161 GAGACAGAAA GAGCCCTTGT AAAAGAGATG AAAAATGCTC TTTTGAACAG GGAAAAGCGT
     8221 CAGATGTATG AGGCTGACCT TGAAAAGGCC GCTGCTGACA GTGATACATA CCAGAAGCTT
     8281 GTTAAGGCGT TTGCTCCTGA TGGTTCCGTT GTCAAATATG TAATGCAGTT TTATTCAGCA
     8341 ATTCTTGACG ATGCAGTAAA TTCAACTGCT GCAAAAATTA AGGATGGCCT GAAGCTGCAC
     8401 TTCACACCGG AAAACGGACT TAAGGTAAAG GCGAATACTG GCAATGGCTA TATTTCATAC
     8461 GAATCGCTGT CAAAGGGTGA GCAGATAGAT GTAATTTATC TTATCATTCA CCTTATAAAC
     8521 CAGCTGTCAG GTTCAAGAGT GCTGCTCCTT GATGAGACAT CAGTCCTCGA TGATAAAGCA
     8581 TTTGACAAGC TTGTAAAAAC TATCTGTGAA AACAGCGGTG AGTATGACCA CATCATTTTA
     8641 AGCGGCGTCC ACGGACACAG CATGCTTGAT GATATGGGAA TACCAGAGCT TGTTGAGAAA
     8701 CAGCCTGAAC AGGTTGAAGT TCAGTCTCTC AACTAAATAA TTTTCATCAA AAAAACATCG
     8761 TCAGAAATGG CGGTGTTTTT TCTTTTTGGA AAATTTGCTT ATATGGAAAC GATAAACGGG
     8821 CAGAAACAAA AATCATACTT ACTATGAAAC GCAAAATTCA TATTCTGCCG GTATGCGCAT
     8881 GCATACGGCA GGAAATTTAA AAGGAGGAAA CATAAACAGT GAAAAAAGGA CTTGTTATAG
     8941 CAGAAAAGCC TTCGCTTATG CGAACTATCA GGGACGTTTA TGAAAAACAT AAAAACGAGC
     9001 TTCCATATGA ACTTGAGTTT ATCGCACAGC AGGGACACCT GCTCACATTA AAGCTGCCGA
     9061 GCGAGCTGGA TCCGGAGCAG GCGAAGTGGT CTTTTGACCA TCTTCCGTTT TTTCCGACAG
     9121 AACATGGCGG ATGGCAGTAT AAACTGATTA CAGGAACAGG TATTGCGGCG AAAGCAAAAG
     9181 AAAAATATTA CGATATAAGG GATGAGCTTA AGAGCGGGGA CTATGACTTT ATAGTGCATG
     9241 CAGGCGACCC GGATCAGGAA GGAGAGCTTC TGGTTGATAT TGTGCTGCAG TCACTTCACA
     9301 ACCATCTGCC TGTTAAGAGA TACTGGTCAA ATGATAATAC AGAGGAAAAG GCGCTTGAAG
     9361 CATTAAAGAA TTTAAGGGAT GACGATAATG ACCCGATGCT TATAAACTTT AAGAAAGCAG
     9421 GATACTGCAG GCAGCATGTG GACTATCTTT ACGGAATGAA TCTGTCGGAA GCTGTATCAC
     9481 TGCAGATGGG CGGCCGCGCT GCAATAGGAC GTGTTAAGAC ATGGCTTCTT GGAATGGTTG
     9541 CAAGAAGAGA GGACGAAATC AAGAATTTTA AGCCGTCAAC ATGCTATGGC ATAAAAGCTT
     9601 CATATGCGGA CGGTTTTGAC GGACAGATGT TTGACCAGAA GACAATAAAA CCCGACAAGA
     9661 ATGATAACGA CAAGGATACA GACGCAGAAG AAAAGCAGGG CTACGTTTAT TACGATACAG
     9721 AGGCCGAAGC AAAAGCAATT GTAGACGGAC TTGGAAGAAA AGCAGTTGTT AAAGACTTCC
     9781 AAAAAAAGCT TGTTACTACA TATGCACCAA AACTGTTTGA GATGACAGGC GCACAGGTCG
     9841 CAGGAGGCAA ATTAGGTTAT GCGATTGATG AGACATCATC TGCGCTGCAG TCGCTGTATG
     9901 AAAAGGGATA CCTCTCTTAT CCTCGTACAG ACTGCGAGTA TCTGTCGAGC CATGAAAACT
     9961 TCCATGCAAT GATTGACTCA TGCAGAGCGG TTCCTGAGCT TGTGCCGTAT ATTGACAGCA
    10021 TAAACGAGTC GGGAATCCAG AGGGTCCTTA AATCCAAAAA GTATGTTAAT GACAAAGCCC
    10081 TTACGGAGCA TGGACATTCG GCTCTTGCGC CTACTACAAA ATCACCTAAT TTTGCATCAT
    10141 TGTCAGATAC GGAAAGGGAT ATATACACCC TCGTATGCAG ACAGTTTATA GCCATATTTT
    10201 TAGATCCACA GAAATCAAAA AAAGTAACAC TCGTGACGGA AATTGATGGG CATACCTTTA
    10261 AAAGCGCAGG AAAAGAAATG GTCGATGAGG GATATTTGAA GATTTTTGGC ACAAAGACAA
    10321 CCGACAATAT AATTCCTGCA TACAATATAG GCGATGTGAT AAAGGTAGAC AGCATTGATA
    10381 CCGTATCAAA GACTACTAAA TGCCCAGGAC ATCTCACGGG AACAGATCTT GCTGAAATGG
    10441 CGAGGGAACC ACACAAATTC CTTGAGGATG AGAGCTTAAA GGCACTGGGC GATAAGCTGC
    10501 ATATTGGCAC ATCTGCCACA AGAGGTCCTA TCATAAAACA GCTTGTTGAC AAGGATAAAT
    10561 ACCTGCATAT TGTTGCAAGG AAAGGCGCAA AGCAGGGATA TCTTGAGCCT ACAGATGATG
    10621 GATACAGAAT ATACCAGAAT CTTAAAAACG AAGAGATGTG TAAGACGGAC ACAACTGCAC
    10681 AATGGGAGCT TTCCCTTGAT AAAATCAGAA ACGGAGAGCT TGACAGCAGA GAATTTGAGC
    10741 ATGACATGGA AAAGCATATT GCAAGGATGG TTGAAAAAAT CAGACTCACC GAAATGGCAC
    10801 AGTTTGCAAA GGCAAATGCC AGCAAATTTA ATGTTCTGTG TACATGCCCA AAGTGCGGAA
    10861 GCGACATTAT AAGCGGTCCG AATAACTTCT TCTGCAGTGG AAGAAAGGAA AAAGGCTGTG
    10921 AGATAAGTCT TTACAAGACA ATACTTGGCG CAAAGATAAC AGATGATGAC TTCAAGGCAC
    10981 TCCTTGAGGG TCATGTCATA GAAAAAAAGC TCAAAAAAGA AAGCAGTGTA TGGATGCAAA
    11041 AGCTGAAGTA CAATGTTGAT GAGCATAAGC TTGAATTTGC AAAGGATGAG ATAAAGAAGC
    11101 TCGAATTTAA GTGCCCTGCA TGTAAGACTG AGGTTGAAGA TACGGGCCGT ACGGTTAAGT
    11161 GCCCGGGATG CGGATTTACC ATATGGAAAT CACAGTGCGG ACATGTCTTA AAGGACAGTG
    11221 AGATTGAAGA CCTCCTCACA AAAGGCAGTA CAAAGACGAT TAAGGGACTC AAATCCAAAA
    11281 AAGGCACAAG GTTTGATGCA AAAATCGCAA TTAATGATGA CCTTACCGGC ACAACATTTG
    11341 TTTTCCCGGA TAGAAAGAAG AAATGATATA AGATGGCAGG CTCAAAACAG CCTGCCATAT
    11401 AAGAGAGGAA TTAAGATGTT TGAAGTAAAA GAAAATGAGC TTATTGAAAA AATGAAGTGC
    11461 AGGTATGAAG ATGAGAATGG CAATACCGCG ACGCTGTTCA GACAGCCTGA GCGCGGTATA
    11521 ATCAGGATTG TATTCAAAAG TCCCAAAAAT GTCACCTTTG ACAGGCTGGA AATAAACGTC
    11581 TCAGAGCCTG GGGGTGGCTG CAATTTCAAT TATTCATATG ACAAGGAGGA TGAGAGTGTT
    11641 ACCAAAGAGT ACCTTGATTC ATCAATCAAC AATATATCCA TGTTTGTCAA TCATGTAGTT
    11701 GGACTGGATA ATGCCATAAG ACTGCTTGGA ACAGCACCAG ATATAATGGC AGATTATTTA
    11761 GGATTTGAGA GTGAAAGTGA AGATGAAAGA CAGGAGGCTG TATCAAGAGC CAAGTATGGG
    11821 CTTATTACGC AGTACCCTGA GCTGAAGCAG CTTTTCGACA AGATATAACT GAGCATATTT
    11881 TGTCTCCTTT TTTCGGATTT TTTTGTTTCT AACATACTAA AAGTATCAAA AAGAAAAAGA
    11941 GAAAAGGAGA ACAAAAAATG GCATATTCAA TTAAGGCAGA AAAACATGAG GTTGATTTTC
    12001 TAATCGGGCT CAAAGAAATT AAGGGAGAGT GTTTCTTTTC AGCAAGAACC CTTCCTGATG
    12061 GAAGGGTTGA GCTGACCTTT TTGAAATAGG TTCTAAAAAC ATCCGGTATC ATACTGGGTG
    12121 TTTTATTTTT TTAGAAAAAA ATAAAAATCA TACTTAAAGA AGAGAAGAAT AAATAATAGG
    12181 AAAAAAGGAG GCTGTTATGT TTTACAATGA CGTAGAACTT GGACTTTTAA CATATAAAAA
    12241 AATAAATGCC CCCGTACTGA ATGAAGAAGG AAATATCCAA TTTTATATCA ATGGCTCTGA
    12301 TACAGATTTT AGCAGATGCA ATTGGGAGCC GACGGAATAC AGAAAATACA GGGATGATGA
    12361 AGTAGGACGG ATATGCAAAA AATATGGCGC TGGCAGAGTT TTGATATTTG ACGGCGACAA
    12421 GTTGAAAGAA GAGATAAGGG CTCCTGAATG CAAAACGCAT GTGTATTATA ACGGACCGCT
    12481 CAACTGTTTC ATCTTGTTGT ACCGCATTAC AAAGGACGAC CGTTTTATCA GGAATATGGC
    12541 CAAGCAGAAC TTCCTTATTC CTGTAAGAAT CATGACAAAA AAGGATGGAT ACCCTGAAAT
    12601 TAAATACCTT TCTTCTACAA AAAAAGGAAG CGATACAAGA TACCATGTGC TGTTTTCAGA
    12661 TCACGAAGAA TACAACAAAT GGAAAAAAGC TACGGGTGGG GTTGGATTTA ATGACCTTAT
    12721 ACAGATAACA GCAGCAAAGC TTTTCAGTCT GGATAAAGCA CACGGTGGCA ACAGAACGTA
    12781 TGAACTTTGT ATTAATCCGT ATGGAAATAA ACTTATACTG GAAAAAGAAA AAAGAAGGGT
    12841 GTTTTATCAG AGTGTTAAAG AAAAACAACA GAGAAGAAAG TGAGGAAAAA CAAGTGCATT
    12901 TTAAAGATAT TAGAGAGTAT ATGCCATGTA TTTATTATTA TGTTCCGCCA TGCCCGGTGT
    12961 GTGGAAGCAA AAATACTGGG TATTACAAGA GAATGACGGA TGACAGCGGC TGGACATCAA
    13021 AGGAAGGGTT AAAACATGGC GAAATTGTAA GAGAGACAAC GGAAGTTACT GATAATAATG
    13081 CGTTTTGCGA GGAGTGTGGA TTTGAATGGT CGCAGCAGAT AAAGCCAATA ATTATAAGCA
    13141 GAAAATCAAG AATGGACATG ATGCAGGAAA AAGGACTTTT GGCAAGGCTT GACGCAATGA
    13201 AAGAGCAACA TACAAAGGAG TATGAGGAAT ACAAAAAAGA GCACCCGTTC ATGGCAAGGT
    13261 ATAAGAGCAA AAGGCTGTAG GGATTAAAAG GAGAAAAGAA AAATATGAGT TACACAGATT
    13321 TATTAGAGAG CAAACATCAT TACCTTACAA TGTTAAAAGA CGCAGATGCA AGCCGCAGGG
    13381 CTATAGAACG TGATTTTACA CCTGATAAGG CAAATGAATA CAATAAAATT ATGGCTATAA
    13441 GAAATACAGC ATTTATCAAC CTTATAAAGG AAGATGTACC ATATGTTGAA AACGAGGAAA
    13501 AGGAAAGCGT TCGTATTGAA ATAGATGGTG AAGGCTATGA CATGAAGAAA AGCAAGCTTA
    13561 AACTTCTGGT TGGTGATGAA GTATATGAAA GAATTCTTGC AAGAAGCCAC GAGCATGCGC
    13621 AGACTCTGTC AAATCTTAAA GACAATGAAG CTGATATTCC GGAGTATCAG ACACCAAGAA
    13681 TAGGGCAGAC TATGCCTCAG CAACCGGCAT CTGGACAGTA TCAGCAGCCT TATGGCTGTG
    13741 GACAGCAGGG AATGCAGCAG ATGCCATATG GATATATGCA GCCGCAGATG CCAAATCCAT
    13801 ATCAGCCGTA TGGATATGGA AATTACGGTC AGCAGATGCC ATACGGATAT ATGCAGCCAC
    13861 AGATGCCAAT GCAGCCGCAG ATACCACCAC AGGACAACAG TCAGATATAT GGGGCAATAG
    13921 GAGAACTTAC AAATAAGCTC AATGAAATCA GCGCAAGGGT AAAGCCTGAA ACTCAGATAA
    13981 AGGAAGTTGT CATAGATGAC CAGATAAGGG AGCAGCTTAA GCTTTCAAGG GATGAGCTCG
    14041 AAAAGGCGAA GAAGGCAAAA TCGGAAGCTA TTGAAAAGGC GCATGATGCC TTGAAAGACC
    14101 TTGCAGAAGC CAAAAGTGCT ATGGAGGCCG AAAAAACAAA ACAGCAGATG CTTTCAGGAG
    14161 ACGTTGAATC TCTTACGAAA CAAAAAGAGC TGTTGCAAAA GAGGCTTGAT GAGGCAAAGG
    14221 ATGCTGAGGA AAAGGAAAAG CACAGGCTCA ATGAGAAAAT TGAAGCTTTA AACAGTGAGA
    14281 AACGAGACCT TGAAAGCAGG CATGCCCGCG AAATTAATTA TATAAAGAGC CGCAGTGAAG
    14341 CTGAAATTGC CAGAAAAAAA GATGAAATAT CACAGGCAAG GTCTCTTGCG CAGAAACAGG
    14401 CTGATGAGCG CATAACACAG CTGATAAATG ATAAAGACAA GAAGATAAAG GAAGCGGAAG
    14461 AAAAACTTGC AGCTAAAGAT GCTGAGTATA AAAGAAAAAT TAGCGAAGCA AACCGTCAGA
    14521 TTGCAGACAT CAGATCAAAT GCTGACAATG ATACAAAATC TATCCAGTCG GAAAATGACA
    14581 GGAAAGTTGA TGAACTTACA AAACAGCTCG ATGCAGTAGC CGCTGAGCGT GACAAAGTTG
    14641 CAAGAGAACG TGACACAATG GCAGCCGAAC GTGACAGGAT AAAGCAGAGT TATTTTGATA
    14701 AATATAATGC TGCAAAGCAG AAGATTAACG AGGCAGTACA GAGAGCTGAA AATGCGGAAG
    14761 CCGACCTCGA AAAACAGAAA AAGATGTCTG CAGACCAGAA GCAGCAGAAT ATCAAAGATA
    14821 ATGAAAACAT TACAAGGGCT ATGAATGAGC AGGCCAGAGA AATTAGGGAG AGAACAAGGC
    14881 AAGAGGTTGA GAATATAAAA GCTCAGACAA AGCAGCAGAT TGATAAACTC ACTGCACGAA
    14941 ACAGACGGCA GATGGATGAG TACGAGCAGG GAATTAAAGA AAAAGAGGCG GAACTTCTTG
    15001 CAAAAGAAAA TGAACTCAAT GCAAAAAGGT CTGAGATTGA ACAAGTTAAG TCTGAATACT
    15061 CAAAGAATGC GAATGAAATA AGGCGCGAAG CTGATGAAAA AGCCAGACAG ATTCAGGAGC
    15121 AGCTTAATGA CACGCTTTCA AAGAATGAAG AGTATAAAAA TAAGCTGAAA GAAATTAATG
    15181 AAGAATCGCA GTCTATGTTG GAGAGATTTA ATAATCAGAT ATCAGAAAAG GAAAATGAGT
    15241 TTGCAAGAAA AGAAAATGAA TTGAGGCAGT TGGCCGAAAA GGAAAAGGAA GATGCTTTAA
    15301 GAAAGCTGCA GGAGGAGTTT GAAGAAAAGC AGCGTGAAAT GGAAGAGCGG CATAAAGCAG
    15361 AACTTGAAAG CAAAAAGACT GAGCTTGAAG AGGCAAAAGA AACAATCGAA GAATCGAAAG
    15421 AGCAGATCAA CAATCTTAAT GAAGCAGTAC AGGTTCATAC CCAGCTTGCA TATTATGACA
    15481 AACTCACAGG CCTTATGAAT AACAACAAGC TTTCAAAAGA TTTTAAAGAG ATGTCTGTTC
    15541 CTACATTTGC CATGGTCTGC ATTAATGACA TGAAATCGCT GAATGCCCAG AATAAATCAA
    15601 TTGGTGACAA TGCTATTAAA TTTATTGGAA ATCAGTTAAA GGAGCGTTTG TCTGAAAATA
    15661 CATACCGGTC AATGGGCGAT ATATTTGCAG TTATAAGTGA TGATGAGGCG GATGAGGTGA
    15721 GCCAAAAGCT TGATGATTTT AAAAACTCTC TTGCTACACA GAATGGTCTG TATATTGCAT
    15781 ATGGAGTTGT CAGCGAAGAT GAATGTGAAA AAAATCAGAT GCCGCAGCTT GTGCGTGACA
    15841 GAATGAATGA GATGAGAACA CAAAACCGCG TTATTATCGC AAAGCTTAAG GAAGAAGCAA
    15901 AGCGTAGGGA AGACATGCGC AGACAGTATG AGGAAACAAA GCAGAGAAAT GAAGCGGAAG
    15961 CAGATTCTCT TATTGACATT CAGGAAGTGC AAAGTAATAA CGGAAAAATC GTCACAAGGG
    16021 ACATCAGCGC AGATGAGACG TACTATGAGA CAATACTTAA TACGGGTTCA GTCAGCAATA
    16081 GCAGTGAACA GCCACATGAT GATTTTGATG AAGGTGACGA TGAAGATATA TATGAAAATC
    16141 TTTAGAAAGG AAAGCGCAGG GGCTCATACA GCACCTGCGC TGCATAAGTT AAATGTTAAA
    16201 ATGTACGTTA TATAATAAAA AAACGCCAAT TGCAAGAATG GATATGGAAA ATGACAGATG
    16261 TACAAACGTA GATTCTGTTA TAAATCCCGA ACTTGCGCCT CTTAATATAA AAAACGCACT
    16321 CGAAGAAAAT GATATTGATA CAATAAACAA GAGGTGGTTT TCAAAGCGCT GCATACCGGA
    16381 AAAGCGCGAT GGACTTGAAA GTGTGTACAA GACTTTTGGA AAAGACTGGA ACAGACAGTC
    16441 ACATTTTGCT TCACTGACAG ATCAATACTG GCTTGGAAGC AGCATGGATG ACAGGTGGGA
    16501 AGACATAAAT TTTTTCACAA GGCGTTATGA CAGGGCAATA GGTGATGCTT TTTTCAAAAG
    16561 CTGGCAGGTT GACAAACTCA AATCGGATGA CAGCCCGGAT ATTACAACAA ACGGATTAAT
    16621 CAAAAAAAGA TGGCTGCAGC TGGACGGCTA CACATCATAT CTTGTAAAGG CAGGCAATCC
    16681 GAAACTGCAG CAGGAACCGC TTAATGAAGT TCTTGCCACA ATGGTATTGA AAAAACTTGA
    16741 TATAATCCCA TTTGTTCCAT ATGAGTTCAG GGTGGAAGGA TTTACGCTTT GTTCTATATG
    16801 TAAGAATTTT GTGGATGAAA ATACGGAATT TGTTCCGGCG TCACATCTTG TGCTGCCAAG
    16861 AATTGAAAAG GAGGACGGAA GCGACATTTA TGAAAAGACA CTTCTGGTTG CGGAAGAAAT
    16921 CGGTATAAAA GGATACAAAG ATTTCATGGA TAAAATGCTC ATGGTTGATT ATATTATCCA
    16981 GAACACCGAC AGACATCTTG GAAATTTTGG ATTTATCAGA AATGTTGAGA CAGGAAAGTT
    17041 TGTGGGACCG GCACCGCTTT TTGATAATGG AACCGCATTC TGGAATACTG CAAAAAATGG
    17101 TGAGGCCTAT CAGGATAAAC TCAAGATTCC AAACCTTGAG TATATTGTTA ATTCTCAAAA
    17161 AGAAAAATAC AGGGACAAGC TGAAGGTGCT TGGCAAAGAT AACGGTTATA TAAGTCTGAT
    17221 AGATGAATAT CCATACATAA CCTTGGGTCG CAAGGAGCGC ATAAAAGACG GCATGGCAAA
    17281 TATGTTTTCG CAGGGTATTA AAGTAAGCAA AACAATGCTG GAACGTGAGG CAAATTGGTC
    17341 GGCATCTTTG GAAAAATAAG AAAAAAACAT ACTTAAAACA AAAAGAAAGG AAGTGCAGAT
    17401 TTATGGCTAG TGCAGCAGAA CAGACAAGTA AGCAGCTTGT TGATTTAATA AAAAAAATGA
    17461 TGGAGGCGCT TGAAAGGTAT ATGAAAGACC TTGCAAAACA GGAAGCAGCT TCAAAAAGCT
    17521 ACGCATATGC AAGTATTATA GATAAATATG TGCAGAAGGG AGGCCAGATA AAAGGATACT
    17581 TTTTAAGTGA TGATAAGTTG TATAACAAGC ATCTCAAACA GGAGATGGGA AAGAGGGATA
    17641 TGCCGTTTAT TGAGTATAAT GTGAATGGAA GAACCGTACT TGCAATAAGG GATTGTGATG
    17701 CAGAGGAATT CAAAAAAGTA CAGGAACAGA CAAAAATTAA TGAACAGCGT TATTTCCAGA
    17761 TTGTTGACAA AGAGGAAATG GCTGCAACTT TTGAAGGCTC TCAGAGAATT CCGGAAAAAG
    17821 ATAAGAAATT CCTTACAATA GACGGAATGG ATAAGACAAT GGCGCAGATG CTTGCAAATA
    17881 AGTGTAATGA TATAACAAAG GGATTCATGG TTGGAATTAA CAAAAATGAA AAGTCAACAG
    17941 ATCTGATGGT GCATGCAAAA AGGACAATTG TGCTCGGAAA ACCGCAGGGG AAAAACGTAT
    18001 ACAGTCAGGA TTTCTGCCGT GCTTATCTTG CAGCAGCTTT TTCCGGCTAT GGCCCAAACC
    18061 GTGAAAAGAA TATGGAACAG TTAAAGATAG ATGAAAATCT GAACAAAAAA ATCAAAGAAT
    18121 TTGACGGGCC TGGTGAAATG TGGATTACGG GACAGGATGA TGTTGACACC GTTATAAAGG
    18181 TGACAGAACA GGGCTTTGAA AGAATGTTGG TTGAGCCGGG ATTTGACGAA GATGGCAAGT
    18241 CTGTAACTAC ATATAAAATT GTAGAAAAAC ATGATTTTGA TGAGGAAAAT TACACTAAAA
    18301 ATCTTGATGT AGCACTTGCA GGTATATTTG ATGAGGTTAT TCTCACAAGC AAGGATGAAA
    18361 CAGATAAGCA TATATCAGGG GTGGAAAAGC AGCACTCTGA AAGACCGCAA AAGACAAAGG
    18421 ATGAAAGAAA GAGGAGTTTT AATGAGACGG TAGTCTGTGA CAAAGCTGAT TATCTTATCA
    18481 AAGAGGCTCT TGAAAAAACA CCATTTTTTA AGGAGCGTGA CCCTGTTGCC CAGTTTGACG
    18541 AGTACCGAAG AATGGCGCAT CAGCTTTTTG AAGGCATTCT TGTTAATAAC AGGCCGGTGT
    18601 GGATTGAAAC ACAGAAATTT GAAGAGTTCA AGACGGTATT AAAAGAGAGG GACTTTGATG
    18661 TAAAAGAATA TATGGAAGGA ATTGACCATT CAATGGATGG GCAGGCCATT GAGTCAAAGT
    18721 CAGCAAAACA GGTGCTTGCA GAAGAAGAAC ACAGGAAGGA AAAACAGATG GAAGAACTCA
    18781 GAAAAAAGGA AAAGAGCAGG GAAAGACAGC AGAAAAAAGA ACAGAAGAAA GACGAAAGAA
    18841 GTCTTTAGTA TACAATGCAG CCGGAATAAT CCGGCTGCAT TTTTTTTGCG CAAAATAAAA
    18901 ATCATACTTG CCATGAAAAT ACGATTAAAA TCCGGAAAGG TCCGGATTTG GAAAGGACTA
    18961 AAATGGCAGG AAAAAAGAAA AAGAAAGGAA GCAACACCAC GTTATACCTG ATACTTGGCG
    19021 CAATTGGACT GGTGTTTGTG TATCTGTGGT TTGGAGCTTT CAAAGCACAT GAGGCTAACA
    19081 GGTCATACGG ATGGTTTTCT GCGGATACCA TTAAATACTG TTTGCAGTAC CCGCTTGAAC
    19141 CTATTGTGCA TCCGGTAAAA GAAGCTGGAA TGTATCTTTT GTTAATAATT GTATTTGGTG
    19201 GATTTGCAAT ATTTTTTACA ATTAATAACC AAAGACCAAA GGATGACGGT CCGAATGTCA
    19261 AGGGTGATGC GCACTTTATG ACACCGGAAG AAATCCACAC ATACGACAGA AAGCACGTTT
    19321 TAAACCCATA TTATGGACCA GATGAAAAAA CAGTTGATGA TGTGAAAGAT GATGGTTCAT
    19381 CGAACGGTAA AAAGCTGTTT GAAAAGGATC CGCCAAAACA GATAGAAGCA GAGTGCAGGC
    19441 GTCAGGCATG CATCGTATCA TCCTCTGTAT TTCTTTCGTT TGACAACAAC TGGAGCAGAA
    19501 AGAACACAAA TGCACTTATT GTAGGTACTG CCGGTTCAGG TAAATCACGT TATTACGTAG
    19561 GCCCTAACAT TTTGCAGTGC AACACCAACT ATATCATAAC TGACCCTTCA GGAGACCTTT
    19621 TTTCGCAGTA TGCAAAGTAT CTTGAGAATA ACGGTTATGA AATTAAGAAG CTTGACCTTA
    19681 ACGACATGTA TGACTCTGAA AGATATAACC CTCTTAAATA TCTTGAGGAT GAGAAGGACG
    19741 TGTTTACGCT TGTCAACATG CTTATTGAAA ACCTTACGGC GGCATCCGGT GGCGGCGGAA
    19801 AAGAGGAACC TATATGGAAG GACTCAAAGT CAGCCCTGCT TCGTGCAGTT ATATTCTTCC
    19861 TCTGGGAATA CGAATCAGAT CCGAAAAAGA AAAATTTCAC AAATGTCTTA AGGCTCATAA
    19921 ACAGTGCAAA ATTTGATGAA AACGCAGCGG ACAGCGATGA CAATTATATT AATCCGTTTG
    19981 ATGAGATATT TGAAAAGATA AGAAGCTTTG ACCCGACTTC GCAGGCGGTA ACACAGTATG
    20041 ACATCTTCCA GTCTGCCGGT ACAGGAAAGA CAAGAGACAG TATCCTTATT ACAACAACAT
    20101 CACAGCTTTC ACTGTTTGGT TCTTCAAATA TTGCGCACCT TACAGCAACT GATGAGATGG
    20161 ATCTTGACAG TTTTGCGGAT AAAAAGAGTG CTTTGTTTAT CTGTATTCCT ACAGAGGACA
    20221 ATACTTTCAA CTTCCTCGCA TCACTGCTTT ACTCACAGCT TTTTTTAAAG CTTTATAACT
    20281 ATGCAGAGAA GAGAACGAAA TACTCGTGGC ATGTATACAT GGATTACACG GAAGACGGAG
    20341 TAAGGCACAA TGAAAACATC CGTGTATTTC AGGCGAAAGA TGAAGAAGAT TCAAAAAATG
    20401 CAAAAGAAAA AGCAGAGGAA TTGCTTAAAA AGATTAAGGA TAAGAAGATC AAAATCGAAT
    20461 ATGACGACTT TAAGGATCTG TATTACATCG TGACAGATGA TGAAGCAAAG GAAAAGATTG
    20521 CATGGCGCGG CGGAAGCGAC GGAGAGAAGA GAATACATAA GCTTCTTAAA GACATGGAAA
    20581 AGAATGCAAA GGTTCGCCCG GGAGATGACA TGAGACTTCC TGAACATTGC CATTTCATCC
    20641 TTGATGAGTT TGCCAACACA GGAAAAATCC CTACATTCTG TGAAAAGCTG TCAACAATCC
    20701 GTAAGTACCG CATTAACTGT TCAATCATTG TTCAGTCACC TGACCAGTTA AAGAACATGT
    20761 ATGAGAAGGA ATATAACGTA ATCATTGATA ACTGCAACAT CAAGCTGTTC CTTGGTACAA
    20821 ACTCGCCGGA AACAGCAAAG TGGGTATCTG AAACACTTGG AAATAAGACA GTCGTTGCGC
    20881 GTTCAGAGAG CTGGAACAGT GGAAACAACG GCGGTTCGGA AAGCTTTCAG AAGGATAAGC
    20941 AGGAGCTGAT GCCAGCTGAC AAGGTCCTCG GCATGAAAGA TTACGAGTGT ATCGCAATGA
    21001 TATACGGCGG CAACAACATA TACGAGCAGA AATATGAGAT TTCAAATCAT CCGTGTTACA
    21061 AAGAAGCGAT GAAGTATAAA GGCAAATTCA AGAGCAGACG TATCAAGAAA AAAGTCGATG
    21121 ACAGGGATAA GGCTGCAATG TTTGCCGCAT CAAGCGTTCC GGACAAGTCA TCTTCGCAGT
    21181 CGCAGGATAG TGGCCAGGAG AAGCAAAGTG GAAAATCAAG AAGCACATTT TCATCAAATG
    21241 ATGCATCTTC AGGTTCATCG TACTATGAGT CAAGCGGCAT GTCGAATTTT GTAGATGAAG
    21301 CAATGAATGA TATTCCGGCA AGCAGCATGA ATTCATCAGG CAGCAGCGAA AGGCCAAACT
    21361 TAAGCGACAG CGACTTAAAT CCGGGCTATG ATGCTGAATA TGCTGCATAT GAAGCACAGC
    21421 AGAAAGCTGA GGCAGAAGTT ATGGCATCTG TCAACGAGAC AAACAAAAAC CTTGCAAAAA
    21481 GAGACCTTGA TGACGTGGAT GGAGCTGACA TGTCCGATGT TGATAATCCA AAAACGCAGG
    21541 AAGCCTTTGA AGAGCTGGCA AAATCGTTAG GTGTTACAAG TGATTCGACG GCAGAAGAAA
    21601 TAGCTGAAAA ATTTGCTGCA ACAACCGGAA TTGTTGACAG TGACGAAGAT GATGCGGAGT
    21661 TCGCATTTGG AATGTCAAGT GGATTTTAAA AAAAATGAGC CATAACTCAA AAAAAATAGA
    21721 AAAAAAAATC ATACTTACGG CGTAATTAAG CAACAAGCTG ATTTTACAGA AAGGAAAATA
    21781 AAACGATGAT TAAAGAAAAA ATGACAAACG GTATCGCCCG TGCAAAGCGA GGCTTTTGCA
    21841 ACATCAAGAC AAAAGCGGAT TCGGCAATTA TAGCAGCTGC AACAGCTGCC GGAACAACTG
    21901 CAATGACAAA TGTTGGTTCA TGTGACGGTG CGGCTGCCCT TACAACAGCT CTTGGCTATC
    21961 TTGCAATTCC CGTAGGACTT CTTGGAGGCG TATTCCTTAT AATGGGTATT ATTCATTACG
    22021 CAGGAGCGAA CTCAGATGGT GATGGTCCTG CAAAGAAGAA AGCAACAAAT GAGATCGCTG
    22081 GTGGCGGCAT GGTTATAGCG GTTGCCGTTG TTTTAAAGCC AATGGTAGGC GCAATCCTTG
    22141 GTGCTGTCGG AGTAGCGTAA ACAGTATGAA TAATTAATAA TTATTGCCGG AGAAATCCGG
    22201 CAATAACTGT ATTAAGGAGG CAAAAATGCA GATAGCGTTT AAAGATGTCA GGCTCTCCAA
    22261 ACAGAATCTC AAAATGGCGA TGTTTTTTAT TCTTGCTGTC ACATTTTCAT TGTTTGCAGC
    22321 AAGCCAGTTT GCATTTGCGG ATTTTGAAGA TTTTGCACAT ACGGAGTTTG ACACGATAAC
    22381 AAAAGGAGTC GGCGACGTAG CAAATGAGAT TTTTACTCAT GACTATTATT CAAAAATCAC
    22441 AGAAAACGGC AGCATCCTTG CGACAATAGT AAAATCTTTC AAAATATTCG GCGCCGCATT
    22501 TGCGCTTGGA CTTGGTCTCA TAAAAATGAT TACAGAAATT CAAAAAGCCC AGGATCCGAC
    22561 AGATTGTGTT CTCAGATACT TTTTTGAATT ATGTATAGCA ATTCTTGTAG TGCTGAACAT
    22621 TGACAAAATT ATTGAAGTAA TCGACAGTCT TGGAGCGTTG ATCATTAAAC AAATAGGCAC
    22681 AGCGCAGGTT AATGCAACAA CAACAAGCAA AAGCGTTGAT GATATAAGAG ATGCAATGGG
    22741 CTACTCAGAC AGCTGGTGGG GATGGCTTTC GTTTGCAATA GCTTTAATTA TTCCATATGC
    22801 ATTTGCATGG ATAGAAGGTA TTGCAGCAAG AGTTATCTCA TATTCAATAA TCATTGAGCT
    22861 CGGAATAAGA CGCGCGTTCA TCCCGTTCGC AGTTGGAGAT ATTGGAATTG AAGGACTCAG
    22921 AAGTCATGGA TTCAGATACC TTAAGAAATA TCTTGGAGTT TATCTTCAGG AAGCAATTGT
    22981 AATAGTTACA TGTATCGTGC TCAGCACATT ATCAAAAGCA GTGCTTGAAA TTGATGCCAA
    23041 CGGCATAGAC TTGATTTTAA ATCTTCTTGG TGTAAACCTT GCTGGACTTA TGGTTATGTT
    23101 TAAGGCAACA AGCTGGGCAA ATGACATTGT TGGCGCATAA GGAGGCGGAT ATATGATACA
    23161 AGTACAGATG CTTGATGATA TAAGATCATA TCAGACTAAA TTTTTAGGGC CTTTTACCAA
    23221 AAGACAATGT ATCTGTCTGG CGGTCGCAGC TCCTTTGTTT TTCATATTCT TATATGTAAC
    23281 AATGGGAATT GCAAAGCTGA GTTTTGATAC TGCTATTGTA GTAAGTCTTG TACTGCCGGG
    23341 TGTAATAGCG GCATGCGGAT GGATTAAAAT ATCAAATTTG CCATTTGAGC AGTATGTCAT
    23401 AAAAGTCTTA TATAGAACAG TATTTACACC AAAAGTACGT CTATATAAGA CAAAGCTGCC
    23461 GGTAAAAGAG CAGTTTAAGT ATGCAAAGAA GCAGGCGGAA AAAGAGTACA CTTCAAAACT
    23521 TTCAAAAAAA GAGCTGAAAG CATATGAAAA GAAAAAGAAA GCAGAAGAGC AGAAAAATAT
    23581 AAATTATGGT CAGGAAAAAT ATTATAATTA GGAGGCTTAT TCAGTGGGTA AGAAAAAGAC
    23641 AGTAACAAAA GAAACTCCTT TGGGTAAACT GTTAAAGTCA TGTAAAATTG AATCCCTGCC
    23701 AAAAACAGTG CAGGACTCTA TTCCATACAC ACATGTCTTT AACGATGGTA TTATAGAGAC
    23761 AAGGCCAGGG AACTTCACAA TAGAATTTAA ACTTGAGGAC GTAAATTTTC AGATTGCGAC
    23821 AGACGAGTCA CAGATGGAAA TATTCAGTGA TTACATGACA TTTTTAAATT CGTTTGACAA
    23881 AGAAGTAAAA TGGCAGATTC TTTTGCAGAA TCATTTCATC AGCCGAGAAG ATGTCCTTAA
    23941 AAAAATCAGA ATGGCACCAC AGCAGGATGG TCTTAATGTT TACAGGCAGG AGATGAATGC
    24001 AATTCAGATT AAGATGACCG CAACTGGAAA AAGTTCCATT GAACAATCAA AGTATCTTGT
    24061 AGTAAGCATT GAAGATGTCA GCTATGAAAA TGCAAAAAAT CGTCTTGAAA AGATAGAGTC
    24121 AAATGTAGAT AAATACCTTG GCAAGCTTAC AGAAACATCA ATGAAAAGAA TGTCCACAAC
    24181 TGAAAGACTT GCACATTTAT ACACTATATA CAATCAGGAT GAAAATGTAG AACCATTTAT
    24241 TGGAAACAGC GAATTCTTCT CGTTTGACAA TCTGGCGGAA ACCGGACTTA TTACGAAGGA
    24301 CATTATTGGA CCGAGCAGCA TTGATTATAG AAGACCGAGC AGTTACATGA TTGGAGACAT
    24361 GTATGCAAAG AGTTACTTCG TAAAAAAGAT GCCATCGCGT ATGACTACGA GCTTTTTATC
    24421 TGATATTACA GATATTCCAT GCAGCATGCT TGTAAGCATG AAATTTGAGC CTTCGGATCC
    24481 TGAAGAAACT GTAAGCGCGG TAAGATCGCA GCTTGCATCA ATTGAAGGTC AGGTAGCGGC
    24541 AAAGCAGAAG GCAAATGCAG AGCAGGGCAT GGGCGCTTTT ATTCCTCCAG AGCTTGAAAA
    24601 GGCATATGAG CATGCGAAAG CACTTATGGA TGACGTGTTG TCAAGCAACC AGAAGCTGTT
    24661 TTTTATGTCA TTTACAATAA CCCTGTTTGC GCCAAGCGAA GAACAGCTTA AGACAAATGA
    24721 AACGCAGCTT ATAACTGTCG GTTCGACACA CCAGACGCCA ATCAAGCCGC TTAAGGACCA
    24781 GATGGAAGCA GGATTTAATT CAACACTCCC GTTATGTGTT GATGAAACAC TTGAGATTGA
    24841 CAGGCAGTAC ACAACTGAAA ATGCAAGCGT ATTTATTCCA TTTACATCGC AGGAACTGAA
    24901 TCAGGATAAT GCAATATTCT ATGGACTTAA CTCTACGACG CAGAATATGA TTTTATACGA
    24961 CAGACTGTCT GGAAATAACT ACAATGCACT TATATTCGGC AAGCCCGGTA CAGGTAAGTC
    25021 TTTCACGACA AAGATAGAGA TTGTATCAGT GCTGCTTAAT AAGAAGGATG CCCAGGTGTT
    25081 TGTCATTGAT CCACAGGGAG AGTATTATCC GCTTGCAAAT AATCTGCACG GCAAAGTAAT
    25141 AGATATTTCC CCTACATCAC AGACGCATAT TAATCCGCTT GATATGGACA TTAATTATGA
    25201 CGAGGATCCA ATTGCTGCAA AAACCGACTT CGTTCTTGGA ATGTTGTCAA TTATGGTAAG
    25261 TAATCCAGCA ATTATTGATA ACGGTCGTTC GGCTGTTGAC AGATGCGTCA GAAGAATATA
    25321 TACAAGATAC CTCGACGCAT TGAGAGATAA AGGTGTAACA AATGATATAA GTGTTGCGCC
    25381 GACTCTTGCA GATTTGTATC AGGAGCTGTT AAGGGACGCT GAGGACCACG GAGATTACAT
    25441 GGCAGAACAG ATTGCGGGAC AGATGGAGAT GTATGTATAC GGTTCGTATC ATACATTCGC
    25501 ACACAGGACT AACGTTGATA TAAAAAATGA GCGCTTTGTT GTGTATGACA CAAAGAAGCT
    25561 TGGCTCAGGA ATGAAAGAAC TTGGACTTCA TGTATGTCTT AACGACGTGT GGAACCGAAT
    25621 GATTGATAAC TCAAAGAAGC ATGTATATAC ATATTTCTAC ATTGACGAGT TCCATCTCCT
    25681 TCTTCATAAC AGAAAGATAA CAGATTTCCT TGTTATGATA TGGAAGATGG CGAGAAAATG
    25741 GCTTGGATGC CCATGTGGAA TCATGCAGAA TACTGAAGAC TTGTTAAGAG ATGATGCTAC
    25801 ACGTAATATT TTAAACACTA CATCATTTAT TATCATGCTT TCAGAGGAAA AAATGGACAG
    25861 AGATAATCTG CAGATACTTC TTAAGCTCAG TGATGCGCAG CTTAAGTATA TTACAAATAA
    25921 CGCTAAGGGA CACGGACTTA TTTATACTGG CAAGATTGTA CTGCCGTTTG AGTTTGATTT
    25981 TCCGAAGAAC ACAAAACTGT ATGCATTAAT GACAACATCT CATGATGTAA AAGATGCGCA
    26041 GTTTGCTTAA CAGAAAGGAG AGGCCATCTT CGGACGGCCG GTAAGCAAAA TGGAACTTTT
    26101 CACAACAATA GGAAGTATTA TCTGTATTAT AGGTATAGCT GTATCAGGAA TTATGATTGT
    26161 AATAAGAAAA AAGAACAGTC CAGTGAATGT CGGGATGTAT TCTGAAGAAA CAATCAAAAG
    26221 AGCCTCCGAA TACAGAGCTG AGCTCGTCAG GGAGCAGGCT GAAAATGACG CGATGTTTGC
    26281 AGAAGAGAGA AACAGCGAGA ATAAGTTTGA GCTTAGTCCT GAAGATTTTG AAGCTGCAGG
    26341 GAATTTTGAA GATTTTGTTA ACTCTGACAC GCCGAATATG CCAGACGAGA ATTAAGATTC
    26401 TTAGCTGCAC CAATAAGACC AATATTTTAA GAAATACCCC TCTTTTTGAG GGGTATTTTC
    26461 TTTGGAGAAA TAAAAAACAT ACTTAGAAAA ATATGAGAAT TGAGAAAAGA GTATTGCGAA
    26521 ATAATGCAGT ACAGAAAGGA AAATAATCAT GGCAAAAAAG ACAAATATGG CTAACGATAA
    26581 CAATATTAAC AACTTTAGGC ATGAAAGACG AAATGAGCTT CCGCTTGAAC GTTTTAAGCA
    26641 GACTGCCGGA AATGAAGTTG CAAATTCCAT ACTTGACGCA TATGATAATG CAAGGGACAG
    26701 AAAAGCTGAT AACAGACAGC AGGAACAGCG AATAAGAGAT TATCAGCAGG AGCGGGAAAG
    26761 AACCGGAAGA AATTCAGAAC AGCTCCATTT TCAGCGAAAT TACAATGTGT ATGATGCAGG
    26821 TTTTAGCCGT AACAACAGCG AAAGCGCGCC AAGGCAGCAG TCTTATAGTG AAAATACATC
    26881 AGAACAGTCT TATAGCAACA GCAGTCAGTA CGCAGGCAGT GTAAGAACAA CTGACAGTGC
    26941 GGGACCATCG TCACGAGTTT CGTCAGGGAC TGAAAATCAC ATGCCGGTAT CTGGCGTGGG
    27001 AAACAGATAT GCAAATCCTA CGATAGACAA TAGCCGCTTA AATGCCATGT CTTCAGAGGG
    27061 GCAGAGACTT GCGCGTACTG AATCACCCTC ATATGAAATG ACACAGATAA CATCTTCAGC
    27121 GCAGAGTGTC CGTGGAGGTG GAAGTGTAAG CGGTGAAATC AATAAATCTG CAAGTGAAAG
    27181 ATACGCCGCT CATAAAGTTG CTGTCCAAAC ACCAAACGGA ATTGTTATGG TCGATGCGGC
    27241 AGATGAAAAG AAAGCTGAGA TGGATTCATA TTATGATGAT ATGATGAGTC GTAAGCAGGC
    27301 CGAGCGCGTT ACAGCACAGT TAAATGCAGT TGCACAAAGA ATATCTTCAC CAAATAGGAT
    27361 TCATGTGGGC GAAGATGTGG GTGGTACAAT ACCAAGAGCA TCACGAGTAC AGATGGGTTA
    27421 TAATGCTGGA AATGTGAATG CGCCGGGCGC AGTTGCTAGT GGAAATATGA TGGCAGATGC
    27481 TAAAACCAAA GGCGGAGGTA TTGGTGGAAA TTCTCGAACA GAAAATCCAG CGCTGGAAAA
    27541 TAACAGGTTT GGAATAACAG ATGGTACAGA ACCTGATACA ATGGATATTA ACCATAATCC
    27601 AAACACAGTA ATCAATCCAA AACCAGGGAT GATGCCAGTT GATATAACAG CTCCTGTAAA
    27661 AGTGACGTTT AAGCAGTCAG ATGCATATCA GGGATATAAA AAGTTAAAAA CAGTCAGAAA
    27721 CACATTCCGA GGTTCGGGAA GTAGGCAGGC GGCAGGTGCT CTGAAGGCGT ATGGATTTGA
    27781 ACGAACAAAG GGAGTAGGAA TAAAGAAGGA CATTCAGAAC AAACTGGCTT TAAACGAGCG
    27841 GTCCCTCAAC ATGCTTGCTG TCAATGTTGC AAGTCTTGAT GTCAGCAGAA TCAATCAGAT
    27901 GTTGAAAACT GGTATGTTTA ATGGACAGCG CCTGACAAAT GACCAGCTTA AGCTGTTGTC
    27961 AGAAAGGGGC GATCTTCTAA AGGTCAGAAA TGAAATTAAT TCAAGACAGG GCTATAACCT
    28021 TTTAAACGCC GCTATTGATA ATACCTTCAT GCAGGCTGAC GTTGTACAGG GAGCAAGAAT
    28081 GGCAAAAACT GCTGGCAGAA TTACGGGAAA AGGTGCAAAT ATTGCACTCA GCGCACCCAC
    28141 TGCTACGGTA GGCAAAATTG CATCTGGCAC TGCAAGAATG GTTGGAAGTG ACAAGCTTGG
    28201 AAAATTTGGA CAGGTTGTTG GGGATTTTTC ATCATCATCT CTTACCGGAA AAGCCAAAAT
    28261 GGTTGGTAAA GGCTCTGCAA AAGTCGTTGG AAAAGCTGCT AAAGCAGCAG AAAGAACCAC
    28321 AGTCAGAATT GTGGGAAGAA CATCCGCAGG ACAGGCGGCA GGCAGGGCTG TTGTAAGAGC
    28381 AAAAACCGGT TTAAACAGTG CAAGAGTGCG TGTTGTAGGA GGTTTGAACG GTGGACGTGC
    28441 AAGAGTTGTT AATTCAAAAG CCGGGCGTGC AGTTTCTGGA ATAACAAACA GGGTGACAGG
    28501 CGTAGGCCGA GGTATAAGCG CCGGCTTTTC ACGGCTTGGA ACAAGAATTG GGAACAATCG
    28561 GTTTATTCAA GGAACAAGAA AAGTTACAGG CAGAATAGGT GCTGTAAACA GAGCGAGAGT
    28621 ACGTGTAAAA AGCAATATTA AAAACAAGAT TAATAACATG ATAAAAAGCG TTACAACAAA
    28681 ACTCAGGTAT GCAGCTCTTG GAATTATGCT TTTAATTGTG CTTATAACGT GTGTGCCGAC
    28741 TGCATTTATG AGTGTAGTCT CAGCGCAGGG CTCAACCACA AGCAGTAATT CAAAGACTGA
    28801 CGAACCGGCA CTTATGCAGC AAGTTGTCTC GGACATGTAC AAAATACAGA CAAGTGTTGA
    28861 AGACGACCTG AGAGATGGAA GTGGAGGATC GGGCGTTAAG CCTGAATCTG TAAATGTCAC
    28921 TTACAATGGA AGCCCTCTGG ACGGCGGTCT TTCAACTATA GGTCTTTCGA GTGCGATGAA
    28981 TGGTGTTGCT AACATGACAA CGGATGGTTT AAATATAAAA TATACCGGAT GTGCAGAACG
    29041 TGTACAGACT ATTAAAACAG AAGAAAACTG GACAGAATAT ACCAAAACAG ATAATGTGTC
    29101 AAAAACTTTA ATGGTCAAAA CAGACAAACT TGAAAAATAC AAGAAGAAAG ATACTAAAAA
    29161 AAATAAAAAA AGGAATATAA AAATTTATTA TAAAGATTTA TGCACCACTG ACGAAGGAAA
    29221 CCCAGATTTT GTGTCATCAT GCAAAACCCC GGCAACCATA AGCGAAGATG CAAAAAGTTA
    29281 CACGCCTGAA GGAAAATTTA ATAAAAACAG CTATTTTCTG GTAAAGGGTG AAGAACTTGT
    29341 AACGCTAGAG CTAAAAAGAT GGACAATAGA AGTGTCAGGA GGCGCTCCAA CTGGAACTCC
    29401 AAAATCAAAG ACAATAATAA CTTACAAACC GACAGGAATT TATTCTTATG AAACTGTTTA
    29461 TGGTCCGGCA AACAGCGATG GTAAGCTTGC AGGCGCATAT CAGGTACCCA AATATGTAAA
    29521 TGGAGCGTAC AGAGTATACC CTTCATTTAA AGCACCAGAT CCAGAAATCA GTCTTAAATT
    29581 TCAGGATGAA AATGGAAACA TTGTAAGCCC TAACCAGCTT TACAAAGCGG TATGCGCGAC
    29641 TGCTTCTGCG GGCACACATA ATACTGTAAC GGATAAACAG TATTATGAAG ACTGGTGTAA
    29701 TTACCTGATG ATGTGGATGC TCAATAAAGG TCATGTAAAT ATTGAAATAA AAACAGAGGA
    29761 TGACACCAGT ACCAAGTTTG GCTGGTATGG TTATGATGAC GCTGATATTA TGCCTTGTAA
    29821 CGGAAATGAA GTAACTGGAA CTGACGCAAA TAAGTACAGG TCACTGCAAA AAGGCGACCG
    29881 TCTGTTTTAT TCTGACACAG GGAAAAAGCT GACCGTAAGT GTTGACTATG TTGTTGACAC
    29941 AAGCTTTGAA GAAATACTAA AAAAAGGTGA CAAAATAGAT TTTGAGTGGC AAAAATCCCA
    30001 TTCAACAGAA AAATGCCCAT GGAAAGAAAA AACATGGAAG GGCTTCCACA ATAGTGACGG
    30061 CACATTAAAT GATACCGGAG AAAGCGCAAA GGCATGGTAT GAAATGGACG ACTCTGCATA
    30121 TGAAGATATG GGAATTATTT TCCCAGGAAA TACTTATCCA GTGCTTTCAT CAGCTAAGAT
    30181 TGATGACTAC ATTAATCAAA TAAAGGCCAG CAATGGCGGC AGCCTGTCGG CGCAGAGAGA
    30241 GTCGGTAATA AGAGCAGGTC TTCAGTATGT AGGACGCTTC GTTTATGTCT ACGCAGGTGG
    30301 TCATGGTTCG TATTCAAGTA AAGAGACAGC AGCGGCGACA GTTGGAAACA GTGGTGGTGT
    30361 TGACTGTTCG GGATTCGTAT CATTTGTTAC CAATCAGGGT GGAGTATTCC ATCATTCGGG
    30421 AGATACCGGA TATACAGCTC AGGGTGCCTG TGACTTTGCT CATTTTGGAA AAGCCACAAG
    30481 CAAAGGCGCT TTGAAGCCAG GGGATATTGT TGTAAAAAAT GCTGAAGCCG GAGGTTCTAC
    30541 AACATCGAAC AATCATGTAG TAATATACGG AGGAAAATTT GACACCGGTG ACGGCGCAGG
    30601 CGTAATTGAC AGATTTATTG AATGTACCAC AACAAATAAT TTAGTAGATG GTCAGGAAAT
    30661 ACAGGAGTGC TCAGGCAGCC AGATTACAAA GCAGTCAAGA AGTACGTATA TTCTTAGCAA
    30721 GTATATGTAT TACAGAAATC CATATGGAGA TTAAATTATA CACAGAACAG AGTGCAAAAC
    30781 AGCACTCTGT TTTTTAGAGA AAAAATAAAT CATACTTAAT GTAAAGACAG AAAAATGAAG
    30841 AAAGGAAGAT AAGAGAATGC AAAGTGTTTT TAAGACAATA TTAGGAATTT TGATTATGGT
    30901 AATGATTCTG TTCTCAGGGC TTGGTATACT GTGGGCAAAT AATGAGGCTG TTGCAGCGGA
    30961 AAGCTACATT CAGAGAGTTG CGGATGAAGT AAGCTCGGCA AATCTAAGAA CAGACGTGCT
    31021 GGATGCTGAA GTGGATCAGG CTAAGAAAGA CGGATATACA CTTTCATACG ACGTCATGGA
    31081 TGATAACCAC GGTGTACGTC ATTATGTTGT GTTAAAACTT CAGTATCAGT ACAAAGTAAG
    31141 TGTTGCCGCA TTATCGGGAA CTCATGAAAA AACAATGACA GTTTACTAAA GGGAGGAACA
    31201 AAAGATGAAA AAATTATTTG AAGGTATAGG CGAAATGATA GTTTACCTGA TAGTGTTTCT
    31261 CTGCATAATT ATAGTACTTG GTATTACATA TAGCAAACTG ACATCTTATT AGAAAGGAGA
    31321 GAAAAAGGCT TGAAGAATAT ATTTGAAGAG ATTATGGACA TGCTTGTTGA AATATTTCCA
    31381 ATGCTTTTAT TCATCTCTAT CATGGCAGCG CTTGTAATAG GCGGATATAT GAATGGATGG
    31441 CTTGATAAAA TAGCATCATG GATGTTTGGT TAGGAAGGAG TGATAACATT TGAATAAAAT
    31501 AATGGAGCAT ATACTTGAAA TTGCTTTATC AGCAATAATT GTAGTATTTC TCATCTTTAT
    31561 TCTCTTTGCT GGAAAAATGA ACGGCCAAAA TGGTATTCTT GCAGCTCTTG GCAATTCAAG
    31621 ATACAACACA CTAAGTGATC ATGTAAATCA GAATACAACT ACAAAAGTAA GAGATGTCAT
    31681 GACAACTTTG CCTGATGACT TCAATATAAA CTATGTTGAT GGCACACAGA AGATTGCCAT
    31741 GGTAGATAAT AGTGGTGTGT GGAAAAACCT GTATAACTTT GAGGATTTTA TAACAATCAG
    31801 GTATGAAAAA AGTGATTATA AATATGACAG ATCATCAAAA AAATGGCTTA TAAGAACTGG
    31861 AAGCGGATAT GTCAGCCAGA CAGGCAGTGA CCAGAAAAAG TTCAGGGTTT ACGTTTCAGC
    31921 TATCACCGAT TCAAATGGTA AGAATGTGCT TCTGTCAGAT AAGGTGGAAA ACTTAAGTGA
    31981 CGATATTCCT GAAAAGATTT TGTATGATGA AGATAAGGAC CTAATTGCTT GCTTTAATCC
    32041 GGGGACATAT AATTTTACGG CTAAAATTCA GGAAACAAAT ACAAAGAATG TAATAGAAAA
    32101 AACAATATCT ATCCCATTTT CAGAATAAGA AAGAGGTGAA ATAATGCGAA ATATAGTAAT
    32161 TGGAATTTGT TCAGTTGTGT TTCTGCTGAT GATCATACTT ATAGGTTCTA CCGTTTTCGG
    32221 ACGAAATGCA AGACAGACGG AGCTTGACAA TGCACTTAAT ACATCTATGA AAAATGCACT
    32281 GGAGACACTT GATTCAGACC GTAACTACAT TCCAAGGACA AACGATGAAC TTGTGTCAGT
    32341 TTTTACACAG CTATTTTTGC AGGAAATTGA TTCAAAATCA GACGCAACTG TTGAAGTTCT
    32401 TGATGTTGAT GTACAGAAAA AGCTTTTAAG CGCAAAAGCG ACATTAACAT ATAATCATCT
    32461 TAATGGCAAA AAGGGAACTT TAACATCAAC AAAAACCATT GTTATGGAAC AATCAAAGAA
    32521 CCTGAATGGA TTTGTAACGG TGAACTATAC GTGGACAGAT ACAGACCCTG AAACAGGAAC
    32581 AGCCTATGGA AAATCGACTA CATTCCATAA CTATCAGGAC AAATCTCTTA GTGTTAAAGA
    32641 TTCAGCAAAA ACATGGAAAC TTGCAGCAGC AACAGGTATT AAGGATTCAA ATGAAAGCAG
    32701 TGATGAGTCA ACATATGAAG ATGTTAAGTC AGTTGACTTC AAGGATGCAG CGGGTAATAA
    32761 GGTAACACTT AAGGTTGGAG ATTCATACTC ATGCGACACG TTGAGTAAAA TAAAAATTGA
    32821 TAACGTTGAT GTGTACAGCT CACTAAGTTT TACACAAAAT TAGAAAAAAC CTGTCATTTT
    32881 TATAGTGGCA GGCTTTTTGC GTGCAAAAAA TATCATACTT ATAATGAGAA ATTGTACAAA
    32941 AGCGGTAGAA AGGATTTAAA AAAATATGGT TAAAGCTGCA GACGCAAAGG AAAGTATTAA
    33001 AAATGTGCTT TTGGATGACA AAAAACAAAG AAAAATACGC AGGGGGCTTG TAGCTGGAGG
    33061 TGTAGTAATT GTACTTGCAG TAATGATAGT CGGCATAAAA AATTTAAGAA ATAATAACAG
    33121 CCCAGGCAAT CTGGCAAAAA AAGCTTATGA ATATATAAAT GATGGTACTT ATTCAATGGA
    33181 AGTTGACGGC AAAACAGATA TTACATGTAC GTTTGAAAAA TTTTCACTGC CTCTTAGCAC
    33241 AACGTTCACT ACAAATGGAA CGATTGATTC TGATGGCACC AACAAGAACA TTAAGCTTAT
    33301 TTTAAACGGC GATATGAGTT CTGTTCTTGG AAATGACAAA TATGAAGATA CAAGCGTACA
    33361 GATTTACACA AACGGAAAGA AAGTCTATTA TGGCATTGGT GATGAATTCA CATGGAAAAA
    33421 AGTATCAGAT AAAAACATAA TGAAGACAGA AGCCGACTCA CCGCAGCAGG TATTGATTAG
    33481 TTTAAAACAG GTACCTGAGA GCAAGTTTTT AAAAGCTTTT TCAGATGGAA AAATTAAGGA
    33541 AAAAGGCGAT AAGACTATAC TTACCGGAAA GCTTGACTTC ACAAAACTGC GAAATAGTAA
    33601 AATAAAAGAC CAGCTGTACG TGCTGTATGG AATGAACGAT GTAAAAAAAC TGACAGGTAC
    33661 AATATCCGTC ACCTTTGACG CTGGGACACC CGTTTCAGGT GAAATTAAAA TAGATGCTAA
    33721 AAATACTGCG TCAGCAGATG ATATGTACAA CAAAATGAAA ATAAAAGATG ATGGAACACA
    33781 GTCAGGCGAG ACAACGGATG TATATGACCA GATGAATGTT GACGATTATG TCACGGATGA
    33841 TAATTCTCTT GGAAATATGG TAACAGAAAT AAACGGCAGT GTATCATTTA CTTTTAATAA
    33901 GCTTAAGGAC GATATTGAAA TTCCTGACAT GTCGAAAGAA AAAGAAACAA AAGATACATC
    33961 TGACGTGCCG TTGAAATGGT GCGGACTTAA TAATACAATC AATTATTATT ATTTGAAAGG
    34021 GGACAAATAA AGAGTATGGC AGTAGTTAAA GCCTTTAAAT GGATGCGTTT TTTAAGTGAC
    34081 GCTGATGAAA TAAGAAAGAA AAAAGAAAAG ACTAAAGACA CAAATCCGGC TGAAATGCAG
    34141 AAGTATAAAG ATGCAGTCCA TCTGCGAAAT CTGGCTTTTG TGGAGCTTTT AAGAGCTGGA
    34201 ATACCATTTA TATGCATAGA AGATGACGAT ATTATAAGAA TAAGCCTTGA TGAAACAAGC
    34261 TATGATATTG ACATCGCAAC TGTAAAGTCT GCAATGAATG ATGAAGAGTA CGACAGAATA
    34321 ATCAACAAGA CGGACTTTTC AGATGGGTTC AACCCTGATA AAGAGATTGC AGTAGATGAA
    34381 CAGAAGAACA ATGAATTTGA AATTTTGCAG CAGAAAATTG CTAGTTATGG AAGTGCTGAG
    34441 GAACCAGACA GTAAAAAGGA TGCGCCAAAA AGAACTCACG GCGGTGAAAG CTCATTTGTC
    34501 AACAAAGAAG ACATCATGCA TTCCGCAAGT GATCCAGACA TCAAGGAAGA TAATGGGGTG
    34561 CTTGATTACC GTGTTGATAC CGATGGCACG GCAAGGGCAA TCAACACAAA GGAAATTGCA
    34621 GTTATCGGCA TAGAACGTGG AATCGGAACA ACACATACTG TTATATTTAT GGCGCAGGTT
    34681 CTGGCTAAGA ATACAGGTAA AAAAGTTGCG GTTGTTGAGA TTAACGGTTC TGGAACAATG
    34741 CGAAACCTTG GGGAGTGGAT ACTTGGCCGG GAGATAGAAA CCAACAATTA TCCGCTCGGC
    34801 AGTGTTGACG TATATTTTGA AATGGATTAT CTTACATTTA CCACAATGTA CAAGGATGAT
    34861 TACGACTTTG TTATTGTCGA TTTCGGCTGT TACAGCAGAA AACGCGAGTC AATGAAAGAG
    34921 TTTATTAGAA TTCAGAACAA GTATATCGTG GCAAGCGGTA TTGACTGGAA TCTTGGAAAA
    34981 CTTGAGGATT TTTATGATGA TTTCATTGTT GACAAGTACC ATACGTCGGT ATACCTTATT
    35041 CCGTATCTTG AAGATGAAAA GCTTGAGCCG GTAAAGAAAA TCGTAAGACC TAATAAGGTA
    35101 TATTCAATGC CGTTTGTAAT AAATCCATTC ATGCCGGATA ACAGAGAGTA TGAAGATTAT
    35161 ATATTAAAAG TTCTGGATGA ATATACAGAG CCAGAACACG GTGAGGAATA TGATGAGCCT
    35221 GAAAAACAGG GCTTTTTCGA CAGCCTGAAA GAAAAGTTTA AGTTCGGAAA GAAAAAGGAA
    35281 GGTGAAAAGG ATGCCGGGGA AGAATAGAGA AGTAGAGAAA ACACATTCGA ATGGAATGGC
    35341 TGACATGTTC AGAGACAGAA TAGAAGAAAG CCAGAGCGGG TTTGATGATG AACCGGAGGT
    35401 AACAAAGGAA GCGCTTCAGG CTGGCAAGGC CGTCGCCGAT GTCATTGGAG CAGGAGAAAA
    35461 ACAGGTCAGT AAATTTGCTT CTGTTGTGAT TACAATAATT GCAATATTTG TGCTCCTTGC
    35521 AGCGCTCGAA ATTGTGGCTT TATTATTTAT GCCGAGTATC GGATATGAGA TATTGTATAA
    35581 AATAAATGAT TTGTGGCAGA TGCGCCCGCA GAGAAGAATC TAAGAAAGCA CCGGTTTTTG
    35641 CCGGTGCTTA TTTTAACACG CCGTAAGCAA GAAATCCCCC ACCTCTATAG GTGGTGGAAT
    35701 GAATTGCGGA TTACACGGCG TTTTTGACTT TTCTATTTTA TTATGTTATA ATATATTTAT
    35761 AAATCAGTCG TATTTAGCAG AAAAGGTATA AGTGTAATGA AATTAGATAC AAATAATCAT
    35821 TCAGTGTTCA TGTTGCATTA TCATCTGATT ATGTGCGTAA AATATCGAAA TAAGGTAATA
    35881 GATGATATTA TTTCTAATCG TTTAAAAGAG ATATTTGAAA AGATTGCTCC TACTTATAAT
    35941 ATTGTATTAG AAGAGTGGAA TCATGATATA GATCATGTAC ATATTTTGTT TAGGGGACAA
    36001 CCAAATACAG AAATCAGCAA ATTCATCAAT GCATATAAAT CAGCAAGTAG CAGACTCATA
    36061 AAGAAAGAAT TTCCTCAAAT ACGTAAATCT TTATGGAAAG AAATGTTCTG GTCACAGAGT
    36121 TTTTGTCTAC TGACTACAAG TGGAGTTACT GTAGATATTA TTAAACAGTA TATAGCATCA
    36181 CAGGGAAAGA AAAATGGCAA ATAAAGCAAT TAAATATCGC ATATATCCTA CAACTGAACA
    36241 GAGAGTTATG TTTACTAAGA CCTTTGGTTG TTGCCGCAAG GTCTATAATC TTATGCTTGC
    36301 AGATAAGATT GAGGGTTATA AAGCGACTGG GAAATTCCCT ACTGTAACGC CTGCTAAGTA
    36361 TAAGGAAGAT TATCCTTATC TTAAAGAAGT AGACAGTCTT GCGCTTGCCA ATAAACAGAT
    36421 GGATTTACAA GCAGCGTTTC GTAATAGATT CAATAAAAAA CGTAAAAAGA AAAGTGGATT
    36481 TCCTAAATTC AAATCCGCAA AACATAGCCG CAAGTCTTAT ACTACGAATA ATCAAAACGG
    36541 CACAGTGGCT ATTATAAATA ATAAATATAT CAAGTTACCT AAAATTGGTA AAGTGAAAGC
    36601 CGTTATTCAT CGTATTCCTA ATGATAATTG GACTGTCAAG TCTGCTACTA TATCACTAGC
    36661 GTCAGATGGT AAGTATTATG CTTCTGTTCT TTTTGAATTT GATGAAATAG AAAATACCTA
    36721 TATAGCTGAT AAAACTAACG CTATCGGATT AGATTATGCG TCTAATGGCT TATACGTAGA
    36781 TAATAATGGC AACGTAGGTA CGAACCATAA GTATTATCGT GAAAGTTATG ATAAGCTTGC
    36841 CAAAGAACAA CGCAAACTGT CTCGTATGCA AGGCTCTAAA AAGAATGAAG ATAAGTCTAA
    36901 TAACTATATT AAACAGCTTC ATAAAGTAAA CAAAATTCAT AGACATATTG CTAATCAACG
    36961 TTTGGACAAC TTACATAAAA TATCTACTGA GATAGCCAAT CAGTATGATG TTGTCTGCGT
    37021 AGAGACGCTT AATATGAAAG CAATAGCAAA TAAAAAATTT GGTAATGGTA AAGCTACTAT
    37081 GGATAACGGA TATGGAATGC TTTTATCTAT GCTTGAATAT AAGCTATCTG ATAGAAATAA
    37141 GTATTTCGTA AAAGTGGATA AGTGGTTTCC GTCATCACAA ATTTGTCATT GTTGTGGTAC
    37201 ACGGCATCCA GAAATGAGGG ATTTAGCTAA TCGCAAAATG ATATGTGATT GTGGTCTTAT
    37261 AATGAATCGT GACCAAAACG CAGCTATCAA TATTTTGAAT GAAGGATTAC GCCTGCTTAC
    37321 TGAACGCTTG CTTAGTGAAG CGGCATAATC AAAATATACA GTAGGGATGG AATAGCCCAA
    37381 ACTTATACGC CTGTGGACAT TATGTAAGAC ATTGAGCCGC GTAACATCGC GACTAACGCA
    37441 GTGGTGGTCG AAGCAGGAAG CTCCGACTCC TATAAGTCGG AGTAGTTCAC AACATGTTTT
    37501 CAATGTCCTC ATAATGTTGA GGTTCAGGAA AGGAAGCGAA CAATTCATAT CCATGATCTT
    37561 CCATCCACTT TGTGTATTCA GCATATTCCT CATATTCCTT TTTAATCTCG TCAAGAGCTT
    37621 CTGCTGCATG CGGATTTTTA TTGTTGTCCG GATGATACAT TCTGACAAGA TTCTTGTAAA
    37681 CCTTCTTTGC TTCTTCTGAT GACATGTTCT GATACATTAT CGGCCTGTAT TTAACGGACT
    37741 TTGGAGCATC GTAATTTGCG AAAATTTCAT CGCGAAGCTG CATATTGTGC TCTTTAAGCT
    37801 TCTTACTGCG GTTAATCATA TCAATCACGT AATCAGGTCT TGAGTATTTA ACAACAGAAT
    37861 TTGTATAAGT GTCCTGTATC GTGAGGTTTC CAACGATGAG TCCCTCGAGA AGACTGTATC
    37921 CTATGATTAC AGCGCCTATG ATAAAAATGA ATTTAATACC CGTGACTGCC CATAAAACAC
    37981 CACCGCCGAA CAGTGCTATA AAGCCAAATA TATAAAGTTT CCAGAATTTC ATGCGGTAAA
    38041 GTATTTCAAG CACAGCATTT GAAAGCATAA GTGACAGCAA CAGGCGGCCG TAGTTTTTCT
    38101 TCAATCCTTC AGGAGTTTCA AGCCAGTCGC CCATACCTCT TTTCTTTTCG GCTTCAGTAA
    38161 GTTCTCTTTT GTCATTATTA ATAAGCAGTA TGCGGTCTAT AACCCTGATA AATTTTAAGG
    38221 CATCATCATT CCTTCTGCCC TGCTTCTCAG CTTCTTTGTT TATGTCCTTT TTGCTCATAA
    38281 TATACCTCTA TTTTTCTATA TGTGAGTTTT CTTATTATTT ATATTTCCAT ATATAGTATG
    38341 TCAGAATTTA AAAACACAAA TAGTTTTCCA TATAAGATTT TACCACATTA CAATTATAAT
    38401 TTCAGAAAAA AAATAAAAAA CATACTTTGT TTATCAATAG ATAATCTTAT TTTTCAGGAG
    38461 GAAAAAGATA TGAACGAGAA CTTTTCAGAT GTGCTTGATC AGAAATACCG CCTTGATGAA
    38521 CTGTTTGCAC TTCCGCAAAA CAGGGATATT AAAGCTTTGT ATAACTATCT TGACAACATC
    38581 GCAAAGGAGG GTGGGGCGGC TATGCCTCCG ATGGATTTCT GGATTTCAGA AATGGAAAAA
    38641 GACCTTCCAT TTAACGAGTC AGATGCAAAT GTGCGCGACG TAAGAAAGGA TGTTGAAGAA
    38701 TTCTACAAGG CAAATGGTGT AAAAGCTCCG CTTGGCAGAA AGACAATGGA AGCGTTGAAC
    38761 TTTGCAGGAC GATATGAAAA CCCGGATATT CCACATACAA AAGAGTTTGT GGAAAATTTT
    38821 GAATCGCAGA AATTTGCTTC ATCAACACCA CACAGCATGA CAAATGGTGC TTACATGGTA
    38881 AGCGCAATAG CTGCAGTCTA TAGAAGCGGT AATTCAGAGC TGGGAGACTG CCTTGTAAAA
    38941 GCAGCAAATG CCCTTGCAGA ACAGTCACAG CCAGGACACT TCCCTGTGCG TGAGTTTGGC
    39001 CGATACAGTG AGCTTATCGT TTCTGATAAT CTTAATATTG CCGATAAAGA AAAACTTGTA
    39061 AATAGCATCA GTCAGCCGGA AGCAAGTGAA ATTTATACCA GCATGTTCAA ACAGGAAAGA
    39121 CAGAATGGGC TTGATGCGCT TGAGAATTCA ATGTCAGACA TGATGGACAA GCTTGATGAA
    39181 AAGAGAATTG AAGAGCAGAA GGCGGGATTT GCTTATTCTG AGGATTTCAG CTTCACAAAA
    39241 GAAGATTACG AGAGACTTGC CGGAGAAGAT ATGGAAGCCT TTACGGAATA TGTGAATAAA
    39301 GTAAAGGAAA CTCTGCCAAA AAGCATGCCG GAAGAAGAAA AGGAAACTGA AGCCTACAAG
    39361 CTTATATCGG AAAGACAGGA TGAACGTCTG TCTGCGGAGA TAGAAGGCGT TGATAAGGAC
    39421 AACGAATTTC TTAAGAAGTT CGAAGCCTGC ATAAAAGATA TCCGCGAACT GCCAGCAGAT
    39481 CGTAAAGAAT GTGATTCTTT GATTAAATAT GATAGTGATT TTATGCACCA GCTTAAAACA
    39541 TCAGAAAAAC TTGGTCTTAA ATTCAAGTGG ATGGCAGGCA ATGTAAAAGA AGAGGCTGTA
    39601 AGAATGAAGG ACGTCTCGCC TCTTATGAAT AAAATCCAGA AAATCCACTG CGCATCGCTT
    39661 ACAGCAAAAA TGGACGAGAT AGTACAGACT ATTGCAAGAT GTAATGAAAA AATCACAGAC
    39721 CTGCAGCTTT CTGCAAAAGA AAGAGATCAT CTTGGCACTT TTGCAATTGA TATGAAAATA
    39781 AAGGGACTTG AACTTATCCA GAAAGCATAT GCCCGTAAAT ACAGCAATAT GGTGGAAAAG
    39841 AAGAATCTTT TAAGCCGAAA AATAGAAAAG AGTGACAGGG CTATAAATGA CTACCGTGCC
    39901 CAGACAGAAG TTTCAGACCT GAAGTATCTC AGACAGCCAG AATTTAATAA ATTCACAGAA
    39961 AATGAGAAAA AGCTTTTGTA TGACTTCTCA ATGGCTGAGC ATAAGAGTTT TACTGTTGAA
    40021 GAGGCGAATA TGATGCTTGG TGCGTATATA GCATCAGATG GAAGATTTAA TCCGAACATG
    40081 CTTGCAAAGT ACGAAGGAAA AGATTTGTCA GAAGCAATTC TTTCTGCAAA CAGGGTTGCG
    40141 TTAGAAGACC AGACTGCTGT AACGCATGAG GAGCTTATGC AGACAAACAG GATGGATTTT
    40201 ACCCTTACAG ATCATGCAGC TGAAATTCTT GGCAGCGAAA AGCTTGCAAT GGGAATAACT
    40261 GCTGCGCAGA AGCGTTTTAT TATAGATGAG TACAACACAG GAGCAAAGGT TGAAGACCTT
    40321 CAGGCTATTG CCGGACAGTT CTATTCAAAG AGCGGATTTT CGGTTGAAGA TGCAAGAATA
    40381 CATATGATAA CATGCAGATT TGAGGATAAA AGTGCAGATG AGGCATATGA ACAGGCCATG
    40441 AATGGCACTT TAGGCGTTCC GGATAAGGAT CCTCTGTCTC TTATGGCAAA TGCAGCTAAA
    40501 ACAATGAATA AAACGCTTAT GACAACATTT CAGGATTATG ATACCAACAC AATGTATCAG
    40561 CTTAAGGCTG CAAAGAATGG CCGCCAGTTT ACACTTAAGA AGAGGAATCT TGAAACTGGG
    40621 GAGACTGACC TTTTAAGGGG AACACAAACA ATCAGGGATG AGCTTGCGCG CAATACAGAC
    40681 TATGGAATTG CAATTACAAA CAGCACAAGG GAATGTGTTG CAAATGCATT TTATGAGCAG
    40741 CGTACCCAGC CAGCGGAAAC TGTTGAGAAG GCAAAAGCGG CTTACAATAA AATTGCTGAA
    40801 ACTGCAAAAG AAGGATACGG CAGTGCATAT GACAAAGCTA CTGAAGTTGC TGGAAAGCCA
    40861 AAACAGATTG TGGAAGATAC TGTCAAGAGA GTAAAAAAGA AAATAAGAGA CGCAGCAGAA
    40921 TCCATTGAAA TCTGATTCAG AGTCATCGAA AGACCGGAAT TTATTTCTGG TCTTTTTTTG
    40981 ATGCCTGATG CCAAAAACAA AAAAACAAAC ATACTCTTTG TATAAAAAAG AGGAATGGAG
    41041 GAAAAACAAA ATGGCAAAGG AAATTTTAAA AGCAACTGAC CTTTTTAAAA TAAAAGGCAG
    41101 TTATATCATA GGAGGAACAA AGATTGAGAC TGGAGTGAAT GAGTATTCCA ACAACCCGCA
    41161 GTGCTTCGCA ATGAAGCGTC CTGCACAGTC TGCAACGGCT GCGGCAAAAA TAACAGCTGT
    41221 AATAAGACTG TTTGGAAGAA TGAATGAAAT CTCATTTTAT GAGGCTGAAA ACTCGCCTCT
    41281 AGTGATGATT GAAAGTCACG GAAACTTTAT TCAGGCTTGT CTCAAGTCTG ACAGAACTAT
    41341 TGGCATACGC AGTACCTTTG ACTGTGTGAA AAAAGATTTG TGGGTGGCAG TTGCCGCGCT
    41401 CGCAATGGCA AAAAGTGTAA GAAATCTCGT CTCAGCTGGC GAGCTTGAGG ACATTTTTAT
    41461 TAGTCTTGTT AGAACAATGA CTGGAGGCGC CTCATCTTTT CTGGAAAACA CAAAACTACT
    41521 TTCAAATCTT TTCTGTGACA TCATTTATTA TTACATGATA AAAGATTCAC AGATTGAACT
    41581 GGAAAGCGGA AGTCTTACCA CAGAGGAGGT AAAGACAGCA TACAACACTG GGCTGTTAAC
    41641 AACTCACAGT ATGTTTGATC TTGTATCTGA TTCAGTAAAG CTTCAGGCAG AGCCTTCTCT
    41701 TCAGAAGGAA AAGCCAAAGA CTAAGAAGAG TAGCAATGGC AAGGAATTTT TAAAGAATGC
    41761 AAAAGCTGGA AAATTCCAGA TCAAGTATGA CTGGTCGGAT GAGCAGAAAA TGCATATCCA
    41821 GCCTGCGTCA TTCCTTGATA CTTTTGTCAG CAGCCAGCAA TTTGAAAGTC TGACAAAGAA
    41881 AATCAAGCAC AGACTTGATA AAGTGCTTGA AAGACAGGCA GAAGGTGTGC AGTACATGGA
    41941 TGTAATTGGA AACGACTACA TAAATGCACT TATGGTTGGA AAACCGGGTA CCGGAAAAAC
    42001 AACACTAGCT TACGCACTCT CAGCTGCAAC AGGACTTCCG GTATATACAA CTGCAATAAG
    42061 CCACAATACT GATGAGACAG AGTTCTCTGG TATTACGACA ATTGTAGACG GCAAGCCGCA
    42121 GTTCTGCAGT ACAAACTTCC TTGATGCGTA CAAGAATGGT GGAATCATCG TTCTTGAGGA
    42181 GGTAAATCTT GCAAATCCTT CTGTCCTTAT GGGCGGACTT GGACAGGCAA TTGAATATCC
    42241 TTTCATCATT AAGGAGAATG GTTACAAGGA TGTAAGAAGA CATCCCCTGT GTGTCGTAAT
    42301 AGGCACAATG AATGTCGGAA CAGCAGGCTC AAAGCCGCTT AATGCAGCTT TTGCAAATCG
    42361 TTTCAGACAG ACATACACCT TAAACGATCC GACAAGGGAT TCTCTTATCG AAGTCCTTGA
    42421 AGCGGGTACG TCACTCAGCA AGAAGGCCTG CACATGGGTT TACGATGTTT ATACAAACAT
    42481 TATTACCCTG TTGTCAGACC CGGATACTGA CTGCGAGTGC GACAGAAATG ATGTCATTGC
    42541 AGGTCTGTCA CTGCGTACCT GCATGGGTAC GCTTGAAAAC ATGGAAGAGG GTGACGACTG
    42601 TTTCGATGCT GTTGACGATA CAATGATTGG CTCTATAGCT AGACAGGATC TTGCGCTTGC
    42661 AAGGGAAATC TCAACAACAA TAAGAAATAG TGTAAGGCCT CTTAAGATTT AGAAAGAAAA
    42721 AGCCCCGTCT TATGGCGGGG CGAAGGAGGA ACAATGAGTG AAGAAAAAGA GAAAAAGATG
    42781 CTTGAGCGGG ATGCTTTTAT GGTCCTGCAA AAGCCTCTTA AGGTAAGCTT TCTCCATAGC
    42841 GGAGACAAGC TTGGATATAC AGATGGTATA AGTAAAACTG TATTTATCGC GTGGGAACAC
    42901 GAATACTACA AAGGTTTTAC CCATGCAGAA ACGGTATACT TCCGTAAGGG AATATTTGCA
    42961 CATGAGCTGC TGCATCAGTG TTTTACTAAT TTCAAGTATG ACATTAAACT GATGTCCAGT
    43021 CTTAAAAGCG GTGTTGAGCG CCACGTTTAC AGACTCTTCT CAAATACCCT TGAAGATCCG
    43081 GCAATTGAGT ATTTTGCTGA TTCAAGGCTT GGGGAAGGGC TTGTGGATGC CCTCAGATTT
    43141 ACAATCAGGG AGATTTATAA GAAAAGTCCG TCAATAGACG AGGGTGAAAC AACACCATTT
    43201 ACTCAGCTTA TGAATGCGTT GATACAGTTT GGTGATATGG GCCTTGTAAA GGGCAGTTTT
    43261 ACCTATAACG AGGCAAAAGA GTATTTTAAA AAAATCGCTC CGCTGTATTA CAAGGGTATC
    43321 AGGACATTTA ACAATAAGGA GCGTCTTGAC ATTGCAGTAG AGTGCATGGA AGCATCACGT
    43381 CCTCTGTGGG AAAAAGAGTT CAAGAGTGTA AAAGAATTTG AGCAGAAGCT AAAAGAGCTG
    43441 CTTAAAAGAC TTTCAAAAGA GAATGCAACG GGAAACAGCT TAGCCAATGC TGACTGTGGA
    43501 CTTAATCCCG ATGAGGATGA CAACGAAGAT GGACAGAACG ATATAGATGG TTCCGGTAAA
    43561 AAACGGTCAG GGCAGGATTC GAATGGCAGT GAAGCAGAAG TCAGGCGGAA AGCCGCAGCA
    43621 AAAGAACTTG CAGAAGTTCT TGAAAATGAT GATGAAAAGG CGGCTGATGA CATTTTGAAA
    43681 CGTATTGAAG CTTCAAAAAA AGAGGCTGAC AAAAAGGCTG ATGAGGAAAT TAGGCCTGAC
    43741 ATGAAAAAAA TGTCGGAGAA TGCGAAGAAA GCTGACTCTG AATCAGGAAA ATTGCAGGAT
    43801 GACTTTTCAG ATTCTGAAAA AGTCTGCAAA AAAATGCAGA TAAAAAATCA TACTGTAAGT
    43861 GCAGATCCAA TGTCTGTTAC TCAGTACGCG AAAGTAAAAA ATGCATTGAG TTCAGATATT
    43921 AATTATCTGG CCAATTCTTT AAAACGCCTT TTTGAGGAGG ACACGGACGA ATATGTGCCT
    43981 TTCACATCAG GAAGATACGA CGTGATGAGA GGCAGTATTG GAAAAACGGC AAAGGTGTTC
    44041 AACAAGAAAC GCGTACCCGC AGACAGGGCT GACATGGCGG TTCTGCTTGC CGTTGATAAT
    44101 TCTGGCAGCA TGAACGACTT TAACAACATA CAAAACGCTG TATGTGCAGC TGTTGTTATT
    44161 GCAGAAGCGT GTGAAAAGAT GAAAATCCCT GTTTACATTA TGGGATTTAC GAGAGAGCCA
    44221 AGACAGTTTG TGCCTTGGAA GCACTCAAAA GAACAGCTTT CAAGCCTCAT AAAAATGCGG
    44281 GCAACGGGCG GCACAGATGA TGCCCTTGCA ATTAAATTTG CAAGAGAAAT TATAAACCGC
    44341 GTAAACAGCG AACATAAATT TGTGTTCGTA TTGTCAGATG GCTATGGAAG TCCACAGGAA
    44401 ATGAAAGAAG AGGTAAAAAA GACCAGAAAG ACAGCGGACG TATTTGCGGT CGGACTGGGA
    44461 AATATAGGCA CTGAATATTT TAAAAATGTC TATGGGCAGG ATTTTCTTCA TATGAAAGAT
    44521 ACAAATGGGC TTGCCAAGGA ACTGAGCAAA AAACTTATAA AGCTCGTGAA AAGAACGGGC
    44581 AGATAGGAGA AACAATGTTA GAAACAGCTA AATACATAGA TGGCGATAAT TTTGTCGTCA
    44641 TCTACAAGAA CTTTACAAAA ATGACAACAG AGGAAAGGAT TCATCTCATG GAAGCCATAA
    44701 ACGGCGCCGA GATGTTTCCG GCTGCAGGTG TTGAGCCTGA CACAGGAAAA GTTGAAATAA
    44761 AGTCGCTTGA CGACTTCACA ACCCAGATGG CACTGCCTCC GGAGAAAAGA GATATGGCGG
    44821 CTATCAGGGC GTACCTGCAT GACTCAGTGC AGGCAATGGA TCCTGATGAG ATAAAAAACT
    44881 GGTCAAAAGG CCAGGTAACA AGCTTTGTTA AAATATATCA GCCATTTATA GCCAAACATG
    44941 TGTGGACTCT TATAAGAAGA GCTAACAATG ACGGCTACGA GATGGCAAAA GATTTATTAA
    45001 TTTGCCTGAA AGAGACTGTA TAATAGTCTT ATGATAAAAA ATCCCGCCGG CTTATTCCGG
    45061 TGGGGTTTCT TTTGTCTTGT GGCTGTCTAA TGCATCAATC ATCTGAAGTA TGATGCGCTG
    45121 CGTTTCTATG TCGAGAGTTG ACAGGCGCAT GCGAAGCTCT GGGAGAATGC CGTCATCGCG
    45181 TGGCAGACCT GCTATATCAT CAAGGGATAT GTGGCATCCT TTAGCATATG TAATCAGTAT
    45241 ATTTGCACTT GGAATATTAA CACCACGTTC GACGGCACTT AAATAGTTTT TGGATATACC
    45301 GGTTTTGGCC GAAACATCTG TCTGCGACAT TCCAGATAAT TCTCTGAAAT ATTTCATACG
    45361 CTGTCCTAAA TCAGTAATAT CTGCAATTGG TTTGTCCATA AAATTACCTC TTTATTAATC
    45421 CTAATCTGTG TTTTGTGGGG ATTTTGATGT GGGGGAGTAA TATTGCCAAT TTTTTCCATT
    45481 TACATAAATA TATTAACATA TTTTTTGGAT AAAATACATA AAAAGTAAAA TTTATATAAA
    45541 ATAAATCTTG AATATAACTG AATACAGGTA TAAAATGATA AATAGTAACT GAATATTGTT
    45601 ACAACTAAGA TGGTGATTAA TAATAAAAAA ATCATACTTG TTTTGTAACA GAAACAAAGG
    45661 AGAATGGAGG AGAACATGAC ATTTAGTGAA GCTATTGCCT TTCAGAAGGC AGAGGAGAAA
    45721 GTCAATTCAA ATCCGCTTTT GAAGGAGGCT AAGAAAAATG ATCAGAACAA CAGGAAAGGT
    45781 GATCAAAGCA AAAGAAAATG AGAAGTATGA ATACGATCCT CAAAGAATGA AAGAGATGAT
    45841 CGACTTCTAC AACGACGGGG CTGACGAGGA AGAAAAGAAA GAGATTATGC TTTTCTTCGT
    45901 TAACTCACTC TATGGTCTTA TGGTCGAGGA GTGCAATAAA TTTAAAAATT CCCGTTATTC
    45961 GTTTGAGGAG CTGATGTCTG AGTGTCAGAC AGAAGTAATC GCAAACATCG GAGGATACGA
    46021 GCCAATCGGA CCAAATGGTG AGTTTAGAAA GCCAAGTACA TACTTTGGCT ACATAATTAG
    46081 GCATGCGGTG CAGAGCCTTT TTAACCCAGA GTCGTTAACG GGGCATTTTG CACACATCGA
    46141 GAGACAGCTT AAAAAGGCGG CTGCTGAGTA TGGTATTCCT TACGAAAAGG AATATATCAG
    46201 ACGACTCGCA AAGATAGCCG ATGTGTCGTA CCAGTCGGCA CTGTCTGCTT TTGTACGTTC
    46261 AAACACGACA CATGAGGAGT ATAATGGAGA GACAGCAGAG CAGTCTGAAG ATTACGGACA
    46321 GCCAGAGGTG GTCGCAGCTG AAAAAGCTAA GAGAGAAGCC ATAAGGGAGC TTATTGACAG
    46381 GCTTCCGGTA AGAGAGAGAT ATGTCGTAAT GCAGGTATAC TTCAATGACA TTTCGATTGA
    46441 TGAGCTCGTA ATTGAAATGT CCAAAGTTAC AGGAGAATCT CTGAGCAAAA AGGATGTTAT
    46501 AAAAATCCAG CGCTCAGCCT TTAACAAGCT CGAACCAATG CTCAGAAAAC AGGGTTACGG
    46561 CGGAAGATGT GGATACTTCC ATCCGGTATT TGTCAGATCA GATGAGGAGC TCGATGAGGA
    46621 GATGATGGAC ATCGCAAACG CATTTGATGA CGATGCAGGT TCTACAATCC TTATTAAGTT
    46681 AAACCTCAAA TAAGAGAAAA ATGTCACAAA AGAAACCGAG GCTTTACAGC CCCGGTTTTT
    46741 CTTTATCTTT CTTTTTCTCT TCCTCAAACA TATGCAGCAT TCCAGCGTAA CACATCTTCC
    46801 TATCTTCGCA TTCCAGGCAT TCCGTGTACA AAACGATACT ATTTGTCAGT GGACAGTTCC
    46861 GACTCACGTT TCACCATATG ATAAAGAAAT TCATCCCTTG CCGAATAGTC AAGAGATTTA
    46921 TGAAACAATT CAAGAGGGGT TTCGCAAATA CTCTTACGGA ATGCGTCAAG AAGATTGTGG
    46981 TCTTTAATAA ATTTTAAGGC ATCAGGACTG GCAAAGAACT TGTAGAGTTC ATACTGACTT
    47041 TTGTAACTTA AGAAATTCTG AATACAGTAA CCGAGGCAGA GAGCTGTATT CTCCGGCTTG
    47101 TTCCAGAAGC CTTTTGAATA CGAATAATCG TTTGGGTCGT TAACATATTT TCCAAGATGG
    47161 TTGACACGTT CATACTCATC AATTGCACGT TTTGCGGCAG AATATTTAGC CTCTTTTGGA
    47221 TAAACAAGAG CAACTGCAAA ATCGTAATTC ATATTTTTAG ATACATGAGG ACGTTTATCT
    47281 GGCGGAATAT GCTGGAATGA TGGTTCCAGA CGCATCTGCT TTACAAATTC TGAGTCAACA
    47341 AATGCTACAG CCTGATCATA ATCCCAGTGA CATATGTCTT TTATAGCGTA TGACCACCAC
    47401 AAGGCAGCCA CATCATCTAT TTTATCCTTT TTATCCTCTG TTTTTGGAAC TGAAAACTTT
    47461 TTCTTGTTTC CCAGTAATAC TTTTTCATAT TCGCTAAGAA CACAATATAC GTGGTCATCC
    47521 ACATAACGAT CCTTTAAACT GGCCATTTTT AGATAATTCC TCCTTTAAAT TGCGCTTATA
    47581 CAAGATAACA TGATTATTTT ACTACAAATA GTATGTTTTT TTTATTTTGC AATTATAGCC
    47641 TTCTATATAA GTTTTGATTA CATTTTACAT AAATTATAAA AGAAAAACCA CTGTATAATG
    47701 CGAAAACCGA AAATCTTATA TAGAAAGCAA AAGCGCAGAC AAGAAAAAAT CATACTTAAA
    47761 GCAGAAAAAA GAAAAGGTGG GAAGATATGT GAAAAAGAAA ATTTTATGTA TCCTGCTAAT
    47821 GCTGTGTTTT ACATTTACAG GATGCGGCGC AGAGAGAGAA GAAAGCACAG AGAATACGGA
    47881 TGACAATTAC TGCGGAATTG TAGTCGAGGA GTCCAGATTG TACAACATAT CAGTTGATAC
    47941 AAATTATGGA ATTTATTCAA GCGATAAAGT TTTTGATTTT CTGCATGATT TTGTTCCGGC
    48001 ATACTCAATA TCTCAGACAG GAACGATAAT TAACATCAAG TTTACAAAAG ATGAAGTTGC
    48061 CAAGTGGAAC GAAACTGTAA GCAGTCAGCT GTTTGACGGA ATAAGAACCG ACGGAATGAA
    48121 CATTTACGTG TCCACTGGAT TTGATACACA GTTTACAGAA AAGATAGCGG ATACAATTAC
    48181 GGTACTTAAA ATAAACCAGC AGTTAAACGG TGGCGATGAC GTCGTACATA TATATCTGGA
    48241 GGGCAAGGAC CAGGCGGTAA TGTCGTTTTA AAAGTTTAAA ACATACTTAA TATGTAGCAA
    48301 AACAAGATAG AAGGAGGAAC AATATGAGAT CAGAACTTTT AGGGGTTGAA ATCCCTACAA
    48361 CATTAACAGA GGACGGGTTA AATATTATAA CCCACGACAC ATTACGAAGG GTGGTGCGTG
    48421 AGTATCCAAG GCTCAATATA ACGTTGAAGC CTTTAACGCT CACACCGCAG ATGTGCGTGT
    48481 TTGAAGCGAC AGCGCTCGAC ACTGACACTG GAAGAAAAGA AACCGAGATC GGCGAAAGTA
    48541 ATCCAGCGAG TCTCAAGACT GAGATTTCAA AGGAAAACCC TGCGGTCATG GCTTATTACA
    48601 GAGCTTACGA CAGGGCATTG ATTCAGCTTC TTAACCTGCC GGAGGGAAAG GTGTACTCCA
    48661 ACAATGAAAT CGCGAAGTAC AAGCCTGTCA AGCCAGCAGT TAAGGAAGAT CAGAAACAGC
    48721 ATGAGCAGGC AAAACAGCCT AAACAGCAGC AGTCACAGCC GAAAGAGCAG AAGGATCAAA
    48781 CAGCAGGACC GAAGGTCTTA GCCGAAGCTT ATGGCTGTAA AATCTGTGAA AACGGCGGCA
    48841 AAGTCATAAT TTATGATGTT GCCAAGAAGT CATGGCTTAA ACATAAGGAC GGAAGTGCTT
    48901 TTGCCTTCGA CAGCAAGGAG AAAGCCATGA ACGCTCTTAA ACAGAGGGAA GCAAAGAAAG
    48961 GCAGCGGCGG TAAGCAGCAG GCTCAGGCGG CACTGCCTGA TGACACCGTA ATTGCCTTTG
    49021 GCAAGTTCAA GGGTAAAAAG TTCGGCGATA TTAAGGAGTC AAATGAGTTC AAAGAATTTG
    49081 TTCAAAACCT TAAGGATTCG CCTGTAAGCT ACGGCGACGG TGTTCAGGCA CAGGTAGATG
    49141 CTATAAAGGC ACTGGCTGTT TAAGACAAAA GAAGAAAAAG GAAGGAGAAA CGGCAGGTGA
    49201 AACACCCTGC CGTAAACAAA AATGAAAAAC GCATATGAAA TCAAAGAGCT TCTTGATAAC
    49261 GGAGGCTCCA TCTGTATCTA CGATACGGAG ACAACAGGGC TCAAAAAGCC CGAAAGCAGA
    49321 ATTCTATCGT TTTCTGCAAT CATTGTAAGA AAAGTTGACG GACATCTACA GGAGGAAAAG
    49381 AGGATGGATA TTCTCATGGA TCCAGAGTGT GATATTCCGG ACTTTATTAC TGATATTAAT
    49441 CATATCAGCA ATGAAGATGT TGTTGGATGT CCAACCGAGA AAGAGATGTG CCAGCAGATT
    49501 ATTGATTTTC TTGAATCTGC TGATGTGATC ACTGGCTACA ACAGTCATAA TTTTGATAAC
    49561 TGGTTTATCG ACCAGATGTC AAGAAGAGTG AGAGGCCGTG GCTGGGAGCC ACCAAAGGAT
    49621 GACTTTGATG TCTTTGTCTT TGTAAAGGAT AAGATAAAGA AGAGTCCAAA AGTTCCTAAC
    49681 CAGAAGCTCG GCACGATTGC TGAGCATCTT AAAGTAACAG AAGGACTTGA GTTTCACAAC
    49741 TCTATTGATG ATGTCATTGC AACATCAAGA GTCTTGGAGA AGGTCCTTAA TATGTACAGC
    49801 GATGAGGATG CAAAAAACCA GACCGCTGTT ATTCCTATTT CCGCAACGGT ATGGCAGAAA
    49861 GGCAGTCTCA GCAGACTGTA CATAAACAAT AACAAGAACC ACTCTGTATA TTTTGACATC
    49921 ATTGGCAGAG AGTGGTCATT CACGAGCCCA GAGGATGAGC AGATGATAGA AAAACTGCTT
    49981 GGGGCTTACA ACCTTGAGGT TTTGATCAAA AATGGCAGAA CTATGTTTTA GAGGTTTATG
    50041 CCACAAAAAT GCACTCCGGT TTGATTTGCC GGGGTGTTTT TATTTTGCGC TTTTTATGTT
    50101 TCATGCAGGA CGACTTTTAG ATGATTGAAA ATCTGGTACT TTATTTTTAT ATTTTCGCAC
    50161 AGCAGGCATG TATTGAAAAA ACGTTAGAAA AAAAAATCAT ACTTGCAATG TAGAAAACTA
    50221 AATAAGGAGA TTTACAAAGA AAGTGCTTAA GATTAAAGAA GACCGATTTT ACGAAATTCT
    50281 CGACAAATAT GAAGAGAATG GATGTGACAT TCCGGAGGAT AAGTACTATC CATCCATTGA
    50341 TGAGATAAGG GAGCATTTGG GCTGCAATGA CAGGCAGGAG ACAGAGGACA TTGTTGATTA
    50401 CCTCGTTTTC TTCAGCTTCA ATCCATTTAA GGGAATTGCC GGATTCGACG ATGACGAAAG
    50461 CTATCTTGAG ACACTGCGTT TTATTGATTA CGTTTTGAAA CACGACATTA TGCTTGTCGC
    50521 GTAAAATGGA AAGAGGAACA TGATGAACAG AAAATTGTTT TCAGACAATG AAAACGAAAA
    50581 ATAAAAAAAA TATCATACTA TGTGTGTAAT AAAAACAACT TAGAAAAACG GAGGAAAACA
    50641 AAATGAACAA AGTAGTACTT ATGGGAAGAC TGACAAGAGA CGCAGAGGTC CGCTATTCAC
    50701 AGGGAGATAA CTCACTTGCA ATAGCAAGAT TTTCACTTGC AGTAGACCGC CGCTACAAAA
    50761 AAGATGGTGA GGAGCAGACA GCAGACTTCA TCAGCTGCGT AGCTTTCGGA AAGACAGGCG
    50821 AGTTCTTTGA GAAATTCGGC AAAAAAGGAA CCAAATTTGT CATTGAGGGC CGAATCCAGA
    50881 CCGGCAGCTA TACAAACAAG GATGGACAGA AGGTATACAC TACTGACGTC GTAGTGGAGA
    50941 GCGCAGAGTT TGCAGAGTCT AAGTCAGCCG CATCAGGAAA TGCAGGCGGA TTTGCACCGG
    51001 CAGACAGACC TGCACCTAGC CAGGCTGCTG GGGATGGCTT CATGAACATT CCGGACGGAC
    51061 TTGACGAGGA GCTTCCATTC AATTAAAATA TAGCAGTTTC AACTGCTATA TAAAAACTTA
    51121 AAACTTAATA TTGTTCATAA AAAGACCGCA GAAATTTAAT TTTCTGCGGT TTTTCTTTGC
    51181 AAAAACACAA TACAGCCTGC TGAAAATCCG AAATGATTAA TTCCAGATAG GAATAGAATA
    51241 ACCGATGGGA ATACCAAGAG TGGCTATGAG TTTCTCGTCA GGATAAAAAC AATCAACATT
    51301 CTCGCACACA TCAGGGCATT TAGCCCATTC TCCACTTGCC GCAACAAGAA TGGTCAGGGA
    51361 TGAGAGGATT CCATAACCAA AGTTTGAGGT GCTCCCCAGT TTCGCATAAT CTGACTCTTT
    51421 AGCTTTGTTG GCCGGAATGG CTTTACGAAA CGATGTCCGC CCATATTTCT CCCTTGCGTT
    51481 GAAGATCATA TCACCGACGC GGGTGTTCGC GCGGTATGAA CTTGTAAGGT AGTCATAGTC
    51541 TCGGCAGACG AATTCAGCTT TTTTTCCTGT CTTGTCATAT TCGTGGATAT AATAGCAGCC
    51601 GCAGAGGCTC TTTAAGCGTC TTACAATTTC GCCGCCCTCT GTGCCATTTG CTTTGATGCT
    51661 TCCCTCAACA AGAAAATCTT CCCAGAATTT ATCTTTTCTT ACAAAAGTGT CGAAAAACTT
    51721 CTTGTTTGCT TCCAGATATA CAGACTCCGG GATAACCTCG CCCGGTTTCA GATATTCTGT
    51781 AATATCTATG AAGTTTCCTG CAAATACAAG TACTGTACGC AGGCTTTCCT CGTCATATTT
    51841 GTCAATGTCA TCAGAAAAGA CCATCTTGTA TATGGCTTTT CTTGTCTGCC TGTGCATATA
    51901 GGCAAACAGC AGGCCAAGAT AAATATCCTC CCTGTAGACT CGGCGGCGCT GTACTTCAAT
    51961 AAGCTTTGCT GCAAATCTGT AATCTTTATC ATTGAGGTCT CTTGCCAGTG TTGCCTGAAA
    52021 TACATTGAGA AGACCTATCA TGTATGAATC GCGCTCGTCC ATGAGGGCAA TCAGCTTATA
    52081 CATCCTGTGT TCCTTAACCT CCCATGTTTT CTTTATGTAA TTCTTATAAT CTTCAGGATA
    52141 CTCCCTGAGC CATTTGTCCG TTGTTACATT ATAAAACTTT TTTCCATTGT AATCGGTTAG
    52201 TTCTATGCTG AAAAATCCCA TTTTCCGTTC CTCCATATCT GATACAAAAG CTACTACATA
    52261 GTGTAGTGCT TAATTATGTT CCTTCTATAT AAATTCTTAA CAAATGTCAA ATTATCTACA
    52321 TTTCCATATA TAGTATGTTT GATTCAGAAC TCATTATTGT CTTTCTATAT AAAATACCAC
    52381 CACTTGAAGG AAAAAGCAAA GAAAACAGAC AATATGTCCG GCTTTAAAAA TTCTAACATA
    52441 CTTCTTATAT ATAAAGAGAA ACGGAGGAAG CAATAATGAG CGCACAGGTA AATTACAACA
    52501 CAGAAGCAAT TTGTGAAAAC GTAGATACAC TCGCTCTTTG TGAGATACTG GGCATCCCGG
    52561 TGAAAAAGAA GGGCGCAACG TATTTTTCAG AATGTCCAAA CCCGGAGCAT CATGAGGAGA
    52621 AGATATTTTC CCACAATAAG ATATATCCGG GAAACGGGGG ATGCCATTGT TTTGCATGTG
    52681 GCAAGACATA CAGACCGTAT GGAATGGCAA AGGACTGGCT TGAAAAGCAA GGACAAATAG
    52741 TATCTGGTTC TGAAATTTAT GGCATTCTTG GCGATGCAGC AGGCGGAAGG GAACAGTATA
    52801 TTATCAAGGG ACGTTTTAAG CCAGAAGAGA AATTTCCTCT CAGCAAAAAG CTGATGGATA
    52861 TACTGGACTT TAAAACCAAT ACAGGGTTTA ACGAAATAAA ATCCTGCGAG ACGGATAAAG
    52921 ACGGCATGAT CCTGTCATCA AAAGAACAGT ATGCAGCGGG ACTTTCTGTA AAGCAGCTCT
    52981 GGCTGTCCGA CAAAACAGCT TTCTGGTACA TCGTTGGGAC CAGATGCAGA CAGATGCTTG
    53041 AAAAATACAG AAAATTTGCC AATGTGTTCT CAAAGTCGAG AACCGCATCC GGACAGGCAA
    53101 TCGCCGGAGT GTACAAGAGC AATGCACTGG AGATAAAAGA GTTCATGCTT GCAGTGCAGA
    53161 ACAAAATTTA ATACCAAAAA AAGTCTTCCT TATATGGAAG GCTTTTCTTT TTTGAAAGAA
    53221 AAAACATACT CTTCGTAAAA GAGAAAAGAA GAAAGGAGAA AACAACATAT GATACACACA
    53281 CACGTTCACA CGCAATCGCT GTTTGATTCA GATATGAATC ACAAACTGCT TGTGAAAAAA
    53341 ATCAAAGAAA ACGGCTGGAA AGGAATAGTT GTTACAAATC ATGGAGTTGT AAGCGACATT
    53401 TATGATTTAC AGCCACTGTT TGCAGAGAAT GGCCTCAAGC TTGGCTGTGG ATGCGAATTT
    53461 TATGTAGATG GAGGAATTTT AGGAAGACTC CATCTTATAG GAATTGCAAA AAACAATCTT
    53521 GGCTGGAAGG GACTTTCAAA GCTTGTAACA ATGTCAAACA CAAATGTAAA AGGAGGCTTT
    53581 CCTCTTGTAA CATTTGACAT GCTAGAAGAA CTGTTTGGAG CAGACGGACA GTATAAAGAC
    53641 AGCATGTATG TGACATCTGC CTGCATGCAG GGTGTTATTC CTGCCATATT CAGACAGAAT
    53701 GAAACAATTG AAAAAACGGT TGAAAAACTG GTCAGAAAAC AGAAAAAATT AAAGAATCCT
    53761 TCAGACCGCG GATATGCTGA TGCGCAGGTT AAGGTTTCGG AAATCAAAAA GCGCATAGAG
    53821 CTGCTTGGTG AAGAAAAGAA GAGTGCTGAA AAAATTGCAA AACAGAGTTT TGTAAAGCGT
    53881 TCAAAGCAGA TTGCAAAGTT GACAGGAGAC ATGAAAAAAG AGGCAGAGAT GCTTCTTGAT
    53941 GAAGACAGAA GGGCAGCCGC AGAAGCAGCA GTGAAACTTG AAAAGCTGAA TCCGGAAATA
    54001 AAATCCATAA AAGCAAAGCT TACGACCAAA AACAAGGAGC TCAAAAAGAT TGAGGAAGAA
    54061 ATTGGCAGAT GGCTTGAAAT TGAGGATGAA GTGGCAGGTC TTAAAAAGGA ACTTAAAACA
    54121 CCGGATGAAC TCTGGGATGT AGCGGTTTCG GAAGCAGAGA AGTACAAAAA TCTCTTTGGT
    54181 GATATGTTCT ACATAGAGAT TCAGTATCAC GGTATTCCTG AAGAAGTAAA CTGTTACCAG
    54241 AAGTCGGTTG ACATTGCAAG AAAGCTTAAC ATCCCGCTTA TCGCCTCTAA CGATGCGCAT
    54301 ATTGTTGAAA AGACTGACGA TGAGAGACTG AGAAGACAGA TAATGCGCTC AATACGATTT
    54361 GATGAGTGGC AGGAAGAAGG AACCGGGGAC AGTGAGTTAT ATCTTAAAAC AGAAGATGAG
    54421 CTTCGCGACA TGCTTTCTGA GATTTATCCA CAGGATGTAA TTGATGAGGC AGTGGCAAAT
    54481 ACTGACAAGC TTTTTGATTC GCTTGATGTA ACTTTTGTCA AGGAAAACCA CTATCCGAAG
    54541 TTTAAGGATA ACACAGGCCG CACAGTCGAT GAAATTTTTG ACGACTTAAT CAAAACCGGA
    54601 ATTACATGGA GATTCAACGG ACATCTTGAG AGAGAGTACC AGAAAAGACT GGAATATGAA
    54661 ATCGGCATCA TCAGAAAGAT GAATGTTGTA GATTACCTTG TCGTAGTAAG AGACTTTCTT
    54721 GAGTATGCCA GACTCCTTGG ATATGTACCT GATAAGGAAC TGCCTGATGC ACCGCTTACA
    54781 ATAGACTCGT TAAAGCAGTT TATTAAAGAC CGCGGCTATA AGAATCCGGG AATGTCAGTC
    54841 GGCCCTGGAA GAGGTTCAGG AGTTGGCAGC CTTGTGTGCT ACCTGCTTGG AATCACGAAC
    54901 CTTGATCCGC TTAAGTATGA CCTCTTATTC GAGAGATTCC TTAATCCGTC GCGAGTTTCA
    54961 ATGCCTGACA TTGATTCAGA CCTTGCAAAG GGAGTCCGTG AAAAAACAAT TGAGTACGTC
    55021 CGCCATAAAT ATGGTGAGAA AGCAGTATGT CTTATCATGA CAAAGGCTGT AAAGGCCCCA
    55081 AAAGGTGCGG TAAAGGATGC TTCGAGATTT TACGGACAGA AGATGTATGG CGAAAAGCTC
    55141 ACAGCACTTG GAGATAAATT GTCAAAGGAT ATTCCTTCAA GAGTCAATCT GTCATTTGAT
    55201 TCACCATATG ATGAGAATGA TGAAGGTAAG GAAAATTACC AAAGTGTATA TGAAGTCCTT
    55261 AGAGAAAAGT ATGCAGACAA CAAGGATGCG CTTGAGGTCT TAAGATGGGC AAAATGCATT
    55321 GAAGGCATGT TTTACGCATA TGGAGAGCAT GCTGCCGGTG TTGTTATTTC TGATAATAAT
    55381 GATGTGTCAG ATTATGTACC GCTTAAGTAC AACTCTTCGT CAAAACAGAT GGACTGCCAG
    55441 CTTAACATGG TTCAGGTTGA GGAGAACGGA CTTCTTAAAA TGGACTTTCT GGGGCTTAGG
    55501 ACGTTAAATA TCGTCACAGA TGCAATGAGG CTTATAGAGA AGAATTGCGG AAAAATTATT
    55561 GACCCGTTAA AGGTAAATCT TGAAGATGAA CACATCTATA AGGAAATCTT TTCAAAGGGT
    55621 CTTACAAATG CCGTATTCCA GTTTGAGTCT GACGGTATGA AACAGATGCT TAAAAGATTC
    55681 AAGCCTACAT GTTTTGAGGA TATTATCATT CTCGTCAGCA TGTTCAGGCC AGGACCACTT
    55741 CAGTACATTG ACGGCGTAAT AGACGTCAAG AACAAGGTCA GACCAATGAC ATTTCTGTGT
    55801 GAAGAGCTTA AGCCAATCTT GAGCAAAACA TACGGTGCCA TTGTATATCA GGAGCAGGTT
    55861 ATGCAGCTCG TACAGAGCCT TGCAGGATTT TCGCTTGGTG ATGCCGATAA TGTAAGACGT
    55921 TTCATGTCAA AGAAAAAAGC TGAAAAGCTC GCTCATGAGA GAGACGCATT TATTTATGGT
    55981 GACGAGGGCA GAAACATCAA GGGATACATA AAAGTACACC TTGAAAACGT GAATGCTGAA
    56041 AATATGTCAC AGGCAGAAGC TGAGGCAGAG AAGAAGAAGG CTGAAAATGT TGCGAACGAA
    56101 ATCTTCGACC AGATGACGGA TTTTGCAAAA TATGCATTCA ACAAATCACA TGCCGCTGCA
    56161 TATGCGTTTA ATGCGTATAT TACTGCATGG CTTAAATATT ATTATCCTGC CGAATTCTTC
    56221 GCAGCAGCGC TTAACTGGGC TTCAAACAGC GAAAAAATGG CAGCTCTGGT AAGAGAAGCA
    56281 AGAGTATGTG GCGTTAAAAT TATGTGTCCG GATGTAAACA GATCAGCAGA AAAATTCACA
    56341 GTAGAAGGAA ATGCTGTACT TTTCGGATTA AGCGCCATAA AGGGTATTAA GTCAAGTGCT
    56401 GAAAAAATTG TTGAAATCAG AAAAGCGCAG GGAGTATATA CGTCTGTAAA GGATTTCATA
    56461 ATAAGAAGCG GAATTTCCGT TGCAAATGTG GAGTCCCTCA TACAGGCTGG CGCGCTTGAT
    56521 GAGTTTAATG AAAACCGCGC AGGAATGACA TGCAACATAG GTGACGTGAA GGACGCAGCT
    56581 AAAAAACTTG CCGACAAGGA AAAACTCTTC AACAGCATAA ACCTTGTTAT AGACAATTAC
    56641 GACAGGATAG AAACAGAAGA TGAGCTTGAA AAAATACAGG GAAACTGTAT TGCAGTAAAA
    56701 AAGCTGGTAA AAAAGGATAC GCTGATAAAG AGGCGCGACA ATTACCAGAC AACAATAGAT
    56761 CTGTTAAAAG GCTACATTGA AGAAATCCAT GTGCCGGACA TCATAGAGGA CAGGCTTGAA
    56821 AGAATGCAGA AAGAAAAGGA ATATCTCGGG GTGTATGTCA CAGAGCATCC GATTTCCCTG
    56881 TATCCAAAGC AGAAAACAAC GCCTATCATC AATATTGATG AGTCTCAGAG AAGGATATTT
    56941 GGAGTTGTCG ATGACCTTGA AATCAAATAC AGAAAAGCAG ACAACAAGCC AATGGCTTTC
    57001 TTTAAGCTGA CCGATGAAAC AGGCTCTGTC AAGTGTTCAT GCTTTACAAA GTCTTATTCA
    57061 AGGCTTTCTG ACATGTTAAA AGAAGGCTAC GGATTAATCC TGACCGGAAA AGTAACAAAA
    57121 GATGTTCTCG ATGTGGATGA AAACGGCAAT GAGATAACAG AATTTAATTT TGTTATCGAA
    57181 GATGCCCAGA GGGTTGCAAA AGAGGAAAGA TCCATTTATA TGGAAGTATC TTCATACCCG
    57241 ACATTTCATA TCATGGAAGA GGATGGATTC AGAAAGCAGT ATGAGGTGCA GGAAGGAGGC
    57301 CACCCGTTCT ATATCTTTGA CACCGCACAG GGAGTATTAA GAAAAGCTCT TTACAAAGTC
    57361 TCAGACGATG TAATGGGGCT TCCGGGAACA AGAATCTAAC AGTAAATAAT TTGTATTATT
    57421 GAAAAAGACA GTTCTACAAG GGCTGTCTTT TTTGTGCAAA GAAAAAATCA TACTATCCGT
    57481 GGAATCAAAG TAAAATCCGG AATTCTCCGG AAATTTTAAC AGGAGGGCTA ATTAAATTGG
    57541 CAAGACAAAA TACAGTATTT CTACTCGGCC AGGTATATAA AGAGCCGAAA CTTAAGGCTG
    57601 CCGAAGACGG CGGTTATGCC TATGCCATGT GCTACGTGGA TGTTGTGAGA AGTCCGCGAA
    57661 ACGTAGAAGA TGGAAGTTCG TATGCAAGAC ATGACATACC GGTTATTATA ACAAAAACAC
    57721 CTGTTATAGC AACCGAAATG AGCAATTGGA AAAAGCATGA CATAGTGTTA ATCAAGGGTG
    57781 TTTTCACAAC AAGAAATATC AATAAGACAT CACACTGTCC GCATTGCGCA GAGACCGGAC
    57841 ATGATCAGGC GAATGTATCA GCAGGAACTT TGGCTTATAT CGAGCCTATT TTTGCAGAAA
    57901 AGATTGCGGA AATGGGAAGC GACGAAGAAG CCGCAAAATA TCTCGCAAAG CATAAGGAAA
    57961 TTTCCAATCA GATTTACTTC ATAGGAAACC TTACAAGAGA CCCTAAAAAG ATAAAGACTG
    58021 AAAAAGGTGT GGTTTTAACA CAGTATCAGA TTGCCGCAAA CAGAAAATTC AGGGCAAAGA
    58081 CAGACCTGCC GGAAAACAGG ACAGATTATC CGTGGGTGAA GACATACGGA GAACATGCGG
    58141 AAGAGGACAG AAACCATTTA CACTGCGGTT CGGGAGTGTT TGTTGATGGA GCAATACAGG
    58201 CAAGAGCAGT CAAACGTACA ATGAAATGTC CTGTGTGCGG AGAGTTTTAT TCATGGAAAG
    58261 ACAAAACAAT GGAGATAGTC GCTTACGCGA CGGAGTATCT CAGTAATTTC TATACAGATG
    58321 AAGAAATTGC AAGCATGAGA AATGCAAAGT TAAAAGACAG CCTTGCAAAG ATTTACGGCG
    58381 AGGATGAAGA TGAATTTTTT GACGATGATG TACCAGAGGA TGAGATTCCG GTGGATGAAT
    58441 AAAAGGGGGA TAGCAGAAAA TGAGCGCAAA GAAAATCATA GGATGCTGCA TCGCAGGAGC
    58501 TGCAGTGTGC GGGGCTGCTA TTGCAGCTGG TAAAATCGTT ATGGATATTC TTGAAGAAAG
    58561 GAAATATGTC AGTGTCAGAA AACGCGACCG CAAAGACGAT GACGAATGGG ATGAAGACAT
    58621 AGCTGAAGAA TTCTAAGATA CGAAGATCAG AAGGGGGCGG AGAAATCCGT CCTTTTTTGT
    58681 GTGTATTATA TGCAAACTGT GTGTTTCTTA TATAGAAAAG CATTTGCGGT CAGAAAATCT
    58741 AACATACTGT ATATAGAAAT ACGAGAATTA AGAGATTTGT AATTAATAAG AGGTTAATTT
    58801 TTATGGAACA GATATATAAA AAAGTATTGC TGGAGAAAAT TTTATATCCA TACGGAGCAA
    58861 GGCATGTGGA AGATGAGTTT GCGCTGCTTT TATGCACAGA CGAAACTGGG AAATCTGTTA
    58921 AATTCAAAAT GCTGTCAGGA ACAGTCAAGA CAGGGGATGA GTATCATGTC ACATACCATA
    58981 CAGAAAATGA TTCCAAATAC GGAGAAACTA ATGTCATAGA CAGCATCCTT GAATATGATG
    59041 ACCTTGACTC AACTGTCGGA ATCAGAAAAT TTATTTCAAA AATCACAAGC GGCGACATTG
    59101 CCAAAAGAAT CAGTGATAAA TATGGAATGA AAATAATAGA GGTTTTAAAT AAAGAGCCTG
    59161 ATGAGGCCAA GAAAGAGCTA AAGACTGTTA AGGGCATAGG AAGCGCGCGC GCAAAGATTA
    59221 TCATTGATAA ATACAATGAA AAGAAAAGTC TTCTTGCGGC TACCCTTGCG CTTGGAAAAT
    59281 ATGGATTTAC AGAACCGCAG CTTAAGCTGA TAAAAAACTT CTACAAGGAC ATTACAAAAG
    59341 CGGTCTGCGC CATTCAGAAA AATATATATG CACTGACATA TATAGATGGA ATTAAATTCC
    59401 ACGATATTGA TAAAAAGGCG CTTGACCTTA ATTATACATG CAACGACGGC CGCCGCATGA
    59461 TAGCGGGTTT ACGTTACTGT TTTATACAGG CACTGGACAG ATATGGCTGG TCATATATGA
    59521 GGGAAAAACA GATTTATGCC ATGGTAAATG AGTGCAAAAT CCCAAACTTT TCGCCTTATG
    59581 TCAAATCAGC AATTAACTAT ATGGTTGAGC ATAAGTGTAT CAACATCACC GGAGCACAGA
    59641 AAGTGTATTC ACTGTCCAAG CTTTACAATG TGGAAGTGGA TATAATGAGA GAGCTTTACA
    59701 GAATAGCTGC CGGAAATATA GAGAGGATAT CAGACTCTGT TCTTCAGGAA CACCTCGATA
    59761 ATTTAACTAC ATACAATGAG GACCAGCTTG ATTTTGTGAA AAAAGCTGCA AATTCAGCAC
    59821 TTTCTGTTGT TACAGGAGCT GCCGGTACAG GAAAAACATA CAGTGTGCAG GGCGTGGTAA
    59881 GCCTGTTTAA GCATGAAGTA TGCTACGGCT GTGCTCTTTC CGGAAGAGCT GCTGCAAATC
    59941 TAAAAGAAAG TCTTGGAAAA GTGGAATGCT CAACAATACA CAGAGCCATT CCAGAGCTGA
    60001 TGGGAAATTT CGGGGCAAAC AATGAGAATT TTGACAATGC AAAGGTAATC ATTGTTGACG
    60061 AGAGCACGAT GATTGACGGA GAGATTTTTC TCACACTGCT TAAACATGTG AAGACCGGCA
    60121 CAAGACTGAT ACTGATGGGA GATATAAAAC AGCTTCCGCC TATCGGAAAA TGCCAGATAT
    60181 TCCATGACAT TCTTCTTTCC GAGCAGTTTA CATATTCAAA CCTTACAAAG CCTTGCCGTC
    60241 AGGATGCAGA CAGTGGAATA CTTGCCTATT CATTCAAGGT TGTTGAGGGA GACATTGAAG
    60301 GAAGATATAA AATACTTGAT AATTTTTCAG ACATTTCAGA AGCAGACTAC GGCCTGGATG
    60361 CGATAGAAAA TTATTTCTTC GCAGAGCTTG AAAATTATAA CTCGCTGCGC GAAGTGCAGA
    60421 TATGCATGGC AATGAGAGCA GAGTGTGCTG TGGTAAATGA AAGGATACAC AACAAACTTA
    60481 AAGAAAAAGG CATTTTAAAA GAAGCAGAGC TTAAGCTTAA AAAGAAGTCG GGCGACGAGC
    60541 TCAAGATACA GGTGGGAGAT AAGCTGATTA ACACAAAGAA CATATATAAA GACCTGTATG
    60601 ACCAGAATGG AAACAATGCA ACATGCATGA ATGGCGAAAT CGGCATTGTC AAAAAGATAG
    60661 AATTTGGCAT TGTAACAATT GCCTTTATTC AGAATGACCA GATTGTGGAT ATTAACTTTG
    60721 AAAAGTCACA GCTTGAGAAC ATGGAATATG GCTATGCATG CACCTGCCAC AAGCTGCAGG
    60781 GAAGCGGTTT CTCATCTGTT ATTGTCGGCA TGGGAAACAG TTTTTGCGGA ATGTATACAA
    60841 GGGAGTGGTT TTACACTGCG GTAACAAGGG CAAAGAAAAA TGTGAAGATA TTCACCACGG
    60901 ACACAGCCTT AAAGCATGCT TTCTATAACT GTGAAACAAA TAAAAAGCAG ACCTTCCTTG
    60961 AGGCGATGCT AAACAAAGAT GAAAGACTTG TCGGCTGACA GGTCTTTTTT CTTCGTTTTA
    61021 AAAAGAAAAA ACATACTCTC CATATAAATA GAAAGAAAGG AGATTAAGCA TGACAAAGTT
    61081 ATTGGAATTA CAGAAAGCGG TTGCAAATCG CAACTTCGAG CATGACGCTA TTGATGAAGA
    61141 TCTTGAGTTT GTGGAGGATC AGTTTGATGC ATTCCGCAAA TACTTCAATG CAGTATACGA
    61201 GGATATCTGT GCAGGCGAAG CTGCAAAGGT ACTTTTATCA TCTGGACGCT GGACAACTGA
    61261 ACAGTATCAG GATAAAATAG TGTCATTAGA TCAGAACAGA CGAATGGCAC ATGACAGAGC
    61321 TGTGGACGCA TGTAAGATTC TTAACAGAAT GTGTGACATG CATCAGGTCG AGCATATCTG
    61381 TCCTGATAAG TATGACAGAG CAACAGTTGC TGATTATGTC GGCAATGTAA TGCAGGAGTA
    61441 TTATCAGGAG GGTTTATCAA AGCAGAGGGA AAAGGATAAG CAGACTTCCC TTGATACAGC
    61501 TTTTGACAAT GCAAAGAAAG CAGAGAAAAA CCCTGCAGAA GCGTATAAGA GAAAGTGTCT
    61561 GAGAAGAAGC AGCGAGGAGG AACTGGAGAT CTGATGTTTG ATATTACAAA ACTTGAACTT
    61621 AAATCGCATA CAAAAAGCGC GGTAAGAGAG AAAGCGGAGT ACCTGTATGC CGGGAAATAC
    61681 TGGGTTGACA TAAGCAGCGC ATATGGCTGC ATAACAACCG GCTTCATATG TACCGGAACG
    61741 GGACCAACAG CGGATATCTA CCAGGGAGAA ATCTTTATTG AGCCTGATGA TTTCAGCAGA
    61801 AAAATAAAGG CAGAAAAACT TGATGAGTAC GTTGAAAATT CGTACATCTT AAAAGAGCTT
    61861 GCTGAATACG TAAAGGACAA TACTGAAAAG CTCCTCGAAG GAAAACTGAA TAACAGCAAA
    61921 AAGGCGTCTG AATAAGGCGT CTTTTTTGTG CACAAAAAAT GAATGAAAAA TCTATCATAC
    61981 TTATAATATA GGCATAAATA AAAAAAACAG GAGGATGAAA TTTATGTTAC TTATCGTAAT
    62041 ACTTATTATT CTTGCAGTAA TTGTTTTGGC AAATGTAAGG ACTGTACATC AGGGACACGT
    62101 ACAGATTGTG GAAAGACTTG GAAAATTCCA TGATGCATGG GGAGCAGGAC TCCATGTTAA
    62161 GGTTCCCTTT ATTGATGCAG TCAGAAAAGA TGTATCTCTT AAAGAGCAGA CATATGATTT
    62221 TCCGGAGTCA CAGATGATTA CAAAGGATAA CATTGTTATT GTAGTAGATT CCGTAGTTTA
    62281 CTCTAAGGTA TTCGATGCAC AAAAATATTA CTATGGCATT GAGGATCCGG TATTTGGTAT
    62341 TGAAAATCTT ACAACTACAA CTTTGCGAAG CATTGTAGGC TCAAAAAACT TCGATGAGCT
    62401 CTTAAACGGC CGTGACGCAA TCAACGCACA GCTTAAGCAG GAAATTGATT CCGCAACAGA
    62461 CCCATGGGGC ATTTCAATTA CCAGAGTAGA AGTTAAGAAA CTTCAGGCTT CAAGAGAAGT
    62521 ACAGGAAACG ATGCAGAAAG AAATGACTGC TGAGCGTAAC AAGAGAGCCA CAATCCTTGA
    62581 TGCTGAAGCA CACCAGAAGT CAATTATTAC AGCTGCAGAA GGTGACAAGA AAGCGGCTAT
    62641 CCTTGCTGCA GAAGCGCAGG CTGAGTCAAC AATCAAAAAA GCAGAGGCAG ATGCAGAAGC
    62701 AATCAGAAAG GTTGCAGAAG CAAGGGCGTA TGAAGCACAG ATTATGGCTG ATGCAATCGG
    62761 TTCAAGTTCA TACGTTACAA TCAAGGGCTA TGATGCTCTT AAGGAAGTTG CTGACGGAAA
    62821 TGCTACAAAG ATTTATGTAC CAGCTGACCT TGCGTCAAAC ATTGTCAGGG CCGGAGTTGA
    62881 AGGCGACAGT TTCGTTGAGG GATTTAAGAG CCCTGCTGCA AAGAAGCATG TTGAAAAGCC
    62941 AAGAATCGAC CACTGCGAGA CGAAGAATGC AGCACATAAG GAAGATGCTG CACAGATAGG
    63001 TGACATGATT GATAGTAAGA GCGGCTTCAC AGCGACATCA AAGAAGTCGG ACAAAAAGAA
    63061 CGGCGAGCTT ACGGATGCGA TTGTTGAGGC GCTTGGACTT AACTAGAAGC AGGATTATAT
    63121 AAGGATAGTC TCCCGGTAAT AAGCTGGGAG ATTATTTTTT AAATAATGAA AACTTATATA
    63181 GAAAGCCATA ATAAAGGAAT AAATCTATCA TACTTATGGT GTAAGAAAAA ATGTGCTACA
    63241 GGCACTGAAT TATCAAAGGA GGACATAAAA TATGTCAAAG ACAGAGTTAG TCGCAGCAAT
    63301 TGCGGAGAAA ACAGGACTTA CAAAGAAGGA CTCAGAGGCG GCAGTAAATG CATTCATTGG
    63361 AACAGTAACA GAGCAGCTCA AAAAAGGCGA GAAGGTACAG CTTATCGGAT TTGGTACATT
    63421 TGAGGTATCT GAGAGAGCAG CAAGAACAGG AAGAAATCCA CAGACTGGCG CTGATATGAC
    63481 AATTGCAGCA TCTAAGGCTC CTAAGTTCAA GGCTGGAAAA GCACTTAAGG AATTGCTCAA
    63541 TTAAGCGCTT AGACACAGCG GAGTATAACC AAAAAAATTT TACGATTTTT GAAAAACACA
    63601 GCATATATGC TAAACAAAAA GATCCATCAG AAAATGATGG GTCTTTTTTC TTACGTCAAT
    63661 GCAGAAGAAA TCTCAGTTTT TGCTTCAAAT AATGTAAATG CCGATATTGT GCTGATGCAG
    63721 AAAGATATAT ATTTAGACCT TACCAATTTT GAAAAATATT TGAAGCGGTC GTTGAAGAAT
    63781 AAAGGTATTA ATACAGATAA TATAAAAATT CAAACAGGTA ACACAGAGAC AGAAGATACA
    63841 AGCGATTCGG GCACTTCTAC AATGTTTAAT GAATTTACCG CGCAGAAGGT TGACGTGACA
    63901 GCTGCGATAA CAGCAAAAAG TGGTAATAAT ATTATTACAC CTTCTAACAA AGTTTGTGTA
    63961 TACAATATAA CCGCCCAAAA CGGATTATCA GCAGGATGCT GGAGCGGAAG CTTTAGCATT
    64021 GGACTGACAC TGACAAAAGA ATAAAGAAAC ACAGATTAAG GGTATAGTTA ATGGCTATAT
    64081 CCTTTTTTGA TTTTGATGTT TTTTGGGGAA AATAAAAATC ATACTTATAT TAAGGCAGTA
    64141 TACAATGCTT GAAAAATATA ATACTTTTTC AAAAACTTAT ATAGAAGGCT ATAAATGAAA
    64201 AATATTTCTA TCATACTTAT GGTGTAGCGG TGAGAGCCAT ACACAATACA CAAAACACAC
    64261 CATGCCCACG GTCAAGTCCG TTAAGTTCGT TTTTATGCGA AGAACCGACA GGGAGAAGCA
    64321 GAGAGGCGAG AAGAGGCATA ATTGTCGCAG GATACGTTAA CGGCTAACCC CAAGGCTCAT
    64381 AACCTTTGGA ATGCGGGTTC AAATCCCGCT CCTGCAACTA AGCCTTAAAA AGCTTTACAT
    64441 CCGGGGTTGT AAAGGTTTCG ACAGGGTTAC AAAAGTGCAG AACTCGCCCG AGTGATGACG
    64501 CAATCATCAA AACTTAAAAT TAAACGCAAA CAACAGATGT TTAGCAGCAG CCTAATGGCT
    64561 GCACCAAAAC GTTCCAAGAT AATGCTGGTA GGGGCTGAGG TTCAAAAACA AGCGTGTTAG
    64621 AAGTTCTCTG TATACATAGG AACAGAGTGG TGGGCTAGAC TGGACTACAG GCGCAAAAAC
    64681 GGCGTAAAGG TTCTGCATGA GTACTAATTC TGGACACGGG TTCGATTCCC GTCAGCTCCA
    64741 TATCCGGCAT GACCGGGAAA ATAGAAGGAT AGTGTAAGTG GTAGCACGGT GGTCTCCAAA
    64801 ACCACAAATT TGGGTTCAAA TCCCAATCTT TCTGCTGCAT GGGAAATCCT GTGCAACATA
    64861 AGCAACCTTT CAAATATGTA CAACGTGACA GCAATGCTGC CACGCATGGC TCCGTGGTCT
    64921 AGCTGGTTAG TGATACGGCC CTTTCAAGGC TGTGACGCGG GTTCAATTCC CGCCGGAGTC
    64981 ATTCTGCCAT TGTTTCCATT CTTTTGCGGT GGCAGACTCA TAAAAACCTC ATAATTGTAT
    65041 AAAAGAAGCA GGGCTAAGCT GCTTCGTCTC CCATCTGCCA TCAGAGCAGC ATTGCAGGTG
    65101 CAGTTCCTGC AGGGAGATTT CGTTCGGATG AGAAAAGCGT CTGCCGACTA TTTTTGATTC
    65161 CAGACATTTA GCGCCCGTAG CTCAGCTGGT TAGAGCATCC GGCTCATAAC CGGACGGTCG
    65221 AAGGTTCGAG TCCTTCCGGG CGCACTATTA TCCGGCGCTA AAACTGCCTA CCGACTGTTT
    65281 TTGGTGCTGG ATAATTTTTC GACTGCGGAA AAACGAAACA ATGTCTGCAA AGCTTATTAT
    65341 AAAGGCAAAT AATGCAGATA TTTGCGTTTA TGTGTCAGGT TCCTTCTACA AGTGTAAATG
    65401 GATTATACAT AAGATTACCT GATGCGATTG CCACAGTCTT TGTTCCGGTT ATATTAAGAC
    65461 TCTTCCTTCT TAATTACAGA ACAAAATAGC AGATTATTTA GTGTTGATGC CTTCCGGAAC
    65521 ATTACGATTC AAAAAGCAGA TATGTTACAG CTTACTTCTT CTTTGACCTT ATAAGTTGAT
    65581 TTCAGCTGTA GCAATCACTG CGAAACTGGA TATGACAGCA GTTCCTTCTA TGATATGTTA
    65641 TATCTCATTT GGCTGATTTT GGTCAACCGA GATAGTTGGA TGTACTGCTG TCAATTCCCA
    65701 GTTTTCATCA AAGGAGAAAA TTTATTATGG AAAATTCAGT ATTTAACATC ATTTTAAGAA
    65761 GAAAAAACAG AGTATTCATT AACGATAACG ACATGCTTAA GTCTCTTTCT GCCGCAGCCG
    65821 GTGAGAAGAA TAAGCAGATT GTTGCAACAA TGAATAAGAA CATAGAAGTC TTTGGCTATA
    65881 CAATGTCAGA GGCTCTTTTT GACAAGCTTG TTCGTATGAA AGCCAAGAAC CGTGAAGTGG
    65941 TATATGATGC TCTTGTAAAT GGACTTAAGG AAATCACTGG TGCTGATAAG GTGTACAACC
    66001 CAATGTATCC TAATTTTCCT GAATCTGTCA TGAAAAGGGA TGATTTTGAA CTGTATTTTA
    66061 ATGCCATTGT TCATTACTGG TCTTTTGGCA CACTTCTTCC TTATGAGAAG AAAGAGGAGA
    66121 GAGTACCTCT CTTTAACACT GCAAAAGTTA AGGTGCTTGA GGCAGGTTCA TTTGATGACT
    66181 TAAATGACAT CTTTAATAAT CTCTGTGCAT CAAAGACATC ACTTTCAAAG AGTGATGTTG
    66241 AGGATATGAT TTTTATTCTT AATTCAGCAA AAGTGACTCT GCCGGATGAA ATCCCGTTTA
    66301 AGGAGAATGC TGCATGCATA TGCAGACTGC TTGTTGATAC CGGTGCTGAT ACAAATGGTT
    66361 CTTTATGCGG AAAGTATGTA AAGACTGCAA CGGATGTACT GCGCCTTGTT ACAGCAATGT
    66421 CTGACGGTGA TGTCAGCCTT GCGGAGAATA CTAAGTTTAG AAACTTAAAG AGAAGTGAGC
    66481 GCAGGATTAT CATGAATCTG CTTGCGAGCT GTGGAAATGT GGCTGAGGAT ATGAGCAGAT
    66541 ATGCCGGAAG ATGGATCCGT GTTGGTGAGA AGCTGCACCC GGGAGAGTTT TCTAAGAATG
    66601 AGCGCTATAC AAAGGCTGTT CAGGCATTTG GCGTTATAAG AAATAATGGC AAGGTTCAGT
    66661 CGTTCGCGGG CAAAGTGGAT GCAGCTGTTG CATCAGGTGA TGTAAACACT GTAGTTTCCC
    66721 TGCTTAAGAA ACGCCCGGGA GAGTTTGCAA GAAGAATTGA TTTTCTTCTC CGCACGTTTG
    66781 ATAAGGATGC TGACAGAAAA ACTGTTATCA TGGGTTTTGC ATCTGTTGCA AAGAACGTAT
    66841 CGTCTACAGT ACTTTTGCAG GTAAGAGAGC ATTTTATCAA TAAGCTTGAC GGCAATGATG
    66901 ACATGAGAGT TTTCTTTCCA AAAGGAAATC TTGCAAGGTC ATATTACATC AAGAATGATA
    66961 AAGCGGAGAG TATCCCTGAA GATGCAATGA TAATGGTTAT TGCTGTCTGC GAGAATGCGC
    67021 TTGTCAATAT ATATGGAAGC AGGGAGTTCC TTGGAAAAGT GTATATTGAC AAGGCTCTTA
    67081 GAAACTACAC AGTACCGTTT TCGTTAAGAA GTGCCGGCAA GACAATGACT GCTGTTTCAA
    67141 GGGGCTCACG CATCGCAATA GATGACAGTG CAAAGATTAT CAGACCATTC ATCTGGTGGA
    67201 CTGATACCAA GGATGCCATT ATTGATATTG ACCTGTCGGT AGCAGTTTTT GCTGACGACT
    67261 GGAACTGTCT TGAACATGTA TCATACTCAA ATCTCAAGTC AGAAAAGTTT GGAATGTACC
    67321 ACTCAGGCGA CATTACAAAT GGCGGACCTG TTGACGGAGA GGGCGCGGCT GAGTTTATCG
    67381 ACCTTGATAT TGACAAGGCT TTGGCGGCAG GTGCAAGATA TGCGGTATTT AATGTGTATA
    67441 ATTTCTTGGA TGAGCTCTTT TCAAAGATGG AACATGCTGC CTTTGGCTTT ATGACAAGGG
    67501 ACAATATGGA GAGCGGGGAA ATCTTCGAGC CGTCTACAGT AAAACAGCGC ATGGACCTCG
    67561 CATCAGCAAC AACCACATGC ATTCCGGTCA TTTTTGACCT TAAGGAGAGG GTGCTCATAT
    67621 GGTGTGATAT GGCACTTACT GCTGACCATG TGCGTGCTGG ATACGGCGGA ATCAATGTGG
    67681 AGAGCAATCT GCCATCAGTA GTTGTTACTT GCAAGGCCAT AGTTGATGTT AAAAAGCCTA
    67741 ATCTGTATGA CCTGTTTGCA TTTAATGCCA AGGCAAGGGG TGTCATTACC GACAATCCGG
    67801 ATGAAGCAGA CATAAGATTT GGTCTTGATG ATAACTGTGA TGTAAAACCA AGCGATATTG
    67861 ACGTTATCGT GGGCAAATAT TTGTAGATAG TATAAAAGGG CGGGAGAAAT CATGTCTTTT
    67921 GCATAAAGGA GAAAAATGAT ATGGAAATCA ATAAGGTATT GCTAATTCAG AAACTGGCAG
    67981 AGAATAAAAT GAGATATGTT CTTGAACTTA CAGACATGCC GGACTTTACT GATGAAAGTG
    68041 GAAATAAAGT TAAAGTAGTT CATTGTACTG CTTTTATGGA AAGAGAAACC AATGTTTTTG
    68101 ATAATAGTGA AAATATTCAC TGTCATTTTT CTGCAACCGA TGAATTTGGC CACACACACG
    68161 ATTATAAATT CAATTCTGTT ACAGAAAATA TGTTTGCTGT TAACATAATG GATCAGTTTG
    68221 TAGGCAAAAT AGCGCCAGCA TTCCCTGTTG TTGATTGCGG CAAAATCTGT ACTTTTAAAG
    68281 AATATGAGGC GCTTGTAAAA AAGAATGTTA AATTTTCTTA TATTCAGTCA TCATATCTGA
    68341 CATTTGGCGT TCCGATTACA TTTGGTATTC CATTTGGCGT TGAATCTGCA GACGGAATTA
    68401 TTACTGACAT CAGGGATTAT CCCGATAATA CTCTGTTTGC TGAGTTGAAA GATCGTCACA
    68461 TATTTAAGGC TGACGGCAGG GTATACAGGG AAAAAGTTCG TTTGAATAAT CCTTCCATAA
    68521 CAACCATTAA AAACCTCTGG CCAAATGGAA AAATTGATGA CAACGATCCA AGAACATGGA
    68581 CATTTATTGT CAGGAAGGCA GAAGAATTAA TCAGATATTA ACAAAGATGT ATGAGGCGGG
    68641 CAAATATCTG TAGGCAGTAC AAAAGGGCGG GAGGAATCCC GTCTTTTTTA TATGGAAGGT
    68701 CATTTACAAA CATTATTTCT GACATACTTA TATTAAAAGG AAAGGAATCG TTTTAAAATG
    68761 GAAGAACTAA TCAGACGCAT CAGCAGAGAC CACGAACCAT ACGAAGTGGA CAAGGCGGAT
    68821 CCTGTAATAA TACAAAGCTT GAGCGGCAGG ACACTGTCAG AAGATGAAAT TAATCAGCTC
    68881 AATGCAAAAG AGCAGACGGC GCTCAAAGAA GGAATACGAC AATTTTCGGA TACGCAGGCA
    68941 GCGTGTTTAA ATGATATAAT TGTAAGAAAT GGGTGCTATT TTGAAAGCCG CTTTGCTGGA
    69001 AATTGCAGAA TAATCAGAAG AATCATTAAA ATGGACGGAC AAAGAGTTGC AAATTAATCT
    69061 TTTGCAGCCG GAAAGGAAAA AATGGGACAA AAAAGCCAGT TTAAAAAATT TGACAGGAAT
    69121 GCCATAAGCC AGAAAGATAT TAATAATGCG TTTCTTGGCA AGCTACCTGA TGGATTAAAA
    69181 ACCAGGGTTT CAGACAATAT AAGGGCACAG GATGAGCATA TGAGCAGGAT TTTAAAAGGC
    69241 TTTGCAGAAT CATTCAACGG ACTGGATTTT AAGACGGAGC CGCAGGCATC AGACAAGGAG
    69301 ATAGGATACT TCTTCGTGCA GGGCTTTCTG ACGATTGATA TGAGACTGGA TTTTTTCGCA
    69361 ATAGCTAATG ATTTTTTCAT GAACTGCCCG GGTATCTGCA AAACCTTCAA TGAGGAATAT
    69421 TATGACGAAA ATCTTGATTT TCTTTACGGC AAAAACGAGA ATGATGTTGT GTATTTCCCA
    69481 AGTGCTGAAG GAGACTGGTT TAAAATAATG ATACTTCATT ATATATACCG TGCCGCAGTT
    69541 GACATGAACA ATGATTTCTG CAAAAAACTG CTTTTACATC TGTACAGAAC ATACTACAAA
    69601 AAAGAATACA ATCAGGTAAA ACGGTTCTCA AAAATAACAT TAAAAGACGT ACTAGACATA
    69661 TTAGGAGATA CAAATGCCGG TTCCATCGCA AGGATTATTG TAATGGCAAA ATTTATGGGT
    69721 AAGACCGTAA AACCTGAGTA TCCGGATGGC AAACTTCTTC AGCTCATGCA TAAGGATTTT
    69781 ACAGAACGCA CCATAGCTGA ACAATACGAT TTTTACGAGC CTGTCATCCT TGAAGAATCA
    69841 CTTGATGAAA GCAGAGACCA TATGCAGAAG GCTCAGGACA TGGCTAAAAA ATACATGAAA
    69901 AAATATAAAT CTGTAATAGA GGAACTAAAA GCTTCTGCAT CAAAGCTTAT GTTCAGGTAT
    69961 TTTGCTTTAA GAGAAAGAAA AGAACTTTCG TGGATTGCAG ACAGATGGCG TGAAGATAAT
    70021 GGCATAGTTG AAAAATACAT AGGATATGCA ATAGTACTTG CCATATCAGA TCCTGAATAT
    70081 GATTACGGTT TTCTAAATAA AAGTATTTTA GACGAAGAAA CTGAAGGATG TATTACCAAA
    70141 ATGATGTTTA TGGCATTTAC CTGCTATTTA AGCAATGAAT TATTGTGTGC GCAGGTTGCT
    70201 GAAACGCTTG ATACGTCATT TCTGTTTTCA ACAAAACCAG ATATCGAAGT ACATTATAAA
    70261 GGTATAGAAA TAACAGCAAA AGACAGCAAG GAAACAGATG ATGCAGAAGA CACTCAGGAA
    70321 AGCGTACAGG GTGAGGAACT GATTACAGAC CTTGAATCGG AGATAAAAGC GCTTAAGTCA
    70381 AAAATCAAGA TGCAGGAAAC CGAAATAAGC TCGCTAAGGG AAGAAAATAG AAAAGTAAAA
    70441 GACCTGCAGG AAGAACTTGA GAGAGAAAAA CAGGGGAATG CAGATGATAA AAAAGAGCTG
    70501 GCAGCATTGC GGACATTTGT GCATGAACTT GATGACGAAG GAAACAAAAG CAGCAGGACA
    70561 AGCATTGATG AGATGAAAAA GCTGTTAAAC TCAAAGAAAG TGACTATAAT AGGAGGACAT
    70621 CAGAATCTTG TCAACTATCT GAAGCAGGAA TTCCCTAACT GGACATACAC GGCAACGGAA
    70681 GTAAGGTCTG ATATTCCATT GTCGAAGCTT TTAAATCAGG ATATTACAAT CTTCTGCGCC
    70741 GAACATATCT GCCACGCGTT TTATTACAAA TATCTGCATA TGGCAAGGAA AAATGACCTT
    70801 AAAATAGGCT ATATACAGGG TTCAAATGTT GAGCAGATAA TAACGCAGAT ATACGGACAG
    70861 ATATAATGGA AGGAAGAAGC GTTCATGGAA ATTAACAAAA AGCAGATATT AATTAGGAGG
    70921 AAAACACATG CAAAAGAGAA GAATTGTTAT GGCAGCGGCT GTTGCAGTGC TTGCTGTCGG
    70981 ATTGACTGGA TGCGGACTGC TTGACAGTGA GGTTAACGAA TTGAATGGAA CCATAAAAGG
    71041 AAATACATAT AATGTTTCCT TTTACAGTAA TGAAGGTGAG AACTTCATGA ATATGAGCGG
    71101 CGAGAAAATA GACATGTCGT CAAATACTGT AGAAGAGCCT GTTTACACAG ACGATGGCTG
    71161 GGGGTATTCG GAGACAATGA GCTCCGTTGT AACAGTAACC ATTGATGGAA GCGAAGTAGA
    71221 AAGCTGTGGA AGTACAATGA TTTTCGCAGA GGATGGACTT AAGCCGGAAG TGGATTTTAA
    71281 AAGCCCGGAA CTGATTGAAA GCGCATCAGG CAGTTCAGTC AAGGATTATA CATTCATCGC
    71341 TGGCATTGTC AACAAGGTTA AGAACAATTT TGGAAAGAGC AGGGTGGTTG TAATCCAGTC
    71401 GCAGCTTGGC GATCCGATAT GCGCATACTC AGGTGACGAA GTATATTGGA AAGTTTGCAA
    71461 AGACCTGCCA AAGACAACAA AGTTAATGAT AGACGGAAAA GCTCTGTATA TCCACAGAGC
    71521 TAATTTCCAG ATAATTGATA AGGAATTATT GAATTAAGGA GGATTAAACA TGAGCATTAT
    71581 AACAGTAGGA AATATGGAAC TTGAACTTTT ACCAGATGAG GTGGAGCGAT TAAGCAGGGA
    71641 GCATATACAG ACGAAAATTG AGAGCCTGCT TATGCATGGA ATACAGGAGA TTAACCCTGA
    71701 TTTAAGCAGA GAAGCTGTGG AGGTACTGGC GCAAACAATG AAATCATCAG TTATCGCAAA
    71761 ATACGAGACG GCGGCAGACA GGCTGATGCG AGAGTTTGCT GATGAAGCAT TGAAGACATA
    71821 CAAATCAGAC CTTGAAATGC GCCCATGTAC GTTACATATC GAATTTATTG ATTATGACGG
    71881 CGAAGTGCCA GATGACAGAC ATTTCCAGAC GAGAAAAGAG GCTTTTGCCG CGATTGATGA
    71941 ATTTGTGATG AGCGTATACA ACAAGAACCC AAACCATACA TATACTTTCA GGAAAGTCAA
    72001 TCCGAAGAAG GAGTATGAAA TAAGAGAGAA GGGCGAAGCA ATTATCAAGA TGTATATCAG
    72061 AGAAGACTAA GAAGATGCGA AATTATATGA ACCGGGAGCA TATGCTACTT CCGGTTCTTT
    72121 CCGCAAGAAT AAAAAATCAT ACTTGTAATA AATTACGAAG AAAGGGCAGA CATAAGCTAT
    72181 GAATGTCAAG AGAAGAATAA CAGCAATAGT ACTGGTATGT AGTCTTATAA TACTGATTTT
    72241 TGGAGGACAA AGCCCTGCAA CTGTAATGGC AGATGATACT AAAATAGTAG AATCTGTTAA
    72301 TTATTCAGGA CCTTATTGGA GTAGTAGTGG TTCATGGAAT AGTTGGAAAA ATTGGTATAT
    72361 TAACAAAGGG TATACTATCA TCGGATCTGG GAAAACAACA TTATGGTGGA ATAGAAAAGA
    72421 TTATGAAGCA TGGTGGTTGG GAGTCAAAGA TAAAAATGAA AATTTGAAAT GGGCTTTATT
    72481 GTTTGATGGG GTTCAAACAA CTTCAGGCAA TTATATTACT CGATATAATG CATGGATGCC
    72541 GGTACGCGAG GGAAATGACA TAGTCTGGTA CTATTTAGAT AATGAAGGAC TCACATACAC
    72601 TAATACGTGG TTACATACAA GATGTGCAGA TGCAAATAAT AAAGCTTCAG ATAAACATGG
    72661 TTATTTTTAT TTTAACGGAA GTGGCAGGTT ACAAACAGGA TGGCTTCGAG ACAGCAGCGG
    72721 CGGATGGTAC TATTCAGATG ATAAAGAGGG CAGCGTAAAT CCTGGTATAA GCGAACATGG
    72781 CGGATTGACT TGGACAACGA TAAAAAATCC AATGTCATAC GAGAAAGATG GCCTTTATAG
    72841 TAATGGATTA TATTATCTTA ATGGTCTGAA TGTTGTAACA AACGTATATA GAATGAACAT
    72901 TAATGGCTCT TATGATTATA TAGGGAACAC AGTAAACAAT ATCAAAGTTG GAGATGGCAA
    72961 TGACCAAATA AATCCCCTAA AAGAAAAGAC GATAAATGCA GATACAGATT ACGTAAATAA
    73021 GCAAATTTAT AACTCAAAAG GATTGTTTAT TAATGCAAAT GCAGAAGGAA GCTGTACTCA
    73081 GCAACAAAAT CTGGCTTTGA AAAATAATAA TTATAAACAG ATAAAAATCA ATGAATTTAC
    73141 ATACTATATT GACAGGAAAA AATTTACTTT GACTCAAAAT ATAAATAGTG ATGCAGAAAC
    73201 AACTAAAACA TCATCAATAT ATTTTGAAGG CGCAACAACC GTTGAAGATC CATCTGCCAA
    73261 GGCAGGATAT ACATTTACTA CATGGAATCT ACAAGGGAAT GGAAGTGAAT TGAATGGCAG
    73321 GACATTTATA ATGGGAGATG AGGATGCTAT TCTTACTGCA CAGTGGAAGT ATAATACTAT
    73381 TCATGTTAAG ATACCCCAGA CTCTTATTGG TGATTCAAAA GGTAACAGTT CATTTCATGT
    73441 CAAATGCGAC GACTTAAAAG CTGGTAACAT CAAAGTGACA GTTCCAAACA GCCTTCTATA
    73501 TAAGCAGGCT GGCAAGACTG ACATAACAGC TGCAATAACA GCAAAAAGTG GTAACAATAC
    73561 CATTACACCA ACAAATAAGG TTTGTGTATA CGATATAGCC ACCACTAACG GATTATCAGC
    73621 AGGATGCTGG CAGGGAAGCT TTAACATAGG ACTCACGCTG ACAAAAGAAT AAAGAAACGC
    73681 AGATTAAGGG TATAGCTAAT GGCTATATCC TTTTTCATTG AAAAAAATAT CATACTTATA
    73741 ATGACAAATT TAAAATAAAT CACAAAAGAG GATTTTGTGG GGAAAGGAAG AAAAAATGAT
    73801 GAATTTCAGA GATGAATTGA AGAAAATGAG ATTCAAAAAG AAACCGCGTG ATGGTAAGAA
    73861 GCATGATCTG TCAGCACCGG ACAGGAAGAC CGTTTTGTCA GCCGGAGCTG TTCTCATAGC
    73921 AGTCGGACTG CTTACGGCGG GAGTTCTTAA TGCAAATACG AGTACTTATA CAAGCAGCTT
    73981 TTTGTCTGAC AACAGCAGTT CGCGCAAAAT AACCAACGAG AACTACGACT ATAAAACGGC
    74041 AGACAAGCAC CTTATCGTAA AAAGCGCTTC AAGTCTCAAA GAATCTGACG GATACAAAAA
    74101 GATTGCTGAT GGGCTGTATC TTGTGGACAA GGATAAAGAG CTTGATGGAA GCGTTACAAC
    74161 ATATGAGGAT GGAGATGTTG TAGTCGCTGA TGCTGAGGAT GATGGAGTGA ATCCTGAAGA
    74221 AGATGTGGAT ACAGGTGACA AGACTGAGAA TACAGAAATA TCAGGCGAGA CACCTGATGA
    74281 TAACAATACC GATGTTGGTG ATGTAAAAGA AAACGATAAA ACTAATGAAG CGGCAGAGTT
    74341 GACTGACAAT GAAAATAATG ATGAAAGCAC CGCTGATAAA GACACAGAAA AAGAAATTGT
    74401 GCTTAAAACA GATGAGAGTG AGTCAAAAAC ACCAACATCA GTTACTGAAA GTGCATACAA
    74461 AGAATCAGAA AAACAACTGA AGGAAGTTGA AAAAATAAAC GAATGCTCAA AACTTGATAA
    74521 ATATTTGTCA ACATTGACAT TCGACAATGA TATTAAGATA GCCGTTGTAG ACTCGGGAGC
    74581 GACTGTAGAT AATGACAGAG TTCTTAATGG AGCCAATTTT TCAGCAACGG GAGACAGGCT
    74641 CAGTATTGCA GATGACAACG GACATGGCTC GAAAGTTACA GAATTAATGC TCGAAAACAC
    74701 ACCAGACAAT GTATCTATAT TGCCAGTCAA AGTAGTTGAC AGCACAGGAC ATGGTACGCT
    74761 ACTGTCCTTA TATCAAGGTA TTGAATATGC AATAGAACAG AAAGTGGATA TAATTAACAT
    74821 CTCACTTGCA TCAAAGGCAA TTGATACAGG ATTGATTCAG AAAGCTGTCA ATGATGCGAG
    74881 AAATGCGGGT ATTTTAGTAA TAGCAGCCGC AGGAAATGAC AACTCTGATG TTAAAAACTA
    74941 TGTGCCAGGC AATGTCAACG GCGTTATGAC TATTGCTGGT ATTGATGAGA ATAACAATAT
    75001 AGCCCAATAT TCAAATTATG GTAACACGAT TAGCTATGCA GCTAACGGCG TTTATAAAGA
    75061 GTATAAAGGA ACATCTTTCG CTGCAGCAAG AGTTTCAGCC GTCGCAGCAA TGATAAAAAG
    75121 CAATAATAAA AATAATGATA TTGAAAGTAT TCTTGATAGA TATGTATACA ATCCAAAGAT
    75181 TGACAAAAAG TATATTGGCC GTGGAATGAT TACTTTATCA GGGAAAATTA CTGCAAATAA
    75241 AGAAAAAGAG TTAAAAGAAA ACGTTCAGGC AAAATTAGAC GATTGGGAAA GTATTTCAGA
    75301 CAAAAAGGTG AATGATATTA TCAAAGACAT GCCTGCTGAT GAGATAGCTT TTTTCTGGCA
    75361 GTCGCTAACC GAAGAAAAGC AGAAAAAACT TTTAGAAAGA TGCGCATATC TTAATCAGGA
    75421 TGTTACTATT AGCAACAAAG ATGGAGTACA GACAAAATCA TTTGCTGAAT ATTTAAACAG
    75481 CAATTTTACA TTTGACGATA CCGCGACAGC TGGTTGGGAA CAGCAGACCA TGTGGGATCA
    75541 AAGCCGTGGA TATTTCTGGT GCTGGGTAGA TTATAGTGGC GCAAAGTGCT GGTATAAAAT
    75601 AGATGTGTCA TTATCAAGAA CAGACTCTAT AAATGGTAAT ATGACATTTG CTTCTAGTTT
    75661 TTATTCTGGT ACAAACGTGG CAACTATAAG CTGCGCAAAT GGACAGACCA ATGGTCATAA
    75721 TTATGCAGGT GGCACGACTG TAACGGCAAC GCCTAAGACG GGATATTTTA TAAAAAACGG
    75781 TGGTAATTAT GGCTCTGGTG CTGTATCGAC GTGGTGTAAC ATAGGATGTT TAACAAACGC
    75841 AGGATTTACA TGTTCAAACA ATGCATATCA TAATTGGAAG ACACGTCCGT GGAATAGTGA
    75901 TTCAGATATT AAGTTTGTCG GAGCGCCGGG ACTTCATGCA GAATTTGATG TCGGAGATGC
    75961 CAAAAATGCA ACATGTACAG TCAATATGGA TCCTACTTTA AGCGGAAAGG TCATCAACGG
    76021 CGGAGGCGGA CGAAAAGATT TTACATTTGA TGTATATAGT GGCAGCAATA AAATAAAAGA
    76081 TCGGGTTTAC GATTTTAATG AAGATGTAGA GTATGGTTCT CATTTGTATA TTAAAAGTGT
    76141 AAGTGCACCA ACAGGCTACC ATATCACAGG TGACAATAAG GGTACTTACG ACTTGGGAGT
    76201 AATAAAAGAA AATAAAACAG GAAGCAAGAC AATATACAAA CCAAATATAG AGCCAAATAC
    76261 ATACAATGTG GCTTATGAAC AGAATAAACC ATCGGACAAA ATGCTTGATT ACTACAAACC
    76321 GTATGGTTCT ACTGCAACAA CAAAAGGCTG CACATATGGT GTTACGAACT ACATTAGTTC
    76381 ATGCGGATAT ACCATGCCGG GTTATTCATT TAAAAACTGG AATACGGCTT CAAATGGCAG
    76441 TGGAAAAACA TACAATCCCG GGGATTCATT CACGGCTCTT ACAAGTACAA ACGGTGAAAC
    76501 AGTACATCTT TATGCTCAAT GGACAAAGAA CAGCTACACA ACACACTTTG ATCTGAATGG
    76561 CGGTTCGGGC TATGCTCCTG ACCAGACTGT TGCATATGGC GAAAATGTAT CTCTTCCTAT
    76621 GGATGGATTT TCCAAGGAAG GTAAAACATT TATCGGATGG TCTTTAACTG CAAATGACAT
    76681 TGGTTCAACA GTACAGTCAT TAAGGTCTGG CTTTTCATAT GTCAATATGT ATAAGACGGA
    76741 GACAAAATAC TTTGACTCTC CGCAGGATGT AACACTCCAT GCGATGTACT CAATTCCTGT
    76801 ATCGGATGTA AAATCTGTAC AGTTGCGCGT GTTGCAGAAG AATGGCCCAC AGATGGATGT
    76861 TAAGTCTATT TCAGATGTTA GCTTCCACAA GGACGGAGAA GCCTTCTACT CATTTATAGG
    76921 AGCTTACAAA CTTGTTCAAA TGTTAAACTC TTCAGGCGGA TATTATCAGG CTTACAACAA
    76981 CCATTATTGT AATCTTGGAG CCGACATTAT AGCAACAGAC AATGCTGGAA ATGTTGGAAC
    77041 TATCTGGAGG CTTGAACTTA ATGGTGCAAA CAATCCTGAT CCGCCAGCAC CTGAATACAG
    77101 AACAGTTAAA ACAGATCACT ATATGTACAA GTATAAACTG GCAAGAAACA ATAGTGGATT
    77161 TGAATACTAC GATACGACTG ACGGCCAGCA GGTTCTCAAA GGAACAAGTT ATAAGGCAGG
    77221 TTTCCTGAAT GAAAAGTCGA ATCCAAGGAT TCCTGACGGA TATGAACCGG TGCGCATGAC
    77281 TGTTAAGTTT CAGGATGTTC AGGGAGCTTC AGAAAGTGAT ATTATGAACA AATATAACGG
    77341 CGATAATGAT GTTGATAATA TATCTATAAC TGAAAACACC TTCTATTCTG CATACTACAT
    77401 GCCGAAACAG TACAAAGTAC ATTTTAAGAC TGCTTCAAAT GAGTCTTTTA TCAAAAACAA
    77461 AAACGCTGAT AACAGAAATT CAAAGTCATA TCTGTATACA AACAATGAAA TGCCTACAAT
    77521 GAACATTCAT TATACAGAAG CCTTTGAAGA GCTTCCATCA GCATCAAAAA CCGGACACAC
    77581 ATTCACAGGA TGGTTTGTAC TTGATGAAAA TGGAAATGAT ACAGGCGTAC AGATTAAGAA
    77641 AGATGAACCT TTTAATTATA CCCGTGATAT AACTGTAGTC CCTCACTGGG AAATTAACAG
    77701 TTATAAGATT ACTTATGACG CAGCAACAAA CGGCGGCGTA CTGTCAGGAA AGTCGTCTGA
    77761 GTCGGTGCAG TATAATTCAA AAGTAAATAT AGACACAAAT AACTACAGTG CAGCAAAAGA
    77821 CGGTTTTAAA TTCCTCGGAT GGAACACCAA TCCAGAAGCT ACAGAAGTCA AGGGCGGCGT
    77881 CTTTGAGGAC GGCGCAAAAG TGCTTAATAA CGGCAGGATG CCTGATAAAG ACATAACGGT
    77941 TTATGCAATA TACAGCCGTA CTGTCACAGC AAAATTCTAC AGTGCTTATT CGCAGGGAGA
    78001 GCCTTATGAA ATCGCACCTT CAGGAACACT TACTGACACT ATCAGCGTGA CATACTACAA
    78061 TACTGATACA TCAGGCGAAA TTACAGCTCC AAAGTCAAAA CAGGGAAACC TCGACTGGAC
    78121 ATTCTGTGGA TGGTCTACAG AGAACAACTG GAATTCACCT ATTGCAATAG TGGCCGACAA
    78181 TAAGATAAGT ATCAGCAAAG ACACAGACTT TTATGGGCTG TACCAGAAAA ATGTAACACT
    78241 GAGTTACGAA AGCAACTGCG ATGCGTCAGT TGACCCAATG ACAGGAACAG TTTATTTCAA
    78301 TGCAGCTCCC GACGGAAAGC AGGGTGACTA TAAAAAGAAT TTTGAAGGAA ATCTTGATAG
    78361 TTCACTGCAA AGCAATGAAG CAAACAGTTT CGTTGGCTGG GTACAGACGT TCCCACAGAC
    78421 AAACTGCGCT GTATGCGGAA ACCCTACAAA GGACAGCATC ATAGGAACAA TCGACACAAG
    78481 CGTTAACGGC TGTAAATGTA AGTGTTTCTA TCCAAACAGC GGATATAAGA ACAAGCGTCA
    78541 GGATGGATGT ACATGTTGCT TTATGGCAAA TGATGCATTC AGCATTGACC GTGATACAAC
    78601 TGTTGCTGCA AGATGGGATG CATATCCAAC AATCAGTGCA AAGGATACTT ATATCTCAGT
    78661 TCAAGAAAAG AATGATTTTG AGAAAAAACT CCTTGACTCA GCGGAGTCAA TTGATAACGA
    78721 GGATGTTACA ACACCAATAG TTATACAGAA TAAGGATGAG ATTAAGAAAA TCATAAACGG
    78781 CACTGATGAA AATGTTGATG TGACAGTTAT TTACAAAACA ACTGATTCAT ATGGAAACAT
    78841 TACAACAGAG AGCAAGATGC TTCATGTCAT AAACACGGCA TCAAAAGAAG CTGCAAACAC
    78901 ATCATATGCA AGATTCATCA ATACAAAAGC AAAGAACGCT TCTTACAATA TGGGTGGACT
    78961 TGAAGAAAAT TCACTATGGC TCACAAAACA GTCATACAAA GATGCGTTAA ACACAGCTCT
    79021 TTCAAATGCT GATAGCGTAA AGGGTAAAAA GATGGATACC GCTAATTCAT ATCTTCTTGG
    79081 AAATGGAAAG GCATACAAGC CACAGTACGT ACTTAAATAC ACAAACAGTG ATATAAAGGC
    79141 AATAAAGAAA TATCTGAAAA ATAACGGATA TGGAAAATTC CAGTCATCTA CTGACATGGA
    79201 CAAAGGAAGC AGTATATTAA AGGACTACTT CAAGACATAT GTTGAAGCAT ACGAAGAATA
    79261 ATTTTTTTGT ATCACACAAT TAGCAGGAGA CCGTTCGCGG TCTTCTGTTT TTTTGAGTGA
    79321 ATAAAAAAAG ATTAGTCATA TTTGTCAGTG GAATGAAATG AGGTTTGTGA ACTATTGTAT
    79381 TTGCTATCAA ATTATAAATT GATAGTAAAT TAGTGCTATA CTCCTACGCA TAAATATGCT
    79441 ATACTATATG TAGTGATTTC TTAAAGACAA ATTCAGATAT ATGCCCGAAA AAGAAAAAAT
    79501 CTTATATAGA AGGCCATTCG CGAAAATGAA ATCTAACATA CTATATATGT AAAAAAAGGA
    79561 ACAGATTTTA GTTCCATGAA ACACAGATCA GATTGAAGAG AAGGAGAAAT ATCAATGAAA
    79621 AAGAAAATTT TAATGGCCCT CCTGTGTGGA ACAATGACAG CGTCATTATT CACAGGCTGC
    79681 GGCAAGTCTG ACAGTATAGA GCAGACAAAG GACAAAATGA AAGTTGAGGC AGGTGACACC
    79741 TTCAATTTCA AGGTATCAGA CTACTTCAAG CACTCAAACG GAGACGCTAT CGGCGATGAT
    79801 GAATACAAGC TCGATGCGAC AGCGGTAAAC ACTGACAAGG TGGGAGAGTA TACCGTAAAG
    79861 GTTACATTCG GCACAGGTAA TGATGCAAAG GATTACAAGG TGAAGGTAGC TGTGCAGGAT
    79921 ACCGTTGCGC CAGAAATCAA GGTAAAGGGA GATGTCGCAA ACAGTGGATA TACATATGTC
    79981 AATGACATGA GCACAGACAT GTCACAGTAT GTCGATGCAA CAGACATCAC AGACCTTAAG
    80041 TATTCCACAA AGGCTGAGAA ACTCGGAGAC CTTGCCGAGG TAAACGACCA GTCAATTGCA
    80101 GGCTATCTTG AGCAGGTGAA GACTGTAAAT GACGCAGAAG CTGCAAAGCA GGCTGAAGCT
    80161 TCAAAAAAGA GTGACAAAAA AGAGGACAAG AAGGCTGATA AAAAGGATGC AACAGAGAAA
    80221 ACCGACGGCA CTGAAAAGGC TGACGGTACT GAAAGCGCAG CCCAGACAGC AGATGACCTC
    80281 AAAAACATGG GCGAGGGCTT CTATCTTACG ACAGTAACAG CCACAGATGC AGGCGGCAAT
    80341 ACAGCAGATG TGTCGTTCCT TGTAATCTGC GACAAGACAG CGCCTGTTGT ATCATATAAC
    80401 GGACAGCAGC TTGCTGACGG AAGCACAATA GAGCTTGAGA AAGATGTAAA TGACGCATCA
    80461 GAGGTGACTT TTGATGTAAC CGACAACACC CGTGGAAAGC TGGCAGACGG CGACTATACC
    80521 AAGACGCTCG ATAAGAGTAA TGGCTACAGC TTCAAGATTG ACGCAGGGGA TTCTGCAGGA
    80581 AACCAGACTT CAATCAGCGT GAACGGAAGC GTGAAGAAAC AGGAGGTGGC TGAGAACAGC
    80641 AGCTCTGGTT CAAACAGCTC TGCTAACAAG GGAAGCGGAA AGAACAACGG TGGTTCAAAG
    80701 AAGAATAACA CTTCATCAGG AAAGAAGCAC AACAGCAGCT CATCAGGTGG CAGTTCTGCA
    80761 CCTGCAAGCA ATCCGGAAAA CGGAGATAAT ACCGTGAGCG AGCCTGCTAA TAATAATGTG
    80821 CAGTATGGAG TGATTCAGTG GGATAGCAGA GGCGCTTATA AGGCTTGTTA CAAGACTGAA
    80881 TCGGAAGCTA ATGCAGCAGC TGACGCGTTT GTAAAAAACA AATTAGGAAG CTCATATACA
    80941 GGCAATTGGG ACGGCGGTGG CTGGGAGCAT GGCGTTTATT ATGTTAGTGG CATAACTGCA
    81001 AGAATTGATA ATGAAAATGC CAATGTCATT TACGATATGC GTCCAAATGT CGCCAAAGCG
    81061 GTCAGTGGCT CAATCTTTAA CGAATCTACA TGGGAATGGG AAGACGCTAA AGATATAAGC
    81121 TGGTAAAAGC AGTAAATGCT ATAGAGGATA AGACATCTCT TTTTGGGATG TCTTATTTTT
    81181 TTAAAAGAAA AAATCATACT TATACTGTAA GTAAAATTTA CAAATATCTA AGAAAGGAGG
    81241 ATTTTTATGC TAAGTAGGTT AAAAAAGATT GCAAAACGTG CGGGAGCAAT TATCGTAGCA
    81301 GGAATAGTTA CATTAACTGC TTTGCCAGTA ATTCCTGTAC AAGCGGCCGA AACCAAAAAT
    81361 TACCATTTGT ATCAAAATGC TAAGCAAGTG TATGATTCTA TTTCGGAAAC AAGAAAAATT
    81421 TACACGACAC CAGATAACTC AGAGTTATTC TGGGTGACAA AGAGCAACAA GGCATCAAGC
    81481 TCATCTCATC TGAAATACAG AACTCTTGGC TGGAGACTTG TTATATCGGG AAGTGGATAT
    81541 TCGCAGAAAT GTGACCTGAT ACTCAACAAC ACAATCAAAA GGCCAGCAGG GGCATTAGGA
    81601 GAGTGCGAGA GTGATGGTTA CTATTATATT CTGTATACCA TAGACTTAAA GACGGTCTAT
    81661 AACAGAATGT GTGCCCAGAA CAGCAGTATA GCAGCAGCGA TATACGGCGG TTCATCATAT
    81721 CATATTGTGG CACATCCGAT AATGACAAAA GTACCGGCAA ACAGCAGCCC AAGCGGATCG
    81781 CTTACAGGAG AAAACTCAAA CGGAACTGTT AATGCAAGTG GTTTTGTATG TTTCATGGAT
    81841 GAAAATGGCG GCTACAATGC ACTGAAGAAT TGTGCTTCAT GGAGTTCAGC TTCGTATGAT
    81901 GCGTTTAGTG ATTTCCATTC TGGAAGAAAT TGTGATATAA GCGCAATGAA ATACAATGTC
    81961 CGATATAGGA TTGTGGATGG AAATGGCAAT GCTGTTGAGA ACACTTCTTT GTCTAGCGGT
    82021 TTGAAAACAA ATTCAGGCGG AGGTGTCGTT AATTCGAGGG GATCTGCGTA TTCGCAGAAT
    82081 GTAACATCGT TCGCCCCAAT AAGCGCATTA AATGTTGCGA TTACAAAGCC TGGCTATACT
    82141 CTTGAAACAG TATGGAAAAA ATCCGGAACA AACTATGCAG TTGGTTTTGG CGGACAGATT
    82201 ACATCCTATG CGATAGGCGG CAACACAACC CTTGTAGCAA AGGTAACACC AAACACATAT
    82261 TATGTTGACT ACTATAAGGA TGGAAATGTT ATCATGCGCC AGACATGTAC TTATGACAAG
    82321 AACTTCAGTA CATATGACGG CACATCTGTT TCGTGGGACA ATTATGTATT CAAGAACTGG
    82381 AATACACAGG AAAATGGAAA GGGAACAACA TATAACTCAA AGCAGACAGT TAAAAATCTG
    82441 ACGACCGTTC CAGGCGGAGT GGTTAAGCTT TATGCACAGA AAGAGCCGAA GGAATATGAA
    82501 GTAACACTGA ATCCTGTTGG AGGAAGTGGC GGCACAGATA AGGTATATGA GAAATATGGT
    82561 ATCAGATACA CAGCTCAGAG TGAAAAAGTT GTAAATAATC CGGCATCAAT AAGTGCTGTA
    82621 ACTTCACCAA AGAAATTTGG TTATGATTTT ACCGGATATT TTACATCGGC TAATGGTGAA
    82681 GGAAACAAGT TTGCAGATGG CGTAAACCCG TTAATGCAGA CACCTAATGC AAACCACACG
    82741 GTTGCTATCA CAAAAGATAC AGTAATGTTT AATGCAAAAA ACACACATAC TGTATATGCG
    82801 AATTATACAC CGCGTACACC GGTCATCAGT TTTAACAAGC AGGGCGGTTT AGGTGGCTCA
    82861 GATTCAACAA CAGCTACATT CGGCAACGAC CTGCCACTTG TTGACAACAA CAAAAATTCT
    82921 TTGTCAGCAC CGTCAAAAGA AGGCTGGTCA TTTAAGGGCT ACTATACAGA GCCTGATGGC
    82981 AGAGGAACAA TGTTTTACAA CGAGTCTATG GGTGCAACAA AGACCTGTGA CTTTGAAGAC
    83041 AACCTAACTG TATATGCCTA CTGGGTGGAC AATATTCCGC CAACAGTAAC TGTCGTGCCA
    83101 ACTACAAACG GATGGACAAA TCAGGCTATA AACATCACCA TACGAATGCG TGACACAGGA
    83161 AGCGGACTTA AAAAATCTGG CTGTGTTATC AAGATGGACG GCAAAGAAAT TGGCTGGAAC
    83221 CGATGGTTTA GTGACGGATG CACAGACGAA GTTGTTACAA CCATCACATG TACGACAGAG
    83281 GGCATTCACA AGTATGAAGC TATTGCCACT GATATGTGGG GCAATGTAAG TTCTGCAATG
    83341 ACCGTTGTAT ATTATGATAT TACGGCACCA AAGGGAAGTG TTCATGCTTA CGGCCCGGGA
    83401 GTTTCAGAAA GAATACCGAT GACATATCTT AATAATAGCT CAGTATGGTA CATCCGAGAT
    83461 GGAAAAGTTA CAGACTACAA TGTAAAATAT GACTAGGACG GAAACACAAA AATCAGATAT
    83521 CTGACGAGAT TAAGCATGGC GCAAGCCGTG CTTTTTTCGT TTATGGAAGA AAAATAAGTG
    83581 CCACAGGTGC TGACAGGGGA TTCAAAAGGT AACAGTTCAT TCCGTGTTAA ATGCGATGAC
    83641 TTTAAGGCTA GCAGCATAAA AGTAACAGTT CCAGACAGCT TTCCATATAA GCAGGCCGGT
    83701 AAAGCTGATG TAACAGCTGC AATAACAGTG AAAAGCGGTA ACAATATTAT TACACCAACA
    83761 AATAAAGTTT GTGTATATAA TATAACCACC ACTAACGGAT TATCAGCCGG GTGCTGGCAG
    83821 GGAAGCTTTA ATATTGGACT GACACTGACA AAAGAATAAA GAAACACAGA TTAAGGGTAT
    83881 AGTTAATAGC TATGCCCTTA TTTTGTCCAC GAAATGAAAA TCAATATAAA AAACGCGTGA
    83941 AAAACTTTCG TAATTCACAC GCCTTTTTTA AATTTATAAT TTTATGCTTT TTTCTCTAAC
    84001 TTCTTCCATG GTGCTTCCGT GTATAAATTG ATTTTTTTCG TTATCTGACA AAGCGGCAAC
    84061 TGAACAGCCT TTTTGACGAG CTAGTTTTGT TAACCCGCGA TAATCAATGT CGAAATTAGG
    84121 TATTTCGCTA ATTTTGTATA CATGTGGTTT AGATAATGTC GTCTGTCCAA TCATAGTCAT
    84181 ACACCTCCTG TATTTAATAT ACATTTTAAA GGGTATTTGT GAAAAAAGCA ATCTGTTCCA
    84241 TAAATACACA TTAGCATAAA ACAGCTTCAT TTGGTTCGAT TTTTGCCAAA ATCATACTCA
    84301 TTTAATACAA ATCACGTCAA AAACGTATTC ATTTTTCACG ATTTATGCCA AAAATGGTAT
    84361 CATTTTTATG CCTTGAAAGC AATGTACAGT CAGTTTATAA TCCAAGTAAG GTATTTAGCA
    84421 GTTGTAATAT ATTTTAGAAT GGGGATGAAA ATTTCAGGAA GAAGGTGGAA CATGATTTAT
    84481 CTAACAGGCG ATACACACAA TGATTTTTCA AAGTTGTCAA ACAAATCCTT GAAAAAACAC
    84541 AATTTAAAGC TTACAGAGGA TGATTATATA ATTGTTGCCG GTGACTCTGG ACTTTGCTGG
    84601 GCGCACGATA AAACCTTTGA CTGGAACTGT AAATGGTTTG CCGAGAGGTC TTTCACAACG
    84661 CTCTGGGTTC AGGGGAATCA CGAAAACTAT GACATGATTG CAGAATATCC ACTGGAAGAA
    84721 TGGCATGGTG GTCTGGTACG CCATATCGTA AGAGATAAAG TCATTCTGCT TGAGCGTGGA
    84781 CAGATATTTA AAATTGATGG ACATACATTC TTTACTTTTG GTGGTGCAGC TTCACATGAT
    84841 ATTCCAGGCA GTGCTCTTGA CCGAAATGAT CCGAAATTCG AAATAAAGCT TAAGGAACGC
    84901 CGCAGAGACT GGATTCCGTA TCGCATAATC GGCGAATCAT GGTGGCCGCA GGAAATTCCG
    84961 ACGGAACAGG AGATGCAGAC AGGGATTGAT AATCTTGCAA AAGCAGACTT TACTGTTGAT
    85021 TATGTAATAA CCCACTGCTG TGCCACTGAC TTGCAGACGG CCATCGTGCA TTATCTCAAC
    85081 AAACCAAGCA AGGCAGATGT GCTGACAGAT TATTTTCAGG CTTTGGAAGG GAAGCTGCAT
    85141 TATAAACACT GGTATTTCGG ACATTATCAC TACTATTTGC AGACAGATGA AAAGCACACG
    85201 GTATTGTATA ATGATATAAT TAAACTTGAA TAAGGAGAAA CTGATATGAA CTATTATATA
    85261 AGTGACCTGC ATCTGTTTCA CGAAGCATCA ATTCGCTTTG ATAACAGGCC ATTTGGCTCT
    85321 TTGGATGAGA TGCATGAGGC AGTTGTCAGC CGATGGAACA ATAAAATAAA CAATGGAGAT
    85381 ACAGTATACA TCCTCGGTGA CATGAGTATG CGCGGAAGGA AAGAAGACCT CATATCGCTT
    85441 GTTGCTACAT TAAAAGGTAA AAAAATTCTT GTTAAAGGCA ACCATGATGA TGTGTCAGAT
    85501 TACAGATATA AGCAGCTCTT TTATGATGTA TGCGATTACA GAGAGATACA TGACTCATAC
    85561 GGTGGTAAGA ATTATGACCT TGTACTGTGT CATTATCCTA TATTTTCATG GAAAGGCATG
    85621 AACAGAGGCA CAATCCTGTT ATACGGTCAT ACTCACAACA GTGCAGAGGA CGTATATTTT
    85681 CAAAAGTGTC TGGCAGGAAT GGAAGAAAAT GACTGTCGCC ATGTAGGTGA TAAGTCAATT
    85741 CAGGCATACA ATGTGGGCTG TATGAAGCCA TGGATTGACT ATGAACCAAG AAGTTTGAAA
    85801 GAGATTGCAG GAGATTGCAG AATTTAACAG CTTGTAATTG AGAAGAACAT CACAATCTGT
    85861 TATAATACCT TCATAATCGA ATAGGGAAAG AGTCGGGTGT GATTTTTCGG TTGCCCCTAG
    85921 TACAGAAGGA CATGCGGTTT ATGTCTGGAT GGAAAGGAGG AGTGGTAATT ATGAACACAA
    85981 TGGAAGTATT AACTCTGTTG CTTGTAATCT TTGCTGCACT GGCATACATA GACGGACATA
    86041 ATAATAAAAG AAAATAGCAC CCCTCTGGCC AAAGAATGGT GCTATTTTAC AATAATACTT
    86101 AACTGAGGCA ATCGGAAGTT TTATATCCGA TCAACTCTTT CTTTATCTCG ATTATAATAT
    86161 AAGACGGCTG ATTTTTCAAC CGTCTTTTTT TTATAATACA AAATCGACTT CTGTCTATGA
    86221 TGATACTTGA CCGGCTGCAC ACACAAAACT TATAATTATT TGCATAAAAA GAAGAATTTG
    86281 GAGAAAACAG ATGAAGAAAA GTTTTAACGA GGAGCAGATA AGAGAATTCA TTTTTCACTT
    86341 TTTTTCTGAA AAAATTTTTT AAGTTACTTA GAGGTAGAAA AGAAAACCAG CAGTAGTAAA
    86401 TAGACAAAAT TATCTATTCG CATAATTTCA ATTATGCGAA TAATGAGATA CTTTAAATAC
    86461 TACATATGGG GTTCTTGGCT TAATTTAGTC CTATATATAA TATATTGTAA ATCATTACAC
    86521 GCTACATGTT GTATTGTAAA AAATGGGATT TCTTGTTATA ATTATTTTAT AAAAACAGAT
    86581 TACATTTACG GAGGAAATTA TATGGCCCGC GAATATAAAG ACCAGAAAAA TGCTGAAACT
    86641 GAAGCAAAGA TATACAATTT AAAATTGATG CTGCCTGATT TCTGTGCAGG TTATATCAGG
    86701 TCAATAGCTG GTTATACAAA GCCTTTGACA CAGTTAGCTT ACTTACAGCG TATACAGTTT
    86761 TTCTTAACGT GGTTGCTCGA TTACAATGTT TATTTTAACA AGAAATATGA TTCAATTGAG
    86821 CAGTTTACAA TTCAGGATTT AGACAAGCTT AAAAAGGCTG ATTTTGAGGA ATTTCTAAAT
    86881 CACATACAGA AATATGGCGC AGTTTTAAAG GAAGAACTTG ATGCCAGAAT GCAGACCGGT
    86941 AAATATATTG TGCCATCAAA GTCATCTACT AGAAACAATT ACTTAAGCGC TCTCCGTTCT
    87001 CTATACAATT ATTTTCTTGA GAATGACATT GTAGACAAGG CTCCTGTGCT TAAAATTAGA
    87061 CAGAAAAAGG TTGACAAAAC CATCCCTATT GCGCTTACAG ACAGACAGGC TGAGTCAATA
    87121 TATGACACAA TTCTTGGCGG TTCAGAACAA ATCAGTGCAA GGCAGGAAGC TTCAAGGATA
    87181 ATTACGTCAG CAAGAGATCT TGCCATCTAC ACTCTCGCAC TGCATACCGG AATACGTGTA
    87241 TCAGAGCTTG TTTCTCTTGA TGTACATGAT ATTAATACTG ATGAACATTG TTTCAAAATT
    87301 ATCAGAAAAC GTGGAAATGA AGATATTGTT TACTTTGACA ATACAACTGA GAATGTACTG
    87361 TTGGATTGGC TCGATGTACG TAAAAATATG AAGGAAACAC TTGGTATTGC AGATGATGAA
    87421 GATGCTCTGT TTGTATCAAC GAAAGGCGTA AAGAAAGGCA CAAGATTATC TGTACGAAGT
    87481 GTTGAAATAA TGGTGAAAAA GTATGCGCAA ATTGCAGTTC CTGAAGTAAC AAACTTCCAT
    87541 GCGCATTCTC TCAGAAGCTC ATGTGCCACC AGCATATATG ATAAAAGCCT TGATTTGGTA
    87601 TACACTCAGA GCCTACTGGG GCATGCAAAT ATCAGTACTA CCATGAGATA TGTGAAAAAT
    87661 GATGAGAAGA AGAAGAAAGA AAATAGAAAT CTTCTGGACA AAAATAAAAA TGAGTAAAAA
    87721 CACAGCGGCA TCATAGTCAG GATGCCGCTT TTCCATTGCC TATTGTACAT GTTGTATATA
    87781 TTATATATTT TATGTATATT ATACAAGTTG TATAAGTTGT CCATTTTGAT TGTGCGCAAT
    87841 GTCTCTTCAC TGCTCTTTTG CTTTTCTTCT ACTCTATTTC ATCCAGATTA TCATCCAGAT
    87901 TATATAATTT CTTAAGATAC TCATGCAGCT TATTTTTTTT CTCATCCGAA AGTCTGTAAA
    87961 TCATATTCAT CTCATCCGGT CTGCACAGAA ACAAAAAATT ATAATAGACA TCTTTTTGAA
    88021 GCATATATTC ACTTTTCCCA TATGTAGCTT TAACAATCGT CTTTAAAAAC AGCTCTCCAC
    88081 TCTTTGTTTT TGCTGCAGGA TAAAACTTTA TTTTTTCGTG TATCATTCTG TCAAATACAC
    88141 CAGCATAATG AAGATTTAGA TCATGGCACT TCAAATAAGC CTCCATCCTT GCCAGTCGGT
    88201 CTTCTTTTGC AAAGCACCAT ATATCTACGT CTTCAAATGG ATACAACATC ACTTTCATTA
    88261 TATTTCTTCC TCCTCATGTT TCAACCATTG ACTCACTGCT ATTTCTACTT CTCCTCTTTC
    88321 AGCTATCTTT CACGACTAAA TCAGCATTTT AAATACTATA TTTTTGTAAA AGTATTATTG
    88381 CAGAAAATCA GCTTCCATAT AAGACGCGAT TCGCGTTTTT ATATAGAAAG GCAATTTCAT
    88441 ACATAATTTC TATCATACTC TATATAAAGA AAAAAGACGG CAATCAGCAT AAGATACTAC
    88501 ATTTAGGAGG CATTCTATCA TATCAGTCAG AACACCACGT CTATAACACC TGCATAGGCG
    88561 TGGATGAATG GCCGTGCATT CTTATATGGA AACCTATAAA CGGAAATATA AAAAATCATA
    88621 CTTATGTCAG AAAGGAGTGC AGCCATATGT CTTACAGGGT AATCCAGTGT CAGATAGCAC
    88681 AGGATAACTT AATATATGAC TATTGTGACA GCAATGCTCA GAAAGCAAAG CTGTTGTATA
    88741 ACGCTGCACT CTTTCGTATC AGACAGATTT TCACGGGCTG GGGTAAAGAC TCTCGTACTG
    88801 ACAATGAGAA GGAAATCTTT GCTGAGGTGG ATCTTTTACA GCAGACTTAT CCTTCCATCA
    88861 AGGTAAAAAG AGTCATTTCA TACTGTCACC TTGAGAAACT GATGCGCGTT ACGAATAACC
    88921 CTGACTTTTT TGCGGGACTT CCAATGCAGA CTGCACAGTC TGTTATCAAA CATGCAGTAA
    88981 CTGATTTCTC AAACTGGCTG AAATCTTTAA AGGCTTACAA ACAGGATCCG TCAAAGTTTT
    89041 TAGGGAAACC TCAGATGCCG CACTACCAGA AGCGTAACAT TATCACATTC GGTATTACTA
    89101 ATCAGGATGC TGTACTATAT CACGCAGGCC ATGGTGCTAA TTTAAAGCTT CCGGGTATAA
    89161 AGGAGCGCTT TTATCTTTCA AATGTAGAGG CTGATTCCGT CCTCAAAGAG GTTAAAATAA
    89221 AGCCTTATTA TGGAAGATAT ATCCTGTGTC TCACTCTCGA AAGTGAAAAT TCTGTCACGG
    89281 ATAATGCAGA CAGGCCCAAC ATATGTGCCA TAGACTTTGG CGTGAGCAAC TTCGCAGCTG
    89341 TCGTATGCAA TGATGGTTCA TCAATGCTGT ACAAGGGCGG AGCTGTTCTG TCAGAGTGCC
    89401 AGTGGTTTCA TAAAAAGAGA GCCAAAGCTG TCAGCATTAT TACAAAAGGC CATGAACACA
    89461 TGCATGCCAG CTCTAAGTAC CTGAGTGCCT TAAGCAGGCA CCATGCTGAT TTCATTAAGG
    89521 ACCAGTGCCA TAAAATCAGC CGCAGCATTA TAAACTACTG CATTGAACAT CATGCCGGTA
    89581 CGCTTGTTCT TGGCGAAAAC AAACTCTGGA AACAGGACTG CGACATGGGG TCACAGAATA
    89641 ACCAGAACTT TGTCTCAATG CCCATAGGCC TGCTCAAGCA GATGATTATT TACAAGGCAT
    89701 CTGATGCCGG AATAAAGATA ATCACGCAGG AAGAGTCATA TACTTCACAG GCCGACATAA
    89761 CAGTAATGGA TTACATTCCT GTTTACGGCG TTGACGACGA AAATGCAGTA TTTTCCGGCA
    89821 GGCGCATAAC CCGCAGTCTT TACCGCTGCT CTAACGGCAT GATCATCAAT GCCGACTGCA
    89881 ACGGCGCTGC AAATATCATG CGCAAGGCCA TACCTGATGC ATGGAATGGC ATAACTGATT
    89941 TTTCATTCCT CGCATCGCCT AAAGTGTCAG GATTCCACGA ACTGAATCCC CTAAGCATTC
    90001 CTGTAAAAGG GATAGCGGCC GCGTGAACGG CCCCGGCAGG TGGCGGACAG CTTAATTTTT
    90061 AAGTTCGAAA GACGACAAAG AAGTCTTATA TTTTAAGACA ACTTTTAAAG TGTCCTGTTG
    90121 CTACCCAGAT ACCACTTCCA TAGGAGCTAT GCACCGCATG GGAGTTGGTA ATTCATTCAA
    90181 CGATACATGG GTATTTGATG ACAAATATTT CATCATCTGC GGACCGAGCT GTTACGAAGT
    90241 TCACAAGATG GATAAGGACG GCACCAATGT ATATGAAAGC GAGGCATTCA TTGACTGTCT
    90301 CAGATATGTA TGGAACGAAA TTCAAGTAAA TGAACAATCA TGAAAATAAT CATATTTGTA
[truncated: 278,834 more chars]
