# Supplementary material for: Clades of huge phages from across Earth’s ecosystems
Source: Nature. 2020 Feb 12;578(7795):425–31. doi: 10.1038/s41586-020-2007-4 (PMC7162821; doi:10.1038/s41586-020-2007-4)
Supplement: Supplementary file 6 — Genbank files for all genome. [file 41586_2020_2007_MOESM6_ESM.zip › genbank_genomes_SD-4/SP_PHAGE_CIR_41_28.gbk]

LOCUS       Salt_Pond_R2_restored_H2O_MG_scaffold_5_prodigal-single     201039 bp    DNA     linear   BCT NOV-13-2019
DEFINITION  Salt_Pond_R2_restored_H2O_MG_scaffold_5_prodigal-single, contig.
ACCESSION   Salt_Pond_R2_restored_H2O_MG_scaffold_5_prodigal-single
VERSION     Salt_Pond_R2_restored_H2O_MG_scaffold_5_prodigal-single.1  GI:
KEYWORDS    .
SOURCE      SP_PHAGE_CIR_41_28
  ORGANISM  SP_PHAGE_CIR_41_28
            .
COMMENT     Data sourced from ggkbase. For additional details see
            http://ggkbase.berkeley.edu/organisms/404981
FEATURES             Location/Qualifiers
     source          1..201039
                     /organism="SP_PHAGE_CIR_41_28"
                     /mol_type="genomic DNA"
     gene            <1..231
                     /locus_tag="Salt_Pond_R2_restored_H2O_MG_scaffold_5_prodig
                     al-single_1"
     CDS             <1..231
                     /product="2-dehydro-3-deoxyphosphooctonate aldolase {ECO
                     :0000256|HAMAP-Rule:MF_00056,
                     ECO:0000256|SAAS:SAAS00078566}; EC=2.5.1.55
                     {ECO:0000256|HAMAP-Rule:MF_00056,
                     ECO:0000256|SAAS:SAAS00078538};;
                     3-deoxy-D-manno-octulosonic acid 8-phosphate synthase
                     {ECO:0000256|HAMAP-Rule:MF_00056}; KDO-8-phosphate
                     synthase {ECO:0000256|HAMAP-Rule:MF_00056};
                     Phospho-2-dehydro-3-deoxyoctonate aldolase
                     {ECO:0000256|HAMAP-Rule:MF_00056};  TaxID=883078
                     species="Bacteria; Proteobacteria; Alphaproteobacteria;
                     Rhizobiales; Bradyrhizobiaceae; Afipia.;" source="Afipia
                     broomeae ATCC 49717.;""
                     /codon_start=1
                     /transl_table=11
                     /translation="DATHSVQQPGGLGTSSGGNRDYVPGLTRAASALGVTNFFLEVHR
                     NPDKSPSDGPNMLKLKDFEKTVDNIVKYRYEG*"
                     /db_xref="K8PIE8_9BRAD"
                     /db_xref="ccs:CCNA_01496"
                     /db_xref="UniRef100_K8PIE8"
                     /db_xref="2.5.1.55"
     gene            235..345
                     /locus_tag="Salt_Pond_R2_restored_H2O_MG_scaffold_5_prodig
                     al-single_2"
     CDS             235..345
                     /product="hypothetical protein"
                     /codon_start=1
                     /transl_table=11
                     /translation="MLEIILLNITFWGVWYMISSIPYFFVAFAINNYELV*"
     gene            761..1552
                     /locus_tag="Salt_Pond_R2_restored_H2O_MG_scaffold_5_prodig
                     al-single_3"
     CDS             761..1552
                     /product="hypothetical protein"
                     /codon_start=1
                     /transl_table=11
                     /translation="MNKFLATTAIVFAGTAAFAEDITMDPYVGISGEVETVIAETAGD
                     KYGATTSLDLDFAASGAGTARMDFEVDTTSKEIKLDEWAIGTMVGAANVSFGDQGNIF
                     VEGETGATLADPSMGTSISVEAMNAKVALGFGDITADVTDIENIQGSYDTAMGIIGVT
                     ASGDYNLNTEDWTIGNRIDADLNMAGLGVTTTYGSATETFAFEADATAYGVTAYIAGD
                     QDELAQNVGASYDYDLTKSLQLNAAADYNIDTEEFKPEFGVSFNF*"
     gene            1658..2266
                     /locus_tag="Salt_Pond_R2_restored_H2O_MG_scaffold_5_prodig
                     al-single_4"
     CDS             1658..2266
                     /product="hypothetical protein n=1 Tax=Verrucomicrobia
                     bacterium SCGC AAA164-M04 RepID=UPI00036FD194"
                     /codon_start=1
                     /transl_table=11
                     /translation="MIMKLLTKTAFTVLLPILAMGSAAYAQEETETVTDPAACPAGYI
                     CTISNTESNMNSSADSRTVVESPPPSAIAPSINSSNSDLCTVGVSGAVQTQILGISAG
                     KTVRDMNCEKLKNAKTLYDMGMKVAAVSTMCQDERIFNAMMQAGTPCPYDGMIGAQAR
                     AMWKANENEIPGNQKRSIIKDDAKSTLFGGGAVLGLLLLLLL*"
                     /db_xref="UniRef100_UPI00036FD194"
                     /db_xref="A0A0F7L741_9VIRU"
                     /db_xref="mms:mma_1597"
                     /db_xref="UPI00036FD194"
     gene            2238..3080
                     /locus_tag="Salt_Pond_R2_restored_H2O_MG_scaffold_5_prodig
                     al-single_5"
     CDS             2238..3080
                     /product="hypothetical protein"
                     /codon_start=1
                     /transl_table=11
                     /translation="LASYSYSYSDTLTEPGVTNNAIQNGNLTWDMLNILPLPGGILVN
                     GVIYRYSVEKNPDSSFKVTIQNENADGSGYVFREVDDWSGLPGNTINKSLPLDNVPIE
                     YFGTGSLSTEGEGEVNDPFVGYSYKLDPCFIPLADPSCPGYLDALYAWLKENGLLPDG
                     MDPNDPFYDEYVQAALNRETELEDEDEKNKEEDKEEDEEIEKLNDGASIEALGDPSVQ
                     ESIMQSLSTIPNFENYYDVKIQGGVYEETITLQDADLPDNSRALSNLAQDSVHRSMVR
                     SQYD*"
     gene            3113..3616
                     /locus_tag="Salt_Pond_R2_restored_H2O_MG_scaffold_5_prodig
                     al-single_6"
     CDS             3113..3616
                     /product="hypothetical protein"
                     /codon_start=1
                     /transl_table=11
                     /translation="MFKRITILAATAIMTASFASAESVPITGTVQAKCSIFTDVQGVY
                     GNPVPYELSTDRVDGGVMPIIRYDVAAPDYYKAVISYPNSFSSSPELTDSVTWTGDIT
                     VSEVSDPLMSDYETNKIQYENTIEFDLTVAGTSWFQVESTALYGYNKAFPAGDYTSIA
                     VAECIAK*"
     gene            3657..4001
                     /locus_tag="Salt_Pond_R2_restored_H2O_MG_scaffold_5_prodig
                     al-single_7"
     CDS             3657..4001
                     /product="hypothetical protein"
                     /codon_start=1
                     /transl_table=11
                     /translation="MLVSNAFAHEMIPTYPELRPSYLDGLYSTEVLVFNRREDVRYYE
                     IGVFDKDWNSLPFATNQKIIKIDYLRKKNVELYFRKQEKNKIQYICTTSKILKGEVQY
                     TAITSRICSKIK*"
     gene            4011..4421
                     /locus_tag="Salt_Pond_R2_restored_H2O_MG_scaffold_5_prodig
                     al-single_8"
     CDS             4011..4421
                     /product="hypothetical protein"
                     /codon_start=1
                     /transl_table=11
                     /translation="LKLLYAIPFVLLSSVVHADTSSLNLSLPNLPMNYQSDKFRAGDL
                     DCSNAIGSATQMEFGVTGLINNGYEVRDDFMSDDKSVGDVGVYARIVIPLGKVAKARI
                     DCNRLYELELRKKQLEVMKLEQELNQLRELQFEN*"
     gene            4436..4777
                     /locus_tag="Salt_Pond_R2_restored_H2O_MG_scaffold_5_prodig
                     al-single_9"
     CDS             4436..4777
                     /product="hypothetical protein"
                     /codon_start=1
                     /transl_table=11
                     /translation="MICKYLAGIALSAHLGVSEDLNEIHPQARVECGSYISGIYYNSY
                     EKPSVYAGFETQILEDRDLSVEYGIVDGYSMNYDKDIMPFVRFKYKYFFATPLIEDNG
                     AVIGIEYFIGD*"
     gene            4779..5333
                     /locus_tag="Salt_Pond_R2_restored_H2O_MG_scaffold_5_prodig
                     al-single_10"
     CDS             4779..5333
                     /product="hypothetical protein"
                     /codon_start=1
                     /transl_table=11
                     /translation="MAEVEFGGMKFAGGKAAVLITALSTLGGAAWGGFQIYTDYMNMK
                     EIIENIDTDAISARNDVIETKLNDAIDYTRDIKDGLREDLLKLEATIDRFEDKLDETE
                     RRTKTTQDSIENSLETVRDEMNKLQKDITASIRQVESLNRETEKDVRDTMRNTESRID
                     EDMRRLDNDINEKLQEALNNPLSQ*"
     gene            5344..6069
                     /locus_tag="Salt_Pond_R2_restored_H2O_MG_scaffold_5_prodig
                     al-single_11"
     CDS             5344..6069
                     /product="lipase (EC:3.1.1.3)"
                     /codon_start=1
                     /transl_table=11
                     /translation="MIELCPKMAEMAELAYLDEKLAKPKYKKLGYSGHEFLENDGAQC
                     HIVWNDDEIVLCFRGTEPSELSDILADLNAWPDRAQVGGRVHNGFQNELEKLWDNVIE
                     ILEQNKDKDLYITGHSLGGAMATVAASRLKDEVEALYTYGSPRVGTRKFVKSFSNVLH
                     YRHVNNNDVVTGVPFALMGYVHHCPPRYINFYGNIRKSTPWQRFKDKLRGRWKALKKG
                     QPFDGAYDHGMDYYCKYTKENNT*"
                     /db_xref="rba:RB5993"
                     /db_xref="UniRef100_M5UJH1"
                     /db_xref="A0A081C6S1_9BACT"
                     /db_xref="M5UJH1_9PLAN"
                     /db_xref="3.1.1.3"
     gene            6066..6263
                     /locus_tag="Salt_Pond_R2_restored_H2O_MG_scaffold_5_prodig
                     al-single_12"
     CDS             6066..6263
                     /product="Uncharacterized protein {ECO:0000313|EMBL
                     :AKH48568.1};  TaxID=186617 species="Viruses;
                     environmental samples.;" source="uncultured marine
                     virus.;""
                     /codon_start=1
                     /transl_table=11
                     /translation="MKYIKDIIVLVMAVGLMALLGLIVVDEFMMAAEHNAELDQNIIE
                     LLQMSITGIIGLVAGYVGASK*"
                     /db_xref="A0A0F7LAI5_9VIRU"
     gene            6260..6538
                     /locus_tag="Salt_Pond_R2_restored_H2O_MG_scaffold_5_prodig
                     al-single_13"
     CDS             6260..6538
                     /product="hypothetical protein"
                     /codon_start=1
                     /transl_table=11
                     /translation="MIDVLTRMMGDTLWIYTAIAGSLIGAAFLAYFKDTRAGLWCYAK
                     LDQTLDFLVERWGWTWFEQPTDAWRKKYPYVTRKIDELEKRISDLEKK*"
     gene            6539..6772
                     /locus_tag="Salt_Pond_R2_restored_H2O_MG_scaffold_5_prodig
                     al-single_14"
     CDS             6539..6772
                     /product="hypothetical protein"
                     /codon_start=1
                     /transl_table=11
                     /translation="MDDLKATVESLRSRISDLRERLSLPGDMSEPPAAPVIEEPKFQE
                     VVEVVHDDKEAERKRKSAELNAMKAKLLGGKKK*"
     gene            6769..6921
                     /locus_tag="Salt_Pond_R2_restored_H2O_MG_scaffold_5_prodig
                     al-single_15"
     CDS             6769..6921
                     /product="hypothetical protein"
                     /codon_start=1
                     /transl_table=11
                     /translation="MNWLKNRLKERTTLDGVALIATGVAMILVPVDLIAYAAIFYGAW
                     TIWKSE*"
     gene            6979..7563
                     /locus_tag="Salt_Pond_R2_restored_H2O_MG_scaffold_5_prodig
                     al-single_16"
     CDS             6979..7563
                     /product="Uncharacterized protein n=1 Tax=uncultured
                     Thiohalocapsa sp. PB-PSB1 RepID=V4IYL9_9GAMM"
                     /codon_start=1
                     /transl_table=11
                     /translation="MDNLKNLTKTEHRNAERTAFMSRLIKKNITPEQYYVYIKNQAYV
                     YSVLEHYADILGIFDGDMINLKRSVPLFEDCLDMEIKRQFANAPILSASKKYVDYIKE
                     IQKDKDRLFAHIYVRHMGDLSGGQIIKKLIPGPTNLYEFEGDTEDLKNKIREKLHDGL
                     VDEAKVCFTMVQNFLEELEQYFNGTDTEAVEATQ*"
                     /db_xref="UniRef100_V4IYL9"
                     /db_xref="V4IYL9_9GAMM"
     gene            7526..8215
                     /locus_tag="Salt_Pond_R2_restored_H2O_MG_scaffold_5_prodig
                     al-single_17"
     CDS             7526..8215
                     /product="hypothetical protein"
                     /codon_start=1
                     /transl_table=11
                     /translation="MEQTPKLWKRLNEYADYIEKRFDETFERFEEPRMNDLKFENWND
                     TFWRSDVIRKCHLKTIAPNDNKGLWLMHINVFPKEGIELPILGFDIVAGPKKITGSFM
                     DFSPLYGFPHPYSEYMEIAVDGLEWNKPRELPDWAKEIFSGDMIAVGNINTENELDQF
                     IHTTSHLLDHYLYNLKENAFESGRDTKILLNRYCQNQKMNPHLHRSILAMGISEQDKD
                     KYVNEILFEEI*"
     gene            8212..8394
                     /locus_tag="Salt_Pond_R2_restored_H2O_MG_scaffold_5_prodig
                     al-single_18"
     CDS             8212..8394
                     /product="hypothetical protein"
                     /codon_start=1
                     /transl_table=11
                     /translation="MNLTKKQLTFMHCCNNINIIKSETVLNLSGHDYRVVIYHCDSCG
                     SKKETSHIKHIKETKC*"
     gene            8388..8588
                     /locus_tag="Salt_Pond_R2_restored_H2O_MG_scaffold_5_prodig
                     al-single_19"
     CDS             8388..8588
                     /product="hypothetical protein"
                     /codon_start=1
                     /transl_table=11
                     /translation="MLVNQFLKEKAGKTLRAEIHSDVDGYNVKYFINETMQTQKTFAG
                     QSIQKVESQAQNWIDSIGVLNG*"
     gene            8588..8821
                     /locus_tag="Salt_Pond_R2_restored_H2O_MG_scaffold_5_prodig
                     al-single_20"
     CDS             8588..8821
                     /product="hypothetical protein"
                     /codon_start=1
                     /transl_table=11
                     /translation="MIETRTPEKIHMAIADKLKNGATYIDALVDYAKENNLEIETVAN
                     IVKKSSIIKEKIRSEAVEMRLVKKENDDVTELC*"
     gene            8799..9395
                     /locus_tag="Salt_Pond_R2_restored_H2O_MG_scaffold_5_prodig
                     al-single_21"
     CDS             8799..9395
                     /product="Loader of gp41 DNA helicase n=1 Tax
                     =Sinorhizobium phage phiM12 RepID=S5MB15_9CAUD"
                     /codon_start=1
                     /transl_table=11
                     /translation="MTSLNYANEASFRVYVNYLALKKHFDTDGYDYHKYNGKIRASFD
                     KFQTRNDAFFFYKLSKKENPLKILIANLVRNPKAWIREIVEERGEEVYNEWEKKMDSL
                     SYSYKSDLKKLKDNYHDNLSVTDGQHPYLMTMYFQKEISLETFTILSKISNVYDYWDE
                     KVVDKFVARDIIRLSKKYYPFLEIDQKKFSTITKEYFF*"
                     /db_xref="UniRef100_S5MB15"
                     /db_xref="A0A0F6YR03_9CAUD"
                     /db_xref="S5MB15_9CAUD"
     gene            9479..10417
                     /locus_tag="Salt_Pond_R2_restored_H2O_MG_scaffold_5_prodig
                     al-single_22"
     CDS             9479..10417
                     /product="Single-stranded DNA-binding protein n=1 Tax
                     =Sinorhizobium phage phiM12 RepID=S5MPR3_9CAUD"
                     /codon_start=1
                     /transl_table=11
                     /translation="MTMSFDALKKNRSSSLDKLNTQLSQIATKSYSDPNEGKFWKPTR
                     DKAGNGFAIIRFLPPSQGEEMPFVRLWDHGFQGPTGLWYIENSLTTIGKDDPVSEFNS
                     KLWNSGVDADKEQARKQKRRLKYVSNIYVVKDSGNPENDGKVFMYQFGKKIFDKLNDL
                     MNPSFEDENPVNPFDFWEGANFRLKIRQFEGYPNYDKSEFDGPSPLFEDDDKLEGVWK
                     QQHALQELVDEKNFKSYGDLKAKLYRVLNLTGDSPLSTSTAEDETDNELDMSKFGKSD
                     DAPTMKEETSSPQTSQSDDISDDDEDLAMFRDLVKG*"
                     /db_xref="UniRef100_S5MPR3"
                     /db_xref="A0A0F6YPC9_9CAUD"
                     /db_xref="S5MPR3_9CAUD"
     gene            10463..10789
                     /locus_tag="Salt_Pond_R2_restored_H2O_MG_scaffold_5_prodig
                     al-single_23"
     CDS             10463..10789
                     /product="hypothetical protein"
                     /codon_start=1
                     /transl_table=11
                     /translation="MANKTYEEVLDFDFGFTFIDEELQEKELAAEETIQQVSSEKQTL
                     EDQLTDAKVAADDLEYRLELLYKSIVPFLNNLCKNPDKSTIYWPDRVSKIESYRDKLL
                     SIVEGK*"
     gene            10791..11882
                     /locus_tag="Salt_Pond_R2_restored_H2O_MG_scaffold_5_prodig
                     al-single_24"
     CDS             10791..11882
                     /product="UvsX RecA-like recombination protein n=1 Tax
                     =Enterobacteria phage RB69 RepID=Q7Y594_BPR69"
                     /codon_start=1
                     /transl_table=11
                     /translation="MSLLDKLVKNSTIKMTAQLNESKVFGKKEMATTPVPMVNVALSG
                     DIDGGLSPGLLVLAGPSKHFKSAFALLTAAAYMKKYDDAVLLFYDSEFGTPQAYFETF
                     GIDMDRVVHTPITNVEELKFDIANQLNSIDKKDHVCIIIDSVGNLASKKEVEDAMNEK
                     SVADMSRAKALKSLFRIVTPHLNLKDIPLIAVNHTYQEIGLFPKAIVSGGTGIYYSAD
                     AIWIVGRQQDKVGTEIQGYHFVINIEKSRHVKEKSKIPISVSWEGGIVKWSGLMDVAE
                     KGGYLRKPKVGWYEAVDPSTGEIISEKLMRAKEVNDNGDFWKMMFEKTDFKEFIRRNF
                     TIGASGSIMREDDDVTDIEEIEEMDAVEE*"
                     /db_xref="UniRef100_Q7Y594"
                     /db_xref="A0A060ANF1_9CAUD"
                     /db_xref="Q7Y594_BPR69"
     gene            11982..13409
                     /locus_tag="Salt_Pond_R2_restored_H2O_MG_scaffold_5_prodig
                     al-single_25"
     CDS             11982..13409
                     /product="DNA primase-helicase n=1 Tax=Sinorhizobium phage
                     phiM12 RepID=S5MCP0_9CAUD"
                     /codon_start=1
                     /transl_table=11
                     /translation="MIEKTILSNLIYNEDYCRRVFPYIKEDYFDDNSLRKIFSTYSEY
                     MNEYKEPPSIEALKISIDKRKDLNENAYKEVTTLIDELKTDENTNETFLVDETEKFCQ
                     NKDLYNSIRKAILILDGQDKENDKGAIPGILSDSLGISFDTHIGHDFLEDYESRHEYY
                     HRKEERIPFDVDILNTITKGGLPRKSMSVLLATTGGGKSLVKCHMAASSLMHGKNVLY
                     VTMELAEEEVARRIDANIMDITLDEVKEVPLDVFEKRMDRYKSKTPGKLVIKEYPTGS
                     AHSGHFRHLLNEMRMKKNFTPDIVFIDYLNICASARVKGAAAANSYTLVKSIAEEIRG
                     LAMEFDIAIVTSSQFNRDGYGNSDVDLTNTSESMGITHTADCILGLITSEELESRGQI
                     MFKQLKNRWGDLGYYRRFVVGIERAKMKLFNLEERAQDNIQSESSGGKGSNDSGPTFD
                     KSSFGEQWDMSPKKKKGLFEVGDLQ*"
                     /db_xref="UniRef100_S5MCP0"
                     /db_xref="A0A0E3HKN2_9CAUD"
                     /db_xref="ddf:DEFDS_P216"
                     /db_xref="S5MCP0_9CAUD"
     gene            13406..13603
                     /locus_tag="Salt_Pond_R2_restored_H2O_MG_scaffold_5_prodig
                     al-single_26"
     CDS             13406..13603
                     /product="hypothetical protein"
                     /codon_start=1
                     /transl_table=11
                     /translation="MSYSVKKSKGQYDILEKESGTLIEMRCDEKNARDTCRKLNLGSG
                     FEGWTPTFFSKKPPLVKTTCS*"
     gene            13645..14943
                     /locus_tag="Salt_Pond_R2_restored_H2O_MG_scaffold_5_prodig
                     al-single_27"
     CDS             13645..14943
                     /product="Uncharacterized protein n=2 Tax=Synechococcus
                     phage S-RIM2 RepID=M4PLC4_9CAUD"
                     /codon_start=1
                     /transl_table=11
                     /translation="MISFKKYMKENNEMLFVSQQDRAKFDAAIKPYEYTVKNATQRKT
                     VLIVRAQTSERDNVKKDIEEKLSNANIDYEMSSSGGSVGSTIVSFGPHKIQITYKPIS
                     GGMAETTLNSTITELVPSLAFMSKQKFSNVNDLYDFVSQTSGNKYGVYVNSRDAEAGK
                     QFIEQMPTSSKYKEKMENALAIIDYLNDLNKDTPIQQVFWGYRAKPAGIPASHKGDLF
                     IKFKNGNMLGVSLKAGGEKTAEPQLNTFVNKFFDDFGYKREKDLLKLNVFRQIHSKLA
                     LSNDWESRPKKRASLNVISEFKRKNPREYEKLYDDMLEMVRDSLIRTVGKNKNKTLEY
                     IEKQVLKKDDNVPLVVVKAFGTKYKMVTDEDDLGAFLPRVKNVRAYASPSSKQNWFIE
                     LSASPREKITMNMSVRSNKPPPENKIAQGFNLAIKFNGIK*"
                     /db_xref="UniRef100_M4PLC4"
                     /db_xref="M4PLC4_9CAUD"
     gene            14944..16173
                     /locus_tag="Salt_Pond_R2_restored_H2O_MG_scaffold_5_prodig
                     al-single_28"
     CDS             14944..16173
                     /product="Uncharacterized protein n=1 Tax=Pelagibacter
                     phage HTVC008M RepID=M1IDJ0_9CAUD"
                     /codon_start=1
                     /transl_table=11
                     /translation="MIRFKKFLSEEKNLHMTHAEDSVIDGGVNGTRNVINYFRALRDM
                     LSGNASAPVNISVKWDGAPAIFAGIDPSDGKFFIAKKGIFNKNPKVYKTNDEIDADTS
                     GDLNDKFKLALAELPKLGIEGVVQGDFLYSRNDIKEDNIDGEPHITFHPNTIVYAVPK
                     KSNLAKEILRSKIGVVWHTRYRGDSFETMRASFGEEIATDLKKVSSVWSVDATFKDVS
                     GSATFTAIESEKVTKMLSEAGKLFRTIKKDTLNGLSDNPELNIRLNTYINSKVREGKK
                     VGNVKTFVKGLTDFIENYYQKEADKRKTEKGKRAQTDKRDATLQYFKKNKASDIEKVF
                     TLYNMMVDIKEVFIKKLNKVGGLKTLLKTKNGYEVTGQEGFVAIDRYGKNSVKLVDRL
                     QFSKANFSDEYIKGWQR*"
                     /db_xref="UniRef100_M1IDJ0"
                     /db_xref="M1IDJ0_9CAUD"
     gene            16173..17480
                     /locus_tag="Salt_Pond_R2_restored_H2O_MG_scaffold_5_prodig
                     al-single_29"
     CDS             16173..17480
                     /product="Putative phage structural protein n=1 Tax
                     =Puniceispirillum phage HMO-2011 RepID=S4S2S9_9CAUD"
                     /codon_start=1
                     /transl_table=11
                     /translation="MAQFNKDTGQFLNNNKTLYEVVMVAGQAGPSTYVNVGNLNTSSD
                     SFGRMRVSEPLTLFDSSHRYADNGLFAEDTTGTASSTFNANEGLIELDVGSSSGDEIL
                     RETYKVFSYQPGKSLLFMSSFLFATPKTNLRQRIGYFGDENGIFLEQDDSTVSIVLRS
                     NITGSVVDTKIAQSNWNVDSLDGTGPSGVTLDLTKVQLMWVDFEWLGVGSVRFGFAIN
                     GQFIPCHAFHHANLIESTYMTTASLPIRQEITNTGATSSASQAKQICSTVISEGGYEL
                     RGRQHAVGTPITSSYALDDAGTYYPVVSIRLKSARQDAIAILTAVSLLGVGNGVNFSW
                     RIVAGGAVTTASWTSAGSDSSVEYTLAGTAHDGGGRVLAQGYLNSSNQGSPTLDILKE
                     AVFKFQLERDSFTGVSEPLTFLVAAGTNDEDIFASMDWEEITR*"
                     /db_xref="UniRef100_S4S2S9"
                     /db_xref="S4S2S9_9CAUD"
                     /db_xref="pbd:PBOR_26750"
     gene            17606..17860
                     /locus_tag="Salt_Pond_R2_restored_H2O_MG_scaffold_5_prodig
                     al-single_30"
     CDS             17606..17860
                     /product="hypothetical protein"
                     /codon_start=1
                     /transl_table=11
                     /translation="MSHTLQNTKALFDFSFVSNIFSGLVSYYQHRKQVNKTISELSSL
                     SNRELNDMGISRGDIYAIANEKFHREYPSTKVNRNLKGWV*"
     gene            17863..18048
                     /locus_tag="Salt_Pond_R2_restored_H2O_MG_scaffold_5_prodig
                     al-single_31"
     CDS             17863..18048
                     /product="hypothetical protein"
                     /codon_start=1
                     /transl_table=11
                     /translation="MAFYTETIHIPASRPSLFKKFLAKINNAFMIAGYARSASELTRL
                     GYHKAAKNCILEMKKLQ*"
     gene            18128..18685
                     /locus_tag="Salt_Pond_R2_restored_H2O_MG_scaffold_5_prodig
                     al-single_32"
     CDS             18128..18685
                     /product="Glycosyltransferase n=1 Tax=Pseudovibrio sp. 
                     (strain FO-BEG1) RepID=G8PVQ1_PSEUV"
                     /codon_start=1
                     /transl_table=11
                     /translation="MKEWFEGKTVAVVGNAASLIQQRYGNEIDTADVVVRINRGGYRF
                     PQYRKQMGSRIDVWCMQNIRQNKAHFNTAHNKGVLKMQMDTTSVSPEFIEMADTVFSE
                     EDRIDLDSNLTKKSSTGLRVLYYISKQDPKSVHVYGFDWKETYSWHEKRKCVAHVFSE
                     EKEYCYQNFFNRDNFILRGSKENKL*"
                     /db_xref="UniRef100_G8PVQ1"
                     /db_xref="psf:PSE_p0257"
                     /db_xref="G8PVQ1_PSEUV"
     gene            18682..19701
                     /locus_tag="Salt_Pond_R2_restored_H2O_MG_scaffold_5_prodig
                     al-single_33"
     CDS             18682..19701
                     /product="hypothetical protein"
                     /codon_start=1
                     /transl_table=11
                     /translation="LKYFVSVTSRSTEKFARMTDSPSISYFNEFKIKDKDFIPQEYMN
                     YFYDADAIVLNGTWGSDLRKQLHIPPDFSYDRVSSGELQQKYKLRSAVLDVLNSHWVD
                     LARKHDKKIVVFESRTISRAEDNYRKTDHKANIRISLDSWVYEHGKWLTPEDFNILRT
                     INAERLYDHSWNVNKCGSIYIFTGLEIDPTSTMPINEFLESSIKTIRKHTERRIKIKI
                     HPASKMQKEYQYLTKKYKNIKFLSSKQNIREMYEDMYCAVINNSTSIFELIDAGIPTY
                     CADENFGRDLNNTNLNTINNPYLASKKEVLRWVKNMSCTEIPTTYFETGQASYYVEKL
                     IRKYS*"
     gene            19702..20274
                     /locus_tag="Salt_Pond_R2_restored_H2O_MG_scaffold_5_prodig
                     al-single_34"
     CDS             19702..20274
                     /product="hypothetical protein n=1 Tax=alpha
                     proteobacterium SCGC AAA015-N04 RepID=UPI0003783049"
                     /codon_start=1
                     /transl_table=11
                     /translation="VDFKEKQHGGGTNVDIEALRYAKEKWNVKTMIDIGCGTGGQVLE
                     ALKLGINAYGVDGTNETPKSNNFQQVDYRIGSSDFDIDFDLGWSVEFVEHVEEKCIPI
                     FMKDFQKCKRVILTAAPPFWGGKNHVNEQTEIYWVKVFKEYGFDINLKETMAVRGASV
                     TLMNNEIRKDRQQFVKIRGLVFDRKDLPCG*"
                     /db_xref="UniRef100_UPI0003783049"
                     /db_xref="X0XAJ0_9ZZZZ"
                     /db_xref="UPI0003783049"
     gene            20265..21053
                     /locus_tag="Salt_Pond_R2_restored_H2O_MG_scaffold_5_prodig
                     al-single_35"
     CDS             20265..21053
                     /product="hypothetical protein n=1 Tax=Nevskia ramosa
                     RepID=UPI0003B3F0CA"
                     /codon_start=1
                     /transl_table=11
                     /translation="MRINAVTCYSLQGWKETGGLLVRGFIENWPKDTYLTVYVDDPIP
                     KKDLIRDPRVQYKILDHKDLLSFKERHKNNPEANGLGRHATNGKKNYRFDAVRFSHKV
                     FALFQFLEENETDILVWLDGDSRTHSPVQRSDIGNWCPNEKFAGYLARPWMYTETGFH
                     IFNMNHEIAKDFLNAWKKYYLDDSIFGLENWTDCHTYDDAMKRFDPKHWHNLSPSIKN
                     NHPFINGPLGEFMDHMKGPRKKKGTSHKGDLIVKRKNQYWNNVR*"
                     /db_xref="UniRef100_UPI0003B3F0CA"
                     /db_xref="I8T614_9GAMM"
                     /db_xref="ara:Arad_7439"
                     /db_xref="UPI0003B3F0CA"
     gene            21058..21945
                     /locus_tag="Salt_Pond_R2_restored_H2O_MG_scaffold_5_prodig
                     al-single_36"
     CDS             21058..21945
                     /product="Uncharacterized protein n=1 Tax=beta
                     proteobacterium CB RepID=M1SE62_9PROT"
                     /codon_start=1
                     /transl_table=11
                     /translation="MIYAFLSGKREQDRYVKAFGSACGAKIVHTRHLISVQKPNGTLP
                     EKVIKKGIPPRAKAIIFSGILRGNAHLFEMARKRHVDFYYIDHAYFSKGYNGPCWMRI
                     TKNGFAQNAIIPNVSKERFETNFDLEFRDYNFKDKQNIVILPPSNVVAKVFDKLAWEQ
                     NIINEIRKYTNRPIIVRRKPGDTIDNLLINPKKVKGKPKYEESLEEAFEDAYCVVAYN
                     SSAALDALRMGVPVICDKFCPAFPLSHSISQIENLTEKERMPLFQSLAHGQYTIGEAQ
                     DLKTFEYLNSVIQWKGKFP*"
                     /db_xref="UniRef100_M1SE62"
                     /db_xref="bprc:D521_0129"
                     /db_xref="M1SE62_9PROT"
     gene            21942..23102
                     /locus_tag="Salt_Pond_R2_restored_H2O_MG_scaffold_5_prodig
                     al-single_37"
     CDS             21942..23102
                     /product="hypothetical protein n=1 Tax=Microbacterium sp.
                     292MF RepID=UPI00036D008F"
                     /codon_start=1
                     /transl_table=11
                     /translation="VKYRLASDTWGDEEVSAIHRVIASGKYTMGEEVKRYEEQFAEFF
                     GSKYAVMTNSGSSANLITIAALALNPKYKNKGNIIVPAVSWSTTYFPVHQWGYTLRFV
                     DVDPYTFNIDPKAVEEAIDEDTAAVFVVNLLGNPAELKRLKQICDAKDITLLEDNCES
                     LGALEYDRHCGSIGEMGTFSFFFSHHMQTMEGGMVLTNDDTTYEYLKSLRAHGWLRDS
                     TSDDPLFKKSGDPFEDSFKFILPGYCVRPLEMSGAIGQEQLKKWPQMMIDRRKNAEVA
                     KKVFADVPNIRLQVEHEKSSWFGFGLILEDDLAGKRKKVIEELTANGVETRPIVAGNF
                     MKNPVIDRLNWDSSGTFEGTDKLHYDGFFIGNDCVDLSEKIDMVADVIRNIK*"
                     /db_xref="UniRef100_UPI00036D008F"
                     /db_xref="sua:Saut_1506"
                     /db_xref="33332764"
                     /db_xref="UPI00036D008F"
     gene            23099..24073
                     /locus_tag="Salt_Pond_R2_restored_H2O_MG_scaffold_5_prodig
                     al-single_38"
     CDS             23099..24073
                     /product="gca; GDP-mannose 4,6-dehydratase (EC:4.2.1.47)"
                     /codon_start=1
                     /transl_table=11
                     /translation="MKTALITGFPGQDACYLGKLLLEKGYDVYGLVKRYSSPNWNNIE
                     YLDLFNKGLKTIVGDVTDPCSMMDVMEIVQPDELYNLAAQSFVGGSWRLAYVTTHVDA
                     LGPLNCLEAIRRIKPDTKFYQAGTSEMFGNSNIDGRQNEKTPFEPVSPYGIAKLYGYH
                     ITKNYRESYDAYACTGLLFNHESPIRGIEFVSRKITDGVARIKNGLQDKVVLGNLDAE
                     RDWGHAEDYVRAQWLMMQQEKPEDFIIATGIKHSVRDLCSVAFNTVGINDWESYVVSD
                     EEFERPNELHSLHADSDKAKKTLDWTPEYTFERMITEMVEADMNRYKK*"
                     /db_xref="bmet:BMMGA3_07090"
                     /db_xref="UniRef100_UPI00035CBC3D"
                     /db_xref="88100786"
                     /db_xref="UPI00035CBC3D"
                     /db_xref="4.2.1.47"
     gene            24075..24617
                     /locus_tag="Salt_Pond_R2_restored_H2O_MG_scaffold_5_prodig
                     al-single_39"
     CDS             24075..24617
                     /product="hypothetical protein"
                     /codon_start=1
                     /transl_table=11
                     /translation="MKIVITGHTSGLGKTLYNILSKDHEVVGLSRQNGYDLSKDLDTF
                     LVDDFDVYINNAYHDYSQTTLLYKLFEKNKYRDCTVINVGSVSADGNRDAVNEYAIHK
                     AALEKTCLQLQLIDTSCKIIHLKLGRMNTPMTDHRREYPRIETDYIANTIKWLMDQPK
                     DILIKNLTIDIMNSRRKKKQ*"
     gene            24614..25291
                     /locus_tag="Salt_Pond_R2_restored_H2O_MG_scaffold_5_prodig
                     al-single_40"
     CDS             24614..25291
                     /product="LPS:glycosyltransferase n=1 Tax=Polaromonas sp.
                     CF318 RepID=J3CU70_9BURK"
                     /codon_start=1
                     /transl_table=11
                     /translation="MIPVFMGYDVREATAYHVCSNSIIRNSSEPVSINPLSLNLLKGY
                     EEKHTDGSNHFIYSRFLIPHLMGYKGWALFVDGDMIFRDDIAKLWEMRDDSKAVMVVK
                     HDYKTRMKEKYLGAKNEDYPRKNWSSVILWNCAHPGNSVVTPDFVQNATGAKVHRFSW
                     LPDNEIGELPIEWNWLPDEFGANPDAKLLHYTLGTPCFHDFATTPMADEWHRERIYMD
                     YSQQHGL*"
                     /db_xref="UniRef100_J3CU70"
                     /db_xref="J3CU70_9BURK"
                     /db_xref="bprc:D521_0127"
     gene            25298..25807
                     /locus_tag="Salt_Pond_R2_restored_H2O_MG_scaffold_5_prodig
                     al-single_41"
     CDS             25298..25807
                     /product="Putative uncharacterized protein n=1 Tax
                     =Pseudovibrio sp. JE062 RepID=B6R2N7_9RHOB"
                     /codon_start=1
                     /transl_table=11
                     /translation="MKEVFEGKTVAVVGNAKSLFEKDYGSEIDSADVVCRIKRGFFML
                     QPKDVKSHGERTDVWFLNWFKTMKPSRVTNKSCDHIVEILHHKEIDIEWLKEDLGHHR
                     PSTGLRILHLISLYDPKKVYVYGYDWKQTPSFHNKQLKEDRHNFPLERNYCRERFFQN
                     KDKVFELRK*"
                     /db_xref="UniRef100_B6R2N7"
                     /db_xref="B6R2N7_9RHOB"
                     /db_xref="psf:PSE_2088"
     gene            25804..26364
                     /locus_tag="Salt_Pond_R2_restored_H2O_MG_scaffold_5_prodig
                     al-single_42"
     CDS             25804..26364
                     /product="Glycosyltransferase n=1 Tax=Pseudovibrio sp. 
                     (strain FO-BEG1) RepID=G8PVQ1_PSEUV"
                     /codon_start=1
                     /transl_table=11
                     /translation="MKEWFENKTVAVIGNAISLFDREYGEEIDSHDIVVRLNKAAVLY
                     TRKDAIKSHGKRTDVWFFWNTSEYKMQFPKIANNIKKVHAGHQGRSHNNLSKVDFVYP
                     DSLYKPLKLKAGKHANPTTGLITLDYISTCDPKMVTVYGFDWKESATFTDPQGKRERA
                     CPHDYPVEKQYCMDNFFSKDNFELRS*"
                     /db_xref="UniRef100_G8PVQ1"
                     /db_xref="psf:PSE_p0257"
                     /db_xref="G8PIP8_PSEUV"
                     /db_xref="G8PVQ1_PSEUV"
     gene            26408..28678
                     /locus_tag="Salt_Pond_R2_restored_H2O_MG_scaffold_5_prodig
                     al-single_43"
     CDS             26408..28678
                     /product="Uncharacterized protein n=1 Tax=Pelagibacter
                     phage HTVC008M RepID=M1ICW4_9CAUD"
                     /codon_start=1
                     /transl_table=11
                     /translation="MVEKENDKKKKNSKKVKEHDPSQYIEVEPVMNEATNKTVVISFG
                     RFNPITVGHEKLVNRVITEAVKRKADAAVYMSHSQDAKKNPLSYEQKVKLGQKAFGKI
                     VKRSSARTIIEVAKELSKRYDKFVLVVGSDRVKEFETLLKKYNELDYTFENIEIVSAG
                     ERDPDSEGVTGMSASKMRAAAKAGDIGLFKQGLPKKLKGTATAVMNMVRKGMNITEEL
                     DLQEEDLEERAPLSIQQRRKRALTMRKYKTKIKMSRERSKRKMAPKDKLLKRSRKQAL
                     NFMRNRLSKNKKYSEMSTAEKITLDKRLQKIPGRVIDRIATRLLPKVRKAEKERLAGV
                     LNPKKNEEKYSTDAMFEVFMESRSKKPQDPDVKDMPGSQPKGYYKGVDKDKKDDRARH
                     FKKYGKMDDDNPAAYKPAPGDKDAKTKPSVHTKKFKDMFGEAAKADMTVRKRPHMALE
                     KTGAVKFDKRFKIFKSKEQVGEDLNNDINDILNFSKDFEDFLMSEDFDDLTESKKALK
                     KKAEKTGISYGILKKVFDRGVAAWRTGHRPGTTPTQWGLARVNSFATKGKGTWGKADK
                     DLAAKVRKEQFSLTDKEKEEFSSLDEQTMLNKVLEKIHNHVSKGESLGDIINQIVTLS
                     NIGIPARKLETEYKKKYGEPATMTRNPLQRKQLLKKYGYKAEQKEDSPSEREWGTDSL
                     TKKYKKDTPGQDLEEAALDANIHRGDKVKFIHNYVTGNSETLEGTFVGTDDETGRARI
                     RTEDGKLYIVKHDEII*"
                     /db_xref="UniRef100_M1ICW4"
                     /db_xref="M1ICW4_9CAUD"
     gene            28662..28988
                     /locus_tag="Salt_Pond_R2_restored_H2O_MG_scaffold_5_prodig
                     al-single_44"
     CDS             28662..28988
                     /product="hypothetical protein"
                     /codon_start=1
                     /transl_table=11
                     /translation="MMKSFKEHLQSMSKIPRLEEGHPNCGTSQCCGKCKTAIALAEGS
                     ETWEDGYKRRVVKTTKPEHKEKGMNWRIKGKDKAHLTIKLYKKKPSFKEFTKQMKRVA
                     GHEFGG*"
     gene            28981..29274
                     /locus_tag="Salt_Pond_R2_restored_H2O_MG_scaffold_5_prodig
                     al-single_45"
     CDS             28981..29274
                     /product="hypothetical protein"
                     /codon_start=1
                     /transl_table=11
                     /translation="VVRFKQYISEGVKLKYIRDKNMGVLKMWDTKEKSWVELRGKPNF
                     ETTFDPKDPLHKAIKDLGKAANISDFVNGETVSINPNHPDGKKALSTIKKLMK*"
     gene            29271..29621
                     /locus_tag="Salt_Pond_R2_restored_H2O_MG_scaffold_5_prodig
                     al-single_46"
     CDS             29271..29621
                     /product="Uncharacterized protein n=1 Tax=Pelagibacter
                     phage HTVC008M RepID=M1IPD4_9CAUD"
                     /codon_start=1
                     /transl_table=11
                     /translation="MKSFSRYNQIDETCEECNLYEDLVVEEAEYEGRKVKLNDPIRTS
                     ENPNKKFKVYVKNDKGNVVVVRFGDPKMEIKRDDPKRRKNFRARHNCDNPGPKWKARY
                     WSCHQWRAGANVDN*"
                     /db_xref="UniRef100_M1IPD4"
                     /db_xref="M1IPD4_9CAUD"
     gene            29662..30468
                     /locus_tag="Salt_Pond_R2_restored_H2O_MG_scaffold_5_prodig
                     al-single_47"
     CDS             29662..30468
                     /product="hypothetical protein"
                     /codon_start=1
                     /transl_table=11
                     /translation="MKRFKTFVEQMAGSKCSCCGNMIDEKGKCGCGPDCPHCGGQHTI
                     DEGYKASSEKSKFGGYRAHLKNPEGRTSYMGSAGYKKPEYAKGEAQAYHDAYFGGPGR
                     ANNRAADRAVAAYRAKHKDKILEESKLDEAMDQKKFSAGAKAMKAYAQKYGGVDKKEF
                     MEVSKLLDQIGRVNILQAGQLLTRLNRLIDGMDTDVRERMFIELKKVGLVESFEALDE
                     ISKKTLGSYVKKASDDRAQNALNVGKTGKMNFKGLKRSAGIRKAVDRLTK*"
     gene            30542..30844
                     /locus_tag="Salt_Pond_R2_restored_H2O_MG_scaffold_5_prodig
                     al-single_48"
     CDS             30542..30844
                     /product="hypothetical protein"
                     /codon_start=1
                     /transl_table=11
                     /translation="MALWGKTDTLADVPKWLEDDANNTNTSNDRDNCVFVDTTEAGIA
                     ANRAKGLKTPGWNLYSNAGSRHRTECLVAMKVTAGDAGDLGITGNTAIEDTIVADS*"
     gene            30860..31234
                     /locus_tag="Salt_Pond_R2_restored_H2O_MG_scaffold_5_prodig
                     al-single_49"
     CDS             30860..31234
                     /product="Uncharacterized protein n=1 Tax=Sinorhizobium
                     phage phiM12 RepID=S5MDL2_9CAUD"
                     /codon_start=1
                     /transl_table=11
                     /translation="MKLTESTFLLYAAKYYENPHCSDTSEFEEDLKRLQYLRKLFGRY
                     KQTGELKERLILNHLIILYNCFGVETTNMLFMKLEEYHEYLKPFVVYLNFMPEFIEYE
                     DERIHNRHFKSDEHIEEILRKI*"
                     /db_xref="UniRef100_S5MDL2"
                     /db_xref="A0A0F6WC44_9CAUD"
                     /db_xref="S5MDL2_9CAUD"
     gene            31234..32058
                     /locus_tag="Salt_Pond_R2_restored_H2O_MG_scaffold_5_prodig
                     al-single_50"
     CDS             31234..32058
                     /product="Uncharacterized protein n=1 Tax=Sinorhizobium
                     phage phiM12 RepID=S5MBT9_9CAUD"
                     /codon_start=1
                     /transl_table=11
                     /translation="MVVDLFLVYQFIRRLAMPFEKWPAYEAGVIDKDGNILKGKRERN
                     TRSEKESFGKFDLMLLKLKKLLAKVPGGSSRLGSYAAALWLIKEWNHFTDESLLNESV
                     SEESIDRSLDLFLSRYNHYNTLSKDVNHLNESDAIILEKLKASDDMGDWIDDFYKSDA
                     PQFKGKSKAKRRQMAIAAKLDAEEEQNEAATNMRTMKLINKIKKSGVVKSGSMSKNVD
                     TKPEMKEEPTNSAGSGAVAGIGVGPQGEPGLTPAQMKKYKKKNQGPKRLRDIIGAK*"
                     /db_xref="UniRef100_S5MBT9"
                     /db_xref="S5MBT9_9CAUD"
     gene            32058..32906
                     /locus_tag="Salt_Pond_R2_restored_H2O_MG_scaffold_5_prodig
                     al-single_51"
     CDS             32058..32906
                     /product="Lytic enzyme n=1 Tax=Geobacter sp. (strain M21)
                     RepID=C6E6S2_GEOSM"
                     /codon_start=1
                     /transl_table=11
                     /translation="MITLEQFKAMIPRNKEPEEWYENVVDMFKKYDIVTPLRIAGFMA
                     QCGHESADFTRLEENLNYSEKALNSVFGRYFGKGKRDASEYARKPEKIANYVYQDEFR
                     SKRGQMGNTEDGDGWRFRGRGIKQLTGRNNYTAFGKSVGMSAEEAAEYVATKKGALES
                     ACWFWATNNIDRYADKDDIVGMSKRINGGTIGLDDRKSRYERAKRILGGESIPTPRKT
                     STKVRTLRKGMKGDDVAKMQKAIGVSADGDFGPGTLVAVKKWQRANGLTPDGIIGPKT
                     QAKMFR*"
                     /db_xref="UniRef100_C6E6S2"
                     /db_xref="gem:GM21_3679"
                     /db_xref="C6E6S2_GEOSM"
     gene            32947..33330
                     /locus_tag="Salt_Pond_R2_restored_H2O_MG_scaffold_5_prodig
                     al-single_52"
     CDS             32947..33330
                     /product="Uncharacterized protein n=1 Tax=Pirellula
                     staleyi (strain ATCC 27377 / DSM 6068 / ICPB 4128)
                     RepID=D2R2H1_PIRSD"
                     /codon_start=1
                     /transl_table=11
                     /translation="MSIRDIIEHSVNKNPLGMKEALEEEMRERIALAIQAKMTEGSFD
                     QEELDEENDEDTLSEMSDEDDMDDEDDDDDDDDDDMDEAACVREMKKLHAAACPKNEM
                     YKKCNEKYGCTKEKFNELYASYCSK*"
                     /db_xref="UniRef100_D2R2H1"
                     /db_xref="A0A099P6C8_ISSOR"
                     /db_xref="psl:Psta_0390"
                     /db_xref="D2R2H1_PIRSD"
     gene            33352..33795
                     /locus_tag="Salt_Pond_R2_restored_H2O_MG_scaffold_5_prodig
                     al-single_53"
     CDS             33352..33795
                     /product="hypothetical protein"
                     /codon_start=1
                     /transl_table=11
                     /translation="MARLYLLIIVLGIVGGVAFAAKSYYEWSEQTIATLRENNVKLVS
                     AAETLQNTVDKLAADAKRNEELNQNLSKQLAESRKDLNVLRSKFARIDLTMEALQDPV
                     NLEERVDRAVNKLIDDIARETTPPSDTTDATDGVSGENSGTDGSN*"
     gene            33743..34063
                     /locus_tag="Salt_Pond_R2_restored_H2O_MG_scaffold_5_prodig
                     al-single_54"
     CDS             33743..34063
                     /product="Uncharacterized protein {ECO:0000313|EMBL
                     :KKM17936.1};  TaxID=412755 species="unclassified
                     sequences; metagenomes; ecological metagenomes.;"
                     source="marine sediment metagenome.;""
                     /codon_start=1
                     /transl_table=11
                     /translation="MLLTGCLGRTPEPTVVTETEYLEQNIPIQERPEKVNFPPVDWFV
                     VTEENLEEKLAELEDSTGNVVFFSITPKGYENLAIGIGDLRRYIKEQQAIIAYYEESL
                     STPE*"
                     /db_xref="A0A0F9HRF1_9ZZZZ"
     gene            34129..34596
                     /locus_tag="Salt_Pond_R2_restored_H2O_MG_scaffold_5_prodig
                     al-single_55"
     CDS             34129..34596
                     /product="hypothetical protein"
                     /codon_start=1
                     /transl_table=11
                     /translation="MTDNEVNTLKTDVALIKKDINQIDRVFNKIDTAIEDMSELHKIA
                     AVQETILENTERRLTSLEDNFVKHGEEELEFRKDLNKSLNEMKEDAQKQRERRHKEIL
                     ETLQEMSSNLNTKLEVQDKRIRALENWRWWILGASAALVFILTRYNSIMSFFG*"
     gene            34653..35666
                     /locus_tag="Salt_Pond_R2_restored_H2O_MG_scaffold_5_prodig
                     al-single_56"
     CDS             34653..35666
                     /product="DNA primase n=1 Tax=Sinorhizobium phage phiM12
                     RepID=S5MQF2_9CAUD"
                     /codon_start=1
                     /transl_table=11
                     /translation="MVDFVDLHYATMLSNRLERFRVRSTNPYKINFRCPACGDSQTSR
                     TKARGWLLEKDNSFHFYCHNCGASQSFSFFLKSVDNLVYNDYISEKFVKKVSEKKPEE
                     TTLEKTKFEAPVFNTNPLKKLKKISQLSVDHPLKKYIVKRGIPPEHHYRMFYAQKFKT
                     WINSIIPNKFENVGKDEPRLVIPFIDKRGKVFGVSARGFDPKGIRYITIMFDDRPKIF
                     GLDKVDFNKPYFVVEGALDSMFLSNAVAMAGAEGSTAALQNVNNATFVFDAEPRNREI
                     HKRMEKIIRNGYKICIWPSDVPAKDINEMVLAGANNVEEIIRNNTYTSLEANLKLMTW
                     RKA*"
                     /db_xref="UniRef100_S5MQF2"
                     /db_xref="S5MQF2_9CAUD"
     gene            35663..36136
                     /locus_tag="Salt_Pond_R2_restored_H2O_MG_scaffold_5_prodig
                     al-single_57"
     CDS             35663..36136
                     /product="dihydrofolate reductase (EC:1.5.1.3)"
                     /codon_start=1
                     /transl_table=11
                     /translation="MIRAILACDDDWGIGKGGGLPWPNNPADLKWFKETTLNGTIVMG
                     RRTWDSLPFKPLPGRRNIVVSDTMKQQNDVEVIRSDIYRSRMNVLSYEDDVWIIGGSN
                     LIENSLTLIDEFWLSRIQGTYDCEVFLPRTLIELTYELYSSEREGEVYVDKWKKI*"
                     /db_xref="tpr:Tpau_1761"
                     /db_xref="UniRef100_Q0FG98"
                     /db_xref="Q0FG98_9RHOB"
                     /db_xref="1.5.1.3"
     gene            36136..37026
                     /locus_tag="Salt_Pond_R2_restored_H2O_MG_scaffold_5_prodig
                     al-single_58"
     CDS             36136..37026
                     /product="thymidylate synthase (EC:2.1.1.45)"
                     /codon_start=1
                     /transl_table=11
                     /translation="MHQYKKLINDIVVNGEDVSDRTGVGTRSIFGYQMKFDLADGFPA
                     VTTKKLAWKAVVGELMWFLEGGTDERRLAELTFGKDREELVEKKTIWTANADKQGVEL
                     GHYNDEYIKDLGPVYGSQWRKFSYFQDDPRGVDQVLSVIKQIKHTPDSRRIIMSAWNP
                     MVLNTMTLPPCHVMTQFAVRNGKLHCQMYQRSADVGLGVPFNIASYALLTHIIARECN
                     LDVGTYVHTIGDAHIYNDHLYSLTEVLDREPYPLPTLEIDESFNLIERLSVGFKKEDA
                     SLFKLNNYQHHPEIKMNMAV*"
                     /db_xref="ant:Arnit_2698"
                     /db_xref="UniRef100_S5MBT3"
                     /db_xref="A0A0F6R625_9VIRU"
                     /db_xref="S5MBT3_9CAUD"
                     /db_xref="2.1.1.45"
     gene            37190..38470
                     /locus_tag="Salt_Pond_R2_restored_H2O_MG_scaffold_5_prodig
                     al-single_59"
                     /gene="rnrB2"
     CDS             37190..38470
                     /gene="rnrB2"
                     /product="rnrB2; ribonucleoside-diphosphate reductase,
                     small subunit (EC:1.17.4.1)"
                     /codon_start=1
                     /transl_table=11
                     /translation="MFEGSLTPEYPKTVSYVLKRDGSTEEFNVSKIQTAVSKAMKSIG
                     IKSRTLPSEVATDVSNLLNQDVNDVVADVDTVHKAVENVIMDMGLHDLAREYILFRFN
                     NMPNIFRKRSNLKPYEYPQLVEFTDAIRHSYWVHTEFNYSADIQDMKVRMTPEEVEIV
                     KKAMLAISQIEVAVKTFWAKIGDKFPKPEVAAVGITFGESEVRHADAYSNLIEIMGLN
                     EEFEKVVEVPAMKKRIAYLEQSIGTPVDDKDYFHKIILFSMFVENVSLFSQFLIMMAF
                     NKHKNVLKGISNAVEATSKEEDIHARFGFELVNIIREENPDWFNKDSINEVNRLCREA
                     YKAESAIVDWIYGNSDLDFLPKDTVKEFLKHRFNQSLTAIDLKPIYEVDEEKVRTTDW
                     FAEEILSTKNVDFFVKRSTAYSKKTKAFTEDDLF*"
                     /db_xref="zga:zobellia_245"
                     /db_xref="G0L930_ZOBGA"
                     /db_xref="UniRef100_G0L930"
                     /db_xref="1.17.4.1"
     gene            38483..40177
                     /locus_tag="Salt_Pond_R2_restored_H2O_MG_scaffold_5_prodig
                     al-single_60"
     CDS             38483..40177
                     /product="Ribonucleoside-diphosphate reductase large chain
                     {ECO:0000313|EMBL:CBH23075.1}; EC=1.17.4.1
                     {ECO:0000313|EMBL:CBH23075.1};;  TaxID=761659
                     species="Bacteria; Bacteroidetes; Bacteroidetes Order II.
                     Incertae sedis; Rhodothermaceae; Salinibacter.;"
                     source="Salinibacter ruber (strain M8).;""
                     /codon_start=1
                     /transl_table=11
                     /translation="MEKFYWLNEDSRTFLSRGYIDTDNGETPEGRIREIADKAEQYLK
                     DMAATPEAGSKFDGFADKFYDYMARGFYSLASPIWANYGKERGLPVSCFGSFIDDSMQ
                     SILFGHAENGMLMKNGGGTSGYFGAVRERGAPIKDQGESSGSVHFMQMYDTLASVVSQ
                     GSVRRGFFAAYQDIEHPDASEFLDIGTEGNPIQGLTTGITVSDQFIEDMKSGDGEKRS
                     LWAKVLQRRSEIGFPYILYKGNVNNNKPQVYKDKGMDIHASNMCAEIALPSSVDETFT
                     CVLSSLNVLHWDEIKETDAIEVLTMFLDTVCQEFINKTEGQIYMKRARDFAINHRALG
                     AGILGWHSYLQSKMIPFESKEAAQKNLEIAKNLRERSHAASRQLAEILGEAPLLEGYG
                     MRNTTTMAIAPTKSSSFILGQVSQSIEPEFSNAYVKDLAKIKVTIKNPYLTKLLQEKG
                     KDNLDTWESIKNRDGSVQHLEFLTQEEKEVFKTFSEINPYTIVDQAGVRQEYIDQGQS
                     LNLMLDPDMSVKEINQLYLYAHGVGVKSLYYSYSMSAAQSLTRKRVMSDDCAACEA*"
                     /db_xref="D5H4X0_SALRM"
                     /db_xref="UniRef100_D5H4X0"
                     /db_xref="srm:SRM_00154"
                     /db_xref="1.17.4.1"
     gene            40244..40735
                     /locus_tag="Salt_Pond_R2_restored_H2O_MG_scaffold_5_prodig
                     al-single_61"
     CDS             40244..40735
                     /product="Cell wall hydrolase SleB n=1 Tax=Thiorhodococcus
                     drewsii AZ1 RepID=G2DX84_9GAMM"
                     /codon_start=1
                     /transl_table=11
                     /translation="MKKVLTGLAIVMATATSSFADSCNKEEQIHALAMNMYHEARGEG
                     SEAMQLVAEVTLNRVASKHFPSTICDVVYQARFDPRGNPRRHQCQFSWFCDGRSDKAY
                     DAKSWKHAEEIAEGLVNKTISLIGVDATHYHTTNVKPYWSKSYTKLGTYGDHVFYKMG
                     DRL*"
                     /db_xref="UniRef100_G2DX84"
                     /db_xref="A0A0F9QAH8_9ZZZZ"
                     /db_xref="alv:Alvin_2186"
                     /db_xref="G2DX84_9GAMM"
     gene            40732..40923
                     /locus_tag="Salt_Pond_R2_restored_H2O_MG_scaffold_5_prodig
                     al-single_62"
     CDS             40732..40923
                     /product="hypothetical protein"
                     /codon_start=1
                     /transl_table=11
                     /translation="MIRWYDYVAAIIMADIMFVTFIVFVTAPNMFIAFFSSFSLFFLF
                     ELWDKYYCHFRLKLEEDKK*"
     gene            40933..41226
                     /locus_tag="Salt_Pond_R2_restored_H2O_MG_scaffold_5_prodig
                     al-single_63"
     CDS             40933..41226
                     /product="hypothetical protein"
                     /codon_start=1
                     /transl_table=11
                     /translation="MKVCVNDRVYETKYFPFFLKEKRGGISIYTLRYPSGFVEKVIVV
                     NEDDYISELQEYLKFLIKEYLLEDDIMLTPRALRLKQDVSDLFYESEVSNGYE*"
     gene            41213..41395
                     /locus_tag="Salt_Pond_R2_restored_H2O_MG_scaffold_5_prodig
                     al-single_64"
     CDS             41213..41395
                     /product="hypothetical protein"
                     /codon_start=1
                     /transl_table=11
                     /translation="MAMNDSTEAEMYRKMFLQQSEENRILKLNIAHEISEKYAAYKRI
                     AELIGSTPENVKEEME*"
     gene            41392..41814
                     /locus_tag="Salt_Pond_R2_restored_H2O_MG_scaffold_5_prodig
                     al-single_65"
     CDS             41392..41814
                     /product="hypothetical protein n=1 Tax=alpha
                     proteobacterium SCGC AB-629-F11 RepID=UPI000374657B"
                     /codon_start=1
                     /transl_table=11
                     /translation="MTKNIKKSLWFVLGMILVGVAYLGVFLPGLPWSTPILGATFCFA
                     KSSDKFHNWIMNHPRFGPFVKSWSKYRVYPTKAKWLMVAVMSTSLAFMYFGTGNPMAT
                     LYLAITFAFIVTWAWRYPGSQAEAERRIETGEKIGWLK*"
                     /db_xref="UniRef100_UPI000374657B"
                     /db_xref="rpj:N234_01330"
                     /db_xref="A0A069I1C8_9BURK"
                     /db_xref="UPI000374657B"
     gene            41893..42264
                     /locus_tag="Salt_Pond_R2_restored_H2O_MG_scaffold_5_prodig
                     al-single_66"
     CDS             41893..42264
                     /product="hypothetical protein n=1 Tax=Thioalkalivibrio
                     RepID=UPI00036874F6"
                     /codon_start=1
                     /transl_table=11
                     /translation="MTKFAIYQIQFTEAQYAAINAGEMIPAFEAKNKMNMDFSGDKIG
                     GLADEAMAKGHYTHVANIEAKDFNEVFEIGNIGPEQNIERLTRMSSISVGDVIVDEEG
                     NTVVVAPYGFTLFGFRPALAA*"
                     /db_xref="UniRef100_UPI00036874F6"
     gene            complement(42274..42783)
                     /locus_tag="Salt_Pond_R2_restored_H2O_MG_scaffold_5_prodig
                     al-single_67"
     CDS             complement(42274..42783)
                     /product="hypothetical protein n=1 Tax=Hyphomicrobium
                     zavarzinii RepID=UPI00036055C0"
                     /codon_start=1
                     /transl_table=11
                     /translation="MRIVFLFILTFMAGCVQYERLSEPNKIDSLMNSADAYVGMNERE
                     NRSELRSFIDLDPVNYEWCAAFVNAVLESRNIPGSNIFHDNPLLARSFLSWGEKVEDP
                     RRGDIVVFPRGNQGWQGHVGFYVTSYFDEGIEYYIILGGNQDDEVSYAKFNAKAAISI
                     RRWPGLNED*"
                     /db_xref="UniRef100_UPI00036055C0"
                     /db_xref="hni:W911_12455"
                     /db_xref="V5SET0_9RHIZ"
                     /db_xref="UPI00036055C0"
     gene            42802..43023
                     /locus_tag="Salt_Pond_R2_restored_H2O_MG_scaffold_5_prodig
                     al-single_68"
     CDS             42802..43023
                     /product="hypothetical protein"
                     /codon_start=1
                     /transl_table=11
                     /translation="MYSAMILLCLNNQPIDIDSCMIMQSNIIYESESDCTEAIVELLN
                     YEMFNYSYPDYKLKDLVCYEWLNPSESKI*"
     gene            43083..43394
                     /locus_tag="Salt_Pond_R2_restored_H2O_MG_scaffold_5_prodig
                     al-single_69"
     CDS             43083..43394
                     /product="hypothetical protein"
                     /codon_start=1
                     /transl_table=11
                     /translation="MLENFIKDDSEEPVVWGSKVEVEIRRRIRLAVAAYAYEYENESI
                     ISDAEYDKESLLVNPKRNTGNSRLDRFFRNNFNPDTGQWIRKHPDLPRIKKIYNDYYK
                     R*"
     gene            43397..44494
                     /locus_tag="Salt_Pond_R2_restored_H2O_MG_scaffold_5_prodig
                     al-single_70"
     CDS             43397..44494
                     /product="Exodeoxyribonuclease V n=1 Tax=Rhizobium lupini
                     HPC(L) RepID=K5D4G1_RHILU"
                     /codon_start=1
                     /transl_table=11
                     /translation="MWSSQQEQALKAVDKWFYTESKKKQVFRIFGYAGTGKTTLATHF
                     AQNIDGLVLFAAFTGKAALVMKKRGCVGARTIHSLIYIAAQNKNTGEVTWRLNKESAL
                     RDASLLIIDECSMVDEELATDLLSFGIPILVLGDPAQLPPVSGAGYFTEAKPDIMLTE
                     IHRQAKDNPIVYLASEIREGRYPNHGSYGESRIVSKIASTDALDANQILVGRNATRDS
                     MNGKMRKLLKMNGDYPIQNEKLICLKNDKDLGIFNGGIFTVDRVIDTNRKSNFLHMSL
                     YPEEDEELPMLVKVHKSQFSAEIPVPNWKLLKGSQEFDFGYAITCHKSQGSQWNSVLI
                     YDESWCFRDDWQRWLYTAITRASEKITLVKN*"
                     /db_xref="UniRef100_K5D4G1"
                     /db_xref="K5D4G1_RHILU"
                     /db_xref="phl:KKY_297"
     gene            44556..44756
                     /locus_tag="Salt_Pond_R2_restored_H2O_MG_scaffold_5_prodig
                     al-single_71"
     CDS             44556..44756
                     /product="hypothetical protein"
                     /codon_start=1
                     /transl_table=11
                     /translation="MTNVTHTLYHPRKPKGATGSAFAIHFTPKGDKVEIVNYVKGGMG
                     ANFPIKAARIYYKEKLKEGYTS*"
     gene            44753..45190
                     /locus_tag="Salt_Pond_R2_restored_H2O_MG_scaffold_5_prodig
                     al-single_72"
     CDS             44753..45190
                     /product="hypothetical protein"
                     /codon_start=1
                     /transl_table=11
                     /translation="MMNINHTPILDTKRVCELYSKKDGVPVTYVCTSAIGDEAQAMDI
                     FYRETPHPDFGNRYFGLYRNQHFAADGMVMITNADKIEDVEFGMLEGPNGWEYSQHRH
                     DYRMVGECAIDGGRAYIRRAGDLSVPVKVMAIVDGKFVEKENA*"
     gene            45183..45350
                     /locus_tag="Salt_Pond_R2_restored_H2O_MG_scaffold_5_prodig
                     al-single_73"
     CDS             45183..45350
                     /product="hypothetical protein"
                     /codon_start=1
                     /transl_table=11
                     /translation="MHKSDVPTMGFLALCAFCVWGIGYLIMIDMEYSSRLKEQCIAAG
                     KQIVEGNCISE*"
     gene            45355..45543
                     /locus_tag="Salt_Pond_R2_restored_H2O_MG_scaffold_5_prodig
                     al-single_74"
     CDS             45355..45543
                     /product="hypothetical protein"
                     /codon_start=1
                     /transl_table=11
                     /translation="MNSKVKYKPGMVLTSKTSTVTIELINRKSGNRHWNTRKVGSKKS
                     HMVHEGTLDKYYEPLENK*"
     gene            45562..45795
                     /locus_tag="Salt_Pond_R2_restored_H2O_MG_scaffold_5_prodig
                     al-single_75"
     CDS             45562..45795
                     /product="hypothetical protein"
                     /codon_start=1
                     /transl_table=11
                     /translation="MSDEMDISKYAYTFEPMFTLEPDVIDEVTCHFMDKNYTLPAVEH
                     KQYDAMSSLFAVVIELHNRVQALEAELKGQDDE*"
     gene            45788..46084
                     /locus_tag="Salt_Pond_R2_restored_H2O_MG_scaffold_5_prodig
                     al-single_76"
     CDS             45788..46084
                     /product="Uncharacterized protein n=1 Tax=Celeribacter
                     phage P12053L RepID=I6R0Y2_9CAUD"
                     /codon_start=1
                     /transl_table=11
                     /translation="MSDKSPVEEIKELAPQARIEMLENEVKNLRKALEIYERERNRFK
                     HATPEMSGAYFLTGGHGPKDDNQMPQFVEVVPAYGCGWSMIYEDTGRTISYEGS*"
                     /db_xref="UniRef100_I6R0Y2"
                     /db_xref="I6R0Y2_9CAUD"
     gene            46084..46272
                     /locus_tag="Salt_Pond_R2_restored_H2O_MG_scaffold_5_prodig
                     al-single_77"
     CDS             46084..46272
                     /product="hypothetical protein"
                     /codon_start=1
                     /transl_table=11
                     /translation="MSDDLLCKGCDTPLSDCGPVGFACLNKSCSYELDRAIAWLKEDR
                     EREERAELARLKAKYEGS*"
     gene            46272..46622
                     /locus_tag="Salt_Pond_R2_restored_H2O_MG_scaffold_5_prodig
                     al-single_78"
     CDS             46272..46622
                     /product="Uncharacterized protein n=1 Tax=Cronobacter
                     phage vB_CsaM_GAP32 RepID=K4FB18_9CAUD"
                     /codon_start=1
                     /transl_table=11
                     /translation="VDNYTLFLDDIRFPADVRYDYGPYRNVVICRSYHDAVWAVEQYG
                     LPKFIAFDHDLGEIPGSNHHGYGFAKWFCNYIMDNDLDIPEDFGYNVHSANPVGAENI
                     RAYMENFLKAYNNE*"
                     /db_xref="UniRef100_K4FB18"
                     /db_xref="K4FB18_9CAUD"
                     /db_xref="sku:Sulku_1723"
     gene            46615..46941
                     /locus_tag="Salt_Pond_R2_restored_H2O_MG_scaffold_5_prodig
                     al-single_79"
     CDS             46615..46941
                     /product="Uncharacterized protein n=1 Tax=Celeribacter
                     phage P12053L RepID=I6S274_9CAUD"
                     /codon_start=1
                     /transl_table=11
                     /translation="MSNYHPDNWVIIKFKGDDPHYRVLAGWSGGYTTGNSWRMNSGIT
                     SFFEGDEHYLFYGSTGSCYSCGKESYMLRMNNAGIWDQLQKLHGDKVEMMPEDTDWAK
                     MDWIIK*"
                     /db_xref="UniRef100_I6S274"
                     /db_xref="I6S274_9CAUD"
     gene            46938..47099
                     /locus_tag="Salt_Pond_R2_restored_H2O_MG_scaffold_5_prodig
                     al-single_80"
     CDS             46938..47099
                     /product="hypothetical protein"
                     /codon_start=1
                     /transl_table=11
                     /translation="MKFTHQHSHGTKIEIEMSDHASMDAVLEEFQNFLRACGYVIEYN
                     QCLVLENME*"
     gene            47103..47294
                     /locus_tag="Salt_Pond_R2_restored_H2O_MG_scaffold_5_prodig
                     al-single_81"
     CDS             47103..47294
                     /product="hypothetical protein"
                     /codon_start=1
                     /transl_table=11
                     /translation="MLSGDPWGALTGLFWAFVIAVGSATLLAIYVVWSIFFGLTDWEV
                     CNRMESDKAKIKCMEIMNE*"
     gene            47287..47838
                     /locus_tag="Salt_Pond_R2_restored_H2O_MG_scaffold_5_prodig
                     al-single_82"
     CDS             47287..47838
                     /product="Metallophosphoesterase n=1 Tax=Sinorhizobium
                     phage phiM12 RepID=S5M7N4_9CAUD"
                     /codon_start=1
                     /transl_table=11
                     /translation="MSKNIWVISDTHFSHSNILNFLDSKTGKPVRPEFSDSQEMDETM
                     IQRWNEVVRPGDKVYHLGDVFFGDKEKFKSLWPRLMGSKRLIVGNHDDIKFLSSGGFF
                     QKVQMWRIFSELGIIMSHVPLHESSLMRGAKGDKKMLNVHGHIHQNKSPKGPYHCVCV
                     EQTNYRPVHIEELAKIAKDIIND*"
                     /db_xref="UniRef100_S5M7N4"
                     /db_xref="S5M7N4_9CAUD"
                     /db_xref="paej:H70737_18905"
     gene            47831..48112
                     /locus_tag="Salt_Pond_R2_restored_H2O_MG_scaffold_5_prodig
                     al-single_83"
     CDS             47831..48112
                     /product="hypothetical protein"
                     /codon_start=1
                     /transl_table=11
                     /translation="MIKKLTMATLALALITTTASAGLFDMVATSDWPVKESNAFKVEA
                     YGYDFRVYEWVSETNPNVVCSVAIGSSTSAPYMGMQCFEKGEKTESKMK*"
     gene            48109..48276
                     /locus_tag="Salt_Pond_R2_restored_H2O_MG_scaffold_5_prodig
                     al-single_84"
     CDS             48109..48276
                     /product="hypothetical protein"
                     /codon_start=1
                     /transl_table=11
                     /translation="MMGLALIGLLVMGSILGFGIYWLLTNITFKQQQEKYTYKGDKVN
                     NNTTENEKEIK*"
     gene            48276..49124
                     /locus_tag="Salt_Pond_R2_restored_H2O_MG_scaffold_5_prodig
                     al-single_85"
     CDS             48276..49124
                     /product="Band 7 protein CG32245 n=1 Tax=Rhizobium fredii 
                     (strain HH103) RepID=G9AIE5_RHIFH"
                     /codon_start=1
                     /transl_table=11
                     /translation="MKPVVAIFAVIIAIFGITALLGSWYTVDQGERGVMLRNGAITGT
                     AEPGLGFKMPIIEKVVDIDVRTQAKVYENILAYSRDQQTAGLTVSVNFRVPADAVATV
                     YEEYGSVGGLASRLLDRKVMDETKNIFGQFNAVTAIQDRSRLVAEVQMRIQEAVVGPI
                     IIESVQIENIDFSDAYENSIEQRMLAEVEVQKVRQNAEREKVQAEIKVIQAEATAKAR
                     VAQAKAEAEAITLKGNAEAEAINARGKALKDNPSLIDLVSAERWDGKLPTTMVPSAAV
                     PFVSVK*"
                     /db_xref="UniRef100_G9AIE5"
                     /db_xref="sfh:SFHH103_06368"
                     /db_xref="G9AIE5_RHIFH"
     gene            49215..49409
                     /locus_tag="Salt_Pond_R2_restored_H2O_MG_scaffold_5_prodig
                     al-single_86"
     CDS             49215..49409
                     /product="hypothetical protein"
                     /codon_start=1
                     /transl_table=11
                     /translation="MKENGTMYKVHHIFPETGEWGSTNVDTFCEALNWYRVKVLAPRV
                     ASNVVTLFGRNDEVIMRHVK*"
     gene            49406..49930
                     /locus_tag="Salt_Pond_R2_restored_H2O_MG_scaffold_5_prodig
                     al-single_87"
     CDS             49406..49930
                     /product="Uncharacterized protein n=2 Tax=Acinetobacter
                     baumannii RepID=N8RNP8_ACIBA"
                     /codon_start=1
                     /transl_table=11
                     /translation="MTLLQHLHTRKLDTDLHRVWLNESEGVAVFPIWNLSGQLVGYQQ
                     YRPSATKEKNNNPLEGRYFTRVKDGRVGIWGLESWNLSNTLFVTEGIFDACRITAFGY
                     SAIAVFGNDVQPSTARWLWSVRKSRPVVSICDDDSAGRRLRRLGNSFVTVEGYNDLGD
                     ASDEYVLKLIEENG*"
                     /db_xref="UniRef100_N8RNP8"
                     /db_xref="A0A066ZWJ7_HYDMR"
                     /db_xref="esm:O3M_25689"
                     /db_xref="N8RNP8_ACIBA"
     gene            49976..50116
                     /locus_tag="Salt_Pond_R2_restored_H2O_MG_scaffold_5_prodig
                     al-single_88"
     CDS             49976..50116
                     /product="hypothetical protein"
                     /codon_start=1
                     /transl_table=11
                     /translation="MTEAQYDKAMEELEEELEAGLLSPAQFDCEVQYLNEVWEEENAS
                     SF*"
     gene            50100..50543
                     /locus_tag="Salt_Pond_R2_restored_H2O_MG_scaffold_5_prodig
                     al-single_89"
     CDS             50100..50543
                     /product="Hypothetical phage protein n=1 Tax=Yersinia
                     enterocolitica serotype O:8 / biotype 1B (strain NCTC
                     13174 / 8081) RepID=A1JNJ5_YERE8"
                     /codon_start=1
                     /transl_table=11
                     /translation="MLVVFDIDGTLANIEHRLDYVRSKPKNWKAFDAGIPNDKVNEQV
                     KEVFTSMMFRNDIVLASGRNERSRKATEDWLWDNHIRGYQKLYMRKADDFRGDDIVKQ
                     EILDEIIADYGKKPDMVFDDRPRVVNMWRDAGIFVFDVYQGKEDF*"
                     /db_xref="UniRef100_A1JNJ5"
                     /db_xref="yen:YE1682"
                     /db_xref="88822572"
                     /db_xref="A1JNJ5_YERE8"
     gene            50543..50698
                     /locus_tag="Salt_Pond_R2_restored_H2O_MG_scaffold_5_prodig
                     al-single_90"
     CDS             50543..50698
                     /product="hypothetical protein"
                     /codon_start=1
                     /transl_table=11
                     /translation="MTEHLANLVFFLLWAEKHDPNMMWGGIYIADAVDSLAAIINRDP
                     NELRKLI*"
     gene            50698..50895
                     /locus_tag="Salt_Pond_R2_restored_H2O_MG_scaffold_5_prodig
                     al-single_91"
     CDS             50698..50895
                     /product="hypothetical protein"
                     /codon_start=1
                     /transl_table=11
                     /translation="MWKFIIAVPLIVLLTGCKGDTESNGGRDYKVDCIDGVEYLIRRW
                     GSVGYMAPRIDSETLNFIRCD*"
     gene            51045..51302
                     /locus_tag="Salt_Pond_R2_restored_H2O_MG_scaffold_5_prodig
                     al-single_92"
     CDS             51045..51302
                     /product="hypothetical protein"
                     /codon_start=1
                     /transl_table=11
                     /translation="MAIKYRIREETLRNGNRTFYVEYKRFLLDRWEPVTELLSGYRYP
                     KHVKRSTLKEAKSFVLQQKLKDAEAEAQRKATEIVKVKYHV*"
     gene            51295..51828
                     /locus_tag="Salt_Pond_R2_restored_H2O_MG_scaffold_5_prodig
                     al-single_93"
     CDS             51295..51828
                     /product="Putative polyA polymerase {ECO:0000313|EMBL
                     :AKF13658.1};  TaxID=1647405 species="Viruses; dsDNA
                     viruses, no RNA stage; Caudovirales; Myoviridae;
                     Tevenvirinae; T4likevirus.;" source="Sinorhizobium phage
                     phiN3.;""
                     /codon_start=1
                     /transl_table=11
                     /translation="MSEPICYVMVGLPATGKSTLIKGMYKPDTWIYSTDMYIESMAED
                     NGITYNEAFESNIKAATEFNEEKVITMMRLKKDIIWDQTNLGVKKRKKIINRMKQAGY
                     QVRCECIVPPEPAHISDQKDWKYRLENRPGKNIPNHIMANMIESYAIPTIDEGFDMIS
                     FYNMHGALIGVDNGESE*"
                     /db_xref="A0A0F6SJ64_9CAUD"
     gene            51825..52091
                     /locus_tag="Salt_Pond_R2_restored_H2O_MG_scaffold_5_prodig
                     al-single_94"
     CDS             51825..52091
                     /product="hypothetical protein"
                     /codon_start=1
                     /transl_table=11
                     /translation="MKQAYEQKYGDYGTYWAPVELTGLCKKVTGGPDEYNPPLHYRQV
                     QRRLFGIPFGKYWRLENNIRFCEPVIETIYECKCGKAPDETVSL*"
     gene            52072..52311
                     /locus_tag="Salt_Pond_R2_restored_H2O_MG_scaffold_5_prodig
                     al-single_95"
     CDS             52072..52311
                     /product="hypothetical protein"
                     /codon_start=1
                     /transl_table=11
                     /translation="MKQYPFKFKLRWNGIEWWQSEKTLGSNTYFYYFYWFDRIEKREN
                     RFLGYEYMYYDGPHVALCLWWVCMTWSTPWTKVRK*"
     gene            52332..52589
                     /locus_tag="Salt_Pond_R2_restored_H2O_MG_scaffold_5_prodig
                     al-single_96"
     CDS             52332..52589
                     /product="hypothetical protein"
                     /codon_start=1
                     /transl_table=11
                     /translation="MNKPVVNGRASICTWELEFYYHHKDQIKKFIDLLMADEVDFNFE
                     YEKRIEHIHELYYITVSGSWANNLVRVAKMADAVDYKDHKK*"
     gene            52662..52880
                     /locus_tag="Salt_Pond_R2_restored_H2O_MG_scaffold_5_prodig
                     al-single_97"
     CDS             52662..52880
                     /product="hypothetical protein"
                     /codon_start=1
                     /transl_table=11
                     /translation="MSTQLRNVPNTNVTQTRFFGGKDRGPCVQLTRKGRSSDPSNMFD
                     MMQFTREEALAVATELLMFAQGFEVEEE*"
     gene            52880..54010
                     /locus_tag="Salt_Pond_R2_restored_H2O_MG_scaffold_5_prodig
                     al-single_98"
     CDS             52880..54010
                     /product="Uncharacterized protein n=1 Tax=Methylobacterium
                     sp. (strain 4-46) RepID=B0UDF2_METS4"
                     /codon_start=1
                     /transl_table=11
                     /translation="MNYVFPTIRHIDDVLPHIEGRKEFVVAERDYGTVINYVVAMQDT
                     FDMEGPDDLGGAIRRECRGLIFDLDGNLMSRPFHKFFNVGEREETQSHAIDLSVGHTI
                     MEKMDGSMIRPLLVDGYLRLGTKMGVTTVAMQAEEFLVTQSYEKKEWLMKCVKDGVTP
                     LFEWISPDNQIVLDYNEPELVYLGTRDNVTGAYVMDKSCPFPTVPQYGSLELGLNDYM
                     DIARKQESREGDIIRFTDGHMVKIKNDWYVRIHKCMDRIRFDRNIVDLIINEEVDDIV
                     PLLPEKEIAKVRDFEIRFWEAFKRTEENLMLRFLEAKTNYGEDRKRIALEFIPTLENK
                     MDAPIIFKMLDGIDLREFMIKIVRDSVSNNTKWDKTAEWLGM*"
                     /db_xref="UniRef100_B0UDF2"
                     /db_xref="A0A0F9MND1_9ZZZZ"
                     /db_xref="met:M446_2212"
                     /db_xref="B0UDF2_METS4"
     gene            54012..54635
                     /locus_tag="Salt_Pond_R2_restored_H2O_MG_scaffold_5_prodig
                     al-single_99"
     CDS             54012..54635
                     /product="Uncharacterized protein n=1 Tax=Sinorhizobium
                     phage phiM12 RepID=S5MPS8_9CAUD"
                     /codon_start=1
                     /transl_table=11
                     /translation="MKIYMGPFRYRWVSYVHDRYMDKKYGRWGWEENSTRFESFLEKV
                     EDGLQWLYNYTINLYLDKRSGQKIKVRIDKYDTWSMDHTLAPIILPMLKQLKETKHGS
                     PCTDDEDVPEELRSTSAPPKENEYDTDKYHHDRWDWIMGEMIWAFEQKCRDHWEEDYY
                     GPYIKSEGESLFGGHFEWTDDEGRKAHQERMSNGFRLFGKYYENLWD*"
                     /db_xref="UniRef100_S5MPS8"
                     /db_xref="A0A023NGQ5_9CAUD"
                     /db_xref="S5MPS8_9CAUD"
     gene            54638..54814
                     /locus_tag="Salt_Pond_R2_restored_H2O_MG_scaffold_5_prodig
                     al-single_100"
     CDS             54638..54814
                     /product="hypothetical protein"
                     /codon_start=1
                     /transl_table=11
                     /translation="MDNKVPTKDLGKLYDMSFPKVTRVEVIDKDGRTYTNYDVSSCDL
                     VLQDDDKTLKLFLK*"
     gene            54833..55009
                     /locus_tag="Salt_Pond_R2_restored_H2O_MG_scaffold_5_prodig
                     al-single_101"
     CDS             54833..55009
                     /product="hypothetical protein n=1 Tax=gamma
                     proteobacterium SCGC AAA160-D02 RepID=UPI00037D6D8B"
                     /codon_start=1
                     /transl_table=11
                     /translation="MFRKCWRIWAKSLGEKVGETDAQADIVALVRTFWWVVHIITCFM
                     IIIHNGAKLGWWLN*"
                     /db_xref="UniRef100_UPI00037D6D8B"
                     /db_xref="M4PR42_9CAUD"
                     /db_xref="apc:HIMB59_00006990"
                     /db_xref="UPI00037D6D8B"
     gene            54994..55326
                     /locus_tag="Salt_Pond_R2_restored_H2O_MG_scaffold_5_prodig
                     al-single_102"
     CDS             54994..55326
                     /product="Tax=CG_Mariprof_02"
                     /codon_start=1
                     /transl_table=11
                     /translation="MVAELKKEYVVVTTISTHRSKFVIPKDELQKMNTDVVLTDDLAM
                     DWAKDSVTMNEVEEFSQEWLGEYIVDADMKTEGELLNMFDRENEYLKGWSHIQKMEHI
                     KNWKARNV*"
                     /db_xref="32822151"
     gene            55319..55585
                     /locus_tag="Salt_Pond_R2_restored_H2O_MG_scaffold_5_prodig
                     al-single_103"
     CDS             55319..55585
                     /product="hypothetical protein n=1 Tax=Novispirillum
                     itersonii RepID=UPI00037DA4E9"
                     /codon_start=1
                     /transl_table=11
                     /translation="MSKESLIIYGKDNCYWCKEAVSTAQRYSIKFEYKNIGTTENRNE
                     MFERAPDAKTVPQIFWHGKYIGGYKDFASEVENTLGGNFGQDLF*"
                     /db_xref="UniRef100_UPI00037DA4E9"
                     /db_xref="A0A067XQR5_9CAUD"
                     /db_xref="UPI00037DA4E9"
     gene            55604..55834
                     /locus_tag="Salt_Pond_R2_restored_H2O_MG_scaffold_5_prodig
                     al-single_104"
     CDS             55604..55834
                     /product="hypothetical protein"
                     /codon_start=1
                     /transl_table=11
                     /translation="MDASYYEKHIVEIMRSKNLTLLQALEFDLEANCIDVTSVLSICD
                     YLEEMLENLDKVEYYMLVYTEQVPDVRLKETR*"
     gene            55834..56163
                     /locus_tag="Salt_Pond_R2_restored_H2O_MG_scaffold_5_prodig
                     al-single_105"
     CDS             55834..56163
                     /product="hypothetical protein"
                     /codon_start=1
                     /transl_table=11
                     /translation="MKTIMKASDVGSTLTHKPGLRGRAVYKTLDKGQYAIATKNVTME
                     NTRTGEVIDIGPTTPVYAKELVEYNMLMPKERLNKTLPGVVGEFFAQRGTWSDKEEWN
                     VKFKKSS*"
     gene            56216..56449
                     /locus_tag="Salt_Pond_R2_restored_H2O_MG_scaffold_5_prodig
                     al-single_106"
     CDS             56216..56449
                     /product="hypothetical protein"
                     /codon_start=1
                     /transl_table=11
                     /translation="MFSIELDVSYESTHQEIVEFALEHNCNATLVTENGPGGGNPVYE
                     FASNNIKSVMELTTDIYGETFDTETLKTMIVEA*"
     gene            56452..56790
                     /locus_tag="Salt_Pond_R2_restored_H2O_MG_scaffold_5_prodig
                     al-single_107"
     CDS             56452..56790
                     /product="hypothetical protein"
                     /codon_start=1
                     /transl_table=11
                     /translation="MSMHMIRGVQVHGRSKKKLTPKDRKAAVEHEKWLKSMGVGKTKQ
                     KHVNEIPNYKTGPRVTSDKVAGNGTAREPNVYSGERQLLGIATMHKSNMVPIFADKKE
                     DAKDIASMRR*"
     gene            56827..57243
                     /locus_tag="Salt_Pond_R2_restored_H2O_MG_scaffold_5_prodig
                     al-single_108"
     CDS             56827..57243
                     /product="Uncharacterized protein n=1 Tax=Sinorhizobium
                     phage phiM12 RepID=S5MBQ0_9CAUD"
                     /codon_start=1
                     /transl_table=11
                     /translation="MWLYEDKEFTSEMIGDYMGFVYVITDKSNGKKYVGKKLFKSKRR
                     LPPLKGKTRRRIKVVETDWQDYFGSSDEVKMLVEEHGRDNFIREILHLCNTKGEMGYL
                     EAKVQFDRNVLLDDTYYNGIISCRIHRNHVKSLKKG*"
                     /db_xref="UniRef100_S5MBQ0"
                     /db_xref="A0A0F6YQP1_9CAUD"
                     /db_xref="smq:SinmeB_5013"
                     /db_xref="S5MBQ0_9CAUD"
     gene            57302..57547
                     /locus_tag="Salt_Pond_R2_restored_H2O_MG_scaffold_5_prodig
                     al-single_109"
     CDS             57302..57547
                     /product="hypothetical protein"
                     /codon_start=1
                     /transl_table=11
                     /translation="MIIKRKSVLSGLTRTMDIPVNPDDYAAWQAGHGSIQNIMPYLND
                     NDREFILSGITPDEWDSAFSEQLEDIIADEIDDEAAF*"
     gene            57544..58191
                     /locus_tag="Salt_Pond_R2_restored_H2O_MG_scaffold_5_prodig
                     al-single_110"
     CDS             57544..58191
                     /product="Uncharacterized protein n=1 Tax=Shigella phage
                     pSf-1 RepID=M9QT24_9CAUD"
                     /codon_start=1
                     /transl_table=11
                     /translation="LIVLFNGPPGSGKDEAAAFFKGYGFKHLSFKYQLFKETIRYFKV
                     DEKWFMEGYNNRKEKEAPSALLGHMSRREAMIYVSEEVIKPKRGLDYFGKQIANEMDL
                     SKDYCISDGGFVDELIPVINRVGSDNFVLVQLTRDGCDYSSDSRRYFDGNLHHEYINS
                     HATPIQKKYVLPHKFDVKTYRIHNNGELGTFHSVLKDIYEKECHERASGAEKELR*"
                     /db_xref="UniRef100_M9QT24"
                     /db_xref="A0A067YIY8_9VIRU"
                     /db_xref="M9QT24_9CAUD"
     gene            58154..58387
                     /locus_tag="Salt_Pond_R2_restored_H2O_MG_scaffold_5_prodig
                     al-single_111"
     CDS             58154..58387
                     /product="hypothetical protein"
                     /codon_start=1
                     /transl_table=11
                     /translation="MSEHQEQKKNSAKSKVFCENPYDLETLFESLSVSADKNKELLFI
                     DKFIAYLRLDPQVDITEISYKILKDLDLINEDM*"
     gene            58407..58667
                     /locus_tag="Salt_Pond_R2_restored_H2O_MG_scaffold_5_prodig
                     al-single_112"
     CDS             58407..58667
                     /product="Uncharacterized protein {ECO:0000313|EMBL
                     :AIX12201.1};  TaxID=1540095 species="Viruses;
                     unclassified phages.;" source="Citrobacter phage Moon.;""
                     /codon_start=1
                     /transl_table=11
                     /translation="MYNKSEIVETLKNSICKVVFTKVNGEERTMSCTLNEEILPEIVK
                     EIEEKAPREKSKDSLAVWDTDKGAWRSFRWDSLKEFETEIHL*"
                     /db_xref="A0A0A0YQE1_9VIRU"
     gene            58664..59617
                     /locus_tag="Salt_Pond_R2_restored_H2O_MG_scaffold_5_prodig
                     al-single_113"
     CDS             58664..59617
                     /product="Glycosyl transferase-family protein n=1 Tax
                     =Sinorhizobium phage phiM12 RepID=S5MB86_9CAUD"
                     /codon_start=1
                     /transl_table=11
                     /translation="MSCVYKGKVIDTDLSKNSKGGTEMMRDRLVRNADPDLLKEYAIH
                     LSRPREIYDDVKNIFYCHDLAMDPENKILKDEGWKKFDHFVFVSYWQRDQYILLYGIP
                     YSKCTVIQNSIELEYTPIQKQTDTIRLIYHTTPHRGLELVYPIVDALSKEFDNIHLDV
                     YSSFSVYGWDQRDKPFEDLFNKIKDHSHMTYHGAVSNEKVLDALRESHIFLFPSIWQE
                     TSCIAMIEAIRSGVLVVHPSYGALQETAMDATIMYEYTEVVNDHANMAFSVVKNLLKA
                     QKLQPELFNNMTSSERFGLLRNGINNFTNSWNNLLKVLQNG*"
                     /db_xref="UniRef100_S5MB86"
                     /db_xref="A0A0F6YPR1_9CAUD"
                     /db_xref="buo:BRPE64_ACDS05190"
                     /db_xref="S5MB86_9CAUD"
     gene            59610..59951
                     /locus_tag="Salt_Pond_R2_restored_H2O_MG_scaffold_5_prodig
                     al-single_114"
     CDS             59610..59951
                     /product="hypothetical protein"
                     /codon_start=1
                     /transl_table=11
                     /translation="MGELITFPQMKLDTPPQSAEELAEKLADYRTSFSNDVAEQLWNL
                     VLLEMVRSGCRFEENTEEYFPSIILLLEAIRSLHLHANEIHHPLQDFAKDFVVEEDLD
                     EESVDINEILD*"
     gene            59993..60853
                     /locus_tag="Salt_Pond_R2_restored_H2O_MG_scaffold_5_prodig
                     al-single_115"
     CDS             59993..60853
                     /product="RNaseH ribonuclease n=1 Tax=Sinorhizobium phage
                     phiM12 RepID=S5MB93_9CAUD"
                     /codon_start=1
                     /transl_table=11
                     /translation="MAILIDFNQVMLASLFAGIGNHHNIDVDENLLRHMFLNSIRSNR
                     KKFNEEFGEIVICADGQKSWRRESFPYYKAARRKTREESELDWNHLFGIINNIRSELK
                     DYFPYKVIHIDHCEADDVIGTVIHKYGTELNIGAEQFLVLSGDKDYIQLHKYANVKQY
                     DPVRKKWIQNSNPDKYLQEHVLKGDVGDGVPNILSADNCIVIGERQKPMTAKRIANFT
                     ENPDSMDSQTKARFDRNTLMIDLSQVPQNYQEQILSEYETEKDIGRSKLFNYFVEKKL
                     KNLITDIQDF*"
                     /db_xref="UniRef100_S5MB93"
                     /db_xref="S5MB93_9CAUD"
     gene            60853..61293
                     /locus_tag="Salt_Pond_R2_restored_H2O_MG_scaffold_5_prodig
                     al-single_116"
     CDS             60853..61293
                     /product="Uncharacterized protein n=1 Tax=Sinorhizobium
                     phage phiM12 RepID=S5MD71_9CAUD"
                     /codon_start=1
                     /transl_table=11
                     /translation="MLLSLSEIIDKACELKTKEEKVEWLQQNDGVPLRTILKNTYDKS
                     VEFLIPSTPPPWKKNQYIGVEGMLYKETRRLRIFIKGGGYDGLDQVKRENLFISLLQD
                     VDDNDADLLCKMIAQKPLKGLPRSVVQEAFPDLIQTTAKEKENG*"
                     /db_xref="UniRef100_S5MD71"
                     /db_xref="S5MD71_9CAUD"
     gene            61286..61453
                     /locus_tag="Salt_Pond_R2_restored_H2O_MG_scaffold_5_prodig
                     al-single_117"
     CDS             61286..61453
                     /product="hypothetical protein"
                     /codon_start=1
                     /transl_table=11
                     /translation="MAKSFKKFREEYDDEWGDENEDRRRNKKKMSIQQQRRKKAQEKL
                     SIFDENEKPAS*"
     gene            61487..61651
                     /locus_tag="Salt_Pond_R2_restored_H2O_MG_scaffold_5_prodig
                     al-single_118"
     CDS             61487..61651
                     /product="hypothetical protein"
                     /codon_start=1
                     /transl_table=11
                     /translation="MKAPRAPRTPPKRAIEYSTYEEYVKSRLQPTGLQLQVIPESLYN
                     TLKENEIKSN*"
     gene            61718..62107
                     /locus_tag="Salt_Pond_R2_restored_H2O_MG_scaffold_5_prodig
                     al-single_119"
     CDS             61718..62107
                     /product="Uncharacterized protein n=1 Tax=Helicobacter
                     pullorum MIT 98-5489 RepID=C5EX53_9HELI"
                     /codon_start=1
                     /transl_table=11
                     /translation="MGTASMIGYYNKEDGSVTATYCHYDGYVAYNGRLLVESYNTPQK
                     AKAVANAGYLSGLKSDLYESVVEAVHNEPAVEYASPEVFLRCGDNHAGADYLYLFDGE
                     AWFFTDTSTKPRMRRFEEVEMNLESAN*"
                     /db_xref="UniRef100_C5EX53"
                     /db_xref="C5EX53_9HELI"
     gene            62168..62449
                     /locus_tag="Salt_Pond_R2_restored_H2O_MG_scaffold_5_prodig
                     al-single_120"
     CDS             62168..62449
                     /product="Uncharacterized protein n=1 Tax=Bathycoccus
                     prasinos RepID=K8EFJ6_9CHLO"
                     /codon_start=1
                     /transl_table=11
                     /translation="MKKLNQTTLKTIRTADQETLNTIIAEIKARQRSMQKEIATNFTI
                     GDKVTFNAKRRGIVEGLITKVNQKTIKVKQTNGLHTTWSVSPSLLKKVS*"
                     /db_xref="UniRef100_K8EFJ6"
                     /db_xref="K8EFJ6_9CHLO"
     gene            62451..63029
                     /locus_tag="Salt_Pond_R2_restored_H2O_MG_scaffold_5_prodig
                     al-single_121"
     CDS             62451..63029
                     /product="hypothetical protein"
                     /codon_start=1
                     /transl_table=11
                     /translation="MKLNEKLILVDCDGVLLDWQYSFYKWMAARGYHPILENEYDMGK
                     TFDITSFEAKQMCEYFNCSAAIGWLTPFRDAVKYVRKLHEDHGYVFHCITSLSTDKYA
                     GKLRKKNLEAIFGKKVFEEVICLECGGDKDEALEPYRDTGCVWVEDKESNADLGIKLG
                     LNSMLIEHSHNKNYVGPAQKVANWKEIYEMIV*"
     gene            63169..63342
                     /locus_tag="Salt_Pond_R2_restored_H2O_MG_scaffold_5_prodig
                     al-single_122"
     CDS             63169..63342
                     /product="hypothetical protein"
                     /codon_start=1
                     /transl_table=11
                     /translation="MSERETYLEENPHVKQTIKRAPSLGDSVRLGVRKPDQGFREVLQ
                     KAKVHKHNTINDF*"
     gene            63383..64135
                     /locus_tag="Salt_Pond_R2_restored_H2O_MG_scaffold_5_prodig
                     al-single_123"
     CDS             63383..64135
                     /product="P-Starvation inducible protein n=1 Tax
                     =Synechococcus phage S-PM2 RepID=Q5GQE2_BPSYP"
                     /codon_start=1
                     /transl_table=11
                     /translation="MAAKQRRLSKREKRRQERDMEYMASILNTKFGMRKIKPLTPTQG
                     DLFQSYQEGYNLAAIGTAGTGKTMCATYLALKDVLEKGEYEKVVIIRSAVQTREQGFV
                     PGTLEQKEAMFEAPYVDIVNDLFGRGDAYQVLKQKGMIKFTTSSNIRGLTFDNSVIIV
                     DECQSMNYHELDTIITRVGESSKIIFCGDTKQDDLATTKNRADVSGLYDFLKVLNAIP
                     SFDVVRFGVDDIVRSGLVKEYIIAKEKLLEVA*"
                     /db_xref="UniRef100_Q5GQE2"
                     /db_xref="Q5GQE2_BPSYP"
                     /db_xref="sap:Sulac_2926"
     gene            64186..64494
                     /locus_tag="Salt_Pond_R2_restored_H2O_MG_scaffold_5_prodig
                     al-single_124"
     CDS             64186..64494
                     /product="Uncharacterized protein n=1 Tax=Pelagibacter
                     phage HTVC008M RepID=M1IDC2_9CAUD"
                     /codon_start=1
                     /transl_table=11
                     /translation="MSEGKGIVRDRVDRHYGHASPTPNPFHQTPYNSSKQEKVFVETR
                     KAIVKGDKTACGDPAVGASTKVFAQGFGVHRRLDTTGGHGSWPGNAAQAGSGKVFAGG
                     *"
                     /db_xref="UniRef100_M1IDC2"
                     /db_xref="M1IDC2_9CAUD"
     gene            64497..64757
                     /locus_tag="Salt_Pond_R2_restored_H2O_MG_scaffold_5_prodig
                     al-single_125"
     CDS             64497..64757
                     /product="hypothetical protein"
                     /codon_start=1
                     /transl_table=11
                     /translation="LSTKPNYEDLLVQIAAEQDPVEKQRLIELCFQFVFDDITGDEKI
                     LFSYLEDDYVVPNPGYQPYGPETLGLYAAYVGLYYSDEGETT*"
     gene            64757..65914
                     /locus_tag="Salt_Pond_R2_restored_H2O_MG_scaffold_5_prodig
                     al-single_126"
     CDS             64757..65914
                     /product="hypothetical protein"
                     /codon_start=1
                     /transl_table=11
                     /translation="MALTLRRNKGFALTFDEMDDNFLHLSGFAGLTIANTAPLEPVNG
                     QMWLDTGITQRTFAWYEEEDAWVDVSPSNKTTVSTTQPEVRLIGDGWFDTSPGASGSL
                     LIWNGNAWVEVIGAGGGGTTTVIGDGSGGAPTLRTEDSNSITGTGTLMSYTFTPTATQ
                     EVLVILKGAVLHDSSSDNSSATFRIEKDGAPLQTVVSSKQDGNSPGVLPISYTYAMDL
                     VQGTPITLRIQVTQSSGGGGGNNSLTEGMFAIFDGGGSAAGAINVDANETTDFVTLAN
                     AATEWRDIASVTLNTNNERLVLNAAGEFSFGNAGEGQSYAGTWRFLVGDTVVNGGVFQ
                     GIDGSTMSFSDLKLSAAGQGSTPIKLQAALTGSGNNTVRAKARFVVTKLEN*"
     gene            65951..71167
                     /locus_tag="Salt_Pond_R2_restored_H2O_MG_scaffold_5_prodig
                     al-single_127"
     CDS             65951..71167
                     /product="Uncharacterized protein n=1 Tax=Bacillus cereus
                     G9241 RepID=Q4MVJ1_BACCE"
                     /codon_start=1
                     /transl_table=11
                     /translation="MAFPTNPADGDIYVIGSVVFTYDATTNVWVRSSAGDGGQGLQGI
                     QGIQGPAQGVQGIQGIQGFQGNQGLQGEQGLQGTQGTQGTKGNQGTQGIQGIEGRGET
                     GFQGLQGITGEQGLQGTQGVQGIQGWQGVQGTQGTIGEFGLQGLQGRRGIQGVQGFQG
                     IQGVQGVQGTQGMQGVQGIQGNQGVQGMQGIQGVQGVQGLQGDQGIQGTGGLGEQGTQ
                     GITGEQGVQGTAGFGNQGLQGIQGTFGIQGFQGIQGVQGTQGLQGLQGVQGIQGEQGI
                     QGNQGFQGITGAGFQGLTGEQGIQGVQGTQGIQGNQGVQGVQGIMGEQGLQGSQGLQG
                     NFGPALKIIGAVADVNTDPPNNPQTLLNGQFPSVNVGETVIDEATNELWAYTGGGTWV
                     NVGELRGVQGIQGFQGIQGIRGFQGIQGISGQQGIQGEQGVQGLQGRQGIQGVQGIQG
                     IQGTQGIQGEQGVQGLQGSPIQGMQGRQGIQGFDGIQGIQGNQGVQGIQGEQGVQGVQ
                     GIQGSQGVQGIQGGQGVQGLQGSQGLQGLQGVQGKTGDPFRIIGSIEDVNVNFPARTP
                     EEIIREAFGPTLDGQPPTERPSIASPDISDGVIDEELNELWLWNGNEWINVGDIVGPQ
                     GIQGIQGMQGVQGTQGIQGIQGITGEQGVQGIQGAAIQGIQGIQGVQGIIGNRGFQGF
                     QGIQGVQGTAIQGTQGITGEQGVQGIQGKVGNPFRILGSVQDVNQAPTFDPQVILETS
                     FPDPSPGDAVIDEATNNLWTYTPDAGGEWINVGNIVGPQGIQGVQGLQGTQGNQGIQG
                     EQGTQGATGQQGTYGRQGVQGTGNTGSQGLQGIQGNQGLRGPGQGVQGTQGNQGIQGI
                     QGTRGVQGRQGIQGRQGLQGMQGIRGQQGLQGSQGVQGVQGLQGTQGRQGIQGIQGIQ
                     GIQGIQGIQGLQGIQGIQGRQGIQGIQGRQGIQGRQGRQGIQGSQGVQGIQGTQGQQG
                     RQGRQGRQGTQGQRGPQGYQGLQGSVGFQGRQGTKGAQGVQGRQGFQGIRGFQGTQGT
                     TGEQGIQGIQGIQGNQGFQGIQGIAQAGPQGLQGQAGSVQGIQGSKGADGEGGGDPLP
                     IGQEGEVLYNTQDDTNNAQFDDLVNIEPIIVSSEGEVPDYFTEPGPPAPTTQEIFEDW
                     YRFSHNTTTNYPAREADVSESQWQYDSVADEIVGLNNTGTAVGFVSDLKYSFYTHTAT
                     LRSGQFDNDTVGVVLAFTAEGTLGQPDYREYTLTAFRTAGGTMGGRTWGVSYNIQQAD
                     GQIIADGSAAVPETGGWAALGSTIVDVDRQGDTIIVKTSPFGSAALSEASTLTIDLTD
                     QTFVDDSGDPVLEKFRGFKSYGYMAYSQGDARFSGVFSGISLGANVVYDVVSGKVYGP
                     SENLPYYQEIVGAATFNDIAEPGRFYNNPTSHFTTWRSSFDENNYIIGRENGGGSGSQ
                     GIQGIQGIQGTDGGGSSIDCVDCDYDEPTDTNNSVAIHSKQSMYLFIDDNNSAGEDSN
                     YFGFYNNLDPYSDTVNRDNTIFRVDEDGSVRTTNTIYATTSGIRFPDDAYGGSGDTAR
                     IYLGTGGGEATQLTLEMTNDINDEIHLKVPDDNGVKINGYTVYHEGNHVCGNTGGGDG
                     GGLSSRTNLIVATSSLADDASEDVNLTGFKGYAVYAITTDEAAWVRLYINAAARTADA
                     SRNEFTDPDPDAGVILEVITNGAETVVISPAVFGFNGEVPPTTNIPMTITNKSGSTTA
                     IQVTVTALQLEV*"
                     /db_xref="UniRef100_Q4MVJ1"
                     /db_xref="V5MGL6_BACTU"
                     /db_xref="bcg:BCG9842_B0398"
                     /db_xref="Q4MVJ1_BACCE"
     gene            71171..72958
                     /locus_tag="Salt_Pond_R2_restored_H2O_MG_scaffold_5_prodig
                     al-single_128"
     CDS             71171..72958
                     /product="Uncharacterized protein n=1 Tax=Synechococcus
                     phage S-MbCM7 RepID=V5URI3_9CAUD"
                     /codon_start=1
                     /transl_table=11
                     /translation="MLREWIVTLYDRNQLDDFYDDMQTPGGALYIPDRAVDVSAQRPT
                     SRNTHYMLTYEEAMLVKNDERVWGVELYDIVVNSLRPLGYKIDEGVFSKNVFTSGPAL
                     SQVDVNWGLLRQNRNTPPANWGFDNFLPQDPNNANAAESELLAADNNVIVTASGRNVD
                     VLIVDEHLDQTHPEFAANRDGSGGTRCVAYNWFQNDVGFGTGTYQYGLANQSNHGTHV
                     GGIAAGNNQGWARDANVYSLGAFPSTANWGVCGYDDTTMWDYVRAWHNSKPINPVTGR
                     KNPTVSNHSYGAFLSVGQGNFSQIYAATYRGVRYAPGRALTVAELQARGFKTSSQSFG
                     FQNYSISQQADLQDAMADGIIVCTAAGNEGWKQVQEGHVDYNNEFEVTYLPTGQTYKN
                     YYQRGGGGRSGQAYAPVLVVGSVGTWKEEYKSDFSNCGNGVDVFAVGSTVQSSVHAGG
                     YFGTIQDPRSGGAHYLAKTQGTSMATPQVAGMLACLAETWPNMTQAQAHQWIIDFSTK
                     DALSDTGTDDAMDEQSLQGAPNRFAKWINQRPIGRTMFPPRNFRPRTLNGDPIPSNWS
                     ANALLAGDDPPPATVGRRVYPRPRIRRRG*"
                     /db_xref="UniRef100_V5URI3"
                     /db_xref="V5URI3_9CAUD"
     gene            73021..73692
                     /locus_tag="Salt_Pond_R2_restored_H2O_MG_scaffold_5_prodig
                     al-single_129"
     CDS             73021..73692
                     /product="Exonuclease n=1 Tax=Pelagibacter phage HTVC008M
                     RepID=M1I833_9CAUD"
                     /codon_start=1
                     /transl_table=11
                     /translation="MFTHKDHGITLPEITRKTTETGRKYYTPEGNAYPSITTVLSILG
                     KDSIQAWRKRVGEEEANRISTQAATRGTAVHKLAEDYLNNESDWQKGHMPANLFSFGQ
                     LKDVLDEKVDNIWMQETFLYSDRLKCAGQVDCIAEFEGELSIIDFKTSRKPKKKEWIT
                     NYFIQAAFYAAAFYERTGVAIKQGVILITVDGSEPQIFKVNTYDYLQHFLSVRKKYKE
                     MYEYG*"
                     /db_xref="UniRef100_M1I833"
                     /db_xref="A0A0F6SIV3_9CAUD"
                     /db_xref="csy:CENSYa_0671"
                     /db_xref="M1I833_9CAUD"
     gene            73745..74050
                     /locus_tag="Salt_Pond_R2_restored_H2O_MG_scaffold_5_prodig
                     al-single_130"
     CDS             73745..74050
                     /product="hypothetical protein"
                     /codon_start=1
                     /transl_table=11
                     /translation="MTKFDKTKFSYHGGYLTYTGDYEGRPVYEDKPGVHPSRVGTGID
                     LFIARFKHKGPITKAKFLKELIANHTVEDYANAYMFGMAPVAILKDKNPDWYEKVMA*"
     gene            74052..74237
                     /locus_tag="Salt_Pond_R2_restored_H2O_MG_scaffold_5_prodig
                     al-single_131"
     CDS             74052..74237
                     /product="hypothetical protein"
                     /codon_start=1
                     /transl_table=11
                     /translation="MKYFESKYINTVNHIFNGVSWPFRNCEVTMSDDGFSCTCMKRMI
                     YKCNHIKSVELGILGVK*"
     gene            74237..74794
                     /locus_tag="Salt_Pond_R2_restored_H2O_MG_scaffold_5_prodig
                     al-single_132"
     CDS             74237..74794
                     /product="Uncharacterized protein n=1 Tax=Pelagibacter
                     phage HTVC008M RepID=M1HM36_9CAUD"
                     /codon_start=1
                     /transl_table=11
                     /translation="MNIFILDKDPVISAQLQCNTHIVKMIVESAQMLSTAHRMLDGDL
                     ERRPSKSGKTIVKYWRMPDWRENTLYKAVHMYHPCSVWTMKSNNNYNWHWIHFAALCD
                     EYKYRYERVHATDTQLRDVLKALPENIPVGPMTPQPLAMTSNPECMDPNNIVESYRKF
                     YQTKQHRFKMAWTKREVPEWFEVAA*"
                     /db_xref="UniRef100_M1HM36"
                     /db_xref="M1HM36_9CAUD"
                     /db_xref="wed:wNo_07680"
     gene            74820..75119
                     /locus_tag="Salt_Pond_R2_restored_H2O_MG_scaffold_5_prodig
                     al-single_133"
     CDS             74820..75119
                     /product="hypothetical protein"
                     /codon_start=1
                     /transl_table=11
                     /translation="MRYTIAEEDLGFFLGAFKNHGVFAKNDVFGLSKAFSFETKRDAQ
                     EFIDEYMNGDEKNFFVIEIATNDKYIDVTELLKNGYAKYTHAMIDSIQMISTEIH*"
     gene            75183..75365
                     /locus_tag="Salt_Pond_R2_restored_H2O_MG_scaffold_5_prodig
                     al-single_134"
     CDS             75183..75365
                     /product="hypothetical protein"
                     /codon_start=1
                     /transl_table=11
                     /translation="MIEYYEMVKKLRELIRSTDGPNSKIPAFKIMDLADELQEKAENA
                     ELQMIVQMQRDRVENS*"
     gene            75451..76401
                     /locus_tag="Salt_Pond_R2_restored_H2O_MG_scaffold_5_prodig
                     al-single_135"
     CDS             75451..76401
                     /product="Uncharacterized protein n=1 Tax=Sinorhizobium
                     phage phiM12 RepID=S5M7I0_9CAUD"
                     /codon_start=1
                     /transl_table=11
                     /translation="MHELEIVNGEAQMAYRESKGLPWHGLGTPVGDDMTPQQMMEAAG
                     LDWGVEKVDTFIRYKGDNVATGQQALVRSTDGKILTQVGPGWNPVQNEEAFEFFNEFV
                     SGGDMIMDTAGSLKDGRLVWALADVKDGFSLFNGDEVKGYLLFSNPHIYGKSIDIKFV
                     MERVVCNNTLAVALNEAGQPSVRVNHRSVFDAGRVKEILGLGHNKVEKFKEAAEFLGS
                     KRYTDEQLTQFFGVVFGKSSKEKEELARNAKEAMSIVEDQPGDHFAPGTWWNAYNAVT
                     YMTDHKLGRSADTRMASAWFGGNAKRKVDALDLALEMADA*"
                     /db_xref="UniRef100_S5M7I0"
                     /db_xref="S5M7I0_9CAUD"
                     /db_xref="rme:Rmet_6227"
     gene            76560..77759
                     /locus_tag="Salt_Pond_R2_restored_H2O_MG_scaffold_5_prodig
                     al-single_136"
     CDS             76560..77759
                     /product="5-aminolevulinate synthase {ECO:0000256|RuleBase
                     :RU910713}; EC=2.3.1.37 {ECO:0000256|RuleBase:RU910713};;
                     5-aminolevulinic acid synthase
                     {ECO:0000256|RuleBase:RU910713}; Delta-ALA synthase
                     {ECO:0000256|RuleBase:RU910713}; Delta-aminolevulinate
                     synthase {ECO:0000256|RuleBase:RU910713};  TaxID=1220535
                     species="Bacteria; Proteobacteria; Alphaproteobacteria.;"
                     source="alpha proteobacterium IMCC14465.;""
                     /codon_start=1
                     /transl_table=11
                     /translation="MKYSEYFNQTIKDFKDDGRYRVFNDILRERGNFPRSIWYGKYAP
                     KNIINWCSNDYLGMGQNRFVIDSMHTALDQTGAGSGGTRNIGGTSHYHVTLERELASL
                     HSRSGALLFTSAYVANEWSLVALSRIIPDICFISDNKNHASLIMGMKHSRAEKKVFQH
                     NDMEDLETQLKNAVKEKLNPVIVFESVYSMDGDVSPIKDIVALAKKYDALTYIDEVHA
                     VGLYGKHGGGMCEELNLWADDIDIINGTLGKAFGVQGGYIAANKEIVDAIRSVASGFI
                     FTTSMSPVLCAGALASINYLKDHSSLRDEHQSKAKKLKQMLQEYDIPVHPNACTHIVP
                     VMVNDAFKAKEASDRLLNEYGIYIQAINSPTVEVGTERLRIAPTPYHTDVMMMELVTA
                     LKEVLTK*"
                     /db_xref="J9DHN8_9PROT"
                     /db_xref="magq:MGMAQ_1307"
                     /db_xref="UniRef100_UPI0003652B81"
                     /db_xref="2.3.1.37"
     gene            77772..78128
                     /locus_tag="Salt_Pond_R2_restored_H2O_MG_scaffold_5_prodig
                     al-single_137"
     CDS             77772..78128
                     /product="hypothetical protein"
                     /codon_start=1
                     /transl_table=11
                     /translation="MFSNTAPSAVINALIQCAALYASSYGIDWAMYPVMGMIGYIAFM
                     QSIAASSLFSGLVGSEPDEETGNYSLSVLIAILYLASSYHVYTLGYTVFSGFMFAHSA
                     IFLLTNVFGIIKLVKD*"
     gene            78143..78571
                     /locus_tag="Salt_Pond_R2_restored_H2O_MG_scaffold_5_prodig
                     al-single_138"
     CDS             78143..78571
                     /product="Adenylyl-sulfate kinase n=1 Tax=SAR86 cluster
                     bacterium SAR86B RepID=J5KJP3_9GAMM"
                     /codon_start=1
                     /transl_table=11
                     /translation="MKILIMGLPGSGKTWLAERLQARLNCAWFNADTVRHMANDWEFS
                     EAARLRQAYRMKSLADFELEMKRTVICDFVCPLEETRDIFNADYTVWMDTIEKGRFSD
                     TNSMFQKPNKVDYHVTKWFDNTDETLANAVERHIRIHNDV*"
                     /db_xref="UniRef100_J5KJP3"
                     /db_xref="J5KJP3_9GAMM"
                     /db_xref="apm:HIMB5_00009070"
     gene            78564..78974
                     /locus_tag="Salt_Pond_R2_restored_H2O_MG_scaffold_5_prodig
                     al-single_139"
     CDS             78564..78974
                     /product="Cytidylyltransferase n=1 Tax=SAR86 cluster
                     bacterium SAR86B RepID=J4WYQ5_9GAMM"
                     /codon_start=1
                     /transl_table=11
                     /translation="MFDYQKPTVQMLGRWQPWHDGHTELFKKALAETGQVCIMVRDVG
                     GIVGEDAGAGRTTPQDDNPFDCHTVSMNIEKGLASAGFTLREEYIIMFVPNIVDISYG
                     RGVGYTLTEHDLGDTIHSISATKIRKRMREEGTL*"
                     /db_xref="UniRef100_J4WYQ5"
                     /db_xref="J4WYQ5_9GAMM"
                     /db_xref="apm:HIMB5_00009060"
     gene            78971..79279
                     /locus_tag="Salt_Pond_R2_restored_H2O_MG_scaffold_5_prodig
                     al-single_140"
     CDS             78971..79279
                     /product="hypothetical protein"
                     /codon_start=1
                     /transl_table=11
                     /translation="MNTQTPQSLPSTVTDHDRKIIQDALREMSDSMTRISAEKDLQKE
                     IAETILEKVNVPKKDFNKLARIFHASNLMEEAARNEEFMGFAEAVMVPVSNQIENKEA
                     *"
     gene            79279..79686
                     /locus_tag="Salt_Pond_R2_restored_H2O_MG_scaffold_5_prodig
                     al-single_141"
     CDS             79279..79686
                     /product="Uncharacterized protein n=1 Tax=alpha
                     proteobacterium HIMB114 RepID=D0RMW0_9PROT"
                     /codon_start=1
                     /transl_table=11
                     /translation="MEYKYKSIGLMNTISELSAMPREMWNTVMTIENSPLKNFDPMVA
                     HMIFQVLAFIWSGIFAAMLGSYIAFGVSAFLHAMFISGVVITAVTFRQAEKAKPNFNL
                     RPGYHSVSRTRQTMWINGELIELSSKDPGGEHE*"
                     /db_xref="UniRef100_D0RMW0"
                     /db_xref="D0RMW0_9PROT"
     gene            79948..80358
                     /locus_tag="Salt_Pond_R2_restored_H2O_MG_scaffold_5_prodig
                     al-single_142"
     CDS             79948..80358
                     /product="hypothetical protein n=1 Tax=alpha
                     proteobacterium SCGC AAA015-N04 RepID=UPI00036E00A5"
                     /codon_start=1
                     /transl_table=11
                     /translation="MIKKFVNKIPEFCMSHWLIRIPLIVVFLQQGFDKWPIDAGMAEA
                     FGLTLLVWTFVVLGEIGGAVGLVVGGLLDYTKRFKELGDLITRFSGIVITGIMTGVIW
                     VGEPESFTYVLLYDNFHVLLWVGGMYFALRGNRT*"
                     /db_xref="UniRef100_UPI00036E00A5"
                     /db_xref="V4YE10_9PROT"
                     /db_xref="UPI00036E00A5"
     gene            80355..80468
                     /locus_tag="Salt_Pond_R2_restored_H2O_MG_scaffold_5_prodig
                     al-single_143"
     CDS             80355..80468
                     /product="hypothetical protein"
                     /codon_start=1
                     /transl_table=11
                     /translation="MIATALYFVMVYGFMAGMIAYAWVKEPKDSDNTGMRL*"
     gene            80465..80656
                     /locus_tag="Salt_Pond_R2_restored_H2O_MG_scaffold_5_prodig
                     al-single_144"
     CDS             80465..80656
                     /product="hypothetical protein"
                     /codon_start=1
                     /transl_table=11
                     /translation="MKPNTQFELNVNDINLIEEGLTLLQHHRMGAVGFEVQEIEDLKA
                     RIFHQKNWYRPKNEIYIGG*"
     gene            80660..81112
                     /locus_tag="Salt_Pond_R2_restored_H2O_MG_scaffold_5_prodig
                     al-single_145"
     CDS             80660..81112
                     /product="Plastocyanin n=1 Tax=uncultured alpha
                     proteobacterium HF0010_13E22 RepID=E0XQZ5_9PROT"
                     /codon_start=1
                     /transl_table=11
                     /translation="MRLLTVLTALTLGFCTPAFAETELPAEYTLEMWNRDPDDRKRKM
                     VFSEDVITVAPGAEVTWLATDRGHNVEFIDGPDGVELADKSKLNKDVTITMTEPGVYV
                     YVCTPHATMGMIGVVVVGVATPEAIAQAADAKVRGKSKKKLKDLLSDL*"
                     /db_xref="UniRef100_E0XQZ5"
                     /db_xref="E0XQZ5_9PROT"
                     /db_xref="smd:Smed_2726"
     gene            81230..81397
                     /locus_tag="Salt_Pond_R2_restored_H2O_MG_scaffold_5_prodig
                     al-single_146"
     CDS             81230..81397
                     /product="hypothetical protein"
                     /codon_start=1
                     /transl_table=11
                     /translation="MGKHLKTQIDYDMIEQLGQEVFRLDPTNSVLQKFMQMDNFEGSE
                     LRKSVSSKKQT*"
     gene            81532..81711
                     /locus_tag="Salt_Pond_R2_restored_H2O_MG_scaffold_5_prodig
                     al-single_147"
     CDS             81532..81711
                     /product="hypothetical protein"
                     /codon_start=1
                     /transl_table=11
                     /translation="VNNDDILEQVRSLREEMKQLKYLLLGEKEDTDFDIESLDPDKRS
                     WYYDDTGVKRKKDER*"
     gene            81701..81880
                     /locus_tag="Salt_Pond_R2_restored_H2O_MG_scaffold_5_prodig
                     al-single_148"
     CDS             81701..81880
                     /product="hypothetical protein"
                     /codon_start=1
                     /transl_table=11
                     /translation="MSDKTYYCTLKGLGWAFLLITFFMLGVPLLMNLAIMGPEQYGNY
                     CVRAIHMPCFGLGND*"
     gene            81873..82319
                     /locus_tag="Salt_Pond_R2_restored_H2O_MG_scaffold_5_prodig
                     al-single_149"
     CDS             81873..82319
                     /product="Uncharacterized protein {ECO:0000313|EMBL
                     :CPR22294.1};  TaxID=1578971 species="Bacteria;
                     Proteobacteria; Alphaproteobacteria; Rhizobiales;
                     Hyphomicrobiaceae; Filomicrobium.;" source="Filomicrobium
                     sp. Y.;""
                     /codon_start=1
                     /transl_table=11
                     /translation="MTNNLEFNPTFTPYEMLELGIFDGKYYLPTNKDFNRTPIIRQKN
                     LFMEGASQPLSVWKENGWITPEDPMGWFQWYLRYYQGRRIDDLDTHQIKRWKSFVARH
                     SAQVRKNGNGDLNKRLKQRQALLHWAADPIPDMDIQNKYEFLKQYK*"
                     /db_xref="A0A0D6JJX8_9RHIZ"
                     /db_xref="gwf2_scaffold_3620_35"
                     /db_xref="gem:GM21_1668"
     gene            complement(82401..83711)
                     /locus_tag="Salt_Pond_R2_restored_H2O_MG_scaffold_5_prodig
                     al-single_150"
     CDS             complement(82401..83711)
                     /product="Precursor of major head subunit n=1 Tax
                     =Sinorhizobium phage phiM12 RepID=S5MV15_9CAUD"
                     /codon_start=1
                     /transl_table=11
                     /translation="MSQSSRTLVEKWGPLLEHSSFAEIKDEHRKAVTATLLENTEKAL
                     VESGDQSINMTSLLQEAPTNAAGTGGFGSASATPTAGYDPVLISLVRRSMPNLMAYDI
                     AGVQPMTGPTGLIFAMRSNYNAMSGNTAAEAFYNEADTDFSGTGTMAGTTGGAATANT
                     GTGMDTAAAEALGDGDGTNFAEMALAIEKVTVAAKSRALKAEYTTELAQDLRAVHGLD
                     AETELANILQSEILAEINREVVRTIYNTAVTGAAATASAGVFDLDVDANGRWSVEKFK
                     GLMFQVEIEANAIAKATRRGKGNIVICSSDVASALQMSGVLDYTPALNSNALNVDDTG
                     NTFAGILNGRYRVYIDPYAGSNYMVVGYKGSSAFDAGLFYCPYVPLQMYRAVGENSFQ
                     PKIGFKTRYGMVANPFAFGSARSEGALTANSNVYYRRVRVSNLF*"
                     /db_xref="UniRef100_S5MV15"
                     /db_xref="A0A0F6YPA3_9CAUD"
                     /db_xref="S5MV15_9CAUD"
     gene            complement(83771..84745)
                     /locus_tag="Salt_Pond_R2_restored_H2O_MG_scaffold_5_prodig
                     al-single_151"
     CDS             complement(83771..84745)
                     /product="Scaffold prohead core protein n=2 Tax
                     =Synechococcus phage S-SSM7 RepID=E3SL65_9CAUD"
                     /codon_start=1
                     /transl_table=11
                     /translation="MSELEEKFVADDGVSEVPEPTAPEGGEAKKKKADLKKKVDPKAD
                     TVETPPMAEETDEVDADEVVEVAEEAEEVEEVISVEESIASMFEGADLSEEFKSKVSL
                     VFETAVREATDTRVNEAVATLEEEFDNRLVETVNEAIEEITENLDSYLDYVVEQWMEE
                     NKVAVESGVKVEMAESLMDGLRDIFSSHNIDIDEETVDVVAGLEEQVGELQEQTNEAI
                     NENISLAKEIAALKAEKVFDTISEGLTVSQKERLKSLSEKLDNEDLEAYESDLGTLKE
                     SFFKTKKTQVISEETEEEVLTEETETRKPVSQYASVSAIVEAINSKSK*"
                     /db_xref="UniRef100_E3SL65"
                     /db_xref="M4PQS7_9CAUD"
                     /db_xref="E3SL65_9CAUD"
     gene            complement(84798..85484)
                     /locus_tag="Salt_Pond_R2_restored_H2O_MG_scaffold_5_prodig
                     al-single_152"
     CDS             complement(84798..85484)
                     /product="Prohead core scaffold and protease n=1 Tax
                     =Sinorhizobium phage phiM12 RepID=S5MPF0_9CAUD"
                     /codon_start=1
                     /transl_table=11
                     /translation="MKLITEVFNEDCAVVTESAENGKKNYFIEGIFMQGDIKNRNGRV
                     YPSQILEKEMGRYQKTFIDTNRALGELGHPDGPQINGDRVSHLITEMRRDGTNFIGKA
                     KILSTPMGEIVKTFVDEGVRVGVSTRGLGSVKPTKDGIMEVQDDFHLATVDIVTDPSG
                     PDCFVNGIMENTEYYYDIAAGTWRQHAVEQVVEEIVQEVKREYKTTTRVIGESHAAKL
                     FEKFLTSLKN*"
                     /db_xref="UniRef100_S5MPF0"
                     /db_xref="S5MPF0_9CAUD"
     gene            complement(85522..85746)
                     /locus_tag="Salt_Pond_R2_restored_H2O_MG_scaffold_5_prodig
                     al-single_153"
     CDS             complement(85522..85746)
                     /product="hypothetical protein"
                     /codon_start=1
                     /transl_table=11
                     /translation="MAWVTVPGSNNIWQYDNAATAADTYSDANGTTSGGIRSFTPPGG
                     NTQYTYVKCRKTGETQERGELSKNYYDARV*"
     gene            complement(85749..86897)
                     /locus_tag="Salt_Pond_R2_restored_H2O_MG_scaffold_5_prodig
                     al-single_154"
     CDS             complement(85749..86897)
                     /product="Possible cytitidyltransferase n=1 Tax
                     =Prochlorococcus phage P-HM2 RepID=E3ST14_9CAUD"
                     /codon_start=1
                     /transl_table=11
                     /translation="MKTFKTLVSEVAEPKAGDEKAFKDKHIVTKVGHPVALDHQFTGE
                     IPGTSKSKRRADLEAGEDEKVYEAMDPVNPKAVKKKFDDRKDKDIDNDGDVDSSDEYL
                     HKRRKAISKAMKKEGNAFTKALFAAREAGDKTFIVAGKTYNCEDYDDEGNIAEAPQPK
                     WKVAIGKKHYTVIARNTAEADRKAKMLAKKDGNSGLPGEIKRMNEDAWEEIPMMMNSL
                     RSMSHNISGISRYLQTTQDPEEWFQNKLAGVAKELQTLYSYATAEVMSMGEETDLEEA
                     KKPISRKTINRALQGMKVQPKDKVSVKKAPWDKKEEADQIDEAVKFKAGMIKLKDGSS
                     MIIKKQDADLLTQMFKDLSPANRKKMEKVAMEDKAGFEEILGFAREAL*"
                     /db_xref="UniRef100_E3ST14"
                     /db_xref="E3ST14_9CAUD"
     gene            complement(86894..88567)
                     /locus_tag="Salt_Pond_R2_restored_H2O_MG_scaffold_5_prodig
                     al-single_155"
     CDS             complement(86894..88567)
                     /product="Portal vertex protein of head n=1 Tax
                     =Sinorhizobium phage phiM12 RepID=S5MAR0_9CAUD"
                     /codon_start=1
                     /transl_table=11
                     /translation="MRIFGFEVKRDVDGAEEETAVSFVAPNNEEGAITIGNSLGGSYG
                     ISINMDGDAKSEGELVTRYRGMMLQPEISQAVDEVINEAINIDSHENAVEVVLDDTDL
                     PDKVKDRISEEFEEVLRLLDFSNFGYDIFQKFYVDGRLNYHIIIDNENLREGIQEVRY
                     IDPRKLRLIKEMDEKQKDPHSGIPLKKVKKEYYLYSDSGFGSKSINNTSTATGQAVQG
                     FRIAKDSVARITSGYMNENNSLVLSYLHPAIKPLNQLRMLEDATVIYTITRAPERRIF
                     YIDVGQLPKAKAEQYLHDMMTRHKNKLQYDSDSGDITDGRKFMTMTEDFWFPRRGGER
                     STEVDILAGGNAAALSGDENLTYFQRKLYKSLKVPISRLEPENMYSFGRVSEMTRDEL
                     KFSKFIRRMRNRFSGIFDTLLEKQLILKGVVDPEEWADIKNKIRYDFMKDNYFEELKQ
                     SEILREKVTTLRDMEEQVGKYYSRQWITKNVLFMTDDEMREMDKQIKQERAAGLYDDG
                     VPMDMDMGSEDDQDQETPDSNNDDETEIDAEESLKVINKTKSFKRGNQK*"
                     /db_xref="UniRef100_S5MAR0"
                     /db_xref="A0A0F6WC72_9CAUD"
                     /db_xref="S5MAR0_9CAUD"
     gene            complement(88587..89120)
                     /locus_tag="Salt_Pond_R2_restored_H2O_MG_scaffold_5_prodig
                     al-single_156"
     CDS             complement(88587..89120)
                     /product="Tail tube protein n=1 Tax=Sinorhizobium phage
                     phiM12 RepID=S5M6M4_9CAUD"
                     /codon_start=1
                     /transl_table=11
                     /translation="MAFNINEFKSQLVGGGARPTLFQVQITNPVTGVADLKVPFMVKT
                     AALPASTLGSYVVPYFGRQVKYAGDRTFEDWPVTIINDEDFLVRNAMETWSNAINTHD
                     SNARSLPQDYKSNAIVTQFGKDGSLLRTYVFEGIYPVSVDAIPLSWESTDVIEEFGVT
                     FQYDLWRVEGTTGTSTT*"
                     /db_xref="UniRef100_S5M6M4"
                     /db_xref="A0A067XR27_9CAUD"
                     /db_xref="S5M6M4_9CAUD"
     gene            complement(89145..90974)
                     /locus_tag="Salt_Pond_R2_restored_H2O_MG_scaffold_5_prodig
                     al-single_157"
     CDS             complement(89145..90974)
                     /product="Tail sheath monomer n=1 Tax=Sinorhizobium phage
                     phiM12 RepID=S5MCV4_9CAUD"
                     /codon_start=1
                     /transl_table=11
                     /translation="MTFSVSPSVIVREVDASAVIPAIGTPPAAIAGVFRWGPTNERIL
                     VSSEEELASRFGRPYANTTWQNYETFFSAADFLSYSNALYVTRVVGDTAAAADGTYFQ
                     AKYPGELGNSIEVAITSSSSYEETIAAVGDLTGTVTFNSTTLAISGLASDIGDLQEND
                     IIRIGNDSGGYQELIVDTFTDDASNTAPFDYTITTKNRFTLAETDLSELSIERKWGYA
                     NIAQAAPSTANNIHIAVIDKGGEITGTAGTVLELYENLSINPAAKLPDGTNNYYGTVL
                     ENSSAWIEQITGTTINTAITIPVYDRMADGADGDGEAGIAFGKIAAGYDLYKDSNEVD
                     ISAIICGKSSSANLPNYVVANIAEDRKDCVVYFSPPLAAAVTPANPATKTTDIIAFRN
                     QVQSSSYWFMDTGYKYRYDKYNDVYRWVPLNGDIAGLSARVEPWVSPAGFKRGIIKNV
                     VKLAFNPNKAQRDQLYGADVNPVISQVGQGVLLFGDKTGLGTATGSAFTRINVRRLFI
                     TVEKAISTVSASFLFDFNDEFTQTQFKNLVEPFLRDIQGKRGIIDFRVVSDSTVNTPD
                     VVDRNLFRGNIFIKPARSINIIELTFVATRTGVEFDEIVGQPL*"
                     /db_xref="UniRef100_S5MCV4"
                     /db_xref="A0A0F6WCG7_9CAUD"
                     /db_xref="sfu:Sfum_3815"
                     /db_xref="S5MCV4_9CAUD"
     gene            complement(91048..92661)
                     /locus_tag="Salt_Pond_R2_restored_H2O_MG_scaffold_5_prodig
                     al-single_158"
     CDS             complement(91048..92661)
                     /product="Terminase DNA packaging enzyme large subunit n=1
                     Tax=Sinorhizobium phage phiM12 RepID=S5MV44_9CAUD"
                     /codon_start=1
                     /transl_table=11
                     /translation="VADGYLGNSHLKKTGEQIEWTPDLIKEYLKCAEDPVYFSRTYIK
                     IVHVDKGLVPFEMYDYQKEIVEKITDHRRLAVLTARQSGKTTTAVAVILHYILFSEHK
                     TVAILANKGDAAREVLSRVKLAYEALPKWLQQGITEWNKGNIELENGCKILAGTTSSS
                     AIRGKSINFLYLDEVAFIEGFDEFFASVYPTISSGESTKLLMTSTPNGLNHFWKTCKG
                     AKEGTNGYEYVEVMWDDVPGRDEKWKQETLEALDHDEEKFNQEFCCQFLGSSGTLISS
                     AKLKQLAYDKPMYEKDGMCQYEKPQQDRIYTMIVDVSRGKGLDYSTFNIIDITEMPYR
                     QVCTFRDNYIGPVDFASIIFRAGKAYNEAFALIEINDIGEQVSDTLVMDFGYENVLYT
                     ESAGRSGKRISNGFGKISDNGIRTTKSVKSIGCSMLKMLIEQDQLILVDFNTIQEISR
                     FSKKGSSYEAESGHHDDLVMNLVLFAWLTDQNFFKEITDINTLHRLRERSEEQIQDDL
                     LPFGFIDSGEDMEQQGGWRPISESQGWMM*"
                     /db_xref="UniRef100_S5MV44"
                     /db_xref="A0A0F6YPB3_9CAUD"
                     /db_xref="vir:X953_18870"
                     /db_xref="S5MV44_9CAUD"
     gene            complement(92654..93097)
                     /locus_tag="Salt_Pond_R2_restored_H2O_MG_scaffold_5_prodig
                     al-single_159"
     CDS             complement(92654..93097)
                     /product="Terminase DNA packaging enzyme small subunit n=1
                     Tax=Sinorhizobium phage phiM12 RepID=S5MAU7_9CAUD"
                     /codon_start=1
                     /transl_table=11
                     /translation="MSDDDKIAKVLGVRPLAEAKSENLPEIVEEESHEVVVASTEEDD
                     TINDIEQARGNIKNIIEQGDDALSEMIELAKQSESPRAFEVASTLMKTLLDANKDFVE
                     MSTKKKYAKEEANGPKEAAQTNVTNNNLILSTADLLKMIKDGDSG*"
                     /db_xref="UniRef100_S5MAU7"
                     /db_xref="S5MAU7_9CAUD"
     gene            complement(93103..93927)
                     /locus_tag="Salt_Pond_R2_restored_H2O_MG_scaffold_5_prodig
                     al-single_160"
     CDS             complement(93103..93927)
                     /product="Proximal tail sheath stabilization n=1 Tax
                     =Sinorhizobium phage phiM12 RepID=S5MCV9_9CAUD"
                     /codon_start=1
                     /transl_table=11
                     /translation="MAFVNHFYNSSTRKYVALFGTLFNKIRITRNESNGAEAQSMIVP
                     IAYGPFQKFLAKITQDPNLSNPSAITLPRMSFEMTSMAYDGTRKIASKQRMFKTSPEG
                     EDKRFYTWSGAPYNVDFSLYIMTKYSEDATKIFEQIIPFFKPEWTSTVKLIDDLEPID
                     IPLILNGITNEELYEGAFTERRAVLWTLNFTMKCWYFGPEKDNKVIKFVDTDVFDTTN
                     DTPGDPVDPIRGINTFPGLTANGTPTTDPDESIPFSDVEYDDDWSPIGVVTENPED*"
                     /db_xref="UniRef100_S5MCV9"
                     /db_xref="S5MCV9_9CAUD"
     gene            complement(93929..94897)
                     /locus_tag="Salt_Pond_R2_restored_H2O_MG_scaffold_5_prodig
                     al-single_161"
     CDS             complement(93929..94897)
                     /product="Uncharacterized protein n=1 Tax=Synechococcus
                     phage S-SKS1 RepID=M4QTR3_9CAUD"
                     /codon_start=1
                     /transl_table=11
                     /translation="MVYKIQGTEVVDSSGNIVPGDKTKFVINQSLNITTGPENGQGST
                     SGYTSGGDAPPDSTAIDKFPFASDANATNVGDLTQARDHPAGQSSTENGYTSGGAPSN
                     KDTIDKFPFASDGNATDVGDLTDPRARVSGQSSTESGYTTGGDTPTSTIIDKFPFAAD
                     ANATDVGDLTQSRNSATGQSSTESGYTSGGFTPPSRNTIDKFPFASDANATDVGDLTQ
                     ARDGPAGQSSTVSGYTSGGNAPPLVNTIDKFPFASDANATDVGDLTETKEDVAGQSST
                     ASGYTSGGSTPPRSNVIEKFPFASDVNATDVGDLTQARGAPAGQQV*"
                     /db_xref="UniRef100_M4QTR3"
                     /db_xref="M4QTR3_9CAUD"
     gene            complement(94903..95583)
                     /locus_tag="Salt_Pond_R2_restored_H2O_MG_scaffold_5_prodig
                     al-single_162"
     CDS             complement(94903..95583)
                     /product="Neck protein n=1 Tax=Sinorhizobium phage phiM12
                     RepID=S5MPJ2_9CAUD"
                     /codon_start=1
                     /transl_table=11
                     /translation="MATNVFFNNYNYSNEQTLIDDLVIESIRMYGIDTYYLTRSLQAV
                     DNILNEDDLSIFDTAYEMEMYVKSVDGFQGEGDFLSRFGLQIRDQVTFTVAIRTFEKN
                     VTNIDPSILRPKEGELVYFPMVNKFFKVTHVEHESVFYQSGALQVFDLQCELFEYSNE
                     RFQTGIVDIDEFFDDINTTSVTSLETLKTKDPIANNIDFEEEGDDIIDFTEIDPFSEA
                     ITNPTNTG*"
                     /db_xref="UniRef100_S5MPJ2"
                     /db_xref="A0A0F6WCL8_9CAUD"
                     /db_xref="S5MPJ2_9CAUD"
     gene            complement(95585..96328)
                     /locus_tag="Salt_Pond_R2_restored_H2O_MG_scaffold_5_prodig
                     al-single_163"
     CDS             complement(95585..96328)
                     /product="Neck protein n=1 Tax=Sinorhizobium phage phiM12
                     RepID=S5M6R7_9CAUD"
                     /codon_start=1
                     /transl_table=11
                     /translation="MALPASRSEFKDYILRKIGAPVIEINVSDEQVEDRIDEAISFWR
                     DYHYDGSQMVYLKHELTQEEIDQGYIEIPENMLGVTRIFDLSSSISTGTGFFNVQYQF
                     VLNNIDDITGYNIQHYYMSMSHLQFLQEILVGKQLVRYNRHVNRLYIDGKRTVMTPGS
                     FIIVEGYDIISGETYSDVWQDRFLQNYASALIREQWGLNLTKFTNMQLVGGVQFNGEQ
                     ILSEAKTDRKEMEENAINSLQPLTYNFVG*"
                     /db_xref="UniRef100_S5M6R7"
                     /db_xref="A0A0F6WCG9_9CAUD"
                     /db_xref="S5M6R7_9CAUD"
     gene            complement(96539..97297)
                     /locus_tag="Salt_Pond_R2_restored_H2O_MG_scaffold_5_prodig
                     al-single_164"
     CDS             complement(96539..97297)
                     /product="hypothetical protein n=1 Tax=gamma
                     proteobacterium SCGC AAA168-P09 RepID=UPI00036571F2"
                     /codon_start=1
                     /transl_table=11
                     /translation="MKVVLVSGGFDPIHSGHIAYFNEAKKLGDILVVGVNSNEWLTRK
                     KGQPFMDINERVEIVKNLSVVDTVMVFDDSDGGASQAIRNCLVMYPDSEIIFANGGDR
                     TDDNIPEMKIDDPRLSFVFGVGGVHKMNSSSKILTEWKTPKTERKWGYYRVLHSDGPS
                     TKAKELVVSPGKSLSLQRHESRSEYWLVSYGVATVNHGNDLDNIQTSILEKHDEIDIP
                     VGTWHQLINNTDDEVRIVEIQYGTNCIEEDIERV*"
                     /db_xref="UniRef100_UPI00036571F2"
                     /db_xref="J5KRS3_9GAMM"
                     /db_xref="apc:HIMB59_00009800"
                     /db_xref="UPI00036571F2"
     gene            complement(97300..98028)
                     /locus_tag="Salt_Pond_R2_restored_H2O_MG_scaffold_5_prodig
                     al-single_165"
     CDS             complement(97300..98028)
                     /product="hypothetical protein"
                     /codon_start=1
                     /transl_table=11
                     /translation="MKNWIIQEEEHFHEEVVEEAVQPQEDEIVHEEEQNPVYMINPDL
                     QANKRAFVVDNFYADPYAMRDYALQQEYFDDPGYIGRRTRTQHLFPGLKETFESIIGE
                     RISEWETYGMNGRFQHNFAGEKLVYHCDQQKWAAMIYLTPDAPPQTGTSTYVHRETKV
                     HHNSQINWEDGTGAKVFPGKTFLDKTPFDTVDSFGNIFNRLVIFEGGSIHAASEYFGS
                     DIHDCRLWQMFFFDGEESRIHLGD*"
                     /db_xref="sphk:SKP52_20460"
                     /db_xref="A0A0A7PSF1_9SPHN"
     gene            complement(98030..99475)
                     /locus_tag="Salt_Pond_R2_restored_H2O_MG_scaffold_5_prodig
                     al-single_166"
     CDS             complement(98030..99475)
                     /product="Uncharacterized protein n=1 Tax=Emiliania
                     huxleyi CCMP1516 RepID=R1CVI0_EMIHU"
                     /codon_start=1
                     /transl_table=11
                     /translation="MVEGYDGRTVDIRDQLNITGPHLNPEGISSEVLSVAVSHLHMIY
                     RWYTETDEEIGFFCEDDINFSLVDHWNFDIDEFVERLPNDWQVMQMSLIKEDPVNYSD
                     MRIRRKRWNDWSCCAYMMRREYAKEILDDFYDEETNTYNLKIKETKHFPLPENVIYPY
                     NYKRCYVFPFFTENRVHDSTLIRQDNKDSIDTIQDQSSKFITDWWQENGKDINIKELV
                     NMVDKIPVIGAPVVNSTYWISRLIMSVDYPVENFVIINNNGRGELDEELDRLVKIDHK
                     FIDNIKVVHMPANVGCAGAWNLIIKCYMLAPYWIIANDDVAFGPGLLAEMVERVNGDP
                     VVGMIHPNAGDFGVGAWDLFLIRENVVKVFGLFDENTYPAYCEDADYIMRMSHRPIRK
                     IVGLENKYMHGHGDSTMYYETGSQTEKNEEGLKEKLDHSNNLNIEYLTRKWGVGWRKL
                     SPNKEVFEGEETPISTTTYDLDFVRQKHLGF*"
                     /db_xref="UniRef100_R1CVI0"
                     /db_xref="C1MXE6_MICPC"
                     /db_xref="R1CVI0_EMIHU"
     gene            complement(99573..101435)
                     /locus_tag="Salt_Pond_R2_restored_H2O_MG_scaffold_5_prodig
                     al-single_167"
     CDS             complement(99573..101435)
                     /product="Uncharacterized protein n=1 Tax=alpha
                     proteobacterium HIMB5 RepID=J9YV90_9PROT"
                     /codon_start=1
                     /transl_table=11
                     /translation="MNRTDIIQTLINHVKAKSYLEIGISAGDNWEKIRCENKVSVDPE
                     PLAKADIVLTSDEFFKQNKETFDVIFVDGLHHADQVYRDITNALDVLNEGGYIVCHDM
                     NPLKKEHQVIPFNGGTWNGDCWKAFVELRKDREDLEMYTVDTDHGCGVIRRGTQKTID
                     IQYPMDKLEFEDFNENRAEWLNLINPEKFRKMFGLNDLKTLVKTYIMDPNNPENNWAL
                     ALRYDGLGQLASAVSFYIRTAERTDDDLLKYECLIRAAMCFEKQGTRRFTVKGIIQHA
                     IATQPHRPEGYYLLSRFYENDPGDGKWFDSYTTASIGYSFADDVLEPLRTEVDYPGKH
                     ALLFQKAHTAWWCGLGEDCRSILMDLYTNYDLKEEYRNAVYENLSRLGAFQSKSLTLY
                     TKDKHNELANQFGGSENIEQNYSEAYQDMFVLTLFGGKKNGSYVEIGSGHPTYGNNTY
                     LLEKDYGWNGVSLDISEQFVAQHNQERKHTCLLKDATTVNYEPFLSGLGFGKDIDYLQ
                     IDCDPPEISYKVLLSIPFDTRRFGVITFEHDHYADPNGGYREKARKYLAAYGYQLVAG
                     NISPDKDRPYEDWYVHPDIINIDMFGALKNTGDSTKMAEDYMMGRTTRDKAKAA*"
                     /db_xref="UniRef100_J9YV90"
                     /db_xref="apm:HIMB5_00006750"
                     /db_xref="86846169"
                     /db_xref="J9YV90_9PROT"
     gene            complement(101450..102520)
                     /locus_tag="Salt_Pond_R2_restored_H2O_MG_scaffold_5_prodig
                     al-single_168"
     CDS             complement(101450..102520)
                     /product="hypothetical protein"
                     /codon_start=1
                     /transl_table=11
                     /translation="MSFFENTKDGQQVESTYQYGNNDSLARNVLNDGGDIHPLIIPSN
                     LTNGTGLMNPSILNIDGKLVVNIRHVNYTFYHSERKLFQHPWGPLTYLHPENDMHLRT
                     ENYYCELNDSFEISRFNKIDTSKFDTYEPMWDFVGLEDARLIEWNGKLFTSGVRRDTT
                     TNGQGRMELCEIEVRDDSVVEVSRWRIHPPKDKNSYCEKNWMPVADRPFEYVKWCNPV
                     EVVKVAETPTDDKVFESNWVESETVHLQASGNFLSKDPRGGSQVIPVGDNYLTLTHDV
                     DLFKSEVGRKDGVYRHRFILFDKDWNIIKYSKDFSLMNGHTEFAAGMCHYKDKILITF
                     GFQDNAAFVLEVNPKTIEKMLG*"
     gene            complement(102556..104520)
                     /locus_tag="Salt_Pond_R2_restored_H2O_MG_scaffold_5_prodig
                     al-single_169"
     CDS             complement(102556..104520)
                     /product="Collagen-like triple helix repeat protein n=1
                     Tax=Bacillus thuringiensis subsp. finitimus (strain
                     YBT-020) RepID=F0PK29_BACT0"
                     /codon_start=1
                     /transl_table=11
                     /translation="MVRFISDSTVSGRITKTPSDEVSEERYEFITLSETEPDLGVPNA
                     NGYILTSDEDGTRNWIDGSTIFGPQGIQGIQGIQGLLGVQGAQGLQGTKGDPFKVLGS
                     VPDVNVDPPNDPQATLTAAFPTPSLADGVIDEATTDLWVWNGTDWINTGDIVGPQGIQ
                     GIQGISIQGTQGITGEQGVQGIQGIDGAQGAQGSQGIQGITGTGAQGIQGTDGTGNQG
                     IQGVQGITGEQGIQGITGEQGVQGTAIQGTTGEQGIQGITGEQGVQGITGAGEQGIQG
                     ITGEQGIQGTDGTGNQGIQGIQGIQGITGEQGVQGIQGTAIQGTTGEQGIQGITGEQG
                     IQGTDGTGNQGIQGIQGITGAQGITGEQGIQGTDGTGNQGIQGPQGTQGITGEQGIQG
                     TDGTGNQGIQGPQGPQGITGADGVDGGTGAQGVQGTVGPQGIQGITGADGANGGTGAQ
                     GIQGTTGAQGVQGVQGIQGITGEQGIQGITGAQGIQGITGEQGVQGINGGQGIQGIQG
                     PESASASATELQATNDTTTDADFYPVFVAATGSVQTVTSTASKLYFNPSSGELSATSF
                     NSLSDATVKENVQSIEDSFSMLDKIDTYKFNWKDTKELSYGVMAQELEKVMPELVRKN
                     GKGQRTVSYIPLIAIMIDAINKLKEEVDKK*"
                     /db_xref="UniRef100_F0PK29"
                     /db_xref="F0PK29_BACT0"
                     /db_xref="rsl:RPSI07_mp0981"
     gene            complement(104523..104987)
                     /locus_tag="Salt_Pond_R2_restored_H2O_MG_scaffold_5_prodig
                     al-single_170"
     CDS             complement(104523..104987)
                     /product="hypothetical protein"
                     /codon_start=1
                     /transl_table=11
                     /translation="MARITCRTPSTGKPLRIIQADVANTFVTVAEAPDFSVPDASNKF
                     PDRDPTDDTRAIRPGEIFFLTPIAAKNKDTVTRFIEIIYVTENDETIEVAKVDIPAGD
                     TALVPLQGRSLLKRTANTVSGDTLQIKAEVENVIDIWVSAEEKTSNEHVGVE*"
     gene            complement(104991..106613)
                     /locus_tag="Salt_Pond_R2_restored_H2O_MG_scaffold_5_prodig
                     al-single_171"
     CDS             complement(104991..106613)
                     /product="Phage tail fiber-like protein n=1 Tax
                     =Prochlorococcus phage P-SSM2 RepID=Q58M62_BPPRM"
                     /codon_start=1
                     /transl_table=11
                     /translation="VAIIKHRLSNVVGKVPTTDQLVLGELAVNTYDGNIFTKVDREGT
                     EEIIKFTGTNPVKNVYYVQKNGSDANNVLGTTWDDAFLTIERAVEEANTRDGELTLID
                     VGPGEFETQGHIDVPDNCLLRTCHRSTILKPEAGYEEKNVLRLGSGCFVEGFVFEGWR
                     LDSLDNPTEGFAVSFRPGAVIRRTPYVHKCVVRTTPFWDTIAPPLDRDNANPLIGRGA
                     GVIIADGAVCSPYSIYPNIMAWGATPVSHNGIGYCAKNGAMINAVNAISLWAHKHFLA
                     LSGGQILLSACSTQFGDFTMVASGTRDIVSPTEVAEGTLTIQTAAYQAIDAAANTIID
                     DMWSDLEDNGFTSTWDAQDEEFTRRDGRNFLQSMEWVLQTANEKPMLDFGRGLFDLEG
                     DKAYSLDKEAAFIRSFEFMRDAMIALPGVNAAADTIITALTAALINTINNPTKVSEPS
                     TITAIGHTWNSIMTGVALTRIPPARNKTTIEESILELNNGVVIASGQDDQGSALFVGG
                     MKIDADTGELSGPPFDQAVNRIATRAAIARSF*"
                     /db_xref="UniRef100_Q58M62"
                     /db_xref="Q58M62_BPPRM"
     gene            complement(106655..106873)
                     /locus_tag="Salt_Pond_R2_restored_H2O_MG_scaffold_5_prodig
                     al-single_172"
     CDS             complement(106655..106873)
                     /product="hypothetical protein"
                     /codon_start=1
                     /transl_table=11
                     /translation="MISNREKIKVFVNQHSGVVTRSIFDLADVDLADAANNEILTYDA
                     ATNTIVPTDASTILSISGDDNVIDGGSY*"
     gene            complement(106876..107217)
                     /locus_tag="Salt_Pond_R2_restored_H2O_MG_scaffold_5_prodig
                     al-single_173"
     CDS             complement(106876..107217)
                     /product="Uncharacterized protein n=2 Tax=Prochlorococcus
                     phage P-SSM2 RepID=R9S938_BPPRM"
                     /codon_start=1
                     /transl_table=11
                     /translation="MTTQANLYVNKGTDFSIDLEITYELNAGEVFTLDNRTFHSSFRK
                     HYSSDPVANAEVTVLSTANNILEFAIPAESTENIDSGNYVYDIIMVNPSGDKTKILEG
                     VLKIVPTVTVT*"
                     /db_xref="UniRef100_R9S938"
                     /db_xref="R9S938_BPPRM"
     gene            complement(107261..108286)
                     /locus_tag="Salt_Pond_R2_restored_H2O_MG_scaffold_5_prodig
                     al-single_174"
     CDS             complement(107261..108286)
                     /product="dTDP-glucose 4,6-dehydratase (EC:4.2.1.46)"
                     /codon_start=1
                     /transl_table=11
                     /translation="MKRILITGGAGFIAHHLVNKVLKETDWEVVTLDRLDYSGNLNRL
                     NDALQEFDDETKKRVKVVFHDLKAELNPLIRAEIGKVDYIAHLAAGSHVDRSIEYPME
                     FVLDNVVGTCNILEFAKAQKDNLERFIYFSTDEVFGPAPDGIKYKENDRYNSTNPYSA
                     SKAGGEELAVAYENTYGLPIYITHTMNVFGERQHPEKYIPMCIKRARDGEKITIHSDH
                     TKTVAGSRHYIHAEDVADAVHFLLDKDVTELEWGGAKCPKFNIVGAEEIDNYELAKII
                     AEAQGKELNYEFVDFHSSRPGHDLRYALDGSKMAEMGWVPSKTVRERISEVVDWTLKN
                     DRWLVSE*"
                     /db_xref="man:A11S_953"
                     /db_xref="UniRef100_E3SJ76"
                     /db_xref="E3SJ76_9CAUD"
                     /db_xref="4.2.1.46"
     gene            complement(108317..109093)
                     /locus_tag="Salt_Pond_R2_restored_H2O_MG_scaffold_5_prodig
                     al-single_175"
     CDS             complement(108317..109093)
                     /product="hypothetical protein"
                     /codon_start=1
                     /transl_table=11
                     /translation="MNLLQQNPEVFTTATDVFPQILSEQILIKSRYSESFQAMSCEQA
                     DDAVYGMAIGATRGWYEGITDKPTVISKSRHWSGLHHLFPNAKILVTVRDLRDIVESF
                     DRVNDKIKALHTFGDDHTLYGSMSETEKYAYHFQETNSFSATLRHEIPKYVDLFQQDP
                     SRVKFIRYEDLLRDPNYMLKRIYDFLGLQPFDHDLNNIQQSHMFEHDNAYFREKTDHH
                     TKPTLMPWKEPTRKLSEGFHKRVVEENPWFYRSFYPDVVG*"
     gene            complement(109178..109423)
                     /locus_tag="Salt_Pond_R2_restored_H2O_MG_scaffold_5_prodig
                     al-single_176"
     CDS             complement(109178..109423)
                     /product="hypothetical protein"
                     /codon_start=1
                     /transl_table=11
                     /translation="MPVDITENFFFTEYSDGVYFNGKATADAFNAPTPVPNSYGVTSG
                     YVSSPNTIQKFSFASDGNATSVGNLLQATTTRAGHQV*"
     gene            complement(109451..110443)
                     /locus_tag="Salt_Pond_R2_restored_H2O_MG_scaffold_5_prodig
                     al-single_177"
     CDS             complement(109451..110443)
                     /product="Uncharacterized protein (Fragment) n=1 Tax
                     =Synechococcus phage S-SKS1 RepID=M4QT40_9CAUD"
                     /codon_start=1
                     /transl_table=11
                     /translation="MPVDITENFFFTEYSDGVYFNGKATATAFNLPAPPDPTQAQGTT
                     SGYTAGGAGPSGRVNTIQKFSLSSDGNATDVGDLTGTRSGVTGNSSDVSGYANGGSFF
                     PPVQYFNIIEKYPFASDGNASDVGDLTVARQEASGQISTTSGYVSGGFSPPQVNTIDK
                     FPFATDTNATDVGDLLEIKNRAAGQSSTSDGYVSGGNPEVNVIQKFPFAADVNATDVG
                     DLTQANIGPTGNSSDVSGYSAGGFIPTGVVNTIDKFPFASDANATDVGDLTQARNLAA
                     GVSSNASGYVAGGFEPVSTRANAIDKYPFASDANATDVGDLIVGNTTSGSGAQV*"
                     /db_xref="UniRef100_M4QT40"
                     /db_xref="M4QT40_9CAUD"
     gene            complement(110471..111460)
                     /locus_tag="Salt_Pond_R2_restored_H2O_MG_scaffold_5_prodig
                     al-single_178"
     CDS             complement(110471..111460)
                     /product="Uncharacterized protein n=1 Tax=Synechococcus
                     phage S-SKS1 RepID=M4QTR3_9CAUD"
                     /codon_start=1
                     /transl_table=11
                     /translation="MAWFVKGVEVVDDAAIISTDKTKFVMNDHLKVFEVPPSQAQGSV
                     SGYTSGGYVPGSTLNTVQKFPFASDANSTDVGDLSQARTYASGQSSSTHGYTSGGLAP
                     PHQSRIDKFPFASDGNASLVGGLSDSRSLLAGHTSTTAGYASGGFDTEAPTGKTVIDK
                     FLFASDGDGGTNIGDLTQARQGVAGQSSVDFGYTSGGFNPPNYFNTIDKFPFATDASA
                     TDVGDLTQARYIASGQNSNESGYTSGGNAPPYVDTIDKFPFATDTNATDVGDLTDARG
                     YSAGQSSTSSGYTAAGFSTITNTIDKFPFAADANATDVGDLLQSIYGPTGQQV*"
                     /db_xref="UniRef100_M4QTR3"
                     /db_xref="M4QTR3_9CAUD"
     gene            complement(111461..112375)
                     /locus_tag="Salt_Pond_R2_restored_H2O_MG_scaffold_5_prodig
                     al-single_179"
     CDS             complement(111461..112375)
                     /product="hypothetical protein"
                     /codon_start=1
                     /transl_table=11
                     /translation="MAIRITQDKISSVTVTPPPSVQGSISGYSSGGNPGNVNTIEKFS
                     FSSDGNATDVGDLVLGGRYAAGQSSSVSGYMSGGNGPPLMSSTIQKFPFAVDGNGTDV
                     GDLSQARNQASGQMSGASGYSSGGTGPGSLNTIDKFPFATDTNATDVGDLVAPVRFNS
                     GQSSTESGYSSGGYNGPVQNVIQKFPFASDANATDVGDLTQARGSLGGQSSSENGYST
                     GGTPAGINTIDKFPFATDANATDVGNLTQGRGFTTGQSSTESGYTTGGWQPGLSNVID
                     KFPFASDANATDVGDMTQGVYGPTGNQH*"
     gene            complement(112419..113405)
                     /locus_tag="Salt_Pond_R2_restored_H2O_MG_scaffold_5_prodig
                     al-single_180"
     CDS             complement(112419..113405)
                     /product="Uncharacterized protein n=1 Tax=Synechococcus
                     phage S-SKS1 RepID=M4R1Z4_9CAUD"
                     /codon_start=1
                     /transl_table=11
                     /translation="MATEIKFNADGTINFGDYTLTFTDEGFEFDGAILATEYEQRYST
                     QGSTSGYTSGGDAPGDVNTIDKFPFAADANATDVGDLTQARERPTGQSSSTSGYTSGG
                     ARPAVNIIDKFPFAADANATDVGDLTQGRYGLAGQSSSENGYTSGGGYPTSNIIDKFP
                     FATDANATDVGDLTQGRYNTTGQSSSENGYTSGGGLGPAFDTIDKFPFASDGNATDVG
                     NLTQARKALAGNGQQSDASGYTSGGWTPPFRNTIDKFPFATDANATDVGDLTQARSSA
                     AGQSSTTSGYVSGGNAPPSSNVIDKFPFASDGNATDVGDLTQAREYGAGHQV*"
                     /db_xref="UniRef100_M4R1Z4"
                     /db_xref="M4R1Z4_9CAUD"
     gene            complement(113555..113890)
                     /locus_tag="Salt_Pond_R2_restored_H2O_MG_scaffold_5_prodig
                     al-single_181"
     CDS             complement(113555..113890)
                     /product="hypothetical protein"
                     /codon_start=1
                     /transl_table=11
                     /translation="MAVIEYMLHRINGSARAEIPGWVGDRGHWFNPADNTYIGWVDDV
                     RDYYVPDTVTSFTKAEFVTRLLTMHGTTPFQNMNNEDPDVAPTNMTDAEVTTMAETWY
                     DDFVAKNGS*"
     gene            complement(113943..114713)
                     /locus_tag="Salt_Pond_R2_restored_H2O_MG_scaffold_5_prodig
                     al-single_182"
     CDS             complement(113943..114713)
                     /product="Uncharacterized protein n=1 Tax=Clostridium
                     ultunense Esp RepID=M1ZJM9_9CLOT"
                     /codon_start=1
                     /transl_table=11
                     /translation="MKNNFYDRFVELKRYTDRVGSIYGTEDFSVYLYSMIKMMKPEIV
                     VELGTGLGSAMLWSGLALEENKFGTIHTVDDGSEWYRLKTAKNAMGDHYRDDYNDFIT
                     DLIQKYEVQDRVHFLNQRIDVLDLKNIDILFSDFAHGVFDVTKLLVDYIPKMNDHSKI
                     YIDSASTHYSSYMAINRIVDILNSGRIPRTFYEVFESKNNLQKEYNIENLKQKVENTT
                     FSVEHMVENKDRDQNSTCCITLTPIDIFPYPRKNIRSL*"
                     /db_xref="UniRef100_M1ZJM9"
                     /db_xref="M1ZJM9_9CLOT"
                     /db_xref="xal:XALc_1230"
     gene            complement(114703..115653)
                     /locus_tag="Salt_Pond_R2_restored_H2O_MG_scaffold_5_prodig
                     al-single_183"
     CDS             complement(114703..115653)
                     /product="hypothetical protein"
                     /codon_start=1
                     /transl_table=11
                     /translation="MEEEKKTTRELAVFEEIRKSDIVTAEDAEKMKVPMAMVFGHGTT
                     GNLPSFGNKTLNENSELVDAALKNVGELGNIWNHSHTQWMWKHINFSYHSPHKNMRQI
                     SAELSKKKSALNEAKWRHIKKEAKIRKLQEELQEAVNLDYWREVDLKIKLAELQEGAI
                     EGMTYIEGAMKDVLALQEIYEDLKEKASGFSEHDIEKEESITHLKRSIVQCIRDVRQS
                     GRITKGEQEYMEQIGVNPSKMQRIIQEYVKKEVEQDSWGSEGLFEFVDGLSRELIEKH
                     KVDITRMELLGYDPNPNEAISFSNKVALLDNFTAEENDEE*"
     gene            complement(115655..117007)
                     /locus_tag="Salt_Pond_R2_restored_H2O_MG_scaffold_5_prodig
                     al-single_184"
     CDS             complement(115655..117007)
                     /product="Putative uncharacterized protein n=1 Tax
                     =Coleofasciculus chthonoplastes PCC 7420
                     RepID=B4VZM5_9CYAN"
                     /codon_start=1
                     /transl_table=11
                     /translation="MTNTANYFDQNGYVVLQNVLTKEQCDSLVEHMFQLHADGKLVQD
                     DQCPLSDAVYGDEKFDTLLQNIAEPLGKAVGKRLLPTYSYARIYRPGDVLKKHKDRPA
                     CEISTTLTLGYDAKVNWPIHFANDDGTIESAVAMEPGEMAAYKGTEMVHWRKPFKGNW
                     HCQVFLHYVDADGPHADQAMDGRTSLGVDKNQETLRQTNAKEEPKPVQQNAVQQAKAE
                     GKTIVNQPVIKKPTAPNNEMLIPDPVFGGVMLPGRDNTLPGYYPINKDTFPNLMFTND
                     ECDRIIQIAKDSYSASASVGGGGKGSVARQIRSAEIYPVENVEENRWIFKKIADIVSV
                     ANAVHFDYDVTGIEYSLQLIHYASDAEVPGHYDWHVDAGNGTVATRKISFTAQLTDSN
                     AYTGCDLIVDDHGNKIQAVRDRGSISMFPSYMPHVVTPIETGDRYALVIWIHGPRRFR
                     *"
                     /db_xref="UniRef100_B4VZM5"
                     /db_xref="B4VZM5_9CYAN"
                     /db_xref="mkn:MKAN_24170"
     gene            complement(117014..117586)
                     /locus_tag="Salt_Pond_R2_restored_H2O_MG_scaffold_5_prodig
                     al-single_185"
     CDS             complement(117014..117586)
                     /product="Prolyl 4-hydroxylase subunit alpha n=1 Tax
                     =Alteromonas sp. (strain SN2) RepID=F5ZDZ4_ALTSS"
                     /codon_start=1
                     /transl_table=11
                     /translation="MKHQKIQINGRDIDIYDDLFSFDEVARMFIKVRQYAYTATNFSD
                     GFRSHIYGEKHKLKYTFGSREEATEFGIINRLNSVDQNIAKNYIVHRQYVNLATTSDF
                     DTIHIDDNHLEKPKTVLYYPHPDWNIHWGGHTFFFNETLDNIEYAAAYKPGRLVVFDG
                     LIPHCGSPPFSGAQDKRYVVTCKFQYTNGE*"
                     /db_xref="UniRef100_F5ZDZ4"
                     /db_xref="alt:ambt_12940"
                     /db_xref="F5ZDZ4_ALTSS"
     gene            complement(117583..118143)
                     /locus_tag="Salt_Pond_R2_restored_H2O_MG_scaffold_5_prodig
                     al-single_186"
     CDS             complement(117583..118143)
                     /product="hypothetical protein n=1 Tax=Anabaena sp. PCC
                     7108 RepID=UPI00037BF8A2"
                     /codon_start=1
                     /transl_table=11
                     /translation="MSEHQFNVFNTPIWGHVLSHEKYQTEDYLERVLEIYDSEPSAEK
                     SNAGGGWQSRDDLHKEPIFKEFINNTLLKSISQPILKEYGIEDFGIQSMWANVNQKHS
                     FNYQHTHEGYLSGVYYLKVPKNSGRLVFTNPAVRSESHPIRQKNYPVVPQELACIVFP
                     SWLEHYVEPNMSDEARVSISFNVGRL*"
                     /db_xref="UniRef100_UPI00037BF8A2"
                     /db_xref="M4SJF7_9VIRU"
                     /db_xref="pla:Plav_1509"
                     /db_xref="UPI00037BF8A2"
     gene            complement(118181..119158)
                     /locus_tag="Salt_Pond_R2_restored_H2O_MG_scaffold_5_prodig
                     al-single_187"
     CDS             complement(118181..119158)
                     /product="Uncharacterized protein n=1 Tax=Synechococcus
                     phage S-SKS1 RepID=M4QTR3_9CAUD"
                     /codon_start=1
                     /transl_table=11
                     /translation="MPISINKSSINFGTYSISLHPDGIEIDGKFKYGSYGTPPPPPPT
                     AYGTVSGYTSGGRSSGGYSNVIDKFPFASDANATDVGNLATLFSARAGQSSSSSGYVS
                     GGYSPNTTTIEKFPFATDGNATDVGDLTQGRNSPAGNESSESGYTSGGYSGGVQNTID
                     KFPFATDANATDVGDLTQARNSVTGQSSSVSGYNSGGGSPPNTTTIDKFPFATDADAT
                     DVGDLTQARRNTAGQNSDDNGYTSGGESPIVNIIDKFPFASDANATDVGDLTQTTREA
                     AGQSSTVSGYTSGDDMTNVIDKFPFASDANATDVGDLTQARKNVAGQQV*"
                     /db_xref="UniRef100_M4QTR3"
                     /db_xref="M4QTR3_9CAUD"
     gene            complement(119189..120265)
                     /locus_tag="Salt_Pond_R2_restored_H2O_MG_scaffold_5_prodig
                     al-single_188"
     CDS             complement(119189..120265)
                     /product="Uncharacterized protein n=1 Tax=Synechococcus
                     phage S-SKS1 RepID=M4R1Z4_9CAUD"
                     /codon_start=1
                     /transl_table=11
                     /translation="MALQSNGIIFLDDNKNFSAQGNTVLANDASILIANNDSVSGDGY
                     AIIDEKSIADDGFDFNQFNSEEFSISFLEGYKFQGTVSGYTSGGSPGEVTIDKFPFAS
                     DGNATGVGDLTRATYGLAGSSSEESGYTSAGQSPSVFDIIDKFPFSTDANATDVGDLT
                     IGRFSPAGQSSEESGYVSGGDVPGYSNVIDKFPFSTDANATDVGDLSQARPASGGQSS
                     DVSGYTSGGGNVLATIDKFPFASDANATDVGDLTVARSNTPAGQSSEESGYASGGFGP
                     SFSNVIDKFPFASDGNATDVGNLTQARYYAAGQSSDTSGYTSGGTTPPHANTIDKFPF
                     ASDGFAADVGNLAQARSAAAGQQV*"
                     /db_xref="UniRef100_M4R1Z4"
                     /db_xref="M4R1Z4_9CAUD"
     gene            complement(120269..121372)
                     /locus_tag="Salt_Pond_R2_restored_H2O_MG_scaffold_5_prodig
                     al-single_189"
     CDS             complement(120269..121372)
                     /product="Uncharacterized protein n=1 Tax=Synechococcus
                     phage S-SKS1 RepID=M4QTR3_9CAUD"
                     /codon_start=1
                     /transl_table=11
                     /translation="MALKSNGSTFLDDNRNYSATANTALANDAYILIANNDSVSSDGY
                     SISDTKAIADDGFAFNQFNAEEQVLSFKDAPTPNAYGSISGYVSGGSSPSPTDTPIQA
                     TIEKFSFASDGNGTLVGDLTQARTSIPAGQSSAESGYTSGGSAPPQTTTIDKFPFAAD
                     ANATDVGDLTQARSGVSGHSSDASGYTSNGTLPGFVNTIDKFPFATDANATDVGDTTD
                     ARGYSSGTSSSESGYSSGGFSPNEVNKIDKFPFASDTNGTDVGDLTVARYYAGGNSSD
                     TFGYASGGIGPSNRSEIDKFPFAADANATDVGDLVTATNSLAGSNSTTSGYLAGENPG
                     TIQKFPFATDSNSTTVGDLTASVGRIGPAGQQV*"
                     /db_xref="UniRef100_M4QTR3"
                     /db_xref="M4QTR3_9CAUD"
     gene            complement(121376..123721)
                     /locus_tag="Salt_Pond_R2_restored_H2O_MG_scaffold_5_prodig
                     al-single_190"
     CDS             complement(121376..123721)
                     /product="Collagen triple helix repeat domain protein n=1
                     Tax=Bacillus cereus Rock4-18 RepID=C2X3H2_BACCE"
                     /codon_start=1
                     /transl_table=11
                     /translation="MSLRTLRSTPTSPNKLLFAELPITLDPGAHKYALVYGSDGNLYS
                     SDGLNWELAGTGGNQGIQGIQGIQGFQGIQGDLGPALKIIGSESDVNFTGDPDALLNA
                     NFPSAAIGDTVIDEAENELWAYTGSSNWVNVGSFRGTQGTQGIQGLTGEQGIQGTSIQ
                     GRQGRQGIQGTAIQGRQGIQGIQGVQGTQGVQGIDGTLGAQGIQGIQGITGAQGIQGV
                     QGIQGVQGTSIQGIQGIIGEQGIQGIDGNIGAQGVQGITGEQGVQGLRGQEGARDISV
                     VNSGSIAYLIDFSVSNADIKLIRGLTYRFNVDASGHPFYIKSSPTTGTGDQYNIGVDG
                     NGTEVGEVTFAVPYNAPNTLYYQCSIHSAMGGELQISDLGPQGIQGIQGIAQQGVQGI
                     SGEQGVQGSQGVQGITGAGEQGVQGITGEQGVQGIQGNDGVGSQGTTGSQGIQGIQGR
                     LGIQGSDGIQGTQGEDGEAGAQGIVGNTGSQGIQGIQGISIQGATGSQGEQGIQGSQG
                     IAGFGQVGAQGAQGIQGIQGTGGDGNQGIQGIQGTGGDGNQGIQGIQGITGADGSDGG
                     SGSQGIQGIQGIQGITGADGAQGAQGIQGIQGITGEQGVQGITGAGTQGTTGSQGITG
                     EQGIQGIQGPESASASATELQATNDTSTDASFFPVFVENVGSVQTVTATSTKLYFNPS
                     TGTLSATNFNSLSDVSAKKDFTPIDNMNDILNQIDIYKFKWKDNGKNSYGVIAQELEN
                     VLPELVTNMDNKKYVNYIPLVAFLIEGYKQLAERVSKIEES*"
                     /db_xref="UniRef100_C2X3H2"
                     /db_xref="C2X3H2_BACCE"
                     /db_xref="bcq:BCQ_3160"
     gene            complement(123711..124130)
                     /locus_tag="Salt_Pond_R2_restored_H2O_MG_scaffold_5_prodig
                     al-single_191"
     CDS             complement(123711..124130)
                     /product="hypothetical protein"
                     /codon_start=1
                     /transl_table=11
                     /translation="MTIITTSQAPDAKPVGLSVTLTEDWESIIEVPSYSVPELVFGGT
                     NVTVPGVAEVITPLLIANRDIETVYVSVRIHRDSSNTTFWLANEVAVPAFDVLPYPMN
                     GQFIYTGDRLEVKATSNSTVDATISYTLGQAEEDDVA*"
     gene            complement(124127..127249)
                     /locus_tag="Salt_Pond_R2_restored_H2O_MG_scaffold_5_prodig
                     al-single_192"
     CDS             complement(124127..127249)
                     /product="Baseplate wedge initiator n=1 Tax
                     =Prochlorococcus phage P-HM2 RepID=E3SST6_9CAUD"
                     /codon_start=1
                     /transl_table=11
                     /translation="MTKITDLDPISGDKTKGRDLFVMVNLDQGEDGTKSITREELLKA
                     LQQEAFDDINVQGGVVDNTPINDPNISVNTPMTDDIEGDDYFYLKDVSSGTTVAFSYS
                     QLYREIGRSAETAKKVYVSVDGNDDNVGSDIAPVATLERAVTIAQEKAKIVTPGVLER
                     QTVHISVMPGTYYTNGELALPDFCSMTSMSGQYTTTIVMNEGYETKNCILLGSGCYVQ
                     GFSFFNLKVDNFDNPTGGFAFAFRPGATITRSPYVRDSSQISNYFERQIPPLLNPLNS
                     RNTIDDLGFELTVSSVTGTFEVGDAIETSDDVNGFVSRVDEIGSGTIYVRNNTGDFAA
                     ATTITSSSGGSATITTVGEEDFPNKEVGRGGGMILADRAVVDTDSIFPYILCFGATPR
                     TQNGIGYVAKNGAGINGISSLSIFARCSFYALDGGQITLNNSGTQFGDISMRAKGVTS
                     IFNPSETSATLVANSTLADTIIDGANTVIDDLWDHLTNTLGYEGYDSIKCKRDTGYIL
                     DGVGNDLVLGTNYWAVTNGNSYRRATSTVVIDDQLTETSGAISFLKSSVKDLLQNSAN
                     ETRTDASFDEIIDILENGLGNADALTFTNTGVENHARAKDLLVANKSLIQTDLIAWIN
                     TNYPDLTYDQSKCTRDTGYIIDALSHDLNYDTNIATILNAEAYFVGTSIDTLPADQII
                     PTAAAYEQLGTICSSIMLGTYTGQDDASGIASQVEADRCVELTSVIENTIKYQSLKYL
                     PGPIDPDLSWVDANYVNGKEVINANKADLQRKTVGFVNAEYDFIDETLTRRDSLNFLR
                     SITNDFRRGTQTGTRIFTAGLFNYKGQHVFSVFNPTTVGLRYLGSVAQVGDLPAGSTV
                     EINDAYIVYSSASNLYDGTVYYWDGSAWTSDGANDVSLLTAFTSSWDRIRTKIKSEFT
                     LTSGEEDMLDGLIDDVLIASVRSPTVINFGSLVESLSHQFNLASAGVNVNALPVNFRR
                     LGQPVSAAASVLQEDGGRVRWSGADENNNQYFAKGLRINGKTGRIEGRPFTSSVRKLA
                     RRAANSRTSI*"
                     /db_xref="UniRef100_E3SST6"
                     /db_xref="E3SST6_9CAUD"
     gene            complement(127359..127697)
                     /locus_tag="Salt_Pond_R2_restored_H2O_MG_scaffold_5_prodig
                     al-single_193"
     CDS             complement(127359..127697)
                     /product="hypothetical protein"
                     /codon_start=1
                     /transl_table=11
                     /translation="MKHHIVDDWIDKDKHFIIECKDVYDWISYKRMKPDYISNENIKC
                     NNLDLITNSDARYIVADLNLPGIVVELENHYRMIDGRHRLKKSLDQGKDTILTYVLTE
                     KQALKFIKPV*"
     gene            complement(127694..128227)
                     /locus_tag="Salt_Pond_R2_restored_H2O_MG_scaffold_5_prodig
                     al-single_194"
     CDS             complement(127694..128227)
                     /product="Tax
                     =RIFCSPLOWO2_01_FULL_Omnitrophica_45_10b_curated"
                     /codon_start=1
                     /transl_table=11
                     /translation="MNIRFNIQKDIKLKIENHIQKHRKDILINSRLVGTKRVENWKEH
                     LTKDKIGAKNVPVSEIKNMINFNNLGVSQRMNHLIQELFPENKVVSTGYFHYPPTGYM
                     GWHTNSNAPCSRLYLTWADEGGKSFFRYLKDGKEVTDYDEAGLTARLFEVTGEEPLFW
                     HCVGSETDRLSFGYAIQ*"
                     /db_xref="88241968"
     gene            complement(128224..128730)
                     /locus_tag="Salt_Pond_R2_restored_H2O_MG_scaffold_5_prodig
                     al-single_195"
     CDS             complement(128224..128730)
                     /product="hypothetical protein"
                     /codon_start=1
                     /transl_table=11
                     /translation="MKKTIFFNNPVGTEKLQFIVSDLSVEALKDNGIIPKKSAALSMP
                     FIDKSSSIEKVALVSFPDRCVFDDYKNPTEVMLDIDLINSFVMSEIKTARLECLSLLD
                     TYQMRAIAKNDQDVIARIESDKQKLRDIPDTIDFENVTDFRSACKAIPFADLVPEPYV
                     SKYEDALK*"
     gene            complement(128741..129973)
                     /locus_tag="Salt_Pond_R2_restored_H2O_MG_scaffold_5_prodig
                     al-single_196"
     CDS             complement(128741..129973)
                     /product="Structural protein n=1 Tax=Cyanophage Syn30
                     RepID=M4SNJ1_9VIRU"
                     /codon_start=1
                     /transl_table=11
                     /translation="MAKPNITQVTTTQTFQSWLDKTNDIVDLLKSDVMTASALGDSTT
                     GNATLVGNFTANNLIAEVSLQTNTISPRAGFTEVSHTSPIRITSSGTIAQTIVSPVGP
                     RMRYSSGTVSWRTGFQDTADNNFIIDTGTGQSKLELTPTGDLTIAGKFIPTGGIELPS
                     GTSITGNLIGDVTGDLTGDVTGDVTGDVTGDLTGDVTGNLTGNVTGDLTGDIYSDNGV
                     LVFQNGADGTDAFLTGHISSISNFDTSDLTEDPNATTNSGTMYFTDQRAIDAINNAPQ
                     GSITSIVGIKAFVAFDGTTGSTISTAGLTITKVGSGNYAVTFDSGYAPSDANYAVVLG
                     NVDDGRTESALTSANRGNIGEALQNYNTFIESRTSAGFTIRAVKALTNIANYGDDNSV
                     GFGITAVDPEYITASVLF*"
                     /db_xref="UniRef100_M4SNJ1"
                     /db_xref="M4SNJ1_9VIRU"
                     /db_xref="cpc:Cpar_0315"
     gene            complement(129977..130153)
                     /locus_tag="Salt_Pond_R2_restored_H2O_MG_scaffold_5_prodig
                     al-single_197"
     CDS             complement(129977..130153)
                     /product="hypothetical protein"
                     /codon_start=1
                     /transl_table=11
                     /translation="MIRDQKSKALISNDVAALNKYKLERDRIRKIENLSKEVREIKKV
                     LTSVCERLDRIESI*"
     gene            complement(130150..135531)
                     /locus_tag="Salt_Pond_R2_restored_H2O_MG_scaffold_5_prodig
                     al-single_198"
     CDS             complement(130150..135531)
                     /product="Uncharacterized protein n=1 Tax=Sinorhizobium
                     phage phiM12 RepID=S5M6S7_9CAUD"
                     /codon_start=1
                     /transl_table=11
                     /translation="MPINTDLNVDPYFDDYDLEKQFYKVLFKPSFPVQARELTQLQTV
                     LQNQVEQFGDNIFKEGSIVKGCNFTELDDINFVKLTDRAGFNISDYVGFEDTVTVSGE
                     EYNRDNTYELRGVVSGVRASVVAAAAGFETRNPDLNTFFINYTTTSGTTKEFQTGELL
                     EIYKISTVEVGAGVNTTETLVDSINVTSFSNATGSSFGLRSAPGITYQRGHFLYAEEQ
                     LIIISKYTNIPDDVSIGYAVEEQIINSFDDQTLLDNANGSFNQNAPGADRLKLIPVLT
                     SLPTEEADNNADFFSLVRYSNGNAVVLRNVSQYNVLGDEMARRTFEESGDYVVRGFKP
                     KIVRKDGVLTASISAGLAYIKGYRIETAAEIFEPIEEIANTSVDERVNQPISFEYGSY
                     VSVPTANTSGTVTLGTFDTVSLKDGSGNAAGTARVRNITDDKIFLFDIRTSSGQTFAD
                     VEEISGTGGSITIPPGSVIQEASKSSMVFDTGMVSLSSVDNASIPVRAQKSLSGLTST
                     TVLISPDPGEDFIVNNDDVLFVDATNTQIDILNNSIAGSTLNLTLAQLPSATATVYYN
                     KRITNASPFTKDTATLYVKCDFDNPPITSANSKYNLGFPDVYEIVSITDISGNDVTDS
                     FRLRTNQRDNYYDHSYIEFIPGRTVPDAGEMTVEMKAFKLNDTTGNYYFNINSYPTSV
                     ATNKLQPYTSSSGVTYNLRDSLDFRPYVEPLSPADYTNAASVGTAPSVSDSTTGVNVS
                     PTFSSSYEILTPAYNQSGQIDYEYFFGRKDSVVLDSFSRISIIKGIESENPFPQTTPS
                     DQLKIAEIFIPGRPALSPAEAYAQNRIEYSATIQQKGTRGYTMKSIENIEQKVDALQY
                     YVLLSTLEADTKNLNIVDENGLSRFKNGIIVDPFNDLSIANLENAEYNAAIDFTEKSL
                     MPAVKSFPINLKLKTFSSASVFPDATNPITGSLQRDSDVEIISQPYATGFRNCVSNFY
                     NYVGTGGLSPEYDALYDTVTNPVNIDIDLTTPFTQLVDAIQEFVPLTSTTTENLGTTR
                     TGTRRTGTTTTTRFRDTTTAVQLSGENVNEQKVGDFVTNFNFNPYMRSREVKVFMSGL
                     RPNTQHYFFFDEQDVNQHIYPANGDPNDVDNAVLFARAGNLGDAVTSDSDGVVRAIFK
                     IPESTFFVGDRKLEIVDVDVYSSIAASKTSYGSLVYRAYNFSVEKSSLSVSTRAPENF
                     TTTSTSERSVTRRQAPRRDEGGEGGGGGDPLSQTFFIKNGMGAGSETVFISKLDIFFK
                     RKSTTNGVLVDIREVINGYPSYVSVPLSKVHLRASEVQVSDDASAATTITFKSPIRLD
                     AEKEYAFVVKPDANDPEYLLFTSKVGGSDLTPGATQGLTIVQDWGDGVLFTSTNNRAW
                     KSYQDEDVKFKLYRHNFGSSAGTITFTNDDNEFFTTANNVGRFEVGEFVYTEQPLIGS
                     TASSVSVTAGSNVITGTALSSTYAAGDYILLDDGSTNKQIFKVVSSTTSTITADRNAF
                     FSATVDSTPITVGTISHYDFRYPTFMVLEQSSANADRKFEAGDTIIGFDSEATAAIDS
                     VDNKNVSYIQPMIMRTNDMVTSTTLSGTFVNSVSGATYNQGVAFNDKTLFAKNGISIY
                     SRSNDVNGVRGLDLTVSLANGNNPTSSPIVDIETAALLASEWQITDDSNTTSKYISRT
                     VELSENLDAEDFTLYTTAYRPIGTDVKVFIKPQSANDPSVFDTNDWIELEVTEGANLY
                     SSISNVNDFKEYVYSVKETDKSLGVLTYTNAISTFEGYRRFAVKIELHSENIFKAPRL
                     LDYRGISLT*"
                     /db_xref="UniRef100_S5M6S7"
                     /db_xref="A0A0F6WCM1_9CAUD"
                     /db_xref="S5M6S7_9CAUD"
     gene            complement(135543..137219)
                     /locus_tag="Salt_Pond_R2_restored_H2O_MG_scaffold_5_prodig
                     al-single_199"
     CDS             complement(135543..137219)
                     /product="hypothetical protein"
                     /codon_start=1
                     /transl_table=11
                     /translation="MTVITTKYRSDTARLFVEDVTFNDYYLFTSSMSNTSVDNTAVSK
                     RSFLEKTIFGKKLSSDSMFYVIKNNIWQSGTTYEQYDDNAELEGKKYYAIVYPQDNST
                     GDYKIYKCLFNNYGGVSSNPPNYQVSTPNQIYIMPDGYIWKYMYSLSVAEFDKYNTRG
                     YIPIIEDDFDTANTTSSSTSTIDQIFVTNPEENSGYEKVVGTIFEVLRSPVNTVTITP
                     NAADQLSAIANYYTGYTLYVTNQNTQSEVYQVDTYTFNPITGRATLTLVEGTPSDGIL
                     VDAATFSLLPRIEIRGDGDNAVAIPSVDNDGSIVSVTVLDSGSEYTNATARVVDPFSF
                     DPTAPNSIDARVELRPVLSPPGGHGKNLVDELSCTRVLAYTDLDAVDNTSIPISNKYA
                     SIGIVKNPEFKDFSYPEIFDNRIELALDTNPFIANEVVTQLETANTDSPFFDDARFSA
                     KVHEVDGDFIYLAEYSGAFPGDQGVYANTDFSDISLDVTLPLISSQGQLVTINTDNDP
                     VYTGGYDSTYPGFKLSPYIQRTGEVYYMHSFLPITRTGDSREQFKIVLEF*"
     gene            complement(137267..139405)
                     /locus_tag="Salt_Pond_R2_restored_H2O_MG_scaffold_5_prodig
                     al-single_200"
     CDS             complement(137267..139405)
                     /product="Baseplate wedge subunit n=1 Tax=Sinorhizobium
                     phage phiM12 RepID=S5MV60_9CAUD"
                     /codon_start=1
                     /transl_table=11
                     /translation="MPVPVDKLISFHIERQFPAIYREEGQELVQFVKEYYKFLETNEN
                     QSLYNGRRLFEYRDIDETLERLLIFFKNKYLADLPFDDTSVRIIVKNILGLYRRKGTS
                     GGLELFFRLFYNEFIKVYYPARDMFKPSDSKWRTGNYLQLFPNAGIFTSTKIGDEFVY
                     NDIVNKTIVGESSGAKATVDKINFFIINNSFVPIIFINDIVGEFLGAEGIFVEINGIP
                     ISFGIVNGALASIAINVDGTGGNKVGETVTFKATPDGIGATGRISKIRNLDTGTITYE
                     VEDGGWGYTIDSTHLYVSNQLIFLENESSNFTQLEILEDTSGNRGVVVDQGDFFVGVR
                     MEPGDEFSNTSIISTVNRSPNINIQTLSNVTLSVTPKNETSPGDLYPETTNAGDVIVG
                     ELENVETIGLIFDIIGDFVNVPLDATNYNDVPPANVPMSGNTDPVDIDTRLVDAFNVT
                     DVEIGSVVRFDNIDPGIAYVNDVVTHTYDTRLASFERKNQLITLSSIPSSLSIGDEID
                     QGSTKGKVVGITSNTLTVRPYRYYGFNSTDPITYGGVNFPIVGITRDYASNKIAGDNA
                     FTKATTNFAQGIIDTVDIIDSGFGYVDNSQADIIKNGQVVSAGIITTGGTGKSSGFWS
                     SFNSHLNGYRNVEGELEYYSSGKYVQDSNYYQEYSYEIQSKLNLENYEESLKEITHVA
                     GTKVFARFNLEEFISTPIESIIEINRSETD*"
                     /db_xref="UniRef100_S5MV60"
                     /db_xref="A0A067XQM9_9CAUD"
                     /db_xref="S5MV60_9CAUD"
     gene            complement(139405..141189)
                     /locus_tag="Salt_Pond_R2_restored_H2O_MG_scaffold_5_prodig
                     al-single_201"
     CDS             complement(139405..141189)
                     /product="Baseplate wedge n=1 Tax=Sinorhizobium phage
                     phiM12 RepID=S5MCX5_9CAUD"
                     /codon_start=1
                     /transl_table=11
                     /translation="MATKPINELDFATIKDQFITHLQGQTQFKDYDFTGANMNVLLDV
                     LAYNTHLNNFYTNMAINEMFLDSAVVKNSVVSHSKELNYLPRSRKSAKAVVNVTLRDT
                     AETASTITIPRFTEFTTTFENNSYTFLTDQSYIARKTAAGVFVATNVEIFEGEILTAF
                     EKDGFFIDENNTFKCNLTNDSIDTNTIEVYVDDEATEGQNQFFYTPDIFGVTPTSKVF
                     YLEPHFDNRYSVYFGGNVFGEQPARDIDVKIQYRVCSGTEVNGASVFSTSFKPNSTVT
                     TVTAATGGAERESLESIKFFAPKSIQVQERAITADDYQIILSQRFPEIKSVSAYGGDE
                     LDPPQFGRVAISVNLQGEGLLSETAKNSYIRYLSDKTPIAIEPIFIDPEFLYGEIIVD
                     VIYSKKFTTKSTQELEDLIRSEIATYNAVNLDDFGETLRVSRLMSIIDDIDDGILSNN
                     VCANPIIEYAPVLELELNPKFKFGTQLIKPYPYKATNGLSDFKPSITSSTFTYKGVLS
                     KLIDDGAGNMAIRSASTLNETIIDPSIGTVDYDLGEVRLINFAVDAFSGDAIKIYAAS
                     MTPNITAPKNRVISIRSEDIQINFTESN*"
                     /db_xref="UniRef100_S5MCX5"
                     /db_xref="A0A0F6SJ07_9CAUD"
                     /db_xref="ssx:SACTE_1776"
                     /db_xref="S5MCX5_9CAUD"
     gene            complement(141193..141609)
                     /locus_tag="Salt_Pond_R2_restored_H2O_MG_scaffold_5_prodig
                     al-single_202"
     CDS             complement(141193..141609)
                     /product="Base plate wedge subunit n=1 Tax=Sinorhizobium
                     phage phiM12 RepID=S5MCX9_9CAUD"
                     /codon_start=1
                     /transl_table=11
                     /translation="MVVQLITPRLKKRNLYSDVHKDMTVNPVSGDLAAKRNEEAVKES
                     IKNLILTDKGERLMQPLIGGNIRAMLFENNTPAVIKMIQEQVRTTIETYEPRCSLIDV
                     NVLSMIDDNTVKIDIYFYINNIADPISLTVFLERTR*"
                     /db_xref="UniRef100_S5MCX9"
                     /db_xref="S5MCX9_9CAUD"
                     /db_xref="nmg:Nmag_0767"
     gene            complement(141627..143327)
                     /locus_tag="Salt_Pond_R2_restored_H2O_MG_scaffold_5_prodig
                     al-single_203"
     CDS             complement(141627..143327)
                     /product="hypothetical protein"
                     /codon_start=1
                     /transl_table=11
                     /translation="MTGSTLSKRNHCVIRIGSTASDPEAAVNAVVDAFANELNFGTYT
                     INDADSLSNNSQNGEAFNSITTTEALIQEYGEKPFYDSVTAFNSYFENGDIKELIQGD
                     PDRYPNLTKRIDAGFVFTPIEVAEFTSEFQYVPITLKEQANTVTPKLCNEVEDFYGGG
                     ISGGILDSFCSLMPAVFGAVDGFFDALNDIQNLISSIKNFSFKDLALKALIDKIKDQI
                     LSVVERVIENVKNIIDNFSIANIIKGVTTALQENVVARFYDIKEKALNFFSPANIESF
                     KNKIKAMIDYALNLFKNPTLDEIQFLIYRFCNFGSQVENGIKGLINPLKEYQSNYQSS
                     LNTISSSSNRNTSNAIRAGAIRISPEEKASIVSAATGSAPSTQATGSTVQNPSDQTPV
                     TQVPSGDIKPFSAEDFNDITKYNEGKGDSRVTFIQGTLKPAITKEGKKPPAWRWENQS
                     LRSRAKVMRIQARFGKQLKVLSARRTYQEQVAIYNSTRDKSKVAKPGSSKHEQGHAYD
                     IKWDGYPSGRKEFLKIAVQEGMVGIGGYSKFVHIDEGHARFWGSVDGINPRDPKTWQE
                     *"
     gene            complement(143387..145228)
                     /locus_tag="Salt_Pond_R2_restored_H2O_MG_scaffold_5_prodig
                     al-single_204"
     CDS             complement(143387..145228)
                     /product="Baseplate hub n=1 Tax=Sinorhizobium phage phiM12
                     RepID=S5MAX6_9CAUD"
                     /codon_start=1
                     /transl_table=11
                     /translation="MRETGVGILEPLFFIGVVENNVDERLEGRVQVRAFGVHGTVEQV
                     PTKDLPWATLIHGSYDPNAEIPRVNSFVFGFFVDGRDAQQPMILGLIPTQMTEIVNPD
                     VTGWGRIPETDSKILAMRSLPTDIGEPSNSRLGRGESIEETYVMQQEMSRVKEIPIGD
                     PNPDKAEDSDREFFAEPSPAYNAQYPFNRVIETATHSIELDDTPGAERITVYHNAGSY
                     ITIDARGSTTHKSTSDKFQINDRNNYVYVKGRNIVTIEGDSQVYVKGNKIEEITGDLI
                     QNVRGNHLLSVGGQSTLNASEEVQIRGAKLRLESNVENINLNANKSINLKSVETINFK
                     TETMYMDINGDLNISAEHPKIGGKSQVSIDADLVAIDDFVHMAMGEAVRPDDSGAAGD
                     AEKVEAPEPVGKAISTTRNESYDGGMIGSSGYASQDEPEDYEQEELEDDVVDTSADAD
                     TNVQDVDRTSSSGNDIVEVIEKGPGYNVVRLADGSVVRQEGARAWRNNNPGNIEFGNF
                     AKSQGAIGTDGRFAIFPDYETGRAAKEKLLFDTNSYRNLTLSSAINRYAPSFENNTSA
                     YISNVASSAGVSPGTRMSDIPPSARTKILDAFERQEGFRSGRTVPIV*"
                     /db_xref="UniRef100_S5MAX6"
                     /db_xref="A0A0F6WBM8_9CAUD"
                     /db_xref="cbw:RR42_m1434"
                     /db_xref="S5MAX6_9CAUD"
     gene            complement(145225..146553)
                     /locus_tag="Salt_Pond_R2_restored_H2O_MG_scaffold_5_prodig
                     al-single_205"
     CDS             complement(145225..146553)
                     /product="Uncharacterized protein n=1 Tax=Sinorhizobium
                     phage phiM12 RepID=S5MV68_9CAUD"
                     /codon_start=1
                     /transl_table=11
                     /translation="MSEFILPGQYKLLSASLVSDSAPSVELGVSGQGSSNEYSGFIPV
                     FVIEESINSDCIKGYAEIIDNIGFLEDLPMRGEEHLILTIEDAMKNRRIYQMRIYKIV
                     NVEINNANDGLRYEIHFVSNSRFNVSARRIIEPFEDKISNIASTIFDNYYNPPKDARN
                     LVIEPTEGIFRCVIPNYTPTQAMNFLSQRAYSTSSPSCSFRFFETVHNHFFVSDEYLI
                     KRALENVDDIKEFSYSDALDKSGEEYSEQMQNLITIKNEDRINTMKDLASGAYRSHVI
                     EIDLVRRRANLPSKSTLHSYNYEDEKSKYISTSGRGSDSDVHTPEFRDLYFTQENEKR
                     YMVVRDYTHDSGEFQLRGDQFLPEIVANRTAYRHHLNNTVVYATANGRLDLNAGSMIN
                     IKIPQFIASSQKGLNPQLSGYYMIDTMTHNFTRDVHTTALKLLKYDWNTE*"
                     /db_xref="UniRef100_S5MV68"
                     /db_xref="S5MV68_9CAUD"
     gene            complement(146546..146800)
                     /locus_tag="Salt_Pond_R2_restored_H2O_MG_scaffold_5_prodig
                     al-single_206"
     CDS             complement(146546..146800)
                     /product="hypothetical protein"
                     /codon_start=1
                     /transl_table=11
                     /translation="MAVDIIKLGPESFRTLYLRKEDRVIVRTEAGRRVIIKRIIPEEW
                     TPYRIGEFEQTVNDNKRNIQLIDRNLISKIEKEIVDKINE*"
     gene            complement(146803..147186)
                     /locus_tag="Salt_Pond_R2_restored_H2O_MG_scaffold_5_prodig
                     al-single_207"
     CDS             complement(146803..147186)
                     /product="Baseplate wedge subunit n=1 Tax=Sinorhizobium
                     phage phiM12 RepID=S5MCY8_9CAUD"
                     /codon_start=1
                     /transl_table=11
                     /translation="MAGEYFDKFPEISYNNVLVKDITRRVKFLKESLDNPYAFLPYTV
                     KEGERAEDIAYHYYGDANYAWLVYLANDIIDPYNEWPMDEHTFNEYLISKYEVQSGGK
                     KGYDVIAWTQDETNPDNIAYYYKEV*"
                     /db_xref="UniRef100_S5MCY8"
                     /db_xref="S5MCY8_9CAUD"
     gene            complement(147187..148182)
                     /locus_tag="Salt_Pond_R2_restored_H2O_MG_scaffold_5_prodig
                     al-single_208"
     CDS             complement(147187..148182)
                     /product="Baseplate tail tube cap n=1 Tax=Sinorhizobium
                     phage phiM12 RepID=S5MPM9_9CAUD"
                     /codon_start=1
                     /transl_table=11
                     /translation="LPYQDLGQRPEKVIADSRSSQSSNFLNFPLNIGAHSILLAFNKY
                     AFVPPGERGLNTLAGGSSRNRAGQFGPVPNGTDVIQLPLPANIQDTYSVRVAGHDMGI
                     GGAAIASGASQFAGAGDISTGALGNILGEALPSVNWQQVLNPDLDQASRNVSFLGRRA
                     IDSLLSGASRAVDQGLGNTVNPKSSLFFEGVNLKQFDFNWTLAPTESAESDRIRDIIT
                     TIRRNILPTYGSAVGLNKVLLNYPSTVDIFFLGVDDNYFFKYKTCMVQQFQNNYTPNG
                     LSVVTGGKPAMVSMNMTLMEMDIHTSEDYGGVSTGNSGSISALQVGDQTISGGAG*"
                     /db_xref="UniRef100_S5MPM9"
                     /db_xref="R9S7J9_BPPRM"
                     /db_xref="S5MPM9_9CAUD"
     gene            148250..148759
                     /locus_tag="Salt_Pond_R2_restored_H2O_MG_scaffold_5_prodig
                     al-single_209"
     CDS             148250..148759
                     /product="Putative Seg-like homing endonuclease, GIY-YIG
                     family n=2 Tax=unclassified T4-like viruses
                     RepID=D9ICP8_9CAUD"
                     /codon_start=1
                     /transl_table=11
                     /translation="MLKDMISQSLGLYPLQNNDLLEIDNDMNWIKENTDSNVSGENNS
                     FFGKTHTLEARKLISKKQLGNKKRLGKYHNKATKEKISTSTINRFEDQNERDKISNSL
                     KGRKLSKETKIKMSLSRKGRTFSEEHRIKIAESNKQAKKIQCTHCGKWMQTGLHNRWH
                     GNNCKKANG*"
                     /db_xref="UniRef100_D9ICP8"
                     /db_xref="D9ICP8_9CAUD"
     gene            148752..149216
                     /locus_tag="Salt_Pond_R2_restored_H2O_MG_scaffold_5_prodig
                     al-single_210"
     CDS             148752..149216
                     /product="Head completion protein n=1 Tax=Sinorhizobium
                     phage phiM12 RepID=S5MV71_9CAUD"
                     /codon_start=1
                     /transl_table=11
                     /translation="MARGHKGRFRPKHPEKYKGDPSKIIYRSLWEFKFFRYVDSHPDV
                     MWWASEEYIVPYTSPIDGRIHRYYPDVVVRKKKPDGSTETVMIEIKPHSQTRPPDIRK
                     KNATPSGRLSRRYINEVKTYGVNESKWKAARKYCADRGWKFEIFTEHELGIK*"
                     /db_xref="UniRef100_S5MV71"
                     /db_xref="A0A0F6WBS1_9CAUD"
                     /db_xref="S5MV71_9CAUD"
     gene            149218..149832
                     /locus_tag="Salt_Pond_R2_restored_H2O_MG_scaffold_5_prodig
                     al-single_211"
     CDS             149218..149832
                     /product="Putative DNA end protector protein n=1 Tax
                     =Sinorhizobium phage phiM12 RepID=S5MCZ1_9CAUD"
                     /codon_start=1
                     /transl_table=11
                     /translation="MAAKVFDDILLKGIRQGQVPARTKQARDWYRNQAKGVSRSSISE
                     TQLIRGMGKDRYESRFRVGHMYTFLYDPKHKATLPYYDRFPLIFPINRAKGGFLGINF
                     HYLPRPLRANLMDALYEVAGNQRYDETTKMQVSYSILNGAAKYREFKPTVKHYLTSQV
                     KSKLVYIHPTEWDVALFLPTEHFEKASKGRVWADSRKIIRGGAG*"
                     /db_xref="UniRef100_S5MCZ1"
                     /db_xref="S5MCZ1_9CAUD"
     gene            149833..150639
                     /locus_tag="Salt_Pond_R2_restored_H2O_MG_scaffold_5_prodig
                     al-single_212"
     CDS             149833..150639
                     /product="hypothetical protein"
                     /codon_start=1
                     /transl_table=11
                     /translation="MPFNVNEFKSTMNKYGGPARKNLYVVEILNGPVQSDGMEMRDLR
                     FFCQTATTPGLNYSVVDYYPNAFGVKQSIPTAVQPDQFNAVFMLDSDHMVLRFFHQWM
                     QSVINYNYSDGPFSQVNGQLPYEVGYKKDFACNISIKHYSTDGTDENQKFYEYILYDA
                     FPTQVSGVDVAWADNDSFATATVNFAYAHMAVTSSRVGTPTERFARGTGFVDYINTLG
                     STGQVIGQGSLPNSVQDAINAFTKLGNIKNNINNSVSQIKSGLSGLRNIF*"
     gene            150658..151359
                     /locus_tag="Salt_Pond_R2_restored_H2O_MG_scaffold_5_prodig
                     al-single_213"
     CDS             150658..151359
                     /product="Baseplate hub subunit n=1 Tax=Synechococcus
                     phage S-SM2 RepID=E3SIQ6_9CAUD"
                     /codon_start=1
                     /transl_table=11
                     /translation="MSLPKIDMPTFEMVLPSSGETVKYRPFTVKEEKILLIAQEGDDV
                     KSAINAVKQVVNNCLIDVDIEKFSMFDLEYILLLLRSKSVDNNVKFAIRDPDTDETVE
                     LELDLDDVKVTTVDEHTNKVRVNEEYTMFLRYPTINQFVEFIEGDQEDPLVTYNIMVS
                     CLDKVASESEVFHFKDFSREEIDKFMDDLSGDVLVQIKQFFDTMPKLRHEMKYKNKNG
                     DDKIFVLEGMKSFFI*"
                     /db_xref="UniRef100_E3SIQ6"
                     /db_xref="A0A067XQP4_9CAUD"
                     /db_xref="E3SIQ6_9CAUD"
     gene            151359..151529
                     /locus_tag="Salt_Pond_R2_restored_H2O_MG_scaffold_5_prodig
                     al-single_214"
     CDS             151359..151529
                     /product="Uncharacterized protein n=1 Tax=Synechococcus
                     phage S-SKS1 RepID=M4QTP3_9CAUD"
                     /codon_start=1
                     /transl_table=11
                     /translation="MLSHTNLAIYYQIIFQLAQHHKYQISEVENLIPYERDLYFEMLL
                     EYIRKVEESKRN*"
                     /db_xref="UniRef100_M4QTP3"
                     /db_xref="M4QTP3_9CAUD"
     gene            151533..153494
                     /locus_tag="Salt_Pond_R2_restored_H2O_MG_scaffold_5_prodig
                     al-single_215"
     CDS             151533..153494
                     /product="hypothetical protein"
                     /codon_start=1
                     /transl_table=11
                     /translation="LAEDIGDRIVERLEAEGQLIRNTGTNSMKAVREQLFKFDDIFNS
                     INENIINQTEILRKTLELEIDRASDLTRLERLEAAERSRTGLNDIPSRPTQAPPPDTS
                     VPTTAPEAPGSFGGLGSLFGGFGSIGAGGLAGGIAGGLLGAIKTPLKAAILTTLAPTV
                     GKLLGSLTEAGLLELGAEEGLAKNFGEAANLAGIGGMVGLAFGKRMGLVGAAAGAAAS
                     FGDDVLDAMGLNKDEMITIFGKEMRLETAAQGVMGALGASVTAVATSPGFTKSVKDFV
                     SGSVTGVGSALNKFPAKRQLLGATIGSAVLGAYITYGDDLKGWIEDQDFPTPVEGVAS
                     AGVDVAGMAATGASFGLMFGPQGALAGAAIGFALGIGKTLFSWLEGRKDKARAEFEKE
                     VEELAPVLERAEAGEEIDPEERRRIAAQRQEANRITQLARPEEETTAAQEFVDRADAA
                     LGREPLDADKGINRLQMKDRVIGAISGDSGDLEELVQYIKDTGGTDKKDISEGLLYFG
                     QRALLDANDKSMSYDEQAENFKKWEAMVKEAEENMFKGGTTGFQDFGRGSFAVLHGRE
                     AVVPEATPAGQFLKNYFDESFQPIMSGISEVSASAMKQVSGAVTYAPVTLAPITNNSV
                     QGGSTSTVINSLGKNTSDLDVFSRPGGVH*"
     gene            complement(153526..153969)
                     /locus_tag="Salt_Pond_R2_restored_H2O_MG_scaffold_5_prodig
                     al-single_216"
     CDS             complement(153526..153969)
                     /product="heat-shock protein n=1 Tax=Kiloniella laminariae
                     RepID=UPI00037EB276"
                     /codon_start=1
                     /transl_table=11
                     /translation="MNTRRFNADLLNDPFFIGFDSILDKLNHTQTNISNYPPYNLIKT
                     SDDTFLIELAVAGFDEDDFDIELHDGILTIQADIKATDTSTNYLHKGIAARNFVRKFT
                     LADTVQVTGVSLHQGMLTVQLHNVIPEEKKPKKIPISKGPELLTE*"
                     /db_xref="UniRef100_UPI00037EB276"
                     /db_xref="F5T1U2_9GAMM"
                     /db_xref="oat:OAN307_c06640"
                     /db_xref="UPI00037EB276"
     gene            complement(154117..154338)
                     /locus_tag="Salt_Pond_R2_restored_H2O_MG_scaffold_5_prodig
                     al-single_217"
     CDS             complement(154117..154338)
                     /product="hypothetical protein"
                     /codon_start=1
                     /transl_table=11
                     /translation="MTNKNPFEIRAEMLTLAKEYMDQQYQMNMKFMEKAVEEGKKSFE
                     DMQKASEMYSMDDLMEKAKEMYSFVSKKD*"
     gene            complement(154379..154864)
                     /locus_tag="Salt_Pond_R2_restored_H2O_MG_scaffold_5_prodig
                     al-single_218"
     CDS             complement(154379..154864)
                     /product="hypothetical protein"
                     /codon_start=1
                     /transl_table=11
                     /translation="MKVFRKNENAVRPTFKNHKDAVFNLKACFEPGDRVRLLNPLNKE
                     TYAPAKVVQGKTVVQVYPQQRMLIPTGLIFFIPDDCVLKMYSHPSISKTKGLMLSSGV
                     ELVRHGDNGEVHVMITNVTDGVSLIETGEDISLAQLEKMHEYSISEITELPSDDVAED
                     A*"
     gene            complement(154880..155284)
                     /locus_tag="Salt_Pond_R2_restored_H2O_MG_scaffold_5_prodig
                     al-single_219"
     CDS             complement(154880..155284)
                     /product="Translational repressor n=1 Tax=Synechococcus
                     phage S-SSM5 RepID=E3SKJ5_9CAUD"
                     /codon_start=1
                     /transl_table=11
                     /translation="MEKDLFKGVGVELKLPNPDNFLKIKETLTRIGIASKKEKKLYQS
                     CHILHKQGKYAIVHFKELFILDGKENSFADEDRARRNTIVNLLEEWGLLEIVDPSKSE
                     DPIAPLSQIKILSHKEKGSWILEPKYNIGKKK*"
                     /db_xref="UniRef100_E3SKJ5"
                     /db_xref="E3SKJ5_9CAUD"
     gene            complement(155352..155747)
                     /locus_tag="Salt_Pond_R2_restored_H2O_MG_scaffold_5_prodig
                     al-single_220"
     CDS             complement(155352..155747)
                     /product="Clamp loader subunit n=1 Tax=Sinorhizobium phage
                     phiM12 RepID=S5MAN3_9CAUD"
                     /codon_start=1
                     /transl_table=11
                     /translation="MAKDLTPFDFIKSVSHNKKDLIRDSEYPDQMEKQYNAYIVNRGF
                     SYFEDTILHANELNMRHHLFEDAQYRYYLGMLRPRNRFSKWHKAEKNKDLDAIQEVYS
                     VNRTVAKMYLKTLSNDELKSVHKKLEKGG*"
                     /db_xref="UniRef100_S5MAN3"
                     /db_xref="A0A0F6YPL0_9CAUD"
                     /db_xref="S5MAN3_9CAUD"
     gene            complement(155722..155919)
                     /locus_tag="Salt_Pond_R2_restored_H2O_MG_scaffold_5_prodig
                     al-single_221"
     CDS             complement(155722..155919)
                     /product="hypothetical protein"
                     /codon_start=1
                     /transl_table=11
                     /translation="MNFLRKKKKECFFCKVRLSADNSFTLQYSSADGVHTETMCGDCS
                     KTFDELADLKDKAYGQGFDTI*"
     gene            complement(155916..156869)
                     /locus_tag="Salt_Pond_R2_restored_H2O_MG_scaffold_5_prodig
                     al-single_222"
     CDS             complement(155916..156869)
                     /product="Sliding clamp loader n=1 Tax=Pelagibacter phage
                     HTVC008M RepID=M1ICV0_9CAUD"
                     /codon_start=1
                     /transl_table=11
                     /translation="MTLNKKADEVLWVEAYRPGTIEETILPQKTKDVFKKFVSDNSMP
                     NLLLTGGPGMGKTTIAKAMLNELGCDYIVKNGSLNVNIDTLRYEISTFASSVSFTGGR
                     KYVILDEADYLNAATVQPALRNFIEEYSKNCGFIFTCNFKNRIIEPLRSRLSEVDFSI
                     EKTDRPKMAAQFFKRVLSILEQENVDHDKAVVAKVIEKHFPDFRRVLTELQTYAASGR
                     IDEGIFTNLKEESIDQLFVMLKEKNFTGMRKWCADNSDQDTNEMFRHIYDMATNKVEL
                     KSLPGFIVTLADYMYKAHFVADAEINMIAFLTEVMFETSYK*"
                     /db_xref="UniRef100_M1ICV0"
                     /db_xref="M1ICV0_9CAUD"
                     /db_xref="sii:LD85_1497"
     gene            complement(156965..157144)
                     /locus_tag="Salt_Pond_R2_restored_H2O_MG_scaffold_5_prodig
                     al-single_223"
     CDS             complement(156965..157144)
                     /product="hypothetical protein"
                     /codon_start=1
                     /transl_table=11
                     /translation="MADKIEITAQDIRNAVAIIDVCVKRGAIQGDEMTTVGTIRDKLD
                     SYVKQETPDEEVEAK*"
     gene            complement(157144..157812)
                     /locus_tag="Salt_Pond_R2_restored_H2O_MG_scaffold_5_prodig
                     al-single_224"
     CDS             complement(157144..157812)
                     /product="Predicted protein n=2 Tax=Prochlorococcus phage
                     P-SSM2 RepID=Q58MJ7_BPPRM"
                     /codon_start=1
                     /transl_table=11
                     /translation="MKISDRTLTILKSFATINKSIIMKPGNVLKTVTPEKTLIAIANI
                     EDDIPEQAVIYDLSRFLSILSLHQDPDVQFNDRYFTISEGNKKKTKYVHADPSMVIAP
                     PEKELSIPSEDVQVNVVWDDLQSVLKAAGVLQFEEIAFVGEDGKCFLRAIDSKNPTAD
                     AYGVEIGTTNDTFTIIIKTDNLKLLPQDYEVTLCAKGISYFKGADVSYYVGIDTKSKY
                     EKGE*"
                     /db_xref="UniRef100_Q58MJ7"
                     /db_xref="Q58MJ7_BPPRM"
     gene            complement(157883..158761)
                     /locus_tag="Salt_Pond_R2_restored_H2O_MG_scaffold_5_prodig
                     al-single_225"
     CDS             complement(157883..158761)
                     /product="Uncharacterized protein n=1 Tax=Sinorhizobium
                     phage phiM12 RepID=S5MCQ1_9CAUD"
                     /codon_start=1
                     /transl_table=11
                     /translation="MDIQITTEHLQKYSIFIGAPMYGGQCAGTFCKSTNDLASMCAKY
                     GIDVRFYYLFNESLVQRARNYVVDEFLRSDCTHLMFIDSDIGFKANDVLSLLGIQTLN
                     PETYDIMTGPYPKKTIAWEKVKKAVELGKADESPFHLDYYAGDYVFNMAKGVTSFRID
                     EPVEVSEAGTGFMLIPREALEKYAEAYPELKYTPDHARTKNFDGSHQITAFFDCEIDP
                     DSNRYLSEDYFFCRNATKIGIKVHMCPWMELQHVGNYVFRGSLGAVSTLGVSATATKE
                     SNPKNYKKKTKKAFRP*"
                     /db_xref="UniRef100_S5MCQ1"
                     /db_xref="A0A067XQW1_9CAUD"
                     /db_xref="sal:Sala_1869"
                     /db_xref="S5MCQ1_9CAUD"
     gene            complement(158774..159400)
                     /locus_tag="Salt_Pond_R2_restored_H2O_MG_scaffold_5_prodig
                     al-single_226"
     CDS             complement(158774..159400)
                     /product="hypothetical protein"
                     /codon_start=1
                     /transl_table=11
                     /translation="MSNHFIIDFETMGKDASKCAIVDCSVMVFNTDRFSSNPYTLDSI
                     KETRKFKLSVADQVKNYGWEIDKSTLQFWEEQDPEVRANVSPKKSDLTVKEFIKSFHE
                     FLIESPKIDFWWSRSNTFDPIILSRIFEAEDKLLHMEEYLKYWRVRDTRTYIDAKLNF
                     PKQNGFTPMTDENTWNAKFKKHDSAWDILADVLRMQQIHRAENDLELL*"
     gene            complement(159397..160611)
                     /locus_tag="Salt_Pond_R2_restored_H2O_MG_scaffold_5_prodig
                     al-single_227"
     CDS             complement(159397..160611)
                     /product="Cytosine methylase n=1 Tax=Cyanophage S-TIM5
                     RepID=H6WG05_9CAUD"
                     /codon_start=1
                     /transl_table=11
                     /translation="MSNITWASHIPLIGGQMLGAEKAFGKPPEAIYSYDGFQANDSHY
                     VNYQNNVKGRGLEYRLLDEGPPIHKVDVVSGTPPCAALSQLNTGKTEEAKGAGCAKNE
                     WMYKVFEDGFDLFGAKAVVVENAPALYTNKGREVANNLFDICNKRGYSLTLYKTSTKY
                     HGIPQARDRTFAIGWKSEKAPIMSWYKRDRKNFRDYVTEVDEKQLQQDLIINQKLDDE
                     PYFQFLKSRTNENPRDILIRNQNITAFTYIQRQGLLEEANKWFKEVGHERGVKVSDHA
                     IKKYAMGKGVWDSSTHVFDECMNAVIGRNLADTIHPIHDRSLTIREALHMMGFPDDFE
                     LVGGLAKMNHIAQNVPVPTSRDIHTEIGKFVRGELELSDTNYLRQNNHYERMENDPLG
                     KTDMATLEEFFA*"
                     /db_xref="UniRef100_H6WG05"
                     /db_xref="H6WG05_9CAUD"
     gene            complement(160624..161868)
                     /locus_tag="Salt_Pond_R2_restored_H2O_MG_scaffold_5_prodig
                     al-single_228"
     CDS             complement(160624..161868)
                     /product="hypothetical protein"
                     /codon_start=1
                     /transl_table=11
                     /translation="MKNIGFAKVGKSIKFRTNKYSPIGGDNEASCTLRAVANNNPDKN
                     FYIVGRSDYATLSDIEKNELFPYDNVVDVWEGVGLEISEKYFNHIITYFKEKNLTLDF
                     TIMMIGQMSNVTIPNRIQKVREGNDGKPAATLDMSKWYTTPITTWLNEEKPPYVEIVN
                     DPRYTIKQPRDVFHMPMKSLGQFDYEYETFAIRNYEDQERITRVVKSEYAGMETAFCG
                     DYEYGEQVNMDRNTDFMVVLNEGKPSRYNLLKEWVLNKFDDVEVYGKWSDVTGEDSRF
                     KGSLHLSELQNKLQDVKFTFIIPIKEGWTTSKYIEMIHAGVIPFLHPSYDTQGHLPIP
                     MFLRPQTPSEFYERMQSLIDDKARYEEVLANLRKAVLKPEYYDGTFINNKIMSSVDPN
                     YIQPDTSKYEKKTVSTLEDFFA*"
     gene            complement(161870..162232)
                     /locus_tag="Salt_Pond_R2_restored_H2O_MG_scaffold_5_prodig
                     al-single_229"
     CDS             complement(161870..162232)
                     /product="Capsule biosynthesis phosphatase n=1 Tax
                     =Fusobacterium varium ATCC 27725 RepID=C6JQC1_FUSVA"
                     /codon_start=1
                     /transl_table=11
                     /translation="MNTQQTIVMDLDDTICIPLHGRKDSYEKYSMASPKTEMINSLKI
                     AREKGYRIVIHTARRMVTHDGDINKIIDDVGKITTDWLEKYEVPYDEIVWGKPYGVYY
                     VDDKAMLPQDFVKFIEWG*"
                     /db_xref="UniRef100_C6JQC1"
                     /db_xref="C6JQC1_FUSVA"
                     /db_xref="fau:Fraau_2823"
     gene            complement(162198..163688)
                     /locus_tag="Salt_Pond_R2_restored_H2O_MG_scaffold_5_prodig
                     al-single_230"
     CDS             complement(162198..163688)
                     /product="Phosphotransferase family protein n=1 Tax
                     =Thiorhodovibrio sp. 970 RepID=H8Z1X9_9GAMM"
                     /codon_start=1
                     /transl_table=11
                     /translation="MINVVIPAAGEATRLRPLTSNCSKAMVRVHGKPTIEYIIESIYK
                     NTPDVAEIVIVDGKHNDIREWAEKSKYDNIHCVKQGSLNGPRDAIRVGIDELDDSDLP
                     LVVWLGDAIILDENLPLGKDFLLVKDVEDHFAWCMWDGKQYYNKPKETIADAVALVGL
                     YSFSDGTIATSAFRNTDDYDISAALDAYGSQYKRIYTNGWYDIGDISSYHRTCAEFLT
                     FKAREFNSFEYDPDLNVVTKNPDPKNKFAVKTVMNEKLWYDSLNSHQKMMVPKILENN
                     YALSMSYESGVLLSDLFMHEDISNSTIDYLIEKVINVMQKHFHTRADLQFTADFYVNA
                     EAMWIEKTAERLPSYGFSPYYTEVAQRCLKKARPVAAMHGDLHFGNILYNPYNDSITL
                     LDPRGSYGNHVGCGGDYLYDMCKLSHDLYHGYNELVTGHKYPSYVKESFSKMVMKYYP
                     EEYDEIIDGGALLIATCIKLHYDCEQRQQRMIGYVNEYATNNSNGS*"
                     /db_xref="UniRef100_H8Z1X9"
                     /db_xref="mfo:Metfor_2860"
                     /db_xref="87017326"
                     /db_xref="H8Z1X9_9GAMM"
     gene            complement(163657..164325)
                     /locus_tag="Salt_Pond_R2_restored_H2O_MG_scaffold_5_prodig
                     al-single_231"
     CDS             complement(163657..164325)
                     /product="Uncharacterized protein n=1 Tax=Magnetospirillum
                     sp. SO-1 RepID=M3AFQ4_9PROT"
                     /codon_start=1
                     /transl_table=11
                     /translation="LAKNLTDIYVGVKKNDPNRKKNDFYPTPPLATYILCKYNRPPQN
                     IFEPCAGKGNISVELARNGHNVLSHDLHEYKDSLCSINTSHDALETPKQDFAEGVVTN
                     PPYHKDLPRKLAEKWIDEYSYTAMFLRLTFLEGKKRKKLFTNNPPSDIIFLSDRAKFD
                     SGLVEPVEKKDQIGGMIAYMWIIWDKRFSAQTRYTKMQWVNLEDEYDAWRGQYDQCSN
                     TGGG*"
                     /db_xref="UniRef100_M3AFQ4"
                     /db_xref="M3AFQ4_9PROT"
                     /db_xref="rva:Rvan_1452"
     gene            complement(164318..164869)
                     /locus_tag="Salt_Pond_R2_restored_H2O_MG_scaffold_5_prodig
                     al-single_232"
     CDS             complement(164318..164869)
                     /product="deoxycytidylate deaminase (EC:3.5.4.12)"
                     /codon_start=1
                     /transl_table=11
                     /translation="MTSPVFEKGYPDYDAVNRQEPYEEYIRLKDREITSKMKKWDNRF
                     MEMAKLIASWSKDPTSQIGAVAVNDEHRILATGYNGFPKGIDDTQERLNDRPEKYRLV
                     IHAEMNALMNALYSGVSLNGATMYVHGLPVCSDCAKCVIQAGIKRVVIPTFKSEKGDW
                     QKIWEERSAPMFKEANVQVTILG*"
                     /db_xref="vok:COSY_0290"
                     /db_xref="A5CXA5_VESOH"
                     /db_xref="UniRef100_UPI000369879A"
                     /db_xref="3.5.4.12"
     gene            complement(164866..165066)
                     /locus_tag="Salt_Pond_R2_restored_H2O_MG_scaffold_5_prodig
                     al-single_233"
     CDS             complement(164866..165066)
                     /product="hypothetical protein"
                     /codon_start=1
                     /transl_table=11
                     /translation="MIKNWSIDKIKHEIDKIAFAESDPRMDGFVTFGCKQELYEVLFY
                     AQSKLDKCSTYAGEEEWVKENK*"
     gene            complement(165059..165277)
                     /locus_tag="Salt_Pond_R2_restored_H2O_MG_scaffold_5_prodig
                     al-single_234"
     CDS             complement(165059..165277)
                     /product="hypothetical protein"
                     /codon_start=1
                     /transl_table=11
                     /translation="MDEIDVKAIQFSSVEEAISGGGYKIYSPPKASWQCQLTPDHVYL
                     VVEGNQPNAFHRFMQRICFGLKWSRIDD*"
     gene            complement(165279..165968)
                     /locus_tag="Salt_Pond_R2_restored_H2O_MG_scaffold_5_prodig
                     al-single_235"
     CDS             complement(165279..165968)
                     /product="dCMP hydroxymethylase n=1 Tax=Salmonella phage
                     S16 RepID=M1EAM0_9CAUD"
                     /codon_start=1
                     /transl_table=11
                     /translation="MQNVNDIRNYFIEELKAERFTTDKTGQQTIEMLGASFIADEPAI
                     FGTPKQEYIDAELAWYKSGSTNINDIHGKDKKPPAAWVYSADDNGEINSNYGHLVFAD
                     KYFNQFDKAFNELWYNRDSRRSQMVYNRPSIWVEFNENGKSDFICTNAQTFYIRDDKL
                     HMVSQMRSNDVVFGYKNDYAWAQYLMDEFVKLWNELAGIDGKHGEIEKGDLTWQVMNL
                     HVYSRHFHLVQ*"
                     /db_xref="UniRef100_M1EAM0"
                     /db_xref="M1EAM0_9CAUD"
     gene            complement(165968..166453)
                     /locus_tag="Salt_Pond_R2_restored_H2O_MG_scaffold_5_prodig
                     al-single_236"
     CDS             complement(165968..166453)
                     /product="hypothetical protein"
                     /codon_start=1
                     /transl_table=11
                     /translation="MNRAQSQKILGDIAETVVSDYFTMQGDTVEMSTDPYDQEKDMFI
                     NGVRTEVKFETLYHKFNSFSIPVYNTRNGKITRNQLNKCVNVERLIVVQNPGKDRAVT
                     LWEAAPLGKRDFEFIVNQHDGRLVALFPLETFTKIVDIRSDKLYNEITKYSFSNYKEY
                     A*"
     gene            complement(166450..166758)
                     /locus_tag="Salt_Pond_R2_restored_H2O_MG_scaffold_5_prodig
                     al-single_237"
     CDS             complement(166450..166758)
                     /product="Uncharacterized protein n=1 Tax=Bartonella
                     rattimassiliensis 15908 RepID=J0QKX3_9RHIZ"
                     /codon_start=1
                     /transl_table=11
                     /translation="MKYDEGKPKIHLVPPEAIIEAARVFGFGAEKYGENNWRQDIDNF
                     PVSRHYSSIQRHLMAYMSGEDEDPESGLPHLSHALTQMMILVMTTIEGDPSTDDRFKK
                     *"
                     /db_xref="UniRef100_J0QKX3"
                     /db_xref="J0QKX3_9RHIZ"
                     /db_xref="btx:BM1374166_00930"
     gene            complement(166773..167030)
                     /locus_tag="Salt_Pond_R2_restored_H2O_MG_scaffold_5_prodig
                     al-single_238"
     CDS             complement(166773..167030)
                     /product="hypothetical protein"
                     /codon_start=1
                     /transl_table=11
                     /translation="MKMTTDNRTSSSYRMTVDMVDGQVAPNDLGAVQDLRALVKKHNS
                     LPGSNKMYVKLQGRGPRPSRRYHQSLPLGMATSADVYVYDR*"
     gene            complement(167086..167328)
                     /locus_tag="Salt_Pond_R2_restored_H2O_MG_scaffold_5_prodig
                     al-single_239"
     CDS             complement(167086..167328)
                     /product="hypothetical protein"
                     /codon_start=1
                     /transl_table=11
                     /translation="MTPIEISEYKNRWMRSGNNYPIDIHSDLRSKAVDYCKVQLLKHQ
                     WKHQKYTDVYQDTFYFEHHQDANSFSKYFKDWVINH*"
     gene            167447..167611
                     /locus_tag="Salt_Pond_R2_restored_H2O_MG_scaffold_5_prodig
                     al-single_240"
     CDS             167447..167611
                     /product="hypothetical protein"
                     /codon_start=1
                     /transl_table=11
                     /translation="MSKIAEALGLVMMGVRIPKGGYDSALRTWAEVEYKKDKHYAYHV
                     LSTGKLPNIN*"
     gene            complement(167646..167912)
                     /locus_tag="Salt_Pond_R2_restored_H2O_MG_scaffold_5_prodig
                     al-single_241"
     CDS             complement(167646..167912)
                     /product="hypothetical protein"
                     /codon_start=1
                     /transl_table=11
                     /translation="MRYCDKSETFEYGERVYDVSIESLDRRHGGPFDRGSADSYYGRQ
                     CIPHYFVGGTYMSDMITDLTDVERQAYIAGYEFNENIEMSFKEW*"
     gene            complement(167914..168192)
                     /locus_tag="Salt_Pond_R2_restored_H2O_MG_scaffold_5_prodig
                     al-single_242"
     CDS             complement(167914..168192)
                     /product="hypothetical protein"
                     /codon_start=1
                     /transl_table=11
                     /translation="MLLSNGSMIKQDVIQSFNVAVENPDNVNDNGSINWDFVSADMVY
                     DLGSFYNYNYINDCMDALADNYEGEDLLTQYPNAVEQLNILKSDFLGM*"
     gene            complement(168262..168492)
                     /locus_tag="Salt_Pond_R2_restored_H2O_MG_scaffold_5_prodig
                     al-single_243"
     CDS             complement(168262..168492)
                     /product="hypothetical protein"
                     /codon_start=1
                     /transl_table=11
                     /translation="MCSPYVRREANRFYWIVKGQLIPTGWSDKEVQGIYDSYMKRIWG
                     NHENVVHEKGFTTAWAAREAEEINKVAVLGYN*"
     gene            complement(168591..169565)
                     /locus_tag="Salt_Pond_R2_restored_H2O_MG_scaffold_5_prodig
                     al-single_244"
     CDS             complement(168591..169565)
                     /product="Phosphate ABC transporter, periplasmic
                     phosphate-binding protein n=1 Tax=Oceanibulbus indolifex
                     HEL-45 RepID=A9E4V0_9RHOB"
                     /codon_start=1
                     /transl_table=11
                     /translation="LKNLILAAGIALTATTVSARDNIQIAGSSTVLPYASIVAEAFGE
                     NFDYPTPVVESGGSSAGMKRFCQGVGENTIDIANSSRPIKPKEVKVCADNGVTEITEV
                     MFGYDGIVFANSIEDQRFAFTPEHIYLALNNRSELTTWDQVDPGFPAYEIKMFIPGTK
                     HGTREVFEEKVLLVGCEAVGDFEKFEAAHGEDEAESMCMDTRTDGRSIDIDGDYTETL
                     ANINANQNSFGVFGLAFYENNTDTIEVATINGVRPSASTVASAEYPVSRPLFFYVKDA
                     HADTIPGLYDYVRFFVADMVAGPDGPLAQYGLVSDPELAKTQASVEGK*"
                     /db_xref="UniRef100_A9E4V0"
                     /db_xref="A9E4V0_9RHOB"
                     /db_xref="sil:SPO1948"
     gene            complement(169726..170136)
                     /locus_tag="Salt_Pond_R2_restored_H2O_MG_scaffold_5_prodig
                     al-single_245"
     CDS             complement(169726..170136)
                     /product="Uncharacterized protein {ECO:0000313|EMBL
                     :AKE44902.1};  TaxID=1636182 species="Viruses;
                     unclassified phages.;" source="Sinorhizobium phage
                     phiM9.;""
                     /codon_start=1
                     /transl_table=11
                     /translation="MSDWANDIYMMHSKFGVHEWFEENKHDKDLMDKYLRFRLSMCKE
                     ELDESLDAVEAKDPEEVVDGLIDLCVFAIGTLDVFGVDPNEAWDRVYEANTSKEVGVK
                     DGRPNKFGLPDLIKPEGWVPPDHTGNHGDIDKAM*"
                     /db_xref="A0A0F6R571_9VIRU"
     gene            complement(170191..170388)
                     /locus_tag="Salt_Pond_R2_restored_H2O_MG_scaffold_5_prodig
                     al-single_246"
     CDS             complement(170191..170388)
                     /product="hypothetical protein"
                     /codon_start=1
                     /transl_table=11
                     /translation="MNNEDRIHRIRLLEKRHKQLHNKIEVLEVEKAPEAYIKKAKVEK
                     LKVKDEIAALKEYLTLSKFNG*"
     gene            complement(170400..171500)
                     /locus_tag="Salt_Pond_R2_restored_H2O_MG_scaffold_5_prodig
                     al-single_247"
     CDS             complement(170400..171500)
                     /product="DNA polymerase {ECO:0000256|RuleBase:RU000442};
                     EC=2.7.7.7 {ECO:0000256|RuleBase:RU000442};; 
                     TaxID=351708 species="Viruses; dsDNA viruses, no RNA
                     stage; Caudovirales; Myoviridae.;" source="Synechococcus
                     phage S-CBM2.;""
                     /codon_start=1
                     /transl_table=11
                     /translation="MMNLKNLSNEELEDLLAEKQRQANQLHNGQMAIKISLNSLYGAM
                     ANIYFLYYINDMAEAITTSGQLSIRYAQKSVNDYMNKILKTDNDYIVYIDTDSIYVDM
                     SPIVESAFGTIDVDRKKGEEFLDKVCQMKIEPIIEAGYEELAKKMGAYRQAMFMKREK
                     ITDKSVFIAKKRYIMNTLNSEGVHYEKPKISVTGLESVRSSTPEVCREKMKEAFEVIM
                     QGTETDVQNFIADFRTEFYNLPPESVGRNSGTDNIEKYMSMGTYKKGCPMHVRGAILY
                     NKFLKEKKLNKTYEAVRSGDKIKFVYLKLPNPLRENIISFPNVLPKQLGLDEYVDYET
                     QFSKVFLGPVESILEAIGWHAEKKDTLESFFM*"
                     /db_xref="I3ULE9_9CAUD"
                     /db_xref="UniRef100_I3ULE9"
                     /db_xref="2.7.7.7"
     gene            complement(171472..171636)
                     /locus_tag="Salt_Pond_R2_restored_H2O_MG_scaffold_5_prodig
                     al-single_248"
     CDS             complement(171472..171636)
                     /product="hypothetical protein"
                     /codon_start=1
                     /transl_table=11
                     /translation="MYEKDLKYLRNEKQYIDKASFLVERGYISNKSIDELAYEIFVKE
                     KNDESQKSKQ*"
     gene            complement(171629..172366)
                     /locus_tag="Salt_Pond_R2_restored_H2O_MG_scaffold_5_prodig
                     al-single_249"
     CDS             complement(171629..172366)
                     /product="Protein containing DUF559 {ECO:0000313|EMBL
                     :KKT84987.1};  TaxID=1618380 species="Bacteria;
                     Microgenomates.;" source="Microgenomates (Collierbacteria)
                     bacterium GW2011_GWA2_44_99.;""
                     /codon_start=1
                     /transl_table=11
                     /translation="VSKYSEQLTSNYDMVVKEIQDGESLRHVCEVNDLNYFAFYNKIK
                     KENPGILKRNWSSEAKRKRYSEIHKIKLDEVAIIDMYKNKKMSAKKIAGEFGVVQNTI
                     LRILRENDVPKNNQSLYWTEEKRERQRQLCYDGIIGVHAQGDGAYRFTKPERQFASWC
                     KEHNIQYERQYQIDKGMHRYDFKILGTNILVEIDGEYWHSSTEQKKKDREFEGQAAEN
                     GLTVLRFSDIVINNTKTKCFEELFKYV*"
                     /db_xref="A0A0G1MW22_9BACT"
     gene            complement(172444..173934)
                     /locus_tag="Salt_Pond_R2_restored_H2O_MG_scaffold_5_prodig
                     al-single_250"
     CDS             complement(172444..173934)
                     /product="DNA polymerase {ECO:0000256|RuleBase:RU000442};
                     EC=2.7.7.7 {ECO:0000256|RuleBase:RU000442};; 
                     TaxID=889950 species="Viruses; dsDNA viruses, no RNA
                     stage; Caudovirales; Myoviridae.;" source="Synechococcus
                     phage KBS-M-1A.;""
                     /codon_start=1
                     /transl_table=11
                     /translation="MSNFYTNVERFGNNILWRGYENGKPFIRKEKFKPVLFLPDKDGE
                     YRSLIGDRPLSPRQCLSMSEAKEFIEQHKDVHGFEMYGNTNYVAQFIQQKYPGDIKFD
                     MKKINIMSFDIEVDISDGYANIDEADKEITSISMKSSKTSTYHLLARKDYDKTKTITG
                     IDPDDIQFMEFDTEQAMLQRFIQIWMNDYPEVITGWNVEYFDIMYVVTRIIRLFGEEK
                     AKQLSPWRNIRMKTREIFGKPASTYQITGMTVIDYMDAFKKFGYKYGPQESYKLDHIA
                     YVILGEKKLDYSEYGDLTTLYEKNPQLYLDYNLKDTHLIQRMEDETSLLQLVMTVAYG
                     GGVNFGDAFGTVGIWETTLYRKLIQEKRVPHVKGGPGQRAGDLVGGYVKDPKVGMHPW
                     IVSFDLNSLYPHLMLQYNMSPETYMKDERDYVSQDMVLDGNYQNQKSDVSVAANGACF
                     TNKHIGIIPEIIDEYYGNRKIIKKEMLEVEQEIEKIKEEINRRKVA*"
                     /db_xref="M4SSU5_9CAUD"
                     /db_xref="UniRef100_H6BIC5"
                     /db_xref="mth:MTH1208"
                     /db_xref="H6BIC5_9CAUD"
                     /db_xref="2.7.7.7"
     gene            complement(173997..175709)
                     /locus_tag="Salt_Pond_R2_restored_H2O_MG_scaffold_5_prodig
                     al-single_251"
     CDS             complement(173997..175709)
                     /product="Recombination endonuclease sunbunit n=1 Tax
                     =Sinorhizobium phage phiM12 RepID=S5MPC7_9CAUD"
                     /codon_start=1
                     /transl_table=11
                     /translation="MQIQFKKVRYKNVLSTGNVFTEINLNKSKTTLVSGSNGSGKSTM
                     LDAITFALYGKPFRKVNKPQLINSINQKEAVVEIEFSVSGNEYLIRRGIKPNIFEIYR
                     NGELIDQDAASRDYQSYLEQNILGLNYKSFNQIVVLGSATYVPFMELPAHSRREIIED
                     LLDIQVFSTMNNLLKDKVSTNRESITENRYQIDIIQSKIESAKEHNDSIVKIRETEVN
                     KIKEKIQEHLEKVETEKTEIEGVETSIAELIETISDKQTVKKRLENGKALLRELQGQL
                     QSYAKDINFYHDNNNCPTCKQGIDHDFKENIVTEKSKKVDEIKDGIENLSEKIKEYET
                     RVEEISLVEDQIQEKNLTIGEHRAQIKMSMNALKSYKKELDDAEKEVEEVDTSKLDGY
                     NKDLKTFQSEQTKLFDDQETLSIVSTMLKDGGIKTRIIKQYIPVMNKLINKYLSAFEL
                     FVDFHLDENFNEVIKSRFRDAFSYSSFSEGEKLRITLSIMMSWRAVAKLRNSVSTNLL
                     ILDETLDGAMDGTGVENLIDTLHNLNSNDNIFVISHRGDQFSEKFESHVRFEKVKNFS
                     QIAA*"
                     /db_xref="UniRef100_S5MPC7"
                     /db_xref="A0A0F6SIS0_9CAUD"
                     /db_xref="bbz:BbuZS7_0859"
                     /db_xref="S5MPC7_9CAUD"
     gene            complement(175709..176770)
                     /locus_tag="Salt_Pond_R2_restored_H2O_MG_scaffold_5_prodig
                     al-single_252"
     CDS             complement(175709..176770)
                     /product="Recombination endonuclease subunit n=1 Tax
                     =Sinorhizobium phage phiM12 RepID=S5MAP1_9CAUD"
                     /codon_start=1
                     /transl_table=11
                     /translation="MKIAFINDNHFGCRGDSKIFLDHQERFFSEVFFPYLDENNVKVV
                     MDLGDTFDRRKYINYVTLKRAKEFFFSQLASRNIEYHAVVGNHSVYFTNTNEVNSMSL
                     LLQEYDNFHIYEHEPKELTFGSTRFMMVPWITKNNRETCHAAISASDANILLGHFEIE
                     GFEMMKGTLCDHGMKKDTFSGFEAVYSGHFHHPSEYGNIKYLGAQYEMTWNDYGGRRG
                     FHVFDTETRDIQFVENPNRIFHKIEYDDVDMTIEDIAKLDTDVLKNTYVKVIVKNRTN
                     GYLYDTFLNKIADSGAADVKSIDDTLNLESSGMDEILDETQETKDILHTYIDSIETTI
                     EKKKIKKVIDELYVEAMNL*"
                     /db_xref="UniRef100_S5MAP1"
                     /db_xref="A0A0F6WCE7_9CAUD"
                     /db_xref="S5MAP1_9CAUD"
     gene            complement(176767..177315)
                     /locus_tag="Salt_Pond_R2_restored_H2O_MG_scaffold_5_prodig
                     al-single_253"
     CDS             complement(176767..177315)
                     /product="Sigma factor for late transcription n=1 Tax
                     =Pelagibacter phage HTVC008M RepID=M1HLV2_9CAUD"
                     /codon_start=1
                     /transl_table=11
                     /translation="MARRVKKNYVNNKDLLEALIEYKKKCQEAEDQGDELPTVPKYIG
                     ECIFKIANRLATKPNFSGYTYKEDMIMDGIENCLLYIGNFDPNKSSNPFAYFTQIIWY
                     AFLRRIQKEKKQMYIRFKSSHNMVAQGATYESNEVQLHLNTNADYINHFVSDYEEKLA
                     KNKVPKKVKEDLEEDPEKDTDK*"
                     /db_xref="UniRef100_M1HLV2"
                     /db_xref="M1HLV2_9CAUD"
     gene            complement(177478..178974)
                     /locus_tag="Salt_Pond_R2_restored_H2O_MG_scaffold_5_prodig
                     al-single_254"
     CDS             complement(177478..178974)
                     /product="UvsW n=1 Tax=Synechococcus phage S-SKS1 RepID
                     =M4QTE1_9CAUD"
                     /codon_start=1
                     /transl_table=11
                     /translation="MTDVVTVEYINAVHMKVTADPGTRQEIMNYFSFRPDGYQFNPKF
                     KARVWDGYIRIYQPMRPLLYVGLLPYLKKFCEEREYKLEISDELSINNNVPEDYGYEI
                     AKEIDCKFTPRDYQNEYVVNAVKNNRSLSLSPTSSGKSLIIYLIQQHYYQAFGHRTLI
                     IVPTISLVHQMAGDFEDYGCDPSMIYKIQGGVDKETSAPIVISTWQSLIKQPKEWFDQ
                     FRVALGDEAHLFQAKSLTTIMEKLTNCEYRHGFTGTLKSGETKTHQLILEGCFGQVKR
                     FVKTKDLIEEGTVANFQVKALVLSHPENKRKEFRKAFNSIQVKQKRYPAEREYLINHD
                     KRNIFIRNLVWSLKGQNNLILFDLVEKHGKVLEPLLRRDDRQLHFVYGGVKGDERENI
                     RHLVENDPIKQHDILASYGVFSTGVNIKRLDNVIFASGSKSEIKVLQSIGRSLRKADD
                     SNKATLYDIADDLSVGAFTNYTLNHFKKRIEIYSEEHFPFKIYTIPLE*"
                     /db_xref="UniRef100_M4QTE1"
                     /db_xref="M4QTE1_9CAUD"
     gene            complement(178993..179427)
                     /locus_tag="Salt_Pond_R2_restored_H2O_MG_scaffold_5_prodig
                     al-single_255"
     CDS             complement(178993..179427)
                     /product="Putative repair and recombination protein n=1
                     Tax=Sinorhizobium phage phiM12 RepID=S5MPD7_9CAUD"
                     /codon_start=1
                     /transl_table=11
                     /translation="MDIDGINQLWAQDCKIDETNLSRESGRIPELHNKYYNLFYREAL
                     KVKKLKADLLEFEKVKSDYYGGTMDELELKERGWKPFQLKVLRGDLERYVQSDSEIIQ
                     LSLKIALHEERAKYLESIVRQINNRNFVIKNMIDWSRFQAGG*"
                     /db_xref="UniRef100_S5MPD7"
                     /db_xref="A0A0F6YNI5_9CAUD"
                     /db_xref="S5MPD7_9CAUD"
     gene            complement(179486..179962)
                     /locus_tag="Salt_Pond_R2_restored_H2O_MG_scaffold_5_prodig
                     al-single_256"
     CDS             complement(179486..179962)
                     /product="Marine sediment metagenome DNA, contig:
                     S01H1_S27725 {ECO:0000313|EMBL:GAG41804.1};  TaxID=412755
                     species="unclassified sequences; metagenomes; ecological
                     metagenomes.;" source="marine sediment metagenome.;""
                     /codon_start=1
                     /transl_table=11
                     /translation="MYEYRCTVNKVIDGDTVDVDIELGFGVVLADERVRIMGIDTPES
                     RTSDKVEDLFGEAAKAKVKELLSGDVILKTEVSKSGEDMKGKFGRVLGDFIIENYKGE
                     DRLLTDILIDEGHAVAYFGGSKEDTQAAHEVNRQRLLNEGIVDRAEYEKQVAKQKG*"
                     /db_xref="X0XF25_9ZZZZ"
                     /db_xref="gwe2_scaffold_55_59"
     gene            complement(179972..180457)
                     /locus_tag="Salt_Pond_R2_restored_H2O_MG_scaffold_5_prodig
                     al-single_257"
     CDS             complement(179972..180457)
                     /product="Head-proximal tip of tail tube tail completion +
                     sheath stabilizer protein n=1 Tax=Synechococcus phage
                     S-SM2 RepID=E3SJ15_9CAUD"
                     /codon_start=1
                     /transl_table=11
                     /translation="MITNYLSPLEFVVSVKRLPGVQFFSQTVNIPSVSIAQVDQNTPF
                     KIVPVPGDRLTYGELPLSFIVDESMSNYIEVYDWLRALSFNEEFPQFDGIKTSEYGIL
                     TDISIVIMNSHKNPNIEIQFRDCFPVSLSDITLDTTQTDVIYPQATVSFTFRDFIITK
                     I*"
                     /db_xref="UniRef100_E3SJ15"
                     /db_xref="E3SJ15_9CAUD"
     gene            180777..181475
                     /locus_tag="Salt_Pond_R2_restored_H2O_MG_scaffold_5_prodig
                     al-single_258"
     CDS             180777..181475
                     /product="Uncharacterized protein n=2 Tax=Synechococcus
                     phage S-SSM7 RepID=M4PYT8_9CAUD"
                     /codon_start=1
                     /transl_table=11
                     /translation="MIKYVFDVDGTLTPSRSKINEDFRLWFIDFCIQNEVYLVTGSDY
                     EKTSEQLGEYLLSHIKTIYNCSGSDVWSNGKRIRTSTWQIPRALRANLDLWLNGSKFP
                     IRAGLHIEERPGSANFSIVGRKASYNERLEYVRWDTQTNERKKIAKKINTLFPDVTAS
                     VGGETGLDLYPKGNDKSQILKDFKDDTIYFFGDKMDPDGNDYPLSSQLSDPSKSFHVK
                     DWKHTFEILKEFKH*"
                     /db_xref="UniRef100_M4PYT8"
                     /db_xref="M4PYT8_9CAUD"
     gene            181472..181888
                     /locus_tag="Salt_Pond_R2_restored_H2O_MG_scaffold_5_prodig
                     al-single_259"
     CDS             181472..181888
                     /product="TagD n=1 Tax=Polaribacter irgensii 23-P RepID
                     =A4BYL2_9FLAO"
                     /codon_start=1
                     /transl_table=11
                     /translation="LKTGIVASSFDLLHSGHIMMLREAKTKCDHLICALQIDPSIDRD
                     EKNSPIQSIVERYTQLNAVKYVDEIVVYQTEKDLEDILESYPINIRILGEEYKDKDFT
                     GREICKRLGIHIYFNKRNHRFSSSGLRKRVIAKENG*"
                     /db_xref="UniRef100_A4BYL2"
                     /db_xref="A4BYL2_9FLAO"
                     /db_xref="pom:MED152_05745"
     gene            181939..182028
                     /locus_tag="Salt_Pond_R2_restored_H2O_MG_scaffold_5_prodig
                     al-single_260"
     CDS             181939..182028
                     /product="hypothetical protein"
                     /codon_start=1
                     /transl_table=11
                     /translation="MKDGYTIKEYLEYVNSLLKQAEKDGFIVG*"
     gene            182032..182661
                     /locus_tag="Salt_Pond_R2_restored_H2O_MG_scaffold_5_prodig
                     al-single_261"
     CDS             182032..182661
                     /product="tRNA(Ile)-lysidine synthase n=1 Tax=Flexibacter
                     litoralis (strain ATCC 23117 / DSM 6794 / NBRC 15988 /
                     NCIMB 1366 / Sio-4) RepID=I4AEY4_FLELS"
                     /codon_start=1
                     /transl_table=11
                     /translation="MFQIQGKLPRTVSVACSGGVDSMAAVDFLRRNHNVNILFFDHGT
                     ETSSEALEFLKKFVNRKNREFNSKPIGTNVSIEVGNISRLKKSRESEEEYWRNERYAF
                     FHNREEEVITCHHLDDCVETWIWSSFHGEGKIIPYSNKNVIRPFRMNRKAEFVNWCRR
                     NNVPWIEDVSNEDTSYMRNFIRHEVMQKALVVNPGLHKVILKKIKKDAV*"
                     /db_xref="UniRef100_I4AEY4"
                     /db_xref="A0A0F9MXM6_9ZZZZ"
                     /db_xref="fli:Fleli_0007"
                     /db_xref="I4AEY4_FLELS"
     gene            182725..183636
                     /locus_tag="Salt_Pond_R2_restored_H2O_MG_scaffold_5_prodig
                     al-single_262"
     CDS             182725..183636
                     /product="Uncharacterized protein n=1 Tax=Synechococcus
                     phage S-SKS1 RepID=M4QRR6_9CAUD"
                     /codon_start=1
                     /transl_table=11
                     /translation="MNKSDSVSGTLSYLNDMSNKKAQRDISNLNESTQPKQRRAPNVV
                     PPKGSVKVKKVQAPKNNFIAVAEPHLKDFANMLSEELSNVKKIREEELEKIRQEELAK
                     IRFEQAEKIRLEEEAKIRQEKERERIRAELAEQALMEKERERIRAELLKEYNQVETQE
                     NYIDLSNHGAEDIEVVQVDESVEYEELEEEYYEEEPQNQIDESLLVFSNNKNIHQPNQ
                     VNEQAEFVTFDDLKKHYSDFINKINHQLSTIGGGGEVLLKRLDDIDMTTIENGDFISF
                     DATTGKFVGGSIPTSGEEGGVLEGGTY*"
                     /db_xref="UniRef100_M4QRR6"
                     /db_xref="M4QRR6_9CAUD"
     gene            183760..184137
                     /locus_tag="Salt_Pond_R2_restored_H2O_MG_scaffold_5_prodig
                     al-single_263"
     CDS             183760..184137
                     /product="Uncharacterized protein n=1 Tax=Pelagibacter
                     phage HTVC008M RepID=M1IP46_9CAUD"
                     /codon_start=1
                     /transl_table=11
                     /translation="MAKKAKTLAEDSIYAHLDTDGDGVITDEEMARAKEIAEFEHKKK
                     LQENEDAKEDQIRQMAWFALWGMLLYPVLILATSMFGIDSAASIIGDIAPTYFVAIAG
                     LVAAFFGAQAYSKGKSSSSDEDY*"
                     /db_xref="UniRef100_M1IP46"
                     /db_xref="M1IP46_9CAUD"
     gene            184268..186106
                     /locus_tag="Salt_Pond_R2_restored_H2O_MG_scaffold_5_prodig
                     al-single_264"
     CDS             184268..186106
                     /product="Topoisomerase II large subunit n=1 Tax=Vibrio
                     phage nt-1 RepID=R9TF65_9CAUD"
                     /codon_start=1
                     /transl_table=11
                     /translation="MSKEEFKILTARDHVRTRIGMYMGSASKEEVERFVLGQWKKSIY
                     VPALSKMIDEILDNSIDEAIRTNFQFANKINVSVNGDKVTISDNGRGIPQENVYDETS
                     KTNIPRPVAAWTKVNAGTSFDDNRVTIGTNGVGSAATNFLSSSFVGRTWQGDNCIEVQ
                     CKSGALDIKVNEKAKQGNGTEVSFIPDFTLFEVDSLDELDTIALLEDRLISLQMAFPE
                     IAFSFNKKRIRISNIKKYAEMFTSEENASVITDVSDNLSFFFASSEDGFRSNSFVNGV
                     NTRQGGAYVDFIVNGIVEELGVLIKRRHKIEVAKNTIKGGLTFVMFARNFTNPKFDSQ
                     TKERLTNTYGNVKEHYENAQAKEFLNIARKIFAANDIIEPIIEAQLAKKLAADKRAAT
                     LAQKKLRKVKVAKHIAANTDSATLKIVEGDSAMGFLLKVRDPNKVGAYPLRGVIMNTW
                     DMKPADVLKNKELSELVAVLGLDINNPNSVDDMSYSTIATLTDADHDGIGHISPLLIA
                     FFYKFWPRLLTEKRVNITRTPIMISTKGSDVKWFYTYEEANQFKTEQSGWKHRYIKGL
                     GSLQEDEYDKIINSPVYDTVTVDDASVFQMMFGKESTLRKEYMFAL*"
                     /db_xref="UniRef100_R9TF65"
                     /db_xref="A0A0D4DAT2_9CAUD"
                     /db_xref="taf:THA_911"
                     /db_xref="R9TF65_9CAUD"
     gene            186164..187516
                     /locus_tag="Salt_Pond_R2_restored_H2O_MG_scaffold_5_prodig
                     al-single_265"
     CDS             186164..187516
                     /product="DNA topoisomerase IV subunit A (EC:5.99.1.-)"
                     /codon_start=1
                     /transl_table=11
                     /translation="MSILEFAKTEDGTNEYPISNVAKNEWLSFAMYTVESRAIPNMID
                     GLKPVQRFYLYSSLLNSKRDFKKVSAVAGIISDYGYNHGEASAAGAGQLMAATWNNNV
                     CLIEGRGSFGTRLIQEAGAPRYVYTRVHENFNKYIKDLELSKVHADPEHEPPAFYLPV
                     IPLVLANGTKGIATGFATNILPRNISDLSRACDEFLTNGTIAKRLPVSFPDFSGTVEY
                     DETEDKHTVFGCFEKKSKTVLSITEVPYGFDREGYVKILDKLEDDGDIVSYEDLCDKT
                     GFKFEVKLKQTSSASWSDSKIIQKFKLSKPLTENLTVIDYDGKLREYKDERELIKDFC
                     NYRLGIMKSRIELRKEEASELARWLKVKMQFIQAVIDSKIEFKNKKKDQVGEQILSHT
                     DADGNKDIDRLLRVNIMSLTQEMVTELKKEIKEAQQDLKYWKETTPEVQFKDDLAEVS
                     *"
                     /db_xref="mhm:SRH_01430"
                     /db_xref="UniRef100_Q56EC4"
                     /db_xref="Q56EC4_9CAUD"
                     /db_xref="5.99.1.-"
     gene            187516..187947
                     /locus_tag="Salt_Pond_R2_restored_H2O_MG_scaffold_5_prodig
                     al-single_266"
     CDS             187516..187947
                     /product="hypothetical protein"
                     /codon_start=1
                     /transl_table=11
                     /translation="MFYVSYDKPQSISNKLMDKAVRFAADFLEIDGTLEVYFDGEFGD
                     NCCGYCDYDPEDEELSVYINPKHDGHDIITTFFHEMVHVKQYLKGELESGTGKQPSKW
                     KGKEYNVSYFEAPWEQEAYELEKVMSDIFNTMKGYNYGMAP*"
     gene            187931..188026
                     /locus_tag="Salt_Pond_R2_restored_H2O_MG_scaffold_5_prodig
                     al-single_267"
     CDS             187931..188026
                     /product="hypothetical protein"
                     /codon_start=1
                     /transl_table=11
                     /translation="MAWPHKNRPRKGRRKLGSGKRKARRQRRANK*"
     gene            188028..188402
                     /locus_tag="Salt_Pond_R2_restored_H2O_MG_scaffold_5_prodig
                     al-single_268"
     CDS             188028..188402
                     /product="hypothetical protein"
                     /codon_start=1
                     /transl_table=11
                     /translation="MRITVKLDKEYSFLVKKFVEFLTKELCILPRHILITDYDIESSS
                     GMCIDDNDGKYVILVNYTNRNIGEVFTTVAHEMIHVKQYMTQDLGRLLDENKDLPYEQ
                     RWWEKEAFSNAVPLVEKFSKNL*"
     gene            188467..188670
                     /locus_tag="Salt_Pond_R2_restored_H2O_MG_scaffold_5_prodig
                     al-single_269"
     CDS             188467..188670
                     /product="hypothetical protein"
                     /codon_start=1
                     /transl_table=11
                     /translation="MTTINGTDLAKIAYGMSQMARTHKDDLIANNLARVSEKVAGYGA
                     AWAGTPLTKVDMAVVKYYLANKE*"
     gene            188675..188902
                     /locus_tag="Salt_Pond_R2_restored_H2O_MG_scaffold_5_prodig
                     al-single_270"
     CDS             188675..188902
                     /product="hypothetical protein"
                     /codon_start=1
                     /transl_table=11
                     /translation="LENFLGIILILALIGASLGIVLGVVASFIKIGKALAPFIVSIVL
                     VLMYLETSDSDFNVEKRIEAIKDYIESQNNY*"
     gene            188950..189120
                     /locus_tag="Salt_Pond_R2_restored_H2O_MG_scaffold_5_prodig
                     al-single_271"
     CDS             188950..189120
                     /product="hypothetical protein"
                     /codon_start=1
                     /transl_table=11
                     /translation="MKNLYSVKAFKVKDGVNELQEYATGFNQKQANDYSKQLVENKEY
                     DIVKVKKLPGLY*"
     gene            189125..189201
                     /locus_tag="Salt_Pond_R2_restored_H2O_MG_scaffold_5_prodig
                     al-single_trna_1"
     tRNA            189125..189201
                     /product="Leu"
     gene            189947..190022
                     /locus_tag="Salt_Pond_R2_restored_H2O_MG_scaffold_5_prodig
                     al-single_trna_2"
     tRNA            189947..190022
                     /product="Gln"
     gene            190027..190100
                     /locus_tag="Salt_Pond_R2_restored_H2O_MG_scaffold_5_prodig
                     al-single_trna_3"
     tRNA            190027..190100
                     /product="Trp"
     gene            190107..190183
                     /locus_tag="Salt_Pond_R2_restored_H2O_MG_scaffold_5_prodig
                     al-single_trna_4"
     tRNA            190107..190183
                     /product="Lys"
     gene            190719..190793
                     /locus_tag="Salt_Pond_R2_restored_H2O_MG_scaffold_5_prodig
                     al-single_trna_5"
     tRNA            190719..190793
                     /product="Phe"
     gene            190864..191028
                     /locus_tag="Salt_Pond_R2_restored_H2O_MG_scaffold_5_prodig
                     al-single_272"
     CDS             190864..191028
                     /product="hypothetical protein"
                     /codon_start=1
                     /transl_table=11
                     /translation="MKKEPTITVSELIDILKALPDQDALVQISMNEEYQEPLRASGIR
                     LENDYVVIED*"
     gene            191032..191187
                     /locus_tag="Salt_Pond_R2_restored_H2O_MG_scaffold_5_prodig
                     al-single_273"
     CDS             191032..191187
                     /product="hypothetical protein"
                     /codon_start=1
                     /transl_table=11
                     /translation="MTLSFDPLDPYVKMVMEISDETLTRFFDSMGIDINLDVEDEDEG
                     ILYDCEA*"
     gene            191189..191264
                     /locus_tag="Salt_Pond_R2_restored_H2O_MG_scaffold_5_prodig
                     al-single_trna_6"
     tRNA            191189..191264
                     /product="Arg"
     gene            191270..191344
                     /locus_tag="Salt_Pond_R2_restored_H2O_MG_scaffold_5_prodig
                     al-single_trna_7"
     tRNA            191270..191344
                     /product="His"
     gene            191449..191673
                     /locus_tag="Salt_Pond_R2_restored_H2O_MG_scaffold_5_prodig
                     al-single_274"
     CDS             191449..191673
                     /product="Uncharacterized protein n=1 Tax=Vibrio phage
                     vB_VpaS_MAR10 RepID=K7R691_9CAUD"
                     /codon_start=1
                     /transl_table=11
                     /translation="MKTSQEWFEQLENKYPGFVVMDPDGWDRKNYQFSWHKEMISKEE
                     FEKRLLVSTIVMPYEMIRDMKDNIGTVTER*"
                     /db_xref="UniRef100_K7R691"
                     /db_xref="K7R691_9CAUD"
     gene            191653..191734
                     /locus_tag="Salt_Pond_R2_restored_H2O_MG_scaffold_5_prodig
                     al-single_trna_8"
     tRNA            191653..191734
                     /product="Cys"
     gene            191741..191818
                     /locus_tag="Salt_Pond_R2_restored_H2O_MG_scaffold_5_prodig
                     al-single_trna_9"
     tRNA            191741..191818
                     /product="Pro"
     gene            191825..191898
                     /locus_tag="Salt_Pond_R2_restored_H2O_MG_scaffold_5_prodig
                     al-single_trna_10"
     tRNA            191825..191898
                     /product="Ile"
     gene            191910..192212
                     /locus_tag="Salt_Pond_R2_restored_H2O_MG_scaffold_5_prodig
                     al-single_275"
     CDS             191910..192212
                     /product="hypothetical protein"
                     /codon_start=1
                     /transl_table=11
                     /translation="MMEKVIRNGKVAVIVSPGFGAGWSTWDDSKICFDPIIVKWIEGG
                     KVGDPPLDHYGESAPYSGGLRDAEIEWIDEGTAFRIKEYDGYESIEHIGDIDYLTA*"
                     /db_xref="ysi:BF17_16530"
     gene            192217..192291
                     /locus_tag="Salt_Pond_R2_restored_H2O_MG_scaffold_5_prodig
                     al-single_trna_11"
     tRNA            192217..192291
                     /product="Glu"
     gene            192310..192792
                     /locus_tag="Salt_Pond_R2_restored_H2O_MG_scaffold_5_prodig
                     al-single_276"
     CDS             192310..192792
                     /product="Uncharacterized protein n=1 Tax=Vibrio phage
                     nt-1 RepID=R9TJS6_9CAUD"
                     /codon_start=1
                     /transl_table=11
                     /translation="MFTEKQITGMVDLLIDCDKNTKVYLGCDSVRYIKNDQAWARFAT
                     VAIVHRNGKHGCKIFSNVSHERDYDLKSNRPKMRMLTEVRKVCDLYVQVAPFIDEFEI
                     EIHLDISQDPKNGSNCAASEAAGYVLGMTGVEPKLKPDSFASSFGADHVVNKNAKSAY
                     *"
                     /db_xref="UniRef100_R9TJS6"
                     /db_xref="A0A0D6EWJ7_9PROT"
                     /db_xref="R9TJS6_9CAUD"
     gene            192856..193044
                     /locus_tag="Salt_Pond_R2_restored_H2O_MG_scaffold_5_prodig
                     al-single_277"
     CDS             192856..193044
                     /product="hypothetical protein"
                     /codon_start=1
                     /transl_table=11
                     /translation="MADFILIVSGFIGIITAAMIAAFFFPTPKSFSTQELGHMAFALV
                     GLIVGIIVGDVFIIQNFF*"
     gene            193594..194229
                     /locus_tag="Salt_Pond_R2_restored_H2O_MG_scaffold_5_prodig
                     al-single_278"
     CDS             193594..194229
                     /product="Uncharacterized protein {ECO:0000313|EMBL
                     :KKL52730.1}; Flags: Fragment;;  TaxID=412755
                     species="unclassified sequences; metagenomes; ecological
                     metagenomes.;" source="marine sediment metagenome.;""
                     /codon_start=1
                     /transl_table=11
                     /translation="MKLFICSYCGSERKNHNSWRNHERCCSSNPNRNYKNGKVGKKGS
                     NQYTKAEELGLPKPILSDETRKILSEKSTINNLNRSPEINNKISEGMKKAHAEGRAWN
                     IGKSRWNNEPSYPEQFFMKVIENEFRDKDYINEYSIGIFSADFCWPHLKKVIEIDGDQ
                     HQRFEEYVERDKRKDEFLDKEGYQVLRIVWKEMFNNPKEKISECYKFIHSH*"
                     /db_xref="A0A0F9F646_9ZZZZ"
     gene            194595..194670
                     /locus_tag="Salt_Pond_R2_restored_H2O_MG_scaffold_5_prodig
                     al-single_trna_12"
     tRNA            194595..194670
                     /product="Thr"
     gene            194842..194917
                     /locus_tag="Salt_Pond_R2_restored_H2O_MG_scaffold_5_prodig
                     al-single_trna_13"
     tRNA            194842..194917
                     /product="Ala"
     gene            194922..194996
                     /locus_tag="Salt_Pond_R2_restored_H2O_MG_scaffold_5_prodig
                     al-single_trna_14"
     tRNA            194922..194996
                     /product="Gly"
     gene            195808..195883
                     /locus_tag="Salt_Pond_R2_restored_H2O_MG_scaffold_5_prodig
                     al-single_trna_15"
     tRNA            195808..195883
                     /product="Pseudo"
     gene            196018..196091
                     /locus_tag="Salt_Pond_R2_restored_H2O_MG_scaffold_5_prodig
                     al-single_trna_16"
     tRNA            196018..196091
                     /product="Asp"
     gene            196202..196277
                     /locus_tag="Salt_Pond_R2_restored_H2O_MG_scaffold_5_prodig
                     al-single_trna_17"
     tRNA            196202..196277
                     /product="Val"
     gene            196284..196368
                     /locus_tag="Salt_Pond_R2_restored_H2O_MG_scaffold_5_prodig
                     al-single_trna_18"
     tRNA            196284..196368
                     /product="Leu"
     gene            196553..196640
                     /locus_tag="Salt_Pond_R2_restored_H2O_MG_scaffold_5_prodig
                     al-single_trna_19"
     tRNA            196553..196640
                     /product="Ser"
     gene            196662..196889
                     /locus_tag="Salt_Pond_R2_restored_H2O_MG_scaffold_5_prodig
                     al-single_279"
     CDS             196662..196889
                     /product="hypothetical protein"
                     /codon_start=1
                     /transl_table=11
                     /translation="MATINVDVDIADYLDEVGDLDLIEELEGRGFRVSEEEEDPLEKL
                     TREELDHLRDMVINGKPGSIEWSIYNKIRKT*"
     gene            196928..197593
                     /locus_tag="Salt_Pond_R2_restored_H2O_MG_scaffold_5_prodig
                     al-single_280"
     CDS             196928..197593
                     /product="Uncharacterized protein {ECO:0000313|EMBL
                     :KKL89417.1};  TaxID=412755 species="unclassified
                     sequences; metagenomes; ecological metagenomes.;"
                     source="marine sediment metagenome.;""
                     /codon_start=1
                     /transl_table=11
                     /translation="VFNYIKDIFSKSESAQNENDLNVIWIHGANQSSLSFEYLRSKTN
                     FSKETLIDYSSMNRFYDNLDTMTEQCQNQGPHFVVGHSMGGLYALHLTKYLRVAGGIS
                     ISTPFRGSSTADWAKYVVPNYPLFKDVGRKSDPIKKGNEIELDIPWTQIVSTSGSVPY
                     HNGPNDGVVTVASMKHRDDMEYVEVPHTHYEVMCSQAVSDIISSKYNEAVERVKNVDV
                     IHS*"
                     /db_xref="A0A0F9IQH3_9ZZZZ"
     gene            197571..197729
                     /locus_tag="Salt_Pond_R2_restored_H2O_MG_scaffold_5_prodig
                     al-single_281"
     CDS             197571..197729
                     /product="hypothetical protein"
                     /codon_start=1
                     /transl_table=11
                     /translation="MWMLFILNTVYGGEETKLTYWNSFQTKQQCYIEGAVLSATFTDN
                     EKIICVKQ*"
     gene            197798..197875
                     /locus_tag="Salt_Pond_R2_restored_H2O_MG_scaffold_5_prodig
                     al-single_trna_20"
     tRNA            197798..197875
                     /product="Arg"
     gene            197906..197982
                     /locus_tag="Salt_Pond_R2_restored_H2O_MG_scaffold_5_prodig
                     al-single_trna_21"
     tRNA            197906..197982
                     /product="Met"
     gene            198244..198687
                     /locus_tag="Salt_Pond_R2_restored_H2O_MG_scaffold_5_prodig
                     al-single_282"
     CDS             198244..198687
                     /product="Putative DNA-binding stress protein n=1 Tax
                     =Oceanimonas sp. (strain GK1) RepID=H2FX05_OCESG"
                     /codon_start=1
                     /transl_table=11
                     /translation="MEMENLVEKMKVVLASAFSLYLKSHNYHWNVTGPNFKQYHDFFG
                     EYYEDVHASVDEYAERIRTLKAFAPGSLKRFSELSVISDEMSIPSPKFMFVRLAQDNE
                     RFVVELKEAHTMAEELEQQGVASLLEDRIDFHEKMQWMLDSHADV*"
                     /db_xref="UniRef100_H2FX05"
                     /db_xref="oce:GU3_11910"
                     /db_xref="H2FX05_OCESG"
     gene            198699..198923
                     /locus_tag="Salt_Pond_R2_restored_H2O_MG_scaffold_5_prodig
                     al-single_283"
     CDS             198699..198923
                     /product="hypothetical protein"
                     /codon_start=1
                     /transl_table=11
                     /translation="MNEEDWKYILQILKELEDENGYVTFPVSAEFDMSQDYKFYTDDI
                     MKMIHEEFDGIDTNDTSIAESMLNDIGIRT*"
     gene            198949..199158
                     /locus_tag="Salt_Pond_R2_restored_H2O_MG_scaffold_5_prodig
                     al-single_284"
     CDS             198949..199158
                     /product="hypothetical protein"
                     /codon_start=1
                     /transl_table=11
                     /translation="MLEQETDVDVEPIIDKPSRAERIKRSIAARLRRKEAKQVKQSHL
                     AKEEKDARERLRAKRVLQKQKRNSN*"
     gene            199158..199397
                     /locus_tag="Salt_Pond_R2_restored_H2O_MG_scaffold_5_prodig
                     al-single_285"
     CDS             199158..199397
                     /product="hypothetical protein"
                     /codon_start=1
                     /transl_table=11
                     /translation="VFTNEIEFDESIITILDDDGSYEDIKVFLDEAEVYVQQWDDNKQ
                     SYEFVVMSAKMFYELMEAMKQPAGAYISNRKIVGS*"
     gene            199459..199956
                     /locus_tag="Salt_Pond_R2_restored_H2O_MG_scaffold_5_prodig
                     al-single_286"
     CDS             199459..199956
                     /product="Outer membrane lipoprotein n=2 Tax
                     =sulfur-oxidizing symbionts RepID=G2DD75_9GAMM"
                     /codon_start=1
                     /transl_table=11
                     /translation="MNKLIAACAIAFVPTLGFANGNNYATIVEVNPVYKNNYVTRYEN
                     ECYDVEVPVYRNRTVQGSSGDQLAGAIIGGAIGNQFGGGSGKDAMTVLGAIVGANKGS
                     TRQVQEIVGYRVEEQCNKVSKTVNEPTIYKYNIRYEFNGSTYTQETTKRYVLGQTVRV
                     QPQLK*"
                     /db_xref="UniRef100_G2DD75"
                     /db_xref="G2FIP3_9GAMM"
                     /db_xref="adi:B5T_02966"
                     /db_xref="G2DD75_9GAMM"
     gene            200037..200393
                     /locus_tag="Salt_Pond_R2_restored_H2O_MG_scaffold_5_prodig
                     al-single_287"
     CDS             200037..200393
                     /product="Uncharacterized protein {ECO:0000313|EMBL
                     :KKL97026.1};  TaxID=412755 species="unclassified
                     sequences; metagenomes; ecological metagenomes.;"
                     source="marine sediment metagenome.;""
                     /codon_start=1
                     /transl_table=11
                     /translation="MGIKAGKVWGNTELIHANGVLEFHRIEFNKGFKCSEHEHKFKWN
                     GFYVESGQMLVRVWQDDQGLIDETILNAGDFAQVKPGKIHQFEGLEDGVAFELYWAEF
                     NHDDIVRRTSGTAVKE*"
                     /db_xref="A0A0F9H229_9ZZZZ"
     gene            200390..>201037
                     /locus_tag="Salt_Pond_R2_restored_H2O_MG_scaffold_5_prodig
                     al-single_288"
     CDS             200390..>201037
                     /product="2-dehydro-3-deoxyphosphooctonate aldolase {ECO
                     :0000256|HAMAP-Rule:MF_00056,
                     ECO:0000256|SAAS:SAAS00078566}; EC=2.5.1.55
                     {ECO:0000256|HAMAP-Rule:MF_00056,
                     ECO:0000256|SAAS:SAAS00078538};;
                     3-deoxy-D-manno-octulosonic acid 8-phosphate synthase
                     {ECO:0000256|HAMAP-Rule:MF_00056}; KDO-8-phosphate
                     synthase {ECO:0000256|HAMAP-Rule:MF_00056};
                     Phospho-2-dehydro-3-deoxyoctonate aldolase
                     {ECO:0000256|HAMAP-Rule:MF_00056};  TaxID=1262706
                     species="Bacteria; Proteobacteria; Alphaproteobacteria;
                     Rhodospirillales; Rhodospirillaceae; Azospirillum;
                     environmental samples.;" source="Azospirillum sp.
                     CAG:260.;""
                     /codon_start=1
                     /transl_table=11
                     /translation="MRIIAGPCQHETLSQSAEIAKECKRVCDKHGIEYIFKASYDKAN
                     RTSMNGKRGVGLDATMHDFLAIKEMYGVRTLTDVHDATQVDWIAEQYDEAIDVLQIPA
                     FLCRQTDLIKAACSTNKIVNIKKGQFLAPWDVKGILSKTKEAKEVWITERGTSFGYNN
                     LVVDFNGIQHMLNNLGVPVVFDATHSVQQPGGLGTSSGGNRDYVPGLTRAASALGV"
                     /db_xref="R6IPX8_9PROT"
                     /db_xref="magq:MGMAQ_2059"
                     /db_xref="UniRef100_R6IPX8"
                     /db_xref="2.5.1.55"
ORIGIN      
        1 GATGCAACCC ACTCGGTCCA GCAGCCTGGC GGACTCGGCA CTTCGTCTGG TGGTAATCGT
       61 GACTACGTTC CAGGTCTTAC TCGCGCTGCC TCTGCTCTGG GTGTTACTAA CTTCTTTTTA
      121 GAGGTACATC GTAATCCAGA TAAATCCCCG AGTGACGGAC CGAACATGCT AAAGCTTAAA
      181 GATTTTGAAA AGACAGTAGA CAACATCGTT AAATATAGGT ATGAAGGATA ATACATGCTT
      241 GAGATTATAC TACTTAACAT TACGTTTTGG GGAGTTTGGT ATATGATATC TTCGATACCA
      301 TACTTCTTTG TTGCATTCGC AATCAACAAC TACGAACTGG TATGATAGTA ACATTTTAGA
      361 TACACTATTG CTAAAGAATA TAATAACAGT TGACATTTTG CCCATTTGGT ATTATATATA
      421 GATAGTAAGC GTTGAAACAA CGTGGACACA TACTGGACTC GGGTTCAATT CCCGACATCT
      481 CCACCATAGA TGCACTGTGG GACGTTATAC CAGCGTAAGC AGTGGCCACT GTAGAGGTAG
      541 AAAGCAGTGT ATCTTTGATG GGGATGACAT GGGATCGACA GGTGTGAAGA TGAAGTGGAG
      601 TTTACCGTGT TGACCTACGT TATTCGGTCA AACTTTCTAA ATGCAAACGC AAATAGAGCG
      661 CCAGCAATGG CAATTGCAGC CTAATTAGGT ATGCGGGGTA TAGGTTCCAC CTAGCAACAG
      721 AACGGGCCTA CATTTAAGAA ATAACAAAGG AAAAGATGTA ATGAATAAAT TTTTAGCAAC
      781 AACTGCAATC GTATTCGCAG GAACTGCGGC ATTCGCAGAA GATATTACTA TGGATCCATA
      841 TGTAGGGATT TCTGGTGAAG TTGAAACAGT AATTGCAGAA ACAGCTGGAG ATAAGTACGG
      901 TGCTACTACA TCTTTGGACC TGGACTTTGC CGCAAGTGGC GCAGGTACGG CAAGAATGGA
      961 TTTCGAAGTT GACACTACGT CAAAAGAAAT TAAGTTAGAC GAATGGGCAA TCGGAACTAT
     1021 GGTTGGCGCA GCTAACGTGA GCTTCGGCGA TCAGGGTAAC ATTTTCGTAG AAGGTGAAAC
     1081 CGGAGCAACT TTGGCAGACC CAAGCATGGG TACTAGCATT TCCGTAGAAG CAATGAACGC
     1141 AAAGGTTGCA TTGGGCTTTG GTGATATCAC TGCTGATGTT ACTGACATTG AAAATATCCA
     1201 AGGTTCGTAT GATACGGCAA TGGGTATCAT CGGTGTAACA GCGTCTGGCG ATTATAACCT
     1261 CAACACAGAA GATTGGACAA TAGGTAACCG CATTGATGCA GACCTAAATA TGGCTGGGCT
     1321 CGGTGTAACA ACTACATACG GTTCGGCAAC AGAAACTTTT GCGTTTGAAG CAGATGCAAC
     1381 CGCATATGGC GTTACTGCAT ATATTGCCGG TGATCAAGAT GAGCTAGCAC AGAACGTAGG
     1441 TGCTTCATAC GATTACGACT TAACGAAAAG CCTTCAGCTT AATGCAGCAG CTGACTATAA
     1501 TATCGATACA GAAGAATTTA AACCAGAATT TGGCGTATCC TTTAACTTCT AATCGGCACA
     1561 CAAAGGTAAC AGTTTTAAAA TATCTGTGAA AGAGGGGAGC TTAGGCTCCT CTTTTTTTAT
     1621 AAATAGTAGT GAAAGTATAA AAAATGGGAT TAGTGTAATG ATAATGAAAT TACTAACAAA
     1681 AACCGCGTTT ACCGTTTTAT TGCCAATCTT AGCAATGGGA AGCGCAGCAT ATGCACAGGA
     1741 AGAAACTGAA ACGGTAACGG ATCCTGCTGC CTGTCCTGCT GGATATATCT GTACTATTTC
     1801 AAATACAGAA AGTAATATGA ATTCTAGCGC AGATAGCAGA ACTGTAGTTG AGTCTCCTCC
     1861 TCCATCCGCA ATTGCTCCAT CCATTAATAG TTCAAATTCA GACCTATGTA CTGTAGGTGT
     1921 ATCGGGCGCG GTGCAAACAC AGATACTTGG CATTTCTGCC GGCAAGACCG TCCGAGATAT
     1981 GAACTGTGAA AAATTAAAAA ATGCCAAGAC CCTATATGAT ATGGGAATGA AAGTTGCCGC
     2041 GGTTTCAACG ATGTGTCAAG ACGAACGTAT ATTTAATGCT ATGATGCAAG CTGGTACTCC
     2101 ATGCCCATAC GATGGTATGA TTGGTGCGCA GGCAAGAGCA ATGTGGAAGG CAAACGAAAA
     2161 TGAAATTCCA GGAAATCAAA AACGGTCGAT TATCAAAGAT GATGCAAAAA GTACTTTGTT
     2221 TGGCGGCGGG GCTGTCCTTG GCCTCTTACT CCTACTCCTA CTCTGATACT CTAACCGAGC
     2281 CTGGCGTTAC GAACAACGCT ATACAGAATG GTAACTTAAC TTGGGATATG TTAAACATCT
     2341 TACCTCTTCC TGGAGGTATT TTGGTGAACG GCGTCATATA TAGATACAGC GTTGAAAAGA
     2401 ATCCAGATTC AAGTTTTAAA GTAACGATTC AAAATGAAAA TGCAGATGGA AGCGGATATG
     2461 TATTTCGAGA AGTGGATGAT TGGTCAGGAC TTCCAGGAAA CACGATTAAT AAGTCACTTC
     2521 CACTAGATAA TGTTCCGATA GAATACTTTG GTACGGGTTC GTTGAGCACA GAAGGAGAAG
     2581 GTGAAGTAAA CGACCCGTTC GTTGGTTATT CGTATAAACT AGATCCATGT TTTATACCAT
     2641 TAGCCGATCC AAGCTGTCCT GGATATCTGG ATGCTCTTTA TGCTTGGCTC AAAGAAAACG
     2701 GTTTGCTCCC AGACGGCATG GATCCAAACG ATCCATTTTA TGATGAATAC GTTCAGGCTG
     2761 CCTTAAACAG AGAAACAGAG TTAGAAGACG AAGACGAAAA GAATAAAGAA GAAGACAAGG
     2821 AAGAGGATGA AGAAATAGAG AAATTAAACG ACGGCGCATC TATAGAAGCA TTAGGAGATC
     2881 CGTCAGTTCA AGAAAGCATT ATGCAATCTC TATCTACGAT TCCAAACTTC GAGAATTACT
     2941 ATGATGTGAA AATACAGGGA GGTGTATATG AGGAAACGAT TACTCTTCAA GATGCAGACC
     3001 TTCCAGATAA TTCAAGAGCA TTGAGCAACT TAGCTCAAGA TTCTGTGCAT AGATCTATGG
     3061 TTCGATCTCA GTATGATTAA TCTAACATAA AACAATTACT GGAGAACTAT GTATGTTTAA
     3121 AAGAATTACT ATACTTGCAG CTACCGCTAT TATGACGGCT AGTTTTGCAT CAGCAGAAAG
     3181 CGTTCCAATC ACTGGTACGG TCCAAGCAAA GTGCTCTATC TTTACGGATG TTCAGGGTGT
     3241 ATACGGTAAC CCCGTACCAT ATGAACTAAG CACAGATAGA GTTGACGGCG GCGTTATGCC
     3301 TATCATTCGT TATGACGTAG CTGCGCCTGA CTACTATAAA GCAGTTATAT CATACCCAAA
     3361 TTCGTTTTCC TCTAGTCCAG AACTAACGGA TTCTGTAACT TGGACCGGTG ATATTACCGT
     3421 ATCGGAAGTT TCAGATCCAC TTATGTCTGA CTACGAAACG AATAAGATAC AGTATGAAAA
     3481 CACAATTGAA TTTGATCTAA CGGTAGCAGG TACATCGTGG TTCCAGGTGG AGTCAACTGC
     3541 TTTGTATGGA TATAACAAAG CGTTCCCTGC CGGTGATTAT ACATCCATTG CCGTTGCGGA
     3601 ATGTATAGCA AAATAAGAGC GTTATGAAAT TTGTAATCTA CTTTATATCT CTTGTGATGC
     3661 TAGTTTCAAA TGCTTTTGCG CATGAAATGA TACCTACGTA TCCTGAATTG AGACCGTCAT
     3721 ATTTAGACGG TCTCTATTCT ACTGAGGTCT TGGTATTTAA TAGAAGAGAA GATGTAAGGT
     3781 ACTATGAAAT AGGTGTTTTT GATAAAGATT GGAACTCTCT TCCTTTTGCT ACGAACCAAA
     3841 AGATAATTAA GATAGATTAT CTAAGAAAAA AGAATGTTGA ATTGTATTTT AGAAAACAAG
     3901 AAAAGAACAA AATTCAATAT ATTTGCACAA CATCTAAAAT ATTAAAAGGC GAAGTACAAT
     3961 ATACCGCCAT TACTTCGAGA ATTTGCTCTA AAATAAAGTG AGATGAAAAA TTGAAATTAT
     4021 TATATGCTAT ACCATTCGTC CTGTTATCTT CTGTAGTCCA TGCTGATACG AGTTCTTTAA
     4081 ATTTGTCATT ACCAAACCTA CCGATGAATT ACCAATCTGA TAAATTTAGA GCCGGTGATC
     4141 TCGACTGTTC AAATGCTATC GGATCAGCAA CTCAAATGGA ATTTGGCGTC ACAGGATTAA
     4201 TAAATAATGG TTATGAGGTG AGGGACGATT TTATGAGTGA CGATAAATCA GTCGGTGACG
     4261 TTGGTGTCTA TGCTAGGATC GTTATTCCTC TAGGAAAGGT TGCTAAGGCC AGGATAGATT
     4321 GTAATAGACT ATATGAATTA GAGTTAAGAA AAAAGCAACT TGAAGTAATG AAGCTTGAAC
     4381 AAGAATTGAA TCAGTTGAGA GAATTGCAGT TTGAAAACTA AGAGGAACGA ACTCTATGAT
     4441 TTGTAAATAT CTGGCAGGAA TTGCACTTTC TGCGCACCTA GGTGTTTCTG AAGACCTAAA
     4501 TGAAATTCAT CCGCAAGCAA GAGTAGAGTG TGGAAGTTAT ATATCAGGCA TTTATTATAA
     4561 CAGTTATGAG AAGCCAAGCG TATATGCAGG TTTTGAAACG CAGATATTAG AAGACAGAGA
     4621 TCTCTCAGTA GAATATGGTA TAGTCGATGG GTATAGTATG AATTACGATA AGGATATAAT
     4681 GCCATTCGTG AGATTTAAGT ATAAGTATTT CTTTGCAACG CCGTTGATTG AAGACAACGG
     4741 AGCTGTAATT GGAATAGAAT ATTTCATAGG AGACTAATAT GGCTGAAGTT GAATTTGGCG
     4801 GAATGAAATT TGCTGGAGGC AAGGCTGCAG TGCTTATAAC TGCATTGTCT ACTTTAGGCG
     4861 GGGCCGCTTG GGGTGGATTT CAGATCTATA CCGATTATAT GAATATGAAA GAAATCATAG
     4921 AGAATATTGA CACCGATGCA ATATCGGCTC GCAACGACGT AATTGAAACA AAGCTAAACG
     4981 ATGCTATAGA TTACACACGT GATATTAAAG ATGGTCTCCG CGAAGATCTG CTTAAACTCG
     5041 AGGCAACTAT AGACCGCTTT GAAGATAAGC TTGACGAAAC CGAAAGAAGA ACAAAGACCA
     5101 CACAAGATAG TATAGAAAAT TCACTTGAAA CCGTCCGCGA CGAAATGAAT AAACTTCAGA
     5161 AAGACATAAC TGCTTCGATA CGCCAAGTGG AGTCTCTTAA CCGAGAAACA GAAAAAGACG
     5221 TACGCGATAC AATGAGAAAT ACTGAAAGCA GAATAGACGA AGACATGAGA CGCCTTGATA
     5281 ATGATATAAA CGAAAAGCTA CAGGAAGCTT TAAACAATCC ATTATCACAA TAAAGGGAAG
     5341 AACATGATCG AACTTTGTCC TAAGATGGCT GAAATGGCCG AACTCGCATA CCTAGATGAA
     5401 AAACTAGCAA AACCAAAATA CAAAAAACTT GGGTACAGCG GCCACGAGTT TCTAGAAAAC
     5461 GATGGAGCTC AATGTCATAT TGTTTGGAAT GACGATGAAA TCGTTTTATG TTTTAGAGGA
     5521 ACCGAACCTT CAGAGCTGTC CGACATATTG GCAGATCTTA ATGCATGGCC AGATCGAGCC
     5581 CAAGTAGGAG GAAGAGTTCA TAACGGGTTT CAAAATGAGT TGGAAAAACT TTGGGATAAT
     5641 GTTATTGAAA TACTCGAACA AAACAAAGAT AAAGATCTAT ACATCACGGG TCACTCCCTT
     5701 GGTGGGGCGA TGGCAACCGT TGCGGCCAGC CGTTTGAAAG ATGAAGTAGA AGCTCTATAC
     5761 ACATATGGGT CTCCAAGAGT TGGTACACGA AAATTTGTAA AGTCTTTTTC AAACGTCTTA
     5821 CACTACCGTC ATGTAAACAA CAACGACGTG GTCACAGGAG TACCATTTGC ACTTATGGGT
     5881 TATGTTCATC ATTGCCCACC GCGTTATATT AATTTCTATG GTAACATTAG AAAATCTACT
     5941 CCATGGCAAA GATTTAAAGA TAAATTGCGT GGTCGCTGGA AAGCACTGAA AAAAGGACAA
     6001 CCTTTTGATG GTGCGTACGA TCATGGAATG GATTATTATT GTAAATACAC GAAAGAAAAC
     6061 AACACATGAA ATACATTAAA GATATTATAG TCCTAGTAAT GGCAGTAGGA CTAATGGCTC
     6121 TTTTAGGACT TATCGTAGTG GATGAGTTTA TGATGGCGGC AGAACATAAT GCTGAATTGG
     6181 ATCAAAATAT TATAGAACTA TTACAGATGA GCATTACTGG TATTATTGGA CTGGTAGCAG
     6241 GATACGTCGG TGCTAGTAAA TGATAGATGT ATTAACCAGG ATGATGGGTG ATACCCTTTG
     6301 GATATATACA GCTATAGCAG GATCCCTTAT AGGTGCTGCC TTCCTTGCGT ACTTTAAAGA
     6361 TACTCGTGCA GGTCTATGGT GTTATGCAAA GTTGGACCAA ACTCTCGACT TTTTGGTTGA
     6421 GCGCTGGGGT TGGACGTGGT TTGAACAACC AACTGATGCT TGGCGTAAAA AGTATCCATA
     6481 TGTAACTCGA AAGATTGATG AACTTGAAAA GCGTATATCT GATTTAGAGA AGAAATAAAT
     6541 GGATGACCTG AAAGCAACGG TTGAAAGTCT TAGATCGAGG ATTTCAGATC TTCGAGAAAG
     6601 GTTGTCGTTG CCAGGCGATA TGAGTGAACC ACCGGCGGCG CCGGTTATTG AAGAACCAAA
     6661 ATTTCAAGAA GTAGTGGAAG TAGTTCACGA CGATAAAGAA GCTGAACGAA AAAGAAAAAG
     6721 CGCGGAGCTA AATGCTATGA AAGCAAAACT GCTAGGAGGA AAGAAAAAAT GAATTGGTTA
     6781 AAAAATAGAT TAAAAGAAAG AACAACACTC GATGGAGTTG CTCTTATCGC AACCGGAGTC
     6841 GCGATGATAC TGGTACCAGT GGATCTAATT GCGTATGCCG CAATCTTTTA TGGAGCATGG
     6901 ACGATCTGGA AGTCAGAATA AACCATTGAC AAACAAACAA AAAGAGTATA TAATTAAATA
     6961 ATTGAAAGGT GGCGACGAAT GGATAATCTA AAGAATTTGA CAAAGACTGA ACATCGCAAT
     7021 GCGGAGAGAA CTGCGTTTAT GAGTCGGTTG ATTAAAAAGA ATATTACTCC TGAGCAATAC
     7081 TACGTCTACA TAAAGAACCA AGCATATGTA TACTCTGTCC TTGAGCACTA CGCCGATATA
     7141 CTTGGTATAT TTGACGGGGA TATGATAAAC TTAAAAAGAT CCGTTCCTTT GTTTGAAGAC
     7201 TGCTTGGATA TGGAAATTAA AAGACAGTTT GCGAATGCTC CTATCCTTTC AGCATCAAAG
     7261 AAATATGTAG ACTATATAAA AGAGATACAA AAGGATAAGG ATAGACTCTT TGCTCATATA
     7321 TACGTAAGAC ATATGGGAGA TCTATCAGGT GGGCAGATCA TTAAGAAACT AATCCCCGGG
     7381 CCAACAAATC TTTACGAGTT TGAAGGCGAT ACGGAAGATC TAAAGAATAA GATACGAGAA
     7441 AAATTACATG ATGGGCTTGT TGATGAAGCT AAAGTTTGTT TCACTATGGT TCAAAACTTT
     7501 TTAGAAGAAT TGGAACAGTA CTTTAATGGA ACAGACACCG AAGCTGTGGA AGCGACTCAA
     7561 TGAATACGCT GACTACATAG AAAAGAGGTT TGACGAAACG TTCGAGCGTT TTGAAGAACC
     7621 TCGAATGAAC GATCTTAAAT TTGAAAATTG GAACGATACA TTCTGGCGGT CGGATGTTAT
     7681 TCGTAAGTGC CACCTAAAGA CCATTGCACC CAATGATAAT AAAGGTCTTT GGCTAATGCA
     7741 CATAAACGTA TTTCCGAAAG AAGGTATTGA GTTACCTATC CTTGGCTTTG ATATCGTCGC
     7801 CGGTCCTAAA AAGATCACAG GATCCTTTAT GGATTTTAGT CCCTTATATG GCTTTCCACA
     7861 TCCGTACTCC GAATACATGG AGATCGCCGT TGACGGTTTG GAATGGAATA AACCACGCGA
     7921 ACTTCCAGAT TGGGCAAAGG AGATCTTTTC TGGAGATATG ATCGCGGTCG GCAACATCAA
     7981 TACCGAAAAC GAATTAGACC AGTTTATTCA TACCACTTCG CATCTTTTAG ATCATTATCT
     8041 GTATAATTTA AAAGAAAACG CATTTGAGTC TGGTCGTGAT ACGAAGATCC TATTGAATAG
     8101 GTATTGCCAA AACCAAAAGA TGAACCCTCA TCTGCATAGA TCCATTCTTG CGATGGGTAT
     8161 ATCAGAACAA GACAAAGATA AGTACGTTAA TGAAATTCTG TTCGAAGAGA TATGAATTTA
     8221 ACAAAAAAAC AGTTGACATT TATGCATTGT TGTAATAATA TTAATATTAT CAAAAGCGAA
     8281 ACGGTTTTAA ATCTTTCAGG ACACGATTAC CGAGTCGTTA TATACCACTG CGATAGTTGC
     8341 GGGAGTAAAA AAGAAACTTC TCACATCAAA CATATAAAGG AAACAAAATG TTAGTAAACC
     8401 AATTCCTTAA AGAAAAGGCA GGAAAGACTC TACGCGCAGA AATTCATTCT GATGTAGACG
     8461 GATATAATGT AAAATATTTT ATCAATGAAA CAATGCAGAC TCAGAAAACA TTTGCAGGAC
     8521 AGAGCATCCA AAAGGTTGAG TCTCAGGCTC AGAATTGGAT CGATTCAATT GGAGTTTTAA
     8581 ACGGATAATG ATTGAAACTC GAACACCAGA AAAGATACAC ATGGCGATCG CCGATAAATT
     8641 AAAGAACGGC GCAACCTACA TCGATGCATT GGTGGACTAT GCAAAAGAAA ACAACCTTGA
     8701 GATTGAAACT GTTGCGAATA TTGTAAAGAA GTCTTCCATC ATTAAGGAAA AGATCCGTTC
     8761 CGAGGCCGTT GAAATGAGAC TAGTGAAAAA GGAAAACGAT GACGTCACTG AACTATGCTA
     8821 ACGAAGCTTC GTTTCGAGTC TATGTAAATT ACCTCGCCCT CAAGAAACAT TTTGATACAG
     8881 ACGGTTACGA CTATCATAAA TATAACGGTA AGATCCGCGC CTCCTTTGAT AAGTTCCAAA
     8941 CTCGAAACGA CGCATTCTTT TTCTATAAAC TATCAAAGAA AGAAAATCCA CTTAAGATTC
     9001 TTATCGCTAA TCTCGTTAGG AATCCTAAGG CTTGGATACG TGAGATAGTC GAAGAGCGTG
     9061 GAGAAGAAGT CTATAACGAA TGGGAAAAGA AGATGGACTC CTTGTCCTAT TCGTATAAAT
     9121 CGGACCTAAA GAAGCTTAAG GATAACTATC ACGACAATCT ATCCGTCACT GATGGGCAAC
     9181 ATCCATATCT TATGACCATG TACTTTCAAA AAGAGATCTC GCTCGAAACA TTTACGATAC
     9241 TCTCAAAGAT TTCCAATGTT TATGACTATT GGGATGAAAA AGTAGTTGAC AAATTCGTCG
     9301 CGCGTGATAT AATAAGGTTA TCTAAGAAGT ACTATCCATT CTTAGAGATC GACCAAAAAA
     9361 AGTTTTCAAC AATTACTAAG GAATACTTTT TCTGAGTATA AATAGATGGT CAGGCAATCT
     9421 GACATATACA TCGCAATATA AACAATCGCT ATATACAGCA AAATCAGGAG ATACAAATAT
     9481 GACAATGTCA TTCGATGCAC TCAAAAAGAA CCGTTCATCT TCACTCGATA AGTTGAACAC
     9541 TCAGCTCTCG CAGATCGCAA CAAAGAGCTA CTCAGATCCC AACGAAGGTA AATTTTGGAA
     9601 ACCAACCCGT GATAAGGCAG GTAACGGCTT CGCCATCATT CGCTTTCTTC CTCCATCACA
     9661 GGGAGAAGAA ATGCCATTCG TCCGACTCTG GGACCACGGA TTTCAAGGTC CAACCGGTCT
     9721 GTGGTATATC GAGAACTCAC TCACAACCAT CGGAAAGGAT GACCCAGTTT CAGAATTTAA
     9781 CTCCAAGCTC TGGAACAGTG GTGTCGATGC GGATAAAGAA CAAGCTCGTA AACAGAAACG
     9841 CCGCCTTAAA TACGTATCGA ACATCTACGT AGTCAAGGAC AGTGGCAATC CTGAGAACGA
     9901 CGGCAAAGTC TTTATGTATC AGTTTGGTAA GAAGATCTTT GATAAACTCA ACGATCTGAT
     9961 GAACCCGTCC TTTGAAGATG AAAACCCAGT CAACCCGTTT GACTTTTGGG AAGGCGCAAA
    10021 CTTCCGTTTG AAGATCCGGC AGTTCGAAGG TTACCCAAAC TACGACAAGT CAGAGTTCGA
    10081 TGGTCCATCC CCACTCTTTG AGGATGATGA TAAACTCGAA GGAGTCTGGA AACAGCAGCA
    10141 CGCACTCCAA GAACTCGTTG ACGAAAAGAA CTTCAAATCC TATGGAGATC TTAAAGCAAA
    10201 ATTGTATCGC GTTCTAAATC TAACTGGTGA CTCTCCACTG TCAACAAGCA CAGCAGAAGA
    10261 TGAAACGGAT AACGAGCTCG ATATGAGCAA GTTCGGAAAG AGCGACGACG CACCTACGAT
    10321 GAAAGAAGAA ACATCTTCAC CACAAACATC GCAGTCTGAT GATATCAGTG ACGACGATGA
    10381 AGATCTTGCA ATGTTTAGAG ACCTCGTTAA AGGTTAATAA TGAGAAGGGG CTTCGGCCCC
    10441 TTCTTCTATC CAGGAGGTAA ACATGGCTAA CAAAACATAC GAAGAAGTTT TGGATTTCGA
    10501 CTTTGGATTT ACTTTTATAG ACGAAGAGCT GCAAGAAAAA GAACTTGCGG CTGAAGAAAC
    10561 TATTCAACAG GTAAGTTCTG AAAAACAAAC GCTTGAGGAC CAACTTACTG ATGCTAAAGT
    10621 AGCAGCAGAT GATCTAGAAT ATAGATTGGA ACTTCTATAT AAATCAATCG TTCCGTTCCT
    10681 CAACAATCTT TGTAAGAATC CAGACAAATC AACAATCTAT TGGCCCGACC GAGTTTCTAA
    10741 AATTGAATCT TATCGGGATA AACTGCTTTC AATCGTAGAG GGAAAATAAT ATGAGTCTAC
    10801 TCGACAAACT CGTGAAAAAT AGTACTATCA AAATGACGGC TCAGTTAAAC GAGTCAAAGG
    10861 TATTTGGTAA AAAGGAAATG GCTACAACTC CAGTTCCTAT GGTGAACGTG GCTCTATCAG
    10921 GAGATATCGA CGGCGGCCTG TCGCCAGGTC TCTTGGTTCT TGCTGGTCCA TCGAAACACT
    10981 TTAAATCAGC ATTCGCCCTT CTTACTGCTG CAGCATATAT GAAGAAGTAC GACGACGCTG
    11041 TCCTACTCTT TTATGATTCT GAGTTCGGTA CTCCTCAAGC TTATTTTGAA ACCTTTGGTA
    11101 TCGACATGGA TCGCGTAGTT CATACTCCGA TTACAAACGT TGAAGAACTT AAGTTTGATA
    11161 TTGCAAACCA GCTTAACTCT ATTGATAAGA AAGATCACGT CTGTATTATT ATCGACTCGG
    11221 TTGGTAACCT TGCTTCAAAG AAAGAAGTTG AGGATGCAAT GAACGAAAAA TCAGTTGCTG
    11281 ATATGTCTCG CGCAAAGGCT CTGAAATCGT TGTTCCGTAT CGTAACACCA CACCTCAACC
    11341 TAAAAGACAT TCCGCTGATT GCTGTTAACC ACACATATCA AGAGATCGGC CTGTTTCCAA
    11401 AGGCTATCGT ATCGGGCGGT ACTGGCATCT ATTATTCAGC TGATGCTATT TGGATTGTTG
    11461 GTCGCCAACA GGATAAAGTT GGCACTGAGA TCCAAGGTTA TCACTTTGTT ATTAACATTG
    11521 AAAAATCTCG ACACGTCAAG GAAAAGTCCA AGATTCCAAT CTCAGTATCT TGGGAAGGTG
    11581 GTATCGTAAA ATGGTCAGGT CTAATGGACG TTGCTGAAAA AGGTGGATAC CTTCGTAAGC
    11641 CAAAGGTTGG TTGGTATGAA GCTGTGGATC CATCGACTGG CGAGATCATT TCTGAAAAAC
    11701 TAATGCGAGC TAAAGAAGTA AATGATAACG GTGATTTCTG GAAAATGATG TTTGAAAAAA
    11761 CAGACTTTAA AGAATTCATT CGTCGTAACT TTACAATTGG CGCATCTGGC AGTATTATGC
    11821 GAGAAGATGA TGATGTTACA GATATTGAAG AAATCGAAGA AATGGACGCG GTCGAAGAAT
    11881 AATACCTATT GACATTTCTA CTATATAATG GTATATTGAA AGTAACTGAT GGCATTGATC
    11941 TATGATTGGT GCCATCATTC ATCTAATTAT GGAACATCTG CATGATTGAA AAAACAATTC
    12001 TATCCAACCT CATATACAAT GAAGATTACT GTCGCCGAGT ATTTCCTTAT ATTAAGGAAG
    12061 ACTATTTTGA TGACAATAGC CTTCGCAAGA TATTTTCCAC ATACTCGGAA TATATGAATG
    12121 AGTATAAAGA GCCTCCTTCT ATCGAAGCTC TGAAGATCTC TATCGATAAA CGCAAGGATC
    12181 TAAACGAAAA CGCGTATAAG GAAGTAACGA CTCTAATTGA TGAGTTAAAG ACGGATGAGA
    12241 ATACGAACGA AACATTTCTT GTAGACGAAA CTGAAAAGTT CTGTCAGAAT AAAGATCTAT
    12301 ATAATTCAAT ACGTAAAGCT ATTCTTATTC TTGACGGTCA AGACAAGGAG AACGATAAGG
    12361 GAGCAATTCC TGGTATCCTC TCCGACTCTC TCGGTATTAG TTTCGATACT CATATCGGTC
    12421 ACGACTTTCT TGAGGACTAT GAGTCTAGGC ACGAATATTA CCATCGTAAA GAAGAACGTA
    12481 TTCCATTCGA CGTTGACATT CTAAACACTA TTACGAAGGG CGGCCTTCCT CGCAAATCCA
    12541 TGTCTGTTCT TTTGGCAACG ACTGGCGGCG GTAAGTCTCT CGTTAAATGT CACATGGCAG
    12601 CATCGAGTTT AATGCACGGC AAGAACGTTC TATATGTTAC GATGGAATTA GCGGAGGAAG
    12661 AAGTTGCTCG CCGTATCGAT GCAAACATTA TGGATATTAC ACTCGATGAA GTCAAGGAAG
    12721 TTCCTCTTGA TGTATTCGAA AAAAGAATGG ATCGTTATAA GAGTAAGACT CCTGGCAAGT
    12781 TGGTCATTAA AGAGTATCCA ACCGGTTCTG CTCACTCTGG CCACTTCCGC CATCTTCTCA
    12841 ATGAAATGCG AATGAAAAAG AACTTCACTC CAGACATCGT CTTTATCGAC TACTTAAACA
    12901 TCTGCGCGTC AGCAAGAGTA AAAGGCGCAG CTGCGGCAAA CTCTTATACG CTCGTTAAAT
    12961 CAATCGCTGA AGAGATCCGT GGTCTTGCCA TGGAATTCGA CATTGCGATC GTTACATCCT
    13021 CTCAGTTTAA CCGAGATGGG TATGGAAACT CTGACGTAGA TCTTACGAAT ACTTCTGAGT
    13081 CTATGGGTAT CACTCACACG GCCGACTGTA TCCTCGGTCT TATTACATCA GAAGAATTAG
    13141 AGTCTCGAGG TCAAATTATG TTTAAACAAC TTAAGAACCG TTGGGGAGAT CTTGGCTACT
    13201 ATCGCAGGTT TGTTGTAGGT ATCGAAAGAG CAAAGATGAA ACTGTTTAAC CTAGAAGAAA
    13261 GAGCCCAGGA CAATATTCAA TCAGAGTCTT CAGGTGGTAA GGGTAGTAAC GATTCCGGCC
    13321 CTACGTTTGA CAAGTCTTCA TTTGGTGAAC AATGGGATAT GAGCCCAAAG AAAAAGAAGG
    13381 GTCTATTTGA AGTGGGAGAT CTGCAATGAG CTATTCAGTG AAGAAGAGTA AGGGTCAGTA
    13441 CGATATCTTG GAAAAAGAGA GTGGTACTCT AATTGAAATG CGATGTGATG AAAAGAACGC
    13501 AAGGGATACG TGTAGAAAAC TAAACCTAGG ATCCGGTTTT GAGGGTTGGA CACCAACATT
    13561 TTTCTCAAAG AAACCGCCTC TTGTAAAGAC TACTTGCTCT TAGACAGTTT TATAAATAGA
    13621 TCTAAACCAA CGAGAGTATA GGTAATGATT TCATTTAAAA AATATATGAA AGAGAATAAT
    13681 GAGATGCTTT TTGTATCACA GCAGGATCGA GCAAAGTTTG ATGCTGCAAT CAAACCATAC
    13741 GAATATACCG TAAAGAATGC AACCCAGAGA AAGACTGTCT TAATCGTTCG TGCGCAAACA
    13801 AGTGAACGTG ACAACGTAAA GAAAGACATC GAAGAAAAAC TAAGTAATGC AAATATAGAT
    13861 TACGAAATGA GTAGCTCCGG CGGATCCGTC GGTTCGACTA TCGTATCCTT TGGACCACAT
    13921 AAGATCCAGA TTACATACAA GCCTATTTCT GGCGGAATGG CTGAGACCAC TCTCAACTCT
    13981 ACGATTACTG AGTTAGTTCC TTCTCTAGCA TTTATGTCAA AACAAAAGTT CTCAAATGTA
    14041 AACGATCTAT ACGATTTTGT TTCTCAAACA TCAGGAAATA AGTACGGTGT ATATGTAAAC
    14101 AGCAGGGATG CTGAAGCCGG TAAACAGTTC ATCGAACAGA TGCCAACTTC TTCTAAGTAT
    14161 AAAGAAAAGA TGGAAAACGC GTTAGCTATC ATAGATTATC TCAATGATCT AAATAAGGAT
    14221 ACTCCTATTC AACAGGTATT CTGGGGATAT CGCGCAAAGC CTGCCGGTAT ACCTGCTTCT
    14281 CACAAGGGTG ACCTGTTTAT TAAATTTAAG AACGGTAATA TGCTTGGTGT ATCTCTTAAG
    14341 GCAGGCGGAG AAAAGACGGC TGAACCTCAA CTGAATACCT TTGTGAATAA GTTCTTTGAC
    14401 GACTTTGGTT ATAAGAGAGA AAAGGATCTA CTCAAATTAA ATGTTTTCCG TCAGATACAT
    14461 TCTAAGCTTG CTCTTTCGAA CGATTGGGAA TCTAGACCAA AGAAGAGAGC TTCTCTGAAC
    14521 GTTATCTCAG AGTTTAAAAG AAAGAACCCG AGAGAATACG AAAAGCTCTA CGATGACATG
    14581 TTGGAAATGG TCCGCGACTC TCTTATTCGG ACTGTAGGAA AGAATAAAAA TAAAACGCTT
    14641 GAATACATAG AAAAGCAAGT ACTCAAGAAG GACGATAACG TTCCTCTCGT AGTCGTAAAG
    14701 GCGTTTGGCA CAAAGTATAA GATGGTAACA GATGAAGATG ACCTAGGAGC ATTTCTTCCT
    14761 CGAGTTAAAA ACGTTCGTGC CTATGCGTCC CCTTCCTCAA AACAGAACTG GTTCATTGAG
    14821 TTAAGCGCAA GTCCGCGTGA AAAAATAACT ATGAATATGT CTGTACGCTC AAATAAGCCG
    14881 CCACCCGAAA ACAAGATCGC CCAGGGGTTT AATCTTGCTA TCAAATTCAA TGGGATTAAG
    14941 TAAATGATTC GTTTTAAAAA GTTTCTCTCC GAAGAAAAAA ACCTGCACAT GACCCATGCG
    15001 GAAGATTCTG TTATCGACGG TGGAGTAAAT GGAACACGTA ACGTGATTAA TTACTTTAGA
    15061 GCACTCCGTG ACATGCTCTC AGGTAACGCA AGCGCGCCAG TGAATATATC GGTCAAATGG
    15121 GATGGTGCTC CTGCTATCTT TGCTGGAATT GATCCAAGCG ATGGCAAATT CTTTATAGCA
    15181 AAGAAGGGCA TATTCAATAA GAACCCAAAG GTATATAAAA CAAATGATGA GATAGACGCC
    15241 GATACATCCG GTGATCTAAA TGATAAGTTT AAGTTGGCTC TGGCTGAGCT ACCTAAGCTT
    15301 GGTATTGAAG GAGTGGTTCA AGGTGATTTC CTCTATTCGA GAAATGATAT CAAAGAAGAT
    15361 AATATTGATG GAGAACCGCA TATTACTTTT CATCCTAACA CGATTGTTTA CGCGGTACCA
    15421 AAGAAAAGCA ACCTCGCTAA GGAGATACTC AGATCCAAGA TCGGAGTGGT CTGGCACACT
    15481 CGATACCGAG GCGACTCTTT TGAAACAATG CGAGCGAGTT TTGGAGAGGA GATCGCAACA
    15541 GATCTCAAAA AGGTAAGTTC TGTCTGGTCC GTAGACGCAA CCTTTAAAGA TGTGTCAGGA
    15601 AGTGCAACTT TCACAGCTAT TGAATCCGAG AAAGTTACAA AAATGCTGTC CGAAGCCGGC
    15661 AAACTTTTCC GAACAATTAA AAAAGATACT CTGAATGGTC TATCAGACAA CCCAGAATTG
    15721 AACATAAGAT TAAACACGTA CATTAACTCG AAGGTCCGTG AAGGTAAGAA GGTAGGAAAT
    15781 GTAAAAACGT TTGTGAAAGG TCTTACTGAC TTTATCGAAA ACTATTATCA GAAAGAAGCT
    15841 GATAAGAGAA AAACCGAAAA AGGCAAGCGA GCTCAGACCG ATAAGAGAGA CGCTACTCTT
    15901 CAATACTTTA AAAAGAATAA AGCTTCTGAT ATTGAAAAAG TGTTTACATT ATATAATATG
    15961 ATGGTGGATA TCAAAGAGGT GTTCATCAAA AAGTTAAACA AAGTCGGTGG ACTAAAGACC
    16021 CTACTCAAGA CAAAGAACGG GTACGAAGTA ACCGGCCAAG AAGGTTTCGT TGCTATCGAT
    16081 CGTTACGGAA AAAACTCAGT AAAACTCGTG GATAGACTTC AATTTTCGAA GGCTAATTTT
    16141 TCCGACGAAT ACATAAAAGG ATGGCAAAGA TAATGGCACA GTTTAACAAA GATACCGGGC
    16201 AATTTCTTAA TAATAATAAA ACACTATATG AAGTTGTTAT GGTTGCTGGC CAGGCCGGTC
    16261 CTTCAACATA TGTTAATGTA GGTAATCTAA ACACATCTTC TGATTCTTTT GGTAGAATGA
    16321 GAGTCTCAGA ACCACTTACT TTGTTTGATA GTAGTCATAG ATACGCCGAC AATGGACTCT
    16381 TTGCAGAGGA CACAACAGGA ACGGCGTCAT CCACTTTTAA TGCTAATGAA GGACTTATTG
    16441 AGTTAGATGT CGGTTCAAGC TCTGGTGATG AAATTCTAAG AGAAACTTAT AAAGTATTCT
    16501 CATATCAGCC GGGTAAAAGT TTATTGTTTA TGTCAAGTTT TTTATTTGCC ACGCCGAAAA
    16561 CTAATCTTAG ACAGCGGATA GGTTATTTCG GCGATGAAAA TGGCATTTTC TTAGAACAAG
    16621 ACGATAGCAC AGTGTCAATA GTCTTACGAA GCAATATAAC TGGCAGCGTA GTTGATACAA
    16681 AAATTGCGCA ATCAAACTGG AATGTTGACT CGTTAGATGG CACAGGCCCA AGTGGCGTAA
    16741 CTTTAGATCT GACTAAGGTT CAACTCATGT GGGTAGATTT TGAATGGTTG GGTGTCGGTA
    16801 GCGTGCGTTT TGGTTTTGCA ATCAACGGCC AGTTTATTCC TTGTCACGCG TTTCATCATG
    16861 CAAATTTAAT TGAATCAACG TACATGACAA CCGCATCTTT ACCAATAAGA CAAGAAATAA
    16921 CAAACACGGG TGCCACTTCT AGTGCAAGTC AAGCAAAACA AATTTGTAGC ACCGTTATTA
    16981 GCGAAGGCGG TTATGAATTG AGAGGCAGGC AGCACGCCGT TGGAACTCCA ATCACAAGTT
    17041 CATACGCTTT GGACGATGCA GGAACATATT ACCCCGTCGT CTCAATTAGA CTGAAGTCCG
    17101 CAAGACAGGA TGCAATAGCT ATCTTAACTG CGGTATCTTT GTTGGGTGTT GGTAACGGTG
    17161 TAAACTTTTC ATGGAGAATT GTTGCAGGAG GCGCAGTAAC AACAGCTTCT TGGACGAGTG
    17221 CCGGTTCTGA TTCCTCAGTC GAATATACCC TAGCTGGAAC CGCGCACGAT GGTGGTGGTA
    17281 GAGTTCTTGC ACAGGGGTAT TTGAATTCAT CAAATCAAGG TTCGCCTACG TTGGATATCT
    17341 TAAAAGAAGC GGTATTTAAG TTTCAGCTAG AAAGAGATTC GTTTACCGGA GTTTCAGAGC
    17401 CGCTTACATT TTTGGTCGCT GCTGGAACTA ATGACGAAGA TATTTTTGCT TCTATGGATT
    17461 GGGAAGAGAT TACTCGCTGA CACAATGTCA CAGTTTCCCT AGACGAATAA CGGCTATTCC
    17521 AAACTGGTAA TGGTTATTTA CCAATTTTTC GTGTTCTCCT TAATAAATAG TTCTGTAATA
    17581 CAGAAACCCT TTAAGGAGAA CACACATGAG CCACACATTA CAAAATACAA AAGCACTCTT
    17641 TGACTTTTCT TTCGTATCCA ATATCTTCTC AGGTTTGGTA AGTTACTATC AACACAGAAA
    17701 GCAAGTTAAT AAAACAATCA GCGAACTATC ATCTCTATCA AACCGCGAAC TCAATGATAT
    17761 GGGTATCTCA CGTGGGGATA TCTATGCTAT TGCAAATGAA AAATTTCATA GAGAATATCC
    17821 AAGCACAAAA GTAAACCGTA ACCTAAAAGG TTGGGTGTAA TTATGGCTTT TTATACAGAA
    17881 ACAATTCATA TACCGGCGTC AAGACCTTCT TTGTTTAAAA AATTCTTGGC CAAGATAAAC
    17941 AATGCATTTA TGATAGCAGG ATATGCAAGA TCTGCCTCTG AATTAACCCG CTTGGGCTAT
    18001 CATAAAGCAG CTAAGAACTG CATCCTTGAA ATGAAAAAAC TACAGTAGAT CTACTCTACA
    18061 ACATTTGATA AATATAGGGA GGCTCAGGCC TCCTTTTTTA TTATCTTTAT TATTAGCGGT
    18121 TAAGTAAATG AAAGAATGGT TTGAAGGAAA GACGGTTGCG GTAGTTGGCA ACGCGGCGTC
    18181 TCTCATACAA CAGAGATATG GCAATGAGAT AGACACTGCG GACGTAGTCG TAAGGATCAA
    18241 TCGCGGTGGG TATCGGTTTC CTCAATATAG GAAGCAGATG GGATCGCGTA TCGACGTATG
    18301 GTGTATGCAA AACATTCGAC AGAACAAAGC GCATTTTAAT ACCGCTCACA ACAAAGGTGT
    18361 TCTTAAGATG CAGATGGATA CCACAAGCGT ATCTCCTGAG TTTATAGAAA TGGCTGATAC
    18421 AGTCTTTTCT GAAGAGGATA GAATAGATCT TGACAGCAAC CTAACAAAGA AATCTTCGAC
    18481 CGGGCTCAGA GTCCTCTATT ACATTTCTAA GCAGGATCCA AAGAGCGTAC ACGTCTACGG
    18541 TTTTGACTGG AAAGAAACAT ATTCTTGGCA CGAAAAAAGA AAGTGCGTTG CCCACGTTTT
    18601 TAGCGAAGAA AAAGAATATT GTTATCAGAA CTTTTTCAAT AGAGATAATT TTATCCTTCG
    18661 TGGATCTAAG GAGAATAAAC TTTGAAATAT TTCGTTTCAG TGACATCTAG ATCTACCGAA
    18721 AAATTCGCAA GGATGACAGA CAGCCCATCC ATAAGTTACT TTAACGAATT TAAGATTAAA
    18781 GATAAAGATT TTATTCCACA GGAGTATATG AACTATTTTT ACGATGCTGA TGCAATTGTG
    18841 TTAAATGGTA CGTGGGGCAG TGATTTAAGA AAGCAACTTC ATATCCCTCC AGATTTTTCA
    18901 TACGATAGAG TATCAAGCGG CGAATTACAA CAGAAATATA AGTTAAGAAG CGCTGTCTTG
    18961 GACGTTTTAA ATTCGCACTG GGTAGATCTG GCAAGAAAAC ATGACAAAAA GATCGTCGTC
    19021 TTTGAGAGTA GAACGATATC AAGAGCCGAA GATAATTACC GTAAAACAGA CCACAAAGCA
    19081 AACATAAGAA TTTCTTTAGA CAGTTGGGTA TATGAACATG GAAAGTGGTT AACTCCAGAA
    19141 GATTTTAATA TACTTAGAAC AATAAATGCT GAACGTTTGT ATGATCATTC TTGGAATGTA
    19201 AATAAATGTG GTTCTATATA CATATTCACC GGTCTTGAGA TAGATCCAAC GAGTACTATG
    19261 CCAATAAACG AATTTTTAGA AAGCTCCATA AAAACTATAA GAAAGCATAC CGAAAGAAGA
    19321 ATAAAAATTA AAATTCATCC TGCAAGTAAA ATGCAAAAAG AATATCAATA CTTAACAAAA
    19381 AAGTATAAGA ATATAAAGTT TTTAAGTTCA AAGCAAAATA TTAGAGAAAT GTATGAAGAT
    19441 ATGTACTGTG CAGTAATTAA CAATTCAACT AGTATATTTG AGTTAATAGA CGCAGGCATA
    19501 CCAACGTACT GTGCAGATGA AAACTTTGGA AGAGACTTAA ATAATACAAA TTTAAATACT
    19561 ATAAATAATC CATATCTTGC ATCAAAAAAA GAAGTCCTTA GGTGGGTAAA AAATATGTCT
    19621 TGCACCGAGA TCCCAACGAC CTATTTTGAA ACTGGGCAAG CATCCTATTA CGTGGAAAAA
    19681 TTAATAAGAA AGTATTCATA AGTGGATTTT AAAGAAAAAC AACACGGCGG TGGTACAAAC
    19741 GTTGACATTG AAGCGCTGAG ATATGCGAAA GAAAAATGGA ACGTAAAGAC TATGATTGAT
    19801 ATTGGATGCG GTACAGGCGG TCAAGTATTG GAAGCGTTAA AGCTTGGTAT CAATGCGTAT
    19861 GGCGTAGACG GTACAAACGA AACACCAAAA TCAAATAACT TTCAGCAGGT TGATTATAGA
    19921 ATAGGTTCAT CAGACTTTGA TATTGATTTT GATCTCGGTT GGAGCGTAGA GTTCGTTGAA
    19981 CACGTTGAAG AAAAGTGTAT TCCAATCTTT ATGAAAGATT TTCAAAAGTG TAAGAGAGTA
    20041 ATTCTTACGG CCGCACCTCC ATTTTGGGGT GGAAAGAATC ACGTCAACGA GCAGACTGAG
    20101 ATCTATTGGG TAAAGGTATT TAAAGAGTAT GGGTTTGATA TTAATCTAAA AGAAACTATG
    20161 GCTGTGAGAG GTGCGTCGGT TACTTTAATG AACAACGAAA TAAGAAAAGA CAGACAACAA
    20221 TTTGTAAAAA TACGCGGCCT GGTGTTTGAT AGAAAGGATT TGCCATGCGG ATAAATGCAG
    20281 TAACGTGTTA TAGCCTCCAA GGATGGAAAG AGACCGGTGG CTTATTAGTA AGAGGGTTCA
    20341 TAGAAAACTG GCCAAAGGAT ACTTATTTAA CCGTCTATGT TGATGACCCG ATACCAAAGA
    20401 AGGATCTGAT AAGAGATCCG AGAGTACAAT ATAAAATCCT AGATCATAAG GATCTTTTAT
    20461 CATTTAAAGA GAGACATAAA AACAATCCTG AGGCAAACGG GTTAGGTAGA CACGCAACAA
    20521 ATGGTAAAAA AAATTATCGC TTCGATGCTG TAAGGTTTAG TCATAAAGTT TTCGCCTTAT
    20581 TTCAATTCCT AGAAGAAAAT GAAACCGACA TCCTCGTGTG GTTAGATGGC GATAGTAGAA
    20641 CGCACTCTCC GGTTCAGAGA AGTGACATTG GCAACTGGTG CCCAAATGAA AAGTTTGCAG
    20701 GATACCTTGC GCGCCCATGG ATGTATACCG AAACCGGCTT TCATATCTTT AATATGAACC
    20761 ACGAGATTGC CAAGGACTTT TTAAATGCAT GGAAGAAATA CTACCTAGAC GATAGTATCT
    20821 TTGGTCTAGA AAATTGGACC GACTGTCATA CGTATGACGA TGCCATGAAA AGGTTTGATC
    20881 CAAAACACTG GCACAACCTG AGTCCTTCTA TTAAAAATAA CCACCCCTTT ATCAATGGAC
    20941 CTCTTGGAGA ATTTATGGAT CATATGAAAG GCCCTCGAAA AAAGAAGGGT ACCAGCCATA
    21001 AAGGCGACCT GATTGTAAAA AGAAAAAATC AATATTGGAA TAATGTAAGG TAATATAATG
    21061 ATATATGCTT TTTTATCAGG TAAAAGAGAG CAGGATCGCT ATGTAAAAGC GTTTGGGTCT
    21121 GCGTGTGGAG CAAAGATAGT ACATACGCGG CATCTCATAT CAGTGCAGAA ACCAAACGGA
    21181 ACATTGCCAG AAAAAGTTAT AAAGAAGGGC ATTCCTCCTC GGGCTAAGGC GATTATTTTT
    21241 TCGGGTATTC TTCGTGGAAA TGCCCATCTT TTTGAGATGG CAAGGAAGCG CCATGTAGAT
    21301 TTTTATTACA TAGATCACGC ATACTTTAGT AAAGGTTATA ACGGCCCGTG CTGGATGAGA
    21361 ATTACAAAGA ACGGGTTTGC TCAAAATGCA ATTATCCCGA ATGTAAGTAA AGAGAGATTT
    21421 GAAACCAACT TTGATCTAGA GTTTAGAGAT TATAATTTTA AGGATAAGCA AAATATCGTT
    21481 ATTCTCCCTC CAAGCAATGT AGTTGCCAAA GTTTTTGATA AGCTAGCTTG GGAACAAAAT
    21541 ATAATTAACG AAATAAGAAA GTATACGAAT AGACCTATTA TCGTAAGAAG AAAACCCGGT
    21601 GATACTATTG ACAATCTGTT AATTAATCCA AAAAAAGTAA AAGGTAAACC AAAATACGAA
    21661 GAGAGCCTCG AAGAAGCTTT TGAAGACGCA TACTGTGTTG TCGCATATAA CAGTTCTGCT
    21721 GCGTTAGACG CCTTAAGAAT GGGAGTACCG GTTATATGTG ACAAGTTTTG CCCAGCGTTT
    21781 CCACTTTCAC ATTCGATAAG CCAAATAGAA AATCTTACAG AGAAAGAAAG AATGCCACTC
    21841 TTTCAAAGTC TTGCGCACGG CCAATATACA ATCGGCGAGG CACAGGATTT AAAAACATTC
    21901 GAATATTTAA ACAGTGTTAT ACAATGGAAA GGAAAGTTCC CGTGAAATAT AGATTAGCAA
    21961 GTGATACTTG GGGTGATGAA GAAGTTAGTG CTATTCATCG TGTAATCGCA AGTGGTAAGT
    22021 ATACGATGGG TGAAGAAGTA AAAAGATACG AAGAACAGTT TGCTGAGTTC TTTGGAAGTA
    22081 AGTATGCCGT TATGACGAAT AGCGGTAGCA GCGCCAATCT GATTACAATA GCGGCGCTTG
    22141 CATTGAATCC AAAGTATAAG AATAAGGGAA ACATAATCGT ACCTGCCGTG AGTTGGAGTA
    22201 CAACATACTT CCCTGTTCAT CAGTGGGGAT ATACTCTGCG GTTCGTTGAC GTGGATCCAT
    22261 ATACATTTAA CATAGATCCT AAAGCTGTAG AAGAAGCGAT CGATGAAGAT ACCGCGGCCG
    22321 TCTTTGTTGT TAACCTTCTA GGTAACCCCG CCGAGCTCAA GAGATTAAAA CAGATATGTG
    22381 ATGCAAAGGA TATCACATTG CTTGAAGATA ACTGTGAGAG TCTAGGTGCG CTTGAATACG
    22441 ACAGGCACTG TGGATCTATC GGCGAGATGG GAACGTTTAG TTTCTTCTTT AGCCACCACA
    22501 TGCAGACTAT GGAAGGTGGC ATGGTTCTTA CGAACGATGA TACGACCTAC GAGTACCTAA
    22561 AGAGCCTAAG AGCTCACGGT TGGTTAAGGG ATAGTACATC TGACGATCCA TTGTTTAAAA
    22621 AGTCCGGTGA TCCGTTTGAA GACAGCTTTA AGTTTATACT TCCAGGCTAT TGCGTACGCC
    22681 CTCTTGAGAT GAGTGGTGCG ATCGGCCAAG AACAGCTCAA AAAGTGGCCT CAGATGATGA
    22741 TAGATCGAAG AAAGAACGCC GAGGTCGCCA AGAAGGTCTT TGCTGATGTT CCTAACATAA
    22801 GACTTCAAGT AGAGCACGAA AAGAGTAGCT GGTTTGGTTT TGGATTGATC CTCGAGGACG
    22861 ATCTTGCCGG CAAAAGAAAG AAAGTAATCG AGGAACTCAC GGCGAATGGT GTAGAAACAC
    22921 GACCAATCGT TGCAGGTAAC TTTATGAAGA ACCCAGTGAT AGATAGATTA AACTGGGACA
    22981 GTAGTGGAAC CTTTGAAGGA ACCGATAAGC TTCATTACGA CGGTTTCTTT ATAGGAAACG
    23041 ATTGTGTCGA TCTCTCTGAA AAGATCGATA TGGTAGCAGA TGTAATAAGG AATATAAAAT
    23101 GAAGACCGCT TTAATTACAG GATTTCCTGG ACAAGATGCC TGCTATCTTG GTAAACTATT
    23161 ATTAGAAAAA GGGTATGATG TTTATGGTCT CGTTAAAAGA TATAGTAGTC CAAACTGGAA
    23221 TAACATCGAG TACCTAGATC TTTTCAATAA AGGTTTAAAA ACAATCGTTG GGGATGTTAC
    23281 GGATCCTTGC AGTATGATGG ATGTAATGGA GATAGTGCAA CCAGACGAAC TCTATAACCT
    23341 AGCAGCCCAG AGCTTTGTTG GAGGTTCTTG GAGACTTGCG TATGTAACCA CTCACGTTGA
    23401 TGCGCTCGGC CCGTTAAACT GTCTAGAAGC AATTCGTCGT ATTAAACCGG ATACAAAGTT
    23461 TTACCAAGCG GGCACCAGCG AAATGTTTGG AAACAGTAAT ATAGATGGAA GACAGAATGA
    23521 AAAGACTCCC TTTGAGCCGG TAAGTCCATA CGGTATCGCT AAACTATACG GATATCATAT
    23581 TACTAAAAAC TATCGTGAGA GTTACGATGC GTATGCCTGT ACTGGATTGC TATTTAATCA
    23641 CGAGTCGCCG ATACGCGGAA TTGAATTTGT TTCAAGAAAG ATAACGGATG GAGTAGCAAG
    23701 AATTAAGAAC GGTTTACAGG ATAAGGTGGT TCTTGGAAAC CTTGATGCCG AACGCGATTG
    23761 GGGTCACGCT GAAGACTACG TTCGTGCACA GTGGTTAATG ATGCAACAAG AAAAGCCAGA
    23821 AGACTTTATT ATTGCGACGG GAATTAAACA CAGCGTACGT GATCTATGTA GTGTAGCATT
    23881 TAATACTGTC GGTATAAACG ATTGGGAAAG TTATGTTGTA AGTGACGAGG AGTTTGAAAG
    23941 ACCTAACGAG CTACACAGTC TCCATGCCGA CTCTGATAAA GCAAAGAAGA CTCTAGATTG
    24001 GACGCCGGAA TATACTTTTG AACGTATGAT TACTGAAATG GTCGAAGCAG ATATGAATAG
    24061 GTATAAAAAA TAAAATGAAG ATAGTGATTA CAGGACATAC AAGCGGTCTT GGTAAAACTT
    24121 TATATAATAT TTTATCAAAA GATCATGAAG TAGTCGGTTT AAGTAGACAA AACGGATATG
    24181 ATTTAAGCAA AGACCTAGAT ACATTCTTAG TTGATGATTT TGACGTATAC ATAAACAATG
    24241 CATACCATGA TTATTCGCAG ACTACTCTTT TATATAAGTT GTTTGAAAAA AATAAATATA
    24301 GAGATTGCAC GGTAATTAAT GTTGGGAGCG TGAGCGCTGA TGGCAACAGG GATGCGGTTA
    24361 ATGAATATGC TATTCATAAG GCTGCGTTAG AAAAAACCTG CCTGCAGCTG CAACTTATTG
    24421 ATACGAGTTG CAAGATCATT CATTTAAAAC TCGGAAGAAT GAATACTCCA ATGACGGATC
    24481 ATAGAAGAGA ATACCCTCGA ATAGAAACTG ATTATATCGC AAACACAATC AAGTGGTTAA
    24541 TGGATCAACC TAAAGATATA CTAATAAAAA ACTTAACGAT AGATATAATG AATAGCAGAA
    24601 GGAAAAAGAA ACAATGATAC CAGTGTTTAT GGGATACGAT GTGAGAGAGG CAACAGCATA
    24661 TCACGTATGT TCCAATTCTA TCATAAGAAA TTCATCTGAA CCGGTAAGCA TCAATCCGCT
    24721 ATCACTCAAC CTTTTAAAGG GTTATGAAGA GAAGCATACG GATGGAAGCA ACCATTTCAT
    24781 ATACAGTAGG TTTCTTATTC CTCATCTAAT GGGATACAAG GGCTGGGCAC TGTTCGTAGA
    24841 TGGTGATATG ATATTTCGAG ACGATATCGC AAAACTTTGG GAAATGCGTG ATGACTCGAA
    24901 GGCCGTGATG GTAGTAAAGC ACGATTATAA GACTCGCATG AAGGAGAAGT ACCTTGGTGC
    24961 AAAGAACGAA GACTATCCTC GTAAAAACTG GTCGAGCGTA ATACTCTGGA ACTGTGCACA
    25021 TCCTGGAAAT AGCGTTGTTA CTCCAGATTT TGTTCAGAAC GCAACCGGCG CAAAGGTACA
    25081 TAGATTTAGT TGGTTGCCTG ATAATGAGAT CGGTGAACTT CCGATTGAAT GGAACTGGTT
    25141 GCCTGACGAG TTTGGTGCAA ACCCGGATGC AAAGTTGCTA CACTATACTC TAGGTACTCC
    25201 ATGTTTCCAC GATTTCGCAA CGACTCCTAT GGCAGACGAA TGGCATAGAG AACGCATCTA
    25261 TATGGATTAT AGTCAACAAC ACGGTCTCTA GGATAATATG AAGGAAGTTT TTGAAGGTAA
    25321 GACCGTTGCG GTAGTAGGTA ATGCAAAGAG TCTTTTTGAA AAAGATTATG GGAGTGAAAT
    25381 AGATTCTGCT GATGTGGTAT GTAGAATAAA ACGTGGGTTC TTTATGTTGC AGCCTAAGGA
    25441 TGTAAAGTCT CACGGCGAAA GGACTGATGT GTGGTTTTTA AACTGGTTTA AAACTATGAA
    25501 GCCGAGTAGA GTTACTAATA AATCGTGCGA TCATATCGTA GAAATACTTC ATCACAAAGA
    25561 GATTGACATA GAATGGTTAA AAGAAGATCT CGGCCATCAT CGTCCTTCGA CTGGTTTAAG
    25621 AATATTACAT CTTATATCAT TATACGATCC TAAGAAGGTT TATGTATATG GTTATGATTG
    25681 GAAACAAACT CCATCGTTTC ATAATAAACA ATTAAAGGAG GATCGCCACA ATTTTCCTCT
    25741 CGAAAGAAAC TATTGCAGAG AAAGATTCTT TCAAAATAAA GATAAGGTAT TTGAACTAAG
    25801 AAAATGAAAG AATGGTTTGA AAATAAAACG GTTGCTGTGA TTGGCAATGC AATATCATTA
    25861 TTTGATAGAG AATATGGTGA AGAGATAGAC TCTCATGATA TTGTAGTGCG GTTAAATAAA
    25921 GCCGCCGTGT TATACACACG TAAGGACGCA ATAAAGAGCC ATGGAAAAAG AACAGACGTA
    25981 TGGTTCTTTT GGAATACTTC AGAATACAAA ATGCAGTTCC CAAAGATTGC AAATAACATA
    26041 AAAAAGGTTC ACGCTGGCCA TCAGGGTAGA TCTCATAATA ATCTAAGTAA AGTAGATTTT
    26101 GTGTACCCAG ATTCTCTATA CAAACCACTA AAGTTAAAAG CAGGAAAACA TGCCAATCCT
    26161 ACAACGGGTT TGATTACTTT AGATTACATC TCTACGTGCG ATCCAAAGAT GGTTACGGTA
    26221 TATGGTTTCG ATTGGAAAGA ATCTGCGACA TTTACAGATC CACAGGGTAA AAGAGAAAGG
    26281 GCCTGCCCTC ATGATTATCC AGTTGAAAAG CAGTATTGTA TGGATAACTT TTTCTCAAAG
    26341 GATAATTTTG AACTAAGAAG CTAATATTAT AAATACAATA AAATAACATG AAATCCGGAG
    26401 ACACTTCATG GTCGAAAAAG AAAATGATAA AAAGAAAAAG AATTCCAAGA AGGTCAAGGA
    26461 ACACGATCCT TCTCAGTATA TAGAAGTAGA ACCAGTCATG AATGAGGCTA CGAATAAGAC
    26521 CGTCGTTATA AGTTTTGGTC GTTTCAATCC AATCACGGTT GGTCATGAAA AGTTAGTGAA
    26581 CAGAGTTATC ACGGAAGCTG TAAAGCGCAA GGCTGATGCC GCGGTATATA TGTCTCATTC
    26641 TCAGGATGCA AAGAAGAATC CACTATCATA CGAACAAAAG GTTAAACTCG GCCAAAAGGC
    26701 ATTCGGCAAA ATTGTAAAGA GATCTTCGGC TCGAACGATC ATTGAAGTTG CTAAAGAACT
    26761 GTCAAAGAGA TATGACAAGT TTGTATTGGT CGTAGGATCC GATAGAGTCA AAGAGTTTGA
    26821 AACTCTATTG AAAAAGTATA ACGAACTCGA CTATACGTTC GAAAACATTG AAATAGTTTC
    26881 AGCTGGAGAA AGAGATCCTG ACTCTGAAGG CGTAACCGGC ATGTCTGCAT CAAAAATGAG
    26941 AGCAGCGGCA AAAGCTGGCG ACATCGGACT ATTTAAGCAA GGCCTGCCTA AAAAACTAAA
    27001 AGGTACTGCA ACAGCGGTTA TGAATATGGT CCGTAAAGGA ATGAACATAA CTGAAGAACT
    27061 TGATTTACAA GAAGAAGATC TTGAGGAAAG AGCTCCTCTC TCAATTCAGC AGAGAAGAAA
    27121 AAGAGCCTTG ACTATGCGTA AGTATAAGAC CAAGATTAAG ATGTCACGTG AGAGATCAAA
    27181 GAGAAAGATG GCTCCTAAGG ATAAGTTGTT AAAGAGATCG CGTAAACAAG CATTAAACTT
    27241 TATGAGAAAT AGACTATCAA AGAATAAAAA ATATTCCGAA ATGTCTACAG CCGAAAAGAT
    27301 TACGCTAGAC AAAAGATTAC AAAAGATTCC TGGCAGAGTA ATAGACAGAA TTGCAACTCG
    27361 CCTTCTTCCA AAGGTTAGAA AAGCAGAAAA AGAACGTCTT GCTGGTGTTT TAAATCCAAA
    27421 AAAGAATGAA GAAAAATATA GTACAGATGC AATGTTTGAA GTATTTATGG AATCAAGATC
    27481 CAAAAAGCCT CAGGATCCTG ATGTAAAGGA TATGCCAGGA TCTCAGCCAA AGGGATACTA
    27541 TAAAGGTGTA GATAAGGATA AGAAAGACGA TCGCGCTCGC CACTTTAAAA AGTATGGTAA
    27601 GATGGACGAT GATAATCCTG CTGCATATAA ACCAGCCCCT GGCGATAAAG ATGCAAAGAC
    27661 AAAACCTTCT GTTCATACGA AAAAGTTTAA AGATATGTTT GGCGAAGCCG CAAAGGCAGA
    27721 TATGACGGTT CGAAAAAGAC CTCACATGGC TTTAGAAAAA ACCGGCGCTG TTAAGTTTGA
    27781 TAAACGATTT AAGATATTTA AATCTAAAGA ACAGGTGGGC GAAGATTTAA ACAATGATAT
    27841 AAATGATATC TTAAATTTCT CAAAAGATTT TGAAGACTTC TTAATGTCAG AAGATTTTGA
    27901 CGATCTAACA GAATCGAAAA AAGCTCTAAA GAAAAAGGCG GAAAAGACTG GAATATCGTA
    27961 TGGTATTCTA AAGAAGGTCT TTGATCGTGG AGTCGCTGCT TGGAGAACTG GCCACAGGCC
    28021 AGGAACAACC CCAACACAAT GGGGATTAGC AAGAGTCAAT TCATTTGCTA CCAAAGGAAA
    28081 AGGAACCTGG GGTAAAGCAG ATAAAGACCT TGCAGCAAAA GTTAGAAAGG AACAATTTAG
    28141 TTTGACAGAT AAAGAGAAGG AAGAATTCTC AAGCTTAGAT GAACAAACTA TGTTAAATAA
    28201 AGTTCTTGAA AAAATACACA ATCATGTTTC AAAAGGTGAA AGCCTTGGGG ATATAATAAA
    28261 TCAAATCGTT ACTCTTTCGA ACATTGGTAT ACCGGCTCGC AAACTTGAGA CCGAATACAA
    28321 GAAAAAGTAC GGTGAACCTG CAACTATGAC ACGTAATCCT TTACAGCGAA AACAGCTTTT
    28381 AAAGAAGTAC GGTTACAAAG CTGAACAAAA AGAGGACTCT CCATCAGAAA GAGAATGGGG
    28441 AACTGATAGT TTAACTAAAA AGTATAAAAA AGATACACCC GGGCAAGACC TTGAAGAAGC
    28501 TGCATTAGAT GCAAATATAC ATCGTGGCGA TAAAGTAAAA TTTATTCATA ACTATGTGAC
    28561 TGGAAATTCC GAAACATTAG AAGGTACCTT TGTTGGTACT GATGATGAAA CTGGGAGAGC
    28621 AAGAATAAGA ACAGAGGACG GTAAATTGTA TATCGTAAAG CATGATGAAA TCATTTAAAG
    28681 AACATTTACA AAGTATGTCA AAAATACCAA GATTAGAAGA AGGGCACCCA AACTGCGGAA
    28741 CTTCGCAATG TTGCGGAAAA TGTAAAACTG CGATTGCGCT GGCCGAAGGT TCGGAAACAT
    28801 GGGAAGATGG TTACAAACGT AGAGTCGTTA AAACCACAAA ACCTGAACAT AAAGAAAAAG
    28861 GTATGAACTG GCGCATTAAG GGTAAAGATA AAGCACACCT TACTATTAAA CTATATAAGA
    28921 AAAAGCCTTC CTTTAAAGAG TTTACCAAAC AGATGAAACG CGTTGCAGGA CACGAGTTCG
    28981 GTGGTTAGAT TTAAACAATA TATTTCAGAG GGTGTAAAGC TCAAGTATAT TCGTGATAAG
    29041 AATATGGGTG TACTTAAGAT GTGGGATACC AAAGAAAAGA GTTGGGTCGA GTTACGTGGT
    29101 AAGCCAAACT TTGAGACTAC TTTTGATCCA AAGGATCCGC TACACAAAGC AATCAAAGAT
    29161 CTTGGTAAAG CGGCAAATAT ATCAGACTTT GTAAATGGTG AAACTGTAAG TATTAATCCA
    29221 AACCACCCCG ATGGCAAAAA AGCGTTATCA ACAATAAAGA AGTTAATGAA ATGAAAAGCT
    29281 TTAGCAGATA TAATCAGATC GACGAAACTT GCGAAGAATG CAACCTTTAC GAAGACCTAG
    29341 TTGTTGAAGA GGCTGAGTAT GAAGGGCGTA AGGTTAAACT CAACGATCCT ATTCGTACTT
    29401 CTGAAAACCC AAACAAAAAG TTTAAAGTAT ACGTAAAGAA CGATAAGGGT AACGTCGTAG
    29461 TCGTTCGTTT CGGTGATCCA AAGATGGAAA TCAAAAGAGA TGATCCTAAG AGACGCAAGA
    29521 ACTTTAGAGC AAGACATAAC TGTGATAATC CTGGCCCAAA ATGGAAAGCA AGATACTGGA
    29581 GTTGCCACCA ATGGCGTGCA GGTGCTAATG TAGATAATTG ATAAATAGTT TAAGATAATC
    29641 AAAAAAAACA GGGAAATATC AATGAAACGG TTTAAAACTT TTGTAGAACA AATGGCAGGA
    29701 TCTAAATGTT CCTGTTGTGG TAATATGATT GATGAAAAAG GTAAGTGTGG CTGCGGTCCA
    29761 GACTGTCCTC ATTGCGGTGG ACAACACACA ATCGACGAAG GTTATAAAGC TTCATCTGAA
    29821 AAATCAAAGT TTGGTGGTTA TAGAGCTCAT CTAAAAAATC CTGAAGGTAG AACTTCTTAT
    29881 ATGGGATCTG CAGGATATAA GAAACCTGAA TATGCAAAAG GTGAAGCGCA GGCTTATCAT
    29941 GATGCATACT TTGGTGGTCC CGGTAGAGCA AACAACCGCG CGGCTGATCG TGCAGTTGCT
    30001 GCATACAGGG CAAAACATAA AGATAAAATT CTTGAAGAAT CTAAACTTGA TGAAGCAATG
    30061 GATCAGAAGA AGTTTTCTGC CGGCGCTAAA GCAATGAAAG CTTATGCTCA AAAATATGGT
    30121 GGAGTTGATA AGAAAGAATT TATGGAAGTT TCTAAGCTTC TTGATCAAAT TGGTCGTGTT
    30181 AATATTCTAC AGGCAGGACA ACTTCTTACT AGATTAAATC GTTTAATTGA TGGAATGGAT
    30241 ACAGATGTAC GTGAACGTAT GTTTATTGAA CTTAAAAAGG TTGGTCTTGT AGAATCATTT
    30301 GAAGCGCTTG ATGAAATCAG CAAAAAGACA CTTGGATCTT ATGTGAAGAA GGCTTCTGAC
    30361 GATCGTGCTC AAAATGCTTT AAATGTTGGT AAGACAGGTA AAATGAATTT CAAAGGCTTA
    30421 AAAAGATCGG CAGGTATTAG AAAAGCGGTC GATCGTCTTA CAAAATAACA CAAAAAAACA
    30481 TTGAGTTAAA TAAACAATAT GATGAAAACA AAAACAAAAC TCAATAACAA GGAGAGCTGA
    30541 AATGGCACTT TGGGGAAAAA CAGATACATT GGCTGATGTT CCAAAATGGT TGGAAGATGA
    30601 CGCAAACAAC ACTAATACTT CGAATGATCG CGATAACTGC GTATTCGTTG ATACTACAGA
    30661 AGCTGGTATC GCAGCCAACC GCGCAAAAGG TCTTAAGACT CCAGGTTGGA ACCTATACAG
    30721 CAATGCAGGT AGCCGTCATA GAACTGAATG CCTAGTTGCT ATGAAAGTAA CTGCTGGCGA
    30781 TGCAGGTGAC TTGGGTATCA CTGGTAATAC TGCTATTGAA GATACTATTG TTGCTGATAG
    30841 TTAAGATTAG CAATATATTA TGAAATTAAC AGAATCAACC TTTCTTCTTT ACGCTGCAAA
    30901 ATATTATGAA AACCCGCATT GCTCAGATAC GTCTGAGTTT GAAGAAGACT TGAAGAGATT
    30961 GCAGTACTTA AGAAAACTCT TCGGTCGATA TAAACAGACC GGAGAGTTAA AAGAAAGGTT
    31021 GATTCTAAAT CATCTGATTA TCTTATACAA CTGTTTTGGA GTTGAGACAA CAAATATGTT
    31081 GTTTATGAAA CTCGAAGAAT ACCACGAATA CTTAAAGCCG TTTGTTGTAT ACCTAAACTT
    31141 TATGCCAGAG TTCATCGAGT ACGAGGATGA AAGAATTCAT AATCGCCACT TTAAATCAGA
    31201 CGAACATATA GAAGAGATCT TAAGGAAGAT ATAATGGTAG TCGACTTATT CCTAGTTTAT
    31261 CAATTCATAC GCAGATTGGC TATGCCTTTT GAAAAATGGC CGGCATATGA AGCTGGCGTA
    31321 ATTGATAAAG ATGGAAACAT CCTCAAAGGA AAAAGAGAAA GAAATACCAG ATCCGAAAAG
    31381 GAATCATTTG GTAAGTTCGA TCTTATGCTA CTCAAACTCA AGAAACTTCT TGCGAAGGTA
    31441 CCTGGAGGTT CTTCAAGACT CGGATCCTAT GCAGCTGCTC TCTGGTTGAT TAAAGAATGG
    31501 AATCATTTTA CTGATGAAAG CCTACTTAAT GAGTCTGTCT CTGAAGAGAG TATTGACCGG
    31561 TCACTGGACT TGTTTCTTAG TAGATATAAT CATTATAACA CACTCTCGAA AGATGTCAAC
    31621 CATTTAAATG AGTCTGACGC AATTATTTTA GAAAAACTAA AGGCGTCTGA TGATATGGGA
    31681 GATTGGATAG ACGATTTCTA TAAATCTGAT GCTCCTCAGT TCAAAGGTAA GTCAAAGGCC
    31741 AAGAGAAGAC AGATGGCAAT CGCAGCGAAA CTGGATGCAG AAGAAGAACA AAATGAGGCA
    31801 GCAACGAACA TGCGGACTAT GAAACTTATT AACAAGATTA AAAAGTCTGG TGTTGTAAAA
    31861 TCCGGTTCTA TGTCAAAGAA CGTAGATACA AAACCAGAGA TGAAGGAAGA ACCAACGAAT
    31921 AGTGCTGGAT CCGGAGCGGT TGCTGGTATA GGCGTTGGTC CTCAAGGAGA GCCAGGATTG
    31981 ACTCCTGCTC AAATGAAAAA GTATAAAAAG AAGAATCAGG GTCCAAAGAG ACTAAGAGAT
    32041 ATTATAGGAG CAAAGTGATG ATTACTCTCG AACAATTCAA AGCAATGATA CCAAGAAACA
    32101 AAGAACCAGA AGAATGGTAC GAAAATGTTG TTGACATGTT TAAAAAATAT GATATAGTAA
    32161 CACCATTACG TATCGCTGGT TTTATGGCTC AGTGCGGTCA TGAGTCTGCG GACTTTACTC
    32221 GCCTTGAAGA AAACTTAAAC TACTCAGAAA AAGCTTTAAA TAGTGTGTTC GGTAGATACT
    32281 TTGGAAAAGG TAAGAGAGAC GCATCCGAGT ATGCTCGTAA ACCAGAAAAG ATCGCTAACT
    32341 ACGTATACCA GGATGAATTC CGTTCGAAGC GCGGTCAGAT GGGTAACACA GAAGACGGAG
    32401 ACGGATGGAG ATTTCGTGGT CGTGGCATCA AACAGCTAAC CGGTCGTAAT AACTATACTG
    32461 CCTTTGGTAA ATCCGTTGGT ATGTCGGCAG AAGAAGCTGC TGAGTACGTT GCGACGAAGA
    32521 AGGGTGCTCT TGAGTCTGCT TGCTGGTTCT GGGCTACGAA TAATATCGAT CGTTACGCGG
    32581 ACAAAGATGA TATCGTAGGA ATGTCAAAAC GTATCAACGG TGGAACGATT GGTCTTGACG
    32641 ACCGTAAGTC TAGATATGAA AGAGCAAAAA GAATCTTAGG TGGAGAAAGT ATTCCGACTC
    32701 CACGTAAAAC ATCAACAAAG GTCCGTACTC TACGTAAAGG TATGAAGGGC GATGACGTTG
    32761 CTAAAATGCA AAAGGCAATT GGTGTATCCG CGGATGGCGA CTTCGGTCCA GGAACGTTAG
    32821 TAGCCGTGAA AAAATGGCAG AGAGCGAATG GCCTAACTCC AGACGGTATA ATTGGGCCAA
    32881 AGACTCAAGC AAAAATGTTT AGATGATAAA TAATAAGTTG AAACTATAAA CAAATAGGAG
    32941 ACAAAAATGT CTATTAGAGA TATTATAGAA CATTCTGTTA ACAAAAACCC TCTTGGAATG
    33001 AAAGAGGCAT TGGAAGAAGA AATGCGTGAG CGTATTGCTC TCGCTATCCA AGCAAAAATG
    33061 ACAGAAGGTT CTTTCGACCA AGAAGAACTT GATGAAGAGA ACGACGAAGA CACATTGTCT
    33121 GAAATGTCTG ATGAAGACGA CATGGACGAC GAAGACGATG ATGATGATGA TGACGACGAT
    33181 GACATGGATG AAGCGGCATG CGTTCGTGAA ATGAAAAAAC TTCACGCTGC AGCATGTCCG
    33241 AAGAATGAAA TGTACAAGAA ATGTAATGAA AAGTACGGCT GCACAAAAGA AAAGTTTAAC
    33301 GAGCTATACG CTTCATACTG CAGCAAGTAA TTCTAAACTC TCGGAGTACT AATGGCCAGG
    33361 CTATATCTCT TAATAATCGT TTTAGGCATC GTAGGCGGTG TGGCCTTTGC TGCTAAGAGC
    33421 TATTACGAAT GGTCTGAACA AACCATTGCC ACTCTTCGAG AAAATAACGT AAAACTTGTG
    33481 TCTGCGGCTG AAACATTACA AAATACAGTA GATAAACTGG CCGCAGACGC AAAACGTAAT
    33541 GAAGAACTTA ATCAAAACCT ATCGAAGCAA CTTGCAGAAT CACGTAAGGA TCTAAACGTA
    33601 TTACGTAGCA AGTTTGCTCG TATTGATTTA ACTATGGAAG CTTTACAGGA TCCTGTAAAC
    33661 TTAGAAGAAA GGGTCGACCG TGCAGTTAAT AAACTCATCG ATGACATTGC TAGGGAAACT
    33721 ACTCCTCCTA GCGATACCAC TGATGCTACT GACGGGGTGT CTGGGGAGAA CTCCGGAACC
    33781 GACGGTAGTA ACTGAAACAG AATATTTAGA ACAGAATATT CCAATTCAAG AACGTCCTGA
    33841 GAAGGTTAAC TTTCCTCCGG TCGATTGGTT TGTTGTAACG GAAGAAAACC TTGAAGAAAA
    33901 ACTTGCTGAG CTAGAAGATA GCACAGGAAA CGTTGTATTC TTTTCCATCA CTCCAAAGGG
    33961 TTATGAAAAC CTTGCCATAG GTATTGGTGA TCTTCGTAGG TACATTAAAG AGCAACAGGC
    34021 CATCATCGCA TATTACGAAG AGTCCTTGTC TACACCAGAA TAAAGTATTC TTATAAATAC
    34081 GGATGTATAC AATTACAAAG TGAGTCATTT AACTAGGAGC TACATCAAAT GACTGATAAC
    34141 GAAGTAAATA CTTTAAAGAC AGATGTAGCA CTAATCAAAA AAGACATAAA CCAGATTGAT
    34201 CGCGTGTTCA ATAAAATTGA CACAGCGATT GAAGACATGT CCGAGCTTCA CAAGATAGCC
    34261 GCGGTTCAGG AAACTATTCT AGAAAACACT GAAAGAAGAC TTACAAGTCT CGAGGATAAT
    34321 TTTGTGAAAC ACGGGGAAGA AGAACTCGAA TTCAGAAAGG ATTTGAATAA GTCCTTGAAC
    34381 GAAATGAAAG AAGACGCTCA AAAGCAACGT GAGCGCCGTC ATAAAGAAAT CTTGGAAACC
    34441 CTCCAGGAAA TGAGCTCCAA CTTAAATACG AAGTTGGAAG TTCAGGATAA ACGTATCCGC
    34501 GCACTAGAAA ACTGGAGATG GTGGATCCTC GGCGCGTCCG CTGCACTTGT TTTCATTCTA
    34561 ACAAGATATA ACTCGATAAT GTCATTTTTT GGTTGACATT TTCATATACT GGTAGTATAC
    34621 TAATAATATC GTAATTCTAA TTGTGAGGCG AAATGGTAGA TTTCGTAGAT CTTCATTATG
    34681 CAACTATGCT ATCAAACAGG CTTGAGCGCT TTCGTGTTCG GTCAACGAAT CCATACAAGA
    34741 TAAACTTCAG GTGCCCGGCG TGCGGTGATT CTCAAACATC ACGTACGAAG GCACGTGGCT
    34801 GGTTGTTAGA AAAAGATAAC AGCTTTCACT TCTACTGTCA TAACTGTGGA GCAAGTCAAT
    34861 CCTTTTCGTT CTTTCTCAAG AGTGTTGATA ACCTTGTCTA TAACGACTAT ATCTCAGAAA
    34921 AGTTCGTAAA GAAAGTAAGC GAAAAGAAGC CTGAAGAAAC CACTCTTGAA AAGACTAAGT
    34981 TTGAAGCGCC GGTCTTCAAC ACCAACCCAC TTAAAAAACT CAAAAAGATA AGTCAGCTGA
    35041 GTGTGGATCA TCCTCTTAAA AAGTATATCG TAAAGAGAGG TATTCCACCA GAACACCATT
    35101 ATCGCATGTT CTATGCTCAG AAGTTTAAAA CGTGGATCAA TAGTATCATA CCAAATAAAT
    35161 TTGAAAACGT TGGTAAGGAT GAGCCACGTC TAGTGATTCC TTTTATAGAT AAAAGAGGTA
    35221 AGGTATTTGG TGTATCGGCT CGAGGGTTTG ACCCAAAAGG AATACGATAC ATCACGATTA
    35281 TGTTCGACGA TCGTCCAAAG ATCTTTGGTC TCGATAAAGT TGATTTTAAC AAGCCATACT
    35341 TTGTTGTTGA AGGGGCGCTC GACAGCATGT TTCTTTCTAA CGCCGTAGCA ATGGCTGGTG
    35401 CTGAAGGTAG TACAGCCGCC CTTCAAAACG TAAATAATGC AACCTTTGTA TTTGATGCTG
    35461 AACCACGAAA CAGAGAAATT CATAAACGAA TGGAAAAGAT AATTCGCAAC GGTTATAAGA
    35521 TCTGTATCTG GCCTTCTGAT GTTCCAGCAA AAGATATTAA CGAAATGGTA TTAGCCGGAG
    35581 CAAACAACGT TGAAGAAATC ATTCGTAATA ATACATACAC TAGCCTAGAA GCTAACTTAA
    35641 AATTAATGAC ATGGAGAAAA GCATGATACG AGCGATTTTA GCATGTGACG ACGATTGGGG
    35701 TATAGGTAAG GGTGGAGGTC TACCTTGGCC AAACAACCCA GCGGATCTAA AATGGTTCAA
    35761 AGAAACTACA CTCAACGGAA CGATCGTTAT GGGTCGAAGA ACCTGGGACA GCCTTCCGTT
    35821 CAAACCGTTG CCCGGTCGAC GAAACATTGT TGTGTCTGAT ACAATGAAAC AGCAGAACGA
    35881 TGTAGAGGTA ATTCGTTCGG ATATCTATAG ATCAAGAATG AATGTACTCA GCTATGAAGA
    35941 TGACGTTTGG ATCATCGGTG GGAGTAACCT AATTGAAAAT AGTCTAACTC TTATAGACGA
    36001 GTTCTGGCTG AGCCGTATTC AAGGGACTTA TGATTGTGAG GTGTTTTTAC CGAGAACATT
    36061 GATTGAGCTA ACGTATGAGC TTTATAGTAG CGAACGTGAA GGTGAAGTAT ATGTAGATAA
    36121 ATGGAAGAAG ATATAATGCA TCAGTATAAA AAACTAATTA ATGATATCGT TGTAAATGGG
    36181 GAAGACGTAA GTGACAGGAC CGGCGTAGGT ACTCGTTCTA TCTTCGGTTA CCAAATGAAG
    36241 TTTGATCTCG CAGACGGATT TCCAGCAGTG ACTACAAAGA AACTTGCATG GAAAGCAGTC
    36301 GTTGGCGAAC TTATGTGGTT CCTTGAAGGC GGTACCGATG AACGGCGATT GGCTGAACTT
    36361 ACATTTGGTA AAGATCGTGA GGAGCTCGTT GAAAAGAAAA CCATTTGGAC AGCAAATGCT
    36421 GATAAACAAG GCGTAGAACT CGGGCACTAC AATGATGAAT ACATCAAGGA TCTTGGTCCA
    36481 GTATACGGAT CCCAATGGAG AAAGTTCTCT TACTTTCAGG ATGATCCGCG AGGTGTAGAC
    36541 CAAGTACTAA GTGTAATCAA ACAGATCAAA CATACTCCTG ACTCTCGCCG CATTATTATG
    36601 TCGGCCTGGA ACCCTATGGT ATTGAATACA ATGACTTTAC CTCCTTGTCA CGTTATGACT
    36661 CAGTTTGCAG TTCGTAATGG AAAGTTACAC TGTCAAATGT ATCAAAGGTC CGCAGACGTA
    36721 GGTCTTGGAG TTCCGTTTAA TATTGCATCG TATGCACTAC TTACTCACAT CATTGCAAGA
    36781 GAATGCAACC TTGACGTCGG TACATATGTG CATACTATCG GTGATGCTCA TATCTATAAC
    36841 GACCATCTGT ATAGCCTAAC GGAAGTATTG GATAGAGAAC CTTATCCGCT TCCTACTCTC
    36901 GAAATAGATG AGTCCTTTAA CCTTATTGAA CGCCTTTCGG TTGGTTTTAA GAAAGAAGAC
    36961 GCATCTTTGT TTAAACTGAA TAACTACCAG CACCATCCAG AAATTAAGAT GAATATGGCG
    37021 GTGTAAAAAA TTTAGAAATA TGTGAAACAA TCTATATATG TTGTGTGTAA GGCTAATAAA
    37081 TACAACATGT TGACAGCATC TGTCTAAAAA TCAAAATAAT AAAACAATAA AAAGACCGTA
    37141 TTGCGGAATA CGGTTTCTTT ACTCATTTAA CAAAAAAGAG GGTACTTATA TGTTCGAAGG
    37201 TTCTTTGACT CCAGAATATC CAAAAACTGT CAGTTACGTT TTAAAACGTG ATGGTTCTAC
    37261 CGAAGAATTT AATGTTAGTA AAATACAAAC GGCCGTTTCA AAGGCGATGA AATCCATCGG
    37321 CATAAAGAGC AGAACTCTAC CTAGCGAAGT TGCAACTGAT GTATCTAATC TTTTAAACCA
    37381 AGACGTGAAT GATGTGGTAG CAGATGTTGA CACCGTTCAT AAAGCAGTCG AAAACGTAAT
    37441 CATGGATATG GGTCTTCACG ATCTCGCTCG CGAGTATATC CTTTTTCGTT TTAATAACAT
    37501 GCCGAACATC TTTCGTAAAC GCTCGAACCT AAAACCTTAT GAGTACCCCC AGCTCGTAGA
    37561 GTTCACAGAT GCTATTCGTC ACTCATACTG GGTTCATACA GAATTTAACT ACTCAGCTGA
    37621 TATTCAGGAT ATGAAGGTCC GTATGACTCC TGAAGAAGTT GAGATCGTAA AGAAAGCTAT
    37681 GCTTGCGATC TCTCAGATCG AGGTTGCAGT AAAAACATTC TGGGCAAAGA TTGGCGATAA
    37741 GTTCCCAAAA CCAGAGGTTG CCGCTGTCGG TATTACATTT GGCGAATCAG AAGTAAGACA
    37801 CGCCGACGCA TATTCAAACC TAATCGAGAT CATGGGACTC AATGAAGAGT TTGAAAAGGT
    37861 AGTAGAAGTA CCGGCAATGA AAAAGCGTAT TGCATACCTC GAGCAATCTA TCGGAACACC
    37921 GGTCGATGAC AAGGACTACT TCCATAAGAT CATTCTTTTC TCGATGTTTG TAGAGAATGT
    37981 ATCTCTATTC TCACAGTTCC TTATTATGAT GGCATTCAAT AAACATAAGA ACGTTCTTAA
    38041 GGGTATCTCA AACGCTGTCG AAGCAACATC AAAAGAAGAA GACATTCACG CGCGTTTTGG
    38101 TTTCGAACTC GTAAACATTA TCCGCGAGGA AAACCCAGAT TGGTTCAATA AGGATTCAAT
    38161 CAACGAGGTA AACAGACTGT GTCGTGAAGC ATACAAAGCA GAGTCTGCAA TTGTCGATTG
    38221 GATCTATGGA AACAGCGATC TCGACTTCCT TCCAAAGGAT ACTGTTAAGG AGTTCCTTAA
    38281 GCACCGTTTT AACCAATCAC TCACTGCGAT CGACCTTAAA CCAATCTATG AAGTAGATGA
    38341 AGAAAAGGTA CGCACAACCG ACTGGTTTGC AGAAGAGATC CTAAGTACGA AAAACGTAGA
    38401 CTTTTTTGTA AAACGCTCGA CCGCGTATTC AAAGAAGACA AAAGCATTCA CAGAAGACGA
    38461 CCTATTTTAG AGAGAGAAGA ATATGGAAAA ATTTTATTGG CTAAACGAAG ACTCACGCAC
    38521 ATTTTTGTCA CGAGGATATA TTGATACTGA CAACGGTGAA ACTCCTGAAG GTCGTATACG
    38581 TGAGATCGCA GACAAAGCAG AGCAGTACCT TAAGGATATG GCTGCGACTC CTGAAGCAGG
    38641 AAGCAAGTTT GATGGGTTTG CAGACAAGTT CTATGACTAC ATGGCAAGAG GATTTTATTC
    38701 TCTAGCGTCT CCAATCTGGG CTAACTATGG TAAGGAACGA GGACTACCAG TTTCTTGTTT
    38761 TGGATCGTTT ATTGATGATA GTATGCAGTC CATTCTATTT GGCCACGCTG AAAACGGCAT
    38821 GCTCATGAAG AATGGTGGTG GAACATCTGG CTACTTTGGA GCTGTTCGTG AAAGAGGAGC
    38881 TCCAATCAAA GACCAAGGAG AATCATCTGG CTCTGTTCAC TTTATGCAGA TGTATGATAC
    38941 GCTTGCTTCT GTAGTTTCGC AAGGATCCGT CCGTCGTGGC TTCTTTGCTG CGTATCAAGA
    39001 TATTGAACAT CCTGACGCAA GCGAGTTCCT AGACATCGGT ACGGAAGGTA ACCCTATCCA
    39061 GGGTCTAACG ACCGGTATTA CTGTTTCGGA CCAATTCATT GAAGATATGA AATCCGGAGA
    39121 CGGAGAAAAA AGATCTCTGT GGGCAAAGGT ACTTCAGCGC CGTTCTGAGA TTGGTTTTCC
    39181 TTATATCCTA TACAAAGGTA ACGTAAACAA CAATAAACCG CAGGTCTATA AAGACAAGGG
    39241 TATGGATATT CACGCATCAA ATATGTGTGC TGAGATCGCT CTGCCATCGA GTGTAGATGA
    39301 AACCTTTACA TGTGTACTAT CGTCTCTTAA CGTTTTGCAT TGGGACGAGA TCAAAGAGAC
    39361 CGACGCGATT GAAGTACTTA CTATGTTCCT TGACACGGTA TGTCAGGAAT TTATCAATAA
    39421 GACTGAGGGT CAGATCTATA TGAAACGCGC TCGTGATTTT GCTATCAATC ACAGGGCTCT
    39481 TGGCGCAGGT ATCCTTGGCT GGCATTCATA CCTACAGTCA AAAATGATTC CTTTTGAGTC
    39541 AAAAGAAGCA GCGCAAAAGA ACCTAGAGAT TGCGAAAAAC CTTCGTGAGA GATCGCATGC
    39601 TGCGTCAAGA CAGTTAGCCG AGATCCTTGG TGAAGCTCCG TTACTAGAAG GTTACGGTAT
    39661 GCGTAACACA ACAACGATGG CTATCGCACC TACAAAGTCA AGTAGCTTTA TCCTTGGTCA
    39721 AGTATCTCAG TCTATCGAAC CAGAGTTCTC GAACGCATAT GTAAAGGATC TTGCAAAGAT
    39781 TAAGGTTACG ATTAAGAACC CTTATCTTAC GAAGTTGCTT CAAGAAAAGG GTAAGGATAA
    39841 CCTCGATACG TGGGAGTCAA TCAAGAACCG CGATGGTTCC GTTCAACATC TTGAGTTCCT
    39901 TACACAGGAA GAAAAAGAAG TGTTTAAGAC CTTCTCTGAG ATTAATCCAT ATACCATCGT
    39961 AGACCAAGCA GGCGTTCGCC AGGAATACAT CGACCAAGGT CAGAGTTTGA ACCTAATGTT
    40021 GGATCCTGAC ATGTCGGTAA AAGAAATCAA TCAGCTGTAT CTATATGCTC ATGGCGTTGG
    40081 CGTAAAGAGT CTGTACTATA GCTACTCCAT GTCTGCAGCA CAGTCTTTGA CTCGTAAACG
    40141 TGTAATGTCT GATGATTGTG CAGCTTGCGA GGCATAAACT ATTGACATCT CCTTAGAATC
    40201 AGTTTATATA ATATCTATAA TGAAAAAATC TAAGGCATGA GCAATGAAAA AAGTACTAAC
    40261 CGGTTTGGCT ATCGTAATGG CAACAGCAAC TTCAAGTTTT GCCGATAGCT GTAACAAAGA
    40321 AGAACAGATC CACGCGCTCG CGATGAACAT GTATCACGAA GCGCGTGGAG AAGGATCCGA
    40381 GGCGATGCAA CTCGTTGCTG AAGTAACTTT AAATCGGGTT GCGAGTAAAC ACTTTCCAAG
    40441 CACGATTTGT GATGTGGTTT ATCAGGCAAG ATTTGATCCA AGGGGTAACC CGCGCCGCCA
    40501 TCAATGTCAG TTCTCCTGGT TCTGTGATGG CCGGTCTGAT AAAGCATACG ACGCAAAGTC
    40561 ATGGAAACAC GCTGAAGAGA TCGCTGAAGG TCTCGTGAAT AAAACTATCT CGTTAATTGG
    40621 TGTCGATGCT ACTCACTACC ACACAACGAA CGTAAAACCA TACTGGTCAA AATCATATAC
    40681 CAAGCTTGGT ACATATGGAG ACCATGTCTT TTATAAGATG GGAGACAGAT TATGATAAGA
    40741 TGGTATGACT ACGTAGCCGC AATCATAATG GCCGATATTA TGTTTGTCAC GTTTATCGTA
    40801 TTCGTTACTG CACCAAATAT GTTCATTGCG TTCTTCTCAT CGTTTTCTTT GTTTTTCTTG
    40861 TTTGAACTCT GGGATAAATA TTACTGTCAC TTTAGGTTAA AGTTGGAAGA AGACAAAAAA
    40921 TAGACTTATT CAATGAAGGT TTGTGTTAAC GATAGAGTAT ATGAAACGAA ATACTTTCCG
    40981 TTTTTCCTTA AAGAAAAACG AGGAGGTATA TCGATATATA CTCTAAGATA TCCTTCAGGT
    41041 TTTGTTGAAA AGGTCATAGT CGTTAATGAA GACGATTACA TTTCTGAGCT ACAGGAATAC
    41101 TTAAAGTTTC TAATAAAGGA ATATCTGCTT GAAGATGATA TTATGTTAAC TCCACGAGCC
    41161 TTGCGGTTAA AGCAAGATGT ATCAGATTTA TTTTATGAAA GTGAGGTAAG TAATGGCTAT
    41221 GAATGATTCG ACTGAAGCTG AGATGTATCG GAAAATGTTT TTGCAACAGT CCGAAGAAAA
    41281 TAGAATTCTA AAATTAAATA TTGCTCATGA GATTTCTGAA AAGTATGCAG CTTATAAGAG
    41341 AATTGCTGAA CTTATCGGAT CCACTCCTGA AAACGTGAAA GAAGAAATGG AATGACAAAA
    41401 AACATAAAGA AATCTCTTTG GTTTGTTCTT GGTATGATAC TTGTAGGAGT GGCGTATCTC
    41461 GGAGTATTTC TTCCAGGTCT ACCTTGGAGT ACTCCTATCC TCGGTGCAAC GTTCTGCTTC
    41521 GCAAAGTCAA GCGATAAGTT CCACAATTGG ATTATGAACC ACCCTCGGTT CGGTCCCTTC
    41581 GTAAAGAGTT GGTCCAAGTA TCGAGTATAT CCAACGAAGG CAAAATGGCT CATGGTAGCC
    41641 GTCATGTCAA CCTCGCTCGC GTTTATGTAC TTTGGAACAG GCAATCCAAT GGCAACGCTA
    41701 TACCTTGCGA TTACCTTTGC CTTTATCGTA ACTTGGGCAT GGCGTTACCC TGGTTCTCAG
    41761 GCAGAAGCCG AGCGAAGAAT TGAGACAGGT GAAAAAATTG GTTGGTTGAA GTAATTTGAG
    41821 TTCATTTTTA GTTGACATTG CCTTTAGAAT CAGTTATATT GTTTATATAA GGTAAAACAA
    41881 AGGAACCTGA AAATGACAAA GTTTGCAATC TACCAGATCC AGTTTACAGA AGCTCAATAC
    41941 GCAGCAATCA ACGCTGGTGA GATGATCCCA GCTTTTGAAG CTAAGAACAA AATGAACATG
    42001 GATTTCTCAG GCGACAAAAT TGGTGGTCTG GCGGATGAAG CGATGGCTAA AGGGCACTAC
    42061 ACACACGTCG CAAACATTGA AGCTAAAGAC TTCAACGAAG TGTTTGAGAT CGGCAACATT
    42121 GGCCCAGAGC AAAACATCGA GCGCCTGACT CGTATGTCTT CCATTTCTGT AGGAGATGTG
    42181 ATCGTCGATG AAGAAGGAAA CACTGTCGTA GTAGCACCAT ATGGTTTCAC GTTGTTTGGT
    42241 TTTCGCCCAG CACTCGCAGC GTAATCCTCA GGATTAATCT TCGTTTAATC CCGGCCATCT
    42301 TCGAATTGAG ATGGCCGCTT TTGCATTAAA CTTAGCGTAA CTTACTTCAT CATCTTGATT
    42361 TCCACCTAGG ATAATGTAAT ATTCAATTCC TTCGTCAAAG TAAGAGGTAA CATAGAAACC
    42421 TACGTGTCCT TGCCAACCTT GGTTTCCTCG AGGGAATACT ACGATATCTC CTCTTCTTGG
    42481 ATCTTCAACC TTTTCACCCC AACTTAAAAA GCTGCGTGCT AGCAACGGGT TATCGTGAAA
    42541 TATATTTGAA CCAGGTATGT TTCTTGACTC TAGAACCGCA TTTACAAACG CGGCGCACCA
    42601 TTCGTAATTT ACTGGATCTA GATCTATAAA GGACCTGAGC TCGGATCTAT TTTCTCTTTC
    42661 ATTCATGCCA ACATACGCGT CTGCGCTGTT CATTAAGGAG TCGATCTTGT TCGGTTCACT
    42721 AAGCCTTTCA TATTGGACAC ATCCTGCCAT GAAAGTTAAA ATAAATAAAA ATACTATTCT
    42781 CATGTGTTAG GAGTATCCCT TATGTATAGT GCCATGATTC TTTTGTGTTT AAACAATCAA
    42841 CCGATAGACA TAGATAGCTG TATGATAATG CAAAGCAATA TTATATATGA AAGTGAGAGT
    42901 GATTGCACTG AAGCAATCGT AGAACTGTTA AACTATGAAA TGTTTAATTA TTCGTATCCT
    42961 GATTATAAGT TAAAAGATCT CGTATGTTAT GAATGGTTAA ATCCATCTGA GAGTAAAATA
    43021 TAATTACCCA ATACCTATAT TTATATGTTT ACAAATCCAG ACGCTTGTGA TATAATATAC
    43081 TTATGTTAGA AAATTTTATA AAAGATGATT CCGAGGAACC TGTAGTATGG GGCTCCAAAG
    43141 TTGAGGTTGA GATCCGCCGT AGAATTAGAC TTGCAGTCGC GGCCTACGCA TACGAGTATG
    43201 AAAATGAGTC GATTATATCT GACGCTGAGT ATGACAAGGA GTCTTTACTT GTAAACCCAA
    43261 AACGAAACAC TGGAAACTCG AGGCTGGATC GTTTCTTTCG TAATAATTTT AATCCAGACA
    43321 CTGGGCAATG GATCCGAAAA CATCCGGACC TTCCTCGAAT AAAAAAGATA TATAATGACT
    43381 ATTACAAGAG GTGAATATGT GGTCATCACA GCAAGAACAG GCTCTTAAGG CTGTAGACAA
    43441 GTGGTTCTAT ACGGAATCAA AAAAGAAACA AGTATTTCGT ATCTTCGGAT ATGCTGGTAC
    43501 TGGTAAGACT ACTCTCGCCA CTCACTTTGC CCAAAACATC GATGGATTGG TTCTCTTTGC
    43561 CGCGTTTACT GGTAAGGCTG CGCTCGTAAT GAAAAAGCGT GGTTGTGTTG GTGCAAGAAC
    43621 AATCCACAGT TTAATCTATA TCGCGGCGCA GAATAAAAAT ACCGGTGAAG TTACTTGGCG
    43681 TTTAAATAAA GAGAGTGCTC TTCGAGACGC GTCCCTTCTT ATTATCGATG AATGCTCGAT
    43741 GGTTGACGAA GAATTGGCTA CAGATCTTTT ATCTTTTGGG ATTCCAATTC TAGTCCTTGG
    43801 TGATCCTGCT CAGCTACCAC CGGTTTCAGG CGCAGGTTAC TTTACAGAAG CAAAACCGGA
    43861 TATTATGCTG ACTGAAATCC ACCGGCAAGC AAAAGATAAC CCAATTGTGT ATTTAGCGTC
    43921 AGAAATTCGA GAAGGACGAT ACCCAAATCA CGGATCTTAC GGTGAGTCTA GAATCGTTTC
    43981 TAAGATCGCT TCGACAGACG CGCTTGACGC GAATCAGATC CTAGTTGGAA GAAACGCAAC
    44041 GCGTGACAGC ATGAATGGCA AGATGCGAAA GCTACTTAAA ATGAATGGCG ACTATCCAAT
    44101 ACAGAACGAG AAGCTAATAT GTTTAAAGAA CGATAAGGAT CTCGGCATCT TTAACGGCGG
    44161 CATCTTTACA GTTGATCGTG TTATCGATAC AAATCGCAAG AGTAACTTTT TGCATATGAG
    44221 CCTATACCCA GAAGAAGATG AAGAATTGCC GATGCTAGTT AAGGTTCACA AGAGCCAGTT
    44281 TAGTGCAGAA ATCCCGGTAC CAAATTGGAA ACTTTTAAAA GGCAGCCAGG AATTTGACTT
    44341 TGGTTATGCT ATTACGTGTC ATAAATCTCA GGGTTCACAA TGGAATAGCG TATTAATATA
    44401 CGACGAGTCA TGGTGTTTCC GTGACGACTG GCAACGTTGG TTGTATACCG CAATTACACG
    44461 CGCGTCTGAA AAAATTACAC TCGTAAAGAA CTAACTATTG ACATTTCGTT TAGAATCAGT
    44521 TATATTGTAT ATATTAAATG AAAAGGCAAT AGACTATGAC AAACGTTACT CACACACTTT
    44581 ATCATCCTCG CAAACCAAAA GGCGCAACTG GAAGCGCCTT TGCCATTCAT TTCACTCCTA
    44641 AAGGTGATAA GGTAGAAATC GTTAATTATG TCAAAGGTGG TATGGGAGCA AATTTTCCAA
    44701 TCAAAGCTGC TCGTATTTAT TATAAAGAAA AACTCAAAGA AGGGTATACG TCATGATGAA
    44761 CATCAATCAT ACACCAATTC TTGATACAAA ACGAGTATGT GAACTTTATT CTAAAAAGGA
    44821 CGGAGTTCCT GTGACATACG TTTGCACTTC AGCTATTGGT GATGAAGCTC AAGCAATGGA
    44881 TATTTTTTAT CGTGAGACTC CTCATCCTGA TTTTGGCAAT CGTTACTTTG GTCTGTATCG
    44941 TAATCAACAC TTTGCTGCGG ATGGAATGGT TATGATCACT AACGCAGACA AGATTGAAGA
    45001 TGTTGAATTT GGTATGCTTG AAGGTCCTAA TGGCTGGGAA TACAGTCAAC ATCGTCATGA
    45061 CTATCGTATG GTAGGCGAAT GCGCTATTGA TGGTGGTCGT GCTTATATTC GCCGCGCTGG
    45121 TGACTTGAGT GTGCCAGTAA AAGTAATGGC TATCGTTGAT GGCAAATTCG TGGAGAAAGA
    45181 AAATGCATAA ATCTGATGTA CCAACAATGG GCTTTCTTGC CCTTTGCGCC TTTTGTGTGT
    45241 GGGGTATTGG TTATTTGATT ATGATTGATA TGGAATACAG CTCACGACTG AAAGAACAGT
    45301 GTATTGCTGC TGGTAAACAA ATAGTTGAGG GAAACTGTAT CAGTGAGTGA TGGTATGAAC
    45361 AGTAAGGTGA AATACAAGCC AGGCATGGTA TTGACCTCGA AGACTTCTAC CGTTACGATA
    45421 GAGCTAATCA ATCGCAAGAG TGGTAATCGC CACTGGAATA CACGTAAAGT TGGTTCGAAG
    45481 AAGTCGCACA TGGTTCACGA AGGAACCTTA GACAAATATT ACGAACCATT GGAAAACAAA
    45541 TGATTGGATA TGGAGTAAAA GATGAGTGAC GAAATGGATA TATCAAAATA CGCCTACACG
    45601 TTTGAGCCAA TGTTCACTTT GGAACCAGAT GTAATAGACG AAGTAACTTG TCACTTTATG
    45661 GACAAAAACT ACACACTGCC CGCTGTGGAG CATAAGCAAT ATGACGCCAT GTCGTCACTT
    45721 TTTGCGGTCG TCATTGAGCT TCACAATCGG GTTCAGGCAC TTGAGGCAGA ACTGAAAGGA
    45781 CAAGACGATG AGTGATAAAT CTCCAGTAGA AGAAATCAAA GAACTTGCCC CTCAAGCTCG
    45841 TATCGAGATG CTTGAGAATG AAGTGAAAAA TCTGCGCAAA GCTCTTGAAA TCTATGAACG
    45901 TGAACGTAAT CGTTTTAAAC ACGCAACACC AGAAATGAGT GGTGCATATT TCTTGACCGG
    45961 TGGTCATGGG CCTAAAGATG ATAATCAGAT GCCACAATTC GTAGAGGTAG TCCCTGCATA
    46021 TGGATGCGGT TGGTCAATGA TTTATGAAGA TACTGGTCGC ACTATTAGCT ATGAGGGATC
    46081 GTGATGAGTG ATGATCTATT ATGCAAAGGT TGTGACACAC CTCTATCTGA CTGTGGCCCA
    46141 GTTGGGTTTG CCTGTCTGAA CAAGTCTTGT AGTTATGAAT TGGATCGGGC TATTGCATGG
    46201 TTAAAGGAAG ATAGAGAACG TGAAGAAAGA GCCGAACTAG CTAGGCTTAA AGCAAAATAT
    46261 GAGGGATCGT AGTGGATAAC TATACACTAT TTTTAGATGA CATCCGCTTT CCGGCGGATG
    46321 TGCGCTATGA CTATGGACCA TACCGCAATG TTGTGATCTG TCGCAGTTAT CATGATGCAG
    46381 TGTGGGCTGT AGAGCAATAT GGATTGCCAA AATTTATTGC ATTTGACCAC GACCTTGGAG
    46441 AGATCCCAGG TAGCAATCAT CACGGCTATG GATTCGCTAA ATGGTTTTGT AATTATATCA
    46501 TGGACAATGA TCTTGACATT CCCGAAGACT TCGGTTATAA TGTGCATAGT GCAAATCCAG
    46561 TAGGAGCAGA AAATATTCGT GCTTATATGG AAAACTTTTT GAAGGCTTAC AACAATGAGT
    46621 AACTATCATC CTGACAATTG GGTCATTATT AAATTCAAAG GTGATGATCC GCATTACCGT
    46681 GTACTGGCTG GTTGGTCAGG CGGATACACA ACTGGCAACT CTTGGAGAAT GAATAGTGGT
    46741 ATTACTTCTT TCTTTGAAGG CGATGAGCAC TATCTGTTTT ATGGATCAAC TGGCTCTTGC
    46801 TATAGTTGTG GTAAAGAATC TTACATGCTG AGAATGAATA ATGCTGGTAT ATGGGATCAA
    46861 CTACAAAAGC TACATGGTGA TAAAGTTGAA ATGATGCCAG AAGACACTGA CTGGGCAAAA
    46921 ATGGATTGGA TTATAAAATG AAGTTTACAC ACCAACACAG TCATGGTACA AAGATTGAAA
    46981 TAGAAATGTC AGATCATGCG TCAATGGATG CTGTTCTTGA AGAGTTTCAA AACTTCCTTC
    47041 GTGCTTGTGG ATACGTGATT GAATACAATC AATGTTTAGT TTTGGAGAAT ATGGAATGAG
    47101 TAATGTTGAG CGGTGATCCC TGGGGTGCTC TTACTGGTTT GTTCTGGGCT TTTGTTATTG
    47161 CAGTAGGGTC AGCAACACTA CTTGCAATTT ATGTTGTCTG GAGTATATTT TTTGGGTTGA
    47221 CAGACTGGGA AGTTTGTAAT AGAATGGAAT CAGATAAAGC AAAGATTAAA TGCATGGAGA
    47281 TTATGAATGA GTAAAAACAT ATGGGTAATC AGTGATACTC ACTTCAGCCA TAGTAATATA
    47341 CTCAACTTTC TAGATAGTAA AACAGGCAAA CCTGTCCGCC CAGAATTTAG TGACTCTCAA
    47401 GAGATGGATG AAACTATGAT CCAAAGATGG AACGAAGTTG TTCGGCCTGG TGATAAGGTC
    47461 TATCACTTAG GAGATGTATT CTTTGGTGAT AAAGAAAAGT TTAAGAGTTT ATGGCCGCGA
    47521 TTAATGGGCA GCAAACGTTT AATTGTTGGT AACCACGATG ATATTAAATT TCTATCGTCA
    47581 GGTGGCTTTT TTCAAAAAGT ACAAATGTGG AGGATCTTTT CTGAGCTTGG TATTATTATG
    47641 AGTCATGTTC CTCTACATGA AAGTTCGTTA ATGCGTGGTG CAAAAGGTGA TAAGAAAATG
    47701 CTAAACGTGC ATGGTCATAT TCACCAAAAT AAGTCACCAA AAGGACCATA CCACTGTGTA
    47761 TGTGTAGAAC AAACTAATTA CCGTCCAGTT CATATTGAAG AGCTGGCCAA GATTGCAAAG
    47821 GATATTATTA ATGATTAAGA AACTAACAAT GGCCACTCTA GCACTCGCAC TTATAACAAC
    47881 CACAGCATCA GCTGGTTTGT TCGATATGGT GGCAACATCT GATTGGCCAG TGAAAGAAAG
    47941 TAATGCTTTT AAAGTAGAAG CATATGGTTA TGACTTCCGT GTATACGAAT GGGTATCAGA
    48001 GACAAATCCA AATGTTGTAT GCTCAGTAGC TATCGGTAGC AGCACATCAG CACCTTATAT
    48061 GGGTATGCAG TGCTTTGAAA AAGGCGAAAA GACAGAAAGC AAAATGAAAT GATGGGACTA
    48121 GCACTAATTG GCCTTCTTGT AATGGGAAGC ATTCTTGGCT TTGGTATCTA TTGGCTATTG
    48181 ACCAATATTA CATTTAAACA ACAGCAAGAA AAATACACCT ATAAAGGTGA CAAAGTAAAC
    48241 AACAACACAA CTGAAAATGA AAAGGAAATT AAATAATGAA ACCTGTTGTA GCTATTTTTG
    48301 CAGTTATTAT TGCCATCTTT GGTATCACTG CACTACTCGG TTCTTGGTAC ACAGTAGACC
    48361 AAGGTGAACG CGGCGTAATG CTACGTAACG GTGCTATTAC GGGCACGGCT GAACCCGGAC
    48421 TTGGATTTAA GATGCCGATC ATTGAAAAGG TTGTAGACAT TGACGTCCGA ACGCAGGCAA
    48481 AGGTGTATGA GAATATTCTT GCATATTCGC GAGACCAACA AACAGCTGGT CTTACAGTAT
    48541 CGGTAAACTT CCGAGTTCCA GCAGATGCAG TTGCTACAGT TTACGAGGAA TATGGTAGTG
    48601 TTGGTGGACT TGCCTCTCGA CTTTTGGATC GTAAGGTAAT GGATGAGACT AAGAATATCT
    48661 TTGGTCAATT CAATGCTGTT ACAGCTATTC AAGATCGTTC ACGATTGGTA GCAGAAGTTC
    48721 AAATGCGAAT TCAGGAAGCA GTAGTCGGAC CTATTATTAT CGAGAGTGTA CAAATTGAAA
    48781 ACATTGACTT TTCAGATGCA TATGAAAACT CTATTGAACA ACGCATGCTT GCTGAGGTAG
    48841 AAGTTCAAAA GGTTCGTCAG AACGCGGAAC GTGAAAAGGT TCAAGCTGAG ATTAAAGTGA
    48901 TTCAGGCAGA AGCTACAGCC AAAGCAAGGG TCGCACAAGC AAAGGCTGAA GCAGAAGCTA
    48961 TTACTCTCAA AGGTAATGCC GAGGCGGAAG CAATCAATGC TCGAGGTAAA GCTCTTAAGG
    49021 ATAACCCAAG CTTGATTGAT CTTGTAAGTG CAGAACGTTG GGATGGTAAA CTTCCAACAA
    49081 CAATGGTTCC TAGTGCAGCG GTACCTTTCG TTAGCGTAAA GTAAACTAAA TCACATATTA
    49141 AGAAAGGGGG CATCTTTGGG TGCCCTTTTT GGTTGACATT CGTTTAAAAA TAGTTTATAC
    49201 TGATTCTATA AAGAATGAAA GAAAACGGAA CAATGTATAA AGTTCATCAC ATATTTCCAG
    49261 AGACTGGCGA ATGGGGTTCA ACTAATGTTG ATACTTTTTG CGAAGCATTG AATTGGTATC
    49321 GTGTGAAAGT CTTAGCTCCA CGTGTAGCAT CAAACGTTGT TACTCTTTTC GGGCGTAATG
    49381 ATGAAGTTAT AATGAGGCAT GTAAAATGAC ACTGTTACAA CACCTTCACA CTCGAAAGCT
    49441 TGATACCGAT CTTCATCGTG TATGGCTTAA TGAAAGTGAA GGTGTTGCTG TATTCCCTAT
    49501 TTGGAACCTT TCTGGACAGC TGGTAGGGTA TCAACAATAT CGGCCTTCGG CTACCAAAGA
    49561 AAAGAACAAC AACCCTCTAG AAGGCCGCTA TTTCACTCGA GTTAAGGATG GTAGAGTTGG
    49621 GATTTGGGGA TTAGAAAGTT GGAACTTATC AAACACATTA TTTGTAACAG AAGGAATATT
    49681 TGATGCCTGT AGAATTACTG CCTTTGGTTA TAGCGCAATT GCTGTCTTTG GTAATGATGT
    49741 TCAACCTAGC ACGGCAAGGT GGTTGTGGAG TGTTAGAAAG TCTCGCCCTG TCGTTTCTAT
    49801 TTGCGATGAT GATAGTGCTG GGCGTAGGTT GCGTCGTTTG GGTAATTCTT TCGTCACAGT
    49861 AGAAGGTTAC AATGATCTTG GTGATGCTTC CGATGAATAT GTTTTAAAAC TAATTGAAGA
    49921 AAATGGTTGA CATTCGTTTA GAATTAGTAT AGTATAGATT CAGAAAGGAT ACATTATGAC
    49981 CGAAGCACAA TATGATAAAG CAATGGAAGA ACTTGAGGAA GAACTAGAAG CTGGACTTTT
    50041 ATCTCCAGCT CAGTTTGACT GTGAAGTGCA ATATTTGAAT GAAGTATGGG AAGAAGAAAA
    50101 TGCTAGTAGT TTTTGATATT GATGGCACAC TTGCCAATAT CGAACATCGT CTTGATTATG
    50161 TTCGCAGTAA GCCAAAGAAT TGGAAAGCGT TTGACGCTGG TATTCCAAAC GATAAAGTGA
    50221 ACGAACAAGT TAAAGAAGTG TTCACGAGTA TGATGTTTCG GAATGATATT GTTCTTGCAA
    50281 GCGGTCGCAA TGAGCGTAGT CGCAAAGCAA CTGAGGATTG GTTGTGGGAT AATCATATTC
    50341 GAGGCTATCA GAAACTCTAC ATGCGTAAGG CAGATGACTT CCGTGGCGAT GACATCGTGA
    50401 AGCAGGAAAT CCTAGATGAG ATCATCGCTG ACTACGGTAA AAAGCCTGAC ATGGTATTTG
    50461 ATGACCGACC ACGTGTTGTG AATATGTGGC GTGACGCTGG CATCTTTGTG TTTGATGTAT
    50521 ACCAAGGCAA GGAGGACTTC TGATGACCGA ACATCTCGCA AATCTTGTGT TTTTCCTCCT
    50581 TTGGGCGGAG AAACACGACC CTAACATGAT GTGGGGCGGA ATTTATATTG CAGATGCTGT
    50641 TGATAGTTTA GCAGCAATCA TCAACCGTGA TCCAAATGAA CTGAGAAAGT TAATCTAATG
    50701 TGGAAATTTA TTATTGCAGT ACCTTTGATT GTGTTGCTAA CTGGTTGCAA AGGCGATACC
    50761 GAAAGCAACG GTGGCAGAGA TTATAAGGTA GACTGTATTG ATGGTGTTGA GTATTTGATA
    50821 CGTAGGTGGG GGTCTGTCGG ATACATGGCT CCTCGTATTG ACTCTGAAAC CCTTAACTTT
    50881 ATTCGGTGTG ATTGATATGG AAAATCTTAT TAGAGACTTT ATTTACGTTG CCTTTGCGGT
    50941 ATGCGTGGTA TATACAATTG CTTATTTTAT GGGTAAAGAT GTTACCGATA TTGTTGGTTG
    51001 GGTTGCTCTT GGCATCGCCG CTAGTGCTTC AAGAGGTTAA TATTATGGCT ATAAAATACA
    51061 GAATTCGTGA AGAAACATTG CGCAATGGAA ACCGAACGTT CTATGTTGAA TACAAACGTT
    51121 TCCTTTTAGA TCGGTGGGAG CCTGTTACAG AATTGCTAAG CGGTTATCGT TACCCCAAAC
    51181 ATGTTAAAAG GTCAACACTC AAAGAAGCTA AAAGTTTTGT ATTGCAGCAA AAACTTAAAG
    51241 ACGCAGAAGC AGAGGCTCAA AGAAAAGCAA CAGAAATCGT GAAAGTGAAA TATCATGTCT
    51301 GAACCAATTT GTTATGTAAT GGTAGGATTG CCTGCTACTG GTAAATCTAC CCTTATCAAA
    51361 GGCATGTATA AACCAGACAC TTGGATCTAC AGCACAGACA TGTATATTGA GTCCATGGCT
    51421 GAAGATAATG GCATCACCTA CAACGAAGCG TTTGAAAGTA ACATCAAAGC TGCTACTGAG
    51481 TTTAATGAAG AAAAAGTTAT CACGATGATG CGGCTTAAGA AAGATATTAT CTGGGATCAA
    51541 ACCAATCTAG GTGTTAAGAA GCGTAAAAAG ATTATCAATC GGATGAAGCA AGCCGGCTAT
    51601 CAAGTTCGGT GTGAGTGCAT TGTTCCACCT GAACCTGCAC ATATTTCAGA TCAAAAAGAT
    51661 TGGAAGTATC GTCTTGAGAA TCGTCCTGGT AAGAATATTC CTAACCACAT TATGGCAAAT
    51721 ATGATTGAAA GCTATGCTAT TCCCACAATT GACGAAGGCT TTGATATGAT TAGCTTCTAC
    51781 AATATGCATG GTGCTTTGAT TGGGGTTGAC AACGGAGAGT CAGAATGAAA CAAGCTTACG
    51841 AACAAAAATA CGGAGATTAT GGCACTTATT GGGCACCTGT TGAACTAACC GGTCTTTGTA
    51901 AAAAAGTGAC AGGCGGACCA GATGAATACA ACCCGCCGCT TCATTACCGT CAAGTACAGC
    51961 GGCGGTTGTT TGGTATTCCA TTCGGAAAAT ACTGGAGGCT CGAAAATAAT ATAAGGTTCT
    52021 GTGAACCTGT TATTGAAACT ATCTACGAAT GTAAGTGTGG AAAGGCACCA GATGAAACAG
    52081 TATCCCTTTA AGTTTAAACT GCGATGGAAT GGCATCGAAT GGTGGCAATC TGAAAAAACG
    52141 CTCGGCAGTA ACACATACTT CTATTACTTC TATTGGTTCG ACCGCATTGA AAAGCGAGAA
    52201 AATAGATTTC TTGGATACGA ATATATGTAT TATGATGGAC CTCATGTAGC ACTGTGTTTG
    52261 TGGTGGGTGT GCATGACTTG GTCAACCCCG TGGACAAAGG TAAGAAAATA AAATAAGATA
    52321 GGAAAGTTCA AATGAACAAG CCAGTAGTAA ACGGTAGAGC AAGCATCTGC ACTTGGGAAC
    52381 TTGAATTCTA CTATCATCAC AAAGATCAAA TTAAAAAATT TATTGATCTA TTGATGGCAG
    52441 ATGAAGTAGA TTTTAACTTT GAGTATGAAA AACGCATTGA GCACATACAC GAATTGTATT
    52501 ATATTACTGT TAGCGGCAGT TGGGCAAACA ACCTAGTGCG TGTAGCAAAG ATGGCTGATG
    52561 CTGTTGATTA CAAGGACCAT AAAAAATGAA ATTAATTGAA ATTAACTGTT GACATTCGTA
    52621 TCTCCTTATA GTATATTAAT TATATCAAAA GGAGATACAC TATGTCAACG CAATTGAGAA
    52681 ATGTTCCAAA CACAAACGTA ACACAAACTC GTTTCTTTGG CGGTAAAGAC CGTGGTCCAT
    52741 GCGTTCAATT GACACGCAAA GGTCGGTCAA GTGATCCCTC AAATATGTTT GATATGATGC
    52801 AGTTTACTCG TGAAGAAGCA TTGGCAGTAG CAACTGAATT GTTGATGTTC GCCCAAGGTT
    52861 TTGAAGTAGA GGAAGAATAA TGAACTATGT ATTTCCAACT ATCCGTCACA TTGACGATGT
    52921 CCTGCCTCAT ATTGAAGGTC GCAAAGAGTT TGTAGTTGCA GAACGCGACT ACGGCACAGT
    52981 GATTAACTAT GTGGTTGCTA TGCAAGACAC TTTTGACATG GAAGGTCCAG ATGATCTTGG
    53041 TGGAGCAATT CGTCGTGAGT GTCGCGGTCT TATCTTTGAC CTTGATGGTA ATCTAATGTC
    53101 TCGCCCATTC CACAAGTTCT TTAATGTCGG TGAACGCGAA GAGACCCAGA GTCATGCTAT
    53161 TGACTTGAGT GTTGGACACA CTATCATGGA AAAAATGGAT GGTTCAATGA TCCGCCCATT
    53221 GCTTGTTGAT GGATACTTGC GCCTTGGTAC TAAGATGGGG GTAACTACTG TTGCGATGCA
    53281 GGCTGAGGAG TTTTTGGTAA CTCAGTCTTA CGAGAAAAAA GAATGGCTCA TGAAGTGCGT
    53341 TAAAGATGGC GTTACTCCAT TATTTGAGTG GATTAGCCCA GACAACCAAA TCGTGTTGGA
    53401 CTACAACGAA CCTGAATTGG TGTATCTTGG TACTCGTGAC AATGTTACGG GCGCATATGT
    53461 AATGGACAAA TCATGTCCAT TTCCAACAGT GCCTCAGTAT GGTTCTCTTG AACTTGGTTT
    53521 AAATGACTAC ATGGATATTG CTCGTAAGCA AGAGTCACGT GAAGGTGATA TCATTCGCTT
    53581 TACTGATGGC CACATGGTTA AAATCAAAAA CGATTGGTAT GTTCGTATTC ATAAATGCAT
    53641 GGATCGCATT CGCTTTGACC GCAACATTGT TGACTTGATT ATCAATGAAG AAGTTGATGA
    53701 TATTGTTCCA CTGTTGCCAG AGAAGGAGAT TGCTAAAGTT CGTGACTTTG AAATTCGTTT
    53761 CTGGGAAGCG TTTAAACGCA CAGAAGAGAA CCTAATGCTT CGGTTCCTTG AAGCTAAGAC
    53821 GAACTATGGT GAAGACCGTA AGCGCATTGC ATTGGAGTTT ATTCCTACGC TGGAAAACAA
    53881 AATGGATGCA CCTATTATCT TTAAGATGCT TGATGGTATT GACTTGCGTG AATTTATGAT
    53941 TAAGATTGTT CGTGACAGCG TAAGCAACAA CACAAAGTGG GATAAAACAG CAGAATGGTT
    54001 GGGAATGTGA AATGAAAATT TATATGGGAC CTTTTCGCTA TCGCTGGGTA AGCTACGTCC
    54061 ACGACCGCTA TATGGATAAG AAGTATGGTC GTTGGGGATG GGAAGAAAAT TCAACTCGTT
    54121 TTGAATCCTT TCTTGAAAAA GTAGAAGATG GTTTGCAGTG GCTTTATAAC TACACTATCA
    54181 ACTTGTATCT TGACAAGCGT AGTGGTCAAA AGATTAAAGT TCGTATTGAC AAGTACGACA
    54241 CTTGGAGCAT GGATCATACT CTTGCTCCTA TCATTCTTCC TATGCTAAAA CAACTTAAAG
    54301 AAACAAAACA TGGCTCACCT TGTACTGATG ATGAAGATGT GCCTGAGGAA CTGCGCAGCA
    54361 CCAGTGCTCC ACCTAAAGAA AACGAGTATG ACACAGACAA GTATCATCAC GATCGTTGGG
    54421 ACTGGATCAT GGGAGAAATG ATCTGGGCAT TCGAACAAAA ATGTCGAGAC CATTGGGAAG
    54481 AAGACTACTA TGGTCCTTAC ATTAAAAGCG AAGGCGAATC GCTCTTTGGC GGACATTTTG
    54541 AATGGACAGA CGATGAAGGT CGTAAAGCGC ACCAAGAACG CATGAGCAAC GGTTTTCGTT
    54601 TGTTTGGAAA ATACTATGAA AACTTGTGGG ATTAATTATG GATAATAAAG TACCTACTAA
    54661 AGATCTTGGT AAACTATATG ATATGTCGTT TCCTAAGGTT ACTCGAGTTG AAGTAATCGA
    54721 CAAAGATGGT CGTACATATA CAAACTATGA TGTAAGTAGT TGTGACCTAG TGTTACAAGA
    54781 CGATGATAAA ACTTTAAAAC TTTTTTTGAA ATAAATATTA GAGATGGCTG ATATGTTTAG
    54841 AAAATGTTGG AGAATCTGGG CAAAGAGCCT CGGCGAAAAG GTTGGAGAAA CCGACGCGCA
    54901 GGCTGACATA GTTGCCTTAG TAAGAACCTT TTGGTGGGTG GTACATATTA TCACCTGCTT
    54961 TATGATTATT ATACACAATG GAGCAAAACT AGGATGGTGG CTGAATTGAA AAAAGAATAT
    55021 GTTGTTGTAA CTACGATCTC TACTCATCGA TCAAAGTTCG TTATTCCTAA GGACGAATTG
    55081 CAAAAGATGA ATACAGACGT TGTACTAACC GACGATCTTG CAATGGATTG GGCAAAGGAT
    55141 AGCGTCACTA TGAACGAGGT TGAGGAGTTC TCTCAGGAGT GGCTAGGAGA GTATATCGTT
    55201 GACGCGGATA TGAAAACAGA AGGTGAACTG CTTAACATGT TTGACCGCGA AAATGAATAC
    55261 TTAAAGGGAT GGTCTCACAT TCAAAAAATG GAACATATAA AAAATTGGAA GGCGCGAAAT
    55321 GTCTAAAGAA AGTTTAATTA TATATGGAAA AGACAACTGT TACTGGTGTA AAGAAGCGGT
    55381 CTCAACCGCC CAGCGCTATT CGATTAAGTT TGAATATAAG AACATCGGTA CGACCGAGAA
    55441 TAGAAATGAA ATGTTCGAAC GTGCACCTGA TGCAAAGACC GTTCCTCAGA TCTTTTGGCA
    55501 TGGAAAATAC ATCGGAGGGT ATAAAGATTT TGCATCCGAG GTAGAGAATA CTCTAGGAGG
    55561 AAACTTCGGC CAGGATCTCT TTTAACAAAC GCAAGGAAAC GAAATGGATG CGTCATATTA
    55621 CGAAAAGCAT ATCGTTGAGA TTATGCGCAG CAAAAACCTT ACACTTCTTC AGGCCTTAGA
    55681 ATTTGATCTT GAGGCAAACT GTATTGACGT GACTTCGGTA CTAAGCATAT GCGACTACCT
    55741 TGAAGAAATG TTAGAGAACC TAGACAAGGT TGAATACTAT ATGCTTGTAT ATACAGAGCA
    55801 AGTACCAGAC GTAAGATTAA AGGAAACTAG ATAATGAAAA CAATAATGAA AGCAAGCGAT
    55861 GTTGGAAGCA CATTAACGCA CAAACCTGGC CTGCGCGGGC GCGCGGTGTA CAAGACTCTC
    55921 GATAAAGGTC AATATGCTAT AGCAACAAAA AATGTAACGA TGGAAAACAC GCGCACCGGC
    55981 GAAGTCATTG ATATCGGACC TACAACTCCA GTGTATGCAA AGGAACTAGT TGAATACAAT
    56041 ATGCTTATGC CAAAGGAAAG ACTAAATAAA ACCTTACCCG GAGTTGTTGG AGAATTCTTT
    56101 GCGCAAAGAG GAACTTGGTC TGACAAAGAA GAATGGAATG TAAAGTTTAA AAAAAGTAGT
    56161 TGACATTTGG TTTAGAATCA GTTATATTGA TACTATCAAA TGAAAGGACT ATACTATGTT
    56221 TTCCATCGAA CTCGACGTCT CATACGAATC AACTCATCAA GAAATCGTTG AATTTGCACT
    56281 TGAACACAAC TGTAACGCAA CTCTTGTGAC CGAGAATGGT CCAGGCGGCG GAAACCCTGT
    56341 ATACGAATTC GCATCTAATA ACATCAAAAG TGTTATGGAA TTAACCACCG ATATCTATGG
    56401 TGAAACCTTT GACACCGAAA CACTCAAGAC AATGATCGTG GAGGCTTAAT TATGTCTATG
    56461 CATATGATTC GTGGAGTTCA AGTCCACGGT AGATCAAAAA AGAAACTTAC TCCTAAGGAT
    56521 CGTAAGGCTG CGGTTGAGCA TGAAAAGTGG CTTAAGTCTA TGGGAGTTGG TAAGACCAAG
    56581 CAGAAACACG TCAACGAGAT CCCTAACTAT AAGACAGGTC CACGTGTAAC TTCTGATAAG
    56641 GTCGCAGGAA ACGGTACTGC CCGTGAACCA AACGTCTATA GTGGAGAGCG TCAGCTTCTT
    56701 GGTATTGCTA CCATGCATAA GTCAAACATG GTACCGATCT TTGCCGATAA GAAAGAAGAT
    56761 GCGAAAGACA TCGCTAGTAT GAGACGGTAA CCACGAATAA ATATCCTTAC AACAAAAGGA
    56821 TATATTATGT GGCTCTACGA AGATAAAGAA TTTACAAGTG AAATGATTGG TGATTACATG
    56881 GGGTTTGTAT ATGTAATCAC CGATAAGTCC AACGGAAAGA AGTACGTTGG AAAAAAACTT
    56941 TTCAAATCAA AAAGAAGACT TCCTCCGTTA AAGGGGAAAA CTCGTAGAAG AATTAAAGTT
    57001 GTCGAGACCG ATTGGCAGGA TTACTTTGGT TCGTCTGACG AGGTAAAGAT GTTGGTAGAG
    57061 GAACACGGAA GAGATAATTT TATTCGCGAG ATACTACATC TCTGTAACAC AAAGGGTGAA
    57121 ATGGGATACT TGGAAGCGAA GGTCCAGTTT GATCGAAACG TATTACTCGA TGATACTTAC
    57181 TACAATGGCA TTATCTCTTG CCGTATACAT AGGAATCACG TAAAAAGCTT AAAGAAAGGT
    57241 TGACATTTAC ACTCGACTAT GTTATATTAA TTATAGAATC AAAACACGAT GGAGAAGAGA
    57301 TATGATCATC AAGCGTAAAA GCGTTCTTAG CGGCCTTACT CGTACTATGG ATATTCCGGT
    57361 TAACCCTGAT GACTATGCTG CGTGGCAAGC AGGTCATGGT AGCATTCAAA ACATTATGCC
    57421 TTACCTCAAC GACAACGATC GCGAGTTCAT CCTTTCTGGT ATCACTCCTG ATGAGTGGGA
    57481 CTCTGCTTTC TCTGAGCAGT TAGAAGATAT CATTGCTGAC GAAATTGATG ATGAGGCTGC
    57541 ATTTTGATCG TATTATTTAA CGGCCCTCCT GGATCTGGAA AGGATGAAGC TGCAGCCTTC
    57601 TTTAAAGGTT ACGGCTTTAA ACACCTTTCC TTCAAGTACC AACTGTTTAA AGAAACCATT
    57661 CGATACTTCA AGGTCGACGA AAAGTGGTTC ATGGAAGGTT ATAACAACCG AAAAGAAAAA
    57721 GAAGCACCTT CCGCTCTACT CGGCCATATG TCTCGGCGCG AGGCAATGAT ATACGTGTCT
    57781 GAAGAAGTCA TTAAACCAAA GCGTGGTTTG GATTACTTTG GAAAACAGAT CGCAAACGAG
    57841 ATGGACCTAT CAAAGGACTA CTGTATCTCG GACGGCGGGT TTGTTGATGA ACTCATTCCA
    57901 GTTATAAATA GAGTTGGTTC CGATAATTTT GTTTTGGTGC AACTTACTCG AGACGGCTGC
    57961 GATTACTCTT CAGATTCAAG AAGGTACTTC GACGGCAATC TCCACCACGA ATACATAAAT
    58021 TCACACGCAA CACCAATTCA AAAGAAATAT GTTTTGCCAC ATAAGTTTGA TGTGAAAACT
    58081 TATAGAATTC ATAACAACGG CGAGCTTGGA ACCTTTCACA GCGTATTAAA AGATATTTAT
    58141 GAAAAGGAAT GCCATGAGCG AGCATCAGGA GCAGAAAAAG AACTCCGCTA AATCTAAAGT
    58201 ATTTTGTGAA AACCCCTATG ACCTAGAAAC TCTTTTTGAA TCGTTATCAG TTTCTGCCGA
    58261 TAAGAATAAA GAGTTGCTCT TTATAGATAA ATTCATAGCC TATCTACGGT TGGATCCACA
    58321 GGTCGATATC ACTGAGATAA GCTACAAGAT ACTTAAAGAC CTAGACTTAA TAAACGAAGA
    58381 TATGTAAACA AAGGAAGTAC TATATTATGT ATAATAAGAG TGAAATCGTT GAGACCTTAA
    58441 AGAATAGCAT CTGCAAAGTT GTTTTTACAA AGGTAAACGG TGAAGAGCGC ACCATGAGCT
    58501 GTACGCTCAA CGAAGAAATT TTACCAGAGA TAGTAAAAGA GATCGAAGAA AAAGCTCCAC
    58561 GCGAAAAGAG CAAAGACTCT CTTGCGGTTT GGGATACCGA TAAAGGCGCA TGGCGATCCT
    58621 TTCGTTGGGA TTCTCTAAAA GAATTTGAAA CGGAAATTCA TCTATGAGTT GCGTATATAA
    58681 AGGAAAGGTG ATAGACACCG ATCTGTCAAA GAATTCAAAA GGCGGTACTG AAATGATGCG
    58741 TGACCGCCTT GTACGCAACG CAGATCCAGA TCTGCTTAAG GAATACGCAA TTCATTTATC
    58801 TCGTCCACGT GAGATCTACG ATGACGTAAA GAATATCTTT TACTGTCATG ACCTTGCGAT
    58861 GGATCCTGAG AATAAGATCC TCAAAGATGA AGGTTGGAAA AAGTTTGACC ACTTCGTATT
    58921 CGTTTCATAC TGGCAACGCG ACCAATACAT CCTACTCTAC GGTATTCCGT ATTCAAAATG
    58981 CACTGTTATT CAAAACTCAA TTGAACTAGA ATATACTCCA ATTCAAAAAC AAACGGATAC
    59041 GATTCGCCTC ATTTATCACA CTACACCACA CCGTGGTCTA GAGCTCGTGT ATCCAATTGT
    59101 AGATGCACTC TCAAAGGAAT TTGATAACAT ACATCTAGAC GTATACTCTT CGTTCTCAGT
    59161 GTATGGATGG GATCAACGCG ATAAGCCATT CGAGGATCTG TTTAATAAAA TTAAAGACCA
    59221 CAGTCATATG ACATATCATG GCGCCGTAAG TAATGAGAAG GTACTCGATG CTCTACGTGA
    59281 GTCTCACATA TTCCTCTTTC CATCGATCTG GCAGGAAACG TCGTGTATCG CTATGATTGA
    59341 GGCCATTCGT TCTGGAGTCC TCGTGGTTCA TCCAAGCTAC GGTGCTCTAC AGGAAACTGC
    59401 GATGGATGCA ACGATTATGT ATGAGTACAC CGAGGTTGTA AACGATCATG CAAACATGGC
    59461 ATTTTCAGTC GTCAAGAACC TGCTAAAGGC TCAGAAGTTA CAACCAGAGC TCTTCAATAA
    59521 TATGACATCT TCAGAGCGCT TTGGTCTGCT AAGAAACGGT ATAAATAATT TCACGAATTC
    59581 ATGGAATAAT TTATTAAAGG TATTACAAAA TGGGTGAACT GATTACGTTT CCACAGATGA
    59641 AGCTGGATAC TCCTCCACAG TCCGCAGAAG AACTCGCAGA GAAGCTGGCA GATTACAGAA
    59701 CGAGCTTTTC AAACGACGTT GCGGAACAAC TGTGGAATCT AGTCCTACTC GAGATGGTAA
    59761 GGTCCGGGTG TCGGTTCGAA GAAAATACTG AAGAATACTT TCCTTCCATC ATACTTTTAC
    59821 TTGAAGCTAT CCGATCCCTA CATCTACACG CAAACGAAAT TCATCATCCT CTTCAGGACT
    59881 TTGCAAAAGA TTTCGTTGTT GAAGAAGATT TAGATGAAGA ATCGGTTGAC ATTAATGAGA
    59941 TTTTAGATTA ATATAAATCT GTACATAACA GATATAAGAG AAACAATATA ACATGGCTAT
    60001 ACTAATTGAC TTTAACCAAG TAATGCTAGC GTCGCTATTC GCCGGCATTG GTAACCACCA
    60061 CAACATTGAC GTTGACGAAA ATCTTTTACG TCACATGTTC CTTAACTCAA TTCGCTCAAA
    60121 TCGAAAAAAG TTTAACGAAG AGTTTGGCGA GATCGTAATC TGCGCAGACG GGCAAAAATC
    60181 GTGGCGTCGA GAAAGCTTTC CATACTATAA GGCAGCTCGT CGTAAAACTC GTGAAGAGTC
    60241 TGAATTGGAT TGGAACCACT TGTTTGGTAT CATCAATAAC ATTCGTTCCG AACTCAAGGA
    60301 TTACTTTCCA TACAAAGTAA TTCATATCGA CCACTGTGAA GCCGATGACG TAATCGGTAC
    60361 GGTGATCCAT AAGTACGGAA CAGAACTCAA TATTGGCGCC GAACAATTCC TCGTTCTCTC
    60421 AGGAGACAAG GACTACATCC AATTGCACAA GTACGCTAAC GTAAAACAGT ACGATCCGGT
    60481 TCGTAAGAAA TGGATCCAAA ATTCAAATCC CGATAAATAC CTGCAAGAAC ATGTATTAAA
    60541 GGGAGATGTT GGAGACGGCG TACCAAATAT TCTTTCTGCT GATAACTGTA TTGTAATCGG
    60601 AGAACGGCAG AAGCCAATGA CGGCAAAAAG AATTGCAAAC TTTACTGAGA ACCCAGACTC
    60661 TATGGACTCT CAGACGAAAG CTCGTTTTGA TCGTAATACT CTTATGATCG ACCTTTCTCA
    60721 AGTTCCTCAG AACTATCAAG AGCAGATACT CTCTGAATAC GAAACGGAAA AGGACATCGG
    60781 GCGTTCCAAG CTGTTCAACT ACTTCGTAGA GAAAAAGTTG AAAAACCTCA TCACTGACAT
    60841 ACAGGACTTC TAATGTTACT ATCCCTATCT GAAATTATTG ACAAAGCATG CGAATTAAAA
    60901 ACAAAAGAAG AAAAGGTCGA ATGGCTGCAG CAGAACGATG GAGTGCCGCT TCGAACCATT
    60961 CTTAAGAATA CCTATGATAA GAGCGTTGAG TTTCTAATTC CTAGTACACC ACCACCTTGG
    61021 AAAAAGAATC AGTACATCGG TGTAGAGGGC ATGCTATACA AAGAAACCCG CCGTCTACGC
    61081 ATTTTCATAA AAGGTGGCGG ATACGATGGT TTGGATCAAG TAAAAAGAGA GAACCTTTTT
    61141 ATTAGCTTGC TTCAAGATGT TGATGATAAT GACGCGGACC TTTTGTGTAA AATGATTGCT
    61201 CAAAAACCAC TCAAGGGACT ACCAAGATCT GTAGTACAAG AAGCGTTTCC GGACTTAATT
    61261 CAGACAACAG CAAAAGAGAA AGAGAATGGC TAAGTCATTT AAAAAATTTA GAGAAGAATA
    61321 CGACGATGAA TGGGGTGATG AAAACGAAGA TCGCCGCCGC AATAAAAAGA AGATGAGTAT
    61381 TCAACAGCAG CGTCGTAAAA AGGCTCAAGA AAAACTTTCT ATCTTTGATG AAAATGAAAA
    61441 ACCTGCCAGC TAAATTTAGC TAACGGTACT TACAAGGTAA AATAACATGA AAGCTCCACG
    61501 CGCTCCGCGC ACTCCACCAA AGCGTGCAAT CGAGTATTCG ACATATGAAG AATATGTTAA
    61561 GAGTCGGCTT CAACCGACCG GACTCCAACT TCAAGTCATT CCTGAGAGCT TATACAATAC
    61621 TCTCAAGGAA AATGAAATTA AATCAAATTA GGTATTGACA TTTGGTGTAA AACGCGTTAT
    61681 ATTGATTCTA TAAGGTAAAA CAAAAGGAAT CAATACAATG GGTACAGCAT CAATGATCGG
    61741 CTACTACAAC AAAGAAGACG GCTCGGTTAC TGCAACATAC TGCCACTACG ATGGTTATGT
    61801 TGCGTACAAC GGCCGTCTTT TAGTTGAAAG CTACAACACT CCACAAAAAG CAAAAGCTGT
    61861 TGCCAACGCT GGTTATCTTT CAGGTCTCAA GTCCGACCTA TATGAAAGTG TAGTCGAAGC
    61921 AGTGCATAAC GAACCTGCCG TAGAATATGC ATCACCGGAA GTATTCCTGC GCTGTGGTGA
    61981 CAATCACGCA GGTGCTGATT ATCTGTACCT CTTTGACGGC GAAGCATGGT TCTTCACAGA
    62041 TACTTCTACG AAACCACGGA TGCGACGTTT TGAAGAAGTT GAAATGAATC TTGAAAGTGC
    62101 AAATTAACTA TTGACATTCT CTTTAGAATC AGATAGATTG TATATATCAA ATGAAAAGGA
    62161 CTACGTGATG AAAAAGCTGA ACCAAACAAC TCTGAAGACA ATCCGTACCG CTGACCAAGA
    62221 AACTCTCAAT ACTATCATCG CAGAGATCAA AGCTCGTCAA CGTTCTATGC AAAAAGAAAT
    62281 TGCTACGAAC TTTACGATCG GCGATAAGGT TACCTTTAAC GCAAAACGCC GTGGGATCGT
    62341 CGAGGGTTTG ATTACGAAAG TAAATCAAAA GACCATCAAG GTAAAGCAAA CAAATGGACT
    62401 TCACACTACA TGGTCCGTAT CTCCATCACT CTTAAAGAAA GTATCTTAAT ATGAAACTAA
    62461 ACGAAAAACT AATCCTTGTA GATTGCGATG GTGTATTGCT CGATTGGCAG TACTCCTTCT
    62521 ATAAATGGAT GGCCGCTCGT GGTTATCACC CAATCCTTGA AAATGAATAT GATATGGGTA
    62581 AGACCTTTGA CATAACATCC TTTGAAGCAA AGCAGATGTG TGAATACTTC AACTGCTCTG
    62641 CTGCAATTGG TTGGTTAACT CCATTCCGAG ACGCCGTTAA GTACGTTCGT AAGTTACACG
    62701 AAGATCATGG ATATGTATTT CATTGCATTA CGTCTCTGTC TACTGATAAG TATGCAGGTA
    62761 AACTGCGTAA AAAGAACCTT GAAGCCATCT TCGGCAAGAA GGTCTTTGAA GAAGTTATCT
    62821 GCCTTGAATG TGGTGGGGAC AAGGATGAAG CCCTTGAGCC TTATCGTGAT ACCGGCTGCG
    62881 TCTGGGTAGA AGATAAGGAA AGTAATGCTG ACCTAGGAAT TAAACTTGGT CTAAACTCAA
    62941 TGCTTATCGA ACATTCACAC AATAAAAATT ATGTAGGTCC AGCACAAAAA GTTGCGAACT
    63001 GGAAGGAAAT CTACGAAATG ATTGTATAAA TAGACTTGAG AATAGGTCAT ATTATATTAT
    63061 GAGATGGCGG CCTATAGGGT CGCCTTTATT ATTAAACAGG AGACTTAATT GCCTACTTAT
    63121 AGTTTCAAGA ACATCGAAAC CAATGAAGAA TTTGAACGGA TTTTAAGTAT GTCTGAGCGT
    63181 GAGACATATC TCGAAGAAAA CCCTCATGTA AAACAAACTA TCAAAAGGGC CCCTTCATTG
    63241 GGTGACTCAG TTCGCCTTGG TGTAAGAAAA CCAGACCAAG GGTTTCGTGA GGTATTGCAA
    63301 AAAGCAAAAG TTCATAAACA TAACACAATC AACGATTTTT AGGAGCAACA TATATTCTCC
    63361 TAAACAATCG CAAGGAGGTT TCATGGCAGC AAAACAGCGT AGACTATCCA AAAGAGAAAA
    63421 ACGTAGACAA GAAAGAGATA TGGAGTATAT GGCTAGTATT CTAAACACAA AGTTTGGAAT
    63481 GCGAAAAATA AAACCATTAA CGCCAACCCA AGGCGATCTA TTTCAATCTT ATCAAGAAGG
    63541 ATACAATCTA GCGGCCATCG GAACAGCAGG TACAGGTAAG ACAATGTGTG CTACATATCT
    63601 AGCACTCAAA GATGTACTAG AGAAAGGAGA GTATGAGAAG GTCGTCATTA TTAGATCTGC
    63661 AGTTCAGACG CGCGAGCAGG GGTTCGTCCC AGGAACACTA GAACAAAAAG AAGCAATGTT
    63721 TGAAGCACCA TACGTTGATA TTGTCAACGA TCTATTTGGT CGCGGAGATG CTTATCAAGT
    63781 CTTAAAACAA AAAGGAATGA TTAAGTTCAC AACATCTTCA AATATCAGGG GTCTTACATT
    63841 TGATAACTCT GTTATTATTG TAGATGAATG CCAATCAATG AACTATCACG AACTCGATAC
    63901 GATCATTACA CGTGTTGGTG AATCTTCAAA GATTATTTTC TGTGGTGACA CAAAGCAAGA
    63961 CGACCTTGCG ACTACTAAGA ATAGAGCCGA CGTTTCCGGC CTATACGACT TTTTAAAGGT
    64021 ATTGAATGCG ATACCGTCAT TTGACGTTGT TCGGTTTGGA GTAGACGATA TCGTTCGCTC
    64081 TGGGCTCGTA AAAGAATACA TAATTGCAAA AGAGAAATTG TTAGAAGTTG CCTGAATGTA
    64141 GGGTGGTGCC TCTTTATAAA TATAAGTAAA AGAGGCACCA TTATTATGAG CGAAGGCAAA
    64201 GGAATTGTAA GAGATAGAGT AGACCGCCAT TATGGTCACG CGTCTCCTAC GCCAAACCCA
    64261 TTTCACCAAA CTCCATATAA CTCATCAAAA CAAGAAAAGG TTTTTGTTGA GACTCGCAAG
    64321 GCTATTGTCA AGGGTGATAA GACCGCTTGC GGAGATCCTG CCGTAGGCGC ATCAACGAAA
    64381 GTTTTTGCGC AAGGATTTGG CGTGCATAGA AGACTCGACA CTACAGGTGG TCATGGGTCT
    64441 TGGCCCGGAA ACGCTGCTCA GGCTGGCTCT GGTAAAGTAT TCGCTGGAGG ATAGAGTTGA
    64501 GTACGAAACC AAATTATGAA GATCTGCTCG TACAAATTGC AGCTGAACAG GATCCTGTTG
    64561 AGAAACAGCG TCTAATTGAA CTCTGCTTTC AATTCGTATT TGACGATATC ACCGGCGATG
    64621 AAAAGATATT ATTCTCGTAC TTGGAAGATG ATTATGTTGT ACCTAACCCA GGTTATCAGC
    64681 CGTATGGTCC AGAAACATTA GGACTCTATG CAGCCTACGT TGGTCTATAT TATAGTGACG
    64741 AAGGGGAAAC TACGTAATGG CTTTAACACT AAGAAGAAAT AAGGGTTTTG CTCTCACCTT
    64801 TGATGAGATG GATGATAACT TCCTTCATCT CTCCGGCTTT GCAGGACTGA CGATTGCTAA
    64861 CACTGCCCCT CTTGAACCAG TGAACGGCCA AATGTGGTTG GACACCGGCA TCACTCAAAG
    64921 AACGTTTGCT TGGTATGAAG AAGAGGATGC GTGGGTTGAC GTCTCTCCTA GTAACAAAAC
    64981 GACTGTATCT ACAACACAAC CCGAAGTAAG GCTTATAGGG GATGGTTGGT TTGATACTTC
    65041 GCCCGGCGCA TCAGGTTCTC TATTAATATG GAATGGAAAC GCGTGGGTCG AAGTAATTGG
    65101 AGCCGGAGGT GGAGGAACAA CTACCGTGAT AGGAGACGGG TCAGGCGGCG CTCCTACGTT
    65161 ACGAACAGAG GATAGTAATT CGATCACTGG TACTGGGACC CTGATGTCTT ACACGTTTAC
    65221 GCCCACTGCA ACTCAAGAGG TCCTTGTCAT ACTCAAAGGT GCAGTTCTAC ATGACTCCTC
    65281 TTCAGACAAT TCGTCGGCTA CATTTAGAAT AGAGAAAGAC GGCGCTCCAT TACAGACGGT
    65341 AGTTTCGAGC AAGCAAGATG GAAACAGTCC TGGCGTTCTT CCAATATCTT ACACTTATGC
    65401 GATGGACTTA GTACAAGGCA CTCCTATTAC CCTAAGGATT CAAGTCACGC AGTCCAGTGG
    65461 CGGTGGCGGT GGAAATAACT CGCTTACTGA AGGTATGTTT GCTATCTTTG ACGGTGGTGG
    65521 GTCGGCTGCC GGTGCAATTA ATGTGGACGC GAACGAAACT ACTGATTTTG TTACACTAGC
    65581 AAACGCAGCC ACTGAATGGC GAGACATTGC GTCTGTAACT CTTAACACAA ATAACGAGAG
    65641 ACTAGTATTA AACGCCGCTG GCGAATTTTC GTTTGGAAAC GCTGGCGAAG GACAAAGTTA
    65701 TGCTGGTACC TGGAGGTTTC TTGTTGGCGA TACTGTGGTC AACGGCGGAG TATTTCAGGG
    65761 AATTGATGGG TCCACGATGT CATTTTCTGA TTTAAAATTG AGTGCAGCTG GGCAAGGATC
    65821 TACCCCAATT AAACTGCAGG CCGCTTTAAC TGGCAGTGGA AATAATACTG TTCGCGCAAA
    65881 GGCTAGATTT GTTGTTACGA AATTGGAAAA TTGATATGAA TTTAAGAATT AATTTAAGAG
    65941 GAACTCCTTA ATGGCATTTC CAACAAATCC AGCAGACGGT GACATATATG TCATTGGATC
    66001 CGTCGTGTTC ACGTATGACG CAACGACTAA CGTTTGGGTA AGGTCGTCCG CAGGCGATGG
    66061 TGGACAGGGC CTTCAAGGTA TTCAAGGTAT TCAAGGTCCG GCGCAGGGCG TACAAGGTAT
    66121 TCAGGGTATT CAGGGCTTCC AAGGAAACCA AGGTCTTCAA GGTGAACAGG GTCTTCAGGG
    66181 TACTCAAGGT ACTCAAGGTA CAAAGGGCAA TCAAGGTACG CAAGGTATCC AAGGTATTGA
    66241 AGGACGTGGC GAAACTGGTT TCCAAGGTCT TCAAGGTATA ACTGGTGAGC AAGGTCTTCA
    66301 GGGTACTCAA GGCGTGCAAG GTATTCAAGG CTGGCAAGGC GTTCAGGGTA CTCAAGGTAC
    66361 TATCGGTGAA TTTGGTCTAC AGGGTCTACA GGGTCGACGT GGTATCCAAG GTGTTCAGGG
    66421 ATTCCAAGGT ATTCAAGGGG TACAAGGTGT TCAGGGTACT CAAGGCATGC AAGGTGTGCA
    66481 AGGAATACAG GGAAACCAAG GCGTTCAGGG TATGCAAGGT ATCCAAGGTG TTCAGGGTGT
    66541 TCAAGGACTT CAAGGGGACC AGGGTATTCA AGGTACCGGC GGTTTAGGAG AACAGGGTAC
    66601 ACAAGGTATT ACCGGAGAAC AAGGTGTACA AGGTACTGCC GGATTTGGTA ACCAAGGTCT
    66661 ACAAGGTATT CAAGGAACAT TCGGTATCCA AGGTTTTCAG GGTATACAAG GAGTGCAAGG
    66721 TACTCAAGGT CTACAGGGTC TACAGGGTGT CCAAGGCATC CAAGGCGAGC AAGGCATTCA
    66781 GGGTAACCAA GGATTTCAGG GTATCACCGG CGCAGGTTTC CAAGGTCTTA CCGGAGAGCA
    66841 AGGCATTCAA GGCGTTCAGG GTACTCAAGG TATTCAAGGG AACCAAGGTG TTCAGGGCGT
    66901 TCAAGGTATT ATGGGAGAGC AAGGACTTCA AGGTTCTCAA GGCCTCCAAG GTAACTTTGG
    66961 CCCAGCTCTA AAAATCATTG GGGCGGTAGC CGATGTTAAT ACAGATCCAC CTAACAATCC
    67021 ACAAACGTTA TTAAACGGTC AGTTCCCATC GGTTAACGTT GGTGAGACTG TTATTGACGA
    67081 AGCAACAAAC GAGCTTTGGG CTTATACCGG CGGCGGTACC TGGGTAAACG TTGGAGAGTT
    67141 AAGAGGCGTC CAGGGTATCC AAGGTTTCCA GGGTATTCAA GGCATTCGTG GCTTCCAGGG
    67201 TATCCAAGGA ATTTCTGGCC AGCAAGGTAT CCAAGGCGAG CAGGGCGTTC AGGGTCTACA
    67261 GGGTCGTCAG GGTATTCAAG GCGTCCAAGG GATCCAAGGT ATTCAGGGTA CTCAGGGTAT
    67321 CCAAGGCGAG CAAGGGGTTC AAGGTCTGCA AGGATCTCCT ATCCAGGGTA TGCAGGGTCG
    67381 TCAAGGGATC CAAGGTTTTG ATGGTATTCA AGGTATTCAA GGGAACCAAG GTGTACAAGG
    67441 TATCCAAGGC GAGCAGGGTG TACAAGGCGT ACAGGGTATA CAAGGATCGC AAGGCGTCCA
    67501 AGGTATTCAA GGTGGACAGG GTGTTCAAGG CCTGCAGGGT AGCCAAGGTC TTCAAGGTCT
    67561 GCAAGGCGTT CAAGGTAAAA CTGGAGATCC GTTCCGAATA ATAGGATCTA TTGAAGATGT
    67621 AAACGTCAAC TTTCCAGCGC GTACCCCTGA AGAAATAATA AGAGAAGCAT TTGGTCCAAC
    67681 ACTCGATGGG CAGCCACCAA CTGAAAGACC TAGTATTGCT AGCCCAGACA TATCCGACGG
    67741 CGTAATCGAC GAAGAGCTGA ATGAACTTTG GCTATGGAAC GGTAACGAAT GGATAAACGT
    67801 TGGAGATATC GTCGGACCGC AGGGTATCCA AGGTATTCAA GGAATGCAAG GAGTCCAAGG
    67861 TACACAGGGT ATTCAAGGTA TTCAAGGTAT CACTGGAGAG CAGGGTGTTC AAGGTATTCA
    67921 AGGTGCTGCA ATACAAGGCA TACAGGGTAT CCAAGGTGTT CAGGGTATCA TCGGCAATCG
    67981 AGGATTCCAA GGTTTCCAAG GCATCCAAGG TGTTCAAGGT ACCGCAATTC AGGGTACACA
    68041 GGGTATTACT GGAGAGCAGG GTGTTCAAGG TATACAGGGT AAAGTAGGTA ATCCATTTAG
    68101 GATTCTTGGA TCTGTACAAG ACGTTAACCA AGCTCCGACA TTCGACCCAC AGGTTATTCT
    68161 TGAAACATCG TTTCCAGATC CTTCTCCTGG TGATGCTGTA ATCGATGAGG CAACGAATAA
    68221 TTTATGGACA TATACACCAG ACGCGGGCGG TGAATGGATA AACGTCGGTA ATATCGTTGG
    68281 ACCTCAGGGT ATTCAGGGTG TTCAGGGTCT ACAGGGTACG CAAGGTAACC AGGGCATACA
    68341 AGGTGAACAA GGTACTCAAG GTGCTACTGG GCAACAGGGT ACATACGGTC GCCAAGGCGT
    68401 GCAAGGTACT GGAAACACCG GATCTCAGGG TCTTCAAGGT ATTCAGGGTA ACCAAGGATT
    68461 AAGAGGACCG GGGCAAGGTG TTCAAGGTAC TCAAGGTAAC CAAGGTATAC AGGGTATTCA
    68521 GGGTACTCGC GGCGTACAAG GGCGCCAAGG TATCCAAGGT CGTCAAGGTC TACAGGGTAT
    68581 GCAAGGTATA CGCGGGCAAC AAGGTCTGCA GGGTAGCCAA GGCGTCCAAG GCGTTCAAGG
    68641 TTTACAGGGT ACTCAGGGAC GCCAAGGTAT CCAGGGTATC CAGGGTATTC AAGGTATTCA
    68701 GGGTATACAA GGTATTCAGG GTCTACAGGG TATTCAGGGT ATTCAAGGCC GACAAGGTAT
    68761 CCAGGGTATC CAAGGCCGAC AGGGTATTCA AGGACGTCAG GGTCGTCAAG GTATCCAAGG
    68821 ATCGCAAGGT GTTCAGGGTA TTCAGGGTAC TCAGGGCCAA CAGGGTCGTC AAGGTAGACA
    68881 AGGTCGCCAA GGTACTCAAG GTCAAAGAGG ACCACAGGGA TATCAGGGTC TACAAGGAAG
    68941 CGTAGGTTTC CAAGGTCGCC AGGGTACAAA GGGCGCACAA GGTGTACAAG GGCGTCAAGG
    69001 TTTCCAAGGT ATTCGTGGAT TCCAAGGAAC CCAAGGTACG ACCGGCGAGC AAGGTATTCA
    69061 GGGTATTCAA GGCATCCAAG GAAACCAAGG TTTCCAGGGT ATTCAAGGTA TTGCACAAGC
    69121 AGGGCCCCAA GGTCTTCAAG GCCAAGCGGG TTCGGTTCAG GGTATTCAGG GTTCCAAAGG
    69181 CGCCGACGGC GAGGGCGGTG GGGATCCGTT GCCGATAGGC CAAGAAGGTG AAGTATTATA
    69241 TAACACTCAA GATGATACAA ACAATGCTCA GTTTGACGAT CTAGTTAACA TAGAACCAAT
    69301 TATCGTTTCT TCCGAAGGTG AGGTGCCAGA TTACTTTACC GAGCCCGGAC CACCTGCTCC
    69361 AACTACGCAG GAGATTTTTG AAGACTGGTA TAGGTTCTCA CACAACACGA CAACTAATTA
    69421 CCCAGCACGC GAGGCCGATG TTAGCGAATC GCAATGGCAG TATGATTCTG TTGCCGACGA
    69481 AATCGTTGGG TTAAATAACA CTGGCACTGC AGTTGGATTT GTTTCAGATC TTAAGTACTC
    69541 ATTCTATACC CATACAGCTA CTTTAAGAAG TGGGCAGTTT GATAACGATA CCGTTGGGGT
    69601 TGTTCTTGCA TTCACGGCGG AAGGGACTCT TGGGCAACCG GATTACAGAG AATACACGCT
    69661 AACAGCATTT AGAACTGCTG GCGGTACTAT GGGCGGCCGC ACATGGGGTG TTTCATATAA
    69721 CATCCAACAG GCGGATGGGC AAATTATTGC TGATGGCAGT GCGGCAGTAC CTGAGACCGG
    69781 CGGATGGGCC GCGCTTGGAT CTACTATCGT CGACGTGGAT AGACAAGGCG ATACAATAAT
    69841 TGTAAAGACT TCTCCGTTTG GCAGCGCAGC ATTGAGCGAA GCTTCAACTC TCACCATTGA
    69901 TTTAACGGAT CAAACGTTCG TTGACGATAG CGGTGATCCA GTCTTAGAAA AGTTTAGAGG
    69961 CTTTAAATCT TACGGGTATA TGGCTTATAG CCAAGGTGAT GCAAGATTTA GTGGAGTTTT
    70021 TAGCGGCATC TCACTTGGGG CGAATGTTGT GTATGATGTT GTGTCGGGTA AGGTATACGG
    70081 CCCATCTGAA AATCTTCCAT ATTACCAAGA GATCGTAGGA GCTGCAACAT TTAATGACAT
    70141 TGCAGAACCG GGTCGTTTCT ATAACAACCC GACATCTCAC TTTACTACTT GGAGATCATC
    70201 CTTTGATGAA AACAACTATA TAATAGGCCG CGAAAACGGT GGTGGTAGTG GATCACAAGG
    70261 TATTCAAGGT ATTCAAGGTA TTCAAGGAAC GGATGGTGGC GGTAGCTCAA TCGATTGCGT
    70321 AGACTGCGAC TATGACGAGC CAACAGATAC GAATAACAGT GTAGCAATAC ACTCGAAGCA
    70381 GTCAATGTAT CTATTTATTG ACGATAATAA CAGCGCAGGA GAAGATTCAA ACTACTTTGG
    70441 GTTCTATAAC AATCTAGATC CATATTCGGA CACAGTAAAT AGAGATAATA CCATCTTTAG
    70501 GGTCGATGAG GACGGTTCAG TTCGAACAAC AAATACGATA TATGCAACAA CAAGTGGAAT
    70561 ACGTTTCCCT GATGATGCAT ACGGCGGTAG CGGTGACACT GCAAGGATCT ACCTAGGAAC
    70621 TGGCGGAGGA GAGGCAACTC AGCTTACTCT TGAAATGACC AACGATATAA ATGATGAGAT
    70681 ACATCTAAAA GTCCCAGATG ATAACGGTGT AAAGATCAAC GGATACACTG TTTACCACGA
    70741 AGGGAACCAT GTATGTGGTA ACACAGGCGG TGGCGATGGT GGTGGTCTTT CTTCAAGAAC
    70801 CAACCTGATC GTAGCTACAT CTTCTTTGGC AGATGACGCA AGCGAAGATG TAAATCTAAC
    70861 CGGATTTAAA GGTTACGCGG TCTACGCAAT CACAACTGAT GAAGCCGCTT GGGTTAGATT
    70921 ATATATTAAT GCTGCGGCAA GAACTGCCGA TGCGAGTAGA AACGAATTTA CGGACCCGGA
    70981 CCCAGACGCA GGAGTGATCC TGGAAGTTAT AACGAACGGC GCTGAAACCG TTGTTATTTC
    71041 ACCTGCTGTC TTTGGTTTTA ATGGCGAAGT TCCGCCAACT ACAAATATAC CAATGACCAT
    71101 TACGAACAAG TCAGGTTCGA CCACTGCCAT TCAAGTAACT GTTACTGCTC TTCAATTAGA
    71161 GGTATAATAA ATGTTAAGAG AATGGATAGT TACTCTCTAT GATCGCAACC AACTAGATGA
    71221 TTTCTATGAT GATATGCAAA CCCCTGGTGG AGCTTTGTAT ATACCGGATA GAGCCGTTGA
    71281 TGTTTCGGCG CAAAGGCCTA CGAGTAGAAA TACTCATTAC ATGCTTACTT ACGAAGAAGC
    71341 AATGTTAGTA AAAAACGATG AAAGAGTTTG GGGCGTAGAA CTTTATGACA TAGTAGTAAA
    71401 TTCGTTACGG CCGTTAGGAT ATAAAATAGA TGAGGGTGTT TTTTCTAAAA ACGTATTCAC
    71461 GTCCGGGCCA GCGCTTTCTC AGGTTGACGT GAACTGGGGT CTTTTACGCC AAAACAGAAA
    71521 TACTCCGCCG GCAAATTGGG GATTTGATAA CTTTTTACCA CAAGACCCAA ATAATGCAAA
    71581 TGCAGCCGAA TCTGAACTGT TGGCGGCAGA TAATAATGTA ATCGTAACAG CATCCGGAAG
    71641 AAACGTTGAC GTTTTAATTG TAGACGAGCA TTTGGACCAG ACGCACCCAG AGTTTGCAGC
    71701 AAATCGTGAC GGAAGCGGTG GGACTAGATG TGTTGCGTAC AATTGGTTTC AGAATGATGT
    71761 AGGATTTGGG ACTGGTACGT ACCAATATGG TTTGGCTAAC CAAAGTAATC ACGGGACACA
    71821 CGTTGGAGGG ATCGCGGCAG GCAATAACCA AGGTTGGGCC AGAGATGCAA ATGTATATAG
    71881 CTTAGGCGCC TTTCCGAGTA CTGCAAACTG GGGAGTGTGC GGGTATGACG ATACCACGAT
    71941 GTGGGATTAC GTAAGAGCTT GGCATAATTC AAAGCCAATT AATCCAGTGA CTGGTAGAAA
    72001 AAATCCTACT GTATCAAATC ATAGCTACGG TGCGTTTCTT TCAGTTGGGC AAGGTAATTT
    72061 TAGCCAAATC TATGCCGCCA CCTATCGTGG GGTCAGGTAT GCACCTGGGC GCGCTCTTAC
    72121 TGTTGCTGAA CTTCAGGCAA GAGGGTTTAA AACTAGCAGC CAGAGCTTTG GTTTTCAAAA
    72181 TTACTCGATC TCGCAGCAGG CAGATTTGCA AGATGCAATG GCCGATGGGA TAATCGTTTG
    72241 TACCGCTGCT GGTAACGAGG GATGGAAGCA AGTCCAAGAG GGCCACGTGG ATTATAACAA
    72301 CGAGTTCGAG GTAACCTATC TTCCAACTGG TCAAACCTAT AAAAACTATT ATCAAAGAGG
    72361 TGGCGGAGGC CGCTCGGGCC AAGCATATGC ACCGGTTCTA GTAGTAGGAT CCGTTGGGAC
    72421 ATGGAAAGAA GAATACAAGA GTGATTTCAG TAATTGCGGA AACGGCGTTG ACGTGTTTGC
    72481 CGTTGGCTCT ACAGTGCAAA GTAGTGTACA TGCAGGTGGA TATTTTGGGA CTATACAAGA
    72541 CCCTCGTTCT GGTGGGGCAC ACTACCTTGC GAAAACGCAA GGAACGAGCA TGGCTACTCC
    72601 TCAAGTAGCT GGAATGCTAG CATGCCTCGC TGAAACATGG CCTAACATGA CCCAAGCTCA
    72661 AGCGCACCAA TGGATTATCG ATTTTTCGAC TAAAGATGCG CTAAGTGATA CTGGAACAGA
    72721 CGATGCAATG GATGAGCAAA GCTTACAAGG TGCTCCTAAC AGATTCGCGA AATGGATCAA
    72781 TCAAAGACCT ATTGGGCGTA CTATGTTTCC TCCAAGAAAT TTTAGGCCGC GAACCCTCAA
    72841 CGGAGATCCC ATACCTTCGA ATTGGAGCGC GAATGCCCTC CTTGCAGGAG ATGATCCACC
    72901 GCCTGCTACA GTCGGCAGGA GAGTTTATCC AAGGCCTCGT ATACGACGAA GAGGGTAATA
    72961 ACGGTTGACA TTTCTTTCAT ATTAGTATAC TATAGAAAAG ATTACTAAAG GAATATAGAT
    73021 ATGTTTACTC ACAAAGACCA CGGAATAACT CTTCCAGAGA TTACTCGAAA GACTACAGAA
    73081 ACTGGGAGAA AGTATTACAC TCCTGAAGGA AACGCGTACC CTTCTATCAC AACGGTACTG
    73141 TCTATCCTTG GCAAAGATTC AATTCAGGCA TGGCGTAAAC GCGTAGGCGA GGAAGAGGCA
    73201 AATAGGATCT CTACTCAGGC CGCAACACGT GGTACTGCTG TTCACAAACT CGCCGAAGAT
    73261 TATTTAAACA ACGAGAGCGA TTGGCAAAAA GGTCATATGC CGGCCAACCT ATTTTCGTTC
    73321 GGCCAGTTAA AAGACGTTCT TGACGAAAAG GTAGATAACA TATGGATGCA GGAGACCTTT
    73381 CTGTATAGTG ACCGTCTTAA ATGCGCTGGT CAGGTAGACT GTATCGCAGA GTTCGAGGGT
    73441 GAACTGTCTA TCATTGACTT TAAGACTTCT CGTAAACCAA AGAAGAAGGA ATGGATTACG
    73501 AACTACTTCA TCCAAGCGGC CTTCTATGCT GCAGCCTTCT ACGAAAGAAC CGGTGTAGCG
    73561 ATCAAACAGG GTGTTATTCT AATTACCGTA GACGGTTCTG AACCACAGAT ATTTAAAGTA
    73621 AACACATATG ATTACCTGCA GCATTTCCTT TCAGTAAGAA AAAAATACAA AGAGATGTAT
    73681 GAATACGGTT GACATTTCAT TTAGAATCAG TTATATTGAT TATATCAAAT GAAAGGAAAC
    73741 TAACATGACA AAGTTTGACA AAACAAAATT CTCGTACCAC GGTGGATACC TCACATATAC
    73801 TGGTGACTAC GAAGGTCGCC CTGTTTATGA AGACAAACCA GGTGTTCACC CAAGTCGTGT
    73861 TGGTACCGGC ATCGATCTTT TCATTGCGCG CTTTAAGCAT AAAGGTCCTA TCACAAAGGC
    73921 TAAGTTTCTC AAAGAGCTGA TTGCAAACCA TACGGTCGAA GATTATGCAA ATGCTTACAT
    73981 GTTCGGAATG GCTCCAGTAG CTATCCTCAA AGATAAGAAC CCGGATTGGT ACGAAAAGGT
    74041 AATGGCATAA GATGAAGTAT TTTGAATCTA AATACATTAA CACCGTAAAT CATATTTTTA
    74101 ATGGAGTATC ATGGCCCTTT CGTAACTGCG AGGTAACGAT GAGTGACGAC GGTTTTTCGT
    74161 GTACCTGTAT GAAGAGAATG ATATATAAAT GTAATCATAT CAAATCGGTT GAGCTAGGAA
    74221 TTCTTGGTGT AAAGTAATGA ACATATTCAT ATTAGATAAG GACCCGGTGA TATCTGCGCA
    74281 ACTGCAGTGC AATACTCATA TCGTGAAAAT GATCGTAGAA TCAGCACAGA TGTTATCAAC
    74341 GGCTCACCGT ATGCTAGACG GAGATCTAGA GCGAAGGCCG TCAAAGTCCG GTAAGACCAT
    74401 CGTTAAATAC TGGCGGATGC CAGACTGGCG CGAGAACACT TTATACAAGG CTGTTCATAT
    74461 GTACCATCCA TGTAGTGTAT GGACTATGAA ATCAAACAAC AACTACAACT GGCATTGGAT
    74521 CCACTTTGCT GCACTTTGCG ACGAATATAA ATACCGATAT GAAAGGGTCC ATGCAACCGA
    74581 TACGCAACTG CGCGATGTTC TCAAAGCTTT GCCTGAGAAT ATTCCAGTCG GTCCTATGAC
    74641 TCCTCAACCT CTTGCCATGA CGTCAAACCC AGAATGCATG GATCCAAATA ATATAGTCGA
    74701 GTCCTACAGA AAATTTTATC AAACAAAGCA ACATCGTTTT AAAATGGCTT GGACAAAAAG
    74761 AGAAGTACCG GAATGGTTTG AAGTTGCTGC TTAAGATTAA CTACTGAAAG GTAAATTGGA
    74821 TGCGGTATAC GATAGCTGAA GAAGATCTTG GTTTCTTCCT GGGCGCGTTT AAGAATCATG
    74881 GAGTATTCGC AAAGAATGAC GTCTTTGGTC TGTCAAAGGC GTTTAGTTTT GAGACGAAGA
    74941 GAGACGCACA AGAGTTCATA GACGAATATA TGAATGGCGA CGAAAAGAAC TTCTTTGTTA
    75001 TAGAGATAGC TACAAACGAC AAGTATATAG ACGTTACTGA GCTATTGAAG AACGGATACG
    75061 CAAAGTATAC TCATGCCATG ATAGATTCCA TTCAAATGAT TTCTACTGAG ATCCACTAAC
    75121 TTTTTCCTTT ACATTCGTTT AGAATCAGTG TAGTATAATT ATATCAAATG AAAGGATACA
    75181 TTATGATTGA ATACTATGAA ATGGTGAAAA AACTACGTGA ACTAATTCGT AGCACTGATG
    75241 GGCCTAACTC AAAGATACCT GCGTTCAAAA TCATGGACCT CGCAGATGAA CTGCAAGAAA
    75301 AAGCAGAGAA TGCCGAACTA CAAATGATCG TTCAGATGCA ACGTGATCGA GTTGAAAATT
    75361 CTTAATCTAA ACGAAAAAAG TTGTTGACAT TTCGTTTAGA ATCAGTTATA TTGTTTATAT
    75421 CAGATGAAAA CAAACTGAAG GAAATATAAA ATGCACGAAC TTGAGATCGT TAACGGTGAA
    75481 GCACAGATGG CATACCGTGA AAGCAAAGGA CTTCCTTGGC ATGGTCTTGG TACTCCAGTT
    75541 GGAGACGACA TGACTCCTCA ACAAATGATG GAGGCAGCAG GCCTCGATTG GGGAGTGGAA
    75601 AAGGTAGATA CCTTTATTCG CTACAAAGGC GATAACGTTG CGACCGGACA ACAAGCGTTG
    75661 GTTCGTTCTA CTGACGGAAA GATCCTTACG CAAGTAGGAC CAGGTTGGAA CCCAGTTCAA
    75721 AATGAAGAAG CTTTTGAGTT CTTTAATGAA TTTGTATCCG GTGGCGACAT GATCATGGAT
    75781 ACTGCAGGTT CTCTTAAGGA TGGCCGGTTA GTCTGGGCTC TTGCAGATGT TAAGGATGGA
    75841 TTTTCTCTGT TCAATGGTGA TGAAGTAAAA GGTTACCTCC TGTTCTCCAA CCCACATATC
    75901 TATGGTAAGT CTATTGACAT CAAGTTCGTC ATGGAACGCG TAGTCTGTAA CAACACACTC
    75961 GCAGTTGCTC TTAACGAAGC AGGTCAACCT TCTGTTCGCG TCAACCACCG CTCGGTATTC
    76021 GATGCGGGTC GCGTCAAGGA AATCCTTGGC CTCGGTCACA ACAAGGTCGA GAAGTTCAAA
    76081 GAAGCCGCAG AGTTCCTTGG ATCAAAGCGT TACACCGATG AGCAACTGAC TCAGTTCTTT
    76141 GGCGTTGTAT TCGGCAAATC TTCAAAAGAA AAAGAAGAAC TTGCTCGTAA CGCAAAAGAA
    76201 GCAATGTCAA TCGTTGAGGA CCAACCAGGC GATCACTTTG CTCCAGGAAC ATGGTGGAAC
    76261 GCATACAACG CGGTTACATA TATGACTGAC CATAAACTGG GTCGTTCTGC CGATACTCGT
    76321 ATGGCTTCTG CCTGGTTCGG TGGAAACGCA AAGCGCAAGG TTGACGCCTT GGATCTTGCA
    76381 CTGGAGATGG CCGATGCCTA ATATTACGGA CACAACTTTT GCTATAGTCA TTGGATTGGC
    76441 TATAGCGTCC ATCCTTATCT TTGTCGATCC ATTGGGTATC GTTCATATCT AAAGAAAGCC
    76501 TTCGCAAATA AATATATGTT TATACAAGCT ATTTAACATT TGTTTGCGAA GGCACAGCTA
    76561 TGAAATACTC AGAATACTTC AATCAGACCA TAAAGGACTT TAAAGACGAC GGGCGTTACC
    76621 GAGTCTTCAA CGATATACTG AGAGAACGTG GTAACTTTCC TCGATCTATA TGGTATGGTA
    76681 AGTATGCGCC AAAGAACATA ATTAACTGGT GCTCAAACGA TTACCTAGGA ATGGGACAGA
    76741 ACCGGTTCGT GATCGACTCT ATGCATACAG CTCTTGACCA AACCGGCGCA GGATCCGGTG
    76801 GAACGAGAAA CATAGGTGGT ACTTCTCACT ATCATGTAAC TCTTGAGCGT GAGTTGGCCT
    76861 CACTACACAG TAGAAGCGGA GCGTTGCTAT TCACAAGCGC GTATGTTGCA AACGAATGGT
    76921 CGCTAGTTGC ACTATCACGC ATCATACCAG ACATTTGTTT CATTTCAGAT AATAAAAACC
    76981 ATGCTTCTTT AATTATGGGA ATGAAACATT CTCGAGCAGA GAAGAAAGTA TTTCAACATA
    77041 ACGATATGGA AGATCTGGAG ACTCAGTTAA AGAATGCCGT AAAAGAAAAA CTAAATCCTG
    77101 TTATCGTTTT TGAGTCCGTC TATAGTATGG ATGGGGATGT AAGTCCAATT AAAGATATCG
    77161 TTGCGTTGGC AAAGAAGTAT GATGCTCTAA CTTACATTGA CGAAGTTCAT GCGGTTGGAT
    77221 TATACGGTAA ACATGGTGGA GGAATGTGTG AAGAACTCAA CCTATGGGCC GATGATATAG
    77281 ACATAATTAA CGGAACTCTA GGAAAAGCAT TTGGAGTTCA AGGAGGTTAC ATTGCGGCAA
    77341 ATAAAGAAAT TGTTGATGCT ATTCGATCTG TTGCAAGTGG ATTTATCTTT ACCACTAGTA
    77401 TGTCACCGGT ATTATGCGCA GGGGCTCTCG CCTCTATAAA TTACCTCAAG GATCATTCAT
    77461 CTTTAAGAGA CGAACATCAA TCGAAAGCCA AGAAACTCAA ACAAATGTTG CAAGAGTACG
    77521 ATATACCAGT ACACCCAAAC GCATGTACTC ATATTGTCCC AGTCATGGTT AACGACGCAT
    77581 TTAAGGCAAA GGAAGCAAGC GATAGACTAC TCAATGAGTA TGGAATATAC ATACAAGCAA
    77641 TCAATAGCCC AACTGTAGAA GTTGGAACAG AAAGACTTCG GATAGCACCT ACACCGTATC
    77701 ATACAGATGT AATGATGATG GAACTGGTAA CTGCACTAAA AGAAGTTTTA ACCAAATAAA
    77761 GGTAATATAT AATGTTTTCA AACACTGCGC CGTCTGCCGT CATAAATGCG CTAATACAAT
    77821 GCGCTGCTTT ATATGCTTCT TCCTACGGAA TAGATTGGGC AATGTATCCT GTGATGGGAA
    77881 TGATTGGCTA CATCGCGTTT ATGCAATCAA TCGCGGCATC GAGTTTATTT TCTGGCCTAG
    77941 TTGGTTCTGA ACCGGATGAA GAAACTGGCA ACTATTCGCT TTCAGTGCTC ATTGCCATTC
    78001 TATACTTAGC ATCATCTTAC CACGTGTATA CGTTAGGATA TACGGTTTTT TCTGGATTTA
    78061 TGTTTGCACA CTCCGCGATT TTTTTATTGA CAAATGTTTT TGGAATTATA AAACTAGTAA
    78121 AAGATTAATC TGAGGTTATA TAATGAAGAT TCTAATTATG GGACTCCCCG GTTCCGGTAA
    78181 AACTTGGTTA GCTGAACGAC TCCAGGCTCG TCTTAATTGT GCCTGGTTTA ACGCAGACAC
    78241 AGTTAGACAC ATGGCCAACG ATTGGGAGTT TAGTGAAGCT GCTAGACTTC GCCAAGCGTA
    78301 TCGTATGAAA TCATTAGCAG ATTTTGAATT AGAAATGAAA CGCACTGTCA TATGCGACTT
    78361 CGTATGCCCA CTTGAAGAAA CACGTGATAT CTTCAACGCT GACTACACCG TTTGGATGGA
    78421 TACTATCGAA AAAGGTCGTT TTAGTGATAC GAATAGCATG TTTCAAAAAC CAAATAAAGT
    78481 AGATTATCAT GTAACTAAGT GGTTTGATAA CACAGACGAA ACTTTAGCAA ATGCTGTTGA
    78541 GCGTCATATT AGGATACATA ACGATGTTTG ATTATCAAAA ACCAACAGTT CAAATGCTTG
    78601 GTAGATGGCA ACCTTGGCAC GACGGTCATA CAGAACTATT TAAAAAAGCA CTTGCAGAAA
    78661 CAGGTCAAGT TTGTATTATG GTTCGTGATG TAGGCGGTAT CGTTGGCGAA GACGCAGGTG
    78721 CCGGACGCAC AACACCGCAA GACGATAATC CATTTGATTG CCATACTGTA TCTATGAATA
    78781 TTGAAAAAGG ATTAGCAAGC GCGGGCTTTA CGCTCCGTGA AGAATATATT ATAATGTTTG
    78841 TACCTAATAT TGTAGATATT AGTTACGGCC GCGGTGTAGG ATATACCTTG ACAGAACACG
    78901 ATCTTGGTGA TACAATACAT AGTATAAGCG CAACTAAAAT AAGAAAACGA ATGAGAGAAG
    78961 AAGGAACATT ATGAATACCC AAACACCGCA GTCACTCCCT TCAACGGTTA CAGACCACGA
    79021 TCGAAAAATC ATCCAGGACG CTCTACGAGA AATGTCTGAC TCAATGACTC GTATCTCTGC
    79081 AGAAAAGGAT CTACAAAAAG AAATTGCTGA AACTATTCTC GAAAAGGTAA ACGTACCAAA
    79141 GAAAGATTTT AACAAACTGG CGCGCATCTT TCATGCTTCG AATTTAATGG AAGAAGCTGC
    79201 TCGCAACGAA GAATTTATGG GATTTGCAGA AGCTGTAATG GTTCCTGTCT CAAATCAAAT
    79261 TGAAAATAAG GAAGCATAAT GGAATATAAA TATAAGTCTA TTGGACTGAT GAATACCATT
    79321 TCAGAACTTA GCGCAATGCC GAGGGAAATG TGGAATACTG TCATGACGAT CGAAAATTCC
    79381 CCTCTTAAGA ACTTTGATCC TATGGTAGCT CATATGATAT TTCAAGTTCT TGCCTTTATC
    79441 TGGAGTGGAA TTTTTGCCGC AATGCTCGGA AGCTATATTG CATTTGGAGT AAGTGCATTT
    79501 CTACACGCGA TGTTTATCAG TGGCGTCGTG ATTACGGCGG TAACGTTTCG CCAAGCCGAG
    79561 AAGGCAAAAC CAAATTTTAA CTTGCGCCCA GGATATCACT CGGTAAGTCG CACTCGCCAA
    79621 ACTATGTGGA TCAACGGAGA GCTAATTGAA TTGAGTTCTA AAGATCCTGG AGGAGAACAT
    79681 GAGTAAAAAA TTAATGGAAT TCAAACCTTT CCCCTGGGCT AAAGATTTGC CAGAAGTAAC
    79741 TGGTAGATAA TAAAGTATTA CAAAATGGAG AACATGACTA ATGAATAAAT ATCTTACATA
    79801 TATCTGCGTT GCATCTTTTT TGCTTGTCGG TGCTTCTTGT TCAACTACTA CCAGCAGCGT
    79861 TAACAGCAGA ATCAACAATT TAGAAACTGC ACTGTGGCAT AATGCGATAG ACGAGGCAGG
    79921 CCGGAGTGCA AGTAGGAGTT TTAGGCAATG ATTAAGAAAT TTGTAAACAA GATACCAGAG
    79981 TTTTGCATGA GTCATTGGCT TATTCGCATT CCTTTGATTG TCGTATTCTT GCAACAGGGC
    80041 TTTGACAAAT GGCCGATCGA TGCTGGTATG GCAGAAGCGT TTGGGCTTAC TCTTTTAGTA
    80101 TGGACATTTG TTGTACTAGG AGAAATCGGT GGAGCAGTTG GCCTTGTTGT CGGTGGTCTC
    80161 TTGGACTATA CTAAACGATT TAAAGAGTTG GGTGATCTCA TTACACGTTT CTCTGGAATC
    80221 GTTATTACTG GTATCATGAC TGGTGTTATC TGGGTAGGCG AGCCTGAGAG TTTTACATAC
    80281 GTATTGCTGT ATGATAACTT TCACGTCTTA CTCTGGGTAG GCGGCATGTA CTTTGCTCTA
    80341 CGAGGCAATA GGACATGATC GCCACTGCCT TATACTTTGT AATGGTGTAT GGCTTTATGG
    80401 CAGGTATGAT CGCGTATGCT TGGGTGAAAG AACCTAAAGA CTCAGACAAC ACGGGCATGA
    80461 GACTATGAAA CCAAATACGC AGTTTGAGCT TAATGTTAAT GACATTAACT TAATAGAAGA
    80521 AGGCCTTACA CTACTACAGC ATCATAGAAT GGGTGCTGTA GGGTTTGAGG TTCAAGAAAT
    80581 CGAGGATCTG AAAGCTAGGA TCTTTCACCA GAAAAACTGG TACAGGCCAA AGAACGAAAT
    80641 CTATATTGGA GGGTAAACGA TGAGACTATT AACAGTACTA ACAGCACTAA CACTGGGCTT
    80701 TTGCACACCA GCCTTTGCTG AAACAGAGTT GCCTGCAGAA TACACTTTAG AAATGTGGAA
    80761 CAGAGATCCG GATGACCGTA AGCGTAAGAT GGTATTCTCT GAAGATGTAA TCACCGTGGC
    80821 ACCGGGTGCA GAAGTTACTT GGTTAGCAAC AGATCGTGGT CATAATGTAG AGTTTATTGA
    80881 TGGCCCTGAT GGCGTTGAGT TGGCAGACAA GTCAAAACTC AATAAAGACG TAACTATCAC
    80941 AATGACGGAG CCAGGCGTAT ATGTGTATGT ATGTACACCG CACGCAACTA TGGGCATGAT
    81001 TGGCGTAGTA GTCGTAGGTG TTGCAACACC AGAAGCAATC GCGCAAGCAG CGGATGCCAA
    81061 GGTACGCGGC AAGTCAAAAA AGAAACTAAA AGATCTACTA TCAGACCTGT AAGTTTATAA
    81121 ACAAGACTTT GAGAAAACAG AGGTACACTG CCTCTGTTTT TTTTTTTCTT AAAATGGTTG
    81181 ACATCACTCA ACTTTTATGG TATTGTATTA TATGTAAAGG AGAATCAATA TGGGTAAACA
    81241 CCTTAAGACA CAAATTGACT ACGATATGAT TGAACAGCTC GGACAAGAGG TATTTCGATT
    81301 AGATCCAACA AACTCGGTGC TTCAAAAGTT TATGCAGATG GATAACTTTG AAGGTAGTGA
    81361 ACTGCGCAAA AGCGTAAGCA GTAAAAAACA AACCTAATTG TAAAATGTAT CTGAATAAAA
    81421 TTTTATTAAG TTTTATATTT GCAGTTATGG TATTATGGCA AATTTCAATT TGGCCGTTCA
    81481 CACGAATTGC AGAAGAGATC CGTTATAGAA AACAGCATAA AAGGAAAGAT CGTGAATAAT
    81541 GATGATATTC TTGAACAAGT AAGATCTCTT AGAGAAGAGA TGAAGCAGCT TAAGTATCTT
    81601 CTCTTGGGCG AAAAAGAGGA TACAGACTTT GATATCGAAA GTTTAGATCC AGATAAACGT
    81661 AGTTGGTACT ATGATGATAC CGGGGTGAAA AGGAAAAAAG ATGAGCGATA AAACATACTA
    81721 TTGTACACTA AAAGGTCTTG GCTGGGCTTT CTTGCTAATT ACGTTCTTTA TGCTTGGCGT
    81781 GCCTTTACTT ATGAACCTTG CTATCATGGG ACCAGAACAG TACGGTAACT ACTGCGTACG
    81841 AGCCATTCAC ATGCCATGTT TTGGATTAGG TAATGACTAA TAACTTGGAG TTCAATCCAA
    81901 CCTTTACTCC GTATGAAATG TTGGAACTCG GGATCTTTGA TGGTAAGTAC TATCTGCCAA
    81961 CGAACAAAGA TTTCAACAGA ACTCCTATTA TTAGACAAAA GAACCTTTTT ATGGAAGGAG
    82021 CATCTCAACC TCTTTCTGTA TGGAAAGAGA ACGGCTGGAT CACTCCTGAG GATCCTATGG
    82081 GTTGGTTCCA ATGGTATCTA CGTTACTACC AGGGACGCCG GATAGATGAT CTAGACACAC
    82141 ATCAGATTAA AAGGTGGAAA TCGTTTGTTG CTCGCCACTC TGCGCAGGTT CGTAAAAATG
    82201 GAAATGGAGA TCTAAATAAA CGTTTAAAGC AGCGCCAAGC TCTTTTACAT TGGGCTGCGG
    82261 ATCCTATTCC TGATATGGAC ATACAGAACA AGTATGAGTT CTTAAAGCAA TACAAATAAA
    82321 AAAGGGAGAT CCGAAGATCT CCCAGGTACT CATTAATAAC GAGTGATAGA GGAGGGGTTT
    82381 TATCCCCTCT TCTTTTTTTA TTAGAACAAG TTGCTGACGC GAACTCTTCT GTAGTATACG
    82441 TTGCTGTTCG CTGTGAGAGC GCCTTCGCTG CGGGCTGAGC CGAATGCGAA TGGGTTTGCA
    82501 ACCATACCGT AACGAGTTTT GAACCCGATT TTTGGCTGGA AGCTGTTCTC ACCAACTGCA
    82561 CGGTACATCT GTAGTGGAAC ATATGGGCAG TAGAAGAGGC CTGCGTCAAA CGCGCTGGAA
    82621 CCTTTATAAC CTACGACCAT GTAGTTCGAA CCTGCATATG GATCGATGTA TACTCTGTAA
    82681 CGACCGTTTA GGATACCTGC GAATGTGTTG CCTGTATCGT CAACGTTTAG CGCGTTGCTG
    82741 TTAAGAGCTG GCGTATAATC GAGAACACCT GACATCTGAA GTGCTGATGC AACATCGGAA
    82801 GAACAGATAA CGATGTTACC TTTACCTCTA CGAGTTGCTT TTGCAATCGC GTTGGCTTCG
    82861 ATTTCAACTT GGAACATCAA TCCTTTGAAC TTCTCAACTG ACCAACGACC GTTTGCGTCA
    82921 ACGTCAAGAT CGAATACACC GGCCGATGCA GTTGCCGCAG CACCTGTTAC AGCTGTGTTA
    82981 TAGATCGTAC GAACAACTTC GCGGTTGATT TCCGCAAGGA TCTCAGACTG AAGAATGTTC
    83041 GCGAGTTCTG TTTCTGCATC GAGACCGTGG ACTGCGCGAA GATCCTGAGC GAGCTCAGTT
    83101 GTGTATTCCG CTTTCAACGC GCGGCTTTTC GCAGCTACAG TAACTTTTTC GATAGCAAGA
    83161 GCCATCTCTG CAAAGTTTGT ACCGTCGCCA TCACCGAGTG CTTCAGCTGC AGCAGTATCC
    83221 ATACCTGTAC CAGTATTAGC AGTTGCTGCA CCACCGGTTG TACCAGCCAT TGTGCCTGTA
    83281 CCAGAGAAGT CTGTATCAGC TTCGTTATAG AATGCTTCAG CAGCTGTGTT ACCGGACATT
    83341 GCGTTGTAGT TGGAACGCAT TGCGAAGATC AAGCCTGTTG GGCCTGTCAT TGGCTGAACG
    83401 CCTGCAATGT CGTATGCCAT TAGGTTTGGC ATTGAGCGAC GAACCAAGCT GATTAGAACT
    83461 GGGTCATAAC CTGCTGTTGG CGTTGCAGAA GCTGAACCAA AACCGCCTGT ACCGGCAGCG
    83521 TTAGTTGGAG CTTCTTGTAG AAGTGAAGTC ATGTTGATTG ACTGGTCACC GCTTTCTACG
    83581 AGCGCCTTTT CTGTGTTCTC AAGGAGAGTA GCAGTAACTG CTTTTCTGTG CTCGTCCTTG
    83641 ATTTCTGCGA AAGAAGAATG CTCAAGAAGA GGACCCCACT TTTCGACTAA AGTTCTGCTA
    83701 GATTGACTCA TTTTTGTCTC TCCTATTCTT GTTGTTTTTA ATTATAGTTG TATTTATAAT
    83761 TTTTTTATTT TCACTTGGAT TTGCTGTTAA TCGCTTCAAC GATCGCAGAA ACCGAAGCAT
    83821 ACTGGGAAAC TGGTTTTCTT GTTTCAGTTT CTTCTGTAAG AACTTCTTCT TCTGTTTCTT
    83881 CGCTTATTAC CTGTGTCTTC TTAGTTTTAA AGAACGATTC CTTGAGAGTA CCAAGGTCTG
    83941 ACTCGTAAGC TTCTAAGTCT TCGTTGTCAA GCTTTTCTGA CAAAGATTTC AATCTTTCTT
    84001 TCTGAGAGAC AGTAAGTCCT TCTGAAATTG TATCAAAAAC CTTTTCAGCT TTGAGTGCAG
    84061 CTATTTCCTT TGCAAGGGAA ATATTTTCGT TGATTGCTTC ATTCGTTTGT TCCTGAAGCT
    84121 CACCAACTTG TTCTTCCAAA CCAGCGACAA CATCAACCGT TTCTTCGTCG ATATCGATGT
    84181 TATGCGAAGA GAAGATATCT CTTAGGCCGT CCATTAGAGA TTCTGCCATT TCTACTTTAA
    84241 CGCCAGATTC TACAGCAACC TTGTTTTCTT CCATCCACTG CTCAACGACA TAGTCGAGAT
    84301 ATGAGTCTAG GTTTTCGGTA ATTTCTTCAA TAGCTTCGTT AACAGTCTCA ACCAAGCGAT
    84361 TATCAAATTC TTCTTCAAGA GTTGCAACTG CTTCGTTGAC TCTTGTGTCT GTTGCTTCTC
    84421 TAACAGCAGT TTCAAATACC AAGGATACCT TTGATTTGAA CTCTTCAGAA AGGTCAGCAC
    84481 CTTCGAACAT AGAAGCGATT GATTCCTCAA CGGAAATAAC TTCCTCTACT TCTTCAGCTT
    84541 CTTCTGCAAC TTCAACAACT TCGTCTGCGT CAACTTCATC AGTTTCTTCA GCCATTGGTG
    84601 GTGTTTCTAC AGTATCAGCT TTAGGATCTA CTTTCTTTTT AAGATCAGCC TTTTTCTTTT
    84661 TCGCTTCACC GCCCTCTGGC GCCGTTGGTT CAGGAACCTC GGAAACACCG TCGTCAGCAA
    84721 CGAATTTTTC TTCTAATTCT GACATATTTA CTCTCCTCTT ATTTGGATTC GTGTTATCAT
    84781 ATCCATATTT ATAATATTTA ATTTTTCAGA GAAGTAAGGA ATTTTTCAAA GAGTTTTGCT
    84841 GCGTGAGACT CACCAATCAC TCTAGTTGTT GTTTTATATT CCCTTTTCAC TTCTTGAACT
    84901 ATTTCTTCAA CAACCTGCTC AACGGCGTGT TGTCTCCAAG TTCCTGCCGC GATATCATAG
    84961 TAGTATTCAG TATTTTCCAT AATACCGTTT ACAAAACAAT CGGGTCCAGA AGGATCCGTT
    85021 ACAATATCTA CAGTTGCCAA ATGAAAGTCG TCTTGAACTT CCATAATACC ATCCTTAGTA
    85081 GGTTTCACCG AACCAAGACC GCGTGTCGAA ACACCAACTC TCACCCCTTC GTCTACAAAG
    85141 GTTTTAACGA TCTCACCCAT TGGAGTAGAA AGAATCTTTG CTTTTCCAAT AAAGTTTGTA
    85201 CCATCTCTTC TCATTTCAGT GATAAGATGA GAAACTCTAT CACCATTGAT CTGTGGGCCG
    85261 TCTGGGTGGC CTAGTTCGCC AAGAGCTCTA TTCGTATCGA TAAAGGTCTT TTGGTACCTG
    85321 CCCATTTCCT TTTCAAGAAT TTGCGAAGGG TATACACGGC CGTTGCGATT TTTAATGTCG
    85381 CCTTGCATGA AGATACCCTC GATGAAGTAA TTCTTCTTGC CGTTCTCAGC CGATTCTGTT
    85441 ACAACCGCGC AATCTTCGTT GAATACTTCG GTAATTAACT TCATGTATAT ACTCCTCGTT
    85501 TATATTTGTA ATACATTATA TTTATACTCT GGCGTCGTAG TAGTTTTTTG ACAGCTCACC
    85561 GCGTTCCTGA GTCTCACCTG TTTTTCTACA TTTGACGTAG GTATACTGTG TATTTCCACC
    85621 AGGCGGAGTA AAAGATCTTA TCCCACCAGA TGTAGTCCCA TTTGCATCCG AATATGTGTC
    85681 AGCCGCTGTT GCGGCATTAT CATATTGCCA AATGTTATTT GACCCCGGAA CAGTAACCCA
    85741 AGCCATCTTT ATAGAGCTTC TCTTGCAAAA CCAAGGATCT CTTCAAACCC AGCTTTGTCT
    85801 TCCATCGCAA CCTTTTCCAT CTTCTTGCGG TTAGCTGGAG AAAGATCTTT AAACATTTGC
    85861 GTTAGAAGAT CGGCATCTTG CTTTTTAATA ATCATAGAAG AACCGTCTTT TAACTTTATC
    85921 ATACCAGCTT TAAATTTAAC AGCTTCATCA ATTTGGTCGG CTTCTTCTTT TTTATCCCAA
    85981 GGGGCTTTCT TTACAGAAAC CTTGTCTTTA GGTTGGACCT TCATTCCCTG CAATGCCCTA
    86041 TTTATTGTTT TTCTGGAAAT CGGCTTCTTT GCTTCCTCAA GATCCGTTTC TTCACCCATT
    86101 GACATTACCT CTGCGGTTGC ATAAGAATAC AGCGTCTGCA ATTCTTTGGC AACGCCGGCA
    86161 AGTTTATTCT GGAACCATTC TTCAGGATCC TGAGTTGTTT GAAGATAACG CGAGATGCCG
    86221 GATATATTGT GAGACATAGA ACGCAAAGAG TTCATCATCA TCGGAATTTC TTCCCATGCG
    86281 TCTTCATTCA TTCTTTTAAT CTCGCCCGGC AATCCACTGT TGCCATCTTT CTTTGCAAGC
    86341 ATTTTTGCTT TTCTGTCTGC TTCTGCGGTA TTACGAGCAA TTACAGTATA ATGTTTCTTG
    86401 CCAATCGCAA CCTTCCACTT AGGCTGTGGA GCTTCTGCTA TGTTTCCTTC GTCGTCATAA
    86461 TCTTCGCAGT TATACGTCTT TCCTGCCACA ATGAAAGTTT TGTCACCTGC TTCACGAGCA
    86521 GCAAATAGAG CTTTCGTAAA CGCATTACCT TCTTTTTTCA TTGCTTTAGA AATAGCTTTA
    86581 CGACGCTTGT GAAGATATTC ATCAGAACTA TCTACATCGC CATCGTTGTC GATGTCTTTA
    86641 TCTTTACGGT CGTCAAATTT CTTTTTAACA GCTTTTGGAT TGACAGGATC CATCGCTTCG
    86701 TATACCTTTT CATCTTCGCC TGCTTCAAGA TCCGCTCTAC GCTTGGACTT AGAAGTTCCT
    86761 GGAATTTCGC CAGTGAATTG ATGGTCCAAA GCAACAGGAT GACCTACTTT AGTTACAATG
    86821 TGTTTATCTT TAAATGCCTT TTCGTCGCCT GCCTTTGGCT CGGCAACTTC AGATACTAAA
    86881 GTTTTAAAGG TTTTCATTTT TGATTCCCTC TTTTAAATGA TTTTGTTTTA TTTATAACTT
    86941 TCAGTGATTC TTCAGCATCG ATTTCAGTTT CATCATCGTT ATTGCTATCT GGAGTCTCTT
    87001 GATCTTGATC GTCCTCGGAA CCCATATCCA TATCCATTGG CACGCCGTCA TCGTATAGTC
    87061 CGGCTGCTCT TTCTTGTTTG ATCTGCTTAT CCATTTCGCG CATTTCGTCG TCGGTCATAA
    87121 ACAGAACGTT CTTGGTAATC CACTGTCTTG AATAGTACTT ACCAACCTGT TCTTCCATAT
    87181 CTCTTAGAGT AGTTACTTTT TCTCTTAGGA TCTCGGACTG TTTCAGTTCT TCAAAATAGT
    87241 TATCCTTCAT AAAGTCATAA CGTATCTTGT TTTTAATGTC GGCCCATTCT TCTGGATCAA
    87301 CCACGCCCTT TAGTATGAGT TGCTTTTCAA GAAGAGTATC GAATATGCCC GAGAAACGAT
    87361 TTCTCATTCT ACGAATAAAC TTACTAAACT TCAATTCGTC ACGAGTCATT TCTGAAACTC
    87421 GGCCAAAGGA ATACATGTTT TCTGGTTCGA GTCTTGAGAT CGGAACCTTT AGAGATTTAT
    87481 ACAGTTTTCT TTGGAAGTAC GTTAGGTTCT CGTCTCCACT CAAAGCTGCA GCATTACCAC
    87541 CAGCGAGAAT GTCAACTTCT GTCGAACGTT CTCCGCCTCT ACGTGGGAAC CAAAAATCTT
    87601 CAGTCATGGT CATGAACTTG CGACCGTCTG TAATATCACC GCTGTCGGAG TCGTACTGTA
    87661 GTTTGTTCTT ATGGCGAGTC ATCATATCGT GTAGATACTG CTCGGCCTTT GCCTTAGGAA
    87721 GCTGTCCTAC ATCGATATAG AATATTCTTC TTTCCGGAGC TCTCGTGATC GTATAGATAA
    87781 CCGTAGCATC TTCCAACATA CGAAGCTGGT TGAGTGGCTT AATGGCGGGA TGCAGGTATG
    87841 AAAGGACTAG GGAATTGTTC TCATTCATAT AACCAGACGT AATCCTGGCT ACTGAGTCCT
    87901 TTGCTATCCG AAAACCTTGT ACCGCTTGGC CCGTCGCTGT GCTCGTATTG TTTATAGACT
    87961 TTGATCCAAA CCCAGAGTCG GAGTAAAGGT AGTATTCCTT CTTTACTTTC TTGAGAGGAA
    88021 TGCCTGAGTG TGGATCCTTT TGCTTTTCAT CCATCTCTTT AATAAGACGA AGTTTGCGCG
    88081 GATCGATATA ACGAACTTCT TGTATTCCTT CCCTCAAATT TTCGTTATCA ATAATGATGT
    88141 GATAGTTCAA TCGACCATCA ACATAGAATT TTTGAAATAT ATCGTAACCA AAGTTAGAAA
    88201 AATCAAGAAG ACGAAGAACT TCTTCGAACT CTTCTGATAT CCTGTCCTTT ACTTTATCGG
    88261 GTAGATCTGT ATCGTCAAGA ACAACTTCTA CCGCGTTTTC ATGAGAGTCA ATGTTTATGG
    88321 CTTCGTTAAT CACTTCGTCT ACAGCCTGAG AAATTTCTGG CTGTAACATC ATTCCACGAT
    88381 AGCGAGTTAC CAATTCCCCT TCGGACTTGG CATCACCATC CATATTAATA GAAATACCAT
    88441 AGGATCCCCC AAGAGAGTTT CCTATGGTAA TTGCGCCTTC TTCATTATTT GGTGCTACAA
    88501 AAGAAACTGC GGTTTCTTCT TCAGCGCCAT CAACGTCTCT TTTTACCTCG AAGCCAAAAA
    88561 TTCGCATTAA TTAATCATCC TATAAATTAA GTAGTAGAAG TGCCGGTAGT TCCTTCAACT
    88621 CTCCATAGAT CGTATTGGAA TGTAACTCCA AATTCTTCGA TAACATCTGT GGATTCCCAT
    88681 GAAAGAGGTA TAGCGTCGAC ACTGACTGGA TATATACCTT CAAATACGTA TGTTCTTAGA
    88741 AGACTACCGT CTTTACCAAA CTGTGTTACA ATCGCGTTTG ATTTATAATC CTGCGGTAAA
    88801 GATCTTGCGT TAGAATCATG AGTATTTATT GCATTTGACC ATGTTTCCAT CGCGTTGCGA
    88861 ACTAGGAAGT CTTCGTCATT GATGATTGTA ACCGGCCAAT CTTCAAATGT TCTGTCTCCT
    88921 GCATATTTAA CCTGTCGACC GAAGTATGGA ACTACGTATG AGCCGAGAGT TGAAGCAGGA
    88981 AGTGCAGCTG TTTTAACCAT GAATGGCACT TTTAGATCAG CTACACCCGT TACTGGGTTT
    89041 GTAATTTGTA CTTGGAAGAG GGTGGGTCTT GCACCACCCC CTACTAATTG TGACTTAAAT
    89101 TCGTTGATAT TGAACGCCAT GATTATCTCC TTTTCTTTTA TTTATTAGAG TGGCTGACCA
    89161 ACGATTTCAT CGAATTCAAC GCCGGTTCTT GTAGCAACGA ACGTTAGCTC GATGATGTTG
    89221 ATTGAACGCG CAGGCTTAAT AAAGATATTG CCTCTGAACA AGTTTCTATC AACAACGTCT
    89281 GGAGTATTTA CGGTAGAGTC AGATACAACT CTAAAGTCGA TAATACCACG CTTTCCTTGG
    89341 ATATCACGAA GGAATGGTTC CACCAAGTTT TTAAACTGGG TTTGTGTAAA CTCGTCGTTA
    89401 AAGTCGAAGA GGAACGAGGC CGACACTGTA GAGATTGCTT TCTCAACCGT GATGAAGAGA
    89461 CGACGAACGT TGATGCGAGT AAACGCGCTT CCTGTTGCCG TACCTAGACC GGTTTTATCA
    89521 CCGAAGAGCA ATACACCTTG TCCAACCTGC GAGATAACCG GGTTGACATC AGCGCCGTAT
    89581 AGTTGATCTC GCTGAGCTTT ATTTGGGTTA AACGCGAGTT TAACAACGTT CTTAATGATA
    89641 CCTCTTTTGA AACCAGCTGG CGATACCCAC GGCTCAACTC TTGCAGAAAG ACCTGCGATA
    89701 TCACCGTTAA GTGGTACCCA ACGATATACG TCGTTATACT TATCGTAGCG ATATTTATAA
    89761 CCGGTATCCA TGAACCAGTA CGAGGACGAT TGTACTTGGT TTCTAAACGC AATGATGTCA
    89821 GTCGTTTTAG TTGCTGGATT TGCCGGTGTA ACCGCCGCAG CAAGTGGTGG AGAGAAGTAA
    89881 ACGACGCAGT CTTTTCTGTC TTCTGCAATA TTCGCTACCA CGTAGTTTGG AAGGTTAGCA
    89941 CTTGAAGATT TACCGCAAAT GATAGCGGAA ATATCAACTT CGTTAGAATC TTTATACAGA
    90001 TCGTAACCAG CCGCGATCTT TCCAAACGCG ATACCAGCCT CACCGTCGCC GTCTGCACCG
    90061 TCTGCCATAC GATCGTATAC AGGGATTGTA ATCGCCGTGT TAATCGTAGT ACCAGTGATC
    90121 TGTTCGATCC AAGCAGAAGA ATTTTCCAAA ACAGTACCAT AGTAGTTGTT CGTACCATCA
    90181 GGAAGCTTAG CCGCTGGGTT GATTGATAGA TTTTCATATA GTTCAAGAAC AGTACCAGCA
    90241 GTACCTGTAA TTTCACCACC TTTATCAATC ACGGCAATGT GAATATTGTT TGCCGTTGAA
    90301 GGGGCAGCCT GCGCAATGTT TGCGTATCCC CATTTTCTTT CTATGCTCAG TTCAGAAAGA
    90361 TCTGTTTCAG CAAGAGTAAA TCTGTTCTTT GTAGTTATTG TGTAATCAAA TGGAGCTGTG
    90421 TTTGATGCGT CATCTGTGAA TGTATCAACA ATAAGTTCCT GATAACCGCC AGAGTCGTTT
    90481 CCGATTCTAA TGATATCGTT TTCCTGAAGA TCGCCGATAT CTGAAGCTAA ACCAGAAATC
    90541 GCTAGTGTAG TTGAATTAAA CGTTACGGTA CCTGTTAGAT CGCCAACGGC AGCGATTGTT
    90601 TCTTCGTATG AGGAAGAAGA CGTGATTGCA ACCTCAATGC TGTTTCCTAA TTCGCCTGGA
    90661 TATTTTGCTT GAAAATATGT ACCATCAGCA GCGGCTGCAG TATCACCGAC AACTCGTGTT
    90721 ACATACAACG CATTTGAATA CGACAAAAAG TCTGCAGCGC TAAAGAATGT TTCATAGTTC
    90781 TGCCAAGTCG TATTTGCATA CGGCCTACCA AAACGGCTTG CTAGCTCTTC TTCTGAAGAA
    90841 ACTAGAATAC GCTCGTTAGT TGGACCCCAA CGAAAAACAC CAGCAATCGC AGCAGGTGGA
    90901 GTTCCGATGG CTGGAATTAC TGCCGATGCA TCGACTTCCC TAACGATTAC GGATGGACTT
    90961 ACAGAAAAAG TCATATTTTT CTCCTTTGTG TAAGATTATT TGACACTTGT TTTCACTTTA
    91021 TTCCTGTCTA TTTATAAAAA CCTGATTTTA CATCATCCAT CCTTGACTCT CCGATATAGG
    91081 CCTCCATCCT CCTTGCTGTT CCATATCTTC TCCGGAATCA ATAAATCCAA AGGGCAATAA
    91141 GTCATCTTGT ATCTGCTCTT CGGATCTTTC TCTCAATCTG TGCAGTGTAT TTATGTCTGT
    91201 TATTTCTTTA AAAAAGTTTT GGTCCGTCAA CCAAGCAAAA AGTACGAGGT TCATGACGAG
    91261 ATCGTCATGG TGACCGGACT CAGCTTCGTA TGAGCTACCT TTCTTCGAGA ACCTTGAGAT
    91321 CTCTTGTATC GTATTAAAAT CAACAAGGAT AAGTTGATCT TGTTCTATAA GCATCTTTAG
    91381 CATAGAGCAA CCAATAGACT TAACTGATTT TGTCGTTCTT ATGCCGTTAT CGGATATCTT
    91441 ACCGAAACCA TTTGAGATTC TTTTACCACT TCTACCTGCG CTTTCAGTAT ATAATACGTT
    91501 TTCGTAACCA AAGTCCATAA CAAGAGTATC AGAAACCTGT TCGCCGATAT CGTTGATTTC
    91561 AATAAGAGCA AAAGCTTCAT TATATGCTTT ACCTGCTCTA AATATAATTG AAGCAAAATC
    91621 TACTGGTCCT ATGTAATTAT CTCGGAATGT ACACACCTGA CGGTACGGCA TTTCTGTTAT
    91681 ATCAATTATG TTAAAGGTCG AGTAGTCAAG GCCTTTTCCC CTTGACACGT CGACGATCAT
    91741 TGTATATATT CTATCCTGCT GCGGCTTTTC GTACTGGCAC ATCCCATCCT TTTCATACAT
    91801 CGGTTTATCA TAGGCAAGCT GTTTGAGCTT TGCACTACTT ATGAGAGTAC CGGAACTACC
    91861 AAGGAACTGA CAACAGAATT CTTGGTTGAA CTTTTCTTCG TCGTGATCCA ATGCCTCGAG
    91921 AGTTTCTTGC TTCCACTTTT CATCCCGGCC TGGTACGTCA TCCCACATAA CCTCAACGTA
    91981 TTCATATCCG TTCGTACCTT CCTTGGCACC CTTACACGTC TTCCAAAAAT GGTTTAATCC
    92041 ATTTGGTGTA GAGGTCATGA GAAGCTTTGT AGACTCACCG GACGAAATCG TAGGATATAC
    92101 CGATGCAAAG AATTCGTCGA AGCCTTCGAT GAACGCGACC TCGTCGAGGT ATAGAAAGTT
    92161 AATAGACTTA CCACGAATTG CGCTCGATGA TGTCGTGCCA GCGAGAATCT TACATCCGTT
    92221 TTCGAGTTCG ATATTACCCT TATTCCATTC TGTAATACCC TGCTGCAGCC ACTTAGGTAG
    92281 AGCCTCGTAC GCAAGTTTAA CTCTTGATAG AACCTCCCTT GCAGCGTCAC CTTTGTTCGC
    92341 AAGGATAGCA ACAGTTTTAT GTTCACTGAA GAGTATATAA TGTAAAATGA CAGCAACCGC
    92401 AGTCGTGGTC TTACCGGACT GTCTTGCAGT AAGAACCGCG AGCCTTCTAT GGTCGGTAAT
    92461 TTTTTCTACG ATCTCTTTTT GGTAATCATA CATTTCAAAT GGGACGAGGC CCTTATCGAC
    92521 GTGAACGATC TTAATGTAGG TCCTCGAAAA ATATACAGGA TCCTCTGCAC ACTTGAGGTA
    92581 TTCTTTAATA AGATCCGGAG TCCATTCTAT CTGTTCGCCG GTCTTTTTAA GATGAGAGTT
    92641 TCCTAGGTAA CCATCAGCCA CTGTCGCCAT CCTTGATCAT TTTTAATAGA TCGGCAGTCG
    92701 ACAATATAAG GTTGTTGTTC GTTACGTTAG TCTGAGCGGC TTCCTTCGGA CCATTTGCCT
    92761 CTTCCTTCGC GTACTTCTTT TTCGTTGACA TCTCAACAAA GTCTTTGTTT GCATCAAGAA
    92821 GAGTCTTCAT AAGAGTAGAT GCAACCTCAA ATGCACGAGG GGACTCCGAC TGTTTAGCCA
    92881 GTTCTATCAT TTCGCTAAGG GCATCGTCTC CCTGCTCTAT AATATTTTTA ATATTACCAC
    92941 GAGCCTGCTC GATATCGTTT ATCGTATCGT CTTCTTCGGT AGAGGCCACA ACAACTTCAT
    93001 GTGACTCTTC CTCGACTATC TCTGGTAAGT TTTCTGATTT TGCTTCTGCC AATGGTCTTA
    93061 CACCTAATAC TTTTGCAATT TTATCATCAT CACTCATTAT ATCTAATCCT CTGGATTTTC
    93121 AGTAACAACC CCAATCGGCG ACCAGTCATC GTCATACTCA ACGTCGCTAA AGGGAATGGA
    93181 CTCGTCTGGA TCGGTAGTTG GAGTTCCATT GGCGGTTAGA CCTGGGAATG TATTAATGCC
    93241 TCTTATAGGA TCCACAGGGT CGCCAGGAGT ATCGTTTGTG GTATCAAACA CGTCGGTATC
    93301 AACGAACTTA ATTACCTTGT TATCCTTCTC AGGCCCGAAG TACCAACACT TCATCGTAAA
    93361 GTTAAGAGTC CACAGAACTG CTCTTCTTTC TGTGAATGCT CCTTCGTATA ACTCTTCGTT
    93421 CGTAATACCG TTGAGTATAA GAGGAATATC GATTGGTTCG AGATCGTCGA TAAGTTTAAC
    93481 TGTCGATGTC CATTCGGGTT TAAAGAACGG AATGATCTGT TCGAATATCT TTGTTGCGTC
    93541 CTCGGAATAC TTGGTCATAA TATATAGAGA AAAGTCCACG TTATATGGAG CTCCGGACCA
    93601 AGTATAGAAT CTCTTGTCCT CTCCTTCTGG ACTCGTCTTA AACATTCTCT GTTTTGACGC
    93661 AATCTTTCTC GTTCCATCGT ATGCCATCGA AGTCATTTCA AAAGACATTC TTGGTAGAGT
    93721 GATCGCGGAA GGATTACTTA AGTTTGGATC CTGTGTAATC TTAGCAAGAA ACTTTTGAAA
    93781 CGGGCCGTAG GCAATAGGTA CTATCATACT CTGAGCTTCA GCACCATTAC TCTCATTACG
    93841 AGTGATTCGA ATCTTATTAA AGAGAGTACC GAATAGAGCA ACGTATTTTC TTGTGCTCGA
    93901 ATTATAAAAG TGATTTACAA ATGCCATGTT ATACCTGCTG GCCGGCTGGC GCGCCGCGTG
    93961 CCTGGGTTAA GTCACCGACA TCAGTTGCAT TCACATCAGA CGCAAAAGGA AATTTTTCAA
    94021 TAACATTGGA TCGCGGTGGA GTTGAGCCAC CCGAGGTGTA TCCACTCGCA GTACTAGACT
    94081 GCCCTGCAAC ATCTTCTTTA GTTTCAGTTA AGTCACCGAC ATCCGTTGCA TTTGCGTCAG
    94141 AAGCAAAAGG AAATTTATCG ATTGTATTTA CAAGGGGTGG TGCGTTACCG CCTGAAGTAT
    94201 ATCCAGATAC GGTGCTTGAT TGGCCGGCTG GCCCATCCCT CGCTTGAGTT AAGTCACCGA
    94261 CATCAGTTGC ATTTGCATCA GACGCGAATG GAAACTTATC AATTGTATTC CTAGAGGGCG
    94321 GTGTGAAACC GCCTGAAGTA TAACCGCTTT CGGTGCTCGA TTGCCCGGTG GCAGAATTCC
    94381 TGGACTGGGT TAGATCACCA ACATCAGTGG CATTAGCATC CGCTGCAAAA GGAAACTTGT
    94441 CAATTATAGT TGACGTTGGG GTGTCACCGC CGGTGGTGTA ACCGCTTTCG GTACTTGATT
    94501 GGCCTGAGAC CCTTGCTCTG GGGTCGGTTA GGTCACCAAC ATCAGTGGCA TTGCCATCGG
    94561 AAGCAAAAGG AAACTTGTCA ATAGTATCCT TATTTGATGG GGCCCCACCT GATGTATAAC
    94621 CGTTCTCAGT ACTCGATTGA CCAGCAGGGT GATCCCTTGC TTGAGTTAAG TCACCCACGT
    94681 TAGTTGCATT CGCATCAGAA GCAAAAGGAA ACTTATCGAT TGCTGTTGAG TCTGGCGGTG
    94741 CGTCTCCGCC TGAAGTGTAT CCACTAGTCG ATCCTTGGCC ATTTTCTGGG CCTGTGGTTA
    94801 TGTTTAAACT TTGGTTTATA ACAAATTTAG TCTTGTCTCC CGGTACAATA TTACCAGATG
    94861 AGTCTACAAC TTCTGTACCT TGAATTTTAT ATACCATATC TCTTATCCAG TATTTGTTGG
    94921 GTTTGTAATT GCTTCGCTGA ACGGATCTAT CTCGGTGAAG TCTATTATAT CATCACCCTC
    94981 TTCTTCAAAA TCGATATTGT TCGCAATAGG ATCTTTTGTC TTGAGAGTCT CGAGGGAAGT
    95041 AACCGAAGTA GTGTTGATAT CGTCAAAGAA CTCATCGATA TCGACGATCC CCGTCTGGAA
    95101 CCTTTCGTTA GAGTATTCAA ACAGTTCACA CTGAAGATCA AATACTTGAA GGGCACCACT
    95161 CTGATAGAAT ACACTCTCGT GTTCAACGTG AGTAACTTTA AAAAACTTGT TTACCATTGG
    95221 GAAGTATACG AGCTCGCCTT CCTTGGGTCT TAGTATACTT GGATCTATGT TCGTTACGTT
    95281 CTTTTCAAAC GTTCTTATAG CAACGGTAAA TGTAACTTGA TCTCGAATCT GTAGACCAAA
    95341 CCTGCTCAGG AAGTCGCCTT CTCCTTGGAA ACCATCAACA CTCTTAACGT ACATTTCCAT
    95401 CTCATACGCA GTGTCAAAGA TAGAGAGATC GTCCTCGTTA AGAATGTTAT CGACGGCCTG
    95461 GAGGCTACGT GTAAGGTAGT ATGTGTCTAT CCCATACATG CGAATGGACT CAATCACCAG
    95521 GTCATCGATG AGAGTCTGTT CGTTAGAATA ATTATAATTA TTAAAGAATA CGTTCGTTGC
    95581 CATATTAACC CACGAAGTTA TAGGTCAAGG GTTGCAGCGA GTTGATGGCA TTTTCTTCCA
    95641 TCTCTTTTCG ATCCGTCTTC GCTTCGCTGA GGATCTGTTC TCCATTGAAC TGAACTCCAC
    95701 CTACGAGTTG CATATTCGTA AACTTAGTTA GGTTTAGTCC CCACTGTTCT CTTATAAGAG
    95761 CGGACGCATA GTTCTGAAGG AAACGGTCCT GCCAAACATC TGAGTATGTT TCACCACTTA
    95821 TGATATCATA TCCTTCAACG ATGATAAAGG ATCCTGGCGT CATCACAGTC CTCTTGCCGT
    95881 CGATATACAA ACGATTTACG TGGCGGTTAT AGCGAACGAG TTGTTTGCCT ACAAGGATCT
    95941 CCTGAAGAAA CTGTAGGTGA GACATTGACA TGTAGTAGTG CTGTATGTTA TATCCGGTGA
    96001 TATCGTCAAT ATTATTCAAA ACGAATTGAT ACTGAACGTT GAAGAAACCG GTACCTGTAG
    96061 ATATCGATGA ACTGAGATCA AATATGCGAG TAACACCTAG CATATTCTCA GGGATCTCAA
    96121 TATAACCCTG ATCTATCTCT TCTTGAGTTA GCTCGTGCTT GAGATACACC ATCTGACTAC
    96181 CATCGTAGTG GTAGTCTCTC CAAAAGGAGA TAGCCTCGTC AATTCTATCC TCGACTTGTT
    96241 CGTCAGAGAC ATTGATTTCA ATGACTGGCG CACCTATTTT ACGAAGAATG TAATCTTTGA
    96301 ACTCTGATCT CGATGCTGGT AATGCCATGT AAGTTTACCC TATTTTTGTT TCTATTTATA
    96361 AAAAGAGAGC TATTGTGATT TTTTCTATTG ACATTATGTA ATTTGTAGAT ATAATAGAAT
    96421 TATTAATTCT GGGAGTTGTG GTATTAGAAT AAACTAAATT CAAGACTGCA CTACTTTTCC
    96481 ATTGACATTT CTTCAACAAT GAGTATAATA GAATTATCAA TTCTGGGAGC TATGGTATCT
    96541 AGACGCGCTC GATATCCTCT TCAATACAAT TTGTTCCGTA CTGGATCTCT ACGATCCGTA
    96601 CTTCATCATC TGTATTATTT ATAAGCTGGT GCCAAGTACC TACAGGAATA TCAATCTCAT
    96661 CGTGCTTTTC AAGTATTGAA GTTTGAATAT TATCAAGATC ATTTCCATGA TTAACTGTCG
    96721 CAACTCCGTA ACTTACGAGC CAATATTCAC TACGTGACTC GTGTCTCTGA AGACTCAAAG
    96781 ACTTACCTGG AGAAACAACG AGTTCCTTTG CTTTTGTGGA AGGACCGTCT GAATGAAGTA
    96841 CACGATAGTA TCCCCATTTC CTTTCTGTTT TTGGAGTTTT CCATTCGGTA AGTATCTTAC
    96901 TGCTGGAGTT CATCTTGTGA ACTCCGCCTA CTCCAAATAC AAAAGATAAT CTTGGATCGT
    96961 CGATCTTCAT CTCTGGAATA TTATCATCTG TTCTGTCTCC ACCGTTTGCA AAGATGATCT
    97021 CAGAGTCCGG ATACATAACT AAACAGTTAC GAATTGCCTG ACTTGCGCCA CCGTCACTAT
    97081 CGTCAAAAAC CATAACCGTA TCGACTACCG AAAGGTTCTT TACGATCTCA ACCCTTTCGT
    97141 TTATATCCAT GAACGGCTGA CCCTTCTTGC GAGTCAACCA TTCGTTACTG TTTACACCTA
    97201 CGACTAGGAT ATCACCCAGC TTCTTTGCCT CGTTAAAGTA TGCAATATGA CCAGAATGAA
    97261 TTGGGTCAAA TCCGCCAGAA ACTAAAACAA CTTTCATTAT CAATCTCCTA AATGTATTCT
    97321 TGATTCTTCC CCATCGAAAA AGAACATTTG CCATAATCTA CAGTCGTGTA TATCGCTACC
    97381 AAAGTACTCT GAAGCAGCGT GAATTGATCC ACCTTCGAAT ATAACCAAAC GATTAAAGAT
    97441 ATTCCCAAAT GAGTCAACAG TATCAAATGG AGTCTTATCA AGGAACGTTT TTCCAGGAAA
    97501 TACCTTTGCG CCTGTGCCGT CTTCCCAATT GATCTGAGAG TTATGGTGTA CTTTTGTTTC
    97561 TCGGTGCACA TAAGTACTCG TACCAGTCTG AGGTGGAGCA TCTGGTGTTA GATATATCAT
    97621 AGCTGCCCAC TTCTGTTGGT CACAGTGATA TACTAACTTT TCGCCAGCAA AGTTGTGTTG
    97681 AAACCTACCG TTCATTCCAT AGGTTTCCCA CTCGCTAATC CTTTCGCCGA TGATGCTCTC
    97741 GAAAGTTTCT TTAAGACCAG GAAACAGGTG CTGCGTTCTC GTTCTTCTTC CGATATAACC
    97801 AGGATCATCA AAGTATTCCT GCTGCAATGC ATAGTCACGC ATTGCATAAG GATCCGCGTA
    97861 AAAGTTATCA ACTACAAACG CTCTTTTGTT TGCCTGAAGA TCCGGGTTTA TCATATATAC
    97921 CGGATTCTGT TCTTCCTCGT GAACAATCTC ATCTTCTTGC GGCTGAACGG CTTCTTCAAC
    97981 CACCTCTTCA TGAAAATGTT CTTCTTCTTG TATAATCCAA TTTTTCATAT TAGAAACCTA
    98041 AATGTTTTTG TCTAACAAAA TCTAAATCGT ACGTAGTAGT TGAGATAGGA GTTTCTTCTC
    98101 CTTCAAATAC TTCTTTATTC GGAGATAACT TTCTCCAACC TACGCCCCAC TTGCGTGTAA
    98161 GATACTCGAT ATTTAAATTA TTCGAATGAT CCAGTTTTTC TTTAAGACCT TCTTCATTCT
    98221 TTTCTGTCTG GCTACCGGTC TCATAGTACA TTGTACTATC ACCATGTCCA TGCATATATT
    98281 TATTCTCTAG ACCAACGATC TTTCGAATAG GACGGTGTGA CATTCTCATA ATGTAGTCGG
    98341 CATCTTCACA GTATGCAGGA TATGTATTCT CATCGAACAA TCCAAATACC TTGACAACGT
    98401 TCTCACGAAT AAGGAATAGA TCCCATGCGC CAACTCCAAA GTCTCCTGCG TTCGGATGTA
    98461 TCATACCTAC GACCGGGTCA CCGTTTACTC TCTCAACCAT CTCAGCCAAC AACCCAGGAC
    98521 CGAATGCAAC GTCATCGTTT GCGATAATCC AATACGGCGC CAACATGTAA CATTTAATAA
    98581 TAAGGTTCCA AGCTCCTGCG CAGCCAACGT TAGCCGGCAT ATGTACTACC TTGATGTTAT
    98641 CAATGAACTT GTGATCTATC TTAACTAAGC GATCGAGCTC CTCATCGAGT TCCCCACGAC
    98701 CGTTGTTGTT AATGATCACG AAGTTTTCAA CCGGATAATC AACGCTCATA ATAAGTCTTG
    98761 AGATCCAATA TGTACTATTT ACAACCGGCG CTCCTATGAC TGGAATTTTA TCTACCATAT
    98821 TCACCAACTC CTTTATATTA ATATCTTTTC CATTTTCTTG CCACCAATCA GTTATAAACT
    98881 TGCTGCTCTG GTCCTGAATG GTATCTATGC TGTCTTTATT GTCTTGTCTA ATTAATGTCG
    98941 AGTCGTGTAC TCTGTTCTCT GTAAAGAACG GAAACACATA ACATCTTTTA TAGTTATAAG
    99001 GATAGATTAC GTTCTCAGGC AAAGGAAAAT GTTTTGTTTC CTTGATCTTG AGGTTATATG
    99061 TATTCGTTTC CTCGTCGTAA AAATCGTCGA GTATTTCCTT TGCATATTCT CGGCGCATCA
    99121 TATACGCGCA ACAGGACCAA TCGTTCCATC GCTTTCTTCT TATTCTCATG TCACTGTAAT
    99181 TAACAGGATC TTCCTTAATA AGTGACATCT GCATAACTTG CCAGTCGTTT GGCAAACGCT
    99241 CTACAAATTC ATCAATGTCA AAGTTCCAAT GATCTACAAG AGAAAAATTA ATATCGTCCT
    99301 CACAAAAGAA ACCAATCTCT TCATCGGTCT CTGTATACCA ACGATATATC ATATGTAAAT
    99361 GTGAAACGGC AACCGAGAGT ACTTCCGATG AAATACCTTC TGGGTTTAGG TGTGGACCGG
    99421 TTATGTTCAA TTGGTCTCGA ATATCAACGG TTCTTCCATC ATATCCTTCC ACCATCTGAT
    99481 AGGATACTCC TCTCGAGGAC AGCTGCGACT CGAGGTCACG CTGCCGCTCT AAGGAATCTT
    99541 TTAAAGAAAG ATAGTATACT GTTGGAAAGT TTTTAAGCTG CTTTTGCTTT GTCACGTGTA
    99601 GTTCTGCCCA TCATATAATC TTCAGCCATT TTTGTAGAAT CACCAGTATT CTTTAAGGCT
    99661 CCAAACATAT CGATATTTAT AATGTCGGGG TGTACGTACC AGTCTTCGTA TGGTCTATCT
    99721 TTATCCGGTG ATATGTTACC TGCGACCAAC TGATAACCGT AGGCTGCAAG GTACTTACGA
    99781 GCCTTTTCAC GATAACCACC GTTTGGATCT GCATAATGGT CGTGCTCAAA TGTAATTACA
    99841 CCAAATCGTC TTGTATCAAA TGGAATTGAA AGTAGAACCT TATAACTTAT TTCAGGTGGA
    99901 TCGCAGTCGA TCTGAAGGTA GTCGATATCC TTGCCAAAAC CAAGACCACT GAGGAACGGC
    99961 TCATAATTCA CCGTAGTTGC ATCTTTGAGA AGACAGGTAT GTTTTCTTTC TTGATTATGC
   100021 TGAGCAACGA ACTGTTCACT AATATCAAGG GATACTCCAT TCCATCCGTA GTCTTTTTCC
   100081 AAGAGGTACG TGTTGTTTCC ATACGTCGGA TGTCCAGATC CAATTTCAAC ATAACTGCCA
   100141 TTCTTTTTAC CACCGAATAG AGTAAGGACA AACATATCTT GATACGCTTC CGAATAGTTC
   100201 TGTTCGATGT TTTCAGAACC ACCAAATTGG TTTGCAAGCT CGTTATGTTT GTCTTTTGTA
   100261 TATAGTGTAA GGCTCTTTGA TTGGAATGCA CCTAATCTTG ACAAGTTTTC ATATACGGCA
   100321 TTGCGATACT CTTCTTTCAG ATCATAGTTT GTGTAAAGAT CCATTAGTAT ACTTCTGCAA
   100381 TCTTCACCAA GTCCACACCA CCAGGCAGTA TGAGCTTTTT GGAACAGCAG CGCGTGTTTA
   100441 CCAGGATAAT CCACTTCTGT CCTGAGAGGC TCTAGAACGT CGTCTGCAAA GGAGTAGCCA
   100501 ATCGATGCGG TGGTATACGA GTCAAACCAT TTACCGTCTC CAGGGTCATT CTCGTAGAAC
   100561 CGGCTGAGTA GATAGTATCC TTCTGGGCGA TGAGGCTGAG TTGCGATCGC GTGTTGTATG
   100621 ATACCCTTTA CTGTAAATCT GCGCGTACCT TGTTTCTCAA AACACATCGC AGCACGAATA
   100681 AGACATTCAT ATTTAAGTAG ATCGTCATCA GTTCTTTCAG CCGTTCGGAT GTAAAATGAA
   100741 ACAGCAGACG CAAGTTGACC TAAACCATCA TATCGTAGAG CCAATGCCCA GTTATTCTCT
   100801 GGGTTGTTTG GATCCATGAT ATATGTTTTA ACTAGAGTTT TTAGATCATT AAGACCAAAC
   100861 ATTTTTCTAA ACTTTTCAGG ATTAATAAGA TTTAACCATT CAGCTCTATT TTCGTTAAAG
   100921 TCTTCAAACT CTAATTTATC CATTGGATAT TGAATGTCAA TGGTTTTTTG TGTACCTCTA
   100981 CGAATAACAC CACAGCCATG ATCTGTATCC ACTGTGTACA TTTCAAGATC TTCACGATCC
   101041 TTTCTCAATT CAACAAACGC TTTCCAACAG TCGCCGTTCC AGGTGCCACC GTTAAAAGGT
   101101 ATAACCTGAT GTTCTTTCTT TAAAGGGTTC ATATCGTGAC ATACGATGTA ACCACCTTCG
   101161 TTTAAAACAT CGAGAGCATT TGTGATGTCG CGATATACTT GGTCTGCGTG GTGAAGACCA
   101221 TCTACGAATA TAACATCAAA CGTTTCTTTA TTTTGTTTAA AGAATTCGTC TGATGTTAAA
   101281 ACAATATCTG CCTTCGCAAG TGGTTCTGGA TCAACACTTA CTTTGTTTTC GCAACGTATT
   101341 TTTTCCCAAT TATCACCGGC TGATATTCCT ATCTCAAGAT AGCTTTTTGC CTTTACATGG
   101401 TTTATGAGAG TTTGTATAAT GTCAGTTCTA TTCATGATAT TGTTTCCTCT CAACCTAACA
   101461 TCTTTTCAAT TGTTTTTGGA TTTACTTCTA ATACAAAAGC AGCATTATCT TGGAAACCAA
   101521 ATGTAATAAG TATCTTATCT TTATAATGAC ACATACCAGC TGCAAACTCG GTATGGCCGT
   101581 TCATAAGTGA GAAGTCTTTT GAATACTTAA TGATATTCCA ATCCTTATCG AATAGAATAA
   101641 AGCGGTGACG ATATACACCG TCCTTTCGAC CAACCTCGCT CTTAAATAGA TCAACATCGT
   101701 GAGTAAGTGT TAGGTAGTTG TCTCCTACCG GTATTACCTG CGATCCACCG CGAGGATCCT
   101761 TACTTAAAAA GTTACCAGAT GCCTGTAAGT GTACCGTTTC AGACTCAACC CAATTTGACT
   101821 CGAATACTTT ATCGTCGGTT GGTGTTTCCG CAACTTTTAC AACCTCGACT GGGTTACACC
   101881 ACTTTACATA TTCAAACGGA CGATCCGCAA CTGGCATCCA GTTCTTTTCA CAATATGAGT
   101941 TCTTATCTTT TGGCGGATGA ATTCTCCATC TTGAAACCTC AACTACGCTA TCATCACGTA
   102001 CTTCAATTTC ACAGAGTTCC ATCCTTCCTT GACCGTTTGT AGTTGTATCA CGTCGAACAC
   102061 CGGATGTAAA TAGTTTTCCG TTCCATTCAA TTAGACGAGC ATCCTCAAGG CCAACGAAAT
   102121 CCCACATAGG TTCATATGTA TCGAACTTAC TCGTGTCGAT CTTATTAAAT CGAGATATCT
   102181 CAAAGGAATC ATTTAGCTCA CAGTAATAGT TTTCTGTTCG CAAGTGCATA TCGTTCTCAG
   102241 GATGAAGATA CGTAAGCGGG CCCCATGGAT GCTGAAACAG TTTTCTTTCT GAATGGTAAA
   102301 ACGTATAGTT TACATGTCTT ATATTTACAA CAAGTTTACC GTCTATATTT AATATAGACG
   102361 GGTTCATTAA ACCTGTACCG TTTGTAAGAT TAGAAGGGAT AATGAGGGGG TGTATGTCAC
   102421 CCCCATCATT TAAAACGTTT CTTGCTAAGC TATCATTATT ACCGTATTGG TATGTACTTT
   102481 CAACCTGTTG TCCGTCTTTA GTGTTTTCGA AAAAACTCAT AATATATTTC ACTCCATCAT
   102541 AAAACTAGAA GTGACTTATT TTTTGTCAAC TTCTTCCTTT AGTTTATTTA TCGCGTCGAT
   102601 CATGATTGCG ATTAACGGAA TATAAGAAAC TGTTCTTTGT CCTTTTCCGT TCTTTCTTAC
   102661 CAATTCTGGC ATTACTTTTT CAAGTTCTTG AGCCATAACA CCGTAGCTTA GTTCTTTTGT
   102721 GTCTTTCCAA TTAAACTTAT ATGTATCAAT CTTGTCAAGC ATTGAGAAGC TATCCTCGAT
   102781 CGATTGAACA TTTTCTTTAA CTGTAGCATC TGATAGTGAA TTGAAGCTCG TTGCTGATAG
   102841 CTCTCCAGAT GATGGGTTAA AGTATAGTTT AGAGGCGGTT GATGTTACCG TTTGAACCGA
   102901 TCCAGTTGCA GCTACGAACA CTGGGTAGAA ATCGGCATCA GTTGTAGTGT CGTTTGTTGC
   102961 TTGTAGTTCA GTTGCTGAAG CACTTGCCGA CTCAGGTCCT TGAATACCCT GGATACCTTG
   103021 GCCACCGTTG ATACCCTGTA CACCCTGCTC TCCAGTAATA CCTTGTATAC CTTGAGCACC
   103081 AGTTATACCT TGAATGCCCT GTTCTCCGGT AATACCTTGG ATACCCTGAA CACCTTGTAC
   103141 ACCTTGAGCG CCAGTCGTAC CCTGAATACC TTGGGCACCA GTTCCACCGT TTGCACCATC
   103201 AGCACCAGTA ATACCTTGGA TACCTTGCGG CCCAACTGTA CCTTGAACAC CTTGGGCACC
   103261 AGTTCCACCA TCAACACCAT CGGCGCCCGT AATACCTTGA GGACCCTGAG GTCCTTGAAT
   103321 ACCCTGGTTA CCAGTTCCGT CGGTACCCTG AATACCTTGT TCACCAGTTA TACCCTGCGT
   103381 ACCTTGAGGT CCTTGAATAC CCTGGTTACC AGTTCCATCA GTACCTTGAA TACCTTGTTC
   103441 ACCAGTAATG CCTTGAGCAC CAGTGATACC TTGGATACCT TGAATACCCT GGTTACCAGT
   103501 TCCGTCAGTA CCCTGAATAC CCTGTTCACC AGTTATACCT TGGATACCTT GCTCACCCGT
   103561 TGTACCTTGG ATAGCAGTAC CTTGAATACC CTGAACACCC TGCTCTCCAG TAATACCTTG
   103621 TATACCTTGA ATACCTTGGA TACCTTGATT ACCAGTTCCG TCAGTACCCT GAATACCCTG
   103681 TTCGCCAGTA ATACCCTGAA TACCCTGTTC TCCGGCACCA GTAATACCTT GAACGCCTTG
   103741 TTCTCCAGTA ATACCCTGAA TACCTTGTTC GCCAGTCGTA CCTTGAATAG CAGTACCTTG
   103801 AACACCTTGC TCACCAGTGA TACCTTGAAT ACCCTGTTCT CCAGTGATAC CTTGGACACC
   103861 TTGAATACCC TGATTACCAG TTCCGTCAGT ACCTTGGATA CCTTGAGCAC CAGTTCCAGT
   103921 GATACCTTGA ATACCCTGGC TACCTTGAGC ACCCTGTGCG CCGTCAATAC CTTGTATCCC
   103981 TTGGACGCCT TGCTCACCGG TAATACCCTG TGTACCTTGT ATAGATATAC CTTGAATACC
   104041 TTGGATACCT TGAGGGCCAA CGATGTCTCC GGTGTTAATC CAATCAGTTC CATTCCAAAC
   104101 CCAGAGATCT GTGGTTGCTT CGTCAATTAC ACCGTCTGCG AGAGAAGGAG TAGGAAACGC
   104161 AGCCGTGAGT GTGGCCTGAG GATCGTTCGG TGGATCTACA TTAACATCAG GAACGGATCC
   104221 TAAAACTTTA AATGGATCGC CCTTTGTACC TTGGAGACCT TGTGCACCCT GAACACCAAG
   104281 AAGACCCTGA ATACCTTGGA TACCCTGGAT ACCTTGAGGT CCAAAGATAG TACTTCCGTC
   104341 TATCCAATTA CGTGTACCAT CTTCATCAGA TGTAAGTATG TAACCATTCG CATTAGGTAC
   104401 ACCGAGATCT GGTTCTGTTT CAGATAAAGT AATAAACTCA TATCTTTCTT CAGATACCTC
   104461 ATCGGACGGA GTTTTTGTTA TTCTACCCGA TACGGTAGAA TCGGATATAA ATCTAACCAT
   104521 TTTTATTCAA CTCCAACGTG TTCGTTCGAT GTTTTCTCTT CAGCTGAAAC CCAAATATCA
   104581 ATAACGTTTT CTACTTCTGC TTTTATCTGT AGAGTATCAC CGGAGACGGT ATTTGCCGTT
   104641 CTCTTTAGTA GACTTCTACC TTGCAATGGA ACTAGCGCCG TATCACCGGC AGGTATATCA
   104701 ACCTTTGCAA CTTCTATCGT CTCGTCGTTT TCAGTTACAT AGATTATTTC TATAAATCTT
   104761 GTTACCGTAT CCTTATTCTT TGCTGCAATC GGAGTAAGAA AGAATATCTC TCCTGGTCTG
   104821 ATTGCGCGCG TGTCATCCGT TGGATCGCGA TCCGGAAACT TGTTTGATGC ATCAGGAACT
   104881 GAAAAGTCCG GTGCTTCTGC AACTGTCACA AAGGTGTTTG CAACATCTGC TTGTATAATT
   104941 CTTAATGGTT TACCCGTTGA TGGGGTTCTA CATGTAATGC GTGCCATTAT TTAAAAACTC
   105001 CTTGCGATTG CTGCTCTTGT GGCAATTCTA TTTACTGCTT GATCGAATGG TGGTCCGGAT
   105061 AGTTCCCCTG TGTCAGCGTC AATCTTCATG CCGCCAACGA ATAGCGCAGA ACCTTGATCG
   105121 TCTTGTCCAG AAGCAATAAC TACTCCGTTA TTTAATTCCA AAATACTTTC TTCTATCGTC
   105181 GTCTTATTTC TTGCTGGCGG AATGCGAGTA AGAGCAACAC CGGTCATAAT TGAGTTCCAG
   105241 GTATGACCGA TAGCCGTGAT AGTCGAAGGT TCTGAAACCT TTGTTGGATT GTTTATTGTA
   105301 TTAATTAACG CGGCCGTGAG CGCTGTAATG ATCGTATCCG CTGCAGCATT TACTCCAGGA
   105361 AGAGCTATCA TTGCGTCTCT CATAAACTCA AAGGACCGAA TAAATGCTGC TTCCTTATCG
   105421 AGTGAGTATG CCTTATCACC TTCGAGATCA AAAAGGCCTC GACCAAAGTC AAGCATTGGT
   105481 TTTTCGTTTG CTGTTTGAAG AACCCATTCC ATTGACTGTA GGAAATTTCT ACCGTCGCGA
   105541 CGAGTAAATT CCTCGTCCTG CGCGTCCCAA GTAGAAGTAA ATCCGTTATC CTCGAGATCG
   105601 CTCCACATAT CATCAATGAT CGTGTTTGCT GCAGCATCGA TCGCCTGGTA TGCCGCGGTC
   105661 TGAATTGTAA GTGTACCTTC AGCAACTTCG GTTGGAGAAA CGATATCACG AGTACCGCTT
   105721 GCGACCATCG TAAAGTCGCC AAACTGAGTC GAACATGCCG AGAGAAGGAT CTGACCGCCC
   105781 GAGAGTGCAA GGAAGTGTTT GTGAGCCCAA AGGCTAATCG CGTTTACCGC GTTGATCATT
   105841 GCGCCGTTCT TTGCGCAGTA GCCGATACCG TTATGAGAAA CAGGAGTAGC ACCCCATGCC
   105901 ATAATGTTTG GATAGATACT ATATGGAGAA CAGACTGCGC CATCAGCAAT AATCACACCG
   105961 GCGCCTCTAC CTATGAGAGG GTTTGCATTG TCTCTATCGA GCGGTGGAGC AATCGTATCC
   106021 CAGAAAGGAG TAGTTCTTAC AACGCATTTG TGAACGTATG GAGTTCTACG AATAACCGCG
   106081 CCTGGTCTGA ACGATACCGC GAAACCTTCG GTAGGGTTGT CCAGACTGTC GAGTCTCCAA
   106141 CCTTCAAAGA CGAATCCTTC TACGAAACAA CCGGATCCAA GTCTAAGAAC GTTCTTTTCT
   106201 TCATAGCCTG CTTCTGGTTT CAGGATAGTA GATCTGTGGC AGGTACGAAG AAGGCAGTTA
   106261 TCCGGAACGT CGATATGACC CTGTGTTTCA AACTCACCAG GTCCTACGTC GATAAGAGTA
   106321 AGCTCGCCGT CTCTTGTATT TGCTTCTTCA ACCGCTCTTT CGATAGTTAG GAAGGCGTCG
   106381 TCCCATGTAG TCCCTAATAC GTTGTTTGCA TCGCTGCCGT TCTTTTGAAC GTAATAAACG
   106441 TTCTTAACAG GATTCGTACC AGTGAACTTA ATTATTTCTT CAGTACCCTC ACGATCTACT
   106501 TTCGTAAAGA TATTACCATC ATATGTATTG ACGGCCAATT CGCCTAAAAC GAGCTGGTCT
   106561 GTAGTTGGTA CCTTGCCAAC TACATTAGAT AATCTATGTT TGATTATAGC CACTTTTACA
   106621 CCCTAAACTT ATTCTGTTTT CTTTTATTTA TAATTTAATA ACTGCCGCCG TCGATCACGT
   106681 TATCGTCTCC ACTAATCGAA AGAATAGTGG ACGCGTCCGT TGGGACTATC GTATTCGTTG
   106741 CTGCGTCGTA AGTTAAAATT TCATTATTTG CTGCGTCAGC AAGATCAACA TCGGCTAGGT
   106801 CAAAGATGGA TCGAGTGACC ACTCCAGAGT GTTGATTTAC AAAAACTTTT ATCTTTTCTC
   106861 TATTTGAAAT CATGCTTATG TTACCGTTAC AGTTGGTACT ATTTTTAAAA CCCCTTCGAG
   106921 GATCTTTGTT TTATCGCCCG AAGGGTTGAC CATTATAATA TCATAAACAT AGTTTCCAGA
   106981 ATCGATGTTT TCAGTACTCT CAGCAGGTAT AGCAAACTCT AAAATGTTAT TTGCCGTCGA
   107041 TAGGACAGTA ACTTCGGCAT TTGCTACAGG ATCTGAAGAA TAATGTTTGC GAAAACTCGA
   107101 ATGAAAAGTT CGATTGTCTA GAGTAAAAAC TTCACCGGCA TTCAATTCAT AGGTTATCTC
   107161 AAGGTCTATT GAAAAATCAG TACCTTTATT TACATATAAA TTAGCCTGAG TCGTCATTTG
   107221 AAAAACCTAT TAATCCTTTA CCTTTATTTA TAAAAAAGTT TTACTCTGAA ACGAGCCATC
   107281 TATCATTTTT AAGAGTCCAA TCAACAACTT CTGAGATTCT TTCACGCACT GTTTTCGATG
   107341 GAACCCATCC CATCTCTGCC ATCTTACTAC CGTCCAACGC ATAACGAAGA TCGTGACCTG
   107401 GTCGACTCGA GTGGAAATCA ACGAATTCGT AGTTCAATTC TTTACCCTGT GCCTCTGCAA
   107461 TGATCTTTGC GAGTTCGTAG TTATCAATCT CTTCAGCGCC AACGATATTA AACTTAGGAC
   107521 ACTTTGCTCC ACCCCATTCT AATTCTGTTA CGTCTTTGTC AAGGAGAAAA TGAACTGCAT
   107581 CGGCCACGTC TTCGGCGTGA ATGTAATGTC TCGATCCGGC AACGGTCTTT GTGTGGTCAC
   107641 TATGGATAGT AATCTTTTCA CCGTCTCTTG CTCTCTTAAT ACACATAGGA ATGTATTTCT
   107701 CAGGATGCTG TCTCTCACCG AATACGTTCA TAGTATGAGT AATGTAGATT GGAAGACCGT
   107761 ATGTGTTTTC ATATGCAACC GCGAGTTCTT CTCCACCTGC CTTTGATGCG CTGTATGGAT
   107821 TCGTTGAATT GTATCTATCG TTCTCTTTAT ACTTAATGCC ATCCGGTGCA GGACCAAAGA
   107881 CTTCGTCTGT ACTGAAGTAG ATAAATCTTT CGAGGTTGTC CTTCTGAGCC TTTGCGAACT
   107941 CCAATATATT ACAGGTTCCT ACGACGTTGT CAAGGACAAA TTCCATCGGG TACTCGATCG
   108001 AACGGTCAAC ATGGGATCCT GCCGCAAGGT GAGCAATGTA ATCTACCTTT CCTATTTCGG
   108061 CGCGAATAAG TGGATTGAGC TCTGCTTTCA GATCGTGGAA TACAACCTTT ACTCGCTTTT
   108121 TCGTTTCGTC ATCAAACTCT TGTAGAGCAT CATTTAAGCG ATTTAGATTT CCACTGTAAT
   108181 CCAATCTATC GAGTGTAACT ACTTCCCAGT CTGTCTCTTT TAACACTTTA TTTACGAGGT
   108241 GGTGAGCAAT AAATCCAGCT CCGCCAGTAA TCAAAATTCT TTTCATAGTA TAGACTCCTT
   108301 GTTCAATATA GTTTATTTAT CCTACGACAT CTGGATAAAA AGAGCGGTAG AACCACGGGT
   108361 TTTCTTCGAC GACTCTCTTA TGAAAACCTT CTGATAGCTT TCTTGTTGGT TCTTTCCATG
   108421 GCATAAGTGT AGGTTTCGTA TGATGATCTG TCTTTTCTCG GAAGTACGCA TTATCGTGTT
   108481 CAAACATATG TGACTGTTGG ATATTATTTA AATCGTGATC GAACGGTTGT AGACCAAGGA
   108541 AATCATATAT ACGCTTTAAC ATATAGTTTG GATCTCGAAG AAGGTCCTCA TAACGAATAA
   108601 ACTTTACTCT TGACGGATCC TGTTGAAATA GATCGACATA CTTTGGTATC TCGTGTCTTA
   108661 GCGTAGCCGA GAAAGAGTTT GTTTCCTGGA AGTGATACGC GTACTTCTCT GTTTCAGACA
   108721 TAGAACCGTA TAGAGTATGG TCGTCGCCAA AGGTATGTAG AGCCTTTATC TTATCGTTGA
   108781 CTCGATCAAA ACTTTCTACG ATATCTCTAA GATCTCGAAC AGTAACGAGG ATCTTTGCGT
   108841 TCGGAAATAA ATGATGCAGA CCCGACCAGT GTCTTGATTT TGATATCACG GTTGGTTTAT
   108901 CTGTGATACC TTCGTACCAA CCGCGAGTAG CTCCAATTGC CATACCATAG ACGGCATCAT
   108961 CGGCCTGTTC ACAGCTCATC GCTTGAAAGG ATTCAGAGTA TCTCGATTTA ATAAGGATCT
   109021 GTTCGCTGAG TATCTGTGGA AAGACGTCGG TCGCTGTCGT AAATACTTCA GGGTTCTGCT
   109081 GTAATAGATT CATTAGGACG GTCGACCCTG TTCGAGGTAG ACCGCCACAA AAGTTTAATC
   109141 GTTTCATAAT ATAGCTTTCG TTGTTTCACA AGATTATTTA TACCTGATGT CCTGCCCTGG
   109201 TTGTCGTGGC CTGTAGGAGA TTACCAACGC TGGTTGCGTT TCCGTCAGAA GCAAATGAGA
   109261 ACTTTTGAAT CGTATTGGGT GAACTAACAT AACCTGATGT TACTCCGTAA GAGTTTGGAA
   109321 CTGGAGTTGG CGCATTAAAC GCATCCGCGG TCGCCTTACC GTTAAAGTAG ACTCCGTCGG
   109381 AATACTCTGT AAAGAAGAAG TTTTCTGTTA TATCGACTGG CATGAATAAA TCCTACTTTG
   109441 TTTAGTCTAT TTATACCTGA GCGCCAGAAC CAGATGTCGT GTTTCCTACT ATTAGATCGC
   109501 CAACATCAGT TGCGTTTGCA TCAGAAGCAA AAGGGTACTT ATCTATTGCA TTTGCTCTTG
   109561 TTGACACAGG TTCAAATCCG CCTGCAACGT ACCCAGACGC ATTACTTGAT ACACCTGCCG
   109621 CCAGGTTTCT GGCCTGTGTC AAATCACCAA CATCCGTTGC ATTTGCATCA GACGCAAATG
   109681 GAAACTTGTC AATCGTATTA ACAACGCCGG TTGGTATAAA TCCGCCTGCG CTATAGCCAG
   109741 ATACATCACT TGAATTTCCA GTTGGGCCTA TGTTTGCCTG TGTTAAATCG CCGACGTCCG
   109801 TCGCATTAAC ATCGGCAGCA AAAGGAAACT TTTGAATTAC ATTAACCTCG GGGTTGCCGC
   109861 CAGAAACGTA CCCATCTGAG GTGCTTGATT GTCCAGCTGC ACGATTTTTT ATTTCCAACA
   109921 GATCACCTAC GTCTGTTGCA TTTGTATCGG TCGCAAATGG AAACTTATCA ATAGTATTCA
   109981 CTTGAGGTGG AGAAAAACCA CCTGAAACAT AGCCCGACGT CGTACTAATT TGGCCCGAGG
   110041 CCTCCTGCCT TGCTACTGTT AAATCTCCTA CATCAGATGC GTTACCGTCA GAAGCAAATG
   110101 GGTATTTTTC AATTATATTA AAATATTGAA CAGGTGGAAA AAACGAGCCT CCATTCGCAT
   110161 AACCGGATAC ATCACTTGAA TTTCCAGTAA CACCTGACCG AGTACCGGTC AGATCACCAA
   110221 CGTCGGTTGC GTTGCCGTCA GACGATAAAG AAAACTTTTG AATCGTATTT ACTCTACCTG
   110281 ATGGACCAGC CCCCCCGGCA GTGTACCCAC TCGTAGTACC CTGTGCTTGT GTAGGATCTG
   110341 GCGGTGCTGG TAAATTAAAT GCAGTTGCGG TTGCCTTACC GTTAAAGTAG ACTCCGTCGG
   110401 AATACTCTGT AAAGAAGAAG TTTTCTGTTA TGTCGACTGG CATGAATAAA TCCTACTTTG
   110461 TTTAGTCTAT TTATACTTGT TGACCCGTTG GACCGTAGAT ACTTTGTAAT AGGTCCCCGA
   110521 CGTCAGTTGC ATTTGCATCG GCCGCAAAAG GAAACTTATC TATCGTATTC GTAATGGTAG
   110581 AAAATCCAGC TGCTGTATAT CCAGAACTCG TGCTCGATTG ACCTGCCGAG TATCCTCTCG
   110641 CATCGGTTAG ATCGCCAACG TCCGTTGCGT TTGTATCAGT TGCGAATGGA AACTTATCTA
   110701 TCGTATCTAC ATATGGTGGA GCGTTACCGC CCGATGTGTA ACCAGATTCA TTACTGTTCT
   110761 GTCCAGACGC GATATATCTC GCTTGAGTTA GATCTCCAAC ATCCGTTGCA CTCGCATCAG
   110821 TAGCAAAAGG AAACTTATCT ATCGTATTAA AATAGTTTGG TGGATTAAAA CCACCGGACG
   110881 TATATCCAAA ATCTACACTC GACTGCCCTG CGACGCCTTG TCTTGCCTGA GTTAGATCAC
   110941 CAATGTTTGT TCCACCGTCT CCATCAGACG CAAACAAAAA CTTATCAATA ACAGTTTTTC
   111001 CAGTAGGAGC CTCAGTGTCA AAACCACCCG ACGCATATCC TGCTGTCGTG CTTGTATGAC
   111061 CAGCTAAGAG AGACCTTGAG TCAGACAAAC CACCTACGAG AGAAGCGTTA CCGTCAGAAG
   111121 CAAAAGGAAA CTTATCAATT CGAGACTGGT GAGGAGGGGC AAGACCGCCC GATGTATAAC
   111181 CGTGCGTTGA AGATGACTGG CCCGACGCAT ATGTTCTTGC CTGAGATAAA TCACCAACGT
   111241 CAGTTGAGTT TGCATCAGAA GCAAAAGGAA ACTTTTGAAC CGTGTTGAGC GTGGATCCTG
   111301 GAACATATCC ACCGGAAGTA TAACCAGACA CGGATCCCTG TGCTTGAGAC GGAGGTACTT
   111361 CAAACACTTT TAGGTGATCG TTCATTACGA ACTTAGTCTT GTCTGTAGAG ATGATAGCGG
   111421 CATCGTCTAC GACTTCTACA CCTTTAACGA ACCATGCCAT TTAATGTTGA TTACCGGTAG
   111481 GACCATACAC ACCCTGCGTC ATGTCACCGA CGTCGGTTGC ATTTGCATCA GAGGCAAAAG
   111541 GAAACTTATC TATTACGTTA GATAGGCCCG GCTGCCATCC ACCAGTTGTG TATCCAGATT
   111601 CTGTGCTAGA CTGGCCCGTG GTAAAACCTC TACCCTGTGT TAGGTTGCCA ACATCCGTTG
   111661 CATTTGCATC CGTTGCGAAT GGAAACTTAT CAATAGTGTT TATGCCGGCA GGAGTCCCGC
   111721 CCGTGGAATA ACCGTTCTCA GATGATGATT GCCCTCCTAG AGACCCTCTT GCCTGTGTTA
   111781 AATCTCCAAC ATCAGTCGCA TTTGCATCAG AAGCAAATGG AAATTTTTGA ATTACATTTT
   111841 GAACGGGGCC ATTATATCCA CCTGATGAAT AACCAGATTC TGTGGAAGAT TGACCGGAAT
   111901 TAAATCTTAC TGGCGCCACT AGATCGCCGA CATCGGTAGC ATTCGTGTCA GTAGCAAATG
   111961 GAAACTTATC AATCGTGTTG AGCGACCCTG GCCCGGTTCC ACCTGAGCTA TACCCAGATG
   112021 CACCAGACAT TTGCCCAGAT GCTTGATTCC TTGCCTGCGA TAAATCCCCA ACATCTGTTC
   112081 CATTACCATC AACCGCAAAT GGAAATTTTT GGATTGTACT TGACATTAAA GGAGGCCCAT
   112141 TACCGCCTGA CATATAACCA GATACCGAGC TCGATTGCCC TGCTGCATAT CTTCCACCTA
   112201 ATACGAGATC GCCAACGTCA GTCGCATTGC CGTCAGAAGA AAAAGAAAAC TTTTCAATTG
   112261 TGTTAACGTT TCCAGGATTG CCTCCCGAAG AGTAACCGCT TATACTTCCC TGTACTGAAG
   112321 GCGGTGGAGT AACCGTTACA CTTGATATCT TATCCTGAGT AATTCTTATT GCCATCTATC
   112381 TATACTTTCT TGTGTGATAT CTTGAAAACA TTCATTGGTT ATACCTGATG ACCTGCTCCA
   112441 TATTCCCTTG CTTGTGTTAA ATCACCAACA TCCGTTGCGT TTCCATCAGA CGCAAAAGGA
   112501 AACTTATCAA TTACATTCGA ACTAGGTGGC GCATTACCCC CGGAAACATA GCCAGATGTA
   112561 GTACTTGATT GGCCTGCTGC GCTCGATCGG GCTTGTGTTA GGTCGCCGAC GTCGGTTGCA
   112621 TTAGCATCAG TTGCAAATGG AAACTTGTCA ATTGTATTCC TAAAAGGTGG AGTCCAACCA
   112681 CCTGAAGTAT ATCCAGACGC ATCACTTTGT TGACCATTTC CGGCCAAAGC TTTTCTTGCT
   112741 TGAGTTAAAT TACCCACGTC AGTAGCATTT CCATCAGATG CAAAAGGAAA TTTATCAATC
   112801 GTGTCAAAAG CAGGGCCTAA CCCTCCACCG GAAGTATAAC CATTTTCTGA GCTGGACTGG
   112861 CCGGTAGTAT TGTACCTTCC TTGCGTTAGA TCCCCGACGT CCGTTGCATT TGCGTCTGTT
   112921 GCAAAAGGAA ATTTGTCAAT AATGTTTGAA GTTGGGTACC CTCCACCAGA AGTATAACCA
   112981 TTTTCTGAGC TAGATTGGCC AGCCAAACCA TATCTTCCCT GCGTCAAATC GCCAACATCA
   113041 GTTGCATTTG CGTCGGCAGC AAAAGGAAAC TTGTCAATTA TATTAACCGC AGGCCTAGCG
   113101 CCACCGGACG TGTATCCTGA TGTTGAGCTA GATTGACCTG TTGGCCGCTC TCTTGCCTGA
   113161 GTCAAATCGC CGACGTCCGT TGCATTGGCA TCAGCAGCGA AAGGAAACTT ATCGATGGTA
   113221 TTTACATCAC CAGGCGCATC ACCACCTGAA GTATAACCAC TCGTTGAACC TTGGGTCGAG
   113281 TATCTCTGCT CATACTCAGT CGCTAGAATA GCCCCGTCGA ACTCAAACCC TTCGTCAGTA
   113341 AAGGTAAGAG TGTAGTCACC GAAGTTAATT GTACCATCAG CGTTAAATTT AATCTCAGTT
   113401 GCCATGAAGG GTTATCCTTT TTATTAAACG TCTTCAACTA ACTCTTGTAA AAGATTAAAC
   113461 GCATCACGGT CTTCCATCTC AAATTTTCGT AGGACCTCGA GTAACTCATC GAAGTCAAGG
   113521 TCCTCAATCT TTTTTGCAAG AATTAATTCC ATGATTAGCT ACCGTTCTTA GCTACAAAAT
   113581 CGTCGTACCA GGTTTCAGCC ATCGTAGTCA CTTCAGCATC AGTCATATTC GTTGGAGCCA
   113641 CATCAGGATC CTCGTTGTTC ATATTCTGAA ACGGTGTTGT TCCATGCATT GTAAGTAGAC
   113701 GCGTTACGAA CTCAGCTTTT GTGAAAGATG TAACCGTGTC GGGTACGTAG TAATCACGAA
   113761 CGTCGTCTAC CCAACCAATG TATGTGTTGT CCGCTGGGTT GAACCAGTGA CCACGATCGC
   113821 CGACCCAACC TGGTATTTCA GCGCGTGCAC TTCCATTAAT TCTGTGAAGC ATATATTCTA
   113881 TTACAGCCAT TTTTTCCTCC GGGTGTTATA GTTTGAATAA GAGTTTCTCA AGGTATTTAT
   113941 AATTATAATG ATCTTATATT CTTCCTTGGA TAGGGAAAAA TATCAATTGG TGTAAGAGTA
   114001 ATACAACATG TACTGTTTTG GTCTCTGTCT TTATTTTCGA CCATATGTTC TACACTAAAC
   114061 GTTGTATTCT CGACTTTTTG TTTTAAATTT TCAATATTGT ATTCTTTTTG TAAATTATTT
   114121 TTGCTTTCAA ATACTTCGTA AAACGTTCTA GGTATTCTTC CACTGTTTAA TATATCGACT
   114181 ATACGATTAA TTGCCATGTA AGAAGAATAA TGAGTACTTG CGCTATCAAT ATATATTTTA
   114241 GAATGGTCGT TCATCTTTGG AATATAATCA ACTAATAATT TTGTTACGTC AAAGACTCCG
   114301 TGAGCAAAAT CAGAAAAGAG TATATCGATG TTCTTTAGAT CCAATACATC GATCCTTTGG
   114361 TTTAAAAAGT GTACTCGATC CTGTACCTCG TACTTCTGAA TTAAATCCGT TATGAAATCA
   114421 TTATAATCAT CACGATAATG ATCACCCATT GCATTCTTTG CAGTCTTAAG GCGATACCAT
   114481 TCACTACCGT CATCTACCGT ATGTATCGTA CCAAACTTAT TCTCCTCGAG AGCAAGGCCT
   114541 GACCATAACA TAGCAGAACC GAGGCCTGTT CCTAGTTCAA CAACGATCTC GGGTTTCATC
   114601 ATTTTAATCA TAGAATAGAG GTATACCGAA AAGTCTTCTG TTCCGTATAT GGATCCAACT
   114661 CTATCGGTAT ACCTCTTTAG TTCTACAAAC CTATCGTAGA AGTTATTCTT CATCGTTCTC
   114721 TTCTGCTGTA AAGTTGTCGA GCAACGCAAC CTTATTTGAG AAAGAGATAG CTTCGTTTGG
   114781 ATTTGGATCA TATCCAAGAA GTTCCATACG AGTAATGTCT ACCTTATGTT TCTCGATGAG
   114841 TTCACGAGAA AGGCCATCAA CAAATTCAAA CAGTCCTTCG CTACCCCAAG AATCCTGCTC
   114901 GACTTCTTTC TTTACGTACT CTTGAATAAT ACGTTGCATC TTGCTCGGGT TAACACCGAT
   114961 CTGCTCCATA TATTCCTGTT CACCTTTTGT AATCCGACCG GATTGGCGAA CGTCTCGAAT
   115021 ACACTGAACG ATACTTCTTT TTAGGTGAGT AATCGACTCT TCTTTTTCAA TATCGTGCTC
   115081 AGAGAAACCA CTTGCCTTTT CCTTGAGGTC CTCGTAGATC TCTTGAAGCG CAAGGACGTC
   115141 CTTCATAGCA CCCTCGATAT AGGTCATACC CTCGATAGCA CCTTCTTGAA GTTCCGCGAG
   115201 TTTAATTTTG AGATCCACCT CTCTCCAATA ATCAAGGTTC ACCGCTTCCT GAAGTTCTTC
   115261 CTGCAGCTTA CGGATCTTAG CTTCCTTCTT AATATGACGC CACTTAGCCT CGTTAAGAGC
   115321 CGACTTCTTT TTTGACAGTT CAGCCGAGAT CTGACGCATA TTCTTATGTG GGCTATGATA
   115381 GCTAAAGTTA ATATGCTTCC ACATCCATTG TGTATGGCTG TGGTTCCAGA TGTTTCCTAA
   115441 CTCGCCAACG TTCTTAAGAG CAGCATCAAC TAACTCAGAG TTCTCGTTGA GAGTCTTGTT
   115501 ACCGAAGCTA GGAAGGTTAC CAGTGGTTCC ATGGCCAAAG ACCATAGCCA TCGGTACCTT
   115561 CATTTTTTCG GCGTCCTCTG CCGTTACGAT ATCACTCTTA CGAATCTCCT CAAAGACTGC
   115621 TAGCTCGCGA GTGGTCTTTT TTTCTTCTTC CATATTATCT AAACCTCCTT GGTCCATGGA
   115681 TCCAAATCAC AAGAGCATAA CGATCTCCTG TTTCAATTGG AGTAACTACG TGTGGCATAT
   115741 AGCTCGGGAA CATTGAGATA GAACCTCGAT CTCGAACTGC CTGAATTTTA TTTCCGTGGT
   115801 CGTCAACTAT TAGATCGCAA CCCGTATATG CATTTGAATC TGTGAGCTGA GCTGTAAAGG
   115861 ATATCTTACG AGTCGCGACA GTACCGTTAC CCGCGTCGAC GTGCCAGTCA TAGTGGCCTG
   115921 GTACTTCAGC GTCTGATGCG TAGTGAATAA GCTGCAGCGA ATACTCGATA CCAGTTACAT
   115981 CGTAGTCAAA ATGAACGGCA TTTGCGACTG ACACAATATC AGCGATCTTT TTAAAGATCC
   116041 AACGGTTCTC TTCAACGTTT TCAACCGGAT AGATCTCAGC TGAACGGATC TGACGAGCAA
   116101 CGCTACCCTT ACCGCCACCA CCTACGCTTG CAGACGCGGA ATATGAGTCC TTCGCGATCT
   116161 GAATAATACG ATCGCATTCA TCATTCGTAA ACATAAGGTT AGGAAACGTA TCCTTATTAA
   116221 TCGGATAGTA TCCAGGAAGA GTATTATCAC GACCTGGTAG CATAACGCCA CCAAAGACTG
   116281 GATCCGGGAT CAACATTTCG TTGTTTGGAG CCGTTGGCTT TTTAATTACC GGTTGGTTCA
   116341 CGATCGTCTT ACCTTCAGCC TTCGCCTGCT GAACCGCATT CTGTTGAACT GGTTTCGGTT
   116401 CTTCCTTTGC ATTCGTCTGA CGAAGAGTCT CTTGGTTCTT ATCAACTCCT AGAGAAGTAC
   116461 GACCGTCCAT TGCCTGATCT GCATGTGGAC CATCTGCATC TACATAATGT AGGAATACTT
   116521 GACAGTGCCA GTTACCTTTA AATGGTTTTC TCCAATGAAC CATCTCGGTA CCCTTATAGG
   116581 CAGCCATCTC ACCAGGTTCC ATTGCTACTG CGGACTCGAT CGTACCATCG TCGTTCGCAA
   116641 AATGAATTGG CCAGTTAACC TTTGCGTCGT ATCCGAGAGT AAGAGTAGTA CTAATCTCGC
   116701 AGGCTGGTCT ATCCTTATGC TTTTTGAGTA CGTCACCAGG ACGGTAGATG CGAGCATAGG
   116761 AATAAGTTGG AAGTAGTCTC TTACCAACGG CTTTACCTAG CGGCTCAGCA ATGTTTTGTA
   116821 GGAGCGTATC AAACTTCTCA TCGCCGTATA CAGCATCCGA CAGTGGACAC TGATCGTCCT
   116881 GAACGAGTTT TCCATCGGCG TGTAGTTGAA ACATATGTTC GACAAGAGAG TCGCACTGTT
   116941 CCTTTGTTAA AACATTTTGT AATACAACAT AACCATTCTG GTCAAAATAA TTCGCGGTAT
   117001 TAGTCATAAT CAATCATTCT CCATTCGTAT ATTGAAATTT GCAAGTCACA ACGTATCTTT
   117061 TATCTTGAGC GCCACTAAAG GGCGGGGAAC CACAGTGTGG AATCAATCCA TCGAAAACAA
   117121 CCAACCGCCC TGGTTTATAT GCCGCAGCAT ATTCTATATT ATCGAGCGTC TCATTAAAGA
   117181 AGAATGTATG TCCTCCCCAA TGAATGTTCC AATCCGGATG TGGATAATAT AGAACAGTCT
   117241 TTGGTTTTTC TAGATGGTTA TCATCGATAT GAATCGTGTC GAAATCGCTC GTTGTTGCAA
   117301 GATTTACATA CTGACGATGA ACGATATAAT TCTTAGCGAT GTTTTGATCC ACGCTATTGA
   117361 GTCTATTTAT AATTCCAAAC TCAGTTGCTT CTTCACGTGA TCCAAATGTG TACTTGAGTT
   117421 TATGCTTTTC TCCGTATATG TGAGAACGAA ATCCGTCGCT AAAGTTTGTT GCAGTATACG
   117481 CGTACTGACG AACCTTAATG AACATTCTTG CTACTTCATC AAAGGAAAAG AGATCATCGT
   117541 ATATATCGAT ATCACGGCCG TTTATCTGTA TCTTTTGGTG TTTCATAATC TACCTACGTT
   117601 AAAGCTAATA CTTACTCTTG CTTCGTCTGA CATATTCGGT TCCACGTAGT GTTCGAGCCA
   117661 ACTTGGAAAA ACAATACATG CGAGTTCTTG TGGAACTACC GGATAGTTCT TTTGACGAAT
   117721 AGGATGGGAC TCACTGCGAA CGGCTGGATT TGTAAATACT AATCTACCGC TGTTCTTCGG
   117781 AACCTTTAGA TAATATACAC CCGAGAGATA ACCCTCGTGA GTATGCTGGT AATTAAAAGA
   117841 ATGTTTTTGA TTGACATTTG CCCACATACT CTGAATACCA AAATCTTCAA TTCCGTATTC
   117901 TTTCAGGATT GGTTGTGAGA TTGATTTTAA GAGAGTATTG TTTATAAACT CTTTAAAGAT
   117961 AGGTTCTTTG TGAAGATCGT CTCTCGACTG CCAACCACCA CCCGCGTTAC TCTTTTCTGC
   118021 GGATGGTTCG CTGTCGTAGA TCTCGAGGAC TCGTTCAAGG TAGTCCTCGG TCTGGTACTT
   118081 TTCATGACTT AACACGTGAC CCCAAATAGG TGTATTAAAT ACATTAAACT GGTGTTCACT
   118141 CATTTCATTC CCTCATAATA TAGTAATAAT GTATTGTTAT TTATACTTGT TGTCCAGCGA
   118201 CATTTTTTCT TGCTTGTGTT AAGTCACCGA CGTCAGTCGC ATTTGCATCG GATGCAAAAG
   118261 GAAACTTGTC GATTACATTT GTCATGTCAT CGCCAGAAGT ATATCCGCTC ACTGTACTCG
   118321 ATTGACCTGC AGCTTCACGG GTCGTTTGTG TTAAGTCACC GACGTCAGTC GCATTTGCAT
   118381 CGGATGCAAA AGGAAACTTA TCGATGATAT TAACAATAGG AGATTCTCCT CCTGAAGTGT
   118441 ATCCATTATC ATCGCTGTTC TGCCCGGCTG TATTTCTTCT TGCCTGCGTT AGATCCCCAA
   118501 CGTCAGTTGC ATCTGCGTCT GTTGCGAATG GGAACTTGTC TATCGTAGTA GTATTCGGAG
   118561 GAGAGCCTCC GCCTGAATTA TATCCACTCA CCGAACTTGA TTGACCAGTC ACGCTGTTCC
   118621 TTGCTTGAGT CAAATCACCA ACATCAGTTG CATTCGCATC GGTTGCAAAT GGAAATTTAT
   118681 CTATCGTGTT TTGAACGCCA CCGCTGTATC CGCCTGAAGT GTAACCAGAC TCTGAACTTT
   118741 CATTACCGGC CGGGCTGTTC CTTCCTTGAG TAAGATCACC GACGTCTGTT GCATTACCAT
   118801 CAGTTGCGAA AGGAAATTTT TCAATAGTAG TTGTGTTTGG GCTATACCCC CCAGACACAT
   118861 AACCAGAAGA TGAACTAGAC TGCCCGGCTC TTGCTGAGAA TAATGTAGCT AGGTTGCCAA
   118921 CATCAGTTGC GTTTGCGTCG CTCGCAAAAG GAAACTTGTC GATTACATTT GAATAACCAC
   118981 CCGATGACCG ACCGCCTGAA GTATACCCAC TTACTGTACC ATATGCAGTG GGAGGTGGCG
   119041 GGGGTGGAGT CCCATACGAC CCGTACTTGA ACTTACCGTC GATCTCGATT CCATCAGGAT
   119101 GCAACGAGAT ACTATAGGTA CCAAAGTTAA TCGAGCTTTT GTTAATTGAA ATAGGCATTC
   119161 ATAAAATCCT TATAAATCTT TAGACTATTT ATACTTGTTG CCCGGCGGCA GCTGATCTTG
   119221 CCTGTGCTAG ATTACCAACA TCGGCGGCAA ACCCATCCGA AGCAAATGGA AACTTATCGA
   119281 TCGTATTGGC ATGAGGCGGC GTCGTACCAC CTGATGTATA GCCGGACGTA TCACTCGATT
   119341 GCCCAGCGGC ATAATATCTT GCTTGAGTTA GATTGCCAAC GTCCGTTGCG TTACCGTCTG
   119401 AAGCAAATGG GAACTTATCA ATAACGTTTG AAAAACTCGG ACCAAAACCG CCCGATGCAT
   119461 AACCCGACTC TTCACTCGAT TGGCCAGCCG GAGTATTTGA TCTTGCGACT GTTAAATCAC
   119521 CTACGTCGGT TGCGTTAGCG TCTGATGCAA ATGGAAACTT GTCAATTGTT GCCAATACAT
   119581 TACCTCCACC TGAGGTATAC CCAGAAACAT CACTGGATTG ACCTCCGCTT GCTGGCCTTG
   119641 CTTGAGATAG GTCACCTACG TCTGTCGCGT TTGCATCAGT TGAAAATGGA AACTTGTCGA
   119701 TCACGTTAGA ATATCCAGGT ACATCCCCTC CTGAAACGTA ACCTGACTCT TCACTCGATT
   119761 GACCCGCCGG ACTAAACCTT CCTATTGTAA GATCGCCTAC GTCCGTTGCG TTTGCATCAG
   119821 TTGAAAATGG AAACTTGTCA ATTATATCAA ATACCGATGG CGATTGCCCG GCTGATGTAT
   119881 AACCTGACTC TTCACTCGAC GATCCGGCAA GTCCATAAGT AGCCCTTGTT AAGTCGCCGA
   119941 CGCCAGTCGC GTTACCGTCT GAAGCAAATG GGAACTTATC AATCGTAACC TCTCCAGGAC
   120001 TCCCTCCAGA GGTGTATCCA CTCACTGTAC CTTGAAACTT ATAACCTTCT AAAAAACTTA
   120061 TCGAAAACTC TTCTGAATTA AACTGATTAA AGTCAAAACC GTCGTCTGCG ATCGATTTCT
   120121 CGTCTATGAT GGCATAACCA TCGCCAGATA CCGAGTCGTT GTTTGCAATA AGTATAGAAG
   120181 CATCGTTCGC AAGAACTGTA TTTCCTTGCG CTGAAAAGTT TTTATTATCA TCGAGAAAGA
   120241 TTATTCCATT CGACTGTAAA GCCATTCATT ATACCTGTTG GCCTGCTGGC CCAATCCTAC
   120301 CTACGGACGC GGTCAAATCA CCTACGGTTG TTGAGTTAGA ATCAGTCGCA AAGGGGAACT
   120361 TTTGTATCGT CCCGGGGTTT TCTCCGGCCA AATAACCCGA TGTGGTACTG TTTGAACCTG
   120421 CTAATGAGTT AGTTGCGGTT ACCAAATCGC CAACGTCAGT CGCGTTTGCA TCAGCAGCAA
   120481 AAGGAAACTT GTCGATTTCT GACCTGTTGC TAGGACCTAT TCCTCCGGAC GCATAACCAA
   120541 AAGTATCGCT TGAGTTTCCG CCAGCATAAT ATCTTGCTAC AGTTAAATCA CCAACGTCTG
   120601 TTCCATTTGT ATCAGATGCA AAAGGAAATT TATCAATTTT ATTAACTTCA TTTGGTGAGA
   120661 AACCACCTGA AGAATAACCG CTCTCTGAGC TCGAAGTACC TGAAGAATAT CCACGGGCGT
   120721 CTGTTGTATC GCCAACATCA GTTGCATTTG CATCTGTAGC AAAAGGAAAC TTGTCAATTG
   120781 TATTTACAAA CCCTGGCAAA GTGCCGTTAG ATGTGTAGCC TGACGCATCG CTCGAGTGTC
   120841 CTGATACGCC CGATCGTGCT TGTGTCAAAT CTCCGACGTC TGTTGCGTTA GCATCAGCAG
   120901 CAAAAGGAAA CTTATCGATC GTTGTTGTTT GAGGTGGCGC GGACCCACCA GAAGTATAGC
   120961 CCGATTCGGC ACTCGATTGT CCGGCAGGTA TACTAGTTCT TGCTTGTGTT AAATCACCAA
   121021 CAAGAGTCCC ATTACCATCC GATGCAAAAG AAAACTTTTC TATCGTAGCC TGAATTGGTG
   121081 TGTCTGTAGG TGAAGGACTA GATCCACCGG AAACATATCC ACTTATTGAT CCGTATGCGT
   121141 TTGGCGTTGG GGCATCTTTA AAACTAAGCA CCTGCTCTTC CGCATTAAAC TGATTAAACG
   121201 CAAAACCGTC GTCAGCAATC GCTTTTGTAT CGGATATCGA ATAACCATCA GAAGAAACAC
   121261 TATCGTTGTT TGCGATTAGG ATATATGCAT CATTTGCCAG CGCAGTGTTT GCTGTTGCGC
   121321 TATAGTTTCG ATTATCATCT AGGAAGGTTG ATCCGTTTGA TTTTAATGCC ATGAGTTAAG
   121381 ATTCCTCGAT TTTTGAAACG CGTTCGGCCA ACTGTTTGTA ACCCTCGATA AGGAATGCAA
   121441 CCAACGGTAT ATAGTTAACG TACTTCTTGT TATCCATATT CGTAACGAGT TCTGGTAGAA
   121501 CGTTCTCAAG TTCTTGAGCG ATCACACCGT AACTGTTCTT TCCGTTGTCT TTCCATTTGA
   121561 ACTTATATAT GTCAATCTGA TTTAAGATAT CATTCATATT ATCGATCGGA GTAAAGTCTT
   121621 TCTTTGCACT TACGTCCGAT AACGAGTTGA AGTTCGTTGC AGAAAGAGTA CCAGTCGAAG
   121681 GATTGAAGTA CAGTTTAGTA CTCGTGGCTG TTACGGTCTG AACACTTCCT ACGTTTTCAA
   121741 CGAATACAGG GAAGAACGAT GCGTCGGTAG AAGTATCATT CGTAGCCTGG AGTTCTGTCG
   121801 CAGAAGCACT TGCCGACTCC GGCCCTTGGA TACCTTGTAT ACCTTGCTCG CCTGTAATAC
   121861 CTTGTGAACC AGTAGTACCT TGAGTACCAG CGCCAGTAAT ACCCTGAACG CCTTGTTCAC
   121921 CTGTAATACC TTGAATACCC TGGATACCTT GAGCACCCTG GGCACCATCG GCGCCAGTAA
   121981 TACCTTGGAT GCCTTGGATG CCTTGAATAC CTTGAGAGCC AGATCCACCG TCCGAACCAT
   122041 CGGCGCCAGT AATACCTTGG ATACCTTGGA TACCTTGATT GCCATCTCCA CCGGTACCTT
   122101 GAATACCTTG GATACCTTGA TTGCCATCTC CACCGGTACC TTGAATACCC TGGATACCTT
   122161 GAGCACCCTG AGCACCAACT TGCCCAAATC CAGCAATACC CTGTGAACCT TGGATACCTT
   122221 GCTCGCCCTG CGAACCAGTT GCACCTTGTA TTGATATACC CTGTATACCC TGAATACCTT
   122281 GTGAGCCAGT GTTACCTACG ATACCTTGAG CACCGGCCTC GCCATCTTCA CCCTGAGTAC
   122341 CTTGTATACC ATCGCTACCT TGGATACCGA GCCTACCCTG AATACCCTGA ATACCTTGAG
   122401 AACCGGTTGT ACCTTGAGAG CCGACGCCAT CGTTACCTTG GATACCCTGA ACGCCTTGTT
   122461 CACCGGTAAT ACCTTGAACA CCCTGCTCGC CAGCACCGGT GATACCCTGA ACGCCTTGGC
   122521 TACCTTGTAC ACCTTGTTCT CCAGAAATAC CTTGAACACC CTGCTGCGCA ATACCCTGAA
   122581 TACCTTGGAT ACCTTGGGGA CCAAGATCGC TAATCTGTAA CTCGCCACCC ATCGCAGAGT
   122641 GGATAGAACA TTGGTAATAC AACGTGTTAG GTGCGTTATA AGGAACGGCA AAGGTAACCT
   122701 CACCAACTTC AGTTCCGTTG CCATCAACGC CAATATTGTA TTGGTCGCCA GTTCCTGTCG
   122761 TTGGGCTTGA CTTGATATAG AACGGATGGC CCGATGCATC TACGTTAAAT CTATATGTCA
   122821 ATCCACGAAT AAGTTTGATA TCTGCGTTGC TTACAGAAAA GTCAATAAGA TATGCAATAC
   122881 TGCCAGAGTT AACGACGGAT ATATCACGTG CACCTTCTTG TCCACGTAGA CCTTGAACAC
   122941 CCTGTTCGCC AGTAATACCT TGAACACCTT GCGCACCGAT GTTACCATCG ATACCCTGAA
   123001 TACCTTGTTC ACCAATAATA CCTTGGATAC CTTGGATAGA AGTACCTTGA ACACCTTGGA
   123061 TACCCTGGAC ACCCTGAATA CCTTGTGCGC CAGTTATACC TTGTATACCT TGGATACCCT
   123121 GTGCCCCTAA GGTTCCATCT ATACCCTGGA CACCCTGAGT GCCCTGTACG CCTTGGATAC
   123181 CTTGTATACC TTGGCGACCC TGTATAGCAG TACCTTGTAT ACCCTGGCGA CCCTGTCTAC
   123241 CCTGGATAGA TGTACCTTGG ATGCCTTGTT CGCCGGTAAG ACCTTGTATA CCTTGAGTAC
   123301 CTTGAGTGCC TCGGAAGCTA CCTACGTTTA CCCAGTTACT CGAACCAGTG TATGCCCAAA
   123361 GTTCGTTTTC GGCTTCGTCA ATAACAGTAT CACCAATCGC CGCACTTGGA AAGTTTGCAT
   123421 TGAGCAGCGC ATCAGGATCG CCAGTAAAGT TAACATCAGA TTCAGATCCG ATAATCTTAA
   123481 GAGCAGGTCC TAGATCACCC TGAATACCTT GGAAACCTTG AATACCCTGA ATACCTTGAA
   123541 TACCTTGATT GCCGCCCGTT CCAGCGAGCT CCCAATTCAA TCCATCGGAT GAATATAGGT
   123601 TTCCGTCAGA TCCATACACC AATGCGTACT TGTGAGCACC AGGATCAAGA GTGATTGGTA
   123661 GCTCTGCAAA GAGTAGCTTA TTCGGTGAAG TTGGAGTGCT ACGGAGTGTT CTAAGCGACA
   123721 TCATCTTCCT CCGCTTGGCC CAGCGTATAT GATATAGTAG CATCTACCGT GCTATTTGAA
   123781 GTAGCTTTTA CCTCTAGCCT ATCTCCAGTG TATATGAATT GCCCGTTCAT AGGATATGGG
   123841 AGAACATCGA ACGCTGGTAC TGCAACTTCA TTTGCTAACC AGAACGTTGT ATTCGAACTA
   123901 TCTCGGTGTA TCCTTACACT TACGTAAACA GTTTCTATAT CTCGGTTTGC GATGAGTAAA
   123961 GGAGTAATTA CTTCGGCAAC ACCTGGAACG GTTACGTTTG TACCGCCGAA AACGAGTTCT
   124021 GGGACTGAGT AACTTGGAAC CTCAATGATT GATTCCCAAT CCTCTGTGAG TGTAACACTA
   124081 AGACCAACCG GCTTGGCGTC TGGTGCTTGG CTTGTTGTAA TGATTGTCAT ATTGATGTCC
   124141 TACTGTTTGC GGCTCTACGA GCTAACTTTC TTACTGAAGA TGTGAATGGT CTACCTTCAA
   124201 TCCTACCGGT TTTACCGTTA ATCCTGAGAC CCTTTGCAAA ATATTGATTG TTATTTTCAT
   124261 CGGCACCAGA CCACCTTACT CTACCACCGT CCTCTTGAAG AACCGATGCC GCCGCTGATA
   124321 CCGGTTGGCC CAATCTTCTA AAGTTTACAG GAAGAGCATT GACGTTAACA CCAGCGCTTG
   124381 CTAGGTTAAA CTGATGAGAG AGACTCTCGA CCAAGCTTCC GAAGTTGATA ACGGTTGGGC
   124441 TTCGAACGCT CGCTATGAGT ACATCGTCGA TGAGTCCGTC AAGCATATCC TCTTCGCCAG
   124501 ACGTAAGAGT AAACTCGCTC TTAATCTTAG TACGTATACG ATCCCAAGAA CTTGTGAACG
   124561 CGGTAAGTAG TGATACATCG TTCGCACCGT CTGATGTCCA TGCAGATCCG TCCCAATAGT
   124621 ATACTGTACC ATCATATAGG TTTGAAGCAC TTGAATAAAC AATATATGCA TCATTTATTT
   124681 CTACAGTTGA TCCGGCAGGT AGATCACCGA CCTGGGCAAC GCTACCTAGG TATCTGAGCC
   124741 CAACTGTAGT CGGATTGAAT ACTGAGAATA CGTGTTGCCC CTTATAGTTA AACAGGCCAG
   124801 CAGTAAAGAT ACGCGTTCCT GTCTGCGTAC CGCGTCTAAA GTCATTCGTA ATCGAACGAA
   124861 GGAAGTTTAA AGAGTCTCGA CGCGTAAGAG TCTCGTCAAT GAAGTCGTAC TCAGCGTTTA
   124921 CAAATCCAAC GGTCTTTCTT TGAAGGTCCG CTTTGTTCGC GTTGATTACT TCTTTACCGT
   124981 TTACATAGTT TGCATCAACC CATGATAGGT CCGGATCAAT TGGGCCTGGG AGATACTTAA
   125041 GTGACTGATA CTTTATAGTA TTTTCTATGA CGCTCGTAAG TTCTACACAT CGGTCAGCTT
   125101 CAACTTGAGA TGCGATACCG GATGCATCAT CTTGACCTGT ATATGTTCCT AACATAATTG
   125161 AAGAGCATAT AGTACCTAGC TGTTCATAAG CAGCCGCAGT TGGAATAATT TGGTCAGCAG
   125221 GCAGAGTGTC GATCGATGTT CCAACAAAGT ATGCTTCTGC GTTAAGTATA GTTGCAATAT
   125281 TTGTATCGTA GTTAAGATCG TGTGACAAAG CATCAATAAT ATAACCAGTA TCACGAGTAC
   125341 ACTTACTTTG GTCATACGTA AGATCTGGGT AGTTCGTATT GATCCAAGCT ATTAGGTCTG
   125401 TTTGAATGAG AGACTTGTTT GCGACCAAAA GATCCTTTGC TCTTGCGTGA TTTTCTACAC
   125461 CCGTATTTGT AAAAGTAAGA GCATCGGCAT TACCTAAACC ATTTTCGAGG ATATCGATAA
   125521 TCTCGTCGAA TGAAGCATCG GTTCTCGTTT CGTTTGCCGA GTTTTGCAAA AGATCCTTGA
   125581 CAGAAGACTT AAGGAACGAT ATGGCACCGG ATGTTTCGGT TAATTGATCG TCAATTACAA
   125641 CTGTTGATGT TGCTCTACGA TATGAATTAC CATTCGTTAC TGCCCAGTAG TTAGTACCGA
   125701 GTACAAGATC ATTTCCAACG CCGTCAAGAA TGTATCCAGT ATCTCTCTTA CACTTTATCG
   125761 AGTCGTACCC CTCGTACCCG AGAGTGTTCG TCAGATGGTC CCACAGATCG TCAATAACAG
   125821 TGTTTGCGCC ATCGATAATT GTATCAGCAA GAGTACTGTT GGCAACTAGA GTTGCTGATG
   125881 TTTCCGATGG GTTGAATATT GAAGTAACAC CCTTTGCGCG CATCGAAATG TCACCGAACT
   125941 GCGTACCAGA GTTGTTAAGA GTAATCTGTC CGCCGTCCAA CGCGTAGAAG GAACAGCGAG
   126001 CAAAGATCGA CAACGAAGAA ATACCGTTAA TACCTGCACC GTTCTTTGCG ACGTAACCTA
   126061 TACCGTTCTG TGTACGAGGT GTTGCGCCAA AGCAGAGTAT ATAAGGAAAT ATGGAGTCCG
   126121 TATCGACTAC AGCACGATCC GCGAGGATCA TACCACCACC GCGACCAACC TCTTTATTTG
   126181 GGAAGTCTTC TTCGCCAACG GTAGTGATTG TTGCGCTACC GCCGGATGAA GATGTAATAG
   126241 TTGTAGCTGC AGCGAAATCG CCAGTGTTGT TTCTTACGTA GATCGTACCG GATCCAATCT
   126301 CATCGACTCT CGACACGAAA CCGTTTACAT CATCGCTCGT TTCGATCGCG TCGCCAACCT
   126361 CAAATGTACC TGTAACACTC GACACCGTTA GTTCAAATCC AAGGTCATCG ATTGTGTTGC
   126421 GGCTGTTAAG TGGATTCAAC AGCGGTGGGA TCTGTCTCTC GAAGTAGTTT GATATCTGAC
   126481 TCGAGTCTCT TACGTATGGA GATCTTGTGA TCGTAGCACC AGGCCTAAAT GCAAATGCAA
   126541 AACCGCCGGT TGGATTATCA AAGTTGTCTA CCTTAAGGTT AAAGAACGAA AAACCTTGGA
   126601 CGTAACAGCC CGATCCTAGG AGGATACAGT TCTTAGTTTC ATAACCCTCG TTCATTACGA
   126661 TAGTTGTTGT ATACTGACCG GACATTGAAG TCATAGAACA GAAGTCAGGA AGAGCCAATT
   126721 CGCCGTTCGT GTAATACGTT CCTGGCATAA CACTGATATG AACAGTCTGT CTCTCAAGAA
   126781 CTCCTGGTGT TACGATCTTT GCCTTTTCTT GGGCAATCGT TACAGCGCGC TCAAGAGTTG
   126841 CGACCGGCGC AATGTCACTA CCGACGTTAT CGTCATTACC GTCAACACTT ACGTATACCT
   126901 TCTTTGCGGT TTCTGCAGAT CTACCGATCT CTCTATAGAG CTGTGAATAT GAAAACGCAA
   126961 CGGTCGTTCC TGAAGATACG TCCTTAAGAT AGAAGTAGTC ATCCCCCTCA ATGTCGTCTG
   127021 TCATTGGAGT GTTGACTGAT ATATTTGGGT CGTTGATTGG TGTATTATCT ACAACACCAC
   127081 CCTGGACATT AATATCATCA AAGGCTTCTT GTTGGAGGGC CTTAAGTAAT TCTTCCCTCG
   127141 TAATACTCTT AGTGCCGTCT TCGCCCTGGT CTAGGTTAAC CATGACAAAA AGATCTCTGC
   127201 CTTTGGTCTT ATCGCCAGAG ATAGGATCCA GGTCTGTAAT TTTTGTCATG CGCTATTAAC
   127261 CTTTTTTCTT ATATTTATAA AACGCGTGAT GCTGTTTTGA ATTCATTAAT GGGTAATCTC
   127321 AAATTTATTT ATTACTTCTA TTTATATCCG ATTTAAAGTC AAACCGGCTT AATAAACTTC
   127381 AGAGCCTGTT TTTCAGTCAA AACGTAAGTA AGTATCGTGT CCTTTCCTTG ATCCAACGAC
   127441 TTCTTTAACC TATGTCTTCC GTCAATCATT CTGTAATGGT TTTCCAACTC AACCACGATA
   127501 CCCGGTAGAT TCAGATCCGC TACTATATAT CTTGCATCAC TATTCGTTAT AAGATCTAAG
   127561 TTATTGCATT TTATATTCTC ATTACTTATG TAATCCGGCT TCATTCTTTT ATAAGATATC
   127621 CAATCATATA CATCTTTACA TTCTATTATG AAATGTTTAT CCTTATCAAT CCAATCATCA
   127681 ACTATATGGT GTTTCATTGT ATTGCATAAC CAAAACTCAA TCTATCCGTT TCGCTCCCGA
   127741 CGCAGTGCCA GAATAAAGGT TCTTCGCCAG TAACTTCAAA CAGCCGAGCA GTAAGACCTG
   127801 CTTCATCGTA GTCAGTAACC TCTTTACCAT CCTTTAAATA TCTAAAAAAA GATTTACCAC
   127861 CTTCGTCTGC CCATGTTAGA TATAAACGGC TACAGGGTGC ATTACTGTTT GTGTGCCATC
   127921 CCATGTAACC AGTTGGAGGG TAATGAAAGT AACCTGTTGA AACTACTTTA TTTTCTGGAA
   127981 ACAACTCTTG GATTAAATGA TTCATTCTCT GAGAAACGCC GAGGTTATTA AAATTAATCA
   128041 TATTTTTAAT TTCACTCACC GGAACGTTTT TTGCGCCAAT CTTGTCTTTT GTTAAGTGCT
   128101 CTTTCCAGTT TTCTACTCTT TTTGTTCCAA CTAATCGCGA GTTTATAAGA ATATCTTTGC
   128161 GGTGTTTTTG TATATGATTT TCAATTTTTA ATTTAATATC TTTTTGAATA TTAAATCGTA
   128221 TATTCATTTT AAAGCGTCCT CGTATTTTGA AACGTAAGGT TCTGGAACTA GATCTGCGAA
   128281 TGGTATTGCT TTACATGCTG ATCTAAAATC AGTTACATTC TCAAAATCAA TTGTGTCTGG
   128341 GATATCTCTT AATTTTTGTT TATCTGACTC GATCCGAGCA ATCACGTCTT GATCATTTTT
   128401 AGCTATGGCT CTCATTTGAT AAGTGTCAAG TAAAGATAGA CATTCTAACC TTGCTGTTTT
   128461 TATTTCAGAC ATAACAAAAC TGTTTATTAA ATCAATGTCA AGCATAACTT CTGTTGGATT
   128521 TTTATAATCA TCAAATACAC AGCGATCTGG AAAGGAAACT AGAGCTACCT TTTCAATCGA
   128581 CGAGCTTTTG TCAATAAATG GCATTGATAA GGCCGCTGAT TTTTTTGGTA TTATGCCGTT
   128641 ATCTTTTAAT GCTTCAACGC TAAGATCAGA CACAATAAAT TGCAGCTTTT CAGTTCCAAC
   128701 AGGATTGTTA AAAAATATTG TTTTCTTCAT TGTGATTTCC TTAGAAAAGT ACGGAAGCTG
   128761 TAATATATTC AGGATCAACG GCAGTAATAC CAAATCCTAC TGAGTTGTCA TCGCCGTAGT
   128821 TTGCAATGTT AGTTAATGCT TTTACGGCAC GTATTGTAAA TCCAGCGGAA GTTCTTGATT
   128881 CTATAAATGT GTTGTAATTT TGAAGGGCTT CGCCGATGTT GCCTCGATTG GCACTTGTAA
   128941 GTGCAGATTC TGTTCTGCCA TCATCAACGT TACCTAGCAC AACTGCATAG TTTGCGTCAG
   129001 ATGGCGCATA ACCAGAATCA AACGTTACCG CATAATTACC GGATCCAACT TTTGTTATTG
   129061 TTAGGCCGGC CGTTGATATT GTACTACCGG TTGTTCCATC AAATGCAACA AATGCTTTTA
   129121 TTCCGACTAT GCTTGTTATA GATCCTTGCG GCGCATTGTT GATCGCATCA ATTGCGCGCT
   129181 GATCTGTAAA ATACATGGTG CCACTGTTAG TCGTAGCATT AGGATCCTCG GTAAGATCTG
   129241 AAGTATCGAA GTTTGAAATG CTTGATATGT GTCCGGTTAA AAACGCGTCA GTTCCATCTG
   129301 CACCGTTTTG AAATACCAGG ACCCCATTGT CTGAATAGAT ATCACCGGTT AAATCCCCTG
   129361 TAACATTACC AGTAAGATTG CCGGTTACAT CACCTGTAAG ATCGCCGGTT ACGTCGCCAG
   129421 TCACGTCGCC GGTCACATCG CCAGTAAGAT CGCCGGTTAC ATCACCAATC AGGTTACCAG
   129481 TAATTGAAGT GCCGGAAGGA AGCTCAATTC CACCAGTAGG AATAAACTTG CCGGCGATCG
   129541 TCAAGTCTCC TGTCGGTGTA AGTTCCAATT TACTTTGGCC GGTGCCAGTA TCAATTATAA
   129601 AGTTGTTATC GGCGGTATCC TGAAATCCTG TTCTCCAGCT TACCGTCCCG GATGAGTATC
   129661 TCATCCTCGG TCCAACTGGG CTAACGATCG TCTGCGCAAT CGTTCCAGAC GAAGTGATTC
   129721 TAATTGGCGA CGTGTGTGAT ACTTCGGTGA AACCCGCTCG AGGAGATATA GTGTTTGTCT
   129781 GAAGAGAAAC TTCTGCGATA AGGTTATTCG CCGTGAAGTT ACCAACTAGA GTGGCATTAC
   129841 CAGTCGTCGA GTCACCTAGA GCCGATGCTG TCATAACATC TGATTTTAGC AGATCTACAA
   129901 TATCGTTAGT TTTATCCAAC CAAGACTGAA AAGTCTGAGT AGTTGTAACT TGGGTTATAT
   129961 TTGGTTTTGC CATTTCTTAA ATGCTTTCTA TCCTGTCAAG TCTTTCACAG ACAGATGTAA
   130021 GAACTTTTTT AATCTCTCTT ACTTCTTTTG AAAGATTTTC AATCTTCCGA ATACGATCTC
   130081 GTTCTAACTT ATATTTATTA AGAGCAGCAA CATCGTTACT AATCAAAGCT TTAGATTTTT
   130141 GGTCTCTTAT CATGTCAATG AAATTCCTCT GTAATCTAAT AGTCTAGGTG CTTTAAATAT
   130201 ATTTTCAGAA TGCAATTCTA TCTTAACTGC AAACCTGCGA TATCCTTCAA ACGTAGATAT
   130261 AGCATTTGTA TACGTTAATA CTCCAAGTGA TTTGTCTGTT TCTTTAACAC TGTATACGTA
   130321 TTCTTTAAAA TCATTTACGT TACTGATTGA AGAATAAAGA TTTGCGCCTT CTGTGACTTC
   130381 AAGCTCTATC CAATCGTTTG TATCAAATAC GCTTGGGTCG TTTGCTGACT GAGGTTTAAT
   130441 AAAGACCTTT ACATCAGTGC CAATTGGGCG GTATGCCGTC GTATACAACG TAAAGTCTTC
   130501 AGCATCAAGG TTTTCTGAGA GTTCAACCGT TCTTGAAATA TATTTTGAAG TTGTGTTACT
   130561 ATCATCTGTA ATCTGCCACT CGCTTGCAAG AAGCGCTGCT GTTTCGATGT CAACTATCGG
   130621 CGAAGACGTT GGGTTATTTC CATTTGCTAA CGATACCGTT AGATCGAGGC CACGAACTCC
   130681 ATTGACATCG TTTGATCTAC TATATATAGA TATACCATTC TTTGCAAATA ATGTCTTATC
   130741 ATTAAACGCA ACGCCCTGGT TATAAGTAGC ACCAGAAACA GAATTTACAA ATGTACCGGA
   130801 AAGAGTAGTA CTCGTTACCA TATCGTTCGT TCTCATAATC ATAGGTTGTA TGTAACTAAC
   130861 GTTTTTATTA TCAACCGAAT CGATCGCAGC AGTTGCTTCA CTATCAAAAC CAATGATCGT
   130921 ATCACCGGCC TCAAACTTTC TATCTGCGTT TGCTGATGAT TGTTCAAGAA CCATGAATGT
   130981 TGGGTACCTA AAGTCATAAT GAGATATAGT ACCAACCGTG ATTGGAGTAG AGTCGACCGT
   131041 AGCACTAAAG AACGCATTTC TATCAGCAGT AATTGTTGAA GTAGTTGAAC TCACAACTTT
   131101 AAATATTTGC TTATTCGTAG AACCATCGTC CAATAGAATA TAATCACCGG CTGCATATGT
   131161 GCTCGACAGT GCAGTGCCAG TAATAACATT ACTTCCAGCC GTAACGCTCA CAGAACTCGC
   131221 GGTTGAGCCA ATGAGAGGCT GTTCGGTGTA TACGAACTCT CCGACTTCAA AGCGGCCTAC
   131281 GTTATTTGCG GTAGTAAAGA ATTCGTTGTC GTCATTCGTA AACGTAATTG TACCGGCCGA
   131341 TGATCCAAAG TTGTGTCGAT ATAACTTAAA CTTAACGTCT TCATCTTGGT AAGATTTCCA
   131401 CGCTCTGTTG TTCGTAGATG TAAACAGAAC ACCGTCGCCC CAGTCTTGTA CGATTGTAAG
   131461 ACCTTGCGTT GCGCCCGGAG TAAGATCCGA CCCTCCTACC TTTGAAGTAA ACAAAAGATA
   131521 TTCTGGATCG TTTGCATCTG GTTTAACTAC GAATGCATAT TCTTTTTCTG CATCCAAACG
   131581 AATTGGAGAT TTGAATGTTA TAGTCGTAGC CGCCGATGCA TCGTCCGAGA CCTGCACTTC
   131641 GCTTGCCCTC AGGTGTACTT TTGATAAAGG AACGGATACA TATGAAGGGT AACCGTTGAT
   131701 TACTTCTCTA ATGTCTACGA GTACACCGTT CGTAGTGCTC TTTCTCTTAA AGAAGATGTC
   131761 CAACTTAGAT ATGAATACCG TTTCAGAACC AGCTCCCATA CCGTTCTTAA TGAAGAACGT
   131821 TTGCGATAGA GGATCTCCGC CGCCTCCGCC CTCACCACCT TCATCGCGTC TTGGCGCTTG
   131881 GCGGCGAGTA ACAGATCTTT CGGAAGTTGA TGTAGTAGTA AAGTTTTCTG GTGCTCGTGT
   131941 TGATACTGAC AGCGAAGATT TTTCTACCGA AAAGTTATAC GCACGATATA CCAATGAACC
   132001 ATATGATGTT TTTGATGCAG CTATTGAAGA ATATACATCA ACATCAACGA TCTCTAGTTT
   132061 CCTATCACCA ACAAAGAAAG TACTCTCTGG TATTTTAAAT ATAGCTCTTA CAACACCGTC
   132121 TGAGTCTGAA GTTACCGCGT CCCCGAGGTT TCCTGCGCGA GCAAACAGCA CTGCGTTATC
   132181 TACGTCGTTA GGATCTCCGT TTGCAGGGTA AATATGTTGG TTAACGTCCT GTTCGTCAAA
   132241 GAAGAAGTAG TGTTGAGTGT TAGGTCTTAG ACCCGACATA AACACCTTTA CTTCTCTCGA
   132301 TCTCATGTAA GGATTAAAGT TAAAGTTAGT AACAAAGTCG CCAACCTTTT GCTCGTTTAC
   132361 ATTTTCACCG GATAATTGAA CCGCAGTCGT TGTGTCTCTG AACCTAGTAG TCGTAGTTGT
   132421 GCCGGTTCTT CGAGTACCGG TCCTTGTAGT TCCTAGGTTC TCTGTTGTTG TAGATGTTAA
   132481 CGGAACAAAT TCCTGAATTG CATCTACTAA CTGAGTAAAC GGAGTAGTCA GGTCTATGTC
   132541 TATGTTAACA GGGTTTGTAA CCGTGTCATA CAACGCATCG TACTCTGGAG AAAGACCGCC
   132601 AGTTCCTACA TAGTTATAAA AGTTACTTAC GCAGTTTCTA AATCCTGTTG CATATGGTTG
   132661 CGATATAATC TCAACGTCAG AGTCTCTCTG CAAAGAACCT GTGATTGGAT TCGTAGCATC
   132721 CGGGAATACA CTGGCACTCG AAAAGGTTTT TAACTTTAGA TTAATTGGGA ACGACTTTAC
[truncated: 86,469 more chars]
