# Supplementary material for: Clades of huge phages from across Earth’s ecosystems
Source: Nature. 2020 Feb 12;578(7795):425–31. doi: 10.1038/s41586-020-2007-4 (PMC7162821; doi:10.1038/s41586-020-2007-4)
Supplement: Supplementary file 6 — Genbank files for all genome. [file 41586_2020_2007_MOESM6_ESM.zip › genbank_genomes_SD-4/BJP_PHAGE_COMPLETE_CIR-CU-CL-ST_29_18.gbk]

LOCUS       Ig8144_scaffold_2_curated_closed_complete_start-adj_prodigal-single     634780 bp    DNA     linear   BCT NOV-13-2019
DEFINITION  Ig8144_scaffold_2_curated_closed_complete_start-adj_prodigal-single,
            contig.
ACCESSION   Ig8144_scaffold_2_curated_closed_complete_start-adj_prodigal-single
VERSION     Ig8144_scaffold_2_curated_closed_complete_start-adj_prodigal-single.1  GI:
KEYWORDS    .
SOURCE      BJP_PHAGE_COMPLETE_CIR-CU-CL-ST_29_18
  ORGANISM  BJP_PHAGE_COMPLETE_CIR-CU-CL-ST_29_18
            .
COMMENT     Data sourced from ggkbase. For additional details see
            http://ggkbase.berkeley.edu/organisms/405774
FEATURES             Location/Qualifiers
     source          1..634780
                     /organism="BJP_PHAGE_COMPLETE_CIR-CU-CL-ST_29_18"
                     /mol_type="genomic DNA"
     gene            <1..450
                     /locus_tag="Ig8144_scaffold_2_curated_closed_complete_star
                     t-adj_prodigal-single_1"
     CDS             <1..450
                     /product="hypothetical protein"
                     /codon_start=2
                     /transl_table=11
                     /translation="MGFKKLIKYYILGESLKEIEMNRILDKIYKKLKITSKEKVFLDL
                     YNHTSNDDDKDLMYLSKNSTFRKVKDLLDRGKKVICDLHDRDGKIGLPIIDISNNIES
                     ETCDVIMKNENHQLHDKFLYNVIYNTKKDEYSLQEQDEYFEKIEAKK*"
     gene            447..719
                     /locus_tag="Ig8144_scaffold_2_curated_closed_complete_star
                     t-adj_prodigal-single_2"
     CDS             447..719
                     /product="hypothetical protein"
                     /codon_start=1
                     /transl_table=11
                     /translation="MIKKFYQFINEISGTELVGPVGPAYGETGVQNKTINSFDTNVIY
                     SDLDSKIYTIDDYNDLYQDYLKVGGKPLDGFTKENINIILDFLQTN*"
     gene            764..2086
                     /locus_tag="Ig8144_scaffold_2_curated_closed_complete_star
                     t-adj_prodigal-single_3"
     CDS             764..2086
                     /product="hypothetical protein"
                     /codon_start=1
                     /transl_table=11
                     /translation="MSKLITLNGLNDEELLNDIFNDEIIIIEDIQGSKIWVNWDGNEF
                     IIKPKSISNDTINLVDLAMQNYYNPAINYLNSLDNRVKSLLNKKWWFCFEYFPDNQPA
                     NIEYSRIPKNNLVLTALSKSRKYEFTIDELDEYSRLFDVDMIPVIYQGKLTQSMIEAI
                     KYFINTSEDDLEYIFGEKSFAFFFYKILNPSTDNSFLMDDEFQNNIEKLLIKSKTKDI
                     SFQLLNPLYKRLSDDNDSDFVEIYTLILINFLNFCQSVNLEEIKLKGDRKDEIYIYLI
                     SKLFNVYVSEIKQDLLDFDFVVPDFFDKEKFKINIELINNKLTKDYIKESDKLEYIFK
                     VILGSFNKKRKKPIGIFTENSVKLFNKFVDDVDDYLDKYLNKLHEIELGRSGLLDFGD
                     FFDIQYDTDADGQVYPDVYSEFEKGVGEDKKKKKGKGGKFPIEPDNLK*"
     gene            2108..2272
                     /locus_tag="Ig8144_scaffold_2_curated_closed_complete_star
                     t-adj_prodigal-single_4"
     CDS             2108..2272
                     /product="hypothetical protein"
                     /codon_start=1
                     /transl_table=11
                     /translation="MTSIEVKVDTKALRCNYTREMARDISMCVPMLDSRRDIRKESIN
                     KIFKTKKHDN*"
     gene            2262..3518
                     /locus_tag="Ig8144_scaffold_2_curated_closed_complete_star
                     t-adj_prodigal-single_5"
     CDS             2262..3518
                     /product="hypothetical protein"
                     /codon_start=1
                     /transl_table=11
                     /translation="MIINSPINNMKVSNKIYRQDSSKIISDRLDKKNFLLQFLPTKLE
                     YLGTQKYINFNSEKIKTAYLIDIVHNLVLKYYFKKENKFTLNATILKDKYGYLYNYYI
                     KYLVESKILFLVSNHRKGVSSRKYSLDDSIFESKIKRYRNTDKVLLKKYKKKIYDTID
                     FSDSENYLITKDIREKLISDLFSVDIEVDRSIFFLDSLKDNDIDIYNRNTYSIDSIND
                     KHVFYHFDNYGRMHTNFTILRSFIRKNCLLIDGEETCEIDISNSQPLFLSKLINDSNT
                     KWVKEDEFNIFRELTLNGNYYRYLMNVLDIKNRKDVKELTYKVLFGRNVGSSKADKNF
                     RKVFPTIHNFIKLYKKERGDYKMMAYDLQKAESNLIFNNIIRRIMKSNPEIKIITVHD
                     SIVFAKKYRDVVNNIFEDELKKEFNF*"
     gene            3534..3695
                     /locus_tag="Ig8144_scaffold_2_curated_closed_complete_star
                     t-adj_prodigal-single_6"
     CDS             3534..3695
                     /product="hypothetical protein"
                     /codon_start=1
                     /transl_table=11
                     /translation="MKTYYLRSKLDKESINKSVFKSLSDAIKYFSKVKRLKEEDLLRI
                     YIVTDSEVK*"
     gene            3711..4247
                     /locus_tag="Ig8144_scaffold_2_curated_closed_complete_star
                     t-adj_prodigal-single_7"
     CDS             3711..4247
                     /product="hypothetical protein"
                     /codon_start=1
                     /transl_table=11
                     /translation="VIDLTNPKISYIVISSTKMDDMISILYAKNYQLIPIKGFYKGQY
                     EDSVIAFGVDNDELRKDLIFLLNHFHEDSGIIKYFDETGAKKVFHDGSEKPLGILLYN
                     TDADNMSYFHDGVSFSFVEQVRYWKPTKKEDFRVGMLVEYLNNNKWYERKVLDPSSEY
                     DKLYKLMIKYDKIRVMSK*"
     gene            complement(4240..4959)
                     /locus_tag="Ig8144_scaffold_2_curated_closed_complete_star
                     t-adj_prodigal-single_8"
     CDS             complement(4240..4959)
                     /product="hypothetical protein"
                     /codon_start=1
                     /transl_table=11
                     /translation="MDNITSEDEWVINEHKRRNRQNAINSILDEDQEKYSDCDYLLPY
                     ITDDGTAVGSIRLMSQNVIATKFIDIESLYNDIISKLDNITSNTMKKCNFIKHDLNVK
                     LSNDSTRSFSENLDINSRRIITKMTFIGNLLTMRSRIGPPTAFIIGDEILYYLLSTSY
                     SLVNLSKGDGVVIGNINGTQVIHSNKINKNKVIAIRSTNDTSTGLNVVNNINNGEDYY
                     PTYFIGETPTFENRVCWFEII*"
     gene            complement(5027..5794)
                     /locus_tag="Ig8144_scaffold_2_curated_closed_complete_star
                     t-adj_prodigal-single_9"
     CDS             complement(5027..5794)
                     /product="Glycosyl transferase family 2 n=1 Tax
                     =Clostridium termitidis CT1112 RepID=S0FIV6_9CLOT"
                     /codon_start=1
                     /transl_table=11
                     /translation="MEQSYKFTFIIGYRHKIDRLNNLRRTLDWINSFSGAEIILVEQD
                     KHSKISHLSLKCKHIFIKSTMPYNRSWAFNVGLKNSNSNIIVCGDSDLVMNPDDFIKG
                     LQTLQQYEMVSPYHSVVDLTPQESGMPLEQLVNINRPGRGETDNQKINISGGIAMFRR
                     DSLFKIGGWNEDFIGWGGEDDYQTIKVKNFLTHTELKSRCYHLYHSKEAPDNRFYQRT
                     LQILEKSSKMTKEELSKITNASLQKIGMKNKYDHLAI*"
                     /db_xref="UniRef100_S0FIV6"
                     /db_xref="S0FIV6_9FIRM"
                     /db_xref="S0FIV6_9CLOT"
     gene            5893..6294
                     /locus_tag="Ig8144_scaffold_2_curated_closed_complete_star
                     t-adj_prodigal-single_10"
     CDS             5893..6294
                     /product="Zn protease superfamily protein n=1 Tax
                     =Psychroflexus gondwanensis ACAM 44 RepID=N1WUB7_9FLAO"
                     /codon_start=1
                     /transl_table=11
                     /translation="MDKNIGRSEKVNFTDLNIDVSAKIDTGAYSIALHVDNIREEDGK
                     LLFNIGDSDNFIFDEFEMVGVKSSFGKTQKRYTIKLKMKLGKKTYKVLVSLTDRKNMK
                     FPCLIGRRFLYKHGFLVDVRKKNLHDRDKKV*"
                     /db_xref="UniRef100_N1WUB7"
                     /db_xref="A0A0F0A167_9FLAO"
                     /db_xref="fli:Fleli_1247"
                     /db_xref="N1WUB7_9FLAO"
     gene            6272..6814
                     /locus_tag="Ig8144_scaffold_2_curated_closed_complete_star
                     t-adj_prodigal-single_11"
     CDS             6272..6814
                     /product="hypothetical protein"
                     /codon_start=1
                     /transl_table=11
                     /translation="MIEIKRCNYFTGDAHCLSSGMKDIISFLELTGINYLLLTPPRNN
                     TSDKTIQSSTIKYYLDNQLNFDNFEEFSDIINNKSNLFRVNLIIFDFWHLSSPSISAW
                     KKEIDKLDIDYFIIAKEYHYKSTDNVTDYHLHSEYKNMDKNELFITDNINKWTATLNS
                     LVKSYRRDKKINDIFGDEEN*"
     gene            6855..7952
                     /locus_tag="Ig8144_scaffold_2_curated_closed_complete_star
                     t-adj_prodigal-single_12"
     CDS             6855..7952
                     /product="Uncharacterized protein n=1 Tax=Pontibacter sp.
                     BAB1700 RepID=J0LFT8_9BACT"
                     /codon_start=1
                     /transl_table=11
                     /translation="MRVRRKFIKLTNLTYPHGTENQLKRFLPQGYKEDEHGNFYLKIG
                     DKPSTMFTCHLDTACQKQQKVNHVFHKNGKYVGTDGKTILGADDKAGMVVILSLIEKQ
                     VPGLYYFFIGEEVGCVGSNALSQTWLKTEFSEYILKCVSFDRRGTTSVITEQLYGRCA
                     SDEFAQELSNRLNTVGVDFNFSPDDTGVLTDSINFMDFVPECTNISVGYYNEHGGKEL
                     QDLEFLSKLSKAVCEIDWETLPIFRDPIADYYDDDDDDDFSELGEWSSEYYSYFKIGK
                     DVKKMYISKTQISNEKANIYNWLFMTGAYPGFTGIIWNGNKLKIETRGKIDLVGDRVD
                     IVGMIPELSTVSIKHLTDDISKKNEDYFVGI*"
                     /db_xref="UniRef100_J0LFT8"
                     /db_xref="J0LFT8_9BACT"
                     /db_xref="sal:Sala_2518"
     gene            complement(7949..8464)
                     /locus_tag="Ig8144_scaffold_2_curated_closed_complete_star
                     t-adj_prodigal-single_13"
     CDS             complement(7949..8464)
                     /product="hypothetical protein"
                     /codon_start=1
                     /transl_table=11
                     /translation="MIKKWSEYITESFRKLSHTEDDIYKYTLDLLEDRINDLFVDVHQ
                     EFDTESGDITPDQSFKLSDLKEKIARLVSQQVHQNLGRDFKKIKSSEIDIDELKELSD
                     ERDSVKEGDEVITVYFDGGFSIYKFTTQLDKYNNELGYRDPRSHFKLKDAYLVVKVDT
                     YNDFVSPEKRI*"
     gene            complement(8628..9038)
                     /locus_tag="Ig8144_scaffold_2_curated_closed_complete_star
                     t-adj_prodigal-single_14"
     CDS             complement(8628..9038)
                     /product="hypothetical protein"
                     /codon_start=1
                     /transl_table=11
                     /translation="MDFIAITIANLIWILYSMSEGLREGFFEHFKNKSKRNCVFNTKR
                     IFNIQRFLVLLATGGLLTYTIGWVSIPFIIAQVFMFRYFHKLIFDQTMNKLESKVIEE
                     THEEIPTLEFLTKEKTPMVLLGISLQVFIYMFLM*"
     gene            9094..9561
                     /locus_tag="Ig8144_scaffold_2_curated_closed_complete_star
                     t-adj_prodigal-single_15"
     CDS             9094..9561
                     /product="hypothetical protein"
                     /codon_start=1
                     /transl_table=11
                     /translation="MFEIKGKIVFDPINVTKKHSKQASWKRVAMVEFKDDTWAYYSWF
                     LENRFGLKLNKPLRGTHFTIINDIVDNEIYEQARQLFDGKEISIQYDPNVIRSNDKGH
                     WWLKAYSDDAQNIRNVLGLGKPYFGFHITIGLATHLQLEHSKYITDQCIKFNL*"
     gene            9626..10105
                     /locus_tag="Ig8144_scaffold_2_curated_closed_complete_star
                     t-adj_prodigal-single_16"
     CDS             9626..10105
                     /product="hypothetical protein"
                     /codon_start=1
                     /transl_table=11
                     /translation="VIENKINIIIGDRNIGRTNFLLFGISKILSESGYRVCFISGDGC
                     VSDIDNEYSHCEYYFTNNNDVRLYKMINEKKDIDIILVDDIDYLVTMCMCELFKSDKV
                     IISNCLLATNIHKLPTNSKIFKLNKTTIECDESIIDRNKFLKQFKRELKLNTLLDEE*"
     gene            10095..11153
                     /locus_tag="Ig8144_scaffold_2_curated_closed_complete_star
                     t-adj_prodigal-single_17"
     CDS             10095..11153
                     /product="Thymidylate synthase {ECO:0000313|EMBL:AFQ96695
                     .1}; EC=2.1.1.45 {ECO:0000313|EMBL:AFQ96695.1};; 
                     TaxID=1029988 species="Viruses; dsDNA viruses, no RNA
                     stage; Caudovirales; Siphoviridae.;" source="Erwinia phage
                     phiEaH2.;""
                     /codon_start=1
                     /transl_table=11
                     /translation="MKNNTDKQYLELLRDILNNGELKGDRTGTGTISIFDHSMTFDMS
                     EGFPLLTTKRVFTKAVIHELIWFLRGDTNIKYLVDNGVHIWDGDAFKNYMKKSNEFKG
                     DWPDTKEDFIDRIKCDDDFAKKWGELGPVYGKQWRRWGGYIKEASGYQHGAVSNWKNI
                     PVGDQISDLIRDLKNNPDSRRLMVSAWNVDELEQMVLPPCHYVFQCYTNKMSFDERIR
                     WWCESINKNISYADDMTDESLDERNVPRRKLSLKWTQRSCDVPLGIPFNIASYAILLH
                     LLAKECNMVPHQLKFSGGDCHIYTNQIEGAKEQLDRESFKLPKLILSNKSIDDLKFED
                     IEIVDYESSPVIKFPLSN*"
                     /db_xref="J7KKN7_9CAUD"
                     /db_xref="UniRef100_J7KKN7"
                     /db_xref="scq:SCULI_v1c07590"
                     /db_xref="2.1.1.45"
     gene            11169..11660
                     /locus_tag="Ig8144_scaffold_2_curated_closed_complete_star
                     t-adj_prodigal-single_18"
     CDS             11169..11660
                     /product="hypothetical protein"
                     /codon_start=1
                     /transl_table=11
                     /translation="MSNLSKIGYLEKLVEQVKGIDTEKLSNKVDSKSSTRIIEEQKVY
                     FWIRLYLSEEDPNIKVGDDVNIQWTQSGEELKTKFAAYGKKGLDKDHNDEMTNYNPED
                     DKRVLCLMIDTKMVNNNNDIPFIRTLFKTGHHYEYQLVRRNELIFINDRNGVVLDYYD
                     CDF*"
     gene            11726..12082
                     /locus_tag="Ig8144_scaffold_2_curated_closed_complete_star
                     t-adj_prodigal-single_19"
     CDS             11726..12082
                     /product="hypothetical protein"
                     /codon_start=1
                     /transl_table=11
                     /translation="MKYLKTFENYSPINEEEEGIRKFFTGHESSEDRDKAMMDFHKAL
                     DEAQAAVDKNPEKFVFDRDSLEAKAKGNNYRGGLRIQRGGRDKARMYVVYDEGATGFQ
                     NLAAGAGGQRREMLGM*"
     gene            complement(12133..12552)
                     /locus_tag="Ig8144_scaffold_2_curated_closed_complete_star
                     t-adj_prodigal-single_20"
     CDS             complement(12133..12552)
                     /product="hypothetical protein"
                     /codon_start=1
                     /transl_table=11
                     /translation="MKANKIYLLKFTKSVNIEDGDEFTHPIYNDLSNCLNDDEQKYLG
                     FADNEDIFIRLVDYKVTLISEIFSKYGFEFDVLDVTSSVIKGKIQKDYPEVEKLTPYL
                     FEDFRVDNTSIDDILDKINESGMDSLDNIDKKILKTS*"
     gene            12684..14225
                     /locus_tag="Ig8144_scaffold_2_curated_closed_complete_star
                     t-adj_prodigal-single_21"
     CDS             12684..14225
                     /product="DNA polymerase {ECO:0000256|RuleBase:RU000442};
                     EC=2.7.7.7 {ECO:0000256|RuleBase:RU000442};; 
                     TaxID=682651 species="Viruses; dsDNA viruses, no RNA
                     stage; Caudovirales; Myoviridae.;" source="Cyanophage
                     S-SSM6b.;""
                     /codon_start=1
                     /transl_table=11
                     /translation="MLVETQYLTNSRKLVVSYVDKTGDIKLKYYNWDNPMKYISCEDN
                     DPQKHPTYKSWDNKSVKQIEVNHPDRYAVYEFLDGLPEEERNEIFEFNLPKIYFIDIE
                     TEIVDGFPEAADIFKEDADGNNVLVKEGAATKVLSISIVYEDKIILLGLKDMPQDMQD
                     RIITNTNKYFEKFGTEYKFKYVKYEDEFDMLYAFFNKMVPKMPILTGWNFLKYDWLYL
                     VNRCRKISKWANGKEYTINPNVSSLTKRMNKKWGTEYEVPAHRMIFDYMQLYEICDTS
                     IKVKESSSLDFVSSKLVGVDKIKYTGSLQKLYEDDFETFMYYNAVDSVLVQKIHDARN
                     YISIIYAISSLAQIRIVDVVSQMNNALGSLAITEGVLRNRFRDMDNIILFKEDKGDAE
                     STIAGGWVKDPVVGLNQWVVCYDFASLYPTTQRQFFISPENFIGLQDPTNKDKCTSGR
                     EIDLEKHVVCVNGVVFEKRLSPTLRMLEDVYADRKKNKKIMMDKKEEMKDVLDEIAKL
                     EAELY*"
                     /db_xref="M1T2X6_9CAUD"
                     /db_xref="UniRef100_M1T2X6"
                     /db_xref="2.7.7.7"
     gene            complement(14226..14867)
                     /locus_tag="Ig8144_scaffold_2_curated_closed_complete_star
                     t-adj_prodigal-single_22"
     CDS             complement(14226..14867)
                     /product="hypothetical protein"
                     /codon_start=1
                     /transl_table=11
                     /translation="MNINRFEKYDTLYVFDFDDTLVESPGFEELVMKYIKEDYSVEDL
                     LDISMKRSGCSISDLEWENGRIYINDPKKIFKEVGNWKRKGERLYLLTPNIFSKTDDS
                     LPTKLKPLIDLYRSVENKCIITARPEVIRDKIMRVLIDLGIDYPKYGLHMLPTGRRNA
                     GIWKGEKIVDIVKETEYNNVIFYDDNSKYLSKASRVVKEKLPKLNWKPIKVKK*"
     gene            14958..16625
                     /locus_tag="Ig8144_scaffold_2_curated_closed_complete_star
                     t-adj_prodigal-single_23"
     CDS             14958..16625
                     /product="ATP-dependent helicase n=1 Tax=Methanobacterium
                     formicicum DSM 3637 RepID=K2R211_METFO"
                     /codon_start=1
                     /transl_table=11
                     /translation="MSLKKDIAKYKPRKEQKEALNFIDKQFNANPLTKFFLLNLPVGT
                     GKSHLALMISEWYRKNVNRTARVDIITNSKILQDQYADTYESISDLKGKDNYECQQYS
                     CSCAQGSEFNRLNKTTCDSCPYSNARESYMGGGLSLTNFYLYILYAMYNPKLMENRGA
                     RVLIVDEAHDFDDVMSDFVSIRMTEGIIKKFTFADEKNIIKNLKSVSNISQYVSFLRI
                     LGSEITSTIESMETGINSKSRNVKEDKRDLKLNKLFKSKNSDVKLMQLVSDLKQYQLK
                     IELFLKEYKENPNNWVLESRYNEKLRQKELSLEPIWAYDYLDKYVFSNYDMVFLMSGT
                     ILDKNLFCQLNGLDITKASYYSIESPFPVKNRPIYYMPVGKMSYKSKEETFQRYIPYI
                     QKLLDKYKGKKGIIHTNSFELSNWIEKSIKDPRLVFHDSSNKDDILRMHFDSDEPTVI
                     VSPSMGTGVSFDDDRARFQIIAKVPYPSLASQKNKLRQKNNPEWYSWKTVSGIIQMTG
                     RSVRSNRDHADTIIIDGSFGDVIKHSSHFMPDWVQNAIKRINIKLEA*"
                     /db_xref="UniRef100_K2R211"
                     /db_xref="mfc:BRM9_1182"
                     /db_xref="A0A089ZDB7_METFO"
                     /db_xref="K2R211_METFO"
     gene            complement(16671..17105)
                     /locus_tag="Ig8144_scaffold_2_curated_closed_complete_star
                     t-adj_prodigal-single_24"
     CDS             complement(16671..17105)
                     /product="Putative uncharacterized protein n=1 Tax
                     =Plasmodium knowlesi (strain H) RepID=B3LDC8_PLAKH"
                     /codon_start=1
                     /transl_table=11
                     /translation="MKYLKKFENFDLGRFNEEDEEVNQEQEWIEDVEDVDDDECEICD
                     DDDDDDEENEDEESEMRRRVWGDEVVEKKKMNAGFQAYLDKQKAKKGDKVDDKKSDKK
                     ETKGKKEDSKEDKKEVKGKGLTAAQKKLPAGLQKAILAKKKK*"
                     /db_xref="UniRef100_B3LDC8"
                     /db_xref="B3LDC8_PLAKH"
     gene            17243..18028
                     /locus_tag="Ig8144_scaffold_2_curated_closed_complete_star
                     t-adj_prodigal-single_25"
     CDS             17243..18028
                     /product="hypothetical protein"
                     /codon_start=1
                     /transl_table=11
                     /translation="MKIQRYQEYENYDEMAYEFVNSFDLIINENSTDDDWKNIWTKLK
                     KDLKLHISLIATFGTGIGSFIPIVDKMMRNMNISTEITYDKIILLTICSLTIIYLEEK
                     KFKNQKEEEKLTLDSKSMLEELKMMGIGNGIVKMVKKSFESIKNLFLIIGKHIGATIG
                     GVIDMFSYTAFLLPVMNGIYYLIGKYDLTPETVVQNLIGLGVGLGTLIAKHGIIYIIN
                     KIKDKFKVDASDVIDDIETPTIQKFALYNKEDGVDDVEPINEQ*"
     gene            18107..19441
                     /locus_tag="Ig8144_scaffold_2_curated_closed_complete_star
                     t-adj_prodigal-single_26"
     CDS             18107..19441
                     /product="DNA primase-helicase subunit n=2 Tax=Vibrio
                     phage KVP40 RepID=Q6WIE1_BPKVM"
                     /codon_start=1
                     /transl_table=11
                     /translation="MTTPQLEKVYFNYILKNKKFFEVVKPFFFRNTEIQFVYGVVRNY
                     MISGSDPSLPTPRQILDMISLEDKEGNITKDILKSILQVDLKEYDEKNFIEPHFNGWV
                     LSNRLKTGTVDIIDETRGLDSISDFGKAIEAANKIKFIVDEMSSLNFVQDDDMGSDFD
                     DPESHIQDSSKFKVKCGFPTIDHMLGGGWDIQTLNVIMAETNGGKSLWMQNFAVHSAN
                     MGSNVLYITMEMSERKVMKRLGAMRLKIPINDYDSVSKDTENIKSRIAALGKTEGSGD
                     IFEKKLGKIYTKFWAAGTATVSDFDNYIQKLKEKKDIKVDLIIVDYITLIAPIKGIGS
                     DNLYSKGKQLAEGLRALGAKYLCPVITGVQVAKDAWGSSDITLESVPESKAIAETADT
                     FFAIIRTEEMKRQNLYRFKLLKQRDGDFLKSQIRLNLNSTYLTLENDQFIDQ*"
                     /db_xref="UniRef100_Q6WIE1"
                     /db_xref="A0A0D4DC13_9CAUD"
                     /db_xref="Q6WIE1_BPKVM"
     gene            19457..20392
                     /locus_tag="Ig8144_scaffold_2_curated_closed_complete_star
                     t-adj_prodigal-single_27"
     CDS             19457..20392
                     /product="Uncharacterized protein n=1 Tax=Entamoeba
                     histolytica RepID=S0AZ89_ENTHI"
                     /codon_start=1
                     /transl_table=11
                     /translation="MKKNIDEDEEFDEKLNNSDSDDDIDEEDGDIEIDDDGDDIDIII
                     EIDEDDDDILDSKKKKSKKSTEEDVDDKEIVLSKHKVEGKHSLKYDSIFKGKKEDPLD
                     EDNLDSFSGYYKDTIEVDKSSQYHFESIDNETYVRTKLVKEKVYKVLENNTDINFLNN
                     RRKPSRVDFNKYYSLLKTHLKDESFTNIELFNELSVYFSDNLFNMFKLLDNEWRNLII
                     NELQDHIGKNKNSKDVVNRNIYEGTEIEFMWEDELGEDLIITGVVLETDYDNSTFKVD
                     SYENVYNIRLDQITKILNNTKFKYNLNKLNNIDFL*"
                     /db_xref="UniRef100_S0AZ89"
                     /db_xref="A0A024WL02_PLAFA"
                     /db_xref="mrh:MycrhN_4212"
                     /db_xref="S0AZ89_ENTHI"
     gene            20968..22419
                     /locus_tag="Ig8144_scaffold_2_curated_closed_complete_star
                     t-adj_prodigal-single_28"
     CDS             20968..22419
                     /product="Uncharacterized protein containing TROVE and vWA
                     domain n=1 Tax=delta proteobacterium BABL1
                     RepID=V6DFC2_9DELT"
                     /codon_start=1
                     /transl_table=11
                     /translation="MSKFNTTLPKARTKTTNLAGGESYSQSSELALVSLLLTSFVNDQ
                     FYRGAQDTLSDLKGLVSKVKDKEFVAKSAIFARDRFGMRSITHALAGELTSELSGQDW
                     GKNFYDKVVVRVDDMTEILSYYLAYKTTKDNPKFPNALKKGFAKAFDKFDGYQLAKYK
                     GSGKDVKLVDIVNLVHPVPNIRNKEALESLIKGELKNTQTWESKLSEAGQKAESKEDL
                     EKLKSDAWDELISTRKIGYFALLKNLRNIITQSPSSVKGACELLTDEKMIKNSRVLPF
                     RFSTAYEEVNKIGSSKEVRDVLIAINQALDISVMNVPKFDGETLVVMDVSGSMRGKAS
                     EIASLFGAILAKSNNCDVLTFSTSASYKSYNPMDSVLSIRDGFKYAGGGTNFKSIFTT
                     ANKKYDRVIILSDMQGWVGYTTPAAEFTQYKNKFGATPFVYSWDLAGYGTLQFPENNV
                     FALAGFSDKVFDIMKLLETDKKALYNEIKSIQL*"
                     /db_xref="UniRef100_V6DFC2"
                     /db_xref="dpb:BABL1_986"
                     /db_xref="V6DFC2_9DELT"
     gene            22469..22789
                     /locus_tag="Ig8144_scaffold_2_curated_closed_complete_star
                     t-adj_prodigal-single_29"
     CDS             22469..22789
                     /product="hypothetical protein"
                     /codon_start=1
                     /transl_table=11
                     /translation="MKHLKSFNEGTLPEKEVVFTNKRNIHMIFSVFKTPDGRITRIEK
                     SPSIRFPFNVGQLFNRTIEVWACNNNYLMDGKDTCPEKKIMGMRADIPKGHELRHIFP
                     HKFK*"
     gene            22812..23060
                     /locus_tag="Ig8144_scaffold_2_curated_closed_complete_star
                     t-adj_prodigal-single_30"
     CDS             22812..23060
                     /product="hypothetical protein"
                     /codon_start=1
                     /transl_table=11
                     /translation="MKHLKNFNEVLIGRSDDDFETSKEETLKNKISDMITNWVDMKPV
                     PYGDHCIDCGRGEEQFDDVSVNKASSEIIELLKKEGLL*"
     gene            23057..23398
                     /locus_tag="Ig8144_scaffold_2_curated_closed_complete_star
                     t-adj_prodigal-single_31"
     CDS             23057..23398
                     /product="hypothetical protein"
                     /codon_start=1
                     /transl_table=11
                     /translation="VIKKWTQFINESINNDYVIKDIQFDDYGYIIQIDLKDGRSITTG
                     EDSGGEDTSLEVKCKLNIGDVISFEFSNEEDIDGVKYLDGVTGINVNGDLCGCSVGSE
                     GGNIDTFVIIK*"
     gene            23408..23857
                     /locus_tag="Ig8144_scaffold_2_curated_closed_complete_star
                     t-adj_prodigal-single_32"
     CDS             23408..23857
                     /product="hypothetical protein"
                     /codon_start=1
                     /transl_table=11
                     /translation="MIKKWNQFNESKAEKPGENVPGSAKINLSDEDVNAFTDNPSLQK
                     LISDDKVALLGKAVWYWEDDMDTKGVIDQYLEIPGEVELEPTNEEFFGGAPGVANINV
                     DGEGLVKRYVVEAIQKALRNIGGEVNLTVDGEVLDSRGYQKGRGPGW*"
     gene            complement(23880..24941)
                     /locus_tag="Ig8144_scaffold_2_curated_closed_complete_star
                     t-adj_prodigal-single_33"
     CDS             complement(23880..24941)
                     /product="Putative uncharacterized protein id=3719499 bin
                     =GWF2_Bacteroidetes_43_11 species=Flavobacteria bacterium
                     MS024-3C genus=unknown taxon_order=unknown
                     taxon_class=Flavobacteriia phylum=Bacteroidetes
                     tax=GWF2_Bacteroidetes_43_11 organism_group=Bacteroidetes"
                     /codon_start=1
                     /transl_table=11
                     /translation="MTKIEFLDKARHTHGYKYQYPTLNEKVLSNDLIDIKYGDILYKQ
                     RVTKHLLGRCPEKNTPSKTTDQFIKEAKEVWGDKYDYSLVKYRGALKKVRIIYDGVIF
                     EQVATSHLRNMAPENNMNQEYFIKRSIDKWGDKYDYSLVKYKNSKIKVKILYNGKLYK
                     QTPTNHLIYAPENINYRKTTEQFIKESNIIHDLKYSYEKSEYIKNKVKVIITCPIHGD
                     FKQIPLSHLQGSGCMSCNESKGEKIISKFLDKNEISYYRQKKFVGCKNIFELPFDFYI
                     PAMRTAIEFDGKQHYEPMEFFGGVEAYNRLMINDKIKNNYCEEEYINLIRIRYDQIDD
                     IYQILWENLKIFIKTKKTH*"
                     /db_xref="gwf2_scaffold_2055_68"
                     /db_xref="lsj:LSJ_3117c"
                     /db_xref="86554277"
     gene            25057..26277
                     /locus_tag="Ig8144_scaffold_2_curated_closed_complete_star
                     t-adj_prodigal-single_34"
     CDS             25057..26277
                     /product="UvsX RecA-like protein n=1 Tax=Prochlorococcus
                     phage P-HM1 RepID=E3SMY5_9CAUD"
                     /codon_start=1
                     /transl_table=11
                     /translation="MAKKKEVKKFEFSKVGSILDNIAKSVPILVEKEIKEKKFISTGV
                     YIVDAAMSGRLLGGGVASNRISVFAGESGAGKSFLAYSVVKHAQREGYSVIYIDTEQS
                     VDLEDMPKFGVDNDLSKFRLIRSNKVEDINITLTQLVDELKEQKLAGFELPKLMLVLD
                     SLGQMASNKEKNDLLKGDIKQDMTKAKAIGSMFRSINNDLGYLDIPMIVCNHTYLTMD
                     LFPKSVMKGGNGLLYSASVIGFMSKSKLKTGEEDDMDLGQSGISVLFKTQKNRLAKPK
                     KIRFDISFAHGMNPYTGLDAFCRPEFFNQIGIAKGKEEVDKSTGEITFTPGGNRWYVS
                     HLGKSFTTKQLFRSDIFTQEVLEKMAPIVNDYFSFKSLDEIEEVEKQFNEIIDEDDDS
                     DGFTDASDAEDIFG*"
                     /db_xref="UniRef100_E3SMY5"
                     /db_xref="E3SMY5_9CAUD"
     gene            26334..26504
                     /locus_tag="Ig8144_scaffold_2_curated_closed_complete_star
                     t-adj_prodigal-single_35"
     CDS             26334..26504
                     /product="hypothetical protein"
                     /codon_start=1
                     /transl_table=11
                     /translation="MTKQETFEQLKALWETFEENHNKTTKKSDGDARKALGEIKKLVT
                     PYRAASVEEAKK*"
     gene            26517..26738
                     /locus_tag="Ig8144_scaffold_2_curated_closed_complete_star
                     t-adj_prodigal-single_36"
     CDS             26517..26738
                     /product="hypothetical protein"
                     /codon_start=1
                     /transl_table=11
                     /translation="MLHRIKELLVERNVESKNFPMDKLYKAGIENVKNNIEFYFDKTY
                     TCESVIQELFIRGIISYIEKENKFPYLEK*"
     gene            complement(26780..27277)
                     /locus_tag="Ig8144_scaffold_2_curated_closed_complete_star
                     t-adj_prodigal-single_37"
     CDS             complement(26780..27277)
                     /product="hypothetical protein"
                     /codon_start=1
                     /transl_table=11
                     /translation="MVIFNFALSMTPFFYLAYFYFYIKKRYDKGITFDISHGMKCYSC
                     KSDIKTFDEIIEESLRKNIKLEDIKGEKLCTSCDRDEKINLVSGNLLSTIKYKYDKFL
                     VTKYNKFIFISMFFIMAFLIIDIFIRIDGFRLFFYLGQLIQLFYWYSFIKRWKLTSIK
                     KPNQI*"
     gene            complement(27279..27731)
                     /locus_tag="Ig8144_scaffold_2_curated_closed_complete_star
                     t-adj_prodigal-single_38"
     CDS             complement(27279..27731)
                     /product="Uncharacterized protein n=1 Tax=Caulobacter
                     phage CcrColossus RepID=K4K5Z9_9CAUD"
                     /codon_start=1
                     /transl_table=11
                     /translation="MTGHKLNNTEALKFIFSGKSTVTFLNTDTNNRFTFKVKQAKDSN
                     LFFISVLNGPENYAYIGTAIEGNYRHGKKSLISKDAQSVRVFEYVLNKLKSNNLTELI
                     EVWHEGTCGKCGRPLTVPSSILTGIGPSCAKKLSKSDKRDSFLKSILG*"
                     /db_xref="UniRef100_K4K5Z9"
                     /db_xref="A0A0G1F2C9_9BACT"
                     /db_xref="K4K5Z9_9CAUD"
     gene            27806..28219
                     /locus_tag="Ig8144_scaffold_2_curated_closed_complete_star
                     t-adj_prodigal-single_39"
     CDS             27806..28219
                     /product="hypothetical protein"
                     /codon_start=1
                     /transl_table=11
                     /translation="MLKKYSEFIKYKVFEGINDYGMTYDDIRDMLYYVTDEFPNLTFS
                     VEDSLQSGIIEQDDKSFIIELYDSEIEFPMDLPVLHYVEPKIHDLIKDIDSQLKKYGL
                     EVFYSDFGQNDAYYELVVTEIGNKPNLNRHRYRTD*"
     gene            28256..28981
                     /locus_tag="Ig8144_scaffold_2_curated_closed_complete_star
                     t-adj_prodigal-single_40"
     CDS             28256..28981
                     /product="hypothetical protein"
                     /codon_start=1
                     /transl_table=11
                     /translation="MYNIVAVDPSLISTGLVVSNKDSFKMFNYCRESSVSGKKGMKKW
                     FKMAEQFIEYKFIEYREFEDYSEGELTKLKDYDRITDGIVSDILDNIDPSKPTKIGIE
                     GYSFSSTAGDIIDLVTFSTLLRKKLFDRVSEDIFVLSPSTLKLESCKLTYKPIEKIIG
                     GKNPRTEYIYKNDIGISGGNFKKPEMLRSIIDNKDFNDYWATHCKLSKVDLLSISTIP
                     KPYEDCNDAYLIYKVLEKQNPTK*"
     gene            complement(28994..30919)
                     /locus_tag="Ig8144_scaffold_2_curated_closed_complete_star
                     t-adj_prodigal-single_41"
     CDS             complement(28994..30919)
                     /product="hypothetical protein"
                     /codon_start=1
                     /transl_table=11
                     /translation="MKLHKYNHFLGIKPLNENLDKSKKFLKERYLLRKAAEELGFIKG
                     ELAAQLEHGEKRSITINDFNEDQVKEIKGMIRGMKISPEIIHQIERDPEFLKIREILK
                     DNIGWLYNFTYMYYVEMTTIEEIQSMYNNMVEYRDLLNHLPKKFDLHFIDPNITNNSE
                     VLVDGLDKLEDYRKVKKIVDKLTSELKRDYSGAAEGIKEQFAEVARAFNEMGKKEDGT
                     IDEEKRDGLWKSFFGEVRTIEGVKRYVGQLRRYTTIGEFIRAAQNFLKASENSDILAF
                     YDKINNCNEKFGYAGADIVFDENGVLIIEVKSFPANQMLNGHTRHCIKDYNSQWENYV
                     SNHNNKQYYIYNFNIPQYDNMSVIGITIEPGQRIKAAHAKNDAGVSSSIQRTLSNWQR
                     EYGIKEDLWAQLKPMTREEIERRERAKIAEREIVRKGLTIAEIIRYVKEDGANINKNS
                     GVCLTNAVEEDDYEKVKTILQLGASPNLKKGADAPISKAKNLEMIKLLVSNGSDITGD
                     VFNNILHDMDALEYCLKAGLDPNFNNFLPFRRVCKGSWSSRDEIGESYIGAFKLLLKY
                     GGKLTDERGRNMIIKWSAEYARLDILSFLKEEGYSKDFKDSDWKEAIVWISHSRKIND
                     EKKAVVIRYLENEIETK*"
     gene            complement(30925..32439)
                     /locus_tag="Ig8144_scaffold_2_curated_closed_complete_star
                     t-adj_prodigal-single_42"
     CDS             complement(30925..32439)
                     /product="hypothetical protein"
                     /codon_start=1
                     /transl_table=11
                     /translation="MKNFKDFMNEEVSLKGSSGIPGEGSDRDEKKYLSDVERRARQRL
                     NVPREEDPRRGRPQQTMQVGREMMEIMQQSMQFVRGNEDALEELAERIIMQEYGSILD
                     NVDLDIKIVRPGAVKDFMDEECEDCEPPSFQLLNDPEIKKEVDKRKIINNITQGEAKN
                     TKRILAMPEVKNELKAILGEREGEEAHRIWMRLTELADKMDWLIPVDVKGDMMEQAPE
                     GMAGACSVKWPDAKEEEDLSDKVLKGLEDEDADIDNEDEDIQELLSSGNPIIKARGVD
                     FPMLLHETVKGIYELIAAAGIPEDKRTAELVMMNTSSMDDEAEEFRYGPELAADIRDF
                     VNEAPDIDKYPNLREHFYGMLHALPVDEFLPLVKKILLETPEARTKVNEMVEGLIKSL
                     DEYELGEALPNSDYNEPEEEYNDDESGDTVEPGKEKELSFEDEMRQKSMERESDYSQL
                     SKREIQSLIDDALDAGDFDKVKELSEFLGEGKEIYLKEIERINENHRFHGRKEK*"
     gene            complement(32439..32693)
                     /locus_tag="Ig8144_scaffold_2_curated_closed_complete_star
                     t-adj_prodigal-single_43"
     CDS             complement(32439..32693)
                     /product="hypothetical protein"
                     /codon_start=1
                     /transl_table=11
                     /translation="MRFLKKFEKFNEEFVMGGQEVETKPAPTTTPGVKPGTRPGRPSP
                     IRRDKPSVNPAPKATVEDVVDRFISLLNDKGEDIKKYVNK*"
     gene            32790..33869
                     /locus_tag="Ig8144_scaffold_2_curated_closed_complete_star
                     t-adj_prodigal-single_44"
     CDS             32790..33869
                     /product="hypothetical protein"
                     /codon_start=1
                     /transl_table=11
                     /translation="MKYIKPYSNFSINEAVGLAEATLIYSEFILDKTKFYFDKFLKIG
                     DRKFEQNKSYDLSKRNDIILNDLWDKYPVLKMNITFNFEKQSDVDFNERFPKTSKIKG
                     FTTTGACYNIVENRSRDKSYLLPNINKRTKHTIFLKLEVGGIIRDSFDENEDFLLEVE
                     GAIIHELNHAYEGYMRLIKGSGQVSTDLTFATDNNRSKVKNEIWKVWRDKIGYYLYTS
                     ERHELNAMAQEAFPYVKKYDPSEMRKKCPSWRTAEEMSKFNVVDFKKEITKMINKYYS
                     GVYPEFIVSILNRLKNGLGNELGVNREESVDMLEDSPSLNGQEIYNMDIDRFLLYVQK
                     RVNKAGDNLKKKINRLYSIKDKDLK*"
     gene            33866..34264
                     /locus_tag="Ig8144_scaffold_2_curated_closed_complete_star
                     t-adj_prodigal-single_45"
     CDS             33866..34264
                     /product="hypothetical protein"
                     /codon_start=1
                     /transl_table=11
                     /translation="MRKFTKILEEIENGKFYKVNAEIELIIPADNEGEAGYLSDSILS
                     SLENGSNYQIINIDETDERITEHMELYKGKQGPFQEDKKTPEETIELTWEAEFGDSLP
                     TMDQRMEFYHDMRKAGYDSQLVFKTLKGKF*"
     gene            34302..34877
                     /locus_tag="Ig8144_scaffold_2_curated_closed_complete_star
                     t-adj_prodigal-single_46"
     CDS             34302..34877
                     /product="hypothetical protein"
                     /codon_start=1
                     /transl_table=11
                     /translation="MKKFSDFGGKKPVKRINEADETVDFQPVSGQDGAPVVANLPGNI
                     QMPGEEQEEKEQEGEIAGTVESTECSNFFSKLFESREMAHVYHLQVRGDEGSYAKHMA
                     LGGYYEGVLDFIDEIIEVYQGQYGIIDGYDIIDTKDTKTKDPVAYFEEMAEYIKNARK
                     CINEEDTHLHNIVDEIVALIYKTLYKLKFNK*"
     gene            complement(34891..35118)
                     /locus_tag="Ig8144_scaffold_2_curated_closed_complete_star
                     t-adj_prodigal-single_47"
     CDS             complement(34891..35118)
                     /product="hypothetical protein"
                     /codon_start=1
                     /transl_table=11
                     /translation="MLGKKSNKLEAGLVWMPYVVSESISTLSSSFNSLSMKSRYATKM
                     VNNSYYGFVRTTNLIRKRKIENIFKIENPTD*"
     gene            complement(35096..35248)
                     /locus_tag="Ig8144_scaffold_2_curated_closed_complete_star
                     t-adj_prodigal-single_48"
     CDS             complement(35096..35248)
                     /product="hypothetical protein"
                     /codon_start=1
                     /transl_table=11
                     /translation="MFVAPDPNIKVFGPSNNNYGRDVWMPNFWFRPLIRKEKIEKIFN
                     VGKEIK*"
     gene            complement(35270..35587)
                     /locus_tag="Ig8144_scaffold_2_curated_closed_complete_star
                     t-adj_prodigal-single_49"
     CDS             complement(35270..35587)
                     /product="hypothetical protein"
                     /codon_start=1
                     /transl_table=11
                     /translation="MKIKRLYENDENNISTERVGEIIEDLRDFSSTIEDKSKMAESYI
                     NELNNYKNNSKKGNDQIDDSIAALQVIKKNLDDTIDKADTIINNLMDYNDEGRKYLYT
                     ENK*"
     gene            35628..36305
                     /locus_tag="Ig8144_scaffold_2_curated_closed_complete_star
                     t-adj_prodigal-single_50"
     CDS             35628..36305
                     /product="hypothetical protein"
                     /codon_start=1
                     /transl_table=11
                     /translation="MKRKNKLILEFTEFNLQRFNSDSVVPAAPNVNNPSLSTDGINRH
                     EDGIRQAMSRINDILYNLKGTNSYSQLRSKLALEDQDIQSLKILRMVKSNVSYDVYLT
                     LVVDGETYWGKIINITGMDPKFESEMFKDFDLYQPKEWVIKMKGLVIKTIKAWLKPKP
                     GNYQLLNDEVICYSVDTGKQLRMEKGIEVELIRSHDDKIIVKHEGEYYNLVGDNFVYF
                     NWWFELV*"
     gene            complement(36302..36580)
                     /locus_tag="Ig8144_scaffold_2_curated_closed_complete_star
                     t-adj_prodigal-single_51"
     CDS             complement(36302..36580)
                     /product="hypothetical protein"
                     /codon_start=1
                     /transl_table=11
                     /translation="MAKFTKSQIDNCKILMMNFIFEDDIFSKTTIIVEDESGNQYTID
                     DININNTSTDSEIKVSLNSKLLDIDKISPIIITLEEKSELIGKCIKDI*"
     gene            complement(36597..38108)
                     /locus_tag="Ig8144_scaffold_2_curated_closed_complete_star
                     t-adj_prodigal-single_52"
     CDS             complement(36597..38108)
                     /product="Uncharacterized protein n=1 Tax=candidate
                     division OD1 bacterium RAAC4_OD1_1 RepID=V7PY88_9BACT"
                     /codon_start=1
                     /transl_table=11
                     /translation="MAIQIIDNFEVNIAKAIDNRLVVGPGQFYTNKDNLPYKYPGMRV
                     WDLNVSIPYVWTGTTFSTESASSVSGSGTPNYVPKFVAPGNVIQNSLIFDNATNVGIS
                     TITPDKKLTVNGDIRSSGAGGFYGIGSNITNINATNITSGTLTLTRLQNTAQVGSILT
                     SNVTQPTYTFNMTVDTPPGNSGGSTLPGVGGVAGIVTVLNFKNFGAPSRIYSYDGGDG
                     RQLILENSPNANPAVPTSPQLVLDTGEIRSSAVLKAPYFLAGNGSGSQPSISFQSQSN
                     MGFYRLGTNVMAFSNSGLVKILYTATTMALQSGYDISVSSSGTVFLQNSGIISDLSLK
                     IGASNTGIFRDTGSSNNLSFVTGGKKRFQMRTGAATDFEFYSLLGGGIAGSSRFYFSV
                     YDSGGTYITLDKTPITSSNRLTIGGFNANTITGRGGVEIQNGLDYRYTTSFNIASSSG
                     STFNHNLGYIPIAVVQCQDGNINPNITLLTSTQIRIYNFNSGRNAAIGNVFLW*"
                     /db_xref="UniRef100_V7PY88"
                     /db_xref="V7PY88_9BACT"
     gene            complement(38127..39629)
                     /locus_tag="Ig8144_scaffold_2_curated_closed_complete_star
                     t-adj_prodigal-single_53"
     CDS             complement(38127..39629)
                     /product="hypothetical protein"
                     /codon_start=1
                     /transl_table=11
                     /translation="MMTFSVNIGLTTEATSYPIQDYLDNILDNLQDNKDKLVNPVDVR
                     DAVFSLWTSVPFKQTTASGSSISYVGLDSNNPSNRDIKSKIYLGKRAYSGTYSYTEFD
                     NIMNDSLLTSDVDIFLYNTKIDTQSQTSTRVAIIAGTNLSLHTKSPYIQSQLISGSTQ
                     SVSLDVVNPSLLGGNINIQSINSGYTGSVIVNNIIFPTIDESGLSASNEKVLFIEDGE
                     LVWDIIQLPTLDYIGVTGSELDIYGTPTNVNGYSLEFADSRRCPVQIGDILYGDTFNN
                     MPLSETLRRVIYDYLPPTCSIEITGVYSVGYAEVGTYPTPTLQYTLNKKTLNTQIAGL
                     SNMIPGAYPPIINTSYVTITGSSSGVVISPITATSTEFKVTLGDGMQIASASTTITGI
                     YPYFYGFSPNLTMNSIGLAGLSKLVESFGDKTIDVIGTGNLYFIYDSNYGTLSNIYDE
                     YGNTSSGSFSYTPIVLSSPSGLWAAKEFYVYQWNGVPQIGPPSVNYQFKY*"
     gene            complement(39632..41209)
                     /locus_tag="Ig8144_scaffold_2_curated_closed_complete_star
                     t-adj_prodigal-single_54"
     CDS             complement(39632..41209)
                     /product="hypothetical protein"
                     /codon_start=1
                     /transl_table=11
                     /translation="MPSTYSINVGQITESTRKPDIFSVLEELPNNTQKLISPRDVRDA
                     FLTTWANSSFRVTTGATYSSYEYIGIDSGDPSNRDIKQRILIGKRSFGNLDIMNNSLL
                     NNSNADIFLYNTKPDGVSQSSTKVAILAGTDSTLHQYAPYLESIMNPTGDAIDLYLTN
                     PSLFGGDINIFSSTGRVAINGIVFPTSAETSASASNGKILRYFGTYPYGSLKWDDSTV
                     TISDIGTPGSPTNIYGSPVNLNGYSLEFVDTSLVPQEIGGITQGASFPTGSFAGQDWP
                     LSEVLRQILYPYIEPVLELSITNPITGTTYAEAGTTPSLGFDWSITSYARDQNEYISD
                     FFFRENNSDTRFNYGASFSEIPGSSTFSTFNYATFSGLGTLNFSLYVSTVVGATSFSF
                     PTGYSFSSDESIGFINPIFYDYDTTIAINGTTLKTVTTGSPKLIEPYMGVSHSYSVPY
                     NGNGYLYFIYPGTFTTDIQYIKDPNGFILYSSISPTYSIFTYSSITHPDYTGPFKVWR
                     TTATSSYTGSGEFEFIF*"
     gene            complement(41275..41382)
                     /locus_tag="Ig8144_scaffold_2_curated_closed_complete_star
                     t-adj_prodigal-single_55"
     CDS             complement(41275..41382)
                     /product="hypothetical protein"
                     /codon_start=1
                     /transl_table=11
                     /translation="MPLPLLTSLPKFSYEPIYKNDIRKDKIKNIFKSDK*"
     gene            complement(41382..41783)
                     /locus_tag="Ig8144_scaffold_2_curated_closed_complete_star
                     t-adj_prodigal-single_56"
     CDS             complement(41382..41783)
                     /product="hypothetical protein"
                     /codon_start=1
                     /transl_table=11
                     /translation="MSFIVKNSQLNNETIEALNNLIELDINAIAAFRLTRIIKEVSSI
                     VEDKLATEKKILDKWVEKDENGQVVRPKDEGGNIVEDAVNITNVEEFSKEMSSLMSVE
                     SEIPFDKIKFEDLNLQTAKIKDLIKLDFLFD*"
     gene            complement(41808..42518)
                     /locus_tag="Ig8144_scaffold_2_curated_closed_complete_star
                     t-adj_prodigal-single_57"
     CDS             complement(41808..42518)
                     /product="Methyltransferase {ECO:0000256|RuleBase:RU362026
                     }; EC=2.1.1.- {ECO:0000256|RuleBase:RU362026};; 
                     TaxID=570509 species="Bacteria; Tenericutes; Mollicutes;
                     Entomoplasmatales; Spiroplasmataceae; Spiroplasma.;"
                     source="Spiroplasma melliferum KC3.;""
                     /codon_start=1
                     /transl_table=11
                     /translation="MLIFGDCIEELLKLESNSVDLVLIDPPYLISRESNFKNYSDSAS
                     DELVNKYGKLSIDFGDWDKKELDWDNLFKEYYRILKNGGTIIVFYDIWKSSEIKESAE
                     KYKFKQPRVGLWVKNNPVPINSKINYLSNSTEYFFTFTKKSKPTFNSSYDNALYQYPI
                     CHGKERYQHPTQKPLELIKDLIKKHSNPGDIVLDSFAGTGTTAHACILLDRKFIMIEK
                     EEEYFNIIKDRLNKLYIV*"
                     /db_xref="A0A037UMS7_SPIME"
                     /db_xref="spk:MGAS9429_Spy1446"
                     /db_xref="UniRef100_L5VTG3"
                     /db_xref="2.1.1.-"
                     /db_xref="2.1.1.72"
     gene            42582..43352
                     /locus_tag="Ig8144_scaffold_2_curated_closed_complete_star
                     t-adj_prodigal-single_58"
     CDS             42582..43352
                     /product="hypothetical protein"
                     /codon_start=1
                     /transl_table=11
                     /translation="MNLISLVKNLLNLQKKINTKILPSQGLFYKDDFEIWIKKADMDD
                     IIEYEYDYVKDDIGVIIHKVKKAAQKNIVLSYGYTFDDIKSIDIIFLFLEIVKFTKGE
                     SIKLSYVDENTGKDNIIEFGHNNFNYFRIDDSIMKYYDNEKKLFLIDGYKYSLPSIGV
                     ENSLTNFLISKSDSPDAILYNDYFYDFTYFLDDKSELSFSEIDNLIQIFNSDLDKNEM
                     FKINNIMKTFLPIQSYSLKRDGKVIEISSKIDLEKIWK*"
     gene            43368..44207
                     /locus_tag="Ig8144_scaffold_2_curated_closed_complete_star
                     t-adj_prodigal-single_59"
     CDS             43368..44207
                     /product="Uncharacterized protein n=1 Tax=Blautia hansenii
                     DSM 20583 RepID=C9L7Z9_BLAHA"
                     /codon_start=1
                     /transl_table=11
                     /translation="MNILNWQLFLEEFVGDKPISDLQSYIDGMSLSIKDKLFFVDMIN
                     FDVIVDFGCADGTFLENILRIKPDVKVVGYDLDEAMLSKAKSKLGNRALLTSNWDEAI
                     NATNQYKNPLLNLSSVIHEVYSYSHGTIVKKFWDNQVFGGDFKWISIRDMIPSIELGR
                     EEITSFKDDVRKVKSKTDKHYLNSFEDRWGSINDNYRTFMHYLLKYRYIDNWDREVNE
                     DYLPVSLETVKLKIPNSYKIVYERDFLLQFLKDQVKKDFNVDLIHSTHTKMIIKNNNF
                     RKI*"
                     /db_xref="UniRef100_C9L7Z9"
                     /db_xref="A0A010ZKP5_9CLOT"
                     /db_xref="ctet:BN906_02376"
                     /db_xref="C9L7Z9_BLAHA"
     gene            complement(44210..45082)
                     /locus_tag="Ig8144_scaffold_2_curated_closed_complete_star
                     t-adj_prodigal-single_60"
     CDS             complement(44210..45082)
                     /product="Cysteine synthase n=1 Tax=Clostridium ultunense
                     Esp RepID=M1YVB6_9CLOT"
                     /codon_start=1
                     /transl_table=11
                     /translation="MERLSDNIGKTPLIQISERIWAKFEGQNPSGSIKDRMAAYIIND
                     AEENGLIKKGDTIIEATSGNSGIAFAFIGAERGYKVKIIMPSNMSEERKQMLRLYGAE
                     LIEVSDGNFDEAIRLRDEMAEEFGYFNPRQFSNILNIEAHYNGTGTEILEQHYDQIGA
                     FIDGTGTGGTLIGVSRRLKRVYENMKVVAVEPAESPVMSGGEPGLHGIQGIGDGSKFL
                     VNLEEVDDIIVISTEDAKLRSRTLAKEQGLFVGISSGANILAAERLLEKYPDMKGDII
                     TVLCDRGERYLSCL*"
                     /db_xref="UniRef100_M1YVB6"
                     /db_xref="bww:bwei_5697"
                     /db_xref="88871222"
                     /db_xref="M1YVB6_9CLOT"
     gene            45164..45778
                     /locus_tag="Ig8144_scaffold_2_curated_closed_complete_star
                     t-adj_prodigal-single_61"
     CDS             45164..45778
                     /product="Ser/Thr phosphatase family protein n=1 Tax
                     =Chryseobacterium gleum ATCC 35910 RepID=D7VWE4_9FLAO"
                     /codon_start=1
                     /transl_table=11
                     /translation="MKYEKQNIYFISDFHVGHKNVLKFDGRPFQDTEEMHTELIKRWN
                     SVIGDDDIVYYLGDLAFCRDELAKWFAYSLKGKIHFIKGNHDKMKTLRKFGRWEEIYE
                     YGTEIFIKDDDLKSARGMHGYQQIIMSHYPILSWNRVHYGSWHLHGHCHGSLMKSNQD
                     YYKRKVMDVGCNVIDYTPISYEEVKGVMVKKGIISVDHHGDADM*"
                     /db_xref="UniRef100_D7VWE4"
                     /db_xref="A0A085B5W0_9FLAO"
                     /db_xref="chz:CHSO_0938"
                     /db_xref="D7VWE4_9FLAO"
     gene            45778..45936
                     /locus_tag="Ig8144_scaffold_2_curated_closed_complete_star
                     t-adj_prodigal-single_62"
     CDS             45778..45936
                     /product="hypothetical protein"
                     /codon_start=1
                     /transl_table=11
                     /translation="MDKSWIKISINSYYGTYNSGKSNFDMKPLWVKYRSGKRKSKIKN
                     IWKIDGML*"
     gene            45912..46244
                     /locus_tag="Ig8144_scaffold_2_curated_closed_complete_star
                     t-adj_prodigal-single_63"
     CDS             45912..46244
                     /product="hypothetical protein"
                     /codon_start=1
                     /transl_table=11
                     /translation="MEDRWDVINVVCIKGYKTLKVGSSYQIKGRGNLTYNADPEVGGK
                     KGQGYCIEDGMYGSYSGRTDWYRLPYNERIKWYYFTEKEMGDYFITDNENHIIYLRDR
                     KINSIIND*"
     gene            46237..46857
                     /locus_tag="Ig8144_scaffold_2_curated_closed_complete_star
                     t-adj_prodigal-single_64"
     CDS             46237..46857
                     /product="hypothetical protein n=1 Tax=Flavobacterium
                     antarcticum RepID=UPI0003B3CD52"
                     /codon_start=1
                     /transl_table=11
                     /translation="MIDTFGIKPLDLNNVVCHSGGAEGSDTHWENIGEEFGVITKAYS
                     HKTPKHQSKNKVEISDEDYREGVVEVNKANKFLNRYGIHKYMNMLARNWAQVKYSNEI
                     FAIGYIVKVGERNTKGYYNRGKYDMVDGGTGYAVQMAINNQKPVYVFDQKQDNWFRWS
                     YASFSFIEMENTPKINFQNFAGIGTRQIGKNGIESIRKVYNKTFVI*"
                     /db_xref="UniRef100_UPI0003B3CD52"
                     /db_xref="A0A0F9M6E8_9ZZZZ"
                     /db_xref="ade:Adeh_2291"
                     /db_xref="UPI0003B3CD52"
     gene            46854..47252
                     /locus_tag="Ig8144_scaffold_2_curated_closed_complete_star
                     t-adj_prodigal-single_65"
     CDS             46854..47252
                     /product="hypothetical protein"
                     /codon_start=1
                     /transl_table=11
                     /translation="MIISFDFDGTLDDEFGGVPINFQKKDIQLLAKQYIEEGHDVMIL
                     TKRFGPDHSDKGLGNEHLIVFELAKELGIEKVYFTNRVMKFSYIIRLSIDMHFENDDY
                     EVELINQACVERGHNCLVIPVEEKNWRSLL*"
     gene            47249..47830
                     /locus_tag="Ig8144_scaffold_2_curated_closed_complete_star
                     t-adj_prodigal-single_66"
     CDS             47249..47830
                     /product="hypothetical protein"
                     /codon_start=1
                     /transl_table=11
                     /translation="MNRSDLIKIIRRSQTFISIMLFFGVFFFSWDVTGFELTEIQLSK
                     WGETGSIVESIWNSAVCLLSISILFNSIYYLKNNNRIKYKTTSYVLFSLISICLFVIG
                     FFNVNHNFIHNLAAYLYFFIYPFSIFIFAHLNRKTLHYKDWIQHVVISISMMVLPLIF
                     ISLFNGMALAEMTHILFVVIWNLKIAFKSINDE*"
     gene            47823..48173
                     /locus_tag="Ig8144_scaffold_2_curated_closed_complete_star
                     t-adj_prodigal-single_67"
     CDS             47823..48173
                     /product="hypothetical protein"
                     /codon_start=1
                     /transl_table=11
                     /translation="MNENEFIDWIKELGFSKTWETYDGEYSIKPGGDGIFDPKIYFTT
                     SYEESEIKIGIHYAKMNGTMSYGSNIGYFNISQIGEFEKIIIVHKLIEYFDEVPIGFK
                     KYLRDSKIKDILGY*"
     gene            48184..48666
                     /locus_tag="Ig8144_scaffold_2_curated_closed_complete_star
                     t-adj_prodigal-single_68"
     CDS             48184..48666
                     /product="Nicotinate-nucleotide adenylyltransferase {ECO
                     :0000256|SAAS:SAAS00086517}; EC=2.7.7.18
                     {ECO:0000256|SAAS:SAAS00086517};;  TaxID=1121405
                     species="Bacteria; Proteobacteria; Deltaproteobacteria;
                     Desulfobacterales; Desulfobacteraceae; Desulfococcus.;"
                     source="Desulfococcus multivorans DSM 2059.;""
                     /codon_start=1
                     /transl_table=11
                     /translation="MISKFSDMVNENISSKFKLGIDVHGVVDAMPEFFAFLTNAFIKN
                     GGEVHIITGGSWTKQMESEIISYGIKFTHVFSVYDHLVESDAESTGKVQFPDGTIQNK
                     FKDGDWDLVKANYCRDNGITFHIDDTLAYNEFFTTPFARLWTHSNKPKASHKDVRHMD
                     *"
                     /db_xref="S7VET5_DESML"
                     /db_xref="UniRef100_S7VET5"
                     /db_xref="2.7.7.18"
     gene            48711..49070
                     /locus_tag="Ig8144_scaffold_2_curated_closed_complete_star
                     t-adj_prodigal-single_69"
     CDS             48711..49070
                     /product="hypothetical protein"
                     /codon_start=1
                     /transl_table=11
                     /translation="MQEKTELDLNNPIFAVYVNVGGLSRQRAEETIQHLSKTMDCHSN
                     VTMWFFGCGNLGENQETKVECVYDGMLRNRNSELVDLIKEINTRVDILSNSKDFEDFK
                     LNVRNWRLGELLKNGDN*"
     gene            49057..49437
                     /locus_tag="Ig8144_scaffold_2_curated_closed_complete_star
                     t-adj_prodigal-single_70"
     CDS             49057..49437
                     /product="hypothetical protein"
                     /codon_start=1
                     /transl_table=11
                     /translation="MAITKNKIQLLDNILSVEKEMEIDYYSYWDSYGYDDYYENDYYE
                     DDRDPCWGYVESIEPSYDLITKGRGRFTYQNHARVLGKMIDMDTIYSREVLRERKIDQ
                     ILGLLAPTYIPKATIGDFFPKNNN*"
     gene            49438..50655
                     /locus_tag="Ig8144_scaffold_2_curated_closed_complete_star
                     t-adj_prodigal-single_71"
     CDS             49438..50655
                     /product="Putative uncharacterized protein (Fragment) n=1
                     Tax=Dictyostelium purpureum RepID=F1A5G7_DICPU"
                     /codon_start=1
                     /transl_table=11
                     /translation="MKVEIFKGNWTLDDVRNNTDKIFIFGDNNARIGKGGQAIIRDLP
                     NTIGIRTKKGPSKKAAAFYKDSEFESNSKNILEDILDIKKEAVDGSTIVFSNGGYGTG
                     LASLREKAPKTFEYLCFLLREHFNFNNETGKKWHKIPGHREIKEGKYVDFDNNNTNIL
                     KPINNSYFKSDFLEKGLNTTYELIKSECKVAFTSDKKYKNNDILIFTFIGKNYLVCRV
                     IDSYDIDLMLNDYKWYSFEGYDKSFNIAGPDNLLTNEKEYKQQTHFQYICTLDDRGNM
                     VYKNDIFAGEDKPKVDIDKIKKKVVGETIQNKNQDDMSEVTNSEILEILKRIESKMDK
                     KRFKNPFRRKTIEELLSEKGLVGSFNKIDSPLSNNKYVLISDNGSFYYFNFNKGLLFN
                     NIEIILISDKSLI*"
                     /db_xref="UniRef100_F1A5G7"
                     /db_xref="G8EDF2_9VIRU"
                     /db_xref="txi:TH3_21868"
                     /db_xref="F1A5G7_DICPU"
     gene            50685..50864
                     /locus_tag="Ig8144_scaffold_2_curated_closed_complete_star
                     t-adj_prodigal-single_72"
     CDS             50685..50864
                     /product="hypothetical protein"
                     /codon_start=1
                     /transl_table=11
                     /translation="MYIESIINDYFERNDFEVSSFGYLMSISEDYKNKLEMESMSDEI
                     GVIINTKEEINDLPF*"
     gene            50870..50942
                     /locus_tag="Ig8144_scaffold_2_curated_closed_complete_star
                     t-adj_prodigal-single_trna_1"
     tRNA            50870..50942
                     /product="hypothetical protein"
     gene            50953..51501
                     /locus_tag="Ig8144_scaffold_2_curated_closed_complete_star
                     t-adj_prodigal-single_73"
     CDS             50953..51501
                     /product="hypothetical protein"
                     /codon_start=1
                     /transl_table=11
                     /translation="MQIPREIYEQELKTSFRDLKLSVIGGYDFSFSVERINISRRELE
                     FISERFPNDIISGSLALKIYGLLDRDINDIDILIDDKYRFDSYINDYYGSYKTHKNQN
                     KIERRLGYKRFDYKPGFFTKKRTYKVDFFENDGSKYNDLEFNGKKLKIHNPMELIDFK
                     MSLSDDNKHLRDLFMIFQRTSL*"
     gene            51529..52167
                     /locus_tag="Ig8144_scaffold_2_curated_closed_complete_star
                     t-adj_prodigal-single_74"
     CDS             51529..52167
                     /product="Uncharacterized protein {ECO:0000313|EMBL
                     :KKK47066.1};  TaxID=412755 species="unclassified
                     sequences; metagenomes; ecological metagenomes.;"
                     source="marine sediment metagenome.;""
                     /codon_start=1
                     /transl_table=11
                     /translation="MAKYDTYRYIYPPRPKNAIPTTDLDFWDGGSLIAQPKLNGSNCV
                     IFTNGDKHVVMNRHNQRLTNFRLTDLEIKDMYRGTGEWMVINGEYMNKNKSDETNQPF
                     NHKFVIFDILTYDGEYLVGKTFQERVEVLDVLYGQVKCEKDYLYKISENIYRVKSYDV
                     GFTDLFNELTPIDMIEGLVMKRKNARLELGTSELNNVKSQIKCRKATKNYKF*"
                     /db_xref="A0A0F8YGB8_9ZZZZ"
     gene            52207..52776
                     /locus_tag="Ig8144_scaffold_2_curated_closed_complete_star
                     t-adj_prodigal-single_75"
     CDS             52207..52776
                     /product="hypothetical protein"
                     /codon_start=1
                     /transl_table=11
                     /translation="MEKFSKLKPKDEFADSKDKVLYDGEHYSIVEYEDWSIILEKDAV
                     VCIPYLIETNQFIIRHEYIPPFKYADGQEYHITVLSGGIERGETVEKALVRELEEEAG
                     IVLREDYQIDDDLKPLFISKSNTNKYHPFILPLNEKDYHEVVAKGDGSKAESLSKSVK
                     VDAKYIDSLNVSDLITDYMLLKLKEYLNV*"
     gene            52773..53318
                     /locus_tag="Ig8144_scaffold_2_curated_closed_complete_star
                     t-adj_prodigal-single_76"
     CDS             52773..53318
                     /product="hypothetical protein"
                     /codon_start=1
                     /transl_table=11
                     /translation="MIKTFESFNKGDNFLEILDGIRLLYNDSYPGIGNQLEGIDDVLY
                     YTIMDDDNLFRESSDINIDSIEKSDKYMLTTLYNELYNQYELDRFPDFNKINEILLHI
                     TDITEVDFCILLESKSITYDIDTIPGVKTFPDRDKIEFDIDEWDSIVNEIKPSVKRIE
                     DLGYKVITTMGSSGKIKLTIT*"
     gene            complement(53304..54653)
                     /locus_tag="Ig8144_scaffold_2_curated_closed_complete_star
                     t-adj_prodigal-single_77"
     CDS             complement(53304..54653)
                     /product="hypothetical protein"
                     /codon_start=1
                     /transl_table=11
                     /translation="MRLKKYLEFIKESIKEDIDDGKFWKLDEDDIREFLIDLTDEGYI
                     LEVIFGFVDKEEGINYSNGSSTIKEVFTEKVLPGEDVVPAYWIKIESNRNTSNVDVTD
                     SVIFTNDIIKEKVDGEISIHDKDGKLDIRNIKLKGGLWIGNDESEQLEAEEYIALFVK
                     QKNTVEFTQKQVAEYYGLEYDSESKSGDIYIHIDLEDMADCLLDKNDDYKKTLIGGTE
                     HMWDHYESHYYEPDIQSFFQYSLDNENEVLMVRSIIKEMGGLEETINHIGDECSDESY
                     ESVKGKSESEVIEYLLKERFYDTLKQLCHDSEITQECRQIVADWEMGAHVDDIYDSII
                     SDFDKKVSDVFNYQKVDIDSWKTYHTSDSDGNKVTNGYTQSITYYEVEFDSKWMEDFD
                     SDDLFRESSIRNIWDEWCGQQWFTETLNPRIPDYGNADDKGINTDIKITLNRYLGNS*"
     gene            complement(54716..55738)
                     /locus_tag="Ig8144_scaffold_2_curated_closed_complete_star
                     t-adj_prodigal-single_78"
     CDS             complement(54716..55738)
                     /product="hypothetical protein"
                     /codon_start=1
                     /transl_table=11
                     /translation="MVAKTTSTRAKKPSAWIVSPKDKGRKSIKKGKVFLNNGDEFEIE
                     LFNPLTECVLADIKLNGQSISKTGLVLKPGQRFYLDCFVDDKKKFIFSTYEIEANLES
                     IEATQKNGLLEVFFYKEDVITLDNWKKRFDRVIVERWYPTYYPNWYPNWYQPYYPNTI
                     VYGGTTTIGTGGYGSLNAVVSSGTATFNSGSSTTGAVYGTTTNTIAGNFNVSNLTGTL
                     LNPTSLTSGDMTPINSSMETGRVEKGSASSQKFTEIDMEFEDNYISSTIIQIFPESVK
                     PIETKDILFDNIKGTLTSVRAKDILKNESDEIIDLIKKLSELHSAGILTDEEFSDKKS
                     ELLSKI*"
     gene            55903..57069
                     /locus_tag="Ig8144_scaffold_2_curated_closed_complete_star
                     t-adj_prodigal-single_79"
     CDS             55903..57069
                     /product="Uncharacterized protein n=1 Tax=Pontibacter sp.
                     BAB1700 RepID=J0LFT8_9BACT"
                     /codon_start=1
                     /transl_table=11
                     /translation="MTEVKDFVFETFLRLTSKTVPYGHEDNFMRQVRKLFPKRMDQDK
                     HGNYFYKVGESKTVFASHLDTVSKEYISVTHVFDGDTIKTDGKTTLGADDKAGVTVML
                     WMIQNNVPGLYYFFIGEEVGCIGSGFASKDSDFENYDRMISFDRRGTGSIITYQSSGR
                     CCSDDFADALCAELNMLGLDYSKDMGGVYTDSAEFVDVIPECTNVSVGYYKEHTTTEN
                     QDIKHLTELADACVRVNWENLPTKRNPKIYEAKPYSSYRNYASSYNPPTKTYGLTDDW
                     YEEDDDDFGGLELGDDGEWGYPRRDKRKRTRRGNNRKSKTFYDTGNGLMEITSFNEKE
                     YNSDTGGDKYSWITDKFLDHVLTIADLEIIKEQYLDMDVQYDKYFYNYLLEQVV*"
                     /db_xref="UniRef100_J0LFT8"
                     /db_xref="J0LFT8_9BACT"
                     /db_xref="sal:Sala_2518"
     gene            complement(57070..57285)
                     /locus_tag="Ig8144_scaffold_2_curated_closed_complete_star
                     t-adj_prodigal-single_80"
     CDS             complement(57070..57285)
                     /product="hypothetical protein"
                     /codon_start=1
                     /transl_table=11
                     /translation="MKFLNEYKSFYKEGDIVLIEYWYNDMITPVKILEKVSNRSFKIT
                     HNISQSKIFNAPDEIIKTSDIIDNARI*"
     gene            57298..58290
                     /locus_tag="Ig8144_scaffold_2_curated_closed_complete_star
                     t-adj_prodigal-single_81"
     CDS             57298..58290
                     /product="Uncharacterized protein n=2 Tax=Cellulophaga
                     phage phi38:1 RepID=S0A044_9CAUD"
                     /codon_start=1
                     /transl_table=11
                     /translation="MFGRLFFDNDLMNFLQVSSNSKISMILLNGGMNAICEEGNFIKR
                     DREEIDILNFIPKGKIIVGDDSSIDTFFSQNSNRTRIKVGRFVRKFVSKQSFVDFSIT
                     DKDIEDFVNLFKSYFTPNKENLKIVEGEEILKWYLEENYATTCDLRTGSLWKSCMRQP
                     ERNKFMDIYAKNISLCKMLIFLNDDGKLRARALLWEGVSDKNGNVYRVMDRIYTIYDH
                     DTFLFKSWAKENGYIMKLEQSSKSESLFDVGGQPMNIELKIKLGKWDLNHYPYLDTFK
                     YFDLYGGYLSNTPNFVHQYKLVQSDGSVEREERLLSEDDYDEGEYDEGEHDDGW*"
                     /db_xref="UniRef100_S0A044"
                     /db_xref="S0A0Q6_9CAUD"
                     /db_xref="S0A044_9CAUD"
     gene            complement(58324..59079)
                     /locus_tag="Ig8144_scaffold_2_curated_closed_complete_star
                     t-adj_prodigal-single_82"
     CDS             complement(58324..59079)
                     /product="Phosphate starvation-inducible protein PhoH id
                     =4813742 bin=GWA2_Ignavibacteria-rel_35_8
                     species=Alistipes putredinis genus=Alistipes
                     taxon_order=Bacteroidales taxon_class=Bacteroidia
                     phylum=Bacteroidetes tax=GWA2_Ignavibacteria-rel_35_8
                     organism_group=Ignavibacteria"
                     /codon_start=1
                     /transl_table=11
                     /translation="MSKQKQEQNEEIQQGIKDFEFQKNIRKKNSLSKAEFEKNNVQLT
                     PKQHKLYKGIRNNTLTVVHGPAGTSKTFTTCYTALALLADKKVERIIITKPVQESGEN
                     LGFLPGDIQEKLDPYKRSYYNTFCKIIGKQSTDILFATEEIIFEPLAYMRGSTYDDCV
                     MLLDECQNASIKQLMLWVTRLGKESKAVMMGDTSQYDVRKKDSGYNDFISMVDGMSTL
                     ELFEFDNTDIVRNKFLIEIANRYDKYRADNPNA*"
                     /db_xref="gwa2_scaffold_6077_11"
                     /db_xref="pmic:NW74_03670"
                     /db_xref="89813543"
     gene            59170..59400
                     /locus_tag="Ig8144_scaffold_2_curated_closed_complete_star
                     t-adj_prodigal-single_83"
     CDS             59170..59400
                     /product="hypothetical protein"
                     /codon_start=1
                     /transl_table=11
                     /translation="MFFFIVRDKNDLIYELIFNEETEFEIDVSEYIPDIYQYEDFVSE
                     LKDVLKKSKVKIIDSQVNLDSKTVIWELKVKK*"
     gene            59405..65155
                     /locus_tag="Ig8144_scaffold_2_curated_closed_complete_star
                     t-adj_prodigal-single_84"
     CDS             59405..65155
                     /product="Tax=BJP_IG2102_Ignavibacteriales_35_8"
                     /codon_start=1
                     /transl_table=11
                     /translation="MWVFNNDYNKWSSSDDSLLKDNYDFLKQELSSVRFYSKCLSGAT
                     YLPMNSLDNIYDILGEYEPRNWYIGLIGSPYSNSLIPPQNATEITESSSYDYYNKYLT
                     EYGLTLKNLFTPDRLIKDSIKNYIYVDVATTEQLFDLYQPVINRVIDGFRLKDGHRIL
                     IKDQKSTEVLPNTTNPDTYFQGNYTVIQNLGTTIEYEYFNNENGIYVYNNKLLTKETD
                     LNEYVDCVRFSVVVKIGTSNREKQFHLSRLLNGYYPTSSLNQPMEFVEKHNWLLRNRV
                     DYNNLFEINYYDVIKHGTQSYNLNGITYSVPERTISVGEFGVILNNQEDVSNIISNKY
                     KVNLRGISQTSKYYWVCGDSGVLLKVRKHDFNIERIEIDCNCPRNLTITNLNSISFFN
                     DQRGVAVGDLNTILITIDGGNTWDKIGIPDFDAYYYNKVTYYNPNSFFIGGNSGVFIE
                     FKNDISGWTAYKRRISRFIDDEDEYLLVDNINDIFYTNINTWGLSFSYGTQSIATEKE
                     LLFIVTDDSKIIAHDINDSIPGFDFVYLELPNNYGDIRNIVRRESTNDFYFTGIDESN
                     GDVGLFSTTLNNFNNLGVDNEYSNTIISIFPATHESDNYPNETFDYLGQDIIICGNES
                     LLKSSTYSTTFNFESLDDNFESRLKSKMLFLDYDMGSKLNFFTDSGQYRLPNSLEFNG
                     GSFSVGSYLEFEPLIYGATSPSFMTQSEVSWFDYWSDRYKTFEFYTNTSPLDESTKVL
                     LSSNFSYSATQSELIISSITSNLYDIQNLAPNIYDSSLSRFNGVGMTAISAPSSSYDL
                     YLYDYLMIAKVPIGYVTEVGDVMNLESSVVNGEFVINKIATISGSKYLYMFSEFNQNI
                     ITELSTTTYSVTLTNLNNYLDIYELVDRFNIHPISNGYELSAVDNFNYFLYLDFLNGA
                     VNTYNNWDVDTSFINSSPVIHFDITSSSSPYSARTSLGDNLIESPIVYGVDVIKFSYQ
                     ARKSGPSFPIITDPGNSIEGGYSNGTYSTIKVQGYSLNTLSWVDIQNYTMPLSGFLTA
                     NTGVQATIPISGNYNQFRFNLFEGTGTYSYNTTSGPPFFVPIVATASNSVYIKIDDIK
                     LISSSPLTIEPNSYGLSYSNTITYELNPLFNNLTSYYNLATNVIVNGDYKTMSYTDGF
                     LKFGYTPTYNILDYLESINVIGDPNPVFYGDKEYYAMPDYRGIPLQGVGSINDSIAYI
                     DYNGVTYSNTTGNKLLFGKDLKLEWESIFINTFVDINLYDSVTYSIPSSSTERLLVMK
                     KYYNEKDDVYVIEFHKKLNFTLGNPLYFIDIISRRKLHQISSDLQELNNIQRDKLKVT
                     DGIIIGSSFNSYEPELNFKIPTDSYSKVLLSDVDTLQELSAIFYIDYKNELAMNITRL
                     EREYNIPILNTSNFGGKLFISCTEKHDLRTGDGVVLDFNGATGSSQELNQQYFGYHPV
                     IVVNQYNFYLDIPYGTTPFVGNDTGFVRYTKKDPFLNYQPIDIIDVGVDKKGKKSIEL
                     SIDNLKLTDDVYSLTDVDFNKFRFRLVDGLNVEQLAIQFPWILEAEISGAVLGLNNDG
                     LVWYKGIWECGRWFGGSWISGSWISGDWYDGKWFSKTIKDNYISVEIDDKSSNSLQST
                     WFGGRWYKGTWDNGLWVNGRWYDGDWNNGTWFKGIWNDGTWNDGVFGGGVWVLGTWNN
                     GIFNTDNEPAYWLDGTWYGGDFENGMWYDGSFESKNTESRFGVKSYNSRTSTWHGGKW
                     ISGSFHSKLNINDDGEYDVSDVHKYSIWKTGSWFSGDFYGGIAYNMDFKSGIWHGGIL
                     EDIQVIGFGSDGVGENFFALNGIFKFNLGDEINIIDNQIGNTYSNDFGSNSEPGRYTI
                     LYTVEDNINNWTKVYVNRTITYDVNAPVDLGLRLVSRFRFCNWKSGIWTNGLFDSGLW
                     EGGIWYNGVFGDATWM*"
                     /db_xref="107321402"
     gene            65184..65594
                     /locus_tag="Ig8144_scaffold_2_curated_closed_complete_star
                     t-adj_prodigal-single_85"
     CDS             65184..65594
                     /product="hypothetical protein"
                     /codon_start=1
                     /transl_table=11
                     /translation="MIKKYLQFIKEADEVEEITDTETKDDNSDISHDSKFTEIKDEVK
                     LMIENTIEKSGGEFESFVDSFIKNPEDVKVEGFINDSDIYDFYLKWRNDIDEVLNDVK
                     FFDEVPTEMNAFGLYEYVIKGTEKAFSEIVKTIG*"
     gene            complement(65578..66012)
                     /locus_tag="Ig8144_scaffold_2_curated_closed_complete_star
                     t-adj_prodigal-single_86"
     CDS             complement(65578..66012)
                     /product="hypothetical protein"
                     /codon_start=1
                     /transl_table=11
                     /translation="MGNIFYGFGILILLSCFMGIINFKRFSFVKEWFIKYKEVTGKVP
                     KASDFRSKKDLTLHTNRNILTSIELIWVILGLASSNWTIFLLILTSGVMLNVIFSKIK
                     FSLVGKIISFKFLIVRTLLYLLMITNHFYLHIDLVEYINRLF*"
     gene            66111..68804
                     /locus_tag="Ig8144_scaffold_2_curated_closed_complete_star
                     t-adj_prodigal-single_87"
     CDS             66111..68804
                     /product="hypothetical protein"
                     /codon_start=1
                     /transl_table=11
                     /translation="MASTPLFKSLKPNGTSFYAFPGAAEDISAAYQNSNYKMYFSKYV
                     LMNLPKQNTTLGTQSNPIYFDFENSFENSVNATPAFNYSDAIIESLRSYVANQEVVIR
                     ESRLNNTKYYYDTNALETTSEKIFFKWCKKLNILDFEPAIPEDEYFSNLQDFQSNNIN
                     DDEYFPEFLWKEREVSPWNTRIFYETASGDPSLIGKLEVEFGGTTNFRVGDIVNIYNV
                     SNSTIYTDPFLVGSETEDGINTTILSIIPSGATQGQRIIFDIDTNLGATNELDGKAKL
                     VYHKLIQYIGEVNGISNVQEANRSYTEVFANIPDHTGQTPDILFRTLVDVNYKPNLTF
                     PILPSQYQPEILGAELFNSPIVSTPQNYPGSYFGQFDTLDFTYVTETGDDIRRSGDYY
                     GVNGDINNPVVDGSTIDGITLDFNTSHYVKMNIPNRVVTNFDQFNALEVNNEPPKDFE
                     YNAILWYYTVEDSAGDSRTNLYGISFLDHPDNNLKDEEVSLRFPTIKKLVANGEQDGT
                     SYSYNLNLNFNIINENTIDAYNPEAINSLFSMNLFNDAMKRLSSTNDSFINILAEHSE
                     ITDEINNIRGLVYTQTDISVLTAKIKSLEDLLRLYSTNQMQSSDTITVNQIPGNPPIL
                     TLNSIDTQYSRVDNYKSTDLYNAQGIIPINVSIPQNKNFFINFINNDEVELDLGNDRL
                     TLILDRDLYYKQSVDVLITASEFSSENKKLDIYMSSDIGSVDGSTTEVLVIGDIDLPV
                     YYNTSSQLPNSAAVWKDFKFDIDFDQSLSLITGDRIEVPFVGNTSIISNSIKVGDTLH
                     MNNFFVGTSSIYDFSGQYKVDSVAGGTSSYVTFDISTNDDLVAYGASTSLPLEIHGTS
                     STLLSNIPYFSLNKGKKIRITRGSNSDILNERYIVEVDDII*"
     gene            68847..70004
                     /locus_tag="Ig8144_scaffold_2_curated_closed_complete_star
                     t-adj_prodigal-single_88"
     CDS             68847..70004
                     /product="hypothetical protein"
                     /codon_start=1
                     /transl_table=11
                     /translation="MSVCGQSLFGSGSNYIKVANGSFLAIEGSTIAESLLLSDLRMPY
                     KQLLKGRIILKAGQEDFLLNHLGLGDNATFLAIKVTYNPKSVIEEDNYIQWSFYDDVE
                     RVNTIAQLLVLTGNSSNRIPQLWLTNPNSKYPVTLDVMVAVIDDNTFFEYRPVVYFTA
                     PVTLENAVYSGPYNTSLGTNFGITIPSINNFVGYDINDLRTEIVDHVVESNGLLLSTT
                     ASNYLLYDIDSNPINSFTLSGTYSMLFDITDSLNNSIDPADNVEIIYNATYTPVVFFT
                     PDVYLIGSTASPVNTLLGDTFGATISLTMSVYGGTVSVLDLAGVLVDHVEEANGVTFS
                     ATASNYILYDYSNLVINGITISGTYSLGFNITDSFGTLDPNKIVGVSFTGV*"
     gene            70001..70963
                     /locus_tag="Ig8144_scaffold_2_curated_closed_complete_star
                     t-adj_prodigal-single_89"
     CDS             70001..70963
                     /product="hypothetical protein"
                     /codon_start=1
                     /transl_table=11
                     /translation="MIIKKYIKFIKENLMQFNSLGEWVDSLSDDDYVMNIVNRYLKDI
                     DPDIELENAVNLLDDNEQADIRSQISEYLEKGIQEKDPNVLASTETDILENVQEITVA
                     GKGVFNSFLKSLTALGQKESKPNYDRCPEDFLVFYHYQNLNSNDVKVVFSRFKSLLRY
                     SDMIDYGKNEVSLYFGIKCDGQFEYGISYDSLSPMGQFKLSQSSIKWLVQLESKSSRS
                     LKKELVNLTYNDILLFGKIKMDMKDFNPGYHEKRSYPTITDRVISFGYYGVGRWDNGK
                     LDEGEYMNIKNNFTTWILTKKWGSKVLISVKPQSFWLYIHIKLK*"
     gene            70965..71255
                     /locus_tag="Ig8144_scaffold_2_curated_closed_complete_star
                     t-adj_prodigal-single_90"
     CDS             70965..71255
                     /product="hypothetical protein"
                     /codon_start=1
                     /transl_table=11
                     /translation="MKYLRKYNESNGEQDLDFVLAKIKEEFPIDKVKETYDKEVDEWS
                     EDYTNSGNGEAQDVILNQMIGWFELKHSSLSDELFEEVYNKLQEEYEFLNID*"
     gene            71288..71761
                     /locus_tag="Ig8144_scaffold_2_curated_closed_complete_star
                     t-adj_prodigal-single_91"
     CDS             71288..71761
                     /product="hypothetical protein"
                     /codon_start=1
                     /transl_table=11
                     /translation="MTQSSKEDIFKKWAPIIESMGVTGSKADWMSHYAEMHSINENNI
                     QISSTQSTSNFPNLLPIAKKIAAQTVGLNLVAVKPIGGNSTDELERIKSEIKSENRDR
                     KIDSITDDKEFEEMKVEDHPDYETGLPSGKLFYMDYQYGSTPTHKKTRRSKKKKK*"
     gene            71758..72012
                     /locus_tag="Ig8144_scaffold_2_curated_closed_complete_star
                     t-adj_prodigal-single_92"
     CDS             71758..72012
                     /product="hypothetical protein"
                     /codon_start=1
                     /transl_table=11
                     /translation="MKKLKMQKDYWFPSPDYVNRFGRKRSIAKIFDLEYDESDLVNSS
                     QIHWSSTTAQPRMKFVIPIGDMKDKPSIAKRIKDLIKKFK*"
     gene            72042..72371
                     /locus_tag="Ig8144_scaffold_2_curated_closed_complete_star
                     t-adj_prodigal-single_93"
     CDS             72042..72371
                     /product="Uncharacterized protein n=1 Tax=Prevotella sp.
                     CAG:1092 RepID=R5PTT4_9BACT"
                     /codon_start=1
                     /transl_table=11
                     /translation="MIKIYLICAEIGGEKMYKIGYTKRTIEQRIKEFKTGNASEFTII
                     DSFQSDWGTKIEAQLHKRFNHKKVNGEWFKLDESDINKFQDMCSLIHNNLEIVSKTTY
                     YLDRGDF*"
                     /db_xref="UniRef100_R5PTT4"
                     /db_xref="R5PTT4_9BACT"
                     /db_xref="rpb:RPB_0922"
     gene            72411..72683
                     /locus_tag="Ig8144_scaffold_2_curated_closed_complete_star
                     t-adj_prodigal-single_94"
     CDS             72411..72683
                     /product="hypothetical protein"
                     /codon_start=1
                     /transl_table=11
                     /translation="MGSMKEISIREYISNIDFKRDDWKLSVMKEDMRKFLGEEPGIDI
                     IYKKDVMINETTQEAQEYVDINKVQIVFFDTDEKFKKLEFLIDDNV*"
     gene            72676..72897
                     /locus_tag="Ig8144_scaffold_2_curated_closed_complete_star
                     t-adj_prodigal-single_95"
     CDS             72676..72897
                     /product="hypothetical protein"
                     /codon_start=1
                     /transl_table=11
                     /translation="MFKMDLKNYYLDLKKVSELELEEDRKIIHDYYRDMLSYNYEKRE
                     EIAISMFNTLYSGDYLKEVRDEKIDQILS*"
     gene            72897..73214
                     /locus_tag="Ig8144_scaffold_2_curated_closed_complete_star
                     t-adj_prodigal-single_96"
     CDS             72897..73214
                     /product="hypothetical protein"
                     /codon_start=1
                     /transl_table=11
                     /translation="MEIKADILDYLGKIDDGIIVLLSLSYDGVYYEGTLYYKDKLVAL
                     TPDEVLEEKLGSVIEDWEGYNDLMLEILKKVVPYDEMITRVDDIDMNQYGIELGNSDE
                     SID*"
     gene            complement(73203..73544)
                     /locus_tag="Ig8144_scaffold_2_curated_closed_complete_star
                     t-adj_prodigal-single_97"
     CDS             complement(73203..73544)
                     /product="hypothetical protein"
                     /codon_start=1
                     /transl_table=11
                     /translation="MEEKFIYIMSCQRGQGLPEIHYICDYYDEAIKAYYTYHLKDNKD
                     FLKSRDRNYWFMYLYQFPISKDFKTDGKSWSNIKLGKSCKYRIKFKYWGDLIDEFKMV
                     NRNIKLNELID*"
     gene            complement(73579..74217)
                     /locus_tag="Ig8144_scaffold_2_curated_closed_complete_star
                     t-adj_prodigal-single_98"
     CDS             complement(73579..74217)
                     /product="hypothetical protein"
                     /codon_start=1
                     /transl_table=11
                     /translation="MIKKWVKFLESYTDEQLSEIKDKVGDFMGEKEINDLISSDIFKD
                     IMGGILKYTEWRYDKISKEIYTWYKKEFNDDPSWVGSNWESKLRRKSYGDKSVIISKS
                     IDFYNQIRDEFETDGEMIGYPKISQISKDVELIAVSTLDNIEFYEVYENSNYIFVRLG
                     SDNQLNVESLGVLSDELTPLCARIKDQLNLKNESISFDEEEAFGMTLRFINI*"
     gene            74276..75973
                     /locus_tag="Ig8144_scaffold_2_curated_closed_complete_star
                     t-adj_prodigal-single_99"
     CDS             74276..75973
                     /product="Orf70 n=1 Tax=Lactobacillus phage LP65 RepID
                     =Q5ULP4_9CAUD"
                     /codon_start=1
                     /transl_table=11
                     /translation="MLISEIGIRGYKSFGNNEQILKLNTERGELLLLVGNNGNGKSSL
                     LESFEYVLYGKVKSGKTKKWHKLSTLPNRINGEMLNRIKFVASGTDVEIKRGISPGIL
                     ELTENGLVNERAGKSNLDDHIEKYIGLDIETFKSFISMSINDFKNFISLTNEEKKLLL
                     DKLFNLEVINILNGILKDINKNNKIRLASLDSEIRTLEESIDSIKRSIANAIEREKEN
                     LQQEIDVLVEDMNSKKEDYAALKDKVEKIKEKEKILSDEMDNEKKQYINTQNDIRNVQ
                     KEIDLYDSGKCPTCSTDFKSTHFADLRTSLIEKKQGYENIKIEIEENIKSVKSKQVKL
                     KEIGDGTTSSFTDLSYLLRNYKTKIDELSRKKSKENGKESVNVQEFQKTIEELEGKKS
                     FSHDNISISKEKELYYKELNRIFGEDGVKKAIIAGIIKPINHFIRENIKTMGLPFGVQ
                     LDETFTAEIKMLGTPIEHDSLSTGETKKINIAILIAYLKLIRTKKHINILFLDEVFAS
                     IDIEGIDSILGLLKSFANDYNINIFVVHHAILSQEMFDRIIKINKDVFSSIEEVEYE*"
                     /db_xref="UniRef100_Q5ULP4"
                     /db_xref="Q5ULP4_9CAUD"
     gene            75966..76265
                     /locus_tag="Ig8144_scaffold_2_curated_closed_complete_star
                     t-adj_prodigal-single_100"
     CDS             75966..76265
                     /product="hypothetical protein"
                     /codon_start=1
                     /transl_table=11
                     /translation="MNEIDNLLCDLFEIRNSKHSVIKKQKYEKAAELRDSERQLEVKI
                     YKILYSEELYDWEKLSEGISKYCFDTYGFIYDNKDYDSNFRETIREIKLKQLGIK*"
     gene            76276..76545
                     /locus_tag="Ig8144_scaffold_2_curated_closed_complete_star
                     t-adj_prodigal-single_101"
     CDS             76276..76545
                     /product="hypothetical protein"
                     /codon_start=1
                     /transl_table=11
                     /translation="MANQKLSTKQLSSTGIPSGSVLISDGTGNVTWNDTISMNSDMID
                     FFELVLVALGYDITYDEFSKMSGEEKKAIIRDIKIKRVLDVNNKD*"
     gene            76526..76720
                     /locus_tag="Ig8144_scaffold_2_curated_closed_complete_star
                     t-adj_prodigal-single_102"
     CDS             76526..76720
                     /product="30S ribosomal protein S21 n=1 Tax=Joostella
                     marina DSM 19592 RepID=I3C7U1_9FLAO"
                     /codon_start=1
                     /transl_table=11
                     /translation="MLIIKIKEGEKIDRALKRYKAKYNKTKIGKELRDRKNFKKKSVK
                     RREELSKAIYIQNIKDSEQD*"
                     /db_xref="UniRef100_I3C7U1"
                     /db_xref="doi:FH5T_04235"
                     /db_xref="107228350"
                     /db_xref="I3C7U1_9FLAO"
     gene            76755..77156
                     /locus_tag="Ig8144_scaffold_2_curated_closed_complete_star
                     t-adj_prodigal-single_103"
     CDS             76755..77156
                     /product="hypothetical protein"
                     /codon_start=1
                     /transl_table=11
                     /translation="MILDNVNNISYIKGLVKADALIMDNWSVKFFDNFNFKYETYNKI
                     REGIKEDTIFDSHHNNVLNHENYKELFNLSNVLLNLKTDPAWIDILLTSDILKELDMD
                     FVEKQNPPEDIRGRFNELVPYFIKVIEDYYG*"
     gene            77149..77868
                     /locus_tag="Ig8144_scaffold_2_curated_closed_complete_star
                     t-adj_prodigal-single_104"
     CDS             77149..77868
                     /product="DNAJ protein, putative n=1 Tax=Plasmodium
                     knowlesi (strain H) RepID=B3LBB4_PLAKH"
                     /codon_start=1
                     /transl_table=11
                     /translation="MDKNKNYYDILGVIHKSEPNQIKKAYYKLSFIHHPDKGGDPVVF
                     GEMTEAYDVLCDEKSREEYDSKSKYGKNYDEYFELFDIKVDFTYEDSKDHLEKFKKNE
                     INNIQLEIDETFNGKIEYERWVKCKSCDGSGKDMSGKIVIRDNDGNVVKTFDAEDGCD
                     FCEGSGKSYDGSDCSFCVGQGKVGLKPCDNCIGNGRIMGKQKLSGIKLVGDETKLDTM
                     GHFSKNGVGYLLLLKKSEKNS*"
                     /db_xref="UniRef100_B3LBB4"
                     /db_xref="B3LBB4_PLAKH"
                     /db_xref="cgo:Corgl_0138"
     gene            77935..78534
                     /locus_tag="Ig8144_scaffold_2_curated_closed_complete_star
                     t-adj_prodigal-single_105"
     CDS             77935..78534
                     /product="hypothetical protein n=1 Tax=Lewinella cohaerens
                     RepID=UPI0003788C22"
                     /codon_start=1
                     /transl_table=11
                     /translation="MKTLKNLLVAIVTLFTLSSYSQTTYTYYVDNTPFGFTGTQNVQV
                     GDVVEFVNSYASGTQFIAKRDGVGLVGYNPTNTTNMGAVIYSYTILSSDVNFDIQVGV
                     ASAFTAYFQRIYFTVSATTGVDEVSNTNFTVYPNPTTDFLNLKGDNIESVKVFDMSGK
                     LVLSDTYNTSNVKLDVTSLVNGYYTVLVNDVKPIKFIKN*"
                     /db_xref="UniRef100_UPI0003788C22"
                     /db_xref="win:WPG_1294"
                     /db_xref="A0A024FF67_9FLAO"
                     /db_xref="UPI0003788C22"
     gene            complement(78581..81544)
                     /locus_tag="Ig8144_scaffold_2_curated_closed_complete_star
                     t-adj_prodigal-single_106"
     CDS             complement(78581..81544)
                     /product="hypothetical protein"
                     /codon_start=1
                     /transl_table=11
                     /translation="MGWQTSTTGGSKWVYNASEGGMTRSSSGASTTYSLWYVSTTKTF
                     SPNKNYQFITTVDDFSNFDGSPTFSKFLEIETPWDATFSYIQNANPLYDSRPSLPIAE
                     KVYMYSKPAAPKVSSDMVEYKSTYNGFGNPASDTFGIPTINGFEVVEFDWFIQGWSIT
                     SSSLNLGWEYATASESFKWKSNTTISSTRRYPAGTNNSGITQLGYTASNYITKLIEYP
                     IFNISFDIAVSGSTTQSYVNMYLIDDIYLSSLKTTNTATFNSVLQNGQFLGKIEESGS
                     YNFYNLIGDQYVLFVANYFESNATLTISNIIIEGSYQEIDNNEQFLFTNSGNYYEPTP
                     LGVIGGSPDATYSVVVIGDDTLHNPTSSTFLGATGFPGFFSNLYGDVVNLNFLRAKVG
                     NGTFKAGVWENGVWNSGWRVDTEVYEFDDIEISLLMETKNTRWRIKITGPQSSTSNFN
                     IGDKVSIGNIVGIDINENRKLMKNYFTVLSVTTNSIIVDFVNTFPLRRIEKDSDNHKI
                     KMTKNVWLNGGFLNGYFEGIWNAGLFKGFPYITEMYDSHWIDGKYDGGHFYGEYPEYT
                     FYDTYYISGNQYTLGLTFSTQHGFKVGDLVYVDKTNKLLNPQYDGDATVVDVINDYLI
                     LLDKQFGSSTTAEGGQISRRTGTGVIQNFEFYDNNVGTNVTSVESTNLSLIYKYNSWI
                     DVKYLTQSASNLGRSLVSYSPQYGEFSENNLYGYITNDVLSSISSFRNSHSLGKSIYS
                     LGTKHKIYEDFLGEVSEFNEPFSTIPANGTMDNFYDNGWTFSIGLFGGTNSEINRKSD
                     ESIQIKLTDPFSILTLDNTNINISKKRYSVVEFDLTEYSTINDTFPINSLPSIYLLNN
                     TNIPGLADPAFPISDYVYHALTNNIKKYEYFYNRRGLDILLLNLGGLTASFDNIKLYE
                     LDMIPFFQYTTEEYVNKSIQIPYQGIAPFIDYTDSDFSFIDNITIGLDSLSTEQSTEP
                     PSGGGGNSGEGLFIL*"
     gene            complement(81578..86353)
                     /locus_tag="Ig8144_scaffold_2_curated_closed_complete_star
                     t-adj_prodigal-single_107"
     CDS             complement(81578..86353)
                     /product="Contractile sheath protein n=1 Tax=Synechococcus
                     phage S-CAM1 RepID=M4QIZ3_9CAUD"
                     /codon_start=1
                     /transl_table=11
                     /translation="MASFSSLSNTIGKLISTKPFLITSDELALVGNQIKLVGVDALKG
                     LVSTEEKPFSPRLLNWVEPYLIKGFTKTLFYTEVNSGLKVGDRVFIINGNYDNDLLIK
                     ANKYKKGRDGYKILYIDNCQVVLDINYTGDLPWIDEDLDNFIKVYNIKTVEDFLHANR
                     QITTRGGNFDYKFNYYQNNIIYTEENFDPISDWGKNAGLSGGPGFFVRDGINGWTNIT
                     SAFMSGTFSYALSTTYTNNNRVKIINDTFTFSGFEFKEDFIYEWGIGPEPDAQPGTQS
                     QWIVDVRYNNPILTKGNFRDGNFKGDWNTGVYGRQDKKIKWEGEGDWNNGTMLNVLWE
                     DGTIDSKYTLPESYLSEFDENGIPYQKVNGPDNNGKGFNYIIDSEIEKSVINNGTIIN
                     TELGLDASTYSIVENFILSTTQIFNNIINKAFFEKCEFKNAYVRNSEIKNSKSENTKF
                     NNIKSINSHYKNSIIKDSNYLSDEIIKILDYDEFNISEFIGATTSSSRPVSHKVYKFY
                     VSKSSFDRLKLKDSFYIKGIKINNNTKDVIKFFDRKFRVGSWSEYIDDFVDDTIPASL
                     IPKMVPIVQPNIVATYSFYKRGIEYSAFLSTPGDNEWRHTSIVGGYTGLVDPNPKKGY
                     SIDIVTSISDIHSPSTEVYGIDFNRSHPSPTASVIMPPSLGNNIDFTKAYIIDSDFDS
                     GLFETSNWNSGRHINYNNDSNITIPSIEGGYYDLSIATMSSVLTAITNYNFEYPESSE
                     DYLKEGDVVFLNGVDYDTSGKILSITISASGSGYTQSATGVSTINGSGTGFTLDYTAD
                     TIGSVLSIGSLVPGSGYADNNYFGVSTVGGAGIGFTLDYTVSGSVVISATISNQGTGY
                     LIGDVLDIPGGSPSASVTVTSITNGEVLSATISTSGIGYTVGDLITINDGNINAKVQV
                     ISTTGSVIRLPDTYKVLSNISGVIELEEVVTGTYSILSTLLDDGLFYTTDAYNRYGYI
                     YKTKFNKSKIKAGLFRRSYMTESFIENDSFDVEDKDFNNIEKIRSLVISDPLFTNNNN
                     ILSKALYMNGSIVNGSDIWNDGLGQFLIWNGGTFNKGTIKKSRWIDGVFRTGTFYDSR
                     SFDANSTVNTPNYYTENIRSYYKDGLTTLTTYNDRYTWQNGEFNNGEFYKSDWEDGVF
                     NNGKIYYSKWYDGIFNNGTIGDIVVSVSDTLFYNGVINYATVENATLYALDTSYSGLS
                     NSTIYWNDGVFNGGVFGSDIIQTTASNTAIWYTGMFNGGQFITNARWKNGTFNGGKFI
                     SGYGWTVSGSTTQTDYGWEDGVFNGGEFGNANLGTNSVWYTGEFNGGKFTGRYWNSGV
                     FTSGQFEGSSTYSAVGGYKVDAMTVSNAYNFVQSYTQSYYGMWNDGYVTNVKDKFIKD
                     KKLYTDIERSVTRIKEKITTVKNALWIAGTFSHPSGEFNNSVWLNGGFETGKFNSSSF
                     NPYVIRNGGLSASFNVNDNLSTGSGSCVWYNGILSDSDFYISRWNQGKWLTGTAFGMV
                     WKNGISNYMNAYNVFWENGTWRNGNWQGSYYQFDGSVLNDFNKQMLFRGMSWSGTSSC
                     HIWNIFKYENTVDSDRIIFATGSTPTSRILPSAPALPSF*"
                     /db_xref="UniRef100_M4QIZ3"
                     /db_xref="mgm:Mmc1_2196"
                     /db_xref="86721232"
                     /db_xref="M4QIZ3_9CAUD"
     gene            86444..87178
                     /locus_tag="Ig8144_scaffold_2_curated_closed_complete_star
                     t-adj_prodigal-single_108"
     CDS             86444..87178
                     /product="NAD-dependent protein deacylase {ECO:0000256
                     |HAMAP-Rule:MF_01121}; EC=3.5.1.-
                     {ECO:0000256|HAMAP-Rule:MF_01121};; Regulatory protein
                     SIR2 homolog {ECO:0000256|HAMAP-Rule:MF_01121}; 
                     TaxID=1166018 species="Bacteria; Bacteroidetes;
                     Cytophagia; Cytophagales; Cytophagaceae; Fibrella.;"
                     source="Fibrella aestuarina BUZ 2.;""
                     /codon_start=1
                     /transl_table=11
                     /translation="MRKKILVFTGAGVSAESGVETFRDTGGLWCNHKIEDVATPSGWK
                     KNRQIVLDFYNQRRSQLETVEPNKAHKLIAELEEYFDVTIVTQNVDNLHERAGSTNVI
                     HLHGELTKVRGCMYDHKTSPFDVIYDIGYKPTKIGDMCEKTGSQLRPHIVWFGESLST
                     LDIDNAVIAAEQANVCIVVGTSMQVSPANTIPFLTKESSLIYYVDPGEEFDVPRIRKE
                     FFTHFQEGAVSGMEKVKNELIDLLLI*"
                     /db_xref="I0KEE3_9BACT"
                     /db_xref="UniRef100_I0KEE3"
                     /db_xref="fae:FAES_4497"
                     /db_xref="3.5.1.-"
     gene            87175..87405
                     /locus_tag="Ig8144_scaffold_2_curated_closed_complete_star
                     t-adj_prodigal-single_109"
     CDS             87175..87405
                     /product="hypothetical protein"
                     /codon_start=1
                     /transl_table=11
                     /translation="MKEYKVINCGDYYVVRYDNFNHGYGNDRKYRTYEQAMSDIYRYY
                     KDIKTVDYESKSEREARILSEKRNSVIDKILG*"
     gene            87405..87959
                     /locus_tag="Ig8144_scaffold_2_curated_closed_complete_star
                     t-adj_prodigal-single_110"
     CDS             87405..87959
                     /product="hypothetical protein"
                     /codon_start=1
                     /transl_table=11
                     /translation="MLWYHWVIGFSIALSLLSVILSIPSIITIYRIGLKDYVRNIKLL
                     YNLRKRLSLCYQLNTNRTYNYQVNGSSVKTTNQIDIDYYFPIYLNDKNVVIVNKRGKG
                     LWYNLIINDASYDGKDWVTNIIEIKTSTCMLTQILNDRFQSKLDKFTKNKILLEDIKD
                     LNELINSEIVSIRRDSKLNLLINE*"
     gene            87952..88077
                     /locus_tag="Ig8144_scaffold_2_curated_closed_complete_star
                     t-adj_prodigal-single_111"
     CDS             87952..88077
                     /product="hypothetical protein"
                     /codon_start=1
                     /transl_table=11
                     /translation="MNSYNWLMGNLQAALRAARPNMKSKVRKNKIKKLLYELIGN*"
     gene            88058..88261
                     /locus_tag="Ig8144_scaffold_2_curated_closed_complete_star
                     t-adj_prodigal-single_112"
     CDS             88058..88261
                     /product="hypothetical protein"
                     /codon_start=1
                     /transl_table=11
                     /translation="MNLSEIRTYDYDRKSPNVFYILDYPNLIKINELTKEKRDIINKM
                     SNNIRFLRIRMNRRNKINRIFEK*"
     gene            88427..88987
                     /locus_tag="Ig8144_scaffold_2_curated_closed_complete_star
                     t-adj_prodigal-single_113"
     CDS             88427..88987
                     /product="Cytidyltransferase-related domain protein n=1
                     Tax=Mucilaginibacter paludis DSM 18603 RepID=H1Y287_9SPHI"
                     /codon_start=1
                     /transl_table=11
                     /translation="MDLQQLLNKWNIKCDINTVLAMWNESHRAYHTLNHLNDLIDQIN
                     ENKSKFSNKEYEKLMITSIFHDCVYDPMSSDNEEKSADFFMECAIDKSNPDIIEIKQM
                     ILDTKTHQANTMLSESFNNYDMNIVERDFDQLLEWEQGIHEEFKGYGDEMYKMGRLKF
                     LESILDKYPQNTENLLKLVDWVKENY*"
                     /db_xref="UniRef100_H1Y287"
                     /db_xref="H1Y287_9SPHI"
                     /db_xref="riv:Riv7116_3554"
     gene            88990..89406
                     /locus_tag="Ig8144_scaffold_2_curated_closed_complete_star
                     t-adj_prodigal-single_114"
     CDS             88990..89406
                     /product="hypothetical protein"
                     /codon_start=1
                     /transl_table=11
                     /translation="MDYGVIYIKICPSGVGEWIKYCHILSSTPTSFQQNVRDIANNIN
                     SKYSDDIIIPMDITVHPGCTTTSEKVEEIATDIYNQYLELADKQGIPNSIRCVYSIGE
                     LSNIDFPSTHRLGNDEVMVKLGRYLDSSYDAGLFFI*"
     gene            complement(89392..89910)
                     /locus_tag="Ig8144_scaffold_2_curated_closed_complete_star
                     t-adj_prodigal-single_115"
     CDS             complement(89392..89910)
                     /product="hypothetical protein"
                     /codon_start=1
                     /transl_table=11
                     /translation="MKYIYLLLMVLLPFVSKSQNKTTYIELDTSSVNIDNTLTELILD
                     NFVADAIKYGLDSTKVIDHIKSLDAIYVEKFDSSKFGVTIYVSDSLSITGIRGIILIN
                     SDLLFDYSIFQLTLYHELGHWFGLKHSKRGIMFKNSNKAYKVLNKWDKNTKKLMSKIR
                     RNGYSYPELDKE*"
     gene            complement(89921..90646)
                     /locus_tag="Ig8144_scaffold_2_curated_closed_complete_star
                     t-adj_prodigal-single_116"
     CDS             complement(89921..90646)
                     /product="Uncharacterized protein n=1 Tax=Clostridium sp.
                     CAG:964 RepID=R6U1Y8_9CLOT"
                     /codon_start=1
                     /transl_table=11
                     /translation="MLIPYFGEKSKVSTFITPNIPRDISTYVEPFGGMFGVYFSLNFS
                     KYKETKFIYNDINYLNYNLFNQLRNNDYFIDLVKSTTVDKEFYQQSLKEIFKEKDDEL
                     LALDWLVILNCSAPNEIGKDSWRGDKEFEIFKMKWKAYHYLVDKISEISNLDYREVIN
                     IHDSESTFFYLDPPYMGRECYHINHNFNRESHKELSEVLNNIKGRFILSYFYFDGIEE
                     LYPKCKFESKNTFTGTEYIISNY*"
                     /db_xref="UniRef100_R6U1Y8"
                     /db_xref="R6U1Y8_9CLOT"
                     /db_xref="bvn:BVwin_07500"
     gene            complement(90647..91756)
                     /locus_tag="Ig8144_scaffold_2_curated_closed_complete_star
                     t-adj_prodigal-single_117"
     CDS             complement(90647..91756)
                     /product="Peptidase M16 domain protein n=1 Tax=Ilyobacter
                     polytropus (strain DSM 2926 / CuHBu1) RepID=E3HB09_ILYPC"
                     /codon_start=1
                     /transl_table=11
                     /translation="MIINLKSQTELSSFYVVYEGSTNLEKPGWYGISHLMEHLMCKNF
                     DHLQEDFDRDGIDWNAYTSSNEIVFYIQGLEEKVDKWKHEFIKLLGQFNVTKEQFENE
                     RNIVLEEYMDCFNNQTESHSLNLSRKLFNDFDPIGLKEDLEKLKFMDCLNYFELQYSK
                     PTKIINVSKAKDYKNNTIDFAKREIIKPVTFGNYETTLELNNEFKDKTSIVLLSPVID
                     EDFAYVNFINAMLSLGLMSPLYQEIREKKGLVYYIHCYQSRINNQGISTISTLTSNKN
                     FKAVIDSVKEVLSKPDKYLTKERLNLVKDFYKVRMQKDEILRYKNVNQWIQPEGWSVY
                     EILDEVNLKKIKEVYKKYFNFDNFYISNDKKEFKK*"
                     /db_xref="UniRef100_E3HB09"
                     /db_xref="ipo:Ilyop_0370"
                     /db_xref="E3HB09_ILYPC"
     gene            complement(91808..92281)
                     /locus_tag="Ig8144_scaffold_2_curated_closed_complete_star
                     t-adj_prodigal-single_118"
     CDS             complement(91808..92281)
                     /product="hypothetical protein"
                     /codon_start=1
                     /transl_table=11
                     /translation="MIYLRLFESHSIDNIKKEILYPKIINIINDIIHTSLDFLDTGVR
                     NDENITLPKSIVIGVSIERENGDTESLLGTHFENMETYNEDSDIYWESNDIERLSKIN
                     DDIKSNKIKLHVTFSIVVKNNGDLEAVDYQSDIYNRIEEAYPDVEFDTFDPWDLN*"
     gene            92350..92985
                     /locus_tag="Ig8144_scaffold_2_curated_closed_complete_star
                     t-adj_prodigal-single_119"
     CDS             92350..92985
                     /product="Dephospho-CoA kinase n=1 Tax=Neisseria mucosa
                     C102 RepID=E5UL91_NEIMU"
                     /codon_start=1
                     /transl_table=11
                     /translation="MIYIGLSGNRYSGKDRIARLFKQIHIPVFDADLILRFAIHYNVE
                     LLQKIRKEWGDYYFNDGTNLDMEAIQRDNKFGELVKYFERDIFQAYNKFNKKNKNSVY
                     TIFHSSILFEANWYKRMSQNISVFSPNNDRIERCRFLTDYKVSEIYTLIQTEMEDLEK
                     NNKSDFVIHNYDNYENGSGKDVLNTICEIDKKVIDLYLYSKISIKCSDEEE*"
                     /db_xref="UniRef100_E5UL91"
                     /db_xref="pdi:BDI_1861"
                     /db_xref="88604766"
                     /db_xref="E5UL91_NEIMU"
     gene            92972..93436
                     /locus_tag="Ig8144_scaffold_2_curated_closed_complete_star
                     t-adj_prodigal-single_120"
     CDS             92972..93436
                     /product="hypothetical protein"
                     /codon_start=1
                     /transl_table=11
                     /translation="MKRNNIRVKLRSEVSSKLAFVKLIKECTNLGLKDAKWTCDTLHE
                     NLRKGLDKSIDIELIGGVDGLGNSYLKVFQQGILDIGVNAFVNGGVAWERNFKMLSIG
                     IGEKKDYSDFISEYVNTVDLEHGKDIINLLIDKLSQNDLEEIFEIISKEIKI*"
     gene            93433..94155
                     /locus_tag="Ig8144_scaffold_2_curated_closed_complete_star
                     t-adj_prodigal-single_121"
     CDS             93433..94155
                     /product="hypothetical protein"
                     /codon_start=1
                     /transl_table=11
                     /translation="MIVICRRPTKRLIKGHRYEVQNLWNDGTSQRWREGKVQIKDIGL
                     FTVSGFTDTDGKDLPKTIFSSPPIAHEQRIRFEDLKEGDILVCKSDRYKTFVQNGMYK
                     IEKLITKSEQKTGWNGNTNTIVTNSIKFVGIGRRMKFNAWVFRKLNPTELREISLNHI
                     LHGEEVKVITNKDIKNIDLVEDKDDVLLKNLAKSILDINRHHLSIVEWASLKVGDKLD
                     VDPKDYNHLMNLTLAQILEKIK*"
     gene            94166..94933
                     /locus_tag="Ig8144_scaffold_2_curated_closed_complete_star
                     t-adj_prodigal-single_122"
     CDS             94166..94933
                     /product="hypothetical protein"
                     /codon_start=1
                     /transl_table=11
                     /translation="MYNKIYDFCKVRNIGNVHKNDTEIPTPRVKFLIDLLESEGIEYE
                     LDKFPTKGGWLSTTPGVGYNIIMKGTSNKMVVAHHDINNPNIDNANDNSASVINAIMV
                     KKLMPNINVVLLDGEEFGGLGSQRVSDQINEGYYGDIEWVLNLELTGKGGKHFFIGNY
                     PGKLFDHIKSLFDCPVTQTPYNDSVTIRRNGIDSCVINPLPPLTEGKKSSVKWGEDVY
                     LDYNMLFNCHNAKDNIDSIDINDMKEFVEEVVIKILS*"
     gene            94949..95140
                     /locus_tag="Ig8144_scaffold_2_curated_closed_complete_star
                     t-adj_prodigal-single_123"
     CDS             94949..95140
                     /product="hypothetical protein"
                     /codon_start=1
                     /transl_table=11
                     /translation="VKYLKLYENFDIDEVQVEEPIVLSDKTIDDVLGGNFFDDIEEDE
                     DESYLDSKGIAHIKNWTIY*"
     gene            95140..95544
                     /locus_tag="Ig8144_scaffold_2_curated_closed_complete_star
                     t-adj_prodigal-single_124"
     CDS             95140..95544
                     /product="hypothetical protein"
                     /codon_start=1
                     /transl_table=11
                     /translation="MNFQEFLILEKRISQIVSKIEITFSLDVIKTSHAEDRSNFDKRG
                     LPGFNQRHISNAEMSEFVNFFKREISEGIAIGDIVDKTEFVIRSVDRELSMAIIADEV
                     SNTYWKLIIKTVFRESHENSLKTGIDQLVYDK*"
     gene            complement(95599..96684)
                     /locus_tag="Ig8144_scaffold_2_curated_closed_complete_star
                     t-adj_prodigal-single_125"
     CDS             complement(95599..96684)
                     /product="hypothetical protein"
                     /codon_start=1
                     /transl_table=11
                     /translation="MTETKQMGNPDFDLLFEDDKFNGKRVKNKEYDDLCKLYESTMVE
                     MPKTGQVVEAEFQGILSDQYIFSVRGFKDDIRIDVKPGESKYLVNAEKGDMIEVLIVN
                     INHDDFFIKGSLSALYESMAHIKLKSLKEGESVKACIKSTNPAGYDVDLLHGSVVLPA
                     FMPNTLAGINKLSDPNSIVGDTFQVMIESYAEREGTYIVSRRKYLQSLIPSAIKELVF
                     DESYTGTVTGTAPFGVFVEFNECLTGMIHKANINPEWQDKISQIDPGFQIEFYVKEII
                     KNKIILTQILRETLWDTIKNGQLIEGTIKDVKQFGTLVNLDEETVGLIHTSEMAKLNK
                     KFSSGDTVSVKVLSVDRMSRKIFLTLE*"
     gene            complement(96740..97129)
                     /locus_tag="Ig8144_scaffold_2_curated_closed_complete_star
                     t-adj_prodigal-single_126"
     CDS             complement(96740..97129)
                     /product="hypothetical protein"
                     /codon_start=1
                     /transl_table=11
                     /translation="MNNDDELYNNLVTLLKLFKNRPYHLSKYLIENSALDKNFVDKIL
                     KSDKLKELQEQIDGDGYKLTPVYFPDISKMQEFYNSLSQISDKKDLEELYKELNEKMD
                     KLIMDEKFEEAASLRDYMSKNKIKRKK*"
     gene            complement(97160..97858)
                     /locus_tag="Ig8144_scaffold_2_curated_closed_complete_star
                     t-adj_prodigal-single_127"
     CDS             complement(97160..97858)
                     /product="hypothetical protein"
                     /codon_start=1
                     /transl_table=11
                     /translation="MRRTYISPEYFNNNVYGTFNMVEESNFFGAKMLEIEDNIDIKNQ
                     DIIYYQKLNNEQIDFSIESSLESSLESYVYSSSIDKLNGHKLIIDDSQPKYQLENNTR
                     WIMDINLKQILSNYLFATLKRYRTFEGVKNEMNRYNDVNVAIKNYIDFNVVNRYKYKS
                     IDLYINYKDMRDQSLLRYKNTWNLNTPISTKFTKIQTESSFDDSSIRLLFNQEKTSST
                     YNFEYYFNIFFEKL*"
     gene            complement(97863..101858)
                     /locus_tag="Ig8144_scaffold_2_curated_closed_complete_star
                     t-adj_prodigal-single_128"
     CDS             complement(97863..101858)
                     /product="hypothetical protein"
                     /codon_start=1
                     /transl_table=11
                     /translation="MKSFGILRTNVGLTTNIKIMVDSTYQLSLDSIDSVEDLSLSKFK
                     KVSFTKKNYYDELIPYFYKDLPSETAYQIKFDNDVDSMSDDFKEQYDEIYQYGARNII
                     NNKNYKEEFEYFAPLYITKIPPKKFIIFRVDGPGLGVLSKDVFKTDIINNLKVVKLFD
                     LTNQSPLGEWLDINFINNDYFPKTPLEMDFRNLEFSIWNGIDYKTGGYTSKSRFIDDI
                     IDEEKEIFELEKFIFDSYKDNKVVFPNILNFSFLFDDEPSTPEIKRKWSLNRYFGFYL
                     DDMELVKTMSPYITPFLRDDVIIQTGNILYSPYGDPFGDEERGNEGWVSTRPFYVEYN
                     GNYYRVERYTETIGTTLQPVKKGKKSGGLSVSQFVTEEYQETIVTRYRIISDIDLTGK
                     EKGLNKNFGIIDEDNKLIDYNINDFQIEEFDDADVWLIEIDGILHNLVNDNGSIKVLT
                     DYSFEFNQNDFQYKVAGVVTTISTIVDFDNAPKKFNIYKLKFSDIKDFDDKIIDTEYS
                     KYEYEKEFELTFTDETKMYVENLVSDSNPKELDDFILNDNIVNIPVSSEYTANYETFK
                     IENNNLSDIWRKNPVYCRWAYQNSISSNDYPYLLNNSGIFEDFNRTSNPTDPDPKRIE
                     RNLDYFYTINSSTSSYLHHSLHLEKLDGNGDIDNTFKFELDKYLNVATYSVGTSSATY
                     SFDYFTSIFHKNAYFNNSKIKKNLKKHSEFNIGDNSIPNTTLFRGIEFSIYDVESITL
                     NSSEEVDTINLQTSNEFNDYKFSILLSDNDFSIDSNNNLTPSNNLMQWNIIDNWKMDK
                     NYASSSIVIFNDVLYQANTDVVTNNPVKLLSLKQIKSAPYNQVEWDLYNPTANIFWSP
                     TISYSSTNYVYNHGEYYDYNVSGTEDFWNPSTASTTGYNQGEVVLYQGKYYMSMTSSN
                     HYDPNYRRPFIALNQYKNFGYWVATQSSNPKWSPIELWNPSKSYTTTVRIIHNDIIWS
                     GVGSPGDEPGVSTLWSRQYSLEPDTDLIYSSSNNPIISMNNRYYLCSSNTSGSTLDNG
                     IVIYINKKWKNILVNINIADNTLPNISEADRDDLYDDLYKKITAYNTIESINDISNKN
                     GYTDYVTYVIIEEDDSISKYNYKNNITGLPYMIKCNGPDEFSTKVNSLEKNPIMLSNQ
                     LKLTKTLIDGKISSNTQLNYFNNIPIGASIVENVFQPKVFENYHGNKNIVSNPIYRFS
                     GYYMPLFYDLQLFEKDSEFKEAGNYKFDISLTDFGLIKERKVRKINRKGSVLKLKEEK
                     DIKSIYPMVDEFGYAIKDFFIFSSTWDYRYHIETIILQVRRLDIQITAPTIVPTNIGQ
                     PQLLQIQNFNL*"
     gene            complement(101862..105041)
                     /locus_tag="Ig8144_scaffold_2_curated_closed_complete_star
                     t-adj_prodigal-single_129"
     CDS             complement(101862..105041)
                     /product="Gp264 n=1 Tax=Sphingomonas phage PAU RepID
                     =H9NCE1_9CAUD"
                     /codon_start=1
                     /transl_table=11
                     /translation="MPIQSSFPKVADQIITFNKNIVDILSKINALTTTTDSTVNIQIY
                     DENGVLRNFTLPSFTSLKAEIDRLNNNINSLYSIDGGSSLIQTSSQNKFKKIITVDLN
                     REPVAINSLGSISNFKSNTNWFFDSLLDPLLSIELDLSGKIENDVRKCLSRRYIVDFA
                     KDVDGNLTNLGQSALNSFNSLFRGNSNIVFSEFENWHQTTSGLVEPLNPRYDEQLFDL
                     EPNNLLYDGQFSVLRIQEDRLNRKLWYVLDTLEYIVVETTEVKTLTIGDEVIINSDKT
                     STRYKVIEVSTVESNPRVRFERIEGLEPIPVAIGALKIYSPVIYTKKVRVSIGYNERN
                     IIFLKPINTENHLVAKKWSLGTGFYTNDLRLDSDSPSNGLSMEQFYIDYVYDYGEVLQ
                     DLVAKKTPNKLAGTPISPTLILDNFKVVQVNKHLTDTPDSNLIKQKHNYQVSLKSEVQ
                     QIQDAILDRNKKLKVTKFKSESSKKQSQLEVDDLTKKKTSKSKLLASVTKEIIDLSRS
                     PKTKVDPKFRVRGFWDMPEAVVTRGTKPQEIVQFRIQYRYVSKDGKETPIETFKLDAL
                     NTSVKKEASFSNWNEFKTDARKRIFDPQTGEYYWQIEDLESADTPNINQIDISIQTGE
                     RVEMRIKSISEVGWPESPVESDWSEIMTVEFPDDLNNVLNENDFILQEATKEDLKVSM
                     DNELSAKGLDEHLSDTVTVNAKTYHHDSTKILSGFKDENGVSLDLFEYMRGLEDRIRG
                     LEEKIKRAKGELEVIILRNNQEFVINNGAETVFNVECEDYLNSFSGQGIPTGRVYAND
                     IYVIKDFVIKIKNKASESPLGLLSNRTYLQNNDVYNTGAPQTFWVNDQDELLTSDISG
                     LTRTQLNNQFVWMVNYDSINDTSVAKVSENIGNSFGPNSNNSITSILSSTEYNIGYNE
                     TTILSFVGNNKSLLDPSKWVDSTVSVASTTKLLSSIHPVVKDLESVVETNSDKVKVIS
                     AGDRNSTIIPLSIYFKMNALDNNQDGLNYQYINLNRQNQTVKHIKKVRFFLENEAENR
                     PFIFTIKFNLNRNKVIVKKTAPAINTAVR*"
                     /db_xref="UniRef100_H9NCE1"
                     /db_xref="H9NCE1_9CAUD"
     gene            105124..105510
                     /locus_tag="Ig8144_scaffold_2_curated_closed_complete_star
                     t-adj_prodigal-single_130"
     CDS             105124..105510
                     /product="hypothetical protein"
                     /codon_start=1
                     /transl_table=11
                     /translation="MKVFKALETCTISWRDPNGRANDFVLYEGDFFFIEENVGWLRKN
                     DKIQNSMGGFDNEYGSFDMLVKIYHNKMIDIDGNREWTWLHNLNLIEPLINSDIHISR
                     WEKLCPNTLEDVSISWDRDEKLNKLL*"
     gene            105540..107414
                     /locus_tag="Ig8144_scaffold_2_curated_closed_complete_star
                     t-adj_prodigal-single_131"
                     /gene="ligA"
     CDS             105540..107414
                     /gene="ligA"
                     /product="ligA; DNA ligase (NAD-dependent) (EC:6.5.1.2)"
                     /codon_start=1
                     /transl_table=11
                     /translation="MIEQLKETIIKANESYRKGNPLMSDSEYDTLLEELALLSPDDDL
                     LSLVGHIVIDESRKRRLPIDMASMNKIKSMDDIDDWCRLKGISKSETVIITPKFDGLS
                     LCVNELDNSASTRGDGTFGQQSDEHYKLIGNHLYEDIWEQEGRMENTGFAPLPFTYTY
                     GEVMMSKKKFLDDYSNDFANPRNLVAGLLNSKTVTESLKDCNYIKYGAICVSKFNTKQ
                     EIIDELNSGQRVKVNYHLCAIEDLTEDLLISLFHTLSPDYEIDGVIIEINDISVQNRL
                     GRETSSNNPVWARAFKHPSFEQTAESEVIGISWNISKQGLLKPILHITPIKLDGVTVS
                     NVTGNNARFVKDMGIGIGAKVLVKRSGMVIPLIVDVIETVDFKLPVIDGVEIDWNEAG
                     IELITLTETDDQKLKKNIAFFEILEADNVSEGVITQLWEAGYKTIKDILNLTTSDLEK
                     IDRFGKRKASIVFNSIQKSVKGVQLSKLQHATGIFRGLGSKKLVLLEQFTEKPTIDKI
                     MDIEGFAEISAKTYIDSYDEFFEFVKDLPITIEEKVEAVKVGTDLDGKAFVFTGVRRK
                     DLEDIIESRGGKIGGSVSKNTTHLIMKAKGSGSSKENKAIDLGVEILTVEELENLLKK
                     *"
                     /db_xref="sif:Sinf_0608"
                     /db_xref="UniRef100_A6DPT5"
                     /db_xref="A6DPT5_9BACT"
                     /db_xref="6.5.1.2"
     gene            107420..107644
                     /locus_tag="Ig8144_scaffold_2_curated_closed_complete_star
                     t-adj_prodigal-single_132"
     CDS             107420..107644
                     /product="hypothetical protein"
                     /codon_start=1
                     /transl_table=11
                     /translation="MARYAVKHKPSGKFFYEDEGGAFLLDEKDGVFSYGRKSDAEEVL
                     KYLKEYMVDGSIFTEDGDFPFDEFEVGELK*"
     gene            107651..108043
                     /locus_tag="Ig8144_scaffold_2_curated_closed_complete_star
                     t-adj_prodigal-single_133"
     CDS             107651..108043
                     /product="hypothetical protein"
                     /codon_start=1
                     /transl_table=11
                     /translation="MIEFIIGLVVGLTPTLVLLIKKFFAKKPPEIPRYSRRGLYTNEY
                     AVSSMGVKKYDVTVQFEVGELESTDDLSKIEVISCIASQSSSNSEKDRKEFSDMVNNS
                     WVSSNQIKWITTTASKRNDKIDQILNNG*"
     gene            108074..108802
                     /locus_tag="Ig8144_scaffold_2_curated_closed_complete_star
                     t-adj_prodigal-single_134"
     CDS             108074..108802
                     /product="hypothetical protein"
                     /codon_start=1
                     /transl_table=11
                     /translation="MIYTSQFFNGDYGNVDNASFDITEDDIQKIKNLKSYRSDQSGYY
                     NLMLQWRLSDNLDVVKDKEELSRLFVCMQLISATAIIKDYFIKDYNNKKAPYFIEDYH
                     KFLLRRLYLDYDDYDDTCITMAFKRPFGNSHVLGDIREEIDNVYKMSHDEYESGDYER
                     EEKVLCEFIDFLELFYKGGFETKCNYFVYENPYSIEPRRKYSELLLDDKWGYLEGRPH
                     SYLMSWNFNPSEIRNIKIEKILDI*"
     gene            108799..109407
                     /locus_tag="Ig8144_scaffold_2_curated_closed_complete_star
                     t-adj_prodigal-single_135"
     CDS             108799..109407
                     /product="hypothetical protein"
                     /codon_start=1
                     /transl_table=11
                     /translation="MIYSIQDGDKIKILPFIDKNNKVTWGKQYDIVVTDGGPVYDDKG
                     YLKKMYWNVRNQSDGYNKNNNIATRTMFHVYIGGESVLIAVGRKILDIVSENKTLFDI
                     RSNDHLFIVKELVTVPNGMKLPSYDKTHIITSEWDAPVTDIDSKEEWLEYLNNNQPDI
                     ESYVDRYSISKNRENLIKLFGSDLLSEIIQKERNEKLEEILK*"
     gene            109425..109703
                     /locus_tag="Ig8144_scaffold_2_curated_closed_complete_star
                     t-adj_prodigal-single_136"
     CDS             109425..109703
                     /product="hypothetical protein"
                     /codon_start=1
                     /transl_table=11
                     /translation="MEERKVVAAQQYALDKCQSDPSQLIKVKSAWENGFETGFTAKYG
                     ELFIKGQSLDDWENWINGELTPPLAPIMTDEVVYTMEAFLELIKMIKN*"
     gene            109918..110523
                     /locus_tag="Ig8144_scaffold_2_curated_closed_complete_star
                     t-adj_prodigal-single_137"
     CDS             109918..110523
                     /product="ECF subfamily RNA polymerase sigma-24 subunit id
                     =4383085 bin=GWF2_Bacteroidetes_43_11 species=unknown
                     genus=unknown taxon_order=Bacteroidales
                     taxon_class=Bacteroidia phylum=Bacteroidetes
                     tax=GWF2_Bacteroidetes_43_11 organism_group=Bacteroidetes"
                     /codon_start=1
                     /transl_table=11
                     /translation="MILKATTMFSEQEKLFKERTGKDFTTLYTKYYPKLIYFTARICN
                     DPQKAEDISTDSFMIALEKIEKYDREKSQFSTWLFTIAKNLTLQDIKNQKKSVSLDVE
                     FDKEGTTMKDFIEEKEENDTLLNDVFDKKAFIMKNRINKLKEPYKTVIEMREINRMAY
                     KDIADKLGKNLSTIKSQIRNGRHILIEQTKKEFDDIDEMYL*"
                     /db_xref="gwf2_scaffold_623_18"
                     /db_xref="tsh:Tsac_2147"
                     /db_xref="86553005"
     gene            110523..111815
                     /locus_tag="Ig8144_scaffold_2_curated_closed_complete_star
                     t-adj_prodigal-single_138"
     CDS             110523..111815
                     /product="Uncharacterized protein n=1 Tax=Vibrio
                     parahaemolyticus VPCR-2010 RepID=T5J2I0_VIBPH"
                     /codon_start=1
                     /transl_table=11
                     /translation="MDIEQLGRKAIDLIRSEWGLPKRGFVAGGSIANIIWELVSGNKA
                     VVNDIDIFVFDKKIDVIDENDKSTLFKYKEHGIKYYEDYSGISFTSYTKDFYTICESL
                     REGIFNTISYQSNTSDPLLVIGSFDINATRIGYSIEEDKFYWTKDFEYFLETGKLEVS
                     NLRTPSHTAVRLSKKSKELNVNLTNFEFNLIQYALYYKFSDMIKLRFKERYFNMYVDN
                     KETLDKYFILCRDEEMEKYIFDKFGEKTELRYFKSIESEGKDDIESMMDRRPNIFSED
                     TNLNLVFLSDIFLFYMRNIYGDIDKVKLWSKLSYFFGDPNYFDKEVKPEDIDLLERLC
                     KYAPSSIENLKGLKLSEQVKITKMLLDKFKDDPIIAISILEKIKVDKDIELDEQTLLI
                     LELSVRKENFNDTRGKVSKIVEYMNVEEDITNNQQWDL*"
                     /db_xref="UniRef100_T5J2I0"
                     /db_xref="A0A0E2KLE1_VIBPH"
                     /db_xref="eba:p1B13"
                     /db_xref="T5J2I0_VIBPH"
     gene            111861..112181
                     /locus_tag="Ig8144_scaffold_2_curated_closed_complete_star
                     t-adj_prodigal-single_139"
     CDS             111861..112181
                     /product="thioredoxin n=1 Tax=Bacteroides
                     propionicifaciens RepID=UPI000368FEE6"
                     /codon_start=1
                     /transl_table=11
                     /translation="MIVFITELNDNNFKDFIQNDLVLIDVWADWCAPCKAISPIIDEL
                     SVEFHGTLSVGKLDADSNRDIVSELSVRNIPAIFLYKNGEVVDKSVGSTTKEELIDMI
                     NTHK*"
                     /db_xref="UniRef100_UPI000368FEE6"
                     /db_xref="R7JI55_9PORP"
                     /db_xref="lbl:LBL_1803"
                     /db_xref="UPI000368FEE6"
     gene            112181..112849
                     /locus_tag="Ig8144_scaffold_2_curated_closed_complete_star
                     t-adj_prodigal-single_140"
     CDS             112181..112849
                     /product="hypothetical protein"
                     /codon_start=1
                     /transl_table=11
                     /translation="MKTITHLYELLEKSDISMIGYTYKNEILKDQIISKIPHMSVGEV
                     DIDSFNIKQYLRDIKINQILENREPYKWLVLDIGQMKFSSKDNMEFSKSLSFLIGTIR
                     SELYRAWSEHQRTSIGLDFDDPESHKQEEEKFKTPFKLLITTPIYKSSPEFEISNFTG
                     GSSTIYTSDLVFVIQDSSISDKFLGKKPRIKVVKNRFDIDNIDISFDELENYNYICDY
                     EYSK*"
     gene            112833..113267
                     /locus_tag="Ig8144_scaffold_2_curated_closed_complete_star
                     t-adj_prodigal-single_141"
     CDS             112833..113267
                     /product="SsrA-binding protein n=1 Tax=Mycoplasma sp. CAG
                     :776 RepID=R7NHW4_9MOLU"
                     /codon_start=1
                     /transl_table=11
                     /translation="MSIVNNRKAYYEYHVLVEYEAGIMLVGSEVKSIRMGNVTLSDSF
                     IYLKNGEVWVKNLKVARYSQSHVSEPHDENRDKKLLLTKKEISKISRSLEDQGITCIP
                     LSIFSKRNKLKIKIGVVKGKKLYDKRATIKERDLKRDLQRSL*"
                     /db_xref="UniRef100_R7NHW4"
                     /db_xref="R7NHW4_9MOLU"
                     /db_xref="nso:NIASO_03025"
     gene            113284..113655
                     /locus_tag="Ig8144_scaffold_2_curated_closed_complete_star
                     t-adj_prodigal-single_142"
     CDS             113284..113655
                     /product="hypothetical protein"
                     /codon_start=1
                     /transl_table=11
                     /translation="MSIKEEFNFLFEKLEKSKNEEEVYQNLKKILKESNSKFYKNKIL
                     ENPYFRSLIVDVKEDVLNEISLIREALNEEVKSIDSEIFKLLSKDNKNPDIDKLKELK
                     RDCISLVYEVDERRKDIVNSI*"
     gene            complement(113642..115309)
                     /locus_tag="Ig8144_scaffold_2_curated_closed_complete_star
                     t-adj_prodigal-single_143"
     CDS             complement(113642..115309)
                     /product="hypothetical protein"
                     /codon_start=1
                     /transl_table=11
                     /translation="MRYISLYEAFESSTISKIVKYLTNKISKNDSKKFVNSLKKLKSI
                     YDFPIDKISEDVVEYISTKKALKIDNRKEIFNTWGVFCVKFWFSLDKGYIGYTGVGDK
                     RMEFNKYKNNRGNRNRDTEHFTIDDIDYIKNTLNVKTGKLKRLKYDDYRNIRHGDQVI
                     GFFNESRSRRTLDKAKIFLDGDLMYAIQGVSSGTDPQYDHISIDETNWRDWGRYSWSI
                     GDRYSPNSDHRCLYKYTPDNNPLSIEGFDINNSDDPSPFDFNLPMTSRGELVNWGDDN
                     HSLGGSYDWEPIENSDFCIVFYLDNMLDPDKASFYEKPSQISKQRSEDKEGATKLMTD
                     ADIKKQNIDRYLRKLINKMGISKDTMDLRNLQKFISTILCGDYSAFSLYGDRPRVIGI
                     FRFGENINNIMKTGSDDKEYYFNKLVDFYQSNTKEYNDIKNNMISNLSIVRSYIGSDH
                     EDILEYFELMFSIGTYIKDYISKQNINTIEDINFTYHKIASIHNVFHDNLLTPSSSNL
                     RNLLSEFSYRLVKRDVESYLSRRSSLDLKNDIIKLKKIEKYVKSILN*"
     gene            115821..115976
                     /locus_tag="Ig8144_scaffold_2_curated_closed_complete_star
                     t-adj_prodigal-single_144"
     CDS             115821..115976
                     /product="hypothetical protein"
                     /codon_start=1
                     /transl_table=11
                     /translation="MEIEWSEERLKSLYIGYCNMCSVLTIKPILIDDFNESEYKRVKE
                     TYLAFRR*"
     gene            116025..116393
                     /locus_tag="Ig8144_scaffold_2_curated_closed_complete_star
                     t-adj_prodigal-single_145"
     CDS             116025..116393
                     /product="Putative uncharacterized protein n=1 Tax
                     =Nautilia profundicola (strain ATCC BAA-1463 / DSM 18972 /
                     AmH) RepID=B9L9E0_NAUPA"
                     /codon_start=1
                     /transl_table=11
                     /translation="MTAFKARNTVAKNILSVVKSDIQTIEKNKCKELSDEEVMAILLK
                     TAKSLKETIKFGGEQAKIELEIVESYLPKQMSREEVTEKISSLVDSGVTKIGDIMKEF
                     AGFNDKKMVSEIIREVITNI*"
                     /db_xref="UniRef100_B9L9E0"
                     /db_xref="nam:NAMH_0846"
                     /db_xref="B9L9E0_NAUPA"
     gene            116551..117825
                     /locus_tag="Ig8144_scaffold_2_curated_closed_complete_star
                     t-adj_prodigal-single_146"
                     /gene="aspS3"
     CDS             116551..117825
                     /gene="aspS3"
                     /product="aspS3; aspartate--tRNA ligase AspS (EC:6.1.1.12)"
                     /codon_start=1
                     /transl_table=11
                     /translation="MKRTNVNELGNFINERVLVKGWVSQFRELKKMSFLILRERTGYC
                     QIIIPKEISQSISPESVVEIIGIVKKEEQSRYGGYEIVAESINVVSNAQLLPFPINRE
                     EGIPQFNVLNNYRPLTLRKEKERCIFKIQSEIIWAYREYLRSQGFTEIQSTKLSSAGL
                     EGGSEMFEIEYFGEKMYLTQSPQFYKQMMVGVYERVFEVGKVYRAEGSNSNRHLTEFV
                     GFEFEMGFIESVEEVMQMEENVFEYIFNHLKSFCVKELEYFGINLEFNPIPRITYQES
                     LEIIKNSGLNYEKIGLNAEAEKIIGEYVLEHMKSEFVFITKYPLSERPFYAMPSIEEG
                     CSETFELLYKGIEVTSGGQRIHNYEELVKSIESKGLNPENFESYLMAFKYGMPTHGGM
                     GIGLERILKQMLNLNSVEEASLIPRTKEKNIH*"
                     /db_xref="csr:Cspa_c35300"
                     /db_xref="M1MRC7_9CLOT"
                     /db_xref="UniRef100_M1MRC7"
                     /db_xref="6.1.1.12"
     gene            118382..119041
                     /locus_tag="Ig8144_scaffold_2_curated_closed_complete_star
                     t-adj_prodigal-single_147"
     CDS             118382..119041
                     /product="hypothetical protein"
                     /codon_start=1
                     /transl_table=11
                     /translation="MKLFKKKEEDPQIKPIQFSINNRDYIAEYDTTFKVQSVAEDVNV
                     YGWVLETRYKFDGKWTHWISYYNNRIYHSRESAVDASMKIRSMYRDSGDAWRISPIYK
                     MNEPQYRDYKINKILGDDKKPNTFEIKGWRLNERFKYHSTKDKDFYYEKGTVFIQLEN
                     GSVIISGTSMESHKYIHYRKRFFDEILPNAEIEEIEITDEKWLHPHLLKELKVKLKIK
                     N*"
     gene            119084..119635
                     /locus_tag="Ig8144_scaffold_2_curated_closed_complete_star
                     t-adj_prodigal-single_148"
     CDS             119084..119635
                     /product="Putative uncharacterized protein n=1 Tax
                     =Pseudomonas syringae pv. lachrymans str. M301315
                     RepID=F3E8P1_PSESL"
                     /codon_start=1
                     /transl_table=11
                     /translation="MMNCQQTKDQSVLQHGISVKNYTFDLINHLKCETPLKYEWKLPD
                     WLYENKELIISNLPSDRTLKYYTILHDCGKPYCLEIDSDGKRHFPNHSDVSCEIFCEI
                     FDDEIASNLIKHDMDIHLLKSDGVEEFCQNPYSLTLLLVGLSEIHSNSKMFGGLDSTS
                     FKIKWKSINQRGKQIIKLLTKKK*"
                     /db_xref="UniRef100_F3E8P1"
                     /db_xref="F3E8P1_PSEAV"
                     /db_xref="F3E8P1_PSESL"
     gene            119641..120009
                     /locus_tag="Ig8144_scaffold_2_curated_closed_complete_star
                     t-adj_prodigal-single_149"
     CDS             119641..120009
                     /product="hypothetical protein"
                     /codon_start=1
                     /transl_table=11
                     /translation="MKTTEENKAEVLNYLNKSSKHLFTINDVEHKVLVEGDFYINISG
                     SDVTVRNINDKITYYGSNAKCVIKHELFLNPRYYAKELKTIKNYKLARQKYSEISEAI
                     KGKTDKNEIQKIILGIINKK*"
     gene            120024..120482
                     /locus_tag="Ig8144_scaffold_2_curated_closed_complete_star
                     t-adj_prodigal-single_150"
     CDS             120024..120482
                     /product="hypothetical protein"
                     /codon_start=1
                     /transl_table=11
                     /translation="MKAIMFLKTKEGEYLFKGDSFWSKGKDPDFAKIYSDDNIDQVNS
                     WLRNGIFPWNIYKDKIDVVIDRYHDGILGYFTPDESKYDGRHNLKKGTKIDELGKPTY
                     LWIIKLYPQSDWVIEKQDENSINPSNMGYFENYTEYHRDEILKDVLKDSE*"
     gene            complement(120493..120696)
                     /locus_tag="Ig8144_scaffold_2_curated_closed_complete_star
                     t-adj_prodigal-single_151"
     CDS             complement(120493..120696)
                     /product="hypothetical protein"
                     /codon_start=1
                     /transl_table=11
                     /translation="MKNVRTFEGWKNDRAEMEMRKSSEEIMKKAAERKAAESTKKCDC
                     KDCDCDNCDEENCDCGCCCSDKK*"
     gene            complement(120705..121316)
                     /locus_tag="Ig8144_scaffold_2_curated_closed_complete_star
                     t-adj_prodigal-single_152"
     CDS             complement(120705..121316)
                     /product="hypothetical protein"
                     /codon_start=1
                     /transl_table=11
                     /translation="MILDFLSFINESKVNTIRVSCAGLASITIDDKYLLVQNKRSRSK
                     GIISYGPLGGALEYLPEAEEFLLKLGAEFERKTPDLRFTISNGKLPEFLNWFDVTNDR
                     EKSCKREVIEELVIEENVLSNLEESDVTERKIDTIRDKSERFDVISERVFEIFEVSFK
                     KDIEEELKEIASKPNSTIGLFSKEEIIKGGGQIATHAKFILKK*"
     gene            121365..121577
                     /locus_tag="Ig8144_scaffold_2_curated_closed_complete_star
                     t-adj_prodigal-single_153"
     CDS             121365..121577
                     /product="hypothetical protein"
                     /codon_start=1
                     /transl_table=11
                     /translation="MSKLRNGGMITERDYTNKTLEEAVEYAEAGGFVTRIVEKDGKPI
                     SLDMSVRADRINFRVVNDRVTAAFGG*"
     gene            121580..122014
                     /locus_tag="Ig8144_scaffold_2_curated_closed_complete_star
                     t-adj_prodigal-single_154"
     CDS             121580..122014
                     /product="Uncharacterized acyl-CoA thioester hydrolase
                     CT_535 (EC:3.1.2.-)"
                     /codon_start=1
                     /transl_table=11
                     /translation="MDKINKIQAYHSFTVMPKDCNFNKRKNSDLNDTLFGGKLMYEMD
                     YAGAKIARRATYGIDIDMIVTASTDRINFEKPAFIGDLITMEATIKAFGRSSIQIRIK
                     VRREDLKGDVEQICSANMTFVTIKDGKPIQHGLSFDKLNLEN*"
                     /db_xref="dhy:DESAM_20514"
                     /db_xref="L0RB38_9DELT"
                     /db_xref="UniRef100_L0RB38"
                     /db_xref="3.1.2.-"
     gene            122435..122510
                     /locus_tag="Ig8144_scaffold_2_curated_closed_complete_star
                     t-adj_prodigal-single_trna_1"
     tRNA            122435..122510
                     /product="hypothetical protein"
     gene            122516..122591
                     /locus_tag="Ig8144_scaffold_2_curated_closed_complete_star
                     t-adj_prodigal-single_trna_2"
     tRNA            122516..122591
                     /product="hypothetical protein"
     gene            122597..122672
                     /locus_tag="Ig8144_scaffold_2_curated_closed_complete_star
                     t-adj_prodigal-single_trna_3"
     tRNA            122597..122672
                     /product="hypothetical protein"
     gene            122676..122750
                     /locus_tag="Ig8144_scaffold_2_curated_closed_complete_star
                     t-adj_prodigal-single_trna_4"
     tRNA            122676..122750
                     /product="hypothetical protein"
     gene            122914..122987
                     /locus_tag="Ig8144_scaffold_2_curated_closed_complete_star
                     t-adj_prodigal-single_trna_5"
     tRNA            122914..122987
                     /product="Pseudo"
     gene            123090..123165
                     /locus_tag="Ig8144_scaffold_2_curated_closed_complete_star
                     t-adj_prodigal-single_trna_6"
     tRNA            123090..123165
                     /product="Pseudo"
     gene            123174..123262
                     /locus_tag="Ig8144_scaffold_2_curated_closed_complete_star
                     t-adj_prodigal-single_trna_7"
     tRNA            123174..123262
                     /product="Pseudo"
     gene            123264..123349
                     /locus_tag="Ig8144_scaffold_2_curated_closed_complete_star
                     t-adj_prodigal-single_trna_8"
     tRNA            123264..123349
                     /product="Pseudo"
     gene            123359..123441
                     /locus_tag="Ig8144_scaffold_2_curated_closed_complete_star
                     t-adj_prodigal-single_trna_1"
     tRNA            123359..123441
                     /product="hypothetical protein"
     gene            123649..123723
                     /locus_tag="Ig8144_scaffold_2_curated_closed_complete_star
                     t-adj_prodigal-single_trna_1"
     tRNA            123649..123723
                     /product="hypothetical protein"
     gene            124177..124479
                     /locus_tag="Ig8144_scaffold_2_curated_closed_complete_star
                     t-adj_prodigal-single_155"
     CDS             124177..124479
                     /product="Uncharacterized protein n=2 Tax=Synechococcus
                     elongatus RepID=Q5N349_SYNP6"
                     /codon_start=1
                     /transl_table=11
                     /translation="MNEIIIGDCPICDREMWRGSFVDRHHFYPKCKGGKETEYLHKVC
                     HRKIHSVFTENELAKEYNNAEIVKSHPEIIKFIKWVSKKDPDFYDSTVTHNRKRRR*"
                     /db_xref="UniRef100_Q5N349"
                     /db_xref="syc:syc1081_c"
                     /db_xref="Q8GMQ8_SYNE7"
                     /db_xref="Q5N349_SYNP6"
     gene            124479..124787
                     /locus_tag="Ig8144_scaffold_2_curated_closed_complete_star
                     t-adj_prodigal-single_156"
     CDS             124479..124787
                     /product="hypothetical protein"
                     /codon_start=1
                     /transl_table=11
                     /translation="MEREEIYRRHIRYGTSSEGTLMLMQSLLTEILRPEYRKIWVQGS
                     SRGSLCFTIFDRNSYTMRFFNTGGLRQFRVDAPLEEEIVAMERLIEIFRQGVLSEFID
                     *"
     gene            125089..125292
                     /locus_tag="Ig8144_scaffold_2_curated_closed_complete_star
                     t-adj_prodigal-single_157"
     CDS             125089..125292
                     /product="hypothetical protein"
                     /codon_start=1
                     /transl_table=11
                     /translation="MKTKDDSWYEQKVESIRKRKRKLHLIQEPKVRKRIKADLKREQR
                     GAKRSSKNSLKKWMENEINKLND*"
     gene            125306..125941
                     /locus_tag="Ig8144_scaffold_2_curated_closed_complete_star
                     t-adj_prodigal-single_158"
     CDS             125306..125941
                     /product="Histidyl-tRNA synthetase-related protein n=1 Tax
                     =Hahella chejuensis (strain KCTC 2396) RepID=Q2SMX5_HAHCH"
                     /codon_start=1
                     /transl_table=11
                     /translation="MEIKIDSTYKGTRILFAETAKSKRVLLNDMIEILESYGYQEIMI
                     PIIQKQETFASKVGDENQNMMYNFKDRGNRDLCLSPEYTAIVQQLASDRMKFDKDVKM
                     FYIGECFRGENTQAGRWRQFTQFGVEVLNPSKDYSDEMIEIATKLIELVTKNYELNTD
                     ATRGLDYYNGGKGFEIACPELGAAKQICGGGSYEGGIGFAVGVDRLLLCNR*"
                     /db_xref="UniRef100_Q2SMX5"
                     /db_xref="hch:HCH_01121"
                     /db_xref="Q2SMX5_HAHCH"
     gene            125929..126204
                     /locus_tag="Ig8144_scaffold_2_curated_closed_complete_star
                     t-adj_prodigal-single_159"
     CDS             125929..126204
                     /product="hypothetical protein"
                     /codon_start=1
                     /transl_table=11
                     /translation="MQQIRYLNFNKIGDRFASVGDNTTDVKITFKTGNELSNFINSNE
                     SIFKNMDYKCDTSLFKIVKIEKIKHFSIIAKIERITLREYNLERLLT*"
     gene            126201..126914
                     /locus_tag="Ig8144_scaffold_2_curated_closed_complete_star
                     t-adj_prodigal-single_160"
     CDS             126201..126914
                     /product="ATP dependent DNA ligase n=1 Tax=Nitrosomonas
                     eutropha (strain C91) RepID=Q0AEN6_NITEC"
                     /codon_start=1
                     /transl_table=11
                     /translation="MKTKQRIKNLRSIAPDYPRIPHFSKAISNMTHDDILTESNIQFP
                     LSGWVQEKVDGANMGISWTSGPLIRNRNNILKKGYIDTDTPAKLQFRPAWNWIHEHGQ
                     DIRNISKELMSPVTIYGEWMLAKHSLEYDKLTDWFLAYDIYLSEERRFLAPDIFEELM
                     SKTNIKYIKPKKIIFNNLDEVVRYSEKNSDFRNGKQEGIVIKISDGSSVTDSYKVVNK
                     HFIRREDFNKELIKNKIKK*"
                     /db_xref="UniRef100_Q0AEN6"
                     /db_xref="net:Neut_1967"
                     /db_xref="Q0AEN6_NITEC"
     gene            126914..127156
                     /locus_tag="Ig8144_scaffold_2_curated_closed_complete_star
                     t-adj_prodigal-single_161"
     CDS             126914..127156
                     /product="hypothetical protein"
                     /codon_start=1
                     /transl_table=11
                     /translation="MANWWNNVKRVDQSKNGKRFYTSFDMSEAKRMESILNSRIKRGE
                     IPAKFNQYMCDCGCGASGCIIVSQYGEIINNYENIS*"
     gene            127140..127790
                     /locus_tag="Ig8144_scaffold_2_curated_closed_complete_star
                     t-adj_prodigal-single_162"
     CDS             127140..127790
                     /product="hypothetical protein n=1 Tax=Zavarzinella
                     formosa RepID=UPI0003097EFB"
                     /codon_start=1
                     /transl_table=11
                     /translation="MKTYPKIEYYNKGFFGDTVYAFDKLDGSNIRAEWNKKRGWYKFG
                     TRKQMIDENDPNFGDAIPIFLNKYGDDLEKVFRKTYSNIQNVVIFGEYVGENSFSGQH
                     KEEDEKDVVLFDVNLYKKGFISPKDFYNNFGHLHIPNLVYKGVYDEDLIKDIRNNKTL
                     KEGVICKGIRKTKGDEIVWMTKIKTIDWLNKVKSLYGEKALLEELNSDKNLLSDCF*"
                     /db_xref="UniRef100_UPI0003097EFB"
                     /db_xref="A0A0F9SKW1_9ZZZZ"
                     /db_xref="cmp:Cha6605_0037"
                     /db_xref="UPI0003097EFB"
     gene            complement(127787..128371)
                     /locus_tag="Ig8144_scaffold_2_curated_closed_complete_star
                     t-adj_prodigal-single_163"
     CDS             complement(127787..128371)
                     /product="Putative uncharacterized protein n=1 Tax
                     =Selaginella moellendorffii RepID=D8SJZ4_SELML"
                     /codon_start=1
                     /transl_table=11
                     /translation="MAGIQLSKEDFKNSTLTFYENKITSDIEPYEVMMDWESSIMEQH
                     ANIVCHNGGDILEIGFGMGIASDYIQGLSPSSHTIIELHPQVHTNLVDWAVGKNNVTI
                     IHDDWFAVKDTLGQYDGIFYDGIHDEDITYFMKTFALEHIKPGGKMTYYNDSGNNNAY
                     SIQNGVVSFNSISVTPDTNGYFNQSTYWVPTVQY*"
                     /db_xref="UniRef100_D8SJZ4"
                     /db_xref="D8SJZ4_SELML"
                     /db_xref="fsy:FsymDg_0508"
     gene            complement(128387..130675)
                     /locus_tag="Ig8144_scaffold_2_curated_closed_complete_star
                     t-adj_prodigal-single_164"
     CDS             complement(128387..130675)
                     /product="hypothetical protein"
                     /codon_start=1
                     /transl_table=11
                     /translation="MAKYLQDIRLSGGTVSIGSFTSSLTSNILEVNDDIGISGTIKAL
                     SGGSQLNLRVGGDNIFDITSDNGVYGESWYYGDTESTWLGFGSDSDIYVGTNSVVLST
                     YNADSAIQLKVGLLSKNGKLQITDDSISMGLSDIAPAYNNGPHSIFIANTDLSSKTNL
                     TTNKWPTAISTRNVTLNQDVLNSASLGGADIIVKTNFTGYVAQLGFNKGGSFETIIEH
                     ATASADRTQTLQDASGTIALLSDISVGGSGVDNRITRWDGTNTIQSSDWFINDTGVLY
                     PNTDGQDIGITGSNRIGNIYMSSRIDFASDGSGFQLTEDGGTSTYLYIAPGTGNIGIN
                     TIEPTEKLSIDGNINFLTGNDRSIASDDVTEGNGYGLIIQGGSSTAAGVTGGNIHIKA
                     GSATNLGTGGILFINGGGGQSSGSTGPVLLQTISNGNVGIGYGLTSPSETLHVYDGKI
                     KIEKPLAPANNTGLVLYNPSGAGANDFRIDFSTVDFGGTEYPAARIKGYNYNHSGTDV
                     VSGELAFGVSNGVSDPVDALTINKYGNTKTTGQTYNIRTDNVGNGTFGINLTVKEQVI
                     MAQAIGSRGTSVINYYLPDASTDGIQDGHVITFKTLNIVSGSIDIQSDLGILLDGSQV
                     AATSSILLTPWRSRSFVYNNTFGYYLEITTGPDDVHNYQVPDLGQPQTLEQSSYYVRI
                     PDPTGGSFTYSLPDLPCPSGKEIVFVTTTLSGGSSVDLAASGGATIKMLGTSSATSSI
                     SLSENSSYRFILDGSITRWYQV*"
     gene            complement(130733..134242)
                     /locus_tag="Ig8144_scaffold_2_curated_closed_complete_star
                     t-adj_prodigal-single_165"
     CDS             complement(130733..134242)
                     /product="pjd:Pjdr2_1430 hypothetical protein id=2473 bin
                     =ACD11 species=ACD11 genus=ACD11 taxon_order=ACD11
                     taxon_class=ACD11 phylum=OD1-i tax=ACD11
                     organism_group=OD1-i organism_desc=OD1-i"
                     /codon_start=1
                     /transl_table=11
                     /translation="MPRIYGYTEIFDDLLVHGSFSVLGSASVINTTNLLVSDPIILLA
                     GSQSGTPALDSGFFINRGTGATQAFIWDESADEFAFISTNDSSEIIGDVNISNYSGLR
                     VGGFKLTDGTEASGYILTSNGSGDATWQASTSNITGIIAGTGLAGGGTQGSIDLGVNL
                     GVNGGLTFSGDNIVFDAIPIASTGLVTNDGTTLEVDLLDNGGLTFSGNSITALVDGVT
                     ITINPTTGELEATTSGDISGVTAGDGLSGGGSTGFVTLDVNTTNGLSIISDAVGLGGT
                     LVQNTTIDGATFDLTLGNFDYMLFTASSAFDVESNFVSLDSGTGSTQILSGGDTTLSS
                     GGDLDLLSTGGVYVVGSSFSVNAVEIDPTSATTGQALIFDGVKFVPTAVSTGDITGVT
                     AGAGLSGGGASGFVTLDVNVNQGLNITSDFIGIGGTIDNGATSEVIVDGIEWDITPTD
                     GGGVFIGHTGGGVYVDEFDASIGGQLMLLDFGLQAGGNESISLTLGGLGNARIIDSRS
                     TTAGLEYNADYSAGFTNRTLVDKGYVDAGKATLVTGITAGAGLVGGGAGSTSSYVQLD
                     VELTPNGGLTFSTSGDAGTLEVDEANLAYTTIATNLQGNGLTANSGVLDVNVNADSLE
                     ILNDVVRLKNTITGDRTFTDSIYVSGNLTISGTATYVNTEDLYVADNIITLNATYSTG
                     SPFLDAGIEVSRGSSASAALVWDEVTDYWSAGLSGSESIIITEAGTGLTKTNNELSID
                     FASAASNLDGVGLIANGSVIDVDLLPNGGLTFSGNEITALVDGSTITINPITGELEAT
                     TIGTISGVTAGAGLTGGGSSGFITIDAQANNGLSISSDNIQLGGSLIQNTVINATSSG
                     SAKEFSIINIDAGGNSGMSTDTLYSGAGFVISDGYNVYHDYGSNGQIDFETNDSNVSM
                     DNNQWATSIGSDSISLKLLSNASVLGGNAGLITMGMAGATNKFFLQENASLTASVGAG
                     GGVSMALLLNSVNSSIRSGVTYSVIVAGDSIIATESNTLYTNNFKVSGGLSKYTVQPS
                     TLPGFNDLTMVTKQYVDNSISTLGDITGVTAGAGLSGGGTQGFVTLDVNLGIDGGLTF
                     SGDNIIFDPNYGITKYTESALSLTADVVSTVTHNLGSTGIIAQAWDTTTGEVVIVTFK
                     NRTTNSVDVLSSESITVDVIVQS*"
                     /db_xref="ACD11_6_181"
                     /db_xref="87196883"
     gene            complement(134291..137518)
                     /locus_tag="Ig8144_scaffold_2_curated_closed_complete_star
                     t-adj_prodigal-single_166"
     CDS             complement(134291..137518)
                     /product="Uncharacterized protein n=1 Tax=Synechococcus
                     phage S-MbCM7 RepID=V5UTB4_9CAUD"
                     /codon_start=1
                     /transl_table=11
                     /translation="MGSILFGNTLDMLSAGTPSSGYFVAYDLDGILKQKDIFGVITEI
                     GGGPTGGIGVTPSLSAVLSTDNISGPNDIVLSENQVLTSATGSAFLSLDDFGDTDIFV
                     LASDSTAQIGFRGYSNGSVVQMFNNQSGGFAYIDSESIRVSGQLLLELGISGGYNIQA
                     LQNSTQSTSNGSLSRSGLYLNTSNGSFDSGVINSVIIGGLNLSATQSNTVYLGNNVNV
                     NNVYTLPNYDGTVGQSIITDGSGNLSWGAPSGAGLSDVLFIDNNSGVNSIVMGTATSI
                     LSSNGEGRIDLDYGSTSSISLSTDNGSFLKSYLILDNSDIIIDASGSLNIGASTGSVV
                     IDNLQGLVYGFDYSSTFVNNSLVSKLYVDNLVSSGSGNGTASQVAFFTGTSSITSSSI
                     FRYDGNVIDIGGDYGLGGGGRVIFNINNGDGFLVPIASEISYGARISASYQLGLGASS
                     STGIVVQSTADPTGDSIGIFINSGGGTNNYSLRLNDGSQAQGKFLKSVTSIGEANWSF
                     ISESDISDFGSYLPLAGGTVSGDLTVLGDLTISGTATYVNTENLYVRDNIITLNATYS
                     GSPILDSGIEVNRGTGTYSKLLWNETLDYWQIGLSGSESTIITEAGIGLTKSGNYLSI
                     DNTGVTSSTYGSSNEAVVFTVNSQGQLTDAYTQSISITSNQISDFNTSVDSVIFDNSN
                     FIDGSTVDFTVLGATAVSAEVTLGSLTSSRFDIGNSASPGLLLGYTASGQFFWYDPLS
                     TTGDITDVSAGLGLTGGGSSGAVTLDADLTIDGGLTFSGSGTIEVLVDNSTIQIINGE
                     LVSVASAGDITGVTAGAGLSGGGASGYVTLDVNLGIDGGLTFSGNDIIVDTGYGGIYG
                     GSGYLITDTTVNQTDKFLLFTGVRGIVTTELNIDPNNSIIETKVSSTTGDNSKIESMV
                     DHIYMLWEDGATFDSANVTVDQFGSQLYWYDGVGGSQSSILTDTNGILITDTLNLRGA
                     GYDDNYKVNGISYFGDRWIPDKAYVDSIPSTLGLSKKVTDIRSFTSSVTETILHNLNT
                     EDLLIQTYDSTGIQIIPGSVQITGTGSVDIQLSRTLSSVKTVIIG*"
                     /db_xref="UniRef100_V5UTB4"
                     /db_xref="pri:PRIO_4264"
                     /db_xref="87330385"
                     /db_xref="V5UTB4_9CAUD"
     gene            137597..138004
                     /locus_tag="Ig8144_scaffold_2_curated_closed_complete_star
                     t-adj_prodigal-single_167"
     CDS             137597..138004
                     /product="hypothetical protein"
                     /codon_start=1
                     /transl_table=11
                     /translation="MGHCISVYLINKSDLRDDKINSIIDGEKMIDSDEIEWVELKEGI
                     LATTNIPNIRKFGKDKTISSISTDYFGGPGNQSAKVFINNKKVLDQDDEFDWNLKPIN
                     SALKLLGVEKKGGMDEFDTIGLGNYRSNSDFHK*"
     gene            138001..138522
                     /locus_tag="Ig8144_scaffold_2_curated_closed_complete_star
                     t-adj_prodigal-single_168"
     CDS             138001..138522
                     /product="hypothetical protein"
                     /codon_start=1
                     /transl_table=11
                     /translation="MIYNTKEEALLTREKFIIPEDSPEFLAHCKKYYFYTVNDKYKHR
                     KFGKYFLYEKEIGNSKLYYPELAIYLNELPCDQTTEVEYVNCRRTWEWQTEYKYTYTD
                     KDGVSKEFTNYIAELPSEVNRTILWSDSMYVYGSWDKMPSWKELRQAYERTWWFHRTT
                     DELRDIQLNRLLV*"
     gene            138522..138806
                     /locus_tag="Ig8144_scaffold_2_curated_closed_complete_star
                     t-adj_prodigal-single_169"
     CDS             138522..138806
                     /product="hypothetical protein"
                     /codon_start=1
                     /transl_table=11
                     /translation="MGWDGIYSKDRNYPIFNVGDEVYTENGSWSGIRPRIPYTVLKCF
                     KKPGMIESCKIIMLELQTDIGYKSSYATYHFKKTERQLREDKIKEILDEK*"
     gene            138796..139092
                     /locus_tag="Ig8144_scaffold_2_curated_closed_complete_star
                     t-adj_prodigal-single_170"
     CDS             138796..139092
                     /product="hypothetical protein"
                     /codon_start=1
                     /transl_table=11
                     /translation="MKSDIEKAENLSNRFKRMNMFSDINRYAFDKKQYELLSYVRDVD
                     REFEKNHDFDNEVPLVVVFEKLQEILPKVSKEEFDVLNSVLREYKLEKILKKPL*"
     gene            complement(139107..140177)
                     /locus_tag="Ig8144_scaffold_2_curated_closed_complete_star
                     t-adj_prodigal-single_171"
                     /gene="ysdC"
     CDS             complement(139107..140177)
                     /gene="ysdC"
                     /product="ysdC; Putative aminopeptidase YsdC (EC:3.4.11.-)"
                     /codon_start=1
                     /transl_table=11
                     /translation="MKINEKFLENYLNSNSPTGFEYELGGQKVWMDYISKFVNEVEID
                     NYGTAYGIMGNMDSDFKVVIEAHADEISWFVNYIDSKGYIKVIRNGGSDTTIAPSMRV
                     TLWGENGPIDGIFGHPAIHIHDRKTSADLDSIFIDVGASSKEDVDKLGIKVGTVITFK
                     DNFMKLGDDYYTGRALDNRIGGVMIAEVARKLKEKGKELPFKLYIVNSVQEEIGLRGA
                     EMIAQTIKPNVAIITDVCHETSSPCYTASKQGEHIAGNGGVVTRAPAVHNKLRKLILD
                     TGDKKKIPYQLSASSRSTGTDTDAFAFSNGGVPSALISLPLKYMHTTCETVHKEDVKN
                     VIKLIYQTLLNIEENHNFKYNS*"
                     /db_xref="elb:VO54_00690"
                     /db_xref="UniRef100_H0KMQ6"
                     /db_xref="A0A085CUX6_ELIME"
                     /db_xref="H0KMQ6_9FLAO"
                     /db_xref="3.4.11.-"
     gene            complement(140216..140578)
                     /locus_tag="Ig8144_scaffold_2_curated_closed_complete_star
                     t-adj_prodigal-single_172"
     CDS             complement(140216..140578)
                     /product="hypothetical protein"
                     /codon_start=1
                     /transl_table=11
                     /translation="MNRPHVTQIEGQRVESEREITGSEAEEILRKYGHAQPQRFSTHQ
                     DTIQPPQPAQTFEEMVAQEEAKRKAELDRKNAKLNGPKPITFNGDNGYETEVKYGSDD
                     ELGFGFKIEISTDMKLPK*"
     gene            complement(140571..140885)
                     /locus_tag="Ig8144_scaffold_2_curated_closed_complete_star
                     t-adj_prodigal-single_173"
     CDS             complement(140571..140885)
                     /product="hypothetical protein"
                     /codon_start=1
                     /transl_table=11
                     /translation="MKKFSKLNESESREKLDLTGAPRLLDLLYEEYVEFNNETYLMVS
                     KEQTDFDGEKGYVSYRLIIQRESDGKYFEGYGEDWGRGEREINPHFNEVLKKEKITYY
                     YE*"
     gene            complement(140882..141226)
                     /locus_tag="Ig8144_scaffold_2_curated_closed_complete_star
                     t-adj_prodigal-single_174"
     CDS             complement(140882..141226)
                     /product="hypothetical protein"
                     /codon_start=1
                     /transl_table=11
                     /translation="MKYLTTYKLFESEHNPYDNEPLTRSEELFGKQTRLEKQFSEIVV
                     GGLMGDDSEYWSTFNALKGEIKFIMDENDYKGFMYRISEGENPTDVVNDVCKDLQLDE
                     EGRRLLNKINRI*"
     gene            complement(141250..141696)
                     /locus_tag="Ig8144_scaffold_2_curated_closed_complete_star
                     t-adj_prodigal-single_175"
     CDS             complement(141250..141696)
                     /product="hypothetical protein"
                     /codon_start=1
                     /transl_table=11
                     /translation="MKHLKLFEELNKYGDDAPNEFVEIGDNINEILYDISDNGKIYLQ
                     DAMYNKRLHGKGGLMIEIVSNPNNEVRSGDGNVWVEGYDYFIITEDIVESLKRCIDYI
                     NQVNTNGEKKYDINFNIYDGFLGRDIDFDLDKLVGKKPSFIGITIT*"
     gene            complement(141693..142139)
                     /locus_tag="Ig8144_scaffold_2_curated_closed_complete_star
                     t-adj_prodigal-single_176"
     CDS             complement(141693..142139)
                     /product="hypothetical protein"
                     /codon_start=1
                     /transl_table=11
                     /translation="MKYLNSVYNLIFEGVDSYQWKNISDNGKMIEYKFTDISDNKYKV
                     AFTKNSYDMTYELTYYVHDKDYYSVSKVVNTNPYKILQTVFGDILNDFIKKKNPKKIV
                     INGLSKDKERSYVSQRTKMYVRYLERNNINGYKLSHHGNRINLTKL*"
     gene            142160..142489
                     /locus_tag="Ig8144_scaffold_2_curated_closed_complete_star
                     t-adj_prodigal-single_177"
     CDS             142160..142489
                     /product="hypothetical protein"
                     /codon_start=1
                     /transl_table=11
                     /translation="MDIFKDIQGEVEFFFDDLNWTYILIYVFVLYGIKHKEEFQWFND
                     LFDKNKYIKSFKVWIAGLIIILIFTIFKGLESGLEVSYISQILRSWIVVIVFNSVFSK
                     KISQIDK*"
     gene            142486..143250
                     /locus_tag="Ig8144_scaffold_2_curated_closed_complete_star
                     t-adj_prodigal-single_178"
     CDS             142486..143250
                     /product="hypothetical protein"
                     /codon_start=1
                     /transl_table=11
                     /translation="MIYLKTYEDLDIDKYKAFIKKYKKSDYISTKTIKTMKELGIKNA
                     FNEIEKKVSDCYKFFNKQNNELLNDLFLYVEDDFNAKVVYSWFSLKIYPDFPLKSFNL
                     TITKDDSGLPSKAGKILDDEINVVDHIIRNIDSIVDDENRKIKDSDRSDSWVRYTSSR
                     MRGRNFLEKVKIYPVISLQIQLNEDAENDFGNEEYEQKKIDFRKKREELKKFLKEDII
                     DRYFRAMGYNIDFEISETNSSYYLTNNLSYDIMCKL*"
     gene            143247..143828
                     /locus_tag="Ig8144_scaffold_2_curated_closed_complete_star
                     t-adj_prodigal-single_179"
     CDS             143247..143828
                     /product="DNA primase-like domain protein {ECO:0000313
                     |EMBL:KCX87787.1}; EC=2.7.7.-
                     {ECO:0000313|EMBL:KCX87787.1};;  TaxID=1310631
                     species="Bacteria; Proteobacteria; Gammaproteobacteria;
                     Pseudomonadales; Moraxellaceae; Acinetobacter;
                     Acinetobacter calcoaceticus/baumannii complex.;"
                     source="Acinetobacter baumannii 15827.;""
                     /codon_start=1
                     /transl_table=11
                     /translation="MIIKKYIKFINEEFDHLKSRGVDPERTYFVHDTESNNTYFFLYN
                     LSGESIGYQKYNPDNEKAGGLGWMGRYFTKVRKEATGHSKIAVYGLETYQIDKDYFFI
                     TEGIFDVIKVHNTGEPGIANLGCSVSKQAKNWYNSLPQRKIVIQDRDDAGTELGTIGD
                     YVYTVPEPYKDLGEMPQEEVNKLIKNIKKEIGL*"
                     /db_xref="A0A062G2P4_ACIBA"
                     /db_xref="UniRef100_N8RNP8"
                     /db_xref="2.7.7.-"
     gene            143825..144247
                     /locus_tag="Ig8144_scaffold_2_curated_closed_complete_star
                     t-adj_prodigal-single_180"
     CDS             143825..144247
                     /product="hypothetical protein"
                     /codon_start=1
                     /transl_table=11
                     /translation="VKYLKRFNESLDETVIIDFISDIFLELKDNNNNIDIEIIPRYKY
                     SSSNMYTIPDKTKIVGFDIRISSQKYPFKLSDIYDNVLVCMDYMRSNNMFLKSFDSLD
                     ISNNNSVVDINYFYDYMMGVEKDVSSKYFSIRFNLKVI*"
     gene            144244..144705
                     /locus_tag="Ig8144_scaffold_2_curated_closed_complete_star
                     t-adj_prodigal-single_181"
     CDS             144244..144705
                     /product="hypothetical protein"
                     /codon_start=1
                     /transl_table=11
                     /translation="MKHLKTYKIFESNLDDTYYDVESIFYSLRDYGYDIYVDKEEIQL
                     DNYVEETIAFHIGKNNDNSSLASTSGDPFVIEGESEDINELKDCILRVKDFLSDWVCY
                     MEIRYNKERFISINKDVKIENDSFFEIRDNKLVDFPIIRLKVFFIRKIKNI*"
     gene            144751..144825
                     /locus_tag="Ig8144_scaffold_2_curated_closed_complete_star
                     t-adj_prodigal-single_trna_1"
     tRNA            144751..144825
                     /product="hypothetical protein"
     gene            145148..145222
                     /locus_tag="Ig8144_scaffold_2_curated_closed_complete_star
                     t-adj_prodigal-single_trna_1"
     tRNA            145148..145222
                     /product="hypothetical protein"
     gene            145225..145299
                     /locus_tag="Ig8144_scaffold_2_curated_closed_complete_star
                     t-adj_prodigal-single_trna_1"
     tRNA            145225..145299
                     /product="hypothetical protein"
     gene            145308..145382
                     /locus_tag="Ig8144_scaffold_2_curated_closed_complete_star
                     t-adj_prodigal-single_trna_2"
     tRNA            145308..145382
                     /product="hypothetical protein"
     gene            145535..145620
                     /locus_tag="Ig8144_scaffold_2_curated_closed_complete_star
                     t-adj_prodigal-single_trna_1"
     tRNA            145535..145620
                     /product="hypothetical protein"
     gene            145627..145701
                     /locus_tag="Ig8144_scaffold_2_curated_closed_complete_star
                     t-adj_prodigal-single_trna_2"
     tRNA            145627..145701
                     /product="hypothetical protein"
     gene            145704..145790
                     /locus_tag="Ig8144_scaffold_2_curated_closed_complete_star
                     t-adj_prodigal-single_trna_3"
     tRNA            145704..145790
                     /product="hypothetical protein"
     gene            146109..146185
                     /locus_tag="Ig8144_scaffold_2_curated_closed_complete_star
                     t-adj_prodigal-single_trna_1"
     tRNA            146109..146185
                     /product="hypothetical protein"
     gene            146188..146259
                     /locus_tag="Ig8144_scaffold_2_curated_closed_complete_star
                     t-adj_prodigal-single_trna_1"
     tRNA            146188..146259
                     /product="hypothetical protein"
     gene            146263..146339
                     /locus_tag="Ig8144_scaffold_2_curated_closed_complete_star
                     t-adj_prodigal-single_trna_1"
     tRNA            146263..146339
                     /product="hypothetical protein"
     gene            146383..146457
                     /locus_tag="Ig8144_scaffold_2_curated_closed_complete_star
                     t-adj_prodigal-single_trna_2"
     tRNA            146383..146457
                     /product="hypothetical protein"
     gene            146516..146953
                     /locus_tag="Ig8144_scaffold_2_curated_closed_complete_star
                     t-adj_prodigal-single_182"
     CDS             146516..146953
                     /product="Gp210 n=1 Tax=Mycobacterium phage Myrna RepID
                     =B5LJI0_9CAUD"
                     /codon_start=1
                     /transl_table=11
                     /translation="MICRICEIDKVEEDFHYQTKKKDKRKKYCKECAKGYRKKYYEAN
                     REKSIEYSKNTNKSFKIKLQQYIWDYLTINNCIICGENDPIVLEFDHRDSSEKYMGVC
                     NMVNTRHSLKKIMKEIEKCDVLCSNCHKRKTAIQFDWYSKIIK*"
                     /db_xref="UniRef100_B5LJI0"
                     /db_xref="sbe:RAAC3_TM7C01G0021"
                     /db_xref="89856137"
                     /db_xref="B5LJI0_9CAUD"
     gene            147053..147793
                     /locus_tag="Ig8144_scaffold_2_curated_closed_complete_star
                     t-adj_prodigal-single_183"
     CDS             147053..147793
                     /product="tRNA synthetase class II n=1 Tax=Rhizobium
                     freirei PRF 81 RepID=N6V2S2_9RHIZ"
                     /codon_start=1
                     /transl_table=11
                     /translation="METLYNINSLVIWEEKDLRIRKFIEDTMKEEIKTILLSQNPAWK
                     FYQIEAPCLIPRDLVNENYTNEDIWVQETKDDEVELVLKPETTPSSYVYAQHLLNTNR
                     CLPPLVVWQTSKSFRREQDQVMKNMRLKEFYQQEFQCVYSASTLNDYQENVLEPIRKM
                     LEDIIALPTRIVESDRLPSYSLRTMDIEVYNDDKWMEICSISKRTDFPQKAVFTVKNK
                     VIETDLLVLEIALGVDRVLYNYMKRINK*"
                     /db_xref="UniRef100_N6V2S2"
                     /db_xref="N6V2S2_9RHIZ"
                     /db_xref="rtr:RTCIAT899_CH15140"
     gene            147939..148685
                     /locus_tag="Ig8144_scaffold_2_curated_closed_complete_star
                     t-adj_prodigal-single_184"
     CDS             147939..148685
                     /product="aminoacyl tRNA synthetase n=1 Tax=Rhizobium
                     leguminosarum RepID=UPI00036DE566"
                     /codon_start=1
                     /transl_table=11
                     /translation="MQQFKSNFKDENYKGTISNIQSCLRLNDIDEIGDGTHLLYFNMI
                     GFFSFREWTVPQTIDYWMEFLNLIGIKPDYVTIHPTKPEWSEWYKKYEVEVRFDEECK
                     WTDGDIGGYCTEFYKDDIEIGNIVNPLGTCIDVGFGLERLKMVLDNQIVSKEDTLKES
                     IMKIIESGFRPGNNKQGYILRKLLRLCHQNKIEIEHPFYMDEVKRQEKILEKWGKLKN
                     KHNDKSKEWWWDTHGIDLDFIKEIEKNENI*"
                     /db_xref="UniRef100_UPI00036DE566"
                     /db_xref="rle:pRL90092"
                     /db_xref="Q1M8Q1_RHIL3"
                     /db_xref="UPI00036DE566"
     gene            148672..148827
                     /locus_tag="Ig8144_scaffold_2_curated_closed_complete_star
                     t-adj_prodigal-single_185"
     CDS             148672..148827
                     /product="hypothetical protein"
                     /codon_start=1
                     /transl_table=11
                     /translation="MKIFKNIKDGELYILVELKPGIYTAIPINSGDKPISNCNMIDFV
                     PTIINRN*"
     gene            148839..148914
                     /locus_tag="Ig8144_scaffold_2_curated_closed_complete_star
                     t-adj_prodigal-single_trna_3"
     tRNA            148839..148914
                     /product="hypothetical protein"
     gene            149057..149133
                     /locus_tag="Ig8144_scaffold_2_curated_closed_complete_star
                     t-adj_prodigal-single_trna_4"
     tRNA            149057..149133
                     /product="hypothetical protein"
     gene            149257..150072
                     /locus_tag="Ig8144_scaffold_2_curated_closed_complete_star
                     t-adj_prodigal-single_186"
     CDS             149257..150072
                     /product="M1_3866; putative tRNA(His) guanylyltransferase 
                     (EC:2.7.7.-)"
                     /codon_start=1
                     /transl_table=11
                     /translation="MKKDNFGDRMKMYESQTCGIKLIPRIPVIARLDGKGFSKFTKGL
                     KRPYDERLSNLMIETVKYLVKETNANCGYTQSDEITLVWYTDKIDASIYFDGRLFKML
                     SDLSAMASVYFNRRLGEFLPEKIDKMPRFDARVYNVPTLDEAVNSFLWREQDATKNSI
                     SMAAQAFYSHKQLMGKNGSDKQEMLFEKGVNWNDYPSFFKRGTYIQRKRIVTPFSIEE
                     IEKLPPKHNARKDPNYCVERWVIDKINLPPLSKIDNKIGVIVFGEDVKLKSPV*"
                     /db_xref="ppo:PPM_3497"
                     /db_xref="UniRef100_UPI00016C4D70"
                     /db_xref="A0A081BYP9_9BACT"
                     /db_xref="UPI00016C4D70"
                     /db_xref="2.7.7.-"
     gene            complement(150083..150532)
                     /locus_tag="Ig8144_scaffold_2_curated_closed_complete_star
                     t-adj_prodigal-single_187"
     CDS             complement(150083..150532)
                     /product="hypothetical protein"
                     /codon_start=1
                     /transl_table=11
                     /translation="MKHLKTYKIFESFDENFTNDFIDLMNSLSDDENYKPLIRWYKDD
                     DKDSPRDPNGWKDELYFPIEDLGSLQIILSDKNGKYNNMDYESLVYLKDYYIDRLSDM
                     IPKDYQFFIWINGGGNREQVTLSELDTIISDMFPEILRIELFINKSE*"
     gene            complement(150529..151014)
                     /locus_tag="Ig8144_scaffold_2_curated_closed_complete_star
                     t-adj_prodigal-single_188"
     CDS             complement(150529..151014)
                     /product="hypothetical protein"
                     /codon_start=1
                     /transl_table=11
                     /translation="MKYLKKYESVGITDEEVLEINKTIFNDIDILQSFEEYLKDMGFK
                     SYGEKDPYFLVSLSGGNRLTLEDFGKFINDRIDIEIKTLTYNISATIDDGDEGDFNDE
                     LESFTNRLNSMTSCRIDNINININKKYSKIYTKGDFSITNKSSITLSMTISNLSKRYQ
                     R*"
     gene            complement(151017..152006)
                     /locus_tag="Ig8144_scaffold_2_curated_closed_complete_star
                     t-adj_prodigal-single_189"
     CDS             complement(151017..152006)
                     /product="hypothetical protein"
                     /codon_start=1
                     /transl_table=11
                     /translation="MKYLIEYNLFESNNESYLNNTSIDWEVINTAKDLALEHLDAGLE
                     LEYKLDYNKLTVLSGRYSHIKDKETWSGSKFKYDVELDSDKLIYCFYYNKNGDYVNYG
                     DLSKELTNTLKEIYPYLNIVEDRWSDYDEVQALRIHLRDYGMEEDDIYSISSQLYKHY
                     DLATIYEFEDMDFISCDIETAMKIAKEYVSGLDEQDLLMVKLYFRFGCVDEDGLAKEM
                     IGDGDQYREDWEYIDDIKADENGDMDEESFEAYLKNEIESYKNDISTELVSNFGEEDS
                     LKIIKQNLNSDWLERMTNGLVEADGLGHTLSSYDGKEYVEYYNGVDYHIFRIN*"
     gene            152084..152683
                     /locus_tag="Ig8144_scaffold_2_curated_closed_complete_star
                     t-adj_prodigal-single_190"
     CDS             152084..152683
                     /product="hypothetical protein"
                     /codon_start=1
                     /transl_table=11
                     /translation="MSTVKDLKDSLNLEGLVKDSLIIVVKDGKFAIPQENRFGYLNVD
                     GHYGYKIDDEVVYSDKKYGDVFSLWSILQGDIEFNYRNDIERMGGMFDLESNMNFDGF
                     NSSYLTVGKAKKQLDRYNDDADIVNIGMNDDPFITIDSMEVINNVYLDTTDSYGHKKK
                     LNYKFPCLILNYGKSIDRFFDPKEKTNESRIIKKFNKFK*"
     gene            complement(152676..153344)
                     /locus_tag="Ig8144_scaffold_2_curated_closed_complete_star
                     t-adj_prodigal-single_191"
     CDS             complement(152676..153344)
                     /product="hypothetical protein"
                     /codon_start=1
                     /transl_table=11
                     /translation="MKHIKKYKTFEAVIIPSKLESDFEINTFDNLVEYGNQNDFDVVE
                     YDAFYTSLSDADKKNAPPNKGVPFFALFHPERKKPMFVICDRKIINRIPNFKEIVNDI
                     IGHEKIHYEQSMRKGDVEYSLPNPIEQNKYFSNKEEIMAFSWTIANDLSKKSQTVEDA
                     IHRLDTRGFEQSQWKQIWGTINRVCEENIIKRYRKYIYMYLDKILSKEEEENIHTKIT
                     KKTI*"
     gene            complement(153354..153848)
                     /locus_tag="Ig8144_scaffold_2_curated_closed_complete_star
                     t-adj_prodigal-single_192"
     CDS             complement(153354..153848)
                     /product="hypothetical protein n=1 Tax=Lachnospiraceae
                     bacterium NK4A179 RepID=UPI0003B2E86E"
                     /codon_start=1
                     /transl_table=11
                     /translation="MKYLRGFNESVTKIDIENDIVELSIDYIDYDGNHKIGTLEVNKN
                     IEQNTKDVFNDLYEIRFPINKIDKSHQRNDADIIMDNITTAYNFRFVMGTDKLSKHAM
                     GYAIDLNPKVNPAKPSKISHVYDESINKGKITKDIIDIFKNRGFKWGGEIFGDFWDSH
                     HFEI*"
                     /db_xref="UniRef100_UPI0003B2E86E"
                     /db_xref="bprl:CL2_25810"
                     /db_xref="87470387"
                     /db_xref="UPI0003B2E86E"
     gene            153886..154473
                     /locus_tag="Ig8144_scaffold_2_curated_closed_complete_star
                     t-adj_prodigal-single_193"
     CDS             153886..154473
                     /product="tRNA(Ile)-lysidine synthetase, N-terminal domain
                     /tRNA(Ile)-lysidine synthetase, C-terminal domain
                     (EC:6.3.4.-)"
                     /codon_start=1
                     /transl_table=11
                     /translation="MIKVLGKIPKGEFGLACSGGVDSMAILDFLIKGRYNPHVIYFNH
                     NTEHGLEAEKFITDYCSEKGLKLSIGRTDLKPISNKEKIWSDLRYKFFSEFNFPIITC
                     HHLDDCVETYIFTCLRGFQSVIPYSKSNIIRPFLLNEKSLFEVWCKDKDVPFVQDESN
                     DCLDYTRNRIRHEIVPQALKVNPGLKTVVRKMIRL*"
                     /db_xref="rbr:RBR_13340"
                     /db_xref="UniRef100_R6N1N8"
                     /db_xref="A0A0F9MXM6_9ZZZZ"
                     /db_xref="R6N1N8_9FIRM"
                     /db_xref="6.3.4.-"
     gene            154470..154706
                     /locus_tag="Ig8144_scaffold_2_curated_closed_complete_star
                     t-adj_prodigal-single_194"
     CDS             154470..154706
                     /product="hypothetical protein"
                     /codon_start=1
                     /transl_table=11
                     /translation="MRVISIKNKFLNKRGGKKIKVLTSGKVYLVKGESLAFPNKNKID
                     YFILNDNNEVCTYPKEDFQSIQENRDKILKDLGL*"
     gene            154703..155050
                     /locus_tag="Ig8144_scaffold_2_curated_closed_complete_star
                     t-adj_prodigal-single_195"
     CDS             154703..155050
                     /product="hypothetical protein"
                     /codon_start=1
                     /transl_table=11
                     /translation="MKYNDRNTLLSHSKHLDKIENSDPWNLTDREQRRLDKKNYKKFL
                     VKFSSVIKKDWWECLSTTDQKSIYREYQNILRVSYRNRTQPEFKSWFVKIKEEYKPNV
                     QLYRERMIDNVLK*"
     gene            155050..155298
                     /locus_tag="Ig8144_scaffold_2_curated_closed_complete_star
                     t-adj_prodigal-single_196"
     CDS             155050..155298
                     /product="hypothetical protein"
                     /codon_start=1
                     /transl_table=11
                     /translation="MWPIGFKFEYKSNYSDKIITGIIGDFNQPGNYPKMSLTNYKELK
                     DKHLYNVISTRGATYNLAEIEIETISEVRDRRLNDIGI*"
     gene            155295..155555
                     /locus_tag="Ig8144_scaffold_2_curated_closed_complete_star
                     t-adj_prodigal-single_197"
     CDS             155295..155555
                     /product="hypothetical protein"
                     /codon_start=1
                     /transl_table=11
                     /translation="MIFCKIKHNWEYYQEEFDPSYEFHTVKIKYPNAKVWVRKCKRCN
                     KKQEAVIGTGTYNFKLRKYCWWTPCELTKDEIRDFRLRKIGI*"
     gene            155552..155767
                     /locus_tag="Ig8144_scaffold_2_curated_closed_complete_star
                     t-adj_prodigal-single_198"
     CDS             155552..155767
                     /product="hypothetical protein"
                     /codon_start=1
                     /transl_table=11
                     /translation="MKIVCITEFKSQELQYELTKDKIYESLSKPNWASEDSYFILCDR
                     GFISAYNKRNFNTLEEYRNKKIENLGI*"
     gene            155764..156081
                     /locus_tag="Ig8144_scaffold_2_curated_closed_complete_star
                     t-adj_prodigal-single_199"
     CDS             155764..156081
                     /product="hypothetical protein"
                     /codon_start=1
                     /transl_table=11
                     /translation="MNRYFEIKKEGISVCLDNDVAYYHHFKVGEIICVSDHYKPKLLY
                     IMNSYEKWKIGHQVSFVLDCYTRHSEKLSPDECIFHGYFIEITKGFELKELRDKKLNE
                     LGI*"
     gene            156078..156290
                     /locus_tag="Ig8144_scaffold_2_curated_closed_complete_star
                     t-adj_prodigal-single_200"
     CDS             156078..156290
                     /product="hypothetical protein"
                     /codon_start=1
                     /transl_table=11
                     /translation="MKLICVNTNMPGRLDDYFVNIVPSKIYDGEPYGELHYLVKDDSG
                     KDCLYMKYNFERLDDKRHKKLNKLGI*"
     gene            156287..156721
                     /locus_tag="Ig8144_scaffold_2_curated_closed_complete_star
                     t-adj_prodigal-single_201"
     CDS             156287..156721
                     /product="hypothetical protein"
                     /codon_start=1
                     /transl_table=11
                     /translation="MSQFTPRGDLFYYLEVWDKRALRDLKIGSLLGSIVDVKPQYVAG
                     SQARLDKQDDIHQSLFWKTRETAEFRIECLCRREEVKNDYEFIIKYLTREEFINSIPD
                     NDSKYIWGYWKRNVNLKQEEILYLERKKNHELGITKDIRKDI*"
     gene            156681..156998
                     /locus_tag="Ig8144_scaffold_2_curated_closed_complete_star
                     t-adj_prodigal-single_202"
     CDS             156681..156998
                     /product="hypothetical protein"
                     /codon_start=1
                     /transl_table=11
                     /translation="MNWESQKTLEKIFNIGDVEFKTFKSLPESSRLDYIKRFKKSISV
                     DDFDEFCSSNKISNELKLEVLKIWDIDKCPIVFYINKSRFTEEREKSIQFNRDLKIKL
                     LCQ*"
     gene            156989..157513
                     /locus_tag="Ig8144_scaffold_2_curated_closed_complete_star
                     t-adj_prodigal-single_203"
     CDS             156989..157513
                     /product="hypothetical protein"
                     /codon_start=1
                     /transl_table=11
                     /translation="MSVECVLARVTVKPKNSVIKSNKCHNLFYNISSGKVEEGISYKN
                     NCSWFEEIDDKNTILNEDTMFIDFLYDVSNVKDGYCGTCEILNEDYSYAEFRHDYDEV
                     WKIVKDDFKDFLEKRKDVYKSMTYLMDINVHSTYDSYAGDGDVYLNIVGVTKINGNKP
                     EKTEIKSFEYPGYY*"
     gene            157543..158052
                     /locus_tag="Ig8144_scaffold_2_curated_closed_complete_star
                     t-adj_prodigal-single_204"
     CDS             157543..158052
                     /product="Uncharacterized protein n=1 Tax=Alistipes
                     putredinis DSM 17216 RepID=B0MZV2_9BACT"
                     /codon_start=1
                     /transl_table=11
                     /translation="MGRKSSINKIKRDNSQSKDIESAMCMYLYEKSHSPITTRFTGMG
                     LMECDVLSISKSDYIYEYEIKISRADFKKDFIKEKHTHIINEKYTKTRKGELVYLLPN
                     YFNFVTPRDLISVDEVPDYAGLIYMNENGSFEIIKKPKLLHKTKANESFIRQVAHNLS
                     CKLIFKKII*"
                     /db_xref="UniRef100_B0MZV2"
                     /db_xref="A0A0G0EHN8_9BACT"
                     /db_xref="fba:FIC_00675"
                     /db_xref="B0MZV2_9BACT"
     gene            158058..158201
                     /locus_tag="Ig8144_scaffold_2_curated_closed_complete_star
                     t-adj_prodigal-single_205"
     CDS             158058..158201
                     /product="hypothetical protein"
                     /codon_start=1
                     /transl_table=11
                     /translation="MEEECDHEFIARDYLSAPYGRCICCGQLIIDSINNNEEWDIQNH
                     QEK*"
     gene            158171..158371
                     /locus_tag="Ig8144_scaffold_2_curated_closed_complete_star
                     t-adj_prodigal-single_206"
     CDS             158171..158371
                     /product="hypothetical protein"
                     /codon_start=1
                     /transl_table=11
                     /translation="MGYTKPPRKMNLLRRSCCECECDLYLDKEDTYVSKKPKGLFKRY
                     KETKFYCIPCDRDIKIKSLINV*"
     gene            158417..158737
                     /locus_tag="Ig8144_scaffold_2_curated_closed_complete_star
                     t-adj_prodigal-single_207"
     CDS             158417..158737
                     /product="hypothetical protein n=1 Tax=Hyphomicrobium
                     zavarzinii RepID=UPI0003743277"
                     /codon_start=1
                     /transl_table=11
                     /translation="MKCRRVHHKKEEFDVFIARPSKWGSPFTYKEKSTAPYKVKNRKE
                     SIEKHKEWLLNGEGQYLLEDLHELKGKVLGCWCNPNQTCHGDILVKLVNDLGKKGLES
                     VLFN*"
                     /db_xref="UniRef100_UPI0003743277"
                     /db_xref="A0A0F9TL26_9ZZZZ"
                     /db_xref="rsq:Rsph17025_1727"
                     /db_xref="UPI0003743277"
     gene            complement(158730..159674)
                     /locus_tag="Ig8144_scaffold_2_curated_closed_complete_star
                     t-adj_prodigal-single_208"
     CDS             complement(158730..159674)
                     /product="hypothetical protein"
                     /codon_start=1
                     /transl_table=11
                     /translation="MNIKKFENFSELTGWVNVKIDNQLYIRMARYIPALDKLSKGGIY
                     NLAKKLDVLSKVDKLINKSDVSLRDKISVLTILQYLKEIRDEKQFNPSSSGFLLEGFL
                     ATLIHGEIIGGYGIADITTTYNELDPVIFKTNDPEKTHRRKLDFQIKLYKRGGDIKVN
                     FTTLCDYYVICIKDSDKIEVHILSGKNIDDKVYIGNFARRIRGTEDFIRYSGEDNKKS
                     YIVLDTNKLSNSNKGSARKIYINNIDNLLSNCTNNIYKSIKSVYDQLSELHYDVDSLV
                     SGIDKDKKPIDVDTAADNANRSIENIQKEVLNLRKGIN*"
     gene            complement(159690..160169)
                     /locus_tag="Ig8144_scaffold_2_curated_closed_complete_star
                     t-adj_prodigal-single_209"
     CDS             complement(159690..160169)
                     /product="hypothetical protein"
                     /codon_start=1
                     /transl_table=11
                     /translation="MKYLKSYNIFEGFSQDFYIGINSIESKYESELEKFRQDAKSEVD
                     QFMFDLTDPYSNIKTTQNHFIENDDPSLWYFLKCDWKDIDEFISLLEETSQRIKEQLD
                     LGFKLSGELFSNKWDGKHDIEHGFVISIDKLKKWIDLIKNHKDGGGYDWLEIKVNIV*"
     gene            160206..160418
                     /locus_tag="Ig8144_scaffold_2_curated_closed_complete_star
                     t-adj_prodigal-single_210"
     CDS             160206..160418
                     /product="hypothetical protein"
                     /codon_start=1
                     /transl_table=11
                     /translation="MKYCHICYTIDVEEEFICDTCDNYYCEDCSYTFTIHYQFQGGRC
                     YECSDQKRRKLLTKEMIRDNKIKLLL*"
     gene            160415..160876
                     /locus_tag="Ig8144_scaffold_2_curated_closed_complete_star
                     t-adj_prodigal-single_211"
     CDS             160415..160876
                     /product="Uncharacterized protein n=1 Tax=Rhodanobacter
                     denitrificans RepID=M4NHG0_9GAMM"
                     /codon_start=1
                     /transl_table=11
                     /translation="MNKIEMSEIADLTGAISNYNKLASYLPQLDNKQRETLDVLWQRA
                     LKFSRDGKYMDHESYNIWQSIDLHMINQMWGSTSCGWGGIGGAAMTSSYTIVIENSYL
                     NAIFIYYGSTLAYIVDSNEKSEPFRINNWRNLPSIDSAKNKLDIFYKKEKR*"
                     /db_xref="UniRef100_M4NHG0"
                     /db_xref="rhd:R2APBS1_1960"
                     /db_xref="M4NHG0_9GAMM"
     gene            160876..161532
                     /locus_tag="Ig8144_scaffold_2_curated_closed_complete_star
                     t-adj_prodigal-single_212"
     CDS             160876..161532
                     /product="Uncharacterized protein n=1 Tax=Bergeyella
                     zoohelcum ATCC 43767 RepID=K1MAH7_9FLAO"
                     /codon_start=1
                     /transl_table=11
                     /translation="MELFHFDIETCGEHPDFETFKSKDDRGAKLFESKYHKMKWDEKY
                     DSINEAYTDNAGIVSTYGKIVCISFGYLDNNGDRKISSYYGDDERYIVDSFNNLLKKI
                     ETKAFNLSGFRINHFDIPWVLHKLHKYGIKPANIICLYDKKPWDVRVTDMSDDWKQKF
                     AWAFSFDEMCYELGVVSPKENMNGSDVHHTFWAGGVENVKDYCERDVSSSIDASLKIY
                     *"
                     /db_xref="UniRef100_K1MAH7"
                     /db_xref="K1MXZ0_9FLAO"
                     /db_xref="fba:FIC_00113"
                     /db_xref="K1MAH7_9FLAO"
     gene            161535..161726
                     /locus_tag="Ig8144_scaffold_2_curated_closed_complete_star
                     t-adj_prodigal-single_213"
     CDS             161535..161726
                     /product="hypothetical protein"
                     /codon_start=1
                     /transl_table=11
                     /translation="MTDKTYDIILTILIWSTLWFLLEYFVIEGDVKETSVCLYIGSCL
                     GYIMGVTTKKFTRKKNKDN*"
     gene            161928..164135
                     /locus_tag="Ig8144_scaffold_2_curated_closed_complete_star
                     t-adj_prodigal-single_214"
     CDS             161928..164135
                     /product="isoleucyl-tRNA synthetase (EC:6.1.1.5)"
                     /codon_start=1
                     /transl_table=11
                     /translation="MEKNLNMPKTDFTQRAESKKREPELLKLWENVFNERNALNTKPT
                     FTLHDGPPYANGDVHVGHVLNKVLKDMLVKYHLMNGEKVNFRPGFDCHGLPTELVVQK
                     KYGRLETTELRDKCGDWATEFSDKQKETFKSFGVFGDWDNPYLTMSNEFEHKQLEVLY
                     QLLNKGYVYLDNRPVYYSPSSRTVLAESELEYKMRKDLSAYFTFDLVDGRKLLCWTTQ
                     PWTVLGNAAVCVNPDMDYVDVLFEDKTYVVAKSRCHLVDGDLKNEYKGDSLNGLKYSN
                     KLGGDGVVVCDRFVKSDTGTGLVHLCPGHGEDDFDVCKKFGLSGDDLTDPAGRLENGL
                     FCLDKGSEWVVEQMGDMLFKSEYYEHSYPHDWRTGGPVYFKLTEQFFLDLSELKSQAL
                     EALSEVNFSEEKWRNRLNNMVKLRDRWCLSRQRKWGFPLAVFLKDGKPFLDGKLEEHL
                     VELFREFGSNVWFDRSEYELLPDEFKSLGLVKCDYTLDVWFDSGVSWYSVVGGVSDVY
                     FEGSDQHRGWFQSSLLTSVALTGKAPYKNLMTHGFVLDDKGRKMSKSEGNVVYPKEVQ
                     DKFNSDVLRLWASVVNYSDDAQLGDSVLKSCGEYYFKFRNTLKYLLGNMYGYVDGDYE
                     MTDKELKALDKCQLMFDNSLKYYSEMNFRKVFEELMGWVSDFSSQYLDLETKSFLYEY
                     DLDSNDRLRCQYVLKFALEKFMKVLAPMCSFLAEDAYQNYEFKTKSSVFFEEY*"
                     /db_xref="ter:Tery_3586"
                     /db_xref="Q10YK7_TRIEI"
                     /db_xref="UniRef100_Q10YK7"
                     /db_xref="6.1.1.5"
     gene            164184..164321
                     /locus_tag="Ig8144_scaffold_2_curated_closed_complete_star
                     t-adj_prodigal-single_215"
     CDS             164184..164321
                     /product="hypothetical protein"
                     /codon_start=1
                     /transl_table=11
                     /translation="MAKMKEIFIELQNQYGENLEDLPKDFSMEDYLIEKAKEIESLDN
                     L*"
     gene            complement(164307..164849)
                     /locus_tag="Ig8144_scaffold_2_curated_closed_complete_star
                     t-adj_prodigal-single_216"
     CDS             complement(164307..164849)
                     /product="hypothetical protein"
                     /codon_start=1
                     /transl_table=11
                     /translation="MIKSYIQFIREEFNEEIKSVKGLKEEDMKYRNKASNKLLGKFVP
                     IYSDFEVTDLNKFKGYKLVEKINLNYYSIVSGIFRYQTGKIDHKSYSSLYEKNPKYFN
                     KHLLNKVAVFTNKEDAINSLKEAKPIIKKWSSGNNDLALMEIVIGGNIEKSRFTNISI
                     SNKDVFIGDTILSIKELQII*"
     gene            164933..165100
                     /locus_tag="Ig8144_scaffold_2_curated_closed_complete_star
                     t-adj_prodigal-single_217"
     CDS             164933..165100
                     /product="hypothetical protein"
                     /codon_start=1
                     /transl_table=11
                     /translation="MPAKDKMFSLRLPEKLLEDYRKFCDENSINISKRLRKFMERDLE
                     IWRERKKNSNN*"
     gene            165127..166215
                     /locus_tag="Ig8144_scaffold_2_curated_closed_complete_star
                     t-adj_prodigal-single_218"
     CDS             165127..166215
                     /product="hypothetical protein"
                     /codon_start=1
                     /transl_table=11
                     /translation="MKHIRNFDNYKKQRLLQENKYNSQVLLLQGVKLNNDDEILFKNI
                     LEKVLDNYKDESVREEIKQYLTESEFLNEGFLNEGFFDKLKARFPKAAQVSKVLSDKA
                     EAALSGILSKVKDAVSFVKKIGQGLKEFFMAVIEKGKTFFTEQIKSGKLKDKIAELAK
                     TKKDGLIADLKTTKEIVDFYRKSFMGKLLGNTEKGMTDFLSQEQEPVAESIVNEGKNV
                     IATLVHKLEEVPPFSWLHKVAQVGEAGVNQLIKGVSSLTEKLGGPSFELPVIALLMGV
                     VFEQFIKGQAGHWLIDLAGSATPLGIAIKGLKMVAFFIALIVALDATIGNKILGSHVE
                     HDDHKETEAVADKPVVKTETTEEPTEEV*"
     gene            166217..167383
                     /locus_tag="Ig8144_scaffold_2_curated_closed_complete_star
                     t-adj_prodigal-single_219"
     CDS             166217..167383
                     /product="Uncharacterized protein n=1 Tax=Pontibacter sp.
                     BAB1700 RepID=J0LFT8_9BACT"
                     /codon_start=1
                     /transl_table=11
                     /translation="MTKEEFKSLFLKLTEYTVPFGEEDNLVSILPTGYKNDSTGNYYY
                     EIGNSETLFTTHLDTFSAEHEKVNHVIDEKDPYIIRTDETTILGGDNKLGCTILIGMI
                     KNNIPGTYYFFLGEEPILSGGLFGSSNALKENPEYFKKFKRCIAFDRREYGSIVVRQM
                     ARMCCSKEFAMAMADELKRLGDIHWDEEGGYGYYTDTATFMDVIEECTNISAGGFREH
                     YKDEWVDLNYTYKVYQTALKIDFENLPTVREIEERFNTEDPKSKVSQYDKFTQDRNQK
                     EISNIFKKLGLSITRSMSRDGKHHLTFSKWLEDYDFDVYLVGSKIILNEKEVSMSELK
                     KEIIDIFANDIIEEVEYYLDLIEDGNKKAIKSLNDILAIFNCKTIKDLEDLLNS*"
                     /db_xref="UniRef100_J0LFT8"
                     /db_xref="J0LFT8_9BACT"
     gene            167581..167697
                     /locus_tag="Ig8144_scaffold_2_curated_closed_complete_star
                     t-adj_prodigal-single_220"
     CDS             167581..167697
                     /product="hypothetical protein"
                     /codon_start=1
                     /transl_table=11
                     /translation="MTTMNLNMTMNLTLNVVNITLCNIRPTEGSDLFREIVM*"
     gene            167779..167853
                     /locus_tag="Ig8144_scaffold_2_curated_closed_complete_star
                     t-adj_prodigal-single_trna_1"
     tRNA            167779..167853
                     /product="hypothetical protein"
     gene            168030..168104
                     /locus_tag="Ig8144_scaffold_2_curated_closed_complete_star
                     t-adj_prodigal-single_trna_1"
     tRNA            168030..168104
                     /product="hypothetical protein"
     gene            168110..168193
                     /locus_tag="Ig8144_scaffold_2_curated_closed_complete_star
                     t-adj_prodigal-single_trna_2"
     tRNA            168110..168193
                     /product="hypothetical protein"
     gene            168198..168274
                     /locus_tag="Ig8144_scaffold_2_curated_closed_complete_star
                     t-adj_prodigal-single_trna_3"
     tRNA            168198..168274
                     /product="hypothetical protein"
     gene            168280..168366
                     /locus_tag="Ig8144_scaffold_2_curated_closed_complete_star
                     t-adj_prodigal-single_trna_1"
     tRNA            168280..168366
                     /product="hypothetical protein"
     gene            168372..168445
                     /locus_tag="Ig8144_scaffold_2_curated_closed_complete_star
                     t-adj_prodigal-single_trna_1"
     tRNA            168372..168445
                     /product="hypothetical protein"
     gene            168449..168525
                     /locus_tag="Ig8144_scaffold_2_curated_closed_complete_star
                     t-adj_prodigal-single_trna_2"
     tRNA            168449..168525
                     /product="hypothetical protein"
     gene            168536..168618
                     /locus_tag="Ig8144_scaffold_2_curated_closed_complete_star
                     t-adj_prodigal-single_trna_1"
     tRNA            168536..168618
                     /product="hypothetical protein"
     gene            168702..168777
                     /locus_tag="Ig8144_scaffold_2_curated_closed_complete_star
                     t-adj_prodigal-single_trna_1"
     tRNA            168702..168777
                     /product="hypothetical protein"
     gene            168884..168958
                     /locus_tag="Ig8144_scaffold_2_curated_closed_complete_star
                     t-adj_prodigal-single_trna_1"
     tRNA            168884..168958
                     /product="hypothetical protein"
     gene            168962..169039
                     /locus_tag="Ig8144_scaffold_2_curated_closed_complete_star
                     t-adj_prodigal-single_trna_1"
     tRNA            168962..169039
                     /product="hypothetical protein"
     gene            169130..169223
                     /locus_tag="Ig8144_scaffold_2_curated_closed_complete_star
                     t-adj_prodigal-single_trna_2"
     tRNA            169130..169223
                     /product="hypothetical protein"
     gene            169229..169303
                     /locus_tag="Ig8144_scaffold_2_curated_closed_complete_star
                     t-adj_prodigal-single_trna_3"
     tRNA            169229..169303
                     /product="hypothetical protein"
     gene            169309..169382
                     /locus_tag="Ig8144_scaffold_2_curated_closed_complete_star
                     t-adj_prodigal-single_trna_1"
     tRNA            169309..169382
                     /product="hypothetical protein"
     gene            169585..169660
                     /locus_tag="Ig8144_scaffold_2_curated_closed_complete_star
                     t-adj_prodigal-single_trna_1"
     tRNA            169585..169660
                     /product="hypothetical protein"
     gene            169665..169739
                     /locus_tag="Ig8144_scaffold_2_curated_closed_complete_star
                     t-adj_prodigal-single_trna_1"
     tRNA            169665..169739
                     /product="hypothetical protein"
     gene            169813..169888
                     /locus_tag="Ig8144_scaffold_2_curated_closed_complete_star
                     t-adj_prodigal-single_trna_1"
     tRNA            169813..169888
                     /product="hypothetical protein"
     gene            169907..170137
                     /locus_tag="Ig8144_scaffold_2_curated_closed_complete_star
                     t-adj_prodigal-single_221"
     CDS             169907..170137
                     /product="hypothetical protein"
                     /codon_start=1
                     /transl_table=11
                     /translation="MNKTEIKKSLYKQKPIAKFHCIIGTTLYYNTIILDETNNQYGVS
                     FAIPVEEIGDAVFYKEMDGKLLNRYIVVEETA*"
     gene            170140..170215
                     /locus_tag="Ig8144_scaffold_2_curated_closed_complete_star
                     t-adj_prodigal-single_trna_2"
     tRNA            170140..170215
                     /product="hypothetical protein"
     gene            170403..171581
                     /locus_tag="Ig8144_scaffold_2_curated_closed_complete_star
                     t-adj_prodigal-single_222"
     CDS             170403..171581
                     /product="Asparagine--tRNA ligase {ECO:0000256|HAMAP-Rule
                     :MF_00534, ECO:0000256|SAAS:SAAS00089453}; EC=6.1.1.22
                     {ECO:0000256|HAMAP-Rule:MF_00534,
                     ECO:0000256|SAAS:SAAS00089453};; Asparaginyl-tRNA
                     synthetase {ECO:0000256|HAMAP-Rule:MF_00534}; 
                     TaxID=999418 species="Bacteria; Bacteroidetes;
                     Bacteroidia; Bacteroidales; Porphyromonadaceae;
                     Parabacteroides.;" source="Parabacteroides goldsteinii
                     CL02T12C30.;""
                     /codon_start=1
                     /transl_table=11
                     /translation="MKGWIKSIRQSKKIMFIAITDGQKDHQLTLKEGEYELIGELKVG
                     ASFIADGYDSVTPRGFEEFVVYKMEIIGKSDDEYPIQPKKHSSDFLRTVPELRGRTKG
                     MQSTFKMRHYLSQEFHKFFCDEEFIQYWTPVITQADCEGAGETFEVKTDWMEEKLTVS
                     GQLHGEVGMMALGQIYTFGPCFRAEKSATKKHLSEFWMIEPEMAFYSLEETIDFSEKM
                     LKSVLFGVLKYEDDFKKMETDVCHITQLLDKEWIKIRYEDVCVDFGLKFGEDISSETE
                     KALVEKYKLPVYVTHWPKDLKPFYMKKDDKVAYCFDLIFPEVGELIGGSSREDSYDIL
                     KSEMEKAELDMEKMDWYLRTRKWGSVPHSGFGLGFDRLVTFVCKQQKIHDSIPFPISY
                     *"
                     /db_xref="K5ZZN2_9PORP"
                     /db_xref="bxy:BXY_41240"
                     /db_xref="UniRef100_K5ZZN2"
                     /db_xref="6.1.1.22"
     gene            171601..172779
                     /locus_tag="Ig8144_scaffold_2_curated_closed_complete_star
                     t-adj_prodigal-single_223"
     CDS             171601..172779
                     /product="seg id=720916 bin=RAAC39 species=RAAC39 genus
                     =RAAC39 taxon_order=RAAC39 taxon_class=Ignavibacteria
                     phylum=Ignavibacteriae tax=RAAC39
                     organism_group=Ignavibacteria"
                     /codon_start=1
                     /transl_table=11
                     /translation="MKIDINKIKTTPIDFGFNFCVFGDPSDEIKEWCSYWKLNMVQSG
                     KYTNIIVGDDFDISEAFNKPNIYKYVDGFSPNLNKHLHVGHLSNLVIANAFQKLGIGE
                     KFIAIFGDTLDGAVEKEDALSSYYEYCDNFEYNVNDIFYASEMKIKNESLLKDGDGEY
                     VGSKVFDLVDEKIVGVKSSGSTSYFYQDVALAEQLNSETLYLTGFEQDNHFKSLKKIF
                     PTTNHIGLGLVQLDGKKMSSSEGNIIYLEDFINGLMSQFNNDIKLVYNIIAGQILKSV
                     PSSNKSIDSKLITNPKLSLGLYLSYTMAHIKSCGVETQSNDFYYSKELEFSELKSKTN
                     LTPNLLFLALVNHCKKINKLYETNYIKGNDDNIKLFSDLISDLELGMKKLGMFSIDKV
                     *"
                     /db_xref="RAAC39_43_14"
     gene            172800..173192
                     /locus_tag="Ig8144_scaffold_2_curated_closed_complete_star
                     t-adj_prodigal-single_224"
     CDS             172800..173192
                     /product="hypothetical protein"
                     /codon_start=1
                     /transl_table=11
                     /translation="MIIELTEREFDRKNSIREFDNPYDNTYSVLNYLATIRLHRDDPR
                     MIKILECKGEFEIVVNKPLKKWRPRLRISGVDEHEYHTQKVKFGKCCKCSWSPGAEII
                     NMQINYNEVLVMGIESKRDELINELINR*"
     gene            173325..173612
                     /locus_tag="Ig8144_scaffold_2_curated_closed_complete_star
                     t-adj_prodigal-single_225"
     CDS             173325..173612
                     /product="hypothetical protein"
                     /codon_start=1
                     /transl_table=11
                     /translation="MTKEDLFTLSPGDVVVITKYLKDYDHKVGEQLIFQGTGIGAAMK
                     DDPDNFTRFDFLRKREGTPMGYVVSHFSMHIYQHIERISTLRDKKINEILK*"
     gene            173612..174334
                     /locus_tag="Ig8144_scaffold_2_curated_closed_complete_star
                     t-adj_prodigal-single_226"
     CDS             173612..174334
                     /product="hypothetical protein"
                     /codon_start=1
                     /transl_table=11
                     /translation="MHLFGSHLIKKYYSDFREPKDIDWVTNDKSKMKQSSIGSEEYYY
                     IPFSPDREMTPNEIYTVKFSHAIYDIHWKKTMSDIRFLQIKGCKVIPEFLNQLREHWV
                     IVYGEQKRTDFEVESGDFFDDRVKRKINHDELHEMLNSLPTYKKMIADGVTPDIDKFL
                     NLLEDDRKEVLFEESFVIAIERFSNNPDKMAYNNAQQALVTRLHPVWLADYVIENWLK
                     WYWRPINSKFYENYVLIKNQNK*"
     gene            174338..174685
                     /locus_tag="Ig8144_scaffold_2_curated_closed_complete_star
                     t-adj_prodigal-single_227"
     CDS             174338..174685
                     /product="hypothetical protein"
                     /codon_start=1
                     /transl_table=11
                     /translation="MLERQEIENRVKDGDTSWFERIYYGDNEDVDRNEYSIVYDQNWG
                     DGNDYHVVIGFKNYKGVYVLLDGTYSSWDSPHWDSVSFSQPYEYKETRYKKVKLDYIR
                     DLKIDSVLGDEPK*"
     gene            174669..175061
                     /locus_tag="Ig8144_scaffold_2_curated_closed_complete_star
                     t-adj_prodigal-single_228"
     CDS             174669..175061
                     /product="hypothetical protein"
                     /codon_start=1
                     /transl_table=11
                     /translation="VMSLNNIEDILYSLDKHFKEFMFMDSNISTNNERFYYDSRISLF
                     ISVSDVLDHRLKPLNKASLRINISESTSQRKAVINLDINYGEDLDIESLIFLGTLSSG
                     DNSDILESWYDMKKVERRDIIINNLLNE*"
     gene            175054..175320
                     /locus_tag="Ig8144_scaffold_2_curated_closed_complete_star
                     t-adj_prodigal-single_229"
     CDS             175054..175320
                     /product="hypothetical protein"
                     /codon_start=1
                     /transl_table=11
                     /translation="MNKKLTSMEFILKYLEYLSKWNQSASLLSIISSYKSVDTDSLEE
                     LTEIALFEYYDTQRMTTDHIMSIDEVLNIFISNDRDKKLKELLD*"
     gene            175338..175601
                     /locus_tag="Ig8144_scaffold_2_curated_closed_complete_star
                     t-adj_prodigal-single_230"
     CDS             175338..175601
                     /product="hypothetical protein"
                     /codon_start=1
                     /transl_table=11
                     /translation="MTKVITAFDIWFEILEDNGYSFYDEKSRAGDDITIVEFFKGLLK
                     CSVYSNYKTGEVSNVFFSDDNKETYINQFKIKVRDYKLTSILD*"
     gene            175679..177157
                     /locus_tag="Ig8144_scaffold_2_curated_closed_complete_star
                     t-adj_prodigal-single_231"
     CDS             175679..177157
                     /product="glutamyl-tRNA synthetase (EC:6.1.1.17)"
                     /codon_start=1
                     /transl_table=11
                     /translation="MNIVTRIAPSPTGDFAHIGNVRTLLYNYFLAKRHGGKFFVRLED
                     TDRDRYTPGFLTYFRDMCDWLGIVPDASYWNPDPSIGSFIQSERDYSDKITYLIDNGY
                     AYYAFDSKDDLDNAHKNIPNFKYDSTTRMNMKNSFSMSKNDFDKAFADGTPYVIRFAV
                     SPGIDITFNDAILGDITINTDVVDDKVLLKSNGIGSYHLCNVCDDHDMGVTHVLRGQE
                     WVNSTPIHVLLYKAFGWDIPTFAHLPLIMNPDGKGKLSKRTAMKYGIPIAPLGYNDDK
                     GNYVGGWKDLGYDPKSFINTLSLIGWNPGNDVEIMSIDDMIANFTLDRVHKAGARFDM
                     VKAQWINSQYLKNTPNSCLLPYIKLRDSRYTSDKVDMITTLAKDRVDFKNDLNTIVDL
                     FFDNPVITDTKKLDTNYKSVMSAFIDNIDSVNFDDNDSIKNSIFDICSSVDVKMGKVM
                     PGLRMALMGGVSGPDLITTMLILGKDQVKNRINNSLTFEEVL*"
                     /db_xref="mtt:Ftrac_2517"
                     /db_xref="E4TNT1_MARTH"
                     /db_xref="UniRef100_E4TNT1"
                     /db_xref="6.1.1.17"
     gene            177270..177623
                     /locus_tag="Ig8144_scaffold_2_curated_closed_complete_star
                     t-adj_prodigal-single_232"
     CDS             177270..177623
                     /product="hypothetical protein"
                     /codon_start=1
                     /transl_table=11
                     /translation="MKSLLLILALFIGSFSFSQQTLDTNSVFNDEWYESLDQPINFIT
                     YKRRCDVTIQFRIYRGDEETYSVSLTNSNGIKVWEGDLKQVDEIDISNIYEGVYILTA
                     LDSKGNSMSKEVVIG*"
     gene            complement(177613..178632)
                     /locus_tag="Ig8144_scaffold_2_curated_closed_complete_star
                     t-adj_prodigal-single_233"
     CDS             complement(177613..178632)
                     /product="hypothetical protein"
                     /codon_start=1
                     /transl_table=11
                     /translation="MKYLKQFELFNSGGSDFSEIYIEVTNYIKDILIELKDVGVSYTI
                     KTYDKSLFIRMTRDPNIYRWREVEPFIEHLISYLSTHGFRLNEEDSTKDLLKSRDNRP
                     FNYLEVRFDMEEEKKNWKNFFKRKKYTTLDLRNGNVYVKYSGQDMDKMKSVLIDAFGS
                     SFVTNGNMIKDRVYYAKSKHNWETTTKTSGLDKPIVSEKDITLSNKSLYESIDYSMID
                     TINDICLELSDLGFYSDRDGRNFDNVFIQPAHGIFETKSSYVGISNGSTFYFDEIKEY
                     IYHMVDIVGIENVGTFNYRYLVGDSYTRCDMSKLENESLDIKGELKGAFITFNFPVIE
                     EKLNQ*"
     gene            complement(178632..180866)
                     /locus_tag="Ig8144_scaffold_2_curated_closed_complete_star
                     t-adj_prodigal-single_234"
     CDS             complement(178632..180866)
                     /product="hypothetical protein"
                     /codon_start=1
                     /transl_table=11
                     /translation="MYNVETNPNDGTIIISDKFDINAPTASSEFTPYLYQPEDEYVIS
                     FTNLQNVKNFSKFEYDSLGLNDERYLLQYYRVSRDNISWSEWFDLNRFIDNFPTIDSL
                     DPLYIDIKWVRKGISTIGDIRILEYSLEGEIDRPVDDGDLVTIPTGESKIIKPPFIYK
                     IFKITDLEIISPSHLTGFPNGVTIKYRYSQDSSRTWSEWEVLTKANLTTTNINPIRFF
                     QIEYSIENNSGVSVKIQDINIIGDFQNVTNDSKKSNLFGIRECCSSNLNGVFDANGNF
                     IPNTNLNTTGGDNCESDALTPMTTEEKAQLYNPYQQNTAVNLLTKLSNDAQQVFGHKI
                     LYFVTDADKKGQDHTLNEYQLYNVVCEGEIKISIEGNNFPDSQIVMNQFDLNLFETME
                     AHITKQQFKEVFGVQRRPSKEDFLYFCEVNRMYQVDHAQQFRNFNNSAVYYKLILKKY
                     TQKANVQAGTIEIKNTLDKLTKNSTIDELMGIEQTKDKAAVANKQQFTPLTRDPIRLE
                     YFADIDKELVENSSTIISKAHYDLSSVNYRDVAVRYKNLDPILKVSDNIGFQIWFNIN
                     NYIQDEIYNFISHYDTTNSIGWKAELLNDTITVTLNSTIHTFDLLSYTSGDPTGLEEE
                     TWYCYVLNIDQRNRKMEQFIYKRNVDDEDDAVNLSNTLLRNVYKNTQDITPVEYIMEG
                     IVPEILASDMKITNIRLFLDIIPEEVHNKILNQYIIRDDSKYLVFADNATTRLYLPRF
                     PLFE*"
     gene            180999..182201
                     /locus_tag="Ig8144_scaffold_2_curated_closed_complete_star
                     t-adj_prodigal-single_235"
     CDS             180999..182201
                     /product="Uncharacterized protein n=1 Tax=Pontibacter sp.
                     BAB1700 RepID=J0LFT8_9BACT"
                     /codon_start=1
                     /transl_table=11
                     /translation="MNIKEKFLELTSRTYPHGTENELFHLLGEGLQEDEFGNLFIKIG
                     ESDTMFTSHLDTATSALTTVNHIFDGDIIRTDGTSILGADDKAGVTIMLYMIEQNVPG
                     LYYFFLGEEVGCIGSRKVAGKLKEEKIEGISKVISFDRRGTTSVITHQSSQRCTSDKF
                     AEALGKELNKADDTFAYISDSTGVLTDSIQFVKIYPECTNISVGYQSEHTFSESQDIV
                     HLDKLAKACCKVDWNSLPAERDPSTTEYKSYGYGGYGYGGYGGWGDDDDWNSRYSSRS
                     SSLSSSAWNKPKKNDKVYLHDKTFNYVSCIETTPDTKKVVKVDLDKNRIECEKRVIDD
                     LLTSLDLEYKSSTWDGFTLKVVYDDNNNESEADRNDLLQYLPEFDYTKFEDIGDPESI
                     YSCDNIVD*"
                     /db_xref="UniRef100_J0LFT8"
                     /db_xref="J0LFT8_9BACT"
                     /db_xref="sal:Sala_2518"
     gene            182201..182422
                     /locus_tag="Ig8144_scaffold_2_curated_closed_complete_star
                     t-adj_prodigal-single_236"
     CDS             182201..182422
                     /product="hypothetical protein"
                     /codon_start=1
                     /transl_table=11
                     /translation="MEFIREEMIVIENKRISPCVQQSKVTLHGVSYKRLEFVKDSIIL
                     DTQWLLNGQFIDEGKEEILEKIYQKKESK*"
     gene            182506..182619
                     /locus_tag="Ig8144_scaffold_2_curated_closed_complete_star
                     t-adj_prodigal-single_237"
     CDS             182506..182619
                     /product="hypothetical protein"
                     /codon_start=1
                     /transl_table=11
                     /translation="MYDRFLHYQKIGDWTMAGIYAERYLKNFENDKIKKQS*"
     gene            182616..183071
                     /locus_tag="Ig8144_scaffold_2_curated_closed_complete_star
                     t-adj_prodigal-single_238"
     CDS             182616..183071
                     /product="Cytidyltransferase-related domain protein n=1
                     Tax=Microscilla marina ATCC 23134 RepID=A1ZXZ8_9BACT"
                     /codon_start=1
                     /transl_table=11
                     /translation="MKTIAIYPGSFNPFHTGHLNILYKADRIFGKENVIIAMGVNPEK
                     TSEGIDLKCKEISDSLTREVIYYTKFLHELVEEYEDKGYNVVIVRGLRNGADLDYEVN
                     QMRFVDDFKKDINVIYITCDKEFEHVSSSAIRSLQTFRSGSGDKYLIGK*"
                     /db_xref="UniRef100_A1ZXZ8"
                     /db_xref="A1ZXZ8_9BACT"
                     /db_xref="myt:MYE_02185"
     gene            183073..183567
                     /locus_tag="Ig8144_scaffold_2_curated_closed_complete_star
                     t-adj_prodigal-single_239"
     CDS             183073..183567
                     /product="hypothetical protein"
                     /codon_start=1
                     /transl_table=11
                     /translation="MTENYTIEQFKEEFENTSTFEGKSDVIIKATCYCIEFAPDVDSE
                     FLEIVKEYKHNLLDNREDFIKEENDICNRDIENGHYELYICIKSFEIYPGMFVHEGNR
                     YYIKVDDFKSELGVMWSEVATDEMKKIIDNMKPVIWVITDGGIGTFKSRNLFREDFES
                     YFIK*"
     gene            183564..183974
                     /locus_tag="Ig8144_scaffold_2_curated_closed_complete_star
                     t-adj_prodigal-single_240"
     CDS             183564..183974
                     /product="hypothetical protein"
                     /codon_start=1
                     /transl_table=11
                     /translation="MREVEIIKLGDVLGSEKDKNPFLLIITDGGEIVDHYNEILTRNC
                     EDFKIQRTVGGIVQERFGDIARGKIYNGKGRKGIEDGNPIIGESYTLDNGNWHTSRIN
                     KIIDDCIIITKNSIYAIHNVSEMRNRRLGELGIN*"
     gene            183994..184398
                     /locus_tag="Ig8144_scaffold_2_curated_closed_complete_star
                     t-adj_prodigal-single_241"
     CDS             183994..184398
                     /product="hypothetical protein"
                     /codon_start=1
                     /transl_table=11
                     /translation="MEHIKSFNEHFTIGDKIKPSVNPTNVYKLVISNMSGDADAYKKT
                     KTFLGKDQEPLLKDLIDLCKWSQSDWPRRDDIKKRYREIISKHKIFEEDLDPGDIITN
                     DVTADHQYICRPSVVSLTWFDENGEEHSVDYK*"
     gene            184569..184712
                     /locus_tag="Ig8144_scaffold_2_curated_closed_complete_star
                     t-adj_prodigal-single_242"
     CDS             184569..184712
                     /product="hypothetical protein"
                     /codon_start=1
                     /transl_table=11
                     /translation="MKHIIKITEKDWIESKYRTKEWEDSVIITYWEHDYENKTYTIKY
                     KEK*"
     gene            184712..185980
                     /locus_tag="Ig8144_scaffold_2_curated_closed_complete_star
                     t-adj_prodigal-single_243"
     CDS             184712..185980
                     /product="Leucyl-tRNA synthetase n=1 Tax=Microvirga sp.
                     WSM3557 RepID=I4YQJ3_9RHIZ"
                     /codon_start=1
                     /transl_table=11
                     /translation="MEEKEKYVAVMFPYPSGSGLHIGHTYNYAIMDSYCRYWRYKGES
                     VFQPFGYDSFGLPAENYAKKVGRDPKDVTYENIDKFRIQMDSMNTEYKEMLITSDESY
                     QKWTQWLFTKLKEHGLAYKKDGDVNWCDSCGTVLAREQVKNDCCERCSTPIEVKTMNQ
                     WYFKITDYKDRLIKNLDWVDYPKSTVNAQRMWLENLHDWCVSRQRSWGCPIPVEGETD
                     TLDTFVDSSFYFIRYCDPNNENEMCSKEKYKQVDVYVGGNEHACMHLIYARFIQMFLY
                     DIGVVSEEEPFKKVIHQGMILNDGEKMSKSKGNTINPDDYDQDELRFYLMFIGHYFDG
                     GSWSDQNIKGIRKFSNRFKEWMSREGDDIIDIEPFKTNVFNYTESFKFNKVVSEFMIL
                     VNQNRTKNITTSIKKEIIDIIKIYMPGFNI*"
                     /db_xref="UniRef100_I4YQJ3"
                     /db_xref="I4YQJ3_9RHIZ"
                     /db_xref="asb:RATSFB_1159"
     gene            185984..186493
                     /locus_tag="Ig8144_scaffold_2_curated_closed_complete_star
                     t-adj_prodigal-single_244"
     CDS             185984..186493
                     /product="hypothetical protein"
                     /codon_start=1
                     /transl_table=11
                     /translation="MKHIKRFLEHKISIFDKDWEKLLPKELEVVTVNGNFTLDKAQLT
                     INDGMYQFSYYQSGVWGEPDFLGFDIYVSKDNDGKESNPNNLKLNVDITYGDAMVSEF
                     SIENSKINVIHYTGKGSKYDPDGFFGFTDESLNGLVKFFNAFGFSMNKNDFLFIDKEN
                     DDYSKIIDK*"
     gene            186584..186679
                     /locus_tag="Ig8144_scaffold_2_curated_closed_complete_star
                     t-adj_prodigal-single_245"
     CDS             186584..186679
                     /product="hypothetical protein"
                     /codon_start=1
                     /transl_table=11
                     /translation="MKTINVNIAPVNPQPQDQDPMRKANYVFMIS*"
     gene            186831..186903
                     /locus_tag="Ig8144_scaffold_2_curated_closed_complete_star
                     t-adj_prodigal-single_trna_3"
     tRNA            186831..186903
                     /product="hypothetical protein"
     gene            186965..187040
                     /locus_tag="Ig8144_scaffold_2_curated_closed_complete_star
                     t-adj_prodigal-single_trna_4"
     tRNA            186965..187040
                     /product="Pseudo"
     gene            187166..187240
                     /locus_tag="Ig8144_scaffold_2_curated_closed_complete_star
                     t-adj_prodigal-single_trna_1"
     tRNA            187166..187240
                     /product="hypothetical protein"
     gene            187245..187320
                     /locus_tag="Ig8144_scaffold_2_curated_closed_complete_star
                     t-adj_prodigal-single_trna_2"
     tRNA            187245..187320
                     /product="hypothetical protein"
     gene            187410..187487
                     /locus_tag="Ig8144_scaffold_2_curated_closed_complete_star
                     t-adj_prodigal-single_trna_1"
     tRNA            187410..187487
                     /product="hypothetical protein"
     gene            187638..187713
                     /locus_tag="Ig8144_scaffold_2_curated_closed_complete_star
                     t-adj_prodigal-single_trna_2"
     tRNA            187638..187713
                     /product="hypothetical protein"
     gene            187842..187925
                     /locus_tag="Ig8144_scaffold_2_curated_closed_complete_star
                     t-adj_prodigal-single_trna_3"
     tRNA            187842..187925
                     /product="Pseudo"
     gene            187929..188003
                     /locus_tag="Ig8144_scaffold_2_curated_closed_complete_star
                     t-adj_prodigal-single_trna_1"
     tRNA            187929..188003
                     /product="hypothetical protein"
     gene            188035..189633
                     /locus_tag="Ig8144_scaffold_2_curated_closed_complete_star
                     t-adj_prodigal-single_246"
     CDS             188035..189633
                     /product="Glutamine--tRNA ligase {ECO:0000256|HAMAP-Rule
                     :MF_00126, ECO:0000256|SAAS:SAAS00016670}; EC=6.1.1.18
                     {ECO:0000256|HAMAP-Rule:MF_00126,
                     ECO:0000256|SAAS:SAAS00023088};; Glutaminyl-tRNA
                     synthetase {ECO:0000256|HAMAP-Rule:MF_00126}; 
                     TaxID=216432 species="Bacteria; Bacteroidetes;
                     Flavobacteriia; Flavobacteriales; Flavobacteriaceae;
                     Croceibacter.;" source="Croceibacter atlanticus (strain
                     ATCC BAA-628 / HTCC2559 / KCTC 12090).;""
                     /codon_start=1
                     /transl_table=11
                     /translation="MNFIEEKILEKFNLDRLKLRFPPEPNGYLHIGHAKSICLNFGLA
                     EKYGRPCNLRFDDTNPISEDVNYVNSIIDDVRWLGFNPDKIINTSDYFDLLYNYAVVL
                     IKKGLAYVDDSTSEEIALLKGTPTSIGKDSPFRNRNIEENLDLFNRMRLGEFEEGSKI
                     LRAKIDMTSPNMILRDPVIYRIINKPHHNTGDVWKIYPMYDFAHPLSDYIEGITDSLC
                     TLEFEVHRPLYMWVLENCDLENELPEETEFSRLNIDYTVMSKRKLKVLVDEGYVDGWD
                     DPRLPTISGLRRRGYTPGSIKDFCERVGVTRKESVVSYLLLEECLRVDLNKKSNRMMG
                     VMDPIKLVITNWDRGTEWVEVENNPEDERVGKRMLPFTGEIWIEREDFREVANSKFHR
                     LKLGGEVRLKGGYVIKATDVIKNGEDIVEIHCTYDPLSKSGMDLDRKIKGTIHWVSVE
                     HGINMVVNEYDKLFINESPDKGDEDFTSYLNPNSLVINDKAVFEPGVVDMKGAVQMMR
                     KGYYILDKNGTINKTVSLKEGWNG*"
                     /db_xref="A3U6A4_CROAH"
                     /db_xref="UniRef100_A3U6A4"
                     /db_xref="cat:CA2559_03410"
                     /db_xref="6.1.1.18"
     gene            complement(189636..189998)
                     /locus_tag="Ig8144_scaffold_2_curated_closed_complete_star
                     t-adj_prodigal-single_247"
     CDS             complement(189636..189998)
                     /product="hypothetical protein"
                     /codon_start=1
                     /transl_table=11
                     /translation="MKYISTLETAISEYNDTFVNVLPYTKLLNVGMKNGQLSLLFQGD
                     YNCTNTNNTYGPLKSFTFKVIKGNYLNNVSIDERFEFHSSIRSINDDFIEYYNIFYIE
                     NKTTDELRDDRISEIIEE*"
     gene            190155..192734
                     /locus_tag="Ig8144_scaffold_2_curated_closed_complete_star
                     t-adj_prodigal-single_248"
     CDS             190155..192734
                     /product="ribonucleoside-diphosphate reductase (EC:1.17.4
                     .1)"
                     /codon_start=1
                     /transl_table=11
                     /translation="MSENLVVNVDEKNVLKENTIYSREEVLKFSKEYFKGDALASEVW
                     TNKYALKDMKGNIYEKTPDDMHKRIASEFARIEKNFPNPLQYNEIYDLIKDFKYIVPQ
                     GSPMAGIGNNHQYVSISNCFVIGNDEDSDSYGGILKLDQELVQLMKRRAGVGNDLSFV
                     RPGNSPVMNSALTSTGVVPFMERYSNSTREVAQGGRRGALMLSISIDHPDSESFIDAK
                     MEQGKVTGANVSVKMTDGFMKAALLGNEYKQQYPVGSADPTFTKMVDAKTIWNKIVHN
                     AWKSAEPGVLFWDTLIKESIPDCYSDLGFRTVSTNPCGEIPLCPNDSCRLMALNLYSY
                     VKNPFTKQAEFDYELFNKHTIIAQRLMDDLIELELEKVDSIINKIKNDPESDEIKRTE
                     LTLWKKIKEKCVKGRRTGLGITGEGDMLAALGIKYGTDKGNKFTNDLHMKLKHSAYDS
                     SCIMAQERGSFPIWDKNREENNPFLLRIKGENPELYSRLVKYGRRNIALLTIAPTGSV
                     SILTQTSSGIEPVFMVSYMRRRKINPDDKDSRIDFTDEVGDCWQEYPVFHHKFEVYLE
                     ANGYDVNEVKNMKQDQINAIVEKSPYFGATSNDVDWVKKVEMQGMVQKHIDHSISVTV
                     NLPNDISEEMVAKVYETGWKSGCKGMTVYRDGSRSGVLVSTSEKKAEEKEKLFQDHNA
                     PKRPKKMDAEIVRFQNNHEKWIAVVGTLDGRPYEMFTGKLDGLPSIPNYVEKGFVVKA
                     RSEDGTSRYDFQYQDRDGYNVTIEGLSRSFDKEYWNYAKMISGVLRHGMPLPYVVDLV
                     GSLNLEDDTLMTWKNGVTRVIKRFIPDGTKSDNKCPNCDQDSLVFQEGCLTCSNCGHA
                     KCG*"
                     /db_xref="psn:Pedsa_1494"
                     /db_xref="A0A0F2NYG2_9FLAO"
                     /db_xref="gwe2_scaffold_1165_22"
                     /db_xref="1.17.4.1"
     gene            192787..193248
                     /locus_tag="Ig8144_scaffold_2_curated_closed_complete_star
                     t-adj_prodigal-single_249"
     CDS             192787..193248
                     /product="hypothetical protein"
                     /codon_start=1
                     /transl_table=11
                     /translation="MLTRIYKLEFTKSSFDLNDDYERLSEHEKERISELDAETYFDYD
                     DDSDFYVCYVITSPQEIERYIRILKNNLIQHQCLDLSQDVLTNKICLSKDLKPMLTTT
                     TAIKYSFFVDDVDDWILDNLDIDTVLDRISEVGNVSKLSEMEQEFLKNYQL*"
     gene            193245..193514
                     /locus_tag="Ig8144_scaffold_2_curated_closed_complete_star
                     t-adj_prodigal-single_250"
     CDS             193245..193514
                     /product="hypothetical protein"
                     /codon_start=1
                     /transl_table=11
                     /translation="MNLIDSIKIVMESKKSRDFILKFAKEKYHEKFPDYPKDGWRSFD
                     TFKIINDHTIEISYKWGAGDYEYDDSFSVDIADEIRNDKIKGVLE*"
     gene            193511..193924
                     /locus_tag="Ig8144_scaffold_2_curated_closed_complete_star
                     t-adj_prodigal-single_251"
     CDS             193511..193924
                     /product="Putative uncharacterized protein n=1 Tax
                     =Flavobacterium branchiophilum (strain FL-15)
                     RepID=G2Z3R3_FLABF"
                     /codon_start=1
                     /transl_table=11
                     /translation="MNLYLDDKRVPSMSNSEGRGLGSAYSSTNKWVIVRDYFEFVDAI
                     NNNFDDIDLISFDHDLACYKDGREYTGKDAANFLIDYCLDNNKKFPNWFVHSDNTAGK
                     SNIISIIINYLNRIEGIDTSKFRYQHNGIINGLAV*"
                     /db_xref="UniRef100_G2Z3R3"
                     /db_xref="fbr:FBFL15_2526"
                     /db_xref="G2Z3R3_FLABF"
     gene            193921..194241
                     /locus_tag="Ig8144_scaffold_2_curated_closed_complete_star
                     t-adj_prodigal-single_252"
     CDS             193921..194241
                     /product="hypothetical protein"
                     /codon_start=1
                     /transl_table=11
                     /translation="MKQNFITQHIIRVIENEIDNKRKLTTATNFYYFNEPIKDGDKII
                     NRVSRFNPFQKEEIVPIGWYGLSGNTLIQIYDKLKNNEFFFYKIIEGKSYKARLKKNV
                     EDIR*"
     gene            194222..194950
                     /locus_tag="Ig8144_scaffold_2_curated_closed_complete_star
                     t-adj_prodigal-single_253"
     CDS             194222..194950
                     /product="Uncharacterized protein {ECO:0000313|EMBL
                     :KKM63404.1}; Flags: Fragment;;  TaxID=412755
                     species="unclassified sequences; metagenomes; ecological
                     metagenomes.;" source="marine sediment metagenome.;""
                     /codon_start=1
                     /transl_table=11
                     /translation="MSKILGKNFKYSIDYDYDTQYSCEDSGCIQEGICRCGVIYDSKI
                     NSVDMDAIGGDIYAEYFDNSVSTKRDNNISSIVFGVDKEINIYTIDRVLRHFKIWDQT
                     NWEIGIEGGYYGQELGDITIINSVASEIESCLDIAFSIDELNGRIEYLLGLEYGHLLP
                     ELTGCEYEVIDINREDIIYGNEDHYEKVKSKKLDHYLDSNYDGIRGIVILKERKAGNQ
                     WRLLDGYHRCSSTKKDKVKVLKAY*"
                     /db_xref="A0A0F9J195_9ZZZZ"
     gene            194950..195390
                     /locus_tag="Ig8144_scaffold_2_curated_closed_complete_star
                     t-adj_prodigal-single_254"
     CDS             194950..195390
                     /product="hypothetical protein"
                     /codon_start=1
                     /transl_table=11
                     /translation="MIEVISEGSNIGISFSGVGGLTLIFYLALETIMLFVSKTFILHK
                     IFLWWRVKSNLRKSIPDWWDIKKVGCLTIQRKSYNCRIVYTKVERNIPGFKKEWTNAF
                     VKVNNFGEIIEPDLFGIKHYDEDLSEEFKRGFNRNKTLEKLGIS*"
     gene            complement(195376..196110)
                     /locus_tag="Ig8144_scaffold_2_curated_closed_complete_star
                     t-adj_prodigal-single_255"
     CDS             complement(195376..196110)
                     /product="hypothetical protein"
                     /codon_start=1
                     /transl_table=11
                     /translation="MKYLKKFYEDVETFKNTDEDIQMFFTDYTDEDPNSLSIENVLIN
                     TKDKRIISETPYIKDISKFRRAKKITLNIGKADGIITRSGTCLTSFDILKETVADIER
                     FYALSGEEVNYTINMEYDELVITFITLGDSIKPEESHVTNIDKYLLELKTILKNMKYH
                     RVSNKGNWLEVRTPSKGDNSYYLSNLLSKIKRDEITLENTDEGNASKGKIELIKWKNK
                     TWEDGYQMKLSGGDNQVIVQLFLRDA*"
     gene            complement(196113..198083)
                     /locus_tag="Ig8144_scaffold_2_curated_closed_complete_star
                     t-adj_prodigal-single_256"
     CDS             complement(196113..198083)
                     /product="hypothetical protein"
                     /codon_start=1
                     /transl_table=11
                     /translation="MISRYNKFRENLLLESIINESFLYYSPNLRRLISKIGGDLSDSL
                     ISIERTDVKPDITFVDIDKEGYLSFITMRNAVKNLHAQWPGNREEAKWSDEVISDGDL
                     NGIWQQHHRGIEHDVYKKSRNSVKIGKFINKLFPGKYNDKEVEEFVNKFKATIENSGE
                     KFEIVEGNDIEFWYDSNNYAERSGTLGNSCMAQKKGIFNIYTKNPEVCRMLILKEDDK
                     ILGRALIWKLNSCEIYGVDTSNIEYFMDRQYTIKDSDVIKFRNYAKEQKNWISKANNN
                     HHSFTPVLIHSTESDQEKNANMTIKVKKADAGKDNDYDYGRYPYLDTFRRYNPKDGTL
                     YNDDEQGSDYEGDYILEDTSGGYSEIEGGYYSEWHDRMIPEDQAIRSDVYGDWIYRDQ
                     SVEVERGSRRGIYHQDDDYIVYDEYMEEYIHQDDSVYSEALGYHIFDETAVKVVVEID
                     SDGDIDSNGDWYPEDYDDIIKIDKDMTWYESLESKFNSWGDFDYIVQSTNKYKHGIGW
                     VEDDIMIKNTVPPFNGDWIPKIFSIKEYKLIPTDNSLDITGIEYLTELDAEALGYKIN
                     KNEEIISDQFQYHKDIEEFIPIIYKKLSDEWVRLIDYQRGKGQLRIKFKDFNEDDYLE
                     SLKKRAELLNNRLEDIENDEYIVTDITITRND*"
     gene            198149..198634
                     /locus_tag="Ig8144_scaffold_2_curated_closed_complete_star
                     t-adj_prodigal-single_257"
     CDS             198149..198634
                     /product="Uncharacterized protein {ECO:0000313|EMBL
                     :KKM97675.1};  TaxID=412755 species="unclassified
                     sequences; metagenomes; ecological metagenomes.;"
                     source="marine sediment metagenome.;""
                     /codon_start=1
                     /transl_table=11
                     /translation="MDLKKIKEPFVIILIGPPLSGKTTWVRQNFPDTEVISRDEILME
                     VYGSKNYDEAYKNVDQRRVDRVLKDRLVNANTEGKNAIIDMTNMTSKRRRSNLDYFSD
                     DYFKLGVIFPILKDDEYEKRNQKRIIEENKNLPMHIVKRMISQYQPIRPEEGFDKILS
                     L*"
                     /db_xref="A0A0F9P9H5_9ZZZZ"
     gene            198720..199076
                     /locus_tag="Ig8144_scaffold_2_curated_closed_complete_star
                     t-adj_prodigal-single_258"
     CDS             198720..199076
                     /product="hypothetical protein"
                     /codon_start=1
                     /transl_table=11
                     /translation="MTDFIKTYSIDFDNLEVKDKYVDSDWDELICEHEGCFSSNDQYI
                     MFNCNGIEVCVNFELCVSGYVSYDPGDYWTPPCSDTNITDVDVNIESILVDDYEVDFG
                     KETLRFLESKIKEIIS*"
     gene            199097..199603
                     /locus_tag="Ig8144_scaffold_2_curated_closed_complete_star
                     t-adj_prodigal-single_259"
     CDS             199097..199603
                     /product="hypothetical protein"
                     /codon_start=1
                     /transl_table=11
                     /translation="MSIKRLYEFFDDEDLKSQFEIPHLQGVLDDDIRSWKTFSEPVEN
                     EDSNSFYKKVLFRYPVLKYFHEDIKTISGDNNVYCFYATSKKPSINDNIYYAQLVISF
                     NTGDKQYYVNIVLRDVNDYENQSKWKRYDLVLSEIDKVYGLINSFLDSCVNLDIISTQ
                     NKMTLNSN*"
     gene            199717..199808
                     /locus_tag="Ig8144_scaffold_2_curated_closed_complete_star
                     t-adj_prodigal-single_trna_2"
     tRNA            199717..199808
                     /product="Pseudo"
     gene            199846..199935
                     /locus_tag="Ig8144_scaffold_2_curated_closed_complete_star
                     t-adj_prodigal-single_260"
     CDS             199846..199935
                     /product="hypothetical protein"
                     /codon_start=1
                     /transl_table=11
                     /translation="MKKSPYICKTKEIDNDSDTKSQKKLKKIW*"
     gene            200144..200219
                     /locus_tag="Ig8144_scaffold_2_curated_closed_complete_star
                     t-adj_prodigal-single_trna_1"
     tRNA            200144..200219
                     /product="hypothetical protein"
     gene            201568..202053
                     /locus_tag="Ig8144_scaffold_2_curated_closed_complete_star
                     t-adj_prodigal-single_261"
     CDS             201568..202053
                     /product="Tax=RBG_16_Gemmatimonadetes_66_8_curated"
                     /codon_start=1
                     /transl_table=11
                     /translation="MNLEIERKFILKSIPDIDPIDIIKIEQWYHKRSGIWERARKCTS
                     NINGLYYIHTIKKNVSVGVNMEYEKSLTKEEFDNFIDSCKRGESKYLSKERWIYPHDD
                     KLIWEVDVFNEFRLIIAEIEIPQKTFKVKIPKFIKDKLLLEVTGLRKFSNKSLSNDIT
                     L*"
                     /db_xref="87118745"
     gene            202084..202689
                     /locus_tag="Ig8144_scaffold_2_curated_closed_complete_star
                     t-adj_prodigal-single_262"
     CDS             202084..202689
                     /product="hypothetical protein"
                     /codon_start=1
                     /transl_table=11
                     /translation="MKSGKELRMYGIVPYNISPIQQGIQFGHAVVEYGQMIKKTNKTS
                     HVNKYNEWADNWKTFIILNGGTSNHSVNRYHQVDGEFIGTMESNLLKLKEMGVIVAEF
                     YEPDLNDMLSAVVFVVSEEVFNKKDYPDFEDWVIDNYGDLLSPNPNDYKTIGKSIYQL
                     ARMIKDSDSPGDKKIYQKWVDLIGGKTNAMLRDFLKPLKMA*"
     gene            202690..203085
                     /locus_tag="Ig8144_scaffold_2_curated_closed_complete_star
                     t-adj_prodigal-single_263"
     CDS             202690..203085
                     /product="hypothetical protein"
                     /codon_start=1
                     /transl_table=11
                     /translation="MNNKWFKIKDDIFYTESITCQLSIGSHGSIDISLDLNTHPGYRK
                     YFYDQFDKMYNSKNGQQGYKKDYIFDIITTSWKGIGCGIKSMDINTNGILNLDIYCDY
                     IQNENIQERRENIINDILNKTSDDNHNIK*"
     gene            203105..205210
                     /locus_tag="Ig8144_scaffold_2_curated_closed_complete_star
                     t-adj_prodigal-single_264"
     CDS             203105..205210
                     /product="ATPase AAA-2 domain protein n=1 Tax=Pedobacter
                     saltans (strain ATCC 51119 / DSM 12145 / JCM 21818 / LMG
                     10337 / NBRC 100064 / NCIMB 13643) RepID=F0S877_PEDSD"
                     /codon_start=1
                     /transl_table=11
                     /translation="MEENKEYVENVPQIKASLEDDDDENTSYSSSKKPDSKSRTPVLD
                     TYSRDLTKMAEEGKLDPIVGREKEIERVSQILSRRKKNNPILIGEPGVGKSSIAEGLA
                     LRIIQRKVSRILFNKRIVMLDLASMVAGTKYRGQFEERIKALMGELEKEPDVILFIDE
                     IHTIIGAGGASGSLDASNMFKPALARGEIQIIGATTLDEYRKHIEKDGALERRFQKVV
                     VEPASPEESIQILNNIKDRYEDHHNVTYTDEAIKACVELTTRYMNDRFLPDKAIDALD
                     EAGARVHISNIVVPQEITDFEKKINDIKDKKNGVIRSQKYEEAARLRDVERQLNSSLD
                     EARQKWEDESKNNRQTVSEDNVAEVVSMMCSIPVQKVSLNENLKLAKMNDSISDRVIG
                     QSEAVKKIVKAIQRGRVGLKDPNRPIGSFMFLGPTGVGKTQLAKELAKYLFDSEDSLI
                     RIDMSEYMEKFAVSRLVGAPPGYVGHDEGGQLTEKVRRKPYSVVLLDEIEKAHPEVFN
                     ILLQVLDDGQLTDSLGRKVSFKNCIIIMTSNTGSRQLKDFGTGVGFSTKAKASKQTEA
                     TNSVIDKELKKKFAPEFLNRIDDVIMFNSLDKEDINQIIKIEVSKLIERVEQMDFELD
                     FTDGAVEYIASQGFDPEYGARPLKRAIQKYVEDVLTEEIIQSNPDKGSKLTLDYNSVD
                     DKMVVTSKKKRAVRKKKDE*"
                     /db_xref="UniRef100_F0S877"
                     /db_xref="A0A0F2NVD0_9FLAO"
                     /db_xref="psn:Pedsa_1783"
                     /db_xref="F0S877_PEDSD"
     gene            205282..205863
                     /locus_tag="Ig8144_scaffold_2_curated_closed_complete_star
                     t-adj_prodigal-single_265"
     CDS             205282..205863
                     /product="hypothetical protein"
                     /codon_start=1
                     /transl_table=11
                     /translation="MTLYVFLTHQKNIQNCYDNISKMMLSDFVVIQGGFISDEYNEEK
                     RILNLNCNDGYAGLPEKVMKAFHFLINDDRFSEYTHFCKLDDDMKIIKRFENINGDYL
                     GNVHYVDGNRRWHMGRCGNFWDNIPYMGEFSPWCMGGFGYVVSRDALQKALPNFNYID
                     HIYEDVYIGIVMKNIGISPKQINIKEYLVSPDH*"
     gene            205873..206553
                     /locus_tag="Ig8144_scaffold_2_curated_closed_complete_star
                     t-adj_prodigal-single_266"
     CDS             205873..206553
                     /product="Histo-blood group ABO system transferase 1 {ECO
                     :0000313|EMBL:KIA76551.1}; EC=2.4.1.37
                     {ECO:0000313|EMBL:KIA76551.1};; EC=2.4.1.40
                     {ECO:0000313|EMBL:KIA76551.1};;  TaxID=83552
                     species="Bacteria; Chlamydiae; Chlamydiales;
                     Parachlamydiaceae; Parachlamydia.;" source="Parachlamydia
                     acanthamoebae.;""
                     /codon_start=1
                     /transl_table=11
                     /translation="MKIGLLIIATNKYTQFLQPLIESADNFLLNGHDITYFIFTNKDI
                     DIESSRDIVKINVAHREWPWMTLGRYKIFTDNSDKLSNMDYLYYCDSDMRFVGEVSDE
                     IFSDRVATQHHGFFGRRGTPETNNLSLACVLPDEEMQYFAGGFNGGTSKEYLKMSKTI
                     SDNIDIDYDNGIIAIWHDESHMNRYFIDNKPTKILDPGYCFFESSDDVRFKKRLLALV
                     KNHSEYQK*"
                     /db_xref="A0A0C1BYL5_9CHLA"
                     /db_xref="UniRef100_D1R6G6"
                     /db_xref="puv:PUV_00260"
                     /db_xref="D1R6G6_9CHLA"
                     /db_xref="2.4.1.37"
                     /db_xref="2.4.1.40"
     gene            206562..207236
                     /locus_tag="Ig8144_scaffold_2_curated_closed_complete_star
                     t-adj_prodigal-single_267"
     CDS             206562..207236
                     /product="Methyltransferase, FkbM family n=1 Tax
                     =Flexibacter litoralis (strain ATCC 23117 / DSM 6794 /
                     NBRC 15988 / NCIMB 1366 / Sio-4) RepID=I4AH92_FLELS"
                     /codon_start=1
                     /transl_table=11
                     /translation="MKIFESIIKKGGLVFDVGSNIGDKSDIFLNLGSRVVGFEPQHEC
                     FTHTINRFSNNDRFIVENLALDKKVGKETMYIASYHTISSMSEEFIKESKKERFAGYN
                     WDNKREINTDTLDNMISKYGLPDFIKIDVEGYELNVLEGLTNKINFISIEFNPELCDN
                     TISCIEYIDSLNEGSTLFNYGYRNDDDFKYNDWISKSEIIEYISSIDDFKFEFGDVYC
                     KNTNLS*"
                     /db_xref="UniRef100_I4AH92"
                     /db_xref="fli:Fleli_0870"
                     /db_xref="85692257"
                     /db_xref="I4AH92_FLELS"
     gene            207233..207883
                     /locus_tag="Ig8144_scaffold_2_curated_closed_complete_star
                     t-adj_prodigal-single_268"
     CDS             207233..207883
                     /product="Glycosyltransferase, group 2 family protein n=1
                     Tax=Prevotella copri DSM 18205 RepID=D1PFE7_9BACT"
                     /codon_start=1
                     /transl_table=11
                     /translation="MISILLATYNGEKYLNLSIESILNQTFKDFELLIGFNGTTDSSK
                     SIVDSYDDTRIRVFDYGDDKGKSKTLNKLLTECKYDWVALQDDDDIWLDSKLEKQIKL
                     IHEYDVIGTLISYINEEGFVIGHPNLSTFPDDIKHISLSGTNQVANTSTIFKKSDALS
                     IDGWRDGLDGIEDFDFWLRLMRDGKNFINIPEQLVHHRLHINSNFNTKKHDLKRIL*"
                     /db_xref="UniRef100_D1PFE7"
                     /db_xref="cyh:Cyan8802_3928"
                     /db_xref="86665972"
                     /db_xref="D1PFE7_9BACT"
     gene            207880..208728
                     /locus_tag="Ig8144_scaffold_2_curated_closed_complete_star
                     t-adj_prodigal-single_269"
     CDS             207880..208728
                     /product="Putative uncharacterized protein n=1 Tax
                     =Prochlorococcus phage P-SSM2 RepID=Q58M89_BPPRM id=133538
                     bin=ACD81 species=Prochlorococcus phage P-SSM2
                     genus=T4likevirus taxon_order=Caudovirales
                     taxon_class=unknown phylum=unknown tax=ACD81
                     organism_group=OD1 (Parcubacteria) organism_desc=OD1"
                     /codon_start=1
                     /transl_table=11
                     /translation="MKFYFEGYWHHKNRNGLQLMINEGMDVDLTFDTGVKYDWIINLS
                     EFKNYNSHNGGVIYGPQILFPKIDKNQIPNINGKTYCNLLSNWNKELCEDINNGVKCL
                     ALPFAVDVNRFIPNEKNGKPIIYFKHVDRCRLESIIEHLGNDFIIFDYDKKYTESSFN
                     DAISKAPYAIWVGRHESQGFAFQETLSCNTPIFVMNVKSLREEVVPNVKTAWSDYLPG
                     HDLSGTAASYFDENCGMISYPETWEEDFKVFINKLNGYSPREFVVKNLSPKACYDHWI
                     KTLSNL*"
                     /db_xref="ACD81_31_6"
                     /db_xref="A0A0G0QQF6_9BACT"
                     /db_xref="Q58M89_BPPRM"
     gene            208725..209357
                     /locus_tag="Ig8144_scaffold_2_curated_closed_complete_star
                     t-adj_prodigal-single_270"
     CDS             208725..209357
                     /product="Uncharacterized protein {ECO:0000313|EMBL
                     :JAC79561.1};  TaxID=582737 species="Eukaryota;
                     Viridiplantae; Chlorophyta; Chlorodendrophyceae;
                     Chlorodendrales; Chlorodendraceae; Tetraselmis.;"
                     source="Tetraselmis sp. GSL018.;""
                     /codon_start=1
                     /transl_table=11
                     /translation="MNLVIITSVINISKTPLNYSSTRSVYTPEERYTQTIKTIESIKE
                     RVDNSEILFLESSDIDTEKENTIKGMVDHYFKLRDDDIIKVIDGQFKASAESTQILEG
                     LKMIDISSYDNIYKISGRYFLNEKFDYSKYDNTDNIFFETSDGLKIATVFYKINKNYI
                     DIFKKTLEYCSTSKNMLEMEFKNSFKNQYKKIEVLGIEGNVSVDGNYINW*"
                     /db_xref="A0A061S9X2_9CHLO"
     gene            209359..210033
                     /locus_tag="Ig8144_scaffold_2_curated_closed_complete_star
                     t-adj_prodigal-single_271"
     CDS             209359..210033
                     /product="hypothetical protein"
                     /codon_start=1
                     /transl_table=11
                     /translation="MKKIVVIGDSHADLFSDDDERTKRGKWSNRDYVDMFDVRWLGPL
                     TYWRVCRDMEKSLDLNNGVLYNPTGLKTVSTKVEIGTDVMLVFGEIDVRCHIKKHAGD
                     NYKNLIDDMSSILNNIIIKYKDSYNLHICSIIPPMCEEKCISPNDSFPFVGDDKYRSL
                     STLYFNSKLKEISENNNIGYFDIHTQFADENNMLDFDKSDKIVHAIKTKHFEDYIKEY
                     FGIKNN*"
     gene            210038..210988
                     /locus_tag="Ig8144_scaffold_2_curated_closed_complete_star
                     t-adj_prodigal-single_272"
     CDS             210038..210988
                     /product="Polysaccharide biosynthesis protein CapD n=1 Tax
                     =Methanoplanus limicola DSM 2279 RepID=H1Z0D1_9EURY"
                     /codon_start=1
                     /transl_table=11
                     /translation="MKNKKILIIGGTGALGKTLIKRYQSINDILILSRDEHKHVSLSK
                     EDWVNDNVKFRIGDVKDKDSLRNVIEDYKPNIVINTAALKHVPICESNPYESVNVNIL
                     GHQNLIQAIKWSSHRIETLIFVSTDKACKPINVYGMCKAISERLYIEYANQQSDIKVC
                     LVRYGNVLESTGSVIPFFKKLLEEGKTKLPITDIRMTRFLLTLDRATELIDWAYNNDT
                     HGKIAIPKVESFSIKSIANSLLKWKNIDGGLDIVGIRPGEKLHEEMISDIEWMRTVDA
                     GENYLITDNFITNDAKSYNSLDSLMDDDKVYEFLEKSNVI*"
                     /db_xref="UniRef100_H1Z0D1"
                     /db_xref="A0A0F8Y9T3_9ZZZZ"
                     /db_xref="jeo:JMA_28210"
                     /db_xref="H1Z0D1_9EURY"
     gene            210985..211860
                     /locus_tag="Ig8144_scaffold_2_curated_closed_complete_star
                     t-adj_prodigal-single_273"
     CDS             210985..211860
                     /product="Polysaccharide deacetylase n=1 Tax=Tannerella
                     forsythia (strain ATCC 43037 / JCM 10827 / FDC 338)
                     RepID=G8UHQ1_TANFA"
                     /codon_start=1
                     /transl_table=11
                     /translation="MISVFMYHDIRNSKEYKKRYDLKSFINVDDFKNHLDYITSNYEV
                     IKTVDIPDNITSDKKCAVLTFDDGLKDHYDIVDILLDYKITGTFLIPTSPIINGEMIH
                     SHKIQFIIACENEEIIKNSIFKMLDENIEKCYSQYSRSLVKDNWWTKDMIFITNFLRY
                     HRNGKSITDRLFSEIVTNNEKSFCDNFYLNENNIKEMVDCGMEIGGHGYKSDILNSVN
                     MKSEIDKSIDFISKYNNGYDMIYSYPNGIFNEDSVDYLKSKGCKFAYTTQNAAVYNDD
                     LLRIPRFDGPQKILI*"
                     /db_xref="UniRef100_G8UHQ1"
                     /db_xref="tfo:BFO_1068"
                     /db_xref="G8UHQ1_TANFA"
     gene            211860..212777
                     /locus_tag="Ig8144_scaffold_2_curated_closed_complete_star
                     t-adj_prodigal-single_274"
     CDS             211860..212777
                     /product="Bifunctional UDP-glucuronic acid decarboxylase
                     /UDP-4-amino-4-deoxy-L-arabinose formyltransferase (ArnA,
                     pmrI) {ECO:0000313|EMBL:AIF20321.1}; EC=1.1.1.305
                     {ECO:0000313|EMBL:AIF20321.1};;  TaxID=1456339
                     species="Archaea; Thaumarchaeota; environmental samples.;"
                     source="uncultured marine thaumarchaeote KM3_89_C12.;""
                     /codon_start=1
                     /transl_table=11
                     /translation="MNKIVLCGIQEQGKDIIKFLFDNGIMVSNIVTISKDVAIKNKVD
                     ETWVSYEDISKELNIPIYYAKSYSFKHEDDLSYFLDNSFDILLLGGWQRLITEDIIRS
                     IKICAIGQHGSPEFLPSGRGRSPLNWSIILGKRRLVWHLFKLEPGIDNGDIIDHQIFQ
                     INDIDTCKTIYYKVSVSVKYMLLRSIPKLLDGSLIFKKQVGIPTYFDKRVPEDGRINW
                     SSDVSDVYNLVRGITKPYPGAFTEDKGKKIMIWSSQIWDEFLDFYNNKEYGEIVEVFD
                     NDFVVKCYGGLLLITEHDDDDVFIGKIYE*"
                     /db_xref="A0A075HVE9_9ARCH"
                     /db_xref="UniRef100_R4W100"
                     /db_xref="sali:L593_11355"
                     /db_xref="R4W100_9EURY"
                     /db_xref="1.1.1.305"
                     /db_xref="1.1.1.30"
     gene            212792..214033
                     /locus_tag="Ig8144_scaffold_2_curated_closed_complete_star
                     t-adj_prodigal-single_275"
     CDS             212792..214033
                     /product="C-methyltransferase"
                     /codon_start=1
                     /transl_table=11
                     /translation="MKEYNKRSSCASCDSKNLKTILDLDKVPLAGFFPTKDELETVSS
                     YPLELEICLDCKLVQTDSVIDPDILFRDYRYLSSIGLTKHFEGVAKDLNDKYGIVGKD
                     ILEFGCNDGVLLKPLTDIGANAIGVDPSINVSQIARDKGLNVITDYFNFDTFGTDEWK
                     DRFDFILSNNTFAHIIDIKNTVKVIPHCLKNGGRFIFEVHYLESLVDELQWDNIYHEH
                     IYYYSITALKNMLSRYGLVIVDVDMISIHSGSIRITAEKSNIPTPKSVMDIIKKEEST
                     ICDIDYLEDFQQKVLKHIDDFNTEIKKAKEKGLVIAGYGASGRANMFCNITQLDSDVI
                     KFIVDESPERCGRYIANTSIPIVSIDKLKEIDIDLLIIFAWNYSKMIIDKTKFKNFNY
                     MVAFPEIKYFKESSNIKLNTL*"
                     /db_xref="agw:QT03_C0001G0591"
                     /db_xref="GW2011_AR10_complete_1_574"
                     /db_xref="87501540"
     gene            214033..215040
                     /locus_tag="Ig8144_scaffold_2_curated_closed_complete_star
                     t-adj_prodigal-single_276"
     CDS             214033..215040
                     /product="hypothetical protein"
                     /codon_start=1
                     /transl_table=11
                     /translation="MEIGFLITSYTQKTINNVNTCLSSIRNFYDDVKVVIVDNYSGGP
                     DINLPGNTFYYKNENNSYEMGAIWYAIEKHPEVDRWVIIHDSCKFISEIPVDLQNDNN
                     NFTPFWCDIPEHYAPTIPLLINHLKSIGIEYDDVKTEIWRSVCGLMCVIDKSLLSNLC
                     DIGLDKIKPNSKIDAVCSEILFGLIITYINKESMRPIHDNQISTYINKEKDWVFIEKY
                     TGGLKAVDNGTYIISTGSILHPSNNFEYNYKDKSYSNLVNDYFDIEDFYNHILKRVIS
                     DENAINEMVNTFPKYLRISDVDSKISKFDLVNLYSRVRHEVFNFIYFKDYFNKKYKEI
                     I*"
     gene            215037..215879
                     /locus_tag="Ig8144_scaffold_2_curated_closed_complete_star
                     t-adj_prodigal-single_277"
     CDS             215037..215879
                     /product="hypothetical protein"
                     /codon_start=1
                     /transl_table=11
                     /translation="MKSFGFIIPSYCDSDIHLSQLRRCLKSIRNHHSEKIIIIDDYST
                     KDINLVVVDFDNIEIMKSPVKGAGDMVTYHLMKEHHLFDKAIIIQDSMTLEKKLDRLD
                     EIDTISYLWYFTNHRHHWDHIEEPQDDYNIKHGIKVHDDLLVHCIDTLIEKEEFKKFA
                     QDIYFQKNKWCGCFGCLSIVNYDFLETLNNKTGIIDIMLKMNNNRLRRAAESMFGLAC
                     LFTLGDSFLETAYDGLYYDGVNLARGRKILNSKDIGLDEYNVTIDQHSKTEYFSKIVF
                     YRNL*"
     gene            215895..216740
                     /locus_tag="Ig8144_scaffold_2_curated_closed_complete_star
                     t-adj_prodigal-single_278"
     CDS             215895..216740
                     /product="dTDP-4-dehydrorhamnose reductase n=1 Tax
                     =Megavirus chiliensis RepID=G5CSS0_9VIRU"
                     /codon_start=1
                     /transl_table=11
                     /translation="MNVLIIGSTGMLGNTLKKYLTKINIDFKTLDRNDIDLSKCGFIE
                     IEESIVKSNCDVVINCAGIVKQRKKTPTADFIHVNSLIPHWVADICEKKGIKMIHITT
                     DCVFDGQLGDYKENDIHNTYDDYGRSKSMGEPNNCTVIRTSIIGEEEKNKLSLLEWVK
                     SNKNGNINGYKNHIWNGVTCLQLSKIMMDIANNMSYWEGVKHIFSNKVSKYDLSKMIN
                     EIYDLNIKITPIDDVYSVNRTIDTIYDVDVFNIPNLYKQIKETKDFHNDIKNEELKKY
                     YDNLL*"
                     /db_xref="UniRef100_G5CSS0"
                     /db_xref="G5CSS0_9VIRU"
                     /db_xref="mro:MROS_2180"
     gene            216737..217843
                     /locus_tag="Ig8144_scaffold_2_curated_closed_complete_star
                     t-adj_prodigal-single_279"
     CDS             216737..217843
                     /product="NAD-dependent epimerase n=1 Tax=Segetibacter
                     koreensis RepID=UPI000368ED8A"
                     /codon_start=1
                     /transl_table=11
                     /translation="MKIAIVTGSAGLIGSQTCDFLHEKGYKIIGIDNDMRAYFFGEDS
                     STNDSRISLEKKLNNYEHKNIDIRNYDDITKLFEEHSTNIDIVIHTAAQPSHDWAANE
                     PLTDFGINATGTMNMLEATRLNCPKATFIFTSTNKVYGDRPNNSYYNNIPDGDYNGMM
                     IKEEEKRWESYFMCGSLAAIDENMSIDNSKHSIFGASKVAADVMCQEYGKYFGMNVVV
                     FRGGCLTGPNHAGAELHGFLSYLVKCIVHNKHYTIFGYKGKQVRDNIHSLDLVNMFWE
                     YHKNPKPGKVYNAGGGRDNSTSILEAIDKINEIAGTNWDNYTLSDDNRVGDHIWYISD
                     LSKFKNDYPNWDITIDLDETIRQMVDFEKNKLQK*"
                     /db_xref="UniRef100_UPI000368ED8A"
                     /db_xref="A0A0G0MN85_9BACT"
                     /db_xref="srd:SD10_26090"
                     /db_xref="UPI000368ED8A"
     gene            217840..218688
                     /locus_tag="Ig8144_scaffold_2_curated_closed_complete_star
                     t-adj_prodigal-single_280"
     CDS             217840..218688
                     /product="Alpha-1,2-fucosyltransferase {ECO:0000313|EMBL
                     :KKQ66362.1};  TaxID=1618422 species="Bacteria;
                     Microgenomates.;" source="Microgenomates (Daviesbacteria)
                     bacterium GW2011_GWA2_38_24.;""
                     /codon_start=1
                     /transl_table=11
                     /translation="MIIVTLMGGMGNQMFQYALARNLSLRYNVPLKIDLSFLKNRNMG
                     HNFVYRDYDLDIFNVHEDFEIGQLDVAIKITEPHFHYSQNLIDSLDKSYDNSMDVSGN
                     IILNGYWQTPKYFGDFEEQIRKDFIFRDKVEESDDYIKGMLNKITSTNSVLLNVRRAD
                     YLNTNYHGVMGMEYINDAVKIIESKVENPHYFVFSDDVDWCKENIKLDNMTVVDHSYK
                     GDRFSYYLQLMKNCKHFIIPNSSFAWWAAWLNEDSNKIVITPKNWFTDSNINTNDLIP
                     ANWIRI*"
                     /db_xref="A0A0G0JHY5_9BACT"
                     /db_xref="ACD81_31_3"
                     /db_xref="puf:UFO1_1091"
     gene            218702..219271
                     /locus_tag="Ig8144_scaffold_2_curated_closed_complete_star
                     t-adj_prodigal-single_281"
     CDS             218702..219271
                     /product="Methyltransferase type 11 n=1 Tax=Psychromonas
                     ingrahamii (strain 37) RepID=A1T077_PSYIN"
                     /codon_start=1
                     /transl_table=11
                     /translation="MAHKEQDDYVNKIKDKFPQFFKNKKVLGIGTFNVCGTEDQYFSE
                     CDYQGLDLGPGEGVDIVCPAQEYDAPDETFDVIISCECWEHNPYYKESIQNAVRMLKS
                     GGFFIFTCATTGRAVHGVKYLEEECKLQYNNWKTMPNVSRENWDNDYYKNLTEDDIRE
                     CIDIDNSFSSYEFEVEENHFDLFFWGIKK*"
                     /db_xref="UniRef100_A1T077"
                     /db_xref="pin:Ping_3459"
                     /db_xref="A1T077_PSYIN"
     gene            219279..220073
                     /locus_tag="Ig8144_scaffold_2_curated_closed_complete_star
                     t-adj_prodigal-single_282"
     CDS             219279..220073
                     /product="hypothetical protein"
                     /codon_start=1
                     /transl_table=11
                     /translation="MIEEKDIVFVTNSLYTKWMDYQSKIIKKLFPESEHVIINGGTPY
                     FRSKWPNSWFFWIDEVKKSDKKYYIHIDEDFFLTSKIELLKAIEKFENNNIDLMGCPD
                     GYHHFRGANPVAINTFLMIGRVSDLKRLDNDILRNAKYNLVSYDGSSYSWVNDIGIKF
                     REEYKNDFNYPFEDQGGSNFINDHEPYYAFLWSMKELGCKFDYLYPFFDNRFKSTNPR
                     LEKDSEDIGIHMWYTRQWDNTMDVWGLPNVERYNLVEKYLNELYEI*"
     gene            220054..220242
                     /locus_tag="Ig8144_scaffold_2_curated_closed_complete_star
                     t-adj_prodigal-single_283"
     CDS             220054..220242
                     /product="hypothetical protein"
                     /codon_start=1
                     /transl_table=11
                     /translation="MNYMKSKKHISSSYGIDVEDKLTSMLSEELAKEIDKSILSGLGI
                     EPDRYKRRKNSINKIFKQ*"
     gene            complement(220232..220750)
                     /locus_tag="Ig8144_scaffold_2_curated_closed_complete_star
                     t-adj_prodigal-single_284"
     CDS             complement(220232..220750)
                     /product="hypothetical protein"
                     /codon_start=1
                     /transl_table=11
                     /translation="MKYLKMFESDEDDLLKSLKDISHNLGRLKSYTQYKNRQRLYQGN
                     RDISDEFKPYFADLIQDEDWSYYIGSGPEFYTIIQLKKCLKKEGIEQEFENILDRMSE
                     TRDRLVDQGFDSKFIIYFNGKAQQVQNPDSYRIPLYKFTGIGEMDYKSYLNDNGYSSD
                     EYLFAKIEFAIV*"
     gene            complement(220761..221360)
                     /locus_tag="Ig8144_scaffold_2_curated_closed_complete_star
                     t-adj_prodigal-single_285"
     CDS             complement(220761..221360)
                     /product="hypothetical protein"
                     /codon_start=1
                     /transl_table=11
                     /translation="MRLSSQSSQFIFNLPGDFLPSEILETYTPILEKNWIQYENVIDY
                     INSTMKSVNFPGISFDMPKQITMRGKERQFKPATNIQDIITTRELQVTFRSVDSDLNY
                     WLMFDIINKHYLDVENSFLNPFTITALDIHRDAIYVIKFYEIVLKSLSDNDFNYSQQK
                     VNAKEFTMTFHFNFYDIEFLLNKSKVLELGTLPVIIQKI*"
     gene            complement(221363..223324)
                     /locus_tag="Ig8144_scaffold_2_curated_closed_complete_star
                     t-adj_prodigal-single_286"
     CDS             complement(221363..223324)
                     /product="Uncharacterized protein (Fragment) n=1 Tax
                     =Ficedula albicollis RepID=U3KLJ6_FICAL"
                     /codon_start=1
                     /transl_table=11
                     /translation="MAKISKFIKLDKNILLEYVYNEGNLISEPYDILVNSKDKNQSYI
                     ATETSGTGNTQINQLFRIDAVSGRYGKVNPDYYTFLQVKNYSSTPPIRHDVLKFHLPV
                     NWTFGEYLGFYVKVYTYDSLNQNTYELSNFYFDMTDVSQQYLMNFTSPPLLFQEKLWG
                     KNITIEIPAVSEIAAQLENSLPKENSINANLTNGAGLSSTTPIFIDFHFVTNIQTING
                     ITTYLTAPKVTTTVPQSPEFEKLGLVVEHSTNGDFFEIFGTYNDTISGFKKFIDDSVV
                     QDHRYYVQYNITMYEQNIRGKTTTVTVTDSFNETIEYRPIIKYSTTTAIIDVEMRLID
                     AVDDSYIVRRASYGMLQDEVSKYSLKLMKINLKNAFKPKIYNIKNSINPSLVGLANSQ
                     GMLAIDGKIPNGLGNGLDGFGNGSGNGANGNGFGNGSGNGFGNGGNGNVIVETVNVPF
                     PVLIDRFNIIGKSENALFDSKNFFGLGKIQILLYPFDNIVKFSIARGTNEIPEYFDLT
                     GFSEIKFVIRNDKNQISFPLFIESGDINLAIGQVAFKLTQGKFAEIKRVYTAGVNVFY
                     IVGTNQTSTSVIYTGLFKIYDDKNNVTALNNQADKETSKPSIIPDPSAIKETAIVTRK
                     PITSKPIAKPNEIKDLQSKLGNNLKKGDS*"
                     /db_xref="UniRef100_U3KLJ6"
                     /db_xref="bge:BC1002_4890"
                     /db_xref="107183810"
                     /db_xref="U3KLJ6_FICAL"
     gene            complement(223374..223787)
                     /locus_tag="Ig8144_scaffold_2_curated_closed_complete_star
                     t-adj_prodigal-single_287"
     CDS             complement(223374..223787)
                     /product="hypothetical protein"
                     /codon_start=1
                     /transl_table=11
                     /translation="MIDEIFLQSAVRIRRTYLKMSNSMDFYKKSAEKVVEKLDETIKK
                     VEKIQENAENSKKDKNIHFSAEGSLNEMLEVLKEVENEGKMLEDLVDPLNKEIEKLAL
                     EEQELYRQIKEKHHNLTDEQIIESVKQRLIKENLS*"
     gene            complement(223797..224789)
                     /locus_tag="Ig8144_scaffold_2_curated_closed_complete_star
                     t-adj_prodigal-single_288"
     CDS             complement(223797..224789)
                     /product="hypothetical protein"
                     /codon_start=1
                     /transl_table=11
                     /translation="MSLANKVFKHNKTGETVKVIDSFENIAILENKQKLDVSSLLDIN
                     QYTEQIDPSSFFNNQNAYNSLADKIKNIPTSQIVDDDGVVSIDVGGGLQPTTNESAVI
                     MTTEEDEMAELARKYGVENNNNDALSKQNEAFSKLLDEEDLPPVPQKRTQTIDVDNNV
                     QRVEVNRDEPPVQRITVDDPILTMFKGVKRNVKFDINIEISDKIPRLDFIEMMEDSYD
                     TSLIEFLADEFTNKILKNPSIIKDTITDKIKQLVYGAPNIKPIQEDVRTEEKIIDKKN
                     QVEKNSIRKKHASQRIKDIYSLGTIEEVEKALKDETAKSVKDAGSKRIKELSKK*"
     gene            complement(224925..225899)
                     /locus_tag="Ig8144_scaffold_2_curated_closed_complete_star
                     t-adj_prodigal-single_289"
     CDS             complement(224925..225899)
                     /product="hypothetical protein"
                     /codon_start=1
                     /transl_table=11
                     /translation="MAEELDDLFNGGLDSKMDFLNEQKATNNDGIYRVDLSKAKDKKK
                     GWRSVVRFLPNLTQDGKVGQSAIEKITHYVDIKNPKELRGWFDSPKNFGEKCPLTDLY
                     YSMQNSKNAILIEKSKMLKYSKKYYSYVLVLEDEQQPELVGQIMIMQYGKTIKDKISA
                     ERNGEISGVQCNVFDLSAGKDFVLVVKEIQTGDETYPDYKMSMFRPEATSLPIYFKEK
                     GEFKNAPLNEEGKIDGKVQSKIKEFLLDRGHNLEDFSPKPLNDEQQAKITEISNFLTG
                     KSSGSFNSNTKSSPSSDDFDFENNFSESNSQPATSGAAEEEDDFFADL*"
     gene            complement(226011..226502)
                     /locus_tag="Ig8144_scaffold_2_curated_closed_complete_star
                     t-adj_prodigal-single_290"
     CDS             complement(226011..226502)
                     /product="hypothetical protein"
                     /codon_start=1
                     /transl_table=11
                     /translation="LKYLKKYKVFELTSNDMTDSEIKRFPSELDISEFFYDITDNYQY
                     NTTLSVKEFGYTTSMGGHAPNNLIGLPYINLSNFVLDIEDMDTFYECLERLYDATGFR
                     PIGDIRKEDFVDEETGDLVPLFIMDIKLYKVNDIQYQNLITSELVSDPNGEYNKELVK
                     KFL*"
     gene            complement(226499..227731)
                     /locus_tag="Ig8144_scaffold_2_curated_closed_complete_star
                     t-adj_prodigal-single_291"
     CDS             complement(226499..227731)
                     /product="hypothetical protein"
                     /codon_start=1
                     /transl_table=11
                     /translation="MKYLTKYKLFESSSFSNLIEDVRDMTLELSDSGFDINIKEVNYT
                     PPMFTDSIKALDVQISTEFFTYNDIKETVERIEEYCFRKDAGYGIDVEISGGDWMELD
                     RFIYVYGDEEFGSSGISLLIYSEDDYGRLLDEKDLNESIKQKYSIYDFYNDIHYNSDN
                     KLDQSEIKHWVDHFIGDGWFDIINRHLSKAWEAMKKVDIDYVNDRLYEIWDDIPTDKD
                     KWVTTSIIYGDYEKIDEPNKRKYNGTMPVSNLTDEKRYLMIMNEIIRDILAPTFKLGS
                     WKDEIYIRQDESEEYVTDKKYQCVNFNIMDYEVVNSDVLSKHKYAIQKLQKYSPINIL
                     DMYVPCVLIDIGGHRDTHTSGTMNLKKLESDLDEVLPSILPTLEYDDVIFDMSREDRR
                     FDDNRDIYDYTVKILLKF*"
     gene            complement(227728..228141)
                     /locus_tag="Ig8144_scaffold_2_curated_closed_complete_star
                     t-adj_prodigal-single_292"
     CDS             complement(227728..228141)
                     /product="hypothetical protein"
                     /codon_start=1
                     /transl_table=11
                     /translation="MNHLRRFNENNQELSKDDLQNFFAHTFDLCESGSATVIDIVYFN
                     PNSKMDWAHNDFSGMKLLGAKCDQRQLLTCVEGFELSFHHDFYDKAKMEDFDSYYNIV
                     NQLKEDVDRFKTIYKPSEIFFENGDDSIIRLLIRP*"
     gene            complement(228138..229454)
                     /locus_tag="Ig8144_scaffold_2_curated_closed_complete_star
                     t-adj_prodigal-single_293"
     CDS             complement(228138..229454)
                     /product="Uncharacterized protein {ECO:0000313|EMBL
                     :KKN51241.1};  TaxID=412755 species="unclassified
                     sequences; metagenomes; ecological metagenomes.;"
                     source="marine sediment metagenome.;""
                     /codon_start=1
                     /transl_table=11
                     /translation="MKLKKYKQFIKESINGHKYGCVMIDVPVSNWEEITSWIDPEDIY
                     EEDGDSTYGIQKRPHLTLLYGLHKEVSIEEVKSVFDSFDGDIDIEVNGVDIFENSKFD
                     VVKFNVEPKGSLQYLFDKLSELPNSNEYPDYKPHLTIAYVKKGTGKKYIKPDYKYTVK
                     NINKITYSDAIGKEYKFDINKISESINENKMWYKTIPEILSWLDSKTDMPWVWLDTET
                     TGLNGPRNEQLTQVSCLVTECDFNNNKFSELGKFDEKIKLTKDTKSKYNEPEDRTKWV
                     LGFNRYGSGGYKYKDEEQVINDFFQFISDYEPCLLIAQNAAFDMAMLAGRYGHKIKNE
                     VFDTKMLIQLYFLPLLQKLAESDVKYKEMIDAIGKSPRDGGLISSSMSKIGPALGINM
                     SGYHDAITDCRITVQMYQGMVDLLKQHQEVDIMEYQTERIKVIRKK*"
                     /db_xref="A0A0F9TQ73_9ZZZZ"
     gene            229539..229700
                     /locus_tag="Ig8144_scaffold_2_curated_closed_complete_star
                     t-adj_prodigal-single_294"
     CDS             229539..229700
                     /product="hypothetical protein"
                     /codon_start=1
                     /transl_table=11
                     /translation="MERFSMKEVLKNKFGESEKNIKTSRSTKRATNKASDGKYIVKIV
                     DGIKYMILK*"
     gene            229702..229986
                     /locus_tag="Ig8144_scaffold_2_curated_closed_complete_star
                     t-adj_prodigal-single_295"
     CDS             229702..229986
                     /product="hypothetical protein"
                     /codon_start=1
                     /transl_table=11
                     /translation="MFNKNSVDRNHILTFLNYRERGGVSITCTCGKEIITLDDFEISD
                     GRMHNDQHTVNIEPITGKFIPFQLTEVYYNDVVLHIASIERNDKINKIIK*"
     gene            229992..230747
                     /locus_tag="Ig8144_scaffold_2_curated_closed_complete_star
                     t-adj_prodigal-single_296"
     CDS             229992..230747
                     /product="hypothetical protein"
                     /codon_start=1
                     /transl_table=11
                     /translation="MTKADVYKMVIDMQVKSGQGCSGIVKLGNEPMVGPYLDELIEEG
                     LIKACDTGGSMGHPESRIFYMPTKGYNVWEDEDPNEYSRFKGRNLHLVRLYLDILPEE
                     QGNKFDLTRTVMLRDPEWMKKYTEWLEINKEELEIMVNLDNFYDEPNFEFTQEEIDYI
                     KTRGWYKENKTIKECLKSSNNFISDREEVISINKKLIKLYELKSDAENIENSKKDIED
                     NEKQIFDRKRINKWLMSQDVDSKIQDLLQEESV*"
     gene            complement(230781..231056)
                     /locus_tag="Ig8144_scaffold_2_curated_closed_complete_star
                     t-adj_prodigal-single_297"
     CDS             complement(230781..231056)
                     /product="hypothetical protein"
                     /codon_start=1
                     /transl_table=11
                     /translation="MKYLKTFESYGKLAEEIAKDLLPKLQKIKDEKGFFTTSMFDNFM
                     EERDGNLELTDEVMSYLVNMGFDFDGDDDEEDYDDDEDIRMINYNLN*"
     gene            complement(231056..231277)
                     /locus_tag="Ig8144_scaffold_2_curated_closed_complete_star
                     t-adj_prodigal-single_298"
     CDS             complement(231056..231277)
                     /product="hypothetical protein"
                     /codon_start=1
                     /transl_table=11
                     /translation="MKHLNKFNESNESDKVVVYCRAYDAGDGYVGDRWFMTEEEAWDV
                     EEGEPNVMRVETYIGSNAHNAALKNEGIR*"
     gene            complement(231280..231783)
                     /locus_tag="Ig8144_scaffold_2_curated_closed_complete_star
                     t-adj_prodigal-single_299"
     CDS             complement(231280..231783)
                     /product="hypothetical protein"
                     /codon_start=1
                     /transl_table=11
                     /translation="MKHLKKFNESVNHNKVNDFITRSNSIINYDESEYEQGDEPASVD
                     ILSELGELYDDIDMTIEDLDMVINSGRVSDVDGFLKIIADDVRSESDTSNIVSKPGNT
                     LEKIVVYYACMNNGDGSVSLEWYLTDEEAEAAEDNQDEGWGEHCNGSVETFIGSDIHR
                     KARRNSK*"
     gene            complement(231783..232418)
                     /locus_tag="Ig8144_scaffold_2_curated_closed_complete_star
                     t-adj_prodigal-single_300"
     CDS             complement(231783..232418)
                     /product="Uncharacterized protein n=4 Tax=Enterococcus
                     faecium RepID=E4ISY6_ENTFC"
                     /codon_start=1
                     /transl_table=11
                     /translation="MNHLKKFNENDDASLDIHGLKCDNPSCDWNDMSIPFEDYPNHVD
                     ASCPECGENILKNDEYQELLQLKNAVDLMNTYTEEELRSMLSNLSPEDMDAALDQMND
                     LKKRFKLKKTDNGDGTETWGSEDNINESLPRQQTVDQLKKLRKLTKGTDIGDRISDLS
                     KQGANIQYAQNPIDTGIESYEDFEKHNKKFVPSWNLKHLLSPFSGENKKKK*"
                     /db_xref="UniRef100_E4ISY6"
                     /db_xref="L2L6C5_ENTFC"
                     /db_xref="cbi:CLJ_0175"
                     /db_xref="E4ISY6_ENTFC"
     gene            complement(232415..232690)
                     /locus_tag="Ig8144_scaffold_2_curated_closed_complete_star
                     t-adj_prodigal-single_301"
     CDS             complement(232415..232690)
                     /product="hypothetical protein"
                     /codon_start=1
                     /transl_table=11
                     /translation="MKHIKIFEEFDRDGYQSHWVKFNQWLSDKDFDLYDGHEDLKNKF
                     LEVANNDELGVEDKADDITSYLEDKWGLHGGYQETWDYLDKLFMDEI*"
     gene            232755..233318
                     /locus_tag="Ig8144_scaffold_2_curated_closed_complete_star
                     t-adj_prodigal-single_302"
     CDS             232755..233318
                     /product="hypothetical protein"
                     /codon_start=1
                     /transl_table=11
                     /translation="VCKINIVLSNKKQKWSKNRKRLRDALESNVHENQIENLVENFKL
                     LRPDEFETCKGSLLLISIKSGSKECSEFLIENGAICNPNLILFECKYDNIHIVYDLID
                     NLVEKYPNAFTQKFSINKKSLISRVIDPSKVSDNDKRIDYVFDQMLFFGYKEVREVID
                     ENYKSKPEKWSKLISVIREIKLRELGI*"
     gene            233315..233713
                     /locus_tag="Ig8144_scaffold_2_curated_closed_complete_star
                     t-adj_prodigal-single_303"
     CDS             233315..233713
                     /product="hypothetical protein"
                     /codon_start=1
                     /transl_table=11
                     /translation="MKLVYKNDKYPCVLKSEMEPNMWYNMEPIKLTVTIPMTDYFNIR
                     TDIKDCNDQFHFKLLVDKRDRVNNFSNEFVAGLWSIDSNFERSTITSSFSKGVVNVIF
                     KLHIVDRELNDKSELRDLIINDLFKSEKAE*"
     gene            233867..234181
                     /locus_tag="Ig8144_scaffold_2_curated_closed_complete_star
                     t-adj_prodigal-single_304"
     CDS             233867..234181
                     /product="hypothetical protein"
                     /codon_start=1
                     /transl_table=11
                     /translation="MIKHEIKVELLKSKELKEIIEKAYYKDGFGGKITNKKKHFIVID
                     ESDDINYTIFKGLNNGTVKVLNEEIIDGPLRFLIDETQGEIRLYPISIYCIIDEGKYS
                     FY*"
     gene            234156..234302
                     /locus_tag="Ig8144_scaffold_2_curated_closed_complete_star
                     t-adj_prodigal-single_305"
     CDS             234156..234302
                     /product="hypothetical protein"
                     /codon_start=1
                     /transl_table=11
                     /translation="MRVNIHSIKKMKKIYEYFFKVKDGGTIPLAYIILFGVALITALM
                     YFKN*"
     gene            234311..235372
                     /locus_tag="Ig8144_scaffold_2_curated_closed_complete_star
                     t-adj_prodigal-single_306"
     CDS             234311..235372
                     /product="Guanosine 5'-monophosphate oxidoreductase n=1
                     Tax=Mycoplasma iowae 695 RepID=G4EL99_MYCIO"
                     /codon_start=1
                     /transl_table=11
                     /translation="MSIKLDWNDISIVPAELSSVDSRSEINPLKDGKLPLFTAPMDTV
                     IDDQSIRHFEHNINLCLPRNVKYNELSDWCETRQSHWMDNGCDSFFFSYGLDEIIELF
                     ENNSKLPPRVLIDVANGHMQKLYDISKRIKEKFGSDIELMVGNIANPHTYRKYCEIGV
                     DYIRVGIGGGSACTTSANVSIHFPMASLIDECAKIKSEFDKPTKIIADGGFRNFSDII
                     KALAIGADYVMLGGILNKSLESCGTTFMKDKDGQYNEVNFDIANTALQTGAPVYKYYR
                     GMSTKEVQKSWNRVELKTGEGITKYNLVEYTIDGWCENFTDYLKSAMSYAGCRTLDEF
                     IGGPEFVQISPMAFNRFNK*"
                     /db_xref="UniRef100_G4EL99"
                     /db_xref="G4EL99_MYCIO"
                     /db_xref="mpe:MYPE10310"
     gene            235369..235773
                     /locus_tag="Ig8144_scaffold_2_curated_closed_complete_star
                     t-adj_prodigal-single_307"
     CDS             235369..235773
                     /product="hypothetical protein"
                     /codon_start=1
                     /transl_table=11
                     /translation="MSYISTYKILKSLKPIELYDIITGGYCSEYREEFKREVISLKGE
                     WYLNNWHNNKIELDILCAYISDTGFTLYTTKEEAKRIEEEFKSWNLFTEVWSKWYGGK
                     TYVVGFNYSYEAFSKLYLEYKRDKKINQLVNL*"
     gene            complement(235768..236223)
                     /locus_tag="Ig8144_scaffold_2_curated_closed_complete_star
                     t-adj_prodigal-single_308"
     CDS             complement(235768..236223)
                     /product="hypothetical protein"
                     /codon_start=1
                     /transl_table=11
                     /translation="MDRKKMKYLKKYNESVDNSEVSDYIKLVFSDFIDDGSEFEFDEG
                     VSDAKFGSGLPFAECSININLPTIHKSNKKMDGYSIGVASGSIEYFLKNTNEILEIYK
                     DVETCINRIKDKYPDIRYKIDKESDEIYRDKILSYITIFIEWGEHSNSL*"
     gene            complement(236205..236723)
                     /locus_tag="Ig8144_scaffold_2_curated_closed_complete_star
                     t-adj_prodigal-single_309"
     CDS             complement(236205..236723)
                     /product="hypothetical protein"
                     /codon_start=1
                     /transl_table=11
                     /translation="MKYLKRFDENKRFDKRDHSNMFPFSNRFEHEWRPYDRSIDIYDE
                     IESNFGIKYDEIGYIIVDFIERFDLCYRCELKNENDKKLLMIELFPNVNIDKLYDDDL
                     NFVKWLYNKMPGGKESDEYLPFLEEIDSRLSDYNLTIRDLLPKDYRKDNLDFPFDFFA
                     SKKYIQLWIGKR*"
     gene            complement(236723..237373)
                     /locus_tag="Ig8144_scaffold_2_curated_closed_complete_star
                     t-adj_prodigal-single_310"
     CDS             complement(236723..237373)
                     /product="hypothetical protein"
                     /codon_start=1
                     /transl_table=11
                     /translation="MKYLRKYNESKIVTLGSLSDDELKERLKWLRIEQEEVNKEIGDI
                     NRLLISRREDIESKYSESLPGSIFDFNKEQLEWIFQHGHGTTQKHYEIAQKYIRELHG
                     VHQTGFNQNTNQFYFTIGSSYCFNDAEDGFELRPDIVKSIKFLGENLKRYDGGVEFGI
                     SYYYDDHSYNDKAKYISESEIYYTSGYGRATKKDSIEKLLEDIVDNDLFEKDNSEY*"
     gene            complement(237370..237822)
                     /locus_tag="Ig8144_scaffold_2_curated_closed_complete_star
                     t-adj_prodigal-single_311"
     CDS             complement(237370..237822)
                     /product="hypothetical protein"
                     /codon_start=1
                     /transl_table=11
                     /translation="MNYLRKYNESVDKKELDKEFFDMIFDDLIEDGVVLDIKYDFNFF
                     NKFYLDRKGSEGGILVLIKALPTTHYIDSYLKEIDNYKEIMLDINSCIKRIEDEFPGL
                     EHYLVTKKSNVNSDFDSAAFSLRDDMRESDVFLYFWYSSRNKTETWRR*"
     gene            complement(237825..238223)
                     /locus_tag="Ig8144_scaffold_2_curated_closed_complete_star
                     t-adj_prodigal-single_312"
     CDS             complement(237825..238223)
                     /product="hypothetical protein"
                     /codon_start=1
                     /transl_table=11
                     /translation="MKHLKRYNESIGKIDPNYIKLVFIDFIDEGSEFKFISADENDFE
                     EGVNEVSIIITLPILEHKSEGGHDLWSEGDIDIFLNNAKEVVERYEDIKSCINKVLDK
                     YPNIKHVITKEADFQSDGKSFSYVYVYFKW*"
     gene            complement(238220..239281)
                     /locus_tag="Ig8144_scaffold_2_curated_closed_complete_star
                     t-adj_prodigal-single_313"
     CDS             complement(238220..239281)
                     /product="hypothetical protein n=1 Tax=Psychroflexus
                     tropicus RepID=UPI000367F550"
                     /codon_start=1
                     /transl_table=11
                     /translation="MNHLIEFKVFEATNWQAETIPSNLQNDIFDIFLELKDLGFDVSY
                     QWWPPYERYSPNYPNDKYPHITIQKWDKGSVKFEIDSEILDSIDRLKIYLDNNGFNIN
                     VKSITKPAYRIKIEMINRKIYGDIFEKFTETEESKPLSKKELKRLKYHKELTNKIVSV
                     DELKDYGIPDDIIKMMSTWEVINRSPYSDTFYSSTDIDWGHKPDKSYRVSDHWNFTTQ
                     GNKHCVTDDSVPNNTHISIGQYSKDTNTYKILLSLPTEKHKNKLAKSEARMKYLQNPD
                     LIYKKTLFKERIKNGEIIADFDYEGEHYKGVLRKYTGNDIILDDDTFSGNKRNGKFQK
                     IKKLQLSDKDGNKIEDILK*"
                     /db_xref="UniRef100_UPI000367F550"
                     /db_xref="K1M963_9FLAO"
                     /db_xref="cbv:U729_277"
                     /db_xref="UPI000367F550"
     gene            complement(239292..240071)
                     /locus_tag="Ig8144_scaffold_2_curated_closed_complete_star
                     t-adj_prodigal-single_314"
     CDS             complement(239292..240071)
                     /product="hypothetical protein"
                     /codon_start=1
                     /transl_table=11
                     /translation="MADYIPYQGGYTIDELIDMVQFELNVACALPKTLPDAAIRQIIE
                     SRALPWFYRNYQYAVQKMYFFINKEAFTAEEFTKYNFVQVPCEIQSVVYLYEMRGASL
                     FQLGINTPNLSVNLGVTNQPYLSSYVTTIGELGVYKTILDSMSDMLNQLNKYTLKYHF
                     NQLNHRLNILTNVDHHVIMEAYANIPAENLFKDDLFFKYITGYSKIQLGNLVGRYDFT
                     LPGGVKIQAADLVSQGKEEVKEVEEEVKGQSNSSWFYMVKK*"
     gene            240140..240319
                     /locus_tag="Ig8144_scaffold_2_curated_closed_complete_star
                     t-adj_prodigal-single_315"
     CDS             240140..240319
                     /product="Marine sediment metagenome DNA, contig:
                     S01H4_L05832 {ECO:0000313|EMBL:GAG86914.1};  TaxID=412755
                     species="unclassified sequences; metagenomes; ecological
                     metagenomes.;" source="marine sediment metagenome.;""
                     /codon_start=1
                     /transl_table=11
                     /translation="MKTSKIHIGTITKDQILTSNRKISREIELENSIGWVSMNKVHKS
                     KKTYTRKPKYKETYS*"
                     /db_xref="X1AV92_9ZZZZ"
     gene            complement(240316..240516)
                     /locus_tag="Ig8144_scaffold_2_curated_closed_complete_star
                     t-adj_prodigal-single_316"
     CDS             complement(240316..240516)
                     /product="hypothetical protein"
                     /codon_start=1
                     /transl_table=11
                     /translation="MNYEDYIAESLEKNISYSEYISENLNLQSAYCDYLCENLNKNIR
                     YSDYLKDGKVESRKKKIKNLFN*"
     gene            complement(240506..240712)
                     /locus_tag="Ig8144_scaffold_2_curated_closed_complete_star
                     t-adj_prodigal-single_317"
     CDS             complement(240506..240712)
                     /product="hypothetical protein"
                     /codon_start=1
                     /transl_table=11
                     /translation="VIDPFKYQLSVSTSVPSEPIEGDIYYNTIDCVNYIYQNNKWMQL
                     TFHSDVWTDRSGSRKKKIKNIYEL*"
     gene            complement(240709..241791)
                     /locus_tag="Ig8144_scaffold_2_curated_closed_complete_star
                     t-adj_prodigal-single_318"
     CDS             complement(240709..241791)
                     /product="Chaperone protein DnaJ n=1 Tax=Alistipes
                     indistinctus YIT 12060 RepID=G5HA22_9BACT"
                     /codon_start=1
                     /transl_table=11
                     /translation="MAKDYYDILGVDRKASEEQIKKAYRKKAMQYHPDKNPDNAEAES
                     KFKEAAEAYDTLSSKDKRENYDRFGTGGSPFGQGNPFSNGGAGGYGHGFNMEDIFSQF
                     GDVFGGAFGQKYGQQKRQKRGSDLRIKVSLSIEEILNGTTKKIKYKRQDSCNSCSGKG
                     GTDVKDCLPCNGTGQRIVVQNTAFGQIRQQAHCSDCQGTGKQILNKCGVCHGSGTNVK
                     EEVVEVDIPKGVSNGMQLNMRSYGNNIRDGVPGDLHIMIDEIREFYFKRDGNNLIVEK
                     DISVVDAILGAHLKVRTPHGELPITIDVGTQHGKTIRVSGKGIPDINLGLGDLFVVVN
                     VKIPQNISMDEKYLLEKLKKSKNFEV*"
                     /db_xref="UniRef100_G5HA22"
                     /db_xref="hyd:PK28_05840"
                     /db_xref="A0A0A7LJ26_9BACT"
                     /db_xref="G5HA22_9BACT"
     gene            complement(241791..242123)
                     /locus_tag="Ig8144_scaffold_2_curated_closed_complete_star
                     t-adj_prodigal-single_319"
     CDS             complement(241791..242123)
                     /product="hypothetical protein"
                     /codon_start=1
                     /transl_table=11
                     /translation="VIDWYVEISEWAPDSFKTDKLLNQVIETSTPFMNYFCERLSMIE
                     DCKIENVEDIFCEIVDEMPIMNYRTMLSPINGEREFVIVYNRYVYIKLTDTTKQIYRE
                     IKLTKILR*"
     gene            complement(242116..242661)
                     /locus_tag="Ig8144_scaffold_2_curated_closed_complete_star
                     t-adj_prodigal-single_320"
     CDS             complement(242116..242661)
                     /product="hypothetical protein"
                     /codon_start=1
                     /transl_table=11
                     /translation="MKVDFFDIKSNIKYKKSLIDSLSTNLIDKNKEGVTNLLEYVINN
                     TDTFNKKELKGCLYDGEDETLDLILPAVIRVFNKIFIKPPPLFQGNYDEGIRLELFQL
                     LFDIDEFNIYLVDMLINSKETLKYFDKIDRTAETLSLIVDNYIAGLIEKVLECYDVKS
                     EILRLKKRNDRDIKIKSITSD*"
     gene            complement(242658..243356)
                     /locus_tag="Ig8144_scaffold_2_curated_closed_complete_star
                     t-adj_prodigal-single_321"
     CDS             complement(242658..243356)
                     /product="hypothetical protein n=1 Tax=Paenibacillus elgii
                     RepID=UPI000248D23A"
                     /codon_start=1
                     /transl_table=11
                     /translation="MEYIDIKEFREKGYLQELNRRFLHPLGLALEITVDDNGNEKLSN
                     IWDYRSDDEGIYYDINNSDDGRKDKFKSKKEFIDSEIKTRNKQRIDKLGFGVEPIPNS
                     PELYDEKFLSLAAEFENYKKRSSKDKESLVNNTKVKMLSSVLDMDSDISLAIKSITSE
                     EAREGFSLIASKVSNFLKSQGIESIPTDNYNEELHEVISVMEIGESKVIDVVSKGYTL
                     NGKPFRYPKIVLGK*"
                     /db_xref="UniRef100_UPI000248D23A"
                     /db_xref="R5S8H0_9BACE"
                     /db_xref="mrs:Murru_0381"
                     /db_xref="UPI000248D23A"
     gene            complement(243360..243845)
                     /locus_tag="Ig8144_scaffold_2_curated_closed_complete_star
                     t-adj_prodigal-single_322"
     CDS             complement(243360..243845)
                     /product="hypothetical protein"
                     /codon_start=1
                     /transl_table=11
                     /translation="MQIKVTPEDLIRRCVWDSYVYYILGSDKEGQRILEENEEFEILE
                     RDALVIGLLKVIETDNLIHKFNTHVAEFIANKTKKEDDLLLVNKKSFDTTVDKFLDKF
                     PDYWEPSKLWTSSLKDLVDYIDNFKSQLENLEVHKIVDKNITFELYNSNNIRKMLKFN
                     Y*"
     gene            complement(243888..244682)
                     /locus_tag="Ig8144_scaffold_2_curated_closed_complete_star
                     t-adj_prodigal-single_323"
     CDS             complement(243888..244682)
                     /product="D12 class N6 adenine-specific DNA
                     methyltransferase n=1 Tax=Prevotella sp. CAG:1092
                     RepID=R5PB44_9BACT"
                     /codon_start=1
                     /transl_table=11
                     /translation="MKSPIKYFGGKNGFANKILEYFPENYQKMNYIEPFCGSAAMLFH
                     KERSSVEIINDLDNNIYSLFKILIDEDLFSQFKDMCDLTPYSEQLLKEYTQELKGELS
                     IIERAYKFFYCNRTSYNGLGGFSTSGVIRRNMSKSVSDYLSAIDGLYNVHNRLSGVVV
                     HNTDAIRLINKWDKENTFMYCDSPYANETRSSGRYKYDMDDEQQDEYLKSILSIKSAN
                     ILLSGYNCDRYSILENNGWKRVDMKIKTQNNNREGKYKVESLWFNY*"
                     /db_xref="UniRef100_R5PB44"
                     /db_xref="R5PB44_9BACT"
                     /db_xref="slp:Slip_1825"
     gene            244748..245017
                     /locus_tag="Ig8144_scaffold_2_curated_closed_complete_star
                     t-adj_prodigal-single_324"
     CDS             244748..245017
                     /product="hypothetical protein"
                     /codon_start=1
                     /transl_table=11
                     /translation="MNIVFLNKWRVISENILSDEDLNVFVLKYELRKFGTAEIILLFE
                     HFYKIDINEYTISDIIFDGSNIRVNLKDEDIIKIRERKINTILSE*"
     gene            245010..245654
                     /locus_tag="Ig8144_scaffold_2_curated_closed_complete_star
                     t-adj_prodigal-single_325"
     CDS             245010..245654
                     /product="Uncharacterized protein n=1 Tax=Microscilla
                     marina ATCC 23134 RepID=A1ZYY2_9BACT"
                     /codon_start=1
                     /transl_table=11
                     /translation="VSKYNRTYHLPWSPGTTSDDKISNDISSLIGNEIVITEKLDGEN
                     TGMTNDGVYARSHATFTTSDWSREVRQLHNIKVRGNLSQNEFIFGENMEGIHSIEYSN
                     LKSYFYIFGVRDNNIWVPWKSVEEYSYLLDIPTVPVLFKGIINSEKELKELVEKLVSE
                     TSELGGEREGIVVRSAGMFHNDDFAENVSKWVRANHVQTDEHWTRNWKKAKLNG*"
                     /db_xref="UniRef100_A1ZYY2"
                     /db_xref="A1ZYY2_9BACT"
                     /db_xref="hhy:Halhy_2620"
     gene            245647..245967
                     /locus_tag="Ig8144_scaffold_2_curated_closed_complete_star
                     t-adj_prodigal-single_326"
     CDS             245647..245967
                     /product="Uncharacterized protein n=1 Tax=Microscilla
                     marina ATCC 23134 RepID=A1ZMP4_9BACT"
                     /codon_start=1
                     /transl_table=11
                     /translation="MGKKEIRQNFRDSVFNRDKMCLICEKPISNINDMDAHHITDRSE
                     MPNGGYVKENGVTVCKKDCHFKVELFHITEGEEWNEGLHPDDLYKMINSSKELAIIKS
                     EKIK*"
                     /db_xref="UniRef100_A1ZMP4"
                     /db_xref="A1ZMP4_9BACT"
     gene            245967..246377
                     /locus_tag="Ig8144_scaffold_2_curated_closed_complete_star
                     t-adj_prodigal-single_327"
     CDS             245967..246377
                     /product="hypothetical protein"
                     /codon_start=1
                     /transl_table=11
                     /translation="MHREDNSKYLLYIEPSAYDKLKEPVNDELVELMEMALSKSKSGA
                     AQYSKIEDTGDGYDWTHNGQTRRVPSFRENSMYKGRHRTDCGESSTNCDYLLENGMIT
                     NSLAPFYLKWYRYSIPETEMNKILKLQKFYGEKL*"
     gene            246361..246657
                     /locus_tag="Ig8144_scaffold_2_curated_closed_complete_star
                     t-adj_prodigal-single_328"
     CDS             246361..246657
                     /product="Uncharacterized protein n=1 Tax=Flexibacter
                     litoralis (strain ATCC 23117 / DSM 6794 / NBRC 15988 /
                     NCIMB 1366 / Sio-4) RepID=I4ALC3_FLELS"
                     /codon_start=1
                     /transl_table=11
                     /translation="MGRNYKLERLENGESFLTSEKGNSMVPLIKSKQEHRLSPINWED
                     CNEGDIVYCKVKGNFYTHLVKAKNLDKGLLIGNNKGGINGWTKQVFGKVIEIIK*"
                     /db_xref="UniRef100_I4ALC3"
                     /db_xref="fli:Fleli_2389"
                     /db_xref="I4ALC3_FLELS"
     gene            246659..246847
                     /locus_tag="Ig8144_scaffold_2_curated_closed_complete_star
                     t-adj_prodigal-single_329"
     CDS             246659..246847
                     /product="hypothetical protein"
                     /codon_start=1
                     /transl_table=11
                     /translation="MELEEKIELNKLIRKYDGDNSFLLSLQKSLKTSKYLEKVVVGNK
                     TLKILSEKQYLAAKSSLD*"
     gene            complement(246828..248171)
                     /locus_tag="Ig8144_scaffold_2_curated_closed_complete_star
                     t-adj_prodigal-single_330"
     CDS             complement(246828..248171)
                     /product="hypothetical protein"
                     /codon_start=1
                     /transl_table=11
                     /translation="MKYLKSIYEFVVPMGIGFDKWKDMQKNGMTAKKYHEDHPGKKFK
                     IVHGHKEGEIGKPLPGAINLSYTKASKQHKAIVLNEKLGVPDEIDPWIDLLYSFVISQ
                     IYLFKENVSNSDIYDTQAEIGGVNFKTKSMIIEVKDGEFDKYIKNHIPKDNKMKIKNL
                     QINLEISTIPDNMFTFDPWNAAFIDSDSKVEDGIYTNVGLDFDIFIPESILSLEKKDI
                     NKLFDKMGISRKIIGLLSHELTHMYEYYQRELSKSGIWKDRLLNTNKFIAEQEVLANI
                     SDDWKEFLRLIYLSLDFEINARISQLFYSLVELEPKTKQEFFEYVKQNSVWDEMVSLK
                     NFNAEEFYNNFSYKSSDDDIKDAFLELGIYSKEELENSDIKHLIIKELVKMWDKNIDQ
                     TNELYKDGGMSKLSKHTLNNPKSFLGVFENRFHSKAKTWERKIFRLSSRFNLENS*"
     gene            complement(248168..248758)
                     /locus_tag="Ig8144_scaffold_2_curated_closed_complete_star
                     t-adj_prodigal-single_331"
     CDS             complement(248168..248758)
                     /product="Guanosine-3' 5'-bis(Diphosphate) 3
                     '-pyrophosphohydrolase n=1 Tax=Clostridium sp. CAG:433
                     RepID=R6ZBT7_9CLOT"
                     /codon_start=1
                     /transl_table=11
                     /translation="MANRPITYKEKLAWNFAKEAHIKQIRKFINQPYFDAHVQKVNGI
                     VKRYNQDEDILCASLLHDVLEDCYEDQDVGYEEIKSRFGKRVADLVIEVTSIGDEIDH
                     DYDGSKTNYLIDKMNLMSEDALIIKLADRLQNISDAFTAPERFRNKYFRETVNIISDL
                     EKNRPMNRVHKQIITEINAKLDNISSLFKIKRFDEI*"
                     /db_xref="UniRef100_R6ZBT7"
                     /db_xref="R6ZBT7_9CLOT"
                     /db_xref="srb:P148_SR1C001G0304"
     gene            248834..249247
                     /locus_tag="Ig8144_scaffold_2_curated_closed_complete_star
                     t-adj_prodigal-single_332"
     CDS             248834..249247
                     /product="hypothetical protein"
                     /codon_start=1
                     /transl_table=11
                     /translation="MITDAKIQKVQNRIKAAIVEISKEENVSINFSSCRYNSAYYTTT
                     MKVSTLDKNEKVKGIYESICKRLGFTQDVIGMKFQSDRNGICEIIEIKTRNRKYPVIA
                     KTVSGKQYKYSVSQIKRLIGGDKIINRNANIDKLI*"
     gene            249247..249564
                     /locus_tag="Ig8144_scaffold_2_curated_closed_complete_star
                     t-adj_prodigal-single_333"
     CDS             249247..249564
                     /product="hypothetical protein"
                     /codon_start=1
                     /transl_table=11
                     /translation="MTRKDIELLVSNIGLNNPDTLTEDILHISNMLEGIQEYIMTRKP
                     TSKFMELCGDENWEYASSIGDRLNKEVLEKTQTFQDFVKKIKTSPEYICKIRSEKLNV
                     IGI*"
     gene            249561..250124
                     /locus_tag="Ig8144_scaffold_2_curated_closed_complete_star
                     t-adj_prodigal-single_334"
     CDS             249561..250124
                     /product="Adenylate kinase id=4664781 bin
                     =GWF2_Bacteroidetes_40_13 species=Cesiribacter
                     andamanensis genus=Cesiribacter taxon_order=Cytophagales
                     taxon_class=Cytophagia phylum=Bacteroidetes
                     tax=GWF2_Bacteroidetes_40_13 organism_group=Bacteroidetes"
                     /codon_start=1
                     /transl_table=11
                     /translation="MNLVIMGPPGAGKGTICKRILSEFKYKLICAGDLLRSEKSSGSE
                     LGKKIASIIDDGNLVSDEMITKIIFNEFRKPVLHGTFYLIDGYPRTIKQANSLDRMTN
                     ITTVIWLDVSEETTIKRNLERGKTSGRPDDANVEIIKQRIKNYNEVSYPLKKFYGKRI
                     LEVNGEGTPDEVYSDIIDKIINRNGRV*"
                     /db_xref="gwf2_scaffold_976_19"
                     /db_xref="oho:Oweho_3548"
                     /db_xref="107293601"
     gene            250111..250323
                     /locus_tag="Ig8144_scaffold_2_curated_closed_complete_star
                     t-adj_prodigal-single_335"
     CDS             250111..250323
                     /product="hypothetical protein"
                     /codon_start=1
                     /transl_table=11
                     /translation="MVEYKVGDIVRWCWTEIHQSTYIILDINQTSVLLKQNFGMGQTL
                     TGRVPISELNISKDKFRDYYLRKIGL*"
     gene            250366..251628
                     /locus_tag="Ig8144_scaffold_2_curated_closed_complete_star
                     t-adj_prodigal-single_336"
     CDS             250366..251628
                     /product="RNA ligase n=1 Tax=Escherichia phage Lw1 RepID
                     =M9V2F3_9CAUD"
                     /codon_start=1
                     /transl_table=11
                     /translation="MKLFKYIEFINENSKNEYSIPSYEEAVELCSKDDAPFYESKMIV
                     DGYNVSVFNYRLAQYKDFANPLEHKPELKGYEMRGLTFVFNEDGSLFNRYVLLEKFFN
                     INQVPESMYSIVKNYKIKYVNNKEDGSIASFIKLPNGKIVGKSKMGFDNDQSNGINRI
                     YNINKDVKNLVNWCLDNDIVSIFEYVAPHNRIVLRYTTEDLILLRLRNNKTGKHIDIQ
                     DHLDKIGSIKIAPFEDDHQGDLDKLIELVAKQIDKEGCIVQAEDAKGRDFFFKLKTPW
                     YCERHGLLTDDIYREHIIIGYILDDKIDDILGQIPEEEFEAHERINKIIQIVKKAISD
                     KMTDIEKSYEVFVSMGENRKEYALKYMGVEPNFGYVMNLANGKDVYDLAKDYIRDHTK
                     RLMIARDWLQEIDPTLFFQDPEEDEEDN*"
                     /db_xref="UniRef100_M9V2F3"
                     /db_xref="K4F9V6_9CAUD"
                     /db_xref="M9V2F3_9CAUD"
     gene            251665..252027
                     /locus_tag="Ig8144_scaffold_2_curated_closed_complete_star
                     t-adj_prodigal-single_337"
     CDS             251665..252027
                     /product="hypothetical protein"
                     /codon_start=1
                     /transl_table=11
                     /translation="MKYLDTYRLFEGQELDSNIENIEEICDVCIDIMQELEDSGFRIG
                     TSVSRQDDSLKLRLTCNIAKPTAFRWGKHYVIDVYDRLNDYLSTEGFIEFDRSLGSVA
                     NFPVVDGMYQASIIFDEK*"
     gene            252038..252559
                     /locus_tag="Ig8144_scaffold_2_curated_closed_complete_star
                     t-adj_prodigal-single_338"
     CDS             252038..252559
                     /product="hypothetical protein"
                     /codon_start=1
                     /transl_table=11
                     /translation="MRLIKKFENFNDIGDIELSDYFMGEPDKQYVDFESTHDPFETSN
                     GKIVGLNHNSHSSFRKGNRSIKPTEDMVSGVVDIFSEVLGDSINHHEYYPEYKQIYFY
                     TWSNKQMSYGESSKANKKQIIIDFYKNDWIFVSLIDENSYKQSNREKHSICKGLGGLI
                     EFLNDKKEYISNK*"
     gene            252556..253224
                     /locus_tag="Ig8144_scaffold_2_curated_closed_complete_star
                     t-adj_prodigal-single_339"
     CDS             252556..253224
                     /product="hypothetical protein"
                     /codon_start=1
                     /transl_table=11
                     /translation="MKHLKSYQLFESSTRPELSNQEIDNDRIYSDINDICQDVIDTGL
                     EVKIDISDYKKVDNALCTDVVLIGIHIPSENFLTDKGSFVYGDIKETFDRIIDYLKIF
                     GYDNHKFKVFNFGGNTLFKDFDGDVKESSSSFRLILYKSIDHIIESKTTPKLKFNKQP
                     RKKGAKTDVYNVVKNGTIIGQVKWYSRLRGYGFLPPSGDESEVKEFVKEISRLRREEK
                     KKSK*"
     gene            253224..253412
                     /locus_tag="Ig8144_scaffold_2_curated_closed_complete_star
                     t-adj_prodigal-single_340"
     CDS             253224..253412
                     /product="hypothetical protein"
                     /codon_start=1
                     /transl_table=11
                     /translation="MAILGRKEYLKKMEAKRKKSNRRVKKFRDFKKKNPNPFEFKSVA
                     STAIPGPLSIVTTPANIS*"
     gene            253517..255391
                     /locus_tag="Ig8144_scaffold_2_curated_closed_complete_star
                     t-adj_prodigal-single_341"
     CDS             253517..255391
                     /product="Chaperone protein DnaK n=1 Tax=Mucilaginibacter
                     paludis DSM 18603 RepID=H1Y2X7_9SPHI"
                     /codon_start=1
                     /transl_table=11
                     /translation="MAKDVIIGIDLGTTNSCVAVVEGGEPIVITNSEGRRTTPSVVGF
                     TDNDRKIGDPAKRQAVTNPTKTVYSIKRFIGKDFSVCKDEIGKVPYKVVKTGSNVPGV
                     QIDDRVYTPQEISAMILQKMKKTAEEYLGHEVTRAVITVPAYFGDAERTATIEAGEIA
                     GLKVERIINEPTAAALAYGLDKKNTDSKILVFDCGGGTHDVSVLEIGDGVFEVKSTDG
                     DTHLGGDDFDNAIIDWMVSEFKSDHDMDLSKDAMALQRLKEAGEKAKIELSSSTQTEI
                     NLPYITAKDGVPLHFVKKLTSAKFEQMTSKLVDRTIACAKSALKNAGLKPSDIDEVIL
                     VGGSTRIPAIQNAIEKYIGKSPNKSVNPDEVVALGAAIQGAVLSGGITDVLLLDVTPL
                     SLGIETMGSVMTRLIEANTTIPTRKSETFSTASDNQPSVEIHVLQGERPMAKDNRSLG
                     RFHLDGIMPAPRGIPQVEVTLDIDANGILSVSAKDKATGKENKIRIEGGSQLSKEEIE
                     RMKAEAEANSESDKLEREKVDKVNMADNLIFQTEKQMKEFSEKLTEDDRSSLNSDLEE
                     LRKAHSEQDVDKIDETSNKLNETWSAISTRLYQQTNESESTDDGDPDGGVEDTSYEEV
                     *"
                     /db_xref="UniRef100_H1Y2X7"
                     /db_xref="H1Y2X7_9SPHI"
                     /db_xref="psn:Pedsa_2014"
     gene            complement(255428..256684)
                     /locus_tag="Ig8144_scaffold_2_curated_closed_complete_star
                     t-adj_prodigal-single_342"
     CDS             complement(255428..256684)
                     /product="hypothetical protein"
                     /codon_start=1
                     /transl_table=11
                     /translation="MILLKYNEYITEKMAYELLLESKVVFSTKFISLLSKMKTNRIAS
                     ELLSTYSKDINITHNYIDITDEKDAVSFTPDRKVKEIIKDKPETWKVIDSERYLTHGK
                     GNDRIFEALDYEKPNGEPWSPSHGIIGLVLKETISTTSGRVYVVFQEYGVDDPKKTVL
                     NKEAIEPTDADDSRIWTTSRNNIKVGRLVRAILKASDIKFIDKEIEEFTNQYKATYDF
                     AQDALKQFDIVKGKEIARWYDNSGEDTYVDGGGTLNNSCMAEVDTDYFDIYCFNKQVS
                     LVILYDDDGEIKDGRYVSKMIKGRALLWDAKIGGQAANFMDRIYTTHDSDVELFKQFA
                     EKNGWWYKKSQSMSPNESITDGSTTKSAIITVKLDDGDWDYYPYMDTVCYLDTETDTL
                     TNDDDSLEDKDFRVFRDTEGSYTEGN*"
     gene            256778..257038
                     /locus_tag="Ig8144_scaffold_2_curated_closed_complete_star
                     t-adj_prodigal-single_343"
     CDS             256778..257038
                     /product="hypothetical protein"
                     /codon_start=1
                     /transl_table=11
                     /translation="MKKILFKVMKNKIINLIKILGFGLTEIVIDIKLSVGDFHSIEWE
                     KSTNKVYLHIFKSGDLDIMFDFEELEEEDQLKIYQNLAIFYN*"
     gene            complement(257035..258048)
                     /locus_tag="Ig8144_scaffold_2_curated_closed_complete_star
                     t-adj_prodigal-single_344"
     CDS             complement(257035..258048)
                     /product="N-acetylmuramoyl-L-alanine amidase family 2 n=1
                     Tax=Desulfococcus multivorans DSM 2059 RepID=S7TUP9_DESML"
                     /codon_start=1
                     /transl_table=11
                     /translation="MKLQRIIMLRMSGEDVRWMQTKLKEYGYHKGKIDGNFGQNTLVS
                     VTNFQRGVGIKSDGVVGPQTWSQITNYNSNKSEAVETPEFRPDPIIDIPFKISYIGED
                     SLTIYDCFLEDDEYYKTETKKDTIWLHHTAGGSRPDWTIGGWERDYVKDKKGNPVLDK
                     DGNPKPLRVATPYLIGRKSSSKNDTLWDGKVLRTFDDRYWAYHLGINHKNSEDLNSKS
                     IGIEICNYGPLTLGRDGMFYNYVNRPINDSDVVELDKPFRGFKHYEKYTDAQLESTRK
                     LILYLQNRWDIEIDKGIYNEDWFEYDNKWFELGGLRSHTQVRTGKFDIFPQKEMIQML
                     NSL*"
                     /db_xref="UniRef100_S7TUP9"
                     /db_xref="A0A0F9K2K6_9ZZZZ"
                     /db_xref="hhy:Halhy_3245"
                     /db_xref="S7TUP9_DESML"
     gene            complement(258045..258563)
                     /locus_tag="Ig8144_scaffold_2_curated_closed_complete_star
                     t-adj_prodigal-single_345"
     CDS             complement(258045..258563)
                     /product="hypothetical protein"
                     /codon_start=1
                     /transl_table=11
                     /translation="MALHVVSSYQTVLEFKKSRYFKVNLGLVATVEKNGKRAYNDKDQ
                     FSFFYSNQYKTTIYGQGNVGDIKFYADHFIKDSTFAVYYDHNFEEFLFKFDNKIVHEK
                     GIDFYLGHILKNVEEQYEERVKNEELRKLEVQPDGNADNILNNPGNVTYADLKAYLDL
                     KHKERYKNNNSL*"
     gene            complement(258592..259293)
                     /locus_tag="Ig8144_scaffold_2_curated_closed_complete_star
                     t-adj_prodigal-single_346"
     CDS             complement(258592..259293)
                     /product="hypothetical protein"
                     /codon_start=1
                     /transl_table=11
                     /translation="MKHLKSFNESHTKEYHDFNDIFIHLIDFGLELDIKKVYFSDRNT
                     NTDESRRAYTTSDNPNQYYRKPGYIATLNKKITDFVDINLIKNIFEELEESNDRLSEF
                     GETYIERIDISSNNKINIVYHLIDEESNEEVPVEKEGFYEFLDVIKRNLDHRYTKVTR
                     AFKYSQDRNGVVLLPIEDGFESKTLLSDVKTFIRKLFEPKFRYLGGQNWRWKYDIELK
                     DNKIHINFIERVNRP*"
     gene            complement(259293..259850)
                     /locus_tag="Ig8144_scaffold_2_curated_closed_complete_star
                     t-adj_prodigal-single_347"
     CDS             complement(259293..259850)
                     /product="hypothetical protein"
                     /codon_start=1
                     /transl_table=11
                     /translation="MKIRKYIEFITEDLHETPESYISTLLQQIKVKVDKMFEFQEGDI
                     DNPPEAEEDPTKIKKLNQNGDKMTFKDLGVRLESSEVSKYSKMYDTLTIKFSDDTNTY
                     ALIIMVDIKEAIPKDKEKDFSIEDIEKCYIKLKKYDLDTFEVLGQISKNIEVKNIDEE
                     FLIDLKIEMDEKFGGEDEEFEIETE*"
     gene            259993..261915
                     /locus_tag="Ig8144_scaffold_2_curated_closed_complete_star
                     t-adj_prodigal-single_348"
     CDS             259993..261915
                     /product="PrkA family serine protein kinase n=1 Tax
                     =Pontibacter sp. BAB1700 RepID=J0V505_9BACT"
                     /codon_start=1
                     /transl_table=11
                     /translation="MNLLNTIKKDFTQSEKDISIQDYLKLCKEDKKIYATPAERVLDV
                     IGEAEMVDTKSDERLSRIYSNRIIKRYKTFSDFYGMEDTIEQIVSFFRHASQGLEEKK
                     QILYLLGPVGGGKSSLAERLKQLIEKSHIYVLVADGVVSPVWENPLGLFSNYRSELED
                     EYGILKRYIPSCPSPWATKRLAEFGGDISKFTVRRIKMSIQSQIGISKTEPGDENNQD
                     ISALVGKIDIRKLAEYPQNDADAYNYSGALCRANQGLMEFVEMFKAPIKMLNPLLTAT
                     QEGNYNGTENLPAIPFQGIILAHSNESEWESFSNDRKNEAFLDRVYIVRVPYCLRIDE
                     EVQIYEKLLQSSSLSESPCAPQTLDLLAQFCIMTRMKDPENSILYSKMRIYNGENLKE
                     SDPKAKSLQEYKDNAGITEGMDGVSTRFAFKVLSKVFNHDTEEVAANPVHLFYVLEQE
                     IIKAQLPRDVEEYYLNILKSTITTRYADFIGDEIQKAYVDSYQEYGQNLFERYITYAD
                     HWCQDNDYRDPETGQQFDRQALNEELEKIEKPAGIANPKDFRNDVVQFYLRHKAKNSK
                     APSWDSYEKIKNVIEKRIFSKTEDLIPVISFTSKASKDDEHKHSEFVSRMKKRGYTNK
                     QIQLLTDWYLRVRKSS*"
                     /db_xref="UniRef100_J0V505"
                     /db_xref="J0V505_9BACT"
                     /db_xref="avd:AvCA6_46870"
     gene            261920..262060
                     /locus_tag="Ig8144_scaffold_2_curated_closed_complete_star
                     t-adj_prodigal-single_349"
     CDS             261920..262060
                     /product="hypothetical protein"
                     /codon_start=1
                     /transl_table=11
                     /translation="MAISFRLSRFITPGIWGYPDDFSIKQKIALRKSKIKKIFNVNKY
                     SR*"
     gene            262038..263300
                     /locus_tag="Ig8144_scaffold_2_curated_closed_complete_star
                     t-adj_prodigal-single_350"
     CDS             262038..263300
                     /product="hypothetical protein n=1 Tax=Nafulsella
                     turpanensis RepID=UPI00034D976A"
                     /codon_start=1
                     /transl_table=11
                     /translation="MSINIVDRRKNTKGKSSENRQRFLKRVEGQIKKALPDIIKGTNI
                     KDITSSKDKVKVPIKGIKEPQFTYDKDSGDKKNVHPGNKEFTEGDKIKKPDDGKGKGG
                     RKGSNDPATSEDDFTISISREEFLDYFFQDLELPDMVKKHLDSIVDFKQKRAGYSNQG
                     TPNRLNVVRSYKNSMARRMATGIFFDKRIKEIEESLKDDKLSDVDRIILEKELDKFKK
                     MKLSVSFMEEVDLQYNNFDKVAIPTTSAVMFCIMDISGSMGEKEKDISKRFFMLLYMF
                     LTKQYERIEIVFIKHHTQASEVSEEDFFNSKESGGTVVAPALELMREIIKERYSKSWN
                     IYAAQASDGDVWNKSDADDCYNLLNGEILNDIQYMVYIEVCRENDGDLWNNYRSLSES
                     RKNFEVGKISDVSQIWQVFQDFFKKKSI*"
                     /db_xref="UniRef100_UPI00034D976A"
                     /db_xref="A0A0D3LAD3_9BACT"
                     /db_xref="mah:MEALZ_2184"
                     /db_xref="UPI00034D976A"
     gene            263302..264801
                     /locus_tag="Ig8144_scaffold_2_curated_closed_complete_star
                     t-adj_prodigal-single_351"
     CDS             263302..264801
                     /product="SpoVR family protein n=1 Tax=Pontibacter sp.
                     BAB1700 RepID=J1FFX8_9BACT"
                     /codon_start=1
                     /transl_table=11
                     /translation="MNKEELKKIFSKSDWDNDTIIQANDIVSRIASEYLGLDTYPNQF
                     EIISSEQMLDAYSLIGLPLSYNHWKFGKDFVINENRYKKGRMGLAYELVINSNPCISY
                     NMEDNTTCLMLLVLAHAAYGHNHFFKNNYLFKQWTQADSIIDYMLFAKKFIAECEEKY
                     GYEEVEMVLDSCHALMNYGVDKYKKPRKLSPIEEHSRLKKKIEDDRILLNDIWRTIPD
                     KKDKRSKRTRFPSQPEENILYFIEKNSPKLKEWQREIVRIVRKISQYFYPQGQSKVIN
                     EGCATFSHFEIINKMYDEGYLDGGFMLEFMHHHSNVVNQPGFDSKYYSGLNPYTLGFN
                     IFKDLKRMSLEPTKEDLAWFPNIAGKGNWQETFRYIVENFKDETFVLQYLSPKVMRDM
                     KLFEISDEEGSKHYEVTSIHNDRGYKKVRQSLSESYNRSRYVPDIQVYKVDVFGTRSL
                     TLEYTPINNRDLDLSDIDNVLPHVKYLWGFPVRMVSREDGKLVNISSID*"
                     /db_xref="UniRef100_J1FFX8"
                     /db_xref="J1FFX8_9BACT"
                     /db_xref="pha:PSHAa1212"
     gene            complement(264809..265021)
                     /locus_tag="Ig8144_scaffold_2_curated_closed_complete_star
                     t-adj_prodigal-single_352"
     CDS             complement(264809..265021)
                     /product="hypothetical protein"
                     /codon_start=1
                     /transl_table=11
                     /translation="MTVRIYGELYDIDISFFDDVEILEVTYYTNSVFIDYIKGDHYKD
                     KKITLSMGKEDYKLLDRHLKIKSLGI*"
     gene            complement(265011..265427)
                     /locus_tag="Ig8144_scaffold_2_curated_closed_complete_star
                     t-adj_prodigal-single_353"
     CDS             complement(265011..265427)
                     /product="dCMP deaminase n=1 Tax=Flavobacterium
                     psychrophilum (strain JIP02/86 / ATCC 49511)
                     RepID=A6GWV2_FLAPJ"
                     /codon_start=1
                     /transl_table=11
                     /translation="VDKQERYDRTYLNMAKEWATLSHCNRKQVGALIVKNGMIISDGY
                     NGTPTGFDNACEIEDGTTNWYVIHGEANAILKCARHGHSCEGGTLYQTHSPCKDCSKL
                     ILQSGIKRLVYIKEYKDASGLEFLKEAGVEIIKYDC*"
                     /db_xref="UniRef100_A6GWV2"
                     /db_xref="A0A085L4J1_9FLAO"
                     /db_xref="fpo:FPG3_02455"
                     /db_xref="A6GWV2_FLAPJ"
     gene            complement(265420..265575)
                     /locus_tag="Ig8144_scaffold_2_curated_closed_complete_star
                     t-adj_prodigal-single_354"
     CDS             complement(265420..265575)
                     /product="hypothetical protein"
                     /codon_start=1
                     /transl_table=11
                     /translation="MRSISKAKMRAEMFSAMSGTNAVSVEWALKNILQLTKEEFRKYK
                     IKNIFGG*"
     gene            complement(265578..266114)
                     /locus_tag="Ig8144_scaffold_2_curated_closed_complete_star
                     t-adj_prodigal-single_355"
     CDS             complement(265578..266114)
                     /product="Transcription termination/antitermination
                     protein NusG n=1 Tax=Ornithobacterium rhinotracheale
                     (strain ATCC 51463 / DSM 15997 / CCUG 23171 / LMG 9086)
                     RepID=I4A174_ORNRL"
                     /codon_start=1
                     /transl_table=11
                     /translation="MIMENQTKSEMNWYIVRTQGNKERSVVEKIKKDPDLENKIGQVL
                     APMETTFYLKNNKKVKREKIMYPGYIFVETNAVGELKYFLKGCNGATGFLTSRSGDIK
                     PMRDNEVDKIGHQKSCEEVEVETPFIIGEEVRITDGPFSTMKGVIDDISGQKVKLSIS
                     IFGRKTPVEVSSLQIDKL*"
                     /db_xref="UniRef100_I4A174"
                     /db_xref="ori:Q785_07575"
                     /db_xref="I4A174_ORNRL"
     gene            complement(266126..266512)
                     /locus_tag="Ig8144_scaffold_2_curated_closed_complete_star
                     t-adj_prodigal-single_356"
     CDS             complement(266126..266512)
                     /product="hypothetical protein"
                     /codon_start=1
                     /transl_table=11
                     /translation="MAELIDVANAMFRNKSEWKNITNEDKEKNFFIFNRYFCKKYPEK
                     SQLLNLKNINKVSSMDLWYYFMLNKSYPNWFWSKGAKDKPIIPEKDFKLLLRKLKIKK
                     VDLEYLIEHNFDFIKEELKYYKELEK*"
     gene            complement(266496..267470)
                     /locus_tag="Ig8144_scaffold_2_curated_closed_complete_star
                     t-adj_prodigal-single_357"
     CDS             complement(266496..267470)
                     /product="hypothetical protein"
                     /codon_start=1
                     /transl_table=11
                     /translation="MNCDLIIDGNYILSRLVFTLHKNNLLYGALHKALENAVVKYKKW
                     YPFANVYLVSDSKEKSWRKDYIDEYKGTRKKDSDIDWKFVYQAYGEFKESMKDTFKVM
                     EAPHIEGDDWIAFLCDKANNEGRSTLIVSNDYDIKQIVKYSMDPLWINMMSNEMYNKE
                     KLFLPKNYQIFINKVSKIPNNDIFNINDNSEFLGLMKGFMKKYEIHEIDSMESLMVKI
                     ISGDKSDNIGSVWSVVKNGKKRGIGVKGAQSIYDEYLLEFGDMNHNDPDMHENIADLI
                     CEKKKLSKTKISDIVTNIESNVKLMDLRLINIPKVIIDKMEEIHGGTN*"
     gene            complement(267523..267912)
                     /locus_tag="Ig8144_scaffold_2_curated_closed_complete_star
                     t-adj_prodigal-single_358"
     CDS             complement(267523..267912)
                     /product="hypothetical protein"
                     /codon_start=1
                     /transl_table=11
                     /translation="MGFVNINGSNVHTSSIYTGTTSSIYGTGSNVTISSGSNITVSNS
                     SGNFVGYSIQPQKTTYHILGEDLEVEGWLDSNVAMIISIINVLGKPYYDELKKQQVSL
                     PKEIEKFLESKFIVLERDRKIDEVIKK*"
     gene            complement(267942..268478)
                     /locus_tag="Ig8144_scaffold_2_curated_closed_complete_star
                     t-adj_prodigal-single_359"
     CDS             complement(267942..268478)
                     /product="hypothetical protein"
                     /codon_start=1
                     /transl_table=11
                     /translation="MELNDLIPLKFRPHDCDWLVKGNYLMYKKYEHVPVAFIDDDIVY
                     IFLENKIQRQILKLTKWVIDSGYKFYFTTPELSNPKGVEYLNEKVITHYLFSYAQKPF
                     YIGFKKMEFDLIKNMVDWCIKENCSDLIKDCYEVVLKKVNNSYFDYYAGKDISDYDNE
                     IRDDFRTLYRDIQINMIL*"
     gene            complement(268465..268791)
                     /locus_tag="Ig8144_scaffold_2_curated_closed_complete_star
                     t-adj_prodigal-single_360"
     CDS             complement(268465..268791)
                     /product="hypothetical protein"
                     /codon_start=1
                     /transl_table=11
                     /translation="MRTRAWRRNMEDIIVIRRIKRIVDHHGSWWSFIDINGIIHKSPI
                     LKDYIGTKDNHMYKTYKTCIWDSRHKVKYSPNKGKAYWRDNNKKGTREAKKIEFFKIL
                     KEYGIK*"
     gene            complement(268812..269249)
                     /locus_tag="Ig8144_scaffold_2_curated_closed_complete_star
                     t-adj_prodigal-single_361"
     CDS             complement(268812..269249)
                     /product="hypothetical protein"
                     /codon_start=1
                     /transl_table=11
                     /translation="MGLPHFAHKSIEPIYTSLYDARFITKSGETKTAHIERYEIVNDI
                     INCKFQDMPDVGYDDIVNTDILIISHQNRVGDVIRFDILQVKNTLFKTSPFSWDGNDL
                     SYIDCSFSIQNIKTMLDKDINTQSLESVINSYKRDIKLNSVLD*"
     gene            complement(269249..271093)
                     /locus_tag="Ig8144_scaffold_2_curated_closed_complete_star
                     t-adj_prodigal-single_362"
     CDS             complement(269249..271093)
                     /product="DNA topoisomerase 2 {ECO:0000256|RuleBase
                     :RU000381}; EC=5.99.1.3 {ECO:0000256|RuleBase:RU000381};; 
                     TaxID=7176 species="Eukaryota; Metazoa; Ecdysozoa;
                     Arthropoda; Hexapoda; Insecta; Pterygota; Neoptera;
                     Endopterygota; Diptera; Nematocera; Culicoidea; Culicidae;
                     Culicinae; Culicini; Culex; Culex.;" source="Culex
                     quinquefasciatus (Southern house mosquito) (Culex
                     pungens).;""
                     /codon_start=1
                     /transl_table=11
                     /translation="MSVDKKFQKLDDIDHVILRPGMYIGSIKPHTSTRWLIDDDKMKQ
                     KEITYNPGFLKIFDEIITNSVDESKRKGSKLNIIKVNIDNKTNEISIWDNGGIPVVKH
                     TEHKEWIPEMIFSNLKAGSNFDDSEERSWAGTNGVGSTLTNIYSTQFKITTCDGKNQF
                     DQTFKNNMRDRTSPKIKKATRAHTLISFLTDFDKFEMDGIDDDHFKMIEKRVYDLAAC
                     NTSIKIYFNGKVINFKSFEDYIKLYVDEYFFETKKGSSWSVGIALSENGFQQVSFSNS
                     TETYDGGTHLDYVMNQIIVEMREYFLKKHKVDIKPSELKNHMFIFLDATVINPSFSSQ
                     TKEKLITEIKDFGTTFEVSKKLVQSILKSEIVNSILDWIQQKKNADDNKLQRDLNKKL
                     SKIKVEKLIDAKGKERWKYSLGIFEGDSAAGAVRKYRDSQTMGAFSLKGKFINVSEIS
                     NQKLVQNNEAVNLMASIGLKLGQEIDLKSLRYGRVLLYVDADVDGNSIAALLINFFYK
                     YWPDMFERRMLYKVETPIVVAIPRKKGSKKILFYSQTEYNEWEEKNDLKQFEIKYKKG
                     LAALVDDEYQDIINSPRLTQITMDDVSEESLNIWFGKDSDLRKKELLK*"
                     /db_xref="B0WRP3_CULQU"
                     /db_xref="UniRef100_B0WRP3"
                     /db_xref="bmx:BMS_1254"
                     /db_xref="5.99.1.3"
     gene            complement(271144..271389)
                     /locus_tag="Ig8144_scaffold_2_curated_closed_complete_star
                     t-adj_prodigal-single_363"
     CDS             complement(271144..271389)
                     /product="hypothetical protein"
                     /codon_start=1
                     /transl_table=11
                     /translation="MSEFPEKYGFIYCEEFDEWSKPTFNGKHILWEKPNYPNHWQLSY
                     VDEEDYLHPIYSGYESNIVGVLRGIDRDRKISELLNS*"
     gene            complement(271382..272230)
                     /locus_tag="Ig8144_scaffold_2_curated_closed_complete_star
                     t-adj_prodigal-single_364"
     CDS             complement(271382..272230)
                     /product="hypothetical protein"
                     /codon_start=1
                     /transl_table=11
                     /translation="MKYLKSYKIFEKSEFPSHIDSDIIYTLKDISTDLEDIGFFITIS
                     YSPITEPVTSINIKIQKREGGYFNFTEDISESLLRIYQYMRELGWYSKLKYNKSSIQK
                     KFYIRPDDRMRDEDIAWIDERWPSVSSIEMTWSTSNTTYYTFEGISNTSKEVIDTLVW
                     EYGDVIYDMNKDIEFIEDKLSEINDIGYYTTVNYTPYTFAGAASKPQLFLDIKNNKRE
                     DFYGNFAKNRELLDSNIADILNYMEESGYKIKNIYDDRAEYKPSKFEFINNPTSYQIS
                     FVKEDE*"
     gene            complement(272230..272895)
                     /locus_tag="Ig8144_scaffold_2_curated_closed_complete_star
                     t-adj_prodigal-single_365"
     CDS             complement(272230..272895)
                     /product="hypothetical protein"
                     /codon_start=1
                     /transl_table=11
                     /translation="MNTIKKYDEFLIQEKYDKNIKAELKRLGVTDKKQINKYLYHAHR
                     GNLGKYLSEKGRTFTFGMLNALFKDAQVAKKRSGLKVGIVKMLHRVTPMALAPFFPII
                     AIAGFILGSTRAFNKIMKPILEDPGNDYNGFLKKVIDSSMKLAEGEITTKDRFTRAFV
                     VSDRLVEAIRPNVLHEFSIDLSERMSTMDPEMEVPDHYVENELKMYINERFEVTPQIP
                     LMK*"
     gene            272933..274276
                     /locus_tag="Ig8144_scaffold_2_curated_closed_complete_star
                     t-adj_prodigal-single_366"
     CDS             272933..274276
                     /product="DNA topoisomerase 2 {ECO:0000256|RuleBase
                     :RU000381}; EC=5.99.1.3 {ECO:0000256|RuleBase:RU000381};; 
                     TaxID=988480 species="Eukaryota; Fungi; Cryptomycota;
                     Rozella.;" source="Rozella allomycis CSF55.;""
                     /codon_start=1
                     /transl_table=11
                     /translation="MMTEKTISEFLSDEYKEFAMYSIEGRAMPSVIDGFKPTQRKIIH
                     ISNQIWKSGNEKTLKVFQLAGKVASDAFYHHGNASLENAIVTMAQKFKNNAALLEEDG
                     QYGSLRSPQPGAPRYIGTKLNENFKLLYKDFELLNYKEEEGEIIEPEFFLPIIPTILL
                     NGSSGIAVGFASNILNRNVDQLIESCTKILTGKKIKSIKPSLNEFTGEYTQDEENSKR
                     WVIRGRFERVNTSTVRITELPPSMTYEKYEEHLDKLCDNKDIVSYDDNCRDNIDYTIK
                     FTRSDLSELDDTKLIKLLKLEESSTEIFSTLDEFGKLKIFETAEEIVEYFVNFRLTYY
                     HKRKEFFLDRMDKELKILSNRGRFIKAILDVKLKINNVAKLQIISQIEEMGLEKIDDS
                     FDYLLRMPIYSLTKELFDKLKSDFISKKEEIKRLEETNPKDMYIDDLSELKKKFK*"
                     /db_xref="A0A075AVT9_9FUNG"
                     /db_xref="UniRef100_H3G7M6"
                     /db_xref="wbr:WGLp445"
                     /db_xref="H3G7M6_PHYRM"
                     /db_xref="5.99.1.3"
     gene            274314..275450
                     /locus_tag="Ig8144_scaffold_2_curated_closed_complete_star
                     t-adj_prodigal-single_367"
     CDS             274314..275450
                     /product="Nucleotidyltransferase n=1 Tax=Haliscomenobacter
                     hydrossis (strain ATCC 27775 / DSM 1100 / LMG 10767 / O)
                     RepID=F4L5M6_HALH1"
                     /codon_start=1
                     /transl_table=11
                     /translation="MKEELLKLIEEKSPGARPLYLVIRGSHAYGTNIETSDTDYAGVF
                     IQSIEDIFGLNYKEQINDDTNDTVIYELRRFLGLLASNNPTVLELLNTPEDCIIYKDP
                     IFDLILKNRDIFITKVCDNSFGGYARQQIGKAKGQNKKQNWEQSKVIRKTPLDFCYLL
                     QNEKSIPLVDYLDKHKMDQRFCGLSNVPHSRDTYALFYDYNLSKLPFPHLVGKVNQGF
                     RGIVFEDSNEVRLSSIPFNCPVEYFIGHISYNKDGYSQHCKDYNSYQTWINERNEARW
                     VDVKSHGQKIDGKNMMHCVRLIGMAREIGEGKGILVRRDNAKELISIRRGEVDLQTLI
                     DNVESDIREIDQIFKNSNLPDKVDENFVHELLVKVRKEVYKLNR*"
                     /db_xref="UniRef100_F4L5M6"
                     /db_xref="hhy:Halhy_4013"
                     /db_xref="F4L5M6_HALH1"
     gene            275455..276072
                     /locus_tag="Ig8144_scaffold_2_curated_closed_complete_star
                     t-adj_prodigal-single_368"
     CDS             275455..276072
                     /product="hypothetical protein"
                     /codon_start=1
                     /transl_table=11
                     /translation="MGILEIMIIFFMGILIGGFTTKLLSKYSDKLQREKLIDNINSQY
                     KQILRSVSKGEAKFKNRVNNTVFISSNLKEHGDVDVIYMMDNKDIAIFKNNKCIYTSE
                     SVNSEVVKDITVTIDNRYQNQINDVVDILGFKFYREEFEKSFKGEIKSLDMTKLDLSD
                     IDKIKNENDSKFTINDVLDKISKSGMDSLTFEERIFLDEYSKNNG*"
     gene            276047..276415
                     /locus_tag="Ig8144_scaffold_2_curated_closed_complete_star
                     t-adj_prodigal-single_369"
     CDS             276047..276415
                     /product="hypothetical protein"
                     /codon_start=1
                     /transl_table=11
                     /translation="MNIVKTMDRIVNLTPFSILSQVNEIEHHTLLEITTIVIENSGNF
                     FYIKDEVEKILDVSNMPQYIKEDWINYNKKELNIALLNHQIKNLENILEYKRPYDEKD
                     EEALILLKSLRRDLIINGLI*"
     gene            complement(276392..276847)
                     /locus_tag="Ig8144_scaffold_2_curated_closed_complete_star
                     t-adj_prodigal-single_370"
     CDS             complement(276392..276847)
                     /product="hypothetical protein"
                     /codon_start=1
                     /transl_table=11
                     /translation="MKYVKLFENFIENFEKSISFDEVRDIFLPVADHGLSVNDCFVGN
                     FSPMDGKKIIDNPNDFNNKKSFKGLCVRLSNKNFNFTDDFFDDLQSSIEHFESRCVCK
                     LNSLFVRVTGGQWFSDVDTLREYTKENKINTSFILFIDIVFSLDKPVDN*"
     gene            276884..277045
                     /locus_tag="Ig8144_scaffold_2_curated_closed_complete_star
                     t-adj_prodigal-single_371"
     CDS             276884..277045
                     /product="hypothetical protein"
                     /codon_start=1
                     /transl_table=11
                     /translation="MDNITTHKDPTENYTPVGQTFCKGKCDTKAIRTKEGLVVLCDGC
                     KRVVIDNRD*"
     gene            277045..277410
                     /locus_tag="Ig8144_scaffold_2_curated_closed_complete_star
                     t-adj_prodigal-single_372"
     CDS             277045..277410
                     /product="hypothetical protein"
                     /codon_start=1
                     /transl_table=11
                     /translation="VEYLPGIIDESLQKLNYFEILNDFNVPLYPNRFDDDISNNDITD
                     SIEFKGGEILILRWFKPKTTRTLYSFVVGYYKSDKYHEVKRECPMSMDFVSINTAILN
                     NITNSFVRELKIDSILYGL*"
     gene            277400..277672
                     /locus_tag="Ig8144_scaffold_2_curated_closed_complete_star
                     t-adj_prodigal-single_373"
     CDS             277400..277672
                     /product="hypothetical protein"
                     /codon_start=1
                     /transl_table=11
                     /translation="MVCRCKLNFMMKDFHFIDGEIYDYDYDSHEETGILIFYIKGRRL
                     SFSTGLPFVDGKLPMVEDKFRKYFDDLQYLREEKLKQLFDDISENS*"
     gene            277650..278207
                     /locus_tag="Ig8144_scaffold_2_curated_closed_complete_star
                     t-adj_prodigal-single_374"
     CDS             277650..278207
                     /product="Rhomboid family protein n=1 Tax=Chlorobium
                     phaeobacteroides (strain BS1) RepID=B3EQD2_CHLPB"
                     /codon_start=1
                     /transl_table=11
                     /translation="MILAKTVKQITLLNVIIFILAYMTDFSFYDQFALFPGDGQPHQY
                     ITHMFLHAGFTHILFNMLAFLSFGSDVENYFGRNKFIVFYLLSGIGAALLHIVLTGSQ
                     SPMVGASGAIFGVLAASAIIHPEQKFYVFFILPIKAKWIMPILITIELYLGIVYSDGN
                     IAHFAHIGGAITGTLFLLINKYLKK*"
                     /db_xref="UniRef100_B3EQD2"
                     /db_xref="cpb:Cphamn1_2536"
                     /db_xref="32804403"
                     /db_xref="B3EQD2_CHLPB"
     gene            278204..278764
                     /locus_tag="Ig8144_scaffold_2_curated_closed_complete_star
                     t-adj_prodigal-single_375"
     CDS             278204..278764
                     /product="NLI interacting domain protein n=1 Tax
                     =Stenotrophomonas maltophilia JV3 RepID=G0JVZ2_STEMA"
                     /codon_start=1
                     /transl_table=11
                     /translation="MKHLLILDLDEALWHSVYNSEVSKESYDFIKNSFDVLGMYRTML
                     RPHLQEFLDYAFENFDVAIWTAAGKGYAEFVLNEMNLDITKLKFFYTEKNCTPKYDYG
                     EGWGMGQMVYKKSISKLSKKGYDMDKVLMVDDKPEHIDSYGNVIKIKAFYGDSDDTEL
                     LKLIKYLDKIKDEPNIRSIEKRDWSN*"
                     /db_xref="UniRef100_G0JVZ2"
                     /db_xref="A0A021W4L6_9GAMM"
                     /db_xref="buj:BurJV3_3872"
                     /db_xref="G0JVZ2_STEMA"
     gene            278718..279098
                     /locus_tag="Ig8144_scaffold_2_curated_closed_complete_star
                     t-adj_prodigal-single_376"
     CDS             278718..279098
                     /product="hypothetical protein"
                     /codon_start=1
                     /transl_table=11
                     /translation="MNQTLEVSRKEIGLINTYKMKKILTILLMFLSSLLYSQTVCTDT
                     IFAPNAFTPTLTTNNKFIPYINYYTDYQMVIYNRWGYLIYSGKEWDGTYKGTLCQQTT
                     YIWEIKAYGSECERNFRGMVVLIR*"
     gene            279130..279477
                     /locus_tag="Ig8144_scaffold_2_curated_closed_complete_star
                     t-adj_prodigal-single_377"
     CDS             279130..279477
                     /product="hypothetical protein"
                     /codon_start=1
                     /transl_table=11
                     /translation="MAPDRIELFIDKKIQGFLFDGESYDFVIDNLKECIERFKNKDTF
                     INVSKRYLLNNWSQIAFKKRYTAYYVMYSTKRLHDMEWIVKSTSKFPTYQRSKMFSLV
                     QLKDKLSEQKSSC*"
     gene            279471..280169
                     /locus_tag="Ig8144_scaffold_2_curated_closed_complete_star
                     t-adj_prodigal-single_378"
     CDS             279471..280169
                     /product="hypothetical protein"
                     /codon_start=1
                     /transl_table=11
                     /translation="MLEFFISLQVDDDFGVPQNSWGPISPYIPSGLLCIIGNFAKVNP
                     DIFDRKDFFKPIESIIRNNININDLSKKDIEKIMSKFGDYEMNSDVMKFNPDNYYDLD
                     QIFIDKNKNDTRISIRYLNCPINSFYLLQEGNALKVIISPFTQNYYSITETEWLEFLN
                     YLKEKIGISELRDIKLNQIFDEKPNKSVNLIRQLRFKLNKSSDRFLNSVLDFYEKRGY
                     LSDKQYNSVAKNIW*"
     gene            280196..280420
                     /locus_tag="Ig8144_scaffold_2_curated_closed_complete_star
                     t-adj_prodigal-single_379"
     CDS             280196..280420
                     /product="hypothetical protein"
                     /codon_start=1
                     /transl_table=11
                     /translation="MGNKKEILWSVLEKYDGLSNLSRFCDSISNFIQNKQDGNDIINV
                     YRSLDTIEQSDRKKINITIGGDIDAFLFSI*"
     gene            complement(280504..281391)
                     /locus_tag="Ig8144_scaffold_2_curated_closed_complete_star
                     t-adj_prodigal-single_380"
     CDS             complement(280504..281391)
                     /product="Putative uncharacterized protein n=1 Tax
                     =Entamoeba dispar (strain ATCC PRA-260 / SAW760)
                     RepID=B0EUK2_ENTDS"
                     /codon_start=1
                     /transl_table=11
                     /translation="MKIKHKVIKEFQYLSPEKKIFILKIGTILEEYIYKVKDELIQID
                     RDIIDNNPEFFENIDWKAELMSYMKMNKMPQPAQLGKKLIPFIEDMILSSMNLSDTGI
                     QVDEERLKEIENKESELDSRERRIKSKEEEVEIRLGRVDKREKDYKEDLKLLDKKEDD
                     LREKSRDLVERELDVQDKLQDINEKERNLDRTILESSKDIDSKYGELQSKIDKDLKIV
                     SEKEKDLEVGLKSIKKREDKLLERESEINDLVRDLERKQEEFQDWGEEIVKLDAEIKD
                     WENLHWKFKRMKKPPSCID*"
                     /db_xref="UniRef100_B0EUK2"
                     /db_xref="B0EUK2_ENTDS"
                     /db_xref="mml:MLC_2550"
     gene            281466..281939
                     /locus_tag="Ig8144_scaffold_2_curated_closed_complete_star
                     t-adj_prodigal-single_381"
     CDS             281466..281939
                     /product="hypothetical protein"
                     /codon_start=1
                     /transl_table=11
                     /translation="MTRSQLNNLIGFTFNFHENMGNKVLDCDSSYLLEKWEKYIGVST
                     KNNISYDYFLENKTYFHLVIRRWFGKWDKNGKDWDNILPILNFINEINLLDPMGRFNN
                     IMTPDDLIKLFNKHIGDVNEINKCEYKHLHANVVKRVDTWINKLKREYNLTLILD*"
     gene            282183..282389
                     /locus_tag="Ig8144_scaffold_2_curated_closed_complete_star
                     t-adj_prodigal-single_382"
     CDS             282183..282389
                     /product="hypothetical protein"
                     /codon_start=1
                     /transl_table=11
                     /translation="MKKGDKLICTKEVNNFLGNTLFEKDKEYDVLYVDNEDIEVMVCL
                     NHVLYANEYNLFPLEWVLNNFKKI*"
     gene            282386..282793
                     /locus_tag="Ig8144_scaffold_2_curated_closed_complete_star
                     t-adj_prodigal-single_383"
     CDS             282386..282793
                     /product="hypothetical protein"
                     /codon_start=1
                     /transl_table=11
                     /translation="MIKEKIEEVIENLIINTELGTLVWEEGDTKDRRYERCLISYGED
                     GTQFEIEIKYTLINNKWKFDDSKYIWVRNKKLPKGHYYGSTDSVMKLKEILLKKYCQD
                     LNPSESDVADILGEISKGISLSTYRDNKLNKIL*"
     gene            282790..283431
                     /locus_tag="Ig8144_scaffold_2_curated_closed_complete_star
                     t-adj_prodigal-single_384"
     CDS             282790..283431
                     /product="hypothetical protein n=1 Tax=Lewinella cohaerens
                     RepID=UPI00038197D5"
                     /codon_start=1
                     /transl_table=11
                     /translation="MKNAWKLFDYGETPIYLKYWFLGLFLFIPVSLVLMIFVSILIHE
                     MAHVRTARKLGYNTDYIFIDILHGGALVDSKHGDNNKHAISVALAGPTSNLILALIIT
                     LGTTIFTSFSPDNIDSPIIPFLAEFIGINLILFIANLIPIYPLDGGRISKAFSKMCFG
                     ENKGRVINGIISMILSFCVLSYGIIKVDFIWIIFSVIFIITSYGEIKSKKDEL*"
                     /db_xref="UniRef100_UPI00038197D5"
                     /db_xref="mok:Metok_0221"
                     /db_xref="F8ANF0_METOI"
                     /db_xref="UPI00038197D5"
     gene            283397..283831
                     /locus_tag="Ig8144_scaffold_2_curated_closed_complete_star
                     t-adj_prodigal-single_385"
     CDS             283397..283831
                     /product="hypothetical protein"
                     /codon_start=1
                     /transl_table=11
                     /translation="MVKLNQKKMNFDNLIDDVIDLGKKYTIISGYCDVINHESQHHKC
                     IKKIDSDSYYTIIGCFDDEMIEECISEYEIDFDEIIEGEYNFYAVFTYDGGDYDEYGR
                     CTMRPYLEVEYIRWDFIQTFEERDREFKLSQILESDFDIFNI*"
     gene            283828..284139
                     /locus_tag="Ig8144_scaffold_2_curated_closed_complete_star
                     t-adj_prodigal-single_386"
     CDS             283828..284139
                     /product="hypothetical protein"
                     /codon_start=1
                     /transl_table=11
                     /translation="MREALIIETGDILDIKFQYKMMNFRFSLPEGIEIDDNSLLEKET
                     YVRTEPGKPLKLEGSLTKPGEDDEKRTYYILSDGKKYYENELIIGLNNIREYKIKNII
                     E*"
     gene            284141..284728
                     /locus_tag="Ig8144_scaffold_2_curated_closed_complete_star
                     t-adj_prodigal-single_387"
     CDS             284141..284728
                     /product="hypothetical protein"
                     /codon_start=1
                     /transl_table=11
                     /translation="MFIIDTNKEDVLNDFPFIQEWIDTLQLNIIKKEIDDSKIEFYYS
                     YGFFVPKVDNKEDLYNDMYEKCSKMLFDDRLTFELSKVRVNLTMKIGKLILSNRLDKG
                     NIPSLLKKIVTELTKVKMTVEAEYHENKDVIDSIPEIDTNIVSFDVIRDVISSDYSES
                     QNFDIDSILDKISKKGVESLSDEEKEFLDKKSKDI*"
     gene            284728..285546
                     /locus_tag="Ig8144_scaffold_2_curated_closed_complete_star
                     t-adj_prodigal-single_388"
     CDS             284728..285546
                     /product="Methyltransferase {ECO:0000256|RuleBase:RU362026
                     }; EC=2.1.1.- {ECO:0000256|RuleBase:RU362026};; 
                     TaxID=290315 species="Bacteria; Chlorobi; Chlorobia;
                     Chlorobiales; Chlorobiaceae; Chlorobium/Pelodictyon group;
                     Chlorobium.;" source="Chlorobium limicola (strain DSM 245
                     / NBRC 103803).;""
                     /codon_start=1
                     /transl_table=11
                     /translation="MLDLNKIYQGDSLQLLKDMPDNSVDLVITSPPYADLKTYIDFKG
                     ILADDYVEWFLPYCNEICRVIKPTGSFILNINDKVENRFRHPYVFDLISELHKRTDLK
                     LFERLFWNKMKGLPNRYRFGDRVEYLFWFAKDKEFYFNIDEMRTEYAEKSIKRMKKPL
                     KKRFARTDGDGEVDYKDWNPNPKGALPTTLVNISSESKRIADNHVAVYPVELVKYFIK
                     GSSKEGDVILDPFMGTGTTALAAKELNRNYIGFELQPDYIKVAKKRIDDYVKNI*"
                     /db_xref="B3EHU0_CHLL2"
                     /db_xref="UniRef100_B3EHU0"
                     /db_xref="cli:Clim_0790"
                     /db_xref="2.1.1.-"
     gene            285530..285814
                     /locus_tag="Ig8144_scaffold_2_curated_closed_complete_star
                     t-adj_prodigal-single_389"
     CDS             285530..285814
                     /product="hypothetical protein"
                     /codon_start=1
                     /transl_table=11
                     /translation="MLRISKNLNKIVSIKRYLSEVNESVDIDSFLIIPGVTIYTGIYQ
                     SKNTLCFMEQTGDSVLVVEFPSEGDVDRFFTFIMRDIKLNQIMNLNDSKE*"
     gene            285839..286084
                     /locus_tag="Ig8144_scaffold_2_curated_closed_complete_star
                     t-adj_prodigal-single_390"
     CDS             285839..286084
                     /product="hypothetical protein"
                     /codon_start=1
                     /transl_table=11
                     /translation="LKVYCKRTVINENSNKIRWSRDKYYQTKTPDDYELNNGVYMYVI
                     VEDHKKLYYPLSKKDFDRYFIGMDEIRNNKLNQILND*"
     gene            286077..286817
                     /locus_tag="Ig8144_scaffold_2_curated_closed_complete_star
                     t-adj_prodigal-single_391"
     CDS             286077..286817
                     /product="hypothetical protein"
                     /codon_start=1
                     /transl_table=11
                     /translation="MIDFNFLTDLEILKWNDRLFGSKYQVKPHYGNKMSYPELLVFKK
                     DYNGGLLTIPDPSINFDFIFSVSSNRTQNFFDILDKIIKKDFITEFTHHVGNNKYESN
                     NILITDGLVTSKSEEEHYLLKRKYIKYTYKFTGKLSSIMAYVSCISDSINIFELIWGY
                     DEKGNEHCLLDYPIGTIVSIEKDKSKDYLVLEYKYEKSTNNEFIIKYICSEMLNTDSC
                     IIQYSDTKIYKSDELCYSRNNRIDDILN*"
     gene            286819..287193
                     /locus_tag="Ig8144_scaffold_2_curated_closed_complete_star
                     t-adj_prodigal-single_392"
     CDS             286819..287193
                     /product="hypothetical protein"
                     /codon_start=1
                     /transl_table=11
                     /translation="MDYKEFVYKNNKPYILDFSTKSCVREVLIEERLEQLLSLFKDKD
                     IVTGKEIVNNLKLSDDDRYINGHGDNPEYVKCFFKHFLHENKVLVTNPGQDLASSVLI
                     INHYGLTKEYQRELKLSRILDN*"
     gene            287219..287791
                     /locus_tag="Ig8144_scaffold_2_curated_closed_complete_star
                     t-adj_prodigal-single_393"
     CDS             287219..287791
                     /product="hypothetical protein"
                     /codon_start=1
                     /transl_table=11
                     /translation="MRVVPNQYRCAGWLLTPLDLGFDSSHPHKLEKANYIGYDFMFDV
                     YYLWDKGSRLGVKRNPHYTDNNGWMSSRVWETDRSYGQFQTILNVLHIKLKMKGKWNG
                     QTKTEFDKNSRRVKDIVDKSAGDKDKAIALATTQSNRITDEWKAINRAMAAKEANQEH
                     IFEVFFQRAYELGSVSKQDYRNYKLEKLGI*"
     gene            287788..288096
                     /locus_tag="Ig8144_scaffold_2_curated_closed_complete_star
                     t-adj_prodigal-single_394"
     CDS             287788..288096
                     /product="hypothetical protein"
                     /codon_start=1
                     /transl_table=11
                     /translation="MIIKSTNLFDLICDNIKGYKGYTLVEISQEGDSKIIHYDTKEEF
                     DKYFETKKHPYYPGNMLVPKNITGNYGDSKECLIDDSNVSEYIEFNNLYLFIDGKLSR
                     *"
     gene            288100..288417
                     /locus_tag="Ig8144_scaffold_2_curated_closed_complete_star
                     t-adj_prodigal-single_395"
     CDS             288100..288417
                     /product="hypothetical protein"
                     /codon_start=1
                     /transl_table=11
                     /translation="MGKIIKTKFYCKGTSKTAPRGSSFDNLQWSDRFIEGKWYDGVYE
                     LWYDDEERNKESYRLNNRWRKYLVINESGIEEEISKPMMNAIFEMDKDEMRNIKIEQI
                     LKK*"
     gene            288427..288831
                     /locus_tag="Ig8144_scaffold_2_curated_closed_complete_star
                     t-adj_prodigal-single_396"
     CDS             288427..288831
                     /product="hypothetical protein"
                     /codon_start=1
                     /transl_table=11
                     /translation="MEDYTGTKEVKKIEVSDLFVDIYKNFNVVTQIEKMNQLSKRELY
                     LLLLICLDKHSDEDPVVVHNFTEFKNECLQIFDVQDDKDTSDESLLELIKETGDKYIE
                     TDNIVDSNGKPLTSPLNKEEVRDAKIDIINEK*"
     gene            288888..291083
                     /locus_tag="Ig8144_scaffold_2_curated_closed_complete_star
                     t-adj_prodigal-single_397"
     CDS             288888..291083
                     /product="hypothetical protein"
                     /codon_start=1
                     /transl_table=11
                     /translation="MKITFDENTFSELQDEKKNSGGARTDKNCKVAFCVEGFESDSIC
                     APTDGTLKLIGVMENVDVWCDDGAAFYITKDGKSHLVIEAIFTENYDEFVADYDFTDI
                     DPKIKELDGKVMFVRSNENIYRDIDGDGGIGELNNTPTAPIIGDFKPKRKFLNFVSAV
                     NGVKVRFIRDIAFLKGEKLSGTLEGVVFKITICDEGTINFEEVDTERTDVAQRQRLLD
                     DIEVMDVTGYAQKFVVSGIQFADKDGGICYLEVEHQKPIDRLRSFFDDVDEERKVKET
                     TLSTKGLSILDSLFGDSDESENTELSDDINIIDDENVIDVVEENKTAPALSYMEQQFQ
                     KMNEDKVNELKSRIDDTQKDVKKYIRDISFAESKLKETNDQLGVLETRLETMSPGDEP
                     NGILFFVSEEQKNETGLDETTKGIADKIANLMNLKKDVLFDYLTGGFYKIRIAEKGDF
                     ENKETKFDKEILKKVVSIDPSAKISMIGNGEFEYRGDLTWHQLVSKMIRRGFEQEPDF
                     DKLCNSNSYDSSVLNDGPEDSSIDMKNSIIDMAKGLGMKDVKFGEDGIELVPEDKSNT
                     EFKALKLRSYKEPTTLVVMGSVDHNDNNDFSITDDYSSFGVYVGGKKIKRKYGYECDG
                     FVSIMTIPEFQKLVKSNPHMTEDGGGCDSFILPNFVGDIEVAVKLEDGSYTTDFDLGD
                     YIQHQELDGEDGYVDVFMNFPEGTQVIDMENHQFPTQVIRDLKLEKILN*"
     gene            291138..292622
                     /locus_tag="Ig8144_scaffold_2_curated_closed_complete_star
                     t-adj_prodigal-single_398"
     CDS             291138..292622
                     /product="Heavy metal-associated domain containing protein
                     , expressed n=1 Tax=Oryza sativa subsp. japonica
                     RepID=Q2QSQ6_ORYSJ"
                     /codon_start=1
                     /transl_table=11
                     /translation="MVIKNIHEKLLNGIQTMLIDTKVNLPYYGEFNLHISFHEQDSIG
                     TCAVNVTSKGMNFFYSPKFLEHMSQKEVNFITLHEDFHLLFNHPKRTVSGQYDHKMSN
                     IVQDMIINHVIWEDISHTFVEIPKSKDGKNMALFVPKEYTGKLIFEELYEWMKEEKEK
                     WDKENKKNSECQSCKGSGKKGEKGEGKDPSEGKGEKGEGQGKEPGDGQGQGEPSEGKG
                     DGQGESCPDCQGTGNEGGKDSSGKPSYGPYGKNPSKDGESLDTWSTEQIFQDMENNNG
                     EYMDKHIADDVPEEMREGMIKDVMERLASRGLSAGNVEQTLNKLRKKRKDYLREIKRA
                     VSNMIFGTTKQKTIVKPNRRQIAGLKGNRKVKTKINCILDTSGSMGGTFEKVLSYVYR
                     NDIEINLIEADTQVKWVENIKKKRGLETLVIKGLGGTILQPAINMVAEDFNQYNTVVL
                     TDGYCDSLDLSKIKGKVLMISIGVKVPISRSNGKVKHIMVEKSD*"
                     /db_xref="UniRef100_Q2QSQ6"
                     /db_xref="Q2QSQ6_ORYSJ"
     gene            292643..292933
                     /locus_tag="Ig8144_scaffold_2_curated_closed_complete_star
                     t-adj_prodigal-single_399"
     CDS             292643..292933
                     /product="hypothetical protein"
                     /codon_start=1
                     /transl_table=11
                     /translation="VKTGSFYEIKNMRLSEVKENQIVKIGEMVLLKLPNGEFDCALPG
                     CKLKTGKMTMDVNVELATKEEFLNAIDKAEHDSDWYSLLLKDVMIYHTNKIF*"
     gene            complement(292930..293184)
                     /locus_tag="Ig8144_scaffold_2_curated_closed_complete_star
                     t-adj_prodigal-single_400"
     CDS             complement(292930..293184)
                     /product="hypothetical protein"
                     /codon_start=1
                     /transl_table=11
                     /translation="MKWVMLFEDFKKNNEGGTLITQDDVIECIKSDGVIYATIVIDLP
                     GNDPADPLKAVSIDNDGLVTVEIDGSEYEVELRNVTKIEY*"
     gene            293332..294078
                     /locus_tag="Ig8144_scaffold_2_curated_closed_complete_star
                     t-adj_prodigal-single_401"
     CDS             293332..294078
                     /product="hypothetical protein"
                     /codon_start=1
                     /transl_table=11
                     /translation="MKYLRKFNEELKPQTYRRAAYKLKKMGHVDRASELDKWGDKIED
                     DLNYKKWGKNLEEYAKFGTYKLNIKTKKGDINGDFYLDINFDGDSFIDSLYDNDENGN
                     KEGGIWFFVGIIPTTEELMKDCMSKFPDPDMGNGFFCGLSVGLDFEIINNKVEFKKFN
                     LSNYDESISGDISLGDRQSAGRFRNLLKSMFTNPSLNYPSGRTDVEYMYQAFEQIILS
                     EAGFSSDYGFRLEDAVEFINTISPNTMYKA*"
     gene            294080..294955
                     /locus_tag="Ig8144_scaffold_2_curated_closed_complete_star
                     t-adj_prodigal-single_402"
     CDS             294080..294955
                     /product="hypothetical protein"
                     /codon_start=1
                     /transl_table=11
                     /translation="MKYLKRFNEELQPYTYRKAADKLTKMGHVRRGSELTKWADETQI
                     KLDKQREIENYNRLSKYPSFEMEIRKDRWNSSSKSRDFAQEPLIKGNFFIDISFEDDM
                     FNDQYSDWLDDKSYGLNIFFTVGIFPADDETRIKLKQIEDKLSDEVYDSAYYPIWMGF
                     KLSNPKDTKIDFPKSFIWDTRENDTLLFSNRREALKFKRLLSDCFEGKNKFGESKWSP
                     DGIGEVVKKRFTLTEDQQIERFSWIHKNDTPEDIQEKRRKSIERIGDNFLTIDNYNEL
                     VSVIKSISINKLYRH*"
     gene            294996..295724
                     /locus_tag="Ig8144_scaffold_2_curated_closed_complete_star
                     t-adj_prodigal-single_403"
     CDS             294996..295724
                     /product="hypothetical protein"
                     /codon_start=1
                     /transl_table=11
                     /translation="VSINLLLISKKRVVDLEEWSNIKADKEKLEERKELIKKIGTIGT
                     FNMSMNNEYVGDFYINLSFDSWQLNDHYSNWISDGVGSGLFLYLNIAVLPLNSDFDSS
                     DFANSNNKNTDGTYWIGEIGLHLGNYPSDVDVDEMYNIYEEDNLSPNLPHPINPNGYL
                     GFDYWEKPFLFSDRRNAAKFRKALIDIFRGNVIYKETPENPGGLKGDVMDILCSDRPI
                     YTIGEFEGFIKSLSRININRFFKD*"
     gene            295738..296082
                     /locus_tag="Ig8144_scaffold_2_curated_closed_complete_star
                     t-adj_prodigal-single_404"
     CDS             295738..296082
                     /product="hypothetical protein"
                     /codon_start=1
                     /transl_table=11
                     /translation="MIIKKYIRFLESNWTPEDILKELSLDLKDNGLHVDFPNDNKFGG
                     RFYLSVDDTDKVFCKNYPSDDMDWLHNKPIMLKFYDELSDFGFNRDIDFKLYGGGTGV
                     NIVFDDKKVVKL*"
     gene            296082..297254
                     /locus_tag="Ig8144_scaffold_2_curated_closed_complete_star
                     t-adj_prodigal-single_405"
     CDS             296082..297254
                     /product="CCA-adding enzyme {ECO:0000313|EMBL:KIC76224.1};
                     EC=2.7.7.72 {ECO:0000313|EMBL:KIC76224.1};; 
                     TaxID=1478175 species="Bacteria; Chlamydiae; Chlamydiales;
                     Parachlamydiaceae; Neochlamydia.;" source="Neochlamydia
                     sp. EPS4.;""
                     /codon_start=1
                     /transl_table=11
                     /translation="MILKKYKMFLESRESDMWDIIPKSVKDLHKLFQASGKKLYLVGG
                     SVRDFLTKDKPKDFDLATDALPDEVLEIVGGKYRTNLQGKAFGVVVVYTKEIPEGMEI
                     ATFREDISKGRNPEVKLGVTIEDDVKRRDITYNALFYDLDKKEIIDLTGGRTDLESGI
                     TRMVGDPMERFDEDSLRILRAFRFASRYEHPLHKDTERAIEKRKQLENVDPESGEMKR
                     ISQERVWEEMTKAWKQAKDYNYYLNFFTKFGMWDQVFPGADINTNLIDSKNFVILIAN
                     LFKNESTDGLEERLIQEYKIDGDTVTKVIFLIKFLKFTPEVVFDTYKKKQQCGIDDAT
                     ILEWIDVNNITDESFIKFVEYKPSVSAQDLMSQGFKGAELGIEIKRLEIEKFKKIL*"
                     /db_xref="A0A0C1HFQ9_9CHLA"
                     /db_xref="gwc2_scaffold_19116_2"
                     /db_xref="esr:ES1_16960"
                     /db_xref="2.7.7.72"
     gene            297251..298210
                     /locus_tag="Ig8144_scaffold_2_curated_closed_complete_star
                     t-adj_prodigal-single_406"
     CDS             297251..298210
                     /product="hypothetical protein"
                     /codon_start=1
                     /transl_table=11
                     /translation="MRLKKYNQFIKESLGIRLDHEGKPRCTAFDGGVEHGDIDYTEVE
                     NLKPNVIDEFIEEIKRCIEINHEVLATDLSSRIDTAINKVFGSDIKWYFKPVDTEKDS
                     SKFSFHYDDLSLALAKLINLGYSIGYVTQKYSTDRSWNFSNFFGYDGEIYTSEKDFKK
                     ISSNPIDYHGPDISHHCILASSFDIKTSLSEEHITYGIEDQGRSEISVIFPKAFGYGY
                     DAGAKMVDLERDLYYEKIGTTYDRYHNLMMNDDRTTEEEKEYVDIQRKEDVIRYGEEH
                     VKKREQERKDFDALPKEEQERRRKINKEKMAEFLKDLDLDGIL*"
     gene            298243..298983
                     /locus_tag="Ig8144_scaffold_2_curated_closed_complete_star
                     t-adj_prodigal-single_407"
     CDS             298243..298983
                     /product="Putative uncharacterized protein n=1 Tax
                     =Colwellia psychrerythraea (strain 34H / ATCC BAA-681)
                     RepID=Q48A49_COLP3"
                     /codon_start=1
                     /transl_table=11
                     /translation="MINFVTHIKDTIGNNYLGIKMEKGLVDKFLNELEEIIGDDFETF
                     TQNQQNRDHGSYHITVINVMDYNRLSKEMGIDKFVNSLDPIMKYPIDDLKMMGIGTAE
                     KNGNRAYFIVCQSDKLDAARDRYGLPKQDFHTTLGFKHKDVFGVRKNEVLKKEGKFLK
                     LLKQEFYKNDNWQFVKRIENFDLDPKSEIIPISISTSYLKIKCDGYYLDIGYMEEGEK
                     FWVMTKYPIDEELPRMSETEIAKILNKK*"
                     /db_xref="UniRef100_Q48A49"
                     /db_xref="cps:CPS_0298"
                     /db_xref="Q48A49_COLP3"
     gene            298994..299263
                     /locus_tag="Ig8144_scaffold_2_curated_closed_complete_star
                     t-adj_prodigal-single_408"
     CDS             298994..299263
                     /product="hypothetical protein"
                     /codon_start=1
                     /transl_table=11
                     /translation="MELSKDYYSLDECSDRNTVIKRLDKLENEGKIYYDIDVDMLEIE
                     DLDMDDQDIEDLEDLLDSCDVFPYLERDGEDEEYDDLYDDEDDDF*"
     gene            299273..299851
                     /locus_tag="Ig8144_scaffold_2_curated_closed_complete_star
                     t-adj_prodigal-single_409"
     CDS             299273..299851
                     /product="Dephospho-CoA kinase id=4122624 bin
                     =GWF2_Bacteroidetes_33_38 species=Solitalea canadensis
                     genus=Solitalea taxon_order=Sphingobacteriales
                     taxon_class=Sphingobacteriia phylum=Bacteroidetes
                     tax=GWF2_Bacteroidetes_33_38 organism_group=Bacteroidetes
                     organism_desc=a699"
                     /codon_start=1
                     /transl_table=11
                     /translation="MIRVGITGEMGSGKSFCSKLFGQLGIPVFNSDDVARTIVNSNLS
                     LKEEIKKEFGEVYDDKGIMIPSSIRSIVFVKGAEDRLKKLNSLIHPYVFNNFNEFCLL
                     KKSSPYIIAESAILFESGMDKIMDKIIYVSTDLELRIKRTFDRSGFSEEEYNQRMKDQ
                     IPNKEKISDYIIYNNIGDNVEEQVMLIHKSMI*"
                     /db_xref="gwf2_scaffold_376_47"
                     /db_xref="scn:Solca_2338"
                     /db_xref="86517505"
     gene            299869..300237
                     /locus_tag="Ig8144_scaffold_2_curated_closed_complete_star
                     t-adj_prodigal-single_410"
     CDS             299869..300237
                     /product="hypothetical protein"
                     /codon_start=1
                     /transl_table=11
                     /translation="MKKFSDITNKESSIEFKKDKPADLSNDIQNLDDQILDQVKTTIL
                     DGDWEIVNVIDVSTNKPTNEAIIINAELGDKQIKRGEFLYVTALINKKGRPYHQSQMG
                     VVKVRVVEIYNTLLVLNTLR*"
     gene            300241..300561
                     /locus_tag="Ig8144_scaffold_2_curated_closed_complete_star
                     t-adj_prodigal-single_411"
     CDS             300241..300561
                     /product="hypothetical protein"
                     /codon_start=1
                     /transl_table=11
                     /translation="MKYLKAIENFNPKFKEPKYTSGPNIGLDIRDRHGVKMIDNMISK
                     KQGVIDGDNILWKYVNDQWVGKRYVMTTKHRHIWLSELRPGEEIKSWVSGENADYEEV
                     FNDN*"
     gene            300564..301016
                     /locus_tag="Ig8144_scaffold_2_curated_closed_complete_star
                     t-adj_prodigal-single_412"
     CDS             300564..301016
                     /product="hypothetical protein"
                     /codon_start=1
                     /transl_table=11
                     /translation="MKHIKTFNQKYHTESYPENWKDIKKELDEKSYYLDYPELIYAFA
                     DLIDEEVIKIEDITKLYKYQKSSKTNSGVTKDAYYGVIVYDIKIKILDKSRVDEYINY
                     RSKEAYFLFREYYGYTILNGHTLDYFTKWYTDRDIDEFNLYSKAVWVD*"
     gene            complement(300994..301401)
                     /locus_tag="Ig8144_scaffold_2_curated_closed_complete_star
                     t-adj_prodigal-single_413"
     CDS             complement(300994..301401)
                     /product="hypothetical protein"
                     /codon_start=1
                     /transl_table=11
                     /translation="MINILSYEIFERKETLVDKKIQVLKDLSLELEDIGLQVEIVNGN
                     HTHLLRDPRITIHTNTRYSNEYKNYIIIKITDDNNILDNNLTNNHIIDDFIDSLKSYG
                     LGWRSKSGGDNFCIIKIDKWGKRSGYFNQPKPL*"
     gene            301442..301672
                     /locus_tag="Ig8144_scaffold_2_curated_closed_complete_star
                     t-adj_prodigal-single_414"
     CDS             301442..301672
                     /product="hypothetical protein"
                     /codon_start=1
                     /transl_table=11
                     /translation="MKINDKLIQEGFTESILEFYHSRTKQGDTVIKSAFLFGKKEDNH
                     IVKVELVTGRVVCYEMNLANIRQKKINLFLSR*"
     gene            301855..302472
                     /locus_tag="Ig8144_scaffold_2_curated_closed_complete_star
                     t-adj_prodigal-single_415"
     CDS             301855..302472
                     /product="hypothetical protein"
                     /codon_start=1
                     /transl_table=11
                     /translation="MANLFSKAKKVAPKTAKAKDQKVRISITDSTFFDKVQKLESLQD
                     SMKTAKAKADMISDELRDLGKTEWAKLYDQTGKNPGSVMLEQINADDVAQLMFVPTDK
                     YITITEERAEELRETYGEEIVSEDTTFSFDSVMIEKYGEILSRLIEESSEITESDKER
                     IIKATTKFSVAKGTIDNFKTYGDVEEVMESVKPVVALKNIEVIKG*"
     gene            302532..302608
                     /locus_tag="Ig8144_scaffold_2_curated_closed_complete_star
                     t-adj_prodigal-single_trna_1"
     tRNA            302532..302608
                     /product="hypothetical protein"
     gene            302619..302804
                     /locus_tag="Ig8144_scaffold_2_curated_closed_complete_star
                     t-adj_prodigal-single_416"
     CDS             302619..302804
                     /product="hypothetical protein"
                     /codon_start=1
                     /transl_table=11
                     /translation="MDKKTDPQIVLDLTNQFGNDQDLGKAYRKLILSYKGSLDEFCKK
                     YPNDFELGTFLRKKVRK*"
     gene            302861..303982
                     /locus_tag="Ig8144_scaffold_2_curated_closed_complete_star
                     t-adj_prodigal-single_417"
     CDS             302861..303982
                     /product="Uncharacterized protein n=1 Tax=Sutterella
                     wadsworthensis 2_1_59BFAA RepID=K1KI83_9BURK"
                     /codon_start=1
                     /transl_table=11
                     /translation="MSKQLSPEFQEKLNLLTPKERKYFAVMWAKYGVLNITSKPGVAK
                     SAIGRSIADKMGFRYMDIRLSMVDETDVGLYPNVSEIEVDGKNVKCLDFVVPRWAIEA
                     NKQPTIIHFEELNRASQQVRNAALQILLERQIGTEFNFNENVLMMSSGNLGDEDGTDV
                     EEFDSALNNRLVHLNHVLSVEEWLKDYAEENVHRLITSFIKAHPEQMYKTTENAKAYA
                     TPRSWTMMSEFIVTNFGKDASPRDFLPLLKEVATGYIGNSSMKFIQYCEDMLNISIND
                     VLNNYDGIKKDLAKYNRDKNSELIQSLKEIDVTKLKENQLKNIVKFLANVGDDEKTAY
                     LLFILDNVADVTNPKLKTFLLEFEDLLRTIKKINKPGSK*"
                     /db_xref="UniRef100_K1KI83"
                     /db_xref="K1KI83_9BURK"
     gene            304097..304330
                     /locus_tag="Ig8144_scaffold_2_curated_closed_complete_star
                     t-adj_prodigal-single_418"
     CDS             304097..304330
                     /product="hypothetical protein"
                     /codon_start=1
                     /transl_table=11
                     /translation="MNVEIQIVLTNNFGEFIGKKATLDESQYSNLLSMCKSFYSDGGF
                     ELTLEDGTFVIFPPEIVRQSILQVKKIIKEEDV*"
     gene            304323..304985
                     /locus_tag="Ig8144_scaffold_2_curated_closed_complete_star
                     t-adj_prodigal-single_419"
     CDS             304323..304985
                     /product="hypothetical protein"
                     /codon_start=1
                     /transl_table=11
                     /translation="MFKNKFKKFGGDYIPDIIEYIKEFLENDPTATVTVGCDSIQKRR
                     KTVYANTIMLYNTDVKKGAHVVFFRESCAKVRDNQERLYKEAVYLHDLGMYLDKELSS
                     FYTRKDLNDNEIKRYKYHLLKCAGEFSNISVHQEDGVLKNLNVTDIDRYPNGLQPRLV
                     DLHVDFNPFEGNMNEKGVHKNKSYIAYKSYVPWLRGMGFRTWAKPMAFASTSAADLLL
                     QD*"
     gene            304985..305341
                     /locus_tag="Ig8144_scaffold_2_curated_closed_complete_star
                     t-adj_prodigal-single_420"
     CDS             304985..305341
                     /product="hypothetical protein"
                     /codon_start=1
                     /transl_table=11
                     /translation="MNFEINKYLLNKMGWVTYSQVRGIGLMLKHSLFENDPLVRFFID
                     ISDKKKCYVIKELSESEKQKSKNTYKFIITDYDGSTNIIVFEFNSNHEMFTLIIEHEA
                     CGDEYQRHFKLNKLLK*"
     gene            305341..305949
                     /locus_tag="Ig8144_scaffold_2_curated_closed_complete_star
                     t-adj_prodigal-single_421"
     CDS             305341..305949
                     /product="hypothetical protein MsalJ2_00627 id=4431905 bin
                     =GWF2_Bacteroidetes_49_14 species=Marinilabilia
                     salmonicolor genus=Marinilabilia taxon_order=Bacteroidales
                     taxon_class=Bacteroidia phylum=Bacteroidetes
                     tax=GWF2_Bacteroidetes_49_14 organism_group=Bacteroidetes
                     organism_desc=Good (not ab)"
                     /codon_start=1
                     /transl_table=11
                     /translation="MKRRELKILGLSYSQSQIGSYVLVLSDKKGSRKLPLIVKPLEAQ
                     RIALEIEGIKSPRPLTHDLFKSLGDAYGIDIQEIFIHSLLEGVFYTKIITTNGIEEFE
                     LECTAGDAIALSVIYKCPIMVTQEILDTAGVIISDDGSIPDGNDVDYEEYGEYIEDEE
                     VKPDRIVSVEDLEKMMQEAIVNEEYEIAAEIRDRINTLREDK*"
                     /db_xref="gwf2_scaffold_6955_9"
                     /db_xref="phe:Phep_2055"
                     /db_xref="86559133"
     gene            305964..306860
                     /locus_tag="Ig8144_scaffold_2_curated_closed_complete_star
                     t-adj_prodigal-single_422"
     CDS             305964..306860
                     /product="Uncharacterized protein n=1 Tax=Clostridium sp.
                     CAG:964 RepID=R6U1Y8_9CLOT"
                     /codon_start=1
                     /transl_table=11
                     /translation="MALSYIGGKSRIGTWIRNYIPNNIETYVEPFSGMFWVFFKLNLP
                     LYPNLKRVVYNDSNPLNVNLFNCIKNYVDFYDVIKDYHSQDKELFNQYQKEIFHPDFE
                     VDLSEPDYHTAAKYAYVLSQVWSGTNPEKSKFIDLKGKYKSKFDSFKGKLINEKWQNY
                     FDKITICESMDFQDVIDKYDSSTTYFYCDPPYYKTEKYYANHDFDIETHERLANSLKS
                     IDGKFSLSYYHFDKLDEWFPKGEFIWKNKDFHKAAMAKSGKSQTKGTELLIMNYGEIK
                     EETKEEEFVVVESDDDDFFKIN*"
                     /db_xref="UniRef100_R6U1Y8"
                     /db_xref="R6U1Y8_9CLOT"
                     /db_xref="ccb:Clocel_2448"
     gene            306865..307209
                     /locus_tag="Ig8144_scaffold_2_curated_closed_complete_star
                     t-adj_prodigal-single_423"
     CDS             306865..307209
                     /product="hypothetical protein"
                     /codon_start=1
                     /transl_table=11
                     /translation="MINPSSINIDNKILMNYDSRLEVKSTMIYTTNHYNFKLFGDYYG
                     GDFNDFQVSNIIILICNLNTIESYWEELKDQILHKPTLLQSMLPNISSIQEMDSKHKS
                     WFRDRKIDEVLK*"
     gene            307242..307469
                     /locus_tag="Ig8144_scaffold_2_curated_closed_complete_star
                     t-adj_prodigal-single_424"
     CDS             307242..307469
                     /product="hypothetical protein"
                     /codon_start=1
                     /transl_table=11
                     /translation="MRYKSGDVVIKTTGGNKMSIFDVVSEGVYKCIWCVGSRMNESLF
                     KEDEIIPISEYRIVEERQYKIDELLKNSKDE*"
     gene            complement(307456..308061)
                     /locus_tag="Ig8144_scaffold_2_curated_closed_complete_star
                     t-adj_prodigal-single_425"
     CDS             complement(307456..308061)
                     /product="hypothetical protein"
                     /codon_start=1
                     /transl_table=11
                     /translation="MIQGWDKFNEDNSEIPSYLDVKRELTKSNSIKIIDIFGNITDTL
                     APLNDMGIIKSYTFGGFYEGFNASTNSIIENDERFLYNRNFYPTPSEHDLESISDFYI
                     PKYNGKWIIGFLSIGIDFPYEKAGWLGEEGVDLLDDIIEAKNRLKSIGYKMEMCFWQT
                     KFTESQIRSMSHINPLEIRVYFEMDCKWPVFKTSSGKVIHP*"
     gene            308079..308423
                     /locus_tag="Ig8144_scaffold_2_curated_closed_complete_star
                     t-adj_prodigal-single_426"
     CDS             308079..308423
                     /product="hypothetical protein"
                     /codon_start=1
                     /transl_table=11
                     /translation="MKLDINEVYHNYITKVIIFALFTFKRQSRQPAIYRQSVLLFVNK
                     RLPWKIHLDVSIDRRYKLEDERDYLLEDILNNIESNVLPIVIISFTSPLKETQMVIDL
                     KDEDKYQKFLYN*"
     gene            308439..309125
                     /locus_tag="Ig8144_scaffold_2_curated_closed_complete_star
                     t-adj_prodigal-single_427"
     CDS             308439..309125
                     /product="Adenylate cyclase (EC:4.6.1.1)"
                     /codon_start=1
                     /transl_table=11
                     /translation="MQHLDKYKYFQINEADENKPKDQPKRSERVLNQAQKEWDGEQES
                     KIDQNTESMPTMLFTDVVGSSKMWSDDPKSMSEQLKEHHELVNSLSEKYHGWVVKTIG
                     DAFMIYFDPSKDSLINALKFSKELTKNEKKYQLRIGVCSGNMETRTYRLQKVNLKDFF
                     GNAVNTASRMESKVSDSRGVAFTSVKPISKEILSRIGKEVGQVLKADLSDIDLRGVSV
                     ESAYKIRFGN*"
                     /db_xref="slr:L21SP2_0090"
                     /db_xref="gwc1_scaffold_1575_2"
                     /db_xref="86349332"
                     /db_xref="4.6.1.1"
     gene            complement(309122..309823)
                     /locus_tag="Ig8144_scaffold_2_curated_closed_complete_star
                     t-adj_prodigal-single_428"
     CDS             complement(309122..309823)
                     /product="hypothetical protein"
                     /codon_start=1
                     /transl_table=11
                     /translation="MKYLHKYNKYTYIKEDKSMKGEINELLPNLVDIMSEFIDDGYNV
                     KFNSRFGGISMDDFLNKNDEKINEFKPIYVAGNKIKSAFHIIISKRCDYKEFSNIITG
                     MVPAVSRIVDMGWSMNKFDFSDTNSGEFISISYYFTKPDIKTDSDIPTKDDIIKQFEF
                     FGLKVEEIEYDGNIIHVGAESFSYDGEIPSDIEDKLDRMIQKFGFDYYEHGTHQGNTW
                     LTVKFWVDDISESED*"
     gene            309904..310776
                     /locus_tag="Ig8144_scaffold_2_curated_closed_complete_star
                     t-adj_prodigal-single_429"
     CDS             309904..310776
                     /product="hypothetical protein"
                     /codon_start=1
                     /transl_table=11
                     /translation="MRDYNKDEIFNYIDNLSIEKSGSQIVTKYNDKVIKVANVSNRYE
                     IFDIVKYLKDKINDIEKNFNITKYQLVIKGGQQYLKLISDRVEVGGIEFYKSFYILNS
                     SDKSRRLSFNIGLYSKDSNFSIISGVRNIGLTKKHLKGVTQAAEDATVGLNDETFNEQ
                     IEALNSIVGHRIAFSKIREIILGDSDLFLADIPQINHRKFDAFKNSVRFAGSNSQLDI
                     TREQRDMLFTESERLFYVTKEQDFYMDAFWAFQVYLRLFNKQDSHIIRNETERIMKMT
                     QWSIRNSVLESLGI*"
     gene            310781..311254
                     /locus_tag="Ig8144_scaffold_2_curated_closed_complete_star
                     t-adj_prodigal-single_430"
     CDS             310781..311254
                     /product="hypothetical protein"
                     /codon_start=1
                     /transl_table=11
                     /translation="MLKEDNSGFINFPIPGKDFNKIEDGGRTFIYLAAFDVEDFVNVG
                     YDLSNINLILRGNFVSDDMAMRSRKDFKKSLLDSTERYFPNEITKDSEVLKTSIPLTT
                     CICVGWSEAMYELRDENMPWCATFRDLTSEGRKLYYSIKKLHNTKEVRILTFNNV*"
     gene            311294..312970
                     /locus_tag="Ig8144_scaffold_2_curated_closed_complete_star
                     t-adj_prodigal-single_431"
     CDS             311294..312970
                     /product="Uncharacterized protein n=2 Tax=Cellulophaga
                     phage phi38:1 RepID=S0A044_9CAUD"
                     /codon_start=1
                     /transl_table=11
                     /translation="MPYERKTIDIFISDELKNILQEIESESLVAHLLLKKRHNKEDIV
                     EDNVNYISVSASDKRRISYMSHDRIDSIDESEFWVSSRRYNVKPGSFISKVFKNIPAK
                     EVEKFSNLFRAEVVKPNFRFEVITGERIKELYKYDSYASDRGSLGISCMKHEHCQKFF
                     NIYSDNTDNISLLAMFDNDNLLIGRALLWNFDSFKIMDRIYTKCDEEYSLYFKKWAVK
                     NDYLHKSEQNWYNTIFFEQFGQKQIELKLEVKLPYGQQELYPYMDTFKFISDDGNLYN
                     YQPEGIRYKTLCSCDGQKQSSDYLRFDSISKVFRYPGDTVWLEYLSIYTHHDSCYYSE
                     SNDRHILRKDTIYDEEIRDYIFNEENDSFNNKKRIEERRSYYKEREQSRSKKMKLKSV
                     EYDMGSPFDNISLDNAGVDISRFYNYITTRMSNRGESTRIEDTREEVSREEVNEAPAL
                     RASTSRIEDTREEVSREEVNEEVDTTNENTVRFGVPSPASTSDRYNNYSGYVSEMMYN
                     HPLPRGWRQHPVEESEGSITNRTESDTPIESDNTESGISRDQIEQYLFDI*"
                     /db_xref="UniRef100_S0A044"
                     /db_xref="S0A0Q6_9CAUD"
                     /db_xref="S0A044_9CAUD"
     gene            313056..313784
                     /locus_tag="Ig8144_scaffold_2_curated_closed_complete_star
                     t-adj_prodigal-single_432"
     CDS             313056..313784
                     /product="hypothetical protein"
                     /codon_start=1
                     /transl_table=11
                     /translation="VKEELLEKLKCFEDSEFKFEPKYHKYTYNGDQFISVTKYIQQFH
                     KPFEHEYWSKKKAEEAGVPQEDIKKKWQALNDYANEIGTDTHQWIEDYYNEIWREIPT
                     NQDLLHRITKFNKIFSKQLHKLQPLKFEVRVFSKKWKIAGMIDSLFIYNDKIFILDWK
                     TNKKWTNDENNRYQKLLYPFGEFYENHQNEYSIQLSLYGLILEEWGFEVGGAYIVHIG
                     PGDEDANIYPVVDMRDKLRTFLEA*"
     gene            complement(313795..314268)
                     /locus_tag="Ig8144_scaffold_2_curated_closed_complete_star
                     t-adj_prodigal-single_433"
     CDS             complement(313795..314268)
                     /product="hypothetical protein"
                     /codon_start=1
                     /transl_table=11
                     /translation="MQTRVVDFEILTRHYLNYQTGVKEINVERKRFIDRLNPLKMEME
                     SIIKLANSGLVVDNTTQKSRNERFQQLQQEAMVIDEEFQHRMKGMRGELNSKIYDELS
                     KIITDWSIDNSIDLISGKMEIVYANPKFESTNDILELLKKRGLFVEDMVNVKESV*"
     gene            complement(314315..315184)
                     /locus_tag="Ig8144_scaffold_2_curated_closed_complete_star
                     t-adj_prodigal-single_434"
     CDS             complement(314315..315184)
                     /product="hypothetical protein"
                     /codon_start=1
                     /transl_table=11
                     /translation="MNLYRRKLEKIYKQIDKLAVKGKDNTLEYYKYIDEIIQKGDYGS
                     FEQVLSYYYKIEISNIDNVDIVKKNTWNTILFQTTTPFLKKLSSLYKAKNVYQSSYDI
                     YSDNPNILQIDLSQPLSTTYSNIVGYTQSFTLVRDNDIINLNIINSNLYLIQISKSDW
                     VDGEPTNVELIQNINVGTQSIIQTEIPVSYGREYSIKTFERPDFMEINYKLDTTKDNL
                     IGQIIEIDTYTQDIKYLLENKLYARLIGEVRYFLEVHKNGVISIVSDEDPYLSFDQNL
                     LNRYNLALDILLA*"
     gene            complement(315222..315659)
                     /locus_tag="Ig8144_scaffold_2_curated_closed_complete_star
                     t-adj_prodigal-single_435"
     CDS             complement(315222..315659)
                     /product="hypothetical protein"
                     /codon_start=1
                     /transl_table=11
                     /translation="VKQLKNFKLFESDKPEYLTNDDVKDYFIELIDSGHEIKFYGGVS
                     HYNGKYFFELKKSLTEDLSLGFINKGDAYGYTNLKRIEEELDIFKILEESKNRLEALG
                     YIIGFEFELNFSTTAYVNVVCHMKHSGIKSEEGESDDWAPYDV*"
     gene            complement(315646..316761)
                     /locus_tag="Ig8144_scaffold_2_curated_closed_complete_star
                     t-adj_prodigal-single_436"
     CDS             complement(315646..316761)
                     /product="hypothetical protein"
                     /codon_start=1
                     /transl_table=11
                     /translation="MKYVRTFESFRNKKTEPVNEELLGGLINFFKNMWNKATEELKKL
                     GEKPTTEQLDNWVENNVFNPSSGTYLFKSVLEEFKKKTEANNEDCLKLVDDILDPQTG
                     ALGSQGLQPLYDGLSKVFGNDNRELETIKFYFETARNRAIKDYKFAGGPDLKVGEESK
                     VNPEAKKMDLTDKTHLPDLKKILQGSGEDNKKKKESTSNWVSKNLIPTILKYIKEIKP
                     EEIKAYLDSKGIKQEETTTEEYKVGDVVVYKRDKFNEEEWKSLSDDEKKKPEEGKMKE
                     LQNEQIGIKEIKSITGEEVGFEDAEGKPFKKTLSDILMKSGDKSEEAKKAAESLGKIK
                     DDPEKMKTVADIADILQDDTKKDQIDQIKKIVGGETA*"
     gene            316859..317335
                     /locus_tag="Ig8144_scaffold_2_curated_closed_complete_star
                     t-adj_prodigal-single_437"
     CDS             316859..317335
                     /product="Uncharacterized protein n=4 Tax=Riemerella
                     anatipestifer RepID=E4T932_RIEAD"
                     /codon_start=1
                     /transl_table=11
                     /translation="MEKINALNQVAEFHQTFDAPILDKPQIPDEQRCQLRVNLLQEEL
                     NELSQAIKDNDIIEIADALCDLQYVLSGAVLEFGLGDKFVELFDEVQRSNMSKACDTM
                     QEALATLSHYKQRDGTEGNYKKVNGKWVVYRNEDNKVLKSVNYSPAELKNIIDDED*"
                     /db_xref="UniRef100_E4T932"
                     /db_xref="rar:RIA_1940"
                     /db_xref="J9R759_RIEAN"
                     /db_xref="E4T932_RIEAD"
     gene            317325..317777
                     /locus_tag="Ig8144_scaffold_2_curated_closed_complete_star
                     t-adj_prodigal-single_438"
     CDS             317325..317777
                     /product="Putative uncharacterized protein n=2 Tax=root
                     RepID=Q332I4_CBCP"
                     /codon_start=1
                     /transl_table=11
                     /translation="MKINKFNEHKNTMVVSAFPGCGKSHLFRNKGDKKILDSDSSTFD
                     KSQFPQNYIEHIKSNIGLVDVILVSSHKEVRDALVEEGIEFTLVYPGRDIKDEYIQRY
                     IDRGNDDNFVKLLKSNWDIWLSELEDQTGCSKMELNSGQYLSDVLNIN*"
                     /db_xref="UniRef100_Q332I4"
                     /db_xref="A0A072XAD6_CLOBO"
                     /db_xref="faa:HMPREF0389_00427"
                     /db_xref="Q332I4_CBCP"
     gene            317781..318824
                     /locus_tag="Ig8144_scaffold_2_curated_closed_complete_star
                     t-adj_prodigal-single_439"
     CDS             317781..318824
                     /product="hypothetical protein n=1 Tax=Flavobacterium sp.
                     MS220-5C RepID=UPI000349CC3E"
                     /codon_start=1
                     /transl_table=11
                     /translation="MKTILVTGGAGYIGSHTVVELLEKNYDVIIVDNFSNSNPIMMNK
                     LHQLTGKSVKIYTKDCREQLDDILSHYKIDGVIHFAAYKSVGESVEIPINYYDNNINS
                     LLNIIDACKTFDIKNIVFSSSCSLYGNVDSSSYKFPGQIFGPVNEDTPLSDPQSPYAF
                     TKLVGERILSDFCKVNKDINGISLRYFNPVGAHESGLIGELPLDKPNNIMPVLCNSVD
                     DEEMMVFGEDYETRDGSCIRDYVHVSDIASAHVLALEYMMSGPDKNYDVFNLGSESGV
                     SVLELIKTFEEVNNVKVNYKISGRREGDVVQIYSDSTKAKSLLGWEPKYDIKDMVSSA
                     WKWHNNNKTTNVI*"
                     /db_xref="UniRef100_UPI000349CC3E"
                     /db_xref="A0A0F2NYG9_9FLAO"
                     /db_xref="nso:NIASO_15205"
                     /db_xref="UPI000349CC3E"
     gene            318814..319053
                     /locus_tag="Ig8144_scaffold_2_curated_closed_complete_star
                     t-adj_prodigal-single_440"
     CDS             318814..319053
                     /product="hypothetical protein"
                     /codon_start=1
                     /transl_table=11
                     /translation="MLFNEFELKETDEWYKDDLIIYRGLGQDSNDDFVIELYTLCGIN
                     DVGLSDKIIFRGEYNEMVNFIKTEYRDDQLIKLLN*"
     gene            319086..319439
                     /locus_tag="Ig8144_scaffold_2_curated_closed_complete_star
                     t-adj_prodigal-single_441"
     CDS             319086..319439
                     /product="hypothetical protein"
                     /codon_start=1
                     /transl_table=11
                     /translation="MISNKTKKRRQHEKELNSLRNKMGSNIVWFDSLSKKDKFDILFQ
                     WKKEKYQNKLTKPEKVNVKLFLPYGFSSRRFKWVEQTNYPPNLKHFINLAKLRYRPSV
                     VRVREAAIDLLLKNK*"
     gene            319445..320383
                     /locus_tag="Ig8144_scaffold_2_curated_closed_complete_star
                     t-adj_prodigal-single_442"
     CDS             319445..320383
                     /product="Ribose-phosphate pyrophosphokinase {ECO:0000313
                     |EMBL:KEO74618.1}; EC=2.7.6.1
                     {ECO:0000313|EMBL:KEO74618.1};;  TaxID=1048983
                     species="Bacteria; Bacteroidetes; Cytophagia;
                     Cytophagales; Cytophagaceae; Anditalea.;"
                     source="Anditalea andensis.;""
                     /codon_start=1
                     /transl_table=11
                     /translation="MKIFSGSSSKKLTKQICNILSNEFGYDVEMGRLKIDKFSDGEIL
                     PLFEETVRDEDVFFVQSTLTSDSIMETLLTIDAAKRAGCNSFTLVAPFQGYSRQDKTD
                     HLRSSIGSKMLADILEKAGMSRIITIDLHASAIQGFYNVPVIHLNGNKIFIEYIREHQ
                     IDDLTIIAPDQGAVKRASDFCKAFPDATFAMINKKRIKPNEIHSMELVGEVEGRNVVI
                     VDDLIDTGGTLKKAAELLMEKGAKSVRAIATHGVLSGKAYKNMESSTLTELMVSDSIQ
                     QTVESDKIRYISCDKIIAKAIWSISQRKSIHEINVI*"
                     /db_xref="A0A074L475_9BACT"
                     /db_xref="psn:Pedsa_2657"
                     /db_xref="UniRef100_L8JVZ5"
                     /db_xref="2.7.6.1"
     gene            320384..320956
                     /locus_tag="Ig8144_scaffold_2_curated_closed_complete_star
                     t-adj_prodigal-single_443"
     CDS             320384..320956
                     /product="hypothetical protein"
                     /codon_start=1
                     /transl_table=11
                     /translation="MSKSREDIKSYIRDLNLSLIMNDHKVDTDISKRKDKYQFMKKNY
                     KLIKYITKSGGVLTGSRAIRCYSVDGKQLLDRHSKDWDFIITREMAFKICEHFGMKYD
                     LSNFISVKKQRWTVHPSYSDSYRIGAVDVQMMVKDKLPDYKEIDGVRISDLTYTLAQK
                     TKMLFDANDSDQFEKHQDDLLQIITKFNSL*"
     gene            320953..321507
                     /locus_tag="Ig8144_scaffold_2_curated_closed_complete_star
                     t-adj_prodigal-single_444"
     CDS             320953..321507
                     /product="Putative RNA polymerase alpha subunit C-terminal
                     domain protein n=1 Tax=Caulobacter phage CcrColossus
                     RepID=K4JVW2_9CAUD"
                     /codon_start=1
                     /transl_table=11
                     /translation="MIDYGRIDRSIEFYESYGFKRIESPWTVTKEVSGITKPPNGTDW
                     EILGKDKVLVASGEQSFLYLYLKGFLPKGNYQTVTPCFREEPFDKTHTKYFIKNELII
                     TENVSEDSLFYVAGICKQFYEKELGVKIDLIKTNEGVDLEINGIEIGSYGIRSCEYLD
                     WIYATGLAEPRFTFIKNMIKNGIS*"
                     /db_xref="UniRef100_K4JVW2"
                     /db_xref="A0A0F9UZA8_9ZZZZ"
                     /db_xref="K4JVW2_9CAUD"
     gene            321494..321748
                     /locus_tag="Ig8144_scaffold_2_curated_closed_complete_star
                     t-adj_prodigal-single_445"
     CDS             321494..321748
                     /product="Phi92_gp197 n=1 Tax=Enterobacteria phage phi92
                     RepID=I7HPH8_9CAUD"
                     /codon_start=1
                     /transl_table=11
                     /translation="MGYHKTEIPRGKFGEFSKIREEFLEAEDAIEQDNKVMLLVELSD
                     LIGAIEGYCENKHNITLKDLLIMKEATKGAFNDGTRSPRS*"
                     /db_xref="UniRef100_I7HPH8"
                     /db_xref="I7HPH8_9CAUD"
     gene            321723..322139
                     /locus_tag="Ig8144_scaffold_2_curated_closed_complete_star
                     t-adj_prodigal-single_446"
     CDS             321723..322139
                     /product="hypothetical protein"
                     /codon_start=1
                     /transl_table=11
                     /translation="MEQEVLDLKIKYFDEDRLKKDLSVKNKIPYWPSPYDRSWGAYFT
                     SKLVERVLIIDTIYIDGNLFYILDDDILWFEAIPTYKNGEFEWVRSEYSSLYSIKDML
                     RRDKSFGLEDPFYTKNEYENLFIMLNRNDKLKQILS*"
     gene            322136..323023
                     /locus_tag="Ig8144_scaffold_2_curated_closed_complete_star
                     t-adj_prodigal-single_447"
     CDS             322136..323023
                     /product="hypothetical protein n=1 Tax=Psychroflexus
                     tropicus RepID=UPI00037F0298"
                     /codon_start=1
                     /transl_table=11
                     /translation="MKILDGKLVANELLNGVKEKIDYHIRSKHLGYEFTRPSMAIVMV
                     GNNPASESYIKGKIKACEKAGINHNLIRFDESISGYDLFNEVRKLNKSHFDGFIVQLP
                     LPSHIDADGIINEISSDKDIDGFHPLNFGKMALGQKAMRPATPYGILKLLQHYQVETR
                     GKHVVVIGRSNIVGKPISIMLGNDFDIGRATVTSCDINTPKSLLIEETKKADIIIVAV
                     GKPNLLTSDMVKEGVVVIDVGINKLESGKLVGDVDFENVSKKCSWISPVPGGVGPMTI
                     AGLILNTYEAWKTKNFIHE*"
                     /db_xref="UniRef100_UPI00037F0298"
                     /db_xref="gme:Gmet_0247"
                     /db_xref="86291190"
                     /db_xref="UPI00037F0298"
     gene            323016..323252
                     /locus_tag="Ig8144_scaffold_2_curated_closed_complete_star
                     t-adj_prodigal-single_448"
     CDS             323016..323252
                     /product="hypothetical protein"
                     /codon_start=1
                     /transl_table=11
                     /translation="MNKWVCNTKNFGHFTYGKTYEGEVFGSLLDVKDDIGQNPMPCLY
                     GTELSISTIPTKRIYYFITLEEWRDKQLTEIINE*"
     gene            323245..323553
                     /locus_tag="Ig8144_scaffold_2_curated_closed_complete_star
                     t-adj_prodigal-single_449"
     CDS             323245..323553
                     /product="hypothetical protein"
                     /codon_start=1
                     /transl_table=11
                     /translation="MNDQNKKNQKVFFDFLLETPEILNQSYVSIDLRPSLDKGKGFAP
                     NDTQAQLDLIKECPDIFSYIRSGYIIEIRETRYLTILVDEWTSIKRDIKIYQLINDIK
                     *"
     gene            323555..324253
                     /locus_tag="Ig8144_scaffold_2_curated_closed_complete_star
                     t-adj_prodigal-single_450"
     CDS             323555..324253
                     /product="hypothetical protein"
                     /codon_start=1
                     /transl_table=11
                     /translation="MWFKKKNIENKEKSIRELKERQIQDTLLGFALEAYQNKNFSVAF
                     KSDYDRESMEFIPNLVDVGRYHDKDNTNHEQIILKHLENGPLVVIHKNQSISWDWGSG
                     AYKTGGLNFKIYTRNDEGHILVYSYNNVSYGRNYSNTMNKFTLYNRIYDGSHYDKQYE
                     VDYAFDRRWSDKNIEVEINRMKNLEKIVELMVDEQTIDQEARNLDRMDKLLGVIPKQS
                     KRDRILKELLNDQK*"
     gene            324274..324597
                     /locus_tag="Ig8144_scaffold_2_curated_closed_complete_star
                     t-adj_prodigal-single_451"
     CDS             324274..324597
                     /product="hypothetical protein"
                     /codon_start=1
                     /transl_table=11
                     /translation="MKYKFKFEIDYSGMSKEDMRDAKLSILDSDVEMMESEVDPQIKL
                     PIPEVGSIILVGNEDYEVTNMKYKIDEDYTIIFCLTSVKVKKERKTKNNNAKLSRMSS
                     MLSSI*"
     gene            324605..324967
                     /locus_tag="Ig8144_scaffold_2_curated_closed_complete_star
                     t-adj_prodigal-single_452"
     CDS             324605..324967
                     /product="Uncharacterized protein {ECO:0000313|EMBL
                     :KKL95254.1};  TaxID=412755 species="unclassified
                     sequences; metagenomes; ecological metagenomes.;"
                     source="marine sediment metagenome.;""
                     /codon_start=1
                     /transl_table=11
                     /translation="MNTNTRSYLHGYEIYWDEDKSQWFYVDSGEPANDVPVELKKRPC
                     PSCREIMPESGQDACIQNLPNTKYACCGHGLKSDDIGFEQAYIMLDDDTIHRFDTTEE
                     FYKWLEDNLNYKANNKHI*"
                     /db_xref="A0A0F9G8S4_9ZZZZ"
     gene            324964..325956
                     /locus_tag="Ig8144_scaffold_2_curated_closed_complete_star
                     t-adj_prodigal-single_453"
     CDS             324964..325956
                     /product="Putative hydrolase n=1 Tax=Bacillus phage
                     Bastille RepID=J9PKK2_9CAUD"
                     /codon_start=1
                     /transl_table=11
                     /translation="MSINEFIKDLSIKDKKNLAGKFTKLIEETGELARVILPFESAPG
                     TNHRFTDKESILEEIVDVHLCNMSIAYSLGFTEEEFNEMLVKKSKKWSQLQSNEEQAQ
                     FPLPFEIHITIDASGVMDRWERHEYDFEIEDFREVCKEVGVKPIVLDLEINGENPIKD
                     VMTSSKHFGDNRTAYEESERIADGLIACGYKVLRKKIETVPWHPAAPVISNGYKIPND
                     CYFESHIGVVISPDQKKDLDYFVQNTLTDGHLIELWGTAKLSQNFFKKSKDGSKYVNI
                     LTYRCDMIGKPTFISQVEAIKYLLNQEGFEYEKVEVEYAIYDTNVSHDSKWITG*"
                     /db_xref="UniRef100_J9PKK2"
                     /db_xref="A0A024B1I2_9CAUD"
                     /db_xref="J9PKK2_9CAUD"
     gene            325965..326219
                     /locus_tag="Ig8144_scaffold_2_curated_closed_complete_star
                     t-adj_prodigal-single_454"
     CDS             325965..326219
                     /product="hypothetical protein"
                     /codon_start=1
                     /transl_table=11
                     /translation="MIKNGVIAYNIGDEVVLLRRKKSGYPRAIKDDEVYIIQNIENDQ
                     VIVSQHSSDGVGWINPIKVHKTYLINKSKLRDIKINSILK*"
     gene            326265..327443
                     /locus_tag="Ig8144_scaffold_2_curated_closed_complete_star
                     t-adj_prodigal-single_455"
     CDS             326265..327443
                     /product="Glycosyl transferase family 2 n=1 Tax=Acidovorax
                     avenae (strain ATCC 19860 / DSM 7227 / JCM 20985 / NCPPB
                     1011) RepID=F0Q181_ACIAP"
                     /codon_start=1
                     /transl_table=11
                     /translation="MGKLALNFICKDESHIIERMLNSAKSFTDLIVVTDTGSTDGTQD
                     LIRKFGEENNIPTYVYDRPFDSFENSRNNSMEKLREVVAELGWDPDKVHGYWFDCDET
                     VVLDSKFDKNQFTKDLYMMNTYIGQMKYTRNTFFKVSKPFRWYGPVHEFIVCDDKNIT
                     SGIAENIHVDVKMEGASWQGNIPNKYLSHAHTLEKYINDNRTDPRWIFYTAQSYHDSA
                     SLPDNKAENEERLRRALKYYRERTSRPDGYGEEIYYSQYRIGTVMRILEEPWSLTHQE
                     CLKAYAMDPARGESIKTIIDYYLQVGEWHMAYLYTKFSKVNFHGKNPYPKRLLFVDEA
                     LYVWKFAEAHAAACFYTGRMDEAKANFQEIINLTKTNPQCFSPEDLKKIEQNGQFFNK
                     *"
                     /db_xref="UniRef100_F0Q181"
                     /db_xref="aaa:Acav_1307"
                     /db_xref="F0Q181_ACIAP"
     gene            327446..327598
                     /locus_tag="Ig8144_scaffold_2_curated_closed_complete_star
                     t-adj_prodigal-single_456"
     CDS             327446..327598
                     /product="hypothetical protein"
                     /codon_start=1
                     /transl_table=11
                     /translation="MWKYIKEYSWCFCLGAGTSIISGYGLGDPEWWCFVIPMIILVMI
                     SKNKDD*"
     gene            327591..328070
                     /locus_tag="Ig8144_scaffold_2_curated_closed_complete_star
                     t-adj_prodigal-single_457"
     CDS             327591..328070
                     /product="Dihydrofolate reductase {ECO:0000256|PIRNR
                     :PIRNR000194}; EC=1.5.1.3
                     {ECO:0000256|PIRNR:PIRNR000194};;  TaxID=77133
                     species="Bacteria; environmental samples.;"
                     source="uncultured bacterium.;""
                     /codon_start=1
                     /transl_table=11
                     /translation="MINIIVATSKNRVIGNDNSLIWSLPSDLKNFKKLTTNNSVIMGR
                     KTYESIGKPLPNRRNIIITRQSDYHVDDCEVVGSLEEALLLCGYNCFIIGGGEIYKQS
                     ISIADKIYLTLIDEDFEGDTYFPEIGDDWVEVIRENKEQDENNNYNYSFIEYERYKF*"
                     /db_xref="A0A059WQY8_9BACT"
                     /db_xref="UniRef100_UPI0003B2FD44"
                     /db_xref="scn:Solca_2293"
                     /db_xref="UPI0003B2FD44"
                     /db_xref="1.5.1.3"
     gene            328051..328626
                     /locus_tag="Ig8144_scaffold_2_curated_closed_complete_star
                     t-adj_prodigal-single_458"
     CDS             328051..328626
                     /product="Gp293 n=1 Tax=Bacillus phage G RepID
                     =G3MA34_9CAUD"
                     /codon_start=1
                     /transl_table=11
                     /translation="MKDINSKGKLIMIMGPPASGKSTLAAEVHTELKKSGINSVFVSE
                     VATDFIAEYGIPSTPVDQMVIFYKQLNREKMFIDTKDYTICDSSSILNYFYFRGLFPK
                     TPSNKDIAAINHIQKEILKHISNIDYIFYVPSMKSDSLDDGIRFHDSSEIDKIGLWIK
                     SYLEMENIKHIDLSNKNIGERVGYIISSILK*"
                     /db_xref="UniRef100_G3MA34"
                     /db_xref="G3MA34_9CAUD"
     gene            complement(328627..328893)
                     /locus_tag="Ig8144_scaffold_2_curated_closed_complete_star
                     t-adj_prodigal-single_459"
     CDS             complement(328627..328893)
                     /product="hypothetical protein"
                     /codon_start=1
                     /transl_table=11
                     /translation="MDIKGAGDKLDQADNFLDKFWKFLGKHWGKLTIILLCYCIYLFI
                     GMVGEEMDKEVEEPYIIETYEEIDESGETLVIEVWSDGVETVAE*"
     gene            complement(328896..329237)
                     /locus_tag="Ig8144_scaffold_2_curated_closed_complete_star
                     t-adj_prodigal-single_460"
     CDS             complement(328896..329237)
                     /product="hypothetical protein"
                     /codon_start=1
                     /transl_table=11
                     /translation="LPYFFNILTSFNLFEGVAEKAVRVKNKNKEVNPDRIDNFRKKVQ
                     DYVKSQDCKTKQVGNDLEIHLGDDKLSQVMFRDDYIGVKKEGNKFAKEFKYNEFGKIK
                     SELSSIIKSSK*"
     gene            complement(329306..329974)
                     /locus_tag="Ig8144_scaffold_2_curated_closed_complete_star
                     t-adj_prodigal-single_461"
     CDS             complement(329306..329974)
                     /product="hypothetical protein"
                     /codon_start=1
                     /transl_table=11
                     /translation="MADKSNNKKIVGFKKFSDIKTESKKIEEIDPSMPLVGDKDSDLP
                     MNPNLPKNSTRIEKPASRKNLMPEDQDINLYDDEDDFDGDDFEDDEFNEENESKVETF
                     GRVAKFPKNVKASKAYNFLENVKVPKKSIWYIMVEKQDNELQMVKYNYKEGVDLGKFV
                     NELKSYYIKKYKNEPKLQKLVESIYVDGNDKYSMVKNIPLVTVEGKKMITVITEDLIK
                     LLSK*"
     gene            complement(330024..330278)
                     /locus_tag="Ig8144_scaffold_2_curated_closed_complete_star
                     t-adj_prodigal-single_462"
     CDS             complement(330024..330278)
                     /product="hypothetical protein"
                     /codon_start=1
                     /transl_table=11
                     /translation="MLYDRKQLTELNYIKHIHDDDDSYFDYEKNILDKSLSPYMYEND
                     VMNGFLKKSQSLLSLLFDNMNVMKNFKNYLVDKYHYKQQG*"
     gene            complement(330278..332005)
                     /locus_tag="Ig8144_scaffold_2_curated_closed_complete_star
                     t-adj_prodigal-single_463"
     CDS             complement(330278..332005)
                     /product="Gp17 n=1 Tax=Sphingomonas phage PAU RepID
                     =H9NBP4_9CAUD"
                     /codon_start=1
                     /transl_table=11
                     /translation="MAVKFSSIAFSSIKAEIERYLKTEHNKAGVLFSPASPYGQILSV
                     IENLHQLSILYLKNAIDQFDLSNPNALNQKVIRNAAIFAGHNPGRSISATGTLKFTLK
                     SNTDIESDIPGSRITFNNRILLKNKTNSLDYSFNVGTEKVTHRITPNYQFFVPLIQGK
                     WVRKNFTGDGNQLQSISLSEIGQKDVENFNFEVLVNGDYWSIKKHIWEMLPDEQACVV
                     RTGFNGGIDVIFGNSGFGAIPPIGSRIEISYLISDGARGNIFRRTRDDWDFVGDVLDG
                     SGETINAADIFNIDIYTDINFGADAESLLFTKNILPIASNNFVLGLPQQYAYEIKKLG
                     VFSHVNAYEKSGTIFIVATPNIRLFKNQNADYFTIDIRAFELDRYEKSKIDRYLRTGG
                     NIQLTRKYRVDSPSISYYVMNIFVIPYSDATDDSVNAQILDKISEYFLDMKRIDRIPK
                     LDIIRELSSIIDIHSVDVQFICKKNEDYHKKNMINVKNKRSKFDSNINTDISTPKADP
                     SYNPREVLGLDPVLGDIIFEANEIPVIRGGWYDKNGVYYSDNIDGGGLKSVNIIKKGI
                     VDSKNRSGV*"
                     /db_xref="UniRef100_H9NBP4"
                     /db_xref="H9NBP4_9CAUD"
     gene            complement(332011..332337)
                     /locus_tag="Ig8144_scaffold_2_curated_closed_complete_star
                     t-adj_prodigal-single_464"
     CDS             complement(332011..332337)
                     /product="hypothetical protein"
                     /codon_start=1
                     /transl_table=11
                     /translation="MNLRTNINMIHGDLSNNFNEVNISEKSDLQFGNYIELSIFEGNK
                     NLKVIISKTDLESDRFNWKYYANPLNENSDLIDRNSMVSLFTKDVKDIFEKNRFNSDY
                     IETINN*"
     gene            332464..333183
                     /locus_tag="Ig8144_scaffold_2_curated_closed_complete_star
                     t-adj_prodigal-single_465"
     CDS             332464..333183
                     /product="hypothetical protein"
                     /codon_start=1
                     /transl_table=11
                     /translation="MGISDITSLIDKYGIKGAIFIVLSFLLIAMFKSKWFGNLLSKLS
                     DKFIERFMKNRTKDDSLTVRNINDSDISNHDIFNYIDFWMYSKIPTFHFSTEYRIVVF
                     RKYLTVYLRSYKSNISKFVINKEYQEMDDPKISKALLDLINRIVYDYEKEMEQVGLPK
                     VVIEKMKTKNNDTITLMIDLIKGVCSSQFYSSDKNYLKVYSILNILLSVLENTISNSE
                     SVCNSINGQLKGLTFDGKKEP*"
     gene            333186..333614
                     /locus_tag="Ig8144_scaffold_2_curated_closed_complete_star
                     t-adj_prodigal-single_466"
     CDS             333186..333614
                     /product="Tax=AR1"
                     /codon_start=1
                     /transl_table=11
                     /translation="MKHLKKFNEELVPRFPSYNRGEVIVFSKDLDYKSAQMFAKKLGY
                     EITGEVRDDGYLVKTPIGEEEQAGADFVDNYPEFFYSYEREDIKDTMVYDELDDIKSD
                     IEDLRDSLGSLNKFGKSLLPNDWNDNIDKIITRLQNTKHE*"
                     /db_xref="1422747"
     gene            333607..333810
                     /locus_tag="Ig8144_scaffold_2_curated_closed_complete_star
                     t-adj_prodigal-single_467"
     CDS             333607..333810
                     /product="hypothetical protein"
                     /codon_start=1
                     /transl_table=11
                     /translation="MNKIKSFKLFESEISWKSFEEFLNDVQDVFVEIMDDDILISEYG
                     QYSFIYQDDDVSMIIMNQLIKSN*"
     gene            complement(333825..334373)
                     /locus_tag="Ig8144_scaffold_2_curated_closed_complete_star
                     t-adj_prodigal-single_468"
     CDS             complement(333825..334373)
                     /product="Guanylate kinase {ECO:0000313|EMBL:EDN79502.1};
                     EC=2.7.4.8 {ECO:0000313|EMBL:EDN79502.1};;  TaxID=411470
                     species="Bacteria; Firmicutes; Clostridia; Clostridiales;
                     Lachnospiraceae; Blautia.;" source="Ruminococcus gnavus
                     ATCC 29149.;""
                     /codon_start=1
                     /transl_table=11
                     /translation="MTSIKKEKVVIIGPSGSGKDFLMRNLAEKGLNPCLKWTTRPKRK
                     SEQQGITYNFVDDYEFIQSINENRFLTYQEFEVTPENSDPEKWYYGITLEEFEKSQIF
                     IMTPGEFEDITPEQRKDCFIVYLDISRKIRESRLHIREDKNDSIKRRLDADEDDFKNF
                     TDYDLKITDPDFNADDVYGLMY*"
                     /db_xref="A7AXK1_RUMGN"
                     /db_xref="UniRef100_A7AXK1"
                     /db_xref="2.7.4.8"
     gene            complement(334420..334665)
                     /locus_tag="Ig8144_scaffold_2_curated_closed_complete_star
                     t-adj_prodigal-single_469"
     CDS             complement(334420..334665)
                     /product="Gamma-glutamyl cyclotransferase n=1 Tax
                     =Youngiibacter fragilis 232.1 RepID=V7I2B9_9CLOT"
                     /codon_start=1
                     /transl_table=11
                     /translation="MDNLETFESFSMRRDNCDRCGKPTNNITTMSQFNEDVICMDCKK
                     EEKNDPEYEAAVEAEREELRKGNSNYKGAIPNYKPLK*"
                     /db_xref="UniRef100_V7I2B9"
                     /db_xref="V7I2B9_9CLOT"
                     /db_xref="dgi:Desgi_4511"
     gene            complement(334665..335165)
                     /locus_tag="Ig8144_scaffold_2_curated_closed_complete_star
                     t-adj_prodigal-single_470"
     CDS             complement(334665..335165)
                     /product="hypothetical protein"
                     /codon_start=1
                     /transl_table=11
                     /translation="MKELNLIELYRIKKRIINEGMSEDELMFDVLEAIEYKENLILET
                     SATGGPAGMGSVVSAQPSGLAGQTIGTNWSSNGGTEGSGDVSVPYNPGGAVRATQKIP
                     IMGKDHGSRTGKKSRTKRLDMKALRDVFSKRQDFTSGQGERKKGEKKVMDFNDFTKSD
                     ITTIKK*"
     gene            complement(335177..335494)
                     /locus_tag="Ig8144_scaffold_2_curated_closed_complete_star
                     t-adj_prodigal-single_471"
     CDS             complement(335177..335494)
                     /product="hypothetical protein"
                     /codon_start=1
                     /transl_table=11
                     /translation="MGHGSTKIKKFGEFMQPKKKWRNLNRLYIKGKVKNGFFRKSKDF
                     ELVIFFTGLKKLIVDVQSDDISITDRNLNIDFGIGDHIDKAREWCNKNGHEIDHEINR
                     FLY*"
     gene            335533..336189
                     /locus_tag="Ig8144_scaffold_2_curated_closed_complete_star
                     t-adj_prodigal-single_472"
     CDS             335533..336189
                     /product="hypothetical protein"
                     /codon_start=1
                     /transl_table=11
                     /translation="MDKLKTLEIKKLLKELDYIESDFEYRSEVISEADSEFIKCVNSF
                     LDAHPELKEIYDQKITDQINRTIKEKVDISIKNEEEAIEVEEAEKEFIDSGDDIVVES
                     DKIIETISPKLKKLYREIVKLTHPDKVKKKKLNDIYIKATDYYNLNDKIGIYKICSDL
                     DIYYEIEIEDGDFISNKIDSYKKKIGFMESTFTWRWYRTENENEKNQILINYIKLRIQ
                     *"
     gene            complement(336192..336827)
                     /locus_tag="Ig8144_scaffold_2_curated_closed_complete_star
                     t-adj_prodigal-single_473"
     CDS             complement(336192..336827)
                     /product="hypothetical protein"
                     /codon_start=1
                     /transl_table=11
                     /translation="MRYIKSYKTFKESVVVDLTFQNMQDLLESLNIWHGALLNSVSAE
                     EVDIYDTFKLPTEMFSSKLDIDTLSDNVEFINSLSSIALKKSELKNSEDFQTFLNKPC
                     KFMFIFDINSNELENPVYLLFQVWNETMKSWEDVKLYKINDDVKKFYDKLTSRTIEIL
                     DGDDNYIYQTSNGNEWVLQNIDKENDIYQKSFRREELQDLLSDRNVKVNIL*"
     gene            336883..338259
                     /locus_tag="Ig8144_scaffold_2_curated_closed_complete_star
                     t-adj_prodigal-single_474"
     CDS             336883..338259
                     /product="hypothetical protein"
                     /codon_start=1
                     /transl_table=11
                     /translation="MKWLRNFELFKEAKTYSNKNIISELCISMVLLNGEFLDNILDRG
                     LKARYSENSDIFLTDLKNLLLAKNRLCLGKFIDNKCVQDDEISKINGLFDSVEFNIEK
                     DWNVLVNSRISARNIIDKLIPDEKLESERIRKIFWIGPNKDGDYQEDIVIELSDGKQF
                     SFFLNKNLSASKTSSFSLFAEELIGADLDRLFKEDYLPRWDKLTQEWIRILYEHSNKN
                     IQLHIEKFIDPKRIESIGYFEYFDIRHSDVRFKHLGEFMRDFNKNILKFQDLMSEIWK
                     NRDSCFSDPEGVYKEWMETKIVILNSKILENLITTSLKYNYGENIEKLEDGFKLASGT
                     IKMKLFKTLVEKMGCLERPLYFLGNNGNVFHMVPSREFFREFYDDLKIKFDYHVNFSV
                     SEDEDNNDFNMVIKLDLDDDTLLEMLITIKFSGGEMSGKLSAKHKFELSDNFNYLISK
                     KQLGETEE*"
     gene            338299..342774
                     /locus_tag="Ig8144_scaffold_2_curated_closed_complete_star
                     t-adj_prodigal-single_475"
     CDS             338299..342774
                     /product="hypothetical protein"
                     /codon_start=1
                     /transl_table=11
                     /translation="MGLKSGFPTYPSGINYAVSFSFPGPSSGISKSVGANGASALMVP
                     NANFLVEFIKGNLGISDGMLKSMMFKNMNSPVASSNEMVFRSFSETNKLNLDSDSLKY
                     KKGNKFSLPKDQVKLSPENDLVGLKGLEVTTLKSIFETQKPYMEVAKLVIGNLAKMED
                     ICARVMPLLGVPLTTKSKKPKGNPNAIGYQGGAVLKSELARIEAIRKKGGETKFGPGL
                     NGGVIRTKNSGEDDGTSTSNGNGNNGPVSTYGDWKVISTVYSTGLFDPNSDYLYKYIN
                     LPPDDELGKDKSDLDLELDAEADPYMKYKPKTIIFGIFDSRGNPLNPLSKVKGIDNLG
                     DKVDTNHNKAGWILNSPKWVFRPNVFQWPVFAGAQYYGLDSEGNAIKYGEGQTNVLNG
                     ERAIPGTPIVTGFNTVEETEYKEFFSDLINIKMLQVDDLSNSEKNDISNEINSSFNRS
                     VGRNGKVTYPIKSHLENVFNWGQAKSSYYQRIGIPSAYLQKNGLSFQDDPYPENLKKS
                     FKPLKIYSNEASGDEKLKAYARSKGRPESDAGWIWIDPEADYITKVIRVDPTTKIKYQ
                     YQQGEPEIESEIKSFVKNVAVFELSDNREFNIEVYRRIGSTTDEYTEFEISNNVTSYN
                     LENWNYVDNDGIISQFGVVNEEPIINNSNSYKITMWGDTPTEYYNNGDNFFLSTDVVG
                     NALQIDEVRKVDDKWSFYKSEVDLTNAPNGVELLTSSELVTLFNNYTINSGYVLTLTV
                     PTTTGTGSSASTSNTIYTIVASAVFSNRQNITQDGKQRLIDKSLVEVENGFITKWYYM
                     TPSDDNSDYGNGNWNGGLPNNGIRRSIVVDVNTIGGNVNTPTDSSSDTNIPQFQIRVR
                     DDDSTGRIIDPSKILNTELTKEDAFSDDKYGHGSLDDQQRIDVIKRYMLTELDTESYY
                     IIEGILPEFADDAGRFKFPGNSQNGNQPAGGGGGGYYKLPHAIGAMKVFMSIITDIFS
                     KLIPLIKKIISMFKNPASFVTEIISEQMGKGFAFALSESKQAFSSGKQFNVSGGDKRE
                     KKQKVRVLQDHFKASSLSNFVFVKDDGKFASVLDGVASIPFSIFGKSLTFGMEMNFGN
                     LPSSPIKLSYATNSLNSKSLQSFISPESFDSTNASNLTSQLGGINNNTSTNNQYPFNP
                     NNLGDDKNNGNNTDDYINKTKIEFEDGTSIFIENNELSSFVVDNSSKYDFIYVTEDVK
                     NKINEADSLIETGDEDNLLKAQSILDDVSKKDPNNKAIDERKSDVKNKLGRIQGGDQP
                     LLKMLLGLVTLPIKILGGILEWIMDFFKSLTNPLTLPSKIKEFLSFSWITQFFSPTGL
                     LEMIGIKFDPSKITSLDLSQFLSVAFGAKLPTFTKEQFAAIDPKMGLRFMTALFCFVE
                     NLINAIIDFIWSTLGIEAVIPPPHIKLCSDTDIGSMKPEDIAKILSGEIPSGQTKNYV
                     DVDGDGVADVIEDDVFKGFIYEVKLPSGEKKEFLNREALDEFIGEHKDLNYDFEF*"
     gene            342835..343056
                     /locus_tag="Ig8144_scaffold_2_curated_closed_complete_star
                     t-adj_prodigal-single_476"
     CDS             342835..343056
                     /product="hypothetical protein"
                     /codon_start=1
                     /transl_table=11
                     /translation="MPKSKNRKDHKKKVAARNQKINDNKKRMEKAKREFIMNLIKQEQ
                     EKGLFENNPTIEPISPDLPTIDTIEGPSI*"
     gene            complement(343049..343237)
                     /locus_tag="Ig8144_scaffold_2_curated_closed_complete_star
                     t-adj_prodigal-single_477"
     CDS             complement(343049..343237)
                     /product="hypothetical protein"
                     /codon_start=1
                     /transl_table=11
                     /translation="MNKPDIESILLANWYLINCKKSNGVDCDSVNIARKYLTTRINKA
                     LVERKNRSTRASFLSYFK*"
     gene            343296..344363
                     /locus_tag="Ig8144_scaffold_2_curated_closed_complete_star
                     t-adj_prodigal-single_478"
     CDS             343296..344363
                     /product="AAA ATPase n=1 Tax=Chitinophaga pinensis (strain
                     ATCC 43595 / DSM 2588 / NCIB 11800 / UQM 2034)
                     RepID=C7PMM7_CHIPD"
                     /codon_start=1
                     /transl_table=11
                     /translation="VVKTKINININKDDSELNDFLHCWGKFGSRPNKIIMYNSFSKEE
                     FITIIKEYTSEKNVFTEIIPAEESHIINDKVIVMINENLYLSYLLLDSHNEKSLIHEI
                     TFLFKEYEKELPLIDEIVKKLEECVIDFCDDEDVKLNTVTIGQSGLEIEPIELRNIDS
                     ENIELYYSSTTFKSVEKITKLIKKSEKGLSIFYGPRGTGKTSIIDYISDKLDRIVIFI
                     PNNLIEVTINNPEFKRFLMKHPRPILVIDDCEVLLNDYFNKSNIITNNILQLVDGFLS
                     DSIGVNIITIFNIDDEEEIDHSLLDCNNLVDIIEFELLDEDESNELSKQIGSKKKYKN
                     KTRLIDIIRKKPCVENKKIGF*"
                     /db_xref="UniRef100_C7PMM7"
                     /db_xref="cpi:Cpin_1073"
                     /db_xref="C7PMM7_CHIPD"
     gene            344376..344708
                     /locus_tag="Ig8144_scaffold_2_curated_closed_complete_star
                     t-adj_prodigal-single_479"
     CDS             344376..344708
                     /product="hypothetical protein"
                     /codon_start=1
                     /transl_table=11
                     /translation="MISELKDEEIMDFLMTSDFEDDYNPDELKYLLIKWRYFYRLAHG
                     KHELLKTDTTFEINKLESEIKSKELRVNELLTEIANGQNIIDSLKNRKLTLKERFSGK
                     IITKEDED*"
     gene            344698..345834
                     /locus_tag="Ig8144_scaffold_2_curated_closed_complete_star
                     t-adj_prodigal-single_480"
     CDS             344698..345834
                     /product="hypothetical protein"
                     /codon_start=1
                     /transl_table=11
                     /translation="MKISEFKKLEQKITGQNFGESYKGINVMMTILSYLGNLGSIFLA
                     YFFMSKVIGSAMVDSPVAVFISSVVILAGIELLKRDIFDKFSISFLKEKSLAKATLPL
                     FLFSILLISASFYSSLNGAKEFSSKSAQMDENKNNIVQVYSDSITGVYETKILLVEEE
                     IKNYKLKIDEKDVEQALINKSLQDKGYLGRSEKERNNQLTEEKKYLDEKVGESETKVD
                     KLKEERDLDISEYEKELTAKTEDNKEDNSKNSFIFIIISTIIEFIILGGVFFNEYYKF
                     RSYKEFRNKIDRDPNYQKWMLYEQILNIIYTEDTKTSEKLPSNKAMVDMCKLNDLIVL
                     PKDMSGFLKVINSLGIIKTSGSSRYVNKQRDLSFEVLKKHFNID*"
     gene            345834..346691
                     /locus_tag="Ig8144_scaffold_2_curated_closed_complete_star
                     t-adj_prodigal-single_481"
     CDS             345834..346691
                     /product="Site-specific DNA-methyltransferase 
                     (adenine-specific) {ECO:0000256|RuleBase:RU361257};
                     EC=2.1.1.72 {ECO:0000256|RuleBase:RU361257};;  TaxID=1605
                     species="Bacteria; Firmicutes; Bacilli; Lactobacillales;
                     Lactobacillaceae; Lactobacillus.;" source="Lactobacillus
                     animalis.;""
                     /codon_start=1
                     /transl_table=11
                     /translation="MIETPFNYTGSKFKLLGQILPELDYTKPYFVDLFSGGGSVYTNV
                     LDKYERIISNDIIGDLIGVHSSLLESDDIIGETKGISPGKSNPDGFGALRSDYNENPT
                     PAKLWALMLSSTNNMMRFNQKFKYNQTYGNRGWNSNTDKKVESFINHIRKYKDKINFT
                     SKTFDEIGIPPTLGKSNKFMFYCDPPYGRIKNVDGTMAKKQISEAGYNAFWKKDDDLR
                     LYDYLKSIDEMGSSFMVSGVLEHNGETCWMLDKLIDNGYNYTVLSFDYNKVSRKGDKE
                     TKEIIIKNY*"
                     /db_xref="A0A062XDQ6_9LACO"
                     /db_xref="UniRef100_H7QUS3"
                     /db_xref="blx:GS08_02970"
                     /db_xref="H7QUS3_CAMCO"
                     /db_xref="2.1.1.72"
     gene            complement(346688..347152)
                     /locus_tag="Ig8144_scaffold_2_curated_closed_complete_star
                     t-adj_prodigal-single_482"
     CDS             complement(346688..347152)
                     /product="hypothetical protein"
                     /codon_start=1
                     /transl_table=11
                     /translation="VKYLKLYKEHSIFETKKTIVDIEDIFLELKDDGYEVLHLSPDSY
                     NFSDEFIIYKKGDSGYTLDGQSIGLFNLYDINEELIRFIDICGVNNIKCRVIVSDGEY
                     TLVITNKIYNLSEINKDDVLSKTHLHLKTLSKKNGYIDIENIKFCSCQILKS*"
     gene            347233..347448
                     /locus_tag="Ig8144_scaffold_2_curated_closed_complete_star
                     t-adj_prodigal-single_483"
     CDS             347233..347448
                     /product="Uncharacterized protein n=1 Tax=Amoebophilus
                     asiaticus (strain 5a2) RepID=B3ETY7_AMOA5"
                     /codon_start=1
                     /transl_table=11
                     /translation="MEYLDKYDSLLKLMTEEVEIDGKKFNLKDDFEKFFVRGNKTAGT
                     RIRKMMQEIKKLSQEIRTDVQGYKEKI*"
                     /db_xref="UniRef100_B3ETY7"
                     /db_xref="aas:Aasi_1392"
                     /db_xref="B3ETY7_AMOA5"
     gene            complement(347494..348009)
                     /locus_tag="Ig8144_scaffold_2_curated_closed_complete_star
                     t-adj_prodigal-single_484"
     CDS             complement(347494..348009)
                     /product="hypothetical protein"
                     /codon_start=1
                     /transl_table=11
                     /translation="MIVVTCDIRNKETERSTTELTMLDGSPSVPKSIIMYEMIEKYSD
                     IYNVPKYIAYNVAYRETRYKGPFHWDYVPEQGSYAGALGPMQIMPSTGRSIYNKIMGF
                     DDKITNDDLRNNIELNVMLSMKILSRSYERYGNWSIVCGKYNTGKEIINEYAVYCSSK
                     KDYRSNWVYYK*"
     gene            complement(348044..348373)
                     /locus_tag="Ig8144_scaffold_2_curated_closed_complete_star
                     t-adj_prodigal-single_485"
     CDS             complement(348044..348373)
                     /product="hypothetical protein"
                     /codon_start=1
                     /transl_table=11
                     /translation="MKNEKMKKAITVIKPILNKTIMYCVIGVAIISSFFLGRFTEHYK
                     SLNEEINVVKIEKEQVNIAVDENNHLIIIDNKTGNYTIYQDSIGHTIFKLYARNIWTD
                     HNSQDDK*"
     gene            348423..348977
                     /locus_tag="Ig8144_scaffold_2_curated_closed_complete_star
                     t-adj_prodigal-single_486"
     CDS             348423..348977
                     /product="hypothetical protein"
                     /codon_start=1
                     /transl_table=11
                     /translation="MKKFSKITNQKVNEEPKIDVRIDEAKVIKYKMIDLMDRFLSVTT
                     YGPIDRYQRAGLIKISGKEMLAEAIADMLADVSTKEKTILLESLKSKIGDWEEIDNQI
                     ESLNKEKILITNKSKMSKLLEMYGDDEEMLITLVEAKSKKITDKKTLIDYNTLISENK
                     TLNDETKARMVEIYTERIKQIEAI*"
     gene            348989..349498
                     /locus_tag="Ig8144_scaffold_2_curated_closed_complete_star
                     t-adj_prodigal-single_487"
     CDS             348989..349498
                     /product="hypothetical protein"
                     /codon_start=1
                     /transl_table=11
                     /translation="MDLKIDWYPTQEDLFSDIIYNSDNPVVIKTEKIFKEGDKVKKVL
                     ITEKFELTSNDFLSELRKGKTETIEFKQRGFLKLFRKYNLKYLENRLSGIDTSVYNWI
                     IMNSKVRESLIGSKLLFCSGFEGSNLILDDRLGDEIIFGSRLSKCIVNKKTGEYYIDT
                     KEVTILSLV*"
     gene            complement(349495..349812)
                     /locus_tag="Ig8144_scaffold_2_curated_closed_complete_star
                     t-adj_prodigal-single_488"
     CDS             complement(349495..349812)
                     /product="hypothetical protein"
                     /codon_start=1
                     /transl_table=11
                     /translation="MIENSVLKVGGNRIRYKIGKRIKSWGSKMMEKGKYKVITNPSCK
                     LINPFTLMINFTIDGSEKYQLILQGDYKKHYKESEDYTPDISESELFMLISGSKDKWF
                     KKA*"
     gene            complement(349827..350285)
                     /locus_tag="Ig8144_scaffold_2_curated_closed_complete_star
                     t-adj_prodigal-single_489"
     CDS             complement(349827..350285)
                     /product="hypothetical protein"
                     /codon_start=1
                     /transl_table=11
                     /translation="MEIFYIIVIGLLLIGLIISLSVIKHMYSNNCLLINKNNKLKVEL
                     DKTKYDSEEILSIDVGDRAIIPDYSLIYTESNESFKVTYEVEIIDVSVDKVKVNAVDF
                     TPNDKVGRDPKNKSGIIQFMQKKWISKKDIELVVDESMKRDAKLRKLGIE*"
     gene            complement(350287..350562)
                     /locus_tag="Ig8144_scaffold_2_curated_closed_complete_star
                     t-adj_prodigal-single_490"
     CDS             complement(350287..350562)
                     /product="hypothetical protein"
                     /codon_start=1
                     /transl_table=11
                     /translation="MESRILLTETTFTNLCKSGSLTHQWPKGGSQYGSTNIYITKSDM
                     KKLTSGDILEKNFDDDVVKIALQDIGLELIREIIRRSPIYSELYYEV*"
     gene            complement(350573..350785)
                     /locus_tag="Ig8144_scaffold_2_curated_closed_complete_star
                     t-adj_prodigal-single_491"
     CDS             complement(350573..350785)
                     /product="hypothetical protein"
                     /codon_start=1
                     /transl_table=11
                     /translation="MCRKPCSECPWTKNDQHSKNWPNYVKSLDSINKIKDGEHACHMI
                     TKDVWGYESEINEDNICLGSKLNSKK*"
     gene            350928..351200
                     /locus_tag="Ig8144_scaffold_2_curated_closed_complete_star
                     t-adj_prodigal-single_492"
     CDS             350928..351200
                     /product="Histone family protein DNA-binding protein n=1
                     Tax=Desulforudis audaxviator (strain MP104C)
                     RepID=B1I182_DESAP"
                     /codon_start=1
                     /transl_table=11
                     /translation="MNKAELVSSISEKTGLTKTKSNEVIDALLSSIKESLSDGEKVTL
                     VGFGTFTTSKRDARKGRNPKTGESIDIPAKTVARFKAGSDLSKSVN*"
                     /db_xref="UniRef100_B1I182"
                     /db_xref="dau:Daud_0075"
                     /db_xref="B1I182_DESAP"
     gene            complement(351238..351420)
                     /locus_tag="Ig8144_scaffold_2_curated_closed_complete_star
                     t-adj_prodigal-single_493"
     CDS             complement(351238..351420)
                     /product="hypothetical protein"
                     /codon_start=1
                     /transl_table=11
                     /translation="MCDNKRLKASDLIEGVDFYWKEINGVNLRVFTKEYLLMVRPSCC
                     KSGCLNCPWDYNKKTH*"
     gene            complement(351432..352442)
                     /locus_tag="Ig8144_scaffold_2_curated_closed_complete_star
                     t-adj_prodigal-single_494"
     CDS             complement(351432..352442)
                     /product="hypothetical protein"
                     /codon_start=1
                     /transl_table=11
                     /translation="MLKLEDSSIDPDVIKRIVHKYIESVTAPEFNRRIFCSKLIPFDI
                     ITIKYKPSKELIDGEFSDPSIWVVYNMKIKSSFVPGKVEEISKSISITIDDYVSESRN
                     QKIRSLGVTLGDKVRKEINKYLGFNSDELFPINSLVRIFGGAVRDAISDREIHDVDII
                     LGSGSIDYVENILSQNEYKYIESLTPKDLSSIYNDIKVINEPHSWVKGDKIVQLIRPA
                     IGHIKSDLKEEIYKKSFIDLIRNVDISCCGLSYDGHKLYENYENAVSHCKNNIFIVNN
                     TAKMYSYNRIIHRIGKLNSRGWLEVKPGVATNRDLKIDRILDEEVLDFVPEWKDNLYD
                     IF*"
     gene            complement(352408..352683)
                     /locus_tag="Ig8144_scaffold_2_curated_closed_complete_star
                     t-adj_prodigal-single_495"
     CDS             complement(352408..352683)
                     /product="hypothetical protein"
                     /codon_start=1
                     /transl_table=11
                     /translation="MNLFSKTKIKEILNRKVESKEIISYKLTNDTLHINILTKRKKRT
                     INYKVDRKSLSDDELLKILYRKIPGSIEHHFKIEIRNVKIRRLINRS*"
     gene            352746..354440
                     /locus_tag="Ig8144_scaffold_2_curated_closed_complete_star
                     t-adj_prodigal-single_496"
     CDS             352746..354440
                     /product="hypothetical protein"
                     /codon_start=1
                     /transl_table=11
                     /translation="MLLNNINNMRWIKNRDKFISEAKIRDVIFPRQAKEISRNWGEKY
                     LDYEEVVPTNKIKQGKWKLSEEDKLNVLGKFFDCDMGRVYEIFTNLPDKLADILFKSI
                     DTSLLGRNKEKYEIILKDFNVKSPTVDQIVVLYDNIFRKLSVNDTKGTEMLQRDENGR
                     PIRDGEGNMIKISKEEGDPIFSSNLVNINSFISDYNNCYPDASVTRGVFDSRDISNLR
                     NLAKENHNSDYKVDFEIFNRDVYLQINHNPKDILNISISQFFSSCQHLYSGSYRNQLL
                     GNVFDPNSIPAFLLFETPITWGEEKISEFLPLSRMFIRNIESFDDSSTTKIFFDRAYP
                     DRMKDVFGEMVEKYSDNKEMDESPSYYYYTPDVELDDTKIRDPYMDRLNLRKMPYIGV
                     NTKSLYLSRNYDWSNVKVSPNAKIKELVIETTDIPENLLKIKIELEWVKFRYLKINTL
                     KNFENVKADAIAFDKCKLDNKILEDINTINNNIKKLQIVSCDISNFDVSMFANLEELQ
                     MIYTLDSIEDLENVLKNTKLEKLVISGDLIKNKDSKAFVNSLKSKMKVEIVGPVVI*"
     gene            354437..356068
                     /locus_tag="Ig8144_scaffold_2_curated_closed_complete_star
                     t-adj_prodigal-single_497"
     CDS             354437..356068
                     /product="hypothetical protein"
                     /codon_start=1
                     /transl_table=11
                     /translation="MKDLKHIKLFEAFESSILPKTLGYINPSSRSTFMQYIKKICNVI
                     DFPISELSDDYLEYLPFSAALKKADIITDEPCDATSGQAFPEYEVKGEVCNKGSLKRK
                     WGTRVRSVTCPVCGGTGVKPKVGEPKLIKFWFTSEGDYVDTTCVDGVIRPSGREGTTV
                     NRLSEKDSDYVVVKTLNHNEVRRLQTGSFVKITLGDRNDTTYAYILNRGGNVFAIQNV
                     AEGSGPSRYNGIARYSWSIGNGEYRNAILVNRVTEEDKTSVPDPYDWNTGFQFGHRGM
                     VARSTNIEPNIKRAHFAIVMDFSKLKKSEYNKAKDIKTNRVEAKEGTLAFMSDESIRK
                     ANVNRYITKIAAGLDVSDITNLNKIVKRILGVNSTIFNIRSGYAKDYISNIIGSYIEI
                     FKASDDRKNLYIEELNSNIKEYFKTMSARNSNINTNVLEIKKKLSSSGKKDELKIINL
                     LEELNKSSYDILTGINIETIEDLEVIYQKLLAIKNIITVRRYGLDRLSNVMDYMNRND
                     ERNSYQYLTDHYYVGDYKEAIISGLETANKIVKKL*"
     gene            356075..356554
                     /locus_tag="Ig8144_scaffold_2_curated_closed_complete_star
                     t-adj_prodigal-single_498"
     CDS             356075..356554
                     /product="hypothetical protein"
                     /codon_start=1
                     /transl_table=11
                     /translation="MNYRDNTPTYNVNRRVVNFGDYCNDFEKEKEDLKKVKRSITPNS
                     DERQKFPKNSRYKFNTITRKMDDLTPDIIDDKLKSMEEVDESKINESSIDFDVLHKIT
                     QLPGFSKLKEDFRKCIDEFNTELNSAASEIGYDEGDSDHSLAYNAAIQEAIDEIVGW*"
     gene            356554..357105
                     /locus_tag="Ig8144_scaffold_2_curated_closed_complete_star
                     t-adj_prodigal-single_499"
     CDS             356554..357105
                     /product="hypothetical protein"
                     /codon_start=1
                     /transl_table=11
                     /translation="MKHLKAFEEYEFPKNKWEIVSSNPVKKIEGKTLIELVDTAYKST
                     PLGSFVKTIQDVVKSDWLVIDYNEESGVDACIFYREPRTNENWIGKKIQGIGHDGVKD
                     SKKLIIQKMIDILNKDGFWIEASDKMEEVLEKSCDRVTDVNILKKLFPESKFRILENG
                     QYERTIESGEFVKESVFGKPKLK*"
     gene            357124..357615
                     /locus_tag="Ig8144_scaffold_2_curated_closed_complete_star
                     t-adj_prodigal-single_500"
     CDS             357124..357615
                     /product="hypothetical protein"
                     /codon_start=1
                     /transl_table=11
                     /translation="MKVLYIHGYQASPSKQKVDILSKYFDSVTAPLIDWDDEEDRKHL
                     FSDLIKIIKRKGITHIIGSSMGGQMAFYLITYLNKTGLCFNPSFNGRYKDYNFEVNRY
                     FNKKVLIDLGKHDNVVSPQKTIKFLQESEFSKSNIVINYIDSGHTINLKIFEDSIQKL
                     INL*"
     gene            357647..358171
                     /locus_tag="Ig8144_scaffold_2_curated_closed_complete_star
                     t-adj_prodigal-single_501"
     CDS             357647..358171
                     /product="hypothetical protein"
                     /codon_start=1
                     /transl_table=11
                     /translation="MKYLKKYKAFELKSSTYLSAADKLSKNHPERSKKLRQWVDNSGD
                     VDINYLDPRPLYSKDNVYYITKVYVQPDDTFGGLGNNIEVTLESASDIYTLWIYNWLS
                     DGQHLTSVTNTIETYGTPWASPGYTRKDDQPIMSFPDKFYLDDRKSARIFMEIVEKEA
                     GEKLLFSLNDIYKS*"
     gene            358171..358659
                     /locus_tag="Ig8144_scaffold_2_curated_closed_complete_star
                     t-adj_prodigal-single_502"
     CDS             358171..358659
                     /product="hypothetical protein"
                     /codon_start=1
                     /transl_table=11
                     /translation="MKYLKTFESIDELRRESKIKSYISEIMQPLKDDGWVTKIETNWN
                     KKNAGQVINIGTDINRDKDNIVRFEYRFKIVLGKREMNENDNNNLLDCVYQMLSFLNS
                     DNEYEFALTLFAYADIWSKKDGTSATTLLDTQLFINNESDINSIELPKESDILVCDLF
                     VK*"
     gene            complement(358692..362309)
                     /locus_tag="Ig8144_scaffold_2_curated_closed_complete_star
                     t-adj_prodigal-single_503"
     CDS             complement(358692..362309)
                     /product="hypothetical protein"
                     /codon_start=1
                     /transl_table=11
                     /translation="MKKLIFLFITLLGFTSNVISQCSVTTTASVNQVVCGQCADLNAI
                     GIQGTLVMNNDFNTGVAGPGWSSTTAATYTNPCGPGPGGTYMWMGSASPAPRILTTNA
                     FDMSCGGQVCFDFRMAQQGGASPCEGPDLPTEGIYFQYSINGGVTWITINYFNPGTGF
                     DPIMTTWNNYCFTLPPGAWSPSTMFQWSQTATSSNLNDHWGIDNVTILANDCGYYYDW
                     SHLPGSPNPASGGTVCPTSTTTYNVLYTNGINDTCYSSVTVNVLFPIVNVTATPPTIT
                     TCGGCTQLDAGLSSIPPDSCCYTLDMQDSFGDGWNGGSLTVNVTAGPTLGPFSAAGSG
                     SIITFCVQDGQTFTLNYTSGSWEGENTYTLYNPLAIPIFNGGPNPATGNVFTTTANCG
                     TAPPVYVWNWVGPFLTPINDSTQTACPTTSSWYYVTVTGGGCSTTDSVYVDYTPLPST
                     STQNISACNGSTVTFPDGSTQVIGGAVTQVSTLVGGAFNGCDSVITTNVTLLPNPTST
                     QNISVCSGTTVVFPDGSSQVVVAATSQISTLVGAASNGCDSIITTNVSIVPSVTSTQN
                     ISVCNGTTVTFPDGSTQVISGPVSQVSTLVGASVAGCDSIVTTNVSLLPNPTSVVNTV
                     VCSGDSYTFPDGSVNPNVIVPTSQVSTLTGAASNGCDSIVTTNISVNPVYNITQNVTI
                     CEGDNYTFPDGSIQSGIVAPVTQVSNLLTTNGCDSIVTTNVSLNPIYNVIQNVSVCSG
                     DNYTFPDGSIQSGIIVPVTQVSNLLTTNGCDSIITTNVSIDPVYNIVENVSVCSGSSY
                     TYPDGFVQAGIVAPTVHVSNLLTNVGCDSIITTNVSVFASYTSTTNITICSGDNYTFA
                     DGSSQTNITAPTSYVSTLTSVDGCDSLVTENISINPVYNLTESYNQCPGLNFTFPDGT
                     TQTNINSNVVYISNLLTSNGCDSIITTTVNIYNVPPMDITFTPNGCSPLDITMTNNAA
                     GTGCNWIVSGPGTLLNYTGCGSISDIYFNSGYYSVTLSMTSLDGCTMDTTITNAFQVY
                     PEPIAQFTWDPNEGTITNNTINFINNSIGGNQFQWSFGDGDISNNFHDSHSYQDTGHY
                     QIELIVINDFGCSDTAYGMVVINQEFFLFVPNAFTPDGDAFNNVFLPIVSGHDPQKYH
                     LTIFDRWGEILFESYNSEVGWDGTYKGSIVKNDVYVWTVDVTTFNNVRKQVRGHVTVL
                     K*"
                     /db_xref="fte:Fluta_2340"
                     /db_xref="gwf2_scaffold_812_16"
                     /db_xref="87652081"
     gene            complement(362311..362676)
                     /locus_tag="Ig8144_scaffold_2_curated_closed_complete_star
                     t-adj_prodigal-single_504"
     CDS             complement(362311..362676)
                     /product="hypothetical protein"
                     /codon_start=1
                     /transl_table=11
                     /translation="MLTTLFSFSQNWKQIDTQSGILIEQSLQEYHDNQYDVHQEFHIF
                     KFTNTTNSIIEFSYKIIINGQVYDTESQPTLTINPGESITGVANQQLSLFHRFLPNGS
                     GIILSETKINGFTIQINLN*"
     gene            complement(362748..363050)
                     /locus_tag="Ig8144_scaffold_2_curated_closed_complete_star
                     t-adj_prodigal-single_505"
     CDS             complement(362748..363050)
                     /product="hypothetical protein"
                     /codon_start=1
                     /transl_table=11
                     /translation="MIWVSNNHLNPYSSLKCIIVRLKKGNILVCILEDMEDLTYGKRY
                     EIVHTRDGFEDDICIKDDLNLNWWFGQVGVSESWVGWFVTEKQWERDEKLQKIGII*"
     gene            complement(363034..363330)
                     /locus_tag="Ig8144_scaffold_2_curated_closed_complete_star
[truncated: 1,117,232 more chars]
