# Supplementary material for: Clades of huge phages from across Earth’s ecosystems
Source: Nature. 2020 Feb 12;578(7795):425–31. doi: 10.1038/s41586-020-2007-4 (PMC7162821; doi:10.1038/s41586-020-2007-4)
Supplement: Supplementary file 6 — Genbank files for all genome. [file 41586_2020_2007_MOESM6_ESM.zip › genbank_genomes_SD-4/SP_PHAGE_CIR_37_21.gbk]

LOCUS       Salt_Pond_R1_B_H2O_MG_scaffold_1_prodigal-single     305141 bp    DNA     linear   BCT NOV-13-2019
DEFINITION  Salt_Pond_R1_B_H2O_MG_scaffold_1_prodigal-single, contig.
ACCESSION   Salt_Pond_R1_B_H2O_MG_scaffold_1_prodigal-single
VERSION     Salt_Pond_R1_B_H2O_MG_scaffold_1_prodigal-single.1  GI:
KEYWORDS    .
SOURCE      SP_PHAGE_CIR_37_21
  ORGANISM  SP_PHAGE_CIR_37_21
            .
COMMENT     Data sourced from ggkbase. For additional details see
            http://ggkbase.berkeley.edu/organisms/435491
FEATURES             Location/Qualifiers
     source          1..305141
                     /organism="SP_PHAGE_CIR_37_21"
                     /mol_type="genomic DNA"
     gene            <1..651
                     /locus_tag="Salt_Pond_R1_B_H2O_MG_scaffold_1_prodigal-sing
                     le_1"
     CDS             <1..651
                     /product="hypothetical protein"
                     /codon_start=3
                     /transl_table=11
                     /translation="PEGTVVVDGDTYYEATQNVPSGTDIEDTDYWQEYTPDSLGDNIT
                     TLSKDLQFNQQILQQAEEEVPLSGYDTTKFYIVATDDHGRPVSQEDLQTDDSTIAAEG
                     TTPKSNGYTMGYLTGDGIPPNGLPVTPGVSFPINPSEGDYALRLDYFPNRLFRFNGAR
                     WVKVEDNIRTDLTPGADNKSLHSSFVNNTDTISTTDRGDIPSRQSLSDILRPKADN*"
     gene            653..2029
                     /locus_tag="Salt_Pond_R1_B_H2O_MG_scaffold_1_prodigal-sing
                     le_2"
     CDS             653..2029
                     /product="Tail sheath stabilizer and completion protein n
                     =1 Tax=Cronobacter phage vB_CsaM_GAP32 RepID=K4F7G1_9CAUD"
                     /codon_start=1
                     /transl_table=11
                     /translation="MAQQFFFDNQIRRFLLQFTRIFSNFQVEYGTDDSGNTVLQSIPI
                     KYGDPSRQAITAAQKNSASVLPSSPSMSFYISALEYERSRMQEPYHVNKMQVRQREWD
                     ESTQEYEVTQGNAFTVERLMPVPYNMSINLDIWTSNTNQKLQIFEQIATLFNPAMEIQ
                     STDNFIDWTSLTTVELTRTNWTNRTVPMGTDESIDIMSMTFLIPIWLSPPAKVKKLGV
                     VNKIVASLYDANGDTRDAIFDEDLLLGTRQKFTPYGYQILLLDNQVQILDNNEPNING
                     GTLDVSERESTQAFWKPVIEQFGELRSGISQLRIDNPFDNTEIVGTVAFHPTDDRYLL
                     FTPDPDTLPQNTLPPVDSVIDPTRSGPDVGLSASAAGQRYLLTDDIGDGDNEDAAKAW
                     GDIVANANDIIEFDGTNWQVSFDSENSSDIEITTNITTGIQYRWTGDRWLKSYQGLYA
                     GGEWNIVL*"
                     /db_xref="UniRef100_K4F7G1"
                     /db_xref="A0A0F9QMH4_9ZZZZ"
                     /db_xref="K4F7G1_9CAUD"
     gene            2011..2448
                     /locus_tag="Salt_Pond_R1_B_H2O_MG_scaffold_1_prodigal-sing
                     le_3"
     CDS             2011..2448
                     /product="Putative MutT/NUDIX hydrolase family protein n=1
                     Tax=Enterobacteria phage vB_KleM-RaK2 RepID=H6X3M3_9CAUD"
                     /codon_start=1
                     /transl_table=11
                     /translation="VEHRSVAAVGVWFYALSTDRYLYLLRNDKKHPGTWGLPGGKVDK
                     PETLLEALTRECQEELGIWPESIKLAPIEQFTSPDNHFTYHTFLSLIECEFSPVLNHE
                     HFGYAWIDSGQLPNPMHPGLWSTTNMKSVKMKVNTLKDSYKSQ*"
                     /db_xref="UniRef100_H6X3M3"
                     /db_xref="X0U2E6_9ZZZZ"
                     /db_xref="cno:NT01CX_2294"
                     /db_xref="H6X3M3_9CAUD"
     gene            complement(2433..3107)
                     /locus_tag="Salt_Pond_R1_B_H2O_MG_scaffold_1_prodigal-sing
                     le_4"
     CDS             complement(2433..3107)
                     /product="hypothetical protein"
                     /codon_start=1
                     /transl_table=11
                     /translation="LIQERYRSDYPGEFVILKTRLVNGKKVQDREWIPNPVENQHISS
                     RAAVIVGTVNSSWYKEGNLERHRGGHLGKVKLQTYGNEDSWKNLRLDFAFLNDINELD
                     EIIDNQYQEKTAVYSNSANCIKRPGEFFLLPYNPKIPSFAGILYLSAFDEHEEIFICG
                     TDGYGPSNYPNEKILNAVSQVFRCYSKTKFYFVVKKPKSVPDQWREFKNVKIMDHGKF
                     VSYCDL*"
     gene            complement(3104..4603)
                     /locus_tag="Salt_Pond_R1_B_H2O_MG_scaffold_1_prodigal-sing
                     le_5"
     CDS             complement(3104..4603)
                     /product="Putative uncharacterized protein (Fragment) n=1
                     Tax=uncultured phage MedDCM-OCT-S05-C767
                     RepID=D6PFE9_9VIRU"
                     /codon_start=1
                     /transl_table=11
                     /translation="MSTEVKFRKGTKTQSDVFTGALAEITVDTTTETLRVHDGANPGG
                     SELVNLTANQTLENKTIDSPVLSGSITADDSTGTSGQYLESTGNGVQWSNIDTASISN
                     GNSNVSVSENSDITVSISDSTSATFSSDGLVIAGNLTVNGTTTVVNSNEVSIGDSVID
                     LNADISSSTSPTQDGGFTIFRGSEANKSLIWNEATDKWSVGSETFVAETFEGNLSGDV
                     TGQVSDISNHSTSDLSEGSNLYFTDTRARNALSAGGDLNYDSNTGEFSVTVPVGYDSS
                     EFDTDFSNKSTSDLSEGTNLYYTDARVDGHLSGGTGVSYSSGNISIGQDVGTGSSVTF
                     SGITIPNIDKSGSDGSGNIGSDSNSFNTVFAKATSAQYADVAEKYVSDNAYSSATVIK
                     IGGEKEVTISTKYADSRVAGVVTTNPALLMNKDLQSEYVTAVALTGRVPCQVMGVIKK
                     GDVLTTSDIPGVATRLFNEDFVPGCVIGKALEDYNEEQPGTIEILVGKV*"
                     /db_xref="UniRef100_D6PFE9"
                     /db_xref="D6PFE9_9VIRU"
                     /db_xref="dfe:Dfer_5468"
     gene            complement(4635..5846)
                     /locus_tag="Salt_Pond_R1_B_H2O_MG_scaffold_1_prodigal-sing
                     le_6"
     CDS             complement(4635..5846)
                     /product="Putative prophage MuMc02, head decoration
                     protein n=1 Tax=Methylococcus capsulatus (strain ATCC
                     33009 / NCIMB 11132 / Bath) RepID=Q602X8_METCA"
                     /codon_start=1
                     /transl_table=11
                     /translation="MPLTRPRAYQISNLDFKQSTRVISLNNVTLSGGAPSSVDSVTLS
                     AGDRVLVSGQTDKSENGIYEVETAGTGSNGTWIRASDFDVNSDVTAGIVVMVTEGTEY
                     DDTQWKLVTNDPIIIGTTDLNFEQASAYAFGQIDADGNLILADKVGDTLSFEAGNNIS
                     ISGNTDSKTLLIEVTGISLDSISSGTSDVTIGGTDGNIIMNVAGTQIAEFESNEVTIS
                     GNINSENANIDNVLTVSGAVSSPLIPTIDDTYSLGNATRRWSNLFLTGNTIQLGNVQI
                     KDTAGALTILESDGVTPARLAAADVAKPEDLFADESSFGKITDSVSASIDLGDLNDDV
                     LIEIDLGSLIQAGLLQPDQVVFPSFTVDTVPLAVPEGQMIFVSDESGGAVIAFSDGEK
                     WRRITDRNIIS*"
                     /db_xref="UniRef100_Q602X8"
                     /db_xref="mca:MCA2930"
                     /db_xref="Q602X8_METCA"
     gene            complement(5930..11599)
                     /locus_tag="Salt_Pond_R1_B_H2O_MG_scaffold_1_prodigal-sing
                     le_7"
     CDS             complement(5930..11599)
                     /product="Uncharacterized protein n=1 Tax=Burkholderia sp.
                     M701 RepID=V5YNL8_9BURK"
                     /codon_start=1
                     /transl_table=11
                     /translation="MAITRIKNNQITDLTVNAASKLQDFSITSGKIANNLTYGSDLTV
                     AGNLTISGTTTTVETTNLSVEDALLLFASGQTGSPTVDVGFLGERGDETNVAFVWDES
                     AEKFVAAFTTSTDTDTTITVDTYADLEVADLSAVDGAFSGNVDITGDMSLGGNVDSLD
                     VTGNIAGGNLITTGTTETDSLTATTTIDAGGNITGGNLTTSGTTDTDTLTAANSITAG
                     TTVTATGNIDGGNLITSGTTDTDTLTAANSITAGTTVTATGNIDGGNLTTSGTTQTGS
                     LSANTTVTATGNVSGGNIVTGGVVDATGNVSGGNLTTSGTTQTDSLSANTTITATGNI
                     DGGNLTTDGNVDAVGNITGGNIVSLGAFEAETLVSNTSISAGTTITATGNIDGGNLTT
                     SGTTQTGSLSANTTVTATGNVSGGNITTGGVVDATGNVSGGNLVTSGTTDTDTLTAAN
                     SITAGTTVTATGNIDGGNLTTGGVVDATGNVSGGNLTTSGTTQTGSLSANTTVTATGN
                     VSGGNLTTGGVVDATGNISGDSLNADTSVVAPNVQVTSATVNEVFFTDSNSELRTDAN
                     LTFDTTNLELNGQLTVDNIIVDDNTISSPANVDVVVDNSGTGIFYVDRDTTVSGNLSV
                     LGTTTTVNSTETAIEDPILQLGRGANNDPLTASDGKDRGIAMYYYSGEEKVAFMGYDD
                     PSDEWRFFVDATITDEEVTGTLGGINVGGITTTSIDSEGNISGGNLITTGQVDATGNV
                     SGGNLTTAGTTQTGSLSANTTVTATGNVSGGNITTGGEVDATGNVSGGNLVTSGTTDT
                     NTLTATNSISSGTTITATGNVSGGNLTTAGVVDATGNVIAGNLTTSGTTQTDSLSANT
                     TITATGNVSGGNLTTDGAVDATGNVSGGNLTTSGTTDTDTLTAANSITAGTTVTATGN
                     IDGGNLTTSGTTQTGSLSANTTITATGNVSGGNITTGGVVEATGNVTGGNLTTSGTTQ
                     TNSLSANTTITATGNIDGGNLTTSGTTQTNSLSANTTITATGNVSGGNITTGGVVDAT
                     GNVTGGNLVTSGELDAETVVANTSVTTPTLTSTADLDITSGANSNINLNPDGDGEVVL
                     SDQVGDRMLFTTANSEISTTANAIFDGENLDITGSLGVDNVRIDDEEIRSLGTELIIN
                     RTNGDVDFFVSGNTNPDLFVVDAGTNSIGIGSANVVNGAILTIDSSESIVLPSGTTAE
                     RPATPAEGMFRYNETEADLEFYDGTQWTSAATSFTLIESETFSGDGSTTTYTLNEESS
                     TASAIVTINGVVQLPTTAYAISGTTLTFTEAPESGDEIEVRRLTTTTSVTKITNAQTT
                     AVFTAVDGEEQFDVTGNLVPTANVTYDLGSDTERWNDLYLAGNSIVLGNIVIKDGGSN
                     TVAFFGSDGTTPATLDSNNVDTTTISDGNSSISVVTTDGNVEAEVNGSTIATVSSSGL
                     TVTGSVEATNGFVGLDATTIEDGTSSVSVTSTDGNIEADVNGSTIATINSSGLTVTGS
                     IEATNGFVGLDATTIEDGTSSVSVTSPDGSIVANVGGSTVATFTSDGIILDTAPTSAN
                     QAVRKSYVDEVAQGLLIRPGVNALSDSNLSATYDNGTDGVGATLTATSNGAFPTVDGI
                     TLDTEFDRILVTAQTNAAHNGLYVLTTVGDGSTPWELTRCNTCDESSEIPGSFVFVQD
                     GNTYNATGWIADVDDPSTFTIGTDDIDWLQFSGAGTFTAGDGLELSGSEFSIDSSASV
                     EFAGITVPSITKSGTDGSGNIGSSSNGFDTVFAKATSAQYADLAEMYVADANYEPGIV
                     VAFGGTEEVTISDAESDSRIAGIISTNPSYLMNSNIEGDFTVAVALTGRVPAKVVGTV
                     RKGDMMVSNGDGTARAESNPSIGTVIGKALEDFDGTEGIIEVVVGRL*"
                     /db_xref="UniRef100_V5YNL8"
                     /db_xref="A0A090CG02_PODAN"
                     /db_xref="cfu:CFU_3729"
                     /db_xref="V5YNL8_9BURK"
     gene            complement(11687..13585)
                     /locus_tag="Salt_Pond_R1_B_H2O_MG_scaffold_1_prodigal-sing
                     le_8"
     CDS             complement(11687..13585)
                     /product="hypothetical protein n=1 Tax=Riemerella
                     columbina RepID=UPI00035C900A"
                     /codon_start=1
                     /transl_table=11
                     /translation="MAINRISGRMLQDNLQRDDDLSIQGNLLYLDVGNSRVGIGTQSP
                     ESELEIVGNILVGNTSVTATGIVSAGEIQLSPTGNINVSGVNINNLADPIANSDAATR
                     QFVANSISDATFEISDSETTETIDAGDTIIIQGTTDQIQSQLSGTTFTIGLTDDVGIV
                     GNLTVNETLFVDSIDIENDISGGGNLTIPGEITGNSIVANSALTLPYLNENALVFTNT
                     DETLTTYANVRYDGVGAIDIDGVAVDIDNIEISGNTISSLDDLNLQAADGSSVSAANV
                     NIVDNDTPTLVYFVDGQGHITTDNNFSFDNSTLSVTGNVTANRLVIDNIVIDNNEISS
                     DSNLIISAESSSVVTVDNTTGIIVPVGTTAERPVNPEAGTVRWNSDVNYIEVYDGVEW
                     ESLGTDVTFITSQIIEGDDSTTVFTLDQEATTAGVLVYINGVAQVPGTSYTVSGNEIT
                     FVEAPLVSDTVEIRFISLSQTVSALTDESGETAVRVNNNDEIVFVVENTEVGNISNSA
                     VNFSSDTPISVGDKTLGFLESPQRIITGNTTLTLSDSGGHLYVDTTGTFDITIPNQTN
                     VSFPVGTQIAVVSHSTSNVVLTPSTGVELYLAGNSTSSTRVIESYGIANLLKVNENIW
                     SVSGTAIV*"
                     /db_xref="UniRef100_UPI00035C900A"
                     /db_xref="A0A0G1VSI9_9BACT"
                     /db_xref="UPI00035C900A"
     gene            complement(13613..14026)
                     /locus_tag="Salt_Pond_R1_B_H2O_MG_scaffold_1_prodigal-sing
                     le_9"
     CDS             complement(13613..14026)
                     /product="hypothetical protein"
                     /codon_start=1
                     /transl_table=11
                     /translation="MGYFVKNRELRSATKSVVVPTGDSTTRPETAVFGSFRYNTDVGS
                     LEFYNGSLWQSVNIAGETDIFVDSFTGDGSTTTFTMSTDVSEANQVIVFVGAIYQSPV
                     TYSITGSNTDITFTSPPPPGETINVIHNLATNQPG*"
     gene            complement(14026..14352)
                     /locus_tag="Salt_Pond_R1_B_H2O_MG_scaffold_1_prodigal-sing
                     le_10"
     CDS             complement(14026..14352)
                     /product="hypothetical protein"
                     /codon_start=1
                     /transl_table=11
                     /translation="MAITVNTVDTSVKTIYTSVDDTVVTFFSITNTSNSPVAVDVYLV
                     PSDINDFSTIVESAVVLSNLEITADDTYQFFVGGEKLLLSEGDTIQIQASEINAINTC
                     VSFTEV*"
     gene            complement(14362..15006)
                     /locus_tag="Salt_Pond_R1_B_H2O_MG_scaffold_1_prodigal-sing
                     le_11"
     CDS             complement(14362..15006)
                     /product="hypothetical protein"
                     /codon_start=1
                     /transl_table=11
                     /translation="MSTYNKIAGNYYLITVEPGTGDVSTDNVSIQTHTVKIDGNLSVT
                     GNTTTINVEETTIKDPYIVLGAENTGDFPEVGIIAQTGANDLAGLRYNSNANQWEVSD
                     DVDLDGNGNYEPLATSSAAAPGGDTNAVQYKAGETAFGGTNYFTVDVANNAIGLDGSQ
                     TLFQQSNTPTAVPNATVVYGNTPDLGDSGVYVQNVTELDELVAYKRARKLALIL*"
     gene            complement(15020..15598)
                     /locus_tag="Salt_Pond_R1_B_H2O_MG_scaffold_1_prodigal-sing
                     le_12"
     CDS             complement(15020..15598)
                     /product="Uncharacterized protein n=1 Tax=Pelagibacter
                     phage HTVC008M RepID=M1IPA4_9CAUD"
                     /codon_start=1
                     /transl_table=11
                     /translation="MANYTAYAIGNGNSRTNIDISLLESHGSIYGCNALYRDMTPDVL
                     VATDQGIAKEIENTGYPKNNKFYTRRPDTKKGSLDLPAQWRGWSSGPASVALALDQGH
                     HKVYLIGHDFGSSDKVFNNVYAGTNNYRAVGGPPTYAGNWVNQIKTLLGTYKNAKIIR
                     VIGETSATVPKLNKIENYSEVNIDTFLASINT*"
                     /db_xref="UniRef100_M1IPA4"
                     /db_xref="M1IPA4_9CAUD"
     gene            complement(15674..16177)
                     /locus_tag="Salt_Pond_R1_B_H2O_MG_scaffold_1_prodigal-sing
                     le_13"
     CDS             complement(15674..16177)
                     /product="hypothetical protein"
                     /codon_start=1
                     /transl_table=11
                     /translation="MGRPLKIANANTANDIDRTIRTQDPEYYNKPEGADNTYGVVGGD
                     VSLSGNKQITCRAKVGDNAEGDGFIVRQKGSKKYLVNVGGNVGPCFLVDKDDGTLEDN
                     EMTVTATDDSSVAFRLARFSNRWGIDFEGNSYIVTFNAPDPDVGDRAILDGVDNVTIS
                     AVQVDAS*"
     gene            complement(16427..17029)
                     /locus_tag="Salt_Pond_R1_B_H2O_MG_scaffold_1_prodigal-sing
                     le_14"
     CDS             complement(16427..17029)
                     /product="hypothetical protein"
                     /codon_start=1
                     /transl_table=11
                     /translation="MNRLIKIFGNGSTEVENPEVVIKLDDSEVFSGAISSGPDIEIAS
                     WTEGKEQVTRKLEITAVSGELSYSDARSTFLGENSLSDPELDNAIYITEDDGDVVSDT
                     NDNVLMDGEPFDTGEPDDRSKLFGQWQIKIPEGSTMTCDFTVGAAPIRYWKPETSYIE
                     GNVVQFYSEESDSTDYYRALQPVPANTEPTNSTYWDRIVE*"
     gene            complement(17090..17638)
                     /locus_tag="Salt_Pond_R1_B_H2O_MG_scaffold_1_prodigal-sing
                     le_15"
     CDS             complement(17090..17638)
                     /product="hypothetical protein"
                     /codon_start=1
                     /transl_table=11
                     /translation="MPNKTIKFYFQVTSKTQDVPTNVYFTVDDQETQSFSFDHTGEFT
                     AFHEHEESRVISVDVDAPYPPNEEESPIELPDSRLPSMHIKVESENGDLLLVDAKENY
                     TTEHGLSYTEEKFTPNGPYRDIISEPILSGSTETGWYDFKNHYALGHGDGNDGMGNLP
                     IYDGSAVEFQFGYDFYRSSEQA*"
     gene            complement(17726..18715)
                     /locus_tag="Salt_Pond_R1_B_H2O_MG_scaffold_1_prodigal-sing
                     le_16"
     CDS             complement(17726..18715)
                     /product="Viral hemorrhagic septicemia virus non-virion
                     protein n=1 Tax=Methylobacterium mesophilicum SR1.6/6
                     RepID=M7Z0S2_9RHIZ"
                     /codon_start=1
                     /transl_table=11
                     /translation="MLESFYELVEYIEESTFDACLLRINDFAKNCVENEEKYALVIAE
                     NSQPTKTFDEYVFLCSKYFNHLKNEKIYVNDKFYFDILQSSGFNAVYRIYGNAKFDFD
                     LALCNKVSQANSEIDKIEFKFQRLSGSRHDHNYYIMKFLVNSGILEDTLWSFLNGNKF
                     YSNFNRFLGIKEHDYELFPEQWVDGEVWAPLMTTIDIDNAKRCGIIINCESSYHGHGP
                     CYSEKLVKCALAKRPFIEVSSPGTIEDLHNLGFQTFPDLVDESYDRILDPQKRIEKIC
                     DEIQRLAKYDIQYIKDYIAEHTEIFSNNFNLFRKMYEGVVNKDIDKVIIEKTS*"
                     /db_xref="UniRef100_M7Z0S2"
                     /db_xref="M7Z0S2_9RHIZ"
     gene            complement(18762..19508)
                     /locus_tag="Salt_Pond_R1_B_H2O_MG_scaffold_1_prodigal-sing
                     le_17"
     CDS             complement(18762..19508)
                     /product="Phage-associated homing endonuclease n=1 Tax
                     =Yersinia phage phiR1-RT RepID=I7LEM7_9CAUD"
                     /codon_start=1
                     /transl_table=11
                     /translation="MNKYKKWYEQIVDRAKDRVLNGYFERHHILPRSLGGLDTTDNIV
                     CLTAREHFICHWLLTKFTVGEERDKMIYALRMMRANKSGQRYTNKITARVYENLKIEY
                     AEIQRQRILGENNPMYGRTHSEEARRTISEKNIGNKLTKEQRSKQIKAQTGRKRKPFS
                     KEWKEKMSQAHKGEKNHRYGVEVSEETRAKISAKMKGRKQSEEEKARRSLSNLGKTKP
                     KKLCPHCNQMISVNTYPRWHGKNCKHKYSP*"
                     /db_xref="UniRef100_I7LEM7"
                     /db_xref="A0A0B4ZZJ6_9CAUD"
                     /db_xref="myv:G155_11025"
                     /db_xref="I7LEM7_9CAUD"
     gene            complement(19606..20793)
                     /locus_tag="Salt_Pond_R1_B_H2O_MG_scaffold_1_prodigal-sing
                     le_18"
     CDS             complement(19606..20793)
                     /product="Precursor of major head subunit n=1 Tax
                     =Cronobacter phage vB_CsaM_GAP32 RepID=K4F9L0_9CAUD"
                     /codon_start=1
                     /transl_table=11
                     /translation="MSQELLEGRWNETKDALLEGLQGSRRSSMKVILENTRQHLKESA
                     AGTTMAGNVATLNRVILPVIRRVMPTVIANELVGVQPMTGPVGQIHTLRVRYGDGVTD
                     NSAASTSTTAGEEALSPFKIAQAYSASVGDTANDFRGSPTAGLEGAGGRNISVQILKQ
                     AVEAKTRKLQARWTFEAAQDAQSMHGIDVEAEVMAALAQEITAEIDQEILLSLRSLAA
                     VEETFDQSTVSGTGTFVGDEHAALAVLVNRVANKIAQRTRRGAGNYAVVSPQALTVLQ
                     SATTSAFARSTEGTFEAPTNTKFVGTLNGAMRVFVDSYANDNTPVLVGYKGSSEADAP
                     AFYCPYIPLMSSGVVLDPSTFEPVVSFMTRYGYIELTNTASSFGNAGDYVGEIAVNNL
                     SFS*"
                     /db_xref="UniRef100_K4F9L0"
                     /db_xref="A0A0F9QJK5_9ZZZZ"
                     /db_xref="K4F9L0_9CAUD"
     gene            complement(20823..21920)
                     /locus_tag="Salt_Pond_R1_B_H2O_MG_scaffold_1_prodigal-sing
                     le_19"
     CDS             complement(20823..21920)
                     /product="Uncharacterized protein n=1 Tax=Escherichia
                     phage PBECO 4 RepID=L7TJP6_9VIRU"
                     /codon_start=1
                     /transl_table=11
                     /translation="MLDAIKPLLDSDLINEDTRQEISEAWEAKLNEARNEIRAELREE
                     FAGKYEHDKQVMVEALDRMVTDGITSEVQAVKEEKKALAEDRVRFNSKLKENATKFND
                     FMVSKLAEEIGELREERGTQEKAISKMESFVTRALAEEIAEFQKDKQAVVETRVRLVS
                     EARDKLETLKKKFVQESSGKMSQAVAKHLKAELGQLKEDIKAARENTFGRRIFEAFAS
                     EFGTTHLNENAEMRELKKILADKDQKLAEATETMKKQTQIVESKERRIRMIEEGNKRN
                     AVMEELLAPLNEEKQEVMKNLLENVQTSRLRKTFDKYLPAVLAENGNKKSKKQTVTES
                     VREVTGDKTAQTNQDNESQSNVIDLKRLAGL*"
                     /db_xref="UniRef100_L7TJP6"
                     /db_xref="A0A0F9QPC4_9ZZZZ"
                     /db_xref="L7TJP6_9VIRU"
     gene            complement(21931..22557)
                     /locus_tag="Salt_Pond_R1_B_H2O_MG_scaffold_1_prodigal-sing
                     le_20"
     CDS             complement(21931..22557)
                     /product="Prohead core scaffolding protein and protease n
                     =1 Tax=Escherichia phage PBECO 4 RepID=L7TQE4_9VIRU"
                     /codon_start=1
                     /transl_table=11
                     /translation="MSHYLKEHLTFDAAQIVLEDADNGKSLYMKGICIQGGVKNANER
                     VYPVNEIDTAVKTLNEEITSGNSVLGEVDHPDDLKINLDRVSHMITEMWMDGPNGYGK
                     LKVLPTPMGELVKTMLQSGVKLGVSSRGSGNVDNTTGHVSDFEIVTVDVVAQPSAPNA
                     YPTAIYEGLLNMKNGHKLLEMGKEAGMDNKVQKYLKSEVIRLIKDLKI*"
                     /db_xref="UniRef100_L7TQE4"
                     /db_xref="A0A0F9TS85_9ZZZZ"
                     /db_xref="L7TQE4_9VIRU"
     gene            complement(22567..23304)
                     /locus_tag="Salt_Pond_R1_B_H2O_MG_scaffold_1_prodigal-sing
                     le_21"
     CDS             complement(22567..23304)
                     /product="Related to transcriptional corepressor HIR3 n=1
                     Tax=Claviceps purpurea (strain 20.1) RepID=M1W7G4_CLAP2"
                     /codon_start=1
                     /transl_table=11
                     /translation="MEKFERLIEYVINDEEAKARELFHEIVVEKSRDIYENLMSEEDT
                     EELGGDAADDFITDIESDEEGMSMDSEDDSEEDDMDLGDMEDTDNGDDAEEEVEELED
                     RVVDVEDKLDELMAEFETLMTSEEGEESVQDMGDMEDTEEMGDEPSDMEDETLELDEA
                     LELEAAPKAKDSEESFVHDKSTVAANSGAKGIDADPFKLGDSDEKGRNAPDAKDMGHT
                     THVDKLDKAPTATDSEPSEVNTKSTFN*"
                     /db_xref="UniRef100_M1W7G4"
                     /db_xref="A0A0F9R4Q7_9ZZZZ"
                     /db_xref="mpe:MYPE6470"
                     /db_xref="M1W7G4_CLAP2"
     gene            complement(23429..23662)
                     /locus_tag="Salt_Pond_R1_B_H2O_MG_scaffold_1_prodigal-sing
                     le_22"
     CDS             complement(23429..23662)
                     /product="hypothetical protein"
                     /codon_start=1
                     /transl_table=11
                     /translation="MNLNEMFDLPPDDFQDIEDDNSTIGLDDLRKSRLTLMQINKLRR
                     MQDVRAYEEQQKVERIKKQYSQSGGDAESAMEL*"
     gene            complement(23710..25173)
                     /locus_tag="Salt_Pond_R1_B_H2O_MG_scaffold_1_prodigal-sing
                     le_23"
     CDS             complement(23710..25173)
                     /product="Cysteine desulfurase activator complex subunit
                     SufB n=1 Tax=Spiribacter sp. UAH-SP71 RepID=U5T3C8_9GAMM"
                     /codon_start=1
                     /transl_table=11
                     /translation="MADVTAATTLEDFSGKGYEAGFFTDIDQDTIEPGLNEDVIRFIS
                     AKKNEPEWLLEWRLTAYRNWLKMEHPNWQYVHYDPIDYQAISYFSAPKSDADRPESLD
                     DIDPEIKATYDKLGIPLYEQEMLAGVTNVAVDAVFDSVSVATSYKEKLAEKGIIFCSM
                     SEAVQEHPELVKEYLGTVIPHNDNFFAALNSAVFTDGSFVYIPKGVKCPMELSTYFRI
                     NAANTGQFERTLIIAEDSATVSYLEGCTAPMRDEHQLHAAVVELVALDNAQIKYSTVQ
                     NWYPGDKEGKGGVYNFVTKRGMCKGDNSKISWTQVETGSAITWKYPSVVLKGDNSTGE
                     FYSVAVSRMRQQADTGTKMIHLGKNTNSTIVSKGISADEGTQVYRGLVRVAPTAENAR
                     NYSQCDSMLMSDTCGAHTFPYLDINNSTAQLEHEATTSKIGEDQILYCLSRGISAEDA
                     VSMIVNGFCKEVFRELPMEFAVEAQKLLEITLENSVG*"
                     /db_xref="UniRef100_U5T3C8"
                     /db_xref="spiu:SPICUR_03895"
                     /db_xref="U5T3C8_9GAMM"
     gene            complement(25257..27014)
                     /locus_tag="Salt_Pond_R1_B_H2O_MG_scaffold_1_prodigal-sing
                     le_24"
     CDS             complement(25257..27014)
                     /product="Portal vertex protein of head n=1 Tax
                     =Cronobacter phage vB_CsaM_GAP32 RepID=K4F9K9_9CAUD"
                     /codon_start=1
                     /transl_table=11
                     /translation="MAKMTKTSSGGWKKYFKVADPGGNLSPISGNNNRGINYGTGYGG
                     STSGSDVSFRNYQSRLPEVYTGHPNRVERYNQYENMDMDAEINACLDILAEFCTQEND
                     QNGTPFEVNYMDDPTDNEVDIIKKQLQQWCKINKLDQRIFKLFRNTIKYGDQVFVRDP
                     ETFEMYWVDMTKVNRVIVNESEGKRPEQYVIQDINPNFQNLTVAPKTTTDYQVTPTSG
                     GYQSQYNRTVPNAPLGQEGRFSTTANEMCLDAEHVVHMSLSEGLDMYWPFGQSILEMV
                     FKVFKQKELLEDAILIYRVQRAPERRVFKIDTGDMPSHLAMQFVERIKNEIHQRRIPT
                     NDGGGDQVLDSSYNPLSTHEDYFFPQSADGRGSSVDVLPGGQNLGEIDDLKYFNNKLA
                     RGLRVPSSYLPTGPEDSERTSNDGRLGTALIQEHRFNQYCQRLQRLIIQKLDDEFKMF
                     LRWRGFNIDASLFNLSFTPPQNFASYRQAELDNTRINAFQSVEGLGYISKRFALKRFL
                     GLTEEELVENEQLWAEEQSESEPAEASGQDLRSVGMMPGDMDSDLETADDLDLDLEGD
                     DLDLEGGDDVGGDAEPDET*"
                     /db_xref="UniRef100_K4F9K9"
                     /db_xref="A0A0F9QJG2_9ZZZZ"
                     /db_xref="K4F9K9_9CAUD"
     gene            complement(27029..29392)
                     /locus_tag="Salt_Pond_R1_B_H2O_MG_scaffold_1_prodigal-sing
                     le_25"
     CDS             complement(27029..29392)
                     /product="Marine sediment metagenome DNA, contig:
                     S06H3_L01484 {ECO:0000313|EMBL:GAI04999.1}; Flags:
                     Fragment;;  TaxID=412755 species="unclassified sequences;
                     metagenomes; ecological metagenomes.;" source="marine
                     sediment metagenome.;""
                     /codon_start=1
                     /transl_table=11
                     /translation="MDEREVQDILARLADLMEEVNEAQKRGKDVSKEVYDEMDKLKDK
                     LKQATKETNDLKGAFNKLGRTATDLGRSMYRGDQGASSFNDSLDSLSSVLSGLVFAIP
                     GLGKAAGIASVAIRGMSNYLQAAAEQGDTLYSSYQDLAKSGAATAGGLDQVFENLQKF
                     TMGIEQLDQFTQMIANNRQELSKFAPTVGEATNQLGEIAAGITQTNLRREFMMLGYTV
                     PEMNEAMVDYIALQSQVGMTQSRSTRQLTDSSEEYLKTVDALTRATGIQRDQLEENII
                     AARRDQQFRAKMLQLRNSGEEERAEQIERMFGLIAEEFPGAEKGLRSLITGFVVGEEA
                     TQLMVRTRGEALKQATDLAEGVTDPIQFVEDFVTSLGESANRDLVLGLTGSFDQAMGQ
                     FSEGADALNSAQGNLTERMKEAYLAQEDTTEQQNSLVGMSTDLRIAQMDTRDALQAMV
                     QDGVAPATAMMESFAGVTRSVVELLETMPFIGREEGEQAAGANFLSGSTAGMDAIPES
                     PSIMGSGKVEFSASGKTAYETQEGRVVGSLIDALKTKSTITAKDLFSGPGDPEGNTAR
                     RIVRGIPGVDLDTNLSERNEDTTLISALAQRYLGLDKHDEASAGRQYKDQVAEEISKQ
                     LEIGLDEISSYRTGGISTGPDSGYLSLMHGTEAVVPLPDGDSIPVSLSGLGNFENIID
                     GFTNNLGGTLNSFDNISSGFNNVMTYMTDINNMTNTFVDGIETLSNNMTSPVNDNSPN
                     EQTQTLNRNLREQLRSIQDQTTKLDSLIRVSESNNSIMSKILQNSYA*"
                     /db_xref="X1MF76_9ZZZZ"
     gene            29459..30301
                     /locus_tag="Salt_Pond_R1_B_H2O_MG_scaffold_1_prodigal-sing
                     le_26"
     CDS             29459..30301
                     /product="Uncharacterized protein n=1 Tax=Cronobacter
                     phage vB_CsaM_GAP32 RepID=K4F6V0_9CAUD"
                     /codon_start=1
                     /transl_table=11
                     /translation="MNDSQNPLAGYFRQPAIYIRLPSDGQYYPDGTLQPSENNEYPVL
                     PMTAMDEISYRTPDALYNGQAVVSVIQSCVPNIKNAWAVPACDIDTILIGIRIATYGH
                     DLDLTVQCPECKNKEDRTLDLRQALDQIESPDYTLPIARGDLEIYLKPMNYKNLNENN
                     SIQFEEQKILQMLPDTDIDEKEKIEKMNQALTKITDMTVHALAQNIISIKTPEANVTE
                     TAYIADFLNNTDREFFNMIRDTITERKRKSELKPVSVECSECNHTFEQGYTMDMTNFF
                     GAAS*"
                     /db_xref="UniRef100_K4F6V0"
                     /db_xref="A0A0F9PI50_9ZZZZ"
                     /db_xref="K4F6V0_9CAUD"
     gene            complement(31140..31661)
                     /locus_tag="Salt_Pond_R1_B_H2O_MG_scaffold_1_prodigal-sing
                     le_27"
     CDS             complement(31140..31661)
                     /product="hypothetical protein"
                     /codon_start=1
                     /transl_table=11
                     /translation="MPSPSKNKGNSFERQTADFLTNLYGEKFLRAPGSGSYIGGSNAK
                     RKEFLHEGQIRTFKGDIIPGQSFPLMNAECKSYKEFPFHQLFSGSVKLLDTWIEQCLD
                     PADPEDFNIIFMKFNRKGTYIAAQLKKINTELNYDKHFIYQGPNNTSWLIMEHSHFWH
                     LNSENVRHLCQAS*"
     gene            complement(31662..32534)
                     /locus_tag="Salt_Pond_R1_B_H2O_MG_scaffold_1_prodigal-sing
                     le_28"
     CDS             complement(31662..32534)
                     /product="Radical SAM domain protein n=1 Tax=Turneriella
                     parva (strain ATCC BAA-1111 / DSM 21527 / NCTC 11395 / H)
                     RepID=I4BAE3_TURPD"
                     /codon_start=1
                     /transl_table=11
                     /translation="MIDRDVRVLHLEPTDVCQAACPLCARETDPLFDKNKKNHLTYQQ
                     ISNCFPEDRIKQLEKMFMCGNYGDPAAGKYTLDIYRKFREINPTITLGMNTNGGLRSK
                     EWWADLANIFDQTYDYVVFSIDGLRDTNHLYRVNVNWDIMMENISTFINHGGSAHWDM
                     LIYQHNQHQVEEAKKLADAMGFTWFRAKVSKRPETKTIKHPINWKKPKDSVTGKIDCA
                     ALKDKSIYIDARGKVSPCCWLGNREYNNIIDFQKIKESWNSESPHPVCKSTCGTTNGE
                     TTFDQQWKYEVQIR*"
                     /db_xref="UniRef100_I4BAE3"
                     /db_xref="tpx:Turpa_3616"
                     /db_xref="I4BAE3_TURPD"
     gene            complement(32534..34300)
                     /locus_tag="Salt_Pond_R1_B_H2O_MG_scaffold_1_prodigal-sing
                     le_29"
     CDS             complement(32534..34300)
                     /product="Recombination endonuclease subunit n=1 Tax
                     =Cronobacter phage vB_CsaM_GAP32 RepID=K4F9K8_9CAUD"
                     /codon_start=1
                     /transl_table=11
                     /translation="MIKIKNLTVKNFMSVGNTTQAVNFDRDDLTLVLGENLDLGGDGE
                     GNRNGTGKTTIINALSYALYGQALTSIKKDNLVNKTNNKHMMVSLDFSVDSVDYRVER
                     GRKPNVLKFFIDNTETEQSDDNAQGDSRETQHEIERVLNMSHDMFKHVLALNTYSQPF
                     LSLKANDQRDIIEQLLGITMLSERADRVKELAKSTKDDISQEEMRIRAVQEANKRIEE
                     QISSLEKRSKMWQNKKKEDVDKLSAAIESLSHVDINQEIENHRLLDEFNTQKKMVDDA
                     NRWIKSLQQENTRLDKQSSKLEKEITQLEDHRCYACGQELHDEQHESILAEKRETLQE
                     TAQQISENSAEQEKYQKVIDDSGELKSPPTVFYDTLELAYEHQSSLGSLEKELEQKNS
                     EEDPYTEQIDDMKNQALQEVSYEHLNYLTRLQEHQDFLLKLLTNKDSFIRKKIIDQNL
                     SYLNARLSHYLDNIGLPHQIVFQNDLSVEITELGRDLDFDNLSRGERNRLILSMSWAF
                     RDVWESLYGSINVLFIDELVDSGMDTSGVENSLSLLKKMSRERNKSVWLVSHREDLIG
                     RVENVLNVVKTNGFTEYSLETM*"
                     /db_xref="UniRef100_K4F9K8"
                     /db_xref="A0A0F9FQ34_9ZZZZ"
                     /db_xref="ypx:YPD8_pMT0037"
                     /db_xref="K4F9K8_9CAUD"
     gene            complement(34313..35329)
                     /locus_tag="Salt_Pond_R1_B_H2O_MG_scaffold_1_prodigal-sing
                     le_30"
     CDS             complement(34313..35329)
                     /product="Endonuclease subunit n=1 Tax=Escherichia phage
                     PBECO 4 RepID=L7TJQ6_9VIRU"
                     /codon_start=1
                     /transl_table=11
                     /translation="MSNLFQKAMVFTDIHLGQKSNSILHNQDCEHFIDWMIALAKKEN
                     CETCIFMGDWHHHRNSINLQTLSTGIRALEKISQNFEQVYMIPGNHDLYFKDKRDVHG
                     TEWAKHLPNVNVLNDWYEDGDCIFVPWLVGDEHKKIKKAEAKYMFGHFELPHFKMNAM
                     VEMPDHGELKHDHFGGIERVYSGHFHLRQKQKNIYYIGNAFPHNFSDAGDSERGCMIL
                     EWGEEERFFAWPDQPLYNTFNLSYLIDNADSILKPKMHVRVPLDIEISYEEANYIKET
                     FVEKYNLRELALMSSKKSEVGNDHSPEQVHFESVDQIITDQITNINSEFYDPNLLLEI
                     YRAL*"
                     /db_xref="UniRef100_L7TJQ6"
                     /db_xref="L7TJQ6_9CAUD"
                     /db_xref="L7TJQ6_9VIRU"
     gene            complement(35359..36288)
                     /locus_tag="Salt_Pond_R1_B_H2O_MG_scaffold_1_prodigal-sing
                     le_31"
     CDS             complement(35359..36288)
                     /product="RNA polymerase sigma factor n=1 Tax
                     =Enterobacteria phage vB_KleM-RaK2 RepID=H6X3N9_9CAUD"
                     /codon_start=1
                     /transl_table=11
                     /translation="MADQKPKKRVNYLNNRDILKEIHKSKNTYCSFRDRENDHQFDII
                     LPSMEKINLRTVAEARRNRAARLTKETGVKHDEKKIPNTDLVFRVTTWEHIPMVPKKK
                     AKNSRSPATKKRKLEDIMDFDDEFDSENTEEIVDPADDPDVEMVRMKMNFPPFFHYRI
                     DKDRKPYLVGKSHWKGDLETGHFSKDHGTMTHKLATMFIKLCERYATRFNWRGYSYNE
                     EMRGQALLQLSQIGLQFDESKSQNPFAYYTATITNSFTRVLNTEKKNQSIRDDILEMN
                     GLDPSWTRQFSNTSEAQMMDGTAAYRTQNNKKN*"
                     /db_xref="UniRef100_H6X3N9"
                     /db_xref="A0A0F9UX53_9ZZZZ"
                     /db_xref="H6X3N9_9CAUD"
     gene            36364..37329
                     /locus_tag="Salt_Pond_R1_B_H2O_MG_scaffold_1_prodigal-sing
                     le_32"
     CDS             36364..37329
                     /product="Uncharacterized protein n=1 Tax=Escherichia
                     phage PBECO 4 RepID=L7TL89_9VIRU"
                     /codon_start=1
                     /transl_table=11
                     /translation="MANTASSVDPNLPPPPEQLAREQNPDAFESLGSEQNTVQGARAQ
                     RAGRDPADADWRVKLSLAPQANYLYKASDPGILAPLQVTNGVIFPYTPKIDTVYYANY
                     NNEDLTHSNYRAYFYQNSYPGEVLVQATFTAQTSEEADYMLAVIHFFRSATKMFYGQD
                     DQRGTPPPVLYLDGLGEFQYNLHPCVISQFNYNLPDDVDYIRAAAPSRFNQPQASNPT
                     EDTSFWAKTASSLLEQFDGAAARLAASALVPGAPAETLSTSPSEISDFVARNRISNTL
                     QRPTYVPTELSLSLTLLPIQSRKQISEQFSLRDFASGKLLKRGFW*"
                     /db_xref="UniRef100_L7TL89"
                     /db_xref="A0A0F9UAA2_9ZZZZ"
                     /db_xref="L7TL89_9VIRU"
     gene            37329..37631
                     /locus_tag="Salt_Pond_R1_B_H2O_MG_scaffold_1_prodigal-sing
                     le_33"
     CDS             37329..37631
                     /product="Uncharacterized protein n=1 Tax=Cronobacter
                     phage vB_CsaM_GAP32 RepID=K4F633_9CAUD"
                     /codon_start=1
                     /transl_table=11
                     /translation="MAEQYSQFSPYYDTNVRSGRLGFMQNRPIPKDPTDKRFEINSIY
                     EFRPDLLAHDLYGESRLWWVFAQRNPNTLIDPLGDFRSGVSIRLPQLENLRVALGI*"
                     /db_xref="UniRef100_K4F633"
                     /db_xref="A0A0F9RNT5_9ZZZZ"
                     /db_xref="K4F633_9CAUD"
     gene            37641..40523
                     /locus_tag="Salt_Pond_R1_B_H2O_MG_scaffold_1_prodigal-sing
                     le_34"
     CDS             37641..40523
                     /product="hypothetical protein"
                     /codon_start=1
                     /transl_table=11
                     /translation="MADLSLVELLAGGDPDGWKEFFPNYEPNNDVRVQKARAISQGIG
                     PQERALAVDETLSDRSAAFQSTPLSDSDVELTREVTGGRLDLGDVREVPGVIVGDSGT
                     FQSLAEAEETLAEERQQADTSSGDIVDQAQRARSPNSNTQRPESGLDAQRDTLANAVE
                     DREDREDRENREDTGGQGRGTVSSDSGGVESTPRTDALSQAGIGVQGQTPLGNEPEGQ
                     PETASDDEGDESVDDFQGETIEPDVVIENVNIPGNFVTELKPKPNILSEFSSYTYSVS
                     MYLTRAEDYRNMVQTGEKKLFNSTLLVQSGGIKTPENSRRNPYFDVDFYIDDLEINSL
                     VTGKANQGAHNATTLRFSLTEPYGISFLDRLRDAVVDYKGSDENPFSQIYLMVIRFYG
                     YDEAGNLVRPENKAEETTDSNAVIEKFIPFIWRNITFTVQNQSVVYSCEAVSVNQYVG
                     LGQLYSKIPYNIEISGQSLSEILNGETVFSSTDDTPGPPDEDDDNAGDRKSQRAATLK
                     QGLVAALNRYEKSEAAEKGALPNEYDIILDESSGLANAKMAQFDEAYLANLPIGNRTN
                     QTLAQKTSNDNTRRKYSLIAGQPIVQVLDLLIRASTYITDQQLVKITEDPAVDRGVGP
                     TVEKAKKYARLRDSSQGPVAWYKITTHIEPKEYDHRRNEHSYKITYIISSYQVNDLVS
                     EYFPKARFRGVHKEYDYWFTGENTEVLNFEQQYNSLYYIRMAPQSVLSEAGIDPRTNR
                     EGTVKGTTQDTSDQSEVMGSGESARPSADAASSLYSPADQATAELKILGDPAWIQQSE
                     ILYNNIKEIDYNPFLPDNSVNYDSQEPLFKLTFNLPTDYDIDGTGIMPINNFNKKNEE
                     GIGNNEYIYRANRIVNTFSGGVFTQNISATFMDEATKENLNRGSEIDRLDNDRPGADL
                     LNNIIFPGTPAEVGESKNVDTFGPRNGPFGISGIDVTPDNSGLNDD*"
     gene            40542..43262
                     /locus_tag="Salt_Pond_R1_B_H2O_MG_scaffold_1_prodigal-sing
                     le_35"
     CDS             40542..43262
                     /product="Lysozyme {ECO:0000256|RuleBase:RU003788}; EC=3.2
                     .1.17 {ECO:0000256|RuleBase:RU003788};;  TaxID=1439894
                     species="Viruses; dsDNA viruses, no RNA stage;
                     Caudovirales; Myoviridae.;" source="Klebsiella phage
                     K64-1.;""
                     /codon_start=1
                     /transl_table=11
                     /translation="MAENILRGKGKSQGYKFDRGGVAVESGPYIGEIRNNIDPLRLGR
                     VSVYIEEFAGPDKTDPALWRTVRYLSPFFGTTEKTGNAEGVGDYEGNQHSYGMWFTPP
                     DIGTRVLCFFPAGKHNDGYYIGCIPEPGVNHMVPGIAGSDRVNFANDQQDLFGGASRL
                     PVTEINNEDPAILQDPEFYNQPKPVHSVVANQLFQQGLLQDRVRGTIGTTSQRETPSS
                     VYGVSSPGRPVYQTRLEDAEIRQKLEDGDIKPEDAKVVARKGGHSFIMDDGDLDGRDQ
                     MVRIRTARGHQITMSDSGDCFYITHANGKTWLEFGKEGTVDVYSSNSINLRTQGDLNL
                     HADENVNINAGKFLNLNAEETLTAQSSGSLNMSSKNAIGISGEKSVGIRSGVNLSLQS
                     SGIGSFAAGGPLSLRGSVVGLNTFPPSPVLKPAPIVKYPLSESRFDPSLGWQVEEGKL
                     ETIVTRAPTHEPYPQHNLGVALDTRLSSQTPGALPKAQQNAVDSVKNEQVNGIDLADA
                     ALQNQAQISLGSLDPQQVTGLLAQAAKDTGQSVDEVTESGIGKFAFTPDKLEEIGVLK
                     PGSTEFFNNSESGLEEFLQNSQIWTGREGATSIDSLLTNSDLQDSIQQQVMGDRFLQL
                     QDAGLITGEEPPEQLAAFVQTATKKGVGVTKQWIESFGDGNISDTVAGATDIIPDGIP
                     GALGDIPAGLSGTIESIVSEFDGQDIAGLTENITGALSAQLGDSASAITENLSGTIES
                     IVSGFDGGDISGITENITGVLSDGIGSLDISDSISGITDGIGDIAGDLGGAVSGISDG
                     FTSALDSGIEGITDGIGDGISDLSSNISDINVTAAGAQYAVNFAIEKIPAIGGFFGGG
                     GAGTGTRSPLVAVNTSDIPEAFAQTTDRIITNNKVPPFTTPDDGAPDQLG*"
                     /db_xref="A0A0A8J8N9_9CAUD"
                     /db_xref="UniRef100_H6X3N5"
                     /db_xref="calo:Cal7507_2301"
                     /db_xref="H6X3N5_9CAUD"
                     /db_xref="3.2.1.17"
     gene            43271..43645
                     /locus_tag="Salt_Pond_R1_B_H2O_MG_scaffold_1_prodigal-sing
                     le_36"
     CDS             43271..43645
                     /product="Uncharacterized protein {ECO:0000313|EMBL
                     :KKN58212.1};  TaxID=412755 species="unclassified
                     sequences; metagenomes; ecological metagenomes.;"
                     source="marine sediment metagenome.;""
                     /codon_start=1
                     /transl_table=11
                     /translation="MATFRGFTTKERFKKFSENDIDLIKIDLLNAFNIRQGEKPGRPE
                     YGSSIWAFIFEPLTDDVVQKIIEETERVVSKDPRLSVDTVNVFTRDGAVLLEMSLLIN
                     SGATPLDLVLQFNESSRQVQLD*"
                     /db_xref="A0A0F9S7G6_9ZZZZ"
     gene            43678..47079
                     /locus_tag="Salt_Pond_R1_B_H2O_MG_scaffold_1_prodigal-sing
                     le_37"
     CDS             43678..47079
                     /product="Uncharacterized protein n=1 Tax=Enterobacteria
                     phage vB_KleM-RaK2 RepID=H6X3M8_9CAUD"
                     /codon_start=1
                     /transl_table=11
                     /translation="MAKTTRQTSVFGVEDWRQIYETYRQADFQSYDYETLRKSFVDYL
                     QRYYPESFNDYVESSEFVALLDVVAFMGQSLSFRSDLNARENFLETAERRDSVNKAAD
                     LIGYTPKRAESASGFLKAQSISTTETVRDFAGNNLADTVINWNDTTNQNWQEQFNAII
                     NAALVDSQRIGSPANSKELLGIRTDEYTVNLAPGLLPVFPFNASVNGVDTSFEAISAT
                     SVDENRIYEPMPRANGQFNLLFRNDGLGFASNNTGYFLYFKQGTLRFQDFRVTEKVPN
                     RQIEIDVRGINNEDVWLNQLDSNGRLQREWEQVENIYSSRAQRGPNDRYYYSVSSRAN
                     DQITLNFGDGVFSEMPLGFFRTILRVNNGLDYVISTEDLQSVTIPISYVSRTGRNETL
                     TLTLALETPVSNARARETLDEIKQRAPARFYTQNRMVNGEDYNVFPFTRFGSIIKSKA
                     VNRSSIGTNRYLDLLDVTGKYSSTNIFASDGALYREQGRPSLTFTWNTVNDIADVIVN
                     RVEPLVSRRSTIQFYHDQFPRPNIAVQELEWNLSTTIINQSTGFFYSENINQPQNVAG
                     FTSSTRRYIEPGALLKFEAPTGYYFNRDNQLELGVPIRSDEKSFIWATPVEVIEDGAN
                     FGTGNLPDGTGPITLNERIPSGAIITEIIPKFVVDFPVDLEQKIVEQVRLFRNFGLGY
                     DNNDREWYIITSSNLDEDAEFSVDNAKSTDGVNSDASWLVQFTADGQIYTVKSRSLEY
                     YFASVLETRFYYNENETVFDTKNGTVINDFINVLKTNSQPDSPQPLAFDNKLDIIGQP
                     QQSDGFVNDFSVLVSYADSDSDGIADDPDFFREVVNPTRAPNQKLVFLQRILDFDDLE
                     RLQLVSSDTINTTYATKDDLLENRRRLVNGQIFYTTSENQFWEFTRTVNGGEFTERND
                     FVARTGRQDIDFQYRHNSPNSRRIDPGSTNIIDLYVITSSYNTAYRQYINDSTGRVSE
                     PLPPTIEQLSQDYSELQDFKMISDNVILNSAKFKALFGDKADPELQATIKVVKQRNSV
                     ATDSEVKSRIISEMNNYFRLENWDFGDTFYFSELSAYLHQELGDLASSIVLVPLDLNK
                     RFGDLYEVRSQPDEIFVNAATVNDVEVVDSLTSSTLRVSPTTTQI*"
                     /db_xref="UniRef100_H6X3M8"
                     /db_xref="H6X3M8_9CAUD"
     gene            47081..61069
                     /locus_tag="Salt_Pond_R1_B_H2O_MG_scaffold_1_prodigal-sing
                     le_38"
     CDS             47081..61069
                     /product="Uncharacterized protein n=1 Tax=Cronobacter
                     phage vB_CsaM_GAP32 RepID=K4F9K6_9CAUD"
                     /codon_start=1
                     /transl_table=11
                     /translation="MAQLTRTIDLLPEIFRTEPNRKFLSSTLDQLTRNPEFERVQGFI
                     GRVSTPGYNTSDNYVDELTAERTNYQLEPGVVFTDEDSSNAEDAITYPGMLDALSNNG
                     ADVSRHDRLFKAEYSAWDPFIDFDKFSNFNRYYWLPAGPDSVDVSATEIPFTDSFDVS
                     RQESSYQLEGLAGNNPIITLVRGGSYTFELNQPGNPFWIQTEPGTSGTLDGATNRSSR
                     NVLGVVNNGSDTGTITFNVPDRNEQSFFYNLQSVGTVDLITDIGFDEINNRYVDEFID
                     EYGGIDGVTDFNGKSVVITQPTDSNSWNQTTFFDPLEEATENNGEIGSFDTQSWDQTS
                     PITNISETRSIWRISVIEGNDGRSYLSLTAVQEVPKLSKFTVEFGEQNANRSFYRDSG
                     NEFEEIPLLSAIKDTLYYQDQNNPDLFGRILLVGQEQRGLLDVNDIIGRKEYTSPNGV
                     EFTNGLKVQFRGLVVPESFADNQYYVEGVGTSIMLLPVEDFITPETYTDSEAIRFDQF
                     PFDIGNFEESLNQPQQPDYLTINRASPDSNPWTRSNRWFHEDVIRETARYNNTNPAIN
                     NNQKARRPILEFRLGLRLFNFGTKNLDTVDVIDFSQTDAFTNVNGSGGYSIDGVSLLD
                     GTRIIFANDNDRRVRDKIYEVSLRDPNDDGDQQVLLNEATSTIDIDDNIIVKSGARNQ
                     GKSFRYDGDSWVPAQQKESINQAPLFDVFDENGNSFGNQEIYPGSNFSGSKLFSYAVG
                     TGPEDDILEFPLEFLTINNVGDIVFNNNFYTDTFTAVDGRTSKTVNVKSGYVREYDQT
                     GDYQRRIGWQKAVAPAQQKQVFRYAYQTGRDLSLDIPVKQDTDIPAVKITADSEFVSP
                     SQYEITVNSNNTLIKFLEQPEPGTIIEVRALSDKASSVGFYEIPANLERNSFNEESAN
                     VTLGTIRNHYQTLVQNIPELRGQINGSNNSRDLGNIVPFGTDIIQHSSSMLPTGGVLR
                     SGRVEFFDALEFNARAYETYKTRIIDLVTRQDFGNAPARRILDQVVARISSEKSENSA
                     FYWSDMLPSGLDFVDSETVVREVTGQDFDTVYSYDFNNANRQSLMVYLNDKILLKDDD
                     YEVSTDSPSITIKQDLTVGDRVLIREYTKTNASFVPNTPTKIGLYPAYKPAKFVDDTF
                     VEPVNVLRGHDGSITVAYDDIRDDVILEFESRVYNNLKVSSEIPINEADIIPGKFRKT
                     DYDLETINNILSTEFLTWSGLNRLDYRNQTYIADNDFTYNYSTANDVVDGEALLGHWR
                     GIYEYFYDTDSPHSRPWEMLGLTTKPTWWESTYGPAPYTENNLILWQDIADGKVRDPS
                     GEYINESRVRRGLLDVIPVDGHGNLKSPLDNVVNNYNFQDFRKKWVFGDGAPVETAWR
                     RSSTYPFVIQRLIALTRPAKYFATGIDRDRYQFNSEFEQYLFDSRSRLDITDLNSYGQ
                     GNPQNSYFNWVSDYEKQLGNVDQDCVNDCFSNIDVRLCYRLAGFSDKQYLRLFAENFT
                     PDTQNSSLLVPQESYQLLLYQNEPDARISFSSVIVQVSDNGWTVWGNSSARPYFEITQ
                     SIPNGNFNTITVDDVSVRYARDFDNEITRVPYGYTFRSRDAVVDFLISYGRQLESRGM
                     QFNTRSNGIGIDWGQIAREFLNWSQQGWGIGNIINLNPAAENILVNRAAGLLEDVSSD
                     PRVLLNQNRNPIKSNNYNVDRSGDLTEISVLSEELIGLAELNFVNYEHLLILDNSSIF
                     ADLFYDPASGNRQNRLLLSGSKTTNWAGRPDAPGFLISDPDIPDWSPNNRYARGEIVR
                     FKNQLWSAKELIEPSEEFDYNDWLPSDFDDTRQGLLPNIATKADDALDYYNKNSANLN
                     KDSDLLGLGIIGFRPRDYLENLNLDDITQTNLYSNFIATKGTLPTTQLLSTADFAKER
                     ADYGVFENWAVKQGTYGANGNRSYFEISLNQEELQANPSTISIVENNDDVAADQAVRV
                     ERLYKESVRFSNSNILPELTRSRPDTDLPSAGFVNRDDVDFQVFSFEDIESEISFDEI
                     GPGNTVWVAKDSEFDWNVYYVGKLNARIIQLDDNLNGQSRVTFSAFHGLVPGDKIIIK
                     SFSTGINGYYEIEGVPTLETALISFSFSSNQTQETGNGIVLTFESARVEQPSDIANLS
                     FSTSLRPGDRAWVNNSGDGTWQVLEKQEPFKSNTKLVPEIETDQYGTAIAQGFDNVGV
                     LVGSPDGGIDNRGQVFAYILNRDGSYNSVAPLSLRTPEIKGYGRSIAAGNSNWAIVGA
                     PDSDVNKGYAAAIFKESSADPTFQQTQLLLDPNSDEGDRFGDSVAISDDERWAYVASP
                     GASRVYAYARVDRESQFVTHVGDGSTTEFSYDGEISIGPDNSGDELSVIVNNTVFSRT
                     GGDYVVNTTENLISFAAAPSSGETIVIIRKEQISLTYNSIGNGVKTDFNIAVIGTPDP
                     ADLRVFVDNTEQTITTDYTIIGQTLSFNTAPDNDSTITVYNPSLDQLIGVNDYTDSFS
                     VLRDGVILRAEVDYTFDSNTNTISFTNGDSDIIDSEILIRARSHFKHVNTIEIPEQTK
                     SYISHDDTVITLDSISGIEPQMILIGTGFNSGQYVESIDIENNQVTLNESPDSTPSGN
                     IQFKLENFGSSLDTTTDGRQVAIGCIGNEKTPGQTFVFDRTVERFEIDDKTQDVYTPR
                     RDTSISNTSVVPVKINQRFLTPGEINSVPQFNLGKEYSVLSNAEVNVLDADFELGDIL
                     EIETAEFSKLQTLTAETPQSGSEFGFSLSQCPTNCSLYIGSPGDSRQVNNGGSAERFV
                     NEPRIYGIATSSNSDAELTSGDTVRINNVDVEVSAIDSHVVAATYNSGDFRKSNGEVY
                     RAVQDVPAGILLTNTDYWEESSWSEVFVKDINDANISNVKATLDTRGKIVISAVEPKA
                     QTEFNKLQILPGIGTAFTDLGFDPIQRTQTILPPRIQTSARFGHVVQIDTEADNLVIG
                     SPGARLVIPSTWQTESELEFDSGATTFFDSVSEAGTVYTFDFLPSSVSSPRNPGKFVF
                     GQQVFVSEISTGDKFGTDVDYVNGRLLVGAPDRESGAVFAFNNLDLDPAWQPIHEQAV
                     EVDSKLINTIYVYDADDRRVLRYLDWIDPLQGKILGAAKENIDFITPVDPAGYNQGNN
                     ISDFNVWRDEHVGQIWWDVTNYRLTEYHSDDITYSSRRWAQGVTGSQVDVYQWIESTV
                     PPSQYQGPGTPKDNDSFTIIGGVVDNQIIANRYYFWVSNTDSVIESAGKTLGINAIQQ
                     YIESPRSSGISYIAPISRNTLGLFNCTDLINRADSILHVEFDQIETDNQVHVEYELIP
                     ENRADGFITGQLYRKLLDSLSGADTEGNLVPDVQLPPSELYGVDFRPRQSMFRDREAA
                     LQNYLSQVNNVLIEYPVVESRDFTILNSEDPIPEANSGEWNKKVETTLELEFQNLDIV
                     PIGYRYLVLSDDSVDGLWSIYEVDENRSLNQIRIQTFDTKQYWNFVDWYANGYSDQTI
                     LDRTVKTKPDLFALDAIDGELVRVDNDGTGQWEIYVRENDSWNRVAAQSATIQIDLTI
                     ADNSAGRFGFDNEVFDAQFFDERPVRETRQIVEAINDDLLINDLGVERNRALILLFNY
                     ILSEQITPEWLEKTSLVDVDHTVRSLEPFRVYQQDNQTFVSDYINEVKPYHVKIRQFN
                     LKYQGEELYRGDITDFDLPAEWNPENNQFISPVLDDTGRLSTTSSIDSESEEWNDGKY
                     SEWFNNRFLEIESISVFSGGTGYSVPPEVIITGDAEVEAKARARLNVLGEVSSVEILE
                     SGSGYTTTPSINIVGGNGSGARVVPIMKTLGPRNGLITLKYDRYDYTPNVSDWQPNVF
                     YAADDLVRYENEVYRVVETNDSSILFSGDEFVLENYERVSASELSGLDRTAGYYVPAP
                     RTTGDDISLLVDGISYPGVQVSAPDFNQNTGYDISAFDVTPFDNIDVGPENDISVEYT
                     ADGSTTVYELGYPDDGLPTNIEEVSVFVDGVEQEQEDDFTFNPSIITGEIATITFESA
                     PDADSIIVIESTVTRPTYSDRILDVSYSSNFTDTFLGTLPAPEYNGSPEDSRSYGIEV
                     DGGKFIDTYASHAPEELVPGSTFDTLDISVSTRVGLDTSGNGHAWQTDSRNVTVESAS
                     LGRTYDLPKLATPTTAVIVTNLTSGATLPTDSYSIDWVDNTITLISGIGTGNIVRFDI
                     FGLGGGNHLYSNEFTSSQIVDDNIEVPVDIDEINKILILIDGQVYENFTFSKSENQTN
                     IEFLSTVNNNSLISIFVLGETSEQFDYSYPILQEFEYDGNERQFELENDLEYSNKSHA
                     IVEVNGFRLQPPNGIHHVADESTLTYNVSREDDSIEPDQIGTIDVTVYINDEELDLNT
                     DFVLNPSDGSSIRTITLSSPPENGDRISIYVRTLSEYVISAGQLIIRDSVELNSGDDV
                     TIRTWNDTREQRLQTKVFQGPIGTLSTSIVPFDVQGYDLDRYDEESEAVEFATEYALG
                     TIGATENRVWATYNGQRLLPNEDFVIETRDGVDVLIVTRRISGPEDVVVLTIFGRETV
                     PLPLDFKIFDDMRGNRSIYRIINESSTILTKSLAFGDDVIYVDDVSVLEDPELEQNRF
                     GILFINGERITFRERDITNNTVSGLRRGTAGTGVFNHQIGDTVIDASRANEAKGAIST
                     TWYELDPENTEVDEFRLTGDSLQESQNSIARFLKGE*"
                     /db_xref="UniRef100_K4F9K6"
                     /db_xref="A0A0F9RNS7_9ZZZZ"
                     /db_xref="K4F9K6_9CAUD"
     gene            61090..61212
                     /locus_tag="Salt_Pond_R1_B_H2O_MG_scaffold_1_prodigal-sing
                     le_39"
     CDS             61090..61212
                     /product="hypothetical protein"
                     /codon_start=1
                     /transl_table=11
                     /translation="MEKDKQKNANTTNEVGLTRVEGFLRISDPKTGKTIVETRA*"
     gene            61209..61811
                     /locus_tag="Salt_Pond_R1_B_H2O_MG_scaffold_1_prodigal-sing
                     le_40"
     CDS             61209..61811
                     /product="Uncharacterized protein {ECO:0000313|EMBL
                     :KKM20406.1};  TaxID=412755 species="unclassified
                     sequences; metagenomes; ecological metagenomes.;"
                     source="marine sediment metagenome.;""
                     /codon_start=1
                     /transl_table=11
                     /translation="MIAAPIEVKGFIKITDPSTQKTLLDTHNAIHYENMSEALANSLA
                     NRDIGEIYSMSFGNGGSAVDPTGVITYLPPNVTGQNSELYNETFSKVVDDNSAANTDP
                     IRNKLTVSHISGNVYSDILVSCLLDFGEPNGQQAFDNSTDLEGDFVFDELGLKSWNGS
                     SDNLKLITHAIFHPVQKSLNRQIQIDYTIRIQTLTNLSTS*"
                     /db_xref="A0A0F9HY94_9ZZZZ"
     gene            61872..63308
                     /locus_tag="Salt_Pond_R1_B_H2O_MG_scaffold_1_prodigal-sing
                     le_41"
     CDS             61872..63308
                     /product="Uncharacterized protein {ECO:0000313|EMBL
                     :KKM76117.1};  TaxID=412755 species="unclassified
                     sequences; metagenomes; ecological metagenomes.;"
                     source="marine sediment metagenome.;""
                     /codon_start=1
                     /transl_table=11
                     /translation="MAYTVNKTDGSIFAVVADGTLNTDSNVTLVGKNFAGYGQFLNEN
                     FIQLLENAANNSEPSSPLTGQLWYDTSAGLLKVFSGSGFKTISAATASNDEPSNNVVG
                     DIWYDTTNDQLNVYNGSDFTLVGPLGAGPGAGETGAIPTTIVDNLSVEHFVVRIVVDD
                     TVSAIVSKDAPFTPASAITGFSSTIKPGINLPDTAVSGQTLLFQGTATNAQTLEGVPS
                     SGFLSSTDNDTTSGRLSIQNNSGLVVGEGSEGSFNVAGTNIRIDNRETNGDLILRVNA
                     SGTQTDAITINGSTGDVEFSNDVSVDGDIEATNIEATSSVSLQEIIKTGTDGSGNIGS
                     ESNSFNVVHAKATSAQYADLAERFASDVVYEAGTVVELGGTEEITQASEDLSDKVFGV
                     ISTRAAYLMNAGVGEDETHPPVAMTGRVPVKTIGKVKLGDRLVSAGNGMARAAKEGEA
                     TPFNTIGRALETKNNDEIASVEAIVKTV*"
                     /db_xref="A0A0F9N3L4_9ZZZZ"
     gene            63321..64310
                     /locus_tag="Salt_Pond_R1_B_H2O_MG_scaffold_1_prodigal-sing
                     le_42"
     CDS             63321..64310
                     /product="hypothetical protein"
                     /codon_start=1
                     /transl_table=11
                     /translation="MAYSSGSTILDDDYNIFVTGNASGTGDDNTPNVNTVWGNGTGNK
                     GYGQSSTLSSVSVGNTITATQWSSLLNRISSMANHQGSSITAISNPTVGDTIEAYNDL
                     SSNIDTIFNNRLNAAANGSDITSGGSVSGTTSWYTQAETTTTVSFADADSARYFFNAG
                     GMIRLDAIRSGTNNSKSTEWNDLASDIGTIAFTNGSTATIAGTTYSGTDKIGGSGTVS
                     SISDNTGFYDLSPGGSAVSIFKQFADSSPYTANFIEISVSLNSASDALTFIMTFRDDA
                     ADTKQDNVGNSLDSDQVQGTTGSNTVVRPPSTTHISNTWGTPTISGSISYITS*"
     gene            64396..64704
                     /locus_tag="Salt_Pond_R1_B_H2O_MG_scaffold_1_prodigal-sing
                     le_43"
     CDS             64396..64704
                     /product="hypothetical protein"
                     /codon_start=1
                     /transl_table=11
                     /translation="MDSDIIYQHAKARFDHARSQQILREKYQAKLQFAYNGGMWEAGP
                     LLINTLNCMLDSETLVIEDLYKNPVKVNTQELLEIAKTHWQEQMNGWLVEYEENNKER
                     *"
     gene            64701..65504
                     /locus_tag="Salt_Pond_R1_B_H2O_MG_scaffold_1_prodigal-sing
                     le_44"
     CDS             64701..65504
                     /product="Uncharacterized protein {ECO:0000313|EMBL
                     :KKM97892.1};  TaxID=412755 species="unclassified
                     sequences; metagenomes; ecological metagenomes.;"
                     source="marine sediment metagenome.;""
                     /codon_start=1
                     /transl_table=11
                     /translation="MKTGALLFAYNTGDTDYLKMAEFSAKNIKRWLNIPTTVVTDVEY
                     KSSTFDNIIVNENTKSSRRYFDDRNSVVEWRNSGRSHAYDLTPYDQTLLLDVDYIIAS
                     EQLQTVLNSSCDFVCPDTAIEVSGTKSNNPTFGKFHMRMFWATVIMFRKTKHSQIIFE
                     LIKMIENNFDHYAKLYGFPETPFRNDYALSIALSIASGHLETKKHAIPYPMINIHPEH
                     NVKMIDTDCFEITYKKTTKNREKLLRNKIKNQDVHVMGKTSLEKIVETS*"
                     /db_xref="A0A0F9PXJ0_9ZZZZ"
     gene            65491..66318
                     /locus_tag="Salt_Pond_R1_B_H2O_MG_scaffold_1_prodigal-sing
                     le_45"
     CDS             65491..66318
                     /product="hypothetical protein"
                     /codon_start=1
                     /transl_table=11
                     /translation="LKPVDDKGYLITAIKSETTDYLTCARALAKSIRYWQPESKICLL
                     TNYEQVENDSVFDYVKAFRYSIDETNPFANDWQIFFCSPFHETIKLESDIVLTGSIEH
                     WWTHLRKRDVVISQGCRNFYGHWSKERFYRRLFDQNNLPDVYNAITYWRMSKFSKEFF
                     AQVRHIFDNWDSYYKLLSGVDKDLVPDTDLVYSIAAVMVGEENVTLPNAEYPSFVHMK
                     GKHNNFPGEDWTRHLVWELDEGQLRINTFSQQQPVHYHEKTFSHKIEEHYDQLLARS*"
     gene            66293..66637
                     /locus_tag="Salt_Pond_R1_B_H2O_MG_scaffold_1_prodigal-sing
                     le_46"
     CDS             66293..66637
                     /product="hypothetical protein"
                     /codon_start=1
                     /transl_table=11
                     /translation="MTNFWQGLEEFNQQENKPVEIEFRLYYNEYGYPLFYTTEKVSGK
                     YIVIDRDTYVRGDYQNIKVKDGRILQQNPTDSIKLVHDDSAGTCCLKNDITLIDESGQ
                     GQYWKLKTHEYR*"
     gene            66624..67547
                     /locus_tag="Salt_Pond_R1_B_H2O_MG_scaffold_1_prodigal-sing
                     le_47"
     CDS             66624..67547
                     /product="Putative uncharacterized protein n=1 Tax
                     =Rhodobacter sphaeroides WS8N RepID=F3U2K5_RHOSH"
                     /codon_start=1
                     /transl_table=11
                     /translation="MNIVDIADLDCIFLTYDEPKKEEFWTIVKNTVPWATRVDGVKGS
                     DAAHKAAAEASETDRFILIDGDNLPNPDFFDLQLEFKNEQQEQAVFRWRARNNINGLM
                     YGNGGISSWTKDFVREMKTHENSDGSDKTLVEFCFDDRYWAMHDCYSTTYPNGSEFHA
                     WRAGFREGVKMCLDRGYCPSVSEFRDRVHDRNLDHLNIWQNVGLDVEYGAWAIAGARQ
                     GTFLTMLDNWDYRNVQDFSYLADFWNSEVQSKNPHDLISEFGERLCQQLDLTDNLLDE
                     NASKFFKYHYRPNWKNIGPMVTERQAITGVV*"
                     /db_xref="UniRef100_F3U2K5"
                     /db_xref="A0A0F9PA76_9ZZZZ"
                     /db_xref="rsk:RSKD131_3659"
                     /db_xref="F3U2K5_RHOSH"
     gene            67544..68419
                     /locus_tag="Salt_Pond_R1_B_H2O_MG_scaffold_1_prodigal-sing
                     le_48"
     CDS             67544..68419
                     /product="Radical SAM superfamily enzyme n=1 Tax
                     =Synechococcus sp. (strain ATCC 27167 / PCC 6312)
                     RepID=K9RU96_SYNP3"
                     /codon_start=1
                     /transl_table=11
                     /translation="VTDSQKPTLPFVETMLTQACNLSCKGCTNFSDLSHKGYVTWAEG
                     KEWLTEWKQRIEIPDFGIMGGEPLINPEYKDWLIGVREMLPDSQIRFTTNGLLLEKHW
                     DVLDVIQDIGNTVFKITVHVDDKKLENTIQKIFEKYDWEPVFEFGIHRWATKNGLRFQ
                     INRPDKFIKTFKNDYSHMSPWHANPKDAFDNCIQQTCPLLHNGRIYKCSTSALIKDTL
                     SRYDFPNWKEWEPYMSEGIHWTSDDTQIDTFINNFGKPNKICAQCPSASQTDSIVDHK
                     IYVSTRKVKKYITNE*"
                     /db_xref="UniRef100_K9RU96"
                     /db_xref="magq:MGMAQ_3091"
                     /db_xref="W6KCS0_9PROT"
                     /db_xref="K9RU96_SYNP3"
     gene            68412..69833
                     /locus_tag="Salt_Pond_R1_B_H2O_MG_scaffold_1_prodigal-sing
                     le_49"
     CDS             68412..69833
                     /product="Uncharacterized protein n=1 Tax=Bdellovibrio
                     exovorus JSS RepID=M4VEA1_9DELT"
                     /codon_start=1
                     /transl_table=11
                     /translation="MSKNNSGDEVDNNFKSKFLSDAEKMKEKLDDVSPSMCLAKWKQV
                     SLHLTTGHNNSCYHPPLHKIDASEITKNPAALHNTQHKKQQRKLMLGGTRPTECSYCW
                     AMEDNNKLSDRHYRSGEPWAAEHFDNVVNADWDADVTPSYVEVNFNSACNLKCSYCSP
                     QFSTTWMEEIDKHGAYPTSVPHNAPEYFNGDRRRILNRESNPYVDAFWKWWPDLYPEL
                     KHFRMTGGEPLMDKNTYRVFDHVLENPKSDLHLAVTSNFSVNQKLWDKYKQYVSKLCE
                     GETIEHYMQYVSVDTWGAQAEYVRNGLDFGLLWDRVHEFLNDIPYRNSLTFIITMNNL
                     SVPNLDKLLEGILELRKTYSDTYQRIWFDTPVLHTPKWQSMQVLPDSYAFKLKKIKQW
                     MEENIETEQSRFHGFKDYEINRLDRDIAWMQEELNEEDKKQRMADFYRFFSEHDSRRS
                     TNFIETFPEMSEWWQQCRYSANA*"
                     /db_xref="UniRef100_M4VEA1"
                     /db_xref="bex:A11Q_2604"
                     /db_xref="A0A0F9MF14_9ZZZZ"
                     /db_xref="M4VEA1_9DELT"
     gene            69826..71556
                     /locus_tag="Salt_Pond_R1_B_H2O_MG_scaffold_1_prodigal-sing
                     le_50"
     CDS             69826..71556
                     /product="Radical SAM domain protein n=1 Tax=Turneriella
                     parva (strain ATCC BAA-1111 / DSM 21527 / NCTC 11395 / H)
                     RepID=I4BAE3_TURPD"
                     /codon_start=1
                     /transl_table=11
                     /translation="MHNTFSYENITEFQIEVTTHCNAACPQCPRNINGGETNPYLEVQ
                     HLSREVIDSTFDESLCNRLKQIFFCGSYGDPIVHPEFLNIIKDFRKKSDTLWIYIHTN
                     GGVRNTEWWKELAETIGDYGKIDFNIDGLDDTNHLYRRNVSFDKAMENAKAFITAGGK
                     AQWNFIVFKHNEHQVDTAKMMSNLWGFENIVFRGTGRFLDHKTLEKSDEWKVTPKRGT
                     EYYLKPTDIKRYSNQSIENLPNLKKQYTDIKDYFDKTPIKCDALTGKKAVITAEGLVL
                     PCNFFEHNLYDARFKDESVMPRANELHYDENGNNQVEEFIKKYGKQNLSIYHNSLKTI
                     FKNPFWDDLIDSWNKDIDNGRLFECAFTCGQKLTKTWDQNKTVANTYRYYITGDNRGL
                     GKALKEHFYGDGSSRSTGYDITNPEHIKLIAKESLHYDVFINNAFDGPPDEDWANFAQ
                     INLLHAVFDEWKLHEKTGWIFNIGSIAEKAIVAAEPKWERYRVAKSALSYASKQSSTA
                     FKNNLVNFKTTLITPDRLDTELSRSKPTWTGNGISCDDIIRFIEYCTSISSNTVVDEI
                     SLSVNFDYQN*"
                     /db_xref="UniRef100_I4BAE3"
                     /db_xref="tpx:Turpa_3616"
                     /db_xref="87759943"
                     /db_xref="I4BAE3_TURPD"
     gene            71558..72901
                     /locus_tag="Salt_Pond_R1_B_H2O_MG_scaffold_1_prodigal-sing
                     le_51"
     CDS             71558..72901
                     /product="Uncharacterized protein n=1 Tax=Bdellovibrio
                     exovorus JSS RepID=M4VDK9_9DELT"
                     /codon_start=1
                     /transl_table=11
                     /translation="MSMNPDLKFKKEVLDKKSESFCAAKWYNATIWLGSGMTTSCHHP
                     PAHHVSADDVKKNPKLLHNTDQKKKDRQQMIAGERPPGCEYCWKIEDMEKDAISDRVY
                     KTKIYSQKEIDDAFNIPVNEDVDLKTLEISFDRTCNFACSYCNPAFSTTWVKDIKKNG
                     SYGGLQSDGRNHFTHTHDSAQLFKFKDTNPYAEAFMQWWESDLHRTLQELRITGGEPL
                     LSGYTWQLFDWFNENKGKSNTRLAINSNLGINRKEVDRLLDATQNVELDLYTSNESMG
                     THAEYIRDGLEWQQWIGNLEYLLEGKQLRGLHCMCTINALCLESLDEFLDLMLYYKQN
                     YGKEAVNFSLNILRFPSFQSALVLPDEIRQSRGDKLQQWFDKNSSSEFLHEMELNQLQ
                     RLIDYLDIVKTPHSESFELPKLRNDFKKFFEQYDTRRGKNFADTFPELKDWYESL*"
                     /db_xref="UniRef100_M4VDK9"
                     /db_xref="bex:A11Q_2349"
                     /db_xref="M4VDK9_9DELT"
     gene            72898..73902
                     /locus_tag="Salt_Pond_R1_B_H2O_MG_scaffold_1_prodigal-sing
                     le_52"
     CDS             72898..73902
                     /product="hypothetical protein"
                     /codon_start=1
                     /transl_table=11
                     /translation="MTVQVEVNDNHDFWFHNESINQIISELINNGRVTINFNTEGPCV
                     KSMGLYEFLENISSNLNIPHNNIEIRTHNQVEYHPTFKITKLPLAHSLPTVQNELFFD
                     ENKHMKSFSDKSFKKFACFVGRNSWDRLRISSRLYKEYKEESIQTYHLNIDDKKSLER
                     SILGVDTIISNSASIDTAKDALNFLTECPFNGPDNINQYPITVDSNLNIDSEYYRFFL
                     EVVCETYIKGNTFFPTEKTWRPIALKTPFVVNGPVGFLKNLKKLGFKTFDRWWEESYD
                     YNGHEARIEKIFKIIDYISTLSISELNTMYNEMQDVLEHNYQILYKLTLEDFKKVFHY
                     *"
     gene            73921..74163
                     /locus_tag="Salt_Pond_R1_B_H2O_MG_scaffold_1_prodigal-sing
                     le_53"
     CDS             73921..74163
                     /product="hypothetical protein"
                     /codon_start=1
                     /transl_table=11
                     /translation="MIKNMKDHLKNSSMTYTYHMLHACHYGFRLLWAGFKSIIHGIFP
                     LVWKYDGPRSIIKMYRELRRHKHIRKMMDEDTDEQK*"
     gene            74150..74731
                     /locus_tag="Salt_Pond_R1_B_H2O_MG_scaffold_1_prodigal-sing
                     le_54"
     CDS             74150..74731
                     /product="Transferase hexapeptide repeat n=1 Tax
                     =Caloramator australicus RC3 RepID=I7K9H8_9CLOT"
                     /codon_start=1
                     /transl_table=11
                     /translation="MSRNEFFAISFDTSILNDLTQYSNLPEVNVINPIDFLNQSKVDN
                     SKYFINLVTQDFDLRKQISHHMDTVKCKRFSIIHHQSYVEGSEIGDGSFIYPNVTAYP
                     KSKIGKDVIIQSNSRISHNATIDDGCFIGGLTNISGSVTVGSFCKIFPCCNIVDKVNI
                     VDDVTLGTRSTIRKNITESGTYSELPNKVKKIR*"
                     /db_xref="UniRef100_I7K9H8"
                     /db_xref="I7K9H8_9CLOT"
                     /db_xref="stk:STP_0899"
     gene            74734..76023
                     /locus_tag="Salt_Pond_R1_B_H2O_MG_scaffold_1_prodigal-sing
                     le_55"
     CDS             74734..76023
                     /product="Uncharacterized protein n=1 Tax=planctomycete
                     KSU-1 RepID=I3IRK9_9PLAN"
                     /codon_start=1
                     /transl_table=11
                     /translation="MTYNYNSTEPVKISSDDLSERHKELVTESKTFCIYPWIHLHAYP
                     TGEAFPCCHAEMKEGPVGNCKENTLKEIWNSKEMKNLRKDMLNGTPNSYCTRCYEQED
                     SGFFSGRQSANKHHGHHIDRVDETNEDGSYDEFAMTYWDIRFSNLCNLKCRSCGHIFS
                     SNWYSDQAKLAGEDWKKHNKALNFAGRWETDVWEQLVEHLDYVEQIYFAGGEPLLMEE
                     HYRILDELERRGRFDVRLIYNSNFTETSLKGRSVFDYWKKFDSVAVGASLDASGERAE
                     YIRKGTKWDKVLRNREEMLETCPEVDFYISPTLSIMNAWHLPDFHRDWVERGFIRAQD
                     LNVNILQDPVHYRIDIAPDAYKQQLKEKYEEHLKWLRPFDKLNRASVGFESAISFMMS
                     TNNQHLIPEFWARTRQLDEIRKEDILDILPELKAIAV*"
                     /db_xref="UniRef100_I3IRK9"
                     /db_xref="I3IRK9_9PLAN"
                     /db_xref="bex:A11Q_2337"
     gene            76023..77231
                     /locus_tag="Salt_Pond_R1_B_H2O_MG_scaffold_1_prodigal-sing
                     le_56"
     CDS             76023..77231
                     /product="Uncharacterized protein n=1 Tax=Bacteriovorax
                     marinus (strain ATCC BAA-682 / DSM 15412 / SJ)
                     RepID=E1WZU2_BACMS"
                     /codon_start=1
                     /transl_table=11
                     /translation="MKIPHEKFCVLPWVSMETSPTGTVRPCCLAEDEIADDNGNPFEL
                     ASAPFSQIQNSNHMKTLRREFLDGKRPNTCQKCWNEEDAGRTSKRMHTLDRLKHIIPD
                     NIQWSEEAEPLMFLDLKLGNICNLKCRICGSWSSSAFATEELQSMPREQKKSSFQYMM
                     LKKGAWPREKTEFWDELENILDQIRYIEFTGGEPFMIGEHFELLQNLVDKGIAPQVEI
                     HYNTNGTHFPEHAIDTWKHFKHVEVAFSIDDVGERFEYQRTNAIWNEVEDNIARFKKL
                     RKELNNMSLQVCSTVNAYNVYYLSDLAHWIDQQNFDFIYWNMLHEPHYLSVSRLPKKA
                     KAFAIESLEQSDVSTRHRLEFNHIIDFITNGETTDGSELLDNIKLLDDRRNVNLADSH
                     EKWAEVLGYG*"
                     /db_xref="UniRef100_E1WZU2"
                     /db_xref="bmx:BMS_3121"
                     /db_xref="E1WZU2_HALMS"
                     /db_xref="E1WZU2_BACMS"
     gene            77224..78534
                     /locus_tag="Salt_Pond_R1_B_H2O_MG_scaffold_1_prodigal-sing
                     le_57"
     CDS             77224..78534
                     /product="Uncharacterized protein n=1 Tax=Bdellovibrio
                     exovorus JSS RepID=M4VB05_9DELT"
                     /codon_start=1
                     /transl_table=11
                     /translation="MDKPEKKPETLCMAPWVHTYLSPQTERRMCCASREPAQNFEQYI
                     DTESGTGEYNPQALDEHWNSDHMRSVRRRMMAGETLPECEVCNNKLLNTDVYRDYFWH
                     LFRRRYDEIWESTDSDGYTHMKPISWDYRFSNLCNFKCRMCGDMLSSAWESEQRQQNM
                     INWHDPKNNWMKPEIRKQISKFQDTQIEKEFSDAVEEHRVEEIYWVGGEPLMYEQHWR
                     YMKRIVDLGDGPGLYARYNTNLSRVKYKGIDLFDDILSNIRDWQICASLDGTGPIGEY
                     IRTGLNYEQWLENFKRAITYAKNRRQVRLDFTLTLPGLFEVQNIQDLSQNLGVDILAK
                     VIFSFGPDIFLSPLALPRTVLDRKVDEVSDGLPNGALKDVLLQLKTRPTFEEQWPDTF
                     VDGLAAGKSRILQLEKIRTQPTTMAYILEKDPEIYEWWKNIRSD*"
                     /db_xref="UniRef100_M4VB05"
                     /db_xref="bex:A11Q_2346"
                     /db_xref="M4VB05_9DELT"
     gene            78503..79588
                     /locus_tag="Salt_Pond_R1_B_H2O_MG_scaffold_1_prodigal-sing
                     le_58"
     CDS             78503..79588
                     /product="hypothetical protein"
                     /codon_start=1
                     /transl_table=11
                     /translation="MSGGKTLDQIEIDLRNYETGDLHTLYIDVHDNSLSYKWLKELNH
                     LIKNEYHLEKNYCFVGFSDSERNGWYICDRINETIAAINKSTTDYFIDDYFSIENALD
                     NTEYYAGDPGRHINHDKFNWLHRYFEDLQGVSGNMSSHYINADSTTRWHIRQLNLLCH
                     EFESWALSYRKKAQAPEWQRPSQLMCWLNAPRFILSEEDYECFGIETLNRDQGGVFVG
                     VNKAVGKDHWEVFNDEDGADIDDLVTVALKPQTEAAGDFDIEWGQNPSGKDWQIMKLN
                     EFRQWLIRNNFDPEDKSLTIGHPQVGQIDLEKSFPNPSREGIWDLLNNFLDVYSIRTS
                     DASVVYDYHWSDKNYAEQQIEISRNNQ*"
     gene            79588..79704
                     /locus_tag="Salt_Pond_R1_B_H2O_MG_scaffold_1_prodigal-sing
                     le_59"
     CDS             79588..79704
                     /product="hypothetical protein"
                     /codon_start=1
                     /transl_table=11
                     /translation="MFKKIKKFITRIYNKIKLEIRYRKKLRKLRKRDPFIYK*"
     gene            79701..81206
                     /locus_tag="Salt_Pond_R1_B_H2O_MG_scaffold_1_prodigal-sing
                     le_60"
     CDS             79701..81206
                     /product="nodulation protein (EC:2.1.3.-)"
                     /codon_start=1
                     /transl_table=11
                     /translation="MSYILGISSGFHDAAASVVSQDGEIVFAGHSERYSKKKNDPNLH
                     PALIKDAMQWDVSSIAYYERPWMHNVQKIRSGQYGLTPWSTRGVLKQQLNSYAKPLLK
                     KCSISRFSHHLSHAAAGFQTSPYEEAAVVVIDAIGELDTISIYHASYDANGIAQYKKM
                     WGQKYPHSIGLFYSAITQAIGLKPMEDEYVTMGMAGWGSDFGAVMMKSDFFIDISTGE
                     LNQNLHMGIDNSHFKKNQYIRANKENIAASAQRVVEEAILEIMRRAKNLTKSENLVFM
                     GGVALNCVANSRLGVIFPNMWIMPNPSDAGSSLGAAALQYKKPLKWKDAYLGHEIPGE
                     YPVNDIVDRLVTDKIVGVASGRAEFGPRALGNRSLLADPRGKDIKDRVNEIKKRQKFR
                     PFAPAILEEHVDDYFEMPGNVSTSPYMQTVARVKHPEDFPAITHVDGTARVQTVPDDG
                     SGFRKLLELWYVWSGCPMLLNTSLNIRGEPMVNDRQDADRFQKKYGVTVCS*"
                     /db_xref="cfu:CFU_3309"
                     /db_xref="G0AAB9_COLFT"
                     /db_xref="UniRef100_G0AAB9"
                     /db_xref="2.1.3.-"
     gene            complement(81190..82368)
                     /locus_tag="Salt_Pond_R1_B_H2O_MG_scaffold_1_prodigal-sing
                     le_61"
     CDS             complement(81190..82368)
                     /product="Uncharacterized protein {ECO:0000313|EMBL
                     :KJV07507.1};  TaxID=1632867 species="Bacteria;
                     Proteobacteria; Gammaproteobacteria; Methylococcales;
                     Methylococcaceae.;" source="Methylococcaceae bacterium
                     Sn10-6.;""
                     /codon_start=1
                     /transl_table=11
                     /translation="MKETDLVFCYDRVYDNGVGYPNLAKFGHSWRKWDHIWPNTVKLR
                     IIKFFNDNGFLFKETSVDSAPNGSWYPIAFSWFDFDCDYIDLIPNNSIKRIKNSEIKI
                     LFYYHEADNPYHIKERIDFLIEKHQLPNDCYVFVSANTAANNIENFIYYNDHESFFAN
                     INRSQSSFLSTRREKEFDFSMLSRTHKWWRATCYADLIRKGALDNSIWSYNTNYDIGD
                     PFDQNPIDLSVLKLKGDRVKEFVAGGPYLYDDEKTHNNHRWVNEDLYRKSYFNIVLET
                     HFDADGSGGTFLTEKTLKPIKFGQPFLIAGTAHSLKLLRSLGYKTFDYVLNNDYDEIE
                     DNTERWKALSAEIKRIKNHGLKELFYECYPDIIYNQYAFSSRIRENIQHIVDQLNYKQ
                     *"
                     /db_xref="A0A0F3ILG4_9GAMM"
     gene            complement(82365..83738)
                     /locus_tag="Salt_Pond_R1_B_H2O_MG_scaffold_1_prodigal-sing
                     le_62"
     CDS             complement(82365..83738)
                     /product="Uncharacterized protein {ECO:0000313|EMBL
                     :KJV07507.1};  TaxID=1632867 species="Bacteria;
                     Proteobacteria; Gammaproteobacteria; Methylococcales;
                     Methylococcaceae.;" source="Methylococcaceae bacterium
                     Sn10-6.;""
                     /codon_start=1
                     /transl_table=11
                     /translation="MINLCCDFTLYNLDIQWLEDNWVDIYNTNKKPHWPELKSFSEFE
                     NLSDDFKTICRKVKLDPKSQKERHGFREIPYPTCTRHNGVYGYDSWGEFSTTYPNTEH
                     VRLIDYLYDEGVPYKLWKISEAPIDSFYIIGLNIFHPDFDYFSEISNEAYARLKRNEI
                     NVLFFYDEADNPIEIKKSLSTLCQKHDIDIERIHFVSGNTYADKIENFYYFFDDELLY
                     RRSQQKENIVPYHEEKREKKFTALVRIHKLWRAIFMGELWRAGVHDQGFFSYNQISQG
                     KESDEVSCQPFDREFIESKYRLIQNFLADGPFKADSLNDIDHNSFESLNKEHFEKSYC
                     NFVVETYFNMQDNIGTCLTEKIIKPICHNQFFIVVGPPHTLKELKKFGYKTFDRVIDE
                     SYDDIENDQKRMEAVIELCSEIASMPDHRLHKLYLDLKPEITHNSKLFLESKKERLTD
                     LISKLQQ*"
                     /db_xref="A0A0F3ILG4_9GAMM"
     gene            complement(83735..84847)
                     /locus_tag="Salt_Pond_R1_B_H2O_MG_scaffold_1_prodigal-sing
                     le_63"
     CDS             complement(83735..84847)
                     /product="Uncharacterized protein {ECO:0000313|EMBL
                     :KJV07507.1};  TaxID=1632867 species="Bacteria;
                     Proteobacteria; Gammaproteobacteria; Methylococcales;
                     Methylococcaceae.;" source="Methylococcaceae bacterium
                     Sn10-6.;""
                     /codon_start=1
                     /transl_table=11
                     /translation="MIRIEEIYVNIFKNYIDKNIPKTRLFFCDPPGTTDPENLMNYGH
                     DITEYNYIFLHDQEPIFLDVHKPLFDDVEKRNKDITDNFNSNKKILIHSEKNSDEVNE
                     VCNIYGWDDYYYFFHGWAALEWFRGFNYDFTIEPPESRKIKSSFISPNRIIGGKRNHR
                     VLLFYNMVKNNITNAKISMPQVCPYENEFASKIGRRYRNTYPDIEKVLGSVNLPWNFS
                     GEENHPMESYTLGLFDQSFESLAYIVTETVFSGKRNHLTEKIFKPICMYMPFILVSTA
                     YSLEYLKSYGFKTFSEFWSEDYDTEEDDILRIEKIAKLTKNLDDLTPKELNQMYKHMI
                     PTLKFNYNHFYNGVFKNILWKELTSMLNNIKKDINS*"
                     /db_xref="A0A0F3ILG4_9GAMM"
     gene            84903..87263
                     /locus_tag="Salt_Pond_R1_B_H2O_MG_scaffold_1_prodigal-sing
                     le_64"
     CDS             84903..87263
                     /product="hypothetical protein"
                     /codon_start=1
                     /transl_table=11
                     /translation="VKSIDEAREKSKTRYFWILNYLSDYSCFDFIWEPVPWESEFIHA
                     WPSQWQKDGQTYLVPKEKSVGTKYHKNIIPRILSEKNWEIPKDCIDDNFDFTWHPDPT
                     EPPYIYQFGTQHQKTGGPRYVVPNATEVKYERSTIVKKTSIDNNWEIPSDIDVNNFDF
                     TWHPDETESPYIYQFGTQHQKTGGPRYVMEGATETKFIRGIKAKKTSIDDNWEIPTGV
                     TFEEFDYTWHPDETESPYIYQFGTQHQKTGGPRYRMSGATETKFIRGIKAKKTSIDDN
                     WEVSPDIDVENFDYTWHPDETESPYIYQFGTQHQKTGGPRYITKGSTETKFVRNIYAN
                     VKSSPAKKVFFIDHYDGNIDKSIESVNSTDLEILKTRYSSNYLSTIRRIAKKVGDDSE
                     YIWICSSVCDYTDFNFSWHPEQWQSNMVHVFPSNEQKFGDTFFIHVPSILDQLDVELL
                     EWHNINFLSDISVPRWNCPEVKHDDDSHIDVIKNQNLLAPLTIFSCDNVNTDDIKNTP
                     TVPLWEEKTKTIVPLSDGGSSVIVPRESIAFINDQLYDYPYIDKTFSGICDDKPLDIV
                     FISNGETNAEENWEHLLSVTADKSNRVARVDGINGRVAAYQAALEESNTDWAFCVFAK
                     LKVNPEFDWSWQPDRMQQRKHYIFHAKNPVNFLEYGHMAMIAYNKKLTLQNTGGGLDF
                     TLDQEHDVVPLLSGTAEFNNDPWMTWRTAFRECLKLRDSLPNIENEYRLETWLSVGDG
                     NNGDWSVRGAEDAVRYYESVNGDFEKLKLSYEWKWLQEFFNREYSQ*"
     gene            complement(87241..88320)
                     /locus_tag="Salt_Pond_R1_B_H2O_MG_scaffold_1_prodigal-sing
                     le_65"
     CDS             complement(87241..88320)
                     /product="UDP-4-amino-4-deoxy-L-arabinose--oxoglutarate
                     aminotransferase n=1 Tax=Fulvivirga imtechensis AK7
                     RepID=L8JMX2_9BACT"
                     /codon_start=1
                     /transl_table=11
                     /translation="MSFIPFSNIERQYKNLREEILDATDKVLSSGILMDGPFTERFET
                     WLANKNSNRYAVTCTSGTVALELIAKYAMYNMLKYDDSTTPIVVLPSLTYSATANAFA
                     NSGWKICFADVDKYGIIKPDSIQSDIDPHLIVLVGLYGGDVRNALAKHKTAVEIEDAA
                     QHWLANNSQRCGIAAALSFDPTKNFGNYANGGAVVTNDESFALFAKQYRNNGKPNNYQ
                     TGSNLRMSEVDCAQLMVKSKYIDEWQDRRREIFSYWYRIFEKNGINVLVNSISDHGFH
                     KFVISHSERNKIKQKLADKDIETKIHYDKPLFELPAFKKYPNPGMISTASMLSRSVLS
                     LPCYPELSDSEVEYIGESVIESTRD*"
                     /db_xref="UniRef100_L8JMX2"
                     /db_xref="L8JMX2_9BACT"
                     /db_xref="tsi:TSIB_2051"
     gene            complement(88330..89271)
                     /locus_tag="Salt_Pond_R1_B_H2O_MG_scaffold_1_prodigal-sing
                     le_66"
     CDS             complement(88330..89271)
                     /product="putative dTDP-glucose 4,6-dehydratase (EC:4.2.1
                     .46)"
                     /codon_start=1
                     /transl_table=11
                     /translation="MKIMVTGGLGFIGHHLVQHLCHLGHQVSIIDNVTDYGSVNSAEV
                     GRLVSSRLKTIPKSVIIYRADINDYADFQSIFNVNSYDVVIHLASFPRQKTVSKNPAL
                     AARTMIEGNINLLQACSNVGKFIFVSSSMVYGDFSGSVTEDSPCNPKGQYGILKLAGE
                     NLVKDWSSKMSVPYTIIRPSAVYGSNDISDRIVPKFLSAANDNKTLTVNGKDESIDFT
                     YISDLVSGIALTTEKKESENQTFNMTRGSARTIYDAAQIATAIAGGGEIKMNNPDNSY
                     PSRGTLDINKAKSLLGYNPTVDIEIGLEKTYDYLINQ*"
                     /db_xref="magq:MGMAQ_1150"
                     /db_xref="UniRef100_UPI0003D1A95E"
                     /db_xref="A0A086XTJ3_9RHOB"
                     /db_xref="UPI0003D1A95E"
                     /db_xref="4.2.1.46"
     gene            complement(89275..89955)
                     /locus_tag="Salt_Pond_R1_B_H2O_MG_scaffold_1_prodigal-sing
                     le_67"
                     /gene="thyX"
     CDS             complement(89275..89955)
                     /gene="thyX"
                     /product="thyX; thymidylate synthase, flavin-dependent (EC
                     :2.1.1.148)"
                     /codon_start=1
                     /transl_table=11
                     /translation="MNVKLISYSQPSQELIDQDLDDVQDLIAYCARVSNPNNQYNTET
                     STKLLNFLAKHAHWSPFEMVSACLEIETTRDIARQILRHRSFSFQEWSQRYANPTKDL
                     EFVIREARLQDNKNRQNSIELDDTTSNKVLQEMWNEKQANVIQTAREAYEWAIENGIA
                     KEQARAVLPEGNIMSRMYMNGTIRSWIHYIQLRSGNGTQKEHAEIAKICAEVIAKIFP
                     LSEEYVSE*"
                     /db_xref="mcs:DR90_1124"
                     /db_xref="UniRef100_UPI00037D0518"
                     /db_xref="F2Y0N9_9PHYC"
                     /db_xref="UPI00037D0518"
                     /db_xref="2.1.1.148"
                     /db_xref="2.1.1.14"
     gene            complement(89952..90200)
                     /locus_tag="Salt_Pond_R1_B_H2O_MG_scaffold_1_prodigal-sing
                     le_68"
     CDS             complement(89952..90200)
                     /product="Putative uncharacterized protein {ECO:0000313
                     |EMBL:EDZ60008.1};  TaxID=439493 species="Bacteria;
                     Proteobacteria; Alphaproteobacteria; Pelagibacterales;
                     Pelagibacteraceae; Candidatus Pelagibacter.;"
                     source="Candidatus Pelagibacter sp. HTCC7211.;""
                     /codon_start=1
                     /transl_table=11
                     /translation="MSYDPGKTSKLLDMIEGTATEWMENQVTEFYSVEDTDELSKEQI
                     LEIFEYKESDDCDPIVGLALGNILNSWEMENDQEIDPL*"
                     /db_xref="B6BP61_9PROT"
     gene            complement(90234..90539)
                     /locus_tag="Salt_Pond_R1_B_H2O_MG_scaffold_1_prodigal-sing
                     le_69"
     CDS             complement(90234..90539)
                     /product="hypothetical protein"
                     /codon_start=1
                     /transl_table=11
                     /translation="MNPTEKGFVERWSDIINSVDKTMIPIEYVKRVTVNVDDENHKTI
                     DIDKMKKQGLSSDTIESIFYETVATIGGSADDMDFYVDIDAVARIVQAETNKLLKLD*"
     gene            complement(90543..91199)
                     /locus_tag="Salt_Pond_R1_B_H2O_MG_scaffold_1_prodigal-sing
                     le_70"
     CDS             complement(90543..91199)
                     /product="Uncharacterized protein {ECO:0000313|EMBL
                     :KKM13387.1};  TaxID=412755 species="unclassified
                     sequences; metagenomes; ecological metagenomes.;"
                     source="marine sediment metagenome.;""
                     /codon_start=1
                     /transl_table=11
                     /translation="MIKHVGKNGDRKVAVVFKQVPDEEHMALVVFPDLLPGEWDSAIM
                     KAIESPEGQAADDLGDVLHRNLLPNGNPILESLHKEGMIKKVQTSQIIMTPKPGSTIR
                     LDELNTILNEMKQGEDAVKRLSDLDENAGMVDPRASQVQEAAQGAQNVLDDTKLAQDF
                     EQQAARMKSEAESLMAESERLLKEAAELKGEPEPKKPAKRGRKPKSETKTQTTKTTSS
                     *"
                     /db_xref="A0A0F9HDV5_9ZZZZ"
     gene            complement(91192..91401)
                     /locus_tag="Salt_Pond_R1_B_H2O_MG_scaffold_1_prodigal-sing
                     le_71"
     CDS             complement(91192..91401)
                     /product="hypothetical protein"
                     /codon_start=1
                     /transl_table=11
                     /translation="MNEETLTINDLLQIQKIIDVAVQRGAFKADESRIVGETYEKIAA
                     FLNSLDATDNTTTDSEPTEENSQND*"
     gene            complement(91443..92678)
                     /locus_tag="Salt_Pond_R1_B_H2O_MG_scaffold_1_prodigal-sing
                     le_72"
     CDS             complement(91443..92678)
                     /product="Gp25-like protein n=1 Tax=Enterobacteria phage
                     vB_KleM-RaK2 RepID=H6X3L1_9CAUD"
                     /codon_start=1
                     /transl_table=11
                     /translation="MTEEVTEKTEFDPVLDREVREMLVTARVGLLLKANFFGNLATRL
                     KLVNADSWCPTAATDGRNFYYNSEFIKSLRPAEREFLFGHEVLHCVYDHFGRRGDRDP
                     QLWNIANDYCVNADLKKHGVGEFITTVDCLYDTKYIGWSSEQVYDDLFDNAEKIEVDK
                     LLEKILDEHLDGSGSGDADNSSSDGRPTLSEEEKKQIRDEIKEATLAAAQGSDPGSLP
                     KGVRRMVQDLIEPQLDWRELLQVTMQSKIKDDYTWNRPSRRSWHIEAVLPGHNDAETV
                     DIAIALDLSGSIRESQIRDFLSEVQGITETFVSFNLHVFSFDTEVYNYHVFNSENLDS
                     IAEYECIGGGGTAFSCIFNFLKDEQIEPEQLVVFTDGFVHDWGDPDYCDTLFILHSSV
                     DRAETPYGTAVKYTPKDNS*"
                     /db_xref="UniRef100_H6X3L1"
                     /db_xref="A0A0F9MNR7_9ZZZZ"
                     /db_xref="tmb:Thimo_1748"
                     /db_xref="H6X3L1_9CAUD"
     gene            complement(92744..93100)
                     /locus_tag="Salt_Pond_R1_B_H2O_MG_scaffold_1_prodigal-sing
                     le_73"
     CDS             complement(92744..93100)
                     /product="hypothetical protein"
                     /codon_start=1
                     /transl_table=11
                     /translation="MKYKLHYTDRRHRYHKWFFCYISFSKYMGQDVGPLNFCQAIDWF
                     TEKYGTSSEVRQWQEMRDWKFITKRVNWPPISEKDSNEINKYVNPHWSWSNGTEDLRI
                     YICSNKELSFFHLSFS*"
     gene            complement(93184..94275)
                     /locus_tag="Salt_Pond_R1_B_H2O_MG_scaffold_1_prodigal-sing
                     le_74"
     CDS             complement(93184..94275)
                     /product="ATPase associated with various cellular
                     activities AAA_5 n=1 Tax=Arcobacter nitrofigilis (strain
                     ATCC 33309 / DSM 7299 / LMG 7604 / NCTC 12251 / CI)
                     RepID=D5V7V6_ARCNC"
                     /codon_start=1
                     /transl_table=11
                     /translation="MSDSDTRTVTPSGIRKALTKCFNIQRPLFLWGPPGIGKSEIVAD
                     VAKEMSGLMIDLRLGQMDPTDIRGIPYYNKEEGIMDWAPPIDLPDEKTAAQYPVVVLF
                     LDEMNSAPPSVQAAAYQLILNRRVGKYVLPDNVVLVAAGNRESDKGVTYRMPTPLANR
                     FVHQEMRVDFADWQDWAVNNGIHSDVVGYLSFAKQDLYDFDAKSASRAFATPRSWSFV
                     SELLEDDDLDHDTLTDLVSGTIGEGLAIKFMAHRKISNKMPLAEDILSGKVTDLEVNE
                     ISAMYSLVINLCYELKQNLENEIDEKDFHKMADYFFRYMMDNFEPELVVMGARVALTT
                     YNLPLQPTKLKNFEEFHSRYGNYIVQANS*"
                     /db_xref="UniRef100_D5V7V6"
                     /db_xref="A0A0F9JSQ9_9ZZZZ"
                     /db_xref="ant:Arnit_3079"
                     /db_xref="D5V7V6_ARCNC"
     gene            complement(94342..94668)
                     /locus_tag="Salt_Pond_R1_B_H2O_MG_scaffold_1_prodigal-sing
                     le_75"
     CDS             complement(94342..94668)
                     /product="Iron-sulfur cluster insertion protein ErpA n=1
                     Tax=Thiocystis violascens (strain ATCC 17096 / DSM 198 /
                     6111) RepID=I3YD95_THIV6"
                     /codon_start=1
                     /transl_table=11
                     /translation="MIEITDNARSKIVEILKEEDNPNLKLRTFIEGGGCSGFQYGFAL
                     VEDQDEGDWEFDLNEEYKVVVDFFSMQYLEGARIDYTEGLMGEQFVIDNPNAETTCGC
                     GSSFGV*"
                     /db_xref="UniRef100_I3YD95"
                     /db_xref="tvi:Thivi_3083"
                     /db_xref="I3YD95_THIV6"
     gene            complement(94970..96163)
                     /locus_tag="Salt_Pond_R1_B_H2O_MG_scaffold_1_prodigal-sing
                     le_76"
     CDS             complement(94970..96163)
                     /product="dadA-2; D-amino acid dehydrogenase small subunit
                     2 (EC:1.4.99.1)"
                     /codon_start=1
                     /transl_table=11
                     /translation="VTVTVIGAGITGITTAYYLARSGYDVLVVDQERYSGMGTSYANG
                     GQLSASNSEVWNSWHNVAKGAKWMFRKDAPLKINPAPSLHKYSWFAKFLSHIPNRKEN
                     THHTCEMAIEAHDLYKNIAEREGIDFDCVKQGIMHIYSNEKDLQSARLTNKIYRSAGL
                     ARNEITSEEVFSIEPELQNSRRSIVGGFYTEEDFTGDIHKFCTNLARCLERHYAVQFV
                     QETVDKDSLELFQKQGPVVICAGTGSRDIAKLIGDNLPIYPVKGYSITVNEPGNSPWT
                     SLLDDETKIVSSRLGESRFRAAGTAEFNGYNRDILQHRVQPLVDWTEELFPQMNTESV
                     VPWAGLRPMTPNMMPIVKQSKKNSNIWYNTGHGHLGWTLSAYTAIDIANKILHNDGNK
                     QHKYI*"
                     /db_xref="rga:RGR602_PB00361"
                     /db_xref="A0A0B4XBH3_9RHIZ"
                     /db_xref="UniRef100_UPI0003CECA4F"
                     /db_xref="1.4.99.1"
     gene            complement(96160..96282)
                     /locus_tag="Salt_Pond_R1_B_H2O_MG_scaffold_1_prodigal-sing
                     le_77"
     CDS             complement(96160..96282)
                     /product="hypothetical protein"
                     /codon_start=1
                     /transl_table=11
                     /translation="MNKEDSFIFTNLEWERTVGYGSVPTKRKVDQENIKENTQK*"
     gene            complement(96298..96675)
                     /locus_tag="Salt_Pond_R1_B_H2O_MG_scaffold_1_prodigal-sing
                     le_78"
     CDS             complement(96298..96675)
                     /product="Uncharacterized protein n=1 Tax=Enterobacteria
                     phage vB_KleM-RaK2 RepID=H6X4X5_9CAUD"
                     /codon_start=1
                     /transl_table=11
                     /translation="MLKTESMLDIAFNSPAHQHKVSCACYDKRGRLISTAWNMPQKSH
                     PIQAKYAELAGMAKRINLHAEVLALIRAREDVHTIQVVRTSRAGVPKASFPCKICMGY
                     ILDTNVQEIVFHNRKGDQVVEHL*"
                     /db_xref="UniRef100_H6X4X5"
                     /db_xref="H6X4X5_9CAUD"
     gene            complement(96792..98339)
                     /locus_tag="Salt_Pond_R1_B_H2O_MG_scaffold_1_prodigal-sing
                     le_79"
     CDS             complement(96792..98339)
                     /product="Uncharacterized protein {ECO:0000313|EMBL
                     :KIG19555.1};  TaxID=215803 species="Bacteria;
                     Proteobacteria; Deltaproteobacteria; Myxococcales;
                     Enhygromyxa.;" source="Enhygromyxa salina.;""
                     /codon_start=1
                     /transl_table=11
                     /translation="MTKNILLLNDNVDEVFLSRTLGPYKVAAALRNSGYKVQVIDFLH
                     TFSLDEIEEALKYFIDADTLFVGFNTFFYKDISQQNTIDNDNQWESGGIRFGEKVPGA
                     LLPHGIEFNSRIINLIKTLNKNCKLVLGGPDAQVLPYIKYFDYTIIGYADNSAVNLAN
                     HLSKNEPLKNAKKSLYKSIVIDDAKAEGYNFSETPMLFHENDLLLDNESLVTEISRGC
                     IFNCAFCSYPLNGKKKNDFIKLKNILLKEFIYHYENFGITRYIFSDDTFNDSIEKIEL
                     IYQISKELPFKLEYWAYIRLDLLTAHKEYIDKLFDSGLRACHFGIETLNKKTSSLIGK
                     GGDRDKMFDTVKYIKNKYGNSVSLHGTFIFGLPEEPVESMKKTGDMLVAGESGLDSWL
                     IFPLMIGPLQKKFLSKIELNYSQYGYTLLEWDQSLKSYRWENQHTCLTECIHLADHYI
                     VKGNNVAEKKISSLSAFYACITGVDLEHTFNKTIKTFDWHSLVSKREDISRKYKERLF
                     KIPKSKY*"
                     /db_xref="A0A0C2DDM5_9DELT"
     gene            complement(98553..99107)
                     /locus_tag="Salt_Pond_R1_B_H2O_MG_scaffold_1_prodigal-sing
                     le_80"
     CDS             complement(98553..99107)
                     /product="Putative uncharacterized protein n=1 Tax=gamma
                     proteobacterium IMCC1989 RepID=F3LF75_9GAMM"
                     /codon_start=1
                     /transl_table=11
                     /translation="VHNNTFSIVLKYISLTIIVIIFSLLIHQVDTQQRQEIVLKHVEW
                     ISSETFLDYNGEELPNIKKISREEMAIRFYGIDPDPKNQTKKDLQKINNSNIAALYHA
                     GKNTMYFDTNFSVRDWDTRHILVHELVHFMQKVNGFYNSKYCKGTLEALAYGIQGKWQ
                     REKNHPGQIPSSALLKGLADTCRK*"
                     /db_xref="UniRef100_F3LF75"
                     /db_xref="F3LF75_9GAMM"
     gene            complement(99288..99500)
                     /locus_tag="Salt_Pond_R1_B_H2O_MG_scaffold_1_prodigal-sing
                     le_81"
     CDS             complement(99288..99500)
                     /product="Uncharacterized protein n=2 Tax=Synechococcus
                     phage S-SSM4 RepID=M1TVI3_9CAUD"
                     /codon_start=1
                     /transl_table=11
                     /translation="MKNLRDTIFKSAEAHFVGHIEKHRANVEVLLENPVGTGEGSGDI
                     LEEIEKELAEIADYDDKLEMLNKYFS*"
                     /db_xref="UniRef100_M1TVI3"
                     /db_xref="M1TVI3_9CAUD"
     gene            complement(99550..100260)
                     /locus_tag="Salt_Pond_R1_B_H2O_MG_scaffold_1_prodigal-sing
                     le_82"
     CDS             complement(99550..100260)
                     /product="hypothetical protein n=1 Tax=alpha
                     proteobacterium SCGC AAA536-K22 RepID=UPI0003B7993E"
                     /codon_start=1
                     /transl_table=11
                     /translation="VKISVEQTPKQKLSQNVLSNVDSVSVTHLPGTRLSETVTAISNL
                     RRQNSRIKIIPHIAARNLKNKKELYDNCDRFVDLGVKDVLIIGGSRKYGNCYGNAFDL
                     LKDLKDKEYGFNFLCGVYPQHETHDSVTETKYTKFARGITQICLNLSLLKQFDQKTIV
                     GVPSNCTAKELLKFIKLCGIARTTREIIPNVVGVKYLSCSGFNTAKFVKKLDNQFDIH
                     VFNFGNLDKTVNSLIKLL*"
                     /db_xref="UniRef100_UPI0003B7993E"
     gene            complement(100333..100716)
                     /locus_tag="Salt_Pond_R1_B_H2O_MG_scaffold_1_prodigal-sing
                     le_83"
     CDS             complement(100333..100716)
                     /product="hypothetical protein"
                     /codon_start=1
                     /transl_table=11
                     /translation="VSKYTLNARNLKSNLTQQILDLIPEEDKDSHNQAMNTWWYNIRK
                     TGGFRLTNKGYEIFKDTLELDTWSVDISSDKKINQKILLDLDRNLDWPYYVDRKNNKI
                     HFFSSKEATLATLYGDVHEWLSKIT*"
     gene            complement(100676..100984)
                     /locus_tag="Salt_Pond_R1_B_H2O_MG_scaffold_1_prodigal-sing
                     le_84"
     CDS             complement(100676..100984)
                     /product="Uncharacterized protein n=1 Tax=Azospirillum
                     brasilense Sp245 RepID=G8AVQ4_AZOBR"
                     /codon_start=1
                     /transl_table=11
                     /translation="VSRPKPEILLEKIDKATYKTEQVLAADGIWAVFYDGRPINLKTA
                     NQLIQYPGPKYVKVSFSNQGHAVNLAKKLNSKYKTDKFTVVFLNQGEQVYPERPKSKK
                     *"
                     /db_xref="UniRef100_G8AVQ4"
                     /db_xref="A0A0F8XRL8_9ZZZZ"
                     /db_xref="abs:AZOBR_p270209"
                     /db_xref="G8AVQ4_AZOBR"
     gene            complement(101048..101254)
                     /locus_tag="Salt_Pond_R1_B_H2O_MG_scaffold_1_prodigal-sing
                     le_85"
     CDS             complement(101048..101254)
                     /product="hypothetical protein"
                     /codon_start=1
                     /transl_table=11
                     /translation="MSYPAIYRFVDRVRGVSSNSRDFTMSVAEAKALHSEITKLLLSL
                     DTLKESQNKTEPTIEKIELNGGKF*"
     gene            complement(101251..101703)
                     /locus_tag="Salt_Pond_R1_B_H2O_MG_scaffold_1_prodigal-sing
                     le_86"
     CDS             complement(101251..101703)
                     /product="hypothetical protein"
                     /codon_start=1
                     /transl_table=11
                     /translation="MIKATPVISDEFWILKEQNQKVGELTADEDGSYSLRINGQVHSL
                     GTNLEEIKKVDGLEFDELNTQVIPTHSKNSVYGFPADATVYNPVYDVKNRMALFTKSP
                     ESKSWYAAGYFQLKQHRDWELVFCPKLILLERYDYFGPAKDPEDFVFK*"
     gene            complement(101672..102697)
                     /locus_tag="Salt_Pond_R1_B_H2O_MG_scaffold_1_prodigal-sing
                     le_87"
     CDS             complement(101672..102697)
                     /product="RNaseH ribonuclease n=1 Tax=Cronobacter phage
                     vB_CsaM_GAP32 RepID=K4F653_9CAUD"
                     /codon_start=1
                     /transl_table=11
                     /translation="MRYLLVDTANTFFRARHAAFRAADTHEKVGYAMHVTLSSINRMY
                     KKFGADHVVFCLEGRSWRKDVYPRYKRNRTDARAALSEREQEEEKVFWETFEELTKYL
                     KEQTNCSVIKHERAEADDIIARWVDLHPDDQHIIISSDTDFVQLLANNVQQYNGVMGH
                     LITTKGILDDKDNPVKEKKTGEPKEVPDPEWLLFEKCVRGDATDNVFSAYPGVRKKGT
                     KNKTGLIEAFDDRLAKGFSWNNLMLQRWTDHEGVEHRVLDDYERNRTLIDLRAQPDEI
                     KQAVDSAISEQVSKKDVTQVGIRFMKFCGRHELIRLSEMATQLSEWLNKTYQGAIDDK
                     SNTSHIR*"
                     /db_xref="UniRef100_K4F653"
                     /db_xref="K4F653_9CAUD"
     gene            complement(102705..103412)
                     /locus_tag="Salt_Pond_R1_B_H2O_MG_scaffold_1_prodigal-sing
                     le_88"
     CDS             complement(102705..103412)
                     /product="hypothetical protein"
                     /codon_start=1
                     /transl_table=11
                     /translation="VILYVNGDSHTAAAEAVNPHAFAEDDGKYFYKGRAPHPDNLKVS
                     WGKLLADSLHAGFHCGAESASSNERILRTSRKWIEETYPKFNDELLVIIQWSTWEREE
                     WVIDDEYYQINASGKDNLPESHQEKYKEFISTLNLPRKTMHVHKDIWDFHRELLEKNI
                     KHIFFNGNICFRTINNIQDWGVNYIGPYDSDKTFHAILKESGFKTVSPDSWHFGRDAH
                     SFWSRYMLQYILNNGIL*"
     gene            complement(103409..103780)
                     /locus_tag="Salt_Pond_R1_B_H2O_MG_scaffold_1_prodigal-sing
                     le_89"
     CDS             complement(103409..103780)
                     /product="hypothetical protein"
                     /codon_start=1
                     /transl_table=11
                     /translation="MFENIKKRFQKPKTQPSPTPSKPKKSEKEIAEKKGEPYVAILGM
                     EVDPENLHQGSFELDWNEKFVSNLIRAGYQGETDADVVDQWFQTVCRHVVMETYDQYD
                     AMNHETYVHTRDLGNGRKEIS*"
     gene            complement(103828..104196)
                     /locus_tag="Salt_Pond_R1_B_H2O_MG_scaffold_1_prodigal-sing
                     le_90"
     CDS             complement(103828..104196)
                     /product="phosphoribosyl-ATP diphosphatase n=1 Tax
                     =Pelagibacter ubique RepID=UPI0001100214"
                     /codon_start=1
                     /transl_table=11
                     /translation="MTNPFKDQKIFMEACDQTVGTHNPEQFDLYRNLIKEEVAELDEA
                     IDADDRVEKLDALLDIMVVTLGALHSLGVDDENAWKEVISSNMSKIDAETGKVLKRAD
                     GKVIKPDTFKPPRLDNFFLD*"
                     /db_xref="UniRef100_UPI0001100214"
                     /db_xref="A0A087M7E1_9RHIZ"
                     /db_xref="nml:Namu_3760"
                     /db_xref="UPI0001100214"
     gene            104228..104773
                     /locus_tag="Salt_Pond_R1_B_H2O_MG_scaffold_1_prodigal-sing
                     le_91"
     CDS             104228..104773
                     /product="hypothetical protein"
                     /codon_start=1
                     /transl_table=11
                     /translation="MIDDIKNFLNIVEAAGVPGVKQYDRDETKITAQIDSKLGPKFDR
                     LVDDLQKVDNLKAQLKQMQDTTKTQTRQDVAFLFDVEDAVFTRVIETKNVILEISKDP
                     KPTESPQYKKILEALEKHLTPDLVEVLEKLKEEHKTVTQKDPAVKYKFKEDASDELDL
                     DPVKQWLDTYDRKLDLVKQYL*"
     gene            complement(104770..105549)
                     /locus_tag="Salt_Pond_R1_B_H2O_MG_scaffold_1_prodigal-sing
                     le_92"
     CDS             complement(104770..105549)
                     /product="hypothetical protein"
                     /codon_start=1
                     /transl_table=11
                     /translation="MSKIVSFGDSFIFGYEIPENYDGSAGWPSVAAKKLNVDFECKAS
                     PGASNSSICRRILDYYSDNNNSNDLAIINWTWSHRWSYFVNQSNWNTWINFGPSVKNS
                     PFGDLQEIENIDLKNNDFSRQLKETLNKKSKISIDYQKQLESMYIEYISDNEMMNKFN
                     SLQSIYCATTFLLNKGIKFVQTNMDNEIFETKWFCDGYIQELQKFILPHMSSFNDLNF
                     LDWSRKNNFKVTEPGWHPLDDAHEAAAEYWLPTYKELLGLD*"
     gene            complement(105556..106404)
                     /locus_tag="Salt_Pond_R1_B_H2O_MG_scaffold_1_prodigal-sing
                     le_93"
     CDS             complement(105556..106404)
                     /product="hypothetical protein"
                     /codon_start=1
                     /transl_table=11
                     /translation="MQLISSDSILKISVLLPTRGRTEQLLKSLNSLITTVSDTSEIEI
                     LLAFDNDDTESYEYFAENIIPKLDGHRVSYKALKFPPLGYSRLNQYVNHLAGHARGRW
                     LFFWNDDAEMQTQDWDIEFSKWDGHFRVLAVHTHNEHPYSIFPIVPVEWFKLLGYLSS
                     HPLNDAEISQIAYLLGIFERIDVWVEHDRFDLTGNNHDETFESRRLLEGNPTQPGDIA
                     HKDARAKRYQMADRIAWFLKIQGESVKPWIDYLTGERDPWKDIMAADINNQMHLVDLK
                     KHDQKK*"
     gene            complement(106414..107472)
                     /locus_tag="Salt_Pond_R1_B_H2O_MG_scaffold_1_prodigal-sing
                     le_94"
     CDS             complement(106414..107472)
                     /product="hypothetical protein"
                     /codon_start=1
                     /transl_table=11
                     /translation="MFNPSVILSNTKKEELSKEDTVYLVKDHIPDIEDYVSFTNIGSG
                     DTIKYFLDYNTQEKLFVFDYYLGFEDYEDNGFFYPGFFIGCISQYRDRIDPTAFEPNW
                     ERKTVPLNCLLNKERIHRVLVSNWIFKNYDWQKDLIYSQSWNKSNTRRQRYAEQLFHK
                     HYSSDPNKVFNQLSPNWFSFRNEDASKYQYKDNVEIFNESLYPEVFSKTAISIVTEPD
                     FWINACAITEKYINAVIGLTIPIVTGYKIYDKLNAIGFDTFEDFINTEYQYEKDPTKR
                     VIDMMEFNKEVFSAATNLIQTPEIQRRLLKNREHLFDTESIRTLSRKNLNSEKAENLF
                     RSRTGSILNYFRNHNGSW*"
     gene            complement(107480..109816)
                     /locus_tag="Salt_Pond_R1_B_H2O_MG_scaffold_1_prodigal-sing
                     le_95"
     CDS             complement(107480..109816)
                     /product="hypothetical protein"
                     /codon_start=1
                     /transl_table=11
                     /translation="MKKYNVVLFLALPVLAACGGSGGGTGGSTSSSPNGHSMKPVLID
                     SYEPLSGDDRGPIDDIYVQDLTRDGVEEVVIAGRLTQPSTIEDWQEYDMQIYGWNSGS
                     FKSETKTWFNNATNQILGTEPSVHFGDFDGDGHTDMSVAHSMDMAAYGPSYVYFNDGN
                     RFDRRVGITHETNAHDSSVGDFNNDGFDDLLLGGDGMSISLGSADGTFKTLQSTNPNP
                     YGSGIATGDFLNDGTVTFVATDRVNQNLWGLDLSGEELEINHLANLPKNRFELSKWDD
                     ERANTRYKDTVRVLAFDFNNDGIDDVVSFSTLGKNGEFHGYTEVQFIENDGSGNFADV
                     TDEVLKEFDTEQHVSYNPRLVDVNGDGLLDIMMSEVTTSVLLQQNDGSFVERFKEDFD
                     AYNQTIREQIAGQADGAEPENAIVTGPDGAKFLVSKVNEIDDFGGFEENKIFLSEIGG
                     NGTITVATTVEALKNQWTWMTDEQASEILSLTASGSVDGVPVIDYTRAMAPIGELSLN
                     LKNGQRIEQLLGHVTGLDLNSNKSVLATDDFNRTFSVDLSESVGDTVTGWHSYADITD
                     PSTFNYSNRSANLVDGDTFSFKGTTLYHSDSDLSNYSLSLPHVKIRENLYLSATFSDI
                     DFSPWVGMSGMWGEVESSEIIEGIVTFKKDQWVVNTGLMHTQTEITPGLINGVSDIYS
                     VWGDIGWQDKSNNFGVYGGVDPYVISGSATISMPGSVNENGDLKFIDDEVSLINEENV
                     YVRLHLENDLTENLNVSTSGIIRQNNKNSVSVNIDWDF*"
     gene            complement(109887..110507)
                     /locus_tag="Salt_Pond_R1_B_H2O_MG_scaffold_1_prodigal-sing
                     le_96"
     CDS             complement(109887..110507)
                     /product="Uncharacterized protein {ECO:0000313|EMBL
                     :KKN52506.1};  TaxID=412755 species="unclassified
                     sequences; metagenomes; ecological metagenomes.;"
                     source="marine sediment metagenome.;""
                     /codon_start=1
                     /transl_table=11
                     /translation="MSYETLFKFEKKLAEYTGAPYAVATDCCTHAIELCMIYDEVKTT
                     QFTSRTYLSVPMTLYRLGIKFDMFDHIWTGEYKFLQTRIWDSARRLEPGMYREGQMQC
                     LSFGYSKPMHLGRCGAILLDDEAAYHALSEMRADGRALEYSTWSSQKRFYSGFHYCPT
                     LETCQLGIEKLDKVAPQCQMSNYPDCRECFFTERTNYSQSMQLSLF*"
                     /db_xref="A0A0F9TTQ2_9ZZZZ"
     gene            complement(110511..110771)
                     /locus_tag="Salt_Pond_R1_B_H2O_MG_scaffold_1_prodigal-sing
                     le_97"
     CDS             complement(110511..110771)
                     /product="hypothetical protein"
                     /codon_start=1
                     /transl_table=11
                     /translation="MEVIVHEFDMAGVDDPDLYAAEPLYNWEKSQEGQWVIKHSKITP
                     SWHKCHFGNPFGWKYIVKAELEGAALTEWLLKHGPIKSKHKY*"
     gene            complement(110773..111009)
                     /locus_tag="Salt_Pond_R1_B_H2O_MG_scaffold_1_prodigal-sing
                     le_98"
     CDS             complement(110773..111009)
                     /product="hypothetical protein"
                     /codon_start=1
                     /transl_table=11
                     /translation="MPIELPDFLPGSDKTEFVAIWANEDVNDHHTRIANWCIEQNINS
                     EFIGMWMVADGTNQCSLWKINDPQERTIFRLKWA*"
     gene            complement(110990..111976)
                     /locus_tag="Salt_Pond_R1_B_H2O_MG_scaffold_1_prodigal-sing
                     le_99"
     CDS             complement(110990..111976)
                     /product="UDP-glucose-4-epimerase id=2145172 bin
                     =GWE2_RBX1_39_32 species=Clostridium clariflavum
                     genus=Clostridium taxon_order=Clostridiales
                     taxon_class=Clostridia phylum=Firmicutes
                     tax=GWE2_RBX1_39_32 organism_group=RBX1
                     organism_desc=Based on recA, related to OP9; concatenated
                     rp tree places basal to Cyanobacteria and Melainabacteria"
                     /codon_start=1
                     /transl_table=11
                     /translation="MSRATDTPSVVVTGAAGYIGGQTVLEFSDAGYSVLGIDTKDPSQ
                     NILTHLTKFIPADFSTDRAVEEMIAFSPDAIIHCAGSSLVEPSIKDPESYFRNNFVKT
                     KKLLDNLLEIQFKTKFIFSSSAAVYGNPSQTPISESDCCSPISPYGKSKLMIEMLLSA
                     YHRAYGLDYVAFRYFNACGADVNGRHGQDGDATHIIAKVVESLKNDKQFVVNGKNYDT
                     PDGTCIRDYIHVSDIAYAHRLAVEKDIDCQPYNLGNNVGKSNIDIVKTAQRVINKKLV
                     WKYGKEREGDPATLLTDYQTFKNASGWQPRWKLEDIIEHVWNWRNNYADRVA*"
                     /db_xref="gwe2_scaffold_701_27"
                     /db_xref="mei:Msip34_1820"
                     /db_xref="90010895"
     gene            complement(112003..112194)
                     /locus_tag="Salt_Pond_R1_B_H2O_MG_scaffold_1_prodigal-sing
                     le_100"
     CDS             complement(112003..112194)
                     /product="hypothetical protein"
                     /codon_start=1
                     /transl_table=11
                     /translation="MSEAVDKIFDDLDNFKDFCRDYGYRYNEKDLYNWKSYAWQQYNK
                     LLSGKNVKDMWEQDRKRFA*"
     gene            complement(112223..112870)
                     /locus_tag="Salt_Pond_R1_B_H2O_MG_scaffold_1_prodigal-sing
                     le_101"
     CDS             complement(112223..112870)
                     /product="hypothetical protein"
                     /codon_start=1
                     /transl_table=11
                     /translation="MLDFYIERRDFGYGSGFISPDATQFYINIPKSASSFITSWMFLS
                     GWTSTTVGRCVIDWNNVNEIIIVMRDPLDRWISGISQYIKGNILESDDPEGFGEFKIK
                     YTDLTEKIIKDNLDIFDDHVWPQHCFFENILPDAKRKYMYIGNNFEQYLKQELNLVYP
                     IPPDVDFNKSEDDQQQKELKQFFTERVQKDNNLRNAIQNTYKRDYEIIKNNCLVR*"
     gene            complement(112870..113601)
                     /locus_tag="Salt_Pond_R1_B_H2O_MG_scaffold_1_prodigal-sing
                     le_102"
     CDS             complement(112870..113601)
                     /product="hypothetical protein"
                     /codon_start=1
                     /transl_table=11
                     /translation="MRDQLLDLVQHTYDLGCIDLVKITGSASDTTISAVAEDRSVVVD
                     AKYSQPMSEFQGTFGMPNLAKLKILLNLSEYRDNANIEVSHQNRNGESVPVGIHFENA
                     IGDFKNDYRFMAQEVIAEKLKTPKFKGANWDVEFEPTMAGIQRLKMQAQANSEEPNFQ
                     VATDSGNLKFLFGDRSTHAGEFVFHPGVTGNLKGRWLYKVKQVISILDLVGDKTMRIS
                     DSGVAQITVNSGIAEYNYILPAYTQ*"
     gene            complement(113616..114575)
                     /locus_tag="Salt_Pond_R1_B_H2O_MG_scaffold_1_prodigal-sing
                     le_103"
     CDS             complement(113616..114575)
                     /product="hypothetical protein"
                     /codon_start=1
                     /transl_table=11
                     /translation="MEKVSELINLKNLLLDTKWQISVREFSDSIEKFKSYIDFVKSKT
                     KIDNSNLNATLTDIQSKSSDSVDALDEYIKNIDSLIRDCDGELREMSVKLDQASNTDS
                     PEQILKKISDREKTHHEFTKSLFIERCKIYSNWEYPGMHIRPGNGTWTRNIVDLDPLY
                     LVDIHQELLEPIKKTFNEHYRSRLRFKTISDIDKPIFEQFPDNQFGLIVATEFFNQKS
                     LGTIKRYLNEVFSLLKDGGMFIFTFNNCDFPEGARNSEHNYDCYTPGNEVKEIAKTIG
                     FEIIDNVTSNGTLSWIEVRRPGVLNSLRGGQPLARIKQNHKNN*"
     gene            complement(114575..115561)
                     /locus_tag="Salt_Pond_R1_B_H2O_MG_scaffold_1_prodigal-sing
                     le_104"
     CDS             complement(114575..115561)
                     /product="DNA polymerase n=1 Tax=Cronobacter phage
                     vB_CsaM_GAP32 RepID=K4F7H5_9CAUD"
                     /codon_start=1
                     /transl_table=11
                     /translation="MNIVREKIKSIEEIKSNDEEYVYDISIANGDPFFFGNDVLLHNT
                     DSCYFTAWPMVKNEVESGEMSWDKETVIQLYDGIADQVSSSFPAFMEQAFHSPRHMGQ
                     LIKCAREIVASRGLFIKKKRYAVMVVDNEGKRLDKNGKPGKVKPMGLDLKRSDTPKVI
                     QDFLSEVLATVLDAATTEEVIERIRDFKKEFTQRPGWEKGSPKRVNNLTMYSQREKRN
                     GKTNMPGHVRAAMNWNDMKKMNSDNYSMSIMDGMKVIVCKLKTNALGWTSIAYPTDES
                     RLPDWFKELPFDDADMEATVIDKKLDNLLGVLEWDLSSTTNTENTFQDMFEF*"
                     /db_xref="UniRef100_K4F7H5"
                     /db_xref="A0A0F9J9W5_9ZZZZ"
                     /db_xref="K4F7H5_9CAUD"
     gene            complement(115572..116675)
                     /locus_tag="Salt_Pond_R1_B_H2O_MG_scaffold_1_prodigal-sing
                     le_105"
     CDS             complement(115572..116675)
                     /product="hypothetical protein n=1 Tax=Aliivibrio fischeri
                     RepID=UPI0002F0AC6F"
                     /codon_start=1
                     /transl_table=11
                     /translation="MSVQLNNIVSISSLESPEHAKNKDPKVLTVSWMIGKRCNYDCSY
                     CPSWSHDSFSPHLPIEDIKKTIDSISHWTILNDKKFKIDFTGGEPFIHPDFLDVLKYI
                     DSKNNTYSIGVVTNGSAELGTYLEASRYLSNMTISLHIEESEEIIEKTIEKIVYINNN
                     TSMFINVNVMAAAGKVKNIPDIVKFFNEKQINFTINKINLPEIDPDREKKISRKQYKE
                     KKKYFDIKTNVYKNLHRLKSSNKKIKEYYTKEELKIIEKYQSLKEWQDTRVHYKSHTE
                     EKNSLVLLSNGLANFMGWHCYIGIDCIYINYDGFIYRGFCYAGGPIGRISDFDIRWPD
                     KTITCPHSICSCNSDIRTRKAKNTQYLNKITGN*"
                     /db_xref="UniRef100_UPI0002F0AC6F"
                     /db_xref="A0A084TC48_9VIBR"
                     /db_xref="vfu:vfu_B00742"
                     /db_xref="UPI0002F0AC6F"
     gene            complement(116718..118895)
                     /locus_tag="Salt_Pond_R1_B_H2O_MG_scaffold_1_prodigal-sing
                     le_106"
     CDS             complement(116718..118895)
                     /product="DNA polymerase {ECO:0000256|RuleBase:RU000442};
                     EC=2.7.7.7 {ECO:0000256|RuleBase:RU000442};; 
                     TaxID=1141136 species="Viruses; dsDNA viruses, no RNA
                     stage; Caudovirales; Myoviridae.;" source="Cronobacter
                     phage vB_CsaM_GAP32.;""
                     /codon_start=1
                     /transl_table=11
                     /translation="MSYIDCLFDRKRDRIHVVGREGNERYYTEYPASYVFYYDDPKGK
                     FRSIYGTPVSRFSTKSNKEFRREQNSHAGKQLYEADINPVFRCLADNYLNAEAPTLHT
                     AFFDIEVDFDPERGYSRPDDPFTPITAITVYLDWLDRLVTFAMPPKHMSMETATEIGD
                     KFDDTFMFEREEDLLEAFLEVIQDADVLSGWNSEGYDIPYTVLRITKVLSKDDTRKLC
                     LWDQLPKQREFERFGAEQVTFDLVGRVHMDYMQLYRKYTYEERHSYSLDAILDYEDLG
                     SKTVYEGTLDQLYNQNFETFIEYNRQDVRGLAQIDKKLRFLDLANKLAHENTVLLPTT
                     MGAVAVTEQAIINEAHERGLVVPNRKKDLSTEEMQAAGAYVAHPKRGMHDWIGSVDIN
                     SLYPSVIRALNMGPETIAGQLRPIMTDQLIKSRMEKGMGFAAAWEGLFATLEYTAVMD
                     QEIGTEITIDWESGESETYSAAEIWKLIFDSNKPWALSANGTIFTYEFDGVIPGLLQR
                     WYAERKELQKKLGEANTEADTEYWDKRQLVKKINLNSLYGAILNPGCRFFDKRIGQST
                     TLTGRSIAKHMDAYTNECITGEYDHIGDAIIYGDSVTGDTLIKISDGSSIPIEKLFNQ
                     ISYKVIQDGNKEYAIPTSDYDSYEVLGYNSHDDQAVWRKISYVMRHETKKKKYKVTSE
                     TGKEIIVTEDHSLIIDRDGFTLEVSPLELKTDDYLITYTDEKN*"
                     /db_xref="K4F7H5_9CAUD"
                     /db_xref="UniRef100_K4F7H5"
                     /db_xref="mla:Mlab_0616"
                     /db_xref="2.7.7.7"
     gene            complement(118978..119235)
                     /locus_tag="Salt_Pond_R1_B_H2O_MG_scaffold_1_prodigal-sing
                     le_107"
     CDS             complement(118978..119235)
                     /product="Uncharacterized protein {ECO:0000313|EMBL
                     :KKM23873.1};  TaxID=412755 species="unclassified
                     sequences; metagenomes; ecological metagenomes.;"
                     source="marine sediment metagenome.;""
                     /codon_start=1
                     /transl_table=11
                     /translation="MSHHFDQEQKTKIVQIINEGMQVMHEVESLNSGLTDTVKAVAEE
                     LDIKPSVLKKAIRLAHKASFTQEQEDHELVETILTTAGKTL*"
                     /db_xref="A0A0F9KP30_9ZZZZ"
     gene            complement(119402..119647)
                     /locus_tag="Salt_Pond_R1_B_H2O_MG_scaffold_1_prodigal-sing
                     le_108"
     CDS             complement(119402..119647)
                     /product="hypothetical protein"
                     /codon_start=1
                     /transl_table=11
                     /translation="MAQVGTPTSEKIRYIYESTDGGRTVYRREPGSSLRKKISVTTNE
                     QKIDYETFLKISELAKTDPAMQNILDQLHTYWLLRYS*"
     gene            complement(119654..120139)
                     /locus_tag="Salt_Pond_R1_B_H2O_MG_scaffold_1_prodigal-sing
                     le_109"
     CDS             complement(119654..120139)
                     /product="hypothetical protein"
                     /codon_start=1
                     /transl_table=11
                     /translation="MNIQDLFEDEEKSPATGVATSDRMERILRQLRVRNPGAQNDLEA
                     LLYDFDRSQKMDRRDISRLSQENETAEQTIDRIQQELDQLKSQRGMNEASQMRGKPKN
                     VAIEINGKVWKVIPGESDFSPIAMNRAEKMATKIKQNAKEKSKPEPKIKVYLTTSKAT
                     D*"
     gene            complement(120117..121316)
                     /locus_tag="Salt_Pond_R1_B_H2O_MG_scaffold_1_prodigal-sing
                     le_110"
     CDS             complement(120117..121316)
                     /product="Putative uncharacterized protein n=1 Tax
                     =Mesorhizobium amorphae CCNWGS0123 RepID=G6Y9H8_9RHIZ"
                     /codon_start=1
                     /transl_table=11
                     /translation="MSDNREFIDYVEFYITHTCNFNCEGCNRFNNYAFTGHQRWSDYK
                     DIYEKWSKRLKFNDYYILGGEPMSNPDLLEWISGIRHLWGETNNATLVTNGSYEKKFN
                     QELYKTLLENKTNVSIGLHNVDRRDHILETVLSFLHHPVKIFQTPAYDFLPKLTHTND
                     ICSGLPELNKMFHHELEFLVKTFYFWKSINDRYQQIKPSKEWVSKITSMNEWNNLEER
                     FKKEATERYDFNVDEEKHHQTEYLIIDKNHVKVKICLEDFFHQGALKIKPETNSFTLH
                     DSDPVKAHEICHTKHSHHFINGKLNKCGTSVIFSEFDKQFNLDLSEKDRELIYTAPVG
                     HIDMTDEQLSEFVGNLKNHIPQCKFCPQNYEYKKIYSSSKKSTFGRKRKLNTTIKEHK
                     YEYTRPF*"
                     /db_xref="UniRef100_G6Y9H8"
                     /db_xref="magq:MGMAQ_3091"
                     /db_xref="W6KCS0_9PROT"
                     /db_xref="G6Y9H8_9RHIZ"
     gene            complement(121326..122147)
                     /locus_tag="Salt_Pond_R1_B_H2O_MG_scaffold_1_prodigal-sing
                     le_111"
     CDS             complement(121326..122147)
                     /product="hypothetical protein"
                     /codon_start=1
                     /transl_table=11
                     /translation="MTDPIYNAINALDDISNGKKVDNNKSMSEDGTKDITNILNRFDT
                     LTEGRATQEARQVPEANQLPGDFEPENISPVIGEPEKDHPTKGYFVGGESEHDSSNDT
                     TEAVKNAIIRRIAMKHVDLLSKYGPEAVMSEVDSIAEMMNDLDEIGSSDVSGWVSSIE
                     KNLERSENMQTQEDVVSDQPMQLGDYLDSLASTINKDAELKSAEVSRTDPGSIGPSVK
                     TYTTDDGQEIKIHGNEDDGFRISIKGKPAKSTFSELDEAAKACEAYVSRKSTNNM*"
     gene            complement(122308..123600)
                     /locus_tag="Salt_Pond_R1_B_H2O_MG_scaffold_1_prodigal-sing
                     le_112"
     CDS             complement(122308..123600)
                     /product="Uncharacterized protein {ECO:0000313|EMBL
                     :KJV07507.1};  TaxID=1632867 species="Bacteria;
                     Proteobacteria; Gammaproteobacteria; Methylococcales;
                     Methylococcaceae.;" source="Methylococcaceae bacterium
                     Sn10-6.;""
                     /codon_start=1
                     /transl_table=11
                     /translation="MVILLQEILELELKKYRYNMINLFFDNEVHNSDNIIKNLSDHSV
                     MNLPNSEIHRELKALDIPYSINQIGVDFPVEGEKNIYPVENFLPKGGKDGLRSLFDVI
                     PEQTKVLLRDKKIDILIFFPYEGFDLMLNDWSDNLELSFRNNDLENANKILIFGNLEI
                     ESLYNQSKSKNFWDKTIGIDYWQYSYADDYKIRTHSDKCEEEIKIEDIFKIKHKDYLC
                     FNGSMRPPRILFHSELKRNKLDKIGYISALERNFNKNYFDEAHDYIKNNPEKSHYLET
                     YFKNWEPCVLDVSTDTLIEDDRKKDKNLYCNSYYSMVTETCVQDGIFVTEKTFKPIVN
                     LHPFMVLGCPRLLEYLRKQGYYTFPELFDEDYDYETDVEKRIEIILENMRQFSNLLPK
                     EKDHKLRSVRKKLIHNRETFLNENNKNKKTLRKLFQEL*"
                     /db_xref="A0A0F3ILG4_9GAMM"
     gene            complement(123545..124006)
                     /locus_tag="Salt_Pond_R1_B_H2O_MG_scaffold_1_prodigal-sing
                     le_113"
     CDS             complement(123545..124006)
                     /product="hypothetical protein"
                     /codon_start=1
                     /transl_table=11
                     /translation="MDIDYQKLAIVVMDVCDPKASYAYFDEEKTNNYFVLYLNSRLKD
                     LQSKGSKIIEINYLKHTHPYLDVNFDFITTNKDDLEKYLKEEKINHLNYTGFHYGVCT
                     HFARELSSYNITDWEFLTRISISPFLTRALPDFYGDPITRNTRTRVEKISL*"
     gene            complement(123996..124418)
                     /locus_tag="Salt_Pond_R1_B_H2O_MG_scaffold_1_prodigal-sing
                     le_114"
     CDS             complement(123996..124418)
                     /product="hypothetical protein"
                     /codon_start=1
                     /transl_table=11
                     /translation="MSSDFFRNLDEKLNIICENDDSQNDETSDSGEIVVDDYQTRHYD
                     MCPSATKLYNDIEDRVDDMDLARRTAKMQDVLFYLEKHTVKEMKSATQEDVMMAENLA
                     EQIMAMAKMMNLESEHDYIQSHVAAIKRVLNNARTHGY*"
     gene            complement(124430..125476)
                     /locus_tag="Salt_Pond_R1_B_H2O_MG_scaffold_1_prodigal-sing
                     le_115"
     CDS             complement(124430..125476)
                     /product="hypothetical protein"
                     /codon_start=1
                     /transl_table=11
                     /translation="VKINELFESAYSAGVSDGMRGQRDPRASAKYGPEASEYVKGYSA
                     GLRKGEEEREKRGQQRDAELAPYRSMDEKELLNLEKELLSRRKEIADIAQKKRGVSLD
                     FDPQKHGLSDELKQENKDILTKLRLIDIAKDEKGIEITEGTRCQKGYEKKGMKTHYGK
                     RVPNCVKKEGIEVDDEGAIAIVNFKKKFDWDKVSNLADRFGIGMDVLDNNTTHGEPGK
                     YYLQADFYDDIDEFGEILYFKYDNELISMDELTEDLKKWFGDGKKGGAGGGGWDAYNS
                     KGERIGKCGETDGRAKPKCLSKSKAASLRNSDANDDGKKDGKAGIARAVKRKRRKDPN
                     PDREGKAKNVKNKS*"
     gene            complement(125478..125738)
                     /locus_tag="Salt_Pond_R1_B_H2O_MG_scaffold_1_prodigal-sing
                     le_116"
     CDS             complement(125478..125738)
                     /product="Gp114 n=4 Tax=unclassified Myoviridae RepID
                     =H6BI55_9CAUD"
                     /codon_start=1
                     /transl_table=11
                     /translation="MSSNDIKNLMDKLDNLTEGENITESGQVLYEDALLTEEEFDEAA
                     GEKDACYHKVKSRYKVWPSAYASGALVQCRKVGAENWGNKDD*"
                     /db_xref="UniRef100_H6BI55"
                     /db_xref="H6BIR6_9CAUD"
                     /db_xref="H6BI55_9CAUD"
     gene            complement(125748..126194)
                     /locus_tag="Salt_Pond_R1_B_H2O_MG_scaffold_1_prodigal-sing
                     le_117"
     CDS             complement(125748..126194)
                     /product="Putative DNA-binding stress protein n=1 Tax
                     =Oceanimonas sp. (strain GK1) RepID=H2FX05_OCESG"
                     /codon_start=1
                     /transl_table=11
                     /translation="MYIDKLKQFLSSQYAFMAKCHFFHWNVEGPEFKQLHDFFQELYE
                     DIFNNAVDQTAEHIRMLGGYAPGSFERFLELSRINGQTKIPRARIMLSEIKNDIDILL
                     ELANEIVAFAPEQENSDPSSGFVSERIHVMMKYRWMIQSMLKENRT*"
                     /db_xref="UniRef100_H2FX05"
                     /db_xref="oce:GU3_11910"
                     /db_xref="H2FX05_OCESG"
     gene            complement(126255..126554)
                     /locus_tag="Salt_Pond_R1_B_H2O_MG_scaffold_1_prodigal-sing
                     le_118"
     CDS             complement(126255..126554)
                     /product="hypothetical protein"
                     /codon_start=1
                     /transl_table=11
                     /translation="MTEVDNKKFVTVTIDIYCEWLSEAPEYRLYVNDELFADRTFRWN
                     KEKYLQEVVQLHAPPGKYTITVEPLTEKLLKFEANNLQIEKGKAKRIGDREFEIR*"
     gene            126594..127400
                     /locus_tag="Salt_Pond_R1_B_H2O_MG_scaffold_1_prodigal-sing
                     le_119"
     CDS             126594..127400
                     /product="hypothetical protein"
                     /codon_start=1
                     /transl_table=11
                     /translation="MKYFENVLSNEDLIQLNEYEIVHDDRTDARPDVVSKHPRWDTDE
                     WPQHIVKKALDSCLDYEYEVEEVIFNRSKISFRLHADSGKDERARRGHAVLIPLYTDG
                     PSHTVFFDNYWYGDSTKFSKEEILPFEYRLPNKDGEWQYVPDIRELLNTCVNNPDSVV
                     DFDVDADFIKELENLVEARSNQKLSKVDGRTYDYSDVENYDPEATFDPELHEKYLSHI
                     GIESLHGLTIESAAQWNPGDCIRFSRRQLHAAGSGHSEKVGVTVFVQPVE*"
     gene            complement(127318..129261)
                     /locus_tag="Salt_Pond_R1_B_H2O_MG_scaffold_1_prodigal-sing
                     le_120"
     CDS             complement(127318..129261)
                     /product="Putative methyltransferase n=2 Tax=Streptomyces
                     cattleya RepID=F8JND9_STREN"
                     /codon_start=1
                     /transl_table=11
                     /translation="MKNAILVQVVDSYGPNKFLPLAIAYQWLNALKDPHIANQWQLQD
                     VLIEKVNIDEYVDSIQHEPDMMAMSCYVWNWEYNCRLAKKIKERWPECKIIIGGPQVS
                     KTDENLLYTHDYFDVAILGENEIGFNEVVKNLDTGEFDHIPGISIPGLITNQPVRTKD
                     LNELPSPILSGFYDWIMSRYDDPDIMWQVTYETMRGCPYQCGFCDIGDKYWNKTISFD
                     IDRVHEEIDWMSDRQIEYVSVCDSNWGIWERDLDITKYVIDKKVKNGYPKFWDVTWAK
                     NNTERIKQMAIADKEAGTNLFKGITFAVQSMNKPTLDATKRFNLKENVIEGAMEFYRQ
                     NDIPTYSEMIWPMPNETVNSLLEGMQKLIDMGQKDFLMVHPLVLTPNALMGQSNYIRM
                     NGLKYETVPLDTFWLNDEDNGRVPEYVDAVWGTNTADYEEMLSGHLHAHWLITLYYYG
                     WGHVLMDYINKKHDISHTQFIKMFIESLLEYPDTLIYKEHIETDQSIRDVFEHKELWG
                     RKIDNIFWEYKSATSVNFHRNRQQLLEEMKQIVDNFAEVPDKVYEINSRICADWRETY
                     PFTIEIEPDLCQTLFEVDADNIEISHLDCNTIQSESEFVRVAYHFQRKNRYWRCSIQP
                     AEQIQSHQPSQSGRSRLRVVGGD*"
                     /db_xref="UniRef100_F8JND9"
                     /db_xref="nbv:T478_0181"
                     /db_xref="87426859"
                     /db_xref="F8JND9_STREN"
     gene            complement(129270..131021)
                     /locus_tag="Salt_Pond_R1_B_H2O_MG_scaffold_1_prodigal-sing
                     le_121"
     CDS             complement(129270..131021)
                     /product="Putative uncharacterized protein n=1 Tax
                     =Synechococcus phage S-CRM01 RepID=F5B3Z5_9CAUD"
                     /codon_start=1
                     /transl_table=11
                     /translation="MKLKSLKEYHLGDVVKFNQELNPALWEKNETLRPKVRDTLLQIA
                     EDFQEFLGVNGYELDDITISGSNAAYTYTENSDIDLHLVADMSKSKKSEIYRELFDAK
                     KYQYNDLHDYKIGSHEVEVYVQDADQEHISQGIYSILNDEWVSVPTRRQIEIDDMSVS
                     SKFEDVKNRIKTAIDSGDLEHMNRIAKKIGEMRRSGLSKTGEFGPENLSFKILRNTGW
                     LEKLKDARNDAKDRKLSIQEEANKKHVEENIRDFIDFCIRWLNLDNTPKIDTVHDAKW
                     SADKGTFGQFNSRDGQITVSIGGRHPVDAMRTIAHELVHYAQNEQQSLPPGAGETGSR
                     WENDANATAGQIMRDYVDVNPNAFSDNLTEASGYIPKNNKEASDPRFSHGLTVDIKPG
                     EIQRQAAKLGLTTDSAGVPPLLGKKKNKRKSNLKENLRVDVPNDEWLNKKIRKAKEEG
                     RDNFGAPYTGTITAYFPGTVKLPVDLLKRLPGMRGEQKNVRREDLEKIMQVMKDTGKL
                     PLTAFGREYAPFVQVAWNGEAWVNEGNHRIMAADALGWEYLPVELRYYDGGERVESGV
                     LYPQKLGLNENLVDGVK*"
                     /db_xref="UniRef100_F5B3Z5"
                     /db_xref="A0A0F9JXP6_9ZZZZ"
                     /db_xref="F5B3Z5_9CAUD"
     gene            complement(131102..131992)
                     /locus_tag="Salt_Pond_R1_B_H2O_MG_scaffold_1_prodigal-sing
                     le_122"
     CDS             complement(131102..131992)
                     /product="Uncharacterized protein n=1 Tax=Synechococcus sp
                     . RS9916 RepID=Q05QY8_9SYNE"
                     /codon_start=1
                     /transl_table=11
                     /translation="MAEQQQYQIQVNTERLKNSRVHFCLPCYGGMLTEQTFMSFIKWS
                     NTAKQLGIEWAIETMTNESLISRGRNTLTAKFLNNTESTHLMFIDSDIGWEPWHVLAM
                     LDRDVDVIGGLYPMKTMPIKWVVNGFDGAEQGEDGLQEVSKTGTGFMLIKRHVFEEMK
                     AHPAVKPFKSDIGLDPELDKHMRTYFDTAVRDNRYYSEDWTFCENWRDLGGKIWVDKR
                     VMLRHTGSYVFDQNAQNELYNGYKQQILSEAQEKVVANPEIVASSESSDVDDSTEKTE
                     TPKANSSKKKTTTKKKSTTK*"
                     /db_xref="UniRef100_Q05QY8"
                     /db_xref="Q05QY8_9SYNE"
                     /db_xref="byi:BYI23_A015210"
     gene            complement(132046..133668)
                     /locus_tag="Salt_Pond_R1_B_H2O_MG_scaffold_1_prodigal-sing
                     le_123"
     CDS             complement(132046..133668)
                     /product="Putative uncharacterized protein n=1 Tax
                     =Synechococcus phage S-SM2 RepID=E3SJ02_9CAUD"
                     /codon_start=1
                     /transl_table=11
                     /translation="MKQLVIIPGGFHPFHKGHKSLYDAALKAFPQADIYIAATADTST
                     RPFPFELKKKLAQLGGIPKERFVEVKSPFRPQEITKHYDPQNTALIYVRSEKDRDTSP
                     QPDQTKKDGEPSYLQSIHGLKKSELQPLSTHGYMAYLPTITFGSADMTSSTEIRNKWP
                     EYSDEQKSELIQTLYPVTTRDDRLEKKVIQLFDQVLGSEQLSEKWSKKYKDSIDCSNP
                     KGFSQRAHCQGKKKKQNEDVEHFPNDNLEYIGNCTEDECIDEIFGDVNEFARLVDEYG
                     DEFEIKDLVVKYDEDQDIHHFYWKNISENLTHSFKIKKKKQNKSSVMEALKPVLKDAV
                     TEFKNGNTENLGEFFSDWDKMNAIVSELRKTTKFSEDESGSYPDYISEKSSDSEVIQE
                     IFDKPAEIEKTNDEESFVRYDGFVSGEQIVVFMKELEFADNLWRIEFRVGGRQDARGD
                     KSGDEISIFSTVFSAIKQFVEERNPATLVFTAVKEEFGQATNRANLYKRMIDRFANKY
                     GYVDQVIDKPNDSVFVLKRADTVLHNTGKPAE*"
                     /db_xref="UniRef100_E3SJ02"
                     /db_xref="E3SJ02_9CAUD"
     gene            complement(133715..134341)
                     /locus_tag="Salt_Pond_R1_B_H2O_MG_scaffold_1_prodigal-sing
                     le_124"
     CDS             complement(133715..134341)
                     /product="hypothetical protein"
                     /codon_start=1
                     /transl_table=11
                     /translation="MRKNALVFGCGNKNGKSIIDVLLENNFNVTNIGQNPHTSSHVKN
                     INISWKDLNIKKIHDICLIDDPIHFLFFNQNSSSLSIDDFATNNYRKLTHWKRIKDWS
                     NSLWLSCQLPYITIHNLEKNLSKDSTVGCMVSSYIDYNKVGTENHPDYSSFKYFNYLS
                     MKCFGEKNNFKTFGIQPDFSIENSETALRNIINEILVNQKNNFELYKF*"
     gene            complement(134338..135504)
                     /locus_tag="Salt_Pond_R1_B_H2O_MG_scaffold_1_prodigal-sing
                     le_125"
     CDS             complement(134338..135504)
                     /product="hypothetical protein"
                     /codon_start=1
                     /transl_table=11
                     /translation="MFSTLKQKYKRRFELFKQTNHFCSVPWNLLYVNMTGEIYSCTNG
                     NYQLGDLKTNSMEEIIGNAERKKIKEYIIKDKKTKNCKNCLKLENLQESKKYNHLRGM
                     YNNLFKKNDIDYDDTNSFTLGGLDLHWSSVCNLKCVTCWAGQSSLIAKEQGLPVQHTP
                     PEAAAKLIDWVENNQDNLREVYLSGGEPTYINYNLDLLKKLEKRPDLLIRVNSNMMWE
                     KNNKILSEILKFPNVLFTCSADSIDKKFEYIRRGAKWDKFVDNINFLQSQKNVKVRIN
                     LVFFVLNGTSITDIIDFFHDNIGVRDFTINQCQMGHTYLRCRNLPDESKKKAKENLLA
                     AKEKYSHDLNLVGQFTNCLNELENDKSENYNNYLNHIDNIAGSNWKNVFWDLSL*"
     gene            complement(135537..135971)
                     /locus_tag="Salt_Pond_R1_B_H2O_MG_scaffold_1_prodigal-sing
                     le_126"
     CDS             complement(135537..135971)
                     /product="hypothetical protein"
                     /codon_start=1
                     /transl_table=11
                     /translation="MTELTDITFTAKSTNKPLELEVKFDSEGVFNQSIDNTGHPVKIS
                     IDDEVEGSHTLEFIMKGKTIDHTTVDDDGNILEDSELVFSDIEVDGINIEELFWFQAE
                     YSHDFNGTGELTVENFYGSMGCNGTIKIDITTPIYLWLLENL*"
     gene            complement(135976..136341)
                     /locus_tag="Salt_Pond_R1_B_H2O_MG_scaffold_1_prodigal-sing
                     le_127"
     CDS             complement(135976..136341)
                     /product="hypothetical protein"
                     /codon_start=1
                     /transl_table=11
                     /translation="MSINNFKLISETVYGTAVENYDGVSNQFNGVPQKAAGYYHGRKA
                     LQTVSASFDNFTGQVIIQGTLEDYPETDNWVDLRTIGETDSTPVNNTSSTIVGNFVWL
                     RATVSGFTGGSILSIDLTY*"
     gene            complement(136338..136511)
                     /locus_tag="Salt_Pond_R1_B_H2O_MG_scaffold_1_prodigal-sing
                     le_128"
     CDS             complement(136338..136511)
                     /product="hypothetical protein"
                     /codon_start=1
                     /transl_table=11
                     /translation="MAKIQEQKLTIKISKLIKDTDPENSELLGSEDIQSLEAVIRELT
                     EQGVLIEIEKDQE*"
     gene            complement(136516..137283)
                     /locus_tag="Salt_Pond_R1_B_H2O_MG_scaffold_1_prodigal-sing
                     le_129"
     CDS             complement(136516..137283)
                     /product="hypothetical protein"
                     /codon_start=1
                     /transl_table=11
                     /translation="MMKIQQKSTNRLFFNQYRFSVTLSTAGIGLLRHRSHETIDRIIE
                     KNNKCIKNAEETSTYTGGIRPIGGISTIFDSFAVTETKTLHEILDFITEEPDTRLVHA
                     GWLIARLYFNDISIVDKLKKINNLHLSNLTERIIDHPVNSIVLKNSDFKFRSYLSQTK
                     SFDYTLESNIRAFLETQPPEDFKPSPLLKKWINNKKLSDNTQQQQVMIFSRIFYPRPS
                     IIEDQMFLDHNNKSIISMMNLIRPGTIRKTVDIIVDK*"
     gene            complement(137255..139540)
                     /locus_tag="Salt_Pond_R1_B_H2O_MG_scaffold_1_prodigal-sing
                     le_130"
     CDS             complement(137255..139540)
                     /product="ATP-dependent Clp protease ATP-binding subunit
                     ClpA n=1 Tax=Caenispirillum salinarum AK4
                     RepID=K9HC41_9PROT"
                     /codon_start=1
                     /transl_table=11
                     /translation="MQNNQEIEQIIEQATRIAKEKSHEYVLLEHLLLALMRHTPFRNV
                     IDKFGVDSAAMDAEVEAYVDSQIGITITSQKTVEPVKTHALERVFNRALTQVLFTGRR
                     KVTTGDLYLAIMSETNSHAQYFLLKYGIAKEEFVEFWQTHYRKADFKLNEEQAEEILA
                     EHCTNLTEMAANDQIEPMIGRSEELEEMVEVLARKFKSNVLMVGDAGVGKTAIVDGLA
                     QRIIDEEVPRFLKDHTVWSLEIGSLLAGCKHRGEFEEKLKNIISALEARKTAILFIDE
                     AHTMKGAGAGSSSSLDFANMLKPAITRGSFKVIASTTWEEFYESFEKDRALMRRFHRV
                     SIDEPSDETTKKILVGLSPRLEYFHDVEIETDAIESAVRLSARYIHDRKNPDKSIDLI
                     DGACARERAKDNKAYKVSQQDIENQLSKAAGIPVDHLQEKHNEKIRNLESTIKTKLYG
                     QDEAVDTVLERIYVNFAGLGSPTRPIASFVFLGPTGTGKTELARLLSENLDMPLMKYD
                     MSEYQEKHTVSGLIGAPPGYVGFEDSNLGGGRLISDVSKNPYSVLLFDEVEKAHPDVT
                     NIFLQMLDEGKITGSNGKQVDVRNCIVIMTSNLGSTENEKNNIGFGKSLERSGEEDKA
                     MREFFKPELRNRIDATCKFAKLDTLSIKKIVVKFIDELKASLEDKNIKFNLSEAVIDR
                     LAEDGYDPKMGARPLSRKIDEMISVPLGRRILFDNLSDCIVRADLVDDEVKFDIENIA
                     NPRISESGHVVLDDEDTTEIN*"
                     /db_xref="UniRef100_K9HC41"
                     /db_xref="K9HC41_9PROT"
                     /db_xref="rce:RC1_1691"
     gene            complement(139614..140411)
                     /locus_tag="Salt_Pond_R1_B_H2O_MG_scaffold_1_prodigal-sing
                     le_131"
     CDS             complement(139614..140411)
                     /product="DnaJ-class molecular chaperone n=3 Tax
                     =Leptospirillum RepID=J9ZEJ5_LEPFM"
                     /codon_start=1
                     /transl_table=11
                     /translation="VKDYYSVLGVSRSASDDEIKSSYRKLARKYHPDRGGDTAKFQEI
                     QEAYSILGDPDKRRQYDNPRKSGVHYGDFGDFSDIDPQDIFDMFGVHVHRRGNARRQS
                     AVTMSLWITLEDVARADRKILSVNNGRHNEHVEIDIPPAIDDGSSVRYPKLIKGERDL
                     IVNFKIMPDKKWERHGLDLLTEKSVNVWDLILGTSITVETILNSQIKLTIPAETQPNT
                     MMRINKHGLKDRNEKTGDMFVRINAYIPKNIPDSLKQTIEDYRGKEN*"
                     /db_xref="UniRef100_J9ZEJ5"
                     /db_xref="A0A094X865_9BACT"
                     /db_xref="lfp:Y981_12520"
                     /db_xref="J9ZEJ5_LEPFM"
     gene            complement(140451..140828)
                     /locus_tag="Salt_Pond_R1_B_H2O_MG_scaffold_1_prodigal-sing
                     le_132"
     CDS             complement(140451..140828)
                     /product="hypothetical protein"
                     /codon_start=1
                     /transl_table=11
                     /translation="LSLAILISGCSLLDSKPDSVNVSTEPVEKPGLELPEADEINLRD
                     VEWQLITPENAEEIFTEVEETGRPVVFFSLTDKGYENLGLNISDIRAYIQQQKTIIAA
                     YESYYEKSQEALDGAVKTQDNNN*"
     gene            complement(140806..141267)
                     /locus_tag="Salt_Pond_R1_B_H2O_MG_scaffold_1_prodigal-sing
                     le_133"
     CDS             complement(140806..141267)
                     /product="hypothetical protein n=1 Tax=Geopsychrobacter
                     electrodiphilus RepID=UPI000375E73A"
                     /codon_start=1
                     /transl_table=11
                     /translation="MGLKITAVLGAVMLAMSAGFYWYYQDSQERIQILSENNAKLENA
                     VDMNEQTIDTLQENYEQSREELRKVNEDFANIRKQNNVLAEKLRRHDLGVLGNAKPGL
                     VSNIVNSATNDTNRCFEILSGAELTEEERNADTAEKANSECPWLFESRNSD*"
                     /db_xref="UniRef100_UPI000375E73A"
     gene            complement(141269..141733)
                     /locus_tag="Salt_Pond_R1_B_H2O_MG_scaffold_1_prodigal-sing
                     le_134"
     CDS             complement(141269..141733)
                     /product="peptidase M15 n=1 Tax=Flavobacterium sp. SCGC
                     AAA160-P02 RepID=UPI00037CB3B6"
                     /codon_start=1
                     /transl_table=11
                     /translation="MKLSENFSLSEYTKSQTASRKGIDNTPGDEHLEAAKALFENVAQ
                     PIRDHFGPTVITSGYRSPELNEAIGGSATSQHSKGEAVDLEVMGTSTAEVCEWIADNL
                     DFDQLILEFYTPGDTNSGWVHVSYKADGSNRKECLTASKVDGKTQYSHGLNY*"
                     /db_xref="UniRef100_UPI00037CB3B6"
                     /db_xref="oho:Oweho_0361"
                     /db_xref="87578169"
                     /db_xref="UPI00037CB3B6"
     gene            complement(141746..142279)
                     /locus_tag="Salt_Pond_R1_B_H2O_MG_scaffold_1_prodigal-sing
                     le_135"
     CDS             complement(141746..142279)
                     /product="hypothetical protein"
                     /codon_start=1
                     /transl_table=11
                     /translation="MKFNEGLGYKDLEKMLKPEIHIDEFASKMGDDDKISVLSFLTKS
                     QAAAADLINWFESGYDFVMDADKSPGEIKHNRYVVYVEMQRRTSLPERVEELLDDLQT
                     LTEFEPKDWTVVYGDQEMPFSVEAIEQMVPLSPKKYRERTETGLNSVREAAGIPPVSV
                     YEKNQTTTDIQEQAGII*"
     gene            complement(142269..142823)
                     /locus_tag="Salt_Pond_R1_B_H2O_MG_scaffold_1_prodigal-sing
                     le_136"
     CDS             complement(142269..142823)
                     /product="Uncharacterized protein n=1 Tax=Enterobacteria
                     phage vB_KleM-RaK2 RepID=H6X3X5_9CAUD"
                     /codon_start=1
                     /transl_table=11
                     /translation="MSTDIFAGPTDYWRIAENNRNLYMSQGALLTLLDFERVLDDLDV
                     YAFRNWELGELVKGPEIGRYRVACIFMWPEKKMPDPRAGKRLIPFDCEVSYKKTTIEI
                     PVKVEQPSDYRPGTRKPKLVNETIWLVEISMPRELMNDIRTGSIELADQTIDLEELDS
                     AYEEDLDQEAYNDSVNDTEEQDEV*"
                     /db_xref="UniRef100_H6X3X5"
                     /db_xref="A0A0F9RXD9_9ZZZZ"
                     /db_xref="H6X3X5_9CAUD"
     gene            142978..143712
                     /locus_tag="Salt_Pond_R1_B_H2O_MG_scaffold_1_prodigal-sing
                     le_137"
     CDS             142978..143712
                     /product="Putative uncharacterized protein n=1 Tax
                     =Micromonas sp. RCC1109 virus MpV1 RepID=E5EQR8_9PHYC"
                     /codon_start=1
                     /transl_table=11
                     /translation="LGKAKHSTQRKTNYNDSPNTIDFNHNRRNRPRHIELVPKSLGQE
                     KLILDLTNSAQSITVAVGPAGTGKTYLAMLAALKNFKEGRCEKIVLTRPAVGVEGEQH
                     GFLPGDLTSKMEPWTRPLLDVMKEYYSAKEVLQMIENETIEIAPLAYMRGRTFKNSWI
                     VADEMQNATPEQCKMLLTRIGEHSRIVVTGDIEQADRFGAKNGLLDLCSRLESQECNG
                     IGVNRLQGRDIQRHPIIDTVLDLYSE*"
                     /db_xref="UniRef100_E5EQR8"
                     /db_xref="A0A0F9P585_9ZZZZ"
                     /db_xref="kct:CDEE_0342"
                     /db_xref="E5EQR8_9PHYC"
     gene            complement(143700..143963)
                     /locus_tag="Salt_Pond_R1_B_H2O_MG_scaffold_1_prodigal-sing
                     le_138"
     CDS             complement(143700..143963)
                     /product="hypothetical protein"
                     /codon_start=1
                     /transl_table=11
                     /translation="MRYLIVTYIKRPNGQVDETVEVESKYRSRHKETANVVLDFAKKE
                     ILKCRMDGKLGSHDWQHVRDYYYKHYQNVVDDLEKQYSIDYSE*"
     gene            complement(143960..144877)
                     /locus_tag="Salt_Pond_R1_B_H2O_MG_scaffold_1_prodigal-sing
                     le_139"
     CDS             complement(143960..144877)
                     /product="Sliding clamp loader subunit n=1 Tax=Cronobacter
                     phage vB_CsaM_GAP32 RepID=K4F7L2_9CAUD"
                     /codon_start=1
                     /transl_table=11
                     /translation="MQSLWVESYRPKTVDDYVFRDEDQKKQVKEWVDSNSIPHLLFSG
                     SPGVGKTTLARVLVNELSVDEFDILEINASRENSVDTIREKITSFAETMPFGDFKVIL
                     LDEADYISPNGQAALRGVMETYHASARFILTCNYPNKIIPALHSRCQGFHIDRIDMTE
                     FTARVATVLVEEGVDFNLETLDTYVKATYPDLRKCLNTCQMNTTDNKLSKPSGDEGSS
                     QDYRLAVVDLFKEGKILEARNLLCSSVRADEMDEIFRWMYDNLDLWGSNQEKQDQAIL
                     IIRDGLVNHTLVADPEINLSATLCELTSL*"
                     /db_xref="UniRef100_K4F7L2"
                     /db_xref="A0A0F9P4B6_9ZZZZ"
                     /db_xref="mfe:Mefer_1399"
                     /db_xref="K4F7L2_9CAUD"
     gene            complement(144910..145287)
                     /locus_tag="Salt_Pond_R1_B_H2O_MG_scaffold_1_prodigal-sing
                     le_140"
     CDS             complement(144910..145287)
                     /product="Uncharacterized protein n=1 Tax=Escherichia
                     phage PBECO 4 RepID=L7TID3_9VIRU"
                     /codon_start=1
                     /transl_table=11
                     /translation="MAQEIQTTQTTYFAVNVGNVYAIKDWVIISDMQFDERQTAGGIV
                     LLNDNGTDEGIRARWGYVRVVGPEQEDVEAGQWVLVDHGRWTRGVEIIDGSGEEMVIR
                     RVDPKDILMVSDEEPVYNETFRV*"
                     /db_xref="UniRef100_L7TID3"
                     /db_xref="A0A0F9N772_9ZZZZ"
                     /db_xref="L7TID3_9VIRU"
     gene            complement(145287..145754)
                     /locus_tag="Salt_Pond_R1_B_H2O_MG_scaffold_1_prodigal-sing
                     le_141"
     CDS             complement(145287..145754)
                     /product="hypothetical protein"
                     /codon_start=1
                     /transl_table=11
                     /translation="MANKNYRSANNRTIDMDTLRLKNEEVRAVGNMNVNARGDRLDNN
                     NKTVDSRNRRVGRQYKKQTNVVDQPVADSIEEAKKYAELYQQQEPENSNNTKTTEKTA
                     DTVDETIHNENQEEPTDEPQGLAAAIARAREVKQEEVVPPRKASQQKPGVKKI*"
     gene            complement(145779..146291)
                     /locus_tag="Salt_Pond_R1_B_H2O_MG_scaffold_1_prodigal-sing
                     le_142"
     CDS             complement(145779..146291)
                     /product="DNA polymerase III subunit alpha (EC:2.7.7.7)"
                     /codon_start=1
                     /transl_table=11
                     /translation="MHKDQYGHLIFNDKDLCNLIMQGNNLGEFGGLIVDESVDYDNIS
                     SVTEEPINLVPYKEPDVSVEEFDAACQSNWHMPEEYRNLDIAEHVLSLCDSQAELQRC
                     GHELLLFQKKGLFDLLCYLKYLVDVMKENDIIWGIGRGSSVASYVLYKLGVHGIDSMY
                     YDLKPEEFLR*"
                     /db_xref="pmo:Pmob_0737"
                     /db_xref="UniRef100_K4F6Z2"
                     /db_xref="A0A0F9S651_9ZZZZ"
                     /db_xref="K4F6Z2_9CAUD"
                     /db_xref="2.7.7.7"
     gene            complement(146294..146959)
                     /locus_tag="Salt_Pond_R1_B_H2O_MG_scaffold_1_prodigal-sing
                     le_143"
     CDS             complement(146294..146959)
                     /product="hypothetical protein"
                     /codon_start=1
                     /transl_table=11
                     /translation="MNVRIKSNFTIFSNIFYNDHLQANRYEISVEFLTKSENPDHYNI
                     AIDRAVYFIQAVCDNAIFVDENTIFVYPEIDNMGCDVVVLPEEPSDQIIGLMLYCKLN
                     AIMEGVIQVTDVAIKSHVGGEYEYLHNENELIGPFEEEGWWHESVASIRDSEQLTEEQ
                     QEVYFETLPKWEILGLDWDKSYLDSDIKDTEQPKTNRKQSTNKNGEVVFVDFGKNPDK
                     SDK*"
     gene            complement(146956..147183)
                     /locus_tag="Salt_Pond_R1_B_H2O_MG_scaffold_1_prodigal-sing
                     le_144"
     CDS             complement(146956..147183)
                     /product="hypothetical protein"
                     /codon_start=1
                     /transl_table=11
                     /translation="MQHPFIGNLDELSTQELSEKINDLYTRLRIAMTSGNAHLCNQIK
                     MAIESYETKYQTRLREESGDDDSYQDNVDIS*"
     gene            complement(147239..148864)
                     /locus_tag="Salt_Pond_R1_B_H2O_MG_scaffold_1_prodigal-sing
                     le_145"
     CDS             complement(147239..148864)
                     /product="hypothetical protein"
                     /codon_start=1
                     /transl_table=11
                     /translation="MTSNINASNIDGNYPVAGQDNNSQGFRDNFSSIKTNLAAAADEI
                     SDLQQKAILKSALVDGELNNDFDGAVIENAELRGTRETVVNLGTVTGTQSIDFSAGSY
                     FSFTTDDDVTLEFENLSPVDTLCSFIVQITVADTDHTVVLPSSIGAGASETSVEYIIG
                     LDTSNNNITFSETGTYIFKFTTIDNGSSVFISDLIRSDIDTDIENIVGNLSALSDVEI
                     SDLTDNEFLVYNSGNSQWENSSLSIDNITDIELTEPQDSDFLLFNSGNSQWENGSIEL
                     NNLTDINTTSPSTGDFLRFENDEWINVSDNFIYPATNLDVTVDDDGSGLQEVFYINDT
                     PIKDSSENTLSLTFEQNRRYRFDISDPSNEDAPLRFSTEPDTTVEPNDGGTISPYTDN
                     VVVSGDAGTDGAYVEILITENTPSPLYLYGQEVSELDTSKIGGTVPIYVGKPIYYYGF
                     EEISSNGNISLNSSVSVVTTSDDLELTLNEGVDGQNKTIVYGNSSVGNTNVTVNGSIW
                     GGNLALSNVGSTVTLQYINSNWYCVGKNDITFT*"
     gene            complement(148885..149049)
                     /locus_tag="Salt_Pond_R1_B_H2O_MG_scaffold_1_prodigal-sing
                     le_146"
     CDS             complement(148885..149049)
                     /product="hypothetical protein"
                     /codon_start=1
                     /transl_table=11
                     /translation="MKQNKILKEMYKASLGNDKSKLKELYKTEIAKILEKRREGKMTF
                     CSKWLVTDER*"
     gene            complement(149054..151444)
                     /locus_tag="Salt_Pond_R1_B_H2O_MG_scaffold_1_prodigal-sing
                     le_147"
     CDS             complement(149054..151444)
                     /product="hypothetical protein"
                     /codon_start=1
                     /transl_table=11
                     /translation="MSAVLSWVTNSGSLGTIPESVIYSKILEAESESSVSYAIISGEL
                     PPGLTLRSDGRISGIPDLVSKNVVSTFVVRATDESGNIADRTFNLTVQGQDEPEFITS
                     SGRIGTFYDGSKVDITVDYTDTDPGETLTVDLLSGELPPGLTLSSDGNISGFIEPFRR
                     PSEGDGYDVTAFDEFDFDFSNNSVSKNYEFTLEVSDGKQSNIRTFEIFVYAVDAMTSD
                     NTNNTGDNTFITADVIPERPPVLTTTETDLGTVRADNYYAFKFDALDFDGDPIEFILD
                     GTIPDGLEFEGSTGWLYGYLPSQGAVERNFSFDVTVTKANSIFYEIVLDDDIVVNVQS
                     GYYVSQDGVSVSGETPTGVVTSSPKSNTLVVQKTSSVEFVEGEELKIRKVDDGPILDS
                     ATIVSSEKYFVKPRVFNGEEWVDAEPNTFTLRVIGEIEKFITWLSPENLGTVNSGVIS
                     ELETVAESSYDEPLFYRLNQGSLPPGTTLLSTGEIAGIFNGVGSVIDPDSSLLKDYAF
                     TVEVFTQDGFISTLRDFSVTVDYSDAVPQQSIYIKALPPRNDRDLIDGLLFNRDVIPP
                     DSVYRRNDPNFGIADSVIYQHAFGLNPKTLDEYVTALSQNHFRKRIVLGSIKTARALN
                     DDGTVKYEVIYSEINDLALNRDLESIPEEIEWPNTVTLRDGSQTDTLYPNSLVNMRNQ
                     LFDSIGLRDFVLPDWMTSKQEDGRPLGFVPAWVIAYVKPGEGEKLAYRIREFIGRELN
                     KVDFDVERYVLEGAGTQFWDAETQTWNEVSSIDEVSYIDDDRLDKYLLFPDQTILG*"
     gene            complement(151444..153312)
                     /locus_tag="Salt_Pond_R1_B_H2O_MG_scaffold_1_prodigal-sing
                     le_148"
     CDS             complement(151444..153312)
                     /product="Uncharacterized protein (Fragment) n=4 Tax
                     =Bacillus cereus group RepID=R8LA40_BACCE"
                     /codon_start=1
                     /transl_table=11
                     /translation="MSKLLSGKVKKISPTEVSEDRYEFLDLAQAEPDLGVPPGPGFFI
                     TSDTDGNRAWQSGVGATGATGPTGPEGDQGATGLQGGIGATGAEGPTGATGVEGPVGD
                     QYSTSSTTELTIGTGSKTLTVDTDLAWSSGQPVIIVHDLSNDMTGVVSSYDEATGSMT
                     AEIDIANGSGTYSEWTVNLSGAAGVPGATGPQGQTGATGLTGATGAQGATGAQGSTGL
                     GATGLTGPQGATGPQGATGAGATGATGPTGATGVMGATGDPGTIGATGPQGDPGGATG
                     ATGATGLGATGATGPIGLTGATGPQGDPGGATGATGPEGEVGPTGATGVGATGATGPE
                     GPQGDPGGATGATGSTGPTGATGIPGEFAAEGATGATGATGIEGPQGSIGPEGETGAT
                     GPEGPTGATGPEGLSGSDGPVGATGATGIEGPQGATGPQGATGPGSEVPIEDTSAFAN
                     FFVPFLIGSSGDVDTLFVDSPGFIYNPSTSTLSASIFAGTSTTAQYADLAENYLSDRE
                     YSQGTVVSFGGESEVTVSKIDSDAAVAGVISTNPAYLMNTALESDNKSFSLPVALQGR
                     VPCLVTGKIKKGSILVSNGDGHARAEENPKPGTIIGKSLENFEGNSGTVEIAVGRV*"
                     /db_xref="UniRef100_R8LA40"
                     /db_xref="R8LA40_BACCE"
                     /db_xref="bld:BLi00800"
     gene            complement(153319..153645)
                     /locus_tag="Salt_Pond_R1_B_H2O_MG_scaffold_1_prodigal-sing
                     le_149"
     CDS             complement(153319..153645)
                     /product="hypothetical protein"
                     /codon_start=1
                     /transl_table=11
                     /translation="MALNRFENVRHSVTDTTETIYTAPIGFSAIVILAQATNVTSDTS
                     NITLALETSGGSTTYLAFESGIPSNDSSGLLTGKLVLKESQSISVSGSQNNAIQLVLS
                     ILESEN*"
     gene            complement(153649..154944)
                     /locus_tag="Salt_Pond_R1_B_H2O_MG_scaffold_1_prodigal-sing
                     le_150"
     CDS             complement(153649..154944)
                     /product="Uncharacterized protein n=1 Tax=Prochlorococcus
                     phage P-SSM5 RepID=R9S6B5_BPPRM"
                     /codon_start=1
                     /transl_table=11
                     /translation="MGQQFIDIGFAPNDKLGDPIREAFDKTNQNFNELYNRQLGGVAE
                     NVYYVSKNGDDSNNGDSLGKAFLTVKRAVQVATAFLDENTDRRACIFVKSGDYTEDNP
                     IVCPPRLSIVGDSLRSVTIRPEITDQDIFHIQNADYIANMTFRDHVSPASAIAYPSGG
                     AGSINTSPYVQNCSSITTTGTGMRIDGSLAQGNRSMVADAFTQFNSGGTGVHLLNQGY
                     AQLVSIFTICTQIGILCESGGLCSLTNSNTSFGTFGLLSRGKVDMENDGATNGVDQFG
                     RTFVIDGLDERPNIDQSVSFDGGTTIFNVIDTTELDNGEVTITIGDTIVNPISDNTPV
                     KFYKRSTITASSHTFEFVGAGNQLQDALPQTGGIAIQENEVVTEDGGTVIYSSTDHRG
                     NFQIGDDLTINGRTGTLEGDAFDRALFAVLTPYILSIEG*"
                     /db_xref="UniRef100_R9S6B5"
                     /db_xref="R9S6B5_BPPRM"
     gene            complement(155010..156128)
                     /locus_tag="Salt_Pond_R1_B_H2O_MG_scaffold_1_prodigal-sing
                     le_151"
     CDS             complement(155010..156128)
                     /product="glycosyl transferase, group 1 family protein (EC
                     :2.4.1.-)"
                     /codon_start=1
                     /transl_table=11
                     /translation="MRFHILGLPHTVSSKEYNACAYTQKVVKFGKMMTRRGHEVIHYG
                     HEDSDLECTEHVTVTTNDDLQKAYGNYDWRKNFYKFDMNDHAYQTFFKNAIAEVGKRK
                     QQHDFILPFWGAGVRPVCDAHPDMICVEPGIGYAGGHWARWKIFESYAIYHAYLGLGA
                     VGGCQQDWYDVVIPNYFDPDDFDFEDKKQDYFLFLGRVYSGKGIEIAVQATQEIGATL
                     VVAGQNPDNLTFPPHVKFAGYADVETRRTLMKNAKGAFVASQYLEPFGGVQIEMLFSG
                     TPTITTDWGSFTENNIHGVTGYRCRSFEQFCWAAENIDSIDPHNCRQWAENFTLDEVA
                     PMYEEYFQSVLNVYTGNGWYERNKNRNELNWLKRNYPV*"
                     /db_xref="mav:MAV_1024"
                     /db_xref="UniRef100_UPI00029A236A"
                     /db_xref="A0A0E3I5N2_9CAUD"
                     /db_xref="UPI00029A236A"
                     /db_xref="2.4.1.-"
     gene            complement(156125..156676)
                     /locus_tag="Salt_Pond_R1_B_H2O_MG_scaffold_1_prodigal-sing
                     le_152"
     CDS             complement(156125..156676)
                     /product="hypothetical protein"
                     /codon_start=1
                     /transl_table=11
                     /translation="MSILREATLEKHKQVEALPFIQYLMHGTVTEKNYIIYLAEMLSI
                     YEHLEHLAEQAGLFEDIEDLPRAVKMKQDLEELSPNHQTELSPSTEEYLNYLTTLYNS
                     DRKNYLFSHVYVRHLGDMYGGKVISKKIPGSGNWYKFENRGSLNKRFTSKLYPELADE
                     ALVAFGHFENIFQDLYERIDIGI*"
     gene            complement(156682..157251)
                     /locus_tag="Salt_Pond_R1_B_H2O_MG_scaffold_1_prodigal-sing
                     le_153"
     CDS             complement(156682..157251)
                     /product="Superoxide dismutase n=1 Tax=Perkinsus marinus 
                     (strain ATCC 50983 / TXsc) RepID=C5K5C4_PERM5"
                     /codon_start=1
                     /transl_table=11
                     /translation="VNIANNIRNELNLIEAVEKPKRLDTAPLPYERDALEPVMSEDTI
                     RYHYDTLAKNYAKKYNAGEGDPEFNRAGSYLHNLFFPQLQAPRKNNRPTGSALALIHD
                     KHGSFEDFKEEWLKTAMSIQGSGWVYLSRSGDIKTIKNHAVRNDVLLPLDMWEHSFAL
                     DYRADKKKYVNNFWRIVNWDAINIRLNDY*"
                     /db_xref="UniRef100_C5K5C4"
                     /db_xref="A0A0F9MP46_9ZZZZ"
                     /db_xref="sth:STH205"
                     /db_xref="C5K5C4_PERM5"
     gene            complement(157322..157507)
                     /locus_tag="Salt_Pond_R1_B_H2O_MG_scaffold_1_prodigal-sing
                     le_154"
     CDS             complement(157322..157507)
                     /product="Uncharacterized protein n=1 Tax=beta
                     proteobacterium CB RepID=M1SVV3_9PROT"
                     /codon_start=1
                     /transl_table=11
                     /translation="VSNNHKTIEEAFQTYLDENAKLTEKGVKASAARARKALQDMAGA
                     IKERRKEIMEEKNALDK*"
                     /db_xref="UniRef100_M1SVV3"
                     /db_xref="A0A0E3ZLU2_9BURK"
                     /db_xref="bprc:D521_1138"
                     /db_xref="M1SVV3_9PROT"
     gene            complement(157537..157821)
                     /locus_tag="Salt_Pond_R1_B_H2O_MG_scaffold_1_prodigal-sing
                     le_155"
     CDS             complement(157537..157821)
                     /product="hypothetical protein"
                     /codon_start=1
                     /transl_table=11
                     /translation="MKNKIINFWKNSYKSDRIAFGFELVSFVFTVSASLSLALTARDP
                     NMMLVYPFFFIGSTTQCYAAVRRGSAWVMLLTGYFSFINVFGFGVAAGWW*"
     gene            complement(157825..158109)
                     /locus_tag="Salt_Pond_R1_B_H2O_MG_scaffold_1_prodigal-sing
                     le_156"
     CDS             complement(157825..158109)
                     /product="hypothetical protein"
                     /codon_start=1
                     /transl_table=11
                     /translation="MSNAYNENVDQKVVEEFQDVIVEIFQVLRTFGIEELNVGGLMRM
                     LGVSQEVAELYDNHIMVASDLENATDSEFDIDLDDIPSSNIINNSNTKLH*"
     gene            complement(158156..158935)
                     /locus_tag="Salt_Pond_R1_B_H2O_MG_scaffold_1_prodigal-sing
                     le_157"
     CDS             complement(158156..158935)
                     /product="hypothetical protein"
                     /codon_start=1
                     /transl_table=11
                     /translation="MINQEIANNIFYHIGNCWDYNYPTGQALETAISRGLDPFFNTQQ
                     LGSPNTITDVKADDVSIDVKGNKTLKFIKKINSRTNMEDNTLIDISIEGTPVHLSVPK
                     SIMTQVRRPTVDLQGYNGDPEEILSEQISEYENFVWTKSEQDGCNTVMSFIVQYGERD
                     GMKAITLTTNEFEIPEAADFQTTTNKSGENNAYVAYDSEYNEIFRLSSFNRGSSNMYK
                     RYPTEKFYYRVWQDSPYKFEYDQQAVVEDFSMSKSIADYFD*"
     gene            complement(158992..159534)
                     /locus_tag="Salt_Pond_R1_B_H2O_MG_scaffold_1_prodigal-sing
                     le_158"
     CDS             complement(158992..159534)
                     /product="Cell wall hydrolase SleB n=1 Tax=Thiorhodococcus
                     drewsii AZ1 RepID=G2DX84_9GAMM"
                     /codon_start=1
                     /transl_table=11
                     /translation="MKTFFAVVIAMGFWISAFSANSDTLVNDTDWEIDESHEQIRCLA
                     KNIYFEARSDMTAGQFAVADVVLNRVRDTRWPNNICDVVQQGPVSEWHLENTGKEVPV
                     KHRCQFSWFCDGKSDDPKDRESWRNAQTIAYQILKNKTFRGITEGSTHYHAAYVNPSW
                     NLSFQYIGQIGEHVFYRADQ*"
                     /db_xref="UniRef100_G2DX84"
                     /db_xref="G2DX84_9GAMM"
                     /db_xref="alv:Alvin_2186"
     gene            complement(159589..159975)
                     /locus_tag="Salt_Pond_R1_B_H2O_MG_scaffold_1_prodigal-sing
                     le_159"
     CDS             complement(159589..159975)
                     /product="Putative uncharacterized protein 114 n=1 Tax
                     =Deftia phage phiW-14 RepID=C9DG85_9CAUD"
                     /codon_start=1
                     /transl_table=11
                     /translation="MTNKKKTKSKLTKSHRSRLLNQHREHNRRLKQSGRHSECLSFDE
                     YVKYVFGKSQVTTAKPKTHYRPSEGYRRETRHVPSLGHGVGNARRSEIPEYNGDYIKG
                     IATMHKSNLVPITNGDQAKDISRMRR*"
                     /db_xref="UniRef100_C9DG85"
                     /db_xref="C9DG85_9CAUD"
     gene            160048..160833
                     /locus_tag="Salt_Pond_R1_B_H2O_MG_scaffold_1_prodigal-sing
                     le_160"
     CDS             160048..160833
                     /product="putative lipase (EC:3.1.1.-)"
                     /codon_start=1
                     /transl_table=11
                     /translation="MQEVIKIEFRERCALFARMSSIVYHDVDNVVNKLENTEFRLMNS
                     YDTDGSQAFSFISETDLIVACRGTEPDCWADLKADLRAWPKKSSSGGRVHSGFSWHVS
                     KIWPQIVADLETAKAQGLNVWFTGHSLGGAMATILASRCRHDETLPDPVQLYTFGSPR
                     VGWPKYVDSLAINHVRWVNNNDAVAYLPPRIMGYKHHGFEYYLNAWGNVRSPTLWQRI
                     KDKFRGYWFAWKQGKIDSFSDHSISDYVKHLERHAEGLEVLQR*"
                     /db_xref="aym:YM304_12020"
                     /db_xref="UniRef100_UPI0003B50EA8"
                     /db_xref="A0A081C6S1_9BACT"
                     /db_xref="UPI0003B50EA8"
                     /db_xref="3.1.1.-"
     gene            complement(160838..162403)
                     /locus_tag="Salt_Pond_R1_B_H2O_MG_scaffold_1_prodigal-sing
                     le_161"
     CDS             complement(160838..162403)
                     /product="Cytochrome-c oxidase n=1 Tax=Spiribacter salinus
                     M19-40 RepID=R4V313_9GAMM"
                     /codon_start=1
                     /transl_table=11
                     /translation="MDTVAQPEHIEPTGIKRWLTTTNHKEIGSMYLLWSLLMFFVGGA
                     MAMVIRAELFMPGMQLVDPLFYNQMTTMHALVMIFGAVMPAFTGLANWMIPMQIGAPD
                     MALPRMNNWSFWLMPFAFAVLLSTLFMPGGGPAGGWTMYPPLMLQTGMAFPFVIFSIH
                     ILGISSIMGSINIVATILNMRAPGMTLMKMPIFTWTWLVTAYLMIAVMPVLSGAVTML
                     LTDQYFGTSFFSAAGGGDPVLYQHIFWFFGHPEVYIMILPAFGIISTILPTFARKPLF
                     GYSSMVYATASIAFLSFIVWAHHMFTVGMPLAGTLFFMYATMLISVPTGVKVFNWVAT
                     MWRGAMTFETPMLFALAFVFLFTIGGFSGLMLAIAPADFQYHDTYFVVAHFHYVLVTG
                     AVFAILAAAYYWLPKWSGTRYSERLGQWHFWLSTIFVNVLFFPQHFLGLAGMPRRIPD
                     YSVQFADWNMISSIGGFGFGLTQLLFLAIVWQCIRGKNNADARAWEGADGLEWEVPSP
                     APAHTFTVPPRID*"
                     /db_xref="UniRef100_R4V313"
                     /db_xref="ssal:SPISAL_01500"
                     /db_xref="R4V313_9GAMM"
     gene            complement(162407..162862)
                     /locus_tag="Salt_Pond_R1_B_H2O_MG_scaffold_1_prodigal-sing
                     le_162"
     CDS             complement(162407..162862)
                     /product="Uncharacterized protein n=1 Tax=Spiribacter
                     salinus M19-40 RepID=R4VIG7_9GAMM"
                     /codon_start=1
                     /transl_table=11
                     /translation="MNKTYVISPSFQSDWRLSIRFLALLGIVLFSISLYFFQLGLWLI
                     VPFAGAEFLLVAASLWYSAEKSFEKNVLHIDRTTVTLEKGRKTKSSSISFEKIWCEVI
                     LENVPRRWKHTRLFLHCKSDKVEFAEFLDADEQKSLARELKQFIGPVGV*"
                     /db_xref="UniRef100_R4VIG7"
                     /db_xref="ssal:SPISAL_01490"
                     /db_xref="R4VIG7_9GAMM"
     gene            162926..163585
                     /locus_tag="Salt_Pond_R1_B_H2O_MG_scaffold_1_prodigal-sing
                     le_163"
     CDS             162926..163585
                     /product="Uncharacterized protein n=1 Tax=Vibriophage
                     phi-pp2 RepID=I6X227_BPKV4"
                     /codon_start=1
                     /transl_table=11
                     /translation="MLIKELFEADRTYSGDPLEKGGTSIKGQGAAPVIKNLAGKGIFQ
                     GKTVLDYGAGKYGRNAEAIKAAGGTVYAYDPFHGSGSDGWNSVAGTLPDNKFDIAFTS
                     YVLNVVPEKTEDQILRDVESRSNNILHITRNMDIFQSVKKALIRKDSTVGNFFLEQFA
                     NEQEREAFEEGTLNDETILEFCKHGVQTSRGFQRIPELENKGYNLKQNTVGYKLYTRG
                     M*"
                     /db_xref="UniRef100_I6X227"
                     /db_xref="A0A0D4DB44_9CAUD"
                     /db_xref="I6X227_BPKV4"
     gene            complement(163591..164760)
                     /locus_tag="Salt_Pond_R1_B_H2O_MG_scaffold_1_prodigal-sing
                     le_164"
     CDS             complement(163591..164760)
                     /product="hypothetical protein"
                     /codon_start=1
                     /transl_table=11
                     /translation="MLSETFCSKPWKNLEINADGSVAPCCIWGDRLKDKNNLEFNVNK
                     NSFYEIYNSNHLKKLRSDLSNNKKPISCAQCWQEEDNGIMSLRQKETDFNGDVQSQFS
                     SLSIAFGNICNLRCRICGPWASSIWAKNELKTHSDEEKRSSFEFEILKKGQWPITSKV
                     FWEDLENYLPLLSKISFYGGEPFLINQHFQLLEKFSNTSDVSNIEIDYVTNGTILPNK
                     DIIESWKKFKSVDIMVSIDNIFEKFEYERSKSDWNTLVKNLDAFEQLANKNTNISLSC
                     NMTVSVFNILDFKKIIRWMKEHYPLMHINWSMLIVEERFCVKYLPQDIKEKIEEALLP
                     HDTDDINNIIKFMNDGESNFDYFNELKSEIKRIDLFREEKLVDSHPELNSLLKIY*"
     gene            complement(164765..166339)
                     /locus_tag="Salt_Pond_R1_B_H2O_MG_scaffold_1_prodigal-sing
                     le_165"
     CDS             complement(164765..166339)
                     /product="Uncharacterized protein {ECO:0000313|EMBL
                     :KKL53078.1}; Flags: Fragment;;  TaxID=412755
                     species="unclassified sequences; metagenomes; ecological
                     metagenomes.;" source="marine sediment metagenome.;""
                     /codon_start=1
                     /transl_table=11
                     /translation="MFIINKYFMRSKEFLFEYDRDKTIEQMGTAIANTAKLDNPRIKD
                     EELAPEQIYALSQNVLSRIESVDPTPNKKYVLWIVRQFVKNSLKLEDINEFLRNDIQD
                     FHELPKQRKQQLGIETDINKYTWRDLREIATKLKKATDLEEPVDANLDYEHIDDMEVL
                     YVGDMGQLIIPRTTEASCEIGSGTRWCTAATQSDNMFRNYSKQGPLYVWIPSRKMPEK
                     KQSNKFQFHFGEDFQFMDENDERIDSELLQYFRTKHPVLKKVFAKSEEAIKQDPRKAY
                     YYADDAIGGRFPEGEEAIKQSPQYAFMYARDFIKGRWPEGEEAIKQNPYYAFAYARDF
                     IKGRWPEAEEQIKQYQPPWNKYKEFFDIDDEVQEDVSSTSSEEYDELTQKNFGDKSPE
                     VVDLAKQSKQALQAFYPNGELKTMKSGTGNFVTQWYETPEEIFLIGINSKSRRLLKND
                     IEDVKTFINMLISAMQNGKTLITSPHKKSMQMLNNVQKIAEKRGLNFSMDVSDSVSFG
                     DDDPELEFFQVQAEIN*"
                     /db_xref="A0A0F9CUK7_9ZZZZ"
     gene            166440..166607
                     /locus_tag="Salt_Pond_R1_B_H2O_MG_scaffold_1_prodigal-sing
                     le_166"
     CDS             166440..166607
                     /product="hypothetical protein"
                     /codon_start=1
                     /transl_table=11
                     /translation="MINIDSVGRVLVEAVSISPKRRKETALQTWTRVEYKNNASYAWT
                     QLKSGRLPEQV*"
     gene            166798..167034
                     /locus_tag="Salt_Pond_R1_B_H2O_MG_scaffold_1_prodigal-sing
                     le_167"
     CDS             166798..167034
                     /product="hypothetical protein"
                     /codon_start=1
                     /transl_table=11
                     /translation="MTSITQTSHDTNYSISEKVSTFFKIFSIRLIAMCETIGSARAAQ
                     HLFSQNCPEQARSVMTNYLHSSEERKQMIKELKK*"
     gene            complement(167197..167697)
                     /locus_tag="Salt_Pond_R1_B_H2O_MG_scaffold_1_prodigal-sing
                     le_168"
     CDS             complement(167197..167697)
                     /product="dCMP deaminase (EC:3.5.4.12)"
                     /codon_start=1
                     /transl_table=11
                     /translation="MKKRILDFYMNVARECAKLSRAKRLQVGSIIVKNDNIVSFSWNG
                     TPSGWDNSCETRIYMENDRPNWQGVDNLSEQYPYMDKDGKNYRLETKPEVLHAEMNAL
                     MKLTQSTESGKGATLFVTHAPCIECAKGIHQAGIKEVYYEKVYRNANGLEFLERSGIP
                     TTRLNY*"
                     /db_xref="fin:KQS_12125"
                     /db_xref="UniRef100_E7H1L2"
                     /db_xref="E7H1L2_9BURK"
                     /db_xref="3.5.4.12"
     gene            complement(167708..167932)
                     /locus_tag="Salt_Pond_R1_B_H2O_MG_scaffold_1_prodigal-sing
                     le_169"
     CDS             complement(167708..167932)
                     /product="hypothetical protein"
                     /codon_start=1
                     /transl_table=11
                     /translation="MKHISAFYDSKEKWIKKFAWFPKKSTISGKTIWFKFYWENYIYM
                     DGWGKVPIKGQYWCRNLTQHELLLEKLKTP*"
     gene            complement(167943..168122)
                     /locus_tag="Salt_Pond_R1_B_H2O_MG_scaffold_1_prodigal-sing
                     le_170"
     CDS             complement(167943..168122)
                     /product="hypothetical protein"
                     /codon_start=1
                     /transl_table=11
                     /translation="MTQKTTAFRVWLNRKWVDYQDELFELGQKPDCQTPSDYFRRHRW
                     WLKNQFKLEKELVGR*"
     gene            complement(168147..168344)
                     /locus_tag="Salt_Pond_R1_B_H2O_MG_scaffold_1_prodigal-sing
                     le_171"
     CDS             complement(168147..168344)
                     /product="hypothetical protein"
                     /codon_start=1
                     /transl_table=11
                     /translation="MPIYKVCEKKKYAWLPKKCYGKKWCWLSPYYLVIEWNSMPIHDP
                     ARSVRKYTTQDFLMNKLQGTL*"
     gene            complement(168348..168956)
                     /locus_tag="Salt_Pond_R1_B_H2O_MG_scaffold_1_prodigal-sing
                     le_172"
     CDS             complement(168348..168956)
                     /product="hypothetical protein"
                     /codon_start=1
                     /transl_table=11
                     /translation="MTTTDIDWISPELLREKIILVDCDGVLLDWIHSFDTWMHENGYP
                     VKDSAAYKAGDRYGLKDAYQMIEWFNQSAMMGFLPPFRDAIHYVQKLHREHGYVFHCI
                     TSMSENRYSQKLRVMNLEKLFGETVFEKYVFLPCGANKFDALQQYRESRCYWIEDKAS
                     NAEDGLKVGLDSILLAHNHNTDYNGNATRVKNWKEIYNVIVG*"
     gene            complement(168943..169128)
                     /locus_tag="Salt_Pond_R1_B_H2O_MG_scaffold_1_prodigal-sing
                     le_173"
     CDS             complement(168943..169128)
                     /product="hypothetical protein"
                     /codon_start=1
                     /transl_table=11
                     /translation="VINRKPSVTYDTVTGWDPEQIAQDHFNMLLDDYNQGLLESYLSV
                     IESDCPEINIEKYYDNN*"
     gene            complement(169125..169322)
                     /locus_tag="Salt_Pond_R1_B_H2O_MG_scaffold_1_prodigal-sing
                     le_174"
     CDS             complement(169125..169322)
                     /product="hypothetical protein"
                     /codon_start=1
                     /transl_table=11
                     /translation="MQKEKTKSERRWETMISRFAEIPDNRKTATPENLRWFLRNGAVM
                     IHKHPETEDAVYFAQKALDGQ*"
     gene            complement(169376..169522)
                     /locus_tag="Salt_Pond_R1_B_H2O_MG_scaffold_1_prodigal-sing
                     le_175"
     CDS             complement(169376..169522)
                     /product="hypothetical protein"
                     /codon_start=1
                     /transl_table=11
                     /translation="MTIENLRNERDRINAEIQDLERKVYDLEAKKRDIEWELAVTEDA
                     ALTN*"
     gene            complement(169576..170001)
                     /locus_tag="Salt_Pond_R1_B_H2O_MG_scaffold_1_prodigal-sing
                     le_176"
     CDS             complement(169576..170001)
                     /product="hypothetical protein"
                     /codon_start=1
                     /transl_table=11
                     /translation="MAFRDYEKPDEIEDIIGEYMRKIEEVLPQYFCFPNYSKEVDYAV
                     DALAYRVLNNEVWCGPIGRQVESVEYETEVLQLLELGMKDDPSDLSNGSGEDEEALKM
                     LWQIRDEMTGDLGAMQPTSIRDYDSNDAAIDYEMKMEMW*"
     gene            complement(170029..170331)
                     /locus_tag="Salt_Pond_R1_B_H2O_MG_scaffold_1_prodigal-sing
                     le_177"
     CDS             complement(170029..170331)
                     /product="Uncharacterized protein n=1 Tax=Cardiobacterium
                     valvarum F0432 RepID=G9ZG29_9GAMM"
                     /codon_start=1
                     /transl_table=11
                     /translation="MAYKFHSDAGHGWLAVKVAELYRLGIEYKISQFSYIKGKTAYLE
                     EDCDLSLFLRTKKERGETVEIVEGKPQKYSPVRSYNCYTAGRASIVLAHNHTKVAA*"
                     /db_xref="UniRef100_G9ZG29"
                     /db_xref="G9ZG29_9GAMM"
                     /db_xref="gca:Galf_0954"
     gene            complement(170413..170643)
                     /locus_tag="Salt_Pond_R1_B_H2O_MG_scaffold_1_prodigal-sing
                     le_178"
     CDS             complement(170413..170643)
                     /product="hypothetical protein"
                     /codon_start=1
                     /transl_table=11
                     /translation="MIDPCIKCGKDWNANWELIDTLYPSKRDHSTGDFTEWNVVCQIH
                     NTGCGRIVYGSSKQDAVDRWNAGKTDETLFSL*"
     gene            complement(170636..171916)
                     /locus_tag="Salt_Pond_R1_B_H2O_MG_scaffold_1_prodigal-sing
                     le_179"
     CDS             complement(170636..171916)
                     /product="Uncharacterized protein n=1 Tax=Spiribacter sp.
                     UAH-SP71 RepID=U5T592_9GAMM"
                     /codon_start=1
                     /transl_table=11
                     /translation="MQNTSEHEHHLSPLLRQTSDVVVDHAEGMYVWGEDGKGYMDFSS
                     GIGVLSTGHSHPKVIEAAKDQIDKVVHAQYAIMKHRPILELSDRICELLPDSINSVFF
                     SSAGTEAVEASIRLARQATGKPNIIAFRGCFHGRTMGSLSTTTSSAAVRQGVQPMMGG
                     VVTAPFPDTNWYNMTEDEAADFCLRELDYILQVQSVPMETAAMLIESIQGEAGYITAS
                     KRFMQGLEERCKKHGILLIMDEVQAGNGRTGKMWGFEHYNVTPDVVVSAKGVASGFQL
                     SFMAAPRELMNKAFPGSQGGTYGGNAVACAAGLATLDVIRDENLVENAAKMGAKLKEK
                     LLFLQRRHPEIVAVTGKGLMIGTHLADTDIMTGGERAAKMLKILEHKGLIMIKCGPWG
                     GNVIRWIPPLIVTEDQIEWAVDQFADALEEIKND*"
                     /db_xref="UniRef100_U5T592"
                     /db_xref="spiu:SPICUR_02475"
                     /db_xref="U5T592_9GAMM"
     gene            complement(171963..172169)
                     /locus_tag="Salt_Pond_R1_B_H2O_MG_scaffold_1_prodigal-sing
                     le_180"
     CDS             complement(171963..172169)
                     /product="hypothetical protein"
                     /codon_start=1
                     /transl_table=11
                     /translation="LSNIEHRLYDIELWQENNIVDRKIMLATPARITWYALQGYQIFD
                     YSQKLEMEPEFFDTEQETVIVDKQ*"
     gene            complement(172162..172560)
                     /locus_tag="Salt_Pond_R1_B_H2O_MG_scaffold_1_prodigal-sing
                     le_181"
     CDS             complement(172162..172560)
                     /product="Uncharacterized protein n=1 Tax=Maritimibacter
                     alkaliphilus HTCC2654 RepID=A3VL68_9RHOB"
                     /codon_start=1
                     /transl_table=11
                     /translation="MNLEYAFILLLAFQIKHFVADYPLQNYQMVVEKGHYGKKGGIYH
                     SLIHAVMTFAVLVAFDYLVFPVEYTVMFAIAAIEFFVHYHIDWGKMQMSKQFTPQEKG
                     FWNWIGFDQLLHHLTYIVFVWVIIGSKLIV*"
                     /db_xref="UniRef100_A3VL68"
                     /db_xref="A0A0F9C553_9ZZZZ"
                     /db_xref="A3VL68_9RHOB"
     gene            complement(172629..172904)
                     /locus_tag="Salt_Pond_R1_B_H2O_MG_scaffold_1_prodigal-sing
                     le_182"
     CDS             complement(172629..172904)
                     /product="hypothetical protein"
                     /codon_start=1
                     /transl_table=11
                     /translation="MEYTFEIYKKDGRTKAGERFLKEVTVDCGDSDAGVVKAQNEISE
                     KFPAPSYRIEQHVTWVTRTNFMSGKEFKERYDTPHYCSPSSESYWSM*"
     gene            complement(172978..173139)
                     /locus_tag="Salt_Pond_R1_B_H2O_MG_scaffold_1_prodigal-sing
                     le_183"
     CDS             complement(172978..173139)
                     /product="hypothetical protein"
                     /codon_start=1
                     /transl_table=11
                     /translation="MIYLVLFGYNLEGMWKDDAKSFRDENKAKEYGERILSENSLYDF
                     YEVIPMEVE*"
     gene            complement(173159..173419)
                     /locus_tag="Salt_Pond_R1_B_H2O_MG_scaffold_1_prodigal-sing
                     le_184"
     CDS             complement(173159..173419)
                     /product="hypothetical protein"
                     /codon_start=1
                     /transl_table=11
                     /translation="MKLNEREVEIVSFGGIDMRDYPELCDAYIENARFTDTGEELTEE
                     QIDTFHEMYKCDVNGLAAIEAVEGMLETGVDTLYSRAYTVHS*"
     gene            complement(173504..173758)
                     /locus_tag="Salt_Pond_R1_B_H2O_MG_scaffold_1_prodigal-sing
                     le_185"
     CDS             complement(173504..173758)
                     /product="hypothetical protein"
                     /codon_start=1
                     /transl_table=11
                     /translation="MDRNQIIENYLNLARDAQEAEYYWENNTGSEEAYVDATDAAHLY
                     YRDNSITRQELTDYNDSKRNVVKCDNVNDALAAMENFFSK*"
     gene            complement(173830..174030)
                     /locus_tag="Salt_Pond_R1_B_H2O_MG_scaffold_1_prodigal-sing
                     le_186"
     CDS             complement(173830..174030)
                     /product="hypothetical protein"
                     /codon_start=1
                     /transl_table=11
                     /translation="MYFTPSEIEKMIENIKVKMQGLSPIDPDFIELDCELNALYQELQ
                     LMEDNMARLQEEELYYQEEFVD*"
     gene            complement(174014..174862)
                     /locus_tag="Salt_Pond_R1_B_H2O_MG_scaffold_1_prodigal-sing
                     le_187"
     CDS             complement(174014..174862)
                     /product="hypothetical protein"
                     /codon_start=1
                     /transl_table=11
                     /translation="MLFESEIPKEFVKKLLKKVNIDHDAEVKAISKPKSNDFDDDVFI
                     VNILPNGDTTGAAKVFAETGDYWAKLIMKSGKFPQWDWSVRGAKEALRGMSVKGKFFS
                     IETDSFGTDFRAKKPTQEELRKYYFDDFDALAGGIHGVYFHMKKVFLPKLRAKMETMI
                     DDIYANLRYLSNEKKHLNAKTEQERALECVAAIEKISKTGFDEDQLLKSFGKYQSGFN
                     SFNINDKEFENLLQTEPNIRAKWAKIVLESAKMQHGVVKNMHYAHVVKTLKKETDTEN
                     NDVFYT*"
     gene            complement(174894..175178)
                     /locus_tag="Salt_Pond_R1_B_H2O_MG_scaffold_1_prodigal-sing
                     le_188"
     CDS             complement(174894..175178)
                     /product="putative gp54"
                     /codon_start=1
                     /transl_table=11
                     /translation="MSNPNVDWDHAPEWAQCWAMDADGMACWYDAEPDLDEPDLVWTT
                     IKESVWSGFAEEMKSAVAPTFEWSSKDWKKSLSHRWVAERLTDRPLKERA*"
                     /db_xref="bced:DM42_3995"
     gene            complement(175247..175483)
                     /locus_tag="Salt_Pond_R1_B_H2O_MG_scaffold_1_prodigal-sing
                     le_189"
     CDS             complement(175247..175483)
                     /product="hypothetical protein"
                     /codon_start=1
                     /transl_table=11
                     /translation="MANFNDRLTRLEKAVERIEQRLWEQDNEPLVPDDGGLVDFDDVS
                     PEIKELKEQIAQLEIQRQNLLNDGENVIEFPQKT*"
     gene            complement(175507..175935)
                     /locus_tag="Salt_Pond_R1_B_H2O_MG_scaffold_1_prodigal-sing
                     le_190"
     CDS             complement(175507..175935)
                     /product="hypothetical protein"
                     /codon_start=1
                     /transl_table=11
                     /translation="MLLQKAKSTFNRLYEPYDLKTAHKARLEKRQPREQIIREYDWEN
                     LPEWFTDRWHVDFFILTKEYFKRWHTWYLIQGDKKLAEQYALYDYPERMMSTITNICF
                     WIPTYSHWLIKYNDNDEMVVRTHITNPDSRLGFGTFTEIQ*"
     gene            complement(175937..176239)
                     /locus_tag="Salt_Pond_R1_B_H2O_MG_scaffold_1_prodigal-sing
                     le_191"
     CDS             complement(175937..176239)
                     /product="hypothetical protein"
                     /codon_start=1
                     /transl_table=11
                     /translation="MGMFDRIYYEGKEYQTKDTPVQCLDTYEIRGDELWLKNVERVWV
                     NDDDAILGGYLKPISEKWEAVPDFDGSIEFYDDKDIYIALFWEGKMIKIKKRDSNT*"
     gene            complement(176257..176448)
                     /locus_tag="Salt_Pond_R1_B_H2O_MG_scaffold_1_prodigal-sing
                     le_192"
     CDS             complement(176257..176448)
                     /product="hypothetical protein"
                     /codon_start=1
                     /transl_table=11
                     /translation="MGDMLYNSNRAQPPVGVKMIEEDEKWYWVDDIEIPNGPFDTRHE
                     AVQAAWADQDLDLDDDNNY*"
     gene            complement(176505..176777)
                     /locus_tag="Salt_Pond_R1_B_H2O_MG_scaffold_1_prodigal-sing
                     le_193"
     CDS             complement(176505..176777)
                     /product="hypothetical protein"
                     /codon_start=1
                     /transl_table=11
                     /translation="MTNRESMLANLREGAYRVTFTKKNGDTREMLCTLEMRNIPDYMR
                     PVSESAVKDNPEVIRVFDMEKYEWRSFRVDSVTNFEFEPNPEYAIY*"
     gene            complement(176851..177483)
                     /locus_tag="Salt_Pond_R1_B_H2O_MG_scaffold_1_prodigal-sing
                     le_194"
     CDS             complement(176851..177483)
                     /product="hypothetical protein"
                     /codon_start=1
                     /transl_table=11
                     /translation="MTTKSEIKDRFVQKFGEPTTPDYLAKCVIENIKLALPAIKVQGF
                     FWEFISTAAIPNRNCSPVNGVDFLENQPDTLKYYPGFYGSLSIRVDKLLWLGDYPKKY
                     CPINKATKNSLVHIENGTMNNGFRWELSPWTEIFAYCIKNNLTSPLVYTWEMCFFEDD
                     WTHFKPWREEATTMGILKNELVRGVNHISHSYSWVDPATLEDDNRIVSLD*"
     gene            complement(177523..178125)
                     /locus_tag="Salt_Pond_R1_B_H2O_MG_scaffold_1_prodigal-sing
                     le_195"
     CDS             complement(177523..178125)
                     /product="hypothetical protein"
                     /codon_start=1
                     /transl_table=11
                     /translation="MLISHKHKFVFTAIPKTGTRSVYTVLKKHYDGEVYKDHHTVIPD
                     EFKHFYSFTVIRNPYDRVVSMWWATCKRELSTEKTYLGDDFRVLAGSDKLEDLLSYML
                     KTDRKNNLLSKQNDYLKHNRFDCLLRNEKLNEQFKDLPFITGDEDLPRVNSTTLVGGR
                     TVLARDPDPFAHINSKSLKLINEYYAEDFDVLPYEKVTKL*"
     gene            complement(178152..178889)
                     /locus_tag="Salt_Pond_R1_B_H2O_MG_scaffold_1_prodigal-sing
                     le_196"
     CDS             complement(178152..178889)
                     /product="DNA adenine methylase n=1 Tax=Prochlorococcus
                     phage P-SSM7 RepID=E3SNH3_9CAUD"
                     /codon_start=1
                     /transl_table=11
                     /translation="MVNLMQGECLEMMAEIPDNSIDMVLVDLPYGTTACKWDSIIPFD
                     KLWEHYYRVCKENAAMVFTSVQPFTTTLIASNINDYRYEWIWEKPQGTNPMCAKVMPL
                     KNHENIAVFYRKKPTYNPQMWYSTPYSGFSSETAKIGEVYNSAKSKHRDNPDGSRYPK
                     TIIKCKQDKGLHPTQKPLELMQYLVKTYTDLGDTVLDNTMGSGTTGVACVTTGRNFTG
                     IELDSDYFAVAKKRIDSEKLSDFFDFE*"
                     /db_xref="UniRef100_E3SNH3"
                     /db_xref="E3SNH3_9CAUD"
                     /db_xref="lsj:LSJ_3100c"
     gene            complement(178883..179404)
                     /locus_tag="Salt_Pond_R1_B_H2O_MG_scaffold_1_prodigal-sing
                     le_197"
     CDS             complement(178883..179404)
                     /product="Putative uncharacterized protein n=1 Tax
                     =Prochlorococcus phage P-SSM7 RepID=E3SNH2_9CAUD"
                     /codon_start=1
                     /transl_table=11
                     /translation="MFLVEDAVDIKYIKENLNDLWAGTIFEGYRYLDNKQKGEFGERY
                     VERGMKKNHDIQPSKYNNAGHDRIIDKIPTEIKFSLAHSDHKKGIIKDNCWTMNHVAE
                     GKDWERLIFVGINSDPKNPVIKWMTKNDFISLKSKYFNPQQGGNSADNDDWMTASRKL
                     FELTKEMRDISEW*"
                     /db_xref="UniRef100_E3SNH2"
                     /db_xref="E3SNH2_9CAUD"
     gene            complement(179438..180202)
                     /locus_tag="Salt_Pond_R1_B_H2O_MG_scaffold_1_prodigal-sing
                     le_198"
     CDS             complement(179438..180202)
                     /product="DNA modification methylase (EC:2.1.1.72)"
                     /codon_start=1
                     /transl_table=11
                     /translation="MSEITLMQGDCLESIDLIYEKSGCCVDMVLTDLPYGTTSNKWDS
                     VIDLEKMWDRLEYICEHTAAKVFTASQPFTSTLITSNISKFRHEWIWIKNRGSNFANT
                     VREPMKEHESVLVFSNGKWTYNKQMQPRTGSGLDRVKYNVAFESKSSNYRDFEGRKTN
                     NLKDLRVPSSWQKFNTEVGLHPTQKPVALMEYLIKTYTDEGDTILDFTMGSGTTGVAA
                     SNLNRNFIGIELDPEYVEIARARIGSDNLSNFFDFE*"
                     /db_xref="rum:CK1_14140"
                     /db_xref="UniRef100_R9TS71"
                     /db_xref="A0A0F8XRJ2_9ZZZZ"
                     /db_xref="R9TS71_9CAUD"
                     /db_xref="2.1.1.72"
     gene            complement(180195..180392)
                     /locus_tag="Salt_Pond_R1_B_H2O_MG_scaffold_1_prodigal-sing
                     le_199"
     CDS             complement(180195..180392)
                     /product="hypothetical protein"
                     /codon_start=1
                     /transl_table=11
                     /translation="MTRKIMGRMIELADHQFETWETIAIAVMDYISEEELAKIAIKEE
                     FIDHDDEILTGIHINKDNTDE*"
     gene            complement(180471..180695)
                     /locus_tag="Salt_Pond_R1_B_H2O_MG_scaffold_1_prodigal-sing
                     le_200"
     CDS             complement(180471..180695)
                     /product="hypothetical protein"
                     /codon_start=1
                     /transl_table=11
                     /translation="MLTINGREVDVSATVDGHGAAAAAIMGADVFADAYIDYAEWVDT
                     GEEFTIAEYKEHEDILNDLDAGDIYFHQVA*"
     gene            complement(180748..180864)
                     /locus_tag="Salt_Pond_R1_B_H2O_MG_scaffold_1_prodigal-sing
                     le_201"
     CDS             complement(180748..180864)
                     /product="hypothetical protein"
                     /codon_start=1
                     /transl_table=11
                     /translation="MISNFLKKVFNTKKPTKEERLDKSEHRKYTTKYEDLCQ*"
     gene            complement(180924..182015)
                     /locus_tag="Salt_Pond_R1_B_H2O_MG_scaffold_1_prodigal-sing
                     le_202"
     CDS             complement(180924..182015)
                     /product="Uncharacterized protein {ECO:0000313|EMBL
                     :KJV07507.1};  TaxID=1632867 species="Bacteria;
                     Proteobacteria; Gammaproteobacteria; Methylococcales;
                     Methylococcaceae.;" source="Methylococcaceae bacterium
                     Sn10-6.;""
                     /codon_start=1
                     /transl_table=11
                     /translation="MSGEMEILVQADTDNKENLLKSFENNKIKFQHINFFDNDENCYL
                     IPEFIDALVVFDCHMLEDLFNTDAGVKSIFRFLKNKKNKLWVYQDIDNTIFLTSQKFK
                     KILFYIDKNIIFSNIFLIHDSHLVKKSFFYSFKNIKNYIKPLPDDFSRFPTISEKIKK
                     GDDSKFFLLTTVVKHCRPHRKILANQLRQRNNLLDNSHIIMHNNSEDAHNNWIGEQTT
                     VHGWQDGNPSMDLYNNSLFELVPETEYKQLYLITEKIIKPIATMTPFLILSTMGYLDF
                     LRSIGFKTFDGIIDESYDLEHRVEDRSRMILNELENILHKGPKTVYKECLPILEHNFH
                     HLMYLSGSHDYKHDEFIRYCLEKTKQNIQ*"
                     /db_xref="A0A0F3ILG4_9GAMM"
     gene            complement(182005..182154)
                     /locus_tag="Salt_Pond_R1_B_H2O_MG_scaffold_1_prodigal-sing
                     le_203"
     CDS             complement(182005..182154)
                     /product="hypothetical protein"
                     /codon_start=1
                     /transl_table=11
                     /translation="MKKIMNRLYIAVIFVPVLVWTTLYELAVGVPRLLLRSWKAEIKA
                     MRNEW*"
     gene            complement(182218..182688)
                     /locus_tag="Salt_Pond_R1_B_H2O_MG_scaffold_1_prodigal-sing
                     le_204"
     CDS             complement(182218..182688)
                     /product="Putative uncharacterized protein n=1 Tax
                     =Bathycoccus sp. RCC1105 virus BpV2 RepID=E5ER36_9PHYC"
                     /codon_start=1
                     /transl_table=11
                     /translation="MYEYRAKVINVVDGDTVDVDIDLGFDIILRDERVRIMGIDTPES
                     RTLDRVEKLFGKLAGKRVGELLEGDVILCTRLNKEGEDMRGKFGRVLGDFKIGDKLLT
                     EILVEEGYAVPYDGGAKEDIDAKHLANRKRLLAEGVVTEEELKAAEEETRRLAN*"
                     /db_xref="UniRef100_E5ER36"
                     /db_xref="E5ER36_9PHYC"
                     /db_xref="ial:IALB_0418"
     gene            complement(182719..183642)
                     /locus_tag="Salt_Pond_R1_B_H2O_MG_scaffold_1_prodigal-sing
                     le_205"
     CDS             complement(182719..183642)
                     /product="hypothetical protein"
                     /codon_start=1
                     /transl_table=11
                     /translation="MTNTKKGGTEFGTLTLTNNQIENTIDISDALFSDDDITIDIDCI
                     DLSAGDASIDATIDWPFDIFDVGTPLRKFTFPSDLLAIICELKNKQIGNVEIVQILEG
                     FLLSGTLDIGDSELEKHFHNPSNAAKEKADDIRKHFESKFTVAALKSGDVSDTRKKMM
                     RLLREDLSAKTVNSACFPLLVTIPDFYDEDLKLEHLQSHYRSEKSAYKNDMVPIAKTL
                     YPVLKTSRGKSGGNGSSHSGASYFWVDEEKYVYRIWCERSNRLRPFLDYFFSKESVDF
                     VIHKMSRDKIPSVDLFFYDVRQIQPAETIYI*"
     gene            complement(183687..183944)
                     /locus_tag="Salt_Pond_R1_B_H2O_MG_scaffold_1_prodigal-sing
                     le_206"
     CDS             complement(183687..183944)
                     /product="hypothetical protein"
                     /codon_start=1
                     /transl_table=11
                     /translation="MAWSIGNESRCVVRNLTHDIDKNGDILEFEPKQKLVIKINESSI
                     LEMLYVESTKMYQCVLGKNVFVSLGPDWRIDKEQEDNKDGR*"
     gene            complement(183946..184647)
                     /locus_tag="Salt_Pond_R1_B_H2O_MG_scaffold_1_prodigal-sing
                     le_207"
     CDS             complement(183946..184647)
                     /product="Uncharacterized protein {ECO:0000313|EMBL
                     :AHX01113.1};  TaxID=1472912 species="Viruses; dsDNA
                     viruses, no RNA stage; Caudovirales.;" source="Nitrincola
                     phage 1M3-16.;""
                     /codon_start=1
                     /transl_table=11
                     /translation="MKATIGKHVHWFNTQRIEKRYLEWRHGKYDWQVNDSEHDWLDRT
                     VLKFLDGWQNVLHYTINLIQSRRKQKVRVHVDPWDVWNANETLSHIILPVLEQLRVTK
                     QGAPFVDLEDVPKKLHGDKLTKKQKENGEVDDKHFERWDYVLDAMIWSFREISEDMPG
                     EEEFFTGESDLIWTKVDVKGNEVDDDYDGIIYYRMDKGPNDTRHFDKEGYDAYSERVD
                     YGLKMFGKYFRALWD*"
                     /db_xref="A0A023NGQ5_9CAUD"
     gene            complement(184644..184844)
                     /locus_tag="Salt_Pond_R1_B_H2O_MG_scaffold_1_prodigal-sing
                     le_208"
     CDS             complement(184644..184844)
                     /product="hypothetical protein"
                     /codon_start=1
                     /transl_table=11
                     /translation="MNKTLTYEEWLEKHGSKIKGNLWTSVEEQISEFQKFHGESLQDE
                     VDKINQQEYQLYLQRVDAGLEE*"
     gene            complement(184822..184989)
                     /locus_tag="Salt_Pond_R1_B_H2O_MG_scaffold_1_prodigal-sing
                     le_209"
     CDS             complement(184822..184989)
                     /product="hypothetical protein"
                     /codon_start=1
                     /transl_table=11
                     /translation="MKTKRNKYPDYVQVSHDGDIYVDVDKWIQSPEREREIEYTEQLR
                     RYLKNEQNINL*"
     gene            complement(185064..185408)
                     /locus_tag="Salt_Pond_R1_B_H2O_MG_scaffold_1_prodigal-sing
                     le_210"
     CDS             complement(185064..185408)
                     /product="hypothetical protein"
                     /codon_start=1
                     /transl_table=11
                     /translation="MGDTIKNFSKKYRARVEESPYRVNKVKNTGVTFSDREAITDPAL
                     DIEYEQMVAIHMPQAQFHALVEHDTWIRKHFGKSIDLIIDQHEHESRVRNENPAVKDA
                     YEKYLTVLSLAQ*"
     gene            complement(185401..185814)
                     /locus_tag="Salt_Pond_R1_B_H2O_MG_scaffold_1_prodigal-sing
                     le_211"
     CDS             complement(185401..185814)
                     /product="hypothetical protein"
                     /codon_start=1
                     /transl_table=11
                     /translation="MKSETPAEGILKKKDYGDAVWYEVECDCGSKDHYHSIWIEADRE
                     TKQISVDITTEVSTDFWSTTVEQNPRVDNEALYWVWSWAAYILNETVRRSRLIWNILF
                     RGYVKYESSIFLSRQQALNYANTLNKAIKKVESDG*"
     gene            complement(185811..186290)
                     /locus_tag="Salt_Pond_R1_B_H2O_MG_scaffold_1_prodigal-sing
                     le_212"
     CDS             complement(185811..186290)
                     /product="hypothetical protein"
                     /codon_start=1
                     /transl_table=11
                     /translation="MIQETYYKKDENGDFVPVSHYDSNVMESLPYGAHLIRVAPGRGA
                     TRYHIDPDNAAVIAALEYARDAIIVELVENSYAKSSHTPVTAMQKEAWDNMKEAFGND
                     LVGLQHPSPHEVAQAAISELEFLVDEMLSNESVKKAYEEFVLMAKLCGQEKQKKATS*"
     gene            complement(186290..186553)
                     /locus_tag="Salt_Pond_R1_B_H2O_MG_scaffold_1_prodigal-sing
                     le_213"
     CDS             complement(186290..186553)
                     /product="Putative uncharacterized protein n=1 Tax
                     =Planctomyces brasiliensis (strain ATCC 49424 / DSM 5305 /
                     JCM 21570 / NBRC 103401 / IFAM 1448) RepID=F0ST79_PLABD"
                     /codon_start=1
                     /transl_table=11
                     /translation="MPYIKKEQRDIFRDLPKNLGYCCDNAGELNYIFTVVVQNYLRDK
                     GLNYQNVNDCIGALEGCKLELYRRIAAPYEDTKIDENGDVKEV*"
                     /db_xref="UniRef100_F0ST79"
                     /db_xref="pbs:Plabr_1679"
                     /db_xref="A0A0F9P084_9ZZZZ"
                     /db_xref="F0ST79_PLABD"
     gene            complement(186557..187009)
                     /locus_tag="Salt_Pond_R1_B_H2O_MG_scaffold_1_prodigal-sing
                     le_214"
     CDS             complement(186557..187009)
                     /product="hypothetical protein"
                     /codon_start=1
                     /transl_table=11
                     /translation="MTTEKDDILQKFTDISEEIQAAKDEYEKQNDAWWEGLTEKERED
                     AFYAVCKRIWKADGQDRGSYRHTLYQVFGFDTGMYGRGLDCGYMSIHNAIFDGEELNA
                     MSGINRLEVIDADERSYVRYLDKREIPKYSLQDDNNTLKIFIDDKIIG*"
     gene            complement(187028..187327)
                     /locus_tag="Salt_Pond_R1_B_H2O_MG_scaffold_1_prodigal-sing
                     le_215"
     CDS             complement(187028..187327)
                     /product="hypothetical protein"
                     /codon_start=1
                     /transl_table=11
                     /translation="MKIKAVHPSKFFYNQYRYRVSVQSYVVLKPETCCPHRTTVNDKP
                     PLDETRRAISSRDTKLVPDVSQWGNVTVYFNDISLVDDLKNMEDLLVYNLVEAVI*"
     gene            complement(187299..187490)
                     /locus_tag="Salt_Pond_R1_B_H2O_MG_scaffold_1_prodigal-sing
                     le_216"
     CDS             complement(187299..187490)
                     /product="hypothetical protein"
                     /codon_start=1
                     /transl_table=11
                     /translation="MKINIELDLTTDEAKELFIPSEKQAELGSQVYEKWLESVHKSIT
                     EVYNPINYMNNEDKSGTPK*"
     gene            complement(187487..187792)
                     /locus_tag="Salt_Pond_R1_B_H2O_MG_scaffold_1_prodigal-sing
                     le_217"
     CDS             complement(187487..187792)
                     /product="Tax=CG_Mariprof_02"
                     /codon_start=1
                     /transl_table=11
                     /translation="MSKYVMVDAISQFRMRYVVEVPDDAECDPIEYAEDSVVCEDVKE
                     FTQKHLGETIVSSREVTLEEAIKQFREDEPINVGWTNDIIVENAITEIGYKPERIKK*"
                     /db_xref="32822151"
     gene            complement(187815..188048)
                     /locus_tag="Salt_Pond_R1_B_H2O_MG_scaffold_1_prodigal-sing
                     le_218"
     CDS             complement(187815..188048)
                     /product="hypothetical protein"
                     /codon_start=1
                     /transl_table=11
                     /translation="MNDVNTEAKPTDYAEYGGDIDRWENKNLEYPDCSCGCIWYDRID
                     DDYGYCRNPRSERFGLLTFEHQSGFNCFEESNA*"
     gene            complement(188041..188451)
                     /locus_tag="Salt_Pond_R1_B_H2O_MG_scaffold_1_prodigal-sing
                     le_219"
     CDS             complement(188041..188451)
                     /product="hypothetical protein"
                     /codon_start=1
                     /transl_table=11
                     /translation="MIKHDPVFPTEKVVEHYTKKDGVSVQYVCTTDLSLSDTPADVFY
                     RETPHPEFGNRYFGLYYHPDGQVMITNADGVEEFEFGLVENDDGDLEYSRSHHDYKQF
                     ENGNTIDGGRTYIRSSLNGCEVYRVKDGKFVKDE*"
     gene            complement(188448..188726)
                     /locus_tag="Salt_Pond_R1_B_H2O_MG_scaffold_1_prodigal-sing
                     le_220"
     CDS             complement(188448..188726)
                     /product="hypothetical protein"
                     /codon_start=1
                     /transl_table=11
                     /translation="MTRVQKRFLQKIAKPVLTTATVLGTISLTHFAATLWGYTLAHVV
                     LALFYIVPLVCFLGGILYGLFVFCSDNWHDAREEVEQENETLMQVLKK*"
     gene            complement(188729..188938)
                     /locus_tag="Salt_Pond_R1_B_H2O_MG_scaffold_1_prodigal-sing
                     le_221"
     CDS             complement(188729..188938)
                     /product="hypothetical protein"
                     /codon_start=1
                     /transl_table=11
                     /translation="MKDIHKMLLSREQVEKMYDLLQENDKARYMWLRSKDNLTGIGPD
                     VLIATVEDINTDILKEKDITDPGTW*"
     gene            complement(188959..189576)
                     /locus_tag="Salt_Pond_R1_B_H2O_MG_scaffold_1_prodigal-sing
                     le_222"
     CDS             complement(188959..189576)
                     /product="tRNA(Ile)-lysidine synthase n=1 Tax=Thermotoga
                     lettingae (strain ATCC BAA-301 / DSM 14385 / TMO)
                     RepID=TILS_THELT"
                     /codon_start=1
                     /transl_table=11
                     /translation="MIKLQGQLPHKFILACSGGVDSMSALDFLQRKHEVVVLYVNHGT
                     VQATAMQDCVVNYCQENDIEVIVRHIDNPNRPDDKSPEEHWRNERYRIIDAVSEDTDL
                     PVVTCHHLDDCIETWIWSAMHGIPKIIPWNRLNTVIRPFRLTPKRVFRQWAERHNVPY
                     VEDSSNSEMRYTRNYVRHVCVPHVKHINPGIEKTIAKKVLTSGPA*"
                     /db_xref="UniRef100_A8F7F8"
                     /db_xref="A0A0F9MXM6_9ZZZZ"
                     /db_xref="tle:Tlet_1536"
                     /db_xref="TILS_THELT"
     gene            complement(189637..189978)
                     /locus_tag="Salt_Pond_R1_B_H2O_MG_scaffold_1_prodigal-sing
                     le_223"
     CDS             complement(189637..189978)
                     /product="hypothetical protein"
                     /codon_start=1
                     /transl_table=11
                     /translation="MPDTAELEQLIAPYLTGLFILVLTLWFRDLATKMAKGLAFKLDK
                     NFNEGDQVILDGTPAVIIRIGITTTVFGTYRTEPDSVDVKHYWRYVPNERIPYLTLEK
                     IISDNGTKETA*"
     gene            complement(190018..191682)
                     /locus_tag="Salt_Pond_R1_B_H2O_MG_scaffold_1_prodigal-sing
                     le_224"
     CDS             complement(190018..191682)
                     /product="Marine sediment metagenome DNA, contig:
                     S01H1_S03921 {ECO:0000313|EMBL:GAF97258.1}; Flags:
                     Fragment;;  TaxID=412755 species="unclassified sequences;
                     metagenomes; ecological metagenomes.;" source="marine
                     sediment metagenome.;""
                     /codon_start=1
                     /transl_table=11
                     /translation="MDTMVNADIISQERANEKLKEVRTLLKRADRIIWWLRWWRIKET
                     GEVIDAKIQELENKWQFVQSDRDAGTDAPQSAEELKQQVQQLENLYKKITKKNFDFYV
                     NNTSNLIEFQGAFNVLALGNHWSTMFEQSPQVNAVEWEANLDPTELIRRLQEAEREWE
                     QKQREEIEPEPDDQIIIDYGKYAWVKLDREYCEIEGRAMGHCGNTGAPSGGDRILSFR
                     SKVGETKQKPHLTFILDQNGYLGEMKGRGNDKPSEKYHPYIIDLLQKDFVKGIKGGGY
                     LPENNFEMEDLDDGVAEKLLDAKPALGGLVAIYEKQGMSEEVINAFESQLRSSELDYE
                     DIVKNGEDSYIVIGEFSELIDISNQFSVDRTVSDLIDIFEDSDTYQNISNMVDGTLGE
                     DGYAKELYDELDEDVQEKIEKYAREDAGETADIDSFEDMIEESLDIRRMFMSALFDGI
                     YSGTTAKAEKYLGEWLRDNGFVQTEGSEKYQLRLSIELMLDFMESLTDDRPINVSQFG
                     DWGDILDALTSISEPTISIDNVYAYDEDAAKEKLQEEIDELFGEDN*"
                     /db_xref="X0TUJ4_9ZZZZ"
     gene            191831..192223
                     /locus_tag="Salt_Pond_R1_B_H2O_MG_scaffold_1_prodigal-sing
                     le_225"
     CDS             191831..192223
                     /product="hypothetical protein"
                     /codon_start=1
                     /transl_table=11
                     /translation="MRSFATVLLLATITGCSTIKIPSFWDPNQAESIVDIQIAVNNVD
                     CDNLKQNQITAITDEIEWFQTYSKSSGWRHQDVLQLIQPLDETVEAFENRFEKENSIN
                     PVYCNLKKRNMQQQSGRAAEAILGRFKL*"
     gene            192220..192462
                     /locus_tag="Salt_Pond_R1_B_H2O_MG_scaffold_1_prodigal-sing
                     le_226"
     CDS             192220..192462
                     /product="hypothetical protein"
                     /codon_start=1
                     /transl_table=11
                     /translation="MSAMDQLEEVMTSEKRWARERAEVAKAIHQQYRRGNLTDSEYKE
                     LLEDLIRTDRLDQDGDDMELRSNLVSAVNGLLKVIG*"
     gene            complement(192459..192788)
                     /locus_tag="Salt_Pond_R1_B_H2O_MG_scaffold_1_prodigal-sing
                     le_227"
     CDS             complement(192459..192788)
                     /product="Uncharacterized protein n=1 Tax=Pelagibacter
                     phage HTVC008M RepID=M1IP46_9CAUD"
                     /codon_start=1
                     /transl_table=11
                     /translation="LSKKSYKNSFQEFADLNKDGKITEQELVHYEKLIELENEDEKSD
                     AQRKMAWFSLSGMLLYPFAVVVANLLGLDKAPDILGDMAPTYFVSVAAIVAAFYGKEA
                     YVGKKSS*"
                     /db_xref="UniRef100_M1IP46"
                     /db_xref="M1IP46_9CAUD"
     gene            complement(192819..193286)
                     /locus_tag="Salt_Pond_R1_B_H2O_MG_scaffold_1_prodigal-sing
                     le_228"
     CDS             complement(192819..193286)
                     /product="Uncharacterized protein {ECO:0000313|EMBL
                     :CEZ19851.1};  TaxID=1581557 species="Bacteria;
                     Proteobacteria; Betaproteobacteria; Methylophilales;
                     Methylophilaceae.;" source="Methylophilaceae bacterium
                     MMS-2-53.;""
                     /codon_start=1
                     /transl_table=11
                     /translation="VTTKIDFNNIDKFLETCGPETRLYVGCDSRVFHNSERKPMISYT
                     TAIVVHIDSKHGGKLFYENSVEEAKGLDKKKPSLRLMTEVYKVSQLYLDLIDNVDNCL
                     DKDIEIHLDINPEKEHKSSAIITEALGYIRGMCQVDAKVKPEAWAASSVADAF*"
                     /db_xref="A0A0D6EWJ7_9PROT"
     gene            complement(193335..194360)
                     /locus_tag="Salt_Pond_R1_B_H2O_MG_scaffold_1_prodigal-sing
                     le_229"
     CDS             complement(193335..194360)
                     /product="hypothetical protein"
                     /codon_start=1
                     /transl_table=11
                     /translation="MNFRREFTVAYPFQAQFPNAIEIDRSEFSLVLDGIFENYNDVRQ
                     EIPPVPKEDICFIFEENCESYKEWDWDFVLNRIYSCLKDIPIFVNDEYYYNIFKRNGF
                     SVWRYWPGHLIAPIYEINSDFDLRLDSIDKTFCRLSSSRHDHNYYIHKFLVEKQLLDN
                     THWSYSKCDYHEWYYNFNRFLNLRERDYTELPEQEQAGSHIGQMMSFDSLQPHIKSAV
                     SINCETVFHGHGPCYSEKLIKCANLARPFIEVSSPHTLKDLRKWGFESFPDLIDESYD
                     DIEDPHERIEHVCGEIDRLSKIPLQHFKDYIAKNEEKLHHNFVVGQRMAESVFEQNYR
                     GLILPNL*"
     gene            complement(194653..195231)
                     /locus_tag="Salt_Pond_R1_B_H2O_MG_scaffold_1_prodigal-sing
                     le_230"
     CDS             complement(194653..195231)
                     /product="Uncharacterized protein n=1 Tax=Salipiger
                     mucosus DSM 16094 RepID=S9QQ67_9RHOB"
                     /codon_start=1
                     /transl_table=11
                     /translation="MKINLRKAHAIQTQIREEMNRLDFSTEISLNEYEWAEDQVKTAK
                     SNLDGHLKTWDKLTGVMLDIRKKVARANADEGISDLLADAAMIDKQIQLYTQFANARP
                     QDKTTVLNGRLKKRQESTEASHYGGFGGVSISTGVLTDNDIDKYRLELANLKRTKQEV
                     QEMILAANIDTEIELDEDEEKLLARLGMISDF*"
                     /db_xref="UniRef100_S9QQ67"
                     /db_xref="A0A0F9W889_9ZZZZ"
                     /db_xref="S9QQ67_9RHOB"
     gene            complement(195355..195801)
                     /locus_tag="Salt_Pond_R1_B_H2O_MG_scaffold_1_prodigal-sing
                     le_231"
     CDS             complement(195355..195801)
                     /product="hypothetical protein"
                     /codon_start=1
                     /transl_table=11
                     /translation="VIEETEEPVVRIHPLEKKSVDYLVEMFQKTPEGNVRGFDVTETY
                     RWGQGFVPEEDMDWVEEEEVAVCDPQHGWGAELDDLIAVSVEFHGEFDSEERDYIEQL
                     CTRETEDADGLTGLEWIFGGEHDWEVDMEQILIRAPFVIDKGEEDT*"
     gene            complement(196252..196326)
                     /locus_tag="Salt_Pond_R1_B_H2O_MG_scaffold_1_prodigal-sing
                     le_trna_6"
     tRNA            complement(196252..196326)
                     /product="Met"
     gene            complement(196317..197141)
                     /locus_tag="Salt_Pond_R1_B_H2O_MG_scaffold_1_prodigal-sing
                     le_232"
     CDS             complement(196317..197141)
                     /product="Uncharacterized protein n=1 Tax=Escherichia
                     phage PhaxI RepID=G9IIM8_9CAUD"
                     /codon_start=1
                     /transl_table=11
                     /translation="MIHQKIIKLVNQGYLKKDIPEILGVSYSLVRKVSKGIESKNRYA
                     SRKNNNPVINANCQYCGKLYKTKVSLRQHEIRCKENPDKIKVKPSYGMLGKEGKGSNQ
                     FLKAERLNQPKPVVSEETRKKISEASKKRVWTTEQKSNHSKSMLKAVEDYPESYSVNN
                     IIGRVKQIEYRGILLKGNWEVKTAEWLDFNKIEWQYEHCSYPYIFEGKERRYFPDFYL
                     PEYDSYLEVKGFETEQDRAKWNQLTANLVVIDKKVVDNLYDYSIMQLLNEHKFLGP*"
                     /db_xref="UniRef100_G9IIM8"
                     /db_xref="G9IIM8_9CAUD"
     gene            complement(197222..197455)
                     /locus_tag="Salt_Pond_R1_B_H2O_MG_scaffold_1_prodigal-sing
                     le_233"
     CDS             complement(197222..197455)
                     /product="Uncharacterized protein n=1 Tax=Polaromonas
                     naphthalenivorans (strain CJ2) RepID=A1VW78_POLNA"
                     /codon_start=1
                     /transl_table=11
                     /translation="MTLPFERKRAVTNTEQFLKDLLDPQKTPRVPANVRRQAGSLLKH
                     YPRHHEMDSAGEQAPNIFGDDDLKVLTKNNKPV*"
                     /db_xref="UniRef100_A1VW78"
                     /db_xref="pna:Pnap_4841"
                     /db_xref="A1VW78_POLNA"
     gene            complement(197462..197896)
                     /locus_tag="Salt_Pond_R1_B_H2O_MG_scaffold_1_prodigal-sing
                     le_234"
     CDS             complement(197462..197896)
                     /product="hypothetical protein"
                     /codon_start=1
                     /transl_table=11
                     /translation="MPKIENCSFHDVQRGNHRISPIGSVLIQISDPPDPVYPEPAEDV
                     FVEKHQFAFLDADNPTQYFPEEQLISTEQAQQIVEILKTALDNEQDVLVHCVVGACRS
                     GAVVEVAEMMGFDECFRYRLPNVRVKRMLMEAAGLLPVDTKG*"
     gene            complement(197899..198897)
                     /locus_tag="Salt_Pond_R1_B_H2O_MG_scaffold_1_prodigal-sing
                     le_235"
     CDS             complement(197899..198897)
                     /product="hypothetical protein"
                     /codon_start=1
                     /transl_table=11
                     /translation="MNKKTFTITPDTKEIDLTAEVYYVEDHIPDLDNFVECVELDFRI
                     NNSNSIKYYFDKHGVDYREKQFVFDHYLYYDDFKDNGYFNPSLFISDVKDFLKYEKDN
                     NINHQFSVDDVIKKKHIPLNCLMNKGRPHREITSCWLLNNVNLKNLLYTQRCQSSNHR
                     SSARNYIDFLDNKNSIKEYSELPKRWINFYSSLTYKDNAQRFYQYFNPKIFSKTFFSL
                     VLEPDFLDNSCSLSEKYIYAIKGLTIPIVSGYKIYEKLEALGFHIFDDIINTDYQYEI
                     HPVKRIWKMLESNKELMTGSIERFKNESVKQRMIENYNHVDNVDKLIYNFRYLNDR*"
     gene            complement(198894..199508)
                     /locus_tag="Salt_Pond_R1_B_H2O_MG_scaffold_1_prodigal-sing
                     le_236"
     CDS             complement(198894..199508)
                     /product="Uncharacterized protein {ECO:0000313|EMBL
                     :AIX36952.1};  TaxID=1493511 species="Viruses; dsDNA
                     viruses, no RNA stage; Caudovirales; Myoviridae;
                     Tevenvirinae; T4likevirus.;" source="Synechococcus phage
                     ACG-2014f.;""
                     /codon_start=1
                     /transl_table=11
                     /translation="MHDSIDDDWVWDKVPTEHLWIFDKLILAKKCGYSSGPVGISVPQ
                     PGWYIVRPCVHIMGFGLGAQRAWIDSKTDEYSFGHFWCEWFSGRHLSVDYSYGKQVLC
                     VEGHKNNLSDAAHNLSIWDKWVKTNDDVSLPKILNFLKEYPYVNCEFIGGKLTEVHLR
                     HNPDFRWGQLEYIPVWEGESTIPPSRYTFVHDPEVHGRIGAFIK*"
                     /db_xref="A0A0E3I023_9CAUD"
     gene            complement(199663..200088)
                     /locus_tag="Salt_Pond_R1_B_H2O_MG_scaffold_1_prodigal-sing
                     le_237"
     CDS             complement(199663..200088)
                     /product="hypothetical protein"
                     /codon_start=1
                     /transl_table=11
                     /translation="MAYITTEEVRAIRNELKNWFPTMKFSVRKDDGLAVTVSILSGDC
                     DFSDIELRNFITGDIVNFSGYIQVNHHHLYNYGDHQYLLGEILDVIKTAPANAEGGRA
                     WYNNSDAMVDYFDTAFYIHMEIGRCNRSYKFVESKKKAA*"
     gene            complement(200133..200285)
                     /locus_tag="Salt_Pond_R1_B_H2O_MG_scaffold_1_prodigal-sing
                     le_238"
     CDS             complement(200133..200285)
                     /product="hypothetical protein"
                     /codon_start=1
                     /transl_table=11
                     /translation="MKETIQSYIDACDSNIAKYMLIEDKEERERALDAIYVMKAEFEK
                     TLAELQ*"
     gene            complement(200389..200802)
                     /locus_tag="Salt_Pond_R1_B_H2O_MG_scaffold_1_prodigal-sing
                     le_239"
     CDS             complement(200389..200802)
                     /product="hypothetical protein n=1 Tax=Brevibacillus
                     laterosporus RepID=UPI0003655E13"
                     /codon_start=1
                     /transl_table=11
                     /translation="MNTLETFNHLVGPVEKFDDLLGHCITHIDKKHDELKLYLSDAVY
                     VHMYHQQDCCEDVFIEDVCGDLDDLIGSPLLQAEEVSNRDDEGPLNEYDESYTWTFYK
                     FATNKGFVTIRWYGSSNGYYSEYVDVEVVDDSKRN*"
                     /db_xref="UniRef100_UPI0003655E13"
                     /db_xref="A0A024B357_9CAUD"
                     /db_xref="gau:GAU_1797"
                     /db_xref="UPI0003655E13"
     gene            complement(200817..201239)
                     /locus_tag="Salt_Pond_R1_B_H2O_MG_scaffold_1_prodigal-sing
                     le_240"
     CDS             complement(200817..201239)
                     /product="hypothetical protein"
                     /codon_start=1
                     /transl_table=11
                     /translation="MINPKQYITDNRIKLRGFGPQGAQGEENRKRGDQFMRELIANTS
                     QHPFNNNARIIGNAHVVIEYDGDGVRIKNIQSHEPGSGAGTRALQYLIRLSEKHKVPL
                     HLYAKGYASTKTSQLKNWYKRFGFEPDESGAQEMTRKP*"
     gene            complement(201258..201331)
                     /locus_tag="Salt_Pond_R1_B_H2O_MG_scaffold_1_prodigal-sing
                     le_trna_5"
     tRNA            complement(201258..201331)
                     /product="Gln"
     gene            complement(201341..202150)
                     /locus_tag="Salt_Pond_R1_B_H2O_MG_scaffold_1_prodigal-sing
                     le_241"
     CDS             complement(201341..202150)
                     /product="ferredoxin--NADP reductase n=1 Tax=gamma
                     proteobacterium HIMB30 RepID=UPI000262D022"
                     /codon_start=1
                     /transl_table=11
                     /translation="MTCGCGRSPDGCRGWHNLSEEEYQVEYQRFLAEEQGLMTVTEVE
                     HYTDNLFRFRVTKPDNFEFTAGDFTMISIDDAPKRAYSITSSPSDDYLEFYSIKVPDG
                     PLTSKLQNIVVGDTVYVSNQPTGSLILDNLSDGKDLWMLATGTGIAPFISLLRDAATK
                     EKYENLHLVWSVRTADELAAYDEFLKDAGVDYIPVVTQDGTWGGFTQRITDLIRKGIL
                     MTDAAPDTDKVMLCGNMDFNVEIRDILKSKNWVQGGRKTPGSFVLERAFVG*"
                     /db_xref="UniRef100_UPI000262D022"
                     /db_xref="A0A086XVR7_9RHOB"
                     /db_xref="ngg:RG540_CH16270"
                     /db_xref="UPI000262D022"
     gene            complement(202179..202251)
                     /locus_tag="Salt_Pond_R1_B_H2O_MG_scaffold_1_prodigal-sing
                     le_trna_4"
     tRNA            complement(202179..202251)
                     /product="Lys"
     gene            complement(202319..202528)
                     /locus_tag="Salt_Pond_R1_B_H2O_MG_scaffold_1_prodigal-sing
                     le_242"
     CDS             complement(202319..202528)
                     /product="hypothetical protein"
                     /codon_start=1
                     /transl_table=11
                     /translation="MSENSILKARIDSCERRQTVAGILIAIGVAAQQSGSFFDCWTVE
                     YLGVVKILAGLAVLTYSMYRSVVDY*"
     gene            complement(202525..202710)
                     /locus_tag="Salt_Pond_R1_B_H2O_MG_scaffold_1_prodigal-sing
                     le_243"
     CDS             complement(202525..202710)
                     /product="hypothetical protein"
                     /codon_start=1
                     /transl_table=11
                     /translation="MVDIVDDIRNDPRQCPACEQGIICPMIKQETSEYLGRMICDTCG
                     SEFKVSYEKYAELQGIS*"
     gene            complement(202725..202901)
                     /locus_tag="Salt_Pond_R1_B_H2O_MG_scaffold_1_prodigal-sing
                     le_244"
     CDS             complement(202725..202901)
                     /product="Uncharacterized protein n=1 Tax=Listeria
                     fleischmannii subsp. coloradonensis RepID=H7F2F1_9LIST"
                     /codon_start=1
                     /transl_table=11
                     /translation="MGFLETLTIVFIVLKLTAVIDWSWLYVFSPIFVAVGIYFLIFAT
                     YFVVELRSKLRSIK*"
                     /db_xref="UniRef100_H7F2F1"
                     /db_xref="H7F2F1_9LIST"
     gene            complement(202961..203200)
                     /locus_tag="Salt_Pond_R1_B_H2O_MG_scaffold_1_prodigal-sing
                     le_245"
     CDS             complement(202961..203200)
                     /product="hypothetical protein"
                     /codon_start=1
                     /transl_table=11
                     /translation="MIKQRIQDCISGSGYLERYGSHPGTLPLIGPVVLDAVAGSERGW
                     MGSVLGAVMMLVLFGGVWLIGAHDRGKEHRLQRRG*"
     gene            complement(203197..203526)
                     /locus_tag="Salt_Pond_R1_B_H2O_MG_scaffold_1_prodigal-sing
                     le_246"
     CDS             complement(203197..203526)
                     /product="hypothetical protein"
                     /codon_start=1
                     /transl_table=11
                     /translation="MSMNKIIRERKVAVLYSPGFGGGWFSWNTGCPECIFDPEIVQMV
                     LDREQADAIEGRAREKWNQGDNHFFPGGADALQVAWLPEGVRFFIEEYDGSEAIVTEH
                     EVKWVTA*"
                     /db_xref="ysi:BF17_16530"
                     /db_xref="W8GMV3_9ENTR"
     gene            complement(203603..204130)
                     /locus_tag="Salt_Pond_R1_B_H2O_MG_scaffold_1_prodigal-sing
                     le_247"
     CDS             complement(203603..204130)
                     /product="Putative uncharacterized protein n=1 Tax
                     =Halobacterium sp. DL1 RepID=G4IB73_9EURY"
                     /codon_start=1
                     /transl_table=11
                     /translation="MKIKDILSEDKDPLSQWNNQDPVNYIKHLQKTFGKPDELTTERA
                     VWYNKDGFKRIEVLDEYILHSSPTPHYDFVYSYIDLDIPHELSDEFAKSSESILIDHL
                     KGEVGGRCATLTANAVTLQYVIDVVTNNVKPSKAEYEKRIKSMKRMFEKGEKYENDWW
                     PDKSNDADPSNPYYK*"
                     /db_xref="UniRef100_G4IB73"
                     /db_xref="A0A0F9EH53_9ZZZZ"
                     /db_xref="G4IB73_9EURY"
     gene            complement(204177..204254)
                     /locus_tag="Salt_Pond_R1_B_H2O_MG_scaffold_1_prodigal-sing
                     le_trna_3"
     tRNA            complement(204177..204254)
                     /product="Asn"
     gene            complement(204288..204809)
                     /locus_tag="Salt_Pond_R1_B_H2O_MG_scaffold_1_prodigal-sing
                     le_248"
     CDS             complement(204288..204809)
                     /product="hypothetical protein"
                     /codon_start=1
                     /transl_table=11
                     /translation="MVKIFEVENNNTNTIENIIKIAQNIFGTDNLSSGNCGNFALALG
                     KILKEKGLNPKLAFTFREVDDLTSTEISNQGTQTISKTTVSTETIDDVINAETDIYHI
                     ILKVNGQYYDGTGKTNTDELLDMADDQYDDYYPGFFDNIELNDPAMLKLIRTETNCQI
                     PMQTFYQKIKEKI*"
     gene            complement(204809..205687)
                     /locus_tag="Salt_Pond_R1_B_H2O_MG_scaffold_1_prodigal-sing
                     le_249"
     CDS             complement(204809..205687)
                     /product="hypothetical protein"
                     /codon_start=1
                     /transl_table=11
                     /translation="VIVTDLFEGISDIIFHRTGFGNLKQILEKDQFELRPTFAKPSEQ
                     ESTRRKTDLYFMSTARTKNSKYISDSGSPVLTLDGQKLKQNYSGYGMDYYGPSWREVS
                     GGEYEQEDRVFSQKPNITNAKKYILMIELVMEFNAGQADNIFKIYSMAKKSGIPIKFY
                     DSKEDRNLGKNALSEKAVREELKRNLANLEKRRPYTPPRKEMYVGDAVPAIFLGLKFD
                     PEDNIPADAKTRIDKFLRKWPGMDKESVRVDFHNAVSDKKYRNLMTQIVAFMKKNNLR
                     TIDDLGEFVYQKWIDR*"
     gene            complement(205800..205870)
                     /locus_tag="Salt_Pond_R1_B_H2O_MG_scaffold_1_prodigal-sing
                     le_trna_2"
     tRNA            complement(205800..205870)
                     /product="Thr"
     gene            complement(205957..206038)
                     /locus_tag="Salt_Pond_R1_B_H2O_MG_scaffold_1_prodigal-sing
                     le_trna_1"
     tRNA            complement(205957..206038)
                     /product="Leu"
     gene            complement(206073..206720)
                     /locus_tag="Salt_Pond_R1_B_H2O_MG_scaffold_1_prodigal-sing
                     le_250"
     CDS             complement(206073..206720)
                     /product="hypothetical protein"
                     /codon_start=1
                     /transl_table=11
                     /translation="MIPSANIHANSNAKIIFSSLKTVGQHYYYRNSAIDKIFFLNIPK
                     NASSYIRNTMHFIDNPSTEPRSFCIVREPLERFISIYKYMINVEERFDEFFQAFLYDK
                     DLSNENYIKVGVEHLMPQSFFVDNAPSEWKKQCQLITMEDFFADGVESGLQQVGLKSR
                     ISLPNTKVNSSDYDASYKDWIIDKIYKDHSEIFDKYLSQDSELYQKAKNREVLIP*"
     gene            complement(206743..206955)
                     /locus_tag="Salt_Pond_R1_B_H2O_MG_scaffold_1_prodigal-sing
                     le_251"
     CDS             complement(206743..206955)
                     /product="hypothetical protein"
                     /codon_start=1
                     /transl_table=11
                     /translation="MSLGKSISEMSIEEINRAVQDRSDWIENYLSISLEGDTTVDMEP
                     LRHWSNELYALNSARIQRFSELKATA*"
     gene            complement(207017..207361)
                     /locus_tag="Salt_Pond_R1_B_H2O_MG_scaffold_1_prodigal-sing
                     le_252"
     CDS             complement(207017..207361)
                     /product="Uncharacterized protein n=1 Tax=Pelagibacter
                     phage HTVC008M RepID=M1ID90_9CAUD"
                     /codon_start=1
                     /transl_table=11
                     /translation="MDNIVNAINEYGFPIVAAVGMGGFIYYIWRWVTETVDPVIGETM
                     GTLIKLVDRVRMLDNDMIRLNTKLAMVLEHKSHIDQNLSAEQRDELEEIIHRYQSQSE
                     TFDSTGNSPKNK*"
                     /db_xref="UniRef100_M1ID90"
                     /db_xref="M1ID90_9CAUD"
     gene            complement(207364..207642)
                     /locus_tag="Salt_Pond_R1_B_H2O_MG_scaffold_1_prodigal-sing
                     le_253"
     CDS             complement(207364..207642)
                     /product="Uncharacterized protein n=1 Tax=Pelagibacter
                     phage HTVC008M RepID=M1IP38_9CAUD"
                     /codon_start=1
                     /transl_table=11
                     /translation="MEFLTLVSEVGFPIAGALVAGAFVFISLRFILASVTESLNTLKN
                     IISQLDNRVLTMNNDLVKIDALMSYALGVKPNIERIAANEGKDDARRD*"
                     /db_xref="UniRef100_M1IP38"
                     /db_xref="M1IP38_9CAUD"
     gene            complement(207651..209705)
                     /locus_tag="Salt_Pond_R1_B_H2O_MG_scaffold_1_prodigal-sing
                     le_254"
     CDS             complement(207651..209705)
                     /product="cya; adenylate/guanylate cyclase Cya (EC:4.6.1.1
                     )"
                     /codon_start=1
                     /transl_table=11
                     /translation="MKWITHWTTALITLILILSIHYSDGFITETLRLKQFDLLQQTDP
                     VQVSKDIGVVTIDEDAIERYGQWPWSRETIADIIWQLRKDGAGVIVLPILFSEIDRLG
                     GDEYLAETLENNSIVISQTGTQRYSQNSVPRGIAKIGEPVPYLFQWQGVLGPIPELGK
                     AADGVGVINTVPEIDGVVRRVPLLMRVEDEVFPSLGVEVIRVATGQPSYQVKESGSGI
                     EAVRVPGFPIINTDPNGRIWLRWNKKFPTISAAESDFSEFQGKTVIIGAQAAGISGII
                     ASPTGPRYNYEPAAVTLQTLIDGEQIERPYWAFQAELASTLALGLVVIVLGRFTPYWV
                     VGIGMIALSATLVFAVDYAWSNYLYMLDGTMPLAALILVGLHSVFLRFVKEFKEKQAI
                     KKQFSGYASPQVVKLLQTNPDLIKHGTKKKITTVMTDLRGFTPLSESFGDDVQGLTRM
                     MNSYMDAISKPVLESNAMIIKYIGDATMHIHNAPIDDDMHATNAVSTALKMLSAVDRF
                     NEHLTEQNKPQIGMGVGINTGKAYMGEIGSTQRHSYDVLGDSVNVAARLEGQSKSYGV
                     RIVTGSETAHLTYKQFFYLELDKIAVKGKSKPLKIYTVLEHAENTPDEYFDAREKHDR
                     MLEMYRIKNFDETITLCNELCGSFDGAMDAYYDLWIERCKFMLAQDLPSDWDGTFTAT
                     SK*"
                     /db_xref="oco:OCA4_c22800"
                     /db_xref="UniRef100_M1HLN3"
                     /db_xref="M1HLN3_9CAUD"
                     /db_xref="4.6.1.1"
     gene            complement(209730..210056)
                     /locus_tag="Salt_Pond_R1_B_H2O_MG_scaffold_1_prodigal-sing
                     le_255"
     CDS             complement(209730..210056)
                     /product="hypothetical protein"
                     /codon_start=1
                     /transl_table=11
                     /translation="MIIKLVLAIIVLGLIKVANADEIDILQQGNDFELSVLQSSGDNF
                     LQGSVVGDNHSITSEQSGSSSASFDLTNSGGGVNLNIQQNDNDSVSVTKICTDPAGCS
                     VSINQN*"
     gene            complement(210001..211023)
                     /locus_tag="Salt_Pond_R1_B_H2O_MG_scaffold_1_prodigal-sing
                     le_256"
     CDS             complement(210001..211023)
                     /product="Uncharacterized protein n=1 Tax=Pelagibacter
                     phage HTVC008M RepID=M1ID94_9CAUD"
                     /codon_start=1
                     /transl_table=11
                     /translation="VLEREESVIQGEQGTEVESYDTAVTEKGRMRIDFVDDTRVDVTE
                     HSRLVIDEFVYDPAANEGSLALKISLGSVKYASGQIAKKHQQNVKIETPSATIGVRGT
                     DFAMVVDEIGGSTVTLLPSCRIVNPREPAQCFVGEITVESDAGMVVMNEAFQTTVIET
                     GNKPPSKPLVLDIDPSQLNSMLIVRKESNYDLTARELQEQADALDVDYLEFDELDEDS
                     LQETIDGIWNTELGDTADILKVDIFDIMQNLRNNVNSALANQLDNQYVFGDRPEGLDP
                     ETGIFFQAPPPEFTVRRKDEAGNTFELKLSESHGYSIDILQGNFIKYDYQTGIGNNRI
                     RIDQSR*"
                     /db_xref="UniRef100_M1ID94"
                     /db_xref="M1ID94_9CAUD"
                     /db_xref="mai:MICA_1872"
     gene            complement(211076..211762)
                     /locus_tag="Salt_Pond_R1_B_H2O_MG_scaffold_1_prodigal-sing
                     le_257"
     CDS             complement(211076..211762)
                     /product="Curlin-associated protein n=1 Tax=Pelagibacter
                     phage HTVC008M RepID=M1IP43_9CAUD"
                     /codon_start=1
                     /transl_table=11
                     /translation="MRGALTLTLILMVSMAWANEIYVDQIGDNLDLDITQDGTDNVAG
                     TSEEPMVLNGDDMTFDIDQIGDNNIIAATINGNTYTGTISLTGNNNNVDLACDSVDAV
                     QCETVTADITVNGDGADIDLRIGETADASDLVATFTVDGDANVIDAEVDGVDADATVV
                     IDNSSSLAGGNTVNVDMDGDGDVNGHSLNLDITGGGGVYNVTQSGINDNTVDATFEGD
                     NATVDIDQSD*"
                     /db_xref="UniRef100_M1IP43"
                     /db_xref="M1IP43_9CAUD"
     gene            complement(211722..212558)
                     /locus_tag="Salt_Pond_R1_B_H2O_MG_scaffold_1_prodigal-sing
                     le_258"
     CDS             complement(211722..212558)
                     /product="Curli production assembly/transport component n
                     =1 Tax=Pelagibacter phage HTVC008M RepID=M1ICK2_9CAUD"
                     /codon_start=1
                     /transl_table=11
                     /translation="LIKTPINLVFCLAILSGCAATGEDRFQSEPADIQPAPMQEKLDD
                     IPELNGPKITIAVYDFSDKTGQRQPNENIASLSTAVTQGAEVWVIKSLQDIGNSSWFD
                     VVERVGLDNLVKERQLIRNTRENYGEESRQLDPMRFAGLILEGGIVGYDANVLTGGAG
                     ARYLGIGVDTEYRVDTVTVVMRLVSVNSGRVLTSVATEKTILSTKTGANLFRFFDMGT
                     ELVETEMGMTANEPVNYAVRAAIEAGVIELVYQGAEKELWQFKGSDKNERGINSNADT
                     NG*"
                     /db_xref="UniRef100_M1ICK2"
                     /db_xref="M1ICK2_9CAUD"
                     /db_xref="mor:MOC_5312"
     gene            complement(212555..213046)
                     /locus_tag="Salt_Pond_R1_B_H2O_MG_scaffold_1_prodigal-sing
                     le_259"
     CDS             complement(212555..213046)
                     /product="Curli production assembly/transport component n
                     =1 Tax=Pelagibacter phage HTVC008M RepID=M1HLM9_9CAUD"
                     /codon_start=1
                     /transl_table=11
                     /translation="MCLLKNCLITAVLVAAMVLFGGTVFASQLTHQFKNPSFSGQGWS
                     NHVLSNEQLRHNREKEIRERKEAEQRRLEREMEDSILKKFVTNMESRIYATLSKQMVD
                     NMFTKCEEGDESCTQPDGGSTEIEGSTITWNRSESGAITLTVDGPEGFTEIDIPGPGE
                     LLF*"
                     /db_xref="UniRef100_M1HLM9"
                     /db_xref="M1HLM9_9CAUD"
     gene            complement(213110..213694)
                     /locus_tag="Salt_Pond_R1_B_H2O_MG_scaffold_1_prodigal-sing
                     le_260"
     CDS             complement(213110..213694)
                     /product="ATP-dependent Clp protease proteolytic subunit 
                     (EC:3.4.21.92)"
                     /codon_start=1
                     /transl_table=11
                     /translation="MPNLVPIVLEKTAQGERSYDIYSRLLKDRIIMLDTEVSEHSASL
                     IVAQMLFLESEDPDSDILFYINSPGGSVTAGMSIYDTMQFIKCDVSTIVIGQAASMGS
                     LLSASGTAGKRKILPHARHMIHQPLGGASGQASDVEIQAKELLRWKTILTGVYAKHTG
                     KDVEALQADMERDNFMGAQESIDYGLADELIYNR*"
                     /db_xref="hmr:Hipma_0458"
                     /db_xref="F2LU31_HIPMA"
                     /db_xref="UniRef100_F2LU31"
                     /db_xref="3.4.21.92"
     gene            complement(213843..214439)
                     /locus_tag="Salt_Pond_R1_B_H2O_MG_scaffold_1_prodigal-sing
                     le_261"
     CDS             complement(213843..214439)
                     /product="hypothetical protein"
                     /codon_start=1
                     /transl_table=11
                     /translation="MFIKTTRNTVGIAAVALTLAACSSTSDIYQERAEKQRELDSKAV
                     ESTLDNMPDWMTEVPESESAIYQNGSAASSNLSMSRAKARNMAYGQICVAAGGTVSQQ
                     NQTFISDTGNSSVENSELAIRSMCTSTDITGAEVADEVVVQENSRYRTYVLVALPIGD
                     ANVLLERKREQEIQEKALDRSSEVFEEIDTREEAQSSE*"
     gene            complement(214443..214853)
                     /locus_tag="Salt_Pond_R1_B_H2O_MG_scaffold_1_prodigal-sing
                     le_262"
     CDS             complement(214443..214853)
                     /product="SufE protein probably involved in Fe-S center
                     assembly n=1 Tax=alpha proteobacterium HIMB114
                     RepID=D0RPD1_9PROT"
                     /codon_start=1
                     /transl_table=11
                     /translation="VLEEKINQYRENFDMVRELSNDNTAVFEYIIDLGKKLQADPLSE
                     EKRTEHSRVSKCQYDLFVDWENGKWHAYSNGLISSGYAYILLDVFNSIPLEEVNKVTS
                     ESFEPLGISQLLSMNRSDGFYQMIEIMKRNATKV*"
                     /db_xref="UniRef100_D0RPD1"
                     /db_xref="D0RPD1_9PROT"
     gene            complement(214872..215033)
                     /locus_tag="Salt_Pond_R1_B_H2O_MG_scaffold_1_prodigal-sing
                     le_263"
     CDS             complement(214872..215033)
                     /product="hypothetical protein"
                     /codon_start=1
                     /transl_table=11
                     /translation="MFNIQLCTFTKDYEGVRFSVFSVGITGERERCLFAIAKDEDAWY
                     FDIFFLRII*"
     gene            complement(215026..215295)
                     /locus_tag="Salt_Pond_R1_B_H2O_MG_scaffold_1_prodigal-sing
                     le_264"
     CDS             complement(215026..215295)
                     /product="hypothetical protein"
                     /codon_start=1
                     /transl_table=11
                     /translation="MEKYYIDEFVNYIAPSRGRCIDMSTQVKADDDSVLYEEIPDEFA
                     SRFQWDTCNKRAFPVMVWEKEGEPVAYWDCEYCVGYFMNTEVSDV*"
     gene            complement(215300..215512)
                     /locus_tag="Salt_Pond_R1_B_H2O_MG_scaffold_1_prodigal-sing
                     le_265"
     CDS             complement(215300..215512)
                     /product="hypothetical protein"
                     /codon_start=1
                     /transl_table=11
                     /translation="MNWDRNGHIISGMYEGVAYAGRVTNSRAKSGGEIQHTIDLFEPI
                     YVDGKRHDKITVNDLFVLPNRSRMSA*"
     gene            complement(215579..216151)
                     /locus_tag="Salt_Pond_R1_B_H2O_MG_scaffold_1_prodigal-sing
                     le_266"
     CDS             complement(215579..216151)
                     /product="hypothetical protein"
                     /codon_start=1
                     /transl_table=11
                     /translation="MKKITSLLALTFGIAISAQAQECVYQSRTVTKNDLEISERSNIV
                     RDVTDVGNGNRKCTVHFSVRINQDWKMATGEWEWSGNKPHQQACAKAVQLAEKMVIER
                     VAERDVSNEQVLVCNDDERYEQLKNIDVGTVGSIEQFRPHPEYDNSFYHQGAECRWFV
                     DANFTGTEIRKYEGVICETKPDKWVVVDKF*"
     gene            complement(216165..216290)
                     /locus_tag="Salt_Pond_R1_B_H2O_MG_scaffold_1_prodigal-sing
                     le_267"
     CDS             complement(216165..216290)
                     /product="hypothetical protein"
                     /codon_start=1
                     /transl_table=11
                     /translation="MDSNSLKKSIEESRKQREKTLRRIDKLESDIRKVKRMLNLS*"
     gene            complement(216303..216527)
                     /locus_tag="Salt_Pond_R1_B_H2O_MG_scaffold_1_prodigal-sing
                     le_268"
     CDS             complement(216303..216527)
                     /product="hypothetical protein"
                     /codon_start=1
                     /transl_table=11
                     /translation="MIDIQGVTREQAEILDQLWACESEDDVHELRLAMDPDQWHTLDL
                     LVEAIALGVLDEEVQSEVDCAQVRTILSNF*"
     gene            complement(216520..216666)
                     /locus_tag="Salt_Pond_R1_B_H2O_MG_scaffold_1_prodigal-sing
                     le_269"
     CDS             complement(216520..216666)
                     /product="hypothetical protein"
                     /codon_start=1
                     /transl_table=11
                     /translation="MKSLIILVIGITVGYYFGMENVDSISGVIDITRDAFQFAANKLG
                     EYND*"
     gene            complement(216663..217127)
                     /locus_tag="Salt_Pond_R1_B_H2O_MG_scaffold_1_prodigal-sing
                     le_270"
     CDS             complement(216663..217127)
                     /product="Uncharacterized protein n=1 Tax=Allochromatium
                     vinosum (strain ATCC 17899 / DSM 180 / NBRC 103801 / D)
                     RepID=D3RWC3_ALLVD"
                     /codon_start=1
                     /transl_table=11
                     /translation="MNLQEAETLAIELINKHLDGTWSFRWNRRQRAFGLCHYGRNTIE
                     LSRILTETESEYATRQTILHEIAHAIAGFHAGHGPEWKMVARRLGVENPKCKRNATGD
                     TKPNYKWAIKYNNEVIKGYFRRPNRNIQRRISQMYLRGRPETEGQLYIERVA*"
                     /db_xref="UniRef100_D3RWC3"
                     /db_xref="alv:Alvin_3244"
                     /db_xref="A0A0C5BDU8_9MICO"
                     /db_xref="D3RWC3_ALLVD"
     gene            complement(217194..217409)
                     /locus_tag="Salt_Pond_R1_B_H2O_MG_scaffold_1_prodigal-sing
                     le_271"
     CDS             complement(217194..217409)
                     /product="hypothetical protein"
                     /codon_start=1
                     /transl_table=11
                     /translation="VWVGFLPTFFETALKLHYSSANKRLEMIRQPGDIQRDIDRAKNN
                     QERDQLYRELSQSQAHWDRIRLIGALG*"
     gene            complement(217417..217602)
                     /locus_tag="Salt_Pond_R1_B_H2O_MG_scaffold_1_prodigal-sing
                     le_272"
     CDS             complement(217417..217602)
                     /product="hypothetical protein"
                     /codon_start=1
                     /transl_table=11
                     /translation="MFLDDREAVNSLIEDIFEREISPVHESGWVDMGEIFTNDDINML
                     TETHSELDCTPNLEKYM*"
     gene            complement(217649..218203)
                     /locus_tag="Salt_Pond_R1_B_H2O_MG_scaffold_1_prodigal-sing
                     le_273"
     CDS             complement(217649..218203)
                     /product="Metallophosphoesterase n=1 Tax=Sinorhizobium
                     phage phiM12 RepID=S5M7N4_9CAUD"
                     /codon_start=1
                     /transl_table=11
                     /translation="MPLEKNIWLIADTHLNHKNILHFRNYHTGELIRPGFDDIHQMNE
                     YIIDQWNSHINPGDKVIHLGDVFFGPKEEFLPMWKQLHGSKELIVGNHDDVKFFAKNE
                     LVTKIHMWKQMRDFGLLLSHVPLHEKQLRRGPPGEEHDYMDNHLLNVHGHIHDEPSPP
                     GPYRCICVEQTDYKPVNLENLTIT*"
                     /db_xref="UniRef100_S5M7N4"
                     /db_xref="S5M7N4_9CAUD"
                     /db_xref="paej:H70737_18905"
     gene            complement(218194..218433)
                     /locus_tag="Salt_Pond_R1_B_H2O_MG_scaffold_1_prodigal-sing
                     le_274"
     CDS             complement(218194..218433)
                     /product="hypothetical protein"
                     /codon_start=1
                     /transl_table=11
                     /translation="MSVDSLNHYQVDCSKKEEQIHFIQSMRPTEPQRNMAAIVATVPF
                     AWMGDVGNYSGQREVASGRKDWMLNQILMELNRCP*"
     gene            complement(218459..218725)
                     /locus_tag="Salt_Pond_R1_B_H2O_MG_scaffold_1_prodigal-sing
                     le_275"
     CDS             complement(218459..218725)
                     /product="hypothetical protein"
                     /codon_start=1
                     /transl_table=11
                     /translation="MKRIIITSAFALSLSGCAGLTSQSPPTDVALIPNDCANTHHIIP
                     WLESQLERPKGVFQSNAQHQESIRAIKHRIWSMRYHCEPTDDSM*"
     gene            complement(218793..218984)
                     /locus_tag="Salt_Pond_R1_B_H2O_MG_scaffold_1_prodigal-sing
                     le_276"
     CDS             complement(218793..218984)
                     /product="hypothetical protein"
                     /codon_start=1
                     /transl_table=11
                     /translation="MSYIQHFSTQELLNNIEKNYNSVSRFIQPEWLRSYYETVTAANF
                     EVARATVAEVEKALPVNNN*"
     gene            219123..219398
                     /locus_tag="Salt_Pond_R1_B_H2O_MG_scaffold_1_prodigal-sing
                     le_277"
     CDS             219123..219398
                     /product="hypothetical protein"
                     /codon_start=1
                     /transl_table=11
                     /translation="MNKNTADQIRETINLLEQEEQQLITQPNVMLLDISSYELTSLMK
                     EFRSEQESYSKAGDRAQVMFYDPSEKEEFKKFLKSKNIGYDEMGGDS*"
     gene            complement(219395..219574)
                     /locus_tag="Salt_Pond_R1_B_H2O_MG_scaffold_1_prodigal-sing
                     le_278"
     CDS             complement(219395..219574)
                     /product="hypothetical protein"
                     /codon_start=1
                     /transl_table=11
                     /translation="MKDFFIFNWITSRFSERTTWDGVVLIAAGLSFFLLKPIASIVAA
                     LAVLYGLWTILQPEF*"
     gene            219644..219928
                     /locus_tag="Salt_Pond_R1_B_H2O_MG_scaffold_1_prodigal-sing
                     le_279"
     CDS             219644..219928
                     /product="Uncharacterized protein n=1 Tax=Mucor
                     circinelloides f. circinelloides (strain 1006PhL)
                     RepID=S2JNP2_MUCC1"
                     /codon_start=1
                     /transl_table=11
                     /translation="MFNFIKRLFGGNTPTESQQVASQKPAEKKPATRSTTKKTTTGST
                     KKATATKTNTAGAKKTASSTSKTGTKKSATTGRKTSTTGTKKTTTKKSNT*"
                     /db_xref="UniRef100_S2JNP2"
                     /db_xref="A0A0F2T1J0_9ACTN"
                     /db_xref="mbj:KQ51_00247"
                     /db_xref="S2JNP2_MUCC1"
     gene            complement(219925..220977)
                     /locus_tag="Salt_Pond_R1_B_H2O_MG_scaffold_1_prodigal-sing
                     le_280"
     CDS             complement(219925..220977)
                     /product="Uncharacterized protein n=1 Tax=Pseudomonas
                     fluorescens (strain SBW25) RepID=C3KD81_PSEFS"
                     /codon_start=1
                     /transl_table=11
                     /translation="MTNKRIGFCCKWLSDMSAKSNSLNRDLNGRSTTMKWLREHPEDA
                     VERQWELMNFNARAAYNLVERVGSLEPELRQVRLGSEMLQGYTESNWQDWWQQPSVQQ
                     HLESIFAPVGNLARKLDVRLSFHPGQFCCLVSDNPEIVESSLAEMEYHTDLARWMGYG
                     KEFQDFKINVHVSGRRGPGAMREVINRMSPELRNCLTLENDEFTIGIDDLIELRDVAA
                     IVFDVHHHWVKTGEYFSPHDDRVNYILESWRGARPVVHYSQCREDLLDGHDPDIFPDM
                     QSLLSAGFKKTKLRAHSDFMWNNAQNEQMLEFWEWADIQVEAKAKNLASADLLDRWIQ
                     KSRTNCPAETECVEVL*"
                     /db_xref="UniRef100_C3KD81"
                     /db_xref="A0A0D9AWM1_PSEFL"
                     /db_xref="pfs:PFLU3430"
                     /db_xref="C3KD81_PSEFS"
     gene            complement(221028..221567)
                     /locus_tag="Salt_Pond_R1_B_H2O_MG_scaffold_1_prodigal-sing
                     le_281"
     CDS             complement(221028..221567)
                     /product="hypothetical protein"
                     /codon_start=1
                     /transl_table=11
                     /translation="MNISWIVTPQYQTQVDIKEIGPIWGSDITWRMFNTDNVICFDYR
                     RASDLVTRNFQEQCNFYIPEKFFSDLNRPSSVHLVGGGFSDEVDQKEEVVAAHLVKDV
                     SDIVLLGGFDFSAEFENLEEYERHRANNFLNSMRRIIETSENIQWVALDHVKPLDERF
                     SKLENFTQDTTENVVSLLS*"
     gene            complement(221564..222601)
                     /locus_tag="Salt_Pond_R1_B_H2O_MG_scaffold_1_prodigal-sing
                     le_282"
     CDS             complement(221564..222601)
                     /product="hypothetical protein"
                     /codon_start=1
                     /transl_table=11
                     /translation="MIDKDQLARTIEDQIKQVISGYVAETIQQPTWQNHLKTIINQVV
                     SRMTGEMMSSTDNSEVVSQVIRESLSLNQDVLTKTFPGITDLSKTEKELTVLDGTVVV
                     ENELVSRVIRAIESINAESVTVKDLSVTGSVNVDNESWQSLADTVSTKTLDQLGERFV
                     TDTVDKVLDTAKNSGIEFSNVRLGDQLLVDGNQLSSRITDTKIEKTGTLKSLDVSGNA
                     DIFDTLHVVNGRIGVNTDTPDMSLNIWDEEVSISVGKISSNRAFIGSNRKHEIALGVN
                     RQGDIVIDSDGNTTIKNLRVGRNTIGHADQVPGWSGTKGDFIINTAPGKDNVFGWICL
                     GDYRWKTLKSV*"
     gene            complement(222594..223517)
                     /locus_tag="Salt_Pond_R1_B_H2O_MG_scaffold_1_prodigal-sing
                     le_283"
     CDS             complement(222594..223517)
                     /product="Inosamine-phosphate amidinotransferase 1 {ECO
                     :0000313|EMBL:CBN53871.1}; EC=2.1.4.2
                     {ECO:0000313|EMBL:CBN53871.1};;  TaxID=272129
                     species="Bacteria; Cyanobacteria; Oscillatoriophycideae;
                     Oscillatoriales; Kamptonema.;" source="[Oscillatoria] sp.
                     PCC 6506.;""
                     /codon_start=1
                     /transl_table=11
                     /translation="VDINVHSYNEWDKLKQVVVGSALHANWPSNDSVFSKESEKTSWT
                     ATPVPSGPVPDWVVRDTERDLEKLCIVLEDLGVDVLRPNEMDFVTREGMYNYCPRDRL
                     LVAGEKVVDPAMMYPCRDQEIEALDFVADFADVVKMPRNSGMTLDAANICRLGDTWLY
                     LESPSGNRNAANWLKEQFPEIDIQVVNFYSGVHIDSTIVPLNDHTVMLNAQRVTEENC
                     PAVFDEWDKIWIDDCAARAFYRYPYASKWIGMNCLSVDSSTVIVDNLQKKIITLLEKK
                     NFDVIPLELRHSRTLGGGFHCVTLDTWRQND*"
                     /db_xref="D8FU31_9CYAN"
                     /db_xref="UniRef100_D8FU31"
                     /db_xref="sbh:SBI_00621"
                     /db_xref="2.1.4.2"
     gene            complement(223519..224043)
                     /locus_tag="Salt_Pond_R1_B_H2O_MG_scaffold_1_prodigal-sing
                     le_284"
     CDS             complement(223519..224043)
                     /product="hypothetical protein"
                     /codon_start=1
                     /transl_table=11
                     /translation="MEILESKDRWSRFKLPEVWWKGHETLAYYNEQFNDPDSLAWWRS
                     LGYTQTKFTGDMYDMRSEEPEWMNRFREYLPWKHFSWSIYRMTPGCALPKHSDLYVRF
                     RKLHNIEDASKIRRAVVFLDDWQSGHYFDVDDNPILQWRAGEGVIWENDVPHSAANVG
                     VTDRYTLQITGVVD*"
     gene            complement(224024..225262)
                     /locus_tag="Salt_Pond_R1_B_H2O_MG_scaffold_1_prodigal-sing
                     le_285"
     CDS             complement(224024..225262)
                     /product="NAD-binding, UDP-glucose/GDP-mannose
                     dehydrogenase family protein n=1 Tax=Methyloglobulus
                     morosus KoM1 RepID=V5C9K8_9GAMM"
                     /codon_start=1
                     /transl_table=11
                     /translation="LNSIGFIGLGKLGLDCAEVFAEQYTVYGYDIYPRQSQSVNICES
                     IKELVNKSDWIFIAVPTPHDKGYDGSVPSSHMEPRDFDHSAVKEALTSVNTHAESSKK
                     VVLISTVLPGTTRKHFAELLNDKHRLFYNPYLIAMGSVKWDMVNPEMIMIGTESGDDV
                     EVQKLIDIYQPIMQNNPRYVTGTWDECEAIKIFYNTFISTKIGLVNMIQDCAMKIGNI
                     DVDVVTDALANSTMRIMGPKYMTAGMGDSGACHPRDNIALRWLAEEYELGYDLFDTIM
                     TARERQAENLAKFLVQQSEEHNDLPIVIHGKSYKPNVPYCIGSYSTLVGHYVKELGRS
                     VCYVDPLADDTTEVVDDVASPAVILLAHNRKITYGYTGEEAEDEAYFEFAPGSVVVDP
                     WRATEEKYNIKVIHYGNTRK*"
                     /db_xref="UniRef100_V5C9K8"
                     /db_xref="V5C9K8_9GAMM"
                     /db_xref="apc:HIMB59_00015010"
     gene            225264..226640
                     /locus_tag="Salt_Pond_R1_B_H2O_MG_scaffold_1_prodigal-sing
                     le_286"
     CDS             225264..226640
                     /product="Uncharacterized protein {ECO:0000313|EMBL
                     :KJV07507.1};  TaxID=1632867 species="Bacteria;
                     Proteobacteria; Gammaproteobacteria; Methylococcales;
                     Methylococcaceae.;" source="Methylococcaceae bacterium
                     Sn10-6.;""
                     /codon_start=1
                     /transl_table=11
                     /translation="MTIPLDNLYDYIFSLTGHTNKNLIMYRFDPHGSKNIKNLTTQNH
                     IQNIMLNLKSSSRSVRSWHHKILICNDQEPLYYTLYDGKTEEKKELYQNADYIRHENS
                     LEQKIAEKKKNIDGSPEIVFSVYDKKILLHSEKESKDLEKYEKNGFVGAYYWSHAFIS
                     LDWYRFAEHDEYLNYSSFSNFSKHFNIYCRGWSGVREYRLKFLSTMIKNNIDKYANIF
                     FSEYNDQSHFSNSLSKTKEWNISIKEKELIDKSEYITKNNSDPSLSASYSVDDYKNSA
                     IDVVLETVFDQNKIFLTEKILRPIACGKPFILVSEKNALQYLKSYGFKSFDGLIDESY
                     DTITDPSKRMEKIIETMKKISNLTQNEKNELFCKMHLIAEENKKWFFSNDFFNLIKTE
                     LKTNLQHSLSVLDNPKNQTAKELWLVYRSNRLYKKYLKKNAKHRSDQIVSEYPERIEL
                     SKKNIGIS*"
                     /db_xref="A0A0F3ILG4_9GAMM"
     gene            complement(226637..226996)
                     /locus_tag="Salt_Pond_R1_B_H2O_MG_scaffold_1_prodigal-sing
                     le_287"
     CDS             complement(226637..226996)
                     /product="hypothetical protein"
                     /codon_start=1
                     /transl_table=11
                     /translation="MQIIFGEPPQEIVEKYVVLELDTIKYAEDAEPITAYCVIGGENV
                     TLEEVSVLKQTADMHKALMNNYRKKNWDFCEQAIESLRGKFKGEMDSFYDVLESRIRD
                     YKKGNIVSEWDGILRKY*"
     gene            227027..227815
                     /locus_tag="Salt_Pond_R1_B_H2O_MG_scaffold_1_prodigal-sing
                     le_288"
     CDS             227027..227815
                     /product="hypothetical protein"
                     /codon_start=1
                     /transl_table=11
                     /translation="MYLSFDLISDLHLETRDGFNWDGQPTSQCCVVAGDISKNIQDTV
                     SCLTHLSQCYKKVVYIDGNAEHRWNYSDLGSSYQTLVEELQKIPNVIFLQDNMVIING
                     VAIVGTNGWWTYDFNPNMDFENSVKYAVDRYDINVGDAMTLRAMAINDANYLANTVNR
                     CQTMPDIKKIVVVTHTVPHEMITKHDEEFDDDLQYNLLGNSYIKQILEQDTERKVDTW
                     CFGHYHKDVDSVINNIRYVNNCLGEKGSTWAKSVYHPKRIEVII*"
     gene            complement(227812..228126)
                     /locus_tag="Salt_Pond_R1_B_H2O_MG_scaffold_1_prodigal-sing
                     le_289"
     CDS             complement(227812..228126)
                     /product="ATP-dependent Clp protease adapter protein ClpS
                     n=1 Tax=Meiothermus ruber (strain ATCC 35948 / DSM 1279 /
                     VKM B-1258 / 21) RepID=D3PRX9_MEIRD"
                     /codon_start=1
                     /transl_table=11
                     /translation="MTTSSASSETKVEINTELREPPMYQLIYINDNSTAYDFVVESLM
                     NHLNYTEATAQKITEEVHEAGSACVAVLPYEIAEQKGIEITVSARSNGYPLNIKIEPE
                     AD*"
                     /db_xref="UniRef100_D3PRX9"
                     /db_xref="mre:K649_15320"
                     /db_xref="A0A0D0N7L4_MEIRU"
                     /db_xref="D3PRX9_MEIRD"
     gene            complement(228196..228633)
                     /locus_tag="Salt_Pond_R1_B_H2O_MG_scaffold_1_prodigal-sing
                     le_290"
     CDS             complement(228196..228633)
                     /product="heat-shock protein n=1 Tax=Bradyrhizobium
                     elkanii RepID=UPI000382D618"
                     /codon_start=1
                     /transl_table=11
                     /translation="MTKITSLDLSPFYRNTIGMDRIFDRVMDQVDTAGSNGNYPPYNI
                     VRVDEDRYEIQVAVAGFNKEEIDIEYHEGHLTVTGRQENKNEDIEYLYHGISSRDFTR
                     SFTLAEYVEVNNAVIENGILTISLERIVPETMKPKSIAITQKG*"
                     /db_xref="UniRef100_UPI000382D618"
                     /db_xref="bja:blr5233"
                     /db_xref="A0A0B9GZG3_9GAMM"
                     /db_xref="UPI000382D618"
     gene            complement(228722..228961)
                     /locus_tag="Salt_Pond_R1_B_H2O_MG_scaffold_1_prodigal-sing
                     le_291"
     CDS             complement(228722..228961)
                     /product="30S ribosomal protein S21 n=1 Tax
                     =Hydrocarboniphaga effusa AP103 RepID=I8TCX2_9GAMM"
                     /codon_start=1
                     /transl_table=11
                     /translation="LRKKTDEIKIKGNRVEVRDGQFERALKKFKKKVDESGVLKDVRK
                     HEFYEKPCQERKAKKAAARKRWLKKLNDEKKNQPF*"
                     /db_xref="UniRef100_I8TCX2"
                     /db_xref="I8TCX2_9GAMM"
                     /db_xref="apac:S7S_15020"
     gene            complement(229006..230211)
                     /locus_tag="Salt_Pond_R1_B_H2O_MG_scaffold_1_prodigal-sing
                     le_292"
     CDS             complement(229006..230211)
                     /product="ATP-dependent Clp protease ATP-binding subunit
                     ClpX n=1 Tax=Haemophilus pittmaniae HK 85
                     RepID=F9Q6G5_9PAST"
                     /codon_start=1
                     /transl_table=11
                     /translation="MTDNSPHICNFCNRPESEVQKLIVNNSVGICNECVVMCQDLLKE
                     QINGSSDSVNINPIEIKNTLDKNVFGQDWAKIVLSVAIANHYKRISNTNENNLAKSNV
                     LMIGPTGSGKTLLAQTVAKYLDVPFTIADATSVTESGYVGDDVESLVSRLLIAADGDV
                     KKCENGIIFVDEIDKIARKSESSSITRDVSGEGVQQALLKIVEGTVCRVPPVGGRKNP
                     NSGTVDIDTSNILFIAGGAFIGLGDIVRRRQSGTASGFTAHIVSPSEEVDLGKVTPDD
                     LVSFGMIPEFVGRFPNVVPLTELDKGALISILTEVDGNLVNQYKTLFAQEDIELEITP
                     DALDEIADKTLVGGTGARGLHSNIEKSLLPHMFEMVRYRENNINKIIVNKELVEQPAS
                     LIDKKFYNF*"
                     /db_xref="UniRef100_F9Q6G5"
                     /db_xref="gxl:H845_2050"
                     /db_xref="88031913"
                     /db_xref="F9Q6G5_9PAST"
     gene            complement(230214..232133)
                     /locus_tag="Salt_Pond_R1_B_H2O_MG_scaffold_1_prodigal-sing
                     le_293"
     CDS             complement(230214..232133)
                     /product="hypothetical protein n=1 Tax=Verrucomicrobia
                     bacterium SCGC AAA300-N18 RepID=UPI000367ECE6"
                     /codon_start=1
                     /transl_table=11
                     /translation="LIFSYVTLATALILSVSAIYYSVTGLAAIFAGAALTTLIMGTIL
                     ESSKLVTVVWLHRYWHQATWWLKTYLVIAVIVLMFITSMGIFGGLSNAHVQQTAQGDS
                     ATAQLERINSEIARQEAVVSRAEDKIESAQSEGVGGDSIIQSQIDREQERIDRAYERV
                     EPAIQEQRDIIDRQEGRILDDIEEIDTELDSLDAAVSNGEIATAQSIIGVQSDGIMGP
                     NTREAIENYRDRKSDDKDALEERLDEVDNDSRVIEAREEIDRLRKRVESQVEDSQNLI
                     TRLRSQLGTNTGEDIDAVIDEQTARIESASGKIDNLTEEKFEIEAKTRQLEAEVGPIK
                     YIAEFVYGEEADQNLLEKAVQWVIVIIIFVFDPLAVLLLIASQYTFRWNGQDLFDHVT
                     PPPPTSPPTNKNNGGSTENTNSNNTNNAQPVTESNEKYSNIDETFGNSDFEWTQKVDT
                     PHYNYTLDYETAYNDVYNDDRLATNYDLEAPVSSETENPEHFYTIDETNDLETTDFTE
                     NLSEEHPYELTTGYVEYRGKRYTRDVFQRLYPKIQLQSDNDPRETNAGFGTEFPTNPE
                     RGDLFLRVDYLPTRLFKWNGQKWIPVDKEQTDQYAYHDAYIDHLIEKISTGEYDPELL
                     TDLERTQLEERLKDR*"
                     /db_xref="UniRef100_UPI000367ECE6"
                     /db_xref="A0A0F9NZI9_9ZZZZ"
                     /db_xref="aol:S58_69200"
                     /db_xref="UPI000367ECE6"
     gene            complement(232130..232996)
                     /locus_tag="Salt_Pond_R1_B_H2O_MG_scaffold_1_prodigal-sing
                     le_294"
     CDS             complement(232130..232996)
                     /product="Putative uncharacterized protein n=1 Tax
                     =Ichthyophthirius multifiliis (strain G5)
                     RepID=G0QMF1_ICHMG"
                     /codon_start=1
                     /transl_table=11
                     /translation="MYHYTYIITNNNETTDNGKYYIGVRTSLNMPHEDTEYFGSSEYL
                     KEDINEKGKNSFTKEILGIFNNREEAMQHEIELHNFFDVEKNDLFYNKHNARNEGFSW
                     YGRNHSPETIEKIKKQRQKQKVTKEQIEKFKNTWKEKTDEERNQYKLYRQKIWQDKTP
                     EEKINFKNKMSEIVKEQWRKISEEEKIKRTKKILETKSKWDNEQRKKDFENRSKAQKI
                     SKNNRTPSEIKNTVKKRKKTYEQMSKEQLNEISNKLSKKMKGRKWYNNGFVSKMFFED
                     DVPDGFKPGRKF*"
                     /db_xref="UniRef100_G0QMF1"
                     /db_xref="G0QMF1_ICHMG"
     gene            complement(233056..234123)
                     /locus_tag="Salt_Pond_R1_B_H2O_MG_scaffold_1_prodigal-sing
                     le_295"
     CDS             complement(233056..234123)
                     /product="ATP-dependent DNA ligase n=1 Tax=Prochlorococcus
                     marinus (strain MIT 9312) RepID=Q317W2_PROM9"
                     /codon_start=1
                     /transl_table=11
                     /translation="MIQITSLGSKVFEGLRVAADWIYDLNSSNSRKQKERVIERALIA
                     SRLGSSSAQCFLYNCYLAYNPFFVYHTKSVPETQDLSDKENPWIEFWGLIEDLRTTKV
                     SGYKAERSIERMSSRFDSDEWNLVARPVILKDLRCGISTKTLNNVLGSTEWKIPVFDC
                     QHSQDSENHPRQLSGRKWIEPKLDGSRALAVITASSVVMHSRTGKVLKNFKHLEKLIL
                     ENIDIFDSQANLGTRYVIDGEIITKDEMLDDAVFYIFDVIPLSDFIDGSCEIQQHYRH
                     EIIQNITKKLHQRTPFIRGLNGIEVDLSTSEGHNIMHRYARSSVNDGFEGIMIKDLNA
                     PYFCGNSSAWLKWKPSISNAQ*"
                     /db_xref="UniRef100_Q317W2"
                     /db_xref="A0A0A2A297_PROMR"
                     /db_xref="pmi:PMT9312_1772"
                     /db_xref="Q317W2_PROM9"
     gene            complement(234162..236243)
                     /locus_tag="Salt_Pond_R1_B_H2O_MG_scaffold_1_prodigal-sing
                     le_296"
     CDS             complement(234162..236243)
                     /product="hypothetical protein"
                     /codon_start=1
                     /transl_table=11
                     /translation="MIPTGLVNATVLKAGAAFVDPGSLGNALGSGGSQGIGTVLDEET
                     QLEVELSLNNLVFQINSLSSQNWYQRLIEFLQNFEGGTSDQEIIDSWNNVVNEDGVFF
                     DILGIYNKTTRDILGPSVTSENFNTPLQLLPDWIAETLVGSADVSENNINSITGNVER
                     FSAAIALSESYARQNNQFTDSVTALEGAEPTFTDMNNWITSGISGVTLATTAFGEDLE
                     KIGRLLDFSELSQLGNPGQLIGRLSQTSALSIIVGKLEEKNIDVRTILERRGSTPPVI
                     LKALYNALTEIGGNDLDSVKKVLQIRTEGIETVADLLDPRKIFPKSYFTLKSPVFGST
                     VEFKPIYSDNSGGLSQEFTRLGGSLRSVMPPEIAAANAALSRSLGQITNIFSVPVDDF
                     AKVLQDVETLKDIDSIQDQPELVEDNIQDIWFDESSPIDLGTGPRGRLLLTDLIGIAS
                     GYNIVAPIQQNRELFLELESAGVFLPFTKKGGPEDPSIGFFQVIEHVLNNEYTTVQTT
                     GGQEPEIISVTITIPSGVKGEGEYVKDTFGEAFNSAWFNGIYPELVAATKAIVNNNPE
                     TANTIIENTKRWQIHRAREKLNRDRLIEPNFYDLPHSREDSLRFAQQLPQRALDITVG
                     GAGQLLEGIADRSTEGGQALISALREGRNIDRLESIGISTRSINSPPEGDSIKFETSK
                     YSVDESRDRLT*"
     gene            complement(236243..236530)
                     /locus_tag="Salt_Pond_R1_B_H2O_MG_scaffold_1_prodigal-sing
                     le_297"
     CDS             complement(236243..236530)
                     /product="hypothetical protein"
                     /codon_start=1
                     /transl_table=11
                     /translation="MTSPVVRLGDINNAGGSVVGPGSSTVLTNGIPTSLIGDRVSAHP
                     PCPDSPSHCAAVVAQGSGTVLAEGRPVVYVGATDSCGHARATGSSNVLVGT*"
     gene            complement(236511..236696)
                     /locus_tag="Salt_Pond_R1_B_H2O_MG_scaffold_1_prodigal-sing
                     le_298"
     CDS             complement(236511..236696)
                     /product="hypothetical protein"
                     /codon_start=1
                     /transl_table=11
                     /translation="MNLWAILVPFDDQWLYVTELTETMDFNTTVVKTYETKDEATEAA
                     KRWGDAAKAVKYDKSSS*"
     gene            complement(236720..237019)
                     /locus_tag="Salt_Pond_R1_B_H2O_MG_scaffold_1_prodigal-sing
                     le_299"
     CDS             complement(236720..237019)
                     /product="hypothetical protein"
                     /codon_start=1
                     /transl_table=11
                     /translation="MKIEKNEIYTIKLASGEEIVTKIVDQTDDSYEAEQPIMVVVSQQ
                     GLQLMPGLFTNNNENSVTINKSSCVMIGSTREDVRTNWIEATTGISTETKQIVTG*"
     gene            complement(237067..237315)
                     /locus_tag="Salt_Pond_R1_B_H2O_MG_scaffold_1_prodigal-sing
                     le_300"
     CDS             complement(237067..237315)
                     /product="hypothetical protein"
                     /codon_start=1
                     /transl_table=11
                     /translation="MSAIIWTKNQCIYCEWAKKLLQDNEIEFDERNINTDYTKDQMVD
                     WLTEYHDINPEEKITMPQIIVAGHYVGGFTELKQHLKS*"
     gene            complement(237312..237893)
                     /locus_tag="Salt_Pond_R1_B_H2O_MG_scaffold_1_prodigal-sing
                     le_301"
     CDS             complement(237312..237893)
                     /product="Uncharacterized protein n=1 Tax
                     =Manganese-oxidizing bacterium (strain SI85-9A1)
                     RepID=Q1YNC9_MOBAS"
                     /codon_start=1
                     /transl_table=11
                     /translation="MTIVTSFYTPEWKYPEYATQLSLDCERLGLDYHIVEKKSYDDYR
                     KNCNIKPLFIRETLEKFKKPIFWMDVDGGIITKPDLLFSDDIMNYDIAANHSVNQVDR
                     IHVGSIWFNYSKRTMKFVNAWCDEIAKGGIDDGIFNIVWKKFSEELKLFELPSNYFVL
                     LKIPGEPIPEDACIIHRLSDSLLKSKHKQRRKK*"
                     /db_xref="UniRef100_Q1YNC9"
                     /db_xref="87978227"
                     /db_xref="Q1YNC9_MOBAS"
     gene            complement(237893..238537)
                     /locus_tag="Salt_Pond_R1_B_H2O_MG_scaffold_1_prodigal-sing
                     le_302"
     CDS             complement(237893..238537)
                     /product="Uncharacterized protein n=3 Tax=Crocosphaera
                     watsonii RepID=G5J2N6_CROWT"
                     /codon_start=1
                     /transl_table=11
                     /translation="MPKPADLSKISNCVETRKKYILGLGHPRTGTRFTSKILKKWGLD
                     VDHERFGDDGIVAWQLIKEQGPYPYTIQVGCRPNFDFLIYNVRNPYYSIPSIVYTEDN
                     KEKSFDYRKKILGLSDSDNPIENAILSLCLYDLKVVEMNPDVTFRVEDEQLKLFESLS
                     KNGISAKFSVHDKKENTRKHKNFDEMIEQFAEVSEDVKKLINKFSEKYGYEKVF*"
                     /db_xref="UniRef100_G5J2N6"
                     /db_xref="T2J2I3_CROWT"
                     /db_xref="G5J2N6_CROWT"
     gene            complement(238541..239860)
                     /locus_tag="Salt_Pond_R1_B_H2O_MG_scaffold_1_prodigal-sing
                     le_303"
     CDS             complement(238541..239860)
                     /product="Cytochrome bd ubiquinol oxidase, subunit I n=1
                     Tax=Halomonas sp. TD01 RepID=F7SNS4_9GAMM"
                     /codon_start=1
                     /transl_table=11
                     /translation="MDFLSDPLALSRLQFAFIVTFHAVFPVFSIGLASFIALLEGLYY
                     KTGNAAYHALAGFWTKVFAIAFGMGVVSGIVMSFQFGTNWSNFSQMSANFLGPVLSYE
                     VITAFFLEAAFLGVLLFGRDKVPAGTHLFAAIMVAVGTFVSSFWILAANSWMHTPAGI
                     EVINNTIHVVDWSAAIFNPSFPYRFVHMGIASFLTGAFVVGGVSAWFIMKNKDVEIHK
                     KALSMCMWLILFAAPAQIIVGDFHGLNTLEYQPPKLAAMEGNWETSGNVPLLLFAIPD
                     QENQTNHLEVGIPSLASVILKHDPDGIVPGLDQTPKEEQPWVFGVFWSFRVMVGIGVL
                     MALAAVMSLGLRMTGKLYTNKLFHKFLVLMIPAPFVAVIAGWFVTEIGRAPWLIHGII
                     THADALTPSLTGPMALTSLIGYISVYAIVYAAGLHYILKTVKAGIVD*"
                     /db_xref="UniRef100_F7SNS4"
                     /db_xref="F7SNS4_9GAMM"
                     /db_xref="hak:KO116_02056"
     gene            complement(239865..241016)
                     /locus_tag="Salt_Pond_R1_B_H2O_MG_scaffold_1_prodigal-sing
                     le_304"
     CDS             complement(239865..241016)
                     /product="Serine hydroxymethyltransferase {ECO:0000256
                     |HAMAP-Rule:MF_00051}; Short=SHMT
                     {ECO:0000256|HAMAP-Rule:MF_00051};; Short=Serine methylase
                     {ECO:0000256|HAMAP-Rule:MF_00051};; EC=2.1.2.1
                     {ECO:0000256|HAMAP-Rule:MF_00051};;  TaxID=1423790
                     species="Bacteria; Firmicutes; Bacilli; Lactobacillales;
                     Lactobacillaceae; Lactobacillus.;" source="Lactobacillus
                     pasteurii DSM 23907 = CRBIP 24.76.;""
                     /codon_start=1
                     /transl_table=11
                     /translation="MNYDIEQILNKETKRQDSTIELIASENFASDDVRSLCGSIFTNK
                     YAEGYPGARYYNGCEHMDEIETLAIDLVTNLYGAKFANVQPHSGANANTAVYQAFLKP
                     GDVILGMDLASGGHLSHGAKVNISGKVYKSYSYGVDENGFLDYDAIESIANEVHPHII
                     VAGASAYPREIDWKRFRQIADDVGAYLLVDMAHYSGLIAGGAYPNPVPYADFLTSTTH
                     KTLRGPRGGMILWNNEEYSKKINSAIFPGTQGGPLMNIVAAKAQCFSEALDVSFQDYS
                     KKVIENAKAMCDVFRDKGIKTLTDGTDSHIILLDLSETQWSGKAAADLLESNGITVNK
                     NGIPNDPRNFLETSGIRIGTAAETTKGHDAQWFRELASRIADILNNKEG*"
                     /db_xref="I7KK96_9LACO"
                     /db_xref="lhr:R0052_01415"
                     /db_xref="UniRef100_I7KK96"
                     /db_xref="2.1.2.1"
     gene            complement(241031..241270)
                     /locus_tag="Salt_Pond_R1_B_H2O_MG_scaffold_1_prodigal-sing
                     le_305"
     CDS             complement(241031..241270)
                     /product="hypothetical protein"
                     /codon_start=1
                     /transl_table=11
                     /translation="MAYITEVAQERPLSEGDQIKAAIRELFCESRNGAVYTKDQPLIK
                     LIGNVNGSGATKMLCLFKHPDIYGAVVMWYEDQKE*"
     gene            complement(241272..242951)
                     /locus_tag="Salt_Pond_R1_B_H2O_MG_scaffold_1_prodigal-sing
                     le_306"
     CDS             complement(241272..242951)
                     /product="Uncharacterized protein n=1 Tax=Spiribacter sp.
                     UAH-SP71 RepID=U5T5T9_9GAMM"
                     /codon_start=1
                     /transl_table=11
                     /translation="MGFDWLNKDARTFLSRGYLSKGQSAEDRIREIADTAEKFLDVEG
                     FADKFYDYMGRGFYSLSSPVWSNFGNNKGLPISCNGAYVGDEISKVMDKASEVAMQTK
                     HGAGTSGYFGDIRPRGSKIKTGGTADGPVHFMNIFETVTDVISQGNVRRGSFAAYLDI
                     EHPDVEEFLEIREVGHAIQNMSIGICISDEWMESMIAEGEAVKAKEMASTDAKKLQLW
                     ARVMRKRRESGYPYLFFTDNVNNNKPKVLKDRNLPVYASNLCSEICLPSNSEESFVCN
                     LASMNLHTYDEWKDTDAVKVLTYFLDAVMTDYIEKTADIDFMQAPHNFAKRWRAIGIG
                     QLGWHTYLQYKMIPFESFNAINLATEISKHIDEESLKASKEMADRYGEPDGLIGYGER
                     NLTRCAIAPTTSSSFILGQVSPSIEPLRSNYFTKDLAKGQFTFKNPYLARVLESYEKN
                     DDETWMSILTNNGSVQHLDFLGETEKEVFKTFDEITPITIVQQAAARQQHIDQSQSLN
                     LMIPPEAPAKDVNQLVIEGWRMGVKTFYYQRSSNPSLELVRDIMNCSACEA*"
                     /db_xref="UniRef100_U5T5T9"
                     /db_xref="spiu:SPICUR_08515"
                     /db_xref="U5T5T9_9GAMM"
     gene            complement(243013..243984)
                     /locus_tag="Salt_Pond_R1_B_H2O_MG_scaffold_1_prodigal-sing
                     le_307"
     CDS             complement(243013..243984)
                     /product="Uncharacterized protein n=1 Tax=Spiribacter sp.
                     UAH-SP71 RepID=U5T8Q5_9GAMM"
                     /codon_start=1
                     /transl_table=11
                     /translation="MLFEQQLSRKPDHYPWTKQFIDAIWSGFWTPDEFNFRSDYSQFK
                     TDLTEQEQEVVVRALSAIGQIEVAVKSFWANVGTHLPHPSINDLGYAMANSEVIHNMA
                     YEKLLDVLHLTHVFEENLNEEVIRGRVNYLRKYNEKVYENDRKQFIYSIILFTLFVEN
                     VSLFSQFYIVMHFNRNRAVLKDVAQQVQYTRNEEMLHSQVGIKLINTLREEYPELFDA
                     ELEERIAHECLESIKAEGRVIDWMVGDYAIEGLDKDILKAFVAKRMKDSLDQIGFDSS
                     MVKYDKSLADKTFWFDESTLGSTMTDFFQKRPVEYSKGQGISADELF*"
                     /db_xref="UniRef100_U5T8Q5"
                     /db_xref="spiu:SPICUR_08520"
                     /db_xref="U5T8Q5_9GAMM"
     gene            complement(244073..244504)
                     /locus_tag="Salt_Pond_R1_B_H2O_MG_scaffold_1_prodigal-sing
                     le_308"
     CDS             complement(244073..244504)
                     /product="hypothetical protein"
                     /codon_start=1
                     /transl_table=11
                     /translation="MYWAQQFEDRLREWNDLRQQCQTLSLYDCLLEVNNWWMQAPLST
                     QHIAWEDWDDWPSPWDLLSDNTWCELTRSMGIVYTLGLLFRADIESVYVIDSNEGIMV
                     EVLPAKYFLGYCYSDLNGVDIQDLVVDRKINAKNLKHYKNY*"
     gene            complement(244504..246138)
                     /locus_tag="Salt_Pond_R1_B_H2O_MG_scaffold_1_prodigal-sing
                     le_309"
     CDS             complement(244504..246138)
                     /product="hypothetical protein n=1 Tax=Escherichia coli
                     RepID=UPI00035C5B3F"
                     /codon_start=1
                     /transl_table=11
                     /translation="MAIVQISRITHRKGLKENLPQLDGAEFGWATDAQELYIGNGTID
                     EGAPVIGNTRVLTERDDLLSFAKSYIYQGDAGGYTVETGPDANEDTERSLQRKLDDFA
                     SVKDFGALGDGVTDDTAAINRALFELYCRDTDPRVRRSLFFPAGVYRVTDTVLIPPYA
                     KMFGEGSESSIIEYKSDDSSLAEVVARTCGNNQEIGINIPTSDVTPKYIEIDSLTFKT
                     TDDISIFLADRVQHLNFSNVVFKGEKNTGDFEETISEQSALTFDSGISNNTTVKDIVV
                     DQCGFYNCNYGVRVFGIIEKIENIVVTNTEFDILYSGIELNPSSSDSEFWPEGFRVAS
                     NSFDRIYATGINFARTQYSVSVGNIFFDVGNELKTNIDPLDAVFPVVDIAQTNNVSWG
                     DIFKRNSNAASERVAIAEDARVIASESGDRIRLGQLSQESTIDVEIPSDTSTVDAATI
                     NVTDIDSVSIRYRVRIPNEGVKTGVISITKDFSGTSPIYNDEYQESGDTRGFYFVVEQ
                     QQTVESSTITDEIVVKFSTTVSGTTGNFRYSLSYFD*"
                     /db_xref="UniRef100_UPI00035C5B3F"
                     /db_xref="A0A0F9QVV9_9ZZZZ"
                     /db_xref="UPI00035C5B3F"
     gene            complement(246240..247892)
                     /locus_tag="Salt_Pond_R1_B_H2O_MG_scaffold_1_prodigal-sing
                     le_310"
     CDS             complement(246240..247892)
                     /product="Putative Radical SAM domain protein n=1 Tax
                     =Bacteriovorax marinus (strain ATCC BAA-682 / DSM 15412 /
                     SJ) RepID=E1X1N4_BACMS"
                     /codon_start=1
                     /transl_table=11
                     /translation="MVLNKKDLTFVIDDLKKSYDLIGDIIYFSKFLEKNGQEEIFNYL
                     NSIRKDPFLPKERIIVVQDCIDEYNYDISDDTPGEHLILVQKYLEKIDITNCFVIIIS
                     SNLNINKEIVSVNKSYSNNDDTFINFINIDGNYKKELSKQDTFCVLPWKEIFLKPDAD
                     VLPCCSYTRPHSLGNLKNNHITNILHGKELKTLRKNMLNDIKSLGCQGCYYEEKHGLE
                     SRRQYHNKKSDFSKTDAIKMTSSDGDVKNKDLFFDFVELSLDSTCNLKCRCCSGDSST
                     LIAIEEEKIFGLSYNKNKILNSQEKETIVKNLGEWLNDKTNVIKFAGGEPTLQKGHYQ
                     ILDSLIENNKEKTTRIEYAINGSNLHYKNKSILDYWKVFKNVSIVVSIDGHEKTFEYL
                     RHGASWENTKKNIQLIKQTCPHAILEVSSVISSLSIESTMLLQKNFHIEGILLGNSFK
                     MQTINGHDGSYGVQTLPLHHKKRIAAMIDNHCSWLNSENQTILSERWRQIKNYMLSSD
                     KTHKLSQARRDIMLIDSFRKENFFEVFPTLSDIFDNIQDTVN*"
                     /db_xref="UniRef100_E1X1N4"
                     /db_xref="bmx:BMS_0011"
                     /db_xref="E1X1N4_HALMS"
                     /db_xref="E1X1N4_BACMS"
     gene            complement(247905..248642)
                     /locus_tag="Salt_Pond_R1_B_H2O_MG_scaffold_1_prodigal-sing
                     le_311"
     CDS             complement(247905..248642)
                     /product="hypothetical protein n=1 Tax=Verrucomicrobia
                     bacterium SCGC AAA164-I21 RepID=UPI000378E690"
                     /codon_start=1
                     /transl_table=11
                     /translation="MKLLNFKFEYQRITRVSIDNIRYYETPTKDRVPSVTSILDRTKS
                     EEKKLALENWRKKVGHKQAAAITTEAANRGTRLHNYLEDYVTDGVLKDRTSNPYSWPS
                     HSMAEVIITEGLKNVDEVWGVEVPLYFPGVYAGTTDSVGVHNGEPAIMDYKQSNSRKK
                     EEWIDDYKLQLAAYATAHNEVYGTNIRKGVIMMAVKPEIDKDGNVISKPEYQEFILED
                     GDFDYWQRKWWKRLEEYYKSISVITQT*"
                     /db_xref="UniRef100_UPI000378E690"
                     /db_xref="A0A0F9THM4_9ZZZZ"
                     /db_xref="apm:HIMB5_00011830"
                     /db_xref="UPI000378E690"
     gene            complement(248639..248965)
                     /locus_tag="Salt_Pond_R1_B_H2O_MG_scaffold_1_prodigal-sing
                     le_312"
     CDS             complement(248639..248965)
                     /product="heme biosynthesis protein HemY n=1 Tax
                     =Singularimonas variicoloris RepID=UPI0003664983"
                     /codon_start=1
                     /transl_table=11
                     /translation="MINLTDQAKTKLQEKINQQPNSTGVRIGIKKSGCTGYAYVMEYV
                     NLEELSSLTKHQIDGVDIYIDPKHDVFLKGMTLDFQKKGINESFEFINPNESARCGCG
                     ESFTIE*"
                     /db_xref="UniRef100_UPI0003664983"
                     /db_xref="pso:PSYCG_08550"
                     /db_xref="88031577"
                     /db_xref="UPI0003664983"
     gene            complement(249013..249345)
                     /locus_tag="Salt_Pond_R1_B_H2O_MG_scaffold_1_prodigal-sing
                     le_313"
     CDS             complement(249013..249345)
                     /product="hypothetical protein"
                     /codon_start=1
                     /transl_table=11
                     /translation="MKINEVTAPSTSIAKLTALAQFVSERSKETNAEIGISIDAFIEL
                     AHGMGVSMARDDLYDLVEQPPLNNLIKDISKGKVIFQGQDSEQAEEMPADEAEKIVSK
                     MAKRASKI*"
     gene            complement(249345..250577)
                     /locus_tag="Salt_Pond_R1_B_H2O_MG_scaffold_1_prodigal-sing
                     le_314"
     CDS             complement(249345..250577)
                     /product="hypothetical protein"
                     /codon_start=1
                     /transl_table=11
                     /translation="MKLFELDAPKSKRVASVMSSHFGKTVDFDKVTVQEAKTMLPRVN
                     KMLKEHRKTPKFHSSEKNPAYLELVMIEQALRDKVNEEDLEEIAPLAGVAARAAGAAA
                     RTAAVNKLTSSKHRKKQHKEIEEQDTIPIDLAAPETQSVLDKLERGQTLNTDEQKIAN
                     AVAAKSADSQISEAGAKESFSVYKSLPPSAGRSLSNKVMVKAFKTRDDMGKFLSKGSN
                     ALHWKETGVEGLKSGQYRLNMVRGEDGKPAREFVKVTESLQSGRPTRRLDESDIEQAQ
                     VVLAAKDLVDRVQKMIEDVSEVQYKDLPALVDQARTDLGTSEADSFQQNIGPALDELI
                     QSLQSTKEKMNNGLSALTGEETLSVPGEEDEMDSDLDTDLGDDDIDLDLDDEDTPDLD
                     LGDTEETDIDADLGRERR*"
     gene            complement(250564..251064)
                     /locus_tag="Salt_Pond_R1_B_H2O_MG_scaffold_1_prodigal-sing
                     le_315"
     CDS             complement(250564..251064)
                     /product="hypothetical protein"
                     /codon_start=1
                     /transl_table=11
                     /translation="MGNRNTDIRVNTLTDRVITNLKQLRDSSRSFFDQKLFTKNGDFW
                     ELPGKFKLRNSEHGVNVYKMNEYVDTFSNKRSATAWCILVYNQKREESRLLKHYDSKK
                     TLLENNILVDKKRFSQCDSQDDKDIVSARLSDDYQKLNSSIKQIDKLINLAKYFQTRG
                     FEHEAF*"
     gene            complement(251034..251318)
                     /locus_tag="Salt_Pond_R1_B_H2O_MG_scaffold_1_prodigal-sing
                     le_316"
     CDS             complement(251034..251318)
                     /product="hypothetical protein"
                     /codon_start=1
                     /transl_table=11
                     /translation="MHRPEKSAMEPTDLEKKSLETHVDLCAARYRFLEEKMATVEEKV
                     DDLEKLTKQIHECIIRSNERRSDQILKWAGGVIAVLLAVSGWAIGTLILG*"
     gene            complement(251382..251831)
                     /locus_tag="Salt_Pond_R1_B_H2O_MG_scaffold_1_prodigal-sing
                     le_317"
     CDS             complement(251382..251831)
                     /product="hypothetical protein"
                     /codon_start=1
                     /transl_table=11
                     /translation="MFTSINCYTLFDITDTGIRSHIRAAQFPMKDKHGNVINNEKEWI
                     RARNQQRNCETILQIISLRSQPLRIIGPRKVDVNWKTENKKINAWKFNFEVEHASVFY
                     SKNNELGALVDDATGVPMLTGLNESIELTPYLVTNGNLLNIYFEIAE*"
     gene            complement(251905..252312)
                     /locus_tag="Salt_Pond_R1_B_H2O_MG_scaffold_1_prodigal-sing
                     le_318"
     CDS             complement(251905..252312)
                     /product="hypothetical protein"
                     /codon_start=1
                     /transl_table=11
                     /translation="MAGVTKVNPQSATVNPQNPSENQWEVVGKNIGFFTVDYINDVSE
                     SLGPNGAVDSVYRAIQQFTTLVAAGPLFDGGTQQTFAAEPLLLTGSADPAENDQITQL
                     QTAIQDLGTVDGVDLSSATVTATGLAIATADAV*"
     gene            complement(252400..252972)
                     /locus_tag="Salt_Pond_R1_B_H2O_MG_scaffold_1_prodigal-sing
                     le_319"
     CDS             complement(252400..252972)
                     /product="hypothetical protein"
                     /codon_start=1
                     /transl_table=11
                     /translation="MKFIKELNEARLIRRLDRIDGKDIDELGRTLFNHLLALRLLYYE
                     DSKAAAKYAKAIMRHPQFNGFRVTSPDIFNLVVFIQNKNRFADKIEIDNALSVPEMRL
                     RRNLRELESGKLNANDYEKMMLILQRQLGGLGSAHYQLRRETNDYPKLPDNQKVQVIK
                     RLLLLIRNPVFFSDLHMILKRVAQNKGYVV*"
     gene            complement(252969..254813)
                     /locus_tag="Salt_Pond_R1_B_H2O_MG_scaffold_1_prodigal-sing
                     le_320"
     CDS             complement(252969..254813)
                     /product="hypothetical protein"
                     /codon_start=1
                     /transl_table=11
                     /translation="MGGNVFKMPGGKPLTQPIDQDQVQPTVKWLEGLTGLPLTDYQLG
                     STGQKPKSGDIDLAVDSTKIEKQQLADILSRAVIEQGENPDHWVKKTGDSVHFRAPIM
                     GNPKYGFVQVDFMFFEQPDFAKFLFRQDADTVYRGATRNILINSIAKALGYKLTPHQG
                     ITDRDTGKLVSNDPDQIAKIIINSNATADDLGSVEKILAHLKDDPEQENKMEAFKEYA
                     DKNGITFEFPSDSVDESNTSFLARLRDRIVNHGMQVIVENARIDHPEDLVFDHGSAGL
                     KRALDGLKSVVEDPQNTTVKWDGMPAIIFGRKPDGQFILTDKSAFNSKSYDGLATSPE
                     DIKRIMDNRKGDRADLIRLYANLFPLLERTIPKDFEGYVKGDLLYSARPAVVDGAFEF
                     TPNTVTYRIPTDGDLGKKVANSQVGIAIHTYMPYPGGGSSPITSDVLQPSKGVLILDP
                     TIKEPRQIALDSKILSNVEKILSERSEQIDRLFNPQELRNRKITNLPALMKQYINSRV
                     REGSLENLIAEFPDWIREKESTGKVSRIFDWLKENRYGLVSAMRSFAEISKLKNDVVR
                     QLDSQANEVKATINGKPGHEGYVNDGLKYVDRMRFSAANFQKNADGVS*"
     gene            complement(254803..255078)
                     /locus_tag="Salt_Pond_R1_B_H2O_MG_scaffold_1_prodigal-sing
                     le_321"
     CDS             complement(254803..255078)
                     /product="hypothetical protein"
                     /codon_start=1
                     /transl_table=11
                     /translation="MQKHTRSILDELESIYQEKHSGRDQNYIIESRARNVIASAVRLI
                     EQIEESYTEEEAENLTRKFLNAIRNRDANKFARMLRKATPRGTDDGR*"
     gene            complement(255101..256216)
                     /locus_tag="Salt_Pond_R1_B_H2O_MG_scaffold_1_prodigal-sing
                     le_322"
     CDS             complement(255101..256216)
                     /product="hypothetical protein"
                     /codon_start=1
                     /transl_table=11
                     /translation="MKSYQVIAPDTEKLYDVDFYINTDHVPTAENIVEDSEVTLEEKR
                     DALVGKNTLLELFKKFNIDYENNIIIDTTGNQFSSTFSSLFCSFFVIRECNLYSYQMK
                     IANTSNIFEKKTCAFNIVMNKIRPDRLLTSCWLNNNKQHYDFLYTQSWNQADVTHQLY
                     ELLQIGGITDYKNSSNITIETMPKKWIGSEYAGGNATNFQQNVSDVFYQSVFSIVLEP
                     VFWENDCNITEKYLNALYGLTIPIVSGYNSCNFLKSMGFDVFDDIIDTSYQHIENAST
                     RSWQMMELNKTVFSDAKTIIKDKTVQQRIIKNLEWARQPRTLFETAFLNLNSVKEKQF
                     FIDNYHDIKEILLVEQPESMAIVDLDKMYSLLQFELK*"
     gene            complement(256218..257618)
                     /locus_tag="Salt_Pond_R1_B_H2O_MG_scaffold_1_prodigal-sing
                     le_323"
     CDS             complement(256218..257618)
                     /product="DNA primase-helicase subunit n=1 Tax=Escherichia
                     phage PBECO 4 RepID=L7TJL6_9VIRU"
                     /codon_start=1
                     /transl_table=11
                     /translation="LPLKEYGPEVQQLFLEMLLYDAELYVRIQNIFNPLNFDQQLRPV
                     AEFIQEHCDKYYTMPEREQISATTGIKLQPIDGLNDGHFDWLLEEFEAFTRRQELERA
                     ILKSADLLEKGDYDPVEKLIKDAVQISLTKDMGLDYFDDPRARLTALKENNGQNSTGW
                     SALDKVLYGGFNRGELQIFAGGSGSGKSLFMQNLSVNWIEAGLNGVYITLELSEGLTA
                     MRLDGMLTNTGSKEIFKDLDTVEMKVKMMSKKSGTLQIKYMNAQSTVNDIRAYVKELS
                     IKTGRQIDFICVDYLDLLMPVSAKVSPNDLFVKDKYVSEELRNLAKELGVLFVTASQL
                     NRSSVDEIEFDHSHISGGISKINTADNVFGIFTSRSMRERGRYQIQLMKTRSSSGVGQ
                     KVDLEFDMECLRISDLSEAESSSSQPSILNSLRDRDSTGNSTGVIDSESSESGKIDAD
                     VQSTKLKQMLNQIKSQ*"
                     /db_xref="UniRef100_L7TJL6"
                     /db_xref="A0A0F9QU71_9ZZZZ"
                     /db_xref="teu:TEU_04390"
                     /db_xref="L7TJL6_9VIRU"
     gene            complement(257608..258600)
                     /locus_tag="Salt_Pond_R1_B_H2O_MG_scaffold_1_prodigal-sing
                     le_324"
     CDS             complement(257608..258600)
                     /product="DNA primase n=1 Tax=Methylobacterium sp. GXF4
                     RepID=I9CSF3_9RHIZ"
                     /codon_start=1
                     /transl_table=11
                     /translation="MMDVRQYLPANAKTTPSGWISFSGPCCIHNGETPDTKNRGGLIT
                     TEEGWTYNCFNCGFKCGFKNGRNLNFKARSFLQWLGVDATEIDRINLESLKYRSMNDI
                     VATINYNQPKKKQINFESKELPENIELINAKHLNHKEYLNSRCIDDSYPLMAIDSNEY
                     GREGILVPFTHDEKTVGYSIRFLDNRKPKYLSNSQPGYVFGIDLQQENWKYAIVTEGI
                     FDALSIDGLSVMHSTVSPQQAELINRLRREVIVVPDHDKAGMSMIDRALELGWSVSIP
                     LEWPDGCKDINDAFRKIGRLSTIITIIQNAEHSRIKIEMNKKKLKRKLEVSIAT*"
                     /db_xref="UniRef100_I9CSF3"
                     /db_xref="I9CSF3_9RHIZ"
     gene            complement(258614..259339)
                     /locus_tag="Salt_Pond_R1_B_H2O_MG_scaffold_1_prodigal-sing
                     le_325"
     CDS             complement(258614..259339)
                     /product="hypothetical protein"
                     /codon_start=1
                     /transl_table=11
                     /translation="MFKKIVGFGDSWIYGDELLDPQYAQKNKNAHSTDTENKSYREKN
                     CFLGLLGEYYDIPVENFGIPGGSLQSCLWTFLWWYENEKDFDLSECLILVGHTDSDRA
                     SFYNPEHVVCSDDPPWNRFVHSSWVEYGFMGISEEMREMAKMYTVLTDSSKLRRLNYM
                     QSALFFDGVANSHNLQMYQFNIMPAEIKLNLNTIIWDNEDTVTWFRDHPGNQKEQIIK
                     SGGHPNEIGHEMIKNRLISSIEK*"
     gene            complement(259340..260185)
                     /locus_tag="Salt_Pond_R1_B_H2O_MG_scaffold_1_prodigal-sing
                     le_326"
     CDS             complement(259340..260185)
                     /product="hypothetical protein"
                     /codon_start=1
                     /transl_table=11
                     /translation="MYSTQAYLYQQNTRIIISEVDTDFDTKRSTIVYAKPFRVSRGVD
                     NNLLFEFQNQEQRSFDLTGSNLVFRAISRDGKELLLEKEVVVLNAKSGRARVTVTAAD
                     LDNVEPQDANWSVTRHSGILTEPVYMDEQAGSRGELEIRDAVFPDYVHTAEITMPSQS
                     EYIGSDRASNSPPADPMTQYSSWTRGRDVDQSTFQITLKDFTGIIEIQGAMDNDDIWF
                     GKTEYPWFEVDFSLADDNNNTKVSELEFEDSSETFAINITGYYPWLRIYGKVSDGSIE
                     NILYR*"
     gene            260207..260584
                     /locus_tag="Salt_Pond_R1_B_H2O_MG_scaffold_1_prodigal-sing
                     le_327"
     CDS             260207..260584
                     /product="Uncharacterized protein n=1 Tax=Escherichia
                     phage PBECO 4 RepID=L7TIG8_9VIRU"
                     /codon_start=1
                     /transl_table=11
                     /translation="MSIELFEKLAEKYPFISVCRYAGQEYLGIIQNRDSTITTIYDFG
                     DIVNPDLKIEFLELGSTWWWESNRMIPINIFLKGDWDKFRPYLKTFNNRDLEILHGPE
                     CCLSEIAARKGKRRSITLVRKID*"
                     /db_xref="UniRef100_L7TIG8"
                     /db_xref="X0XS62_9ZZZZ"
                     /db_xref="L7TIG8_9VIRU"
     gene            complement(260555..261133)
                     /locus_tag="Salt_Pond_R1_B_H2O_MG_scaffold_1_prodigal-sing
                     le_328"
     CDS             complement(260555..261133)
                     /product="Uncharacterized protein n=1 Tax=Enterobacteria
                     phage vB_KleM-RaK2 RepID=H6X3T1_9CAUD"
                     /codon_start=1
                     /transl_table=11
                     /translation="MTADVDIDFADRKKILDLLDHIPARQENNGEIQKHNSGVYVTDI
                     PYDPMNDCAAIDYRVAEERGYFKIDFLNVYVYSLIKNTEHYNWVLNQSIPWDKLNNSE
                     FVEQIVHLGNHYYNMQKMPEPIDSIERLSMFLAIIRPGKNHLIGKPWKEVAETVWEAT
                     DDGYTFKKSHAVAYAHLVSLHMRLIYFSDKGN*"
                     /db_xref="UniRef100_H6X3T1"
                     /db_xref="X0VZ09_9ZZZZ"
                     /db_xref="H6X3T1_9CAUD"
     gene            complement(261140..261751)
                     /locus_tag="Salt_Pond_R1_B_H2O_MG_scaffold_1_prodigal-sing
                     le_329"
     CDS             complement(261140..261751)
                     /product="Uncharacterized protein n=1 Tax=Escherichia
                     phage PBECO 4 RepID=L7TQB4_9VIRU"
                     /codon_start=1
                     /transl_table=11
                     /translation="MCELKRRYQDRDHKGVQLGMNAYLRFYEKTQGSAKLKTFDDFAR
                     SQYYRAFVKFGYYMMRIRAINPPRFIDWVIDNNKKIDHWCRDKIYSEYLHNYLRTEAP
                     RDALERAIEYSIEWGEETGCPPHDILRYGNTNRMCYAVSTGRISPWVVYNSESGQEFL
                     NNLNPEQVSIVWPWIDPEYWQPRFSKYLSDQTYIQEILKQAGW*"
                     /db_xref="UniRef100_L7TQB4"
                     /db_xref="A0A0F9KX36_9ZZZZ"
                     /db_xref="L7TQB4_9VIRU"
     gene            complement(261872..263479)
                     /locus_tag="Salt_Pond_R1_B_H2O_MG_scaffold_1_prodigal-sing
                     le_330"
     CDS             complement(261872..263479)
                     /product="hypothetical protein"
                     /codon_start=1
                     /transl_table=11
                     /translation="MNFTITTNPNLTSGIPSFNKFGKYYYYFDSRTEISHKNNSLYFW
                     FGVSWPVPLSEANFDNISEQNGSWFYGRIYENCIEIYTDIHSDYPIFYSKRNNEITIT
                     TDLISFSSKYFSLNKTWLVNAFNRQIYDSEYLSPVEYNPVNPFLIFESNKTILKNVFR
                     LPAAGKLVATPSRLNVKRYYDRVCDYHYKKTLPKISNIDEYVHKKIDNNISSIINQNP
                     NSKVGVQASTGIDSLTVVEALLKKGINFDVATYCFHTDKTLQKWAKNAENLHEYLNKK
                     NINTYFEKFFIEDFFSHFLPEIWSYPTKNVDLFHDIFVAKKYLKHCDYFIKGTNGDEC
                     FLHTQRHATVILSKLKMAKTLEDANKIISKSYSYQGNYAFTDLIDYDNLLTGKYKNPT
                     IDLWSLKPSTYLSSDQSNLKKPVYSPYCDRDLITITARMTNDDLYNSSLEAQQQKNYL
                     NETASFLNRYKSGEEEIFDYFFPINQSSIDIIQWAWGYLKTTGIHRHTKNIFSKYLNC
                     KNNDTVSYDSIHLLQLCAWIKNWHELG*"
     gene            complement(263543..263983)
                     /locus_tag="Salt_Pond_R1_B_H2O_MG_scaffold_1_prodigal-sing
                     le_331"
     CDS             complement(263543..263983)
                     /product="hypothetical protein"
                     /codon_start=1
                     /transl_table=11
                     /translation="MMNNKLTIQNEMKMFDQKNREFYDELSEEEKKKFSNYLMIRWGS
                     SVRGSSELQEYYLHATNQRLNKNFFEINKHPKLQWLCATTISPGMGTHHHEWIGFKKK
                     DSDESNKIKKLKEMYPNLKLDDIEVLSSIVDKKEISHMHKKYNT*"
     gene            complement(263991..264764)
                     /locus_tag="Salt_Pond_R1_B_H2O_MG_scaffold_1_prodigal-sing
                     le_332"
     CDS             complement(263991..264764)
                     /product="hypothetical protein"
                     /codon_start=1
                     /transl_table=11
                     /translation="MGHGLIDEKNNPNLWVNQLFEQKNTKNIALAGRNNHSIFINTLS
                     ELFFNDYDLVIVAWSIIPRFNFNINLETYETLTKLTDEFDININNNVTIEKKWLKQVG
                     DSLLKIHHDHWDILYLICYLNALIKIHEVKNTSKQMFFVNTYSPWSDNFFEYKKLTEP
                     NELGGYEKEFLDVETRGDNEIFELYDKIHVDYQNHGGIKTDHWLNLYSSFKKMKVDNA
                     STIDTHPGLKSQQIYSKYLFNSLKSMLNDNNIKYLKPLL*"
     gene            complement(264808..265308)
                     /locus_tag="Salt_Pond_R1_B_H2O_MG_scaffold_1_prodigal-sing
                     le_333"
     CDS             complement(264808..265308)
                     /product="Uncharacterized protein {ECO:0000313|EMBL
                     :KKL74125.1};  TaxID=412755 species="unclassified
                     sequences; metagenomes; ecological metagenomes.;"
                     source="marine sediment metagenome.;""
                     /codon_start=1
                     /transl_table=11
                     /translation="MKILTLEDGAYELDTIPEEIDDIRFAILDNSDPSNPDYFFIPLI
                     FLESFNAPALVLRIGDQTIKMPMDWHILIGEEELGDLEMLPMTSINDRGFRTFVFNPL
                     TSFSAEFSDVEIVDVYHEVTWYAPKLKNGQILCVPIESGSNPRCIYFAKDISRNCEVV
                     DYRNAW*"
                     /db_xref="A0A0F9GXQ1_9ZZZZ"
     gene            complement(265346..266806)
                     /locus_tag="Salt_Pond_R1_B_H2O_MG_scaffold_1_prodigal-sing
                     le_334"
     CDS             complement(265346..266806)
                     /product="RNA-DNA + DNA-DNA helicase n=1 Tax=Cronobacter
                     phage vB_CsaM_GAP32 RepID=K4F657_9CAUD"
                     /codon_start=1
                     /transl_table=11
                     /translation="MKEATIIVKDEVNIKIEGLDLDTRRRLTNQFKYEIPGARYMPAV
                     RLGRWDGKVAFFQLGGSSFVNLIPEIIPILIEENYEIKLDDRRDYQIDYNLEKVDEQS
                     FSDRKWPSTHPAAGESIMLRDYQVEIINNFLKTPQSIQEIATGSGKTIMTAALSQRAE
                     KHGRSIVIVPNKSLVTQTEKDYTNMGLDVGVFYGDRKEFGHQHTICTWQSLNGLMKNT
                     KNQTADISIGEFLEDVVCVIVDEVHSAKADALKTLLTGAMGHIPIRWGLTGTVPKEDY
                     AYQALHVSLGPVGSQLSASELQQRGVLANCHVNIVQMIDHVEYNNYQSELKYLLEEPE
                     RLDTMSRIIKSASESGNVLVLVDRVTAGKELEARLDNSVFISGSTKATDRQDHYDQVA
                     DSEGKIIIATYGVAAVGINLPRIFNLVLVEPGKSFVRVIQSIGRGIRKAEDKDHVQIW
                     DITSTCKFAKRHLTKRKRFYKEAQYPFSIEKLDWQN*"
                     /db_xref="UniRef100_K4F657"
                     /db_xref="A0A0F9F7X0_9ZZZZ"
                     /db_xref="neq:NEQ369"
                     /db_xref="K4F657_9CAUD"
     gene            complement(266815..267819)
                     /locus_tag="Salt_Pond_R1_B_H2O_MG_scaffold_1_prodigal-sing
                     le_335"
     CDS             complement(266815..267819)
                     /product="Uncharacterized protein n=1 Tax=Aeromonas phage
                     Aes508 RepID=J7KIN4_9CAUD"
                     /codon_start=1
                     /transl_table=11
                     /translation="MTQVLVHQGTYRNFTIQNQAFDLVKEYKEGKRGGFVTVRSNGYF
                     GSEHDVVRIRVDTPENIEVGEFDTDVNASFSQPQESDEEVINRIAERFDILDNMTRAT
                     VNGDVRAMIVSGPPGVGKSYGIEKQLEKAGLFDTISAKEQKYEFVKGAMTPIGLYCQL
                     YKRRESNNVIVFDDCDSVLLDDLSLNILKAALDTGKTRRIHWNADSHKLRSEDVPNNF
                     EFRGSVIFVTNLKFENVRSKKLADHLDALQSRCHYLDLTLDTMRDKILRIRQIYRKGD
                     LFQDYDFSADMGEAIIDFMQENCNQLREVSLRMALKIADLTKISNDWKSLARNTCMSK
                     *"
                     /db_xref="UniRef100_J7KIN4"
                     /db_xref="J7HY72_9CAUD"
                     /db_xref="J7KIN4_9CAUD"
     gene            complement(267885..268586)
                     /locus_tag="Salt_Pond_R1_B_H2O_MG_scaffold_1_prodigal-sing
                     le_336"
     CDS             complement(267885..268586)
                     /product="hypothetical protein n=1 Tax=Thiomicrospira
                     arctica RepID=UPI0003823485"
                     /codon_start=1
                     /transl_table=11
                     /translation="MINVICVKHGTRYGPEYVNRLRNMVSRHLIFDHRFVCFTEDSNG
                     LASDIDVIDLPTKPDIAGWWCKPYIFSPDFFSKGEINLYFDLDMVIVNNINHFIRYEP
                     SKFVGLQDLARIFRRNWIKLGSAVMRWPAQKYTDVWTEFEKNHTAIIKKFRGDQDWIW
                     HLYRNDLRFFPEQWIQSYKWQIRHRNELEKTRFGLRFAKSRNPVIPSDTAVLAFHGTP
                     DVADVKDPVIVKNWC*"
                     /db_xref="UniRef100_UPI0003823485"
                     /db_xref="A0A066ZT23_HYDMR"
                     /db_xref="tcy:Thicy_0938"
                     /db_xref="UPI0003823485"
     gene            complement(268621..269319)
                     /locus_tag="Salt_Pond_R1_B_H2O_MG_scaffold_1_prodigal-sing
                     le_337"
     CDS             complement(268621..269319)
                     /product="Uncharacterized protein {ECO:0000313|EMBL
                     :KKN37866.1};  TaxID=412755 species="unclassified
                     sequences; metagenomes; ecological metagenomes.;"
                     source="marine sediment metagenome.;""
                     /codon_start=1
                     /transl_table=11
                     /translation="VSKEYRVVSVNIPAKQIFGMVGRCGGGHNSVWTDWSPVGRVKRK
                     KIIAEFEAGLDKICGHYERLEKSILAEGFRNPITITCGPPRKRSWDCVPPEMHKTDPK
                     KLLFLETTVGGSRLWIAQKYNMTIPCLINDWTGRFSSHEELTDVEQIKKLYADPPKKL
                     NFDSRLGLIESFDTKKVGHHLGSEWSEDKLVIQRAPLWVGIMNKYGYKVDNLPSFVNK
                     ILLDAGIDQSKLSK*"
                     /db_xref="A0A0F9SLW2_9ZZZZ"
     gene            complement(269323..270024)
                     /locus_tag="Salt_Pond_R1_B_H2O_MG_scaffold_1_prodigal-sing
                     le_338"
     CDS             complement(269323..270024)
                     /product="Lgt6 n=1 Tax=Moraxella catarrhalis RepID
                     =B2KS69_MORCA"
                     /codon_start=1
                     /transl_table=11
                     /translation="VIKIICLKWGDKYGPEYANRLYNGIKRNCTLPFELHCFTDDKTG
                     INQDIITHDLPYSTTVASWWNKIWLFSDEVPFKKDERVFYIDLDTLITGNIDYLLMDN
                     TGGLIMLQDFYWGLAKTATQSASGVMSWNAGRFTHIWNSFITDPEAAMQSVHPHGDQV
                     FIGNIVKNEVKYWQDLYPEQIVSFKVHCNQGLPQGAKIVCFHGEPSIPDAATKGWKSW
                     KYQGDPQSWIMDCWR*"
                     /db_xref="UniRef100_B2KS69"
                     /db_xref="A0A0F9Q5R9_9ZZZZ"
                     /db_xref="mcs:DR90_723"
                     /db_xref="B2KS69_MORCA"
     gene            complement(270021..271058)
                     /locus_tag="Salt_Pond_R1_B_H2O_MG_scaffold_1_prodigal-sing
                     le_339"
     CDS             complement(270021..271058)
                     /product="Uncharacterized protein n=1 Tax=Escherichia coli
                     O26:H11 str. CVM10021 RepID=K4WRI9_ECOLX"
                     /codon_start=1
                     /transl_table=11
                     /translation="MVRTTLKMKILLLSPKSGIPKSKKEVNSFTSVWCYYLYHELKTF
                     DIEIDFLAVPPFDSDEELSQWFENLDVEKYHGIVALGLRYFSQLPQAIGQSLYDRYQG
                     ILCQLYDGSRLDSDPVDVTFTFRDDDWRYPLGSSNNRYQRHHDNNVLIGWAADSRLIK
                     SKQPRKKLSILVDHSAFNHNASDRSFDTLMNIRNLIHSGVYKDHGFDSVEVRRFVSGE
                     VEIVDIDNFIIERYDRKGISYVDACKEYSKSHIFCVTHEESVGQAIIENATSGALILS
                     PRGLVNKDRLNTTRHIEWDSTINWQSTLDAIDIKKSRQKALENSWHDISKKIIDTIET
                     RYNQKHSGESL*"
                     /db_xref="UniRef100_K4WRI9"
                     /db_xref="A0A0F3UPZ3_ECOLX"
                     /db_xref="eoi:ECO111_p2-072"
                     /db_xref="K4WRI9_ECOLX"
     gene            complement(271040..271801)
                     /locus_tag="Salt_Pond_R1_B_H2O_MG_scaffold_1_prodigal-sing
                     le_340"
     CDS             complement(271040..271801)
                     /product="hypothetical protein"
                     /codon_start=1
                     /transl_table=11
                     /translation="MYKPFTSPKQSHEHSLQTLRLLYEFDDFMESVETLADMGCGEEG
                     FDLEWWATRTTRDEDSPEPLDIKCTGIDLVKTTRSARDHKNIVYLQRDFENFDDEKKF
                     DVIWCHDSFQYVLNPLKTLAEWWHKMTPSGMLVLILPQFTNVEFNELAFDQWPGCYHN
                     HTVVSLIHQLAVNGFDCRDGFFKKGVNDPWLHAIVYKSEQPPMNPRTTTWYDLDECEL
                     IPKTASKSLKRFGHVRQRDLVLPWLDKSLTWFGQH*"
     gene            complement(271804..272256)
                     /locus_tag="Salt_Pond_R1_B_H2O_MG_scaffold_1_prodigal-sing
                     le_341"
     CDS             complement(271804..272256)
                     /product="Uncharacterized protein n=1 Tax=Enterobacteria
                     phage vB_KleM-RaK2 RepID=H6X3S3_9CAUD"
                     /codon_start=1
                     /transl_table=11
                     /translation="MWYNRVTNDLGQLPNFIAHYEKELEEAKSECKLSGMVERNIKDL
                     PGITEHRFNQLQEIEAVLSYLNIELKRVRRRHFQKYLENYARALTSRDAEKYVDGEDE
                     VVDFETLINEVALMRNRWLGIMKGLDNKSFQVTNVVKLRVAGMEDIQV*"
                     /db_xref="UniRef100_H6X3S3"
                     /db_xref="H6X3S3_9CAUD"
     gene            complement(272260..272514)
                     /locus_tag="Salt_Pond_R1_B_H2O_MG_scaffold_1_prodigal-sing
                     le_342"
     CDS             complement(272260..272514)
                     /product="hypothetical protein"
                     /codon_start=1
                     /transl_table=11
                     /translation="MSIDLANDLWTELKNYIDRAERDDAAKVVVDLLGDYDFSADEIV
                     AAFKSDSYVKEVIQREHPEIDLDIDELEEDDYFFNDEDEE*"
     gene            complement(272504..273580)
                     /locus_tag="Salt_Pond_R1_B_H2O_MG_scaffold_1_prodigal-sing
                     le_343"
     CDS             complement(272504..273580)
                     /product="RecA-like protein n=1 Tax=Cronobacter phage
                     vB_CsaM_GAP32 RepID=K4F7I1_9CAUD"
                     /codon_start=1
                     /transl_table=11
                     /translation="MPKPFDVSKFRKQITKSIDGLSIGFNDPTDWISTGNYALNYLIS
                     GEFDKGVPLGKVTVFAGESGSGKSYMCSGNIARHAQEQGIYVVLIDTENALDETWLQA
                     LGVDTGEDKLLRLSMAMVDDVAKTISTFMADYKNLPDEEKPKVLFIIDSLGMMLTPTD
                     VNQFESGDMKGDLGRKAKSLTALVRNCVNMFGAYNVGMVCTNHTYASQDMFDPDDKIS
                     GGQGFVYASSIVVAMKKMKLKEDEEGNKISDVKGIRAGCKVMKTRYAKPFESVQVKIP
                     YESGMNPYSGLVDLAEKKGLLEKDGNKLKFTTPDGEEIKQFRKAWERNDDGCLDSLMQ
                     HFVKKEEVLSTDVIDENTEESDVD*"
                     /db_xref="UniRef100_K4F7I1"
                     /db_xref="K4F7I1_9CAUD"
     gene            complement(273626..274573)
                     /locus_tag="Salt_Pond_R1_B_H2O_MG_scaffold_1_prodigal-sing
                     le_344"
     CDS             complement(273626..274573)
                     /product="hypothetical protein"
                     /codon_start=1
                     /transl_table=11
                     /translation="MIENQKYISKINKHTDAVLDVTLSDHIHGFDINYYNELLYHLNN
                     RSEKVIVRSEYIFDDIIKDKYSNIKFIFDINLCISGNFYNDFINYNNHPEINFKNFVC
                     SFNGSDHVSRQLLAAILNNQGIFNFDFSSKNFSYSNDWVVGQLEYLDLSNDEIKFYTA
                     FFKNLDDFNNKIYSFGHVQYNHGKNIYNLENQLTQSFLHIVSETMGTSYYPFITEKFL
                     YSVVTRGLFLSYAQPMWHQHLEKYYGFKKYDKIFDYEFDLIENPVKRLVKLIEMISKF
                     KNLLFDDWRDLYLMEQDTIEYNYHHYFSGDYLKHLVQFE*"
     gene            complement(274634..275605)
                     /locus_tag="Salt_Pond_R1_B_H2O_MG_scaffold_1_prodigal-sing
                     le_345"
     CDS             complement(274634..275605)
                     /product="SsDNA binding protein n=1 Tax=Cronobacter phage
                     vB_CsaM_GAP32 RepID=K4F655_9CAUD"
                     /codon_start=1
                     /transl_table=11
                     /translation="MTSLAEIRQRLQAAESKQDGQTTSGDNVIYPHWKMEEGGSSLLR
                     FLPDGDDKNTFFWAERQMIRLPFNGIKGQADSKNLYVQVPCVEMWGDSCPILAEVRTW
                     FKDASLEDMGRKYWKKRSYVFQGFVRENALADDTPPENPIRRFIIGPQIFNIIKSALM
                     DPELEELPTDLDAGLDFRINKTSKGGYADYSTSKWSRKETPLTEEEQAAINTYGLFNL
                     SDFLPNRPSEEGLRVMKEMFEASVDGEAYDPDRFGAYYRPAGMSAPAGNSAPSAPAPA
                     STSTPEPEQTASEPDPAPAEADAEPKSDGGTQKAEDILAMIRSRQSS*"
                     /db_xref="UniRef100_K4F655"
                     /db_xref="A0A0F9IJ25_9ZZZZ"
                     /db_xref="K4F655_9CAUD"
     gene            complement(275732..277144)
                     /locus_tag="Salt_Pond_R1_B_H2O_MG_scaffold_1_prodigal-sing
                     le_346"
     CDS             complement(275732..277144)
                     /product="Uncharacterized protein {ECO:0000313|EMBL
                     :KKN03494.1}; Flags: Fragment;;  TaxID=412755
                     species="unclassified sequences; metagenomes; ecological
                     metagenomes.;" source="marine sediment metagenome.;""
                     /codon_start=1
                     /transl_table=11
                     /translation="MAEQENTPKQLFDLLVSKNFDPKALNSQGKATMDPSEADMFSFN
                     FVTPEKNYGTVVVLLDSDSNLEVFYGNNIVNAMTGKDRNRWYDFLYQLRMFAKSNTKQ
                     FGLNNLNRLKYRMQSMSAIQENLFEGYYGTRKTSYQDQPQKTRLIIKHSKKLGDEDAR
                     YRNISSLFVENGEGERFKLPFNNLSAGRAMSRHVAEGGNPYDPFGQHISEMVSQIKLL
                     SGFTRANRNRELTEDAQNLYELAEEFKNRLQKRVKRMASRRGYHKYIEGWQPSDIEPQ
                     EEVVEAVREMFAVPRVDQRIENAAPVLAKLKQEEEMRELNEFEEWTQQVTEGTWDLPE
                     SRRQQEELRQMFKNEITVGPDAINATERLYNIIGDDKLYDDLAELARKTPDADARPLI
                     QNRLKEFGIQISGVTDVKVDNIDEEHDLDTGDVITSDRDKDDEKNYLQPKSDPELEED
                     VTNPEDSGLEDLKRLLGIQK*"
                     /db_xref="A0A0F9MCI3_9ZZZZ"
     gene            complement(277175..278737)
                     /locus_tag="Salt_Pond_R1_B_H2O_MG_scaffold_1_prodigal-sing
                     le_347"
     CDS             complement(277175..278737)
                     /product="DNA terminase packaging enzyme large subunit n=1
                     Tax=Cronobacter phage vB_CsaM_GAP32 RepID=K4FB48_9CAUD"
                     /codon_start=1
                     /transl_table=11
                     /translation="MEGVLIKNPHKQESYSEEQLIEFAACADPNTGPQYFLKNFFYIQ
                     HPTKGRMLYAPFEFQTRLIDTYHNYRFSISMLPRQCGKSTCAAGYLLWYAMFVPDSTI
                     LVAAHKYLGAQEIMQRVRYAYELCPDHIRAGATSYNKGSIEFDNGSRIVSQTTTENTG
                     RGMSITLLYSDEFAYVRPTIAREFWTSISPTLSTGGKAIITSTPNSDEDQFAYLWKGA
                     NKTEDEFGNKTELGINGFKAFRAYWQEHPDRDEKWAAEQRAALGDDRFEREHECSFLI
                     QDETLIAPAKLIDLEPSEPLYKTGEVRWYHRPKKGNIYVVGLDPSLGTGGDFSAIQVF
                     EANTSTQVAEWKNNRTDIPEQIRILADICKHINETVNDVNSIYYSVENNTIGEASLIS
                     IADYGEENIQGYFLSDSKQPSGSGGGRRLRKGFNTSNKPKLAACSKLKTMLEAEKMQI
                     FSRSLMSELKTFVARGASYAAKPGETDDLVMATVLVVRMLQQLQNYHVELTSQMSDHG
                     ERRDPMPFIAMF*"
                     /db_xref="UniRef100_K4FB48"
                     /db_xref="A0A0F9M7T7_9ZZZZ"
                     /db_xref="amt:Amet_2837"
                     /db_xref="K4FB48_9CAUD"
     gene            complement(278742..280289)
                     /locus_tag="Salt_Pond_R1_B_H2O_MG_scaffold_1_prodigal-sing
                     le_348"
     CDS             complement(278742..280289)
                     /product="Marine sediment metagenome DNA, contig:
                     S01H1_S03921 {ECO:0000313|EMBL:GAF97258.1}; Flags:
                     Fragment;;  TaxID=412755 species="unclassified sequences;
                     metagenomes; ecological metagenomes.;" source="marine
                     sediment metagenome.;""
                     /codon_start=1
                     /transl_table=11
                     /translation="MRFSEFSKFTIRPHLFENKQQYKQIVDSVLNSNIAKGIISKSDY
                     VPDGVRKDLKRADRITWWLRWWRKWALQDAVRTKTDRIKASDDLTPEEQNDKILELEK
                     EFEKITKTPFNIGVVNDSLSLKDYFSRITMDHWKSMFEQSPQVNEIEWKADMTPIELH
                     AKLRTAEEEWKEKQEQELEMEPDDQIIIDYGKYAWVKLDREYCELEGRAMGHCGNTAT
                     PKEGDRILSFRTKVSGEKQRPHLTFILDKNGYLGEMKGRANEKPSEKYHPYIIDLLQK
                     DFVKGIKGGGYLPESNFSITDLDQEQMNALISKKPSLMTPEEAYTYAVEKVGGRWPEG
                     EEVIAQSPRYALYYAQDFIKERWPEGERAIEQKPNYAYIYARDVIEGRFPEAEDAILQ
                     KGISGPIVTYAKDVIGGRWPEAEDIIKQDPGYSYMYANRVINDRWPEAEDIIKTEPDV
                     AYLYAKDVVQGRWPEGEEVIKQDPDSAYMYAKDVIKGRWPEAEDVIKRDEPLWELYKG
                     FVKNNDE*"
                     /db_xref="X0TUJ4_9ZZZZ"
     gene            complement(280289..282007)
                     /locus_tag="Salt_Pond_R1_B_H2O_MG_scaffold_1_prodigal-sing
                     le_349"
     CDS             complement(280289..282007)
                     /product="Marine sediment metagenome DNA, contig:
                     S01H1_S03921 {ECO:0000313|EMBL:GAF97258.1}; Flags:
                     Fragment;;  TaxID=412755 species="unclassified sequences;
                     metagenomes; ecological metagenomes.;" source="marine
                     sediment metagenome.;""
                     /codon_start=1
                     /transl_table=11
                     /translation="MRFSEFSKFTIRPHLFENKQQYKQIMDTMVNAGIIDQGAANSVL
                     GQVKQSLKRADRIIWWLRWWRITTAHQVIALKIEQEEKTAVGPVSDAEKRESEEKIQE
                     LKRLFKKITKRDYDTIETRLIISFERLFNLQILLTHWSTMFEQSPQVNQVEWEANLEP
                     IVLHEKLQEAEEEWEQKQEQELEPEPDDQIIIDYGKYAWVKLDREYCDAEGKAMGHCG
                     NTGTPQEGDRILSFRTKVSDTRQKPHLTFILDKDGYLGEMKGRGNDKPSEKYHPYIID
                     LLQKDFVKGIKGGGYLPENNFSLSDLDEEQRKALIEQKPQLGTSYDILQADGSPSERF
                     YEKLEAELDAYDMPLSAKKIDKKNHLVMLDAPEGSAADLDIINKNVETNAIDVASRLM
                     TGDASLAEVYDYPRDYIKMIMDNVADDLFQSLDSDYKSQIEKFVKENYSDDVDWDEDS
                     LEEIISNVDELESAFMSATVTGKELGDETEIISDFERWMDRNNVQYTPDETEFSFALP
                     SSEISEFIHDAIRAGAEDEMADYIVEQLDIDSFDEPYGGWDGFDTDAAKERLRDELAD
                     EGIVEI*"
                     /db_xref="X0TUJ4_9ZZZZ"
     gene            complement(282004..282234)
                     /locus_tag="Salt_Pond_R1_B_H2O_MG_scaffold_1_prodigal-sing
                     le_350"
     CDS             complement(282004..282234)
                     /product="hypothetical protein"
                     /codon_start=1
                     /transl_table=11
                     /translation="MDLEELKRLAGVNSGVYANTPAGAAPEGSNISKTGTEKREIERE
                     MGLRPGDPEWFELWFTRPYLTDALPPKFRGRK*"
     gene            complement(282241..282882)
                     /locus_tag="Salt_Pond_R1_B_H2O_MG_scaffold_1_prodigal-sing
                     le_351"
     CDS             complement(282241..282882)
                     /product="type 11 methyltransferase"
                     /codon_start=1
                     /transl_table=11
                     /translation="MKDLVKLRFYYEHILSQVYDEGESPFHKQITEDVVKQFFDPLEL
                     SLDSYILDLGCGPGFFLDETKSRGYINTVGVTLSTEDIKLCEQKGHSVKKSDISFLDD
                     LDESVDFIFCRHAIEHSPFPYITLLEYNRVLKPNAKMYIEVPAPDSDRQHEQNKNHYS
                     ILGDAMWASLLVRSGFDVSKFTYSCEVENEKEEKWIEKSLIYVCERRFPVDVK*"
                     /db_xref="gei:GEI7407_3173"
                     /db_xref="gwd2_scaffold_890_3"
                     /db_xref="86382420"
     gene            complement(282886..284226)
                     /locus_tag="Salt_Pond_R1_B_H2O_MG_scaffold_1_prodigal-sing
                     le_352"
     CDS             complement(282886..284226)
                     /product="Uncharacterized protein n=1 Tax=Synechococcus
                     phage S-CBM2 RepID=I3ULA8_9CAUD"
                     /codon_start=1
                     /transl_table=11
                     /translation="MTSVPPPEDVKPWYLRNLTQALALNSDTGNVYVRSLRDESVFTN
                     YKGNVAVRVDDDTVQHTSRNRRKVSTNEQIFFNAFQYTKDEQIWDEAVTGTASSTFNE
                     YEGGVVLEVGGDAGDEIIRQTRNVIQYVPGRANEAIFALRLDPFETGVRKRFGIFDET
                     NGVYFEKGVDDYYVVLRKDTPTGIEEQRVPRAEWNVDRLDGTGPSLESFQEDKIQMFT
                     IEYEWFGAGVVEFKIILDNNALPLHRFVAGNNDEIPWANSPYRPLRFELTNVEGVAGT
                     HQILQGSSSVSSEGEVGPLGREQNVATPFDGITTGSADELRPVLSIRLRSDRLNGVVI
                     PLEFQAATLDNTGLFYRVIRDTTLTGASWQNSSPASFAEFDYSATDFTGGDILQTGYI
                     SPNTQGEIQKFLKETILQLGRNNMGTTPQTFTILAATVSSNKDVFASLSWVEIR*"
                     /db_xref="UniRef100_I3ULA8"
                     /db_xref="I3ULA8_9CAUD"
                     /db_xref="pbd:PBOR_26750"
     gene            complement(284223..284594)
                     /locus_tag="Salt_Pond_R1_B_H2O_MG_scaffold_1_prodigal-sing
                     le_353"
     CDS             complement(284223..284594)
                     /product="hypothetical protein"
                     /codon_start=1
                     /transl_table=11
                     /translation="LRARDFLKESGFNYGRATLKRGEAPRNFKDSTVGTIRNNGYYDL
                     YRATLAMAGHPDNEHDVDPASWTGADGFVLTYTPEEHEMAKAAFKKIGLEYEDDAPGP
                     SHESDAINSESPVKPFKGYKR*"
     gene            complement(284595..284843)
                     /locus_tag="Salt_Pond_R1_B_H2O_MG_scaffold_1_prodigal-sing
                     le_354"
     CDS             complement(284595..284843)
                     /product="hypothetical protein"
                     /codon_start=1
                     /transl_table=11
                     /translation="MTANVYTTVSSVTWNTEKCRLATGNSAITYNVLNTTTDENIYSQ
                     ANQIPPHTITHVFVGIGNELTVTGSDFTATESGSSGRA*"
     gene            complement(284859..285560)
                     /locus_tag="Salt_Pond_R1_B_H2O_MG_scaffold_1_prodigal-sing
                     le_355"
     CDS             complement(284859..285560)
                     /product="hypothetical protein n=1 Tax=Verrucomicrobia
                     bacterium SCGC AAA164-M04 RepID=UPI00036B315E"
                     /codon_start=1
                     /transl_table=11
                     /translation="MNNINDDIRNLLSKFDSKEKPTLKESTTFASKENVSESNTNDDI
                     RDMLSKLDSADKSVLTENTTPKSKSKIQKESKSFTDYLGESERQQSAPVTGDVLEMIV
                     NEEIVIEMPVVGHDESSYTLGTDSVAENFFSACGCQLDEAEYQGKEVELNQPMRGDVK
                     KYKVYVTDPDTGNVKKVNFGSKEMEIKRDDPDARRSFRARHKCDQKSSKNDRDTAGYW
                     SCKFWSSTPVSELLK*"
                     /db_xref="UniRef100_UPI00036B315E"
                     /db_xref="A0A0F7LAH4_9VIRU"
                     /db_xref="UPI00036B315E"
     gene            complement(285562..288438)
                     /locus_tag="Salt_Pond_R1_B_H2O_MG_scaffold_1_prodigal-sing
                     le_356"
     CDS             complement(285562..288438)
                     /product="Uncharacterized protein n=1 Tax=Environmental
                     Halophage eHP-20 RepID=H9YRF2_9VIRU"
                     /codon_start=1
                     /transl_table=11
                     /translation="MRKTSKNSKTIKENTMSSDELGLGDAVHIKSQNKTGMYYGEENG
                     KIKVKTPSGMELASEDDIEVIPDDDDFMEESSLNTIIGDIEQRLLEDDELNENMLKKA
                     ALATMLGLGTYAGLEATSMDNTPLGQAMQDAAQQGDEYAERELDKLDLYIDAGDTRMI
                     RKLSNKYLGPVEDRTMNEATSRQSDLDPEKKVVVKGVKGMNSKSFTKTFRNMKSAEKW
                     MDDNEGDVEIKQIENEDSVAEAKHKDRTMNETKLTEGIIDRLRNIVDDRQMSRITFDN
                     GETLEVDMQTANAIVSLYNAVNDKNKAKIEDNIGKKEMFQKFADFAFQQSNNNTNEDE
                     ITEKDEDDPCWDGYEQYGTKMQDGEEVPNCVPVNEGSLTEEETLLAAMKDSTVAESAG
                     MTPEEARNALRNTYGYDDLAIARAQLDETTSAGSVAAVSAPVGDTKKRSIFGEEEADS
                     KDSEFDSAWFYKSVDGEVEGPYKSEKEATDAANNYADWVKQGSELEEGDRRLAKRAFL
                     MKSSVAESKTVSELEKKFRSQLNEAKVKTPVDAAKKLERASKNFGGSDKRALKKYADM
                     LKKDGYNAIPSIEKDKRGKDTIIRDEVDSVFADLQDSLLTQNEELNEAMDINVSVDPT
                     QPESRSISVTASEQEADELAGLLSNAGLFSSPGYGEVQFQEPTDNPDLMHTQAHDMPM
                     EEDSDYSNSPEEKYQDMEYMLDVVSGGLNREKNSYDKAEDGDNPMDVVKEEFSKLLDE
                     KANADKEEAVEIISKSISMKPSVVKAALKDGGLDPVAVVTALKGRKTIKAKQLSDFVM
                     GHSFGGSVDKKDLASIKKASDKAFRSMKEEEDTAVGTMDEFYSYVLDFYGPNGIYDIG
                     ATEEEVKKATELVKNEVGDDFEGDSVDREKVRDVILDQMRSEEEREEAEKAFRSSEEV
                     DYDKINDMMSDVPDPIQTRGDVDDMDRMRNFNETDEVKRLAGLV*"
                     /db_xref="UniRef100_H9YRF2"
                     /db_xref="H9YRF2_9VIRU"
     gene            complement(288451..290964)
                     /locus_tag="Salt_Pond_R1_B_H2O_MG_scaffold_1_prodigal-sing
                     le_357"
     CDS             complement(288451..290964)
                     /product="hypothetical protein n=1 Tax=Paracoccus
                     zeaxanthinifaciens RepID=UPI0003B31E10"
                     /codon_start=1
                     /transl_table=11
                     /translation="MNKQDFITKKPTLKEDTIDRLRYIVDNNDARRVQFDNGESMTVD
                     MFTASAIVNLHNAVNDQNKAKIEDTIGKSKEMFYKIADFAFSNLKENAQSGRGDVLIN
                     DDTETVKMTESAYGAKPKSSRITIKDQPYILINKPGIGETAYSVKFTKNNPILEQKEF
                     EAGTRVHAGVGKKGGAGISGVVMKEENGYVFFKSDEGKNYKAPKAKVMPVSDIKFNEG
                     KDVPSKHQEKIAKDTVKNPDKALLGGPSEEEAEKMLKNKFGYTDAQITKLKKTANEGK
                     HSKSQAQQAAIAISKKEKKESINEKSVSKDQQQAAGAALAAKRGETPVSELQGASKEM
                     YDSMTKKELEDFAGTKHAGLPEKVDEAKDYKAEKNSEGRYTIWTVGETGSRQDMVKDG
                     LTKAQAKKMIDKLYSKDLGLIDEDSLDENAFNQAAAEAAKAGKKEFEFDGKTYPVKMD
                     KSTAEKLDDDLDPVDAKQARMPFKRRKDKDINNDGEVDSTDEYLHARRNAIQTDIASP
                     LDEQDMDMDMMNQPPMMDKAMQDPDDYGPQAGSEMAETQIHYLVYAISEIKEAMRAGY
                     HMPDWLQNKISSAHQDMQGIHSYMEGSRLKRQMCGPISEGYVGSDYGPEAASGMARTQ
                     LSFMKYAAEDVLKCISAGTPIPEWYQNKIAKVHRAIETIYAYIEGTRRAEEDDVPDMT
                     TNTEMSTPASQPPMSTGTMFAGGEEDYMAENRKKSKKYPPKLNENKKSDWDVDKQVKR
                     TQASPLFKATEGDKDPEEIKQDLLQDREKFEKKLSDAIFLPVNDSVVALQDLFRDSSG
                     TIAAYLSDNEKKFLKEFHRELKKLHDKFEESSIISSDYL*"
                     /db_xref="UniRef100_UPI0003B31E10"
                     /db_xref="A0A0D6JJE7_9RHIZ"
                     /db_xref="oah:DR92_1859"
                     /db_xref="UPI0003B31E10"
     gene            complement(290974..291540)
                     /locus_tag="Salt_Pond_R1_B_H2O_MG_scaffold_1_prodigal-sing
                     le_358"
     CDS             complement(290974..291540)
                     /product="hypothetical protein"
                     /codon_start=1
                     /transl_table=11
                     /translation="MKTFVDYLAESKQTFQYRIKIAGELDKDKVDELEKRLERYDLVK
                     MSEPKKTPVMKSPAGFPELNNEEVHIIDVEFSYPASSQEVTEMWREMGGNPNHFRMMT
                     PDYDDTVSDEFEKREESPVLEKDYPTPPDAEYDTTDEVIKNSASDAKFEIAGGKTDPA
                     QTTNDLEQGTDSAIPGTNKRPEPKSFAR*"
     gene            complement(291575..292108)
                     /locus_tag="Salt_Pond_R1_B_H2O_MG_scaffold_1_prodigal-sing
                     le_359"
     CDS             complement(291575..292108)
                     /product="Uncharacterized protein n=1 Tax=Cronobacter
                     phage vB_CsaM_GAP32 RepID=K4F6S2_9CAUD"
                     /codon_start=1
                     /transl_table=11
                     /translation="MTKKLEQLLNLPQDDSKDQKKSEVSEDRTDESEDTNASDDSQLT
                     ISTSLGELDKIEEALPAVRGLEASDKEMDELSDKATSSFDDLMDLGMNVDSRYAADIF
                     SVASTMLGHAVTAKNAKINKKLKTIDLQLKKMRLDQQAQKNEDEETERGTGVVLDRNQ
                     LLEKLLNKDGDDSNTKD*"
                     /db_xref="UniRef100_K4F6S2"
                     /db_xref="K4F6S2_9CAUD"
     gene            complement(292127..292561)
                     /locus_tag="Salt_Pond_R1_B_H2O_MG_scaffold_1_prodigal-sing
                     le_360"
     CDS             complement(292127..292561)
                     /product="Head completion protein n=1 Tax=Enterobacteria
                     phage vB_KleM-RaK2 RepID=H6X3K2_9CAUD"
                     /codon_start=1
                     /transl_table=11
                     /translation="MTKKFAQGKYQIINPDKYVGNHTPQYRSSWEHAFMRFCDTNDNI
                     LQWASEAIAIPYRNPLTGKMSRYVPDFFVSYQDKNGNIKAEIIEIKPKKQSMMTERMS
                     TRDRAAVAVNMAKWDQATRWCRKNGMTFRVVNEDQIFHQGKR*"
                     /db_xref="UniRef100_H6X3K2"
                     /db_xref="A0A0F9JA28_9ZZZZ"
                     /db_xref="H6X3K2_9CAUD"
     gene            complement(292558..292917)
                     /locus_tag="Salt_Pond_R1_B_H2O_MG_scaffold_1_prodigal-sing
                     le_361"
     CDS             complement(292558..292917)
                     /product="hypothetical protein"
                     /codon_start=1
                     /transl_table=11
                     /translation="MNSVNDRNPRIDNAARVQDAFREYSVNVDANQYDRVFSFFKKRF
                     QAEKPAASFTAELFRVADTNQRSIDSLLEEFEKSSDEQIPVLLAFYLNTIRNKSTYLG
                     VSAQLVPPVGVARNIRA*"
     gene            complement(292927..294246)
                     /locus_tag="Salt_Pond_R1_B_H2O_MG_scaffold_1_prodigal-sing
                     le_362"
     CDS             complement(292927..294246)
                     /product="Uncharacterized protein {ECO:0000313|EMBL
                     :KKM66650.1};  TaxID=412755 species="unclassified
                     sequences; metagenomes; ecological metagenomes.;"
                     source="marine sediment metagenome.;""
                     /codon_start=1
                     /transl_table=11
                     /translation="VSFFRDFFSGFVARDNLRDAQHAHKTFTSNNYELAPRNKFLFHV
                     YFTLNTEIPGLRSVFGQDEQSTIGLLVKTTDLPSYAIDSDTYNQYNRKRIVQKKIEYN
                     PIEMTFHDDASDLTRRLWYNYFSYYYRDPSQGYGSAGAISEDPGFTYSERDIYSPERK
                     ANDWGFYGEGFGSGGELIPKPAFFRDITIYGFNQHRWASYVLINPLITEWNHDRYDYS
                     AGEGIMENRLRVSYESVKYYSGLIGVDGNSTTVPGFGNPTHYDKVTSPNSRPGGNQTV
                     FGQGGLVDSGLSVVDDLANGDILGAIQTAGRARETFSDSDIGDIAKEEATAAAISTAT
                     GVAAGVVGSVAQRTSQNSSESFNVPTPNSDTIIQQSDGTFVRKESGGGRTESLGARPE
                     PTATTSPAQNTSGTTTTLPIAFPAEPPEDIPEGEPLTPLNNANGENE*"
                     /db_xref="A0A0F9LQF8_9ZZZZ"
     gene            complement(294249..294866)
                     /locus_tag="Salt_Pond_R1_B_H2O_MG_scaffold_1_prodigal-sing
                     le_363"
     CDS             complement(294249..294866)
                     /product="Uncharacterized protein n=1 Tax=Cronobacter
                     phage vB_CsaM_GAP32 RepID=K4FB34_9CAUD"
                     /codon_start=1
                     /transl_table=11
                     /translation="MAVSSLSRMTVPLASDQSANNQGLLMPKLKYRFRVLFENFGIST
                     PKTELTKQVMTFDRPNVEFDDITIDLYNSKMRLAGKHTWQDVTVEMRDDASGTIARLV
                     GEQLQRQMDFMEQASASSGIDYKFLTRCEMLDGGNGANEPQVLETWELYGCYITSANY
                     NQLDYATSDVQTVSMTLRFDNALQTPLGDGVGSSVGRTLGEVVTG*"
                     /db_xref="UniRef100_K4FB34"
                     /db_xref="A0A0F9JW06_9ZZZZ"
                     /db_xref="K4FB34_9CAUD"
     gene            complement(294959..298201)
                     /locus_tag="Salt_Pond_R1_B_H2O_MG_scaffold_1_prodigal-sing
                     le_364"
     CDS             complement(294959..298201)
                     /product="Tail sheath monomer n=1 Tax=Cronobacter phage
                     vB_CsaM_GAP32 RepID=K4F6R7_9CAUD"
                     /codon_start=1
                     /transl_table=11
                     /translation="MALISPGVEVSIIDESNYLPAATASVPYILIATAENKLDPSGTA
                     IAAGTLASNANNVYLISSQRELINTFGNPNFFQTASGSPVNGFELNEYGLLAAHSVLG
                     ISNRAYVQRVDVDLDELTATLTRPTGDAPDNSWWFDTAETTVGIFEWNASTNEFTSKD
                     ALYITDDSNLSFGIPVSSVGSRGDYAVVAINANNPVYFKNANNAWVLVGSDAWKISWP
                     TVQGSETNPDLTVGDTIEINGITVQVPSSPDDTIDGLSEAITSASITGVFAVAINGRI
                     EIYVDSTASSDGSTEDGAIDISGSVLADLGIEAGRYVSPELQQSQHTKVPTWRANSKP
                     TGSVWHKITPVNEGTNLSVKQYDASSAVWNLVNAPLYDSFVESYFKLDPAGGGRNLPI
                     NTLFTFYDINENNTFTNKLYRNFQVGETVITGTAANATLGVTNAQFTISASQAGSQTL
                     TSPVSVTVSGDTPSDFVAAFTSAGVENTRAEVTSAGTVRISHTQGGVIKIVETVGTAL
                     NDLGITPATAGVEAEMLMNGDIEWYLSSWDALEYTASSNEPDQAPNDGRKWYYSDIGD
                     IDIMVHDGTTWRGYRNVVEDIRGVDLSLTDTAGPIVSTNAPTQQSDGSDLEYGDIWLN
                     SSDLENYPDLYRWTSVLGTDQWVPIDNTDQTTQDGIVFADARWSTDSSDDPIDDDIAS
                     IIDLLESDNLDLDAPDPDLYPSGTLLFNTRRSGFNIKEYRVDYFNSSDFPAYTDENPD
                     AWVTVSGNRSDGSPYMGRYAVRKIVTDAMKSAIDSNTEIREDQRQFNLIASPGYPELI
                     PNMVALNNERDNTAFVIGDTPLRLSPDSNTVQSWANGEDADGYGIDEALTSNDPYLGV
                     FYPACQTNDLSGATVVQPASHMMLRTIVRNDNVAYPWLAPAGPRRGTVDNAARLGYVD
                     VDTGEFVQSGLTGGLKDTLYENNVNPITLIPASGITNFGNKTTQGTPSALDRINVARL
                     VAFIRDRLGEIGNQFLFEPNDTITRNEIKGSVESLMNDLLAKRGIYDYLVVCDNSNNT
                     PERIDRNELYVDIAIEPVKAVEFIFIPVRIKNTGEISSGNIASSRTIQDT*"
                     /db_xref="UniRef100_K4F6R7"
                     /db_xref="K4F6R7_9CAUD"
                     /db_xref="dde:Dde_1889"
     gene            298301..298648
                     /locus_tag="Salt_Pond_R1_B_H2O_MG_scaffold_1_prodigal-sing
                     le_365"
     CDS             298301..298648
                     /product="hypothetical protein"
                     /codon_start=1
                     /transl_table=11
                     /translation="MNRPLCQACKSKLAAVNYIKNDVVHYRSKCYACIRKKRGIKPAQ
                     PKWQKAGYKKKTKCDVCGFRAKYSAQTLVYHIDGNLENVSVSNLRTVCLNCTITIQKG
                     DSVWKSGDLQADH*"
     gene            complement(298590..299270)
                     /locus_tag="Salt_Pond_R1_B_H2O_MG_scaffold_1_prodigal-sing
                     le_366"
     CDS             complement(298590..299270)
                     /product="Putative deoxynucleoside monophosphate kinase n
                     =1 Tax=Escherichia phage PBECO 4 RepID=L7TKY0_9VIRU"
                     /codon_start=1
                     /transl_table=11
                     /translation="MNEKKVIALVGLIGSGKDTVADYLQNIHHFRRESFARTLKDAVS
                     SIFGWDREMLEGRTQHSREWREEIDEWWATRLEIPNLTPRWVLQHWGTDVLRKHFHND
                     IWVASLENKLRSNKDNVVITDCRFLNEIFAVQNQGGIVVRVQRGKDPEWLSVAKTYNT
                     TNSAEQQEKAKQYLDENNVHQSESGWAGCKFDYILYNNFTLTELYDQVNDLLEDHQIS
                     TPNRLSEL*"
                     /db_xref="UniRef100_L7TKY0"
                     /db_xref="L7TKY0_9CAUD"
                     /db_xref="L7TKY0_9VIRU"
     gene            complement(299267..299698)
                     /locus_tag="Salt_Pond_R1_B_H2O_MG_scaffold_1_prodigal-sing
                     le_367"
     CDS             complement(299267..299698)
                     /product="hypothetical protein n=1 Tax=alpha
                     proteobacterium SCGC AAA160-J14 RepID=UPI000373E1DE"
                     /codon_start=1
                     /transl_table=11
                     /translation="MKPEDISESPEAQKLESDVKKETKDKYEKSTMSKAGKLAMELAE
                     EKRRLKQELEELQTEYDGVKPTTPTGTPDWYVKWGAMIFAVVGVFLISAGLPMPGQVA
                     YVVSGIGWIYVGMQWSDRAIMIGSAITSTAVMMNIVEVLIK*"
                     /db_xref="UniRef100_UPI000373E1DE"
     gene            complement(299695..300213)
                     /locus_tag="Salt_Pond_R1_B_H2O_MG_scaffold_1_prodigal-sing
                     le_368"
     CDS             complement(299695..300213)
                     /product="Exonuclease n=1 Tax=Environmental Halophage
                     eHP-32 RepID=H9YSQ5_9VIRU"
                     /codon_start=1
                     /transl_table=11
                     /translation="MVDIETLAITPDACILTIAAQQFSPFEKRSYSELRHFYARVSIE
                     SQKDRNVEEHTVEWWANQSEIAKEEAFSDNDRISLPEALSELSPLIWQSDFMWINDPT
                     FEVNILENAYQSYDMPIPWKFYLVRDARTVYSLYPELKRPQTTHHALEDCRRQIEMLQ
                     QTFTDLGIEKII*"
                     /db_xref="UniRef100_H9YSQ5"
                     /db_xref="slq:M495_13770"
                     /db_xref="H9YSQ5_9VIRU"
     gene            complement(300257..300544)
                     /locus_tag="Salt_Pond_R1_B_H2O_MG_scaffold_1_prodigal-sing
                     le_369"
     CDS             complement(300257..300544)
                     /product="hypothetical protein"
                     /codon_start=1
                     /transl_table=11
                     /translation="MRIDEIITEHRMVWKRNPRTGQVKMAWRCEAGPRKNKTVPDVRD
                     CSKPLNIAQAQRTKLTRARTKPQQARKSKKTKRVNPASRIARNLNKRMRKR*"
     gene            complement(300545..301315)
                     /locus_tag="Salt_Pond_R1_B_H2O_MG_scaffold_1_prodigal-sing
                     le_370"
     CDS             complement(300545..301315)
                     /product="Neck protein n=1 Tax=Cronobacter phage
                     vB_CsaM_GAP32 RepID=K4F9J9_9CAUD"
                     /codon_start=1
                     /transl_table=11
                     /translation="MADQDPTTLDILKKDLFDYVRLMLGDEIVDVELDPQHLEAAYQR
                     ALGIYRQRAENAFEESYMFLELKEYQSTYELPQEVQTVRQIFRRTIGNATGPFSTSFD
                     PFSSATLNTYLLTFNASGGLATYDYYTQYVELAARMFGGFINYTFNRVTKKLTMVRSP
                     RGNGEQVLLWTYNLKPEFVLLSDFQISQWFRDCVTAVAKMIIGEAREKFASIAGPQGG
                     TALNGASMKAEGQQEVDKAIDNLKLFVDGSAPLTWVIG*"
                     /db_xref="UniRef100_K4F9J9"
                     /db_xref="K4F9J9_9CAUD"
     gene            complement(301341..302477)
                     /locus_tag="Salt_Pond_R1_B_H2O_MG_scaffold_1_prodigal-sing
                     le_371"
     CDS             complement(301341..302477)
                     /product="hypothetical protein"
                     /codon_start=1
                     /transl_table=11
                     /translation="MAPTQQKKRVLKPRSGETKYVGVEPVWETEFESDSERRLALIAS
                     LNWYNYNHDAKEARQCLIEWLEGNDRKQDARAIRNSSSSVFILSAGWLARMATRGFVL
                     NESESGVIEDVVSSARAEKQKETEKSDENTKKPNIQDRLKEIALEAGGEIEGMFDDMI
                     VNGTRMDKKYKPIEILQSYNVVPQQMGVITDHWNNFLTELHTVQSGSDSDLTEGYSNF
                     GKIDIRNMIKFAEQVIADCNSYVQLKKNSRAPRKKKPISPEKRVAKFKYLKEFEEFKL
                     KSVSPTKLVDATEAWLYDTKKRKLIHVVPDPMIKTFTVKGTTIVGFDPKASCQKTLRK
                     PKDQLAEFKKCSVPKARKWFKDIKATEIKFNGRGNDNLILLSVR*"
     gene            302659..303213
                     /locus_tag="Salt_Pond_R1_B_H2O_MG_scaffold_1_prodigal-sing
                     le_372"
     CDS             302659..303213
                     /product="hypothetical protein n=1 Tax=SAR324 cluster
                     bacterium SCGC AAA240-J09 RepID=UPI0002FAEE78"
                     /codon_start=1
                     /transl_table=11
                     /translation="VKKVYYSWQDVERQCQSIVNQIAKDSWLPDYVVGITRGGNVPAT
                     VISHMLGLRCEALKVALRDGGERESNLWMAEDAFGVVYDEKYQSRWDVDLRKNILIID
                     DINDTGDTLNWIQQDWQNSCFPHEEYAWSSVWERNVRFATLVHNIPSEFDSLSYYAAE
                     INKSENPEWICFPWEYAGKYEYHG*"
                     /db_xref="UniRef100_UPI0002FAEE78"
                     /db_xref="tnu:BD01_0770"
                     /db_xref="A0A031JBU9_SPHPI"
                     /db_xref="UPI0002FAEE78"
     gene            complement(303219..304391)
                     /locus_tag="Salt_Pond_R1_B_H2O_MG_scaffold_1_prodigal-sing
                     le_373"
     CDS             complement(303219..304391)
                     /product="GMP reductase {ECO:0000256|SAAS:SAAS00043008};
                     EC=1.7.1.7 {ECO:0000256|SAAS:SAAS00043008};; 
                     TaxID=415435 species="Bacteria; environmental samples.;"
                     source="uncultured marine bacterium EB0_35D03.;""
                     /codon_start=1
                     /transl_table=11
                     /translation="MRLENDLKLDYSDVLIRPKRSTLSSRKEVDLERRFAFINYEPAF
                     DHHSWEDHHYHGIPVMASNMDGVGTMAVAEKLASLGLFTCLVKTYSEEALIDFFDDGP
                     DYLTDYVAVSIGISEQDLIHFEAVYDRLQTDIKYVCIDVANGYSERFVDFVKDFRNQF
                     PHVVIIAGNVVTGEMTEELILNGVDIVKIGIGQGSACTTRLATGVGYPQLSAVIECAD
                     AAHGLGGHIIADGGCTSSGDVAKAFAAGADFVMLGGMLAGTDQGGGEVITRLFETGEL
                     DAKRRTLADGQTEWTWTGHKVEERKFVEFYGMSSKTANDKHFGGLKDYRSSEGRTVLV
                     DYKGDLQPVVQEILGGVRSACTYAGAEKLKNLPKCATFVRCSDTHTRVFESKTIGK*"
                     /db_xref="A4GHK1_9BACT"
                     /db_xref="sze:AW14_11395"
                     /db_xref="UniRef100_A4GHK1"
                     /db_xref="1.7.1.7"
     gene            304518..>305141
                     /locus_tag="Salt_Pond_R1_B_H2O_MG_scaffold_1_prodigal-sing
                     le_374"
     CDS             304518..>305141
                     /product="Uncharacterized protein n=1 Tax=Cronobacter
                     phage vB_CsaM_GAP32 RepID=K4F6U0_9CAUD"
                     /codon_start=1
                     /transl_table=11
                     /translation="MPRLSLYRPNRTNDYKFIDRRASEMYTIGGADLYLHKYLGPGSK
                     EESNDATQPAYNETDPSFIEDVLLLENRDREYDPDVYVMRGIYNIQDIDFDLSQFGLF
                     LNNDTLFITFHYNNMIDTLGRKIMAGDVLEAPNLKDYHPLDPDNTKALPRYYVVQDAA
                     FAAEGFSPTWQPHLWRVKAVPMTGSQEYNDILKDPFEQENQWDSQNFY"
                     /db_xref="UniRef100_K4F6U0"
                     /db_xref="A0A0F9QHT7_9ZZZZ"
                     /db_xref="K4F6U0_9CAUD"
ORIGIN      
        1 CCAGAGGGAA CTGTCGTGGT TGATGGAGAT ACCTATTATG AGGCTACACA AAATGTCCCA
       61 TCTGGTACTG ATATAGAAGA TACCGATTAT TGGCAGGAAT ACACCCCAGA TAGTTTGGGT
      121 GATAATATTA CCACACTTTC TAAAGATCTG CAGTTTAACC AACAAATTTT ACAACAAGCA
      181 GAAGAAGAAG TCCCGCTAAG TGGGTATGAT ACTACTAAAT TTTATATCGT AGCAACTGAT
      241 GACCACGGTC GTCCTGTATC ACAAGAAGAT TTACAAACCG ACGATAGCAC GATTGCGGCT
      301 GAGGGGACAA CACCGAAATC AAATGGTTAT ACAATGGGGT ATCTTACTGG AGATGGTATT
      361 CCACCAAATG GATTGCCAGT AACTCCCGGT GTCTCATTCC CAATAAACCC AAGTGAGGGT
      421 GATTATGCTT TAAGATTAGA TTACTTTCCA AATCGTTTGT TTAGATTTAA TGGTGCTCGC
      481 TGGGTGAAAG TAGAAGATAA TATTCGTACT GACCTAACAC CGGGTGCTGA TAATAAATCA
      541 CTTCATAGTA GTTTTGTTAA TAATACGGAT ACCATTTCTA CTACAGATCG TGGTGATATT
      601 CCAAGTAGGC AAAGTCTTAG TGATATATTA AGACCAAAGG CAGATAACTG ATATGGCTCA
      661 GCAATTCTTT TTTGACAACC AAATTCGCAG ATTTTTACTA CAATTCACAC GAATTTTTAG
      721 TAACTTTCAA GTAGAATACG GCACAGATGA TTCAGGCAAT ACTGTTTTAC AAAGCATTCC
      781 CATTAAATAC GGTGACCCAA GTCGTCAAGC AATAACAGCA GCACAGAAAA ACTCGGCTTC
      841 TGTATTACCT TCTTCACCAT CAATGTCATT TTATATTTCT GCATTGGAAT ATGAGCGTTC
      901 AAGAATGCAG GAGCCGTATC ACGTTAATAA AATGCAAGTG CGGCAGCGTG AATGGGACGA
      961 GAGCACACAA GAATATGAAG TAACACAAGG TAACGCATTC ACCGTTGAGC GTCTTATGCC
     1021 TGTACCATAT AATATGTCAA TTAATCTTGA CATTTGGACA TCAAACACAA ACCAAAAACT
     1081 ACAAATTTTT GAACAGATTG CGACCTTGTT CAACCCCGCA ATGGAGATTC AAAGTACTGA
     1141 TAATTTCATT GATTGGACCA GTTTAACTAC TGTGGAATTA ACACGAACAA ATTGGACAAA
     1201 TCGTACTGTT CCTATGGGAA CTGATGAGTC GATTGATATT ATGTCAATGA CTTTTCTTAT
     1261 TCCAATATGG CTTTCACCAC CTGCTAAAGT CAAAAAACTT GGCGTGGTTA ACAAAATTGT
     1321 TGCGTCTTTA TATGATGCAA ATGGTGATAC TCGTGATGCC ATTTTTGACG AAGACCTTCT
     1381 ATTGGGTACA CGCCAAAAAT TTACACCATA CGGTTATCAG ATATTACTAT TAGATAACCA
     1441 AGTACAAATT TTAGATAACA ATGAACCCAA TATCAATGGT GGGACACTGG ATGTGTCTGA
     1501 GCGTGAAAGC ACACAAGCAT TCTGGAAACC AGTAATTGAA CAATTTGGTG AATTGCGGTC
     1561 TGGAATCAGT CAGTTGCGGA TTGATAATCC CTTTGATAAT ACAGAGATAG TCGGTACAGT
     1621 GGCATTCCAT CCTACTGACG ATAGATACTT GCTGTTTACA CCGGATCCAG ACACTTTGCC
     1681 ACAAAATACT TTACCACCAG TTGATTCTGT TATTGATCCA ACAAGAAGTG GCCCGGATGT
     1741 CGGGTTATCG GCTTCTGCAG CAGGTCAGCG TTACCTGTTG ACCGATGATA TTGGTGATGG
     1801 TGACAACGAA GATGCTGCCA AAGCGTGGGG GGATATTGTC GCCAATGCAA ATGATATTAT
     1861 AGAGTTTGAT GGTACAAACT GGCAAGTTTC ATTTGATTCA GAAAATTCTT CTGATATAGA
     1921 GATAACAACA AACATAACTA CTGGCATACA ATATAGATGG ACTGGCGATA GATGGCTAAA
     1981 AAGTTACCAA GGACTGTACG CAGGAGGAGA GTGGAACATC GTTCTGTAGC AGCGGTTGGC
     2041 GTATGGTTTT ACGCACTATC TACTGACCGA TACCTTTACC TTCTTCGCAA CGACAAAAAA
     2101 CACCCCGGAA CATGGGGTTT GCCCGGTGGA AAAGTTGATA AACCCGAAAC ACTGTTAGAA
     2161 GCCCTGACAA GAGAATGCCA AGAAGAACTT GGAATATGGC CCGAGTCAAT AAAACTAGCT
     2221 CCAATAGAGC AGTTTACCAG TCCAGATAAC CATTTTACAT ATCACACATT TTTATCTTTA
     2281 ATAGAGTGTG AATTTTCTCC AGTTTTAAAT CACGAACATT TTGGGTATGC TTGGATAGAT
     2341 TCAGGGCAGT TGCCTAACCC AATGCACCCG GGGTTGTGGT CAACTACCAA TATGAAATCT
     2401 GTAAAAATGA AAGTAAATAC GCTTAAAGAC TCTTATAAAT CACAATAAGA TACAAACTTG
     2461 CCGTGATCCA TTATTTTAAC ATTTTTAAAT TCACGCCATT GGTCTGGAAC TGATTTGGGT
     2521 TTTTTGACTA CAAAGTAGAA TTTTGTTTTG CTATAGCACC GAAAAACTTG TGATACAGCA
     2581 TTAAGTATTT TTTCATTAGG GTAATTACTT GGACCATACC CATCAGTACC ACAAATAAAT
     2641 ATTTCTTCAT GCTCATCAAA TGCCGAAAGA TATAATATTC CAGCAAAACT CGGTATTTTG
     2701 GGATTATACG GAAGAAGAAA AAATTCACCC GGTCTTTTTA TACAGTTGGC GGAGTTGCTG
     2761 TATACAGCGG TTTTTTCTTG ATACTGGTTA TCAATTATCT CATCAAGTTC GTTAATATCA
     2821 TTTAAAAAAG CAAAGTCAAG TCGCAAGTTT TTCCAACTAT CTTCATTACC ATACGTTTGT
     2881 AACTTTACTT TTCCTAAGTG TCCACCGCGA TGCCGCTCTA AATTGCCTTC TTTATACCAA
     2941 CTTGAATTTA CTGTACCAAC AATAACCGCT GCACGAGACG ATATGTGTTG ATTTTCTACC
     3001 GGGTTTGGTA TCCATTCACG ATCTTGAACT TTTTTTCCAT TCACAAGTCG TGTTTTTAAA
     3061 ATAACAAACT CACCGGGATA GTCAGATCTA TAACGCTCTT GAATCAAACC TTGCCAACCA
     3121 ATATCTCTAT AGTGCCGGGC TGTTCTTCAT TATAATCTTC AAGTGCTTTT CCTATTACGC
     3181 AGCCCGGGAC AAAATCCTCA TTAAATAATC TTGTAGCAAC ACCGGGGATG TCGCTTGTTG
     3241 TTAAAACATC ACCCTTTTTA ATTACACCCA TAACTTGGCA CGGTACCCTA CCAGTCAAAG
     3301 CAACCGCTGT AACATATTCA GATTGAAGGT CTTTGTTCAT TAATAATGCT GGGTTAGTAG
     3361 TTACAACGCC AGCCACGCGT GAATCAGCAT ATTTTGTAGA AATGGTAACT TCTTTTTCAC
     3421 CACCTATTTT AATAACAGTT GCTGAAGAGT AAGCATTATC AGAAACATAT TTCTCAGCAA
     3481 CGTCAGCATA TTGTGCACTT GTTGCTTTAG CAAATACAGT ATTAAAACTA TTTGAATCTG
     3541 AACCAATATT ACCGGAACCG TCTGAACCAG ATTTATCAAT ATTTGGAATC GTAATGCCAG
     3601 AAAATGTAAC ACTGCTACCA GTACCAACAT CTTGGCCGAT TGAAATGTTT CCACTTGAAT
     3661 AAGAAACACC TGTTCCACCA GATAAATGAC CGTCAACGCG TGCATCTGTA TAGTAAAGGT
     3721 TTGTGCCTTC ACTTAGGTCG CTTGTGCTCT TATTAGAAAA ATCAGTATCA AATTCTGATG
     3781 AATCATAACC AACAGGAACA GTTACGGAGA ATTCTCCTGT ATTACTGTCA TAATTAAGAT
     3841 CACCGCCTGC ACTTAATGCA TTTCTTGCAC GAGTATCAGT GAAGTAAAGG TTTGACCCCT
     3901 CACTTAAATC GCTTGTACTG TGATTGCTAA TATCACTGAC TTGTCCAGTT ACATCCCCGC
     3961 TAAGATTCCC TTCAAATGTT TCAGCAACAA AAGTTTCTGA TCCAACAGAC CATTTGTCTG
     4021 TTGCTTCATT CCATATCAAG CTTTTGTTTG CTTCGCTGCC ACGGAATATG GTAAATCCCC
     4081 CATCTTGTGT TGGGGATGTG CTTGAACTTA TGTCAGCATT TAGATCAATT ACAGAGTCAC
     4141 CGATAGAAAC TTCATTACTA TTGACAACTG TAGTAGTACC GTTGACTGTC AAATTTCCTG
     4201 CTATTACCAA ACCATCTGAA GAAAATGTTG CAGATGTTGA ATCAGAGATA GAAACTGTAA
     4261 TATCAGAATT TTCTGAAACA CTTACATTGC TGTTGCCATT GCTAATACTG GCAGTATCAA
     4321 TGTTGCTCCA TTGAACCCCA TTACCAGTGC TTTCCAAATA CTGTCCTGAT GTTCCTGTGC
     4381 TATCATCAGC AGTGATACTT CCTGATAATA CAGGAGAGTC TATAGTTTTA TTTTCTAGGG
     4441 TTTGATTAGC GGTTAGGTTA ACTAACTCAC TACCGCCCGG GTTTGCACCA TCGTGAACTC
     4501 TAAGCGTTTC TGTTGTAGTA TCTACTGTTA TTTCAGCAAG TGCACCAGTA AAAACATCGC
     4561 TTTGTGTTTT TGTGCCTTTG CGAAACTTAA CCTCTGTTGA CATAATTCAT TCCTATTATT
     4621 ATATTTATTT TATATTATGA AATAATATTG CGATCAGTAA TTCGTCGCCA TTTTTCACCA
     4681 TCAGAAAATG CAATCACTGC TCCGCCGCTT TCGTCAGAAA CAAAAATCAT TTGTCCTTCT
     4741 GGTACTGCTA ATGGCACTGT ATCAACTGTA AAACTTGGAA AAACCACTTG GTCAGGTTGT
     4801 AACAACCCAG CCTGAATAAG GGATCCCAAA TCAATTTCAA TTAAGACATC ATCGTTCAAA
     4861 TCCCCTAAAT CAATACTGGC TGATACCGAA TCAGTAATTT TTCCAAAGCT GCTCTCGTCA
     4921 GCAAATAAAT CTTCTGGTTT GGCTACATCA GCAGCCGCAA GACGTGCTGG TGTCACGCCG
     4981 TCACTTTCTA ATATAGTTAA TGCACCAGCA GTATCTTTAA TTTGCACATT ACCTAACTGA
     5041 ATTGTATTCC CAGTTAGAAA TAAATTACTC CAGCGTCTAG TAGCATTACC TAAACTGTAG
     5101 GTATCATCAA TCGTTGGAAT TAATGGGCTT GAAACTGCTC CACTAACCGT TAAAACATTA
     5161 TCAATATTTG CATTTTCGCT GTTTATGTTT CCTGAAATAG TTACTTCATT AGATTCAAAT
     5221 TCAGCTATTT GTGTTCCTGC AACATTCATT ATAATATTAC CATCAGTGCC TCCAATAGTA
     5281 ACGTCACTTG TTCCGCTGCT AATGCTATCT AATGAAATGC CTGTTACTTC AATAAGTAGT
     5341 GTTTTGCTAT CTGTATTCCC AGAAATAGAT ATGTTATTTC CAGCCTCAAA CGAAAGAGTA
     5401 TCACCTACTT TGTCTGCTAA TATTAAATTT CCATCGGCGT CAATTTGACC AAATGCATAA
     5461 GCACTTGCCT GTTCAAAATT TAAATCTGTT GTTCCAATTA TTATTGGGTC ATTTGTGACG
     5521 AGTTTCCATT GAGTATCATC ATATTCAGTT CCCTCAGTAA CCATGACCAC GATACCGGCT
     5581 GTAACATCAC TATTAACATC AAAATCACTT GCTCTGATCC ACGTTCCGTT TGATCCTGTG
     5641 CCAGCGGTTT CAACTTCGTA AATACCGTTT TCACTTTTAT CTGTTTGTCC AGAAACAAGA
     5701 ACACGGTCTC CCGCAGAAAG TGTCACACTA TCAACAGAAG ATGGTGCACC TCCACTTAGT
     5761 GTTACATTGT TTAATGAAAT AACTCTGGTG GATTGTTTAA AATCCAAATT TGAAATTTGA
     5821 TAGGCTCTTG GTCTAGTAAG AGGCATAAAG GTCTCACATC TTTAAGTTTA TTTATTAAAA
     5881 AAAAGACCGG CATTGCCGGT CTTTTGTGTT TGTTGTTAGG TTGCTATTTT TATAAGCGAC
     5941 CGACAACTAC CTCAATTATG CCTTCTGTAC CATCAAAGTC CTCAAGGGCT TTACCAATAA
     6001 CAGTACCAAT TGATGGGTTC GACTCAGCCC GTGCTGTCCC ATCGCCGTTT GATACCATCA
     6061 TATCGCCCTT GCGAACAGTT CCGACAACCT TGGCTGGAAC ACGACCAGTC AAAGCAACGG
     6121 CTACAGTGAA GTCACCCTCA ATGTTACTAT TCATTAAGTA ACTTGGGTTT GTTGAGATAA
     6181 TACCGGCGAT GCGTGAATCA GATTCTGCAT CACTAATTGT TACCTCTTCT GTGCCACCGA
     6241 ATGCTACAAC TATACCGGGT TCATAATTTG CATCAGCAAC ATACATCTCA GCCAAGTCAG
     6301 CATATTGAGC ACTTGTTGCT TTAGCAAATA CGGTGTCAAA ACCATTTGAA CTTGACCCAA
     6361 TGTTACCAGA ACCATCTGTG CCTGATTTCG TAATACTTGG AACGGTAATT CCAGCAAACT
     6421 CAACACTTGC ACTTGAATCT ATGCTAAACT CAGAGCCGCT TAATTCAAGT CCGTCCCCAG
     6481 CGGTAAATGT ACCAGCACCT GAGAATTGTA GCCAGTCAAT GTCATCTGTA CCAATTGTAA
     6541 ATGTTGATGG ATCATCAACA TCTGCAATCC AGCCTGTTGC ATTATATGTA TTACCGTCTT
     6601 GGACGAATAC GAATGAACCG GGTATCTCGC TACTTTCATC ACAAGTATTA CAACGCGTAA
     6661 GTTCCCATGG TGTAGATCCG TCACCGACTG TAGTCAACAC ATAAAGTCCG TTATGTGCTG
     6721 CATTTGTCTG TGCGGTTACG AGAATTCGGT CAAATTCAGT ATCAAGCGTT ATACCATCAA
     6781 CTGTCGGGAA AGCCCCGTTT GATGTGGCGG TTAATGTAGC TCCAACACCG TCTGTTCCGT
     6841 TGTCATAGGT TGCACTAAGA TTTGAGTCTG AGAGTGCATT TACTCCGGGG CGAATTAGGA
     6901 GACCCTGTGC AACCTCATCT ACATACGATT TTCTTACTGC TTGGTTTGCT GAGGTTGGAG
     6961 CAGTATCCAA TATTATTCCG TCTGATGTAA ATGTAGCAAC CGTAGAACCA CCAACATTAG
     7021 CAACAATGCT TCCATCTGGC GAGGTGACAC TAACACTGCT TGTCCCATCT TCAATCGTGG
     7081 TCGCATCAAG TCCAACGAAG CCATTTGTTG CTTCAATACT TCCAGTTACG GTAAGTCCTG
     7141 AAGAATTGAT TGTTGCTATG GTGCTGCCGT TGACATCAGC CTCAATATTG CCGTCTGTCG
     7201 AGGTAACACT AACACTGCTT GTGCCATCTT CAATCGTGGT CGCATCAAGT CCAACGAAGC
     7261 CATTTGTTGC TTCAACACTA CCTGTAACAG TAAGTCCTGA AGAACTAACA GTTGCTATAG
     7321 TACTACCATT AACTTCTGCC TCAACGTTTC CATCTGTTGT AACAACTGAT ATAGAAGAAT
     7381 TACCGTCAGA TATTGTGGTT GTATCTACGT TATTGCTGTC AAGCGTGGCT GGTGTTGTGC
     7441 CGTCTGAGCC AAAAAATGCA ACTGTGTTAG ATCCACCGTC TTTAATAACG ATATTACCAA
     7501 GAACAATACT GTTACCAGCG AGGTAAAGAT CATTCCAACG CTCTGTATCA CTACCAAGAT
     7561 CATAGGTGAC ATTGGCGGTT GGAACAAGAT TGCCAGTCAC ATCAAATTGT TCTTCACCAT
     7621 CAACTGCAGT GAATACTGCT GTTGTCTGAG CGTTTGTTAT CTTTGTGACC GAAGTTGTGG
     7681 TTGTTAGTCG GCGTACCTCA ATTTCATCAC CAGACTCTGG TGCTTCGGTG AATGTTAGTG
     7741 TAGTTCCAGA TATAGCATAG GCTGTGGTTG GAAGCTGAAC AACACCGTTA ATGGTTACAA
     7801 TCGCAGATGC AGTTGACGAT TCCTCGTTCA GTGTATAGGT TGTTGTTGAG CCATCACCTG
     7861 AAAAGGTCTC GCTTTCAATC AATGTGAATG AAGTAGCGGC TGAAGTCCAT TGTGTGCCAT
     7921 CATAAAATTC AAGGTCAGCC TCAGTCTCAT TGTAACGGAA CATACCTTCG GCTGGTGTTG
     7981 CTGGTCTTTC TGCTGTTGTT CCTGATGGAA GAACAATTGA TTCACTTGAG TCAATAGTTA
     8041 GTATAGCACC ATTTACAACA TTGGCTGATC CGATGCCTAT AGAATTAGTG CCAGCGTCAA
     8101 CAACAAACAA GTCTGGGTTT GTGTTGCCTG ATACAAAGAA ATCAACATCG CCATTTGTTC
     8161 GGTTGATTAT TAACTCAGTG CCAAGACTTC TGATTTCTTC ATCATCTATA CGAACATTAT
     8221 CAACGCCTAG TGATCCAGTA ATATCCAAGT TTTCGCCATC AAAAATGGCA TTTGCTGTTG
     8281 TTGATATTTC ACTGTTGGCC GTCGTAAACA ACATGCGGTC ACCGACCTGA TCAGATAGAA
     8341 CAACTTCACC ATCACCATCT GGATTCAAGT TAATGTTGCT GTTGGCACCA CTTGTGATGT
     8401 CAAGGTCTGC CGTGCTTGTT AATGTTGGTG TTGTGACTGA AGTGTTAGCA ACAACAGTTT
     8461 CAGCATCAAG CTCACCACTA GTGACAAGAT TACCCCCTGT AACATTACCA GTAGCATCAA
     8521 CTACACCACC AGTTGTAATA TTACCACCAC TTACATTACC AGTGGCAGTA ATTGTGGTAT
     8581 TTGCACTTAA ACTATTAGTT TGTGTTGTAC CAGAAGTCGT TAGGTTACCA CCATCAATAT
     8641 TGCCTGTTGC GGTTATAGTG GTATTTGCAC TTAAACTATT AGTTTGTGTT GTACCAGAAG
     8701 TTGTTAGGTT ACCACCTGTA ACGTTACCAG TTGCTTCAAC TACACCACCA GTTGTAATAT
     8761 TACCACCACT TACATTACCA GTGGCAGTAA TTGTGGTATT TGCACTTAAA CTACCTGTTT
     8821 GTGTTGTTCC AGAAGTTGTT AAGTTACCGC CGTCAATATT ACCAGTGGCA GTAACAGTTG
     8881 TTCCTGCAGT AATACTGTTA GCAGCAGTTA GGGTATCAGT ATCGGTGGTA CCAGAAGTTG
     8941 TTAGGTTACC ACCACTTACA TTACCAGTGG CATCAACTGC ACCATCAGTC GTAAGATTGC
     9001 CGCCACTTAC ATTGCCTGTT GCAGTAATTG TGGTGTTTGC ACTTAGGCTA TCTGTCTGTG
     9061 TCGTGCCAGA AGTCGTTAAG TTCCCAGCAA TTACATTACC AGTGGCATCA ACTACCCCAG
     9121 CAGTTGTGAG GTTACCACCA CTTACGTTGC CTGTGGCGGT GATAGTTGTT CCTGATGATA
     9181 TGCTGTTGGT AGCAGTTAAT GTGTTAGTGT CGGTAGTTCC GGAAGTAACA AGGTTGCCAC
     9241 CTGAAACATT ACCAGTGGCA TCAACTTCAC CACCAGTTGT GATATTGCCA CCACTTACAT
     9301 TACCAGTGGC AGTAACGGTG GTGTTTGCAC TCAGGCTCCC TGTCTGGGTT GTTCCTGCTG
     9361 TGGTTAAGTT GCCACCACTT ACATTACCAG TGGCATCAAC CTGTCCAGTG GTAATTAAAT
     9421 TACCACCTGA GATATTGCCT TCACTGTCAA TAGATGTTGT TGTAATGCCA CCGACATTAA
     9481 TTCCACCCAA TGTTCCAGTT ACCTCTTCAT CGGTAATTGT GGCATCAACA AAGAAACGCC
     9541 ACTCATCAGA TGGATCGTCA TAACCCATAA ATGCAACTTT TTCTTCACCA CTATAGTAAT
     9601 ACATCGCAAT ACCGCGATCC TTACCATCAC TGGCTGTTAA TGGATCATTA TTTGCACCAC
     9661 GACCTAGCTG TAGTATTGGG TCTTCAATAG CTGTCTCAGT TGAATTGACT GTAGTCGTTG
     9721 TACCAAGAAC ACTAAGGTTA CCAGATACAG TAGTATCTCT ATCAACATAG AATATACCTG
     9781 TTCCACTATT ATCTACTACA ACATCTACAT TTGCTGGGGA TGAAATCGTA TTATCATCAA
     9841 CAATGATATT ATCGACTGTT AGTTGACCAT TAAGTTCAAG ATTAGTAGTA TCAAAAGTCA
     9901 AGTTAGCATC TGTACGAAGC TCACTATTAG AGTCAGTAAA GAATACTTCG TTTACAGTTG
     9961 CGGATGTGAC TTGAACATTT GGTGCAACAA CAGAGGTGTC TGCATTTAAA CTATCGCCAC
    10021 TTATATTGCC AGTGGCATCA ACTACACCAC CAGTCGTAAG GTTGCCACCA CTTACATTAC
    10081 CAGTGGCAGT AACGGTGGTA TTTGCACTTA AACTACCTGT TTGTGTTGTT CCAGAAGTAG
    10141 TTAAATTACC ACCTGAAACA TTGCCGGTTG CATCAACTAC ACCACCAGTG GTTAAATTGC
    10201 CGCCGTCAAT GTTGCCAGTG GCAGTAACGG TTGTTCCTGC AGTAATGCTA TTGGCAGCAG
    10261 TCAGGGTATC CGTATCTGTG GTTCCGGATG TTACCAAATT ACCGCCACTT ACATTACCAG
    10321 TGGCGTCAAC TACACCACCA GTTGTAATAT TGCCACCACT TACATTACCA GTGGCAGTAA
    10381 CGGTGGTATT TGCACTTAAA CTACCTGTTT GTGTTGTACC AGAAGTGGTG AGATTTCCGC
    10441 CATCAATATT GCCAGTGGCA GTAATGGTTG TTCCTGCTGA GATGCTTGTG TTAGAAACAA
    10501 GAGTTTCTGC TTCAAACGCA CCCAAACTGA CTATATTACC ACCTGTTATG TTTCCAACAG
    10561 CGTCAACATT ACCGTCCGTT GTGAGGTTAC CACCATCAAT ATTGCCTGTT GCGGTTATAG
    10621 TGGTATTTGC ACTTAAACTG TCAGTTTGTG TTGTTCCAGA AGTAGTTAAA TTACCACCTG
    10681 AAACATTGCC GGTTGCATCA ACTACACCAC CGGTAACAAT ATTGCCACCG CTTACATTAC
    10741 CAGTGGCAGT AACGGTGGTA TTTGCACTTA AACTACCTGT TTGTGTTGTT CCAGAAGTGG
    10801 TTAAATTACC GCCGTCAATG TTGCCAGTGG CAGTGACTGT TGTTCCTGCT GTAATACTAT
    10861 TAGCAGCAGT TAGAGTGTCT GTATCAGTGG TGCCTGAAGT GATTAAATTA CCGCCGTCAA
    10921 TGTTGCCAGT GGCAGTGACT GTTGTTCCTG CTGTAATACT ATTAGCAGCA GTTAGAGTGT
    10981 CTGTATCAGT GGTGCCTGAA GTTGTTAGGT TACCGCCAGT GATATTGCCG CCAGCATCAA
    11041 TTGTTGTAGT TGCAGTTAGT GAATCAGTTT CAGTGGTTCC GGTGGTTATT AAATTACCAC
    11101 CAGCAATGTT TCCTGTTACA TCGAGACTGT CAACATTGCC ACCAAGTGAC ATATCTCCTG
    11161 TAATATCCAC ATTACCAGAG AATGCTCCAT CAACAGCACT TAAATCAGCA ACCTCTAAGT
    11221 CAGCATAAGT GTCAACTGTG ATAGTCGTAT CAGTGTCTGT GCTTGTAGTA AACGCAGCAA
    11281 CAAATTTTTC TGCACTTTCA TCCCACACAA ATGCAACGTT GGTTTCATCG CCACGCTCAC
    11341 CAAGAAAACC AACATCAACC GTTGGAGATC CTGTCTGTCC ACTCGCAAAG AGCAGAAGAG
    11401 CATCTTCAAC ACTAAGGTTA GTTGTTTCAA CAGTTGTTGT TGTGCCACTT ATAGTTAAGT
    11461 TACCTGCGAC GGTAAGATCT GAGCCATAAG TTAAATTGTT TGCGATTTTT CCAGATGTGA
    11521 TTGAGAAGTC TTGCAACTTC GATGCTGCAT TGACAGTTAA ATCAGTGATC TGGTTATTTT
    11581 TAATACGTGT GATTGCCATC AGACATAAAC TCCAGTTTTA TTAATCTGGT AGTATTTATG
    11641 GAAAGACGAA AAAAGTGTTA TCTACCCATA TTACGGGATA GAAGGTTTAA ACTATAGCAG
    11701 TGCCTGAAAC TGACCAAATA TTTTCATTAA CTTTCAATAA GTTAGCAATG CCATAAGATT
    11761 CAATAACACG AGTTGATGAG GTTGAGTTAC CAGCGAGATA CAACTCAACC CCGGTTGAAG
    11821 GAGTCAAAAC GACATTACTT GTACTATGAG AAACTACTGC TATTTGTGTT CCGACAGGAA
    11881 AAGAAACATT GGTTTGATTC GGAATGGTGA TATCAAATGT TCCAGTGGTA TCAACATACA
    11941 AATGACCACC ACTGTCAGAA AGCGTCAAAG TTGTGTTGCC TGTTATAATT CTTTGTGGGC
    12001 TTTCTAAAAA TCCAAGTGTT TTATCACCAA CACTAATCGG AGTATCCGAA GAAAAATTAA
    12061 CTGCTGAATT TGATATGTTC CCAACTTCAG TGTTTTCAAC AACAAATACA ATTTCATCGT
    12121 TATTGTTAAC ACGCACAGCG GTTTCGCCAC TTTCATCAGT AAGTGCACTA ACCGTTTGAG
    12181 ATAAGGATAT GAAACGAATT TCCACAGTGT CTGAAACTAA CGGGGCTTCT ACAAATGTTA
    12241 TTTCATTACC AGAAACAGTA TAAGATGTTC CGGGCACCTG TGCAACACCG TTAATATACA
    12301 CCAGCACACC TGCCGTTGTT GCTTCTTGAT CCAAAGTGAA CACTGTGGTA CTATCGTCGC
    12361 CTTCAATAAT TTGACTGGTA ATGAATGTAA CATCAGTGCC CAATGATTCC CACTCAACAC
    12421 CGTCATATAC TTCTATATAA TTGACATCAC TATTCCACCT TACTGTACCT GCTTCAGGAT
    12481 TAACTGGTCT TTCGGCTGTT GTTCCAACTG GAACTATAAT ACCAGTGGTA TTATCAACTG
    12541 TCACAACACT ACTGCTTTCA GCAGAAATTA TAAGATTACT ATCTGATGAA ATTTCATTAT
    12601 TATCAATAAC AATATTATCA ATAACGAGAC GGTTAGCAGT AACATTCCCC GTTACACTCA
    12661 AGGTAGAATT ATCAAATGAA AAATTATTAT CAGTTGTTAT GTGTCCTTGG CCGTCTACAA
    12721 AATAAACCAA AGTCGGAGTA TCATTATCAA CTATATTGAC ATTCGCAGCA GAAACAGAAC
    12781 TACCATCGGC TGCTTGTAAA TTTAGATCAT CTAATGACGA AATAGTATTA CCAGATATTT
    12841 CAATATTATC AATATCAACA GCTACCCCAT CAATATCGAT TGCCCCCACT CCGTCATAAC
    12901 GAACATTAGC GTAAGTTGTC AACGTTTCGT CAGTATTAGT AAAAACCAAT GCATTTTCAT
    12961 TTAAATATGG TAGGGTTAGT GCTGAATTCG CTACAATTGA ATTGCCGGTA ATCTCCCCGG
    13021 GTATTGTTAA GTTGCCACCA CCCGATATGT CGTTTTCAAT ATCAATACTA TCAACAAATA
    13081 AGGTTTCATT TACCGTTAAA TTGCCTACTA TACCAACATC ATCGGTTAAT CCAATGGTAA
    13141 ACGTAGTACC AGACAACTGA GATTGTATCT GATCAGTTGT CCCCTGTATT ATAATAGTGT
    13201 CACCAGCGTC TATTGTTTCG GTTGTCTCGG AATCGCTAAT CTCAAATGTT GCATCAGAAA
    13261 TAGAATTCGC GACAAACTGC CGAGTGGCAG CGTCAGAGTT TGCTATAGGA TCTGCAAGAT
    13321 TATTGATGTT TACACCGGAA ACATTAATAT TGCCTGTAGG AGATAACTGT ATCTCTCCTG
    13381 CCGACACGAT ACCAGTTGCA GTAACAGAAG TGTTTCCTAC TAAAATATTA CCAACAATTT
    13441 CAAGTTCTGA TTCGGGAGAT TGAGTACCGA TGCCAACTCT GCTGTTTCCA ACATCAAGAT
    13501 ACAGAAGATT TCCTTGGATT GATAGATCGT CATCTCTTTG CAGGTTGTCC TGCAGCATCC
    13561 GACCTGAAAT TCTATTAATA GCCATACCTA TCCTTTTGAG TATTTATAGC CATTAACCCG
    13621 GTTGGTTGGT TGCTAAGTTA TGAATAACAT TAATAGTTTC GCCGGGTGGT GGTGGCGAAG
    13681 TAAATGTGAT ATCTGTATTA GATCCTGTAA TTGAGTATGT CACAGGTGAT TGGTAGATAG
    13741 CACCAACAAA CACAATTACT TGATTGGCTT CACTGACATC GGTACTCATT GTGAATGTTG
    13801 TTGTACTACC ATCTCCTGTA AAGGAGTCAA CAAAAATATC AGTCTCACCA GCAATGTTGA
    13861 CTGATTGCCA CAATGAGCCA TTGTAAAATT CTAAAGATCC AACATCAGTG TTATAGCGAA
    13921 AACTTCCAAA AACCGCTGTC TCTGGTCGTG TAGTTGAATC ACCAGTAGGA ACGACTACAC
    13981 TCTTGGTAGC ACTTCGCAAT TCTCGGTTTT TAACAAAGTA ACCCATTATA CCTCTGTAAA
    14041 ACTTACGCAA GTATTAATAG CGTTAATTTC ACTTGCTTGG ATTTGAATTG TATCACCTTC
    14101 GCTTAATAAT AATTTTTCAC CACCAACAAA GAATTGATAT GTGTCGTCCG CTGTTATTTC
    14161 TAAATTAGAT AAAACAACTG CAGATTCTAC TATTGTTGAA AAATCATTAA TGTCACTTGG
    14221 GACAAGATAC ACATCTACTG CTACAGGTGA ATTACTTGTA TTAGTAATGC TAAAAAAAGT
    14281 TACAACAGTA TCATCGACAC TGGTATATAT TGTTTTTACA CTGGTATCAA CTGTGTTTAC
    14341 TGTTATTGCC ATTTAAAATC CTTAAAGTAT TAATGCCAGT TTTCTGGCTC GTTTGTATGC
    14401 GACTAACTCA TCTAATTCAG TTACATTTTG TACATAAACA CCTGAATCAC CGAGGTCTGG
    14461 GGTGTTGCCA TAGACCACTG TAGCGTTTGG AACAGCGGTG GGTGTATTTG ACTGTTGGAA
    14521 TAATGTCTGG CTACCATCTA AACCAATTGC ATTATTTGCA ACATCTACTG TGAAATAGTT
    14581 AGTGCCACCA AATGCTGTTT CACCGGCTTT GTACTGTACT GCGTTTGTGT CTCCGCCGGG
    14641 TGCCGCTGCG GATGAAGTGG CAAGTGGCTC ATAGTTGCCG TTACCATCAA GGTCAACATC
    14701 ATCTGATACT TCCCACTGGT TTGCATTTGA GTTATAGCGT AACCCAGCCA AATCATTGGC
    14761 ACCGGTTTGT GCAATTATCC CAACCTCTGG AAAATCGCCG GTATTTTCTG CACCTAATAC
    14821 AATATAAGGG TCTTTGATTG TAGTTTCTTC AACATTGATG GTTGTTGTAT TACCAGTTAC
    14881 AGACAAATTA CCATCAATTT TTACGGTATG CGTTTGTATA CTGACGTTAT CTGTTGATAC
    14941 ATCTCCTGTG CCCGGCTCAA CCGTTATTAA ATAATAGTTT CCAGCAATTT TATTATAGGT
    15001 GCTCATAAAT CCCAGTCCTT CAAGTATTTA TACTTGCAAG AAATGTATCA ATATTGACTT
    15061 CACTGTAATT TTCAATTTTG TTCAGTTTTG GAACTGTGGC AGATGTTTCT CCAATTACGC
    15121 GGATAATTTT TGCATTCTTA TATGTACCTA GAAGCGTTTT AATTTGATTA ACCCAGTTAC
    15181 CAGCATATGT GGGAGGACCG CCAACTGCAC GATAGTTATT GGTACCTGCA TATACATTGT
    15241 TGAACACTTT ATCAGAACTT CCAAAATCGT GTCCTATTAA ATACACTTTG TGATGCCCCT
    15301 GATCTAACGC CAATGCTACA CTTGCTGGTC CCGAACTCCA TCCTCGCCAT TGTGCAGGTA
    15361 AATCTAAAGA CCCTTTCTTA GTATCTGGGC GTCTGGTATA AAATTTATTG TTTTTTGGGT
    15421 AGCCTGTATT TTCAATCTCT TTGGCTATCC CTTGATCGGT CGCAACTAAT ACATCTGGGG
    15481 TCATATCCCT GTATAATGCA TTACACCCGT AGATACTTCC GTGTGATTCT AAAAGACTGA
    15541 TATCAATATT AGTGCGGCTG TTTCCATTGC CAATAGCATA TGCAGTATAG TTTGCCATTA
    15601 TTTTACATAT CACATTTTGA TAAAAAAGAG TCCCGATTAA CGGGACTCTG TAGATCATAT
    15661 TACATATGAT AATTTAGCTT GCATCTACTT GAACAGCAGA TATTGTGACG TTGTCAACGC
    15721 CATCAAGAAT TGCCCGGTCA CCAACATCTG GATCAGGTGC ATTGAATGTA ACAATGTAAC
    15781 TATTACCTTC AAAGTCTATT CCCCAACGGT TTGAGAAACG TGCCAAACGG AAAGCAACAG
    15841 ATGAATCATC AGTTGCTGTA ACTGTCATTT CATTGTCTTC TAAAGTGCCA TCGTCTTTGT
    15901 CAACTAGGAA GCAAGGACCA ACATTGCCGC CAACATTAAC AAGATATTTT TTACTACCTT
    15961 TTTGTCGAAC GATGAATCCA TCGCCTTCAG CGTTGTCGCC GACTTTTGCT CGACAAGTAA
    16021 TCTGCTTGTT ACCAGAAAGT GATACATCAC CACCAACAAC ACCGTAAGTG TTATCAGCAC
    16081 CTTCTGGCTT GTTGTAATAC TCTGGATCTT GAGTTCTAAT AGTACGATCT ATATCGTTTG
    16141 CTGTATTAGC GTTTGCAATT TTTAGTGGAC GTCCCATTTG GTTTCTCCTT TTAGAAGTCC
    16201 TTTGCGGGTT CTAGCCGCTA CGCAGTGGGT TGTACGCTGC ATAAAACACC GAATTGTGTT
    16261 ACTAATAGTA TTTATGCAAA TTCTTTTATC ATCTTCGCCT TTAAAAGTGT CCAGTGATAC
    16321 AAATTTTGCA TATAATTTTT TATTCCCATA ACAAAAAGTG GAACTAAAGT TCCACTAATT
    16381 CTTTAAGATA CTGTTTGTTA TCCAATAGTT AAATCATGAT CAAGTGTTAT TCAACTATCC
    16441 TATCCCAGTA GGTAGAGTTT GTAGGTTCAG TATTTGCTGG TACAGGTTGT AGTGCACGGT
    16501 AATAATCCGT AGAATCACTT TCCTCAGAAT AGAACTGCAC AACATTCCCT TCAATATATG
    16561 AGGTTTCTGG TTTCCAATAT CGAATAGGTG CAGCACCTAC AGTGAAATCA CACGTCATCG
    16621 TGCTTCCCTC GGGAATTTTG ATTTGCCACT GACCAAACAA TTTACTTCTG TCATCTGGCT
    16681 CGCCAGTATC AAATGGTTCG CCGTCCATTA ACACGTTATC ATTGGTATCG CTGACGACGT
    16741 CACCGTCGTC CTCGGTAATA TAGATAGCAT TATCCAATTC AGGATCACTC AATGAGTTTT
    16801 CGCCGAGAAA CGTGCTCCGT GCATCACTAT AACTCAATTC GCCACTCACT GCAGTTATTT
    16861 CGAGTTTTCT GGTAACTTGT TCTTTGCCCT CTGTCCACGA AGCAATCTCA ATATCTGGTC
    16921 CTGATGAAAT AGCACCTGAA AAAACTTCTG AGTCATCAAG TTTAATAACA ACTTCAGGGT
    16981 TTTCTACTTC AGTGCTCCCA TTTCCAAAAA TCTTTATTAG TCTATTCATT TTTTAAACTC
    17041 CAAATGTGTT AATGTTATTT ATATTCGTTT TATAGATCAT AATATCGCAC TATGCTTGTT
    17101 CAGAACTTCT GTAAAAATCG TATCCAAATT GAAATTCTAC TGCTGAACCA TCATAAATTG
    17161 GAAGATTGCC CATTCCATCA TTGCCATCTC CGTGTCCTAA TGCATAATGA TTTTTAAAAT
    17221 CATACCAGCC CGTTTCAGTA CTTCCACTGA GTATAGGTTC AGATATTATG TCTCGATAGG
    17281 GACCATTAGG AGTAAATTTT TCTTCTGTAT AAGACAAACC GTGCTCTGTG GTGTAGTTTT
    17341 CTTTTGCGTC GACCAATAAA AGGTCTCCAT TTTCTGATTC CACTTTTATA TGCATTGATG
    17401 GCAATCGTGA GTCCGGTAAC TCGATTGGAG ATTCTTCTTC ATTTGGTGGG TAAGGAGCAT
    17461 CGACATCAAC ACTAATGACA CGCGATTCCT CATGTTCGTG GAATGCAGTA AATTCTCCAG
    17521 TATGATCAAA AGAAAAGGAT TGGGTTTCTT GGTCGTCAAC TGTAAAGTAC ACATTTGTAG
    17581 GAACGTCTTG GGTTTTAGAG GTTACCTGAA AATAAAATTT TATCGTTTTG TTTGGCATAG
    17641 TTTTCTCTTT TTGAGTTTGT TCTATATACT ATTTATATTA ATGTTGAAAT TAAAAGTAAC
    17701 GGATGCCGTA TTATTAATAT CTTTTCTATG ATGTTTTTTC TATAATCACT TTGTCAATAT
    17761 CTTTATTAAC AACTCCTTCA TACATTTTTC TGAAAAGGTT AAAGTTATTA CTGAAAATTT
    17821 CAGTATGTTC AGCAATATAA TCTTTTATAT ATTGTATATC ATATTTTGCA AGTCGTTGGA
    17881 TTTCATCACA AATTTTTTCT ATTCGCTTTT GGGGATCTAA AATTCTGTCA TATGATTCAT
    17941 CAACAAGATC AGGAAATGTT TGGAATCCTA AATTATGTAA ATCCTCAATA GTACCCGGTG
    18001 AACTTACCTC AATAAATGGT CTTTTGGCTA ATGCACATTT AACCAGTTTT TCACTATAAC
    18061 AAGGACCGTG TCCATGATAA CTTGATTCAC AGTTAATTAT GATTCCGCAC CGTTTAGCAT
    18121 TATCAATATC TATTGTTGTC ATCAATGGTG CCCATACTTC ACCATCTACC CATTGTTCTG
    18181 GAAAAAGTTC ATAATCATGT TCTTTAATGC CCAAAAATCT ATTAAAATTA GAATAAAATT
    18241 TATTGCCATT TAAAAAAGAC CATAGTGTAT CTTCTAAAAT TCCAGAATTT ACTAAAAATT
    18301 TCATTATGTA GTAATTATGA TCATGTCTGC TTCCACTCAG TCGTTGAAAT TTAAACTCTA
    18361 TTTTATCAAT CTCTGAATTA GCCTGACTTA CTTTGTTACA TAATGCAAGG TCAAAATCAA
    18421 ATTTTGCATT TCCATATATC CTATACACGG CATTAAACCC AGATGATTGC AAAATATCAA
    18481 AATAAAATTT GTCATTTACG TAGATTTTTT CATTTTTTAA ATGATTAAAA TATTTTGAAC
    18541 ATAAAAAAAC ATATTCATCA AATGTTTTTG TAGGTTGTGA ATTTTCTGCT ATTACAAGTG
    18601 CATATTTTTC TTCATTTTCA ACACAGTTTT TAGCAAAATC ATTGATTCTG AGTAGACACG
    18661 CATCAAACGT TGATTCTTCA ATGTATTCTA CTAGTTCATA AAATGATTCT AACATTTGAT
    18721 TCTTTCCAAT ATTATATTAA TAATATAATA TTATTTAAAC TTTAAGGTGA ATACTTGTGC
    18781 TTGCAATTTT TGCCGTGCCA GCGGGGGTAA GTGTTTACTG ATATCATTTG ATTACAATGA
    18841 GGGCAGAGTT TTTTGGGCTT TGTTTTACCC AGATTAGATA AACTCCTACG AGCCTTTTCT
    18901 TCCTCACTCT GTTTTCTTCC TTTCATTTTT GCACTAATCT TTGCACGTGT TTCTTCACTT
    18961 ACTTCGACAC CATAACGGTG ATTTTTTTCA CCCTTATGTG CTTGGCTCAT TTTTTCTTTC
    19021 CACTCTTTAC TAAATGGTTT TCTTTTTCTG CCTGTCTGAG CTTTAATTTG TTTTGACCGT
    19081 TGTTCTTTAG TTAGTTTATT GCCTATGTTC TTTTCACTAA TAGTTCGTCT AGCTTCTTCA
    19141 GAATGTGTGC GGCCATACAT GGGGTTGTTT TCGCCAAGTA TTCGTTGTCT TTGTATTTCA
    19201 GCATATTCTA TTTTTAAATT TTCATATACT CTTGCAGTAA TCTTATTAGT ATAACGTTGA
    19261 CCTGATTTGT TTGCTCGCAT CATACGCAAT GCATATATCA TTTTGTCTCT TTCTTCACCA
    19321 ACCGTAAACT TCGTCAAAAG CCAATGACAA ATAAAATGTT CTCTTGCTGT TAAACATACA
    19381 ATGTTATCGG TCGTATCAAG TCCACCAAGA CTACGTGGTA AAATGTGGTG GCGTTCAAAA
    19441 TATCCATTAA GAACTCTATC TTTTGCACGG TCTACTATTT GCTCATACCA TTTTTTATAT
    19501 TTATTCATAC TTTTATTTAT ATAAGTAAGC ACAAAATAAA ATATTGCAGA CAAAAAAAAA
    19561 CAGGGCCCGA AGGCCCTGTT CAAACTTAAA CTTTTAAGTT TAGTTTTAGC TGAAGCTTAG
    19621 ATTATTAACG GCGATTTCAC CGACATAATC TCCAGCGTTA CCGAACGAAC TGGCAGTATT
    19681 TGTCAATTCT ATATATCCGT ACCTCGTCAT AAAGCTGACT ACTGGCTCGA ATGTGGACGG
    19741 ATCCAGTACC ACACCACTGC TCATCAATGG AATGTATGGG CAGTAGAATG CAGGTGCGTC
    19801 GGCCTCGCTT GAACCCTTAT AACCAACGAG AACAGGTGTG TTATCATTAG CATAAGAATC
    19861 AACGAATACA CGCATAGCAC CGTTGAGTGT ACCGACAAAC TTGGTGTTTG TTGGTGCTTC
    19921 AAATGTACCT TCTGTGCTGC GAGCAAATGC GGATGTTGTA GCACTCTGGA GGACTGTAAG
    19981 AGCCTGAGGG CTAACAACGG CATAGTTACC AGCACCACGA CGGGTACGCT GTGCAATCTT
    20041 GTTGGCAACA CGGTTAACGA GAACTGCAAG AGCAGCGTGC TCATCACCGA CGAATGTGCC
    20101 AGTACCGGAA ACTGTTGACT GGTCAAAAGT CTCTTCAACG GCAGCTAGGC TGCGAAGGCT
    20161 GAGGAGAATC TCCTGATCAA TTTCAGCAGT AATTTCCTGT GCAAGAGCAG CCATGACTTC
    20221 TGCCTCGACA TCGATACCGT GCATGGACTG TGCGTCCTGA GCGGCTTCGA ATGTCCAGCG
    20281 AGCCTGTAGC TTACGTGTCT TGGCTTCAAC TGCCTGTTTG AGAATCTGTA CGGAAATATT
    20341 ACGTCCGCCA GCACCCTCTA GACCGGCTGT TGGTGAGCCA CGGAAATCGT TAGCTGTATC
    20401 GCCGACACTA GCAGAATATG CCTGTGCAAT CTTGAAGGGG CTTAGTGCCT CTTCACCAGC
    20461 AGTTGTGCTT GTGCTTGCTG CTGAGTTGTC AGTAACACCG TCGCCATAAC GCACACGTAG
    20521 TGTGTGGATC TGACCAACAG GTCCTGTCAT TGGCTGAACA CCAACGAGTT CGTTAGCAAT
    20581 AACTGTTGGC ATAACACGAC GGATAACTGG TAGTATTACA CGGTTAAGTG TAGCAACGTT
    20641 ACCTGCCATG GTGGTACCTG CAGCAGATTC CTTGAGATGC TGACGCGTAT TCTCAAGGAT
    20701 AACCTTCATG CTGGAGCGAC GTGACCCCTG TAGTCCTTCT AACAGGGCGT CTTTAGTCTC
    20761 GTTCCAACGG CCTTCGAGTA GTTCTTGTGA CATTTATATG TCTCCTTTTT CCTTTTAAAG
    20821 TATTAAAGCC CTGCTAAACG CTTCAGGTCG ATCACGTTTG ACTGTGATTC ATTGTCCTGA
    20881 TTTGTCTGGG CAGTTTTATC TCCAGTAACC TCACGAACAG ATTCAGTAAC AGTTTGTTTT
    20941 TTGGACTTCT TGTTACCATT CTCTGCCAGC ACGGCTGGAA GATATTTGTC AAATGTCTTA
    21001 CGCAACCGTG AGGTCTGGAC ATTTTCTAGC AAATTCTTCA TGACTTCTTG CTTCTCTTCA
    21061 TTTAGAGGAG CAAGCAACTC TTCCATAACA GCGTTACGTT TGTTGCCTTC TTCAATCATG
    21121 CGAATTCTGC GTTCTTTTGA CTCAACAATT TGAGTTTGTT TTTTCATGGT TTCGGTGGCC
    21181 TCGGCCAACT TCTGATCTTT ATCAGCAAGG ATCTTCTTTA GTTCACGCAT CTCAGCATTT
    21241 TCGTTGAGAT GTGTTGTACC AAATTCAGAT GCAAATGCCT CAAAGATACG GCGACCAAAG
    21301 GTGTTCTCAC GAGCAGCTTT GATATCCTCT TTAAGTTGTC CAAGTTCAGC TTTAAGATGC
    21361 TTGGCAACAG CCTGACTCAT TTTGCCAGAA CTCTCTTGAA CGAATTTCTT CTTGAGTGTT
    21421 TCTAGCTTAT CCCGAGCCTC AGAAACTAAA CGAACACGTG TTTCCACGAC TGCTTGTTTG
    21481 TCTTTCTGGA ACTCGGCAAT TTCTTCAGCC AGTGCACGAG TGACAAAGCT TTCCATTTTG
    21541 GAAATTGCTT TCTCTTGTGT GCCACGTTCT TCACGTAGTT CGCCAATTTC TTCAGCAAGT
    21601 TTAGAAACCA TAAAGTCGTT AAACTTCGTG GCATTTTCTT TTAACTTACT GTTGAAACGG
    21661 ACGCGGTCTT CAGCCAAGGC TTTCTTTTCT TCCTTGACAG CTTGGACCTC ACTAGTGATG
    21721 CCGTCTGTAA CCATGCGATC TAATGCTTCC ACCATTACCT GTTTGTCATG CTCGTACTTT
    21781 CCTGCAAACT CCTCACGAAG TTCTGCACGG ATTTCATTAC GAGCCTCATT AAGTTTAGCT
    21841 TCCCAAGCTT CGGAGATCTC TTGGCGAGTG TCTTCGTTGA TTAGGTCGCT GTCTAGTAAT
    21901 GGCTTGATAG CATCTAACAT GCGTTTCTCC CTAGATTTTC AAATCCTTGA TTAGGCGAAT
    21961 TACTTCGCTT TTCAAGTATT TTTGAACTTT GTTGTCCATT CCAGCTTCCT TTCCCATTTC
    22021 CAACAACTTA TGACCATTCT TCATATTAAG AAGACCTTCA TAAATTGCCG TTGGATATGC
    22081 GTTAGGAGCA CTGGGCTGGG CTACTACATC AACAGTGACT ATTTCAAAGT CACTGACATG
    22141 TCCTGTTGTG TTGTCAACAT TACCGCTTCC ACGGCTTGAA ACACCCAATT TAACTCCGGA
    22201 TTGAAGCATT GTTTTAACCA GTTCACCCAT GGGCGTTGGC AAAACTTTTA GTTTGCCGTA
    22261 ACCATTGGGT CCGTCCATCC ACATCTCTGT AATCATGTGT GACACACGAT CAAGATTGAT
    22321 TTTTAGATCA TCTGGATGGT CAACTTCACC TAATACAGAG TTTCCGCTCG TAATTTCTTC
    22381 GTTAAGAGTT TTTACTGCTG TATCAATTTC ATTGACTGGA TAAACACGCT CATTGGCATT
    22441 TTTTACACCA CCTTGGATGC AAATGCCTTT CATATACAAA CTCTTGCCAT TATCTGCATC
    22501 CTCAAGTACA ATCTGGGCTG CATCGAATGT GAGGTGTTCT TTCAAATAAT GACTCATTTG
    22561 ATATCCTTAG TTAAATGTGC TTTTTGTGTT GACTTCGCTT GGCTCTGAGT CTGTTGCAGT
    22621 TGGTGCTTTG TCAAGCTTAT CAACGTGCGT GGTATGACCC ATGTCCTTTG CGTCAGGTGC
    22681 GTTGCGGCCT TTTTCGTCGC TGTCACCCAA CTTGAATGGG TCAGCGTCGA TGCCTTTGGC
    22741 ACCTGAGTTT GCAGCTACTG TGCTTTTGTC ATGCACAAAG CTTTCTTCTG AATCTTTTGC
    22801 TTTAGGAGCG GCTTCAAGTT CAAGGGCTTC GTCAAGTTCA AGCGTTTCGT CTTCCATGTC
    22861 GCTTGGCTCG TCACCCATTT CTTCTGTGTC TTCCATGTCG CCCATGTCTT GTACTGATTC
    22921 TTCGCCTTCT TCAGAAGTCA TTAATGTTTC AAACTCAGCC ATTAGTTCGT CAAGTTTGTC
    22981 CTCAACATCA ACTACACGGT CTTCAAGTTC TTCAACTTCT TCCTCGGCGT CATCACCGTT
    23041 ATCAGTATCT TCCATGTCTC CAAGGTCCAT ATCATCTTCT TCGGAATCAT CTTCCGAATC
    23101 CATTGACATG CCCTCTTCAT CACTTTCGAT ATCAGTTATA AAGTCATCAG CAGCGTCGCC
    23161 ACCGAGTTCT TCTGTGTCCT CTTCGGACAT GAGGTTTTCG TAAATGTCAC GACTTTTTTC
    23221 CACGACAATT TCGTGAAATA GTTCGCGAGC TTTTGCCTCT TCATCATTGA TCACGTATTC
    23281 GATCAGACGT TCAAACTTTT CCATTAGATC CTCCAGATAT GGCTCGTCTT GATATTATTT
    23341 ACAAAAATGT TACATAAAAC GGGTGTTTAG GGCATATTTT TGTAAAAAAA TAATGTTTTA
    23401 GCGGGATATT ATTGATTTTT GTAGAAAATT ACAGTTCCAT TGCAGATTCT GCGTCACCAC
    23461 CAGATTGGGA GTATTGTTTT TTTATACGCT CAACTTTTTG TTGTTCCTCA TATGCACGAA
    23521 CATCTTGCAT TCGTCGGAGT TTATTGATTT GCATTAGCGT TAGTCGACTT TTTCTAAGAT
    23581 CATCAAGTCC TATTGTACTG TTATCATCTT CAATATCTTG AAAATCATCA GGGGGCAAAT
    23641 CAAACATTTC ATTTAAATTC ATAATAATAT TTATTCTTTT ATTGATATAA AATTTGTCTG
    23701 GTGTTAGGTC TAACCTACAG AATTCTCAAG TGTTATTTCT AATAATTTTT GTGCTTCTAC
    23761 TGCAAACTCC ATTGGCAACT CTCTGAAAAC TTCTTTACAA AATCCATTGA CAATCATAGA
    23821 AACTGCGTCT TCTGCTGATA TGCCTCTAGA CAAACAATAT AGAATTTGAT CTTCGCCGAT
    23881 TTTAGAGGTA GTTGCTTCAT GTTCTAATTG TGCAGTACTA TTATTGATAT CAAGATATGG
    23941 AAAAGTATGA GCACCACAAG TATCACTCAT CAACATAGAA TCACATTGTG AGTAATTTCT
    24001 TGCGTTCTCT GCAGTTGGTG CCACCCTCAC AAGACCACGA TATACTTGAG TACCTTCGTC
    24061 TGCTGATATT CCCTTTGACA CAATTGTACT ATTGGTATTT TTACCAAGAT GAATCATTTT
    24121 TGTGCCAGTA TCTGCTTGCT GTCGCATCCG ACTTACTGCA ACACTATAAA ACTCGCCCGT
    24181 TGAGTTGTCT CCTTTTAGCA CAACAGAAGG ATACTTCCAC GTTATAGCAG AGCCGGTTTC
    24241 TACTTGTGTC CAAGATATCT TTGAATTATC ACCTTTACAC ATCCCTCGTT TAGTAACGAA
    24301 GTTATATACA CCACCCTTTC CCTCTTTATC ACCGGGGTAC CAGTTTTGAA CAGTAGAATA
    24361 CTTTATTTGG GCGTTATCTA ATGCAACCAA CTCAACGACT GCAGCGTGTA GTTGGTGTTC
    24421 ATCTCTCATT GGTGCTGTGC AACCTTCTAG GTATGAAACG GTTGCAGAAT CTTCGGCTAT
    24481 AATAAGAGTT CTCTCAAACT GTCCTGTATT GGCTGCATTA ATTCTAAAGT ATGTTGATAA
    24541 CTCCATTGGA CATTTCACAC CCTTTGGAAT ATAAACAAAT GAACCATCTG TAAAAACAGC
    24601 AGAGTTAAGT GCTGCAAAGA AGTTATCATT ATGTGGTATA ACTGTTCCCA GATATTCCTT
    24661 TACCAATTCT GGATGCTCTT GTACAGCCTC GCTCATTGAG CAGAATATAA TACCTTTCTC
    24721 TGCTAATTTT TCTTTATACG ACGTAGCCAC AGACACAGAA TCAAAAACAG CATCCACTGC
    24781 AACGTTAGTC ACCCCTGCCA ACATTTCTTG CTCATATAAA GGAATACCTA ACTTGTCATA
    24841 AGTGGCTTTT ATCTCAGGAT CTATATCATC TAGGCTTTCT GGGCGGTCTG CATCTGATTT
    24901 TGGGGCTGAG AAATAAGAAA TTGCCTGATA ATCAATTGGG TCATAATGTA CATACTGCCA
    24961 ATTAGGATGT TCCATTTTTA ACCAATTTCT ATAAGCGGTT AATCTCCATT CCAATAACCA
    25021 TTCGGGTTCA TTCTTTTTTG CAGATATAAA ACGTATTACA TCTTCATTTA ATCCGGGTTC
    25081 AATGGTATCT TGATCAATAT CAGTAAAGAA CCCTGCTTCA TATCCTTTAC CGGAAAAATC
    25141 TTCTAGCGTG GTTGCGGCTG TTACATCTGC CATCCTTTCG CCTCCTGTAT GGTGTTGATG
    25201 GAAATTTTGC GTTTCATTTG TTGAAACGTA AATGACTTGT AGATGAAACG AAAAAATCAA
    25261 GTTTCATCTG GTTCTGCATC ACCGCCTACG TCATCTCCAC CTTCTAGATC AAGATCATCG
    25321 CCTTCTAAAT CAAGATCAAG GTCATCAGCG GTTTCAAGGT CACTATCCAT GTCACCCGGC
    25381 ATCATTCCTA CTGAACGCAA ATCTTGGCCA GATGCTTCTG CTGGTTCTGA TTCGCTTTGT
    25441 TCTTCTGCCC ACAGTTGTTC GTTTTCTACT AATTCTTCTT CGGTTAGACC TAAGAAACGT
    25501 TTTAGGGCAA ATCTTTTGCT GATGTATCCC AAACCTTCAA CACTCTGGAA TGCATTGATC
    25561 CTAGTATTAT CAAGTTCAGC CTGACGATAA CTTGCAAAGT TTTGTGGCGG AGTAAATGAT
    25621 AAGTTGAATA AGCTTGCATC AATATTGAAC CCTCTCCAAC GAAGGAACAT TTTGAATTCA
    25681 TCATCTAGTT TTTGTATTAT TAACCGTTGT AGTCGCTGAC AATACTGATT AAATCTATGC
    25741 TCTTGTATTA AGGCAGTTCC CAAACGACCG TCATTTGAAG TTCTTTCTGA ATCTTCAGGT
    25801 CCAGTTGGAA GATAACTTGA TGGAACACGA AGTCCTCGTG CTAACTTGTT GTTAAAATAC
    25861 TTAAGATCAT CAATCTCGCC CAAATTCTGG CCGCCGGGAA GTACATCAAC TGAACTTCCT
    25921 CGTCCGTCTG CTGATTGTGG GAAGAAATAA TCCTCGTGTG TTGACAGAGG ATTATAACTT
    25981 GAGTCTAATA CCTGATCACC ACCACCATCA TTTGTAGGAA TCCTACGTTG GTGAATCTCA
    26041 TTTTTAATTC TTTCAACAAA CTGCATAGCC AAATGACTTG GCATATCGCC GGTATCTATC
    26101 TTAAATACTC TGCGTTCTGG TGCACGTTGA ACACGGTAAA TTAATATAGC ATCCTCAAGT
    26161 AATTCCTTTT GCTTGAATAC TTTGAATACC ATTTCTAGTA TGCTCTGACC AAACGGCCAG
    26221 TACATATCAA GTCCTTCAGA CAAACTCATA TGCACAACGT GCTCAGCGTC AAGGCACATT
    26281 TCATTCGCTG TAGTAGAAAA TCTTCCTTCT TGACCTAATG GGGCATTGGG AACAGTTCTG
    26341 TTATACTGGC TTTGATAACC ACCGGAAGTT GGTGTTACCT GATAATCCGT AGTTGTTTTT
    26401 GGTGCAACAG TTAAATTCTG AAAGTTTGGA TTAATGTCTT GAATAACATA TTGTTCTGGA
    26461 CGCTTGCCTT CACTTTCATT GACGATTACT CGGTTGACTT TTGTCATATC AACCCAGTAC
    26521 ATCTCAAATG TTTCTGGGTC TCTTACAAAT ACCTGATCAC CATACTTGAT AGTGTTACGA
    26581 AACAGTTTAA AAATTCGTTG GTCTAATTTA TTGATCTTGC ACCACTGCTG AAGTTGCTTT
    26641 TTGATTATAT CAACTTCATT GTCGGTTGGA TCATCCATGT AATTTACTTC AAATGGAGTA
    26701 CCATTCTGGT CATTCTCTTG AGTACAAAAT TCTGCCAAAA TATCTAAACA AGCATTGATC
    26761 TCTGCATCCA TGTCCATGTT TTCATATTGG TTATATCTTT CAACACGGTT AGGGTGTCCA
    26821 GTATAAACTT CTGGTAATCG GCTTTGGTAA TTTCTAAAAG ATACATCTGA ACCTGAGGTA
    26881 GATCCACCAT ATCCGGTTCC GTAATTTATA CCTCGGTTGT TGTTTCCAGA TATTGGACTT
    26941 AAGTTTCCAC CGGGATCTGC TACTTTAAAG TATTTTTTCC AGCCACCACT GCTGGTTTTT
    27001 GTCATTTTGG CCATGTTTTT ATTTACCGTT ATGCATATGA GTTCTGTAGG ATTTTACTCA
    27061 TAATGCTGTT GTTTGATTCT GAAACTCTGA TTAAACTGTC TAATTTTGTA GTTTGATCCT
    27121 GAATACTTCT CAACTGTTCT CGTAAATTGC GATTTAGTGT TTGAGTTTGT TCGTTTGGAC
    27181 TGTTGTCATT GACAGGAGAT GTCATATTAT TTGACAGTGT TTCAATGCCA TCAACAAAAG
    27241 TATTTGTCAT ATTATTAATA TCAGTCATAT ATGTCATGAC ATTATTAAAA CCACTACTAA
    27301 TATTATCAAA TGAATTTAAA GTGCCACCAA GGTTATTAGT GAATCCATCT ATGATATTTT
    27361 CAAAATTTCC TAATCCACTT AGAGATACAG GAATTGAATC ACCATCAGGA AGTGGGACTA
    27421 CAGCCTCAGT ACCGTGCATT AACGACAGAT ATCCCGAATC AGGGCCTGTA CTAATCCCGC
    27481 CTGTGCGATA AGAGCTTATT TCATCCAACC CAATCTCAAG TTGCTTAGAT ATTTCTTCAG
    27541 CAACCTGATC TTTATATTGT CTACCAGCAG ATGCTTCGTC ATGTTTGTCT AAACCTAAGT
    27601 ATCTCTGGGC GAGAGCACTT ATTAGCGTTG TGTCTTCATT TCTTTCTGAT AGATTGGTGT
    27661 CTAAATCTAC TCCCGGTATT CCTCTAACAA TGCGTCTGGC AGTATTGCCT TCCGGGTCGC
    27721 CGGGCCCAGA GAACAAATCT TTAGCTGTGA TTGTACTTTT GGTTTTTAAA GCATCAATTA
    27781 GGCTTCCAAC AACGCGGCCT TCTTGTGTCT CATATGCTGT TTTTCCCGAC GCTGAAAACT
    27841 CTACTTTACC ACTGCCCATT ATTGATGGGG ATTCTGGTAT GGCGTCCATT CCTGCTGTAG
    27901 ATCCGCTAAG AAAATTAGCA CCTGCTGCTT GTTCGCCTTC TTCTCTGCCG ATAAACGGCA
    27961 TTGTTTCTAG TAACTCAACA ACACTTCGTG TGACTCCTGC AAAACTTTCC ATCATTGCCG
    28021 TTGCAGGTGC CACACCGTCT TGTACCATAG CCTGAAGTGC ATCACGTGTA TCCATTTGAG
    28081 CAATTCTTAA GTCTGTGCTC ATTCCGACTA AACTGTTTTG TTGTTCAGTA GTGTCTTCTT
    28141 GTGCAAGATA AGCTTCTTTC ATCCTCTCAG TAAGATTTCC TTGTGCACTG TTTAAAGCAT
    28201 CTGCACCTTC AGAAAATTGA CCCATAGCTT GATCAAATGA ACCTGTCAAC CCCAGCACAA
    28261 GATCTCTGTT TGCTGATTCT CCTAAACTCG TTACAAAATC TTCAACAAAT TGGATTGGAT
    28321 CGGTGACACC TTCAGCCAAA TCCGTGGCTT GCTTAAGTGC TTCGCCGCGT GTTCTGACCA
    28381 TAAGCTGTGT GGCTTCTTCG CCTACTACGA AGCCTGTTAT TAATGATCTA AGACCTTTTT
    28441 CAGCACCCGG GAATTCTTCT GCTATAAGGC CAAACATCCG CTCTATTTGC TCAGCACGTT
    28501 CCTCTTCTCC ACTATTTCTG AGTTGCAACA TTTTTGCACG AAATTGTTGA TCACGACGAG
    28561 CAGCTATTAT ATTTTCCTCT AACTGGTCCC TCTGAATACC AGTGGCACGG GTGAGTGCAT
    28621 CAACAGTTTT TAAGTATTCT TCTGAAGAAT CAGTTAACTG GCGTGTGCTT CGGCTCTGTG
    28681 TCATCCCAAC TTGAGATTGT AATGCAATAT AATCTACCAT TGCCTCATTC ATCTCAGGCA
    28741 CGGTATACCC AAGCATCATA AATTCTCTAC GAAGGTTTGT TTGTGTAATC CCAGCGGCAA
    28801 TCTCTCCTAA TTGGTTGGTC GCTTCACCAA CTGTTGGAGC GAATTTGGAT AGTTCCTGAC
    28861 GATTATTCGC TATCATCTGG GTGAACTGGT CAAGTTGTTC AATACCCATT GTAAATTTTT
    28921 GAAGGTTTTC AAAAACTTGA TCAAGACCAC CAGCGGTAGC TGCACCAGAT TTAGCTAAGT
    28981 CTTGATAGCT ACTATAAAGA GTGTCGCCCT GTTCAGCAGC AGCCTGTAAG TAATTTGACA
    29041 TACCTCTTAT TGCAACCGAG GCAATTCCTG CAGCTTTTCC CAGTCCCGGA ATTGCAAAGA
    29101 CCAAACCAGA TAATACCGAA CTTAGAGAAT CTAGAGAGTC GTTAAATGAA GACGCACCCT
    29161 GATCACCACG GTACATTGAT CTACCTAAAT CAGTGGCGGT TCTTCCTAAT TTATTGAACG
    29221 CTCCTTTGAG ATCATTGGTT TCTTTAGTGG CTTGTTTAAG TTTGTCTTTG AGTTTGTCCA
    29281 TCTCATCATA GACTTCTTTG CTGACATCTT TGCCACGTTT TTGTGCCTCA TTAACCTCTT
    29341 CCATTAAATC TGCAAGACGG GCTAAAATAT CTTGTACTTC TCTTTCATCC ATTTTGATTG
    29401 ACCTATAATA TGCGTATATA AATAACTGAT ATATCTTATT TTATTTATGG AAGGAAATAT
    29461 GAACGATTCA CAGAACCCAC TCGCAGGATA TTTTAGACAA CCAGCAATTT ATATCCGGTT
    29521 GCCATCAGAT GGTCAGTATT ACCCTGATGG AACATTACAA CCATCAGAAA ACAACGAATA
    29581 CCCGGTGCTG CCTATGACAG CAATGGATGA GATTTCTTAT AGAACACCTG ATGCACTGTA
    29641 TAATGGTCAG GCCGTGGTAT CCGTAATACA AAGTTGTGTC CCAAATATCA AAAATGCTTG
    29701 GGCTGTACCA GCCTGTGACA TAGACACAAT ATTAATTGGT ATTCGCATTG CAACTTATGG
    29761 GCACGATTTG GATTTAACAG TGCAATGCCC AGAATGCAAA AACAAAGAAG ACAGAACACT
    29821 TGATTTAAGA CAAGCACTTG ACCAGATAGA ATCACCTGAC TATACACTCC CGATTGCTCG
    29881 TGGTGATTTA GAAATCTATC TAAAGCCAAT GAACTACAAA AATCTCAATG AAAACAACTC
    29941 TATTCAGTTT GAAGAACAAA AAATTCTGCA AATGTTGCCT GACACTGATA TAGATGAGAA
    30001 AGAAAAGATA GAAAAAATGA ACCAAGCATT AACAAAAATT ACTGATATGA CAGTTCATGC
    30061 ATTGGCACAA AATATCATAT CTATAAAAAC ACCCGAAGCA AATGTCACTG AAACTGCTTA
    30121 CATAGCAGAT TTTTTGAATA ACACTGATCG TGAATTTTTT AATATGATCC GTGACACTAT
    30181 CACTGAAAGA AAGAGAAAAT CAGAATTAAA ACCAGTTAGT GTTGAGTGTT CAGAGTGTAA
    30241 TCATACCTTT GAGCAAGGAT ACACAATGGA TATGACAAAT TTTTTCGGGG CCGCCTCTTA
    30301 GCAGCAGACC AAGAAGAGGT GGCCACTATT GTGGATAATA TGGAGAAAGA AACTAACCAG
    30361 ATCAGACAAG AACTGGTGAA GATGTGTTGG TTTATGCGTG GTGGTATAAC CTACGACTTA
    30421 GCACTACAAT TAAGCCCACA CGAAAGAAAC ATAATGTCTC AATTAGTCAA AGATAACTTA
    30481 GAAACCACCA AGAAAACTGG TTTAAATTTC TTTTAATCAC CGATCTCACA AACACACACA
    30541 AAGAACTAAC TATCACTTTG AAGATGTGCT ACGCACATCT GTTGGTTCGC TTTCGCTCAC
    30601 CAACTTCTTT TTCTTAATAA TATAGTATCA AAACAATATA ACGAACGAAG TGAGTAATCT
    30661 AATATTATCT AGATTGATCA GACACACTCA GCCCTTTACG GGCAGAGAAA GACTGTAAAA
    30721 CATTATCTGA GTATCACAGA CACACAACAT TAGAACTATA TGTTTCTATA ACTGATGCAT
    30781 AAATGGTCTT TAAAACGTCA ATATGCTCTG TTTATGAAAC ACTCACAGGC GGTTGGCCGG
    30841 TACCTGCTCA TTCCGTCTCA TTTCCAACGG CAATCCAATA TACAAATGTT GTCTTGTATA
    30901 TTCGACCCGG GTTCGTAACC CATCTTTTTG CCCTTTATAA TATTGCCTTT TCAAACCGTC
    30961 AAACAGCGGG TCTTACAAGC TGTCCTCATC CTATACGGGT AGTGACGGAG TTCTCCTAGC
    31021 GGCGAGAAGT TTTCGGTTCC CTGTGACTTA AAAGCCCAGT TTTCCTCGGC ACCCGAGTTT
    31081 GGCCGGTGCG AGCCTTTACC GCTTGTTTAT AAGTTTTTTA TAAGTTGTTT AAGAGTTGTT
    31141 TAGGATGCCT GACAGAGGTG CCTTACATTT TCTGAATTTA AGTGCCAAAA ATGAGAATGT
    31201 TCCATTATAA GCCATGAAGT GTTATTGGGG CCTTGATATA TGAAGTGTTT ATCGTAGTTA
    31261 AGTTCGGTGT TAATTTTTTT TAGTTGTGCT GCTATGTATG TGCCTTTGCG ATTGAATTTC
    31321 ATAAAAATAA TATTGAAATC TTCTGGGTCA GCAGGATCTA GACACTGTTC TATCCAAGTG
    31381 TCTAATAACT TTACTGATCC AGAAAAAAGT TGGTGGAAAG GAAACTCTTT ATAACTTTTG
    31441 CATTCTGCAT TCATTAAGGG AAAACTTTGA CCGGGGATAA TATCACCCTT GAAAGTTCTT
    31501 ATTTGGCCTT CGTGCAGAAA CTCTTTTCGT TTTGCATTTG AACCACCTAT ATAACTTCCC
    31561 GAACCCGGAG CCCGTAAAAA TTTCTCACCA TATAAATTGG TTAAGAAATC TGCGGTTTGT
    31621 CTTTCAAAAC TATTCCCTTT GTTTTTACTT GGTGATGGCA TCTATCGTAT TTGTACTTCG
    31681 TATTTCCATT GTTGGTCAAA TGTTGTCTCA CCGTTTGTAG TACCACAAGT GGATTTACAA
    31741 ACTGGGTGTG GAGATTCAGA GTTCCAACTT TCTTTTATTT TTTGAAAATC AATAATGTTG
    31801 TTATACTCTC GGTTTCCAAG CCAACAACAG GGACTAACTT TTCCACGTGC ATCAATATAT
    31861 ATACTTTTAT CTTTCAACGC AGCACAATCA ATTTTTCCAG TTACGCTGTC TTTTGGCTTT
    31921 TTCCAATTAA TCGGGTGTTT TATTGTTTTT GTTTCTGGTC TTTTGCTTAC TTTTGCTCTA
    31981 AACCAAGTAA ACCCCATAGC ATCTGCTAAT TTTTTTGCTT CTTCTACTTG GTGTTGATTG
    32041 TGTTGGTATA TCAGCATATC CCAATGTGCA GAACCACCGT GATTAATGAA TGTGGAAATG
    32101 TTTTCCATCA TAATGTCCCA ATTTACGTTT ACCCGATATA GATGATTTGT ATCGCGTAAA
    32161 CCATCTATAC TAAACACCAC ATAGTCATAA GTCTGGTCAA AGATGTTTGC TAAATCAGCC
    32221 CACCATTCTT TTGAGCGTAA TCCGCCATTA GTATTCATCC CAAGCGTTAT CGTGGGGTTG
    32281 ATTTCTCTAA ACTTCCTGTA TATATCTAGT GTATATTTTC CTGCCGCCGG GTCACCATAA
    32341 TTTCCACACA TGAACATTTT TTCTAACTGC TTTATTCTAT CTTCAGGGAA ACAATTAGAT
    32401 ATTTGTTGAT ACGTTAAATG ATTTTTTTTA TTTTTATCAA ATAGTGGATC AGTTTCTCTT
    32461 GCACATAAAG GACAAGCTGC TTGACAAACA TCAGTTGGCT CTAAATGTAA AACCCGTACA
    32521 TCCCTATCAA TCATTACATA GTTTCCAAAC TATATTCGGT AAATCCGTTT GTCTTGACTA
    32581 CATTTAGCAC ATTCTCTACT CTGCCAATTA AATCTTCGCG GTGAGATACC AACCAAACAG
    32641 ATTTATTCCT TTCACGACTC ATTTTCTTGA GAAGTGACAA ACTGTTTTCA ACACCAGACG
    32701 TATCCATTCC AGAATCAACC AACTCGTCAA TGAATAAGAC ATTGATTGAA CCATACAGAC
    32761 TTTCCCATAC ATCTCGGAAT GCCCAACTCA TAGAGAGGAT AAGACGATTT CTCTCACCAC
    32821 GTGATAGGTT ATCAAAATCA AGATCACGAC CCAATTCGGT TATTTCTACG CTTAAATCAT
    32881 TTTGGAATAC AATCTGATGC GGTAATCCAA TGTTATCAAG ATAATGAGAC AGTCTTGCGT
    32941 TTAAATAACT CAAGTTCTGA TCAATAATTT TTTTCCGAAT AAATGAGTCT TTGTTTGTTA
    33001 ATAATTTGAG CAGGAAGTCT TGGTGCTCTT GAAGTCGCGT TAGATAATTC AAATGCTCGT
    33061 AAGAAACTTC TTGTAGTGCC TGATTTTTCA TATCATCAAT TTGTTCGGTA TATGGATCTT
    33121 CTTCAGAATT CTTTTGTTCA AGTTCCTTTT CCAAAGACCC CAAACTGCTT TGATGCTCAT
    33181 ATGCTAATTC TAGGGTATCA TAAAAAACTG TTGGTGGTGA TTTCAACTCA CCAGAGTCGT
    33241 CAATGACTTT CTGATATTTT TCTTGTTCAG CAGAATTCTC AGAAATTTGT TGAGCGGTTT
    33301 CTTGTAGAGT TTCTCGTTTC TCAGCAAGGA TACTCTCATG CTGTTCATCA TGTAGTTCTT
    33361 GTCCACAAGC ATAGCAGCGA TGATCTTCTA GTTGTGTTAT TTCTTTTTCT AGTTTTGATG
    33421 ATTGTTTGTC TAGACGAGTG TTTTCTTGTT GTAATGACTT GATCCAACGA TTAGCATCAT
    33481 CAACCATTTT TTTCTGCGTA TTAAATTCAT CTAAAAGCCG ATGATTTTCT ATTTCTTGAT
    33541 TAATATCAAC GTGTGACAAA CTTTCAATGG CGGCTGATAA TTTATCAACG TCTTCTTTTT
    33601 TCTTGTTTTG CCACATTTTA CTGCGTTTTT CTAGACTAGA AATCTGCTCT TCAATTCGTT
    33661 TATTTGCCTC TTGGACAGCA CGAATTCTCA TTTCCTCTTG AGAAATGTCA TCTTTGGTTG
    33721 ATTTGGCAAG TTCTTTGACA CGATCTGCTC TTTCACTGAG CATGGTAATG CCCAGTAATT
    33781 GCTCAATAAT ATCACGCTGG TCGTTTGCTT TGAGACTAAG GAATGGTTGT GAATAAGTGT
    33841 TTAATGCCAA TACGTGTTTA AACATATCAT GACTCATGTT TAACACTCGC TCAATTTCGT
    33901 GTTGAGTTTC ACGACTATCG CCCTGAGCAT TATCATCAGA TTGTTCAGTT TCAGTGTTGT
    33961 CAATAAAAAA CTTTAGAACA TTGGGTTTAC GACCACGTTC TACACGATAA TCAACACTAT
    34021 CAACTGAGAA GTCTAAACTT ACCATCATAT GCTTGTTGTT AGTTTTATTA ACAAGATTAT
    34081 CTTTCTTGAT ACTTGTTAAT GCTTGACCAT AGAGTGCATA CGACAGAGCG TTAATAATAG
    34141 TTGTTTTTCC CGTTCCATTA CGATTACCCT CTCCATCACC GCCTAAATCA AGGTTTTCAC
    34201 CAAGCACAAG CGTTAAGTCA TCACGGTCAA AGTTTACTGC TTGAGTGGTA TTACCCACAC
    34261 TCATAAAGTT TTTAACTGTT AGATTTTTTA TTTTAATCAT ATATTGTAAA GTTTATAATG
    34321 CTCTATAAAT TTCTAGTAGT AAATTTGGAT CATAAAATTC AGAATTGATA TTTGTAATCT
    34381 GGTCTGTGAT GATCTGATCA ACACTTTCAA AATGCACTTG TTCTGGTGAG TGATCATTGC
    34441 CAACTTCTGA CTTTTTACTT GACATTAGTG CAAGTTCACG CAAATTATAC TTTTCAACAA
    34501 AGGTTTCTTT AATATAGTTT GCTTCTTCGT ATGAAATCTC TATATCAAGA GGCACTCTTA
    34561 CGTGCATCTT TGGTTTTAAT ATACTATCAG CATTATCAAT CAAATATGAC AAATTAAATG
    34621 TGTTGTATAG AGGCTGATCT GGCCAAGCGA AAAATCTTTC TTCTTCACCC CATTCAAGAA
    34681 TCATACATCC ACGCTCGCTA TCACCAGCAT CAGAGAAATT ATGTGGGAAA GCATTGCCAA
    34741 TGTAATAGAT ATTTTTTTGC TTTTGACGAA GGTGAAAGTG ACCAGAATAC ACTCGCTCTA
    34801 TTCCGCCAAA GTGATCATGC TTTAACTCGC CATGGTCGGG CATTTCAACC ATTGCATTCA
    34861 TTTTAAAATG CGGTAATTCA AAATGACCAA ACATATACTT TGCTTCAGCC TTTTTGATCT
    34921 TTTTGTGTTC GTCACCAACA AGCCAAGGTA CAAAGATACA ATCACCATCT TCATACCAGT
    34981 CGTTTAATAC ATTGACATTG GGTAAATGTT TGGCCCACTC AGTTCCATGA ACATCACGTT
    35041 TATCTTTAAA ATATAGATCG TGGTTGCCCG GAATCATATA CACTTGTTCA AAATTTTGGG
    35101 ATATTTTTTC AAGTGCTCTA ATACCAGTGC TTAGCGTTTG TAGATTTATA GAATTTCTGT
    35161 GGTGGTGCCA ATCACCCATA AAAATACACG TCTCGCAATT TTCTTTTTTT GCAAGGGCTA
    35221 TCATCCAGTC AATAAAATGT TCGCAGTCCT GATTATGTAA TATACTATTT GATTTTTGTC
    35281 CTAGGTGTAT ATCAGTAAAC ACCATGGCTT TCTGGAAAAG ATTGCTCATA AAGTTAGTTT
    35341 AAATTTTCTC TGACTAATTT AATTTTTTTT GTTGTTTTGG GTTCTGTATG CCGCAGTACC
    35401 ATCCATCATC TGTGCTTCTG ATGTGTTTGA AAACTGACGA GTCCAAGATG GATCTAAACC
    35461 GTTCATTTCC AAAATATCAT CACGAATACT CTGATTCTTC TTCTCAGTAT TCAATACACG
    35521 GGTAAATGAA TTAGTTATAG TTGCAGTATA ATATGCAAAT GGGTTTTGAC TTTTTGACTC
    35581 ATCAAATTGC AAACCAATCT GACTTAACTG TAGTAGTGCC TGACCACGCA TTTCTTCGTT
    35641 GTAACTATAT CCTCTCCAGT TAAATCTGGT AGCATATCGT TCACACAACT TGATAAACAT
    35701 AGTGGCTAAC TTGTGAGTCA TAGTTCCGTG GTCTTTGGAA AAATGTCCTG TTTCCAAATC
    35761 ACCTTTCCAA TGGCTCTTGC CCACAAGATA TGGTTTGCGG TCTTTGTCAA TGCGATAATG
    35821 AAAGAATGGA GGGAAATTCA TTTTCATTCG CACCATTTCT ACATCTGGAT CGTCGGCTGG
    35881 ATCTACAATT TCTTCTGTAT TCTCACTATC AAACTCATCA TCAAAGTCCA TGATGTCTTC
    35941 TAGCTTACGC TTTTTGGTAG CAGGAGAACG AGAATTTTTG GCTTTCTTTT TCGGAACCAT
    36001 AGGAATGTGT TCCCATGTGG TTACACGAAA AACAAGGTCG GTATTTGGAA TTTTCTTTTC
    36061 ATCGTGCTTT ACGCCAGTCT CTTTTGTTAG ACGGGCAGCA CGATTCCGGC GAGCCTCTGC
    36121 TACTGTCCGT AAGTTGATTT TTTCCATACT AGGAAGAATA ATATCAAACT GATGGTCGTT
    36181 TTCACGATCC CGGAATGAAC AGTAAGTGTT TTTGCTTTTG TGAATTTCTT TTAGAATGTC
    36241 TCTGTTGTTT AGATAATTGA CGCGTTTCTT TGGCTTTTGG TCTGCCATGT ACTTGTGATA
    36301 CTCCTCGATT CAACCTCGTA TTGTACTTAT ATTGGGTGTT ATTGTCAAGT ATAAATATTA
    36361 ATTATGGCAA ACACTGCATC AAGCGTAGAT CCTAATCTGC CGCCCCCACC AGAACAACTT
    36421 GCAAGGGAAC AAAACCCAGA TGCATTTGAG TCTCTTGGTT CTGAACAAAA CACTGTTCAA
    36481 GGAGCAAGAG CACAGCGAGC AGGACGAGAT CCGGCGGATG CAGACTGGCG AGTCAAGTTA
    36541 TCGCTTGCCC CACAGGCAAA TTATCTTTAT AAAGCATCAG ACCCGGGCAT TTTGGCCCCA
    36601 TTGCAGGTAA CAAACGGTGT AATATTTCCA TATACGCCGA AAATTGATAC GGTTTATTAT
    36661 GCAAATTATA ACAATGAAGA TTTAACACAT TCAAATTATC GTGCATATTT CTATCAAAAC
    36721 AGCTATCCGG GTGAGGTATT AGTTCAAGCA ACTTTTACCG CACAAACCTC TGAAGAAGCA
    36781 GATTATATGT TGGCTGTGAT ACATTTTTTC CGTTCTGCCA CGAAAATGTT TTATGGACAA
    36841 GATGATCAAA GAGGAACCCC GCCACCAGTG TTATACTTGG ATGGACTGGG AGAGTTTCAA
    36901 TACAATCTTC ATCCGTGTGT AATCTCGCAA TTTAACTATA ATTTGCCTGA TGATGTAGAT
    36961 TATATTCGGG CAGCGGCACC CAGCCGGTTT AACCAACCAC AAGCCAGTAA CCCCACCGAA
    37021 GATACTAGTT TTTGGGCAAA AACCGCTTCC AGTTTGCTTG AACAGTTTGA TGGTGCTGCT
    37081 GCACGATTAG CAGCATCAGC ACTGGTACCC GGTGCTCCTG CTGAAACACT ATCTACATCA
    37141 CCGAGCGAAA TATCCGATTT TGTTGCTAGA AACAGGATTT CAAACACCTT ACAACGACCA
    37201 ACATATGTTC CGACGGAATT AAGTTTGTCT TTAACATTAT TGCCAATTCA AAGTCGCAAA
    37261 CAAATTAGTG AGCAATTTAG CCTTCGTGAT TTTGCATCAG GCAAACTGCT TAAGAGAGGA
    37321 TTCTGGTAAT GGCGGAACAG TATAGTCAGT TTAGTCCTTA TTATGATACA AATGTGCGTT
    37381 CAGGTCGTCT TGGGTTTATG CAGAACAGGC CAATCCCCAA AGACCCAACT GACAAGCGTT
    37441 TTGAAATTAA CTCAATATAC GAGTTTCGCC CAGACTTACT GGCACACGAC CTGTATGGTG
    37501 AATCTCGTCT TTGGTGGGTG TTTGCACAAA GAAACCCAAA CACGCTCATA GATCCTTTGG
    37561 GAGACTTTCG TTCAGGAGTA AGTATTAGAT TACCGCAATT AGAAAATTTG CGTGTAGCAT
    37621 TAGGAATTTA ATACTTTATT ATGGCAGATC TTTCATTAGT TGAACTTCTC GCAGGTGGTG
    37681 ACCCAGACGG CTGGAAAGAG TTCTTCCCAA ACTACGAACC CAACAACGAC GTTAGAGTAC
    37741 AAAAAGCAAG AGCAATCTCT CAAGGCATTG GTCCTCAAGA AAGGGCTCTT GCAGTTGATG
    37801 AAACCCTTTC AGATAGATCA GCAGCATTCC AATCAACCCC CCTAAGTGAC TCAGACGTAG
    37861 AATTAACTCG GGAGGTAACA GGAGGCCGCT TAGACTTAGG AGATGTTCGC GAAGTTCCCG
    37921 GGGTAATTGT AGGTGACTCT GGAACATTTC AATCTTTAGC AGAAGCAGAA GAAACTCTTG
    37981 CAGAAGAAAG ACAACAAGCG GACACAAGTT CTGGCGATAT TGTTGATCAA GCCCAGCGTG
    38041 CCCGATCTCC AAACTCTAAT ACACAGCGTC CTGAGTCCGG GCTAGACGCA CAAAGAGACA
    38101 CGCTTGCCAA CGCAGTAGAA GATAGAGAAG ACAGAGAAGA CAGAGAGAAC AGGGAGGATA
    38161 CTGGCGGGCA AGGACGTGGA ACTGTATCAA GTGATTCGGG CGGCGTAGAA AGTACCCCAA
    38221 GAACTGATGC GTTATCACAA GCAGGAATCG GAGTACAAGG ACAAACACCT TTAGGAAATG
    38281 AGCCCGAAGG GCAGCCAGAG ACTGCGTCGG ATGATGAAGG CGATGAATCG GTCGATGATT
    38341 TCCAAGGGGA GACCATAGAG CCTGATGTAG TAATTGAAAA CGTTAATATT CCCGGAAATT
    38401 TTGTAACAGA ACTAAAACCA AAACCAAATA TATTATCAGA ATTCAGCAGT TACACGTATT
    38461 CGGTATCAAT GTACCTGACC CGAGCAGAAG ACTACCGAAA TATGGTCCAA ACAGGCGAAA
    38521 AAAAATTATT TAACAGTACA TTATTAGTAC AATCAGGGGG TATAAAAACC CCAGAAAATT
    38581 CCCGACGAAA CCCTTATTTT GATGTTGATT TCTATATTGA TGACCTTGAA ATTAATTCTT
    38641 TGGTTACTGG GAAGGCCAAT CAAGGAGCAC ATAATGCAAC AACGTTGCGT TTTAGTTTAA
    38701 CTGAGCCTTA CGGTATTAGT TTCTTAGATC GCCTAAGGGA CGCAGTAGTT GATTATAAAG
    38761 GTTCAGATGA AAACCCTTTC AGTCAAATAT ATCTTATGGT TATACGGTTT TACGGATATG
    38821 ATGAAGCGGG AAATTTGGTC CGACCAGAAA ACAAAGCCGA AGAAACCACT GATTCTAATG
    38881 CAGTAATTGA AAAATTCATT CCATTTATAT GGAGAAATAT AACATTTACT GTACAAAACC
    38941 AATCTGTTGT TTATTCGTGT GAGGCAGTTT CTGTAAATCA ATATGTTGGG CTTGGTCAAT
    39001 TGTATTCAAA AATTCCTTAC AATATAGAAA TTTCAGGTCA ATCATTGTCT GAAATACTCA
    39061 ATGGAGAGAC AGTTTTCTCT TCAACTGATG ATACCCCCGG CCCTCCCGAC GAAGACGATG
    39121 ACAACGCAGG TGATCGCAAA TCTCAACGTG CAGCCACACT AAAGCAAGGA TTAGTAGCTG
    39181 CTCTTAACAG GTATGAAAAA AGTGAGGCTG CCGAAAAAGG TGCATTACCT AATGAATATG
    39241 ACATTATATT GGATGAATCT TCTGGGTTGG CTAACGCAAA AATGGCTCAG TTTGATGAAG
    39301 CATATTTGGC AAATTTGCCT ATAGGAAATA GAACCAATCA AACACTGGCA CAAAAAACAA
    39361 GCAACGACAA CACCCGCCGA AAATATAGTT TAATTGCAGG ACAACCAATA GTCCAAGTTT
    39421 TGGATTTGTT AATACGAGCC AGTACGTATA TTACTGATCA GCAATTAGTT AAAATAACCG
    39481 AAGATCCGGC TGTTGACAGA GGGGTTGGAC CAACAGTAGA AAAAGCAAAA AAATATGCGA
    39541 GGTTGCGTGA CAGTTCCCAA GGTCCAGTAG CGTGGTACAA AATCACCACG CATATTGAAC
    39601 CGAAAGAATA TGATCACAGA CGTAATGAGC ATTCTTATAA GATAACTTAT ATTATCTCCA
    39661 GTTATCAAGT AAATGACTTG GTTAGTGAGT ATTTCCCAAA AGCAAGATTC CGTGGAGTAC
    39721 ACAAGGAGTA TGATTACTGG TTTACAGGAG AGAATACCGA AGTATTGAAT TTTGAACAAC
    39781 AATATAATTC ATTGTATTAT ATTAGAATGG CACCACAATC TGTCTTATCA GAAGCCGGAA
    39841 TAGATCCGAG AACGAACCGA GAAGGTACGG TAAAGGGAAC CACACAAGAT ACCTCTGACC
    39901 AAAGCGAGGT AATGGGATCA GGAGAATCTG CCCGGCCATC AGCCGATGCT GCTAGTTCTT
    39961 TGTACAGTCC CGCTGACCAA GCAACCGCAG AATTAAAAAT ATTGGGTGAT CCAGCATGGA
    40021 TTCAACAAAG TGAAATATTA TATAATAATA TTAAAGAAAT AGATTATAAC CCGTTTTTGC
    40081 CTGACAATTC AGTGAATTAT GATAGTCAAG AACCACTTTT TAAATTAACT TTTAATCTTC
    40141 CTACTGATTA TGATATTGAT GGAACAGGGA TTATGCCTAT TAATAACTTC AACAAGAAAA
    40201 ATGAAGAAGG AATAGGCAAT AACGAATATA TCTATAGAGC AAACCGCATT GTTAATACCT
    40261 TTAGTGGTGG AGTTTTTACT CAAAACATTT CAGCAACATT TATGGACGAA GCCACAAAGG
    40321 AGAATCTTAA CAGAGGATCT GAAATAGATA GATTAGATAA TGACCGCCCC GGTGCTGATC
    40381 TATTAAATAA TATTATATTT CCCGGAACAC CGGCTGAGGT TGGAGAATCT AAAAATGTTG
    40441 ATACATTTGG ACCCAGAAAT GGACCATTTG GTATATCAGG AATAGATGTA ACCCCGGATA
    40501 ACTCGGGACT AAATGATGAT TAATAAACAA CAGAGAATTT AATGGCTGAA AATATATTAA
    40561 GAGGCAAAGG CAAAAGCCAA GGATACAAAT TTGACAGAGG TGGTGTTGCG GTTGAATCAG
    40621 GACCATACAT TGGAGAAATC CGTAACAACA TCGACCCACT ACGTTTAGGA CGTGTTAGCG
    40681 TTTATATTGA AGAGTTTGCG GGTCCTGATA AAACAGATCC AGCACTATGG AGAACAGTAA
    40741 GATACCTATC GCCATTTTTC GGTACAACTG AGAAAACAGG AAATGCTGAA GGCGTTGGTG
    40801 ACTATGAAGG CAATCAACAT TCATATGGAA TGTGGTTTAC GCCACCTGAT ATAGGAACGC
    40861 GTGTTTTGTG TTTCTTCCCA GCCGGAAAAC ACAATGATGG CTATTATATT GGTTGTATTC
    40921 CAGAGCCCGG CGTTAATCAT ATGGTTCCCG GAATTGCTGG CTCAGACCGT GTAAATTTTG
    40981 CAAATGACCA ACAAGATTTG TTTGGTGGGG CGTCTCGGTT GCCCGTTACG GAAATAAACA
    41041 ACGAAGATCC AGCAATACTT CAAGATCCAG AATTTTATAA CCAACCTAAA CCCGTTCATA
    41101 GTGTGGTTGC TAATCAACTA TTTCAACAGG GGCTTCTTCA AGATCGTGTA AGAGGAACAA
    41161 TTGGCACAAC AAGTCAGCGG GAGACACCAA GTTCAGTATA CGGCGTTTCA TCACCCGGTC
    41221 GGCCAGTTTA CCAAACACGG TTAGAAGATG CAGAAATACG ACAAAAACTA GAAGATGGTG
    41281 ACATAAAACC AGAAGATGCA AAAGTTGTTG CACGAAAAGG TGGTCACAGT TTCATAATGG
    41341 ATGATGGCGA TTTAGATGGT CGTGATCAAA TGGTAAGAAT AAGAACTGCA CGAGGCCACC
    41401 AAATTACTAT GAGTGATTCT GGTGATTGTT TTTATATTAC ACACGCGAAC GGCAAAACGT
    41461 GGTTAGAGTT TGGCAAGGAA GGAACAGTTG ATGTTTATTC GTCAAACTCA ATTAATTTAC
    41521 GCACACAAGG TGATTTAAAT CTCCACGCCG ATGAAAATGT GAATATTAAT GCAGGGAAAT
    41581 TTCTTAACTT AAATGCAGAG GAAACACTAA CCGCACAATC AAGCGGCTCC CTAAATATGA
    41641 GTTCTAAGAA TGCTATAGGG ATAAGTGGTG AAAAATCTGT AGGTATTCGC TCTGGGGTTA
    41701 ATTTATCACT ACAATCCAGT GGTATTGGTA GTTTTGCTGC CGGTGGGCCA TTATCATTAC
    41761 GTGGTTCAGT TGTTGGGTTA AACACATTCC CCCCTAGTCC GGTATTAAAA CCAGCACCAA
    41821 TTGTAAAATA TCCATTATCA GAATCAAGAT TTGACCCTTC ACTTGGGTGG CAAGTTGAAG
    41881 AAGGAAAATT AGAAACAATT GTAACACGAG CACCAACGCA CGAACCATAT CCTCAACACA
    41941 ATTTAGGGGT TGCGTTGGAT ACTCGTTTAA GTTCGCAGAC CCCCGGGGCG TTACCAAAAG
    42001 CACAACAAAA TGCAGTGGAC AGTGTTAAAA ATGAGCAAGT TAACGGTATT GATCTTGCAG
    42061 ATGCTGCTCT TCAAAATCAA GCACAAATAT CTCTTGGCTC GCTGGACCCA CAGCAAGTAA
    42121 CAGGACTATT AGCACAAGCC GCGAAAGATA CTGGGCAAAG TGTGGATGAA GTTACCGAAT
    42181 CTGGCATAGG AAAATTTGCA TTCACGCCAG ATAAACTTGA AGAAATTGGG GTTTTAAAAC
    42241 CGGGATCAAC TGAATTTTTC AACAATAGTG AATCAGGATT AGAAGAATTT CTACAAAATT
    42301 CTCAAATCTG GACTGGAAGA GAGGGTGCAA CAAGCATTGA TTCACTCTTG ACTAATTCGG
    42361 ATTTACAAGA TTCAATTCAA CAACAAGTTA TGGGTGATAG ATTTTTACAA TTGCAAGATG
    42421 CTGGTCTGAT AACTGGAGAG GAACCCCCTG AACAATTAGC AGCATTTGTA CAAACCGCAA
    42481 CTAAAAAAGG CGTAGGAGTC ACTAAACAAT GGATAGAAAG CTTTGGAGAT GGCAATATTA
    42541 GTGACACAGT AGCAGGTGCA ACTGATATTA TTCCTGACGG AATTCCGGGT GCACTGGGCG
    42601 ATATTCCTGC GGGGCTTTCT GGGACTATAG AGTCCATTGT TTCCGAATTT GATGGTCAAG
    42661 ACATCGCCGG TCTTACAGAG AATATCACTG GTGCATTATC CGCACAACTT GGCGACTCTG
    42721 CCTCTGCAAT AACTGAAAAC CTATCCGGAA CTATAGAATC CATTGTTTCT GGGTTTGATG
    42781 GTGGAGATAT TTCTGGTATT ACCGAGAACA TCACAGGTGT ATTATCTGAT GGTATTGGTA
    42841 GTTTAGATAT TTCAGATAGT ATTTCTGGTA TTACTGATGG AATTGGTGAT ATAGCAGGTG
    42901 ATTTGGGCGG TGCTGTATCA GGGATTTCAG ATGGGTTCAC GTCCGCGTTA GATAGTGGAA
    42961 TAGAGGGAAT TACAGACGGT ATTGGTGATG GTATTTCGGA TTTATCATCA AATATTAGTG
    43021 ATATTAATGT TACAGCCGCC GGTGCACAAT ACGCAGTTAA TTTTGCAATA GAAAAAATCC
    43081 CCGCAATTGG TGGTTTCTTT GGCGGTGGCG GTGCTGGTAC TGGTACCAGA AGCCCATTGG
    43141 TGGCAGTGAA TACCTCTGAT ATTCCTGAGG CATTTGCACA GACAACCGAT AGAATAATCA
    43201 CTAACAATAA AGTTCCACCA TTTACAACAC CTGATGACGG TGCACCGGAT CAATTGGGTT
    43261 AAATAGTATT ATGGCTACTT TTCGCGGATT CACCACCAAA GAAAGATTTA AAAAGTTTTC
    43321 TGAAAATGAT ATTGATTTAA TAAAAATTGA TTTATTAAAT GCTTTTAACA TACGCCAAGG
    43381 AGAGAAGCCC GGTCGCCCAG AATATGGAAG TTCTATTTGG GCGTTTATAT TTGAGCCATT
    43441 AACAGATGAT GTAGTTCAAA AAATAATTGA AGAAACCGAA AGGGTGGTTT CAAAAGACCC
    43501 CAGACTTAGT GTTGATACCG TAAATGTTTT TACACGCGAC GGTGCCGTTT TGCTTGAAAT
    43561 GTCACTTTTA ATTAACTCAG GTGCCACTCC GCTTGATTTA GTACTTCAAT TCAACGAAAG
    43621 TTCTCGCCAA GTCCAATTAG ATTAACTGCG GTTTTAATTT TTGCCATAAA TATTTGAATG
    43681 GCAAAAACAA CACGACAAAC CTCAGTTTTT GGCGTCGAAG ATTGGCGGCA AATTTATGAA
    43741 ACATACAGAC AAGCAGACTT CCAGAGTTAC GATTATGAAA CTCTGAGAAA AAGCTTCGTT
    43801 GATTATCTTC AACGATATTA CCCAGAAAGT TTTAATGACT ATGTTGAGAG TTCAGAATTT
    43861 GTTGCTCTCC TTGATGTTGT TGCATTTATG GGACAATCTC TTTCCTTTAG GTCTGATCTC
    43921 AATGCCAGAG AGAATTTTCT TGAAACTGCA GAGCGTCGTG ACTCAGTAAA CAAAGCCGCT
    43981 GATCTAATTG GATACACACC AAAACGTGCG GAGTCCGCAA GTGGATTTCT AAAAGCCCAA
    44041 TCAATCTCAA CAACCGAAAC AGTACGAGAT TTTGCTGGAA ACAATCTTGC TGATACAGTT
    44101 ATTAACTGGA ATGATACAAC TAATCAAAAC TGGCAAGAAC AATTTAATGC AATCATTAAT
    44161 GCCGCACTGG TCGATTCGCA GCGTATCGGC AGTCCTGCAA ATAGCAAAGA GTTGTTGGGA
    44221 ATACGTACTG ATGAATATAC TGTTAATTTA GCACCGGGAC TACTGCCAGT GTTTCCGTTC
    44281 AATGCTTCAG TTAATGGTGT TGATACCTCG TTTGAGGCGA TTTCCGCAAC AAGCGTAGAT
    44341 GAAAACAGAA TTTATGAGCC AATGCCCCGG GCAAATGGAC AATTCAACCT TTTGTTCAGA
    44401 AATGATGGAT TGGGGTTTGC ATCTAATAAT ACTGGCTACT TTTTATATTT TAAACAAGGA
    44461 ACTCTGCGTT TTCAAGATTT TCGCGTAACA GAAAAGGTGC CCAATAGACA GATAGAAATT
    44521 GATGTACGTG GAATTAATAA TGAAGATGTT TGGTTAAACC AACTTGACTC CAACGGAAGG
    44581 TTACAGCGTG AGTGGGAACA AGTTGAAAAT ATATATTCCA GTCGTGCACA GCGTGGACCT
    44641 AATGACAGAT ATTACTATTC AGTAAGCAGT CGTGCAAATG ACCAAATTAC ACTTAACTTT
    44701 GGTGATGGTG TATTCTCGGA AATGCCTCTG GGATTTTTCC GCACGATATT GCGTGTAAAC
    44761 AATGGTCTTG ATTATGTTAT TAGTACAGAG GATTTACAAT CAGTAACAAT ACCAATTTCG
    44821 TATGTTAGCC GTACTGGTCG TAATGAGACG CTAACTCTTA CACTTGCACT TGAAACCCCG
    44881 GTGAGTAATG CCAGAGCAAG AGAAACACTT GATGAAATAA AGCAACGTGC TCCGGCTCGT
    44941 TTTTATACAC AGAACAGAAT GGTAAATGGT GAAGATTACA ATGTTTTTCC ATTTACTCGA
    45001 TTTGGTAGCA TAATAAAAAG CAAAGCAGTA AATCGGAGCA GCATAGGAAC TAATCGGTAT
    45061 CTTGATTTGC TTGATGTCAC AGGGAAGTAT TCTAGTACAA ACATATTTGC CAGTGATGGT
    45121 GCTCTTTACC GGGAACAAGG TCGTCCAAGC CTTACATTTA CTTGGAACAC TGTTAATGAT
    45181 ATTGCTGATG TTATTGTAAA TCGTGTTGAG CCATTGGTTT CTAGAAGATC TACAATACAA
    45241 TTTTATCACG ATCAATTTCC GCGTCCTAAT ATTGCAGTGC AAGAGTTAGA GTGGAATCTT
    45301 TCAACTACAA TAATAAATCA ATCAACGGGA TTTTTCTATT CTGAAAATAT TAATCAGCCG
    45361 CAAAATGTCG CTGGTTTCAC CAGTAGTACA CGGCGTTATA TTGAGCCGGG TGCATTATTA
    45421 AAGTTTGAGG CACCAACTGG ATATTATTTC AACAGAGATA ATCAATTAGA ACTTGGTGTT
    45481 CCAATAAGAA GCGATGAAAA GTCGTTTATT TGGGCAACAC CGGTTGAGGT AATTGAGGAT
    45541 GGTGCCAACT TTGGGACAGG TAATCTTCCA GATGGCACTG GTCCAATTAC GCTAAACGAA
    45601 AGAATTCCAT CTGGTGCTAT TATAACTGAA ATAATACCAA AATTTGTTGT TGATTTTCCA
    45661 GTTGATTTAG AGCAAAAAAT TGTTGAACAA GTAAGACTTT TCCGTAATTT TGGCTTGGGA
    45721 TATGATAACA ACGACAGAGA GTGGTATATC ATTACCAGTA GCAATTTAGA TGAAGATGCA
    45781 GAGTTTAGCG TTGATAATGC AAAGTCAACT GATGGTGTTA ATTCAGATGC ATCTTGGTTG
    45841 GTACAATTTA CTGCAGATGG ACAAATTTAT ACCGTAAAAA GTCGCTCGTT AGAATATTAC
    45901 TTTGCTTCTG TTCTTGAAAC TCGGTTTTAT TATAATGAAA ATGAAACTGT TTTTGATACA
    45961 AAAAATGGCA CAGTGATTAA TGACTTTATT AATGTATTAA AGACCAACAG CCAGCCTGAT
    46021 AGCCCACAAC CACTTGCATT TGATAATAAG TTAGACATTA TTGGGCAGCC GCAACAAAGT
    46081 GATGGTTTTG TTAATGATTT TAGTGTTCTT GTCAGTTATG CAGACTCAGA TTCTGATGGT
    46141 ATAGCAGACG ATCCTGATTT CTTCCGGGAA GTTGTAAATC CAACACGAGC CCCTAACCAA
    46201 AAGCTTGTTT TTCTACAAAG AATACTCGAT TTTGACGATT TAGAAAGGTT ACAACTGGTA
    46261 TCAAGTGATA CTATAAACAC TACCTATGCC ACAAAAGATG ATCTACTTGA AAATCGCCGT
    46321 CGGTTAGTTA ATGGACAAAT TTTTTATACC ACGTCAGAAA ACCAATTTTG GGAATTTACA
    46381 AGAACAGTAA ATGGCGGTGA ATTTACAGAA CGTAATGATT TCGTTGCACG AACTGGTCGT
    46441 CAGGATATTG ATTTCCAATA CCGACATAAT TCTCCAAATA GCCGCCGCAT TGATCCCGGT
    46501 AGCACAAATA TTATTGATTT GTATGTTATA ACAAGCAGTT ATAATACAGC ATACAGACAA
    46561 TATATCAATG ATAGCACTGG GCGTGTATCT GAGCCATTGC CGCCAACAAT TGAGCAGTTA
    46621 TCTCAAGATT ATAGTGAATT ACAAGATTTT AAAATGATAT CAGACAATGT CATATTAAAC
    46681 AGTGCAAAAT TTAAAGCACT ATTCGGCGAC AAGGCTGATC CTGAACTACA GGCAACAATT
    46741 AAGGTAGTTA AACAACGCAA TTCCGTCGCA ACTGATAGCG AAGTTAAAAG TAGGATTATT
    46801 TCTGAAATGA ATAATTACTT TAGATTAGAA AATTGGGATT TTGGTGATAC ATTTTATTTT
    46861 TCGGAATTGA GTGCATATCT TCATCAAGAA TTAGGTGATT TAGCGTCAAG TATTGTACTT
    46921 GTTCCGCTTG ATCTTAATAA ACGATTTGGT GACCTTTATG AAGTTCGCTC ACAACCAGAT
    46981 GAAATTTTCG TAAATGCTGC AACTGTAAAT GATGTAGAAG TAGTAGATTC TCTTACATCA
    47041 TCCACTTTAA GAGTTTCACC AACAACAACA CAAATTTAAT ATGGCACAAT TAACAAGAAC
    47101 AATTGATTTA TTACCTGAGA TTTTTCGGAC TGAGCCAAAC CGAAAATTTT TGTCATCAAC
    47161 CCTTGACCAG TTAACTCGCA ATCCAGAGTT TGAGCGTGTT CAGGGATTTA TTGGCAGAGT
    47221 TAGTACGCCC GGGTATAATA CATCAGACAA TTATGTTGAT GAACTAACCG CAGAGCGAAC
    47281 CAATTATCAA CTTGAGCCGG GAGTAGTCTT TACAGATGAG GACTCAAGCA ATGCAGAAGA
    47341 TGCCATCACT TACCCGGGAA TGCTTGATGC TCTATCCAAT AACGGTGCCG ATGTATCACG
    47401 CCACGACCGA CTTTTTAAGG CTGAATATTC TGCGTGGGAC CCGTTCATTG ATTTTGACAA
    47461 ATTCAGCAAC TTTAATCGGT ATTACTGGTT ACCTGCTGGG CCAGATTCCG TAGATGTTTC
    47521 TGCTACGGAA ATTCCATTTA CTGATAGTTT TGATGTCTCT CGCCAAGAGT CAAGTTATCA
    47581 ACTAGAAGGG TTGGCAGGTA ACAACCCAAT TATTACGCTT GTTCGTGGTG GCAGTTATAC
    47641 ATTTGAATTA AATCAGCCGG GAAACCCCTT TTGGATACAA ACTGAACCCG GCACTTCTGG
    47701 AACATTAGAT GGTGCTACTA ACCGATCTTC GCGTAATGTT TTGGGTGTTG TTAATAATGG
    47761 TTCAGATACT GGTACTATCA CATTCAATGT TCCTGATCGT AACGAACAAA GTTTCTTTTA
    47821 CAATTTACAA AGTGTCGGAA CAGTTGATTT AATAACAGAT ATTGGTTTTG ATGAAATTAA
    47881 TAACCGCTAT GTTGATGAAT TTATTGACGA ATATGGTGGT ATTGATGGGG TAACTGATTT
    47941 CAATGGTAAG TCAGTAGTAA TAACACAACC AACTGATAGC AATTCTTGGA ATCAAACTAC
    48001 ATTTTTTGAC CCTCTTGAAG AAGCAACCGA AAATAACGGC GAGATTGGAT CATTTGACAC
    48061 GCAATCGTGG GACCAGACAT CTCCTATAAC AAATATTTCA GAAACCAGAA GTATTTGGAG
    48121 AATTTCGGTA ATAGAAGGCA ATGATGGAAG ATCTTATCTG TCATTAACTG CTGTTCAAGA
    48181 AGTGCCTAAA TTAAGCAAAT TCACCGTTGA GTTTGGAGAG CAAAACGCCA ACAGAAGTTT
    48241 CTACCGAGAT TCTGGGAATG AATTTGAAGA AATACCGCTA CTTTCAGCAA TAAAAGATAC
    48301 ATTATATTAT CAAGATCAAA ACAATCCAGA TTTGTTTGGT CGTATACTAT TGGTTGGGCA
    48361 AGAGCAAAGA GGGTTGCTCG ATGTCAATGA TATTATTGGC AGAAAAGAAT ATACAAGTCC
    48421 AAATGGCGTT GAATTTACAA ATGGATTAAA AGTACAATTC CGGGGATTAG TAGTACCTGA
    48481 ATCATTTGCC GATAACCAGT ATTATGTTGA AGGCGTTGGA ACATCAATTA TGTTGCTTCC
    48541 AGTTGAAGAT TTTATCACCC CGGAAACATA CACCGATAGC GAAGCAATAC GATTTGACCA
    48601 ATTTCCTTTT GATATTGGTA ATTTTGAAGA GTCTCTTAAC CAACCACAAC AACCAGATTA
    48661 TCTGACAATC AATAGAGCAA GTCCTGATTC AAATCCGTGG ACCCGCTCAA ATCGTTGGTT
    48721 TCACGAGGAT GTTATACGAG AAACCGCAAG ATACAATAAT ACAAATCCAG CGATTAATAA
    48781 TAACCAAAAA GCCCGACGAC CAATTTTAGA GTTTAGATTG GGACTGCGTC TGTTTAATTT
    48841 TGGCACAAAA AACTTAGACA CAGTTGATGT TATTGATTTC TCTCAAACTG ATGCATTTAC
    48901 TAATGTGAAT GGGTCTGGTG GTTACAGTAT AGACGGTGTT TCTCTGCTTG ATGGAACACG
    48961 GATTATTTTT GCAAATGATA ATGATCGTCG TGTTAGAGAC AAAATTTATG AAGTATCTTT
    49021 GAGAGACCCC AATGATGATG GCGATCAGCA AGTTCTTTTA AATGAAGCAA CATCAACAAT
    49081 TGATATTGAT GATAATATAA TCGTCAAGAG TGGTGCTCGC AACCAAGGAA AAAGTTTCCG
    49141 ATATGATGGT GATTCGTGGG TACCTGCACA ACAAAAAGAA AGCATAAATC AAGCACCGCT
    49201 ATTTGATGTA TTTGATGAAA ATGGTAATAG TTTCGGCAAT CAAGAAATAT ATCCCGGAAG
    49261 TAACTTTTCA GGGTCAAAAC TTTTTTCATA TGCTGTTGGA ACTGGTCCCG AAGATGATAT
    49321 ACTAGAATTC CCACTTGAAT TTTTAACTAT TAACAATGTA GGTGACATAG TATTCAATAA
    49381 CAATTTTTAT ACTGATACTT TTACGGCTGT AGATGGTCGT ACAAGCAAAA CTGTTAATGT
    49441 TAAATCCGGC TATGTTCGGG AATATGACCA AACCGGTGAT TATCAAAGAC GCATTGGCTG
    49501 GCAAAAAGCA GTCGCACCTG CTCAACAAAA ACAAGTATTC CGATATGCAT ACCAAACAGG
    49561 CAGAGATTTA TCATTAGATA TTCCAGTTAA ACAAGACACT GACATCCCCG CAGTAAAAAT
    49621 TACAGCAGAT TCTGAGTTTG TATCACCATC ACAGTATGAG ATAACAGTTA ATTCTAATAA
    49681 TACTCTTATA AAATTTTTAG AACAACCAGA ACCCGGCACA ATAATTGAAG TACGGGCATT
    49741 ATCAGACAAA GCATCTAGTG TTGGATTTTA TGAAATTCCT GCTAACTTGG AAAGAAATTC
    49801 ATTTAATGAA GAATCAGCCA ATGTCACATT GGGAACTATA AGAAATCATT ATCAAACACT
    49861 TGTACAAAAT ATTCCTGAAC TTCGTGGTCA AATTAATGGA TCAAATAACA GCCGTGATTT
    49921 AGGAAACATT GTTCCTTTTG GAACAGACAT TATACAGCAT AGCAGTTCAA TGTTACCAAC
    49981 TGGCGGCGTC TTGCGTTCCG GTAGAGTTGA GTTTTTTGAT GCATTAGAGT TCAACGCTCG
    50041 TGCTTATGAA ACCTATAAAA CACGGATTAT TGATCTTGTA ACAAGACAAG ATTTTGGTAA
    50101 TGCCCCGGCT CGCAGAATAC TTGATCAAGT CGTTGCACGA ATTTCTTCTG AAAAGAGTGA
    50161 AAACAGTGCA TTTTACTGGA GTGATATGCT ACCAAGTGGT CTTGATTTTG TTGATAGCGA
    50221 AACCGTTGTA AGAGAAGTGA CCGGACAGGA TTTTGATACG GTATATTCGT ATGATTTTAA
    50281 TAATGCCAAC CGTCAAAGTT TAATGGTATA TCTTAATGAT AAGATTCTTT TAAAAGACGA
    50341 TGATTATGAA GTATCAACAG ATTCGCCTTC TATAACAATT AAACAAGATT TGACAGTTGG
    50401 TGATCGCGTT CTTATACGCG AGTATACAAA AACAAATGCA AGTTTTGTAC CTAACACACC
    50461 AACTAAAATA GGTCTATATC CTGCATACAA ACCGGCTAAG TTTGTTGATG ATACATTTGT
    50521 AGAGCCAGTC AATGTGTTAC GTGGACACGA TGGATCAATC ACGGTAGCAT ATGACGATAT
    50581 CAGGGATGAT GTAATATTAG AGTTTGAAAG CAGAGTTTAT AACAATCTTA AAGTATCTTC
    50641 AGAGATACCA ATTAACGAGG CTGATATCAT ACCCGGAAAA TTTAGAAAAA CCGATTATGA
    50701 TTTAGAAACA ATAAACAATA TATTATCAAC AGAATTTTTA ACGTGGTCTG GGCTGAATCG
    50761 TTTGGACTAT CGCAATCAGA CTTATATTGC TGATAACGAC TTTACATACA ATTATTCTAC
    50821 CGCCAATGAT GTTGTTGATG GAGAAGCCCT CCTTGGACAC TGGAGAGGGA TTTACGAGTA
    50881 TTTTTATGAT ACTGACAGCC CACATTCTCG TCCTTGGGAA ATGCTTGGTT TAACAACAAA
    50941 GCCGACGTGG TGGGAAAGCA CATATGGCCC TGCACCATAT ACAGAAAACA ACTTAATTTT
    51001 ATGGCAAGAT ATCGCAGATG GTAAAGTTCG TGATCCTTCT GGAGAATATA TTAATGAGTC
    51061 TAGAGTTCGC CGTGGGCTTC TTGATGTAAT ACCAGTTGAT GGGCACGGAA ATCTTAAATC
    51121 GCCATTGGAT AATGTAGTAA ACAATTATAA TTTCCAAGAC TTTAGAAAAA AATGGGTATT
    51181 TGGTGATGGT GCTCCAGTAG AAACTGCGTG GAGAAGAAGT AGCACGTATC CTTTTGTTAT
    51241 ACAAAGGCTT ATTGCATTGA CTCGCCCAGC GAAATATTTT GCTACTGGCA TTGATCGTGA
    51301 TCGTTATCAA TTTAATTCTG AGTTTGAACA GTATCTTTTT GATTCTCGTT CACGTCTTGA
    51361 TATTACAGAT TTAAACAGTT ATGGACAGGG CAACCCACAA AATAGTTACT TTAACTGGGT
    51421 TTCTGACTAC GAAAAACAAT TAGGTAACGT TGATCAAGAT TGCGTGAATG ATTGCTTTTC
    51481 AAACATTGAT GTTAGACTTT GTTATCGCTT AGCCGGATTC TCAGACAAAC AGTATCTCAG
    51541 ACTTTTTGCC GAGAACTTTA CGCCTGATAC ACAAAACAGC AGTTTGTTGG TACCACAGGA
    51601 AAGTTATCAA TTATTACTGT ATCAAAATGA ACCTGATGCA AGAATATCTT TTAGTTCGGT
    51661 GATTGTACAG GTCAGTGACA ATGGTTGGAC AGTTTGGGGT AACAGTTCTG CCCGACCATA
    51721 TTTTGAAATT ACCCAAAGCA TACCAAATGG CAACTTTAAC ACAATTACTG TTGATGATGT
    51781 GTCTGTAAGA TATGCACGAG ACTTTGATAA CGAAATCACA CGTGTTCCAT ATGGATATAC
    51841 ATTTAGAAGC CGAGACGCAG TTGTTGACTT TTTGATCAGT TATGGACGGC AACTTGAGTC
    51901 AAGAGGTATG CAATTCAATA CAAGAAGCAA TGGAATTGGT ATTGATTGGG GACAAATAGC
    51961 AAGGGAGTTT TTAAACTGGA GTCAACAGGG TTGGGGCATT GGTAATATTA TTAACCTAAA
    52021 CCCAGCCGCT GAAAACATTT TGGTTAATAG AGCAGCCGGG CTGCTTGAAG ATGTTTCCAG
    52081 TGATCCACGG GTACTGCTAA ACCAAAACAG AAACCCAATA AAATCTAACA ATTATAATGT
    52141 TGATCGTAGT GGTGACTTAA CGGAAATATC GGTTTTATCT GAAGAACTTA TTGGGCTGGC
    52201 AGAACTTAAT TTTGTCAATT ATGAACATTT ATTGATTTTG GATAACTCAA GTATATTTGC
    52261 TGATTTGTTT TATGATCCAG CATCAGGAAA CAGACAAAAT AGATTGCTCC TCTCTGGATC
    52321 TAAAACTACA AACTGGGCAG GTCGCCCAGA TGCCCCGGGC TTTCTTATAT CTGATCCCGA
    52381 TATTCCAGAT TGGTCACCAA ACAATAGATA TGCCCGTGGC GAAATAGTTA GGTTTAAAAA
    52441 TCAACTGTGG AGTGCGAAAG AGTTAATAGA ACCATCTGAA GAGTTTGATT ACAATGATTG
    52501 GTTGCCAAGT GATTTTGATG ATACCCGACA AGGTCTTTTG CCGAATATAG CGACAAAAGC
    52561 AGACGATGCA CTTGATTATT ATAATAAAAA CTCTGCGAAT CTTAACAAAG ATTCTGATTT
    52621 GCTGGGACTT GGTATAATAG GATTCCGTCC ACGTGATTAT CTTGAGAATC TCAACTTAGA
    52681 TGATATAACA CAAACCAATC TTTATAGTAA TTTCATTGCA ACTAAAGGCA CTTTGCCCAC
    52741 AACTCAATTA TTATCTACTG CTGATTTTGC AAAAGAAAGA GCAGATTATG GTGTGTTTGA
    52801 AAACTGGGCC GTAAAACAAG GCACTTATGG TGCTAATGGC AATCGTTCAT ATTTTGAAAT
    52861 ATCACTAAAC CAAGAAGAAT TACAAGCCAA TCCTTCTACT ATATCAATTG TTGAGAACAA
    52921 TGATGATGTA GCCGCAGATC AGGCAGTCCG CGTAGAAAGA CTTTATAAAG AAAGCGTAAG
    52981 ATTTTCAAAC AGTAATATTT TACCAGAACT GACAAGATCT CGACCAGACA CAGATCTGCC
    53041 AAGTGCTGGG TTTGTAAATC GTGATGATGT AGATTTTCAA GTCTTTTCAT TTGAAGATAT
    53101 AGAGTCTGAA ATATCATTTG ATGAAATTGG ACCCGGTAAC ACTGTTTGGG TTGCAAAAGA
    53161 TTCTGAGTTT GACTGGAATG TGTATTATGT AGGAAAGTTA AATGCACGTA TCATTCAACT
    53221 TGATGACAAT CTTAATGGAC AATCACGAGT TACATTTTCT GCATTTCACG GATTGGTTCC
    53281 CGGAGATAAA ATTATAATAA AATCTTTCTC CACGGGTATT AATGGTTACT ATGAAATAGA
    53341 AGGTGTTCCA ACTCTTGAGA CGGCGTTAAT TTCGTTTAGT TTCTCATCAA ACCAGACACA
    53401 GGAAACTGGC AATGGCATTG TTCTGACGTT TGAATCTGCA AGAGTTGAAC AGCCAAGCGA
    53461 TATTGCAAAT CTTAGTTTTT CAACCTCTTT GCGTCCCGGT GACCGTGCGT GGGTTAATAA
    53521 TAGTGGCGAT GGCACGTGGC AAGTATTAGA AAAACAAGAA CCATTTAAGT CAAACACAAA
    53581 GTTAGTGCCA GAAATTGAAA CAGACCAATA TGGGACAGCA ATTGCACAAG GTTTTGACAA
    53641 TGTTGGCGTT CTGGTAGGGT CTCCAGATGG TGGCATTGAC AATAGAGGAC AAGTTTTTGC
    53701 TTATATTCTA AATCGTGATG GTTCATATAA TTCAGTTGCT CCATTATCTC TTCGTACCCC
    53761 TGAGATAAAA GGGTATGGGC GGTCAATTGC CGCTGGCAAC TCTAACTGGG CTATTGTAGG
    53821 GGCACCAGAT TCTGATGTAA ACAAAGGTTA TGCCGCTGCA ATCTTTAAAG AAAGTTCTGC
    53881 TGATCCGACT TTCCAACAAA CGCAATTACT GTTAGATCCT AATAGCGACG AAGGCGACAG
    53941 ATTCGGCGAC TCAGTTGCAA TCAGCGACGA TGAGCGTTGG GCGTATGTTG CTTCTCCGGG
    54001 TGCAAGCCGA GTTTATGCAT ATGCACGAGT TGATCGGGAA TCACAATTTG TCACGCACGT
    54061 TGGTGACGGA TCAACAACCG AATTTAGTTA TGATGGAGAA ATTTCTATTG GTCCAGATAA
    54121 CAGTGGAGAT GAACTTTCAG TTATTGTCAA CAACACCGTA TTCTCCAGAA CGGGCGGTGA
    54181 TTATGTAGTT AATACAACAG AAAATCTTAT TAGCTTTGCG GCTGCACCAA GTTCTGGCGA
    54241 AACAATTGTA ATTATAAGAA AAGAACAAAT TTCATTAACA TATAACAGCA TTGGAAATGG
    54301 CGTCAAAACC GACTTTAATA TTGCTGTTAT TGGAACACCA GATCCCGCTG ATTTGCGTGT
    54361 TTTTGTTGAT AATACAGAAC AAACAATTAC TACCGATTAT ACAATAATTG GACAAACACT
    54421 AAGTTTTAAT ACGGCACCCG ATAATGATAG TACTATAACA GTCTATAATC CATCTCTTGA
    54481 CCAACTTATT GGTGTTAATG ATTATACTGA TAGTTTCTCT GTGTTAAGAG ATGGTGTTAT
    54541 TCTCCGTGCC GAAGTTGATT ACACTTTTGA TAGTAATACC AATACTATTT CATTTACAAA
    54601 CGGTGATTCT GACATTATTG ACTCTGAGAT ACTAATAAGA GCACGGTCAC ATTTTAAACA
    54661 CGTTAATACT ATTGAAATAC CAGAGCAAAC CAAGTCTTAT ATTTCACACG ATGATACAGT
    54721 AATAACATTG GATAGTATTT CCGGTATTGA GCCACAAATG ATTTTGATTG GTACTGGGTT
    54781 TAATTCTGGA CAATATGTTG AATCAATTGA TATAGAAAAC AACCAAGTCA CGCTTAATGA
    54841 GTCACCAGAC TCAACACCAT CAGGAAATAT ACAGTTTAAA TTAGAAAACT TTGGATCAAG
    54901 CCTTGATACT ACCACAGATG GCAGACAAGT AGCAATTGGT TGTATTGGTA ATGAAAAAAC
    54961 ACCCGGACAG ACTTTTGTTT TTGATAGAAC AGTTGAGCGG TTTGAAATAG ATGATAAAAC
    55021 ACAAGACGTA TATACGCCAC GGCGTGATAC AAGTATTTCA AATACATCTG TTGTTCCAGT
    55081 AAAAATCAAT CAAAGATTTT TGACACCCGG AGAGATAAAC TCCGTGCCGC AATTCAATTT
    55141 AGGAAAAGAA TATTCAGTGT TGTCAAATGC AGAAGTCAAT GTCTTAGATG CTGATTTTGA
    55201 ACTTGGTGAT ATATTAGAAA TAGAAACCGC TGAATTTTCA AAATTACAAA CTTTAACTGC
    55261 TGAAACCCCA CAGTCAGGAT CAGAATTTGG ATTTAGCCTA AGCCAGTGTC CAACAAATTG
    55321 TAGTTTATAT ATTGGGTCAC CCGGGGATAG TCGTCAGGTT AATAATGGCG GATCTGCTGA
    55381 GAGATTTGTA AACGAGCCAA GAATTTATGG CATAGCAACA TCATCTAACT CAGACGCAGA
    55441 ATTGACTTCA GGAGACACGG TAAGAATCAA TAACGTTGAT GTAGAAGTTT CTGCTATAGA
    55501 TTCACACGTA GTTGCAGCAA CGTATAACTC TGGAGATTTC CGCAAATCTA ATGGAGAGGT
    55561 ATATCGTGCT GTACAAGATG TTCCGGCTGG AATATTATTG ACTAATACAG ATTACTGGGA
    55621 AGAGTCTTCT TGGTCTGAAG TATTTGTTAA AGACATAAAT GACGCAAACA TTTCAAATGT
    55681 TAAAGCCACA CTTGATACTC GTGGAAAAAT TGTTATAAGT GCTGTTGAGC CCAAAGCACA
    55741 GACTGAATTC AATAAATTAC AGATTTTGCC GGGCATTGGC ACTGCGTTTA CAGACCTTGG
    55801 CTTTGACCCT ATACAACGAA CACAAACAAT ATTACCACCT CGCATTCAAA CAAGTGCCAG
    55861 ATTTGGGCAC GTTGTACAAA TTGACACCGA GGCTGATAAC TTAGTAATAG GATCTCCCGG
    55921 TGCACGATTG GTTATACCAA GTACGTGGCA GACGGAATCA GAGTTAGAGT TTGATAGTGG
    55981 AGCAACGACT TTCTTTGATT CAGTTTCTGA AGCAGGGACT GTTTACACAT TTGACTTCTT
    56041 GCCAAGTTCT GTAAGTTCAC CACGAAACCC CGGAAAGTTT GTTTTCGGTC AACAAGTTTT
    56101 TGTTAGCGAA ATCTCTACTG GAGACAAATT TGGCACAGAT GTTGATTATG TTAATGGTCG
    56161 ATTATTAGTT GGTGCACCAG ATCGTGAATC AGGTGCTGTT TTTGCATTTA ATAATCTTGA
    56221 TCTTGACCCT GCGTGGCAAC CAATTCACGA ACAGGCAGTA GAAGTAGATA GCAAACTTAT
    56281 TAATACAATT TATGTTTATG ATGCCGATGA CAGAAGAGTA CTAAGATATC TGGACTGGAT
    56341 TGATCCTCTC CAAGGAAAAA TACTTGGTGC TGCAAAAGAG AATATTGACT TTATCACCCC
    56401 GGTTGACCCA GCAGGATACA ATCAAGGAAA TAATATTTCT GATTTCAATG TATGGCGTGA
    56461 TGAACATGTT GGACAAATTT GGTGGGATGT TACAAATTAT AGGTTGACTG AGTATCACTC
    56521 TGATGATATC ACCTATTCAA GTAGGCGTTG GGCACAGGGG GTCACAGGAA GTCAAGTTGA
    56581 CGTTTACCAG TGGATTGAAA GCACTGTACC ACCTTCACAA TATCAAGGTC CGGGCACACC
    56641 CAAGGATAAC GACTCATTCA CAATAATTGG TGGTGTAGTT GATAATCAAA TAATTGCTAA
    56701 TCGTTATTAT TTCTGGGTAT CAAATACCGA TTCAGTTATT GAGTCAGCAG GAAAAACGCT
    56761 TGGGATAAAT GCGATACAAC AATATATTGA GTCCCCTCGT TCAAGCGGCA TTTCTTATAT
    56821 CGCTCCGATT TCCAGAAATA CGTTGGGACT ATTCAATTGT ACTGATTTAA TAAATCGTGC
    56881 AGATAGCATC TTACACGTAG AATTTGATCA AATTGAAACG GATAATCAAG TACACGTAGA
    56941 ATATGAACTA ATACCCGAGA ATCGTGCTGA TGGATTCATT ACCGGGCAAT TATATAGAAA
    57001 ACTTTTAGAT AGTTTGAGTG GGGCAGACAC CGAGGGCAAT TTGGTACCTG ATGTCCAACT
    57061 TCCGCCCTCT GAATTATATG GTGTTGACTT TAGACCGCGA CAAAGTATGT TCCGGGATAG
    57121 AGAAGCAGCA TTACAAAACT ATCTGAGTCA AGTCAATAAT GTTCTCATAG AATACCCTGT
    57181 TGTTGAATCT CGCGACTTTA CTATTCTAAA TTCGGAAGAC CCGATTCCCG AAGCGAATAG
    57241 TGGTGAATGG AACAAAAAAG TTGAAACAAC TTTAGAACTT GAATTCCAAA ACTTGGACAT
    57301 AGTTCCAATA GGTTATCGTT ATCTTGTGTT GAGTGATGAC AGTGTTGATG GTTTGTGGTC
    57361 AATTTATGAG GTTGACGAAA ATCGCTCACT TAACCAAATA AGAATTCAAA CATTTGACAC
    57421 CAAACAGTAT TGGAATTTTG TTGATTGGTA TGCAAATGGA TATTCAGATC AAACGATTTT
    57481 AGACAGAACT GTAAAAACAA AACCAGATCT TTTTGCACTT GATGCAATTG ATGGAGAGTT
    57541 GGTACGAGTT GATAACGATG GAACAGGTCA ATGGGAAATA TATGTTCGGG AAAATGATTC
    57601 TTGGAACCGA GTTGCAGCAC AATCAGCAAC AATACAGATT GATCTAACTA TAGCAGATAA
    57661 CTCTGCTGGT AGATTTGGTT TTGATAATGA AGTCTTTGAC GCTCAATTTT TTGATGAAAG
    57721 ACCTGTCAGA GAAACACGTC AAATTGTTGA AGCCATCAAT GACGATCTAT TAATCAATGA
    57781 TCTTGGTGTT GAAAGAAACC GTGCTTTGAT ACTACTGTTT AATTACATTT TATCAGAACA
    57841 AATTACACCA GAGTGGTTAG AAAAAACCAG CCTTGTTGAT GTTGATCATA CAGTACGGTC
    57901 CTTAGAACCA TTCCGTGTTT ATCAACAAGA TAATCAAACA TTTGTTTCTG ATTATATTAA
    57961 TGAAGTCAAA CCATATCACG TTAAAATCAG ACAGTTCAAT CTAAAATATC AGGGTGAAGA
    58021 ATTATATCGT GGCGATATAA CTGACTTTGA TTTGCCAGCC GAGTGGAATC CAGAGAATAA
    58081 TCAATTTATT AGTCCTGTTC TGGATGACAC TGGCAGATTA AGCACCACAA GCAGCATTGA
    58141 TTCAGAATCT GAAGAATGGA ATGATGGGAA ATATTCAGAA TGGTTTAATA ACCGCTTTTT
    58201 AGAAATTGAA TCAATATCCG TGTTCTCAGG TGGCACTGGG TACTCTGTTC CACCTGAGGT
    58261 AATTATTACT GGTGATGCAG AAGTAGAAGC CAAAGCAAGA GCAAGACTAA ACGTATTAGG
    58321 AGAGGTATCA AGTGTAGAAA TACTTGAATC TGGTTCCGGT TATACAACAA CACCATCAAT
    58381 CAATATAGTT GGTGGTAATG GTAGTGGTGC TCGTGTGGTT CCAATTATGA AAACACTGGG
    58441 ACCAAGAAAC GGACTTATCA CATTAAAATA TGACAGATAT GATTATACTC CAAACGTATC
    58501 AGACTGGCAA CCAAATGTAT TCTATGCTGC TGACGATTTA GTCAGATATG AAAACGAAGT
    58561 ATATCGTGTA GTAGAAACCA ACGATAGTAG TATTTTGTTT TCTGGTGATG AGTTTGTACT
    58621 TGAAAATTAT GAGAGAGTAT CAGCCAGTGA GTTAAGTGGG TTAGATAGAA CCGCAGGTTA
    58681 TTATGTCCCT GCCCCGCGAA CAACAGGAGA TGATATCTCC TTGTTAGTGG ATGGTATAAG
    58741 TTATCCCGGT GTTCAAGTAT CTGCACCTGA TTTCAACCAA AACACGGGTT ACGATATATC
    58801 TGCATTTGAT GTAACACCGT TTGATAACAT TGATGTTGGA CCAGAAAATG ATATTTCGGT
    58861 TGAATATACA GCAGATGGTT CAACTACAGT ATATGAACTT GGATATCCAG ATGATGGTTT
    58921 ACCTACAAAT ATTGAGGAAG TATCTGTTTT TGTAGATGGA GTTGAGCAAG AACAAGAGGA
    58981 TGATTTTACT TTCAACCCCA GTATTATTAC TGGAGAGATT GCAACAATCA CTTTTGAGTC
    59041 TGCACCTGAT GCTGATTCTA TCATAGTCAT TGAGAGCACA GTCACCAGAC CAACTTATAG
    59101 TGACAGAATT CTTGATGTAA GTTATTCCAG TAACTTTACT GATACCTTTT TGGGTACTTT
    59161 ACCCGCTCCA GAATATAACG GATCTCCAGA AGATTCTCGA TCATACGGCA TAGAGGTAGA
    59221 CGGTGGTAAG TTTATTGATA CATATGCCAG TCATGCACCC GAGGAATTAG TTCCCGGATC
    59281 AACATTTGAT ACATTAGACA TTAGCGTATC TACGCGTGTT GGACTTGACA CTTCTGGGAA
    59341 TGGACACGCT TGGCAAACTG ACAGTCGCAA TGTCACAGTA GAATCTGCAT CATTGGGCAG
    59401 AACATACGAT TTACCAAAAC TTGCAACACC AACAACAGCG GTAATAGTAA CAAACTTAAC
    59461 TTCTGGAGCA ACTTTACCAA CAGATTCATA TAGTATTGAT TGGGTTGATA ATACTATTAC
    59521 TCTAATTTCT GGCATAGGTA CAGGAAATAT AGTACGATTT GATATATTTG GATTAGGCGG
    59581 CGGAAATCAT CTTTATTCAA ATGAATTTAC AAGTTCTCAG ATTGTGGATG ATAATATAGA
    59641 AGTGCCAGTT GATATTGATG AAATTAATAA AATATTAATT TTAATTGATG GACAAGTATA
    59701 TGAAAACTTC ACGTTTAGTA AATCTGAAAA TCAAACTAAC ATAGAGTTCT TATCAACTGT
    59761 TAATAATAAT TCATTGATAT CAATTTTTGT TCTTGGTGAA ACCAGTGAGC AATTTGATTA
    59821 TTCATATCCA ATTCTTCAAG AATTTGAATA CGATGGCAAT GAACGACAGT TTGAGTTGGA
    59881 AAATGATTTA GAATATTCAA ACAAAAGTCA TGCCATTGTT GAAGTAAATG GATTCCGGTT
    59941 ACAACCACCA AATGGTATTC ATCATGTAGC AGATGAGTCG ACTCTAACAT ATAATGTTTC
    60001 AAGAGAAGAC GATTCAATTG AACCAGATCA AATTGGAACA ATTGATGTTA CGGTATATAT
    60061 TAATGATGAA GAATTAGATC TTAACACTGA TTTTGTTTTA AATCCAAGTG ATGGCAGTTC
    60121 TATTAGAACA ATAACTCTGT CATCACCTCC TGAAAATGGA GATCGTATTT CAATATATGT
    60181 CCGCACGTTA AGTGAATATG TCATTTCAGC AGGACAACTT ATAATACGCG ACTCGGTTGA
    60241 ATTGAATTCT GGTGATGATG TAACAATTCG TACATGGAAT GATACGAGAG AGCAAAGATT
    60301 GCAGACAAAA GTATTCCAAG GACCAATCGG AACATTATCT ACATCTATTG TGCCATTTGA
    60361 TGTACAAGGT TATGACTTGG ATAGATATGA TGAAGAAAGT GAAGCAGTCG AGTTTGCTAC
    60421 TGAGTATGCA TTAGGAACGA TAGGGGCAAC AGAGAACAGA GTATGGGCAA CATATAATGG
    60481 ACAAAGGCTG CTACCAAATG AAGACTTTGT TATTGAAACG CGAGATGGTG TAGATGTATT
    60541 AATTGTAACA AGAAGAATTT CTGGTCCAGA AGATGTTGTT GTTCTAACAA TATTTGGACG
    60601 AGAAACTGTA CCACTGCCTC TTGATTTCAA AATATTTGAT GATATGCGTG GTAATCGCTC
    60661 AATTTATCGG ATAATAAATG AAAGTTCAAC AATACTAACA AAATCTTTGG CTTTTGGTGA
    60721 TGATGTTATA TATGTTGATG ATGTTAGCGT TTTGGAAGAT CCAGAATTAG AACAAAATAG
    60781 ATTTGGTATT CTGTTTATAA ACGGAGAACG TATAACATTC CGTGAGCGTG ATATTACTAA
    60841 TAATACAGTT AGTGGGTTGA GACGCGGAAC CGCAGGAACA GGCGTATTTA ATCATCAAAT
    60901 TGGTGACACT GTTATTGATG CAAGTCGTGC AAATGAGGCA AAGGGTGCTA TTTCTACCAC
    60961 TTGGTATGAG TTAGATCCAG AAAATACCGA GGTTGATGAA TTTCGACTTA CAGGTGATTC
    61021 ATTGCAAGAA TCTCAAAATT CAATAGCACG GTTCCTAAAG GGCGAATGAT TTAAGGTAAA
    61081 TAACTACATA TGGAAAAAGA TAAACAAAAA AATGCGAATA CAACCAATGA AGTTGGTTTA
    61141 ACGCGAGTAG AAGGATTTCT TCGTATATCC GACCCAAAAA CGGGAAAAAC TATCGTGGAG
    61201 ACAAGAGCAT GATCGCAGCA CCCATTGAAG TCAAGGGATT TATTAAAATC ACCGATCCTT
    61261 CAACTCAAAA GACACTGCTT GATACTCATA ATGCCATTCA TTACGAAAAT ATGAGTGAAG
    61321 CATTGGCAAA CAGTCTTGCT AACAGAGATA TTGGCGAAAT TTATTCAATG AGTTTTGGGA
    61381 ACGGTGGCAG TGCTGTTGAT CCAACAGGTG TTATTACATA CCTACCACCA AACGTTACTG
    61441 GACAAAATTC TGAATTATAT AATGAAACTT TTTCAAAGGT TGTTGATGAT AATTCAGCAG
    61501 CAAACACAGA CCCAATTAGG AATAAATTAA CGGTTTCACA CATATCTGGA AATGTTTATT
    61561 CGGATATTCT TGTAAGTTGC TTGTTGGATT TTGGTGAGCC GAATGGTCAG CAAGCATTTG
    61621 ATAACTCTAC TGATTTAGAG GGAGATTTTG TATTTGATGA ACTTGGATTA AAAAGTTGGA
    61681 ATGGTTCTTC TGATAATCTT AAGTTAATAA CGCATGCAAT TTTTCATCCA GTTCAAAAGA
    61741 GTTTAAACAG ACAAATACAA ATTGATTACA CTATACGTAT TCAAACACTT ACTAACCTAA
    61801 GTACATCATA AATATATGCA TATAACTAAT GACTAAATAC ATTAAAGCTA TAGCAAACGG
    61861 AGTTTCTCAA CATGGCGTAT ACTGTTAATA AAACAGATGG TAGCATTTTT GCAGTAGTTG
    61921 CAGATGGTAC CCTTAATACC GACAGCAATG TCACACTAGT CGGTAAAAAC TTTGCTGGGT
    61981 ATGGCCAGTT TCTCAATGAG AACTTTATTC AATTACTTGA GAATGCTGCT AACAATTCAG
    62041 AACCCAGTTC TCCACTAACA GGACAACTTT GGTATGATAC CAGTGCTGGA CTACTAAAAG
    62101 TGTTCAGTGG GTCAGGTTTC AAAACAATAA GTGCCGCAAC GGCTAGTAAT GATGAACCAA
    62161 GTAACAATGT TGTGGGCGAT ATTTGGTATG ACACAACCAA CGATCAACTA AATGTTTATA
    62221 ACGGTTCAGA CTTTACCTTG GTTGGTCCAC TTGGTGCTGG GCCCGGTGCT GGTGAAACTG
    62281 GTGCAATTCC AACAACCATT GTTGATAACT TATCTGTAGA ACATTTTGTT GTTCGTATTG
    62341 TTGTAGATGA CACCGTGTCA GCCATTGTCA GTAAAGATGC TCCGTTTACC CCGGCAAGTG
    62401 CAATTACAGG ATTTTCATCA ACTATTAAAC CCGGCATTAA TTTACCTGAT ACAGCAGTAA
    62461 GCGGTCAAAC GTTGCTTTTT CAAGGGACAG CCACAAATGC ACAGACACTG GAAGGTGTTC
    62521 CATCATCTGG CTTCTTGAGT TCAACTGATA ATGACACCAC TTCCGGGAGA CTATCTATTC
    62581 AAAACAATAG TGGTCTCGTT GTTGGTGAAG GAAGCGAGGG TTCATTTAAC GTTGCGGGAA
    62641 CCAATATTAG AATTGACAAC CGTGAAACAA ATGGTGACTT GATTCTTCGT GTAAATGCCT
    62701 CAGGAACTCA GACAGATGCC ATTACAATAA ACGGATCAAC TGGAGATGTT GAATTTTCTA
    62761 ATGATGTTAG TGTTGATGGA GACATAGAAG CAACAAATAT AGAAGCAACA AGTTCTGTTA
    62821 GTCTACAAGA AATTATTAAA ACAGGCACCG ATGGAAGTGG CAATATTGGT TCTGAATCTA
    62881 ATTCTTTCAA TGTGGTCCAT GCTAAAGCAA CCAGTGCACA ATATGCTGAC TTGGCTGAAA
    62941 GGTTTGCATC AGATGTTGTT TATGAGGCTG GCACTGTAGT TGAACTGGGC GGCACAGAAG
    63001 AAATAACACA AGCATCTGAA GATTTAAGCG ATAAAGTGTT TGGTGTCATA AGTACCAGAG
    63061 CAGCTTATTT GATGAATGCT GGTGTTGGTG AAGACGAAAC TCATCCACCA GTAGCAATGA
    63121 CTGGACGTGT TCCAGTTAAA ACAATTGGAA AAGTAAAATT AGGAGACCGC TTGGTTTCTG
    63181 CAGGTAATGG CATGGCCCGT GCTGCAAAAG AAGGAGAAGC CACCCCATTT AATACTATTG
    63241 GACGGGCTCT TGAGACAAAA AATAATGATG AAATTGCTTC AGTAGAGGCA ATTGTTAAAA
    63301 CGGTATAATA GGATATATAA ATGGCATACT CTTCAGGATC AACAATACTA GACGACGATT
    63361 ACAATATTTT CGTAACAGGA AACGCCTCTG GAACAGGAGA CGACAATACC CCCAACGTGA
    63421 ATACAGTGTG GGGGAATGGA ACAGGAAACA AAGGCTATGG ACAAAGCAGT ACGCTTAGTT
    63481 CAGTAAGTGT TGGAAACACT ATTACTGCCA CCCAATGGTC TAGTCTTTTA AATAGAATTT
    63541 CGTCTATGGC AAATCACCAA GGATCTTCAA TAACGGCAAT ATCAAACCCA ACAGTTGGTG
    63601 ACACGATTGA AGCCTATAAC GATCTTAGTT CAAATATAGA TACTATTTTT AATAATAGAC
    63661 TAAACGCAGC AGCAAACGGA AGCGATATTA CATCTGGCGG AAGTGTGTCA GGAACTACAT
    63721 CTTGGTATAC ACAAGCAGAG ACAACAACCA CAGTTTCATT CGCGGATGCT GACTCTGCCC
    63781 GGTACTTTTT TAACGCTGGC GGAATGATTC GTTTGGACGC AATTCGATCT GGGACAAACA
[truncated: 305,656 more chars]
