# Supplementary material for: Clades of huge phages from across Earth’s ecosystems
Source: Nature. 2020 Feb 12;578(7795):425–31. doi: 10.1038/s41586-020-2007-4 (PMC7162821; doi:10.1038/s41586-020-2007-4)
Supplement: Supplementary file 6 — Genbank files for all genome. [file 41586_2020_2007_MOESM6_ESM.zip › genbank_genomes_SD-4/SR-VP_PHAGE_62_16.gbk]

LOCUS       SR-VP_0-2_scaffold_141_2072294_prodigal-single     231505 bp    DNA     linear   BCT NOV-13-2019
DEFINITION  SR-VP_0-2_scaffold_141_2072294_prodigal-single, contig.
ACCESSION   SR-VP_0-2_scaffold_141_2072294_prodigal-single
VERSION     SR-VP_0-2_scaffold_141_2072294_prodigal-single.1  GI:
KEYWORDS    .
SOURCE      SR-VP_PHAGE_62_16
  ORGANISM  SR-VP_PHAGE_62_16
            .
COMMENT     Data sourced from ggkbase. For additional details see
            http://ggkbase.berkeley.edu/organisms/405112
FEATURES             Location/Qualifiers
     source          1..231505
                     /organism="SR-VP_PHAGE_62_16"
                     /mol_type="genomic DNA"
     gene            <1..2655
                     /locus_tag="SR-VP_0-2_scaffold_141_2072294_prodigal-single
                     _1"
                     /gene="rpoB"
     CDS             <1..2655
                     /gene="rpoB"
                     /product="rpoB; DNA-directed RNA polymerase subunit beta 
                     (EC:2.7.7.6)"
                     /codon_start=2
                     /transl_table=11
                     /translation="AAELELHHNYPFNRKTFLHQTPAVEPGQPFGPGHLLASSNYTDA
                     KGHTALGANFRTAYLPWKGYNFKDAIVVSESAAKRASSEHMYQHDLKADDKTRVHTKS
                     YASVFPAKWDRETLDKFDEQGTIKPGTRVKYGDPLILAIKERDTAANKIHKKRQPGFV
                     DRSITWDHHDDGEVTDVRMGKNGPVVVVKAVRPMQVGDKMSGRYGDKGVIASVVPDDH
                     MPRDKDGNPMEVLLSPQGITSRTNPAQKHELWLSKIAAKTGQPYVLDDHQGKDWNQFV
                     QDELRKNGLSAREHLVDPETGNYIKDVATGHRFLMKLVHTAEDKSQARSGGAYSSEET
                     PAKGGSQGSKRVSLLDVNALLAHGATEVLRDVGAFRGQANPELWIQFMEGHNPKDARV
                     PMTYEKYMHQLQASGVHLHRQGTQLHIKAMTDKDVDNLAADREIKRGDTVRFDHELRP
                     IPGGLFDPQLTGGHGGRRWSYIKLPEPLPNPVMEEPIRQVLGLTQKEFEKVISGEENL
                     PGTTLSGPRGVSQALDQVNVPRAIQEARAEIASGRASKRDKAIKRLRYLKRADAVGLH
                     PRDWMLSKAPVLPPAFRPVSLMSGSSVPLVSDPNYLYKELLEAADNHRAMTKEVGENN
                     IGPERLAVYNALKATVGLGDPITKKSQDRKVTGILQSIFGSSPKFGTVQRKLISSTVD
                     VVGRATITPNPAMDMDSVGIPENKAFDLYERFIVRNLRRRGMSMLQARREVEDKTPLA
                     RSMIEKEMKERPVFINRAPVLHKFGILAFRPHLVPGNVLQVSPVVVKGFNADFDGDAM
                     QFHVPFGHKAVQEAYDRMLPSKALISPSDFKSPVHVFEEDYLAGLFHSTQGNSGRRPR
                     VFRNKKDMLASYARHELAADDPVQIIEQ*"
                     /db_xref="dau:Daud_0216"
                     /db_xref="UniRef100_B1I1M8"
                     /db_xref="A0A0F9PZT1_9ZZZZ"
                     /db_xref="B1I1M8_DESAP"
                     /db_xref="2.7.7.6"
     gene            complement(2642..3025)
                     /locus_tag="SR-VP_0-2_scaffold_141_2072294_prodigal-single
                     _2"
     CDS             complement(2642..3025)
                     /product="Putative AP2 domain protein n=1 Tax=Haemophilus
                     parasuis D74 RepID=U4SMK5_HAEPR"
                     /codon_start=1
                     /transl_table=11
                     /translation="MEINRRCYSKTHGNYRRYGAKGITVAKRWRGRQGFTCFLRDMGP
                     MPTPQHQVDRRDNKKGYTPSNCRWVTRKENCRNKSNNRLLTHDGKTCTVAEWAERRGW
                     KYGSLLSRIQRGWTQAKALTTPIAQ*"
                     /db_xref="UniRef100_U4SMK5"
                     /db_xref="A0A0F9QEM1_9ZZZZ"
                     /db_xref="bvi:Bcep1808_1155"
                     /db_xref="U4SMK5_HAEPR"
     gene            3410..4138
                     /locus_tag="SR-VP_0-2_scaffold_141_2072294_prodigal-single
                     _3"
     CDS             3410..4138
                     /product="hypothetical protein"
                     /codon_start=1
                     /transl_table=11
                     /translation="MSQFIDSEDHLVNPALLKMAYEYKQAARQKRAFVPGGDPSQAGG
                     GGGDPAAAGGDPSAGGGAPPPDPSAGGGGGGDASAQISQLQAQVQAMQQQQMTAQQAG
                     GAGAGAGALKPKIDEPSVLLSILKVQARIADQLGVKIPASEMVANQQDLQGLAAASQT
                     GSPMPGMDPSATTGPPGGAPGGGQGGGIPPMGGVGDISGGVKGGYDRFVENGTPYKTT
                     STKLAHNGNWAGAIAALVRQRRSA*"
     gene            4135..4434
                     /locus_tag="SR-VP_0-2_scaffold_141_2072294_prodigal-single
                     _4"
     CDS             4135..4434
                     /product="hypothetical protein"
                     /codon_start=1
                     /transl_table=11
                     /translation="LIIELIPTEGVGRGRPIVLEANQIVIRQNNGTIIGIAMHYGPEG
                     AYACALAGDDDGDFERLLAAAGINEVVICDRLQIPKPHPGAVLVADPRRKKRHGS*"
     gene            4424..5314
                     /locus_tag="SR-VP_0-2_scaffold_141_2072294_prodigal-single
                     _5"
     CDS             4424..5314
                     /product="hypothetical protein"
                     /codon_start=1
                     /transl_table=11
                     /translation="MARKFRKATLPNLAALDSRNTDRYYRSSDVSVIAPTRSHTEAVK
                     RHGEAIARRKKASNPLAHLDERDAERYYRGDDAPPRQLKRTQRRKLTVNHELPQQGSQ
                     TVPVEHSQSMHPLKVVDRELVNDVVDQAIQRVRSGEKRVIIETGNGLSMAVTTRLDSL
                     VTRNRATEDERYAINVKLLPKTQPAQQQQRQSSQKRVPETRSTDQMLGQPQPANRPSH
                     SKPLNKSPRDFLLADDEPEESDIPTASTVQTKEVIGCDQEQVVDNDLIPRSDAPGTET
                     PPTDCGSGSGDGSGDCEVGQ*"
     gene            5483..8815
                     /locus_tag="SR-VP_0-2_scaffold_141_2072294_prodigal-single
                     _6"
     CDS             5483..8815
                     /product="DNA-directed RNA polymerase subunit beta' (EC:2
                     .7.7.6)"
                     /codon_start=1
                     /transl_table=11
                     /translation="MLNTTAGQILVNDALPAELRDYSRVIDKKGMNDLLGRLAREQPE
                     QYRDVMKRLSDIGARVSTESGGYSFGPEHMNKSVAARKIADRAKARIASIIDSPAFDA
                     AKRRALILRHAGQASQDQIPAVFAEALAAKNPLAMQAQAGARGNPASVNSLLGSDWLY
                     ADSTDNPIPLPVTHSYSEGLHPAEYWAATYGARKGLLATKFSVADTGFLGKQLNQISH
                     RMVVVDDEDPREHNPSAPRGLPVNTEDKDNVGALLAHDIGGFKRNTALTGKILDSIQR
                     AGHSRILVRSPVVGGSPDGGLYSRDVGVRERGTLPGRGEPVGVTAAQALAEPLSQGML
                     SAKHTGGVAGQEKAVGGFEAINQQIQVPQKLKGGAAHSTVDGRVQRVEDAPAGGKYVH
                     IEGQRHYVGRGYDVKVKRGDDVEAGDVISEGWPNPATIVEHKGIGEGRRYFVDTFVKA
                     MKAAGMKVNRRNVEVLSRGLINHVRLTEETDDHVPDDVVPYGRLEHSYRPRDDARVAA
                     PGALRDHYLEQPVLHYSIGTKLRPSVIKELGHFGVKEVAAHKEPPPFAPEMIRGMSNL
                     AHDEDFITRMYGSGLKAGFQDAVHRGLSSDEASTSFVPGLARAVDFGHVGPVRTPEPG
                     KVPEDPNVKKKSPNALDLSPPKPAGPSFGGWSHLFGVGKAAHDLAEARAMIKAADPNN
                     ILGTSPKTPAAPAAPAAPQPPAPKPQPPQPPAPAPKPQAPPQQPAPQPQQPAPPPQAP
                     PQQPAPPPQAPPQQPAPPPQAPPQQQQQPSYYQGQIQSFETDPEEFTPQQQPQQQPPT
                     DVFGQALQYADYAMDPIGNMLPENSLFRAGMQALPMASVPITALPETGVNVARGIARF
                     PGQAMHVLDPLGQTRLAQSVNSYANPFHRTMTRAINPIANNPVAQRAMSMLGAGTKVL
                     NKAVLPLDIASGLYNDIKGGPQEFLNSSAESAQSQRDIFSRQAWKDNWKGNAMNVLGQ
                     VSPYNMGKGLAQNYNDYVMEPGMNWVDRQWDKAVGTNPRAMANKVLGTSFGKPSQYMT
                     PGQVISQRRALEESLKKNNATPEQTAQGRQQLEQYIFDNTDPNNRSAEQKAHIAKQQQ
                     IQTENQQADQAWQQRLQREAGG*"
                     /db_xref="swo:Swol_2340"
                     /db_xref="UniRef100_Q0AUH3"
                     /db_xref="A0A0F9RT08_9ZZZZ"
                     /db_xref="RPOC_SYNWW"
                     /db_xref="2.7.7.6"
     gene            8894..11539
                     /locus_tag="SR-VP_0-2_scaffold_141_2072294_prodigal-single
                     _7"
     CDS             8894..11539
                     /product="Uncharacterized protein {ECO:0000313|EMBL
                     :KKN57856.1};  TaxID=412755 species="unclassified
                     sequences; metagenomes; ecological metagenomes.;"
                     source="marine sediment metagenome.;""
                     /codon_start=1
                     /transl_table=11
                     /translation="MTMTATLRFTKRATDLGHYYTSDASKHHLRQYLRDCALTHMKTA
                     AIGGDQEQGFEQAFASLAYTFIKDKAPRLLDYVVGFQLVDRNEDNTKAVGIYGFKVGD
                     QWLYAPIFFLNGDMKGHELLYVKKQDSFVPMKENWINYLISRRPHELGESSPQDTWQL
                     GGLPPDIYRLTHPPTSSKYGSDGASLMPSMQQWAYDALPMLAACATRDENFFHKKASL
                     DLGDFLKADFRLVERAYNTTQRYPLLKKAFDRFYGDDFFRAMGEWHKNQLNSILPEKQ
                     AAGFRRRKPLKTRRKRAGDLSLLPEAPEAVNPNEGLTFFVLDKFAAEMVDGETKKNKT
                     DEDAPGGISYNLDVLDEEEREKLLKDTVLIKDKRDPHGVSMVYNTQVSSELVNPSESG
                     LYQVLEKPGTFDEMLVILHPQSNKGGEPYATVIRMSDPRNWLNIHASHLWVRQNPIHN
                     EKPMANAAADRPSFDKWFDKLSDAKDLQKGGYYMAIGANTKASTPFRVNATYGDGVYN
                     VDFKDHCSYGKEFPTWYKGDRYDDYHGNDIYISSYNAKLFVNEREGTKLRSVQGELSV
                     PRSFKFFKLKDPPKPKKEKSENDIMQMSPAMFEGGDGSEERPVQPGNLVDIQSMLFEK
                     TASLRVLAMGGDVYIKSAIAPEERMSKKAALVSLVRDHGCDEAAARTILKEASLKGRV
                     GSAAIFRIKYAEPTSSMLQPGPGAPALRPPLYGMERVGPRAVPAIYPQEEYDMVPDTH
                     SSRTDPTIYDPFYLPDQKAMQTAQEAGEAGQKEVFDTSMISGMLKAVRQDSLVDRYLP
                     DLMKGLDKLGRILFMLYWHQEEFEDRYGKQDLPELEDSCRNAFETNGDVVLFLKEKQV
                     GGGEGMDMVGGNATSEPSIDQAARN*"
                     /db_xref="A0A0F9U9D4_9ZZZZ"
     gene            11567..12100
                     /locus_tag="SR-VP_0-2_scaffold_141_2072294_prodigal-single
                     _8"
     CDS             11567..12100
                     /product="hypothetical protein"
                     /codon_start=1
                     /transl_table=11
                     /translation="MGLPYDTKPVGGITVGAEDFGKVNADGTRTVWPGHAVVALRIPS
                     RINIVKVIIEQTDDTGGSVHGGSGDSFTVDLFNQRGAADDQVQLDANDNPLGRDLFRV
                     MSMDGVSGKARYDADNSPGGYGFPYFNQDENQQTPVTGVTDRLQQNQRVLYVVITGTD
                     GDVFSLVVGTDSDIHGI*"
     gene            12100..13164
                     /locus_tag="SR-VP_0-2_scaffold_141_2072294_prodigal-single
                     _9"
     CDS             12100..13164
                     /product="hypothetical protein"
                     /codon_start=1
                     /transl_table=11
                     /translation="MFEQLTSGYAKYDPFRTPDWRWKRVMQLAGSKPRGAKCGHNDGK
                     RIKVGRDFIMAYTNLPDRRHDLFLSNSGLYYAYEIYKSAEDDPAKSLAIEAALLARMT
                     FEEIARLCKTMPSAIKWYAAMFFDVSRDLDSRWWINQEVLLPAMMRNMGGIGDSFKQA
                     VGRFPFVDSVIAKPFMDASLKYFAYHGGPIVLDYLLTGCTSDKRVNNADDLSKFFDSH
                     WSLAARARSAQAVRTFEINKYNVMELFQLHAQIIALEKGEDGKSTQQTTIERHISGIL
                     DQLPWTVGRNERTQKFQSSPVATYEAGAAAELRDDEIMFASARTPLPQGLEDAMQIKL
                     PPPRRKKQQQEKPDDQPAKK*"
     gene            13236..14615
                     /locus_tag="SR-VP_0-2_scaffold_141_2072294_prodigal-single
                     _10"
     CDS             13236..14615
                     /product="hypothetical protein"
                     /codon_start=1
                     /transl_table=11
                     /translation="MSVEVPNEVEEQRLIGLTKQAVALVDGGMSPDAAIEKVAREGKL
                     GRGGIDLLAYAYNTGRQLGQFKSANSILDKLADFPLADPEKVAKAVYPETVLPPKEAA
                     DLSVVSGEYGQVPHWLYDGEQAIVKAAMIKEASCQSSPKSSAHVPEARASMKQVYGTF
                     EFIKNAYEESRRLAANAEDTVRHHLAYLTDYFKQAECYRLPYAQVEHACQAYLPEADV
                     LLKMAYDRAKLGSLGRREKTAADAKIQREPFDLESAPFVTIKAAIEAARRCNDYRAKT
                     ATLKTAYDTAAGATIRPFVPGAPIAQAPPSRLSLLAEKQGFLQPALAGAITGMIGRGM
                     GEVPKTKSEMIEDALLDLEDPAHQNEIRKIKQHTLLNSLMTDPDDPISSHDPDKIVSA
                     YNEISSMAPRLAEQPAALRPVLRRKLQGLSEPFEAKEMTDIEKGLAESKGMTPASMSL
                     MKSPTSIMG*"
     gene            14619..15842
                     /locus_tag="SR-VP_0-2_scaffold_141_2072294_prodigal-single
                     _11"
     CDS             14619..15842
                     /product="hypothetical protein"
                     /codon_start=1
                     /transl_table=11
                     /translation="MTDLEKAAEMLAVMYVDRQGRAPTIMEKQATTGSDWMGALGRYV
                     QDNPVLGKALVGGGLGALAGGAAGALGGEDDPRGRGKRMMSHALMGGLSGAALGGGIG
                     AAQKYMSGPPAPKPEMTGPPEPSLGGLLHENIGKPVSDFMHKNLGIQPSAPKPTEPKG
                     TLIPGASAGTKVDFRHLTDEQRKNLIRETEERSKPTTAQQVTKGTGVARDVGDWLKEN
                     MPWTTRIVPGVLGADAAKMYTDRQGWTGGKANLEAGLGEKAILPEIKGSPQEAALKET
                     MRSPAATGRLLERTNPATAGVAGTLGRFLKNEANEPIRPPPLNQPKTNTGLDELVGGR
                     TGSALNRGNVRDVLAAGARAKGGGLSPTARAMGYLAPPAIDAFNYLIGAQQSAAERAQ
                     QNKDFYKREYGLEVK*"
     gene            15844..17346
                     /locus_tag="SR-VP_0-2_scaffold_141_2072294_prodigal-single
                     _12"
     CDS             15844..17346
                     /product="hypothetical protein"
                     /codon_start=1
                     /transl_table=11
                     /translation="MEAYGMIKTASPAGWDFGGGPNTQLLKLSSRGLRGHDRGEFIKR
                     AGYSMLPFLEAMKELPGEKLAHTIAVGAHEGWGFNRNGDGFKCASCEKYHKTFEKFAR
                     AYRNHKNKNPAESYGTIKLALWNEPMKRIELVTSYNADKAAADRNGGLIADKELEKLA
                     RGDDIAGSMACRVSHDVCSFCGNQARTRDNYCKQASCGAGGCKDNLTKLVKIGNDYHH
                     LGVYNPHPAWFDWSHVFRPADRTAWGGSADYLTKAAEDMGFFKEGSAVVESQLQLAAP
                     LSVVLFQDQFGYGNYPSWVEAQIKLASGMLDLLNNPKLVLGRDVKRAFDQRLRSGINV
                     DKFPKPGTTKMAEAMTALAAEKIVLPVSEFAKLSQREGLAKQAQAAIPEAFASLAVSP
                     NLYSEIQSNKYACDDRLPSVEMRKLAASLRDYTLDDREVAHRCTRSIARQYALSDTTP
                     VFEKDAADAADAKALARDYALYQLAALAKIAADDNDFLLTSRLAVAQNTV*"
     gene            17617..19173
                     /locus_tag="SR-VP_0-2_scaffold_141_2072294_prodigal-single
                     _13"
     CDS             17617..19173
                     /product="Putative uncharacterized protein n=1 Tax
                     =Batrachochytrium dendrobatidis (strain JAM81 / FGSC
                     10211) RepID=F4NRK8_BATDJ"
                     /codon_start=1
                     /transl_table=11
                     /translation="MATSAQSSIQTIDHFLSRVGGHTKTAAEKTADGSTPLSEPGSIG
                     GATSHPVKSVDDRLKKAPEGERSKENTKDVKEEQGAPSVENAPEAKAKSALDNASKLA
                     KLASTGMCPNCKAQPCTCEKVADEISQKRAKWTKEATDAKAAGDAPRAAHALKKLAKW
                     NKRAEGAVMTSGSAADDSEESILNPQPTGQTPQIETSGAKAGKEDKKQGDRGGTSHPA
                     STENNSLDGHKWAEAPVEKLADDCGTLGNQILARIAWHYQNGGDTKKAADAVTQARQA
                     PIAPTKQAALNGEVTRQLGWELAGLINGTHDKQAADSIVRNSVNQVVRKAVQDAEKVA
                     HYVKSFHRENMAKRAEGEMPLPGGGDGGPPPEEGGGPGGPGGGGEEAAMLAAMGGGGG
                     GPPGAGGPPGAGGGAGGPGGEMSPEVMQLAQVLEHLGVTPEELEQAMAEAHGGGAGGP
                     PGGGMPPGAGGPPGGGMPPGAGGPPGMEAQAADRNGAKQQSFSKMAETLNFVTELIGR
                     SRQHKAAQAK*"
                     /db_xref="UniRef100_F4NRK8"
                     /db_xref="F4NRK8_BATDJ"
                     /db_xref="aja:AJAP_12840"
     gene            19225..19686
                     /locus_tag="SR-VP_0-2_scaffold_141_2072294_prodigal-single
                     _14"
     CDS             19225..19686
                     /product="hypothetical protein"
                     /codon_start=1
                     /transl_table=11
                     /translation="MSQQNMDPELLDGMLDYVQKTSVTIKRAVDENQIYKQCQIKAAA
                     LRPQILELGKQVGCFPATQVKEAEAMLASHDTTLSLLKSAFDKIAELSAKGKTELGDA
                     ADKNTVKAAGDANGGPAPGSYDSLNDPRVGHKTSQKKASDFAIEKVLLPPG*"
     gene            19794..20333
                     /locus_tag="SR-VP_0-2_scaffold_141_2072294_prodigal-single
                     _15"
     CDS             19794..20333
                     /product="Uncharacterized protein {ECO:0000313|EMBL
                     :KKN45022.1};  TaxID=412755 species="unclassified
                     sequences; metagenomes; ecological metagenomes.;"
                     source="marine sediment metagenome.;""
                     /codon_start=1
                     /transl_table=11
                     /translation="MAAPRNMTEFTLNALKGWPQPAAVDFNTTFDDTIVTEVLPGSVV
                     HLGPAGTYILGVGELAVMPMFTFNGSLDPDVVNEAGDPSTDRGVFVPINPTGQAMALV
                     AVGAYELVSTEFVDDTYAPNDHLTSDLTGGNAGKLKKGDVYDDTIVGVVSRGLVDNGY
                     GFEGLAFWPWYIPPNAAKA*"
                     /db_xref="A0A0F9R6U2_9ZZZZ"
     gene            20414..21352
                     /locus_tag="SR-VP_0-2_scaffold_141_2072294_prodigal-single
                     _16"
     CDS             20414..21352
                     /product="Uncharacterized protein n=1 Tax=Desulfovibrio
                     piger ATCC 29098 RepID=B6WQ41_9DELT"
                     /codon_start=1
                     /transl_table=11
                     /translation="MAMTTQEENKLLNEVLFDKLSSRDSVLEKQAIDAVNDFTRVKMR
                     EDGFYRRIMPPIPITNDELDRQVDTDKPVKIVDKEPESPAAISIPFATLPQNLYIRGP
                     RYRVMFDRIATPRFTKDVDELRTWIMDIRQVLSDNAIKDMLAEEDGKFLRAVNTAIVG
                     AGLVVPTSGTVQYEVIDGGITRDTLWDSLKVMPNTPSNLEVHMVLLNNITIKEVGKFT
                     RNEMGGDLSQDIMKNGWSLQEFMGVKWLITIKKGLVRTNTMYHFADPKFIGKSYILED
                     TTMYIRREAYMLEFFAYETMGGTIGHTSGLARVDFQ*"
                     /db_xref="UniRef100_B6WQ41"
                     /db_xref="A0A0F9T7S3_9ZZZZ"
                     /db_xref="B6WQ41_9DELT"
     gene            21512..21751
                     /locus_tag="SR-VP_0-2_scaffold_141_2072294_prodigal-single
                     _17"
     CDS             21512..21751
                     /product="hypothetical protein"
                     /codon_start=1
                     /transl_table=11
                     /translation="MTDKQLAHAFLAEQLGPNLNVTDTDVYRLAGKRVTQKRLEKIYA
                     AIKDKAAKLRAPLVALLEKQGVQAETEETGTPDKE*"
     gene            21755..22093
                     /locus_tag="SR-VP_0-2_scaffold_141_2072294_prodigal-single
                     _18"
     CDS             21755..22093
                     /product="hypothetical protein"
                     /codon_start=1
                     /transl_table=11
                     /translation="VGDLSDELIYGERCSCCGEQIVDSIGSETICEGCRDRYELGWYR
                     IKFMRDLTLTIVGSNTNSTRGVKTGQRATVEIYGMEKDRTLIQFKDGNCADLGKDDFC
                     RIRRVKDPLQ*"
     gene            22107..22412
                     /locus_tag="SR-VP_0-2_scaffold_141_2072294_prodigal-single
                     _19"
     CDS             22107..22412
                     /product="hypothetical protein"
                     /codon_start=1
                     /transl_table=11
                     /translation="VAKRKLLPAALPLLSDIQLIVDHNRGGGPLPWKYTVVNCESCNV
                     KLALPEPVLTASKKQPALFFCRTCRTTPPMPPLRVAESFFDSIVQAVVDEIQSTEVN*"
     gene            22423..22707
                     /locus_tag="SR-VP_0-2_scaffold_141_2072294_prodigal-single
                     _20"
     CDS             22423..22707
                     /product="hypothetical protein"
                     /codon_start=1
                     /transl_table=11
                     /translation="MPDSDDCVCRACGQEYLLKFGKEPSVFCDDCAQELVPELLRIVK
                     EVARILDIPRVSAASEALLKLEPAVATVLRQAEPPQPICDPDNEGNEESN*"
     gene            22846..23202
                     /locus_tag="SR-VP_0-2_scaffold_141_2072294_prodigal-single
                     _21"
     CDS             22846..23202
                     /product="hypothetical protein"
                     /codon_start=1
                     /transl_table=11
                     /translation="MGFKKRKRHDMGPPYSSEEVGYGLSPSLWATNGGAADYVFPSTC
                     RKCNAAIVVPKAYQADVEAGKRIPLCPKCLLRHVSASTKGGTWKQDNTPPSPEFIAFV
                     NKTLKDGPPRLRAQNN*"
     gene            23212..23835
                     /locus_tag="SR-VP_0-2_scaffold_141_2072294_prodigal-single
                     _22"
     CDS             23212..23835
                     /product="hypothetical protein"
                     /codon_start=1
                     /transl_table=11
                     /translation="MPEYLSFGKYRGESVEKVPDSYLKWCIKDPHGFFAGRPHLLPVI
                     QNEIARRNQHGIHIKDSDFRVSKPQIGTPPGAIGDDIDPEADPEVKSLQEKAEHNEVV
                     QKFLFGEHQSNQEIPPISFGNEPGTVSHSHAGDKNFRAIQKGKCLTYSEIKKLARTVL
                     KEMLLATGPELSHTPHLSAGIKGYHDRFMAEVKEKLNPANDILTEDD*"
     gene            23835..24506
                     /locus_tag="SR-VP_0-2_scaffold_141_2072294_prodigal-single
                     _23"
     CDS             23835..24506
                     /product="RNA polymerase sigma factor SigA n=1 Tax
                     =Synechococcus sp. (strain JA-2-3B'a(2-13))
                     RepID=Q2JJL6_SYNJB"
                     /codon_start=1
                     /transl_table=11
                     /translation="MHDIEGALVPVSPAAEPGFTVTVQQRLYHTDLLDAARKVGGQKA
                     LADMLHLSSATVGHWIRLRHMPDLRASKGRLRRLWPHIEKTLYELTGKTTDELFPGFV
                     RLSGIFERPTKVEAVREISVSNWKALANQRKAPALELDTIDQVELKSKIEQALKTLPA
                     RYQQILVLRYGLRDGKSLTYEEIGKIINLTAQRVRDVEAVAIRKLQIKRNADLFEAFA
                     PKGDD*"
                     /db_xref="UniRef100_Q2JJL6"
                     /db_xref="cya:CYA_2410"
                     /db_xref="Q2JS52_SYNJA"
                     /db_xref="Q2JJL6_SYNJB"
     gene            24506..24820
                     /locus_tag="SR-VP_0-2_scaffold_141_2072294_prodigal-single
                     _24"
     CDS             24506..24820
                     /product="hypothetical protein"
                     /codon_start=1
                     /transl_table=11
                     /translation="MASVIEERLRLIHQRLGPWHGLRIETAGVRGSYEQIRYSVYWTY
                     TLILNMGTMRRHEDMAERSSEGYSLFTALGQVLTDIDDLETSIKEGVLVGEDRFKPSR
                     SK*"
     gene            24825..25418
                     /locus_tag="SR-VP_0-2_scaffold_141_2072294_prodigal-single
                     _25"
     CDS             24825..25418
                     /product="hypothetical protein"
                     /codon_start=1
                     /transl_table=11
                     /translation="MLIDVFDRLEKKPLPTSTIDALAHESRTPLLIYLDAIQDGTSDV
                     VEIARCVAAHLATWIYHLPWEFTEKYNDSWGLDHHNWRNVREQAYGEMRTEIYYVLLY
                     QFGLLGAGPPADMVLPRVVFGRYRINREEVATLANALTAYRHKMRQDFREEHSRELTE
                     GQRLDFDNVEKLINTLSHVRMEAARAEIKNNERRKTT*"
     gene            25415..25663
                     /locus_tag="SR-VP_0-2_scaffold_141_2072294_prodigal-single
                     _26"
     CDS             25415..25663
                     /product="hypothetical protein"
                     /codon_start=1
                     /transl_table=11
                     /translation="MKTTVLPDGTAATSPIYVGGQTNIPKPCPDDPGHDWLTDPLSRL
                     PIDERVFELAGLKFTHSDMELCKKCNWCRYRFYTKGAT*"
     gene            25773..26555
                     /locus_tag="SR-VP_0-2_scaffold_141_2072294_prodigal-single
                     _27"
     CDS             25773..26555
                     /product="hypothetical protein"
                     /codon_start=1
                     /transl_table=11
                     /translation="MDTDNDVPNEEPLKDAFPPLNQEQQDLVQSAIRYAQKLCIQTAR
                     MVARMWYVNATPNMVQDLFDQLIGAAYAGLCQAAQRYDSSLGTKFITHSHWWIIQGMQ
                     KELHTLFLAIGPKSLKSANRQHILLASCSEGPGSWRLNTGNTDHPDEAAGLHDHRTSE
                     KEQIEMVEEEDRAFQRLCRKLAKVLEPRDFKVICQRIVAGVSLREVGKELGISKERVR
                     RLELRALAMLRKNRSICEHRRRRYVNSVSKPGDAGNAVRYIA*"
     gene            26675..26962
                     /locus_tag="SR-VP_0-2_scaffold_141_2072294_prodigal-single
                     _28"
     CDS             26675..26962
                     /product="hypothetical protein"
                     /codon_start=1
                     /transl_table=11
                     /translation="MSTTADRFGSISADAYRTPTTQALPPFSHHDKNADSTPPSAPDA
                     NTNEPTVVYNVDQADVPPTQDTHHDAPAHAPNSWAFGRDVYKNGGVSDSGV*"
     gene            27020..27445
                     /locus_tag="SR-VP_0-2_scaffold_141_2072294_prodigal-single
                     _29"
     CDS             27020..27445
                     /product="hypothetical protein"
                     /codon_start=1
                     /transl_table=11
                     /translation="MSNSNQMPTVKEAYENAFAGIRQRVFFGHLAQAHGIEPRTEKQA
                     QALLNMADNLGVVEEDETVKAAADADDPFLAADQALTNVLQQHGLRPTKQAADFDAYC
                     NETADILAGDPTLYNSMLVLKAAEADEAYQALQQQRRSV*"
     gene            27503..28021
                     /locus_tag="SR-VP_0-2_scaffold_141_2072294_prodigal-single
                     _30"
     CDS             27503..28021
                     /product="hypothetical protein"
                     /codon_start=1
                     /transl_table=11
                     /translation="MRLFVSLMLVLFLLLGFAATSAEAQCYSTNYNTSYNAGYSYTYY
                     PASWHQGRYYPAGNYAFVNGSWYRQGYGYEYGYPAAPSYTAYYTQAAPPPCAYPPQAQ
                     APPTDLNKLAVELLARHLVTSQTQQLTSQVGMQPAPAQQTFPGYYPQAAPVSALTPDE
                     VAKLKALLAGSK*"
     gene            28081..28476
                     /locus_tag="SR-VP_0-2_scaffold_141_2072294_prodigal-single
                     _31"
     CDS             28081..28476
                     /product="hypothetical protein"
                     /codon_start=1
                     /transl_table=11
                     /translation="MSAPFDTHCLFSTVRNASGKPKLFGFLPPHGRRLDIDEEFSAFG
                     NILDAVAHGNGGDRNVSQRWISSFEGAISRGDLVIVKTPNPIFEDTVTGVTKMAKVTS
                     GSLGLADPCWLSSGSVVDDIRGGEDFAGD*"
     gene            28708..29079
                     /locus_tag="SR-VP_0-2_scaffold_141_2072294_prodigal-single
                     _32"
     CDS             28708..29079
                     /product="hypothetical protein"
                     /codon_start=1
                     /transl_table=11
                     /translation="VAIPEFVLTEMYIRRRNRWTLKLQEIHGKGAEPDNDAQMDLLHR
                     EFDSFYREFLDHPGTSEASSVNAVLAMMHMKGMTLPLDWIDPRGLESTTADTPLIEGC
                     RAWNRREETIVTVKEALQKGR*"
     gene            29083..29541
                     /locus_tag="SR-VP_0-2_scaffold_141_2072294_prodigal-single
                     _33"
     CDS             29083..29541
                     /product="hypothetical protein"
                     /codon_start=1
                     /transl_table=11
                     /translation="MLPREVAATIVANLKRLYPEPVSCHAVRTGFSRTGMYCIAGSLA
                     MACSLQNLYGGRFPGPEQLDQLLLQLGVSVSIPRKAGSITYLNDILAFDAAYKILEEL
                     LAQADQDKLRKAVPHELWPRVTLDEVIDATEARRQRQEVMVELVTVQAVR*"
     gene            29603..30526
                     /locus_tag="SR-VP_0-2_scaffold_141_2072294_prodigal-single
                     _34"
     CDS             29603..30526
                     /product="Uncharacterized protein {ECO:0000313|EMBL
                     :KKN45009.1};  TaxID=412755 species="unclassified
                     sequences; metagenomes; ecological metagenomes.;"
                     source="marine sediment metagenome.;""
                     /codon_start=1
                     /transl_table=11
                     /translation="MDDLNVVRAGVPAIFGCPVLTRVQAFVVSQGSHVMLEHQFRDAR
                     TGATIDISPIVGGPEPADSISVPSGKGYVKMRAKDPLGIGLDSRNNPFFELKCGLIDP
                     VNGLVRSESLPTKMVEHAGIFELAFGVFDEKDDLILANKGILSVERSLFPKKVHHALG
                     HAQPLTLQELRMSIMDSSPAENPRLDDVEFGDEQILYAVCKPIMYWNETPPPIQKFTT
                     RSFPFRYHWEKGTQSELYRLAANFYRRNNQKLSAGGMVADDLNREREYLAEAQRLWKE
                     YADWVLTEKIALNAKLMVGSVGSVYRGGWWD*"
                     /db_xref="A0A0F9QRA8_9ZZZZ"
     gene            30603..30752
                     /locus_tag="SR-VP_0-2_scaffold_141_2072294_prodigal-single
                     _35"
     CDS             30603..30752
                     /product="hypothetical protein"
                     /codon_start=1
                     /transl_table=11
                     /translation="MTERRKFLCIALISLIYLMPPGPLESAGPSWALNFERFCANIHV
                     RLNRI*"
     gene            30815..31006
                     /locus_tag="SR-VP_0-2_scaffold_141_2072294_prodigal-single
                     _36"
     CDS             30815..31006
                     /product="hypothetical protein"
                     /codon_start=1
                     /transl_table=11
                     /translation="MGANLPIATHSNPEIDVADGSLPLVAIDCLTCDDMGEVTELWSG
                     QFGTMLCPDCRGNQYCSRR*"
     gene            31097..31405
                     /locus_tag="SR-VP_0-2_scaffold_141_2072294_prodigal-single
                     _37"
     CDS             31097..31405
                     /product="hypothetical protein"
                     /codon_start=1
                     /transl_table=11
                     /translation="MRFFHALLCLVERLFPLIPDLPVTHPCFQHRRWQIPSEYYFTWD
                     RSYRLWQRLKAVLCFDRSAVSFWRKRQMTIKAEDAGILCIYYCQPERLIILADGNNRV
                     *"
     gene            31520..31660
                     /locus_tag="SR-VP_0-2_scaffold_141_2072294_prodigal-single
                     _38"
     CDS             31520..31660
                     /product="hypothetical protein"
                     /codon_start=1
                     /transl_table=11
                     /translation="MNPYGGIGVLSIQPVEIGGQVWATHPTTGVQWCFSSLERLWTFF
                     NG*"
     gene            31733..32608
                     /locus_tag="SR-VP_0-2_scaffold_141_2072294_prodigal-single
                     _39"
     CDS             31733..32608
                     /product="Uncharacterized protein {ECO:0000313|EMBL
                     :KKL46525.1};  TaxID=412755 species="unclassified
                     sequences; metagenomes; ecological metagenomes.;"
                     source="marine sediment metagenome.;""
                     /codon_start=1
                     /transl_table=11
                     /translation="MNTNDIQPTCQPCQNVCASVFDRVLVAYTVRSGTLVQWELLPTF
                     TDPLPYEFQLQVGRTPNNDSDDWEDVGLPVENIFCAIDGTQRVFGKTNWTHYRLKLTT
                     RLGIYLSAPVNYMGILSKRDWLIAREVIRNRTLMYKMGEGVQGYLLKRRVAGQKCTNC
                     LDYQTQEVRQGTDCPRCYGTGFECGYFFPMACVWAKLNPKTYRAHLDGGQQRGTVDDQ
                     VIRNEMLAANLLYEDDVWVNAKTDDRYFIHQVNHIAEWRGVPLIANVEMRLVPFSSKI
                     YTIPIPDQIRALEGC*"
                     /db_xref="A0A0F9ENN4_9ZZZZ"
     gene            32608..32808
                     /locus_tag="SR-VP_0-2_scaffold_141_2072294_prodigal-single
                     _40"
     CDS             32608..32808
                     /product="hypothetical protein"
                     /codon_start=1
                     /transl_table=11
                     /translation="MPHQPRRQAAPAEKSDNALDDEYKKVRGTLKRLSPKTMNLHDYE
                     PDFGDVTRALFGRDMDVKPEPE*"
     gene            32786..33475
                     /locus_tag="SR-VP_0-2_scaffold_141_2072294_prodigal-single
                     _41"
     CDS             32786..33475
                     /product="Uncharacterized protein {ECO:0000313|EMBL
                     :KKM97615.1};  TaxID=412755 species="unclassified
                     sequences; metagenomes; ecological metagenomes.;"
                     source="marine sediment metagenome.;""
                     /codon_start=1
                     /transl_table=11
                     /translation="MSSLNPSDFCVPNPPTPDPNPPPAKPNQVVGGMPDSLCSTGWQP
                     ILITGLCRDLLACHFRAPLNLEQKDLRQYVWREDERTGILIESIYRWRGAIVEKRPAL
                     IIKRNNYHNLRAGIADFRGFDRQGFAVYSTFWVGSHTVFCIHTSGAGADILATEVQRE
                     LTQFHPIMVQYLGLMKWGVTEVASVVEVEEAKESFAVPITVGWAYEESWRLKKESLTL
                     RRIPLSILLGG*"
                     /db_xref="A0A0F9P9C0_9ZZZZ"
     gene            33503..36289
                     /locus_tag="SR-VP_0-2_scaffold_141_2072294_prodigal-single
                     _42"
     CDS             33503..36289
                     /product="Uncharacterized protein {ECO:0000313|EMBL
                     :KKM97614.1};  TaxID=412755 species="unclassified
                     sequences; metagenomes; ecological metagenomes.;"
                     source="marine sediment metagenome.;""
                     /codon_start=1
                     /transl_table=11
                     /translation="MATYVLPQVQVFQSFTATPVAVTNPLPGHVAGGDAWLIRFAESA
                     EQQLGFLGYYDDALDHDFSWPNLPSGATVDETYTKVFIKDALLQYYQTTEGVGSIGGS
                     DDLTKVAGFSNRIASDIVNFADNLPTYPRSDVLLRDVKPGDVARVRAKDLSDNVHTLW
                     TTVQSVKGVTLSPTVGSATSDIDNLANQSDNSSQSQTAGVSNTLTITSVDDSTYDGLT
                     SGFVNETYDLLVTASSVGGDLTTATVRVISGSGTDDQAAINPAASASPTTIGTRDMKI
                     TWTAGTPGDNLVAGQRWHVIVITSFTHTSATSGGTYTGSKDTTYIVEVTKGGLYAASP
                     QISVTTTNGVDASGPTDVTATGTFVAIGNFGTTIKFNGTGLRKGDRFYVVCAASAVGP
                     MRILVFNNSLDPSIPDNASCDLELFILKASLTVPPDRVDSPPLTNWDQSSSDITIKAG
                     ITATDSSWVDAGVPVPLPVTSESSQEYGGVYVEYRAWKPDLSTDVYSISDPGQLDTQL
                     PGALTPDNPLKWGVFNALENNNGVDVKYTAVADPGDPDSWADVLGLLLGRTDIYNLSP
                     MTRDPLVLSLYKAHILDQSSPIQGAWRAGWFNLPGIPLIPLVAAGSIVPNHTAASTSD
                     GEVALATINGSGNLTVTCTSGNAIFQTNGVVAGDSLRANFGTDGFGNVSYDSFTIAEV
                     VSQEVLLLEAGPLAAVNVAAKIEVWRTLTSDQEVNEIIEVAGTYGDKRIRMVWPDQIT
                     GSGFTMDGFFLCAALGSLAGGILPHQGMTRLAVSGYTEVPETNRKLTRAQLDKMAAAG
                     IFIVTQDPVSGTVYVRQAVTSAVDQADPQQREEMFIRNLDSVSFQFMSALGPYIGIAN
                     VTPGTVLQIQNTLATTIEGLKTDMFTVTLGGQISAGSVTRVVANTTFQDRIAAVVNLT
                     LPFADNGVDLSLAI*"
                     /db_xref="A0A0F9LR96_9ZZZZ"
     gene            36327..36848
                     /locus_tag="SR-VP_0-2_scaffold_141_2072294_prodigal-single
                     _43"
     CDS             36327..36848
                     /product="hypothetical protein"
                     /codon_start=1
                     /transl_table=11
                     /translation="MAELFSRAQNEFGGAFSADLGKLVFGEGLMGTLVQNLNATYMQN
                     VSRLYEVGNSGAASKVYYVGGRAQGQMGIARVVGPSVVVCDFYAKFGNVCNAGKNLIQ
                     LVLDPLDCDAGQLTYDMKFVVLVQVGLSIAAQDMLVNENCSLMFSGLECNQANAGAAA
                     AAGAAGGAAGGAD*"
     gene            36949..39681
                     /locus_tag="SR-VP_0-2_scaffold_141_2072294_prodigal-single
                     _44"
     CDS             36949..39681
                     /product="hypothetical protein"
                     /codon_start=1
                     /transl_table=11
                     /translation="MTGNEAYRGSGAPGDSPFGAKSDRRIVELAEQYLAHDPMGKAAY
                     RAAADPLRTVQMQYHRLLHQTPPLIGTILHAMPGLGWYKVQTGVSNGWMPCCAMHQGS
                     TNPIGPRSAIVYRPNSRVLIFKPLGVVYGIILGAVPDPLADGTGVQLPDWLWQGSNVG
                     YKRSKAHKFPIKGLAQQGNVLDFSNTMPVDGAGEEWTHVTETGHALLMDPFQAMLRLN
                     EMCGIFLNHFDSYTRLAGLNYDFFSSAASEMLRLDEGENRIHIQRFVYPWETIGVSDP
                     GIDIATELDDHAVQYTEPRGKVDLPKGSEDTQPFARAGEHHGYPGQGGQRYVQVLASP
                     PDVQHYADETAPEGLFTESIGLNGSVLLGSAKEIGIVKSVKFLMPKEIKPPEHGKGDD
                     AREGNYKFSGMFGDADNHNVGDIDTAGSLRSFRRAAGVMDIISYYRDWQRLHVFHYHQ
                     GDYSVPTPSDSHFNRVQDNMDFDVLSSQNVAPDPTPQMLKIDHRYEDVEYYQRESFLF
                     FHDDGGISMGCGFGSDLLFNAQGVTVRTPADFLVVPARSFLVKAGAQAVINAHGSVDL
                     TSSTKDARVRAYKNLHMLGEQSVLIENKSKDRLQNYAGLIGEDVHPSGIVCKTTTDLV
                     MLCSDMFVRADIADSLAGGKGQIVMDSGQDKGSFIVNGVKAEFFVRNGVYMWLSSQVD
                     GTPSSSYYFGRNRATFSVDVAISGNLELCCDDVDGGDCSGNIYVCGNIVALNDIMAGG
                     TVSSDDTDSPLPRNDPTAISTATATINDECELVVKITQKGPPEANKWRGPYHSRTTDV
                     AWSYRDPPTDVQYKTENLKFLESRWQQIVRLGGGTGGTVWNDEPPVLYQGRQTYPWPG
                     QNCWINREVFVYQGEDSMYDRAKGNDKDRPDPYTTRSLPALETAVMGNVFTYIM*"
     gene            39689..41041
                     /locus_tag="SR-VP_0-2_scaffold_141_2072294_prodigal-single
                     _45"
     CDS             39689..41041
                     /product="Uncharacterized protein {ECO:0000313|EMBL
                     :KJA14360.1};  TaxID=945553 species="Eukaryota; Fungi;
                     Dikarya; Basidiomycota; Agaricomycotina; Agaricomycetes;
                     Agaricomycetidae; Agaricales; Strophariaceae; Hypholoma.;"
                     source="Hypholoma sublateritium FD-334 SS-4.;""
                     /codon_start=1
                     /transl_table=11
                     /translation="MQQKVPLKKSVTPEMLQKVTGTGRQPVPPVPPPAKPGVRPSIRP
                     PAGSSVRGDLPLPVGKPIPVEEDLPGWDAQHSSQEKSRLTIDQAAAEAIADAKHLVPP
                     VDPRRPPLEVNTIHAEHLPHGPERSSIEQKVADAGSQFGRLHAAPRPTTPPRYRHPSI
                     QQAAEFAEQQLAHPEDDVGIYEKVQQQNPKFRGEVRQAVESYKGLSEKGPPVDQRVTP
                     PMPSTLMAKNKQPQYESLPPKEPESQEAEVERGSETGADAPAPLCSHCGWPRDVPDGT
                     NPTREDKVSYLACWIGGVPFTKVFKLFDGRVAVSFRTLTTKEIDSIYLQTYFDEKAGK
                     INGPMERYERLNRYRLYLQLQQILDVANDQLMTDLPDGMDGQTAPKARRVWVVDDIDP
                     TCETPLPTIESHIVSNVLGNESMHRVLTITNNEFNRMVAKMESTAGSPDFLTETGEPS
                     *"
                     /db_xref="A0A0D2P138_9AGAR"
     gene            41041..41535
                     /locus_tag="SR-VP_0-2_scaffold_141_2072294_prodigal-single
                     _46"
     CDS             41041..41535
                     /product="hypothetical protein"
                     /codon_start=1
                     /transl_table=11
                     /translation="MIRAAASGVVDFSEASAAGEEWWRRTNALLDDLARKEDESLLAE
                     AYKYHLALMSNSDLTDDSFNRAKKSALDTFVEIFNLVHPWEVTSTKKMRQEQIVKLRD
                     AYKRLFGGDPSDPEFRQRLEADVARDRAKRESTARESQPEEELRKRIIENARNRRRKK
                     PGAR*"
     gene            41539..44154
                     /locus_tag="SR-VP_0-2_scaffold_141_2072294_prodigal-single
                     _47"
     CDS             41539..44154
                     /product="hypothetical protein"
                     /codon_start=1
                     /transl_table=11
                     /translation="VSMMNPNMSFFMHQAHGFQPFASGLPPQMHTGFEGLPFVGQHPM
                     LQFAAQPILQQLMASQGMTPMGFGHDMNHADIMRHRQFQLAQQQTAAAGGQLDQENMM
                     RIIRGGYAAAGKPWTEQHQQMASAGVQLFDQYMMPMIAMQSPGLADALMGGTSGRSLG
                     MNVAQMGRYRVDPVTGQMGMSADSSIAMMQGLRGIAGSSAVYGLGGGSLGSAASALHQ
                     LGLLGHTGGSIRDRTIDVMTGQGGFTSDQLKSLGEKHGINMAGGVSKLTASDIDKLSL
                     DPAIADRIRSVDVNRTIKVVKEYSGALKAMGEIFSEMGKPGTGALEQLQGLQQLSGGL
                     VGKVDHKTLMLTVRQNANTLQAAGLTLDQGAMIQSHFSNTAAAMGLPNAGAFGTEAMA
                     NTAAFMAHYQDPRRAWLAGDTNQIAQMRGQLEIGGAASNVANRAGVLSRVSETVGGFQ
                     AGSAAAAMMDAMKAGRDTFVDPATGQLRSIDMKDKEFRSMMMEARGANGEKLHLSNRA
                     IDEMINQREVNSEYVQKGGFGKLVGRSQEREVANMLGARLGGVMAGVAGDLGKSISGG
                     AGRAMATRIMHAVNEMSDDVKRDPAKWKTAVASEIEKEMRAKGLGTQLDAMSAEERKK
                     FLAQAADRMHGGAEHAIPTSRFGGTYGSYANYLRASGSRETEAKADVQRLADRIRGEN
                     QDAASGASTPGGPLTRAIDELWQGLPRGLSGLMGTMFGGVDASKQRNFADKRVAELDT
                     LKRAIDTELAKVNAMPEGPSKRRELSKLEAMRSEVGRQQADMKGLGDSAAATLAAAAS
                     GAQQGSSGDGWGTQMFNRLFDKTGGEKTGTPKPADNSPAGTLKLEGTLKLQMDAQQVT
                     IDAVTAGAVNAAGSV*"
     gene            44169..44726
                     /locus_tag="SR-VP_0-2_scaffold_141_2072294_prodigal-single
                     _48"
     CDS             44169..44726
                     /product="Uncharacterized protein {ECO:0000313|EMBL
                     :KKN18965.1};  TaxID=412755 species="unclassified
                     sequences; metagenomes; ecological metagenomes.;"
                     source="marine sediment metagenome.;""
                     /codon_start=1
                     /transl_table=11
                     /translation="MAIMFQGVPGRVVRLDDPATQGKAYICHLDPDITFDAQLSIITG
                     LTLSQRANVQFLHTLGGQVFIYVFGDRIGEMIVSGLSFAAPCDGKGGDIGPNHGAGKI
                     LAWYRDNRVAARQTPITMTIGQEAVQGFVTGVGENVVDPSTLLTAWNVQIQVMPDNRP
                     GNVPPANIDDAPLDINIAGPPAPGG*"
                     /db_xref="A0A0F9NHG4_9ZZZZ"
     gene            44728..45531
                     /locus_tag="SR-VP_0-2_scaffold_141_2072294_prodigal-single
                     _49"
     CDS             44728..45531
                     /product="hypothetical protein"
                     /codon_start=1
                     /transl_table=11
                     /translation="LINHGRTLLANQPAYNGDFTTYVAEEFTPDEFLPLELTPELRRV
                     RLTLFGAWPDRDMVNYRCRQLLTVLHHTPWQAYLLDLDSRITYAVDRANELVPASRFG
                     VTVTQIAGGSPESLPVFGYPSAPDPGGRCRLRYNVTVMTSSSVRVARTTRPVVSNTES
                     FAMTSGLSDMLPLVGSGYNFRLTDNDTSLAWIVEILNRPQFDLGTLLADVSGTNQGDL
                     ETLLDGPEPYRTFRNLWGQKELPGRLAGLVLGVVYRTNELWKESTGASR*"
     gene            45518..47299
                     /locus_tag="SR-VP_0-2_scaffold_141_2072294_prodigal-single
                     _50"
     CDS             45518..47299
                     /product="hypothetical protein"
                     /codon_start=1
                     /transl_table=11
                     /translation="VPQGNDFPIDLELPAGEVEAGNAQVAANEAAAAAAAGGANAPLG
                     KDYAITYLNHETACYLSIDNWNFELAQVTTNWAINEIPTAICLLGIGRNAKDGKTLAN
                     VHKAIGAFTQMDKAKIWFTPLGEYDPDGTPWPVGNQLIFDGYFAGFATRKINGKLTIE
                     IRLKHWLMDLTCSSIISANSHPSNPTVFTAPCVLNQLDSSLPANTSFGMVFDAFRGTM
                     VTDLWEAFKEIFCFFADFRVTDITDGECLGLQPAEGGDDVDGRGNARAANALSKIEGP
                     GGDCSKPYKWGKPLPLLTKFMQNFDEAIANAVSGQMVEGYANTTMWDKLILEFCHMFN
                     MAVVPLVQSALVVADVPCYNGANVWKTISVGDYDALDQIAEMDHPIRAVAVVARYPSQ
                     ANPATANIDGVPVIGGCFVPTNVDDGIVRIVESPVWLRNIGLNGVRCPSGTDQDKPSP
                     TATTPDSKVPTEVLDPEEISNDAEELFSLFAQSVYAAQTLRGRGGSLSGKLRFDIAPG
                     SHVLISPTGEKFIGAEDQLITPLYAHVNRVTITINCENAIAQTSFGLTHIRTATENTD
                     PRTSIGLHPLFGKNVVVGAPLVDGLNI*"
     gene            47296..48033
                     /locus_tag="SR-VP_0-2_scaffold_141_2072294_prodigal-single
                     _51"
     CDS             47296..48033
                     /product="RNA polymerase sigma factor SigA n=1 Tax
                     =Chloroflexus aurantiacus RepID=P77842_CHLAU"
                     /codon_start=1
                     /transl_table=11
                     /translation="MKNFLEPDFQEPYAAWKANPTPDGNAAMLKTLQPTIDKAISAHV
                     GQSSPLLQSRARRMALEAVRSYDPTRGSRLGTHLFGHLQGLKRVARQQSTILSVPERV
                     SLDRYRLEESRKSLEAEMGREPTDIELADHTGFSTKRISHVRSYNPAVSQGTMEAAGE
                     GAFTGGVTHGGGSNQDMWLKMVYEDLDPFDQKVMEHSLGLHGNEVLANHKIASKLNRS
                     PGFISQRKKYIQQRLDEEQDLSPFYRG*"
                     /db_xref="UniRef100_P77842"
                     /db_xref="A0A0F9TVW7_9ZZZZ"
                     /db_xref="cag:Cagg_0201"
                     /db_xref="P77842_CHLAU"
     gene            48035..48604
                     /locus_tag="SR-VP_0-2_scaffold_141_2072294_prodigal-single
                     _52"
     CDS             48035..48604
                     /product="hypothetical protein"
                     /codon_start=1
                     /transl_table=11
                     /translation="MSALSAAAAATTAAVQATVLSTPGVFKEDLETDTDTSEQKITPV
                     SMVDVDPVFEKRTRDMQSAAAEAEAGYRQGEQVQWMRPEDWDGDVFDYDSPTPSFDTK
                     VCEEAFIQAHSSAKQPGTTGDIITAITQVDYVDTMERAFRARQLYPLSRCMALLAGRK
                     KGHGSKNGVFGGVARNYVRRLSKQAKKKE*"
     gene            48608..49072
                     /locus_tag="SR-VP_0-2_scaffold_141_2072294_prodigal-single
                     _53"
     CDS             48608..49072
                     /product="hypothetical protein"
                     /codon_start=1
                     /transl_table=11
                     /translation="MSAASFAGRLADLLVTPTDPVTGLVTLEMVSPGSGGQLVVGIQK
                     LFQRYIRTLMLKKGSMLYRPNDGCVFLLDHDAGLWRTTFDVAQSWLASQLDIRRQLIQ
                     DERITDPLDERFLDARLQNITLTPQNVGIQVRVISLAGSSFSPILPIATLPR*"
     gene            49083..50705
                     /locus_tag="SR-VP_0-2_scaffold_141_2072294_prodigal-single
                     _54"
     CDS             49083..50705
                     /product="Uncharacterized protein {ECO:0000313|EMBL
                     :KKN53284.1};  TaxID=412755 species="unclassified
                     sequences; metagenomes; ecological metagenomes.;"
                     source="marine sediment metagenome.;""
                     /codon_start=1
                     /transl_table=11
                     /translation="MTIAFRDLATLNVDGVQQRLVQIQARLQEQFPTLFLQRGVFHDT
                     SEMIAAILEEQLNENVSDYLNARSLMDILADPTISDADAVDAVLSNFRVVRQPGAAAT
                     GSVAIVVADDTTVTIAGGSTFTARGLTFTANSVFSARVEEDQVIRSSDRLLTPTGDGN
                     WQFTIDVTCTTDGSAGNVLKDELVIPDVLPQGYVTSYAISDFAGGIDAETNADLVARL
                     QQGLATPGLANQGNFAALLRTTPAFARFTAQSPAGYGDPEMLRDKHSIFPVGMGGRVD
                     WYVRTQAQFARLTLTKTAVLVHKTGNIGTWQISLLRDDAPGYYEVESVLLPGSGAIGT
                     FALQSELRGTDFAVDTWHPDIITPLESNFSRYQTAIVQFVDTVTDVSAMPTGSMMDYE
                     VVVKVMPQIADVQDMVASDTGRSRAGDYLVKAPIPCFVVVQFTIVKQPGQADPDLEAV
                     ADAVSNAVNAVGFTGFLSASVVLAAASPLLLPGQTVQGMDLVGRIVYPDLSNVTVHDS
                     ETLIVPEAPAVMVGARTVQFFLEPTDVNINTV*"
                     /db_xref="A0A0F9REK1_9ZZZZ"
     gene            50722..51651
                     /locus_tag="SR-VP_0-2_scaffold_141_2072294_prodigal-single
                     _55"
     CDS             50722..51651
                     /product="Putative uncharacterized protein n=1 Tax=Daphnia
                     pulex RepID=E9GC71_DAPPU"
                     /codon_start=1
                     /transl_table=11
                     /translation="MEDHVLEVTKKLHAYALVNDERASPAESAMAISYLDAFGYFSKA
                     LQSWKDVNLGDIVNAIVKFQDFFGVPQTGQLCAKTVRAMELYRCGYPDHVQPHHVEYM
                     KIKAFADTQLPHWKKNGISYCVQDYVNGMSKETQDQIIDQAFQQWMDVCGVQLHRGKP
                     NEACDIVVSTGQGQRSNFDGPGGVLAWAYMPDGSDQQLLMRFDLDETWITDPTQRGIC
                     MRNVACHEFGHLLGLDHSHTQSALMAPYYNVNIDKPQSNDDIPRVVARYGQSTTPTAP
                     VTPVTPVTPVTPGSGMHSIMVSGSVFVDGKQVA*"
                     /db_xref="UniRef100_E9GC71"
                     /db_xref="E9GC71_DAPPU"
     gene            51663..53339
                     /locus_tag="SR-VP_0-2_scaffold_141_2072294_prodigal-single
                     _56"
     CDS             51663..53339
                     /product="hypothetical protein"
                     /codon_start=1
                     /transl_table=11
                     /translation="MRFLVSFIYSFLLLGLLVAETAGQEAPAYSPLNSELDPWSPAYT
                     VERIAEHLTAYQKDLVVRQELSPEAARKEASYLRYFDASDAPRRFLSSVTAGLFFWTN
                     ELSPAASVSRPRATDASNRLFFVDIRWYCWTCEAWEKVSNDDPYFREPLVPSDLPALK
                     YMRSIIGNGVVRAGWFLFYTADTSQFLKAGELKADNAFYYTLLYSSSVFVREVEEEVP
                     LGHYQEIATGRSISAEPEWSRAAKDTKNYRFVTVKTEKRKVQKTTLGVVPQNTAEFQK
                     FWGIDTAIKDASTFTVHRGAVIDEGKSDVSYQNRIIAFYQATRGLYMRTFDVFRTAGD
                     QDFFETTPVPEQDLANFDAGEHILIDMKGGMYFALTGGSKQKEPRVEIGDPRLVRDQQ
                     SGGKILLVTAKSCVACHDKGVIPPKNEVTAFADVGGRLKGATPFERDRLKAFYFSNLQ
                     RLTKLGQDNFADFIKECNGLTTEENATQFQQARSWYAQPVTLEQAAREVGAVDVKELQ
                     DAAQFTAKGRIGAMILNRKAIPRQTWEFGGYAETFLLLIEYRKAAKIPLR*"
     gene            53362..54102
                     /locus_tag="SR-VP_0-2_scaffold_141_2072294_prodigal-single
                     _57"
     CDS             53362..54102
                     /product="hypothetical protein"
                     /codon_start=1
                     /transl_table=11
                     /translation="MKFSIPAIVAILFMLTGPVLAQTGNVYFPGCYQQYNTVYPATNS
                     GHYGPYNYYNYSPGYAYQKVVAQEIAVAPYIVTVPVDSRQVPIQNYGVGHYWSVQESY
                     QQKQLIRDAVREELRAVLGGQTAQPSTVPAQPATNPLTALANKVTDLGVDTTTPAEVS
                     QPLIASMNQFCFKCHGAVDADIKGGLRLLIRGSDGTLKLAKQTDDRKWRIFGEMSTGL
                     MPPASQQDTSKAVPQNQQLAWYKWASGR*"
     gene            54163..54894
                     /locus_tag="SR-VP_0-2_scaffold_141_2072294_prodigal-single
                     _58"
     CDS             54163..54894
                     /product="hypothetical protein"
                     /codon_start=1
                     /transl_table=11
                     /translation="MRLTQLIAIAALALVGLALADNQYASASHPHVAAIVQAPQNQVV
                     QRNFGPLGRLRSETIVNGGNFTGAVAIQQQFRPVFRPAVAVRAPFTNVFVGNGSVAVR
                     APFTNLVVSNQPAFVNSQLLVDPRFRTQLNVLNTYNYPTNTAANILYRPAQTVILQDP
                     QPTQYLIQPAAQPAQVVDPPVQYQKLPDPQPQSALPVQALPLAVTQPARVIAVTQPAP
                     APIIAVTQPVYGVRVNRFGLALRGC*"
     gene            54982..56526
                     /locus_tag="SR-VP_0-2_scaffold_141_2072294_prodigal-single
                     _59"
     CDS             54982..56526
                     /product="hypothetical protein"
                     /codon_start=1
                     /transl_table=11
                     /translation="MLPTYPANDLDRPEKLLGFCGSFWSDAFTGNDLTEAEQYARGQL
                     DAQTVADFDGLLDAMSRQTVRPFRQQLWYRLAFKQSLLIPAGMAVYGDSRDFTYGGNP
                     LIFYGVPPTAADVAFAWGAPFGLAEPGILLNRITDASLTLVPGLDFLYDGVNLVFRTD
                     PFDNDLVSVRDQLDSQGNVIDRVAELWMYGSTFDHDDVYHQFGYAVAHPAANGPGYRS
                     FVNAIYDGLVRGGTADDVAELFAAAADAPVALGSETVVAVFTDVNFLWVVTDQNAYRC
                     GRQATALVAVGDAIQAGQPVCDAVQFFEFGTGTIPDGLDALAIGPGLLANGYLGDLVF
                     RNENVPLFLTTDLMGFTKVSFDIGGFAADVTKFWDDVHAAGLAAGQTLAELLDQRPLA
                     SRTTQPTALALPATVNPLGFLCANVLRANAFLCRVKTTSFGPDAVGLTRASQDLRTIL
                     PPQTLCITLAELAGDEAPVILDGPGDTDDPGYEESFSSFSGGEPISDVVDDSYFGPES
                     GYTQQM*"
     gene            56537..57166
                     /locus_tag="SR-VP_0-2_scaffold_141_2072294_prodigal-single
                     _60"
     CDS             56537..57166
                     /product="Uncharacterized protein {ECO:0000313|EMBL
                     :KKN53288.1};  TaxID=412755 species="unclassified
                     sequences; metagenomes; ecological metagenomes.;"
                     source="marine sediment metagenome.;""
                     /codon_start=1
                     /transl_table=11
                     /translation="MEMPRCRGKVRGFKVDDRQSPVMFPGNRIVWTEKMVPVTDWVPN
                     TVLYDWASIVSRLLATGDPAYKIATMYMEFTNVITPGDTISPTPTVTRGPNEGLAYYA
                     SLISSPDRDYLRVPVISALVDSTDDVNFPQGNRTTFFAQSQGVTGVFGKSFSDLANSL
                     VYGGALVASPGGLDASQDIVLARFYYPTMQQIPKLSSGQVGLTWTWTGE*"
                     /db_xref="A0A0F9UI97_9ZZZZ"
     gene            57179..58213
                     /locus_tag="SR-VP_0-2_scaffold_141_2072294_prodigal-single
                     _61"
     CDS             57179..58213
                     /product="Uncharacterized protein {ECO:0000313|EMBL
                     :KKN53289.1};  TaxID=412755 species="unclassified
                     sequences; metagenomes; ecological metagenomes.;"
                     source="marine sediment metagenome.;""
                     /codon_start=1
                     /transl_table=11
                     /translation="MSRFLAPPTRFIRQNEPVVPGTPNRPLGDLDAKVNYLYTLITAA
                     NLSSALFARKVTVESAAQVGMPVYFNSVTKRYERAQVALDPVLVGTLATLAPESQVWG
                     IVYSKANSTTADLLILGYAPVDLSAALDASLTAGIYYLSPLAPGGLTATRPYAAVPVL
                     RSDGAGNVFLSAQIVDALDRHTHYHVRLVSLPAGNTIAPAPGGHHVITHAESNLPGWL
                     PASDASFNDKAPAGAKFGYNIAADTTLQPLWPPLPISSVYLELQRDLDFDDGLQGVPL
                     GTDGMCLIDVNGIWWLSDCQGDSPWPPDLTVGHSVSYPPPPVEPPCPRSTPWRMDLWF
                     TRLNTAEAAD*"
                     /db_xref="A0A0F9REK6_9ZZZZ"
     gene            58215..58490
                     /locus_tag="SR-VP_0-2_scaffold_141_2072294_prodigal-single
                     _62"
     CDS             58215..58490
                     /product="hypothetical protein"
                     /codon_start=1
                     /transl_table=11
                     /translation="MSDDVQPDVVIEGGISQLIRTGAYELEPTEFTPRTVTVAELMRE
                     IEEDHRFWCRHVTRVINLMAYEIISSMLIPHYQDDELMMRLHLGCGC*"
     gene            58501..60306
                     /locus_tag="SR-VP_0-2_scaffold_141_2072294_prodigal-single
                     _63"
     CDS             58501..60306
                     /product="Putative uncharacterized protein n=1 Tax
                     =Salpingoeca rosetta (strain ATCC 50818 / BSB-021)
                     RepID=F2UAR8_SALR5"
                     /codon_start=1
                     /transl_table=11
                     /translation="MPTTTTTTTTTTTTTTTPAPTPGCESWEFLASYDIGDHVSHNSD
                     SYFCLQENIGAANTEPGVGVDWMDYWETDEECCDPTPLSPSPEHKQGTFLRVPSSICA
                     LYEDMATPDKVTGIKVCWARLKILAPVTVTQCDCKIVAHCADLSSATSVVIGEFRTVG
                     PSGACDQFVMISNPTDTAVDVSGWELWMSDNAAGVTLLATIPNGITLEPCQSYLFGGP
                     DYSGEVPPDQSFSDCIPNDGGIAILNESMSIIDQVGMSAGSAYVEGTPLDPQVNDCDQ
                     AYERLPGGAFGNSQDTDDNSTDFVLDCESDPRNYAMMGKCCEDCEPCLSTTTTTTTTT
                     TTTTTTTTTTTTTTTTTTTTTTTTTTTTTTTTTTTTTTTTTTSTTTTSTTTTSTTTTT
                     TTTTGAPLVRTPLGTAVGSPSATVSSITLNPGERLIAMTACNSPFGYSGSTFNGNSTV
                     TLASSGNGNLGVFIEEYFNATLSPITGDLVANASLVGNVTLLALKVLNSTTGLDGHSA
                     NSGSGTSPDCGLLTDAQSPEIMLGCIGIDQAGGGIAGFWTAPFNGGQQDGTGFVSNPC
                     AATEGYLITNSTGGYTPAKTLFGPSNWASCACGIY*"
                     /db_xref="UniRef100_F2UAR8"
                     /db_xref="dka:DKAM_0961"
                     /db_xref="89958787"
                     /db_xref="F2UAR8_SALR5"
     gene            60482..61387
                     /locus_tag="SR-VP_0-2_scaffold_141_2072294_prodigal-single
                     _64"
     CDS             60482..61387
                     /product="hypothetical protein"
                     /codon_start=1
                     /transl_table=11
                     /translation="MPTDLLDKVLDDVARERCTGGLVSPAFNGIWTAHYNEVLLYRHL
                     EHLLASLRKHQLMTVILSNGVPLTPQRTDLLAKYPDVVTGICLNIPAFTAELWADRAG
                     MSVRQFDTLCRNITYAVAILPHLVSRKLFTIQVNGMNANSLIRHGGGLEIGRNAPAGV
                     NLDLDVGELAQQTRLAKELWPDLNVSPMSSLVDRAGTLAAHEVISNDELIDRRLRRDN
                     TEVVGCNNGWEIGGRPFGWLHVNAAGAAFLCCNDYEFTHKFGDFTSQNLRDFWQSDAH
                     VDGIAAAFAGLCRNCASARWGKGVA*"
     gene            61451..62566
                     /locus_tag="SR-VP_0-2_scaffold_141_2072294_prodigal-single
                     _65"
     CDS             61451..62566
                     /product="Uncharacterized protein n=1 Tax=Hyphomicrobium
                     sp. (strain MC1) RepID=F8J6Y3_HYPSM"
                     /codon_start=1
                     /transl_table=11
                     /translation="MTTFDGCYFTIQALKIYHDLEQVLHGVELLVVDNHPKGCIDTRK
                     AAAALGGRYIHAPQANGPAGAKDLVFREAKGEIVLCIDCHVLLHPNAINRVLRFFADP
                     ANDRNMLHGMLVYDDHKHFATHMTPTWGSHMLGQWDDKKDMRGQPGELGAVFEIEMHG
                     MGLFAMKKEFWVGFNPLFRGFGGEEGYIHEKVRRAGGKVFCDTNLCWTHRFQRPKGTP
                     YRNDLKDRFFNYLVGRLELNQDTSDLYEQFSDALSNRQMDQLKIDVDSAMSADTAATP
                     LRKAPLPEPIPPRPQVKPAGGWPRAKPTPAKTKAPPDGDYEANINVKRTVDGDKNVQV
                     RAEIKINGPSQPCAFDLSDVMVSPDGTRLSIGLKEVE*"
                     /db_xref="UniRef100_F8J6Y3"
                     /db_xref="hmc:HYPMC_1479"
                     /db_xref="F8J6Y3_HYPSM"
     gene            62563..64665
                     /locus_tag="SR-VP_0-2_scaffold_141_2072294_prodigal-single
                     _66"
     CDS             62563..64665
                     /product="ADP-heptose:LPS heptosyltransferase-like protein
                     n=1 Tax=Planctomyces limnophilus (strain ATCC 43296 / DSM
                     3776 / IFAM 1008 / 290) RepID=D5STB2_PLAL2"
                     /codon_start=1
                     /transl_table=11
                     /translation="MSAPLMHIRFRFGLGDTVLATGLVRDIHRAYPGQYRIFADTAYS
                     GLWQHNPKVVKPEKGERRQVVMLKYAVKQPTKIHFMRHLYDYFQAETRLTVPLTEPKG
                     EIFLEPMELVRKTIDRYWVIIAGGKLDMTTKFWPQSRWQKVVDELTARNIVCIQAGAL
                     HAKHVHQPLNNVVNLLDQTNERELAALIANADGVVCGITAAMHMAAVFDKPCVVVAGG
                     REEPWWEHYSNQYPNAFGPICSPVKMEHVFLHTIGKLDCCKDIGCWRPRTVPLAKEDM
                     PRVSSDRLCVHPEKDDLGRPVPLCMNMIAPEEVVNAVLGYYEQGWLPSIPPCAETLKK
                     FEKMVEMVRAGYTAPLIPLRLESHNVLLNKNQLDDIAKFAKGPAISIPWTGPPPSGVI
                     GLNDDGTPKTARAIGIDHAQPGADRTEIVKLDAGLVTGTLNRNTPVGVIDDPIFDHPI
                     IGGKLTVFVLCYGNYPDLARRCIDNILRTTPAGRIQLRILLNDCCKETIDYVRTLPYV
                     GKVYLSEQNILKYPLMRRAFHDSLFPIQTKYLIWFDDDSYPCSPDWLNKLADQIVIRH
                     PAGDRLFGWQYLHDLKNFTKGGHRPDNWFKAATWYRGEPFLVDGHRKAPNGSMISFVA
                     GGFWALHTDTMRQAQIPDARLTHHGGDIVIGAQVAQAGYGICNFNIGKKFVFSSGHEP
                     RGASMTPATKPYPWKGTP*"
                     /db_xref="UniRef100_D5STB2"
                     /db_xref="plm:Plim_1038"
                     /db_xref="D5STB2_PLAL2"
     gene            64662..64883
                     /locus_tag="SR-VP_0-2_scaffold_141_2072294_prodigal-single
                     _67"
     CDS             64662..64883
                     /product="hypothetical protein"
                     /codon_start=1
                     /transl_table=11
                     /translation="MIFLIRLAFFTSVIGVLLSALSILASGASGHRAASWQWSTLVVS
                     FVVLVLVCLAPDLQIFRSKGPPDDPFGLA*"
     gene            64935..65402
                     /locus_tag="SR-VP_0-2_scaffold_141_2072294_prodigal-single
                     _68"
     CDS             64935..65402
                     /product="hypothetical protein"
                     /codon_start=1
                     /transl_table=11
                     /translation="MSNAATRTFSLVRSEAARQEYQYFGALRVRVDVVDAVHFDPHIF
                     VYRRDMTSPYTPDASPTDTFFAVASPADMDDYPINAPDPKKAFPFFRKRVVELDFRST
                     LHADQFWQTVVQESAVLLHAFNKLEILSHAETVPIGPFPDDVEPEDNSLSVPG*"
     gene            65413..65724
                     /locus_tag="SR-VP_0-2_scaffold_141_2072294_prodigal-single
                     _69"
     CDS             65413..65724
                     /product="hypothetical protein"
                     /codon_start=1
                     /transl_table=11
                     /translation="MAKRPPRPLMIVADGVLLSMANNLAFRRQFPFLNSLYEANKRHG
                     RSCGGCGKKSTGPDVYAQAKQALASMTPAKQHQFKTMLNAEKILVRWLDGTGNRREVT
                     F*"
     gene            65838..66266
                     /locus_tag="SR-VP_0-2_scaffold_141_2072294_prodigal-single
                     _70"
     CDS             65838..66266
                     /product="hypothetical protein"
                     /codon_start=1
                     /transl_table=11
                     /translation="MASDSVDISLGAAMRRVLNAAAFGVSLLAAVALLGGALYWSGAL
                     SAHPAVLASLLVTAYLWRDIVSCVAGLKGLARWIMVCKLVMLGVTIITWLVAVSDLNN
                     PWATSMTLVVSGLVYRFACGRLGTLATLETIDWCAGRRTS*"
     gene            66263..66706
                     /locus_tag="SR-VP_0-2_scaffold_141_2072294_prodigal-single
                     _71"
     CDS             66263..66706
                     /product="Trans-sialidase-like protein n=1 Tax=Ophiostoma
                     piceae (strain UAMH 11346) RepID=S3CUR5_OPHP1"
                     /codon_start=1
                     /transl_table=11
                     /translation="VTNGKIDLEELGEALSSAPAPPLPQRPPQQQPQHARRRRRGYDS
                     RPPEPPPRPPAPETETDVTFDAINEMESVPAPQPEARQEAAPPPARQPAPVPPPVTTA
                     EPVPTPKVENRPSRGNKPKAAAQAVPQATTSTQLDWVARCHRYPC*"
                     /db_xref="UniRef100_S3CUR5"
                     /db_xref="S3CUR5_OPHP1"
                     /db_xref="phl:KKY_2451"
     gene            66889..67263
                     /locus_tag="SR-VP_0-2_scaffold_141_2072294_prodigal-single
                     _72"
     CDS             66889..67263
                     /product="hypothetical protein"
                     /codon_start=1
                     /transl_table=11
                     /translation="MKFIPPRPADLPVKEAYDGSEFHADMSKGSVVFESRLKEGSSFG
                     PAIEELNSPECRTAAIGVANRLGMANACLTGMSDTIYPVNKTGIPLDMVKDGDGNPLD
                     PHHPDAQVHAYRKRILVQKKFI*"
     gene            67263..67778
                     /locus_tag="SR-VP_0-2_scaffold_141_2072294_prodigal-single
                     _73"
     CDS             67263..67778
                     /product="hypothetical protein"
                     /codon_start=1
                     /transl_table=11
                     /translation="MNHAVIRRALTFLDARRFSFLIRARFKAVCRDLYAGEQLQLAFC
                     DWMSHVESLGDGSVQDRVLDYCDKEFWDEFAHHLSTAPRGEWPAITVCFAGDQRYVLL
                     ERRMKWYDIYEGQLLDELPKRPVTLLICDLTALWADTLDRMGGGTHDPGQKSEASERA
                     GSDSQGVGRPG*"
     gene            67732..68442
                     /locus_tag="SR-VP_0-2_scaffold_141_2072294_prodigal-single
                     _74"
     CDS             67732..68442
                     /product="Uncharacterized protein {ECO:0000313|EMBL
                     :KKN32547.1};  TaxID=412755 species="unclassified
                     sequences; metagenomes; ecological metagenomes.;"
                     source="marine sediment metagenome.;""
                     /codon_start=1
                     /transl_table=11
                     /translation="VNEPAAIRKAWADPDSYATTLLALYVDRYVLHEDPEESNKAWHW
                     SPETIIAEVKDDYDVDISDHNINKLMAALTIVTTDLFFKDERCFVTLVNVLCGNGFRP
                     SEFEPADVAECAWGLTEGLILNPPQEPEPFSLAIRRYLGHELRREGFLKPPDILRLAL
                     GGDDANRVIESWHAEPGFAAELGRIQGMKNREISDVIHSGLEELLGQLQALPLRNGSV
                     KELTERVRRDIKGPATGS*"
                     /db_xref="A0A0F9Q6D2_9ZZZZ"
     gene            68454..68825
                     /locus_tag="SR-VP_0-2_scaffold_141_2072294_prodigal-single
                     _75"
     CDS             68454..68825
                     /product="Serine/threonine-protein kinase DCLK2 n=1 Tax
                     =Harpegnathos saltator RepID=E2B9R9_HARSA"
                     /codon_start=1
                     /transl_table=11
                     /translation="MAGTMATHEMDFANHLKIVSDKYGWDTAIEQAALFRFIATRENS
                     DILFDEFKDFLTSQRFNENELLGINEDEDEDDEDDEDDEEFDDYDDDDEDEDFANEDD
                     EDDEDDEDDEDADLDDDEDEA*"
                     /db_xref="UniRef100_E2B9R9"
                     /db_xref="A0A0A8L489_9SACH"
                     /db_xref="bwe:BcerKBAB4_5427"
                     /db_xref="E2B9R9_HARSA"
     gene            68902..69489
                     /locus_tag="SR-VP_0-2_scaffold_141_2072294_prodigal-single
                     _76"
     CDS             68902..69489
                     /product="hypothetical protein"
                     /codon_start=1
                     /transl_table=11
                     /translation="MSHVIDVDCEITNLMALKWAAESCGPLEMEVQKGLVLGQDGKLY
                     DEQGKLFTGKGTTRYRTWIDDHGGLVGDWPVPEGMQASEVGNNAVAVIRIKDDTQAYE
                     IGVIPKADGTYSLCHDFFGNGRKIEQYVGQTQTTGKKVVSAYERISMYYQAQCAKYNC
                     FQNGVDIEFHEQADGSIMAIADQNSQGVQITEGGM*"
     gene            69489..69689
                     /locus_tag="SR-VP_0-2_scaffold_141_2072294_prodigal-single
                     _77"
     CDS             69489..69689
                     /product="hypothetical protein"
                     /codon_start=1
                     /transl_table=11
                     /translation="MPVHFHFKKGGKVEVKPVGYPGGECHRVTAALTKGMGKLVSDVP
                     TDEAALPERQQIAEPQRLHEQQ*"
     gene            69707..71377
                     /locus_tag="SR-VP_0-2_scaffold_141_2072294_prodigal-single
                     _78"
     CDS             69707..71377
                     /product="AAA ATPase central domain protein n=1 Tax
                     =Planctomyces brasiliensis (strain ATCC 49424 / DSM 5305 /
                     JCM 21570 / NBRC 103401 / IFAM 1448) RepID=F0SSQ7_PLABD"
                     /codon_start=1
                     /transl_table=11
                     /translation="LKLEEMDRLQKEFFINVRAAQPAMMIRTSEPHDAVESLLAVVDD
                     KGWHLWLWDAQNGLTTSNEKTKGDKKQQSTGGLQGVPAKPSPAATLVAALDTLRDDDN
                     CLRDNDNKIVCQKGVIDDEGKPMPQRVPVVLFLLNGHRFLEANRQADMLIQALQNQAE
                     YGKGQNKHVVILSPRGANLPPEIDPLYALIDHARPNEAELAKALEKVAPDSGDIGLTD
                     DEKAHVIEAGKGMTRFQYEGAIGRCLVENKAVLTAEYIWNHKVELVNRSPALTLYRGK
                     ETFEDLGGMAGMKDFAIRSLTSTCTIPDARAKGIVIGGPPGTGKSAFCKALGNRVGRP
                     TLIFDVGALKGSLHGQTEQNLREVIDIADTMGRVILLIDEVEKALAGAGHDAQTSGGI
                     MTGVLGTLLTWMSDHDSEVYFVMSTNDISKLPAPFIRAERIDAVFFLDLPGAEQKTKI
                     WQIYLKKFQLAEQDLPDDENWTGAEIKSCCGKACMLRLPLIEAAKYVVPVYRLIRDDI
                     VATRATAKTSCLDAETGMIFSEGGQGAATGNLPGRPRKARRNIQAEKA*"
                     /db_xref="UniRef100_F0SSQ7"
                     /db_xref="pbs:Plabr_3798"
                     /db_xref="F0SSQ7_RUBBR"
                     /db_xref="F0SSQ7_PLABD"
     gene            71386..71589
                     /locus_tag="SR-VP_0-2_scaffold_141_2072294_prodigal-single
                     _79"
     CDS             71386..71589
                     /product="hypothetical protein"
                     /codon_start=1
                     /transl_table=11
                     /translation="VQQDQQHLVIEIRELIDVANKALDGNSLKVEHDALVEIRTRLQM
                     ILKPPPTVNKVGRPRKNMEVTSG*"
     gene            71645..72112
                     /locus_tag="SR-VP_0-2_scaffold_141_2072294_prodigal-single
                     _80"
     CDS             71645..72112
                     /product="hypothetical protein"
                     /codon_start=1
                     /transl_table=11
                     /translation="MTIDDLALTAPVIHAINGELSYQETLPDKGHTDRIDHGVEGQLV
                     ALHVYANQAMELWVFNPGAEPSLHAIRKVAAICCRTLLKYGCPLREGTPPLDSEEVLA
                     VGVSMKELKKMMETAHSALAGDSNDAEHDAMYKIYQKLGDVSGLECEELDDDE*"
     gene            72166..73524
                     /locus_tag="SR-VP_0-2_scaffold_141_2072294_prodigal-single
                     _81"
     CDS             72166..73524
                     /product="hypothetical protein"
                     /codon_start=1
                     /transl_table=11
                     /translation="MPATKKASKTEAAIPEVDLKIAEPDAVDTTDTVDPSILEAHNKA
                     IENLRLKCQEVKVGKHSLPSSRKLPKHLAKQMSDALGAEAGAVSGSKRIFDPNHPAVF
                     QLNRLLDQVDAWKGSFTIVKSAGISDETDSEKANTKGLIVAGVRLIRIADIEEFDQGI
                     MELRDEIKQAAELVQHCMTNKKEFEGQMWDAIIDRDKERLGAAFHEDDYPKDVTKVVG
                     VDEPEYKDYHLNLSLPPAVLERQKRAMELDLNNTMETATEYLTTTLTKSFADLASKLL
                     RKIRVHPQKSSPYAKYEDCEVKDLQKTAGGKVIVSLWVYPNATKDSKGSGEKLVLPPM
                     AEEDYNKVLRPQSTDEKKTFRDTTVEGLMKKLNDFKRLKEMLGAPGEKIDNALEKIRD
                     ILSSAGDDSSKIAKEARNGDFFRAQLGKALESVNEELEEVAVTVKKARRNFNLAALAA
                     GE*"
     gene            73526..73822
                     /locus_tag="SR-VP_0-2_scaffold_141_2072294_prodigal-single
                     _82"
     CDS             73526..73822
                     /product="hypothetical protein"
                     /codon_start=1
                     /transl_table=11
                     /translation="MATKRELRQTVDGKQFDTEIDAMRYENQLLERRVVGRVVSLGRG
                     ISQHIVEVLVLSYGMDADDARRNTPDAFSTAAIVMTEDGTILKNRFGGTTTEDR*"
     gene            73819..74145
                     /locus_tag="SR-VP_0-2_scaffold_141_2072294_prodigal-single
                     _83"
     CDS             73819..74145
                     /product="hypothetical protein"
                     /codon_start=1
                     /transl_table=11
                     /translation="MRLGVLVDAGTAQEFSHDWEEGYGWLTRYYVKCCDCETVYRIVK
                     GEARCNGQVIVTCPWCGPDSGVNNLARGGPPLENACRLSSVSCPAAKSAVSTLTLSHF
                     VRSFRG*"
     gene            74145..74345
                     /locus_tag="SR-VP_0-2_scaffold_141_2072294_prodigal-single
                     _84"
     CDS             74145..74345
                     /product="hypothetical protein"
                     /codon_start=1
                     /transl_table=11
                     /translation="MPHRASRVEVIAAGKHRGRFHVDFSLLAELSGKAEHCVCLVPTF
                     NSYQEAVAAEVAWLEENYVHGP*"
     gene            74335..74601
                     /locus_tag="SR-VP_0-2_scaffold_141_2072294_prodigal-single
                     _85"
     CDS             74335..74601
                     /product="hypothetical protein"
                     /codon_start=1
                     /transl_table=11
                     /translation="MVRKILSKFAGRIIATLEDFENDEVWPHGAVAAPASMRTEAQVL
                     KAIDKAFDDAVKANPDEWSYDNVHDNLAAMGFEYFAPLRWVEPT*"
     gene            74726..75877
                     /locus_tag="SR-VP_0-2_scaffold_141_2072294_prodigal-single
                     _86"
     CDS             74726..75877
                     /product="hypothetical protein"
                     /codon_start=1
                     /transl_table=11
                     /translation="MVTADSGYLALCREFPLRIITDSDDCIAALKMIRKHQGVSRANQ
                     SDGERVYMETLHHLVSDFQKGFLSYLRTVSAPDRRVLKYLMACRDYPDGPPGVMKLAQ
                     EINYPPANLLAVLGGQDTLCREAISRLSRHLKVPPDIFDCGDGVGRDPSQRRFRVYGS
                     DGQFTIQDLVTKEEASAGPLDRPPLLCVAIGDLNGNTHYLDPRGMDFKEEFSYQLNED
                     KARTLAAFFPETWKEEQAEKKKVMNAVWELNKDRRMFFILNHAILDARVNEVLVFAEA
                     GDARIHEDWYEDLDVNHLIRWHQHVRGAYYPSEKLLLFYTGEDHSYSETVRLTACRWL
                     KEITLALHLPLAETKLGLGTVQGQPGVIWKPQVEWGLLVNRLAELELCI*"
     gene            75888..76256
                     /locus_tag="SR-VP_0-2_scaffold_141_2072294_prodigal-single
                     _87"
     CDS             75888..76256
                     /product="Putative uncharacterized protein n=1 Tax
                     =Roseobacter phage RDJL Phi 1 RepID=F4YXN7_9CAUD"
                     /codon_start=1
                     /transl_table=11
                     /translation="MDRQKVKTLKIKGVSIDIELNIDVRRVALNMSQVEQYNPPPNPA
                     KDTDSRFPNYQKEFGDECWELDALNPNVLVQLVRDHVDEYRDTTRWAERVQEESVGKD
                     LLQQVSDRWEEVAEFLNREE*"
                     /db_xref="UniRef100_F4YXN7"
                     /db_xref="A0A0F9CNW4_9ZZZZ"
                     /db_xref="pdu:PDUR_27975"
                     /db_xref="F4YXN7_9CAUD"
     gene            76264..76614
                     /locus_tag="SR-VP_0-2_scaffold_141_2072294_prodigal-single
                     _88"
     CDS             76264..76614
                     /product="hypothetical protein"
                     /codon_start=1
                     /transl_table=11
                     /translation="MNTYSPEWHEHRKGLYQEEVQKIVDGVVEDVQAGMILLPNHLVD
                     QLIATVRSSIYVNDNDMAAEVLRYAGTPCAGMTIVPGQPGPFPWRRLAELAMNADCIK
                     ELDSRREVDILFGH*"
     gene            76689..77789
                     /locus_tag="SR-VP_0-2_scaffold_141_2072294_prodigal-single
                     _89"
     CDS             76689..77789
                     /product="hypothetical protein"
                     /codon_start=1
                     /transl_table=11
                     /translation="MSHSQLVATQNGSAAAKSTGVSDEIVPVTHDQITWTQSPNAESV
                     FAKHIARWIWHPKIDIKKEIDVDASKKNTARFGHPIIKDTQAKLAAAIRLLGGLHLPA
                     PVFYRNEDGLLVSLDGVNRIEHCLTSHYRYCAGYELVDVGPATREMIHESLNALGSEN
                     HTMADLLQHAVEFSLNPENKHVKLSEVALKYMLPDTETLTARRVIVSGRRLLSGDTMQ
                     VPHVDRLEDSVITMLMKQKFTHPVIRQAAIALTSFAKVRIKEAKRFIDAVKSAPNSEK
                     ARLERVELEFNELVKRFGLNGVVKEPKGDNSLGTKTRYELTRISNFLANNWGGGTCIG
                     DVFKDKDERQQVNDHLQALKKNVNKMLKSMKA*"
     gene            77870..78562
                     /locus_tag="SR-VP_0-2_scaffold_141_2072294_prodigal-single
                     _90"
     CDS             77870..78562
                     /product="hypothetical protein"
                     /codon_start=1
                     /transl_table=11
                     /translation="MAKSKPVPRSRRTVDRVDRALIRDFFKDGEWRSMSNMCAQLAEV
                     VPDYVATRATLGMRRLERLSLDKRARCGLRKLVNIVVSAMVLEGRCERKSVSGESHYR
                     LKPELLSTGHVASAAVTDDDLQLPGKTKSGLTRPVVAYVICKSPDGITETELIKKLDK
                     CFKETIVDDYEEECLRKEPIARESIPRTELVRRARHHFLREAVLDLAAGGFITRQTET
                     IFRPTKQLQNVK*"
     gene            78743..79285
                     /locus_tag="SR-VP_0-2_scaffold_141_2072294_prodigal-single
                     _91"
     CDS             78743..79285
                     /product="hypothetical protein"
                     /codon_start=1
                     /transl_table=11
                     /translation="VFIKCKNPDDRSKVVKAIKAKLEESRFTADVFEMNHHQHRLVIR
                     LENIRLVDKKDYCGAHPNECQVNRPHKTTRYLEGGDWIGWNDMLNDVLDRMKMDADAW
                     SYNRESRGGGKYPIRLGLCRRTNYESEMVCQWGRTFFHWDSAVNADDFTNYCGKKAPR
                     STYPDGTPGLATWRRSHQPV*"
     gene            79313..80506
                     /locus_tag="SR-VP_0-2_scaffold_141_2072294_prodigal-single
                     _92"
     CDS             79313..80506
                     /product="hypothetical protein"
                     /codon_start=1
                     /transl_table=11
                     /translation="MQLVTGTTLNGKSRHSAGDVVTLKHSVPTTERCLNDYIRSGCKA
                     DVAAALIAAGLGNRRWELTFERAVRSKSGPRLTVRNATAFVVFLILRPGNNKAPAIFR
                     LSVPRDTVDNDGKPVTADQVRERLLAAVGNVDADVDDEETGNVMPPAAENVTEDDVKT
                     VLEAVQTAAAARGDCDWPDRSTFTQAVCMEIGFGHSPERWGGVMSALTNRGLLADRGT
                     FWGITKSGKAWLKAEPVPEEPNKKAEEPVAEKQAIKPTPVLTTKPATVSSPPPASSPT
                     ASSMVGIMAQAAKLKASMKALDDLEVAQQMINELDFKIAGVRNRESEIQLQAADEIAQ
                     IQLKMANDLSALQNDLVDLEKQKLSVQEGASHAAQALDPAMLRMLANQVEATAQAVNA
                     AVKGS*"
     gene            80544..80951
                     /locus_tag="SR-VP_0-2_scaffold_141_2072294_prodigal-single
                     _93"
     CDS             80544..80951
                     /product="hypothetical protein"
                     /codon_start=1
                     /transl_table=11
                     /translation="MEYQETSGAAWRNFYPDSAIIDAQILAALEKAKVDELPGLSDLA
                     IEQSLGVKHQTVSANRRHLVEKGWVTDSGYRQNESGYDRILWRLTDQTEPKNPEAKPN
                     IDITIEVTDGQIVAVYHTDDNDKRSMVYRDVYH*"
     gene            80960..81157
                     /locus_tag="SR-VP_0-2_scaffold_141_2072294_prodigal-single
                     _94"
     CDS             80960..81157
                     /product="hypothetical protein"
                     /codon_start=1
                     /transl_table=11
                     /translation="MHCTGCGKKLKLTTDKVAGIDRAACPSCALNFEVLGDPQDSITH
                     IQVIPFDAEKEEDEDEDDPDD*"
     gene            81129..81482
                     /locus_tag="SR-VP_0-2_scaffold_141_2072294_prodigal-single
                     _95"
     CDS             81129..81482
                     /product="hypothetical protein"
                     /codon_start=1
                     /transl_table=11
                     /translation="MKTKTTLTIEVEYDDTKTDPQALTVILDKAVENGFIVMEDAGVA
                     DCGKPIFKDARVEDPVHAVIEVAGGCCTDAYLAKGDNREFSYTIVDHDTEDDEDEEEE
                     TSRSSPPGGGLPTDE*"
     gene            81421..82230
                     /locus_tag="SR-VP_0-2_scaffold_141_2072294_prodigal-single
                     _96"
     CDS             81421..82230
                     /product="hypothetical protein"
                     /codon_start=1
                     /transl_table=11
                     /translation="MKRKKLREAPRLEGDYQLMSKFLADAPDHIWDGFIKLRPRAVTI
                     PGLMPDRWTGDTRHDKELLRSFINRSTFPMEDYDNVLGIVGRIGFGFETPWDLEEPEK
                     PIRRTKLAGSHSLLAPVADCIVEWLTSLKHKDARPCIVTIDGVDWASADYLFSDEFTA
                     NMMGVTHGKKKVGDPFRERRLYCVGKLPQSKRNRNRTCYLWGPQTWYISGYYRNDSLP
                     PGWRKLSPEDEKRIHPWGEHFMMGQWDCKESIDAYEDHPYTRVPMAVTYLK*"
     gene            82264..83085
                     /locus_tag="SR-VP_0-2_scaffold_141_2072294_prodigal-single
                     _97"
     CDS             82264..83085
                     /product="hypothetical protein"
                     /codon_start=1
                     /transl_table=11
                     /translation="MASLKDALFQNDTFYGSPPVWAPSVYTDDYIANAIVMVDVARKS
                     TWYDATLVHDHLVAKADNHRWKPADFANCYTPPGAGNDYVFEMARPSIDQPMDPELDT
                     GFESLDCHLYPPRFGWLVEFLSDDDMSERLQSPFLAGHRDIFLTAIELSRRIAGEALT
                     WLSMWHLFALCVPRPSNMRKTKTRRQKRHGAVVSGALGAMLVMADSSGNIIGDQLLRP
                     IRADRRDDAGLAHLMFTTTAMAGMAALWTAHRTEGLKLSADALKERALEKEKASQ*"
     gene            83274..83813
                     /locus_tag="SR-VP_0-2_scaffold_141_2072294_prodigal-single
                     _98"
     CDS             83274..83813
                     /product="hypothetical protein"
                     /codon_start=1
                     /transl_table=11
                     /translation="MSENYPRGNAKVDDLAWYRSTNRLSWQHGKVIEVGLTNEFGRAL
                     NIRLKIDGDGEIELPPYPPWKLRGDKPEAQVLIFAPHTPEAIAKVLAKYRNLIATRAG
                     GNHMDERFKLLCIACEQWVDVGRTTTESSDLYYHSNGAVFRANKPEVLESGTELTCGC
                     GMTYNFPFVDYDGDGINKE*"
     gene            83810..84652
                     /locus_tag="SR-VP_0-2_scaffold_141_2072294_prodigal-single
                     _99"
     CDS             83810..84652
                     /product="hypothetical protein"
                     /codon_start=1
                     /transl_table=11
                     /translation="VNTINTANEIALPAGCFLRDMELGLLHIMPGMAKAANREHYLNL
                     DVDFDERAVRTPIVGYMGGKPYIIKGETTIAVLRQHHYESWVCYIVPVANEQDAFGLR
                     FKIEGCGNRKAGDIDMFRYGLHKGLVPHAEIWDVVVNVNGFHIPLTVSEARRGLRDNS
                     ITAVKALERIHREHGGRQGLARTMNVLCRCFLANPRTRRLQTAARKHTFLESMACFIR
                     ATSVPLRDISTQLRAAGFSAADIVEEAERRSRTMYPRYAGKYAASQIPGVLDDLVTGV
                     LQRD*"
     gene            84664..85158
                     /locus_tag="SR-VP_0-2_scaffold_141_2072294_prodigal-single
                     _100"
     CDS             84664..85158
                     /product="Tax=RIFOXYA2_FULL_WWE3_46_9_curated"
                     /codon_start=1
                     /transl_table=11
                     /translation="VSKSITCFNDLRAYGIDCLTGEADNLGFRMLCDFTKRGQRILTQ
                     VFGGVQFQAPENWNSGDKDDPHVGSIMLSHDMLTTIGIIALLDAGCTDIYVFSRDVTD
                     DAPGRLFQPHVPYGFHDFEKEDRDETLKLAAKYGWHARRFGYNPTQPHEGNRNVHAMS
                     GRTA*"
                     /db_xref="89396609"
     gene            85225..85935
                     /locus_tag="SR-VP_0-2_scaffold_141_2072294_prodigal-single
                     _101"
     CDS             85225..85935
                     /product="hypothetical protein"
                     /codon_start=1
                     /transl_table=11
                     /translation="MTTDNIDNTADDSATTILSANLPKLTKDQQKAAMIIVAKHFTAL
                     AGTVNLETGAKVREIEERACQFFGGRIANVKKDDAFEEYQQPRLPEADKLEPIDRKKV
                     LALVKDARAIQKQIEEETKEFQQLRDAYQKRHDALQKDRREAKEAIDAVVERHNKALA
                     KEVSAIRDKCEIAVAHINRNKSAVEIACLFNGEAKTIGAFLAAMPKGALVAEAAERAG
                     LIMPQIAEKAEKKLALVG*"
     gene            complement(85996..87195)
                     /locus_tag="SR-VP_0-2_scaffold_141_2072294_prodigal-single
                     _102"
     CDS             complement(85996..87195)
                     /product="hypothetical protein"
                     /codon_start=1
                     /transl_table=11
                     /translation="MPHQADHVADKGGVELHRLAKLYDFPDFVKKANFDTTFQPDSCT
                     SYADLPRKQFPCHTAAATWLSTLYFTEKKAEFHPKDQNHIQRQLNYYVTFWKIKEAVD
                     KIFSRHQELHKSGADELPDSSFAYVRVRDDGTKERHLPMRNASEVKQAADWLFTYRDK
                     LPFSREEGGGRHQVAVKILEKAARFAAKLDGRYEFLEKQAGRGICNPQEVYQTLVNRS
                     YLTVNEDFRKHIVKLAMAIKEQPHQSLHPEALIKLAETIDHIDRSLGITAKYTDKIPR
                     PEDVVFRVTFDKAAGDLQEVVAMTTGRIYKKADFAKIPLSGVRDLFGRDFAEEVKAGL
                     DQVDPEKLAELGATLPMGDAELFDKLAAECGVHPQLTKAASAKVGFSPDALKGLAKLY
                     KGLNISE*"
     gene            87224..88876
                     /locus_tag="SR-VP_0-2_scaffold_141_2072294_prodigal-single
                     _103"
     CDS             87224..88876
                     /product="hypothetical protein"
                     /codon_start=1
                     /transl_table=11
                     /translation="MASLAVHASWSAVAAALEIATSGPTLPAGVWCPRCGQESLHVYQ
                     DTIKGHPWHQCKSCRTQGDLLQLLCACWDVGAEVALQMLSASTGQPTIVPTEKELATY
                     NYGLSRGQRMLAFWEHARVRFLRNATLALPLRQRFRLRPSLEVDEERWLDGPGRVIGC
                     ATFQDADRVFHPDGTIGDGNSKYRIFKGGHWGEVLVFPFHRIADHLSAFLFVGRNGDP
                     TDFAFKNEGSFEVHQHQEAGLLGLPCVMDSAVTFAVSDPLLLARMQIRNLRHSITPLP
                     LVAWYQGPKALTKDCWSALAGRRVVFWVFELDIGTLAHAARTNAEIAVHGPAMVGQDG
                     LDAFLKGGGAPHELLHEVLAQAVPWRIALTRWLRETEDGPVVELILGLERRGIDPHWI
                     ASELRADARDRLKRALLHRVEPEADFQWRCYVLRQTTAGTFCKRNGIWVQVANFSMFI
                     DHDDGTRCAGFMLQNGRKLPFAVTPTRGEYRTRCNFEHQIIKAGGSPLVFHPHWLGRL
                     IQLARERANAGSGVAQAASADLPSTPDTPNSANEQPGGLEEE*"
     gene            88920..89219
                     /locus_tag="SR-VP_0-2_scaffold_141_2072294_prodigal-single
                     _104"
     CDS             88920..89219
                     /product="hypothetical protein"
                     /codon_start=1
                     /transl_table=11
                     /translation="MIITQTIDVLGRPDWELKGTILLDAPSDCGPGGYGLSPQTGLDQ
                     VAQKLKDAHGEYAHVVGAQIKIGSGGSHPSYGRTHVWVQGDLYIEQVKEKPCPTK*"
     gene            89204..89581
                     /locus_tag="SR-VP_0-2_scaffold_141_2072294_prodigal-single
                     _105"
     CDS             89204..89581
                     /product="hypothetical protein"
                     /codon_start=1
                     /transl_table=11
                     /translation="MSDEVKHYPFIQASCGCVVILLDHMPMEGVDTCEAVIKVRDCRE
                     DQDLGFHLTRIESKKVLDGRRLTDEEGRKYVEAIGALMYQGHLANELTRCLNQTDNNR
                     ISFYSRDREAMEGPPQVMAEHTD*"
     gene            complement(89578..91563)
                     /locus_tag="SR-VP_0-2_scaffold_141_2072294_prodigal-single
                     _106"
     CDS             complement(89578..91563)
                     /product="Uncharacterized protein {ECO:0000313|EMBL
                     :KKN28768.1};  TaxID=412755 species="unclassified
                     sequences; metagenomes; ecological metagenomes.;"
                     source="marine sediment metagenome.;""
                     /codon_start=1
                     /transl_table=11
                     /translation="MDGSEHFHLPVPRRKTTIELQREQRGKLGDIEIASDNLPFSAQE
                     IGLTGMEDPVERALKIAVYCMQKSGFVSLAPLLPGMLKLKGQPYSINDYFPFEPLFRT
                     DQPKRQLWMCGRQLSKSTSHAAEGVLKANFIPYFSTLFVTPLYEMIRRFSHNYVREFI
                     ENSPLKRMIMGEHSSSNVLQRSFANGSVLHFSFAFLDAERTRGISADKMVVDEVQHIN
                     SEFLPIIRETMSGSKWGIEQYSGTPLSLDNTIERLWEDSSQAEWMIKCHHGGCGYWNV
                     PRSTHDLYDMISLRHDNVSPSHPGVICAKCRHPLDPRRMGRWVHGVPERIGTFNGYHV
                     PQIVMPMHYENPDKWSALLGKMRGASGTTENVFMNEVCGESWDTGSKLVTLTDLKNAC
                     VLPWKNTVDEALPKLSNYLFRVLGVDWGGGGGRLKSSSNKKGQEMRERTSFTTLAVCG
                     IRADGKVDVLWGIRSSQSHDHFFEARLIMAALAKFKCSHFAHDYNGAGAAREMLIRQA
                     GFPMDNIVAITYHPSAKKKIMHFHEPTDDHPRNWWSVDKSRSLVLCCDLIKSGFLRFF
                     QYDHQSADEPGLIHDFLSLIEEKIPRAMGADVYQIVKNPNLTDDFAHSVNLAAMTLFH
                     LNGKWPDLTNTLKFYMHKELMEYVHPLSQKYWEDLLG*"
                     /db_xref="A0A0F9SHF5_9ZZZZ"
     gene            91578..91778
                     /locus_tag="SR-VP_0-2_scaffold_141_2072294_prodigal-single
                     _107"
     CDS             91578..91778
                     /product="hypothetical protein"
                     /codon_start=1
                     /transl_table=11
                     /translation="LSRRRKKKQRDPPPPFTEYLRQPGQDSGVDRIANIVAMVIESLW
                     FAVVTVASTVKSVLSSTRKRRG*"
     gene            91801..92013
                     /locus_tag="SR-VP_0-2_scaffold_141_2072294_prodigal-single
                     _108"
     CDS             91801..92013
                     /product="hypothetical protein"
                     /codon_start=1
                     /transl_table=11
                     /translation="MATSRSSREFLERRGLVRANVPPRPRLDVSQLLIHSVPLDTPPQ
                     PEQAVLRELEGEHPPDRQETRPWPNQ*"
     gene            92200..92616
                     /locus_tag="SR-VP_0-2_scaffold_141_2072294_prodigal-single
                     _109"
     CDS             92200..92616
                     /product="hypothetical protein"
                     /codon_start=1
                     /transl_table=11
                     /translation="MSMCDLFVAALATWQAVEVWHHAAIFDDWRSRVELWRGGFWGWL
                     GNMLTCPWCLSVWVGLLVCVNLWLASFAGYSWVALFMYALAVSRLANLGNDLSHAWRR
                     TPRSDQVIPEGDFNSEIGKEEGKLPSSDPLPEWDKL*"
     gene            92613..92795
                     /locus_tag="SR-VP_0-2_scaffold_141_2072294_prodigal-single
                     _110"
     CDS             92613..92795
                     /product="hypothetical protein"
                     /codon_start=1
                     /transl_table=11
                     /translation="MSTEVLIRCDHCYSVTAAVKFDMRAILMLRHELKKKGWHQVGSK
                     DYCMGCAPKHKKPKKG*"
     gene            92800..93132
                     /locus_tag="SR-VP_0-2_scaffold_141_2072294_prodigal-single
                     _111"
     CDS             92800..93132
                     /product="Phosphoadenosine phosphosulfate reductase n=1
                     Tax=Mycobacterium rhodesiae JS60 RepID=G4I8E9_MYCRH"
                     /codon_start=1
                     /transl_table=11
                     /translation="MEPGYDHTMGNVMANMQAWEEIASRAGYDKTNRPPDDWTPRLSC
                     RFCIFAPRAALILSGKHNPELLDKYVAVEKEIGHSFRVNLPLADIQKAIETGEETKLS
                     DLHDKWNM*"
                     /db_xref="UniRef100_G4I8E9"
                     /db_xref="A0A0F9KGA7_9ZZZZ"
                     /db_xref="G4I8E9_MYCRH"
     gene            93232..93588
                     /locus_tag="SR-VP_0-2_scaffold_141_2072294_prodigal-single
                     _112"
     CDS             93232..93588
                     /product="hypothetical protein"
                     /codon_start=1
                     /transl_table=11
                     /translation="MSDKPTLYVVEHYGSIPHLEIFPVAEERKTCWLVGTHRRVLMKN
                     AVGRRFFTDKDLCAKHLRVYVTARMATARRDVIRMQVLSNHTDYDILSFFQRGDGDVA
                     VVVEQAVMAIERNNPA*"
     gene            93585..93797
                     /locus_tag="SR-VP_0-2_scaffold_141_2072294_prodigal-single
                     _113"
     CDS             93585..93797
                     /product="hypothetical protein"
                     /codon_start=1
                     /transl_table=11
                     /translation="MTHGFDCLWDKLVAKRPLLKDAEAKVTISPQQFKKLLKAFYDYG
                     KLDANASADRTEKFLEKFFGIGGSDK*"
     gene            93822..94130
                     /locus_tag="SR-VP_0-2_scaffold_141_2072294_prodigal-single
                     _114"
     CDS             93822..94130
                     /product="hypothetical protein"
                     /codon_start=1
                     /transl_table=11
                     /translation="MDIHPDQLVTIAFGSCLPKVPDSNRLRGIPSDETRPPRNGEWFI
                     DSASGRHSYCCRANYDFEHARRIAKLVYVEAVIVSSIYQGAKDGEVADQGAEEYTHSE
                     *"
     gene            94081..94716
                     /locus_tag="SR-VP_0-2_scaffold_141_2072294_prodigal-single
                     _115"
     CDS             94081..94716
                     /product="hypothetical protein"
                     /codon_start=1
                     /transl_table=11
                     /translation="MAKSPIKVPKNTLTPNEGQLLSVLLQEQNIVPNHKTILLIGDGS
                     GSGWNMSCGWASVSIDWKTRERKVWYGYACPGSVNLAEGMAYLHPLCWLVNQEVEAKN
                     NGEERRGPRVHVITDSQYIRDLIKKSDRTAGANSPMGSVFDCVNRQGIVIIPHWVERL
                     KIDLNRYTDALSRFVRESLKNWKAEQELTRLGDGVLGFTPYDFNPDAMEGG*"
     gene            94719..94934
                     /locus_tag="SR-VP_0-2_scaffold_141_2072294_prodigal-single
                     _116"
     CDS             94719..94934
                     /product="hypothetical protein"
                     /codon_start=1
                     /transl_table=11
                     /translation="MKVLIEIDGKPVSFQNDVKIIYDDEEDEQLHMTYTHEGLVEDLI
                     HNDRVVKTNSVTYVEICEELDSEQENR*"
     gene            94931..95170
                     /locus_tag="SR-VP_0-2_scaffold_141_2072294_prodigal-single
                     _117"
     CDS             94931..95170
                     /product="hypothetical protein"
                     /codon_start=1
                     /transl_table=11
                     /translation="MTPILELYVDGKKVDFSKAKLIYTEPAHKSFTGDHVPASSLTVN
                     LTPTNITLRAHQGRRLVREESEKLSSELDRMLSWH*"
     gene            95200..95757
                     /locus_tag="SR-VP_0-2_scaffold_141_2072294_prodigal-single
                     _118"
     CDS             95200..95757
                     /product="hypothetical protein n=1 Tax=Gemmata
                     obscuriglobus RepID=UPI00016C474B"
                     /codon_start=1
                     /transl_table=11
                     /translation="MTWEFLLAASLLMVPPDTQDGTPDILLFASVRLPIQVLAVEWQI
                     LDPREVRYVLVRQEDFSCDMNLLRRRYQELKDVPFVEDSARFPERTTVNEYLAFNRGY
                     RQQLDIRQPGEPSRWWALREAIQETDYLYEVWDTVRDSETIYYYVTVRRQSLKKLRDM
                     LGEAAYYSADLPPFVPTDRFTPVRQ*"
                     /db_xref="UniRef100_UPI00016C474B"
                     /db_xref="H5SFR4_9BACT"
                     /db_xref="UPI00016C474B"
     gene            95820..96143
                     /locus_tag="SR-VP_0-2_scaffold_141_2072294_prodigal-single
                     _119"
     CDS             95820..96143
                     /product="hypothetical protein"
                     /codon_start=1
                     /transl_table=11
                     /translation="MAKKKLKPHPTMPTVVPVTPKTKKSEHKMPPAPEWPVGTTIVEV
                     RPMTEEEAEAEGWPLPRLPNMNSPTAVLVLSDGSELYASCDPEGNGPGCMFGVDDKGR
                     SVRLA*"
     gene            96155..96418
                     /locus_tag="SR-VP_0-2_scaffold_141_2072294_prodigal-single
                     _120"
     CDS             96155..96418
                     /product="hypothetical protein"
                     /codon_start=1
                     /transl_table=11
                     /translation="MAKVGKDDVVSKVLDSADGLVQVGMTIEEVLEVAGSQLDRGGIE
                     GTAIFQVKGDKRWWVGSVEFCILEATPEFVADRQQQLKDEEDK*"
     gene            96415..96738
                     /locus_tag="SR-VP_0-2_scaffold_141_2072294_prodigal-single
                     _121"
     CDS             96415..96738
                     /product="hypothetical protein"
                     /codon_start=1
                     /transl_table=11
                     /translation="VNLRKLMEIAAEAYEPTVDIKGVPQRKIVNLLDYVDDEGQPLVD
                     HPQGDTLALFVVRELKDTFDANEIDKAQLEQASKTMRDAWEQLENVECGFEIVLTQMR
                     IKEME*"
     gene            96735..97241
                     /locus_tag="SR-VP_0-2_scaffold_141_2072294_prodigal-single
                     _122"
     CDS             96735..97241
                     /product="hypothetical protein"
                     /codon_start=1
                     /transl_table=11
                     /translation="MMAEPWIWLNPGEPTGKADCGCELNREHETSDDPAVILCPLHSS
                     AEELLTMLDEVTRSATLTGGQLARLTSLLTKAKSGVEVDFDPLLGQFTDDPENAPYID
                     RRTGEFIGLDHGDDTILARFPGRDIPKDDWNIFIPIDEDGDVEKAKRQWDEMERKHRK
                     ENHERKVP*"
     gene            97222..97452
                     /locus_tag="SR-VP_0-2_scaffold_141_2072294_prodigal-single
                     _123"
     CDS             97222..97452
                     /product="hypothetical protein"
                     /codon_start=1
                     /transl_table=11
                     /translation="MNAKCREHLESLISSCSSEALAVGDCLKTIAENGGEQAQVSYLV
                     DCAENIRDAAQDFINTFKSKEAQVDEEEKADG*"
     gene            97445..97693
                     /locus_tag="SR-VP_0-2_scaffold_141_2072294_prodigal-single
                     _124"
     CDS             97445..97693
                     /product="hypothetical protein"
                     /codon_start=1
                     /transl_table=11
                     /translation="MASAHRYLEAIEEISFVNGVNWDDNSKLTIISRFLEEEVISFKR
                     FEDFCERQATEELAECTSTEEGEDDEEDEDEADEEENG*"
     gene            97650..97928
                     /locus_tag="SR-VP_0-2_scaffold_141_2072294_prodigal-single
                     _125"
     CDS             97650..97928
                     /product="hypothetical protein"
                     /codon_start=1
                     /transl_table=11
                     /translation="MKKTKMKRTRKRTVECFLCWSDGTWSTDFVEIPADTPDDRVADV
                     AELAIYRRQWAKDLAFGGLYNSNDDEEEEEDDEEDEEEDEEDEEDTGE*"
     gene            97873..98316
                     /locus_tag="SR-VP_0-2_scaffold_141_2072294_prodigal-single
                     _126"
     CDS             97873..98316
                     /product="hypothetical protein"
                     /codon_start=1
                     /transl_table=11
                     /translation="MTRKTRKKTKKTKKTPVNEYAVPGDGPVALPTGTCFEDVAEYIE
                     VAAFAGKLDLNLTFTVHALVTNSFTGQPASHAWIEIGDDVITAVILEGRKQYVKCTKE
                     HYYREAGILEISRYSMKEVAYHSRRTGHGGPWETKYIKHCSEEQS*"
     gene            98313..98615
                     /locus_tag="SR-VP_0-2_scaffold_141_2072294_prodigal-single
                     _127"
     CDS             98313..98615
                     /product="hypothetical protein"
                     /codon_start=1
                     /transl_table=11
                     /translation="MTTSDRPPPAMAANCPNCVGVIPRATIKCPHCGAELDHKFWYPD
                     QYRHALVGKTVVVNTGKGPDVTGKVERVVGSCFGALAILEGQPDVAWAVEDCKEVT*"
     gene            98615..99517
                     /locus_tag="SR-VP_0-2_scaffold_141_2072294_prodigal-single
                     _128"
     CDS             98615..99517
                     /product="hypothetical protein"
                     /codon_start=1
                     /transl_table=11
                     /translation="MTTVKVRRSVNYTVTDDEGREFEIEFEPSDYHETIIRELADGGL
                     VVGYLCQDNNASNPLEDCDACGHIYDGRRDVIHEIRDKYREAVGIDHYGDLIEDFKPD
                     PLIVLLDVYSHGMDAWRVHGGGRYFPDEQWDVSNCAGVWVPDKYCVEHIELTAAEKAY
                     GVKLGCSHHKKIVYGKGKSYTLYHYTHDGKRHGRFQSVKKAVQSYCTATGVAWDPDKF
                     LNACREEAVVCAGQAVETYNSWLSGDVWGVCFDTYDAEFNHLDNDSCWGYVGGDYAEE
                     ELKMRVEAEVRHAKEARKVKRSTK*"
     gene            99562..100155
                     /locus_tag="SR-VP_0-2_scaffold_141_2072294_prodigal-single
                     _129"
     CDS             99562..100155
                     /product="hypothetical protein"
                     /codon_start=1
                     /transl_table=11
                     /translation="MSKKATNVKKNKKAKEAADKKSMTKKAKEAADKKSMTEKNIQNY
                     RKELKAAEKLVNVLRFRLDLPMAAMPTIDSVNEATLFGDPNHCPFCGSGELTASDWDG
                     PSRDTTCKVECDNCKSEWTEIYRLFGATDFVQGPSPDVEKTDGKEETSGTETQPVGTG
                     SAASGPPCSGEGSPPVEEATGSAEAEGHARGNLPGSA*"
     gene            100232..100603
                     /locus_tag="SR-VP_0-2_scaffold_141_2072294_prodigal-single
                     _130"
     CDS             100232..100603
                     /product="Uncharacterized protein {ECO:0000313|EMBL
                     :KKN81511.1};  TaxID=412755 species="unclassified
                     sequences; metagenomes; ecological metagenomes.;"
                     source="marine sediment metagenome.;""
                     /codon_start=1
                     /transl_table=11
                     /translation="VIDEFHFRTNEELQAFLFGIEIMDGWTEYEQFDDHEAARDHVIG
                     QLDETPEGYAKCRCQNCGKGWREKDLINPIPDLHERVDPGEPMPNGECPGCGAVCHEE
                     KTDEPTEEPPAKTGETNAPGR*"
                     /db_xref="A0A0F9W764_9ZZZZ"
     gene            100545..100760
                     /locus_tag="SR-VP_0-2_scaffold_141_2072294_prodigal-single
                     _131"
     CDS             100545..100760
                     /product="hypothetical protein"
                     /codon_start=1
                     /transl_table=11
                     /translation="MSRLKSPPPRLEKRMPPDAENWGTVHCQNCDWIDSEEEFTPSDG
                     NLAPLICPECGSTNCFLQSQEDLENLK*"
     gene            101243..101518
                     /locus_tag="SR-VP_0-2_scaffold_141_2072294_prodigal-single
                     _132"
     CDS             101243..101518
                     /product="hypothetical protein"
                     /codon_start=1
                     /transl_table=11
                     /translation="MGHAKEVELPIIAHQLCITQLDDAEPQFYRRNSEEDVLAQARKE
                     YEDDPEGFGDRYHLWHLTVDSSGLIQKFPISEDELGTYDDDEDATEE*"
     gene            101522..101935
                     /locus_tag="SR-VP_0-2_scaffold_141_2072294_prodigal-single
                     _133"
     CDS             101522..101935
                     /product="hypothetical protein"
                     /codon_start=1
                     /transl_table=11
                     /translation="MEEQADFDCWEPTLEDIIVGNGHSICASKPPRHGEGTHQMDVSP
                     VDAERIKFINSHSRDVLVAQQQKRIEAEEARIRNSTEALRIVGRPHREQICPGCRKKF
                     TAYRKRCGNRWPTYCSVCAHRSHSHQLRRNHEVQT*"
     gene            101919..102803
                     /locus_tag="SR-VP_0-2_scaffold_141_2072294_prodigal-single
                     _134"
     CDS             101919..102803
                     /product="hypothetical protein"
                     /codon_start=1
                     /transl_table=11
                     /translation="MKFRLDHEAMFVTPENREEAKEVHEEIRLFSLTEQPFEYGTWLN
                     QHSDGIREVQLKGRWVDLFVSAPPKFIQPYLGTLRHWTGHNAFDRPVELTSAWDPITP
                     YFIPKSIWLLGNGWVDAVVYTDYYDGPGGPEDTFERLEKRTQEHLCENLGHRPYEKEF
                     IHTANGQYQHNPRYGTGYRHPPKEGRGGYATSVHTNIWRLIWKHWMMYHANDEQRRVM
                     ANALRINDPLDHPRIDNYTLYVLDPKGTCNYDGNGKMVTVYRAEEFAKLGQGGTECKP
                     STATDATITLPPETTETP*"
     gene            102963..103292
                     /locus_tag="SR-VP_0-2_scaffold_141_2072294_prodigal-single
                     _135"
     CDS             102963..103292
                     /product="hypothetical protein"
                     /codon_start=1
                     /transl_table=11
                     /translation="MSYPNGENHDLYEVPELSVDNLHPEVESGVLLEKDEDNEGEWVW
                     CDGCGDARAVACVCVSIKKPHDEFWHCCPTCYEVYMSGVQHGRYHEAALHKTVPGRDS
                     SQEKPNA*"
     gene            103285..103980
                     /locus_tag="SR-VP_0-2_scaffold_141_2072294_prodigal-single
                     _136"
     CDS             103285..103980
                     /product="hypothetical protein"
                     /codon_start=1
                     /transl_table=11
                     /translation="MLDATRELLRDSYPVSALADCHCKGIDSFVFRNRISPESGMLRV
                     FALRDDCDVLNTVFTANDYAYMPHNHRQDITLTRLCGDPCNILLVLADGAKLVTKPVT
                     QAAYQIGGGKTTALVYRYRFGSAITNGEFSLLLEGPEHVVGHDVRPLAIGDKNGIFML
                     ASEFHTMTASPLSAWCVEEGRLSGDLVTFCYSTQSNKQLSPAAGLYRSMSPDEIDDRW
                     EEVLRRARKEGTL*"
     gene            103977..104144
                     /locus_tag="SR-VP_0-2_scaffold_141_2072294_prodigal-single
                     _137"
     CDS             103977..104144
                     /product="hypothetical protein"
                     /codon_start=1
                     /transl_table=11
                     /translation="VTVRYTRTVAGWRACLKYRPLVEGAEAATRPEALNNLRRTVKKL
                     GGYRAVMVFKR*"
     gene            104152..104907
                     /locus_tag="SR-VP_0-2_scaffold_141_2072294_prodigal-single
                     _138"
     CDS             104152..104907
                     /product="Deoxycytidine triphosphate deaminase n=1 Tax
                     =Microscilla marina ATCC 23134 RepID=A1ZVN0_9BACT"
                     /codon_start=1
                     /transl_table=11
                     /translation="MMLTGKEIERQVRLKNILIEPFDPKRLNPNSYNIRLGEDLAVYA
                     AALSEYSSVGGVLQTGYQWGQRKCERAFILDPAEDDCLDMARENAIYLIKIPPTGIVL
                     YPGVLFLASTVERAGSDWFVPSVEGRSSVGRLGIQVHATAGFGDLGFKSHWTLEITVV
                     HPVRIYAGVEIAQVIFTVPYQEGSVPSKMDGSGEYAHQLAGLYTNPYILYQGKYTGQT
                     GPKPSGLWKEFQEGKYGSRESSVARPTPSPDQG*"
                     /db_xref="UniRef100_A1ZVN0"
                     /db_xref="A0A0F9HD73_9ZZZZ"
                     /db_xref="eha:Ethha_2775"
                     /db_xref="A1ZVN0_9BACT"
     gene            104852..105226
                     /locus_tag="SR-VP_0-2_scaffold_141_2072294_prodigal-single
                     _139"
     CDS             104852..105226
                     /product="DNA-directed RNA polymerase subunit alpha (EC:2
                     .7.7.6)"
                     /codon_start=1
                     /transl_table=11
                     /translation="MAAENRQWPDRRRRRTKGEIDPAVAATWSPKDRQREEMHRNLEL
                     ALAEAGLPVRVVNTMEANGVFQVKDLLEEDGEDLINTPNLGEKTLKEIIECVKALNLE
                     PPRSWIAALYKSPTHHIKKRKK*"
                     /db_xref="toc:Toce_0147"
                     /db_xref="UniRef100_UPI00016C4717"
                     /db_xref="87179919"
                     /db_xref="UPI00016C4717"
                     /db_xref="2.7.7.6"
     gene            105223..106068
                     /locus_tag="SR-VP_0-2_scaffold_141_2072294_prodigal-single
                     _140"
     CDS             105223..106068
                     /product="hypothetical protein"
                     /codon_start=1
                     /transl_table=11
                     /translation="MSESQEMIGREFAYGGNVSVVKHGNNTIVSIDGSDGSGFKVDQV
                     PFDSWVEINDFVRDAARRLLGPAFTGVTVKDVAIDILESFAEFTKQIENVREYPGMPD
                     FSDYRKQLEDAALAEFQEAIQPIKDSVEERAALVHAALSGAIYGFENPMADRPPGVIG
                     KDTLDRAFSDGMIAGQNLAVRTPESERLLNSFIQCFTAAGMYLWKAHHGIDLDSDDIA
                     EFGHVFHGLFYKFANKERQPKSPPTDDIMVAALRTLIERKKNKNGGTFGGEDLPKVQE
                     AGPSP*"
     gene            106203..107054
                     /locus_tag="SR-VP_0-2_scaffold_141_2072294_prodigal-single
                     _141"
     CDS             106203..107054
                     /product="hypothetical protein"
                     /codon_start=1
                     /transl_table=11
                     /translation="MVTPTEVDAPARRLCAIVYAAVSTSEEDNDGDGAYDLHDMVGTP
                     NDVGHAIADCLANSDMMQGRHMLIESGADLYLHVKIKFCAPTAVEEEKEPMAEPNRTS
                     PSLGFDHPFFTNKPALQSLKLNQNPHPECVRACLMELCHELMCLSERPVDSNRWTIFN
                     VEVESDQFVAKAFHPGTGATVIGTGFSGAEARQDRRLRICRWEESQRDLQKLDVELKK
                     VDPVHIVDNQPPAEKRYLIFVYGTWLVGKVWLFNSMSAYIGQSDNSKIRLEVDEIKEM
                     YELPSRP*"
     gene            107032..107196
                     /locus_tag="SR-VP_0-2_scaffold_141_2072294_prodigal-single
                     _142"
     CDS             107032..107196
                     /product="hypothetical protein"
                     /codon_start=1
                     /transl_table=11
                     /translation="MSYQVDPDKDVEELKTLTGAVCCICISLPDPSSRGGRCNALFSL
                     QEEIIANLGT*"
     gene            107202..108086
                     /locus_tag="SR-VP_0-2_scaffold_141_2072294_prodigal-single
                     _143"
     CDS             107202..108086
                     /product="hypothetical protein"
                     /codon_start=1
                     /transl_table=11
                     /translation="MPFNQLIRPPIGLDRVLPHHYFQTARWAVLTPFDGTIAKRGKFH
                     VPKVYHKLWEAWVDLVVWMSADVGWPDKANPLWVANCPYFGVKGHTRGSCHQARICPF
                     CWGRERVIRPYCTVDSLLPEGKIQKAGHRLVEFCSLYRFDYMIQGTLGNSVEDEPLHR
                     LLKFIRDKIEHEGCPEIRLVDHAGAFVSYSVDLHPTYRKPGYSQIYFRRSGLMLVRKD
                     HEVYQMPGTTYEDEAPVDQPSLMWAFSQICRYPVGWLKHGEPWQIRQYLDGLAGCKMM
                     QRYGGWYRNSNSEIEKED*"
     gene            108088..108360
                     /locus_tag="SR-VP_0-2_scaffold_141_2072294_prodigal-single
                     _144"
     CDS             108088..108360
                     /product="hypothetical protein"
                     /codon_start=1
                     /transl_table=11
                     /translation="MGYGSKDKNMDNRHHSGAAVQEALNKCQEILALIEDEVSEKAKI
                     DRAEFFESVTDGVKGVHETIERENKVTDRQQRALDGWEGGVRKFIR*"
     gene            108372..108782
                     /locus_tag="SR-VP_0-2_scaffold_141_2072294_prodigal-single
                     _145"
     CDS             108372..108782
                     /product="hypothetical protein"
                     /codon_start=1
                     /transl_table=11
                     /translation="MLTPEERAAVTFDMFLTGLVRFEMIGHSPGGDGVGGSIARAISL
                     VEGLLGEYTELDNSREDKLRIDIFKRVLTFLKGEDILSPPPPCERCKGTTIVKVLGGG
                     GDYEDWPCPLCRHAEHAEASRQAYQGSGCDGDAD*"
     gene            108798..109166
                     /locus_tag="SR-VP_0-2_scaffold_141_2072294_prodigal-single
                     _146"
     CDS             108798..109166
                     /product="hypothetical protein"
                     /codon_start=1
                     /transl_table=11
                     /translation="MDLSIMQCSTRVIGDRNPSYRASDVNVQLPDHDTDVVLFFPNGE
                     KMIVQWRVEGPSLDICLDTDHTVINWKGESMEPAPRDPGFKTKAKPGTPASEHVRKAA
                     QLCIPLPDDYAQEKEKPCSI*"
     gene            109154..109420
                     /locus_tag="SR-VP_0-2_scaffold_141_2072294_prodigal-single
                     _147"
     CDS             109154..109420
                     /product="hypothetical protein"
                     /codon_start=1
                     /transl_table=11
                     /translation="VLDLNEEQKSIVVYEFRKAIKAMEEVWACLARIGHHLPDCLESE
                     LVDTIEVLLAGGADPATLTDDQLLHEIDLMVGDVVDEEDNDVDA*"
     gene            109407..109646
                     /locus_tag="SR-VP_0-2_scaffold_141_2072294_prodigal-single
                     _148"
     CDS             109407..109646
                     /product="hypothetical protein"
                     /codon_start=1
                     /transl_table=11
                     /translation="MSTPDDFRVVLTEFVNDINATEGVWTDHKGNPRPMGDPEWIDIG
                     FTYLRACETLGVEPMLSKVAPDGYSDESEEDDAEQ*"
     gene            109633..109869
                     /locus_tag="SR-VP_0-2_scaffold_141_2072294_prodigal-single
                     _149"
     CDS             109633..109869
                     /product="hypothetical protein"
                     /codon_start=1
                     /transl_table=11
                     /translation="MPSSELDLVVMAAEGQDLKVVLALLRQHFKQCAADSGRKARDLA
                     STDVPSCAHHGGRRDAFEEAERLMITLSALKGGS*"
     gene            109869..110405
                     /locus_tag="SR-VP_0-2_scaffold_141_2072294_prodigal-single
                     _150"
     CDS             109869..110405
                     /product="hypothetical protein"
                     /codon_start=1
                     /transl_table=11
                     /translation="VSEDINYAPPFPASPLMKPNKLFDICREFRDWLDNESQLVHEEL
                     GLDCCRKLRSLPKVEQFLNLSFIQHTGVFMALRNLRETYDAVARSHDDNWCGKASLRL
                     RHMLVQEGILILEYAFLPLEALEAKLEQIEEEYVKQQQGHFQRMFDMLMGKKKGNKRG
                     QEEEEGGDDVGGDEPDAA*"
     gene            110344..110712
                     /locus_tag="SR-VP_0-2_scaffold_141_2072294_prodigal-single
                     _151"
     CDS             110344..110712
                     /product="hypothetical protein"
                     /codon_start=1
                     /transl_table=11
                     /translation="VGKRKKKEETTSEETSPTPRKPPAWPETVPVLTAEFVWNKGWSN
                     LEGTAFGLLEWCNKTFNPDEHCDNPILDAVEKALRETLVSNIDGDTSGLGVLDMEALF
                     DRERLAEIWSETMRCLGYDL*"
     gene            110737..112065
                     /locus_tag="SR-VP_0-2_scaffold_141_2072294_prodigal-single
                     _152"
     CDS             110737..112065
                     /product="hypothetical protein"
                     /codon_start=1
                     /transl_table=11
                     /translation="MAKQQVKSPVNLWFRSVSRGNRKSCPECRSPLAAGEVIWAWGEY
                     TNGKRRNIKDFCKKCFHNVLALANRREDVADRGLEINTSGEKRPPWMSLVPPYPPELQ
                     LFMESCEAARFDPAVRQVAADACEEKFDRMDLAGFLRLQAQALIWGGRAGADLRQFFA
                     ISRDDWHYGRAPVVTVPWVFFLNFPEIKGILIANGAPHLYGLECVIPVDDMPVKGKSL
                     THMAPTPWVFLDNGGWHRQTDQNLFPVPVNYCYFVKPFPDRLKPPEPSKIVYPRRELD
                     PADDREPVRVWRREAWVHPGFPRPVRFRFELYDMDDNMPGSSHRRVGYRLYANDSLRA
                     HAFDIGCPPFGQLASDDSMLSAMRWAVRDAARDAVKDDWEDSNVHVRFSNMVHDLTDL
                     YAEFNNLGGIAWRCPANTLRDHSVVDCETCYHTYAKMLADAENAQHAQPM*"
     gene            112075..112533
                     /locus_tag="SR-VP_0-2_scaffold_141_2072294_prodigal-single
                     _153"
     CDS             112075..112533
                     /product="hypothetical protein"
                     /codon_start=1
                     /transl_table=11
                     /translation="VARTEENYLYRGDHYCYPCLPVVTDHPEVYDASGEQDTPAHCYV
                     CSIPLSYSLTSHGVQYVIDALLDELAHWPERGTQLILDTTYYHGCRQIEICRGWAEEI
                     RWYSLDAKDKFIVDRFLEVTAGDAPPLPRPQPLFVRSRRAFDWLAIRQGD*"
     gene            112609..112794
                     /locus_tag="SR-VP_0-2_scaffold_141_2072294_prodigal-single
                     _154"
     CDS             112609..112794
                     /product="hypothetical protein"
                     /codon_start=1
                     /transl_table=11
                     /translation="MAVTPSRPGKRKCRECNKTFHSPDVEMLRTCPKCRRQLDSMPRI
                     VRHESVRRASGPNVNDY*"
     gene            112802..113896
                     /locus_tag="SR-VP_0-2_scaffold_141_2072294_prodigal-single
                     _155"
     CDS             112802..113896
                     /product="Protein RfaE, domain I n=1 Tax=Sutterella
                     parvirubra YIT 11816 RepID=H3KGV8_9BURK"
                     /codon_start=1
                     /transl_table=11
                     /translation="MYDIIVAGDLLADETQHVTVTGPSPENANVLSVTEGKLECSPGG
                     AGNVALNCAGLGRSTMLLATIGRDDASHVTRDALYRGKVHPDLVFQLGHRIRARRRIV
                     SPDGMLLRLNRNTTVSESNLVTAAHYLENELQVLVLSDYGGGYLTNEDALHKVLNRAC
                     EVKCPILVDPPRDGNWKRFGSGHTIFKPNIRQAVTFLRRAAAAFNEPPFVPFWYVDDS
                     SIVLNRTQACELACNLAAAMRSEGIVSNGVWITLGPGGSVVYNSSREVVVDHYPVSSQ
                     VEVRDVTGAGDTAMAVMAAALSKGEPFANGVKLANIAGGIAVQKRGCWKANWDEIIAV
                     LNRLHPDSVSGDLDVDSLFRTAMRCAGLEK*"
                     /db_xref="UniRef100_H3KGV8"
                     /db_xref="H3KGV8_9BURK"
                     /db_xref="tti:THITH_02430"
     gene            113896..114420
                     /locus_tag="SR-VP_0-2_scaffold_141_2072294_prodigal-single
                     _156"
     CDS             113896..114420
                     /product="nucleotidyltransferase n=1 Tax=Agrobacterium sp.
                     224MFTsu3.1 RepID=UPI0003710946"
                     /codon_start=1
                     /transl_table=11
                     /translation="MIIKNWREVRPQPGWHTHLGIEDVMAVTNGVFDILHAGHFKLLG
                     YVYNRDYLRCEKISQIVLLNTDASVQRIKGGWRPIVTFAERAAALAELPWVHSVIGFE
                     ENEPTELIQAIRPKILVKGSEYADDLIPGSMCVLNNGGMVLFCPMEHVPGTAKDDNKY
                     LSTSSIARRYFERP*"
                     /db_xref="UniRef100_UPI0003710946"
                     /db_xref="sphi:TS85_08255"
                     /db_xref="A0A098RNS1_9RHIZ"
                     /db_xref="UPI0003710946"
     gene            114469..115605
                     /locus_tag="SR-VP_0-2_scaffold_141_2072294_prodigal-single
                     _157"
     CDS             114469..115605
                     /product="Uncharacterized protein {ECO:0000313|EMBL
                     :KKL83081.1}; Flags: Fragment;;  TaxID=412755
                     species="unclassified sequences; metagenomes; ecological
                     metagenomes.;" source="marine sediment metagenome.;""
                     /codon_start=1
                     /transl_table=11
                     /translation="MSKWRTVHVADAHLQDGAYPHLGVVGDAYYSFEQAVDMAIENKA
                     DTLVADGDLLDVPRNRPGPVNFLHRQVDRLRDAGVAFEYIQGQPNHDQCSPSWAAGHP
                     WAVHLHRTVRTHDDGFTYYGIDFQPNGLLQQELSEIPPGTDLLVAHQAWADWMGDITH
                     PQGEFADVPVVRSVITGDLHEFKLEKKRGKDGQEMTVCSPGSIAMQAINEPPDKYIVV
                     LSDEKKFCRVRLKTRRVFRSHLIENEDDLDRFLDEGLVQVKELIRGAAKDGLPEQLLK
                     PLVEVTYHHSVAGVVKKAQKSMGEHCHLFLKEIRPSKDKGEEFAATVAKGQAATPLGM
                     LDQEVDPVQFPHANALLKRLLPLSGKDLVQQEIQKWRQEYLSRP*"
                     /db_xref="A0A0F9FXV9_9ZZZZ"
     gene            115880..118012
                     /locus_tag="SR-VP_0-2_scaffold_141_2072294_prodigal-single
                     _158"
     CDS             115880..118012
                     /product="GD11670 n=1 Tax=Drosophila simulans RepID
                     =B4QH58_DROSI"
                     /codon_start=1
                     /transl_table=11
                     /translation="MHAIKLEGENIGPWQGEFSFTFQLGAVGIFGPNGAGKSTIVDLM
                     YSALTNDWTRVAPLKLDVINNQAGKRSAAWVKFTFSLGGVVCSIRRGIKPSANELIVG
                     KDSPVTNDKEITQKLDKLGIDSKMLGQCVFLEQNAIHEFLELPQGDRAKVYQALNHTG
                     ECEVLHGVISEMLAKDRDLCVEIVDNSAELGTRLDQLKEKEHDLELQRSVQAELLLSA
                     EHLAAAEKMIAKAARFDTLALRKPRLEADLAKAKQAAKVARELENEKFTDAESIRLKM
                     GELEPSYTSARDTLKQWTNFLESQKLRESREKKRCELVESLKRPAPPLEPGASTKAAE
                     HRTNKMRLQRELEDAKARIKMFVDTKKVECPTCGTPVDHLDDMLRHSESVVEAVPAKI
                     SEEERAAADIEVRMKARSNYDTWKEVEQTKLKGVETALAEMSQLSVPAGDIDSLQKII
                     DTYKSLQGDEDLLYAALRKLTPDRSAKEATQAALQKQYDELWAEMKICNYDADRLRQV
                     SKRVQEHRDAVAVAANLQGQLTQVGEEVINIDEQLDQLKARIARQAKVRGMVEILTRV
                     RDAVHRNALPQRVAQANLNSMEGAINQGLELFGSPFWVETQDNLDFLVHKPGESGQKV
                     AQTSIGQRVLLAIAFWGASHSLYRAELGMLVLDEPTANLDAPNRKYLAEAIARLSKRV
                     RDKRQVLVITHADELAGSFDQVIDLGQR*"
                     /db_xref="UniRef100_B4QH58"
                     /db_xref="A0A0F9T2R5_9ZZZZ"
                     /db_xref="B4QH58_DROSI"
     gene            118015..118986
                     /locus_tag="SR-VP_0-2_scaffold_141_2072294_prodigal-single
                     _159"
     CDS             118015..118986
                     /product="hypothetical protein"
                     /codon_start=1
                     /transl_table=11
                     /translation="MTATVSKTIQTTLLRLHVDVGGIVWYGHDRCFAEDSGLTPVPFL
                     KEHEQFGFQLDGVQQARLLGTASNAELIVALQQQRRRRPRQLGVQGIQLASPAVCPSS
                     GCRSDPHQVMQLLWQPTTSGYTSGFWHDLSEKEFPTYALINRLASCDDGRLDDRTTRI
                     LHYHPAWPALSFLPTLSPWAAANLIAQIVDPRWFRDLTHHNRLSRLFVFLGLTPENVA
                     AFVDGRRGPRHFDRFRFVLDAWSTRGAYTVNIDDPRNFLWRILRHHQGKNGLLTASKW
                     FVRFIREVWLHELGSREPEAVFVTGDFFRNSEEIRAYVQHREALKIE*"
     gene            119154..120734
                     /locus_tag="SR-VP_0-2_scaffold_141_2072294_prodigal-single
                     _160"
     CDS             119154..120734
                     /product="Uncharacterized protein {ECO:0000313|EMBL
                     :KKN73547.1};  TaxID=412755 species="unclassified
                     sequences; metagenomes; ecological metagenomes.;"
                     source="marine sediment metagenome.;""
                     /codon_start=1
                     /transl_table=11
                     /translation="MTTPIAVSPCPLPCVTLVRGGNWLVIDPTTPQIHDLIAPQLTFI
                     EKEFLRGRERTDAIRTGLPLVNLIPRQCFATDSKQRLSCPYGYAARIRRTLRANGYEV
                     ITRNLDLEKPQEKERRASVFSPQWERLQTGRQVEFRHRQDEGVAKIISAAIRSEPGRI
                     DCPTGWGKSFTIAVLARVLPKLRILFVTKSVTVLRTRIYPELALSLPGVGICCGKEKV
                     LGKRVMCVSTDSLHHVVDQIWDLIIVDEAHQAASDAAAGKFVQFPGQPVFIGLSASFE
                     SRLDGKDFREEALFGDYLMRIPYQEAVEHGLIVPIEVYWRQVVLDHDPADVVNDTQRK
                     RWGIWQNGPRNDLVLEDSMIDQPEQTMIFCEKIEHLLALRKKDPSLPILCRPDSLDYD
                     RIRDLKKHDLPVEVVTDLTDAKLQALTQRAMNGTLKRFAVNTLFNVGVDMPDLVTLVR
                     ADGMGSPTADTQIPGRTSRMKAGKIAGRIRDYLDCFNKGFYKTGMIRAKDYAKHRWTQ
                     YLPNAKAAEQVRAMYLKD*"
                     /db_xref="A0A0F9TFD6_9ZZZZ"
     gene            120738..121526
                     /locus_tag="SR-VP_0-2_scaffold_141_2072294_prodigal-single
                     _161"
     CDS             120738..121526
                     /product="hypothetical protein"
                     /codon_start=1
                     /transl_table=11
                     /translation="MSNHPRGKGGRSRSDSSGPGATPLSEGYTDAEVALGQVIRVLYV
                     RERSVYETNLNRVPVEWKVPPRWDGKPQQYLDDGEPAEGGKAIGPTWPKIARVLLLNR
                     IDPSVYVRWTFSARLVRGAPEPSHLHSDSFVSAYVNSRSPAKEREKHQMKFESQRSRA
                     ATDINYRKSLGDSERDAYLRAIVDVSNGLTPLFRYCLAVICKHAGLMDTYFPQAAVQF
                     CRAKRDYVAVWGRHLPSGFGDRAERYYGQVCLGEVPDDAECVTE*"
     gene            121504..123165
                     /locus_tag="SR-VP_0-2_scaffold_141_2072294_prodigal-single
                     _162"
     CDS             121504..123165
                     /product="hypothetical protein"
                     /codon_start=1
                     /transl_table=11
                     /translation="MPNASQSEGKLKKDKGPPRRLKVTAERRHGVMAKLARAKTAFES
                     VRELLTPDVARSMGDVYYVYWSALTQYYEENNGLPAKSYLEDAIAAFVSARPDLLSEN
                     EVEELDALVARAYKDPNEEISAEQPQNVRWLTGQVRLLYEDWLSEHVRDTLVDDAQGL
                     VPQDLGGRLAEYQVKAEQVKNMTGHGVVEVFENGWETQEEPKLYPMGFDLFDPYLDGG
                     LIGSEVITFMAPTGSCKTLVSVQVAVLEAHKARDMHAATNFSGPTPVVLIASFEEPPR
                     ELRIRILAQEAKVIRSRACKPLSKLYDKFMPVEQQGNPNWYERFVFPDWVKDPSLACK
                     SERERVAEAAQLLQHYIRIIDFSPEAMALRGGTYGRGGVPEIAAQINSYRRQAAIVPF
                     FVVADHAAAMASNMMAISPKADQFWLRKTLEGMPLQMRQHLAAPYACPVMITHQIAGE
                     ACRRSPTLDLDNTFGQDCKTFCTYANFGFWGGRVGDDNLTRFGCAKHRRAGPLPARTI
                     LINGAFNEIYDVDERYTVAGGRFVKQESAGTVGKVPPKAVHAHHH*"
     gene            123174..124241
                     /locus_tag="SR-VP_0-2_scaffold_141_2072294_prodigal-single
                     _163"
     CDS             123174..124241
                     /product="Uncharacterized protein {ECO:0000313|EMBL
                     :KKN73551.1};  TaxID=412755 species="unclassified
                     sequences; metagenomes; ecological metagenomes.;"
                     source="marine sediment metagenome.;""
                     /codon_start=1
                     /transl_table=11
                     /translation="MHPMNETLHKRLVNKYTSVKVANEGLATVYQIAYDTDGSPRMVF
                     SQVGEAYRICCPFCSDTRHRLYVNHLYGLRDVTGRTMDFMAMCWNEDCLSVELNREMF
                     FDWISGDSLHDSKVKKGKVESTELRKVNMPGPCTKLHHLPTHHDANIYIRGRGFDPEV
                     LGQVYDVSYCHNSMFYLARGNIVIPIHRGVELVGWQTRYLGELEWKNRELKKRGELPP
                     KYFTLPAYPKSRWLPNLDRARKYYTGVLVEGFFDVFGAGPMCMPLLGSSISSIQQKLF
                     VQVFGKRSGVLMLDPDVQHDEKKWPKLSESINALKRLMPLAVVWPPEGLDPGSMNREV
                     TCDIIRQQAKAQGVTVSFGKV*"
                     /db_xref="A0A0F9VJ47_9ZZZZ"
     gene            124252..127683
                     /locus_tag="SR-VP_0-2_scaffold_141_2072294_prodigal-single
                     _164"
     CDS             124252..127683
                     /product="Phage SPO1 DNA polymerase-related protein n=1
                     Tax=Anaeromyxobacter sp. (strain Fw109-5)
                     RepID=A7HDH7_ANADF"
                     /codon_start=1
                     /transl_table=11
                     /translation="MAMQRAKRVIVSEETAAAQQQAHQEAKLRGKNGFYPLNAPGMPP
                     PGPSFLRAAQAVNDGSLFKKDKKGDTFVAGETLTGLYRRALREPHFVIPVEVRPGMEP
                     QDVAFVPGHIWGQNFDSYMAHEMDEDVLCIPVDGPHAAEVMVIGKMPGLDEIEAGRNL
                     VGPTGELFRDTLNGLHVKDFCQWYVTNLVKFYPPDGTTNLKAGWISDCMPILHEELRI
                     VRPKYIICLGADASKALLGKQFNVSYMEGRVIPFTYPIHASSSDDAQHHTALVMTVMH
                     PAAVLNAKGEGNQRTFERSMGRAALLVSGQRFDLEETDLDHRVCTKLEDAQAWVEEVN
                     YLFASKAGKDRLIAIDLEWEGTHPMNKGAHICTVQMSWEPKHAICFHLRDETGACAFT
                     DEAGNPAEQELASLLTEFMSDKRAVGHFLVADLEWAEYFGFHFLSSFEVPLTEAEDGT
                     PAWMRLMYGEGGLDTAAMLHAIEETSPLGLEFATMRYTTVPRYDHLLEDALKKLIKEL
                     GIKRSHLEGYGKIDRNILIPYANYDADGTLRLCLALLPYLDKDYQGNNCWEPFWETMA
                     ALPPILDMHTNGFMVDRKRIDDLTELFVRAKQAKEEEVKQRACWPDFNIRSTQQVKEF
                     LFGATLNGKTGPGNTVQRLRPGPGKHFPEAMLPPSVKNWPDVSRRAFMENGARTLGLK
                     PLIDTSKPPKRWDDIVARNEERQFSPSTNKQVLAILAQDNPRATDDVNALRDYRFLDQ
                     VTKSVLRPPLMDEDGEWLRDDDDVGGDGFYVYDSGLAHCVDDDGRVRTHIYPTAETGR
                     CKHARPNLANISKTRDKDYERLLGVVPGEFILDKKGNQVPKPRYQNKLRSIFVASPGF
                     VGLEGDLKGAELYMMAIMAGDNAMIEHCRRNQLDEADKDYYDIHSSVAVMAFKLNCAP
                     TKEGLDSIKKLWLRNIAKTVIFGIAYGRGAKAIAFAAKEQGVEISVMEAELLIQTIFQ
                     MYPGLVSLFAEAEQRVKVGWMCHCFGRLRRVPPVMDDRTRMADFERILKNFPIQGGIA
                     SMLHRGTAYLRMAIREANLQDDIRMLLTIHDAIILEARPWLVDYASRLMRWAMCDQNP
                     VFPTDLSGTPLLGRGPYVLDMDFEVFEHWGEKMKPARREELGLPAKIDGRVPTPA*"
                     /db_xref="UniRef100_A7HDH7"
                     /db_xref="A0A0F9TFE2_9ZZZZ"
                     /db_xref="afw:Anae109_2572"
                     /db_xref="A7HDH7_ANADF"
     gene            127749..128201
                     /locus_tag="SR-VP_0-2_scaffold_141_2072294_prodigal-single
                     _165"
     CDS             127749..128201
                     /product="hypothetical protein"
                     /codon_start=1
                     /transl_table=11
                     /translation="MRKQKPLPAPRCCRYDLHADVKPPTAPAENSRSNRLYCIRTCTL
                     CRRLCLYHADCPTPFFVASFNPVLRSEVRLLGSLVQDLVRLRGDKAVARAFSELFPVV
                     VEKADGAYRECRQKVADRLGTTTDSSMSVYRSPQALAAMGRRSTSARP*"
     gene            128214..128840
                     /locus_tag="SR-VP_0-2_scaffold_141_2072294_prodigal-single
                     _166"
     CDS             128214..128840
                     /product="hypothetical protein"
                     /codon_start=1
                     /transl_table=11
                     /translation="MADPYCMDNLEERAADSFLRNASWIREMDEKFKSRQAYRNSIGM
                     PIFAVLGKGRAGKDTTASYLCRKQGMKYVGSSSNFLLRFVSDLTGLNPVQAFEERHQN
                     RLFWIAAGHAVRANDLSLFARMTLAYGDLAVGLRGREEIHGAVTSGVVDYLLWVDRNV
                     PDDPTMEVGAADCDVVIPNNGAYLDLYRRLDRFLEMTRWPKFGNYPTV*"
     gene            128876..130918
                     /locus_tag="SR-VP_0-2_scaffold_141_2072294_prodigal-single
                     _167"
     CDS             128876..130918
                     /product="Flagellar assembly protein FliH/Type III
                     secretion system HrpE n=1 Tax=Thiorhodospira sibirica
                     ATCC 700588 RepID=G4E5X2_9GAMM"
                     /codon_start=1
                     /transl_table=11
                     /translation="MSKPSPLAPRKRSMYDSRQHGTSESRLPPGNKCINTALGSVQLV
                     RPQGDKGQCLLRAWPAPGLEDPANSVQPCRNSQAPGDITEFMVKVMAAAFIGLGEDKR
                     TFLCYLSGDQAGAEESPYRRFTKTCFQAKKVGKFHGSDNMEWKGTWNKYMEGNKGKGG
                     PAIPDITGIWHLQGHVYINGDQKYMTADRGFVPLGMGDNDPLPVIQITDNVGGKLKNE
                     LLDTPKDTWEGDDPMAPYKYDPIGVFDPDTRTMKGGMFIGIFKPNVYKLPVPPGSTDP
                     KNPGKPHPQLTPTTWDGQPPKTKAGIWGYDAYLRRQYIAEKGQPTLTADMDAAQTATM
                     LKKYRFWLPDPDDKTSQGLLHIMSAEEQMREIAEAYAAEPKLVRFALGDQSELFTDEI
                     EAILNNKKTFVNPGVAKVHDEPDPDLQPEGEPEAPPAARTKTAKDVVAPPGDIHDYAS
                     EFGGDPSAPAEEEPDAESTAEVEAPPVDETPAEEVPVEAEAGVEGAPEGEPEAVAEGE
                     SNAELEPEAGAEVDPDGDPDGGAAPPAPPQPKPVKKQPPLVKVIPPVGKASDKTLFDG
                     DPDAPEPIEEAELEPEVAEAAEVAATMQASLKKGANINKQSAPPAATPATNAAAGRAV
                     QRKGPAAPPAPPAGKPATTVAKPTNRPAPVSAAKPAAPAAKPAAPAAKPAQAGKKK*"
                     /db_xref="UniRef100_G4E5X2"
                     /db_xref="A0A0A2I3T1_PENEN"
                     /db_xref="pkc:PKB_0312"
                     /db_xref="G4E5X2_9GAMM"
     gene            130992..132392
                     /locus_tag="SR-VP_0-2_scaffold_141_2072294_prodigal-single
                     _168"
     CDS             130992..132392
                     /product="hypothetical protein"
                     /codon_start=1
                     /transl_table=11
                     /translation="MAKKSKKPVRKKPEAEVPIEEAPPMPEESVDSGPDFITLGPDRE
                     LSKKKTENLVTLAREHGGHLWDIVVASYDEAQRQRGAGPNNMLTDRLVVGIPMPSLVM
                     EYLFGVNVFPLQLVLQLVGEQHAGKSGLLAEFHRWFDEQGGGGYYNENESKHTPLWFR
                     SIMGDEAYRRLRKNECNSVEDWQENLVRDLADAKYGMDGTKEEPGIGRGVPVLFSVDS
                     VMGKPSRRTHDKIAKEGSADLTRPIDANIITTWLRSHSHEMGQYPFAMVFTNHVKYRP
                     DENGEPERHKAGGSHLSFQETIELQVDRRRKLSCADWEGREVMLTMFKNSLAPTMGYS
                     AMARCLWWFEDDPVTGGIRQRTVWDWHHATIGLLDYLMHGKEGQKTVFLKNRLKDTGF
                     HLACPKNSPVDNCAWSKDLGMNEKQTLPWSDVGRMIYEDASLVKKLRRALGIFEYPYL
                     TGDIREQLVKLTEEAT*"
     gene            132389..132961
                     /locus_tag="SR-VP_0-2_scaffold_141_2072294_prodigal-single
                     _169"
     CDS             132389..132961
                     /product="hypothetical protein"
                     /codon_start=1
                     /transl_table=11
                     /translation="VSHPFDELRRRTDADRETHNDEMREGSLVNRLLVRTYGATAARR
                     RRDLLELSMERTGQHRMTFALFNELFPNYPVLLAFNRLGGIKLHADSRMMLASLIKTF
                     AKTPVHQYFDDWLPTAQSMANGRNVGMVFGRRGFKYGMIIHDGGLDFSRHLDTVISFK
                     GGSRQTPVLLGTQWFDTFVDAIAERNRELA*"
     gene            132994..133905
                     /locus_tag="SR-VP_0-2_scaffold_141_2072294_prodigal-single
                     _170"
     CDS             132994..133905
                     /product="hypothetical protein"
                     /codon_start=1
                     /transl_table=11
                     /translation="MSESKLVKTPADKARMEIWSKMTPETQKVAEHCEQLFAKSQAVS
                     VVYLYQVGVHVCRMLKVGEKNESTYGTNAIQHVADYTNKTINLLYTLKNIALAFEEAY
                     VREWSPKTNRNGDCLSINHWGLLAQLKNATEREGWLKKAIHNSWSSKELQDHINASGV
                     GKQSPGTSSGRTPNRPANPLLGLHKLTMMANTFINYEENNSKFIFDVIDTLDASSVTD
                     ALAKKLEEADEALDNLEKDITAARKHIEKNQARVAKVLEQKEKAATEDQDKAPKPKVK
                     PVLSGKKPSGNGKPAQAGKKKPAAVSA*"
     gene            133970..134887
                     /locus_tag="SR-VP_0-2_scaffold_141_2072294_prodigal-single
                     _171"
     CDS             133970..134887
                     /product="Uncharacterized protein {ECO:0000313|EMBL
                     :KKN24121.1};  TaxID=412755 species="unclassified
                     sequences; metagenomes; ecological metagenomes.;"
                     source="marine sediment metagenome.;""
                     /codon_start=1
                     /transl_table=11
                     /translation="MNLPPPQPGDPQIHICILTYGPHSDLFMRCLGSIERYFPLSFVA
                     DIRIGFNDACPASHEFAARVAQGYPCWMFRGYKPSRNVGKYPLMRRMFRSPSLFGTHV
                     MWFDDDSFLHLSRGGLSSRGLRCSVDDWWMLLTSRLRDAHLVGAVYHLNRKTYEERFR
                     RGWYGIRDQPWFTGRKPPLAFTDSKFVTGGWWVARKSMLQEHDWPPVELHHNGGDTLL
                     GEMCRQQNYITEHFNVGVKINANEKGQESAAKRRGITSPPPFLDYTAGTDPLAYRKKC
                     ISAWHNFECIEYPLRPEENSCNTTFGTST*"
                     /db_xref="A0A0F9RGB5_9ZZZZ"
     gene            134857..135315
                     /locus_tag="SR-VP_0-2_scaffold_141_2072294_prodigal-single
                     _172"
     CDS             134857..135315
                     /product="hypothetical protein"
                     /codon_start=1
                     /transl_table=11
                     /translation="MQYDVRYFDVNQQVANGHQPVIVISRPLMHGTDPKGGVFNQAKV
                     ARRGEYYVPQNRFFEGPLKFVLTRQGELVRIPMWDYPTDAPAISAAGALCLQMGIELT
                     SQALQEIQTTTNKPVTKALIVMGHEWHSIVLKDGNPGLRGYVGVALVVDD*"
     gene            135325..135741
                     /locus_tag="SR-VP_0-2_scaffold_141_2072294_prodigal-single
                     _173"
     CDS             135325..135741
                     /product="hypothetical protein"
                     /codon_start=1
                     /transl_table=11
                     /translation="MTAGINVQMPAPPAAAELPRLPQNIMHNLTETMVEFERSAAGFI
                     TMDRAVRTLTGKLLPGERPQGIPLLEHPGSADGVNVIETLVIDLGATNEEGKPLVQDE
                     ARQYLLGTLCAMHQRRGGMLRRQLQALLEELGLYFQ*"
     gene            135749..136318
                     /locus_tag="SR-VP_0-2_scaffold_141_2072294_prodigal-single
                     _174"
     CDS             135749..136318
                     /product="hypothetical protein"
                     /codon_start=1
                     /transl_table=11
                     /translation="MEPFDFSQINESDGWKINAIERECYCSLSMELHVNVEPQPIGPD
                     GATFITLYEWTNPTPAAKADYALLRRLFEAICRYFNGGGSWTGIDLLMENMPRHAVGA
                     LHYAGWHYHDLRVNGDGMYQHVFISATEPAKGVVWIENIEISEPEPWDDVENRLYYGK
                     ETGGTETEEEHGQGRLQLGGDFEEAEAAG*"
     gene            136281..137147
                     /locus_tag="SR-VP_0-2_scaffold_141_2072294_prodigal-single
                     _175"
     CDS             136281..137147
                     /product="hypothetical protein"
                     /codon_start=1
                     /transl_table=11
                     /translation="LAVILKKRKLLADSLEVSLAGKQVTGDLILKMHEICSAMLPRSV
                     HPDALAESLRCMVGRTPCRADLDLLSYRLVGNIARLKLMRPVVPWAMTQSIDEKVLAQ
                     VIAYRPEQRRTPTTRFTIQLLTGLSAGLKTQVWWDLERCYVVSIVTGFDRPAMRTGVE
                     ARYYLFTTPPQLVGLYGEVLINGTESSKVGSPVMTQFKCPNHLRALNRLLIKKRFRVE
                     DGYTCPNDYPVTFPCHHCPVGYVTCPAAVHAKDFTTGPCDFCKDAEAVFDPDWSLDRC
                     VNCIIKEATCPS*"
     gene            137135..137302
                     /locus_tag="SR-VP_0-2_scaffold_141_2072294_prodigal-single
                     _176"
     CDS             137135..137302
                     /product="hypothetical protein"
                     /codon_start=1
                     /transl_table=11
                     /translation="MPVVILMPIGAIVGLFVFYWLIYSIGRSESPELVFTVILGLLFS
                     VALLGTMNSDK*"
     gene            137310..137528
                     /locus_tag="SR-VP_0-2_scaffold_141_2072294_prodigal-single
                     _177"
     CDS             137310..137528
                     /product="hypothetical protein"
                     /codon_start=1
                     /transl_table=11
                     /translation="MARFTRGLHKPKKKQLLLEFVSFVLCETCGDTKNLCLSCGQPPF
                     LCDCPNAEYGECPECPSERLNVEKVPLS*"
     gene            137491..137691
                     /locus_tag="SR-VP_0-2_scaffold_141_2072294_prodigal-single
                     _178"
     CDS             137491..137691
                     /product="hypothetical protein"
                     /codon_start=1
                     /transl_table=11
                     /translation="VNASMSRKFHCRKPGCPQSYIAEEFRNRHEKELHEKCPNCGRHF
                     LGLKRHLSHAKKNPNCCQPPKE*"
     gene            137694..137870
                     /locus_tag="SR-VP_0-2_scaffold_141_2072294_prodigal-single
                     _179"
     CDS             137694..137870
                     /product="hypothetical protein"
                     /codon_start=1
                     /transl_table=11
                     /translation="VASRLLFLTTIANLIVSALLMGQYLSGRTQRPVATLTSAFLTAI
                     GAALGALYLITNFM*"
     gene            137881..138882
                     /locus_tag="SR-VP_0-2_scaffold_141_2072294_prodigal-single
                     _180"
     CDS             137881..138882
                     /product="Uncharacterized protein {ECO:0000313|EMBL
                     :KKN74272.1};  TaxID=412755 species="unclassified
                     sequences; metagenomes; ecological metagenomes.;"
                     source="marine sediment metagenome.;""
                     /codon_start=1
                     /transl_table=11
                     /translation="MASFTQPRTYMLGGTVVDPDALACYLHDTGNQDFLESVRAARAQ
                     GLSDAEILSSFYAKLCYASLTLGKNANVTRIRDIPSNLVACFDAGHGSVFGHCMLNFV
                     TTDCSRVLTHELVRNHIGTEFSQTSGRYVRGDTIKLIFDKILKPVDAHIMAFLNVTED
                     VYRTLCDRMGLNGREGIRRGLVQEIVVKDHVEKVPPTEEQVEEYIKLVLGGRDVDNLD
                     FNHKKKVTSALRRILPNGQSNEIGWSINLRALRHVIQMRTGRHAEWEIRLVFNQVYNL
                     VKAKYPMIFYGATETEVDGLLEISDLKTQPYQKTREELLKELSIEQLQAELERRKLS*"
                     /db_xref="A0A0F9THB5_9ZZZZ"
                     /db_xref="gwa1_scaffold_10_270"
                     /db_xref="rrf:F11_14325"
     gene            139005..139334
                     /locus_tag="SR-VP_0-2_scaffold_141_2072294_prodigal-single
                     _181"
     CDS             139005..139334
                     /product="hypothetical protein n=1 Tax=Zavarzinella
                     formosa RepID=UPI0002DB8912"
                     /codon_start=1
                     /transl_table=11
                     /translation="MFSQRNRKRCEHPKGFKHSLDSWSFSDWYMAFIGEAGEAGNVAK
                     KLKRYIDNIPGNKESREELENKLALELGDAAVYLDLLAQSAGLDIDACREAAFQSKSK
                     EIGYVEE*"
                     /db_xref="UniRef100_UPI0002DB8912"
                     /db_xref="A0A024KD06_9RHIZ"
                     /db_xref="UPI0002DB8912"
     gene            139430..139795
                     /locus_tag="SR-VP_0-2_scaffold_141_2072294_prodigal-single
                     _182"
     CDS             139430..139795
                     /product="hypothetical protein"
                     /codon_start=1
                     /transl_table=11
                     /translation="MATKRKKTVNTIRHPSARQLAACVVTEFLLRAEFFSHKNTTELA
                     TRERGGIEVRIGRRKFREIQAEIRKLTAATLAQTMKIWNDFLDPSPFRGKPPSVCTPI
                     LLRNKKCPNKPFPLVSQPS*"
     gene            139753..140313
                     /locus_tag="SR-VP_0-2_scaffold_141_2072294_prodigal-single
                     _183"
     CDS             139753..140313
                     /product="Uncharacterized protein {ECO:0000313|EMBL
                     :BAR61854.1};  TaxID=1355477 species="Bacteria;
                     Proteobacteria; Alphaproteobacteria; Rhizobiales;
                     Bradyrhizobiaceae; Bradyrhizobium.;"
                     source="Bradyrhizobium diazoefficiens.;""
                     /codon_start=1
                     /transl_table=11
                     /translation="VSQQAIPASLPALLTGLGGFVDQFSGYIVQWALRKKFREACANC
                     DGKGYEAFGPIGTEVCDLCKGTGCQPNSRNFGEQIALIQSEIDELEEKAPEAYKEATV
                     FLKDLRFLNGRLSKILEDHRSQKPGTPPVMDQHCPEFTNVEIEAADIFIRMADMAGAY
                     QWRLGAAIKAKQLYNETRPEKHGKRY*"
                     /db_xref="A0A0E4BWG8_9BRAD"
     gene            140375..140887
                     /locus_tag="SR-VP_0-2_scaffold_141_2072294_prodigal-single
                     _184"
     CDS             140375..140887
                     /product="hypothetical protein"
                     /codon_start=1
                     /transl_table=11
                     /translation="MTLNARMSADDKRWYNAGRDVAYCFGDAMREVINRVESGKWEAL
                     QKYLKAQNVTEAELGKAANALALFIAGATEVKKETMAGALTRAGFFDQRDEATIAVTS
                     LLGTVMMGYFYAGAKQVTLGGEGPCDDYQDLRGLGAHCSRMMALPRWKRPFYRFADRC
                     FRIWSAIRSA*"
     gene            140933..141469
                     /locus_tag="SR-VP_0-2_scaffold_141_2072294_prodigal-single
                     _185"
     CDS             140933..141469
                     /product="hypothetical protein"
                     /codon_start=1
                     /transl_table=11
                     /translation="MRSLLCLLALLALAIDVSAGGRRGGGQPMQQMQGGCPGGVCSPS
                     GWRNEGTETTTPPNSTYSVAVPVYSGETRNMLAEVNALRAQRRMAAYLPDPNLQAAAE
                     AAAAYRAKYDIQGHVRGGGGDFAFLPQGSWASCAGCAAWPPGMGFGACNIYGGERYCG
                     AASCMGKNGVVYHHAFYR*"
     gene            141680..142585
                     /locus_tag="SR-VP_0-2_scaffold_141_2072294_prodigal-single
                     _186"
     CDS             141680..142585
                     /product="hypothetical protein"
                     /codon_start=1
                     /transl_table=11
                     /translation="MIASTWPAYFRHRYGDKWPDTYFCFDTETSGFNQEKDVILEIGH
                     CLVENGKVVDRGSYPIDWRGHSIVQEEWLRQKISYISDEMRKQGKVFHCTWDYLCANG
                     TKPNKVFAFYMRFFADLMANGCAFAGHNLAFDEGMFAHNAVGFGYAIDFALPEDKFWD
                     THAIEKVNQMAGDVRALPRQAETLRDYFTRVGRGFSRIKSNLDRHCFTKYKFAEKGLK
                     LGDCHGASADAFMVHLLMEEFRVQASLHGTPGATQEVPEAASSSTAAGGFAPQEIPWG
                     DYERKHPAQPAAGPHPVRYRGQRNN*"
     gene            142585..143067
                     /locus_tag="SR-VP_0-2_scaffold_141_2072294_prodigal-single
                     _187"
     CDS             142585..143067
                     /product="hypothetical protein n=1 Tax=Stenotrophomonas
                     maltophilia RepID=UPI00037B591D"
                     /codon_start=1
                     /transl_table=11
                     /translation="MIVLAVDPGNVNSAWVVFDSKRGVLFRNISANEDLLSMIRSLQG
                     RRMLEDTHIDRFAVEMVESFGMAVGKEVFETVYWIGRFSEAWQDDEHATRLYRKQIKI
                     HLCGTTQAKDPNVRQALLDRLGPPGTKKQPGPTYGIAKDLWSALAVAVTYCDLSEVNR
                     *"
                     /db_xref="UniRef100_UPI00037B591D"
                     /db_xref="A0A0C5V0Q3_9XANT"
                     /db_xref="axo:NH44784_000371"
                     /db_xref="UPI00037B591D"
     gene            143067..143891
                     /locus_tag="SR-VP_0-2_scaffold_141_2072294_prodigal-single
                     _188"
     CDS             143067..143891
                     /product="Methyltransferase {ECO:0000256|RuleBase:RU362026
                     }; EC=2.1.1.- {ECO:0000256|RuleBase:RU362026};; Flags:
                     Precursor;;  TaxID=575540 species="Bacteria;
                     Planctomycetes; Planctomycetia; Planctomycetales;
                     Planctomycetaceae; Isosphaera.;" source="Isosphaera
                     pallida (strain ATCC 43644 / DSM 9630 / IS1B).;""
                     /codon_start=1
                     /transl_table=11
                     /translation="MSKTKMTAVSPLFTVEKADCIKAMRAMKRETIPLIVADPPYNIG
                     KAYDSYDDNKPHDEFMAWTKNWITAAYDLLTLTGSMFIFAPDEWASEVDMFCRKELLL
                     HWQSTIIWYYTFGVACQGRYSRSHTQILWFTRQRKNFTFNRDAVAVPSNRQLVYNDSR
                     ANPKGKCPDNTWMLTQKAMADCFGPGEDTWLVSRVCGTFKEREKHSSNQIPLPITDRI
                     VLGHSNSGETVLDPFVGTGTTGVSAVKHGRYFIGYDISEVCVQQTLRRIIQVPLAT*"
                     /db_xref="E8QY04_ISOPI"
                     /db_xref="UniRef100_E8QY04"
                     /db_xref="ipa:Isop_0388"
                     /db_xref="2.1.1.-"
     gene            144140..145405
                     /locus_tag="SR-VP_0-2_scaffold_141_2072294_prodigal-single
                     _189"
     CDS             144140..145405
                     /product="hypothetical protein"
                     /codon_start=1
                     /transl_table=11
                     /translation="VGQLSKKKAARRQANMSRGTTKIATRENSRLPSKNVVLPRGSDQ
                     RPTFTEREMAEKKIAEALLTKQSVPVGSLLAGEGFSEEDQAYAQAEQWARKMLADPRC
                     LELFYGMVNLRQTYAIFYAKLQAFLAEMQAHPMTEDFLIQMAMFEAQKPFTGPAVLDA
                     FPKTVLKVISSIVDRDIEAYQDENKKARRAEDEARRAKPLPWSFSLQDKDDLTWPRKM
                     TFTLAGWRPAVRFIADEIANAVIASKEFAVLRLREDEVQKEDPIGSLNLHLGSKAWQG
                     CCNSANDMMRMFFDYGRGLAHTPDLLICENMAVAYTRSFEGRRPGATAGDAHKTFRKW
                     CDDNGCGLLGLLPSSSQEPPDTTAKEYEQLRTFSTVKRVLVRQSPFADTHYRLSLVGH
                     ARPIWDVPKEKLDQRETTKLIVPDFALST*"
     gene            145417..145824
                     /locus_tag="SR-VP_0-2_scaffold_141_2072294_prodigal-single
                     _190"
     CDS             145417..145824
                     /product="hypothetical protein"
                     /codon_start=1
                     /transl_table=11
                     /translation="VKNPKVIEVLTLFDRADNKLLELVDDVINDLIDGDDTISSIIAD
                     TNAVGWSVDQSSIDKVESYYTSDLQQVVVAYLEFTLAGEQEEEKMMCGDSIEATCKVT
                     LHPDGTYDVSDVKAMTGLEAECRAEDEDQHEEI*"
     gene            145826..146110
                     /locus_tag="SR-VP_0-2_scaffold_141_2072294_prodigal-single
                     _191"
     CDS             145826..146110
                     /product="hypothetical protein"
                     /codon_start=1
                     /transl_table=11
                     /translation="VPHIDARVTYHLELNAEELRIASLALLKRLRRKDDALAACRINH
                     RLQQIKSRMAAAAKDAADKNEEAATAALSEASKEYADGRTRKVSRRGQRP*"
     gene            146067..146822
                     /locus_tag="SR-VP_0-2_scaffold_141_2072294_prodigal-single
                     _192"
     CDS             146067..146822
                     /product="hypothetical protein"
                     /codon_start=1
                     /transl_table=11
                     /translation="MGEHEKFLAEVNAPEAKKFAVVREVDRPIRYVVVGFTTKVIDNV
                     EQYLPAPELGKPTTAVPDHVGESDYEDRRKQRFLAEAEHCLHLRTFQSVFLSCPGVEG
                     VTRFNAEGRGPGKLPPVCKAVRSWLMESLPHAWSPRDKWPPLKVPPEVVFVGFGPQAF
                     LDQLGLECSLPENGSPLPVSLWRNSDTIDLERLSEPLCSLPMLFRRRMPLNPKAIEVW
                     TKLLDGWDETGKDAMKDHNLALELAAQLGFLVS*"
     gene            146874..147704
                     /locus_tag="SR-VP_0-2_scaffold_141_2072294_prodigal-single
                     _193"
     CDS             146874..147704
                     /product="Putative uncharacterized protein n=1 Tax
                     =Branchiostoma floridae RepID=C3XZ94_BRAFL"
                     /codon_start=1
                     /transl_table=11
                     /translation="MRERDFSVQIPQGVEAGGGYVRMKHNTRYTVKMGNHSRRRVDAE
                     VKIDGKFMGLFRLNPGCYVDLDRPSHDKSCFTFFSSSSNEAGDAGVSAVDREARGLVV
                     VTFKPEKDVKGEILERIKSLERTRDVPDSLKDMSKFSPPRHPDMGSTDLYKATLDSDV
                     EKTRFVRGGPGGQSAGGQSAGRQHTNSCRARGGEYESVTTKGIVSPGFTDHCTPPAGV
                     ESGITGLTGHSNTDFVSVPELDYDPTLELPITLRLVADKAVRPLTEAPRGNPTPAAVD
                     *"
                     /db_xref="UniRef100_C3XZ94"
                     /db_xref="C3XZ94_BRAFL"
     gene            147718..148371
                     /locus_tag="SR-VP_0-2_scaffold_141_2072294_prodigal-single
                     _194"
     CDS             147718..148371
                     /product="hypothetical protein"
                     /codon_start=1
                     /transl_table=11
                     /translation="MDRHKPFNEGLQYLMTLVAAQRQLPKKELRLGRAESLAALTSEY
                     AFFTPAVLYLNGIVNDDPLLDFQMEYGRVVPFYYCKLAQPFFRGLEATDGDRDWNHAL
                     WALDLCHWPAFKKFYSAIVIFNEQKHWIYEVGVQELEVADRLSTKGGVVKVTAFGING
                     NHVKVGFEVYADPWQQPPWARRFAPNRDVAVYADALKAGVNPHTARELYQRKTETPS*"
     gene            148368..149045
                     /locus_tag="SR-VP_0-2_scaffold_141_2072294_prodigal-single
                     _195"
     CDS             148368..149045
                     /product="hypothetical protein"
                     /codon_start=1
                     /transl_table=11
                     /translation="VSEKPTKGSLWANFLATLSPDARRALSPDTEPDPVPVVDELLSD
                     EARAVLGMPTIPEPVPEAVVEEEEDNTEACFLVECSPDDPMPILRRMKDVEAAARYIG
                     KLEDSGREIYVRVFWGTYLKVTIGPGRFLYHPDGLSAYAVPDPKFGKRPLYRADIDAV
                     HQEEQEDGYIGPAHFARGVMFQRLDSKAARQKAPPDSGTPPKKEDDHPKKKGGDEDDD
                     AAPPAEK*"
     gene            149134..150381
                     /locus_tag="SR-VP_0-2_scaffold_141_2072294_prodigal-single
                     _196"
     CDS             149134..150381
                     /product="hypothetical protein"
                     /codon_start=1
                     /transl_table=11
                     /translation="MAKTLIELSKAHQHFTSVAVDPAAHDRWVASGDRQCAEPRDRQH
                     MAVAFGVKNQVVKAGGRELIMLDDVELVATLTDVPTEQWRLAREPAAWFQVHRMECLY
                     GVPVVRKEGLVGGADVSVLPPTFVSKFPRLGKLALSMQWALSTAACCRRREWERGRKW
                     LKTLFGGREGVLLGDHCVGAEILEERSRWEPSFYLLAPRDSIEQVWDRISGTIGLSDR
                     TLPPVAYGFVSHVLEGRKHFAPMGGWIRFRKQEDGTTEVVLKSGEAERVLYLPPGMRR
                     HVQDKQIVAAGDLIASADDTNEARTVGAKGHGAAWDVLRTRYDRMDMSWMVYRWFEWQ
                     VLSDEDESDICLIPGKYAAAAAASAETVMLDVTSSTKLEDNFFLVPPFPARLKGRFRF
                     NLGEIGFDVRPKSPYFYPLRSEV*"
     gene            150393..150695
                     /locus_tag="SR-VP_0-2_scaffold_141_2072294_prodigal-single
                     _197"
     CDS             150393..150695
                     /product="hypothetical protein"
                     /codon_start=1
                     /transl_table=11
                     /translation="MFGWLMRWLDRPWSQPKPPAMETIKLGSLTFKRQRHAEPGGPYI
                     GQAVTGPGVYLDSFDYWCPDCGTKLSDGPTGGAAINAVCHKCRVNFGNLPGFWGSS*"
     gene            150805..152280
                     /locus_tag="SR-VP_0-2_scaffold_141_2072294_prodigal-single
                     _198"
     CDS             150805..152280
                     /product="Uncharacterized protein n=1 Tax=Eimeria
                     acervulina RepID=U6GXH3_EIMAC"
                     /codon_start=1
                     /transl_table=11
                     /translation="MTLDASAPWWDPNSPQDGHPLVRHAPDDGQYYTPDPEQLSKMRS
                     GRPTVIVPRARRDGAPAGFDPHQASVVHVDPDAPDGGVVVDTKKITRYAMDSAIQNAR
                     YPHQVYYQLGGPPHDRPEQVRVEERRVNPVLPNAYVAPKAAADGGQTTNPYVQEAPMS
                     TAPAPIHAQAPLSAPPPGLPLTPSVFADQRAQQSQPQQQPYYPPPQQQPQYPQQQPPF
                     QMPPQPQYPQQQLPYPPLQPQYPQQNDVLAMLVQGQNQLAQALGSLGSLVQRAAMPTQ
                     PVEVDAGGRFSNRDQVQSRPDGNGQRVVEQRQVRQGRGDGTFDEETTPIGHRPQRKAP
                     IRKQQEDELRQVPSETRRQRYSDYLEESPPDDPIIAGFETLKIPYITGPSPEKARVKV
                     IFEIPGRGKQMASYHGVEATKKCVVLTYDNRWEDGNPYMPPEPEEGDEHVEDVPIRLH
                     VPSLKTTFTVYSVGMVFPHGVIDFIVLPLKEAEQLDYQGKG*"
                     /db_xref="UniRef100_U6GXH3"
                     /db_xref="U6GXH3_EIMAC"
                     /db_xref="mpz:Marpi_1912"
     gene            152284..152433
                     /locus_tag="SR-VP_0-2_scaffold_141_2072294_prodigal-single
                     _199"
     CDS             152284..152433
                     /product="hypothetical protein"
                     /codon_start=1
                     /transl_table=11
                     /translation="MSMEKQGVLADENEEPKEKKAQDDKSKGCGEDTLSKMADQAKDS
                     SKTQK*"
     gene            152551..155451
                     /locus_tag="SR-VP_0-2_scaffold_141_2072294_prodigal-single
                     _200"
     CDS             152551..155451
                     /product="Putative uncharacterized protein n=2 Tax=Serpula
                     lacrymans var. lacrymans RepID=F8NGE8_SERL9"
                     /codon_start=1
                     /transl_table=11
                     /translation="MSALRGQFSAWNTVGAGDNFPNPFFQVADLAQPSSMRNALYWSE
                     FIFNHFGTYRMAMERIVSYFLTDIRFKNLSEDEKEKWEPFINQTLDLMTVSQNMLRNR
                     MCFHGDVKAITRGGVFKLRDLAGKTVDVLSKDGVYRKAEFKSFGRQELLEVEFSDGRT
                     VLATPDHQWYVKNCSDKEVKVPTTALCKGYRVPRVVAPRPEKNEDYYEGVRHGFTFGD
                     GSLYNKGEQACAWFFGHKDAAVLPYFDGHGCKPIPKPDRDATVINGLPAHYKALPRNE
                     KSASFWYGFVCGFLAADGSVDTYGCALLTQKAKATLDLVAEQLPRIGMVGGPVRGHFA
                     TREFVREDGSVDVYHGKMHYVTLLKRFMRPEDFLIPAHRDNFEKHFEKTNYGEYVGIK
                     AVHKTGIVDEVFCCVEMETHSFVIENAVLSANCYGNSFASMLVPIKRFLGCPKCGSNW
                     PLDVVFDNKVFAFQFNIPDFLATCPTCKVASGHRGAFHVNDKPDDEEKKLKIKIWNPH
                     EIELLHDPLTNDVHYLWRIPEDYKRLVRQGNLFHLERVSKGVLKAIHRNTVFRFFPDT
                     VFHMKEPTLGGILNRGWGIPRIITNFRQIFYVQVLRRMNEAIAMDYVIPTRLITPGTR
                     QGTQAAGGQTIDPLATFYGADFRNAVKRMWKERRRDPAGIQILPYPVNYQVLGAEANQ
                     LAPRELLDQGTELLLNDAGTPVDLYKGSLQLQTAPVALRLFEATWQHLVHDVNAFIRW
                     TVEQVSQILSWETVEAGLKRVTIADDLQKQMALLQLMASQLVSGTTALAPLDVDWQQE
                     QNQIAEEARESAEIQARTQEEMQESGYAQQMAKGQMGGQQGGDPSQGGGQGGQGGGQG
                     GGGGGQGPSAAGAMQTPFAGPVSQYISSMSPNVPQTPQDMQAVAESIATDLSALPAGI
                     QNSELRKLKQANEVLHDLVKARLDSMRSQVKSQAGNQAWAQMQQGGGQQQGG*"
                     /db_xref="UniRef100_F8NGE8"
                     /db_xref="A0A0F9QUL8_9ZZZZ"
                     /db_xref="gau:GAU_1253"
                     /db_xref="F8NGE8_SERL9"
     gene            155453..155707
                     /locus_tag="SR-VP_0-2_scaffold_141_2072294_prodigal-single
                     _201"
     CDS             155453..155707
                     /product="hypothetical protein"
                     /codon_start=1
                     /transl_table=11
                     /translation="MPVEPMTPDEVARAARIIAYFAVDADPDGRAMCLNQLCKENPLL
                     HALVVDEISKIHRHRRFIGYAFLLGMSLVFCAITYFSRHR*"
     gene            155704..156501
                     /locus_tag="SR-VP_0-2_scaffold_141_2072294_prodigal-single
                     _202"
     CDS             155704..156501
                     /product="Putative glycosyltransferase n=1 Tax
                     =Singulisphaera acidiphila (strain ATCC BAA-1392 / DSM
                     18658 / VKM B-2454 / MOB10) RepID=L0DIH3_SINAD"
                     /codon_start=1
                     /transl_table=11
                     /translation="VKTDLLAIIPTYSHWEYADRTVRSFFAHSPEGSHCAIYDDASRD
                     YRVDGRFHPIIEKLSSDFMGRFWSSQFAFNGGYIRSLNQGLREGRAFEYILCGNSDIV
                     FTPRWFEEMKRPLDEGKAELVGPVSNAPGITAGNRQDVRTYLTNYELCDDDVYLAQTA
                     ARLRESYDAKLVDGPINGFCMLARSLTWWLGSYDDSNVFCPFNEHNSKGLKNPTPTMT
                     LNEDELQSRWAKKNWRSRIVPSSFVFHYRSVSRGDRFKKPGWYRMKP*"
                     /db_xref="UniRef100_L0DIH3"
                     /db_xref="saci:Sinac_4471"
                     /db_xref="L0DIH3_SINAD"
     gene            156498..157169
                     /locus_tag="SR-VP_0-2_scaffold_141_2072294_prodigal-single
                     _203"
     CDS             156498..157169
                     /product="Uncharacterized protein n=1 Tax=Niastella
                     koreensis (strain DSM 17620 / KACC 11465 / GR20-10)
                     RepID=G8TKL4_NIAKG"
                     /codon_start=1
                     /transl_table=11
                     /translation="MSALVVYTALIGKNGDRLRQPKWPARDNGVKFICFTDRDIEQTG
                     RWELRRVSGSDIPNHGATTDPRRVARYYKLMPHEVLPEAKVWLWQDACLVLKVDPLTI
                     FRQAHGLPVATFKHPNRDCIYDEHLACLKYRKGEPELMQLQVDHLQVLGYPPGNGLAE
                     TSCIVRRNTNEIRRFNERWWEILKNYSVRDQLSFDFVCWEMGMQYAILTGAKLRNPYF
                     ITYQH*"
                     /db_xref="UniRef100_G8TKL4"
                     /db_xref="nko:Niako_2344"
                     /db_xref="G8TKL4_NIAKG"
     gene            157179..158237
                     /locus_tag="SR-VP_0-2_scaffold_141_2072294_prodigal-single
                     _204"
     CDS             157179..158237
                     /product="hypothetical protein"
                     /codon_start=1
                     /transl_table=11
                     /translation="LITIVTPYDHGEVTAAAVRLGELGVALGLSIHLVADGPCRTPVH
                     PYWDGHVNTAMGNGIYRAARNAETVVWFVASTHLRSRVDLVAPKARHIFVPTMLSLGR
                     VDAEWLSTNHAEIVCPTRQMAGLVKERLYPSKNAPVTWANWFSGMDPVQRIGLVNHNY
                     PKLLVFCDAPVVDHLDTVVLTAVGDLLKADAHVSVTIAALKSWETKGRRRIRQLTDRY
                     GGRVQTHHLGAEHEMFPLFHQHDWGFFPNPRADFGMYLQHARACGLTVLAFDTHPFDE
                     LITKGKDGALLSTDATANWLGLPEAHPDAAILGHQLLSVVTDKARLESIQREEWNLVT
                     KRVSFNAYWAKMLGCTDE*"
     gene            158269..158757
                     /locus_tag="SR-VP_0-2_scaffold_141_2072294_prodigal-single
                     _205"
     CDS             158269..158757
                     /product="hypothetical protein"
                     /codon_start=1
                     /transl_table=11
                     /translation="LLTLKYIIRLMKERFPVTDDCGFLKQDGGNDPLGMHGRANSQLP
                     DLLTMLHDEYRNYLAQQLEILKTNGSKAKFTSAADAADAAPTKSFLNFAKKYLLKNRP
                     TQQFPVDDNVGIVLRNHVRCCIAPGHNKPGSMQSAGAIHVTHGESQPELGGTSSSDSV
                     GI*"
     gene            158784..159734
                     /locus_tag="SR-VP_0-2_scaffold_141_2072294_prodigal-single
                     _206"
     CDS             158784..159734
                     /product="hypothetical protein"
                     /codon_start=1
                     /transl_table=11
                     /translation="VGIDFTEPTTPGTKRDQATVKLLAYYVKRIAEEEGTSEKKRLEY
                     VPEYILGSLRNKWAVAMDDDPAMRNHFEMTEYEKEREEVCTKLSVDEEAFRFLTQLVF
                     SAVGGRQVLPVWPQVLLYDQPPSKHPVKSIHIVLLTEWEDGRLLPMSNLVHAELATIA
                     GGLCDGQGMSNAVTAAHILKTMKTWVEDVTEKGTDTWYGLASDHGGDNPFNVLMGMML
                     YIITANKAVRDGKQLDLVKFAATSGMRLETLQQLRVVPPLDPKVVDNMENWMRLCQAM
                     VRPPMPPEVRKILEQRRNERAAMKASKQAPGKLLYGGWDG*"
     gene            159727..160005
                     /locus_tag="SR-VP_0-2_scaffold_141_2072294_prodigal-single
                     _207"
     CDS             159727..160005
                     /product="hypothetical protein"
                     /codon_start=1
                     /transl_table=11
                     /translation="MANKKVSQVEDDFIDQMLVEWLKAGDAKIQQARDFLDSMSKARA
                     PELKTPKVVCTVNGIHIYEHDFAAPEGVRAVFLKRLRAAQPPALPEKP*"
     gene            160044..160256
                     /locus_tag="SR-VP_0-2_scaffold_141_2072294_prodigal-single
                     _208"
     CDS             160044..160256
                     /product="hypothetical protein"
                     /codon_start=1
                     /transl_table=11
                     /translation="MAESRSRVPPSFFSRSELTELVNRCRLYQERWSGDLGAHLRRLQ
                     RAAQSLEDCLKERGFDGPEETKLPGG*"
     gene            160270..161463
                     /locus_tag="SR-VP_0-2_scaffold_141_2072294_prodigal-single
                     _209"
     CDS             160270..161463
                     /product="NAC domain-containing protein 78 n=1 Tax
                     =Triticum urartu RepID=M7YSE5_TRIUA"
                     /codon_start=1
                     /transl_table=11
                     /translation="MPFKSKSQAKWMFAAEDRGELPEGTASEWAHHTPGGIKKLPQHV
                     KKHKKAEDLSVQAANLYAVTKVASAYHIQPRDVADLGTLLGTDATGMALSALADPTSF
                     TQLLKFAADGTLDANLDGLKRFVAAERTPMPTMKTAAVLDALKAVKAANDRKTIEKNA
                     AAVMRKLIVKKAAEHYRGQMVTYLDKLASDTPLTKQASIRAIQGGIARGLNLHQSLKL
                     AFDHLNDYQLGRLASDLVRAAVQYKQANALMGMGGAGSTAMGGATGGAPAVSGAGAMP
                     TQGPMSATGPAASSGDMMGKMAATMPGQPPQESGSSWGGTAGGIAGMLAGMFAGRGGM
                     RRGPRGGWKRGPVNPMRGMMGAAVGGIGGTAAGNTLAGGAQQAQSAHPMNSVVNPISN
                     AMQPK*"
                     /db_xref="UniRef100_M7YSE5"
                     /db_xref="mks:LG40_12500"
                     /db_xref="X7YHL4_MYCKA"
                     /db_xref="M7YSE5_TRIUA"
     gene            161896..162528
                     /locus_tag="SR-VP_0-2_scaffold_141_2072294_prodigal-single
                     _210"
     CDS             161896..162528
                     /product="hypothetical protein"
                     /codon_start=1
                     /transl_table=11
                     /translation="MHPECLPETPKPPVNPFMGEINLIATAGERIYSAIGGDEINRTE
                     SFTEMENGYPVRIPISAFCVRLAYFVWNRIRDDARLDAGLPVESENGEIFHPISKVPP
                     IKVDPQNPISCAEITHTDKDGKVHTWKGDPKTMPEDHPLRGLMTQMGLLPPLVESPPQ
                     TAEEALDSILGDTLKTFGPAKFTEALNRLAGIDKKSKPSKKTKPTPGKEK*"
     gene            162532..164229
                     /locus_tag="SR-VP_0-2_scaffold_141_2072294_prodigal-single
                     _211"
     CDS             162532..164229
                     /product="Uncharacterized protein n=1 Tax=Eimeria tenella
                     RepID=U6KRW8_EIMTE"
                     /codon_start=1
                     /transl_table=11
                     /translation="MPNPTMMAPQAGTGMPGQPVVPPSTGGMNISVGGGPGGGGGGYV
                     PSLAGRIRSAAKAAGQGGQQPGGGLTMPTTIPATAQGIQQAAAKLALDKMGFNLKEQV
                     SGLKDKAQSFLPQPRQPDPNAQGYHPDSMAIGTAGIGALGGGLGYGLTRNFSSRKARL
                     LGTLGGAALGAGGGFGAMNAISDAQQQRKQQGIPFYRSPTKQAYEAGTDLPPDVEAGH
                     IGAPDGMAGRQPLHGISGMGQGTTSQSLDLMHLPQHAGGAAPIGPSMAAAPRLDATML
                     KAASMNRNAGNRNAGNTNTANTANTANTANTANTANTANTANTAARMLKAAVDFLTKR
                     AFMGNSGPGRSSKPPSGLDALPEATARDPLNVGGTSSGMADTRPMFTPRPFGQAVKAG
                     AAPPVPAPPVPAGGSAPAAGPGAGVDPNAGMAPPPGGGGAPPAGDPNAAPPGGPAGGP
                     PAPNAAPPGGPAGGPPAPPPGPQVSPGMGQPPPGQPQAGTSQPVMQQTPMQLQHQRVN
                     LSSVIQQLMHAKQSVPVGPAAAADEMDSNELGLDVKQGNFNFVIEKCAQLGRLAARS*"
                     /db_xref="UniRef100_U6KRW8"
                     /db_xref="U6KRW8_EIMTE"
                     /db_xref="kfl:Kfla_1924"
     gene            164232..164483
                     /locus_tag="SR-VP_0-2_scaffold_141_2072294_prodigal-single
                     _212"
     CDS             164232..164483
                     /product="hypothetical protein"
                     /codon_start=1
                     /transl_table=11
                     /translation="VFISFIYGLVWQTTLIIQHRLSVSKRGYLFQMAWVGWISTLWVT
                     IMRKIVVASDTWECIIYIIGCVLGAAAGLFVNRRLIKDL*"
     gene            164480..164749
                     /locus_tag="SR-VP_0-2_scaffold_141_2072294_prodigal-single
                     _213"
     CDS             164480..164749
                     /product="hypothetical protein"
                     /codon_start=1
                     /transl_table=11
                     /translation="MSLIDKLRERCKAAGLTLPKGVQIRRTHAGSNQRACGAWSWFLV
                     DKNGYPYSNNHKGQIGSQYPASVLVRRPVVIAEPQAWGDINIDPE*"
     gene            164833..165360
                     /locus_tag="SR-VP_0-2_scaffold_141_2072294_prodigal-single
                     _214"
     CDS             164833..165360
                     /product="hypothetical protein"
                     /codon_start=1
                     /transl_table=11
                     /translation="MPAVYLCDRHGLKYPIGGTCPECKRSVCSVIIWFVIVIIAVFVV
                     LALTGCGGDPPQPVVVQQPVQDPTLVDVHDADGKLLGVGQVFHGEERADGTVQRMVAG
                     PNGMTGKYVVGKHQAVETRVSWVDTLTRDGVVTKPISVYYLVAEDDTYCEVKMTDFFK
                     AKEGHMWYSKHWRKD*"
     gene            165363..165875
                     /locus_tag="SR-VP_0-2_scaffold_141_2072294_prodigal-single
                     _215"
     CDS             165363..165875
                     /product="hypothetical protein"
                     /codon_start=1
                     /transl_table=11
                     /translation="MNINKLLGWCGGMVIMVAFVAVCGVVWTSPKPTAVNDKVCETFE
                     PTNGEIYPRLVLIHRVTLKVTEDNLEAIKQINERERQYLEMIEALNVRQGQAEYLLGL
                     LIRRAGVTEPACAGGLTPPELLPMPHIDGPRSQVPLPVPPDCCGRDLDCCEDLKPCCK
                     GSGIAVTKRR*"
     gene            165918..166265
                     /locus_tag="SR-VP_0-2_scaffold_141_2072294_prodigal-single
                     _216"
     CDS             165918..166265
                     /product="hypothetical protein"
                     /codon_start=1
                     /transl_table=11
                     /translation="VSNRTIRVRSKYRNQMRVLLFFEVRPPGAKVDGLAFVRKRRAFR
                     RERRRLRRGAYVAQFSTHVLTSTVMHVKWLTMDETLVTYLDPHCNAPGESHASTETDT
                     AQGSTGVPEHRDC*"
     gene            166417..166569
                     /locus_tag="SR-VP_0-2_scaffold_141_2072294_prodigal-single
                     _217"
     CDS             166417..166569
                     /product="hypothetical protein"
                     /codon_start=1
                     /transl_table=11
                     /translation="MGGDYKPIGDFLVGSVLLLDKLAGCVVMLFALVIALVLAVIGLG
                     LYIWLR*"
     gene            166573..166935
                     /locus_tag="SR-VP_0-2_scaffold_141_2072294_prodigal-single
                     _218"
     CDS             166573..166935
                     /product="hypothetical protein"
                     /codon_start=1
                     /transl_table=11
                     /translation="VPKLRIYADFNRWADADTLDLMCYGTIKDIVWQLGEIRQDLPVI
                     FYTNDTNHKTGLPDLLLIDGIIYLTVAGWRGKVDFGTIRHESGDEPPHDPNKPFVVRE
                     FLGNSLGHTGGLARVEFK*"
     gene            166935..167381
                     /locus_tag="SR-VP_0-2_scaffold_141_2072294_prodigal-single
                     _219"
     CDS             166935..167381
                     /product="hypothetical protein"
                     /codon_start=1
                     /transl_table=11
                     /translation="MKEPKGTRMQVVKGFADLLSFLSDKLGPSTELLPRCKYVQPRRD
                     EIECHWPKWRKNHWVCCLVHKQNIDARDIPPLVIFKLYPDGVFYLLMHDRDGSPFYTE
                     SSGLTVEGEPEENKIRAYFQALAYGPRGDIIADHLISQTRLQEEVA*"
     gene            167378..167671
                     /locus_tag="SR-VP_0-2_scaffold_141_2072294_prodigal-single
                     _220"
     CDS             167378..167671
                     /product="hypothetical protein"
                     /codon_start=1
                     /transl_table=11
                     /translation="MSQRSFICLKTGKHSHQSRRKATAQLRSLVELRGEKEEELREFM
                     CHHCKGWHVGHLAERELDIREAASWCRQIALLLSILEDKPCRLTPNAYQSASA*"
     gene            167629..168894
                     /locus_tag="SR-VP_0-2_scaffold_141_2072294_prodigal-single
                     _221"
     CDS             167629..168894
                     /product="hypothetical protein"
                     /codon_start=1
                     /transl_table=11
                     /translation="VSLDAERLPVRQRLSDKVVSPDHITFASSVNRVFNRVGNMDRKS
                     FVYCDKRILRWYFLAACRHIDRSLTDDAREVLAAAEKHLWGEVDDDTAKTAEATIMAK
                     ILGSMGIRADLEQNRFSHEELEFVMQVTGPDQLKLNAGLTALKTFIPDVYQPGSRLAT
                     ASHLANFEHAVASQMPVMEKLPSRIWCEVMDSERDWLQQLQKHVHPQLAKRYPGVPSE
                     DIVSLTMSLSRGNDCAWALCDALEEGPHAGDRSFVKPAIKHFKKQSYHPRGCKYVEAI
                     LSPRGTSYMGDQIASLSEPGSVLLALSGLNPEVDGAYAGWFVTIIGGKGEGQSRMVDG
                     QFNYGRSIALELNQDWYESPDSTSLFTVTPPDGTNRFRQGHLVPLPPVPELVKSLPLL
                     LVSSEHTNTAPIPPSDGDHHDTEDDNNEE*"
     gene            168898..169110
                     /locus_tag="SR-VP_0-2_scaffold_141_2072294_prodigal-single
                     _222"
     CDS             168898..169110
                     /product="hypothetical protein"
                     /codon_start=1
                     /transl_table=11
                     /translation="MSPELDATYVNLPPAAVTVFDEPVFMVVCPRCRKASKFADVLER
                     DRCGSGCPGEYQVTLVCPYCKLEATL*"
     gene            169181..174112
                     /locus_tag="SR-VP_0-2_scaffold_141_2072294_prodigal-single
                     _223"
     CDS             169181..174112
                     /product="Hemolysin-type calcium-binding region n=1 Tax
                     =Microcoleus vaginatus FGP-2 RepID=F5UNE5_9CYAN"
                     /codon_start=1
                     /transl_table=11
                     /translation="MNLPALLGKLASAITPGPALSTAPGSLGQMKPNQPTGQGMASAF
                     GKSVAPAKPAAAVPALDGIGKMAAAEMAALGGVGASAAMAQPPAPAPVARPRVLTTGQ
                     PAPAAQPRVLTSNRPAPQQPYQAPLSQANPNFPTAQQYRQAGSPLTYNNWQKNMSATG
                     AKADAAATARSAVGSTYQSPKQKYGSDQEDDMDVIAQLAKMAASLTDPPGAPNIPSSP
                     GQSKPAPSQQSPGGYRPGNSMIPGANIPSASSLGPPPSQGGAGAVKPAPAAPPTQGGA
                     QGLGQQMGANFRNQVQQMAQPYQQMFSRMFGPGQPPPPSPSWGIGKGVQSIGQGVQDA
                     IQAPGNFTRDMFGGVSGQKSMQAAPAANPSAGMLGGAASGSATTHGSAPQTSSSYDSQ
                     PRLIQAPAPAPAPAAQPPKSPAPAPPAQSSASIPSGQTSTYRGGKKVGSDLILGLAKL
                     AAQASTDGPMRRSSTGSSKGLSFNNKPDHYSNGPDAWKSVSGYLKKKPDSEPDPYSGK
                     HADDKQASWQERIGGNLLSSLEGLGFFVDKAANSLTPMQPIGEGPAAAPALGRTGPMK
                     MPAIARPNIVTSGPLGGQRYHGGTVSNEGSHAVPNVFQKAAGVADMSKRLGGGMSKIP
                     TAPVVGKLVPGGQPRIPIARGVGAPPVGNALASLQQQRVTPKMTAEMVGHAGVTKAPD
                     TVNMLRSLPDGATMDRMHSIDRMQPKSSPSRGSFNLGPEHEIPQAIPVGKPAQNSSFK
                     LGPEHEAPGMNVSLPEPGDTNRTPVWNPHGAEQAQALRNGRMRITPDQLQNMQPHVGA
                     ADMLARQGQATSAGRSPAVGGLPDSVKVDNAVPTAQDRMPFRVAPQDKGSVPYAFGGQ
                     SGKIRRRNQLAGAGWEGLGTPMMRDNLPQLDPRKMAEDMLAKQADDALGGSDESGMRR
                     GWQWKAMAGEANENLKNWMPRMITTPYTPVAETLASPAKQGLLKGLGGAAIGGGIGLG
                     TALGTQGLTPTQKTLATLLGAGVGGVIGGIHGYTKRRKDNDEILDKMHHMPPGVTLGE
                     IEGLKKAGMLSAASGLDGSGGAGGGLGENATMMPGPSLMAEAPGTAGGCGGRSETDLG
                     PQASRANPSHDTDMFVAHQTQRVRDNAAKVAQASDDFSFQFREFCSDGQVIIKQAGLV
                     RSAKTMGNLAMGGEKALAGAAPAVARVAKPMVNEAALAARAGKGVAEATKVNPLRAQA
                     EASGGYGQVAKDLWNEHGNKVLKPMGVGLGAYGGYNDPLAQGEGEEGVTGKKLLGMGL
                     GAASSLSLKPKGKGTAVGGTLLGGMRGRWVGGMTGDIADKLSEKVTGVHGQMIGHNPD
                     GSPVYAGTGYGDIMRGLGTGVGAVRGGGAQLSAIGNLQKLKGTSLGNVASTVGGNVEH
                     LGEGLGRGSNVFGRTAHAALGKAAPQLTNHWSSQGVLGSAPQSLNPFKGMNFGGSLAL
                     LGGGTAATSYLLPKTRENISATVAGEAVPNMANEAQPYINANIKQVTERANQVIEQGQ
                     QRARETADQLRKETMDKVDQYLQERGIMNPNTHRVDLMGNIGYGLKERLSDPHTLQML
                     QMLGLGLGAYGAFSGHPLLAAGGLGLAGYSNPQVRQWGSNALGQMQGWGQQGWNNARD
                     WGNRQYQGLTGRSPSGNIGGGNALAEEHALARG*"
                     /db_xref="UniRef100_F5UNE5"
                     /db_xref="F5UNE5_9CYAN"
     gene            174144..174260
                     /locus_tag="SR-VP_0-2_scaffold_141_2072294_prodigal-single
                     _224"
     CDS             174144..174260
                     /product="hypothetical protein"
                     /codon_start=1
                     /transl_table=11
                     /translation="MSTPKKAGNKSKKPAAKPKKAAKKSAPKAQAPQGNQSN*"
     gene            174334..174615
                     /locus_tag="SR-VP_0-2_scaffold_141_2072294_prodigal-single
                     _225"
     CDS             174334..174615
                     /product="hypothetical protein"
                     /codon_start=1
                     /transl_table=11
                     /translation="MGTFLVKDFVKVKVPLHPPELPWEPVLLWLAAIFIWAAVGWLSH
                     AYMMYDLRKQRLLNARDHDLVWTCVFIAPLAVFIAFLMFITPDDRKENL*"
     gene            174612..174866
                     /locus_tag="SR-VP_0-2_scaffold_141_2072294_prodigal-single
                     _226"
     CDS             174612..174866
                     /product="hypothetical protein"
                     /codon_start=1
                     /transl_table=11
                     /translation="VNHYEVIVWIVTHLLLWIWCACASYELTRAWWLNDGLRWTNSER
                     VLAIVTGTLLAPIMLAVSVIIYANGRLTVKCPWWDKEASW*"
     gene            174863..175174
                     /locus_tag="SR-VP_0-2_scaffold_141_2072294_prodigal-single
                     _227"
     CDS             174863..175174
                     /product="hypothetical protein"
                     /codon_start=1
                     /transl_table=11
                     /translation="VKETRLCTKCSVGPKWRASPKLYSGIESLRCDVPCVSCGVIAWT
                     MPYRRLKTHPWLLFWTWFFVGIGLYTALYFVFLLSQWAMTELPAKPAPIWFKTRPKEL
                     F*"
     gene            175174..175503
                     /locus_tag="SR-VP_0-2_scaffold_141_2072294_prodigal-single
                     _228"
     CDS             175174..175503
                     /product="hypothetical protein"
                     /codon_start=1
                     /transl_table=11
                     /translation="MDEARTPILEYETQDVKWGDDRGKPAPGIMFVVKQGNKVRMLDF
                     LCPCGCGYTVPTFVTEDPANKTQNVWIYSDVNGPTLYPSIRWQGGCKAHFHIEQGKVR
                     FCTDSGQ*"
     gene            175514..176131
                     /locus_tag="SR-VP_0-2_scaffold_141_2072294_prodigal-single
                     _229"
     CDS             175514..176131
                     /product="Uncharacterized protein, YkwD family n=1 Tax
                     =Clostridium termitidis CT1112 RepID=S0FI42_9CLOT"
                     /codon_start=1
                     /transl_table=11
                     /translation="MRLLFTYLMDTLARLFCGHPTYKPPSAESSSYVLLLDLRFKLVG
                     MCNDLRRIKGKNLRPLSLYHALSQVAQDHAEWMARNHSVEHEQPQPMADVKKMEAGDG
                     VFLPPIDFVSRVFQTYGFFIEGGQLLACGPPEPFELMCGWKNNDSYCDLILNPHFRHC
                     GFGVAKDETGRLYWCALFVHPYMSHLLMPDEVGLDMPEPLLTPIS*"
                     /db_xref="UniRef100_S0FI42"
                     /db_xref="S0FI42_9FIRM"
                     /db_xref="clb:Clo1100_1197"
                     /db_xref="S0FI42_9CLOT"
     gene            176222..176821
                     /locus_tag="SR-VP_0-2_scaffold_141_2072294_prodigal-single
                     _230"
     CDS             176222..176821
                     /product="hypothetical protein"
                     /codon_start=1
                     /transl_table=11
                     /translation="MRLRKPADIRQQELRNLVAGSEFVRPDTPSVGQIIFNSTTLKFE
                     GFDGLSWVTVSGAPVAGGDSLEGEPGIGVGILGDIVHRGAPLVLADVGGIATLKAASA
                     ANDTIWDVAGLAGQDGIVDQTIIFRTAGPTLTDILAWDVTPLITEVGHDFYLSDNAGK
                     LTLTPPSTVGHRVLRLGTVVDVQISAIEVTLDMGEGIIL*"
     gene            176839..179970
                     /locus_tag="SR-VP_0-2_scaffold_141_2072294_prodigal-single
                     _231"
     CDS             176839..179970
                     /product="Putative uncharacterized protein n=1 Tax
                     =Paenibacillus vortex V453 RepID=E5YRV3_9BACL"
                     /codon_start=1
                     /transl_table=11
                     /translation="MSVAIRKPAVFIVADLHVWVDGDTMITDLAHHSFAANQGVAIGN
                     RAFAANSSYADGDFSAAFGHNTGAIGYGSFVSGKNNGAYGAYSHIEGYGNYTHSRATG
                     AHAEGQSTHAMGASTHTEGSGTLAYGVASHAEGTNTYSQGATSHAEGMFSHSYGCSSH
                     AEGFGSYAKGNYSHAEGQSTRAFGIASHAEGLGTFAVGKGSHTEGGQTYTLGVYSHAE
                     GYYTLANGYYSHAQGLHSTAFAKGSHAEGFFTFAGGVYGHAEGAYTSANGYASHAEGD
                     HTTAGNNGAHAEGYQTTATGYASHAEGSYTVATGSAAHAEGCHTYAYGYGSHAEGYGA
                     IAIGVAGHAEGGYHKTYKNVFGGRKAYIFFEGSTLKQGGSSSADHFPIGSFIFFRRMR
                     GGTNNKVFGSAARITGSAYAAEFYTYMTITTRLLDDRTYGVGYRPGDGTVVCHVEGVA
                     NTVQGVASRAEGIGNKIIGDVSHVQGYHNYAKGQLVHLAGSYNYGSRVGSTVAGGVAN
                     NVTGLTVDSDTGLVSGTPTFVPSGFASFIGAGWLNVASGLASVVVGGYMNSATGNYGS
                     FVGGGYYNSARGEYSVVCGGGGNVALNGADTVCGGYANYARGGQSFVGGGAHNLVDGQ
                     RSVVVGGSNNYAADTGAFVGGGSENTAYGNYSTVVGGSYNHATGVCHAIVGGRHNTLT
                     GSYGFIGSGLYNTAGAYNAVCVGGDHNTASSQRSFVGGGAYNYVGGRGGFIGGGTYNV
                     NEGNYGVITGGRYNSLTALYAFIGGGQQNAVQGDLFAGGIAAAVVGGLANNTTGYTFN
                     TSLGRVYGGEGSGIVTPGFASFIGGGWANQALGKGSVVTGGQYNRATGDYTFIGGGQS
                     NAASGPYSVVSGGQSNTASGFASEAGGYQALAPRQGQRARASGKFAVQGDAQTSILIL
                     RAATTDNTQTTLTTDGNTAGVGNVLTIPIDTAWRVNFHLVGMSDQGDAAYFSRHTAVL
                     NTAGTISIFGTSILGTDDGTSGPSHNVPAGWNLALAVGANNDLAIRVTGPLATNIRWV
                     ARVELTEVSFPHA*"
                     /db_xref="UniRef100_E5YRV3"
                     /db_xref="W4B9V9_9BACL"
                     /db_xref="bha:BH0174"
                     /db_xref="E5YRV3_9BACL"
     gene            180012..181025
                     /locus_tag="SR-VP_0-2_scaffold_141_2072294_prodigal-single
                     _232"
     CDS             180012..181025
                     /product="Uncharacterized protein n=1 Tax=Synechococcus sp
                     . WH 8016 RepID=G4FQL2_9SYNE"
                     /codon_start=1
                     /transl_table=11
                     /translation="MSKSQPIPKLPEAPKAAKAPVPSPDAAELAMTPPEPSDDAAELE
                     IAPPSEMTATNMYFVSTVPRSGSTLLLNLLAQNPKHHCTPTNDVSSLIINVRNAWREM
                     DGFKNQGLEEVRPNILSMFRGMIEGFHASALKAGKIVFDKSRGWWAYAELLDEIMDRE
                     VPFLVTVRDVRCVAASFEKIWRQSPSMRQEALGNHELYSQMQTVDGRCRQWLSPGGVL
                     GLSINRLRDCYSRGLGKRLIIIPYRQLTHRPREVLDSVHTQLGLPIYNGYDPNNVKQV
                     VSEDDSIHGLRDLHTIRPKVTPSDAEVNDPKRAPWGKILPPATAKWIEKEFPDINKLA
                     ALE*"
                     /db_xref="UniRef100_G4FQL2"
                     /db_xref="goh:B932_2178"
                     /db_xref="87768474"
                     /db_xref="G4FQL2_9SYNE"
     gene            181052..181366
                     /locus_tag="SR-VP_0-2_scaffold_141_2072294_prodigal-single
                     _233"
     CDS             181052..181366
                     /product="hypothetical protein"
                     /codon_start=1
                     /transl_table=11
                     /translation="MPSIPATPTVVPDPGAITYDQWWITNFRVDASQPNQPVRLVGVF
                     GKCRLINGVPDFSPKPEDQNKRFVLPDLFKAMSTDAGLTTVFDGVVAQLVTMAMKAGV
                     IS*"
     gene            181444..182448
                     /locus_tag="SR-VP_0-2_scaffold_141_2072294_prodigal-single
                     _234"
     CDS             181444..182448
                     /product="hypothetical protein"
                     /codon_start=1
                     /transl_table=11
                     /translation="MGQALRLLEKARENARTAFGADMYTFKDSWGRFRGNQAHIQKVL
                     RDPWRNPDTAVSDLPDGGSVLGIFRRRAKSGTVEAEKYVRLGKNNVYAFLTRKDGSIE
                     HLGLSTNLLTNIGDMVLIGALGSDKPAGNTVASDVSTGISSSSITGTGSVWTASNLAT
                     PALGVAGWRVYAAPHTTTQPVVYGNVISNTTNVLTVDQWWKADDTLGTTPTSGDGFIV
                     GTGGVGSPRFMAVSTNSSAAAATDTALASEVNASNVSRSRATFARGSNPSGGSGSFTL
                     QVVWSPSGTISGIHKMGLFCDGTAASAGPLIFETVLNADATVANGDTLTVTDTITLSG
                     *"
     gene            182514..183341
                     /locus_tag="SR-VP_0-2_scaffold_141_2072294_prodigal-single
                     _235"
     CDS             182514..183341
                     /product="Uncharacterized protein {ECO:0000313|EMBL
                     :KKK68824.1};  TaxID=412755 species="unclassified
                     sequences; metagenomes; ecological metagenomes.;"
                     source="marine sediment metagenome.;""
                     /codon_start=1
                     /transl_table=11
                     /translation="MVIKEGTLRRLYEDEKKTTYEVADELGCSPSAVQRALRKFGIPT
                     RDASECHQKEPERRTCPCGVVFEVGGRGRPRKTQAYCSHTCHMTYANPSPGGHGSNAP
                     RPKKNKDTLHNEAWLRQKYLDEKLSTTDIARLCDCSVPTVWWALRKFGIEARAMSEAK
                     TGRPIQARGIGEPTNSVDRQRQREYERSQALKLEMIAAYGGRCVCRGCDVTEPAFLTL
                     DHPDGGGTADRKAAGGRDALIRKLKSEGWPQEGYRLLCMNCNLATKFGRTCPHLTRQ*"
                     /db_xref="A0A0F8ZQZ5_9ZZZZ"
     gene            183378..183938
                     /locus_tag="SR-VP_0-2_scaffold_141_2072294_prodigal-single
                     _236"
     CDS             183378..183938
                     /product="hypothetical protein"
                     /codon_start=1
                     /transl_table=11
                     /translation="MRIHDYRCSVCGRHASYDHDAGQPPICPTKDCPGKMELEKFGFV
                     CNGCGKLMHACHAGENQVPHSCSNCGKGIHIGYDPMRFHEIMESMIPKGKSLTPAEVT
                     AVSKKIHEKIAALPTERKCFPNNFTVLAKCQPEELKAYGLTSDQVEAWTPLPPTPKVR
                     PPQNIIRGSADGMAGVDAGVGEVKKG*"
     gene            184024..186744
                     /locus_tag="SR-VP_0-2_scaffold_141_2072294_prodigal-single
                     _237"
     CDS             184024..186744
                     /product="Membrane glycoprotein n=1 Tax=Equid herpesvirus
                     1 RepID=O39781_9ALPH"
                     /codon_start=1
                     /transl_table=11
                     /translation="VLLFALILTCIWLVSVAWALNANTSWDVRQSGSDSSGGGFAVGN
                     NTYSITNLSGATCRSATPTVASASYTFVNGDNGYYLWTTGGSFVSGLYKILSQSGGTA
                     TLAPTNFTANNTNGSPTLTSVSSFTGLWVGMAINGTGIVAGTTILAMFPSSSTITLSA
                     NCTSTNSPITVTQNVGTADTPAATGSASINRSREHNSAFTNGTNLTVDASTNTKVNPD
                     GYTVVTADVGNIIQITTAGTGAAFTTGFYQIIAVTTGGGQRWTLDRSPAAVNSAGATW
                     AMGGSLATMGKLVTPMLASNAAFVQGSFTIASAITFSNTVTPTGATANTRFNGYTSVW
                     GDNGQATITSSASLANRVLVIAVGASIQNFTIDANSQTTTGCLTVPNISTARNCIIKN
                     YTSIGIFQSSAFSGVLSCEFLGGTSAATAGVSVNSAGSLVCACTFHDCSCAGVSNGGA
                     AGWNVISNNLFVNLLGSTADGFVNAAGSSAIGVFIANNTFFNLGRDGIRLAQSGPIQQ
                     VIKNNIFHTMGVTTTGYGISATTAGQDASWGIDGNAYYNNNANANNRLNLDDIGGTNL
                     GNAFVPWGLAQDVILSADPFVKARAQANDLTIDASNNLKITSTGYNFTAGDVGAKIYI
                     YSSGSGWTRGEYTIDSVASNAAVLHTSPGTTGSTGGVWYFNNFQLNNVASGGAACRTF
                     GAFNVLPVYSTISYADLGGAYQHQDATQYAVYTSGIYTVRASNVTAATSSSVSLDAGA
                     TSTTDFYKGQEITIIAGTGLGQTRFITTNTNASPPVCTIHPNWSVTPDTTSVYSITPQ
                     AGVDIQSYDNTTVSGNGQFQKNVAVSNFAFTMISSTDHVSPLAGLGAGVTSQRSIDGA
                     AFASTTNTAAEIGLGVYRINLSAADLNGDQITFVFTGSGADQLTLTIYTT*"
                     /db_xref="UniRef100_O39781"
                     /db_xref="sha:SH0326"
                     /db_xref="A0A0F9N2U0_9ZZZZ"
                     /db_xref="O39781_9ALPH"
     gene            186746..191740
                     /locus_tag="SR-VP_0-2_scaffold_141_2072294_prodigal-single
                     _238"
     CDS             186746..191740
                     /product="Virginiamycin B hydrolase (VGB) (Modular protein
                     ) {ECO:0000313|EMBL:CBI01919.1}; EC=3.-.-.-
                     {ECO:0000313|EMBL:CBI01919.1};;  TaxID=410659
                     species="unclassified sequences; metagenomes; ecological
                     metagenomes.;" source="mine drainage metagenome.;""
                     /codon_start=1
                     /transl_table=11
                     /translation="MIHGSAQIVSWHPVHRARNERIYVWRGNAAHIPVSYTPAAADHY
                     TISESLARVLLTVRTVTDASTFSETITWSHAIHVTDAPTLSDSANSIKVDSRTATDSL
                     STTESLVRAMLVFHTVTDAPTLSDSAGPSQNLTRFADFYLGQGDLPTFNEAATQSQAH
                     ALTAADSLFFSEFATFVGNLMFTATDAGLTISAFSAVRNVTMLRQAFALTPYALGSSG
                     DVRQLCEGSDGNIWVTDGDGSLVWQVVPGGSASSVSLVGADPQAICSGPDGSLWIADP
                     ATPAVWRVTTLGVATKFTSASFSSPFGICAGPDGNLWVADNGGKVHKVSTAGVVLASY
                     TVAGSQLFGICTGSDGNLWASDLHGKVWKITTSGTSTSYTLTGSIATAICSGPDGNIW
                     VIDRLQASVWRVLVSNGTTTKFPVSASAVPNGICVGPDNYLWISDLGTQAVWRMDTIG
                     QVSMLGITGSFDLQYIAPGPSRTVWVTDSQNQVFEIQTDSPAFTESVVASDSPGFRST
                     AESPTLTDTAVALSNQQTVTATESLTLAESLRRTLSTHPRVTDAPTLTDVSAKNQGIT
                     RTATGSTRYPLGSTSTKIGDVCVGSDGNFWVLDGSLPGVWRVTTAGVATSFILAGSNP
                     QHICKGPDGNVWITDDNAAVWRVTPAGVATKFTNIGYFVHPGHICAAPDGNLWFVDGP
                     STTNRGIINKVNTGGLLVGRITTYSANNFHTLVVAGTEVWTWSDNNGDLFYEFSPPYG
                     LASTFFPGLVNIAGGCFGPDGDIWYSCQALPNGQAGQLNPSGGGQFAFALGSLAKPLG
                     VSVGPDGALWYADLVNTRVWRVTTSGVAQAISVPGAGTLQYTVKGPDGYVWVTDANAA
                     IWKLDGARVVQLSDTAIRINQKAPPHATDAVTLAESLRRRFVGRRPVTETPTFVTAAT
                     GLRINTRNVTDHPRLAEVVRGSKGYNKAASESLTLAETATRHGSFHQRVTDAPTLAEN
                     LVRITTVSRGITDHVFTAEVATRSVGYSRSTVDNPTLAEAARRVWIGHVTVVDAMTLA
                     EVMSQVHLNVRSGTDHLTTIEAAARNAILGRQTTDSPTLADAAGRTVAFRRYNNPVTQ
                     SFPVGTLGDSMQLCNGPDGNFWISDAAQATVYRVTPLGVVTPFVLAGSLPAGICLGPD
                     GNLWVADTHSALWRITPLGVVTKFTAVGIFNQPYAITAGPDGNLWLTDIGSGTVDKIT
                     ILGGIIAQFTLAGSNPRGIVTGPDGNLWVTDRNGVVWKLTTAGVSTKFVIAGTPWGIT
                     VGSDKNLWLADISGAVWKVTTAGVATKIVVSGRQPQGITAGPDANLWTADANSDAVTQ
                     ITTTGTVHTIEIIGGSSMQSIVTGPDKKLWFTDQGGFLWQLNLEPVTLSESIHQDRTA
                     AVTDHPHTVDVAIRRALMARQTVDSLTLSDNGTRHLAARRSAAEALAFTESVVRNVIN
                     SRLTLDHLTLSMTATRHLDAVASTTDALTLAESATRHFVGSRSITDHPFFVDVANRVV
                     NNVRVAAETLTLVEVLVRRGQFLRQQVESLVASEALVRILNANRVAVDHLTLADTVSR
                     QLVAVRAAVDTPSTLEQAVRVLDSRRDQTETVALADTATRVQLLLRVLAEPLQTNESA
                     VRTVDWVKFTTDAPTFADVAIGKITPVSTTVPVRFAILTGGGLWPSGIASGGRL*"
                     /db_xref="E6Q3W0_9ZZZZ"
                     /db_xref="UniRef100_E6Q3W0"
                     /db_xref="msb:LJ00_24300"
                     /db_xref="3.-.-.-"
     gene            191740..192405
                     /locus_tag="SR-VP_0-2_scaffold_141_2072294_prodigal-single
                     _239"
     CDS             191740..192405
                     /product="hypothetical protein"
                     /codon_start=1
                     /transl_table=11
                     /translation="MAGSKGIDERQTGTALLFRVSLKTPAGTKLTAGSTTLQLSRLSV
                     SGLSVVVEGFDFADSTFKQTLRTTPSMALNPASLDAGGYGMGVWTGCLTNLSAFNAGD
                     IILMQVTNLGAFPVDQEREFQYGGGQGDIVTFSSGTGAAWLGAITAGYTGGQSPEQKI
                     LAAVIESGFTFLKVMQVLGGAIASKSSAGPGSFAVRSLADDRNVIEGTSDESGNRLTV
                     LYP*"
     gene            192402..192671
                     /locus_tag="SR-VP_0-2_scaffold_141_2072294_prodigal-single
                     _240"
     CDS             192402..192671
                     /product="hypothetical protein"
                     /codon_start=1
                     /transl_table=11
                     /translation="MSGLWGGNWWRNNWWGNWWWGGKKVVQPLPITPIDGFFQVDAII
                     IGDVSAPVITGAAQPVLPYDILGDISAPTLAGVLTVDEVIVGVED*"
     gene            192675..193109
                     /locus_tag="SR-VP_0-2_scaffold_141_2072294_prodigal-single
                     _241"
     CDS             192675..193109
                     /product="hypothetical protein"
                     /codon_start=1
                     /transl_table=11
                     /translation="MAAEPPFELTLFRGENRSYLFQMNPNPVGGISGRTIQFTVRKKL
                     GVLPIAITLSTDSVVNESSKGSISIIDGPGGTARITLLSAATAPLTLDSVDDKGNPIL
                     DELGFQVGVYQADVQFVDTGHEAVPSRGTLTLRRPARDIPTP*"
     gene            193118..193978
                     /locus_tag="SR-VP_0-2_scaffold_141_2072294_prodigal-single
                     _242"
     CDS             193118..193978
                     /product="hypothetical protein"
                     /codon_start=1
                     /transl_table=11
                     /translation="MLLSVIIPTVGNVDALIRTLDSLAYKQGLGERDYEVLVVQDQLA
                     EAAGWERQLVRDAYCGKPRCLHWITASMYGDNGAATARNAGIKLARGRRLLFVDDDCV
                     CPPGLLAVHAERGVGDALIGFRRHVKGWEATRQDAWELSAGHDARWRHLHSIEKDCKA
                     NSPHLNCWAYTCHLSVPAHAARAIGGFWEEMKGSGWEDREFALRLQRYGLCFDVLRAP
                     MVSHLDHPQRPSQKDNVTRNRLLFSQTRDNATIVVRNGGPIHDPNGVVEELQRGDQGA
                     EHRSGGEAVV*"
     gene            193959..194231
                     /locus_tag="SR-VP_0-2_scaffold_141_2072294_prodigal-single
                     _243"
     CDS             193959..194231
                     /product="hypothetical protein"
                     /codon_start=1
                     /transl_table=11
                     /translation="VARLWCKNRDSFKVEGWDVFADGMSFYDGKYGLTWEEALDLIEL
                     GYYLTGLMAAFDNVHADEVGVMIAEELENHRRWTPGLYDADDLQEN*"
     gene            194233..194865
                     /locus_tag="SR-VP_0-2_scaffold_141_2072294_prodigal-single
                     _244"
     CDS             194233..194865
                     /product="hypothetical protein"
                     /codon_start=1
                     /transl_table=11
                     /translation="MKEITRRQFLAAVPAAALAAPAAISITKLESPTPPPSFPIPLPD
                     ALAAKLDWDFLGQPHQHQPVIEELQDFVRERFRVHAPNACFFRISDNVNVPFVDARSL
                     NYITNAGTSDGINADTYRIEQVFTCQYRFDIDDIWPRSGGMAAKRPQFLRIFDSMAHG
                     LGEWAEELAKTQPAWVTKPLLYLKREFYEFEVFVWMDYLRRLDHSPVLKT*"
     gene            194916..196037
                     /locus_tag="SR-VP_0-2_scaffold_141_2072294_prodigal-single
                     _245"
     CDS             194916..196037
                     /product="Putative uncharacterized protein n=1 Tax
                     =Ralstonia phage RSL1 RepID=B2ZY71_9CAUD"
                     /codon_start=1
                     /transl_table=11
                     /translation="MLFSPHHVYPDMKTIRVIFAVKNFAAIPGVSHIGLGVTATTTMK
                     TLRRNGINAEAWPCKDAADLAAKLQADIQGHHNLRHAPVTHVIVSAPSWVQPENFHGM
                     CLAHPNIEFVQLNHSGCAFLSIDKNGIKNIRACLDLSLQLHNMRVAGNNRRFVNWVNK
                     SFDIGIDCLYLPNLYDTRSFQTPYVWPRPYGHMIKIGSFGAPRPWKNQLVAAMAAVQI
                     ANQLGVELQLYVNTGRDEAHIGGVRLMESRKELFDNLRGHKIVDVKWERWSRFRHTVG
                     QMNLLLQPSFSETFNVVSADGIAQGVASVGSDSIEWLPESWKANTDDPSDLVKVGVGL
                     LNDRHAIEDARNNLIEYAHIGLARWKSYLNGNQKAVEAP*"
                     /db_xref="UniRef100_B2ZY71"
                     /db_xref="B2ZY71_9CAUD"
                     /db_xref="goy:GLS_c23090"
     gene            196138..197085
                     /locus_tag="SR-VP_0-2_scaffold_141_2072294_prodigal-single
                     _246"
     CDS             196138..197085
                     /product="hypothetical protein"
                     /codon_start=1
                     /transl_table=11
                     /translation="MNEQDALKKMVPPSKYRNCWRNGILQIMVTRACDKKCYGCTQGS
                     NLGGKPVMMSVAEFEQAVLSLRNPDYFGVFGVFGGNPAMHNRFEEICAVLRKHVPFEQ
                     RGLWCNHPLGKGKICRETFNPKVSNLNVHQDQAAYDEFWRDWPEARPVLKGLKTDSRH
                     SPPFVAMSDVGIHEENRWDMIANCDVNQTWSAAVGVVPGRGLRAYFCEVAYAQAALHG
                     EDPRWPDTGLKVEPGWWKKPMADFAAQVRLHCHACGIPLRRFGQLANGGQFEEVSEAH
                     LAIYKPKDKARRVQLVTVEAPPAKILQKATDYISNANLK*"
     gene            197069..197557
                     /locus_tag="SR-VP_0-2_scaffold_141_2072294_prodigal-single
                     _247"
     CDS             197069..197557
                     /product="Phage protein n=1 Tax=Pasteurella multocida
                     subsp. gallicida P1059 RepID=K0YKS1_PASMD"
                     /codon_start=1
                     /transl_table=11
                     /translation="MQTSSKKTVYRKKRYERHGLTAGGQRPPAEYVIWQQMIQRCEDE
                     NCTAYPYYGGRGIKVCAAWRQSYLAFTLDMGPRPSPKHSLDRRETNGDYFPTNCRGAT
                     KKEQARNKRNNHLLTADGITLTLVEWCERLNCNRSAIHRRLAKGMSPQEALTVPFRVR
                     RR*"
                     /db_xref="UniRef100_K0YKS1"
                     /db_xref="A0A0F9NY16_9ZZZZ"
                     /db_xref="oan:Oant_0254"
                     /db_xref="K0YKS1_PASMD"
     gene            197560..198258
                     /locus_tag="SR-VP_0-2_scaffold_141_2072294_prodigal-single
                     _248"
     CDS             197560..198258
                     /product="hypothetical protein"
                     /codon_start=1
                     /transl_table=11
                     /translation="MKTHVCGCVTTIDPDWGIQRAVTKCAGHREALRDQPTGYDYYRT
                     LGVFDEGGNWRTDVYESELLDGIGEVPPAPKGGGLAVEVGGGCSLYVPLLRKAGYQYV
                     GFEPDAFGANWTKDTHHVHVENRPFLPTVLDEHGGQPRGSTHLILGAHAVEHVADAPA
                     MLRSFFELLAPGRPLVLVIPDDTDPLNPDHWWFFNESSLRATLTRLGFVDVRIETRKR
                     IARENFLYCVAWKP*"
     gene            198261..199163
                     /locus_tag="SR-VP_0-2_scaffold_141_2072294_prodigal-single
                     _249"
     CDS             198261..199163
                     /product="Uncharacterized protein {ECO:0000313|EMBL
                     :KKO03607.1};  TaxID=412755 species="unclassified
                     sequences; metagenomes; ecological metagenomes.;"
                     source="marine sediment metagenome.;""
                     /codon_start=1
                     /transl_table=11
                     /translation="MYIDAITCCVGSVYAAYLKRSLPVWMDTLDSLTVVTRPDDRDTA
                     AVCAPYRRLRLVTTDVFKQHGADFNKGAALTIAYAAAAPVDLALHFDSDIMPKADWRS
                     RAEKEFRLGYIAGATRHDEQGKPIVDKGPWPYGYFQLWSTNDPATWSWPLFEPCHGHA
                     GNYDMAFLERWSDKKRQRLSFPVTHFGEVRQNWFGVGLEGDAQTQSYAKMAGLRKIGL
                     GEVRKLARRREHQLSVPDFKLKLSLSLTSDPAWRRAIVRACMIDDPFLVSCVVGARRG
                     YVPLPISTRPEYVRKCVLALRKGV*"
                     /db_xref="A0A0F9XW44_9ZZZZ"
     gene            199165..199860
                     /locus_tag="SR-VP_0-2_scaffold_141_2072294_prodigal-single
                     _250"
     CDS             199165..199860
                     /product="hypothetical protein"
                     /codon_start=1
                     /transl_table=11
                     /translation="MPATFFALLMYLGLSTAGYHTLTVRLGDQTYMVRENASRTLLEL
                     GACGCEIDSVLNQAFRNGDAEVRWRVEAIQLTMYQERERRRKEYEERQAELKERFETG
                     LNVLVDKMFDYYPYIDSLWFDRKTLVCNNDNPLRETIGRRYHDGGDTQMVFSKASFTD
                     ARTEPGERAYSYYRLASKRMAMEAISKGESPLTVNLLFQVMRVNDNLYLDKVQRPAST
                     PVPEDIMPPVEDK*"
     gene            199860..200147
                     /locus_tag="SR-VP_0-2_scaffold_141_2072294_prodigal-single
                     _251"
     CDS             199860..200147
                     /product="hypothetical protein"
                     /codon_start=1
                     /transl_table=11
                     /translation="MECCAVCINCGDTIEPGEQARTIRSRRLGVFFVCASCEEAVNRR
                     SLRFEAMMKRTQKLPNAADMMEILLNGWADDCERVVVQVPPLMELTREVLT*"
     gene            200147..200635
                     /locus_tag="SR-VP_0-2_scaffold_141_2072294_prodigal-single
                     _252"
     CDS             200147..200635
                     /product="hypothetical protein"
                     /codon_start=1
                     /transl_table=11
                     /translation="MGVYVTVHEIPDDSGAAFLSVEAEGFPDEDGLMTRYTIRDETRK
                     DGNIFGVLFQEGHPSERGMNGITEEALLAVLMDRLADRQNNGAVKCEKNKQALDHLRF
                     AMKCLVHAEHNKGLLCPVEEIRYPVNTAGKVPTMEEAMAPLPEEELAPMLRQVPIQVT
                     ER*"
     gene            200734..201591
                     /locus_tag="SR-VP_0-2_scaffold_141_2072294_prodigal-single
                     _253"
     CDS             200734..201591
                     /product="hypothetical protein"
                     /codon_start=1
                     /transl_table=11
                     /translation="MADKPKILRALPNGLVPPPGLTTEQEQQFIADFYELQRRTAAQA
                     GQPLEDAPPPKPEPKKDVAAAVGLLQLIGQLFTYLNVKAWPVWAKVVVGVPVIAVLSL
                     VYMQKRIDSKGVPLFPDVHPGIVWFDDGSTMGKVQYPSGDSFARDGLAVFHVTWEEYQ
                     KLPAVLPAPQVIGGDWQQNVFPVVVWCNTTGFDATAEPMVVRKAHNGALLYQKKPASS
                     MVKLLTPGSTSDSYWVYLADGSKVDMTEATWVKLYMNLKVQEPPTPQPAPVTPPQPTP
                     PKVFAPEKK*"
     gene            201591..202259
                     /locus_tag="SR-VP_0-2_scaffold_141_2072294_prodigal-single
                     _254"
     CDS             201591..202259
                     /product="Uncharacterized protein {ECO:0000313|EMBL
                     :KKN45021.1};  TaxID=412755 species="unclassified
                     sequences; metagenomes; ecological metagenomes.;"
                     source="marine sediment metagenome.;""
                     /codon_start=1
                     /transl_table=11
                     /translation="MAKRQLKREDWRKDRLYLVLRQQFLDGDFSDAFAFSDYLRDRAA
                     QDSEADAAMKVRSLARLPVVPARGLPDPTIEINVAFFQALSDPPSGIVPPERGEMWSD
                     WLIRIGGVPVTPFPCDWAAVVGYNPYSRCLVRASHKKKDAWETFQKLYSLGVLIPHRE
                     WLEVKRAWTSVAMGEFMRMKMREDGFFRRIMPLVTITSDELDRSVATDGPFKVVDEEP
                     ARMP*"
                     /db_xref="A0A0F9T7S3_9ZZZZ"
     gene            202275..202655
                     /locus_tag="SR-VP_0-2_scaffold_141_2072294_prodigal-single
                     _255"
     CDS             202275..202655
                     /product="hypothetical protein"
                     /codon_start=1
                     /transl_table=11
                     /translation="VFDRFMDNYAHWDASNQFNFAVVIVAVGFLLTLLLGLWVAHLWK
                     LYWHYRSICRVGWPGGPIPSSNLADDPHRVQIEAVRMTTRSQAAEAKLVGAAQQTLTR
                     EAEDNDNDQHEAEPRPAKRLSPAR*"
     gene            202778..203164
                     /locus_tag="SR-VP_0-2_scaffold_141_2072294_prodigal-single
                     _256"
     CDS             202778..203164
                     /product="hypothetical protein"
                     /codon_start=1
                     /transl_table=11
                     /translation="MRNPTLTQSTILVVVAFLIVYDIIVGVTYGVQTTLSQVMLEWSK
                     ARPLLVFVVGALCGHLFIDSLGIPPIDRARAKFFFACKEMPELMGAAYFLSALIPWPA
                     RYPLLVLICGALAGYFCWPQSAELGR*"
     gene            203633..203962
                     /locus_tag="SR-VP_0-2_scaffold_141_2072294_prodigal-single
                     _257"
     CDS             203633..203962
                     /product="hypothetical protein"
                     /codon_start=1
                     /transl_table=11
                     /translation="MDRRSFVKAAALGAVSALVPTALLANAPAAKPFKMMRQAMRPDA
                     IFGHWEEVTWFDMVPGDLIIVEGFPKGVPSRLMQVEELPTLDEYGMECVRVTHSQEFK
                     PFEPLAA*"
     gene            203959..204147
                     /locus_tag="SR-VP_0-2_scaffold_141_2072294_prodigal-single
                     _258"
     CDS             203959..204147
                     /product="hypothetical protein"
                     /codon_start=1
                     /transl_table=11
                     /translation="VIRHVVQHRHVRTAPWVLRTELGGTRDQAQVHVDTLRELGYEAV
                     VVEIRVLIEPELLDGDGI*"
     gene            204412..204798
                     /locus_tag="SR-VP_0-2_scaffold_141_2072294_prodigal-single
                     _259"
     CDS             204412..204798
                     /product="Chaperonin 23 n=1 Tax=Chlamydomonas reinhardtii
                     RepID=A8IJY7_CHLRE"
                     /codon_start=1
                     /transl_table=11
                     /translation="VSLSKVVKKPAKAKSPESAPAAKAPFRDPKAPTFRPLSDRVIMR
                     IDEPATVSGGGILLPDSAKEKPCKGTIIAVGPGALDPKTGQRDMGELEPGDRVLHGRY
                     AGWEIPGHDGYRILRFEDILCKQVDA*"
                     /db_xref="UniRef100_A8IJY7"
                     /db_xref="A8IJY7_CHLRE"
                     /db_xref="ccz:CCALI_02846"
     gene            205039..205593
                     /locus_tag="SR-VP_0-2_scaffold_141_2072294_prodigal-single
                     _260"
     CDS             205039..205593
                     /product="orotate phosphoribosyltransferase (EC:2.4.2.10)"
                     /codon_start=1
                     /transl_table=11
                     /translation="VDRVASLLRMYAYETGDFTLASGAKSKEYIDVKNAILRPSAGWE
                     LAVEAAHVFGHCRAIAGVAVGGAMLARLVSSIRQVPCLVVRPEAKDHGKKRLVDGLRN
                     LAAHNEAGDDVEVTLIEDVVTSGGSVVKALHALAKEAKQCKVTDVVIVCDREAGGMDY
                     LKKEFPGIQFHTMTTISDVRGTGE*"
                     /db_xref="mla:Mlab_0317"
                     /db_xref="PYRE_METLZ"
                     /db_xref="UniRef100_A2SQ87"
                     /db_xref="2.4.2.10"
     gene            205590..205721
                     /locus_tag="SR-VP_0-2_scaffold_141_2072294_prodigal-single
                     _261"
     CDS             205590..205721
                     /product="hypothetical protein"
                     /codon_start=1
                     /transl_table=11
                     /translation="MIHLCKALLNCSRCGSDHENLEFVSFVQPIDLVDAEGDGPYNF*"
     gene            205764..206015
                     /locus_tag="SR-VP_0-2_scaffold_141_2072294_prodigal-single
                     _262"
     CDS             205764..206015
                     /product="hypothetical protein"
                     /codon_start=1
                     /transl_table=11
                     /translation="VDDPTEPCTPAPKREDTLDVQRRLLIKYRPWITEVFLAALGIDG
                     DRGFQCELGFGNCTTRSFQADTLSDAVLAADAWVQENKP*"
     gene            206012..206707
                     /locus_tag="SR-VP_0-2_scaffold_141_2072294_prodigal-single
                     _263"
     CDS             206012..206707
                     /product="hypothetical protein"
                     /codon_start=1
                     /transl_table=11
                     /translation="VSTLVKERPLEWFIERIKNGEPTTFSRWGDGEWNSVLGRVHGKN
                     CDGHEYFPKMGKDLKAVLLNRPRYVLGLQGLALRLWPGRIETWIANAHLHELDWVDAD
                     VFHDASRDGKLEALRDVMKTRPFILIGPPHLAKLNKFLGFEHHITVPPRNSYLVWERL
                     LTDVYACADSMPPGSVLGISAGMPAKLMVHKLHARYGKRHQVLDFGSVFDYYAGVASR
                     RYMKGMPVFNLEP*"
     gene            207229..207771
                     /locus_tag="SR-VP_0-2_scaffold_141_2072294_prodigal-single
                     _264"
     CDS             207229..207771
                     /product="adenine phosphoribosyltransferase (EC:2.4.2.7);
                     K00759 adenine phosphoribosyltransferase [EC:2.4.2.7]
                     id=5097815 bin=PER_GWF2_43_18 species=PER_GWF2_42_17
                     genus=PER_GWF2_42_17 taxon_order=PER_GWF2_42_17
                     taxon_class=PER_GWF2_42_17 phylum=PER tax=PER_GWF2_43_18
                     organism_group=PER (Peregrinibacteria)"
                     /codon_start=1
                     /transl_table=11
                     /translation="MDNHLNWLKNCIRTVRDWPRPGIDFKDIMPLVEKPTSFCPAASA
                     MTRLADSFNPTAIAAIEARGWLFGPTMAYNLQIGNVPLRKKSKLPVVGHSEDYSLEYN
                     EATLEIPDFNLRGHKVVIVDDVLATGGTVNAAATLIRRAGGEVAGCVFLINLSYLTQE
                     RRDKYPLLPPYTAVLEYSER*"
                     /db_xref="gwf2_scaffold_169_77"
                     /db_xref="A0A0G1DYD5_9BACT"
                     /db_xref="lep:Lepto7376_0415"
                     /db_xref="K00759"
                     /db_xref="2.4.2.7"
     gene            208323..209135
                     /locus_tag="SR-VP_0-2_scaffold_141_2072294_prodigal-single
                     _265"
     CDS             208323..209135
                     /product="hypothetical protein"
                     /codon_start=1
                     /transl_table=11
                     /translation="MIVLAPSHAVDINFVITGNVRSGAGAVQSALSQAEGTVCHADLL
                     YNNGDPKQSEPIRRAAHEAYFGPCANPKRLPEWCSFHEGNPCRYLNEMIFDRPINGER
                     AVGVRLDYATIDDYDLYELLNDRWRAGDFCVVHVERNPVACFVSLLQAQRYGVWKRSV
                     NDPPQKCPPPPVHVDVDELVSFCRQHEQRRRRLLECCPDQFSISYYDIVYHFQATMAK
                     VLKFLERPSTTATPCCRRLRNHDFPRRVVNFAELRAVAPKEVSVYLAAPDCV*"
     gene            209144..209686
                     /locus_tag="SR-VP_0-2_scaffold_141_2072294_prodigal-single
                     _266"
     CDS             209144..209686
                     /product="hypothetical protein"
                     /codon_start=1
                     /transl_table=11
                     /translation="MNHRFATWLVGLAGLVVLTVMWSLSRPAPRQRSDGDGSPGATPH
                     VGVPGSDGRAGLIGKDVRTPVAGAKGYFVVVAGDGSRFLEDPNGKRQPLQAVPPPIDS
                     AIEKKVAERLTNPDKSPGAVKPEHLYFLASGVVAVPPGGIVTFVGKDHVVVLEDVGTV
                     VYYTDGRGKEVRERRTKPLP*"
     gene            209694..210305
                     /locus_tag="SR-VP_0-2_scaffold_141_2072294_prodigal-single
                     _267"
     CDS             209694..210305
                     /product="hypothetical protein"
                     /codon_start=1
                     /transl_table=11
                     /translation="VKTAAVVYMTHPLAFDHFGGQTLGERFVKTLLEVRNINTVWIVL
                     SKDAPGDPRYWVDDLGCLVKQQLSVGWDAEPDLTDQMCADAFGHCLDGETEPPLTMVA
                     CVPYMPFLTSGAIELCVRKLGNYLWAGPSQAWPAVIPNAKGGSRRVTVVSYLGGIRAF
                     KAVLRQDGKPWDNTFGGVGLDAVEALNVIRPADRKLADALLAG*"
     gene            210316..210522
                     /locus_tag="SR-VP_0-2_scaffold_141_2072294_prodigal-single
                     _268"
     CDS             210316..210522
                     /product="Putative two-component system response regulator
                     n=1 Tax=Actinoplanes missouriensis (strain ATCC 14538 /
                     DSM 43046 / CBS 188.64 / JCM 3121 / NCIMB 12654 / NBRC
                     102363 / 431) RepID=I0HJJ5_ACTM4"
                     /codon_start=1
                     /transl_table=11
                     /translation="MSVKTSELTERETTVVKLIAAGYTNDAIAFRVKVGYETIKSMVK
                     RIRSKLGLGSRTEIATWAGKNGVC*"
                     /db_xref="UniRef100_I0HJJ5"
                     /db_xref="ams:AMIS_79620"
                     /db_xref="I0HJJ5_ACTM4"
     gene            210522..211037
                     /locus_tag="SR-VP_0-2_scaffold_141_2072294_prodigal-single
                     _269"
     CDS             210522..211037
                     /product="hypothetical protein"
                     /codon_start=1
                     /transl_table=11
                     /translation="MSMKIIRNQVAWDKFKQEFCKTSDVPPSATWGNGPQIYPCVVNA
                     IYFPLGSRVLCCYFYPDAARELLGVALRGSEPREEIIEDAGLREEVEVLRRHQVDLAK
                     QIRDFAISNNANLRVFIARALDTGLYDSMDWYEKRYAQELAVIDQMVEEKRQSLAPQD
                     LRPPQTPPAKE*"
     gene            211097..212383
                     /locus_tag="SR-VP_0-2_scaffold_141_2072294_prodigal-single
                     _270"
     CDS             211097..212383
                     /product="hypothetical protein"
                     /codon_start=1
                     /transl_table=11
                     /translation="MADNGSFAGQFFNPGDIKKATQHSISQAQQQISSFNEAIIQHLF
                     MGTGVPKVITPNENPSDSQRDAALSKPTLVCPKCGRSAEFLASAAPMIELPSEIEKVW
                     STMPAIITRQRSFNYVLGPCGCTVNALWAAAWGHEVNRRLKGSTPNTINLKEAVDLAF
                     DRKVAIADLTELYKMRDDEKDPTKLKCVEHAVVMLTQRMIDAANARGKIVHNAHKPAV
                     GNAVAQWAADNNLSDAIANPPKKVVPKVYWDEGKGYEHLGKLPALGPKASVKPKVNAG
                     TPALIHRVEFPDQAGIFEESDGVWVAICPGMTHRSFSSFGVAYEYLASLKKAKFQQEL
                     IKTVKIVNEEGQKSGTMPTANYLLELGISMDDLVAYLGDQTNPKTVKVPSVADQAKPL
                     PREVTKPTPLPPDPQAARKAFFAKHKRSKRRIQTEE*"
     gene            212386..213213
                     /locus_tag="SR-VP_0-2_scaffold_141_2072294_prodigal-single
                     _271"
     CDS             212386..213213
                     /product="putative dihydroorotate dehydrogenase (EC:1.3.98
                     .1)"
                     /codon_start=1
                     /transl_table=11
                     /translation="VLPLKNNLTTPEKLIIGAPFGNWFQGIDYTTPTLGTYTAQYRAG
                     PLKRLWRVLSTVRPYPAMRAWTNRLGLPNEGIDHLIRKYENGLYLHDKIISISARDNA
                     SWMYLLHSIHSRTVLDCPERKKQPLLELNVSCPNCPGEEDTSSYPLVFAKAVGLGFTV
                     SVKLPPIGYEERAIQAIAAGVHYLHCCNTMPTPAGGMSGKPLQPLSLACCRWCVKQCE
                     GTTIQIIGGGGITGPDDIKRYHGTGAKKYAVASALFNPWRAVISIPKLAYDLAHGRF*"
                     /db_xref="phm:PSMK_22070"
                     /db_xref="I0IGH8_PHYMF"
                     /db_xref="UniRef100_I0IGH8"
                     /db_xref="1.3.98.1"
     gene            213414..213704
                     /locus_tag="SR-VP_0-2_scaffold_141_2072294_prodigal-single
                     _272"
     CDS             213414..213704
                     /product="hypothetical protein"
                     /codon_start=1
                     /transl_table=11
                     /translation="MRLRKIRKKSPYAKCGIYYAVDRDPKTMADRPCVYLECTRSGRR
                     LGPCWGQDRRAIDRALSRMNLACDCPCRWHKASMFFGQRTVDLAQNRSSGAE*"
     gene            213976..214389
                     /locus_tag="SR-VP_0-2_scaffold_141_2072294_prodigal-single
                     _273"
     CDS             213976..214389
                     /product="hypothetical protein"
                     /codon_start=1
                     /transl_table=11
                     /translation="MPEDIKQQVAALDGKTDTLLELAQDVHRVMGDVGERVKGVETSQ
                     AQLVDGFNTLNKAIYLGNGVPPVMSRLVVLEKGLDELRRDVLQFNHDIRRVFKAVSAI
                     KNSKMLSRNQIIAGSVGIIFTAVVGMAAAVLSWLK*"
     gene            214397..214945
                     /locus_tag="SR-VP_0-2_scaffold_141_2072294_prodigal-single
                     _274"
     CDS             214397..214945
                     /product="hypothetical protein"
                     /codon_start=1
                     /transl_table=11
                     /translation="MSLFSALDGPSVADRICFMVGERLVKAAADAEVAYCLKGMLYLS
                     QTGYVLLSVANAFVRGIFANMHEPGISLPPSPHGQGLDAHITVFRPEEVKEIGGPDKI
                     TERGKQFAYTLGRLKTMEPGENWPGVERVWFCHVHSPELQELRRSYGLDGFPDKGQKP
                     FHVTVAVRRRGVLARNDKSKVP*"
     gene            complement(215599..215790)
                     /locus_tag="SR-VP_0-2_scaffold_141_2072294_prodigal-single
                     _275"
     CDS             complement(215599..215790)
                     /product="Carbon storage regulator homolog n=1 Tax
                     =Pirellula staleyi (strain ATCC 27377 / DSM 6068 / ICPB
                     4128) RepID=D2R3T7_PIRSD"
                     /codon_start=1
                     /transl_table=11
                     /translation="MLVLSRKPGEKIVIGDNIVVTVVEIKGGKIRLGIDAPSDVPVHR
                     EEIHQLLKNANRAETAHVI*"
                     /db_xref="UniRef100_D2R3T7"
                     /db_xref="A0A0G1LAI4_9BACT"
                     /db_xref="psl:Psta_2371"
                     /db_xref="D2R3T7_PIRSD"
     gene            215898..216389
                     /locus_tag="SR-VP_0-2_scaffold_141_2072294_prodigal-single
                     _276"
     CDS             215898..216389
                     /product="hypothetical protein"
                     /codon_start=1
                     /transl_table=11
                     /translation="MNAAKNWIETKGKQYKDRLKMVTEGANRFHVSKSTFADFVDGKI
                     DSIYTKRRKGGPGSGPRPVAVKKPAKGLTVDELMIAHDIDTKIRNAIRKALAGLADDQ
                     NITDPEFRSNHCRVGSQGWKTISAEPEFKHSRFRIGSTLYWATPKTVQDVLERMPFQA
                     KEV*"
     gene            216391..217500
                     /locus_tag="SR-VP_0-2_scaffold_141_2072294_prodigal-single
                     _277"
     CDS             216391..217500
                     /product="Uncharacterized protein {ECO:0000313|EMBL
                     :KKL54648.1};  TaxID=412755 species="unclassified
                     sequences; metagenomes; ecological metagenomes.;"
                     source="marine sediment metagenome.;""
                     /codon_start=1
                     /transl_table=11
                     /translation="MSKTTDELQQQHDPSDAVRHLRAELAEANRLNAKQRRESGRLET
                     FFHDLREAVEALPVPKVDYYKPNKTSSTTPIVAVSHWTDWHMGCVVKQKETAGSNAFN
                     PQILENRMKNCVRSELEWVGLQRKTYNIGTNHILCTGDLINGELHYDDTVGNALTVPE
                     QINAAGSLLADLVASKVPHFEKVVVDFLVVDNHGRRTKKPQSKGAGDNHYGLCVGFIA
                     QTMLRDQPKVQFNIHTAIHQKVKVGPRRSYLLTHGDRVSGWAGFPYYGLDRLAQREAV
                     NAMIDMQEEAAKDPEAVTYDTLLALSYHRVILGHWHVPLKHPLYWIGGSAQGTTAYDF
                     GQGRRSPPVQCSWLVHPEHGEFDMIDWKLKDDPLR*"
                     /db_xref="A0A0F9CZ23_9ZZZZ"
     gene            217513..217959
                     /locus_tag="SR-VP_0-2_scaffold_141_2072294_prodigal-single
                     _278"
     CDS             217513..217959
                     /product="Tax
                     =RIFOXYB1_FULL_OD1_Magasanikbacteria_40_15_curated"
                     /codon_start=1
                     /transl_table=11
                     /translation="MRFQDNNGSCGAAMVVNIACAFGVKVSESRVRVLAGTTRLGTDE
                     DGVTAALRSLGFTVTQFTEESAGKAWLLLHGAIKQGKAVGIAVDNDEHWVACVGGLGE
                     RITVADSAWDLKNKAVNGIHFLSRTQLLRRWVRQDGYYGLVAGKGK*"
                     /db_xref="89433209"
     gene            217959..218240
                     /locus_tag="SR-VP_0-2_scaffold_141_2072294_prodigal-single
                     _279"
     CDS             217959..218240
                     /product="Uncharacterized protein {ECO:0000313|EMBL
                     :KKL85282.1};  TaxID=412755 species="unclassified
                     sequences; metagenomes; ecological metagenomes.;"
                     source="marine sediment metagenome.;""
                     /codon_start=1
                     /transl_table=11
                     /translation="MLAFLVAVMTVDVINGLYEFGGAIMCSMHVKQILKDKKTRGVAW
                     APFVFFASWGLWNLIYYPAVDCWWSFTGGVALVSVNLFYCVLMWKYRNN*"
                     /db_xref="A0A0F9ID42_9ZZZZ"
     gene            218294..218560
                     /locus_tag="SR-VP_0-2_scaffold_141_2072294_prodigal-single
                     _280"
     CDS             218294..218560
                     /product="Uncharacterized protein {ECO:0000313|EMBL
                     :KKN91150.1};  TaxID=412755 species="unclassified
                     sequences; metagenomes; ecological metagenomes.;"
                     source="marine sediment metagenome.;""
                     /codon_start=1
                     /transl_table=11
                     /translation="MADDKPVTKPAIVQGDLSDEEYREYLWSFNGESHSYKIDNPKTL
                     YTRPGGSTHRVLGADGLVYCLPAPGVWGCVLRWKPRDPANPVKF*"
                     /db_xref="A0A0F9UD87_9ZZZZ"
     gene            218571..219107
                     /locus_tag="SR-VP_0-2_scaffold_141_2072294_prodigal-single
                     _281"
     CDS             218571..219107
                     /product="Uncharacterized protein n=1 Tax=Agrobacterium
                     vitis (strain S4 / ATCC BAA-846) RepID=B9K2Q0_AGRVS"
                     /codon_start=1
                     /transl_table=11
                     /translation="MRDDMSTYTQTYSGGIICPEDPVPEEIRIEDIAHALAQQPRFGG
                     HLKEFLSVAQHSYLVSYYCRVPDALWGLLHDASEAYIADICRPVKKGLIGYKEAEDKL
                     MAAVCKKFGLSPEMPASVRKADDLLICLESNQFLAPLRMEIWKHWPVDMSQYNQIVPW
                     TWHEAKCRFLDRFKELTA*"
                     /db_xref="UniRef100_B9K2Q0"
                     /db_xref="A0A0G1Y4J6_9BACT"
                     /db_xref="avi:Avi_6152"
                     /db_xref="B9K2Q0_AGRVS"
     gene            219136..220782
                     /locus_tag="SR-VP_0-2_scaffold_141_2072294_prodigal-single
                     _282"
     CDS             219136..220782
                     /product="Uncharacterized protein n=1 Tax=Tannerella sp.
                     CAG:118 RepID=R5IJ41_9PORP"
                     /codon_start=1
                     /transl_table=11
                     /translation="MSELSRFFDHMLNLRVPFDKEGSAKALNAAARQADLSPTDGQKD
                     AGNYRKGHYFSHGLHFIIENPIGSKRTGVNEDGKECGTVMHSHYGYIAGTKGADGDEI
                     DVFLNPAHIECELVFIINQNTPEGIFDEHKAMVGFLTEEEAKQGYLANYEPGWKGFGS
                     IKPVTMPDFKKWLDKRPAASKQTKFATAYRFGGEVQGVHLRATLHKLLEEYKAKGMAV
                     NDARHGDVHAYIDAPTETRQKIIASLGEHLKKYNHPFEAVEVGEKERMKKVSLSDQVL
                     KRMFDRQGFTSYIGWEHDPSAYRRHWVQKRYRLDEDPKTHDLTGKVPPLAYDQLMGKE
                     PVYNSQLKHPEQFAPMFFAPQTPTNSIMPPSIDVANPLKVASDGLLSPRIILVKWARD
                     ERKGPFTVAVDVDGTLAKKQEPFNPDTFGEPRKDVVEWVRKFKEAGARIIAFTVRGDN
                     AKTKAWLKENDIPHDYVNENPDQPKGSSGKVIADVYWDDRGYNALDPSEHGPEILAQV
                     KDEESPAKKPQAHKTVIEFTKLRILLAPDDILESITEEVA*"
                     /db_xref="UniRef100_R5IJ41"
                     /db_xref="A0A084TFX7_9VIBR"
                     /db_xref="amaa:amad1_08875"
                     /db_xref="R5IJ41_9PORP"
     gene            220782..221867
                     /locus_tag="SR-VP_0-2_scaffold_141_2072294_prodigal-single
                     _283"
     CDS             220782..221867
                     /product="hypothetical protein"
                     /codon_start=1
                     /transl_table=11
                     /translation="MPKGHYDRSKSKPRKKSIPAEADVHTESGRRPPGYWDTHGGQKA
                     KNKEAWENRKKRLAEQGLNSNGKPCKPRKKGSAGAKALSHAFDLNKPQPEGTYVRKDE
                     APVEQSEYVEKRPVMARVSFEAMTAKLMPEIAVDVLVSVVDSLQPSHLEQLDQVIVDH
                     LKRGEALKLMRDIVAIKCGHTPPVQTLSSPPVQALSPVPKPQSVTTPPPVNKRPRKPY
                     TRKTNTARGTDVGGTKPYVRPEEPTDHLKVPSPEDAEIPYNEKPAVSGEAKPIPPAQL
                     ELIDRKRKLVADYLAHEVDNEPTRPMFLMGECAIGGNIWKKVIEHPWFIEDLSGIRLS
                     ELGLAVHRPNEDVVVRDVETEKASETP*"
     gene            222030..224327
                     /locus_tag="SR-VP_0-2_scaffold_141_2072294_prodigal-single
                     _284"
     CDS             222030..224327
                     /product="Ribonucleoside-triphosphate reductase {ECO
                     :0000313|EMBL:KKT93593.1};  TaxID=1618832
                     species="Bacteria; Parcubacteria.;" source="Parcubacteria
                     bacterium GW2011_GWA2_45_14.;""
                     /codon_start=1
                     /transl_table=11
                     /translation="MSGVTSSAPIVSNGRNGHAQKSPEQIAAGWKCKKRNGATVDFNV
                     EKIRTAIRKCFATVNPEAAIFIEPITRAVVNNLLMSKNTQPSVEDVQRLILAQLWSNE
                     LFACAEHYQNYREQHRLQREKHAGVIAQAEAVAEDAQHFPNPISYYQFLSKFARWDDG
                     KQRRETWKECKDRVMGWFKNLPRVKLSDAEWQELDDSLFQHETCCAMRVVQMAGPALE
                     RCHVGAYNCAYTAIRDLRSFAEFLYVLMAGGGCGFSVEDQYVSQLPRIARQKVPAVKH
                     NYRVKDSTIGWCDALLYGLERWVDGEDVWFDVIDVRPKGARLKTKGGRASGPGPLLEL
                     LCFARKLIMSRQGRVLTDLDCHDLCCMIGRIVQVGGVRRAATISFSDLDSINIRDCKS
                     GNWYQNHRYRSMANNSAVYEGRPDIDTYLAEMTALVKSKSGERGIFNLKATLDQMPFR
                     RERRLDIRGNPCGEINIRPDQFCNLSILVARPWDTRESLLKKVRIAAYWGCMQKTATD
                     FQYLRPTWRANCEEEALLGVDITGHADCPLLRFGAPGRAELLRELRDEVRRIDIELSR
                     RFGVRESAANTCVKPSGDSAVFFDCASGCSPWFNDFILRWVRESADGPIAKFLIAEGV
                     PYAPAPEDPSLLVFGFLRKAPEGSTIRHQMTAIDQLNNWWEWKSNWAEHSVSCTVYVD
                     DHEWPGVMAWCYENFDKITGLSFLPRDNGSYTYPPNEEVNAEKYAELEASFPSLSWGK
                     LAYYEDGDQTVSSQTPACVGGSCEI*"
                     /db_xref="A0A0G1LCX9_9BACT"
                     /db_xref="GWE2_OD1_42_8_34_1"
                     /db_xref="sbe:RAAC3_TM7C01G0699"
     gene            224992..225807
                     /locus_tag="SR-VP_0-2_scaffold_141_2072294_prodigal-single
                     _285"
     CDS             224992..225807
                     /product="Peptidase C1A, papain n=1 Tax=Pseudomonas
                     viridiflava UASWS0038 RepID=K6CHW2_PSEVI"
                     /codon_start=1
                     /transl_table=11
                     /translation="MNTLMVRRYGWKRPLPCHNKPMISQVMPHLLKVGALPRKFSLRN
                     LLFNPYDQLTLGSCTGNALARALAFCLLMESKLTKIQCNTPAGTPSRLMIYYDERERE
                     GTVSSDAGAAIHDGVRSLHKQGTCFENVWRYDVNQFAVKPPPQAYRLAQKDLVHAYAA
                     IDIADVMSKKMAIFNKVLVAQGFTCFSELESDMASKTGQVPLPGPGDQTIGGHAIVLT
                     GWDDDMVIDGQQGAFEWGNSWGIWGDAGYGWSPYSYFNNPNLADDAWVLQTAG*"
                     /db_xref="UniRef100_K6CHW2"
                     /db_xref="A0A0D0LTC8_PSEVI"
                     /db_xref="gpi:GPICK_04335"
                     /db_xref="K6CHW2_PSEVI"
     gene            225819..226979
                     /locus_tag="SR-VP_0-2_scaffold_141_2072294_prodigal-single
                     _286"
     CDS             225819..226979
                     /product="hypothetical protein"
                     /codon_start=1
                     /transl_table=11
                     /translation="VEWEDVPARVDELALLIAEPGWAIKRAAAHAWTQGPVGYYWAPS
                     HEVAALYGPLATISDMARCRDAVKRAGYECENWPLLDGDLKDSGDWIKVAFSPSMARG
                     LEYLNFFPGQYPGGIPNAPSPLAAMLTTALVGGGLGYGVGRLGETILPERWERGKLRR
                     TMGLAGAVAGASLAAPWMYGNLATGHSITSGWPHNIPGEPENSLPLEGHEGSAKTMPP
                     LGEPAGSVRGNALGPIPVAGGARGSEVAPALPPGEIRPVPKFSCDRFWKAAAEAFGDA
                     PEPGPSSPLDVNLNAMGQTLWKLDASPALAGTTMSTLYAAQQLPDDNSRPGIATVGQL
                     GQLAMNAGKGYLTGALVGVALNKAIGMPWRDAANTGAALGAIQTVIPMLFGG*"
     gene            226981..227520
                     /locus_tag="SR-VP_0-2_scaffold_141_2072294_prodigal-single
                     _287"
     CDS             226981..227520
                     /product="hypothetical protein"
                     /codon_start=1
                     /transl_table=11
                     /translation="MFTSCIQCQRLAALGLSDTVYDKQSLTLALPATAIPYFSQHSAD
                     IQAALAHYELELRSTPTFGNGILASLLTRLLGTLAGFLVPQGGTTGGTTPTPDPNGTS
                     VLTGAFTDFVTKVLGPYLATLPGGALWGPFVVQFASTLLPQIIQGILTGLTTIVPPNT
                     TGGTPAVNPVPLPNGFTPY*"
     gene            227574..227951
                     /locus_tag="SR-VP_0-2_scaffold_141_2072294_prodigal-single
                     _288"
     CDS             227574..227951
                     /product="hypothetical protein"
                     /codon_start=1
                     /transl_table=11
                     /translation="MTLLLGQHDCLVMHSKDKKGRHRTTRFWAERGLIHCEDSKEGYS
                     ILSVQQFMQQVKGINDMLGKKSSGGDSGADADLRKHIQEQVEKAVAIAEKAQVQGTPD
                     DKSSYKNYKILRKHVMYTGDVGM*"
     gene            227977..228471
                     /locus_tag="SR-VP_0-2_scaffold_141_2072294_prodigal-single
                     _289"
     CDS             227977..228471
                     /product="hypothetical protein"
                     /codon_start=1
                     /transl_table=11
                     /translation="MTPREEFKVAFIARCIQDGLDHEQMTLRAKEAADQMEKEALPSI
                     KDLLGPLTGGGVGAYLGDKINAPGTGAALGAAMGTETGRSVMGGLGSAALPLALIAPL
                     AVGGLGGYGLSKMTDVSDDDIQKVKDQELLDTYKQETNRLERQKAVRDFARLRADRSR
                     YRQP*"
     gene            228480..228917
                     /locus_tag="SR-VP_0-2_scaffold_141_2072294_prodigal-single
                     _290"
     CDS             228480..228917
                     /product="hypothetical protein"
                     /codon_start=1
                     /transl_table=11
                     /translation="MSLSSLAKFSNRRSHGGQQLHWNRADRDGAPFRGNMPFLTEEEY
                     DQRVVRVGDPKLAFFDMSKEDQVKAYLDVVDGIVNHWFELVFIQRFWKTDPPTHYVEW
                     IEYFYEDGQRAPYVPQPGGPTYDNAQLHQLLFSGPAIPGVQPG*"
     gene            228997..229815
                     /locus_tag="SR-VP_0-2_scaffold_141_2072294_prodigal-single
                     _291"
     CDS             228997..229815
                     /product="hypothetical protein"
                     /codon_start=1
                     /transl_table=11
                     /translation="MGDVGTMALASLGVGLGARGAVGLYHVLKSNLGKPRKTRSGPAM
                     LSLPYPVSKQAAEDSPPAGVNPPLPSGAMDQPSERYGLPLYGPAMFFGGLASLGAGWK
                     GMDMVLKRRSQKDREAQIEAARRKFHDSLLEQFNKPFTSAPPTKFGSDEGSELGQHLD
                     RLFDMVEKSAAEKQAINMRDVLGMGANMYGIMGGGAALLTGAIVYDKMKKRQQRAILE
                     KALQRRERRRFSQQPTEITAVPEPFHQPEFNPRKELGLLRRPPEDPEPITTLGD*"
     gene            229815..>231503
                     /locus_tag="SR-VP_0-2_scaffold_141_2072294_prodigal-single
                     _292"
     CDS             229815..>231503
                     /product="Uncharacterized protein {ECO:0000313|EMBL
                     :KKN22198.1}; Flags: Fragment;;  TaxID=412755
                     species="unclassified sequences; metagenomes; ecological
                     metagenomes.;" source="marine sediment metagenome.;""
                     /codon_start=1
                     /transl_table=11
                     /translation="MSALGLFSPSSTSLLGPVAPPLAPATPPSMRAFGDVKATRKLIY
                     DNALKAANESQPVENQMHSLHLTNVHYVDPEDHSVKARKEAILTGGTLGRRMKGTWEL
                     RDKASGKVLDSRDQVVASVPYLTDLGTFINRGNEYTLNHQQRLLPGVFARKKENSEIE
                     AHANVLPGKGVSHRYQFDPAKNIFHLNIQQAHMPLLPLLQAMGAHDRELRDAWGDAIF
                     HDNYHKADHGTLRKLADKILPKALREEPDEAVRRKSLIDAFAAMEMDPNVNQRTLGFG
                     HKGLNKDTILATTKKLLAISRGEAKTDDRDHLAYQTVLGPEDLFAERLRRDHSKTRRQ
                     LLFKMSAKGHLKDMPSGALTPQLEQALLGSGLGAAIEEINPAELLDKQTRITRMGEGG
                     IPSYDAIPDEARAVQPSHYGFIDPVRTPESFSAGVDVHLARGTRKGADGRLYSMFKNN
                     KTGQVEWKSPHDLADAKMGFAGPKWWTRRQPVLNAGEMDFVEPNEVDYTPAHFEDSFS
                     PLGNLVPLKSSIKPQRMAMASRYITQALPLRNPEAPLVRSGVPEEPGKSFEEHYA"
                     /db_xref="A0A0F9RYD8_9ZZZZ"
ORIGIN      
        1 GCTGCCGAGC TGGAGCTGCA CCACAACTAC CCGTTCAACC GCAAGACGTT CCTGCACCAG
       61 ACGCCGGCGG TCGAACCGGG TCAGCCGTTC GGACCTGGCC ATCTGCTGGC GAGCAGCAAC
      121 TACACGGATG CCAAGGGTCA CACCGCCCTG GGGGCCAACT TCCGTACCGC GTACCTGCCG
      181 TGGAAGGGCT ACAATTTCAA GGACGCGATC GTCGTTTCCG AGTCGGCCGC CAAGCGAGCC
      241 AGCTCCGAAC ACATGTACCA GCACGACCTG AAGGCCGACG ACAAGACTCG CGTCCACACC
      301 AAGTCGTACG CATCCGTTTT TCCGGCCAAG TGGGACCGCG AGACCCTCGA CAAGTTCGAC
      361 GAGCAGGGCA CGATCAAGCC GGGCACCCGC GTCAAGTACG GCGACCCGTT GATCCTGGCC
      421 ATCAAGGAGA GGGACACAGC GGCCAACAAG ATCCACAAGA AGCGGCAACC TGGTTTCGTG
      481 GATCGTTCGA TCACCTGGGA CCATCACGAC GACGGCGAGG TGACCGACGT CCGGATGGGC
      541 AAGAACGGTC CGGTGGTGGT CGTCAAGGCG GTCCGACCGA TGCAGGTCGG CGACAAGATG
      601 AGCGGCCGCT ACGGCGACAA GGGTGTCATT GCTTCGGTCG TTCCGGACGA CCACATGCCA
      661 CGCGACAAGG ATGGCAACCC GATGGAGGTG CTGCTCAGCC CGCAGGGCAT CACCAGCCGT
      721 ACCAACCCGG CCCAGAAACA CGAGCTGTGG TTGTCGAAGA TCGCCGCCAA GACCGGACAG
      781 CCCTACGTCC TCGACGATCA CCAGGGCAAG GACTGGAACC AGTTCGTGCA GGACGAGCTC
      841 CGCAAGAATG GTCTGTCGGC CCGTGAACAC CTGGTCGATC CGGAGACGGG CAATTACATC
      901 AAGGACGTCG CCACCGGTCA CCGCTTCTTG ATGAAGCTGG TTCATACTGC CGAAGACAAG
      961 AGCCAGGCTC GCTCCGGCGG TGCCTACTCC TCGGAAGAGA CGCCGGCCAA GGGCGGTTCC
     1021 CAGGGCAGTA AGCGAGTCAG TCTTCTCGAC GTCAACGCAC TGTTGGCCCA CGGCGCCACC
     1081 GAGGTTCTCC GCGACGTCGG TGCCTTCCGC GGCCAGGCCA ATCCTGAGCT GTGGATACAG
     1141 TTCATGGAAG GGCACAATCC CAAGGACGCT CGGGTGCCGA TGACCTACGA GAAGTACATG
     1201 CACCAGCTTC AGGCGTCCGG CGTCCATCTG CATCGGCAGG GCACCCAGCT TCATATCAAG
     1261 GCGATGACCG ACAAGGATGT TGACAACCTT GCTGCGGATC GAGAAATCAA GCGAGGCGAC
     1321 ACGGTCCGTT TCGACCATGA GCTCCGACCT ATCCCCGGTG GTCTGTTCGA CCCCCAGCTC
     1381 ACCGGCGGCC ACGGCGGCCG GCGCTGGTCG TACATCAAGT TGCCCGAGCC CCTGCCGAAT
     1441 CCGGTCATGG AAGAGCCGAT TCGACAGGTG CTCGGGCTGA CGCAGAAGGA GTTCGAGAAG
     1501 GTCATCTCCG GCGAGGAGAA TCTGCCCGGC ACGACGCTGT CTGGACCCCG CGGCGTCTCC
     1561 CAGGCGCTCG ACCAGGTCAA CGTGCCGCGC GCGATCCAGG AGGCCAGGGC CGAGATCGCC
     1621 TCGGGCCGGG CGTCCAAGCG TGACAAGGCG ATCAAGCGTC TTCGTTACTT GAAACGGGCC
     1681 GACGCGGTCG GACTGCACCC GCGTGACTGG ATGTTGTCCA AGGCTCCTGT GCTGCCGCCC
     1741 GCTTTCCGCC CGGTCAGCCT GATGTCTGGC TCCAGCGTGC CGCTGGTCAG CGACCCCAAC
     1801 TATCTCTACA AGGAGCTGCT GGAAGCGGCC GACAACCATC GGGCGATGAC CAAGGAAGTC
     1861 GGCGAGAACA ACATCGGCCC GGAACGGCTG GCCGTCTACA ACGCGCTCAA GGCCACCGTC
     1921 GGCCTGGGCG ACCCGATCAC CAAGAAGAGT CAGGACCGAA AGGTCACCGG CATTCTCCAG
     1981 TCGATCTTCG GCAGCTCGCC GAAGTTCGGC ACGGTCCAGC GAAAGCTGAT CTCCTCGACG
     2041 GTCGATGTCG TCGGCCGGGC GACGATCACG CCCAATCCGG CGATGGACAT GGACTCGGTC
     2101 GGCATTCCGG AGAACAAGGC GTTCGATCTC TATGAGCGGT TCATCGTTCG TAATTTGCGG
     2161 CGTCGGGGCA TGTCGATGCT CCAGGCCCGT CGCGAGGTAG AGGACAAGAC GCCCCTGGCC
     2221 CGCTCGATGA TCGAGAAGGA GATGAAGGAG CGCCCGGTGT TCATCAATCG GGCGCCGGTG
     2281 CTCCACAAGT TCGGCATTCT GGCGTTTCGG CCGCACCTGG TGCCCGGCAA CGTGCTCCAG
     2341 GTTTCGCCGG TCGTCGTCAA GGGTTTCAAC GCCGACTTCG ACGGCGACGC GATGCAGTTC
     2401 CACGTGCCGT TCGGCCACAA GGCCGTCCAG GAGGCATACG ACCGTATGCT GCCGAGCAAG
     2461 GCCCTGATCT CGCCGTCTGA CTTCAAGAGC CCGGTCCACG TCTTCGAGGA AGACTATTTA
     2521 GCGGGGCTTT TTCATTCTAC GCAGGGAAAC AGTGGACGTA GACCGAGGGT GTTTCGTAAT
     2581 AAAAAGGACA TGCTTGCATC TTACGCTCGG CATGAACTGG CGGCTGATGA TCCGGTCCAG
     2641 ATCATTGAGC AATAGGCGTC GTTAGCGCTT TGGCTTGTGT CCAGCCACGT TGAATGCGTG
     2701 AGAGCAGGCT TCCGTACTTC CAGCCCCGCC GTTCCGCCCA TTCGGCGACG GTACAGGTTT
     2761 TTCCGTCGTG AGTCAGCAGT CGATTGTTGC TCTTGTTGCG ACAGTTTTCT TTACGGGTGA
     2821 CCCAGCGGCA GTTGGACGGC GTGTAGCCTT TTTTGTTATC ACGGCGGTCG ACCTGATGTT
     2881 GTGGAGTCGG CATTGGCCCC ATGTCTCGCA GGAAACATGT AAAACCTTGG CGGCCACGCC
     2941 AGCGTTTCGC CACTGTAATG CCTTTGGCGC CATAACGACG GTAGTTGCCG TGAGTTTTCG
     3001 AGTAACAACG CCGGTTAATC TCCATCCAGG CATTGTGCTC TGGCGATCCG GTGGCGCCGT
     3061 GAGTGGTAAG TTGTTTTCGT GTGATCTCTT TGAGCAGACA ACCACAACTG GTGGTTTTAT
     3121 CCGCTCGAAG ATCTTTGCCG CGGGCTATTT TGGTACCGCC GCACTTGCAT TGGCAGTTCC
     3181 AGAAACGCTC AACTGCGTTG GGGTTATCGG TGGCCGGTTG ACCGTAGGCG TAACCTATGA
     3241 CGGTCAACCG ACCGAAGATC TTATCCGTTA AATCAATGAA TGGTCTTGGC ATAAAAAGAA
     3301 GAATACCATA CGGTTATTAT CAACGCAAGA ACTAAGGCTT CCGTCACCCA CGTCCCTGCT
     3361 GGTAGAATGC GGGGCGCATG GACTCAACCT CGGAAATGGA GTTCCGCACA TGTCCCAGTT
     3421 CATCGACTCG GAAGACCACC TGGTCAACCC CGCGCTCTTG AAGATGGCGT ACGAGTACAA
     3481 GCAAGCCGCG CGGCAGAAGC GGGCCTTCGT CCCGGGCGGT GATCCTTCCC AGGCCGGCGG
     3541 CGGTGGCGGA GATCCTGCCG CTGCTGGTGG CGACCCGTCT GCGGGCGGCG GCGCTCCTCC
     3601 CCCTGACCCG TCTGCGGGCG GCGGTGGCGG CGGTGACGCC AGCGCCCAGA TTTCGCAGCT
     3661 CCAGGCCCAG GTCCAGGCCA TGCAGCAGCA GCAGATGACT GCCCAGCAGG CTGGCGGTGC
     3721 TGGTGCCGGT GCTGGCGCGT TGAAGCCCAA GATCGACGAA CCCTCGGTGT TGCTGTCGAT
     3781 CTTGAAGGTC CAGGCCCGTA TCGCTGATCA GCTCGGCGTC AAGATTCCGG CCAGCGAGAT
     3841 GGTCGCCAAC CAGCAGGACC TTCAGGGCCT GGCTGCGGCG AGCCAGACGG GCTCTCCGAT
     3901 GCCTGGCATG GACCCGAGCG CGACGACCGG TCCTCCCGGC GGCGCTCCGG GCGGCGGCCA
     3961 GGGCGGCGGC ATCCCGCCGA TGGGCGGCGT CGGCGACATT TCCGGCGGCG TCAAGGGTGG
     4021 CTACGACCGT TTCGTCGAGA ACGGCACGCC CTACAAGACC ACCAGCACCA AGCTCGCCCA
     4081 CAACGGCAAC TGGGCCGGCG CGATCGCCGC GCTGGTCCGC CAGCGGAGGA GCGCTTGATC
     4141 ATCGAACTCA TTCCGACCGA GGGTGTTGGT CGCGGCCGGC CGATCGTTCT GGAAGCGAAC
     4201 CAGATTGTCA TTCGCCAGAA CAATGGCACC ATCATCGGTA TCGCCATGCA CTACGGCCCG
     4261 GAAGGGGCAT ACGCCTGTGC CCTTGCCGGT GACGATGACG GCGACTTCGA GAGGCTCCTG
     4321 GCTGCTGCCG GCATCAACGA AGTCGTCATC TGCGATCGCC TTCAGATTCC CAAACCCCAT
     4381 CCCGGGGCCG TCCTCGTGGC GGACCCCAGA AGGAAGAAGC GTCATGGCTC GTAAGTTCCG
     4441 CAAGGCCACG CTGCCCAACC TGGCCGCTCT TGACTCTCGA AACACGGACC GTTATTACCG
     4501 TTCTAGCGAT GTGTCGGTGA TCGCGCCGAC CCGGTCGCAC ACCGAGGCGG TCAAGCGTCA
     4561 CGGCGAGGCC ATCGCCCGCC GCAAGAAGGC GTCCAACCCG CTTGCCCATC TCGACGAACG
     4621 CGATGCGGAG CGTTACTACC GTGGTGACGA CGCTCCTCCG CGTCAGCTCA AGCGCACCCA
     4681 AAGGAGAAAG CTCACCGTGA ACCATGAACT TCCGCAGCAG GGCAGCCAGA CGGTGCCCGT
     4741 CGAGCATTCC CAGTCCATGC ACCCCCTGAA GGTGGTCGAC CGTGAACTGG TCAACGACGT
     4801 CGTCGACCAG GCCATTCAGC GCGTTCGCAG TGGCGAGAAG CGCGTCATCA TCGAGACTGG
     4861 CAACGGCCTG TCGATGGCGG TCACCACTCG GCTGGATTCC CTGGTCACCC GCAACCGGGC
     4921 CACCGAGGAC GAGCGGTATG CGATCAACGT CAAGCTGCTG CCCAAGACCC AGCCGGCCCA
     4981 GCAGCAGCAG CGGCAGTCGT CCCAGAAGCG AGTCCCGGAG ACCCGCTCGA CCGATCAGAT
     5041 GCTCGGCCAG CCTCAACCGG CCAACCGGCC TTCCCATTCC AAGCCGCTGA ACAAGTCGCC
     5101 CCGGGACTTC CTCCTGGCCG ACGACGAGCC GGAGGAGAGT GACATTCCGA CGGCCTCGAC
     5161 GGTCCAGACC AAGGAGGTCA TCGGCTGCGA TCAGGAGCAG GTCGTAGACA ACGACCTGAT
     5221 TCCCCGGTCG GACGCCCCCG GGACTGAAAC TCCGCCGACC GACTGTGGCT CCGGCTCCGG
     5281 CGACGGCTCC GGCGATTGTG AGGTCGGTCA GTGACCCCAC GACGACCTGG TGGCTGGAGG
     5341 AGCTTCTTCC ACACGGAGCT GATGCGGATA CGTATCCTTC AGATGATGAT GAGGGAACAG
     5401 TTCCTGATGG AAAAGTGGCT CCGAGGAAAG TAACGCCAAG CGGCCGGCCC CCAGCGGCCG
     5461 GCCGCTTCTT TTTAGGTATC GCATGCTCAA CACCACTGCC GGACAGATCC TGGTCAACGA
     5521 TGCGTTGCCG GCGGAGCTGC GCGACTACAG CCGTGTCATC GACAAAAAGG GAATGAACGA
     5581 CTTGCTGGGC CGCCTGGCCC GTGAGCAGCC TGAACAGTAC CGCGACGTGA TGAAGAGGCT
     5641 GTCCGACATC GGTGCCCGCG TCTCCACCGA GTCGGGAGGC TATAGCTTCG GCCCCGAGCA
     5701 CATGAACAAG TCGGTAGCAG CCAGGAAGAT TGCCGACCGG GCCAAGGCCC GTATCGCTTC
     5761 GATCATTGAT TCGCCAGCCT TCGACGCCGC CAAGCGGCGT GCCCTGATCC TTCGGCACGC
     5821 CGGCCAGGCG TCCCAGGACC AGATCCCCGC CGTTTTCGCC GAGGCCCTGG CAGCCAAGAA
     5881 TCCTCTGGCG ATGCAGGCCC AGGCGGGTGC TCGCGGCAAC CCTGCCAGCG TCAACAGTCT
     5941 GCTCGGCAGC GACTGGCTCT ACGCCGACTC GACCGACAAC CCGATCCCGT TGCCGGTCAC
     6001 TCACAGCTAC AGTGAGGGCC TGCATCCGGC CGAATACTGG GCGGCGACCT ACGGTGCCCG
     6061 CAAGGGCCTG CTGGCCACCA AGTTCTCGGT CGCGGATACG GGCTTTCTGG GCAAGCAGCT
     6121 CAACCAGATT TCTCACCGCA TGGTTGTGGT GGATGATGAA GACCCGCGGG AACACAACCC
     6181 TTCGGCACCT CGCGGGCTGC CGGTCAACAC CGAGGACAAG GACAATGTCG GAGCACTTCT
     6241 GGCCCACGAC ATCGGCGGCT TCAAGCGAAA CACTGCCCTC ACCGGCAAGA TCCTGGACAG
     6301 CATTCAACGT GCTGGTCATT CTCGTATCCT TGTCCGTTCT CCCGTTGTTG GTGGTTCTCC
     6361 TGATGGTGGC CTTTATAGTC GAGATGTGGG TGTACGCGAG AGGGGCACCC TACCTGGGCG
     6421 AGGAGAACCC GTGGGCGTGA CCGCCGCTCA GGCCCTGGCT GAACCGCTCA GCCAGGGCAT
     6481 GTTGTCGGCC AAGCATACCG GCGGCGTCGC CGGCCAGGAA AAGGCGGTCG GTGGCTTCGA
     6541 GGCCATCAAC CAGCAGATCC AGGTGCCGCA AAAGCTTAAG GGAGGAGCCG CTCACTCAAC
     6601 CGTCGATGGA CGAGTCCAAC GAGTGGAAGA TGCTCCCGCG GGAGGTAAGT ATGTTCATAT
     6661 TGAAGGGCAG CGTCATTATG TTGGCCGTGG CTACGATGTC AAAGTCAAGC GTGGTGACGA
     6721 CGTTGAAGCC GGCGACGTTA TCTCCGAAGG CTGGCCGAAC CCGGCGACGA TCGTCGAGCA
     6781 CAAGGGGATC GGCGAAGGCC GCCGCTACTT CGTCGACACG TTCGTGAAGG CCATGAAGGC
     6841 CGCCGGCATG AAGGTCAACC GTCGAAACGT GGAGGTCCTG TCTCGTGGGC TTATCAACCA
     6901 TGTACGTCTC ACCGAGGAGA CAGACGATCA TGTGCCCGAC GATGTCGTTC CCTACGGCCG
     6961 GCTCGAACAC AGTTACCGTC CCCGAGACGA CGCCCGCGTG GCAGCCCCCG GCGCGCTCCG
     7021 AGACCACTAC CTCGAACAAC CTGTGCTCCA CTACTCAATT GGCACCAAAC TGCGACCTTC
     7081 GGTTATCAAA GAGCTTGGGC ACTTTGGCGT TAAGGAAGTC GCTGCTCACA AAGAACCTCC
     7141 GCCATTTGCG CCAGAAATGA TCCGAGGCAT GTCGAACCTC GCCCACGACG AGGACTTCAT
     7201 CACCCGCATG TACGGCTCGG GACTCAAGGC TGGCTTCCAG GATGCCGTCC ACCGTGGTCT
     7261 TAGCTCTGAT GAAGCCAGTA CCTCCTTTGT GCCGGGCCTG GCCCGCGCGG TAGACTTTGG
     7321 ACATGTCGGC CCGGTACGGA CGCCGGAGCC TGGCAAGGTC CCGGAGGACC CCAACGTGAA
     7381 GAAGAAGTCT CCCAACGCGC TGGACCTCTC GCCACCCAAG CCGGCGGGAC CGAGTTTCGG
     7441 CGGCTGGTCG CACCTGTTCG GAGTGGGCAA GGCGGCCCAC GATCTGGCCG AGGCTCGTGC
     7501 GATGATCAAA GCAGCCGACC CGAATAACAT TCTGGGTACC TCGCCCAAGA CGCCAGCGGC
     7561 CCCTGCGGCC CCTGCCGCGC CGCAGCCGCC GGCTCCCAAG CCGCAACCAC CCCAGCCTCC
     7621 GGCTCCGGCT CCCAAGCCAC AGGCTCCGCC GCAGCAGCCG GCGCCTCAGC CGCAGCAGCC
     7681 GGCGCCTCCG CCGCAGGCTC CGCCGCAGCA GCCGGCGCCT CCGCCGCAGG CTCCGCCGCA
     7741 GCAGCCGGCG CCTCCGCCGC AGGCTCCGCC GCAGCAGCAG CAACAACCCA GCTACTACCA
     7801 GGGGCAGATC CAGTCATTCG AGACGGACCC GGAGGAGTTC ACGCCGCAGC AACAGCCGCA
     7861 GCAACAGCCG CCGACCGATG TGTTCGGTCA GGCGTTGCAG TACGCCGATT ACGCCATGGA
     7921 TCCCATCGGT AATATGCTGC CGGAGAACTC CCTGTTCAGG GCCGGGATGC AAGCCTTGCC
     7981 CATGGCCAGC GTGCCGATCA CGGCACTGCC GGAAACTGGC GTCAACGTGG CGCGAGGCAT
     8041 CGCCAGGTTT CCGGGGCAGG CGATGCACGT CCTCGACCCT CTGGGGCAAA CGCGGCTGGC
     8101 ACAGTCGGTG AACAGTTATG CCAACCCGTT CCACCGTACC ATGACGCGGG CCATCAATCC
     8161 GATCGCTAAC AACCCGGTGG CGCAGCGGGC GATGTCGATG CTGGGCGCCG GCACCAAGGT
     8221 CCTTAACAAG GCGGTGTTGC CGCTCGACAT TGCTTCTGGC CTGTACAACG ACATCAAGGG
     8281 CGGACCGCAG GAGTTTCTGA ACTCGTCTGC CGAATCTGCG CAAAGCCAGC GAGACATCTT
     8341 CAGTCGCCAA GCGTGGAAGG ACAACTGGAA GGGCAACGCG ATGAACGTGC TCGGCCAGGT
     8401 CAGCCCGTAC AACATGGGAA AGGGTCTCGC GCAGAACTAC AACGATTACG TCATGGAACC
     8461 TGGCATGAAC TGGGTCGATC GGCAATGGGA CAAGGCCGTC GGCACCAATC CTCGGGCGAT
     8521 GGCCAACAAG GTACTCGGTA CGTCGTTCGG CAAGCCGTCG CAGTACATGA CGCCGGGCCA
     8581 GGTAATCAGT CAACGCCGCG CCCTGGAAGA GAGTCTCAAA AAGAACAACG CGACTCCCGA
     8641 GCAGACGGCT CAAGGACGGC AGCAACTGGA GCAGTACATC TTCGACAACA CCGATCCCAA
     8701 CAACCGATCG GCTGAACAGA AGGCGCACAT TGCCAAACAG CAACAGATCC AGACCGAGAA
     8761 CCAACAGGCT GACCAGGCGT GGCAGCAGCG ACTCCAGCGA GAAGCGGGCG GCTAAGCCGC
     8821 CTAGCCCGCT GCGTCGCTGC AACGTATAAT CGCGCCTAAC CGGACGGAAC CGACTCAACT
     8881 CATGGATGGA ACCATGACAA TGACCGCCAC CCTTCGCTTC ACCAAGCGTG CGACCGACCT
     8941 GGGACACTAT TACACCAGCG ACGCGAGCAA GCATCATCTC CGGCAATACC TTCGTGATTG
     9001 CGCGCTGACG CACATGAAGA CGGCCGCGAT CGGCGGCGAC CAGGAGCAGG GCTTCGAGCA
     9061 GGCGTTCGCG AGTTTGGCCT ACACCTTCAT CAAGGACAAG GCACCGCGTT TGCTCGACTA
     9121 CGTCGTCGGC TTCCAGCTCG TCGACCGCAA CGAGGACAAC ACCAAGGCGG TCGGCATCTA
     9181 CGGCTTCAAG GTCGGCGACC AGTGGCTGTA CGCCCCGATC TTCTTCCTCA ACGGCGACAT
     9241 GAAGGGTCAC GAGCTTCTCT ACGTCAAGAA GCAGGACAGC TTCGTGCCGA TGAAGGAAAA
     9301 CTGGATCAAT TACCTGATCT CGCGACGTCC GCACGAGCTC GGCGAGTCCA GCCCCCAGGA
     9361 CACCTGGCAG CTCGGCGGAC TGCCCCCGGA CATCTACCGC CTCACGCATC CGCCGACGTC
     9421 CTCGAAGTAC GGCTCCGATG GCGCCTCGCT CATGCCGTCG ATGCAGCAGT GGGCCTACGA
     9481 CGCTCTGCCG ATGCTGGCGG CCTGCGCCAC GAGGGACGAG AACTTCTTCC ACAAGAAGGC
     9541 GTCGCTGGAC CTGGGCGATT TCCTCAAGGC GGACTTCCGC CTGGTGGAGC GTGCCTACAA
     9601 CACGACCCAG CGCTATCCGC TGCTGAAGAA GGCGTTCGAC CGCTTCTACG GCGATGACTT
     9661 TTTCCGTGCG ATGGGCGAGT GGCACAAGAA CCAGCTCAAC AGCATCCTGC CCGAAAAGCA
     9721 AGCTGCTGGT TTCCGCCGCC GGAAGCCGCT GAAGACGCGG CGCAAGCGTG CTGGCGATCT
     9781 GTCGCTGCTG CCCGAGGCCC CGGAGGCCGT GAACCCCAAC GAAGGGCTGA CCTTCTTCGT
     9841 CCTCGATAAG TTCGCCGCGG AGATGGTCGA CGGTGAAACC AAGAAGAACA AGACCGACGA
     9901 GGATGCGCCC GGCGGCATCT CCTACAACCT CGACGTCCTC GACGAAGAGG AACGGGAGAA
     9961 GCTGCTCAAG GACACGGTCC TGATCAAGGA CAAGAGGGAC CCGCACGGGG TCTCGATGGT
    10021 CTACAACACC CAGGTCAGCT CCGAGCTGGT CAACCCGTCG GAGAGCGGCC TCTACCAGGT
    10081 GCTGGAGAAG CCTGGGACCT TTGACGAGAT GCTGGTCATC CTGCATCCAC AGTCGAACAA
    10141 GGGCGGCGAG CCCTACGCGA CGGTGATCCG GATGTCCGAC CCGCGCAACT GGCTGAACAT
    10201 CCACGCCAGT CACCTGTGGG TCCGGCAAAA CCCGATCCAC AACGAGAAGC CGATGGCGAA
    10261 CGCCGCCGCG GACCGTCCAT CGTTCGACAA GTGGTTCGAC AAGTTGTCCG ACGCCAAGGA
    10321 CCTTCAGAAG GGCGGCTACT ACATGGCGAT CGGCGCCAAC ACCAAGGCGT CGACGCCGTT
    10381 TCGCGTCAAC GCGACCTATG GTGATGGTGT CTACAACGTC GACTTCAAGG ACCACTGCTC
    10441 CTACGGCAAG GAGTTCCCGA CCTGGTACAA GGGCGATCGC TACGACGACT ACCACGGCAA
    10501 CGACATCTAC ATCAGCTCGT ACAACGCCAA GCTGTTCGTC AATGAGCGCG AGGGCACCAA
    10561 GCTCCGTAGC GTGCAGGGCG AGCTGTCGGT GCCGCGTAGC TTCAAGTTCT TCAAGCTGAA
    10621 GGACCCGCCC AAGCCGAAGA AGGAGAAGTC CGAGAACGAC ATCATGCAGA TGAGCCCGGC
    10681 GATGTTCGAG GGCGGCGACG GTTCCGAGGA GCGCCCGGTC CAGCCCGGCA ACCTGGTCGA
    10741 CATCCAGTCG ATGCTGTTCG AGAAGACCGC GTCCCTCCGC GTCCTCGCCA TGGGCGGCGA
    10801 CGTCTACATC AAGAGCGCCA TCGCTCCGGA AGAGCGGATG AGCAAGAAGG CCGCCCTCGT
    10861 CAGCCTGGTC CGCGATCACG GCTGTGACGA GGCGGCCGCC CGTACGATCC TGAAGGAGGC
    10921 TTCGCTCAAG GGGCGAGTCG GCTCTGCGGC GATCTTCCGC ATCAAGTACG CCGAACCGAC
    10981 CAGCTCGATG CTCCAGCCTG GTCCTGGCGC CCCGGCCCTG CGGCCGCCGC TCTACGGCAT
    11041 GGAGCGAGTT GGCCCGCGCG CGGTGCCGGC GATCTATCCG CAGGAAGAGT ACGACATGGT
    11101 TCCCGACACC CACTCGTCGC GGACCGACCC GACCATCTAC GATCCCTTCT ACCTGCCTGA
    11161 CCAGAAGGCG ATGCAGACCG CCCAGGAAGC GGGCGAGGCG GGCCAGAAGG AAGTCTTCGA
    11221 CACCTCCATG ATCTCCGGCA TGCTCAAGGC GGTTCGCCAG GACAGCCTGG TTGACCGTTA
    11281 CCTGCCGGAC CTGATGAAGG GCCTCGATAA GCTCGGTCGC ATCCTCTTCA TGCTGTACTG
    11341 GCACCAGGAG GAGTTCGAGG ATCGCTACGG CAAGCAGGAC CTCCCCGAGC TGGAGGATTC
    11401 GTGCCGCAAC GCGTTCGAGA CCAACGGCGA CGTCGTCCTG TTCCTCAAGG AGAAGCAGGT
    11461 CGGCGGCGGC GAAGGCATGG ACATGGTCGG CGGCAACGCC ACCAGCGAGC CCAGCATCGA
    11521 CCAGGCGGCC CGCAACTAAT TTCAATTTCG TAATTGGAGT TCACCGATGG GACTGCCTTA
    11581 TGACACCAAG CCGGTTGGCG GCATCACGGT CGGCGCCGAG GACTTCGGCA AGGTCAACGC
    11641 CGACGGGACG CGGACCGTGT GGCCTGGCCA CGCCGTCGTC GCACTGCGCA TCCCCAGTCG
    11701 CATCAATATC GTCAAGGTGA TCATCGAGCA GACCGACGAC ACCGGCGGCT CGGTCCACGG
    11761 CGGCTCGGGC GACAGCTTCA CGGTGGACCT GTTCAACCAG CGGGGCGCCG CAGACGACCA
    11821 GGTGCAGCTT GACGCCAACG ACAATCCGCT CGGCCGCGAT CTGTTTCGCG TGATGAGCAT
    11881 GGACGGCGTT AGTGGCAAGG CCCGTTATGA CGCCGACAAT AGTCCGGGAG GCTACGGCTT
    11941 CCCTTATTTC AACCAGGACG AAAATCAGCA GACGCCCGTG ACGGGCGTCA CTGATCGTTT
    12001 GCAGCAGAAC CAGCGCGTGC TCTACGTGGT CATCACGGGT ACCGATGGCG ACGTTTTTTC
    12061 TTTGGTGGTT GGTACCGACT CCGACATTCA CGGTATCTAA TGTTCGAGCA ACTGACTTCC
    12121 GGTTACGCGA AGTACGATCC CTTCCGGACG CCTGACTGGC GCTGGAAGCG GGTCATGCAA
    12181 TTGGCCGGCT CCAAGCCGCG AGGGGCCAAG TGCGGACACA ACGACGGCAA GAGGATCAAG
    12241 GTCGGCCGTG ATTTCATCAT GGCCTACACC AACTTGCCGG ACCGCCGGCA CGATCTGTTC
    12301 TTGTCGAACT CCGGGCTGTA CTACGCCTAC GAGATCTACA AGTCGGCCGA GGATGACCCG
    12361 GCCAAGTCGC TGGCGATCGA GGCGGCGCTG CTGGCCCGGA TGACCTTCGA GGAGATCGCC
    12421 CGGCTTTGCA AGACGATGCC GTCGGCGATC AAGTGGTACG CGGCGATGTT CTTCGACGTC
    12481 TCTCGTGACC TGGACTCTCG CTGGTGGATC AACCAGGAAG TCCTGCTGCC GGCGATGATG
    12541 CGGAACATGG GCGGCATCGG TGACTCGTTC AAGCAGGCGG TCGGCCGGTT CCCGTTCGTC
    12601 GACAGCGTGA TCGCCAAGCC GTTCATGGAT GCCAGCCTGA AGTATTTCGC GTACCACGGC
    12661 GGCCCGATCG TTCTCGACTA TCTGTTGACC GGCTGCACCA GCGACAAGCG GGTCAACAAC
    12721 GCTGACGATC TGTCGAAGTT CTTTGACTCG CACTGGTCGC TTGCCGCTCG TGCTCGCAGC
    12781 GCCCAGGCGG TGCGGACGTT CGAGATCAAC AAGTACAACG TGATGGAGCT GTTCCAGCTC
    12841 CATGCCCAGA TCATCGCGCT GGAGAAGGGT GAGGACGGCA AGAGCACTCA GCAGACGACG
    12901 ATCGAGCGCC ACATCAGCGG CATCCTCGAC CAGCTCCCCT GGACGGTCGG CCGCAACGAG
    12961 CGCACCCAGA AGTTCCAGAG CTCTCCGGTC GCGACCTACG AGGCCGGTGC CGCTGCGGAA
    13021 CTCCGCGACG ACGAGATCAT GTTCGCGTCG GCCCGGACCC CGCTGCCGCA GGGCCTGGAA
    13081 GACGCGATGC AGATCAAGCT GCCTCCGCCG CGGCGGAAGA AGCAGCAGCA GGAAAAGCCG
    13141 GACGATCAGC CGGCGAAGAA GTAAGGATCA AGCTACATCG CACGCAGCCT AACAAGCTAC
    13201 GTGCGATGTA GCCACTGACC ACGGAGGGTT CTCTCATGTC GGTCGAAGTT CCAAACGAGG
    13261 TCGAAGAGCA GCGACTCATC GGTCTCACCA AGCAAGCTGT CGCCCTGGTC GACGGCGGCA
    13321 TGAGCCCCGA CGCAGCGATC GAGAAGGTCG CTCGTGAAGG CAAGCTCGGC CGCGGTGGGA
    13381 TTGACCTGCT GGCGTACGCC TACAACACCG GCCGTCAGCT CGGCCAGTTC AAGTCGGCCA
    13441 ACTCGATCCT TGACAAGCTG GCGGACTTCC CGCTGGCCGA TCCGGAGAAG GTCGCGAAGG
    13501 CGGTCTACCC GGAGACGGTC CTGCCGCCCA AGGAGGCTGC GGACCTCTCG GTCGTCTCGG
    13561 GCGAGTACGG TCAGGTGCCT CACTGGCTGT ACGATGGCGA GCAGGCCATC GTCAAGGCTG
    13621 CGATGATCAA GGAGGCGTCC TGTCAGAGCA GCCCGAAGTC GTCGGCGCAC GTGCCCGAAG
    13681 CCAGGGCGTC GATGAAGCAG GTCTACGGCA CCTTCGAGTT CATCAAGAAC GCCTACGAGG
    13741 AATCGCGGCG GTTGGCGGCC AACGCCGAGG ATACCGTCCG TCACCACCTG GCTTATCTGA
    13801 CCGACTACTT CAAGCAGGCG GAGTGCTACC GGCTGCCCTA TGCCCAGGTG GAGCACGCCT
    13861 GCCAGGCGTA CCTGCCCGAG GCCGACGTGC TTCTCAAGAT GGCCTACGAC CGGGCGAAGC
    13921 TTGGTTCGCT GGGTCGACGC GAGAAGACCG CTGCCGACGC CAAGATCCAG CGGGAGCCGT
    13981 TCGACCTGGA GTCGGCCCCG TTCGTCACGA TCAAGGCTGC CATCGAGGCG GCTCGTCGCT
    14041 GCAACGACTA CCGGGCCAAG ACGGCCACTT TGAAGACCGC GTATGACACG GCGGCGGGGG
    14101 CGACCATCCG CCCTTTCGTC CCGGGGGCGC CTATCGCCCA GGCGCCCCCG AGCCGTCTTT
    14161 CGTTACTCGC TGAGAAGCAG GGGTTCCTTC AGCCAGCGCT GGCGGGCGCG ATCACGGGCA
    14221 TGATCGGCCG TGGCATGGGT GAAGTGCCGA AGACCAAGTC GGAGATGATC GAGGACGCCT
    14281 TGCTGGACCT GGAAGACCCG GCCCACCAGA ACGAGATCCG CAAGATCAAG CAACACACGC
    14341 TGCTGAACTC GTTGATGACT GACCCTGACG ACCCGATCAG CAGTCACGAT CCGGACAAGA
    14401 TCGTCTCGGC GTACAACGAA ATCTCTTCGA TGGCACCGCG GCTGGCCGAG CAGCCTGCTG
    14461 CGTTGCGGCC GGTCCTGCGA CGTAAGCTCC AGGGCCTGTC GGAGCCGTTC GAGGCCAAGG
    14521 AAATGACGGA CATCGAGAAG GGTCTGGCCG AGTCCAAGGG GATGACGCCG GCGTCGATGT
    14581 CGCTGATGAA GAGTCCAACC AGCATCATGG GGTAAGCCAT GACCGACCTT GAAAAGGCTG
    14641 CGGAGATGCT CGCCGTGATG TACGTCGACC GGCAGGGCCG GGCGCCGACC ATTATGGAGA
    14701 AGCAGGCCAC CACCGGGTCC GACTGGATGG GGGCGCTGGG CCGCTACGTC CAGGACAACC
    14761 CGGTCCTGGG CAAGGCGCTG GTCGGCGGCG GCCTGGGCGC TCTGGCCGGT GGTGCGGCCG
    14821 GTGCTCTGGG TGGCGAGGAC GATCCGCGTG GTCGCGGCAA GCGAATGATG TCGCACGCGC
    14881 TGATGGGCGG CCTGTCGGGT GCTGCTCTCG GCGGCGGCAT CGGCGCGGCG CAGAAGTACA
    14941 TGAGCGGTCC GCCTGCACCC AAGCCGGAGA TGACCGGTCC GCCCGAGCCG TCCCTGGGCG
    15001 GCCTTCTTCA CGAGAACATC GGCAAGCCGG TCAGCGACTT CATGCACAAG AACCTGGGCA
    15061 TCCAGCCATC GGCCCCAAAG CCGACCGAAC CCAAGGGCAC CCTTATTCCT GGCGCCTCGG
    15121 CCGGCACGAA GGTCGACTTT CGCCACCTTA CCGATGAACA GCGCAAGAAC CTCATCCGGG
    15181 AGACGGAAGA GAGGTCCAAG CCGACGACCG CGCAGCAAGT TACCAAGGGC ACGGGGGTCG
    15241 CTCGCGATGT GGGTGACTGG CTCAAGGAGA ACATGCCGTG GACGACCCGT ATCGTTCCAG
    15301 GAGTCCTGGG CGCCGACGCG GCCAAGATGT ACACCGACCG TCAGGGCTGG ACCGGCGGCA
    15361 AAGCCAATCT GGAGGCCGGC CTGGGAGAGA AGGCCATCCT TCCGGAGATC AAGGGTTCGC
    15421 CGCAAGAAGC GGCCTTGAAG GAGACCATGC GTAGTCCGGC AGCGACCGGA CGGCTGCTGG
    15481 AACGGACCAA CCCGGCGACC GCAGGTGTCG CCGGCACACT GGGGAGGTTC CTCAAGAACG
    15541 AAGCCAACGA GCCGATCCGC CCGCCGCCCC TTAACCAGCC CAAGACCAAC ACCGGGCTGG
    15601 ACGAGCTTGT CGGTGGCAGA ACGGGCTCCG CGCTCAACCG CGGCAACGTC CGCGACGTCC
    15661 TGGCCGCAGG TGCCAGGGCC AAGGGCGGCG GCCTCAGCCC GACGGCCCGG GCGATGGGCT
    15721 ACCTCGCCCC GCCGGCGATC GACGCCTTCA ACTACCTCAT CGGCGCGCAG CAGAGCGCGG
    15781 CGGAGAGGGC GCAGCAGAAT AAGGACTTCT ACAAGCGAGA GTATGGCTTG GAGGTGAAGT
    15841 GACATGGAAG CCTACGGCAT GATCAAGACG GCCAGCCCTG CCGGCTGGGA TTTCGGCGGA
    15901 GGCCCCAACA CGCAGCTCCT GAAGCTGTCG AGCCGGGGCC TTCGTGGTCA CGACCGCGGC
    15961 GAGTTCATCA AGAGGGCCGG CTACTCGATG TTGCCGTTCC TGGAGGCGAT GAAGGAGCTG
    16021 CCCGGCGAGA AGCTGGCTCA TACCATCGCC GTCGGTGCCC ATGAGGGCTG GGGCTTCAAT
    16081 CGCAATGGCG ACGGTTTCAA GTGTGCCTCC TGCGAGAAGT ACCACAAGAC CTTCGAGAAG
    16141 TTCGCCAGGG CCTATCGCAA TCACAAGAAC AAGAACCCTG CCGAGAGCTA TGGCACGATC
    16201 AAGCTGGCTC TGTGGAACGA GCCGATGAAG CGTATCGAGC TCGTCACCTC TTACAACGCC
    16261 GACAAGGCGG CCGCTGACCG CAACGGCGGC CTGATCGCCG ACAAGGAGCT GGAGAAGCTC
    16321 GCTCGCGGCG ACGACATCGC CGGCTCCATG GCCTGCCGCG TCTCGCACGA CGTCTGCTCG
    16381 TTCTGCGGCA ACCAGGCCCG CACCCGCGAC AACTACTGCA AGCAGGCAAG CTGCGGCGCC
    16441 GGCGGCTGCA AGGACAACCT GACCAAGCTC GTCAAGATCG GCAACGACTA TCACCATCTG
    16501 GGCGTCTATA ATCCTCACCC GGCCTGGTTT GACTGGAGCC ACGTGTTCCG GCCGGCTGAC
    16561 CGCACCGCCT GGGGCGGTTC TGCCGATTAT CTGACCAAGG CCGCCGAGGA CATGGGCTTC
    16621 TTCAAGGAAG GTTCGGCCGT CGTCGAGTCG CAGCTTCAGC TCGCGGCACC GTTGTCGGTC
    16681 GTCCTCTTCC AGGACCAGTT CGGCTACGGC AACTATCCCT CGTGGGTCGA AGCCCAGATC
    16741 AAGCTGGCCA GCGGCATGCT TGATCTCCTG AACAATCCGA AGCTCGTGCT GGGACGCGAC
    16801 GTCAAGCGTG CCTTCGACCA GCGACTGCGG TCCGGCATCA ACGTCGACAA GTTCCCCAAG
    16861 CCCGGCACGA CGAAGATGGC CGAGGCGATG ACTGCCCTGG CCGCCGAGAA GATCGTGTTG
    16921 CCGGTCAGTG AGTTCGCGAA GCTGTCGCAG CGCGAGGGCC TGGCCAAGCA GGCGCAGGCC
    16981 GCGATTCCGG AAGCATTCGC GAGCCTGGCC GTCAGCCCGA ATCTCTACTC GGAAATCCAG
    17041 AGCAACAAGT ACGCATGTGA TGATCGGTTG CCTTCGGTCG AGATGCGAAA GCTCGCCGCG
    17101 TCTCTTCGTG ATTACACGCT CGATGACCGT GAGGTGGCAC ATCGCTGCAC GCGGTCGATT
    17161 GCGAGGCAGT ACGCTCTGTC TGATACTACG CCCGTTTTCG AGAAGGACGC GGCCGACGCC
    17221 GCGGACGCCA AGGCGCTGGC GCGGGACTAT GCACTGTATC AGTTGGCGGC ATTGGCCAAG
    17281 ATCGCTGCCG ATGATAACGA CTTCCTTTTG ACCTCTCGTT TGGCGGTTGC CCAAAATACG
    17341 GTCTAACAAT CGTTTTCTGG GCAACCGACA AACGCAGGAT CGAAACAAAC GGAACAGCGT
    17401 GTATTTCACC TTGAATAGTG AAACCAAGCA CGTGATCGAA TGGGCCGACG AACTCGGCGT
    17461 TAAACCTGAT CTTCTCCGTC GAAGGCGATA TTGCGGTTGG AGTGATGAAC GGGCCTTGAC
    17521 GACTCCATCG CAGTCTGCTT AGAATCAGCG CGTCAGGTCG ACCAGCCGTC GACGGGAAGG
    17581 AATCCAAGCA ACACCTAGAA GGCCAAGGAG GGCCAGATGG CCACTTCCGC TCAAAGCTCG
    17641 ATCCAGACGA TCGACCACTT CCTCTCGCGA GTCGGCGGCC ACACCAAGAC CGCTGCCGAG
    17701 AAGACCGCCG ACGGCAGCAC TCCCCTCTCG GAGCCGGGCA GCATCGGTGG TGCGACCTCG
    17761 CACCCCGTGA AGTCCGTCGA CGATCGCCTC AAGAAGGCGC CTGAGGGCGA GCGCTCCAAG
    17821 GAAAACACCA AGGACGTCAA GGAAGAACAG GGCGCGCCCT CGGTCGAGAA CGCCCCCGAG
    17881 GCCAAGGCGA AGAGCGCCCT GGACAACGCG TCGAAGCTCG CCAAGCTCGC CTCGACTGGC
    17941 ATGTGCCCGA ACTGCAAGGC GCAGCCATGC ACCTGCGAGA AGGTCGCCGA CGAGATCTCC
    18001 CAGAAGCGAG CCAAGTGGAC CAAGGAAGCC ACCGACGCCA AGGCCGCTGG CGATGCTCCC
    18061 CGCGCGGCCC ACGCGCTGAA GAAGCTCGCC AAGTGGAACA AGAGGGCCGA AGGCGCGGTG
    18121 ATGACTTCCG GTTCCGCCGC CGACGACTCG GAAGAGTCGA TCCTCAATCC TCAACCCACC
    18181 GGGCAGACCC CGCAGATCGA GACCTCCGGC GCCAAGGCCG GCAAGGAAGA CAAGAAGCAG
    18241 GGTGACCGCG GGGGTACCAG CCATCCGGCT TCCACCGAGA ACAATTCTCT GGACGGCCAC
    18301 AAGTGGGCCG AGGCGCCGGT CGAGAAGCTG GCCGACGACT GTGGCACCCT GGGCAACCAG
    18361 ATCCTGGCCA GGATCGCCTG GCACTACCAG AACGGTGGCG ACACCAAGAA GGCTGCCGAC
    18421 GCGGTGACCC AGGCCCGGCA GGCCCCCATC GCTCCGACCA AGCAGGCTGC CCTCAACGGC
    18481 GAAGTGACTC GCCAGCTCGG TTGGGAGCTC GCCGGTCTGA TCAATGGCAC CCACGACAAG
    18541 CAGGCTGCCG ACTCGATCGT CCGCAACAGC GTCAACCAGG TCGTCCGTAA GGCGGTCCAG
    18601 GATGCCGAGA AGGTCGCGCA CTACGTCAAG AGCTTCCATC GCGAAAACAT GGCCAAGCGG
    18661 GCTGAAGGCG AAATGCCTCT TCCCGGTGGC GGCGATGGCG GTCCTCCCCC TGAAGAAGGC
    18721 GGCGGCCCTG GCGGTCCTGG TGGTGGCGGC GAGGAAGCTG CCATGCTGGC CGCGATGGGC
    18781 GGCGGTGGCG GCGGCCCTCC GGGCGCTGGT GGCCCTCCGG GTGCCGGCGG CGGTGCCGGT
    18841 GGCCCTGGCG GCGAGATGTC GCCCGAAGTG ATGCAGCTCG CGCAGGTCCT GGAGCATCTC
    18901 GGCGTCACGC CCGAGGAGCT CGAACAGGCG ATGGCCGAGG CTCACGGTGG TGGTGCTGGC
    18961 GGCCCTCCGG GCGGCGGCAT GCCTCCGGGT GCTGGTGGCC CTCCGGGCGG CGGCATGCCT
    19021 CCGGGTGCCG GCGGCCCTCC GGGAATGGAA GCACAGGCGG CCGACCGCAA TGGCGCCAAG
    19081 CAGCAGTCGT TCAGCAAGAT GGCCGAAACC CTGAACTTCG TGACCGAGCT CATTGGTCGG
    19141 TCCCGGCAGC ATAAGGCCGC CCAGGCGAAG TAACGTCGAC TGTTGTCGTA TAAGACAACA
    19201 GGTTCTCACG GAGGAGACTC TTCGATGTCC CAGCAGAACA TGGACCCCGA GCTGCTCGAC
    19261 GGTATGCTCG ACTACGTTCA GAAGACGAGC GTCACCATCA AGCGCGCGGT GGACGAAAAT
    19321 CAGATCTACA AGCAGTGCCA GATCAAGGCG GCGGCGCTCC GTCCTCAGAT CCTGGAGCTG
    19381 GGCAAGCAGG TTGGCTGCTT CCCTGCGACT CAGGTCAAGG AGGCCGAGGC GATGCTCGCT
    19441 TCCCACGACA CCACCCTCTC CCTGCTCAAG TCGGCCTTCG ACAAGATCGC CGAGCTGTCC
    19501 GCCAAGGGCA AGACCGAGCT GGGCGATGCT GCCGACAAGA ACACTGTCAA GGCAGCCGGC
    19561 GACGCCAACG GCGGACCGGC CCCTGGCAGT TATGACTCCC TGAACGATCC AAGGGTTGGC
    19621 CACAAGACCA GCCAGAAGAA GGCGAGCGAC TTCGCCATCG AAAAGGTCTT GCTGCCGCCC
    19681 GGCTAATACC CGACCCAGGC CCCGGCCGCA CTCTCGGATG AGTGCGGCCT ATCCCTTTGC
    19741 TACGAAACCC CCGGGAGGGT GAAGTCCCGG CTTAAACACG GAGGTAGATC CAGATGGCTG
    19801 CTCCCCGCAA CATGACCGAG TTCACGCTGA ACGCCCTCAA GGGGTGGCCG CAGCCGGCGG
    19861 CGGTCGATTT CAACACGACC TTTGACGATA CGATCGTCAC CGAAGTCCTT CCCGGCTCCG
    19921 TCGTTCACCT TGGCCCGGCC GGCACCTACA TCCTGGGCGT CGGCGAGCTG GCGGTGATGC
    19981 CGATGTTCAC CTTCAACGGT TCGCTTGACC CGGACGTGGT CAACGAGGCC GGCGATCCCT
    20041 CGACCGATCG TGGCGTGTTC GTGCCGATCA ACCCGACCGG CCAGGCGATG GCCCTCGTGG
    20101 CTGTCGGCGC CTACGAGCTC GTCTCCACCG AGTTCGTCGA CGACACCTAC GCCCCGAACG
    20161 ATCACCTGAC CAGCGACCTG ACCGGTGGCA ACGCCGGCAA GCTCAAGAAG GGCGACGTCT
    20221 ACGACGACAC CATCGTCGGC GTCGTGTCCC GCGGTCTCGT CGACAACGGC TACGGCTTCG
    20281 AGGGCCTCGC CTTCTGGCCG TGGTACATTC CGCCCAATGC CGCCAAGGCG TAAGCGGTGG
    20341 CGGTGTAACA GTCCCAATGG AAATGGCACC CCCCGCCCTC TGGGGCGGGG GTTTTTGACA
    20401 CGGAGGTTAT CCGATGGCCA TGACGACCCA GGAAGAGAAT AAGCTCCTCA ACGAGGTTCT
    20461 CTTCGACAAG CTCTCCAGCC GCGACAGCGT GCTGGAAAAG CAGGCGATTG ACGCCGTCAA
    20521 CGACTTCACT CGCGTGAAGA TGCGTGAAGA CGGTTTCTAT CGGCGCATCA TGCCGCCGAT
    20581 CCCGATCACC AACGACGAGC TCGACCGCCA GGTCGACACC GACAAGCCGG TCAAGATCGT
    20641 GGACAAGGAA CCCGAGTCGC CCGCCGCGAT CTCGATCCCG TTCGCGACCC TGCCCCAGAA
    20701 CCTCTACATC CGCGGTCCGC GCTACCGCGT CATGTTCGAT CGGATCGCGA CCCCGCGGTT
    20761 CACGAAGGAC GTCGACGAGC TGCGCACCTG GATCATGGAC ATTCGCCAGG TCCTCAGCGA
    20821 TAACGCGATT AAGGACATGC TGGCGGAAGA AGATGGGAAG TTTTTGCGTG CGGTAAACAC
    20881 CGCGATCGTC GGCGCCGGCC TGGTCGTCCC GACCTCCGGT ACCGTCCAGT ACGAGGTCAT
    20941 CGACGGCGGT ATCACCCGCG ACACCCTCTG GGATTCGCTC AAGGTGATGC CGAACACGCC
    21001 GAGCAACCTC GAAGTCCACA TGGTGCTGCT CAACAACATC ACCATCAAGG AAGTCGGCAA
    21061 GTTCACCCGG AACGAAATGG GTGGCGATCT CAGCCAGGAC ATTATGAAGA ATGGCTGGTC
    21121 GCTCCAGGAG TTCATGGGCG TCAAGTGGCT GATCACGATC AAAAAGGGGT TGGTACGAAC
    21181 CAACACCATG TACCACTTCG CGGACCCGAA GTTCATCGGG AAGAGTTACA TCCTGGAAGA
    21241 CACCACGATG TACATCCGTC GCGAGGCGTA CATGCTGGAG TTCTTCGCCT ACGAGACCAT
    21301 GGGTGGCACG ATCGGCCACA CCTCCGGCCT GGCCCGCGTC GACTTCCAGT AAGCCGAACT
    21361 GAAACAACCC GACAGCTCCT TCGCGAGCCT GTCCCCTCGG ACCCCCCGGA CCTTCACTGG
    21421 TCCGGGGGGT TTTTTCGTGC GCTAAACTCA CGCCTCTTCA GTGTCATAAT CCAGGAGTGG
    21481 AACACCTTAT CCTTACCCTG GAGACAGACC AATGACCGAC AAACAGCTCG CGCACGCGTT
    21541 CCTGGCCGAA CAGCTCGGCC CGAACCTGAA TGTCACCGAC ACCGACGTCT ACCGACTCGC
    21601 CGGCAAGCGA GTTACCCAGA AACGACTGGA AAAGATCTAC GCTGCGATCA AGGACAAGGC
    21661 TGCGAAACTG CGGGCACCGC TCGTCGCGTT GCTCGAAAAG CAGGGCGTCC AGGCCGAGAC
    21721 GGAAGAAACC GGCACCCCCG ATAAGGAGTA ACCCGTGGGC GACTTGTCTG ATGAACTTAT
    21781 CTACGGCGAA CGTTGTAGCT GTTGCGGCGA GCAGATCGTT GACTCCATCG GCAGCGAGAC
    21841 GATATGCGAA GGTTGCCGTG ACCGGTACGA GCTCGGTTGG TACCGGATCA AGTTTATGCG
    21901 TGACTTGACT CTGACGATCG TCGGATCGAA CACGAACAGT ACGCGCGGCG TTAAAACAGG
    21961 CCAGCGGGCC ACGGTCGAAA TCTATGGAAT GGAGAAAGAC CGGACACTGA TCCAGTTCAA
    22021 GGATGGGAAC TGTGCGGATC TCGGCAAGGA TGACTTCTGC CGTATCCGCC GAGTGAAAGA
    22081 CCCTCTTCAA TAACTAGGAG TAACCCGTGG CCAAGCGAAA GCTCTTGCCG GCAGCATTGC
    22141 CGCTTCTCTC CGACATCCAG CTAATCGTCG ACCACAACCG TGGCGGAGGG CCGTTACCGT
    22201 GGAAGTACAC CGTCGTCAAC TGTGAATCCT GTAACGTCAA GTTGGCGTTG CCGGAGCCTG
    22261 TTCTCACGGC GTCCAAGAAA CAACCGGCCC TCTTTTTCTG TCGAACGTGC CGAACGACTC
    22321 CCCCCATGCC GCCACTACGG GTGGCCGAAA GCTTCTTCGA CAGCATCGTC CAGGCCGTCG
    22381 TCGACGAGAT CCAAAGCACC GAGGTAAACT AAGAGGTAAC TCATGCCCGA TTCTGACGAC
    22441 TGTGTCTGCC GCGCTTGTGG CCAAGAATAC CTGCTCAAGT TCGGCAAGGA GCCTAGCGTC
    22501 TTTTGCGACG ACTGTGCCCA GGAGCTCGTT CCTGAGCTAT TGCGGATCGT CAAGGAAGTT
    22561 GCCCGTATCC TTGACATCCC TCGCGTATCG GCGGCCTCCG AGGCTCTGTT AAAACTGGAG
    22621 CCGGCCGTGG CGACTGTTCT CCGTCAGGCT GAGCCGCCCC AACCGATCTG TGACCCGGAC
    22681 AACGAAGGCA ACGAAGAGAG CAACTGATGA TCGACCATGG AGCTATTGCA GCGGGCCGTC
    22741 CACTTCTTCG CCAATATCTG ATTACAATTT CGTAATTGTA ATCCTACCAG GCTTGTCCAT
    22801 CCGGACGAGC CTGGTAGAGT GGGTCCATTC CTCAAGGAGA TTCTCATGGG TTTCAAGAAG
    22861 CGAAAGCGTC ACGACATGGG TCCGCCGTAC AGTTCCGAAG AGGTCGGCTA CGGCCTCAGC
    22921 CCCAGTCTCT GGGCCACCAA CGGCGGAGCG GCCGACTACG TATTCCCCTC GACCTGTCGC
    22981 AAGTGCAATG CCGCCATCGT CGTCCCCAAG GCGTATCAGG CCGACGTCGA GGCTGGCAAA
    23041 CGGATACCGC TGTGTCCGAA GTGCTTGTTA CGCCACGTGT CGGCTTCCAC CAAAGGCGGC
    23101 ACTTGGAAGC AAGATAACAC GCCTCCAAGT CCGGAGTTCA TCGCCTTCGT CAACAAGACG
    23161 CTCAAGGACG GCCCGCCACG TCTGCGAGCC CAGAACAACT AGGAGAATCG CATGCCTGAA
    23221 TACCTTTCCT TCGGTAAGTA CCGCGGGGAG TCCGTAGAAA AGGTTCCGGA TAGCTACCTG
    23281 AAATGGTGCA TCAAAGATCC ACACGGCTTC TTCGCCGGAC GGCCTCACCT GTTACCAGTC
    23341 ATCCAGAACG AGATCGCCCG ACGAAACCAG CACGGCATTC ACATCAAGGA CAGCGACTTC
    23401 CGTGTGTCGA AACCTCAGAT CGGTACGCCG CCGGGTGCCA TCGGCGACGA TATAGATCCC
    23461 GAGGCCGATC CCGAGGTGAA GTCACTACAA GAGAAGGCGG AACACAACGA GGTCGTTCAG
    23521 AAATTCCTGT TCGGCGAACA CCAGTCCAAC CAGGAAATTC CGCCAATCTC GTTTGGCAAT
    23581 GAACCTGGTA CGGTTAGCCA CTCCCATGCC GGCGACAAGA ACTTCCGGGC GATTCAAAAA
    23641 GGCAAGTGCC TGACCTACAG CGAGATCAAG AAGCTCGCCA GGACCGTCCT GAAAGAGATG
    23701 CTGTTGGCTA CGGGACCGGA GCTGTCTCAC ACCCCACACC TGAGTGCTGG CATCAAGGGC
    23761 TACCACGACC GCTTCATGGC CGAGGTCAAG GAGAAGCTCA ACCCGGCCAA CGACATCTTA
    23821 ACGGAGGATG ATTGATGCAC GACATTGAAG GCGCCCTGGT GCCGGTATCA CCGGCGGCCG
    23881 AACCAGGTTT TACCGTTACC GTGCAGCAGC GCCTTTACCA TACCGACCTA CTCGACGCAG
    23941 CGCGTAAGGT TGGTGGTCAG AAGGCACTGG CCGATATGCT GCACCTCAGC TCTGCGACTG
    24001 TGGGACACTG GATACGCCTG CGGCACATGC CGGATCTACG GGCCTCTAAG GGCAGGCTCC
    24061 GACGGCTGTG GCCTCACATC GAGAAGACCC TGTACGAACT GACCGGCAAG ACCACGGACG
    24121 AGTTGTTCCC CGGCTTCGTC CGCCTGTCCG GCATCTTCGA GCGACCGACG AAGGTCGAGG
    24181 CCGTCCGCGA GATCTCGGTC AGTAACTGGA AGGCCCTGGC TAATCAGCGA AAGGCACCGG
    24241 CACTGGAGCT CGATACGATC GACCAGGTCG AGCTCAAGAG TAAGATCGAG CAGGCATTGA
    24301 AGACGTTGCC TGCTCGTTAT CAACAGATCC TCGTCCTGCG TTACGGCCTC CGCGACGGGA
    24361 AGTCGCTCAC CTACGAAGAA ATCGGAAAGA TCATCAACCT CACCGCTCAA CGAGTTCGAG
    24421 ACGTCGAGGC AGTGGCGATT CGTAAACTGC AAATCAAGCG AAACGCCGAT CTGTTCGAGG
    24481 CTTTCGCACC AAAGGGGGAC GACTGATGGC CAGCGTTATC GAAGAGAGAC TGCGATTGAT
    24541 CCATCAACGG CTCGGGCCGT GGCACGGCCT GCGGATCGAG ACCGCCGGCG TCAGAGGCAG
    24601 CTACGAGCAG ATCCGGTACT CTGTCTACTG GACGTACACG TTGATTCTCA ACATGGGCAC
    24661 GATGCGCCGG CACGAGGACA TGGCCGAGAG GTCGAGCGAG GGCTACTCGC TGTTCACCGC
    24721 TCTCGGTCAG GTCCTCACGG ACATCGACGA TCTGGAAACC AGCATCAAAG AAGGCGTGCT
    24781 GGTCGGCGAG GACCGTTTCA AACCCTCTCG GAGTAAGTAA ACGCATGCTC ATCGACGTCT
    24841 TTGACCGCCT GGAGAAGAAA CCGTTGCCGA CGTCAACGAT AGACGCCCTG GCCCACGAGT
    24901 CCCGGACGCC TCTCCTGATC TACCTGGACG CGATCCAGGA CGGAACGTCC GACGTTGTCG
    24961 AGATTGCCCG CTGCGTGGCG GCGCACCTGG CTACCTGGAT TTATCACCTG CCGTGGGAGT
    25021 TCACCGAAAA GTACAACGAT AGCTGGGGTC TCGATCATCA CAACTGGCGT AACGTCCGCG
    25081 AACAGGCGTA CGGCGAGATG CGTACGGAAA TCTACTACGT CCTCTTGTAC CAGTTCGGAC
    25141 TCCTCGGAGC CGGCCCTCCG GCCGACATGG TCCTGCCCAG GGTCGTCTTC GGTCGCTACC
    25201 GCATCAACCG CGAGGAAGTC GCGACACTGG CCAACGCCCT GACCGCCTAT CGTCATAAGA
    25261 TGCGGCAGGA TTTTCGCGAA GAGCATTCCA GAGAGCTCAC TGAGGGCCAG CGGCTTGACT
    25321 TCGACAACGT CGAGAAGCTG ATCAACACGC TGTCCCATGT GCGGATGGAG GCGGCCAGAG
    25381 CCGAAATCAA AAACAACGAA CGGAGAAAGA CTACATGAAA ACGACGGTCC TTCCTGACGG
    25441 CACTGCCGCG ACGTCTCCCA TTTACGTCGG CGGCCAAACC AACATTCCCA AGCCATGCCC
    25501 GGACGATCCG GGGCACGACT GGTTGACCGA TCCGTTGTCG CGACTACCGA TTGACGAGCG
    25561 GGTCTTCGAG CTCGCTGGCC TGAAGTTCAC CCACAGCGAC ATGGAGCTGT GCAAGAAGTG
    25621 CAACTGGTGC CGGTACCGTT TTTACACCAA GGGGGCCACG TGAGCGATCT GCCCTGGAAC
    25681 ACTGCCGAGA TACGCAAACG CACTACCGCG GTTGCTGGGT AGTTGATCTA GTATTGGGGA
    25741 AGAACTGACA TTCATCCCTG GAGGAATTTA TCATGGACAC GGATAATGAC GTCCCGAACG
    25801 AGGAACCGCT CAAGGACGCG TTCCCGCCGT TGAACCAGGA GCAGCAGGAC CTGGTGCAGA
    25861 GCGCCATTCG TTACGCACAG AAGCTCTGTA TTCAGACGGC GCGAATGGTC GCCCGCATGT
    25921 GGTACGTCAA CGCTACTCCG AACATGGTCC AGGACTTGTT CGATCAGTTG ATCGGAGCGG
    25981 CCTATGCTGG CCTGTGCCAG GCGGCTCAGC GTTACGACAG TAGCCTTGGC ACGAAATTCA
    26041 TTACCCATTC GCACTGGTGG ATTATCCAGG GAATGCAGAA AGAGCTGCAC ACTCTGTTCC
    26101 TCGCGATAGG GCCAAAGTCT CTCAAATCAG CCAACCGGCA GCACATCTTG CTGGCTTCCT
    26161 GTTCCGAAGG GCCGGGAAGC TGGCGGCTCA ATACCGGTAA CACCGATCAC CCCGATGAGG
    26221 CCGCCGGCCT TCACGACCAC CGTACCAGCG AGAAAGAGCA AATCGAGATG GTCGAGGAGG
    26281 AAGACCGTGC CTTTCAGCGC TTGTGCCGCA AGCTCGCCAA GGTCCTGGAA CCTCGTGACT
    26341 TTAAGGTCAT CTGTCAGCGT ATCGTGGCTG GCGTGAGCCT GCGGGAAGTC GGCAAAGAGC
    26401 TGGGCATATC CAAGGAACGG GTACGACGGT TGGAACTTCG TGCTCTGGCC ATGCTTCGCA
    26461 AGAACCGATC CATCTGCGAG CATCGCCGTC GTCGATACGT CAACAGCGTG TCGAAGCCAG
    26521 GTGACGCAGG CAATGCCGTT CGTTACATCG CCTAGCGAAA ACCATGCCCG CTTGACCGCG
    26581 CTGCACAGCG AGGGTACACT ACAATCGTTG ACAGCCAGGC CCCCGGAGAG GGGGCCTTCT
    26641 TTTAGCATTT AGCCGGTCAC GGAGGACCCA ACCCATGTCG ACCACCGCTG ATCGCTTCGG
    26701 CTCCATCTCG GCCGATGCCT ACCGCACGCC GACCACCCAG GCGCTGCCGC CGTTCAGCCA
    26761 TCACGACAAG AACGCGGATT CCACGCCGCC CAGCGCTCCC GATGCCAACA CCAACGAGCC
    26821 GACGGTCGTC TACAACGTCG ACCAGGCCGA CGTACCGCCG ACGCAGGACA CGCACCACGA
    26881 CGCGCCCGCG CACGCTCCGA ACTCCTGGGC GTTCGGCCGC GACGTCTACA AGAACGGCGG
    26941 CGTCAGCGAC AGCGGCGTCT AAGCCGAACC ACAACCCCAT ACATTTTCCA GGAACCAGAC
    27001 GTTTCCACGG AGGGATACGA TGTCGAACTC GAACCAGATG CCGACGGTCA AGGAGGCTTA
    27061 CGAGAATGCC TTCGCCGGCA TCCGTCAGCG CGTTTTCTTC GGACACCTGG CCCAGGCCCA
    27121 CGGCATCGAG CCGAGGACCG AAAAGCAGGC GCAGGCCCTG CTGAACATGG CCGACAACCT
    27181 GGGCGTCGTC GAGGAGGACG AGACGGTCAA GGCCGCCGCC GATGCCGACG ATCCGTTCCT
    27241 GGCTGCGGAT CAGGCCCTGA CGAACGTGCT CCAGCAGCAC GGTCTCCGCC CCACCAAGCA
    27301 GGCCGCCGAC TTCGATGCGT ACTGCAACGA AACCGCCGAC ATCCTGGCGG GCGACCCCAC
    27361 GCTGTACAAC TCGATGCTGG TCCTCAAGGC CGCGGAGGCC GACGAGGCGT ATCAGGCGCT
    27421 TCAGCAGCAG CGGCGCTCGG TCTGAACGGA TCAGGCCGGT TCTCAGTTCG CCCGCTGACC
    27481 TGAACCAGGA AAGGATTTTG TCATGCGTTT GTTCGTCTCG CTGATGCTTG TGCTCTTCTT
    27541 GCTTCTGGGC TTTGCCGCGA CGTCGGCCGA GGCCCAGTGT TACTCGACCA ACTACAACAC
    27601 CAGCTACAAC GCCGGCTACA GTTACACCTA CTACCCGGCG AGCTGGCATC AGGGTAGATA
    27661 CTACCCAGCC GGCAACTACG CCTTTGTCAA CGGGTCGTGG TACCGTCAGG GCTATGGCTA
    27721 CGAGTACGGC TACCCGGCGG CCCCCAGCTA CACGGCTTAC TACACCCAGG CGGCCCCGCC
    27781 GCCCTGCGCG TATCCTCCCC AGGCCCAGGC GCCGCCAACC GACCTGAACA AGCTGGCGGT
    27841 CGAGCTACTG GCAAGGCACC TGGTGACGTC GCAGACCCAG CAACTCACGA GCCAGGTCGG
    27901 TATGCAGCCG GCGCCGGCCC AGCAGACGTT TCCCGGCTAC TATCCACAGG CGGCGCCTGT
    27961 TTCGGCCCTA ACGCCGGACG AGGTCGCCAA GCTGAAAGCG TTGCTCGCCG GCAGTAAGTA
    28021 ATCTGAACCC ACGGACGGGA GGCCCCAGGC CGACCGCAAG GACATAGGAG GTCCTCAACC
    28081 ATGTCAGCTC CCTTCGACAC CCACTGCCTC TTCTCGACCG TCCGGAACGC GTCCGGCAAG
    28141 CCGAAGCTGT TCGGCTTCCT GCCGCCGCAC GGCCGGCGGC TCGACATTGA CGAGGAGTTC
    28201 TCTGCCTTTG GCAACATTCT CGACGCGGTC GCCCACGGCA ACGGCGGCGA TCGTAACGTT
    28261 TCGCAGCGCT GGATCTCGTC CTTCGAGGGC GCGATCAGCC GCGGCGATCT GGTGATCGTC
    28321 AAGACTCCGA ACCCGATCTT CGAGGACACC GTCACCGGCG TCACGAAGAT GGCCAAGGTG
    28381 ACCAGCGGCT CCCTCGGCCT CGCCGATCCG TGCTGGCTCA GCTCCGGCTC GGTGGTCGAC
    28441 GACATCCGCG GCGGCGAAGA CTTCGCCGGC GACTAACCGT TCACCTCCTT TCGCGGGAAG
    28501 GGCAGTCTGG CATCCACGGC CAGGCTGCCC TTCTTTTTTG CGCTCAATTT TCCTGCCTGT
    28561 TGCGTCACAA TACTTAGAAG AAGTCTTCTG TTAGATTGCC CGTTCACACC CCTGTCTTGC
    28621 AGGGGAGGAG GCTTCCATGG CTCGGCCCGG GCCGGCAGTA GGGTGCTGCC GGCCGGGTCT
    28681 TTTGTTTCCC CAACCAGGAG GTTTACCGTG GCCATTCCCG AGTTCGTGCT GACCGAGATG
    28741 TACATCCGGC GAAGGAACCG CTGGACATTG AAGCTGCAAG AAATCCACGG CAAGGGAGCC
    28801 GAACCTGACA ACGACGCCCA GATGGATCTG CTGCATCGAG AGTTCGACTC TTTCTATCGG
    28861 GAGTTCCTGG ACCATCCCGG CACCTCGGAA GCGTCCAGCG TCAACGCTGT CCTGGCGATG
    28921 ATGCACATGA AGGGGATGAC CCTGCCGCTG GACTGGATAG ACCCGAGAGG ACTGGAAAGC
    28981 ACGACGGCCG ACACTCCTCT CATCGAAGGT TGCCGGGCCT GGAACCGTAG AGAGGAAACC
    29041 ATCGTCACGG TCAAGGAAGC TCTACAGAAG GGAAGGTGAG TTATGCTGCC TCGCGAGGTC
    29101 GCGGCCACGA TCGTGGCCAA CCTGAAACGG CTCTATCCTG AACCGGTGAG CTGCCACGCG
    29161 GTCCGCACCG GTTTCAGCCG GACCGGAATG TATTGCATCG CTGGTTCGCT GGCAATGGCG
    29221 TGCAGCTTGC AGAACCTGTA CGGTGGGCGC TTTCCAGGGC CGGAACAGCT CGACCAGTTA
    29281 CTGTTACAAC TTGGTGTTAG CGTAAGTATC CCCCGAAAAG CAGGCAGCAT CACGTACCTG
    29341 AACGACATCC TTGCATTCGA CGCTGCCTAC AAGATCCTGG AAGAACTACT AGCGCAAGCT
    29401 GACCAGGATA AATTGCGGAA AGCTGTGCCG CACGAATTGT GGCCCAGGGT CACGCTCGAC
    29461 GAAGTCATCG ACGCCACGGA GGCCAGACGG CAGCGACAGG AAGTCATGGT CGAGTTGGTG
    29521 ACGGTGCAAG CCGTTAGATG ACGTGTTACA ATCAGCCCAG GTCACTCTAC CTGGGCTTTT
    29581 CTTTACCTAT TCGGAGGCGG TCATGGATGA CCTCAACGTG GTGCGGGCTG GCGTTCCCGC
    29641 GATCTTCGGC TGCCCGGTGC TAACCCGCGT CCAGGCGTTC GTGGTGTCGC AAGGCAGCCA
    29701 CGTCATGCTG GAGCATCAGT TCCGCGACGC CCGTACCGGC GCCACCATCG ACATCAGCCC
    29761 GATCGTCGGC GGCCCCGAGC CGGCCGACTC GATTTCGGTC CCCTCCGGCA AAGGCTACGT
    29821 CAAGATGCGG GCCAAGGACC CTCTGGGCAT CGGCCTCGAC TCTCGCAATA ATCCCTTCTT
    29881 CGAGCTGAAG TGCGGGCTGA TCGACCCGGT CAACGGCCTG GTTCGTTCTG AGAGCCTACC
    29941 GACCAAGATG GTCGAGCACG CCGGCATCTT CGAGTTGGCC TTCGGTGTCT TCGACGAAAA
    30001 GGACGACTTG ATCCTGGCCA ACAAGGGCAT CCTGTCGGTC GAGCGAAGTC TGTTCCCCAA
    30061 GAAGGTCCAC CACGCCCTGG GTCACGCCCA GCCCCTGACG CTTCAGGAGC TGCGGATGTC
    30121 GATCATGGAC AGTTCGCCGG CGGAGAACCC TCGCCTGGAC GACGTCGAGT TCGGCGACGA
    30181 GCAGATCCTC TATGCCGTCT GCAAGCCGAT CATGTACTGG AACGAAACTC CGCCGCCGAT
    30241 CCAGAAGTTC ACCACTCGAA GCTTCCCCTT CCGCTACCAC TGGGAGAAGG GTACGCAGTC
    30301 GGAGCTGTAC CGGCTGGCGG CCAACTTCTA CCGGCGCAAT AACCAGAAGC TCTCGGCCGG
    30361 CGGCATGGTG GCCGACGACC TCAACCGCGA ACGCGAGTAC CTGGCTGAGG CCCAGCGGCT
    30421 GTGGAAGGAA TACGCCGACT GGGTGCTCAC CGAGAAGATC GCCCTCAATG CCAAGCTCAT
    30481 GGTGGGCAGC GTTGGCTCGG TCTACCGGGG CGGCTGGTGG GACTAAAGAA CGACCCCTAC
    30541 CGTGGCATAA TCGGAGACAG GGAACTTCCC CTGTCTCCTT TTCTTTTTCA CGGAGGCGTA
    30601 CGATGACTGA ACGCCGGAAG TTCCTGTGCA TCGCCCTGAT CTCTCTGATC TACCTCATGC
    30661 CTCCAGGCCC GCTGGAATCG GCAGGGCCGT CCTGGGCGCT AAATTTCGAG CGTTTTTGCG
    30721 CCAATATCCA TGTGCGGTTG AACCGTATCT AGTGGTTCCT GGGCAAGGTG CTCGGGGCTT
    30781 GGATCGCGGT TCATTTACCA CGGAGGATTT TCTCATGGGC GCTAACCTTC CGATCGCCAC
    30841 CCACAGCAAC CCAGAGATCG ACGTAGCCGA CGGCTCGCTG CCGTTGGTAG CGATCGACTG
    30901 TCTGACTTGC GATGATATGG GCGAGGTGAC CGAACTGTGG TCAGGTCAGT TCGGGACGAT
    30961 GCTCTGTCCG GACTGCCGCG GCAACCAGTA TTGTTCGCGG CGATAATATC CCACCTTCGG
    31021 TGGGTAGGCC CCCGTGTAGC CTTGCCGGGC CTATACACGG GGGCCGTTTT GTTCTTCAAC
    31081 AAGAAAGGAT GAAGACATGC GGTTCTTTCA CGCACTGTTG TGCCTGGTGG AACGGCTCTT
    31141 CCCGCTGATT CCAGATCTGC CGGTCACCCA TCCTTGTTTT CAGCATCGGC GCTGGCAGAT
    31201 CCCGAGCGAA TACTACTTCA CCTGGGATCG TTCGTACCGG CTCTGGCAAC GACTGAAAGC
    31261 GGTCCTCTGT TTCGACCGAT CAGCGGTCTC GTTCTGGCGA AAACGTCAGA TGACGATCAA
    31321 AGCTGAAGAC GCGGGCATCT TGTGTATCTA CTACTGTCAA CCCGAACGGC TAATCATCTT
    31381 GGCCGACGGC AACAACCGCG TCTAGGGTTA CCGCTAAACG AAAAACCGGG TATCCTGCTA
    31441 CTAGCAGGGT GCCCGGTTTT TCCAGGGCCG CCCCACCGTG GGGCGGCCAC TTTCTTTGGC
    31501 CATTTCGTGA GGGGTGTACA TGAACCCGTA CGGCGGCATT GGCGTTTTGT CGATTCAGCC
    31561 GGTCGAGATT GGCGGCCAGG TTTGGGCCAC TCATCCGACA ACCGGTGTGC AGTGGTGTTT
    31621 CTCCTCGCTG GAACGCCTGT GGACGTTCTT CAACGGCTAG GGTTCCCGCG AAACGAAAAA
    31681 CCGGGTATCC TGCTACCAGC AGGGTGCCCT TTTTCTTATC TATCGGTGGC CCATGAACAC
    31741 CAACGACATT CAGCCGACCT GCCAGCCGTG CCAGAATGTC TGCGCTTCGG TCTTCGACCG
    31801 TGTGCTGGTC GCCTACACCG TCCGTTCGGG CACCCTGGTC CAGTGGGAGC TTCTGCCGAC
    31861 CTTCACCGAC CCTTTGCCCT ACGAGTTCCA GCTCCAGGTC GGCCGCACGC CCAACAACGA
    31921 TAGCGACGAC TGGGAAGATG TGGGCCTGCC GGTCGAGAAC ATCTTCTGTG CCATCGACGG
    31981 CACGCAGCGA GTCTTCGGCA AGACCAACTG GACCCATTAC CGGCTGAAGC TGACCACCCG
    32041 CTTGGGGATC TATCTCAGCG CCCCGGTCAA CTACATGGGC ATCCTGTCCA AGCGGGACTG
    32101 GCTGATCGCC CGTGAAGTGA TCCGCAACCG CACCTTGATG TACAAGATGG GCGAGGGCGT
    32161 ACAGGGCTAT CTGCTCAAGC GTCGGGTCGC CGGCCAGAAA TGCACCAACT GCCTCGACTA
    32221 CCAGACCCAA GAGGTCCGGC AAGGCACCGA TTGCCCTCGT TGCTACGGCA CCGGTTTCGA
    32281 GTGCGGCTAT TTCTTCCCGA TGGCCTGCGT CTGGGCCAAG CTCAATCCGA AGACCTACCG
    32341 AGCGCACCTG GACGGCGGCC AGCAGCGCGG CACGGTCGAC GACCAGGTCA TCAGGAACGA
    32401 AATGCTGGCG GCAAACCTGC TCTACGAGGA CGACGTCTGG GTCAACGCCA AGACCGATGA
    32461 CCGCTACTTC ATCCACCAGG TGAATCACAT CGCCGAGTGG CGTGGCGTGC CCTTGATCGC
    32521 CAATGTCGAG ATGCGGCTCG TGCCGTTCAG CAGTAAGATT TACACCATTC CGATCCCGGA
    32581 CCAGATCCGT GCCTTGGAGG GTTGCTGATG CCGCACCAAC CACGACGCCA GGCTGCTCCT
    32641 GCGGAAAAGT CCGACAACGC CCTGGACGAC GAGTACAAGA AAGTCAGGGG CACGCTGAAG
    32701 CGGCTGAGCC CCAAGACGAT GAACCTGCAC GACTACGAAC CGGACTTCGG TGACGTTACG
    32761 CGGGCGCTTT TCGGGAGGGA CATGGATGTC AAGCCTGAAC CCGAGTGACT TCTGCGTGCC
    32821 TAACCCGCCG ACGCCGGACC CAAACCCGCC GCCGGCGAAG CCGAACCAGG TCGTCGGCGG
    32881 CATGCCCGAC TCTCTGTGTT CGACGGGCTG GCAGCCGATC TTGATCACTG GCCTGTGTCG
    32941 CGATCTGCTG GCCTGTCACT TCCGCGCGCC CTTGAACCTG GAGCAAAAGG ACCTCCGCCA
    33001 GTACGTCTGG CGTGAAGATG AACGCACCGG TATACTCATT GAGAGCATCT ACCGATGGCG
    33061 AGGCGCGATT GTCGAAAAGC GGCCGGCCCT GATTATCAAG AGGAACAACT ACCACAACCT
    33121 GCGGGCCGGC ATCGCGGACT TTCGCGGCTT CGACCGGCAG GGCTTCGCGG TGTACTCGAC
    33181 GTTCTGGGTG GGCTCCCACA CGGTCTTCTG CATCCATACA AGCGGTGCGG GGGCCGACAT
    33241 CCTGGCCACG GAAGTGCAGA GGGAGTTGAC TCAGTTTCAC CCCATCATGG TACAGTACCT
    33301 GGGGCTGATG AAATGGGGAG TCACCGAGGT AGCCTCGGTG GTCGAGGTTG AAGAGGCCAA
    33361 GGAATCGTTT GCCGTCCCGA TCACGGTCGG CTGGGCTTAC GAGGAGTCGT GGCGTCTCAA
    33421 GAAGGAGTCC CTGACCCTTC GGCGCATCCC ACTCAGCATC CTTCTCGGCG GGTGACGCCC
    33481 GCATAGTGCA TGGAGGCACG ACATGGCGAC TTACGTCCTT CCGCAGGTTC AGGTCTTCCA
    33541 GAGCTTCACT GCCACCCCGG TTGCCGTGAC CAACCCGTTG CCTGGCCACG TTGCCGGCGG
    33601 CGATGCCTGG CTGATTCGGT TCGCCGAGTC CGCCGAGCAG CAGCTCGGGT TCCTCGGCTA
    33661 CTACGACGAT GCCCTGGACC ACGACTTCTC CTGGCCCAAC CTGCCCTCCG GCGCGACTGT
    33721 CGATGAGACC TATACCAAGG TCTTCATCAA GGACGCGCTC CTGCAATACT ACCAGACCAC
    33781 GGAAGGCGTG GGCTCGATCG GCGGCAGCGA CGACCTGACC AAGGTCGCTG GCTTCTCGAA
    33841 CCGCATCGCA TCCGACATCG TCAACTTCGC CGACAACCTG CCGACCTATC CCCGCTCCGA
    33901 CGTCCTGCTG CGGGACGTCA AGCCGGGCGA CGTCGCTCGT GTCCGTGCCA AGGACCTCTC
    33961 CGACAACGTT CATACCCTGT GGACCACGGT CCAGAGCGTC AAGGGCGTCA CCCTGTCGCC
    34021 GACCGTCGGT TCCGCCACGT CCGACATCGA CAACCTGGCC AACCAGTCCG ACAACAGCAG
    34081 CCAATCGCAG ACCGCCGGCG TCAGCAACAC GCTGACGATC ACGTCGGTCG ACGATTCGAC
    34141 CTACGATGGC CTGACCTCCG GCTTTGTCAA CGAGACCTAC GACCTGCTGG TCACCGCCAG
    34201 CTCGGTCGGC GGCGACTTGA CCACGGCCAC GGTCCGCGTC ATCTCCGGCT CCGGCACCGA
    34261 CGACCAGGCT GCGATCAACC CGGCTGCCTC GGCCAGTCCG ACCACGATCG GCACTCGCGA
    34321 CATGAAGATC ACCTGGACTG CCGGCACTCC GGGCGACAAC CTGGTTGCCG GTCAGCGCTG
    34381 GCACGTGATC GTCATCACGT CGTTCACCCA CACTTCCGCG ACTTCGGGCG GCACCTACAC
    34441 GGGCTCCAAG GACACGACCT ACATAGTTGA GGTCACCAAG GGCGGTCTGT ATGCGGCCTC
    34501 GCCGCAGATC TCCGTCACGA CCACCAACGG CGTCGACGCT TCCGGACCGA CCGACGTCAC
    34561 CGCCACTGGC ACCTTCGTGG CGATCGGCAA CTTCGGCACC ACGATCAAGT TCAACGGCAC
    34621 CGGCCTCCGC AAGGGCGACC GTTTCTACGT GGTCTGCGCC GCGTCCGCCG TTGGACCGAT
    34681 GCGCATCCTG GTCTTCAACA ACAGTCTCGA TCCGTCGATT CCTGACAATG CTTCTTGCGA
    34741 TCTGGAGCTG TTCATCCTCA AGGCGTCCCT CACGGTGCCG CCGGACCGGG TGGATTCTCC
    34801 GCCCCTGACC AACTGGGACC AGTCGTCGTC CGACATCACC ATCAAGGCCG GCATCACCGC
    34861 CACCGACTCC TCCTGGGTCG ACGCCGGCGT GCCGGTGCCC TTGCCGGTCA CCAGCGAGTC
    34921 GAGCCAGGAG TACGGCGGCG TCTACGTCGA GTACCGGGCC TGGAAGCCCG ACTTGTCGAC
    34981 CGACGTCTAC TCGATCAGCG ACCCTGGCCA GCTCGATACC CAGCTCCCCG GCGCCCTGAC
    35041 GCCTGACAAC CCGCTCAAGT GGGGCGTCTT CAACGCCCTG GAGAACAACA ACGGCGTGGA
    35101 CGTGAAGTAC ACGGCCGTCG CCGATCCCGG CGATCCGGAT AGCTGGGCCG ACGTCCTCGG
    35161 CCTGCTGCTG GGTCGTACCG ACATCTACAA CCTGTCGCCG ATGACGCGCG ACCCGTTGGT
    35221 GCTGTCCCTG TACAAGGCCC ACATCCTCGA CCAGTCCTCG CCGATCCAGG GCGCCTGGCG
    35281 CGCGGGCTGG TTCAACCTGC CTGGCATTCC GCTGATCCCG CTCGTCGCGG CCGGCAGCAT
    35341 TGTGCCCAAC CACACCGCTG CCTCGACCTC TGACGGCGAA GTGGCCCTGG CGACGATCAA
    35401 CGGCTCCGGC AACCTTACGG TGACCTGCAC CAGCGGCAAT GCGATCTTCC AGACCAACGG
    35461 TGTTGTGGCC GGCGACAGCC TTCGGGCCAA CTTCGGCACC GACGGCTTCG GCAACGTCTC
    35521 TTACGACAGT TTCACGATCG CCGAGGTCGT CAGCCAGGAA GTCTTGCTCC TGGAAGCCGG
    35581 CCCGCTGGCG GCCGTCAACG TCGCGGCCAA GATCGAGGTC TGGCGGACGC TGACCTCCGA
    35641 TCAGGAAGTC AACGAGATCA TCGAGGTCGC CGGCACCTAC GGCGACAAGC GCATTCGTAT
    35701 GGTCTGGCCC GATCAGATCA CCGGCAGCGG TTTCACGATG GACGGCTTCT TCCTCTGTGC
    35761 GGCCCTCGGC TCTCTGGCCG GCGGGATTCT CCCGCACCAG GGAATGACGC GGCTGGCGGT
    35821 CTCCGGCTAC ACGGAAGTGC CCGAGACGAA CCGCAAGCTC ACGCGAGCCC AGCTCGACAA
    35881 GATGGCGGCT GCTGGCATCT TCATCGTCAC CCAGGACCCG GTCAGCGGTA CGGTCTACGT
    35941 CCGGCAGGCA GTCACCTCCG CGGTGGACCA GGCCGACCCG CAGCAGCGGG AAGAGATGTT
    36001 CATCCGTAAC CTGGATTCGG TGTCGTTCCA GTTCATGTCG GCCCTGGGGC CGTACATCGG
    36061 CATCGCCAAC GTGACGCCAG GTACGGTCCT GCAAATCCAG AACACCCTGG CAACGACGAT
    36121 CGAGGGCCTG AAGACGGACA TGTTCACCGT CACGCTCGGC GGCCAGATCT CGGCCGGCAG
    36181 CGTGACCCGC GTTGTCGCCA ATACGACGTT CCAGGACCGC ATCGCGGCTG TGGTCAACTT
    36241 GACCCTGCCG TTCGCGGACA ACGGCGTCGA CCTGAGCCTG GCTATCTAAG GAGGCCGCAA
    36301 CCCGGCCCTG ACACGGAGGT CTTTCCATGG CTGAGCTGTT TTCGCGAGCA CAGAACGAGT
    36361 TCGGCGGTGC GTTCTCCGCT GATCTCGGCA AGCTCGTTTT CGGCGAAGGG CTCATGGGCA
    36421 CGCTGGTCCA GAACCTTAAC GCCACTTACA TGCAGAACGT CAGCCGGCTC TACGAAGTCG
    36481 GCAACAGCGG TGCGGCGTCG AAGGTCTACT ACGTCGGCGG GCGCGCGCAG GGCCAGATGG
    36541 GTATCGCCCG CGTGGTCGGA CCGTCGGTCG TGGTCTGCGA CTTCTACGCG AAGTTCGGCA
    36601 ACGTCTGCAA CGCCGGCAAG AACCTGATCC AGCTCGTCCT CGACCCGCTT GACTGCGACG
    36661 CTGGACAGTT GACCTACGAC ATGAAATTCG TGGTCCTGGT CCAGGTCGGC CTGTCGATCG
    36721 CCGCTCAGGA CATGCTGGTC AACGAGAACT GCTCGCTGAT GTTCAGCGGC CTTGAATGCA
    36781 ATCAGGCGAA CGCCGGTGCT GCGGCCGCGG CCGGTGCGGC TGGCGGTGCG GCTGGCGGTG
    36841 CCGACTAATT TCAATTTCGT AATTGAGATA GGGGGTGGGC AGGAGGCCCA CCCTTTTTTC
    36901 CCTCCCAAGG ACGGAGGCCC CATCCATTAG CCGAGCCGGG AGGCTTCCAT GACTGGCAAC
    36961 GAAGCCTACC GCGGTTCCGG AGCTCCCGGC GACAGTCCTT TCGGTGCCAA GAGCGACCGC
    37021 CGTATCGTCG AACTGGCCGA GCAGTACCTG GCCCACGACC CGATGGGCAA GGCCGCTTAC
    37081 CGGGCTGCCG CTGACCCCCT TCGCACCGTT CAGATGCAGT ACCATCGGTT GCTGCATCAA
    37141 ACGCCACCAC TGATCGGCAC CATCCTGCAC GCCATGCCCG GCCTGGGCTG GTACAAGGTC
    37201 CAGACCGGCG TCAGCAATGG CTGGATGCCT TGCTGTGCCA TGCACCAGGG CAGCACCAAC
    37261 CCGATCGGAC CGCGCTCGGC GATCGTCTAC CGGCCCAACT CCCGCGTGTT GATCTTCAAG
    37321 CCGCTGGGCG TCGTTTACGG CATCATCCTG GGTGCCGTTC CCGATCCGCT GGCCGACGGC
    37381 ACCGGCGTCC AGCTCCCGGA CTGGCTGTGG CAGGGTTCCA ACGTCGGCTA CAAGCGGTCC
    37441 AAGGCCCACA AGTTCCCGAT CAAGGGACTG GCCCAGCAGG GCAACGTGCT CGACTTCTCC
    37501 AACACGATGC CGGTCGACGG TGCCGGCGAG GAGTGGACCC ACGTTACCGA GACTGGTCAC
    37561 GCTTTGTTGA TGGACCCGTT CCAGGCGATG CTTCGCCTGA ACGAGATGTG CGGTATCTTC
    37621 CTGAACCACT TTGACAGCTA TACCCGGCTG GCCGGCCTGA ATTACGACTT CTTCTCCAGC
    37681 GCCGCTTCCG AGATGCTTCG CCTCGACGAG GGCGAGAACC GCATCCACAT CCAGCGGTTC
    37741 GTCTATCCCT GGGAAACGAT CGGCGTCAGT GACCCCGGTA TCGACATCGC CACGGAGCTC
    37801 GACGACCATG CCGTTCAGTA CACCGAGCCA CGAGGCAAGG TCGACCTGCC CAAAGGCAGC
    37861 GAAGATACCC AGCCGTTCGC GCGGGCCGGC GAGCACCACG GCTACCCAGG GCAGGGCGGC
    37921 CAGCGCTACG TCCAGGTACT GGCCAGCCCT CCCGACGTCC AGCACTATGC CGACGAGACT
    37981 GCTCCGGAGG GCCTGTTCAC GGAGTCGATC GGCCTGAACG GTTCCGTGCT CCTGGGCAGC
    38041 GCCAAGGAGA TCGGCATCGT CAAGTCGGTC AAGTTCCTGA TGCCGAAGGA GATCAAGCCG
    38101 CCCGAGCACG GCAAGGGCGA CGACGCTCGC GAGGGCAACT ACAAGTTCTC CGGCATGTTC
    38161 GGCGACGCCG ATAACCACAA CGTCGGCGAC ATCGACACGG CCGGCAGCCT GCGCTCCTTC
    38221 CGTCGGGCCG CCGGCGTCAT GGACATCATC AGCTACTACC GTGACTGGCA GCGGTTGCAC
    38281 GTCTTTCACT ATCACCAGGG CGACTACAGC GTGCCCACGC CTTCCGACTC GCACTTTAAC
    38341 CGGGTGCAGG ACAACATGGA TTTCGACGTC CTGTCGAGCC AGAACGTTGC TCCGGACCCG
    38401 ACGCCGCAGA TGCTCAAGAT CGACCACCGG TACGAGGACG TCGAATACTA CCAGCGAGAG
    38461 TCGTTCCTAT TCTTCCACGA CGACGGCGGG ATCTCGATGG GCTGCGGCTT CGGCTCCGAT
    38521 CTGCTGTTCA ACGCCCAGGG CGTCACGGTC CGAACGCCGG CCGACTTCCT GGTCGTGCCA
    38581 GCCCGCTCCT TCCTCGTCAA GGCTGGCGCC CAGGCGGTCA TCAATGCCCA CGGCTCGGTC
    38641 GACTTGACCA GTTCGACCAA GGACGCCAGG GTCCGCGCCT ATAAGAACCT GCACATGCTC
    38701 GGCGAGCAGA GCGTGTTGAT CGAGAACAAG TCGAAGGACC GGCTCCAGAA CTATGCCGGC
    38761 CTGATCGGCG AGGACGTACA TCCTTCAGGT ATCGTCTGCA AGACCACCAC CGACCTGGTG
    38821 ATGCTCTGCT CCGACATGTT CGTCCGTGCT GACATCGCCG ACAGCCTGGC CGGCGGCAAG
    38881 GGCCAGATCG TCATGGACTC CGGCCAGGAC AAGGGCTCCT TCATCGTCAA CGGTGTGAAG
    38941 GCCGAGTTCT TCGTTCGCAA CGGCGTCTAC ATGTGGCTCA GCAGCCAGGT GGACGGCACT
    39001 CCGTCGTCCA GCTACTACTT CGGCCGCAAC CGGGCGACGT TCTCCGTGGA CGTCGCGATC
    39061 AGCGGCAACC TGGAACTGTG CTGCGATGAC GTCGACGGCG GCGACTGCTC GGGCAACATC
    39121 TATGTCTGCG GCAACATCGT CGCCCTGAAT GACATCATGG CTGGCGGCAC AGTTTCCTCC
    39181 GACGATACGG ACAGTCCTCT GCCTCGTAAC GACCCGACAG CGATCTCCAC GGCCACGGCC
    39241 ACGATCAATG ACGAGTGCGA GCTGGTCGTT AAAATCACCC AGAAGGGACC GCCCGAGGCA
    39301 AACAAGTGGC GTGGCCCGTA CCACAGTCGT ACCACCGACG TTGCCTGGTC GTACCGCGAC
    39361 CCGCCGACCG ATGTTCAGTA CAAGACCGAG AATCTCAAGT TCCTCGAAAG CCGCTGGCAG
    39421 CAGATCGTTC GTCTGGGCGG CGGCACCGGC GGCACTGTCT GGAACGATGA GCCGCCTGTG
    39481 CTCTACCAGG GACGGCAGAC CTATCCGTGG CCAGGGCAGA ACTGCTGGAT CAACCGCGAG
    39541 GTCTTCGTTT ACCAGGGCGA GGACTCTATG TATGATCGGG CCAAGGGAAA CGACAAGGAT
    39601 CGCCCGGACC CGTACACCAC CCGTTCGTTG CCCGCTCTCG AAACGGCGGT CATGGGCAAC
    39661 GTGTTCACCT ACATCATGTG AGGCAGCCAT GCAGCAGAAA GTTCCGTTGA AGAAATCGGT
    39721 CACTCCCGAG ATGCTCCAGA AGGTCACCGG TACTGGCCGT CAGCCGGTAC CCCCGGTGCC
    39781 GCCGCCTGCC AAGCCGGGCG TCCGGCCGTC GATTCGACCG CCGGCCGGCA GCTCGGTTCG
    39841 CGGCGATCTG CCCCTGCCGG TCGGGAAGCC GATTCCCGTC GAGGAGGACC TGCCCGGCTG
    39901 GGACGCCCAG CACTCGTCCC AGGAGAAGAG CCGCCTGACG ATCGACCAGG CTGCCGCCGA
    39961 GGCGATCGCG GATGCCAAGC ATCTGGTGCC GCCGGTCGAT CCGCGCCGTC CGCCCCTGGA
    40021 AGTCAACACG ATCCACGCCG AACATCTGCC GCACGGCCCG GAACGGTCGT CGATCGAGCA
    40081 GAAGGTCGCC GATGCTGGCA GTCAGTTCGG CCGGCTGCAC GCGGCTCCTC GGCCGACCAC
    40141 GCCGCCGCGC TACCGGCACC CGTCGATCCA GCAGGCGGCC GAATTTGCCG AGCAGCAACT
    40201 GGCCCATCCC GAGGACGACG TCGGCATCTA CGAGAAGGTC CAGCAGCAGA ACCCGAAGTT
    40261 CCGCGGCGAG GTTCGGCAGG CGGTCGAGTC GTACAAGGGC TTGTCCGAGA AGGGTCCGCC
    40321 CGTGGATCAG CGAGTCACGC CACCGATGCC GTCGACGCTG ATGGCGAAAA ACAAACAGCC
    40381 GCAGTACGAG TCTTTGCCGC CCAAGGAACC CGAGAGCCAG GAAGCGGAGG TCGAGCGAGG
    40441 TTCCGAGACG GGCGCGGATG CGCCGGCGCC TCTGTGTTCG CACTGCGGCT GGCCCCGCGA
    40501 CGTGCCTGAC GGAACCAACC CGACCCGTGA AGACAAGGTG TCGTACCTGG CCTGCTGGAT
    40561 TGGCGGGGTG CCGTTCACCA AGGTGTTCAA GTTGTTCGAC GGGCGTGTTG CCGTCAGTTT
    40621 CCGCACTCTC ACCACCAAGG AGATCGACTC GATCTACTTG CAAACGTACT TCGATGAGAA
    40681 GGCCGGCAAG ATCAACGGCC CGATGGAGAG GTACGAGCGT CTCAACCGCT ACCGGCTCTA
    40741 TCTCCAGCTT CAGCAGATCC TCGATGTCGC CAACGATCAG TTGATGACCG ACCTTCCCGA
    40801 CGGTATGGAC GGACAGACGG CCCCGAAGGC TCGGCGAGTC TGGGTGGTCG ACGACATCGA
    40861 CCCGACCTGT GAGACGCCGT TGCCGACGAT CGAGTCGCAC ATCGTCAGCA ACGTTCTCGG
    40921 CAACGAGAGC ATGCACCGCG TCCTGACGAT CACCAATAAC GAGTTCAACC GGATGGTGGC
    40981 CAAGATGGAA TCGACGGCCG GGAGTCCTGA TTTTTTAACG GAGACCGGCG AGCCGTCCTG
    41041 ATGATCCGTG CCGCCGCGAG CGGCGTGGTG GACTTCTCGG AGGCCAGTGC GGCCGGCGAG
    41101 GAGTGGTGGC GCCGGACCAA CGCACTGCTG GACGACCTGG CCCGCAAGGA AGACGAGTCC
    41161 CTCCTTGCGG AAGCGTACAA GTACCATCTG GCGCTGATGT CGAACAGCGA CCTGACGGAT
    41221 GACAGCTTCA ACCGGGCCAA GAAGAGCGCC CTGGACACGT TCGTCGAGAT CTTCAACCTG
    41281 GTGCATCCGT GGGAAGTCAC CAGTACCAAG AAGATGCGGC AAGAGCAGAT CGTGAAGCTA
    41341 CGCGACGCCT ACAAGCGTCT GTTCGGCGGT GATCCGTCCG ATCCCGAGTT CCGCCAGCGG
    41401 CTGGAGGCCG ACGTGGCGAG GGACCGGGCT AAGCGAGAGT CGACCGCTCG GGAGTCCCAG
    41461 CCGGAGGAAG AGCTGAGGAA ACGGATTATC GAGAACGCCC GAAACCGGCG CAGGAAGAAG
    41521 CCGGGAGCGA GGTAAGCCGT GTCGATGATG AACCCCAACA TGTCGTTTTT CATGCACCAG
    41581 GCCCACGGCT TCCAGCCGTT TGCCAGTGGC TTGCCGCCGC AGATGCACAC CGGCTTCGAG
    41641 GGGCTGCCGT TTGTCGGCCA GCACCCGATG CTTCAGTTCG CGGCGCAGCC CATCCTGCAA
    41701 CAACTGATGG CCAGTCAGGG CATGACGCCG ATGGGCTTCG GTCACGACAT GAACCATGCC
    41761 GACATCATGC GCCACCGGCA GTTCCAGCTC GCCCAGCAGC AAACCGCTGC CGCCGGTGGT
    41821 CAGCTTGACC AGGAAAACAT GATGCGGATC ATCCGCGGCG GCTATGCCGC TGCGGGTAAG
    41881 CCGTGGACGG AACAGCACCA GCAGATGGCG TCGGCCGGCG TCCAGTTGTT CGACCAGTAC
    41941 ATGATGCCGA TGATCGCCAT GCAGTCGCCT GGCCTGGCCG ACGCCCTGAT GGGCGGTACA
    42001 TCCGGGCGAT CGCTGGGCAT GAACGTCGCA CAGATGGGAC GTTACCGGGT CGATCCGGTC
    42061 ACCGGCCAGA TGGGCATGTC CGCCGACAGC TCGATCGCAA TGATGCAGGG GCTGCGAGGC
    42121 ATCGCCGGTT CCTCGGCGGT CTACGGGCTT GGCGGCGGTT CGCTGGGTTC GGCAGCCAGC
    42181 GCCTTGCACC AGCTAGGTCT GTTAGGCCAC ACCGGCGGCA GCATTCGTGA CCGGACCATC
    42241 GACGTGATGA CCGGCCAGGG AGGTTTCACG TCGGACCAGC TCAAGTCGCT GGGCGAAAAG
    42301 CACGGCATCA ACATGGCGGG CGGTGTGAGC AAGCTGACTG CTTCCGACAT CGACAAACTG
    42361 TCGCTCGATC CTGCCATCGC CGATCGGATT CGTTCGGTCG ACGTCAACCG AACTATCAAG
    42421 GTCGTCAAGG AGTACAGCGG CGCCCTGAAG GCCATGGGAG AGATCTTCTC CGAGATGGGC
    42481 AAGCCTGGTA CCGGTGCCCT GGAACAGCTC CAGGGGCTCC AGCAGCTCAG CGGCGGCTTG
    42541 GTCGGCAAGG TCGATCATAA GACATTGATG CTCACGGTTC GGCAGAATGC CAACACCCTG
    42601 CAAGCCGCAG GGCTGACATT GGACCAGGGC GCCATGATCC AGTCGCATTT CAGCAACACC
    42661 GCCGCTGCCA TGGGCTTGCC TAATGCCGGC GCGTTTGGCA CCGAAGCAAT GGCCAATACG
    42721 GCAGCCTTCA TGGCGCATTA CCAGGACCCC CGTCGCGCCT GGCTGGCTGG CGACACGAAC
    42781 CAGATTGCCC AGATGCGAGG TCAACTGGAG ATCGGTGGGG CGGCAAGCAA CGTTGCCAAC
    42841 CGCGCGGGTG TCCTGTCACG AGTATCGGAG ACGGTCGGCG GCTTCCAGGC CGGTTCGGCT
    42901 GCCGCAGCGA TGATGGACGC AATGAAAGCA GGCCGTGATA CCTTCGTCGA TCCCGCCACT
    42961 GGCCAGCTTC GCAGCATTGA CATGAAGGAT AAGGAGTTCC GGTCGATGAT GATGGAAGCT
    43021 CGCGGTGCCA ACGGCGAGAA GCTGCACCTG AGCAATCGAG CCATCGACGA GATGATCAAC
    43081 CAGCGTGAGG TCAACTCCGA GTACGTCCAG AAGGGCGGTT TCGGTAAGCT GGTGGGGCGT
    43141 TCCCAGGAAC GTGAAGTCGC GAACATGCTC GGCGCCCGTC TGGGCGGTGT GATGGCTGGC
    43201 GTCGCCGGAG ACCTCGGCAA AAGTATCAGC GGTGGTGCAG GACGGGCCAT GGCCACTCGG
    43261 ATCATGCACG CCGTGAACGA GATGAGCGAT GACGTCAAGC GTGACCCGGC AAAGTGGAAG
    43321 ACAGCGGTCG CCAGCGAGAT CGAGAAGGAG ATGCGCGCCA AGGGCCTTGG TACCCAGCTT
    43381 GATGCGATGA GCGCTGAGGA GCGGAAGAAG TTCCTGGCCC AGGCAGCCGA TCGCATGCAC
    43441 GGCGGTGCCG AGCACGCAAT ACCCACCTCG CGGTTCGGCG GCACCTACGG CAGCTACGCC
    43501 AATTACCTTC GGGCCTCGGG TTCTCGGGAG ACGGAAGCCA AGGCCGACGT CCAGCGCCTC
    43561 GCCGATCGTA TTCGCGGCGA AAACCAGGAT GCAGCTTCTG GCGCCTCGAC GCCGGGCGGT
    43621 CCGCTCACTC GCGCAATCGA CGAGCTCTGG CAGGGACTGC CTCGCGGGCT GAGCGGTCTG
    43681 ATGGGTACCA TGTTCGGCGG CGTCGACGCG TCCAAGCAAA GGAACTTTGC CGACAAGCGG
    43741 GTTGCCGAGC TCGACACCCT GAAGCGGGCG ATCGACACGG AGCTGGCCAA GGTCAACGCC
    43801 ATGCCGGAAG GACCGTCGAA GCGCCGGGAG CTGTCCAAGC TGGAAGCCAT GCGCAGCGAG
    43861 GTCGGCCGGC AGCAGGCGGA CATGAAGGGC CTCGGCGATT CCGCCGCCGC TACGCTCGCG
    43921 GCCGCCGCGT CCGGCGCCCA GCAAGGCAGC AGCGGCGACG GCTGGGGCAC CCAGATGTTC
    43981 AATCGCCTGT TCGACAAGAC GGGAGGAGAA AAGACCGGCA CGCCCAAGCC TGCGGACAAC
    44041 AGTCCGGCCG GCACGCTCAA GCTGGAAGGA ACGCTGAAGC TGCAAATGGA CGCCCAGCAA
    44101 GTGACGATCG ACGCTGTTAC TGCCGGCGCG GTCAACGCGG CAGGGTCTGT GTAACGGGAG
    44161 GGAGCCCGAT GGCTATTATG TTCCAGGGGG TGCCGGGGCG AGTCGTCCGT CTGGACGATC
    44221 CCGCGACCCA GGGTAAGGCG TACATCTGCC ACCTGGACCC GGACATCACC TTCGACGCTC
    44281 AGTTGTCAAT CATCACCGGC CTGACGCTGT CGCAACGGGC CAACGTCCAG TTCCTGCATA
    44341 CCCTGGGCGG TCAGGTCTTC ATTTACGTAT TCGGCGACCG GATCGGCGAG ATGATCGTTT
    44401 CGGGTCTCAG CTTCGCCGCT CCGTGCGACG GCAAGGGCGG CGACATCGGC CCCAACCACG
    44461 GTGCCGGCAA GATCCTCGCC TGGTACCGGG ACAATCGCGT CGCGGCCCGG CAGACGCCGA
    44521 TCACGATGAC GATCGGCCAG GAAGCAGTCC AGGGCTTCGT CACCGGCGTC GGCGAGAACG
    44581 TCGTCGATCC GTCGACGCTC TTGACTGCCT GGAACGTGCA GATTCAAGTG ATGCCGGACA
    44641 ACCGTCCCGG CAACGTGCCG CCGGCGAACA TCGACGATGC CCCGCTCGAC ATCAACATCG
    44701 CTGGACCGCC AGCCCCAGGA GGTTAATTTG ATCAATCACG GACGGACCCT GTTGGCCAAC
    44761 CAGCCGGCAT ACAACGGCGA CTTCACGACT TACGTCGCTG AGGAGTTCAC GCCCGACGAG
    44821 TTCCTGCCTC TGGAACTGAC ACCGGAGCTG CGGCGTGTCC GCTTGACCCT GTTCGGCGCC
    44881 TGGCCCGACC GCGACATGGT CAACTATCGT TGCCGGCAGT TGCTGACGGT GCTGCACCAC
    44941 ACCCCGTGGC AAGCGTACCT GCTCGACCTG GACAGCCGGA TCACCTACGC TGTCGACCGG
    45001 GCTAACGAGC TGGTCCCGGC CAGCCGTTTC GGTGTCACGG TCACCCAGAT CGCTGGCGGC
    45061 TCGCCGGAGA GCCTGCCGGT GTTCGGCTAC CCGTCTGCGC CTGACCCGGG CGGTCGCTGT
    45121 CGACTGCGCT ACAATGTCAC GGTGATGACC TCGTCGAGCG TTCGCGTAGC ACGAACTACT
    45181 CGGCCGGTGG TCAGCAACAC CGAGAGCTTC GCCATGACGT CGGGTCTCTC CGACATGCTG
    45241 CCGCTGGTCG GCTCGGGTTA CAACTTCCGG CTGACCGACA ACGACACCAG CCTGGCCTGG
    45301 ATCGTCGAGA TCCTCAACCG TCCGCAGTTC GACCTGGGCA CCTTGCTGGC TGACGTGTCC
    45361 GGCACCAACC AGGGCGACCT TGAAACCCTG CTGGACGGAC CGGAACCGTA CCGGACATTC
    45421 CGCAACTTGT GGGGGCAGAA GGAACTGCCA GGGCGACTGG CCGGCCTGGT CCTGGGCGTG
    45481 GTTTATCGCA CGAACGAGCT GTGGAAGGAG TCCACCGGTG CCTCAAGGTA ATGATTTTCC
    45541 CATCGACCTG GAGCTTCCGG CCGGCGAGGT GGAGGCAGGA AACGCGCAAG TGGCGGCCAA
    45601 CGAGGCAGCA GCGGCCGCTG CGGCCGGCGG TGCCAATGCG CCGCTGGGCA AAGACTACGC
    45661 GATCACGTAT CTGAACCACG AGACGGCGTG CTATCTCTCG ATCGACAACT GGAATTTCGA
    45721 GCTGGCCCAG GTCACGACGA ACTGGGCTAT CAACGAGATC CCGACGGCCA TCTGCCTGCT
    45781 GGGTATTGGC CGCAATGCCA AGGACGGCAA GACGCTGGCT AACGTCCACA AGGCGATCGG
    45841 CGCCTTCACG CAGATGGACA AGGCCAAGAT CTGGTTCACG CCACTGGGCG AGTACGACCC
    45901 CGACGGGACG CCCTGGCCGG TCGGCAACCA GCTCATCTTT GATGGGTACT TCGCTGGCTT
    45961 CGCTACCCGC AAGATCAACG GTAAACTCAC GATCGAGATC CGCCTCAAAC ACTGGCTTAT
    46021 GGATCTGACC TGCTCGTCGA TCATCAGCGC CAACAGCCAT CCGTCCAACC CGACGGTCTT
    46081 CACTGCCCCG TGCGTGTTGA ACCAGCTCGA TAGCTCGCTA CCCGCCAACA CCAGTTTCGG
    46141 CATGGTCTTC GATGCTTTCC GCGGAACGAT GGTGACGGAC CTGTGGGAAG CCTTCAAGGA
    46201 GATCTTCTGC TTCTTCGCCG ACTTCCGCGT CACCGACATC ACCGATGGCG AATGCCTGGG
    46261 GCTTCAACCC GCGGAGGGCG GCGACGACGT GGACGGTCGC GGCAACGCTC GGGCTGCCAA
    46321 CGCCCTCAGT AAGATCGAAG GGCCGGGCGG TGATTGCAGC AAGCCATACA AGTGGGGCAA
    46381 GCCGCTGCCC CTGTTGACCA AGTTCATGCA GAACTTCGAC GAGGCAATCG CCAACGCCGT
    46441 CAGCGGGCAG ATGGTCGAAG GCTACGCTAA TACCACCATG TGGGACAAGC TGATCCTGGA
    46501 ATTCTGTCAC ATGTTCAACA TGGCCGTCGT GCCGCTGGTG CAGTCCGCGC TGGTGGTCGC
    46561 CGACGTGCCC TGCTACAACG GTGCCAATGT CTGGAAGACG ATCTCGGTCG GAGACTACGA
    46621 CGCGTTGGAC CAGATCGCCG AAATGGACCA CCCGATCCGA GCGGTCGCGG TAGTGGCCCG
    46681 CTACCCAAGC CAGGCCAACC CAGCGACCGC CAACATTGAC GGTGTGCCTG TCATCGGCGG
    46741 CTGCTTCGTG CCGACCAACG TCGACGACGG TATCGTTCGC ATCGTTGAGT CTCCGGTGTG
    46801 GTTGCGCAAC ATTGGACTCA ATGGCGTCCG CTGTCCCTCC GGTACCGACC AGGACAAGCC
    46861 CAGTCCGACT GCAACGACAC CGGACTCGAA GGTCCCGACC GAGGTCCTCG ATCCCGAGGA
    46921 AATCAGCAAC GACGCCGAAG AACTGTTCAG CCTGTTCGCC CAGTCAGTCT ACGCGGCCCA
    46981 GACGCTGCGA GGCCGCGGTG GTTCGCTTTC TGGCAAGTTA AGGTTCGACA TCGCGCCGGG
    47041 TTCGCATGTC TTGATTTCGC CGACGGGCGA AAAGTTCATC GGTGCCGAGG ATCAGCTCAT
    47101 TACGCCGTTG TACGCCCACG TCAACCGGGT TACCATCACC ATTAACTGCG AGAACGCGAT
    47161 CGCCCAGACG AGCTTTGGCC TGACGCACAT CCGGACGGCT ACCGAGAACA CCGACCCGCG
    47221 AACCAGCATT GGCCTTCACC CGCTCTTCGG CAAGAACGTG GTGGTGGGTG CTCCCCTGGT
    47281 GGATGGCCTG AACATATGAA AAACTTCCTG GAACCTGATT TCCAAGAGCC CTACGCCGCG
    47341 TGGAAGGCCA ATCCCACGCC GGACGGCAAT GCGGCCATGC TCAAGACCCT CCAGCCGACG
    47401 ATCGACAAGG CGATCTCGGC CCACGTCGGC CAGAGCTCGC CCTTGCTCCA GAGCCGTGCC
    47461 CGCCGCATGG CCCTGGAAGC GGTGCGGAGC TACGACCCGA CCCGTGGTAG CCGACTGGGC
    47521 ACGCACCTGT TCGGCCACCT TCAGGGCCTG AAGCGAGTCG CCCGGCAACA GTCGACGATC
    47581 CTGTCAGTGC CAGAGCGTGT TTCGCTGGAT CGTTACCGCC TGGAAGAGTC TCGTAAGTCG
    47641 CTGGAGGCTG AGATGGGACG GGAGCCGACC GACATCGAGC TTGCTGACCA CACCGGCTTT
    47701 TCGACCAAGC GGATCTCTCA CGTGCGGTCC TACAACCCGG CGGTCAGTCA GGGCACGATG
    47761 GAGGCTGCCG GCGAGGGCGC CTTCACCGGC GGCGTGACCC ACGGCGGCGG CAGTAACCAG
    47821 GACATGTGGC TGAAGATGGT CTACGAGGAC CTGGACCCGT TCGATCAAAA GGTGATGGAG
    47881 CATTCGCTGG GTTTGCACGG CAACGAGGTA CTGGCCAATC ACAAGATCGC CAGCAAGCTG
    47941 AACCGCAGCC CTGGTTTCAT CAGCCAGCGG AAAAAGTACA TCCAGCAGCG ACTGGATGAG
    48001 GAACAGGACC TGTCCCCGTT CTACCGAGGC TAACATGAGC GCTCTCAGTG CAGCGGCCGC
    48061 AGCAACAACC GCAGCGGTCC AAGCGACCGT GCTGTCCACC CCCGGCGTCT TCAAGGAAGA
    48121 TCTGGAGACG GATACTGACA CGTCCGAGCA GAAGATCACG CCGGTGTCGA TGGTCGATGT
    48181 CGATCCGGTC TTCGAGAAGC GGACCCGCGA CATGCAGTCA GCCGCTGCCG AAGCGGAAGC
    48241 TGGTTATCGC CAGGGCGAGC AGGTCCAGTG GATGCGCCCC GAGGACTGGG ACGGCGATGT
    48301 CTTCGACTAC GACAGCCCGA CGCCGTCGTT CGACACCAAG GTCTGCGAGG AAGCGTTCAT
    48361 CCAGGCGCAC AGCAGTGCCA AGCAACCTGG CACCACCGGC GACATCATTA CCGCGATCAC
    48421 CCAGGTCGAC TACGTCGACA CGATGGAGCG AGCTTTTCGG GCCAGGCAAC TGTATCCGCT
    48481 GTCACGCTGC ATGGCGCTCC TGGCAGGCCG TAAGAAGGGG CACGGCAGCA AGAACGGCGT
    48541 TTTCGGCGGC GTGGCCCGCA ATTATGTTCG CCGGCTGTCC AAGCAAGCCA AGAAGAAGGA
    48601 GTGAGCCATG TCCGCCGCGA GCTTCGCCGG CCGCCTGGCC GACCTTCTGG TGACGCCGAC
    48661 CGACCCAGTT ACCGGACTGG TGACGCTGGA GATGGTCTCG CCCGGCTCGG GCGGCCAGCT
    48721 TGTCGTCGGC ATCCAGAAAC TGTTCCAGCG GTATATCAGG ACCCTGATGC TGAAGAAGGG
    48781 TTCGATGCTG TATCGACCCA ACGACGGTTG CGTCTTCCTG CTCGACCACG ACGCCGGGCT
    48841 GTGGCGGACC ACGTTCGACG TGGCCCAATC GTGGCTGGCC AGCCAGCTCG ACATCCGTCG
    48901 CCAGCTCATC CAGGACGAAC GGATTACTGA TCCGCTTGAC GAACGGTTCC TGGACGCCCG
    48961 GTTGCAAAAC ATCACGCTGA CGCCTCAGAA CGTCGGCATT CAGGTTCGCG TCATCAGCCT
    49021 GGCTGGAAGC TCGTTCTCGC CGATCCTGCC CATTGCCACG CTGCCGCGAT AAGGAGCCCG
    49081 ACATGACCAT TGCGTTTCGC GACCTGGCCA CCCTGAATGT CGACGGCGTC CAGCAGCGCC
    49141 TGGTCCAGAT CCAGGCCCGC CTTCAGGAGC AGTTCCCTAC CCTGTTCCTT CAGCGGGGCG
    49201 TCTTCCACGA TACCAGCGAG ATGATCGCGG CAATCCTGGA GGAGCAGCTC AACGAGAACG
    49261 TCTCCGACTA CCTGAACGCC CGCAGCCTGA TGGACATCCT TGCGGACCCG ACGATCTCCG
    49321 ATGCCGATGC CGTCGATGCG GTACTGTCCA ACTTCCGCGT GGTGCGGCAG CCCGGCGCCG
    49381 CTGCGACCGG CTCGGTGGCG ATTGTCGTCG CTGACGACAC CACGGTGACG ATCGCCGGCG
    49441 GCAGCACCTT CACCGCTCGC GGCCTGACTT TCACTGCCAA CAGCGTCTTC AGCGCCCGTG
    49501 TCGAGGAAGA CCAGGTCATC CGGTCCTCCG ATCGCCTGCT GACTCCGACC GGCGACGGCA
    49561 ACTGGCAGTT CACGATCGAC GTCACCTGTA CCACGGACGG CTCTGCCGGC AACGTCCTCA
    49621 AGGACGAGCT GGTGATCCCT GACGTGCTGC CGCAGGGCTA CGTGACCAGC TACGCGATCA
    49681 GCGACTTTGC CGGCGGCATC GACGCCGAGA CCAATGCCGA CCTGGTGGCC CGTCTCCAGC
    49741 AGGGACTGGC CACGCCGGGA CTGGCCAATC AGGGCAACTT CGCCGCACTC CTTCGTACCA
    49801 CGCCGGCGTT CGCGCGCTTT ACCGCTCAGT CGCCGGCCGG CTACGGCGAC CCGGAGATGC
    49861 TTCGCGACAA GCACTCGATC TTCCCGGTCG GCATGGGCGG TCGAGTGGAC TGGTATGTCC
    49921 GCACGCAGGC CCAGTTTGCC CGGCTGACTC TGACCAAGAC CGCCGTCCTG GTTCACAAGA
    49981 CCGGCAATAT CGGCACCTGG CAGATCAGCC TGCTTCGCGA CGACGCACCA GGCTACTACG
    50041 AAGTCGAATC GGTCCTCCTG CCTGGTTCAG GGGCGATCGG TACCTTCGCG CTCCAGAGCG
    50101 AGCTTCGAGG CACGGACTTC GCCGTTGACA CCTGGCATCC GGACATCATC ACGCCTCTGG
    50161 AGTCGAACTT CAGCCGTTAC CAGACGGCGA TCGTTCAGTT CGTCGACACG GTCACCGATG
    50221 TCTCCGCGAT GCCGACCGGC AGCATGATGG ACTACGAGGT TGTCGTGAAG GTCATGCCGC
    50281 AGATCGCCGA CGTCCAGGAC ATGGTCGCCT CCGACACCGG CCGCAGCCGT GCCGGAGACT
    50341 ACCTGGTCAA GGCGCCGATC CCGTGTTTCG TCGTGGTGCA GTTCACGATC GTCAAGCAGC
    50401 CCGGCCAGGC AGACCCCGAT CTGGAGGCGG TCGCCGACGC CGTTTCCAAC GCCGTCAACG
    50461 CGGTCGGCTT CACTGGCTTC CTGTCGGCCA GCGTCGTCCT GGCCGCTGCG TCGCCGCTGC
    50521 TCCTGCCCGG CCAGACTGTG CAAGGTATGG ACCTGGTGGG CCGAATTGTT TACCCTGATC
    50581 TCTCGAACGT AACGGTACAC GATTCCGAGA CACTGATCGT GCCGGAAGCT CCGGCCGTGA
    50641 TGGTCGGCGC CCGCACGGTC CAGTTCTTCC TCGAACCGAC CGACGTCAAC ATCAACACCG
    50701 TCTGAGCCAC GGAGGGCTGT CATGGAAGAC CATGTACTGG AAGTCACCAA GAAACTGCAC
    50761 GCGTACGCGC TCGTCAACGA CGAGCGAGCC TCGCCCGCCG AGAGCGCGAT GGCTATCAGC
    50821 TACCTGGATG CCTTCGGCTA CTTCAGCAAG GCCCTCCAGA GCTGGAAGGA CGTCAACCTG
    50881 GGCGACATCG TCAACGCCAT CGTGAAGTTC CAGGACTTTT TCGGCGTGCC GCAGACCGGT
    50941 CAGCTTTGCG CCAAGACCGT TCGGGCGATG GAGCTCTACC GCTGCGGCTA CCCGGACCAT
    51001 GTGCAACCGC ATCATGTCGA GTACATGAAG ATCAAAGCGT TTGCCGACAC ACAGCTTCCC
    51061 CACTGGAAGA AGAACGGCAT CAGCTACTGT GTGCAGGACT ACGTCAACGG CATGAGCAAG
    51121 GAAACCCAGG ATCAGATCAT CGACCAGGCG TTCCAGCAGT GGATGGACGT CTGCGGTGTG
    51181 CAGCTTCACC GCGGCAAGCC CAACGAGGCG TGCGACATCG TCGTGTCGAC CGGTCAAGGT
    51241 CAGCGGTCGA ATTTCGACGG GCCTGGAGGA GTGCTGGCCT GGGCGTACAT GCCTGACGGT
    51301 AGCGACCAGC AGCTACTGAT GCGGTTTGAC CTCGACGAGA CCTGGATCAC CGATCCGACC
    51361 CAGCGAGGCA TCTGCATGCG GAATGTCGCC TGCCATGAGT TCGGTCACTT ACTGGGCCTC
    51421 GATCACTCTC ACACCCAGTC CGCGCTGATG GCCCCGTACT ACAACGTCAA CATCGACAAG
    51481 CCGCAGAGCA ACGACGACAT TCCGCGAGTC GTCGCCCGTT ACGGTCAGTC GACGACGCCG
    51541 ACCGCGCCGG TGACGCCGGT GACGCCGGTG ACGCCGGTGA CCCCCGGCAG CGGCATGCAC
    51601 TCGATCATGG TCAGCGGCAG CGTCTTCGTG GACGGAAAGC AGGTTGCCTA AACGAGGTCC
    51661 GTATGCGCTT CCTCGTGTCC TTCATTTACT CCTTCCTCCT GCTCGGCCTA TTGGTCGCGG
    51721 AGACCGCCGG GCAGGAGGCT CCCGCCTACA GTCCGCTCAA CAGCGAACTT GATCCGTGGA
    51781 GCCCTGCCTA CACGGTCGAG CGAATTGCCG AGCATTTGAC CGCCTACCAG AAGGACCTGG
    51841 TCGTCCGCCA AGAGCTGTCG CCGGAAGCAG CCCGCAAGGA GGCCAGCTAC CTTCGCTACT
    51901 TCGACGCTTC CGATGCTCCG CGCCGATTTC TGTCGTCGGT GACCGCTGGC CTGTTCTTCT
    51961 GGACCAACGA GCTGTCGCCG GCGGCTTCGG TTAGCCGACC CAGGGCTACC GACGCCAGCA
    52021 ACCGTCTGTT CTTCGTCGAC ATTCGCTGGT ACTGCTGGAC CTGCGAGGCG TGGGAAAAGG
    52081 TCTCGAACGA CGATCCGTAC TTCCGGGAGC CGCTGGTGCC CTCCGATCTG CCGGCGCTCA
    52141 AGTACATGCG GTCGATCATC GGCAACGGTG TGGTCCGTGC GGGCTGGTTC CTTTTCTACA
    52201 CGGCCGACAC TAGCCAGTTT CTCAAGGCGG GTGAACTGAA GGCCGACAAT GCCTTCTACT
    52261 ACACTCTGCT TTACTCTTCG AGTGTCTTCG TGCGCGAGGT CGAGGAGGAA GTGCCGCTGG
    52321 GACATTATCA GGAAATAGCA ACCGGCCGCA GCATCTCGGC CGAACCAGAG TGGTCCCGGG
    52381 CTGCGAAAGA TACCAAGAAT TATCGCTTCG TCACCGTGAA GACTGAGAAG CGAAAGGTCC
    52441 AGAAGACGAC CCTGGGCGTG GTGCCGCAGA ATACCGCCGA GTTCCAGAAG TTCTGGGGCA
    52501 TCGACACCGC AATCAAGGAC GCTTCCACGT TCACGGTCCA TCGTGGGGCC GTCATCGACG
    52561 AGGGCAAGAG CGATGTCAGC TACCAGAATC GTATCATCGC TTTCTACCAA GCGACCCGCG
    52621 GCCTCTACAT GCGGACCTTT GATGTCTTTC GCACCGCCGG CGACCAGGAC TTCTTCGAGA
    52681 CGACACCTGT CCCCGAGCAG GACCTGGCGA ACTTCGACGC CGGCGAGCAC ATCCTGATCG
    52741 ACATGAAGGG CGGCATGTAC TTTGCGCTGA CCGGCGGTTC CAAGCAGAAG GAACCGAGAG
    52801 TCGAGATCGG CGATCCACGA CTGGTCCGTG ACCAGCAGTC CGGCGGCAAG ATCCTGCTGG
    52861 TGACCGCCAA GAGCTGTGTC GCCTGTCACG ACAAAGGCGT CATCCCTCCC AAAAACGAGG
    52921 TCACCGCGTT CGCCGATGTC GGCGGCCGGC TGAAGGGGGC CACGCCGTTC GAGCGGGACC
    52981 GTCTGAAGGC GTTCTACTTC TCCAACCTGC AACGACTGAC CAAGCTGGGC CAGGACAACT
    53041 TCGCCGATTT CATCAAGGAG TGCAACGGTC TGACGACGGA AGAAAACGCT ACCCAGTTCC
    53101 AGCAGGCCCG AAGCTGGTAC GCCCAACCGG TGACGTTGGA ACAGGCTGCC CGCGAGGTCG
    53161 GGGCCGTCGA CGTCAAGGAG CTACAGGACG CCGCCCAGTT CACGGCCAAG GGCCGTATCG
    53221 GCGCCATGAT CCTCAACCGC AAGGCGATCC CGCGGCAGAC CTGGGAGTTC GGCGGCTACG
    53281 CGGAAACTTT CCTTCTGTTG ATCGAGTATC GAAAAGCCGC TAAAATACCG CTTCGTTGAG
    53341 TCACGCGAAA GGAGTCGCGC CATGAAGTTC TCGATCCCCG CCATCGTCGC CATTCTGTTC
    53401 ATGTTGACCG GTCCGGTACT CGCTCAGACC GGCAACGTTT ACTTCCCTGG CTGCTACCAG
    53461 CAGTACAACA CCGTGTACCC CGCCACCAAC AGCGGGCACT ACGGCCCTTA CAACTACTAC
    53521 AACTACAGTC CGGGCTACGC GTACCAGAAG GTCGTCGCCC AGGAGATCGC GGTGGCGCCC
    53581 TACATCGTCA CCGTTCCGGT CGACAGTCGC CAGGTGCCGA TCCAGAACTA CGGAGTTGGT
    53641 CATTACTGGA GCGTGCAGGA GTCGTACCAA CAGAAGCAGT TGATTCGGGA CGCGGTTCGT
    53701 GAGGAGCTGC GTGCGGTCCT CGGCGGACAG ACGGCGCAAC CGTCGACGGT GCCAGCGCAA
    53761 CCGGCGACCA ACCCACTGAC AGCGCTCGCC AACAAGGTTA CCGACCTGGG AGTCGACACC
    53821 ACCACGCCTG CTGAGGTATC GCAGCCTCTG ATTGCGTCGA TGAACCAGTT CTGTTTCAAG
    53881 TGCCACGGGG CTGTCGATGC CGACATCAAA GGCGGACTTC GTCTCTTGAT CAGGGGCAGC
    53941 GACGGTACTT TGAAGCTGGC CAAGCAGACC GATGACCGCA AGTGGCGGAT CTTCGGCGAG
    54001 ATGTCGACCG GCTTGATGCC GCCGGCGTCG CAGCAGGACA CCAGCAAGGC CGTGCCGCAG
    54061 AACCAGCAGT TGGCCTGGTA CAAGTGGGCC AGCGGCCGTT AAGATAGGAT TACATAGCAC
    54121 AGCCAGAAGC TGTTCTGATT TTTCGAGGGA AAGGAGACCC CTATGCGACT CACCCAACTG
    54181 ATCGCGATCG CCGCTCTGGC CCTGGTGGGC CTTGCTCTTG CCGACAATCA ATACGCCAGC
    54241 GCCAGTCATC CGCATGTCGC CGCCATCGTG CAGGCTCCGC AGAACCAGGT GGTGCAGCGT
    54301 AACTTCGGCC CGCTCGGCCG GCTCCGCTCC GAGACGATCG TCAACGGCGG CAACTTCACT
    54361 GGCGCTGTCG CTATCCAGCA GCAATTCCGC CCGGTGTTCC GCCCGGCTGT CGCCGTACGT
    54421 GCTCCGTTCA CCAACGTGTT CGTCGGCAAC GGTTCGGTCG CGGTGCGAGC CCCGTTCACC
    54481 AACCTGGTCG TGAGTAATCA GCCAGCGTTC GTGAACAGCC AGCTACTGGT TGACCCCCGG
    54541 TTCCGCACCC AGCTCAACGT CTTGAATACG TATAACTACC CTACGAACAC GGCGGCCAAC
    54601 ATCCTGTACC GGCCCGCGCA GACGGTCATC CTGCAAGATC CGCAGCCGAC GCAGTACCTG
    54661 ATTCAACCGG CGGCCCAGCC TGCCCAGGTG GTCGATCCGC CGGTCCAGTA CCAGAAGCTG
    54721 CCTGATCCCC AGCCGCAGAG CGCTTTGCCC GTACAGGCCC TCCCGCTGGC CGTTACCCAG
    54781 CCGGCGAGGG TCATCGCGGT GACTCAGCCC GCTCCGGCGC CGATCATCGC AGTGACTCAG
    54841 CCGGTTTACG GCGTTCGCGT CAACCGATTC GGCCTCGCCT TGCGGGGCTG CTGAGAAGTC
    54901 CTTCCCTTAG CACGTTAGGG CGGTCGGCCG CGACATGGTC GGCCGCCCTT TTTCATTTCC
    54961 AATTTCGGAA TTGAAATCAC CATGTTGCCG ACCTACCCAG CCAACGACCT GGACCGGCCC
    55021 GAGAAGCTGC TGGGCTTCTG CGGTTCGTTC TGGTCGGATG CGTTCACCGG CAACGACCTG
    55081 ACCGAGGCCG AGCAGTACGC CCGCGGCCAG CTCGACGCCC AGACCGTCGC TGACTTCGAC
    55141 GGTCTTCTGG ACGCAATGTC GCGGCAGACC GTTCGACCCT TTCGACAGCA GCTCTGGTAT
    55201 CGGCTGGCTT TCAAGCAATC ACTACTGATC CCTGCCGGAA TGGCAGTCTA CGGTGACAGC
    55261 CGCGACTTCA CCTATGGCGG GAACCCGTTG ATCTTTTACG GCGTGCCACC CACGGCCGCC
    55321 GACGTCGCCT TCGCCTGGGG CGCGCCGTTC GGCCTGGCAG AGCCAGGTAT CTTGCTCAAT
    55381 CGAATCACCG ACGCCAGCCT GACGCTGGTC CCCGGCCTGG ACTTCCTCTA CGACGGCGTC
    55441 AACCTGGTCT TCCGTACCGA CCCGTTCGAC AACGATCTGG TCAGCGTCCG CGATCAGCTT
    55501 GACTCCCAGG GCAACGTCAT CGACCGGGTC GCCGAGCTGT GGATGTACGG CAGCACCTTC
    55561 GACCACGACG ACGTCTATCA CCAGTTTGGC TACGCGGTCG CTCACCCAGC AGCCAACGGA
    55621 CCTGGCTATC GTAGCTTCGT CAACGCGATC TACGACGGAC TGGTTCGCGG CGGCACCGCT
    55681 GACGATGTCG CCGAGCTGTT CGCGGCTGCC GCTGACGCCC CTGTGGCCCT CGGCAGTGAG
    55741 ACCGTTGTCG CCGTCTTCAC CGACGTGAAC TTCCTCTGGG TCGTCACTGA CCAGAATGCC
    55801 TACCGCTGTG GTCGCCAGGC GACTGCACTG GTCGCCGTCG GTGATGCGAT CCAGGCCGGC
    55861 CAGCCGGTCT GTGACGCCGT CCAGTTCTTC GAGTTCGGCA CCGGAACAAT TCCCGACGGC
    55921 CTCGACGCCC TGGCGATCGG CCCTGGTCTG CTGGCCAATG GCTATCTGGG TGACCTGGTA
    55981 TTCCGTAATG AAAACGTACC ACTTTTTCTT ACAACCGATC TGATGGGTTT CACCAAGGTT
    56041 AGCTTCGACA TCGGCGGTTT CGCGGCCGAC GTGACCAAGT TTTGGGACGA CGTCCATGCC
    56101 GCCGGTCTGG CTGCCGGACA GACCCTGGCC GAGCTGCTCG ACCAGCGACC GCTGGCCAGC
    56161 CGGACCACCC AGCCGACCGC GCTCGCGCTG CCGGCCACGG TCAACCCGCT GGGCTTCCTG
    56221 TGCGCCAACG TGCTGCGAGC CAACGCCTTC CTGTGTCGAG TGAAGACCAC CAGCTTCGGT
    56281 CCCGACGCCG TCGGCCTGAC CCGAGCCAGT CAGGATCTGC GAACGATCTT GCCGCCCCAG
    56341 ACCCTCTGCA TCACGTTGGC GGAGTTGGCC GGCGACGAGG CACCGGTTAT ACTCGACGGG
    56401 CCGGGTGACA CTGACGACCC CGGCTACGAG GAAAGCTTCA GCAGCTTCAG CGGGGGCGAG
    56461 CCGATCAGCG ACGTGGTCGA CGATAGCTAC TTCGGCCCCG AAAGCGGATA CACCCAGCAG
    56521 ATGTAAGGAG TAGATCATGG AGATGCCGCG ATGCCGGGGG AAGGTGCGAG GCTTCAAGGT
    56581 CGACGACCGT CAGAGCCCGG TCATGTTCCC CGGCAACCGT ATCGTCTGGA CGGAGAAGAT
    56641 GGTGCCGGTC ACCGACTGGG TGCCCAACAC CGTCCTCTAT GACTGGGCGT CGATTGTCTC
    56701 GCGCCTCCTG GCCACCGGCG ACCCGGCGTA CAAGATCGCA ACGATGTACA TGGAGTTCAC
    56761 CAACGTCATC ACGCCGGGCG ATACGATCAG CCCGACGCCG ACCGTCACCC GCGGTCCCAA
    56821 CGAGGGCCTG GCCTATTACG CCAGTCTGAT CTCCAGCCCG GACCGCGACT ACCTGCGGGT
    56881 GCCCGTCATC AGTGCTCTCG TCGATTCGAC CGACGATGTC AACTTCCCCC AGGGCAACCG
    56941 GACGACCTTC TTCGCCCAGA GCCAGGGAGT CACCGGCGTG TTCGGCAAGT CGTTCAGTGA
    57001 CCTGGCCAAT TCTCTGGTCT ATGGCGGCGC CCTGGTCGCC TCGCCTGGCG GCTTGGATGC
    57061 CAGCCAGGAC ATCGTTCTGG CCCGTTTCTA TTACCCGACC ATGCAGCAGA TCCCCAAGCT
    57121 GTCCAGCGGA CAGGTGGGGC TCACGTGGAC GTGGACCGGC GAGTAAGGAG ACTCCCCCAT
    57181 GAGCCGCTTT CTTGCACCCC CGACTCGATT CATCCGGCAG AACGAACCGG TCGTTCCCGG
    57241 TACGCCCAAT CGTCCCCTGG GCGATCTCGA TGCCAAGGTC AACTACCTGT ACACCCTGAT
    57301 CACCGCGGCG AACCTGAGCA GTGCCCTGTT CGCACGCAAG GTGACGGTGG AATCGGCGGC
    57361 CCAGGTCGGC ATGCCGGTCT ACTTCAACTC CGTGACCAAG CGCTACGAGC GCGCCCAGGT
    57421 CGCCCTGGAC CCGGTCCTGG TCGGCACGCT GGCCACCCTG GCGCCTGAGT CCCAGGTGTG
    57481 GGGCATCGTC TACTCCAAGG CCAACAGCAC CACGGCGGAC CTGCTGATCC TCGGCTACGC
    57541 GCCGGTGGAC CTTTCGGCGG CCCTCGACGC TTCCCTGACT GCCGGCATCT ACTACCTGTC
    57601 GCCGCTGGCG CCTGGCGGCC TGACCGCCAC CCGGCCCTAC GCGGCGGTGC CGGTCCTGCG
    57661 GTCCGACGGT GCCGGCAACG TCTTCCTGTC GGCCCAGATC GTCGACGCAC TCGACCGGCA
    57721 CACCCACTAT CATGTTCGGC TGGTATCACT GCCGGCTGGC AACACGATCG CGCCGGCGCC
    57781 GGGCGGCCAC CACGTGATCA CCCACGCCGA GTCGAACCTG CCGGGCTGGC TGCCGGCCTC
    57841 CGACGCCAGC TTCAACGACA AGGCCCCGGC CGGCGCCAAG TTCGGCTACA ACATCGCCGC
    57901 CGACACCACG CTTCAGCCGC TGTGGCCGCC GTTGCCGATC AGCAGCGTCT ACCTGGAGCT
    57961 CCAGCGCGAC CTCGACTTCG ACGACGGCCT TCAGGGCGTG CCCCTGGGGA CCGACGGCAT
    58021 GTGTCTGATC GACGTCAACG GTATCTGGTG GCTCTCCGAC TGCCAGGGCG ACTCGCCGTG
    58081 GCCGCCGGAC TTGACCGTTG GCCATTCGGT GTCGTATCCT CCGCCTCCGG TGGAGCCGCC
    58141 GTGCCCGCGG TCGACGCCGT GGCGCATGGA TCTCTGGTTC ACTCGGCTCA ACACTGCGGA
    58201 GGCTGCGGAT TGACATGAGC GACGATGTAC AACCCGACGT CGTGATCGAA GGCGGCATTA
    58261 GCCAGCTTAT TCGCACGGGA GCCTACGAGC TGGAGCCGAC TGAGTTCACG CCGCGAACCG
    58321 TGACCGTGGC CGAGCTCATG CGAGAGATAG AAGAAGACCA TCGGTTCTGG TGTCGCCACG
    58381 TAACGCGAGT AATCAACCTG ATGGCATACG AGATCATATC ATCTATGCTT ATTCCCCACT
    58441 ATCAGGACGA TGAACTGATG ATGCGGTTGC ACCTGGGTTG CGGCTGCTAA CGAGGCACGG
    58501 ATGCCGACCA CGACCACTAC CACGACGACC ACTACCACGA CGACTACGAC GCCTGCGCCG
    58561 ACTCCCGGCT GCGAGTCGTG GGAGTTCCTG GCGTCCTACG ACATCGGCGA TCACGTCAGC
    58621 CATAACAGCG ACAGCTACTT TTGTCTTCAG GAGAACATCG GTGCTGCCAA CACCGAACCC
    58681 GGCGTTGGTG TCGACTGGAT GGATTACTGG GAAACGGACG AGGAGTGCTG CGATCCTACG
    58741 CCGCTATCGC CCAGTCCGGA GCACAAGCAA GGAACTTTCC TGCGAGTGCC CTCCAGCATT
    58801 TGTGCCCTTT ACGAAGACAT GGCCACCCCC GATAAAGTCA CCGGTATCAA GGTATGCTGG
    58861 GCCAGGCTGA AGATCCTCGC TCCGGTCACC GTCACCCAGT GCGACTGCAA GATCGTCGCG
    58921 CACTGTGCTG ATCTGTCCTC GGCGACCTCG GTCGTCATCG GCGAGTTCCG TACGGTCGGA
    58981 CCGTCAGGCG CCTGCGACCA GTTCGTGATG ATCTCCAATC CAACCGATAC GGCGGTCGAC
    59041 GTCAGCGGCT GGGAGCTGTG GATGTCGGAC AACGCAGCCG GCGTCACCTT GCTGGCCACC
    59101 ATTCCCAACG GCATCACCCT GGAACCTTGC CAGTCGTATC TGTTCGGCGG CCCTGACTAC
    59161 TCCGGCGAAG TGCCGCCTGA CCAGAGCTTC TCCGACTGCA TCCCCAACGA CGGCGGCATC
    59221 GCGATCCTCA ACGAAAGTAT GTCGATCATC GACCAGGTCG GCATGTCAGC AGGCTCCGCC
    59281 TATGTCGAAG GGACGCCGCT GGACCCGCAA GTGAACGATT GCGATCAGGC GTACGAACGT
    59341 CTTCCTGGCG GCGCCTTCGG CAACTCCCAG GACACCGACG ACAACTCGAC CGACTTCGTG
    59401 CTGGACTGTG AGTCCGATCC ACGCAATTAC GCTATGATGG GTAAGTGCTG CGAGGACTGT
    59461 GAACCCTGCC TCAGCACCAC CACCACGACG ACTACGACGA CTACGACGAC TACGACGACC
    59521 ACTACAACTA CGACCACGAC GACTACGACG ACCACTACAA CTACGACCAC GACGACGACC
    59581 ACGACGACGA CCACCACGAC CACGACCACC ACGACCACGA CGACAACGTC TACCACGACG
    59641 ACGTCTACCA CGACGACATC CACAACAACG ACCACGACGA CGACCACGGG TGCGCCACTG
    59701 GTGCGCACGC CTCTGGGCAC CGCTGTTGGT TCACCGTCGG CAACGGTCTC CAGCATCACG
    59761 CTCAACCCCG GCGAGCGACT GATCGCGATG ACGGCCTGCA ACAGCCCGTT CGGCTACAGC
    59821 GGCTCTACCT TCAACGGCAA CTCGACGGTC ACGCTGGCCA GCTCCGGCAA CGGCAACCTG
    59881 GGCGTCTTCA TCGAAGAATA CTTCAACGCG ACCCTGTCAC CGATCACCGG CGACCTGGTG
    59941 GCCAATGCGT CCCTGGTGGG CAACGTGACA CTGCTTGCTC TCAAGGTCCT CAACAGCACT
    60001 ACGGGCCTGG ACGGCCACAG CGCGAACTCC GGTTCGGGCA CCTCTCCTGA CTGTGGCCTG
    60061 CTGACCGATG CTCAGTCCCC CGAGATCATG CTCGGCTGCA TCGGCATCGA CCAGGCTGGC
    60121 GGCGGCATCG CCGGTTTCTG GACCGCTCCG TTCAACGGCG GCCAGCAAGA CGGGACCGGT
    60181 TTCGTCTCCA ACCCGTGTGC TGCCACCGAG GGCTACTTGA TCACCAACTC CACCGGCGGC
    60241 TATACGCCCG CCAAGACTCT GTTCGGTCCA TCCAACTGGG CTTCCTGTGC CTGCGGTATC
    60301 TATTGATCTG CCGCTTCCCC TCGTGGTACG TTACGCCGCC ATGACCCGAG AACAGATCCA
    60361 GCTATCACTG GCGAGCCTTC GTATCCGGGA ACTACAATTG GACCCATTCG GGTACTGCAA
    60421 TGCCAAGTGT TGGTTCTGCC CGGTCCGCTA CCAGCCCAAC CCGAAAGAAG GTCGCCAGCA
    60481 CATGCCGACC GACCTGCTCG ACAAGGTCCT CGACGACGTC GCCCGCGAGC GATGCACGGG
    60541 TGGCCTGGTC AGTCCGGCGT TCAACGGCAT CTGGACGGCT CACTATAACG AGGTCCTGCT
    60601 ATATCGACAT CTGGAGCACC TTCTCGCGTC GCTACGCAAG CACCAGCTAA TGACAGTTAT
    60661 CCTGTCGAAC GGCGTGCCGC TGACGCCTCA GCGGACGGAC CTGCTCGCGA AGTACCCCGA
    60721 CGTCGTCACC GGGATATGCC TGAACATCCC GGCCTTCACG GCGGAGCTGT GGGCGGACCG
    60781 TGCCGGGATG TCTGTTCGGC AGTTCGACAC GCTGTGCCGG AATATCACCT ACGCCGTCGC
    60841 CATCCTCCCG CACCTGGTGT CACGTAAGCT GTTCACGATC CAGGTCAACG GAATGAACGC
    60901 CAACAGCCTG ATCCGGCATG GCGGCGGTCT GGAGATCGGC CGGAACGCTC CGGCCGGCGT
    60961 GAACCTGGAC CTGGACGTCG GTGAGCTGGC ACAACAGACA CGGCTGGCGA AAGAGCTGTG
    61021 GCCAGACCTG AACGTGTCAC CGATGTCGTC GCTGGTCGAC CGGGCCGGCA CACTGGCGGC
    61081 CCACGAGGTC ATCAGCAACG ACGAGCTCAT CGACCGTCGG CTGCGACGAG ACAACACCGA
    61141 GGTCGTAGGC TGCAACAACG GCTGGGAGAT CGGCGGCCGG CCGTTCGGCT GGCTCCATGT
    61201 CAACGCGGCC GGGGCCGCCT TCCTGTGTTG CAACGACTAC GAGTTCACTC ACAAGTTCGG
    61261 CGACTTCACG TCGCAGAACC TTCGCGACTT CTGGCAGAGC GACGCTCACG TCGACGGGAT
    61321 CGCGGCCGCC TTCGCCGGTC TCTGCCGTAA CTGTGCATCG GCCCGCTGGG GAAAAGGTGT
    61381 CGCGTGAGAC TTTGGTTCCT CCAACGCGAA AGGAGAACAT ACGTGAAGCT GACCATCGGC
    61441 ATGGCAACGT ATGACGACTT TTGACGGATG TTATTTCACC ATACAAGCCC TCAAGATCTA
    61501 TCACGATCTG GAGCAGGTCC TCCACGGCGT CGAGCTCCTG GTCGTCGACA ATCATCCCAA
    61561 GGGCTGCATC GACACTCGAA AGGCGGCTGC GGCGCTCGGG GGTCGCTACA TCCACGCACC
    61621 GCAAGCCAAC GGCCCGGCTG GCGCCAAGGA CCTCGTCTTT CGCGAGGCCA AGGGTGAGAT
    61681 CGTCCTCTGT ATCGACTGTC ACGTCCTGCT GCATCCCAAC GCGATCAACC GCGTCCTGCG
    61741 GTTCTTCGCC GATCCAGCCA ACGACCGGAA CATGCTCCAC GGTATGCTGG TATACGACGA
    61801 CCACAAACAC TTCGCTACCC ACATGACACC GACCTGGGGC TCGCACATGC TGGGCCAGTG
    61861 GGACGACAAA AAGGACATGC GAGGACAACC AGGGGAACTT GGCGCCGTGT TCGAGATCGA
    61921 AATGCACGGC ATGGGCCTGT TTGCAATGAA GAAAGAGTTC TGGGTCGGCT TCAATCCCCT
    61981 CTTCCGCGGT TTCGGAGGCG AGGAGGGTTA CATCCACGAG AAGGTTCGAC GGGCCGGCGG
    62041 CAAGGTCTTC TGCGATACGA ACCTGTGCTG GACGCACCGC TTCCAGCGGC CCAAGGGCAC
    62101 TCCCTACCGC AACGATCTGA AGGATCGCTT CTTCAATTAC CTGGTAGGGC GCCTGGAGCT
    62161 GAACCAGGAC ACCTCTGACC TGTACGAACA GTTCAGTGAC GCCTTGAGTA ACAGGCAGAT
    62221 GGACCAGCTC AAGATTGATG TCGATTCCGC GATGAGCGCC GATACAGCGG CAACGCCGTT
    62281 GCGGAAGGCG CCTTTGCCTG AGCCGATCCC GCCGCGTCCC CAGGTCAAGC CGGCCGGCGG
    62341 CTGGCCCAGG GCCAAGCCGA CGCCCGCGAA GACCAAGGCC CCACCGGACG GCGACTATGA
    62401 GGCCAACATC AACGTCAAGC GTACGGTCGA CGGTGACAAG AATGTTCAGG TGAGAGCCGA
    62461 GATCAAGATC AACGGCCCCT CTCAGCCCTG CGCCTTCGAC CTGAGCGACG TCATGGTATC
    62521 GCCCGATGGT ACCAGGCTCA GCATCGGTCT CAAGGAGGTC GAATGAGCGC TCCGCTCATG
    62581 CACATCCGGT TCCGTTTCGG TCTGGGCGAC ACCGTGCTGG CGACCGGGCT GGTCCGCGAC
    62641 ATTCATCGGG CCTACCCCGG TCAGTACCGG ATCTTTGCCG ACACAGCCTA CTCGGGCCTC
    62701 TGGCAGCACA ACCCGAAGGT GGTCAAACCC GAGAAGGGCG AACGCCGGCA GGTCGTGATG
    62761 CTGAAGTACG CTGTCAAGCA GCCGACGAAG ATCCACTTCA TGCGGCACCT ATACGACTAC
    62821 TTCCAGGCCG AGACCAGGCT GACGGTACCG CTGACCGAAC CCAAGGGTGA GATCTTCCTG
    62881 GAGCCGATGG AACTGGTACG AAAGACCATC GACCGTTACT GGGTGATCAT CGCCGGCGGT
    62941 AAGCTGGACA TGACCACCAA GTTCTGGCCC CAGTCCCGCT GGCAGAAGGT CGTCGACGAG
    63001 CTGACCGCCA GGAACATCGT CTGTATCCAG GCCGGCGCCC TGCACGCCAA ACACGTCCAT
    63061 CAGCCTCTGA ACAACGTCGT CAACCTGCTG GATCAGACCA ACGAGCGAGA GCTGGCAGCA
    63121 TTGATTGCCA ATGCCGACGG CGTCGTCTGC GGCATCACCG CCGCGATGCA CATGGCCGCT
    63181 GTCTTCGACA AACCGTGCGT TGTGGTCGCC GGCGGCCGCG AAGAACCCTG GTGGGAACAT
    63241 TACAGCAATC AGTATCCCAA CGCGTTCGGA CCGATCTGCT CGCCGGTGAA GATGGAGCAC
    63301 GTCTTCCTGC ACACGATCGG CAAGCTCGAC TGCTGCAAGG ACATCGGCTG CTGGAGACCG
    63361 CGGACGGTGC CGCTGGCCAA GGAAGACATG CCGCGCGTCA GTAGCGACCG TCTCTGCGTC
    63421 CATCCAGAGA AAGATGACCT GGGCCGGCCG GTGCCGCTGT GCATGAATAT GATCGCGCCC
    63481 GAAGAGGTCG TCAACGCAGT CCTGGGCTAT TACGAGCAGG GCTGGCTGCC GTCGATACCA
    63541 CCGTGTGCCG AGACGCTGAA GAAGTTCGAG AAGATGGTCG AAATGGTCCG GGCTGGTTAC
    63601 ACGGCACCGT TGATTCCGCT TCGACTGGAA TCGCACAATG TCCTTCTGAA CAAGAACCAG
    63661 CTTGATGACA TTGCCAAGTT CGCAAAGGGG CCGGCGATCT CGATCCCATG GACCGGCCCA
    63721 CCGCCCTCGG GCGTCATTGG CCTCAACGAC GACGGCACGC CCAAGACGGC ACGGGCGATT
    63781 GGTATCGACC ATGCCCAGCC GGGTGCTGAT CGCACCGAGA TTGTCAAGCT AGACGCCGGG
    63841 CTGGTGACCG GCACGTTGAA CCGTAATACT CCTGTCGGTG TCATAGACGA TCCGATCTTC
    63901 GACCACCCAA TCATCGGCGG CAAGCTCACC GTCTTCGTGC TCTGCTACGG CAACTACCCG
    63961 GACCTGGCCC GCCGCTGCAT CGACAACATT CTGCGGACTA CGCCGGCGGG CCGCATCCAG
    64021 CTACGCATCC TGCTCAATGA CTGCTGTAAG GAGACGATAG ACTACGTCCG CACCCTGCCT
    64081 TACGTCGGCA AGGTGTACCT GTCGGAGCAG AACATCCTGA AGTATCCATT GATGCGTCGG
    64141 GCCTTCCACG ACTCGCTGTT TCCGATCCAG ACCAAGTACC TGATCTGGTT TGACGACGAC
    64201 AGCTACCCAT GCTCGCCCGA CTGGCTGAAC AAGCTGGCGG ACCAGATCGT CATCCGCCAT
    64261 CCGGCCGGCG ATCGGCTGTT CGGCTGGCAG TACCTGCATG ACCTGAAGAA CTTCACCAAG
    64321 GGTGGCCATC GGCCCGACAA CTGGTTCAAG GCTGCGACAT GGTACCGAGG CGAGCCGTTC
    64381 CTGGTCGACG GTCACAGGAA GGCCCCTAAC GGTTCGATGA TCTCCTTTGT TGCGGGTGGC
    64441 TTCTGGGCCT TGCACACCGA TACCATGCGG CAGGCCCAGA TTCCTGACGC CAGGCTGACT
    64501 CATCACGGCG GCGACATCGT GATCGGCGCC CAGGTGGCCC AGGCCGGTTA CGGTATCTGC
    64561 AACTTCAACA TTGGCAAGAA GTTCGTTTTC TCCAGCGGGC ACGAGCCGCG TGGCGCGTCG
    64621 ATGACGCCGG CGACAAAGCC CTATCCATGG AAGGGGACCC CATGATCTTC CTAATCAGAT
    64681 TAGCCTTTTT CACGTCGGTC ATTGGCGTGC TACTGTCCGC CCTCTCGATC CTCGCCAGCG
    64741 GCGCCAGTGG ACATCGTGCG GCTTCCTGGC AGTGGTCGAC TCTGGTTGTC TCCTTCGTGG
    64801 TCCTGGTGCT GGTCTGCCTT GCCCCGGACT TGCAGATTTT CCGGTCCAAG GGTCCACCTG
    64861 ACGATCCGTT CGGCCTCGCC TGAAAACGGT CTCAAGGCTA TCATGGGGTT TGATAGCTAA
    64921 AAGGAGGGAC AAGGATGTCC AACGCCGCCA CCCGCACGTT CTCGCTCGTC CGCTCCGAAG
    64981 CCGCGCGCCA GGAGTATCAG TATTTCGGTG CGCTGCGAGT CCGAGTCGAC GTCGTCGACG
    65041 CCGTCCACTT TGACCCTCAC ATTTTCGTCT ACCGCCGCGA CATGACGTCG CCCTACACCC
    65101 CGGACGCCTC ACCGACCGAC ACCTTCTTCG CCGTTGCCAG TCCGGCGGAC ATGGATGACT
    65161 ACCCGATCAA CGCCCCCGAT CCCAAGAAGG CGTTCCCCTT TTTCCGCAAG CGAGTCGTCG
    65221 AGCTTGACTT CCGTAGCACC CTGCATGCCG ATCAGTTCTG GCAGACCGTG GTCCAGGAGT
    65281 CCGCGGTGCT GCTGCACGCC TTCAACAAAC TTGAGATCCT CAGCCACGCC GAGACCGTGC
    65341 CGATCGGCCC GTTCCCCGAC GACGTCGAAC CTGAAGACAA CAGCTTGAGC GTGCCCGGCT
    65401 AAGGAGAGCA AGATGGCCAA GCGACCCCCT CGTCCCTTGA TGATTGTTGC CGATGGCGTT
    65461 CTGTTGAGCA TGGCCAACAA CCTGGCGTTT CGACGGCAGT TCCCCTTCCT CAATTCGCTC
    65521 TACGAGGCCA ACAAGCGGCA CGGCCGTTCC TGCGGCGGCT GCGGCAAGAA GAGCACCGGC
    65581 CCGGACGTCT ACGCGCAGGC CAAGCAGGCC CTGGCGTCGA TGACACCAGC CAAGCAGCAC
    65641 CAGTTCAAGA CCATGCTCAA TGCCGAGAAG ATCCTCGTCC GCTGGCTCGA CGGCACCGGC
    65701 AACCGCCGCG AAGTCACCTT CTGATCCCAA TTTCGTAATT GAAATTGCCT CCAGTAAAAA
    65761 TCAGCCTTTT TCGCGTCAAA ATACTTAGTC GGTACCCGCT TAAACACGCG AAGGCTCTTT
    65821 TTACGGGAGG TAACTCCATG GCCAGTGATT CCGTGGACAT TTCTCTGGGT GCGGCAATGC
    65881 GCCGCGTTCT CAACGCAGCC GCCTTTGGCG TCTCGCTCCT TGCCGCCGTC GCCTTGCTGG
    65941 GCGGCGCTCT ATACTGGAGC GGTGCGCTAT CGGCTCATCC CGCCGTTCTC GCCAGTCTGC
    66001 TGGTGACAGC GTACCTGTGG CGAGACATCG TTTCCTGTGT GGCCGGTCTC AAGGGCCTGG
    66061 CCCGCTGGAT CATGGTCTGC AAACTGGTAA TGCTGGGCGT CACCATCATC ACCTGGCTGG
    66121 TCGCCGTGAG CGATCTCAAC AACCCCTGGG CAACAAGCAT GACATTGGTC GTCAGCGGCC
    66181 TGGTCTACCG CTTTGCCTGC GGAAGACTGG GAACGCTGGC GACCCTGGAA ACCATCGACT
    66241 GGTGTGCCGG AAGGAGGACA TCGTGACCAA CGGCAAGATC GACTTGGAAG AACTGGGCGA
    66301 GGCACTCAGT TCTGCTCCGG CCCCGCCGCT TCCCCAGCGG CCGCCGCAAC AACAACCACA
    66361 GCACGCCCGA CGACGACGGC GTGGCTACGA CTCGCGACCG CCCGAACCGC CGCCCCGGCC
    66421 ACCAGCGCCG GAGACAGAGA CGGACGTTAC GTTCGACGCG ATCAATGAGA TGGAATCGGT
    66481 GCCGGCACCG CAGCCGGAGG CCAGACAGGA GGCGGCACCT CCACCGGCAC GGCAGCCGGC
    66541 ACCCGTACCT CCTCCCGTGA CCACGGCCGA GCCGGTTCCC ACCCCCAAGG TGGAGAATCG
    66601 GCCGAGCCGT GGCAACAAAC CGAAGGCGGC CGCACAGGCC GTCCCCCAGG CGACGACTTC
    66661 CACCCAGCTT GACTGGGTGG CTCGTTGCCA CCGTTACCCT TGTTAATTTC AATCATCCTA
    66721 CTTTTGCCGA CGGTCTTGAG CCGGGCAAGG TGCGACTATC GCAACCTTGC CCGGCTCTTG
    66781 ATCTGGCAGG CGGCGAGTCC CTTAACTGGG CTTTGCCTTA CGTATCGGGC TGGATACACT
    66841 CCTTGGGCGT CCCTCCGTGA GGGTCTACCT GTCTCCAAGG AGTTAGCCAT GAAGTTCATC
    66901 CCGCCCCGGC CGGCTGATTT GCCGGTCAAA GAGGCGTACG ACGGCAGCGA GTTCCACGCC
    66961 GATATGAGCA AGGGCTCGGT CGTCTTCGAG AGCCGCCTGA AGGAAGGCAG CTCGTTCGGA
    67021 CCGGCGATCG AGGAGCTGAA CTCACCTGAA TGCCGGACCG CCGCGATCGG CGTCGCCAAC
    67081 CGCCTGGGCA TGGCGAACGC CTGCCTGACC GGCATGTCCG ACACCATCTA CCCGGTCAAC
    67141 AAGACCGGCA TCCCGCTCGA CATGGTCAAG GACGGCGACG GCAACCCGCT TGATCCGCAC
    67201 CACCCTGATG CGCAGGTCCA TGCCTACCGC AAGCGCATCC TCGTTCAGAA GAAGTTTATC
    67261 TGATGAACCA TGCAGTCATC CGCCGGGCGT TGACCTTCCT TGACGCCCGG CGGTTCAGCT
    67321 TTCTGATCCG CGCTCGCTTC AAGGCCGTCT GTCGCGACCT GTACGCCGGC GAACAGCTTC
    67381 AGCTCGCCTT CTGTGACTGG ATGAGCCACG TCGAGAGCCT GGGCGACGGT TCGGTCCAGG
    67441 ATCGCGTGCT TGATTACTGC GACAAAGAGT TCTGGGATGA GTTCGCTCAT CATCTCAGCA
    67501 CGGCCCCACG AGGTGAGTGG CCTGCAATCA CTGTTTGTTT TGCTGGTGAT CAGCGATACG
    67561 TCTTGCTTGA ACGCCGGATG AAGTGGTACG ACATATACGA GGGCCAGCTT CTGGATGAGC
    67621 TGCCCAAGAG GCCCGTGACG CTGCTGATCT GTGACCTGAC AGCGTTGTGG GCCGACACGC
    67681 TCGATCGCAT GGGCGGAGGC ACCCATGATC CCGGTCAAAA GTCGGAAGCC AGTGAACGAG
    67741 CCGGCAGCGA TTCGCAAGGC GTGGGCCGAC CCGGATAGCT ACGCGACCAC CCTGCTCGCC
    67801 CTGTATGTCG ACCGGTACGT CCTGCACGAG GACCCCGAGG AGAGCAACAA GGCGTGGCAC
    67861 TGGTCGCCCG AGACCATCAT TGCGGAAGTG AAGGACGACT ACGACGTCGA CATCAGCGAC
    67921 CACAACATCA ACAAGCTGAT GGCGGCGTTG ACGATCGTGA CCACGGACCT GTTCTTCAAA
    67981 GACGAACGAT GCTTTGTAAC GTTGGTAAAC GTGCTCTGTG GGAACGGCTT CCGGCCCTCC
    68041 GAGTTCGAGC CAGCCGACGT TGCCGAGTGT GCCTGGGGCC TGACCGAGGG GTTGATCCTG
    68101 AATCCACCGC AGGAACCCGA ACCTTTCAGC CTGGCTATTC GGCGCTACCT TGGTCACGAG
    68161 CTCCGCCGTG AAGGCTTCCT CAAGCCCCCC GATATTCTTC GACTCGCCCT GGGCGGCGAC
    68221 GACGCCAACC GCGTCATTGA GTCCTGGCAT GCTGAACCCG GCTTCGCAGC CGAACTCGGG
    68281 CGCATCCAGG GCATGAAGAA CCGGGAGATC TCGGACGTCA TCCATAGCGG ACTGGAGGAG
    68341 CTGCTCGGGC AGCTTCAGGC GCTGCCTCTC CGGAACGGCA GCGTCAAAGA GCTGACGGAA
    68401 CGTGTCCGTC GCGACATCAA AGGACCAGCA ACCGGAAGCT AGAAAGGACA CCGATGGCAG
    68461 GTACGATGGC AACACACGAA ATGGACTTCG CCAACCATTT GAAGATCGTC AGCGATAAAT
    68521 ATGGTTGGGA CACCGCGATC GAGCAGGCGG CGTTGTTCCG CTTCATCGCC ACTCGCGAAA
    68581 ACTCGGACAT TCTTTTCGAT GAGTTCAAGG ACTTCCTGAC GTCGCAGCGG TTCAACGAGA
    68641 ACGAGCTGCT TGGTATCAAC GAAGACGAAG ACGAAGACGA CGAAGACGAC GAAGACGACG
    68701 AAGAGTTCGA CGACTACGAC GACGACGACG AGGACGAGGA CTTCGCCAAC GAGGACGACG
    68761 AGGACGACGA GGACGACGAG GACGACGAGG ACGCCGATCT CGACGACGAC GAGGACGAGG
    68821 CGTAACCCAG CGTAAAGAAG CTGGCTACCG CGGGGCACCT GGCTACAATG GCCAGGTGCC
    68881 CCTTTCTTTT TGGAGGAACC CATGAGCCAT GTGATTGACG TGGATTGTGA AATTACCAAC
    68941 CTGATGGCGC TCAAGTGGGC AGCCGAGTCG TGCGGCCCGC TGGAGATGGA GGTGCAGAAG
    69001 GGCCTGGTGC TTGGCCAGGA CGGCAAGCTG TACGACGAGC AGGGCAAACT GTTCACCGGC
    69061 AAGGGGACCA CGCGGTACCG CACGTGGATC GACGACCACG GCGGCTTGGT CGGCGACTGG
    69121 CCGGTCCCCG AAGGCATGCA AGCATCGGAG GTCGGCAATA ACGCCGTCGC CGTCATCCGT
    69181 ATCAAGGACG ACACCCAGGC GTACGAGATC GGCGTGATCC CCAAGGCTGA CGGCACCTAC
    69241 AGCCTGTGCC ACGACTTCTT CGGCAATGGC CGCAAGATCG AGCAGTACGT CGGCCAGACC
    69301 CAGACGACAG GCAAGAAAGT CGTCTCGGCC TACGAGCGCA TCTCGATGTA CTACCAGGCC
    69361 CAGTGTGCCA AGTACAACTG CTTTCAAAAC GGCGTCGACA TCGAGTTCCA CGAACAGGCT
    69421 GACGGTTCGA TCATGGCGAT CGCCGACCAG AACAGCCAGG GCGTGCAGAT CACCGAAGGG
    69481 GGGATGTAAT GCCGGTCCAC TTTCACTTCA AGAAGGGCGG CAAGGTCGAA GTCAAACCGG
    69541 TCGGCTATCC TGGTGGCGAG TGTCATCGCG TGACCGCGGC CCTGACCAAG GGCATGGGCA
    69601 AGTTGGTCAG CGACGTCCCG ACCGATGAGG CCGCCCTGCC GGAGCGTCAA CAGATCGCCG
    69661 AACCGCAGCG TCTGCACGAG CAGCAGTGAG GAAAGGACGG TAAGTCTTGA AACTTGAAGA
    69721 AATGGACAGA CTCCAGAAGG AGTTTTTCAT CAACGTCCGC GCGGCCCAGC CCGCCATGAT
    69781 GATCCGGACC AGTGAGCCAC ACGATGCCGT GGAGTCGTTG CTCGCCGTGG TCGACGACAA
    69841 GGGCTGGCAC CTGTGGCTCT GGGACGCGCA GAACGGTCTG ACAACTTCCA ACGAGAAGAC
    69901 CAAGGGCGAC AAGAAACAAC AGTCGACTGG CGGCCTCCAG GGCGTGCCTG CCAAGCCGTC
    69961 GCCGGCGGCA ACGCTGGTGG CGGCCCTGGA CACCCTCCGG GACGATGACA ATTGCCTCCG
    70021 AGACAACGAC AACAAGATCG TGTGCCAGAA AGGCGTCATC GACGATGAAG GCAAGCCGAT
    70081 GCCGCAACGG GTGCCGGTCG TCTTGTTCTT GCTCAATGGC CATCGCTTCC TGGAAGCCAA
    70141 CCGCCAGGCT GACATGCTGA TTCAGGCCCT CCAGAACCAG GCCGAGTACG GAAAGGGTCA
    70201 GAACAAGCAT GTCGTGATCC TCTCGCCTCG CGGTGCCAAC CTGCCCCCCG AGATTGATCC
    70261 ACTCTATGCG CTGATCGACC ATGCCAGGCC CAACGAGGCC GAGCTGGCCA AGGCCCTGGA
    70321 GAAGGTAGCA CCCGACTCCG GAGACATCGG TCTGACCGAT GACGAGAAGG CCCACGTGAT
    70381 CGAGGCTGGC AAGGGAATGA CTCGCTTCCA GTACGAGGGG GCAATCGGCC GCTGCCTGGT
    70441 GGAGAACAAG GCGGTGCTCA CGGCCGAGTA CATCTGGAAC CACAAGGTCG AGCTGGTGAA
    70501 CCGTTCGCCG GCGTTGACCC TCTACCGCGG GAAGGAGACG TTCGAGGACC TGGGCGGCAT
    70561 GGCAGGGATG AAGGATTTCG CGATCCGTTC CCTGACCAGC ACTTGCACGA TCCCAGACGC
    70621 CCGGGCCAAG GGCATCGTGA TCGGCGGCCC TCCCGGCACT GGCAAGTCGG CATTCTGCAA
    70681 GGCCCTGGGC AACCGCGTCG GTCGGCCCAC CTTGATCTTC GACGTCGGGG CGCTCAAGGG
    70741 TTCATTGCAC GGTCAGACCG AGCAGAACCT TCGAGAGGTC ATTGACATCG CCGATACGAT
    70801 GGGCCGTGTC ATCCTGTTGA TCGACGAGGT CGAGAAGGCA CTGGCCGGTG CCGGCCACGA
    70861 CGCCCAGACC TCTGGCGGCA TTATGACCGG CGTTCTGGGC ACACTGCTGA CGTGGATGAG
    70921 CGATCACGAC AGTGAGGTCT ACTTCGTGAT GTCCACCAAC GACATCTCGA AGCTGCCGGC
    70981 ACCGTTCATC CGTGCCGAAC GCATCGACGC GGTGTTCTTC CTCGACCTGC CCGGTGCTGA
    71041 GCAGAAGACG AAGATCTGGC AGATCTACCT GAAGAAGTTC CAATTGGCCG AGCAGGACCT
    71101 GCCAGACGAC GAGAACTGGA CTGGTGCCGA GATCAAGTCT TGCTGTGGCA AGGCGTGCAT
    71161 GCTTCGACTG CCGCTGATCG AGGCGGCCAA GTACGTTGTG CCGGTCTACC GTCTGATTCG
    71221 CGACGACATC GTCGCGACTC GGGCAACGGC CAAGACGAGC TGCCTGGACG CAGAAACCGG
    71281 AATGATCTTC TCCGAAGGCG GCCAGGGGGC CGCGACCGGC AACCTGCCAG GTCGGCCCCG
    71341 CAAGGCACGC CGCAACATCC AAGCCGAGAA GGCGTAGGAG GACTCGTGCA ACAAGACCAA
    71401 CAACACCTGG TAATCGAAAT TCGCGAGCTG ATCGACGTCG CCAATAAGGC CCTGGACGGC
    71461 AACAGCCTCA AGGTCGAACA CGACGCCCTG GTCGAGATCC GTACCCGGTT ACAGATGATT
    71521 CTCAAGCCGC CACCGACGGT CAACAAGGTC GGGCGACCTC GCAAGAACAT GGAGGTCACC
    71581 AGCGGGTGAC ACTGGGGCGG CCGGGATAAC GTATCCGGCC GCCCTTCTTT TCATCGGAGG
    71641 AACAATGACC ATCGACGATC TGGCCCTGAC TGCTCCCGTC ATTCACGCCA TCAACGGCGA
    71701 GCTGTCTTAC CAGGAAACGC TGCCAGACAA GGGCCATACT GACCGTATCG ACCATGGAGT
    71761 CGAGGGTCAG CTCGTGGCCT TGCACGTTTA CGCCAACCAG GCGATGGAGC TGTGGGTGTT
    71821 CAACCCCGGC GCGGAACCGT CGCTGCACGC GATCCGAAAG GTCGCGGCGA TCTGCTGCCG
    71881 TACCCTGCTT AAGTACGGTT GTCCACTCCG TGAGGGCACA CCGCCCCTCG ACTCCGAAGA
    71941 GGTCCTTGCC GTGGGCGTGA GCATGAAGGA GCTCAAGAAG ATGATGGAGA CCGCCCATTC
    72001 GGCCCTGGCC GGCGACTCCA ACGACGCCGA GCACGACGCG ATGTACAAGA TCTACCAGAA
    72061 GCTCGGAGAT GTCTCGGGCC TGGAGTGTGA AGAGCTGGAC GACGACGAGT AACTAACCCT
    72121 TCGATAAATT ATCGAATTGC TCTATCCCCG GAAGGAACGA TTCCCATGCC AGCAACGAAG
    72181 AAAGCCTCGA AGACCGAAGC CGCCATCCCC GAAGTCGACC TCAAGATCGC CGAGCCCGAC
    72241 GCCGTCGACA CCACCGACAC CGTGGACCCT TCGATCCTGG AGGCCCACAA CAAAGCAATC
    72301 GAAAACCTCC GACTCAAGTG CCAGGAGGTG AAGGTCGGCA AGCACAGCCT GCCCTCCAGC
    72361 CGCAAGCTAC CCAAGCACCT GGCCAAGCAG ATGTCCGATG CCCTGGGTGC CGAGGCCGGT
    72421 GCTGTCAGCG GCAGCAAGCG GATCTTTGAT CCCAATCACC CCGCGGTGTT CCAGCTCAAC
    72481 CGTCTGCTCG ACCAGGTGGA CGCCTGGAAG GGCAGCTTCA CCATCGTCAA GAGCGCCGGC
    72541 ATCAGTGACG AGACCGACTC GGAGAAGGCC AACACCAAGG GCCTGATCGT CGCCGGCGTC
    72601 CGTCTGATCC GGATTGCCGA CATCGAAGAG TTCGACCAGG GCATCATGGA GCTCCGCGAC
    72661 GAGATCAAGC AGGCGGCCGA GCTGGTGCAG CACTGCATGA CCAACAAGAA AGAGTTCGAG
    72721 GGCCAGATGT GGGACGCGAT CATCGACCGC GACAAGGAGC GCCTGGGCGC CGCGTTCCAT
    72781 GAGGACGACT ACCCCAAGGA CGTCACCAAG GTGGTCGGCG TCGACGAGCC GGAGTACAAG
    72841 GACTATCACT TGAACCTGTC GCTGCCGCCG GCGGTCCTGG AGCGGCAGAA GCGGGCAATG
    72901 GAGCTCGACC TGAACAACAC GATGGAAACG GCGACCGAGT ACCTGACGAC GACGTTGACC
    72961 AAGAGCTTCG CCGACCTGGC CTCCAAGCTG CTCCGCAAGA TCCGCGTCCA TCCGCAGAAG
    73021 AGCTCGCCGT ACGCCAAGTA CGAGGACTGC GAGGTCAAGG ATCTCCAGAA GACCGCGGGC
    73081 GGCAAGGTGA TCGTCTCGCT GTGGGTCTAC CCCAACGCCA CCAAGGACTC CAAGGGGTCC
    73141 GGCGAGAAGC TGGTGCTGCC GCCGATGGCC GAGGAGGACT ACAACAAGGT CCTCCGGCCG
    73201 CAGTCGACCG ACGAGAAGAA GACCTTCCGC GACACCACCG TTGAGGGCCT GATGAAGAAG
    73261 CTCAACGACT TCAAGAGGCT GAAGGAAATG TTGGGCGCCC CGGGCGAGAA GATCGACAAC
    73321 GCCCTGGAGA AGATTCGCGA CATCTTGTCC TCGGCCGGCG ACGACTCGTC CAAGATCGCC
    73381 AAGGAAGCTC GCAACGGCGA CTTCTTCCGC GCCCAGCTCG GCAAGGCCCT GGAGTCGGTC
    73441 AACGAGGAGC TGGAAGAGGT CGCGGTGACC GTGAAGAAGG CCCGACGCAA CTTCAACTTG
    73501 GCCGCACTGG CGGCAGGAGA GTGACATGGC TACGAAGAGA GAACTGCGGC AGACCGTCGA
    73561 CGGGAAGCAG TTCGACACCG AGATCGACGC CATGCGGTAC GAGAACCAGT TACTGGAACG
    73621 CAGGGTTGTC GGTCGCGTGG TGTCTCTTGG CCGCGGCATC TCCCAGCACA TCGTCGAAGT
    73681 GCTGGTCCTG TCCTATGGTA TGGACGCCGA CGACGCGAGG CGGAATACGC CTGACGCGTT
    73741 CAGCACGGCG GCCATCGTTA TGACGGAGGA TGGCACCATC CTCAAGAACC GATTCGGCGG
    73801 CACGACCACG GAGGACCGAT GAGATTGGGT GTTCTGGTTG ACGCGGGGAC GGCTCAGGAG
    73861 TTCAGCCACG ACTGGGAAGA AGGGTACGGC TGGCTCACCC GTTATTACGT AAAGTGCTGC
    73921 GACTGCGAGA CGGTCTACCG CATCGTCAAG GGCGAGGCGC GATGCAACGG GCAGGTCATT
    73981 GTGACCTGCC CGTGGTGCGG CCCCGACTCG GGAGTCAATA ACCTGGCCCG TGGAGGGCCG
    74041 CCTCTGGAGA ACGCATGTCG ACTCAGCTCC GTTTCCTGCC CGGCGGCGAA GTCCGCTGTG
    74101 TCTACACTGA CGCTCTCCCA CTTCGTCAGA TCTTTCCGGG GCTGATGCCC CACCGAGCGT
    74161 CTCGCGTGGA GGTGATCGCG GCTGGCAAGC ACCGCGGTCG CTTTCACGTG GACTTCAGCC
    74221 TCCTGGCGGA GTTGAGCGGT AAGGCCGAGC ACTGCGTGTG CCTGGTCCCA ACGTTCAACT
    74281 CCTACCAGGA GGCCGTCGCC GCCGAGGTCG CCTGGCTCGA AGAGAACTAC GTCCATGGTC
    74341 CGTAAGATCC TGTCCAAGTT CGCCGGCCGC ATCATCGCCA CGCTCGAAGA CTTTGAAAAC
    74401 GACGAGGTGT GGCCGCACGG GGCCGTCGCC GCCCCGGCCT CGATGCGGAC CGAGGCCCAG
    74461 GTGCTGAAGG CGATCGACAA GGCGTTCGAC GACGCCGTCA AAGCCAACCC CGACGAGTGG
    74521 AGCTACGACA ACGTCCACGA CAACCTGGCG GCGATGGGCT TCGAGTATTT TGCTCCGCTC
    74581 CGCTGGGTGG AACCGACCTA ACCGATTGTT CAATGAGCTG GCGGACGCGT ATAACCGTCG
    74641 GAATTTGATA CCTACGTAGC TGGACGATCC GGCGGGTCAA CGCTACAGTG TTTGAGACAA
    74701 ACTTCATCCC CAGTGAGGAG ACATCATGGT TACTGCCGAT AGCGGCTACC TGGCCCTCTG
    74761 CCGGGAGTTC CCCCTTCGTA TCATCACCGA CTCCGACGAC TGCATCGCCG CCCTCAAGAT
    74821 GATCCGAAAG CACCAGGGCG TTTCACGAGC CAACCAGAGC GACGGCGAGC GCGTTTACAT
    74881 GGAGACGCTG CACCACCTGG TCAGCGATTT CCAGAAGGGT TTCTTGAGCT ATCTTCGCAC
    74941 CGTCAGCGCG CCTGATCGCC GCGTGCTCAA GTACCTGATG GCCTGCCGTG ACTATCCCGA
    75001 CGGGCCGCCC GGCGTGATGA AGCTCGCCCA GGAGATCAAC TACCCGCCGG CCAACTTGCT
    75061 TGCGGTCCTG GGCGGACAGG ACACCCTCTG CCGTGAAGCG ATCTCGCGGC TCTCGCGTCA
    75121 TCTCAAGGTG CCGCCCGACA TCTTCGACTG CGGCGACGGG GTCGGCCGCG ACCCGAGCCA
    75181 GCGGCGATTC CGCGTCTACG GCAGTGACGG CCAGTTCACC ATCCAGGACC TGGTCACCAA
    75241 GGAGGAAGCC AGCGCTGGCC CGCTCGACCG CCCACCGCTC CTCTGCGTGG CCATCGGCGA
    75301 CCTGAACGGC AATACCCACT ACCTGGACCC GCGGGGCATG GACTTCAAGG AGGAGTTCTC
    75361 GTACCAGCTC AACGAGGACA AGGCTCGGAC CCTAGCTGCC TTCTTTCCCG AGACCTGGAA
    75421 AGAGGAGCAA GCGGAAAAGA AAAAGGTGAT GAACGCCGTG TGGGAGCTCA ACAAGGACCG
    75481 CCGGATGTTC TTCATCCTCA ACCACGCGAT CCTGGACGCC CGAGTCAACG AAGTGCTCGT
    75541 GTTCGCCGAG GCCGGTGACG CCCGCATCCA CGAGGACTGG TACGAGGACC TCGATGTCAA
    75601 TCACCTGATC CGCTGGCACC AGCACGTTCG CGGGGCCTAC TACCCCAGCG AGAAACTGCT
    75661 GCTCTTCTAC ACCGGCGAGG ATCACAGCTA CAGCGAGACG GTACGCCTGA CCGCCTGCCG
    75721 GTGGCTGAAA GAGATCACCC TCGCTCTGCA CCTGCCACTT GCCGAGACCA AGCTCGGCCT
    75781 CGGTACCGTC CAGGGCCAGC CCGGTGTTAT CTGGAAACCG CAGGTCGAGT GGGGCCTGCT
    75841 CGTCAATCGC CTGGCCGAAC TCGAACTCTG TATCTGAAAG GAAAATCATG GACCGGCAGA
    75901 AGGTAAAGAC CCTGAAGATC AAGGGCGTCA GCATCGACAT CGAGCTAAAT ATCGACGTTC
    75961 GTCGCGTGGC CTTGAACATG TCTCAGGTCG AGCAGTACAA CCCGCCGCCG AACCCAGCAA
    76021 AAGACACGGA CTCTCGTTTT CCGAATTATC AGAAAGAGTT CGGGGACGAA TGCTGGGAGC
    76081 TCGATGCACT AAACCCGAAC GTGCTAGTCC AGCTCGTCCG AGACCACGTC GACGAGTACC
    76141 GCGATACGAC TCGTTGGGCC GAACGCGTCC AGGAAGAGTC CGTAGGCAAA GACCTGCTCC
    76201 AGCAGGTATC GGACCGCTGG GAAGAGGTCG CCGAGTTCCT TAACCGAGAG GAGTGATTCT
    76261 TGAATGAACA CCTACAGTCC CGAGTGGCAT GAGCACCGGA AGGGACTGTA CCAGGAAGAA
    76321 GTACAGAAGA TCGTCGACGG GGTGGTGGAA GACGTCCAGG CGGGCATGAT CCTGCTCCCC
    76381 AACCACCTTG TCGACCAGCT CATTGCGACC GTGAGGTCCA GCATCTACGT CAACGATAAC
    76441 GACATGGCCG CCGAAGTGCT TCGGTACGCT GGCACGCCGT GCGCTGGCAT GACGATCGTG
    76501 CCCGGTCAAC CAGGGCCGTT TCCCTGGAGG CGGTTGGCCG AGCTGGCCAT GAACGCCGAT
    76561 TGCATCAAGG AGCTCGATAG TCGGCGTGAA GTCGACATTC TGTTCGGTCA TTAAACAGGC
    76621 CGGCAAGGAC ACCGGCCCTA TTCACGGCAA GATGCCCTTT TTCCATCCCA CGAGAGGAGT
    76681 ACGGGCAAAT GTCTCATTCA CAACTCGTCG CAACCCAGAA TGGTTCTGCC GCCGCCAAAT
    76741 CGACGGGCGT TTCGGACGAG ATCGTTCCGG TTACGCATGA CCAGATCACC TGGACGCAAT
    76801 CGCCGAACGC GGAAAGTGTT TTCGCCAAAC ACATCGCTCG GTGGATCTGG CACCCCAAAA
    76861 TCGACATCAA GAAGGAGATC GACGTCGACG CCAGCAAGAA GAACACGGCG CGTTTCGGCC
    76921 ATCCGATCAT CAAGGACACC CAGGCCAAGC TCGCAGCAGC GATTCGCCTG CTGGGCGGCT
    76981 TGCATTTGCC GGCGCCGGTG TTCTATCGAA ACGAGGACGG TCTCCTGGTC TCGCTCGATG
    77041 GTGTCAACCG CATCGAACAC TGCCTGACCT CGCATTACCG TTACTGCGCA GGCTACGAGC
    77101 TCGTCGACGT CGGTCCGGCA ACTCGTGAAA TGATCCACGA GTCGCTCAAC GCCCTCGGCA
    77161 GCGAGAACCA CACGATGGCA GACCTACTCC AGCACGCGGT GGAGTTCTCT CTGAACCCGG
    77221 AGAACAAGCA CGTTAAGCTG TCGGAAGTAG CGCTCAAGTA CATGCTGCCC GATACCGAGA
    77281 CCCTGACCGC TCGCCGCGTG ATCGTCAGCG GCCGGCGGCT GCTCTCAGGT GACACCATGC
    77341 AGGTGCCACA CGTCGACCGG CTCGAAGACA GCGTGATTAC CATGCTTATG AAGCAGAAGT
    77401 TCACGCATCC GGTCATCAGG CAAGCGGCCA TTGCTCTCAC CAGTTTCGCA AAGGTACGGA
    77461 TCAAGGAAGC CAAGAGGTTC ATCGACGCCG TGAAGTCGGC TCCGAATAGC GAGAAGGCCA
    77521 GGCTCGAACG CGTCGAGCTG GAGTTCAATG AACTGGTCAA AAGGTTTGGG CTGAACGGTG
    77581 TTGTCAAGGA ACCCAAGGGC GATAACTCGC TCGGGACCAA GACCAGGTAC GAGCTCACCC
    77641 GGATCTCCAA CTTTCTGGCA AACAACTGGG GTGGCGGGAC CTGTATCGGC GATGTTTTCA
    77701 AAGACAAAGA CGAGCGACAG CAGGTCAACG ACCACCTCCA GGCTCTCAAG AAGAACGTCA
    77761 ACAAGATGCT CAAGTCGATG AAGGCTTAAC CGCCTTCCTG ACTTTCCCGG TACGTCGCCG
    77821 ACGTATCCCG CGGCGACGTA CCGTCCTACT CTGCGTGTGG AGGTTACTCA TGGCCAAAAG
    77881 CAAACCCGTA CCACGGTCGC GCCGCACGGT TGATAGGGTT GACCGAGCCT TGATCCGTGA
    77941 CTTTTTCAAG GACGGCGAGT GGCGTTCGAT GAGCAATATG TGCGCCCAGT TGGCGGAAGT
    78001 GGTTCCCGAT TACGTGGCGA CCAGGGCCAC GCTCGGCATG AGACGGTTGG AGCGTCTCAG
    78061 CCTGGATAAA CGAGCCAGGT GCGGCTTGCG CAAACTGGTG AACATTGTCG TCAGTGCGAT
    78121 GGTCCTGGAA GGCCGATGTG AGCGTAAGTC TGTCTCAGGT GAATCGCACT ACCGGCTTAA
    78181 ACCCGAACTG CTCTCGACAG GACATGTCGC CAGTGCGGCG GTAACGGATG ACGATCTCCA
    78241 GTTGCCGGGC AAAACCAAAA GCGGGCTTAC ACGCCCGGTT GTGGCCTACG TCATCTGCAA
    78301 AAGTCCTGAC GGTATTACCG AGACGGAGCT GATCAAGAAG CTGGACAAAT GCTTCAAGGA
    78361 AACCATCGTC GACGACTACG AGGAAGAGTG CCTTCGTAAG GAACCCATCG CTCGTGAGTC
    78421 GATACCCCGT ACGGAACTCG TCAGACGCGC TCGTCATCAT TTCCTTCGCG AGGCCGTTCT
    78481 CGACTTGGCA GCAGGCGGCT TCATCACGCG GCAGACGGAG ACCATTTTCA GGCCGACCAA
    78541 ACAACTTCAA AACGTCAAGT GAGGATCTGC CCATGGGGCG CACAGGAACG AACAACGGGG
    78601 GCGGGCCTCG CTAGGGCAAC ATGCCCCGAG CAACCTGCCC CCGTTGCGGC CTGAACAAGC
    78661 CGGTCGGTGT GACGCAGGGA GACCGCGGTT TCCTCTGCCG CAACGTCGAC AAGTGCAAGG
    78721 CCCGAGCCGA AAGGAAAGCA GCGTGTTCAT CAAATGCAAG AACCCCGACG ATCGCAGCAA
    78781 AGTCGTCAAA GCCATCAAGG CGAAGCTCGA AGAAAGCCGC TTCACGGCGG ACGTCTTTGA
    78841 GATGAACCAT CATCAGCATC GACTGGTGAT CCGCCTGGAA AACATCCGTC TTGTCGACAA
    78901 GAAGGACTAC TGCGGCGCCC ATCCCAACGA GTGCCAGGTC AACCGACCAC ACAAGACGAC
    78961 CCGATACCTG GAAGGCGGGG ATTGGATCGG CTGGAACGAC ATGCTCAACG ACGTCCTCGA
    79021 CCGGATGAAG ATGGACGCGG ACGCCTGGAG CTACAACCGA GAGTCACGCG GCGGCGGCAA
    79081 GTATCCGATC CGCCTGGGCC TTTGCCGCCG TACCAACTAT GAGTCAGAAA TGGTCTGTCA
    79141 GTGGGGACGT ACTTTCTTCC ACTGGGACAG CGCAGTCAAC GCAGACGACT TCACGAACTA
    79201 CTGCGGCAAA AAAGCGCCGC GGTCCACCTA CCCGGACGGG ACGCCGGGTC TGGCCACGTG
    79261 GCGGCGTAGC CATCAGCCAG TCTAACATGC CCACTAACCT TTGGAGGTTC TCATGCAACT
    79321 GGTCACAGGT ACGACACTCA ACGGGAAGTC CAGGCACTCT GCCGGCGACG TTGTCACGCT
    79381 CAAGCACTCG GTGCCGACCA CGGAACGTTG CCTGAACGAC TACATCCGGA GCGGCTGCAA
    79441 GGCGGATGTC GCCGCCGCCC TGATCGCGGC CGGGCTGGGC AACCGTCGCT GGGAGCTGAC
    79501 GTTCGAGAGG GCCGTGCGGT CCAAGAGCGG CCCGAGACTG ACAGTCCGCA ACGCCACGGC
    79561 GTTCGTCGTG TTCTTGATCT TGAGGCCGGG CAACAATAAG GCGCCGGCTA TCTTTCGGCT
    79621 GTCGGTGCCC CGTGACACGG TCGACAACGA CGGGAAGCCG GTTACCGCCG ACCAGGTTCG
    79681 CGAGCGCCTG CTGGCGGCCG TGGGCAACGT TGACGCCGAC GTCGACGATG AGGAAACGGG
    79741 CAACGTCATG CCGCCGGCCG CCGAGAACGT GACCGAGGAT GACGTGAAGA CCGTCCTGGA
    79801 AGCCGTGCAA ACGGCCGCCG CCGCGCGTGG CGACTGCGAC TGGCCGGACC GGTCCACGTT
    79861 CACGCAGGCG GTGTGCATGG AGATCGGGTT CGGTCACAGT CCGGAACGGT GGGGCGGCGT
    79921 GATGAGCGCC TTGACCAACC GAGGGCTATT AGCTGACAGA GGAACGTTCT GGGGCATCAC
    79981 AAAGTCCGGC AAGGCGTGGC TCAAAGCCGA GCCTGTTCCG GAGGAACCGA ACAAGAAAGC
    80041 AGAGGAACCT GTGGCCGAGA AGCAAGCGAT CAAGCCGACG CCCGTGCTGA CAACAAAGCC
    80101 GGCAACTGTC TCGTCACCGC CGCCGGCCTC GTCGCCGACC GCGTCGTCAA TGGTTGGCAT
    80161 CATGGCCCAG GCTGCCAAGC TGAAGGCGTC GATGAAGGCC CTGGACGACC TGGAAGTGGC
    80221 CCAGCAGATG ATCAACGAGC TGGACTTCAA GATCGCCGGC GTGAGGAACC GGGAGTCCGA
    80281 GATCCAGTTG CAGGCGGCCG ACGAGATCGC CCAGATCCAG CTCAAGATGG CCAACGACCT
    80341 GTCGGCGTTG CAGAACGACC TGGTCGATCT GGAGAAGCAG AAGCTCAGCG TCCAGGAAGG
    80401 AGCGTCGCAC GCCGCCCAGG CACTGGACCC GGCCATGCTC CGCATGCTTG CCAATCAGGT
    80461 CGAAGCGACC GCCCAGGCCG TCAACGCGGC GGTGAAGGGG TCTTGATCGA CCGCTATCCT
    80521 TGGCTTTGGC ATACGAGGAA CAAATGGAAT ATCAGGAGAC GTCTGGCGCA GCCTGGCGTA
    80581 ATTTCTACCC AGACTCAGCC ATCATTGATG CACAGATCCT CGCCGCGCTC GAAAAGGCGA
    80641 AGGTCGACGA GCTGCCAGGG CTATCCGACC TGGCTATCGA ACAGTCGCTA GGTGTCAAAC
    80701 ATCAAACCGT TAGCGCCAAC CGGCGTCACC TGGTCGAAAA GGGCTGGGTC ACGGATAGCG
    80761 GCTATCGGCA GAACGAAAGC GGTTATGACC GAATTTTATG GCGGCTGACT GACCAGACAG
    80821 AACCGAAAAA TCCCGAAGCC AAGCCCAACA TCGACATCAC GATCGAGGTT ACTGACGGTC
    80881 AAATTGTCGC TGTCTATCAC ACCGATGATA ACGACAAGCG GTCGATGGTG TACCGCGACG
    80941 TGTATCACTA GGAGTCGCCA TGCACTGCAC CGGCTGCGGC AAGAAACTTA AACTCACGAC
    81001 GGACAAGGTC GCCGGTATCG ACCGGGCGGC CTGTCCGTCG TGCGCGTTGA ACTTCGAGGT
    81061 CCTGGGCGAC CCGCAGGACA GCATCACCCA CATCCAGGTC ATCCCGTTCG ATGCGGAGAA
    81121 AGAGGAAGAT GAAGACGAAG ACGACCCTGA CGATTGAAGT CGAATACGAC GACACCAAGA
    81181 CCGACCCGCA GGCACTGACC GTCATCCTCG ACAAAGCGGT CGAGAACGGC TTCATTGTCA
    81241 TGGAAGACGC CGGCGTTGCC GACTGCGGCA AACCGATCTT CAAGGACGCC CGCGTCGAAG
    81301 ATCCCGTCCA CGCCGTCATC GAAGTCGCGG GAGGCTGCTG CACTGATGCC TACCTGGCGA
    81361 AAGGAGACAA CCGTGAGTTC TCGTACACGA TCGTCGACCA CGACACCGAG GATGACGAAG
    81421 ATGAAGAGGA AGAAACTTCG CGAAGCTCCC CGCCTGGAGG GGGACTACCA ACTGATGAGT
    81481 AAGTTTCTCG CCGACGCTCC TGATCACATC TGGGACGGTT TCATCAAGCT GCGGCCACGT
    81541 GCCGTCACAA TACCCGGCCT CATGCCCGAT CGCTGGACCG GCGACACCCG CCACGACAAG
    81601 GAGCTGCTCC GGTCCTTCAT CAACCGGTCC ACTTTCCCGA TGGAAGACTA CGACAACGTT
    81661 CTCGGGATCG TCGGTCGGAT CGGTTTCGGC TTCGAGACGC CGTGGGACCT GGAGGAGCCG
    81721 GAGAAGCCGA TCCGTCGAAC CAAGCTCGCC GGGTCCCATT CGCTCCTGGC GCCGGTCGCC
    81781 GACTGCATCG TCGAATGGCT GACCTCCCTG AAGCACAAGG ACGCCAGACC GTGCATCGTC
    81841 ACGATCGACG GCGTCGACTG GGCGTCGGCC GACTACCTGT TCAGCGACGA GTTCACCGCC
    81901 AACATGATGG GCGTCACCCA CGGCAAGAAG AAGGTCGGCG ATCCATTCCG GGAACGTCGT
    81961 CTCTATTGCG TCGGCAAGCT GCCACAGAGC AAGCGGAACC GCAACAGGAC CTGTTACCTG
    82021 TGGGGGCCGC AGACCTGGTA CATCTCCGGC TACTATCGCA ATGACAGTCT GCCGCCCGGC
    82081 TGGCGTAAAC TGTCGCCCGA GGATGAGAAA CGAATCCATC CCTGGGGCGA GCATTTTATG
    82141 ATGGGCCAGT GGGACTGCAA GGAGTCCATC GACGCCTACG AGGATCACCC CTACACCAGG
    82201 GTGCCGATGG CGGTGACGTA CCTCAAGTAA ACAGCGACTG TTCGCCTTTT CTTTGGAGCA
    82261 CCCATGGCCT CTTTGAAGGA TGCCCTGTTT CAGAATGACA CGTTTTACGG CTCGCCGCCA
    82321 GTCTGGGCGC CGTCAGTCTA CACCGACGAC TATATCGCCA ATGCGATCGT CATGGTCGAC
    82381 GTTGCCCGCA AGTCGACCTG GTACGACGCA ACGTTGGTCC ACGATCACCT GGTCGCCAAG
    82441 GCGGACAATC ATCGTTGGAA GCCGGCTGAC TTCGCCAACT GTTACACGCC GCCCGGTGCC
    82501 GGCAACGACT ACGTCTTCGA GATGGCCCGT CCGTCGATCG ACCAGCCGAT GGACCCCGAA
    82561 CTGGACACTG GCTTCGAGTC GTTAGACTGC CATCTGTATC CGCCACGGTT CGGTTGGCTG
    82621 GTCGAGTTCC TGTCGGACGA CGACATGTCG GAGAGGCTCC AGTCCCCGTT CCTGGCCGGC
    82681 CACAGGGACA TATTCCTCAC GGCCATAGAG CTGAGTCGCC GCATTGCTGG CGAGGCGTTG
    82741 ACCTGGTTGA GCATGTGGCA CCTCTTCGCC CTGTGCGTCC CTCGACCGAG CAACATGCGA
    82801 AAGACCAAGA CGAGGCGGCA AAAGCGACAC GGAGCCGTCG TCAGCGGCGC ACTGGGTGCC
    82861 ATGCTTGTCA TGGCCGACTC TTCCGGCAAC ATCATCGGCG ATCAATTGCT ACGGCCGATT
    82921 CGCGCCGATC GACGAGACGA TGCCGGACTG GCTCATCTCA TGTTCACCAC TACCGCCATG
    82981 GCCGGCATGG CGGCACTGTG GACCGCACAC CGGACCGAGG GCCTGAAGCT CTCGGCCGAC
    83041 GCGTTGAAAG AGAGAGCGTT GGAAAAAGAA AAAGCAAGTC AATGAACTCA AGTCACCACG
    83101 GATAGCGATC TCTGGAGCGA TACGCCCTGG GCCGCACATG CCCGCCAGAC TTACATAAGT
    83161 CACGAGACTT TCGACGAACT GGGCTTACGC TTCGCTACCC CCCCCCAGTT CGTCGAAAGC
    83221 TCAAGCTCTG TACGGAAGTG TCCGTGGTTC CATTTATCCA AGAAAGGAGA TCAATGAGTG
    83281 AGAACTATCC ACGAGGCAAC GCCAAGGTCG ATGACCTGGC CTGGTACCGG TCAACCAACC
    83341 GGCTGTCATG GCAGCACGGT AAGGTCATCG AAGTAGGCTT GACCAACGAG TTCGGTCGTG
    83401 CCTTGAACAT CCGGTTGAAG ATCGACGGCG ACGGCGAGAT CGAGCTGCCG CCTTATCCTC
    83461 CCTGGAAGCT ACGCGGTGAC AAACCCGAAG CGCAGGTGTT GATCTTCGCT CCCCATACGC
    83521 CGGAGGCCAT CGCCAAGGTT CTGGCCAAGT ACCGTAACCT GATTGCCACT CGTGCAGGCG
    83581 GCAATCACAT GGATGAGCGT TTCAAACTTC TCTGCATCGC TTGCGAACAG TGGGTCGACG
    83641 TGGGTCGGAC CACTACCGAG TCGAGCGATC TGTACTACCA CTCCAACGGG GCCGTGTTCC
    83701 GGGCCAACAA GCCCGAAGTG CTTGAATCCG GCACGGAGCT GACCTGCGGC TGCGGCATGA
    83761 CGTACAACTT TCCGTTCGTC GACTACGATG GCGACGGCAT TAACAAGGAG TGAACACGAT
    83821 TAACACTGCC AATGAGATCG CTTTGCCTGC CGGTTGTTTC CTTCGTGATA TGGAACTGGG
    83881 ACTCCTGCAC ATCATGCCCG GTATGGCCAA GGCAGCCAAC CGCGAGCACT ACCTTAACCT
    83941 GGACGTCGAC TTCGACGAAC GCGCGGTGCG AACACCGATC GTTGGTTACA TGGGCGGCAA
    84001 ACCCTACATC ATCAAAGGCG AAACCACCAT TGCGGTACTC CGCCAGCACC ACTACGAATC
    84061 GTGGGTTTGT TACATCGTAC CGGTCGCAAA CGAGCAAGAC GCTTTCGGTC TTCGCTTCAA
    84121 GATCGAAGGC TGCGGCAACC GTAAAGCCGG CGACATCGAC ATGTTCCGTT ACGGCTTGCA
    84181 TAAGGGACTC GTTCCGCACG CAGAGATCTG GGACGTCGTT GTCAACGTAA ACGGGTTCCA
    84241 TATCCCATTG ACGGTGAGCG AAGCCCGACG CGGGCTCCGC GATAACTCGA TCACGGCCGT
    84301 CAAGGCCCTG GAACGCATCC ACCGTGAACA TGGTGGGCGC CAGGGCCTCG CTCGTACGAT
    84361 GAACGTCCTT TGTCGCTGTT TCCTGGCTAA CCCTCGTACG CGTCGGCTTC AGACGGCAGC
    84421 ACGCAAGCAT ACCTTCCTGG AAAGCATGGC GTGTTTCATT CGTGCGACAT CGGTGCCGTT
    84481 GCGAGACATC AGCACCCAAC TGCGTGCCGC CGGTTTCTCG GCAGCCGACA TCGTCGAAGA
    84541 AGCCGAACGC CGCAGCCGTA CCATGTACCC ACGGTATGCC GGCAAGTACG CCGCCAGCCA
    84601 GATCCCCGGC GTACTCGACG ACCTCGTCAC AGGCGTACTG CAACGCGATT AACAGGAGAA
    84661 AATGTGAGCA AGTCCATCAC CTGCTTCAAC GACCTGCGCG CGTACGGCAT CGACTGTCTC
    84721 ACCGGTGAAG CCGACAACCT TGGCTTCCGG ATGTTGTGCG ACTTCACCAA GCGAGGCCAG
    84781 CGCATTCTCA CTCAGGTGTT CGGCGGCGTC CAGTTCCAGG CACCGGAAAA CTGGAACAGC
    84841 GGTGACAAGG ACGACCCGCA TGTCGGCTCG ATCATGCTCA GCCACGACAT GCTGACGACG
    84901 ATCGGCATCA TCGCCCTGCT GGACGCCGGC TGCACCGACA TCTATGTCTT CAGCCGCGAC
    84961 GTTACCGACG ACGCTCCCGG ACGGCTGTTC CAGCCGCACG TGCCTTACGG CTTCCATGAC
    85021 TTCGAGAAGG AAGACCGTGA CGAGACGTTG AAGCTGGCCG CCAAGTACGG CTGGCACGCT
    85081 CGACGCTTCG GCTACAACCC CACGCAACCC CACGAGGGGA ATCGCAACGT TCACGCCATG
    85141 TCCGGCCGCA CGGCGTAGTG CGGTCTGTCC GCCTTTCAGT TTCTGTCATT CTCGACCGAC
    85201 GTTCTTACAA CGGAGTTTCT ATCCATGACG ACTGACAACA TCGACAACAC CGCCGACGAC
    85261 AGCGCCACCA CGATCCTGAG CGCCAACCTT CCCAAGCTGA CCAAGGATCA GCAGAAGGCC
    85321 GCCATGATCA TTGTCGCCAA GCACTTCACG GCGCTGGCCG GCACGGTCAA TCTCGAAACC
    85381 GGTGCCAAGG TCAGGGAGAT CGAGGAACGG GCCTGTCAGT TCTTCGGCGG CCGGATCGCC
    85441 AACGTCAAGA AGGACGACGC CTTTGAAGAG TATCAGCAGC CGCGGCTGCC CGAGGCAGAC
    85501 AAGCTGGAGC CGATCGACCG GAAGAAGGTG CTCGCCCTGG TCAAAGATGC GCGAGCCATT
    85561 CAGAAACAGA TCGAGGAAGA AACCAAGGAG TTTCAGCAGC TCCGGGACGC CTACCAGAAG
    85621 CGACACGACG CGCTCCAGAA GGACCGGCGA GAAGCGAAGG AAGCGATCGA CGCTGTCGTG
    85681 GAACGGCACA ACAAGGCACT GGCCAAGGAG GTGTCGGCGA TCCGTGACAA GTGCGAGATC
    85741 GCCGTCGCCC ACATCAACCG GAACAAGTCG GCGGTTGAGA TCGCCTGCCT GTTCAACGGC
    85801 GAGGCCAAGA CCATCGGCGC CTTCCTGGCG GCGATGCCCA AGGGCGCGCT GGTTGCCGAG
    85861 GCTGCCGAGC GGGCTGGCCT GATCATGCCG CAGATCGCCG AGAAGGCCGA GAAGAAGCTC
    85921 GCACTGGTTG GATAGACGCA TGAAAAAGGC CCGGCAGGTG TGAGCTGTCG GGCCTTTTCA
    85981 ATTTCGTAAT TGGAATCACT CAGAGATGTT GAGTCCCTTG TACAGCTTGG CCAGCCCCTT
    86041 CAGGGCGTCC GGCGAGAAGC CGACCTTGGC GCTGGCAGCC TTGGTGAGCT GCGGATGCAC
    86101 CCCACATTCG GCAGCCAGCT TGTCGAACAG CTCGGCGTCG CCCATCGGCA GGGTGGCGCC
    86161 GAGCTCGGCC AGCTTCTCCG GGTCCACCTG GTCGAGCCCT GCTTTTACCT CTTCGGCAAA
    86221 GTCACGGCCG AACAGGTCAC GAACGCCGGA GAGGGGAATC TTGGCGAAGT CGGCCTTCTT
    86281 GTAGATCCGG CCGGTGGTCA TCGCCACGAC TTCCTGCAAG TCGCCGGCAG CCTTGTCGAA
    86341 GGTCACCCGG AAGACAACGT CTTCCGGCCG CGGAATCTTG TCGGTGTACT TGGCGGTGAT
    86401 GCCCAGAGAG CGGTCGATGT GGTCGATGGT CTCGGCGAGC TTGATCAGCG CCTCGGGGTG
    86461 CAACGACTGG TGCGGCTGTT CTTTGATTGC CATCGCCAGC TTGACGATGT GCTTGCGGAA
    86521 GTCTTCGTTG ACCGTCAGGT AAGAACGGTT GACCAGGGTC TGGTAGACCT CCTGGGGATT
    86581 GCAGATGCCG CGGCCGGCCT GCTTCTCCAG GAACTCGTAG CGACCGTCAA GCTTGGCAGC
    86641 GAAACGGGCC GCCTTCTCCA GGATCTTCAC CGCGACCTGG TGACGGCCAC CGCCTTCCTC
    86701 ACGGGAGAAC GGCAGCTTGT CACGGTAGGT GAACAGCCAG TCGGCCGCCT GCTTGACCTC
    86761 CGAAGCATTC CGCATCGGCA GATGACGTTC CTTGGTGCCG TCGTCTCGCA CGCGAACGTA
    86821 GGCGAACGAG GAGTCCGGCA GTTCATCGGC GCCGCTCTTG TGCAGCTCCT GATGACGGGA
    86881 GAAGATCTTG TCGACCGCCT CCTTGATCTT CCAGAAGGTG ACGTAGTAGT TGAGCTGGCG
    86941 CTGGATGTGG TTCTGATCCT TCGGATGGAA CTCGGCCTTC TTTTCGGTAA AGTAGAGGGT
    87001 CGACAACCAG GTCGCCGCCG CCGTGTGGCA GGGAAACTGC TTGCGCGGCA GGTCGGCATA
    87061 GCTGGTGCAG GAGTCCGGCT GGAAGGTCGT ATCGAAGTTG GCCTTCTTGA CAAAATCCGG
    87121 GAAGTCGTAG AGCTTGGCGA GTCGGTGAAG TTCGACACCG CCCTTGTCGG CGACGTGATC
    87181 GGCTTGGTGC GGCATTGTCA TCTCCTCCAT GAGAGTTGCG ACTATGGCGT CGCTCGCTGT
    87241 CCATGCGTCC TGGTCCGCGG TGGCCGCTGC CCTGGAGATC GCAACGTCGG GTCCGACGTT
    87301 GCCGGCCGGG GTCTGGTGCC CGCGGTGCGG CCAGGAGTCT TTGCACGTGT ATCAGGATAC
    87361 CATAAAGGGC CACCCCTGGC ACCAGTGCAA GTCGTGCCGT ACGCAAGGCG ACCTTCTGCA
    87421 ATTGCTATGC GCCTGCTGGG ATGTCGGCGC CGAGGTCGCG CTACAGATGC TGTCCGCGTC
    87481 CACCGGTCAG CCCACAATCG TCCCTACCGA AAAAGAGCTG GCCACCTACA ACTACGGTCT
    87541 CTCCAGGGGG CAGCGGATGC TCGCGTTTTG GGAACACGCC CGCGTTCGGT TCTTGCGAAA
    87601 TGCCACGCTC GCCTTGCCTC TCCGTCAACG GTTCCGACTG CGACCCTCCC TGGAGGTCGA
    87661 CGAAGAGCGC TGGCTTGACG GACCCGGCCG CGTGATCGGC TGCGCGACTT TCCAGGATGC
    87721 CGACCGGGTC TTCCATCCCG ACGGTACTAT CGGTGACGGT AACAGCAAAT ACCGTATTTT
    87781 CAAGGGTGGC CACTGGGGCG AGGTCCTGGT ATTCCCGTTC CACCGGATCG CGGACCATCT
    87841 CTCCGCCTTC CTGTTTGTCG GACGCAACGG CGACCCGACC GACTTCGCCT TCAAGAACGA
    87901 GGGCAGCTTC GAGGTTCACC AGCACCAGGA GGCCGGGTTG CTCGGTCTTC CTTGTGTCAT
    87961 GGACTCCGCC GTCACCTTCG CGGTTTCCGA CCCGCTACTG CTGGCAAGGA TGCAGATCCG
    88021 CAACCTGCGT CATTCGATCA CCCCGTTGCC GCTGGTCGCC TGGTACCAGG GTCCGAAGGC
    88081 GTTGACCAAG GACTGCTGGT CGGCGCTTGC AGGCCGTCGT GTCGTCTTCT GGGTCTTCGA
    88141 GCTGGACATC GGCACGCTGG CCCACGCGGC CCGTACCAAC GCCGAGATCG CCGTTCACGG
    88201 CCCGGCCATG GTCGGCCAGG ACGGCCTCGA CGCGTTCCTC AAAGGCGGCG GTGCCCCGCA
    88261 CGAGCTGCTC CATGAGGTGC TGGCTCAGGC AGTGCCCTGG CGGATCGCTT TGACCCGTTG
    88321 GCTCCGTGAA ACGGAAGACG GTCCCGTTGT CGAACTGATC CTCGGTCTGG AACGGCGAGG
    88381 CATCGACCCG CACTGGATCG CCTCCGAGCT GAGGGCCGAC GCTCGCGATC GGCTCAAGCG
    88441 AGCGCTCCTG CACCGTGTCG AACCGGAAGC TGACTTTCAG TGGCGCTGCT ACGTGCTCCG
    88501 TCAGACGACG GCCGGCACCT TTTGCAAGCG TAACGGGATC TGGGTCCAGG TCGCCAACTT
    88561 CTCCATGTTC ATCGACCACG ACGACGGCAC CAGGTGCGCT GGCTTCATGC TCCAGAACGG
    88621 TCGCAAGTTA CCCTTCGCCG TCACGCCGAC CAGGGGCGAG TACCGCACTC GGTGTAATTT
    88681 TGAACATCAA ATCATCAAGG CCGGCGGCAG CCCCCTTGTT TTCCATCCTC ACTGGCTTGG
    88741 GAGACTCATC CAACTTGCTC GTGAAAGGGC AAACGCCGGC TCTGGCGTTG CGCAGGCCGC
    88801 GTCCGCCGAC CTTCCATCGA CTCCGGATAC CCCCAACTCG GCTAATGAGC AGCCAGGTGG
    88861 GTTAGAAGAG GAATGATAAA TTACGCTGAC GCATGAATTT CTCACAAAAG GCTGAATACA
    88921 TGATCATCAC GCAGACCATC GACGTGCTCG GTCGCCCGGA CTGGGAGCTG AAGGGGACCA
    88981 TCCTGCTGGA TGCGCCGAGC GACTGCGGCC CAGGTGGCTA CGGTCTCAGC CCGCAGACGG
    89041 GCCTTGATCA GGTCGCGCAA AAGCTGAAGG ACGCACACGG TGAATACGCA CACGTGGTCG
    89101 GCGCCCAGAT CAAGATCGGC TCCGGAGGCA GCCATCCCAG TTACGGCCGC ACCCACGTCT
    89161 GGGTGCAGGG CGACCTGTAC ATCGAACAAG TGAAGGAGAA ACCATGTCCG ACGAAGTGAA
    89221 GCACTACCCG TTCATTCAGG CGTCGTGCGG CTGCGTCGTC ATCCTGCTTG ACCACATGCC
    89281 GATGGAAGGC GTGGACACGT GCGAGGCGGT CATCAAGGTC CGCGACTGCC GCGAGGATCA
    89341 AGATCTTGGT TTCCACCTGA CCCGGATCGA GTCCAAGAAG GTCCTCGACG GCAGGCGGTT
    89401 GACTGATGAA GAGGGCCGGA AATACGTCGA GGCGATCGGA GCCTTGATGT ACCAGGGGCA
    89461 CCTGGCCAAC GAGCTGACCC GGTGTTTGAA CCAGACGGAC AACAACCGGA TCAGCTTCTA
    89521 CTCACGAGAT CGCGAGGCGA TGGAAGGGCC GCCGCAGGTG ATGGCCGAAC ACACCGATTA
    89581 GCCGAGCAGG TCCTCCCAAT ACTTCTGGCT GAGCGGGTGG ACGTACTCCA TCAGCTCCTT
    89641 GTGCATGTAG AACTTCAGCG TATTGGTGAG GTCCGGCCAC TTGCCGTTGA GGTGGAACAG
    89701 CGTCATGGCA GCCAGGTTGA CCGAGTGCGC GAAGTCGTCG GTCAGGTTCG GGTTCTTGAC
    89761 GATCTGGTAG ACGTCCGCCC CCATCGCCCG GGGGATCTTC TCTTCGATAA GGGACAGGAA
    89821 GTCGTGGATG AGGCCAGGCT CGTCCGCACT CTGGTGGTCG TACTGGAAGA AGCGCAGGAA
    89881 CCCTGACTTG ATCAGGTCGC AGCACAGAAC GAGCGACCGG CTCTTGTCCA CCGACCACCA
    89941 GTTGCGCGGG TGGTCATCGG TCGGCTCGTG GAAGTGCATG ATCTTCTTCT TGGCCGACGG
    90001 GTGGTAGGTA ATCGCCACGA TGTTGTCCAT AGGGAAGCCC GCCTGGCGAA TTAACATCTC
    90061 GCGGGCGGCG CCGGCACCGT TGTAGTCGTG AGCGAAGTGA CTGCACTTGA ACTTGGCCAG
    90121 CGCGGCCATG ATCAGCCGGG CCTCGAAGAA GTGGTCGTGG CTCTGTGAAG AGCGAATGCC
    90181 CCAGAGTACA TCCACCTTAC CGTCGGCACG AATGCCGCAG ACGGCCAGCG TCGTGAAGCT
    90241 GGTCCGCTCC CGCATCTCCT GTCCCTTCTT GTTGGACGAA CTTTTCAGAC GGCCGCCACC
    90301 GCCGCCCCAG TCCACACCCA GGACACGGAA GAGATAGTTC GACAGCTTGG GCAACGCTTC
    90361 GTCGACCGTG TTCTTCCACG GCAGCACGCA GGCGTTCTTG AGATCGGTCA GGGTGACCAG
    90421 TTTCGAGCCG GTGTCCCAGC TCTCGCCGCA CACCTCGTTC ATAAAGACGT TCTCGGTCGT
    90481 CCCGCTGGCA CCTCGCATCT TGCCCAGGAG CGCCGACCAC TTGTCGGGGT TCTCGTAGTG
    90541 CATCGGCATC ACGATCTGCG GCACGTGGTA GCCGTTGAAG GTGCCGATCC GTTCGGGGAC
    90601 ACCGTGGACC CATCGTCCCA TCCGCCTCGG GTCGAGTGGA TGACGACATT TGGCGCAGAT
    90661 CACGCCGGGG TGAGACGGGC TGACGTTGTC GTGACGCAGA CTGATCATGT CGTACAGGTC
    90721 ATGCGTCGAC CGCGGCACGT TCCAGTAGCC GCAGCCGCCG TGGTGGCACT TGATCATCCA
    90781 CTCGGCCTGC GAGCTGTCTT CCCAGAGGCG CTCGATAGTA TTATCAAGCG AGAGTGGCGT
    90841 TCCCGAATAC TGTTCGATGC CCCATTTCGA GCCGGACATC GTCTCGCGGA TGATCGGCAG
    90901 GAACTCCGAG TTGATGTGCT GGACCTCGTC GACGACCATC TTGTCCGCAG AAATACCGCG
    90961 GGTACGTTCG GCGTCGAGGA AGGCGAAGGA GAAGTGCAGC ACGCTGCCGT TGGCAAAGCT
    91021 GCGCTGGAGC ACGTTGCTGG AACTGTGCTC ACCCATGATC ATCCGCTTGA GAGGACTGTT
    91081 CTCGATGAAC TCTCGAACAT AGTTGTGGCT GAAGCGGCGG ATCATCTCGT AGAGAGGCGT
    91141 GACGAACAGC GTGCTGAAGT AAGGAATGAA GTTGGCCTTC AGGACGCCCT CGGCGGCGTG
    91201 GCTGGTCGAC TTGGAGAGCT GCCGGCCGCA CATCCAGAGC TGCCGCTTGG GCTGGTCAGT
    91261 CCGGAACAAC GGCTCGAAGG GAAAGTAGTC GTTGATCGAG TACGGCTGGC CCTTGAGCTT
    91321 GAGCATGCCG GGCAGTAGCG GAGCCAGCGA GACGAAGCCC GACTTCTGCA TGCAGTAGAC
    91381 CGCGATCTTC AAGGCACGTT CGACCGGATC TTCCATGCCG GTCAGGCCGA TTTCCTGAGC
    91441 AGAGAACGGC AGGTTGTCGC TGGCGATCTC GATGTCGCCT AGCTTACCTC GCTGTTCACG
    91501 CTGGAGCTCG ATCGTGGTCT TGCGTCGCGG GACGGGAAGG TGGAAGTGTT CTGAACCGTC
    91561 CATACAGGAG GACATCCTTG TCCAGGAGAA GAAAAAAGAA GCAGCGGGAC CCCCCGCCGC
    91621 CATTCACAGA GTATCTAAGA CAACCCGGTC AGGACTCGGG CGTCGATCGC ATCGCCAATA
    91681 TCGTGGCGAT GGTTATCGAG AGTCTCTGGT TCGCGGTCGT CACCGTTGCC AGCACCGTGA
    91741 AGTCCGTGTT AAGCTCCACG CGTAAGCGGC GGGGCTAATG GTATCAAAGG AGGCCAGGTC
    91801 ATGGCAACTT CTCGGTCGTC TCGCGAGTTC CTTGAGCGAC GTGGACTGGT CCGGGCGAAC
    91861 GTCCCGCCCC GGCCTCGACT CGACGTCAGC CAACTCTTGA TTCACTCGGT GCCGCTCGAC
    91921 ACCCCGCCCC AGCCGGAGCA GGCTGTTTTG CGCGAACTGG AGGGGGAACA CCCGCCCGAC
    91981 CGTCAGGAAA CCCGGCCCTG GCCGAATCAG TGACCCGGGA GTCGTATGTC CAGGTCGAAT
    92041 GACACCAGCG GCATCCTGGT TGTTGGCGGC GCCGCCTTCG CGGCCGTCGG GGGGATCTGG
    92101 TTCCTTGTCA CCAAGGAATA CTGGTTTTTC CCTGCCGTGC TAGGAGCCCT CTTCGTGGGG
    92161 CTCCTAGCCG CCAAGGCCGT CAGCAAATAG GAGTGCCGCA TGTCCATGTG CGATCTGTTC
    92221 GTCGCCGCCC TGGCCACCTG GCAAGCCGTC GAAGTCTGGC ACCACGCTGC CATCTTCGAC
    92281 GACTGGCGCA GTAGGGTCGA GCTCTGGCGA GGCGGGTTCT GGGGCTGGCT GGGCAACATG
    92341 CTCACCTGTC CGTGGTGCCT GTCCGTCTGG GTCGGCCTGC TTGTGTGCGT GAACCTCTGG
    92401 CTCGCGTCCT TTGCGGGCTA CTCCTGGGTC GCTTTATTCA TGTACGCGCT CGCCGTCAGC
    92461 CGTCTGGCCA ATCTCGGCAA CGACCTTTCA CACGCCTGGC GCAGGACCCC CAGGTCCGAC
    92521 CAGGTTATCC CAGAAGGAGA TTTCAATTCC GAAATTGGGA AGGAGGAGGG CAAGTTGCCC
    92581 TCCTCCGACC CTCTTCCAGA ATGGGACAAG TTATGAGCAC CGAAGTCCTC ATCCGCTGTG
    92641 ATCACTGTTA CAGCGTCACG GCCGCCGTCA AGTTCGACAT GCGCGCCATC CTTATGCTCA
    92701 GGCACGAACT CAAGAAGAAA GGCTGGCACC AGGTCGGCAG CAAAGACTAC TGCATGGGTT
    92761 GTGCCCCAAA GCACAAGAAG CCGAAGAAAG GATGACACCA TGGAACCTGG CTACGATCAC
    92821 ACGATGGGCA ACGTGATGGC AAACATGCAG GCGTGGGAAG AGATCGCTTC ACGCGCCGGC
    92881 TATGACAAGA CCAACCGTCC TCCCGATGAC TGGACTCCAC GGCTGTCTTG TCGCTTTTGC
    92941 ATTTTTGCTC CGAGAGCGGC CTTGATCCTC TCCGGCAAAC ACAACCCGGA GCTGCTCGAC
    93001 AAGTACGTCG CAGTCGAGAA GGAGATCGGC CACAGCTTCC GCGTCAATCT ACCGCTCGCT
    93061 GACATCCAGA AAGCCATCGA AACCGGCGAG GAGACTAAGC TCAGCGATCT GCACGATAAA
    93121 TGGAACATGT AGCGGCCTCA ACGCAACGTT CACCGATCCT CGGGAGATCA TCGTCCGCTA
    93181 CGAAGAGCTG CTGGCCGAGA AGGTCGAACG TGACAAGAAA GGTAAAAAGG CATGAGCGAC
    93241 AAACCCACCC TGTACGTCGT CGAACACTAC GGCAGCATCC CGCACCTGGA GATCTTCCCG
    93301 GTTGCCGAGG AACGAAAGAC CTGTTGGCTC GTCGGTACCC ACCGCCGTGT GCTGATGAAG
    93361 AACGCGGTCG GACGTCGCTT CTTCACGGAC AAGGACCTGT GTGCCAAGCA CCTGCGTGTC
    93421 TACGTGACGG CCCGCATGGC GACCGCTCGC CGCGATGTGA TCCGGATGCA GGTCCTCAGC
    93481 AACCACACGG ACTACGACAT CCTGTCTTTC TTCCAGCGAG GCGACGGCGA CGTTGCAGTC
    93541 GTGGTCGAGC AAGCTGTCAT GGCCATTGAA AGGAATAACC CGGCATGACG CACGGCTTTG
    93601 ACTGCCTCTG GGATAAGCTC GTCGCCAAGC GGCCGTTGTT GAAGGATGCC GAGGCCAAGG
    93661 TCACGATCTC TCCACAGCAG TTCAAGAAGC TGCTCAAGGC GTTCTACGAC TACGGCAAGC
    93721 TCGACGCAAA CGCATCTGCC GATCGTACTG AAAAATTCCT GGAGAAGTTC TTCGGGATTG
    93781 GAGGTTCTGA CAAGTGACCC TGCCCATCGC TGGAGACTGA CATGGACATT CATCCCGATC
    93841 AGCTCGTAAC GATCGCCTTT GGAAGCTGCC TGCCGAAGGT ACCCGACTCC AATCGGCTTC
    93901 GCGGCATCCC CAGTGACGAA ACTCGCCCTC CCAGGAACGG CGAGTGGTTC ATCGACAGCG
    93961 CAAGCGGTCG TCATAGCTAC TGCTGCCGGG CGAACTACGA TTTTGAGCAC GCGAGACGTA
    94021 TCGCCAAGCT GGTGTACGTC GAGGCCGTTA TCGTCAGCAG CATTTACCAA GGAGCGAAAG
    94081 ATGGCGAAGT CGCCGATCAA GGTGCCGAAG AATACACTCA CTCCGAATGA GGGCCAGCTC
    94141 CTGAGCGTCT TGCTTCAGGA GCAGAACATC GTTCCCAACC ACAAGACAAT CCTTCTGATC
    94201 GGCGACGGTT CCGGCTCCGG TTGGAACATG TCGTGCGGCT GGGCCTCGGT GTCGATCGAC
    94261 TGGAAGACCC GCGAGCGCAA GGTGTGGTAC GGCTACGCCT GCCCCGGCAG CGTCAACCTG
    94321 GCCGAAGGCA TGGCCTATCT GCATCCGCTG TGCTGGCTGG TCAACCAGGA GGTCGAGGCC
    94381 AAGAACAACG GCGAGGAAAG ACGTGGACCG AGGGTCCACG TGATTACGGA CTCGCAGTAC
    94441 ATCCGCGACC TGATCAAGAA ATCGGACCGG ACTGCCGGCG CCAATTCGCC GATGGGATCG
    94501 GTCTTTGACT GTGTCAACCG TCAGGGTATC GTCATCATTC CCCACTGGGT CGAGCGTCTC
    94561 AAGATCGACC TGAACCGTTA CACTGACGCG CTGTCTCGTT TTGTGCGCGA GTCTCTGAAG
    94621 AACTGGAAGG CCGAGCAGGA GCTGACCAGG CTGGGCGACG GCGTCCTGGG CTTCACCCCT
    94681 TACGACTTCA ATCCCGACGC AATGGAGGGC GGCTGAACAT GAAAGTCCTG ATCGAGATCG
    94741 ACGGCAAACC GGTGTCGTTC CAGAACGACG TGAAGATCAT CTACGACGAT GAGGAAGATG
    94801 AGCAGCTTCA CATGACCTAC ACCCATGAGG GCCTGGTGGA AGACCTGATC CACAACGACA
    94861 GGGTCGTGAA GACCAACAGC GTCACCTACG TGGAGATCTG TGAGGAGCTG GACAGCGAAC
    94921 AGGAGAACCG ATGACACCAA TCCTGGAGCT GTACGTCGAC GGCAAAAAGG TCGACTTCAG
    94981 TAAGGCCAAG CTCATTTACA CCGAGCCGGC CCACAAGTCG TTCACAGGCG ACCATGTTCC
    95041 TGCCAGTTCA CTGACAGTCA ACCTGACGCC GACGAACATC ACGTTGCGCG CACACCAGGG
    95101 GCGTCGTCTT GTGCGCGAGG AGTCCGAGAA GTTATCATCC GAGTTGGATC GCATGCTCTC
    95161 CTGGCACTAG CGTCGCAGAC TCCACGGAAG AAGATCGCCA TGACTTGGGA GTTCCTTCTC
    95221 GCCGCATCCT TGCTCATGGT GCCGCCCGAT ACCCAGGACG GCACCCCCGA CATCTTGCTG
    95281 TTCGCGAGTG TCCGACTGCC GATCCAGGTA CTCGCCGTCG AATGGCAGAT CCTCGACCCT
    95341 CGCGAGGTCA GGTACGTCCT GGTCAGGCAG GAAGACTTCT CCTGCGACAT GAACCTGCTT
    95401 CGCCGCCGCT ATCAGGAGCT GAAGGACGTT CCGTTCGTCG AGGACTCGGC GAGGTTTCCG
    95461 GAGCGGACCA CCGTCAACGA GTACCTGGCT TTCAACCGTG GCTACCGGCA GCAACTGGAC
    95521 ATTCGACAGC CGGGGGAGCC ATCGCGGTGG TGGGCACTCA GAGAAGCCAT TCAGGAGACC
    95581 GACTACCTCT ACGAGGTGTG GGACACAGTC CGCGATAGCG AGACTATCTA TTATTACGTT
    95641 ACTGTTCGTC GCCAGTCCCT GAAAAAGCTG CGTGATATGC TCGGCGAAGC GGCATACTAT
    95701 TCAGCCGACC TGCCACCTTT TGTACCTACA GACAGGTTCA CTCCCGTGAG ACAATGACGG
    95761 GAGGAGAACC AGGCAAGGCC GCCACGTTTT GTGGCGGCCT TTTTTATTGG AGAAGACTCA
    95821 TGGCCAAGAA GAAGCTCAAG CCACACCCGA CCATGCCGAC GGTCGTCCCG GTTACGCCGA
    95881 AGACGAAGAA GAGCGAACAC AAGATGCCAC CGGCCCCCGA GTGGCCGGTC GGTACGACGA
    95941 TCGTTGAAGT CCGGCCGATG ACGGAGGAAG AGGCGGAAGC CGAAGGCTGG CCTCTCCCTC
    96001 GCCTTCCTAA CATGAACAGT CCGACCGCAG TCCTCGTCTT GAGTGACGGC AGCGAGCTCT
    96061 ACGCATCCTG TGATCCCGAG GGCAATGGCC CCGGCTGCAT GTTCGGCGTG GACGATAAGG
    96121 GCAGGTCTGT CCGACTGGCT TAAAGGAGAA ACCGATGGCA AAAGTGGGCA AAGACGACGT
    96181 CGTCAGCAAA GTGCTCGACA GCGCTGACGG CCTCGTCCAA GTCGGCATGA CGATCGAGGA
    96241 AGTGCTCGAA GTCGCCGGCA GCCAACTGGA CCGGGGCGGT ATCGAAGGCA CCGCCATCTT
    96301 CCAGGTGAAG GGCGATAAGC GCTGGTGGGT CGGCTCCGTC GAGTTCTGCA TCCTCGAAGC
    96361 CACCCCGGAG TTCGTCGCGG ATCGCCAGCA GCAGCTCAAA GACGAGGAGG ATAAGTGAAC
    96421 CTGCGAAAAC TCATGGAGAT CGCTGCCGAG GCATACGAGC CCACTGTCGA CATCAAGGGC
    96481 GTGCCTCAGC GGAAGATCGT CAACCTTCTC GACTACGTCG ACGACGAGGG ACAGCCACTC
    96541 GTGGACCATC CCCAGGGCGA CACGCTCGCC CTCTTCGTGG TCCGCGAGCT CAAGGACACC
    96601 TTCGACGCTA ACGAGATCGA CAAGGCCCAG CTCGAACAGG CCAGCAAGAC AATGCGCGAT
    96661 GCCTGGGAGC AGCTCGAAAA CGTTGAATGC GGTTTCGAGA TCGTCCTGAC CCAGATGCGG
    96721 ATCAAGGAGA TGGAATGATG GCTGAACCCT GGATCTGGCT AAACCCCGGC GAGCCAACGG
    96781 GCAAGGCTGA CTGCGGCTGC GAGTTGAACC GTGAGCATGA GACCAGCGAC GACCCGGCGG
    96841 TGATCCTCTG CCCGTTGCAC AGCTCGGCCG AGGAGCTGCT GACGATGCTG GACGAAGTGA
    96901 CACGGTCCGC GACCCTGACA GGGGGTCAGC TCGCACGACT CACTTCTCTG CTGACCAAGG
    96961 CGAAGTCCGG GGTGGAAGTC GACTTCGACC CGCTGCTAGG CCAGTTCACT GATGATCCCG
    97021 AGAACGCTCC CTACATCGAC AGACGGACCG GTGAGTTCAT TGGCCTGGAC CACGGCGACG
    97081 ATACGATTCT CGCTCGGTTT CCTGGTCGTG ACATTCCGAA GGATGACTGG AACATCTTCA
    97141 TCCCCATCGA CGAGGACGGC GACGTCGAGA AGGCGAAACG TCAGTGGGAC GAGATGGAGC
    97201 GCAAACATCG AAAGGAAAAC CATGAACGCA AAGTGCCGTG AACACCTGGA GAGCCTGATA
    97261 AGCTCCTGCT CCAGCGAGGC ACTCGCCGTC GGCGACTGCC TGAAAACGAT CGCCGAGAAC
    97321 GGTGGCGAGC AGGCCCAGGT CTCGTACCTG GTCGACTGTG CCGAGAATAT CCGCGACGCC
    97381 GCCCAGGACT TCATCAACAC GTTCAAGTCG AAGGAAGCCC AGGTCGACGA GGAGGAAAAA
    97441 GCCGATGGCT AGTGCGCATC GTTACTTGGA GGCGATCGAG GAGATCTCGT TCGTCAACGG
    97501 CGTCAACTGG GACGACAACA GTAAGCTCAC CATCATTTCA CGGTTCCTGG AAGAGGAGGT
    97561 CATCTCGTTC AAGAGGTTCG AGGACTTCTG CGAGCGCCAG GCAACCGAAG AGCTTGCCGA
    97621 ATGCACCAGT ACCGAAGAAG GGGAAGATGA TGAAGAAGAC GAAGATGAAG CGGACGAGGA
    97681 AGAGAACGGT TGAATGCTTC TTGTGTTGGA GCGACGGCAC CTGGAGCACC GACTTCGTCG
    97741 AGATACCGGC CGACACGCCG GACGACCGGG TCGCCGACGT TGCCGAGTTG GCTATCTACC
    97801 GTCGCCAATG GGCCAAGGAC CTTGCCTTCG GCGGTCTCTA CAACTCCAAC GACGATGAAG
    97861 AGGAGGAAGA AGATGACGAG GAAGACGAGG AAGAAGACGA AGAAGACGAA GAAGACACCG
    97921 GTGAATGAGT ACGCGGTGCC GGGCGACGGA CCTGTGGCGT TGCCTACCGG CACATGTTTC
    97981 GAGGACGTGG CGGAGTATAT CGAAGTGGCC GCTTTTGCCG GCAAGCTCGA TCTGAATCTG
    98041 ACCTTCACGG TCCACGCACT TGTCACTAAC TCGTTCACCG GACAGCCGGC CAGCCACGCG
    98101 TGGATCGAGA TCGGCGACGA CGTCATCACG GCCGTCATTC TGGAAGGAAG GAAGCAGTAC
    98161 GTCAAATGCA CAAAGGAGCA TTACTACCGC GAGGCCGGAA TCCTGGAGAT CAGCCGATAC
    98221 TCCATGAAAG AGGTGGCGTA TCACTCCAGA CGTACAGGGC ACGGTGGGCC ATGGGAGACA
    98281 AAGTACATCA AACACTGTAG TGAGGAACAG TCATGACAAC GTCTGATCGA CCGCCGCCTG
    98341 CAATGGCGGC CAACTGTCCG AACTGCGTCG GCGTGATCCC TCGGGCCACT ATCAAGTGTC
    98401 CGCACTGCGG TGCCGAGCTC GATCACAAGT TCTGGTACCC CGACCAGTAC CGGCATGCGC
    98461 TGGTCGGCAA GACTGTGGTG GTCAACACCG GCAAGGGGCC GGACGTGACG GGCAAGGTCG
    98521 AACGGGTCGT CGGCTCCTGC TTCGGGGCGC TGGCGATCCT GGAAGGCCAG CCCGACGTCG
    98581 CCTGGGCTGT CGAGGACTGT AAGGAGGTAA CGTAATGACA ACGGTGAAAG TGCGGCGTAG
    98641 CGTCAACTAC ACCGTAACCG ACGACGAGGG CCGTGAGTTC GAGATCGAGT TCGAGCCCTC
    98701 GGACTACCAC GAGACGATCA TCCGCGAGCT GGCCGATGGC GGCTTGGTGG TCGGCTACCT
    98761 GTGCCAGGAC AACAACGCCA GCAACCCGCT GGAGGACTGC GACGCCTGCG GCCACATCTA
    98821 CGACGGCCGT CGCGACGTCA TCCACGAGAT CCGCGACAAG TACCGGGAGG CCGTCGGCAT
    98881 CGACCACTAC GGCGACCTGA TTGAGGACTT CAAGCCTGAT CCGTTGATCG TGCTGCTCGA
    98941 CGTCTACAGC CACGGCATGG ACGCCTGGAG GGTCCACGGC GGCGGGCGCT ACTTCCCTGA
    99001 TGAACAGTGG GACGTCAGCA ACTGTGCTGG CGTCTGGGTG CCCGACAAGT ATTGCGTCGA
    99061 GCACATCGAG CTCACCGCGG CCGAGAAAGC TTACGGCGTC AAACTCGGCT GTAGTCACCA
    99121 CAAGAAGATC GTCTACGGCA AGGGCAAATC CTACACCCTC TACCACTACA CCCACGACGG
    99181 CAAGCGGCAC GGCCGGTTCC AGTCGGTCAA GAAGGCAGTG CAGTCGTACT GCACTGCCAC
    99241 CGGCGTCGCC TGGGACCCGG ACAAGTTTCT GAACGCCTGC CGCGAGGAGG CGGTCGTCTG
    99301 TGCCGGCCAG GCTGTCGAGA CCTACAACTC GTGGCTGTCC GGCGACGTCT GGGGCGTCTG
    99361 TTTCGACACG TACGATGCGG AGTTCAACCA CCTGGATAAC GACTCCTGCT GGGGCTACGT
    99421 CGGCGGCGAC TACGCCGAAG AGGAGCTGAA AATGCGAGTT GAGGCCGAAG TTCGTCACGC
    99481 CAAGGAAGCG CGAAAAGTCA AACGGTCGAC GAAGTAACCC AACGGTCGAC GATGTCGACC
    99541 ACATCTATCA GGAGTGAAAG CATGTCCAAG AAAGCGACCA ACGTCAAGAA GAACAAGAAG
    99601 GCCAAGGAAG CCGCCGACAA GAAGTCGATG ACCAAGAAGG CCAAGGAAGC CGCCGACAAG
    99661 AAGTCGATGA CCGAGAAGAA CATTCAGAAC TACCGCAAGG AACTCAAGGC CGCCGAAAAG
    99721 CTGGTCAACG TGCTCCGCTT CAGGCTGGAC CTGCCGATGG CGGCCATGCC GACGATCGAC
    99781 TCGGTGAATG AAGCTACGCT GTTCGGCGAC CCCAATCATT GCCCGTTCTG CGGTTCGGGC
    99841 GAGCTCACCG CGAGCGACTG GGATGGCCCC TCGCGCGATA CGACCTGCAA GGTCGAATGC
    99901 GACAACTGCA AGAGCGAATG GACCGAGATC TACAGACTGT TCGGCGCGAC GGACTTCGTC
    99961 CAGGGTCCCA GCCCCGACGT GGAGAAAACC GATGGCAAAG AAGAAACCAG CGGAACCGAA
   100021 ACCCAGCCGG TCGGCACTGG CAGCGCAGCG AGCGGCCCTC CGTGCAGCGG AGAAGGAAGT
   100081 CCGCCGGTGG AAGAAGCTAC TGGGTCTGCC GAAGCCGAAG GCCACGCCCG AGGTAACCTA
   100141 CCGGGCTCGG CCTGAAAGCT ACACCGTCTT CCTGGTCCTG GGTGGCAGCA ACTCCCTCGT
   100201 CGATCGCGTC AAGGCCGATG ATGTTGACCA CGTGATCGAC GAGTTCCACT TCAGGACCAA
   100261 TGAAGAGCTG CAAGCCTTCC TGTTCGGCAT CGAGATCATG GACGGCTGGA CCGAGTACGA
   100321 GCAGTTCGAT GACCACGAGG CCGCACGCGA CCACGTCATC GGCCAGCTCG ACGAGACCCC
   100381 GGAAGGCTAC GCCAAGTGCC GTTGCCAGAA CTGCGGAAAG GGCTGGCGAG AGAAGGACCT
   100441 CATCAACCCC ATCCCCGACC TGCACGAGCG CGTCGATCCA GGTGAGCCGA TGCCCAACGG
   100501 CGAGTGCCCT GGTTGCGGCG CTGTCTGTCA CGAGGAGAAA ACCGATGAGC CGACTGAAGA
   100561 GCCCCCCGCC AAGACTGGAG AAACGAATGC CCCCGGACGC TGAGAACTGG GGCACCGTGC
   100621 ATTGCCAGAA CTGCGACTGG ATCGACTCCG AAGAGGAGTT CACCCCCAGC GACGGCAACC
   100681 TGGCTCCGTT GATCTGCCCG GAGTGCGGCA GCACCAACTG TTTCCTACAG AGCCAGGAAG
   100741 ACCTGGAGAA CCTCAAGTAA CCGACTTTCA AGAGACTAGC GATAACTGGA GCGATACGCC
   100801 CTGGAGCGAC CGAAGCCCAG CAGACTCAAA GGAGTCAGTG CTCTCTACTC GTGCGGCTTT
   100861 CCCCTCCGCT TCGCTACGCG GGAAAGACCG CACGAGTGAT AGCACTCCTC AGCACGTGAA
   100921 GTTGTTCCTT GAACTACAAC GAGCAAGCGA TAACTGCGGC GATACGCCGT GGAGCGCCCA
   100981 CTGCCTTCCA GACTCAAACG AAGGAGATCT CCTACCAGCT CCGCCGGGCC GGGTACACCC
   101041 CGGCGGAGCT ACGGAGATCT CTACAGCGCG AGAGTTGCTC GTTCTTTCTT TTCACCGCGA
   101101 GGAAACCCGG AGTTCGCCGT CCTGTCTGCC CGTTGCTTCA CCGCCTCCGG CACTGTCGCC
   101161 GGTGAGCAGA TGGATAGCCA GGCCAGGGGT AACTGAAACG TTTCGATCTC CTTCAATACC
   101221 AATTACGAAA TTGGAGTTGA CCATGGGACA CGCGAAGGAA GTGGAATTGC CGATCATCGC
   101281 CCACCAGTTG TGCATCACTC AGCTCGACGA CGCCGAGCCC CAGTTTTACC GTCGGAACAG
   101341 CGAAGAAGAC GTCCTGGCGC AGGCCCGCAA GGAGTACGAG GACGACCCGG AAGGGTTTGG
   101401 GGACCGCTAC CATCTGTGGC ACCTCACCGT CGATTCCAGC GGCTTGATCC AGAAGTTCCC
   101461 GATCTCCGAG GACGAACTCG GCACCTACGA CGACGATGAG GATGCCACGG AGGAATAACC
   101521 GATGGAAGAG CAAGCGGACT TTGACTGCTG GGAGCCGACG CTCGAAGACA TCATCGTCGG
   101581 AAATGGACAT TCCATCTGTG CGTCCAAGCC GCCTCGGCAC GGCGAGGGCA CACATCAGAT
   101641 GGACGTTTCG CCTGTCGATG CTGAACGGAT CAAGTTCATC AATTCCCACT CCCGAGACGT
   101701 CTTGGTTGCG CAGCAGCAGA AGCGTATCGA AGCAGAAGAG GCTCGCATCC GCAATTCCAC
   101761 GGAAGCCTTG CGGATAGTGG GACGTCCTCA CCGAGAGCAG ATCTGCCCCG GCTGCCGAAA
   101821 AAAGTTCACG GCCTACAGGA AGCGGTGTGG TAATCGCTGG CCGACCTACT GTTCGGTCTG
   101881 CGCCCATCGC AGCCACAGCC ACCAGCTACG GAGGAACCAT GAAGTTCAGA CTTGACCATG
   101941 AAGCGATGTT CGTGACGCCG GAGAACCGAG AAGAGGCAAA GGAGGTCCAT GAGGAGATCA
   102001 GGCTGTTCAG CCTGACAGAG CAGCCCTTCG AGTACGGCAC CTGGTTGAAC CAGCATTCGG
   102061 ACGGTATCCG TGAGGTACAG CTCAAGGGCC GCTGGGTCGA TCTGTTCGTC TCGGCCCCGC
   102121 CGAAGTTTAT TCAGCCTTAC CTCGGCACGC TCCGTCACTG GACCGGTCAC AATGCGTTCG
   102181 ACCGACCGGT AGAACTGACC TCGGCCTGGG ACCCGATCAC GCCGTACTTC ATCCCCAAGA
   102241 GCATCTGGCT GCTCGGTAAC GGCTGGGTCG ACGCGGTCGT CTACACTGAC TATTACGACG
   102301 GTCCTGGCGG CCCGGAGGAT ACCTTTGAGC GGCTGGAGAA GCGGACCCAG GAGCACCTCT
   102361 GTGAGAACCT GGGCCATCGT CCCTACGAGA AGGAGTTCAT CCACACCGCC AACGGACAGT
   102421 ACCAGCACAA CCCTCGATAT GGCACCGGCT ATCGACACCC TCCCAAGGAG GGACGCGGCG
   102481 GGTACGCCAC CAGCGTTCAC ACGAACATCT GGCGTCTGAT CTGGAAGCAT TGGATGATGT
   102541 ACCACGCCAA CGACGAACAG CGACGCGTGA TGGCCAACGC CCTCCGCATC AACGATCCGC
   102601 TCGACCATCC CCGTATCGAC AACTACACGC TCTACGTACT CGACCCCAAG GGCACGTGCA
   102661 ACTACGACGG CAACGGCAAG ATGGTGACCG TCTACCGCGC CGAAGAGTTT GCCAAGCTCG
   102721 GACAAGGAGG AACCGAATGC AAGCCGTCTA CTGCGACCGA TGCAACCATT ACGTTGCCCC
   102781 CGGAGACTAC GGAAACTCCG TAGCCGGCGA CCTGCCGCTG CATTTCGGTG CCAGCGACCA
   102841 GACTCGGAAG ATCGCCATCA TCGCCGTCGG AAAGAACGCC GCACTCAACC TTGGTACGGA
   102901 TTTCCCTTTG TTCTTTGTTT GCTCCGGGTC TAACATGATC GGAGCCGTCG AGGAGGTACC
   102961 TGATGAGTTA CCCGAATGGC GAGAACCACG ACCTGTACGA AGTGCCCGAA CTGTCGGTGG
   103021 ATAACCTCCA TCCCGAAGTC GAGTCAGGCG TTTTGCTGGA AAAGGACGAG GACAATGAGG
   103081 GAGAGTGGGT CTGGTGCGAC GGCTGCGGGG ATGCTCGCGC GGTAGCCTGC GTGTGTGTCT
   103141 CCATCAAAAA GCCGCACGAC GAGTTCTGGC ACTGCTGCCC AACGTGTTAT GAAGTTTACA
   103201 TGAGCGGCGT CCAACACGGC CGCTACCACG AGGCAGCTCT TCACAAGACT GTGCCCGGCC
   103261 GCGACAGCTC CCAGGAGAAA CCGAATGCTT GACGCAACCC GCGAACTGCT TCGCGACAGC
   103321 TATCCGGTCA GCGCCCTGGC CGACTGCCAC TGCAAGGGCA TCGACAGCTT TGTCTTTCGC
   103381 AACCGGATCT CGCCAGAGTC GGGTATGCTC CGTGTCTTCG CCCTCCGCGA CGATTGCGAT
   103441 GTCCTGAACA CCGTTTTCAC CGCCAACGAC TACGCCTACA TGCCGCACAA CCATCGCCAG
   103501 GACATCACCC TGACGAGGCT GTGCGGCGAC CCGTGCAACA TCCTGCTCGT GCTTGCCGAC
   103561 GGCGCCAAAC TGGTCACTAA GCCAGTGACA CAGGCTGCCT ACCAGATCGG TGGCGGAAAG
   103621 ACGACCGCCC TGGTGTACCG GTACCGGTTC GGCTCAGCAA TCACGAACGG CGAGTTCTCG
   103681 CTGCTGCTGG AAGGGCCGGA GCACGTCGTC GGTCACGACG TACGGCCCCT GGCCATCGGC
   103741 GACAAGAACG GCATCTTCAT GCTGGCGTCT GAGTTCCACA CCATGACGGC CTCGCCGCTG
   103801 TCGGCCTGGT GCGTCGAGGA AGGACGGCTA TCCGGCGACC TGGTGACATT CTGCTACAGC
   103861 ACGCAGTCGA ACAAGCAGCT CAGCCCTGCC GCTGGCTTGT ATCGGTCGAT GTCGCCCGAC
   103921 GAGATTGACG ATCGCTGGGA AGAAGTCCTC CGCCGGGCCA GAAAAGAAGG CACGCTGTGA
   103981 CAGTGCGATA TACCCGTACC GTTGCCGGCT GGCGGGCCTG TCTCAAGTAC CGTCCCCTCG
   104041 TCGAGGGCGC GGAGGCTGCG ACCAGGCCCG AGGCCCTCAA CAACCTACGA AGGACGGTCA
   104101 AGAAACTGGG CGGCTACCGT GCCGTCATGG TCTTCAAGAG GTAACCAGAC AATGATGCTG
   104161 ACTGGCAAGG AGATCGAACG GCAGGTGAGG CTGAAGAACA TCCTCATCGA GCCGTTCGAT
   104221 CCGAAGCGTC TCAACCCGAA CTCCTACAAC ATTCGGCTCG GCGAGGATCT CGCCGTCTAC
   104281 GCCGCAGCGT TGTCAGAGTA CTCATCGGTG GGCGGCGTAC TGCAAACCGG CTACCAGTGG
   104341 GGTCAGCGTA AATGCGAACG CGCGTTCATT CTCGATCCAG CCGAAGACGA TTGTCTCGAC
   104401 ATGGCCAGGG AGAACGCGAT CTACCTGATC AAGATCCCAC CGACCGGGAT CGTGCTCTAC
   104461 CCAGGTGTTC TCTTCCTGGC CAGTACCGTC GAGCGGGCCG GCAGCGACTG GTTCGTCCCC
   104521 AGTGTCGAGG GCCGCAGCTC GGTCGGACGC CTCGGCATCC AGGTCCACGC CACCGCTGGC
   104581 TTCGGCGACC TCGGTTTCAA GAGCCACTGG ACGCTGGAGA TCACCGTCGT TCATCCTGTA
   104641 CGGATCTATG CCGGTGTCGA GATCGCCCAG GTGATCTTCA CCGTGCCGTA CCAAGAGGGG
   104701 TCGGTGCCTA GCAAGATGGA CGGCTCCGGC GAGTACGCTC ACCAGCTTGC AGGTCTCTAC
   104761 ACCAACCCCT ACATCCTTTA CCAAGGCAAG TACACCGGCC AGACGGGTCC GAAGCCCTCC
   104821 GGCCTCTGGA AAGAGTTTCA GGAGGGAAAG TATGGCAGCA GAGAATCGTC AGTGGCCCGA
   104881 CCGACGCCGT CGCCGGACCA AGGGTGAGAT TGACCCCGCT GTCGCCGCTA CCTGGTCGCC
   104941 CAAGGACCGC CAGCGCGAAG AGATGCACAG GAACCTGGAG CTGGCGCTGG CCGAGGCCGG
   105001 TCTGCCGGTC CGGGTCGTCA ACACCATGGA GGCCAACGGC GTCTTCCAGG TCAAGGACCT
   105061 GCTGGAAGAG GACGGCGAGG ACCTCATCAA CACACCCAAC CTCGGCGAGA AGACCCTGAA
   105121 GGAGATCATC GAGTGTGTTA AGGCGCTTAA TCTGGAACCG CCCCGGTCCT GGATTGCTGC
   105181 GCTGTACAAG TCACCCACCC ACCACATCAA AAAGAGGAAG AAATGAGTGA AAGTCAGGAA
   105241 ATGATCGGCC GTGAGTTTGC CTACGGTGGA AACGTCTCCG TGGTCAAACA CGGGAACAAC
   105301 ACCATCGTCA GTATCGACGG CAGCGACGGC AGCGGTTTCA AGGTCGACCA GGTACCTTTC
   105361 GACTCCTGGG TCGAGATCAA CGACTTCGTC CGCGATGCCG CCCGTCGCCT GTTGGGACCG
   105421 GCGTTCACCG GTGTCACCGT CAAGGACGTC GCCATCGACA TCCTGGAAAG TTTCGCGGAG
   105481 TTCACGAAGC AGATCGAAAA CGTCAGAGAA TATCCAGGCA TGCCGGACTT CTCGGATTAC
   105541 CGCAAGCAGC TCGAAGACGC CGCCCTGGCT GAGTTCCAGG AAGCGATCCA GCCGATCAAG
   105601 GACTCCGTCG AGGAACGGGC TGCTCTGGTT CACGCGGCCC TGTCCGGCGC GATCTACGGC
   105661 TTCGAGAACC CGATGGCCGA CCGCCCGCCG GGCGTCATCG GCAAGGACAC CCTCGACCGG
   105721 GCCTTCAGCG ACGGAATGAT CGCGGGCCAG AACCTGGCCG TCAGGACTCC CGAGAGCGAG
   105781 AGGCTGCTGA ACTCCTTCAT CCAGTGTTTC ACGGCTGCCG GCATGTACCT GTGGAAGGCC
   105841 CATCACGGCA TCGACCTGGA CTCCGACGAC ATTGCCGAGT TCGGCCACGT CTTTCACGGC
   105901 CTCTTCTACA AGTTCGCCAA CAAGGAACGT CAGCCGAAGT CGCCTCCGAC CGACGACATC
   105961 ATGGTGGCTG CTCTCCGTAC TCTCATCGAA CGAAAGAAGA ACAAAAATGG AGGAACGTTC
   106021 GGCGGAGAGG ATCTGCCCAA AGTGCAAGAA GCCGGCCCCA GCCCGTGAGC TGGCCGCTTA
   106081 CGGCAGCCAT GAAGACTGTT CGAGCTACGT CGATCCCGTG CTCGACCTTC CTTACTCAGC
   106141 CCTGGCGGCA AAACCGAGCT GGGTGCCCGG TCCCCAGGCG GGAAAACAGA AAGGCAAAAA
   106201 GAATGGTAAC TCCCACTGAA GTCGACGCTC CCGCGCGGCG ACTGTGCGCT ATCGTCTACG
   106261 CCGCGGTCTC CACCAGCGAA GAGGACAACG ACGGCGACGG AGCCTACGAC CTGCACGACA
   106321 TGGTCGGCAC TCCCAACGAC GTCGGCCACG CCATCGCCGA CTGCCTGGCC AACAGTGACA
   106381 TGATGCAGGG CCGTCACATG TTGATCGAGT CCGGCGCCGA CCTGTACCTG CACGTGAAGA
   106441 TCAAGTTTTG TGCTCCTACC GCCGTAGAGG AGGAAAAGGA ACCAATGGCC GAACCGAACC
   106501 GCACTTCACC GTCGCTAGGC TTTGACCACC CATTCTTCAC CAATAAGCCT GCCCTACAGT
   106561 CGCTGAAGCT CAACCAGAAC CCACACCCGG AATGCGTCCG TGCCTGCCTG ATGGAGCTGT
   106621 GCCATGAACT GATGTGCCTC TCAGAGAGAC CGGTCGACTC CAACAGGTGG ACGATTTTCA
   106681 ATGTGGAAGT CGAGTCCGAT CAGTTCGTCG CCAAGGCGTT CCACCCAGGT ACCGGCGCTA
   106741 CGGTAATCGG CACAGGCTTC AGTGGAGCGG AAGCCCGCCA GGACCGTCGA CTCAGGATCT
   106801 GTCGTTGGGA AGAATCACAA CGTGACCTTC AGAAACTGGA CGTCGAGTTG AAGAAGGTTG
   106861 ACCCGGTACA CATCGTGGAC AACCAGCCGC CGGCCGAAAA ACGGTATCTG ATCTTCGTCT
   106921 ACGGCACCTG GCTCGTCGGA AAAGTGTGGC TGTTTAATTC CATGTCGGCC TACATAGGAC
   106981 AGTCGGATAA CTCGAAGATC CGGTTGGAGG TCGATGAGAT CAAGGAAATG TATGAGTTAC
   107041 CAAGTCGACC CTGACAAGGA CGTCGAGGAA CTGAAAACCT TGACCGGCGC CGTGTGTTGT
   107101 ATTTGTATTT CATTGCCCGA CCCCTCCTCA AGAGGGGGTC GGTGCAATGC TCTCTTCTCT
   107161 TTACAAGAAG AGATAATAGC CAACTTAGGG ACTTAGCTAC TATGCCATTC AACCAGCTCA
   107221 TTCGGCCCCC CATCGGCCTC GACCGGGTAC TGCCCCATCA CTACTTCCAG ACTGCCCGCT
   107281 GGGCGGTCCT GACTCCGTTC GACGGTACCA TCGCCAAGCG GGGTAAGTTC CATGTCCCCA
   107341 AGGTCTACCA CAAGCTCTGG GAGGCGTGGG TCGACCTGGT CGTCTGGATG TCGGCCGACG
   107401 TCGGCTGGCC CGACAAGGCC AACCCGCTCT GGGTCGCCAA CTGCCCCTAC TTCGGCGTCA
   107461 AGGGCCATAC CCGCGGGTCG TGTCATCAGG CGCGTATCTG CCCGTTCTGC TGGGGCCGGG
   107521 AACGAGTCAT CCGCCCCTAC TGCACTGTTG ACAGTTTGCT GCCCGAGGGC AAGATCCAGA
   107581 AGGCCGGACA CCGGCTGGTC GAGTTCTGCT CCCTTTACCG TTTCGACTAC ATGATACAGG
   107641 GCACCCTCGG CAACTCTGTC GAGGACGAGC CGCTGCACCG GTTGCTCAAG TTCATTCGTG
   107701 ACAAGATCGA GCACGAGGGT TGCCCGGAGA TCCGCCTGGT CGATCACGCG GGGGCCTTCG
   107761 TCAGCTACTC GGTCGACCTG CACCCCACTT ACCGAAAGCC TGGTTACTCC CAGATCTACT
   107821 TCCGCCGCAG CGGCCTGATG CTGGTCCGCA AGGACCACGA GGTGTATCAG ATGCCGGGCA
   107881 CCACCTACGA GGACGAGGCA CCGGTCGACC AGCCGTCCCT GATGTGGGCG TTCAGCCAAA
   107941 TCTGCCGCTA CCCGGTCGGC TGGCTGAAGC ACGGCGAGCC GTGGCAGATC CGGCAGTACC
   108001 TCGACGGTCT GGCCGGCTGC AAGATGATGC AGCGCTACGG CGGCTGGTAC CGCAATTCCA
   108061 ATTCCGAAAT TGAAAAGGAG GACTGAGATG GGCTACGGTT CCAAGGATAA GAACATGGAC
   108121 AACCGGCACC ACAGCGGCGC TGCTGTTCAG GAGGCCCTGA ACAAGTGCCA GGAGATCCTT
   108181 GCCTTGATCG AGGACGAGGT CAGTGAGAAG GCGAAGATCG ACCGGGCCGA GTTCTTCGAG
   108241 AGCGTCACCG ACGGCGTCAA GGGCGTCCAC GAGACGATCG AGCGGGAGAA CAAAGTCACC
   108301 GATCGCCAGC AGCGCGCCCT GGATGGCTGG GAGGGCGGCG TCCGTAAGTT CATTCGATAG
   108361 AAAGGATTTC CATGCTGACA CCGGAAGAAC GCGCCGCCGT TACCTTCGAC ATGTTTCTGA
   108421 CCGGACTGGT CCGGTTCGAG ATGATTGGCC ACAGCCCGGG TGGTGATGGT GTTGGCGGCT
   108481 CCATCGCCCG AGCGATCAGC TTGGTCGAGG GCCTGCTCGG TGAATATACC GAGCTCGATA
   108541 ACAGTCGTGA GGATAAGCTC CGTATCGACA TCTTCAAGCG TGTCCTCACC TTCCTGAAAG
   108601 GAGAGGACAT CCTGTCGCCT CCGCCGCCGT GTGAGCGATG CAAGGGCACC ACGATCGTCA
   108661 AGGTCTTGGG CGGAGGCGGC GATTACGAAG ACTGGCCGTG CCCGTTGTGC CGTCATGCTG
   108721 AACACGCCGA GGCCAGTCGC CAGGCGTACC AAGGTAGCGG TTGCGACGGC GATGCCGACT
   108781 GACTCAAGGA GAACTTTATG GACCTGTCCA TCATGCAGTG CAGCACCCGG GTCATTGGTG
   108841 ATAGAAACCC CAGTTATCGG GCCAGCGACG TCAACGTCCA GCTTCCCGAC CATGACACCG
   108901 ATGTGGTGCT GTTCTTTCCC AACGGCGAGA AAATGATCGT CCAGTGGCGG GTCGAGGGAC
   108961 CTTCGCTCGA CATCTGCCTC GACACCGACC ACACCGTCAT CAACTGGAAG GGGGAGAGCA
   109021 TGGAGCCCGC TCCCCGCGAT CCTGGCTTCA AGACCAAGGC CAAACCAGGT ACGCCGGCAA
   109081 GCGAGCACGT TCGCAAGGCC GCCCAGCTCT GCATCCCGTT GCCGGATGAT TACGCCCAGG
   109141 AAAAGGAGAA GCCGTGCTCG ATTTGAATGA AGAGCAGAAG TCCATCGTCG TGTATGAGTT
   109201 CCGCAAGGCC ATCAAGGCGA TGGAGGAAGT CTGGGCCTGC CTGGCCCGGA TTGGCCACCA
   109261 CCTGCCTGAC TGCCTGGAGT CGGAGCTGGT CGACACGATC GAGGTCTTGC TTGCCGGTGG
   109321 TGCTGACCCT GCGACCTTGA CCGACGACCA GCTTCTTCAC GAGATCGACC TCATGGTCGG
   109381 CGATGTCGTC GACGAGGAGG ACAATGATGT CGACGCCTGA TGACTTTCGC GTCGTCCTGA
   109441 CGGAGTTCGT CAACGACATC AACGCCACCG AAGGCGTGTG GACGGACCAC AAGGGCAACC
   109501 CGAGGCCGAT GGGAGATCCG GAATGGATCG ACATCGGCTT CACCTACCTT CGGGCCTGTG
   109561 AGACGCTCGG CGTCGAGCCG ATGCTCAGCA AGGTGGCCCC GGACGGTTAT AGCGACGAAA
   109621 GCGAGGAAGA CGATGCCGAG CAGTGAACTC GACCTGGTGG TGATGGCGGC CGAGGGCCAG
   109681 GACCTGAAAG TGGTCCTGGC CCTCTTGCGT CAACACTTCA AGCAGTGCGC GGCTGATAGT
   109741 GGCCGCAAGG CTCGTGACCT TGCCTCGACC GACGTTCCGT CGTGTGCCCA TCACGGTGGT
   109801 CGGCGGGACG CTTTCGAGGA GGCCGAACGC CTGATGATCA CCCTGAGCGC CTTGAAAGGA
   109861 GGCAGCTAGT GTCTGAAGAC ATCAATTACG CCCCACCGTT CCCTGCGTCG CCCTTGATGA
   109921 AGCCCAACAA GCTCTTTGAC ATCTGCCGTG AGTTCCGTGA CTGGCTGGAT AATGAGTCGC
   109981 AGCTCGTCCA CGAGGAGTTG GGCCTTGACT GCTGTCGTAA GCTGCGGTCC TTGCCGAAGG
   110041 TCGAGCAGTT CCTGAACTTG TCGTTCATCC AGCACACTGG AGTCTTCATG GCTTTGCGTA
   110101 ACTTGCGGGA GACTTACGAC GCGGTCGCTC GCAGTCACGA CGACAACTGG TGCGGCAAGG
   110161 CGTCCCTCCG CCTGCGGCAC ATGCTGGTGC AGGAAGGCAT CCTGATCCTG GAGTACGCGT
   110221 TCCTGCCGCT GGAGGCTTTG GAGGCCAAGC TGGAACAGAT CGAGGAGGAG TACGTCAAAC
   110281 AGCAGCAGGG GCACTTTCAG CGCATGTTTG ACATGCTGAT GGGCAAGAAG AAAGGTAACA
   110341 AACGTGGGCA AGAGGAAGAA GAAGGAGGAG ACGACGTCGG AGGAGACGAG CCCGACGCCG
   110401 CGTAAGCCGC CAGCCTGGCC CGAGACGGTG CCTGTCCTGA CAGCCGAGTT CGTCTGGAAC
   110461 AAAGGCTGGA GCAACCTGGA GGGCACTGCT TTTGGTTTAC TGGAGTGGTG CAACAAGACT
   110521 TTCAACCCGG ACGAGCATTG CGACAATCCG ATTCTCGACG CCGTCGAGAA GGCACTGCGT
   110581 GAGACGCTTG TGTCCAACAT CGACGGCGAT ACGTCCGGCC TGGGCGTGCT GGACATGGAA
   110641 GCCCTCTTCG ACCGAGAACG GTTGGCCGAG ATCTGGTCCG AGACCATGCG TTGCCTCGGT
   110701 TACGACCTTT GAGTAGAACC GAGGCCGGGA GTACCTATGG CAAAGCAACA AGTTAAGTCG
   110761 CCTGTCAACT TGTGGTTCCG TTCTGTTTCG AGAGGCAACC GCAAGAGCTG TCCTGAGTGC
   110821 CGGTCTCCTT TAGCCGCCGG CGAGGTGATC TGGGCCTGGG GGGAGTACAC CAACGGCAAG
   110881 CGCCGCAACA TCAAGGACTT CTGTAAGAAG TGCTTCCATA ATGTGCTGGC CCTGGCTAAC
   110941 CGACGCGAGG ACGTTGCCGA TCGTGGCCTG GAGATCAACA CTTCGGGTGA AAAACGTCCA
   111001 CCCTGGATGT CGTTGGTGCC GCCGTATCCG CCCGAGCTTC AGTTATTCAT GGAGTCCTGT
   111061 GAGGCCGCTC GCTTCGACCC GGCTGTGCGA CAGGTAGCGG CGGACGCCTG CGAGGAGAAG
   111121 TTCGACCGGA TGGACCTGGC CGGTTTCCTT CGCCTCCAGG CCCAGGCCCT GATCTGGGGC
   111181 GGTCGCGCCG GCGCCGACCT GCGGCAGTTC TTTGCGATCA GTCGAGACGA CTGGCATTAC
   111241 GGTCGTGCTC CGGTGGTGAC GGTGCCGTGG GTCTTCTTCC TCAACTTCCC CGAGATCAAG
   111301 GGCATACTGA TCGCCAATGG TGCCCCGCAC CTGTACGGCC TGGAGTGTGT CATCCCGGTC
   111361 GACGATATGC CGGTGAAGGG CAAGAGTCTC ACCCACATGG CTCCGACGCC GTGGGTCTTC
   111421 CTGGATAACG GCGGCTGGCA TCGTCAGACG GACCAGAACC TGTTCCCTGT GCCCGTCAAC
   111481 TATTGCTACT TCGTCAAGCC GTTCCCGGAT CGACTCAAGC CGCCCGAGCC GTCGAAGATC
   111541 GTTTATCCGC GTCGAGAGCT CGACCCTGCC GACGACAGGG AACCGGTTCG TGTTTGGCGT
   111601 AGGGAAGCGT GGGTCCATCC GGGCTTTCCT CGTCCGGTCC GGTTCCGCTT CGAGCTCTAC
   111661 GACATGGACG ACAATATGCC AGGTTCCAGT CATCGACGTG TCGGCTACCG GCTGTACGCC
   111721 AATGACTCTC TTCGGGCTCA CGCCTTTGAC ATCGGCTGCC CTCCTTTTGG CCAGTTGGCG
   111781 AGCGATGACA GCATGCTTTC GGCCATGCGC TGGGCTGTTC GCGATGCGGC CCGGGATGCA
   111841 GTAAAGGACG ACTGGGAGGA TAGCAACGTT CACGTCCGTT TCAGCAACAT GGTTCACGAT
   111901 CTGACCGATT TGTACGCCGA GTTCAATAAC CTGGGCGGCA TAGCCTGGAG GTGCCCGGCG
   111961 AATACACTCC GTGATCACAG CGTGGTCGAT TGCGAGACCT GCTACCACAC CTACGCGAAG
   112021 ATGCTGGCCG ACGCCGAGAA TGCCCAGCAT GCCCAGCCAA TGTGAGGAGG TACCGTGGCC
   112081 CGTACCGAAG AGAACTATCT GTACCGCGGG GACCACTACT GCTACCCCTG CTTGCCGGTT
   112141 GTTACTGACC ATCCCGAGGT CTACGATGCT TCCGGCGAGC AGGACACGCC GGCCCACTGC
   112201 TACGTGTGCT CGATCCCACT GTCCTATAGC TTGACAAGTC ATGGGGTGCA GTACGTCATC
   112261 GACGCCTTGC TCGACGAGCT GGCTCACTGG CCCGAGAGGG GCACCCAGCT TATTCTCGAC
   112321 ACCACCTATT ATCATGGTTG CCGTCAGATC GAAATCTGCC GCGGCTGGGC CGAGGAGATC
   112381 CGCTGGTACA GCCTGGATGC CAAGGACAAG TTCATCGTCG ATCGGTTTCT GGAGGTAACC
   112441 GCCGGCGACG CGCCACCATT GCCGAGGCCG CAGCCGCTCT TTGTGAGGTC GAGGCGAGCG
   112501 TTCGATTGGC TGGCTATTCG GCAGGGAGAC TGACCGAGGC TTGCTTTGTG GGGGCGTTCC
   112561 AGCGACAATC ACGCCCATTA ACCATCTTCG TGCCAAGGAG GGCACCCCAT GGCGGTCACA
   112621 CCGTCCAGGC CCGGCAAACG GAAGTGCCGG GAGTGCAACA AGACGTTTCA CTCCCCCGAT
   112681 GTCGAAATGC TTCGCACCTG TCCGAAGTGC CGCAGGCAGT TAGACAGCAT GCCGAGAATC
   112741 GTTCGCCACG AGAGTGTACG GCGGGCCTCG GGTCCAAACG TCAACGATTA CTAGGAGGTC
   112801 CATGTACGAC ATCATTGTCG CCGGCGACCT GCTCGCCGAC GAGACTCAGC ACGTCACCGT
   112861 CACCGGTCCC TCGCCTGAAA ACGCCAACGT TCTGTCTGTC ACCGAAGGCA AGCTGGAGTG
   112921 CAGCCCCGGT GGTGCCGGCA ACGTTGCGCT CAACTGTGCT GGCCTGGGTC GCAGCACCAT
   112981 GCTGCTGGCC ACGATCGGCC GCGACGACGC CAGCCATGTC ACTCGCGATG CGCTGTACCG
   113041 CGGCAAGGTC CATCCGGACC TGGTCTTTCA GCTCGGCCAC CGTATCCGAG CCAGGCGGCG
   113101 GATCGTCTCT CCGGACGGCA TGCTGCTTCG GCTCAACCGT AATACGACTG TCTCCGAATC
   113161 GAATCTGGTG ACTGCCGCTC ACTACCTGGA GAACGAGCTT CAGGTCCTCG TTCTCTCTGA
   113221 TTATGGCGGC GGCTACCTCA CCAATGAGGA CGCCCTTCAT AAGGTTCTCA ACAGGGCCTG
   113281 TGAGGTCAAG TGCCCAATCC TGGTCGACCC ACCGCGAGAT GGCAACTGGA AGCGGTTCGG
   113341 CAGCGGACAT ACCATTTTCA AGCCGAACAT CCGCCAGGCC GTGACTTTTT TGCGACGGGC
   113401 GGCAGCCGCG TTCAATGAGC CTCCTTTCGT GCCGTTCTGG TACGTCGACG ATAGCTCTAT
   113461 CGTCTTGAAC CGAACCCAGG CTTGCGAATT GGCTTGTAAC CTGGCGGCAG CGATGAGGAG
   113521 CGAAGGTATT GTCAGTAATG GGGTCTGGAT CACGCTTGGT CCGGGCGGCT CGGTGGTATA
   113581 CAACTCCAGC CGTGAAGTGG TCGTCGACCA TTACCCGGTG TCGAGCCAGG TCGAGGTTCG
   113641 TGACGTCACC GGGGCCGGTG ACACTGCAAT GGCCGTCATG GCTGCCGCGT TGTCGAAAGG
   113701 CGAGCCGTTT GCCAACGGCG TCAAGCTGGC CAACATTGCC GGCGGTATCG CCGTGCAGAA
   113761 GCGTGGCTGC TGGAAGGCCA ACTGGGACGA GATCATCGCG GTCTTGAACC GACTCCACCC
   113821 TGATAGCGTT AGTGGGGACC TGGATGTCGA CTCACTTTTC CGAACGGCCA TGCGCTGCGC
   113881 CGGACTGGAG AAATAATGAT TATCAAGAAC TGGCGTGAAG TGAGACCTCA ACCCGGCTGG
   113941 CATACGCACC TGGGCATCGA GGATGTCATG GCGGTTACCA ACGGGGTCTT TGACATTCTG
   114001 CATGCCGGCC ATTTCAAGCT GCTCGGCTAC GTTTACAATC GCGACTATCT CCGTTGTGAG
   114061 AAGATCAGCC AGATCGTGCT GCTGAACACC GATGCCTCTG TGCAGCGGAT CAAGGGGGGC
   114121 TGGCGGCCGA TTGTGACGTT CGCCGAGCGG GCGGCGGCCC TGGCGGAGCT GCCGTGGGTC
   114181 CACAGCGTCA TCGGCTTCGA GGAGAATGAG CCGACCGAGC TGATCCAGGC GATTCGACCC
   114241 AAGATCCTGG TCAAGGGTTC GGAATACGCC GACGATCTTA TCCCCGGCTC GATGTGCGTC
   114301 CTCAATAACG GCGGCATGGT GCTCTTCTGT CCGATGGAGC ATGTGCCCGG CACCGCGAAG
   114361 GACGACAACA AGTACCTGAG CACGAGCAGT ATCGCCCGTC GGTACTTTGA ACGTCCCTGA
   114421 AACCAAAAGC GCTTTGACGC TAAATACTTG TCGTGAGAAA GGAAAGAAAT GAGCAAGTGG
   114481 CGAACCGTTC ATGTCGCCGA TGCACACCTC CAGGACGGGG CCTACCCGCA CCTGGGGGTC
   114541 GTCGGCGACG CGTATTACAG TTTCGAGCAG GCCGTTGATA TGGCGATCGA GAACAAGGCC
   114601 GATACCCTGG TCGCCGACGG CGACCTGCTC GATGTTCCTC GAAACCGTCC AGGCCCGGTC
   114661 AACTTCCTGC ACCGGCAGGT CGACAGGCTT CGCGACGCCG GCGTTGCTTT CGAGTACATC
   114721 CAGGGCCAGC CCAACCACGA CCAGTGCTCG CCTTCCTGGG CTGCTGGCCA TCCCTGGGCC
   114781 GTCCATCTGC ACCGAACCGT GCGGACGCAT GACGACGGCT TCACCTATTA CGGCATCGAC
   114841 TTCCAGCCGA ACGGGCTGCT CCAGCAGGAG CTGTCCGAGA TCCCTCCTGG CACGGATCTG
   114901 CTGGTTGCTC ACCAGGCGTG GGCGGACTGG ATGGGTGACA TCACCCACCC GCAGGGCGAG
   114961 TTCGCCGACG TGCCGGTCGT GCGCTCGGTG ATCACTGGCG ATCTGCACGA GTTCAAGCTG
   115021 GAGAAGAAGC GAGGCAAGGA CGGCCAGGAG ATGACGGTCT GCTCGCCGGG CTCGATTGCG
   115081 ATGCAGGCAA TCAACGAACC TCCCGACAAG TACATCGTCG TTCTGTCCGA CGAGAAGAAG
   115141 TTTTGCCGGG TCCGCCTCAA GACCCGTCGC GTCTTCCGTT CCCACCTGAT CGAGAACGAG
   115201 GATGACCTGG ATCGTTTCCT GGACGAAGGT TTGGTTCAGG TCAAGGAGTT GATCCGAGGT
   115261 GCGGCCAAGG ATGGCCTGCC CGAGCAGCTC CTGAAGCCTC TGGTCGAGGT CACCTATCAT
   115321 CACAGCGTCG CTGGCGTAGT CAAGAAGGCT CAGAAGTCCA TGGGCGAGCA TTGTCACCTG
   115381 TTCCTTAAGG AGATTCGTCC GTCCAAGGAT AAGGGTGAGG AGTTCGCCGC CACCGTGGCC
   115441 AAGGGCCAGG CAGCGACGCC GCTGGGCATG CTCGACCAGG AAGTTGATCC GGTGCAGTTC
   115501 CCCCACGCCA ATGCCTTGCT CAAGCGGCTT CTGCCGCTCT CCGGCAAGGA CCTGGTGCAA
   115561 CAGGAGATCC AGAAATGGCG GCAAGAGTAC CTTTCAAGGC CGTGAAGAAT CTACGGGACG
   115621 ATGACTCGTT CGTAATGGGC GGCTGCAATA TCACTCGCGT CATCAACTTG CCCGACAACC
   115681 GGACGTGGCG TATCGACAAG CCGGCGTTTC CCTTCGCCGT TTGCGTCCAA CTGTATGCCG
   115741 AGTTGTCGCC GGCGACCGTC TGTCTCTACT TCATTGGCAT CGGCGGCAAG TTCAACTGTG
   115801 CTCAGGCCAA CGAGTTTGCC GACATCTTCG TGACTGCGGT CCGGTGGGCC AACATCGTTC
   115861 ATGCCGCAAA GGAGGTATCA TGCACGCGAT CAAGCTCGAA GGAGAAAACA TCGGCCCCTG
   115921 GCAAGGGGAG TTCTCGTTCA CGTTCCAGCT CGGGGCGGTC GGCATCTTCG GGCCGAACGG
   115981 GGCGGGCAAG TCGACCATCG TCGACCTGAT GTACAGCGCC CTGACCAATG ACTGGACCCG
   116041 TGTGGCCCCT CTCAAGCTCG ACGTCATCAA TAACCAGGCC GGCAAGCGCT CAGCGGCTTG
   116101 GGTGAAGTTC ACGTTCTCCC TTGGCGGTGT CGTCTGTTCC ATCCGGCGAG GCATCAAGCC
   116161 GTCAGCCAAC GAGCTGATCG TCGGCAAGGA CTCGCCGGTC ACCAACGACA AGGAGATCAC
   116221 GCAGAAGCTC GACAAGCTGG GAATCGACTC GAAGATGCTG GGCCAGTGCG TCTTCCTGGA
   116281 GCAGAACGCG ATCCACGAGT TCCTGGAGCT GCCGCAGGGC GACCGGGCCA AGGTGTACCA
   116341 GGCCCTTAAC CATACCGGCG AGTGTGAGGT TCTCCACGGT GTCATCAGTG AGATGCTTGC
   116401 CAAGGACAGG GACCTGTGCG TCGAGATCGT GGACAACAGT GCCGAGCTTG GTACTCGACT
   116461 CGATCAACTC AAGGAAAAGG AGCACGACCT TGAGCTTCAG CGCTCTGTCC AGGCCGAGCT
   116521 GCTCCTGTCG GCGGAGCACC TGGCTGCTGC CGAGAAGATG ATCGCCAAGG CTGCTCGCTT
   116581 CGATACCCTG GCCTTGCGAA AGCCGCGGCT CGAAGCCGAC CTGGCCAAGG CCAAGCAAGC
   116641 TGCCAAGGTC GCTCGTGAGC TGGAGAACGA AAAGTTCACG GACGCCGAGT CGATTCGTTT
   116701 GAAGATGGGC GAGCTTGAAC CGTCCTACAC CTCTGCCCGG GACACGCTGA AGCAGTGGAC
   116761 CAACTTCCTG GAGTCGCAGA AGTTGCGTGA GTCGCGAGAG AAGAAGCGAT GTGAGCTGGT
   116821 CGAGTCGCTC AAGCGGCCGG CTCCTCCGCT GGAACCTGGC GCCTCGACCA AGGCTGCCGA
   116881 ACATCGAACT AACAAGATGC GGCTTCAGCG TGAGCTGGAG GATGCCAAGG CTCGCATCAA
   116941 GATGTTCGTC GATACCAAGA AAGTCGAGTG TCCGACCTGC GGTACGCCGG TCGACCACCT
   117001 TGACGATATG CTTCGGCATT CGGAAAGCGT CGTTGAAGCC GTACCAGCCA AGATCTCTGA
   117061 GGAGGAAAGG GCAGCGGCAG ACATTGAGGT CCGCATGAAG GCCCGGTCTA ACTATGACAC
   117121 CTGGAAGGAG GTGGAGCAGA CTAAACTGAA GGGCGTCGAG ACGGCCTTGG CCGAGATGTC
   117181 GCAACTGTCC GTGCCGGCCG GCGACATTGA CTCGTTACAG AAGATCATCG ACACGTATAA
   117241 ATCACTCCAG GGCGACGAAG ATCTCCTGTA CGCGGCCCTT CGCAAGCTGA CGCCGGACCG
   117301 GTCTGCCAAG GAGGCGACGC AGGCTGCCCT CCAGAAGCAG TACGACGAGT TGTGGGCGGA
   117361 GATGAAGATC TGCAACTACG ACGCTGACAG GCTGCGTCAG GTGTCAAAGC GAGTGCAGGA
   117421 GCATCGTGAT GCTGTGGCGG TCGCTGCCAA CCTTCAGGGC CAGTTGACCC AGGTCGGTGA
   117481 GGAGGTCATC AACATCGACG AGCAGCTTGA CCAGCTCAAG GCGCGGATCG CCAGGCAGGC
   117541 CAAGGTGAGG GGGATGGTCG AGATTCTGAC GAGGGTCCGC GATGCCGTTC ATCGTAATGC
   117601 CCTGCCGCAG CGGGTGGCAC AGGCCAACCT GAACAGCATG GAGGGCGCCA TCAACCAGGG
   117661 CCTGGAGCTG TTCGGTTCAC CGTTCTGGGT CGAGACCCAG GACAACCTCG ACTTCCTGGT
   117721 TCACAAGCCG GGCGAGTCGG GACAGAAGGT AGCCCAGACG TCTATCGGCC AGCGGGTTTT
   117781 GCTTGCGATC GCTTTTTGGG GCGCGTCGCA CTCGCTGTAT CGAGCAGAAC TCGGTATGCT
   117841 GGTGCTGGAC GAACCGACCG CAAACCTGGA CGCACCGAAC CGCAAGTACC TTGCCGAGGC
   117901 AATCGCTCGG CTTTCCAAGC GAGTGAGGGA CAAGCGGCAG GTGCTGGTGA TCACCCACGC
   117961 GGACGAACTC GCTGGCTCCT TCGACCAGGT CATTGATCTG GGCCAGAGGT GACCATGACT
   118021 GCGACCGTAT CGAAAACCAT TCAGACGACT CTCCTTCGCC TGCATGTCGA CGTCGGCGGC
   118081 ATTGTCTGGT ATGGCCATGA CCGTTGTTTT GCCGAGGACA GCGGATTGAC GCCCGTGCCG
   118141 TTCCTGAAGG AACACGAGCA GTTCGGCTTC CAGCTCGACG GTGTCCAGCA GGCCCGCCTG
   118201 CTGGGTACCG CGAGCAACGC CGAGCTGATC GTTGCCTTGC AACAGCAGCG TCGTCGTCGT
   118261 CCTCGTCAGC TAGGAGTTCA GGGCATTCAG CTTGCCAGTC CAGCCGTATG TCCGTCGTCG
   118321 GGCTGTCGGT CCGATCCACA CCAGGTCATG CAGCTTCTGT GGCAGCCCAC TACGTCTGGT
   118381 TACACGTCCG GCTTCTGGCA TGATCTGAGC GAGAAGGAGT TCCCTACCTA CGCGCTCATC
   118441 AATCGTCTGG CCTCGTGCGA TGACGGACGG CTTGACGATC GAACCACTCG TATCCTTCAC
   118501 TATCATCCGG CCTGGCCGGC CCTGTCTTTT CTGCCAACGC TCAGCCCGTG GGCGGCCGCC
   118561 AACCTCATTG CGCAGATCGT CGATCCGCGG TGGTTCCGCG ATCTAACCCA TCACAACCGT
   118621 CTCAGCCGCC TTTTTGTTTT CCTTGGGCTA ACGCCGGAGA ACGTCGCGGC GTTCGTCGAC
   118681 GGTCGGCGTG GACCGCGACA CTTCGACCGG TTCCGTTTCG TTCTTGATGC CTGGTCGACG
   118741 CGAGGGGCAT ACACGGTCAA CATCGACGAC CCTCGCAACT TTCTCTGGCG CATCCTTCGA
   118801 CATCACCAGG GAAAGAACGG TCTGTTGACT GCGTCGAAGT GGTTCGTGCG ATTTATCCGC
   118861 GAAGTGTGGC TGCATGAGTT GGGCAGCCGT GAACCGGAAG CGGTGTTTGT CACGGGCGAC
   118921 TTTTTCCGTA ATTCAGAAGA AATCCGCGCC TATGTGCAGC ACCGAGAAGC GTTGAAGATT
   118981 GAATAATTGA CTGTGGCGTC GAGGTGGGAT ATGATCCGGC TACCAACACA AAAGGCACCA
   119041 CCTGCCAAGT GGCGCCTTTT GCGACGGTCA AGCGATGTAC CGAGGTTGCC GAACACCAGC
   119101 CACTATACAT CTCCTTGACC GCCGCCGCAA CTGTTTTTCT AAAGGACGGC GGTATGACCA
   119161 CTCCAATCGC AGTATCCCCG TGTCCGCTTC CTTGCGTCAC TCTGGTGCGA GGCGGCAACT
   119221 GGCTCGTCAT TGATCCGACG ACGCCGCAGA TCCACGACCT GATTGCTCCG CAGCTCACTT
   119281 TCATCGAGAA GGAGTTCCTT CGTGGCAGGG AGCGAACGGA CGCCATCAGG ACGGGCCTGC
   119341 CGCTCGTCAA CCTGATTCCT CGTCAGTGCT TTGCGACCGA CTCCAAGCAG CGTCTCTCCT
   119401 GTCCTTACGG CTACGCCGCT CGCATTCGCC GCACGTTGAG GGCCAACGGT TACGAGGTCA
   119461 TCACTCGCAA CCTGGACCTG GAGAAGCCCC AGGAGAAGGA GCGGCGGGCG TCGGTCTTCT
   119521 CGCCGCAGTG GGAGCGTCTC CAGACCGGTC GGCAGGTGGA GTTCCGCCAC CGGCAGGACG
   119581 AAGGCGTGGC CAAGATCATT TCCGCGGCGA TCCGGTCCGA GCCCGGCCGC ATCGACTGTC
   119641 CGACCGGCTG GGGCAAGAGC TTCACGATTG CCGTTCTCGC TCGTGTGCTG CCCAAGCTTC
   119701 GCATTCTGTT CGTTACCAAG AGCGTGACGG TGCTGCGGAC CCGCATCTAT CCTGAGCTGG
   119761 CTCTCTCGCT GCCGGGCGTC GGCATTTGCT GCGGCAAGGA GAAGGTGCTG GGCAAGAGAG
   119821 TGATGTGCGT CTCGACCGAT AGCCTGCATC ATGTCGTTGA CCAGATCTGG GACTTGATCA
   119881 TCGTCGACGA AGCCCATCAG GCGGCTTCTG ACGCCGCTGC TGGCAAGTTC GTTCAGTTCC
   119941 CTGGCCAGCC TGTCTTCATC GGCCTGTCTG CCAGCTTCGA GAGCCGTTTG GACGGCAAGG
   120001 ACTTCCGCGA GGAAGCGCTG TTCGGCGACT ATCTGATGCG TATCCCGTAT CAGGAGGCGG
   120061 TCGAGCATGG CCTGATCGTT CCGATCGAGG TCTACTGGCG CCAGGTCGTC CTCGACCATG
   120121 ATCCGGCCGA CGTCGTCAAC GATACTCAGC GGAAGCGTTG GGGCATCTGG CAGAACGGTC
   120181 CTCGTAACGA CCTGGTCCTG GAAGACTCGA TGATCGACCA GCCGGAGCAG ACGATGATCT
   120241 TCTGTGAGAA GATCGAGCAT CTGTTGGCCT TGCGCAAGAA GGACCCTTCG CTGCCGATCC
   120301 TCTGCCGCCC CGATTCGTTG GACTATGACC GGATCAGGGA TCTCAAGAAA CATGACTTGC
   120361 CTGTCGAGGT GGTGACGGAT CTGACCGACG CCAAGCTCCA GGCATTGACG CAGCGAGCTA
   120421 TGAATGGCAC GCTGAAGCGG TTTGCCGTCA ATACCCTGTT CAATGTTGGC GTCGACATGC
   120481 CCGACCTCGT GACTCTGGTT CGCGCCGACG GTATGGGCAG CCCGACGGCT GACACCCAGA
   120541 TTCCCGGCCG CACCAGTCGC ATGAAGGCTG GCAAGATCGC CGGACGCATT CGTGATTACC
   120601 TGGATTGCTT CAACAAGGGC TTTTACAAGA CCGGGATGAT ACGAGCCAAG GACTACGCCA
   120661 AGCATCGTTG GACACAGTAT CTACCCAATG CCAAGGCCGC CGAACAGGTG AGGGCCATGT
   120721 ATTTGAAGGA CTAACCAATG AGTAACCATC CCCGGGGGAA GGGCGGCAGG AGCCGTTCCG
   120781 ACTCCAGTGG TCCCGGGGCG ACCCCGCTCA GTGAAGGATA CACTGATGCT GAGGTCGCCC
   120841 TGGGCCAAGT CATACGGGTG CTCTACGTTC GAGAGCGATC CGTTTACGAG ACGAACCTCA
   120901 ACCGGGTGCC GGTCGAGTGG AAGGTGCCGC CGCGCTGGGA CGGCAAACCG CAGCAGTACC
   120961 TGGATGACGG TGAACCGGCT GAGGGTGGCA AGGCGATTGG GCCTACCTGG CCCAAGATCG
   121021 CTCGTGTGCT GCTGCTCAAT CGGATCGACC CCTCCGTCTA CGTTCGCTGG ACGTTCTCCG
   121081 CCCGTCTTGT TCGCGGAGCT CCCGAGCCGA GTCATCTCCA TAGCGATTCG TTCGTCTCTG
   121141 CTTACGTGAA CTCCCGCAGT CCGGCCAAGG AGCGGGAAAA GCATCAGATG AAGTTCGAGT
   121201 CGCAGCGAAG CCGCGCAGCT ACCGACATCA ATTACCGTAA GTCGTTGGGC GACTCCGAAC
   121261 GCGATGCCTA CTTGCGGGCG ATCGTGGATG TATCAAACGG TCTGACGCCG CTCTTCCGCT
   121321 ACTGCCTGGC GGTTATCTGC AAGCATGCCG GCCTGATGGA TACCTACTTC CCGCAGGCGG
   121381 CGGTACAGTT CTGTCGTGCG AAGCGTGATT ACGTTGCAGT CTGGGGCCGG CACTTGCCAT
   121441 CCGGCTTCGG TGATCGCGCG GAGCGTTACT ACGGTCAAGT GTGCTTAGGC GAGGTGCCTG
   121501 ACGATGCCGA ATGCGTCACA GAGTGAAGGA AAACTTAAGA AGGACAAGGG GCCGCCGCGA
   121561 CGGCTCAAGG TGACCGCTGA ACGTCGTCAC GGCGTCATGG CCAAGCTGGC CCGCGCCAAG
   121621 ACTGCGTTCG AGAGCGTCCG TGAGTTGTTG ACCCCTGATG TCGCCAGGTC CATGGGCGAC
   121681 GTCTACTACG TCTACTGGTC GGCGCTCACC CAGTATTACG AAGAAAACAA CGGACTGCCG
   121741 GCCAAGAGCT ATCTTGAGGA CGCCATTGCC GCGTTCGTCT CGGCGCGTCC CGATCTGCTC
   121801 AGCGAGAACG AGGTCGAAGA GCTCGACGCT CTGGTAGCCA GGGCGTACAA GGACCCTAAC
   121861 GAAGAGATCA GTGCCGAGCA GCCGCAGAAC GTGAGGTGGC TGACCGGACA GGTCCGGCTC
   121921 CTCTATGAGG ACTGGCTGTC CGAGCATGTC CGTGACACCC TGGTCGACGA TGCGCAGGGT
   121981 CTGGTACCGC AGGACCTGGG CGGCCGGTTG GCTGAATACC AGGTCAAGGC GGAGCAGGTA
   122041 AAGAACATGA CCGGACACGG CGTCGTCGAG GTATTCGAGA ACGGCTGGGA GACCCAGGAG
   122101 GAGCCGAAGC TCTACCCGAT GGGCTTCGAC CTGTTCGATC CGTACCTGGA CGGCGGTCTG
   122161 ATCGGTAGCG AAGTGATCAC CTTCATGGCC CCGACTGGCT CGTGCAAGAC GCTCGTCAGT
   122221 GTCCAGGTCG CCGTGCTGGA GGCCCACAAG GCTCGCGATA TGCACGCGGC CACCAATTTC
   122281 TCGGGACCGA CGCCGGTGGT GCTGATCGCT TCTTTCGAGG AGCCGCCTCG CGAGCTGCGC
   122341 ATTCGCATTC TTGCCCAGGA AGCGAAGGTC ATCCGTAGTC GGGCCTGCAA GCCGTTGAGC
   122401 AAGTTGTACG ACAAGTTCAT GCCGGTCGAG CAGCAGGGCA ACCCGAACTG GTACGAACGT
   122461 TTCGTCTTCC CGGACTGGGT CAAGGACCCC TCCCTGGCGT GCAAGTCGGA GCGGGAGCGG
   122521 GTTGCCGAGG CGGCCCAGCT TCTCCAGCAC TATATCCGCA TCATCGACTT CAGCCCGGAG
   122581 GCGATGGCGT TGCGTGGCGG CACCTACGGT AGGGGCGGAG TCCCGGAGAT TGCTGCTCAG
   122641 ATCAACAGCT ACCGGCGCCA GGCCGCGATC GTACCGTTCT TCGTTGTTGC CGATCACGCT
   122701 GCGGCGATGG CGTCCAACAT GATGGCGATC TCTCCCAAGG CGGACCAGTT CTGGCTGAGG
   122761 AAGACGCTGG AAGGAATGCC GCTCCAGATG CGTCAGCACC TGGCGGCTCC GTATGCTTGC
   122821 CCGGTTATGA TCACCCATCA GATCGCGGGC GAGGCGTGTC GCCGGTCTCC GACGCTGGAC
   122881 CTGGACAACA CGTTTGGACA GGATTGCAAG ACTTTCTGCA CCTACGCGAA TTTCGGCTTC
   122941 TGGGGCGGTA GGGTCGGCGA CGACAACCTC ACCCGGTTCG GCTGCGCCAA GCATCGTCGT
   123001 GCCGGTCCCC TGCCGGCCCG GACGATCCTG ATCAATGGAG CGTTCAACGA GATCTACGAC
   123061 GTCGACGAAC GCTACACCGT CGCCGGCGGC CGCTTCGTCA AGCAGGAGAG CGCTGGCACG
   123121 GTCGGCAAGG TCCCGCCCAA GGCCGTTCAT GCGCATCATC ATTAGGAGGC GTCATGCACC
   123181 CGATGAATGA GACCCTCCAC AAGAGGCTCG TCAACAAGTA CACGTCGGTG AAGGTGGCCA
   123241 ATGAGGGGCT GGCCACCGTT TACCAGATAG CTTACGACAC GGACGGCAGC CCTCGGATGG
   123301 TATTCAGCCA GGTTGGAGAA GCGTACCGTA TCTGCTGTCC CTTTTGTTCT GACACGCGTC
   123361 ATCGCCTCTA TGTCAACCAC CTCTACGGAC TGCGGGACGT AACCGGACGG ACAATGGACT
   123421 TCATGGCGAT GTGCTGGAAC GAGGACTGCC TGTCTGTTGA GCTCAATCGT GAGATGTTCT
   123481 TCGACTGGAT CTCTGGCGAC TCGCTCCACG ATTCCAAGGT TAAGAAAGGC AAGGTCGAGT
   123541 CGACCGAGTT GCGCAAGGTC AACATGCCTG GTCCCTGTAC CAAGCTGCAT CACCTTCCTA
   123601 CCCACCACGA TGCCAACATC TACATTCGGG GCCGAGGCTT CGACCCCGAA GTTCTGGGTC
   123661 AGGTTTATGA CGTTAGTTAC TGCCACAATT CGATGTTCTA CCTGGCCCGA GGCAATATCG
   123721 TCATTCCTAT TCACCGTGGC GTTGAGCTGG TGGGCTGGCA GACGCGATAC CTTGGCGAGC
   123781 TGGAGTGGAA GAACAGGGAA CTTAAGAAAC GCGGTGAACT GCCGCCCAAG TATTTCACGT
   123841 TGCCGGCTTA TCCCAAGAGT CGGTGGTTGC CAAACCTGGA CCGGGCACGA AAGTATTACA
   123901 CGGGCGTCCT GGTCGAAGGC TTCTTCGATG TTTTCGGTGC GGGACCGATG TGCATGCCTT
   123961 TGCTGGGCAG CTCGATCAGT TCGATCCAGC AGAAGCTCTT CGTCCAGGTG TTTGGTAAGC
   124021 GGTCAGGCGT GCTGATGCTC GATCCTGACG TGCAGCACGA CGAGAAGAAG TGGCCCAAGC
   124081 TCAGCGAGTC CATTAACGCG CTCAAGCGGC TGATGCCGCT GGCAGTTGTC TGGCCGCCGG
   124141 AGGGCCTCGA CCCTGGTTCG ATGAATCGTG AAGTCACCTG CGACATCATC CGTCAGCAGG
   124201 CCAAAGCACA AGGCGTGACG GTGAGTTTCG GAAAAGTCTA GGAGTACCAT CATGGCCATG
   124261 CAACGCGCCA AGCGAGTCAT CGTCTCCGAG GAGACGGCGG CAGCGCAGCA ACAGGCGCAC
   124321 CAGGAGGCGA AGCTACGGGG CAAGAACGGG TTCTACCCGC TCAATGCCCC GGGTATGCCG
   124381 CCCCCAGGAC CGTCGTTCCT TCGGGCGGCC CAGGCTGTCA ACGACGGTTC TCTGTTCAAG
   124441 AAGGACAAGA AGGGCGACAC CTTCGTCGCC GGCGAAACGC TGACCGGTCT GTATCGACGG
   124501 GCGCTACGGG AGCCGCACTT CGTCATCCCC GTCGAGGTGC GTCCTGGCAT GGAGCCCCAG
   124561 GATGTCGCGT TCGTTCCTGG ACACATCTGG GGACAGAACT TCGACAGTTA CATGGCCCAC
   124621 GAGATGGACG AGGACGTGCT CTGTATCCCG GTCGACGGTC CTCACGCTGC CGAGGTGATG
   124681 GTCATTGGCA AGATGCCAGG TCTCGACGAG ATCGAGGCGG GACGCAATCT GGTAGGACCT
   124741 ACCGGTGAGT TGTTTCGCGA CACGCTCAAT GGCCTGCATG TCAAGGACTT CTGCCAGTGG
   124801 TACGTGACCA ATTTGGTCAA GTTCTATCCG CCCGATGGTA CCACCAATTT GAAGGCAGGC
   124861 TGGATCAGCG ACTGCATGCC GATTCTGCAC GAGGAGCTGA GGATCGTCCG TCCGAAGTAC
   124921 ATCATCTGCC TGGGCGCCGA CGCCTCCAAG GCCCTGCTCG GCAAGCAGTT CAACGTCTCT
   124981 TATATGGAGG GTCGGGTGAT TCCGTTCACC TACCCGATCC ACGCGTCGTC GTCCGATGAT
   125041 GCCCAGCACC ACACGGCACT GGTGATGACT GTCATGCACC CGGCGGCGGT GTTAAATGCC
   125101 AAGGGCGAGG GCAATCAGCG TACCTTCGAG CGGTCGATGG GCCGGGCTGC GCTGCTGGTC
   125161 AGTGGGCAGC GGTTCGACCT GGAAGAGACC GACCTGGATC ATCGTGTCTG CACCAAGCTG
   125221 GAAGATGCCC AGGCGTGGGT TGAGGAGGTC AACTACCTGT TCGCCTCGAA GGCCGGCAAG
   125281 GACCGGTTGA TCGCAATCGA CCTGGAATGG GAAGGCACGC ACCCGATGAA CAAGGGTGCC
   125341 CACATTTGCA CTGTGCAGAT GTCGTGGGAA CCGAAGCACG CGATCTGCTT CCACCTTCGG
   125401 GACGAGACCG GCGCTTGCGC TTTCACCGAT GAGGCGGGTA ATCCGGCCGA GCAGGAGCTG
   125461 GCTTCGTTGT TGACTGAGTT CATGTCGGAC AAGCGGGCGG TCGGCCACTT TCTGGTTGCT
   125521 GACTTGGAGT GGGCCGAGTA TTTCGGCTTT CATTTCCTCT CCAGTTTCGA GGTGCCGTTG
   125581 ACCGAGGCTG AGGACGGCAC ACCGGCCTGG ATGCGTCTGA TGTACGGTGA GGGTGGCCTG
   125641 GATACGGCGG CGATGCTCCA TGCGATCGAG GAAACCAGCC CTCTGGGGTT GGAGTTCGCC
   125701 ACCATGCGGT ACACAACGGT GCCCCGCTAT GACCATTTGC TGGAAGACGC GCTCAAGAAG
   125761 CTCATCAAGG AACTGGGTAT CAAACGGTCG CACCTGGAGG GCTACGGCAA GATCGACCGC
   125821 AATATCCTGA TACCCTACGC CAATTATGAC GCGGACGGCA CCTTGCGGCT GTGCCTGGCG
   125881 TTGTTGCCTT ATCTGGACAA GGACTACCAG GGCAACAATT GCTGGGAGCC GTTCTGGGAG
   125941 ACGATGGCTG CACTGCCACC GATCCTCGAC ATGCACACGA ACGGGTTCAT GGTCGATCGT
   126001 AAGCGCATCG ACGACCTGAC TGAACTGTTC GTGAGGGCCA AGCAGGCCAA GGAAGAGGAG
   126061 GTCAAGCAGA GGGCGTGCTG GCCCGACTTC AATATCCGAA GTACCCAGCA GGTCAAGGAG
   126121 TTCCTGTTCG GGGCCACGTT GAACGGCAAG ACTGGCCCCG GCAACACCGT ACAGCGGTTG
   126181 CGGCCTGGAC CGGGCAAACA CTTCCCGGAG GCGATGTTGC CGCCGTCGGT GAAGAACTGG
   126241 CCCGATGTCA GTCGTCGTGC GTTCATGGAG AACGGTGCTC GCACGCTGGG ACTGAAACCC
   126301 TTGATCGACA CGTCGAAGCC TCCCAAGAGG TGGGACGACA TTGTCGCGCG CAACGAGGAG
   126361 CGTCAGTTCA GTCCCTCGAC TAACAAGCAG GTCCTGGCGA TCCTGGCCCA GGATAATCCC
   126421 AGGGCCACGG ACGACGTGAA TGCGTTGCGA GACTACCGCT TTCTCGACCA GGTCACGAAG
   126481 TCGGTGCTAC GGCCGCCGCT TATGGACGAG GACGGCGAGT GGCTTCGCGA CGACGATGAT
   126541 GTCGGCGGCG ACGGTTTCTA TGTCTACGAC AGTGGGCTGG CTCATTGCGT CGACGACGAC
   126601 GGCCGTGTGC GAACTCACAT CTACCCGACT GCGGAAACCG GTCGCTGCAA GCACGCCAGG
   126661 CCCAACCTGG CCAATATCAG CAAGACTCGT GACAAGGACT ACGAGCGGTT GCTGGGCGTG
   126721 GTTCCTGGAG AGTTCATCCT CGACAAGAAA GGCAACCAGG TACCCAAGCC GAGGTACCAG
   126781 AACAAGCTGC GGTCGATCTT CGTTGCCAGC CCTGGCTTCG TGGGGTTGGA GGGTGATTTG
   126841 AAGGGCGCCG AGCTGTACAT GATGGCGATC ATGGCCGGTG ACAATGCGAT GATCGAGCAT
   126901 TGTCGTAGGA ACCAGCTCGA CGAGGCCGAC AAGGACTACT ACGACATCCA CTCGTCCGTA
   126961 GCGGTCATGG CCTTCAAGCT GAACTGCGCT CCGACCAAGG AAGGGCTGGA CTCGATCAAG
   127021 AAGCTCTGGC TCCGCAACAT TGCCAAGACG GTGATCTTCG GTATCGCTTA CGGCCGTGGC
   127081 GCCAAGGCGA TCGCGTTCGC TGCCAAGGAG CAGGGCGTCG AGATCTCGGT CATGGAGGCC
   127141 GAGCTGCTGA TCCAGACCAT CTTCCAGATG TACCCAGGAC TGGTGAGCCT CTTTGCCGAG
   127201 GCCGAGCAGC GAGTGAAGGT GGGCTGGATG TGCCACTGTT TCGGTCGTCT TCGCCGGGTT
   127261 CCGCCTGTCA TGGACGATCG GACCCGCATG GCAGATTTCG AGCGTATCCT GAAGAACTTC
   127321 CCCATCCAGG GCGGCATCGC GTCGATGCTG CACCGCGGTA CGGCCTACTT GCGGATGGCG
   127381 ATCCGCGAGG CCAATTTGCA GGACGACATT CGGATGCTGT TGACCATTCA CGACGCGATT
   127441 ATCCTCGAAG CGCGGCCGTG GCTGGTGGAC TACGCTTCCC GGCTGATGCG CTGGGCGATG
   127501 TGCGACCAGA ATCCGGTGTT CCCGACTGAC CTGTCCGGCA CGCCTCTGCT GGGCCGTGGA
   127561 CCTTACGTGC TCGACATGGA TTTCGAGGTC TTCGAGCACT GGGGAGAGAA GATGAAGCCG
   127621 GCCCGGCGCG AGGAGCTGGG CTTACCGGCC AAGATCGACG GCCGGGTGCC AACGCCGGCC
   127681 TAAAACCCGA CTACCGAGTT TGGCGGATTG TACCTGCGCT GGTACAATTC GCCCCTACTG
   127741 GAGGACCCAT GCGAAAGCAA AAACCTCTGC CGGCACCCCG TTGTTGCCGG TACGACCTGC
   127801 ATGCCGACGT CAAGCCGCCG ACGGCACCGG CTGAGAACAG TCGCAGCAAT CGGCTGTATT
   127861 GCATCAGGAC CTGTACGTTG TGTCGGCGTC TCTGCCTCTA CCACGCTGAC TGTCCGACTC
   127921 CTTTCTTTGT CGCCTCCTTC AACCCGGTTC TGCGCTCCGA GGTAAGATTG CTGGGCAGCC
   127981 TGGTCCAGGA TCTGGTACGC CTTCGGGGCG ACAAGGCGGT GGCAAGGGCG TTCTCGGAAC
   128041 TGTTCCCGGT TGTGGTCGAG AAGGCTGACG GTGCCTACCG TGAGTGCCGC CAGAAGGTGG
   128101 CTGATCGTCT GGGTACCACG ACCGATAGTT CCATGTCTGT TTACCGATCG CCGCAGGCGC
   128161 TCGCCGCAAT GGGGCGGCGT TCGACCTCGG CTCGACCCTG ACCAGGACGT GGCATGGCTG
   128221 ACCCTTACTG CATGGACAAC TTGGAGGAGC GTGCGGCGGA TAGTTTCCTC CGTAACGCGT
   128281 CGTGGATCAG GGAGATGGAT GAGAAGTTCA AGAGTCGGCA GGCTTATCGT AATTCGATAG
   128341 GCATGCCGAT CTTCGCCGTG CTTGGCAAGG GTCGGGCCGG CAAGGACACC ACGGCCTCGT
   128401 ACCTCTGCCG TAAGCAGGGC ATGAAGTACG TCGGTTCCTC TTCCAACTTC CTGCTCCGGT
   128461 TCGTCAGCGA CCTGACCGGT CTCAACCCCG TTCAGGCGTT TGAGGAGCGA CATCAGAATC
   128521 GTTTGTTCTG GATCGCTGCC GGCCATGCAG TTCGGGCCAA TGACCTGTCT CTGTTCGCCA
   128581 GGATGACCCT GGCGTATGGT GACCTGGCTG TTGGCCTGCG TGGTCGTGAA GAGATCCACG
   128641 GCGCCGTCAC CAGCGGCGTT GTCGACTACC TTCTCTGGGT CGATCGGAAT GTCCCGGACG
   128701 ACCCGACCAT GGAGGTTGGC GCCGCTGACT GTGACGTGGT CATCCCCAAC AACGGTGCGT
   128761 ACCTCGACTT GTACCGCCGT CTCGATCGGT TCCTGGAGAT GACCCGCTGG CCCAAGTTCG
   128821 GTAATTATCC GACGGTGTAA TCGCAAGTCC CATTCCAACG AAAGGTAAGT AGGTTATGAG
   128881 CAAGCCGAGT CCGTTGGCCC CTCGTAAGCG TTCGATGTAC GACAGCCGTC AACACGGCAC
   128941 GTCGGAGTCT CGCTTGCCGC CGGGCAACAA GTGCATCAAC ACCGCCCTCG GCTCTGTCCA
   129001 GCTTGTCCGC CCGCAGGGCG ACAAGGGGCA GTGCCTCTTG CGGGCCTGGC CCGCGCCGGG
   129061 TCTGGAAGAC CCAGCCAACA GCGTTCAGCC GTGTCGCAAT AGCCAGGCTC CCGGCGACAT
   129121 CACCGAGTTC ATGGTCAAGG TGATGGCCGC CGCCTTCATC GGCCTGGGAG AAGACAAGCG
   129181 GACCTTCCTC TGCTACCTGT CCGGCGATCA GGCTGGTGCC GAGGAGTCCC CGTATCGCCG
   129241 TTTCACCAAG ACCTGCTTCC AGGCGAAGAA GGTCGGCAAG TTCCACGGTT CCGACAACAT
   129301 GGAATGGAAG GGAACCTGGA ACAAGTACAT GGAAGGCAAC AAGGGCAAGG GCGGCCCGGC
   129361 CATCCCCGAC ATCACCGGCA TCTGGCATCT CCAGGGCCAC GTGTATATCA ATGGCGATCA
   129421 GAAGTACATG ACCGCCGACC GTGGTTTCGT GCCGCTGGGC ATGGGTGACA ACGATCCGTT
   129481 GCCGGTGATC CAGATCACCG ATAACGTCGG TGGCAAGCTC AAGAACGAGC TGCTCGACAC
   129541 TCCCAAGGAT ACCTGGGAAG GCGACGACCC GATGGCGCCG TACAAGTACG ACCCCATCGG
   129601 CGTCTTCGAC CCGGACACCC GGACGATGAA GGGTGGCATG TTCATCGGCA TCTTCAAGCC
   129661 CAATGTCTAC AAGCTGCCGG TGCCGCCTGG CTCGACGGAC CCCAAGAACC CCGGCAAGCC
   129721 GCACCCGCAG CTCACGCCGA CGACTTGGGA CGGTCAGCCG CCCAAGACCA AGGCCGGCAT
   129781 CTGGGGCTAC GACGCGTACC TTCGTCGGCA GTACATTGCC GAGAAGGGAC AGCCGACCCT
   129841 GACGGCCGAC ATGGATGCGG CGCAGACGGC GACGATGCTG AAGAAGTATC GGTTCTGGCT
   129901 GCCTGATCCG GACGACAAGA CCAGCCAGGG TCTGCTTCAC ATCATGTCAG CAGAGGAGCA
   129961 GATGCGGGAG ATCGCCGAGG CGTACGCGGC CGAACCCAAG CTCGTTCGCT TTGCCCTGGG
   130021 CGACCAGAGC GAGTTGTTCA CCGATGAGAT TGAGGCGATC CTCAACAACA AGAAGACGTT
   130081 CGTGAACCCT GGCGTCGCCA AGGTCCACGA CGAGCCTGAT CCTGACTTGC AGCCCGAGGG
   130141 AGAGCCCGAA GCGCCGCCGG CGGCCCGTAC CAAGACGGCG AAGGATGTGG TGGCCCCTCC
   130201 GGGCGACATC CACGACTACG CCAGCGAGTT CGGCGGTGAT CCTTCGGCTC CGGCCGAGGA
   130261 GGAGCCTGAT GCCGAATCGA CCGCGGAGGT TGAGGCCCCG CCGGTTGATG AAACGCCGGC
   130321 CGAGGAGGTG CCGGTCGAAG CTGAAGCCGG CGTCGAGGGT GCGCCCGAAG GTGAACCCGA
   130381 AGCCGTTGCC GAAGGTGAGT CGAATGCTGA GCTGGAGCCC GAGGCCGGTG CGGAAGTGGA
   130441 CCCGGATGGC GACCCTGACG GTGGTGCGGC TCCGCCTGCT CCGCCGCAGC CAAAGCCTGT
   130501 GAAGAAGCAG CCGCCCTTGG TCAAGGTCAT CCCGCCGGTC GGCAAGGCGT CGGACAAGAC
   130561 TCTGTTCGAC GGTGATCCGG ACGCTCCGGA ACCGATCGAA GAGGCGGAGC TTGAGCCGGA
   130621 AGTGGCCGAG GCGGCCGAGG TGGCCGCTAC GATGCAGGCC AGCCTGAAGA AGGGGGCCAA
   130681 CATCAACAAG CAGTCGGCCC CGCCGGCGGC GACTCCGGCG ACCAATGCTG CGGCCGGTCG
   130741 GGCGGTCCAG CGTAAGGGTC CGGCGGCTCC ACCCGCACCG CCGGCCGGCA AGCCGGCGAC
   130801 CACGGTGGCC AAGCCGACTA ATCGGCCCGC GCCAGTCTCG GCGGCCAAGC CGGCAGCTCC
   130861 CGCTGCCAAG CCGGCAGCTC CCGCCGCCAA GCCTGCCCAG GCTGGCAAGA AGAAGTAACG
   130921 TCAACGACTG AATAAGGTAG GGCGTACGGC CATGATGGCC GTGCGCTCTA CTTCCATCCC
   130981 CGGAGTGAGA CATGGCGAAG AAATCCAAGA AGCCGGTGCG TAAGAAGCCG GAGGCAGAGG
   131041 TGCCGATCGA GGAGGCGCCG CCGATGCCGG AAGAGTCGGT TGACTCGGGA CCGGACTTTA
   131101 TCACCCTTGG CCCTGATCGT GAACTCTCGA AGAAGAAAAC CGAGAACCTG GTCACCCTGG
   131161 CCCGTGAGCA CGGTGGCCAT TTATGGGACA TCGTGGTAGC TAGCTACGAT GAGGCGCAAC
   131221 GTCAACGCGG TGCCGGTCCC AACAACATGC TGACGGACAG GTTGGTCGTC GGCATCCCCA
   131281 TGCCCTCGTT GGTCATGGAG TACCTTTTCG GCGTCAACGT GTTCCCCCTG CAACTGGTGT
   131341 TGCAGCTCGT CGGTGAGCAG CATGCTGGCA AGTCGGGCTT GCTGGCGGAG TTCCATCGTT
   131401 GGTTCGACGA GCAGGGAGGA GGCGGCTACT ATAACGAGAA CGAGAGCAAG CATACTCCGC
   131461 TCTGGTTCCG TTCGATCATG GGCGACGAAG CTTATCGGCG GTTGCGGAAG AACGAATGCA
   131521 ACTCGGTTGA GGACTGGCAG GAGAACCTGG TTCGAGACCT GGCCGACGCC AAGTACGGCA
   131581 TGGACGGCAC CAAGGAGGAA CCTGGTATCG GTCGTGGCGT GCCGGTGCTG TTCAGTGTTG
   131641 ACTCGGTCAT GGGAAAGCCG TCGCGGCGTA CCCATGACAA GATCGCCAAG GAAGGCTCGG
   131701 CCGATCTGAC CCGGCCTATC GACGCCAACA TCATCACGAC CTGGCTGCGC TCGCACTCGC
   131761 ACGAGATGGG GCAGTATCCG TTCGCGATGG TGTTCACCAA TCACGTCAAG TACCGACCGG
   131821 ACGAGAACGG TGAGCCTGAA CGGCACAAGG CCGGCGGTTC TCACTTGTCG TTTCAGGAGA
   131881 CGATCGAGCT CCAGGTCGAT CGTCGGCGAA AGCTGTCCTG TGCCGACTGG GAGGGCCGTG
   131941 AGGTCATGCT GACGATGTTC AAGAACTCCC TGGCGCCGAC CATGGGCTAT TCGGCCATGG
   132001 CCAGGTGTCT GTGGTGGTTC GAGGACGATC CGGTAACTGG CGGCATCAGG CAGCGAACCG
   132061 TCTGGGACTG GCATCATGCC ACGATCGGCT TGCTCGACTA CCTGATGCAC GGGAAGGAAG
   132121 GGCAGAAGAC TGTCTTCTTG AAGAACCGGC TGAAGGACAC CGGTTTCCAT CTGGCTTGCC
   132181 CCAAGAACTC TCCGGTTGAC AATTGTGCCT GGTCGAAGGA CCTGGGCATG AACGAGAAGC
   132241 AAACGTTGCC CTGGAGCGAT GTGGGGAGGA TGATCTACGA GGACGCTTCG CTGGTCAAGA
   132301 AGCTCCGTCG GGCGCTGGGG ATCTTCGAGT ATCCCTACCT GACCGGTGAC ATCCGTGAAC
   132361 AGCTTGTCAA GCTGACCGAG GAGGCGACGT GAGCCATCCT TTTGACGAGC TTCGACGTCG
   132421 CACGGATGCG GATCGCGAGA CGCACAACGA TGAGATGCGG GAGGGCAGCC TGGTCAACCG
   132481 GCTTCTCGTT CGCACCTATG GAGCGACTGC CGCCCGTCGC CGTCGCGACT TGCTGGAATT
   132541 AAGCATGGAG CGTACAGGTC AGCATCGTAT GACCTTCGCC TTGTTCAACG AGTTGTTCCC
   132601 CAACTATCCC GTCTTGCTGG CCTTCAACCG GTTGGGTGGG ATAAAACTTC ACGCCGACTC
   132661 TCGAATGATG CTGGCATCTT TGATCAAGAC CTTTGCAAAG ACCCCTGTCC ACCAATACTT
   132721 TGACGACTGG CTGCCGACCG CGCAATCCAT GGCGAACGGC AGAAACGTCG GGATGGTGTT
   132781 CGGCCGACGG GGGTTCAAGT ACGGCATGAT CATTCACGAT GGAGGGTTGG ACTTCAGCCG
   132841 CCATCTCGAT ACAGTGATCT CATTCAAGGG TGGCAGTCGC CAGACTCCGG TTCTGCTCGG
   132901 CACGCAGTGG TTCGATACCT TTGTCGACGC CATTGCCGAA CGTAACCGTG AGCTGGCATG
   132961 ATTCCAATTT CGTAATTGAA AAGGAGCATC TGCATGTCCG AGTCCAAGCT CGTCAAGACA
   133021 CCCGCTGATA AGGCACGGAT GGAAATCTGG TCGAAGATGA CACCCGAGAC CCAGAAGGTC
   133081 GCCGAGCATT GCGAGCAGCT TTTCGCCAAG TCCCAGGCCG TCAGCGTCGT TTACCTTTAC
   133141 CAGGTCGGCG TTCATGTCTG CCGCATGCTC AAGGTCGGTG AAAAGAACGA GAGCACCTAC
   133201 GGCACCAACG CCATTCAGCA CGTTGCCGAC TACACGAACA AGACCATCAA CCTGCTGTAC
   133261 ACTCTTAAGA ACATCGCGCT GGCGTTCGAG GAGGCGTACG TCCGCGAGTG GTCGCCGAAG
   133321 ACGAACCGTA ATGGCGACTG TCTCAGCATC AATCACTGGG GCCTGCTGGC GCAGCTCAAG
   133381 AACGCTACCG AGCGTGAGGG CTGGCTCAAG AAGGCGATCC ACAATAGCTG GTCTAGCAAG
   133441 GAGCTACAGG ACCACATCAA CGCCTCGGGG GTCGGCAAGC AGTCGCCTGG CACCAGTAGC
   133501 GGCCGCACGC CCAATCGCCC TGCCAATCCC TTGCTGGGGC TGCACAAGCT GACGATGATG
   133561 GCGAACACCT TCATCAACTA CGAGGAGAAC AACTCCAAGT TCATCTTCGA CGTTATCGAC
   133621 ACTCTGGACG CCTCCAGTGT CACCGACGCG CTCGCCAAGA AGCTGGAGGA GGCCGACGAG
   133681 GCGCTGGATA ACCTGGAGAA GGACATCACC GCGGCTCGCA AGCACATCGA GAAAAACCAG
   133741 GCCCGTGTCG CGAAGGTCCT GGAACAGAAG GAGAAGGCGG CGACCGAGGA CCAGGACAAG
   133801 GCCCCCAAGC CGAAGGTCAA GCCGGTCCTG TCCGGCAAGA AGCCCTCTGG CAACGGCAAG
   133861 CCGGCCCAGG CTGGCAAGAA GAAGCCGGCG GCGGTCAGCG CCTAGCAAGC CGCACTGAGG
   133921 TCACCTGGGA CGGCGGAGCC GTTCCGGGTG GCCGTTTAGT GGAGACTTTA TGAATCTTCC
   133981 GCCGCCGCAG CCAGGCGACC CGCAGATTCA CATCTGTATT CTGACCTATG GCCCACACAG
   134041 TGACTTGTTC ATGCGGTGTC TGGGTTCGAT CGAGCGCTAC TTCCCCTTGT CGTTCGTTGC
   134101 AGACATCCGG ATCGGTTTCA ATGACGCCTG CCCTGCCTCT CACGAGTTCG CCGCCCGCGT
   134161 TGCGCAGGGT TACCCTTGCT GGATGTTCCG CGGTTACAAG CCATCCCGCA ATGTCGGCAA
   134221 GTACCCGCTG ATGCGACGGA TGTTCCGGTC GCCATCGTTG TTCGGCACCC ATGTCATGTG
   134281 GTTTGACGAC GACAGCTTTC TGCACTTGAG CCGTGGTGGT CTGTCGTCCA GGGGCCTGCG
   134341 GTGCTCGGTC GATGATTGGT GGATGTTGTT GACAAGTCGA CTCCGTGATG CCCACCTGGT
   134401 AGGTGCTGTT TATCATCTAA ACCGGAAGAC ATACGAAGAG CGTTTTCGGC GTGGTTGGTA
   134461 CGGTATTCGA GATCAGCCCT GGTTCACGGG TAGAAAGCCG CCGTTGGCTT TTACGGATAG
   134521 CAAGTTCGTC ACTGGTGGCT GGTGGGTGGC CCGGAAGTCC ATGCTGCAAG AACACGACTG
   134581 GCCGCCGGTC GAGCTGCATC ATAATGGCGG CGACACCTTG CTGGGTGAGA TGTGTCGACA
   134641 GCAAAATTAC ATCACGGAGC ACTTCAACGT CGGCGTGAAG ATCAACGCCA ACGAGAAGGG
   134701 ACAAGAATCT GCTGCCAAGC GCCGCGGCAT CACCAGTCCG CCGCCGTTCC TGGATTACAC
   134761 AGCAGGCACC GATCCGCTTG CGTATCGGAA GAAGTGCATA TCGGCCTGGC ACAATTTCGA
   134821 GTGCATCGAG TATCCTCTCC GGCCGGAGGA AAACTCATGC AATACGACGT TCGGTACTTC
   134881 GACGTGAACC AGCAGGTTGC CAACGGCCAC CAGCCTGTTA TTGTCATTAG CCGGCCGCTG
   134941 ATGCACGGCA CCGATCCCAA GGGTGGCGTG TTCAATCAGG CCAAGGTCGC ACGTCGAGGC
   135001 GAATACTACG TGCCTCAGAA TCGTTTCTTC GAGGGGCCTC TCAAGTTCGT CCTGACCAGG
   135061 CAAGGAGAGC TCGTTCGCAT TCCGATGTGG GATTATCCCA CCGACGCACC TGCGATTTCG
   135121 GCTGCGGGCG CTCTCTGCCT TCAGATGGGC ATTGAACTGA CCAGCCAGGC TCTTCAGGAG
   135181 ATCCAGACCA CCACCAACAA GCCTGTGACC AAGGCCCTGA TCGTGATGGG CCATGAGTGG
   135241 CACAGCATTG TCCTCAAAGA CGGCAACCCG GGGCTGCGCG GCTATGTCGG CGTGGCCCTC
   135301 GTTGTCGATG ACTAAGGAGA ACCCATGACC GCTGGAATCA ATGTGCAGAT GCCGGCTCCG
   135361 CCGGCAGCAG CCGAGCTGCC GCGCCTGCCG CAGAACATCA TGCACAACCT GACCGAGACG
   135421 ATGGTGGAGT TCGAGCGGTC GGCCGCTGGC TTCATCACGA TGGACCGGGC GGTGAGAACG
   135481 TTGACGGGAA AGCTGTTGCC GGGCGAGAGG CCCCAGGGTA TTCCGTTGCT GGAGCATCCC
   135541 GGAAGTGCCG ACGGCGTCAA CGTGATCGAG ACTCTCGTTA TCGACCTGGG CGCCACTAAC
   135601 GAAGAAGGCA AGCCTCTTGT CCAGGACGAG GCTCGGCAGT ACCTGCTCGG CACTCTCTGC
   135661 GCCATGCACC AGCGGCGGGG CGGTATGCTT CGACGTCAGT TGCAGGCTCT GCTCGAAGAG
   135721 CTCGGACTGT ATTTTCAGTG AGGGCTTCAT GGAACCGTTT GATTTCAGCC AGATCAACGA
   135781 GTCCGATGGT TGGAAGATCA ACGCCATCGA GCGAGAGTGC TACTGCTCGC TCTCTATGGA
   135841 GTTGCACGTC AACGTAGAGC CTCAGCCGAT TGGACCGGAC GGAGCCACTT TCATCACCCT
   135901 TTACGAGTGG ACGAATCCGA CACCAGCGGC CAAGGCCGAT TACGCACTTT TACGCAGGTT
   135961 GTTCGAGGCG ATCTGCCGTT ATTTCAACGG TGGCGGCTCC TGGACCGGAA TCGACTTGCT
   136021 GATGGAGAAC ATGCCTCGGC ACGCGGTCGG CGCGCTGCAC TACGCCGGCT GGCACTACCA
   136081 TGATCTGCGG GTCAACGGCG ACGGCATGTA CCAGCACGTT TTCATCAGTG CCACGGAGCC
   136141 GGCGAAGGGA GTGGTCTGGA TCGAGAATAT CGAGATCTCC GAGCCCGAAC CGTGGGACGA
   136201 CGTGGAGAAC AGGCTTTACT ATGGCAAAGA AACCGGAGGG ACCGAAACGG AAGAGGAACA
   136261 CGGTCAGGGA AGACTACAGC TTGGCGGTGA TTTTGAAGAA GCGGAAGCTG CTGGCTGACT
   136321 CGTTGGAGGT GAGCCTGGCT GGCAAGCAGG TCACCGGCGA TCTGATCCTG AAGATGCACG
   136381 AGATTTGCTC AGCTATGCTA CCCAGGAGCG TTCATCCGGA CGCCCTGGCG GAGTCGCTAC
   136441 GGTGCATGGT GGGCCGGACG CCGTGCCGTG CCGATCTCGA CCTGCTGTCA TATCGTTTGG
   136501 TCGGCAACAT TGCACGTCTA AAGCTGATGC GTCCTGTGGT GCCCTGGGCG ATGACTCAGT
   136561 CGATCGACGA GAAGGTACTG GCTCAGGTTA TCGCGTATCG TCCCGAACAA CGCCGGACCC
   136621 CTACTACTCG TTTCACCATC CAACTTCTGA CTGGTCTGTC GGCCGGCCTG AAGACCCAGG
   136681 TCTGGTGGGA TCTGGAACGT TGTTACGTCG TGTCCATCGT CACCGGTTTT GATCGGCCTG
   136741 CGATGCGGAC TGGCGTGGAG GCGCGTTATT ACCTGTTCAC GACGCCGCCG CAGCTCGTCG
   136801 GCCTGTACGG CGAGGTGCTG ATCAACGGCA CGGAGTCGTC CAAGGTTGGT TCGCCCGTGA
   136861 TGACCCAGTT CAAGTGCCCG AACCACCTGC GGGCGCTCAA CCGACTGCTC ATCAAGAAAC
   136921 GTTTCCGAGT CGAGGACGGT TACACCTGTC CCAACGACTA TCCCGTCACC TTCCCCTGTC
   136981 ATCACTGTCC GGTTGGCTAC GTGACCTGCC CGGCGGCTGT CCACGCGAAG GACTTCACGA
   137041 CCGGGCCGTG CGACTTCTGC AAGGACGCCG AGGCGGTCTT CGACCCTGAC TGGTCGCTCG
   137101 ACCGCTGCGT CAACTGTATC ATCAAGGAGG CAACATGCCC GTCGTGATAC TAATGCCGAT
   137161 CGGCGCTATC GTCGGTCTGT TCGTGTTCTA TTGGCTGATT TACAGCATTG GCCGCAGTGA
   137221 ATCGCCTGAG CTCGTCTTCA CTGTTATCCT CGGTTTACTC TTCTCTGTCG CCTTGCTCGG
   137281 CACCATGAAT AGCGACAAGT AGGAGAATCA TGGCCCGATT TACCCGAGGG CTCCACAAGC
   137341 CCAAGAAAAA GCAACTGCTG CTGGAGTTCG TCTCCTTTGT CTTGTGTGAG ACCTGTGGCG
   137401 ATACCAAGAA TCTGTGTCTG AGCTGCGGGC AGCCGCCTTT CCTGTGCGAC TGCCCGAATG
   137461 CCGAGTATGG CGAATGCCCG GAGTGTCCCA GTGAACGCCT CAATGTCGAG AAAGTTCCAC
   137521 TGTCGTAAGC CTGGCTGCCC CCAGAGCTAC ATCGCCGAGG AGTTTCGCAA TCGGCATGAG
   137581 AAGGAGCTGC ACGAGAAATG CCCAAACTGC GGGCGGCACT TTCTTGGCCT GAAACGTCAT
   137641 CTGTCCCACG CCAAGAAGAA CCCGAACTGC TGTCAACCAC CCAAGGAGTA ATCGTGGCTT
   137701 CGCGACTACT GTTCCTCACT ACTATCGCCA ACCTGATCGT CAGTGCGCTC CTGATGGGGC
   137761 AGTACCTTTC CGGTCGCACA CAGAGGCCGG TTGCCACCTT GACGTCCGCG TTCCTCACTG
   137821 CGATCGGCGC CGCCCTGGGT GCCCTCTACC TCATCACGAA CTTCATGTAA AGGAGAAACA
   137881 ATGGCCTCGT TTACCCAGCC TCGTACCTAC ATGCTCGGTG GCACCGTCGT CGACCCGGAC
   137941 GCCCTGGCAT GCTACCTGCA CGACACTGGC AACCAGGACT TCCTGGAGTC GGTACGGGCA
   138001 GCCCGCGCCC AGGGCCTCTC TGACGCCGAG ATCCTCAGCT CGTTCTACGC CAAGCTCTGC
   138061 TATGCCAGCC TGACGCTTGG CAAGAACGCC AACGTCACCC GCATCCGCGA CATCCCGTCC
   138121 AACCTGGTCG CCTGCTTCGA CGCCGGCCAC GGCAGCGTCT TCGGCCACTG CATGCTGAAC
   138181 TTCGTGACGA CCGACTGCTC CCGGGTCTTG ACCCATGAGC TGGTTCGCAA CCACATCGGC
   138241 ACCGAGTTCA GCCAGACCAG CGGCCGCTAC GTCCGTGGCG ACACGATCAA GCTGATCTTC
   138301 GACAAGATCC TCAAGCCGGT CGACGCCCAC ATCATGGCGT TCCTCAATGT GACCGAGGAC
   138361 GTCTACCGGA CCCTGTGCGA CCGGATGGGC CTCAATGGAC GAGAGGGCAT TCGTCGGGGC
   138421 CTGGTCCAAG AGATCGTGGT CAAGGATCAT GTCGAGAAGG TCCCGCCCAC GGAGGAACAG
   138481 GTCGAGGAGT ACATCAAGCT CGTCCTCGGC GGCCGCGACG TCGACAACCT CGACTTCAAT
   138541 CACAAGAAGA AGGTGACGTC GGCCCTCCGT CGTATCCTGC CCAACGGACA GTCCAACGAG
   138601 ATCGGCTGGT CCATCAACCT GCGTGCCCTG CGGCACGTCA TCCAGATGCG GACTGGCCGC
   138661 CACGCCGAGT GGGAGATCCG TCTGGTCTTC AACCAGGTTT ACAACCTGGT GAAGGCCAAG
   138721 TACCCGATGA TCTTCTACGG CGCGACCGAG ACCGAGGTCG ATGGCTTGCT GGAGATCTCC
   138781 GACCTGAAGA CCCAGCCGTA CCAGAAGACC CGTGAGGAGC TGCTCAAGGA ACTGTCCATC
   138841 GAGCAGCTCC AGGCCGAACT CGAACGGAGG AAGTTATCTT AACTCCACCT GATCCAGCCA
   138901 AGTTCGTGGA TCATCCCCAG ATACTTCGAG AAGCTGTTCG TGACTGCTGC GGCCCCTGCG
   138961 AGTCGGACCT TCGACTCAGA CTCAAGGATG TCCTCCAGCG GCTCATGTTC AGCCAGCGCA
   139021 ATCGGAAGCG GTGCGAACAT CCCAAGGGGT TCAAGCACTC GCTAGACTCC TGGAGCTTCA
   139081 GCGACTGGTA CATGGCCTTC ATCGGCGAGG CCGGCGAGGC CGGCAACGTC GCCAAGAAGC
   139141 TCAAGCGGTA CATCGACAAC ATCCCCGGTA ACAAGGAGAG CCGCGAGGAG CTGGAGAATA
   139201 AGCTGGCCCT GGAGCTGGGC GATGCCGCCG TCTACCTGGA CTTGCTGGCC CAGTCAGCGG
   139261 GCCTCGACAT TGACGCCTGC CGGGAAGCGG CGTTCCAATC GAAGAGCAAG GAAATCGGCT
   139321 ATGTCGAGGA GTGATACGGC CAAACCGCGA GTTTGGAGCC CTATACTCTT CGGTGACTGC
   139381 TACCAGGATG AGCAGGGCTA CTGAGGCCCA CGTACAGGAA GGTCTAGCCA TGGCGACGAA
   139441 ACGCAAGAAG ACGGTCAACA CGATCCGGCA TCCCTCGGCC CGACAGCTAG CGGCTTGCGT
   139501 GGTGACGGAG TTCCTGCTCC GTGCCGAGTT TTTCTCGCAC AAGAACACCA CGGAGCTGGC
   139561 CACTCGTGAG CGTGGTGGGA TTGAAGTGCG GATCGGCCGC AGGAAGTTTC GTGAGATACA
   139621 GGCGGAGATC CGCAAGTTGA CCGCCGCTAC CCTGGCGCAG ACCATGAAGA TCTGGAACGA
   139681 CTTTCTGGAC CCCAGTCCTT TTCGAGGCAA ACCGCCTTCG GTATGCACCC CTATTCTCTT
   139741 GAGGAACAAA AAGTGTCCCA ACAAGCCATT CCCGCTAGTC TCCCAGCCCT CCTGACCGGT
   139801 CTGGGCGGCT TCGTCGACCA GTTCAGCGGC TACATCGTCC AGTGGGCCTT GCGGAAGAAG
   139861 TTCCGTGAGG CGTGCGCCAA CTGTGACGGT AAGGGCTATG AAGCGTTCGG ACCGATCGGC
   139921 ACCGAGGTCT GCGACCTGTG CAAGGGCACG GGTTGTCAGC CCAACAGCCG TAACTTCGGT
   139981 GAGCAGATCG CCCTCATCCA GTCGGAGATC GACGAGCTGG AGGAGAAGGC CCCCGAAGCC
   140041 TACAAGGAGG CGACGGTCTT CCTGAAGGAT CTCCGCTTCC TTAACGGCCG ACTCTCGAAG
   140101 ATCCTGGAGG ACCATCGCAG CCAGAAGCCG GGCACGCCGC CGGTCATGGA CCAGCACTGC
   140161 CCGGAGTTCA CCAACGTCGA GATTGAGGCC GCCGACATCT TCATCAGGAT GGCCGACATG
   140221 GCTGGGGCCT ATCAGTGGCG GCTCGGGGCC GCGATCAAGG CCAAGCAGCT TTACAACGAG
   140281 ACAAGGCCCG AGAAACACGG GAAGCGGTAC TAAGTTGCCG TGACTTTTCG ACGGGCCTTT
   140341 GGTAGCCTCC GTTCCTCACT CAAGGAGGCT ATCCATGACC CTGAATGCAC GAATGTCCGC
   140401 TGACGACAAG CGCTGGTACA ACGCCGGCCG CGACGTCGCC TACTGTTTCG GCGACGCCAT
   140461 GCGGGAAGTC ATTAACCGGG TTGAGAGTGG CAAGTGGGAG GCACTTCAGA AGTACCTCAA
   140521 GGCCCAGAAC GTCACCGAGG CGGAGCTGGG CAAGGCTGCC AACGCCCTGG CCTTGTTCAT
   140581 CGCTGGGGCC ACCGAGGTCA AGAAGGAGAC CATGGCCGGC GCCCTGACGA GGGCCGGCTT
   140641 CTTCGATCAG CGCGATGAGG CCACGATCGC CGTCACCAGC CTGCTGGGGA CGGTGATGAT
   140701 GGGCTATTTC TATGCGGGCG CCAAGCAAGT CACCCTGGGC GGCGAAGGCC CCTGTGACGA
   140761 CTACCAGGAC CTTCGCGGCT TGGGGGCTCA CTGTTCCCGC ATGATGGCCC TTCCTCGCTG
   140821 GAAGCGGCCC TTCTATCGTT TTGCTGACCG GTGCTTCCGC ATCTGGTCGG CTATTCGCAG
   140881 TGCCTGACAG TGTTGTCTGG CTATCCGTCT GTTCCAACGA AAGGATTCTG TGATGCGTTC
   140941 GCTTCTCTGT CTGCTCGCCC TCCTCGCCCT CGCGATCGAC GTCAGTGCCG GTGGCCGCCG
   141001 TGGCGGCGGT CAGCCGATGC AACAGATGCA GGGCGGCTGC CCCGGAGGCG TCTGCTCGCC
[truncated: 114,574 more chars]
