# Supplementary material for: Clades of huge phages from across Earth’s ecosystems
Source: Nature. 2020 Feb 12;578(7795):425–31. doi: 10.1038/s41586-020-2007-4 (PMC7162821; doi:10.1038/s41586-020-2007-4)
Supplement: Supplementary file 6 — Genbank files for all genome. [file 41586_2020_2007_MOESM6_ESM.zip › genbank_genomes_SD-4/LP_PHAGE_41_26.gbk]

LOCUS       LacPavin_0818_WC50_scaffold_3810_prodigal-single     240711 bp    DNA     linear   BCT NOV-13-2019
DEFINITION  LacPavin_0818_WC50_scaffold_3810_prodigal-single, contig.
ACCESSION   LacPavin_0818_WC50_scaffold_3810_prodigal-single
VERSION     LacPavin_0818_WC50_scaffold_3810_prodigal-single.1  GI:
KEYWORDS    .
SOURCE      LP_PHAGE_41_26
  ORGANISM  LP_PHAGE_41_26
            .
COMMENT     Data sourced from ggkbase. For additional details see
            http://ggkbase.berkeley.edu/organisms/405009
FEATURES             Location/Qualifiers
     source          1..240711
                     /organism="LP_PHAGE_41_26"
                     /mol_type="genomic DNA"
     gene            105..515
                     /locus_tag="LacPavin_0818_WC50_scaffold_3810_prodigal-sing
                     le_1"
     CDS             105..515
                     /product="hypothetical protein"
                     /codon_start=1
                     /transl_table=11
                     /translation="MGRPLKKDVNGINVIGTYGTNSSDSSAGIVVKFYDASLRTDGVI
                     IKQRGAKSFVVARIGSIGTTSAYTTAVLKNGTPSAAGEMQIIAYLSGGADASAVNVAK
                     ITKRIITSFTGAKYTWRMTNFADSTADQIELTAL*"
     gene            530..1582
                     /locus_tag="LacPavin_0818_WC50_scaffold_3810_prodigal-sing
                     le_2"
     CDS             530..1582
                     /product="Uncharacterized protein n=1 Tax=Solitalea
                     canadensis (strain ATCC 29591 / DSM 3403 / NBRC 15130 /
                     NCIMB 12057 / USAM 9D) RepID=H8KPQ7_SOLCM"
                     /codon_start=1
                     /transl_table=11
                     /translation="MGQFFRVNGDYNIKVKDGGTIKLDTGASGDTIITGNLTVQGDVT
                     SISTTNLEIEDRIITLNNGENGPGVSLTYSGIEIDRGTYVDSTAVPRAAFVWNETNPG
                     FTTDEDPASASGYWQIVTGSSETAYGFADSNLKIRRILTDSSTDSGDLTLIGTGTGVV
                     KVAGTTNYRLQVTDNDDIPNKDYVDFSILNNPTFQIRAPQGQDSRIIIADAQVTPNNA
                     STGGSLAYYYAQTGYPTTESTVGFFIDGVLAANIYADRVQLQKLEFDQTEILTVGSGN
                     DNIKFTTYGTGKVEINASLQINNDIGTPAIVSGSHVIYSRSESTGKSGIFFVNTENTR
                     DELVSKNRALLFSMLF*"
                     /db_xref="UniRef100_H8KPQ7"
                     /db_xref="A0A0F9DYT2_9ZZZZ"
                     /db_xref="scn:Solca_0840"
                     /db_xref="H8KPQ7_SOLCM"
     gene            1592..1975
                     /locus_tag="LacPavin_0818_WC50_scaffold_3810_prodigal-sing
                     le_3"
     CDS             1592..1975
                     /product="hypothetical protein"
                     /codon_start=1
                     /transl_table=11
                     /translation="MAVIGKIVAGTTMTSPTTVYTSSGNNAVTCIAVCNTGTISLTDE
                     TSQSVDINIYIVSPSGGGDNVNTTGSNSLIVKQLTVPAGETIFFNDEKFVLANNDSIR
                     VGYQMSNAASPVANLLNVTVSTLPV*"
     gene            1972..2592
                     /locus_tag="LacPavin_0818_WC50_scaffold_3810_prodigal-sing
                     le_4"
     CDS             1972..2592
                     /product="hypothetical protein"
                     /codon_start=1
                     /transl_table=11
                     /translation="MRFLKQKTLSSYSASDDALMIYDNRDLATHTNNGGRAIMDITGG
                     LRLPKGTTDQRPKLSNVRTPNGPNGYIRYNTTTDAVEAYINGVWEVVRASGATAVQVS
                     RLAANGTETTFGPLNAAYVTNYTASDYNLMVLIDNVIQIGAKVNYTIVKRQAGSFVSV
                     SYSPFSASGPGTYTNDEYYIQFPTAVPAFSGSGDPIYVTVFYGYGN*"
     gene            2595..3698
                     /locus_tag="LacPavin_0818_WC50_scaffold_3810_prodigal-sing
                     le_5"
     CDS             2595..3698
                     /product="hypothetical protein"
                     /codon_start=1
                     /transl_table=11
                     /translation="MSQLGRISGPLLDANLNRLGVDLTFRNYSADDDLLYLDVNNNRI
                     GVNKTPSAHRAEIDGTTRTTNLIAPTSGDIATVTLNGNTFSTDIVSTIIIRPNQTNPV
                     VTMDHMIAGDLDFKDNVIKNPAVNGSIFFDPSGTGITDIQSNTTVNGNLSVTGNFVVN
                     GNLQKNGNIIVGDTIYDTVTVVPDFTQSLIPGADITYDLGKELGDSTTGRWRRVYAPR
                     NLDIGNLQYNDITVGNQLTIESSAPSISTPLSNDSIRLNSATGIVDIERIRFVGNDIT
                     NLDPTAFTLASTGIGYVRFVGDNAIVIPSGTDAYRAASPEVGETRWNTQNPANQYLEC
                     FDGTVWNISTGPGATVTQADMEDLSNVYILVLG*"
     gene            3823..4875
                     /locus_tag="LacPavin_0818_WC50_scaffold_3810_prodigal-sing
                     le_6"
     CDS             3823..4875
                     /product="Putative uncharacterized protein (Fragment) n=1
                     Tax=uncultured phage MedDCM-OCT-S08-C964
                     RepID=D6PIG9_9VIRU"
                     /codon_start=1
                     /transl_table=11
                     /translation="MAIGRISGPLLKANLNREGVNLAFETDLLYLNVNNSRIGVKTAS
                     PQYDLDINGTTRTTNLIVDTQADIAQFTISGNTISSSNNTINFIPTGGTATVYQARLQ
                     VNDFEIQGNTISTTVSNSNIELRPNGIGIVDIYSNATVNGNLIVTGNTNVTGNVTIGG
                     NITIGDALTDSITINASINSDLVPQTDNTYDLGSPGFRWRTVYAQNFFTDMLSLDSLD
                     IGNLQFRDNEITTTTGMNLAIFGNGTGGVDLGNFRFRDNTITNIANNAISQILATGTG
                     YFKIAGTNGVVLPRGANSTRPTAYAVVGMTRFNTDSRALEVWDGFSWASPAGSSGAVT
                     GTQAEDISVAFALTLG*"
                     /db_xref="UniRef100_D6PIG9"
                     /db_xref="D6PIG9_9VIRU"
     gene            4880..5212
                     /locus_tag="LacPavin_0818_WC50_scaffold_3810_prodigal-sing
                     le_7"
     CDS             4880..5212
                     /product="hypothetical protein"
                     /codon_start=1
                     /transl_table=11
                     /translation="MPTVFKHAVNTSIGTDPVDVLQIPAGVRATVIGCNIANVTDYDT
                     VTVNVYVVDENSTQAYYVKGLPIPPNTSVKVITNGEKLILPETSGIRVVSDVEDSIDT
                     TISYVEIS*"
     gene            5224..5592
                     /locus_tag="LacPavin_0818_WC50_scaffold_3810_prodigal-sing
                     le_8"
     CDS             5224..5592
                     /product="hypothetical protein"
                     /codon_start=1
                     /transl_table=11
                     /translation="MSQSNYYLGRDPVEILGDSPRYWYALRRNQDGELFIVRSDQVSD
                     KEAYSINIPGPIGENFEDFEPGVDYFDGTTEDHEPEYENMYYTQYRWDDRSIFYYVDS
                     QGMLVQRINQGYTYPTGISN*"
     gene            5609..11128
                     /locus_tag="LacPavin_0818_WC50_scaffold_3810_prodigal-sing
                     le_9"
     CDS             5609..11128
                     /product="Phage tail fiber-like protein n=2 Tax
                     =Prochlorococcus phage P-SSM2 RepID=Q58M54_BPPRM"
                     /codon_start=1
                     /transl_table=11
                     /translation="MAEFKISRFRYTWRDEWAADSSTYNKDDVVLYQGKSWVCIRQHT
                     ASTFYQDQAYVPPGETLASPAWVKMTDGRKYLGTWLPNQVYDTGVLVNVGANIYLCIT
                     SHTAGANFSNSIANWEIFATGSKFRSAWTAATLFRIGDVVVYGGNTYQCILEHNSASS
                     AVGIIAGNNNAADDSTLETWTYLLENDKFIGTYEYGYRYRVNELVKYGGSIVRCTQEH
                     TTTSGSNATIDNTKFETYLQGYNFAGDHFTATNYAIGDVVRYGGFIYRSLFNQTSGNP
                     GFSDSYPQGNPNWIKIAEATNYLGVYDPVGTYKNGDIVQKGGSIWKCVTDVEPDGSTL
                     MYLDTSNWELVISADAFRSRWATATNYNVGDLVYYKGSTYKAIIAHIATAIDFPGDNG
                     SVTGMWELLVQGSDESGMTQFGDMLVYDQSRLPADDQSSLGPTRIPIGAPDQLLTVTD
                     NLGSIGWEPWGDYSRIFFVRTNGVDDDIDVQRGTNYFKPYKTLRYALVKADDGYTGFT
                     TIIVATGEYYEVLPLIVPARTMISGEELRSTTIRASLPNPNMDGDAFYTISAIQRLSF
                     IITNLITGSLITRSTGNTLTQSVFPTGNNTSAALVQGLLANIVDTINYKVNDLGSNPV
                     VSGTNTLTVDSVRLQTVINLENNKEFLAQEAVSYIRQSYPAYNFNSDLCKRDIKEFIK
                     AIQYDLQYPGNYKTLLAARYYSNAVTGSALEDMFYFRDTSGIKNATLRGLEGTLPALV
                     AGEDYQLPTGGAFCSLDPGWGAADSRTWITTRSPYVQNVTTFGVGAIGQKVDGALHNG
                     GNKSIVSNDFTQVISDGIGAWMLNGGRGELVSVFSYYAHIGMFATNGGIIRATNGNSS
                     YGNFGAVADGIDNTETVRYGKLNTRTTQATVAAAFAGEINDFIFGLEFAHAGQEYTTA
                     SYSLVSSGSGAVAVQEEFRDNGVFEIQVLGAGLGFIQAGNQASSGTTTTITLSVSESV
                     LQSEILGMRIILTSGPGTGQYGYVTSYNLGTRVCTVYRESDDQPGWDHVLPGTPTATL
                     LTSGTTYRFEPRPIFSDPGFTATNVTLPAAGNYSNIVYGETSNVYSGLTGGVGTGSVD
                     GTDGLVPVTAVWTVTKTGRTYSAVLTNPGAGYRVNDTIVISGANIGGQDIEHDLRITI
                     TATTEDSTNSIVLYEISGSAVADSGKFVITPISGDTGRYSGNGDTWGTFTLPSAGNWR
                     SVAAGNNKFVAIKFGTSEAASSIDGITWTVGTIGSSRNWNGVAYGNPSTSTSGLFVAV
                     AGNLNSAAYSTNGTTWTASTLPTFGDSTLNEWVSIAYGANVFVAVANTGNIAAVGAWN
                     GTALTWQGTIMDAVTDSSQKDWVSVAYGNRRFVAISATGDIAYSFDGLEWYGATMPTQ
                     DGSTIHNWKQIKYGQGVFFAVGDSGSRTVGADPTTGPTTFAATSYDGIVWTSRTLATL
                     ESWGSVAFGNPDVTIGDSTVTNSKGLWIAVVDGNGTASANINKIFTGARALGRVVVEG
                     TSVSSIKIWEPGSGYLTLPTLTVTEPNNTVDPVFRIRSADGVLAQPTFITKGSSYKTS
                     RTIVTVIGDGFADVTPVGRYVTIDGLSLMPGPGAQFYIGGRTDYFTAVVVGIEPQEFE
                     DGTIQATFQLNPNPTLTDFFEDDMEVVIREKYSQVRITGHDFLDIGTGNFVQTNYPVL
                     YQDYTYTTLPLQEVQSYNGGRVFYTSTDQDGNFRAGNLFAVQQATGIITISAEFFDLQ
                     GLTELRLGGIRVGSTAVIREFSKDPLFIQNSNNIIPTQRAIVSYLSSRLNIGGEDLLT
                     PSVTAGLVKLGPSSISNTAGLTIDIPRIADFSGADCRISGSIIAQTMFFNSFKDD*"
                     /db_xref="UniRef100_Q58M54"
                     /db_xref="R9S8U9_BPPRM"
                     /db_xref="mai:MICA_2365"
                     /db_xref="Q58M54_BPPRM"
     gene            11162..18853
                     /locus_tag="LacPavin_0818_WC50_scaffold_3810_prodigal-sing
                     le_10"
     CDS             11162..18853
                     /product="Uncharacterized protein n=1 Tax=Synechococcus
                     phage S-CAM1 RepID=M4QF90_9CAUD"
                     /codon_start=1
                     /transl_table=11
                     /translation="MAEFKLGRIRFVWKNEWATATTYYKDDVVRFGGKTYVCQVGHTS
                     VADFNTDLDISPTKWNLMSDGQRWRDAWSVSTAYQEGDLVKYGGTIYVCVDAHTSAAT
                     TTLGLEDNSADWNLFIEGIENRGDWTVSTRYKLNDIVRYGAISYICVTAHTSAADTTL
                     GLENNIANWQVFSQGLENKGNWVTATRYKLNDVVKQGASLWLCNTYHTAAAAFITNLA
                     YWTQLVEGFEFESTWSSGTTYQSGDIVRYGGNSYVAKTVHTGSNPVTGTANWDLFAEN
                     LKYQSNWSGSTSYRIGEVVKVNANTYLATADSASYAVVITGTTGTGTNTLTTSTSTTG
                     LAVGMTIRFTSGTFGGVLQDARYYVKEIVGANEIRISISSGGANLTLTTATGTMAATA
                     SAEPPNTTYWSLLSSGIYWRSSWTDDTEYYAGDVVNYGANTYYCILAHRSEGDDGSTI
                     GAQGGGNALSRPDVDITGTYWNVMTVGSETSVLTTTGDIVYYGGAGPTRLPVGQEGQV
                     LRVSSLNTPEWVTWGQTDNVYYVSPNGEDRAYPDCGSTLDKPWKTIRYACEQVEKGPR
                     NPKAQHLLELNRVFMQKEITAWIRTQIAAATVGQLWYNFVYNDYKCERDVGYIIDRLI
                     WDIGHSGNLKMRAAAFSLLGAFGQSGEFSAPEESTPYVTLAAEADEGVAAYEQLKLLV
                     ADVLANEVPTTIYQTLALDSTAIVTQYINTDYVAETGITTTTNELIDIVITALEDQVT
                     TNLPARRVPNNTINIKTGQYRETLPIIVPAETALVGDEKRSVNAGPAGSLTSRDDAKY
                     SIGALSRLETVVGQIILGSNVTESTGNTATQSALVPFASSVEELDIKRLVRTIQHQID
                     FKIGTNLLETVTDPTGYNTTFLAGFRDARALLRENKEFLKDEITAYIAVNYPAVKYSK
                     TKCRRDIGFIVDAVCYDITYGGSYQTLTAGLAYFDGGASTDLQIDSTEIAATAASYSR
                     LKTVMQQIIANTTVTKSTGNSATQWTDSTNLTGGSSASATVGSLVDIIINIIQGDSTA
                     SLTPQINVTTVTLTNTLTSTSHGLAVGDAVIPRITANGLTAGVKYWVVGTVTANTFQL
                     SATYGGIVLTSFSNGTGLDIDLEIIIDYPTATNAVTSTTALINAATVLDGVQESIVSS
                     ATTYITTNYPSLVYNSTKCQRDVRLILEAVMFDFMFNSNSLTRTAAYSYLRSTASDVF
                     SLNQKTATRAAFTYVKTLAKANVGGDATAQARIETLMTTLDDIVYGATNDGSICQTSI
                     RNADYARLQLERNRAYIVAEINAYIGSTYTTTVSSADSATDILTCTDTSWMQRNAAVR
                     FSGTAVGGNPNINTTTTYYIQNVINATQFKISAARNSMAAINFTVNISSNFTVSLYYN
                     SALCLRDVNSYIDALKFDLQYPGNYESRMAARYYANAVMGSLEEDMYYLRNGTGIRNQ
                     TLQGLTGDLLAPNEYGTSRVSAGAYCSLDPGWGPDDFRTWIVGRSPYVQNVATFGTAA
                     IGQKIDGALHNGGNDSIVSNDFTQIISDGIGAWVTNNGRAELVSVFSYYAHIGYLAEA
                     GGRIRGTNGNNSYGDFGSVAEGFDVTETPITCKINNKAFLPGIGTVLTNGTDTVLQFE
                     YDNAGSEYSEVVWSITGAGTNALTEQDDFRDGAVFNIRMLDNTEDSALAPEVDGNFGG
                     IDYLTNANTAQSGTTTQLILAAVDDEITGAYVGMKLLITAGAGAGQFGIVSAYTATTK
                     IATVTKESTGGAGWDHVVPGTTIVAPDASSTYIVEPRVAFTSPTYASTARTLASAQTY
                     TDAIYVPTFAIYSPVSSTSSGTGTGATFTVVRKGVKYRAVNIIAAGSGYVRLDTVTLL
                     GISLGGTSTNNITITITAVSTSGAITDFEFIGFGCGGNFVAVSSGSRNVNYSANGTSW
                     SSAATALPSTSNWVSMAHGKLTVVESAGGLVVGRGYVITSLGTTPFTSIGAAVNLVGV
                     HFVATGVGTGSGTATPVANHLVAVSSSTTVNAYSTDGGITWTSGGALPAGMSGDTVSV
                     AYGFTSATSGRWVAISSTGASCYSTNGGISWVAGGALPSATYSCMTYGQGRWVALSTG
                     NTINAYSTDGGVTWAAGTALPTSTTWISIAYGANKFVAVSSSGAVDPAYSVNGGLTWS
                     NADETGYLGSGTITDVRYGQGVFVVTTSSSNNMASSEDGINWTTRAITRASGTGALVA
                     VNGNPNQTSTWAIIPSASTTAASSAILGATAKARAFIVDTKLIAVRVTDPGSSYSVAP
                     TMTVTDPNNLFEAPVAVRIGNGVLAQPSFRNRGQDYDAAIAEQDTGDGYADNFQYGNY
                     ISVSQLTGSPSTGANVIIDSIPDITFKLVNILSLSGTYDGGKSAFFQVSPEVSLLNSP
                     AHATSVTTRIRYSQVRLTGHDFLDIGTGSFTETNYPGLPTQPAIQANETADLNGGRVF
                     YTSTDQDGNFRVGELFTIEQSTGVATLNADAFNIAGLSELSLGNITLGGNSATITEFS
                     TDPFLSANSDNVVPTQRAIKSYISSQIGGGGASLNVNSVVAGFIQISNTQITTTTGQT
                     IQMNASFNFTGGVRGYPIAWNYYFT*"
                     /db_xref="UniRef100_M4QF90"
                     /db_xref="M4QF90_9CAUD"
                     /db_xref="mai:MICA_2363"
     gene            18869..19204
                     /locus_tag="LacPavin_0818_WC50_scaffold_3810_prodigal-sing
                     le_11"
     CDS             18869..19204
                     /product="Uncharacterized protein n=2 Tax=Prochlorococcus
                     phage P-SSM2 RepID=R9S6A5_BPPRM"
                     /codon_start=1
                     /transl_table=11
                     /translation="MATGRLGAFPITDGSNTTVYTCPASTFAVVTVNILNRSSSASAQ
                     VRLAVATSSTPNANGSEYIEYDSSLLANGVLERTGIVIKSGELIVVSTPTATPSLSVV
                     VMGIETSTA*"
                     /db_xref="UniRef100_R9S6A5"
                     /db_xref="A0A0F9W7C9_9ZZZZ"
                     /db_xref="R9S6A5_BPPRM"
     gene            19218..20357
                     /locus_tag="LacPavin_0818_WC50_scaffold_3810_prodigal-sing
                     le_12"
     CDS             19218..20357
                     /product="Cell wall surface anchor family protein id
                     =4250867 bin=GWF2_Clostridiales_38_85 species=RAAC4_OD1
                     genus=RAAC4_OD1 taxon_order=RAAC4_OD1
                     taxon_class=RAAC4_OD1 phylum=OD1
                     tax=GWF2_Clostridiales_38_85 organism_group=Firmicute
                     organism_desc=a212"
                     /codon_start=1
                     /transl_table=11
                     /translation="MGRRVSNGVVGAAGSIGQLSVVANTLTTTQTNTNLIIDPQGTGV
                     TQFVGNLQAMGNASTGGEVRLMDADSSNYVALRSVATIASNKTLMFPDSVGTNGQVLT
                     TDGANPATISWTTPAAAGVALSDSTGGTALRLYHGSSTSGQLTSANSNSAATFVPSTG
                     ALVSTIGQFPTLQGGIGTSGTLTIISTTSGTKATAGILMTENIASTTTATGTLVITGG
                     LGVGGRVNATDFTGTIGNNTRSAGLFTTLTSNAATTFTAGTASTTTGSGSLIVTGGVG
                     VSGQVTAATVVETSSIVFKENVTPIEDALNKILQLVGVTYDRKDGSRLNEAGLIAEEV
                     NKVLPNLVSKDEEGNAYGLQYTKLVAYLIESVKTLNTRIEQLETK*"
                     /db_xref="gwf2_scaffold_4895_4"
                     /db_xref="dpd:Deipe_1870"
                     /db_xref="85793611"
     gene            20359..21210
                     /locus_tag="LacPavin_0818_WC50_scaffold_3810_prodigal-sing
                     le_13"
     CDS             20359..21210
                     /product="Uncharacterized protein n=2 Tax=Synechococcus
                     phage Syn19 RepID=M4SKC6_9CAUD"
                     /codon_start=1
                     /transl_table=11
                     /translation="MATLLNTRITDQTLVLPSGTTAERPANPAPGSMRFNTTLGLAEV
                     YDYGSWRDLANGAESSGVSGSGASVIMYIPFFGSSPNDITDQISGTVGTVGGTVTRNY
                     LQDGYNGFYVSGGGYLDIRPPQFETAQTTLNGRRYWTIEWWCWNFGTGTGGTAQTMLE
                     MNNYPYGILYRGAGASVDHYWRGSAISWGNVTTGAWCHYALVGYGTTIKVFNNGTQVA
                     DTMNAVGTSQFSDPYLQGTSALRIGASNHTASTGQHTNGVYRKFRVSLGARYAAAFTP
                     ADVYPIT*"
                     /db_xref="UniRef100_M4SKC6"
                     /db_xref="E3SQ07_9CAUD"
                     /db_xref="M4SKC6_9CAUD"
     gene            21218..23089
                     /locus_tag="LacPavin_0818_WC50_scaffold_3810_prodigal-sing
                     le_14"
     CDS             21218..23089
                     /product="Uncharacterized protein n=1 Tax=Synechococcus sp
                     . RS9917 RepID=A3Z7P4_9SYNE"
                     /codon_start=1
                     /transl_table=11
                     /translation="MATLNGITFTGTGALTLPSGTTAQRPGQASTLASFTTVGTTSWT
                     CPAGVYSVEVLVVAGGGGGGAWVGGGGGGGGVIYRPAFPVVPGTAYTVTVGAGGDGEY
                     NPGSYSGMPRATNGGNSVFGTLTAIGGGRGGSWSVYPPTTGGSGGGSGNGAGAAGTAG
                     QGFAGGTGRGDSPNGYPTGGGGGAGGPGENWEAPTTTHPRGRSGAGGPGVFYNITGQE
                     RAYGGGGGGGLHGSSSDGDYGVGGSGVGGEGRLANLTRDTRQNGLVNTGGGGGGGGRN
                     GGEVSYGGNGGSGCVYVRYNTNNTTGTVGGAARHNAARGVEYVTGDGRWTSYVMPFLT
                     RTIISNAYVMGGYKDAVAWNNTNRTVCATDTTTNLGDGTQELSHNYHSGACSKNLGYV
                     FGAPGAHGTASNYIIAFNMRTEQVYASSGSRYMAVSTINIGSMFKEHYTAWICQGGYG
                     TGVEEFNMNTETLVGTITGQVSNEAGWAMSHENYGIAYGSDSGSRTFHFATRTSTARP
                     GTHPSAHHQQKSVQTKLINAYAGNEGNYAGGNNFRRTNFYTDITSGTIAKPIGNSGEE
                     NFTMGQDHQYMLGMYNGLQNNISWRFNYASETGTTGGASLEPKGKGGMSSAVCAWRD*"
                     /db_xref="UniRef100_A3Z7P4"
                     /db_xref="A3Z7P4_9SYNE"
                     /db_xref="tcy:Thicy_0285"
     gene            23093..24130
                     /locus_tag="LacPavin_0818_WC50_scaffold_3810_prodigal-sing
                     le_15"
     CDS             23093..24130
                     /product="Sericin 1-like protein n=2 Tax=Synechococcus
                     phage Syn19 RepID=E3SQ08_9CAUD"
                     /codon_start=1
                     /transl_table=11
                     /translation="MATLNNTTINDTGFLTLPVNSNPAAGSQGSLRYNPQFGRLEYYH
                     TRDVSRWENLTNPFLTRSISTVGYLHGGYAASTVWSVTNRVNYQTDTTINIGDNQETA
                     HNYQCGAFNRTRNFTWGASGGHCVASNATICFNMRTETSQTSGYTRTFPVSQISAGTV
                     QQEEFYAWWQMSGYSANLFEFNLTTETGYTGYAQANIGSYVWGASHENYGIFWQAGAA
                     QTWTYATRTGAARGGTTPSGDGYQKSINFKQGYAYAGREGNPSSNWRKTNFFTNSSVD
                     AVGAKPYYSGEENMFTAQDWGYAIGWYQGVHVNTAFKFVYATESGYGTTASMEAKGKV
                     GNSSGVMSWRD*"
                     /db_xref="UniRef100_E3SQ08"
                     /db_xref="E3SQ08_9CAUD"
     gene            24167..25018
                     /locus_tag="LacPavin_0818_WC50_scaffold_3810_prodigal-sing
                     le_16"
     CDS             24167..25018
                     /product="Putative uncharacterized protein n=1 Tax
                     =Prochlorococcus phage Syn33 RepID=E3SQT1_9CAUD"
                     /codon_start=1
                     /transl_table=11
                     /translation="MPDRIMEYHSDRFNSEINSDVSMLSERDKELIKKSLNKEWTNPK
                     FKLRWFVGQAQITPFAKFRQWLLEIKTKEEAIENMEYELAKHQVEIERFKRLRDSSTD
                     DLDKRMAEIEMWNLERLLYMSKRRIQDWYLERQHLVDLLKEFLDSDEAKLKDGSGRTY
                     MDIIDTEEEDKFEAEIWTNRLAKQAACDLIFYGRINSGNMDAILTMSAEQQAETLALG
                     LNFATQLQQYTNNLQLKIDDKLKLQNSLDSFDLVKPAAIIDTEKNTEAKPNGAVPPGG
                     LLDVYSL*"
                     /db_xref="UniRef100_E3SQT1"
                     /db_xref="E3SQT1_9CAUD"
     gene            25002..25535
                     /locus_tag="LacPavin_0818_WC50_scaffold_3810_prodigal-sing
                     le_17"
     CDS             25002..25535
                     /product="hypothetical protein"
                     /codon_start=1
                     /transl_table=11
                     /translation="MYIVYEAISNTDPRFDPKIQEIGKFWHYTVAYIAPADESSVITS
                     WLKGEQVSEAVAKANKFAAANNGELTVVNNQATNYEDIVSPTSYGNNNYKKQIYFLTP
                     QNKTDSVTFIKIVMKQYANTKAPEDVAAKLVEKIEALDANNLDAAQYFMYCYFPWSIY
                     ATEGRPRPREFEVPWVL*"
     gene            25601..27283
                     /locus_tag="LacPavin_0818_WC50_scaffold_3810_prodigal-sing
                     le_18"
     CDS             25601..27283
                     /product="Putative uncharacterized protein n=1 Tax
                     =Prochlorococcus phage P-HM2 RepID=E3SSV1_9CAUD"
                     /codon_start=1
                     /transl_table=11
                     /translation="MRKIFSVPLNPKLTPNQYIEFFEFLEEYKDFVRDVYFTSRIAPF
                     HQDAMGDIFMLQEDYSMAIDAALYIQDNLSIPISATFNNIQVPPTQKNLDIFIKNFKP
                     LYDRGIHSATIPHTHWMATGQIKAAFPKLYVKNTILREVRTAQEVVDLAKYGFDYVNL
                     DRDLMRSRSTLLEIKKAKAYIKKEFGKDIAISLLGNEGCIGGCPMMTEHFQYNNTRQG
                     NDPQYFNDPISRTSCKKWDVEDPSVFLKTANFTPWREDWDDFIDNLGIDSIKMHGREA
                     VSRLYETMDVIKRYAAKEEYLFSTFDQFLNETNLVEKPITIWREKIRDCKFECWDCNF
                     CDKLYEKKSDIAHSELTRHVVEAISRSGIPTTRVDIPGLTSPRVQTLLNNLAQGVDTY
                     MEIGAALGSTFCATIKDNPLTAIAIDNWKQNIQPATNNINQLPENTVQAFIENVKKYK
                     GASNITIYDRDMFAVDLGTHLNQIKLWFYDGPHDHQSVKQAVEFYHPCFAQEAVLVFD
                     DANWQGVVDGAREGINASELKVHFEKLMLNEEEDPNGWWNGVYIVVISKRIS*"
                     /db_xref="UniRef100_E3SSV1"
                     /db_xref="E3SSV1_9CAUD"
     gene            27280..28785
                     /locus_tag="LacPavin_0818_WC50_scaffold_3810_prodigal-sing
                     le_19"
     CDS             27280..28785
                     /product="Tryptophan halogenase n=1 Tax=Pseudoalteromonas
                     atlantica (strain T6c / ATCC BAA-1087) RepID=Q15XQ7_PSEA6"
                     /codon_start=1
                     /transl_table=11
                     /translation="MIHRVRKIIVFGGGTSGWLTAAYLVKNLNIPTEVVLIEDSSAGP
                     LGVGEGTQPFTAQFIYDCGITPEMWMKDSDASFKLGVELVGWNQDPYFVDNDSSDNCV
                     VAENLYTPEYFANKPYEEFSKWHPAYNLAKANKSLKIKDHLDLNFHMGPQGYGAVHFN
                     AYKIIDTVKKLIIDKITYVDTKIENIGKDIHGITKLVGNNGVEYKADLYLDCTGFQSL
                     LVGKTLETPFQSYAEWLPNDRAVVIPTQYTDPQQECFPYTRATAMNSGWMFTIPNFTR
                     IGNGYVYSSKFISDEDAEKELREKIGEFEAPARLIKMRCGFQKAIAVKNACAIGLSAG
                     FVEPLEATGITFTTSVVKSVTDLLNMYNNLWNEEVKTHLNRGFYEMSVEILTFVWAHY
                     HFSTKNDTLYWQHIRSIKITDLPKESQYVLSHYYPNPPTFLFFSPASMFNCVQWFSMI
                     HAGGAYKDVAYDIDPKVNQYYEYFLDTLSYKTQKAKELFPNHYDYLKEWYS*"
                     /db_xref="UniRef100_Q15XQ7"
                     /db_xref="pat:Patl_0803"
                     /db_xref="Q15XQ7_PSEA6"
     gene            28786..29349
                     /locus_tag="LacPavin_0818_WC50_scaffold_3810_prodigal-sing
                     le_20"
     CDS             28786..29349
                     /product="hypothetical protein n=1 Tax=Anabaena sp. PCC
                     7108 RepID=UPI00037BF8A2"
                     /codon_start=1
                     /transl_table=11
                     /translation="MSVPIFSADFFHQPNVGLDKIHQLQEEILTAKQTEASTEYTNDR
                     CWRSSRRYNISWLMDQVVLLANQAVEFYQDTDSVFRSAYKNQPFKINYWTNVNSPGAR
                     NVLHSHLDSCFSCVYYIQATGTGDLRLLNPANLLGKTNRTSPFSRDFYFSPTEGDLIL
                     WPAWVPHEVEPNLSNKDRINITFDITV*"
                     /db_xref="UniRef100_UPI00037BF8A2"
     gene            29367..29795
                     /locus_tag="LacPavin_0818_WC50_scaffold_3810_prodigal-sing
                     le_21"
     CDS             29367..29795
                     /product="hypothetical protein"
                     /codon_start=1
                     /transl_table=11
                     /translation="MPLTELRSNEYYTFTQKLRETGDDPYLKHKVIKDRQKAREILTA
                     LLKDREVIISYLDNGTEKTIIGTLKKLLEKEYWPELDPIPKTLVSINEVLVPQEHHIA
                     FWEFPLKEARLIHIDSITKFVTKLDGIDFAWFQKVKNENR*"
     gene            29782..30369
                     /locus_tag="LacPavin_0818_WC50_scaffold_3810_prodigal-sing
                     le_22"
     CDS             29782..30369
                     /product="Possible dioxygenase n=1 Tax=Synechococcus phage
                     S-RSM4 RepID=C7BVH8_9CAUD"
                     /codon_start=1
                     /transl_table=11
                     /translation="MKTDDFIEVYDNVLSREECETIINYFEHMKTHELVFDRRDSEKT
                     PRHEKDDETCFLFDPDGFLLDRTHPILQTALRKFWDCYKNYSEKYSIIQKSAPHGIIS
                     MRLQKTKPGGGYHIWHYETQNGRLYTGRFATYMIYLNTIPVGGETEFLYQHSRISPVE
                     GRIVIWPAGFTHTHRGNQPIGKEKYAITGWVEFLE*"
                     /db_xref="UniRef100_C7BVH8"
                     /db_xref="A0A0E3FMT1_9CAUD"
                     /db_xref="sbn:Sbal195_2616"
                     /db_xref="C7BVH8_9CAUD"
     gene            complement(30370..30579)
                     /locus_tag="LacPavin_0818_WC50_scaffold_3810_prodigal-sing
                     le_23"
     CDS             complement(30370..30579)
                     /product="hypothetical protein"
                     /codon_start=1
                     /transl_table=11
                     /translation="MFKVETMPYLARKSLRSCEGYLYVRKWAEDNQFKAHYKLHPGRN
                     TMIIFDEESFEYFKKTFKKPWKLIF*"
     gene            complement(30586..30849)
                     /locus_tag="LacPavin_0818_WC50_scaffold_3810_prodigal-sing
                     le_24"
     CDS             complement(30586..30849)
                     /product="hypothetical protein"
                     /codon_start=1
                     /transl_table=11
                     /translation="MLNTIENSEVFKKEFTMFSEKISRIQNETVKKELSSKLNELLKE
                     VRQIDSQHRDIFDKKTIPSTVPESRTKLMELRRHLDTKLKEFS*"
     gene            complement(30827..31219)
                     /locus_tag="LacPavin_0818_WC50_scaffold_3810_prodigal-sing
                     le_25"
     CDS             complement(30827..31219)
                     /product="hypothetical protein"
                     /codon_start=1
                     /transl_table=11
                     /translation="MQQRAGLLFLAKTTGRILLILQDEKWTVPTFARSASLLEDADVL
                     LKDYHSGRILPIELYLSEDRGFEYGTYVCLVADEFLTITVPTLAWCDLDHLPKQLHGG
                     LKTTLNNQLIRTKIDTIMELENAEHYRK*"
     gene            complement(31230..33062)
                     /locus_tag="LacPavin_0818_WC50_scaffold_3810_prodigal-sing
                     le_26"
     CDS             complement(31230..33062)
                     /product="Tail sheath stabilizer and completion protein n
                     =1 Tax=Cronobacter phage vB_CsaM_GAP32 RepID=K4F7G1_9CAUD"
                     /codon_start=1
                     /transl_table=11
                     /translation="MRVFIGFKYQAGDKEERLVPVMYGDLTRQVASIIKDNSENKMPT
                     VPRISCYITGLELDTSRLADSTFVSKVNVRERTYQDVAGQRVYGTEQGAGYTVERLMP
                     TPFKLRVKADVWTSNTDQKLQLLEQILILFNPSLEVQTTDNYVDWTSLSVIYLTSTNF
                     SSRSIPQGTETDIDIASLEFEMPIYISPPTKVKKLGVVRAVVNNMFTNTGDAVNINNL
                     IYNDGDLKETVEYKRYGIVMLKADNGVAGDYNISIVDVGQAVIDAGLDLPPEKIGRKL
                     DWQLVLDQYGGYKEGVSRITFKQPNGSELVGSIAVNPVDPTLLVVSMDMDTVPGNTLI
                     ATGRYPDNTVYTSVRSASKGTIDAIINPYNFNPLNTYGSKANYPVGLRYLMLDDLNMF
                     LAPTQAASITSNIIDTDIDYYRIVRPDQRQKASASNLPRSYSNIFQTKVYVNGVEVGF
                     TEVEDGGTFETFASTSYRTTSGKYKIRLNEFPPLEDSNGDASVIKYTIEKYTYPDWFS
                     EGDDPDTETVETDVYLPGKPERSSGPTAWKNLDDSDVFIKANSIIEWNGSRWVSVFDP
                     DEVATNVYITNLRTGIQYKWNGVQWLKSFEGEYLPGSWRLTLNP*"
                     /db_xref="UniRef100_K4F7G1"
                     /db_xref="A0A0F9QMH4_9ZZZZ"
                     /db_xref="K4F7G1_9CAUD"
     gene            complement(33166..34446)
                     /locus_tag="LacPavin_0818_WC50_scaffold_3810_prodigal-sing
                     le_27"
     CDS             complement(33166..34446)
                     /product="Uncharacterized protein n=1 Tax=Escherichia
                     phage PBECO 4 RepID=L7TQG5_9VIRU"
                     /codon_start=1
                     /transl_table=11
                     /translation="MPRLSLYRPEKGNDYKFIDKTVWEMFQVGGTDVLVHKYIGPGAA
                     TQGDTPSTPNYGTSNETQIQDLLFLENRDRKYDPDIYLLRGVYNLADIDFNLSQFGLF
                     LQNDTIFMTFHINDTVEKIGRKIMSGDVIELPHLKDEHALNNLQFALKRFYVVEEVNR
                     AAEGFSVTWYPHLYRAKCKPLVDSQEFKQILDGVAEEGSNTTLRDIMSTYEKEMQITA
                     AVLDQAEADAPKSGFDTTQFYHLQRGPDGNPQLISADLETTFITDNQPQATDGNGAPL
                     FDTEGNPVYAGVTADQTYRSIERGGYGEINGNSDTWLDDAIPANGARFTAGIAFPPTP
                     QEGQFCLRTDYLPTRLFRYGGTRWIKIEDNVRMTMNNLGESDVGTGDRFVGKDVRQTQ
                     KADFVNNTKSTTINGKVVKERQSLSKALRPEADE*"
                     /db_xref="UniRef100_L7TQG5"
                     /db_xref="A0A0F9QHT7_9ZZZZ"
                     /db_xref="L7TQG5_9VIRU"
     gene            34481..35239
                     /locus_tag="LacPavin_0818_WC50_scaffold_3810_prodigal-sing
                     le_28"
     CDS             34481..35239
                     /product="Neck protein n=1 Tax=Cronobacter phage
                     vB_CsaM_GAP32 RepID=K4F9J9_9CAUD"
                     /codon_start=1
                     /transl_table=11
                     /translation="MNQIDQAKKEVYDYCKLMLGDGMIDIELDPQHYEIALTRSLAVF
                     RQRSDNSVEESYAFMTLKQDTNEYILPKEIQQVRQIFRRSVGSRSGNGSGGTVFEPFN
                     MAYTNTYLLSSTNMGGLLTYELFSQYQELVGKMFGSFINFTWHPTHRKLIIQQRPRGE
                     EEVMLWVYNTRPDFGIINDTYAGQWVKDYSLANCKMMLGQAREKFAQIAGPGGGSSLN
                     GAAMKAEAQTDLDRLTKELETLVSGGSGYSFIIG*"
                     /db_xref="UniRef100_K4F9J9"
                     /db_xref="K4F9J9_9CAUD"
     gene            35294..35947
                     /locus_tag="LacPavin_0818_WC50_scaffold_3810_prodigal-sing
                     le_29"
     CDS             35294..35947
                     /product="Putative deoxynucleoside monophosphate kinase n
                     =1 Tax=Escherichia phage PBECO 4 RepID=L7TKY0_9VIRU"
                     /codon_start=1
                     /transl_table=11
                     /translation="MIIGICGFIGSGKDTVADYLVNFHEFRRESFANTLKDAVAAVFG
                     WDRTMLEGRTKEAREWREQVDPWWAERLAMPTLTPRWVLQYWGTEVCRRSFHDDIWIA
                     SLENKLRTSKDNVVISDCRFPNEIQSIRDAGGRIVWVQRGELPEWYDTAIEANKGHNW
                     ATQDLKMRKIHASETAWVGTEFDTVIDNNQSIDDLYQQARLIVSNEISLLPVNSVLG*"
                     /db_xref="UniRef100_L7TKY0"
                     /db_xref="L7TKY0_9CAUD"
                     /db_xref="L7TKY0_9VIRU"
     gene            complement(35894..36136)
                     /locus_tag="LacPavin_0818_WC50_scaffold_3810_prodigal-sing
                     le_30"
     CDS             complement(35894..36136)
                     /product="hypothetical protein"
                     /codon_start=1
                     /transl_table=11
                     /translation="MAHGVNHGIPRWFRAGYRMKLQCDRCGFKSVHREPFRVFHVDGN
                     LDNCRPANLKTVCANCAQVLAKDGVNWKQGDLVADY*"
     gene            36335..39835
                     /locus_tag="LacPavin_0818_WC50_scaffold_3810_prodigal-sing
                     le_31"
     CDS             36335..39835
                     /product="Tail sheath monomer n=1 Tax=Cronobacter phage
                     vB_CsaM_GAP32 RepID=K4F6R7_9CAUD"
                     /codon_start=1
                     /transl_table=11
                     /translation="MALVSPGVQVTIIDESFYTPAEPGTTPLIVVATAQDKSNGAGTG
                     TATATTKANAGKAFRLTSQKDVGDLFGVPFFEKTPSNTPIHGSERNEYGLLAAYSYLG
                     VSASAFIVRADVNLSELEGTATEPGAEPTDGAWWVDTRGTTYGIFEWNGAAGDTTGGQ
                     TFTMKEPIVLTDDDATTKITSNAPRGSVGSIGDYAVVFETGSITKELARIYFKSPGGG
                     YNESGSLVAPGTWVKVGSGGWAASWPTVTSKTIVTPSWSVSDTFTVNGTLITTSGTTL
                     ASLVSDINTTMGGSSGVYAKAVNNKLYLYSNGATEGQADSTSSGSIVLAAGTGDVIAA
                     TVAASDLGITAREYFPPTLSIAPHTTVPEFKGSDTEPKPTGSVWLKTTEPGEGARWRV
                     KRWNSATSAWVAYDAPIYDTSASSLYYLDRSGGGTNIPADSIYVLANAEEQFSYADGT
                     DELPDARDTTFKELSFRVWRRATTGATVVESAAITAGTFGAGAKTFTIKQTIKGSLAL
                     SAATTVSFTAAAAATDAETLAAAINAISMTDAAGNAVTNHIEAAVTADNTITLTHKAG
                     GEIRLTDFGGTGNPVAALFTPYNVVTEAGTVNFYTAPTEAAEDYIVTNWRPLADEATA
                     GFAASPDAPLNEPTDGQLWYNNSFAEVDMMVHNGRTWVGYKHTTSPYYNASAGLQTSP
                     GGPIVGATAPAAANGQSDGTALVNGDLWISTADMENFPTIYKWDGLNLEWALVDKTDQ
                     ITDQGVLFADARWATSGASSSPSTIADLLANNYLDPDAPDPALYPKGMLLWNLRRSGG
                     NVKKYQNSYIDINSDNPRTGVATLAGAAFVSGQSMSGYWTDRWTTESGNNEDGSGAFG
                     RHAQRKVVVQAMKSVIDTSQEIRDEERRNFNLIAAPGYPETLQNLISLNIDRGQTAFV
                     IGDTPLRLPSDATSLLNWGTNAALVTDNGDDGIVSYDEYCAVYYPNGFTTDLGGANAV
                     VPASHMMLKTFALSDQVSYPWFAPAGTRRGGISNATSVGYIDALSGEFQTVALNEGTR
                     DVLYDLKVNPIPFFVGVGLVAYGQKTRARNASALDRINVARLVVYLRSQLSKLARPYV
                     FEPNDSITRDEIKGAVESLLLELVGLRALYDFAVVCDESNNTPSRVDRNELYVDIAIE
                     PVKAVEFIYIPVRIKNTGEI*"
                     /db_xref="UniRef100_K4F6R7"
                     /db_xref="K4F6R7_9CAUD"
                     /db_xref="sfu:Sfum_3815"
     gene            39852..40478
                     /locus_tag="LacPavin_0818_WC50_scaffold_3810_prodigal-sing
                     le_32"
     CDS             39852..40478
                     /product="Uncharacterized protein {ECO:0000313|EMBL
                     :KKM66651.1}; Flags: Fragment;;  TaxID=412755
                     species="unclassified sequences; metagenomes; ecological
                     metagenomes.;" source="marine sediment metagenome.;""
                     /codon_start=1
                     /transl_table=11
                     /translation="MPITSLNNFSINPAGPGTNTGMLMPKLKYRFRVTLLGFGTQAST
                     ELTKQVIDVSRPKIAFEEIEVPIYNSKIYLSGKPTHEMLTLNVRDDAAGNVIKLVGQQ
                     IQKQFDFLEQASARSGIDYKFTTRVEVLDGGNGALGPQVLETFECFGCFLQNTDYGDL
                     NYGTNEVATVALSIRYDNILHEAGTVGVGTLVGRQAATQAITGLTPGA*"
                     /db_xref="A0A0F9JW06_9ZZZZ"
     gene            40540..41652
                     /locus_tag="LacPavin_0818_WC50_scaffold_3810_prodigal-sing
                     le_33"
     CDS             40540..41652
                     /product="hypothetical protein"
                     /codon_start=1
                     /transl_table=11
                     /translation="MANKFTRYLLGDGNFFTGVVGGITKPKGIMGDWQHAARTFVDDT
                     FRLAPRHKFLYYVVFDINPWAHNATAFTAKHSQEVALLCKTVELPKFNFEMVTKNQYN
                     RKKLLYKSMNYEPVNITMHDDNSGIVNSLWAIYYAAYIQDRKLPANAYNDLHYRNAGT
                     SFDNYRYGLDNDKRGDFFKSISIYTMSRSRFNGYTLINPRIQSWNHGNVDYADGGVME
                     SAMTLQYESVEYSTGKVSTNSPKGFATLHYDVTPSPLSIQGGGSSTLFGEGGVLGGIE
                     SIFGDVAGGSTFNSPAGFLSTAIKARNTYVNAKELKNIGGELRGALGQIISSPAAIGG
                     IINTVGGIAGTIFPKNVPSGDSVIASAKKFFGPGGP*"
     gene            41659..42030
                     /locus_tag="LacPavin_0818_WC50_scaffold_3810_prodigal-sing
                     le_34"
     CDS             41659..42030
                     /product="hypothetical protein"
                     /codon_start=1
                     /transl_table=11
                     /translation="MRTNLPPVESGTDSAAKTKLFFDEYGQAPLEFAANDVEAAIGFF
                     MSNGFDRDAAEITASVVLRQAKFENMPVFQLIDQLKVMDGVKLSALVGEILNNNRPSS
                     SALGYKAANSDDQFKTRNIAA*"
     gene            42033..42470
                     /locus_tag="LacPavin_0818_WC50_scaffold_3810_prodigal-sing
                     le_35"
     CDS             42033..42470
                     /product="Head completion protein n=2 Tax=Synechococcus
                     phage S-SSM7 RepID=E3SKS6_9CAUD"
                     /codon_start=1
                     /transl_table=11
                     /translation="MKFAQGRFEMKHPEKYVGKKIPLARSSWEFVFMRMLDEHQGVEK
                     WASESIQIPYRDPFTGKYTIYVPDFFIVYNDKTGGKHAEVVEVKPESQTILEKVGKSR
                     YNQEQYVKNMAKWEAARAWCKQQGLKFRVVNEGDIFHQGGSRR*"
                     /db_xref="UniRef100_E3SKS6"
                     /db_xref="A0A0F9JA28_9ZZZZ"
                     /db_xref="E3SKS6_9CAUD"
     gene            42479..42970
                     /locus_tag="LacPavin_0818_WC50_scaffold_3810_prodigal-sing
                     le_36"
     CDS             42479..42970
                     /product="Uncharacterized protein n=1 Tax=Enterobacteria
                     phage vB_KleM-RaK2 RepID=H6X3K3_9CAUD"
                     /codon_start=1
                     /transl_table=11
                     /translation="MTKKLEELFNLDEKAQPVPEVELAVETPVKDHTPVRSIDESYAE
                     VERITQSLPAINELNDLGDAELDDLADKAEKAYDDLMDLGMNVEVRYSSRIFEVASSM
                     LGHAITAKTNKVEKKLKAIDLQLKKYKIDKDNDEDPNDVINGAGYVVLDRNEMIKKLG
                     GKA*"
                     /db_xref="UniRef100_H6X3K3"
                     /db_xref="H6X3K3_9CAUD"
     gene            42979..43545
                     /locus_tag="LacPavin_0818_WC50_scaffold_3810_prodigal-sing
                     le_37"
     CDS             42979..43545
                     /product="hypothetical protein"
                     /codon_start=1
                     /transl_table=11
                     /translation="MKTLKEYLTESKKVYDFKVKVAGGLPADFQENLKTSLDRCKCIK
                     LEKISTTPIQSLPLDFPTMKNCEVHIFEVICEYPITGPEIINDIKSLGLEETAFRVRG
                     SDEPSETEQVFADLEEVKDVLLTDAQVGDPKIKGKNYFGDDFNRGFLKDLEKTAKQRK
                     KDQDGPTEYKLPKAKQDKAGLKSAMGSK*"
     gene            43545..44411
                     /locus_tag="LacPavin_0818_WC50_scaffold_3810_prodigal-sing
                     le_38"
     CDS             43545..44411
                     /product="hypothetical protein"
                     /codon_start=1
                     /transl_table=11
                     /translation="MDFNQLMARMRELDQPAQAQVQEAPVAECGDPIMGQSPMGMSNQ
                     MTPPPAHPSMSVNLNAQGMDNIESLMKLMTKVNPDMINQPAPPMAPAMDPIAMLTPPG
                     PSISSIGDLGDLDKGPLKMLPDLDKDAPHSEPDADNMGGPSDNNADNMPPMGDLDSDD
                     TVTKAMGDIDGDGDHDMDDHEAEKEGPGPDGSAEHEGPEGEKPEPEEKKKDEAYGNSV
                     AGGADTEYKDIDYMVNKLAGGMNKPKKSFSGKAYRGDNPMAAGAYESRDALRASIRSE
                     LQQRLAEAKGAK*"
     gene            44411..44851
                     /locus_tag="LacPavin_0818_WC50_scaffold_3810_prodigal-sing
                     le_39"
     CDS             44411..44851
                     /product="hypothetical protein"
                     /codon_start=1
                     /transl_table=11
                     /translation="MADLYGVAAAGTSVNVDANARKLLGDGSAGIGPYTSFGTPTLVA
                     LKIVSATINFTTSPTAANSNMAKAVTGLQSRSEVYYVGIPTASGANQFVALVHSEDSG
                     DGYGASTNMNGSYENLEDAIGAALGVAENDITITEVALTGLTFA*"
     gene            44911..46497
                     /locus_tag="LacPavin_0818_WC50_scaffold_3810_prodigal-sing
                     le_40"
     CDS             44911..46497
                     /product="DNA terminase packaging enzyme large subunit n=1
                     Tax=Cronobacter phage vB_CsaM_GAP32 RepID=K4FB48_9CAUD"
                     /codon_start=1
                     /transl_table=11
                     /translation="MAKSLDGNLIKKAHAPQRYTLEEVKHLEACMDPVTGPIYFAKNF
                     LKIQHPVRGSIPFKPYDYQERLIDAYHNNKQCIAMLPRQMGKTTCACAYLLWYTMFVP
                     EAQVLIAAHKYEGAQDIMNRYRFGYENLPDFIRAGVYSYNRNTIEYDNGARIQAVTTT
                     ENTGRGKSLSLIYCDEFAFVQPPEKAKEFWTALSPTLSTGGKCIITSTPNSDEDQFAL
                     IWTEAQKRFDEFGIEQPLGTNGFHSFFAHWNEHPDRDEAWAQTERAKIGEERFRREFD
                     CEFLIFDETLINAVRLAEMKGVEPTMIMGQTRWYKDINPQATYLVAHDPSLGTGGDYG
                     AIQVFEMPTMEQVAEWRHNLTPIQNQVKVMREILRYIQERGTEKGCQPQLYYSVENNT
                     LGEAALIVIRDIGEENFPGLFLSEPIRKGHVRKFRKGFNTTHRTKITACSQLKNMLET
                     QKMKIYSKPLVSELKTFVATGVGFNAKTGEHDDLISGVLLIIRMATVLADWDPQIYDK
                     LTERITEDQMPMPIFVSSGF*"
                     /db_xref="UniRef100_K4FB48"
                     /db_xref="A0A0F9M7T7_9ZZZZ"
                     /db_xref="K4FB48_9CAUD"
     gene            46509..48410
                     /locus_tag="LacPavin_0818_WC50_scaffold_3810_prodigal-sing
                     le_41"
     CDS             46509..48410
                     /product="Uncharacterized protein {ECO:0000313|EMBL
                     :KKN03494.1}; Flags: Fragment;;  TaxID=412755
                     species="unclassified sequences; metagenomes; ecological
                     metagenomes.;" source="marine sediment metagenome.;""
                     /codon_start=1
                     /transl_table=11
                     /translation="MDATNNIATDLFYKIRSRFKGLKLGNELGAITINPEEARFFDFD
                     YMEGETAVGHVSISLAEQNSIKVYFSTGITESMDPLQKNNWYGFLKELRLFSKRRLMS
                     FDTRDIAKDNLDRRDYEFLTQHNQPKQQPNTVIQPVGESIMSESQLYGSKTMSYQKLM
                     DTRLIIKHSQTLADDMQPGARSRNISALFVENQDGERFKYPFIHLSGARAMQRHVANG
                     GVPYDDIGKSIINMSEQIAQLKSFNNYVVRNDLMNFETNDVVERSQQQLNMMREQLSR
                     LAKQSHYDVYKETFQPQEALEVPQEVVEDYTEKFTVKNFKEDIKSVFPVLYRLMKESE
                     LGYDDIVAMTNTEKPTTEDFDLEENDNEFDRFESWVMGLGENSPIQSQEPEEQATAVQ
                     ALQELVAQAFPIGVDGSNAIESLKGIIEDPQLEKQIQTQAAQDPEMDARGLVQQWLSL
                     YAPEVLEQLDFGDFDPNATAEPEGEAPATDQGGDITAPEAPAAEVPAEEPVPQESANG
                     PNKSDVPAYLRKQKGGDDWKVDTKDVEDEKTKSPTSSAGLARRKKELGMEGQQQDIQE
                     LAEFIHSFYDRESGTFPKGPEGVATMVGKKFGEQAEMIARKMVERMAPQQQDPQIAEL
                     ARIRELAGY*"
                     /db_xref="A0A0F9MCI3_9ZZZZ"
     gene            48566..48784
                     /locus_tag="LacPavin_0818_WC50_scaffold_3810_prodigal-sing
                     le_42"
     CDS             48566..48784
                     /product="Uncharacterized protein id=4081838 bin
                     =GWF2_Geobacter_54_21 species=Geobacter sulfurreducens
                     genus=Geobacter taxon_order=Desulfuromonadales
                     taxon_class=Deltaproteobacteria phylum=Proteobacteria
                     tax=GWF2_Geobacter_54_21
                     organism_group=Deltaproteobacteria organism_desc=Good"
                     /codon_start=1
                     /transl_table=11
                     /translation="MKSAIAIIVSTFALTAFAAEPAKAPAATASAPAPAAPAKAEVKK
                     DEKKPAKSDSAKKDAPKADAKPAAVPAK*"
                     /db_xref="gwf2_scaffold_3491_15"
     gene            49100..50086
                     /locus_tag="LacPavin_0818_WC50_scaffold_3810_prodigal-sing
                     le_43"
     CDS             49100..50086
                     /product="SsDNA binding protein n=1 Tax=Cronobacter phage
                     vB_CsaM_GAP32 RepID=K4F655_9CAUD"
                     /codon_start=1
                     /transl_table=11
                     /translation="MATLAEIRAKLQEAQSKSTGQSTGGGDNAIYPHWNMQEGKEAVI
                     RLLPDGNPNNTFFWVERAMIKLPFAGIKGETDSRPVQVQVPCVEMYNDGTACPILSEV
                     RGWFKDKALEEMGRKYWKKRSYIFQGFVVEDPIREEKTPENPIRRFIIGPQIYQIIRS
                     ALMDPELEELPTDFLRGVDFRIAKTSKGGFADYSTSKWSRRERALSDLEKAALESHQL
                     HNLSDFLPKKPTDVELKVMKEMFEASVDGEAYDLERWGQYFKPAGLGSATGDPNKATS
                     RAAAPAPVADEDDAPFDTTPAPKAEAAPAPAGDAGGASRAQDILAMIRNRQK*"
                     /db_xref="UniRef100_K4F655"
                     /db_xref="A0A0F9IJ25_9ZZZZ"
                     /db_xref="K4F655_9CAUD"
     gene            50148..50357
                     /locus_tag="LacPavin_0818_WC50_scaffold_3810_prodigal-sing
                     le_44"
     CDS             50148..50357
                     /product="hypothetical protein"
                     /codon_start=1
                     /transl_table=11
                     /translation="MARVQKINENFSLSFNSREDQTGDTVADIDVRFDNPKDDSVIIN
                     RLNTWLKAIGRDDIVVGPKKLPKGE*"
     gene            50357..51436
                     /locus_tag="LacPavin_0818_WC50_scaffold_3810_prodigal-sing
                     le_45"
     CDS             50357..51436
                     /product="RecA-like protein n=1 Tax=Cronobacter phage
                     vB_CsaM_GAP32 RepID=K4F7I1_9CAUD"
                     /codon_start=1
                     /transl_table=11
                     /translation="MAKAFDISKFRKSITKSIDGLSIGFNDPTDWVSTNNYALNYLIS
                     GYFDRGIPLGKVTVFAGESGAGKSFICSGNLVKNAQAQGIYPILIDTENALDEKWLHA
                     LGVDTSPDKLLKLNMAMIDDVAKTITEFIAEYKTMDEADRPKVLFIVDSLGMLLTPTD
                     VNQFQAGDMKGDMGRKPKALTALVRNCVNMFGAYNIGMVCTNHTYASQDMFDPDDKIS
                     GGQGFIYASSIVVAMRKLKLKLDADGNKTTTVQGIRAACKIMKTRYAKPFESVQVEIP
                     YETGMSPYSGLVDLFEAKGMLKKEGNSLVYTTKDGEIIKQFRKAWEKNEKNGLDIAME
                     DISKHGEISASEITTIVEPETEITE*"
                     /db_xref="UniRef100_K4F7I1"
                     /db_xref="K4F7I1_9CAUD"
     gene            51433..51669
                     /locus_tag="LacPavin_0818_WC50_scaffold_3810_prodigal-sing
                     le_46"
     CDS             51433..51669
                     /product="hypothetical protein"
                     /codon_start=1
                     /transl_table=11
                     /translation="MKEDLIADIWTLVIEHIPEKHRKDLAADFVNTLLDYGIKESILK
                     DLTGVDSYLDDAINYAIDGEEIDDEDPEYYEDEE*"
     gene            51670..52125
                     /locus_tag="LacPavin_0818_WC50_scaffold_3810_prodigal-sing
                     le_47"
     CDS             51670..52125
                     /product="Uncharacterized protein n=1 Tax=Enterobacteria
                     phage vB_KleM-RaK2 RepID=H6X3S3_9CAUD"
                     /codon_start=1
                     /transl_table=11
                     /translation="MNWYDKVSRDISNIPNAVAYYEAELIEAKQDVRIAGNIEKASSQ
                     MPGIVEERFNQLQEIEGILEYLNIELRRLRSQHFRKYLENYQRALSSRDCEKFVEGEA
                     DVVDFEKIINDFALLRNKWLGIIKALDQKQWHLSNIVKLRVSGLEDASL*"
                     /db_xref="UniRef100_H6X3S3"
                     /db_xref="H6X3S3_9CAUD"
     gene            52276..53037
                     /locus_tag="LacPavin_0818_WC50_scaffold_3810_prodigal-sing
                     le_48"
     CDS             52276..53037
                     /product="hypothetical protein n=1 Tax=gamma
                     proteobacterium SCGC AAA168-P09 RepID=UPI00036571F2"
                     /codon_start=1
                     /transl_table=11
                     /translation="MKRIVLITGGFDPLHSGHIAYFKAAKTLGDILIVGLNSDDWLVR
                     KKGAAFMPWNERLCIINNLSMVDEVYTFDDDDGSAKHFIQQARAHYPDAELIFANGGD
                     RTKDNIPEMDVVDSNLSFVFGVGGEDKKNSSSWILQEWKAPKTERQWGYYRVLHEVAG
                     MKVKELTVNPRCSLSMQRHQHRAEYWIVSEGQAVVNSIMAGGYALPSTELAKHEEYKI
                     PVNEWHQLTNPYDEPVKIVEIQYGERCEEEDIERK*"
                     /db_xref="UniRef100_UPI00036571F2"
                     /db_xref="J5KRS3_9GAMM"
                     /db_xref="apc:HIMB59_00009800"
                     /db_xref="UPI00036571F2"
     gene            53034..53711
                     /locus_tag="LacPavin_0818_WC50_scaffold_3810_prodigal-sing
                     le_49"
     CDS             53034..53711
                     /product="LPS:glycosyltransferase n=1 Tax=Polaromonas sp.
                     CF318 RepID=J3CU70_9BURK"
                     /codon_start=1
                     /transl_table=11
                     /translation="MINIFIGYDHREAIAYHVCANSIIRHSSKPVSLTPLALQNMQDY
                     EEKHTDGSNQFIYSRFLVPHLMEYKGWAIFMDGDMLLRDDIEKLWSLRDDSKAVMVVK
                     HDYKTKMTEKYLGAKNEDYPRKNWSSVILWNCGHAANKVVTPEFIETATGAQLHRFTW
                     LADNLVGELPKVWNWLPDEFGSNPDAKLLHYTLGTPSFHDFATTPMGDEWHRERIYTD
                     YCLQRNL*"
                     /db_xref="UniRef100_J3CU70"
                     /db_xref="J3CU70_9BURK"
                     /db_xref="lch:Lcho_0972"
     gene            53708..54502
                     /locus_tag="LacPavin_0818_WC50_scaffold_3810_prodigal-sing
                     le_50"
     CDS             53708..54502
                     /product="Uncharacterized protein {ECO:0000313|EMBL
                     :KKM19204.1};  TaxID=412755 species="unclassified
                     sequences; metagenomes; ecological metagenomes.;"
                     source="marine sediment metagenome.;""
                     /codon_start=1
                     /transl_table=11
                     /translation="MIFLSKDGEDEYINMFAYGCGKNSVSTKNFNYDDSTESIVLRGI
                     LKHKIMKRCWEDHRTFYYMDTGYFGNERTAQNPNSWKYWHRIVKNNLQHGEIIARPDD
                     RFKKFNKTFAPWKKTGSKILIAAPDEKPCKFYGVEKDQWVAETVAKIKKHTDRPVAVR
                     ERAPKRIDRIVTDTLQQALDNDVFALVTYNSVAAIESVFHGIPAFTMAPANAASPVCL
                     QDLSKIETPYYADNDKLYAWGCHLAYGQFHIDELKNGRAKEMLLHG*"
                     /db_xref="A0A0F9IHE2_9ZZZZ"
     gene            54495..55271
                     /locus_tag="LacPavin_0818_WC50_scaffold_3810_prodigal-sing
                     le_51"
     CDS             54495..55271
                     /product="Uncharacterized protein {ECO:0000313|EMBL
                     :CDX26704.1};  TaxID=69974 species="Bacteria;
                     Proteobacteria; Alphaproteobacteria; Rhizobiales;
                     Phyllobacteriaceae; Mesorhizobium.;" source="Mesorhizobium
                     plurifarium.;""
                     /codon_start=1
                     /transl_table=11
                     /translation="MDNNELTLEETLVHGSNNQCTISVEDESKPLVVRGVIKKHHVDH
                     CVSIGRDFYYIDTGYVGNFPSLGNPGGKKIWHRVVKNENQHCVIKDVPEDRWNALLKQ
                     DPRLAWKGWKNHNKKILLVLPNPKACRYYNLDYDTWIAETTEKIKTYSNLPIEVRVKG
                     ARSYRNLEYSIYDAFDSGVYATVAMNSIAALESVLYGIPAFVSVPCAASPLASTDLSQ
                     LSTPYRPSEDLIKKQCYNIAYGQFTHDEIINGTAWRIINQ*"
                     /db_xref="A0A090E9T8_MESPL"
     gene            55268..56368
                     /locus_tag="LacPavin_0818_WC50_scaffold_3810_prodigal-sing
                     le_52"
     CDS             55268..56368
                     /product="hypothetical protein"
                     /codon_start=1
                     /transl_table=11
                     /translation="MKLLVNDKELANYLCILIDVKDQCSHIKMDESNESNVAQSIGYI
                     LEKKNHAKFNIEKHRDKFKQKIRQGVTKDMLIWRNQINEIVTKYRKYHFRNMHTKIDY
                     LLDRLNEDRVIHQYLNSDVDYFIKTVGLQIDPTAEMTRRKYFTNIDEDCLLRNTVGNE
                     NIIVDKIDKNLPFWFIDSGYTNFTEPNKKWHRLVRNHLHYNQYFDAPSDRLKNFSSFP
                     QPWRQGGDKIMVVEPGPFAASIFHADPKLWRYQIESELRTYTDKPIVFRTKTNKKTRQ
                     SLYKTLCNEEFYCTVSINSNSAVESVWAGIPAITLDKHISNPVTVNSLDQINNLYRGP
                     LANWLAWMSYCQFTFDELMDGTAYSIIKKYHG*"
     gene            56361..57287
                     /locus_tag="LacPavin_0818_WC50_scaffold_3810_prodigal-sing
                     le_53"
     CDS             56361..57287
                     /product="hypothetical protein"
                     /codon_start=1
                     /transl_table=11
                     /translation="MAKLTAVAYYGGIPPTNNNPEKPLILDNFCHGVIQSGDTAIAYR
                     GTNAIACDVALIQGFVHQHGKSAAHLQLRQQAVDLQKRNNKRSLIVDSNLFLYADPSN
                     TKRYLRYSFDGVFPTTGFYFDKDINPARWQKISSNLGIQLQPYRTTGSHILVCLQRNG
                     GWSMKGLDVQNWLDQTILKIRQYSDRSILVRMHPGDKKIKQVLKINHRNVTVSPQDRS
                     LTVDLKNAWATVVHNSSPSVASVIEGVPTFLTDPYPEYSQSCEVANKDLDKIENPELL
                     ERQSWIERISMCHWNFEELRSGEAWQFFKQYI*"
     gene            complement(57284..58090)
                     /locus_tag="LacPavin_0818_WC50_scaffold_3810_prodigal-sing
                     le_54"
     CDS             complement(57284..58090)
                     /product="hypothetical protein n=1 Tax=Nevskia ramosa
                     RepID=UPI0003B3F0CA"
                     /codon_start=1
                     /transl_table=11
                     /translation="MKIAVVTTFHEEGLQTYAQKMIDSFCEKWPGEIVLHIYPEKCNP
                     IIRDHSHVTLTDLDSINALTIFKERWKNVPKANGDVTSDPVRSKRKDAGKGFKWHAIR
                     FAHKVYAITDCARTTDADILIWMDADTICHSPITLDRLLKLIPADKDLCFLGRKGKYT
                     ECGLYAMNLRSPLVHSFLNEFQRMYDDAENGIFRLAEWHDSFVFDAVRAKFRNLKELD
                     WSGHLITGEGHPLINSEWGAYLDHLKGGRKTAGRSKLSDLKVKRTEAYWN*"
                     /db_xref="UniRef100_UPI0003B3F0CA"
                     /db_xref="I8T614_9GAMM"
                     /db_xref="ara:Arad_7439"
                     /db_xref="UPI0003B3F0CA"
     gene            complement(58087..58494)
                     /locus_tag="LacPavin_0818_WC50_scaffold_3810_prodigal-sing
                     le_55"
     CDS             complement(58087..58494)
                     /product="hypothetical protein"
                     /codon_start=1
                     /transl_table=11
                     /translation="MSKFIKRIQKTVKKTIDNVIVVGSDQTNIEHMINGFNTVFCISN
                     QHQLPRYKNVISIQDHGFLNELQNIDIVFFNINYDNDIFQFIPQLTRKCAPVIFLHNS
                     LVLSTEYIDFFRRIRYEQITILDDYQIWKIIRK*"
     gene            58528..59382
                     /locus_tag="LacPavin_0818_WC50_scaffold_3810_prodigal-sing
                     le_56"
     CDS             58528..59382
                     /product="hypothetical protein"
                     /codon_start=1
                     /transl_table=11
                     /translation="MKFKLYKNFGALNSVPVFDAFANGVRACGHEIVEDSEDVAVIWS
                     VLWNGRMAGNQQIYNTCVKQHKPIVVIEVGNLKRGQTWRISEAHINGLGIFGNIENLD
                     LSRPQKLGVSLQPEKTKRRSEILIATQHSRSLQWQGQPSMEQWIRDTIVKVKRYTGRR
                     IVVRPHPRSQIREKFADAVIEIPKKLVNTYDEYDINYNYHCVINHNAGPSVQAVINGT
                     PTICDSSSLAFSVSEKWENLENPQLPNCDDWFLKLCHTEWTVEEIRQGIPLKRLENYL
                     EEKLKIRP*"
     gene            59414..60604
                     /locus_tag="LacPavin_0818_WC50_scaffold_3810_prodigal-sing
                     le_57"
     CDS             59414..60604
                     /product="hypothetical protein"
                     /codon_start=1
                     /transl_table=11
                     /translation="MLKSSFVEDIFLEFVSLCDNKNIQLQHQDQSAANSFFVVLSTGG
                     QLTKNQANFIIKILQKYKMYAKLAGLDYSLLLENPEWRADFRILDMARKIFVEKDEDG
                     EVWICAKFPFALKEVFDREISPITKDFGVSTWDPERKIRKMKFYNFNLIEVYEFAHTN
                     NFEIDDTFMVALADVEEIWQNSETITPYCEKHFGATVDLINAPQETVEWFEQHRICNQ
                     ASDLLLAKSMGYLLKESPKTLAEKIAASEHRQFWMKSLDQFFELYKDTDGITAVILNK
                     GDNSEEWVKSFTMSAILHDVSPTDIRICFRQDKVEDRGFNQWVKDNGYGGKVEGGKIF
                     IFQNKPPKWLFSDGIDVKIILTNSLYPVPSATTQAWMESHTCVCFVGDIKAAHIKDKK
                     IAEL*"
     gene            60591..62045
                     /locus_tag="LacPavin_0818_WC50_scaffold_3810_prodigal-sing
                     le_58"
     CDS             60591..62045
                     /product="RNA-DNA + DNA-DNA helicase n=1 Tax=Cronobacter
                     phage vB_CsaM_GAP32 RepID=K4F657_9CAUD"
                     /codon_start=1
                     /transl_table=11
                     /translation="LPSCKLTIKDEVNIKVDGLAVETRRKIVNKLKFDLPYARHMPAY
                     KLGRWDGTKTYFSIGGTGYLAHLDVILPIIEDAGYEIDIEDLRHHSKIKFAPITENYW
                     ADQGKTWPKGHPEAGTPIVLRDYQYDVVNKFLENPQALQEVATGAGKTITTATLSHLC
                     EPYGRTMVVVPNKSLVVQTEEDYKNLGLDVGVYFGDRKELGKTHTICTWQSLNVLDKK
                     SYDNETLSLAEFTAGVAAIIVDEVHQAKAEVLTKLLTQNFNNCAIRWGLTGTVPKEAF
                     EFQGILASIGPVINQVSAHDLQEKGVLANLQINVLQTTDVQVFRSFQEEYSFLVTDPT
                     RLTWMANKIKELSLSGNTLVLINRIDTGNKLIELIPDAVFVSGGMKLDERKEEYDEIK
                     TSDGKIIVATYGVAAVGINIPRIFNLVLIEPGKSFVRVIQSIGRGIRKAQDKDHVEIW
                     DFTSTCKYAKRHLTERKKFYKEAKYPFTITKVNL*"
                     /db_xref="UniRef100_K4F657"
                     /db_xref="A0A0F9F7X0_9ZZZZ"
                     /db_xref="bprs:CK3_02110"
                     /db_xref="K4F657_9CAUD"
     gene            62042..62548
                     /locus_tag="LacPavin_0818_WC50_scaffold_3810_prodigal-sing
                     le_59"
     CDS             62042..62548
                     /product="Uncharacterized protein n=1 Tax=Cronobacter
                     phage vB_CsaM_GAP32 RepID=K4F6W9_9CAUD"
                     /codon_start=1
                     /transl_table=11
                     /translation="MKILTLNNRSFDLNDLPDEIEDDVRYSVLDNSNANEPDFFFMPL
                     IFLESFNSPAILLNIGGHQVQMPLDWCMIVGDKDCGMDPEVLPLTSLNERGFDAFIFN
                     PINGFKCEYMPIEIVNIYQDVKWYFPKMKNGQLLTVPLHDGDNPPCAYFVKEVSRQSE
                     ILQLDKVL*"
                     /db_xref="UniRef100_K4F6W9"
                     /db_xref="A0A0F9GXQ1_9ZZZZ"
                     /db_xref="K4F6W9_9CAUD"
     gene            62577..62921
                     /locus_tag="LacPavin_0818_WC50_scaffold_3810_prodigal-sing
                     le_60"
     CDS             62577..62921
                     /product="Uncharacterized protein {ECO:0000313|EMBL
                     :KKL97026.1};  TaxID=412755 species="unclassified
                     sequences; metagenomes; ecological metagenomes.;"
                     source="marine sediment metagenome.;""
                     /codon_start=1
                     /transl_table=11
                     /translation="MKAGKVWGQTELLEANGVLEFHRIEAVAGGVCSKHKHKFKWNGF
                     FVESGEMIIRVWKNNYDLVDETLLKAGQYTKVAPGEYHQFEAVTDCVAFELYWAEFDH
                     QDIERETVGYHK*"
                     /db_xref="A0A0F9H229_9ZZZZ"
     gene            62921..63529
                     /locus_tag="LacPavin_0818_WC50_scaffold_3810_prodigal-sing
                     le_61"
     CDS             62921..63529
                     /product="Tax
                     =RIFOXYA2_FULL_Deltaproteobacteria_55_11_curated"
                     /codon_start=1
                     /transl_table=11
                     /translation="MGLHLSYINFINSSIEKVYGLDTKGLKMLELGDQIVKRKSGISE
                     RTGKDYFTNLGYEHISVDLNGKRGSLIKDLTKPTDFNEWPKYFDILTNSGTTEHVEPF
                     ENQHDCFKILHDCVKVGGLMIHLIPDIKPLNQGYFVNHCNYYYSEKFFNDLALNCNYT
                     ILENKIMDNLRCVALVKNSNDFWQDKDSFLKNINIVPMEASQ*"
                     /db_xref="89348841"
     gene            63526..64194
                     /locus_tag="LacPavin_0818_WC50_scaffold_3810_prodigal-sing
                     le_62"
     CDS             63526..64194
                     /product="hypothetical protein"
                     /codon_start=1
                     /transl_table=11
                     /translation="MKAVLYHAEAHDWHGKGIYKDITYGLKENLATFNIPLIHLTVTG
                     HEGWGEENYYYDVHDVKEVIYNREKTFLEFLKNDAVEDEIYWFCEPDFRLLTEFPPLT
                     TDLCMLHRNDPVVITPAWRLAKKAAWPIFEEAFSYFDLEQKKWHGDSVAWVKMWEAMG
                     KPDAPGFYKHNKRTVELRPYGWYASRHKARFSKQFKGGSKDQITSQAYKDLMIEKAPG
                     PDGK*"
     gene            64184..64603
                     /locus_tag="LacPavin_0818_WC50_scaffold_3810_prodigal-sing
                     le_63"
     CDS             64184..64603
                     /product="Putative acyltransferase n=1 Tax=Helicobacter
                     mustelae (strain ATCC 43772 / LMG 18044 / NCTC 12198 /
                     12198) RepID=D3UGT7_HELM1"
                     /codon_start=1
                     /transl_table=11
                     /translation="MENNITKGNNVKVIEPVNLYGCTLQHDVFVGPFVEIQNDVTIGQ
                     RTRIQSHSFICSNVEIGSDCFVGHGVMFINDKFVDRKLSKDFLPTKLGNKVYVGSNSS
                     ILPVSICDDVVIGAGSVVTKDIIESGTYVGNPARKIK*"
                     /db_xref="UniRef100_D3UGT7"
                     /db_xref="A0A099DMP1_9HELI"
                     /db_xref="hms:HMU04460"
                     /db_xref="D3UGT7_HELM1"
     gene            64600..65280
                     /locus_tag="LacPavin_0818_WC50_scaffold_3810_prodigal-sing
                     le_64"
     CDS             64600..65280
                     /product="Uncharacterized protein n=1 Tax
                     =Desulfatibacillum alkenivorans (strain AK-01)
                     RepID=B8FK71_DESAA"
                     /codon_start=1
                     /transl_table=11
                     /translation="MILDFNFKLIHKVFNLNCLSLPTEVVCLGWPDFMVGEELMTELY
                     GEKAEQFRVENNPRSWDRIPGELFDVHAVFQHHNCNLTIVDVIKHRGVEEFLDLNEPL
                     EEHFVKRFDLIVDTGTLEHCFNVGTAFKNMCNMTKVGGVVITAAPYSRPFHGYYNFVK
                     ETYSDGFGKNGFEILETICTASKKMKVIPEEEFFTKIMPGQGILNCIAKKVEDKEFKW
                     PVQRKYGK*"
                     /db_xref="UniRef100_B8FK71"
                     /db_xref="dal:Dalk_1043"
                     /db_xref="89221490"
                     /db_xref="B8FK71_DESAA"
     gene            65284..66189
                     /locus_tag="LacPavin_0818_WC50_scaffold_3810_prodigal-sing
                     le_65"
     CDS             65284..66189
                     /product="oxidoreductase n=1 Tax=Mesorhizobium sp. WSM4349
                     RepID=UPI00037C6DE6"
                     /codon_start=1
                     /transl_table=11
                     /translation="MILLVGYGYWGKNLARNFSKELTAVCDSDVKKLEIAKSLYPAIT
                     TYTSLDEALNHPGIKAVAIATKANTHYNIALESLARGKDLWIEKPICESLDQINNLIK
                     ESEKTKNIVFVDHTFCYNPAVEKLKSIDIGKPIYYDSTRISLGLFQNDVDALLDLAIH
                     DLSIVNYLYPDLELKDRTIIKNNHINDKANQVIVNLKFTNGFTTTTNCNWVSPVKKRQ
                     IILTGDKNSVVYDDIDLDKIKIYSTGEINSDFNANQLGDMLAPKVGTAEALYTGRTHF
                     LKCIESRTQPLTSIYTAKKIMEWVL*"
                     /db_xref="UniRef100_UPI00037C6DE6"
                     /db_xref="H8GLY2_METAL"
                     /db_xref="nha:Nham_3041"
                     /db_xref="UPI00037C6DE6"
     gene            66186..67229
                     /locus_tag="LacPavin_0818_WC50_scaffold_3810_prodigal-sing
                     le_66"
     CDS             66186..67229
                     /product="Pleiotropic regulatory protein n=1 Tax
                     =Mesorhizobium sp. WSM4349 RepID=UPI000360F44C"
                     /codon_start=1
                     /transl_table=11
                     /translation="MIPFYSFKEIHGSVIDELLQKSESVIRSGNYVFGTEKFEEEFAN
                     YVGAKYCVAVSNGTAAIHLALLALGVGPGDEVITVSHTFRATVAAIKYCGATPIYVDV
                     DPHTFTMDPGQVESKITNKTKCILPVHIYGNAAPMNELLEIASKHNIPMVEDCSQAHG
                     TTINNKHVGTFGKIGTFSFYPGKGLGALGDAGCVVTDDANLAKHMAKLRQWDDNDVGY
                     NYRMANIQAEFLRVKLQTFDLVLAEKRKIAEEYNKQFKYIKTASDVNHSYHVYPILVK
                     NRDKFIAEAKSKVDLKSHYPVPVHQLIAYRESYWLPVTEHIAATEVSLPIYPGVDYNS
                     VIEIINDHSSSLL*"
                     /db_xref="UniRef100_UPI000360F44C"
                     /db_xref="R6PQR6_9FIRM"
                     /db_xref="rhl:LPU83_pLPU83d0233"
                     /db_xref="UPI000360F44C"
     gene            67204..67938
                     /locus_tag="LacPavin_0818_WC50_scaffold_3810_prodigal-sing
                     le_67"
     CDS             67204..67938
                     /product="hypothetical protein"
                     /codon_start=1
                     /transl_table=11
                     /translation="MITLAAFYKDLKLHVESTAVNDAVKGFDYKRSLMCLKETFEKRN
                     PQGKFLVTTDLETELPFDAANIFRSELKDKGLMESLVLSNTEIIRSTVGKIILCGSDH
                     LINGDLNNFFTKDFDIGILFNGTSVNNTVVLANIQKSTRSKIIDFFEEREKEYYQLSE
                     GKKDWFGDQISYDIVLRKHGVLNDQGVIQGIHKGTNLTFKFMKYGEDGVYGCKKSAAS
                     YNKQSLLVDFKGTRKQWFDIIYNELK*"
     gene            67943..68533
                     /locus_tag="LacPavin_0818_WC50_scaffold_3810_prodigal-sing
                     le_68"
     CDS             67943..68533
                     /product="Methyltransferase, FkbM family n=1 Tax
                     =Chamaesiphon minutus PCC 6605 RepID=K9UCM8_9CHRO"
                     /codon_start=1
                     /transl_table=11
                     /translation="MKKILLDCGAHLGKGLRRQVEINKIDSNWKVYAWEANPYTYQSF
                     LENTRFHHLDVTAYHAAVSNENGSIKFNIQRSTDKAGNDAKFGTGSSIVSLDEWRPAG
                     KKPFVEEVEVLKIDLSEWISKNLNEEDYVIVKMDIEGAEYDTLEKIIEDGQLKYIKKL
                     YIEWHSTMFSEPEKYKVREDKIIEEFKKFNIPVEPW*"
                     /db_xref="UniRef100_K9UCM8"
                     /db_xref="cmp:Cha6605_1715"
                     /db_xref="K9UCM8_9CHRO"
     gene            68546..69103
                     /locus_tag="LacPavin_0818_WC50_scaffold_3810_prodigal-sing
                     le_69"
     CDS             68546..69103
                     /product="Uncharacterized protein {ECO:0000313|EMBL
                     :CDX26701.1};  TaxID=69974 species="Bacteria;
                     Proteobacteria; Alphaproteobacteria; Rhizobiales;
                     Phyllobacteriaceae; Mesorhizobium.;" source="Mesorhizobium
                     plurifarium.;""
                     /codon_start=1
                     /transl_table=11
                     /translation="MFSDAYYRIVENGKSYHGSTKSWNGLHSIPYAKKIKELVEKHDA
                     KSLLDYGCGKGYQYTMNTEWEPGVATTLDKYLGVSEVGKFDPCWPEFDRYPSLEKKYD
                     GVILIQCLGFIPDADLIVLRQHLETLSTKFCYIGELFSGTKGDVKPKKLKLIEPDNCT
                     IGRSVEWYKEKFSGWQGPELIFDFI*"
                     /db_xref="A0A090EFI1_MESPL"
     gene            69100..69939
                     /locus_tag="LacPavin_0818_WC50_scaffold_3810_prodigal-sing
                     le_70"
                     /gene="galE3"
     CDS             69100..69939
                     /gene="galE3"
                     /product="galE3; UDP-glucose 4-epimerase (EC:5.1.3.2)"
                     /codon_start=1
                     /transl_table=11
                     /translation="MKKILITGNAGYIGSHLTKLLGKRDDVELYGIDRNAPQLPVKEH
                     SRTNIAMPGYFLWPNNFEFDCVIHLAAEVAVGRSVTNPIVYYQTNTLGTLRILQDLKC
                     KRFIHASTGSAGPMNNPYGISKRASEEIVDQYCKERSIPFTTFRFYNVTGSDGINPTN
                     PDGLMWNLMNAQKTGVFNLFGDDYNTLDGSAVRDYTHVNEICRALEQAIDRSTNQIEN
                     LGHGVGTTVKQMIDMYKKVNNCEFDVNVCPRRAGDLEQSVLDNPSSFMQQLYTMEDLL
                     WVP*"
                     /db_xref="hhd:HBHAL_4534"
                     /db_xref="I0JRV1_HALH3"
                     /db_xref="UniRef100_I0JRV1"
                     /db_xref="5.1.3.2"
     gene            69927..70208
                     /locus_tag="LacPavin_0818_WC50_scaffold_3810_prodigal-sing
                     le_71"
     CDS             69927..70208
                     /product="hypothetical protein"
                     /codon_start=1
                     /transl_table=11
                     /translation="MGTLTPGATYIYERNGEEIYAREVGQTDRTLIGYQYENKVDPRT
                     DDGRPLYEHIKEDKFWGDIRRAARTNTALQEAMERVILIYHLSKDHGKK*"
     gene            70195..70497
                     /locus_tag="LacPavin_0818_WC50_scaffold_3810_prodigal-sing
                     le_72"
     CDS             70195..70497
                     /product="hypothetical protein"
                     /codon_start=1
                     /transl_table=11
                     /translation="MAKNKHVDLFKDMIPAVDMGIKELWDAVTDEGRKEIKGDFWNLT
                     RYISSVKSSNRELQEHFILTVNEYYNKNWNDIQQHPKLVWQTLCLCSHESKKTTIS*"
     gene            70562..70675
                     /locus_tag="LacPavin_0818_WC50_scaffold_3810_prodigal-sing
                     le_73"
     CDS             70562..70675
                     /product="hypothetical protein"
                     /codon_start=1
                     /transl_table=11
                     /translation="MKLSDIETLAVITTDKEIKEYAKDLGWDKKQIADIKL*"
     gene            70623..71342
                     /locus_tag="LacPavin_0818_WC50_scaffold_3810_prodigal-sing
                     le_74"
     CDS             70623..71342
                     /product="Uncharacterized protein n=1 Tax=Cronobacter
                     phage vB_CsaM_GAP32 RepID=K4F9L6_9CAUD"
                     /codon_start=1
                     /transl_table=11
                     /translation="MLRTLVGTRSKLQTLNYKCEHCSKLFAKEKTLVVHICEQKRRHL
                     SKDERHVKLGLMTYQRFYELTQKAKQPKTFDEFASSPYYTAFIKFGSFMSNTNPIYPE
                     RFVDYVVKSGIKLDHWCRDELYDAYISELIKIEPADGAIQRTIQTMMDWADKNSAPWE
                     HYFAFVNLNRATHDIKEGLISPWILLNSKSGKDMIRRMNQEQLEIVGPVVDPGFWMRR
                     FKSTPADHELVKDVIKEAKIL*"
                     /db_xref="UniRef100_K4F9L6"
                     /db_xref="A0A0F9KX36_9ZZZZ"
                     /db_xref="K4F9L6_9CAUD"
     gene            71339..71578
                     /locus_tag="LacPavin_0818_WC50_scaffold_3810_prodigal-sing
                     le_75"
     CDS             71339..71578
                     /product="hypothetical protein"
                     /codon_start=1
                     /transl_table=11
                     /translation="MIFKKRREEVAPEIVEEELKDNEEHISRDDIDIEVVIGEDVPDV
                     YVKFSGFEDSEDAEEYAQFLAETLPLLLFESTRLQ*"
     gene            71578..72156
                     /locus_tag="LacPavin_0818_WC50_scaffold_3810_prodigal-sing
                     le_76"
     CDS             71578..72156
                     /product="Uncharacterized protein n=1 Tax=Enterobacteria
                     phage vB_KleM-RaK2 RepID=H6X3T1_9CAUD"
                     /codon_start=1
                     /transl_table=11
                     /translation="MPDIDIDFIDREQALKLFKHTVASRNDNGRLVKHNTGVYLHEVP
                     VDAVTSLCSMPYEQAEEQEFFKIDFLNVSIYKGVRDEVHLKQLMEIEPLWDLLLQDEF
                     ADLLFHLNGHGAILRKTCPTSVEELAAVLAMIRPAKRNLIGKSWPEIMKEVWTKPKTD
                     EYYFKKSHATAYAMAIVVQMNLICESISYEYL*"
                     /db_xref="UniRef100_H6X3T1"
                     /db_xref="A0A0F9NC34_9ZZZZ"
                     /db_xref="H6X3T1_9CAUD"
     gene            complement(72159..72530)
                     /locus_tag="LacPavin_0818_WC50_scaffold_3810_prodigal-sing
                     le_77"
     CDS             complement(72159..72530)
                     /product="Uncharacterized protein n=1 Tax=Enterobacteria
                     phage vB_KleM-RaK2 RepID=H6X3T2_9CAUD"
                     /codon_start=1
                     /transl_table=11
                     /translation="MRITENLQENFPFISVVNHVNHEYVGIVINQDAQVTSMYDYTLI
                     KTDGEKAKFLELGEVWWWESNRQIPINIFLLREIYGFRYAIRNFSTKDTKILLGPCTS
                     LNDIIVKRIKRRSITLVRKIT*"
                     /db_xref="UniRef100_H6X3T2"
                     /db_xref="X0XS62_9ZZZZ"
                     /db_xref="H6X3T2_9CAUD"
     gene            72560..73381
                     /locus_tag="LacPavin_0818_WC50_scaffold_3810_prodigal-sing
                     le_78"
     CDS             72560..73381
                     /product="hypothetical protein"
                     /codon_start=1
                     /transl_table=11
                     /translation="MQLISVYLYPNKIDVFTNASAAWQTTRYRRVYNRNIKIYRGVDN
                     RIDLQVRNSDEKAADTTGSTLVFNLVERETQSLVAKKDCVTVAASTGKYYVIMTESEL
                     IDIETGFYQYSIYNETRTSNGDDTHLVTSRTPLYIDSQYDALANIEVLDSGEGELQAS
                     TKVSEFSLHKSFGEPFDDYYISSIIDARPQVTSPQSLHTFQLFCTNYTGSLIIQGSLS
                     EGGNPEVWVDVETLALTTATLTYQNITGKYNWFRVKHTPNKLITNNGTVDKILYR*"
     gene            73394..74407
                     /locus_tag="LacPavin_0818_WC50_scaffold_3810_prodigal-sing
                     le_79"
     CDS             73394..74407
                     /product="DNA primase n=1 Tax=Methylobacterium sp. GXF4
                     RepID=I9CSF3_9RHIZ"
                     /codon_start=1
                     /transl_table=11
                     /translation="MTLVLDKFRSLLPKTKSSPSGWISFNAPCCHHRGHARDTRKRAG
                     VMFSEGVVYNCFNCKYTASWQPGRNISEKLKSLCRWLGANDDQIKELVFEALKTESTE
                     YEAEHFVEKVKFTEKELPEGAMSISEWVNSAYLPDIANDIGPVIDYVINRGFDPMTKN
                     FYWSPAPGYIDRVLLPYYYDGKIVGNTARKIGLGKPKYLSDQHPFFVFNVDEQEALNK
                     YVFVLEGQFDALSIGGVGLLTNEISQQQAHIINQLGKEVIVIPDQDRAGLMLIKQAID
                     YDWAVAFPNWEDDVKDVADAVLKYGKLFVIVDAIKTAQQGEIKISVARNNLETRLALH
                     EER*"
                     /db_xref="UniRef100_I9CSF3"
                     /db_xref="I9CSF3_9RHIZ"
     gene            74420..75853
                     /locus_tag="LacPavin_0818_WC50_scaffold_3810_prodigal-sing
                     le_80"
     CDS             74420..75853
                     /product="DNA primase-helicase subunit n=1 Tax
                     =Enterobacteria phage vB_KleM-RaK2 RepID=H6X3T5_9CAUD"
                     /codon_start=1
                     /transl_table=11
                     /translation="MIKDYGIEVQKLYLELMLADAEVFVRCQGIFDHTLFDRKLQDAA
                     EFINEYAKQYSVLPDYEMVNASCRTDMKRPEDVKEGHMDWLMDEFESFTRHKAIERAI
                     IASADLLEKHNYGEVETLIKEAVQIGLARDMGTDYFADPRARLMGLKDKNGQISTGWP
                     CMDRKLFGGMNRGELNIFAGGSGAGKSLFLANLGVNWALMGLNVVYLTLELSEALVSM
                     RIDSMVTGVGTKEIFKDIDSVEMKVKMIGKKAGMLQIKYMPSGKTVNDIRAYIKEYEI
                     RVGKKVDVLLVDYLDLLMPIGKKISAENLFVKDKYVSEELRNLAMEKKILLVTAAQLN
                     RGAVEEVEFDHSHISGGLSKIQTADNVFGIFTSRAMRERGRYQIQLMKTRSSSGVGQK
                     VDLEFNIESLKISDLPEDEQESNGASSRGSSSLIESIKNRSTVKIDSDGVIHDDPTQG
                     ASIGKVRANVESSKLLELLNKMHDEDE*"
                     /db_xref="UniRef100_H6X3T5"
                     /db_xref="A0A0F9QU71_9ZZZZ"
                     /db_xref="ttr:Tter_1028"
                     /db_xref="H6X3T5_9CAUD"
     gene            75840..76076
                     /locus_tag="LacPavin_0818_WC50_scaffold_3810_prodigal-sing
                     le_81"
     CDS             75840..76076
                     /product="hypothetical protein"
                     /codon_start=1
                     /transl_table=11
                     /translation="MKTNKVELLKWLDLEGENIEIDWPKVHKTIGLDHTNWLLKQSED
                     QCQIILERNDVYCRLVAEFYNDHALANYHLMWAK*"
     gene            76080..76475
                     /locus_tag="LacPavin_0818_WC50_scaffold_3810_prodigal-sing
                     le_82"
     CDS             76080..76475
                     /product="hypothetical protein"
                     /codon_start=1
                     /transl_table=11
                     /translation="MRAKEFINEAWSGKSHGKPKKVRDRASDPLPGVFVQRQLRNTDT
                     YMQYRMGLALAAARADKAGDIKFSQESSWAENFINVMFVPEDEETIMLASKLMGVNPS
                     AITDNKSREPKTTESTSPVSKPKRNKYGV*"
     gene            76477..77184
                     /locus_tag="LacPavin_0818_WC50_scaffold_3810_prodigal-sing
                     le_83"
     CDS             76477..77184
                     /product="Putative uncharacterized protein n=1 Tax
                     =Synechococcus phage S-CRM01 RepID=F5B3Z5_9CAUD"
                     /codon_start=1
                     /transl_table=11
                     /translation="MWLREFTASEFVTVNKQLNPKIWPEGKLDPEVREKLIKIAQAFE
                     EFLGVDLPVKDYTITGSNANYTWTKHSDLDLHLIIPGVADDASRELYSSKKTLWGDQH
                     DITIRGLPVECYVQGEDEPHHSTGVYSLTQNKWLVEPKKIKPEIDDASVSAKCDNMIR
                     VTKEALQQDDLDRLRAVKDKITTMRKAGLERAGEWSVENLCFKTLRNLGLIDDLTERV
                     RELEDQQLSLEQTQVLD*"
                     /db_xref="UniRef100_F5B3Z5"
                     /db_xref="A0A0F9JXP6_9ZZZZ"
                     /db_xref="F5B3Z5_9CAUD"
     gene            complement(77181..77318)
                     /locus_tag="LacPavin_0818_WC50_scaffold_3810_prodigal-sing
                     le_84"
     CDS             complement(77181..77318)
                     /product="hypothetical protein"
                     /codon_start=1
                     /transl_table=11
                     /translation="MWRVSYYLTGGTHTAKTFDSLTAATRFMVYEIRSCNVHDCYLIK
                     D*"
     gene            complement(77318..78013)
                     /locus_tag="LacPavin_0818_WC50_scaffold_3810_prodigal-sing
                     le_85"
     CDS             complement(77318..78013)
                     /product="Integral membrane protein, interacts with FtsH n
                     =1 Tax=Citreicella sp. SE45 RepID=D0D828_9RHOB"
                     /codon_start=1
                     /transl_table=11
                     /translation="MFGTNYTGGVTDYRSAEDVNSAMGRVYAHMSVAVLVSMIVSWFV
                     GTSPELLAFFFTGAMKWIVIFAPIVAILAFAFASENFNKSQLQLFLHSFAALMGLSMA
                     TIFAIFTMGSIVSAFMGAAILFGVMSFYGYFTKRSLDSMGQFMIVGLIAIIIASIVNI
                     FIGSTVMQMVISALAIIIFLGLTAYDTQKIREAVSVDGDTGRQEVIGALTLYMDFINL
                     FINLLQLFGIKKD*"
                     /db_xref="UniRef100_D0D828"
                     /db_xref="A0A058ZHA4_9RHOB"
                     /db_xref="dsh:Dshi_2779"
                     /db_xref="D0D828_9RHOB"
     gene            complement(78049..78402)
                     /locus_tag="LacPavin_0818_WC50_scaffold_3810_prodigal-sing
                     le_86"
     CDS             complement(78049..78402)
                     /product="Uncharacterized protein n=1 Tax=gamma
                     proteobacterium HIMB55 RepID=H3NWT5_9GAMM"
                     /codon_start=1
                     /transl_table=11
                     /translation="MTITQLAWGLAAFSILVFFLYRHIGFEEIRKSYGLWFTRDYWTD
                     YNTVEFLSWFTKAIIIVPGLIFGISLWWLYFLTLFTSATLVWASYRKALPTLIGFNTI
                     WIFISIMVIAQNLVK*"
                     /db_xref="UniRef100_H3NWT5"
                     /db_xref="H3NWT5_9GAMM"
     gene            complement(78446..78655)
                     /locus_tag="LacPavin_0818_WC50_scaffold_3810_prodigal-sing
                     le_87"
     CDS             complement(78446..78655)
                     /product="hypothetical protein"
                     /codon_start=1
                     /transl_table=11
                     /translation="MTQQYLMIKARNIVTGQTVKNQDLTGARLELRQRALAEELASQL
                     ADKMTRNTGENWTGFVEEYVPSVRR*"
     gene            complement(78657..78836)
                     /locus_tag="LacPavin_0818_WC50_scaffold_3810_prodigal-sing
                     le_88"
     CDS             complement(78657..78836)
                     /product="hypothetical protein"
                     /codon_start=1
                     /transl_table=11
                     /translation="MKYTKTINPINPSSCEWHAWLAAHAHSGLEYQLLYWPDHFEVTF
                     FDQDRAEEFAQEFGL*"
     gene            complement(78845..79138)
                     /locus_tag="LacPavin_0818_WC50_scaffold_3810_prodigal-sing
                     le_89"
     CDS             complement(78845..79138)
                     /product="hypothetical protein"
                     /codon_start=1
                     /transl_table=11
                     /translation="LALRALKTSGLIGLHDVNTCSMLLVYLEPFVDDQRLLLAQWTPR
                     VVTYWPRSQVTDFQYDYSVVTDWWMLFSQAQFVSLWLLQYSEHTRVIRTLFDE*"
     gene            complement(79267..79440)
                     /locus_tag="LacPavin_0818_WC50_scaffold_3810_prodigal-sing
                     le_90"
     CDS             complement(79267..79440)
                     /product="hypothetical protein"
                     /codon_start=1
                     /transl_table=11
                     /translation="MDNRAYEQYKASQPVAPRAERIQAEPLPDLTGVEITVIIVFAVA
                     VVYAVYRMFRPPK*"
     gene            complement(79452..79721)
                     /locus_tag="LacPavin_0818_WC50_scaffold_3810_prodigal-sing
                     le_91"
     CDS             complement(79452..79721)
                     /product="hypothetical protein"
                     /codon_start=1
                     /transl_table=11
                     /translation="MNYTLQHRDIAGAPLQEGDHCIVTEHNRIILARVVKCYEASNQV
                     QLQPLNSSAGGRRSKPSQKKIRRECYNVYRIADQEITMSILRGAV*"
     gene            complement(80055..80279)
                     /locus_tag="LacPavin_0818_WC50_scaffold_3810_prodigal-sing
                     le_92"
     CDS             complement(80055..80279)
                     /product="hypothetical protein"
                     /codon_start=1
                     /transl_table=11
                     /translation="MIKLEGLSKQDVQICKLLWNCDTLEAVDAMVKAMPPAYKNRAVV
                     MRELMTAAQLDQVEDVYADTTALLQRISAG*"
     gene            complement(80281..80457)
                     /locus_tag="LacPavin_0818_WC50_scaffold_3810_prodigal-sing
                     le_93"
     CDS             complement(80281..80457)
                     /product="hypothetical protein"
                     /codon_start=1
                     /transl_table=11
                     /translation="MKTNIGMAAIITGIVGCMFGVGGVENAQTVSEWVTVAGVTVTSL
                     MLMYIGTLLVKEEI*"
     gene            complement(80603..80833)
                     /locus_tag="LacPavin_0818_WC50_scaffold_3810_prodigal-sing
                     le_94"
     CDS             complement(80603..80833)
                     /product="hypothetical protein"
                     /codon_start=1
                     /transl_table=11
                     /translation="MLATIVYAINPKQDTPVEGFTAYSPTPENALRRKDDLIAQITSG
                     SYKRWSGQWRIDFIDRCQKHGWEIVVKNAMIG*"
     gene            complement(80926..81312)
                     /locus_tag="LacPavin_0818_WC50_scaffold_3810_prodigal-sing
                     le_95"
     CDS             complement(80926..81312)
                     /product="hypothetical protein"
                     /codon_start=1
                     /transl_table=11
                     /translation="MTKVNYDRFASFDLNECCDHFDSEKQSNWKKIGKFIVADGQEYA
                     HIMETEFDFEDTGAGEYEAFQAGVKYALTKMNIAFEAAALDLQICEADLGEGYGYMLV
                     RTDDEPEDFVKRVLKKPVLMVESWID*"
     gene            complement(81406..81603)
                     /locus_tag="LacPavin_0818_WC50_scaffold_3810_prodigal-sing
                     le_96"
     CDS             complement(81406..81603)
                     /product="hypothetical protein"
                     /codon_start=1
                     /transl_table=11
                     /translation="MTITVAQMIQALQALPQDAELVVTESGYYCYGEFATIMLPEPYT
                     PDTEEIVPTVMYRIGHSHQSY*"
     gene            complement(81783..82016)
                     /locus_tag="LacPavin_0818_WC50_scaffold_3810_prodigal-sing
                     le_97"
     CDS             complement(81783..82016)
                     /product="hypothetical protein"
                     /codon_start=1
                     /transl_table=11
                     /translation="MIAERTIAGYYDERHGGPYDRGAADSYYGREYNPHYFVGDSYNT
                     AKIELAQMTAHEITAYTAGYTNNELFGDKKSYD*"
     gene            complement(82088..82654)
                     /locus_tag="LacPavin_0818_WC50_scaffold_3810_prodigal-sing
                     le_98"
     CDS             complement(82088..82654)
                     /product="hypothetical protein"
                     /codon_start=1
                     /transl_table=11
                     /translation="VAKYLKPEVLAQLDEYRRKIFALREEAYQLTNIDVLDNDTLSAL
                     SIYEIVRQYDPNYNINFARNGEDAKSLDVDIEMKASRIERKKRSGVYGLAGFQFHAMG
                     NIEYDRYILVTRDKATLSLIRIYDIEGAENCLQIQTHLLGEREAWLARGRKDQAKMKH
                     DVIQLPEALLQTFTATKTVIDGVEVVRA*"
     gene            complement(82989..83129)
                     /locus_tag="LacPavin_0818_WC50_scaffold_3810_prodigal-sing
                     le_99"
     CDS             complement(82989..83129)
                     /product="hypothetical protein"
                     /codon_start=1
                     /transl_table=11
                     /translation="MQTATKQKIDSLMLQLQDLLEEDYAEHVVIQDAFNALAIVLDDV
                     VN*"
     gene            complement(83205..83498)
                     /locus_tag="LacPavin_0818_WC50_scaffold_3810_prodigal-sing
                     le_100"
     CDS             complement(83205..83498)
                     /product="hypothetical protein"
                     /codon_start=1
                     /transl_table=11
                     /translation="MRKLSNRHAVAINKLMLPLISTVAYIDDENDFNMYKMYADDIAH
                     NVNALCQFNTTLDASVLHDNIMLQDTCPREHFYTVLKYIEDNKLIAKNAFCCS*"
     gene            complement(83575..83826)
                     /locus_tag="LacPavin_0818_WC50_scaffold_3810_prodigal-sing
                     le_101"
     CDS             complement(83575..83826)
                     /product="hypothetical protein"
                     /codon_start=1
                     /transl_table=11
                     /translation="MFTNCIAYAKLVYNKKLNAYKMQIAFNVHKKLVGDEVKYMFPVQ
                     KQCNYVSGDLLAEDLQQEVQRTIITAQKSLRTTNIVFVD*"
     gene            complement(83901..84293)
                     /locus_tag="LacPavin_0818_WC50_scaffold_3810_prodigal-sing
                     le_102"
     CDS             complement(83901..84293)
                     /product="hypothetical protein"
                     /codon_start=1
                     /transl_table=11
                     /translation="MEFDLLAFVLGCILGGIVGYRVADHLHKALIPDIFRRAGVTPEK
                     LEAVMKDLQKEIDTEEGKTSEFPNLEIKIEQHGDNMFAYRKDSGLFLAQGKTRDELIA
                     MISQKVSNVTLVITEADGAALIKENPTA*"
     gene            complement(84528..84818)
                     /locus_tag="LacPavin_0818_WC50_scaffold_3810_prodigal-sing
                     le_103"
     CDS             complement(84528..84818)
                     /product="hypothetical protein"
                     /codon_start=1
                     /transl_table=11
                     /translation="MDIKQVNSAIMFGAWTDIELRSMIDAVKWNRAQLVQQTKRSLRI
                     GDNVNFTSSKTGLNVTGVVTKIAIKYVTVSTVKGLWRVPANMLTKIEDCEFA*"
     gene            complement(84937..85239)
                     /locus_tag="LacPavin_0818_WC50_scaffold_3810_prodigal-sing
                     le_104"
     CDS             complement(84937..85239)
                     /product="hypothetical protein"
                     /codon_start=1
                     /transl_table=11
                     /translation="MATDKKFAVAGVSTLEGKTKLRFANDTMRIKILAKNGHTGVELV
                     ELPVEMTKAEAVQHLKSVGFGQGDAAIEAAIAYAEKKNPAPVAAKTTAKKAETVTA*"
     gene            complement(85330..85509)
                     /locus_tag="LacPavin_0818_WC50_scaffold_3810_prodigal-sing
                     le_105"
     CDS             complement(85330..85509)
                     /product="hypothetical protein"
                     /codon_start=1
                     /transl_table=11
                     /translation="MSRTYTFMFTVECAGDGTPDLVAAENMIDLTLQELLMGDDLIKA
                     LDEKEAVTIQVNLVK*"
     gene            complement(85506..86132)
                     /locus_tag="LacPavin_0818_WC50_scaffold_3810_prodigal-sing
                     le_106"
     CDS             complement(85506..86132)
                     /product="hypothetical protein"
                     /codon_start=1
                     /transl_table=11
                     /translation="MPNWCSNHITVRGSNQAEIKRLADAFDNGEFCGTVVPMPEELNI
                     TSGFLGNGAEQAELEAKSKANLEKYGYANWYDFNVANWGTKWEIGGNGDQAERDEDGL
                     GFSAPFESAWSPPIAVCEALVEQGFEVTLYYYEPGMGYVGKFEDGCDDYYEFSGENSK
                     TVRAAIGDELDDMFGISESMAEYEAENEEEELTEWIKDGKEKLGLVEL*"
                     /db_xref="doi:FH5T_01275"
     gene            complement(86152..86355)
                     /locus_tag="LacPavin_0818_WC50_scaffold_3810_prodigal-sing
                     le_107"
     CDS             complement(86152..86355)
                     /product="hypothetical protein"
                     /codon_start=1
                     /transl_table=11
                     /translation="MGYRIVNDVLAGYGARKGLEGPFNIGGRVLYYDVKEGAYYDPKS
                     DFYVPQEDVNYLHNELMRALDKV*"
     gene            complement(86411..86605)
                     /locus_tag="LacPavin_0818_WC50_scaffold_3810_prodigal-sing
                     le_108"
     CDS             complement(86411..86605)
                     /product="hypothetical protein"
                     /codon_start=1
                     /transl_table=11
                     /translation="MTIVAKMNDRLVEIVKVVDEVKFSNTRGWVMICMDFEQADCKKS
                     QFKWIPASTRFEWVKEFCFG*"
     gene            complement(86654..86917)
                     /locus_tag="LacPavin_0818_WC50_scaffold_3810_prodigal-sing
                     le_109"
     CDS             complement(86654..86917)
                     /product="hypothetical protein"
                     /codon_start=1
                     /transl_table=11
                     /translation="MGWVVYDEKSGHMQKYYKKAATARRIVTQHNSERSYDWVGQTLG
                     IPTYTYRPERNWACCSYRDYEGILMGLRGEQFKMWQFCNTQIG*"
     gene            complement(86941..87261)
                     /locus_tag="LacPavin_0818_WC50_scaffold_3810_prodigal-sing
                     le_110"
     CDS             complement(86941..87261)
                     /product="Tax=CG_Mariprof_02"
                     /codon_start=1
                     /transl_table=11
                     /translation="MEALRETTGGQFPPHIYLLDGNKLVSYIKSGETEPFYFKNPIKG
                     FDKRGRKFATVTPNPFKVKAQSNLITVKGSNGNEYTIDPEEKTCTCPGFTFRGACKHV
                     AEHG*"
                     /db_xref="32822148"
     gene            complement(87261..87614)
                     /locus_tag="LacPavin_0818_WC50_scaffold_3810_prodigal-sing
                     le_111"
     CDS             complement(87261..87614)
                     /product="hypothetical protein"
                     /codon_start=1
                     /transl_table=11
                     /translation="MNAIATVITEQAVQDATNEAGMQARTAAKAFLQKHGDRDACGFA
                     WVDVYGVRSNSKLGKWLQAAGFRKSYTGSLQLWNPSQAGVQSVSVLEAGAEAYAEVIK
                     QKLGLDKVYAGSRLD*"
     gene            complement(87694..87873)
                     /locus_tag="LacPavin_0818_WC50_scaffold_3810_prodigal-sing
                     le_112"
     CDS             complement(87694..87873)
                     /product="hypothetical protein"
                     /codon_start=1
                     /transl_table=11
                     /translation="MSKMAELSYDIQELYIEGHSAKVIAIMLECPIDIVLGALEEMGV
                     ADAPQEYDPFNTLNS*"
     gene            complement(87870..88094)
                     /locus_tag="LacPavin_0818_WC50_scaffold_3810_prodigal-sing
                     le_113"
     CDS             complement(87870..88094)
                     /product="hypothetical protein"
                     /codon_start=1
                     /transl_table=11
                     /translation="MKRFTFWRNAIVAEVYVVECESEEKAREMLLNGEVEVFTEEWMD
                     WATRDFELEHEEIIDPLYLMIKQHTQKETQ*"
     gene            complement(88094..88387)
                     /locus_tag="LacPavin_0818_WC50_scaffold_3810_prodigal-sing
                     le_114"
     CDS             complement(88094..88387)
                     /product="hypothetical protein"
                     /codon_start=1
                     /transl_table=11
                     /translation="MEISKVTVGEQHGRYVKTRIYFHPSSETVMENLMNRKSRPYNEY
                     RKMLPKLFEQLGWNDGKIMPRAKWSQFAGCSCPCSPGFVVDNVYGRNIFVDVV*"
     gene            complement(88429..88683)
                     /locus_tag="LacPavin_0818_WC50_scaffold_3810_prodigal-sing
                     le_115"
     CDS             complement(88429..88683)
                     /product="hypothetical protein"
                     /codon_start=1
                     /transl_table=11
                     /translation="MITAETLKTLTTFTAPALTRAAQDAGYKGPEFTSCKFLGITNGG
                     QFCYTVVFQVKGGTDSTKVFLTYDHTENRVIADYQLTDWA*"
     gene            complement(88830..90053)
                     /locus_tag="LacPavin_0818_WC50_scaffold_3810_prodigal-sing
                     le_116"
     CDS             complement(88830..90053)
                     /product="Uncharacterized protein n=1 Tax=Cronobacter
                     phage vB_CsaM_GAP32 RepID=K4F610_9CAUD"
                     /codon_start=1
                     /transl_table=11
                     /translation="MAKTDPAIIDKLTTARVGLLLKAPFFGNMATRMQLIEADEWCPT
                     AATNGRNFYYNTKFVQKLSVKKLEFLFGHEICHCVFDHFGRVGSRDRQLSNIAQDYAV
                     NQILVDERIGEKITEVKICYDPKYRGMAWEEIYDQLYEKAEKISMPDLLKQLGDLLDE
                     HINEDGSGPGKEGEGGDKQGKGMPGMTKEEAQQIRDEIKEAMIQSAAAAGAGKVPAGI
                     QRMIKDMTEPKISWRDLVRQEIQSIIRNDYSFTRPNRKSMHSGAILPGMKEATTIDIG
                     ISIDMSGSIGQEDATVFLSEVKGIVDQYEDFKINLWCFDTAIYNHQEFTQDNSEELFE
                     YEPEGGGGTDFEANWEFMKEQGIQPKKFIMFTDGYPCGGWGDEDYCDTIFIVKGNTEA
                     EAPFGQTVIYEKEAA*"
                     /db_xref="UniRef100_K4F610"
                     /db_xref="A0A0F9MNR7_9ZZZZ"
                     /db_xref="sdr:SCD_n02931"
                     /db_xref="K4F610_9CAUD"
     gene            complement(90201..91286)
                     /locus_tag="LacPavin_0818_WC50_scaffold_3810_prodigal-sing
                     le_117"
     CDS             complement(90201..91286)
                     /product="Uncharacterized protein n=1 Tax=Sulfurovum sp. 
                     (strain NBC37-1) RepID=A6Q956_SULNB"
                     /codon_start=1
                     /transl_table=11
                     /translation="MAKSNDISIRQVGPKAAKRSIRKAIQTRRPTFLWGPPGIGKSDI
                     VKQIGEDAGREVVDVRLALWEPTDIKGIPYYNADQGKMVWAPPAELPTDPESTAIIFL
                     DELNSAPPAVQAAAYQLILNRRVGTYELPKGVDVVAAGNREGDRGVTYRMPAPLANRF
                     IHLEMKIDFDDFQEWAVMNNVHPEVVGYVGFAKQDLYDFDPKSPSKAFATPRSWVFVS
                     DLLKDDDCDIDTLHNLIAGAVGDGLAVKFMAHRKIAGRLPKAEDILKGKVKDLQIKEV
                     SAMYSLTVSLCYELKDQAEKKAKDFDAQADCFFRYMMDNFPTELVVMGAKTGLTNYNL
                     PFDATKMKSFDEFHKRFGKYVLSAMEN*"
                     /db_xref="UniRef100_A6Q956"
                     /db_xref="A0A0F9JSQ9_9ZZZZ"
                     /db_xref="sun:SUN_1058"
                     /db_xref="A6Q956_SULNB"
     gene            complement(91361..91996)
                     /locus_tag="LacPavin_0818_WC50_scaffold_3810_prodigal-sing
                     le_118"
     CDS             complement(91361..91996)
                     /product="hypothetical protein"
                     /codon_start=1
                     /transl_table=11
                     /translation="MFTADQVWGLAVAADRINGGYFKEDVYVYEGECRKMTTQANKLM
                     VKAWLRTGALTEATEADIEKGREIRSYFNGFLLKQISGKINEFEQQALRIAQMDEFTG
                     RNMLEFAIVSCLPSVMIRDQSRNELAREVRHSTQLTGAVGDKIQGEIEIVKCYYSKDY
                     DKFRVTAKLVDSFVDFWYNSNLEAGQKLTIKAKIKSVRGDNTTQLNFVKRA*"
     gene            complement(92159..92437)
                     /locus_tag="LacPavin_0818_WC50_scaffold_3810_prodigal-sing
                     le_119"
     CDS             complement(92159..92437)
                     /product="hypothetical protein"
                     /codon_start=1
                     /transl_table=11
                     /translation="MKRINLETKTGKIFAALQKGEKLTASDAAKRFGVKNLSAEASRI
                     RQAGYAVYANSRKAGNGVQVTEYELGRPSREIVALGYMAKSLGLTLTA*"
     gene            complement(92511..92702)
                     /locus_tag="LacPavin_0818_WC50_scaffold_3810_prodigal-sing
                     le_120"
     CDS             complement(92511..92702)
                     /product="hypothetical protein"
                     /codon_start=1
                     /transl_table=11
                     /translation="MIKIALAVVFIIFLLAIGPFLVLWSWNVLFGAALMIPYNLETWC
                     ATVLIGAFLRANVTVKRRD*"
     gene            complement(92695..92913)
                     /locus_tag="LacPavin_0818_WC50_scaffold_3810_prodigal-sing
                     le_121"
     CDS             complement(92695..92913)
                     /product="hypothetical protein"
                     /codon_start=1
                     /transl_table=11
                     /translation="MEGCQYIGPEQVNHPFKMCGCKPFPGRVYCEEHIWTVYKKGTSS
                     GNKRKIAAIEKELAEIKLIEEVEEILND*"
     gene            complement(92913..93965)
                     /locus_tag="LacPavin_0818_WC50_scaffold_3810_prodigal-sing
                     le_122"
     CDS             complement(92913..93965)
                     /product="Putative uncharacterized protein nrdC.10 n=1 Tax
                     =Acinetobacter phage Acj9 RepID=E5EPR3_9CAUD"
                     /codon_start=1
                     /transl_table=11
                     /translation="MATLVEIVEGSYGARKNMIYPGIRLQMVKDFDGEAITCLAGEEI
                     ENGRNPYKKIRVKVEGINAYRVVSHIDEAPVGENSLVQLKVADSAVAHISDEDLIEKT
                     RARFQVLTDMTKAVKAGDVRAMIVTGPPGVGKSFGVEEVLTKDDLFNTLGERKPRYEI
                     VKGAMSAIGLYSKLYEFSSEKNVIVFDDCDSVLLDDLSLNILKAALDSSKKRTISWNT
                     DSRILRSEGIPDRFEFKAGAIFITNIKFENVRSKKLQDHLAALESRCHYIDLQMDTDR
                     EKVLRIKQIVADGMLDEYELSDVAKIDVVDFVSNNRAKLRELSLRTVLKVAQLRKAFA
                     SNWEAMAEVTVMKRGA*"
                     /db_xref="UniRef100_E5EPR3"
                     /db_xref="A0A060ACY6_9CAUD"
                     /db_xref="E5EPR3_9CAUD"
     gene            complement(94044..94526)
                     /locus_tag="LacPavin_0818_WC50_scaffold_3810_prodigal-sing
                     le_123"
     CDS             complement(94044..94526)
                     /product="Uncharacterized protein n=1 Tax=Rhodopirellula
                     sallentina SM41 RepID=M5U1F6_9PLAN"
                     /codon_start=1
                     /transl_table=11
                     /translation="MGTRSTIALEYADGTVGQVYCHWDGYLENNGMILYKHYVDPFKT
                     RELLDLGDISSLGKNIGEQHPFSPHFDEGSRIAFDLAQAQGATTFYGRDRNEDGISQK
                     MFKSYEDYVENHQYEEYEYILRRDGFWYVADHSDNYVLLADALAEHLRESAEAETLEA
                     *"
                     /db_xref="UniRef100_M5U1F6"
                     /db_xref="M5U1F6_9PLAN"
                     /db_xref="efq:DR75_2944"
     gene            complement(94565..94936)
                     /locus_tag="LacPavin_0818_WC50_scaffold_3810_prodigal-sing
                     le_124"
     CDS             complement(94565..94936)
                     /product="hypothetical protein"
                     /codon_start=1
                     /transl_table=11
                     /translation="MRYYDTLAEFERDGYDIIVDKTYEDLNPRDSFDDTVCDIDEIIK
                     DIDRGHLDWFMLRVRVLVEGLELGSAYLGGCLYEDPREILTDGTAEDFIAEAMVEAKS
                     KVYRLSRVFGGLSEAVDREAV*"
     gene            complement(94938..95204)
                     /locus_tag="LacPavin_0818_WC50_scaffold_3810_prodigal-sing
                     le_125"
     CDS             complement(94938..95204)
                     /product="hypothetical protein"
                     /codon_start=1
                     /transl_table=11
                     /translation="MKALENFLKQKNHWNSFFKGPQYSLNSAADRQKVADMIDNALSP
                     ENLTCDGELPRAEVNRRYKELMTAARQLKKYDPEVKFYEYETEI*"
     gene            complement(95285..95566)
                     /locus_tag="LacPavin_0818_WC50_scaffold_3810_prodigal-sing
                     le_126"
     CDS             complement(95285..95566)
                     /product="hypothetical protein"
                     /codon_start=1
                     /transl_table=11
                     /translation="MKQNYTVYIYKTDRRTKTGERLFSTTVWADRDAEGIKRECNELY
                     DLYPATKGWRFECVPTMKTVRNLMTGKDIQIAHDTPRSCDPSSELYWTM*"
     gene            complement(95568..95906)
                     /locus_tag="LacPavin_0818_WC50_scaffold_3810_prodigal-sing
                     le_127"
     CDS             complement(95568..95906)
                     /product="hypothetical protein"
                     /codon_start=1
                     /transl_table=11
                     /translation="MDTKNTPRKKRTDRNHIIYELRINGLNYIGVTAKTEATINKSVL
                     ARAAKHFYRAKTEGKNWLLCEALRSLNDKSEIEVLVHEVVRGKAAAHKREVEIRRELQ
                     PILNTDTRGD*"
     gene            complement(96175..96262)
                     /locus_tag="LacPavin_0818_WC50_scaffold_3810_prodigal-sing
                     le_trna_35"
     tRNA            complement(96175..96262)
                     /product="Leu"
     gene            complement(96314..96390)
                     /locus_tag="LacPavin_0818_WC50_scaffold_3810_prodigal-sing
                     le_trna_34"
     tRNA            complement(96314..96390)
                     /product="Arg"
     gene            complement(96419..96496)
                     /locus_tag="LacPavin_0818_WC50_scaffold_3810_prodigal-sing
                     le_trna_33"
     tRNA            complement(96419..96496)
                     /product="Met"
     gene            complement(96507..96782)
                     /locus_tag="LacPavin_0818_WC50_scaffold_3810_prodigal-sing
                     le_128"
     CDS             complement(96507..96782)
                     /product="hypothetical protein"
                     /codon_start=1
                     /transl_table=11
                     /translation="MTLPDERYRAVKYAGEFLSRLAGGQYARVPKAVRDEARSILRHY
                     PNNWDMDRAAQGAPDVFQERMEPLYRMIKQRDLEQNPETTNSLGEET*"
                     /db_xref="pna:Pnap_4841"
     gene            complement(96837..97064)
                     /locus_tag="LacPavin_0818_WC50_scaffold_3810_prodigal-sing
                     le_129"
     CDS             complement(96837..97064)
                     /product="hypothetical protein"
                     /codon_start=1
                     /transl_table=11
                     /translation="LRSNRVEHIAEHIRTTVDAVNTHDDPRHSRLYTQGFILGHLASI
                     FEHDAILYREFLEHCEYLAKTRGRKVDNRRR*"
     gene            complement(97663..98562)
                     /locus_tag="LacPavin_0818_WC50_scaffold_3810_prodigal-sing
                     le_130"
     CDS             complement(97663..98562)
                     /product="hypothetical protein"
                     /codon_start=1
                     /transl_table=11
                     /translation="MANKFSRIQTTKSRYLEAENSLAALTMITGPEALALAKAGQELI
                     GTNEELIYRYRDEFLHIQRAAENGLTTLNMLVENPSEFGILATAWGFVSTVRSRFDTK
                     IVYTQNLAETEVTTELSNINIDWSKPSKPTIDVEYYRASGNAVLIEDSTLAVPVFSRL
                     DLVKRVLGIGQETGTINISYNQAATGGFTGLKNNKGGSGAVIPLSVNRVGSYVISYFP
                     TQGGRGYRVGDEFVVYGNDLFGITPVSNAVLQVTEVDAFGAITNVRAVGTAFYQTAGQ
                     FRNGELLIQLLGGNLAKVIQLKV*"
     gene            98564..98923
                     /locus_tag="LacPavin_0818_WC50_scaffold_3810_prodigal-sing
                     le_131"
     CDS             98564..98923
                     /product="hypothetical protein"
                     /codon_start=1
                     /transl_table=11
                     /translation="MIFNPNCKYSHALVEPHHEHLAVSSPTGMELSNGLCFGPSHRLG
                     MDFTYMSDPDLYCYSLFYFTPYDPEDIWALVQRHQGNIAPQVGGHYDFYIHRDYACLL
                     VLAFPLLKRQYQKDLYI*"
     gene            complement(98945..99625)
                     /locus_tag="LacPavin_0818_WC50_scaffold_3810_prodigal-sing
                     le_132"
     CDS             complement(98945..99625)
                     /product="hypothetical protein"
                     /codon_start=1
                     /transl_table=11
                     /translation="MPFESTKPGAANEDRKARVKNHNLPILQHMYMGDPDEPLQCAIT
                     GTPAFVTWPCVVRGQTMQRFRIDFNHIRQRAAQGRQAGTSVDKGRYDPSSLFRLYELD
                     SKWNKRQLIEFMTMMPVCTEYHSYISQSSAYGDIVLSNFDPKTWPWHLRTKKNFDSFV
                     KQYDLAHLDYKTLIDHLNDIDQPPIASRDELHPNEFAHLFDQPMPSHTDDEDLESLLK
                     LEAEAAKR*"
     gene            99770..102442
                     /locus_tag="LacPavin_0818_WC50_scaffold_3810_prodigal-sing
                     le_133"
     CDS             99770..102442
                     /product="Uncharacterized protein n=1 Tax=Sphaerulina
                     musiva (strain SO2202) RepID=M3C9R2_SPHMS"
                     /codon_start=1
                     /transl_table=11
                     /translation="MAQLPIRNLRLRAFEAAKLDQTAGQQGDVYYDQDAGTLRLYTGR
                     LQAGVGLARGDLANVTETDFVSLATTARLFGPNIHIHNTAVNSNNLTTGDKDYVTFTT
                     GTTPITAFYLTKYVGLDLIAFFAIQQGTAWTAGNDVNQMLTYGHLGAGGQIPVGANIL
                     AGNPLNPGAVTLAANTTYTMWIQQTGSRITEYALSTNPYWVPATADLPADYSGDPLAP
                     TVLYQQGGGGAGSGDVVGPVFATDNAVARFNLTTGKIIQNSLVTVSDLGAITAPSAGS
                     IIPFYWANQAAFPSATTYEGAVAMSEADNRLYFATDSAWVGLATQSEVPSLGNLSFGT
                     GTITTTDSSAITVTPQTQFRSNILVDGDVGLTGNGSKRVGESVGGWIEFNQDITVDPA
                     TNRDFIVDTYNGATHYRWAFDSGGDIIFPDGTVQATAFTGNVGSINLLADVDTVSTPP
                     VVGQVLKWNGTNWVPATDATVGGAGTDADTLDGLDSSYFLNFANISNKPNIFNTVAVA
                     GQSSVVADSVTDTLTLVAGTGIAITTNAGTDTITIANTVTDTNTTYAVSAETATGGVN
                     LRLTGSDAVTDDVKFAQGTNITLTRTDANTITIASSYTDTNTTYAISAETNASGADIR
                     LTGSDAATDNLTIAAGANVTVTRTDANTITIASTATGGGGGTVTDVSVVSTNGFAGTV
                     AGSTTTPAITLTTTLTGVLKGNGTSLAVATAGTDYQAPLPSQSGNSGRYLTTDGSGTL
                     SWGTVAAGATTFTTLTDVPAGLTIDKVYLPAITMLVVGVDGNVAYTFDQYAGNNPTIY
                     AISGTTIAFNLAWSVGLHPFLIRSGGVNYTTGLVHVTTGGVVTTGASALGKNSGTLYW
                     KIPAGASGTFQYVCSSHVALGMFGTITVKDFAAI*"
                     /db_xref="UniRef100_M3C9R2"
                     /db_xref="A0A0G0TRU8_9BACT"
                     /db_xref="cag:Cagg_1035"
                     /db_xref="M3C9R2_SPHMS"
     gene            102449..102664
                     /locus_tag="LacPavin_0818_WC50_scaffold_3810_prodigal-sing
                     le_134"
     CDS             102449..102664
                     /product="hypothetical protein"
                     /codon_start=1
                     /transl_table=11
                     /translation="MIVLVSMVEDDVLGTTAVISGPCGTIEIRELLWCVDREDIVEGY
                     YWQAWAVIQGAYHCCFSIPGKLTLLVK*"
     gene            102867..103262
                     /locus_tag="LacPavin_0818_WC50_scaffold_3810_prodigal-sing
                     le_135"
     CDS             102867..103262
                     /product="hypothetical protein"
                     /codon_start=1
                     /transl_table=11
                     /translation="MTKLLAILSFALLSGCAGLTGLIPSFWDDNQSAKIISVRLDIER
                     VDCKAQQLAQVVKIRDDLAWFKLYSESKGGRQADVILLTRPMTETVEDWYKRVSAEGH
                     KDNPIYCDLKKRVLQEQSARAAKAILGRF*"
     gene            103263..103502
                     /locus_tag="LacPavin_0818_WC50_scaffold_3810_prodigal-sing
                     le_136"
     CDS             103263..103502
                     /product="hypothetical protein"
                     /codon_start=1
                     /transl_table=11
                     /translation="MSLQTLYEIAGRDDAPWAATRAAMVIAITEQYQGGGLDRSEYLE
                     MMQDLVRMDALDAEASDIELKTMLVTAVYAVAQVV*"
     gene            103505..103744
                     /locus_tag="LacPavin_0818_WC50_scaffold_3810_prodigal-sing
                     le_137"
     CDS             103505..103744
                     /product="hypothetical protein"
                     /codon_start=1
                     /transl_table=11
                     /translation="MRIFEVVNRVVDEEPASRSLCTSGKPDSALGASQLSSCKSQGYR
                     SRDGGKSHKIGGERQKVRGKKIKGKKYGGPLPDWS*"
     gene            103748..104314
                     /locus_tag="LacPavin_0818_WC50_scaffold_3810_prodigal-sing
                     le_138"
     CDS             103748..104314
                     /product="UPF0301 protein SSPSH_000155 n=1 Tax
                     =Salinisphaera shabanensis E1L3A RepID=U2G3X6_9GAMM"
                     /codon_start=1
                     /transl_table=11
                     /translation="LLSTNDTINVGDAIIAPPRMQGSQFAKTVILITTQRGGGHFGLV
                     LNKPSSHRLSDLSLELDCDLPEDYPLYWGGPVGTQTIWMLHSSEWSIDATQEINTHWS
                     MTSHRSMFYHLADRDRPNNFIMTFGFSGWAKGQLEQELLGLPPYRVDSSWLTWRQPDQ
                     HILEVATDEIWRVGCEQSSHQAVNSWMI*"
                     /db_xref="UniRef100_U2G3X6"
                     /db_xref="U2G3X6_9GAMM"
                     /db_xref="rhd:R2APBS1_0857"
     gene            104314..105171
                     /locus_tag="LacPavin_0818_WC50_scaffold_3810_prodigal-sing
                     le_139"
     CDS             104314..105171
                     /product="radical SAM protein n=1 Tax=Vibrio tasmaniensis
                     RepID=UPI0003060EE2"
                     /codon_start=1
                     /transl_table=11
                     /translation="MRVEATRPQGWLWVDWWLHNHCDWKCSYCPELLRTGSIPMPSLT
                     DCCKFIQELVARAHSQGLRPQIKFTGGEPTEWSSLDDLVKYSHDQGVVIGLRTNANVD
                     HRRWQTLCEGLTDLELGYHPEHTQPSVYMLNLNRALEHDINVRCVFNMLPTRFEETEQ
                     LLAKIQDKYPAVSVQRRMLFTDSAVNHKPLQKGSDIRITQGSMVSYTNYPTMMLDKAN
                     RFEGYQCSSGQEQVIVDAWGRVARGHCRQGGHLGSIGGIINWPTTVITCRRPSCDNAF
                     DILATKVSL*"
                     /db_xref="UniRef100_UPI0003060EE2"
                     /db_xref="A0A084TC48_9VIBR"
                     /db_xref="vfu:vfu_B00742"
                     /db_xref="UPI0003060EE2"
     gene            complement(105161..105919)
                     /locus_tag="LacPavin_0818_WC50_scaffold_3810_prodigal-sing
                     le_140"
     CDS             complement(105161..105919)
                     /product="Murein-DD-endopeptidase n=1 Tax=Photobacterium
                     sp. AK15 RepID=L8J7I1_9GAMM"
                     /codon_start=1
                     /transl_table=11
                     /translation="MKLLITLLLVVNTAWARNEPSVLLHNTNTGHTLISQNAQEPRPL
                     ASITKLMTALVALDTGFALERPVPLNRRWGSVLPARNYTRGELMTAMLVKSDNSAAET
                     LAGDYPGGREEFIREMNEHARKLGMLSTHFEDASGLSPNNVSSAEDIVLLVKAALKLD
                     YMRRTTTIKHTEIEVPTKKKPVKIQITNTNSPLLGAHDNAVLSKTGLTSKAGWCVAMA
                     FEQEGQQFIVVVMGAKNKPERTKTVERTLATVIN*"
                     /db_xref="UniRef100_L8J7I1"
                     /db_xref="meh:M301_0280"
                     /db_xref="107418353"
                     /db_xref="L8J7I1_9GAMM"
     gene            complement(105927..106466)
                     /locus_tag="LacPavin_0818_WC50_scaffold_3810_prodigal-sing
                     le_141"
     CDS             complement(105927..106466)
                     /product="hypothetical protein"
                     /codon_start=1
                     /transl_table=11
                     /translation="MITLKEWMEIVDYKITEGSDFGWNCYGKDVHMLDSWNGEQDGHS
                     FTVIFDTKTQTVYEVQAHDYVHNRAYRMINPDFQKKAKKEAKKRDVNKNMAWDDVDYV
                     DLETDDDFIQKCLAIKAGEDYDTRVSVPLELEDDEMFELMKMAHEQDLTLNEFVEQLL
                     RRVLQEEDLRQELDELAID*"
     gene            complement(106463..106690)
                     /locus_tag="LacPavin_0818_WC50_scaffold_3810_prodigal-sing
                     le_142"
     CDS             complement(106463..106690)
                     /product="hypothetical protein"
                     /codon_start=1
                     /transl_table=11
                     /translation="MDMDQAAVFLAGSILTALGFIVVVAAIVAVNNIVAKYWKPVRIF
                     SADSWNLNPPVRYATEDELAKIAPKLEKDTK*"
     gene            complement(106692..107486)
                     /locus_tag="LacPavin_0818_WC50_scaffold_3810_prodigal-sing
                     le_143"
     CDS             complement(106692..107486)
                     /product="Putative uncharacterized protein n=1 Tax
                     =Curvibacter putative symbiont of Hydra magnipapillata
                     RepID=C9YDZ6_9BURK"
                     /codon_start=1
                     /transl_table=11
                     /translation="MKRIFTLSILAAAVLATGCTRIETGEVGVRVGFDKQVQSGELLP
                     GSFNQTLIGDVLTFPIKDVNVPLNDMTPVAADNSTMKDFDAVVVYNINPQQVAELYST
                     KNKAFHADFKGDTYVMYNYIVQNARNAIYKAARKYEALDMADKRSEMEKFIQDEIVRN
                     LAEEKLDGSITISQVLIRNVVPSDTVVESANALVRSKNELKQKEVEVKTAEAESRRMA
                     ALANNSSSSIAFMQAQAMLNISEGIKTGKVQTIVVPSNFNALMMNK*"
                     /db_xref="UniRef100_C9YDZ6"
                     /db_xref="C9YDZ6_9BURK"
                     /db_xref="pna:Pnap_3158"
     gene            complement(107496..107672)
                     /locus_tag="LacPavin_0818_WC50_scaffold_3810_prodigal-sing
                     le_144"
     CDS             complement(107496..107672)
                     /product="hypothetical protein"
                     /codon_start=1
                     /transl_table=11
                     /translation="MIRFVFVFAILAVLIHFGITVWRKMERKERWSLTKTAFYSIIVS
                     LLAIVAMMFIVVLF*"
     gene            complement(107669..107965)
                     /locus_tag="LacPavin_0818_WC50_scaffold_3810_prodigal-sing
                     le_145"
     CDS             complement(107669..107965)
                     /product="hypothetical protein"
                     /codon_start=1
                     /transl_table=11
                     /translation="MNERIRELAEQAGFCHDINHGIYLCAPMHMEKFAELIIRQCCIA
                     LNPMLRDMISRGQGVDMIKLHFGMNPKEITTAMLDAAIAQCEQELAKKKSGVEE*"
     gene            complement(107962..108198)
                     /locus_tag="LacPavin_0818_WC50_scaffold_3810_prodigal-sing
                     le_146"
     CDS             complement(107962..108198)
                     /product="hypothetical protein"
                     /codon_start=1
                     /transl_table=11
                     /translation="MSGTPASSSPGISGFIEIFEGRLNKMKLHLKEELGKAKSDRDRK
                     AIRRITADARKLNKTLKEMRNANTKLCPHCGEKL*"
     gene            complement(108195..108416)
                     /locus_tag="LacPavin_0818_WC50_scaffold_3810_prodigal-sing
                     le_147"
     CDS             complement(108195..108416)
                     /product="hypothetical protein"
                     /codon_start=1
                     /transl_table=11
                     /translation="MYKTIYTEVEVDVDLSDFETDDLIEELGSRGVGATDYRDGKEIL
                     LSIYEKRRLGKDYQTELEQLIWLGLGKVL*"
     gene            complement(108409..108795)
                     /locus_tag="LacPavin_0818_WC50_scaffold_3810_prodigal-sing
                     le_148"
     CDS             complement(108409..108795)
                     /product="hypothetical protein"
                     /codon_start=1
                     /transl_table=11
                     /translation="MRAEQSWSLLDPKPVMLYIDRCDEYIVYWNGVVMPHKMALCMAM
                     EYASGIYPTPEMKTALEKDYERLYYSNAFNTRAWDLKVADSPVYPYLKRIMKEHLVKV
                     IQEPKRPAAEVLGWFDYSKARKEHDV*"
     gene            complement(108795..109112)
                     /locus_tag="LacPavin_0818_WC50_scaffold_3810_prodigal-sing
                     le_149"
     CDS             complement(108795..109112)
                     /product="hypothetical protein"
                     /codon_start=1
                     /transl_table=11
                     /translation="MLSEQERFVLLLKGPEDYAHRAGEEMLSVLNGGKRPRYKAMSKV
                     ADQHIETVLEVFNSEESTRIVKTWLSNYRLPFDPDRLDSFNRFHNSLGRFITDNPERI
                     RSY*"
     gene            complement(109102..109776)
                     /locus_tag="LacPavin_0818_WC50_scaffold_3810_prodigal-sing
                     le_150"
     CDS             complement(109102..109776)
                     /product="hypothetical protein"
                     /codon_start=1
                     /transl_table=11
                     /translation="MPNVLSTLEELFGEFTVQTKTANYDQPIDVVDFPTVHREDSEPL
                     TLIWPDIKHGPWIAGGAALRWWQGQPVGESDIDVFCANKQQAEAIIERIKEFGRWSRR
                     YESENATTLSYWSKNDGAKTWTIQVIKRRYFTSLEDVISNFDMTVCEIGTCGNDWVLG
                     KQTARDIRERNLRMKLPLTPDALKRVVKYWTYGYRPVEGLLEAVQNNPIAKWEFALDE
                     DYNNAF*"
     gene            complement(109776..110225)
                     /locus_tag="LacPavin_0818_WC50_scaffold_3810_prodigal-sing
                     le_151"
     CDS             complement(109776..110225)
                     /product="hypothetical protein"
                     /codon_start=1
                     /transl_table=11
                     /translation="MARERAKLSDKQERILVQCQLMGLTPSDMTQISNRLVALERERG
                     FKADIAEAVADKTWTKVDKGWHIVDTNGRVYECRKAKPGKRNQSYWDRQVFAWDIAIS
                     GKDKRFKAKTLQDVAVHIDHGITARICPENSKELYALLKGIKNGRIS*"
     gene            complement(110234..110629)
                     /locus_tag="LacPavin_0818_WC50_scaffold_3810_prodigal-sing
                     le_152"
     CDS             complement(110234..110629)
                     /product="hypothetical protein"
                     /codon_start=1
                     /transl_table=11
                     /translation="MKLTDYSRNRLLATFHKWDVPKDFADPMYNYLVHGYSPGGFFTS
                     VLANDFHSAIARSHPSNTINACKSLGGWILDHAPRETKGSYNNVEVWCSLPADVRRSI
                     LEDYELIYTEQQEIMMALQGQSTNEPVLY*"
     gene            complement(110626..110856)
                     /locus_tag="LacPavin_0818_WC50_scaffold_3810_prodigal-sing
                     le_153"
     CDS             complement(110626..110856)
                     /product="hypothetical protein"
                     /codon_start=1
                     /transl_table=11
                     /translation="MNKIPMLERFAAQSLVEYDGELIFSKEKFAELIVRECVKIGDNY
                     QDILEDDPECFNCRKVAYGIVDKIKEHFGVEE*"
     gene            complement(110853..111083)
                     /locus_tag="LacPavin_0818_WC50_scaffold_3810_prodigal-sing
                     le_154"
     CDS             complement(110853..111083)
                     /product="hypothetical protein"
                     /codon_start=1
                     /transl_table=11
                     /translation="MNNIKELFEQQIAGGATDNWFYGTEIDGTVRIERHRGAIDSLTL
                     TGLEFDRMMGSTPFFKPQDYDEQGGEQGWAEQ*"
     gene            complement(111080..111391)
                     /locus_tag="LacPavin_0818_WC50_scaffold_3810_prodigal-sing
                     le_155"
     CDS             complement(111080..111391)
                     /product="hypothetical protein"
                     /codon_start=1
                     /transl_table=11
                     /translation="MIDYSEALKEMHQGRVVKYVGTVNGNVMSDNGASFCMCRGCIFL
                     FDDGVIKWNKLGYMVYDPDFRYELTGATVDPRAWKPERNRDRRDIKSKLGYSRIGLGN
                     V*"
     gene            complement(111388..111636)
                     /locus_tag="LacPavin_0818_WC50_scaffold_3810_prodigal-sing
                     le_156"
     CDS             complement(111388..111636)
                     /product="hypothetical protein"
                     /codon_start=1
                     /transl_table=11
                     /translation="MNERIKELAEQLGPVATIGNWGRVEWADNIYPQLGDKMYAAIDL
                     EKFAELIVREMLQTCEDHPAWTGRMIGEEIKQHFGVEL*"
     gene            complement(111640..111894)
                     /locus_tag="LacPavin_0818_WC50_scaffold_3810_prodigal-sing
                     le_157"
     CDS             complement(111640..111894)
                     /product="hypothetical protein"
                     /codon_start=1
                     /transl_table=11
                     /translation="MNEQIKQLAEQAKKYALDAMIKITDKEQALKVYSETYDTKFAEL
                     IVRECIEACSRANDIKHFVPPTQEQVVLSCMREIETTFRS*"
     gene            complement(111891..112241)
                     /locus_tag="LacPavin_0818_WC50_scaffold_3810_prodigal-sing
                     le_158"
     CDS             complement(111891..112241)
                     /product="hypothetical protein"
                     /codon_start=1
                     /transl_table=11
                     /translation="MRYYIVSWDMNGVEFFEEITEHHPDNWAKGHLFDSIKQSKRVEK
                     PMSFSIQSLKLRAQVNSHRHYEIYVFSSNEDITKEDIHAWFTEHPQSFADWVRKNHSY
                     KVHDDRATDKAVIV*"
     gene            complement(112296..112544)
                     /locus_tag="LacPavin_0818_WC50_scaffold_3810_prodigal-sing
                     le_159"
     CDS             complement(112296..112544)
                     /product="hypothetical protein"
                     /codon_start=1
                     /transl_table=11
                     /translation="MFDFDFFRRRTAKELMQTAEERYVAPIPSTMDKAPVYQIGKTED
                     GMVTLKMGYTTLTMTNGGVDQLIRILEAAKEPEEHSET*"
     gene            complement(112546..112809)
                     /locus_tag="LacPavin_0818_WC50_scaffold_3810_prodigal-sing
                     le_160"
     CDS             complement(112546..112809)
                     /product="hypothetical protein"
                     /codon_start=1
                     /transl_table=11
                     /translation="MSGYNFQPLQNVMNNWAVELPDEPNFTFDVDAKPNNITMISGGT
                     EMLRVAEDGFYVRGEKVPVDDKEAATVYNAFKEFLVWSRLHRE*"
     gene            complement(112806..113033)
                     /locus_tag="LacPavin_0818_WC50_scaffold_3810_prodigal-sing
                     le_161"
     CDS             complement(112806..113033)
                     /product="hypothetical protein"
                     /codon_start=1
                     /transl_table=11
                     /translation="MTFISKPSMVRTIKQDHPGFHIVDGFISTPRAGFEINNHCPSQY
                     KQVIAECINNGWLKPVAYMHEREVLISGLAR*"
     gene            complement(113030..113293)
                     /locus_tag="LacPavin_0818_WC50_scaffold_3810_prodigal-sing
                     le_162"
     CDS             complement(113030..113293)
                     /product="hypothetical protein"
                     /codon_start=1
                     /transl_table=11
                     /translation="VKEVLKFIRWQWRNWELWQKGYIIGAFFAGAGVVAPKPYDLYLF
                     AIPMIVLFLWCSKWMVWDQVKASWNKYQTEKQGLFPTIKDSHK*"
     gene            complement(113290..114615)
                     /locus_tag="LacPavin_0818_WC50_scaffold_3810_prodigal-sing
                     le_163"
     CDS             complement(113290..114615)
                     /product="ATP-dependent DNA ligase n=1 Tax=Prochlorococcus
                     marinus (strain MIT 9312) RepID=Q317W2_PROM9"
                     /codon_start=1
                     /transl_table=11
                     /translation="VRTQPEVIIQRLEADNSRLAKEAILAEAMEEGLDEFFHGLRLGL
                     DKLVSFGVKQVPIKEQDEGQGLAWAPFLELADALYRRTLTGHDARDAIELAMSVATKA
                     QWNDWYRRILIKDMRAGFGEKSVNTVAKKAKKPEYAVPVFECMLAHDGANHDTKIAGK
                     KILQEKLDGVRVLTVVDYESRTVQMYTRNGKELNNFPHVTKVFADHMDEIGRSYVFDG
                     EIMSSSFQSLMTQVHRKSDVKSDDAVLHLFDVIPMVEFKQGKSVLGQRRRMNFLGNWK
                     NIFADSGCIESVPHTEVDLDTFDGTIVFQDFNKACLDAGKEGIMVKDVDAKYECKRST
                     SWLKIKPFIEVSLTVTGVEEGTGRNVGKLGALVCEGVDDGKRIVVNVGSGFSDDQRGE
                     FWVDKESMIGQVVEVRADAATKSQDSDDVWSLRFPRFKNFRGFARGEKL*"
                     /db_xref="UniRef100_Q317W2"
                     /db_xref="A0A0A2A297_PROMR"
                     /db_xref="pmi:PMT9312_1772"
                     /db_xref="Q317W2_PROM9"
     gene            complement(114679..115191)
                     /locus_tag="LacPavin_0818_WC50_scaffold_3810_prodigal-sing
                     le_164"
     CDS             complement(114679..115191)
                     /product="hypothetical protein n=1 Tax=SAR324 cluster
                     bacterium SCGC AAA240-J09 RepID=UPI000360B2DD"
                     /codon_start=1
                     /transl_table=11
                     /translation="MSTLLLNADMQPVSLLPLSIVDWQESIRYLVLNKVEVLEWHDDW
                     VVHSANWQTRVPAVVMLHDYQKPKSTMRLSKRNIFLRDEYLCQYCGTHVTDQSATLDH
                     VLPVSKGGKTTWENSATACKPCNYRKAASTKMKPIRAPYKPHFWDLVEKRRKRGFHLA
                     HPSWAVYLGV*"
                     /db_xref="UniRef100_UPI000360B2DD"
                     /db_xref="A0A0F9KDI1_9ZZZZ"
                     /db_xref="phl:KKY_2996"
                     /db_xref="UPI000360B2DD"
     gene            115331..115918
                     /locus_tag="LacPavin_0818_WC50_scaffold_3810_prodigal-sing
                     le_165"
                     /gene="clpP"
     CDS             115331..115918
                     /gene="clpP"
                     /product="clpP; Clp protease (EC:3.4.21.92)"
                     /codon_start=1
                     /transl_table=11
                     /translation="MLVPMVIESSSKGERAYDIFSRLLKERIIMLNGPVEDGMANLVV
                     AQLLFLESENPDKDINLFINSPGGVITAGMAIYDTMQFIKPDVATYVMGQACSMGSFL
                     AQAGTAGKRHMLPYARHMIHQPSGGARGMQSDIEIQYKEITKMKQILTELYVKHNTAG
                     KTYQDFEQDMDRDTFMSAEEALAYGLVDKIIDKRP*"
                     /db_xref="npn:JI59_16605"
                     /db_xref="UniRef100_D2TWC6"
                     /db_xref="A0A0F9WHH3_9ZZZZ"
                     /db_xref="D2TWC6_9ENTR"
                     /db_xref="3.4.21.92"
     gene            115918..116292
                     /locus_tag="LacPavin_0818_WC50_scaffold_3810_prodigal-sing
                     le_166"
     CDS             115918..116292
                     /product="Tax
                     =RIFCSPLOWO2_01_FULL_OD1_Kaiserbacteria_54_24_curated"
                     /codon_start=1
                     /transl_table=11
                     /translation="MTPQGKIDKGWGFEIVWANNDKYCGKILVFEHAGAKTSLVLHKE
                     KSKSWFVNAGKFKLTFIDPATGTIHQSVLEEGKTCDIGELSPHQLEALEPNSMIFEVG
                     STDLDDRIRLAPGDTQTKQSAQ*"
                     /db_xref="88376517"
     gene            complement(116246..117457)
                     /locus_tag="LacPavin_0818_WC50_scaffold_3810_prodigal-sing
                     le_167"
                     /gene="hemA2"
     CDS             complement(116246..117457)
                     /gene="hemA2"
                     /product="hemA2; 5-aminolevulinate synthase (EC:2.3.1.37)"
                     /codon_start=1
                     /transl_table=11
                     /translation="MINKAPFNALLKTLKDNGKYRVFNDIIREKGKFPSAMWYGPYNI
                     KTITNWCSNDYLGMGQHKVVLDAMHTALDHTGAGSGGTRNIAGTSHYHVALEHELATL
                     HNKARALLFSSAYVANEWTLIALSKIIPNIHFVSDSENHNSLVIGMVHSRAPKTVFRH
                     NDLNHLEDILTSIQLTGNVPCIVFESVYSMDGDVGHIKEICDLADRYGAITYIDEVHA
                     VGLYGPHGGGKVEELGLQSRIDIVNGTLGKAYGVQGGYIAADAEVIDAIRSVAAGFIF
                     TTSMSPVSCAGALAAVKYLKDHQELRDKHQERARKLKHRLSVAGMPAMECTSTHIVPI
                     LVGEAVRCKAISDELLNEHNIYIQPINSPTVAVGTERLRIAPTPFHDDGMIEDLITAL
                     TASFACHPAQV*"
                     /db_xref="dsh:Dshi_1182"
                     /db_xref="UniRef100_UPI0003652B81"
                     /db_xref="87935508"
                     /db_xref="UPI0003652B81"
                     /db_xref="2.3.1.37"
     gene            117502..117918
                     /locus_tag="LacPavin_0818_WC50_scaffold_3810_prodigal-sing
                     le_168"
     CDS             117502..117918
                     /product="hypothetical protein"
                     /codon_start=1
                     /transl_table=11
                     /translation="MATINYWGLSKKGTVTVNLTVTIDQLLTAIATDETLSTEYYTIS
                     KLSDPSKSSLTYGDSSTTLTAMGIVDGDVILCTTNQYGSKQERQEAKLAIAGKKRLQT
                     SRTYTLTINNLPTKYTGNDVTDNANSGGLVAGRPWS*"
     gene            117930..118175
                     /locus_tag="LacPavin_0818_WC50_scaffold_3810_prodigal-sing
                     le_169"
     CDS             117930..118175
                     /product="hypothetical protein"
                     /codon_start=1
                     /transl_table=11
                     /translation="MRAAEFMRALADIIEKLDGEDSGESRPKNPEEKDPNPVMVPPLQ
                     QQQEFAKAEAGKESPIINKLTQDEVEHNPANPIFRTR*"
     gene            118200..120719
                     /locus_tag="LacPavin_0818_WC50_scaffold_3810_prodigal-sing
                     le_170"
     CDS             118200..120719
                     /product="hypothetical protein n=1 Tax=Acidobacteriaceae
                     bacterium KBS 96 RepID=UPI00036F47C9"
                     /codon_start=1
                     /transl_table=11
                     /translation="MAFRKIEAGLVHAPVDEFIGKTGTIFYDNDLGDFRISDGQTPGG
                     IALSFGGGTGGDYTLPTATTTVKGGVKIDGTTIAITNQVIRVGTVPYSSLSGTPTIPT
                     NNNQLTNGAAYITSAALSGLATETYVTTRGYLTTVAYADVTGKPTLFSGSYADLTNKP
                     TLFSGSYADLTNKPTIPTNNNELTNGAGYITSSALTGLATETYVTTRGYLTTVAYADV
                     TNKPTLFSGSYVDLTNKPTIPTDINQLTDASGLLGQGGGGGGTTYITNTVENPYSFSI
                     AGDDSTLREITSGESIKITGAGGITVTTDAEGNLTVTGTPVSLAGYATESYVTTQGYI
                     TSSALTGYALTTAIPTNNNQLTNGAGYITSGALTGLATETYVTTRGYITSSALTGLAT
                     ETFVTTQGYITSSALTGLATENYVTSRGYITGLSWNQLTDKPNLAGTYSFNVAADDST
                     LREISSEETVKFVGAGGITTASDAEGKITITQGTTSSLVNGANTASLGSDGVLTIPPN
                     GLIIASTGPYGQQHEMRLGDGLMIGQDGGLANYKNVTWSLNGQNSDSGTQIRLPGQTD
                     SDNGMSLLIQHQYANSSIDIESLGNIWSFRSDGLLTFPDGTTQSTAPAITIAADDSTQ
                     RTIYLGEESIKFIGAGGITTASDAEGAITITGPNLSSYATQTYVTTQGYITSAALTGL
                     ATESYVTSRGYITGLSYNDLTDKPNLAGTYSWSIAADDSTQVEISAGNLVKIVGTNGI
                     TTTSTADGLITISGVTQDRLTSNARSAVLNSNGTFSLPTLTAAPATPQAGQMALADGV
                     SWDPIAQNNGSPYMVIYTGSAWIGMGGVTVDQVYNMILEMT*"
                     /db_xref="UniRef100_UPI00036F47C9"
                     /db_xref="A0A015WW01_BACFG"
                     /db_xref="bfs:BF9343_2203"
                     /db_xref="UPI00036F47C9"
     gene            120731..120889
                     /locus_tag="LacPavin_0818_WC50_scaffold_3810_prodigal-sing
                     le_171"
     CDS             120731..120889
                     /product="hypothetical protein"
                     /codon_start=1
                     /transl_table=11
                     /translation="MTEETETYQRLQPKCTCWCTAHCGFSCMTDGCDCPDCECADCVD
                     KGIQRGYN*"
     gene            120900..121112
                     /locus_tag="LacPavin_0818_WC50_scaffold_3810_prodigal-sing
                     le_172"
     CDS             120900..121112
                     /product="Uncharacterized protein n=1 Tax=Cyanophage
                     P-RSM1 RepID=M4QR03_9CAUD"
                     /codon_start=1
                     /transl_table=11
                     /translation="MNIRDILEQLDMIETGCPECGGPISLLTGLEEGKKDACYYKVKN
                     RVKVWPSAYASGQLVQCRKGKGSKKK*"
                     /db_xref="UniRef100_M4QR03"
                     /db_xref="M4QR03_9CAUD"
     gene            121109..121486
                     /locus_tag="LacPavin_0818_WC50_scaffold_3810_prodigal-sing
                     le_173"
     CDS             121109..121486
                     /product="hypothetical protein n=1 Tax=Verrucomicrobia
                     bacterium SCGC AAA164-I21 RepID=UPI0003634203"
                     /codon_start=1
                     /transl_table=11
                     /translation="MRAHEFITEKWTKKYKKSINCSSPQGFSQKAHCAGRKKNESVEE
                     VEEINEDLRKWFKDKWVRFGPDGKIRGDCARGSEKEGKPKCLPRSKAQSLGKKGRATA
                     AARKRREDPNANRSGKAINVRTK*"
                     /db_xref="UniRef100_UPI0003634203"
                     /db_xref="E3SM06_9CAUD"
                     /db_xref="UPI0003634203"
     gene            121488..122123
                     /locus_tag="LacPavin_0818_WC50_scaffold_3810_prodigal-sing
                     le_174"
     CDS             121488..122123
                     /product="Putative uncharacterized protein n=1 Tax
                     =Cyanophage S-TIM5 RepID=H6WG76_9CAUD"
                     /codon_start=1
                     /transl_table=11
                     /translation="MSFLVANLPPVHCFVRKEFLYDFKSGHGEYEPCIWVTIKSLRSQ
                     AFRIESYLPRYGALYDKLPLHAYVSRNTDLEPDKFLSLDTLQIWDCFSYDIAVIQKAF
                     LRNLSCEFYAKDRQLHKGDYLFTVDNAAPDMNIIDTTYAEWPEDHKSFNFIQLANGQY
                     AAQPNNRCRFFDAASNPKEMLYPDFKVATKKWVVETNPKWRLGDSDTVTYE*"
                     /db_xref="UniRef100_H6WG76"
                     /db_xref="H6WG76_9CAUD"
     gene            122133..122945
                     /locus_tag="LacPavin_0818_WC50_scaffold_3810_prodigal-sing
                     le_175"
     CDS             122133..122945
                     /product="DNA/RNA endonuclease G n=1 Tax=Photobacterium sp
                     . AK15 RepID=L8J8T5_9GAMM"
                     /codon_start=1
                     /transl_table=11
                     /translation="MKKLLTLLFVFASFSSYAWEQRPPLPLDACKVHSPYGFAQTKTP
                     AGPICREAYLVAFDPAAKIPVYVAYTLLPQNALGCWPRTNAFVADKSIPNGPRPDDYA
                     GTGYDKGHAAPDGDLSWSEIVEYESFLMTNMYPQHGSLNRGIWKLLETSVRGWAVQTN
                     QSYTIFVGALYGGGNERIGNGVVVPHGFYKIVINNATGAVAGWAFPHTKPYVNLGNDL
                     TKFRLPISQIQTQANVQFKFPANANELAPGQEWPVNYGALTNAKRAKCGRAD*"
                     /db_xref="UniRef100_L8J8T5"
                     /db_xref="L8J8T5_9GAMM"
                     /db_xref="vvl:VV93_v1c08190"
     gene            123062..123706
                     /locus_tag="LacPavin_0818_WC50_scaffold_3810_prodigal-sing
                     le_176"
     CDS             123062..123706
                     /product="hypothetical protein"
                     /codon_start=1
                     /transl_table=11
                     /translation="MKKIALFLHQPKCSVQSGNGIMQALSSHYSFKIFTRHEVERDFF
                     DDVDCVCIPGGIGDASSFDYLFSENGDSIKRFVRGGGKYLGICMGAYWAEHLYLDLLK
                     DIRAEQYITRPSADTRRPHAKNQRVLWKGQEENMFFYDGCALVGSGIDTAKIWSLYPN
                     GDPMAVIQGNVGIMGCHPESQLHWYESYSWMQGKYHNGHHHTLLLDFVDELMTL*"
     gene            123740..124624
                     /locus_tag="LacPavin_0818_WC50_scaffold_3810_prodigal-sing
                     le_177"
     CDS             123740..124624
                     /product="ser/threonine protein phosphatase n=1 Tax
                     =Hirschia maritima RepID=UPI00037433ED"
                     /codon_start=1
                     /transl_table=11
                     /translation="MQKTYRSIFVSDVHLGTKDCKAGQLNNFLKHNSCDTLYLVGDII
                     DAWKIQQNKWRWKQSHTNVVRRVLGHAKRGTRVVFIAGNHDEFLRPMIPYGFSFGLVE
                     IHNQIEHIGADGKHYLVTHGDLFDGITRLAPWIAFLGDKAYDIVLALNNKFNWIRRRM
                     GFGYFSLSKFLKHKVKKAVDFIFKFEENLANYCKKRGFDGVICGHIHHAEIKEINGVT
                     YMNDGDWVESCTALVEHHNGRWEIVTWTKETDNVAIDTDSDTYKRSPGSTRQSRTPVP
                     RSKDLRASPKQPQVAAEV*"
                     /db_xref="UniRef100_UPI00037433ED"
                     /db_xref="hba:Hbal_1620"
                     /db_xref="C6XJL3_HIRBI"
                     /db_xref="UPI00037433ED"
     gene            124646..125362
                     /locus_tag="LacPavin_0818_WC50_scaffold_3810_prodigal-sing
                     le_178"
     CDS             124646..125362
                     /product="glycosyl transferase n=1 Tax=Acidobacteriaceae
                     bacterium TAA166 RepID=UPI0003B4ACD4"
                     /codon_start=1
                     /transl_table=11
                     /translation="MQTTISDKITIVVPCKNEENYIHHLLDSLRSQDIGDTRIIIADC
                     STDNTREVIQAAKGNLNVEIIEGGPVSLAKNNGAHLVTTPYILFIDADVRFFKDTVIQ
                     DAVNMIERKNLDLIGLNIKCYDRDLRAKIGFTAFNLINHVLKYVSPFAVGAFMLTRRD
                     RFEEYGGFPEQFATSEDFFLSRKYSPKKFRIIRHHFGQDSRRFKKMGYMGMAKYLVKN
                     FVNRNNKAYWDKLDSSRYWS*"
                     /db_xref="UniRef100_UPI0003B4ACD4"
                     /db_xref="A0A0G1L2P8_9BACT"
                     /db_xref="aba:Acid345_4015"
                     /db_xref="UPI0003B4ACD4"
     gene            complement(125336..125935)
                     /locus_tag="LacPavin_0818_WC50_scaffold_3810_prodigal-sing
                     le_179"
     CDS             complement(125336..125935)
                     /product="Uncharacterized protein n=1 Tax=Sinorhizobium
                     phage phiM12 RepID=S5M751_9CAUD"
                     /codon_start=1
                     /transl_table=11
                     /translation="MKNKLILTDADGVLLDWEWAFSVWMQERGYTLTADNKKSYYLHH
                     HYAELEEKDSKKVVKTFNESAAIGFLPALRDAAYYVKRLHEEHGYEFRVITSLSLDKN
                     AGKLREMNLRKLFGNAIESVICLDTGADKDSALAPYKDSGLWWIEDKPANADVGYSLG
                     LRSILIEHGHNMYHECSYPVVKNWREIYELVLTPISTTV*"
                     /db_xref="UniRef100_S5M751"
                     /db_xref="A0A0F6YR24_9CAUD"
                     /db_xref="S5M751_9CAUD"
     gene            125985..126692
                     /locus_tag="LacPavin_0818_WC50_scaffold_3810_prodigal-sing
                     le_180"
     CDS             125985..126692
                     /product="Fatty acid desaturase (EC:1.14.19.1)"
                     /codon_start=1
                     /transl_table=11
                     /translation="MDMIIATLILTHITIVCVTLFLHRSQAHKGIEFHPILSHFMRFW
                     LWLTTGMITRQWVAIHRKHHRFSDQEGDPHSPHVHGFWNILGRGVMYYVREGKNTQTM
                     LSYGKGTPNDWIERNLYTPYNFYGILLMLVIDLVLFGPWGVVVWGIQLAWIPFWAAGV
                     INGVGHWFGYKNGETRDQSTNIVPWGILIGGEELHNNHHLEAGNPKLSRRWFEFDIGW
                     MWLSLFRLVGLAKLRAQ*"
                     /db_xref="axo:NH44784_055841"
                     /db_xref="UniRef100_R4XY30"
                     /db_xref="A0A0D6I4A4_ALCXX"
                     /db_xref="R4XY30_ALCXX"
                     /db_xref="1.14.19.1"
     gene            complement(126772..127041)
                     /locus_tag="LacPavin_0818_WC50_scaffold_3810_prodigal-sing
                     le_181"
     CDS             complement(126772..127041)
                     /product="hypothetical protein"
                     /codon_start=1
                     /transl_table=11
                     /translation="MSQFETPKLPEVKFNKNGYEIRTDILGMAKSLVQDDFHAKFQGW
                     EMTATRDEKTGQIVSKVEMPQFPGLDKVLETAEKMYSFVNSGVKK*"
     gene            complement(127131..127706)
                     /locus_tag="LacPavin_0818_WC50_scaffold_3810_prodigal-sing
                     le_182"
     CDS             complement(127131..127706)
                     /product="Uncharacterized protein {ECO:0000313|EMBL
                     :KKL89417.1};  TaxID=412755 species="unclassified
                     sequences; metagenomes; ecological metagenomes.;"
                     source="marine sediment metagenome.;""
                     /codon_start=1
                     /transl_table=11
                     /translation="MKLVYIHGANATSESFNYIRSKLGTGLDLNYDSRNGFENNLKDM
                     QLTLDGQTDLVFVAHSLGGIYSLHLANLMPTAVKGAVTLSTPYGGAEVADYAQYFLPF
                     SRLMRDIGPSSWVMKQARNIKIQHPWCNIVTVKGQSPFMHEPNDGVVTIASQRHHDDM
                     ELVEVDYNHYEVVLSDQVVELIKERVKKFRK*"
                     /db_xref="A0A0F9IQH3_9ZZZZ"
     gene            complement(127814..127930)
                     /locus_tag="LacPavin_0818_WC50_scaffold_3810_prodigal-sing
                     le_183"
     CDS             complement(127814..127930)
                     /product="hypothetical protein"
                     /codon_start=1
                     /transl_table=11
                     /translation="MKTILNSIWSVLEAFGQARAAASLARMGDIEGAKAVYK*"
     gene            complement(127927..128103)
                     /locus_tag="LacPavin_0818_WC50_scaffold_3810_prodigal-sing
                     le_184"
     CDS             complement(127927..128103)
                     /product="hypothetical protein"
                     /codon_start=1
                     /transl_table=11
                     /translation="MKYLSEKMQSILERLSEMFPGSGYQSSLDAYLADKGITDAAQLE
                     NYIRQFNSQKESYL*"
     gene            128182..128637
                     /locus_tag="LacPavin_0818_WC50_scaffold_3810_prodigal-sing
                     le_185"
     CDS             128182..128637
                     /product="hypothetical protein n=1 Tax=Curvibacter
                     lanceolatus RepID=UPI0003659902"
                     /codon_start=1
                     /transl_table=11
                     /translation="MKSINNAMSTSRDYAKFKRSFVGPVLKRKQRIAMMPRMPVEDKE
                     YIPHSKYKIMPLSKLSPEDKKKAEWSAYIVERRKKRDKSMPVWADKNAIKEMYIKARQ
                     LTAETGVKHEVDHIIPSNHELVCGLHVENNLQILTETENITKSNIFSIV*"
                     /db_xref="UniRef100_UPI0003659902"
                     /db_xref="A0A0F9ITA3_9ZZZZ"
                     /db_xref="dac:Daci_3218"
                     /db_xref="UPI0003659902"
     gene            128708..128992
                     /locus_tag="LacPavin_0818_WC50_scaffold_3810_prodigal-sing
                     le_186"
     CDS             128708..128992
                     /product="Uncharacterized protein {ECO:0000313|EMBL
                     :KKN16695.1};  TaxID=412755 species="unclassified
                     sequences; metagenomes; ecological metagenomes.;"
                     source="marine sediment metagenome.;""
                     /codon_start=1
                     /transl_table=11
                     /translation="MKLRTRSILQELNEIAEVRNTDSLIESRATNIINSAINLLESIH
                     KHYDAESADELERRLINAIKGQDPAKFTRGVRRLAESRKQKRKLDESNDN*"
                     /db_xref="A0A0F9NAZ1_9ZZZZ"
     gene            128973..129290
                     /locus_tag="LacPavin_0818_WC50_scaffold_3810_prodigal-sing
                     le_187"
     CDS             128973..129290
                     /product="hypothetical protein"
                     /codon_start=1
                     /transl_table=11
                     /translation="MNQMTTEIENKQTLLASIAQARELELVENWEDTDQLAKEYLGQT
                     AVAKDLATVESIVTFIKKLPRYEELVESARAAGLDLPRADTIETYQPGTIGWMRRLIN
                     LVA*"
     gene            129387..129782
                     /locus_tag="LacPavin_0818_WC50_scaffold_3810_prodigal-sing
                     le_188"
     CDS             129387..129782
                     /product="hypothetical protein"
                     /codon_start=1
                     /transl_table=11
                     /translation="MANVTAVAQTYDNAGAAIAASQLGANNYKHAINQADVGRELIVK
                     IAKTNMTDAMVSAYIAYITTSHGTNGSGDSAFVVAAVGTADGTAFESGVTDVIFLRVQ
                     GTGDLTVGTVNALTGSPTVTIEAIFTPAK*"
     gene            129862..130266
                     /locus_tag="LacPavin_0818_WC50_scaffold_3810_prodigal-sing
                     le_189"
     CDS             129862..130266
                     /product="hypothetical protein"
                     /codon_start=1
                     /transl_table=11
                     /translation="MARFQIITLVDITQTNPHRSETDQHILSQQANFNSLIQAIGLRA
                     NVVWVKSPKERNGALPRGIDGKAVYWTWTFDVERDDVFLKDGDSVGLLVDDLNGVPVI
                     PNLNNSVDLDPACFISKGETANIWVYEIGEDE*"
     gene            130362..130709
                     /locus_tag="LacPavin_0818_WC50_scaffold_3810_prodigal-sing
                     le_190"
     CDS             130362..130709
                     /product="hypothetical protein"
                     /codon_start=1
                     /transl_table=11
                     /translation="MATKEAVAQLAALPERVAVVETKVDQIEEKLDDLKTGVKDMHDC
                     LDNTRDLLAEKLKEMSEESNNQHSELAGKISDLEKIKNKYTMYMMILLAFGAGTGWMG
                     QLNLPLILKFVGL*"
     gene            130749..131174
                     /locus_tag="LacPavin_0818_WC50_scaffold_3810_prodigal-sing
                     le_191"
     CDS             130749..131174
                     /product="hypothetical protein"
                     /codon_start=1
                     /transl_table=11
                     /translation="MTDIRRQLDQVVSTTLAQHIIPVKTAEGILVGSVLITSEGAVKH
                     LSRNGEYLYKNISLNAVAVKLANLLARHKSSILADKIYRADQEYAKWFTDSQLLLKKH
                     HSAAKNKEYERADTLWAKYIESKDRTVAAKNTVTGLTLF*"
     gene            131206..132609
                     /locus_tag="LacPavin_0818_WC50_scaffold_3810_prodigal-sing
                     le_192"
     CDS             131206..132609
                     /product="hypothetical protein"
                     /codon_start=1
                     /transl_table=11
                     /translation="MRTTDLFNFNRSSKRLNESLHKTFGERINFESFDTPKLEDARNK
                     LRTQIHTARTASGFNETVENETLTKAQFMHDAIVAELMDRQEHIVDTTQTEGFGSIEE
                     EVAKIMKQFDEDMNEIGGYGMPDEDKIVELLKQGDVEGALDYVYGSYADQDGGELRNM
                     DNYIEDLEDQFSDLAQGGDDDEGGETDDGYALASAGFGSDEDYGDYGQEEGMEERVRD
                     PEDWDEGNTEPPNNFAVSINGKQWKVFKGRGRYAEDRREQQHFQMLKDWARKKSESTG
                     KRWEVSVTGAPATESIEQNNESINTGDDMRNLREGEIQQASAIVTAKTMVDRVGRWIE
                     ELSGMENETLLQLGDSIRDEMGQEQAKAFIEAVAPAIQGALDNLKQTRDTLSTGVRSL
                     ASGEQPADMLGAEPAMGGDMSMDMAGPDTMNEPEMGAEEDPFAAAEPGAGGMETTGRE
                     QRESIDRQSRLMKILAG*"
     gene            132606..132932
                     /locus_tag="LacPavin_0818_WC50_scaffold_3810_prodigal-sing
                     le_193"
     CDS             132606..132932
                     /product="hypothetical protein"
                     /codon_start=1
                     /transl_table=11
                     /translation="MKITEFTRDRQVVELGALGAIGGAIGGAAKAAGSAIAGGAKAVG
                     GALGQAAQAAAGTMGGGAEDPQAAAKMAAANAMQMAERKKQIQDDIKNKQQEIQNLQK
                     ELATLK*"
     gene            132929..133288
                     /locus_tag="LacPavin_0818_WC50_scaffold_3810_prodigal-sing
                     le_194"
     CDS             132929..133288
                     /product="hypothetical protein"
                     /codon_start=1
                     /transl_table=11
                     /translation="MRFFEFAGDDEGDRFIMVLRNYIGRAASKKAPSKLNWGGLNKVL
                     STSGFELTADYETFKSMYDSSPALQAMVKNFNDDGIELKVPGAPDEKNSPGTQDSQAA
                     VDQMAATAAPQQLAAQA*"
     gene            133323..134045
                     /locus_tag="LacPavin_0818_WC50_scaffold_3810_prodigal-sing
                     le_195"
     CDS             133323..134045
                     /product="Uncharacterized protein n=1 Tax=Cronobacter
                     phage vB_CsaM_GAP32 RepID=K4F9L9_9CAUD"
                     /codon_start=1
                     /transl_table=11
                     /translation="MNITPPPFIERFQYKGCVQINDPVTRKRVYQTPDGETLPSVTTI
                     LSATKDMTHLNEWKNRIGHAKAQQITTEAAGVGTAMHSNLERFIAGIQRQPGNNPVHV
                     QANQMADVIINNGLSKVNEVWAMEQSLYFPGLYSGTTDLVGVYDGEPAVMDYKQTNKP
                     KKAEWVEDYYLQLMAYILAHNEVYGTNIRRGIVFMCSRAFEYQQFEVKPEDFNKYQDM
                     WLNKVEEYYTTGLQGYKQLLTQ*"
                     /db_xref="UniRef100_K4F9L9"
                     /db_xref="A0A0F9THM4_9ZZZZ"
                     /db_xref="apm:HIMB5_00011830"
                     /db_xref="K4F9L9_9CAUD"
     gene            134075..136033
                     /locus_tag="LacPavin_0818_WC50_scaffold_3810_prodigal-sing
                     le_196"
     CDS             134075..136033
                     /product="hypothetical protein"
                     /codon_start=1
                     /transl_table=11
                     /translation="MAVVQISKIQQRRGQKLLSGMPQLSSAELAWAVDTQELFIGNGS
                     VAEGAPYVGNTRVLTEHDNILELAGSYKFAEPDVSITASIFRSLQSKLDEIQVSVTDF
                     GPQPDPSTNHASHFVTAFTQLFQNANTRYRKVLIIPNGHYYFTSTLRIPSNVILRGET
                     QDGVILDIGANAIEFLSAAGTDVLGPFTSTDHPINVSISNLTIQYTTGGMDITGLKDS
                     RFEQIKWKSTYTLGDTVSTPVLASQSYDLSAVANTGNIQIAGTGLTASPLIQVFTSDT
                     VSTVNAIVTALNLDTTFDNNFVASRVAESLVITATTISGLSAADIETYFTITVTPTSI
                     LTPFEVDPVATQTSSGINNTNSAVSWVNSNFGTRTTGIKFIECEFDSLALAIKCVHNH
                     GESDVFDTELTFSDCRFFVCDTAVYIEGVVDRQGHLWSFNNCKFEEIAKQAFFSTFGT
                     GTLIKDSEFKNVGNGVNGAAYPETEMVRFSTKFGNVVEDCRSDRHQNAGITLVDTKVG
                     VPEVSNAGSVSFNNDYYSAIYLSDTFAPLAVFSVLSRYIIIDYTLTIGEYNYNRKGQL
                     TIVVRDGVENTSDHVAIADNFTYSSSLITDPGGDMITNFEFNAELKDNDNTTGDSTQS
                     VDTVLLSYKNSNRFLAPGTISYNIRYGV*"
     gene            136037..136462
                     /locus_tag="LacPavin_0818_WC50_scaffold_3810_prodigal-sing
                     le_197"
     CDS             136037..136462
                     /product="hypothetical protein"
                     /codon_start=1
                     /transl_table=11
                     /translation="MFNLYGNERLIEWKKFRNSLESCSDPLTRVAELWATAPFINPYL
                     DSKNPNEWPDPWHLVLDSKLDELAISLGMLYTIKLTQRFMDSNCEIHKSMLPNNLEPS
                     FYLVVDQQHVMNYEPRTVHSISVLDCVQTNTLWRCNQRL*"
     gene            136487..138823
                     /locus_tag="LacPavin_0818_WC50_scaffold_3810_prodigal-sing
                     le_198"
     CDS             136487..138823
                     /product="Ribonucleoside-diphosphate reductase {ECO
                     :0000256|RuleBase:RU003410}; EC=1.17.4.1
                     {ECO:0000256|RuleBase:RU003410};;  TaxID=1273738
                     species="Viruses; dsDNA viruses, no RNA stage;
                     Caudovirales; Myoviridae.;" source="Escherichia phage
                     PBECO 4.;""
                     /codon_start=1
                     /transl_table=11
                     /translation="MTITVIKRNGTKEPLAVEKWQAQIAKVCKGIADVSQSMIEIKAQ
                     PHFYDGITTEEIDGITLRAIVDLIDVESNPDIGHTNYQYVAGKQRLSMLRKNVYGSYD
                     VPHLYEIVKKNVATGLYTNELLEWYTEDDWNKMEDMLDHDKDEQYSYAAIEQLIEKYL
                     VRNRATKETYETPQIRYMVAAATVFHKEEPNAARMRYIKEYYNAASDGLFTLATPVLA
                     GLGTPTKQFSSCVLIRSDDDLDSIFASGEMMAKYASKRAGIGLEIGRLRPLGSPIRGG
                     EIMHTGMIPFLKKWFGDLRSCSQGGIRNASATVFYPIWHHQFDDLIVLKNNQGTEETR
                     VRHMDYGVVLSALFWRRFKNKENITFFDPNEVPDLYEAFYRDSSLFEELYIKYEKRKD
                     LRKKTMSAEEVFKSGILKERTDTGRIYLVFIDNVMNQGPFDPEYHTIYQSNLCCEILL
                     PTRSFKRLDDESGRIALCTLGSINWGAFRNPEDMRRACRILHRSLNNILDYQDFLSIQ
                     SKLSNDEIRPLGIGITNLAYWHAKRSLKYGEKDSLHEVKTWMEHQAFYLTEASVELAK
                     ERGKCEGSDQTRYGKGVFPWELRAKGVNELADFTPELDWETLRANMKQHGVRNATQMA
                     VAPVESSSVVINSTNGIEMPMSLISTKESKAGSLTQVVPEYNRLKNKYQLMWEQKDCD
                     GYIKTSAVIAAYIDQSISTNTFYNPAHFPDRRVPTTLIAKNLMQAHVWGLKTFYYSLI
                     NKAGSKAMAEPTPEVHYNGFYNERELIEDEEDCEACKL*"
                     /db_xref="L7TIF6_9CAUD"
                     /db_xref="asa:ASA_1946"
                     /db_xref="UniRef100_L7TIF6"
                     /db_xref="1.17.4.1"
     gene            138820..139377
                     /locus_tag="LacPavin_0818_WC50_scaffold_3810_prodigal-sing
                     le_199"
                     /gene="sodB"
     CDS             138820..139377
                     /gene="sodB"
                     /product="sodB; Superoxide dismutase (EC:1.15.1.1)"
                     /codon_start=1
                     /transl_table=11
                     /translation="MKFNFIKHVLLEGKKDKLVQLTLPYDRDELTPIKSKETIDYHYG
                     TLYKAYVDRYNKGEGDDDFNEAGAFLHNIYFGQLQKPEGSNRPYDAILQFIEKHFDTF
                     DQFKAEFEKTAMTIQGSGWAYLARDGKIKTIVNHEVKNDIVLLVDWWEHAWALDYQAD
                     KKKYLQNIWKIINWRIINGVLGQSN*"
                     /db_xref="pbt:ING2E5B_0013"
                     /db_xref="UniRef100_UPI000382010A"
                     /db_xref="A0A0F9MP46_9ZZZZ"
                     /db_xref="UPI000382010A"
                     /db_xref="1.15.1.1"
     gene            139352..139732
                     /locus_tag="LacPavin_0818_WC50_scaffold_3810_prodigal-sing
                     le_200"
     CDS             139352..139732
                     /product="NifU-like protein n=1 Tax=Thiomonas
                     arsenitoxydans (strain DSM 22701 / CIP 110005 / 3As)
                     RepID=D6CPU9_THIA3"
                     /codon_start=1
                     /transl_table=11
                     /translation="MAYSDKVIDHYENPRNVGSFEKDDPTVGTGMVGAPACGDVMKLQ
                     IRVEDGIITDARFKTYGCGSAIASSSLITEMVKGMNLDQASSIKNSDIAEELALPPVK
                     IHCSILAEDAIKAAVNDYRNRHSV*"
                     /db_xref="UniRef100_D6CPU9"
                     /db_xref="thi:THI_1341"
                     /db_xref="A0A078BIT5_9BURK"
                     /db_xref="D6CPU9_THIA3"
     gene            139704..140030
                     /locus_tag="LacPavin_0818_WC50_scaffold_3810_prodigal-sing
                     le_201"
     CDS             139704..140030
                     /product="Iron-sulfur cluster assembly protein IscA n=1
                     Tax=Acidovorax sp. NO-1 RepID=H0BXH0_9BURK"
                     /codon_start=1
                     /transl_table=11
                     /translation="MITVTDTAYKKIKQNLDRRGRGVGIRIGVRTTGCSGLAYVLEYV
                     DNYEVEEGVTNFAQQDFVVLVDAKSLAYLNGLTMDWVRNGLNEGFEFNNPNERDRCGC
                     GESFRV*"
                     /db_xref="UniRef100_H0BXH0"
                     /db_xref="ack:C380_11325"
                     /db_xref="89745380"
                     /db_xref="H0BXH0_9BURK"
     gene            140035..140670
                     /locus_tag="LacPavin_0818_WC50_scaffold_3810_prodigal-sing
                     le_202"
     CDS             140035..140670
                     /product="L-fuculose phosphate aldolase n=1 Tax
                     =Betaproteobacteria bacterium MOLA814 RepID=V5AEL9_9PROT"
                     /codon_start=1
                     /transl_table=11
                     /translation="MLETICDIMVDAYKRNWITSRDGNVSIRHHDRDHFYITPSGVRK
                     QTLQPDQFKKIGIIKQPVNRYDWTELPYTDISKNLIPSGEIPLHFGLQREMGQHAGEV
                     RVVVHVHPTYCIAAMHAGIDLSTISEEFPELNRYTKVAKNVGDVPPISQELADRCHEN
                     LWLRKDGTIGFDIVGIKGHGVVAIDTSPWRAYEHIERLEHICKIVLASGKY*"
                     /db_xref="UniRef100_V5AEL9"
                     /db_xref="V5AEL9_9PROT"
                     /db_xref="nde:NIDE0966"
     gene            140671..141771
                     /locus_tag="LacPavin_0818_WC50_scaffold_3810_prodigal-sing
                     le_203"
                     /gene="nrdB"
     CDS             140671..141771
                     /gene="nrdB"
                     /product="nrdB; ribonucleoside-diphosphate reductase 1
                     subunit beta (EC:1.17.4.1)"
                     /codon_start=1
                     /transl_table=11
                     /translation="MSKQQYNLNTKTDYLNRKMFLDPAGPVTIQRFEEVKYKKIADFE
                     ATARGFFWQPEEISLTKDSNDFKDASDAVKHIFTSNLLRQTALDSLQGRGPSQIFMPV
                     ISLPELEALVYNWTFFETNIHSKSYSHIIRNIYNVPKDVFNTIHDTKEIVDMASSVGD
                     YYEALHMVNCRKQMGETVTEHEHIRAIWMALHASYALEAFRFMVSFATSLAMVENRIF
                     IGNGNIISLILQDELLHKGWTAYLINQVIKEDPRFLVAKEECEQEVYQLYMDVIREEK
                     AWADYLFNKGPVIGLNANILKDFVDFTAVGALKDIGIKYQGIAPKSTPIPWFNKHTDT
                     SKKQTALQENESTNYVIGVMSEGIDYDALPAL*"
                     /db_xref="mcs:DR90_1148"
                     /db_xref="UniRef100_H6X3U8"
                     /db_xref="H6X3U8_9CAUD"
                     /db_xref="1.17.4.1"
     gene            141778..141945
                     /locus_tag="LacPavin_0818_WC50_scaffold_3810_prodigal-sing
                     le_204"
     CDS             141778..141945
                     /product="hypothetical protein"
                     /codon_start=1
                     /transl_table=11
                     /translation="MYRAQFKTKSPYESWTTIGTFGNEQGAVAAALARKSKGALLVRV
                     VDKNGAVIYSS*"
                     /db_xref="bprc:D521_1649"
     gene            141948..142400
                     /locus_tag="LacPavin_0818_WC50_scaffold_3810_prodigal-sing
                     le_205"
     CDS             141948..142400
                     /product="Uncharacterized protein n=2 Tax=Ralstonia RepID
                     =E2SSZ3_9RALS"
                     /codon_start=1
                     /transl_table=11
                     /translation="MKTLREYINLIEGKIDDSWFKDDAFKTFKQAKSIHYDTATDSGT
                     VDTLEGPVKYEAGHKIITGPKGEKYPVSPESFADKYDVDDEHTATPKKIIKYAKLADH
                     DGVLHTSWGDLSYTKGNDVIVRHGDGDYGAIKLDIFQQTYDTKEMKWK*"
                     /db_xref="UniRef100_E2SSZ3"
                     /db_xref="U3G8E0_9RALS"
                     /db_xref="rmn:TK49_21225"
                     /db_xref="E2SSZ3_9RALS"
     gene            142391..142639
                     /locus_tag="LacPavin_0818_WC50_scaffold_3810_prodigal-sing
                     le_206"
     CDS             142391..142639
                     /product="glutaredoxin, partial n=2 Tax=SAR86 cluster
                     bacterium SAR86D RepID=UPI000287D1FB"
                     /codon_start=1
                     /transl_table=11
                     /translation="MEVVVWSKYNCPYCDQAKALLGQRGIRFIEKKIGDGHTKEELLE
                     AVPTARSVPQIIIGGNVIGGFTELRKYIDETGFNGTGY*"
                     /db_xref="UniRef100_UPI000287D1FB"
                     /db_xref="A0A067XQR5_9CAUD"
                     /db_xref="ass:ASU1_10815"
                     /db_xref="UPI000287D1FB"
     gene            142653..142943
                     /locus_tag="LacPavin_0818_WC50_scaffold_3810_prodigal-sing
                     le_207"
     CDS             142653..142943
                     /product="hypothetical protein"
                     /codon_start=1
                     /transl_table=11
                     /translation="MLIDKGVTIGEVVTLKLTSGEELVAKLVDDSVMHYKLSHPQVIG
                     MGPKGPGLMPYLFTVSPDKEVRLNKGTVVMIEATDKAFADQFIQSTTGIALR*"
     gene            142945..143493
                     /locus_tag="LacPavin_0818_WC50_scaffold_3810_prodigal-sing
                     le_208"
     CDS             142945..143493
                     /product="hypothetical protein"
                     /codon_start=1
                     /transl_table=11
                     /translation="MPVKVTVNPISGISAIPGDSAPVGDPAWLPSVYNAVAIEFNIVF
                     SYLEDPDTAPILSVNFSSISPAVEGLTFTTVGPDTIKVKGTPVNVFTDEVFRFLFPDK
                     SERNLAPTNTENWDTIVKWAAPGTKEKTVLYNFVVKYDDNPAAAVPIIGSTTIATLSQ
                     NIAWLYDPSLAYFKDLVKKGKL*"
     gene            143493..143807
                     /locus_tag="LacPavin_0818_WC50_scaffold_3810_prodigal-sing
                     le_209"
     CDS             143493..143807
                     /product="Paar repeat-containing protein n=1 Tax=Roseibium
                     sp. TrichSKD4 RepID=E2CL38_9RHOB"
                     /codon_start=1
                     /transl_table=11
                     /translation="MPPAARGSGTDSVFSKTGSGRRCRSSLTTATDACSGDVFFNEKG
                     AVRIGDVVAPHKIGGCDDDVSALTSSSSSVFVNNKGVARIGDEYTGDNTISSGSSNIF
                     IG*"
                     /db_xref="UniRef100_E2CL38"
                     /db_xref="E2CL38_9RHOB"
                     /db_xref="sri:SELR_16680"
     gene            143810..144229
                     /locus_tag="LacPavin_0818_WC50_scaffold_3810_prodigal-sing
                     le_210"
     CDS             143810..144229
                     /product="Inner membrane protein YbaN n=1 Tax=Neisseria
                     bacilliformis ATCC BAA-1200 RepID=F2B9J4_9NEIS"
                     /codon_start=1
                     /transl_table=11
                     /translation="MKKFFWKILGFLSLGMAYIGLITPGIPYSCFVVFAAYCFAKGSP
                     KMHAWLYNHKIFGPFLTNWNEKRVFPNKMKYFMLAMMTSSLVIMWLTAVPVRGIMYTA
                     AFMCLVAIWAWRFPGSVEEHDKRIAEGRKIGWFNNQF*"
                     /db_xref="UniRef100_F2B9J4"
                     /db_xref="F2B9J4_9NEIS"
                     /db_xref="lhk:LHK_03105"
     gene            144285..144605
                     /locus_tag="LacPavin_0818_WC50_scaffold_3810_prodigal-sing
                     le_211"
     CDS             144285..144605
                     /product="hypothetical protein"
                     /codon_start=1
                     /transl_table=11
                     /translation="MKKVLIGLAIAATSFGVSAQHTSNSMIRGHGWQGPQHQHHARGN
                     DWIIPALIGGVVVYAVTRPDPVIVQQPVIVQQPNDIVYINGFAYRKQIMVVNGQYQEV
                     LVRL*"
     gene            144655..144858
                     /locus_tag="LacPavin_0818_WC50_scaffold_3810_prodigal-sing
                     le_212"
     CDS             144655..144858
                     /product="Cold-shock DNA-binding domain protein n=5 Tax
                     =Ralstonia RepID=B2UIH2_RALPJ"
                     /codon_start=1
                     /transl_table=11
                     /translation="MVTGKVKWFNDAKGFGFITPDDGGADLFAHFSQINSSGFKSLQE
                     GQTVSFEVTQGMKGAQASNIQPA*"
                     /db_xref="UniRef100_B2UIH2"
                     /db_xref="rpf:Rpic12D_4386"
                     /db_xref="85758733"
                     /db_xref="B2UIH2_RALPJ"
     gene            144945..146225
                     /locus_tag="LacPavin_0818_WC50_scaffold_3810_prodigal-sing
                     le_213"
     CDS             144945..146225
                     /product="Marine sediment metagenome DNA, contig:
                     S01H1_L03348 {ECO:0000313|EMBL:GAF69304.1}; Flags:
                     Fragment;;  TaxID=412755 species="unclassified sequences;
                     metagenomes; ecological metagenomes.;" source="marine
                     sediment metagenome.;""
                     /codon_start=1
                     /transl_table=11
                     /translation="MKQLLFTEQDFLALFTLPKPTFADFCNQIQILDISDKTGTFKVR
                     QDLDGFIARVGKKDNRAQRLPLFKQKLYQLLVTDIDSTLKAWFRSQGALPEKLEFYFD
                     IPNENILTKDVFAGRTNAKYGKICKNINFANYYNTKKWYANDSEYVFGLLKYMVEDFR
                     LRNSLVGPAFFDQICQYDGDSGDFWRAFMMGANRPSTFNPATYKGILDSLFEGETLFA
                     PVMGWNAYQTAFYSSKFKKFVATDVIPDVVDNGTLLHTEFLKYQTSKADSLFNSMFET
                     DAVVDKEVDLYLCPSEQLIARHKFNEVYQGQVDAVLFSPPYFDLEIYDSEDQSFTNFP
                     NYEDWLKGYWEATVLLCKEVMKPGARFGFVISNYRNADKKVTTISQDMRDVAAKHLTQ
                     IAHYKVQWSAMGGSRQAKKTRGGNFEDLWLFENK*"
                     /db_xref="X0RKE9_9ZZZZ"
     gene            146757..147209
                     /locus_tag="LacPavin_0818_WC50_scaffold_3810_prodigal-sing
                     le_214"
     CDS             146757..147209
                     /product="hypothetical protein"
                     /codon_start=1
                     /transl_table=11
                     /translation="MKKIAIATIIALAAGAASALELGVTGSRDYSGTGTNGYGITVGD
                     KAGKLGGAVGFQRFDYTGNRQDRFTLIGSYDVAKVGPATFAVKGGGAYLDNQTGSNGL
                     AAVVGAGVSVPVTKAISVGLDVTRQFGQDRVSQYDGNMVTAGVKLSFR*"
     gene            147395..147934
                     /locus_tag="LacPavin_0818_WC50_scaffold_3810_prodigal-sing
                     le_215"
     CDS             147395..147934
                     /product="Antioxidant, AhpC/TSA family n=3 Tax
                     =Achromobacter RepID=D4X8Y6_9BURK"
                     /codon_start=1
                     /transl_table=11
                     /translation="MKTVGDKLTAFAVTGVKPGQPEDAFFTITDESFPGKWKVIVYYP
                     KDFTFVCPTEIVAYDKLAGDFADRDAVLLTGSTDNEFCKVSWQNAHADLKKITHTQFA
                     DTQRGELSLIEQLGVFYAPAGAALRATFIVDPSNEIQHVTVNNLNVGRSPEETLRVLD
                     ALQTGELCACNRTVGGETL*"
                     /db_xref="UniRef100_D4X8Y6"
                     /db_xref="H0F270_9BURK"
                     /db_xref="care:LT85_4896"
                     /db_xref="D4X8Y6_9BURK"
     gene            147934..148122
                     /locus_tag="LacPavin_0818_WC50_scaffold_3810_prodigal-sing
                     le_216"
     CDS             147934..148122
                     /product="hypothetical protein"
                     /codon_start=1
                     /transl_table=11
                     /translation="MLKFFGQTANHKYPLMRQPDQLPRCYELTEQERLQRIKEWNNRN
                     VWNTPALAEEDVNTYYGA*"
     gene            148125..148631
                     /locus_tag="LacPavin_0818_WC50_scaffold_3810_prodigal-sing
                     le_217"
     CDS             148125..148631
                     /product="Alkyl hydroperoxide reductase AhpD {ECO:0000256
                     |HAMAP-Rule:MF_01676, ECO:0000256|SAAS:SAAS00087942};
                     EC=1.11.1.15 {ECO:0000256|HAMAP-Rule:MF_01676,
                     ECO:0000256|SAAS:SAAS00087930};; Alkylhydroperoxidase AhpD
                     {ECO:0000256|HAMAP-Rule:MF_01676};  TaxID=360910
                     species="Bacteria; Proteobacteria; Betaproteobacteria;
                     Burkholderiales; Alcaligenaceae; Bordetella.;"
                     source="Bordetella avium (strain 197N).;""
                     /codon_start=1
                     /transl_table=11
                     /translation="MSFIESVKGALPDYAKDTKLNIDAVLLRSTLDADVAMGCAVAAL
                     AATGNGKILSVILADAPVHAESAMTAASIMAQNNVWYPYVEMADDPALKGLPAQLRMN
                     AIASHGGTTKSNFEAFSLAASIVGKCHFCVKAHYETLKTEGYTVEQLRDIGRIASVMN
                     SVAKVLNS*"
                     /db_xref="Q2KUW5_BORA1"
                     /db_xref="UniRef100_Q2KUW5"
                     /db_xref="bav:BAV1063"
                     /db_xref="1.11.1.15"
     gene            148707..149096
                     /locus_tag="LacPavin_0818_WC50_scaffold_3810_prodigal-sing
                     le_218"
     CDS             148707..149096
                     /product="Putative uncharacterized protein 114 n=1 Tax
                     =Deftia phage phiW-14 RepID=C9DG85_9CAUD"
                     /codon_start=1
                     /transl_table=11
                     /translation="MHLEGPWLSTTGKKKTKRKFASAEHARKARELEESWKDLLRRQG
                     IEQEEKKRRRALSAEPLKGNYSLSIPIDRSTAHIKSRGDFTGNATLAPAKVYTGTKVK
                     GIATMHKSNAVPVFSDEEAKDISKMRR*"
                     /db_xref="UniRef100_C9DG85"
                     /db_xref="C9DG85_9CAUD"
     gene            149393..149938
                     /locus_tag="LacPavin_0818_WC50_scaffold_3810_prodigal-sing
                     le_219"
     CDS             149393..149938
                     /product="Cell wall hydrolase SleB n=1 Tax=Allochromatium
                     vinosum (strain ATCC 17899 / DSM 180 / NBRC 103801 / D)
                     RepID=D3RVU4_ALLVD"
                     /codon_start=1
                     /transl_table=11
                     /translation="MEKFFRLTVFVAGLVAVIMLVQNITVTKMTKLREAQMLGSPDIV
                     SIKTRERQLECLAMNIYREAGHESFEGKVAVAQVTMNRASHPSFPKDVCGVIYQKSVI
                     MDKVICQFSWYCDTAHKARPVNQSAYNESMAVAKKVLLEGFRLDVMKEALYYHANYVN
                     PRWNLEKIGSIGNHIFYKGKN*"
                     /db_xref="UniRef100_D3RVU4"
                     /db_xref="W9VJ18_9GAMM"
                     /db_xref="alv:Alvin_2186"
                     /db_xref="D3RVU4_ALLVD"
     gene            149940..150275
                     /locus_tag="LacPavin_0818_WC50_scaffold_3810_prodigal-sing
                     le_220"
     CDS             149940..150275
                     /product="hypothetical protein"
                     /codon_start=1
                     /transl_table=11
                     /translation="MLDFKKFNPVPHFEDINQFKNWAVAKVSHISAETFGWLAVIVLH
                     AATVPSLFAVMGGLTDKMPAVDLVLLCWSGLTLLFVKAAVQKDMLNVVTIGFGFIVQA
                     AMMALIFFK*"
     gene            150356..150484
                     /locus_tag="LacPavin_0818_WC50_scaffold_3810_prodigal-sing
                     le_221"
     CDS             150356..150484
                     /product="hypothetical protein"
                     /codon_start=1
                     /transl_table=11
                     /translation="MKAFVLGTVFGLILATVGFSGIARIFDKGIDTVKTQSQELAK*"
     gene            150481..150960
                     /locus_tag="LacPavin_0818_WC50_scaffold_3810_prodigal-sing
                     le_222"
     CDS             150481..150960
                     /product="hypothetical protein"
                     /codon_start=1
                     /transl_table=11
                     /translation="MKKALLLIPIVSLITACSGMKTIEERKNYAQPDWYQECQQAGVK
                     GYFWWKKEFAYACGGGESIHAQAAEEQMYAIAMNNFAKRINSEVNSETKIDFVNDKKS
                     TKTSISYVVKNTTIREHLRTETAQFTMQGRHYTFVRLEMPKPVFDQLIAEAKQAKAQ*"
     gene            151231..151662
                     /locus_tag="LacPavin_0818_WC50_scaffold_3810_prodigal-sing
                     le_223"
     CDS             151231..151662
                     /product="hypothetical protein"
                     /codon_start=1
                     /transl_table=11
                     /translation="MFKGAVSVAKNWTVLGKLLILLTSTPVLATDINNPRFFDYRSGP
                     AASELLNIAFGWFKTLDDDQKSAYYQSITHAVMYAENGQKVEWYQSNASGYSVPVMTW
                     PNGSGYCRRIYIQAIAYNTERAMHRTACFSNPNTKWVWTRE*"
     gene            151674..153062
                     /locus_tag="LacPavin_0818_WC50_scaffold_3810_prodigal-sing
                     le_224"
     CDS             151674..153062
                     /product="Uncharacterized protein n=1 Tax=Bradyrhizobium
                     oligotrophicum S58 RepID=M4ZH23_9BRAD"
                     /codon_start=1
                     /transl_table=11
                     /translation="MKINLSDKIIAWLALLSGLTISAVAIWYSVAGLVSIFAAAVIPI
                     IVMGVALEISKLIATVWLKLNWTRAPVFIRTYLLVAIAILMLITSMGIFGFLSKAHSD
                     QSLVSGDVQAKIAVYDEKIKTAKDNIDANRKALKQMDEAVDQVMGRSSDEKGADKAVQ
                     IRRSQQKERARLQSEIAAEQKTVAAISEERAPIAAEVRKVEAEVGPIKYIAAFIYGDN
                     PDANILEKAVTWVIIIIVSVFDPLAVILLLASQYSFQWFRQAREEQPAEGDSPPEPEP
                     VVDNQPLTVTEQPIEDDFKFLAEYEPEPIPCAKCGTPLTEVPSIGFVCANPDCDPPVQ
                     EIAEEEDHEILASAEVGEKTLMAAWKHDHPDSSLKIQRRMFERGLIDKLPWENYLSPK
                     EDYIDDAAAEAAKWAEEQRTKALDERPADGIGYMENVDGHQVKKTIEGYTQNAEQNES
                     TIWQRVKKAKGE*"
                     /db_xref="UniRef100_M4ZH23"
                     /db_xref="aol:S58_69200"
                     /db_xref="M4ZH23_9BRAD"
     gene            153062..153445
                     /locus_tag="LacPavin_0818_WC50_scaffold_3810_prodigal-sing
                     le_225"
     CDS             153062..153445
                     /product="hypothetical protein"
                     /codon_start=1
                     /transl_table=11
                     /translation="MSDKVLLVTAPDDTPIDAIRILLVDLTPEHTQLISDALNEFTAI
                     PNIVTYIWRTGDPVDWLLDKKHKSHSIIFNANSEDHMIIGYMAAQSNSHYFGILKTLR
                     NVNNNAIYNVNDCVSLINNLIIRYE*"
     gene            153438..153668
                     /locus_tag="LacPavin_0818_WC50_scaffold_3810_prodigal-sing
                     le_226"
     CDS             153438..153668
                     /product="30S ribosomal protein S21 n=1 Tax=Ralstonia
                     pickettii DTP0602 RepID=U3QMS5_RALPI"
                     /codon_start=1
                     /transl_table=11
                     /translation="MNKKPFGRVVVLKENENINQALRRFKKKVEDSGVLDELRDREHY
                     IKPTTARKKAKAAAKARWNKKLRENELPKKLF*"
                     /db_xref="UniRef100_U3QMS5"
                     /db_xref="A0A069NY79_9BURK"
                     /db_xref="rpj:N234_15450"
                     /db_xref="U3QMS5_RALPI"
     gene            153710..154750
                     /locus_tag="LacPavin_0818_WC50_scaffold_3810_prodigal-sing
                     le_227"
     CDS             153710..154750
                     /product="Putative uncharacterized protein n=1 Tax
                     =Synechococcus phage metaG-MbCM1 RepID=H8ZN24_9CAUD"
                     /codon_start=1
                     /transl_table=11
                     /translation="MDFITNVLLKNISYLWMIFFIMITAGLAKEYHLFAPAFAYVRNT
                     FRSNKFVVVLLSAIGGVLPIEGRVTVSAGLLDTVAPKDGPGREKLGIVDYLSTHHYYL
                     WSPLEKTVILPIAAFGLTYGAWLGLIAPLLIVSLAFITWYIWSQVHNEEINITPGNFK
                     LSSVLRNVVPMFVAIGLYIYNDKWMVGCFGFLTLYYIIISQQWNIKKLLGYVRWDVLA
                     WVGAVIMLGNYMKTYDAAWQTMLKTSVLDPHTFVGMVIISCIGLVASFSMGSSGKFIA
                     IAVIMSQVFGHEYFLWFFAIDFAGYLLSPTHKCVMIGNRYFGTPFGTYYKALGAWGGL
                     MLITAGAITFLI*"
                     /db_xref="UniRef100_H8ZN24"
                     /db_xref="H8ZN24_9CAUD"
     gene            154811..155368
                     /locus_tag="LacPavin_0818_WC50_scaffold_3810_prodigal-sing
                     le_228"
     CDS             154811..155368
                     /product="hypothetical protein"
                     /codon_start=1
                     /transl_table=11
                     /translation="MKKLVLTAVLFLAATTAMAGNFYAAGEYETAEDRNTKADSYTTG
                     VIVGYKDAGWQYSAKVSSGQAEWGKGPITNRYEGRVKHTWSAMGAKPYLGIRLGETVK
                     SSTNFSYYAVDAGVAVPVTEKVELDFSYRYRNAFDAANNFETNRYGIEGKLKLTAKDS
                     LGLRYAQSYGDSLSNSLRLQYTRSF*"
     gene            155446..156027
                     /locus_tag="LacPavin_0818_WC50_scaffold_3810_prodigal-sing
                     le_229"
     CDS             155446..156027
                     /product="Exonuclease n=1 Tax=Pseudomonas phage MP1412
                     RepID=I6X843_9CAUD"
                     /codon_start=1
                     /transl_table=11
                     /translation="MNTDIMIDLETLDVLPTATILTIGAVKFDPFGDDINEKKAEKFY
                     VRVDVDSCDALGGTVSQSTLEWWAQQEKAAQDEAFDPTNRISITDAMAQLYKFCWGAK
                     RVWSHGAGFDVPICEYYYRKTGKAIPWQFWESRCTRTLFDIGINPNRPPVLKHHALED
                     AWNQSVGVQNVLRALRTTTKYDGGLIVPFANQR*"
                     /db_xref="UniRef100_I6X843"
                     /db_xref="I6X843_9CAUD"
     gene            156031..156315
                     /locus_tag="LacPavin_0818_WC50_scaffold_3810_prodigal-sing
                     le_230"
     CDS             156031..156315
                     /product="hypothetical protein n=1 Tax=Fodinicurvata
                     sediminis RepID=UPI0003B568B6"
                     /codon_start=1
                     /transl_table=11
                     /translation="MDSQTKEVMDILQEECAEVIQAVSKISRFGLDNLKPGKPKTNRE
                     HLEEELGDLYAMIEILQELDVVSWVNIEQAAEAKREKLKIWSNIFKTENI*"
                     /db_xref="UniRef100_UPI0003B568B6"
                     /db_xref="mfa:Mfla_2726"
                     /db_xref="Q1GXP8_METFK"
                     /db_xref="UPI0003B568B6"
     gene            156403..158301
                     /locus_tag="LacPavin_0818_WC50_scaffold_3810_prodigal-sing
                     le_231"
     CDS             156403..158301
                     /product="Chaperone protein DnaK n=1 Tax=Rubrivivax
                     benzoatilyticus JA2 = ATCC BAA-35 RepID=F3LV98_9BURK"
                     /codon_start=1
                     /transl_table=11
                     /translation="MSKIIGIDLGTTNSCVAIVENGNPKVIENSEGARTTPSIVAYAN
                     DEILVGASAKRQSVTNPKNTIYAAKRLIGRKFTEKAVQKDIDLMPYEIMEAKNGDAWV
                     CAQGKELAPPQISAEVLRKMKKTAEDYLGHEVTQAVITVPAYFNDSQRQATKDAGQIA
                     GLEVLRIINEPTAAALAYGVDKADKRDRKIAVYDLGGGTFDVSIIEIANVEGDKQIEV
                     LSTNGDTFLGGEDFDQRIMDFLVDEFKKENAFDLKQDVLALQRLKEAAEKAKIELSSS
                     AQTSVNLPYITADATGPKHMNITISRSKLEQLVDELIQRSIEPCKTAMKDAGITAADI
                     DEVILVGGMTRMPKVQEAVEKLFGKAPRKDVNPDEAVAAGAAIQGAVLGGDRTDVLLL
                     DVTPLSLGIETLGGVMSKIIQKNTTIPTKGQQTFSTADDNQPAVDIKVFQGERELVQH
                     NKLLGEFKLDGIQPQRRGQPQIEVTFDIDANGIMHIAAKDKTTGKENKITIKSDSGLS
                     KAEIERMIQEAEINADADKKARTLIDARNSAEAQLHEVRKDLADHGDKITEEQKTEIE
                     TVIKAVEEATKGEDAEKITEELNKVYPAMKALLDAKTAAEQAAQQPAAEAKADDNVVD
                     ATFTENKA*"
                     /db_xref="UniRef100_F3LV98"
                     /db_xref="F3LV98_9BURK"
                     /db_xref="rge:RGE_27120"
     gene            158361..158798
                     /locus_tag="LacPavin_0818_WC50_scaffold_3810_prodigal-sing
                     le_232"
     CDS             158361..158798
                     /product="Hsp20/alpha crystallin family protein n=1 Tax
                     =Sphingomonas sp. S17 RepID=F3X2B1_9SPHN"
                     /codon_start=1
                     /transl_table=11
                     /translation="MNNQQLTRLDSLSRALIGFDTMFDQMERRFANQVSTNYPPFNIV
                     KWNEDQYEIQIAITGFEKEEIRVEVEQNQLTVYGESQEMSLGDAMYIHRGLATRDFER
                     TFTLAEHMEVKGAATKNGMLRIQIFRNIPESAKPKIIDIVEIK*"
                     /db_xref="UniRef100_F3X2B1"
                     /db_xref="A0A0C9NIY1_SPHPI"
                     /db_xref="smi:BN406_02679"
                     /db_xref="F3X2B1_9SPHN"
     gene            158839..159138
                     /locus_tag="LacPavin_0818_WC50_scaffold_3810_prodigal-sing
                     le_233"
     CDS             158839..159138
                     /product="ATP-dependent Clp protease adapter protein ClpS
                     n=1 Tax=Clostridium saccharoperbutylacetonicum N1-4(HMT)
                     RepID=M1MBV1_9CLOT"
                     /codon_start=1
                     /transl_table=11
                     /translation="MGTEIQTEEKIAVSLQPPSLWKVIFLNDDTTPMEFVIELLTTIF
                     KHTETSAKEVTLEVHNTGSGIAGVYSHEIAEQLGIEATKLSRANGFQLQINIEQE*"
                     /db_xref="UniRef100_M1MBV1"
                     /db_xref="csr:Cspa_c16390"
                     /db_xref="M1MBV1_9CLOT"
     gene            159135..159386
                     /locus_tag="LacPavin_0818_WC50_scaffold_3810_prodigal-sing
                     le_234"
     CDS             159135..159386
                     /product="hypothetical protein"
                     /codon_start=1
                     /transl_table=11
                     /translation="MTFDDIKFLWHRSTGAQRFGYWIMLRNHSPKKGQAARKSIIAFF
                     QAGLGPMGERWQYQKCSNGDYILKLDDERDFLFFLLKIK*"
     gene            159404..159949
                     /locus_tag="LacPavin_0818_WC50_scaffold_3810_prodigal-sing
                     le_235"
     CDS             159404..159949
                     /product="hypothetical protein"
                     /codon_start=1
                     /transl_table=11
                     /translation="MSLKEITKDLHHEAETTVFAKMLLSGKIGREDYRNYLYNLLAIY
                     DPIEWYCQRQGFLVTMPDLPRLKGIHADFQELDDGSYCYLTPATLEYQAYLHKLGNDE
                     HRKHLVKAHLYCRHMGDLFGGQIIKKQVAHISSGKFYDFENGDAMKMAIRVTLTDDLG
                     DEARVAFEYAIKMMRDLYNGE*"
     gene            159939..160622
                     /locus_tag="LacPavin_0818_WC50_scaffold_3810_prodigal-sing
                     le_236"
     CDS             159939..160622
                     /product="phycocyanobilin:ferredoxin oxidoreductase,
                     PcyA-like (EC:1.3.7.5)"
                     /codon_start=1
                     /transl_table=11
                     /translation="MESKVWNTLIEVQNLFIDQFTKTGAEQFEPGMDRFNQPGWINRV
                     WTSKDYRRAHVDVVDARETKGLWMMHCCIFPHIHNPAPIFGFDVIAGKNKITGCFYDY
                     SAAGDKEHPMMDWFADEAQKLEWNRTRKLPDWAERIFSPSMVAAGNVSNEEELEQIIA
                     MAKEGIQHYLSTVGETNNTANNTTQAQNYYCENQKKNPHTPKVMVSLGLSEEDVQVFI
                     QDCLFPEIR*"
                     /db_xref="bra:BRADO1265"
                     /db_xref="A4YMP1_BRASO"
                     /db_xref="UniRef100_A4YMP1"
                     /db_xref="1.3.7.5"
     gene            160631..161947
                     /locus_tag="LacPavin_0818_WC50_scaffold_3810_prodigal-sing
                     le_237"
     CDS             160631..161947
                     /product="hypothetical protein"
                     /codon_start=1
                     /transl_table=11
                     /translation="MRFYQILNEMPVGNLPQLSNLQQVIGKKIKSLPQTEEAFKTLKE
                     IEDLLQNVNAGGRIGLINSVLSQIPDETVRAAQRELARYIAGIDMSPTDRADLFSKWK
                     GDTLINHQLLLTPGKHTFAEIVNGYNSNPAIKELTDDLSRVMGYGHGKGEFVLNVFSA
                     KIGKGEENKGDLVIDGKSIEVKTTDVGGARFGDQEVKPGSDYFSAVANFENTIIKPLG
                     QKFAKSGINVGTIQQLYQTSTDKKLFAKLIKPVVKGLYPEADTSAALAALLSTNYNAA
                     KQEFAKVSLDNYLKQKKDYGVLYIDISKNPNIFIFFRNNDELNTAGFRLDISTQYLVT
                     YDTQRVAAQFTIQPSSRLSAEKLQSIIPTNTKVNAGIDQNIMTKITNWVREYADTRNV
                     VDPKILEKIDKSTYDLAVKGLSAKDIVADLEKTYPVLKVKKTSKKK*"
     gene            161983..162351
                     /locus_tag="LacPavin_0818_WC50_scaffold_3810_prodigal-sing
                     le_238"
     CDS             161983..162351
                     /product="hypothetical protein"
                     /codon_start=1
                     /transl_table=11
                     /translation="MEILLLLLLFQIKHWYADFKIQTYMQTVKKGVWLDPVGISHTLD
                     HIWTTLVVLFLFSFLHPITISAIVTIAVCEGIYHYMVDYTKVKYGCKDNTKPLFWNQF
                     GLDQLAHQASYLAIAAYVCL*"
     gene            162416..162895
                     /locus_tag="LacPavin_0818_WC50_scaffold_3810_prodigal-sing
                     le_239"
     CDS             162416..162895
                     /product="Curli production assembly/transport component n
                     =1 Tax=Pelagibacter phage HTVC008M RepID=M1HLM9_9CAUD"
                     /codon_start=1
                     /transl_table=11
                     /translation="MKKILVTLSLCVSASISQAELVQQFKNPAFSGIGFSSHVLTIDS
                     IEKSRKDAIEADKKSAIAKAEAELLNTPLNRFMSLFQSQIYAQLATQLSNNLFTNKCS
                     AADGTAIPGCVNPTTGTFALDGNTVTWAKANDKVTLTVVDVNGTRTTVIVPIASFSF*"
                     /db_xref="UniRef100_M1HLM9"
                     /db_xref="M1HLM9_9CAUD"
     gene            162905..163852
                     /locus_tag="LacPavin_0818_WC50_scaffold_3810_prodigal-sing
                     le_240"
     CDS             162905..163852
                     /product="Curli production assembly/transport component
                     CsgG n=1 Tax=Methylobacterium populi (strain ATCC BAA-705
                     / NCIMB 13946 / BJ001) RepID=B1ZE65_METPB"
                     /codon_start=1
                     /transl_table=11
                     /translation="MKAIKLSLITLAVVSMVGCSTVRPLGDTKINEEATVTNNINKSF
                     SVVPAPAGPAVTVAVYGFKDLTGQRKPSNTLSLFSTAVTQGAEAYLMKSLQEVGNRQW
                     FTVVERVGLDNLLKERQMIKQTREIYEGANAKPLPPLQMAGVILEGGIIDYNSNTLTG
                     GTGARIFGIGAQTAYTQDVVVISLRLVSVQTGEVLTTVTVEKNLLSTADGATALKFFN
                     QATQAFEFDSSQTFNEPGNYALRSAIETAVIELINKGERNGLWKFKEKSNELVQAQAP
                     KAPATVKESPPSVSQQSDGGKAPEGNKEKSIWGKLQFWK*"
                     /db_xref="UniRef100_B1ZE65"
                     /db_xref="mpo:Mpop_0030"
                     /db_xref="B1ZE65_METPB"
     gene            163881..164669
                     /locus_tag="LacPavin_0818_WC50_scaffold_3810_prodigal-sing
                     le_241"
     CDS             163881..164669
                     /product="hypothetical protein"
                     /codon_start=1
                     /transl_table=11
                     /translation="MKQTIITILLAAAFPVMAQTAVSAPSAPVIPNMVTVSPNATAAL
                     AIATTNRIFIDQSGDNPNVNMTQDGTGNAAGTSGRPIYLRGIDQTIVTRQIGVNNEIS
                     LEAVNATTGAGQGVNITIQQIGDNNRVDAACGYGTASTGGTALTGCKAADFNWKFTGD
                     SNDFQFRGTGDDLKSAVDVTGNSNLFRIDAIGNKHSQTIKVVGDTNTFDINQRSTGAA
                     GSSTWVDLTGNSNTFTISQTGTIDNVVNIKSVSNSGMFNITQKN*"
     gene            164679..165854
                     /locus_tag="LacPavin_0818_WC50_scaffold_3810_prodigal-sing
                     le_242"
     CDS             164679..165854
                     /product="Uncharacterized protein n=1 Tax=Pelagibacter
                     phage HTVC008M RepID=M1ID94_9CAUD"
                     /codon_start=1
                     /transl_table=11
                     /translation="MRVVSLIIGLLVAGSAWAEIGSVTEASGTAIIKRGKDTIQIAKG
                     TLIETNDKIETKNGKVKIVFKDDTNVTVTESSSLVIDDFVYDPKSGAGKLGLKAAAGT
                     VRYVSGSIAKDPKNVKINTPTASIAVRGTDFVMAVSETGASMIMLMPRCEIEQNVNLK
                     GLTCGSGAIDVETPAGIVKLNRPYQATLVETLNGMPSPAVVVTLNGMAIGNNLMINPP
                     KTTTGVSVIAAARAAAEKTGDAKKSDNKDKKDEKDDKDDAKDQEKQHVAGKQDNGGKS
                     YKQGRSANESDEDTANGTKVGVDTPGNKDALANDVAAVSDTENPYVKKLWKDKSETQQ
                     IGWQYESLSPNSRNYANVVMPINTQALVVVTQDMQTNSWNFSSGKAVGQIVINQNYR*"
                     /db_xref="UniRef100_M1ID94"
                     /db_xref="M1ID94_9CAUD"
                     /db_xref="man:A11S_1785"
     gene            165851..167407
                     /locus_tag="LacPavin_0818_WC50_scaffold_3810_prodigal-sing
                     le_243"
     CDS             165851..167407
                     /product="hypothetical protein, partial n=1 Tax
                     =Cupriavidus sp. WS RepID=UPI000377CC13"
                     /codon_start=1
                     /transl_table=11
                     /translation="MKKILLVLMLLCSNAFGQAGFETGNLTGWTTSGADVTAVGTTNA
                     NLGGKNWTVNPYGSWMGKLYPSGSVQFNSAITSLGLTSTENTAIRQFMTSNAGGGNPT
                     PTNASWIKRTMTLSAGTSYSFAWNYLSTDYTPYNDGSMVTLVHSSNAGITPTLNNSQQ
                     RYGLLGFTNPGTGNYSTGSYGSTGWQRVTFTVPETGDYVLGFATFNLGDTALSPILFI
                     DEIQGTTLLNGSTFTPVEPNAGSNVPTAGGGGGAVEPTWPATSDITAGQTTQRNSAKA
                     RVASITLGNHLYLEQKIGSSSNSVTVEQTGNYNKIAGLGGGTYAVIDGDNNTVNIKQG
                     DTLGKNLIEFNVVGNTNNITLWQARNPTTGLQDGQESGGHYMGLNVTGNTNTLSLKQS
                     NDGGTTSGHFAYVDVTGNNNTGTLKQTGNGEKTFFGIVNGSTNIFDITQQGTGSYFDL
                     ALTGNGHNVTAMQKDAGSHKATVNLTNAGGSSTVNLIQQGSTAQNINITQQCATLSGC
                     SVSVTQGTGP*"
                     /db_xref="UniRef100_UPI000377CC13"
                     /db_xref="86557761"
                     /db_xref="UPI000377CC13"
     gene            complement(167385..168086)
                     /locus_tag="LacPavin_0818_WC50_scaffold_3810_prodigal-sing
                     le_244"
     CDS             complement(167385..168086)
                     /product="hypothetical protein n=1 Tax=Bacillus sp. 37MA
                     RepID=UPI0003657ACB"
                     /codon_start=1
                     /transl_table=11
                     /translation="MELFTLQALWAFLAIILIDIVLAGDNALVIGMAANKLPEHLRKK
                     AIFWGTFGAIAIRFVSVAVLTYLLMIPGLRAIGALALIWIGWKLVFDAGEHEIDAKDT
                     FWGALGTIVVADAVMGIDNALGIAAAANGNFVLVIAGLLISVPIILFGATMVSKILQR
                     WPDAVFVGSFVLFAVAMLMLMKEPLMATWWAGLVPWAAAVVPWAFALVVTAVQYNQAR
                     LHLHKKYLFKAQSPE*"
                     /db_xref="UniRef100_UPI0003657ACB"
                     /db_xref="J3D1C2_9BURK"
                     /db_xref="reu:Reut_A0916"
                     /db_xref="UPI0003657ACB"
     gene            168217..170283
                     /locus_tag="LacPavin_0818_WC50_scaffold_3810_prodigal-sing
                     le_245"
     CDS             168217..170283
                     /product="Adenylate cyclase n=1 Tax=Caenispirillum
                     salinarum AK4 RepID=K9HT70_9PROT"
                     /codon_start=1
                     /transl_table=11
                     /translation="MKKLLLNPWTALVTLALIVGVRFADPSFVESVRLRYFDQLITSQ
                     PAKDIPVHTVNIDEAALDKYGQFPFPRGEYAQIVHELYDRGAGLVVFNVLMPEKDRFK
                     QDAMLASIMKDFPTVLPNVATAGKSKNIDHGTPVQPVGQDPAGRVVEYPGLINNIEII
                     DNSAAGVGIVNTFPEIDGVVRRMPLIIMANDQLRPSLAMEALRVASGDTKIQVKFGDT
                     GVEAVRVPKLSRINTDELSRVWIDWSSTPKEHSLANLPKSFDKEIVIVGLSAAGLVQP
                     VATAKGEVWPQYLQAATLGTMLSGTNIQRPGYADDLEVGALLAVGLLLLFLTRWTYVG
                     LTATVVLGVGGVFASHYAYASFHYLFDTTAFTAGVVLVALHAYGVKFVSEFLQKSQIK
                     KQFGSYVNPVIVERLQKDPSFIKLGGEKKDLTIIMSDMRNFTGLGETYGDDVVAFTQT
                     MNRYMTAIAEPILRNNGCLIKFIGDASLHVHGAPIQEEQDPDHAHAAVRTGLEMIHAV
                     ELFNIELEKEGKPRVGMGLGINTGPTLIGNIGSKDRFGYDVLGDSVSLTARLESQTKN
                     YGQLIIISEFTEKRVNDQYFTIPLDCIAVKGKTVGVSIFTVFYMPDETVKVKWNTARD
                     MHNGMLTYYKQQKWDDAIELCKTLTGEFDGNMDHYYELWIERIADMRSRDLPKDWDGT
                     FRATSK*"
                     /db_xref="UniRef100_K9HT70"
                     /db_xref="K9HT70_9PROT"
                     /db_xref="txi:TH3_03290"
     gene            complement(170284..170634)
                     /locus_tag="LacPavin_0818_WC50_scaffold_3810_prodigal-sing
                     le_246"
     CDS             complement(170284..170634)
                     /product="Uncharacterized protein n=1 Tax=Pelagibacter
                     phage HTVC008M RepID=M1ID90_9CAUD"
                     /codon_start=1
                     /transl_table=11
                     /translation="MDPVELVNKYGFPIVAAGGMGYFIYYVWTWVTTEIKPVIGQANG
                     TLIALIDRIRMLDNDLIRLNQKVETVMELRGKTIEYERIKAEHEINKVSEEEGPPIGK
                     RKATKQEVKDASGD*"
                     /db_xref="UniRef100_M1ID90"
                     /db_xref="M1ID90_9CAUD"
     gene            complement(170636..170761)
                     /locus_tag="LacPavin_0818_WC50_scaffold_3810_prodigal-sing
                     le_247"
     CDS             complement(170636..170761)
                     /product="hypothetical protein"
                     /codon_start=1
                     /transl_table=11
                     /translation="MIKSQEIALLHAVAVNIDKDSQPKLWKELNDRLILAILRNN*"
     gene            complement(170763..171041)
                     /locus_tag="LacPavin_0818_WC50_scaffold_3810_prodigal-sing
                     le_248"
     CDS             complement(170763..171041)
                     /product="Uncharacterized protein n=1 Tax=Pelagibacter
                     phage HTVC008M RepID=M1IP38_9CAUD"
                     /codon_start=1
                     /transl_table=11
                     /translation="MGDFFKLVAELGFPIAGAMAAGYFVFLTLKFILAGVTSSVNGMG
                     GIIKGLDSRVDTMTNQLQRIDVKVSHALGLQPDYDRISRAEQADQRKD*"
                     /db_xref="UniRef100_M1IP38"
                     /db_xref="M1IP38_9CAUD"
     gene            complement(171034..171234)
                     /locus_tag="LacPavin_0818_WC50_scaffold_3810_prodigal-sing
                     le_249"
     CDS             complement(171034..171234)
                     /product="hypothetical protein"
                     /codon_start=1
                     /transl_table=11
                     /translation="VKYYDYDWDVNPESIILDRELNIDKLGWKAGDCFVVQNVDGRAM
                     LAKVDPLVQFIKYGINPGANHG*"
     gene            171330..172190
                     /locus_tag="LacPavin_0818_WC50_scaffold_3810_prodigal-sing
                     le_250"
     CDS             171330..172190
                     /product="Ser/Thr protein phosphatase family protein n=1
                     Tax=Escherichia phage PBECO 4 RepID=L7TL66_9VIRU"
                     /codon_start=1
                     /transl_table=11
                     /translation="MKIKLVSDLHLEFSDINIQNTDNCDVLILGGDICVAQDLHDHPE
                     LVNSSDQAAIAAGTGLGRRQQSAQRYRDFFKRCSFQFPHVIYIMGNHEFYNGKFFAGI
                     DYMREELAKYPNIYMLEQDTKVIDDVTFVGATLWTDMNKGDPLTMHAIEGMMNDFRII
                     RNDKRSFAPMSARDVADRHARTLAYFRSVLAEQHDRKFVVVGHHTPSFQSCHPMYGND
                     TLMNGGYHSDLSEFILDHPQIKLWTHGHTHHPFDYVIGETRIVCNPRGYENDGYSEQT
                     GWNPNIVLEV*"
                     /db_xref="UniRef100_L7TL66"
                     /db_xref="A0A0F9S4A4_9ZZZZ"
                     /db_xref="rfr:Rfer_4142"
                     /db_xref="L7TL66_9VIRU"
     gene            172190..172468
                     /locus_tag="LacPavin_0818_WC50_scaffold_3810_prodigal-sing
                     le_251"
     CDS             172190..172468
                     /product="hypothetical protein"
                     /codon_start=1
                     /transl_table=11
                     /translation="MYAYSDEWKKFKPPDDVLEQCHQVLITDNDAEAAGEPFWKIKKW
                     CLAHCHSYVWFDVTDVSDVGYQWDEIASYWFHDEKDAVMFTLKYKGGK*"
     gene            172465..172785
                     /locus_tag="LacPavin_0818_WC50_scaffold_3810_prodigal-sing
                     le_252"
     CDS             172465..172785
                     /product="Uncharacterized protein n=1 Tax
                     =Desulfosporosinus acidiphilus (strain DSM 22704 / JCM
                     16185 / SJ4) RepID=I4D5B3_DESAJ"
                     /codon_start=1
                     /transl_table=11
                     /translation="MSNEELIKALRGVQYVVINTCYGGFGLSERAVRDYKNMAGITDP
                     KWYDRDIPRDDPYLIKIVRDLGMTANGAHANLKIIEVPPDVEWQIEEYDGNEWVAEKH
                     RVWR*"
                     /db_xref="UniRef100_I4D5B3"
                     /db_xref="X0V7W7_9ZZZZ"
                     /db_xref="dai:Desaci_2012"
                     /db_xref="I4D5B3_DESAJ"
     gene            172782..173033
                     /locus_tag="LacPavin_0818_WC50_scaffold_3810_prodigal-sing
                     le_253"
     CDS             172782..173033
                     /product="hypothetical protein"
                     /codon_start=1
                     /transl_table=11
                     /translation="VSITLPSIGEVLATRARAVFPYRINFQTVRLDSIEEMKSWCHDN
                     CKSLWRCESYHALYFQFEDDYDATMFMLRWGSAEGNELK*"
     gene            173030..173293
                     /locus_tag="LacPavin_0818_WC50_scaffold_3810_prodigal-sing
                     le_254"
     CDS             173030..173293
                     /product="hypothetical protein"
                     /codon_start=1
                     /transl_table=11
                     /translation="MNVVQKSNWKILPIALKERQFKSITTATVDGELWHTVQCKPEVS
                     DWVRSQPGKKKLWFENIDEKWMTNRNTFDVHPTVYTMMCLKWT*"
     gene            173284..173592
                     /locus_tag="LacPavin_0818_WC50_scaffold_3810_prodigal-sing
                     le_255"
     CDS             173284..173592
                     /product="hypothetical protein"
                     /codon_start=1
                     /transl_table=11
                     /translation="MDLIRKLKPVKFEWKMKKTMVHHWSFHNGIDPINPGNQFGESIL
                     PRGWSCWVYPRDDQVFVEWMDRMCPTADVTHRFNSGDPMYTVYISNDKEAVLFQLKWM
                     *"
     gene            173594..173953
                     /locus_tag="LacPavin_0818_WC50_scaffold_3810_prodigal-sing
                     le_256"
     CDS             173594..173953
                     /product="hypothetical protein"
                     /codon_start=1
                     /transl_table=11
                     /translation="MNIEQEILAIAAKKMAEQIDIDVLKGLGVYKDVELACSTGTIYG
                     LRYYTVEPKNLEWQDSRAMWEDMMLWCVNQFGETGSLWKETKNLTPEPNQRWYANDRK
                     FWFRDEADRTMFLLRWS*"
     gene            173950..174201
                     /locus_tag="LacPavin_0818_WC50_scaffold_3810_prodigal-sing
                     le_257"
     CDS             173950..174201
                     /product="hypothetical protein"
                     /codon_start=1
                     /transl_table=11
                     /translation="MNSSQRRKGRREFRKLEHSILIDSKKYRDAGDWCLTQFGKRWKA
                     IDDTDGSWTMFWAGREHRDKYIFHFVEEQDMLMFILKWS*"
     gene            174201..174554
                     /locus_tag="LacPavin_0818_WC50_scaffold_3810_prodigal-sing
                     le_258"
     CDS             174201..174554
                     /product="hypothetical protein"
                     /codon_start=1
                     /transl_table=11
                     /translation="MAITKTKGYQFDPAHGYLGRGPRKDTYRYMIIDDRVEEVREIVV
                     HEFTMGDVEDPDLYAAEPLMKWQQSEAGQWIMEHAVETPTWYRIPDTMQYGYKYQIRA
                     KLSGPRLTEYLLRHK*"
     gene            174554..174823
                     /locus_tag="LacPavin_0818_WC50_scaffold_3810_prodigal-sing
                     le_259"
     CDS             174554..174823
                     /product="hypothetical protein"
                     /codon_start=1
                     /transl_table=11
                     /translation="MGHAVPMIKAAKESMRAWYSADLQKHDQLMTLLDTYHKVHLHDN
                     DRYADKLTWCLAHCQSKFRDIKHGDGMYWYFQNEQDATMFALKWV*"
     gene            174878..175102
                     /locus_tag="LacPavin_0818_WC50_scaffold_3810_prodigal-sing
                     le_260"
     CDS             174878..175102
                     /product="hypothetical protein"
                     /codon_start=1
                     /transl_table=11
                     /translation="MLYQLILVTNLGMITPLATFTDRMDCIKEQGQMQKTAQASALCV
                     PVQTPQQVQQQMEQHMKMLMDFAKRMETVK*"
     gene            175099..175500
                     /locus_tag="LacPavin_0818_WC50_scaffold_3810_prodigal-sing
                     le_261"
     CDS             175099..175500
                     /product="hypothetical protein"
                     /codon_start=1
                     /transl_table=11
                     /translation="MKVGFSLGRCIRDIVNDIVTYDDVAFIISGTALPDENAIKSCVE
                     QYMYRDDYLYGLEESVCQAIALRLFQEGKIFQPRLQKIRAFRIPEGAVWADLFPTNVS
                     ESDAVKKAWDAYRFMLHMTTQVHEDLKEHLS*"
     gene            175497..175697
                     /locus_tag="LacPavin_0818_WC50_scaffold_3810_prodigal-sing
                     le_262"
     CDS             175497..175697
                     /product="hypothetical protein"
                     /codon_start=1
                     /transl_table=11
                     /translation="LKENIALVVAILAILAAFMYFDTGENYRVYDCGMAEWHPDIPQQ
                     VKEECRRRAREYWQEHQNKTVI*"
     gene            175694..175981
                     /locus_tag="LacPavin_0818_WC50_scaffold_3810_prodigal-sing
                     le_263"
     CDS             175694..175981
                     /product="hypothetical protein"
                     /codon_start=1
                     /transl_table=11
                     /translation="MISFNFALRNPWTHGFDNLWCRSYATPFKHKFIELEFIRDCILV
                     SFGFSWTVRQDHAGLDLEAGLFGYGVHFNFYDSRHWNFEKKAWETYEENLL*"
     gene            175962..176420
                     /locus_tag="LacPavin_0818_WC50_scaffold_3810_prodigal-sing
                     le_264"
     CDS             175962..176420
                     /product="hypothetical protein"
                     /codon_start=1
                     /transl_table=11
                     /translation="MKKIYYEKVGRRYVPVAEYDNEFMDSFTKGNHLVMCYPGGTSRR
                     FNIDPNYAAMIAAGRVAEDAICDALRKASEMKPQRTPITLGQKKAWEKLAKEFGDELC
                     PLTYGSTRDHAEAALTAMMQEADKLMKHESVRRAYEQFQLMCELTKERNG*"
     gene            176413..176607
                     /locus_tag="LacPavin_0818_WC50_scaffold_3810_prodigal-sing
                     le_265"
     CDS             176413..176607
                     /product="hypothetical protein"
                     /codon_start=1
                     /transl_table=11
                     /translation="MDKNEMQARMAELMLPIEKQILMCDNRQDMLMMACAMLQHVNTI
                     FAQELGEEGRQMMFRDMLED*"
     gene            176661..177221
                     /locus_tag="LacPavin_0818_WC50_scaffold_3810_prodigal-sing
                     le_266"
     CDS             176661..177221
                     /product="ATP-dependent Clp protease proteolytic subunit n
                     =1 Tax=Lactobacillus rhamnosus 2166 RepID=U2GFP0_LACRH"
                     /codon_start=1
                     /transl_table=11
                     /translation="LKKIDEFNAGDRIGVKLLDNSVHFLTGEITEENVNECIKWIVYE
                     NLDAKEKILTLYVNSTGGDLYQAFALIDIMQSSKHSVRTIAIGSIMSAAFLIFTSGTK
                     GERYIAANTGIMCHQFAGGGGDAKFHDLKAEMKENELLNQKMVNILKEATGLTPSRIK
                     SKLLPASDVYLSAQEALDLGIADQLL*"
                     /db_xref="UniRef100_U2GFP0"
                     /db_xref="A0A0F9LUW5_9ZZZZ"
                     /db_xref="lro:LOCK900_0896"
                     /db_xref="U2GFP0_LACRH"
     gene            177230..177484
                     /locus_tag="LacPavin_0818_WC50_scaffold_3810_prodigal-sing
                     le_267"
     CDS             177230..177484
                     /product="hypothetical protein"
                     /codon_start=1
                     /transl_table=11
                     /translation="MEVVSINTKRKEQIQEEEQKKAMLAVVDFIRQAIDQGLIKEFVA
                     CSIDDGGECQIHVAAMDLPGSVGLFEIGKHILISGETTFD*"
     gene            177794..178069
                     /locus_tag="LacPavin_0818_WC50_scaffold_3810_prodigal-sing
                     le_268"
     CDS             177794..178069
                     /product="hypothetical protein"
                     /codon_start=1
                     /transl_table=11
                     /translation="MIVHQRFAGSGGLSCNTQVNTTNFKDPRIKNPGVFCFPQGRMTD
                     KKIKEAEWVVKHTLTEEQFKQLIQNKMNRAAQYHRAVDKRESRPNAN*"
     gene            178318..178406
                     /locus_tag="LacPavin_0818_WC50_scaffold_3810_prodigal-sing
                     le_trna_1"
     tRNA            178318..178406
                     /product="Tyr"
     gene            178496..178570
                     /locus_tag="LacPavin_0818_WC50_scaffold_3810_prodigal-sing
                     le_trna_2"
     tRNA            178496..178570
                     /product="Trp"
     gene            178579..178654
                     /locus_tag="LacPavin_0818_WC50_scaffold_3810_prodigal-sing
                     le_trna_3"
     tRNA            178579..178654
                     /product="Glu"
     gene            178661..178738
                     /locus_tag="LacPavin_0818_WC50_scaffold_3810_prodigal-sing
                     le_trna_4"
     tRNA            178661..178738
                     /product="Cys"
     gene            178745..178818
                     /locus_tag="LacPavin_0818_WC50_scaffold_3810_prodigal-sing
                     le_trna_5"
     tRNA            178745..178818
                     /product="Gly"
     gene            178822..178899
                     /locus_tag="LacPavin_0818_WC50_scaffold_3810_prodigal-sing
                     le_trna_6"
     tRNA            178822..178899
                     /product="Leu"
     gene            179004..179077
                     /locus_tag="LacPavin_0818_WC50_scaffold_3810_prodigal-sing
                     le_trna_7"
     tRNA            179004..179077
                     /product="Ile"
     gene            179085..179160
                     /locus_tag="LacPavin_0818_WC50_scaffold_3810_prodigal-sing
                     le_trna_8"
     tRNA            179085..179160
                     /product="Pro"
     gene            179167..179240
                     /locus_tag="LacPavin_0818_WC50_scaffold_3810_prodigal-sing
                     le_trna_9"
     tRNA            179167..179240
                     /product="Thr"
     gene            179454..179528
                     /locus_tag="LacPavin_0818_WC50_scaffold_3810_prodigal-sing
                     le_trna_10"
     tRNA            179454..179528
                     /product="Glu"
     gene            179543..179671
                     /locus_tag="LacPavin_0818_WC50_scaffold_3810_prodigal-sing
                     le_269"
     CDS             179543..179671
                     /product="hypothetical protein"
                     /codon_start=1
                     /transl_table=11
                     /translation="MANVKQGNLTKSPQWWKHLKDWKRIFWKAERQAQNRNIKKGE*"
     gene            179755..179829
                     /locus_tag="LacPavin_0818_WC50_scaffold_3810_prodigal-sing
                     le_trna_11"
     tRNA            179755..179829
                     /product="Pseudo"
     gene            179833..179906
                     /locus_tag="LacPavin_0818_WC50_scaffold_3810_prodigal-sing
                     le_trna_12"
     tRNA            179833..179906
                     /product="Lys"
     gene            179985..180060
                     /locus_tag="LacPavin_0818_WC50_scaffold_3810_prodigal-sing
                     le_trna_13"
     tRNA            179985..180060
                     /product="Met"
     gene            180067..180140
                     /locus_tag="LacPavin_0818_WC50_scaffold_3810_prodigal-sing
                     le_trna_14"
     tRNA            180067..180140
                     /product="Gln"
     gene            180145..180221
                     /locus_tag="LacPavin_0818_WC50_scaffold_3810_prodigal-sing
                     le_trna_15"
     tRNA            180145..180221
                     /product="Arg"
     gene            180236..180409
                     /locus_tag="LacPavin_0818_WC50_scaffold_3810_prodigal-sing
                     le_270"
     CDS             180236..180409
                     /product="hypothetical protein"
                     /codon_start=1
                     /transl_table=11
                     /translation="MKAITFKNRFNGERVVCNDPKAVQVIDGIEYLLVSKTIQDRKFL
                     MRKDALEKIKTPA*"
     gene            180400..180474
                     /locus_tag="LacPavin_0818_WC50_scaffold_3810_prodigal-sing
                     le_trna_16"
     tRNA            180400..180474
                     /product="Arg"
     gene            180482..180557
                     /locus_tag="LacPavin_0818_WC50_scaffold_3810_prodigal-sing
                     le_trna_17"
     tRNA            180482..180557
                     /product="Pseudo"
     gene            180568..180978
                     /locus_tag="LacPavin_0818_WC50_scaffold_3810_prodigal-sing
                     le_271"
     CDS             180568..180978
                     /product="hypothetical protein n=1 Tax=Brevibacillus
                     laterosporus RepID=UPI0003655E13"
                     /codon_start=1
                     /transl_table=11
                     /translation="MEKLKTLNILKGSVCKFEDLLGRTLYKAEADGEALTLYLSNTNY
                     VRFQHHQDCCEHVYIEDICGDLNDLVGSPLLEAEEVSDYNAGPLVDYEESHTWTFYKF
                     ATRKGFVTVRWYGSSNGYYSESVSVDVVDTTVKD*"
                     /db_xref="UniRef100_UPI0003655E13"
                     /db_xref="lfu:HR49_22175"
                     /db_xref="88038751"
                     /db_xref="UPI0003655E13"
     gene            180980..181055
                     /locus_tag="LacPavin_0818_WC50_scaffold_3810_prodigal-sing
                     le_trna_18"
     tRNA            180980..181055
                     /product="Phe"
     gene            181060..181143
                     /locus_tag="LacPavin_0818_WC50_scaffold_3810_prodigal-sing
                     le_trna_19"
     tRNA            181060..181143
                     /product="Leu"
     gene            181257..181340
                     /locus_tag="LacPavin_0818_WC50_scaffold_3810_prodigal-sing
                     le_trna_20"
     tRNA            181257..181340
                     /product="Leu"
     gene            181509..181584
                     /locus_tag="LacPavin_0818_WC50_scaffold_3810_prodigal-sing
                     le_trna_21"
     tRNA            181509..181584
                     /product="Val"
     gene            181593..181683
                     /locus_tag="LacPavin_0818_WC50_scaffold_3810_prodigal-sing
                     le_trna_22"
     tRNA            181593..181683
                     /product="Ile"
     gene            181696..181782
                     /locus_tag="LacPavin_0818_WC50_scaffold_3810_prodigal-sing
                     le_trna_23"
     tRNA            181696..181782
                     /product="Pseudo"
     gene            181803..181982
                     /locus_tag="LacPavin_0818_WC50_scaffold_3810_prodigal-sing
                     le_272"
     CDS             181803..181982
                     /product="hypothetical protein"
                     /codon_start=1
                     /transl_table=11
                     /translation="MKPGKTFKLSKTTKRMVALMKGATADQRNQFKNMMIQAELAAAV
                     QPKREKRPTGPVGDK*"
     gene            181990..182065
                     /locus_tag="LacPavin_0818_WC50_scaffold_3810_prodigal-sing
                     le_trna_24"
     tRNA            181990..182065
                     /product="Ala"
     gene            182071..182146
                     /locus_tag="LacPavin_0818_WC50_scaffold_3810_prodigal-sing
                     le_trna_25"
     tRNA            182071..182146
                     /product="Thr"
     gene            182154..182229
                     /locus_tag="LacPavin_0818_WC50_scaffold_3810_prodigal-sing
                     le_trna_26"
     tRNA            182154..182229
                     /product="Asn"
     gene            182557..182805
                     /locus_tag="LacPavin_0818_WC50_scaffold_3810_prodigal-sing
                     le_273"
     CDS             182557..182805
                     /product="DNA-directed RNA polymerase subunit omega {ECO
                     :0000256|HAMAP-Rule:MF_00366,
                     ECO:0000256|SAAS:SAAS00054253}; Short=RNAP omega subunit
                     {ECO:0000256|HAMAP-Rule:MF_00366};; EC=2.7.7.6
                     {ECO:0000256|HAMAP-Rule:MF_00366,
                     ECO:0000256|SAAS:SAAS00094401};; RNA polymerase omega
                     subunit {ECO:0000256|HAMAP-Rule:MF_00366}; Transcriptase
                     subunit omega {ECO:0000256|HAMAP-Rule:MF_00366}; 
                     TaxID=1458425 species="Bacteria; Proteobacteria;
                     Betaproteobacteria; Burkholderiales; Comamonadaceae.;"
                     source="Comamonadaceae bacterium A1.;""
                     /codon_start=1
                     /transl_table=11
                     /translation="MNKQLSSEDAVAAYGGNRFELVLAASQRARELRKGHMPMVEGKN
                     GFIVTALNEIEQGKYTRSDFLKSIKMKKKGHRDEFDIA*"
                     /db_xref="A0A060NQC9_9BURK"
                     /db_xref="cbaa:SRAA_1265"
                     /db_xref="gwc2_scaffold_4657_1"
                     /db_xref="2.7.7.6"
     gene            182786..183361
                     /locus_tag="LacPavin_0818_WC50_scaffold_3810_prodigal-sing
                     le_274"
     CDS             182786..183361
                     /product="Uncharacterized protein {ECO:0000313|EMBL
                     :KKO08518.1};  TaxID=412755 species="unclassified
                     sequences; metagenomes; ecological metagenomes.;"
                     source="marine sediment metagenome.;""
                     /codon_start=1
                     /transl_table=11
                     /translation="MNLTLRKANAVQAGINDAIKSIKIEATLELNEFQDVQAALVKAN
                     ETLFANDSRRQRLLLALYNIRGLVGTANAQSGIDMKLATAAFIEKRMAQLDELAKLSA
                     VTDLAVINGKLDKIRNDKGESSRRSLYGHSDTVSTTVVSQEQIDQVKAEIKNLKKQKQ
                     KLNDEILELNIKTEIPLSDEVVATLTEEGLI*"
                     /db_xref="A0A0F9W889_9ZZZZ"
     gene            183573..183651
                     /locus_tag="LacPavin_0818_WC50_scaffold_3810_prodigal-sing
                     le_trna_27"
     tRNA            183573..183651
                     /product="Met"
     gene            183656..183732
                     /locus_tag="LacPavin_0818_WC50_scaffold_3810_prodigal-sing
                     le_trna_28"
     tRNA            183656..183732
                     /product="Pro"
     gene            183750..183932
                     /locus_tag="LacPavin_0818_WC50_scaffold_3810_prodigal-sing
                     le_275"
     CDS             183750..183932
                     /product="hypothetical protein"
                     /codon_start=1
                     /transl_table=11
                     /translation="MTKAEEQAATEAALAEFLAKGGEVQKLKPNQSGRVEGASYSQWS
                     KKKPSTSPLANPPEEE*"
     gene            183933..184007
                     /locus_tag="LacPavin_0818_WC50_scaffold_3810_prodigal-sing
                     le_trna_29"
     tRNA            183933..184007
                     /product="Arg"
     gene            184026..184099
                     /locus_tag="LacPavin_0818_WC50_scaffold_3810_prodigal-sing
                     le_trna_30"
     tRNA            184026..184099
                     /product="Gly"
     gene            184104..184679
                     /locus_tag="LacPavin_0818_WC50_scaffold_3810_prodigal-sing
                     le_276"
     CDS             184104..184679
                     /product="hypothetical protein"
                     /codon_start=1
                     /transl_table=11
                     /translation="MLVIDQNETFRKFDFSSVILPEDNESAIGIIKNIIASGNYFTNS
                     PKYQTKENIFARPEAVWLKYRMSFMFSVFMYLGREVKVSNMMAWSFMTNLDGEEDREK
                     LWHNHWHPQNPNAKMLSGIFYLHIPEDVKDRDYCGTEMAPNGPENNDKFFVKPTDYNW
                     LIYPSNQWHRPGIVQSKDYRFILAADIEYFL*"
     gene            184767..185201
                     /locus_tag="LacPavin_0818_WC50_scaffold_3810_prodigal-sing
                     le_277"
     CDS             184767..185201
                     /product="hypothetical protein"
                     /codon_start=1
                     /transl_table=11
                     /translation="MLSFITNLTDPLLDYIKDDPVRPELPKEFRVGKNKFVSVLVDDI
                     PRAMVCVSLHDFIPEDVNDLIKDTEVPTAAIFYTIWSYAPGAGVELLRATVAEIQKQF
                     PSIERFVTLSPKTEMAKRFHTKNGAGVYRENLNTVNYEYDVK*"
     gene            185306..185380
                     /locus_tag="LacPavin_0818_WC50_scaffold_3810_prodigal-sing
                     le_trna_31"
     tRNA            185306..185380
                     /product="Arg"
     gene            185382..185455
                     /locus_tag="LacPavin_0818_WC50_scaffold_3810_prodigal-sing
                     le_trna_32"
     tRNA            185382..185455
                     /product="Thr"
     gene            185396..185722
                     /locus_tag="LacPavin_0818_WC50_scaffold_3810_prodigal-sing
                     le_278"
     CDS             185396..185722
                     /product="Uncharacterized protein {ECO:0000313|EMBL
                     :CEZ19852.1};  TaxID=1581557 species="Bacteria;
                     Proteobacteria; Betaproteobacteria; Methylophilales;
                     Methylophilaceae.;" source="Methylophilaceae bacterium
                     MMS-2-53.;""
                     /codon_start=1
                     /transl_table=11
                     /translation="MVLHILGKNEFQVQFLARAPLDKLKERQYNSRMYKVISKKGLTL
                     NTLPSLDEAMAFAKTVGMFVTINGGAFEVCGHFGVDSIKDGKCPDGIKYDWNKASRIG
                     RVKKER*"
                     /db_xref="A0A0D6EW63_9PROT"
     gene            185730..185948
                     /locus_tag="LacPavin_0818_WC50_scaffold_3810_prodigal-sing
                     le_279"
     CDS             185730..185948
                     /product="translation initiation factor IF-1 n=1 Tax=Leeia
                     oryzae RepID=UPI00037D99DC"
                     /codon_start=1
                     /transl_table=11
                     /translation="MAKEDIIELTGVVEEVLPGSMYKVKIENMPNLMLCYTSGKLKQH
                     KIRIILGDRVKVEVSPYDLSKGRVSYRL*"
                     /db_xref="UniRef100_UPI00037D99DC"
                     /db_xref="R5JBI8_9FIRM"
                     /db_xref="cvi:CV_1898"
                     /db_xref="UPI00037D99DC"
     gene            185967..186140
                     /locus_tag="LacPavin_0818_WC50_scaffold_3810_prodigal-sing
                     le_280"
     CDS             185967..186140
                     /product="hypothetical protein"
                     /codon_start=1
                     /transl_table=11
                     /translation="MAGKAKSVYLTISPKGTFKTVFSKMFFDAKGYNEYVKSDEFKTK
                     WPADEFDIIKEVY*"
     gene            186151..186618
                     /locus_tag="LacPavin_0818_WC50_scaffold_3810_prodigal-sing
                     le_281"
     CDS             186151..186618
                     /product="hypothetical protein"
                     /codon_start=1
                     /transl_table=11
                     /translation="MPWIENVAASDIPIGFHHDAGPNSMLISIVDPASWRPEAKHEFK
                     ERHNFEFLDVEEKDEVLEEAMKCSHEQAAELVRLLQHALENRMNVVVHCYAGVCRSGA
                     VCELGVMMGFDDVGKWRSPNLLVKHRMMKVLGWTYDENEKPNIDDWRTFRNDL*"
     gene            186615..186821
                     /locus_tag="LacPavin_0818_WC50_scaffold_3810_prodigal-sing
                     le_282"
     CDS             186615..186821
                     /product="hypothetical protein"
                     /codon_start=1
                     /transl_table=11
                     /translation="MNISRAEQSVIKHNLEQYRLDQIRIEKQREQDYAKKIEERRLDQ
                     VIADRVSRNLRLDLDKGRHIDLEC*"
     gene            186877..187281
                     /locus_tag="LacPavin_0818_WC50_scaffold_3810_prodigal-sing
                     le_283"
     CDS             186877..187281
                     /product="hypothetical protein"
                     /codon_start=1
                     /transl_table=11
                     /translation="MEYLVEARSEKTRKFIECLMPSIIKQLGLTQSRKAVVIRVARGE
                     CDGMGMTVPVDILDSYVVVISPMKLKELGLTLAHEMVHVAQMAKGKLKTAKNGSAVWC
                     GKQYSKRTKYLNMPWEVDAFSKQEIIFRRAIE*"
     gene            187296..187901
                     /locus_tag="LacPavin_0818_WC50_scaffold_3810_prodigal-sing
                     le_284"
     CDS             187296..187901
                     /product="Phosphoesterase n=1 Tax=Synechococcus phage
                     S-CBS4 RepID=H2BCP5_9CAUD"
                     /codon_start=1
                     /transl_table=11
                     /translation="MPSVFLVSDTHFGHTGVCRFTRNDGVTKLRPWDSPEEMDEAMIK
                     AWNERVKPTDKVYHLGDVVINRRALPTLARLNGDKVLIRGNHDIFPDNEYRTYFRELR
                     AYHVMDGMILSHIPLHSDSLGRFGVNIHGHTHANRVRKARGVDARTGEVLYSDEFDVR
                     YHCVCVEQTPDFAPILFEDVIKNIEAEGGSSGFRNGNGPTM*"
                     /db_xref="UniRef100_H2BCP5"
                     /db_xref="H2BCP5_9CAUD"
                     /db_xref="chz:CHSO_0938"
     gene            188022..190211
                     /locus_tag="LacPavin_0818_WC50_scaffold_3810_prodigal-sing
                     le_285"
     CDS             188022..190211
                     /product="Structural protein n=2 Tax=Synechococcus phage
                     syn9 RepID=Q0QZC0_BPSYS"
                     /codon_start=1
                     /transl_table=11
                     /translation="MPLQIRRGPTADRVATTPLAGELVYDTTTASVYVGNGTTAGGLP
                     VTNFSVGDARTTSAKLFLGDSLNDNTVHSGVTFAYVGDRLQATVQQDLSNYIGLIVAD
                     QGFQGNLVGDDSGVIVASDTHTIYGNFVPQGNIVPDTNIAYDLGTSAYRFRDLYLSGS
                     SIYLGNAVITSTGTAINFPLGSTVGGQALGINEGDTYNITISGNVIGTDSTVLVNTTT
                     GQINGDLYGSVFGFDSSILVDARDGVLRGTLIGSLQGNVTGDVTGNASSATVASTIAL
                     TETNTSAAAHYVTFVDTATGNEQVRTDTGLTYFPSTNTLSASIFSGNVTGNVTGSVTG
                     NIFTSLIDSADSSAIAVTPAIIFNSDVTLENELFVGGNVSPSTSESYSLGSYTNKFNK
                     LYLTENSNALWIGNAVIGSSGTAISLPAGSTVGGNAIPTSVGSNASTITTNVTNTNAS
                     HYITFFDDQTGDNAIYTDGGLTYNPFSNTLLATNAVIGTVTGNLVGNSTGTHTGAVVG
                     DVIGDVKGSVFADDSAVMVDATSGNINASVLTVTTKINTDDIEANGISGLRVVADGTT
                     PLSITGIGTLGPTSGQVYFNINAAKGTLAIPTTTAAGDGLGGISIQGFTATGYKAAGL
                     IIASWDSTATIADTFPNSKLTFLTGGGGSTLKQATLDSLGVFTAPIQKTTVYSAAGTA
                     LPSASTVGNGARAFVSDATATTFALAYTGGGANNVPVYSDGSVWRIG*"
                     /db_xref="UniRef100_Q0QZC0"
                     /db_xref="J3IP23_9PSED"
                     /db_xref="Q0QZC0_BPSYS"
     gene            190299..190742
                     /locus_tag="LacPavin_0818_WC50_scaffold_3810_prodigal-sing
                     le_286"
     CDS             190299..190742
                     /product="Uncharacterized protein n=1 Tax=Formosa
                     agariphila KMM 3901 RepID=T2KR64_9FLAO"
                     /codon_start=1
                     /transl_table=11
                     /translation="MQIHETHARTVVKAIIYRILSVISVITLSLLFGASQQTAGIMGL
                     VVVVVGTAIYYIHDRIWLKFSWLISNKSGKDFISRSLLKTIIYRTITTLVGIAIARIL
                     LTDSTSTAIGFAVSQAIVNALLFYIVERVSNLISWGKSVSYEDNN*"
                     /db_xref="UniRef100_T2KR64"
                     /db_xref="T2KR64_9FLAO"
                     /db_xref="lmd:METH_13295"
     gene            190726..192177
                     /locus_tag="LacPavin_0818_WC50_scaffold_3810_prodigal-sing
                     le_287"
     CDS             190726..192177
                     /product="hypothetical protein"
                     /codon_start=1
                     /transl_table=11
                     /translation="MKTITRSIVHPEFEITGLNLDNDNVFPVYIDRKQFDQKVDLAKT
                     YLIKEFNVKKGQIVLISTAFWPNYPIWFFACSELGMKFIVSDFPKTTLAMEQMPIMKM
                     VDIILWDLLYPPGYDAPEFEGKKINVSFLDSYDPSEIISPIWCEPNDVILIATSSGTT
                     STPKLIELTHEFFFKNMSVNADLYNLQENEKCWHNKNLQHGAVLGVFFLPTINRCKSH
                     FHAPFGYLTYEQEELLRQASIENIQDKKIDRIMIFFNQIEWFAEVMDIAKKQHDSMTI
                     HYVGNNRSEYIDKLVGEFGYTMIPMFGSTETGGPLFYTEITPVNYKNWNVKTFGPASP
                     FFKNITTVDNNLLEVTSYDNKVHYTGDRFEVNDGVFTFIGRQDLYRINGKNVYSHFLN
                     AVIEDVTGLKRECDFDTVFDSDNECWYIRTTQELDLEDLHKKMEPHIDDQYYGIRKQI
                     VGSREKFTIDSWKFSPAMVRLAVTKGTSAIDKF*"
     gene            complement(192161..192724)
                     /locus_tag="LacPavin_0818_WC50_scaffold_3810_prodigal-sing
                     le_288"
     CDS             complement(192161..192724)
                     /product="hypothetical protein"
                     /codon_start=1
                     /transl_table=11
                     /translation="MDIVNIKAAAVDIDIDDKRLVKEITSIPNDKWTLSEYDVLGSHP
                     WKTIWLRINDIENFKDFKSAKSVPHKDWYWDPNLNVDYLKSLVENLPFKTVGMIRAFS
                     LGGSIAMHVDSNETTPTELTYNMGLTLAPNLEMPMSLDGIEIKEKYVLFNDSLPHGFP
                     YATKPQISIRIFGDIEYDKLKIIKIYQ*"
     gene            192765..193505
                     /locus_tag="LacPavin_0818_WC50_scaffold_3810_prodigal-sing
                     le_289"
     CDS             192765..193505
                     /product="hypothetical protein"
                     /codon_start=1
                     /transl_table=11
                     /translation="MSNSQLFIDLENHMDLTEWDNLKPEICRGIATAKDLAWDGIHFT
                     YGEIRPHAQGIIVNPLWEVVKKWKELPDDDPFKVAGLGLNHNQLTDYLKNAFGAYDFY
                     RVYPVIEEGNILGECSKHFSGLVQWMYDLIKSNVFFDIYQVNLITVDSGGIPWEHADF
                     NSLDAPVPEAADLVKEFIHIKTDCDRPFYIIDPDTGERVFMNTRAAWWNENVWHGGLP
                     IQRPTYTLRINGKFTDEFRTRIGAKNIV*"
     gene            193498..194343
                     /locus_tag="LacPavin_0818_WC50_scaffold_3810_prodigal-sing
                     le_290"
     CDS             193498..194343
                     /product="Uncharacterized protein n=1 Tax=Advenella
                     kashmirensis W13003 RepID=V8R0B4_9BURK"
                     /codon_start=1
                     /transl_table=11
                     /translation="LFNPPVVNIDLSQATHNDVDRIGNLIAEHTLVIFKNQNLTLEQE
                     ISFNDKFKDVGSIVSHCTDSFRKLSVPKSNGKILRIGGLPNEYGDHGIAEHADEMAWH
                     HDFHWNLEHKVCLIMLRAITGVEDSKTSWLNNIMSYKDLSQEDKDLLGSLKAVMKRYI
                     YLNVDSFETDDKGRRWATGEEYTGYTCDVIRETPLGEKHLYFPFHQIHHFEGMSLEDS
                     RDILEQISKHITQEKYIYHHNWKDGDVIICDNRTGLHMRHECPKINTRLLHRAMFDYP
                     ERENI*"
                     /db_xref="UniRef100_V8R0B4"
                     /db_xref="V8R0B4_9BURK"
                     /db_xref="bper:BN118_3731"
     gene            194340..195224
                     /locus_tag="LacPavin_0818_WC50_scaffold_3810_prodigal-sing
                     le_291"
     CDS             194340..195224
                     /product="Alpha-ketoglutarate-dependent taurine
                     dioxygenase (EC:1.14.11.17)"
                     /codon_start=1
                     /transl_table=11
                     /translation="MINYKLDNNKWTVIIEDFDMTTVTQEDINHISKLIAKNTLVVIR
                     NQNLSVKDEVRILKLFKDTQKFVVADSDNYVSTLAGAMVEGSEDLFLRVSGKKDEQGR
                     AGIAGYDCEMVWHCNEPGLKDRKSMVWLHSIEGSKGSRTSYTNNSLSYNDLPTDLKHE
                     LKNYHLEIYQGLGLGKDDLESDYAELLKMGADGLAGYHPPLIKINKAGNKGIYFPMYH
                     VHKIKELDENRSKEITDFLREFIVREEYVYHHDWEDGDILIADQEIGIHKRWPFKKMS
                     ERTLHRACFDYPDQDYIN*"
                     /db_xref="axo:NH44784_012111"
                     /db_xref="UniRef100_A4GI18"
                     /db_xref="A4GI18_9BACT"
                     /db_xref="1.14.11.17"
     gene            complement(195221..195868)
                     /locus_tag="LacPavin_0818_WC50_scaffold_3810_prodigal-sing
                     le_292"
     CDS             complement(195221..195868)
                     /product="hypothetical protein"
                     /codon_start=1
                     /transl_table=11
                     /translation="VKEYFQSEGRYLKLNINLPYQEICEEAFVLIDRFSPHRGDDYSH
                     AGWESLTLHGLGWDKHENYNAYGYKKGKDASNDMHWTEIADLCPITTKWLKEVFPCGK
                     YGRVRFMLLRAGGKIALHSDSRIKLIENINVALNNPAGCKWLWGDGEELIMEPGGVYA
                     MNLHYHHSVVNNSNVDRMHMIIARHDATNEWKKLVEDAAKEQGITGEYIVIDELP*"
     gene            complement(195868..197313)
                     /locus_tag="LacPavin_0818_WC50_scaffold_3810_prodigal-sing
                     le_293"
     CDS             complement(195868..197313)
                     /product="hypothetical protein"
                     /codon_start=1
                     /transl_table=11
                     /translation="MVTKFRTEKTKSIVCCILDIIDNCQSGYAREVCVNLTDFLIHRF
                     ELHGYDILISKDENELLQTASEAGYSHAVVISAGTSLGLSDRLFGAVEQQCKDDFFIA
                     GHILDRSDHSYYKKNACFELHQQFYIVNLIDYKNIGCPVIGAEEWVEYQQVAPIRSEE
                     CLYNDPEIPAWIKKGTELKTYSVKLHGWNILNVGLEHDKILLTLPEQIRTSKKYLYYE
                     HDHVFLKELTQVKYNHFFGMNFFAGWNSDGLRYKLPFQGAVEQYATVGIGFNWIKNLQ
                     LVGFTKNTRVIFTDINHNCLMFMKKMVDEWDGKDYADFYWSNKPMLPNNSPYISENYK
                     EQIAEQWEKFLTTVDNWDALWNEVKQLTYDYVLIDYTAAFNFDWLEEGKNTLLNLSDL
                     YNHSPFIASSSLKYRIACENMLFQKLQKKDPNITLMLTSRAADGFWQVNTRQHLDKVS
                     NFVYTDITELKTPEWHKEDWKHNSGRPLGVM*"
     gene            complement(197307..197909)
                     /locus_tag="LacPavin_0818_WC50_scaffold_3810_prodigal-sing
                     le_294"
     CDS             complement(197307..197909)
                     /product="hypothetical protein"
                     /codon_start=1
                     /transl_table=11
                     /translation="MYTIMNLDFMSYTKKTTGFKIVPWSDKLDLTDFYATAESKGFKN
                     NASQHMLVDSLAKEKTWAVWILYYYEKAVGSVAAHSFPEMGEDAFRIAARTCVFSDHI
                     PIPSIRTRNQIVTHQHVTSQFLIPACIEWCPPWANLYITSNETSVGTQRLVHNIFGPA
                     MESTGQMKRIKEINYRGTKQTVWELFPKRFLEELERNPQW*"
     gene            complement(197851..198348)
                     /locus_tag="LacPavin_0818_WC50_scaffold_3810_prodigal-sing
                     le_295"
     CDS             complement(197851..198348)
                     /product="hypothetical protein"
                     /codon_start=1
                     /transl_table=11
                     /translation="MYNEKTVNKISDLTIDKPAIWKHIISVMDEITFRGIYDSPEFGR
                     KEREYLYALASKYNGCTHCFRKHFNFAFYLGIDPDTFDPNIISCLEEIIQGDTDLDDK
                     ILATKYSLHTDLIKQIKYTNGIAGFINTMVKSNMIPFTEEIHLKDVHYYELGFYELYK
                     KDDWV*"
     gene            complement(198327..199028)
                     /locus_tag="LacPavin_0818_WC50_scaffold_3810_prodigal-sing
                     le_296"
     CDS             complement(198327..199028)
                     /product="hypothetical protein"
                     /codon_start=1
                     /transl_table=11
                     /translation="MDKKFNYYYNNVPGHGPCRNNLIYTSLMSEDNSVFVQWYHNDTE
                     YHKDKNQVVDPNKMEEKWLREVNYLTQMRNTFPELVPTIIKIDLKDRKLFLEVDGPDF
                     WERSGCDMTNYDSVLPDWQDQMIEIIKAHKKLGLHKYSMHPSSYFVVDGKLKSINYFF
                     TYSNKEATISIAEVESHIYSTRQDEMRKHLAKLRIEWDKPQPWELMDQLCWASFSTNY
                     PADFIEKIKCIMKKQ*"
     gene            199054..200094
                     /locus_tag="LacPavin_0818_WC50_scaffold_3810_prodigal-sing
                     le_297"
     CDS             199054..200094
                     /product="hypothetical protein"
                     /codon_start=1
                     /transl_table=11
                     /translation="MNKISDTISLCESCYRHVSAVKFEKDDAIWLGKTCPKHGYHEEL
                     VDINAKFYASQQYEKRRPGSYWLDITNRCNLDCPHCYQMPDNNSKDPSIDYLLTEVNS
                     WPDNGYPVSLVGAEPTVRKDLADLVLAIQALPSKPRNIIIVTNGVYLAKWDYVKRFEG
                     IPRLKWTFGLNHPEYNGGQIRDKQMIGLENCLKLGLDVKTLTYTLADLSQLADVMHEV
                     QKFKINARIQLGVEIGRVPEGDFNELYLSELVADAEQFCKDNNWSWEPDYVSGNRTHY
                     AVRINGIEHKFIKWCDVRTIDLEEVQSESWASIVPGKPMSPLLHQVILRDQAVNRGQM
                     LFDTVPKKYRHE*"
     gene            200060..201148
                     /locus_tag="LacPavin_0818_WC50_scaffold_3810_prodigal-sing
                     le_298"
     CDS             200060..201148
                     /product="Radical SAM domain protein n=1 Tax=Pyrolobus
                     fumarii (strain DSM 11204 / 1A) RepID=G0EDT3_PYRF1"
                     /codon_start=1
                     /transl_table=11
                     /translation="LTQYLKNIDMNKIHDTTSICEHCYRHVPAVLFERDNSIWLRKRC
                     KWHGESEYLVEPNAEFYINYTHPTPGNTTYCLDITNRCNLNCPHCYQIPDNTSKDPSI
                     DHILEIVKSWDDDGYNVALMGAEPTVRKDLPELCSAIQALPGLPRSIMILTNAVYLSD
                     YDYAKQFADMKNVLWTVGLNHPDYQGHTVRKKQIEGIENCLKLGMKIKNVSYTLETVS
                     QLEYCLEEIQEFGTRICDQYRVRVGTDIGRHPGEEKIYLSQLIQMVKDICDNKGWAYE
                     YDHRYGIKVHYPLRINGILVKIIQWPDVRTIDLEEDQTESWADMLPGKPISPLVHQVI
                     LRDGAINKNLPLYDTVPEKYQRKYDARD*"
                     /db_xref="UniRef100_G0EDT3"
                     /db_xref="pfm:Pyrfu_0833"
                     /db_xref="G0EDT3_PYRF1"
     gene            201135..201932
                     /locus_tag="LacPavin_0818_WC50_scaffold_3810_prodigal-sing
                     le_299"
     CDS             201135..201932
                     /product="Uncharacterized protein n=1 Tax=Sorangium
                     cellulosum (strain So ce56) RepID=A9GMY5_SORC5"
                     /codon_start=1
                     /transl_table=11
                     /translation="MHGINNKPYYDMTPYLDMDQFDKLQPEILTGFAVARQYAKEGTW
                     MAPGFTFDDMSYRPHWKPIYQAMNEFMALPDSPLKQAGLALMPKDFKNFQERNKFTRF
                     LKMAMGAYDPYIYYYLWEEGSWDDRTAPRKLTPEAEYFPNVVKWVESLVGTVFEEIGR
                     VIFFHCEADGIPFEHRDLDANNGINVVKPHRNEFIHVRPNTKKAFYLWDPETKDKTYL
                     NCRAAWWNDVDWHGGERIMEQSYGLRIDGKFTEEFRYKLNIEHLETY*"
                     /db_xref="UniRef100_A9GMY5"
                     /db_xref="scl:sce3344"
                     /db_xref="A9GMY5_SORC5"
     gene            201945..202496
                     /locus_tag="LacPavin_0818_WC50_scaffold_3810_prodigal-sing
                     le_300"
     CDS             201945..202496
                     /product="hypothetical protein"
                     /codon_start=1
                     /transl_table=11
                     /translation="MKKFLLIIVLLLGSYARADTITVGAGTVNNSNGTESQSLNLNYI
                     HSFNSNIDGNVLVNNFKNTTTQLLQTQYETGIRYKFLISKNFVPYVRTSLGTLETSGK
                     TALNYVGVESGFIARPLANDIFVRADYTAMTSLNYDNFNMNLTRAWMGYDLTKNDSIA
                     IRKDWMDGSISFNTLYLFYTRKF*"
     gene            202496..203020
                     /locus_tag="LacPavin_0818_WC50_scaffold_3810_prodigal-sing
                     le_301"
     CDS             202496..203020
                     /product="hypothetical protein"
                     /codon_start=1
                     /transl_table=11
                     /translation="MRYIGNYKSWIEEQKIIRHLFDCQGDRTPVWQPDRWQGNPILEK
                     FTEMARPGYSNNQFFFHQMNPTSREMQDFKFTLPHVPEQRTNVSWWFVMLYPGEFQAM
                     HIDPQLTEVTNPVRYTMFLQDWEPGHIFVYDDKYTSNYKAGDMFEWSDPMTVHGPANI
                     GYNTRYTLQITMYD*"
     gene            complement(203004..204095)
                     /locus_tag="LacPavin_0818_WC50_scaffold_3810_prodigal-sing
                     le_302"
     CDS             complement(203004..204095)
                     /product="Radical SAM domain protein n=1 Tax=Turneriella
                     parva (strain ATCC BAA-1111 / DSM 21527 / NCTC 11395 / H)
                     RepID=I4BAE3_TURPD"
                     /codon_start=1
                     /transl_table=11
                     /translation="MFPFNQLRSIQLEITNRCQASCPMCLRNIHGGIDNPNLVLTDWT
                     LEMFQNVFNEEVLNQITGINFCGDYGDPIINSNLLEMCQYASTKKSSLEILINTNGSA
                     QTVEWWRSLAGALPKNHRVVFALDGLADTHSLYRIGTNYNTIIKNAKAFVTAGGNAEW
                     MFIRFKHNEHQVDEARKISSEIGFSKFSTKDSKRFGKKFPVLDRKGSIDYYIEPPVSG
                     NIKPVEFSDLKNYKEWKTDISCFTVDSKELYIDANGYLMPCCLIGSFLYANYDVELYR
                     KYGVIDETSITSIAREVQLEVFSIIQELGGLDALDSKKHSIKEIMSTDVWQQLIHYKW
                     ANNSSSTCKILCGNNGPFIKISEQINRTS*"
                     /db_xref="UniRef100_I4BAE3"
                     /db_xref="tpx:Turpa_3616"
                     /db_xref="87759943"
                     /db_xref="I4BAE3_TURPD"
     gene            complement(204096..204602)
                     /locus_tag="LacPavin_0818_WC50_scaffold_3810_prodigal-sing
                     le_303"
     CDS             complement(204096..204602)
                     /product="hypothetical protein"
                     /codon_start=1
                     /transl_table=11
                     /translation="MNNWPTIIESLQEGSDVTVDPLRWNLDNPEYNKILSLWKKANFN
                     LDSIRWTNYYPGIHFLQDIIDQQLEYLSIKQVHRAWISKIDPGYMAPWHWDVDDNEEE
                     FLKNGSIVRYTVIIKQMAHGHILIIGNDHYYNKPKDTVIKWGNYKEWHSSVNAGMEPS
                     YLLHILGC*"
     gene            complement(204595..205293)
                     /locus_tag="LacPavin_0818_WC50_scaffold_3810_prodigal-sing
                     le_304"
     CDS             complement(204595..205293)
                     /product="hypothetical protein"
                     /codon_start=1
                     /transl_table=11
                     /translation="MTDTNSWNYYYKLNLDGKPNTSNLLYSPKTNQEQTVMCMHYYTD
                     KVYRKNDTNNEIDDNLLQWFFEREVKFLNNFSHLPTTPVVYDVDLVNRKVFIEWNNET
                     LSQIVFDPTRNLDQEFPDWQKQISDFLISTKENKFYKMAMYPHCFYKSKDNQLKTIDY
                     YSVVPYSEQFIERKIIEGIIGKDGAYRFDESTDANGYIDFKKFFEITVTRHLERFWPN
                     SPFGRIFKEIYQNE*"
     gene            complement(205290..206834)
                     /locus_tag="LacPavin_0818_WC50_scaffold_3810_prodigal-sing
                     le_305"
     CDS             complement(205290..206834)
                     /product="Marine sediment metagenome DNA, contig:
                     S12H4_S12388 {ECO:0000313|EMBL:GAJ09184.1}; Flags:
                     Fragment;;  TaxID=412755 species="unclassified sequences;
                     metagenomes; ecological metagenomes.;" source="marine
                     sediment metagenome.;""
                     /codon_start=1
                     /transl_table=11
                     /translation="MNHVLFFSLTGKRWERTLWSHRVATFLRMNDWDAEVVDFTSFWT
                     LEELQELTQSRTTDNTVMFCFGTAFLNPWSPYLNEFIVWLKLSYPDIPVVVGGNNALV
                     TPAEGVDYWVDSYGENAVLALCQHLIGTLGAPLLTDSAFFGSKKVIRGLHHYPSAPLE
                     SYLVDYETRDFMMSYECPQIETARGCMFSCSYCNFPIIGQAKDVSVSKEQFKLQMQTG
                     FEKWGIKNWRVMDETFNDRPEKLQKYADAVDELDYNPWICGFARGDLVVKHREHWDTY
                     IRLGFLGHSMGIETFNHAAGKLVRKGMDPDKLQQGLLDFQAYTDIHAPNRYRANIQMI
                     CGIPGESVESWNNSLEWLNNQWTRQSASAHILEVPDYDETLTNQSRFTKELVSNGLIK
                     LEARQNPGYEVSKDSGGNVIFKSTTPRGGGVGSTRNDVVIWKHNTMDWHQAESLVQEF
                     YSSTGFIGLRGCNPFLSDRLFAYYETNSYEEIYNYKVSDINTSDQKFKDQVQSYINKK
                     LSWSKP*"
                     /db_xref="X1TVA6_9ZZZZ"
     gene            complement(206831..207496)
                     /locus_tag="LacPavin_0818_WC50_scaffold_3810_prodigal-sing
                     le_306"
     CDS             complement(206831..207496)
                     /product="hypothetical protein"
                     /codon_start=1
                     /transl_table=11
                     /translation="MFSPTNYTVNTSLFQEARGQLPTGKMKTIINQPTGNFFYDPWTL
                     KDEYKDTVWEKLYDSLPVSKGEARIIILDPAHCYQTHADIDDRYHLNIQGEACYLMDL
                     VREQMHLLEPDGIWYDMNAGFLHTATNFGRLTRAQLVVRKLLKNNKLKNPIEVSLSTT
                     IANTDDARFVFDNTLSPWFNEANKLGFINNFDHSPISIKFNIEQDKIDSFKRMLPTEF
                     KII*"
     gene            207509..208240
                     /locus_tag="LacPavin_0818_WC50_scaffold_3810_prodigal-sing
                     le_307"
     CDS             207509..208240
                     /product="hypothetical protein"
                     /codon_start=1
                     /transl_table=11
                     /translation="MLLLYTKYFMKVSLDQSWKSIAISLSGGADSALLAYLICSQVPN
                     DLLVHVISHTRMWKTRPWQQEDSKRVFDWLSVRFPKVRMIRHVNFIAPDIEYGNTGPN
                     LTDEYGKQVSGDNIQQRAYAEFVCYKYNIDAYYNAVTRNPRLALFNGMRERDIDPTEE
                     NKHLEEMIHMGRKVLHPFRFIDKSEVVKKYKELDLMELFNITRSCEGEFEGLDYTTYT
                     PSQYVPICGECFWCKEREWALEQSK*"
     gene            208251..209477
                     /locus_tag="LacPavin_0818_WC50_scaffold_3810_prodigal-sing
                     le_308"
     CDS             208251..209477
                     /product="Uncharacterized protein id=3793448 bin
                     =GWB1_Deltaproteobacteria_rel_55_8 species=planctomycete
                     KSU-1 genus=unknown taxon_order=Planctomycetales
                     taxon_class=Planctomycetia phylum=Planctomycetes
                     tax=GWB1_Deltaproteobacteria_rel_55_8
                     organism_group=Deltaproteobacteria organism_desc=Good"
                     /codon_start=1
                     /transl_table=11
                     /translation="MHPFTGLATREDGAVKVCCRSAPIGFIQKNTLEEIWNNDTMQLV
                     RKQVLSGERPEVCKPCFDLEDQGVESLRQRHINGVIPEARINLYPNTPLQEIMPFEFP
                     TMEIKLNNLCNLKCRMCNPLDSTNWTDWDRVTPFYKKENNFLVHTITELVDKPGKYIG
                     EFDDSNNWWASFEKLLPYFRRVEFAGGEPLMDPQHYKILDMLKPYGKNIEIKYATNGT
                     TLGISKGRTIHDYWPHFRSVAVNVSIDGIHDVYNYIRGNGDFNQIEENIKEIKKIPNV
                     SRIVGAFTAQAGNILQAAKCIDYFINKMDIVFYSHRVSYPNCLSAQVLPQELKDIAIN
                     QLQEVKLRVDSWPSVKKNPLLGKITHQQIQDNINYLQYKNQFNLWQDFLDFNFALDAT
                     RNQSLLEVVPEFKPYV*"
                     /db_xref="GWB1_scaffold_502_82"
                     /db_xref="ttu:TERTU_2294"
                     /db_xref="85838556"
     gene            209470..210354
                     /locus_tag="LacPavin_0818_WC50_scaffold_3810_prodigal-sing
                     le_309"
     CDS             209470..210354
                     /product="Radical SAM protein n=1 Tax=Vibrio
                     coralliilyticus OCN008 RepID=U0F6K0_9VIBR"
                     /codon_start=1
                     /transl_table=11
                     /translation="MFKVTSRWPHQANIKIEWNLGKRCNYDCTYCPSIIHDNSSPHTD
                     IGILKATVDKLTTLGKPIRLSFTGGEPTVHPHFEDLIIYAKEKGISWISITTNGTRKS
                     EWYDQLPVDQYVFSVHFEYDWMRVVNTIEILGSMNKNIMVNIMAHHKHMEEVSIATGR
                     LDGESIPYAIRRIRWTEGDHDLFDDMRYDIKDLQWIKSKEATVKGNCVIDDEEIMHAN
                     DIIKLNRNQYKGWSCNAGIESLMINWDGDVHRATCRVGGSLGNIYKGDFVVPSDPVKC
                     DRNFCTCAADIPLTKVST*"
                     /db_xref="UniRef100_U0F6K0"
                     /db_xref="A0A098LHX4_9BACT"
                     /db_xref="cls:CXIVA_04790"
                     /db_xref="U0F6K0_9VIBR"
     gene            complement(210338..211252)
                     /locus_tag="LacPavin_0818_WC50_scaffold_3810_prodigal-sing
                     le_310"
     CDS             complement(210338..211252)
                     /product="Radical SAM protein {ECO:0000313|EMBL:GAL85723.1
                     };  TaxID=153721 species="Bacteria; Bacteroidetes;
                     Cytophagia; Cytophagales; Cytophagaceae; Sporocytophaga.;"
                     source="Sporocytophaga myxococcoides.;""
                     /codon_start=1
                     /transl_table=11
                     /translation="MAGNFCNYTCSYCGPDANGGNVRWPKDFDMLVKHFRHLLDFYVR
                     NGRDKFEINILGGEPSLWPDIVKFSRIMKLEYNVKITMTTNGSRTLRWWEENADAFDK
                     ILFSYHHTEATLDHYINVLDLVYDKGIALNALVMMDPNHWDEIITAIETMKTTSRNSW
                     FISIMEVHPPRYTQEQREIFKKHVKRMPPIFILIKNEYENILKGKTKVIFDDGSTEKV
                     ERNYFSVNNLNNFEGWMCNVGVENINIKADGKLTGVCDNRLFNENIFYNLYDPNFTEK
                     FNPRLVPTICEKNKCWCQPEMLMTKWKL*"
                     /db_xref="A0A098LHX4_9BACT"
     gene            complement(211309..212724)
                     /locus_tag="LacPavin_0818_WC50_scaffold_3810_prodigal-sing
                     le_311"
     CDS             complement(211309..212724)
                     /product="Uncharacterized protein n=1 Tax=Bdellovibrio
                     exovorus JSS RepID=M4VBI1_9DELT"
                     /codon_start=1
                     /transl_table=11
                     /translation="MTTNNWWYNTTDTQLGKYQRQLEDVTGTASFCVLPWIHFATRPN
                     GDMRLCCNSNSSGAGVDHEIGLVKNESGRPANFGRETPMTAWNNDYMKSVRTTMLAGE
                     IPASCTKCFQEEKLGVVSKRIWETGTWQQEGIDIPELIKQTEEDGTVPENLVYLDLRL
                     GHTCNLKCVMCSPHDSSLWVADHKKIYPSFKHIELKKQMDWDKESFNNKWHENPDFWK
                     EMYAQIPNLKQVYFAGGEPLLIKEHKTFLEEIIRQGYADKILVRYNTNGLLVNDEIIN
                     LWKKFKKVKVGFSIDAVGDRNWYIRYPSDWNTIVQNLHKLDNTPDNIQVSIATAIQIL
                     NIKNLPELAKWKVEQNFKKVNFENVTSGVQAGGGIINMHLLYIPTFLSIKCLPEADKE
                     AVRQSFADLATWLHENYRQDKDYWKNNPYGWKRWQAILDFMDGEDHSYLLPAFQEYVT
                     TMDQTRNTSIKTTFPELGHLL*"
                     /db_xref="UniRef100_M4VBI1"
                     /db_xref="bex:A11Q_2347"
                     /db_xref="M4VBI1_9DELT"
     gene            complement(212721..213311)
                     /locus_tag="LacPavin_0818_WC50_scaffold_3810_prodigal-sing
                     le_312"
     CDS             complement(212721..213311)
                     /product="hypothetical protein"
                     /codon_start=1
                     /transl_table=11
                     /translation="LLIDTEHLHYWMQAIRQSPDPLRTMDAFWSGQLKSKEWLITNLR
                     KNVNTIVSIDIHGGWVGVLASMLFQSDIYINNIRSIDIDPTCESIATMMNKQEEMIDR
                     FRAVTADMCEIRSDADVIINTSCEHITQDQYNLWKSGMPHNSLLVLQSNNYNIPEHVR
                     IASTLEEFKSQCGIDVIWSGELALPLYTRYMIIGKQ*"
     gene            complement(213301..214284)
                     /locus_tag="LacPavin_0818_WC50_scaffold_3810_prodigal-sing
                     le_313"
     CDS             complement(213301..214284)
                     /product="Radical SAM domain protein n=1 Tax=Turneriella
                     parva (strain ATCC BAA-1111 / DSM 21527 / NCTC 11395 / H)
                     RepID=I4BAE3_TURPD"
                     /codon_start=1
                     /transl_table=11
                     /translation="MYKLEDIRDIHLELTSKCQARCPMCPRRINGGLLNPLITLDEIT
                     LTQFKEWFAVPFIQQLDSLFMCGNLGDPIIAEDCLEIFQYLKETNPNIRLSMHTNGSA
                     RNIYWWKELAKHKVKVTFGIDGLADTHKLYRVSTDWHTIIKNARAFIETGGHAEWHML
                     VFKHNEHQVEECRSMAQEIKFKNFQVKHTSRFTENKWHVLDDDGRTTHILQPTEISQG
                     MVPKAKAFLTEVSEIQCKAVKYKQIYIAADGTISPCCWLDLKWILPKQETRIDYMDVV
                     GMFPNLNKNTMQDIFESGYFKQIEDTWAVKPLMECSKQCGKFDKLGAQFVN*"
                     /db_xref="UniRef100_I4BAE3"
                     /db_xref="tpx:Turpa_3616"
                     /db_xref="87759943"
                     /db_xref="I4BAE3_TURPD"
     gene            complement(214272..215252)
                     /locus_tag="LacPavin_0818_WC50_scaffold_3810_prodigal-sing
                     le_314"
     CDS             complement(214272..215252)
                     /product="hypothetical protein"
                     /codon_start=1
                     /transl_table=11
                     /translation="MIQDFTKIPFDRIVRFGQRTMLHRPLFSTSWILGRFCNYNCSYC
                     WPYARSDKLDHQPLEVYKSTIDEIKRQARHNGFNEFHWSFSGGEPTAYKQLPDLVKHL
                     DETESPYQSIHMTTNLSPGSRWWNTWCANTALLQRRSITASFHDEFAREQEFGDKCLQ
                     LQYELVHVTVNQVMVPKKFYELYDRMERLHGRGINVTLKPQSDPTASGVVEGYTEDMI
                     NKMQTGFPQKSQGEEVYQIALYDHAGQEYLFDQAERFNAFNFNKFQGWSCNSGYQSVI
                     IRGNEVKRSYSCHDMPLGTLEKFDLFNSSKRCITPSCVSSADSKVPKCIN*"
     gene            215469..215660
                     /locus_tag="LacPavin_0818_WC50_scaffold_3810_prodigal-sing
                     le_315"
     CDS             215469..215660
                     /product="hypothetical protein"
                     /codon_start=1
                     /transl_table=11
                     /translation="MSTTVEQLKADFETFLAEDAKFTAGNGAAGTRARKALQEVAKGV
                     KARRNEITEEKNARKEAKA*"
     gene            215663..216151
                     /locus_tag="LacPavin_0818_WC50_scaffold_3810_prodigal-sing
                     le_316"
     CDS             215663..216151
                     /product="hypothetical protein"
                     /codon_start=1
                     /transl_table=11
                     /translation="MSEKDLDDPGVGVIAQEISSLDLGYGADSAYTISGGTDTITIDT
                     STMNSMYSSGSITLPTTTIGNLNGGYYVSTGTGSNYTWGPTTTTPSVNITSNGIDMAS
                     GTDIKVDGKSLKNFMDKMEERLAILIPDPSKLEKFEALKKAYEHYKLMESLCQEQPKE
                     EE*"
     gene            216156..216830
                     /locus_tag="LacPavin_0818_WC50_scaffold_3810_prodigal-sing
                     le_317"
                     /gene="thyX"
     CDS             216156..216830
                     /gene="thyX"
                     /product="thyX; thymidylate synthase, flavin-dependent (EC
                     :2.1.1.148)"
                     /codon_start=1
                     /transl_table=11
                     /translation="MDVKLVSYSQPTVEFRDLGIDDAQELIAYCARVSNPSNQLNSET
                     SEKLIRYLVRHAHWSPLEMVSACVEITTTRDIARQILRHRSFSFQEFSQRYADPTKDL
                     KFVTREARLQDPKNRQNSVEVEDQLLQNEWYRAQQRVIYAAQREYEWAIANGIAKEQA
                     RAVLPEGLIESRLYMNGTLRSWIHFIELRSANGTQKEHQLVALACAKAIAAIFPMTES
                     LVATND*"
                     /db_xref="mcs:DR90_1124"
                     /db_xref="UniRef100_UPI00037D0518"
                     /db_xref="F2Y0N9_9PHYC"
                     /db_xref="UPI00037D0518"
                     /db_xref="2.1.1.148"
                     /db_xref="2.1.1.14"
     gene            216823..217401
                     /locus_tag="LacPavin_0818_WC50_scaffold_3810_prodigal-sing
                     le_318"
     CDS             216823..217401
                     /product="hypothetical protein n=1 Tax=Calothrix sp. PCC
                     7103 RepID=UPI0002DE0BB8"
                     /codon_start=1
                     /transl_table=11
                     /translation="MIKTAFSVPFWQEQMPNFTHHRDLMIDAVYEFRDQFPEGEYKSN
                     HAGYQSPKNLHHNQKFQSLFDFVNLVAVESARQIGLDGNIILSEAWANIHDSRQCMNH
                     MHIHGGVFSGCFYLKVPNKSGRILFSNPGLNPMWQGLGLVKQPNQYTAESTHYLPPEG
                     TLLLWPSYVPHGVETNDTDEARISIAFNFYRE*"
                     /db_xref="UniRef100_UPI0002DE0BB8"
                     /db_xref="pmg:P9301_12631"
                     /db_xref="K8GL59_9CYAN"
                     /db_xref="UPI0002DE0BB8"
     gene            217401..217784
                     /locus_tag="LacPavin_0818_WC50_scaffold_3810_prodigal-sing
                     le_319"
     CDS             217401..217784
                     /product="hypothetical protein"
                     /codon_start=1
                     /transl_table=11
                     /translation="MSKELNQFCENYEVRVLNDSKRRARYHPPKFFTDPSRADLIRND
                     IIEYETERVYTVEIPEGRLRTLVELEQRFFKWQAHNKGEIDMFEMLMDKEREEAHYRH
                     TNAAVQKAYEQYSLMLNLAGYQKKF*"
     gene            217860..218702
                     /locus_tag="LacPavin_0818_WC50_scaffold_3810_prodigal-sing
                     le_320"
     CDS             217860..218702
                     /product="Marine sediment metagenome DNA, contig:
                     S01H4_L00012 {ECO:0000313|EMBL:GAG70023.1}; Flags:
                     Fragment;;  TaxID=412755 species="unclassified sequences;
                     metagenomes; ecological metagenomes.;" source="marine
                     sediment metagenome.;""
                     /codon_start=1
                     /transl_table=11
                     /translation="MAQHSNYWSCTPFADWLRGTKKLSAGTAEEWDEWTTAAQMKHNF
                     RYWLAEEALGHIQDFVTWPNRKLNDIRYYINNRWITRSHCLTAHPRDIKPGQWQDVGN
                     RFLPCLFNELVNFVEVEQAWHHCLWSDEMKTKYSVPWYRKGWLRLRTWRCPDAGIEYL
                     IWASGLTVKEDMGCNPGDKGYGEPTYQAKAAKEILELYRWWTVVYPNRPDPYDASGWT
                     AYCELSRMANGGKLSFSGDKTPALRKASNLAHKELRKIEKAYEKEDEEMMIRLIKIRD
                     ALWT*"
                     /db_xref="X1ABH1_9ZZZZ"
     gene            218693..218884
                     /locus_tag="LacPavin_0818_WC50_scaffold_3810_prodigal-sing
                     le_321"
     CDS             218693..218884
                     /product="hypothetical protein n=1 Tax=Paenisporosarcina
                     sp. TG20 RepID=UPI0003052EF3"
                     /codon_start=1
                     /transl_table=11
                     /translation="MDLICCQTPKLYSEEHDCFYCKPCNKWLEEKCDDEECEYCWTRP
                     PKPSDCQPIQDVGAESLDR*"
                     /db_xref="UniRef100_UPI0003052EF3"
                     /db_xref="A0A0F9DLB7_9ZZZZ"
                     /db_xref="ate:Athe_2716"
                     /db_xref="UPI0003052EF3"
     gene            218951..219298
                     /locus_tag="LacPavin_0818_WC50_scaffold_3810_prodigal-sing
                     le_322"
     CDS             218951..219298
                     /product="hypothetical protein"
                     /codon_start=1
                     /transl_table=11
                     /translation="MVDKERIQAQAPAEGILKRSDWGDAITYQVVCECSDPAHDHNVW
                     VEADDHRVTVTTYTTQKSKWWTLNRWQTIWILLTKGHVEYEANIIMTEQQAVNYAETL
                     KKAVEDVKNFKKP*"
     gene            219273..219839
                     /locus_tag="LacPavin_0818_WC50_scaffold_3810_prodigal-sing
                     le_323"
     CDS             219273..219839
                     /product="hypothetical protein"
                     /codon_start=1
                     /transl_table=11
                     /translation="MSKISKSPDRHTFQRDNYIKRQEEKGEAVNEDYLEMFEDSIQRH
                     KAKFEDPATHIDNMEYDLLTTDWILEKVRESDVYAQNLYASMCNRDFIKHAVIPILKD
                     QRWACSWRYAGGIIADMRKEGDYIDWYCSGIKNLPPTEQEFQALSLEEQARAKEYDAY
                     VPESVVTDEIRKDLFRLGWVVQDDEMDE*"
     gene            219863..220057
                     /locus_tag="LacPavin_0818_WC50_scaffold_3810_prodigal-sing
                     le_324"
     CDS             219863..220057
                     /product="hypothetical protein"
                     /codon_start=1
                     /transl_table=11
                     /translation="MNWELYEVWAEDEDGHEELIDTTNSRSQAFKLAQDTLAEGYIAS
                     IVYLENEEGDLEKVKRFENS*"
     gene            220111..221283
                     /locus_tag="LacPavin_0818_WC50_scaffold_3810_prodigal-sing
                     le_325"
     CDS             220111..221283
                     /product="Uncharacterized protein n=1 Tax=Sinorhizobium
                     phage phiM12 RepID=S5MPY0_9CAUD"
                     /codon_start=1
                     /transl_table=11
                     /translation="MATKAKHLADARASKGRDFSPKWDGHEAWDSNQFLRHFHGAMAW
                     YRLESSNKELKPKVINWMSANGYTKDQISAFKKTKDNRCGMTVGAIAACLLKGMPPVR
                     ADFNDGRSTAVWLANEVSKIVAEGKDDIDESEEAKVEVKKDVYTPSIQERVRDASMLM
                     TEEIETAIENFQTDPEAFDPKAFKILNVLKAKQAKAAHARIIREFYTRDLEELQEVTT
                     TKDEQLKEAYSHLSKVQLRKITAFYQEIVSACEMLAQEAKVNRKPKAKKAVPAEKIVA
                     KLKYKKADEPLKLVSINPADILGAKELWTYNTKSRKLGKYIASEFADLGVKGTSIINF
                     DENKSVQKTLRKPIDQLKEFKAAGKVALRKFLDDINAVDTKMNGRINEEIMLLKVQ*"
                     /db_xref="UniRef100_S5MPY0"
                     /db_xref="A0A0F6WCW2_9CAUD"
                     /db_xref="S5MPY0_9CAUD"
     gene            221314..222441
                     /locus_tag="LacPavin_0818_WC50_scaffold_3810_prodigal-sing
                     le_326"
     CDS             221314..222441
                     /product="Uncharacterized protein (Fragment) id=3841986
                     bin=GWF2_Planctomycetes_42_9 species=Acinetobacter sp.
                     NIPH 2171 genus=Acinetobacter taxon_order=Pseudomonadales
                     taxon_class=Gammaproteobacteria phylum=Proteobacteria
                     tax=GWF2_Planctomycetes_42_9 organism_group=Planctomycetes"
                     /codon_start=1
                     /transl_table=11
                     /translation="MTMAENNLDKAIAYLGSSLQTLVQQANGPVDLDNLHTKILKRSL
                     TGDHILGGTIVNFASTGIKDQATSQQLTIKDTGVEIKSLTVDSVKGNLSVENILTVST
                     IKVDVLEVRELKTDLKFGQGASLEVTVTGGETLVGKGMLLKGQGSTKQLIFNINPDKF
                     VSTEHFELIKDREYRIDGTPVLSATALGMGVTKSNLREVGRLRGLIVDGGVNLGQYVF
                     YNDSTNRFGIGIESPNAGLSVCEDGVEVILGTKDQSRGIIGTFASVPFDIVTDNTARM
                     SVGSSGNITFNSSEVVLNGKLAIGVRTRDSRVDLHVAGAVKYQDHIQQYLNGVPDSGT
                     YTRGDIAWNTEPDVGRCVGWVCVRAGSPGTWMPFGEIKQSG*"
                     /db_xref="gwf2_scaffold_2458_6"
                     /db_xref="buo:BRPE64_CCDS07520"
                     /db_xref="86854607"
     gene            222443..223090
                     /locus_tag="LacPavin_0818_WC50_scaffold_3810_prodigal-sing
                     le_327"
     CDS             222443..223090
                     /product="hypothetical protein"
                     /codon_start=1
                     /transl_table=11
                     /translation="MHYSQTVVVIGNGESRSSLDLGNLKNTVTLIGCNAIHRDLAVDH
                     LVCCDQRMVKEAAANKTISHIYTRPRYFRDFHKILQKDAVNNLPDLPYQGTLKPDQPE
                     HWGSGPYAMLLAAHLKFKSVYMVGFDLYGKNQLVNNVYKNTNNYLPSAKPAVDPAYWI
                     YQGRKVFQCYEYITFKIFNLPEWTLPTEWQLPNVEVFDLNKFTLELANEVNTLYT*"
     gene            223176..223625
                     /locus_tag="LacPavin_0818_WC50_scaffold_3810_prodigal-sing
                     le_328"
     CDS             223176..223625
                     /product="BcepGomrgp34 n=1 Tax=Burkholderia phage BcepGomr
                     RepID=A5A3S3_9CAUD"
                     /codon_start=1
                     /transl_table=11
                     /translation="MAKFFSTKHYGHNIGLSAVFRQPNADHSHCHLLHGYSLAFTFTF
                     GCDTLDNKNWAVDFGGLKPLKAWLEDHFDHKLALDRQDPHLLKFLELEKLDLAEIRIF
                     DGVGAEKFAEHAFNFADQLIREKTGNRCYCVRVECAEHGANSAIYEA*"
                     /db_xref="UniRef100_A5A3S3"
                     /db_xref="A5A3S3_9CAUD"
                     /db_xref="cse:Cseg_1880"
     gene            223825..224667
                     /locus_tag="LacPavin_0818_WC50_scaffold_3810_prodigal-sing
                     le_329"
                     /gene="kdsA"
     CDS             223825..224667
                     /gene="kdsA"
                     /product="kdsA; 2-dehydro-3-deoxyphosphooctonate aldolase 
                     (EC:2.5.1.55)"
                     /codon_start=1
                     /transl_table=11
                     /translation="MRTFNIHNITIGNDHPFVLIAGPCQIESQQHALDTAERIKQITS
                     ELGIKFVYKSSFDKANRSSVSTKRGLGIKEGLEILNTVKHKLGVPILTDIHETWQAQE
                     VSDAGVDILQIPAFLCRQTDLLLAAGNTGKAINVKKGQFLAPHDMKNVAEKIASTGNK
                     HIMLCERGYTHGYNNLVVDMRSLPIMASTGYPVVFDATHSVQQPGGLGSVSGGDRTMV
                     PYLARAAVATGCVSAVFMECHEDPDSAPSDGPNMIKLDNLKNILEELVAIDEIVKRSK
                     RQSN*"
                     /db_xref="rce:RC1_0115"
                     /db_xref="B6IQ28_RHOCS"
                     /db_xref="UniRef100_B6IQ28"
                     /db_xref="2.5.1.55"
     gene            224630..225448
                     /locus_tag="LacPavin_0818_WC50_scaffold_3810_prodigal-sing
                     le_330"
     CDS             224630..225448
                     /product="Uncharacterized protein n=1 Tax=Acinetobacter sp
                     . NIPH 2036 RepID=S3TGD3_9GAMM"
                     /codon_start=1
                     /transl_table=11
                     /translation="MKLSKEVRDSLTKEQFRFYKQNGYLPPATTNLSMPIDPIAEKIT
                     VLCVKFGTKYGPNYVERLRNMVARHMTIPYEFACLTDDPNPITGVRTILQRSAGYLKP
                     WWHKVHMFDPTLDIQGRILYLDLDVVICNNINKLVENLKYEFMGIQDFNRKFHPSWRM
                     LNSSVMSWRHGTQSEIWQRFVANPATAQRMHGDQDWTWHIAKDRIKFWPVDWIQSYKW
                     EIRNRDELVVRTGKSGFKFVAHDLVVNSQCSIAVFHGDPNPDAVFDPFVVDNWQ*"
                     /db_xref="UniRef100_S3TGD3"
                     /db_xref="A0A081G358_9ALTE"
                     /db_xref="tgr:Tgr7_0475"
                     /db_xref="S3TGD3_9GAMM"
     gene            225467..225769
                     /locus_tag="LacPavin_0818_WC50_scaffold_3810_prodigal-sing
                     le_331"
     CDS             225467..225769
                     /product="hypothetical protein"
                     /codon_start=1
                     /transl_table=11
                     /translation="MTTITRDQLSALLHTGECVVEFTKVDGTVRSMPCTLNEALLPPP
                     LVHITNTDNPVDFPTPKKEKKQNPDIMSVWCLDKKEWRSFRIANVISAKAKDENQV*"
     gene            225753..225920
                     /locus_tag="LacPavin_0818_WC50_scaffold_3810_prodigal-sing
                     le_332"
     CDS             225753..225920
                     /product="hypothetical protein"
                     /codon_start=1
                     /transl_table=11
                     /translation="MKIKFDKDTMPDELYNALLKHFVNEAVGLGVEVTKFTEFNNWVI
                     ECTVNEKAAVH*"
     gene            225920..226945
                     /locus_tag="LacPavin_0818_WC50_scaffold_3810_prodigal-sing
                     le_333"
     CDS             225920..226945
                     /product="UV damage repair endonuclease n=1 Tax
                     =Pseudomonas psychrotolerans L19 RepID=H0JFN9_9PSED"
                     /codon_start=1
                     /transl_table=11
                     /translation="MIKRIGFACKWIDGPSQINGIKQKDNCKQYNTGSTTVAWLNRQT
                     KEVAEQKLWDLMVGNIESTRKLVELVGEQHEDLRMVRLSSDLLPVYTEPSWCGFWRIP
                     SVRDACERGFRAVGALARERGVRLSFHPGQFTVLASASPDIVDRSVEEFEYHTDMARW
                     MGYGQTFQDFKINVHISGRQGPDGIKRVMSRLSPEARNCITIENDEISWGIDSSLELV
                     NTCALVLDIHHHWIHTGEYIEPTDDRVKRIIDSWRGVRPVIHYSVSREDILGAHPGHT
                     RPTLQTLLEAGHKKQKLRAHSNFYWNTAVNEWALSFRDNFDIMCESKAKNLASFALYE
                     QSLKQLA*"
                     /db_xref="UniRef100_H0JFN9"
                     /db_xref="pstt:CH92_10840"
                     /db_xref="W8R7M8_PSEST"
                     /db_xref="H0JFN9_9PSED"
     gene            complement(226929..227189)
                     /locus_tag="LacPavin_0818_WC50_scaffold_3810_prodigal-sing
                     le_334"
     CDS             complement(226929..227189)
                     /product="Uncharacterized protein n=1 Tax=Leishmania major
                     RepID=E9AEK6_LEIMA"
                     /codon_start=1
                     /transl_table=11
                     /translation="MLGLIKKLFGAKEAAPVPYKVETPAVEAASTPVVEAQPAPVEPA
                     PAAKPAKKPAAKKPAAPKKAPAPKAAPAKSTGTRKPKAKPAA*"
                     /db_xref="UniRef100_E9AEK6"
                     /db_xref="E9AEK6_LEIMA"
                     /db_xref="pkc:PKB_0462"
     gene            complement(227215..227502)
                     /locus_tag="LacPavin_0818_WC50_scaffold_3810_prodigal-sing
                     le_335"
     CDS             complement(227215..227502)
                     /product="hypothetical protein"
                     /codon_start=1
                     /transl_table=11
                     /translation="MFLTTEIQETQYIRRSKLGEEHNYTRNKTLAVFRCDNCDEVFRR
                     DLKHIDRKRLSNNYFHCCSICDHKRFAQRKGVERKKIWDMPASSTLPVGRY*"
     gene            227576..237211
                     /locus_tag="LacPavin_0818_WC50_scaffold_3810_prodigal-sing
                     le_336"
     CDS             227576..237211
                     /product="Tail fiber protein n=1 Tax=Synechococcus phage
                     S-CBS4 RepID=H2BCT9_9CAUD"
                     /codon_start=1
                     /transl_table=11
                     /translation="MSRKVIDTGIVGNDGTGDSIRDSFRKVNENFRELYGALGLGSRL
                     KFSTLEDAPVGGEGEDYYQGYENALVAVNPSESGLIFKQLTAGTGVSLNFSNENQIVI
                     TNTRSSVANDPTPSLGGNLQAQSGGVQHRIQSLTTPITSGEAANKGYTDTKIALGGVF
                     APDPAAGNVANSAFGTMTGPLILSRNPEPEDDVTYSGLIAATKNYVDNAGFASVANLY
                     VATSGSDERVGVGANTQGRALSFAYRTLEAALKKAEEIIKSSPPEIGPYRKVLTWTNP
                     DTGVTSNCALTDIAVSPDNGSGFSGRVTLTIDTIRLATGGYNFKVGETLRINKVGGAA
                     IDAATVRILTVNSEPGTPNGPILTFQLLTGGKFDITLPVTNFAGRIVVGVANGSEFGT
                     SAEFDVTYKVSTAIIVSAGTGYSLVSVRVTPSITDTNAVAGFGFADIVGGAVAGITIT
                     DQGSRFTEFPDLVVTLPRFEIYTGGQRTDFTGDVTTDSAVARRGRDIREGLYLLGETS
                     GALAQILSHQGELDTNGNELFDVDIKYGTFVPGEAISYGDVANTRQVAVFVESGIYYE
                     NLPLKISQNVAVIGDEFRRTIIRPKKGMSSSPWAFQYFKRDKVIDGLNTSRNEINAAR
                     EDTFGYHYLGNAGEPVYPEASINNKGFYRSAADLLSLNKQFIQEEVIAWINKQIVEEV
                     APFVNFEYNSDICKRDVGLLIDAMVFDLRYGSAPRTISAALKYKDANNASATLAITTQ
                     LTQTIAAIRRLETVAQAVIKNIDIINSEYNAPITGTLITYSEPQVIDTAYTAETGAGG
                     TPVTVSAVTRGSQTTITTSPAHGLDSGEIVTFRNMTGLTQLNGNSYWITVANSTQFNI
                     FTNSARTVNVVSTTFGAYTASSGDCVPNGGVIGRLTDAIVDIIDTSSESYNTPLDNDQ
                     MDVFLMNDATILRAVTIQGGGGFGLVLDPEGQILAKSPYAQEGAVFSKSTGRHTFSGG
                     MFVDGFAGNIKFRITNKISTTRLEIDQLKRFPQLPASFIVQDQVYRINYVRDFEYGTS
                     GSTATFVLDEVTPWPFNVFTYNESICNRDVGLIITGLGYDVVFGTNYHSRRAGQSYRD
                     ANAEVVINDQLDLTIRAIDRAHDRATATLEAIAVSSEYDASLAVVDQSKLNLRNIIRR
                     GSTAAPTLSITNPTGLASNIANAKILLVANTEFLKQISSGYITTTYPGLTSFSVPDGQ
                     RIFERIIESVIYDLVYGGNSETRKTAFGFFNGVGDVITLQILAEQGEAYETATTTLKN
                     AAKQVIVNTTVSPIYGATAGQVPASASDGAVAGEIETLVSIIITSLNTYRVTGGSEAA
                     KLAAAVASLTAEVLPKLTAASGGYDYDATRISARVALESAKTTIQANVITFVNENANV
                     YEVLMPGNRSMLSNDFTQINDMGYGLIAANGGLTECVSMFTYYCYTSYYSVTGGQIRG
                     VGGSSAHGVYALAAEGSDPLEVPTPVDLYYELTQGAVVYNDLGSYDNDVNGFIIYVTD
                     YDYPPRDQSEIEIDHGGIFGIVRYPVVSSVAESDFPADSTGQKLYRLNLNSDTDGLVA
                     AVTTGTRVTLRTNNEVVLTGGVVGIAVRPSTALKINELFDSQLYRVLEFADYFPPAME
                     AVVVEFVTGVATLVRTVTTPASIAAGLFVVGREYTITLVGTTNWGTIGASSGTLGIVF
                     IATGVGTGTGTARPTAKAAHGQKPGYAVKFDTSGSLPGGILSGDTYYVLDDGFTDSTF
                     RISSSKNGQPLETTSAGSGTHYFEATKLAATALKDGYNYAEVTLWPRQEFVPVAAPSN
                     PGGPRLIVDALEVLSGYSYYIVTVGTTVWTTIGSAANTVATVFTATGAGSGTGTAVVN
                     SARCTFDYTTDIINKTGHGFANGDVIRFETSGLMPAGVFSSRQYIVRDSAANTFKLSS
                     YSGGTAIEFSDNGTGIFAVGKVLGRVGDSVLSVVELGPIDADRIVGCRLTFKGRNYTI
                     TQYNDADITGETYGEIYLNTPLEDSVIAYDSPITLFAGVTARTEDSQGTLTIRISLTR
                     VTGHDLLEIGTGSYADTNYPSEIYGPPVRIATETLLDTTGEVEYSQVVERGEGRCFFV
                     TTDQFGNFSVGPFFRVDQGTGTVTFSASLALSNLSGLGFKRGVPISEFSTDTTFSDNA
                     TDTVPTENATRGYLDRRLGVSHGGDSIDSGRTIPPTTGGFMALTGQLPMKGTLNMNGF
                     RIRNVADPVEPQDAVNYRSISFNAIIANSFPGQAVDAGMTIAFTGTGNEGRAVKIAGD
                     LTVPGDNAITTGIDSTLNEYNIYIKPDIIDNANINSTAAIEQSKLSMVTATTRASAAS
                     ITQADRGLASFNSAEFTLTTGWVELKTNGIELGKFAQIATDTVLGRSAAGTGDVSAVA
                     FSTIVDEGGSLKKSQYSSLGFLRRTGVTTSSQDSDYGVVEAVSAYVGFTDVTANNKLV
                     IRDGNGDIGVRDSYASRAFYVGTIASVDKKLADTSVTATGGSINLYGFSGVLGVSIGD
                     GSVSSDKVSSYRNNSHRFRLNDDSAFAPIQVSSIITPDVTTGGVGTAGTLTGNWSMAT
                     TSNLTLGTGAINASAGTLQSITLTTGAVGTAGTITGAWSLNAASKIIGQNTSEIDFSL
                     GTIKSRTFTTGANITTGNLTGNWSLTSASKIDFSLGTLQSTTLTTGATGTAGVITGQW
                     SVAVGSKIDTGTTTLVTAGISTGGAGTAGTLEGNWSMLTTSNLTLGTGYIDARTGTLY
                     TDTLTTGAVGTAGVITGNWSMNTTSNLTWGTGYLDMRTGTLYSDTLTTGASGTTGLVT
                     GAWTVDTGSTFVATTIQSQANSATTTSTSANTGSTIVLRDASGNFSAGAVTVTGLTIG
                     SDSIAEYIADTVGLMVTSNTESGISVTYDDTDNTLDFDVGDFSITLTGDVTGTGTVTN
                     LGNVSFVTTISGDATVLGTDTTGQYATTVAVTGTGLSCTAPNAADGTAYTINSNATSA
                     NTVSAIVARDASGNFSAGTITAALSGNASTATAWATGRTITLTGDVTGVSAAFDGGGN
                     LSFATTIAANSVALGTDTTGDYVGTGAVSGNGLSGSATGEGSTFTVTSNATSANTGST
                     IVFRDASGNFSAGVMTGTATAARYADLAERYASDKEYPVGTVVVFGGDKEITTTNTKM
                     DAAVAGVISANPAFRMNCEAGEDSTHPYVALAGRVPCRVAGKIKKGNIMVTSGIPGVA
                     VAASSDIKVGSMIGKALEDYDSDHIGTIEVAVGRA*"
                     /db_xref="UniRef100_H2BCT9"
                     /db_xref="A0A090CG02_PODAN"
                     /db_xref="sagr:SAIL_15220"
                     /db_xref="H2BCT9_9CAUD"
     gene            237211..238611
                     /locus_tag="LacPavin_0818_WC50_scaffold_3810_prodigal-sing
                     le_337"
     CDS             237211..238611
                     /product="Structural protein n=2 Tax=Synechococcus phage
                     syn9 RepID=Q0QZC0_BPSYS"
                     /codon_start=1
                     /transl_table=11
                     /translation="MSRQSITSGKAPIVWSTVEDAFTKINANFTELYASIGDAGSIGF
                     DALESNLIPVSNDVYDLGSPNKRWANLYLSDTLMIGGAAITNEGLTINLPSGTRVGGN
                     LIIDPDKSFFKSVQVDNETSIEANDFNDNINFQSGTGVRITTNSSADTVIFDNIGVTS
                     LVAGTAIAISAATGAVTVNNTGVTAITAGLGMSRNTATGSVTIVNEGIVNVDAGNGIS
                     VGARDAATGRVIVTNTAPAGNAYRIFATAGEPSLTARSTADTITLIEGDGINITNTVA
                     SGGLTNRITLENTGVLSLTAGAGITVSAATGAVIVSFNNRTDIIGSVFADDSTMLIDG
                     TNSRIVGPVFANVTGNVTGNVSGTLTGNSSGTHTGAVVGNVTGNLTGYQTGDMTGSVF
                     GDNSTMLIDGTNSRIVGPVESASVAASSYIQTAVYVDLTAIAAALPTPAKGMIVFDDG
                     TNQFRGYDGSSWVALN*"
                     /db_xref="UniRef100_Q0QZC0"
                     /db_xref="M4SNJ1_9VIRU"
                     /db_xref="setc:CFSAN001921_24505"
                     /db_xref="Q0QZC0_BPSYS"
     gene            238624..240087
                     /locus_tag="LacPavin_0818_WC50_scaffold_3810_prodigal-sing
                     le_338"
     CDS             238624..240087
                     /product="Probable acetyl xylan esterase AxeA n=1 Tax
                     =Parabacteroides sp. CAG:409 RepID=R7JC54_9PORP"
                     /codon_start=1
                     /transl_table=11
                     /translation="MAKRIIRTGTTADPTGDSLKNAFVKVNDNFTELYNALGLDADTL
                     NIGAFEFAGSVMTTTDSSAIVIDQAVTITSNLSVGGDILPQTALGGDLGSSTLPWRSL
                     YVSNNTIYIGGTAVGLDANGNLTTGGTVVGSTPAWANITGKPTFATVATTGVYADLTG
                     KPTIPTLVSQLANDSGFLTSGGNISNIQSESDVSIQVNLTDSTTRIWRFGEDGDLTLP
                     STSGFIDRLYTDNGGSRTKLEKKIESSPTAGTIAKLELDLDNGHIRLAIGNYTGGNDQ
                     WIDTSTWAFRGDTGSLTLPPAGKIINNNKEWIFGTNGKLTFPNGSTIGDGDAVFGVPI
                     TTTRGTIFLGNQAECLGGENHFHIMKAGQQEIDLFLGDDNNYVKLPSTGGVEISSSEI
                     GAQYYWQFGTDGALTLPGDIKSNGNINIDINLSDSTLRRWQFGEDGSLTLPSVGKINN
                     GAYDWTFGSTGNTTFPTGLTLAAARGPNTVNFTTEHS*"
                     /db_xref="UniRef100_R7JC54"
                     /db_xref="R7JC54_9PORP"
                     /db_xref="bbw:BDW_04645"
     gene            240230..>240709
                     /locus_tag="LacPavin_0818_WC50_scaffold_3810_prodigal-sing
                     le_339"
     CDS             240230..>240709
                     /product="hypothetical protein"
                     /codon_start=1
                     /transl_table=11
                     /translation="LSDSTKRIWQFGEDGLLTFPDGTSQSTAGGAGGGSTLVNGAYTV
                     SLGSTGTLTVPANGVITAPINQEFQLQAKAADSVLRNEINLDPNNGTYMSVWSEEFNA
                     SFSTGAGSWATASWNNEGGFGAARFTGAEDLQDFWTIGPGSFVESVEVSINGGARGRA"
ORIGIN      
        1 TGGAACTGAT GGCTATGCTG AGCCGCGGAT AAATAAAGAG TCAAAGAGAT TTATGCAGTA
       61 AACCCGCTGC GTAGACCTAG AACGTCATAT TAAGGAGAAA TCAAATGGGA CGTCCATTAA
      121 AGAAAGATGT AAACGGTATT AATGTTATTG GTACATACGG TACTAACAGC AGCGACAGCA
      181 GTGCAGGCAT TGTTGTAAAA TTTTATGATG CAAGTTTAAG AACAGACGGC GTTATTATTA
      241 AACAACGCGG TGCAAAAAGT TTTGTAGTTG CTCGTATTGG CTCGATTGGT ACAACTTCAG
      301 CATACACAAC AGCAGTATTG AAAAATGGTA CGCCAAGTGC TGCTGGCGAA ATGCAAATTA
      361 TTGCTTATCT ATCAGGTGGT GCAGATGCAT CAGCAGTTAA TGTAGCTAAA ATTACAAAAC
      421 GCATCATCAC CAGCTTCACT GGAGCCAAAT ATACATGGCG CATGACCAAT TTTGCAGATA
      481 GTACTGCTGA CCAAATTGAG TTAACAGCAC TATAATCTAG GAATCAGCAA TGGGACAGTT
      541 TTTTCGCGTC AACGGCGATT ATAATATTAA AGTTAAAGAT GGCGGTACTA TTAAGTTAGA
      601 TACCGGTGCA TCTGGCGACA CCATCATAAC TGGTAACCTA ACAGTTCAAG GTGATGTTAC
      661 TTCTATTTCG ACTACTAATT TAGAAATCGA AGACAGAATT ATAACTTTAA ATAACGGTGA
      721 AAACGGTCCC GGAGTTAGTC TTACATATTC TGGTATTGAG ATTGATCGAG GAACTTATGT
      781 AGATTCTACG GCAGTTCCTC GAGCAGCTTT TGTCTGGAAT GAAACAAATC CAGGATTTAC
      841 TACAGATGAA GATCCTGCTT CTGCGTCCGG TTACTGGCAA ATTGTTACGG GATCATCTGA
      901 AACAGCATAC GGTTTTGCTG ATAGTAATTT AAAAATTAGA AGAATTTTAA CTGATTCGAG
      961 TACAGATAGT GGCGACCTAA CACTAATAGG CACTGGTACA GGTGTAGTTA AAGTTGCAGG
     1021 TACAACAAAC TATCGTTTAC AGGTAACTGA CAACGACGAT ATTCCAAACA AAGATTATGT
     1081 GGATTTTTCT ATTTTAAATA ATCCAACATT TCAAATTCGT GCTCCGCAAG GCCAAGACTC
     1141 CCGTATAATT ATTGCTGATG CACAAGTAAC ACCAAATAAT GCATCAACTG GTGGAAGTCT
     1201 AGCTTATTAC TATGCACAGA CAGGTTACCC AACGACTGAA AGTACCGTTG GATTCTTTAT
     1261 AGATGGAGTA CTGGCTGCAA ACATTTATGC AGACCGAGTA CAATTACAAA AATTAGAATT
     1321 TGATCAAACT GAAATTTTAA CAGTTGGTTC TGGAAACGAC AATATAAAGT TTACAACCTA
     1381 CGGAACTGGC AAGGTTGAAA TTAATGCATC TTTACAGATA AACAACGATA TAGGTACACC
     1441 AGCAATTGTA TCTGGAAGCC ATGTGATATA TTCCAGATCA GAAAGTACTG GTAAGTCAGG
     1501 AATCTTTTTT GTAAATACTG AAAACACCAG AGACGAATTA GTTAGTAAAA ATAGAGCATT
     1561 GCTGTTTAGC ATGTTATTTT AAGGATTAAA AATGGCCGTT ATAGGAAAAA TAGTTGCAGG
     1621 TACTACGATG ACAAGCCCTA CTACTGTGTA TACAAGCAGT GGGAATAATG CTGTAACCTG
     1681 TATAGCAGTT TGCAATACTG GAACAATTAG TTTAACCGAC GAAACTAGCC AATCAGTTGA
     1741 TATTAATATC TATATTGTTT CTCCTAGCGG TGGCGGAGAC AACGTTAATA CCACTGGCTC
     1801 AAATTCTCTA ATAGTAAAAC AATTAACTGT TCCGGCAGGA GAAACTATAT TCTTTAATGA
     1861 TGAAAAATTT GTCTTAGCCA ACAATGATAG TATTAGAGTG GGTTATCAAA TGAGCAACGC
     1921 AGCTAGCCCA GTTGCTAATT TATTAAACGT TACAGTCAGC ACATTACCAG TATGAGATTC
     1981 TTAAAACAAA AAACTCTGTC TAGTTATAGT GCATCCGATG ATGCGCTAAT GATCTACGAC
     2041 AACAGAGATT TAGCAACGCA CACAAACAAT GGTGGCCGCG CAATTATGGA TATCACTGGC
     2101 GGCCTACGAT TGCCCAAAGG CACTACAGAT CAGAGACCTA AGCTCAGCAA TGTTCGTACA
     2161 CCTAACGGTC CCAACGGATA CATTAGATAC AATACAACTA CCGATGCTGT AGAAGCATAC
     2221 ATTAATGGAG TTTGGGAAGT TGTTAGAGCA AGTGGCGCAA CTGCTGTTCA AGTTAGCAGA
     2281 CTTGCAGCCA ACGGTACAGA AACAACCTTT GGACCATTGA ACGCAGCGTA TGTAACAAAT
     2341 TATACTGCCA GCGATTACAA TTTAATGGTA CTAATTGATA ATGTCATACA AATTGGAGCC
     2401 AAGGTTAACT ATACCATAGT TAAAAGGCAA GCAGGAAGTT TTGTCAGTGT AAGCTACTCA
     2461 CCATTTAGCG CATCGGGTCC TGGCACATAT ACCAACGACG AGTATTATAT TCAGTTTCCA
     2521 ACTGCTGTTC CTGCATTCAG CGGTTCTGGT GATCCAATTT ATGTAACTGT GTTCTACGGT
     2581 TACGGAAACT AATCATGTCA CAGTTGGGTC GTATCAGTGG TCCACTACTA GATGCAAACT
     2641 TAAATAGACT AGGTGTTGAT CTTACCTTTC GTAACTACAG TGCTGATGAC GACCTACTAT
     2701 ACCTTGATGT AAACAATAAT AGAATTGGTG TCAACAAAAC ACCATCTGCG CACCGTGCAG
     2761 AAATTGACGG AACAACTCGC ACTACAAATT TAATTGCTCC AACATCCGGT GATATTGCAA
     2821 CCGTTACTCT AAATGGAAAT ACATTTTCTA CAGATATAGT AAGCACTATT ATAATTCGTC
     2881 CTAATCAAAC AAATCCGGTA GTAACCATGG ATCACATGAT TGCAGGTGAT TTAGATTTCA
     2941 AAGACAATGT CATTAAAAAT CCCGCAGTTA ACGGCAGTAT ATTTTTTGAC CCTAGTGGAA
     3001 CAGGCATAAC CGACATACAG AGCAATACCA CAGTCAATGG CAATCTTTCA GTGACTGGAA
     3061 ACTTTGTTGT TAACGGAAAC TTACAAAAAA ACGGAAATAT TATTGTTGGT GACACTATCT
     3121 ATGACACAGT TACAGTGGTT CCTGATTTTA CACAAAGTTT AATTCCTGGA GCAGATATAA
     3181 CATATGACCT AGGTAAAGAA CTTGGCGATT CTACTACAGG CCGCTGGCGT AGAGTTTATG
     3241 CACCTAGAAA TTTAGACATT GGTAATTTAC AATATAACGA CATCACAGTA GGTAATCAAC
     3301 TAACTATCGA AAGCAGTGCC CCATCAATCA GTACTCCTTT ATCTAATGAC AGTATACGAT
     3361 TAAATTCTGC AACCGGTATT GTTGATATTG AGCGAATTAG ATTTGTTGGC AATGATATTA
     3421 CAAATCTAGA TCCTACAGCG TTTACATTAG CATCCACTGG CATTGGCTAT GTTCGATTTG
     3481 TAGGCGACAA TGCCATAGTA ATACCCTCTG GAACAGATGC ATATCGTGCT GCTTCTCCGG
     3541 AAGTTGGTGA GACTAGATGG AATACTCAAA ACCCTGCCAA TCAATATCTA GAATGTTTCG
     3601 ACGGCACAGT CTGGAACATT TCCACAGGAC CCGGCGCCAC TGTTACTCAA GCAGACATGG
     3661 AAGATTTGAG TAATGTTTAC ATCCTTGTAC TAGGCTAAAT TCTCCTTTGA GCTAAATAAT
     3721 AATACCGCGG TGTCCAACTG TGGTCTATTA CTGTGGTAAA CCAGCAAAGA GCGCAAGCTG
     3781 AGAATTTGGT TAACCGTGAA ACACGGGGTA CAAAGGAGAG CTATGGCTAT TGGACGTATT
     3841 TCAGGGCCGC TCTTAAAGGC AAATTTAAAC CGTGAAGGCG TAAATTTAGC ATTTGAGACC
     3901 GACCTTCTCT ATCTTAATGT TAACAACTCT CGCATAGGTG TTAAGACTGC GTCTCCTCAA
     3961 TACGACCTAG ATATCAACGG TACCACAAGA ACTACTAATC TTATAGTAGA CACACAAGCA
     4021 GATATTGCAC AGTTTACTAT CAGCGGTAAC ACAATTTCTA GCTCTAATAA CACAATCAAT
     4081 TTTATTCCAA CAGGCGGAAC TGCCACAGTA TATCAGGCAC GACTGCAGGT AAATGATTTT
     4141 GAAATCCAAG GCAATACAAT TTCTACAACG GTATCAAACT CAAACATTGA GCTTCGTCCA
     4201 AACGGAATTG GAATTGTGGA CATTTATTCA AATGCTACAG TTAACGGCAA TCTAATAGTA
     4261 ACAGGAAATA CCAATGTTAC TGGCAATGTT ACCATAGGCG GAAACATCAC GATTGGCGAT
     4321 GCACTAACTG ATAGTATCAC TATCAATGCC AGTATCAACA GCGATCTAGT ACCTCAAACA
     4381 GATAACACAT ACGATCTAGG AAGCCCTGGT TTTCGCTGGA GAACTGTCTA CGCACAGAAT
     4441 TTCTTTACAG ACATGCTGAG TTTAGATTCT TTAGATATTG GAAACTTACA GTTTAGAGAT
     4501 AATGAAATTA CCACCACTAC CGGAATGAAT TTGGCAATTT TTGGCAACGG CACAGGCGGT
     4561 GTTGATCTAG GTAATTTTAG ATTTAGAGAT AACACAATAA CTAATATTGC CAATAATGCT
     4621 ATTAGTCAAA TACTTGCAAC CGGCACCGGC TATTTTAAAA TTGCCGGTAC TAACGGTGTT
     4681 GTATTGCCTC GAGGCGCTAA TTCAACACGA CCAACAGCGT ATGCAGTAGT CGGAATGACT
     4741 AGATTTAACA CAGATTCAAG AGCTTTAGAA GTTTGGGACG GTTTTAGTTG GGCAAGCCCT
     4801 GCAGGTAGTT CAGGAGCAGT AACTGGTACT CAAGCCGAAG ATATATCTGT AGCGTTTGCG
     4861 CTCACATTAG GATAATAATA TGCCAACAGT TTTTAAACAT GCAGTTAACA CCAGTATCGG
     4921 AACAGACCCG GTTGATGTAC TGCAAATTCC AGCAGGTGTT AGAGCAACTG TGATTGGATG
     4981 CAATATTGCC AATGTTACAG ACTACGACAC TGTGACAGTT AATGTTTATG TTGTAGACGA
     5041 AAACTCAACG CAGGCCTATT ATGTAAAGGG ATTACCTATT CCTCCCAACA CCAGTGTTAA
     5101 AGTTATTACC AACGGGGAAA AACTAATTTT ACCAGAAACC TCGGGTATTA GAGTGGTTAG
     5161 TGATGTTGAA GACAGTATTG ACACAACAAT CAGTTATGTA GAAATTTCTT AAGGAACGAG
     5221 ATCATGTCAC AAAGCAATTA TTATTTAGGC AGGGACCCTG TAGAAATCTT AGGAGATAGT
     5281 CCTAGGTACT GGTATGCATT AAGAAGAAAT CAAGACGGCG AATTGTTTAT TGTTAGGAGT
     5341 GATCAAGTAT CCGATAAAGA AGCGTATAGC ATTAATATTC CCGGTCCTAT CGGAGAAAAT
     5401 TTTGAAGATT TTGAACCAGG AGTAGATTAC TTTGACGGTA CCACAGAAGA TCACGAACCA
     5461 GAATATGAAA ATATGTATTA TACTCAATAT CGTTGGGACG ACCGAAGCAT ATTTTATTAT
     5521 GTAGACAGTC AAGGAATGCT GGTACAAAGA ATTAATCAAG GATATACATA TCCTACAGGC
     5581 ATTTCAAATT AATTAAGCAG AGAACAAAAT GGCAGAATTT AAGATCAGTA GATTTAGATA
     5641 TACTTGGCGA GACGAGTGGG CCGCAGATTC GTCTACATAC AACAAAGATG ATGTAGTCCT
     5701 ATATCAGGGA AAATCATGGG TTTGTATTAG ACAACACACT GCTTCTACAT TTTATCAAGA
     5761 CCAAGCATAT GTTCCTCCCG GAGAAACACT AGCAAGCCCA GCTTGGGTAA AAATGACCGA
     5821 TGGTCGAAAA TATCTAGGCA CATGGTTACC AAACCAAGTA TATGATACAG GGGTGTTGGT
     5881 TAATGTAGGT GCAAATATAT ATCTTTGTAT TACCAGCCAT ACTGCCGGAG CTAATTTTAG
     5941 TAACTCTATA GCCAATTGGG AAATTTTCGC TACAGGTTCT AAATTTAGAA GTGCGTGGAC
     6001 TGCCGCAACA CTATTTAGAA TTGGTGATGT TGTGGTCTAC GGAGGAAATA CATACCAGTG
     6061 TATTTTAGAA CACAATTCTG CATCCAGCGC AGTTGGAATT ATAGCAGGCA ACAACAATGC
     6121 CGCCGATGAT AGTACATTAG AAACCTGGAC ATACCTATTA GAAAATGATA AGTTTATAGG
     6181 AACTTACGAG TACGGATATA GATACAGAGT AAACGAATTA GTCAAATACG GTGGAAGTAT
     6241 TGTACGCTGC ACTCAGGAGC ATACAACCAC TTCTGGTTCT AATGCCACAA TTGACAATAC
     6301 AAAATTTGAA ACTTATTTAC AAGGATATAA TTTTGCAGGT GACCATTTTA CTGCAACAAA
     6361 CTATGCCATT GGAGATGTTG TACGATATGG CGGATTTATC TACAGAAGTT TATTCAACCA
     6421 AACTTCTGGA AATCCAGGTT TTTCGGATTC ATATCCTCAA GGAAATCCTA ACTGGATTAA
     6481 GATTGCAGAA GCAACCAATT ACCTCGGAGT ATATGATCCT GTAGGTACTT ACAAAAATGG
     6541 CGACATAGTG CAGAAAGGCG GCAGCATATG GAAGTGTGTA ACTGACGTTG AGCCGGATGG
     6601 CAGCACCTTG ATGTATTTGG ATACATCAAA TTGGGAACTT GTGATATCTG CAGATGCATT
     6661 TAGAAGTCGT TGGGCAACTG CAACAAACTA CAACGTAGGC GACCTTGTTT ATTACAAGGG
     6721 CAGCACCTAC AAAGCCATAA TTGCTCACAT TGCTACTGCT ATAGATTTTC CCGGAGATAA
     6781 CGGCAGTGTA ACAGGCATGT GGGAACTGCT AGTTCAAGGC AGCGATGAAT CTGGAATGAC
     6841 CCAGTTTGGT GACATGTTGG TCTACGATCA AAGTAGGTTG CCAGCGGATG ATCAAAGCTC
     6901 TTTAGGCCCC ACTCGCATAC CAATCGGAGC TCCTGATCAA CTGCTCACAG TCACCGACAA
     6961 TCTAGGATCT ATAGGTTGGG AACCATGGGG CGACTACTCA AGAATATTTT TTGTAAGAAC
     7021 AAATGGTGTA GATGATGACA TCGATGTTCA GAGAGGAACT AACTATTTTA AACCTTACAA
     7081 AACTCTAAGA TATGCATTGG TCAAGGCCGA CGATGGCTAT ACAGGATTTA CAACCATCAT
     7141 TGTTGCAACT GGCGAATACT ATGAAGTATT ACCTTTAATT GTGCCTGCTA GAACCATGAT
     7201 ATCCGGTGAA GAATTAAGAT CAACTACTAT CAGAGCTAGT TTACCTAATC CTAACATGGA
     7261 CGGCGATGCA TTTTATACAA TTTCGGCAAT TCAAAGATTG AGTTTTATTA TAACCAATTT
     7321 AATTACCGGC AGTCTTATCA CACGATCAAC GGGCAATACA CTTACTCAAA GCGTATTTCC
     7381 TACAGGTAAC AATACATCAG CAGCATTGGT GCAGGGATTG TTGGCCAACA TTGTAGATAC
     7441 TATAAATTAT AAAGTTAATG ACTTGGGATC AAATCCAGTT GTATCGGGTA CTAACACACT
     7501 TACAGTGGAT AGTGTAAGAT TACAAACAGT AATAAATTTA GAAAATAACA AAGAATTTCT
     7561 TGCACAAGAA GCGGTATCTT ACATTCGACA ATCATATCCT GCATATAACT TCAATAGTGA
     7621 TCTATGTAAG AGAGATATAA AAGAATTTAT CAAAGCTATT CAATACGATC TCCAATATCC
     7681 CGGCAATTAT AAAACTCTGC TAGCTGCTAG ATATTATTCT AATGCAGTTA CTGGATCAGC
     7741 TCTAGAAGAT ATGTTTTATT TTAGAGATAC CAGTGGAATA AAAAATGCTA CTCTAAGAGG
     7801 ATTGGAAGGC ACGCTACCAG CATTAGTGGC AGGTGAAGAC TATCAACTAC CAACAGGTGG
     7861 CGCATTCTGT AGTCTAGATC CAGGATGGGG AGCCGCAGAT AGCAGAACTT GGATCACTAC
     7921 TAGAAGTCCG TATGTTCAAA ACGTTACAAC TTTTGGTGTT GGAGCAATAG GTCAAAAAGT
     7981 AGATGGCGCC TTACACAACG GTGGAAATAA ATCTATAGTC AGCAATGACT TCACCCAGGT
     8041 AATATCAGAC GGTATCGGTG CTTGGATGTT AAACGGTGGT CGAGGTGAAT TAGTATCTGT
     8101 GTTTAGTTAC TATGCACACA TAGGTATGTT TGCTACCAAC GGTGGTATCA TTAGAGCCAC
     8161 TAACGGCAAT AGTTCTTACG GAAATTTTGG CGCGGTAGCA GATGGAATTG ACAATACTGA
     8221 AACAGTTCGT TATGGAAAAC TCAACACAAG AACCACACAG GCCACAGTGG CCGCAGCGTT
     8281 TGCAGGTGAA ATTAATGACT TTATCTTTGG TCTAGAGTTT GCTCATGCTG GTCAAGAATA
     8341 TACCACAGCA AGTTATTCGT TAGTTAGCTC GGGTTCAGGT GCGGTAGCAG TACAGGAAGA
     8401 ATTTAGAGAC AATGGAGTTT TTGAAATACA AGTATTAGGT GCAGGCCTAG GATTTATCCA
     8461 AGCAGGTAAT CAAGCCTCTT CGGGAACAAC AACCACAATA ACTTTATCAG TAAGCGAAAG
     8521 CGTTTTACAA TCTGAAATTT TAGGAATGAG AATAATATTA ACCAGCGGTC CAGGAACCGG
     8581 ACAATACGGG TATGTTACTT CTTATAATCT TGGCACTAGA GTATGTACAG TTTACAGAGA
     8641 AAGCGATGAT CAACCAGGAT GGGATCATGT GTTACCCGGA ACCCCAACTG CTACATTATT
     8701 AACTAGCGGA ACCACATATA GATTTGAACC AAGACCAATT TTTTCAGATC CTGGATTTAC
     8761 AGCAACCAAT GTGACTCTTC CTGCCGCCGG AAATTATTCA AATATAGTCT ACGGAGAAAC
     8821 CAGCAATGTA TATTCTGGAC TAACAGGCGG AGTTGGAACA GGCTCAGTAG ACGGCACTGA
     8881 CGGACTAGTA CCAGTTACCG CAGTATGGAC TGTGACTAAA ACTGGAAGAA CTTATTCAGC
     8941 TGTGTTAACT AATCCTGGAG CAGGATATAG AGTTAATGAC ACGATAGTGA TATCAGGCGC
     9001 AAATATTGGC GGGCAAGACA TTGAACACGA TCTTAGAATT ACAATAACAG CTACTACTGA
     9061 AGATAGTACA AATTCTATAG TTCTTTATGA AATTTCAGGC AGTGCTGTTG CTGACAGTGG
     9121 AAAATTTGTT ATTACTCCTA TTAGTGGAGA TACTGGACGA TATTCTGGAA ACGGAGACAC
     9181 TTGGGGCACA TTCACGTTGC CTAGCGCAGG TAACTGGCGT TCTGTAGCAG CTGGTAACAA
     9241 CAAATTTGTG GCAATCAAAT TTGGAACCAG CGAAGCAGCA TCGAGTATAG ATGGCATAAC
     9301 ATGGACTGTT GGAACCATAG GCAGCTCACG AAATTGGAAC GGAGTAGCTT ACGGTAACCC
     9361 CTCTACTTCG ACCTCCGGAC TGTTTGTTGC TGTTGCAGGA AACCTTAATT CAGCTGCTTA
     9421 CTCTACAAAC GGTACAACTT GGACAGCATC AACACTGCCA ACATTTGGCG ATTCCACGCT
     9481 TAACGAATGG GTCAGCATTG CCTACGGAGC CAATGTATTT GTAGCTGTTG CTAACACAGG
     9541 AAATATTGCT GCCGTAGGCG CATGGAACGG TACCGCACTT ACTTGGCAAG GTACCATCAT
     9601 GGATGCTGTT ACAGATTCAT CGCAAAAAGA TTGGGTATCT GTGGCCTACG GTAATCGTAG
     9661 ATTTGTTGCT ATTAGCGCCA CTGGTGATAT TGCTTATAGT TTTGACGGTC TTGAATGGTA
     9721 TGGAGCAACT ATGCCAACTC AAGACGGCTC TACTATACAC AACTGGAAAC AGATTAAATA
     9781 TGGTCAGGGA GTATTTTTTG CAGTAGGAGA TAGCGGATCT AGAACAGTGG GAGCTGATCC
     9841 TACGACCGGT CCAACAACAT TTGCAGCTAC GTCCTACGAT GGTATTGTTT GGACTTCTAG
     9901 AACACTTGCA ACTTTAGAAT CGTGGGGATC AGTGGCATTT GGAAACCCAG ATGTAACTAT
     9961 TGGCGACAGT ACAGTTACCA ACAGCAAAGG CTTGTGGATT GCTGTGGTAG ACGGCAACGG
    10021 CACTGCCAGC GCCAACATTA ATAAAATTTT TACAGGAGCA AGAGCTCTAG GTAGAGTAGT
    10081 AGTTGAAGGT ACGTCAGTAT CATCAATAAA AATATGGGAA CCTGGTTCAG GGTACCTAAC
    10141 TTTACCTACA CTAACAGTGA CCGAGCCAAA CAACACTGTG GATCCTGTTT TTAGAATAAG
    10201 AAGCGCCGAC GGAGTGCTAG CACAGCCAAC ATTTATTACC AAAGGTTCTT CATACAAGAC
    10261 AAGTAGAACT ATAGTTACAG TTATTGGTGA TGGGTTTGCA GATGTTACAC CGGTGGGAAG
    10321 ATATGTAACT ATAGACGGTT TATCCTTAAT GCCCGGGCCC GGAGCCCAGT TTTACATTGG
    10381 AGGTAGAACT GATTATTTTA CTGCGGTAGT AGTTGGCATA GAGCCGCAAG AGTTTGAAGA
    10441 CGGCACCATC CAGGCCACCT TTCAACTAAA TCCAAATCCA ACCCTAACTG ACTTCTTTGA
    10501 AGATGATATG GAAGTGGTTA TCAGAGAAAA ATATAGTCAG GTAAGAATTA CTGGACACGA
    10561 TTTCTTAGAC ATAGGAACAG GTAATTTTGT ACAAACTAAT TACCCAGTAT TATATCAAGA
    10621 CTACACATAT ACTACATTGC CATTACAAGA AGTTCAGAGT TATAATGGTG GACGGGTGTT
    10681 TTACACATCA ACTGATCAAG ATGGTAACTT CCGGGCAGGT AACTTGTTTG CAGTTCAGCA
    10741 GGCCACTGGT ATTATTACGA TTAGTGCTGA ATTTTTTGAT CTACAAGGAT TAACTGAATT
    10801 ACGACTAGGC GGTATTAGGG TTGGATCAAC AGCGGTAATT AGAGAATTTA GTAAAGATCC
    10861 TTTGTTTATA CAAAATTCTA ATAATATTAT TCCTACTCAA CGGGCAATAG TTTCTTATCT
    10921 ATCGTCTAGG TTAAATATTG GCGGCGAAGA TTTGTTAACA CCATCAGTAA CAGCAGGTTT
    10981 AGTTAAACTA GGACCTAGCA GTATATCAAA TACTGCTGGG TTAACTATAG ATATTCCAAG
    11041 GATAGCAGAC TTTTCTGGAG CAGACTGTAG AATTTCTGGA AGTATCATTG CACAAACAAT
    11101 GTTCTTTAAC AGCTTTAAAG ATGATTGATT TTTTAATAAA TATTACGAAG CGGAGTTTAT
    11161 AATGGCAGAA TTTAAATTAG GAAGAATTAG ATTTGTATGG AAGAACGAGT GGGCAACTGC
    11221 TACGACCTAT TACAAAGACG ATGTTGTTAG ATTTGGCGGA AAGACTTATG TCTGCCAAGT
    11281 TGGTCACACT TCCGTAGCAG ATTTTAATAC AGACCTCGAC ATTAGTCCTA CTAAATGGAA
    11341 TTTAATGAGT GACGGCCAGC GTTGGAGAGA TGCGTGGTCT GTAAGCACGG CCTATCAAGA
    11401 AGGCGATCTA GTAAAATATG GCGGAACAAT ATATGTCTGT GTGGATGCAC ACACCTCTGC
    11461 CGCAACAACT ACTTTAGGTC TAGAAGACAA TTCAGCAGAC TGGAATTTGT TTATTGAAGG
    11521 CATTGAAAAT CGAGGAGATT GGACTGTATC AACAAGATAC AAACTCAACG ACATTGTAAG
    11581 ATATGGAGCC ATAAGTTACA TTTGTGTAAC AGCTCATACT TCTGCTGCCG ATACCACATT
    11641 GGGATTAGAA AATAACATTG CAAATTGGCA GGTATTTTCT CAAGGATTAG AAAACAAAGG
    11701 TAACTGGGTA ACAGCCACCA GATACAAACT AAATGATGTT GTAAAACAAG GTGCAAGTCT
    11761 TTGGTTATGC AATACCTATC ACACTGCCGC TGCCGCGTTT ATAACAAACT TAGCATATTG
    11821 GACACAGTTA GTAGAAGGAT TTGAATTTGA ATCAACTTGG AGTTCTGGCA CAACCTATCA
    11881 ATCAGGCGAC ATTGTTCGAT ACGGTGGTAA TTCTTATGTT GCTAAAACAG TGCATACTGG
    11941 ATCAAATCCA GTTACTGGAA CGGCTAACTG GGATCTATTT GCTGAAAACT TAAAATATCA
    12001 ATCAAACTGG AGCGGATCAA CTTCTTATCG TATAGGTGAA GTTGTTAAAG TTAATGCAAA
    12061 CACTTATCTA GCAACAGCCG ATTCTGCATC ATACGCCGTT GTTATAACTG GAACTACTGG
    12121 AACTGGAACA AATACCCTAA CAACTTCTAC AAGCACAACC GGCCTAGCTG TGGGAATGAC
    12181 CATTAGATTT ACCTCTGGTA CATTTGGCGG TGTATTACAA GATGCTAGAT ACTATGTAAA
    12241 AGAAATTGTT GGCGCAAACG AAATTAGAAT CAGTATATCT TCGGGTGGTG CAAATCTTAC
    12301 ACTGACCACA GCAACTGGTA CTATGGCAGC AACTGCTTCA GCAGAACCAC CAAACACAAC
    12361 TTATTGGTCT CTATTAAGCT CTGGTATTTA CTGGAGAAGT TCTTGGACTG ACGACACTGA
    12421 ATACTATGCC GGCGATGTTG TAAACTACGG TGCTAATACT TATTATTGTA TACTAGCTCA
    12481 TAGATCAGAA GGCGACGACG GATCTACAAT TGGCGCACAA GGTGGCGGTA ATGCACTCAG
    12541 CAGACCGGAT GTTGATATTA CAGGAACCTA TTGGAATGTA ATGACTGTTG GCAGTGAGAC
    12601 TTCGGTTCTA ACTACAACAG GAGATATTGT ATACTACGGT GGTGCTGGCC CAACAAGATT
    12661 GCCAGTGGGT CAAGAAGGAC AAGTACTTCG TGTAAGTTCT TTAAACACTC CTGAGTGGGT
    12721 AACATGGGGT CAAACTGATA ATGTCTATTA TGTTTCACCT AATGGTGAAG ACCGAGCATA
    12781 TCCTGATTGC GGATCAACAT TAGATAAGCC TTGGAAAACC ATTCGATATG CCTGCGAACA
    12841 GGTAGAAAAA GGTCCAAGAA ATCCTAAAGC GCAACATCTT CTAGAATTAA ATCGTGTATT
    12901 CATGCAAAAA GAAATCACAG CATGGATTAG AACACAAATT GCCGCAGCAA CCGTTGGTCA
    12961 ACTTTGGTAC AATTTTGTTT ATAATGATTA TAAGTGTGAA CGAGATGTAG GATACATCAT
    13021 TGACAGATTG ATCTGGGACA TTGGTCATAG CGGCAACTTA AAAATGCGTG CCGCAGCTTT
    13081 TAGTTTATTA GGAGCATTTG GTCAGTCTGG AGAATTCTCA GCGCCAGAAG AAAGCACACC
    13141 TTATGTAACA TTGGCTGCAG AAGCAGACGA AGGTGTTGCG GCCTACGAAC AATTAAAATT
    13201 GTTAGTAGCA GATGTGTTGG CCAACGAAGT GCCAACAACC ATATATCAAA CATTGGCACT
    13261 AGACTCTACT GCCATAGTTA CACAGTATAT TAATACTGAT TATGTAGCAG AAACTGGTAT
    13321 CACCACTACT ACCAACGAAT TAATTGATAT TGTTATCACC GCACTTGAAG ATCAGGTCAC
    13381 AACTAATCTT CCAGCACGTC GTGTGCCTAA CAATACAATT AACATTAAAA CAGGTCAGTA
    13441 CAGAGAAACA TTGCCTATTA TTGTGCCAGC AGAAACTGCA CTAGTGGGCG ACGAAAAGCG
    13501 TTCAGTTAAC GCCGGTCCAG CAGGTAGCCT AACTAGTCGC GATGATGCCA AATACAGTAT
    13561 TGGAGCATTG AGCAGACTGG AAACAGTGGT TGGACAGATC ATATTAGGAT CTAATGTAAC
    13621 AGAATCAACA GGTAACACTG CCACTCAAAG TGCTCTAGTA CCATTTGCTA GCTCTGTAGA
    13681 AGAATTAGAT ATCAAACGAC TGGTACGAAC CATCCAACAT CAGATTGATT TTAAAATAGG
    13741 CACAAACTTA TTAGAAACAG TAACCGATCC TACAGGATAT AATACGACAT TTTTGGCAGG
    13801 GTTTAGAGAT GCTCGTGCTT TACTAAGAGA AAACAAAGAA TTCTTAAAGG ACGAAATCAC
    13861 AGCTTATATT GCTGTAAACT ATCCCGCAGT AAAATACAGT AAAACCAAAT GCCGTAGAGA
    13921 CATTGGTTTT ATAGTAGATG CGGTATGCTA TGATATAACC TATGGCGGCA GTTATCAAAC
    13981 GCTGACTGCG GGTCTGGCTT ATTTTGATGG CGGCGCCAGC ACTGACTTGC AAATTGATAG
    14041 TACCGAAATA GCTGCTACTG CTGCGTCTTA CAGTAGATTA AAAACCGTAA TGCAACAGAT
    14101 TATTGCCAAT ACCACTGTAA CTAAATCTAC AGGTAACTCA GCTACTCAGT GGACAGACAG
    14161 CACCAATTTA ACTGGCGGTT CAAGTGCTAG TGCTACTGTA GGTAGTCTTG TAGATATTAT
    14221 CATCAACATT ATTCAAGGAG ACTCAACAGC CAGTTTAACT CCACAGATTA ATGTTACTAC
    14281 TGTCACTTTA ACAAACACAT TGACATCTAC ATCACATGGC CTAGCGGTAG GCGACGCAGT
    14341 GATTCCAAGA ATTACTGCCA ACGGATTAAC CGCGGGCGTA AAGTATTGGG TAGTAGGCAC
    14401 AGTTACCGCC AACACATTCC AATTGTCCGC CACATACGGT GGAATAGTAT TAACTTCATT
    14461 TAGCAACGGC ACCGGTCTTG ATATTGATTT AGAGATTATT ATTGATTACC CCACAGCTAC
    14521 CAATGCAGTC ACTTCAACCA CTGCTTTAAT TAACGCAGCG ACGGTATTAG ACGGCGTACA
    14581 GGAATCCATA GTATCTTCAG CTACTACTTA TATCACTACT AATTATCCTT CACTGGTTTA
    14641 TAACTCAACA AAATGTCAAC GTGATGTAAG ATTGATTCTT GAAGCGGTGA TGTTTGACTT
    14701 TATGTTTAAC AGCAACAGCC TAACACGCAC CGCAGCATAT TCATATCTAA GAAGCACAGC
    14761 CAGTGATGTG TTCAGCCTAA ATCAGAAGAC GGCTACTCGT GCAGCATTTA CCTATGTGAA
    14821 AACATTGGCT AAAGCCAATG TGGGCGGAGA TGCAACAGCT CAAGCACGTA TTGAAACACT
    14881 AATGACAACA TTAGATGACA TTGTCTATGG AGCAACCAAT GACGGATCTA TCTGTCAAAC
    14941 CAGCATTAGA AATGCTGATT ATGCTAGACT ACAACTTGAG CGTAATAGAG CCTACATTGT
    15001 GGCTGAAATC AATGCTTATA TCGGTTCAAC TTATACCACA ACTGTATCAT CAGCAGACTC
    15061 TGCTACCGAT ATTTTAACTT GTACAGACAC TAGCTGGATG CAGAGAAATG CCGCAGTGAG
    15121 ATTTAGTGGT ACAGCAGTTG GAGGCAATCC AAATATTAAC ACTACTACCA CATATTACAT
    15181 TCAAAATGTC ATAAATGCTA CTCAGTTTAA AATTTCTGCA GCACGAAATT CTATGGCTGC
    15241 AATTAATTTT ACTGTTAATA TTTCAAGCAA TTTTACAGTA AGTTTGTATT ACAACAGTGC
    15301 GCTATGCCTA AGAGATGTAA ACAGTTATAT CGATGCATTG AAATTTGATT TGCAATATCC
    15361 TGGAAACTAC GAGTCTAGAA TGGCTGCAAG ATATTATGCC AATGCAGTTA TGGGTAGTTT
    15421 AGAAGAAGAC ATGTATTATC TACGCAACGG CACTGGTATT AGAAATCAAA CGCTACAAGG
    15481 TCTAACTGGT GATCTATTAG CACCTAACGA ATATGGTACT TCACGAGTAA GTGCTGGAGC
    15541 CTATTGTTCA TTGGATCCAG GTTGGGGTCC AGATGACTTC CGCACATGGA TTGTTGGTCG
    15601 TTCACCGTAT GTACAAAACG TTGCTACATT TGGTACAGCA GCCATAGGTC AAAAGATTGA
    15661 CGGTGCTCTG CATAATGGCG GTAACGATTC TATTGTTTCA AACGACTTTA CACAGATTAT
    15721 CTCAGACGGT ATTGGTGCCT GGGTAACCAA TAACGGTCGT GCTGAACTTG TTTCGGTGTT
    15781 CTCGTATTAT GCACACATTG GATATCTTGC GGAAGCTGGC GGCCGTATCC GCGGTACCAA
    15841 CGGAAACAAC TCATACGGTG ATTTTGGTTC TGTAGCAGAA GGCTTTGATG TAACAGAAAC
    15901 TCCAATTACT TGCAAAATAA ACAACAAGGC CTTCCTTCCT GGAATAGGAA CTGTATTAAC
    15961 TAACGGAACC GACACAGTTT TACAGTTTGA ATACGATAAC GCAGGAAGTG AATATTCTGA
    16021 AGTAGTTTGG AGTATAACAG GTGCGGGTAC AAATGCTCTA ACAGAACAAG ACGATTTCCG
    16081 TGACGGAGCA GTGTTTAACA TTAGAATGTT AGATAATACC GAAGATAGTG CATTGGCTCC
    16141 TGAAGTAGAC GGAAACTTTG GAGGAATAGA CTATCTTACA AACGCTAATA CCGCACAGTC
    16201 AGGAACTACT ACGCAGTTAA TATTGGCCGC GGTTGATGAC GAAATTACTG GGGCTTATGT
    16261 TGGCATGAAG TTGTTAATCA CCGCAGGAGC AGGCGCGGGG CAATTTGGTA TTGTGTCTGC
    16321 GTATACTGCA ACAACAAAAA TAGCCACAGT AACAAAAGAA AGTACCGGCG GCGCCGGTTG
    16381 GGATCATGTG GTGCCGGGAA CAACAATTGT TGCTCCAGAT GCCAGCTCAA CATATATTGT
    16441 TGAGCCTAGG GTTGCATTTA CATCACCAAC TTACGCCAGC ACAGCTAGAA CACTGGCTTC
    16501 TGCTCAAACA TACACTGATG CAATTTATGT TCCAACATTT GCAATATATT CACCCGTATC
    16561 AAGTACTAGT AGTGGTACAG GCACTGGTGC TACGTTCACT GTGGTTAGAA AAGGCGTAAA
    16621 ATATCGAGCA GTTAATATTA TTGCCGCAGG CTCTGGCTAT GTTAGATTAG ATACTGTCAC
    16681 ACTACTAGGC ATCTCGCTTG GTGGTACAAG CACAAACAAC ATTACAATAA CTATCACAGC
    16741 AGTCAGCACC TCCGGTGCAA TTACTGATTT TGAATTTATT GGATTTGGTT GTGGTGGAAA
    16801 TTTTGTTGCG GTGTCTAGTG GCAGTCGCAA TGTAAACTAT AGCGCAAACG GAACATCTTG
    16861 GAGTTCAGCA GCCACTGCAT TACCTAGTAC TTCAAATTGG GTCAGCATGG CACACGGTAA
    16921 ACTTACCGTG GTTGAAAGTG CAGGTGGATT GGTGGTAGGT AGAGGATATG TTATTACTTC
    16981 TCTAGGAACT ACTCCTTTTA CCAGTATCGG AGCAGCTGTC AATTTAGTCG GCGTACACTT
    17041 TGTGGCCACT GGAGTAGGCA CAGGATCAGG AACAGCAACA CCTGTGGCCA ATCATCTGGT
    17101 AGCTGTAAGT TCTAGTACCA CAGTTAATGC ATATTCAACA GACGGCGGAA TTACATGGAC
    17161 TTCAGGCGGA GCATTGCCAG CAGGCATGAG TGGAGACACT GTGAGTGTTG CCTATGGATT
    17221 TACTTCAGCA ACCAGCGGCC GCTGGGTGGC AATAAGCTCA ACCGGCGCCA GTTGTTACAG
    17281 TACCAACGGA GGCATAAGTT GGGTAGCTGG GGGAGCATTG CCATCAGCAA CATACAGTTG
    17341 CATGACCTAC GGACAAGGTC GTTGGGTAGC ATTATCCACA GGCAATACCA TAAATGCATA
    17401 TTCAACAGAC GGTGGAGTAA CTTGGGCTGC CGGTACTGCT TTACCAACTT CAACCACTTG
    17461 GATCAGTATT GCCTACGGTG CTAACAAATT TGTTGCAGTA TCCAGCAGTG GTGCTGTAGA
    17521 TCCTGCTTAC TCAGTTAACG GCGGCCTAAC CTGGAGCAAT GCTGATGAAA CAGGATATCT
    17581 AGGCTCAGGA ACTATCACTG ATGTTAGATA CGGACAAGGT GTATTTGTGG TAACAACATC
    17641 TAGCAGTAAT AACATGGCAA GCTCAGAGGA CGGAATTAAC TGGACTACAA GAGCTATCAC
    17701 TCGTGCCAGT GGAACTGGTG CGCTTGTTGC TGTAAACGGT AATCCAAATC AAACTAGTAC
    17761 CTGGGCAATT ATTCCAAGTG CATCCACAAC AGCAGCATCT AGTGCTATAC TAGGAGCAAC
    17821 TGCTAAGGCT CGAGCATTCA TTGTAGACAC TAAACTGATT GCAGTAAGAG TTACAGATCC
    17881 GGGTAGTTCA TACAGTGTGG CACCAACAAT GACTGTTACA GATCCTAACA ATTTGTTTGA
    17941 AGCTCCGGTT GCTGTTAGAA TTGGCAACGG TGTACTGGCT CAACCAAGTT TTAGAAATCG
    18001 TGGCCAAGAC TATGATGCAG CGATAGCAGA ACAGGATACT GGTGACGGAT ATGCTGACAA
    18061 TTTCCAATAC GGAAATTACA TTTCAGTCAG TCAATTAACT GGATCACCAT CAACTGGTGC
    18121 TAACGTGATT ATTGACAGTA TACCAGACAT TACTTTCAAA TTGGTGAATA TTCTTTCATT
    18181 ATCAGGAACC TACGACGGCG GCAAATCGGC TTTCTTCCAA GTCAGTCCTG AAGTAAGTTT
    18241 GTTAAATTCT CCTGCACATG CTACGTCAGT GACTACAAGG ATTCGATACA GTCAAGTTCG
    18301 ACTAACTGGA CACGATTTCT TGGATATTGG TACAGGTAGC TTTACAGAAA CTAATTATCC
    18361 TGGGTTACCA ACACAGCCGG CTATCCAGGC CAACGAAACG GCAGATCTTA ACGGCGGTCG
    18421 AGTGTTCTAC ACATCAACTG ACCAAGACGG TAACTTTAGA GTTGGTGAAC TGTTTACCAT
    18481 TGAACAATCG ACTGGTGTTG CAACATTGAA TGCAGATGCA TTTAATATTG CAGGCTTGTC
    18541 AGAACTAAGT CTAGGTAATA TTACACTAGG CGGTAACTCG GCAACAATTA CAGAGTTTTC
    18601 AACAGATCCT TTCTTGTCAG CTAATAGTGA TAATGTTGTG CCTACACAAA GGGCAATTAA
    18661 ATCTTATATT AGTTCACAGA TTGGTGGTGG TGGAGCCAGT TTGAATGTAA ATAGCGTTGT
    18721 GGCAGGGTTT ATACAAATTT CAAATACTCA GATTACCACA ACCACAGGGC AGACAATTCA
    18781 AATGAATGCC AGCTTTAACT TCACGGGTGG GGTTAGAGGT TATCCAATAG CTTGGAATTA
    18841 TTACTTTACT TAATTAACGG AGAATTATAT GGCAACAGGA AGATTAGGAG CATTTCCCAT
    18901 TACAGATGGA TCTAATACTA CGGTATATAC TTGCCCAGCA AGTACATTTG CAGTGGTAAC
    18961 AGTGAACATT TTAAATCGAT CTAGCTCAGC ATCAGCACAA GTTAGATTAG CAGTAGCAAC
    19021 TTCATCAACA CCAAATGCAA ACGGATCAGA ATATATTGAA TATGATTCAT CATTACTTGC
    19081 AAACGGTGTG CTAGAACGCA CAGGCATCGT AATAAAGTCT GGGGAATTAA TAGTTGTTTC
    19141 AACCCCAACA GCAACACCTT CTTTAAGTGT TGTAGTGATG GGCATTGAGA CTTCAACAGC
    19201 ATAAGGAAGA ATATAAAATG GGAAGAAGAG TCAGCAACGG GGTAGTCGGA GCAGCCGGAT
    19261 CAATCGGCCA ATTAAGTGTT GTAGCTAACA CACTGACCAC GACCCAAACC AACACAAACT
    19321 TGATCATTGA TCCTCAAGGA ACGGGCGTTA CGCAGTTTGT AGGAAATTTA CAGGCTATGG
    19381 GTAATGCTAG TACTGGTGGT GAAGTTAGAT TAATGGATGC AGATAGTTCA AACTATGTTG
    19441 CTCTTAGATC TGTAGCTACT ATTGCTAGCA ATAAAACACT GATGTTTCCG GACAGCGTGG
    19501 GTACCAACGG ACAAGTGTTA ACCACTGACG GTGCAAATCC AGCCACAATC TCTTGGACTA
    19561 CGCCAGCTGC GGCAGGTGTT GCACTATCAG ATAGTACAGG TGGTACTGCT CTTAGACTGT
    19621 ATCACGGATC TAGTACATCT GGACAGTTGA CTAGTGCAAA CAGTAACAGT GCAGCAACTT
    19681 TTGTTCCTAG TACCGGCGCA TTAGTTTCAA CTATTGGCCA ATTCCCTACA CTACAAGGCG
    19741 GTATAGGAAC CAGCGGAACA TTGACTATTA TCTCAACAAC TTCTGGTACT AAAGCCACAG
    19801 CTGGTATATT GATGACTGAA AATATTGCAT CAACTACAAC TGCTACAGGT ACACTGGTAA
    19861 TTACAGGCGG ACTGGGAGTT GGCGGCAGAG TTAATGCTAC TGATTTTACA GGAACTATTG
    19921 GTAATAACAC TAGATCTGCC GGACTGTTTA CCACATTGAC ATCAAACGCT GCAACAACAT
    19981 TTACGGCTGG CACAGCAAGT ACCACAACAG GAAGTGGGTC ACTGATAGTC ACTGGTGGAG
    20041 TTGGAGTCTC TGGACAAGTA ACAGCAGCCA CTGTGGTTGA AACATCCAGT ATAGTGTTTA
    20101 AAGAAAATGT CACGCCTATT GAAGATGCAC TGAATAAAAT TCTACAGCTA GTTGGCGTTA
    20161 CTTATGATCG TAAAGATGGA TCAAGACTAA ACGAAGCAGG ACTAATTGCT GAAGAAGTTA
    20221 ATAAAGTGTT GCCTAACCTA GTAAGCAAAG ATGAAGAAGG CAATGCCTAC GGTCTTCAGT
    20281 ATACCAAATT GGTGGCCTAT TTGATTGAGA GTGTCAAAAC GCTAAATACT AGGATTGAAC
    20341 AATTAGAGAC AAAATAATAT GGCAACCTTA CTGAACACTA GAATAACTGA CCAAACACTG
    20401 GTTTTGCCAT CGGGAACAAC AGCCGAGCGA CCAGCAAATC CTGCACCAGG GAGTATGCGA
    20461 TTTAATACTA CCCTAGGTCT TGCCGAAGTT TATGACTACG GCAGCTGGAG AGACCTTGCC
    20521 AATGGTGCGG AATCTTCAGG GGTAAGTGGA TCTGGTGCCA GTGTTATCAT GTACATTCCA
    20581 TTTTTTGGAA GCTCTCCTAA TGACATCACA GATCAAATCA GTGGGACTGT TGGAACTGTT
    20641 GGCGGAACAG TTACTAGAAA TTATCTTCAA GACGGCTACA ACGGATTTTA TGTTTCAGGT
    20701 GGCGGCTACC TAGATATACG CCCTCCGCAG TTTGAAACTG CACAGACTAC ACTGAATGGT
    20761 AGAAGATACT GGACTATAGA ATGGTGGTGC TGGAACTTTG GTACAGGCAC AGGAGGCACC
    20821 GCACAGACCA TGTTAGAAAT GAACAATTAT CCTTACGGTA TATTATATCG CGGTGCAGGT
    20881 GCTTCGGTTG ATCATTACTG GAGAGGTAGT GCTATAAGTT GGGGCAATGT TACTACTGGC
    20941 GCTTGGTGTC ACTACGCCTT AGTAGGCTAC GGAACTACCA TTAAAGTCTT TAACAATGGC
    21001 ACACAGGTAG CAGATACTAT GAATGCTGTA GGCACTAGTC AGTTTTCTGA TCCTTATCTT
    21061 CAAGGAACTA GTGCTCTACG AATAGGAGCC AGCAATCATA CCGCTTCTAC TGGACAACAT
    21121 ACCAATGGCG TATATAGAAA ATTTAGAGTT TCGTTGGGTG CAAGATATGC CGCGGCATTT
    21181 ACCCCAGCAG ATGTTTATCC AATAACTTGA GAGAAATATG GCAACATTAA ATGGAATCAC
    21241 ATTCACAGGA ACTGGAGCAC TAACACTGCC CAGCGGTACA ACCGCTCAAC GCCCCGGCCA
    21301 AGCCAGCACA CTGGCCAGTT TTACCACAGT AGGAACAACC AGTTGGACCT GTCCAGCAGG
    21361 TGTTTACAGT GTTGAAGTTC TAGTTGTAGC AGGTGGCGGT GGCGGTGGAG CCTGGGTAGG
    21421 AGGTGGCGGT GGCGGCGGCG GAGTAATTTA TCGCCCTGCA TTTCCAGTCG TTCCAGGAAC
    21481 TGCATATACC GTAACAGTTG GTGCCGGAGG TGACGGTGAA TATAACCCGG GTAGTTATAG
    21541 CGGAATGCCA CGTGCAACTA ACGGTGGAAA TAGTGTTTTT GGAACTTTAA CAGCCATTGG
    21601 TGGCGGTCGA GGTGGATCTT GGAGTGTTTA TCCACCAACT ACCGGAGGAT CTGGTGGCGG
    21661 TAGCGGCAAC GGCGCAGGCG CAGCTGGTAC AGCAGGTCAA GGATTTGCTG GCGGCACTGG
    21721 CCGCGGTGAT AGCCCTAACG GTTATCCAAC TGGTGGAGGC GGAGGTGCAG GTGGCCCAGG
    21781 TGAAAATTGG GAAGCGCCAA CAACAACTCA TCCGCGCGGT CGATCAGGCG CAGGCGGCCC
    21841 TGGTGTATTT TATAACATTA CTGGTCAAGA GCGTGCCTAC GGAGGCGGTG GTGGTGGTGG
    21901 CCTTCACGGC AGCTCAAGCG ATGGCGACTA TGGGGTAGGT GGAAGTGGAG TAGGAGGCGA
    21961 AGGCCGCCTA GCCAACTTAA CACGGGATAC TCGTCAAAAT GGTTTAGTTA ATACCGGTGG
    22021 TGGCGGCGGT GGTGGTGGCC GCAATGGCGG CGAAGTTTCT TATGGCGGCA ATGGCGGATC
    22081 TGGATGTGTG TATGTTCGTT ATAACACCAA TAACACTACT GGCACAGTGG GCGGCGCAGC
    22141 TAGGCATAAT GCAGCTAGAG GTGTCGAATA TGTAACAGGT GACGGTCGTT GGACCAGTTA
    22201 TGTAATGCCT TTCTTAACTA GAACTATCAT TAGCAATGCC TATGTGATGG GCGGATATAA
    22261 AGATGCTGTA GCTTGGAACA ACACCAACCG TACAGTCTGC GCTACAGATA CAACCACAAA
    22321 CCTTGGTGAT GGTACACAAG AGTTATCACA CAATTATCAT AGTGGTGCTT GTAGTAAAAA
    22381 TTTAGGTTAT GTATTTGGAG CTCCTGGAGC TCACGGTACT GCATCAAACT ATATTATTGC
    22441 CTTTAACATG AGAACAGAGC AGGTGTATGC ATCTTCTGGT AGCAGATACA TGGCAGTTAG
    22501 TACCATAAAC ATTGGATCGA TGTTTAAAGA ACATTACACT GCCTGGATCT GTCAAGGCGG
    22561 TTACGGAACC GGAGTTGAAG AATTTAACAT GAATACCGAA ACGCTAGTAG GTACTATTAC
    22621 TGGCCAAGTG TCAAATGAAG CAGGATGGGC TATGAGCCAC GAAAATTATG GCATTGCCTA
    22681 CGGATCAGAT AGTGGCAGTC GTACTTTCCA CTTTGCCACA AGAACAAGCA CAGCAAGACC
    22741 AGGCACACAC CCTAGCGCAC ACCATCAACA AAAATCAGTA CAGACAAAAC TAATCAATGC
    22801 TTATGCTGGC AACGAAGGAA ACTATGCTGG CGGTAATAAC TTCCGTAGAA CTAATTTCTA
    22861 CACAGACATA ACCAGCGGTA CTATAGCTAA GCCAATTGGC AACAGCGGAG AAGAAAACTT
    22921 CACAATGGGA CAAGACCACC AATATATGTT AGGTATGTAC AACGGCCTTC AAAATAATAT
    22981 CAGTTGGAGA TTTAACTATG CTTCAGAGAC TGGAACTACT GGAGGTGCTA GTTTAGAACC
    23041 CAAAGGCAAA GGCGGAATGA GCTCTGCTGT TTGCGCCTGG AGAGATTAAA AAATGGCAAC
    23101 CTTAAACAAC ACAACAATCA ACGACACTGG GTTTTTAACT TTACCAGTCA ATTCTAATCC
    23161 AGCGGCAGGT AGTCAAGGAA GTCTACGATA TAATCCGCAG TTTGGGAGAT TAGAATATTA
    23221 TCATACTAGG GATGTATCAA GATGGGAAAA TTTAACCAAT CCTTTTTTAA CTAGATCTAT
    23281 TTCAACTGTA GGGTATCTTC ATGGCGGATA TGCTGCCAGC ACAGTTTGGA GTGTCACTAA
    23341 CAGAGTTAAT TATCAAACTG ATACCACTAT CAACATTGGG GACAATCAAG AAACTGCACA
    23401 CAACTATCAA TGTGGTGCAT TCAATAGAAC CAGAAATTTT ACCTGGGGAG CGTCAGGCGG
    23461 TCACTGTGTA GCTTCTAATG CAACTATATG CTTTAATATG AGAACTGAAA CATCTCAGAC
    23521 ATCTGGGTAT ACTAGAACAT TCCCTGTAAG TCAGATTAGT GCCGGTACAG TTCAACAAGA
    23581 AGAATTTTAT GCTTGGTGGC AAATGAGTGG TTACAGTGCT AATCTTTTTG AGTTTAATCT
    23641 AACCACCGAA ACCGGTTATA CTGGTTATGC ACAAGCCAAC ATTGGAAGTT ATGTGTGGGG
    23701 AGCCAGTCAT GAAAACTACG GAATTTTTTG GCAGGCTGGC GCAGCGCAGA CCTGGACCTA
    23761 TGCCACAAGA ACAGGAGCTG CTAGAGGCGG CACAACTCCT AGCGGTGATG GATATCAAAA
    23821 ATCAATAAAC TTTAAACAAG GTTATGCCTA TGCTGGCCGT GAAGGTAATC CAAGTTCCAA
    23881 CTGGCGTAAA ACCAATTTCT TTACTAATTC ATCAGTAGAT GCAGTCGGGG CTAAACCTTA
    23941 CTATTCTGGT GAAGAAAATA TGTTCACGGC CCAAGATTGG GGATATGCTA TAGGATGGTA
    24001 TCAAGGTGTT CACGTTAACA CAGCGTTCAA GTTCGTCTAT GCTACTGAAT CAGGATACGG
    24061 TACTACTGCT AGTATGGAAG CCAAAGGAAA AGTTGGCAAT AGCTCAGGAG TGATGAGCTG
    24121 GAGAGATTGA TGTTTATAAA TATGTTTTTA TAAAAAAGAG GAATTTATGC CAGATCGTAT
    24181 AATGGAATAT CATTCAGATA GATTTAATAG TGAAATTAAT TCTGATGTAA GTATGCTGTC
    24241 GGAAAGAGAC AAAGAGTTAA TCAAAAAATC TTTAAATAAA GAATGGACTA ATCCAAAATT
    24301 TAAACTCAGA TGGTTTGTGG GTCAGGCTCA GATTACTCCG TTTGCAAAGT TTCGTCAATG
    24361 GCTATTGGAA ATTAAAACCA AAGAAGAAGC TATCGAAAAT ATGGAATATG AATTAGCCAA
    24421 GCATCAAGTG GAAATCGAAC GCTTTAAAAG ACTTAGAGAT TCTTCTACAG ATGATCTCGA
    24481 CAAAAGAATG GCCGAGATCG AAATGTGGAA TCTTGAAAGA CTGCTCTACA TGAGCAAGCG
    24541 TAGAATTCAA GACTGGTATC TAGAGCGCCA ACACTTGGTA GATCTGCTAA AAGAATTTCT
    24601 AGATAGTGAC GAAGCTAAAT TGAAAGATGG TAGCGGTCGC ACTTACATGG ATATTATAGA
    24661 TACTGAAGAA GAAGATAAGT TCGAAGCTGA AATCTGGACC AATCGGTTGG CCAAACAAGC
    24721 AGCTTGTGAT TTAATTTTCT ACGGAAGAAT AAACAGCGGT AATATGGATG CTATTCTTAC
    24781 TATGAGTGCA GAACAACAAG CAGAAACTTT GGCTTTGGGT TTAAATTTTG CCACTCAGTT
    24841 ACAACAGTAT ACCAATAATC TGCAATTAAA GATAGATGAT AAATTAAAAT TACAGAACTC
    24901 GTTAGACAGC TTTGATCTAG TAAAACCTGC AGCTATTATA GATACAGAAA AAAATACAGA
    24961 AGCCAAGCCT AACGGTGCTG TTCCACCCGG AGGACTTTTA GATGTATATA GTTTATGAAG
    25021 CAATTTCAAA CACCGATCCT AGATTTGATC CAAAAATTCA AGAGATTGGA AAATTTTGGC
    25081 ATTACACTGT AGCATACATT GCTCCAGCAG ATGAATCTTC AGTGATTACC AGCTGGTTAA
    25141 AAGGTGAACA AGTCTCAGAA GCTGTGGCTA AGGCCAATAA ATTTGCTGCC GCAAATAACG
    25201 GTGAACTAAC TGTTGTAAAC AACCAAGCTA CAAACTACGA AGATATTGTT AGTCCCACTA
    25261 GTTACGGAAA TAATAATTAT AAAAAACAAA TATACTTTTT AACTCCGCAG AACAAAACTG
    25321 ATTCAGTGAC ATTTATCAAA ATTGTTATGA AACAATATGC TAACACTAAG GCACCCGAAG
    25381 ATGTAGCTGC AAAATTAGTT GAAAAAATCG AAGCACTTGA TGCTAACAAT CTAGATGCAG
    25441 CACAGTATTT TATGTATTGT TATTTTCCGT GGAGCATATA TGCCACGGAA GGTCGTCCAA
    25501 GACCTAGAGA ATTTGAAGTA CCCTGGGTAC TGTAACCACT ATCAAATTAA TATAGTCACG
    25561 CTAGGGATAA TTAATATTAT TAACCCTAGC GTGATTTTTA ATGAGAAAAA TTTTTAGCGT
    25621 ACCACTTAAT CCAAAATTAA CACCAAACCA ATATATAGAG TTTTTTGAAT TTTTAGAAGA
    25681 ATACAAAGAC TTTGTGAGAG ATGTCTACTT CACATCTCGT ATTGCTCCCT TCCATCAAGA
    25741 TGCCATGGGT GACATTTTTA TGCTTCAGGA AGACTATAGT ATGGCTATAG ATGCCGCCCT
    25801 GTATATTCAA GATAATTTGA GCATTCCAAT AAGTGCTACC TTTAACAACA TACAAGTTCC
    25861 TCCTACTCAA AAAAATCTAG ATATTTTTAT CAAAAATTTC AAACCGTTGT ATGATAGAGG
    25921 AATACATAGC GCAACAATTC CACATACACA CTGGATGGCC ACTGGACAGA TCAAAGCGGC
    25981 CTTTCCTAAA CTCTATGTAA AAAATACAAT TTTAAGAGAA GTTCGTACTG CACAAGAAGT
    26041 TGTTGATCTA GCCAAGTACG GGTTTGATTA TGTAAACTTA GATCGAGATC TGATGCGTTC
    26101 TCGTTCTACA CTATTAGAAA TAAAAAAAGC CAAAGCATAT ATTAAAAAAG AATTTGGCAA
    26161 AGACATTGCC ATTAGCTTAT TGGGAAACGA AGGTTGCATA GGCGGCTGTC CTATGATGAC
    26221 TGAGCATTTT CAATATAATA ATACTCGGCA GGGTAACGAC CCACAATACT TCAATGACCC
    26281 TATAAGTCGC ACCAGTTGCA AGAAATGGGA TGTTGAAGAT CCTAGTGTGT TTTTAAAAAC
    26341 CGCAAATTTT ACTCCTTGGC GTGAAGACTG GGATGACTTT ATTGATAATC TTGGTATTGA
    26401 CAGCATTAAA ATGCACGGTC GAGAAGCTGT ATCTAGACTC TATGAAACCA TGGATGTTAT
    26461 AAAACGATAT GCAGCCAAAG AAGAATATCT GTTTTCTACC TTTGATCAGT TCCTCAATGA
    26521 AACCAACCTA GTGGAAAAAC CCATTACTAT TTGGCGAGAA AAAATTAGAG ATTGTAAATT
    26581 TGAATGTTGG GATTGCAATT TCTGTGACAA ACTCTACGAA AAGAAAAGCG ATATCGCTCA
    26641 TTCTGAGTTA ACTAGGCATG TGGTTGAAGC AATTTCTAGA TCCGGAATTC CAACAACTAG
    26701 AGTAGACATC CCCGGCCTTA CTAGTCCTAG AGTTCAAACT TTATTAAACA ATCTAGCCCA
    26761 GGGCGTTGAT ACCTATATGG AAATTGGTGC CGCGCTAGGA TCTACATTCT GTGCTACAAT
    26821 AAAAGATAAT CCGTTGACTG CTATTGCCAT CGACAATTGG AAACAAAATA TACAACCGGC
    26881 AACAAATAAT ATCAACCAAC TGCCAGAAAA CACTGTGCAA GCGTTTATAG AAAATGTTAA
    26941 AAAATACAAA GGCGCTAGTA ACATTACGAT ATACGATCGA GACATGTTTG CTGTTGACCT
    27001 AGGCACACAC CTAAATCAAA TTAAACTGTG GTTTTACGAT GGTCCCCATG ATCATCAAAG
    27061 TGTTAAACAG GCAGTGGAAT TTTATCACCC ATGCTTTGCA CAAGAAGCAG TATTGGTGTT
    27121 CGACGATGCT AATTGGCAAG GAGTGGTTGA CGGCGCAAGA GAAGGCATAA ATGCAAGCGA
    27181 ATTAAAAGTG CATTTTGAAA AACTCATGCT CAACGAAGAA GAAGATCCTA ATGGCTGGTG
    27241 GAACGGAGTG TACATAGTTG TTATTTCAAA GAGGATTTCA TGATACATAG AGTTAGAAAA
    27301 ATAATTGTAT TTGGCGGCGG CACCAGCGGT TGGCTAACTG CGGCCTATCT AGTAAAAAAT
    27361 TTAAATATTC CTACAGAAGT TGTACTAATA GAAGATTCTT CTGCAGGCCC ACTTGGAGTA
    27421 GGTGAAGGAA CACAGCCGTT TACTGCACAG TTTATCTATG ACTGTGGAAT TACCCCAGAA
    27481 ATGTGGATGA AAGATAGTGA TGCTAGTTTT AAACTAGGCG TTGAGCTAGT TGGATGGAAT
    27541 CAAGATCCTT ACTTTGTAGA CAATGATAGT TCGGATAACT GTGTGGTCGC TGAAAATTTG
    27601 TACACCCCCG AATATTTTGC CAACAAGCCC TACGAAGAAT TTAGCAAATG GCATCCGGCA
    27661 TATAATCTAG CCAAGGCAAA TAAATCTTTA AAAATTAAAG ATCATTTAGA TCTAAATTTT
    27721 CACATGGGAC CTCAAGGCTA TGGGGCAGTG CATTTTAATG CCTACAAGAT TATAGACACT
    27781 GTTAAAAAAC TTATCATTGA TAAGATTACC TATGTAGATA CCAAGATTGA AAATATTGGC
    27841 AAAGATATTC ATGGCATTAC CAAGTTGGTT GGCAACAATG GCGTAGAATA TAAAGCAGAC
    27901 CTTTATTTAG ATTGCACTGG TTTTCAAAGC CTGTTGGTAG GAAAAACTCT AGAAACTCCT
    27961 TTTCAAAGTT ACGCTGAATG GTTGCCCAAC GATCGAGCAG TGGTCATTCC TACGCAGTAT
    28021 ACTGACCCAC AACAAGAGTG TTTCCCGTAT ACTAGGGCCA CCGCAATGAA CTCGGGCTGG
    28081 ATGTTTACTA TTCCTAATTT TACAAGGATT GGTAATGGCT ATGTTTACAG CAGTAAATTT
    28141 ATTAGTGACG AAGATGCTGA GAAAGAACTA AGAGAAAAAA TAGGAGAATT TGAAGCTCCT
    28201 GCAAGACTCA TAAAAATGAG ATGCGGCTTT CAGAAAGCAA TTGCTGTGAA AAATGCCTGC
    28261 GCTATTGGAC TTAGTGCAGG GTTTGTTGAA CCGTTAGAAG CCACCGGCAT TACATTTACT
    28321 ACCAGTGTGG TAAAATCAGT AACCGATCTT CTCAACATGT ATAATAATCT GTGGAACGAA
    28381 GAAGTTAAGA CGCATCTAAA TAGAGGCTTC TATGAAATGT CTGTAGAAAT ATTAACCTTT
    28441 GTTTGGGCGC ACTATCATTT CAGTACCAAA AACGATACCC TATATTGGCA ACATATTAGA
    28501 TCAATAAAAA TAACTGATCT TCCAAAAGAA AGTCAATATG TCTTGAGTCA TTACTATCCT
    28561 AACCCTCCAA CGTTTTTATT CTTTAGTCCT GCATCGATGT TTAACTGTGT ACAATGGTTT
    28621 AGTATGATAC ATGCTGGCGG CGCTTACAAA GATGTAGCAT ATGATATTGA TCCAAAAGTT
    28681 AATCAATACT ATGAATATTT TTTAGATACG CTATCTTATA AAACTCAAAA AGCCAAAGAG
    28741 TTATTTCCCA ACCATTATGA TTATCTAAAA GAATGGTATA GTTAAATGTC TGTACCTATT
    28801 TTTTCTGCAG ATTTTTTTCA TCAGCCTAAT GTTGGATTAG ATAAAATACA TCAGCTACAA
    28861 GAAGAAATTT TAACAGCGAA ACAAACTGAA GCTAGTACAG AATACACAAA TGACAGATGC
    28921 TGGCGCTCAT CTCGTAGATA CAATATATCC TGGTTAATGG ATCAAGTTGT GTTATTAGCT
    28981 AATCAAGCTG TTGAATTTTA TCAAGATACC GATTCTGTTT TCCGGTCCGC CTACAAAAAT
    29041 CAACCTTTTA AAATTAATTA TTGGACAAAT GTAAATAGTC CAGGTGCTAG AAATGTGTTA
    29101 CACTCACATT TAGATTCTTG TTTTTCCTGT GTGTACTACA TACAAGCAAC CGGCACCGGA
    29161 GATTTAAGAC TGCTAAATCC TGCTAACCTG TTAGGAAAAA CAAATAGAAC AAGTCCTTTT
    29221 TCAAGAGATT TCTATTTTAG TCCAACAGAA GGCGATTTGA TTTTGTGGCC AGCCTGGGTC
    29281 CCGCACGAAG TAGAACCAAA CTTGTCAAAC AAAGATAGGA TAAACATTAC CTTTGACATA
    29341 ACCGTATAAA GATTAGGAAT TCAATTATGC CATTAACCGA ACTTAGATCA AACGAGTATT
    29401 ACACGTTTAC ACAAAAATTA AGAGAAACAG GGGATGATCC GTATCTAAAG CATAAAGTAA
    29461 TAAAGGATCG ACAAAAAGCT AGAGAAATAT TAACTGCTTT GCTGAAAGAC AGAGAAGTTA
    29521 TTATTTCTTA TTTAGATAAC GGCACCGAGA AAACCATTAT CGGAACGCTT AAAAAATTAT
    29581 TAGAAAAAGA ATATTGGCCT GAGCTAGACC CAATTCCTAA AACACTAGTA TCTATAAACG
    29641 AAGTACTAGT ACCACAAGAG CATCATATTG CTTTTTGGGA ATTCCCTCTA AAAGAGGCAA
    29701 GACTTATTCA CATAGACTCT ATAACTAAAT TTGTAACTAA ATTAGACGGA ATAGATTTTG
    29761 CTTGGTTTCA AAAGGTAAAA AATGAAAACA GATGATTTTA TTGAAGTGTA TGATAATGTT
    29821 TTGTCAAGAG AAGAATGCGA AACAATTATT AACTATTTTG AGCACATGAA AACGCACGAG
    29881 CTAGTATTTG ATCGTCGAGA CTCAGAAAAA ACACCAAGAC ACGAAAAAGA CGATGAGACC
    29941 TGTTTCTTAT TTGATCCTGA TGGTTTTTTA TTAGATCGAA CACATCCTAT TCTTCAGACT
    30001 GCGTTAAGAA AGTTTTGGGA TTGCTATAAA AATTATTCAG AAAAATATAG CATTATACAG
    30061 AAATCAGCAC CTCACGGAAT CATTAGTATG CGTCTGCAGA AAACAAAACC CGGCGGCGGC
    30121 TATCATATTT GGCACTATGA AACTCAAAAC GGAAGATTGT ATACCGGTAG ATTTGCAACT
    30181 TATATGATAT ATCTTAATAC TATTCCTGTT GGTGGTGAGA CAGAATTTTT ATATCAGCAC
    30241 TCTAGGATTA GTCCAGTAGA AGGTAGAATA GTTATTTGGC CAGCTGGGTT TACACATACT
    30301 CATCGCGGTA ACCAACCTAT AGGCAAAGAA AAATATGCAA TTACAGGTTG GGTGGAGTTT
    30361 CTTGAATAAT TAAAAAATCA ACTTCCACGG TTTTTTAAAT GTTTTTTTAA AGTATTCAAA
    30421 AGATTCTTCG TCGAATATTA TCATAGTGTT TCGACCGGGA TGTAATTTAT AATGGGCCTT
    30481 AAATTGATTA TCTTCGGCCC ATTTTCGAAC ATACAAATAT CCTTCGCAAG ATCGCAAAGA
    30541 TTTTCGAGCT AGGTACGGCA TTGTTTCGAC TTTAAACATA TTGTCTTAAG AAAATTCTTT
    30601 TAGTTTTGTA TCTAGATGTC TGCGCAATTC CATCAACTTG GTTCTTGATT CGGGAACAGT
    30661 TGAAGGTATA GTTTTCTTAT CAAAGATATC TCTATGTTGA CTGTCTATCT GTCGAACTTC
    30721 TTTTAATAGT TCGTTTAACT TTGAACTTAA TTCTTTTTTA ACAGTTTCGT TCTGAATCCG
    30781 TGAAATTTTT TCACTAAACA TAGTAAATTC TTTTTTAAAT ACTTCGCTAT TTTCTATAGT
    30841 GTTCAGCATT TTCTAACTCC ATTATAGTAT CAATTTTTGT GCGTATCAGT TGATTATTTA
    30901 ATGTGGTCTT TAAGCCACCA TGTAATTGTT TAGGAAGATG ATCTAAGTCA CACCATGCTA
    30961 GTGTTGGCAC AGTTATAGTT AAAAATTCAT CAGCGACCAA ACACACATAA GTGCCGTATT
    31021 CAAATCCACG GTCTTCACTG AGATATAACT CAATAGGCAA TATTCTGCCC GAGTGATAGT
    31081 CTTTAAGCAA TACATCTGCA TCTTCTAACA GCGATGCAGA CCTAGCAAAA GTGGGCACAG
    31141 TCCACTTCTC ATCCTGTAGA ATAAGAAGAA TTCTACCTGT GGTCTTTGCT AGAAATAATA
    31201 AGCCGGCTCG TTGTTGCATC CAATACTTAT CAAGGATTTA GCGTTAATCT CCATGAACCT
    31261 GGCAGGTATT CGCCTTCGAA AGATTTCAAC CATTGTACAC CATTCCACTT ATACTGTATC
    31321 CCTGTGCGTA GATTAGTGAT GTAGACATTA GTAGCTACTT CGTCGGGATC AAATACACTA
    31381 ACCCAACGAC TGCCGTTCCA TTCAATAATG CTGTTGGCTT TGATGAATAC ATCTGAATCG
    31441 TCCAAGTTTT TCCAAGCAGT TGGTCCTGAA CTACGCTCTG GTTTACCTGG TAAGTAGACA
    31501 TCAGTTTCAA CAGTTTCGGT ATCAGGATCA TCACCTTCTG AGAACCAGTC TGGGTAGGTA
    31561 TATTTTTCAA TGGTGTATTT TATAACACTG GCATCTCCAT TACTGTCTTC TAATGGAGGA
    31621 AATTCATTTA ATCGAATCTT GTATTTGCCT GAAGTTGTTC TATAACTTGT CGATGCAAAA
    31681 GTTTCAAATG TGCCACCGTC TTCGACTTCT GTAAACCCTA CTTCAACACC GTTGACATAT
    31741 ACTTTAGTTT GAAAAATGTT GCTGTAGGAT CTTGGCAAGT TAGAGGCACT GGCTTTTTGC
    31801 CTTTGATCAG GCCTAACAAT TCTGTAGTAA TCTATGTCAG TGTCTATAAT ATTAGAAGTA
    31861 ATACTAGCAG CTTGAGTTGG TGCAAGGAAC ATGTTCAGAT CATCCAACAT CAAATATCTT
    31921 AGTCCCACTG GATAGTTTGC TTTTGATCCG TAGGTATTTA ACGGATTAAA GTTATAGGGA
    31981 TTAATGATAG CATCTATTGT GCCCTTACTT GCAGAACGCA CACTAGTATA GACTGTGTTA
    32041 TCAGGATACC TGCCCGTGGC GATCAATGTA TTGCCCGGTA CAGTATCCAT GTCCATGGAC
    32101 ACTACCAACA GGGTAGGATC CACAGGATTG ACAGCAATAG AACCAACTAG TTCGCTACCG
    32161 TTAGGCTGTT TAAATGTAAT CCTACTAACA CCTTCTTTAT AACCACCATA TTGATCTAAT
    32221 ACCAGTTGCC AATCAAGTTT CCTACCAATT TTTTCTGGAG GTAAATCTAG TCCTGCATCA
    32281 ATAACAGCCT GTCCAACATC CACAATACTG ATGTTATAGT CTCCAGCAAC ACCGTTGTCA
    32341 GCTTTTAGCA TAACAATGCC GTAGCGTTTG TACTCCACAG TTTCTTTTAA ATCACCATCG
    32401 TTATAGATTA GATTATTAAT GTTAACTGCA TCGCCGGTGT TAGTGAACAT ATTGTTAACT
    32461 ACGGCACGAA CAACACCGAG TTTCTTAACC TTGGTCGGAG GACTAATGTA TATAGGCATT
    32521 TCAAATTCTA AACTAGCAAT GTCTATATCT GTTTCTGTAC CTTGCGGTAT TGATCTAGAA
    32581 CTGAAATTAG TGCTGGTAAG ATAGATTACA CTGAGACTGG TCCAGTCAAC ATAGTTGTCT
    32641 GTGGTCTGAA CTTCAAGACT GGGATTGAAT AATATTAATA TTTGTTCAAG CAATTGTAGT
    32701 TTTTGATCTG TATTTGATGT CCATACATCT GCCTTAACTC GCAGTTTAAA AGGTGTAGGC
    32761 ATTAGTCTTT CAACAGTATA GCCTGCACCT TGTTCAGTAC CATACACTCG TTGCCCGGCA
    32821 ACATCTTGAT AAGTACGCTC TCGTACATTT ACTTTACTGA CAAATGTACT GTCTGCTAGT
    32881 CTACTAGTAT CCAATTCTAG ACCAGTGATG TAACAAGAAA TTCTCGGAAC TGTGGGCATT
    32941 TTGTTTTCGC TGTTATCTTT GATAATACTG GCCACTTGCC TAGTTAGGTC ACCATACATA
    33001 ACAGGTACTA GTCGTTCTTC TTTATCACCC GCTTGATATT TAAATCCAAT AAACACCCGC
    33061 ATGAACTGTG TTACATATCG GCGTATCTGA CCGTCGTAGA AGTAGTCTAT TTTATTTCAT
    33121 CGGCGTTAAA CCGAAGCCTC TTTCTTGTAA ACTTGTAGAT GTGCATTATT CGTCTGCCTC
    33181 TGGTCTAAGA GCTTTTGACA AGCTCTGGCG TTCTTTAACT ACCTTGCCAT TGATAGTTGT
    33241 AGATTTTGTA TTATTAACAA AGTCTGCTTT CTGTGTTTGT CTAACATCTT TGCCAACAAA
    33301 TCTATCTCCA GTACCTACAT CGCTTTCACC AAGGTTGTTC ATAGTCATTC TTACATTGTC
    33361 CTCGATCTTG ATCCATCGTG TTCCACCGTA TCTAAACAGT CGAGTTGGCA AATAGTCTGT
    33421 TCGCAAACAG AATTGACCTT CTTGTGGTGT TGGTGGAAAA GCAATACCGG CGGTGAATCT
    33481 AGCACCGTTA GCAGGTATTG CATCGTCTAA CCAAGTATCT GAATTGCCGT TTATTTCTCC
    33541 GTAACCGCCA CGCTCGATAC TTCTATAAGT TTGATCGGCA GTGACTCCGG CATATACAGG
    33601 ATTACCTTCG GTGTCAAACA AGGGAGCACC GTTTCCGTCT GTGGCCTGCG GTTGGTTATC
    33661 AGTAATGAAC GTTGTTTCTA AGTCTGCACT GATCAGTTGA GGATTACCAT CCGGACCTCG
    33721 TTGTAAATGA TAAAACTGTG TAGTGTCAAA TCCACTCTTT GGAGCATCTG CTTCTGCTTG
    33781 ATCAAGTACC GCGGCAGTGA TCTGCATCTC TTTTTCATAG GTTGACATGA TATCACGCAG
    33841 TGTGGTATTA CTACCTTCTT CTGCAACGCC ATCAAGGATC TGTTTAAATT CTTGACTGTC
    33901 AACCAGTGGT TTACATTTTG CACGATATAA ATGTGGATAC CAAGTTACTG AGAATCCTTC
    33961 TGCTGCCCTG TTAACTTCTT CAACAACATA GAATCGTTTG AGAGCAAATT GTAAATTGTT
    34021 TAAGGCATGC TCATCTTTTA GGTGCGGCAG TTCTATAACA TCTCCGCTCA TGATCTTACG
    34081 ACCTATTTTT TCCACAGTAT CGTTGATATG GAAGGTCATG AAGATTGTGT CGTTTTGTAA
    34141 AAACAAGCCA AATTGACTTA GGTTAAAATC AATATCTGCT AGATTATAAA CACCACGCAA
    34201 TAGATAAATG TCGGGATCGT ACTTGCGATC ACGATTTTCT AAAAACAACA GATCTTGAAT
    34261 TTGCGTTTCG TTAGAAGTAC CGTAGTTTGG GGTACTTGGA GTATCACCTT GGGTGGCAGC
    34321 ACCGGGCCCA ATATATTTGT GAACCAACAC ATCAGTACCA CCAACTTGGA ACATTTCCCA
    34381 AACGGTTTTG TCAATAAATT TGTAATCGTT GCCCTTTTCT GGGCGGTATA AGCTGAGTCT
    34441 TGGCATAGTA GTATATTTAC CGCCGCCGAT AAATAGCTGT ATGAACCAAA TAGATCAAGC
    34501 CAAAAAAGAA GTCTACGACT ACTGCAAACT CATGCTGGGT GACGGCATGA TCGACATTGA
    34561 ACTAGACCCA CAGCACTATG AAATTGCACT GACCCGTAGT CTAGCAGTTT TCCGTCAACG
    34621 AAGCGATAAC TCAGTTGAAG AAAGCTATGC ATTTATGACG CTGAAGCAGG ACACTAACGA
    34681 ATACATTCTT CCAAAAGAAA TTCAACAGGT GCGCCAGATA TTCCGTAGAA GTGTTGGTTC
    34741 AAGAAGTGGC AACGGCTCAG GTGGAACAGT ATTCGAACCG TTCAACATGG CCTACACAAA
    34801 CACCTATTTG TTATCATCAA CAAATATGGG TGGCTTACTA ACTTACGAAT TGTTCAGTCA
    34861 GTACCAAGAA CTAGTAGGCA AGATGTTTGG TAGCTTTATC AACTTTACAT GGCATCCAAC
    34921 TCATCGCAAG TTGATTATTC AACAGCGGCC TCGTGGTGAA GAAGAAGTGA TGTTATGGGT
    34981 GTATAATACT CGCCCTGATT TTGGCATCAT CAACGATACC TATGCAGGGC AATGGGTCAA
    35041 AGACTACAGT CTAGCCAATT GCAAAATGAT GCTAGGACAG GCTCGTGAAA AGTTTGCTCA
    35101 AATTGCAGGA CCAGGAGGTG GTAGCAGCCT AAATGGTGCG GCTATGAAAG CCGAAGCACA
    35161 AACAGATCTA GATCGCCTAA CCAAAGAACT AGAAACTCTA GTATCAGGTG GTTCCGGCTA
    35221 CAGCTTCATA ATTGGTTAAC CAGAGTTGAC CTTGTAATTA TTCTATAGTA TACTTGTCTT
    35281 ATAGGAGACA TTTATGATTA TAGGAATATG CGGATTCATC GGCAGCGGCA AAGACACAGT
    35341 TGCTGATTAC CTTGTTAACT TCCACGAATT TAGACGCGAA AGTTTTGCCA ACACACTTAA
    35401 AGATGCAGTG GCAGCAGTAT TTGGATGGGA CCGCACTATG CTTGAAGGAC GCACCAAAGA
    35461 AGCCCGCGAG TGGAGAGAAC AAGTAGATCC ATGGTGGGCA GAACGACTAG CAATGCCTAC
    35521 ACTAACTCCT AGGTGGGTAC TACAATACTG GGGCACTGAA GTTTGCCGTA GATCATTTCA
    35581 TGACGACATT TGGATTGCTA GTCTAGAAAA TAAACTTCGT ACCAGCAAAG ACAATGTGGT
    35641 AATCAGTGAC TGTCGCTTTC CTAACGAAAT ACAAAGCATA CGAGATGCAG GTGGAAGAAT
    35701 TGTATGGGTA CAAAGAGGTG AGCTACCTGA ATGGTACGAT ACTGCAATTG AAGCCAACAA
    35761 AGGCCATAAT TGGGCAACAC AAGATTTAAA AATGCGCAAG ATTCATGCCA GCGAAACTGC
    35821 CTGGGTTGGC ACAGAGTTTG ATACAGTTAT TGATAACAAC CAGTCAATTG ACGATTTATA
    35881 TCAGCAGGCT AGATTAATAG TCAGCAACGA GATCTCCCTG CTTCCAGTTA ACTCCGTCCT
    35941 TGGCTAACAC TTGGGCACAA TTAGCGCAGA CTGTTTTTAA GTTAGCGGGT CGGCAGTTAT
    36001 CAAGATTACC GTCCACATGA AAAACCCTAA ACGGTTCTCT ATGAACGCTT TTAAATCCAC
    36061 ACCGATCACA TTGTAGTTTC ATACGATACC CTGCTCTAAA CCAGCGGGGT ATCCCGTGAT
    36121 TAACTCCGTG AGCCATACAG ATCTCACAGA GACTACGATA GTAGATTCTG TTGTTTTTCT
    36181 TGTAGTTGAC TGCACGGGGT CTAGAACCGC ATTTGCAAAG TGGTCGCATA CAGATATTTA
    36241 CACCTTTTCA GCCCCTTTTC AATATGCTAT AAGTGCCCAT TTTTCCTAGA CTACGCTAAA
    36301 TATTATGAGA GAACTAAACT CAGGAGATAA CGATATGGCA CTAGTTTCCC CAGGCGTACA
    36361 AGTTACGATA ATTGATGAGA GCTTTTATAC ACCAGCTGAA CCTGGTACCA CTCCTCTTAT
    36421 TGTTGTAGCT ACAGCACAGG ATAAAAGCAA TGGAGCAGGC ACAGGTACTG CTACTGCGAC
    36481 AACAAAAGCA AATGCTGGAA AAGCATTTAG ATTAACAAGT CAGAAAGATG TTGGCGACTT
    36541 GTTTGGTGTT CCTTTCTTTG AAAAGACACC TAGCAACACA CCAATTCACG GTAGCGAGCG
    36601 TAATGAATAC GGGCTATTAG CAGCATACAG CTACCTAGGT GTTTCAGCAA GTGCATTTAT
    36661 TGTACGAGCC GATGTTAACC TAAGCGAGCT AGAAGGCACA GCAACAGAAC CAGGTGCAGA
    36721 GCCAACTGAC GGTGCATGGT GGGTTGATAC TCGCGGCACT ACATACGGTA TTTTTGAGTG
    36781 GAATGGCGCA GCTGGCGACA CAACAGGCGG TCAAACATTC ACAATGAAAG AGCCAATCGT
    36841 TCTAACAGAC GACGACGCAA CAACAAAAAT TACCAGCAAC GCACCAAGAG GATCAGTAGG
    36901 ATCTATCGGT GACTACGCTG TGGTATTTGA AACTGGTTCA ATAACTAAAG AACTAGCAAG
    36961 AATTTATTTT AAGAGTCCAG GCGGCGGCTA TAACGAAAGC GGTAGCCTAG TAGCACCTGG
    37021 TACATGGGTT AAGGTAGGTA GTGGTGGTTG GGCAGCTAGC TGGCCAACAG TTACTTCTAA
    37081 AACAATTGTA ACTCCTTCGT GGTCAGTAAG CGACACATTC ACTGTAAATG GTACATTGAT
    37141 TACTACTAGC GGAACAACAC TAGCAAGTTT AGTCAGCGAC ATTAACACAA CAATGGGTGG
    37201 AAGTTCTGGT GTTTATGCTA AAGCAGTAAA CAACAAATTG TATCTATACA GTAACGGTGC
    37261 AACAGAAGGT CAAGCTGACT CAACAAGTTC TGGTAGCATT GTTTTAGCGG CCGGCACAGG
    37321 TGATGTTATT GCTGCAACAG TAGCAGCTAG CGACCTTGGT ATTACAGCAA GGGAATACTT
    37381 TCCTCCAACA TTGTCTATCG CTCCACATAC TACTGTTCCA GAATTTAAAG GCAGTGACAC
    37441 AGAGCCAAAG CCAACTGGAA GCGTATGGTT GAAAACAACT GAGCCAGGCG AAGGTGCTCG
    37501 TTGGAGAGTT AAGCGTTGGA ATTCTGCTAC AAGTGCATGG GTAGCTTACG ATGCTCCAAT
    37561 TTATGATACA AGTGCAAGTT CACTATATTA TCTAGATCGT AGTGGCGGCG GTACAAATAT
    37621 TCCAGCAGAC AGCATTTATG TGTTGGCCAA TGCTGAAGAA CAATTCAGCT ATGCTGACGG
    37681 AACTGACGAA TTGCCAGATG CTCGTGACAC AACTTTCAAA GAACTAAGTT TCCGTGTTTG
    37741 GAGAAGAGCA ACCACAGGTG CAACTGTTGT TGAATCTGCA GCTATTACAG CAGGAACATT
    37801 TGGTGCAGGT GCTAAGACAT TTACTATCAA ACAAACTATT AAAGGTAGTT TAGCACTTTC
    37861 AGCAGCAACT ACAGTTAGCT TTACAGCAGC GGCAGCAGCA ACAGATGCTG AAACACTAGC
    37921 AGCAGCTATT AATGCTATTT CAATGACTGA CGCAGCCGGT AATGCAGTTA CAAATCATAT
    37981 TGAAGCAGCA GTTACAGCAG ACAACACAAT CACGTTAACA CACAAAGCAG GTGGTGAGAT
    38041 TCGTTTAACT GACTTTGGTG GTACAGGAAA CCCTGTGGCA GCATTGTTCA CCCCTTACAA
    38101 TGTGGTTACA GAAGCTGGCA CAGTCAACTT CTACACAGCT CCTACAGAAG CAGCAGAAGA
    38161 TTACATTGTT ACTAACTGGC GTCCACTAGC TGACGAAGCC ACAGCTGGTT TTGCAGCAAG
    38221 TCCAGATGCT CCATTGAACG AGCCAACAGA TGGTCAATTA TGGTACAACA ATAGTTTTGC
    38281 TGAAGTTGAT ATGATGGTTC ACAATGGTCG TACATGGGTT GGTTACAAGC ACACTACAAG
    38341 CCCATACTAC AATGCTTCAG CAGGTCTACA AACAAGCCCA GGCGGCCCAA TTGTAGGCGC
    38401 AACTGCTCCA GCAGCAGCTA ACGGTCAAAG CGACGGTACA GCACTAGTCA ACGGTGATCT
    38461 ATGGATCAGC ACAGCCGACA TGGAAAACTT CCCAACAATT TACAAGTGGG ATGGTCTAAA
    38521 CCTAGAGTGG GCATTAGTTG ACAAAACAGA TCAAATTACA GATCAAGGCG TATTATTTGC
    38581 TGATGCTCGT TGGGCAACTA GTGGTGCATC AAGCTCACCA AGCACTATTG CTGACTTGTT
    38641 GGCCAACAAC TATTTAGATC CTGATGCTCC AGATCCAGCA CTATATCCAA AAGGTATGTT
    38701 GCTATGGAAC CTACGTAGAA GTGGTGGTAA TGTTAAGAAA TATCAAAACA GTTACATCGA
    38761 CATAAACTCA GATAATCCAA GAACTGGTGT TGCTACCCTA GCAGGAGCTG CATTTGTTTC
    38821 CGGTCAAAGC ATGAGTGGTT ACTGGACAGA TCGTTGGACT ACAGAAAGTG GTAACAACGA
    38881 AGACGGTTCA GGCGCATTTG GTCGTCATGC ACAGCGTAAG GTTGTTGTAC AGGCAATGAA
    38941 GTCGGTGATT GACACTAGCC AAGAAATCCG TGACGAAGAG CGTAGAAACT TCAACTTGAT
    39001 CGCTGCTCCT GGATATCCAG AGACACTACA GAACCTGATC AGTTTGAACA TCGACCGTGG
    39061 CCAGACAGCG TTTGTTATCG GTGACACACC ATTGCGTTTA CCAAGCGATG CTACATCATT
    39121 GTTGAACTGG GGTACTAATG CTGCTCTAGT AACAGACAAC GGTGACGACG GTATTGTTAG
    39181 CTATGACGAA TATTGCGCAG TTTATTATCC AAACGGATTT ACTACAGATC TAGGCGGTGC
    39241 TAATGCAGTT GTTCCAGCAT CACACATGAT GTTGAAGACA TTTGCTCTAA GCGATCAAGT
    39301 TAGCTATCCA TGGTTTGCTC CAGCAGGTAC ACGCCGTGGC GGTATCAGCA ATGCAACATC
    39361 AGTCGGTTAC ATTGACGCAC TAAGCGGAGA ATTCCAAACT GTTGCATTGA ACGAAGGTAC
    39421 AAGAGATGTG CTTTATGATC TAAAAGTTAA CCCAATCCCA TTCTTTGTTG GAGTTGGTCT
    39481 AGTTGCTTAT GGTCAAAAGA CTCGTGCTAG AAATGCCAGC GCATTAGATA GAATTAACGT
    39541 AGCTCGTCTA GTTGTTTATC TAAGAAGCCA GCTATCAAAA CTAGCTCGCC CATATGTGTT
    39601 TGAACCAAAC GATTCTATCA CCCGTGATGA AATCAAAGGC GCAGTAGAGA GCTTGTTATT
    39661 AGAATTAGTT GGTCTAAGAG CTCTATATGA CTTTGCAGTA GTTTGTGATG AGTCAAACAA
    39721 CACACCAAGT AGAGTTGATC GTAATGAGTT GTATGTTGAT ATTGCTATTG AGCCAGTCAA
    39781 GGCCGTAGAA TTCATCTACA TCCCAGTACG CATCAAGAAT ACTGGTGAAA TTTAATTAAC
    39841 GGAGCAAAGA AATGCCAATT ACATCATTAA ATAACTTTTC GATCAACCCA GCTGGTCCTG
    39901 GTACCAATAC TGGTATGTTG ATGCCAAAAC TGAAGTATCG CTTCAGAGTG ACATTGCTTG
    39961 GCTTCGGTAC TCAGGCTAGT ACAGAATTAA CCAAGCAAGT CATTGACGTA AGCAGACCTA
    40021 AAATCGCTTT TGAAGAGATT GAAGTTCCTA TTTACAATTC AAAGATCTAT CTAAGTGGTA
    40081 AACCAACTCA TGAAATGTTG ACCTTAAACG TCCGTGATGA CGCAGCAGGC AATGTTATTA
    40141 AGTTAGTTGG TCAACAGATT CAGAAGCAGT TCGACTTCTT AGAGCAGGCA AGTGCTCGTT
    40201 CTGGTATTGA CTATAAGTTT ACAACCCGTG TTGAAGTATT AGACGGTGGT AACGGTGCCT
    40261 TAGGCCCACA AGTACTTGAG ACATTTGAGT GCTTTGGTTG CTTCCTACAA AACACAGACT
    40321 ACGGTGATTT GAACTATGGA ACTAACGAAG TTGCTACTGT TGCACTAAGC ATCAGGTACG
    40381 ACAACATCCT ACACGAAGCT GGTACAGTTG GTGTTGGTAC GCTAGTTGGT CGTCAAGCAG
    40441 CTACCCAAGC TATTACTGGT CTAACTCCAG GCGCTTAATC TTAATTGATT CAAAAGAACC
    40501 CGGTTTTATA CCGGGTTTTT TTGTGACATA AATAATTGTA TGGCAAATAA ATTCACAAGA
    40561 TATCTACTCG GCGATGGTAA CTTTTTTACC GGGGTTGTCG GAGGTATTAC TAAACCAAAA
    40621 GGCATCATGG GTGACTGGCA ACATGCTGCC AGAACATTTG TTGACGATAC ATTTAGACTT
    40681 GCCCCTAGGC ATAAGTTTCT TTACTATGTG GTATTTGATA TTAATCCTTG GGCACATAAT
    40741 GCCACAGCAT TTACTGCCAA ACACAGTCAA GAAGTTGCTC TGCTTTGCAA AACTGTAGAA
    40801 CTACCAAAGT TTAATTTTGA AATGGTTACA AAGAATCAGT ACAATAGAAA AAAATTATTG
    40861 TACAAGTCAA TGAATTATGA ACCAGTTAAC ATTACCATGC ACGATGACAA TTCTGGTATT
    40921 GTTAATTCTC TCTGGGCTAT ATATTATGCT GCCTACATTC AAGATCGTAA ATTGCCAGCG
    40981 AATGCCTACA ACGACCTGCA CTATAGAAAT GCTGGCACAA GTTTTGATAA TTATCGATAT
    41041 GGTCTAGACA ACGACAAGCG TGGTGATTTT TTTAAGAGTA TCAGTATCTA TACAATGAGT
    41101 CGCAGTAGAT TTAACGGCTA TACACTTATC AATCCTAGAA TACAAAGTTG GAATCACGGT
    41161 AATGTTGACT ATGCCGACGG CGGTGTAATG GAAAGTGCTA TGACCTTACA ATATGAATCT
    41221 GTAGAGTACA GTACAGGAAA AGTTTCAACT AATAGTCCTA AAGGTTTTGC CACGCTACAC
    41281 TACGACGTGA CTCCTAGTCC GTTAAGTATT CAAGGCGGAG GATCATCTAC ATTATTCGGT
    41341 GAAGGCGGTG TACTAGGCGG AATAGAAAGT ATATTCGGCG ATGTTGCAGG TGGTTCAACA
    41401 TTTAACAGTC CGGCAGGATT CCTTAGCACT GCTATTAAAG CTAGGAACAC TTATGTTAAT
    41461 GCTAAAGAAC TAAAAAACAT CGGCGGAGAA CTGCGAGGAG CGTTAGGTCA GATCATTAGT
    41521 AGTCCTGCGG CAATTGGCGG AATTATTAAC ACAGTTGGCG GTATTGCTGG CACTATCTTT
    41581 CCTAAAAATG TTCCTAGCGG AGATTCTGTA ATAGCATCAG CTAAAAAGTT TTTCGGCCCA
    41641 GGCGGCCCAT AAGATATTAT GAGAACAAAT TTACCACCAG TTGAATCTGG CACAGACAGT
    41701 GCGGCAAAAA CTAAATTATT CTTTGACGAA TATGGCCAAG CTCCTTTAGA ATTCGCAGCC
    41761 AATGATGTAG AAGCAGCTAT TGGATTTTTT ATGAGTAATG GATTTGATCG AGACGCAGCA
    41821 GAAATTACAG CCTCCGTGGT ATTAAGACAG GCCAAGTTTG AAAATATGCC AGTGTTTCAA
    41881 TTAATTGATC AACTAAAAGT AATGGACGGT GTAAAACTCA GTGCATTAGT TGGTGAAATT
    41941 TTAAACAACA ACAGACCTAG TTCAAGTGCT CTGGGTTATA AAGCAGCCAA CTCTGACGAT
    42001 CAATTCAAGA CACGCAACAT TGCGGCCTAA GTATGAAATT TGCCCAAGGT CGGTTTGAAA
    42061 TGAAGCATCC CGAAAAATAT GTAGGGAAAA AGATCCCACT TGCCCGCAGC AGTTGGGAAT
    42121 TTGTTTTTAT GCGAATGCTA GATGAACATC AAGGCGTAGA AAAATGGGCT AGTGAAAGTA
    42181 TACAAATTCC GTATCGTGAT CCGTTTACTG GCAAGTATAC AATATATGTT CCTGATTTCT
    42241 TTATTGTCTA TAACGATAAA ACCGGCGGCA AACACGCTGA AGTCGTTGAA GTAAAACCAG
    42301 AAAGCCAAAC TATACTAGAG AAAGTAGGGA AAAGCCGCTA CAATCAAGAG CAGTATGTAA
    42361 AGAACATGGC CAAGTGGGAA GCCGCTAGAG CATGGTGTAA ACAACAGGGA TTAAAATTTA
    42421 GAGTGGTTAA TGAAGGTGAT ATTTTCCACC AAGGCGGCAG TCGTCGATAA GTATTGATAT
    42481 GACTAAGAAA CTTGAAGAAT TATTTAATCT AGACGAAAAA GCCCAACCTG TTCCAGAAGT
    42541 AGAGCTAGCC GTAGAAACAC CGGTAAAGGA TCACACACCT GTACGCAGTA TTGACGAAAG
    42601 CTATGCTGAA GTTGAGCGCA TTACACAAAG TCTACCAGCA ATTAACGAAT TAAACGATCT
    42661 AGGCGATGCA GAACTCGATG ATCTAGCTGA TAAGGCTGAA AAAGCCTATG ATGATCTAAT
    42721 GGATCTAGGC ATGAATGTTG AAGTAAGATA TAGTAGCAGA ATTTTTGAAG TAGCTAGTTC
    42781 AATGCTAGGC CATGCAATTA CAGCTAAAAC TAATAAAGTT GAAAAGAAAC TCAAAGCAAT
    42841 TGATCTGCAA TTAAAGAAAT ATAAAATAGA CAAAGATAAC GACGAAGACC CAAATGATGT
    42901 TATCAACGGT GCAGGCTATG TAGTTTTGGA CCGTAATGAG ATGATCAAGA AACTGGGCGG
    42961 AAAAGCATAA ATACTCGTAT GAAAACTCTA AAAGAATATC TTACCGAAAG CAAAAAGGTC
    43021 TACGACTTTA AGGTCAAAGT AGCCGGCGGC TTGCCTGCAG ATTTTCAAGA AAATCTAAAA
    43081 ACATCTTTAG ATAGATGCAA ATGCATTAAA CTTGAAAAGA TCAGCACAAC ACCAATTCAA
    43141 TCTTTGCCTT TGGACTTTCC TACAATGAAA AACTGCGAAG TTCATATCTT CGAAGTTATT
    43201 TGTGAATACC CAATTACCGG CCCAGAAATT ATCAACGATA TTAAAAGTCT AGGCCTAGAA
    43261 GAAACTGCCT TCCGTGTTAG AGGCAGTGAC GAACCAAGCG AAACTGAACA AGTCTTTGCA
    43321 GATCTAGAAG AAGTTAAAGA TGTATTACTA ACTGATGCAC AGGTCGGTGA TCCTAAGATC
    43381 AAAGGCAAAA ACTATTTTGG AGATGACTTC AATCGTGGTT TCTTAAAAGA TTTAGAAAAA
    43441 ACAGCAAAGC AACGCAAAAA AGATCAAGAC GGGCCGACAG AGTATAAACT GCCCAAGGCT
    43501 AAACAAGACA AGGCCGGCCT AAAAAGCGCC ATGGGGAGTA AATAATGGAT TTTAATCAGT
    43561 TAATGGCAAG AATGCGTGAG TTGGATCAAC CAGCACAGGC ACAAGTACAA GAAGCACCAG
    43621 TTGCAGAATG TGGTGATCCT ATAATGGGAC AATCACCGAT GGGGATGAGT AATCAAATGA
    43681 CTCCGCCTCC CGCACATCCT AGCATGAGTG TTAATTTAAA TGCTCAAGGC ATGGACAACA
    43741 TTGAAAGTCT AATGAAGTTG ATGACAAAGG TCAACCCAGA CATGATCAAT CAACCTGCAC
    43801 CTCCTATGGC TCCAGCAATG GATCCTATAG CAATGTTAAC ACCTCCTGGT CCTAGCATTT
    43861 CTAGCATTGG TGACCTAGGC GACCTAGATA AAGGTCCATT GAAAATGTTG CCTGACTTAG
    43921 ACAAAGATGC ACCTCATAGC GAGCCTGATG CAGATAACAT GGGCGGTCCT AGCGACAATA
    43981 ATGCTGACAA TATGCCTCCA ATGGGCGACC TAGATAGTGA CGATACTGTA ACAAAAGCAA
    44041 TGGGCGACAT TGACGGTGAC GGTGATCACG ATATGGATGA TCACGAAGCT GAAAAAGAAG
    44101 GCCCTGGTCC TGATGGCAGC GCAGAACACG AAGGTCCAGA AGGTGAAAAG CCAGAACCTG
    44161 AAGAAAAGAA AAAAGACGAA GCCTATGGTA ATTCTGTTGC AGGCGGTGCC GATACAGAAT
    44221 ACAAAGACAT CGATTATATG GTGAACAAAC TTGCTGGCGG CATGAATAAG CCTAAGAAGA
    44281 GTTTCAGTGG TAAAGCATAT CGTGGTGATA ATCCAATGGC CGCCGGTGCT TACGAAAGCA
    44341 GAGATGCGCT TCGTGCTAGC ATCCGTTCAG AATTACAACA GAGATTAGCA GAAGCTAAAG
    44401 GAGCAAAATA ATGGCAGATT TATACGGCGT AGCGGCAGCA GGCACATCAG TAAACGTTGA
    44461 TGCCAATGCA AGAAAATTAT TAGGTGACGG TTCAGCAGGC ATTGGTCCTT ACACAAGTTT
    44521 TGGTACTCCT ACATTGGTAG CACTTAAGAT TGTATCAGCA ACCATTAACT TTACCACAAG
    44581 CCCTACAGCG GCTAATAGCA ATATGGCTAA GGCAGTTACT GGACTCCAAA GTCGTTCAGA
    44641 AGTCTATTAT GTTGGCATAC CAACAGCTTC TGGAGCTAAT CAGTTTGTGG CACTAGTTCA
    44701 CTCTGAAGAC TCAGGTGACG GCTACGGTGC TTCAACAAAC ATGAACGGGT CTTACGAAAA
    44761 TCTAGAAGAT GCAATTGGCG CTGCACTAGG TGTTGCTGAA AACGACATCA CAATTACTGA
    44821 AGTAGCGTTA ACTGGTTTAA CATTTGCCTA ATATAATAAC GCAAACTCAA ATAGGCTCTC
    44881 CGGAGCCTAT TTTTTTCAGT AAATAACAAT ATGGCAAAAT CACTAGACGG TAATTTAATT
    44941 AAGAAGGCTC ATGCTCCTCA AAGGTACACA CTAGAGGAAG TTAAGCATTT AGAAGCCTGT
    45001 ATGGATCCAG TAACTGGACC GATATACTTT GCTAAAAACT TTTTAAAAAT TCAACATCCT
    45061 GTACGAGGAT CGATTCCTTT CAAGCCGTAC GACTATCAAG AAAGATTAAT TGACGCCTAT
    45121 CATAACAACA AGCAATGTAT TGCTATGTTA CCGCGTCAGA TGGGTAAAAC AACCTGCGCC
    45181 TGTGCTTACT TGTTATGGTA CACAATGTTT GTTCCAGAAG CACAAGTTCT TATTGCTGCT
    45241 CACAAATATG AAGGTGCGCA GGATATTATG AATCGTTACC GCTTTGGTTA TGAGAACTTG
    45301 CCAGACTTTA TTCGTGCAGG CGTGTACAGC TACAATAGAA ACACAATTGA ATACGATAAC
    45361 GGTGCTCGCA TTCAAGCAGT AACAACTACA GAAAATACTG GTCGTGGTAA ATCTCTTTCA
    45421 TTGATTTATT GCGATGAGTT TGCATTCGTA CAACCTCCAG AGAAAGCCAA AGAGTTCTGG
    45481 ACTGCACTAT CGCCAACACT ATCAACAGGT GGTAAGTGCA TTATTACCTC AACACCTAAC
    45541 AGTGATGAAG ATCAGTTTGC CCTAATCTGG ACCGAAGCAC AAAAACGATT TGATGAGTTT
    45601 GGCATTGAAC AACCTTTAGG AACTAACGGC TTTCACAGCT TCTTCGCACA CTGGAATGAA
    45661 CATCCAGATC GTGATGAAGC ATGGGCACAA ACAGAGCGTG CCAAGATTGG AGAAGAAAGA
    45721 TTCCGTCGTG AGTTTGACTG TGAATTTTTG ATCTTTGACG AAACACTAAT TAATGCTGTG
    45781 CGTTTAGCCG AAATGAAAGG AGTTGAACCC ACAATGATTA TGGGACAGAC TCGATGGTAT
    45841 AAAGATATAA ACCCGCAGGC AACTTATCTA GTGGCACATG ATCCTAGTCT TGGTACAGGA
    45901 GGAGACTATG GTGCTATACA GGTCTTTGAA ATGCCCACAA TGGAACAGGT TGCAGAGTGG
    45961 CGTCATAATT TAACACCTAT ACAAAATCAA GTAAAGGTGA TGCGAGAAAT ATTAAGATAT
    46021 ATTCAAGAGA GGGGCACAGA AAAAGGTTGC CAACCACAGT TATATTATTC TGTAGAAAAC
    46081 AATACACTAG GAGAAGCTGC ACTTATTGTT ATTCGTGACA TAGGAGAAGA AAACTTTCCG
    46141 GGACTTTTCC TTAGTGAGCC TATCCGTAAA GGACATGTGC GTAAATTCCG CAAAGGATTC
    46201 AATACCACAC ATCGTACAAA AATTACTGCC TGTAGTCAAC TTAAGAACAT GCTAGAAACA
    46261 CAAAAGATGA AGATTTACAG CAAGCCCTTG GTTTCTGAAC TCAAGACCTT TGTAGCAACA
    46321 GGTGTGGGAT TTAATGCTAA AACAGGCGAG CACGACGATT TGATCAGTGG TGTTCTATTA
    46381 ATTATACGCA TGGCTACTGT GTTAGCAGAT TGGGACCCAC AGATCTATGA CAAACTAACA
    46441 GAAAGAATTA CCGAAGATCA GATGCCCATG CCTATCTTTG TGTCTAGCGG TTTTTGATAA
    46501 ATATAACTAT GGATGCAACA AACAATATTG CCACTGATTT ATTTTATAAA ATTCGCAGCC
    46561 GCTTCAAAGG CCTAAAACTA GGCAATGAAT TGGGTGCTAT TACCATCAAT CCTGAAGAAG
    46621 CTCGATTCTT TGATTTTGAT TACATGGAAG GCGAAACTGC TGTAGGACAT GTTAGTATCA
    46681 GTCTTGCAGA ACAGAATTCT ATCAAAGTTT ACTTCAGCAC AGGCATCACA GAAAGTATGG
    46741 ATCCCCTACA GAAAAACAAC TGGTACGGGT TCCTAAAAGA ATTAAGACTA TTTTCTAAAA
    46801 GAAGATTGAT GAGCTTTGAT ACTAGAGACA TTGCCAAAGA CAATCTAGAT CGTAGAGATT
    46861 ATGAGTTTTT AACTCAACAC AATCAACCAA AACAACAACC AAATACAGTG ATACAACCTG
    46921 TCGGAGAAAG TATTATGAGT GAAAGCCAAC TATACGGTAG CAAGACAATG AGCTATCAAA
    46981 AGTTAATGGA TACCCGTTTG ATTATCAAAC ACAGTCAAAC ACTTGCAGAC GATATGCAGC
    47041 CTGGTGCTAG AAGCAGAAAC ATCAGCGCAT TGTTTGTAGA AAATCAAGAT GGTGAAAGAT
    47101 TTAAGTATCC TTTTATCCAC CTAAGTGGTG CTCGTGCAAT GCAACGACAT GTAGCCAACG
    47161 GCGGTGTACC TTACGATGAC ATAGGCAAAA GTATTATCAA CATGAGCGAA CAAATTGCTC
    47221 AACTAAAAAG TTTCAACAAC TATGTTGTAC GCAACGATCT AATGAATTTT GAAACAAACG
    47281 ATGTAGTCGA GCGTAGCCAG CAACAGCTAA ACATGATGCG TGAACAATTG TCTAGACTGG
    47341 CTAAACAGAG TCACTATGAT GTTTACAAAG AAACATTTCA GCCACAAGAG GCATTAGAAG
    47401 TCCCACAAGA AGTAGTCGAA GATTACACTG AAAAATTTAC AGTTAAGAAC TTTAAAGAAG
    47461 ATATTAAGAG TGTGTTTCCA GTTCTGTATA GACTGATGAA AGAAAGCGAA TTAGGCTATG
    47521 ACGACATAGT CGCAATGACA AACACTGAAA AACCAACCAC AGAAGATTTT GATCTTGAAG
    47581 AAAATGACAA TGAGTTTGAT CGCTTTGAAT CATGGGTTAT GGGACTAGGA GAAAATAGTC
    47641 CCATACAAAG TCAAGAACCA GAAGAGCAGG CAACAGCAGT ACAAGCACTA CAAGAGTTAG
    47701 TAGCTCAGGC CTTTCCAATA GGTGTAGATG GATCTAATGC TATTGAGAGT CTCAAAGGTA
    47761 TTATCGAAGA TCCTCAACTA GAAAAACAAA TTCAGACACA GGCAGCACAA GATCCTGAGA
    47821 TGGATGCAAG AGGCTTAGTA CAACAGTGGT TGAGCCTATA TGCACCGGAA GTATTAGAGC
    47881 AATTAGATTT TGGAGACTTT GATCCAAACG CAACAGCGGA GCCAGAAGGT GAAGCGCCGG
    47941 CGACTGACCA AGGGGGTGAT ATAACAGCGC CAGAAGCACC AGCAGCAGAG GTTCCAGCAG
    48001 AAGAACCAGT TCCGCAAGAG TCAGCAAACG GTCCAAACAA GAGTGATGTT CCTGCATATC
    48061 TACGCAAACA AAAAGGCGGC GATGATTGGA AAGTTGACAC TAAAGATGTC GAAGATGAAA
    48121 AAACAAAATC TCCTACAAGC TCAGCAGGAC TAGCAAGACG CAAAAAAGAG CTAGGCATGG
    48181 AAGGTCAGCA GCAAGATATA CAAGAATTGG CAGAATTTAT TCATAGTTTT TACGACCGTG
    48241 AATCAGGCAC ATTTCCCAAA GGACCAGAAG GCGTTGCTAC AATGGTAGGC AAGAAGTTTG
    48301 GCGAACAGGC AGAAATGATT GCTCGTAAAA TGGTAGAAAG AATGGCCCCA CAACAACAAG
    48361 ATCCACAAAT TGCAGAATTG GCTCGTATTA GAGAATTGGC AGGCTATTAA AAATTTCGTT
    48421 GCAGTTAGAG TCTAGTTAAC TCTATTAGAT TGGGCACTTA GGTGCCCTTT CTTTTGGCTA
    48481 TATTGAGTGT CAACGGACCT GTAGGCTAGA GCGTTATATA TATGTAGGGG TAGAAATTCC
    48541 TACTTAACCA AAAGGAAACT TTAAAATGAA ATCAGCAATC GCAATTATCG TATCAACATT
    48601 CGCATTGACA GCATTCGCTG CTGAGCCAGC TAAGGCTCCT GCCGCTACAG CAAGTGCTCC
    48661 AGCACCAGCT GCTCCTGCTA AGGCCGAAGT TAAGAAGGAC GAAAAGAAGC CTGCAAAAAG
    48721 TGACAGTGCA AAGAAAGACG CACCTAAAGC AGACGCAAAG CCAGCCGCTG TTCCAGCAAA
    48781 GTAAGTTTGA TTTAGACAAC AGTGACCTCA TAATAGACGA TGAGGTTACT TTTGGCCGTA
    48841 ATCGAAGAAG TACAGAGTTT GGTAAAGTAG TTCAGGATGA TGAACTATCA GACTATGTAA
    48901 AGTTTAGATT ATGGCTAGCT AGACAAACGG CATTGGCCAA ATATAAAGAA GTCCACGGTT
    48961 AAGCCCTGGG CTTTTTTATT GGCAAAACAA AATCAAAAAT AAACAAAAAA TCATTGACCT
    49021 TGCTAAATAA AAAGCGCATA ATAAAACATG TGCATAAGGC ATATAAAACA TTTTAGGCAT
    49081 AACATAGGAG GCATTTAAAA TGGCAACTCT CGCAGAAATC CGTGCTAAAC TTCAAGAAGC
    49141 ACAATCAAAG TCCACAGGAC AATCCACCGG CGGCGGAGAC AACGCAATTT ACCCACATTG
    49201 GAATATGCAA GAAGGTAAGG AAGCAGTAAT TCGCTTGCTA CCAGACGGTA ATCCCAACAA
    49261 CACATTTTTC TGGGTAGAAC GAGCAATGAT CAAATTGCCG TTCGCAGGTA TCAAAGGTGA
    49321 AACAGACAGT CGTCCAGTTC AAGTGCAAGT TCCTTGCGTT GAAATGTACA ACGACGGTAC
    49381 AGCTTGCCCG ATCCTTTCAG AAGTTCGTGG TTGGTTCAAG GATAAAGCCC TTGAAGAAAT
    49441 GGGTCGTAAG TATTGGAAGA AGCGTTCATA CATTTTCCAA GGCTTTGTTG TTGAAGATCC
    49501 TATCCGTGAA GAAAAGACTC CGGAAAATCC AATCCGTAGA TTCATCATCG GTCCTCAAAT
    49561 CTATCAAATT ATCCGTTCAG CATTAATGGA TCCAGAGTTG GAAGAATTGC CAACTGACTT
    49621 CCTGCGTGGT GTTGACTTCC GTATTGCTAA AACTAGCAAG GGCGGTTTTG CTGACTACTC
    49681 TACTTCAAAG TGGAGCCGTC GTGAAAGAGC ACTGAGTGAT CTTGAGAAAG CAGCTTTGGA
    49741 ATCACATCAG TTACACAACT TGAGTGACTT CCTACCTAAG AAGCCAACTG ATGTTGAACT
    49801 CAAGGTAATG AAAGAAATGT TTGAAGCGTC AGTTGACGGT GAAGCATATG ACCTGGAGCG
    49861 TTGGGGACAG TACTTCAAAC CAGCAGGTTT GGGTAGCGCC ACTGGCGATC CTAACAAGGC
    49921 TACAAGCCGT GCAGCCGCTC CTGCTCCAGT AGCAGATGAA GACGATGCTC CTTTCGATAC
    49981 TACTCCTGCT CCAAAAGCAG AGGCAGCACC TGCTCCGGCA GGTGATGCAG GTGGTGCAAG
    50041 TCGTGCGCAA GATATCCTTG CGATGATTCG TAACCGTCAA AAGTAAATCG TTGTAGACAA
    50101 GAGTACGAGC CCGCGCTCGT ACTCTCCTTC ATTTTAGGAG AATAATAATG GCAAGAGTAC
    50161 AAAAAATTAA TGAGAACTTC TCTCTGAGTT TTAACAGTAG AGAAGATCAA ACAGGCGACA
    50221 CAGTAGCAGA CATTGATGTT AGATTTGACA ACCCCAAGGA TGATTCTGTT ATAATTAATA
    50281 GACTAAACAC TTGGCTTAAA GCAATCGGTC GTGATGACAT TGTTGTAGGT CCAAAAAAAC
    50341 TACCAAAGGG TGAATAATGG CAAAAGCATT TGATATCAGT AAATTTAGAA AGTCGATTAC
    50401 TAAATCTATC GACGGTTTAA GTATTGGCTT CAACGACCCA ACAGACTGGG TTAGTACAAA
    50461 CAACTACGCA TTAAACTATC TTATCAGTGG ATACTTTGAT CGCGGTATTC CGTTAGGTAA
    50521 GGTCACTGTG TTTGCAGGTG AAAGTGGTGC AGGTAAATCA TTTATCTGCT CCGGTAACCT
    50581 TGTTAAGAAC GCACAGGCAC AAGGCATTTA TCCTATCTTG ATTGATACAG AAAATGCACT
    50641 TGACGAAAAG TGGTTACATG CTCTCGGAGT TGATACAAGT CCAGACAAGT TGTTAAAACT
    50701 TAACATGGCC ATGATTGACG ATGTAGCAAA GACTATTACA GAGTTTATTG CAGAATATAA
    50761 AACAATGGAT GAAGCAGATC GTCCAAAGGT ATTGTTTATC GTTGACTCGT TAGGTATGTT
    50821 GTTGACTCCG ACTGATGTTA ACCAATTCCA AGCAGGTGAT ATGAAAGGTG ATATGGGTCG
    50881 TAAGCCTAAA GCACTAACAG CACTTGTTCG TAATTGTGTT AATATGTTTG GCGCTTACAA
    50941 CATTGGTATG GTATGTACCA ATCATACATA CGCAAGCCAG GACATGTTTG ATCCAGATGA
    51001 CAAGATCAGT GGAGGACAAG GCTTTATCTA TGCAAGCTCT ATTGTGGTTG CTATGCGTAA
    51061 GCTGAAATTG AAACTCGATG CAGACGGTAA CAAGACTACT ACAGTCCAAG GTATTCGTGC
    51121 AGCCTGTAAG ATTATGAAAA CCCGTTATGC CAAGCCGTTT GAAAGTGTAC AGGTTGAGAT
    51181 TCCTTATGAA ACAGGTATGA GTCCATATAG TGGATTAGTC GACCTGTTTG AAGCCAAAGG
    51241 CATGCTCAAG AAAGAAGGTA ACAGCCTTGT ATATACTACC AAAGACGGTG AGATCATCAA
    51301 ACAATTCCGC AAGGCTTGGG AAAAGAATGA GAAGAATGGT TTAGACATTG CCATGGAAGA
    51361 CATTTCAAAA CATGGCGAAA TTTCCGCTTC AGAGATAACT ACTATTGTTG AACCTGAAAC
    51421 GGAGATTACT GAATGAAAGA AGATTTGATT GCAGACATCT GGACACTAGT GATAGAGCAC
    51481 ATACCAGAAA AACATCGAAA GGATCTCGCT GCCGACTTTG TTAATACACT TTTAGATTAT
    51541 GGTATTAAAG AAAGTATTCT AAAAGATTTA ACAGGCGTTG ACAGCTATCT AGATGATGCT
    51601 ATCAACTATG CAATAGACGG TGAAGAGATT GACGACGAAG ATCCAGAGTA TTACGAAGAT
    51661 GAGGAATAAA TGAATTGGTA TGACAAGGTT AGTAGAGATA TAAGTAATAT TCCAAATGCT
    51721 GTGGCCTATT ATGAAGCTGA GTTAATCGAA GCAAAACAAG ATGTCCGCAT AGCGGGTAAC
    51781 ATTGAGAAGG CAAGTTCGCA AATGCCCGGT ATTGTGGAAG AACGCTTTAA TCAACTTCAA
    51841 GAAATTGAAG GTATCCTTGA GTACTTAAAC ATTGAACTTC GTAGACTTCG TAGTCAACAT
    51901 TTTCGCAAAT ATTTAGAAAA CTATCAACGA GCTTTATCTT CGAGGGACTG TGAAAAGTTC
    51961 GTAGAAGGTG AAGCTGATGT TGTAGATTTT GAAAAGATCA TCAACGACTT TGCTTTACTG
    52021 CGTAACAAGT GGTTAGGTAT TATCAAAGCA CTTGATCAAA AACAATGGCA TCTAAGTAAT
    52081 ATTGTTAAAT TACGAGTATC GGGATTAGAA GACGCTAGTC TTTAAATTAT GACCGAAAAA
    52141 GAACGCTGGC AAAAAGATTG TGAAGAAATG GAACTCTTTT TAGTGATATT CTTTATTGAA
    52201 GCTTGGGTGG CTTTTTGGTG GTGTATACAC GCCAATCTTT GAACATCCCC GTAATAGTAG
    52261 CAGATAAATA TCTGCATGAA ACGCATTGTA TTAATCACAG GGGGTTTCGA CCCCCTTCAT
    52321 TCTGGGCATA TTGCCTACTT CAAAGCTGCA AAAACTCTAG GTGACATATT AATTGTTGGA
    52381 TTAAATTCTG ACGATTGGCT TGTTCGTAAA AAAGGTGCTG CCTTTATGCC ATGGAACGAA
    52441 CGACTGTGTA TTATTAATAA CTTATCAATG GTCGACGAAG TTTATACCTT TGATGACGAT
    52501 GACGGATCAG CAAAACATTT TATTCAACAA GCGCGAGCAC ATTATCCCGA TGCCGAACTA
    52561 ATATTTGCCA ATGGCGGCGA TAGGACCAAA GATAATATTC CAGAGATGGA TGTTGTAGAT
    52621 TCTAATTTAT CATTTGTATT TGGTGTGGGC GGTGAAGATA AAAAGAATTC TAGTTCGTGG
    52681 ATTCTTCAAG AATGGAAAGC TCCAAAGACC GAGCGACAAT GGGGATACTA TCGTGTTCTG
    52741 CACGAAGTTG CTGGTATGAA AGTTAAAGAA CTCACAGTCA ACCCTAGATG TAGTTTGTCA
    52801 ATGCAACGCC ATCAGCATCG TGCTGAGTAT TGGATTGTAA GTGAAGGGCA AGCAGTAGTT
    52861 AACAGTATAA TGGCCGGCGG CTATGCATTG CCATCGACAG AATTAGCAAA GCACGAAGAA
    52921 TACAAAATAC CAGTTAATGA ATGGCATCAA TTGACCAATC CCTATGACGA GCCAGTAAAG
    52981 ATTGTGGAAA TACAATACGG CGAGCGCTGT GAAGAAGAGG ATATAGAAAG AAAATGATTA
    53041 ATATTTTTAT TGGCTACGAT CACCGTGAAG CTATTGCATA TCATGTATGT GCAAACAGTA
    53101 TTATTAGACA TTCTAGTAAG CCGGTATCAT TGACACCGTT AGCACTACAG AATATGCAAG
    53161 ACTATGAAGA GAAACACACT GACGGAAGTA ATCAGTTTAT ATACAGTCGC TTCCTAGTTC
    53221 CACACCTAAT GGAGTACAAA GGTTGGGCAA TCTTTATGGA CGGTGATATG TTGTTAAGAG
    53281 ACGACATTGA AAAGTTATGG TCTCTTAGAG ACGATAGCAA AGCAGTAATG GTAGTCAAAC
    53341 ATGATTACAA AACCAAAATG ACAGAGAAAT ACCTAGGCGC TAAAAATGAA GATTATCCTA
    53401 GAAAGAATTG GTCAAGTGTT ATCTTATGGA ATTGCGGACA TGCTGCAAAT AAAGTAGTAA
    53461 CTCCTGAATT TATTGAAACT GCCACAGGAG CCCAACTTCA TAGATTTACT TGGCTTGCTG
    53521 ATAACCTTGT TGGAGAATTG CCCAAAGTAT GGAATTGGCT TCCCGATGAA TTTGGATCTA
    53581 ATCCGGATGC AAAATTACTG CACTACACTC TAGGAACCCC TAGCTTCCAC GACTTTGCCA
    53641 CAACTCCAAT GGGCGACGAA TGGCACAGAG AAAGAATCTA TACTGATTAT TGTCTACAAA
    53701 GAAATCTATG ATATTTTTAA GTAAAGACGG CGAAGACGAA TACATTAATA TGTTTGCTTA
    53761 TGGTTGTGGG AAAAACTCCG TATCAACAAA AAATTTTAAT TATGACGATT CAACTGAGTC
    53821 AATTGTGTTA AGAGGAATTT TAAAACATAA AATAATGAAA CGCTGTTGGG AAGATCATCG
    53881 AACCTTTTAT TATATGGATA CCGGATATTT TGGTAATGAA CGAACTGCAC AAAACCCAAA
    53941 CAGTTGGAAA TATTGGCACC GTATTGTAAA AAACAATCTG CAACACGGCG AAATTATTGC
    54001 AAGACCTGAT GATAGATTTA AGAAATTTAA TAAAACTTTT GCTCCTTGGA AAAAGACTGG
    54061 CAGTAAGATT TTAATCGCTG CACCGGATGA AAAGCCTTGT AAGTTTTATG GTGTAGAAAA
    54121 AGATCAATGG GTTGCCGAAA CTGTTGCAAA AATTAAAAAA CACACAGATA GACCAGTAGC
    54181 TGTTCGTGAA CGAGCGCCTA AGAGAATCGA TAGAATTGTC ACTGATACTC TTCAACAGGC
    54241 ACTAGACAAT GATGTATTTG CTCTAGTAAC ATACAATAGT GTTGCCGCTA TTGAGAGTGT
    54301 ATTTCACGGT ATACCGGCAT TTACAATGGC TCCAGCAAAT GCTGCAAGTC CTGTATGCTT
    54361 ACAAGATCTC AGCAAAATAG AAACACCTTA TTATGCAGAT AACGATAAAT TATATGCTTG
    54421 GGGATGCCAC TTAGCTTACG GTCAATTTCA TATTGATGAA TTAAAAAACG GAAGAGCCAA
    54481 GGAGATGTTA TTACATGGAT AACAATGAAC TAACATTAGA AGAAACACTG GTACACGGAT
    54541 CAAATAATCA ATGTACGATT TCTGTAGAAG ACGAATCAAA GCCGTTAGTA GTCCGAGGAG
    54601 TTATTAAAAA ACATCATGTT GATCACTGTG TTTCAATAGG ACGAGATTTT TATTATATCG
    54661 ATACAGGTTA TGTTGGAAAT TTTCCAAGTC TAGGTAATCC TGGTGGAAAA AAGATATGGC
    54721 ATCGAGTTGT TAAAAATGAA AATCAACACT GCGTGATTAA AGATGTACCC GAAGATAGGT
    54781 GGAACGCACT ATTAAAACAA GATCCTAGAT TAGCCTGGAA AGGCTGGAAA AATCACAATA
    54841 AAAAAATCTT ATTGGTTTTG CCAAATCCAA AAGCATGTAG ATATTATAAT TTAGATTACG
    54901 ATACATGGAT TGCTGAAACA ACTGAAAAAA TAAAAACTTA TTCTAATCTG CCAATTGAAG
    54961 TAAGAGTGAA AGGAGCGAGA TCCTATAGAA ATTTAGAATA TTCGATATAC GATGCATTTG
    55021 ACTCTGGGGT CTATGCTACC GTTGCTATGA ACAGTATTGC AGCATTAGAA TCAGTATTAT
    55081 ATGGTATCCC GGCATTTGTT TCAGTTCCTT GTGCAGCCAG CCCATTAGCA AGTACAGACT
    55141 TGAGTCAGCT TTCAACACCC TATCGACCAA GTGAAGATTT AATTAAAAAA CAATGTTATA
    55201 ATATTGCTTA CGGACAATTT ACGCATGATG AAATTATCAA CGGTACTGCA TGGAGAATAA
    55261 TAAATCAATG AAATTACTTG TAAATGATAA AGAGCTTGCT AACTATCTTT GTATTTTGAT
    55321 TGATGTTAAA GATCAATGCA GTCATATTAA GATGGATGAA TCTAACGAGT CTAATGTTGC
    55381 TCAATCTATC GGCTATATTT TAGAAAAAAA GAATCATGCT AAATTTAACA TAGAAAAACA
    55441 TAGAGATAAA TTTAAACAAA AAATTAGACA AGGCGTTACT AAAGATATGC TGATATGGCG
    55501 TAATCAAATT AATGAGATAG TGACCAAATA TAGAAAATAT CATTTTCGTA ATATGCATAC
    55561 AAAGATAGAT TATCTGTTAG ACCGACTTAA CGAAGATCGT GTAATACATC AGTATCTTAA
    55621 TAGTGATGTT GACTATTTTA TAAAAACTGT AGGCCTACAA ATAGATCCTA CGGCAGAGAT
    55681 GACTAGGCGA AAATATTTTA CCAACATTGA TGAAGATTGT TTACTACGGA ACACTGTGGG
    55741 AAATGAAAAT ATTATAGTTG ATAAGATAGA TAAGAATTTA CCGTTTTGGT TTATAGATAG
    55801 CGGCTATACC AATTTTACAG AGCCTAACAA AAAATGGCAT AGATTGGTAA GAAATCATTT
    55861 GCATTATAAT CAGTATTTTG ATGCACCATC TGATAGATTA AAAAACTTCT CTTCATTTCC
    55921 ACAGCCTTGG AGACAAGGCG GAGATAAGAT TATGGTAGTC GAACCTGGAC CATTTGCGGC
    55981 CAGTATTTTT CATGCTGATC CGAAACTCTG GAGATATCAA ATAGAAAGTG AATTAAGAAC
    56041 ATATACTGAT AAGCCGATTG TTTTTAGAAC AAAAACAAAT AAAAAAACAA GACAGAGCTT
    56101 GTATAAAACA TTATGTAACG AGGAGTTTTA TTGTACTGTT AGTATTAATT CAAACAGTGC
    56161 AGTTGAATCT GTATGGGCAG GAATCCCTGC TATCACACTT GATAAGCATA TTAGTAATCC
    56221 AGTAACAGTT AATAGTTTAG ATCAAATAAA CAACTTGTAT AGAGGTCCAT TAGCCAATTG
    56281 GCTAGCATGG ATGAGTTATT GTCAGTTTAC TTTTGACGAA TTAATGGATG GTACAGCATA
    56341 TTCTATAATT AAAAAATATC ATGGCTAAAT TAACTGCCGT TGCATATTAT GGAGGGATAC
    56401 CCCCAACTAA TAATAATCCA GAAAAACCGT TGATTTTAGA TAATTTTTGT CATGGAGTTA
    56461 TTCAATCAGG TGATACTGCT ATTGCATATC GAGGAACAAA TGCCATTGCT TGTGATGTTG
    56521 CTCTTATTCA AGGATTTGTC CACCAACATG GGAAATCAGC AGCACACCTA CAATTAAGAC
    56581 AACAGGCTGT AGATTTACAG AAAAGAAATA ACAAGCGCAG TCTTATAGTA GACAGTAATC
    56641 TATTTCTTTA TGCAGACCCT AGTAATACAA AAAGATATTT ACGATATAGT TTTGACGGAG
    56701 TTTTTCCAAC TACGGGATTT TATTTTGATA AAGATATTAA TCCAGCTAGA TGGCAGAAAA
    56761 TTAGTTCTAA TCTAGGAATT CAACTTCAAC CGTATCGAAC AACGGGATCC CATATTCTTG
    56821 TTTGTTTGCA ACGCAATGGC GGTTGGAGTA TGAAAGGGTT AGATGTTCAA AATTGGTTAG
    56881 ATCAAACTAT TTTAAAAATT AGACAGTATA GTGATCGTTC TATTCTTGTA AGAATGCATC
    56941 CCGGTGATAA AAAAATAAAA CAAGTATTAA AGATTAATCA TAGGAATGTA ACAGTTAGCC
    57001 CGCAGGATAG ATCGCTTACA GTTGATTTAA AAAATGCATG GGCAACTGTG GTACACAATA
    57061 GCAGTCCTAG CGTAGCCAGT GTGATAGAAG GTGTACCAAC TTTCCTCACA GATCCTTATC
    57121 CGGAATACAG TCAAAGCTGT GAAGTAGCAA ATAAAGATCT TGATAAAATA GAAAATCCAG
    57181 AATTGCTAGA AAGACAGTCC TGGATTGAAC GAATCTCAAT GTGTCATTGG AATTTTGAAG
    57241 AACTGCGAAG CGGTGAAGCA TGGCAGTTCT TTAAACAATA CATTTAGTTC CAATAGGCTT
    57301 CGGTTCTTTT AACCTTTAGA TCAGATAATT TACTTCGTCC GGCAGTCTTA CGACCTCCTT
    57361 TGAGGTGATC TAGGTAAGCT CCCCATTCAC TGTTAATTAA TGGATGTCCC TCTCCAGTTA
    57421 TTAAATGACC ACTCCAATCT AATTCTTTCA AATTTCTAAA TTTAGCACGA ACAGCATCAA
    57481 ATACAAAACT GTCATGCCAC TCAGCAAGCC TAAAAATTCC GTTCTCAGCA TCGTCATACA
    57541 TTCGTTGAAA TTCATTTAAA AAAGAATGAA CTAGCGGACT ACGCAAATTC ATAGCATACA
    57601 GGCCGCATTC TGTATATTTT CCTTTTCGGC CGAGGAAACA AAGATCTTTA TCTGCGGGAA
    57661 TCAATTTCAG TAGGCGGTCT AATGTAATAG GACTGTGACA TATAGTATCG GCGTCCATCC
    57721 AGATTAATAT ATCTGCATCA GTGGTTCTTG CGCAATCAGT TATGGCATAC ACTTTGTGAG
    57781 CAAATCTAAT AGCATGCCAT TTAAATCCTT TTCCTGCATC TTTTCTTTTG CTTCTAACAG
    57841 GATCGCTAGT AACATCACCG TTGGCTTTAG GAACATTTTT CCATCGTTCT TTGAATATTG
    57901 TTAGTGCATT AATACTGTCA AGATCAGTTA AGGTAACATG ACTATGGTCT CGAATTATAG
    57961 GATTACACTT TTCTGGGTAA ATGTGCAACA CAATTTCTCC AGGCCATTTT TCACAAAAAC
    58021 TATCAATCAT CTTTTGTGCA TATGTTTGAA GACCCTCTTC GTGAAATGTG GTAACAACAG
    58081 CAATTTTCAT TTTCTTATAA TTTTCCAAAT CTGATAATCA TCTAAAATAG TGATTTGTTC
    58141 GTATCTTATT CTTCTAAAGA AATCGATATA CTCAGTACTT AGTACAAGAC TATTATGTAA
    58201 AAAAATAACG GGGGCACATT TTCTTGTTAA CTGCGGAATA AATTGAAAAA TATCGTTATC
    58261 ATAATTTATA TTAAAAAATA CAATGTCAAT ATTTTGTAAT TCATTTAAAA AACCGTGATC
    58321 CTGTATGGAT ATAACATTTT TATATCTTGG TAATTGGTGC TGATTACTGA TGCAAAACAC
    58381 TGTATTAAAT CCGTTGATCA TGTGTTCAAT ATTTGTTTGG TCAGATCCTA CCACTATGAC
    58441 ATTGTCTATG GTTTTTTTGA CAGTTTTTTG AATTCTTTTT ATAAATTTCG ACATGATATG
    58501 GATTAAATAC TCAGTTATTT ATTTTATATG AAATTTAAAC TTTACAAAAA CTTCGGAGCA
    58561 TTAAACAGCG TTCCAGTGTT CGATGCCTTC GCCAATGGTG TTAGAGCGTG TGGCCACGAA
    58621 ATTGTGGAAG ATAGCGAAGA TGTGGCGGTA ATTTGGTCAG TTTTATGGAA TGGCCGAATG
    58681 GCTGGTAACC AACAAATTTA CAATACCTGT GTTAAACAAC ACAAACCCAT CGTTGTTATT
    58741 GAAGTTGGCA ACTTAAAAAG AGGCCAGACA TGGAGGATTT CTGAAGCTCA CATCAACGGC
    58801 CTTGGAATTT TTGGAAATAT TGAAAATTTA GACCTCTCAA GACCACAAAA ATTAGGTGTT
    58861 AGTCTTCAAC CTGAAAAAAC AAAGCGCCGC AGTGAGATCC TTATTGCCAC CCAACACAGT
    58921 CGAAGTCTTC AATGGCAAGG CCAACCTAGT ATGGAACAGT GGATTCGTGA TACCATTGTA
    58981 AAAGTAAAAC GGTATACCGG TCGAAGAATT GTGGTTAGAC CCCATCCTAG GTCGCAAATT
    59041 CGTGAAAAGT TTGCCGATGC GGTAATTGAG ATTCCAAAGA AACTGGTCAA CACCTACGAC
    59101 GAATACGACA TTAACTATAA CTATCACTGT GTGATCAACC ACAATGCTGG TCCAAGTGTT
    59161 CAAGCAGTAA TCAATGGCAC GCCAACTATA TGTGATAGTT CAAGTTTGGC GTTTTCAGTC
    59221 AGTGAAAAAT GGGAAAATTT AGAAAATCCA CAATTGCCCA ATTGTGACGA CTGGTTCTTA
    59281 AAATTATGTC ATACCGAATG GACTGTGGAA GAAATTAGGC AAGGCATTCC GCTTAAACGC
    59341 CTTGAAAACT ACCTTGAAGA AAAATTAAAA ATTAGGCCTT GATTTTCACT ATTTTAGGTG
    59401 TTATACTGTA TAGATGCTAA AATCATCATT TGTCGAAGAT ATATTTCTTG AGTTCGTAAG
    59461 CCTGTGCGAC AACAAGAATA TACAACTGCA ACATCAGGAT CAATCAGCAG CCAACAGTTT
    59521 CTTTGTTGTG CTCTCCACTG GTGGTCAGTT GACCAAAAAT CAGGCAAATT TTATCATTAA
    59581 AATTCTCCAA AAATACAAAA TGTATGCAAA ACTGGCAGGG CTTGATTATT CCTTGCTTTT
    59641 AGAAAATCCT GAGTGGCGAG CAGATTTTAG AATTCTTGAT ATGGCAAGAA AAATATTTGT
    59701 AGAAAAAGAT GAAGACGGAG AAGTGTGGAT CTGTGCCAAA TTCCCATTTG CTTTAAAAGA
    59761 AGTATTTGAC CGAGAAATTT CACCAATTAC CAAAGACTTC GGCGTCAGCA CTTGGGACCC
    59821 CGAAAGAAAA ATTCGTAAGA TGAAATTTTA TAATTTTAAC CTTATTGAAG TCTATGAGTT
    59881 TGCACATACC AACAACTTTG AGATTGACGA TACCTTTATG GTAGCACTTG CAGATGTTGA
    59941 AGAAATTTGG CAAAATAGTG AAACAATCAC TCCCTATTGC GAAAAGCACT TTGGCGCAAC
    60001 AGTTGACTTG ATCAATGCTC CACAGGAAAC TGTTGAGTGG TTTGAACAGC ACAGAATCTG
    60061 TAATCAAGCC AGCGATCTAC TGCTGGCCAA GAGCATGGGA TACCTATTAA AAGAATCTCC
    60121 AAAAACACTA GCAGAAAAGA TAGCTGCATC AGAACATAGA CAATTTTGGA TGAAGAGTCT
    60181 AGATCAGTTT TTTGAACTTT ACAAAGACAC TGACGGCATA ACAGCAGTGA TTCTAAACAA
    60241 AGGTGACAAC TCAGAAGAAT GGGTTAAGTC GTTTACCATG TCGGCCATTT TGCATGATGT
    60301 TTCGCCCACA GATATTCGGA TTTGTTTTCG ACAAGACAAG GTTGAAGATC GAGGATTTAA
    60361 CCAGTGGGTT AAAGACAACG GTTACGGTGG AAAGGTAGAA GGTGGTAAAA TTTTTATATT
    60421 TCAGAACAAA CCCCCTAAGT GGTTGTTTTC TGATGGAATA GATGTTAAAA TTATTTTAAC
    60481 TAATAGCTTA TATCCAGTGC CCAGTGCCAC TACACAAGCC TGGATGGAAT CGCACACCTG
    60541 TGTATGTTTT GTAGGTGATA TCAAGGCTGC ACACATTAAG GACAAGAAAA TTGCCGAGTT
    60601 GTAAACTAAC AATTAAAGAT GAAGTTAATA TTAAAGTTGA CGGACTGGCA GTAGAAACAC
    60661 GGCGTAAAAT TGTCAATAAA TTAAAGTTTG ATTTGCCCTA TGCACGACAC ATGCCGGCAT
    60721 ATAAACTGGG TCGCTGGGAT GGAACTAAAA CTTACTTTAG CATTGGTGGT ACTGGTTATC
    60781 TTGCACACTT GGATGTAATA TTACCTATCA TAGAAGATGC AGGTTATGAA ATTGATATAG
    60841 AAGATTTGCG TCATCATAGC AAGATAAAAT TTGCACCTAT TACTGAAAAC TATTGGGCGG
    60901 ATCAAGGAAA GACTTGGCCT AAAGGTCACC CAGAGGCCGG TACTCCGATT GTACTGCGTG
    60961 ACTATCAATA TGATGTTGTT AACAAGTTTT TAGAAAATCC ACAAGCCCTA CAAGAAGTTG
    61021 CCACAGGCGC AGGTAAAACA ATCACAACTG CTACACTAAG TCACTTATGT GAGCCTTATG
    61081 GTCGTACAAT GGTGGTTGTT CCTAATAAAT CATTGGTAGT ACAAACCGAA GAAGATTATA
    61141 AAAACCTAGG CCTTGATGTC GGCGTATACT TTGGCGATAG AAAAGAACTA GGCAAGACAC
    61201 ATACAATATG CACATGGCAG AGTCTTAATG TTCTAGACAA GAAAAGTTAT GACAACGAGA
    61261 CACTAAGTTT AGCTGAATTT ACGGCCGGCG TGGCAGCAAT TATTGTTGAC GAAGTTCATC
    61321 AGGCCAAGGC AGAAGTGTTG ACAAAATTGT TGACGCAGAA CTTTAACAAC TGTGCCATTC
    61381 GTTGGGGACT TACAGGAACA GTACCTAAGG AAGCATTTGA ATTCCAAGGC ATACTTGCCA
    61441 GTATTGGGCC TGTTATTAAT CAAGTATCTG CGCACGATCT ACAAGAAAAA GGTGTCTTGG
    61501 CTAATTTGCA AATCAATGTA CTACAGACTA CAGATGTGCA GGTGTTTCGT AGCTTTCAAG
    61561 AAGAATACAG TTTCTTAGTA ACTGATCCTA CAAGATTAAC CTGGATGGCA AATAAGATTA
    61621 AAGAGTTATC ACTAAGTGGA AATACTCTTG TATTAATCAA TAGAATCGAT ACGGGAAACA
    61681 AATTAATTGA ATTAATTCCT GATGCTGTAT TTGTCAGTGG TGGCATGAAA TTAGATGAAA
    61741 GAAAAGAAGA GTATGACGAA ATTAAAACTA GTGATGGCAA GATTATTGTG GCGACTTACG
    61801 GTGTGGCCGC TGTGGGTATT AATATCCCCC GTATTTTTAA TCTGGTTCTT ATTGAGCCCG
    61861 GAAAGAGCTT TGTTCGCGTT ATACAATCAA TTGGACGGGG TATACGGAAA GCCCAAGACA
    61921 AAGACCACGT TGAGATCTGG GATTTCACAT CCACCTGCAA ATACGCCAAG CGCCATCTTA
    61981 CGGAGCGAAA GAAATTCTAT AAAGAGGCCA AGTACCCCTT TACAATAACC AAGGTAAACT
    62041 TATGAAAATT TTAACACTTA ATAACAGGTC ATTTGACCTA AACGATTTAC CGGATGAGAT
    62101 AGAAGACGAT GTACGATACA GTGTGTTAGA CAACAGTAAT GCCAACGAAC CTGACTTTTT
    62161 CTTTATGCCT TTGATATTTT TAGAGTCATT TAATAGTCCT GCAATTCTAC TAAACATTGG
    62221 CGGTCATCAA GTGCAAATGC CACTAGATTG GTGTATGATA GTTGGTGACA AAGATTGTGG
    62281 CATGGACCCA GAAGTATTAC CGTTGACCAG TTTAAACGAA CGGGGATTTG ACGCATTTAT
    62341 TTTTAATCCT ATTAACGGTT TTAAATGTGA ATACATGCCA ATTGAAATAG TGAATATCTA
    62401 TCAAGATGTT AAATGGTATT TTCCAAAGAT GAAGAACGGA CAGTTATTAA CTGTTCCGTT
    62461 ACATGACGGC GACAATCCGC CATGTGCATA TTTTGTCAAA GAAGTTAGTC GTCAGAGTGA
    62521 AATTTTACAG CTGGACAAGG TGTTGTAATA AGTAATATGT TATTAAAGGA TTTAATATGA
    62581 AAGCAGGTAA AGTATGGGGA CAGACAGAAT TGCTGGAAGC TAACGGTGTA TTAGAATTTC
    62641 ACCGTATTGA AGCTGTAGCT GGTGGAGTTT GTTCAAAGCA TAAACATAAA TTTAAATGGA
    62701 ACGGATTTTT TGTTGAATCC GGTGAAATGA TTATTCGTGT ATGGAAGAAT AACTATGATT
    62761 TAGTTGATGA GACACTACTT AAAGCAGGAC AATATACAAA AGTTGCTCCC GGAGAATATC
    62821 ATCAGTTTGA AGCAGTCACA GACTGCGTTG CCTTTGAATT ATATTGGGCA GAGTTTGATC
    62881 ATCAAGATAT TGAAAGAGAA ACTGTTGGAT ATCACAAGTA ATGGGACTAC ATCTTTCTTA
    62941 TATAAATTTT ATAAATTCGT CTATTGAAAA AGTCTACGGA TTAGACACCA AGGGTCTAAA
    63001 AATGTTAGAG CTAGGTGACC AAATTGTAAA AAGAAAGTCT GGAATATCTG AAAGAACCGG
    63061 TAAAGATTAT TTTACAAACT TAGGATATGA GCATATTTCC GTAGACCTAA ACGGCAAACG
    63121 AGGATCTCTA ATTAAAGATT TAACAAAGCC AACAGACTTT AACGAATGGC CTAAATATTT
    63181 TGATATTTTA ACAAATTCAG GAACTACTGA ACATGTTGAA CCATTTGAAA ATCAACATGA
    63241 TTGTTTTAAA ATTTTACATG ACTGCGTTAA GGTCGGCGGA TTGATGATTC ATCTAATACC
    63301 CGACATCAAA CCGTTAAATC AAGGATATTT TGTAAACCAT TGTAATTATT ACTATTCAGA
    63361 AAAGTTTTTT AACGATCTTG CATTAAATTG TAATTATACA ATCTTAGAAA ATAAAATAAT
    63421 GGATAATTTA AGATGTGTTG CATTAGTTAA AAATAGCAAT GACTTTTGGC AAGACAAGGA
    63481 TAGTTTCTTA AAAAACATAA ACATTGTACC AATGGAGGCA TCACAATGAA AGCAGTATTA
    63541 TATCACGCAG AAGCACATGA CTGGCATGGT AAAGGAATCT ACAAGGACAT TACTTATGGA
    63601 TTGAAAGAAA ATTTAGCCAC ATTTAATATT CCGTTAATTC ATCTTACAGT AACAGGGCAC
    63661 GAGGGCTGGG GCGAGGAAAA TTACTATTAT GATGTACATG ATGTTAAAGA AGTAATTTAC
    63721 AATAGAGAAA AAACCTTCTT AGAGTTTTTA AAAAATGATG CAGTGGAAGA TGAAATTTAT
    63781 TGGTTCTGTG AACCAGATTT TAGATTGTTA ACAGAATTTC CACCACTTAC AACTGACCTA
    63841 TGTATGTTGC ATAGAAATGA TCCTGTGGTT ATTACCCCAG CTTGGAGGTT GGCTAAGAAA
    63901 GCAGCGTGGC CTATCTTTGA GGAAGCATTT TCATATTTTG ATCTAGAACA AAAAAAGTGG
    63961 CACGGTGATA GTGTGGCCTG GGTAAAAATG TGGGAAGCCA TGGGAAAACC CGACGCACCT
    64021 GGATTCTATA AACACAATAA AAGAACCGTT GAACTCAGGC CTTACGGATG GTATGCTTCT
    64081 CGACACAAGG CAAGATTTTC CAAACAATTT AAAGGCGGCT CCAAAGATCA AATTACCAGC
    64141 CAAGCCTACA AAGATTTAAT GATTGAAAAA GCACCTGGTC CAGATGGAAA ATAATATCAC
    64201 CAAAGGAAAT AATGTTAAAG TTATTGAGCC TGTAAACTTA TATGGGTGTA CTTTACAACA
    64261 CGATGTTTTT GTAGGTCCGT TTGTTGAAAT ACAAAATGAT GTAACGATTG GTCAACGGAC
    64321 TAGGATTCAA AGTCACAGCT TTATTTGTTC TAATGTTGAA ATAGGATCTG ACTGTTTTGT
    64381 AGGGCACGGT GTTATGTTTA TCAACGATAA GTTTGTTGAT AGAAAGTTAT CTAAAGATTT
    64441 TTTACCAACA AAATTAGGTA ATAAAGTGTA TGTAGGATCA AATTCATCTA TTTTACCTGT
    64501 GTCTATTTGT GACGATGTTG TTATTGGAGC AGGTTCTGTT GTTACTAAAG ATATTATAGA
    64561 ATCCGGAACT TATGTAGGCA ATCCTGCAAG GAAAATAAAA TGATTTTAGA TTTTAATTTT
    64621 AAATTAATAC ACAAAGTTTT TAATTTAAAT TGTTTGTCAC TGCCTACAGA AGTTGTTTGC
    64681 CTTGGCTGGC CAGATTTTAT GGTGGGAGAA GAATTAATGA CTGAACTGTA TGGTGAAAAA
    64741 GCAGAGCAAT TCAGAGTAGA AAATAATCCA AGATCTTGGG ATAGAATACC AGGAGAATTG
    64801 TTTGATGTTC ATGCTGTCTT TCAACATCAT AACTGCAATC TTACTATTGT TGATGTTATT
    64861 AAGCATAGGG GTGTTGAAGA ATTTTTAGAT TTAAATGAAC CGTTAGAAGA ACATTTTGTT
    64921 AAAAGATTTG ATCTAATAGT TGATACTGGA ACATTAGAAC ATTGTTTTAA TGTAGGTACA
    64981 GCATTTAAAA ACATGTGCAA CATGACCAAA GTAGGCGGAG TGGTAATTAC CGCAGCACCA
    65041 TATTCTAGAC CATTCCACGG TTACTATAAT TTTGTTAAAG AAACATATTC AGATGGATTT
    65101 GGAAAAAACG GTTTTGAAAT TTTAGAAACA ATCTGTACAG CCAGTAAAAA GATGAAGGTA
    65161 ATACCGGAAG AAGAATTCTT TACAAAAATT ATGCCCGGTC AAGGAATTTT AAATTGTATT
    65221 GCTAAAAAAG TAGAAGACAA AGAATTTAAA TGGCCTGTTC AAAGAAAATA CGGAAAATAA
    65281 AATATGATAT TATTAGTTGG TTACGGTTAT TGGGGGAAGA ATTTAGCTAG GAATTTTAGC
    65341 AAAGAATTAA CAGCAGTATG TGATTCAGAT GTTAAAAAAT TAGAAATTGC AAAATCATTA
    65401 TATCCTGCAA TTACTACATA TACTTCTTTA GATGAGGCGT TAAATCATCC AGGAATCAAA
    65461 GCAGTGGCAA TTGCCACCAA AGCAAATACA CATTACAATA TTGCTTTAGA ATCTCTGGCT
    65521 AGGGGGAAAG ATCTTTGGAT TGAAAAACCA ATTTGCGAAA GCCTAGATCA AATCAACAAT
    65581 CTTATTAAAG AATCTGAAAA AACAAAAAAC ATTGTGTTTG TTGACCATAC ATTTTGTTAC
    65641 AATCCTGCTG TAGAAAAATT AAAAAGTATT GACATTGGTA AACCAATATA TTACGACAGC
    65701 ACTAGGATTA GTTTAGGATT ATTTCAAAAT GATGTTGATG CTTTACTGGA TCTTGCAATA
    65761 CACGATTTGA GTATTGTAAA TTATCTTTAT CCTGACCTAG AGTTAAAAGA TAGAACAATT
    65821 ATTAAAAACA ATCATATCAA TGATAAAGCA AATCAAGTAA TTGTTAATTT AAAATTTACC
    65881 AACGGGTTTA CTACTACAAC AAATTGTAAT TGGGTTAGTC CGGTAAAAAA GAGACAAATC
    65941 ATTTTAACTG GTGATAAGAA TAGTGTTGTC TACGACGACA TTGACCTTGA CAAAATTAAA
    66001 ATTTATTCTA CTGGTGAAAT AAATTCAGAT TTCAACGCCA ATCAATTAGG TGATATGTTG
    66061 GCTCCAAAAG TTGGAACCGC AGAAGCATTA TATACAGGAA GAACACATTT TCTAAAATGT
    66121 ATTGAATCTA GAACACAACC GTTGACCAGC ATTTACACAG CCAAAAAAAT TATGGAGTGG
    66181 GTACTATGAT CCCTTTTTAC AGTTTTAAAG AAATACACGG AAGTGTAATA GATGAATTAC
    66241 TTCAAAAATC AGAATCAGTT ATTCGAAGTG GTAACTATGT ATTTGGTACT GAAAAATTTG
    66301 AAGAAGAGTT TGCCAATTAT GTTGGCGCAA AGTATTGTGT AGCAGTATCG AATGGAACCG
    66361 CAGCCATACA TCTAGCATTA CTAGCACTCG GTGTAGGCCC CGGCGACGAA GTTATTACAG
    66421 TTAGCCATAC CTTTAGGGCC ACCGTGGCAG CAATAAAATA TTGCGGAGCA ACTCCTATAT
    66481 ATGTTGATGT TGACCCACAT ACATTTACTA TGGATCCCGG CCAAGTAGAA TCTAAAATTA
    66541 CCAACAAAAC AAAATGTATT CTACCTGTTC ATATCTACGG CAATGCTGCT CCTATGAACG
    66601 AGTTATTAGA AATTGCATCA AAGCATAATA TTCCCATGGT TGAGGATTGT AGTCAAGCAC
    66661 ACGGAACAAC AATCAATAAC AAACATGTTG GAACATTTGG AAAGATAGGA ACATTCAGTT
    66721 TCTATCCTGG TAAAGGTTTG GGTGCATTAG GAGATGCAGG CTGTGTTGTT ACCGACGACG
    66781 CAAATCTTGC TAAACATATG GCAAAACTTC GCCAATGGGA CGACAATGAT GTAGGCTACA
    66841 ACTATAGAAT GGCTAACATT CAGGCTGAAT TTTTACGAGT TAAATTGCAA ACATTTGATT
    66901 TGGTGTTAGC TGAGAAGAGA AAAATTGCCG AAGAATATAA CAAGCAGTTT AAATACATCA
    66961 AAACAGCCAG TGATGTAAAT CACAGTTATC ATGTATACCC TATTTTGGTA AAAAATAGAG
    67021 ACAAGTTTAT TGCAGAGGCT AAATCAAAAG TTGATTTAAA GAGTCACTAT CCAGTGCCTG
    67081 TTCATCAACT AATAGCCTAT AGAGAATCTT ATTGGCTACC TGTTACCGAA CACATTGCGG
    67141 CAACAGAAGT AAGTTTACCT ATCTACCCCG GAGTTGACTA CAACTCAGTT ATTGAGATAA
    67201 TTAATGATCA CTCTAGCAGC CTTCTATAAA GATTTAAAAT TGCATGTAGA AAGTACAGCA
    67261 GTTAATGATG CTGTAAAGGG ATTCGATTAT AAAAGATCGT TAATGTGCCT TAAAGAAACT
    67321 TTTGAAAAAA GAAACCCTCA GGGTAAATTC TTAGTAACTA CCGACTTAGA AACTGAATTA
    67381 CCATTTGACG CTGCAAATAT TTTTAGATCA GAGTTAAAAG ACAAAGGCCT GATGGAATCA
    67441 TTGGTGCTAT CAAATACTGA AATAATTAGA TCAACCGTTG GAAAAATAAT TCTTTGTGGA
    67501 TCGGATCATT TAATTAACGG TGATTTAAAT AATTTTTTTA CTAAGGACTT TGATATAGGT
    67561 ATCTTGTTCA ACGGCACCTC GGTAAATAAC ACGGTAGTAC TAGCAAATAT TCAAAAAAGT
    67621 ACTAGATCTA AAATTATAGA TTTTTTTGAA GAAAGAGAGA AAGAGTATTA TCAACTTTCA
    67681 GAAGGTAAAA AAGACTGGTT CGGCGACCAA ATTAGTTACG ACATTGTTCT AAGAAAACAC
    67741 GGAGTATTAA ATGATCAAGG AGTAATTCAA GGTATTCATA AAGGCACAAA TTTAACATTT
    67801 AAATTTATGA AATATGGCGA GGACGGAGTA TACGGATGTA AAAAAAGTGC GGCATCGTAT
    67861 AACAAGCAAT CATTGTTGGT AGATTTCAAA GGAACTAGAA AACAATGGTT TGATATAATT
    67921 TATAACGAAC TTAAATAAAA CTATGAAAAA AATATTATTA GACTGCGGAG CACATCTTGG
    67981 AAAGGGATTG AGAAGACAAG TTGAAATTAA CAAAATTGAC TCAAACTGGA AAGTTTATGC
    68041 CTGGGAAGCT AATCCGTATA CATATCAAAG TTTTTTAGAA AACACAAGAT TTCACCATCT
    68101 AGATGTAACA GCATATCATG CAGCGGTAAG CAATGAGAAC GGAAGTATAA AATTTAATAT
    68161 TCAGCGATCC ACTGACAAAG CAGGAAATGA TGCTAAATTT GGTACTGGAT CAAGTATTGT
    68221 ATCTTTAGAT GAATGGCGCC CAGCAGGGAA GAAGCCATTT GTCGAAGAAG TTGAAGTTCT
    68281 TAAAATAGAC CTAAGTGAAT GGATTAGTAA AAATTTAAAT GAAGAAGATT ATGTTATCGT
    68341 AAAGATGGAT ATCGAAGGCG CTGAGTACGA TACCCTAGAA AAAATTATAG AAGATGGCCA
    68401 ACTAAAATAT ATTAAAAAAC TTTACATTGA ATGGCACAGC ACTATGTTTT CTGAGCCCGA
    68461 AAAATATAAA GTAAGAGAAG ATAAGATCAT AGAAGAATTT AAAAAATTTA ATATACCTGT
    68521 AGAACCTTGG TAAGGAAAAA ATAAAATGTT TAGCGATGCT TATTATAGAA TTGTAGAGAA
    68581 CGGAAAAAGC TATCATGGTA GCACAAAATC ATGGAACGGC CTGCACTCTA TTCCCTATGC
    68641 AAAAAAAATT AAAGAACTTG TAGAAAAACA CGATGCAAAA TCATTGTTAG ATTATGGCTG
    68701 CGGAAAAGGC TATCAATACA CCATGAATAC AGAATGGGAA CCGGGTGTTG CAACTACCTT
    68761 AGACAAATAT CTAGGAGTTA GTGAGGTTGG TAAATTTGAT CCTTGTTGGC CAGAGTTTGA
    68821 CAGATATCCT TCTTTGGAAA AAAAATATGA CGGAGTTATA CTGATACAAT GTCTAGGTTT
    68881 TATACCTGAT GCTGATCTTA TTGTATTAAG ACAACATCTA GAAACTCTAT CAACAAAGTT
    68941 TTGTTATATT GGTGAACTGT TTTCGGGAAC CAAGGGAGAT GTAAAACCTA AGAAATTAAA
    69001 ATTAATAGAA CCAGATAATT GCACCATTGG AAGATCAGTA GAGTGGTACA AAGAAAAGTT
    69061 TTCAGGATGG CAAGGTCCTG AATTAATTTT TGATTTTATA TGAAAAAAAT CTTAATAACA
    69121 GGTAATGCAG GATATATCGG TAGTCACTTA ACTAAATTGT TAGGCAAGCG AGATGATGTA
    69181 GAATTATATG GTATAGATAG AAACGCACCT CAGTTGCCAG TTAAAGAACA TTCTCGAACC
    69241 AATATTGCAA TGCCTGGATA TTTTCTATGG CCAAACAATT TTGAATTTGA TTGTGTGATT
    69301 CACTTGGCAG CAGAAGTGGC TGTAGGCCGC AGTGTAACGA ATCCTATAGT GTATTATCAA
    69361 ACGAACACCT TAGGCACATT GCGAATACTT CAAGATTTAA AATGCAAACG ATTTATACAT
    69421 GCCAGTACAG GGTCTGCAGG TCCAATGAAT AATCCCTACG GTATAAGCAA ACGAGCCTCT
    69481 GAAGAAATTG TAGACCAATA TTGCAAAGAA CGATCTATTC CGTTTACTAC TTTTAGATTT
    69541 TATAATGTAA CGGGTAGTGA CGGCATCAAT CCAACTAATC CTGACGGACT AATGTGGAAC
    69601 TTGATGAATG CACAAAAGAC CGGAGTGTTT AATTTATTTG GCGATGATTA TAATACTCTA
    69661 GATGGCTCTG CTGTTCGAGA CTATACTCAT GTTAATGAAA TTTGTCGTGC TCTAGAACAA
    69721 GCAATTGATC GTTCGACTAA TCAAATAGAA AACTTAGGTC ACGGTGTAGG CACAACAGTT
    69781 AAACAGATGA TTGACATGTA TAAGAAAGTC AATAACTGTG AGTTTGATGT TAATGTATGC
    69841 CCAAGAAGAG CAGGTGATCT TGAGCAAAGT GTACTTGACA ACCCGTCTTC TTTTATGCAA
    69901 CAATTGTATA CTATGGAAGA TTTATTATGG GTACCTTAAC ACCAGGCGCA ACTTACATTT
    69961 ATGAACGCAA CGGCGAAGAA ATTTACGCTA GAGAAGTTGG TCAAACTGAT CGAACATTAA
    70021 TTGGTTACCA ATACGAAAAC AAAGTAGATC CGAGAACCGA TGATGGTCGT CCATTATACG
    70081 AGCATATAAA AGAAGACAAA TTTTGGGGCG ACATTCGAAG AGCAGCTCGG ACAAATACCG
    70141 CTTTACAAGA AGCCATGGAG CGTGTTATAC TCATATATCA TCTAAGCAAA GACCATGGCA
    70201 AAAAATAAAC ACGTAGATCT TTTTAAAGAC ATGATTCCCG CAGTGGATAT GGGAATTAAA
    70261 GAATTATGGG ATGCAGTTAC AGACGAAGGT CGCAAAGAAA TTAAAGGCGA CTTTTGGAAT
    70321 CTTACCCGTT ATATCAGCAG TGTAAAAAGT TCCAATAGAG AACTTCAAGA GCACTTTATT
    70381 CTAACTGTTA ACGAATACTA TAACAAGAAT TGGAATGACA TCCAACAACA TCCTAAACTG
    70441 GTTTGGCAGA CTCTGTGTCT ATGCAGTCAC GAAAGTAAGA AAACCACAAT TTCATGAATG
    70501 GATTCCCCTA AAGAAAGAAG CAAATAAAAA AGAAAAGTTC TTGGCGGAGT TATTCCCAAA
    70561 CATGAAGTTG AGTGACATTG AAACACTTGC CGTAATAACC ACAGACAAAG AGATCAAAGA
    70621 ATATGCTAAG GACCTTGGTT GGGACAAGAA GCAAATTGCA GACATTAAAC TATAAGTGCG
    70681 AACATTGCAG TAAACTATTT GCTAAAGAAA AGACTTTAGT AGTGCATATT TGCGAACAAA
    70741 AACGCAGGCA CCTAAGCAAA GACGAACGAC ATGTTAAACT GGGTCTTATG ACCTATCAGC
    70801 GTTTCTATGA ATTAACACAG AAAGCCAAGC AGCCTAAGAC ATTTGACGAG TTTGCATCTA
    70861 GTCCTTATTA TACAGCCTTT ATAAAGTTTG GCAGTTTTAT GAGTAATACA AATCCTATCT
    70921 ATCCAGAACG GTTTGTGGAC TATGTAGTAA AGAGTGGAAT TAAATTAGAC CACTGGTGTC
    70981 GCGACGAACT CTACGATGCC TATATAAGCG AGCTTATAAA AATTGAGCCA GCCGACGGCG
    71041 CAATTCAACG CACAATACAG ACAATGATGG ACTGGGCAGA TAAAAATTCT GCGCCCTGGG
    71101 AACATTACTT TGCCTTTGTA AATTTAAACA GAGCCACACA TGATATTAAA GAAGGCTTGA
    71161 TCTCGCCTTG GATCTTGTTA AATAGCAAGT CAGGTAAAGA CATGATTAGA CGCATGAATC
    71221 AAGAACAATT AGAAATAGTT GGACCTGTTG TAGACCCTGG ATTCTGGATG CGTAGATTCA
    71281 AATCAACACC TGCCGATCAC GAGTTGGTTA AAGACGTCAT CAAGGAGGCG AAGATTTTAT
    71341 GATTTTTAAA AAACGACGGG AAGAAGTTGC CCCGGAAATA GTTGAAGAAG AATTAAAAGA
    71401 TAATGAAGAG CATATCTCTA GGGATGACAT TGATATAGAA GTAGTAATTG GGGAAGATGT
    71461 CCCCGATGTG TATGTTAAAT TTTCGGGCTT TGAAGATAGT GAAGATGCCG AAGAGTATGC
    71521 ACAATTTTTA GCAGAAACAT TACCATTACT GTTATTTGAA AGCACACGGT TACAATAATG
    71581 CCAGATATCG ACATAGACTT TATAGATCGC GAACAAGCAC TAAAACTGTT TAAGCATACA
    71641 GTTGCTAGTA GAAATGATAA CGGCCGATTG GTCAAACATA ATACCGGCGT ATACCTCCAT
    71701 GAGGTTCCTG TTGATGCTGT TACGAGTCTA TGCAGTATGC CGTATGAGCA AGCAGAAGAA
    71761 CAAGAGTTTT TTAAAATAGA CTTTTTAAAT GTCAGTATTT ACAAAGGTGT TCGAGACGAA
    71821 GTTCACCTTA AACAACTCAT GGAGATCGAG CCGCTATGGG ACCTACTACT ACAAGACGAG
    71881 TTTGCGGATC TATTATTTCA TTTGAATGGC CATGGTGCAA TTCTGAGGAA AACTTGCCCT
    71941 ACTTCCGTGG AAGAATTAGC TGCCGTCCTT GCTATGATAC GCCCAGCAAA GAGGAACTTG
    72001 ATTGGGAAAT CATGGCCGGA GATTATGAAG GAAGTCTGGA CAAAACCCAA GACAGATGAG
    72061 TATTATTTTA AGAAGAGTCA CGCCACTGCT TATGCCATGG CTATTGTAGT ACAGATGAAT
    72121 TTAATTTGTG AATCAATAAG TTATGAATAT TTATGATATT AAGTAATTTT TCTAACCAGC
    72181 GTAATACTTC TACGCTTAAT TCTCTTAACA ATAATATCAT TTAAGCTGGT GCAAGGTCCT
    72241 AGCAGTATCT TTGTGTCTTT TGTTGAAAAA TTTCTAATTG CATATCTAAA CCCGTAGATC
    72301 TCTCTTAATA GAAATATATT AATGGGAATT TGACGATTTG ATTCCCACCA CCAAACTTCT
    72361 CCTAATTCTA AAAACTTGGC CTTTTCTCCG TCAGTTTTGA TCAGGGTATA GTCATACATG
    72421 CTAGTGACCT GAGCATCTTG GTTAATCACA ATGCCCACAT ATTCGTGGTT AACATGATTT
    72481 ACCACACTTA TGAATGGAAA GTTTTCTTGT AGGTTTTCTG TTATTCTCAT AGATAAATAC
    72541 TGCAAAGGAT CCGTTTAGTA TGCAATTAAT TTCAGTTTAT TTATACCCAA ATAAAATAGA
    72601 TGTGTTTACT AATGCGTCGG CGGCCTGGCA AACAACGAGG TATCGTAGAG TGTATAATCG
    72661 CAACATAAAA ATCTATCGCG GAGTAGATAA TCGTATTGAT TTACAGGTAC GAAACTCTGA
    72721 TGAGAAAGCC GCAGACACAA CAGGTTCAAC ATTGGTATTT AATTTGGTTG AGCGTGAAAC
    72781 CCAGTCATTA GTGGCTAAAA AAGACTGTGT TACTGTCGCA GCCAGTACCG GCAAATATTA
    72841 TGTCATAATG ACTGAGTCTG AACTCATTGA CATTGAGACT GGGTTCTATC AATACAGCAT
    72901 ATACAATGAA ACAAGAACAT CTAATGGTGA TGATACTCAT TTAGTCACGT CTAGAACTCC
    72961 GTTATATATT GACAGTCAGT ATGATGCATT GGCCAACATT GAAGTATTAG ACAGCGGCGA
    73021 AGGTGAACTA CAGGCTAGTA CCAAAGTTAG TGAATTTAGC CTGCACAAGA GCTTTGGCGA
    73081 GCCGTTTGAT GATTATTATA TTAGCAGTAT TATTGATGCA AGACCACAGG TTACTAGTCC
    73141 ACAGAGTCTG CATACATTTC AATTGTTCTG CACCAATTAT ACTGGATCTC TAATCATTCA
    73201 AGGCAGTCTA AGTGAAGGTG GAAATCCGGA AGTTTGGGTT GATGTTGAAA CACTGGCGCT
    73261 GACTACTGCA ACATTAACCT ATCAAAACAT CACAGGCAAG TACAATTGGT TTCGAGTAAA
    73321 GCATACTCCC AATAAGCTAA TTACCAACAA CGGAACCGTT GACAAGATAT TATACAGATA
    73381 GTATACTAAG TCTATGACTC TCGTCTTAGA CAAATTTCGA TCGCTATTAC CTAAAACTAA
    73441 ATCCAGTCCA AGCGGCTGGA TCAGTTTTAA TGCACCCTGC TGCCACCATA GAGGTCATGC
    73501 TAGAGATACT CGAAAACGAG CAGGCGTTAT GTTCAGTGAA GGAGTTGTTT ACAACTGTTT
    73561 CAACTGCAAG TATACTGCCA GTTGGCAACC TGGTCGTAAC ATATCTGAAA AACTTAAAAG
    73621 CCTATGTCGC TGGCTAGGAG CCAATGATGA CCAGATCAAA GAACTAGTAT TCGAAGCTCT
    73681 AAAGACTGAA TCAACAGAGT ATGAAGCCGA ACATTTTGTT GAGAAAGTTA AGTTTACAGA
    73741 AAAAGAATTA CCCGAAGGCG CAATGTCTAT CAGTGAATGG GTTAATTCTG CATATCTTCC
    73801 AGATATTGCT AACGACATAG GACCGGTAAT AGACTATGTT ATTAATCGTG GGTTTGATCC
    73861 AATGACCAAG AACTTTTATT GGTCGCCTGC TCCCGGGTAC ATTGATCGAG TACTTCTACC
    73921 CTATTACTAT GATGGCAAGA TTGTTGGCAA CACCGCACGA AAGATAGGAC TTGGTAAACC
    73981 TAAGTATCTA TCAGACCAAC ATCCATTCTT TGTGTTTAAT GTAGATGAAC AAGAAGCATT
    74041 GAACAAATAT GTATTTGTAT TAGAAGGGCA GTTTGATGCA CTGTCTATAG GAGGGGTTGG
    74101 ATTATTAACC AATGAGATCT CGCAACAACA GGCACACATC ATTAACCAAT TAGGCAAAGA
    74161 AGTTATTGTG ATTCCAGACC AAGATAGGGC TGGATTAATG TTGATTAAAC AGGCCATAGA
    74221 CTATGATTGG GCTGTGGCAT TTCCTAACTG GGAAGACGAT GTTAAGGATG TTGCGGATGC
    74281 TGTGTTGAAA TATGGAAAGT TGTTTGTCAT AGTAGATGCT ATAAAAACAG CCCAACAAGG
    74341 TGAAATTAAA ATTAGTGTGG CAAGGAACAA CCTTGAAACA CGCCTTGCAT TACATGAAGA
    74401 AAGATAATAT AATATAACTA TGATAAAAGA TTACGGAATT GAAGTACAGA AATTATATCT
    74461 TGAATTGATG CTGGCAGATG CAGAAGTGTT TGTACGCTGT CAAGGTATTT TTGATCACAC
    74521 CTTATTTGAT CGCAAGCTAC AAGATGCGGC AGAATTTATT AATGAATATG CCAAGCAGTA
    74581 TTCAGTATTG CCAGATTATG AAATGGTAAA TGCATCATGT AGAACTGACA TGAAGCGACC
    74641 AGAAGATGTC AAAGAAGGAC ACATGGATTG GCTTATGGAC GAGTTTGAAT CGTTCACTAG
    74701 ACACAAGGCC ATTGAGCGAG CGATCATTGC ATCAGCGGAT CTATTAGAAA AACATAACTA
    74761 TGGTGAAGTT GAGACATTGA TCAAAGAAGC AGTACAGATT GGTCTTGCTC GAGACATGGG
    74821 CACAGATTAC TTTGCTGATC CTAGAGCTAG ACTGATGGGA CTCAAGGACA AGAACGGACA
    74881 GATCTCAACA GGTTGGCCCT GTATGGATCG CAAGCTGTTT GGGGGTATGA ACCGAGGAGA
    74941 GCTAAACATC TTTGCAGGTG GTTCGGGTGC AGGTAAAAGT TTGTTCTTGG CTAATCTAGG
    75001 AGTGAACTGG GCATTGATGG GTCTTAATGT GGTTTATCTA ACACTAGAAC TTTCAGAAGC
    75061 ACTTGTATCC ATGCGTATTG ACAGCATGGT CACGGGTGTG GGCACTAAAG AGATTTTCAA
    75121 AGATATCGAC TCCGTTGAAA TGAAAGTCAA GATGATCGGC AAGAAGGCTG GTATGCTACA
    75181 GATCAAATAC ATGCCATCAG GTAAGACTGT CAACGATATC CGTGCTTACA TTAAAGAATA
    75241 TGAAATCCGT GTAGGCAAGA AAGTAGATGT ACTACTGGTA GATTATTTGG ACCTGTTGAT
    75301 GCCTATTGGT AAAAAGATTT CAGCAGAAAA TCTGTTTGTC AAAGACAAGT ATGTATCAGA
    75361 AGAACTGCGT AATCTAGCAA TGGAAAAGAA GATTCTGTTA GTAACTGCGG CACAGTTAAA
    75421 TCGTGGTGCT GTAGAAGAAG TTGAATTTGA TCACAGTCAC ATCTCGGGTG GTTTATCAAA
    75481 GATTCAAACT GCGGACAATG TGTTTGGTAT CTTTACATCG AGAGCAATGC GTGAGAGAGG
    75541 TCGTTATCAA ATACAGTTGA TGAAAACTCG TTCATCGAGT GGTGTAGGCC AAAAGGTTGA
    75601 TCTAGAGTTC AACATTGAAA GTCTCAAGAT TAGTGATCTT CCAGAGGATG AACAAGAATC
    75661 AAACGGAGCC AGCAGTCGTG GCAGTAGTAG TCTAATCGAA AGCATTAAAA ATCGCAGTAC
    75721 TGTTAAAATA GACAGCGACG GTGTAATCCA TGATGATCCC ACACAGGGAG CCAGCATTGG
    75781 TAAAGTACGA GCCAATGTAG AATCCAGCAA ATTGTTGGAG TTGTTGAACA AGATGCACGA
    75841 TGAAGACGAA TAAGGTAGAA TTATTAAAGT GGTTAGATCT CGAAGGCGAA AATATTGAAA
    75901 TTGATTGGCC TAAGGTACAT AAAACTATAG GCCTGGATCA TACCAACTGG TTATTGAAAC
    75961 AATCTGAAGA TCAATGTCAA ATAATACTAG AACGCAACGA TGTCTATTGC CGTTTAGTAG
    76021 CTGAATTTTA CAATGATCAT GCTCTAGCCA ATTACCACTT AATGTGGGCT AAATAATGGA
    76081 TGAGAGCAAA AGAATTTATC AACGAAGCTT GGAGTGGAAA AAGTCACGGA AAACCTAAAA
    76141 AGGTTCGTGA TCGGGCTTCT GATCCTCTTC CTGGAGTCTT TGTACAAAGA CAATTAAGAA
    76201 ATACTGACAC CTATATGCAA TATCGTATGG GGCTGGCTCT TGCCGCAGCC AGGGCCGATA
    76261 AAGCAGGAGA TATTAAGTTT AGTCAAGAAA GTTCATGGGC TGAAAACTTT ATCAATGTGA
    76321 TGTTTGTGCC GGAAGACGAA GAAACTATAA TGTTGGCCAG TAAATTAATG GGTGTAAATC
    76381 CAAGCGCAAT CACAGACAAC AAGAGTAGAG AACCTAAAAC AACAGAATCT ACTAGCCCTG
    76441 TGTCTAAGCC TAAACGCAAC AAGTACGGAG TTTAACATGT GGTTGAGAGA ATTTACAGCC
    76501 AGTGAGTTTG TCACAGTAAA CAAGCAACTA AATCCCAAGA TATGGCCCGA GGGTAAACTA
    76561 GATCCCGAAG TACGGGAGAA ACTGATCAAA ATTGCACAGG CTTTTGAAGA ATTCCTTGGT
    76621 GTTGATCTTC CCGTTAAAGA TTATACAATA ACTGGATCTA ATGCAAACTA TACCTGGACC
    76681 AAGCACAGCG ATCTAGATCT ACACCTTATT ATTCCCGGAG TGGCAGATGA TGCCAGTCGA
    76741 GAACTATATT CTAGTAAAAA GACACTGTGG GGAGATCAGC ACGACATTAC CATTAGAGGC
    76801 CTGCCCGTGG AATGTTATGT ACAGGGCGAG GACGAACCAC ATCACTCAAC AGGTGTTTAC
    76861 AGTCTGACGC AAAACAAGTG GTTGGTCGAA CCCAAGAAGA TCAAACCTGA AATAGACGAT
    76921 GCTAGTGTAA GCGCCAAGTG TGACAACATG ATTAGAGTCA CCAAAGAGGC ACTCCAGCAA
    76981 GATGACCTAG ATCGTCTTCG CGCAGTTAAA GACAAGATCA CAACAATGCG CAAAGCCGGA
    77041 TTAGAGCGTG CCGGTGAGTG GAGTGTAGAA AATCTCTGTT TTAAAACTCT GCGTAACCTA
    77101 GGTCTTATAG ATGACCTTAC AGAGCGAGTT CGAGAACTAG AAGACCAACA ACTGAGCCTA
    77161 GAACAGACTC AAGTGTTGGA CTAATCTTTG ATCAGATAGC AGTCGTGTAC ATTGCAACTG
    77221 CGAATTTCAT AAACCATAAA TCGTGTAGCG GCAGTTAGAC TATCAAAGGT CTTGGCAGTA
    77281 TGAGTCCCGC CAGTTAGATA ATAACTTACC CGCCACATCA GTCTTTCTTG ATGCCAAACA
    77341 ACTGTAACAA GTTAATGAAC AAGTTGATAA AGTCCATATA GAGTGTAAGT GCTCCGATAA
    77401 CTTCTTGTCT GCCTGTGTCG CCATCTACTG ATACAGCTTC ACGAATCTTC TGTGTGTCGT
    77461 AGGCAGTAAG ACCTAGAAAG ATGATAATAG CCAATGCAGA GATCACCATC TGCATCACAG
    77521 TTGAACCAAT AAAGATGTTC ACAATGCTGG CAATAATAAT GGCAATCAGG CCGACGATCA
    77581 TAAACTGACC CATGCTGTCT AGACTGCGTT TGGTAAAGTA ACCATAAAAG CTCATGACCC
    77641 CAAACAGGAT GGCTGCGCCC ATAAAGGCTG ACACAATTGA TCCCATAGTG AATATGGCAA
    77701 ATATGGTGGC CATTGATAGA CCCATTAGAG CCGCAAACGA GTGTAGGAAT AGTTGTAGTT
    77761 GACTTTTGTT AAAGTTCTCC GAGGCAAAGG CAAAGGCCAA TATGGCCACT ATGGGTGCAA
    77821 AGATCACAAT CCATTTCATC GCACCGGTGA AGAAGAATGC CAATAACTCA GGGCTTGTGC
    77881 CCACAAACCA GCTGACAATC ATTGATACTA AGACAGCCAC GCTCATATGC GCATAGACAC
    77941 GACCCATGGC TGAATTGACA TCTTCTGCTG AGCGGTAGTC TGTGACGCCG CCTGTGTAAT
    78001 TAGTTCCAAA CATAAAAATC TCCTAGAAGT TGTAGATACA CTATTATACT ATTTAACGAG
    78061 GTTTTGAGCA ATGACCATAA TTGAGATGAA TATCCAAATG GTATTGAATC CTATCAAGGT
    78121 GGGCAGAGCT TTTCTATATG ATGCCCAAAC CAATGTGGCT GAAGTAAACA GAGTGAGGAA
    78181 GTAGAGCCAC CATAGACTGA TGCCAAATAT AAGTCCGGGC ACAATGATTA TGGCCTTGGT
    78241 GAACCAGGAT AGGAATTCTA CAGTGTTGTA GTCCGTCCAA TAGTCACGAG TAAACCAAAG
    78301 CCCGTAACTC TTTCGAATTT CCTCAAAGCC AATGTGACGA TAGAGAAAGA ATACCAGGAT
    78361 GGAAAAGGCC GCAAGGCCCC AAGCAAGTTG TGTGATAGTC ATGCTAGTAT ATATCTAGCC
    78421 TATCTAACGC CCCAGTTAAA GTTGACTAGC GTCGAACTGA GGGAACATAT TCTTCCACAA
    78481 AGCCTGTCCA GTTCTCGCCA GTGTTACGGG TCATTTTGTC AGCCAACTGT GAGGCCAGCT
    78541 CTTCAGCTAG GGCTCGTTGA CGCAGTTCCA ATCGAGCACC TGTAAGATCC TGATTCTTGA
    78601 CAGTTTGCCC CGTAACAATG TTCCTGGCCT TGATCATGAG ATATTGTTGT GTCATATTAT
    78661 AGTCCAAATT CTTGTGCAAA CTCTTCTGCA CGATCCTGAT CAAAGAATGT GACTTCAAAG
    78721 TGATCGGGCC AATACAACAG TTGATATTCT AGACCGCTGT GTGCATGAGC AGCCAACCAG
    78781 GCATGCCATT CACAACTAGA AGGGTTAATA GGATTTATGG TTTTGGTGTA TTTCATATGT
    78841 GTATTTATTC ATCAAATAGA GTTCTTATGA CCCGAGTATG TTCCGAATAC TGTAACAGCC
    78901 ATAGACTGAC AAACTGTGCT TGACTGAACA GCATCCACCA ATCTGTTACT ACACTGTAAT
    78961 CGTATTGAAA GTCTGTGACT TGACTCCTAG GCCAATATGT GACCACACGG GGTGTCCACT
    79021 GTGCCAATAA CAGTCTTTGA TCATCTACAA AAGGTTCTAG ATATACCAGT AGCATACTAC
    79081 AAGTATTTAC ATCGTGAAGC CCAATTAGGC CCGATGTCTT TAGAGCGCGA AGCGCCAAGC
    79141 GGTAGCGCAG AAAATTTGTA AGCGAATTTT TGATATGAGT TATCAGCGTA GTTAATTATT
    79201 GTCTTACTGT AGTACACAGC TAGGCTAGAT CTCTGATCAA CCTAGACTAC TGTAAGGAGT
    79261 GGGAAGTTAC TTGGGAGGAC GAAACATGCG ATATACAGCA TATACAACTG CAACAGCAAA
    79321 CACTATGATA ACTGTGATCT CTACTCCAGT AAGATCAGGT AGGGGTTCAG CCTGAATACG
    79381 CTCTGCTCTG GGCGCGACAG GCTGCGAGGC CTTGTACTGT TCGTATGCTC GATTGTCCAT
    79441 ACTGTTATTT ACTATACAGC ACCTCTTAGT ATGCTCATGG TGATCTCTTG GTCCGCTATA
    79501 CGATAGACAT TGTAGCACTC TCTGCGGATC TTCTTTTGGC TGGGTTTTGA TCTACGACCA
    79561 CCAGCACTTG AATTAAGTGG CTGTAACTGT ACTTGATTTG AGGCTTCGTA GCATTTTACG
    79621 ACACGGGCCA GTATGATGCG GTTGTGTTCA GTGACTATGC AATGATCTCC TTCTTGAAGA
    79681 GGTGCGCCTG CTATATCACG ATGTTGTAGA GTGTAGTTCA TAGTAGAAAA AGGTTATTGA
    79741 GGGGTAAAAA ATTGGCTGCG TAAAAAATTA GGGTGGAGTA CTTATGCTTT CAAGGTGGTG
    79801 ATTTGCTACC ATACTGTTGT TATTATACAA CACTACGTGT GTATACCGGC CACCCCCCAC
    79861 CATAGCCCCA CCATCCACCT CATTGGTGCT TCGGTCTCAC CTTCCTGGGA CAATTCGAAT
    79921 CCATCTGAGG TCGGCAAGGT TGATGATCCC AATTAGGTAT GACATCAATT AGACTTCTAC
    79981 CCGTCTCGGG TCGTGGATCC CACGGCGCAT CCCTACGGTC GTGGGTGGCG CAGCCTGCGG
    80041 CTGCTAGTAC GCTGCTAGCC AGCACTAATA CGCTGCAATA ACGCTGTAGT GTCTGCATAT
    80101 ACATCCTCTA CTTGATCTAG CTGTGCTGCT GTCATAAGCT CACGCATGAC CACAGCACGG
    80161 TTCTTGTATG CGGGCGGCAT GGCCTTGACC ATAGCGTCCA CAGCTTCTAG TGTATCACAG
    80221 TTCCATAACA GCTTACAGAT CTGCACATCC TGTTTGCTGA GTCCTTCTAG CTTGATCATG
    80281 TTAGATCTCT TCCTTAACTA GGAGTGTACC GATATACATA AGCATAAGGC TAGTAACAGT
    80341 GACTCCTGCT ACTGTGACCC ACTCGCTGAC TGTTTGTGCA TTCTCTACGC CGCCTACGCC
    80401 AAACATACAG CCTACGATGC CTGTTATGAT AGCTGCCATT CCGATATTTG TTTTCATTGA
    80461 GTGCTCCTTA AATCTTAGTT AAAATCCAAA CCTTAACAGC AAATACAACT GCTACTACGG
    80521 CTACTGTTAC GAGAATCTCT AGTCCTGTCA TTGTGTGTCC TTTGTTGCTA TGTACGTAGT
    80581 ATAACAGTCT TTAGCCAAAC TGTCAACCAA TCATTGCATT CTTTACAACG ATCTCCCAAC
    80641 CGTGCTTTTG GCAACGATCA ATGAAGTCTA TACGCCATTG ACCACTCCAA CGCTTGTATG
    80701 ATCCTGAGGT AATTTGAGCT ATTAGGTCGT CCTTGCGGCG CAGAGCATTC TCTGGTGTAG
    80761 GACTGTATGC GGTGAACCCT TCAACAGGTG TATCTTGTTT AGGGTTGATT GCGTAAACGA
    80821 TTGTTGCTAA CATTATTGAC TCCTTAGTCT AGTTTTAAAC TAGGAAAGCA CGATTGCCTT
    80881 CCTAGTGTGT TTATTATAAC AGGGTTTTGG CACCCTGTCA ACCCCTTAGT CTATCCAGCT
    80941 CTCTACCATT AACACGGGCT TCTTGAGCAC ACGCTTGACG AAGTCTTCTG GCTCATCGTC
    81001 AGTGCGTACT AACATATAGC CGTAGCCTTC TCCCAAGTCC GCCTCGCATA TTTGGAGGTC
    81061 TAGTGCGGCA GCCTCAAAGG CAATGTTCAT CTTAGTTAGT GCATACTTAA CACCTGCTTG
    81121 GAAGGCCTCG TACTCGCCTG CACCTGTGTC TTCAAAGTCA AACTCTGTTT CCATAATGTG
    81181 GGCGTACTCT TGTCCATCTG CCACGATGAA CTTGCCAATC TTCTTCCAGT TGCTCTGCTT
    81241 CTCACTGTCA AAGTGGTCAC AGCACTCGTT GAGGTCAAAA CTGGCAAAAC GGTCATAATT
    81301 TACTTTAGTC ATCTCTCGCT CCTTTGTGTT ACAGTATGTG TCTATTATAC AACTAATTTG
    81361 GCCAGTTGTC AACCTAACTA CATAATGCCC TTAGGGCTCC TAGGGTCAAT AGCTTTGGTG
    81421 GCTATGACCA ATGCGGTACA TCACTGTGGG CACAATCTCT TCTGTGTCCG GTGTGTAAGG
    81481 CTCTGGCAAC ATGATGGTTG CGAACTCGCC ATAGCAGTAG TAACCGCTCT CTGTTACTAC
    81541 CAACTCTGCG TCCTGGGGCA ATGCCTGCAA TGCCTGGATC ATTTGTGCTA CTGTGATTGT
    81601 CATATATCGC TCCTACTTGT TACTTGCTTA GGCCGAGTCT CTAAACTCGC TTCGTATCCT
    81661 TTAGTTACAA CCCTTTTTGC ATTTCTGCTG GGTTCTTACA TTTGAGGATC ACCTTGCTTC
    81721 TGTCTATGTG TTAATTATAA GGCCATTTAG CCAATCTGTC AACCAATTAG TCAATAACCC
    81781 TATTAATCGT AGGACTTCTT GTCCCCAAAC AATTCGTTGT TGGTGTAGCC TGCGGTGTAG
    81841 GCCGTAATCT CGTGTGCGGT CATCTGTGCC AGCTCGATCT TGGCTGTGTT ATAGCTGTCA
    81901 CCCACAAAGT AGTGTGGATT GTATTCACGA CCGTAGTATG AATCTGCGGC ACCACGATCA
    81961 TATGGGCCAC CGTGGCGTTC ATCGTAGTAA CCAGCGATTG TGCGTTCTGC TATCATTTCA
    82021 TGCTCCTTGT GTGTCTGTAT GTATCAATTA TAACACCAAA ATAAAGCCCT GTCAACCACT
    82081 AGGGTCTTTA TGCCCTAACA ACCTCTACAC CGTCGATCAC GGTCTTTGTA GCAGTAAATG
    82141 TCTGTAGCAG TGCTTCCGGC AGTTGGATCA CATCGTGCTT CATCTTGGCT TGATCCTTAC
    82201 GGCCACGAGC CAGCCATGCT TCGCGCTCCC CCAACAAGTG AGTCTGTATC TGTAGACAGT
    82261 TCTCAGCGCC CTCAATGTCG TAAATTCGGA TAAGGGAAAG CGTGGCCTTA TCGCGTGTGA
    82321 CTAGGATGTA ACGATCGTAT TCGATATTGC CCATAGCGTG GAATTGGAAC CCTGCCAGGC
    82381 CGTAGACACC ACTCCGCTTC TTGCGTTCGA TGCGGGAAGC CTTCATCTCA ATGTCCACAT
    82441 CCAGACTCTT GGCATCTTCA CCGTTACGGG CGAAGTTGAT GTTATAGTTG GGATCGTATT
    82501 GGCGCACGAT CTCGTAGATG CTGAGCGCAC TCAGTGTATC GTTGTCCAGG ACATCGATGT
    82561 TGGTCAGCTG GTAAGCTTCT TCACGCAGGG CAAAGATCTT GCGACGGTAT TCGTCTAGTT
    82621 GTGCGAGCAC TTCTGGTTTA AGGTATTTGG CCACGGTGGT CCTTAGCTGG CGTTGCGGAA
    82681 GAAGTCTGCG GGCATTTCAA AGTAGCCAGT CCATAGCAGA CCAAAGATGT ATATGGCAAG
    82741 CAGGACACCG TTGACGATGA CCAAGTTCCA CTCGCGAATC CTGATGCTCC AGATCAAGTA
    82801 CAGAGCTGCA CCTAGGTTCA GGAAGTAGAT GTTCAGTGGA TCAATACGCA GACTGGTAAA
    82861 GGCTGCTCCC AGGACCACTG CCAAGCAGCC TGTCCATTTA AGAATGTTGT TTATTGTGTT
    82921 CATGTGTTAA TTATACGGCC ATTTCGCCAA AGTGTCAACC AACCCTAGAC CCCGTAGGGT
    82981 CTTTGTTGTT AATTTACAAC ATCGTCTAGC ACAATAGCTA ACGCATTAAA AGCGTCTTGT
    83041 ATAACAACAT GTTCTGCATA GTCTTCTTCT AGCAAGTCTT GTAGCTGTAA CATTAAACTG
    83101 TCGATTTTTT GTTTAGTTGC TGTTTGCATC TTTTGCTTTC TTTAAAAACT TATTATAGCA
    83161 CACTATGTCC AAAATGTAAA GCAAAGCCCC TACGGGCTGT AGGGTTAACT GCAACAAAAT
    83221 GCGTTTTTAG CAATTAACTT ATTATCTTCA ATATACTTTA ATACTGTATA AAAATGCTCT
    83281 CTGGGACAAG TGTCTTGTAG CATAATATTA TCGTGTAATA CACTTGCATC TAATGTTGTA
    83341 TTAAACTGAC ATAATGCATT AACATTATGT GCAATGTCGT CTGCATACAT TTTGTACATA
    83401 TTAAAATCAT TTTCATCATC AATATATGCT ACAGTACTAA TGAGAGGCAG CATTAACTTA
    83461 TTAATTGCTA CGGCATGTCT ATTGCTTAAT TTACGCATTG TGTGCTCCTG TTAAAAAACA
    83521 ATTATAGCAC ACTTACATCC AAAATGCAAG TGTGCTATAT AATAACCCTA CAGTTTAGTC
    83581 TACAAATACA ATGTTTGTAG TGCGCAGGCT TTTTTGTGCT GTTATAATAG TGCGTTGCAC
    83641 TTCTTGTTGC AGGTCTTCTG CAAGTAAGTC CCCGCTAACA TAGTTGCATT GTTTTTGCAC
    83701 AGGGAACATA TATTTGACCT CGTCCCCTAC TAGCTTTTTA TGCACATTAA ATGCAATTTG
    83761 CATTTTGTAG GCATTTAGTT TTTTGTTGTA AACTAACTTA GCGTAAGCAA TACAGTTTGT
    83821 AAACATATGG GCTCCTTTGT GTGTATGTGT TTATTATAAC GCATAACATC CAAAATGTCA
    83881 ACCAAAATGT TTAAGACCCT TTATGCTGTA GGGTTTTCCT TGATCAGCGC CGCGCCATCA
    83941 GCCTCTGTGA TGACCAGTGT CACATTGGAG ACCTTTTGGC TGATCATTGC GATCAACTCG
    84001 TCTCTGGTCT TGCCCTGTGC TAGGAACAGG CCACTGTCTT TACGATAGGC AAACATGTTG
    84061 TCACCGTGTT GTTCGATCTT GATCTCTAGG TTAGGGAACT CAGAGGTCTT GCCTTCTTCT
    84121 GTGTCGATCT CCTTCTGGAG GTCCTTCATG ACTGCTTCCA GCTTCTCAGG AGTGACTCCG
    84181 GCCCTACGAA AGATATCAGG GATCAAGGCC TTGTGCAGAT GGTCAGCGAC TCGATAGCCC
    84241 ACAATCCCAC CTAAGATGCA GCCTAGGACA AAGGCCAGTA GATCAAATTC CATTATCGCT
    84301 TCCTTTTACG AGAGGCTTGA AACTCTCGAT CAATGTAGTA CTGGATCAGG CTGCGTTGCA
    84361 TCAAGGTAAC CAAGTCACCG TTGTCTTCCG GCACTATGAA CCGTACAGGA CAGGTGCCCC
    84421 AGGTATGATT CAGTTGGAAC TCAGCAAAGA ACCTTCTATG ATCCTTGTTG GTAGGATCGA
    84481 AGGCCACCAA AGGCCTACAA TAGTATTCTA GTCTACTCAT GATTTATTTA AGCAAATTCA
    84541 CAGTCTTCGA TCTTGGTTAG CATGTTCGCT GGAACACGCC ACAGACCTTT GACTGTGCTA
    84601 ACCGTCACAT ATTTGATAGC AATCTTTGTG ACCACGCCTG TGACGTTAAG GCCGGTCTTG
    84661 GAACTGGTGA AGTTGACATT GTCGCCGATG CGCAGGCTAC GCTTGGTCTG TTGGACCAAC
    84721 TGGGCACGGT TCCATTTGAC TGCATCGATC ATGCTACGAA GTTCGATGTC TGTCCAAGCA
    84781 CCGAACATGA TCGCTGAGTT GACTTGTTTG ATATCCATAG AGTTCTCCTT AGTTGATATA
    84841 TGTATTATAG CACCGATCGC CGACCTTGTC AACCAAAAAA AACCCTAGTA CCGAAGTACT
    84901 AGGGGTTAAA GTTACCGTAC CGGGAGCGAA TCGGATTTAC GCGGTAACTG TCTCTGCCTT
    84961 CTTGGCAGTA GTCTTAGCAG CCACGGGGGC TGGATTCTTC TTTTCAGCGT AGGCAATGGC
    85021 AGCTTCGATA GCAGCATCAC CTTGACCGAA TCCAACACTC TTGAGGTGTT GAACCGCTTC
    85081 GGCCTTGGTC ATTTCAACTG GTAGTTCAAC CAGCTCGACT CCGGTGTGGC CATTCTTAGC
    85141 CAGGATCTTG ATACGCATGG TATCGTTAGC GAAACGAAGC TTGGTCTTGC CTTCGAGGGT
    85201 TGATACGCCT GCAACCGCAA ATTTCTTATC TGTAGCCATT TTAAAGTTTC CTTCTGTGTG
    85261 TGTTTGAAAA TTTATGCTGT TCTTCAGCAT GTTATTAGTG TAACATCGTT TTGGAATGGA
    85321 GTCAACCATT CATTTTACCA AATTGACCTG GATAGTCACT GCCTCCTTCT CGTCTAGGGC
    85381 TTTGATTAGA TCATCACCCA TTAGCAGCTC TTGTAGAGTC AAATCGATCA TGTTCTCGGC
    85441 TGCAACCAAG TCGGGTGTGC CGTCCCCGGC ACACTCTACG GTGAACATAA AGGTGTAGGT
    85501 CCGGCTCATA GTTCAACCAA TCCTAGTTTC TCCTTACCGT CTTTGATCCA TTCAGTAAGT
    85561 TCTTCCTCTT CATTCTCTGC TTCGTATTCG GCCATTGACT CACTGATGCC AAACATGTCG
    85621 TCCAGCTCAT CACCAATAGC GGCCCTAACA GTCTTAGAGT TCTCACCACT GAATTCGTAA
    85681 TAGTCATCAC AACCATCTTC GAACTTACCC ACATAGCCCA TTCCAGGTTC GTAGTAGTAA
    85741 AGGGTGACTT CAAAGCCTTG CTCTACCAAA GCCTCACAGA CTGCAATCGG TGGGCTCCAG
    85801 GCACTTTCAA AGGGTGCGGA GAAGCCTAAG CCATCCTCGT CACGCTCTGC CTGATCGCCG
    85861 TTACCACCGA TCTCCCACTT GGTTCCCCAA TTGGCCACAT TGAAGTCATA CCAGTTGGCA
    85921 TAACCATACT TCTCTAGATT GGCCTTGCTC TTGGCCTCTA GTTCGGCCTG CTCAGCACCA
    85981 TTGCCCAGGA AGCCTGATGT GATGTTGAGT TCTTCGGGCA TTGGCACTAC CGTACCGCAG
    86041 AACTCACCGT TGTCGAATGC ATCGGCCAAT CGCTTGATCT CTGCTTGATT GCTACCACGC
    86101 ACCGTGATAT GATTGCTACA CCAATTAGGC ATGCTCGCTC CTTTAGTTAA ATTAAACCTT
    86161 GTCCAACGCC CGCATCAGTT CATTGTGCAG GTAGTTGACA TCTTCTTGTG GCACATAGAA
    86221 GTCACTCTTG GGATCGTAAT AGGCGCCTTC CTTGACATCG TAATACAGAA CCCTGCCGCC
    86281 GATGTTGAAC GGACCTTCTA GCCCTTTACG AGCACCGTAG CCTGCCAACA CGTCATTTAC
    86341 GATTCTGTAT CCCATCTCAC GCTCCTTGTT GCTGTCTATG TGTTTATTAT AGCACCAATC
    86401 TGCCTACCTG TCAACCAAAA CAGAACTCTT TGACCCATTC AAACCTAGTG CTTGCCGGGA
    86461 TCCATTTGAA CTGCGATTTC TTGCAATCAG CCTGCTCAAA GTCCATACAG ATCATGACCC
    86521 AACCGCGAGT GTTGCTGAAC TTGACTTCGT CAACGACCTT AACGATCTCA ACCAATCTGT
    86581 CATTCATCTT TGCTACTATG GTCATCTTGT GCTCCTTACT ATGTCTCTAT TATAGCAAAG
    86641 ATCGTCCAAA GTGTCAACCA ATTTGTGTGT TGCAAAACTG CCACATCTTG AACTGCTCTC
    86701 CTCGCAGTCC CATTAGGATC CCTTCGTAGT CCCTATAGGA ACAACAGGCC CAGTTCCGTT
    86761 CTGGACGATA GGTGTAAGTA GGAATCCCCA AAGTTTGCCC GACCCAGTCA TACGATCGTT
    86821 CGGAATTGTG CTGAGTCACG ATCCTACGAG CGGTCGCGGC CTTCTTGTAA TACTTCTGCA
    86881 TATGACCTGA CTTCTCATCG TAGACTACCC AACCCATATT ACTTCCCTGA TATCATTCGT
    86941 TCAACCATGT TCTGCCACGT GTTTGCAGGC ACCTCTGAAA GTGAACCCTG GACAGGTACA
    87001 GGTTTTTTCT TCTGGGTCGA TTGTGTATTC ATTTCCGTTA CTTCCTTTTA CTGTGATTAG
    87061 ATTAGATTGC GCCTTGACCT TAAACGGGTT AGGAGTTACA GTTGCAAACT TCCTGCCTCG
    87121 CTTGTCAAAC CCTTTAATAG GATTCTTAAA ATAAAATGGT TCTGTTTCTC CACTCTTTAT
    87181 ATACGATACC AGCTTGTTTC CATCCAGTAG GTATATGTGC GGGGGGAACT GCCCCCCGGT
    87241 TGTTTCACGG AGGGCTTCCA TCAATCCAAC CTGCTTCCTG CGTAGACCTT GTCCAAGCCC
    87301 AGCTTCTGCT TGATCACTTC TGCGTAGGCT TCAGCACCTG CTTCCAGAAC GCTGACACTC
    87361 TGCACACCTG CTTGGCTTGG ATTCCAAAGT TGGAGACTGC CTGTGTAGGA TTTGCGGAAG
    87421 CCAGCGGCCT GCAACCACTT GCCCAACTTG GAGTTGCTAC GGACACCGTA GACATCCACC
    87481 CAAGCAAAGC CACAAGCATC ACGATCGCCA TGCTTCTGCA GGAAAGCCTT AGCGGCTGTG
    87541 CGGGCCTGCA TGCCAGCTTC GTTGGTTGCG TCCTGTACTG CCTGCTCTGT GATCACCGTT
    87601 GCGATTGCAT TCATTTTCAG CTCCTGTTTG CGTTGTTGAT GTCTAATTAT AACCCCAAAC
    87661 TGCCAATCTG TCAACCGAAT GGATAAAGAC CCTTTAGCTG TTCAGGGTAT TAAACGGATC
    87721 GTACTCTTGT GGCGCATCTG CCACACCCAT TTCTTCTAGT GCGCCTAGCA CGATGTCGAT
    87781 GGGGCACTCC AGCATGATTG CGATCACCTT GGCGCTGTGG CCTTCGATGT AAAGCTCTTG
    87841 AATGTCGTAT GATAGTTCTG CCATTTTGCT CATTGTGTTT CCTTTTGTGT GTGTTGTTTA
    87901 ATCATTAAGT ATAAGGGATC TATAATCTCT TCATGCTCTA GTTCAAAGTC TCTAGTGGCC
    87961 CAGTCCATCC ACTCTTCAGT GAATACTTCT ACCTCACCGT TCAGTAGCAT CTCACGAGCC
    88021 TTCTCTTCGG ACTCGCACTC TACCACATAG ACTTCCGCGA CAATAGCATT GCGCCAGAAG
    88081 GTGAACCTCT TCATTATACT ACATCAACAA AGATGTTACG ACCGTAGACA TTGTCTACTA
    88141 CGAATCCTGG ACTGCAAGGG CAAGAGCAAC CTGCAAATTG GCTCCACTTA GCACGAGGCA
    88201 TGATCTTGCC ATCGTTCCAG CCCAGTTGCT CGAACAGCTT AGGAAGCATC TTGCGATACT
    88261 CGTTATAAGG ACGGCTCTTG CGATTCATTA GGTTCTCCAT CACTGTCTCA CTGGACGGAT
    88321 GGAAGTAGAT ACGAGTCTTA ACATAACGAC CGTGTTGCTC GCCTACTGTG ACTTTAGAAA
    88381 TTTCCATATC GCGCTCCTTT TGTGTCTGTG TGTACGTATT ATAACAGCTT ATGCCCAATC
    88441 TGTCAACTGG TAGTCTGCAA TAACCCTATT CTCTGTGTGG TCATATGTAA GGAACACTTT
    88501 GGTGCTATCA GTGCCGCCCT TGACCTGGAA CACAACCGTG TAGCAGAACT GTCCGCCGTT
    88561 GGTGATGCCC AGGAACTTGC ATGAAGTGAA CTCTGGGCCT TTGTAGCCTG CATCCTGAGC
    88621 CGCCCGGGTT AAGGCTGGCG CTGTGAATGT AGTTAGGGTT TTGAGTGTTT CTGCTGTGAT
    88681 CATCATTGCT CCTTAGTATG TGTCTATTAT ACAATAGATC GGAAGAAGTG TCAACCAAAA
    88741 AAAAGTAACC CTAGGGCAAG TAGGGTTACT GTATACGCAC GTAAGCAGCG GGGCCTGTTG
    88801 CTATAAAGCC ACATCCCCTG GCACTTCCGT TATGCCGCCT CTTTCTCGTA GATCACAGTC
    88861 TGACCAAAAG GTGCTTCTGC TTCTGTATTG CCTTTGACAA TAAAGATTGT GTCGCAGTAG
    88921 TCCTCGTCAC CCCAACCACC GCAGGGGTAG CCGTCTGTGA ACATGATGAA CTTCTTAGGC
    88981 TGGATGCCCT GTTCCTTCAT GAACTCCCAG TTGGCTTCAA AGTCAGTACC GCCACCACCT
    89041 TCTGGCTCAT ACTCAAACAG CTCTTCACTG TTGTCTTGTG TGAACTCCTG GTGATTGTAA
    89101 ATTGCAGTAT CAAAGCACCA CAGGTTGATC TTGAAGTCCT CGTACTGATC AACAATGCCC
    89161 TTGACCTCTG ACAGGAATAC AGTTGCATCC TCTTGTCCAA TTGAACCGCT CATGTCAATG
    89221 CTAATGCCAA TGTCAATTGT AGTAGCCTCT TTCATGCCCG GCAGTATCGC ACCTGAGTGC
    89281 ATACTCTTAC GGTTAGGACG AGTAAAGGAA TAGTCGTTGC GGATGATGCT TTGGATCTCT
    89341 TGACGCACAA GGTCACGCCA GCTAATCTTA GGCTCAGTCA TGTCCTTGAT CATACGCTGG
    89401 ATACCTGCGG GCACCTTACC AGCACCTGCC GCCGCGGCAC TCTGGATCAT GGCCTCTTTG
    89461 ATCTCATCAC GGATCTGTTG GGCTTCTTCC TTAGTCATGC CGGGCATACC CTTGCCCTGC
    89521 TTGTCACCAC CTTCACCCTC TTTGCCTGGG CCTGAACCAT CTTCGTTGAT GTGCTCGTCA
    89581 AGCAGGTCGC CCAATTGCTT GAGCAAGTCT GGCATTGAAA TCTTCTCAGC CTTCTCGTAC
    89641 AATTGATCGT AGATCTCTTC CCAAGCCATG CCGCGATACT TTGGATCGTA GCAGATCTTA
    89701 ACTTCAGTGA TCTTCTCACC AATGCGTTCA TCTACAAGGA TCTGATTGAC AGCGTAGTCT
    89761 TGTGCAATGT TGCTCAGTTG GCGATCGCGT GAACCTACAC GACCAAAGTG ATCAAATACG
    89821 CAATGGCAAA TCTCGTGTCC AAAGAGGAAC TCCAGCTTCT TAACGCTGAG CTTCTGCACG
    89881 AACTTGGTAT TGTAGTAGAA ATTGCGACCG TTAGTCGCCG CAGTCGGGCA CCACTCGTCT
    89941 GCTTCAATCA GTTGCATACG AGTTGCCATG TTGCCGAAGA AAGGTGCCTT AAGCAACAGT
    90001 CCTACACGGG CTGTGGTCAG TTTATCGATA ATTGCTGGGT CTGTCTTTGC CATTAGTCGC
    90061 TCTCCTTAGT ATGTGTTTAT TATAGCACCA TTCTGCGGTC TTGTCAACCG ACCGGGATGT
    90121 TGTATTTAAA CAACACCCCG GCACTCTGTA GGTGGGCGGG CAAGCCCTGA GAAGCCTCCC
    90181 GCCCCTGCAA GGGCGAGGTC TTAATTCTCC ATTGCACTCA AAACATACTT GCCAAAACGC
    90241 TTGTGGAACT CGTCGAAGCT CTTCATCTTC GTTGCGTCAA AGGGCAGGTT GTAGTTTGTC
    90301 AAGCCTGTCT TAGCACCCAT CACTACCAAC TCTGTTGGGA AATTGTCCAT CATGTAACGG
    90361 AAGAAGCAGT CAGCCTGGGC ATCAAAGTCC TTGGCCTTCT TCTCTGCTTG ATCCTTCAAC
    90421 TCGTAGCACA GGCTAACGGT CAAAGAATAC ATGGCACTCA CTTCTTTAAT CTGCAGGTCC
    90481 TTAACCTTGC CCTTAAGGAT GTCTTCTGCC TTAGGCAAGC GTCCTGCAAT CTTGCGGTGA
    90541 GCCATAAACT TCACCGCCAA GCCGTCACCC ACAGCACCTG CGATCAGGTT GTGCAAGGTG
    90601 TCAATGTCGC AGTCGTCGTC TTTCAACAAG TCTGACACAA AGACCCATGA GCGTGGAGTA
    90661 GCAAAGGCCT TTGAAGGGCT CTTAGGATCA AAGTCGTACA AGTCCTGCTT GGCAAAGCCA
    90721 ACATAACCAA CAACCTCTGG ATGCACATTG TTCATCACAG CCCATTCCTG GAAGTCATCG
    90781 AAGTCAATCT TCATTTCCAA GTGAATGAAA CGGTTAGCCA ACGGAGCAGG CATTCTGTAA
    90841 GTAACACCGC GGTCGCCTTC ACGGTTACCA GCGGCAACCA CATCAACACC CTTAGGCAGT
    90901 TCGTAAGTAC CAACACGACG ATTCAGGATC AGCTGGTAAG CCGCGGCCTG TACCGCAGGA
    90961 GGTGCGGAGT TCAATTCATC TAGGAAGATG ATTGCAGTAG ACTCTGGGTC TGTAGGAAGC
    91021 TCTGCTGGAG GAGCCCAAAC CATCTTGCCC TGGTCGGCAT TGTAATAAGG GATACCTTTG
    91081 ATGTCTGTGG GTTCCCACAA TGCAAGGCGC ACATCAACTA CCTCGCGACC AGCGTCCTCG
    91141 CCAATCTGCT TGACGATATC GGATTTACCA ATACCTGGAG GGCCCCAAAG GAATGTAGGA
    91201 CGACGAGTTT GGATCGCCTT ACGGATAGAA CGCTTTGCGG CTTTTGGACC GACTTGGCGG
    91261 ATGGAAATGT CGTTGCTTTT TGCCATGTTA AGACCTCTTT CTTTTCTCAG TTAAAATTGC
    91321 TTTCTCAGTG TTAATAGTAT AACACCGATC AGCTCAGTTG TCAAGCTCTT TTTACGAAGT
    91381 TTAATTGTGT TGTATTATCG CCACGAACAC TTTTAATCTT TGCTTTGATG GTTAACTTCT
    91441 GCCCTGCTTC CAAGTTACTA TTATACCAGA AATCTACGAA ACTGTCAACC AGTTTAGCGG
    91501 TAACCCTGAA CTTGTCATAG TCTTTGCTAT AGTAGCACTT GACAATCTCA ATCTCGCCCT
    91561 GGATCTTGTC ACCCACAGCG CCTGTGAGTT GAGTGCTGTG GCGCACTTCA CGAGCCAACT
    91621 CGTTACGGCT TTGATCACGG ATCATAACGC TAGGCAGACA GCTGACAATG GCGAACTCTA
    91681 GCATGTTCCG GCCAGTGAAC TCGTCCATCT GTGCAATACG GAGGGCCTGT TGCTCGAACT
    91741 CGTTGATCTT ACCGCTGATC TGTTTCAGCA AGAAGCCGTT GAAGTAGCTA CGGATCTCGC
    91801 GGCCCTTCTC AATGTCGGCT TCTGTTGCTT CAGTAAGGGC GCCTGTACGG AGCCAAGCCT
    91861 TGACCATGAG CTTGTTGGCC TGTGTGGTCA TCTTACGGCA TTCACCCTCG TAGACATAAA
    91921 CATCTTCTTT GAAGTAGCCA CCGTTGATAC GATCTGCCGC TACTGCCAAA CCCCAGACTT
    91981 GATCTGCTGT GAACATCGTT CGCTCCGTTT GTTGTCTATG TCGTTATTAT ATAGCCGATC
    92041 GTGGATGCTG TCAACCGAAA TGATTGGAGT GCCAGAAAAA GAGAAAAGGT GTTGTATTTC
    92101 TACAACACCC CAAACTAGCG CCCCGGGAGC GAATCGGCTT GCCTGTTTGA TAACCTACTT
    92161 AGGCTGTCAA GGTAAGACCC AAGCTCTTAG CCATGTAGCC AAGTGCAACG ATCTCACGGC
    92221 TTGGGCGACC CAATTCGTAC TCAGTTACCT GAACACCATT ACCAGCTTTG CGGCTGTTGG
    92281 CATACACGGC ATAACCTGCT TGGCGGATGC GTGAAGCTTC TGCTGATAGG TTCTTAACAC
    92341 CGAAACGCTT TGCGGCGTCG GAGGCTGTCA ACTTCTCACC CTTTTGTAGA GCTGCAAAGA
    92401 TCTTGCCTGT TTTGGTTTCT AAATTAATTC TCTTCATTTT AAGTTTCCTC TATATAGCTG
    92461 TGTCTCACAG CGTTCTACTA GTATATAGAA CCTGTGAGCA CAATGCAACC TCAATCTCTC
    92521 CGTTTTACAG TGACATTCGC CCGAAGGAAA GCGCCAATCA AAACGGTAGC ACACCAAGTC
    92581 TCTAAGTTGT AAGGGATCAT GAGAGCTGCC CCGAACAAGA CATTCCACGA CCACAGAACC
    92641 AGGAACGGTC CTATGGCCAA TAGGAATATA ATGAACACCA CAGCCAATGC AATCTTAATC
    92701 ATTAAGTATC TCCTCGACTT CTTCAATCAG TTTGATCTCG GCCAGCTCTT TCTCGATGGC
    92761 CGCGATCTTT CGTTTGTTAC CTGAACTGGT ACCTTTCTTG TACACTGTCC AGATATGTTC
    92821 TTCACAGTAT ACACGACCCG GGAAGGGTTT GCAACCACAC ATCTTGAACG GATGATTGAC
    92881 CTGTTCAGGG CCAATGTATT GGCACCCTTC CATCATGCAC CTCGCTTCAT AACAGTCACT
    92941 TCTGCCATTG CTTCCCAGTT GCTGGCAAAT GCCTTACGCA ATTGTGCAAC CTTCAACACC
    93001 GTACGCAGGC TCAGCTCGCG TAGTTTAGCA CGGTTGTTAG ACACAAAGTC CACAACATCA
    93061 ATCTTAGCAA CATCGCTGAG CTCGTACTCG TCAAGCATGC CGTCTGCCAC AATCTGCTTG
    93121 ATACGCAGAA CCTTCTCACG GTCTGTGTCC ATCTGCAGAT CAATGTAGTG GCAACGGCTC
    93181 TCAAGAGCGG CAAGGTGATC CTGTAGCTTC TTAGAGCGTA CATTCTCAAA CTTGATGTTG
    93241 GTGATAAAGA TAGCACCTGC TTTAAACTCG AAGCGATCTG GGATGCCTTC GCTTCGCAGG
    93301 ATACGGCTGT CAGTGTTCCA GCTGATAGTA CGCTTCTTGC TAGAATCCAA TGCCGCCTTA
    93361 AGAATGTTCA GGCTCAAGTC GTCCAGCAAC ACACTGTCGC AGTCATCAAA CACAATAACA
    93421 TTCTTCTCGC TTGAGAACTC GTAGAGCTTG CTGTACAAGC CAATGGCACT CATAGCACCC
    93481 TTCACAATCT CATAGCGAGG CTTGCGCTCG CCTAAGGTAT TGAACAAGTC GTCCTTGGTG
    93541 AGCACTTCTT CAACACCAAA CGATTTGCCT ACGCCTGGGG GGCCTGTCAC AATCATTGCA
    93601 CGAACATCGC CTGCTTTCAC AGCCTTAGTC ATGTCCGTAA GTACTTGGAA GCGAGCACGA
    93661 GTCTTCTCAA TGAGATCCTC ATCGCTGATA TGTGCTACAG CCGAATCGGC TACCTTTAAC
    93721 TGTACCAAAC TGTTCTCTCC TACAGGGGCT TCGTCAATGT GCGACACCAC GCGATATGCA
    93781 TTAATGCCCT CAACCTTAAC GCGAATCTTC TTGTAGGGAT TGCGTCCGTT TTCAATCTCT
    93841 TCGCCAGCAA GGCAAGTAAT AGCCTCACCG TCAAAGTCCT TGACCATTTG CAGGCGGATG
    93901 CCCGGGTAGA TCATGTTCTT GCGGGCACCG TATGAACCCT CAACAATCTC AACTAGTGTA
    93961 GCCATTTCTC GCTCCTTCTG TGTGTGTAAG TCTCTATTAT ATGACAAATA GGGGCTGTTG
    94021 TCAACCCCTA TCAATCATAA CCCTTATGCT TCTAGGGTTT CTGCTTCGGC ACTCTCACGC
    94081 AGATGCTCTG CAAGTGCGTC AGCCAAAAGC ACATAATTGT CGCTGTGATC TGCTACATAC
    94141 CAAAAGCCGT CCCTGCGCAG GATGTACTCG TATTCCTCGT ACTGGTGGTT CTCAACATAG
    94201 TCCTCGTAGG ACTTAAACAT CTTTTGGCTA ATGCCGTCCT CGTTGCGATC GCGTCCGTAG
    94261 AATGTAGTAG CACCCTGTGC CTGTGCTAGA TCGAAGGCAA TTCTGGAACC CTCGTCAAAG
    94321 TGCGGACTGA AGGGATGCTG TTCGCCTATG TTCTTGCCCA GTGAGCTAAT GTCACCCAAG
    94381 TCCAACAGCT CGCGTGTCTT AAAGGGATCC ACATAGTGTT TATAGAGGAT CATGCCGTTG
    94441 TTTTCCAAGT AGCCGTCCCA GTGGCAGTAT ACTTGCCCAA CGGTACCGTC TGCGTACTCC
    94501 AATGCAATAG TGCTACGTGT TCCCATCTCT CGCTCCTTAG TGTGTGTAAG TCTCTATTAT
    94561 AGCGTCAAAC AGCTTCCCTG TCAACCGCTT CTGATAACCC GCCAAATACT CGGCTCAATC
    94621 TGTAGACCTT GCTTTTGGCT TCTACCATCG CTTCAGCAAT GAAGTCCTCG GCAGTCCCGT
    94681 CAGTAAGGAT CTCTCGGGGG TCTTCGTATA AGCATCCGCC CAAGTAGGCA CTGCCAAGCT
    94741 CGAGCCCCTC CACAAGGACC CTAACCCGGA GCATGAACCA ATCGAGGTGC CCGCGATCGA
    94801 TGTCCTTGAT GATCTCGTCG ATATCACAGA CCGTGTCATC GAAGCTGTCG CGGGGGTTAA
    94861 GGTCTTCATA GGTTTTGTCC ACGATGATGT CATAGCCGTC CCTTTCAAAC TCTGCTAGCG
    94921 TGTCGTAATA GCGCATGTTA GATCTCCGTT TCGTATTCGT AGAACTTAAC CTCTGGATCG
    94981 TACTTCTTGA GCTGACGAGC CGCTGTCATT AACTCTTTGT AGCGACGGTT AACTTCTGCA
    95041 CGGGGCAGCT CGCCATCGCA GGTAAGGTTC TCTGGGCTCA ATGCATTGTC GATCATGTCT
    95101 GCAACCTTTT GACGGTCTGC GGCACTGTTG AGGCTGTACT GGGGACCCTT GAAGAATGAG
    95161 TTCCAGTGAT TCTTCTGCTT GAGGAAGTTT TCTAATGCTT TCATCGTTCG CTCCTTTGTT
    95221 AACATGTCTC TATTATAAGG CCAAAACAGC AGCCTGTCAA CCAAAGACCC TACAGGGCCT
    95281 AGGGTTACAT AGTCCAGTAA AGTTCTGAAC TTGGATCACA GCTTCTAGGT GTGTCGTGTG
    95341 CTATCTGTAT GTCTTTGCCC GTCATCAAGT TGCGCACGGT CTTCATTGTG GGCACACACT
    95401 CAAAGCGCCA GCCCTTGGTT GCAGGGTACA GATCGTAGAG TTCGTTGCAC TCCCGCTTGA
    95461 TGCCCTCAGC ATCCCTGTCT GCCCAAACTG TAGTAGAGAA CAGACGCTCA CCCGTCTTTG
    95521 TACGACGATC TGTCTTGTAG ATGTATACAG TGTAATTCTG CTTCATATCA ATCTCCTCTT
    95581 GTGTCAGTGT TAAGAATGGG TTGCAACTCA CGGCGGATTT CTACTTCACG CTTGTGAGCA
    95641 GCCGCTTTGC CGCGAACCAC TTCGTGTACA AGTACTTCGA TCTCGCTCTT GTCGTTGAGG
    95701 CTTCGCAGTG CTTCACAGAG CAGCCAGTTC TTGCCCTCTG TTTTGGCACG ATAGAAGTGC
    95761 TTGGCTGCAC GAGCAAGAAC TGACTTATTA ATAGTAGCCT CTGTCTTAGC TGTGACGCCA
    95821 ATGTAGTTCA AGCCGTTGAT TCGCAGTTCA TATATGATAT GATTGCGATC GGTACGCTTC
    95881 TTACGGGGAG TGTTTTTTGT GTCCATACCG TAATTATAAC GCCTTTTGGA CAATGCGTCA
    95941 ACCGATGGGA TTTTGACCCT GATCAGTCTA GGGTTTCTGC GAGCTGCATG AAGCTGCGCT
    96001 CTTATCCACA TGTTATCCAC AACTGTGAAT GCCAACAGTG TTAACAACTT GTGGATAACT
    96061 CAGCTGCTCA ACGCTGCGCA GGGGATTCAA GTTGCTGCTG TAGCTGCTGC CCTTACTGTA
    96121 AATTTACTTT GGTATTCACT GTAAATTTAC TTTGGTATTC CGCTGCTGTT GACATGGTGC
    96181 CCGGAGCCGG AATCGAACCG GCACGCCCTG TTCGAGCGAG AGATTTTACG TCTCTTGTGT
    96241 CTACCTATTT CACCATCCGG GCTGCTGTTT CTCTAGTTGC TGCGCACTGT TCTTGATATG
    96301 CTGCTATTAA TAGTGGCCAC GCCTACTGGA TTCGAACCAG TGACCTACAG CTTAGAAGGC
    96361 TGTTGCTCTA TCCAACTGAG CTAAGGCGTG CTGCTGTGAA CCAGTCACAG ATTGTTACTG
    96421 GTGGGCCCCC CGTGAGTCGA ACACGGCACC AACGGATTAT GAGTCCGCTG CTCTAACCAA
    96481 CATGAGCTAG AGGCCCGTAT ACGCTGCTAA GTTTCTTCCC CTAAGCTATT AGTTGTTTCT
    96541 GGATTCTGTT CTAGATCACG CTGCTTGATC ATTCTATATA AAGGTTCCAT GCGTTCCTGA
    96601 AATACATCTG GCGCCCCCTG TGCTGCACGA TCCATGTCCC AGTTGTTTGG ATAGTGTCTG
    96661 AGTATGCTGC GAGCTTCATC ACGAACTGCC TTGGGCACAC GAGCATATTG CCCACCCGCT
    96721 AGTCGTGACA AGAACTCTCC TGCATACTTT ACAGCACGGT ATCTTTCATC TGGCAATGTC
    96781 ATTGATTCTC TGCTCCTGGA TAACGCTCGT TTCTTAAGCA TACACATAGT ATACAGTCAT
    96841 CTTCTACGAT TGTCAACCTT ACGGCCTCGT GTTTTGGCTA GGTACTCACA GTGTTCTAGG
    96901 AACTCTCTAT ATAGTATAGC ATCGTGTTCA AAGATTGAAG CTAGGTGACC CAGTATGAAT
    96961 CCCTGTGTAT AGAGCCTGCT GTGTCTAGGA TCATCGTGAG TATTCACAGC ATCTACAGTG
    97021 GTGCGTATGT GTTCTGCTAT ATGTTCAACC CTGTTACTTC TCAAGTCATG CTCCTAGACA
    97081 GTGTATTTAA CGTATATACG TATATATGCT TAGTGCATAC ACGATACTCA CTATACAGCA
    97141 GCGGGGCCTA TTGTGTGCAT ACGGTCAATA TAGTCAGATG GTCGCTGCTA TCCCACCGTG
    97201 GATTTAGTGT AGATAAATAC TGGCAGCACC GTTAGACCAC ACTGTAAACT AGGCCGTATG
    97261 AGCCATTTGA AGGCTAGAAT CACACAATTT TGCACTTTAT TGCACTTTGA TGAACCGTGG
    97321 CATGTGAGGT GTAGTTAAAA TGGTTTCTGC TTCTCCCACC GTGTCCCAAC TATAATTCAC
    97381 TATAGAACAC TATAAAGCAC TATATACGCA TGACCCAGGA GCTCGCTTGC GCTCCCTATG
    97441 CAGCGGGGCC TAGCTGTAAA ACACCTTTTG AACTCCCCAC CCCCTAGCGT AGACTCTACA
    97501 GCACTTGACT GTACCCCCAC GCTACTAGAA CTCTGTGTAT ATACGTATAT AGTTACTAGT
    97561 GTTAGTGTAT AGTGTGTTCA TCATGTGCTC TATGCGTATA TACATACAAG AACGATCTAG
    97621 ACACGCAATC ATACGCAGCG GGGCCTGTGC GTATATTGGG TTTTATACCT TAAGCTGAAT
    97681 GACTTTAGCC AAGTTACCGC CTAGCAGTTG TATCAGTAAT TCTCCATTGC GGAACTGACC
    97741 AGCTGTTTGA TAGAATGCAG TACCCACTGC CCTCACATTG GTTATAGCAC CAAATGCATC
    97801 TACTTCTGTA ACTTGTAACA CAGCGTTTGA CACTGGAGTT ATACCAAATA GATCGTTGCC
    97861 GTATACCACA AATTCATCAC CTACTCTATA ACCTCGACCG CCCTGTGTGG GAAAGTAACT
    97921 TATAACATAA CTACCAACAC GGTTAACACT GAGAGGTATA ACTGCACCTG AACCGCCCTT
    97981 GTTGTTTTTC AGTCCTGTAA AGCCCCCAGT AGCAGCCTGG TTGTAAGATA TGTTGATTGT
    98041 GCCAGTTTCT TGACCGATAC CCAATACTCG CTTGACTAGA TCCAGTCTGC TGAATACAGG
    98101 TACTGCCAGT GTGCTGTCTT CTATTAACAC AGCGTTACCA CTGGCACGAT AGTATTCCAC
    98161 ATCAATGGTG GGCTTAGAGG GTTTGCTCCA ATCTATGTTG ATGTTGCTGA GTTCTGTTGT
    98221 GACTTCTGTT TCAGCTAGAT TCTGAGTGTA CACAATCTTG GTATCAAAGC GGCTTCTTAC
    98281 CGTGGACACA AAGCCCCAAG CAGTGGCCAA TATGCCAAAT TCACTAGGGT TTTCTACCAG
    98341 CATGTTCAAG GTGGTCAAGC CGTTTTCAGC TGCTCTTTGT ATGTGCAGAA ACTCGTCTCT
    98401 GTACCGGTAG ATCAGTTCTT CGTTGGTGCC TATCAGTTCC TGCCCAGCTT TGGCCAAAGC
    98461 CAGAGCTTCT GGTCCAGTGA TCATGGTCAA GGCTGCTAGG CTGTTTTCTG CTTCTAGATA
    98521 GCGACTTTTT GTGGTTTGTA TGCGGGAGAA TTTGTTTGCC ATAATGATAT TTAATCCAAA
    98581 CTGTAAATAC TCACATGCAC TGGTCGAACC TCATCACGAA CACTTGGCTG TATCTAGCCC
    98641 TACTGGTATG GAGCTGTCTA ATGGCCTTTG CTTCGGGCCT AGTCATAGGC TTGGTATGGA
    98701 TTTTACTTAT ATGAGCGATC CGGATCTTTA CTGCTACAGC CTGTTCTACT TTACGCCCTA
    98761 CGATCCCGAG GACATCTGGG CTCTAGTACA GCGTCATCAG GGCAATATTG CTCCACAGGT
    98821 TGGAGGTCAC TATGACTTTT ATATACACAG GGATTATGCC TGCCTGTTGG TATTAGCTTT
    98881 TCCTTTATTG AAAAGACAAT ATCAGAAGGA TCTGTACATC TAATATTGAC AATTTTTGCT
    98941 TGCGCTACCG CTTCGCGGCT TCTGCTTCTA ATTTTAGCAA CGACTCCAAA TCTTCGTCAT
    99001 CTGTATGTGA AGGCATGGGT TGATCAAACA GATGTGCGAA TTCATTTGGG TGCAGTTCAT
    99061 CTCGGCTGGC AATGGGGGGT TGATCTATGT CGTTTAGGTG ATCAATCAAG GTCTTATAGT
    99121 CTAGATGTGC TAGATCGTAT TGCTTGACAA ATGAGTCGAA GTTCTTTTTG GTGCGCAGAT
    99181 GCCAGGGCCA AGTTTTAGGA TCAAAGTTGC TGAGCACGAT GTCACCATAA GCACTGCTCT
    99241 GTGAGATATA GCTGTGATAC TCTGTACACA CGGGCATCAT GGTCATGAAC TCTATCAGTT
    99301 GCCTCTTGTT CCATTTGCTG TCTAACTCAT AGAGGCGAAA CAGACTGCTG GGATCATATC
    99361 TACCCTTGTC CACACTGGTA CCTGCCTGTC GGCCCTGTGC GGCTCGCTGT CTTATGTGAT
    99421 TGAAATCAAT GCGAAATCTC TGCATGGTTT GCCCACGAAC CACACAGGGC CATGTGACAA
    99481 ATGCCGGTGT GCCTGTTATT GCACACTGTA GAGGTTCATC AGGATCACCC ATGTACATGT
    99541 GCTGTAATAT GGGTAGATTA TGATTCTTGA CGCGAGCCTT ACGATCTTCG TTGGCTGCTC
    99601 CGGGCTTGGT ACTTTCAAAA GGCATTAAAA ACTCCTTGGG CAATTCAAAC AAATAAGTTA
    99661 GATGTTCTAG ACTTGGCATA ATATGGCCAT TACAAGTTAA ACTAACAACA GTATACAATC
    99721 AAAACAACAC TAAGTCAATG GTAAATACAC AGTTAACTCG GGAAACACGA TGGCACAATT
    99781 ACCAATTAGA AATCTTAGAC TTAGAGCATT TGAAGCTGCC AAACTGGACC AAACTGCGGG
    99841 TCAGCAGGGC GATGTCTACT ATGATCAAGA CGCAGGCACA CTGAGACTTT ACACTGGTAG
    99901 GCTACAGGCG GGCGTTGGGC TGGCTCGTGG TGACTTGGCC AATGTCACAG AAACTGACTT
    99961 TGTCAGCTTG GCCACTACTG CTAGACTGTT TGGCCCAAAT ATTCACATAC ATAATACTGC
   100021 GGTAAACAGC AATAATCTGA CCACGGGCGA CAAAGACTAT GTCACATTCA CAACGGGTAC
   100081 TACCCCCATT ACAGCATTTT ATCTAACAAA ATATGTGGGC CTTGATCTGA TTGCGTTCTT
   100141 TGCCATACAA CAGGGCACAG CATGGACTGC GGGAAACGAT GTCAATCAAA TGTTGACCTA
   100201 CGGACATCTT GGTGCAGGTG GCCAAATACC TGTGGGCGCA AACATATTGG CTGGTAACCC
   100261 TTTAAATCCT GGGGCCGTAA CACTAGCGGC AAATACCACA TATACCATGT GGATTCAGCA
   100321 GACTGGATCA AGAATAACAG AATATGCTCT TAGCACCAAT CCCTATTGGG TGCCTGCTAC
   100381 AGCAGATCTT CCTGCAGACT ATTCGGGTGA CCCACTAGCA CCTACAGTGT TATATCAACA
   100441 GGGCGGGGGC GGAGCAGGCT CGGGTGATGT TGTGGGTCCT GTGTTTGCTA CAGACAATGC
   100501 TGTTGCTCGA TTCAACTTGA CCACGGGCAA GATCATACAG AACAGTTTGG TCACTGTAAG
   100561 TGATCTAGGT GCTATTACTG CACCTTCTGC GGGCAGCATC ATACCATTCT ACTGGGCCAA
   100621 TCAGGCTGCG TTCCCTTCAG CTACAACCTA TGAAGGCGCT GTGGCCATGA GTGAAGCTGA
   100681 CAATCGCTTG TACTTTGCCA CAGACAGTGC TTGGGTGGGC TTGGCCACAC AGAGTGAAGT
   100741 ACCCAGCTTG GGCAACCTCA GCTTTGGCAC GGGTACTATA ACTACCACAG ATAGTTCGGC
   100801 TATTACTGTG ACACCCCAGA CACAATTCCG TAGCAACATT CTAGTAGATG GAGATGTGGG
   100861 CCTAACGGGT AACGGATCAA AGCGAGTGGG TGAAAGTGTA GGGGGTTGGA TAGAGTTCAA
   100921 TCAGGACATC ACCGTAGACC CTGCTACTAA TAGAGACTTC ATAGTAGATA CCTACAATGG
   100981 AGCCACACAC TATCGTTGGG CCTTTGATAG TGGTGGTGAT ATTATATTTC CAGACGGCAC
   101041 AGTTCAGGCC ACTGCTTTTA CGGGCAACGT TGGCAGTATC AACCTGTTGG CCGATGTGGA
   101101 CACAGTATCA ACTCCCCCTG TAGTGGGTCA GGTGCTGAAA TGGAACGGTA CCAATTGGGT
   101161 TCCGGCCACT GATGCCACAG TGGGTGGTGC AGGTACAGAT GCTGACACCC TGGACGGCCT
   101221 GGACAGTTCA TACTTCTTGA ACTTTGCCAA CATATCTAAC AAGCCCAACA TATTCAATAC
   101281 TGTTGCTGTG GCAGGCCAGA GCAGCGTGGT CGCAGACTCA GTAACAGATA CCCTGACCTT
   101341 GGTAGCGGGC ACGGGCATCG CAATTACTAC TAATGCTGGT ACTGATACTA TTACTATTGC
   101401 TAACACTGTT ACAGATACCA ACACTACCTA TGCAGTATCA GCAGAAACAG CTACAGGCGG
   101461 TGTTAACCTT AGGCTGACGG GTTCAGATGC TGTCACCGAT GATGTCAAGT TTGCCCAGGG
   101521 CACAAACATC ACACTGACCC GCACAGATGC CAACACCATT ACCATAGCCA GCAGCTATAC
   101581 AGATACCAAC ACTACCTATG CCATATCAGC AGAGACCAAT GCCAGTGGAG CAGACATAAG
   101641 ACTCACAGGG TCAGATGCTG CCACAGACAA CCTAACCATA GCTGCGGGTG CCAATGTAAC
   101701 TGTGACACGC ACAGATGCCA ACACCATTAC CATAGCCAGC ACAGCTACAG GGGGCGGGGG
   101761 TGGTACAGTT ACCGATGTCA GCGTGGTCAG CACCAATGGC TTTGCCGGCA CAGTAGCTGG
   101821 TAGTACCACA ACACCTGCGA TCACCTTGAC TACCACACTC ACAGGTGTAC TCAAGGGCAA
   101881 CGGCACTAGT CTAGCGGTTG CCACAGCAGG CACAGACTAT CAAGCTCCTC TACCTAGCCA
   101941 AAGCGGCAAC TCGGGTAGAT ATCTAACCAC AGACGGCAGT GGTACCCTAA GTTGGGGTAC
   102001 AGTTGCCGCA GGTGCAACTA CCTTTACCAC ATTGACTGAT GTACCAGCAG GACTTACCAT
   102061 TGACAAGGTT TACCTACCTG CCATAACCAT GCTGGTTGTA GGAGTGGACG GAAACGTGGC
   102121 CTATACCTTT GATCAGTATG CTGGTAACAA TCCCACAATC TATGCCATAT CTGGAACCAC
   102181 TATCGCATTT AATCTAGCAT GGAGTGTGGG TCTACACCCA TTCTTGATAC GCAGTGGCGG
   102241 AGTTAACTAT ACCACAGGAT TAGTGCACGT TACCACTGGA GGTGTAGTCA CTACTGGTGC
   102301 AAGTGCATTG GGCAAAAACT CTGGCACACT GTATTGGAAA ATTCCTGCAG GAGCCAGCGG
   102361 CACATTCCAG TATGTGTGTT CTAGTCATGT TGCCCTGGGC ATGTTTGGAA CTATCACAGT
   102421 TAAAGATTTT GCTGCCATAT AATCTGCCAT GATAGTGTTA GTATCTATGG TGGAAGATGA
   102481 TGTTCTAGGA ACCACTGCCG TTATATCCGG ACCCTGCGGT ACAATAGAAA TTCGAGAGCT
   102541 ACTTTGGTGT GTTGACCGAG AAGATATTGT AGAAGGTTAT TATTGGCAGG CTTGGGCAGT
   102601 CATCCAGGGT GCTTACCACT GTTGCTTTTC AATTCCGGGT AAACTTACGC TGTTGGTAAA
   102661 ATAAAAACCA GGGTGTTAGA TGTGCCATAA ACATCACAAG CCACATCACG GGCATTTGCC
   102721 AACTGTGTCC ACACATGTGT TGTTGATCAA CTAAACTCCA AATGAAACCC AAAAAGAATA
   102781 CGGGCGCCGG AGCAAGATTA AAGAATTGGT AGATTCGTTT CATCTAGTAT TTATGGCATA
   102841 GACAAAGACA AAAGAGTAAA TACTGTATGA CAAAACTATT AGCTATTTTA TCATTTGCCT
   102901 TGTTATCGGG CTGTGCTGGA CTAACTGGTT TGATTCCCAG CTTCTGGGAT GACAATCAAA
   102961 GTGCAAAGAT TATAAGTGTA CGATTGGACA TTGAGCGAGT TGACTGTAAA GCACAACAAC
   103021 TAGCACAGGT CGTCAAGATC CGTGATGATC TAGCTTGGTT CAAACTATAC AGTGAAAGCA
   103081 AAGGTGGTCG ACAGGCAGAT GTTATCCTAC TAACCAGGCC CATGACAGAG ACTGTGGAAG
   103141 ATTGGTATAA GAGAGTATCA GCAGAAGGTC ACAAAGATAA TCCAATATAC TGCGATCTCA
   103201 AGAAGCGAGT ATTACAAGAA CAATCAGCAA GAGCCGCTAA GGCCATACTA GGAAGATTCT
   103261 AAATGAGCTT ACAAACACTA TATGAAATAG CAGGTCGTGA TGATGCACCT TGGGCTGCTA
   103321 CCCGTGCCGC AATGGTGATA GCCATCACAG AGCAGTATCA GGGTGGTGGA CTTGATCGTT
   103381 CAGAGTATCT AGAAATGATG CAGGATCTAG TCAGAATGGA TGCACTAGAT GCAGAAGCTA
   103441 GTGATATCGA ACTAAAGACC ATGCTGGTCA CAGCAGTCTA TGCAGTAGCA CAGGTGGTAT
   103501 AACAATGCGT ATCTTTGAAG TTGTTAATCG AGTAGTAGAT GAAGAGCCTG CAAGTCGTAG
   103561 TCTATGTACA TCAGGCAAGC CAGACTCGGC TCTAGGTGCT AGTCAATTGA GTTCATGCAA
   103621 GAGTCAAGGC TATCGCAGTC GTGACGGGGG CAAGAGCCAC AAGATTGGCG GTGAGCGTCA
   103681 AAAGGTCAGA GGCAAGAAGA TCAAGGGCAA GAAATACGGC GGCCCTTTAC CAGACTGGAG
   103741 TTAAGCGTTG TTATCAACAA ATGACACCAT TAATGTTGGG GATGCTATAA TTGCACCCCC
   103801 TAGAATGCAG GGCAGTCAAT TTGCCAAAAC GGTAATTCTA ATAACAACAC AGCGCGGTGG
   103861 AGGTCACTTT GGTCTAGTCC TTAACAAACC CAGCAGTCAC AGACTCAGTG ATTTATCACT
   103921 GGAACTAGAC TGCGACCTAC CCGAAGATTA TCCCTTATAT TGGGGCGGCC CAGTAGGCAC
   103981 CCAGACCATA TGGATGTTGC ACAGTTCAGA GTGGAGCATA GACGCCACGC AGGAGATCAA
[truncated: 173,123 more chars]
