# Supplementary material for: Clades of huge phages from across Earth’s ecosystems
Source: Nature. 2020 Feb 12;578(7795):425–31. doi: 10.1038/s41586-020-2007-4 (PMC7162821; doi:10.1038/s41586-020-2007-4)
Supplement: Supplementary file 6 — Genbank files for all genome. [file 41586_2020_2007_MOESM6_ESM.zip › genbank_genomes_SD-4/LS_PHAGE_46_8.gbk]

LOCUS       LSDeep1_scaffold_41_prodigal-single     443985 bp    DNA     linear   BCT NOV-13-2019
DEFINITION  LSDeep1_scaffold_41_prodigal-single, contig.
ACCESSION   LSDeep1_scaffold_41_prodigal-single
VERSION     LSDeep1_scaffold_41_prodigal-single.1  GI:
KEYWORDS    .
SOURCE      LS_PHAGE_46_8
  ORGANISM  LS_PHAGE_46_8
            .
COMMENT     Data sourced from ggkbase. For additional details see
            http://ggkbase.berkeley.edu/organisms/405014
FEATURES             Location/Qualifiers
     source          1..443985
                     /organism="LS_PHAGE_46_8"
                     /mol_type="genomic DNA"
     gene            <1..453
                     /locus_tag="LSDeep1_scaffold_41_prodigal-single_1"
     CDS             <1..453
                     /product="Uncharacterized protein n=1 Tax=Roseobacter sp.
                     AzwK-3b RepID=A6FS70_9RHOB"
                     /codon_start=1
                     /transl_table=11
                     /translation="QRHIDLDWPSWKRERSIRTDPTALNAYMDTVSTDTDTNRANNTF
                     NWQLQDYRKAVTRLAQYRLADGRPGVWEDQPAGEYDEEGNEFVESVLVQSAVEPLVAT
                     VEQTTYDMDGNETTETVANPLIVADDEERAAAQAVVDGTPTDVVAFVS*"
                     /db_xref="UniRef100_A6FS70"
                     /db_xref="A6FS70_9RHOB"
     gene            450..680
                     /locus_tag="LSDeep1_scaffold_41_prodigal-single_2"
     CDS             450..680
                     /product="hypothetical protein"
                     /codon_start=1
                     /transl_table=11
                     /translation="VTNRMAQLTAIITPLDAAHGGLGFLAVANSWWLDFLNPVVQIGV
                     TLGGVVYLYYMVRAKRMEWKLARLEYERKKAE*"
     gene            740..1489
                     /locus_tag="LSDeep1_scaffold_41_prodigal-single_3"
     CDS             740..1489
                     /product="Uncharacterized protein n=1 Tax=Roseobacter sp.
                     MED193 RepID=A3XEP0_9RHOB"
                     /codon_start=1
                     /transl_table=11
                     /translation="MQPGVSTAPRFNILGRVGPHIRREALQGIVFVLLEAQAMKPNAI
                     DTVARGYLGLKEWPGAKHNPAVVALFAKVGHAEIHDDETPWCAAFVGAVLAEAGARGT
                     GALNARSYMKWGEAVDISDAQAGDVVVFWRGSRDGWQGHVAFFVGFKAGQIEVLGGNQ
                     GNAVSIAHYASARLLGIRRMKPARTTIAATSTMQASATTIGASLGTAVTAVSALDGNA
                     QYIVLAFAGIIVIAGLWIMRERIKKYAAGDR*"
                     /db_xref="UniRef100_A3XEP0"
                     /db_xref="A3XEP0_9RHOB"
                     /db_xref="oar:OA238_c38720"
     gene            1489..1710
                     /locus_tag="LSDeep1_scaffold_41_prodigal-single_4"
     CDS             1489..1710
                     /product="hypothetical protein"
                     /codon_start=1
                     /transl_table=11
                     /translation="MFGKLQLYAFAALAFVAAILGVYIQGGQAARNKAKTKELQARLD
                     AVKTKQKVTQDVKDADDDELVAGISRKLR*"
     gene            1652..1846
                     /locus_tag="LSDeep1_scaffold_41_prodigal-single_5"
     CDS             1652..1846
                     /product="hypothetical protein"
                     /codon_start=1
                     /transl_table=11
                     /translation="MSKMLMMMSLSLVFLASCARFTGDFCDLAVRFETDDETARYLLT
                     HDRALIIDMNVQNRLLERCP*"
     gene            1878..2984
                     /locus_tag="LSDeep1_scaffold_41_prodigal-single_6"
     CDS             1878..2984
                     /product="Uncharacterized protein n=1 Tax=Sulfitobacter
                     phage pCB2047-A RepID=M4QPK4_9VIRU"
                     /codon_start=1
                     /transl_table=11
                     /translation="MAMTPEQAAVWALKQQKLSAKDIAEELGITEQSVNGRIARAKRW
                     APVDPAIQESMDAVGTRLVPALAWAKTKSADGTSFSVLLKPEAIQAEPEDILARISDR
                     LDAIKPAPFIKRVVTPSSDLRNFVPLFDVHLSMRIGNYGTAQAVERLQTGGRDILERM
                     PAAECTIILNGGDFSHQNDPSNLTPRSQHPLPVDGEYDDVTDIATDVTAELIETGLQR
                     SEHVIYQALRGNHDPNTARILRAALRQRYRNNPRVTIESASVHFFAHEWQRNFISGHH
                     GDIRGGNAKDLVMGFAAKYPEEWGRTRFRELWTGHNHHLKAFDLPGMSTNQVRPICPL
                     DRHAIENLYYSWSEMIGVTYRKGGGRHGSIQHVF*"
                     /db_xref="UniRef100_M4QPK4"
                     /db_xref="A0A068LL53_9VIRU"
                     /db_xref="xau:Xaut_3664"
                     /db_xref="M4QPK4_9VIRU"
     gene            complement(3028..3162)
                     /locus_tag="LSDeep1_scaffold_41_prodigal-single_7"
     CDS             complement(3028..3162)
                     /product="hypothetical protein"
                     /codon_start=1
                     /transl_table=11
                     /translation="MKRLRSQKTEKSNPPVLSLACASRLGGVVNYYLADRVMNVNDNY
                     *"
     gene            complement(3134..3949)
                     /locus_tag="LSDeep1_scaffold_41_prodigal-single_8"
     CDS             complement(3134..3949)
                     /product="Periplasmic serine protease, Do/DeqQ family {ECO
                     :0000313|EMBL:CDM66410.1}; EC=3.4.21.-
                     {ECO:0000313|EMBL:CDM66410.1};;  TaxID=454194
                     species="Bacteria; Acidobacteria; Acidobacteria
                     subdivision 4; Pyrinomonas.;" source="Pyrinomonas
                     methylaliphatogenes.;""
                     /codon_start=1
                     /transl_table=11
                     /translation="MEMKKIFISALAVLLASATTALAWPYEEMNETIKSANFIVNRGC
                     SGTLISTEYRLILTNHHCIEGSSRIVTKTVIDGDGVVSQIKVEEMRDLDVSQRQYNGH
                     QIVGESTFKSQVVARWKASDLALLQIRADIQNQIAAPVYAGDQVYRGETVYAVGNPLG
                     LDATVTRGIVSSTTRMFYAPWAEAEVSFIQIDAGISAGNSGGSLFNDTGQLIGVPAAG
                     IPANTQLGLAIPFFRIQEFLTENCYGNVWKTDQPSHDECVKAKEDEAAEKSKD*"
                     /db_xref="A0A0B6X204_9BACT"
                     /db_xref="UniRef100_UPI0002F5933F"
                     /db_xref="sfu:Sfum_2005"
                     /db_xref="UPI0002F5933F"
                     /db_xref="3.4.21.-"
     gene            complement(4178..4252)
                     /locus_tag="LSDeep1_scaffold_41_prodigal-single_trna_9"
     tRNA            complement(4178..4252)
                     /product="Asn"
     gene            complement(4457..4666)
                     /locus_tag="LSDeep1_scaffold_41_prodigal-single_9"
     CDS             complement(4457..4666)
                     /product="hypothetical protein"
                     /codon_start=1
                     /transl_table=11
                     /translation="MSRSTRKTPIFGHTTAPSDKEFKQATNRAMRRARNQGKDPHDKE
                     YGDPWNSAKDGKSYRAKAQKKDMRK*"
     gene            complement(4669..4968)
                     /locus_tag="LSDeep1_scaffold_41_prodigal-single_10"
     CDS             complement(4669..4968)
                     /product="hypothetical protein"
                     /codon_start=1
                     /transl_table=11
                     /translation="VDSNSNGFRPARNSPTQSTEIRKENSMTFDPTTNRIAADRIEEL
                     EAQLAVAGKALNRLLRPPNGHPHIEAATKEEWAVRAMNAEAEIERLRAALSQNKE*"
     gene            complement(5069..5395)
                     /locus_tag="LSDeep1_scaffold_41_prodigal-single_11"
     CDS             complement(5069..5395)
                     /product="hypothetical protein"
                     /codon_start=1
                     /transl_table=11
                     /translation="MTIGPIIAEFSGDGPEVEGERKQFILLPDGARWYPPNQRNGLLP
                     QYARHLISAGVAPETPINAVRRSTCVFKEDKSVGWWASKTVAENNFQPKLKEYVPWTA
                     LKHDRP*"
     gene            complement(5392..5526)
                     /locus_tag="LSDeep1_scaffold_41_prodigal-single_12"
     CDS             complement(5392..5526)
                     /product="hypothetical protein"
                     /codon_start=1
                     /transl_table=11
                     /translation="MTKEPEPIRICPKRDKVCPHGRSCPFVLDRYSCKPEPTREGIET
                     *"
     gene            complement(5523..5849)
                     /locus_tag="LSDeep1_scaffold_41_prodigal-single_13"
     CDS             complement(5523..5849)
                     /product="Uncharacterized protein {ECO:0000313|EMBL
                     :KIC22481.1};  TaxID=1577896 species="Bacteria;
                     Proteobacteria; Alphaproteobacteria; Rhodobacterales;
                     Rhodobacteraceae; Leisingera.;" source="Leisingera sp.
                     ANG-Vp.;""
                     /codon_start=1
                     /transl_table=11
                     /translation="MTPNFKKPKQAKDPAYLAAVRGLPCCVCERFGLVQTSQTTAHHT
                     KCGRHSQAKTPDREAIPLCDCHHQGLRHDRDRSKIAFESEMKRWVSAYGEDVSYIEAT
                     HERIDK*"
                     /db_xref="A0A0B4BE98_9RHOB"
     gene            complement(5846..6268)
                     /locus_tag="LSDeep1_scaffold_41_prodigal-single_14"
     CDS             complement(5846..6268)
                     /product="Uncharacterized protein n=1 Tax=Sinorhizobium
                     meliloti Rm41 RepID=K0PE49_RHIML"
                     /codon_start=1
                     /transl_table=11
                     /translation="MAKKTPTATVRLENGRLSPLTIWDAELLSDMPNGTEFEIFRLSP
                     RSVRHNGMYRAQLDLIVKATEAFPSPDKMHDWIKHSLGYTAPIMDPKGNIIAVVLDSA
                     AFDKMDQAAFNVFYKQAERLIAEEMGIDLADVKPGFSI*"
                     /db_xref="UniRef100_K0PE49"
                     /db_xref="smi:BN406_00719"
                     /db_xref="A0A0A0E1Y4_9SPIO"
                     /db_xref="K0PE49_RHIML"
     gene            complement(6268..6480)
                     /locus_tag="LSDeep1_scaffold_41_prodigal-single_15"
     CDS             complement(6268..6480)
                     /product="Putative uncharacterized protein n=1 Tax
                     =Dichelobacter nodosus (strain VCS1703A)
                     RepID=A5EUX7_DICNV"
                     /codon_start=1
                     /transl_table=11
                     /translation="MNKIDMVKAHFLKHGHLSSWDAIRTYRVTRLADTVYKLKARGFN
                     IETQRLPNSGETGGTYAVYHLKPASK*"
                     /db_xref="UniRef100_A5EUX7"
                     /db_xref="dno:DNO_0774"
                     /db_xref="A5EUX7_DICNV"
     gene            complement(6490..6747)
                     /locus_tag="LSDeep1_scaffold_41_prodigal-single_16"
     CDS             complement(6490..6747)
                     /product="hypothetical protein"
                     /codon_start=1
                     /transl_table=11
                     /translation="MKPRQFVYLTRPSRPADYANALRDIVVSAAKNQLVVYFSGDSHR
                     CPRALLNAAASIPTTLGHLVQVPRDTTANPHRQWNYCIQRA*"
     gene            complement(6911..7186)
                     /locus_tag="LSDeep1_scaffold_41_prodigal-single_17"
     CDS             complement(6911..7186)
                     /product="hypothetical protein"
                     /codon_start=1
                     /transl_table=11
                     /translation="MEYDWEKAARKKFLKMFPAHTIHAPTGLVVIGIVVAEPESVEAA
                     IIELDEADNWGGDLGAADIWKDVFGDADRIYDKYLKRFDAAMKAKKQ*"
     gene            complement(7186..7596)
                     /locus_tag="LSDeep1_scaffold_41_prodigal-single_18"
     CDS             complement(7186..7596)
                     /product="Single-stranded DNA-binding protein n=1 Tax
                     =Azospirillum sp. (strain B510) RepID=D3NUP5_AZOS1"
                     /codon_start=1
                     /transl_table=11
                     /translation="MKAITIFGNIGKDPVLRTTQNGDKVCGFGMAVTDGWGDNKRTLW
                     FDVSVWGKRGQTIADNCRKGDKICVTGDFSTREHEGKTYLTVKADNFTFGGSSGGSGN
                     AGVQHSEDHGPKGDGYGAGGTPMDDDIPFAPQVL*"
                     /db_xref="UniRef100_D3NUP5"
                     /db_xref="A0A085BWI4_9RHOB"
                     /db_xref="azl:AZL_014860"
                     /db_xref="D3NUP5_AZOS1"
     gene            complement(7598..7843)
                     /locus_tag="LSDeep1_scaffold_41_prodigal-single_19"
     CDS             complement(7598..7843)
                     /product="Uncharacterized protein n=1 Tax=Oceaniovalibus
                     guishaninsula JLT2003 RepID=K2HS59_9RHOB"
                     /codon_start=1
                     /transl_table=11
                     /translation="MDNETYGVTASELRTFVERWERLEAERKDLAEAQKEVMAEAKGR
                     GYDVKVLREIIKLRQSDAQTLAEFEAILELYKTALGI*"
                     /db_xref="UniRef100_K2HS59"
                     /db_xref="K2HS59_9RHOB"
                     /db_xref="sit:TM1040_1502"
     gene            complement(7845..8510)
                     /locus_tag="LSDeep1_scaffold_41_prodigal-single_20"
     CDS             complement(7845..8510)
                     /product="DNA polymerase n=1 Tax=Ruegeria sp. (strain
                     TM1040) RepID=Q1GFZ5_RUEST"
                     /codon_start=1
                     /transl_table=11
                     /translation="MKPTLYLDIETLPAPESFLDGVEIKAPATHKKPESIAAWIAENG
                     DKWMAEQHRKTSFDGGYGQICQISWAIDDGEIDGAALGPDRANERDMLFGALDAIESQ
                     LGHANNPYLCGHFISGFDLKFIKHRCIVLGVKYPQWLLPNAKPWDDSIRDTMQLWAGA
                     RDTISLDNLCKILGIQGKDGFDGSMVYDAWLAGEHAKITAYCADDVAKVRTINEIFLK
                     AGI*"
                     /db_xref="UniRef100_Q1GFZ5"
                     /db_xref="sit:TM1040_1688"
                     /db_xref="Q1GFZ5_RUEST"
     gene            complement(8521..9162)
                     /locus_tag="LSDeep1_scaffold_41_prodigal-single_21"
     CDS             complement(8521..9162)
                     /product="hypothetical protein n=1 Tax=Agrobacterium sp.
                     10MFCol1.1 RepID=UPI000370C81E"
                     /codon_start=1
                     /transl_table=11
                     /translation="MTKPETPNADTRNVYQRLAAAMANVAYVQKNKPAGMQYSIVSHD
                     AVTAKVRPVLLAEGIVYHPHQMDYSQNGNRTEVFLMVRFLNIDDPADFFDVPSLGYGV
                     DPQDKGPGKAVSYAVKYALLKALGLETGDDADLESKPHEISPEQFVALRDIVESTGSD
                     EKRLLKHFSAPSLEQFPPDKYEAAMKMLRTKPTAEKPKQQTDNADLNDDKIPY*"
                     /db_xref="UniRef100_UPI000370C81E"
                     /db_xref="A0A021X8E8_9RHIZ"
                     /db_xref="psab:PSAB_05935"
                     /db_xref="UPI000370C81E"
     gene            complement(9159..9554)
                     /locus_tag="LSDeep1_scaffold_41_prodigal-single_22"
     CDS             complement(9159..9554)
                     /product="hypothetical protein"
                     /codon_start=1
                     /transl_table=11
                     /translation="MTDTRQTRIVEVLEASPFADNVSGIPEMCDLIVALRDERDALAD
                     SADLPVKVKPLAWGFRTIPEGEVVGIWMYARSIVGAYEVHTFDLRLLSGIAFLQCPNK
                     SGLIEFPTTAEAKAAAQSDYETRIRECLE*"
     gene            complement(9634..9849)
                     /locus_tag="LSDeep1_scaffold_41_prodigal-single_23"
     CDS             complement(9634..9849)
                     /product="hypothetical protein"
                     /codon_start=1
                     /transl_table=11
                     /translation="MLNNIEQRQFSRGHGSLYDRGSADYYYRRTPDPHWYPNGTGMGG
                     MILAVNTAERAEYMAGFDECDERKDWR*"
     gene            10225..10905
                     /locus_tag="LSDeep1_scaffold_41_prodigal-single_24"
     CDS             10225..10905
                     /product="p097 n=1 Tax=Rhizobium phage 16-3 RepID
                     =B4UTY5_BP163"
                     /codon_start=1
                     /transl_table=11
                     /translation="MNPIKKDVTIGDCRLILGDCLEVMPLLGRVDAVVTDPPYGLGDW
                     NNRGTNAARPFDSDKTQEWDQPISQNHIDAMRGMSAAQVIWGGNYLLDFLPRTKQMFI
                     WNKMMRGMHFNDCEIAWCSQFKEASRVFDYSPASAEKKLHPTQKPIALMKWCLGFLPD
                     AETIMDPFMGSGTTLVACAKLGRKGIGIELDPDYFEIACKRVQAAYDQPDLFVAQPEK
                     QVQEGFDI*"
                     /db_xref="UniRef100_B4UTY5"
                     /db_xref="A0A0F8Z7X0_9ZZZZ"
                     /db_xref="abs:AZOBR_p340149"
                     /db_xref="B4UTY5_BP163"
     gene            10905..11195
                     /locus_tag="LSDeep1_scaffold_41_prodigal-single_25"
     CDS             10905..11195
                     /product="Uncharacterized protein n=1 Tax=Sulfitobacter
                     phage pCB2047-C RepID=M4NUV2_9VIRU"
                     /codon_start=1
                     /transl_table=11
                     /translation="MAGRGPHRNRRDANEPQLFAILRAHGIQVHSIDRPCDAICGYKG
                     QTFLVEVKDGPKAKLTTTQQPFHDSWTGGIVILDSEDAATSWAQQIRGLRRT*"
                     /db_xref="UniRef100_M4NUV2"
                     /db_xref="M4NUV2_9VIRU"
     gene            11224..12093
                     /locus_tag="LSDeep1_scaffold_41_prodigal-single_26"
     CDS             11224..12093
                     /product="Uncharacterized protein n=1 Tax=Xylella
                     fastidiosa 6c RepID=V8K3E3_XYLFS"
                     /codon_start=1
                     /transl_table=11
                     /translation="LTYAPEGASVQVRTKQDIDTRIMRACQYLPNRGLTGAMSLPYFP
                     MYPSDFEAKTSHLTLEEDGAYNRLLRLMWMTPGCSLPDSDAWIMRRMRCDADTFERVV
                     LVVIDEFCERENGRVSNAKLTRVFNDSAEKHSRRVLAGSFGGKAKALQTNKKKPSNAV
                     AKPYQPEPEPEPEPYKEKRDTNVSPKKRAARLPENWVLSKACSEWAVGEGYSIEAIRI
                     EAEKFKDYWIGVGGTKGTKLDWPATWRNWIRNSKQGSNNGNGNSNIKRRDPALEQIAR
                     LTGLSATSGDGGL*"
                     /db_xref="UniRef100_V8K3E3"
                     /db_xref="H0FZ31_RHIML"
                     /db_xref="ppno:DA70_09685"
                     /db_xref="V8K3E3_XYLFS"
     gene            12095..12433
                     /locus_tag="LSDeep1_scaffold_41_prodigal-single_27"
     CDS             12095..12433
                     /product="UPI0003D6CEAF related cluster n=1 Tax=unknown
                     RepID=UPI0003D6CEAF"
                     /codon_start=1
                     /transl_table=11
                     /translation="LEVLARKQDRFGWERDRGTPAQDRLIMDWMDVLGDYPLAEVKAA
                     CRQAILTAPSKLPNEGHILQIIQAERHKDYVDWKHKNPEPPAAELVKEVFDSNSYLKQ
                     YGFAPKTFGG*"
                     /db_xref="UniRef100_UPI0003D6CEAF"
                     /db_xref="pgd:Gal_02273"
                     /db_xref="V9WJU6_9RHOB"
                     /db_xref="UPI0003D6CEAF"
     gene            12435..12671
                     /locus_tag="LSDeep1_scaffold_41_prodigal-single_28"
     CDS             12435..12671
                     /product="hypothetical protein"
                     /codon_start=1
                     /transl_table=11
                     /translation="MTPMQTIVDREAERLGIPAEWVSTRRVGGNSRSSVLLRGAVCYA
                     AKVDGWSEPEIAAQIGVDAATVHYCAKRHEGKMQ*"
     gene            12668..13042
                     /locus_tag="LSDeep1_scaffold_41_prodigal-single_29"
     CDS             12668..13042
                     /product="hypothetical protein"
                     /codon_start=1
                     /transl_table=11
                     /translation="MTQNYENAYQRALWEITKGTRGANIKLGFNAKWGAAKRDHSFSL
                     PKPPKPEGPRLGPNQVRILAALKPHGRNYRRLVDTKFTGRISNADRALRSLERQGIVE
                     KREIRGVGIRCGYRCYEWRLVK*"
     gene            13039..13392
                     /locus_tag="LSDeep1_scaffold_41_prodigal-single_30"
     CDS             13039..13392
                     /product="hypothetical protein"
                     /codon_start=1
                     /transl_table=11
                     /translation="MTDHFGESCVKRGVTCCPKLLAANIKVAIRDGRDDLAEMVQADK
                     EGGTAFYRVCYSPDGGLADLRQVGGDALERMLYALCNSMTGTAITIYTQKMMSGKRYS
                     KKRLSRGQPAMRILK*"
     gene            13389..13718
                     /locus_tag="LSDeep1_scaffold_41_prodigal-single_31"
     CDS             13389..13718
                     /product="Uncharacterized protein n=1 Tax=Phaeospirillum
                     fulvum MGU-K5 RepID=S9TFB3_PHAFV"
                     /codon_start=1
                     /transl_table=11
                     /translation="MRLRLPNRRPQTTFDMGRYSIAVGFDPRTGKALEVFADDPHRGT
                     EYEFLVSDACTVISISLQYGVPIEALTSSVGRIPAFRLGRQVEIAASPIGEIVDKAES
                     CGILAGE*"
                     /db_xref="UniRef100_S9TFB3"
                     /db_xref="A0A0F9BZE3_9ZZZZ"
                     /db_xref="S9TFB3_PHAFV"
     gene            13801..13998
                     /locus_tag="LSDeep1_scaffold_41_prodigal-single_32"
     CDS             13801..13998
                     /product="hypothetical protein"
                     /codon_start=1
                     /transl_table=11
                     /translation="MTLFGYDENGELAFKQGPFTFDHEAIEMFEKEKADMRHNKIFHL
                     SLEKTYLEQSHRMRVYLSEAR*"
     gene            13998..14201
                     /locus_tag="LSDeep1_scaffold_41_prodigal-single_33"
     CDS             13998..14201
                     /product="hypothetical protein"
                     /codon_start=1
                     /transl_table=11
                     /translation="MTQHEVNTFSNAYLLGNEAAQAKQDHRGLYQMAEDAGFKRDSLA
                     WDAYVAGGCAFLFKGHTFETKAT*"
     gene            14242..14406
                     /locus_tag="LSDeep1_scaffold_41_prodigal-single_34"
     CDS             14242..14406
                     /product="hypothetical protein"
                     /codon_start=1
                     /transl_table=11
                     /translation="MTYEEAMRALNEAAYAALRTAGHKTGAPVDALRKIARDIDSLID
                     FGVIFDEVEP*"
     gene            14403..14621
                     /locus_tag="LSDeep1_scaffold_41_prodigal-single_35"
     CDS             14403..14621
                     /product="Uncharacterized protein n=2 Tax
                     =Ketogulonicigenium vulgare RepID=F9Y4R1_KETVW"
                     /codon_start=1
                     /transl_table=11
                     /translation="MTPKEFKATRKGLGLSVNQLAAILDVSPVTIRRWEMSSGKPSAR
                     KPDPIACRVLGWMDSGALYFWGWLVTGQ*"
                     /db_xref="UniRef100_F9Y4R1"
                     /db_xref="kvl:KVU_0779"
                     /db_xref="E3EZX7_KETVY"
                     /db_xref="F9Y4R1_KETVW"
     gene            14618..14773
                     /locus_tag="LSDeep1_scaffold_41_prodigal-single_36"
     CDS             14618..14773
                     /product="hypothetical protein"
                     /codon_start=1
                     /transl_table=11
                     /translation="MIKPLNPIEWEIGLVIRKLLLCGADFEDIAEALEYWAKEMRAQT
                     QKPKRLN*"
     gene            14858..16108
                     /locus_tag="LSDeep1_scaffold_41_prodigal-single_37"
     CDS             14858..16108
                     /product="Methyltransferase {ECO:0000256|RuleBase:RU362026
                     }; EC=2.1.1.- {ECO:0000256|RuleBase:RU362026};; 
                     TaxID=741978 species="Bacteria; Proteobacteria;
                     Betaproteobacteria; Burkholderiales; Burkholderiaceae;
                     Ralstonia.;" source="blood disease bacterium R229.;""
                     /codon_start=1
                     /transl_table=11
                     /translation="MAQTAWPADNIVRRKTKTLIPYARNSRTHSDEQVGQIAASIKEW
                     GFTNPILVDETGTIIAGHGRVLAAQKLGLDELPVMTATGWTEAQKQAYIIADNKLALN
                     AGWDMDMLKIEMQDLAGLDFDLGLIGFDADELAGLLDTPTEGLTDEDAVPDAPEVPVT
                     VEGDVWLLGRHKVMCGDSTSIDAVERLMAGVKADMVFTDPPYNIDYGNIKHPKFKVRQ
                     IENDNMSQDDFRIFCAAFTACILASCEGCVYVFGPPGPDGRIMFMELDKALHCSTTVV
                     WKKDQFTLGRGKYQNKYEPCWFGWNKSGASFVDDRKLTNVWEFDRPKSSKLHPTMKPV
                     ELVENAIGHASNVGGLVLDLFGGSGTTAIACEKTSRDCRMMELDPKYCDVIIQRWQSF
                     VGQDATLEATGQTYAELQAERKVA*"
                     /db_xref="G2ZT56_9RALS"
                     /db_xref="cdn:BN940_02906"
                     /db_xref="UniRef100_UPI0003639120"
                     /db_xref="2.1.1.-"
                     /db_xref="2.1.1.72"
     gene            16108..16479
                     /locus_tag="LSDeep1_scaffold_41_prodigal-single_38"
     CDS             16108..16479
                     /product="Uncharacterized protein n=1 Tax=Firmicutes
                     bacterium CAG:24 RepID=R5HA90_9FIRM"
                     /codon_start=1
                     /transl_table=11
                     /translation="MGKGDPEGGRPVFKVDWKMVAGLLKIQCTGEEIAAAIGCSYDTI
                     ERACKREQDMAFADYSAQNRGSGRASLRRVQWKSAESGNPTMLIWLGKNWLDQTDKTE
                     IKAEHSIMPYTGWDIERAKPD*"
                     /db_xref="UniRef100_R5HA90"
                     /db_xref="R5HA90_9FIRM"
                     /db_xref="dmx:X792_05015"
     gene            16511..17716
                     /locus_tag="LSDeep1_scaffold_41_prodigal-single_39"
     CDS             16511..17716
                     /product="Uncharacterized protein n=1 Tax=Salmonella phage
                     FSL SP-031 RepID=S4TRF0_9CAUD"
                     /codon_start=1
                     /transl_table=11
                     /translation="LCSEAKHPAFVAGFGAGKSEVMAYSAFGDAAHSATALIGLYAPT
                     YDLVRLITAPRMCAKLTDHGVPHKWNKQENVIYTSYPRFGDFVLRTMDNPERIVGYET
                     YRAHVDELDTLKPENARRAWNQIVARNRQRPEGLPAPFNRVSAYTTPEGFRFVYERWA
                     RQPTPGYEYFQAPTYSNPFLPGDYVENLRNTYPAELIEAYIEGQFVNLTSGTVYRSFD
                     RTRNGSTETIKVSEPLKLGMDFNVGNMAVTTYVERPNGWHVVDELKGGIDTPTIIDTI
                     KARYEGHHITIYPDASGKNASSKGASLSDIGLLRQAGFTIRSKDSNPRVKDRVLAVNK
                     GFESQAVWVNADKAPTVAANLEQQAYDKNGEPDKGSGLDHQNDATGYPIAYEMPVVKP
                     VFRSTELRL*"
                     /db_xref="UniRef100_S4TRF0"
                     /db_xref="S4TRF0_9CAUD"
                     /db_xref="psem:TO66_19720"
     gene            17713..19113
                     /locus_tag="LSDeep1_scaffold_41_prodigal-single_40"
     CDS             17713..19113
                     /product="Uncharacterized protein n=1 Tax=Ruegeria sp. 
                     (strain TM1040) RepID=Q1GII1_RUEST"
                     /codon_start=1
                     /transl_table=11
                     /translation="MSKTVAKRSAASEALLASAAKGRALMGGSDAMRAAGKTYLPKFS
                     AESAEAYDERTALSWLFNGYRKTVRDMTGRVFALPITPADDVPSRLVDMLENADLQGR
                     DLSTFARSVFEDGLSGAGISFIMVEAPWRPAAGVTKADVEARNLRPYLVHLRAEDVLG
                     WKTETIDNITRLSQLRLAETINEQDPKDEFAQVSIDQVRVLDRLPGGVQVRLFQKGRD
                     DEWNEVDEPSFTGHPEITVIPFYANRTSFFNGAPLLDDLADVNIAHWQSQSDQRQILH
                     VARVPILFGSGLPDDKPIVISTSQATISSEPTADLKWVEHSGAAIGAGRQDLKDLEFQ
                     MEAHGLQLLVNQAGGQSATGAVLDAAKETSILSMTADALQDCLEQALQWMADYASEGA
                     SGSVKVNKDFAANILDAQELQLLLVAVNTGNMSRETFISTLVNRGIIADSVTPEDEAQ
                     RIEDEGGNLVDTGIGA*"
                     /db_xref="UniRef100_Q1GII1"
                     /db_xref="A0A0C1EUN7_9RHOB"
                     /db_xref="sit:TM1040_0802"
                     /db_xref="Q1GII1_RUEST"
     gene            19187..20155
                     /locus_tag="LSDeep1_scaffold_41_prodigal-single_41"
     CDS             19187..20155
                     /product="Uncharacterized protein n=1 Tax=Ruegeria sp. 
                     (strain TM1040) RepID=Q1GII0_RUEST"
                     /codon_start=1
                     /transl_table=11
                     /translation="MLKLLSKMDAKIAERLLAGGSALSRARQAKLLATIKEIVSTAHR
                     DAAGALSINLDALAVYEGAYQADLFKRIIPVQLETVLPSPYQLKAAVNSRPFQDKLLK
                     DWFTDLEASSFARVRDSISMGFTEGRTTAQMVRDLRRTRAGGYKEGILAINRRAAEAT
                     VRTAVAHTANAAKSAMFEANADLIKGVQWISTLDGRTSAVCRARDGQVYEPNKGPRPP
                     AHINCRSSTTPILKSWQELGLDLKDAPVSTRSSMDGQVAADLNYNGWLKNKSAAFQDD
                     VLGNAKGKLFRKGGLGMDKFVNRAGREYTLDELKTRESAAWTAAGL*"
                     /db_xref="UniRef100_Q1GII0"
                     /db_xref="sit:TM1040_0803"
                     /db_xref="Q1GII0_RUEST"
     gene            20223..20951
                     /locus_tag="LSDeep1_scaffold_41_prodigal-single_42"
     CDS             20223..20951
                     /product="C-jun-amino-terminal kinase interacting protein
                     3 n=1 Tax=Ruegeria sp. (strain TM1040) RepID=Q1GIH9_RUEST"
                     /codon_start=1
                     /transl_table=11
                     /translation="MALKYQLDALDGVDEAAKGFYKEANGKFTLDVEGVESVEAVNGL
                     KTALVRERENNGAYAKFGKPDEITARFAELEAKANTGGKATEDQQKIIDQMKAKYDAE
                     IAVSNAKLAGTYSRQATSDLKAELAKVGVVPEGLDLLAGFAASRLKFNDDGSIKIMSA
                     DGSLPMIGDGANGGATLANLAKELAGSIPHLVKDLGAGGGGKPPGSDGGKPNGRNVQA
                     TELEKMTPQEKASFFKANPGVTVT*"
                     /db_xref="UniRef100_Q1GIH9"
                     /db_xref="A0A0C1H532_9RHOB"
                     /db_xref="sit:TM1040_0804"
                     /db_xref="Q1GIH9_RUEST"
     gene            20965..22089
                     /locus_tag="LSDeep1_scaffold_41_prodigal-single_43"
     CDS             20965..22089
                     /product="P22 coat protein n=1 Tax=Pseudomonas sp. GM67
                     RepID=J2UYU1_9PSED"
                     /codon_start=1
                     /transl_table=11
                     /translation="MANTLTAYQPTLFSAAQTVDAEPVGAVDAINMSFDAKGVAKGDI
                     VTVPVAPSRAASDFTPAATTTSGADATGDSVSVQITKSRKVSWHLTGEQQRSLDNGGV
                     SQEWIRQLVAEGMRTLRNEAESDAVVAIYTGASRATGTAGTNPFASALTPLADVRKIL
                     RDNGAPMSDMQFVGDSTSEANLLKLGIVNSAEQAGSDEERRSGLIKRQYGFQIRTSGQ
                     IDAHTKGTGTSYQLSSAGAVGDTSISVDTGTGTVLAGDIVTVAGSSDKYVANTALAGG
                     LFTIGRPGLLAIEADNDAITIGNTYTPNLAFERNAVVGVMRPPVMPSNPTINQMLISD
                     GKGLTYLMLDISQYGQRTWEIHLAWGFKAVQPSHIALLLG*"
                     /db_xref="UniRef100_J2UYU1"
                     /db_xref="A0A084XUQ0_9PROT"
                     /db_xref="ppnm:LV28_24730"
                     /db_xref="J2UYU1_9PSED"
     gene            22148..22276
                     /locus_tag="LSDeep1_scaffold_41_prodigal-single_44"
     CDS             22148..22276
                     /product="hypothetical protein"
                     /codon_start=1
                     /transl_table=11
                     /translation="MKLVKMAHADTGHKVDVHPDMVEDYKSGGYRVVETAGSVSKK*"
     gene            22273..22770
                     /locus_tag="LSDeep1_scaffold_41_prodigal-single_45"
     CDS             22273..22770
                     /product="Uncharacterized protein n=1 Tax=Ruegeria sp. 
                     (strain TM1040) RepID=Q1GIH6_RUEST"
                     /codon_start=1
                     /transl_table=11
                     /translation="MTLDATVGGATSDTLATLAEYQAYGALRGLTLGATDAADEINLL
                     KAMDYLSRKYVYVGVRTTSTQALIWPRVTGLYVEGYQLATDTVPQDVKDAQCEMAYLI
                     QGGATPFATVSAGATLSTRVKAGSVESETTYQGARETPRFVAVEGLLAPYIVAGAGQV
                     SMVRG*"
                     /db_xref="UniRef100_Q1GIH6"
                     /db_xref="sit:TM1040_0807"
                     /db_xref="Q1GIH6_RUEST"
     gene            22767..23252
                     /locus_tag="LSDeep1_scaffold_41_prodigal-single_46"
     CDS             22767..23252
                     /product="hypothetical protein"
                     /codon_start=1
                     /transl_table=11
                     /translation="MTTVATISAAAFNGVAAAISGVVFTATASKLTRGNGYRDFGAIT
                     ATATEFEDMGLIADTVTESLDYETIVQPINGYYPVSGSWDTVETVYTGGRAVIGTQAA
                     IASAFPGYATGPDDTLIYLEGFTSVPDIGWTVTVNSIARTIRAVGDIAGAGTFFEVVA
                     A*"
     gene            23249..23638
                     /locus_tag="LSDeep1_scaffold_41_prodigal-single_47"
     CDS             23249..23638
                     /product="Uncharacterized protein id=4238905 bin
                     =GWC2_Planctomycetes_45_44 species=Sinorhizobium fredii
                     genus=Sinorhizobium taxon_order=Rhizobiales
                     taxon_class=Alphaproteobacteria phylum=Proteobacteria
                     tax=GWC2_Planctomycetes_45_44
                     organism_group=Planctomycetes organism_desc=Novel; good"
                     /codon_start=1
                     /transl_table=11
                     /translation="MSKNFTLELKADYDKQVVGGLLLVKRKMALQALKGVTEKMPVET
                     GRARGNTFVSVGYVNDTVTDATDKTGASTEAAGGAVIAGDKDAFAVVFIQNNLPYIER
                     LEDGYSKVKAPQGMFAVTLAELEAQFP*"
                     /db_xref="gwc2_scaffold_2973_20"
                     /db_xref="rec:RHECIAT_CH0000495"
                     /db_xref="86327954"
     gene            23635..24030
                     /locus_tag="LSDeep1_scaffold_41_prodigal-single_48"
     CDS             23635..24030
                     /product="hypothetical protein"
                     /codon_start=1
                     /transl_table=11
                     /translation="MSFDAERSEIEARWIAASIGLTLGYDGQGYDAAVNTVRLSIQSG
                     AASQISFGSPGANLVRYVGVAFFEIYTAGGAGSVAARGYAETIKTAFINQTLATVKCG
                     IPYILSSRDDPPFYRVVLAVPFTRDAYEA*"
     gene            24048..24980
                     /locus_tag="LSDeep1_scaffold_41_prodigal-single_49"
     CDS             24048..24980
                     /product="Putative uncharacterized protein n=1 Tax
                     =Micavibrio aeruginosavorus (strain ARL-13)
                     RepID=G2KLQ8_MICAA"
                     /codon_start=1
                     /transl_table=11
                     /translation="MTIAEADGMRLAYIAEVTEGTTPATPAFQILRYTGESIVATKNT
                     VISAEVTPSKNLTDVIHAGDSISGGFDGELSYGTYDALLEGLFRSAWSTNVLINGITR
                     KSFTFEKTAEQGATDSFMRYRGCFINSMSLDISDRSAIKAGFEIMGMGVDDGAAAIIT
                     GATYVAANTNEIMPSGTYVGTIAVGGIAALPAIRGVSLQISSNNREQTQVGSNDLAGV
                     AVGRFEVTGTLSCYFTNIELYNAIRDHDSATITIPLGLITGEKYTLELPAVRFLGGDP
                     IGGGNGQDVAFDVEFQAIYDATTVGTMKITRAVA*"
                     /db_xref="UniRef100_G2KLQ8"
                     /db_xref="W3RFR8_9BRAD"
                     /db_xref="mai:MICA_551"
                     /db_xref="G2KLQ8_MICAA"
     gene            24980..25150
                     /locus_tag="LSDeep1_scaffold_41_prodigal-single_50"
     CDS             24980..25150
                     /product="hypothetical protein"
                     /codon_start=1
                     /transl_table=11
                     /translation="MKAEIIQDFTGYPDGKKAVAYRSGAVVELTATFVTESKLVEKGL
                     VAVKASKEAEPE*"
     gene            25220..25645
                     /locus_tag="LSDeep1_scaffold_41_prodigal-single_51"
     CDS             25220..25645
                     /product="hypothetical protein"
                     /codon_start=1
                     /transl_table=11
                     /translation="MQIDGYTPPDPHIATEVGVELEYSTKFGKIHIRARSTGKDNTEF
                     RKAAEKLNRRREIQAKTGYSPPAEELLFDTLGLWHDTVVMSWTTTIQSGGKEIKPSRD
                     SFIALLSSDPLLPIFSMLVDDCADASNFTKQADEDAAKN*"
     gene            25997..28216
                     /locus_tag="LSDeep1_scaffold_41_prodigal-single_52"
     CDS             25997..28216
                     /product="Minor tail protein GP26 n=1 Tax=Ruegeria sp. 
                     (strain TM1040) RepID=Q1GIG4_RUEST"
                     /codon_start=1
                     /transl_table=11
                     /translation="MARLAIIVDPSGAVSGARKVERSLDSVAAKATKTQLAMNGAGTE
                     TEKAMRKASRATDGLTGSISKARAAGALLGVSIAILAKGAFGASQAYASMTNGLKGIG
                     MSGDEAATALDKIAAIANRTYAPLQATAKLYSRIAIASKDLGATQADVLRFTENVGLA
                     LATSGTSAQEASGALLQLSQAMSGGTVRAEEFNSILEGAYPIALAAAKGIKAAGGSVG
                     ELRKLVIAGKVSSKEFFAAIISQTAELEAAFANLTPTVGQAFTVLGTNLTMAIGKFDQ
                     ATGASALFAKGVILVANNIERLAIYAGVGAVALAIAFAPAILAAAAAAGAFVIALVAT
                     RAALIRTGIGALVVLAGELIYQFTKLVEGAGGFGAAMGVLYDVGAAVWSGLVTAASAI
                     PVGLNETWEAVKSGFYRMIENLARGWADFLHSLARSIQNVPGMVSTFEFLADSAITAG
                     TAVHDYKLKADDAAEASAALGAKVNSLGAEGYAKIQAAMKLLADTVAKAGANSEDTGD
                     AAARLAKLLAAAGDAGKGAGKKIVAGMTEAQLRVKDLANSMAQSIGDGFTDMVSGTKT
                     VAEAFRSMAYEIIKKLYEVIVVQKIVGSFGVKGTANSGLAGMIGGLIGGGGGMFGNFT
                     SVSANGNAFSGGNVVPFASGGVVSSPTVFPMANGGVGLMGEAGPEAIMPLSRGANGKL
                     GVKSSGGGGNVTINQTFTGGVTRADLGEMIPKIVEASKRAVLDARKRGGSYAAGFGG*"
                     /db_xref="UniRef100_Q1GIG4"
                     /db_xref="A0A0C1H524_9RHOB"
                     /db_xref="sit:TM1040_0819"
                     /db_xref="Q1GIG4_RUEST"
     gene            28194..28847
                     /locus_tag="LSDeep1_scaffold_41_prodigal-single_53"
     CDS             28194..28847
                     /product="Uncharacterized protein n=1 Tax=Magnetospirillum
                     sp. SO-1 RepID=M2ZAF3_9PROT"
                     /codon_start=1
                     /transl_table=11
                     /translation="MPQDLGANMAESYPLAIPTNRGAAQIEITQTDVVAATASPFTGS
                     TQAVRRQGQWWGLNVTLPPMDRTDARQWRSMLLRLRGKFGTFLIGDPDAATPAGTAAS
                     APGTPVVKGASQTGSYLVIDGAPAGSAGYLLSGDYIQLGTGTASKLHLVLEDAPSDGS
                     GNVTLNLWPDLRTSPDDNAAVIVSGAKGHFRRADNVLPVSIDDMSIYGLTFSAIEAL*"
                     /db_xref="UniRef100_M2ZAF3"
                     /db_xref="A0A0F9J7E3_9ZZZZ"
                     /db_xref="aba:Acid345_3159"
                     /db_xref="M2ZAF3_9PROT"
     gene            28844..29380
                     /locus_tag="LSDeep1_scaffold_41_prodigal-single_54"
     CDS             28844..29380
                     /product="Uncharacterized protein n=1 Tax=Magnetospirillum
                     sp. SO-1 RepID=M3AFN3_9PROT"
                     /codon_start=1
                     /transl_table=11
                     /translation="VRTGVPSGFSGAALNGFIAVELMFDSGTVRLWDGYRDLTVGGNV
                     YTGAGTLLSVSQISEDAEISAKGISVKLSAIDATILSYALTENYTYRPMSVYVGTVDG
                     AVVYSYKVFSGRMDVMSIVENGETAEVSLTGESRLIDLERPRVRRWTSEDQKSLYGGD
                     LGFDFLNSIQEKEIVWKG*"
                     /db_xref="UniRef100_M3AFN3"
                     /db_xref="A0A0F9J811_9ZZZZ"
                     /db_xref="rce:RC1_0087"
                     /db_xref="M3AFN3_9PROT"
     gene            29368..29772
                     /locus_tag="LSDeep1_scaffold_41_prodigal-single_55"
     CDS             29368..29772
                     /product="Putative uncharacterized protein n=1 Tax
                     =Methyloversatilis universalis FAM5 RepID=F5R8J3_9RHOO"
                     /codon_start=1
                     /transl_table=11
                     /translation="MERLNDWPERLNALIDAWRVRPFEWGKSDCAIFCHEAEIAMFGK
                     SRVRDFSGLYQNKTGAARQIVKNGGHSLMDAVDAEFTRIPVLTARRGDLAAIETPDGP
                     ALAVVIGAHMAGMGSNGLVFPRLDAAIAAWRV*"
                     /db_xref="UniRef100_F5R8J3"
                     /db_xref="F5R8J3_METUF"
                     /db_xref="sphi:TS85_15685"
                     /db_xref="F5R8J3_9RHOO"
     gene            29777..32272
                     /locus_tag="LSDeep1_scaffold_41_prodigal-single_56"
     CDS             29777..32272
                     /product="hypothetical protein n=1 Tax=Zavarzinella
                     formosa RepID=UPI0002FD6746"
                     /codon_start=1
                     /transl_table=11
                     /translation="MPQIVLPALLSATVSTASVGFVGFGSSFLVNAALGAAMYALAPH
                     PKAAGQTAQTFAVKSSNETRKIVYGEARVGGVLTFAESSNDETYLHLVVTFAAHEVNS
                     FKTFYIDGEALTLSGNDVTAPAKYVGKIKVYPVNVGLVANTPAALISDTSWTSAHVLN
                     GQAYTYFRFTGGDGTFTGGVPNVSVVLEGKKVYDPRDTLTAYSANPALCTRDYLTDAT
                     FGLGAASSEINDTSFIAAANTADEAVTLDVGGTESRYTLNGIVDTGSTPLANIAVMLT
                     ASNGTLYFSNGQWSIRAGVYITPTVTLTEDDFAGPINISTAVSARDSFNAVKGQYVSS
                     ETDYQATDYAEITSATFETEDGGFRKYADLNLPFTNSGATAQRLAKQVLYQNRQEISF
                     TARFKLTAFQFEVGDTVLLTLARFGWSAKVFEVSSWSLNFGPDDVSVECSMRETNSAV
                     YSWSAEETVFASDNSTLPDPTAVPGIGIALSADGRVINEHVVNVLSVLTTTANPAQVR
                     SVEVQFKKSSDSAWTALSTGGLGWSEVLDVDEVAYDVQARGVNVFGVPGEWTLYPDYI
                     VSASAAPPDTVVNFSAESTPGGVHLEWDAVANFDLSHYKIRYAVETTGATWANSTTAA
                     EKVPRPATNLTLPARSGTYSIRAYDKLGHASTSYAAAVVLPADMQQFTTTASLTDSTT
                     FTGTKTGCSVVSSALRITTPTTAPTEATYDFSTYIDTTTVHRAWVHIAANVLRVDNSS
                     GLWDDMPGLWDTWPGLWDDWTGSSQAADQTLIFWVATTGDDPAGTPTWSDWKKFRAGY
                     YSARAFKFRVTLKSSADNITPSITGLTAYVEYD*"
                     /db_xref="UniRef100_UPI0002FD6746"
                     /db_xref="oar:OA238_c38670"
                     /db_xref="88155431"
                     /db_xref="UPI0002FD6746"
     gene            32272..32886
                     /locus_tag="LSDeep1_scaffold_41_prodigal-single_57"
     CDS             32272..32886
                     /product="Uncharacterized protein n=1 Tax=Prochlorococcus
                     phage MED4-184 RepID=M4QSB8_9CAUD"
                     /codon_start=1
                     /transl_table=11
                     /translation="MAEHDFVIDNASASAARADINSALLAIVSNSSKATAPTVTFAYQ
                     WWNDTTANILKMRNSANSAWISIGTLDNSLNTFTYTNVDANINTHLNTGTATASQNLS
                     WTGSDYDWVDVVVPSTDHLAIGTYHHLALLNTTALAVGATVAGASLRYSTTVATSMLI
                     SFSSGTTGLVACTGTWRHMGGNAIQGVTVRGTTTYGTALFVRIS*"
                     /db_xref="UniRef100_M4QSB8"
                     /db_xref="M4Q1E0_9VIRU"
                     /db_xref="smx:SM11_chr0879"
                     /db_xref="M4QSB8_9CAUD"
     gene            32896..33285
                     /locus_tag="LSDeep1_scaffold_41_prodigal-single_58"
     CDS             32896..33285
                     /product="Uncharacterized protein n=1 Tax=Celeribacter
                     phage P12053L RepID=I6R9K9_9CAUD"
                     /codon_start=1
                     /transl_table=11
                     /translation="MEYRKPFRSSANTIDCEINHPRHGWIPFTCDPSDTQADLDTAEL
                     FTRIEARANLADWIEPPTPDPAIAAAYLVRQQRNKKLETEVDVIVMNSLRWGALSQEQ
                     RDAIAVYRQALLDVTDQAGFPFAVVWP*"
                     /db_xref="UniRef100_I6R9K9"
                     /db_xref="I6R9K9_9CAUD"
     gene            33287..33859
                     /locus_tag="LSDeep1_scaffold_41_prodigal-single_59"
     CDS             33287..33859
                     /product="gamma-glutamyl kinase n=1 Tax=Paracoccus sp. TRP
                     RepID=UPI000225F5EF"
                     /codon_start=1
                     /transl_table=11
                     /translation="MTLVFSDHKLAYIAVPKTATVSVEKAFGTYAHGYSPDAPLAVLH
                     MNLQQVTERYGEMTTVAVVREPFEWLSSFHRYMGGPHYRGTPWDMSHMTFERFAQKYM
                     KGQILWPEPFRRQCDYVTDGKTGAVVDMLFAYEKIAQLVSYISAKISRRVEFGVHNKS
                     PDGPSALSNKTATRLRDYMSDDFNLGRLLI*"
                     /db_xref="UniRef100_UPI000225F5EF"
                     /db_xref="red:roselon_03040"
                     /db_xref="W8S8L4_9RHOB"
                     /db_xref="UPI000225F5EF"
     gene            33902..36301
                     /locus_tag="LSDeep1_scaffold_41_prodigal-single_60"
     CDS             33902..36301
                     /product="Uncharacterized protein n=1 Tax=Roseobacter sp.
                     AzwK-3b RepID=A6FS72_9RHOB"
                     /codon_start=1
                     /transl_table=11
                     /translation="MTKQVKRRRGTAAEHAAFTGAVAELTVDTTNNRVRVHDGVTAGG
                     FEVGIQTGAQIKTLYEAEASAFTDAQFTKLAGVEALADVTDATNVAAALTNGVAALTS
                     GEVTQLANIGTEAISAAEWGYVAAATAAFTSVLETKIDGIEALADVTDATNVTAAGAL
                     MDSEVTNLAQVKAFSAADYATAAQGTLATNALPKAGGALTGAVTTTSTFDGRDVSVDG
                     TKLDGIEALADVTDVTNVTAAGALMDSELAGIAAVKALNQGVATTDSPTFAGLTATTA
                     DINGGTIDGTVIGGTTAAASTFTNTNLSALASSIEKTAVDVFVYDTSLDSDGGAWRKR
                     TQHTSWYNETLDTPTRGSRKEFPAVAVIVATTTSVTIYDGDDPALPMWMVFNTGTGGF
                     LYTAANAVVMLNGQLEVGMSGAGGGRSTINFVADFGYYQTNNGTEYNLKAVSAGNYAT
                     VTATGTVPPIVNRAVNDVAMTVLPNAPIDPATGLPVPTIAVATDGGVSQIGWDGVGTD
                     NVWDVTTTQGASYNYATSVDFDGGDVVFCMDNTASGGESRTGFRKLILTADITVTADG
                     SVMTDKDVANSATGPSLGGNRFNRLGNTFYGTTGLVSLQPDTATPASGMVAYVTTDYA
                     TGYMVGDIKGAWLASTDSTDLVGAELVTNGGFATDTSGWTAVNATLSIVSGELVITST
                     TTSTGTAYQSLTTVVGETYVLSTNLVAASGAPADFLIGTSAGDATHYNGTDGTSALFT
                     AATFVATTTTTFITMRVLATAIGHTSTWDNITCRLADPDRSVNGNGLQVFGTITKTAV
                     A*"
                     /db_xref="UniRef100_A6FS72"
                     /db_xref="A6FS72_9RHOB"
                     /db_xref="abq:ABAZ39_16590"
     gene            36301..36981
                     /locus_tag="LSDeep1_scaffold_41_prodigal-single_61"
     CDS             36301..36981
                     /product="Uncharacterized protein {ECO:0000313|EMBL
                     :KKL92938.1};  TaxID=412755 species="unclassified
                     sequences; metagenomes; ecological metagenomes.;"
                     source="marine sediment metagenome.;""
                     /codon_start=1
                     /transl_table=11
                     /translation="MRQRRAITEPEIQFVKDNDDKMSVRNLCEALGRNKGTIDKLRRK
                     LGLRKDWHTPWTNDEYLTLEKNHRLSNKELGEKLGRTASSVSGIRMHRGLRMTRTCVT
                     CGNDFISKYSPAKLCEKCMPGTNAKSDNPLVRYGYYKEGAKSRGLPFDLSEAQFYTFW
                     QKPCTYCGDGIETIGLDRIVPTLGYSLENVTPCCSRCNEMKMSDTTEDWFAHMEKIIQ
                     FKENNHGC*"
                     /db_xref="A0A0F9G2P7_9ZZZZ"
     gene            36971..37699
                     /locus_tag="LSDeep1_scaffold_41_prodigal-single_62"
     CDS             36971..37699
                     /product="hypothetical protein n=1 Tax=Janthinobacterium
                     sp. CG3 RepID=UPI000344F4C6"
                     /codon_start=1
                     /transl_table=11
                     /translation="MAAELMAYSGFSASNYLEQPYNSDLDFGTGDFCVMGWVNKTGNT
                     GNQGYISNGDLTGSNGGWMLGDASGALRMWKAATTSHGTIILTGGSTLPTATWVHFAA
                     VKILGVTKIYLNGVEDGSVADTSNYTFTDAVVDIGYNADYGSYVCDGSLALIRIAATA
                     PTAAQIAKIYEDEKFLFQENAACTLYGASDAVTALAHDPVTDLLHVGTSAGRSDFAGL
                     RRVNNTTTAVGVSISAVDGLIVED*"
                     /db_xref="UniRef100_UPI000344F4C6"
                     /db_xref="sulr:B649_10560"
                     /db_xref="88793673"
                     /db_xref="UPI000344F4C6"
     gene            37703..38020
                     /locus_tag="LSDeep1_scaffold_41_prodigal-single_63"
     CDS             37703..38020
                     /product="hypothetical protein"
                     /codon_start=1
                     /transl_table=11
                     /translation="MTVLYEKPALNLRSLLSRIVGLEKRSGSQPSFQTFEFAGDGSTV
                     AYEMAKGWKPLAVYDAGSRLKEATGAGFWSASFDGFLWTVTFGTAPTNLNVLLIDAWR
                     PNQ*"
     gene            38017..38529
                     /locus_tag="LSDeep1_scaffold_41_prodigal-single_64"
     CDS             38017..38529
                     /product="Uncharacterized protein n=1 Tax=Roseobacter sp.
                     AzwK-3b RepID=A6FS70_9RHOB"
                     /codon_start=1
                     /transl_table=11
                     /translation="MIFLNKGDAPVSEADVQAGTQRHIDLDWPSWKRERSIRTDPTAL
                     NAYMDTVSTDTDTNRANNTFNWQLQEYSTAVARLDRYVLADGRPEVWEDQPAGEYDEE
                     GNEFVESVLVQSAVEPLVATVEVTTSDIDGNETTETVANPLIVADDEERAAAQAVVDG
                     TPTDVVAFVS*"
                     /db_xref="UniRef100_A6FS70"
                     /db_xref="A6FS70_9RHOB"
     gene            38571..39533
                     /locus_tag="LSDeep1_scaffold_41_prodigal-single_65"
     CDS             38571..39533
                     /product="Putative uncharacterized protein n=1 Tax
                     =uncultured phage MedDCM-OCT-S09-C14 RepID=D6PII8_9VIRU"
                     /codon_start=1
                     /transl_table=11
                     /translation="MATKLTSLISIVTGYFSNTQINSNFQTIATEFDKVVYRDGTTPN
                     TMSADLDLNSKDLLNVAQTNTDTLYVAGTKVTATTASPSWKGPWVTATVYAIDDIVST
                     SGSSYICIVAHTAAATFTADLSAVKWQVMASVGASGAGSGDLLAANNLSDVANATTAR
                     ANLGAEIGVNVQAYDAVLQGIATAGSVAIAYLPEATTAQWRDNTADKVLSTDQVWGSM
                     TVVGLTDAASIVLTLSSGFDFSVTLAGNRTLANPTAVKVGQRGRIMITQDGTGTRTLA
                     YGTYYKFAAGTAPVLTTAAAGIDVLYYDCISATQILVSPVLGLA*"
                     /db_xref="UniRef100_D6PII8"
                     /db_xref="D6PII8_9VIRU"
                     /db_xref="rpi:Rpic_2307"
     gene            39533..40186
                     /locus_tag="LSDeep1_scaffold_41_prodigal-single_66"
     CDS             39533..40186
                     /product="hypothetical protein"
                     /codon_start=1
                     /transl_table=11
                     /translation="MLPGLYNPSAGAAAFSVSYVSNTTYTTYNGTLTMPTLEVGDLIL
                     AIAYARRSGTFTPSPAYGTGFTSMQTNDVQYSIGPSDWGIRMCTSYRVAQSGDSGSTI
                     GGFLNSDAEYATIAVYRPSAALATVTPLDLSTSVLDNPPFSTITASGSSLWTIAWAAV
                     GSHTLNSMTFSPTGDFEAVVGSLRVKAIVQAPTASNVTADAGSGTGTVYADGYMEVS*"
     gene            40225..41757
                     /locus_tag="LSDeep1_scaffold_41_prodigal-single_67"
     CDS             40225..41757
                     /product="Phage protein n=1 Tax=Celeribacter phage P12053L
                     RepID=I6RT34_9CAUD"
                     /codon_start=1
                     /transl_table=11
                     /translation="MLDEIREAAEADLETFIKLVAPGRFLGSVHKELIRWWTKGDAKD
                     HQLTLLPRDHMKSALIAYRVAWELTRDPTLRVLYISATSGLAEKQLGFIKTLFESKVH
                     QRYWPLHIKTEEGRRSRWTTKEIELDHPRRKEEQIRDPSIMVAGLTTNIAGLHFDIAV
                     LDDVVVYDNAYTQEGRKRVETQYSFLASIEGTGSREWVVGTRYHPKDLYNTMKEMLEP
                     SFDEGGQVSGEEPIYEIFERVVEDAGDGTGEFLWPRQQRPDGKWFGFDIRELARKKAK
                     YLDRTQFRAQYYNNPTDPESRPVDYDKFQYFERRQLTQDGGNWHYNGRRLNLIASIDF
                     AYSTRVRADYTALVVVGVDYDNNIYVLDIDRFKTSDISEYFKHILASVNKWGFRKLRA
                     ETSVAQKAIVSSLKYDYIATHGLALSVDEVKPNRHQGSKEERMEAILVPRYSNLQVFH
                     YKGGNCQLLEEELVTSNPTHDDIKDALATAIEGLVKPMKSYTKRQSDNVVHFNSRFGG
                     RV*"
                     /db_xref="UniRef100_I6RT34"
                     /db_xref="I6RT34_9CAUD"
     gene            41760..43493
                     /locus_tag="LSDeep1_scaffold_41_prodigal-single_68"
     CDS             41760..43493
                     /product="Uncharacterized protein n=1 Tax=Celeribacter
                     phage P12053L RepID=I6S2A9_9CAUD"
                     /codon_start=1
                     /transl_table=11
                     /translation="MAGTTLDLAHVLGADRIAVEIALQWDNWNSLRSKWVEEKKELRN
                     YLYATDTTTTSNKKLPWSNSTTTPKLTQIKDNLHANYFAALFPQQVWMRWYGEDETSD
                     TKFKKETIQSYMQNKVDQSGFVDTCSILLDDYIQYGNCFGYVAFERGYITKETGEVIT
                     SYVGPRLTRVSPFDIVFNPQAATFEKTPKIIRSVVTLGELKRMSDEGEDVDGVFNRAM
                     SNRKAVLDSSDLSKSSGFIADGFSDIKQYYGSDYVEILTFFGDIYDKNTDTLMSDRII
                     KVVDRAYILSNVENPSWYGTAPLFKAGWRDRPDNLYSMGPLDNLVGMQYRIDHLENLA
                     SDVFDQIALPMLKIRGNVEDFTQQPGERIYVGEEGDVSYLHPDTTALNADFKIDVLQN
                     RMEEMAGAPRQAMGIRTPGEKTAFEVQTLQNSAGRIFQHKTSHFERVFIEPILNTMLE
                     VSRRNMDQEEVIRIDDSSSGTTIFDTITKDDILGKGKIRPLGARHFAERAQRVQNLSQ
                     MWQVKQTDPTVAAHLSGKMFAQIMADELGEPGLFQENVAVEEQMQTQRMVTEGQVSAE
                     GDQQIAMENGL*"
                     /db_xref="UniRef100_I6S2A9"
                     /db_xref="I6S2A9_9CAUD"
     gene            43495..43728
                     /locus_tag="LSDeep1_scaffold_41_prodigal-single_69"
     CDS             43495..43728
                     /product="hypothetical protein"
                     /codon_start=1
                     /transl_table=11
                     /translation="MDSRWVAGLTTEEARETRRKEVQSFERVFSELRAILEKEMRSSN
                     EVDFTSPSWAYKQAHTIGHNQALTTVLNLIKDK*"
     gene            43729..44448
                     /locus_tag="LSDeep1_scaffold_41_prodigal-single_70"
     CDS             43729..44448
                     /product="Gp30 n=1 Tax=Roseobacter phage SIO1 RepID
                     =Q9G0F4_9CAUD"
                     /codon_start=1
                     /transl_table=11
                     /translation="LSVFDGTTPQDQPLETTSVVDQLVGEGKKFKTIEDALNGKIESD
                     NYITELKSKLSALEAEALKGNRIEELLSQLQAKATTPVVTPAPTQVPVTDSKPQLDVS
                     DLKSLVDSAMSEREKDLVKTKNIQIVEQELVKNFGTEAKAKVTSKARELGMSEDKLKA
                     MAEDSPAAFLTLMGQPLPKPNGSLPVSSVNTNALISSGKRNNAFYSALRRENPSSFYS
                     PKTQTLMMNDRVELGNDFYNK*"
                     /db_xref="UniRef100_Q9G0F4"
                     /db_xref="Q9G0F4_9CAUD"
     gene            44462..45430
                     /locus_tag="LSDeep1_scaffold_41_prodigal-single_71"
     CDS             44462..45430
                     /product="Uncharacterized protein n=1 Tax=Celeribacter
                     phage P12053L RepID=I6R9K8_9CAUD"
                     /codon_start=1
                     /transl_table=11
                     /translation="MSGMTTGNSAHLIRSELWSSILKETLQDELQATKYVRMLSEFPD
                     GNTFTIPSIGEALVDTYAEDQAVIYRPLDTGEFQFTITEYLSSATYVTKKNMQDAFYM
                     SQLMSSFVPKQNRAIMEHFEKTTFEAPEAGISANSAETINGAAHRFAGGNSGKIEVAD
                     FAYARYALKKANVPDTGLVAIVDPSIEFEMNTLSALTAVSNNPKWEGIVSGGIATGTR
                     FVANIYGFDVYTSNHLKTVTDGALNERDGSTAFNAGAVTSKANLFFSAAGDVTPLVGA
                     WRQMPEVDSEYNKDMQREEYVTTARYGVKLFRPENMVTVVCNTAVT*"
                     /db_xref="UniRef100_I6R9K8"
                     /db_xref="A0A0F9GD06_9ZZZZ"
                     /db_xref="I6R9K8_9CAUD"
     gene            45446..45937
                     /locus_tag="LSDeep1_scaffold_41_prodigal-single_72"
     CDS             45446..45937
                     /product="hypothetical protein"
                     /codon_start=1
                     /transl_table=11
                     /translation="MSWTNSDGLVVRFGTDKGTEKNSGTTEDGVHRTLVHKFAFGDIA
                     NTDVTAADPESPFLPADSVITRATLYVTTAFVGATATLDIGLKVAAGTNTDDDGIDAA
                     IAVTALDAIGDTINCNGAYVASVGNLTGLRITADQYIMTTWDTAAFTAGAATLVVEYL
                     LLA*"
     gene            45997..46467
                     /locus_tag="LSDeep1_scaffold_41_prodigal-single_73"
     CDS             45997..46467
                     /product="Gp29 n=1 Tax=Roseobacter phage SIO1 RepID
                     =Q9G0F5_9CAUD"
                     /codon_start=1
                     /transl_table=11
                     /translation="LPTIEHSALTTTELHEPKGAAGAAANNVYIADGAGSGAWTDLDA
                     ATTYVISGVIDNISTAATVYIPTPEAGTVKQVTTVLGGTIATSAVAVVVKNAAAATMG
                     TITVNDAGSAAGDIDSVTPSTNNTFTANSFVTIATDGASTNTVKLYFSLLVERS*"
                     /db_xref="UniRef100_Q9G0F5"
                     /db_xref="A0A0F7L8G5_9VIRU"
                     /db_xref="Q9G0F5_9CAUD"
     gene            46467..47204
                     /locus_tag="LSDeep1_scaffold_41_prodigal-single_74"
     CDS             46467..47204
                     /product="Uncharacterized protein n=1 Tax=Celeribacter
                     phage P12053L RepID=I6S2A3_9CAUD"
                     /codon_start=1
                     /transl_table=11
                     /translation="MAMKLTLLEIVQKTLSDMDSEGVNSISDTLEAQQIASIAEDVYF
                     GIVAGYPRPDEMSLIKLTALSDTVYPTHFEYPTNVKNIAKVSYNTSLTSVKFYKEIFF
                     LEPLDFLTHTDNQSSGYTDVPDKSAGTTLFIANDRMPTYYTSFDEKYIVFDSHDSATD
                     VTLQESKTRAYGQVFPTFSLTDSFVPDLENTMFPYYLAEVKSQTFSLFKQAPDPKIEQ
                     QARRLKASLQNDNYKTTRGNRLNVYGR*"
                     /db_xref="UniRef100_I6S2A3"
                     /db_xref="I6S2A3_9CAUD"
     gene            47188..47487
                     /locus_tag="LSDeep1_scaffold_41_prodigal-single_75"
     CDS             47188..47487
                     /product="hypothetical protein"
                     /codon_start=1
                     /transl_table=11
                     /translation="MSMAVNTNEDGDLVVSSERTTNTFTITKHRRFPSLYIIETSTGM
                     KPKALDEMFTSQPDASNFLKNYLDKMSYTTAAYANKRQLQKETLNAANTKGPSKV*"
     gene            47453..49672
                     /locus_tag="LSDeep1_scaffold_41_prodigal-single_76"
     CDS             47453..49672
                     /product="Gp27 n=1 Tax=Roseobacter phage SIO1 RepID
                     =Q9G0F7_9CAUD"
                     /codon_start=1
                     /transl_table=11
                     /translation="MPLTQKAQVRFNKGLITESGELTFPDGASIDESNCTLLRTGNRK
                     RRLGIEFEDSYVLSTATVDKGSLVSVGEWTNVGGQANLQYAVVQLGGTLYFYNKSISP
                     VSGEGIPVSLVDPTIYSINLDTYKTATGSPSQKRVHVTSVIGSLIVASSEINTFRVER
                     ANDTGVFTESQITFRVRDYRYLGDKTTYDSELAFASLTEGRKYDTANTGWVGTKGTAA
                     LTTYKAAHTAYPALTHAWFSGKNAAGNFDEAAWRQVYSGSSLIANGHFILDLFNKDRK
                     TAFDAESSGAPSTSLTYATETEASRFKTVTTFAGRVFYAGLDSAKLSSNIYFSRLLQD
                     SLDDIGECFQINDPTSEEIADLLDTDGGYINIPDAHGIVRLVVMGSSLFVLAENGVWQ
                     INGVDGVFRASEYSVSKITDFGIAAAGSYVKTEDAIFWWSTSGIHLLAFKAEAQRYVE
                     ENISIGTIQTFFNTIAPISKIAVEGNYDFINKKIFWMYPSAAEPLQNKFNEILILDIP
                     LTAFIPWSVTDMATTTSYIAGSTTFSGVGFGDVVHNVVDSDGNQVYDSLGNEVVSTYA
                     DTQVSADSDIKFLVRDGATGSVTFATFSSTSFLDWGEANYSSFAESGYDFQGDMSTRK
                     FLPYINVYQKVTETGWTGDEISGYFPVRPGSLKMSAYWDFKTTTSSAAQQAYLLKYPV
                     VVDPAALTTFDYPHTTLRTKLKLRGSGRNLRLRFESEQGKDFDLLGWEQVGQPSGKF*"
                     /db_xref="UniRef100_Q9G0F7"
                     /db_xref="Q9G0F7_9CAUD"
     gene            49734..49967
                     /locus_tag="LSDeep1_scaffold_41_prodigal-single_77"
     CDS             49734..49967
                     /product="hypothetical protein"
                     /codon_start=1
                     /transl_table=11
                     /translation="MLHLPRVTKYSKTVFEQMVVYTRNLWLMLTTMGYEDLLVGVAVD
                     DLKTSKLVLQLGFEPYNTNDGYTFYFYKDTFNA*"
     gene            49960..50388
                     /locus_tag="LSDeep1_scaffold_41_prodigal-single_78"
     CDS             49960..50388
                     /product="hypothetical protein"
                     /codon_start=1
                     /transl_table=11
                     /translation="MPEIALLAISTATGIASATSQRDASIAQQRQQEVNVAQSRRAAN
                     RETVLRRAQAAQSAQAAGASTGSGSFGGRGAQASNNAQGLGFSTQMSEISSQIATAQT
                     NASTYAGISDLTGSWANYLQANKQGVADPDLLSSPPKKKV*"
     gene            50394..54821
                     /locus_tag="LSDeep1_scaffold_41_prodigal-single_79"
     CDS             50394..54821
                     /product="hypothetical protein"
                     /codon_start=1
                     /transl_table=11
                     /translation="MLNLTLKNKPLDMMKGVEQEYYDEATPAAIAARAGSLSLDMGTT
                     DTETKRQNAFGETTAIQEAKGAVIGKLSPQQVAEKAVSEGKSIDEIIQEYNDTYAKVE
                     QVAKSKDYYKIMGSTVDDPEINAAGANLATNLSIAHDTFTAEIARKGEGMGWYSYVGN
                     ALDRELVRYLLAGGIFEQMTGRSERMGMAILEAATTMPQEEFIPFIKNFAEDLKGEGF
                     FTDDNIFALYAGLDAATNAGYDPEAKMLAMLATFDALTIVVPLAKPLTVGAIEASKVA
                     SVAAKAKLSRLIKADSAVAVEIVTSGADTAAEKVAKAVIAGDAPESVSEALVPEILNL
                     NKVDGEQIYVPGLNTGKSAQIIDETVTINLIGEVLASGAAGRVASAEVIAERLATIVA
                     TFKKTYANPVMNFNYSKDVLDNVIAHVWVGNKKGNAWGYNQKRHAVAAAEGIEGASVV
                     RVTKDGKLGYAIQISERIDLAKGEVFSLKTAFNKVSELVTRYAGSAPLRDIERLDILH
                     QQGEGVRSTFKEIAKPLLKKLQALSRSDKAILSKILRDLRDSPVKSFLREWHTDAEFV
                     KAYKAERLDGAAPSEKTMEAWRAIVDLSDSAFIMKANEVLSKYVSKGYNKVRLNSGVT
                     MPAKKIGKIPDGEKYVWDVKHQYMAKVGKETESAKTVWKLDKPFVDAKGSSATHAIDP
                     SEVGILEFHDVLGYNAGGHRTNPNARYFLVLLNKAGNAMRPKAMMTAFSEKEILKAEA
                     EFKALALAKKEGRLTDEFVLAHNDFDPDIKTAAQFEDLIKKNDWDLERTISHKARDAK
                     AATDDADHPMFGSSMEDYIKTDMKRLDDVLPEYGGGHNYNIDPLNSIFQNYGQVANPL
                     ATRAWAVNTMSSWAKTAWKHQDLVKIPVGTHPDDYHAIWHDAVIVGKSPAAMRLKEIR
                     NIAQRRLGTKDQLAEAFEDFGNMAIEHIFDASSAMWKTLGVNKKGFRLTSLNPTNKLL
                     TLGFHSAFGFLSPSQFFLQGYQVASIVAVSPRKGIQGVGLTWGMRLVLNAGDGPTTKL
                     AIKRFAEGSGLTEEAVTELATYIKTSGRSIVDGDMMELGTPIGYGVKSYTGEMVKKMG
                     DAGLYFFRQGERLSRLTAINTAFLEFKELHPTLSALSDFGRQFITKREGALTQHMTTG
                     SKAAIQSGPAGLLKMPLQWFGYSLRIAESVIFGTGGLTVGERARLWTVSMPIFGATGF
                     GAAGAASYASEFLGIEPGSSLHTFVRYGVLDTLFEGITGVDSAFATRLAPIDQYVNLY
                     NKVFGEDKSFKEVTLGPSGSIVGALTTALWNVAGDAFHLRPVNLSASVKSVLMQPSGL
                     SGFIKAAGIMNNGLYQSKTGTYPMGDAKFSTGDAIMVALGWTPKEVQEMQITKTIVYT
                     DGKEFKKFNKYVQDRSQIAMVMMKDGDRDQMIRGLEMLKELNTMVKLSAFSHTQMRQI
                     TTGMWRVDENEFMKVYQALERADRQYDLANLVEMRKDME*"
     gene            54821..57505
                     /locus_tag="LSDeep1_scaffold_41_prodigal-single_80"
     CDS             54821..57505
                     /product="UPI0003CE17DA related cluster n=1 Tax=unknown
                     RepID=UPI0003CE17DA"
                     /codon_start=1
                     /transl_table=11
                     /translation="MPLQPQDSQGVAYVQPIADQSLGNAFSGLSNTLFSGRSKPTVPT
                     EGAQDRALDRSLARDLKRAGGDAGKEGIVVRNYISAGGTINAGTKENIERITGKPYPA
                     VGRTGAELAALTAQEAQLAIVKTPAFQGLFASTYETNPNATDQERTQIAFNLHTQNEA
                     AKGVWTSAGNTFTPELQAATTTILNTNFNTWLGALKLKEKRNEQVTANDIADVRQKWD
                     MQKLEIQGQPAFMNGGEKTAGIKDYMARVDEMLDSLEERVTVGAISVEMASRRIQMTR
                     VAFGLSDGMMSEAEQLHLEMMGDYRNLMMHPDVYGKQLEMLKSNLDANAKANGLTEVF
                     DTSVEASLVRLFDTGMPNEETVKAIEKAHTVDPVKAFEATALNAQIFANYDPTTFSDP
                     KKKDAALLAATNQASNLVNLGGYIGGDTAINIFSNKWALNVQEVYKANPEVAGSLSGQ
                     YKAGISQLIASSEEHRRDLAADSLVIVEDNGTLTLNSEYLSKQGEVRTERFTRILNKY
                     YDGDITAFANGNEGQFRNKDGFQQEDVRVAMEMQQSIKRTINEQKSSTRAITHLTTIK
                     GLLEYKDPSLSKDVKSTLDSTITQTTIPDVGTGPAELSSYVTIGKSGSGQPLLSEDGD
                     GVTAIGRVSLMTKPEAYSNMKTVLEGPLRRASGLFGKPLTINDGIAKEGTSREKNRKG
                     SQHFEGTALDISIAGMSDDDKLRLVDSLQKAGFQGLGFGKTIIHADMGERRSWHYFGE
                     GNDSAVFAGGKTVGELINTHNGLTIPREGSYKTSEGNSGSAIEPDNDSDHGEGEPSGF
                     AMGSTAPMSSTRPQGRPQSDPALSGVIPEEVQAKVAEIMAKAGPNLQKENPMISSLIE
                     YMVTKIGDTSELEDALANGDEARANEILQALRLMKGNK*"
                     /db_xref="UniRef100_UPI0003CE17DA"
                     /db_xref="X5YEY2_9RHIZ"
                     /db_xref="UPI0003CE17DA"
     gene            57507..58025
                     /locus_tag="LSDeep1_scaffold_41_prodigal-single_81"
     CDS             57507..58025
                     /product="Lysozyme {ECO:0000256|RuleBase:RU003788}; EC=3.2
                     .1.17 {ECO:0000256|RuleBase:RU003788};;  TaxID=1455601
                     species="Bacteria; Proteobacteria; Gammaproteobacteria;
                     Enterobacteriales; Enterobacteriaceae; Escherichia.;"
                     source="Escherichia coli G3/10.;""
                     /codon_start=1
                     /transl_table=11
                     /translation="MLNKWFKHHQDNSFWRTSKPTSKKVVDNSVAISLIKKWEGCKLR
                     SYLDGDGVWTIGYGWAETNGMEPRPKAGMVITKQGAEELLDRYLTILSKDIDKLFTRQ
                     PTPNQRGAMMSLAYNIGTHGFATSTCLRRFNKGDIAGAAEALTWFKMDGGRVIQGLVN
                     RRADEKRVFLNV*"
                     /db_xref="A0A0A0F9N0_ECOLX"
                     /db_xref="UniRef100_UPI00036D8E63"
                     /db_xref="eas:Entas_2693"
                     /db_xref="UPI00036D8E63"
                     /db_xref="3.2.1.17"
     gene            58018..58257
                     /locus_tag="LSDeep1_scaffold_41_prodigal-single_82"
     CDS             58018..58257
                     /product="hypothetical protein"
                     /codon_start=1
                     /transl_table=11
                     /translation="MSEYLDKLIIGSLSAAILWLFRIVFTNHKKITVLEVKLDQKIKN
                     DDRMHLETINSIKNLTDSNNRAIDNQQKILEKLIK*"
     gene            58254..58430
                     /locus_tag="LSDeep1_scaffold_41_prodigal-single_83"
     CDS             58254..58430
                     /product="hypothetical protein"
                     /codon_start=1
                     /transl_table=11
                     /translation="MTNKTYKREVATILLCSLIPAYYFGGTELTGLLVWPIFGFASAA
                     FGLDALSKQVLDNT*"
     gene            58430..58663
                     /locus_tag="LSDeep1_scaffold_41_prodigal-single_84"
     CDS             58430..58663
                     /product="hypothetical protein"
                     /codon_start=1
                     /transl_table=11
                     /translation="MFFAFIGSKIGKLITTMVALLGAVLLIFKAGQRDQKKAQKVKDL
                     EGYQETREKIDEVEVNTDRAAAIKRLRDNGDLR*"
     gene            complement(58744..59115)
                     /locus_tag="LSDeep1_scaffold_41_prodigal-single_85"
     CDS             complement(58744..59115)
                     /product="Uncharacterized protein n=2 Tax=Ochrobactrum
                     intermedium RepID=M5JMU6_9RHIZ"
                     /codon_start=1
                     /transl_table=11
                     /translation="MIDADNNYILGYEELHKGYPLHKVKAPPPITKGQSDGGPSEYYD
                     FPKECTTLNDLIEFKDMSFAQGNIFKATYRLGNKEGISLEYDLKKIKYYVDRMLNQEM
                     NKKGTTTERLLSQEMNKRNAP*"
                     /db_xref="UniRef100_M5JMU6"
                     /db_xref="C4WN99_9RHIZ"
                     /db_xref="oah:DR92_2027"
                     /db_xref="M5JMU6_9RHIZ"
     gene            complement(59236..61005)
                     /locus_tag="LSDeep1_scaffold_41_prodigal-single_86"
     CDS             complement(59236..61005)
                     /product="ribonucleoside-diphosphate reductase (EC:1.17.4
                     .1)"
                     /codon_start=1
                     /transl_table=11
                     /translation="MTGPTLPFSQEINKTKHRLPGEGFKESVVRQAEALKDNYEHFLK
                     LKEIYGDQRFLNAGRIQASIGSPRETTPYNCFVSSTIPDSMDGIMEKLWEAAKTMQLG
                     GGIGYDFSTLRPRGALIKSLDSKSSGPISFMEIFNSLCGTISSAGHRRGAQMGVLRID
                     HPDIEEFIRVKQNKYSLTNFNISVGVTDGFMDCVKHDRSFDLVFEGRTYKTVNAKALW
                     DELMRSTWDWAEPGVLFIDKINRKNNLHYCETIVATNPCAEQPLPPYGACLLGSFNLV
                     KYTDVNFDLDYDTYRRGGYRTFNYDKFANDIPHIVRALDNVVDRAIYPLDKQKQEAQS
                     KRRMGIGVTGVANAIEALGYPYGSPEFLAELQKILVTLRDTAYRSSISLAIEKGPFPK
                     FSKLMLNSEFCKGLPEDIRQLISEYGIRNSHLLSIAPTGTISLGADNVSSGIEPVFAH
                     SFERTVRTFDGMIKEVVTDYGYRVHHTKGKTAYEVPAFDHVEVLNLASRYVDSACSKT
                     CNVGSDVTWEDFKKIYEKAYEGGASGCTTFRKDGKRYGILNEETPTEVIPEVVPDVED
                     EQQLDLFGAACYYDPVTGSKTCD*"
                     /db_xref="apb:SAR116_0387"
                     /db_xref="UniRef100_Q5DN91"
                     /db_xref="Q5DN91_9CAUD"
                     /db_xref="1.17.4.1"
     gene            complement(61002..61223)
                     /locus_tag="LSDeep1_scaffold_41_prodigal-single_87"
     CDS             complement(61002..61223)
                     /product="hypothetical protein"
                     /codon_start=1
                     /transl_table=11
                     /translation="MKASYEYDIDPRYGWASVDLEGAAYGKIVVHDLKGSRGFTYKGG
                     VFTEVCICSALSARECSCAHVYWTEEEDE*"
     gene            complement(61207..61374)
                     /locus_tag="LSDeep1_scaffold_41_prodigal-single_88"
     CDS             complement(61207..61374)
                     /product="hypothetical protein"
                     /codon_start=1
                     /transl_table=11
                     /translation="MDDKLELLIESYGLETLLEIHDLRQEMVLKWLVFEGFIDLTDYF
                     PEEDTRDEGIV*"
     gene            complement(61367..62137)
                     /locus_tag="LSDeep1_scaffold_41_prodigal-single_89"
     CDS             complement(61367..62137)
                     /product="Constituent protein n=1 Tax=Pseudomonas phage
                     PaP1 RepID=G0YVA7_9CAUD"
                     /codon_start=1
                     /transl_table=11
                     /translation="MSKVHLILPDPHAHPDYNNDRADWVGQLIKDIKPDVVINMGDAA
                     DLPSLSSFDKGKASFHGRNYEKDINSHLDFQDRMWAPMRKSKKKQPLRVVLEGNHEHR
                     IKRVPESDPHLEGGKFGVSFKDLAFDDYYHEVVEYQGQTPGIYTCDGIDYAHYFISGV
                     MGRPVGGEHHAASLISKNFTSCTAAHSHTVDWAVRSNPHGKKIMGLVCGVYQDYNSPW
                     AGRINDLWWRGVVIKRGVADGQYSPQFISIEDLRKEYG*"
                     /db_xref="UniRef100_G0YVA7"
                     /db_xref="A0A0F9KK77_9ZZZZ"
                     /db_xref="G0YVA7_9CAUD"
     gene            complement(62159..62923)
                     /locus_tag="LSDeep1_scaffold_41_prodigal-single_90"
     CDS             complement(62159..62923)
                     /product="hypothetical protein n=1 Tax=Salinispora
                     pacifica RepID=UPI0003769AD2"
                     /codon_start=1
                     /transl_table=11
                     /translation="MVEFNGRPFKRVICWWSHGAASAVATVLAFKEYGAENCVAVCQD
                     TGSEHPDNERFRADFTAATGIFKEVIKSDKYSDIWDVFEKTRWLVGPAGARCTGELKR
                     KVAENYLNFFDDLEVLGYTASEELRLSRWITNNEERFIDPILIRNGYSKQMCFDELTR
                     LGIKLPEMYMLGYQNNNCIGCVKGQAGYWNKIRKDFPETFDRMAKVEREIGAAICKTE
                     PTIDGVRQRIPIYLDELDPSAGRYKDEPPMTCGFLC*"
                     /db_xref="UniRef100_UPI0003769AD2"
                     /db_xref="A0A0F9EWG0_9ZZZZ"
                     /db_xref="hdn:Hden_1166"
                     /db_xref="UPI0003769AD2"
     gene            complement(62923..63141)
                     /locus_tag="LSDeep1_scaffold_41_prodigal-single_91"
     CDS             complement(62923..63141)
                     /product="hypothetical protein"
                     /codon_start=1
                     /transl_table=11
                     /translation="MLVHNVTSGPYESRTEYNQWYLVVLVEENGKLSDTELFFDDLDS
                     AYLFSNHFKTSINPIDLTTDSRWAKGIN*"
     gene            complement(63145..63354)
                     /locus_tag="LSDeep1_scaffold_41_prodigal-single_92"
     CDS             complement(63145..63354)
                     /product="hypothetical protein"
                     /codon_start=1
                     /transl_table=11
                     /translation="MSRSTRKTPIFGHTSADSDKEFKQSSNRAMRRARNQGKDPHDKE
                     HGDPWNSAKDGKSYWANARKKDMRK*"
     gene            complement(63360..63767)
                     /locus_tag="LSDeep1_scaffold_41_prodigal-single_93"
     CDS             complement(63360..63767)
                     /product="Endonuclease {ECO:0000313|EMBL:AFM54632.1}; EC=3
                     .1.21.2 {ECO:0000313|EMBL:AFM54632.1};;  TaxID=1197951
                     species="Viruses; dsDNA viruses, no RNA stage;
                     Caudovirales.;" source="Celeribacter phage P12053L.;""
                     /codon_start=1
                     /transl_table=11
                     /translation="VSKARAAALKYGYRSGLELDTAKFLKSKGVTFTYEENKIRWEDF
                     KVRTYTPDFYVTSKSGKEIIIETKGRFVATDRAKHLSIRKQFGDTYDIRFLFSNPNVK
                     LSKASKTTYAMWCRQHGFMWDKGPEVPLEWLEE*"
                     /db_xref="I6S287_9CAUD"
                     /db_xref="UniRef100_I6S287"
                     /db_xref="ngg:RG540_CH13650"
                     /db_xref="3.1.21.2"
     gene            complement(63764..64678)
                     /locus_tag="LSDeep1_scaffold_41_prodigal-single_94"
     CDS             complement(63764..64678)
                     /product="Uncharacterized protein n=1 Tax=Celeribacter
                     phage P12053L RepID=I6R0Z0_9CAUD"
                     /codon_start=1
                     /transl_table=11
                     /translation="MSHKTLDTLIEDIHGVIDGNGGWDKTVNEYFLKQLGGTLNSKFN
                     PSSSYKPGLRVSNLGTPCERKLWYSINGHTKASSTSPTLKLLFMYGDILEDLLMSLCV
                     AAGHKVEGAQDAITIDGLKGHRDCVIDGVTVDIKSASAYNFDKFKFSTLRTDDTYGYI
                     SQLSSYVYAAKDDPLVTDKVNGAFLVINKSTGELALDSYDFTYELGNKLEEVAAKRAM
                     IKDPTPPAILYYPEPDGYWKGKRDNDDNFIPNGNMKLPKGCMFCPNIITCWPEAKAYN
                     KGYKDIIYTTVVNPPKNKYGGQHKEVDL*"
                     /db_xref="UniRef100_I6R0Z0"
                     /db_xref="A0A0A0UYL2_9VIRU"
                     /db_xref="I6R0Z0_9CAUD"
     gene            complement(64668..65015)
                     /locus_tag="LSDeep1_scaffold_41_prodigal-single_95"
     CDS             complement(64668..65015)
                     /product="Large Ala/Glu-rich protein {ECO:0000313|EMBL
                     :KKW10818.1};  TaxID=1618448 species="Bacteria;
                     Microgenomates.;" source="Microgenomates
                     (Gottesmanbacteria) bacterium GW2011_GWB1_49_7.;""
                     /codon_start=1
                     /transl_table=11
                     /translation="MSKSKEDKEEEALTEYKKAIAPSLAEYKKIEGPAWAEYKKVVVP
                     ALAEHKKVGGSAWAEYMKIKEPAWAEYKKVIAPSLAEYKKIEGPAYVKHMKVDGPAYA
                     EYTKRMEEIEDES*"
                     /db_xref="A0A0G1VWG2_9BACT"
     gene            complement(65015..65506)
                     /locus_tag="LSDeep1_scaffold_41_prodigal-single_96"
     CDS             complement(65015..65506)
                     /product="hypothetical protein"
                     /codon_start=1
                     /transl_table=11
                     /translation="MATKQLILKAALKWANIFEENRDMEGYEGGAKAYGGEYKVNLIL
                     EGDELKKLQSAGSRLNAKIDKDDDMVITVRRKHQDRFPETSGAPKVFHLDGKEWNFIT
                     DGALGNGTEAKVRLGIYDSKAGKGTRLESVVITKHVPFDDMPKQWDEEMFEGTVEAAE
                     VPF*"
     gene            complement(65506..65628)
                     /locus_tag="LSDeep1_scaffold_41_prodigal-single_97"
     CDS             complement(65506..65628)
                     /product="hypothetical protein"
                     /codon_start=1
                     /transl_table=11
                     /translation="MIFRDSKEEDGTFEILTKDGTWVHECYSDFLYGFYLEGDT*"
     gene            complement(65691..66155)
                     /locus_tag="LSDeep1_scaffold_41_prodigal-single_98"
     CDS             complement(65691..66155)
                     /product="hypothetical protein"
                     /codon_start=1
                     /transl_table=11
                     /translation="MTFDKNDLVERLRNTFEDEAADRIEELEAQLAVAGKAEKLCDYC
                     DEADPMRQAMCLAKECGVAVTEMTPKLSKQKGNVMTQLYDLEQPIMDCWSVCGDLETM
                     YQQIGDGERDPTHDELMNALMGMQQLYQWKFEQLFYKYEQVLKTQHKEIGDT*"
     gene            complement(66256..66567)
                     /locus_tag="LSDeep1_scaffold_41_prodigal-single_99"
     CDS             complement(66256..66567)
                     /product="Uncharacterized protein n=1 Tax=Celeribacter
                     phage P12053L RepID=I6S278_9CAUD"
                     /codon_start=1
                     /transl_table=11
                     /translation="MTAFNNEDPLLNLTLDTDEFGIWLVEELDNGLVRQMGCISWKEV
                     TRGVQQCLLQKKFLLVLAKLDEDDGLILAEEEGELCPSCREPYGLPSGDGCAAMNRHL
                     P*"
                     /db_xref="UniRef100_I6S278"
                     /db_xref="I6S278_9CAUD"
     gene            complement(66569..66808)
                     /locus_tag="LSDeep1_scaffold_41_prodigal-single_100"
     CDS             complement(66569..66808)
                     /product="hypothetical protein"
                     /codon_start=1
                     /transl_table=11
                     /translation="MDVKETLTGVLQTNAAVEIMNEIVLHALQSSRDTCVEMRELLEA
                     KRDRKGQWSGPEAEDWASLVQDIAALNRVIDYYGG*"
     gene            complement(66869..67528)
                     /locus_tag="LSDeep1_scaffold_41_prodigal-single_101"
     CDS             complement(66869..67528)
                     /product="alternative thymidylate synthase (EC:2.1.1.148)"
                     /codon_start=1
                     /transl_table=11
                     /translation="MIKVTYVDHMGTDLSVVNAARVSFGNQSKWEGGSHPDFDPIRTL
                     YPRDEKLVKYLAEHKHYSPFGHCFASFHVKSPIFVARQLVKHKFLRWNEISRRYVDGP
                     PEFYVPEAWRGRSADKKQGSEGTVDVGDWGDTNWACLTAYNDLLGQGVAPEQARMVLP
                     QSTMTEWYWSGSLDAFADMCNLRCKPDAQYETRLVADQISVEMGDMFPVSWAALMGGV
                     E*"
                     /db_xref="apb:SAR116_0386"
                     /db_xref="UniRef100_Q9G0H4"
                     /db_xref="Q9G0H4_9CAUD"
                     /db_xref="2.1.1.148"
                     /db_xref="2.1.1.14"
     gene            complement(67528..68559)
                     /locus_tag="LSDeep1_scaffold_41_prodigal-single_102"
     CDS             complement(67528..68559)
                     /product="RP DNA pol n=1 Tax=Roseobacter phage SIO1 RepID
                     =Q9G0H0_9CAUD"
                     /codon_start=1
                     /transl_table=11
                     /translation="MTPSEQRKHFDRYGWACSEDNLKTLPVSAAQEVRELTQWLTLEG
                     RRSSVEEWFSSLNEDDQKIHGKFWNTGAWTQRMSHSKPNGANIFAIWPDDKKVLSAID
                     AIKKKYDSDLRACWEASPGSYLVGTDADGIQLRVLAHYMDSDVYVKAIMEGDKKLGTD
                     IHNVNKSALGPICKSRDDAKTFIYAWLLGAGIPKVASILGCNQADAKGAVENFLDSLP
                     ELKRLKSVTIPRDARRGYFTGLDGRRVQCTSEHLMLAGYLQAGEAVVMKHSNVLWRKE
                     LDTTSIKYKQVNFVHDEWQTEVYDTELQAKGVGLVQVASIQTTGKNLGLLCPLDGSYS
                     VGRNWKETH*"
                     /db_xref="UniRef100_Q9G0H0"
                     /db_xref="A0A0A0UYK7_9VIRU"
                     /db_xref="Q9G0H0_9CAUD"
     gene            complement(68556..69434)
                     /locus_tag="LSDeep1_scaffold_41_prodigal-single_103"
     CDS             complement(68556..69434)
                     /product="DNA polymerase (Fragment) n=1 Tax=Podovirus SOG
                     RepID=Q69HV1_9CAUD"
                     /codon_start=1
                     /transl_table=11
                     /translation="MHIGVADIETDGLDPTVIHCINIKIIDTKDWSVVRKISWLDIPM
                     SGHTVTIPKVDKWVFHNGLAFDVWVLNKFNIKVDPKDVIDTIVVSKLVNYSKFRTHSL
                     KELGEYLRVYKGEYTGGWDTRTPEMVEYCWGDVDVTVAVVKHYWKYITDPAWAKSMRV
                     EHDMAIICQDMHDNGFTFNEGKAAYLLYDIKEEMSSLEGRFGKAFPPTRVEAKRLVYK
                     TKKNGELFSGITKALVQYPDNELVDGELICYTLRPFNPSSPKDRVEVLWNAGWSPYDK
                     TVGHKKFLREIWSKKL*"
                     /db_xref="UniRef100_Q69HV1"
                     /db_xref="A0A0A0V4I0_9VIRU"
                     /db_xref="Q69HV1_9CAUD"
     gene            complement(69434..69634)
                     /locus_tag="LSDeep1_scaffold_41_prodigal-single_104"
     CDS             complement(69434..69634)
                     /product="hypothetical protein"
                     /codon_start=1
                     /transl_table=11
                     /translation="MMDRDLYYNEYSTGNYTLIDAVGNGSYLTSTFPIPKGILNSPRR
                     MNTHDFSEGTRGFKLYVPKEYL*"
     gene            complement(69631..71139)
                     /locus_tag="LSDeep1_scaffold_41_prodigal-single_105"
     CDS             complement(69631..71139)
                     /product="Toprim domain protein n=1 Tax=Labrenzia
                     alexandrii DFL-11 RepID=B9R6K9_9RHOB"
                     /codon_start=1
                     /transl_table=11
                     /translation="MMDETPPITTHGDCPYCPAHGCYSEWANGGYYCHSCKIKSKGGT
                     MTEADIEEETYQNIRGISESVCETYKVTVGLDSLGKPVRHTYPYPHKDKYRWLPKDFS
                     HNKGFSNDHLFGMDKFNASSGRTITVVEGELDALSAYQMLGCKWPVVSLPNASLSKAL
                     LENCHSYLNSFASIAVCTDNDAAGIAVANKLSRTFPGKVYKVSLTKHKDANAFLQAGD
                     QKDFMFAWVNRERYVPSDIFNTKTQFRKILDDEETNTYIPTPITDFNDLCKGLMQGHL
                     TVLTGPEGQGKTEVMRMLEADILMNHTDIPIAMLHMEESKKTCLLSLASYVLKTNLRD
                     PDHTVPKDRVQEAVDSLTDAGNMYFFELGIDEDPLTILEKVRFLTEVYGCKYIFIDPI
                     QQLSYGKTKDSTEEQMLSQISVQLERLATEFNVGIVVTSHVNDDGQTRSSRMIGKSAS
                     VRIDIKRDHMNPDPDVRNRTVLSVSKNRPIGPTGYAGTLVFDPETFILQEDI*"
                     /db_xref="UniRef100_B9R6K9"
     gene            complement(71136..71315)
                     /locus_tag="LSDeep1_scaffold_41_prodigal-single_106"
     CDS             complement(71136..71315)
                     /product="hypothetical protein"
                     /codon_start=1
                     /transl_table=11
                     /translation="MVECNLYRSKEYWALGGTIARSYSSALRNSQAFYALMLTSTDAY
                     LIEDDYVLAVPKEYL*"
     gene            complement(71308..71526)
                     /locus_tag="LSDeep1_scaffold_41_prodigal-single_107"
     CDS             complement(71308..71526)
                     /product="hypothetical protein"
                     /codon_start=1
                     /transl_table=11
                     /translation="MRCYCCNVEDANYDNLSDKHYCSTCRVYTKLNLQALEKGGFTLG
                     DLFRIVIGDDAIVPECGRKVGTGGSSDG*"
     gene            complement(71526..71699)
                     /locus_tag="LSDeep1_scaffold_41_prodigal-single_108"
     CDS             complement(71526..71699)
                     /product="hypothetical protein"
                     /codon_start=1
                     /transl_table=11
                     /translation="MEYSLIYNKQDRWWTVSNGTHRGSGWTSPRWTECLKETPTTYLS
                     VHRWVLAIPKEYL*"
     gene            complement(71699..73513)
                     /locus_tag="LSDeep1_scaffold_41_prodigal-single_109"
     CDS             complement(71699..73513)
                     /product="Putative Porphyrin biosynthetic protein n=1 Tax
                     =Phaeospirillum molischianum DSM 120 RepID=H8FY87_PHAMO"
                     /codon_start=1
                     /transl_table=11
                     /translation="MKTHDFMIECTGVANTLGRSKGVQVVFEGKGFSTDGKVVQMPSL
                     PEGCDMDQQAVSSMRGGMSHESAHVLYTDFPTCLPFFEYCHKVNRPLLKDMVNIVEDM
                     FIERNMMEFYPGVEKTFTAITEVGDREFLDADIPAEVFEEVNITTVSAGLLSYGRREY
                     GGKYGQQVWDMVPKVVQDHVKVWQEHIDKIENSADSIRIGKSIYKLLREDPNLESNPE
                     DFDPNNTDMDNIQEPQGEGGAPKEGEGEGTPTEGDGNLGTEGSMTESFSDIIEKMIEG
                     KTKEGKIGKPEDEPDVSGYRVLSTRYDTILHKSKPNPAINGDEEFFKGSHSEYFEAKA
                     KVQSKITVMKAKLARALVSKEKRDWNYGLEEGRLDTKRLVTAYTGGTNVRKKREDRVE
                     INTVVEILVDCSGSMAQLGKIVMARQVAIVLAECLEGTGIKYEITGFTSPFMIDEQVD
                     LYHSKCNTRETYHRAMPYRFYIFKELNENLRSAQPAISAMTRLKKEHNTDRDAILWAA
                     SRLRAQPERRKVLLVLSDGNPEATTANVGSNSLLIAAKEAAAEVEASGIECIGIGIKD
                     ASVRSIYSKSVVVNNLDDLAGTVLKQLSKVLLDGRIIT*"
                     /db_xref="UniRef100_H8FY87"
                     /db_xref="H8FY87_PHAMO"
                     /db_xref="ppd:Ppro_1891"
     gene            complement(73510..75048)
                     /locus_tag="LSDeep1_scaffold_41_prodigal-single_110"
     CDS             complement(73510..75048)
                     /product="CobS protein n=1 Tax=Fulvimarina pelagi HTCC2506
                     RepID=Q0G2E1_9RHIZ"
                     /codon_start=1
                     /transl_table=11
                     /translation="MTKELMEAARFYDPKDGSKTDARSTIKLACDYMDSAHGAVIVSY
                     FDKTLYNMMKTQPLGTLYQLLNGDITPYDLSEWMIKKPRDCTFKTVEDRYIGDEKWPE
                     RTYQCLQKMEEYLKDGTPSLPDVEVEAAPPAITQADMDKEQEKVKVAKAALAKSKREQ
                     KKLQAYVKDLQDKEVAKAYEGIVEAVGEITGTTRMVPVSELFFGCLADETYSVPVWTW
                     VDSEGTEVVNPNVPFIDPNYIFEKKELERVLYSVLSNQPMYLHGHTGTGKTTLIQQVN
                     AHLFWQTVVLSGDSDILRTDLVGKTDIVAIDGVAQTKWTDGLLPAAISSATCLIVDEV
                     DFMRPDTSYIFQPIYSGDGMVLLEDNGRKVNPHSMFRIFATANTVGQGDEHGMYQGAR
                     VQSLAQLDRFKLWMKKDYLPEDQRLALIKRVCPTLSDDAVDCVNRYTTEHETAFIKAD
                     IIQPITPRGMLAVAKAVEYLENKNLKTSFKDNMEEALSMVILDRANKEDYAVLKGLID
                     RVIK*"
                     /db_xref="UniRef100_Q0G2E1"
                     /db_xref="Q0G2E1_9RHIZ"
                     /db_xref="mlo:mll3563"
     gene            complement(75223..75612)
                     /locus_tag="LSDeep1_scaffold_41_prodigal-single_111"
     CDS             complement(75223..75612)
                     /product="Uncharacterized protein n=1 Tax=Celeribacter
                     phage P12053L RepID=I6R0X6_9CAUD"
                     /codon_start=1
                     /transl_table=11
                     /translation="MGNSYALYSIDEASNLRKLAKFLHHMSKLEAGWKTQGSTIPCVG
                     SYKGVLEYSFLSTWKDYEEHVKPYGFVDEQESVLKLTKDHKGKYLVYSGEEFLGTMEQ
                     ERNHHDVDSEGWTYRLDQGSYYTIKDR*"
                     /db_xref="UniRef100_I6R0X6"
                     /db_xref="I6R0X6_9CAUD"
     gene            complement(75605..75802)
                     /locus_tag="LSDeep1_scaffold_41_prodigal-single_112"
     CDS             complement(75605..75802)
                     /product="hypothetical protein"
                     /codon_start=1
                     /transl_table=11
                     /translation="MMVPFGWVIASVLLSVLLGFTVRSGRVWRAGVYRGYTLGYTHGS
                     QQVLDALELEVDNLIKERKDG*"
     gene            complement(75799..76176)
                     /locus_tag="LSDeep1_scaffold_41_prodigal-single_113"
     CDS             complement(75799..76176)
                     /product="hypothetical protein"
                     /codon_start=1
                     /transl_table=11
                     /translation="MEDTSKKATVLIVDPPSGWRHGFPAPLQADYKQQLIAAGYPKKD
                     LGFAIKHSRYWELTVDLPDTKEANDEVVFYSEWNSMLDTLEDCCCDDWSEGGRDIAKA
                     IKRDQELTSPYGDNNPPLKETSG*"
     gene            complement(76188..76427)
                     /locus_tag="LSDeep1_scaffold_41_prodigal-single_114"
     CDS             complement(76188..76427)
                     /product="hypothetical protein"
                     /codon_start=1
                     /transl_table=11
                     /translation="MARHAQGQISYRHIMQGMAGTYEKQEAARACKENPTDVYWSRQF
                     SSKTPLGSVTPVNGMISIRDKAKGRGRTVLFTRTN*"
     gene            complement(76636..76857)
                     /locus_tag="LSDeep1_scaffold_41_prodigal-single_115"
     CDS             complement(76636..76857)
                     /product="hypothetical protein"
                     /codon_start=1
                     /transl_table=11
                     /translation="MPNNKFLSPSDIILHQWGHDITETKAKHWVLLNERIMPMLSDAI
                     DALEIETPAPDVALRRMKAICKLISETKE*"
     gene            complement(76934..77458)
                     /locus_tag="LSDeep1_scaffold_41_prodigal-single_116"
     CDS             complement(76934..77458)
                     /product="hypothetical protein"
                     /codon_start=1
                     /transl_table=11
                     /translation="MHNYKDNQIDAGIVTVARNAGKLQDQIHALGFAILRVWHEAKDT
                     GKASVTAAARLNALQNASPYHANAFSKWIAKYTPFVWNKDDKAWVAHATKTTISKEVL
                     KFAKAEPFYQLKPAPETKPYDDIEAFLAYAESVEKKIKLAATKDDVVVHPEFVNALRE
                     LRRKVAAMEGAVAA*"
     gene            79080..79634
                     /locus_tag="LSDeep1_scaffold_41_prodigal-single_117"
     CDS             79080..79634
                     /product="hypothetical protein"
                     /codon_start=1
                     /transl_table=11
                     /translation="MSGFTEKHETNKFKNSSGAWLTKALFYEVSYDRLDHLLFTMKPE
                     DFVLPSGEVLTSFPKLYIALCIQDPTEATLADLVFGGHEHWKMISESASIKPYVESLR
                     EEVSVRIKSEALSYLLKEVREGGKSAYQSARYLLDKGVLREPPKGLSRQEAKERNDIL
                     NQKAQDTIEDDAAAARIGLTLVRK*"
     gene            79639..79797
                     /locus_tag="LSDeep1_scaffold_41_prodigal-single_118"
     CDS             79639..79797
                     /product="hypothetical protein"
                     /codon_start=1
                     /transl_table=11
                     /translation="MAPTKSPRPKPRPTSKSAVSKSPRPAARAQVGLNMASKAEGLEA
                     GKKKKAKK*"
     gene            79794..80084
                     /locus_tag="LSDeep1_scaffold_41_prodigal-single_119"
     CDS             79794..80084
                     /product="hypothetical protein"
                     /codon_start=1
                     /transl_table=11
                     /translation="MIRALLVSLFFLVSSVTVSPAQDQRCFMTKPFMGGLKERGYEVI
                     AEYFMESGDSIVVLLGSQLGNWVIFRSTVVGGTMCYLTEGPALNRLPMKPSI*"
     gene            80084..80413
                     /locus_tag="LSDeep1_scaffold_41_prodigal-single_120"
     CDS             80084..80413
                     /product="hypothetical protein"
                     /codon_start=1
                     /transl_table=11
                     /translation="MDYIFSTLSVYTGSVNDRKKQYLIATYSYDPSMSLNDMEKATLE
                     SLGYSGSLTDMWQKHLKALGGSGTVADNIKAYFASSFYESPLLLLETSDVFLLETTSF
                     LILEGTI*"
     gene            80413..82761
                     /locus_tag="LSDeep1_scaffold_41_prodigal-single_121"
     CDS             80413..82761
                     /product="hypothetical protein n=1 Tax=Janthinobacterium
                     sp. CG3 RepID=UPI000344F4C6"
                     /codon_start=1
                     /transl_table=11
                     /translation="MANSKLTGLTEATSLATTDEIYAVVGGNSRRVSVENLLKTDLAA
                     LASSIEKTAVDVFVYDTSLDSDGGAWRKRTQGTSWYNETLNTATRGSRKEFPAVAVIV
                     AEAISHTITVYDGDDPDLPMWMVFNEGTANYIYSNGDALTSVNASNGMLVVGTFRLQV
                     INFVSDSGWKSEDNWYYYSVKPISSRNDTNTTAYNNTGPRIVNTNVRDVAMTVLPNAP
                     IDAATGLPVPTIAVATDGGVSVIKDDGTVVDITITQTKKGIGKIHFTPDNRIIFTAQQ
                     SGSDASYWRVCIAPIPTADISATYWQSFTVDELTDYAYADYSIIPALSVGSFPSNDIY
                     ALAGVGAVGGNNGLSLLAEDPVTPANGMVAYTTSTYNTGYMVGDIKGAWLSDTVAEVV
                     TGAELIVNGDFASDIASWTDVSTGTGSIAWNASGHMDLIAVGLSNRAKVYQGFSTVIG
                     KTYTIKYTLGSTANHDVLLGSSAQGNDIVGDAGGTDGAHSYTFVAISTTTYVTFSEAG
                     TTTATVDNISVKLADADRSVNNKGLIVNGTITKTAVATGAELMKYSGFSASNYLEQPY
                     NSDLDFGTGDFSVMGWVNINSAENFGCLFHKGLLTVTDGIKIETNGGTGDTSIVATCG
                     GSAITSTTELSSGWQLVSFTRISGTVFLRFNDVLENSGANSNNSDIVGAKVRFGIRHT
                     GGQELAGSLALWRISATAPSAAQIAKIYNDEKFLFQENAACTLYGASDAVTALAHDPV
                     TDLLHVGTSQGRSDFAGLRRVNNTTTAVGVSISAVDGLIVED*"
                     /db_xref="UniRef100_UPI000344F4C6"
                     /db_xref="A0A0E9MAD2_9PROT"
                     /db_xref="abq:ABAZ39_16590"
                     /db_xref="UPI000344F4C6"
     gene            82765..83400
                     /locus_tag="LSDeep1_scaffold_41_prodigal-single_122"
     CDS             82765..83400
                     /product="Uncharacterized protein n=1 Tax=Sinorhizobium
                     meliloti Rm41 RepID=K0P3W9_RHIML"
                     /codon_start=1
                     /transl_table=11
                     /translation="MPVLYEKPALNLRSELASLKNQGGYSEQQFWFENLVTNGTMAAD
                     TDWTKGTGWTIAAGVATKASGTASSLLQENVVVSNKIYKVQFTISSYSAGNMYVILDG
                     SGSGTSRSADGTYTENITAVGGNSRFSLYASSSFVGSIDNVSVYETDGTDVIHTMPKG
                     WVPKDVFEDGLLQREGSAHDYEVVYDGFDYYVKPAVAPSATTQTCVIGVRK*"
                     /db_xref="UniRef100_K0P3W9"
                     /db_xref="smi:BN406_00773"
                     /db_xref="85842884"
                     /db_xref="K0P3W9_RHIML"
     gene            83397..83906
                     /locus_tag="LSDeep1_scaffold_41_prodigal-single_123"
     CDS             83397..83906
                     /product="Uncharacterized protein n=1 Tax=Roseobacter sp.
                     AzwK-3b RepID=A6FS70_9RHOB"
                     /codon_start=1
                     /transl_table=11
                     /translation="MTVFVNKGDAPFTPAQLEKRAQKYITRSWPAQDREKSIRLSDGA
                     FDAFMVTFSSNHATNVANNTFNWQLQEYGTAVARLDRYVLADGRPEVWEDQPAGEYDE
                     EGNEFVESVLVQSAVAPLVATVEHTEYDEDGTPTVTQIDNPLIVADDEERAAAQAVVD
                     GTPVDVVDF*"
                     /db_xref="UniRef100_A6FS70"
                     /db_xref="A6FS70_9RHOB"
     gene            83906..84526
                     /locus_tag="LSDeep1_scaffold_41_prodigal-single_124"
     CDS             83906..84526
                     /product="hypothetical protein n=1 Tax=Flavobacterium sp.
                     SCGC AAA160-P02 RepID=UPI000146E034"
                     /codon_start=1
                     /transl_table=11
                     /translation="MLGFAPLASTPLAALWLPVVVSGVVGVGEVGSVTVSISVLVPLI
                     GVPSTGAVGTVAFSSTVNYTAQGVSATGFVGDISNTSDANVSLTGVSSTGATGVETVS
                     GGATAAAIGVFGTTLAGNVSVEGTANLTLTGVQGTTAVGTAIASIPVDVPLTGVAADG
                     LVGNVTYVYSQIVIVTGVQSVGAVGKINIWDEIDDSQTPFWVLIPT*"
                     /db_xref="UniRef100_UPI000146E034"
     gene            84535..85932
                     /locus_tag="LSDeep1_scaffold_41_prodigal-single_125"
     CDS             84535..85932
                     /product="Putative uncharacterized protein n=1 Tax
                     =Variovorax paradoxus (strain S110) RepID=C5CJR3_VARPS"
                     /codon_start=1
                     /transl_table=11
                     /translation="MASSFSTLKIELIADGEQTSVWGSTTSNNLEAIEQAIGGYGAVA
                     FAADANKTLTYTDSNASQAFRDLYLYVTSAVSLTATRQLIVPAVQKMYIVKNNTTGGQ
                     TLTVKISGGAGADIPHGETYILYADGTDVVYAAPGLFYFDEVKSTAAPNGTVPVIALK
                     ASGAETNIDAAVVPKGTGALVAGIADNTAAGGNKRGANAVDLQTSRAAASDVAAAITS
                     TIAGGVDNAISATATNAVISGGTANQVNAIAATASGGSANNVASTAVYGVIAGGRDNT
                     TQAQYSAAGGGRENTISTGADYSVISGGYRAVAARMGQEVFASGTFSTLDGTAQISRQ
                     VLRAETTGNANTRLTTDGSASANAYNTINLISNSVYAVHGILTATDTNPAVADARMWE
                     IKTAVKRGTLASSTTIIGTPSITDIASDAGAAGWVVAVTADATNGAVSVTVTGAVATT
                     IRWVCSITTTEVSNG*"
                     /db_xref="UniRef100_C5CJR3"
                     /db_xref="vap:Vapar_2490"
                     /db_xref="C5CJR3_VARPS"
     gene            85938..86210
                     /locus_tag="LSDeep1_scaffold_41_prodigal-single_126"
     CDS             85938..86210
                     /product="Uncharacterized protein n=1 Tax=Paracoccus
                     denitrificans (strain Pd 1222) RepID=A1B828_PARDP"
                     /codon_start=1
                     /transl_table=11
                     /translation="MSDAARLDRIEDELKKLTEAIVALARVEERLITLFKRMEVYDAE
                     QQRHNTRLNHVERNAGSNGQALRFAERVFWIVTAAGITFFFKTTGG*"
                     /db_xref="UniRef100_A1B828"
                     /db_xref="pde:Pden_3605"
                     /db_xref="A1B828_PARDP"
     gene            86212..86835
                     /locus_tag="LSDeep1_scaffold_41_prodigal-single_127"
     CDS             86212..86835
                     /product="L-alanyl-D-glutamate peptidase (EC:3.4.-.-)"
                     /codon_start=1
                     /transl_table=11
                     /translation="MRTYSQRSLANLNGIHPDLRRVIDRALRDTPLDFTVIEGLRTKE
                     RQKQLVASGASKTMNSRHLTGHAVDLLPLNPVTGKGEFAWPLYDQLGPVVKEAARKEG
                     VPIIWGGDWNTFKDGPHFELDRRVYGEADWASSEAPTPERTSAAQSKTVQATVLQSAS
                     AMGGAVAAFQTLTGTAQIIAVSGCILVLLAAMFILRERLKAWAAGWR*"
                     /db_xref="mai:MICA_542"
                     /db_xref="G2KLP9_MICAA"
                     /db_xref="UniRef100_G2KLP9"
                     /db_xref="3.4.-.-"
     gene            86814..87065
                     /locus_tag="LSDeep1_scaffold_41_prodigal-single_128"
     CDS             86814..87065
                     /product="hypothetical protein"
                     /codon_start=1
                     /transl_table=11
                     /translation="MGGWLAITPKVKLYALIALAFVAGLFRWRAVAISNALGKAKAAQ
                     LENRLRAIQTAKEVENEVGELDDTDLAARAAKWVRGANK*"
     gene            87189..89045
                     /locus_tag="LSDeep1_scaffold_41_prodigal-single_129"
     CDS             87189..89045
                     /product="hypothetical protein n=1 Tax=Verrucomicrobia
                     bacterium SCGC AAA164-I21 RepID=UPI00036B252E"
                     /codon_start=1
                     /transl_table=11
                     /translation="MPLKKLVFKAGINRERTDYTNEGGWYDCDKVRFRQGFPEKIGGW
                     RRISASTYEGVCRSLLKWITLARVDHIGVGTNLKFYIEGGGIYNDVTPIRATASLTNT
                     IDTTSGSSVIQVVDVAGGFGTGDFVTISGASAVGGIPTGAINAEHQLTVVNTTTYTID
                     VGTAATSTVAGGGGTFAAAYQINTGAEVDIPLAGWSAGSWGDGPWGIGESDENPLRLW
                     SQTNFGEDLIFGPRGGGIYYWDATNGVSTRAVNLTSLAGASNVPVVQNGTLVSDISRF
                     VFAFGCNDLGSATQDPMLIRWSDQENPANWTPGATNQAGGLSLSKGTEIVTAIQSRQE
                     ILIWTDSSLYSLQYLGGSDGWGAQLVGDNISIAAQNSVAYAAGVAYWMGRDKFYMYDG
                     RTMPLPCDVRRFVFSDFNTEQYGQVFGGTNESYHEVWWFYCSAGVTEVDRYVVYNYLE
                     NTWYYGTMARSAWLDTGLRENPLAATYENNLVNQEVGVDADVDGVSQPIEAYVTSTQF
                     DIDDGDRFSFIWRVLPDITFTGSTTSTPVATLTMIPMNGSGSGYNNPQSIGGSSSGAI
                     ARSAVVPVEAFTEQLNIRVRGRQLVLKLESDGLGVQWQLGSPRIDLRPDGRR*"
                     /db_xref="UniRef100_UPI00036B252E"
                     /db_xref="X0U331_9ZZZZ"
                     /db_xref="UPI00036B252E"
     gene            89045..89662
                     /locus_tag="LSDeep1_scaffold_41_prodigal-single_130"
     CDS             89045..89662
                     /product="Marine sediment metagenome DNA, contig:
                     S01H1_S32676 {ECO:0000313|EMBL:GAG39976.1}; Flags:
                     Fragment;;  TaxID=412755 species="unclassified sequences;
                     metagenomes; ecological metagenomes.;" source="marine
                     sediment metagenome.;""
                     /codon_start=1
                     /transl_table=11
                     /translation="MANRIERPQPPALPQAPGAYQIQYVNQFNSVLRLFFRRLTSTLD
                     ELLSVADGGRYLYMPRGLFYSTTDQTAAATSTGYPVEFENTYIGNGVSIVGGTRATVT
                     SAGVYNFQVTLTTQHTNAASVTVWAWINKDGTDTPYGAQKQTVKGNGDQAMYWNFSID
                     LLEGQYIEMYWATDDTDLSLHTETATALHSGIPSAVVAVSFVSNL*"
                     /db_xref="X0YTM8_9ZZZZ"
     gene            89671..90147
                     /locus_tag="LSDeep1_scaffold_41_prodigal-single_131"
     CDS             89671..90147
                     /product="hypothetical protein"
                     /codon_start=1
                     /transl_table=11
                     /translation="MKITVADSKTNPLTAPEIIMTYAKDLDDGTYPLANVLASISEEL
                     RLPNTDQVQIGNTVFVGHVGTGKHKNAMFGRAFNLDTGRNFVRNGLKYLAYLQNKGIK
                     FYRAEFDTPEYVTAFKLVYEETKNTDTEIDVVQLNTGGYRAYVAIGNDPLTKFWRA*"
     gene            90148..96009
                     /locus_tag="LSDeep1_scaffold_41_prodigal-single_132"
     CDS             90148..96009
                     /product="Chromosome segregation ATPase-like protein n=1
                     Tax=Natrialba chahannaoensis JCM 10990 RepID=M0AKI0_9EURY"
                     /codon_start=1
                     /transl_table=11
                     /translation="MPPAIIAAALMGAGAGAIAVAAGTTVITAAIVGTGVAILAHETG
                     AADWVFDNILQPIGNVVKDVLTSDIGVFLLKAAAILTPGMQWAVPLIDAASTLAKGGS
                     FGDALKSAAISYVGAKIGGAVGDVVGATVLKATGSELAAQVIGAGTGKAAVALVMGQD
                     PVQAFISGGVNAGLSAAMGWVETETEGAFSKLPEAAKNIITASLGATLTGQEITPELL
                     WNAVLSTKVVTDTVGEFLGNNTNLDDKQIGALTLGIQRTAAVAFGGGDVPAAVLSAIN
                     EYGQAGFKEWVDNSKVGDAINNSMDKLTGDYQKAQEKAQKLDGTVANHRGAVDNYNAT
                     MLEVEAGFAEQTRLETAYKRALQNFQANESQTNADALQGAVTDFNNYVDTWGTRYNDT
                     LQPNLDKYEQLAAQYEAEFAQDTADYNLAVEDLSISSDRLNEELTPLYSELDRQFVKF
                     MDPNFNEAEYRQIAGLDADDDAFAHWLAEGKDQGLPTNKKAYDARYEAQRQSVINLTL
                     KQAGLSLADMSQLERAAFLLGIDEQYPTLQALKNAPTRTLADELLTNQSISERVAAKG
                     YVAGQTTITPEINAALKSAAYNTAYSTAVKEGVSAEDAGEKARKAGIAAQGIEGEYLT
                     QGDIRALTSPPEITAAFANIGRQEGITEEDIVKGRKPDDGTEQGSPVVLLVTKEGLLQ
                     WGEIAVNLPYWSTKHNRVVQDVYDPSQGGTVTIDPGTKEIMPGPLRVLVTEGYGYSTL
                     VDLKDENPNLFIQTVGGLSEAAGAIIDSQVGQGVAEFARNVVDYATTDLVIDTTGMSE
                     EERILAEWRMASHNDNVYNIDVTAGLALQAGSELLATFNTLLLTVNINPASSPLGKTA
                     RDMLALGGEIQPDEWVAKTAGMDAIMAQGEGWGKVASVFGAMQEYPKQFLVQVIAKEL
                     LQEVPILLTSWGTGNVTKQLLVAAGKDAAEKIAKRAALGASATLDIGESWGGAAMSAY
                     DSAFETAVRTGMSLDKAEAYARDVAITAGTASAVITLASMGVGGNAFEKTILGRSTTS
                     PTTAAMDLLKKKIVEGATVTWKEGVQEGFEEGLPTLLTETILTQIDPGRDVLGTVLQA
                     ATLGTIAGMGTAGGLYTGHAVVDALIRTNAAVNNAINNGGSGPENNGGSDPEAIKTAL
                     VALGITDEVVQNNLLSTVSDQYHSNGDVSRAFSANPDFQVTNADILNGVLNSAGQDVT
                     TYVNTYIDQRYVDIAEVKAAAAAEGVTLTDAQAQDMVAQTANPDATQAALYSIQQKYD
                     PQAVTKQEAREAFQAQGFDPTPAQLSQFTREGAEVDTLAELSQFVDVNQVTEEEARQY
                     FTDLGYNATDAEVAQFVQQQAETAVQSELNDYVDPRMVDADEVRAAYEALGLTIPAAA
                     DIDALVGQYAETDLAGRAEENLPTARFNALQQQLVEFREALEGGGFSTAEIEAEIASV
                     REATMAAFEDLGYTIDEEMGVLRDNIADSEERLMDQIAANEEAGMSRDEAIQTAVDDL
                     AIEFGVAQEDILTRIDETAESLNDRIEGVETAVDDLGTQIGDVETALLDQIAANEEAG
                     MARDEALSTALGELATELGVTEESLLSQIGQTEETLLQAVDDLGTQITDVETSLLDRV
                     KELEDAGILRDEALSTALGELATELGVTEESLLSQIGQTEETLLQAVADTQTALETQV
                     SDVETALLDRVKELEDAGILRDDALQTALSELSTQLGVTETALLEQMGETAQSLQDQV
                     TGFENTTQEDLNFIAELIGKPARDVTAVDIDFVADLIAQQEVITELSMSQRQYDVTGD
                     GQINQDDFALLEQALAGTDVTLDPNSAFGPATGIYAQQQQNLDAQLAAELQTQQNLDA
                     QLAAELQTQQLIEQQTEQQTEQQTQIQTQIQTESDARRRQQFEDRVRQQEDVYGQRVD
                     VQTPDPMHINYIYDWQSIFATPQQAGLFPSPYAEGGQVEDATDKLLRIIGETQ*"
                     /db_xref="UniRef100_M0AKI0"
                     /db_xref="nmg:Nmag_3505"
                     /db_xref="M0AKI0_9EURY"
     gene            96006..96770
                     /locus_tag="LSDeep1_scaffold_41_prodigal-single_133"
     CDS             96006..96770
                     /product="hypothetical protein"
                     /codon_start=1
                     /transl_table=11
                     /translation="MSFWTDATSWLSGATENIDWGKALSLGASYAMNKSGFSQGDPGQ
                     TGYQGEIPRYTMERATVGNTDDPNRRPGSSGQRYMSDRVFTPRGDPSAMPALEEQAQG
                     LAALNADNQARQVRPPPPQLQQQSNMAPIMSRAPARVIEGAPVPIPVAGLAGFEPTYA
                     AGGIASIPAAKGYYLGGPTDGMTDAVPAQIDGRQPAALSDGEFVIPADVVSHLGNGNS
                     EAGAQQLYSMMDRARQARTGTTEQGKQINPASVMPK*"
     gene            96779..97663
                     /locus_tag="LSDeep1_scaffold_41_prodigal-single_134"
     CDS             96779..97663
                     /product="hypothetical protein"
                     /codon_start=1
                     /transl_table=11
                     /translation="MAVESTATGTTATKPTDPLIGQKTGTESSLSSWAGPYVTDMLGR
                     GWGMADQPYQAYGGPLTAGSSAAESAAFGGIGGLTIPTDQMGAFVPQQFTAEAAQQYM
                     NPYLNAALQPQIDEARRQAEVQRVADAGRLTNAGAFGGSRQAIMESEGNRNLLQNLAG
                     ITGTGYANAYNSAMGQFNTEQGRGLEAQTAANTYGLAGLTKQAELGGIERGITQSGMD
                     ADRAQFEEERDFPYKQVQYMQSLLQDLPIASQSYSYMQPSELSSLLSGSEGIDKFFKL
                     LLPGSTAPTTPTSGGGGK*"
     gene            97663..99639
                     /locus_tag="LSDeep1_scaffold_41_prodigal-single_135"
     CDS             97663..99639
                     /product="Uncharacterized protein (Fragment) n=1 Tax
                     =Delftia acidovorans CCUG 274B RepID=S2WNZ3_DELAC"
                     /codon_start=1
                     /transl_table=11
                     /translation="MAIDQEIQSKVDAYRGNPQALQQRYAQNQQLVDLLALQKLKSEK
                     EAAARDIQLQMQQQPDTIKQQREAELLGMTKNEMLQQTQGVMQQRQAQQQKNMQQVAQ
                     QGLGALANQGPAAPQGQPMPQGQPMPQGQPMPQMAAGGLVAFAPGGAVGDGRGARALA
                     RLAQYGITNQDEWQRLPSEVRDRITRAVNAARQAETGLVNIPGLLAAEINDLLADPFK
                     AIGNLGIAASNTGLGVAAGLSDPRQPNEPFQYNANRQQMLGIMGENMLSAEDAVSSLP
                     AGPAQTLPEDFDISTPVRAPEARNIPTMAGIGALPTEPEIPRGPGQSISAPALGDAPP
                     PTDEAAPTGGAGAGGGGGLPSLGGGSADAAMQRGFEVADAYTDRAEKAGRYSDMEAEL
                     RALDAAQYDPAQERRDEMSAFLAGTANTTNFGSTMAGGTLASLNLRRKQQSERRERLK
                     DVFDITERGMSLDTVLANGGLQLGQQMYGEAMANQRAALSAAASMSNAELQANLRLGE
                     LAYNKLKDDRDFDLKGQELAIQKTRNAVLDKQNNAANEANQLKAALAGLADVQARELK
                     IHEFIAETSQLPMLQERLYDERDPKKIAALRAAIDVEQKRVASVSESVFDKMNGVQLR
                     DELSALVLELSGAGSRMKPISMEDIAGTKKLGGE*"
                     /db_xref="UniRef100_S2WNZ3"
                     /db_xref="bpy:Bphyt_0760"
                     /db_xref="B2T078_BURPP"
                     /db_xref="S2WNZ3_DELAC"
     gene            99646..106524
                     /locus_tag="LSDeep1_scaffold_41_prodigal-single_136"
     CDS             99646..106524
                     /product="Uncharacterized protein n=1 Tax=Vibrio
                     parahaemolyticus O1:Kuk str. FDA_R31 RepID=S5IWG5_VIBPH"
                     /codon_start=1
                     /transl_table=11
                     /translation="MALYEITLRDGSTLQVEAPEDASQEELLQRANRQRTLQGMAEGF
                     AGREAGRQAQLAELEAMRPPPPEPESGFFGDLIGGFASGVVGIGETAALGAATLLDEE
                     QELAARERIQGAAAALRPSMGDEEDLTYKIGQTFGSIAGFIGAGAAVTYGAGAAGLGA
                     AGAGIAGLLGAGTLGVGAGAGEASERARAAGATQEERNRAAQFGALIGATEALPVGRV
                     LGGTADVVSPVINRLVGEIGERATAVVGARIANAAATGGAEAAQEAAANTLQNLTERG
                     YNAEQAILEGSGEAAALGGGAGAAIQLLVDTFVGRRARGPAPTAPAPAQGELFPGADL
                     GQAPTRVMGDQREMFPEEDLGLAPERPDERQGELFSTQDQQAAAFARTARRADEERAR
                     MMGRPISEFETEGDPFLERTKAERDAARAGIAGLQRPQQPEPEQRDMIRELEQATIPE
                     EEQRAQAAAREREGLRAADWRDEAAFEQPDLFALQQEQERRRLGPEQLRRPDQYMDVP
                     EAAETLTPEQPAAMGDLVDMADQRQRAAQEDADITAQLAAIDTEESALRAESDVETIA
                     GQQDTQRQQATEQGRRKILQDTIEKTPSRNYNRVSRMYEDALAKAGYQGDKAKSTAAE
                     LQSIQRAVNVQRAERPAAPERTVAEPVQMPPEATQLAEMEARIPERTAQREPEQLGMP
                     GIRRRVQQAPAQEQASAEQPNVVTDAMLDEMGIAPKSAVRQNLRGKDLNDPTTRQILT
                     SFANQPRTSQTAELGISRTLEGVPAEQPDLFAPRRAGSAAPQGTPAAVADSLASPTQQ
                     GAPRQLELFPETEQGAPNVDSAPIEERDRTSVRGGGRGVAGPGRSSGTDVGASPPAAP
                     TPRGLGARVAGVVPPAAPKSGERSALTSDATRDVTPIGRAAPTSRTQTTQTTQEVIKK
                     LTDWYDANVSAPAKRFVKELSVSITSPLTIADKTAVLRQLNTKSTKENKATVGAIKKY
                     LGAYPDPALGLQDAIDDVVSRTPNFRRTEDMTDGEAEFFGATADGKIPARGKNAAQAV
                     LDWASENMSEATKRWIAGKIVESKNAVLAVEAYESTDLVVKRRELEKAFEDGFDPSND
                     ADNKRLADVLQKLGIDETDPMVRGLLYGGSLFSLRPSPSTAPLSSVVTAMLRSGDLAG
                     ALRVVSATSTDPEVSAVAAKLAKVVGDTKVEIGKDLDFVGRFTRETNTIRLSDTSYFD
                     GVDEIPNGGMNVHTLLHEMTHAATVATLANKNHPLTRKLQKIFDETREYLPGEYGSTK
                     LVEFVAEAFSNPRFQSMLAGLKVEGDPLTPFAKIKAAISNFLRTLIGKPVKPVDSALE
                     QTTSLIDNILAPAPKNIGGGDFFMLSPRAAGLRIADMLGNVQKQVKPATKAFRQKYSD
                     QVIGFLRGPAKDKAKRGTLSILTSQQVADVAQRNGIKGAMDLHRMMEEQRGAINKADQ
                     EVEGVLKSVSNWVKAHKDQVDTLNRVVYKSTTEQVDPSKPRSAYANDAAKLKAYDAMR
                     ADWRALSATDGDKIYAQMRDTYKKQYEKMRDVIYGKIDETITDEAARKKLKNEVYARL
                     FSTGTIEPYFPLTRSGNYWLSYVANGEFTVEAFENIAERDRAMADLKADTSVKDVEKF
                     VNISNANYSKAPPSSFVGQTLQLLQANKVSQDVQAELMRMFVEALPETSFAKSLQRRK
                     GTAGYQEDAIHALKTKAFDLGRQVERLRYSAKIRDLQDKIAVNNATIQTEENKYLLDE
                     LQLRADFARNPPKDALAQAANRTAFVYTIGFNASSALVNLSQLPMFVFPMFGGKYGYG
                     ATGRAMMDATKLITSSGFSRKSNMIAPYGNEKTIKVNATPSIDNYFELDANGDYVVRN
                     DLDLDADMKARIAELKPLVEMMAARGQLNRSLFADNLGVDSSGRERGVIDTVSAASAF
                     MFHNIEVFNRQVTSIMGYQLELARLKKAEPNLSIAEMRTKAAEQALYDAQQTNGGSVL
                     ETAPRLSQEGVGRVALMYKTYGIQMYYSMFKTVRDGVEAHFSGDKAARNQALRQFTGV
                     MGSSFLLAGVVGMPLARELIQLMDLLFFDDEDDSAETHIRKAIGEGFYKGPATALLGV
                     DLSSRIGLSGLILQSNRFNHDASLEEDMFHYLGGPAWSVLSGFNRGRKDLMNGEIERG
                     IETMLPAGIRNVYQAVFRFPNDGGILTRRRDPIMDDLSFGQLAAKFVGFAPAEYTRTQ
                     EMNQQTKSVEREVSSRRTLLLRRYYVAMRAGDYDGTAQVMEKIQQFNSRHPTVRISGD
                     SFRKSMRQHMETSATMYNGISISPNMRRALEEKRNEWDQGWQLF*"
                     /db_xref="UniRef100_S5IWG5"
                     /db_xref="vpf:M634_11335"
                     /db_xref="S5IWG5_VIBPH"
     gene            complement(106610..106834)
                     /locus_tag="LSDeep1_scaffold_41_prodigal-single_137"
     CDS             complement(106610..106834)
                     /product="hypothetical protein"
                     /codon_start=1
                     /transl_table=11
                     /translation="MSKVPNLGDIYPDGVTITVDWGAMEVDMSVFVPCINSEEAKLQA
                     EKVAKKQGWRVKTQPRIEDGIFGVRIWRTL*"
     gene            complement(106827..109658)
                     /locus_tag="LSDeep1_scaffold_41_prodigal-single_138"
     CDS             complement(106827..109658)
                     /product="Inner membrane protein id=3363641 bin
                     =GWB1_Spirochaetes_59_5 species=Methylobacterium sp. GXF4
                     genus=Methylobacterium taxon_order=Rhizobiales
                     taxon_class=Alphaproteobacteria phylum=Proteobacteria
                     tax=GWB1_Spirochaetes_59_5 organism_group=Spirochaetes"
                     /codon_start=1
                     /transl_table=11
                     /translation="METKRFLQSVLPRNGWYCVLAIHAETGQRKQKFYDSLDHLIDAT
                     YSMDANNNNAYYALASFSETGSREATNVAHKRAFYLDLDCGPEDPKKFPDQGTALKEL
                     RRFCKVARLPKPIVVNSGRGVHVYWPLNEDVTYEEWLPVAERLKAVCRHHGFVADPAV
                     TSDAARVLRMPGSRNHKDNPPKEVQVLGMEAVPPIPLDKFAELLGADAIPVPVKLPVS
                     MGPNSVLDALIGSREHYFKDIMVKTGKGKGCAQLAYIYRNQETMPEPLWRAGLSIAKH
                     CVDADKAATRISQGHPEFTPDEMFDKLDRIKGPYLCARFDEYNPDVCTKCALWGKIKS
                     PIVLGAKVREATEEDNIVVAPSGTLPNAPEQEYVIPVFPRPYFRGSKGGVYVRSADAD
                     GGAIEKCIYHNDLYVVRRVHDGTQDALVFRLHLPRDGVREFTVPQVAVTSKEEFRKAI
                     SAKGVTTWGKDLEELMAYTLRWTEELQAKSAADTAHNQFGWTSDEAKSFIVGNQEIFP
                     SRIDFNPPSMNTAALFPAFEPAGTLEGWKENAEFFNKEGMELYQLVVCLCFGSVLMHN
                     SPVHGAMLHLYSKESGLGKTTAALLGLAIWGAPESLVLGQDDTANFKMLRAETYRSLP
                     YVLDELTNMRPKEVSDFAYAVPRGSQKGRMGGGGNVERVRGGTWRLLSVSTGNTNLID
                     RASLYKAVPKAEAMRILQARVDTYFNNTGDKSMTDDFASSVISHYGHAGIVFLQHYMQ
                     NKEQYAAAHKKVQLRVDEAAGLSQPHRFWSELVSRSLTAGMVANKIGLLNYDMGKLFK
                     FCVKLLKQNKNDAEDMNSSVSQIVSDFFSEHHGNVLWIKSTSDLRGTTAAGLDSIIIP
                     EVNPRAKLVARYETDTKVAFILVKPFKAWCTEQQIDFGACLSHLIDTLGAKKRRMRIT
                     KGTHMNLPPQDTIEVKFDGLTYDDEEGDE*"
                     /db_xref="GWB1_scaffold_2343_26"
                     /db_xref="86113252"
     gene            complement(109720..110610)
                     /locus_tag="LSDeep1_scaffold_41_prodigal-single_139"
     CDS             complement(109720..110610)
                     /product="hypothetical protein"
                     /codon_start=1
                     /transl_table=11
                     /translation="MSELDLFKGNSLINSDLFKDLQGTIDNLAGGGSGRRMHRISFKG
                     SRFRELVGGEQVNVNSSGSLNVVVLDAAKISRTYYAGTYDPENPAPPACWSADTQTPA
                     PDVPEGTRQAARCADCPMNVRGSGQGDTRACRFSQRVAVALEGSYDKVYQVQLSATSV
                     FGEAKDGKMPMQAYARYLKAHNAPVQAVVTMMYFDENSDVPKLFFKATRPLEERDLQR
                     IVELRNHEDVERALTMSVAKADGVVGKPAGKKDKPKKSNNVLEDEDDAPIEAPKKTAA
                     KEEAKASDAGLDDLVDEWDD*"
     gene            complement(110624..110956)
                     /locus_tag="LSDeep1_scaffold_41_prodigal-single_140"
     CDS             complement(110624..110956)
                     /product="hypothetical protein"
                     /codon_start=1
                     /transl_table=11
                     /translation="MTETKEKSPFVTIENLSQYFNVSVSTIRAWVRQGHIPEATYIRL
                     GNTYRFDRAAVAESLMQAQKAAALSTAPQSTVVAVTGVEGSVLSMGDPVVSDEEQLEF
                     DFDSDEDA*"
     gene            complement(110953..111351)
                     /locus_tag="LSDeep1_scaffold_41_prodigal-single_141"
     CDS             complement(110953..111351)
                     /product="Putative uncharacterized protein id=2865313 bin
                     =GWB1_Spirochaetes_59_5 species=Thauera sp. 63
                     genus=Thauera taxon_order=Rhodocyclales
                     taxon_class=Betaproteobacteria phylum=Proteobacteria
                     tax=GWB1_Spirochaetes_59_5 organism_group=Spirochaetes"
                     /codon_start=1
                     /transl_table=11
                     /translation="MTEEKVSVEKLTRVYIKIRDKRAEISVAFKQEDDDLKAKQEQVK
                     RALLDYCKENEVESFRTAAGLCYRSVKKRFWTSDWESMHKFVLEHQVPEFLTKSLNQT
                     NVQQFLEDNPDLLPPGLNVDSEYVISVRKK*"
                     /db_xref="GWB1_scaffold_13653_8"
                     /db_xref="86113078"
     gene            complement(111398..112933)
                     /locus_tag="LSDeep1_scaffold_41_prodigal-single_142"
     CDS             complement(111398..112933)
                     /product="Putative DNA helicase id=2865311 bin
                     =GWB1_Spirochaetes_59_5 species=Methylobacterium sp. GXF4
                     genus=Methylobacterium taxon_order=Rhizobiales
                     taxon_class=Alphaproteobacteria phylum=Proteobacteria
                     tax=GWB1_Spirochaetes_59_5 organism_group=Spirochaetes"
                     /codon_start=1
                     /transl_table=11
                     /translation="MKIINGQALLLKLRNPTTVTEVIPKSKQTGPNEVAVSWGIDEVQ
                     ALRSLGVRAPSPISGRYAWPGRYQPMGHQRTTAEFMTLNKRSFCFNEQGTGKTASAIW
                     AADFLMQQGKVRRALVICPLSIMDSAWRADLFEVAMHRTVDIAHGAADKRRKVINGGA
                     EFVIINFDGVEIVEGEIRNGGFDLIIIDEATHYKNSQSKRWKCLNRLLTDDTWLWMMT
                     GTPAAQSPLDAFGLAKLVNPASVPRYFGSFRDQVMMKITQFKWIPKPSATDTVYNALQ
                     PAIRFTKKECLDLPDMTYVKRDVELTRQQKKYYVELKNRLVMEAAGEEVTAPNAAIAM
                     NKLLQISAGAVYTDNGATLEFDIKNRYNVLKEVIDESSQKVLIFVPFRHTIDVLVGKL
                     RKDGITVGVIRGDVPVSKRTALFKAFQETPDPQILVVQPQAAAHGVTLTAANTVVWWG
                     PTSSLETYAQANARVHRTGQKHPCTVVQLQGSAVEKHVYALLDNRIDVHTKMIDLYKQ
                     ILD*"
                     /db_xref="GWB1_scaffold_13653_7"
                     /db_xref="amc:MADE_000001022545"
                     /db_xref="87068651"
     gene            complement(112948..113283)
                     /locus_tag="LSDeep1_scaffold_41_prodigal-single_143"
     CDS             complement(112948..113283)
                     /product="hypothetical protein"
                     /codon_start=1
                     /transl_table=11
                     /translation="MRYGLLDMLGLAPFDPQKNTPAQLPGGMEATEYTATEQLEDGSW
                     LVYPQIWWGEDGQPRWLGSQALDMALTHEANTGSRLPRFATREEADAYANKRSSAGGG
                     KRGGIADIK*"
     gene            complement(113308..113598)
                     /locus_tag="LSDeep1_scaffold_41_prodigal-single_144"
     CDS             complement(113308..113598)
                     /product="Uncharacterized protein n=1 Tax=Salinivibrio
                     phage CW02 RepID=H9D1G0_9CAUD"
                     /codon_start=1
                     /transl_table=11
                     /translation="MPYKNKPRPYKKEYAQQQARAGEHENRMERQRARRAMDKTSEDA
                     NGNGKADKREGKDIAHKKPLSRGGANKDGYTVQSQSKNRAAGGALSSPKKKR*"
                     /db_xref="UniRef100_H9D1G0"
                     /db_xref="88176660"
                     /db_xref="H9D1G0_9CAUD"
     gene            complement(113598..114263)
                     /locus_tag="LSDeep1_scaffold_41_prodigal-single_145"
     CDS             complement(113598..114263)
                     /product="hypothetical protein n=1 Tax=Methylobacterium sp
                     . 285MFTsu5.1 RepID=UPI00037C4CE4"
                     /codon_start=1
                     /transl_table=11
                     /translation="MSAAPWSYSKLKAFETCPKQFYHTNVLKQFPSQETEAMRYGTEF
                     HKAAEDFVQDGTPIPAKFSFAAGAVEKLKNKPGEKLCERKMGLTESLEPCGFFDDDVW
                     FRGIADLIIIDGDLARVVDYKTGKSARYADKGQLELMALTVFAHFPKVKRIKAGLFFV
                     IARDLVKSSYTEFDKDELWRKWLAKHGAMKKAFDVAVWNPRPSGLCKRHCPVTECLHN
                     GAN*"
                     /db_xref="UniRef100_UPI00037C4CE4"
                     /db_xref="A0A0F9P3C4_9ZZZZ"
                     /db_xref="UPI00037C4CE4"
     gene            complement(114260..114463)
                     /locus_tag="LSDeep1_scaffold_41_prodigal-single_146"
     CDS             complement(114260..114463)
                     /product="hypothetical protein"
                     /codon_start=1
                     /transl_table=11
                     /translation="MPYVIINPVNMTYDGGYFDKAHAEHMLQFCQTEYKQPATFMAFI
                     DGVASTTLEPHFRWMADVEILNK*"
     gene            complement(114451..114864)
                     /locus_tag="LSDeep1_scaffold_41_prodigal-single_147"
     CDS             complement(114451..114864)
                     /product="hypothetical protein"
                     /codon_start=1
                     /transl_table=11
                     /translation="MLITQKELDEVLAANPHLEGNGLAPFKVGDTPSRVDLAQVDLAI
                     RWLGHHGRRATINPHYSSYGLKHHTENTGPVLRRNAVPYISNGAFIAAALHLNYRVSR
                     IGRTPNARINISFNKKTQAELLKKAGAVRSAQCHT*"
     gene            complement(114864..116693)
                     /locus_tag="LSDeep1_scaffold_41_prodigal-single_148"
     CDS             complement(114864..116693)
                     /product="hypothetical protein n=1 Tax=Uliginosibacterium
                     gangwonense RepID=UPI00037BA254"
                     /codon_start=1
                     /transl_table=11
                     /translation="MDLITADFETYYSKDYSLSKMTTEEYIRDPQFEVVGVSVKVNNG
                     APEWASGTMGQIKKYLQGFNWSGSMMLAHNTRFDGAIMSWHFGIQPKALADTMHMARA
                     LHGVEASASLKAVAERYGVGVKGTEVVRAMGKRRLDFTDEELSTYGDYCLNDVNLTFK
                     LFTKMVKKFPKKELKLIDATLRMFTDPILVLDAGRLHAHLAAVKERKEMLLTEAGIGD
                     KKDLMSNGKFALMLNMLGVTPPMKISPATGKEAFAFAKNDEAFKALLEHDDDRVQSLV
                     AARLGTKSTLEETRTQRFIDIASRGALPVPVRYYAAHTGRWGGDDKINLQNLPSRGPN
                     AKSLKKAILAPEGHTIIEADSAQIEARVLAWLAGQEDLVSAFTNREDVYKKMASTIYG
                     VPVDEVTKDQRFVGKTTILGAGYGMGAVKFQAQLQGFGVEMPLDEARRVINIYREANW
                     NISQLWRGAQNMLRYMAQGDRLDFGRVGVLQVDPSNKAVILPSGLPMFYPGLFAVEEE
                     KGPQYYYKVRRGDNKIYGGKVVENVCQGIARCIIGEQMILIGKRYRVVLTVHDSIVCC
                     VPDAEVAEARQYVEDCMRWTPEWAAGLPVDCESGVAKSYGECE*"
                     /db_xref="UniRef100_UPI00037BA254"
                     /db_xref="A0A0F9NYK4_9ZZZZ"
                     /db_xref="amc:MADE_000001022515"
                     /db_xref="UPI00037BA254"
     gene            complement(116668..117165)
                     /locus_tag="LSDeep1_scaffold_41_prodigal-single_149"
     CDS             complement(116668..117165)
                     /product="Putative uncharacterized protein gp25 n=1 Tax
                     =EBPR siphovirus 2 RepID=F8TV45_9CAUD"
                     /codon_start=1
                     /transl_table=11
                     /translation="MTNAEERVWAYLLNNRQASAEEVSVNCDVSIEEVEGYMDYISSD
                     NWREEVSVPLPKGEKFDSGKPRYDLIPPEIEEAIARVLTFGAQKYAARNWELGMDWGR
                     PYAALRRHMNAWWGGEDADPETGMPHTWHAACCIAFLVAFEARGTGTDDRPKEMNYGP
                     DNSGL*"
                     /db_xref="UniRef100_F8TV45"
                     /db_xref="F8TV45_9CAUD"
                     /db_xref="btx:BM1374166_00930"
     gene            complement(117162..117353)
                     /locus_tag="LSDeep1_scaffold_41_prodigal-single_150"
     CDS             complement(117162..117353)
                     /product="hypothetical protein"
                     /codon_start=1
                     /transl_table=11
                     /translation="VRYVDYKQIVLLVNGVEVKRWPIGTTVATARANYTRSLAYYEDR
                     YGEGERDLAIATTTYEVIK*"
     gene            complement(117477..118040)
                     /locus_tag="LSDeep1_scaffold_41_prodigal-single_151"
     CDS             complement(117477..118040)
                     /product="hypothetical protein"
                     /codon_start=1
                     /transl_table=11
                     /translation="MNPGIFETATIINIIHTGAAFGVLHGTGANCYIPAMVLGTDLEV
                     GAEVSVLLVDNPNEDARYRTPYMVRFVRRAPFDSDPNKISISLAAPDPVFDRAGVEAH
                     VRAKMNAGGVWKVLTMFQDYMGNDEATREDNLQAYNTVSAILRKMHDSAECAKWSFWA
                     KGAQSKPSREWFSCYPQKIEVAEWEDA*"
     gene            complement(118021..118341)
                     /locus_tag="LSDeep1_scaffold_41_prodigal-single_152"
     CDS             complement(118021..118341)
                     /product="VRR-NUC domain-containing protein n=1 Tax
                     =Pelistega sp. HM-7 RepID=V8G9G9_9BURK"
                     /codon_start=1
                     /transl_table=11
                     /translation="MAMTPEAKVKRVVTRQLKDLGVYYFYPVTGGYGGSGVPDIVGCY
                     QGLFFGIECKAGKNKPTPLQKKNLEDIAKSGGVSLVVNEENMNLVSETLTKHIGDCHE
                     PRNF*"
                     /db_xref="UniRef100_V8G9G9"
                     /db_xref="V8G9G9_9BURK"
                     /db_xref="cth:Cthe_1738"
     gene            complement(118390..118668)
                     /locus_tag="LSDeep1_scaffold_41_prodigal-single_153"
     CDS             complement(118390..118668)
                     /product="hypothetical protein"
                     /codon_start=1
                     /transl_table=11
                     /translation="MSDNIVSLNDYRPHQSTYVACLDCGTDWVAVAPADVLHFECPKC
                     NTLSGVRVNPADQDFMNAFMRPAKRKADRTQRTMVVINAMHLMQKGLI*"
     gene            complement(118665..119030)
                     /locus_tag="LSDeep1_scaffold_41_prodigal-single_154"
     CDS             complement(118665..119030)
                     /product="hypothetical protein"
                     /codon_start=1
                     /transl_table=11
                     /translation="MRLKHSTPEEDAAFRIKFIAAMHSKQKSKPCGRHGMTGALMDRI
                     KAHRSAPDVYDPPTLDQMANRIEELEASLAEQVEWVRRLADDLIVAEAKLAKAVRERD
                     EALNQLFIAQGSRTESKER*"
     gene            complement(119094..119474)
                     /locus_tag="LSDeep1_scaffold_41_prodigal-single_155"
     CDS             complement(119094..119474)
                     /product="hypothetical protein"
                     /codon_start=1
                     /transl_table=11
                     /translation="MWLGERDLMDAEGAVFLKLRDTIAANGWTRCHRRGTYWIGDIQH
                     IPDDNNIYRVNIDATSGHVKIACIGIESVDSVIDGTYSSVSMLPDWIREKLTLLAMLS
                     PKPPTEPLAGVGRRITADTYWVFC*"
     gene            complement(119461..120360)
                     /locus_tag="LSDeep1_scaffold_41_prodigal-single_156"
     CDS             complement(119461..120360)
                     /product="hypothetical protein"
                     /codon_start=1
                     /transl_table=11
                     /translation="MANIELGRVSTLREQHDTLVLNTNQPFGLQDLAYEVKQAIPGCC
                     VTPADDIWSWVYTPDDYYAMGMIGYGDFRSRQRGPRMYTVRARNIDNGKYSEGSIHRH
                     MKMSASRHIAVKNARTHLRRYTPLEMLVATRAAVRSRADAAALEGRQFLRTLEKAAFG
                     FTLYAERTPPFLAELKYLLDSGYAFIDQTLAGNLRTYFKGVAELDASKGSARDFMFVH
                     VSTYCGAPRIDLLGASSGGDSVINSYHSTPPDMQTYYGSEIAEHVSEDVMGKIAMLNM
                     LEDNAYVAGVGYKVLEGIYYVAW*"
     gene            complement(120366..121394)
                     /locus_tag="LSDeep1_scaffold_41_prodigal-single_157"
     CDS             complement(120366..121394)
                     /product="hypothetical protein"
                     /codon_start=1
                     /transl_table=11
                     /translation="MALTFSAFTTFAEVENYYNNITPLRGKGNVGKDIRPIGDRGRKH
                     ERIVKISPNCYALSDGGHYGGVDHYSTMAYYLAPTLDLMERYAPIVWRKKRDGTELVT
                     LRNGLGEGVHSGRYQFLWRHTPPGMHFRNKNGKHFIATGDGEYFLAKCRTLPRPAYEK
                     VQADAKANPASRLRAQRAAWAMVHDDNASLTFTNVHGKWHWVGGGRGVPAAPKKRVDL
                     AAKARLKPHIEAFRDWVLAIGPMLPIHVPDYAYTLRKEMLEWGKLTATAPRLSGWSLS
                     TMITDALARDIISDPEHPMRIQLAYVAITRAGILNPCEDQEDMKNRKTLFNRWVNKQL
                     GLIKEGKE*"
     gene            complement(121520..122782)
                     /locus_tag="LSDeep1_scaffold_41_prodigal-single_158"
     CDS             complement(121520..122782)
                     /product="hypothetical protein n=1 Tax=Acidobacteriaceae
                     bacterium TAA166 RepID=UPI0003B4EEC0"
                     /codon_start=1
                     /transl_table=11
                     /translation="MLMINKLTPDQRVQKAVIDIMANPKYIALAGVLMIGTRRVEPDA
                     SKCPTAYTNGKDEVYGADFIENMNDRQLRFLILHEVYHKLYRHLTTWQHLYNENARLA
                     NMACDYVINIKLTDDNTDLFATMDGPLEVGCFDDKYRGWDSARVYSDLKKQQQQQQQQ
                     QQQQQQQQQQQHDPQGGVSDDTNTGTGFDVHDWEGAKEMTAEEQRELARDIDEAIRQG
                     ALVAGKTGSGGDRDMLELLQPQVDWREVLRDFVQTTCQGNDFSTWKRPNRRYIGAGVY
                     MPSGVSEKVKCIAEHNDMSGSIGKREQQVMISELVGICDAVTPDELHVSYWDTEVCGY
                     EKYANDELNDVATKTKPVGGGGTDVRCVPAYLREHNIKPQASIVFTDGYLYSGWGDWD
                     HPVLWVILDNKNAKPDHGVVVHVKSEDL*"
                     /db_xref="UniRef100_UPI0003B4EEC0"
                     /db_xref="A0A0F9XEF2_9ZZZZ"
                     /db_xref="UPI0003B4EEC0"
     gene            complement(122799..123200)
                     /locus_tag="LSDeep1_scaffold_41_prodigal-single_159"
     CDS             complement(122799..123200)
                     /product="hypothetical protein"
                     /codon_start=1
                     /transl_table=11
                     /translation="MGKTKYKHQNARWTDADLAHLRAMHQQSNLSYREMGDLLGRSYR
                     AIAQQLYHMKKRDAVEGYVHVSDTITTQDAIRKVHLTEGQVQIAKGLGLTLEQYARGV
                     ILAEQEYHVSSDTTTSTTNTEKPWWKRLLGM*"
     gene            complement(123256..124347)
                     /locus_tag="LSDeep1_scaffold_41_prodigal-single_160"
     CDS             complement(123256..124347)
                     /product="hypothetical protein"
                     /codon_start=1
                     /transl_table=11
                     /translation="MTTAQQMYQLNLDQIGALIKATGRKRTTLVQGHMGTGKSSLLKT
                     LASELPTHTACYFDCTTKDLGDITLPNIATADGQGYVTYATNEELGAHLRTPILLMVD
                     EFGKANPAVKLALLRLMLERKIGSYQLHEDSIIFATTNLGAEGVGDLLPPHARNRITV
                     VTARKPSNMEWIEWGINAGVDHTLLGWCKDNPQLFLSFEDVRDPEENPYIYHPKAQRA
                     AFVTPRSLEAASDILKERHLFDDQTLTGALMGTVGDRAAMDLMAFVKLADQLPSLQSI
                     KDDPMNAKVPSSAAAVCMVVYRALAALERDWLDAWIDYMNRLDKEAQGMFANGVRAPK
                     YSKQAMVMTNKKFTAWAMQNSYLFAADVK*"
     gene            complement(124481..125371)
                     /locus_tag="LSDeep1_scaffold_41_prodigal-single_161"
     CDS             complement(124481..125371)
                     /product="Uncharacterized protein n=1 Tax=Methylobacterium
                     populi (strain ATCC BAA-705 / NCIMB 13946 / BJ001)
                     RepID=B1ZCY2_METPB"
                     /codon_start=1
                     /transl_table=11
                     /translation="MTNITPEAHTPTISSSAMLVELSISTWTGRKLDKRASTDVTAQN
                     YAVAGVANVNKKLLGDCAELMAVQKFTGNLRNAHYSMTMPWSDTGLRLLPTTQYFKYN
                     AAMTALQAEYARLVQLFLSAYDWEITQAQVKLGDLFIRDDYPTTAALHNKFEFRLTYI
                     PLPDAGDFRIDIANDAAEELRAHYEKYYGNQLANAMNDVWQRTYDALARMSERLGYAD
                     HEKKKVFRDSLVENVSDMIDLLRVCNVAGNSQMAAMADRLEESMRGVTPEALREDEYL
                     RVETKRAVDAAIKALPSLDM*"
                     /db_xref="UniRef100_B1ZCY2"
                     /db_xref="A0A090EA26_MESPL"
                     /db_xref="mpo:Mpop_2696"
                     /db_xref="B1ZCY2_METPB"
     gene            complement(125428..125682)
                     /locus_tag="LSDeep1_scaffold_41_prodigal-single_162"
     CDS             complement(125428..125682)
                     /product="hypothetical protein"
                     /codon_start=1
                     /transl_table=11
                     /translation="MTPRWEVGFAGDETILFRGRAGPLDIWEDTFDMRYCALWGDPHK
                     YGRWQGSNAEQIISAAKREGIHLTLLDECRVHQICNRIVR*"
     gene            complement(125694..125912)
                     /locus_tag="LSDeep1_scaffold_41_prodigal-single_163"
     CDS             complement(125694..125912)
                     /product="hypothetical protein"
                     /codon_start=1
                     /transl_table=11
                     /translation="MPNKFESPSDIILHQWGHDITETKAKHWVLLNERIMPMLSDAID
                     ALEIEPPAPDVALRRMKAICKLISETKE*"
     gene            complement(125924..126151)
                     /locus_tag="LSDeep1_scaffold_41_prodigal-single_164"
     CDS             complement(125924..126151)
                     /product="hypothetical protein"
                     /codon_start=1
                     /transl_table=11
                     /translation="MTKDELRKFCAVHYRAAVAREAQGKCFIHRVKAGFHGVDRETRA
                     EWNRAERTSKTQSVRNPLRRDPDTYKRWAQE*"
     gene            complement(127101..127613)
                     /locus_tag="LSDeep1_scaffold_41_prodigal-single_165"
     CDS             complement(127101..127613)
                     /product="hypothetical protein"
                     /codon_start=1
                     /transl_table=11
                     /translation="MTKFNKETAALITSTVAAVEGASRKLASTADTLHAAGVPSTHFI
                     SPKSKDGGSTVTPEDFDALNAAIVAGFTVAVQKLMAAPTKSLQDVDKAEKRYWQQQIG
                     ARRNDFKRALEKREGRADTRAPQAPKSAEDKIRAQIETIEKIVQGAEALTFEAEPFLK
                     ALRELNRMVK*"
     gene            128104..128694
                     /locus_tag="LSDeep1_scaffold_41_prodigal-single_166"
     CDS             128104..128694
                     /product="hypothetical protein"
                     /codon_start=1
                     /transl_table=11
                     /translation="MTLHLTPESGIPVLTRAPKIDLKERTAACARTVVLLEEHGLSTK
                     KTREDDEVAAQLSVAYAQDPAAASKAVTPQRAAQLTPASIIETHKILTEFGRHVVDSA
                     ITVRHLVTNKLVLETENPDPRVRIKALELLGKMSDVGLFTEKSEVTITHQTTDDLKAK
                     LRHKLQKLSQPDNIEDAVIIDGEAVDVDKVFGFDDD*"
     gene            128687..130237
                     /locus_tag="LSDeep1_scaffold_41_prodigal-single_167"
     CDS             128687..130237
                     /product="hypothetical protein, partial n=1 Tax
                     =Verrucomicrobia bacterium SCGC AAA164-I21
                     RepID=UPI000372828B"
                     /codon_start=1
                     /transl_table=11
                     /translation="MTKVLDFTEAEIEHMLENLGAFTPEEVAEIDRMVDELASRRTNQ
                     AAADDLLAFCKKMDPNYIVGRHHRILANMLMAIERGDKDRICVNMPPRHGKSQLVSIF
                     YPAWFLGRHPNKKVMMVSHTTDLAVDFGRKVRNLISTDMYKSVFPAVSLAVDSKSAGR
                     WNTNMQGEYFACGIGSSIAGRGADLLLVDDPHSEQDVLSGNFGVFERAYEWFTFGART
                     RLMPGGRVAIVQTRWHLDDLTGRVTRDMAKNDKADQYEVVEFPAILEVEDSDTKKIVQ
                     KALWPEFFDMAALERTKASMPVFQWNAQFQQQPTAEEAALIKREWWNIWEPDEPPLCE
                     YIIMSLDAAAEKHNRADFTALTTWGVFLNEQNSEYNVILLNSIKQRMEFPELKKLAME
                     EYEEWQPDSFIVEKKSAGAALYQEMRRMGLPVQEYTPHRGSGDKLARLNSVADIVSCG
                     MCWVPQTRWAEELVEEVAAFPFGSHDDLVDSMVMALMRFRNGGFIRLPSDEPEEQRYF
                     QQRRGGFY*"
                     /db_xref="UniRef100_UPI000372828B"
                     /db_xref="X0T6Q2_9ZZZZ"
                     /db_xref="dap:Dacet_2220"
                     /db_xref="UPI000372828B"
     gene            130248..132722
                     /locus_tag="LSDeep1_scaffold_41_prodigal-single_168"
     CDS             130248..132722
                     /product="hypothetical protein n=1 Tax=Flavobacterium sp.
                     SCGC AAA160-P02 RepID=UPI00036EC53E"
                     /codon_start=1
                     /transl_table=11
                     /translation="MDIAKGLFSAPKGENMLEGEAPEIEIELGISAPLVVVMDDGSVE
                     VTFDDEEAEDSLENAPFDANLADYMKAGELREISDDLVALIEADLDSRKDWADAYVQG
                     LDVLGFKYEERTDPWQGACGVYSTILAEAAIRFQAETMSETFPAAGPVRVKILGDETK
                     EKVAAAERVRADMNYEITERMVEYRSEHERMLYSLGLAGSAFKKVYFDPNIGRQVSLY
                     IPAEDVIVPYGASHIEMAERVTHVMRKTKNEMRKLQAVGFYRDFDLSEPVPYHSDIEE
                     KKAAEGGYSLTDDDRYALYECHVEMTLPGVDEEDDLPKAYVITIELGSGEVLAIRRNY
                     EESDELALKNQFFVHYPYVPGFGFYGLGLIHIIGGYSRAGTSLIRQLVDAGTLSNLPG
                     GLKTRGLRIKGDDSPIEPGEFKDVDVPSGSIRDNIMPLPYKEPSQTLLLLLDKITAEG
                     RRLGAISDLNISDMSANAPVGTTLALLERTLKPMAAVQARVHYAMKQEFKLLKAIIAE
                     HAPEEYSYQPARGEVSARQMDYMLVDVIPVSDPNSSTMAQRVVQYQAVLQMSQQAPQI
                     YDLPVLHREMMEVLGIKNADKIVPTKADAKPTDPVSENMAALIGKPMQAFIYQDHQAH
                     IATHMSFIQDPMVAQMVGQNPQAKQITASLQAHIAEHLGFQYRQQIEDKLGAPLPGPN
                     EPLPEEVEVHLSRLVADAGKQLTQAHQQQQAQQQAQQQAQDPMLQLQQAELKVKEAEV
                     QRKAAKDQVDAQIKQQQLKLQTAKSATDAMLKAEELKLAKTELAIDAEVKGVEISRAR
                     RAAQDKTALEVAKLMQPRQNKPQGGK*"
                     /db_xref="UniRef100_UPI00036EC53E"
                     /db_xref="A0A084INN8_9GAMM"
                     /db_xref="gdj:Gdia_2553"
                     /db_xref="UPI00036EC53E"
     gene            132730..132927
                     /locus_tag="LSDeep1_scaffold_41_prodigal-single_169"
     CDS             132730..132927
                     /product="Marine sediment metagenome DNA, contig:
                     S01H4_L02614 {ECO:0000313|EMBL:GAG53785.1}; Flags:
                     Fragment;;  TaxID=412755 species="unclassified sequences;
                     metagenomes; ecological metagenomes.;" source="marine
                     sediment metagenome.;""
                     /codon_start=1
                     /transl_table=11
                     /translation="MAKTVFDVLIHSIDEQISSAQIFLKGGSPKDYPAYREIVGLIRG
                     LEASKSYIEDLSRNYRDNDDD*"
                     /db_xref="X0YD39_9ZZZZ"
     gene            132917..133297
                     /locus_tag="LSDeep1_scaffold_41_prodigal-single_170"
     CDS             132917..133297
                     /product="hypothetical protein n=1 Tax=Verrucomicrobia
                     bacterium SCGC AAA164-I21 RepID=UPI000375A356"
                     /codon_start=1
                     /transl_table=11
                     /translation="MMTEAAVKISEDQEFEQQLPKPVGYRLLIALPQVSETYESSSIL
                     KTDAEKGRDHIMSIMGLVVDMGAGAYADTSRYPEGPWCKPGDYVMFRMNSGTRFLMGS
                     AEYRLMNDDSIEAVVADPRGIQRA*"
                     /db_xref="UniRef100_UPI000375A356"
                     /db_xref="X0YD33_9ZZZZ"
                     /db_xref="UPI000375A356"
     gene            133310..134338
                     /locus_tag="LSDeep1_scaffold_41_prodigal-single_171"
     CDS             133310..134338
                     /product="hypothetical protein n=1 Tax=Verrucomicrobia
                     bacterium SCGC AAA164-I21 RepID=UPI00037BA44E"
                     /codon_start=1
                     /transl_table=11
                     /translation="MPFQEVKFEFPEVEAEETIEIDIEPSSAEPIKRGGRAEAAVEQP
                     APKARAPVKDDDFEVDVIDDTPEADRGRTSSEPPEEVTDEELADYSDKVRKRIKHFSK
                     GYHDERRAKETAMREKTELERFAQQLVDENQKLKTSGTKSQTALIEQAKRNAKTDVDA
                     ARTAYKAAHDAGDSDALLEAQEKLMATTSKLERISNIKVPALQVRETPVQANTAPAPA
                     LQADQQAVDWKNRNSWFQTDDEMTSFALGLHNKLVKEGVNPRSNDYYERIDARMRTVF
                     PEQFEDTTPDNPKPKRRASVVAPATRSTAPKRVTLTKTQVHIAKRLGLTNEQYARQVA
                     LDMEKQDG*"
                     /db_xref="UniRef100_UPI00037BA44E"
                     /db_xref="A0A0D2MLP9_9CHLO"
                     /db_xref="UPI00037BA44E"
     gene            134331..134780
                     /locus_tag="LSDeep1_scaffold_41_prodigal-single_172"
     CDS             134331..134780
                     /product="hypothetical protein n=1 Tax=Flavobacterium sp.
                     SCGC AAA160-P02 RepID=UPI000360C682"
                     /codon_start=1
                     /transl_table=11
                     /translation="MAENRIARELETREKTAHKRTWQRPEVLPSPNPEAGYDYHWVRV
                     STQGKVDATNVSAKLREGWEPVKATDHPEITMVTVENDRFADNVVIGGLMLCKAPAEL
                     VAERNEYYGAQTKAQMTSVDNNFMRENDPRMPLFNERRSKVTFGNGT*"
                     /db_xref="UniRef100_UPI000360C682"
                     /db_xref="X0T6H1_9ZZZZ"
                     /db_xref="UPI000360C682"
     gene            134793..135389
                     /locus_tag="LSDeep1_scaffold_41_prodigal-single_173"
     CDS             134793..135389
                     /product="hypothetical protein"
                     /codon_start=1
                     /transl_table=11
                     /translation="MAYPTVSGPYGLIPVKLLSGTPFVGGVYRSMKIASGYNTSIFFG
                     DAVKVVTGGTVERDAFDAAMTPVGVFMGCKYTDPNLGYELYSQSFPAGTVASDIVAYV
                     ADATELLFKAAVVSSGTTIGDLALTDIGANVAGVDNTGDSASGNSRGAISDTSATTNT
                     LPFRIIGLVEETKNSSGGYTEAYVKWNAGHQYSNTTGV*"
     gene            135402..136310
                     /locus_tag="LSDeep1_scaffold_41_prodigal-single_174"
     CDS             135402..136310
                     /product="hypothetical protein n=1 Tax=Flavobacterium sp.
                     SCGC AAA160-P02 RepID=UPI00036EB743"
                     /codon_start=1
                     /transl_table=11
                     /translation="MAISRAQLLKELLPGLNALFGMEYAKYGEEHAAIFETESSDRSF
                     EEETKLSGFSAAPVKGEGAAIEYDNAQEAWTARYTHETVAMGFSITEEAIEDNLYDSL
                     SARYTKALARAMAYTKQVKAASILNNAFAAGTTYGDGVTLCSTAHPLVSGGTNANRPA
                     VAADLNETSLEAAVIAISEWTDERGLLIAAQPRKLVIPPALQFVATRLLETEGRIGTA
                     DNDLNALKSNGSVPEGYTINHYLTDTNAWFLMTDVPNGLKHFTRAPMATSMDADFDTG
                     NSRYKARERYSFGVSDPLGIYGSAGA*"
                     /db_xref="UniRef100_UPI00036EB743"
                     /db_xref="X0WY90_9ZZZZ"
                     /db_xref="gdj:Gdia_2459"
                     /db_xref="UPI00036EB743"
     gene            136490..136714
                     /locus_tag="LSDeep1_scaffold_41_prodigal-single_175"
     CDS             136490..136714
                     /product="hypothetical protein n=1 Tax=Fodinicurvata
                     sediminis RepID=UPI0003B6C069"
                     /codon_start=1
                     /transl_table=11
                     /translation="VANTTFSGPVTSTNGFVGDIIVPTYTVSNAPSASTAGAGTVIYV
                     SNGAAGAAILAFSDGTNWKRSDTGATIAAA*"
                     /db_xref="UniRef100_UPI0003B6C069"
     gene            136725..136871
                     /locus_tag="LSDeep1_scaffold_41_prodigal-single_176"
     CDS             136725..136871
                     /product="hypothetical protein"
                     /codon_start=1
                     /transl_table=11
                     /translation="MSRFTPASAAEMAARGLDSAGNPLPKPEPVKTASTATTKKTATT
                     KKKE*"
     gene            136875..137156
                     /locus_tag="LSDeep1_scaffold_41_prodigal-single_177"
     CDS             136875..137156
                     /product="hypothetical protein"
                     /codon_start=1
                     /transl_table=11
                     /translation="MGAHDLRSTTLTASGSVSGARGRVRAMTYLATATPGSITIKNGG
                     ASGVTILEVATPGIADAYDIIIPDSGFLCSTDIYAVLTNVASVTVMYEG*"
     gene            137167..137421
                     /locus_tag="LSDeep1_scaffold_41_prodigal-single_178"
     CDS             137167..137421
                     /product="Putative uncharacterized protein n=1 Tax
                     =Prochlorococcus phage P-SSM7 RepID=E3SNV8_9CAUD"
                     /codon_start=1
                     /transl_table=11
                     /translation="MAKSPAWTRKEGKAAKGGLNAKGRASYNKANPTKPGLKAPQPEG
                     GSRKKSFCARMTGMKKKLTSAKTANDPNSRINKSLRAWKC*"
                     /db_xref="UniRef100_E3SNV8"
                     /db_xref="A0A0E3FPQ8_9CAUD"
                     /db_xref="E3SNV8_9CAUD"
     gene            137433..138065
                     /locus_tag="LSDeep1_scaffold_41_prodigal-single_179"
     CDS             137433..138065
                     /product="hypothetical protein"
                     /codon_start=1
                     /transl_table=11
                     /translation="MASSMPKLRAKVAGMDNNKKEQAAERARTEAIAEKWRGRGTSGE
                     EMAAKESRVKSNAKFDAIERGQAADEANAERYGRDAYKSHGFGQGNSEIPRETAVTTD
                     YAKGGKLKTQKYQAGGTPRADMEPPRPRIRPEDLLDGKNSTAPRRVPRPKARPTRMGA
                     SPSGQDATRGMNPEDNYSSEDLQSLRGMKKGGKVRGAGIAKKGIRACKMC*"
     gene            138117..138800
                     /locus_tag="LSDeep1_scaffold_41_prodigal-single_180"
     CDS             138117..138800
                     /product="hypothetical protein n=1 Tax=Flavobacterium sp.
                     SCGC AAA160-P02 RepID=UPI00037041FF"
                     /codon_start=1
                     /transl_table=11
                     /translation="MTTSGTTAFNMDFTEIAEEAWERAGREMRSGYDLRTARRSMNLM
                     TIEWQNRGINMWTIDEGSINLEAGVGQYDLPADTIDLLEQVVRTGSGTTQQDLNLSRI
                     SVSTYSTIPNKTNTGRPIQVWIERLRDNPRINLWPVPDSDNYTVVYWRMRRVQDAGAG
                     AQTADMSFRFFPCLVAGLAYYIAMKVPEFVTRIPLLKQEYEDQFRLAAEEDREKAPVR
                     FVPRMSMVR*"
                     /db_xref="UniRef100_UPI00037041FF"
                     /db_xref="X1A1Z4_9ZZZZ"
                     /db_xref="UPI00037041FF"
     gene            138797..139108
                     /locus_tag="LSDeep1_scaffold_41_prodigal-single_181"
     CDS             138797..139108
                     /product="hypothetical protein"
                     /codon_start=1
                     /transl_table=11
                     /translation="MSSRFASSQKALGICDICGFAYPLRKLRTTRVKGRKTNILSCPT
                     CWDPDHPQLRLGELPVNDPQALRNPRPDSGEYAQSRALILPVWPVVGTGFIGQVTVVT
                     S*"
     gene            139121..139270
                     /locus_tag="LSDeep1_scaffold_41_prodigal-single_182"
     CDS             139121..139270
                     /product="hypothetical protein"
                     /codon_start=1
                     /transl_table=11
                     /translation="MANCNTTKMKAGGKVASQTKKAKKPSKVGTKVRGTGAATKGLYA
                     RGPMA*"
     gene            139274..139903
                     /locus_tag="LSDeep1_scaffold_41_prodigal-single_183"
     CDS             139274..139903
                     /product="Marine sediment metagenome DNA, contig:
                     S01H1_S19543 {ECO:0000313|EMBL:GAG20870.1}; Flags:
                     Fragment;;  TaxID=412755 species="unclassified sequences;
                     metagenomes; ecological metagenomes.;" source="marine
                     sediment metagenome.;""
                     /codon_start=1
                     /transl_table=11
                     /translation="MDYAELTQNIQDINETSFTDEQLAMFVQQAEQKIYNAVQIPELR
                     KNVTGSATAGNKYLQMPEDFLYSYSMAVIDGDENYSFLLNKDVNFIREAYPAPGGVGA
                     PKHYAFFDGNTFILGPTPDADYSIELHYGYYPESIVTAGTTWLGNEFDSALLNGALVE
                     AIRFLKGEQDIVNMYNQLYVLSIGLLKNLGDGKMRQDTYRSGEIRTPVS*"
                     /db_xref="X0VRL4_9ZZZZ"
     gene            139915..140334
                     /locus_tag="LSDeep1_scaffold_41_prodigal-single_184"
     CDS             139915..140334
                     /product="hypothetical protein n=1 Tax=Verrucomicrobia
                     bacterium SCGC AAA164-I21 RepID=UPI00036988D7"
                     /codon_start=1
                     /transl_table=11
                     /translation="MAITQAMCTSFKTELLGGVHDLDTDAIKIALFTSTATLGAATTA
                     YSTTNEVSGTGYTAGGNTLTGAAISASGTTAIVDFDNTTWAASTITARGAMIYNSSKA
                     NRAIAILDFGADKTSTDGDFTIQFPVADASNAILRIA*"
                     /db_xref="UniRef100_UPI00036988D7"
                     /db_xref="I4VMV5_9GAMM"
                     /db_xref="dma:DMR_04120"
                     /db_xref="UPI00036988D7"
     gene            140346..142970
                     /locus_tag="LSDeep1_scaffold_41_prodigal-single_185"
     CDS             140346..142970
                     /product="Uncharacterized protein n=1 Tax=Roseobacter sp.
                     AzwK-3b RepID=A6FS72_9RHOB"
                     /codon_start=1
                     /transl_table=11
                     /translation="MVVLVNRAKVATATTGTGTITLGAAENAYQSFAAAGVVDANVVR
                     YVIEDGNSWEIGTGTYTASGTLLSRTLTESSTGSLLNLSGSAVVYVTAAGADIVQPSD
                     FVSIASVEAINQGVATTDDPTFTNTNLSALASSIEKTAVDVFVYDTSLDSDGGAWRKR
                     TQGTSWYNETLDTPTRGSRKEFPAVAVIVAESDTVTIYDGDDPSLPMWMVFDCSGTIG
                     AGYLLPATAMTSVTALNGIICIGSNQDASRDGAKVIYMIGDYALNYGYSSFDKFNGVI
                     ADRNTAKGYGDIGLGNLVDTEVNDVAMTVLPNAPIDAATGLPVPTIAVATDGGVSVIK
                     DDGTVVDITASAYSFVQFVEGGRILLARSTTPHAYLGIIPTADVSETVFRDLATTTFF
                     RYDLTDTDADLAIIGGADVAYGDITSVSGNAFSNTFGLQFYQENPATPAAGMVAYATS
                     TYNTGWMNGDIKLATLSDTTAGTVTGSELVTNGTFDSDVSGWSAGASSTITYSSGVAR
                     LQLTGGAIGEYPKTRTSLGTLAAGKKYTVSIGSYTRVSGNALRIRANTNGDVSTDGQP
                     DGTLYYNSNTNITNFSFTFEAASSSEHFLWMFQQDYTGNSEATFDNVSVRLAEADRSV
                     NANGLQVFGTITKTVVETGADLVAYSGFSASNYLEQPYNSALDFGTGDFCYMWWTKGT
                     DTNAHFLDRRDVALAGFQLRSYCSATTWTFSPASALTATVAVQDGSWKHLCAVRLSGV
                     LYLYVNGVLITSAANTANVTNTAAILRIGTNISGASPLDLGSLALLRISATAPTAEQI
                     AKIYNDEKFLFQENAQATLYDTSDAVTALAHDPITGILHAGTSQGRSDFAGLRRVNNT
                     TTAVGVSISAVDGLIAED*"
                     /db_xref="UniRef100_A6FS72"
                     /db_xref="A0A0E9MAD2_9PROT"
                     /db_xref="abq:ABAZ39_16590"
                     /db_xref="A6FS72_9RHOB"
     gene            142974..143624
                     /locus_tag="LSDeep1_scaffold_41_prodigal-single_186"
     CDS             142974..143624
                     /product="hypothetical protein"
                     /codon_start=1
                     /transl_table=11
                     /translation="MEITVQSMTTNQFAGGLSNVIELVHWSATDGTSTINGTTRLKPP
                     NGNFMSFTSLTESQVIGWVISKDSIRIKKMLADTTAKSLVSAISTPWSVGFSYEEPEA
                     VRVARQTYQYKEAVSRLAQYVLADGRQEVVESQPTGEKVWDEATLEMVDVMADVITVT
                     AVEPLEATVTRAVYPEDDPTAEPTEETIQNPLITADVSERSAAQAVVASTPEEIKQ*"
     gene            143621..150670
                     /locus_tag="LSDeep1_scaffold_41_prodigal-single_187"
     CDS             143621..150670
                     /product="YadA domain-containing structural protein n=1
                     Tax=Prochlorococcus phage P-SSM7 RepID=E3SNL6_9CAUD"
                     /codon_start=1
                     /transl_table=11
                     /translation="MTVLISKPAINLRGELASLKKPSGIVGESILRADTAAEAVEQLD
                     LEDHTFTTFTSTGIDDNATSTKLTVSATGIDVTGTVTATEFNIAEFSTSTNVLQSNTG
                     GTGARLRASVSSPPFPTFAFSDDNNTGIFRPAADTLGFSTGGAERMRITSTGACEWRP
                     DGTTQAMTLDASGNLLVGKTATTLSVAGTYISASGSVGVTRASDDCLTLNRTGIDGAI
                     ASFYKNGTTVGSIGTVGGVLTIGNGDTGLLFSGSGDYITPRNPTTQAGRDAAIDLGTG
                     SDRFKDLYLSGTAYATTFSGALSGNATTATTLATARAIALSGDVTGTANFDGSAGISI
                     ATVVVDDSHNHSSSSGNFTVGGNLVVNGTTVTVNATTITIDDPIITLGGDTTPGADDN
                     KDRGIEFRWHNGTAAKVGFFGFDDSTGYLTFIPDATNTSEVFSGSVGDIQATNFRGAL
                     VGNATTSSSTTGNAATATKLATARAIALTGAVTGTANFDGSAGISITTTATSDPTLTL
                     AGDASGSATFTNLGNATLTVAIANDSHTHNYTTATYDTDMKPNTSGIGSGVTGLKAFF
                     SSYGGMTSTADTNYQDVLVLDTYSDTSGGTANAITMDKSDGSMRIWNAVHTATSWGTP
                     QRVFADNYHPNADTLTTARAIALTGAVTGTANFDGSAGISITTTNTADPTLTLAGDAT
                     GSATFTNLGNATLTVAIANDSHSHSFSNLINKTGGTGDYTTTGTSTAATFNATSTTNG
                     GFQGIDADTITAPSFTWTSDQNTGMWHAGVDSIGFTTAGVNRLTLSTTALTSTLNIAA
                     PTFSGSGASLTSLNGSNITTGTVAAARVATLNQNTTGSSGSTTGNAATATALQTARTI
                     NGVSFNGTANITVADSTKAPIASPTFTGTATSPTFNASSVTNGGFQGIDADTALIPSF
                     TWTSDQNTGMWHAAADSIGFTTAGVNRLTLSTTAVTSTLNVAAPTFSGSGASLTSLNG
                     SNISTGTVPAARVATLNQNTTGSAATLTTARSIALSGAVTGTATFNGSANITIATTNT
                     ADPTLTLAGDATGSATFTNLGNATLTVAVANDSHNHSSSSGNFTVGGNLVVNGTTVTV
                     NAATITIDDPIITLGGDTTPTVDDNKDRGIEFRWHNGTAAKVGFFGFDDSTGYLTFIP
                     DATNTSEVFSGTVGDIQATNFRGALIGNASTATTLQTARTIGGVSFNGSANINLPGVN
                     AAGNQSTTGNAATATLAANSTLAGGLAVGTGVNNGANQIVRTNASGYADFGWINTVSG
                     TSGAPTRIYCSQDAYIRYLTPASLAPYILNQGSTKNSHTHDYLPLAGGTMTGDILYGT
                     ADRDNSQIGTYDPAKTQQIWSMGAAYKNSATGVNFGTLYGMSYKHTNNTTGGTMAGGH
                     QIVFANAGTAGAAIGMAGNIWTSGVSTAATFNATSTTNGGFQGIDADTITAPSFTWTS
                     DLDTGMWHSAADAIGFTTGGTNRITINSAGISGAGAGLTGLNGSNISTGTVAAARVAT
                     LNQNTTGSSGSTTGNAATATALQTARTINGVSFNGTANITVADATKLPLAGGTMTGSV
                     TLATGTKILSGSNIYTELGANVNNTFEIKNTTASTNSAANLLTLSHYSTGVPSAGFGS
                     AVEFRGENPASGTSVYGSVAGVWEGGNTNPSGGALVFSTDGYNGGNTERMRISSEGNI
                     TVTGTVDGRDIATDGTKLDTIATSANYYVHPTTAGNKHVPTAGAAGQFLKYSASGTAV
                     WAADNNTVYTHPTGAGNNHIPTGGTVGQILKNTGSGIATWQADNNTTYSVGDGGLTQV
                     NFTTADNTKLDGIETGATADQTAAQLLAAIKTVDGAGSGLDADLLDGVSSLGFPRFYN
                     DAYLTTSTTTANFIAELALDYGAFNNNSVVLKMAWDYAGNADLVTGDSIVGTLELAGC
                     IIEAWGGTYKHVRITRPTTGVGGGMIAVYNDQSSGYSPGWRAIWNSTNDGAGSGLDAD
                     LLDGQQGSYYGTATAVATNTAKVTNATHTGEVTGSGALTIADNVVDAGNLKVTGNGTT
                     AQYLRSDGDGTFTWATPTDTNTVYTHPNHTGEVTGSGALTIADNVVDEANLKVSNAPT
                     NGYVLSAQSANAGGLTWVVPTSGATGATGPTGATGPTGPTGPAGTTGTAGATGATGAT
                     GPTGATGAAGATGTAGTAGATGATGPTGPTGPTGATGATGAAGSPDTAAQVLAKLVTV
                     DGAGSGLDADLLDGQSSAYYGTATAVATNTAKVTNATHTGEVTGSGALTIADNVVDAG
                     NLKVTGNGTTAQYLRSDGDGTFTWATPTDTNTVYTHPNHTGEVTGSGALTIADNVVDA
                     GNLKVTGNGTTSQYLRSDGDGTFTWDTPSPASGKSIVMAMVFG*"
                     /db_xref="UniRef100_E3SNL6"
                     /db_xref="E3SNL6_9CAUD"
                     /db_xref="sha:SH0326"
     gene            150683..151051
                     /locus_tag="LSDeep1_scaffold_41_prodigal-single_188"
     CDS             150683..151051
                     /product="hypothetical protein"
                     /codon_start=1
                     /transl_table=11
                     /translation="MAAPNLANITSIYGKVFCGGLDTATTTDMIVCPANKVLKVNSIV
                     ISNIDGTNSVDATVYFYDSSLPARLELAYTIPVPADSTLVVISKDTAIYLEEGDQIEA
                     GASAPGDAQIVISYEEIDDA*"
     gene            151076..151444
                     /locus_tag="LSDeep1_scaffold_41_prodigal-single_189"
     CDS             151076..151444
                     /product="Uncharacterized protein n=1 Tax=Synechococcus
                     phage S-SKS1 RepID=M4R1D9_9CAUD"
                     /codon_start=1
                     /transl_table=11
                     /translation="MAAPNLGNVTSIYGKTMGVSLGITTTTTILTCPANKVLKINSII
                     VPNIDGTNNTDVTVYCWNNSSTNRFALASTITVPADSTLVVISKDTSIYLEESDRIEA
                     GATATGDATIIISYEEMDDA*"
                     /db_xref="UniRef100_M4R1D9"
                     /db_xref="M4R1D9_9CAUD"
     gene            151445..152356
                     /locus_tag="LSDeep1_scaffold_41_prodigal-single_190"
     CDS             151445..152356
                     /product="PE_PGRS family protein n=1 Tax=Synechococcus
                     phage S-CBS2 RepID=F4YCN4_9CAUD"
                     /codon_start=1
                     /transl_table=11
                     /translation="MAFNYFRNSSIVGKPSNNKAAIYDMTQSQLSDIASKFGQVEFTT
                     TGSQTWTVPAGITSISAVAVGGGGGGAATVVLNGLSGGGGAGGGLGWIGSTAVTPGES
                     LTINVGAGGAGGTYQVDNSTAGGNSNILRGATVLVQGNGGAKGIYNSSGTMAVGGTYT
                     GTGGGTGGAGGYGAVGNESGGGGGAGGYSGPGGYGGNGITAPSTGSGGSGGGHSGVNS
                     YTGTVTAGGGGVGIYGAGTTGTLVDNASGTVGGNPGSGGNGKVYGGGGSGSEDDSAGQ
                     AAAGGQGAVRLIWGGGRSYPSTDTGDV*"
                     /db_xref="UniRef100_F4YCN4"
                     /db_xref="F4YCN4_9CAUD"
                     /db_xref="saal:L336_0427"
     gene            152356..154134
                     /locus_tag="LSDeep1_scaffold_41_prodigal-single_191"
     CDS             152356..154134
                     /product="hypothetical protein n=1 Tax=Methylotenera sp.
                     1P/1 RepID=UPI0003713E1C"
                     /codon_start=1
                     /transl_table=11
                     /translation="MRGNGGLIGKFNSVAITETKGIYDRFDNLNYRKDDKWPKQLSIA
                     SVTGLPAGSTWLENEANTIVVNFENLNVTQTVYVTYVYTNGASNSDFNYRPVAFDVTK
                     EASTSATASFLLRTTLIGNPSKTTRTFYFEIRSGSQSGSIIYTSPTYNIPSVGASNFS
                     VSNSNSGVSEGTTQSWSFSLTNVGSALAWSIGITKGGTATNGVDYTGIPVFFNTNFSS
                     TYSSNFNIVADAITEGQETVTMTFIPVVSGGVSLGTHSFNIADTSSTPSITSVTPNTT
                     SATEGNTVTFTVTDANGNTGVLYYSLNGIQTADVTGGLTGSFNMTSGSGTFQVPLIAD
                     GVAEGESFTATVRSGSTTGTVLFTSGSVSIADAALSNGVNLRTSFHSVGVYTVSDGSS
                     NTTANYSVAEIQQNSSGAGRLYLIHKATHATNYYNDAEVACIQVLDSTGSTIKQNWWF
                     GSNGAGWTTGTTGNPLGGAGAGITITPTQAAALSSYAFLITTGSTANRFNLASYTASS
                     GTGALDGIPNPSPSPMTIGQATMPQTVGYNYIYRETSGVAVQSSCVCRSPSITWAVGD
                     RIRIAYIIGNQSSGYTPTDTFFLGIN*"
                     /db_xref="UniRef100_UPI0003713E1C"
                     /db_xref="Y0KIN4_9PROT"
                     /db_xref="sagi:MSA_15850"
                     /db_xref="UPI0003713E1C"
     gene            154146..154580
                     /locus_tag="LSDeep1_scaffold_41_prodigal-single_192"
     CDS             154146..154580
                     /product="Uncharacterized protein n=1 Tax=Synechococcus
                     phage S-SKS1 RepID=M4QT45_9CAUD"
                     /codon_start=1
                     /transl_table=11
                     /translation="VLYSYKGNYPTQLPDRIRLSSGETRTDTSTFTDEWIADAGYVAV
                     DNKPAYSGDTEKVEWNYEEVRWDIVQLDEQELAQHLAQRWVVAREERDLLLQLTDHKV
                     MIAIEANDPVSDELRTYRHTLRNIPQTYNDPLDIVWPIESTY*"
                     /db_xref="UniRef100_M4QT45"
                     /db_xref="M4QT45_9CAUD"
                     /db_xref="pgd:Gal_01789"
     gene            154852..155085
                     /locus_tag="LSDeep1_scaffold_41_prodigal-single_193"
     CDS             154852..155085
                     /product="hypothetical protein"
                     /codon_start=1
                     /transl_table=11
                     /translation="MPSQKNLIISMITPLDAAHGGLGFLAVANSWWLNFLNPVVQIGV
                     TLDGTINSLRTINSLRNDVETLKDLVNKLIGPK*"
     gene            155085..155828
                     /locus_tag="LSDeep1_scaffold_41_prodigal-single_194"
     CDS             155085..155828
                     /product="Neck protein n=1 Tax=Sinorhizobium phage phiM12
                     RepID=S5M6R7_9CAUD"
                     /codon_start=1
                     /transl_table=11
                     /translation="MAQPTTREQFKEWCLRKLGKPVIEINVDQDQIDDRVDEALSYYW
                     DYHFDGTEKTYLKHQVTEEDKANKYITVPENIIGVISIFDLSTNIATSSGMFNVQYQF
                     VLNNIYDLTNYNTVHYYMSMENLQFMEKMLVGSQPIRYNRHMNKLHIDANWDTIAIGS
                     YIIAECYSILDPDTYVDIWKDRWLQNYATAKIKYQWGSNLTKFVGMNLPGNVQFNGEA
                     ILADALTEITKLEEEMLTSYSLPVTDMIG*"
                     /db_xref="UniRef100_S5M6R7"
                     /db_xref="A0A0F6WCG9_9CAUD"
                     /db_xref="S5M6R7_9CAUD"
     gene            155854..156525
                     /locus_tag="LSDeep1_scaffold_41_prodigal-single_195"
     CDS             155854..156525
                     /product="Neck protein n=1 Tax=Sinorhizobium phage phiM12
                     RepID=S5MPJ2_9CAUD"
                     /codon_start=1
                     /transl_table=11
                     /translation="VTTNFYFQNFTNSGEQNLIEDLVIESIRIFGQDIWYLPRTLGAV
                     DDLLNEDDLSKFTNAYMVEMYIKNVDGFEGEGDFLSKFGLQIRDSITFTMSQRKFTQD
                     IGLYDDQVRPNEGDLIYFPLNNKMFELKHVEHEAIFYQMGALQTYDLKCDLFEFSNER
                     FTTGVVEIDTMFDLYRTTGADANTAVANVESLSLLGADNFTIETIADGILDFSETNPF
                     GDDNY*"
                     /db_xref="UniRef100_S5MPJ2"
                     /db_xref="A0A0F6WCL8_9CAUD"
                     /db_xref="S5MPJ2_9CAUD"
     gene            156525..157325
                     /locus_tag="LSDeep1_scaffold_41_prodigal-single_196"
     CDS             156525..157325
                     /product="Proximal tail sheath stabilization n=1 Tax
                     =Sinorhizobium phage phiM12 RepID=S5MCV9_9CAUD"
                     /codon_start=1
                     /transl_table=11
                     /translation="MFGNTYYNQTTRRYVAVFGTLFNDITISRQDNSGTTIQTMKVPV
                     NYGPMQKFLAKLEQDPNLRAPAMTLPRITFEIVGMSYDGERVLTGLTRHKKPRTTDDN
                     TYNTQFAPTPYNIEFQLNIMTKFTEDGSKILEQIIPFFKPEFTPTVKLIDDLEMYFDI
                     PVVLTSITTEDTYEGSYDDRRALIWTLSFTMKAYYFGPTVTKKVIKFTEIATYNGLTS
                     NTSLESVLVQPGLTANGTPTSKLSETVAYGEINNLDDWAYIVRIEDTV*"
                     /db_xref="UniRef100_S5MCV9"
                     /db_xref="S5MCV9_9CAUD"
     gene            157327..157731
                     /locus_tag="LSDeep1_scaffold_41_prodigal-single_197"
     CDS             157327..157731
                     /product="Terminase DNA packaging enzyme n=1 Tax
                     =Synechococcus phage S-MbCM7 RepID=V5URA5_9CAUD"
                     /codon_start=1
                     /transl_table=11
                     /translation="MDYIGKHLGIKPGIVDAEIVGEPPRKAIVKAEDTRSEPERDYKY
                     ARQNFIDIIEKGAEALEELMDVARMSQHPRAYEVLATTMKTLIDANKDLVEMSRKNNP
                     EPEDTTSSKITNNLFVGSTNDLQQILRDMRND*"
                     /db_xref="UniRef100_V5URA5"
                     /db_xref="V5URA5_9CAUD"
     gene            157724..159334
                     /locus_tag="LSDeep1_scaffold_41_prodigal-single_198"
     CDS             157724..159334
                     /product="Terminase DNA packaging enzyme large subunit n=1
                     Tax=Sinorhizobium phage phiM12 RepID=S5MV44_9CAUD"
                     /codon_start=1
                     /transl_table=11
                     /translation="MINGYRGNSNLKPKNIQLEWSQERLQEYLKCSKDPIYFAEKYIQ
                     IVHVDRGLIPIILYDYQKEIMEKIANNRRVTVNTSRQAGKTTCALAVILHYVLSNDHK
                     TVALLANKGDSAREILDRIKIAYEALPDWLQQGVIEFNKGSAEFENGSKILAASTSSS
                     AIRGKSVSFLYIDETAFVEHWDDFFASVLPTISSGNTTKMLFTSTPNGLNHFYKTCVG
                     AREGTNGYEYVEVAWQRVPGRDDAWKKETLEAMDYDYQKFSQEFECEFQGSSGTLISG
                     NKLKALVNRNPITENQGISMYKTPVAGHTYVCVADVSRGKGLDYSAFQIIDVSQMPYE
                     QVCVFRDNMVTPVDYAEVIYRTTKGFNNAYILVEINDIGEQVSEILSYDFDVETLLFT
                     ESAGRSGKRISGGFSKGADKGIRTTKTVKSIGCNILKMLVEQDQLIIHDWNTINELSK
                     FSRKANSYQAESGSHDDLVMCLVLFSWLSDQMFFKEITDINTMWKLRERSDEQIESDM
                     LPFGFMDDGHDLDTRPVIDLVEDNWLRF*"
                     /db_xref="UniRef100_S5MV44"
                     /db_xref="S5MV44_9CAUD"
                     /db_xref="vir:X953_18870"
     gene            159413..161248
                     /locus_tag="LSDeep1_scaffold_41_prodigal-single_199"
     CDS             159413..161248
                     /product="Tail sheath monomer n=1 Tax=Sinorhizobium phage
                     phiM12 RepID=S5MCV4_9CAUD"
                     /codon_start=1
                     /transl_table=11
                     /translation="MGFQVSPGINVSEINLSTVVPAVASTEGAIAGVFRWGPLNQRVL
                     VTSEVNLATRFGKPTSHNAETFFTAADFLAYGNKLYVARVASATAYNAGTANAQISTA
                     AEALANTDETFIARYPGTLGNSLKIAICENSANFSSAITGITGIDLALGATTAVITDY
                     ALLVAGDILRVGSDVIGYQDLVVSATPSTTTVTFTTKYKLSTALSAATGQRKWGQYKN
                     VNDAPIANNIHVVVIDEDGLVTGTEGVVLEVFENVSITSTAKSESGATNYYKDVINAQ
                     SAYIWATGSYQTVADTAPFGNSYVSLTDGADGADESAITLAALATGYDLFVSPEDVDV
                     SLILQGKAAHGSNDTGVANYIIDNICEVRKDCIVFVSPSYADVVSNPNGEVVAMVAYR
                     GDITNSSYAFIDSGYKYRYDKYNDLYRYTPLNGDIAGLAVRTDNNRDPWFSPAGYNRG
                     LIKNVVKLAFNPNKAQRDILYPKDINPVITQPGQGTLLFGDKTAKGAASAFDRINVRR
                     LFIILEKAIARAAKTTLFEFNDEFTRAQFKNIVEPFLRDVQGRRGIYDFRVICDDTNN
                     TGEVIDRNEFIGDIYIKPAKSINFIQLNFVAVRTGVEFEEIVGQF*"
                     /db_xref="UniRef100_S5MCV4"
                     /db_xref="S5MCV4_9CAUD"
                     /db_xref="geb:GM18_2954"
     gene            161276..161830
                     /locus_tag="LSDeep1_scaffold_41_prodigal-single_200"
     CDS             161276..161830
                     /product="Tail tube protein n=1 Tax=Sinorhizobium phage
                     phiM12 RepID=S5M6M4_9CAUD"
                     /codon_start=1
                     /transl_table=11
                     /translation="MAFNINELRSQLVFGGAKNSLFQVQISNPATNLGDLKLPFMVKA
                     SALPASTLGMIEVPYFGRKVKIAGDRSFEDWNVTIINDEDFLIRNAMEQWSASINSHQ
                     GNITKFGDSSPLQYKSTATIKQFSKTGAVLREYTINGLYPTSIAAIEMAWETVDQIED
                     FQVTFAYDWWSVTGGITGYAGTKD*"
                     /db_xref="UniRef100_S5M6M4"
                     /db_xref="S5M6M4_9CAUD"
     gene            161893..163500
                     /locus_tag="LSDeep1_scaffold_41_prodigal-single_201"
     CDS             161893..163500
                     /product="Portal vertex protein of head n=1 Tax
                     =Sinorhizobium phage phiM12 RepID=S5MAR0_9CAUD"
                     /codon_start=1
                     /transl_table=11
                     /translation="MNLFGFEIKRKENEELKSFVEKSEDDGAVNIAAMGAAGGAYGTF
                     IDMEANSKNEAELVTKYRNMELHPEVQKAIDDIVNEAIVVDDVSSVVEVNLDNVDLSD
                     NIKKRITEEFNGALDLLDFSNKGYDFFQRFYVDGRLRFHAVIDEKNIKAGVQELRYVD
                     PRKLRKVREIANKKDQATQAITKQTKNEYYIYSDKGFNSSMPGTSAGGDIKGIRIAKD
                     SIVEVTSGILNESNSLVLSHLHKAIKPLNQLKMLEDAVVIYRIARAPERRIFYIDVGN
                     LPKIKAEQYLREMMTKHKNRLVYDVTTGEIRDDRKHMTMLEDFWLPRREGGKSTEITT
                     LPGGQTLGEMDDVLYFQKALFRSLNVPLSRMESETGFSLGRASEISRDELKFNKFIGR
                     LRARFSILFDEILEKQLVLKNVMTIEEWQEIKNKIRYDFQQDNHFTELKDSEILRERL
                     QSLDSIQNYVGEYYSKDWVRKNILRMSDEDIEEMEEQIAQEKEDAPEDEKDMEQNAPP
                     VPQPVTIVEPPKPEKPKEEKPKKDQEL*"
                     /db_xref="UniRef100_S5MAR0"
                     /db_xref="A0A0F6WC72_9CAUD"
                     /db_xref="S5MAR0_9CAUD"
     gene            163531..163797
                     /locus_tag="LSDeep1_scaffold_41_prodigal-single_202"
     CDS             163531..163797
                     /product="hypothetical protein"
                     /codon_start=1
                     /transl_table=11
                     /translation="MDNLNIADIIKSAFDGKPADVATAFNSAIQSKMADAIELKRQEI
                     SQNMYGDTDESEDENLDDDVEVDADEDDTDLDNLDVEDQPDEDV*"
     gene            163784..164449
                     /locus_tag="LSDeep1_scaffold_41_prodigal-single_203"
     CDS             163784..164449
                     /product="hypothetical protein"
                     /codon_start=1
                     /transl_table=11
                     /translation="MKTYKDIISEVAEPKGEDEKRFKSKHIIQKIDHPAAEEGQFTGG
                     KTAKKDKSKLASYKNGEDKEVYEAHKTDMQERYGDKWKSVMYANATKKSMEESVSDLE
                     EVNASKIIKDLGAGDSVDVVVQKNLNNKTTKDEILKIIRAHQWKTKMKRESVEVLDEA
                     FKAGDIKLADGSSAKLTNEQAISLNTLFKELTTVNQKKMQERMLKDKKGFSEIVSFAK
                     EAL*"
     gene            164449..164703
                     /locus_tag="LSDeep1_scaffold_41_prodigal-single_204"
     CDS             164449..164703
                     /product="hypothetical protein"
                     /codon_start=1
                     /transl_table=11
                     /translation="MVDIILQLKGSQVSANTTATTISNASLVRVYAVANSVVTVANTS
                     GTIGTFTIPGGFVEIVAKEPTDTLACSPNDSLLCTALAYR*"
     gene            164715..165374
                     /locus_tag="LSDeep1_scaffold_41_prodigal-single_205"
     CDS             164715..165374
                     /product="Prohead core scaffold and protease n=1 Tax
                     =Synechococcus phage S-PM2 RepID=Q5GQN2_BPSYP"
                     /codon_start=1
                     /transl_table=11
                     /translation="MKLICEVNDEIQYITEAKENGVKQYFIEGIFMQGDLKNRNGRIY
                     PSEVIAKEVGRYNEAYVEKKRAFGELGHPEGPSINLDRVSHMITDLRQEGSNFIGKAK
                     IMDTPMGKVVKSLMDEGATLGVSSRGMGSMKPNKQGIMEVQNDFMLATAGDIVADPSA
                     PQAFMRGIMEGTDWIYDVASGNWIAQAAVEHIHEEAKRMNSKQLEENAHRLFSRFMKS
                     L*"
                     /db_xref="UniRef100_Q5GQN2"
                     /db_xref="A0A0F6YPZ3_9CAUD"
                     /db_xref="Q5GQN2_BPSYP"
     gene            165441..166370
                     /locus_tag="LSDeep1_scaffold_41_prodigal-single_206"
     CDS             165441..166370
                     /product="Scaffold prohead core protein n=2 Tax
                     =Synechococcus phage Syn19 RepID=E3SQ85_9CAUD"
                     /codon_start=1
                     /transl_table=11
                     /translation="MSEKELNQLDEFKADGEDSSTADPVTGAGGPVKKRRADATNAAE
                     KADNTEVTTPQGTAGKKAPARSADKGMKESVEEMFAGADLSEDFKEKATVVFEAAVNA
                     KLHEEVARIEEQFEAKLDEQVEVAISDIVEKVDTYLDYVVEQWMVDNKVVIERGIRSD
                     IAESFIDGLKDLFVEHNINLPEDKVDVVADMAEQLEATEAKLNVAINESIELKKALME
                     SKKVEILESYTKNLTETQAEKFRALTEGVEYSNLDELSRKVKIINEQYFGSKTVLTES
                     LSDVDPIEEAPKVQHIDPTMAAYTKAISNTLRK*"
                     /db_xref="UniRef100_E3SQ85"
                     /db_xref="M4SK18_9CAUD"
                     /db_xref="E3SQ85_9CAUD"
     gene            166416..167687
                     /locus_tag="LSDeep1_scaffold_41_prodigal-single_207"
     CDS             166416..167687
                     /product="Precursor of major head subunit n=1 Tax
                     =Sinorhizobium phage phiM12 RepID=S5MV15_9CAUD"
                     /codon_start=1
                     /transl_table=11
                     /translation="MSIESLNEKWAPVLDHSDLGSIGDQHRRAVTAQLLENTENALKE
                     SGSWSTTSLLSETMNASADMAGGVKGYDPVLISLVRRSMPNLVAYDIAGVQPMTGPTG
                     LIFAMRSHYANSSASTAEAFYNEADNDFSGLASAAMAGTTGTAATANTGVGIGTAAAE
                     ANTTFAEMGFTIEKVSVTAKSRALKAEYTTELAQDLKAIHGLDAETELANILTSEVLA
                     EINREVIRTVYTTAVRGANTGTTVAGTFDLDVDANGRWSVEKFKGLMFQLEREANQIA
                     KSTRRGKGNIILCSSDVASALQMAGVLDYTPALNSNGLNVDDTGNTFAGVLNGRYRVY
                     IDPYAGGNYAVVGYKGSNAFDAGLFYCPYVPLQMVRAVGENSFQPKIGFKTRYGMVSN
                     PFADGTAASTQGALTAASNQYYRRMLVTNIL*"
                     /db_xref="UniRef100_S5MV15"
                     /db_xref="A0A0F6YPA3_9CAUD"
                     /db_xref="S5MV15_9CAUD"
     gene            167783..168271
                     /locus_tag="LSDeep1_scaffold_41_prodigal-single_208"
     CDS             167783..168271
                     /product="Head-proximal tip of tail tube tail completion +
                     sheath stabilizer protein n=1 Tax=Prochlorococcus phage
                     P-HM2 RepID=E3SSX5_9CAUD"
                     /codon_start=1
                     /transl_table=11
                     /translation="MVQQNFLSPTGFRFNMKRLPNVSFFVQSINVPGVSMNPDETPTP
                     FTNMYRLGDRLTYDDLNLTIRSDENLDAFMEIYEWMQSGTKASGFAAYKTIKDSDDGL
                     YSDGTLMVLNSKKNSNKIFTFKDMFPTTLSSIAMDATPSDITYATFDVTFKYNTYTIE
                     TI*"
                     /db_xref="UniRef100_E3SSX5"
                     /db_xref="E3SSX5_9CAUD"
     gene            168329..168763
                     /locus_tag="LSDeep1_scaffold_41_prodigal-single_209"
     CDS             168329..168763
                     /product="Putative repair and recombination protein n=1
                     Tax=Sinorhizobium phage phiM12 RepID=S5MPD7_9CAUD"
                     /codon_start=1
                     /transl_table=11
                     /translation="VKIEDIYNEWDKDGEIDQANISRTASDIPKMHNKYYRFYVEEGF
                     KLKKQRADYKILIKLKNDYYRGDMDSEELKEHGWPPQSLRLLKSDIPTYIDADKDVVD
                     ASLKMGVQEAKVEYLESIIKQINNRNFILSNIINWEKFRTGA*"
                     /db_xref="UniRef100_S5MPD7"
                     /db_xref="S5MPD7_9CAUD"
     gene            168763..170217
                     /locus_tag="LSDeep1_scaffold_41_prodigal-single_210"
     CDS             168763..170217
                     /product="RNA-DNA + DNA-DNA helicase n=1 Tax=Sinorhizobium
                     phage phiM12 RepID=S5MCR1_9CAUD"
                     /codon_start=1
                     /transl_table=11
                     /translation="MELVTVEKVNEVYIRVRAEAGIKMELSKHFEFEVPGAKFSPAYR
                     NKIWDGRIRMFSAMTGMIYSGLLPHIVKFCAARDYECEVDAQLKPDEAVQDTAGYDLA
                     KEFDTIYEPRDYQNNAIVHALKNNRSLLLSPTASGKSLIIYLLSRFHAEQGRRVLIVV
                     PTISLVTQMATDFVEYNKNRPLNIHKIMGGVEKNIDAEYTITTWQSVFKEKKDWFSKF
                     DMVVIDEAHLAKAKSITGIMEKMPDCKYRYGLTGTLDGTQTHKLVLEGLFGAVFDVVK
                     TKTLIDDKTLADFKIKSVVLSYPDVIRKANTGKTYQEEIDWIVRNESRNRFIRNLAWS
                     LPGNTLILFQFVEKHGKVLHPILAREDKTIHFVHGEVKAEDRENVRHITETTDNNIIL
                     ASYGTFSQGINIRRLDNIIFASPSKGKIRNLQSIGRVLRKGNGKEKAALYDIVDDLQW
                     KNRKNFAVSHFIERVKIYTEEGFDFKIYNVDIKG*"
                     /db_xref="UniRef100_S5MCR1"
                     /db_xref="S5MCR1_9CAUD"
                     /db_xref="dal:Dalk_3293"
     gene            170223..170576
                     /locus_tag="LSDeep1_scaffold_41_prodigal-single_211"
     CDS             170223..170576
                     /product="hypothetical protein"
                     /codon_start=1
                     /transl_table=11
                     /translation="MTQIVNVKLKNGDDLVAILISNEDMFVVLANPVQIEADPYHGFF
                     ARSWLLLSDKNFVTVDKEDLFYVHNASDKSIGYYESFVEKVSSKKGVVSEEDFTTDLE
                     AVFNAIMESRGSVKH*"
     gene            170715..171293
                     /locus_tag="LSDeep1_scaffold_41_prodigal-single_212"
     CDS             170715..171293
                     /product="Sigma factor for late transcription n=1 Tax
                     =Pelagibacter phage HTVC008M RepID=M1HLV2_9CAUD"
                     /codon_start=1
                     /transl_table=11
                     /translation="LIPKKQKRNYINNAEFLEAVKDYKKLCLEAEDSGDDAPRIPNYI
                     GECIFKISTRLASRPNFSGYTYKDDMISDGLENAIQALGNFDPEKSSNPFAYFTQIIW
                     YAFLRRIDKEKKQLYIKHKVVENSVIHGTAVEKTQGDSGDAAFIDLNNEYMNNFVQNF
                     EDTMERKKIAKKEKEDAKGLELFYDKPLEIDD*"
                     /db_xref="UniRef100_M1HLV2"
                     /db_xref="M1HLV2_9CAUD"
     gene            171290..172351
                     /locus_tag="LSDeep1_scaffold_41_prodigal-single_213"
     CDS             171290..172351
                     /product="Recombination endonuclease subunit n=1 Tax
                     =Sinorhizobium phage phiM12 RepID=S5MAP1_9CAUD"
                     /codon_start=1
                     /transl_table=11
                     /translation="LKVAIINDQHFGVRNDAKVFLDNQAKFYENVFFPTLIERNITHI
                     LDLGDSFDRRKYINFNTLVAAKEMFYDKVKEHGMTMDIVAGNHTTYYKNTNHINTMDQ
                     LFSGEKHLNIYWNDTVEIDLDGCKIMLCPWVCDENRDRIKESIRDTNAQVLMGHFEIA
                     GFEMYRGAVCEHGDAIDSFSKFDMVFSGHFHHKSTHRNISYLGAPYEMTWSDYNDPKG
                     FHIFDTGNRSLEFILNPFRMFHKIEYDDKDMTIEDVAQLDTFLLTNTHIKVIVKSKEN
                     PYIFDLFMDKLLQSGAADIKVIDDLTSFDVVDASDMIDEAQDTLAILSKYLESIEVKS
                     EKKNVEKFLHDLYNEAINL*"
                     /db_xref="UniRef100_S5MAP1"
                     /db_xref="A0A0F6WCE7_9CAUD"
                     /db_xref="S5MAP1_9CAUD"
     gene            172348..174060
                     /locus_tag="LSDeep1_scaffold_41_prodigal-single_214"
     CDS             172348..174060
                     /product="Recombination endonuclease sunbunit n=1 Tax
                     =Sinorhizobium phage phiM12 RepID=S5MPC7_9CAUD"
                     /codon_start=1
                     /transl_table=11
                     /translation="MSIEFKYVKFKNILSTGNNFTTINLNANKSTLIIGENGAGKSTM
                     LDAISFGLYGKAFRRISKPQLLNSINQKALEVELAFSIGQIDYVIKRGIKPNIFEIWK
                     NDELLNQDAAARDYQAYLEQSILKMNFKSFGQIVVLGSSTFVPFMQLPAQHRREVIED
                     LLDIQIFSVMNNLLKDKVTHNKTEFQENKYQIDLIRDRVMSAKDHNESIRAMKSIEVS
                     RIKEKVKEQLDYIATEEESIEEVFNSLDTLMASMIDKKDATKKFDELNDVDRKLDTKK
                     IQLIKEIHFYENHDNCPTCKQGIEPEFKHETLQSHTKKSEEIEDAKRSIGEKRLLVEK
                     RLLEIYNIEAEISAANLKAGEHRANIKLSKSILGGFKKELGDAEKEVEEVDNTKISEL
                     ETELREQHDKQSQLSSDRETLSIVGSMLKDGGIKTRIIKQYVPVMNKLINKYLSAMDF
                     FVQFELDEAFNETIKSRFRDVFSYGSFSEGEKLRIDLALLFTWRAISKLRNSVSTNLL
                     IMDEIMDSSLDNAGTEEFLKIINELTSDSNVFIISHKGDQLYDKFDNTIRFQKHKNFS
                     RIVE*"
                     /db_xref="UniRef100_S5MPC7"
                     /db_xref="S5MPC7_9CAUD"
                     /db_xref="sacs:SUSAZ_00240"
     gene            174057..174230
                     /locus_tag="LSDeep1_scaffold_41_prodigal-single_215"
     CDS             174057..174230
                     /product="hypothetical protein"
                     /codon_start=1
                     /transl_table=11
                     /translation="MSIEGRLESLERRRKELHDKVEALVAEKAPDKYITPLKRQKLQL
                     KDDIAHLRRTSRG*"
     gene            174227..174628
                     /locus_tag="LSDeep1_scaffold_41_prodigal-single_216"
     CDS             174227..174628
                     /product="Cytidyltransferase-related enzyme n=1 Tax
                     =Flavobacterium sp. CF136 RepID=J3C6R9_9FLAO"
                     /codon_start=1
                     /transl_table=11
                     /translation="MIIGFTASAFDLLHAGHITMLREAKAQCEYLICGLQLDPSLDRD
                     TKNSPVQTMVERYIQLSAVKYVDEIVPYVTEKDLTDILSSYSINIRILGDEYKDKDFT
                     GRDLCDRLGISLYFNTRNHRFSSSELRNRMK*"
                     /db_xref="UniRef100_J3C6R9"
                     /db_xref="A0A0D0EWD4_9FLAO"
                     /db_xref="wvi:Weevi_0964"
                     /db_xref="J3C6R9_9FLAO"
     gene            174642..175460
                     /locus_tag="LSDeep1_scaffold_41_prodigal-single_217"
     CDS             174642..175460
                     /product="hypothetical protein"
                     /codon_start=1
                     /transl_table=11
                     /translation="VTTKLPYILSEKPNVLMHKFIDDYIKLFPNISKTDSLHYIKSNQ
                     RFDGLTNLWYLYLSEDNIDAAYGVYNDDYYFTDLWNCFRIYSRRYLRDIHRPSLPDGR
                     SILESTNPASCVVDIGCGMGYTTAALTGMYPNADVYGINLRGTKQWDFCERMAADYKF
                     KMVDSIDAVPTNVDVLFASEYFEHILEPVEHTTEIVEKLNPKYLIIANAFNTRSIGHF
                     ISYQATSATFDGFNKGPVDQKLISQMFNKNIKRLGYERVKTKLFNNKPNVWKKI*"
     gene            175568..177103
                     /locus_tag="LSDeep1_scaffold_41_prodigal-single_218"
     CDS             175568..177103
                     /product="Uncharacterized protein n=1 Tax=Aeromonas phage
                     phiAS5 RepID=E1A1X2_9CAUD"
                     /codon_start=1
                     /transl_table=11
                     /translation="MTNKPVEESSSYVNYMDSEDRFNDHYNVSLDRFFDEPIKPALAD
                     ATKVKKKNTGDWKSIYVHLKTQEDIVDFCKLINQMVDGKIRDTYYPLHDPDAALVKVE
                     EEVVTIDSSLLAPKRRGGGESSVLDGVEISLEDRAIEEAKWKAHWKGMPEYVQEHNHP
                     FRTITMKFRTKEHFQEFSKRIGQDLSDKTKSIWHPKLNITKNMLLRWIQPNGRTLPRH
                     PMYIVSKGRADTMGTSRSLSRMQIPHYIIIEPQDHESYDKALDNFSIRDYVTLIVAPF
                     SNHGDGPGRARNYAWDHSISIGATSHWVLDDNISDFYRLQKNQRIRFESGVGFQVMED
                     FVDRYDNIYIAGPQYRFFIAPDQKYPPFVANTRVYSTLLIRNDCKHRWRGRYNEDTDI
                     CLRVMKDGDVCVQFNAFLQGKAATQTVKGGNTAEFYHAENKENEDFEKTGYNSLGTVN
                     KSQMLVDMHPDVARLVWRYDRWHHYVDYSPFKDNAMKLKPGVVLLECNNNYGMELITN
                     FKE*"
                     /db_xref="UniRef100_E1A1X2"
                     /db_xref="E1A1X2_9CAUD"
                     /db_xref="fae:FAES_4065"
     gene            177173..177802
                     /locus_tag="LSDeep1_scaffold_41_prodigal-single_219"
     CDS             177173..177802
                     /product="hypothetical protein"
                     /codon_start=1
                     /transl_table=11
                     /translation="MITSEDKIYIMELVKKLTPDILKEINFNPNVKEVGHSFCDRYED
                     DLKNKLIAEDEDFTEPTEIRSLDDIKYKGNYINIKFGYKKNGQPNLCAGNKLFDYLAG
                     VGGKSKDIEIDSYYVISVDAYGPTYMFYDVYEYLNLDCFHYDAGPGQFMIKESVIKKV
                     YEFNKKIDSLDKKATLNIICELMDEGAHKTYELRKKKIKERREIIDKYT*"
     gene            177786..178751
                     /locus_tag="LSDeep1_scaffold_41_prodigal-single_220"
     CDS             177786..178751
                     /product="DNA methylase n=1 Tax=Mycobacterium phage Bruin
                     RepID=V5R7M2_9CAUD"
                     /codon_start=1
                     /transl_table=11
                     /translation="LTNIHKVICHNSVQLKLDYQVDAIVTDPPYGINYDEWDKYENCV
                     SFDKNTWKNIAENLKPGGYLAIFGAARTFHRLVCAVEDAGLDIRDQLLWLHSMGMPKS
                     SNIGKKLSEWEGWGTGLKPCYEPILLAQKKCEEKSIVKNVEKHGVGAINIDASRTPEG
                     RWPGNVLHDGSDEIEAEFAKYGEKGNGWSRNYGTEDYQGRQYKGGKFGGGRFLGNTTY
                     ADKGTASRFFYNVKASVKERTHDRTIENTHPTVKPIDVMKYLITMVTPPDGILYDPFT
                     GSGTTLVAAKELGYSFVGCEMEQKYVNITNERLAAINNLQEFMVN*"
                     /db_xref="UniRef100_V5R7M2"
                     /db_xref="V5R7M2_9CAUD"
                     /db_xref="sfo:Z042_23090"
     gene            178840..178959
                     /locus_tag="LSDeep1_scaffold_41_prodigal-single_221"
     CDS             178840..178959
                     /product="hypothetical protein"
                     /codon_start=1
                     /transl_table=11
                     /translation="MMFTKIVLDIDCESMYNNISNISAQRGGCVWLNVTDPIQ*"
     gene            178990..180096
                     /locus_tag="LSDeep1_scaffold_41_prodigal-single_222"
     CDS             178990..180096
                     /product="hypothetical protein"
                     /codon_start=1
                     /transl_table=11
                     /translation="MEERVSNVISIALEDDINVNVKTTKRFTNKHMETMNSVISRLGQ
                     PRLYGSKALRGVKHIDTMLLDIDNIIEDNENFSQAVRVSANPKMQSIHDDIIHNGWNL
                     AEIPVLVRKCLIDGVVRYMSLEGRTRIKILQGIGVENVIVDVFDTMDDITAMKFSLGC
                     NVQKKPYGEASPEDVRKVILELVRRGAIDRESTNFENEIVLEIESITTKLTAAQQNQI
                     VHDSNAIRLGGVSVISFPKGNGAKEWLEKNGYHDTKDRIFVPVGTFQEKVIMSAIRNE
                     RKYASNTKIRKISYVVHGGTLNALNPESNWIKECRDFKQNFEQTLKDVSNTFFDGAPI
                     AMKRVEFVGAIPMVQSLNDKYPMNEIYWFDNRKK*"
     gene            180103..180747
                     /locus_tag="LSDeep1_scaffold_41_prodigal-single_223"
     CDS             180103..180747
                     /product="hypothetical protein"
                     /codon_start=1
                     /transl_table=11
                     /translation="MQKSRKDFIFDLETIGANVHVCPVVDMSYATFEWDRFGQDPYTF
                     EELITDTVKTVKLSVNDQMANYNCSFKRGDVEWWEKLPEHARQKLKPTTNDLTVSEFC
                     DSILEYLREQVNIDYWWSRGNTFDPIILWRLMNKEQTSLLDQYLRYYKVRDIRTHIDA
                     KFDYTTRSGFVPVADEKYWNQAFVAHDSIHDVAADILRLQAIFRAESDLEHINR*"
     gene            180744..181196
                     /locus_tag="LSDeep1_scaffold_41_prodigal-single_224"
     CDS             180744..181196
                     /product="Putative uncharacterized protein n=1 Tax
                     =Sulfitobacter phage EE36phi1 RepID=C4NTA9_9CAUD"
                     /codon_start=1
                     /transl_table=11
                     /translation="MIESKYNAASTGALREALGVPYFRQVPLEAVAAGATSLEYGANK
                     YAPRNWEKGLPWQQMIDSLKRHIDDFERRRDYDNGIDGSGLHQVCMIMASAMMLSASV
                     IRGIGDDDRLPQVDDQAYSPKECAKWMKMQLERADEFTKLKEGVKSGS*"
                     /db_xref="UniRef100_C4NTA9"
                     /db_xref="A0A067XQF6_9CAUD"
                     /db_xref="C4NTA9_9CAUD"
     gene            181186..182103
                     /locus_tag="LSDeep1_scaffold_41_prodigal-single_225"
     CDS             181186..182103
                     /product="Uncharacterized protein n=1 Tax=Sinorhizobium
                     phage phiM12 RepID=S5MCQ1_9CAUD"
                     /codon_start=1
                     /transl_table=11
                     /translation="VDLNITAGMLQKKKLMIATPMYGGQCSGTFTKSVNDLAMACVRH
                     GIEIRFYYLFNESLITRARNYCADEFIRSDSTHLMFIDSDIGFDYKDVLTLLHLCDEG
                     TGYDVITGPYPKKTIAWEKIKKAVEAGFADKTPFALEQFMGDFVFNPVAGTTEFRLDE
                     PVEVQEAGTGFMMIHKSVFSKYAEAFPELSYKPDHIRTASFDGSREIHAYFDCIIDPE
                     TRRYLSEDYMFCYNVRKIDMKVWMCPWMKLKHIGSYTFGGSLAALAAIAASPTASVES
                     NSKNYLTNPPKDDKINRQQRRAAKKGKGK*"
                     /db_xref="UniRef100_S5MCQ1"
                     /db_xref="A0A067XQW1_9CAUD"
                     /db_xref="sal:Sala_1869"
                     /db_xref="S5MCQ1_9CAUD"
     gene            182108..182770
                     /locus_tag="LSDeep1_scaffold_41_prodigal-single_226"
     CDS             182108..182770
                     /product="Sliding clamp DNA polymerase accessory protein n
                     =1 Tax=Sinorhizobium phage phiM12 RepID=S5MAN6_9CAUD"
                     /codon_start=1
                     /transl_table=11
                     /translation="MKFSENTISVLKNFSSINPSVMFKSGNTVRTISPQKTVMATATI
                     GETFGSNAGVYDLGRFLATLTLFDDPEIEFLDTKFSIKSGKSSVNYTYAAESMIVTPP
                     ENDIQIPNPEVTVLVSWDIIEKVIRAAGVLQLGEIAFKGDGENVRLAAIDSKNPTADG
                     FDVVLSASTDQTFEMVIKVENLKLMPADYEVSLSSKGLAHFKADKVQYFIAIEKHSKF
                     GV*"
                     /db_xref="UniRef100_S5MAN6"
                     /db_xref="S5MAN6_9CAUD"
     gene            182774..183052
                     /locus_tag="LSDeep1_scaffold_41_prodigal-single_227"
     CDS             182774..183052
                     /product="Uncharacterized protein {ECO:0000313|EMBL
                     :KKM13386.1};  TaxID=412755 species="unclassified
                     sequences; metagenomes; ecological metagenomes.;"
                     source="marine sediment metagenome.;""
                     /codon_start=1
                     /transl_table=11
                     /translation="MTEETETPVQAPSLSLNDISNVVQVIDMVSTRGAIRGEELAPVG
                     ILRERFVAFLKASQAAQPAAVEGADEVVEGADDVVEDVDTLPSETQPH*"
                     /db_xref="A0A0F9HDD1_9ZZZZ"
     gene            183073..184071
                     /locus_tag="LSDeep1_scaffold_41_prodigal-single_228"
     CDS             183073..184071
                     /product="Clamp loader subunit n=1 Tax=Sinorhizobium phage
                     phiM12 RepID=S5M6J1_9CAUD"
                     /codon_start=1
                     /transl_table=11
                     /translation="LTNPLLYYIIHYDQLERYIMKNDFIWTEKYRPKTVRDTILPAEL
                     KSTFQQFIDQKNVPNLLLTGRAGVGKTTVAKAMLEEIGADYITINGSMNGNIDTLRNE
                     ISNYASSVSFTGGRKYVILDEADYLNPNSTQPALRNFMEEFSNNCGFILTCNFKNRII
                     EPLHSRCSIVEFAIPNAEKPKMAALFFKRTCGILDGEGVTYDQKSVAEFIQIYFPDWR
                     RCLNELQRYSSTGKIDAGILANKSNDSINTLIGYMKDKKFTELRKWIAENTDIDSAVL
                     YRQLYDILPEKIKSTQSVAAAIIILAEYQYKEAFVANSEINRVAALATLMAEVDWK*"
                     /db_xref="UniRef100_S5M6J1"
                     /db_xref="A0A0F6WBN6_9CAUD"
                     /db_xref="hme:HFX_0205"
                     /db_xref="S5M6J1_9CAUD"
     gene            184068..184265
                     /locus_tag="LSDeep1_scaffold_41_prodigal-single_229"
     CDS             184068..184265
                     /product="hypothetical protein"
                     /codon_start=1
                     /transl_table=11
                     /translation="MNFLRMKPQKRCIICDVKVGNTPAHIRYKYIENDEPKIGTAFLC
                     KKCAETMDQSTQTETDYDESV*"
     gene            184249..184644
                     /locus_tag="LSDeep1_scaffold_41_prodigal-single_230"
     CDS             184249..184644
                     /product="Clamp loader subunit n=1 Tax=Sinorhizobium phage
                     phiM12 RepID=S5MAN3_9CAUD"
                     /codon_start=1
                     /transl_table=11
                     /translation="MTNPFDYINSITTNKKNMMQDSENDALAEKQYNAWLVNKGLSYF
                     PDTILHANLMNMNYHLDNRPQYIFLLNSIRPSKRYAKWVKDEGDEDLDTVCSFYACNK
                     NVGREYLSLLSSGQIKSMKKQQETGGIKR*"
                     /db_xref="UniRef100_S5MAN3"
                     /db_xref="A0A0F6YNI0_9CAUD"
                     /db_xref="S5MAN3_9CAUD"
     gene            184641..185030
                     /locus_tag="LSDeep1_scaffold_41_prodigal-single_231"
     CDS             184641..185030
                     /product="RegA n=1 Tax=Prochlorococcus phage MED4-213
                     RepID=M4QQC0_9CAUD"
                     /codon_start=1
                     /transl_table=11
                     /translation="MIDTLVEVLLLHDENFLKIKETLTRIGIASRKDKKIYQSCHILH
                     KQGKYYIVHFKELFMLDGKINNFDEEDKARRNTIVNLLEEWKLIKTVDSTSTQAPLAP
                     LSQIKILAHKEKGDWELVAKYSIGKKR*"
                     /db_xref="UniRef100_M4QQC0"
                     /db_xref="M4QQC0_9CAUD"
     gene            185045..185578
                     /locus_tag="LSDeep1_scaffold_41_prodigal-single_232"
     CDS             185045..185578
                     /product="dut; deoxyuridine 5'-triphosphate
                     nucleotidohydrolase (EC:3.6.1.23)"
                     /codon_start=1
                     /transl_table=11
                     /translation="MFQIEKTNLKIYKLWEEAHLPEYGSRLAACFDLKASLRLGDIVT
                     VYDDRNVKGARKVSTNGEAQVSVTLYSGQRMLVPTGLVFDLSTTQSLRIHPRSGLSLK
                     NGITVANCEGVVDSDYVQQTYVMLYNISTAPFDVLDGMRIAQGEIVRAIRVGLVEIDY
                     EPENKSDRTGGFGSTGL*"
                     /db_xref="btr:Btr_2320"
                     /db_xref="UniRef100_S5M6I6"
                     /db_xref="S5M6I6_9CAUD"
                     /db_xref="3.6.1.23"
     gene            185636..186085
                     /locus_tag="LSDeep1_scaffold_41_prodigal-single_233"
     CDS             185636..186085
                     /product="16 kDa heat shock protein A n=1 Tax=Hyphomonas
                     neptunium (strain ATCC 15444) RepID=Q0C682_HYPNA"
                     /codon_start=1
                     /transl_table=11
                     /translation="MTYLQSTYDPFTTVGFDRIFDRITRMHETTTKATGYPPYNIMRN
                     TDTQYSIEMAVAGFTEADLDITLKEGILTVKGNAEAKEDKNYVHRGIAARSFVRTFTL
                     ADTIEISGASLENGMLIIGLENMIPEEKKERKIAISSYKSKPELLVE*"
                     /db_xref="UniRef100_Q0C682"
                     /db_xref="A0A062TT58_9RHOB"
                     /db_xref="hne:HNE_0027"
                     /db_xref="Q0C682_HYPNA"
     gene            186164..186373
                     /locus_tag="LSDeep1_scaffold_41_prodigal-single_234"
     CDS             186164..186373
                     /product="hypothetical protein"
                     /codon_start=1
                     /transl_table=11
                     /translation="MNNDFMANMFIDMIQNAKKTFVDTWIKDEAMSAPMHAFIKVQSE
                     FTKEALKQTNLIANAAGEAMSKVAK*"
     gene            186370..186588
                     /locus_tag="LSDeep1_scaffold_41_prodigal-single_235"
     CDS             186370..186588
                     /product="hypothetical protein"
                     /codon_start=1
                     /transl_table=11
                     /translation="MNKNPFEIRAEMLQLAKEYMDKQQEMNVQLMNDLFEQNKVQMEE
                     VIAAYKMYSMEDLMAKAKEMYTFVSKKD*"
     gene            186692..189199
                     /locus_tag="LSDeep1_scaffold_41_prodigal-single_236"
     CDS             186692..189199
                     /product="DNA polymerase n=1 Tax=Sinorhizobium phage
                     phiM12 RepID=S5MAM8_9CAUD"
                     /codon_start=1
                     /transl_table=11
                     /translation="MNFYTDVKQYGDRMMVRAVENGKRIKYEMPYQPYLFVKSRTGKG
                     AYRSVFGDVAEKMQFSSIKEAKEFSQKYAGVSGFDFYGMNQFVYPFINDTWPGEIAYD
                     RDMINVVSLDIETMSDDGFPDIKTANKALTVITISDGKKFVVIGVGDYKVHRPDVTYY
                     KCADEKELVARFLEEYRKMDPDILTGWNIEFFDIPYLVNRIKVVMGDGWVKMLSPWNI
                     VREGAQKQNGQETQTFDIAGVAIMDYLTIYKKWTFVQRESYKLDFIANLELGLGKLDY
                     AEYGSLHGLYVGNFQKYVEYNIRDTDIINQLDDKLKLIDLVLALTYDGKLNYTDSLTS
                     VRMWDVIIHNYLMKSNIVVPQHTKTDGDHSFVGGYVKDPILGRHDWVCSFDLNSLYPH
                     LIMQYNISPEKYMGKLDDAGCSVDGVLGGSFNDEDVREYMTKHNATLTPNGCVWNRDS
                     QGFLPQLMEMMYLDRSKYKKMMLEAKQKYEDTNDAEYKKLAVRYDMIQMAKKIQLNSA
                     YGALGNQWFRWFNSDYAESITMGGQLSIRWIEAKMNAFLNKKLKTDNYDYIIASDTDS
                     IYVRLNKIVTGVLGENADIQEAVTYLDKLCSKVIEPYIDESYAELATYVNAFDQKMRM
                     KREAIANKGIWTGKKHYMLNVYNNEGVQYNEPQLKMMGIEAVKSSTPAACRDNIKDAI
                     KIIMNKSEPELIDFVQGFRRDFIKMRFDQVASPRGVNGIHKYKDSSAGWVKGTPIHVR
                     GALVYNQMIDRHSLQKKLEKVRDGDKIKFCYLLTPNPTRENVISIPDTLPEEFFLGKY
                     IDYELQFEKVFAGPLRSITDVIGWNLEEKSTLEGFFG*"
                     /db_xref="UniRef100_S5MAM8"
                     /db_xref="A0A0F6WCI8_9CAUD"
                     /db_xref="hlr:HALLA_09795"
                     /db_xref="S5MAM8_9CAUD"
     gene            189196..189465
                     /locus_tag="LSDeep1_scaffold_41_prodigal-single_237"
     CDS             189196..189465
                     /product="hypothetical protein"
                     /codon_start=1
                     /transl_table=11
                     /translation="MTDFELNDFGFSAVDESELEAVRAVTAQHDVLVEQIKTVDNRAN
                     SLYNAILPLLHNLKKNPEKDYIFWPNRTAKIDAFEDKIAIIMNGE*"
     gene            189469..190575
                     /locus_tag="LSDeep1_scaffold_41_prodigal-single_238"
     CDS             189469..190575
                     /product="UvsX n=1 Tax=Aeromonas phage Aeh1 RepID
                     =Q76Z75_9CAUD"
                     /codon_start=1
                     /transl_table=11
                     /translation="MSSLMDKLISNSTIKLTSAIGDSMVFGKKDMAPTSVPMINVALS
                     GRVDGGLVPGLLMLAGPSKHFKSAFALLMAAAYQKKYPDAVVLFYDSEFGTPQAYFES
                     FGINMEQVIHTPITDVEQLKFDIMKQLKSIDKKDRVVIVVDSIGNLASKKEVEDAMDE
                     KSVADMSRAKQMKSLFRMITPHLNLKDIPLIAVNHTYKEIGLYPKDIVSGGTGAYYSS
                     DAIWIIGRQQEKDGTEIAGYNFVINIEKSRLVREKSKIPIMVTFEGGIMKWSGLLEVA
                     EKGGFIRKPKVGWYEPINPATGEVLMDKLLRAKEIINGGDFWKMMFEKTDLANYIKMR
                     YTMGTRSLMSDDEAVMNGEDYEDSQSVEEVGESV*"
                     /db_xref="UniRef100_Q76Z75"
                     /db_xref="A0A060ANF1_9CAUD"
                     /db_xref="Q76Z75_9CAUD"
     gene            190520..190639
                     /locus_tag="LSDeep1_scaffold_41_prodigal-single_239"
     CDS             190520..190639
                     /product="hypothetical protein"
                     /codon_start=1
                     /transl_table=11
                     /translation="MVKTTKIHSLSKKWEKAFKKSAKAKERQKSKKQTKVTND*"
     gene            190632..192044
                     /locus_tag="LSDeep1_scaffold_41_prodigal-single_240"
     CDS             190632..192044
                     /product="DNA primase-helicase n=1 Tax=Sinorhizobium phage
                     phiM12 RepID=S5MCP0_9CAUD"
                     /codon_start=1
                     /transl_table=11
                     /translation="MIEKTILSGLMYNETYIRKVIPFLKDEYFDNLDDKLLFQNIKTY
                     VDKYNGLPTKEALRIAVEENEKLNEDRYKSVNAAIDTLEYDVNTDIDWIVEKTEKFCQ
                     DKALYNAVRESILVLDSKNGELDRGSIPELLTKALGVSFDSNIGHDFLEDADSRFDFY
                     HLKEEKISFDLDMFNKITKGGLSKKSLSIALAGTGIGKSLFMCHCAAANMMAGLNVLY
                     ITMEMAEERIAERIDANLLDFTLDELRDVPKDVYQKRLARVKAKTHGKLIVKEYPTAS
                     AGSGHFRHLMSELRLKKNFKADVVYIDYLNICMSSRLKVGSNVNSYTYIKAIAEELRG
                     LAVEFNVPIMSATQTTRSGFGNSDVGLEDTSESFGLPATADFMFALISSEELDQLGQI
                     LVKQLKNRWGPIDQHKRFVIGIDRSKMKLYDAEISAQDGVVDDRPVMSNTSFGRRQEE
                     DDNVSLFKPRDKKPNYEGFI*"
                     /db_xref="UniRef100_S5MCP0"
                     /db_xref="A0A0F6WBH1_9CAUD"
                     /db_xref="S5MCP0_9CAUD"
     gene            192044..192250
                     /locus_tag="LSDeep1_scaffold_41_prodigal-single_241"
     CDS             192044..192250
                     /product="hypothetical protein"
                     /codon_start=1
                     /transl_table=11
                     /translation="MSYRVEQNKIVEKGTNLVVYKSDIVDDVTRIWGTLNLGGGFNGF
                     TPTFFCEEFTISKTKKSPDELTTS*"
     gene            192490..192855
                     /locus_tag="LSDeep1_scaffold_41_prodigal-single_242"
     CDS             192490..192855
                     /product="Uncharacterized protein {ECO:0000313|EMBL
                     :AHC30595.1};  TaxID=1414737 species="Viruses; dsDNA
                     viruses, no RNA stage; Caudovirales; Siphoviridae.;"
                     source="Rhizobium phage vB_RleS_L338C.;""
                     /codon_start=1
                     /transl_table=11
                     /translation="MTATLGSFFTEENVNLDNECLDATDINIQMMIPWYLMAAFAYYE
                     QDDPILSDDMFDRLAKKMIQHWDELEHQHKEYISKDDLYAGTFLGKYPSRVEGGLQSL
                     RDIYYGKKSNIERTDPGSR*"
                     /db_xref="V9QL40_9CAUD"
     gene            192809..192979
                     /locus_tag="LSDeep1_scaffold_41_prodigal-single_243"
     CDS             192809..192979
                     /product="hypothetical protein"
                     /codon_start=1
                     /transl_table=11
                     /translation="MEKNQTLKELILEAVEEARILECARESYDEDNVMLTAMRLSGAP
                     FSFIEEVINFKE*"
     gene            192983..193828
                     /locus_tag="LSDeep1_scaffold_41_prodigal-single_244"
     CDS             192983..193828
                     /product="Uncharacterized protein {ECO:0000313|EMBL
                     :KKM74222.1}; Flags: Fragment;;  TaxID=412755
                     species="unclassified sequences; metagenomes; ecological
                     metagenomes.;" source="marine sediment metagenome.;""
                     /codon_start=1
                     /transl_table=11
                     /translation="MLLWPDGDRDSEYSKKLINAKSVNDGNFWTILREVLAYDFETND
                     LDRCKIWASTATVPLLSNNNKFVDIFYGCLNTLATEHADHYHNAMIEPMVGCTLEDFN
                     RSFRLFSDRNYSMNRMQLLYHLLRCGWNFETLKSVNSIVEIGAGMGELTDVVYKLGFQ
                     GKYSIFDFPELHNLQRHIHRKVGLNDVEYVSEFDKITVADLGIATFSFTEMPIELREQ
                     IIDVMTKTKNWIIAYSNTIFGFDNDAYIKNVFVKRFENHDISFIDIPFMPWDGGSKYL
                     VIKSK*"
                     /db_xref="A0A0F9MY68_9ZZZZ"
     gene            193836..193961
                     /locus_tag="LSDeep1_scaffold_41_prodigal-single_245"
     CDS             193836..193961
                     /product="hypothetical protein"
                     /codon_start=1
                     /transl_table=11
                     /translation="MAYKRTSKTIKIGKVRTATTQNTKGGTTTSDASFWRTFLFH*"
     gene            194144..194374
                     /locus_tag="LSDeep1_scaffold_41_prodigal-single_246"
     CDS             194144..194374
                     /product="hypothetical protein"
                     /codon_start=1
                     /transl_table=11
                     /translation="MFRIPAFCVLDMTFEEAKNTIAIKGDLLAGLDHMNEMWDRHCND
                     VDASDSDFYENWIYEVNAYNVIFETMKPLFER*"
     gene            194446..195402
                     /locus_tag="LSDeep1_scaffold_41_prodigal-single_247"
     CDS             194446..195402
                     /product="Uncharacterized protein n=1 Tax=Sinorhizobium
                     phage phiM12 RepID=S5MW01_9CAUD"
                     /codon_start=1
                     /transl_table=11
                     /translation="MITFSQFIVEQKNMTQWKKLTHNDIVKNSTRLDRFLSMVKDGAE
                     FLTAKGVVIIDKKEYDRLAVEMRERRYSTTIKSGSTTLKYPNDFYKTAEFGGRGVGAG
                     TSKEDFELTSLRKQIDAAKIADGVQSINIKVGDSIFEVAGAETTPGTPKSDFHLIDIK
                     GRAVCWISHKDGSTPKDIQQWGGISKAKEPLIFNDDETQQFIADLKTKWPNGINSGYS
                     AYRKIKDSALKFMSVYGNKYGGRFSEQNVNILLQGSVDLVKTGSQYKLSANHVHYNGT
                     SFDNTPYEAVLAVRYGDRSDAGIFKARIVIMAIRARNWKETI*"
                     /db_xref="UniRef100_S5MW01"
                     /db_xref="A0A0F6WD39_9CAUD"
                     /db_xref="S5MW01_9CAUD"
     gene            195480..195692
                     /locus_tag="LSDeep1_scaffold_41_prodigal-single_248"
     CDS             195480..195692
                     /product="Putative uncharacterized protein n=1 Tax
                     =uncultured phage MedDCM-OCT-S09-C299 RepID=D6PG87_9VIRU"
                     /codon_start=1
                     /transl_table=11
                     /translation="MTDTPTAEEIAAHYVAMGHSVELINAGQPEDMSDDDWADTLSRN
                     VEHLKLMVAKDYWTTEDMTAAKAAAA*"
                     /db_xref="UniRef100_D6PG87"
                     /db_xref="A0A0F7L5X8_9VIRU"
                     /db_xref="D6PG87_9VIRU"
     gene            195714..195935
                     /locus_tag="LSDeep1_scaffold_41_prodigal-single_249"
     CDS             195714..195935
                     /product="hypothetical protein"
                     /codon_start=1
                     /transl_table=11
                     /translation="MTTEDKKVIITINNVDYTEDQLTDEQKMMVNHFNSLQQKINSAK
                     FNLDQLQVGCQAFVDMLAKSLAEPAPEAV*"
     gene            195963..197189
                     /locus_tag="LSDeep1_scaffold_41_prodigal-single_250"
     CDS             195963..197189
                     /product="Uncharacterized protein n=1 Tax=Pelagibacter
                     phage HTVC008M RepID=M1IDJ0_9CAUD"
                     /codon_start=1
                     /transl_table=11
                     /translation="MKFSQFLAEQKNTHLEHLEDNILNAGVDGARQSIDYLRNLRDML
                     AGKSKGKINVTVKWDGAPAVFAGTDPSDGKFFVAKKGIFNKNPKVYKTNADIDADTSG
                     DLNTKLKLALAELSKLGIKGVIQGDFLYSSEDIKTVDIDGESYITFHPNTIVYAIPKK
                     SKLAQQIIASRIGVVWHTTYRGDSFESMSASFGKEIASSLKTTKTVWSVDAMYRDLSG
                     TATFTEAETKKVTEVLSAAGKVFNTVKRDTIHGITDNEELLVLTKTYINTYVRAGEAI
                     KNTSAFVDGLIGYINTKYKKDEDKLKTEKAKEAVRQKKKNTMRYFANTPKAQIVALFD
                     LYNLIVQAKLMIIRKLDKAKAIGTFLRTADGYKVTEQEGFVAIDHVGKNAVKLVDRLQ
                     FSNANFSPNIIKGWQK*"
                     /db_xref="UniRef100_M1IDJ0"
                     /db_xref="M1IDJ0_9CAUD"
     gene            197296..197523
                     /locus_tag="LSDeep1_scaffold_41_prodigal-single_251"
     CDS             197296..197523
                     /product="hypothetical protein"
                     /codon_start=1
                     /transl_table=11
                     /translation="MSALALETSRFAYLLVQHIYSFFGAIANYVASARQQQANYEIAK
                     ILYNSGDYRNESFEYILKMINEGRVYEISSK*"
     gene            197504..197656
                     /locus_tag="LSDeep1_scaffold_41_prodigal-single_252"
     CDS             197504..197656
                     /product="hypothetical protein"
                     /codon_start=1
                     /transl_table=11
                     /translation="MKYLLNKILEFFTVNLREKLEAEYLAQSHSLADVERRLRNIQNK
                     NVRDWV*"
     gene            197775..199928
                     /locus_tag="LSDeep1_scaffold_41_prodigal-single_253"
     CDS             197775..199928
                     /product="Uncharacterized protein n=1 Tax=Sinorhizobium
                     phage phiM12 RepID=S5MQF5_9CAUD"
                     /codon_start=1
                     /transl_table=11
                     /translation="MEKSNLKKKPVSKAANKEFVKNTVELNPKLQEAATRTAVVSWGR
                     MNPPTVGHEKLANKVSTTAKANSAVPIIYLSHSQDAKKNPLSYEDKYMFARAAFGSMV
                     RKSNAKNIIQVMQEIQKKFTDVILVVGADRIKEFETLLNKYNGKDYKLNSIKVVSAGE
                     RDPDADGVEGMSASKMRAAAASGDESAFKSGLPKKLQRHGQEIYDMVRAGMKLAEELE
                     AGGLLSEAVLNFAQRRKRGLIMRKFRTKIAASRNRAKRRMANTDKLTVRARRAAIKVV
                     RKKVAGAKGADYANLSPSEKMMIDKRVQKRQRAIERIARKLLPTVRKAEIVRMRSMHT
                     SKNEAFESVFGEQKEYKRYHQLYNGDKTVKHDRRFIRNKKVAIVEDADVLALIEQVAN
                     DIYGNIQLDETKIKNALFTKADKSGMSLGAIQEAYATGVAAWDDTSAFDTPSQQGFAN
                     VSAVIAEGNKPGLWDNIRARRKKGLPPKKPGEEGYPKTLDIEEMINPEEEMYTHAYKA
                     MMNMLDRKKKETKVASKGTAHSLNYYVAQIARSYRGIDIKKLQSMIPQDYVFEECGAG
                     EDGTSKLAKKYKKDTPGESVNEAFENLLNEETQCALITQSDIRELEKFADGLLKDYGI
                     DVEFTRHFGDRMSDERNSPCINVKELKDFFRKVYANKGIKIKGNRGIEAILKDMQKSL
                     NMPVVIDYKNGEVELTFKTIMRKKNFTSPNKVISY*"
                     /db_xref="UniRef100_S5MQF5"
                     /db_xref="S5MQF5_9CAUD"
     gene            199939..200817
                     /locus_tag="LSDeep1_scaffold_41_prodigal-single_254"
     CDS             199939..200817
                     /product="Lytic enzyme n=1 Tax=Geobacter sp. (strain M21)
                     RepID=C6E6S2_GEOSM"
                     /codon_start=1
                     /transl_table=11
                     /translation="MSFELKEAHLVAMIPTNTKVAMWHKAMLEIFPKYEINTANRIAG
                     FVAQCAHESNNFNSLEENLNYSEASLLKVFGRYFGPAPKRNAAEYAKKPEKIANYVYQ
                     DEFRKSKMGNTKAGDGWLFRGRGLKQLTGRENYTNFGKSIGMTAEQAAVYVATEKGAI
                     ESACWFWNAKKLNAVADSGDIVKMTKIINGGDIGLADRKKRYEFALAVLGGKVYVAKA
                     APAAKASTSGLDLNVTLTVGSTGDTVKALQTKIGTGADGAFGLGTKRALLAWQKKNGL
                     TADGIAGPATLKKLFG*"
                     /db_xref="UniRef100_C6E6S2"
                     /db_xref="gem:GM21_3679"
                     /db_xref="C6E6S2_GEOSM"
     gene            200814..201107
                     /locus_tag="LSDeep1_scaffold_41_prodigal-single_255"
     CDS             200814..201107
                     /product="hypothetical protein"
                     /codon_start=1
                     /transl_table=11
                     /translation="MICFKSYISEGVKLQLVRGKNMDVLKMQEKGDPKWVELRGKSNF
                     ESEYDPKDPLHKAIIALGKSANISDFVNGEIVTINPNHPDAKKALATVKRLMK*"
     gene            201104..201238
                     /locus_tag="LSDeep1_scaffold_41_prodigal-single_256"
     CDS             201104..201238
                     /product="hypothetical protein"
                     /codon_start=1
                     /transl_table=11
                     /translation="MKKFNEFIAEDYDEYGMPMDMDDDDDENEHSEGEYGYEGVQMLR
                     *"
     gene            201282..202505
                     /locus_tag="LSDeep1_scaffold_41_prodigal-single_257"
     CDS             201282..202505
                     /product="Possible cytitidyltransferase n=1 Tax
                     =Prochlorococcus phage P-HM2 RepID=E3ST14_9CAUD"
                     /codon_start=1
                     /transl_table=11
                     /translation="MALDPVNAKAVKGKFKDREDKDLDNDGDSDASDEYLHKRRSAVS
                     KAIKNVKEAKLTPDQMRKALDDDKAAAKSKDKVSLKKAPWDMKKEEVKLDEKYDTPVK
                     KKPVSMMTKDEKDKNDERRKSYKEYQKSLRKEEVEIDEALAPNVVRGDNYVGVPDRVV
                     ALAKEKVKKTNPSTASDHSKAMHKALSEMGWEMTVGGKYVRESNESVSRVAEQSLDEA
                     QISWHHKTQKHHTIKHPDGSHWGVYDHSSYGTKGHEIRKIRDKEGNPLKAADSRRNHS
                     TGYKSGMGSPSDAAKEWTKKHGGTISNHKKTNESVSRVFARMVEAKDNYTVAHKSFSS
                     AVQHAEEIAKKRGFEIDPDVWDRKVAMGPRKPGVGKTNSYNIDLMKNGKDVKQKLHMQ
                     VYYDEGRYELNMYIS*"
                     /db_xref="UniRef100_E3ST14"
                     /db_xref="E3ST14_9CAUD"
     gene            202684..203130
                     /locus_tag="LSDeep1_scaffold_41_prodigal-single_258"
     CDS             202684..203130
                     /product="Virion structural protein n=1 Tax=Cyanophage
                     S-TIM5 RepID=H6WFX1_9CAUD"
                     /codon_start=1
                     /transl_table=11
                     /translation="MLWGNKDTKAVTGTVTTVITDSTIAGSGTAFTTELKVGQTLVIA
                     TVPYKIASIQSDTALELEVAYAVTGSAGLTVTANESPAYVPHAEKTTIYGVDTTEAGV
                     TPQITAAGWVQQTTGSGGRSGRVTYETLVAMRSISGDAEDTAFPDA*"
                     /db_xref="UniRef100_H6WFX1"
                     /db_xref="H6WFX1_9CAUD"
     gene            203197..203571
                     /locus_tag="LSDeep1_scaffold_41_prodigal-single_259"
     CDS             203197..203571
                     /product="Uncharacterized protein n=1 Tax=Sinorhizobium
                     phage phiM12 RepID=S5MDL2_9CAUD"
                     /codon_start=1
                     /transl_table=11
                     /translation="MILDESSFLIFAARHYDMKKSSGIEEFYDDLKKFQYLKRLFKRY
                     EEDNDLKVRLILNHLIILYNCFGPQATNLLFFKLKDQHQYLKPFVMFLNYMPDVIEYE
                     DVKIPNSDIPLDLNIVKELRKI*"
                     /db_xref="UniRef100_S5MDL2"
                     /db_xref="S5MDL2_9CAUD"
     gene            203568..204101
                     /locus_tag="LSDeep1_scaffold_41_prodigal-single_260"
     CDS             203568..204101
                     /product="Uncharacterized protein n=1 Tax=Sinorhizobium
                     phage phiM12 RepID=S5MBT9_9CAUD"
                     /codon_start=1
                     /transl_table=11
                     /translation="MIDLFFLYMFIKRLVTPFDKWKAFEAGIIDAEGNIIKEPEVRKR
                     TIKDREAFTKFDLMVLKLKKLLAKVPGGQTRFATYAAALWLVKEHKDPDAPILNEQAT
                     VDSIMGYMTYIEENHDTNMKFEDLLKEDGTMNAAGSGNFAGIGVGAKGEPGFSPAQMK
                     KHKKNNRPLRRFREVVK*"
                     /db_xref="UniRef100_S5MBT9"
                     /db_xref="S5MBT9_9CAUD"
     gene            204098..204547
                     /locus_tag="LSDeep1_scaffold_41_prodigal-single_261"
     CDS             204098..204547
                     /product="Uncharacterized protein n=1 Tax=Sinorhizobium
                     phage phiM12 RepID=S5M7L9_9CAUD"
                     /codon_start=1
                     /transl_table=11
                     /translation="MSEAELKTDIELAKRDIDGMQSMMIKLDTAIDKIADVSNGISKI
                     LAVHDQAIDSLKMSVDERKRLNEKETELLHKRISEMKDENTVERKINQAELLSAIKQM
                     DKDNKTEIEGLSERVAMLEKWKWAVIVGASVAGFFLSKMPIFADLFS*"
                     /db_xref="UniRef100_S5M7L9"
                     /db_xref="S5M7L9_9CAUD"
     gene            204607..205641
                     /locus_tag="LSDeep1_scaffold_41_prodigal-single_262"
     CDS             204607..205641
                     /product="DNA primase n=1 Tax=Sinorhizobium phage phiM12
                     RepID=S5MQF2_9CAUD"
                     /codon_start=1
                     /transl_table=11
                     /translation="MNYIDLKYTNLLSNRLERFSIKDTNPYRVNFRCPICGDSTKSKT
                     KTRGWILEKNNSALMYCHNCGASMGLRKFLQHVDPMLYNDYIIDTRLDKDILKKQVDK
                     LTSPLDKLTHKVPTFKKSGSPLLAIRKISQLKDDHPAKTYIKKRLIPSNKHYKLYYAP
                     KFNEWVNSIIPDKLPTIGKDAPRLILPFIDKKGVLFGFQGRAFDKYSLRYITIMIDPE
                     MPKIFGLDDADFERKYYVVEGPIDSLFLDNAVAMAGADSSGSGLSNIENAVFVFDNES
                     RNKEICARMEKCLEHGYKVCIWPTNVVDKDINDAIMNDRTCADVQLIIDQNTYSGLQG
                     KLKLSYWRKC*"
                     /db_xref="UniRef100_S5MQF2"
                     /db_xref="S5MQF2_9CAUD"
     gene            205641..206126
                     /locus_tag="LSDeep1_scaffold_41_prodigal-single_263"
     CDS             205641..206126
                     /product="dihydrofolate reductase n=1 Tax=Marinimicrobia
                     RepID=UPI0003A43E22"
                     /codon_start=1
                     /transl_table=11
                     /translation="MIRAIFACDSAGGIGKNGTIPWPKNAEDLKWFRENTTGQIVIMG
                     RKSWDDPMMPKPLPNRYNIVVSDRLVFHGPNMILKRGDVDKYLKIFTDIEKDVWIIGG
                     ARLFSSTLHLCDEIWLSRIEGDYQCDTHVTIPDTFRLYSTEELKERNLVIEKYKNETI
                     S*"
                     /db_xref="UniRef100_UPI0003A43E22"
                     /db_xref="Q0FG98_9RHOB"
                     /db_xref="bhy:BHWA1_00172"
                     /db_xref="UPI0003A43E22"
     gene            206110..206994
                     /locus_tag="LSDeep1_scaffold_41_prodigal-single_264"
     CDS             206110..206994
                     /product="Thymidylate synthase {ECO:0000256|HAMAP-Rule
                     :MF_00008, ECO:0000256|SAAS:SAAS00215270}; Short=TS
                     {ECO:0000256|HAMAP-Rule:MF_00008};; Short=TSase
                     {ECO:0000256|HAMAP-Rule:MF_00008};; EC=2.1.1.45
                     {ECO:0000256|HAMAP-Rule:MF_00008,
                     ECO:0000256|SAAS:SAAS00215290};;  TaxID=367336
                     species="Bacteria; Proteobacteria; Alphaproteobacteria;
                     Rhodobacterales.;" source="Rhodobacterales bacterium
                     HTCC2255.;""
                     /codon_start=1
                     /transl_table=11
                     /translation="MKQYLDALQYVLDYGEDCADRTGVGTRSVFGYQMRFDLTKDFPA
                     VTTKKLAWRAVVGELLWFLEGSTDERRLAEITFEKDRSELVGKSTIWTANADAQGKAL
                     GYDNTDTKKELGPVYGYQWRNFGGLSWHADLSGGFDQIDWLIKEIKSNPDSRRLILSA
                     WSADQINLMSLPPCHTLSQFRVINGKLSCQLYQRSADMFLGVPFNIASYALLTHMIAR
                     ICDLEVADFVWTGGDVHIYSNHMDQVRLQLERTPRNLPSLEMPRLENLLDLINSRTSD
                     YVLHDYDPMENIKAPMAV*"
                     /db_xref="Q0FG99_9RHOB"
                     /db_xref="ant:Arnit_2698"
                     /db_xref="UniRef100_Q0FG99"
                     /db_xref="2.1.1.45"
     gene            207281..209500
                     /locus_tag="LSDeep1_scaffold_41_prodigal-single_265"
     CDS             207281..209500
                     /product="Uncharacterized protein n=1 Tax=Porphyromonas
                     catoniae F0037 RepID=L1NF72_9PORP"
                     /codon_start=1
                     /transl_table=11
                     /translation="MVEPIHYLTGKEYDTKAIMSDAKFYESYSRWEDSKGRYETWEES
                     VSRVMNMHRAFYKDVMGEELSDLIDEAEESYKQKYVLGAQRALQFGGDQLLKHHMRLY
                     NCTSSYLDRDEFFGELFYVLLCGAGAGFSVQKHHVAKLSKVAKRTKQAKVYIVKDSIE
                     GWADAVNVLMSSFFVGGGKFPEFEGRRVFFEMSNVRGKGSLISGGFKAPGPEPLRQAL
                     NKIEHLIQTILLTSDTLRPIHTYDISMFIADAVLAGGVRRSATICLFSPDDEEMATAK
                     TGNWFEDNPQRARSNNSALIVRDSVTREEFSGLMTSVREFGEPGFVFTASTEHSTNPC
                     VEIGMFPQIRGISGWQGCNLVEINGAKASTKEEFFKACRAGAILGTLQAGYTDFKFLP
                     PVSKEIFDREALLGVSVTGWMNNPEVLLVDETQRTGAGIVQSVNKQLAALININPAAR
                     STCVKPAGNASVILMTASGIHAEDAPKYLRHVQMNKESEVAQLILATNPYMVEESIWS
                     ANNSDYVIAFPVISKEGSIFKSDTYGINLLERVKQVQQNWVEYGTDESLCQDPTVRHN
                     VSNTVSVKKDQWAEVEDYVFENRYSFAGISFLSATGARDYFQAPNTEVLTEEELVRTY
                     GRGSMFASGLIVDVMKGFNNLWEATSVAQQPESRGEVSDIRADWIRRFHKFSKNYFAG
                     DQKKAEYCLKDVYNLHKWTKIQQHLVSIDFVDALQIKSYTDINTMGAMACAGGFCEI*"
                     /db_xref="UniRef100_L1NF72"
                     /db_xref="A0A0D2HUL2_9DELT"
                     /db_xref="obt:OPIT5_09530"
                     /db_xref="L1NF72_9PORP"
     gene            209585..209752
                     /locus_tag="LSDeep1_scaffold_41_prodigal-single_266"
     CDS             209585..209752
                     /product="hypothetical protein"
                     /codon_start=1
                     /transl_table=11
                     /translation="MGSRHEDACAFCDTEYVVETEDDDDLVQFCPFCGEEILASVEDL
                     ESDWPDWIEDE*"
     gene            209754..210218
                     /locus_tag="LSDeep1_scaffold_41_prodigal-single_267"
     CDS             209754..210218
                     /product="Uncharacterized protein n=1 Tax=Ruegeria mobilis
                     F1926 RepID=R0F529_9RHOB"
                     /codon_start=1
                     /transl_table=11
                     /translation="MWTLGDLEFTSEMIEDYIGYVYCITDLKNNKKYIGKKLFTSTRR
                     LAPLKGKSRKRVVKKESDWQEYFGSSVEVKLLVEELGPNNFKREILHLCNSKGELSYM
                     EIFEQIKRNALLRDDYYNGICQVKIHRSHVKNINPDDLDFCNCRSADKSLDK*"
                     /db_xref="UniRef100_R0F529"
                     /db_xref="A0A0F4RQK9_9RHOB"
                     /db_xref="R0F529_9RHOB"
     gene            210248..210586
                     /locus_tag="LSDeep1_scaffold_41_prodigal-single_268"
     CDS             210248..210586
                     /product="hypothetical protein"
                     /codon_start=1
                     /transl_table=11
                     /translation="MENVILSMMVTLHLGFEQKYNNFHPHIRYEASQYIAGAYYNSEN
                     AVSLYIAKSIKFSPFSVELGAVTGYYDNIILPSLRFIYDINDTASVFVLPGYEYGNGF
                     GVVLGTEYKF*"
     gene            210650..211078
                     /locus_tag="LSDeep1_scaffold_41_prodigal-single_269"
     CDS             210650..211078
                     /product="hypothetical protein"
                     /codon_start=1
                     /transl_table=11
                     /translation="MYTFDEQIVSDLHKDAHGYRPTEYFWEEWSQCGDDTRQEMWDDL
                     LVELDKELVSALCAFEEAEIVMHQRIQDMMLLGADDEISAIRWIIDGEKITKMDLAYG
                     EEYIAYRLGLAYDNPYKSDIKAAIDSMDIDFDKLYEEELT*"
     gene            211173..211514
                     /locus_tag="LSDeep1_scaffold_41_prodigal-single_270"
     CDS             211173..211514
                     /product="Marine sediment metagenome DNA, contig:
                     S03H2_L09643 {ECO:0000313|EMBL:GAH35883.1}; Flags:
                     Fragment;;  TaxID=412755 species="unclassified sequences;
                     metagenomes; ecological metagenomes.;" source="marine
                     sediment metagenome.;""
                     /codon_start=1
                     /transl_table=11
                     /translation="MNYELEKNIHELMNTIKADYYNAATRGEADVPAHLLKMVDEFNA
                     GMSYSVGRKYIKIIDRGGVWGFIQIEDDAKFRAGDILKAASWAMPARNKPRGNVIDGG
                     YKIQWMGPNYL*"
                     /db_xref="X1GS83_9ZZZZ"
     gene            211511..211948
                     /locus_tag="LSDeep1_scaffold_41_prodigal-single_271"
     CDS             211511..211948
                     /product="hypothetical protein n=1 Tax=alpha
                     proteobacterium SCGC AAA076-C03 RepID=UPI000370A418"
                     /codon_start=1
                     /transl_table=11
                     /translation="MKYLSIIAMLVASPVAAGQTTATVEDIYVNRVYIESYVERTCEE
                     VQVPIYGRIKGANGGDVLMGMIFGGLLGKGITGKDNGAAAGAVIGGVIAADKGNRHII
                     TGYKTELRCGNYDGTREVSKRVYSHSIVTFRENGQKYLLQFTK*"
                     /db_xref="UniRef100_UPI000370A418"
                     /db_xref="Q0FCY6_9RHOB"
                     /db_xref="UPI000370A418"
     gene            211966..212042
                     /locus_tag="LSDeep1_scaffold_41_prodigal-single_trna_1"
     tRNA            211966..212042
                     /product="Arg"
     gene            212115..212336
                     /locus_tag="LSDeep1_scaffold_41_prodigal-single_272"
     CDS             212115..212336
                     /product="hypothetical protein"
                     /codon_start=1
                     /transl_table=11
                     /translation="MTSVTTNRVTAALNNAGFPVSMYKGMGYFYFIGNEDAPVGIEEC
                     IPSIYSNHLRDMTIEEYVDHVADAIRVGY*"
     gene            212338..212796
                     /locus_tag="LSDeep1_scaffold_41_prodigal-single_273"
     CDS             212338..212796
                     /product="hypothetical protein"
                     /codon_start=1
                     /transl_table=11
                     /translation="MITNKSINHDPIFDTAKVEAHYTEKDGVEVKYVCTSAMTEHGAS
                     AADIFYRETPHPEFGNRYFCLYYSPSTRLIRERHIMITDCDTIENFEFGMIEGDDGWE
                     YSQHRHDYRVVGKCAIDGGRSYVRRVGDLSVPCKMMKVMQGQFVEVSLDE*"
     gene            212789..213325
                     /locus_tag="LSDeep1_scaffold_41_prodigal-single_274"
     CDS             212789..213325
                     /product="Metallophosphoesterase n=1 Tax=Sinorhizobium
                     phage phiM12 RepID=S5M7N4_9CAUD"
                     /codon_start=1
                     /transl_table=11
                     /translation="MSRDIWVISDTHFNHSNILKFTDKVGKPIRNFANTEEMDETVIA
                     RWNSVVKPGDKVYHLGDVLFGVNREEWMNKHFPRLMGQKRLIVGNHDDVVMMSKGGWF
                     KKVELWRNFSEFGLLLTHVPVHQSTLKEGHRFGEGRSMVNVHGHIHQNASPAGPYKCV
                     CVEQTNYTPVNIEDIRVI*"
                     /db_xref="UniRef100_S5M7N4"
                     /db_xref="S5M7N4_9CAUD"
                     /db_xref="paee:R70331_18605"
     gene            213335..213661
                     /locus_tag="LSDeep1_scaffold_41_prodigal-single_275"
     CDS             213335..213661
                     /product="Uncharacterized protein n=1 Tax=Celeribacter
                     phage P12053L RepID=I6S274_9CAUD"
                     /codon_start=1
                     /transl_table=11
                     /translation="MKYTPDNWVVIKLDDGVDPHYRVLAGWSGGYLDGDRWRVNSGIT
                     KVEEDEHYFYFYGSSGSCYQCRKTFYCLRMNNAHVWSKLEKLHGDKVEMMPEDTDWVS
                     MDWIIK*"
                     /db_xref="UniRef100_I6S274"
                     /db_xref="I6S274_9CAUD"
     gene            213658..213825
                     /locus_tag="LSDeep1_scaffold_41_prodigal-single_276"
     CDS             213658..213825
                     /product="hypothetical protein"
                     /codon_start=1
                     /transl_table=11
                     /translation="MKFSRYDTESGTSIEVEVHNHSTLDEVLEELQNFLRGCGYVIEY
                     NQCLTFVDMDE*"
     gene            213822..214088
                     /locus_tag="LSDeep1_scaffold_41_prodigal-single_277"
     CDS             213822..214088
                     /product="Uncharacterized protein n=1 Tax=Celeribacter
                     phage P12053L RepID=I6R0Y2_9CAUD"
                     /codon_start=1
                     /transl_table=11
                     /translation="MMMVSDYYIKRLEAENKNLHKLLDLYERERDRFRHNKPEMTGAY
                     FLSGGHGLKDDNMMPQFVEICPAYGCGWDMIYEDTGRTISYEGS*"
                     /db_xref="UniRef100_I6R0Y2"
                     /db_xref="I6R0Y2_9CAUD"
     gene            214088..214702
                     /locus_tag="LSDeep1_scaffold_41_prodigal-single_278"
     CDS             214088..214702
                     /product="Uncharacterized protein n=1 Tax=Sinorhizobium
                     phage phiM12 RepID=S5MPS8_9CAUD"
                     /codon_start=1
                     /transl_table=11
                     /translation="MKIKIGTCRNRWTSQVHHDYMHKKYSYTWDENTTRFEYALEKLE
                     DTLQWLYDSTINRILDKLPSQKISVRIDKYDTWSMDHTLAPIITPMLKQLKATKQGAP
                     WVDDNDVTEELRSTNAPPKEKDYDTDDFWHVRWDWVIDEMIWAFEQKARDGWESDYYK
                     YEDDPTATFGLKLVWEDREGRKAHQERMSNGFRLFGKYYEGLWD*"
                     /db_xref="UniRef100_S5MPS8"
                     /db_xref="A0A023NGQ5_9CAUD"
                     /db_xref="S5MPS8_9CAUD"
     gene            214717..214878
                     /locus_tag="LSDeep1_scaffold_41_prodigal-single_279"
     CDS             214717..214878
                     /product="Uncharacterized protein n=1 Tax=Celeribacter
                     phage P12053L RepID=I6R0Y2_9CAUD"
                     /codon_start=1
                     /transl_table=11
                     /translation="MIILMTGAYFLSGGHGLKDDNQMPQFVEICPAYGCGWTMIYEDS
                     GRIITYEGS*"
                     /db_xref="UniRef100_I6R0Y2"
                     /db_xref="I6R0Y2_9CAUD"
     gene            214878..215465
                     /locus_tag="LSDeep1_scaffold_41_prodigal-single_280"
     CDS             214878..215465
                     /product="Uncharacterized protein {ECO:0000313|EMBL
                     :AHX01113.1};  TaxID=1472912 species="Viruses; dsDNA
                     viruses, no RNA stage; Caudovirales.;" source="Nitrincola
                     phage 1M3-16.;""
                     /codon_start=1
                     /transl_table=11
                     /translation="MRVYIGPYVYRWVSYVHDKYMDKKYGRYEWEDSSTNFESALEAF
                     EDFLQIVYNLTVNKYLDNKTHRTSVKIHDYDTWSMDSTLAHIIVPMLKHLKVAKHGVP
                     CADMEDVPENCRFEDKEGEIEWMQIRWDYIIDEMIWAFEQKNVDWEEDFYSFADDHKL
                     GDKPLRWDNDGIKAHQARMTNGFRLFGKYYESLWS*"
                     /db_xref="A0A023NGQ5_9CAUD"
     gene            215434..215709
                     /locus_tag="LSDeep1_scaffold_41_prodigal-single_281"
     CDS             215434..215709
                     /product="hypothetical protein"
                     /codon_start=1
                     /transl_table=11
                     /translation="LVNIMKVYGRSRMEITIDDLVQLAMEAGEIPWELVGIEDPLYSM
                     EVIATNIYDIYRQLEGDTRSRELILLTTIINLTAENFVLNTQVGLMD*"
     gene            215935..216132
                     /locus_tag="LSDeep1_scaffold_41_prodigal-single_282"
     CDS             215935..216132
                     /product="hypothetical protein"
                     /codon_start=1
                     /transl_table=11
                     /translation="MMNTEQSLGKIACGMSEMAATYPNDIIANNLARVSMKVESQGHP
                     FAPKLDALDMKIVQFYLNKSK*"
     gene            216141..216216
                     /locus_tag="LSDeep1_scaffold_41_prodigal-single_trna_2"
     tRNA            216141..216216
                     /product="Thr"
     gene            216223..216296
                     /locus_tag="LSDeep1_scaffold_41_prodigal-single_trna_3"
     tRNA            216223..216296
                     /product="Trp"
     gene            216312..216896
                     /locus_tag="LSDeep1_scaffold_41_prodigal-single_283"
     CDS             216312..216896
                     /product="hypothetical protein"
                     /codon_start=1
                     /transl_table=11
                     /translation="MKFTDIIEELGLDTTRSVFVVKDYKISRLYETTSGNVKIETFIT
                     PYHNKVNYLYAAWLDHKDHPDIFNRIKNLSEYIIAIEEANIAEVGWNAVYSVDPRNIQ
                     ADARRIILMKHMIATRKDIAYGWNEACVKPQHGSVLSAYPLGVKIDLGFTDESRDAGK
                     IDRTSFAQRFGFGDLKPDGFVYGRYDENLKLQPV*"
     gene            216934..217011
                     /locus_tag="LSDeep1_scaffold_41_prodigal-single_trna_4"
     tRNA            216934..217011
                     /product="Pro"
     gene            217082..217282
                     /locus_tag="LSDeep1_scaffold_41_prodigal-single_284"
     CDS             217082..217282
                     /product="hypothetical protein"
                     /codon_start=1
                     /transl_table=11
                     /translation="MNMTTKMFVTTLTTVAEHKTERRHVAYFDTRADAYEWVQNMIHN
                     EVFGFVKRFVVDHRDVHITEFI*"
     gene            217446..217604
                     /locus_tag="LSDeep1_scaffold_41_prodigal-single_285"
     CDS             217446..217604
                     /product="hypothetical protein"
                     /codon_start=1
                     /transl_table=11
                     /translation="MTNNKTSTDYAELAGLRIALSNISVNRTDSLDELSIIEWLNRRI
                     QELVKICK*"
     gene            complement(217638..217973)
                     /locus_tag="LSDeep1_scaffold_41_prodigal-single_286"
     CDS             complement(217638..217973)
                     /product="hypothetical protein"
                     /codon_start=1
                     /transl_table=11
                     /translation="MAKPPKTLQSDSKFDKFDADGDGIVTDDELAQAERIIQIENADK
                     KEDQLRLMAWVAMLSMVVFTIVLFLPIIDTDRVAALDNLLQMFYIAQAGVVATFFGST
                     AYMSRSSGE*"
     gene            218094..218321
                     /locus_tag="LSDeep1_scaffold_41_prodigal-single_287"
     CDS             218094..218321
                     /product="Putative uncharacterized protein n=1 Tax=Moorea
                     producens 3L RepID=F4XJC3_9CYAN"
                     /codon_start=1
                     /transl_table=11
                     /translation="MKTYIHVNQHIIRANKKHGEDNPVITIKRGRKNTYCHEVSILGP
                     SKVIYGGSDKALLPCGARVVVETECEVEIVR*"
                     /db_xref="UniRef100_F4XJC3"
                     /db_xref="A0A0F9RCK6_9ZZZZ"
                     /db_xref="oac:Oscil6304_1056"
                     /db_xref="F4XJC3_9CYAN"
     gene            218353..218580
                     /locus_tag="LSDeep1_scaffold_41_prodigal-single_288"
     CDS             218353..218580
                     /product="hypothetical protein"
                     /codon_start=1
                     /transl_table=11
                     /translation="MNDSYLYSLVFAVGFAAIGYMISVVRNKNKFEDLVVETISTTID
                     KLVLDGYIQTKGYGDEQEILKWYEREENEKG*"
     gene            218567..218878
                     /locus_tag="LSDeep1_scaffold_41_prodigal-single_289"
     CDS             218567..218878
                     /product="Tax=CG_Mariprof_02"
                     /codon_start=1
                     /transl_table=11
                     /translation="MKKDKTYAVVTVISTYRIRYAIPMDELQNLNTESTVALAWAEDC
                     VTCEEVEEFSQKHLGETIVDTVEMSQEDVLTLFDEDNDYLKEWSEQQKINHIHKWHTI
                     G*"
                     /db_xref="32822151"
     gene            218882..219145
                     /locus_tag="LSDeep1_scaffold_41_prodigal-single_290"
     CDS             218882..219145
                     /product="Uncharacterized protein n=1 Tax=Celeribacter
                     phage P12053L RepID=I6S6G5_9CAUD"
                     /codon_start=1
                     /transl_table=11
                     /translation="MNRYNVKYIGRVLHTFSMLLNVILGGELNQTFSARNYQRKRENK
                     KNVCFLIDIIFYYDTDHCMLSWTHWKLWSSKGEHFITGHETKL*"
                     /db_xref="UniRef100_I6S6G5"
                     /db_xref="I6S6G5_9CAUD"
     gene            219176..219673
                     /locus_tag="LSDeep1_scaffold_41_prodigal-single_291"
     CDS             219176..219673
                     /product="hypothetical protein"
                     /codon_start=1
                     /transl_table=11
                     /translation="MKIELTEDQIDGVVYDALMTLEENNPTDGRVLQALKPNRRKLHK
                     AIKRVLSVQFSYETGLLADRQYENEPYENESRKVKIIDMKIELTEDQIDGVVYDALMT
                     LEENNPIDRKLHKAIKRVLRNKLCLEAKRCDETGLLADRQYENDHRVDHRVVAKTTKT
                     TKGDK*"
     gene            219673..219933
                     /locus_tag="LSDeep1_scaffold_41_prodigal-single_292"
     CDS             219673..219933
                     /product="hypothetical protein"
                     /codon_start=1
                     /transl_table=11
                     /translation="MGKKASGKKYTSKGERKSSISTKNTDPGQRMLNKINALRKGKDV
                     VWVLPNIDKDGKPLAPTVVKTSGKDYLAKMKQNAYQHKAVGE*"
     gene            219933..220184
                     /locus_tag="LSDeep1_scaffold_41_prodigal-single_293"
     CDS             219933..220184
                     /product="Glutaredoxin 3 n=1 Tax=Sinorhizobium phage
                     phiM12 RepID=S5M739_9CAUD"
                     /codon_start=1
                     /transl_table=11
                     /translation="MVTIYGTSRCNWCEKAKELATQYKLQWEFRNVENEHFYDELKVL
                     RPAIKTVPQIFWNGEYIGGYEKFANEIENTIGGYGDGAF*"
                     /db_xref="UniRef100_S5M739"
                     /db_xref="S5M739_9CAUD"
     gene            220171..220431
                     /locus_tag="LSDeep1_scaffold_41_prodigal-single_294"
     CDS             220171..220431
                     /product="hypothetical protein"
                     /codon_start=1
                     /transl_table=11
                     /translation="MERSEVIEIIRNSIVDIEFLKKDGTTRFMTCTLREGSLPAQRDI
                     EQVISEKKPNDDVFAVFDTHAQGWRSFRWNSLKKVNGVDFVQ*"
     gene            220460..221341
                     /locus_tag="LSDeep1_scaffold_41_prodigal-single_295"
     CDS             220460..221341
                     /product="Glycosyl transferase-family protein n=1 Tax
                     =Sinorhizobium phage phiM12 RepID=S5MB86_9CAUD"
                     /codon_start=1
                     /transl_table=11
                     /translation="MAGRINTLPANLLSHFQIVHSRIPEELDQTKKKILVLHDLVGDP
                     MYDQLRDGGWKMFDKLVFVSYWQKQQFQDYLGIPSSASVVLKNAITPIEDHVKPDDKV
                     RLIYFSTPHRGLDLLYSVYKPLSKEFSNIELNVYSSFDLYSWPERDKPYIGLFDKLRG
                     HKAINYNKSVSNEVIREELKKNHILAYPSTWQETSCLVLMEAMSAGLLCVHSSLAALP
                     ETSMNLTMMYDYHEDPQKHAEIFYAQLRAAIIAYSNPNTRAQIKGNLTTQKLLTNSVY
                     GWNGRGRQWQHLLKSML*"
                     /db_xref="UniRef100_S5MB86"
                     /db_xref="S5MB86_9CAUD"
                     /db_xref="buo:BRPE64_ACDS05190"
     gene            221413..221967
                     /locus_tag="LSDeep1_scaffold_41_prodigal-single_296"
     CDS             221413..221967
                     /product="Uncharacterized protein n=1 Tax=Bordetella
                     parapertussis (strain Bpp5) RepID=K0MF58_BORPB"
                     /codon_start=1
                     /transl_table=11
                     /translation="MKYEIKNRFTDVVQFTAEIDCQENAIAAVKVGMAVRWAVKTGAN
                     LKHADLRYANLLDANLLDANLKHANLQDANLRYANLRYANLLDADLLGADLRYADLRY
                     AKLRRANLQGVNLRGADLRYADLRYANLQGVNLRGADLRGADLRYAKLRRANLLDADL
                     LGADLRGADLRYADLGCEKLSRFI*"
                     /db_xref="UniRef100_K0MF58"
                     /db_xref="rhl:LPU83_1989"
                     /db_xref="W6RTK5_9RHIZ"
                     /db_xref="K0MF58_BORPB"
     gene            222455..222622
                     /locus_tag="LSDeep1_scaffold_41_prodigal-single_297"
     CDS             222455..222622
                     /product="hypothetical protein"
                     /codon_start=1
                     /transl_table=11
                     /translation="MTKLEELKVIRDAAVNAADADWDDIDDADAAYVTAWDAIDAYKA
                     ELDKQEDKTNG*"
     gene            222615..222815
                     /locus_tag="LSDeep1_scaffold_41_prodigal-single_298"
     CDS             222615..222815
                     /product="hypothetical protein"
                     /codon_start=1
                     /transl_table=11
                     /translation="MADALMDRIKAHRGAPDVYDPPTFDQMADRILELEDRIATLHGS
                     AEAFYNGIAMEYYGKGLYKNDL*"
     gene            222805..223191
                     /locus_tag="LSDeep1_scaffold_41_prodigal-single_299"
     CDS             222805..223191
                     /product="hypothetical protein"
                     /codon_start=1
                     /transl_table=11
                     /translation="MTFDKNDLVERLRHTFEDEAADRIEELEAQLAVAGKALNRLLRP
                     PNGHPHIEAATKEEWAVRAMNAENKLAVEYIRADIADQRIAELETTIESCRAVLKAEK
                     LCDYCDEADPMRQAMCLAKECGVKDV*"
     gene            223184..223567
                     /locus_tag="LSDeep1_scaffold_41_prodigal-single_300"
     CDS             223184..223567
                     /product="hypothetical protein"
                     /codon_start=1
                     /transl_table=11
                     /translation="MFDSENLKVGDVFYSVKERNSAFHRKKIHQEIDGRDWFRYDRPL
                     CTYELVTHKVLGILRKELEGQWKHDPGAYDLQTEFFVRYQDETHAGNHEMDFYGDEDK
                     YFVDKQEALDYIITLQTTAKELDKT*"
     gene            223564..223863
                     /locus_tag="LSDeep1_scaffold_41_prodigal-single_301"
     CDS             223564..223863
                     /product="Uncharacterized protein n=1 Tax=Celeribacter
                     phage P12053L RepID=I6R0Y2_9CAUD"
                     /codon_start=1
                     /transl_table=11
                     /translation="MNKDKSPVKEIQGLAPDARIEMLEAENEKLRKALEIYERERIRF
                     KHAKPEMTGEFFIAGYHGPKDDNVMPQFIEVCPAYGAGWVMIYEDTGRNISYEGS*"
                     /db_xref="UniRef100_I6R0Y2"
                     /db_xref="I6R0Y2_9CAUD"
     gene            223863..224591
                     /locus_tag="LSDeep1_scaffold_41_prodigal-single_302"
     CDS             223863..224591
                     /product="Uncharacterized protein n=1 Tax=Sinorhizobium
                     phage phiM12 RepID=S5MPS8_9CAUD"
                     /codon_start=1
                     /transl_table=11
                     /translation="MKVKIGKYSSWFGPYQLAEALCFWAKPVLDEHGLPDKPKWVHQF
                     GEILAHGSVQPEHKIGEAFQFGEDCPETWLYKLLKWINSKKERKISVHIDKWDTWSMD
                     NTLAYIVLPMLKQLKDTKHGAPYVDDEDVLEYLRSTVARELTQEEKNIGHVDDNHFKR
                     WDWALDEMIFAFQNEVDGDWEDQFTTGEYDFQFVKTDENGTSEMVKGPNHTAVTDWEG
                     RKAHANRIQNGFKLFGKYYQHLWD*"
                     /db_xref="UniRef100_S5MPS8"
                     /db_xref="A0A023NGQ5_9CAUD"
                     /db_xref="S5MPS8_9CAUD"
     gene            224597..225199
                     /locus_tag="LSDeep1_scaffold_41_prodigal-single_303"
     CDS             224597..225199
                     /product="Clp protease n=1 Tax=Pseudogulbenkiania sp. 
                     (strain NH8B) RepID=G2J0R1_PSEUL"
                     /codon_start=1
                     /transl_table=11
                     /translation="MGLLELLSPPNKQKERFSTRAVANVHEFYLCGTIEPADEYIEWF
                     DTIRHCSSNDVVKIYINSYGGDIFTAIQFLRVLEESAGTVLVSIEGACMSAATMIFMA
                     ADSIEVSEHSMFMFHNYSGGTIGKGGEMLDQLQHERAWSEKLLRSTYENFLTTKEIES
                     ILNNKDIWMDGEEVIKRLKNKIKKTKTKEVSADVHNGNGS*"
                     /db_xref="UniRef100_G2J0R1"
                     /db_xref="pse:NH8B_1224"
                     /db_xref="G2J0R1_PSEUL"
     gene            225174..225395
                     /locus_tag="LSDeep1_scaffold_41_prodigal-single_304"
     CDS             225174..225395
                     /product="hypothetical protein"
                     /codon_start=1
                     /transl_table=11
                     /translation="MFTTEMDHDEISITVLDDGGSYEDINYLIYDDMIYIRQWDEEYQ
                     HHNVISMSPRMLAEFLAAMKTPEGAYRIS*"
     gene            225489..226631
                     /locus_tag="LSDeep1_scaffold_41_prodigal-single_305"
     CDS             225489..226631
                     /product="DNA ligase (ATP) {ECO:0000313|EMBL:AGS80982.1};
                     EC=6.5.1.1 {ECO:0000313|EMBL:AGS80982.1};;  TaxID=1357714
                     species="Viruses; dsDNA viruses, no RNA stage;
                     Caudovirales; Myoviridae.;" source="Caulobacter phage
                     Cr30.;""
                     /codon_start=1
                     /transl_table=11
                     /translation="MNTMKVQDTSPVLFKRDTTGSVRQWYAETGTDGSECGWRTIAGL
                     KEGKKVTSEWKIVEEKNVGRSNSTTKSEQASFEMYAEVQKKKNEGYFESLSAIDTFNK
                     FQPMLASKHEDAKYDFKKNVYYTQPKLDGIRCIARIDGLWTRAGKEIVAVPHIREELS
                     VFFQKYPNAILDGELYNHDLKDNFNKITSLVRKTKPSDADIEETAELVEYHVYDIGIM
                     PDGDKKKFSDRCQFLTVQGFHLHKVKTVRTQQVNSLEEIDDIYGVYLEKGYEGQMIRV
                     DGSYENKRSKLLIKRKEFLDAEFKVIRIEEGVGNWAGYIKRFVLELPDGREFASNVRG
                     TQKILKDLLESNVTPDWATCRYFTPTPDGIPRFPVVTDWGKGQRND*"
                     /db_xref="A0A067XRC5_9CAUD"
                     /db_xref="UniRef100_UPI0003CEEC50"
                     /db_xref="6.5.1.1"
     gene            226624..227166
                     /locus_tag="LSDeep1_scaffold_41_prodigal-single_306"
     CDS             226624..227166
                     /product="Metallophosphoesterase n=1 Tax=Sinorhizobium
                     phage phiM12 RepID=S5M7N4_9CAUD"
                     /codon_start=1
                     /transl_table=11
                     /translation="MTKNIWVVSDTHFNHTNILRFTDSNTGELIRPGFKDVTEMNETM
                     IQNWNSVVRPGDKVYHLGDVFFGDKEWFKRMWPRLMGRKRLLVGNHDDIPFLSSGGFF
                     QKVQFWRCFAEFNILMTHVPIHDSGLYRSRSRDRPMLNVHGHIHQNKSPQGPYHCVCV
                     EHTNYTPVHIEDLAKIALNL*"
                     /db_xref="UniRef100_S5M7N4"
                     /db_xref="A0A0F6YPK3_9CAUD"
                     /db_xref="paej:H70737_18905"
                     /db_xref="S5M7N4_9CAUD"
     gene            227238..227507
                     /locus_tag="LSDeep1_scaffold_41_prodigal-single_307"
     CDS             227238..227507
                     /product="hypothetical protein"
                     /codon_start=1
                     /transl_table=11
                     /translation="MTDFVKANFTISGDYIFYGKAKPENFVARFKHRGPFTKAKFLKE
                     LIANHSVESYFADRAEGKAPLTILRNVNEDWYYGILEAFSGRSLR*"
     gene            227609..228061
                     /locus_tag="LSDeep1_scaffold_41_prodigal-single_308"
     CDS             227609..228061
                     /product="Hypothetical phage protein n=1 Tax=Yersinia
                     enterocolitica serotype O:8 / biotype 1B (strain NCTC
                     13174 / 8081) RepID=A1JNJ5_YERE8"
                     /codon_start=1
                     /transl_table=11
                     /translation="MLVVFDIDGTLANIEHRLDYVRSKPKNWKAFDAGIPNDKVNEPV
                     ARVFQTLAESAWISDIVLASGRNERSRQATEDWLYANNFTAWQKLYMRKADDFRSDDI
                     VKQEILDQIIVDYGKKPDMVFDDRPRVVRMWRDNDIFVFNVYQGEDDF*"
                     /db_xref="UniRef100_A1JNJ5"
                     /db_xref="A0A074MEP9_ERYLO"
                     /db_xref="yen:YE1682"
                     /db_xref="A1JNJ5_YERE8"
     gene            228061..228303
                     /locus_tag="LSDeep1_scaffold_41_prodigal-single_309"
     CDS             228061..228303
                     /product="hypothetical protein"
                     /codon_start=1
                     /transl_table=11
                     /translation="MSKRYKIREEVSVGGKSRFYVMSKYGWGYETTWSDCASEVKIVK
                     HSLKDAQAEVEHLKKSDAEQLKYKQDSKIVKVKYHD*"
     gene            228296..228835
                     /locus_tag="LSDeep1_scaffold_41_prodigal-single_310"
     CDS             228296..228835
                     /product="hypothetical protein"
                     /codon_start=1
                     /transl_table=11
                     /translation="MTKPICTVMVGLPAMGKSTRVATLATMNPDVFVYSTDSYIDQQA
                     QAFGKTYNEVFKDYIGKATTRMNALLDIAINGKADIIWDQTNLGIDKRRKIISRMKQA
                     GYQVCCECIVPPESDYDGSKEDWAQRLANRPGKTIPDNILYSMMDSFVMPSVEEGFEQ
                     IIFFNMYGALIAIDYGEEK*"
     gene            228935..230089
                     /locus_tag="LSDeep1_scaffold_41_prodigal-single_311"
     CDS             228935..230089
                     /product="Putative uncharacterized protein n=1 Tax
                     =Dictyostelium fasciculatum (strain SH3)
                     RepID=F4PYG0_DICFS"
                     /codon_start=1
                     /transl_table=11
                     /translation="MHYNFPMIRHISDVLPHIEGREEFIVAEREGYTVVNYVVAMADT
                     FNMYPAGYDGSLSTYDLGGAMRRECRGLIFGDDGHLMSRPFHKFFNINERDETQAHAV
                     DMTQPHVIMEKMDGSMIRPILVDGYLRLATKMGVTNVAMQAEEWLAAQDPALKDWMRK
                     CVEDSVTPLFEWVSPFNQIVLAYEEADLVYLGTRCNTSGWYIMDTSCPFNTVPRYGSV
                     EGNISDYVARQRGAEGREGDIIRFADGHMCKIKNDWYVRIHKTVDRIVFDRNIVNLIV
                     NEEVDDVMPMLPVIQANRVRNFEIRFWNAFKQKENRLYGLRIAAQQNYEDDRKRIALE
                     MVPTLENKTDAQFIFRMLDGSDIRELLLDHVRKSISSNTKWDECAKWMGM*"
                     /db_xref="UniRef100_F4PYG0"
                     /db_xref="A0A0F9MND1_9ZZZZ"
                     /db_xref="tam:Theam_0167"
                     /db_xref="F4PYG0_DICFS"
     gene            230091..230786
                     /locus_tag="LSDeep1_scaffold_41_prodigal-single_312"
     CDS             230091..230786
                     /product="Putative metallophosphatase n=1 Tax
                     =Sinorhizobium phage phiM12 RepID=S5MBC9_9CAUD"
                     /codon_start=1
                     /transl_table=11
                     /translation="MTITRLIGDIHGMVNDYKVYAIDNFKGPTIQVGDFGVGFGQSDY
                     WHESLNDFHTRKNHRFIRGNHDNPFQCKEMVGWIPDGTIEDDIMFIGGAWSIDNPIAP
                     PGWYRRTAGYDWWAEEENSYEDFDRMLEDYKRVKPRIMITHDCPASVSYSMFWGSGFL
                     NGPVYPNRTGGWFDRFFEEHQPEFWFFGHWHKTMQSKVGNTTFVCLGELDTIDVDLND
                     SEQIQQAIADKIL*"
                     /db_xref="UniRef100_S5MBC9"
                     /db_xref="A0A0F6SJ32_9CAUD"
                     /db_xref="fae:FAES_4042"
                     /db_xref="S5MBC9_9CAUD"
     gene            230797..230982
                     /locus_tag="LSDeep1_scaffold_41_prodigal-single_313"
     CDS             230797..230982
                     /product="hypothetical protein"
                     /codon_start=1
                     /transl_table=11
                     /translation="MLPPAQIAGYDTVNYPKVNRVEVIGDDGRAYTNYNATDVQLHIQ
                     DDGRTMKVFLRTKKVEL*"
     gene            230979..231389
                     /locus_tag="LSDeep1_scaffold_41_prodigal-single_314"
     CDS             230979..231389
                     /product="Uncharacterized protein {ECO:0000313|EMBL
                     :KKL14085.1};  TaxID=412755 species="unclassified
                     sequences; metagenomes; ecological metagenomes.;"
                     source="marine sediment metagenome.;""
                     /codon_start=1
                     /transl_table=11
                     /translation="MTQPTLYIIMRRDIPDMNPGKGMAQAAHAQAEFWNCIEDRCGPN
                     YLQDDPLWSDVNYWRGAWNFGRTLVVHAPLDEIYRIVTKSYCGGVVIDSTYPWRNYQG
                     ELCVSDEITCAWIFIGSESYAEDISETSSLPLVE*"
                     /db_xref="A0A0F9AX88_9ZZZZ"
     gene            231343..231477
                     /locus_tag="LSDeep1_scaffold_41_prodigal-single_315"
     CDS             231343..231477
                     /product="hypothetical protein"
                     /codon_start=1
                     /transl_table=11
                     /translation="MQKTYQKRLVFLWWSNPPMTWIAIYFIFGFFMGFITGVVYASKL
                     *"
     gene            231600..231992
                     /locus_tag="LSDeep1_scaffold_41_prodigal-single_316"
     CDS             231600..231992
                     /product="hypothetical protein"
                     /codon_start=1
                     /transl_table=11
                     /translation="MTKEYVMVTTIQTFRHRYIVPVSALPDDGVSPTSDVMDMVTLDE
                     VKEFSQEFLGEQIIDSVLTDQNKVLEMIDREQPWIKGWTKEQKIDYMDAWNDDLDKVR
                     VEKFQEKQEKYHDYILRMQQEARGSKQK*"
     gene            231989..232249
                     /locus_tag="LSDeep1_scaffold_41_prodigal-single_317"
     CDS             231989..232249
                     /product="hypothetical protein"
                     /codon_start=1
                     /transl_table=11
                     /translation="MNDIWDFGFTAVTEDELSAVQHTVALANDAEQLALNTQEKLDSL
                     YNAIIPLLNNLKRNPEKDYIHWPNRIQKVEEFEDHLMKIYQS*"
     gene            232303..236199
                     /locus_tag="LSDeep1_scaffold_41_prodigal-single_318"
     CDS             232303..236199
                     /product="Putative uncharacterized protein n=1 Tax
                     =Aeromonas phage PX29 RepID=E5DQ63_9CAUD"
                     /codon_start=1
                     /transl_table=11
                     /translation="MDSFKSRLDENSFYTVQKEKDEFVNNDKFVINAFFFSFIMSLGF
                     LDSAKNNDKVKLYFRGDKKLKIDNINDDNNDTSLIIKIMADKGFFKTPQTTNEITRFL
                     VKLKSGQVPSVDPVILRGWIEQIKPDKLVGSSSVIKKLTKEFMDGGSLASFADSLKAN
                     AKVTRWKQLEFYDTAKTLKIDPAKKKAAPAGTTSAQKVEPSAAAATPVVDTPVVSAPA
                     VTATRQATTKVQKPAKPAGKVAWADTDVMVTEFARGTDIDSSYKHTAKNREDFLQAIV
                     KRYKDGLLNDSQVNPMIEFLKKFPMTQKKVQEAILGNISSVLRYPYQTRVSDDVLVVV
                     KSNFFELLEKAAATKAVKKYLKAVVSNIFRGLSKLESPKAMEDYKISYSKFFNSSIVQ
                     NNRSDLEPYRFTHIHSEKIFNAFMFSKSDQEFLEALVTKGIILKTSAGKYTYDFRRSK
                     EENLASLELLKTKGVQQSSQLEVTINAILKNTELPWNVVPDDKEEFYGWLNSLSKSEY
                     DKVAVKGLLSADNITAPWHEQLIRDFVEKISPEVLLINSVGKGNIYNRIDIKDDLKQD
                     AGMAATKKLLDYLANNSLSKIDGIESTGGYARQGEYSVAIDNLYDLASHYKLLSNSAY
                     KSTLAKIFMEGLENILILRERNKYYSSSGNIFTRPGQPNVYRDNILTDKQIEELDLKL
                     IQHSEITGFGIFGPISSYSDLSDSNKKLIQAMIKSKGPDGLRNAQLILDADFFNTLSV
                     EDVGTLIGTPSRVVAFLPEASKKDVVLNLLKNPTFRQKVVEEYKNTFYKTSSSSYRND
                     AIFLDILIESEDIDVPTYNKIATSYVDKLESNKDDSGYGTTMAYINKQEKFNNKSKVL
                     TEKLILSADSRMNKMKTEYRDFMSSAQNQFLSYVENDRKGAEFLYQSTSKSMRKRLAN
                     AYMNSTDFSTSAKVALANPSSPIKPFEALTDKRIKEILKYNNVASEETKISEKYIRDF
                     TSMDTYLRGAAKNRKPIEDLKVEEISMTPKELTQLTVDMHRTKRNERHGREAMVIKRS
                     FNVAIPMQAEAQKVWIEKDPNQEIVNPMYHGTGAIAASMILRYGFRVIKRGDPSVVAR
                     MLGDGVYGAIHIDKSQQYVGDNGYGRRIGGRGYIFEMNGALGKEGQDYKSAGIKDGDG
                     IRSPEWCVFSPNAQFKIFKAHEVVIVSEGTMKNILGENPPSAPVRESTTITPGLGFKS
                     YLKESIINQSTNYTTYTFVNGLIPMNRDEMVDFESFKSPNPSMITLEPSAYGPSVVIR
                     GTEGTNDYLFTGPSDFKMNLPEVFEEYLDYMRKKVI*"
                     /db_xref="UniRef100_E5DQ63"
                     /db_xref="E5DQ63_9CAUD"
     gene            236257..236493
                     /locus_tag="LSDeep1_scaffold_41_prodigal-single_319"
     CDS             236257..236493
                     /product="hypothetical protein"
                     /codon_start=1
                     /transl_table=11
                     /translation="MKRKFKDFNVQEIISPSRGTLYAVYLAKNILIATYRDEETATAL
                     CANLNIDPWYLDKKYWKEYQSARISYTPTLNQGY*"
     gene            236495..236749
                     /locus_tag="LSDeep1_scaffold_41_prodigal-single_320"
     CDS             236495..236749
                     /product="hypothetical protein"
                     /codon_start=1
                     /transl_table=11
                     /translation="MVIASSYEDRIALIRKIALRKKKLEMVKAQTRSISKTLPKPARK
                     KQALPDDNKNINAYTDASKYAKQYYGETHFETTRYDNDWD*"
     gene            236752..237012
                     /locus_tag="LSDeep1_scaffold_41_prodigal-single_321"
     CDS             236752..237012
                     /product="hypothetical protein"
                     /codon_start=1
                     /transl_table=11
                     /translation="MKYSRNELVSILQESVANVKFLKIDGTERIMSCTLKQDVVPQAT
                     KEDPLSQKKIRSINEEVLPVWDIEKNGWRSFRVDAVLDISAG*"
     gene            237056..237295
                     /locus_tag="LSDeep1_scaffold_41_prodigal-single_322"
     CDS             237056..237295
                     /product="hypothetical protein"
                     /codon_start=1
                     /transl_table=11
                     /translation="MLDPLAMTLLLSGGIFIVSFLICREANKRSTEQVIGDTIIYLCN
                     EGFVRFQRDEDGEIEILKIEVDHGNSKAPRQEETA*"
     gene            237255..238406
                     /locus_tag="LSDeep1_scaffold_41_prodigal-single_323"
     CDS             237255..238406
                     /product="Uncharacterized protein {ECO:0000313|EMBL
                     :AGS80890.1};  TaxID=1357714 species="Viruses; dsDNA
                     viruses, no RNA stage; Caudovirales; Myoviridae.;"
                     source="Caulobacter phage Cr30.;""
                     /codon_start=1
                     /transl_table=11
                     /translation="MVTRKPPVKKKPPKVYSRRAQTGIAAAPVNSYHWFNDYIRTEVD
                     KTEISSVVKSYIKKNFPKEETKLALRAPEWMYTGMPFLASIISWKEKGFPFPGAGSYE
                     KTLRKNIEDIIEAGRNKVDAEEEADNDTERKPTLKKKSPAEIVKERASDFIAEIEAVI
                     DIWGSGVYLDIENYSPYNELQKIDAPYNLAKSVMNYYTPILDEAIELVNKKTPDLVEG
                     FRHMSVKQRREYLSLLKRIVEDVEKYLLSKKALRKTRKPKVKTADKQIEKLTYLKESA
                     EFKLVSIPAAQVIGASRLYLFNTSSRILTELVCRLAKGFEVKGTTIQGIDEEKSRQTL
                     LRKPNEFLPIVQNKSPLQINKEWLTLTTKSNTANGRVNKDTILLRALDR*"
                     /db_xref="A0A067XQ91_9CAUD"
     gene            238414..238644
                     /locus_tag="LSDeep1_scaffold_41_prodigal-single_324"
     CDS             238414..238644
                     /product="hypothetical protein n=1 Tax=Marinimicrobia
                     bacterium SCGC AAA160-I06 RepID=UPI0003B34405"
                     /codon_start=1
                     /transl_table=11
                     /translation="MTETDFMNRSKFTQIIEQKVRELNLSYIEAVVEACKSTSIEPED
                     VKKFISPLIKEKIKTEAMNLNYLPKQNQLIFE*"
                     /db_xref="UniRef100_UPI0003B34405"
                     /db_xref="F5B3U5_9CAUD"
                     /db_xref="UPI0003B34405"
     gene            238736..239653
                     /locus_tag="LSDeep1_scaffold_41_prodigal-single_325"
     CDS             238736..239653
                     /product="Single-stranded DNA binding protein n=1 Tax
                     =Pelagibacter phage HTVC008M RepID=M1HLM5_9CAUD"
                     /codon_start=1
                     /transl_table=11
                     /translation="MSFSNLKRSRGQINKLVAAAEAASGSGEKKNYKDDRVWLPTVDK
                     ANNGYAVIRFLPATEGSELPWNRYWDHGFKGPNGQWYIENSLSSIGMNDPVGELNSRL
                     WNTGVESDKEIARKQKRRLHYVSNIYVVNDPGNPANEGKVFLYKYGKKIFDKLMDAMQ
                     PEFDDEDALNPFDFWEGANFKLKIRDVEGYRNYDKSEFARVSPLAESDEDLEKIYNQM
                     RDLSEFTDPKSYKTYDELKARLMTVLGEGASGGAMTMKQEAQLGAEQQPRQMKSEAAS
                     TAEDLSVDIDLGADDNDTMSYFASLANDD*"
                     /db_xref="UniRef100_M1HLM5"
                     /db_xref="M1HLM5_9CAUD"
     gene            complement(239650..241497)
                     /locus_tag="LSDeep1_scaffold_41_prodigal-single_326"
     CDS             complement(239650..241497)
                     /product="hypothetical protein"
                     /codon_start=1
                     /transl_table=11
                     /translation="MTTLSSVIETLKEINENQEGSSDRRSEELKMVFSDGIKELARSI
                     ESSRGSGLRLPSLSSITSIITNNPISKAIGAIKDTITNAITAPYRLLTGAINGITSTF
                     SSIFSILGSFIMAPFNMLKNLIFPSAGKGDKESIKLLNEISLGIRNLNLTFESYIDYL
                     KNQRLDDLETSRERGNPPPERSDPDRGPLPPQSDTNRISILALRAIAALPVIELLAEL
                     GLALAIEALGLDDFVKALKLPDLFRGIKGTFTKISGFFTSVVDLFKKIKLPDLPNLNI
                     LGRVTDFFKGLKLPDLPNLDLSSRFADLFKKIKLPDLPNLRLPSLPGFNLDLPNFSKY
                     LDPLKSFFTGVGKFFSGAFDIFKPLLTPIKAATKLLKGLPFVGWVLTAFDGLFGAIKG
                     FTETDGSLTDKLWGAFDGAIMGIITGITDAIDLLAIKIPAWFLEKLGFEGAAEKLREF
                     SLTTLVENLWKSIKGLFNGGIDGLTTTLKNIPDYLYMAAQKYLKISIPEISIKLPNFL
                     GGGKFTLIPAFSVGFGSDQGAAQAKQNITRRNEELIQRRRTTDEEANRVLERSQVRLS
                     EASDRLNSSRMAAIQNNVDARQTQNNTTVMNQGAFPLPVDVRDPVRGPI*"
     gene            complement(241685..242389)
                     /locus_tag="LSDeep1_scaffold_41_prodigal-single_327"
     CDS             complement(241685..242389)
                     /product="Gp26 baseplate hub subunit n=2 Tax=unclassified
                     T4-like viruses RepID=H8ZMB2_9CAUD"
                     /codon_start=1
                     /transl_table=11
                     /translation="MALPKLNDKPKYELTIPSTGKKVKYRPYLVKEEKILMMALESGD
                     KHSALNAVIDTIEACVSDKVDRTQLALFDIEYMFIMIRSKSVGEISEVGIKCASCNAV
                     NEISIQLDNVQVKKPEGSNEIELSDTIMLKMKYPSFSDVASLEGKEISATEKVFELIT
                     KCLESVTTEDEYILIKDTPEAEVTEFIESLSSAQFTKVKEFIERIPSVEKEVQFVCKS
                     CSEANKILLRGIDDFF*"
                     /db_xref="UniRef100_H8ZMB2"
                     /db_xref="A0A0E3F9X5_9CAUD"
                     /db_xref="H8ZMB2_9CAUD"
     gene            complement(242410..242949)
                     /locus_tag="LSDeep1_scaffold_41_prodigal-single_328"
     CDS             complement(242410..242949)
                     /product="hypothetical protein"
                     /codon_start=1
                     /transl_table=11
                     /translation="MLNVNQFHSAIRSGMAKTSLYKVDLPYIAATGILTTNLNLMCRS
                     ATLPGRQIMTAERTIGIKYEKVANGFAVEDVSMTFYLTNDYEAKRYFDSWAALAIDPV
                     TYELNYKYGPSGYAKDVIITQLNQRSEPVYTCKLKDAFPTTINTVEFSSNEGSVVELN
                     IQLSYTDWTGEWKSPFTPF*"
     gene            complement(242942..243547)
                     /locus_tag="LSDeep1_scaffold_41_prodigal-single_329"
     CDS             complement(242942..243547)
                     /product="Putative DNA end protector protein n=1 Tax
                     =Sinorhizobium phage phiM12 RepID=S5MCZ1_9CAUD"
                     /codon_start=1
                     /transl_table=11
                     /translation="MTNLFQNLEIEAFRAGVTPRTRESREWFRKKINDLRGNELRRID
                     RSKLMKDPALQLSNRQILGSMYMFFYDPKHKKTLPYYDSFPLVIVLDEAKGGFLGLNL
                     HYLPPILRAKFLAALMDTTNNQKFDESTKFKSTYQQLKAASKLRYFKPCIKHYLTDHV
                     RSRFAKVEAPEWEIATFLPMADWQKSSGSNVYKESRKSLNA*"
                     /db_xref="UniRef100_S5MCZ1"
                     /db_xref="S5MCZ1_9CAUD"
     gene            complement(243556..244056)
                     /locus_tag="LSDeep1_scaffold_41_prodigal-single_330"
     CDS             complement(243556..244056)
                     /product="Head completion protein n=1 Tax=Synechococcus
                     phage S-CAM8 RepID=G8EXX2_9CAUD"
                     /codon_start=1
                     /transl_table=11
                     /translation="MKTYQGIYKIKNTSKYEGDPTKVVFRSMWERHCFKWCDDNPNIK
                     GWSSEETVVPYFYDVDKKYHRYFVDLKITFNEGRTILVEIKPEKQTNVPKKTGTRNTQ
                     RYVNEAMTYVKNMNKWEAATSFAKDREWEFQIWTEKTLQEMGIMPKQRKLKPLKPIKK
                     KPKVQI*"
                     /db_xref="UniRef100_G8EXX2"
                     /db_xref="G8EXX2_9CAUD"
     gene            244106..245092
                     /locus_tag="LSDeep1_scaffold_41_prodigal-single_331"
     CDS             244106..245092
                     /product="hypothetical protein"
                     /codon_start=1
                     /transl_table=11
                     /translation="VSGLASFPLENRDQYKGQIRFIPIVTIPPKINNKVDVSSNEASN
                     SADVQGGAGESLTQNRLSTISKTQEVYRRDEQVVLYMPPTLAIFDGVNIQNLDLNVFG
                     AAVEGGIKSGSGALEAVASSSMNQISSFMDALSGNLDTQGAQVFASRAAAMFGSDTIS
                     GAVSSALRVTPNPNSRMIFRSVNIREFAFDFKMVPTSEAESQAIKRIVHLFRKNLYPK
                     TIELEGTGLPIAYRFPNTFQVEMYYGNKKLSDLNPDLKFQKMYLRQFTTNYNPNGMGF
                     YKNGDFNEVTISLSFTETRALTYGDVASAGETGRDNLIDQEGARGFASRGFR*"
     gene            245092..245826
                     /locus_tag="LSDeep1_scaffold_41_prodigal-single_332"
     CDS             245092..245826
                     /product="Baseplate wedge subunit n=1 Tax=Pelagibacter
                     phage HTVC008M RepID=M1I7R1_9CAUD"
                     /codon_start=1
                     /transl_table=11
                     /translation="MTYFNNFPIVYYKFGDEIDFNLFQNVSAYVDIVDRLKENSVFYT
                     FYTIQDGERPDQLSQTLYGSTDYYWTFYSLNEDLKQFGWPIQTEKVTDFVKGKYPNVT
                     LVTRDYFYDKFDIGERIQGVNSGTIGTILNKVSDFGHIVVKTDGEFEDGEDVSTIDRD
                     SDDIRSVTLLNSMPEYQSPHHFESAGKWVDIDPTIPLGSEIVPITKTEYYLNLNEERK
                     VIRVFRDNAIRNIVSSFNKALRETAV*"
                     /db_xref="UniRef100_M1I7R1"
                     /db_xref="M1I7R1_9CAUD"
     gene            245826..247178
                     /locus_tag="LSDeep1_scaffold_41_prodigal-single_333"
     CDS             245826..247178
                     /product="hypothetical protein"
                     /codon_start=1
                     /transl_table=11
                     /translation="MTAQKFKVESALDFIIDSVLVTSERTGREYNIGAVVSEINLFEH
                     IDKPYITGKILFVDNARVIERLNLSGTEKVSVKIKIEEDDDSILTIEKNFYIDEIVKS
                     VKTNDDTEIVGISIIEDIAYISQLSRISKSFRGAPSEIIQRVVEDYLERELFNLSEKE
                     YTEPHPMRVVVPNMTPLDTINWIKDRASTNNGMPFFLFSTLCDDRIRYLDLETMIKLN
                     PLNTSTHEYSYAQGVPNNANAADKILQSYMINSYSHTSNENQLYLARKGAVGSTYNFI
                     DTMTNTTLTRKINADEIFKRIQFPGYQNEPTYDSKSKFRGSAMHEYDPTEISQISPTV
                     TYDDDTFNFYESKDVNTHMHKAESRALRYFLHKSSIDINVPGRNFLYKDINKSIGNII
                     KISFKANEVSLDENDATDNRDKKKSGNYFIYAARHVFQANQYTVNLSCTKLSHEKGVG
                     *"
     gene            247175..248047
                     /locus_tag="LSDeep1_scaffold_41_prodigal-single_334"
     CDS             247175..248047
                     /product="Uncharacterized protein n=1 Tax=Alicyclobacillus
                     acidocaldarius LAA1 RepID=B7DP66_9BACL"
                     /codon_start=1
                     /transl_table=11
                     /translation="MKTIQNDFYGDSFRWFVGVVVSNNDPLKLGRVKVRIRGIHSKSE
                     EDIPTADLPWAQVIVPSTEGGISGIGKMPQLQNGAQVTGFFADGITSQIPIIIGSLHH
                     IEKRSDGDSPTRTESNIGRNETASPLQSNLSPNSSGFTKEPDAYRLTGGSNGEKIYNY
                     LSSQGLSPEQAAGVVGNLAAESNLDPSAFNPNDVGQPSGGIAQWRGQRLDELKAYSST
                     NNLDWRTLDAQLPFLMYELETKSYLGYGALLNANSVEESTRVFEEKFERPAPGTFNRR
                     YGYARDAYDRYANA*"
                     /db_xref="UniRef100_B7DP66"
                     /db_xref="A0A067XR43_9CAUD"
                     /db_xref="abs:AZOBR_p340111"
                     /db_xref="B7DP66_9BACL"
     gene            248058..249632
                     /locus_tag="LSDeep1_scaffold_41_prodigal-single_335"
     CDS             248058..249632
                     /product="lysozyme n=1 Tax=Thioalkalivibrio sp. ALE12
                     RepID=UPI00036B3D2A"
                     /codon_start=1
                     /transl_table=11
                     /translation="MSNLNNTVSFDQFNSMLSNIQKQSNIAGVAADLASIGENAATIS
                     STILGKTSGEKIAGVESFSIDFDRKGDQLVEGLSTVRINSSVPGYDNILKTTPTKSTD
                     IQKITGSSASDGYLKELIGGSSPEAVFNNLNVNTGQKPGQEVIGELTSQEYSSKIVNS
                     IQRSVSGLETEAVRGELQNLQQSVQSVVNNFEGGFINNLLTISNDVLRSEVNQITKGV
                     LPADIMTQVMQAVLLGEKRKASKIARDYLILQEQTTNDISGLDIGRVEEDIYSIDPSV
                     SNILDTQSSSFENIRAPTTPISQLNLNDYDILDDEVDQPLAGSSTATTRQATPETSKA
                     GSKFTFVNSYEELITDFRGASREITEVVTHWTAHFLNQGYVGSEEIEKIHLDKGFSTI
                     GYHYVIKRDGTLQRGRPVNRPGAHALENEHNKYSIGVAFVAGYNCNSGNPNYLNYVGA
                     ESITGEQWKTLDQFLKAFYVVWPGGQVWGHNDTDPGNKVDPGIDMVQYVRNKFGKFNV
                     ASSGTLSPLSPSQLVG*"
                     /db_xref="UniRef100_UPI00036B3D2A"
                     /db_xref="L7TML5_9CAUD"
                     /db_xref="osp:Odosp_2621"
                     /db_xref="UPI00036B3D2A"
     gene            249637..251676
                     /locus_tag="LSDeep1_scaffold_41_prodigal-single_336"
     CDS             249637..251676
                     /product="Lysozyme n=1 Tax=Stenotrophomonas phage IME13
                     RepID=J7I148_9CAUD"
                     /codon_start=1
                     /transl_table=11
                     /translation="MTTGNDDIKDRINREGEANVLKQGVPEEGFSDPEAKYPKADYEY
                     ESSINKGSRGSKIHNLAIRNGIVDRGTSFVKQEKAIYPLTQTNESISGHVIEINDTPG
                     GERILIKHNTGAGVEIRADGSIVINSLSNRVDLVADDYTMAVEGNGHITYYGNLNMVV
                     QGDYNLDVKGDYNLRVSGNNIVNILGSYRKKVIGAFSEIIYKTKSSTVLDTVTNTYLK
                     GLGNFVKGTYRNYIDGESNYISSGRTVITSEDGVDISSPDVNIAADNISVFGDNGTIG
                     GKNVTMFSQNSYVEKTLHCESAQAVKTMKAPLFHGNLNGTAKGAQRAGTAALGASWSG
                     TAIGPAHEPADPLKDETVAKPDSDIVNSYLRESQRGIRQIRIDRDGTLYNTINQDIKN
                     NGVSNRDLSIREVRSKLKDKNNLDNVEFTKNQIARGKLSSMFADPAPKSVGRVRGQAQ
                     TARMGIVSLGTDRSRASSKKYIPRESSSRGTLRTVMPERRYNPQLQSDVALGTKIGKG
                     TPISKFVSSYGDSYNFDHTANVEERKQIARNLVPQAEIVNIFYSLNEFTGYNLIVSEG
                     LYKPYENEKIDDASAKGLAKTGRFVVYEVYDSITGSISYEKTFDFASYLKDNSNYEKI
                     SLYYDTFDPSGATHAQIGITMPVVPENYGVTFNKSIETVYNGKVQSNTDLIEVLS*"
                     /db_xref="UniRef100_J7I148"
                     /db_xref="A0A0F6TGL7_9VIRU"
                     /db_xref="J7I148_9CAUD"
     gene            251713..252159
                     /locus_tag="LSDeep1_scaffold_41_prodigal-single_337"
     CDS             251713..252159
                     /product="Base plate wedge subunit n=1 Tax=Pelagibacter
                     phage HTVC008M RepID=M1I7S7_9CAUD"
                     /codon_start=1
                     /transl_table=11
                     /translation="MVTKSLSIEDKNLSTGGRIVAAGQKRYADLDLSFMKKKNGDVFK
                     KTGAAAVKQAVKNLILTNYFEKPFDPYFGANVRGLLFELASDFIENDVEEEIRKAIEI
                     YEPRAKIINVSSVFTESNNSLDISLVFQVINTGEIVTIETEISRLR*"
                     /db_xref="UniRef100_M1I7S7"
                     /db_xref="M1I7S7_9CAUD"
                     /db_xref="mjl:Mjls_0924"
     gene            252161..254005
                     /locus_tag="LSDeep1_scaffold_41_prodigal-single_338"
     CDS             252161..254005
                     /product="Baseplate wedge n=1 Tax=Pelagibacter phage
                     HTVC008M RepID=M1HLR4_9CAUD"
                     /codon_start=1
                     /transl_table=11
                     /translation="MATNITSSSLDFNEIKENLKTYLASKDEFKDYDFEASGLNNILD
                     VLAYNTHFNGLIANFATNESFLNTSQLRSSVVSHAEKLGYRARSKTASRSSVTVYANL
                     SALSPRPTRIMLPAETVFTASNDENSYNFMTLENYYAEDDGSGFYVFSNDTGSSFIDV
                     YEGEMVSKTFIVDRNSEDPVFVIPDPNVDTKTVKVKVYESPNTTRYENYEPVSEAILL
                     DKESTFFDIKESPNGFFELNFGDGITFGKTPVAGNKIVVTYLSTNGESANGSSGFTPR
                     RQLTVNEDRFNLSVSSQNLSASGSDKESIESVRKLAPLQFAAQKRLVTPLDYKSMILQ
                     NYPVVRDVAAWGGEDNVPIDYGKAYISVQYVDGTTTQIKESTQESIAANFTNQLSIMS
                     IRNEFVDPMETYLELIGNFNFDPTVTSKSPTTLQNLVQNYIIEYFDRNLNRFDQEFRR
                     SNVLAGIDSLDQAIISSKLDVKLSQRVNVELGVKRNYDIYFPVRLSPPDRDDHIVQSA
                     PFLFGESNLRQALIRNKLGSNVLQVTTPSGEVLLDNVGYYESKLGRIRLNGFQPDTIL
                     NGLTYLKFISTPLDQSVIAPLRNYVLRVDTNTLFVQPIRNLSETKVNL*"
                     /db_xref="UniRef100_M1HLR4"
                     /db_xref="M1HLR4_9CAUD"
     gene            254009..255580
                     /locus_tag="LSDeep1_scaffold_41_prodigal-single_339"
     CDS             254009..255580
                     /product="hypothetical protein"
                     /codon_start=1
                     /transl_table=11
                     /translation="MYENRIHPVIRPDFVTETLPGYFTTDYPHLVLFLQYYYESLDSD
                     GGFGDILKDLYSISNIGLTDLKYLDSLFYELGLNVSKDLFKNPREVLRSMAEFFRTKG
                     SEQSLKQFFRMFYNSEAKVSYPKDEIFLLNDNTSLLDDPLKKIQDGKLYQVLSLMITS
                     PIGYKEYEELYKKFVHPAGFYVGALAQVHSDAIASPSGFQDPNIVDNSNKIFNEKIIV
                     PTINVNPILKSDIGNSDVIVFDGQTTQGVPGNTFLHDYDTAEHYTDEKWFLTAEDVGA
                     PDGGDGYQSILETGGHNVRTALRDGYHNPRDINIAALDPYKTLKSEDTLYPPSLEGFD
                     PLAGYSIFEAAPNKIGIIQILNIAASSTSIRTVDLKSLWGYSAEKIIRKDSQKFITRA
                     YIRGDFQSTNDLRIYGLNDDPNRAFVVGDGTFNNTFLSFTQDNELPVINIDNFIDSDG
                     VLELSLQNTGTDAVDLTLVFAYKYNTIYDWIKYDSNAVFDINSFVYADNRNIRGVGIQ
                     EIMNKNILYLKDTII*"
     gene            255594..256958
                     /locus_tag="LSDeep1_scaffold_41_prodigal-single_340"
     CDS             255594..256958
                     /product="Gp8 baseplate wedge protein n=2 Tax=unclassified
                     T4-like viruses RepID=H8ZMI8_9CAUD"
                     /codon_start=1
                     /transl_table=11
                     /translation="MSSILTQNFKKELMASTIRTINSTSENFYIGIGKSDPWPNNDSA
                     EIALDNVKIQNEFRNSLQAIHRIIASSLVVPRYEWKKNRYYQQYDDVKDIYDYGSEPF
                     YVINNNNGVYICLRQAKGDHGTPLVSTIMPTNANNDPVELADGYVWKFLYTISALDAS
                     LFMSGGYMPVTRQDMIDSNSTGIELKQWEIQQTAKPGMITSFDVVSGGGGYTNPKIQI
                     NDVSYTDLVDFWMDSLGSIMKVEYQPDSTGTTFNYLWGLRAAKIQINDSNGANATVRA
                     ILSPTMGVGDDPVFDLKCGSMMFSVRIDGDAEDFLVEQDFRQVGVIRAMKDSIGGSQF
                     TDLTGSALYSMNLDSETVPFTPDGIIIGDISGARAFVDQADSSSIYYHQTEFTGWKPF
                     IDGELVTELANFGSGRIGSARIPPEVSPYTGEILYIDNRAPITRVPEQTEDIKIVIRL
                     DECQ*"
                     /db_xref="UniRef100_H8ZMI8"
                     /db_xref="V5UT52_9CAUD"
                     /db_xref="H8ZMI8_9CAUD"
     gene            256958..262222
                     /locus_tag="LSDeep1_scaffold_41_prodigal-single_341"
     CDS             256958..262222
                     /product="VrlC protein n=1 Tax=Pelagibacter phage HTVC008M
                     RepID=M1IDC7_9CAUD"
                     /codon_start=1
                     /transl_table=11
                     /translation="MSIKYTKEIEANVYRDDYDPEKGFHKVLFKGRSALQARELNQLQ
                     TIIQAEIERFGRNIFKEGAALQSPGVSINRKNRYIKLNTNPNDGGVALPADPNILLNR
                     LFKGQQSGVTVKVVDVVPADGADPATVYVKYTNTLNGAAGTTSVTVAPSEELLEVDGS
                     NVLMVQTVDTVNNPSTGYGVNITVGGAEFFAVGHFVLAPVRTIILSKYDQNANKTVGF
                     RVDQEIVTVNDDETLYDNQGNLPNYTAHGADRYRINLVLTTEDKIASDQSFIYLAKVE
                     NGFITESVTGYDQYNKINDYIAVRTKEESGDYTVKPFYINFTDHTTDNTKLLARMSSG
                     TAYVNGYRVVKNSAVFVDVPKALDQKTIVNEAISGDYGNYVIVSTLRGIPNINNFSTL
                     IIKDETNFESITAQSVGTAKVRAIEKKSNNEYRLYIFDISMNPGKYFQTDAKAIGANG
                     SNYGIIKLEGNVAKIYEADKNDVFFSFPNDRPVSISDVSLTRSAKFGGAVSGGGVTIT
                     ASSGEVFADNNEWIVALSSGVVINDMSNLSFIGIGTNTVTINGLNSYYTSTFSEGSEV
                     EIMAFTFKSQAAVATKTKTVKAQSYTFDPSVGHINLFYPDVVSLDEVRLGNANGENIT
                     GLFTLDNGQRDGHYEPGRLLVKADRQVSPEGTPVTLFVRFTYFVHGSGDFFAPSSYIN
                     IDYQDIPTYTTKNGSPIDLRNVLDFRSTRGDTGSFGTADAQIFRLPKDASTISSDVTY
                     YLPRYDKLVIDELGYFQYVTGIADFNPKFPATPSKCMEIYRIRMNPGTISNKDLTTKM
                     VENKRYTMRDIGKIEKRIDRLEEQTALSLLELDTVNVSVLDADGNNRTKSGFLADNFS
                     NQFYSNVDHPEYRASNDPLKKQVRPQGIVNNIGLYLDEVASSGVVLRGDNVYLDYAET
                     VWLNQSLATGRVNCQPYLNMFFRGTLNLSPASDDWKETEYLAQNVVDGGTLLNTNLAV
                     QWDEWNWNWGGTDINDLQVGSQQTNQQIVNQNARSATTQNGRTITNTSWVDVTTESVV
                     NRVVASETIREVIGDRVVDIALIPFMRSKLVYFRAEGLQPNTEVFPFFDGTRVSDWCK
                     MEPYSNVNVTKQTEYGNIHKHAKEHPLGGGPTRLFTDGKGSVEGSFFIPSQDLRPGET
                     GTPTRFRTGEAVFTLIDITELNPDDAVCVASAIFSSSGILFTRQEDVLSTRVLTIAGT
                     TSLNTERTNVNVTRRTIPGERDWDGPGGRDPDPVAQSFFIPEDTGMFVTKVGVYFGAK
                     DQGAEGEDPLPVQIQIRQMINGITSREFAVPGSVVTIPASDVVISADASAETIAVFEE
                     PVYLSPFNEYCIVVYTFSDQYEVFVSEMGEFVLGTTTKKVNTQPYLGSFFKSQNNKTW
                     TPDQYTDMKLKIYRADFNTSGGTAILKNVATPRKILPVDPINFFYDSDHTLVKVEQRG
                     CGLDIGDEVMITGAAGALGSTLNNTTFTVQNVDPTGFSINIPSLAAPVPFARVKTGGE
                     SVNVNQSYRYEILWPSIEDLKPVDTSIIYSARTTSGRSYAGLETANVLETSYSNIGIK
                     ENNYYSNTKLLPYSTKRQDSLIIKSIMSSENSFVSPVIDLQRASATLIGNLIDNPSTI
                     ATTTTNKSIIFVPETGEGSSAAKHITTPITLANSAVGLKILMGANRPYESNIRMFYKV
                     SNESPYSEALKRTVDFNEIPWVEINPDTPVPTDQNPDVFREYGYTVGGDFGLEESFTQ
                     FQIKVVMTSSNNAKVPVLRDLRVIALGD*"
                     /db_xref="UniRef100_M1IDC7"
                     /db_xref="M1IDC7_9CAUD"
     gene            262225..262434
                     /locus_tag="LSDeep1_scaffold_41_prodigal-single_342"
     CDS             262225..262434
                     /product="Uncharacterized protein n=1 Tax=Synechococcus
                     phage S-SKS1 RepID=M4QS10_9CAUD"
                     /codon_start=1
                     /transl_table=11
                     /translation="MPYIKVRDNPDLVRDLTSGAILNVNEDAILKARERKRKKKQEQE
                     ELEKMKSDITEIKDLLSSLINKIGD*"
                     /db_xref="UniRef100_M4QS10"
                     /db_xref="M4QS10_9CAUD"
     gene            262434..263546
                     /locus_tag="LSDeep1_scaffold_41_prodigal-single_343"
     CDS             262434..263546
                     /product="Putative uncharacterized protein n=1 Tax
                     =Commensalibacter intestini A911 RepID=G6F3I4_9PROT"
                     /codon_start=1
                     /transl_table=11
                     /translation="MARKQYIDLSNSIEAWRQKNNITSDYIGDLDEINLPVPHDQSIV
                     KAINNLDSRIRDESEVRSLFGVIQTGPTTLSSLTYDDATGTFYYNTVALTASHIPLLD
                     ASKITMGQFNPDRIPPLDASKIGSGVFDLLRIPDLPASKITSGIFYPNRIPNLDASKI
                     ISGVFDLDRIPTIPVTKLGLGASGETIPKSLLDPDIVYKSEMQTISGQKTFTSNILLY
                     ANMWTNADVQHDIGQPSLRFRSMYANAFVGTATQSLYADLAEKYLADDDYEYGTVMAV
                     GGEKEVTAATKETSHSIVGVVSQNPGLIMNSSLENGTLVALKGRVPVRIIGSVNKGDR
                     LVLSDVPGHAVADNSSSEYLAIALESGVDMVEAIIR*"
                     /db_xref="UniRef100_G6F3I4"
                     /db_xref="G6F3I4_9PROT"
                     /db_xref="riv:Riv7116_1691"
     gene            263582..264076
                     /locus_tag="LSDeep1_scaffold_41_prodigal-single_344"
     CDS             263582..264076
                     /product="Uncharacterized protein {ECO:0000313|EMBL
                     :BAQ02594.1};  TaxID=1585840 species="Viruses; dsDNA
                     viruses, no RNA stage; Caudovirales; Myoviridae.;"
                     source="Ralstonia phage RSL2.;""
                     /codon_start=1
                     /transl_table=11
                     /translation="MFSIYKMIEVLYNDYLYGQRMVSYIDEDGLQHYAEKFSEILGKE
                     SITIKLEGMERFSKDLFDRGQELALNYNHEGPVTCHVFYAKENSPSFGMHTDPDDVII
                     VCLEGKKTLIVNSVYITLNPGEEVYIPHNTPHQALNEYEALSLSYGLERFIEDKMNEL
                     DVLS*"
                     /db_xref="A0A0A8J9D0_9CAUD"
     gene            264054..265085
                     /locus_tag="LSDeep1_scaffold_41_prodigal-single_345"
     CDS             264054..265085
                     /product="Uncharacterized protein {ECO:0000313|EMBL
                     :BAQ02595.1};  TaxID=1585840 species="Viruses; dsDNA
                     viruses, no RNA stage; Caudovirales; Myoviridae.;"
                     source="Ralstonia phage RSL2.;""
                     /codon_start=1
                     /transl_table=11
                     /translation="MNWMFYLKTTETCNLNCSHCFTNGINGAKVYWDVEKLTDWLHRF
                     RNEQGKENDTAHCEFHGGEPFLVPVQQMRTVWENCKDLWERMTWGCTTNLVFKMYDEH
                     VEFIKGPLGNRLGTSWDPKIRFANNKQYKLWHSNVKRLLAEGVTVRLFISVTKDTIAY
                     APKVLLRWIRGLGVQEVSFERLTNNGSARKFPRIFPTNLELDEWFLRMHEQSEKIGAR
                     DWFENDFLENVYAKFETGFNKCGTFCRDCEEKLFTINGDGTISGCPNSAPEFQFGHID
                     DSIKSLINSPRRIRNILEERARNPNCFTCDVFKYCGGDCHQLEWQDDVCGAPKSLMRK
                     LMEEIKDAN*"
                     /db_xref="A0A0A8J868_9CAUD"
     gene            265075..265707
                     /locus_tag="LSDeep1_scaffold_41_prodigal-single_346"
     CDS             265075..265707
                     /product="hypothetical protein"
                     /codon_start=1
                     /transl_table=11
                     /translation="MPISNPVDEPTLLGKYYETYVNRINDQIVWFQDNFPSQYMVQDV
                     APYTTPNADQAAFQTGVNDNVGGITSIATQAAIQNDPSTQYRLDLGGFIINAYVVYNL
                     ILNDAIRYNSIRLTRVKQTISGNQGYVNYDETQVALLTADYALPFDISSVINQQEFAP
                     GELIQDEDYELLFQQLYDKYFAIRQQVVTFERTICHASCHSSCHGSRGRR*"
     gene            265714..266403
                     /locus_tag="LSDeep1_scaffold_41_prodigal-single_347"
     CDS             265714..266403
                     /product="Uncharacterized protein {ECO:0000313|EMBL
                     :BAQ02598.1};  TaxID=1585840 species="Viruses; dsDNA
                     viruses, no RNA stage; Caudovirales; Myoviridae.;"
                     source="Ralstonia phage RSL2.;""
                     /codon_start=1
                     /transl_table=11
                     /translation="MKTIETVAPIPLDQLKEYFVDKDVVFLVKYQESTLKGEQLLTYL
                     SNLEIPCDLLFKDLSELYEVLETYLTFDRLVNIPILKHFVINILLESRELVAPKHSDF
                     IAKNKEALNVWTQKLDSLTLYNFYTVQSEQLKEFVKSHGESEYDGNSGINFVQLLDEP
                     LFYEFYRKVDRNNLKYFPSYFNNNMFNGKTLYQYWANENNPLFLVNWGILTNGGNDLT
                     EKEYLDDTSIQ*"
                     /db_xref="A0A0A8J992_9CAUD"
     gene            266384..267502
                     /locus_tag="LSDeep1_scaffold_41_prodigal-single_348"
     CDS             266384..267502
                     /product="hypothetical protein"
                     /codon_start=1
                     /transl_table=11
                     /translation="MIHLFNKCYLELDNKIDINLDRYVISKENGYDVWEKIKDIQRGT
                     LFGYQDSAGSKDIVSIMTSIYFTVLNKDDKLVYYVDLETFPKFLASWYKFLLPNLELE
                     EATNLYKAIVLYHNVYHRYVYQEQNSVEELVLDYDPVVFIKEFESLEDVKYNDQERYF
                     RELIIGNTSFEFKIASFLYNESVSTELSDITRVLLTKEVENALIELREIFYSLFLRPE
                     FSTKIGLSKTYDLTNANEIYQDGSKYVDLLFNSRIWKTSALSLASTNSTTVDVASLTE
                     EDGQAFKDFITDIGILTSYDSDSIIQDSLYLTDYLRNIKEGFTIEEMRDFIVKEYKKV
                     NSASIFNSTVLPSVNSYLLDHILKNTDNLEVLEKYSLS*"
     gene            267711..268748
                     /locus_tag="LSDeep1_scaffold_41_prodigal-single_349"
     CDS             267711..268748
                     /product="Uncharacterized protein {ECO:0000313|EMBL
                     :KKN29012.1};  TaxID=412755 species="unclassified
                     sequences; metagenomes; ecological metagenomes.;"
                     source="marine sediment metagenome.;""
                     /codon_start=1
                     /transl_table=11
                     /translation="MDLIIKPTEICNFKCTFCSSTQISEEHTTRLDLNKIFAFLKRFP
                     ETRTIIVNGGDPLMMEPAYYWKIIDYLDRNDLPATISLTTNLWPFFVKPKKWEELFLH
                     PRIGVATSFQYGSGRLKGDYSVFTEEDFWGVSDMMLERIGYRPSFIAVITEENEDSVI
                     ETVELAKKMDVVCKVNYAMASGDQDKPYRLSKIYEKYVDIWKAGLHPWEHNTQQMMKR
                     LKGEPTICPQSRNCDEGIRTIQPEGDYYSCGAFGDDKDKAIDFQHEMKGGFVTPLQND
                     MELLSLKQACFTCPMFEICNGCKKTIKDLKRHNMVEAHCFHMKQIAPEILKANGINKS
                     VTPYIKEYEEV*"
                     /db_xref="A0A0F9PWB3_9ZZZZ"
     gene            269014..269304
                     /locus_tag="LSDeep1_scaffold_41_prodigal-single_350"
     CDS             269014..269304
                     /product="hypothetical protein"
                     /codon_start=1
                     /transl_table=11
                     /translation="MKIEGTIPCIVCKTPLQNLEYELPNGSNVEIHTMYGLHFSSSGH
                     YGSTIFDPMGTGEKLDVAICDKCVMANLDIVRGTGKESLEVFKELFKDGESE*"
     gene            269301..269816
                     /locus_tag="LSDeep1_scaffold_41_prodigal-single_351"
     CDS             269301..269816
                     /product="hypothetical protein n=1 Tax=Oceanicola sp. S124
                     RepID=UPI000255A6AA"
                     /codon_start=1
                     /transl_table=11
                     /translation="MSNMLKWAEQELRYAGYDINDPEDGPNRWLAEGTLELLKVFAEQ
                     GHSGMSAPYAVSLFEKLAMWKPIAPLTGEDDEWNEIILNINNVDGGSAQNRRNSSVFK
                     REDGQAYWSGARVFWEWYTHPEIDDGKPYKSYYTSRDSRVDIEFPWTQPDKPEYVFVP
                     TEEFPNEELDQ*"
                     /db_xref="UniRef100_UPI000255A6AA"
                     /db_xref="A0A081N5M7_9GAMM"
                     /db_xref="npn:JI59_16430"
                     /db_xref="UPI000255A6AA"
     gene            269813..269977
                     /locus_tag="LSDeep1_scaffold_41_prodigal-single_352"
     CDS             269813..269977
                     /product="hypothetical protein"
                     /codon_start=1
                     /transl_table=11
                     /translation="MSEAATAIILAFNVGVMLGLGVATTQWSLIIGGAVLLFVVAYYY
                     HSFVKPKEKS*"
     gene            269977..270096
                     /locus_tag="LSDeep1_scaffold_41_prodigal-single_353"
     CDS             269977..270096
                     /product="hypothetical protein"
                     /codon_start=1
                     /transl_table=11
                     /translation="MSEEEKARPYRCLWYNGSDSDMTMMTRKKFLKKTNQMDT*"
     gene            270102..270917
                     /locus_tag="LSDeep1_scaffold_41_prodigal-single_354"
     CDS             270102..270917
                     /product="Uncharacterized protein {ECO:0000313|EMBL
                     :KKN29013.1};  TaxID=412755 species="unclassified
                     sequences; metagenomes; ecological metagenomes.;"
                     source="marine sediment metagenome.;""
                     /codon_start=1
                     /transl_table=11
                     /translation="LDSLLSQIPQIDHIDLYGGEIGALKKSYFYDLKSVIQKHYPGEI
                     NLITNYSMLPPGFFEEDFYLSVSYDFEAREKHELVFQNMMMSTVPIAVLVLASPRVLE
                     MNVDDMISMLNMCTSVESVEIKPYSINQANEHNVTHNQFEEFVLKWIESPIKKRFEFI
                     NLNRIKDSYSKEYNAFSDNHIYITPNGKFGVLEFDKSDREYFLELDSWEDYLAWTEKE
                     KVGMSDICKSCKYFGHCLTEHYRYVENLDNGCNGYKGLLDWYERMENSTGRVS*"
                     /db_xref="A0A0F9SI49_9ZZZZ"
     gene            270880..271287
                     /locus_tag="LSDeep1_scaffold_41_prodigal-single_355"
     CDS             270880..271287
                     /product="Uncharacterized protein {ECO:0000313|EMBL
                     :BAQ02609.1};  TaxID=1585840 species="Viruses; dsDNA
                     viruses, no RNA stage; Caudovirales; Myoviridae.;"
                     source="Ralstonia phage RSL2.;""
                     /codon_start=1
                     /transl_table=11
                     /translation="MKEWKIAQDVFHRLNRHHEDDLKNVDITFSDETVADVILHFNRK
                     VDHWIYPAKSYFVAICYASWVSEDFGEDFYDVLSDPELLAGNDPYFIPYEKDMETYNR
                     ILEAIALPIPMCGMVPDVRKYYEFEFELALKKL*"
                     /db_xref="A0A0A8J9D9_9CAUD"
     gene            271323..273281
                     /locus_tag="LSDeep1_scaffold_41_prodigal-single_356"
     CDS             271323..273281
                     /product="Putative uncharacterized protein n=1 Tax
                     =Paenibacillus curdlanolyticus YK9 RepID=E0I5P3_9BACL"
                     /codon_start=1
                     /transl_table=11
                     /translation="MARKPEVYLTDTIETWRQKTNRLSSIVGEPDDLSTTNKTDIVSA
                     INEVRQSSGVSFVRDQISAITTGGGNYASLAYNKNSGVLTFTTNTLQSGDIPQIDASK
                     VPTGVFNASQIPSLDASKITTGIIDITRLPQSVRDATGGIGVSTTDDLPEGSGNLYFT
                     TLRARQSIIAGSNITYNSTTGVISATGGGEVDLKVDPDYDAPTDRDNNWAAHSLQSVY
                     FFLDTNKSEGNNYFGIYNDVDPYNDTVNSGNAIFRVDETGDVNVTGVIRASTSGIEFP
                     LNAFGGSGDTAKIYLTEANAGTAEATQLTLQMTNDLDDEIHLRVPSANGVKINGFTAY
                     HEGNLGAAAVSPNVPLVRDVFIETIQNSGVYYFNSSQYPANVSRPPDNHEIILVCKAP
                     ELGYVTEDEVYFGQQSNPSGLEEGIVVTRHNNSLLLQLRIGQNGPGCITNKNSGAGHI
                     LTAANWSVKVRFIWWGSDGNYTKGVTNWLSNPAGVVTVTTQGDLSGNPNIELPGGSSF
                     GTVSALPGILADGLTTAGGVITTNTWKTVPVDALQINSIAGASLAANVIYLPAGTYYV
                     KWVVPIGYSGGGAAACGTRLYNVTDAGVTLNGQLGIQIGEHYSGNQIHGMGAFTLAGA
                     KGIRVEGVADNGAVSITKGLYLEIYKTT*"
                     /db_xref="UniRef100_E0I5P3"
                     /db_xref="E0I5P3_9BACL"
     gene            273330..275486
                     /locus_tag="LSDeep1_scaffold_41_prodigal-single_357"
     CDS             273330..275486
                     /product="Uncharacterized protein n=2 Tax=Alteromonas
                     phage vB_AmaP_AD45-P RepID=R4VMA8_9CAUD"
                     /codon_start=1
                     /transl_table=11
                     /translation="MVRIVDLQEVTNLQIDSQDYFVISNLNSTSGTYGTARISANEFF
                     QYVNAGPGNVSPEEFNTAISNINTTISNLTTDDVAEESNLYFTTARARSSISATGSIS
                     YNSSTGVISYTQPTNVSTFTNDAGYVTAADGLDSAEAIALINAAYVQARQDYQYSSLT
                     GVPTNVSTFTNDAGYLTDADTLDSAEAIALINAAYVQARQDYQYSSLTGAPTNVSTFN
                     NDAGYLTDADTLDSAEAIALIDSAYVQARQDYQYSSLTGAPTNVSTFTNDAGYLTAAD
                     STAVVAGVNVYSDSTYLPLVGNNAGDLAFATDNNGLYIWAATAWQVTKARTTDELLEG
                     SVKLYYTDERVDDRVDKLIVGGNNITATYNDAAGTLTIDGQPGYADSDVAAYLYGNLD
                     TSIIPDTNATYDIGTASYKIRDLYLSDNSLHIGENTLSTNVSKLLFNGEDVMDYANIT
                     SKPTTLAGYGITDGYVTAADGLDSAEAIALIDSAYVQARQDYQYSSLTGVPTNVSTFN
                     NDAGYVTAADGLDSAEAIALIDSAYVQARVGEVGIDSDAIISLIDSAYVQARQLTYDF
                     LDSAEAIALIDSAYVQARANEVYITGITDPKYISLTGDSMTGDLWVDGSIYASGNITG
                     FASFSDITLKENVIQIESALDKVLNLTGYTFNYIGNPVRVPGLIAQEVEIQLPEAVYE
                     TPGGKKAVHYGNMMGLMVEAIKELKSEIDEIKEKLK*"
                     /db_xref="UniRef100_R4VMA8"
                     /db_xref="R4VMA8_9CAUD"
                     /db_xref="srb:P148_SR1C001G0385"
     gene            275483..276640
                     /locus_tag="LSDeep1_scaffold_41_prodigal-single_358"
     CDS             275483..276640
                     /product="Flagellin and related hook-associated proteins n
                     =1 Tax=SAR116 cluster alpha proteobacterium HIMB100
                     RepID=G5ZZX8_9PROT"
                     /codon_start=1
                     /transl_table=11
                     /translation="MTFGQYLPDSIGLPLDLNNLIQEFSILDSSDISLQDFYLGGGLV
                     PDNNFYRYVCDIPLAGPISYQNFYPARKFALTSPLASQNEGSTFNITLATTPALPNGS
                     VIEYNVTGGITNDDLLSTGAQTTGNFTLTNGTGVLTFNLKSDVLTEGPEYLNLSLVGL
                     DSPSISILINDTSKSFVNFDFSDQTASQSGTTVSLNGWTAKIEQVRLGISAIGGFTSP
                     ADPTPNPTGQGGQVSPGDGTLDPSMSYNWQLLTSSSLIGSSPAGRPCIRLYSTGNVSL
                     FGDVSHGPYVISNNYISFSAGVTVGFDWRAAAGGDAYDVFAYLLKDDGSAQILLNQTQ
                     AGTSGDTGWLTVSGNVNTTGNYKFVFVSGTFDYSFGGVAGASLYVTNIQVL*"
                     /db_xref="UniRef100_G5ZZX8"
                     /db_xref="G5ZZX8_9PROT"
                     /db_xref="alv:Alvin_0233"
     gene            276651..277052
                     /locus_tag="LSDeep1_scaffold_41_prodigal-single_359"
     CDS             276651..277052
                     /product="hypothetical protein"
                     /codon_start=1
                     /transl_table=11
                     /translation="MAHYEDLQIDQGTDVVVKLECYNSDGTKKLLNYYDSDEQTIMPF
                     YIVRGKIKKTYNSKDSDSLDFNTTTISAGIEDHIIELSLTNLQTDTMKPGRYVYDVEL
                     ESYDSDTDATIVERILEGKLTVTPSVTRLGR*"
     gene            277054..277287
                     /locus_tag="LSDeep1_scaffold_41_prodigal-single_360"
     CDS             277054..277287
                     /product="hypothetical protein"
                     /codon_start=1
                     /transl_table=11
                     /translation="MAEIKVVSNRTIVKKVIVGTPLATTKKIAIQTTLSSVLDVDTSN
                     RLDGSILVYDDFTGNWKAQNLLNLQTIDGGDVF*"
     gene            277337..289987
                     /locus_tag="LSDeep1_scaffold_41_prodigal-single_361"
     CDS             277337..289987
                     /product="Autotransporter adhesin (Fragment) n=2 Tax
                     =Actinobacillus pleuropneumoniae RepID=E0EVL9_ACTPL"
                     /codon_start=1
                     /transl_table=11
                     /translation="MASIIQIKRSGTQLQPTSLKIGELAYSYADSSQKLFIGVGNVDS
                     FGTADDIAVIGGAFYTGLLTVENGVSSPNRVLVLGDSRDVDYLYIKTLLSDSAVIQNI
                     VSEYGEILVIRSEEITVNYLQADSADFTLLRAEEGIVKQFASDSAYIKYASIDSADIS
                     QLSADSSYLKYLKSDSADIDVLRTNRIETKYIGADSAFISQLSGDSAYIKYLLADSAF
                     ISQLSADSAYTKYLKADSAFISQLSADSTYTKYLQADSAFISQLSADSAYAKYLQADS
                     AFISQLSIDSAYAKYLQADSAFISQLSADSAYIKYLLADSAFISQLSADSAYVKYLKA
                     DSAFISQLSADSAYVKYLKADSAFISQLSADSAYSKYLKADSAFISQLSGDSAYFKYL
                     KADSAFISQLSADSAYAKYLQADSAFISQLSGDSAYIKYLLADSAFISQLSGDSAYFK
                     YLQADIARVEYLEVDSAFISQLSGDSAYFKYLQADDAYISRLDVDSFKTGRLYTGFID
                     GPETIYIDPSALGDNTGRVVILGDLIIEGETTTVNSTTVTINDKNLVLADSAVDSAFA
                     DGAGITIGGANATFTYRFSGDRFVTNKDLAVPTIYADSGEITNLISTNLSVTNLSVTN
                     LSVDSAKITNISGTDLNYQSGYFQSLTAENFAIDGLRPYTVVIVDSKGEIASEEDLGF
                     NETQFSVGIDRFTVNRNTGSTYIFSDLNVESDLTASTLTLKSVSTGAILVADNGNMMD
                     ETDNLRFGSRPSEYGTFNGLNVGLERIFDSGYYRFSVNQNTGAVAAQSMKIGAYPERP
                     LGQFTQTYPNEGVLDFYGLEIGDKVLTSTAQLNKFQVDISRADARGLDSFSEEANIIQ
                     VKSILDSTIFEVKKDGSINFTGALLKDGLPFEAGGVFKKSTYEDVYYDAPRVTSNFSD
                     PQSILLYNAQRGGRLGLNTTTPKHQLEISDGELFISGPLNTGSTYPEALNLGYSYPNA
                     TSKFLFFPQKAATRGGYWDNSQFSAFTFGNYSTAFGRNVNALGISSVAMGDSASAIDE
                     YTIAIGKNVTTGTNNDRTAVIGVDNTVLANSGNYIVVIGSNNTNGGDETHVFGRNNTI
                     TATADRAYVFGLDNTISGLQSTIIGASNNVSASNSRVFGRDNTITSFAPGSTVIGNDN
                     LADATQAIVIGSNSKVYGQNSIAIGPDITVKGDFSIGISITGGQQKQTVDSDNVLAIL
                     GGGVLINPTADSYQVGSNSLVVVGDILYTGQIRQSVLGGGTVSGNIFVDDGTDVTYTE
                     GKNLGIHVETPRDRVQIAGSFSIRDEFPNVTYIPDDPTNADILDSTAGDQNQFVFHPA
                     SGAIRAGLLEFLSNDSIGILSVGMGYNPVAGNYAVSLGYNNKADGAHSVAIGKDNTVP
                     GQFNYVIGKDNQINDGTDLYLFGNGNTVSGQDNIAIGTNITISTNDTVVVGRSVNTTG
                     NTANAIILNPENATYNVDSAVNQVVIPGINTNVAIGKTIAAYKLDVGGDINLNGNLYI
                     NDQLAGIFEYDSPSKSYVVPRGLIIDVIPADGRINLTIDSVGVTVYDSLGVLGNAGIV
                     GNLRVDGSLQTQGEGIFGGNLSLDSGANFTLKEGSLTLNKGNLSIVGDLNVDSGNTYI
                     QDLFIKGISFDSYLVAALTGGLQDLLGEDPVQSAPGNIDTISKTSPIVVTTFNVHGLG
                     QNWTVEFDSVGGMTTLNNGSYFVDIINTLSFELWDDSTGNESRNPIDGRLLDEYVPGT
                     GTFIGTPYVAPGQTTTAPVSLFDGLIDLIDTDYVQARVALENFWAYNPSVGPALSFNF
                     DPDPLSRVPVGIHTRNPGINYALDVNGNVNVGGEFYIGGVEFNAWFAENGGATISQIV
                     DANYINQLVQVNESTIVNFIDSNYVTNIVTDEYILARSKDSSFWQRTADTLFFGTYPN
                     VYNVKVGIGTDNPVTKFQVAGKGTFDSGLDVSGNLFVKEFDITTDSTYQYTFTTDDLS
                     VTRSAIFDSNDIETAYFTQVLNESDTSFLLNLEFNDPYVRYLSVYTINAQGDSQDLTP
                     GESAGQLGATADYVITGPQDNFIQVATSAVDSSNLFLYFIERKIPSDLLVLSDSDNSG
                     NILDYNTAYVQVILSDSLGQQKAILSSTDIIKVNNNTLIVNDSSYLTIGDRITINDRS
                     PKILSENELWGKLDQYGNTIIHDGNLTLTNGNVVVNGKIISTDSAIFENGISTNKIYV
                     SDSFTIDGTSRFNNDLYVDSSAIFYYGPSALTGESDGVGNPIYKRLSFDSNIERIVDS
                     NYIGNRLQDVWNFNNDEFGNQQIYYDKGGAIVIGRPEDMYPGDSNTKFLSARGNAIFA
                     HDSIDLDIETLTEDIVPNFGPGARMMWIPQRGAFRAGYVSDQGNGETVFDDNKIGLYS
                     VGIGYNAEAGHYSTAMGYSVSAGSRGTNGGTVSVSYGLNITNRGTNGVSIGKDLFAED
                     AENGLSIGKNITNLNDNNVAIGDTVTVTQNGAENVGIGKNVTVTGSSNGVGIGRNITA
                     GRGSVVIGDTNSADLGGVSVGRDNTASYGVSVGINTVSSRSGSVSVGVGSRATNNSST
                     AVGDVSQADGASSTAVGRNSRASHSGTSVGVNTLAGQSAVALGVSTTATGSSAVSLGR
                     SNTAGGGSGVAIGIGNTASTGSIAIGSSNNSTLSAIVIGRSNYGSSAVVLGSGNNVST
                     SSSVAVGYSNTGGQGIVSIGKSNIANNYGAVFGVGNQSNTYTFVYGKNNRSNYQGGVF
                     GDNNVSNRDTSFVYGFNNTSNYNASLIFGRNNTSNNQSYIYGRYNTSQTRVNIFGNFN
                     DNTVTSTSDYGYIFGNKSSVTNYGFTFGSRNTITDGGFIYGSQSTVSVGGYSFGETNT
                     VSYGGFAFGKSNVIDGEAGTPYAFGLENSVSDNGIAFGKNNTVSGNAIALGSNTSATG
                     TGSLALGNNILVSGNNSVGIGLAAVNTGDSVGRNNTLAILGGQVGIGLNDPYPLYQVE
                     VDGAVNTRNGDFYHRGKRLFNYILDDVANHNWIRSNADSDYIHSATGFEYLRTSLIPQ
                     YFFHNDLQNLYYIGGGNVGIKTANPQYDLHVGGDINFDGKLYLGGVEVIPSKDSINDV
                     AISVIYNQSFYYIDSATTVEDFIDSAYVQARQSYFDYENIINGEYINSRVDFSFLPDS
                     YYIEDQINLFAQQVTFKTDAIGFAKYKNIGPAAAFLGTRVGIGYDSDVFLQKGAGLDI
                     MDGGVFIENGNLELTNGNIYIDGELFEPNSPFIDDGTFVVYNPINGPLLNVGIGKFTP
                     RFALDVAGDINIDEGYNFKINDQNLLHEILDSAYINSKLDRSLFLDSAEASFLIDSNY
                     IKDIADSSYVKAFIDSDHILSIADSAYVLTIVDSAYITRIIDSDYILSIADSAYVTSI
                     IDSNYVKGFIDSNYVKGIADSDYILSIADSAYVTSIIDSNYVKGIADSDYILSIADSD
                     YVKTAADSDWIKFVADEFYVKGIANISYVQGIANEEYVKGFIDSPYISTLTGIGAKDI
                     DFGNHRILYSNDFATIANMPNPGVYEGMFAYNKGLKTPVVSDNGVWATLARENRDVVF
                     NRITTTDGLIVGGDLQVNGTLTTINTQSLEVSDNMIYLNAAESGGSPTQFIDIGFAAN
                     YNETGTYAHAGFFRDATDGIWKVYDGYLPEPDASLQINTSDPSFTLAPLQVKEIIVDK
                     ISRISNAPLGTYGSASLIPVIKLDSSGFIDSIGEISVAGVDSVSYNDVNGEFTIFTAD
                     GNSFSDTITLDPFTTDDLAEGINLYFTTARTDSAFDVRLATKTTDDLAEGINLYYTED
                     RVITLIDSAYVQARIVPQGVDSAAVTALIDSAYVNARVSTIDSAQILAIVDSAHVTSI
                     IDINYVTGFIDSAYVNARVSTIDSAQVLAIVDSAYITSVIDSSYVTNLIDSAYINERV
                     STIDSAQILAIVDSAHVTSIIDINYVTGFIDSAYVNERIGITAEVSLLANQLRYQTYY
                     FAPALGQSILSGLDQNGNELSYSVGTVQVFLNGINLLNGVDYTAVDGNTIVLTTQATG
                     NEDIFISTLKITGEVGFGFREYLFTADSGQLEFFGADDNGLQLQYTVGNLIAHLNGIK
                     LQAGLDYTATDGNKIVLSEAALLEDELTITTAFVENSQLDSAENEFGDITVNGITNNT
                     GRYTNLVNGIEADSAGVVIIDTIEHNSLFTSIEYLVHMQDSANGHSQISKVLVTYNKT
                     NVFSTEYGVVNSYQNDSDMGTLSVDAPGEVIRLKFEKSTGTGNVTIKPVKTIIQ*"
                     /db_xref="UniRef100_E0EVL9"
                     /db_xref="E0EVL9_ACTPL"
                     /db_xref="rtr:RTCIAT899_PC01850"
     gene            290007..293906
                     /locus_tag="LSDeep1_scaffold_41_prodigal-single_362"
     CDS             290007..293906
                     /product="Uncharacterized protein n=1 Tax=Prochlorococcus
                     phage P-GSP1 RepID=M1U3K4_9VIRU"
                     /codon_start=1
                     /transl_table=11
                     /translation="MATKDFKVKNGLRVGENITIDSGNIVVSGKEVISITGSITGQYA
                     GFDSDFSGSILNTTTDSLGEGLLNLYYTTARADSAFDVRLTTKSTDNLTEGDNLYYTT
                     ARADSAFDVRLTTKSTDNLAEGDNLYYTDNRVQSYLTINDYAKLSNIDSAINALVAAA
                     PDQLDTLNELAAAINNDSNFAGTITALIGTKVAKSEFGTYFDSNFTLKSTTNLAEGDN
                     LYYTTTRADSAFDVRLTTKSTDNLAEGLNLYYTTTRADSAFDVRLALKSTTALAEGDN
                     LYYTALRVDSDIRALVDSSYIEEKRPADAIFNVVNNSATAYDFTGDGFPSSSSNPGLY
                     LQRGLTYKFKVNSPGHPFQIRASDGGIAYNSGVINNTVESGEIIFTVPMDAPDTLYYQ
                     CTIHSSMGGIIYVTEAASINTDLISEGSTNLYYTSTRVDSDILLLVDSAYIQSRQADI
                     FRDSGFVTGIIDSAYVQSRQADIFRDSGFVTGIIDSAYVQSRIGEISGGTVDSAQTIS
                     LITATIDSAYINARIDIAGGSGGATNLNDLLDVNTSGVTTGSILKYNGTQWVVGVDNT
                     GSGGGAIGTVDSAQTISLITNTVDSAYVQARAGDGTAIYYLSDVEFKNYKFIADSNQA
                     VFTGIDAYGSTLALESDRFQVYVNGIRITQTDFTNNTTTLTLGGSVNNNDEVVVTAIS
                     QVSDNVAFTAGVDTFYYVATQDQTIFAGNDVNGVSLDYSPGSIQVYLNGILLIDGADY
                     TSTNGSTLTLIDAANSGDQLYIVSHIPSNIYTIQNLVDSAYINARVVIPDAGIDSSSV
                     TSIIDSAYINARVVIPEAGIDSATVTDIIDSAYINARVVIPEAGIDSATVTDIIDSAY
                     LSSIISGQYLGEGTIANYFFVADSGQSTFTGLDENGLLFGYTPGNIQVFVNGVLLVTS
                     EDYTATDGNSLDLIIPADSGDQITVNSFSAYFSSLARNYVYSGEAFFKSYNFTADSGQ
                     TIFGGSDDAGNVLSFDSDNYQVYINGFRIGSEDFTADPINNSLTLTPAALLNDEIVVT
                     VIENEPLSTEVNDLIISAVNDYVGPSVDSYANLVFDSDYVQSKLTFNIAQSTIDFYRF
                     VATNAQTNFTGTDAFGNTLSYRPNNASVYYNGSLLTNTLDYIATDGTSIQLALAADSG
                     DEISVVNYNQSFIANVDSSVVTSIIDSAYINDRVVIPPSYGDSDVRLLVDSAYINDRV
                     TRWQESTTDINAVAGQKLILDTSSVITITLPAAATLGDEIKIIDGTGNASVNNIIINR
                     NEHLIQGNDSDLTIDIDRGAFGLVYYNTTNGWLFTEV*"
                     /db_xref="UniRef100_M1U3K4"
                     /db_xref="M1U3K4_9VIRU"
                     /db_xref="mtt:Ftrac_3655"
     gene            293910..295820
                     /locus_tag="LSDeep1_scaffold_41_prodigal-single_363"
     CDS             293910..295820
                     /product="hypothetical protein n=1 Tax=Balneola vulgaris
                     RepID=UPI00037B39A9"
                     /codon_start=1
                     /transl_table=11
                     /translation="MSTYSSIKYSGIVESGISVPTVPGNIINDILDLSTGSLFEVTAN
                     DQTLGFSNVPTVKDFKIKLSGGGTIGSYVLSSATWDAYYLGSILGLKISSDGTKMYRL
                     GSDKYVYQYTFATPFDITTLSGVYSERFSINWPETTPQSVAFSNDGTKMYAIGTNSDT
                     VFQYTLSTPFDITTTSYANISFGIAAQDQIPSDLLFNNDGTKMYIVGGNSNTVYQYTL
                     STAYNVSTSSYDNISFTPTGIETILETMTFNNNGTKMYIVGRSSDGIHPYTLSTPYDI
                     GTASYDNINFNFSEQEINPNTIAFNDDGTKIYMSGITNNALFQYTLSTAFDVSTASFN
                     SNKISIKAEELTAQDIAFNGDGTKMYIIGSSGDNVYQYTLSTAFNVSTASYDSISFSV
                     AGQETTPTGIIFNNDGTKMYIVGSVNDSVYQYTLSTAFDVSTASYDSISFSVAGQETI
                     PTGIAFNNDGTKMYIVGSTGDDVNQYTLSTAFDVSTASYDSITFSVSTQDVSPSGIVF
                     NNDGTKMYMVGMTTDSVYEYTLLTPFDIGTAVYYGISVSIGMTALSPGGIAFNNDGTK
                     MYIVDYASESVFEYPTFDTTLATITYPNSVKFPGGIIPAIPGIGQVDTIGFYTVNGGA
                     THYAYQIGDDHK*"
                     /db_xref="UniRef100_UPI00037B39A9"
                     /db_xref="A0A099Y5A7_9FLAO"
                     /db_xref="csy:CENSYa_0508"
                     /db_xref="UPI00037B39A9"
     gene            295833..296132
                     /locus_tag="LSDeep1_scaffold_41_prodigal-single_364"
     CDS             295833..296132
                     /product="hypothetical protein"
                     /codon_start=1
                     /transl_table=11
                     /translation="MLIKSKDGSITGDHQDIFPYTAFPEEGPSEIWLEKKGFTRVLES
                     EIRIKRNLLLSETDWRFRSDLSPSQEWIDYCQALRDIPQQESFPTNVQWPIQPSE*"
     gene            296140..299115
                     /locus_tag="LSDeep1_scaffold_41_prodigal-single_365"
     CDS             296140..299115
                     /product="hypothetical protein"
                     /codon_start=1
                     /transl_table=11
                     /translation="MSFTIYDSITDLPILTAVPGNDALVRENNSFYTFLDLSLKTTYS
                     YEFAGVSSYLSIPNVLDAFPNSTDEFTIDFWSYSTKDIKNPVFTIETPTITYSFDDQI
                     GNSLDILGSPKSFYISPYDSDVTSEWFSGNDRIRSYDVQSTLPTVNLPFQIEYSTRQL
                     SSTFTLFSSYKADKAEPILEINNNEIITNGISLTGDISYGVDSWQHNRLIYDGFDYSF
                     YKNGEIIPLDRPAASDFTPADNISINQINVFRDTGFECKVTFPINPTNGVLFELGGDT
                     NRMRVELINNGSTLFFTAGVTTQNLSVSITDFPKDGLEHIVTWDVQINPARIRLWIDG
                     ILKGQSLKSVPITNNLWGTSDKIIDLNDATSFRTYNSPNILYNDGTKYSVYFPWILCR
                     LSPYGHDINKNGNNIYYFEIECLNTLNNWLTFAIFDPDAWSTQFSWYAKGFGSPYSFR
                     YYDIRNCSAGDTISVFINEKDNVCYFFRNKHYFAWLAYGSIGRSSGLKYMLESYYSGV
                     TLVVKHDRSEWKYDPVSFGSNIINIGPEGAYGSNYLDGVKSNPWPGELISDLRTYPQC
                     ISSLNEGSFNIGNRYIPSNNTNNNGYKGYIKDFHASMDSALTFNNDSDLTDSDFLNGN
                     IKNLTVPTQSLEQSSNSKFLLKSEATGGVILSYETDGTLKVNGKSYLVDSAHAPFNWK
                     HKSISYDGEVIRVFDNGILEYKDSISLAPYSLSDATLNIGRGTFVNYTNATYNNYFLN
                     GNLSDFRITASSLIDSDFKVPTDAYTEDSTILLTANKSQVENSLDIVNVNTVRSVVTS
                     PFSATTRTWFKYGVLSDKLTNISYVNNHFYYEFPDSYSNNDNSAISAIVELNKKDASG
                     TDLFWKADIVQPEPPILSLKQLDNKFLIEPIVQGDSYSTRDLFLSFTGYRADSQIPAV
                     ITAELDPIVTDLRIDINYNDNIVSLTERNNPYIMSYFNIKIPDSADDSDFNLIQPLPF
                     VTYDDLILITTVDSIGVLP*"
     gene            299112..301418
                     /locus_tag="LSDeep1_scaffold_41_prodigal-single_366"
     CDS             299112..301418
                     /product="Putative uncharacterized protein n=1 Tax
                     =Cenarchaeum symbiosum (strain A) RepID=A0RW12_CENSY"
                     /codon_start=1
                     /transl_table=11
                     /translation="VNILENQYLLKSNGKIVEKVRDQYRTVGQINEFFDSVEVKDGHF
                     NIYYDSSYLDVADRPAPILSLALLDDSGNTINWSYSITNSANATKNIRIITGDGNKPP
                     YSISPTLFDSNLVSVSSHISVRGTISTGNPKVYNDSGYLIDLPLQIGYIYNNDFFVTD
                     NYSTKEALRFADMGSPAIRYIKSLNEDISLNTDPAGMSFNDSGDTIFIMGDNGDIVKQ
                     YDLSINFDISTAVDSGDNDFAIYSTYQSGLKRDIYLNPDQDRMFILSNDPDGVYQYDL
                     DSPGQVRSAQFKSHFYQSTLIDRDTFISPDGTKMYTLGTLGDDQYIYQYDLYDPYRIS
                     SSSRAPVKSYLLDSFIDQESAIAYMYVHFSPWHIPYTVYYYHFAYDQAICFSNDGRYL
                     YTVTGKGYNEGRVRRYTLSEPWDISTITTSQEIRHSIGVGSPAKNQVDNSKQNGVWGI
                     RISDDGTKLFLMSREDDYIIPKLLQYNMPTPYSLTSLSTLTYVNATRIKYLSEIPYEQ
                     QIPLYNSVGTLYAYTTINNEWNNYINGFEFNSDGSKYFISNHQNVFEFNSNNFDINGS
                     ALTTQYPIPELSTSTKSINLLSGDRNFYIQNNGIIYQYSLDSDLDISNREFSYTSKFF
                     SVAGQEGTPEGMTFSKDGSKMYITGSSTRVIHEYVLSIPFEIHSAVFNTTLDVSSILS
                     SVKGLTFNPTETLLYVVGGNTVYSFNVKDPFNTSTFTGDAFNVNYDVNNLNGIRWNNN
                     GKEFSVIGTSSVGIDTYETKNLFSVKPL*"
                     /db_xref="UniRef100_A0RW12"
                     /db_xref="A0A099Y5A7_9FLAO"
                     /db_xref="csy:CENSYa_0897"
                     /db_xref="A0RW12_CENSY"
     gene            301446..302042
                     /locus_tag="LSDeep1_scaffold_41_prodigal-single_367"
     CDS             301446..302042
                     /product="hypothetical protein"
                     /codon_start=1
                     /transl_table=11
                     /translation="MVSRARQLSLLFSPSETVNVSNSSVRIIDSIGIIPSDIVEGEQI
                     YVKNENRTFIYDGTNYASIDIYPINLVADSSGKIESVTQTVGEVKNITLEQLGNLTET
                     VGEARWYSPSNIKVFQISAVVQTPPVGNNITITLNKNSNGIVTSTPVTIQENSNTGEA
                     LDLDIPLALFDYLTIDIDSIGSTTAGANLRTLIYYYNL*"
     gene            302052..302309
                     /locus_tag="LSDeep1_scaffold_41_prodigal-single_368"
     CDS             302052..302309
                     /product="hypothetical protein"
                     /codon_start=1
                     /transl_table=11
                     /translation="MAITNPERIVEILNQYSIYIDGETPPLTLYVYETSSRNNLHHRK
                     NYLTSKDIDYYANQYPEKRIAVFTEDPEIIDSDSVYSEIME*"
     gene            302314..303426
                     /locus_tag="LSDeep1_scaffold_41_prodigal-single_369"
     CDS             302314..303426
                     /product="hypothetical protein"
                     /codon_start=1
                     /transl_table=11
                     /translation="MYIKYVTNSFSNIVWTDVLLDLRGIFEGTITSVNQLNSTYCDTI
                     NSEIVGTLPTNGVYTITSTSLTQLSGTKKHHANNGTFQPEIKFNIYVNGAGPYLTVLD
                     ANGANAVSAANAVNQSNISITNNFNQLFQFDLWIGDTGIMFAANAGAVRETTPYIEMR
                     NTMNVYCDFPYIPSYDDKCFSDNSGYYPGAYFAAGGKGLAAVGAARTGTTDHNLFIRR
                     NNFRRPDGFFVGIGSIQAATTLPYNYGNVPTAGHFTGYPLFFPPPQAAYYPVPTSTGT
                     GTILHPCMYAPSFTGFPGNSIQTNSDDTRTGQMLNMFRIADNFGSHRNGNRLQVGTDY
                     YRVIKGHKTGDRSMSAAAAVRTACYAFPENSIAGPS*"
     gene            303428..303646
                     /locus_tag="LSDeep1_scaffold_41_prodigal-single_370"
     CDS             303428..303646
                     /product="hypothetical protein"
                     /codon_start=1
                     /transl_table=11
                     /translation="MYDSVGFLFTFDSAIYAEFGYLYNTPFIGAENQLATIYAYTGIL
                     DNAPLFGVKVIEGSTGPTAPKQRWISSF*"
     gene            303663..305348
                     /locus_tag="LSDeep1_scaffold_41_prodigal-single_371"
     CDS             303663..305348
                     /product="hypothetical protein n=1 Tax=Glaciibacter
                     superstes RepID=UPI0003B40EF6"
                     /codon_start=1
                     /transl_table=11
                     /translation="MAIRSKARSLATAMRQSPVFSAAIENPGDTTAFAAAISTASGGT
                     VGTSTDQIDSIGELNLSMNDSSFVQSLTVGQLNYILDNDELYFWNGYEWKQVIFSNNL
                     DTSLNNLISAAPEHLNTLSELAASLNNDSDFASTITSTLAAKADTSSLSLIATSGSYN
                     DLTNKPATTVSTILSPNATLDLNNPYFKLDMTSNTTITTTNHPASGEVYEGRLQVTGN
                     EDLNSFNLFSNPNNAITSWRTSVNYAGALDFGPGSSTYSFGCVSWDGVYMVFGEYTGT
                     STYKIQVIQMSTPFDPSTGTKVLSVTNAHSSLGSSLNIRGGAKFLADNVTVHIGGVNK
                     YFNVTNGAISNASGIIPIQQSWSRGSWSNNGALYYIAQKTQNQSPKVWKYTNNGTPYS
                     FASLSLSQTHTLTSYWSYNLIGSGYNGNPSAQSGEQYMSILVSDDGTEAALLGQIDGN
                     NYGIYPMRYTMSTPHNLSTMTADTSLSYNIPFGGAFGIHSQFLDGGRYLFTGGTKIIK
                     NLATPAVNNTLTWPPNFNWLTPGDEASPGENQVKIYNFITTDGAISFNAYSVK*"
                     /db_xref="UniRef100_UPI0003B40EF6"
                     /db_xref="ack:C380_18305"
                     /db_xref="K0I492_9BURK"
                     /db_xref="UPI0003B40EF6"
     gene            305506..305880
                     /locus_tag="LSDeep1_scaffold_41_prodigal-single_372"
     CDS             305506..305880
                     /product="hypothetical protein"
                     /codon_start=1
                     /transl_table=11
                     /translation="MYIGGSASDNIHQYELSDPYEIYSASYIKSFDTPSAITNLQAIS
                     VQENSEKMFGVNTNGFVYEFDMDIANLDSSQYNSVFFQSTGNNTAVTGMRFNRTGDFF
                     YLGGNSGIDAYRTKNNFRVKPL*"
                     /db_xref="csy:CENSYa_1492"
     gene            305903..306082
                     /locus_tag="LSDeep1_scaffold_41_prodigal-single_373"
     CDS             305903..306082
                     /product="hypothetical protein"
                     /codon_start=1
                     /transl_table=11
                     /translation="MVSRARQLAALFSPSEDDGGEIRLDRVYPDTIDLLVVAGGGAGD
                     GCVTTDCSGGSIFLE*"
     gene            306121..308610
                     /locus_tag="LSDeep1_scaffold_41_prodigal-single_374"
     CDS             306121..308610
                     /product="Putative uncharacterized protein n=1 Tax
                     =Prochlorococcus phage Syn1 RepID=E3SPU7_9CAUD"
                     /codon_start=1
                     /transl_table=11
                     /translation="MSSKGRLLAQAITESRVLSAALTETAESPSFPITKKYTNIDLLP
                     SSGTIGDIAFVESTNRLYIWNGNGWYNIALINTNPSFDSGGAPESSYLLVENDSGYIS
                     SLTITLLATDPEGIPIQYSALLSDSASNFVTVSQDSSVFTITPKSVDSIEEFDSSGGA
                     FSITFRASDGVNLATVLSAFTVDLTRLIVDSRYTTLMLKTTGVDAADNNTFVDGSTNN
                     FAITRNGNTTQGAASPYGDKWSNYFDGIGDYIQTPTNAITIGTNDFTYEAWIYPTASP
                     AWGQIIGAAYNFSGIALFYNLGTLNVYGSGSLLFWNGILQLNVWQHVALTRENGILYL
                     YHNGIKYGTSAVNSYNLTNSQYRIGARIGDGELFTGYISDARIVNGTAVYTSNFTPPA
                     EPLAAVTGTALLTCQSNRFKDSSVNNFTLTKSGDVRVTKFSPYDQFAYDASTLGGSAY
                     LDGTGDYLVLPEVASTSGDVTIELWINPSKIQTYNGDGFIIGNNINGLGTWAISFAAP
                     TNKIGVWLDGYGAVWFVSTATVNRESWNHIALVKTAGIIRLYINGIQESTTIPQSANF
                     GQGSNVYIGQYHAGGQPYTGYVSDVRVVKGTAIYTSNFTPPIEPLTPVANTSLLCNFT
                     NAGIYDASTKSVLEAVGSADVSTSISKFGNGSIDLTGSSSELILSTPDPSSVNFGSGD
                     FTVETWVYPTGVNGGEDVIVALYEFQSDKRSWYIALDNAQLELRWSTAGTVATTVNST
                     NNPFTANQWHHVAMVRNGNTITGYVNGLSVVSATESGTLFFDPTGTVRIGRVGTATTS
                     YLLGYIEDLRITKGLARYTTNFTPPSAPLEG*"
                     /db_xref="UniRef100_E3SPU7"
                     /db_xref="E3SPU7_9CAUD"
     gene            308615..309367
                     /locus_tag="LSDeep1_scaffold_41_prodigal-single_375"
     CDS             308615..309367
                     /product="Uncharacterized protein n=1 Tax=Cyanophage
                     P-RSM6 RepID=M4SKN8_9CAUD"
                     /codon_start=1
                     /transl_table=11
                     /translation="MPVNSREELIEYCLRKLGAPVIEINVDPDQIEDRVDEALEYYQD
                     YHSDATIKTYFKHKVTQEDVENGYIPIPSDIIYLARLFPMSASSNSSMNFFDVKYQMM
                     LNDIADLQNFAGDLAYYDQMQQYLSLIDMKLSGHPQVTFSRRQGRLYIFGDFEDKDIK
                     ADDFLIAEVYQVINPDQHGLIYDDKFIKKYTAALIKKQWGTNLMKFEGMQLPGGVTLN
                     GRMIYEDAIQEMEKLEEDVRLSAELPPDFFMG*"
                     /db_xref="UniRef100_M4SKN8"
                     /db_xref="A0A067XRI9_9CAUD"
                     /db_xref="M4SKN8_9CAUD"
     gene            309371..310309
                     /locus_tag="LSDeep1_scaffold_41_prodigal-single_376"
     CDS             309371..310309
                     /product="Gp14 n=1 Tax=uncultured phage MedDCM-OCT-S09-C7
                     RepID=D6PIP6_9VIRU"
                     /codon_start=1
                     /transl_table=11
                     /translation="MALNPYFSQRVKSEQNLYEDIIIESLKIYGIDVYYLPRELVNED
                     KIFGEDVPSRFSSSYKIEMYVENIEGFDGEGDIFTKFGIQIRDQASFIVARRRWSHTI
                     GQMDNEINSVRPREGDLIYLPLSKSLFQIMHVEHESPFYQLSNLPTFKLRCELFEYND
                     EQLDTDILDIDQIAQTSYRLNMELLASDDSDLPDFNLGDIIYQPKTNGSTIRGEVVGY
                     NRDTNILSVAHIGTDSGDFGMFELGFVFNPQVQSGAFGNVVLGDIKRRVLSIQELLAS
                     DSSYAQNDIFNAQKNELLDFLDFSEDNPFGDPGGTF*"
                     /db_xref="UniRef100_D6PIP6"
                     /db_xref="D6PIP6_9VIRU"
     gene            310309..311085
                     /locus_tag="LSDeep1_scaffold_41_prodigal-single_377"
     CDS             310309..311085
                     /product="Tail sheath stabilizer n=4 Tax=unclassified
                     Myoviridae RepID=H6BI52_9CAUD"
                     /codon_start=1
                     /transl_table=11
                     /translation="MFQYFYHQRLRKSVAVFGTLFNNIYVLRKDSTGKTISQVKVPLA
                     YAPRMKYLERLRENPTLTEDTKVAIKLPRMSFEITSISYNSERKLPKLNNFNRSITNE
                     VTSRNRFFTPAPYTLGFQLNIYSKTQDDALQIVEQILPYFNPQYTLTIKPFSYAPDVK
                     EDVPITIQAVSFSDDFEGPLETRRTILYTLDFTMESNFYGPIDPTSIIRRTKTDIYQA
                     VDFNDETDPQIQQINVIPTPNDAEPEDDFGFDTEIIEDFS*"
                     /db_xref="UniRef100_H6BI52"
                     /db_xref="M4ST18_9CAUD"
                     /db_xref="H6BI52_9CAUD"
     gene            311085..311474
                     /locus_tag="LSDeep1_scaffold_41_prodigal-single_378"
     CDS             311085..311474
                     /product="Gp16 terminase DNA packaging protein n=2 Tax
                     =unclassified T4-like viruses RepID=H8ZMJ6_9CAUD"
                     /codon_start=1
                     /transl_table=11
                     /translation="MIDSDNAIDDFEYSRRTYFDLITKGQDALEEMIEVAKALEHPRA
                     FEVVAGMIKNISDVNDRLADLHKKKKEYMRKEDPKKDNPQIASTTNNVFIGSTTDLQR
                     MLHTMKNEQESNIIDITNRLGGKDDAD*"
                     /db_xref="UniRef100_H8ZMJ6"
                     /db_xref="M4QEN4_BPPRS"
                     /db_xref="H8ZMJ6_9CAUD"
     gene            311464..313053
                     /locus_tag="LSDeep1_scaffold_41_prodigal-single_379"
     CDS             311464..313053
                     /product="Large terminase protein n=1 Tax=uncultured phage
                     MedDCM-OCT-S09-C7 RepID=D6PIQ0_9VIRU"
                     /codon_start=1
                     /transl_table=11
                     /translation="MQTESYLGNSNVKRDGVTQQWSQDQVVEYAKCMGDPAYFARTYC
                     KVISIDKGLVNFNLYPYQEKMFQLFEESRFSIVLAARQSGKSISAVAYLLWYALFHSE
                     KTIAILANKGATAREMLSRITLMLENLPFFLQPGCKALNKGSIEFSNNSRIIAAATSG
                     SSIRGMAISLLFLDEFAFVENDTEFYTSTYPVISSGKTSRVIITSTANGVGNVFHKIW
                     EGATQEINEFKPFRVDWRDVPGRDDEWKRQTVSNTSEMQFAQEFGNSFIGSGDTLISA
                     EYLLNFRSRPCKTTTSDGVKIYEEPKENHSYVVVVDVAKGRGQDYSTFNVIDISTNPF
                     KQVAVYRNNLISPILFPNIIYKYATSYNKAMIVVESNDAGQVVCNGLYHDLEYENLFV
                     ESAVKSNSLGLTMTRKVKRIGCSSFKDLVENNKIDIFDADTIHEISTFVARGVSYEAS
                     PGNHDDLVMNLILFSFFIGTSYFGELTDIDIKQLMFEQRMKEIEDDVLPFGYIDNGLQ
                     DAPASVETGYDEWGMERMYDF*"
                     /db_xref="UniRef100_D6PIQ0"
                     /db_xref="D6PIQ0_9VIRU"
                     /db_xref="hau:Haur_0564"
     gene            313139..314914
                     /locus_tag="LSDeep1_scaffold_41_prodigal-single_380"
     CDS             313139..314914
                     /product="T4-like tail sheath protein n=1 Tax=uncultured
                     phage MedDCM-OCT-S09-C7 RepID=D6PIQ1_9VIRU"
                     /codon_start=1
                     /transl_table=11
                     /translation="MALYTASESPAIIVREVDLTNGVPNVPTSTGAIVGNFRWGPVET
                     PVLVNNEATLTNIFGNPDPNRSVDFHGASYYLRYSDDLYVIREITETDSAGPAADSDG
                     IEFAANAFDKNITLVEWPVIKNEDNFENQRGAFDSAGHTFVAKWPGELGNSLTISMCG
                     AEEAHFAAWEYKTYFNDVPGTSEYADKKGATNDEVHVIVVDTNGEFTGAKNTVLETFS
                     FLSLASDAKKTDGGGNYVLETINRVSKYIWLASIPTAMGTNSSTPATNGKVFTAGATV
                     VYTTSLTNGKNSGVLTAAQYTTGFDLLNDPNTYLVDFLIAPGLSAAVDHKTVINHMVN
                     IAENIRKDCMVVASPHRSAVVDDPTSARTNILADLTSGITRSSYLVMDSNYLKVYDKY
                     NDMYIYIPAASSTAGLMAATDNNFAPWYSPAGTRRGRYFGVTQLAYNPNKQDRDELYK
                     AGFNPIANIPGEGILLYGDKTHLSRPSAFDRINVRRLFLVLERAIARAAQNILFEFND
                     EFTRAEFVNIVEPVLRNVQGRRGITDFKLVCDETNNTSEVIDINQFIATLFIKPSRSI
                     NYITINFVAVRTGVSFDEVVGDNRI*"
                     /db_xref="UniRef100_D6PIQ1"
                     /db_xref="M1IP93_9CAUD"
                     /db_xref="dde:Dde_0931"
                     /db_xref="D6PIQ1_9VIRU"
     gene            314927..315469
                     /locus_tag="LSDeep1_scaffold_41_prodigal-single_381"
     CDS             314927..315469
                     /product="Tail tube monomer n=1 Tax=Synechococcus phage
                     S-SKS1 RepID=M4QPG7_9CAUD"
                     /codon_start=1
                     /transl_table=11
                     /translation="MAILGVNDFKSKLRGGGARPNLFQVILGFPAYVDGDTELASFMC
                     KGAQLPASSMNPIPVFFRGRQLQIAGDRTFEPWTVTILNDTNFKIRRAMEQWMNGINA
                     HEANTGVTDPNAYQRDLRVQQLDKDGSVLYEYAFRGAFPTSVSSIDLSYEAIDTIEEY
                     QVEFQIQYWESFSPEGQVTS*"
                     /db_xref="UniRef100_M4QPG7"
                     /db_xref="M4QPG7_9CAUD"
     gene            315536..317062
                     /locus_tag="LSDeep1_scaffold_41_prodigal-single_382"
     CDS             315536..317062
                     /product="T4gp20-like protein n=1 Tax=uncultured phage
                     MedDCM-OCT-S09-C7 RepID=D6PIQ3_9VIRU"
                     /codon_start=1
                     /transl_table=11
                     /translation="MANNSLRLFGFEIKRAGDGNKEDLKLKSVVPGDVDDGAGYITAS
                     GSHYGQYVDLDGSNAKDNHQLISKYRGIAVHPEVDGAIEDIINEAIITEDDKRPVELS
                     LKDVEAPDKIKKQMQEEFEKIVSMLNFNENGHDIFKRWYIDGRVYHHLVVDEKNERLG
                     IQDIRFIDALKMRKVKEVKKKKDPLTNADIIEKVDEYYVYQETPGQQKDAVKFTADSI
                     SYVTSGMLDETRKRIVSHVHKAIKPVNQLRMMEDSLVIYRLARAPERRIFYIDVGNLP
                     KGKAEEYMKNIMTKYRNKLVYDANTGELRDDRKHMSMLEDFWLPRREGGRGTEISTLP
                     GGENLGQIDDILYFQKRVYRALNVPLNRLESESQFSLGRSTEISRDELKFQKFIGRLR
                     KRFGYLFITILKKQLLLKKIITESDWDNWKNDIRIDYVRDNHFTELKDNEILRERIQA
                     LDMVQQYVGIYFTKDWVLRNILKMGDEDIKILNKEVEDENKEDQQDQDSDNEESPTDQ
                     *"
                     /db_xref="UniRef100_D6PIQ3"
                     /db_xref="D6PIQ3_9VIRU"
     gene            317078..322216
                     /locus_tag="LSDeep1_scaffold_41_prodigal-single_383"
     CDS             317078..322216
                     /product="Flagellin and related hook-associated proteins n
                     =1 Tax=SAR116 cluster alpha proteobacterium HIMB100
                     RepID=G5ZZX8_9PROT"
                     /codon_start=1
                     /transl_table=11
                     /translation="MYDIIRYTTSDGYSGSFTNKDPRPDFNISYNTRWIDIGIELEAP
                     IDVTTIRGWTLNDEFFFGYDLGPGVENSRGIVTKKKLYTSQIKARIFIKPPELTPSRQ
                     IDICITTVVCRDLERLRIGEWIFVDPIDICFSYYLTELAPVEEEPVDSDLPDLIVDDC
                     PRIFACYGDIDSADINVLRIAPDIQLDSDGIKLKDPDDTPEVNIDPSGVESKDPDKDK
                     ESKQTPDGLKAKDNNTGNEADYGADKAKFNGPNGSAALGPDGLGFGPAGASGEGGPKI
                     GPNGLATPPYTFGPEGIVFDNTDTPPAGQPPTVGSIKLDTSGDPEWKFDPPLPSATPG
                     EGTGGLSELPTGFPGQVLSYQPPRPSRPEIPEDGSDDRPVGHFMDYPLTSGRFVWDKP
                     EVEEESQKLPISKLNEKSPEDKKEYFDKWNGFSDFPTTIVDTFPESNEDIDNAIPVDP
                     DAAPPQPFNPAEAADWKYNPETDTLENTTPTQSFAGFTSDEPYVGYEVEATLSSDTPT
                     DNPIFAVIAEMVDENGRKNNLSLVRRPKTLLYTPEQDEENLEPWEAPSYGVVYNYGQP
                     DQKYFEADNSVTNAAPATVAPTLPGVTTDDWVNAGSTKIKFRKEANGISVSTGQFGGG
                     EIDGLIGGTIEFDEFPELEKFKNIPTKWGFGSQGQPAKVNDLVFTTSDFVNEIVDVKN
                     NKVYQYVPEELLNDDNDSGEGYYQSPTGNLNDTHGYGKFLWNPDTEKLYWADPFNKYK
                     LSNLIETTDDLPEGSNDALYGINDPETESRRYFTIPRARNSISVPPGTGVGELSYDPN
                     TGVLSYDNISNTDGLPEGPNNLYYNDDRARNAISAADNSGIGELSYDPNTGVLSYDNI
                     DNTDGLPEGPNNLYYNNDRVQSVLDSGDYQTGADVQSTLDAGDYQTGADVQVTLDSGD
                     YQTGADVQSVLDSGDYQTGADVQSVLDSGDYQTGADVQSVLDSGDYQTGADVQVTLDS
                     GDYQTGADVQSTLDSGDYQTGAEVQVTLDSGDYQTGADVQSTLDSGDYQTGADVQSTL
                     DSALNASIIDYSLFSRAAIGGAEIVLSADSDLDLVKLSGGSNITITHSLPNTINISAN
                     NITVPEYTLVGDTIAGGGARIELKKDVVVVDYINIQGSGSNTVSWNFATNTATVIGTE
                     IDTRYQINAATSLLGGKIQLTSNDSIGTTDEVFIIGGRDISVTSPSVNQLNIDYTGLN
                     VSSNTPDSNDVLKWDGNEWVPLTQDKYELLSDSGGTNVATIFLNQLQAGQAYPNSTFS
                     DTSSTVSGNQTGINGWTVFTQQVRLGIDAIGGFTTPVDPTPTPTGQGGQVSSGDGTLD
                     PSMNFYTEFTTLGGKDCIRLYSTGSVSTDGDVSHGPYLVSDDYSEFQAGSSVTFSWRA
                     AAGGDAYDVFAYLLKDDGSTQILLNQTQGGTSGDTGWLTVTDTVNTTGNYKFVFVSGT
                     FDYSFGGVAGASLYVTDISTESTNLVGGVNITGGTGILVTHTDPNNITITNTGAGTPS
                     LALNNLTDVDTTGVTNNQYLKYNGTDWIPGTIANTTYTAGDGLNLFNNEFAVDTSVLR
                     TNTSQIITASKKFNNGITLQFGDSADMDIYHNATDNIIDLRSGDLLIREVPANTTKFT
                     FERTTGNFTAAGDVTAFSDERLKTDISTLENSLAKVKSLRGVSFVKDGRAGIGLIAQE
                     VEKIVPEVVHDNEYKSVAYGNLVAVLIEAVKELSNRIEELERDR*"
                     /db_xref="UniRef100_G5ZZX8"
                     /db_xref="G5ZZX8_9PROT"
                     /db_xref="alv:Alvin_0233"
     gene            322216..323802
                     /locus_tag="LSDeep1_scaffold_41_prodigal-single_384"
     CDS             322216..323802
                     /product="Putative uncharacterized protein n=1 Tax
                     =Cenarchaeum symbiosum (strain A) RepID=A0RW12_CENSY"
                     /codon_start=1
                     /transl_table=11
                     /translation="MVLKTSGFLRLSEIQGEFGGDNPISMSEYYRSGIYVPNSSINLN
                     IPTSSTINVSDFYGSGASVSTFAITASTTSVNEGNSVTFTINTSDSDGTLYWTLSTSD
                     LTNSDFTSPANAVTSGGSVLITGNTGTVDFTLNADSLTEGPESFRLTLRLDSTTGTQV
                     AQSSLITVNDTSQGPTYDLTGPASVNEGTTLTIVLNTTNVSDGTSVGYTITGITAEDL
                     SSGSLTGSFVISNNTASVALGIAQEAAGNDYLIFGGIDGYISRFNLADPVTNSTYVNQ
                     IFSQNITEPLWLHFKNDGLAMYLSSDATGKTIRQFPLTDPYNPGSWTGSTNMVTRTVT
                     PSGTVGGGTFSPIGTRFYWSDRTTKNIYQHTLFTNWDISQMSTGAAYTWSVNLPLNPI
                     VTGVAISTDGTKMFIASAQYERIYAYTLPSPYNIGPTAPSFLAFFGLAFINPRDLKFN
                     GTGTKMFVTRDTHIDQYNLTTAWNINTASYSSSIDVSGYDAAPNGLFVSEQAPEGNET
                     LRLSLNNNEDFIDVTVINVV*"
                     /db_xref="UniRef100_A0RW12"
                     /db_xref="A0A075FSF6_9ARCH"
                     /db_xref="csy:CENSYa_0897"
                     /db_xref="A0RW12_CENSY"
     gene            323876..324097
                     /locus_tag="LSDeep1_scaffold_41_prodigal-single_385"
     CDS             323876..324097
                     /product="hypothetical protein"
                     /codon_start=1
                     /transl_table=11
                     /translation="MEDNEINPIKVMIDDIANKNYTSASNTFFDRLNDKLKDTLEAKK
                     IGIASSLFGNNEEAEVVEDLEGYLEDEDV*"
     gene            324084..324284
                     /locus_tag="LSDeep1_scaffold_41_prodigal-single_386"
     CDS             324084..324284
                     /product="hypothetical protein"
                     /codon_start=1
                     /transl_table=11
                     /translation="MKTFNQFKSLLSESPKGMKISGIPVEIKKVGKKFTAIIDGDVLD
                     SYSSEEEAAKVAKEFIKQYKGK*"
     gene            324286..324936
                     /locus_tag="LSDeep1_scaffold_41_prodigal-single_387"
     CDS             324286..324936
                     /product="Prohead core scaffold and protease n=1 Tax
                     =Pelagibacter phage HTVC008M RepID=M1I7U7_9CAUD"
                     /codon_start=1
                     /transl_table=11
                     /translation="MKLIAEYLDHEIHLIKEASESGEKNYVIEGIFAQAESKNRNGRI
                     YPKQIMEKAVSKFVTEQVKTKRAVGELNHPEGPTVNLDKVSHRITEMNWNGNDVVGKA
                     LILNTPMGNIVKGLLDGGCQLGVSTRGMGSLENRNGTMYVKDDFMLSTVDIVQDPSAP
                     AAFVNGIMEGREWVWDNGMIKPQDIEQIETEIKKAPIKDLHEVQVRVFKNFLSLLK*"
                     /db_xref="UniRef100_M1I7U7"
                     /db_xref="M1I7U7_9CAUD"
     gene            324950..326020
                     /locus_tag="LSDeep1_scaffold_41_prodigal-single_388"
     CDS             324950..326020
                     /product="Scaffold prohead core protein n=2 Tax
                     =Synechococcus phage S-ShM2 RepID=E3SK24_9CAUD"
                     /codon_start=1
                     /transl_table=11
                     /translation="MTDQYVEQDVELDDDENEVLEAHDPKNAEQQSVDSVDKAADAVK
                     GRAPARKGDVLKSEPMPKTKSGMINAMYNKMSKMKKEDLSSTFKGMMGEEFDNEDEIV
                     LESSEYKEDLEALIRNDKNLSEDFKVKAATIFEAAVSSKVAEKEAELNEQVAQRIQEL
                     EEEYVQEIESGLNEAKEALVDKIDSYLNYVVESWMEENKLAIEQGLRTEIAENFMNNL
                     KNLFVESYVEVPESKVDLVDDLVEQLQEAENKLDRMIEVNIELNENVESLKRVSIIAE
                     ASRDLASTQASKLSKLAEGIEFVDENDFVEKVETIRESYFSSTSTVSQRTLTEDLEEE
                     KEEIQGTSDTMNRYLSALRTAN*"
                     /db_xref="UniRef100_E3SK24"
                     /db_xref="E3SK24_9CAUD"
     gene            326034..327359
                     /locus_tag="LSDeep1_scaffold_41_prodigal-single_389"
     CDS             326034..327359
                     /product="Major capsid n=1 Tax=Pelagibacter phage HTVC008M
                     RepID=M1IP99_9CAUD"
                     /codon_start=1
                     /transl_table=11
                     /translation="MSNFKSLMEKWAPVLNEDTAGKISDQYRRAVTAVVLENQEKALA
                     EQRSQMTGFLTEAAPGNATGSVSNWDPILISLVRRAMPNMMAYDVCGVQPMTGPTGLI
                     FAMKSRYGAGATTSPEALFAEANTAFAGEGTQGAGSSGLEGLTDSNADSSLDNDRVGP
                     STGTGMATTTAEALGSGGGSSDFAEMGFTIERSSVTAKTKALKAEYSLELAQDLKAIH
                     GLDAESELANILSTEILAEINREVIRTINSQAKTGAVTANTAIKGIFDLRTDADGRWS
                     VEKFKGLIVQLEREANQIAKETRRGRGNFIITSSDVASALSATGMLDYAPALATNLNV
                     DDTGNTFAGVLNGRTRVYIDPYATVDYITVGYKGTNAYDAGLFYCPYVPLTMVRAVGE
                     ETFQPKIGFKTRYGMVSNPFVGPTPANGLAAAKTNQYYRIFRVDNILAA*"
                     /db_xref="UniRef100_M1IP99"
                     /db_xref="M1IP99_9CAUD"
     gene            327485..327982
                     /locus_tag="LSDeep1_scaffold_41_prodigal-single_390"
     CDS             327485..327982
                     /product="Tail completion and sheath stabilizer protein n
                     =1 Tax=Aeromonas phage phiAS5 RepID=E1A277_9CAUD"
                     /codon_start=1
                     /transl_table=11
                     /translation="MTELTNNLNFLQPTNFKVVIDRKQYGNLEFFAQRVSHPSVTVNS
                     PSLPFRRISNISLPGDTISFSELSFDVIVDEDLKSYIEVFNWLSSLIETPYDRSSTRQ
                     PEIKSEVDITLTIQNSHNNTTRRIKYIDCIPNNLGVLSMESVLGDDRVVTYPVSFTIG
                     YFEIV*"
                     /db_xref="UniRef100_E1A277"
                     /db_xref="E1A277_9CAUD"
     gene            327991..328437
                     /locus_tag="LSDeep1_scaffold_41_prodigal-single_391"
     CDS             327991..328437
                     /product="UvsY n=2 Tax=Synechococcus phage S-SSM7 RepID
                     =E3SL69_9CAUD"
                     /codon_start=1
                     /transl_table=11
                     /translation="MLNLENILESWEKDSHLDQNHLDSSSVEAVKLHAKYLKYLSVAK
                     LQLKRQEMFQKTLLKDKWLYYNGKMTLDEIEKKGWEYDPFSGLKVMKGEMDYYYNSDI
                     DIQTSEEKISYYKTIVESLQEIIDTLRWRHQVISNIIKWKQFESGG*"
                     /db_xref="UniRef100_E3SL69"
                     /db_xref="E3SL69_9CAUD"
     gene            328547..329935
                     /locus_tag="LSDeep1_scaffold_41_prodigal-single_392"
     CDS             328547..329935
                     /product="UvsW protein n=1 Tax=Cyanophage P-RSM1 RepID
                     =M4QQX2_9CAUD"
                     /codon_start=1
                     /transl_table=11
                     /translation="MPAYRNKVWDGKVRLFNAQSYELPSGLVPYVKDFAKKRNYIVEM
                     EDSHYGYPESFNSVDPNEVMEFIKSLNVHSRGKPIEVRDYQFDAICEGIKRKRSILLS
                     PTGSGKSLIIYVLLRWYMKYHPDKILVIVPTTALVEQMKGDFDDYSSHDPEFSASDDC
                     HIIYEGRAKVNISERIFISTWQSIYKLPATWFEQFGAIFGDECHGFKSKSLSSIMNKA
                     RNAEYRYGTTGTLDGTQTHQLVLEGLFGKIKKVTTTKKLQDDNTLAPLDISMIVLEYE
                     EEIKKLYTGEKYQAEIDFIVKHEPRNKFIRNLTLKQDGNSLVLFQFVEKHGRVLYDLI
                     KDKVEDDRKVFFVSGATETSDREAIRKITESQKNAIIVASLGTFSTGINIRNLHNIIF
                     TSPSKAQIRILQSIGRGLRKSDDGRTTKLFDIADDLQYKSKKNYALIHSEERVKIYKR
                     EQFNYKIYRIKI*"
                     /db_xref="UniRef100_M4QQX2"
                     /db_xref="M4QQX2_9CAUD"
     gene            329932..330369
                     /locus_tag="LSDeep1_scaffold_41_prodigal-single_393"
     CDS             329932..330369
                     /product="hypothetical protein"
                     /codon_start=1
                     /transl_table=11
                     /translation="MTITIEEGNLKQFKLVDGDEIVCEVLEDLEDDIIIRYALKIVKV
                     DISFSRAYYIFKNWMTFQEKITDTVALSKFHIMGMAVPTEVLLKEYHSAVESINSYED
                     ESTTEKDVISDLLEKLGLATTKPLSGDSSGANVISFIDRTKLH*"
     gene            330495..331079
                     /locus_tag="LSDeep1_scaffold_41_prodigal-single_394"
     CDS             330495..331079
                     /product="Sigma factor for late transcription n=1 Tax
                     =Prochlorococcus phage Syn1 RepID=E3SPL6_9CAUD"
                     /codon_start=1
                     /transl_table=11
                     /translation="MAKKSNNIHYVNNAEFSAAVVEYVKKVVEAKELGNDPPIVPNYV
                     ALCFLRIAENLSHKGNFIRYTYREEMVMDAVENCLRAVENYNINAETRTGKPNAFAYF
                     TQIVWYAFLRRIAKEKKQQEIKEKYLSQSGIEIFLETNDTASAQQALNFIDTLKNRID
                     KVKEYDTEIKQFAKKERVKRKPKMVDSDLQDFME*"
                     /db_xref="UniRef100_E3SPL6"
                     /db_xref="A0A0E3FGB4_9CAUD"
                     /db_xref="E3SPL6_9CAUD"
     gene            331089..332150
                     /locus_tag="LSDeep1_scaffold_41_prodigal-single_395"
     CDS             331089..332150
                     /product="Recombination endonuclease subunit n=1 Tax
                     =Pelagibacter phage HTVC008M RepID=M1IPA8_9CAUD"
                     /codon_start=1
                     /transl_table=11
                     /translation="MKIAIIGDTHCGIRNSSEVFLDNAENFYQDVFFPYCKENGIKQI
                     LHLGDYYDHRKFINFKALNRNRKHFLEPLRDNKMTMDIILGNHDVYHKNTNELNSLKE
                     LLGHFMNEINLVLEPRVMEYGSLKIGLLPWINRENYDESMNFVKNCKADMLAAHLELN
                     GFDLMKGVKNNHGMDHKLFSRFEKVFSGHFHTKSEKDNIVYLGSQMEFFWSDANDPKY
                     FHVLDTETREVTPILNPHTLFEKILYDDSNMDYGDYKVDRLDKKFVKVVVVNKNDPFT
                     FDRFIDRIQNQDIHGLKIAESFSEFVGENVEDDSVSVEDTPALLDSYVDAVDTELDKD
                     RIKISMKKLLTEAQALEVV*"
                     /db_xref="UniRef100_M1IPA8"
                     /db_xref="M1IPA8_9CAUD"
                     /db_xref="ddf:DEFDS_P042"
     gene            332147..333865
                     /locus_tag="LSDeep1_scaffold_41_prodigal-single_396"
     CDS             332147..333865
                     /product="Recombination endonuclease sunbunit n=1 Tax
                     =Synechococcus phage S-RSM4 RepID=C7BV59_9CAUD"
                     /codon_start=1
                     /transl_table=11
                     /translation="MIVFRHLKWRNFLSTGNNWTEIQLNKAPSTLIVGQNGAGKSTLL
                     DALSFALFGKPHRNINKPQLVNGINQKDCSVEVVFSVGKSEFKIVRGLKPQVFEIWKN
                     GNLLNQSSTAKEYQNILEENILKLNHKSFHQIVVLGSSSFIPFMQLPAQHRRDVIEDL
                     LDINIFSKMNIIIKEKNAGLRELLKDTQYQIDILKNKIDSQKKYICDITHINEEEIKS
                     KNNGIAELQKEIGDLQSQNLIYSDYVEKNQSEVQEALKKTHDKKQSLFQYKTQFSQSI
                     KEIVKESKFYEENTSCPTCTQPIVEDVRTEKLSYAKSKAKELQSAIRQVEDECSKVED
                     NINRYNILFEDIRKNQNMIHSNNQTISRLQKQVSDLNNEIERLTSRDGDMGAARDDLQ
                     SMESERDSLIEKRFVKSDELSYNLVIAEMLKDTGIKTKVIKQYIPIINKLVNQYLQIL
                     DFFVHFNLDESFQETIRSRHRDFFTYDSFSEGEKQRIDLSLLFTWRMIAKMKNSVATN
                     LLILDETFDSSLDHEGVDNLMKILHTLDDDTNIFVISHKGEILDGKFKEKLEFVKEKN
                     FSRVAA*"
                     /db_xref="UniRef100_C7BV59"
                     /db_xref="C7BV59_9CAUD"
                     /db_xref="nev:NTE_00692"
     gene            333933..334607
                     /locus_tag="LSDeep1_scaffold_41_prodigal-single_397"
     CDS             333933..334607
                     /product="Sliding clamp DNA polymerase accessory protein n
                     =1 Tax=Pelagibacter phage HTVC008M RepID=M1HLW3_9CAUD"
                     /codon_start=1
                     /transl_table=11
                     /translation="MVLSEFTIQALKNLASVNQNIVIREGKLLETIAEARNIFVQCDI
                     EEEFTSEFGVYDLGEFLNVLGLVDKPHLKFAKESVTVSDSTGRSKVKYFFTDVENLTF
                     PTKKPKMPSEDVRFTLDTDTLNRIKRAASALGHNEVVVTGSKNSITLTVRNPANPTSN
                     TFSIDVEGSSNVDKYSFIFNIPNLKILPGDYEVIISSKLISQFNHKDKPVKYWIALEK
                     TSTYGE*"
                     /db_xref="UniRef100_M1HLW3"
                     /db_xref="M1HLW3_9CAUD"
     gene            334609..334803
                     /locus_tag="LSDeep1_scaffold_41_prodigal-single_398"
     CDS             334609..334803
                     /product="hypothetical protein"
                     /codon_start=1
                     /transl_table=11
                     /translation="MADDKHKRAYDMLNQISRSTIAIIDTVTQRGGFRGEELSTIGNL
                     RDQCTNGVQVVESYKQDQEA*"
     gene            334831..335769
                     /locus_tag="LSDeep1_scaffold_41_prodigal-single_399"
     CDS             334831..335769
                     /product="Sliding clamp loader n=1 Tax=Pelagibacter phage
                     HTVC008M RepID=M1ICV0_9CAUD"
                     /codon_start=1
                     /transl_table=11
                     /translation="MKEDFLWVERYRPKTVEDTILEPKLKTTFQNIVASGEVPNMLFS
                     GTAGLGKTTVAKAICNELDLDYIVINGSEEGNIDTLRTKIKQFASSVSLSGGYKVVIL
                     DEADYLNPQSTQPALRGFIEEFSNNCRFILTCNFKNRIIEPLHSRCSVYSFNTTKKDL
                     APLAGQMMKRIEYILNAENIPYKPQMIAEVIKKYAPDWRRTLNELQRYSISGSIDEGV
                     LVSLSDASYDVLFSSLKSKDFKKMRQWIANNIDTDSSSIFRGIYDRMTDRVKPNSVPQ
                     LILVLADYQYKAAFVADAELNVVACMTEIMANVEFT*"
                     /db_xref="UniRef100_M1ICV0"
                     /db_xref="M1ICV0_9CAUD"
                     /db_xref="mzh:Mzhil_0432"
     gene            335867..336496
                     /locus_tag="LSDeep1_scaffold_41_prodigal-single_400"
     CDS             335867..336496
                     /product="hypothetical protein"
                     /codon_start=1
                     /transl_table=11
                     /translation="MAAYSGLDDCTIFDFETLSQHPQNGVVVSMAMLNFSTRRFTTLD
                     KPYTYEELLSLCHYIKFDVKDQVKSWSRKIEKDTVEWWSKQSKEAQDAIKPLSTDRSI
                     ADLYGFFVVNRATNMTKVYTRRNTFDPIFISSLMKTTGNPEPYDWWTVRDTISYIEGL
                     SHGIDLKDNFIPEGLEEKFVAHDPRHDIAMDVMRIQTLVRALELGDAHA*"
     gene            336493..336870
                     /locus_tag="LSDeep1_scaffold_41_prodigal-single_401"
     CDS             336493..336870
                     /product="Gp62 clamp loader subunit n=1 Tax=Synechococcus
                     phage S-MbCM6 RepID=H8ZMQ0_9CAUD"
                     /codon_start=1
                     /transl_table=11
                     /translation="MSPFDYLNSINYTKEDIMIDDISEEKYSAFMVNRGLSFFYDTVV
                     IANEMNQKPYMDNKLQYDFLRSIVRKKKRFSIWAKAEKIDRVEDVMEYYGYSREKALQ
                     VLPLLKGDQLDYIRKKISKGGKR*"
                     /db_xref="UniRef100_H8ZMQ0"
                     /db_xref="M4SIV2_9VIRU"
                     /db_xref="H8ZMQ0_9CAUD"
     gene            336946..337380
                     /locus_tag="LSDeep1_scaffold_41_prodigal-single_402"
     CDS             336946..337380
                     /product="RegA n=1 Tax=Synechococcus phage S-CAM1 RepID
                     =M4QIW5_9CAUD"
                     /codon_start=1
                     /transl_table=11
                     /translation="MEETILVNWSPEDMLEVTLNEPDDFLKVRETLTRIGVASRKEKK
                     LYQSCHILHKQGRYFIVHFKELFLLDGKKSNLDELDIARRNTIATLISDWGLITIVDE
                     QKARPRAPLRQIKIIPFKEKPQWELSPKYNIGKKITYTADEE*"
                     /db_xref="UniRef100_M4QIW5"
                     /db_xref="M4QIW5_9CAUD"
     gene            337501..337974
                     /locus_tag="LSDeep1_scaffold_41_prodigal-single_403"
     CDS             337501..337974
                     /product="Molecular chaperone (Small heat shock protein) n
                     =1 Tax=Parvularcula bermudensis (strain ATCC BAA-594 /
                     HTCC2503 / KCTC 12087) RepID=E0THT0_PARBH"
                     /codon_start=1
                     /transl_table=11
                     /translation="MTGLTTLFPRSSFVGFDHLFTELDHAVKHANDHYPPHNIIRTGE
                     TDYLIELAVAGFSRDELSIEVKERTLAVTGEHVSKGREFIHRGISTKKFKRTFRLSEH
                     VVVHGADIQDGILAVELKYVIPEEMRPRKISIGKNEGLNDTHNTDAKQLLNESTG*"
                     /db_xref="UniRef100_E0THT0"
                     /db_xref="pbr:PB2503_10879"
                     /db_xref="E0THT0_PARBH"
     gene            337922..338152
                     /locus_tag="LSDeep1_scaffold_41_prodigal-single_404"
     CDS             337922..338152
                     /product="hypothetical protein"
                     /codon_start=1
                     /transl_table=11
                     /translation="MTHTIQMLNNYLTNPLADLTYAIVNFFQRWGVALIEARQAQANF
                     QIAHLLQRNEYRNYSIDVIYAALQDGTLGDLK*"
     gene            338149..338313
                     /locus_tag="LSDeep1_scaffold_41_prodigal-single_405"
     CDS             338149..338313
                     /product="hypothetical protein"
                     /codon_start=1
                     /transl_table=11
                     /translation="MIKFIQFVSRVLSISKDQITYRKSIAELRALSDHQLRDIGISRG
                     EIHSVVTALL*"
     gene            338366..338575
                     /locus_tag="LSDeep1_scaffold_41_prodigal-single_406"
     CDS             338366..338575
                     /product="hypothetical protein"
                     /codon_start=1
                     /transl_table=11
                     /translation="MNNEYMTNMFIDMIQNAKKTFVDTWIKDEAMSVPMHAFIKAQTE
                     FTKEVMKQTNLVANATGQAMARPAK*"
     gene            338572..338793
                     /locus_tag="LSDeep1_scaffold_41_prodigal-single_407"
     CDS             338572..338793
                     /product="hypothetical protein"
                     /codon_start=1
                     /transl_table=11
                     /translation="MSNKNPFEIRAEMLQLAKDYMDKQQEMNVQLMNDLFEQNKVQME
                     EVKAAYKMYSMEELMDKAKEMYGFVSKKD*"
     gene            338903..341446
                     /locus_tag="LSDeep1_scaffold_41_prodigal-single_408"
     CDS             338903..341446
                     /product="DNA polymerase {ECO:0000256|RuleBase:RU000442};
                     EC=2.7.7.7 {ECO:0000256|RuleBase:RU000442};; 
                     TaxID=444860 species="Viruses; dsDNA viruses, no RNA
                     stage; Caudovirales; Myoviridae.;" source="Synechococcus
                     phage S-SM2.;""
                     /codon_start=1
                     /transl_table=11
                     /translation="LSFYTSVEVLGNRIAYRGYNDHGVPVSHRYEFEPTLFLPSKEPT
                     GWKSLEGADVRPFKLDSPNAMREWTQTKEGLEGFRYYGCDKSVMQFIQEKYPDEVKFK
                     KESINIVNFDIEVHSEDGFPHAEEAAHPIVAITAKSSRSSVYHVWGLKPYDPEKSLHK
                     HLIIQYHHCESEVELMVKFLAWWKKDYPDVVTGWNIRFFDIPYIVNRLRRLGSEEGVK
                     RLSPWGRVRQKLVQFKNKNMDSYVMLGIHQMDYYDLFTKFGSSYGPQESYSLDHIAHV
                     VLGERKLSYEEYGNLRKLYNENPQLYIDYNIKDVELVERIDDKLDLMGLAFTIAYKAG
                     VNFSEVFGTTSIWDSIVYRELTKKSIVVPPMRDRSTLANMDTKFTRFAGGYVKEVTPA
                     MYQWVISFDLNSLYPNIIAQWNMSPEKLIKHSIKHSQKMMPGVPEYYLDNAPPDIDFE
                     SDNVSVAANGAMFTNNGQGVFPEIVAGYYEERKVVKKQMLDAMKRAEIQKTPEIEKEI
                     TQHQNKQMAIKLLMNSLFGAIGSRYYRYFDLSIAEGITLTGQFVIKWCERTINGELNK
                     LLGTTDKDYVIAIDTDSVYVNFDPFVKKFNPADPVKFLDKACLQHFNPMFEKSMEDLR
                     KHMNCFDDRMTMEREVIADRAIWQAKKRYILNVHNSEGVQYDKPKLKIMGIEAIKSST
                     PQVVRSWMKELFPILMNGTEQETQRYILDCKEKFKSLRPELLAAPRGANEIVKWQDKT
                     IVYKKGCPIHVRGAILYNHLIDKLDLGNQYEKIKEGTKLKYTYLRLPNPLKENVISFP
                     DYLPPEFNLNKYIDYDLQFNKAFLDPVQSILDAVGWENEPKANLDDFFF*"
                     /db_xref="E3SJ44_9CAUD"
                     /db_xref="UniRef100_E3SJ44"
                     /db_xref="2.7.7.7"
     gene            341501..341959
                     /locus_tag="LSDeep1_scaffold_41_prodigal-single_409"
     CDS             341501..341959
                     /product="Uncharacterized protein {ECO:0000313|EMBL
                     :AIK68389.1};  TaxID=1527770 species="Viruses; dsDNA
                     viruses, no RNA stage; Caudovirales; Myoviridae.;"
                     source="Rhizobium phage vB_RleM_P10VF.;""
                     /codon_start=1
                     /transl_table=11
                     /translation="MSDWANDIHMMHNKFGVKEWFEANKGDKELMKKYLNFRLNMCLE
                     ELLETAAASDFKLTIGLGEVVFTGDGKDIDPEEIVDGLIDMCVFAIGTLDVFGVDAND
                     AWDRVYAANMAKSPGVKEGRPNPFGLPDLIKPEGWVAPNHKGNHGQLEYD*"
                     /db_xref="A0A076YNL2_9CAUD"
     gene            342012..342563
                     /locus_tag="LSDeep1_scaffold_41_prodigal-single_410"
     CDS             342012..342563
                     /product="hypothetical protein"
                     /codon_start=1
                     /transl_table=11
                     /translation="MLSFKTYLTEKVGAFTAWHGSSGRFNKFEKVKAHSGGGGAAYGS
                     GIYISKNIDVGKYYQKLNKSNTATLYEIKVTIDTDKLLRWDLPFDKQPKFIQNVLKTI
                     DYDDSRGTEGRYYFQVLRSSYSTEKSGPTESKAASDYLEKKGIQGVFFNKDKKLPGQN
                     FVIFDPKRISILKRFDNKGKEII*"
     gene            342856..343794
                     /locus_tag="LSDeep1_scaffold_41_prodigal-single_411"
     CDS             342856..343794
                     /product="Uncharacterized protein n=1 Tax=Vibrio phage
                     henriette 12B8 RepID=M4MHM2_9VIRU"
                     /codon_start=1
                     /transl_table=11
                     /translation="MELSATFFKNRFDNETGKRLDFEDFDKFSRFLFKLSKRPLKGKN
                     YAELFSPAVYTPDSKRRNANVLAWAGWAAIDIDDIKFSGDLKEELYNRLGECRYVVYS
                     TASSKKEQPKFRIVFELDRHIRSEEIKHFWFALQSKVDDQGDKQCKDLSRMYYIPGDY
                     LGAYNFIFENKNKALNVSELLSNCPYNEKKNSKNFLDRLPDDFQKKLIQYRMDNMSNK
                     RYSWQSYEDCPFVNKSLIRDYKSIAYTDNSGRYAMIYKIMTSIAINAIKKEYPIAAHE
                     LSEIIKQLDRDTSNRYENRALDVEADRAIEYAYRNA*"
                     /db_xref="UniRef100_M4MHM2"
                     /db_xref="M4MHM2_9VIRU"
     gene            343794..344246
                     /locus_tag="LSDeep1_scaffold_41_prodigal-single_412"
     CDS             343794..344246
                     /product="hypothetical protein"
                     /codon_start=1
                     /transl_table=11
                     /translation="MKYKGKVSPEFIQTRNTKVSKDRRPKDVALRQWDFEFVEYHQSS
                     VSLTGHKIYEGYEYDTVHEFFGNCDFKYVNRNNEFHISPYILKQLESEVIDHIVLWRF
                     VSHPGNWQRPLEEGDPVQYEILDYIPRQEFLETIKKKSDLRGFTINLL*"
     gene            344292..344546
                     /locus_tag="LSDeep1_scaffold_41_prodigal-single_413"
     CDS             344292..344546
                     /product="hypothetical protein"
                     /codon_start=1
                     /transl_table=11
                     /translation="MEQFVKTLETLPFVEAKTTAIELAEQRLKEARTINQKTARSQII
                     RDLQKAPNKNEVIRISYMQLLASEGRGNINSVFRKKHDNI*"
     gene            344543..344959
                     /locus_tag="LSDeep1_scaffold_41_prodigal-single_414"
     CDS             344543..344959
                     /product="TagD n=1 Tax=Flavobacteria bacterium BAL38 RepID
                     =A3J1V2_9FLAO"
                     /codon_start=1
                     /transl_table=11
                     /translation="MRIGFTASTFDLLHAGHIAMLREAKSQCDWLICGLQIDPSIDRI
                     DKNKPIQTVVERYVQLSAVCYVDEIIPYSTEKDLEDILQMFSIDVRIIGEEYKDGKFT
                     GRAICSSRGIEIYYNKRDHRFSSSDLKKRVVGNEQS*"
                     /db_xref="UniRef100_A3J1V2"
                     /db_xref="A3J1V2_9FLAO"
                     /db_xref="psn:Pedsa_3250"
     gene            344946..345686
                     /locus_tag="LSDeep1_scaffold_41_prodigal-single_415"
     CDS             344946..345686
                     /product="Thymidylate synthase n=1 Tax=Mycobacterium phage
                     Muddy RepID=S5XYQ6_9CAUD"
                     /codon_start=1
                     /transl_table=11
                     /translation="MNRVSGHTLSEGLRKLRHLLYHQGYTLQTGSWQGTKEPPTFLEI
                     LHADLVAPMYTDVTKASHEIGASQPWADVHFEERTGGVPLNPPPSHTMWLKDTEKYMV
                     ENQVAFSHSYPERMWAPSMEGIRFETGNLGDAVNLLKNDPTTRQCYVPMWFPEDIVAA
                     NLGERVPCSFGWHFMERGGQLHCSYHMRSCDVVRHLHNDLYFANRLTQWMIDQSGIDA
                     QVGYLHFSSTSLHCFENDRFALGKLIGV*"
                     /db_xref="UniRef100_S5XYQ6"
                     /db_xref="M4W9U4_9CAUD"
                     /db_xref="S5XYQ6_9CAUD"
     gene            345688..347010
                     /locus_tag="LSDeep1_scaffold_41_prodigal-single_416"
     CDS             345688..347010
                     /product="Asparagine synthetase n=1 Tax=Pyrococcus sp.
                     ST04 RepID=I3REE8_9EURY"
                     /codon_start=1
                     /transl_table=11
                     /translation="MCGFIAGKGLPQDLSQVIELMHYRGLPGYKGYKRLGQFQFAHYS
                     LPFVNLDPAVCVQPIDSVPPALFVGEIFNYEDLGYNTDIECSIEEFWNDTDTLFNRFH
                     NFDGFWSFVTLYNGSIIAATDYLAQKPIYYRTDMEVLASEIDVLARLAPVTRDEVFMS
                     NTMKWGYSPDPRTPWNEIKQVPPGHYYYRGKVHEYWDWSKVSRTDLYTDLLKATELRL
                     GGQREVALLLSGGLDSTIIYGLIKQLGKDVTAVHVANGEKGFANLALHLDDTMHHVTL
                     DDVTDHEALIVHQSPVDLGSVKPQIAMAKKLRELGFYAVLTGDGADELFGGYRRAKEY
                     DSQMSDMFCELPYYHLPKIDRTMMRYTIETRSPFLAPSICKHAMNAPYVERMGEKTLL
                     KKTFKDIVPQEILDRDKHPLKTEAIRTNPMDHRVALDRLFRRMEFTYE*"
                     /db_xref="UniRef100_I3REE8"
                     /db_xref="pys:Py04_1033"
                     /db_xref="I3REE8_9EURY"
     gene            347052..347492
                     /locus_tag="LSDeep1_scaffold_41_prodigal-single_417"
     CDS             347052..347492
                     /product="deoxycytidylate deaminase (EC:3.5.4.12)"
                     /codon_start=1
                     /transl_table=11
                     /translation="MAITEWDNRYMDIARQVSQWSKDPSSKIGAVAVDNKGHILCTGY
                     NGFPRGIEDTEHRLNNRDLKYTMIVHAEMNAIFNATYHGVCLDGGTMYVSGLPCCSNC
                     ALGIISTGIKRVVMEGDPNNERWKDSWALTSSFFDEANVEWEFI*"
                     /db_xref="vok:COSY_0290"
                     /db_xref="A5CXA5_VESOH"
                     /db_xref="UniRef100_A5CXA5"
                     /db_xref="3.5.4.12"
     gene            347492..348547
                     /locus_tag="LSDeep1_scaffold_41_prodigal-single_418"
     CDS             347492..348547
                     /product="UvsX RecA-like recombination protein n=1 Tax
                     =Aeromonas phage PX29 RepID=E5DPU7_9CAUD"
                     /codon_start=1
                     /transl_table=11
                     /translation="MSIMDRLKKNSKLKETQILSESKFFNDKDMVTTDVPMVNVALSG
                     SIDGGLAPGLTVLAGPSKHFKTSFALLMAAAYMNKYPESVMLFYDSEFGSPASYFKQF
                     GIDTARVLHTPITNVEELKFDMINQLEALTREDKVIVVIDSIGNLASKKEMDDALNEK
                     SVADMSRAKALKGLFRMATPYLAMKDIPMIAVNHTYQEMGLYPKAIVSGGTGIYYSAD
                     NIWILGRQQEKKGTDVVGYNFVINVEKSRYVKEKSKIPITVNWEGGVQKWSGLTEVGI
                     AGGYVRKPSNGWYEAFNPATGEVLSENKVRLDDTLKEAFWQKIFQHTDFKEFVKKQYS
                     IGHESLVNMDDIVDSVE*"
                     /db_xref="UniRef100_E5DPU7"
                     /db_xref="A0A060ANF1_9CAUD"
                     /db_xref="E5DPU7_9CAUD"
     gene            348589..349119
                     /locus_tag="LSDeep1_scaffold_41_prodigal-single_419"
     CDS             348589..349119
                     /product="Cof hydrolase n=1 Tax=Roseobacter phage RDJL Phi
                     1 RepID=F4YXM9_9CAUD"
                     /codon_start=1
                     /transl_table=11
                     /translation="MNKKPKLLIIGYARHGKDTVAEFLSNDYGYTYLSSSQFCSGHVI
                     FPVLEPIYNYATPEDCFNDRINHRKEWFDLITGYNMPDRSKLGKDIFNVSDIYCGLRN
                     YDEFMSLKEQKVFDYSIWVDRSDHLPPEPTTSNTLSPSLADIIIDNNGSLDDLKKSVF
                     DTRFRIEMEYNQWNIN*"
                     /db_xref="UniRef100_F4YXM9"
                     /db_xref="F4YXM9_9CAUD"
     gene            349104..349409
                     /locus_tag="LSDeep1_scaffold_41_prodigal-single_420"
     CDS             349104..349409
                     /product="hypothetical protein"
                     /codon_start=1
                     /transl_table=11
                     /translation="MEYKLTENVDYEFIPASNDPQAWNIRFITGDFLETVVQYGKIRI
                     DGTDDDPLISFDYKIVTSPITDLTEGNEYLQDHVGEVLVSIIETGIEKKELGIRESK*"
     gene            349406..350773
                     /locus_tag="LSDeep1_scaffold_41_prodigal-single_421"
     CDS             349406..350773
                     /product="T4-like DNA primase-helicase n=1 Tax
                     =Prochlorococcus phage P-SSM3 RepID=R9S7H4_9CAUD"
                     /codon_start=1
                     /transl_table=11
                     /translation="MNTNVEQVILRNILTNEEYMRKVLPFVHPDYFEGVYKILFKEIA
                     RFVSKYNKLPTSESFKIQLDDSDKLNEEQYRHAVEIMPNLFSNEKVDSEWLFETTEKW
                     CQDRAIYNAIMESISIIDGKHTTLTKNALPELLTKALAVSFDPNIGHDYIENFQDRFD
                     FYHTEEERIPFDLDYFNKITKGGLPRKTLNIILAGTGVGKSLFMCHMAASALVEGRNI
                     LYITMEMAEERIAERIDANLLDIPIDQLPDLSKEVFAQRVQRISSKTNGKLIIKEYPT
                     GQANTAHFRALLTELRLKKSFAPDIIFIDYLNICASARMKGMGGSINSYSYIKAIAEE
                     IRGLAVEFNVPIVSATQTTRSGYSNTDIGLEDTSESFGLPATADLMFALISTEELESM
                     NQIAVKQLKNRYNDPTYKKRFVIGVDRSKMRLMDAEDDQQTLIDDTPTFDKTQINNRF
                     EDFKL*"
                     /db_xref="UniRef100_R9S7H4"
                     /db_xref="R9S7H4_9CAUD"
     gene            350785..351075
                     /locus_tag="LSDeep1_scaffold_41_prodigal-single_422"
     CDS             350785..351075
                     /product="hypothetical protein"
                     /codon_start=1
                     /transl_table=11
                     /translation="MGKSKAGKSCGNVSGGVHSNVSKSLRRAMRQDYLASGDQIINQL
                     NALRAGKDIVVTMENPNKGDTSRRFIRRRISGKEYNDYIKKNSYRMKGEAPE*"
     gene            351072..351761
                     /locus_tag="LSDeep1_scaffold_41_prodigal-single_423"
                     /gene="thyX"
     CDS             351072..351761
                     /gene="thyX"
                     /product="thyX; thymidylate synthase, flavin-dependent (EC
                     :2.1.1.148)"
                     /codon_start=1
                     /transl_table=11
                     /translation="MKLNHYSPKAYLVVQPAPAEEYKDHFDDALQLIAYCARVSNPST
                     QLNNETGEKLIRYLIKHKHWSPLEMCNATIGIDTTRDIARQILRHRSFYFQEFSQRYA
                     DPADLEDTFVLREARLQDQKNRQNSIATDDTELQMMWEAYQEDVIRTSKQAYDWAISN
                     GIAKEQARVVLPEGNTVSRVYMNGTLRSWVHYIELRSGNGTQKEHIQVARCVAQAITK
                     IFPMVNEFVQE*"
                     /db_xref="mcs:DR90_1124"
                     /db_xref="UniRef100_UPI00037D0518"
                     /db_xref="F2Y0N9_9PHYC"
                     /db_xref="UPI00037D0518"
                     /db_xref="2.1.1.148"
                     /db_xref="2.1.1.14"
     gene            351767..351985
                     /locus_tag="LSDeep1_scaffold_41_prodigal-single_424"
     CDS             351767..351985
                     /product="hypothetical protein"
                     /codon_start=1
                     /transl_table=11
                     /translation="MERKLSTYYSDNNKGYAEVYFNFKEEYTFIRYYTNEGRLFYTED
                     FPGKTSRYAEDAAENWALGVKKIEESYH*"
     gene            352049..352591
                     /locus_tag="LSDeep1_scaffold_41_prodigal-single_425"
     CDS             352049..352591
                     /product="Cell wall hydrolase SleB n=1 Tax=Thiorhodococcus
                     drewsii AZ1 RepID=G2DX84_9GAMM"
                     /codon_start=1
                     /transl_table=11
                     /translation="MKIGNFLYGTLNATVMCAMTAAAVISVQEARAEEKLAQIEDNDK
                     NCLAKNIFFEARNQETEGRVAVAWVTLNRMENSRYPTTICAVVEQGHRDSNGNPIRNK
                     CQFSWYCDGKSDNIPDNVIAQRAWSDAQLIAEVVLLDWARGKRGPVFGATMYHADYVN
                     PYWSDSYQRVAQIGTHIFYK*"
                     /db_xref="UniRef100_G2DX84"
                     /db_xref="G2DX84_9GAMM"
                     /db_xref="alv:Alvin_2186"
     gene            352989..353318
                     /locus_tag="LSDeep1_scaffold_41_prodigal-single_426"
     CDS             352989..353318
                     /product="hypothetical protein"
                     /codon_start=1
                     /transl_table=11
                     /translation="MKNLLLLTTALAALTATTASADEVVFTGYIEYALAAQTVNLNLG
                     TEVYAGAFTVAPSLDFAYAAGAGTFEGINIDVAYTLTANANVYLEVDFDNNAKYQEAT
                     VGVAFHF*"
     gene            353437..353787
                     /locus_tag="LSDeep1_scaffold_41_prodigal-single_427"
     CDS             353437..353787
                     /product="hypothetical protein"
                     /codon_start=1
                     /transl_table=11
                     /translation="MITIYQIQLTDNQIAEVNAGREVEAFNIRRQMQFGFDASKFSED
                     SAKHYTKGWIVDTDDLDEAFEVANGMGDQYKGTRFGRPYSASVGDIFINEDNECFVCD
                     NFGFVAVGHTPLFD*"
     gene            353865..354275
                     /locus_tag="LSDeep1_scaffold_41_prodigal-single_428"
     CDS             353865..354275
                     /product="hypothetical protein"
                     /codon_start=1
                     /transl_table=11
                     /translation="MYYTYNVSLFSDLHKEVYGFRPSSNLYAYWNSRTPRQKQELWNA
                     LCDEHEEAIKQEKVAKARAMLAVTERLEKMYELGAKSEVQALRWIMEAEEFDDSDLQY
                     GADYFCYHFGLDYTEGKKAFNIQKAINEMNREVV*"
     gene            354298..354483
                     /locus_tag="LSDeep1_scaffold_41_prodigal-single_429"
     CDS             354298..354483
                     /product="hypothetical protein"
                     /codon_start=1
                     /transl_table=11
                     /translation="MTKLEELEAIRAAAVNAADADWDDIDDADAAYVTAWDAIDAYKA
                     ELKKQREIVMVILSITI*"
     gene            354512..354769
                     /locus_tag="LSDeep1_scaffold_41_prodigal-single_430"
     CDS             354512..354769
                     /product="hypothetical protein"
                     /codon_start=1
                     /transl_table=11
                     /translation="MTKLEELEAENTLMNKQLEQIEELGNENLNALLDRIKAHRSAPD
                     VYDPPTFDQMADRILELEAKVAVAGKALNRLLRPLARTGKL*"
     gene            354911..355852
                     /locus_tag="LSDeep1_scaffold_41_prodigal-single_431"
     CDS             354911..355852
                     /product="UDP-glucuronate 5'-epimerase (NAD-dependent) (EC
                     :5.1.3.2)"
                     /codon_start=1
                     /transl_table=11
                     /translation="MKILITGAAGFIGYHTAKHFLEKKHKVYGYDTFNDYYDVHLKYD
                     RFGQLVNMGLVNTGSFAGTIESIIEDVQPDVVIHLAAYAGVRYSLEHPDKYIENNIVF
                     TQRLIKACEENKVDRVIYASTSSVMAGNPLPWKEDDPTYQALNPYSGSKKFNETQFIT
                     SKIPSTVGLRFFTVYGPWGRPDMALFSFTKDIIEGKPITVFNNGDMTRDFTYVDDIVH
                     GISLVTSEVLKGPMNEIYNIGRGEKVQLMRFVEEIEKNVGKKAIIQFAPMHPADSQET
                     WSDTSKLKKLGYDPKVSIEEGVENFVNWYKEYYEVKL*"
                     /db_xref="magq:MGMAQ_0919"
                     /db_xref="UniRef100_UPI0002EE6525"
                     /db_xref="W7QW46_9ALTE"
                     /db_xref="UPI0002EE6525"
                     /db_xref="5.1.3.2"
     gene            355849..356700
                     /locus_tag="LSDeep1_scaffold_41_prodigal-single_432"
     CDS             355849..356700
                     /product="hypothetical protein n=1 Tax=Oceanospirillales
                     bacterium SCGC AAA298-N10 RepID=UPI000376671D"
                     /codon_start=1
                     /transl_table=11
                     /translation="MKITKIGIIGYGFVGKAVEFGFENESNDIMIVDPYQGHHSIDDL
                     WNYAPEYIFVCVPTPMRDDGSVNSDTIRNVVGLLEDEAFGNSTVIIKSTITPDVIKSL
                     CRNRRFVYNPEFLTERNAFDDFLNPRFHILGGHPEHTKRAKNLYAFNSNCNPAPYHYM
                     TPEEASLVKYGINSFLALKVVWFNQWKDLADGVGARYNVVSNAIAVDPRIGGSHIKVP
                     GLDGKRGYGGSCFPKDTAAIVNYAESIDVALSVLKEAVHSNNLYRMAYELDDREKEQN
                     VSFGSKK*"
                     /db_xref="UniRef100_UPI000376671D"
                     /db_xref="A0A0F9SLW5_9ZZZZ"
                     /db_xref="cpas:Clopa_0443"
                     /db_xref="UPI000376671D"
     gene            356782..357738
                     /locus_tag="LSDeep1_scaffold_41_prodigal-single_433"
     CDS             356782..357738
                     /product="Uncharacterized protein n=1 Tax=Sinorhizobium
                     phage phiM12 RepID=S5M7I0_9CAUD"
                     /codon_start=1
                     /transl_table=11
                     /translation="MAHMVDTMAYAGELPWHGLGVPVSNDLTPAQMQQKAGVDWSVHE
                     VESYIEFNGTTMKTGQKSLVRGDNGRILTNVGENWKPVQNEKAFGFFSEFVLSGDMEM
                     HTAGSLRNGEYVWALAKVKESFDVFGEDRVDSYLLFSNPHVYGKSVDVRFTPIRVVCN
                     NTLTLSLSQSAKNGVRVGHRTEFDADAVKTTLGLAHEKFAKYKEMAEFLGSRKTTAES
                     LIQYYNEVFPNTSRTDTPKSVDKYDDLSRNAKMCYDALETQPGSEFAKGTWWQAFNSI
                     TYITDHVQGRNADNRLHSQWFGQNQTRKVQAAEKAVDFALAA*"
                     /db_xref="UniRef100_S5M7I0"
                     /db_xref="A0A0F6SJ46_9CAUD"
                     /db_xref="ahd:AI20_13845"
                     /db_xref="S5M7I0_9CAUD"
     gene            357855..358190
                     /locus_tag="LSDeep1_scaffold_41_prodigal-single_434"
     CDS             357855..358190
                     /product="hypothetical protein"
                     /codon_start=1
                     /transl_table=11
                     /translation="MKITYYLNEAPSVLTHRPNNMGEVPMKMIDSGALSRKPSKVTIT
                     DSTNGEVQKLDVSKVNPISTKTIMDCNRIMGINRLRQTLPEMIYSQKMQLRCTYGQNP
                     ERYIVTEDY*"
     gene            358190..358327
                     /locus_tag="LSDeep1_scaffold_41_prodigal-single_435"
     CDS             358190..358327
                     /product="hypothetical protein"
                     /codon_start=1
                     /transl_table=11
                     /translation="MNLGIAMILAYIPFIWGIWGMYKDEEKGYNKDLPPRDKIGKDDA
                     L*"
     gene            358324..358515
                     /locus_tag="LSDeep1_scaffold_41_prodigal-single_436"
     CDS             358324..358515
                     /product="hypothetical protein"
                     /codon_start=1
                     /transl_table=11
                     /translation="MKYVHEYHEHVYYVSPSVHSNYSVRHFERGTIPGKTLTLNEDQY
                     KNFQKMLKDGGWNEQSTSR*"
     gene            358493..358714
                     /locus_tag="LSDeep1_scaffold_41_prodigal-single_437"
     CDS             358493..358714
                     /product="hypothetical protein"
                     /codon_start=1
                     /transl_table=11
                     /translation="MSNQRAGKTHKAALGDGMQEMKMKIFFAHCADILEESGQEDAAF
                     YFEQIVDHIIAGKALPSDNKKEITRILGV*"
     gene            358973..359239
                     /locus_tag="LSDeep1_scaffold_41_prodigal-single_438"
     CDS             358973..359239
                     /product="hypothetical protein"
                     /codon_start=1
                     /transl_table=11
                     /translation="MIIKENRSESYLGTVNLKNEQDMKLVNLARNIVRDANLFLKEKG
                     DTKQMYVKLQGRGHRMGVWRYNQSLPLKFADTADVYIYERFSPK*"
     gene            359357..360697
                     /locus_tag="LSDeep1_scaffold_41_prodigal-single_439"
     CDS             359357..360697
                     /product="hypothetical protein"
                     /codon_start=1
                     /transl_table=11
                     /translation="MIKSEWFKYGSDRLEALKGAIKSGNPVSSYEGKDLDIRNSPENI
                     QIIDDYINNEGPAPTFELELKNGSIIRSNGIGKSPIFGGKGEGAGATGNTSAGESLQC
                     LYLAAMLAESRGQKKAFSYFTPELLKSYMSDVKVDVTYEKMITAANPWHYSAYVSGRY
                     LIDKGYIKPGHVLHRGSSEMKKIYQMKKSSLQKIGRTLNDDKWNPGDIWAIQRALRPE
                     DTLDGSSIESLNNSILKAFKSKQIVAVSLKQIDNLGRNAKAEEYNTSGDLVFDPHTFK
                     GVKLMSDRSTFWASKMGMVLFDQGKKMDMRATRALGAINMEIQGKGARGGRAGYGEIQ
                     YAANTYLGIKLADNLTLVNDAKQLSAGKNPRLLEDFYKMVKSVHPTMKKDEFVSGLEV
                     AKVDSIHANLGIAYIACALVKSPTKNRNEFVTYLVNYAGSKLPISSAYVKISAG*"
     gene            360702..361511
                     /locus_tag="LSDeep1_scaffold_41_prodigal-single_440"
     CDS             360702..361511
                     /product="Uncharacterized protein n=1 Tax=Synechococcus
                     phage S-SKS1 RepID=M4QRR6_9CAUD"
                     /codon_start=1
                     /transl_table=11
                     /translation="MENKATLSDFFKLLSENTPAPIEGQDNANDIEEPSQPKITFEDF
                     FKEAGLSKVEITNIEIPTKPPIKSLAEEHDDVLPELMEQSWGLFGGDPTVKTEDPLTP
                     LYRDFVTHRQLQDHYKTFIGRVQQQLSSIGGGGETKLRRLDDIDRSTIGDNRFLKYDA
                     SSGNFIFAPVVIEEISTSITFETTLVTQSSYTAIEDDHYIGVDYNGACDITLPVSPRN
                     GTSLVIKDESGNSSNNPIRVLGDVDNDPAGFTIRIDNGSISLIYRDGWRII*"
                     /db_xref="UniRef100_M4QRR6"
                     /db_xref="M4QRR6_9CAUD"
     gene            361508..366031
                     /locus_tag="LSDeep1_scaffold_41_prodigal-single_441"
     CDS             361508..366031
                     /product="Putative phage structural protein n=1 Tax
                     =Puniceispirillum phage HMO-2011 RepID=S4S2S9_9CAUD"
                     /codon_start=1
                     /transl_table=11
                     /translation="MSYLFTNNQEIKNDSGNPIPSEIIHEGSVVSPSNPLSVQFSNAS
                     INIGAEVEISNDVGNPVPVSGTISVDNLPAFPTVQTVDGTVIVGNGLEQAVPVLVTNN
                     ITIDNLPGTQTISGTVGLDSATLISLENINANVTGMVSIDNLPDVQEISGTVSLDSAS
                     LLALETITAVVTFPEVQTVQGTVSLDSTSLSALENITVEVSSTVTVDNLPAIQTVQGT
                     VSLDSTSLSALENITVEVSSTVTVDNLPAIQTVQGTVSLDSTSLSALEDINVTVNNFP
                     AIQDVSGTVSIDNLPAIQTVQGTVSLDSTSLSALENINANVIGTVSIDNLPAIQTVQG
                     TVSLDSVSLLALETITAVVTFPEVQTVQGTVSLDSTSLSALENITVEVSSTVSIDNLP
                     AIQTVQGTVSLDSTSLSALEDINVTVNNFPATQDVSGTVSIDNLPAIQTVQGAVSLDS
                     ASLLALEDINVTVNNFPAVQVVSLDSESKQALETITAVVTFPEVQTVQGTVSLDSASL
                     LALEDINVTVNNLPAIQDVSGTVSIDNFPAIQDVSGTVSIDNLPAIQTVQGTVSLDSV
                     SLSALETITAVVTFPEVQTVQGTVSLDSSSRIALENITVEVSNFPATQDVSGMVSIDN
                     LPAIQTVQGTVSLDSVSLSALENITVEVSSSVTVDNFPAVQVVSLDSESKQALETITA
                     VVTFPEVQTVQGTVSLDSASLSALENITVEVSSTVSIDNLPAIQTVQGTVSLDSASLL
                     ALEDTNVTVSNFPATQDVSGTVSIDNLPAIQDVSGTVSIDNLPAIQTVQGTVSLDSSS
                     RIALENITVEVSNFPATQDVSGTVSIDNLPAIQTVQGTVSLDSVSLSALETITAVVTF
                     PEVQTVSLDSASRNALENITAEVSNFPVVQTISGTVIIGNEPSAPVPVTVSSDISISN
                     FPAVQTVSLDSSSRDALENITATVAFPSTQIVSLDSSSRNALENITATVAFPSTQIVS
                     LDSSSRNALENITVEVSNFPAVQTVDGTVGLDSNSLSALENITATISNFPTTQNVSGT
                     VGLDSNSLSALENITVDTISNPVTIQDGGNSITVDGEVSITSLPEVEIKNDSGNPISI
                     SRNNTTNSQLNPIFVKGASDTTFFDPSQLDAFGRLRVSNPHTLFESSFRYTDSLYRWN
                     QKTVGTGSSTIDINASVINLSVGSIVNDSVIRETERVFGYQPGKSLLILSTFTMNPAK
                     ENLRQRVGYFGKDNGIYFEVDGTQVSIVKRSSSGGSIQETKVLQSNWLNDPLDGTGRS
                     GITLDPSKSQIFWTDIEWLGVGSVRTGFIIDGKYIICHTFHHANSIESTYMTTASLPL
                     RYEITNTGNTSGNSTLKQICSTVISEGGYNPAILTQSASTPLTGKNLTVGIENPMVSI
                     RLRSGKTDGIVIPKEVNFYGLQSTAYKYKIIKDGILSNPSWQIADSSHIAEYDLDADS
                     IQGGVVIYEGLFKGQSNVNPIHLSEIFENSIQLTRGIIENDSAGDTFSITLEPTTNND
                     DAIVSLSWQSHNA*"
                     /db_xref="UniRef100_S4S2S9"
                     /db_xref="S4S2S9_9CAUD"
     gene            366051..367292
                     /locus_tag="LSDeep1_scaffold_41_prodigal-single_442"
     CDS             366051..367292
                     /product="Uncharacterized protein n=1 Tax=Pelagibacter
                     phage HTVC008M RepID=M1IDJ0_9CAUD"
                     /codon_start=1
                     /transl_table=11
                     /translation="MNTFKNFITEQKNTHMTHVEDSVIYGGADGTRQAINALRELRDL
                     LSGSHKGSVSVKWDGAPAIFAGIVPPGNNDAGKFFVAKKGVFNASPKYYTTNAEVDED
                     TSGDLAEKLKFALAYLPALGIKGVIQGDFLYGPGDLKYETVDGQEYLTFHPNTIVYAV
                     PKGTAAEKEIKKSKIGIVWHTSYTGSDFQNMKASFGVDVSKLKNTPNVWSQDAMLRDL
                     TKATMSKKDTDEINASLSEIGKLFNQISSSILKILGSNRELAQTIETFNNTFVRKGEV
                     ITDTKNHVDQLVKWINARYQKEIDSRKTERGKTAQIEKRDMVLQFFSPENKQNLRKIF
                     ELQKLIVLVKLKLINTLNKLQTIDTFIKTRNGFKVTGAEGYVAIDKLSGGALKIVDRM
                     EFSYNNFSPEILKGWDKAGKN*"
                     /db_xref="UniRef100_M1IDJ0"
                     /db_xref="M1IDJ0_9CAUD"
     gene            367292..367756
                     /locus_tag="LSDeep1_scaffold_41_prodigal-single_443"
     CDS             367292..367756
                     /product="Uncharacterized protein n=1 Tax=Pelagibacter
                     phage HTVC008M RepID=M1IDK1_9CAUD"
                     /codon_start=1
                     /transl_table=11
                     /translation="MQEDFIRETLRFKDLMTVNYLPGEPEEVQYRNHRQKRTSMGGGP
                     SEALTRQARLQRARIMRRNKAKILRGIRLARNRMASPEKLKNRARKAARKVIFNKISR
                     DIPKDELTFERRAEIEKRLNTPAMKKRIDMLSVKLLKDVRRKELERRKPKND*"
                     /db_xref="UniRef100_M1IDK1"
                     /db_xref="M1IDK1_9CAUD"
     gene            367749..369098
                     /locus_tag="LSDeep1_scaffold_41_prodigal-single_444"
     CDS             367749..369098
                     /product="Uncharacterized protein n=1 Tax=Prochlorococcus
                     phage P-SSM3 RepID=R9S7H7_9CAUD"
                     /codon_start=1
                     /transl_table=11
                     /translation="MINSFRRYLVEEESAIYFSFGRMNPPTTGHEKLLDKLASISGKN
                     PYRLYLSQTQDAKKNPLDYKSKVKFARKMFPKHARSILLTPDVKNVMDVANALYNEGY
                     RKIVMVVGSDRVSEFSKLLDNYNGKKARHGFYNFQDINIVSAGERDPDSEGVEGMSAS
                     KMREAASDNDFVKFSQGLPKSMGTKDSRDLFNSVRSGMGLKEVKEFHSRVKLSPISET
                     REAYVNGSLFEVGDSVIIKESGEFAEVISLGSNYIIVESQTGVYRKWLESVEKSDKWY
                     KDQPEWGTPEATKRAKKMTPGQKENADPCWPGYKQVGTKIKNGKQVPNCVDEKIEVSQ
                     DPDIDQKKGSQPATFFRGLKSKSTKSKRDAHFKKMTKKSDDDPSAYKPAPGDASAKTT
                     PSQYTKKFKQMYGEQIDATDTTKERIRREKDADRAKHDRMMDRARLLDVRKKNRETK*"
                     /db_xref="UniRef100_R9S7H7"
                     /db_xref="R9S7H7_9CAUD"
     gene            369095..369199
                     /locus_tag="LSDeep1_scaffold_41_prodigal-single_445"
     CDS             369095..369199
                     /product="hypothetical protein"
                     /codon_start=1
                     /transl_table=11
                     /translation="MIRFTDFLVEESGSDEALKNKALDGWEKYTKESI*"
     gene            369199..369396
                     /locus_tag="LSDeep1_scaffold_41_prodigal-single_446"
     CDS             369199..369396
                     /product="hypothetical protein"
                     /codon_start=1
                     /transl_table=11
                     /translation="MTWMAIILMCKVGVCFTLTGPMGQPTVFFPSEEACKETAQYVSD
                     SMRSDPGLTVTTMCVNWGTPV*"
     gene            369410..370360
                     /locus_tag="LSDeep1_scaffold_41_prodigal-single_447"
     CDS             369410..370360
                     /product="hypothetical protein"
                     /codon_start=1
                     /transl_table=11
                     /translation="MKSFFNLREKSLSESKTEEADYPHMMYHPETGKAVEVKTPEEHD
                     KYAKKGYTHEEPEDDLDEAFGQYTPHAEKSKFNSGYRAHLKNPQGKTSYLSQHSFKKK
                     SDAVAHAKAYHDHVNVQKRDPDRFSKPDRSKLVESTIAEDAWEEIPMMKRQLKFIAYA
                     AEEIAEYLDLGVDPEEWYQNKLAQVHLQMQTLYAYMEGDEDQDDYYDDEDDMMDEQDK
                     AHPYLHGGKHSKNVSFMGWPTKDVDIRQGAGRHKIKVHQYTESAKYVSEELSVTDGVG
                     AWIDDFKKSDAPQFKGKSDKERRDMALAAYLSAKEKMKKD*"
     gene            370366..370902
                     /locus_tag="LSDeep1_scaffold_41_prodigal-single_448"
     CDS             370366..370902
                     /product="Uncharacterized protein n=1 Tax=Pelagibacter
                     phage HTVC008M RepID=M1IPD4_9CAUD"
                     /codon_start=1
                     /transl_table=11
                     /translation="MKNLKKHIHEETVREAVAYHVKSNTPLSECVFRLHSEGFYRFFV
                     EARRQYQDGILEVSNSFDTELLNNDIGNRVEYEGAEVPLDIPIAEEEELNKPKRAGSK
                     KFYVFVKDPSTGNVKKVTFGQPGMSVNLDDPKARKSFAARHQCDTRNDKTKPSYWSCR
                     LPYYAKSLGLSGGGNFFW*"
                     /db_xref="UniRef100_M1IPD4"
                     /db_xref="M1IPD4_9CAUD"
     gene            370896..371171
                     /locus_tag="LSDeep1_scaffold_41_prodigal-single_449"
     CDS             370896..371171
                     /product="hypothetical protein"
                     /codon_start=1
                     /transl_table=11
                     /translation="LVKPYIDDRLTENSWLRKFSLDTDSSELVWHRDSADREITVAYG
                     NGWMFQFEDELPFELIESNIINVQKMTYHRLIKGEGELCIRITENDN*"
     gene            371161..372507
                     /locus_tag="LSDeep1_scaffold_41_prodigal-single_450"
     CDS             371161..372507
                     /product="hypothetical protein"
                     /codon_start=1
                     /transl_table=11
                     /translation="MTTRAFAFANLIGDDNTIRLESLPAEATKKGTTSFESTVSLPLS
                     GNNVGDQAFVESTNRLYIWNGSGWYNIALINTSPSTITGADTTYLLSSDGTSTVITLN
                     SIDPEELNLQWNYQVTSGSLTNGGGPTATITQQDNVFTITPTVNEDYAGQFSLTFTAT
                     DGVNIVSKISDFTLQFAVAYPLLTNLTYSSTVSTTNVAGTNGFNLGYTYGFNTTPDGR
                     FVSIGGEYGPAIWEFTTPGTLSTLTKKYSSAIPPNVNGNGGGGATAWKADGSKIYYAY
                     QGSGMFYFLSWNWNGFSLSGGTTAKTMSMPTGWSSGRTISSMCFNSDGTSLFIVGSAV
                     SGVYKYTLTTPYELSTMSTSHVQWTGATGWSNDIRISPDDSYICRQQFESNIWRQWVF
                     NSPLDLSNITLLGSTTFSNSGGTNWATAPVGLSFKLDGSGVLIFDKENDQIDEYVI*"
     gene            372570..372881
                     /locus_tag="LSDeep1_scaffold_41_prodigal-single_451"
     CDS             372570..372881
                     /product="hypothetical protein"
                     /codon_start=1
                     /transl_table=11
                     /translation="MDVDQQINVIPAEMIGERFDRIEKKIDKLSDAMISLARTEEKIM
                     SMEVERSNVIERLNRHSEKIDSINDKVNDNTRVISNITKVTWIVSGSLIAGFLKMMGF
                     M*"
     gene            372892..374352
                     /locus_tag="LSDeep1_scaffold_41_prodigal-single_452"
     CDS             372892..374352
                     /product="Hypothetical cyanophage protein n=1 Tax
                     =Synechococcus phage S-RSM4 RepID=C7BV29_9CAUD"
                     /codon_start=1
                     /transl_table=11
                     /translation="MNEVTKNITEAYLQVLKGKPNLDEAKKLDPVDSKELKGTHAQRK
                     DKDIDNDGDVDSSDEYLHNRRKTVAKAIKNESFDLSDYTVEEIKDFIMSEEFDQLDEL
                     SKATLGSYIKKSSDDRAQNAFNVGKSIDLIGKSGKINYKGLKRRQGISTATDKLTKES
                     FDLDENIAGLFKNASEWEKSAKARGLVVKSATHPSGEITKYQTAKDKQGNHRGHFDHE
                     TKSGRLKEEAEQLDELSPNTLGRYASKSLRLGDIANRMSKSDDDGMGKIAGKRLAGVK
                     KAVDKLADKTGKKALATFIKKDVNKTKASGDAYTSGTGTDDHGKSYNKAMRNIGKMRE
                     EVELDEMRTPFVVIDTADGDKVVAMASDEKGARQLVNSAERPPMSIKDKSTLKIVKSN
                     KKQFIGRPLNEQSKPTANYGPKDDTRDTFDKQLATRKGEENFVDMHKIETPEYVDAYR
                     VNNKTFKALRMSVSNPKRRWNDLDIGDKKPVPNDGK*"
                     /db_xref="UniRef100_C7BV29"
                     /db_xref="C7BV29_9CAUD"
     gene            374359..374727
                     /locus_tag="LSDeep1_scaffold_41_prodigal-single_453"
     CDS             374359..374727
                     /product="Uncharacterized protein n=1 Tax=Pelagibacter
                     phage HTVC008M RepID=M1ICX5_9CAUD"
                     /codon_start=1
                     /transl_table=11
                     /translation="MGLFDEITEGNLIVFAAKNYYNPKCIDEEEFLEDMNRFKYIKRL
                     VNRYHESGNLSDRLILNHLIVIFNVFGISPAIRILKLKLNEKQWTVIKPFLVFLKYIK
                     NEELTGIPMDQNVIEKLRKI*"
                     /db_xref="UniRef100_M1ICX5"
                     /db_xref="M1ICX5_9CAUD"
     gene            374729..375316
                     /locus_tag="LSDeep1_scaffold_41_prodigal-single_454"
     CDS             374729..375316
                     /product="Uncharacterized protein n=1 Tax=Pelagibacter
                     phage HTVC008M RepID=M1IPE1_9CAUD"
                     /codon_start=1
                     /transl_table=11
                     /translation="MGILKRAADLAYTFRFLKLLVTPFKDTDAYKLGIIDESGKRVKS
                     VLLDSSEKKSAYTTFHRLVYNIKKLLEKIPGGSSSIASYAAALYLIKEKYNFQDSTLR
                     KIVEKCGLETGDFLKENNEWFVLEDRRLSPGVYKLKYNKMLNSTCEEVVKTKDRIRVD
                     DNAYPVGQIFGLDIYEVTHVLTQQKVYITSEEIVK*"
                     /db_xref="UniRef100_M1IPE1"
                     /db_xref="M1IPE1_9CAUD"
     gene            375313..375501
                     /locus_tag="LSDeep1_scaffold_41_prodigal-single_455"
     CDS             375313..375501
                     /product="hypothetical protein"
                     /codon_start=1
                     /transl_table=11
                     /translation="MILEDNKGKSPKKVQEEVPGTSTAGVAGTGDDPIVAVDRRYRKD
                     KLPKLLKRFRGFMKDSDV*"
     gene            375494..375958
                     /locus_tag="LSDeep1_scaffold_41_prodigal-single_456"
     CDS             375494..375958
                     /product="hypothetical protein n=1 Tax=gamma
                     proteobacterium SCGC AAA168-P09 RepID=UPI00035F730E"
                     /codon_start=1
                     /transl_table=11
                     /translation="MFRVYILIFGALMIGGTIAAGYKVWTDTQEEITLLAVKNQTLEN
                     AVSLQDETIDQLQRDNTLKDQELQNTYVSLNQARRNVDLLEEKLSKNDIGMLAQKKPE
                     LVQRIINNASEKALRCFEILSGSELTDQERDANDGTEFNSECPWLFNAIRFP*"
                     /db_xref="UniRef100_UPI00035F730E"
     gene            375897..376298
                     /locus_tag="LSDeep1_scaffold_41_prodigal-single_457"
     CDS             375897..376298
                     /product="hypothetical protein n=1 Tax=gamma
                     proteobacterium SCGC AAA168-P09 RepID=UPI00035E5DFB"
                     /codon_start=1
                     /transl_table=11
                     /translation="MMVQNLIQNVLGCLTLFVFLSACSTSTPVEILELNTKPVDRPAL
                     ILPQADEVRMRPIQWIIITPENQETVFSQLKEARKPASLFGLSSNGYEDISRNINDIR
                     RYIEQQEAIILAYQNYYVRADRALEDAVTVE*"
                     /db_xref="UniRef100_UPI00035E5DFB"
     gene            376474..376776
                     /locus_tag="LSDeep1_scaffold_41_prodigal-single_458"
     CDS             376474..376776
                     /product="Uncharacterized protein n=1 Tax=Spiribacter sp.
                     UAH-SP71 RepID=U5T8Q5_9GAMM"
                     /codon_start=1
                     /transl_table=11
                     /translation="MLFEEQISRKPNLYPWTKDFIEAIWKGFWTPEEFNFTSDYSQFK
                     TDMTDQERQVLVRALSAIGQIEVAVKTFWSNLGGQQMIHVCTRNYKNILQDNIIYT*"
                     /db_xref="UniRef100_U5T8Q5"
                     /db_xref="spiu:SPICUR_08520"
                     /db_xref="U5T8Q5_9GAMM"
     gene            376904..379123
                     /locus_tag="LSDeep1_scaffold_41_prodigal-single_459"
     CDS             376904..379123
                     /product="Uncharacterized protein n=1 Tax=Porphyromonas
                     catoniae F0037 RepID=L1NF72_9PORP"
                     /codon_start=1
                     /transl_table=11
                     /translation="MVEPIHYLTGKEYDTKAIMSDAKFYESYSRWEDSKGRYETWEES
                     VSRVMNMHRAFYKDVMGEELSDLIDEAEESYKQKYVLGAQRALQFGGDQLLKHHMRLY
                     NCTSSYLDRDEFFGELFYVLLCGAGAGFSVQKHHVAKLSKVAKRTKQAKVYIVKDSIE
                     GWADAVNVLMSSFFVGGGKFPEFEGRRVFFEMSNVRGKGSLISGGFKAPGPEPLRQAL
                     NKIEHLIQTILLTSDTLRPIHTYDISMFIADAVLAGGVRRSATICLFSPDDEEMATAK
                     TGNWFEDNPQRARSNNSALIVRDSVTREEFSGLMTSVREFGEPGFVFTASTEHSTNPC
                     VEIGMFPQIRGISGWQGCNLVEINGAKASTKEEFFKACRAGAILGTLQAGYTDFKFLP
                     PVSKEIFDREALLGVSVTGWMNNPEVLLVDETQRTGAGIVQSVNKQLAALININPAAR
                     STCVKPAGNASVILMTASGIHAEDAPKYLRHVQMNKESEVAQLILATNPYMVEESIWS
                     ANNSDYVIAFPVISKEGSIFKSDTYGINLLERVKQVQQNWVEYGTDESLCQDPTVRHN
                     VSNTVSVKKDQWAEVEDYVFENRYSFAGISFLSATGARDYFQAPNTEVLTEEELVRTY
                     GRGSMFASGLIVDVMKGFNNLWEATSVAQQPESRGEVSDIRADWIRRFHKFSKNYFAG
                     DQKKAEYCLKDVYNLHKWTKIQQHLVSIDFVDALQIKSYTDINTMGAMACAGGFCEI*"
                     /db_xref="UniRef100_L1NF72"
                     /db_xref="A0A0D2HUL2_9DELT"
                     /db_xref="obt:OPIT5_09530"
                     /db_xref="L1NF72_9PORP"
     gene            379220..379369
                     /locus_tag="LSDeep1_scaffold_41_prodigal-single_460"
     CDS             379220..379369
                     /product="hypothetical protein"
                     /codon_start=1
                     /transl_table=11
                     /translation="MVHYYLECDNCGEETQVSTQSKSRNEPTYCPMCGVDINAQMIDG
                     DEDEG*"
     gene            379402..379827
                     /locus_tag="LSDeep1_scaffold_41_prodigal-single_461"
     CDS             379402..379827
                     /product="Uncharacterized protein n=1 Tax=Sinorhizobium
                     phage phiM12 RepID=S5MBQ0_9CAUD"
                     /codon_start=1
                     /transl_table=11
                     /translation="MWYYDSKEYNPTQEDLSNRVGFVYIITDKSNGKKYLGKKTFWSK
                     KTLPPLKGKTRKRRKIVESDWKSYYGSSDLVKSLLLEHGEGNFHREILHFCRSKGEMG
                     YLESMEQFQRRVLLDDSYYNGIINCRIHRNHVKNLKDYV*"
                     /db_xref="UniRef100_S5MBQ0"
                     /db_xref="S5MBQ0_9CAUD"
                     /db_xref="smq:SinmeB_5013"
     gene            379824..380318
                     /locus_tag="LSDeep1_scaffold_41_prodigal-single_462"
     CDS             379824..380318
                     /product="Uncharacterized protein {ECO:0000313|EMBL
                     :AKF13101.1};  TaxID=1647404 species="Viruses; dsDNA
                     viruses, no RNA stage; Caudovirales; Myoviridae;
                     Tevenvirinae; T4likevirus.;" source="Sinorhizobium phage
                     phiM19.;""
                     /codon_start=1
                     /transl_table=11
                     /translation="MMKFTSYITESMRKKYVAVQYDEDTQIMLRNWCRKNGFSLTTKF
                     DGTEQKEEDFDFHTTIFFTTSEHDLKNGLSDVDVSGKIKAVGFDLLGEDHDIPVLKVE
                     GEGLRALRKKYEDMGMKDAWEDWKPHINLSYDRQNVPDVRRIKPPAFPISFDKIKIDD
                     AAEL*"
                     /db_xref="A0A0F6WC90_9CAUD"
     gene            380378..381217
                     /locus_tag="LSDeep1_scaffold_41_prodigal-single_463"
     CDS             380378..381217
                     /product="hypothetical protein n=1 Tax=gamma
                     proteobacterium SCGC AAA168-P09 RepID=UPI00035E6C4A"
                     /codon_start=1
                     /transl_table=11
                     /translation="MILIDYNGIAIGNIVVQKIQVEENMIRHMILNSIRMYRQKFKEY
                     GDVVIVADAGGNWRKDVYPEYKASRKKNRDASSIDWNEVFRITNMVRDEIEEHLPYRV
                     LHVWGCEADDAIAQIAIETQEFGKYEEVMIVSADKDFAQLQMYPNIKQYSPMTKKFIK
                     EENPRLFLESHILSGDNGDGVPNVLSDDKVFVEGRRQNVLSKKKKDALLEDPKSMGEE
                     VYRNYLRNKKMIDLTECPDPIKQKIINTYESQDPTEKRGKILLYLVQKKCKLLVESAQ
                     EFL*"
                     /db_xref="UniRef100_UPI00035E6C4A"
                     /db_xref="M1IPH6_9CAUD"
                     /db_xref="UPI00035E6C4A"
     gene            381219..381638
                     /locus_tag="LSDeep1_scaffold_41_prodigal-single_464"
     CDS             381219..381638
                     /product="Putative uncharacterized protein n=1 Tax
                     =Synechococcus phage Syn19 RepID=E3SQH8_9CAUD"
                     /codon_start=1
                     /transl_table=11
                     /translation="MVKLIHEVIQETSEKKTKKEKLDFLKANESWALKDVLRGAFDES
                     VTWLVPAGAPPYTPSQGHNSSSNLLRQNTQFSYFVKGGKGDRIMKPKREQIYITLLES
                     IHPKDAELVIAMVSKKLPHKGITKELVKEAFPNLIRS*"
                     /db_xref="UniRef100_E3SQH8"
                     /db_xref="E3SQH8_9CAUD"
     gene            381727..381894
                     /locus_tag="LSDeep1_scaffold_41_prodigal-single_465"
     CDS             381727..381894
                     /product="hypothetical protein"
                     /codon_start=1
                     /transl_table=11
                     /translation="MISAQLEKLRKDSVELQRFADRLRKEGNHELVKKIVAKRNYLNQ
                     RIENVYGEMTG*"
     gene            382194..382754
                     /locus_tag="LSDeep1_scaffold_41_prodigal-single_466"
     CDS             382194..382754
                     /product="Uncharacterized protein n=1 Tax=Pelagibacter
                     phage HTVC008M RepID=M1HM36_9CAUD"
                     /codon_start=1
                     /transl_table=11
                     /translation="MNIFILDTDPIKAAQLQCDKHVVKMVLESAQMLSTAHRVLDGNL
                     TKIPSKSGKTMVKHWELDHHDDIMYKAVHVGHPCTVWTMESNANYVWHYIHFLGLCDE
                     YQYRYGKKHLSDKLLKHPLCKIPKNIPKGRLTPFRLAMGAAPECINNADPVGSYRAFY
                     QTKQERFKMTWTKRDIPEWFKALEYS*"
                     /db_xref="UniRef100_M1HM36"
                     /db_xref="A0A0F9QA54_9ZZZZ"
                     /db_xref="mmq:MmarC5_0335"
                     /db_xref="M1HM36_9CAUD"
     gene            382773..383165
                     /locus_tag="LSDeep1_scaffold_41_prodigal-single_467"
     CDS             382773..383165
                     /product="hypothetical protein"
                     /codon_start=1
                     /transl_table=11
                     /translation="MGKVIKRATAQNQDLLIKAQELNILEEINIGDTKMRLCATISGK
                     STFIQLWSGLSKQWNATHRYNVETEWEKWKKYAALHSKKQSDRGNRKSDLSLRGVKAP
                     IKRKPRSPAKPSSSSDSVGNKRRKSENP*"
     gene            383234..383917
                     /locus_tag="LSDeep1_scaffold_41_prodigal-single_468"
     CDS             383234..383917
                     /product="PhoH n=1 Tax=Cyanophage P-RSM6 RepID
                     =M4SQG8_9CAUD"
                     /codon_start=1
                     /transl_table=11
                     /translation="MKKSNSLQVKFEELESVTPITENQKKVFGAWNEGYNLVLAGSAG
                     TGKTFLAMYLALKEMLLNPDIYRKVMVIRSMVPTRDAGHLPGTKGEKEDPYKAPYKNI
                     CNELFGYDAAYGRLVITKRFEFETTSYIRGNTFDQTIIIVDEMQNLNFHELDSVITRV
                     GKDCKIIFCGDHNQTDFKFNEEKEGIIKFVDIIEQMRFFKVVNFGWHDIVRSDFVRDY
                     IMTKEMLGH*"
                     /db_xref="UniRef100_M4SQG8"
                     /db_xref="A0A0C5AE67_9VIRU"
                     /db_xref="dsy:DSY2444"
                     /db_xref="M4SQG8_9CAUD"
     gene            383919..384170
                     /locus_tag="LSDeep1_scaffold_41_prodigal-single_469"
     CDS             383919..384170
                     /product="hypothetical protein"
                     /codon_start=1
                     /transl_table=11
                     /translation="MIKIYGNNMCKWCLKAKKLAEDYNLSHEWVDLDIDSNLNDFKML
                     FPDSVTIPQIIWHGRHIGGYESFAEEVENTISTYGHDLI*"
     gene            384184..385089
                     /locus_tag="LSDeep1_scaffold_41_prodigal-single_470"
     CDS             384184..385089
                     /product="Lytic enzyme n=1 Tax=Geobacter sp. (strain M21)
                     RepID=C6E6S2_GEOSM"
                     /codon_start=1
                     /transl_table=11
                     /translation="MGFQFDFTCDMLKVLINNNPESEQWYEELVEVLPKYDITTVERV
                     AGFIAQCAHESQDFRALEENLNYSEGALKRVFSRYFGPGKRNAAEYARNPEKIANYVY
                     QDKFRSKQGALGNTGEGDGWRFRGRGLKQLTGRNNYTAFAKSVNMTAEEAAEYLETKK
                     GAVHSACWFWNLTKLNAIADAQDIVLMTKKINGGTIGLDDRKKRWKKALNVLGGGGLR
                     PATKPALKKETPSINPTKVNRLSTLRTGSKGPEVIELQKALGVSADGVFGPGTANALK
                     EWQRKNRLAVDGIAGTKTLRKLYNL*"
                     /db_xref="UniRef100_C6E6S2"
                     /db_xref="gem:GM21_3679"
                     /db_xref="C6E6S2_GEOSM"
     gene            385112..385297
                     /locus_tag="LSDeep1_scaffold_41_prodigal-single_471"
     CDS             385112..385297
                     /product="hypothetical protein"
                     /codon_start=1
                     /transl_table=11
                     /translation="MAKFTRFDPRNKKQNRNKIRSLEKDFRFHEKKRKRGKFKWNYWE
                     ILDSKGENLKENQILSN*"
     gene            385606..386187
                     /locus_tag="LSDeep1_scaffold_41_prodigal-single_472"
     CDS             385606..386187
                     /product="hypothetical protein"
                     /codon_start=1
                     /transl_table=11
                     /translation="MKERDKVILTDCDGVLLNWEYAFITWMNRHGYTEVENGHVFYDI
                     GDRYGIPKDEKTRLIKFFNESSAIGFLPPLRDAMYHVDKLHREHGFIFHCITSLSLEP
                     TAQELRTANLKKLFGETVFEKFIYLDTGADKDEALAPYKDTGYLWLEDKVENAQLGME
                     LGLDSLLIEHGHNMHIRDIPLMKNWKDVYEYAV*"
     gene            386171..386383
                     /locus_tag="LSDeep1_scaffold_41_prodigal-single_473"
     CDS             386171..386383
                     /product="hypothetical protein"
                     /codon_start=1
                     /transl_table=11
                     /translation="MNMPSDFFQLLSLRFEYEDLARNFEIPENRKEGIINNLEWFKEN
                     GKKKNRFREGYDRAIHACEEILKYRV*"
     gene            386387..388495
                     /locus_tag="LSDeep1_scaffold_41_prodigal-single_474"
     CDS             386387..388495
                     /product="Putative uncharacterized protein n=1 Tax
                     =Cenarchaeum symbiosum (strain A) RepID=A0RUX4_CENSY"
                     /codon_start=1
                     /transl_table=11
                     /translation="MTSNARNLSKLLGSSTTVPSIRLDPVVNQNISNALTLAEAPPTQ
                     GLNDVGDLPLSGNDIGDQAYVASTGRMYIWTGSGWYNIALINNSPAFDSGGTPDPLYT
                     LDSYNGSPTIIQLFASDPEEVPVQWNYVASDSAQYFATIQQDSSVFTITALPTPTIGQ
                     YDSAGGTFSVTFKASDGVNLAAALSEFTISFTKAGAFELSAYSGLSYVTSLTTSAEAS
                     PQGVFAKPDGTKLYIVGLVADAVHEYTLSTPWDVSTGLFNSSFSVTAQENRPFDLYIS
                     PNGDKLYIVGDFSDSVHEYTLSTPWDITTASYISPFSFVTQMTGAGAVSFKPDGTKMY
                     LGGYSNNITQYTLATPWSVATATYDSISLTIGQGPQGLSFSPSGDRFFILTAGDYTIA
                     SYEMSTLWDVSTGVKSDYMVSARTNEVSSTGLYIDPTVSRLLYIGSGGDTVYQYDILS
                     QFDYSYTSRSSFSVSPQDINPTGLGFKPDGTKMYMVGYSSDKVNQYTLSTPWDITTAA
                     YDSISFSILAQDPVTADLFISPNGDKFYTTGEISDSIHEYTMSIPWDLSTSAFTTSFS
                     VSVQEGGTQGVYFKPDGTKMYMLGWASDRVHQYTLSTPWSVATATYDSISFLISHDPN
                     PKNINFNPDGTKMYIGGGTNASIAQYDLLSAWDISTSVLSRNYFGKIGHRGNRFNEKG
                     DILYVIEATATDDVVAQYTL*"
                     /db_xref="UniRef100_A0RUX4"
                     /db_xref="A0A099Y5A7_9FLAO"
                     /db_xref="csy:CENSYa_0897"
                     /db_xref="A0RUX4_CENSY"
     gene            388548..388745
                     /locus_tag="LSDeep1_scaffold_41_prodigal-single_475"
     CDS             388548..388745
                     /product="hypothetical protein"
                     /codon_start=1
                     /transl_table=11
                     /translation="MTEQKQNVEITIQDLAIIRSIIDAATKGGIFGAKDLSIVGALHD
                     KVNFIVEDFVEKNKEEKTEEA*"
     gene            388800..389090
                     /locus_tag="LSDeep1_scaffold_41_prodigal-single_476"
     CDS             388800..389090
                     /product="hypothetical protein"
                     /codon_start=1
                     /transl_table=11
                     /translation="MAYFDLNEDGVVTEDEIQRKERRIELENRDKKEDQQRSMAWVAM
                     LTMIVVTFFLFLPIVPNERVESLTDLIGLFYIAQAGVVAAFFGSSAYMSVNR*"
     gene            389109..390467
                     /locus_tag="LSDeep1_scaffold_41_prodigal-single_477"
     CDS             389109..390467
                     /product="Putative uncharacterized protein n=1 Tax
                     =Prochlorococcus phage P-SSM7 RepID=E3SNG0_9CAUD"
                     /codon_start=1
                     /transl_table=11
                     /translation="MTTSKSFNVSKYFSENSPIDNIVTGIQPVGIQVYNTVDDLPLSG
                     ISAGSQAYVNGNNRLYMWTGAGWFNIALINTNPSFDSGGTPEASYILDSAAGDPIVIQ
                     LSANDPEDFPIQWSYVASDSAQYFADITNDSSVFTITAKDAATIQQYDSAGGTFSITF
                     KASDGVNLATALSEFTIGFAAPPGGALFTTVGQHTWTVPDGVTSVCVVCIGAGGGDDD
                     VSTMNYTAGKNQILTAAHSWFKSTTHLIAQGGSSSFNGGQGGTSGGTLLTQGYSGGQT
                     GQSNSQLGGGGGAAGYGGNGGNGVVGNGVPLGGGGVGVYGGDPSAGGAGGGNSNTQTA
                     PGVNGGTDGGEGQAGWDLVIPGEFGGGRGGNNRGTNNSYRGGGGGALAYANNVIVTPG
                     EQINIQVGDGRGGRITGNIYFSLYFRPGGMGAVRIIWGEERAFPNTNADLASSSAGET
                     TI*"
                     /db_xref="UniRef100_E3SNG0"
                     /db_xref="E3SNG0_9CAUD"
                     /db_xref="aav:Aave_1785"
     gene            390594..390707
                     /locus_tag="LSDeep1_scaffold_41_prodigal-single_478"
     CDS             390594..390707
                     /product="hypothetical protein"
                     /codon_start=1
                     /transl_table=11
                     /translation="MTEQKQNVEITIQDLAIIRSIIDAAFFGSSAYMSVNR*"
     gene            390726..391508
                     /locus_tag="LSDeep1_scaffold_41_prodigal-single_479"
     CDS             390726..391508
                     /product="Uncharacterized protein {ECO:0000313|EMBL
                     :KKM93188.1};  TaxID=412755 species="unclassified
                     sequences; metagenomes; ecological metagenomes.;"
                     source="marine sediment metagenome.;""
                     /codon_start=1
                     /transl_table=11
                     /translation="MKRLIYQVYLGKRNKLYDHCVASVKEYCKLHNIHHEIQRTPILM
                     IRPDPFVTNRSRESYEKHGGFLPIYEKENAFTYLKSYDQVAIIDADIYIRPDAPNIFD
                     ELPIGYDFGAAVERDMPITKQYKAKIANYSKMQYSTIKDVDWKWNDSGAEFMNMGVMV
                     MNKSIEKYLNGETPKQFLSRPRFKSFVDGLGSWKWSTDQTLLNTWIREEKMSIHNLDW
                     RFNALYKGVQDEKIKEAHFVHFFLKDHLPNKGENVDELMRSV*"
                     /db_xref="A0A0F9LIC6_9ZZZZ"
     gene            391505..391948
                     /locus_tag="LSDeep1_scaffold_41_prodigal-single_480"
     CDS             391505..391948
                     /product="Glycerol-3-phosphate cytidylyltransferase n=1
                     Tax=Clostridium sp. L2-50 RepID=A7VBT9_9CLOT id=5087030
                     bin=GWF1_OP11_31_35_complete species=Clostridium sp. L2-50
                     genus=Clostridium taxon_order=Clostridiales
                     taxon_class=Clostridia phylum=Firmicutes
                     tax=GWF1_OP11_31_35_complete organism_group=OP11
                     (Microgenomates) organism_desc=Complete genome (was
                     OP11_1)"
                     /codon_start=1
                     /transl_table=11
                     /translation="MTGKVLYTGGTFDLFHAGHVNFLSRCKLIADTVVVSLNSDKFIR
                     DYKGFDPFHSFEERKLILESCIYCDKVICNTGDADSTEAIERVQPHIIAIGTDWANKD
                     YYAQMGFTQEWLDIRNIVMVYIPYTKDVSSTIIKQKIIDRSKANK*"
                     /db_xref="OP11_1_1_490"
                     /db_xref="A0A0A0RKR2_9CAUD"
                     /db_xref="dmt:DESME_12060"
                     /db_xref="A7VBT9_9CLOT"
     gene            391945..392646
                     /locus_tag="LSDeep1_scaffold_41_prodigal-single_481"
     CDS             391945..392646
                     /product="hypothetical protein"
                     /codon_start=1
                     /transl_table=11
                     /translation="MKIAVCVSGQQRKPSIDPEILNNRMKTAFEDFDTDYFYHTWDNC
                     VLKKYDNMIIEREPVINYSPVKDTTSYAGEYFDLKRKSKAIKKLNNGTKQILAHNSLV
                     AKLDKPYDIIVRVRWDLYFSDTLNYSEFLKKAKYEGPVGLGYPRWDLKMLANPEEYPK
                     IKSNKRWWKMISPDNLIMHTPEIWSVDMVNSLHKKKQLLPAEWGWYQILCSDGNDKHT
                     GYRGGAISLTASNSR*"
     gene            392649..393362
                     /locus_tag="LSDeep1_scaffold_41_prodigal-single_482"
     CDS             392649..393362
                     /product="hypothetical protein"
                     /codon_start=1
                     /transl_table=11
                     /translation="MKIFCIYTDPFPGNRSLKKAERCVESGKKFDLEISLYRSVFFKD
                     NPLEMKDLGIFPKYRGVPGGTTDFKNKTAPETRIANGITHYKLYKWSVDNNEAVCILE
                     HDAVVVGRLPDPIYDGIIQISSHHKKQFTPHTLANCGRANKIKIHDPKGYKNVDMSWG
                     NIQGIIPHPLKATNGTSGYIVGPKAAAEMMKYIQHDGVAFADRVRQSHFETCQIYLQV
                     PQSVLCLSDITSSLELKGT*"
     gene            393364..394008
                     /locus_tag="LSDeep1_scaffold_41_prodigal-single_483"
     CDS             393364..394008
                     /product="Uncharacterized protein n=1 Tax=Selenomonas sp.
                     oral taxon 138 str. F0429 RepID=L1N8C3_9FIRM"
                     /codon_start=1
                     /transl_table=11
                     /translation="MSTLSEIFNKHNCDKGSSPNGKGIAHHYYVEYEKEMSKRRYDPI
                     KILEVGVWKGTSHMSWHEYFPNAEIYGIDTFGRIAEKNIPILEKERVHHIKGSSIVPE
                     IGDQVKEKWGSDIRFDFIIDDGLHFPEANELTFRHLIEHLSDDGIFYIEDAWPIHIMS
                     DKEIQHNWIRKNTNEYNILKMYKFINTISEYNVEEIDLRKVSGHPDSYIFKVTK*"
                     /db_xref="UniRef100_L1N8C3"
                     /db_xref="A0A0F9J6S6_9ZZZZ"
                     /db_xref="pde:Pden_1943"
                     /db_xref="L1N8C3_9FIRM"
     gene            394005..394697
                     /locus_tag="LSDeep1_scaffold_41_prodigal-single_484"
     CDS             394005..394697
                     /product="Uncharacterized protein {ECO:0000313|EMBL
                     :KKM93189.1};  TaxID=412755 species="unclassified
                     sequences; metagenomes; ecological metagenomes.;"
                     source="marine sediment metagenome.;""
                     /codon_start=1
                     /transl_table=11
                     /translation="MKAFAIVIDGNKTSEFGYDNLVKSSWDVKNEFTLDRFNAIISSN
                     VQELMESNSIRWNYPWEGQVVDFQSGLVKNAYRTKDFRKRMACAMSHYCLWLKSYETR
                     ENILVLEHDAEFTCKLDIDIDQNRFGVLGINSPIGATRKSQVYHDMIQKNPNQYQEVP
                     YIDDIKIPQGLAGNSAYIVTPWAAKEMIDKVYEYGLWPNDAIMCRQLFPFLGVTKKYY
                     TKTQGLKSTTTL*"
                     /db_xref="A0A0F9LDZ3_9ZZZZ"
     gene            394705..395349
                     /locus_tag="LSDeep1_scaffold_41_prodigal-single_485"
     CDS             394705..395349
                     /product="Uncharacterized protein {ECO:0000313|EMBL
                     :KKM93189.1};  TaxID=412755 species="unclassified
                     sequences; metagenomes; ecological metagenomes.;"
                     source="marine sediment metagenome.;""
                     /codon_start=1
                     /transl_table=11
                     /translation="MKAFVITVKDIPESVKCAERCIESAANYGLEVEMFFGITPKDDP
                     LKMLDDLGISKEKFTEKYSRIDNCVAAFLSHRSLWQKCADINEDVLIFEHDAVVVAPI
                     PVFKPYNRLISYGKPSYGNFRTPMKIGVNPLTSKAYLPGAHAYRLKPSAARILLEESK
                     LYAAPTDIFLNGNHFPWIEEYYPWPVEADDSFTTIQKTEGCIAKHGYNNEYKII*"
                     /db_xref="A0A0F9LDZ3_9ZZZZ"
     gene            395330..396001
                     /locus_tag="LSDeep1_scaffold_41_prodigal-single_486"
     CDS             395330..396001
                     /product="hypothetical protein"
                     /codon_start=1
                     /transl_table=11
                     /translation="MNTKLSRCFLIGCDKNVEWILPWFLSNYIRSGTSSFSDLVLADF
                     GMNELTRKYIIDTYPFIKMINLSYFPEKGWFKKPKSMIEASKIYDEVCWIDMDIEILS
                     DISPVFDYIEPNKLCMVEDRPWTKRRGEKWHNSGVVAFRDLPDILIKWADEVSKNPMI
                     GDQEVLHSIIKDPLNRMIHIKDLPNEYNWLRLQIEVDKEDSNMKKTIHWTGPKGKEKI
                     RDMLK*"
     gene            395998..396639
                     /locus_tag="LSDeep1_scaffold_41_prodigal-single_487"
     CDS             395998..396639
                     /product="Uncharacterized protein {ECO:0000313|EMBL
                     :KKN37875.1};  TaxID=412755 species="unclassified
                     sequences; metagenomes; ecological metagenomes.;"
                     source="marine sediment metagenome.;""
                     /codon_start=1
                     /transl_table=11
                     /translation="MMIAPPPKSVLDVPGFNNLKHLTNLSKFVSTIPTNSKVLEIGCA
                     WGGSTWAILDGLPEGSKLYTCDTFQMNSPVLKNRHYQGVMAKHSHNPSVVYAMQLYMK
                     NDQKAVFDYCLSYHPRFFDFHKAVYVEKSLKVLENDNKWDLVYLDGDHSYSTVRSELE
                     YIKDVKYICGDDYHPAHPGVIKAVDEFLLENDFQFQHDEFESGSGFWSMIKND*"
                     /db_xref="A0A0F9Q1U9_9ZZZZ"
     gene            396632..397231
                     /locus_tag="LSDeep1_scaffold_41_prodigal-single_488"
     CDS             396632..397231
                     /product="hypothetical protein"
                     /codon_start=1
                     /transl_table=11
                     /translation="MTKVAHLIGNGKSASLYQPTKGLKILCNLPPFAVDNVYTTIMVD
                     FKMMKSIHDGLLAVPGDWVLGARPKKWMELKPGFYLRYSPQIKEFYTVLPKYAGNYTD
                     FNCGHMAGHYIANKLKCDEVHMYGFDSLFEFDITSSSDMYLQSSRDNTNTQRLTSKWR
                     PIWNGIFKEFSNTKFVLYRPKSYGDAKIPLPKNVEIVTK*"
     gene            397273..397848
                     /locus_tag="LSDeep1_scaffold_41_prodigal-single_489"
     CDS             397273..397848
                     /product="hypothetical protein"
                     /codon_start=1
                     /transl_table=11
                     /translation="MIYYVTEMSKNIDLCELDRSLTFGQEYLELDSDLLLHIIFSTET
                     DGLFGYYEGVDEDEYQIVINSTLTRDDIVETLFHELVHINQHSKGDFDQELRLWKGKK
                     YDCLYLDLPWEVQAFHHQDIMMEEYRNKRKDSLWNRHLNTMIPVTSGNGPRWKKILKS
                     LKKGEIGDLQRDEEALYCICNKRDIHYDQTL*"
     gene            397832..398020
                     /locus_tag="LSDeep1_scaffold_41_prodigal-single_490"
     CDS             397832..398020
                     /product="hypothetical protein"
                     /codon_start=1
                     /transl_table=11
                     /translation="MIKHYEFAKDLRKLLRRADRFGYSTQRLKEEILFLAEAKETYAE
                     HLEMEMIIQMQRDMVEAS*"
     gene            398121..398198
                     /locus_tag="LSDeep1_scaffold_41_prodigal-single_trna_5"
     tRNA            398121..398198
                     /product="Arg"
     gene            398269..398345
                     /locus_tag="LSDeep1_scaffold_41_prodigal-single_trna_6"
     tRNA            398269..398345
                     /product="Leu"
     gene            398404..398580
                     /locus_tag="LSDeep1_scaffold_41_prodigal-single_491"
     CDS             398404..398580
                     /product="hypothetical protein"
                     /codon_start=1
                     /transl_table=11
                     /translation="MSKKNSIEYSELFGLRIFINRYKFLYEQKHDECDIDESLITQKV
                     ISEIEDRIQYLENK*"
     gene            398580..398753
                     /locus_tag="LSDeep1_scaffold_41_prodigal-single_492"
     CDS             398580..398753
                     /product="hypothetical protein"
                     /codon_start=1
                     /transl_table=11
                     /translation="MYYVKENGWYYDKLHGPYPTLQEAMANKPSDKTFGREEAIVRFT
                     IESAEGTVQVLKE*"
     gene            398761..398854
                     /locus_tag="LSDeep1_scaffold_41_prodigal-single_trna_7"
     tRNA            398761..398854
                     /product="Ile"
     gene            398863..398938
                     /locus_tag="LSDeep1_scaffold_41_prodigal-single_trna_8"
     tRNA            398863..398938
                     /product="Met"
     gene            398962..399489
                     /locus_tag="LSDeep1_scaffold_41_prodigal-single_493"
     CDS             398962..399489
                     /product="Uncharacterized protein n=1 Tax=Massilia timonae
                     CCUG 45783 RepID=K9DN38_9BURK"
                     /codon_start=1
                     /transl_table=11
                     /translation="MDREQLILQMKTLLASSFSFYLKVHNYHWNVTGPNFAQYHDFFG
                     DLYEEVWQSLDDTAEEIRKLGAFAPGSLSRYIEMSVIDDEVNIPDTKSMFIRLEQDNA
                     KLALRFACTATRMGRYRPTSSAMGAPTRARKMSFGFHLRLVRSSGCALSEVAPTPQPR
                     SMFLSAALPFWKMFR*"
                     /db_xref="UniRef100_K9DN38"
                     /db_xref="K9DN38_9BURK"
                     /db_xref="oce:GU3_11910"
     gene            complement(399312..399716)
                     /locus_tag="LSDeep1_scaffold_41_prodigal-single_494"
     CDS             complement(399312..399716)
                     /product="hypothetical protein"
                     /codon_start=1
                     /transl_table=11
                     /translation="MTASISIRVNPERAVCLQNVRNFMADLGTVRTGGGRRLLRPAYD
                     FDVVDSHLDTPSGFAFNKEAHGQVRGGLANTAHRNIFQNGSAADKNIDRGCGVGATSL
                     NAQPDDLTSRKWKPNDILRALVGAPIADDVGL*"
     gene            399736..400275
                     /locus_tag="LSDeep1_scaffold_41_prodigal-single_495"
     CDS             399736..400275
                     /product="hypothetical protein"
                     /codon_start=1
                     /transl_table=11
                     /translation="MAALVTSLAGARDVANEELTQGRITELGIALGTYEGDIGDYPPS
                     HFDAGFSSSGGATNQGIEALVLAIWKAPFDGLGQSDDILGNKDDDAASGQPLLEILDM
                     WNNPIAYFHRSDYGQVHTYLTEDNETGELVENEVVARKHPVTGRWANHQKFQLISAGI
                     DGLFGTADDIGNFKMQEDE*"
     gene            400282..401328
                     /locus_tag="LSDeep1_scaffold_41_prodigal-single_496"
     CDS             400282..401328
                     /product="hypothetical protein"
                     /codon_start=1
                     /transl_table=11
                     /translation="MTPRLPRTAQAGLTLIELMLTMMILSIVLGLGVGALSGLEVPSG
                     QTVGLVRSALRAAATQAVSHEATCSVAFHREQGIMYPAELRVVGTWHFEDSSLVGAFG
                     LNGLGTGVRVIDEGFIGKALSFAQSGSQALFAIEQDPAFDLSEGFVVEIAVKDPEGKG
                     GRVLHIGHMVGIDLTPEGAVRGWFAPDFSESSLLGSVPSKVLTDSSANRATHLFVETE
                     SGAVFPDEWVRLRLEYDRSKLSLSIDGAPMSVLECEAPVRELVGVLGLSTTDRDGFRG
                     EVDKLVVAAVSALEPIQLDDGAIFQSKTPKRVVFHGGGGLDPTVHSGPVEVGVEFVDG
                     TTKTITVGILGTVE*"
     gene            401325..406517
                     /locus_tag="LSDeep1_scaffold_41_prodigal-single_497"
     CDS             401325..406517
                     /product="hypothetical protein"
                     /codon_start=1
                     /transl_table=11
                     /translation="MKNAHLQSDLGKSRRGYAMLAVLLVLMSLLFLAAPFLATVRNSD
                     QASRRAADRTEASLALDNAARYGRSKLGGSHGAADNTPYFDSEDELRVRNDLPGEFLG
                     TSGEARAEGSTGVRWDLEVEDLAGRIDLDSAPPHVIANLMDLSTRLSAPISGSSKTVE
                     TTGADTFPDSGVVWIGGELLHFDSRSGGIFSKLERGLGSESAEDGTARPGPLPARSAP
                     AGEIVMDQRAWALANWRLSGMDSSDPVRLEPRQLDSLDRLADVGEFVLAGAWDKDVLR
                     GLVASGGVWGSYGSGPKWQHPVRLTRGIVPGETDSIVVDNARWFTAGSTIRISGDGAS
                     ELAIVGLVSPQTGRIHLDRALLVEQSGYGAVVEVLARRPVNINTASPGVLHALFVNLQ
                     LLGRNSRITKSEAQELTKVVMISRPFTGFEDFVQRVILPAGGFESLPPDALVIPEAFA
                     SQLGESAGGIIDEDDALALYRNALNANDAELGYSTMPFSFTSRDVYHFDLRTSVTAPS
                     GVQRIERAREEVQQVAPSGELLKLWSSQEDFDEELRLTRDASNWTSGPEATGRVDSYL
                     GSTPPSRLESHLGRFAFKADANGVRPAVEGAFASRDSNDGYVRSWPYRVEEATPFLGR
                     IEHFDWESDGTGDAEGRDLSIAPVQIPTDDPKLLWHGLSELANPIHFSAWIKPRTGGG
                     GYFLDIAGGSKEVDRVSLFVEGTDLILRVLDGAGDHPSTVFQEVAEVRYPLDEGPGLP
                     PDVWTHVLVDVRGNRPDQMTMLVDGRVAPKTPGLTRLTNSITAGSSVLQVESTEGFPD
                     PCVLIIGEELIEARVTSSTSFLAEHTTTGEFAGFGGRQARELFLSSTGQLPMINQGLG
                     KDVAHSVGTPVQLYGYSLALSSDVSVAEAPLQSGLGAFAVARAVSAVGGKGSDGDPII
                     FETDNGFQITFGAGMEGDSSAVTGIVLAAADPGRAVGEVMNAFSREGGYAAVLQLGGN
                     GGGVRVGEEAEEADTTIEGTPIFQVEIVHYSGWSGDELAIDRRGNQCLADFPNPLNAP
                     YLDRHAFVFAWDPSHTIQGTGELIVDLLDWQTFVVPISVPAIDVSGLGFQVPALGISE
                     FAQFTRTGSETEFTEWIRYDEFVSNSLVRSDPVALEALAIALRGGNSDLTVTEPIPPG
                     GGGPGPPGGMILSPEPSPPSVPSLGPSPALAPSASASYLGAYWENTLGVADPIQADYF
                     VSNAAQSQFQFRGVFGTQSHDQPAGTLVLPVFRMNNGGPSAGWPGRLDQAFLLDDDPS
                     SPGFPVTVHRAYRPREYSRTTWTRSPDSSKDPLGALAGPVPTPELIPEGGIPPNQIFV
                     ALTEASPIPFASGVKSQVPGQSYYDIRITPRLSLFPSGERPRFIDTATLGGETAGGNT
                     PDAMLDEASFFSTTFGEAGANAPIEREPMYGASLYLIEEFDSGETSFVLHPSAFRLPG
                     GNRAVPVLVLDSLPRDAGLLQIGNEILCYSDFDSVTGVVSIASGGRGLLGTSEQDHAI
                     GEGVSLLDAFGVTLLAAPVSSEDSDLTILERDGFGDQGLVLIEEELVHFSHLERSSLS
                     MPSSSEVPGQRDGKGYGLFRGRFGTTAANHAEGIPVISFPFRYWDRWAEGGDAPEMAY
                     FGFSSQQEDAYWKSVFWKTKGELENAEMGCLVRSDPTIPWDSDPLTTKGLWLLENGNA
                     DTDGNPINEQSDFLEARMFVRYQPGAYDPIGGLSHGWKRAPQLDLFGTAYLAPSTVIE
                     RKWK*"
     gene            406514..407701
                     /locus_tag="LSDeep1_scaffold_41_prodigal-single_498"
     CDS             406514..407701
                     /product="hypothetical protein"
                     /codon_start=1
                     /transl_table=11
                     /translation="VKRQETNSGFTLIEMLLAMGLFSLLLLALLKLLDTSTSLWKSVD
                     ARREQTEASGGLGERFAKDLSTLESGSEGDFLADWGLVDSDGDSAPNLTVARVRFVRR
[truncated: 591,223 more chars]
