# Supplementary material for: Clades of huge phages from across Earth’s ecosystems
Source: Nature. 2020 Feb 12;578(7795):425–31. doi: 10.1038/s41586-020-2007-4 (PMC7162821; doi:10.1038/s41586-020-2007-4)
Supplement: Supplementary file 6 — Genbank files for all genome. [file 41586_2020_2007_MOESM6_ESM.zip › genbank_genomes_SD-4/M01_PHAGE_CIR_32_31.gbk]

LOCUS       SRR1747018_scaffold_15_prodigal-single     396413 bp    DNA     linear   BCT NOV-13-2019
DEFINITION  SRR1747018_scaffold_15_prodigal-single, contig.
ACCESSION   SRR1747018_scaffold_15_prodigal-single
VERSION     SRR1747018_scaffold_15_prodigal-single.1  GI:
KEYWORDS    .
SOURCE      M01_PHAGE_CIR_32_31
  ORGANISM  M01_PHAGE_CIR_32_31
            .
COMMENT     Data sourced from ggkbase. For additional details see
            http://ggkbase.berkeley.edu/organisms/405020
FEATURES             Location/Qualifiers
     source          1..396413
                     /organism="M01_PHAGE_CIR_32_31"
                     /mol_type="genomic DNA"
     gene            319..627
                     /locus_tag="SRR1747018_scaffold_15_prodigal-single_1"
     CDS             319..627
                     /product="hypothetical protein"
                     /codon_start=1
                     /transl_table=11
                     /translation="MGNSNKNDKFNREKCRQEIAKRYNNEINELKSRITKLEEEKIVA
                     NKLIEHQQKELEKQEEQINLYRMVAGIPEKDLVQLINESKTKMEFLEAMHTIGKMFGK
                     *"
     gene            692..1075
                     /locus_tag="SRR1747018_scaffold_15_prodigal-single_2"
     CDS             692..1075
                     /product="hypothetical protein"
                     /codon_start=1
                     /transl_table=11
                     /translation="MNSKVECCGKLVRVISRERFKHALYAKLSETGDPLNMKPTFERS
                     CGTILECRVDNRVMATNKDGVDCVLLLMGAHVYTCHNKELLQVVRECFEESEQVTEKW
                     LGDNNKDKEYILELDENDKRILATN*"
     gene            1104..1559
                     /locus_tag="SRR1747018_scaffold_15_prodigal-single_3"
     CDS             1104..1559
                     /product="Uncharacterized protein n=1 Tax=Dorea
                     formicigenerans ATCC 27755 RepID=B0G279_9FIRM"
                     /codon_start=1
                     /transl_table=11
                     /translation="MAIKFSRTSDKYGCFSNFTHCKVTFGGITYSNTEAAWQAQKTLD
                     ENERKQFATLNPSEAKKMGRRVSLRPDWEEVKYQLMVEVCYEKFKNSKEFKEILLSTG
                     DEELIENTTGWHDNIWGNCECPKCINKPGRNLLGKALMEVREKLRNEIE*"
                     /db_xref="UniRef100_B0G279"
                     /db_xref="B0G279_9FIRM"
                     /db_xref="ral:Rumal_1634"
     gene            1677..2270
                     /locus_tag="SRR1747018_scaffold_15_prodigal-single_4"
     CDS             1677..2270
                     /product="hypothetical protein"
                     /codon_start=1
                     /transl_table=11
                     /translation="MRLVIFDIDDTAWGLNDRICNMLGIDINNIKSFYIKHNTELSEY
                     QKEQLLNKYSDPEIFKDIEWYDGFTEIFKLEQLDCEVIINSNCNSQDVKDAKHYELVD
                     KLGFSDEKVILNVINDPKHKEMHSDVFILVDDSPFNLAKSTALYNIALRKPWNTSEQG
                     AEIIGDKKVIFCDTFKEILNITKKLLTGENKYETYKN*"
     gene            2251..3744
                     /locus_tag="SRR1747018_scaffold_15_prodigal-single_5"
     CDS             2251..3744
                     /product="Uncharacterized protein n=1 Tax=Blautia sp. CAG
                     :257 RepID=R5X2Y1_9FIRM"
                     /codon_start=1
                     /transl_table=11
                     /translation="MKHTRIKYKSILEYLIVFIGVFVFKAFTLQGIAYNLCAEDNSIF
                     FIIGREMLNGKVLYKEITDQKGIYIFFIYVLANIISQTSQVGVYIIHSLLMCCVIGYL
                     YNTLKIKISTLESMIITYFCIILICWTPVMTLNGYNEDFILLCYIASLISLYKHFDEH
                     YSNYKVMVLHGVMCGIILNMKPNYILFYIPIAIHLIVTTLKDKKYITLRNNILSGLFG
                     ITVANIPMIVYTVYNKCFIDMIHELYGNNSFDMYAEFSKSGIIGFVRDHLLIMLLIMV
                     ASVVTIFIYKKSMTILYTSMSLFALASALMSGRPYVHYTEVLLAFCIPTVAAIVHNLF
                     KLKIKVASVIVCISIAYIAVSYQNIYTSALYNLYITEDANYGIYKIAELYRGEYSEFQ
                     DVVYIGYGGLMYYNTDIPVDKHPSLPCIQFDKYKDAVYYKENEIANNEPEMIVIQDGF
                     MGLIQAKLSQETINIIQNNYTKVDEYLEKYNVHNCSFYIRNDLVKEG*"
                     /db_xref="UniRef100_R5X2Y1"
                     /db_xref="R5X2Y1_9FIRM"
                     /db_xref="cbv:U729_948"
     gene            3746..4198
                     /locus_tag="SRR1747018_scaffold_15_prodigal-single_6"
     CDS             3746..4198
                     /product="hypothetical protein"
                     /codon_start=1
                     /transl_table=11
                     /translation="MIEILDSRDLTEDEKRKYELQQEILQKQKELEELNSKSNNTEDK
                     KQKHQDVESLTPEEERIVTEAIKKENQKDCLSDEELQRIKEETQREYDAITSGVKFST
                     KRIMLFIGIMIILIILSAVLSTRSKQEKNNIRDIIQNTDEITVDIGDN*"
     gene            4213..4653
                     /locus_tag="SRR1747018_scaffold_15_prodigal-single_7"
     CDS             4213..4653
                     /product="hypothetical protein"
                     /codon_start=1
                     /transl_table=11
                     /translation="MDKDSVETMLSLVYDAPCKYINTKENSMYFIIESRSSRSLNTAD
                     NEIICDNFIETDSSGQVINCYDFALKTDENIIVELTKDSHGEQIRDKIIVYDNDINIV
                     HQFVNTDNIKYSLKLLNDEIRCIKDSNNVYYGLDGSIIQDRGEA*"
     gene            4653..4964
                     /locus_tag="SRR1747018_scaffold_15_prodigal-single_8"
     CDS             4653..4964
                     /product="hypothetical protein"
                     /codon_start=1
                     /transl_table=11
                     /translation="MAEKYTGVEKYIFSDVYNFFLKYANVPNQDYYWEHCIADAKILC
                     FKYKNYPLAKRMVTDVLEQLEFRICGRAIDNKTYQEWEEYLGDYKNNKPFSPKTYSDK
                     I*"
     gene            5613..7100
                     /locus_tag="SRR1747018_scaffold_15_prodigal-single_9"
     CDS             5613..7100
                     /product="Uncharacterized protein n=1 Tax=Firmicutes
                     bacterium CAG:227 RepID=R6V100_9FIRM"
                     /codon_start=1
                     /transl_table=11
                     /translation="MGALRDAVHNEAKWTETWNGCDTLATTDSACLDMFGRAGAMRAA
                     SKEDKEILFSRAFAEDKDIAVKLLFYTRDIRGGYGEKDTFKTMVRRLANINTESVEKN
                     IWAILEFGCAKDLYSLIGTPAEDAMWHFMKNQFEMDLVNMAEGKSVSLLAKWIATPDS
                     RAEATKELGKLTAKKLGYSFKTMNEYKKKLRALRKYLDLPEAKMCAGKWGEIEYSRCA
                     SRFLFKNRKAIARNDAERWEAFNKKVDSGEEKMNMGAVTPCDIIYEVRHNYTRDLETM
                     WKSLPDVCKGNAMVMCDTSGSMTCGYGCGSKLEPIDVAFGLSMYFAQRNKGDLKNMMM
                     NFSDRPMFIELDAATLRDNYNIAMHAPVNYSSTNLEAAFNLLLNTCIKGNVSQEDMPD
                     AIVIVSDMQINCVEGVDRDNNMTFYDVMKQRYNSAGYDMPQVVFWNVNASNATFHAAK
                     STRGVSMVSGFSPNVFKQVMENIGTTPYELMMAVVNSERYSGITA*"
                     /db_xref="UniRef100_R6V100"
                     /db_xref="bprs:CK3_25820"
                     /db_xref="R6V100_9FIRM"
     gene            7164..7430
                     /locus_tag="SRR1747018_scaffold_15_prodigal-single_10"
     CDS             7164..7430
                     /product="hypothetical protein"
                     /codon_start=1
                     /transl_table=11
                     /translation="MGKVINMQDWVSKKEHLNEIRYYTEQLEKHQLQYSILVHKKVAL
                     FKKSRLRVLEGLIKSDRTGIKVYTLLYTGKANTFDEALSLSTVV*"
     gene            8042..8416
                     /locus_tag="SRR1747018_scaffold_15_prodigal-single_11"
     CDS             8042..8416
                     /product="Uncharacterized protein n=1 Tax=Butyrivibrio
                     crossotus CAG:259 RepID=R5LUL9_9FIRM"
                     /codon_start=1
                     /transl_table=11
                     /translation="MYDVKVNNSNDAIAYAIYMIVGSYFKKTVCLSTIKERQLKVVYC
                     ETKRDTQIKMEERCINYVDTRIVGVIPDEVFGDMIEVKFVPNTKENRLEVVFYGFDWK
                     LRVWGENSSKGIMFDYKFTSQD*"
                     /db_xref="UniRef100_R5LUL9"
                     /db_xref="R5LUL9_9FIRM"
     gene            8520..9728
                     /locus_tag="SRR1747018_scaffold_15_prodigal-single_12"
     CDS             8520..9728
                     /product="ATP-dependent Clp protease ATP-binding subunit
                     ClpX n=1 Tax=Aerococcus viridans ATCC 11563
                     RepID=D4YFS4_9LACT"
                     /codon_start=1
                     /transl_table=11
                     /translation="MGKCSTCGKEGKTFDIDLGGGFMLSFCKDCLDEMAKTISSDEVI
                     LAKGNGKPVSSTGFEIPTPAQIKSILDDYVIGQEEAKKTIAVGIYNHYKRIVSGKTNI
                     QKSNILMVGPTGVGKTELARTCAKIVNVPFCICDATTVTEAGYVGDDVENMLLRLLQA
                     ADMDIEAAERGIIYIDEIDKIARKSEGMSITRDVSGEGVQQALLKIIEGADVDVAVTG
                     GRKHPQGDRVRINTSNILFICGGAFEGLTMNKDKKKNLGFNTLDNNTEDDETVVDVTP
                     KSLEKQGLIPELVGRLPITVKLDKLTKDDLKKILTSTKNSIIKQYRDLIELDNVKFRV
                     SDEALDYIADKAYANETGARGLKTIIEKTMNDAMFEIPSEENISSVELTTKNGELFVK
                     KHYKRTKKTA*"
                     /db_xref="UniRef100_D4YFS4"
                     /db_xref="R7LUN0_9CLOT"
                     /db_xref="ctc:CTC02374"
                     /db_xref="D4YFS4_9LACT"
     gene            9744..10094
                     /locus_tag="SRR1747018_scaffold_15_prodigal-single_13"
     CDS             9744..10094
                     /product="hypothetical protein"
                     /codon_start=1
                     /transl_table=11
                     /translation="MDNKKIKRVEYIRRGGVLKPHKKVVFEKLESDCYRVSAYSWIDT
                     EKAWYPKSTSCFYDGEKLNDVGQICLTRNDIDRFFELMVKYSGFKYMEQDEANTSTED
                     ELNRLKELEQLMLK*"
     gene            10120..10701
                     /locus_tag="SRR1747018_scaffold_15_prodigal-single_14"
     CDS             10120..10701
                     /product="ATP-dependent Clp protease proteolytic subunit 
                     {ECO:0000256|HAMAP-Rule:MF_00444,
                     ECO:0000256|RuleBase:RU003567}; EC=3.4.21.92
                     {ECO:0000256|HAMAP-Rule:MF_00444,
                     ECO:0000256|RuleBase:RU000549};; Endopeptidase Clp
                     {ECO:0000256|HAMAP-Rule:MF_00444};  TaxID=1262845
                     species="Bacteria; Firmicutes; Clostridia; Clostridiales;
                     Clostridiaceae; Clostridium; environmental samples.;"
                     source="Clostridium sp. CAG:91.;""
                     /codon_start=1
                     /transl_table=11
                     /translation="MALVPMVIEQTNRGERSYDIYSRLLKDRIIMLTDEVNDATASLV
                     VSQLLFLESENSKQDIYLYISSPGGSVTAGMAIYDTMQYIKCDVSTICMGMAASMGAF
                     LLAGGAKGKRFALPNAEVMIHQPLGGSQGQATEIEIAAKHILRTKERLTRILAENCGR
                     PYEECLADMERDNWKDAKEALEYGLIDKIIEKH*"
                     /db_xref="R6VKM8_9CLOT"
                     /db_xref="bprl:CL2_10130"
                     /db_xref="UniRef100_R6EPV6"
                     /db_xref="3.4.21.92"
     gene            10760..11167
                     /locus_tag="SRR1747018_scaffold_15_prodigal-single_15"
     CDS             10760..11167
                     /product="hypothetical protein"
                     /codon_start=1
                     /transl_table=11
                     /translation="MPSNKNKNNKPLYLFLTVSALMLTLSWILADTLAYNQQNTYASE
                     TEAQDTEEVTEEVEEVTTEEIELNKVYADLDIETDTTKLTISDDGKYFSYRCYYDNDT
                     INFISKVDSSSNYELLDIYKDGSYEFVVFKYTE*"
     gene            11179..11925
                     /locus_tag="SRR1747018_scaffold_15_prodigal-single_16"
     CDS             11179..11925
                     /product="Methyltransferase {ECO:0000256|RuleBase:RU362026
                     }; EC=2.1.1.- {ECO:0000256|RuleBase:RU362026};; 
                     TaxID=537007 species="Bacteria; Firmicutes; Clostridia;
                     Clostridiales; Lachnospiraceae; Blautia.;" source="Blautia
                     hansenii DSM 20583.;""
                     /codon_start=1
                     /transl_table=11
                     /translation="MNEDRYTLYNNDCFSVMEELISKGVKVDTIICDPPYNIDIADWD
                     NNFDIEKALKLCKQLLKENGNIIIFQGWSEVCQTKLIMDKLFSIQNWIVWDRIKGRGA
                     KKNFVSTREDILWYCNGDVPTYHKMYSNIQKKTSGMGEKNGHDTRALTNVWYDISPIV
                     PWSSEKTEHPSQKPLELMERCVNIWTNEGDTVLDFTMGTGTTGKACVNLGRKFIGIER
                     DKKWFDIAESRISEKPVVEDSDDTIEGYDF*"
                     /db_xref="C9L7Y5_BLAHA"
                     /db_xref="UniRef100_C9L7Y5"
                     /db_xref="mbc:MYB_02680"
                     /db_xref="2.1.1.-"
     gene            11929..12255
                     /locus_tag="SRR1747018_scaffold_15_prodigal-single_17"
     CDS             11929..12255
                     /product="Putative prophage repressor n=2 Tax=Listeria
                     seeligeri RepID=E3ZPL8_LISSE"
                     /codon_start=1
                     /transl_table=11
                     /translation="MMQYTFEGKENAITAEHLRKGETCKVVGFGQSMTPILKSGQPVI
                     CIPVTQDTKLKKNDIVLCKVKGTYYLHKISAIKNGTTYQISNNHGHVNGTITKSNIFG
                     VVAEIL*"
                     /db_xref="UniRef100_E3ZPL8"
                     /db_xref="E3ZPL8_LISSE"
                     /db_xref="lsg:lse_1096"
     gene            12264..12803
                     /locus_tag="SRR1747018_scaffold_15_prodigal-single_18"
     CDS             12264..12803
                     /product="Ser/Thr phosphatase family protein n=1 Tax
                     =Clostridium asparagiforme DSM 15981 RepID=C0D9F0_9CLOT"
                     /codon_start=1
                     /transl_table=11
                     /translation="MIYYIADTHFGHTNVIRHDNRPFSSIEEMDRTIIENWNARVRDT
                     DDIYIVGDFIYRGAHEPEWYLKQLKGKKHFIIGNHDGAVLKSNEALKYFVDVDKMAHV
                     IDGRNHICLCHFPIAEWNGFYKGHYHIYAHIHNNTNDVYYFMKKYDRALNAGCMINNY
                     MPVTFNELVENNRVFKEQH*"
                     /db_xref="UniRef100_C0D9F0"
                     /db_xref="C0D9F0_9FIRM"
                     /db_xref="sgy:Sgly_0013"
                     /db_xref="C0D9F0_9CLOT"
     gene            12834..14231
                     /locus_tag="SRR1747018_scaffold_15_prodigal-single_19"
     CDS             12834..14231
                     /product="Putative uncharacterized protein n=1 Tax
                     =unidentified phage RepID=H7BUW3_9VIRU"
                     /codon_start=1
                     /transl_table=11
                     /translation="MNKEFTKLIPSDAIKLIDILNKNGYEAYLVGGCVRDMLMGAVPH
                     DWDMCTNATPEEIKNTMRISNVHTFDSGIKHGTITAVINKENYEITTYRSEAGYSDGR
                     HPDKVDFVTDIHEDLKRRDLTINALAYNPVSDELIDDYFGQCDLNTRTIKCVGNAHDR
                     FMEDSLRILRALRFAIKYQWRIDDDTAKAMHELKDELNKISKERITQELEKMLTCGKP
                     IRQYFMEFFDIIGVIIPEIKPCIGFDQNNKYHSHNVYEHILYVVDYCDTNDFTIKLAA
                     LLHDIGKPSTYVTDNEGHGHFYGHPKVSKDITEEVLRNDLRCSSEQMDSVLTLVEFHD
                     MDIAPTKASTKRALNKLGEAEMRKWFILKKADYDDHVALGKMVTFSDNLEKIKVLFED
                     IIQCQECFKITDLAINGDYLIRELGLKPGKKIGYILNGLLDKVINDESAENSVEALDI
                     AARELSIKYDSLESI*"
                     /db_xref="UniRef100_H7BUW3"
                     /db_xref="H7BUW3_9VIRU"
                     /db_xref="ral:Rumal_1009"
     gene            14332..14871
                     /locus_tag="SRR1747018_scaffold_15_prodigal-single_20"
     CDS             14332..14871
                     /product="hypothetical protein"
                     /codon_start=1
                     /transl_table=11
                     /translation="MADLVGVVNSKEFQDTFAIDLHWTKRHGVGCVEYTALDGKYRVS
                     VENGDDINCKVECYLQAHMSNGRWLTLAYGESNTSELCHMAALIEFRRRYGGTDIDEI
                     QYYGYMYINKFHKGKLSTQIPVRIINTNQTGVLIETVMEPYNQKIITYGELQDILLNT
                     HSMYFTNLSEIRQLFKLRK*"
     gene            15015..15374
                     /locus_tag="SRR1747018_scaffold_15_prodigal-single_21"
     CDS             15015..15374
                     /product="Two-component response regulator involved in
                     modulation of flagellar n=1 Tax=Roseburia sp. CAG:18
                     RepID=R5UPK7_9FIRM"
                     /codon_start=1
                     /transl_table=11
                     /translation="MAGILIVDDAAFMRMMLKDILTKNGLTVCGEACDGEDALAKYKE
                     LQPDVVTLDITMPNKDGLQALKDIRAVDSNAKCIMCSAMGQQAMVVEAIQNGAKDFIV
                     KPFQAERVLESVKKVLG*"
                     /db_xref="UniRef100_R5UPK7"
                     /db_xref="R5UPK7_9FIRM"
                     /db_xref="ert:EUR_10080"
     gene            15466..16266
                     /locus_tag="SRR1747018_scaffold_15_prodigal-single_22"
     CDS             15466..16266
                     /product="DNA methylase n=1 Tax=Cellulophaga phage phi19:1
                     RepID=R9ZXR7_9CAUD"
                     /codon_start=1
                     /transl_table=11
                     /translation="MKYMGSKLRIAKQITDYINNIAFCEHIEEYYEPFMGGCSVGELV
                     RIPNRYLSDINQHMVALMKKVQEGMWDYKYISREEWYKIKDDRFDNKLFPAWLTGWCS
                     VACSFRGRCFEGYAGEYTDSITGKKVNPQLQVYNSLCSERDKLVGIDFQNRRYNEIGK
                     PYHAVIYCDAPYRNVKQYTMVEPFDFEAYDNWLIEMAKDNLVLISEYSMMGKHVKDFV
                     QLDEWTLNKSIGAGQTDDETSIERLYYVKGGWLTDKYFNKTENEELEF*"
                     /db_xref="UniRef100_R9ZXR7"
                     /db_xref="W6ASY6_9CAUD"
                     /db_xref="R9ZXR7_9CAUD"
     gene            16278..16946
                     /locus_tag="SRR1747018_scaffold_15_prodigal-single_23"
     CDS             16278..16946
                     /product="Uncharacterized protein n=1 Tax=Coprobacillus sp
                     . CAG:235 RepID=R5QFS4_9FIRM"
                     /codon_start=1
                     /transl_table=11
                     /translation="MGKKRDSILKINVQDSLMVKSNIAILSIIVGDENKLSSDYVTAH
                     NYGLKATENVINMLEKLGCNTKHNRINIGQKCIYTVRRDDRFTGYKFSQYITLQMDKD
                     SDSIAKVYSSLLNNKDISSINVSYTLKNTDKYKEKLMNKLIKKANKQAEMIASAAGLR
                     VKGIKKVEQSIVRGPIMEFCNSVDTNENITVDNTAVIKSMLEFKSKQRIEVRDSLDIT
                     YNVK*"
                     /db_xref="UniRef100_R5QFS4"
                     /db_xref="R5QFS4_9FIRM"
     gene            16964..17707
                     /locus_tag="SRR1747018_scaffold_15_prodigal-single_24"
     CDS             16964..17707
                     /product="Type III restriction system methylase n=1 Tax
                     =Haemophilus influenzae NT127 RepID=C9MDN5_HAEIF"
                     /codon_start=1
                     /transl_table=11
                     /translation="MDSAVSIKSKERVQEHGEVFTPDSIVNDMLDLTDKELKGIDSEG
                     NLIELHGEDEIKRYIDTTFLEPSCGNGNFLIRILDRKLEGVQKLSENEQELWLVHAVA
                     SIYGVDIQRDNVEESKERMLELIKTGEVKVLDLSSRETQPWHFKAMELKPELEKIVKF
                     ILDNNIKHGNCLTGMQWNGMQETTEPMVFTEYLWDNTNVSCKGHTLEDIASDDNNDRY
                     NNNCRKVPYMQIQSLNFKYSDTLEDGEEF*"
                     /db_xref="UniRef100_C9MDN5"
                     /db_xref="hia:H733_0778"
                     /db_xref="A0A0E1WH06_HAEIF"
                     /db_xref="C9MDN5_HAEIF"
     gene            17708..18700
                     /locus_tag="SRR1747018_scaffold_15_prodigal-single_25"
     CDS             17708..18700
                     /product="Eco57I restriction endonuclease n=1 Tax
                     =Capnocytophaga sp. oral taxon 329 str. F0087
                     RepID=F3Y0C9_9FLAO"
                     /codon_start=1
                     /transl_table=11
                     /translation="MKFDIVIGNPPYQKESEGESTSMQPIYQDFINLGINIGNIVSFI
                     VPSRWMQGGKNLEQFRYNMITSNKFKYIIDYQISSAVFQSIWLDGGVCYFIIDNNYNG
                     DVNYTFIDKNDKHFNEYRKLNYEDFGFVIRDIRQLNIIRKARKLGELTFDSIVSERNC
                     YGFATDLFNRPELYKSADLQTNYKDTYNKIYGVLGGKGATRVSGYINPESITKHKEYV
                     NKYNIFFGYAYNMQSTKPAARILSTPGELCTETFLNIGPFDTEEEQRNCEEYIKTKFF
                     RALLFFHRFQKNATYKTFEFIPVVNFNKQWTDKELYIRYELTTDEINYIETLVE*"
                     /db_xref="UniRef100_F3Y0C9"
                     /db_xref="A0A0A6Y299_9FLAO"
                     /db_xref="bvs:BARVI_03795"
                     /db_xref="F3Y0C9_9FLAO"
     gene            18731..19822
                     /locus_tag="SRR1747018_scaffold_15_prodigal-single_26"
     CDS             18731..19822
                     /product="hypothetical protein"
                     /codon_start=1
                     /transl_table=11
                     /translation="MSNNQLKHEKAWDNVRKCWVRPEDVLKGEAHDRNRYFTEQFGIN
                     EDKGKVLTLHKASKKYKSKNGVEVERKAHFAVIADNTREYREQTAKKIVRQESLVHKL
                     CKNVIKELEFMKVPSVQAQILGENITIIHEQYVKIHGIVGTEQKDTESGRIPDATIQV
                     ELLGKKQDIFLEFLYKHEVSEAKRKEYTYYKKNCLEIDISELQDNLDDSEKILKKKIR
                     KAISEQAYWISNRFKQLIETDAVNKFVVEMSKKNGILLDTIYEDKGGFYKRLYFFKDN
                     LSKYNIPSEHPCYFKENPGSVYTGNQKCVNIGQCNECSNCIWIKGYYSDNTDDTVIYC
                     RKDGKCEKIHPVKLVDTIIEYAKSLLDTE*"
     gene            19884..20543
                     /locus_tag="SRR1747018_scaffold_15_prodigal-single_27"
     CDS             19884..20543
                     /product="Uncharacterized protein n=1 Tax=Butyricicoccus
                     pullicaecorum 1.2 RepID=R8W697_9CLOT"
                     /codon_start=1
                     /transl_table=11
                     /translation="MEAKTLNYTPNVDKMYTYLNAFLKGACMMESLKALNYARQKHRG
                     QTRKNGTPYIAHPLAMACYAAALGIRDDNIMSTILLHDVCEDCGVDVETLPFNDIIKH
                     AVKHMTVTKFDTDKSKIETKRRYFYELLDSKEALITKALDRYNNLSDMPFALEPDAIG
                     KNAAETEVLLLPVLKEAKEKWTELSDILFILRTNIRSVNDILKLQYYDQYQKWYDTYT
                     K*"
                     /db_xref="UniRef100_R8W697"
                     /db_xref="R8W697_9CLOT"
                     /db_xref="faa:HMPREF0389_01048"
     gene            20558..21562
                     /locus_tag="SRR1747018_scaffold_15_prodigal-single_28"
     CDS             20558..21562
                     /product="hypothetical protein"
                     /codon_start=1
                     /transl_table=11
                     /translation="MIKVTTREFYAGMKFEIRNAWRKIIADAEGIKEDKYPFQFQITE
                     ITTLGYICESVQDKKSDKVYKILVNDDILRYLFGTEVNDCNVGLYTNDYLPFENSRLI
                     ITDAKDPLDILPVRIILNAIKNENDTDNITSVSFIYQSLLLDKTYTLKSHVKDSWKLL
                     IGSDEYMTDVERMFQDTFIHKGYVLEIGNKFADYLQDNGQEKDAEILRQRVKVHDNSK
                     ILNKDEFRALTRIINDKQSLKSADNRLSIYRQDAVELHWKNNDHHPEHYQDICEMSRN
                     ARQEMAVDFCARSLQYGTDLIDFVEKRQEDRFHFPEQMYTEILNYCKILVELMNMNKA
                     *"
     gene            21811..22026
                     /locus_tag="SRR1747018_scaffold_15_prodigal-single_29"
     CDS             21811..22026
                     /product="hypothetical protein"
                     /codon_start=1
                     /transl_table=11
                     /translation="MHNYFVAFMYETEKGKSTVFCPENCIMVDTLDTSKANAEQLDDM
                     ISRFTKKIEQSMGKNSSIKIINITKMN*"
     gene            22107..22361
                     /locus_tag="SRR1747018_scaffold_15_prodigal-single_30"
     CDS             22107..22361
                     /product="hypothetical protein"
                     /codon_start=1
                     /transl_table=11
                     /translation="MSEIDNIIKLLEEDGEYTLIQDAKDRVSLANKYGIVKWHDDLGR
                     SIVLMSKLVNSTFMLEIKDYTNHVQFMYHDTIVRIHRIKQ*"
     gene            22379..22696
                     /locus_tag="SRR1747018_scaffold_15_prodigal-single_31"
     CDS             22379..22696
                     /product="hypothetical protein"
                     /codon_start=1
                     /transl_table=11
                     /translation="MYVERHKYLREQLLCDFTKELTEALNYKSEHIRVYVMDRVWEHS
                     TPDNIEYPIRITGRTIGVLKLDHDRNIKEILIGKDCYNLFKVDCNKIVSKFIGEKFEE
                     TTE*"
     gene            22693..23454
                     /locus_tag="SRR1747018_scaffold_15_prodigal-single_32"
     CDS             22693..23454
                     /product="Uncharacterized protein n=1 Tax=Ruminococcus
                     obeum ATCC 29174 RepID=A5ZRX9_9FIRM"
                     /codon_start=1
                     /transl_table=11
                     /translation="MIKCKNRYCKFHDEYNKCSLKKAYIGEDAKCENFEKGFLYYFYY
                     FMHEMHGNMILLFNMSNDIRYSIYYLMRCIPIVYSIDTNRGFIVLRDKDNTDKILSVD
                     DILNMIDSDRFDTDELHNCIYDFQEHGLPTFNKEEDKKEKVDHDYGWVSPTGVFIETP
                     WGEHEKAAEEIINTKGFADEYNKWLDEQPNNTLGINFRDFLINVKGYALIHSPSGVGY
                     NVSYHKSLTKKQRDFLYEYFSDMGMTLLAEAYLDE*"
                     /db_xref="UniRef100_A5ZRX9"
                     /db_xref="A5ZRX9_9FIRM"
                     /db_xref="era:ERE_34410"
     gene            23447..23689
                     /locus_tag="SRR1747018_scaffold_15_prodigal-single_33"
     CDS             23447..23689
                     /product="Putative uncharacterized protein n=1 Tax
                     =Eubacterium rectale M104/1 RepID=D4JQ16_9FIRM"
                     /codon_start=1
                     /transl_table=11
                     /translation="MSNKNFENYDFGKVIYDLSTGMYYCGMNTFKNQLRDAKVYHSDK
                     YLKEAIQTLVGNYKIKANNVEIREVEMKVVNAYRYL*"
                     /db_xref="UniRef100_D4JQ16"
                     /db_xref="era:ERE_34400"
                     /db_xref="D4JQ16_9FIRM"
     gene            23702..24040
                     /locus_tag="SRR1747018_scaffold_15_prodigal-single_34"
     CDS             23702..24040
                     /product="Putative uncharacterized protein n=1 Tax
                     =Eubacterium rectale M104/1 RepID=D4JQ15_9FIRM"
                     /codon_start=1
                     /transl_table=11
                     /translation="MKNTIKYLICDSLSGILDLLSILIGLGLPELWGAAYKDTGDKQC
                     IIYALLSIAICMLICHISVKLSIHKTKEDKQQLYDRLAYEPNSDLMYLIETGNIEAIR
                     EKYEVKQYDL*"
                     /db_xref="UniRef100_D4JQ15"
                     /db_xref="era:ERE_34390"
                     /db_xref="D4JQ15_9FIRM"
     gene            24030..24398
                     /locus_tag="SRR1747018_scaffold_15_prodigal-single_35"
     CDS             24030..24398
                     /product="hypothetical protein"
                     /codon_start=1
                     /transl_table=11
                     /translation="MIYKCGTELYNKHKVGDEIYAFQFERCSGKSGRLHNKAPMLGKI
                     DGEVTGSIVRIRWFIPYKVVRGKVTSELDTNKKINALGLTFADTYDEAAQAYNNRIET
                     EIEFHKHKISTLEKLIIKEK*"
     gene            24400..24951
                     /locus_tag="SRR1747018_scaffold_15_prodigal-single_36"
     CDS             24400..24951
                     /product="Probable RNA 2'-phosphotransferase {ECO:0000256
                     |HAMAP-Rule:MF_00299}; EC=2.7.1.-
                     {ECO:0000256|HAMAP-Rule:MF_00299};;  TaxID=1262967
                     species="Bacteria; Firmicutes; Clostridia; Clostridiales;
                     Ruminococcaceae; Ruminococcus; environmental samples.;"
                     source="Ruminococcus sp. CAG:9.;""
                     /codon_start=1
                     /transl_table=11
                     /translation="MNLTEVSKFLALILRHKPEELGLTLDEEGWCDTEKLVKAFANKF
                     SGFTFDTLDEIVKTDSKGRYSFNADRTKIRAVQGHSAKGVNITFEEVDIEFMRDKLFH
                     GTGEKYVESILSQGLIPKSRQYVHLSSDYNTAIKVGQRHGKPVVFKINIDNLKKHNIK
                     LYRSENNVYLAKTIPVDCLERML*"
                     /db_xref="R7CR09_9FIRM"
                     /db_xref="UniRef100_UPI0003B6EFA1"
                     /db_xref="bpb:bpr_III128"
                     /db_xref="UPI0003B6EFA1"
                     /db_xref="2.7.1.-"
     gene            25037..25639
                     /locus_tag="SRR1747018_scaffold_15_prodigal-single_37"
     CDS             25037..25639
                     /product="hypothetical protein"
                     /codon_start=1
                     /transl_table=11
                     /translation="MKLYNVSFNLNNPDRILSPTIPKTAADDENKTYRRVCLADSVEH
                     CIQAIAVENKDIRAGAKIIVRTVDTKNLYKQFLVGPQTLFDKKLVPDALENNEYWYLQ
                     RIKFDLAVYTILDFDADFEIAWSLIKIDDCKKIVHKWLPNFTIGRYKIPKNLYIAAMK
                     ECERLQNWDAEDGIWDDLAELPWAQKTGIYNIKLRKERTL*"
     gene            25636..25923
                     /locus_tag="SRR1747018_scaffold_15_prodigal-single_38"
     CDS             25636..25923
                     /product="hypothetical protein"
                     /codon_start=1
                     /transl_table=11
                     /translation="VKDFRTHRVRVIIIDDELFISKDIEETLKRVLNNPIIDKEKTRN
                     DGLRAIRNANLDGTPYDIVITDNYMPLSNDDKQLQPFGTDIIMEIERLGKL*"
     gene            26051..26323
                     /locus_tag="SRR1747018_scaffold_15_prodigal-single_39"
     CDS             26051..26323
                     /product="hypothetical protein"
                     /codon_start=1
                     /transl_table=11
                     /translation="MSMVCIGRGTYLDTDDLSNEGYAEFCEHRKNLEKYYKYRNNESA
                     KLKAKMLGINIDKVLNDAEKFLHDILWGTDINIHNAMRCIAERVEE*"
     gene            26327..26923
                     /locus_tag="SRR1747018_scaffold_15_prodigal-single_40"
     CDS             26327..26923
                     /product="hypothetical protein"
                     /codon_start=1
                     /transl_table=11
                     /translation="VRLLTFQPLRVLDDIRDKGRYTHTSANEKLGDKIFCLKVDENTM
                     ENIFITAPSMPQVLIEFEVNDSEVEIIDYIEWVNYINSNRRAYTGKYANVTKYKEYAV
                     TCIKDASIVHTEILTDNKDPDIVQDVFMDKHFERYEKLSGKKWKRNRDLDLSGFWQTH
                     KAYELVEKVTRCMMPMTTLTEEDVDEAHKIIKETYLIS*"
     gene            26940..27329
                     /locus_tag="SRR1747018_scaffold_15_prodigal-single_41"
     CDS             26940..27329
                     /product="hypothetical protein"
                     /codon_start=1
                     /transl_table=11
                     /translation="MKLFGITEEIDGVEQTRQMTKWEITKEVAPILIHVVIVVISIVF
                     FKKITITYDEAQNNLRNLLDANLTEYTIVDKQGKEYNSNNIDFTEFYVVSDDTLYKCE
                     YTISSDELYMYKLTDAPIILEGKANEL*"
     gene            27319..27501
                     /locus_tag="SRR1747018_scaffold_15_prodigal-single_42"
     CDS             27319..27501
                     /product="hypothetical protein"
                     /codon_start=1
                     /transl_table=11
                     /translation="MSYKFDTEYITRVLEENNKVTENDAMLAYVRAHKNRGKNSLKSL
                     AKKFGIGKEVKIDKEK*"
     gene            27503..27859
                     /locus_tag="SRR1747018_scaffold_15_prodigal-single_43"
     CDS             27503..27859
                     /product="hypothetical protein"
                     /codon_start=1
                     /transl_table=11
                     /translation="MCTKCKDDRCSGMYLLHPKELEDRFKIMKKELTENENRKFILIV
                     SPSSGELFTRFFELHVIDNVEENEAKTLVDRRFMREYTLNVDYLLNMTDEQVDNITET
                     INNSIGAAIKMYSNKG*"
     gene            27865..28614
                     /locus_tag="SRR1747018_scaffold_15_prodigal-single_44"
     CDS             27865..28614
                     /product="Uncharacterized protein n=1 Tax=Clostridium sp.
                     CAG:91 RepID=R6X1M5_9CLOT"
                     /codon_start=1
                     /transl_table=11
                     /translation="MSVWITGDCHGNFNKFARKQREKLDIKPDDFVIICGDVGLLWAD
                     DKEFRYNLDFFKTVPFTVLWIGGNHDNYSMIETYPLSDWHGGKVRQIVPDKVIYLERG
                     QIYNIDGETYFTMGGASSHDISDGILDRNDADFKKIVKTLKRLKKNRYRILNESWWKQ
                     ELPSEEEIELAMLKLQEAGGKVDYIITHCCSSEVEELLGFKDHDRLTDFFNYVERFVR
                     FKHWYFGHYHQDATMYDNKHTVAYRKFYKVK*"
                     /db_xref="UniRef100_R6X1M5"
                     /db_xref="R6X1M5_9CLOT"
                     /db_xref="coo:CCU_28620"
     gene            28744..28977
                     /locus_tag="SRR1747018_scaffold_15_prodigal-single_45"
     CDS             28744..28977
                     /product="hypothetical protein"
                     /codon_start=1
                     /transl_table=11
                     /translation="MQGLKPCPFCGNMNIGYSIKVASRTRVKANYHICMYCKECNCYG
                     RRILVTITSNARSDLEHDADIRKLAEDAWNNRE*"
     gene            28991..30238
                     /locus_tag="SRR1747018_scaffold_15_prodigal-single_46"
     CDS             28991..30238
                     /product="RNA-splicing ligase RtcB {ECO:0000256|RuleBase
                     :RU371113}; EC=6.5.1.- {ECO:0000256|RuleBase:RU371113};; 
                     TaxID=657317 species="Bacteria; Firmicutes; Clostridia;
                     Clostridiales; Eubacteriaceae; Eubacterium.;"
                     source="Eubacterium rectale M104/1.;""
                     /codon_start=1
                     /transl_table=11
                     /translation="MIELKGKYNNCKVFTDNIDSATIGQLTALLNQQSVEGSQIRIMP
                     DTHAGAGCVIGTTMTLNDKVIPNLVGVDIGCGMLAVKLKEKRIDLTNLDSVIRKHVPS
                     SAEVHGETNEDRTTLRVDELRCFGKPNANIRADLAYQSVGTLGGGNHFIEVDKDNDGN
                     LWLVIHTGSRHLGLEVCGYYQGLAYEKIKQQANGGTRKEKVNALIEKLKTEGKQKEIS
                     KAIDKFNKEYKEQNPSIPYDLAYVEGDDFRDYIHDMDLVQKHAACNRAEIARVILKYA
                     KLHEVERFETIHNYIDTENMILRKGSVSAQADEKLIIPMNMRDGSLVCIGKSNPDWNY
                     SAPHGAGRLMSRSEAKQNISMSEFKKTMADAGIYSTSVNKGTVDESPMAYKPMQEIID
                     NVKDTVEIIDIIKPIYNFKAGEE*"
                     /db_xref="D4JPP6_9FIRM"
                     /db_xref="UniRef100_D4JPP6"
                     /db_xref="era:ERE_33150"
                     /db_xref="6.5.1.-"
     gene            30240..30542
                     /locus_tag="SRR1747018_scaffold_15_prodigal-single_47"
     CDS             30240..30542
                     /product="hypothetical protein"
                     /codon_start=1
                     /transl_table=11
                     /translation="MANWCKNVIKPKPKKVGTLKQLCMWCYEKRWSILNFICWLGASV
                     GLVLYARTLDADSQSGLVHLMCIFGLISVPSSGSNNYWKYVPYIIAIIVIKAMSWA*"
     gene            30629..32488
                     /locus_tag="SRR1747018_scaffold_15_prodigal-single_48"
     CDS             30629..32488
                     /product="hypothetical protein"
                     /codon_start=1
                     /transl_table=11
                     /translation="MENLKEIQVAGLLHDFGKFIRKYNGGKGKHAILSGEFIENNKEL
                     CLECNVDTIVSLVAAHHSDEQKSFETTVGTEIEPDKSVTAAVANKVYSSAMNVDKDML
                     KILTMADSLSASSDRRSETSGGTAGHCEYAPLWSPIAQVFGDRLAVKSGHVYKVYEYT
                     GTDDLKETVLSTLNDSNFNKNILDSYYKIKDEMDKLTDIESLLSLLENCWSTVNANTW
                     RPADSSIGNTTTSLFDHSKTTSAIAGCLLVNKLNNMRITLDSPKIDIWHLTCAGEHVS
                     VKDTIKKELSRVGLSSACIIGNTDNEIYFMYPASEANSIIDNIKKLNVEIYKKYGETI
                     NFEIAKDWQFKNCDKSLSERYTTKFIGVLDVINKVDTIAKCEITSNSKDKTLGGYKVN
                     HYDYILEQIIENNDSISKLATTLRIFEMFSREVEAYLVEHGCKVIGSSFDKCVYTVNS
                     DDVHQVESDINNIYKKYTSDCTGLTFSNVSADRYFDGVNLINSELDSFAKRRKLEDRD
                     SYIKIRDKLFKIGALGHYRKVIASASKIAKSTLYKVLKLYDEILQYEVDSNAEHLVSL
                     SKFQYLISNEIDENSKAFENMCVQAVWDAEQNKVKPLATIYYEAILAESRRKR*"
     gene            32485..32988
                     /locus_tag="SRR1747018_scaffold_15_prodigal-single_49"
     CDS             32485..32988
                     /product="hypothetical protein"
                     /codon_start=1
                     /transl_table=11
                     /translation="MNAEYLKELKQGYLDENGVTRLDFILKYPQQLANDLGTATPKLS
                     TKQARSFFDAFNKIYLSVIGKKVTLAEAKVDLAMLSSKANDKFNKGAIPKDFKDFIDA
                     NVAAVQTEKDLKSFILHFESVCNYLKDTKVQQNSGNSGNRNSGNNTGNKINQNRNNSK
                     FYDSRRR*"
     gene            32994..33638
                     /locus_tag="SRR1747018_scaffold_15_prodigal-single_50"
     CDS             32994..33638
                     /product="CRISPR-associated RAMP protein, Csm3 family n=1
                     Tax=Desulfotomaculum carboxydivorans (strain DSM 14880 /
                     VKM B-2319 / CO-1-SRB) RepID=F6B7U2_DESCC"
                     /codon_start=1
                     /transl_table=11
                     /translation="MIKKKIIISGVLTTESGLSIGGTKEDIGINTQDNPVVKNPLTNQ
                     PYIPGSSIKGKMRSLMELSGLAKGTKFPCGCGNKDCKVCKLFGAHMNMKSESGQPRVL
                     FRDAYLTEEFDRLSNVIENKSETAIDRTTGTASKGSLRTKERIAAGVNFNYEIVILVH
                     DNDNPAELQSLVETGLRMIETTGLGSKVTAGYGKVNFNIGADTYSVKTSDFVEG*"
                     /db_xref="UniRef100_F6B7U2"
                     /db_xref="dca:Desca_0574"
                     /db_xref="F6B7U2_DESCC"
     gene            33647..34348
                     /locus_tag="SRR1747018_scaffold_15_prodigal-single_51"
     CDS             33647..34348
                     /product="hypothetical protein"
                     /codon_start=1
                     /transl_table=11
                     /translation="MLYKVELKQKTESIGSIKASTLFGAFVTAYSNYTDIDDSIIDDI
                     VLSDLFIKGQMPVGIENNNTLYNRVSKNTKVMSVTRTLITRDVDNNNVVNVRQAELNN
                     KCEFYISTELLDKIDLERVISTMLILGIGTWRNIGKGQFELVSITEYVPETDKTKFVA
                     LSNFIPNDDDVKDVLSTGYEIRNAVASNGLRQSTTTLLKTGTTFKSHKEIVGKHVYDE
                     ASKTYIHGKAIVLGV*"
     gene            34351..34980
                     /locus_tag="SRR1747018_scaffold_15_prodigal-single_52"
     CDS             34351..34980
                     /product="hypothetical protein"
                     /codon_start=1
                     /transl_table=11
                     /translation="MSMYLYTVEKELSSNYTMDDIQELNKLMTNSDNVHHLLGKLFNV
                     DKEENFRSKYNILYKVDTTTTFKLIVKSDIPMNKKSAAENKIKILSENEIHIGSNEEL
                     TININVAPFRKDGGQKTKRIIKTTNDRIAWLTNKLTHNNECEVKSISEISQVMNYMEH
                     KDKTKGVSMLTGYRYNICVVVKDPTGFTELVQKGIGPQKSYGFGLMEIA*"
     gene            34977..35243
                     /locus_tag="SRR1747018_scaffold_15_prodigal-single_53"
     CDS             34977..35243
                     /product="hypothetical protein"
                     /codon_start=1
                     /transl_table=11
                     /translation="MTVIILKNGSNKTRGTLSHFMYKIHKNIFVGNISVRVRDRIETD
                     IIRKNNEIACIIYDSNTESGFSVNNIGEPSVLFDTLGSFLVRHK*"
     gene            35240..36067
                     /locus_tag="SRR1747018_scaffold_15_prodigal-single_54"
     CDS             35240..36067
                     /product="CRISPR-associated endonuclease Cas1 {ECO:0000256
                     |HAMAP-Rule:MF_01470}; EC=3.1.-.-
                     {ECO:0000256|HAMAP-Rule:MF_01470};;  TaxID=1263080
                     species="Bacteria; Firmicutes; Clostridia; Clostridiales;
                     Eubacteriaceae; Eubacterium; environmental samples.;"
                     source="Eubacterium siraeum CAG:80.;""
                     /codon_start=1
                     /transl_table=11
                     /translation="MNKQLLTNVSNRICMIYIDQAEIKQKDFSVIAVSKDIEFDLPIA
                     NLNCLMLGPGTSITHRAVEQITQYGCSIVWCGENINLYYALGQPLTYSSKNIITQMSA
                     HESKVDKLNVIRKMYEIRYTDMRLKSKSANELIGIEGIHVQSTYKALAEKYNIQWNGR
                     VYNNIPFREQDNINKAITSANQLMYAIITSIINAIGYSTAIGFIHTGKMLSFVYDISD
                     LYKESLVLPIVFEFTSQYIGDSIERDIKKHLYNKITEVSIIDKVVNDIDTIFKDIDA*"
                     /db_xref="R6R9T8_9FIRM"
                     /db_xref="UniRef100_R6R9T8"
                     /db_xref="esr:ES1_14580"
                     /db_xref="3.1.-.-"
     gene            37744..38046
                     /locus_tag="SRR1747018_scaffold_15_prodigal-single_55"
     CDS             37744..38046
                     /product="hypothetical protein"
                     /codon_start=1
                     /transl_table=11
                     /translation="MKTTITVRLKAVATGEIHTTSLAVTGRKINQKDIDKLNTRVSNL
                     YSNYGMLDVHANIITKIEDRERTLFKDERQSANYMQTINTITNSIMAADYEYNMLH*"
     gene            38172..38990
                     /locus_tag="SRR1747018_scaffold_15_prodigal-single_56"
     CDS             38172..38990
                     /product="Uncharacterized protein n=1 Tax=Pseudoramibacter
                     alactolyticus ATCC 23263 RepID=E6MDD3_9FIRM"
                     /codon_start=1
                     /transl_table=11
                     /translation="MRSTISKDRVKKNGEVFTPDEIVNNMLDMLDTEMANKLSLSDVN
                     KIDDYVYIKDIRLEPTCGDGAILIRILDRKLGRVQKIKEQGGDWKEALLYSVASIYGV
                     DITADNVVMSKRRMLDVIENGNTTVLTIKDDAPIQWHSTGFELDKELKELIQLILDYN
                     IQCGNLLTGEQYKIYETTKNLWNCSIDYITENNVFRTKIDDKNKELEGWETQKVQLML
                     TQWKFEGTQYISRQLSYDSYKSYMETGQTTMYYNTKSLSLYCKHTDDTVEDYDF*"
                     /db_xref="UniRef100_E6MDD3"
                     /db_xref="E6MDD3_9FIRM"
                     /db_xref="lam:LA2_03930"
     gene            39016..39126
                     /locus_tag="SRR1747018_scaffold_15_prodigal-single_57"
     CDS             39016..39126
                     /product="hypothetical protein"
                     /codon_start=1
                     /transl_table=11
                     /translation="MSIKRQNEKQGMKSEEQIDLKAQLTYLTSIQFQMKR*"
     gene            39408..40715
                     /locus_tag="SRR1747018_scaffold_15_prodigal-single_58"
     CDS             39408..40715
                     /product="Putative uncharacterized protein n=1 Tax
                     =Eubacterium rectale (strain ATCC 33656 / VPI 0990)
                     RepID=C4Z8N5_EUBR3"
                     /codon_start=1
                     /transl_table=11
                     /translation="MNLNYETAGINFNSKGKVDEIATPQNIADDMVTLFDYTDCNRKI
                     WLDVYCKTGNFLSSLKKQGVDKNNIAAICQTLQSQMLVCRRLYGKILPEVEVEIKIKS
                     LESCKVTRRGQVYYISNWKAKVKDNHQEAYNLIKFVVMKEMERTMSLDWTTEEDFKIN
                     NIIMNPPYNSDMYIDFVELAHKLASENVVAITPAKWQAKGGQQNDMFRKDVVPYMSKI
                     VYYPEETDVFDIRSACGISYYLVDRNIHKEKYIYNISDRVKAFNSGLQIREYKELDTL
                     YNIGNTIVKKLGNTGVNLLSNDTSKRYKVALNTQVLYWGSSKTHCFFSPDGKSQVISN
                     CKIFDSMGGKRLEVSAAAYVFSADNMDEIEYFKSWIDTKFIRFLVLIGFNVLTGVLNP
                     EFWRFVPNPGSFNHIFTDQELYEKYSLTQEELNVIESVIKERK*"
                     /db_xref="UniRef100_C4Z8N5"
                     /db_xref="ere:EUBREC_3135"
                     /db_xref="C4Z8N5_EUBR3"
     gene            40718..42136
                     /locus_tag="SRR1747018_scaffold_15_prodigal-single_59"
     CDS             40718..42136
                     /product="hypothetical protein"
                     /codon_start=1
                     /transl_table=11
                     /translation="LISGIELISGVISGLIASLMYAIITSAVRFNYKYKVVQLIYEMH
                     GHLCLLENGIKYHNEIMIYTSVDSIYRLSREILQLDTKIVIGCSRDIIKVVNTFAAQC
                     ISIVILLGQEDRGYGDHENEVRITDIQRAFYFEQDNVMSDFAIELVFLLNKAKNNIQE
                     YNSKNVHILDNVMHIQFWSTNNPNIQICKSNEEIINILNEYRIRCINNGSKKEGVSMC
                     RQIPTPEEIFVKHELDIVLHSDLKYRDRPDLEYTDTDGVKHGIEVVQACNELLREHES
                     TGSEEVANKFNNSDLAKAYGMKLDTKCNILICNNKMCLNTIFNAINEKSKKLNKGSYD
                     SYTNMWLAVLCDISAGFIDSYISTIVEQLSKSKFEKVFIISYNEHDIFEICNGNVVKY
                     KTSINGQDKGYLSKLAIKEYLTMKSSKKRDTELKRCLRNMLKHNNSNNYDLNKDTNSI
                     TLDKAGINSLIQKYTGRKNFIE*"
     gene            42139..42339
                     /locus_tag="SRR1747018_scaffold_15_prodigal-single_60"
     CDS             42139..42339
                     /product="hypothetical protein n=1 Tax=Butyrivibrio sp.
                     XPD2006 RepID=UPI0003B3DC89"
                     /codon_start=1
                     /transl_table=11
                     /translation="MLIVIDDTPLQRIEELNKKYKATYNKEVDYTVIPKGITQEKLIK
                     CLELMISDNLSLLAAYNKLEKR*"
                     /db_xref="UniRef100_UPI0003B3DC89"
     gene            42485..43906
                     /locus_tag="SRR1747018_scaffold_15_prodigal-single_61"
     CDS             42485..43906
                     /product="hypothetical protein"
                     /codon_start=1
                     /transl_table=11
                     /translation="MKLYKLSQGNTLENLKHFIYITNEYGKPSSEFIDSFIDNFGKII
                     LNGNFSFSNRYSFNELDDLWKEIEQDCKDNQTDCIYNYGSLFYYIIGNKAINILKTTI
                     GEQEWNSETEANKLIYLKTFIEDFDKYVTEGVDMQDIYLENIPDLIKIDSNNEEYIDI
                     NYRGTTGRLYRNKVVVEDKTFKSPSSAASFTYGTHLNGWTTWKNSRGSIIDIYRYKKD
                     TSEAVSKEQQVQVVEKETVTPKKLTRDEQAAQVRAKMLASVHDVVKPVQVQQITAEPL
                     VPKSVVQYIMSNIHDYIKERAIVEITGYNNESQYFHWDYHTGELKYIPNSEHSALSDK
                     EQDKLAECLNTCNSNGTIQDIIKTNAQLDTDGVKTTANPTVNFIEVDKDDLYKSLPVE
                     EPQPAVKHYKLKEEFNEKMLNCTITYNNNMIGKIISDSAIISTDNTVIDIGEYISSHN
                     IDPKLVKIGIWKFYSLYEESNNV*"
     gene            43948..44751
                     /locus_tag="SRR1747018_scaffold_15_prodigal-single_62"
     CDS             43948..44751
                     /product="hypothetical protein"
                     /codon_start=1
                     /transl_table=11
                     /translation="MGANLKGIGVTDIKRSIGQSDSKNEVFTPDSIVREMLDETDNML
                     RINGIHTDEDYLQYIVLEPTCGTGNFLVRELERKLRIVLKYTGKDREIALLKAVSSIH
                     GIELTASNVVVTKLRLLDLIKTGTTDIFELEYLNKENIKLEPIQLTPNIEKSIQYILD
                     RNIICGNSLTCKKLLINTECSSEQIWKLKYNNINESMFSTSDIEIELVLTQYDFENGK
                     VAIRERTYENMHSNNEIYRNTSEYVDYDKIYTLNNNEIYSKDDSCDFDF*"
     gene            44761..45654
                     /locus_tag="SRR1747018_scaffold_15_prodigal-single_63"
     CDS             44761..45654
                     /product="hypothetical protein"
                     /codon_start=1
                     /transl_table=11
                     /translation="MAFKNDFRPDIVAGNVPYSNGADIDFIYDAYEVARFGICEVTPA
                     KCFVADKEQRINSKKSYGDFVHEIVPHINKVIFYPDAAEIFEIRNTDGITIYTCDKQE
                     HEKAIVINRNLHQKYFNSTEVRDIRNRATLHNSGYKLVEQLKGYERFHFDVNNTKRYQ
                     VWTGNQINGGCGWGFSNRKDPCSTLNQQGAFKCIGSSTIVDTLNNETDNRGASSCTFE
                     SNSLEECKAFISWLDTKLVRFLVGINISKLTGILTDDYFRFVPKPFKGYINTYTDEEM
                     YKYYNIDSQDIFVIESVILDR*"
     gene            45774..47582
                     /locus_tag="SRR1747018_scaffold_15_prodigal-single_64"
     CDS             45774..47582
                     /product="ATPas n=1 Tax=Caloramator australicus RC3 RepID
                     =G0V4V6_9CLOT"
                     /codon_start=1
                     /transl_table=11
                     /translation="MSEEINAKEYIRLLKESYKNYGDAYVVCSSLERIQGFSIVIKEN
                     SGQYILKRGSLIRTSAGLRGLASISDSDLKIKNKIKLTRINVRSGMQVQLDRVEEDFE
                     CKSLTQIVKLTCGVSTMGKYVHKLSDEYNTINMSGKEIYATYNDIVIRINADSNIKPL
                     QGLDGISTDEINLDNFEEVCGVTLGLNKWMGSFDPTFQKTFVLSDHIVRVPIKVVDNL
                     LEHSTDIEIGTSWDANEHVAHTSFTKEHYTATGEAVASALSEKTLRVELVHTEDEDKT
                     SVENEYTVEKVPYTAEDFNREIVLPNNITLNGLKALLKIKNSLLFTAPPGTGKTTAAI
                     ALANTILGEKESDRLTLMSFNQATEYSDVVSGLRQDKNGIWKNVNGTIKNVCEQAEKD
                     TEQKYIIIIDEINRGNTLEALGEYLTAMSKIGEKVVCNTGETIVMPKNVYIIATMNTV
                     DSSVTKLDAALRDRFAIVEMKAKEFTVESIRGDRGDTPELKRAIKLVIDYINAINKIL
                     AKDIIKGKENQLGMRQLYTDYDTVDELMLVVKTCIKPQIDAMSINLDKTDIEETKEAN
                     SKDEKDEKDEKDSINGLTSKLIKALTGLAAEETDSE*"
                     /db_xref="UniRef100_G0V4V6"
                     /db_xref="G0V4V6_9CLOT"
                     /db_xref="ppc:HMPREF9154_0454"
     gene            47575..48618
                     /locus_tag="SRR1747018_scaffold_15_prodigal-single_65"
     CDS             47575..48618
                     /product="Uncharacterized protein n=1 Tax
                     =Propionimicrobium lymphophilum ACS-093-V-SCH5
                     RepID=S2W435_9ACTO"
                     /codon_start=1
                     /transl_table=11
                     /translation="VSKHKLKWYNIYYMLCYCVDELAYFKDNYIDYEELNGTHDLLAA
                     LLCKSFELLYRNGYIKDYNQEQIITNKPRGRIDIPKSVSSGHMSKAELVCNVSNIGID
                     TQLNRIIKASFSILIESNKLVDDKIDRNLMTKLYRYREMLDNVSDIQVSLKELYDITD
                     IPEWYKPIFAVCKLIWNDWIAFDNEGNHRLLELNDTNRLSYIWQKYLLHFSQKYFNQL
                     AVSNPTYTDGWKIDKNGNKQPRQRHLDLLINDKHNKRAVIADAKYYNSDGGDSVSNRD
                     QVNTYCDIFYKHHMDYKIAGLLLIASDKYTGHIGGKDGNNGIEINSYTININQDKDNM
                     ENDIINILESYIK*"
                     /db_xref="UniRef100_S2W435"
                     /db_xref="S2W435_9ACTN"
                     /db_xref="apv:Apar_1213"
                     /db_xref="S2W435_9ACTO"
     gene            48634..49518
                     /locus_tag="SRR1747018_scaffold_15_prodigal-single_66"
     CDS             48634..49518
                     /product="hypothetical protein"
                     /codon_start=1
                     /transl_table=11
                     /translation="MSYRFELSNNMPIYFEAPLWICRSNYEYTTGFKCKSLIQINPDG
                     TCYYILNNKQNRLVDSEYYESVVNFFRAKYDNTSELPKEAFELDELDVLLALIARAKY
                     NMFGMEFLEMNPERIIISGLYCYTDKELKEDCEPLSKYVTLKSKKDYKRANKKSGQHV
                     SSKNRLSKMSNTELMDELLSLYSKDIGYERYYRDDDIFNEAGIEHARLLREEALSRMV
                     DSNAETFNVFGVRNNATGKLVSDITNPRHKYWERKKSAESALNGYTAGFRYRKGTYNK
                     DDLEVVTIKCTVQEKDNE*"
     gene            49511..50134
                     /locus_tag="SRR1747018_scaffold_15_prodigal-single_67"
     CDS             49511..50134
                     /product="Probable nicotinate-nucleotide
                     adenylyltransferase {ECO:0000256|HAMAP-Rule:MF_00244};
                     EC=2.7.7.18 {ECO:0000256|HAMAP-Rule:MF_00244};;
                     Deamido-NAD(+) diphosphorylase
                     {ECO:0000256|HAMAP-Rule:MF_00244}; Deamido-NAD(+)
                     pyrophosphorylase {ECO:0000256|HAMAP-Rule:MF_00244};
                     Nicotinate mononucleotide adenylyltransferase
                     {ECO:0000256|HAMAP-Rule:MF_00244};  TaxID=546270
                     species="Bacteria; Firmicutes; Bacilli; Bacillales;
                     Bacillales Family XI. Incertae Sedis; Gemella.;"
                     source="Gemella haemolysans ATCC 10379.;""
                     /codon_start=1
                     /transl_table=11
                     /translation="MNNNVVVLGGSFNPPTIAHLRILEAAIKAVDAECGVFIPSSNNY
                     VTRKMSKKHTDNQVYTEEQRQQMLELLTENSDFSIFVDTWEYGDDGIGHTYNTLKHEA
                     EIYNNKKIYSILGTDNLAWMCKWRYKDKLFSKFNFIVITRDGDNAQEIIDNDDTLSLY
                     KDHFVIVKQPSGIEHISSTLARKLINEHDSALEDILDSKVINFIYSI*"
                     /db_xref="C5NVB6_9BACL"
                     /db_xref="UniRef100_C5NVB6"
                     /db_xref="ser:SERP1161"
                     /db_xref="2.7.7.18"
     gene            50154..50591
                     /locus_tag="SRR1747018_scaffold_15_prodigal-single_68"
     CDS             50154..50591
                     /product="hypothetical protein"
                     /codon_start=1
                     /transl_table=11
                     /translation="MGKLEITLDTEHENMMKNLLTDYDGSQNQAISDIIAYYYNYVKA
                     HPTIRVAHTKMDSYILDGLEMSEKDALLIRHLLISEKTKAEKELSYILYKEEDNTWWY
                     GGSKVQADAACKVQYDSINTIERCNNIVKALDELIEQRERHDA*"
     gene            50607..50948
                     /locus_tag="SRR1747018_scaffold_15_prodigal-single_69"
     CDS             50607..50948
                     /product="hypothetical protein"
                     /codon_start=1
                     /transl_table=11
                     /translation="MKQGRIASPFNIVMEDGTPLTDVPKNPLIDKWKADGCTKDSYGR
                     DCSSVLGYYEDGRPIMNYNCVLCHSSNCYLSDDWKIPEEDKETFEKWQSEVTEFYKAH
                     SPEMYHRYLEV*"
     gene            50950..52290
                     /locus_tag="SRR1747018_scaffold_15_prodigal-single_70"
     CDS             50950..52290
                     /product="hypothetical protein"
                     /codon_start=1
                     /transl_table=11
                     /translation="MSNEYNGWKLLDKIVIVTTATNHYKYGYPQGYIVDPSNKKQLES
                     ALSWGGRTVYKEDENGQFETDANDKLISHYEEAGVIETDNKGFRLQLLDCADGSSQGG
                     KLSFWNCLISKDDKSYVVGINSELLLELMLQSTFTNGLCDKEICFARKNGNVGALHPK
                     MTQYQDALKDNKFRKSVSTKKTSKWQLGHNYITLSKNDIYLGEFYQPIKHDYHCESSW
                     NVRKDVMNKLRTCTEYGKSRHGYVGYENIHIIDINIDKNRKVNLAEDEYNMKSILDRK
                     PSSDISLREYIDAFKAKFDAELENTKHKKKDRNRELKDFASMGWSGKGYLSTEMLATR
                     PSRTPGDIQLVAHDSYYSDVNDVLTYMKEQALKTLRTGKYYTGERELAKLIKSTDGKL
                     SQLDFDLIYEILKYSAVPDAMGNGYYVYRILNGEDEEYLYTYEDVFNRIKELLQ*"
     gene            52366..52926
                     /locus_tag="SRR1747018_scaffold_15_prodigal-single_71"
     CDS             52366..52926
                     /product="hypothetical protein"
                     /codon_start=1
                     /transl_table=11
                     /translation="MVSNSRLETIIKDSHKNKCSALKIKLISGDEYIIFIRQIRLIND
                     YVTLNYGQIRNDKTSVDISDGYYDSYYTTSGKTQFKNIVNNLEATSKEYSIDILEIFK
                     EFVEHAYKNDKIFWKELDKTIVESLDNDILSMNNTYNESLENIGTVYIDDNNIVSVTC
                     IDSKLDKMIYTEYSDIIDLVNRQKIA*"
     gene            53040..53390
                     /locus_tag="SRR1747018_scaffold_15_prodigal-single_72"
     CDS             53040..53390
                     /product="hypothetical protein"
                     /codon_start=1
                     /transl_table=11
                     /translation="VNRKVKTPHIVLGSFEFKIYYILVVVILIMIIYAGFNEKHSTVY
                     KDNHIKVTYENNEFCIKNSNEVDIAVMIVNGRYTYNAEVKAKSKSTDIELMDGRNIVF
                     VSCQYFEDSFEVSK*"
     gene            53419..53985
                     /locus_tag="SRR1747018_scaffold_15_prodigal-single_73"
     CDS             53419..53985
                     /product="Uncharacterized protein n=1 Tax=Roseburia sp.
                     CAG:182 RepID=R7R0K7_9FIRM"
                     /codon_start=1
                     /transl_table=11
                     /translation="MDNMNNQQQNYGTVNFQQQNQGNMNYNNQNGFNGQYGDQMNTPN
                     QMGYNNQMNCNNQMQMSIQNQHNNKTATILCIISLICCYGPYLLELIFSTVFVGVVGD
                     NEVINNAFTVIVGILQVLTIIGVIASIVLIVIVRVKYPTNTFGKILMWIYIVQFVVFL
                     IATVVTIIACGIAFDYFFRGLSGCGSIG*"
                     /db_xref="UniRef100_R7R0K7"
                     /db_xref="R7R0K7_9FIRM"
     gene            53982..54671
                     /locus_tag="SRR1747018_scaffold_15_prodigal-single_74"
     CDS             53982..54671
                     /product="Uncharacterized protein n=1 Tax=Roseburia sp.
                     CAG:182 RepID=R7QZ00_9FIRM"
                     /codon_start=1
                     /transl_table=11
                     /translation="MIIDLAIFKDWIIKPYIIMVMLSIIFGTIYISYKTYKVCSINKE
                     HIFYISFINIVTIITCGLAIDKVLYNNISFTSTGGACGVIISGIVNSLIFNNKQMLKI
                     EISSLPLMYSVSKIGCTLAGCCGGRETTGLIGVKYINSNYGTDYYAVPIQLIEVITFA
                     IIFIIFLKMYSKLSVYSMIAICCISKTLLDYFRYTHNNGSILSRNQVMCIVILLVMSV
                     VQYVLKKRSIK*"
                     /db_xref="UniRef100_R7QZ00"
                     /db_xref="R7QZ00_9FIRM"
     gene            54668..55489
                     /locus_tag="SRR1747018_scaffold_15_prodigal-single_75"
     CDS             54668..55489
                     /product="Uncharacterized protein {ECO:0000313|EMBL
                     :KKN99030.1};  TaxID=412755 species="unclassified
                     sequences; metagenomes; ecological metagenomes.;"
                     source="marine sediment metagenome.;""
                     /codon_start=1
                     /transl_table=11
                     /translation="MNRCNICLEETCNGLHNCRCENCSRVNDCYRYLHAVIRITNKCT
                     QECNHCCFECSPRSKKMMTIEKAKEISLFLQNNLITSINITGGEFSCNKQWYEIVREL
                     TKNIKFVRIVSNGDWITNQDTKSKLIKLKNTLGNRLVISISNDRWHTNKYVKQVDLFL
                     KQNGFMYNIEQPHEGTQESLVPIGRAEWEYSTYKLMSCYCHNPTKMYSFIIDENGDIY
                     KCPFGVWDYANVSEYLNGGFDKRFKEFNMKFYNLPILSCGECIRVASRNNRIINK*"
                     /db_xref="A0A0F9V1A8_9ZZZZ"
                     /db_xref="gwa2_scaffold_429_85"
                     /db_xref="bjs:MY9_3822"
     gene            55502..57754
                     /locus_tag="SRR1747018_scaffold_15_prodigal-single_76"
     CDS             55502..57754
                     /product="DNA ligase {ECO:0000256|HAMAP-Rule:MF_01588}; EC
                     =6.5.1.2 {ECO:0000256|HAMAP-Rule:MF_01588};;
                     Polydeoxyribonucleotide synthase [NAD(+)]
                     {ECO:0000256|HAMAP-Rule:MF_01588};  TaxID=1262883
                     species="Bacteria; Firmicutes; Clostridia; Clostridiales;
                     Eubacteriaceae; Eubacterium; environmental samples.;"
                     source="Eubacterium sp. CAG:192.;""
                     /codon_start=1
                     /transl_table=11
                     /translation="MVEAKAIGTIENNGVITGYTLRDTNGNEMNIICDAIIGAMQSGK
                     INISNLSITKDNKLVMIENVTENTDKDEDKHENIVIEPKKLTENIENKSSGNSDIDRI
                     HELVKLLNRARYVYEQEDDEIMDNFDYDKLYDELKALEEKTGTILNNSPTVNVGYDIV
                     SNLPKKKHDTPMLSLEKTKERSDLIAFLNGREGVLSWKLDGLTVVLTYENGVLTEAVT
                     RGNGEIGEVVTNNAKTFTNLPRKIAYTGRLVLRGEATISYADFELINNSLPVGEEPYK
                     NPRNLCSGSVRQLDSSITAERHVNWTCFNVEYYEGTLVNEVDKQLDAMKVLGFDVVEY
                     EVVNASNILQAIDRFENKIINKQMNRPSDGLVLTYRDRAYGKSLGRTAKAPRHSKAFK
                     WQDETAETTVTGVEWSVGKSGVITPVIEFEPTDIEGSTVSRASAHNVSIFLDMEFGIG
                     DKIEVYKANMIIPQVSENLTRSGTCEIPGICPCCGCPTEVHEDPKSGVYTLWCMNADC
                     EAKGNRLFKHFVSRDAMNIDGISGSTLETLSEAGIITDLPSIFHLSEHQHEIINMSGF
                     GQKSYINMITAINNARNVKLANLIYSLAIPNIGLATAKLICKSFNYDLADTVAATYDD
                     LVNIEGVGDVIAESFVDYFNDENNLDQFIRLVKELNIIHEEVSSDTSMSGVTICVTGD
                     VYIFPNRRAIKDLVESKGGKLTGSVSRSTNYLVTNDTTSGSRKNRAAQEYGIPILTEQ
                     EFIDKFNLTV*"
                     /db_xref="R6FV84_9FIRM"
                     /db_xref="cpy:Cphy_2927"
                     /db_xref="UniRef100_R6FV84"
                     /db_xref="6.5.1.2"
     gene            57770..58831
                     /locus_tag="SRR1747018_scaffold_15_prodigal-single_77"
     CDS             57770..58831
                     /product="Two-component system response regulator RpfG n=1
                     Tax=Firmicutes bacterium CAG:95 RepID=R7N304_9FIRM"
                     /codon_start=1
                     /transl_table=11
                     /translation="LKKTIECYTADLPLGSNITDDIFNSKGALLIKGGTEVTEKIISL
                     LKGYHGKIRINIDVSEDVAIKCNNTEEQDKMFKLSQSIKERTLASVELMYSGDDPETL
                     SNSAMSAASEILQSLDHNKSVVFSVDALKVSDEYTFKHCVDVGAISMIVAQKLGETTR
                     FLQDIALAGVLHDLGKSKIPNEILNKPARLTDEEWEIMRLHPIYSYKMIAHIDTISKE
                     VKHAVFEHHENIDGTGYPLGIKGDTICKMAKILAVADVYDALVTERPYKEAKNPADAL
                     EIMMGMSNKFDIEILKTFINCVILYPIGSTIKLSNNELCIVTKNNEGYPLRPVCQNLV
                     TGEVYDLLNDSKCLSLVIV*"
                     /db_xref="UniRef100_R7N304"
                     /db_xref="R7N304_9FIRM"
                     /db_xref="ere:EUBREC_2806"
     gene            58935..59183
                     /locus_tag="SRR1747018_scaffold_15_prodigal-single_78"
     CDS             58935..59183
                     /product="hypothetical protein"
                     /codon_start=1
                     /transl_table=11
                     /translation="MKNGNIPDYIKANCMMYCNLHGIVNYRIDDNRYLVYNVSFPADY
                     FNLKQKYTVQHKVDLETLQEVSITPLKRFDKNGLDNRR*"
     gene            59189..59533
                     /locus_tag="SRR1747018_scaffold_15_prodigal-single_79"
     CDS             59189..59533
                     /product="hypothetical protein"
                     /codon_start=1
                     /transl_table=11
                     /translation="MLIKNKLERLMFNEAYNERHKNGPRFCGDCIYNLRGEFYNSYYI
                     GTEQVLGNTKYLYLLAMKVNNQYVEVREALLSEDCTTWNYSNEAEKLYSSKQLKEFVK
                     QYKSLKNKKKFK*"
     gene            59550..61076
                     /locus_tag="SRR1747018_scaffold_15_prodigal-single_80"
     CDS             59550..61076
                     /product="hypothetical protein"
                     /codon_start=1
                     /transl_table=11
                     /translation="MIQAKCIEKFRDKTGKIYGYRLQDINGQRQDVQSENLKTAIRNK
                     QIHIVNLTLTADNRLVDSSEKQLQAKILGKAPITPSNKYEDVAKALTYLDKELIGMGD
                     SYEEVVENRGCLVGQDLMLYSLDAYYDNPEYKNCKDDGEILDKILQGIYIKLVNDNSK
                     EIANIIESWSEYDSYETFETNIKYENVSKITQSVIYKALYLVYKYAKEKKFSRKTVEP
                     LKNFLTEIKRTGIASINLGYNVSNLYYRYLDSKVFGTISNDVFTVGDVITASDIDIHK
                     EYKGYSYVFHKDISRCGAPELALAAFFKNTASGDVQIDIKLGRRGYLSESGYCVSIVG
                     YIKDIKSTIVKADAQADSIARQIAKLFNELGPQLYKLADTYQSLYSSKEFNAPLEDIS
                     GPLVEHTGVALIDLAISRWTKIRGDKTPAKVEKILSKSDTEYKAIYSNNVSNSGRNIK
                     LAVDFSNGQFSIYVLDANNNNKVLDKDSKEITKAMKDSSAEIAEVLTEAMIGANVNKY
                     *"
     gene            61147..62073
                     /locus_tag="SRR1747018_scaffold_15_prodigal-single_81"
     CDS             61147..62073
                     /product="DNA topoisomerase I n=1 Tax=Psychrobacter
                     cryohalolentis (strain K5) RepID=Q1Q9M9_PSYCK"
                     /codon_start=1
                     /transl_table=11
                     /translation="MDNWDFNNNVYDESHYTDWNDKLGKNFTHNTGIHNDMMYQKNIE
                     TGGGYQATVSGMYGEFTIAAIFKSLPEEYAVLNDILIQTGTQFRKYNYESYLKYGETP
                     WELAIKVGKKQFKAANKQIALKHIASNPNVNYYEIIKKSSQIDHLIVSPYGIFVIETK
                     NHKGWVFGDINGKVWTQVLNGENGWRAYGGHAHYTFFNPVQQNELHLQHLSEKLRIPR
                     NFMTGMIVFTNPDAHLGNVNCNCCYTLDMFTEALFSYTNILWNKKQTEQVISAIEKMN
                     SNSYSLAKEHVTYVKDLQHRHEVNRMYSMNKR*"
                     /db_xref="UniRef100_Q1Q9M9"
                     /db_xref="pcr:Pcryo_1847"
                     /db_xref="Q1Q9M9_PSYCK"
     gene            62097..63647
                     /locus_tag="SRR1747018_scaffold_15_prodigal-single_82"
     CDS             62097..63647
                     /product="hypothetical protein"
                     /codon_start=1
                     /transl_table=11
                     /translation="MITFFKDDMQNKMYTMSFLQDTRYYDELHSIYEKINDFRNTYEL
                     RGIVDSDLADEIAYEWNEYAYKRRYKVTDICSFFRIREDALINELQSACLKYRIPLNG
                     SSTFFTNLYDIQRGIKTAGAKVVMSSELRKASAIKHDIQVDDDHRYVIALRDSGRLSR
                     YIIVRFRYSFGVFDTIETKMLAYKNFKTGKSYGDWDKPTEQLVLASYNAVLHRYAKQP
                     KPKTVTTQATTITKELKPIVKNTNNVKNTNNKDNNTNALNQTRVTNGLTQQAYRKLHK
                     VTNNLSNKCKIPNLDIDSHVTKHDASLLNTYMQNNELEKFETVARRVFDSAFIDLVNH
                     KGQAIVTISYEANKYYNNLKNRYRSTNGVRCINPRDREYRAPVERGLLTNKRGDSIDG
                     GDNKYNQTQISIKMNDNDFIKLCNSFGISKPDQSQLNGIVENVLQQKFESYQQYTLND
                     RARLAVLYHRDNRKQSLVSKYEACYIPSEYNAYITEIQRKNYGTPNFKNSKTFVLSVI
                     LHEYIGYM*"
     gene            63740..64264
                     /locus_tag="SRR1747018_scaffold_15_prodigal-single_83"
     CDS             63740..64264
                     /product="hypothetical protein"
                     /codon_start=1
                     /transl_table=11
                     /translation="MRVITVQHKNVVMQLAKNGKYAVASNVPVSDNLVEPYKFMMKQY
                     NYKNRPIFMCPVGHHVNFGGAKIKDTYLLELDIPDRFCKIQDYYGWSDFIYFTEIPYD
                     YEPFNGCETVEQFGKYVLNMYKNGFGNNKNVVYQVTTQFLRKSWVKKVVPLNDAFINE
                     YMDNGGAAVLKHIM*"
     gene            64275..64517
                     /locus_tag="SRR1747018_scaffold_15_prodigal-single_84"
     CDS             64275..64517
                     /product="hypothetical protein"
                     /codon_start=1
                     /transl_table=11
                     /translation="MDSNDTYTNKALQYAERYGIITYKVKGKYMIYNQNYSNSEFMGG
                     KWVSKPCTYQTVVDLETGNESRNKLQRLQKNGWDNV*"
     gene            64534..65235
                     /locus_tag="SRR1747018_scaffold_15_prodigal-single_85"
     CDS             64534..65235
                     /product="D-alanyl-D-alanine dipeptidase {ECO:0000256
                     |HAMAP-Rule:MF_01924, ECO:0000256|PIRNR:PIRNR026671};
                     Short=D-Ala-D-Ala dipeptidase
                     {ECO:0000256|HAMAP-Rule:MF_01924,
                     ECO:0000256|PIRNR:PIRNR026671};; EC=3.4.13.22
                     {ECO:0000256|HAMAP-Rule:MF_01924,
                     ECO:0000256|PIRNR:PIRNR026671};;  TaxID=1388761
                     species="Bacteria; Firmicutes; Clostridia;
                     Thermoanaerobacterales; Thermoanaerobacteraceae;
                     Caldanaerobacter.;" source="Caldanaerobacter subterraneus
                     subsp. yonseiensis KB-1.;""
                     /codon_start=1
                     /transl_table=11
                     /translation="MKYFKIPEIKVPSIQKYEINKLDEEIVSLKENGFIVSSQYYIQG
                     IKGSYKDCYARKTVVAMLKEAESYLPSGYRFIILDAYRPICIQQTLWDSSHKQLENKY
                     PQLNEAEIDYKTSFFVSKPSYDIKCPSLHNTGGAVDLTICNKSGKWLNMGTDFDDFSD
                     RAWTNHFEKYEEDVEIRDNRRMLYNSMIKAGFTNLPSEWWHYDYGDKFWAYFTGNTAL
                     YEGILNIDFKEDKIK*"
                     /db_xref="U5CMM8_THEYO"
                     /db_xref="UniRef100_Q8R784"
                     /db_xref="tte:TTE2535"
                     /db_xref="Q8R784_THETN"
                     /db_xref="3.4.13.22"
     gene            65232..65570
                     /locus_tag="SRR1747018_scaffold_15_prodigal-single_86"
     CDS             65232..65570
                     /product="Uncharacterized protein n=1 Tax=Eubacterium sp.
                     CAG:180 RepID=R5N4Q5_9FIRM"
                     /codon_start=1
                     /transl_table=11
                     /translation="MIEKTNFLLDVTLVSPDFTTTKVLKLVVKLAKSSSGYENDTYML
                     VKSRDNGSFEQYYDIRYDKAFNKNRPEVFILNWVYNFWSGENGSWNVIGCSIKVQGGR
                     KQLKRGTGNE*"
                     /db_xref="UniRef100_R5N4Q5"
                     /db_xref="R5N4Q5_9FIRM"
     gene            65563..65775
                     /locus_tag="SRR1747018_scaffold_15_prodigal-single_87"
     CDS             65563..65775
                     /product="hypothetical protein"
                     /codon_start=1
                     /transl_table=11
                     /translation="MNNLDKLHIELYSTDGVFQGYLLHLKESTGKVETTPNKYNARSF
                     STMSAASKVVTKVENITRGCIKCNIA*"
     gene            65795..66094
                     /locus_tag="SRR1747018_scaffold_15_prodigal-single_88"
     CDS             65795..66094
                     /product="hypothetical protein"
                     /codon_start=1
                     /transl_table=11
                     /translation="MGATNFENNLRTIRLAIQQGYNMEVQIKKLNTGSYVYFVSAVNT
                     PGMKIYYTVSKYSKTGRNLGKVLVDATNYGISYKNATFSIPDSISKAILEFNRSI*"
     gene            66107..66862
                     /locus_tag="SRR1747018_scaffold_15_prodigal-single_89"
     CDS             66107..66862
                     /product="hypothetical protein"
                     /codon_start=1
                     /transl_table=11
                     /translation="MFKLTYKQHGAQLVSYFDDIKDIGQALINIVNNEKEEKAAMDWC
                     GNANFGDSIVRQKYKYKIECFSEEALRKYIEKSVLKPIKDRIYDIGFEFIGWDNDSMT
                     WDIDLKANINDVSFIKFHDNYGYYLCINENRDKEGCVEIASVTDKNKERFIERAASYI
                     VRAKSVMLNNKETSNNKVETDARTYTIVPHTGNKTSSNKQLDVIVASKKSNYCKKVTV
                     TLMSGNQLDANTTGLGNAPRELYEKIMRQLKSM*"
     gene            66878..67441
                     /locus_tag="SRR1747018_scaffold_15_prodigal-single_90"
     CDS             66878..67441
                     /product="hypothetical protein"
                     /codon_start=1
                     /transl_table=11
                     /translation="MIKLEIVEINTHQSVSREYENTRKGIHEIHGDIVTFAKRNNIPM
                     DASDMLLDVADSLQEKDTVVKRISNFMFKLAKTSESKNFTKTKDVVNMIKKTNESKTE
                     WHGRIYDDGCWWADIERHPYGQIRFWVGFEDKRNGNSKASIVTLAYLNNQGELRYCTD
                     GIQIKQVVWNKIQSVAKALIKENLLEI*"
     gene            67552..69051
                     /locus_tag="SRR1747018_scaffold_15_prodigal-single_91"
     CDS             67552..69051
                     /product="hypothetical protein n=1 Tax=Lachnospiraceae
                     bacterium NK4A179 RepID=UPI0003B73E0A"
                     /codon_start=1
                     /transl_table=11
                     /translation="MENKKKDSLSVEKIALWCFIIAAASFNVYVYVCKKIDIDILWHY
                     KLGEEIIQNKYITVDNNFTFLEDTEWLPQEWIYEIILYIITSKLGMIGFFGLTCFNTI
                     LLLYIAIKNVNNKMLFIVSYFLMWYSTPRNMGNRPSEFSVYLVLLSIYLYNKNVNKLK
                     KIIMLIFGIFVANFHGGVILIISALWFIMIANDIFFDIYNKSKVGTKYYLNKTIEFIL
                     FIIGTCVNPSGFKLLSTIVKISTLNTTQYISEWMPTKVNYILGIIIFIIVISFGYCIG
                     KQGLKREDTQIMLINTGLLILALHSQKAFLVFDTVWIVYGYKYLEYLITDIFKDKQLK
                     IVNIVSKLSIITPALMIVISIASISLVRNDVTTNNFKEYVSSVNKQSSEDILNNIKEL
                     YTDDTKILAGYRNGNYLVFNNIKCFVDTRQWPYSKELSKYSALDDLFYIENNLQDTEY
                     IEKFLDEYNFDYIWTSSELDLNNYLKSNNNYKLVVNTEDKKESLWEKVK*"
                     /db_xref="UniRef100_UPI0003B73E0A"
                     /db_xref="R5M1E4_9MOLU"
                     /db_xref="UPI0003B73E0A"
     gene            69093..71588
                     /locus_tag="SRR1747018_scaffold_15_prodigal-single_92"
     CDS             69093..71588
                     /product="Membrane carboxypeptidase (penicillin-binding
                     protein) (EC:2.4.1.- 3.4.-.-)"
                     /codon_start=1
                     /transl_table=11
                     /translation="MQKDTNLNKVSKLQNNDNYSDSHVKKNKKNKKKKIKSYIGRVMA
                     NKKEKPLPLLVLALLIAFILDVLRILKNLVLSILVIFLVGCVAVGIFAWIKIEPIYTE
                     YNEFATNIAENSTYDDFKLTESSYVYDSDGNVLAKLRANMDSEYISYDDIPSEVVDAF
                     VAVEDRTFWDNPGIDIKGLVRVGVDAIKTKGEEVHGASTITQQLSRNIYLTHEVSLER
                     KAKEMLIALKLTNKYTKEDIMEFYCNDICFANAYYGIQAASRGYFNKDVKDLSLSQIA
                     YLCAIPNSPEYYNPYKHPDRALERRDKILGDMLDLGYITKAEYNEAINEEITVEQPTY
                     EFNDYMTTYAVDCATRYLMELNNFEFRYKFEDMDDYNQYNNEYLEEFAVAKNQLYSGG
                     YKIYTSLDSNIQNNLQEILDEQLSFDDELDESTGIYALQGAITAYDNYTGKVVAVIGG
                     RSQENDSQTYSLNRAFQSYRQPGSTIKPLVVYTTALMNGYTPNSTVYNINVSEAKKKG
                     VDVQTLTGESMTLRSALERSKNGVAWQLFDKFGAEKCMTPLNEMKFSEVCPNDYFNAS
                     SLGGLTYGVSTVEMAGAYATLENHGTYREATCLKSIIDRNGINIYKESEETQVYTAKA
                     SDEMVDMMTGVLTKGTAAKLGWYKSTDMVAACKTGTTNNCKDGWLCGFTPYYTVAVWV
                     GYDTPRVMSNLYGATYPGQIWKESMLRLIENCETINKFEQADYALYDEDDEGTFTVAD
                     DLPEYAYDIYMVGRDDSEELSSGYTVYDYRKDRVIGESVQSVISNIYNLQNGDPQLES
                     LYSQGCQIISTIYSRKYTAEMQGQLDAAYNSKK*"
                     /db_xref="cct:CC1_21840"
                     /db_xref="UniRef100_E7GTI8"
                     /db_xref="E7GTI8_CLOSY"
                     /db_xref="2.4.1.-"
                     /db_xref="3.4.-.-"
     gene            71696..72859
                     /locus_tag="SRR1747018_scaffold_15_prodigal-single_93"
     CDS             71696..72859
                     /product="Uncharacterized protein n=1 Tax=Lachnospiraceae
                     bacterium A4 RepID=R9JDL7_9FIRM"
                     /codon_start=1
                     /transl_table=11
                     /translation="MNTMKNRNNLSIVTLMVLASIGMTACGAESASSVSQVNNGIVAS
                     SDLASIASNSSKSSITAGGFGEYNTDTSGYEYAEQEEYEEQEDSVNETSDNSYYNSDT
                     SNIVLAEDKLVYRCSVDIETLDFDESYSALQELMSEYNCIVESENFGDDSISYFYTNY
                     YSSDKYVSGKTDTIVIRVPSDNYKSFINDYGKLGNIVSKNQTVENITQKYYDTTSQVN
                     GLKEQMRRLESMLEQATDIDDMIAINKEITDLQSQINSLTTQIITMDTDVAYSYITLT
                     LKEVVEYTDIDSPVKTNTFIDRLKNQCIDTWEGFLQFLENLIFAIIGLIPAIVILGVL
                     YVIIRVTCKDKIKTWKEKRKQQKEMINNLLKYDSNKDEQVDTDVKVQDDNKEI*"
                     /db_xref="UniRef100_R9JDL7"
                     /db_xref="R9JDL7_9FIRM"
                     /db_xref="fpr:FP2_23820"
     gene            72825..73316
                     /locus_tag="SRR1747018_scaffold_15_prodigal-single_94"
     CDS             72825..73316
                     /product="hypothetical protein"
                     /codon_start=1
                     /transl_table=11
                     /translation="MSKCRMIIKKFNLEIVLASIYLAITVIINAIALFWMFIMFVWDS
                     YDDIMVCIIVVYTICTVIYIAYIVKLIKSQIHNGNTIQCLQQKLISRCTLKIYLITKG
                     ILVLIVAAIALITGENALLFAIVPVTVYAGISAVSNYYIKLNIEHLADLINEHKKLLE
                     GEK*"
     gene            73318..74220
                     /locus_tag="SRR1747018_scaffold_15_prodigal-single_95"
     CDS             73318..74220
                     /product="ATPase n=1 Tax=Myroides injenensis RepID
                     =UPI000289BA91"
                     /codon_start=1
                     /transl_table=11
                     /translation="MPKATKKELPVEYQELWDELIMDVDTNISFDSVILSEENTSKYK
                     AFIKEQQYRDTLYEYGLEPMNRLLLYGASGTGKTFSLKALSNLLDYTMIYVDIAKALT
                     DGNVAKNISNIFKLGNYIAEHFDGAVIFLDECDAVAWNRDGGGDGGVLRRATNSIFQG
                     LDQMNHHAVFAAATNMLHRLDPAFERRFNLKMMFTRPDLDMDEAIKHFIFPKFIINDD
                     VDETVREIVKRRAKQYAKLSYYEIEELVKRAMKRAILNDTSIVNTSDIYNDLAEAMNF
                     KIKMGTGTDDERIFHNDNSYDPEQ*"
                     /db_xref="UniRef100_UPI000289BA91"
                     /db_xref="A0A0D8I8I5_9CLOT"
                     /db_xref="myr:MYRA21_1669"
                     /db_xref="UPI000289BA91"
     gene            74297..74860
                     /locus_tag="SRR1747018_scaffold_15_prodigal-single_96"
     CDS             74297..74860
                     /product="Signal peptidase I {ECO:0000256|RuleBase
                     :RU362042}; EC=3.4.21.89 {ECO:0000256|RuleBase:RU362042};;
                     TaxID=1392836 species="Bacteria; Firmicutes; Clostridia;
                     Clostridiales; Lachnospiraceae.;" source="Lachnospiraceae
                     bacterium TWA4.;""
                     /codon_start=1
                     /transl_table=11
                     /translation="MEKENKQQSEHLSLVEIAKTAIVTFLVTFVLFNFVVANIIVPSG
                     SMMNTINIGDRLIADRVIYKVTGISRGDIVVFHPPIEDKENTYYIKRVIGLPGETIEG
                     KDGYVYINGEKLEESYTKSLLSSDFGPYIIPENSYFMMGDNRTDSYDSRYWEQKYVSI
                     DRVIGKALIRYNNGLKIFKKQEYSIQK*"
                     /db_xref="A0A0D0RDM5_9FIRM"
                     /db_xref="UniRef100_R9K3E5"
                     /db_xref="ctx:Clo1313_1874"
                     /db_xref="R9K3E5_9FIRM"
                     /db_xref="3.4.21.89"
     gene            74994..75626
                     /locus_tag="SRR1747018_scaffold_15_prodigal-single_97"
     CDS             74994..75626
                     /product="hypothetical protein"
                     /codon_start=1
                     /transl_table=11
                     /translation="MAKVKMTKEEENAMRIQAMLQGVSFDELLAANISSEDEDDDIEI
                     EIEDEKPKKKGKKKASEDKPAPAQHLVPELEQFSKLNKNLKLNITYGEHDIPYKEQLW
                     PIPARVVEYNIELVKNIKNAKDIADKFGKGSEEERQKAEDGLVRYFRVVNYEENVSHK
                     IREVAYIKVTENNGKFRTQLFVKSSVLKENNANPEKVKNNINKVIKAIAG*"
     gene            75641..76540
                     /locus_tag="SRR1747018_scaffold_15_prodigal-single_98"
     CDS             75641..76540
                     /product="hypothetical protein"
                     /codon_start=1
                     /transl_table=11
                     /translation="MKDKKSSHIGVWLMVAIIAIISYIAFTGALKDGVTLNKDSNNSI
                     NNVENLDELQNKVSFNINIPAFVTESNEELNISVIAGQVVSINTTYFVLKASPFVDVK
                     ADILGLYDEASADESYSVDNSEITYFRYRQHYTEYPSCTILNWCTDETTYGLMIEDDV
                     TLDNALQIIGIEKDKLSNYNDDNNTKQNTVSNNVDDFVEYTIDNKLTVKLPEFIGNVT
                     HVDTNGVSAFFSGDTLLFLVVYNEKDIQEGTYSEQSVIDVSNDIKIYYDSNNAYDPDS
                     DAYKDYELMLSTIDDIGTTIVYK*"
     gene            76624..77835
                     /locus_tag="SRR1747018_scaffold_15_prodigal-single_99"
     CDS             76624..77835
                     /product="hypothetical protein"
                     /codon_start=1
                     /transl_table=11
                     /translation="MVMHEDATDNILNMMYSENSLSDELNTRMDILKMMYSVVKPLSN
                     EIIYCEQDEDVTIVNKNGIEIATGTKDTLKRVGTFLALVDKKRNVITIYCYSTNRKLD
                     IKDTSVIRYLNFKEVSDDILQIEFVQRNVLLNRYLEILVDIDTYSLHTYIQNEYRICL
                     KFSIDMSRSCTAYLNRVTGRIESYDQFDLDEHYSCLATEFHKKTGISVNKECIACFKY
                     KLVKDGMVISQKSYEDILKPSELNSTDTFYTVEFNRDNSNLNKRGLLRNDGVELLSAD
                     YDNIQYVGANNYILALTQNNVQYFAIYNSEKGVLYGFNELANAVMHKNLPLVVLYFKN
                     NTIKLLTTDGLVINPAEISKYFKCSYSQQRPDIIRVELEYGKKYINNALIPITNMHEI
                     SRLSTHTWIPM*"
     gene            78092..78508
                     /locus_tag="SRR1747018_scaffold_15_prodigal-single_100"
     CDS             78092..78508
                     /product="hypothetical protein"
                     /codon_start=1
                     /transl_table=11
                     /translation="MNEFTLRKQFETVLLAEITELNGDITEEGLNMAIMESILEEKVK
                     AAQLDREQLVKERLTSEEDTGKVEKNGVYVYNAYGELGLQFDRYNTIAEAVREALKTI
                     SSTILCDGEIIEYDVLDNETAYYIDNRIGKVMLVNI*"
     gene            78637..79029
                     /locus_tag="SRR1747018_scaffold_15_prodigal-single_101"
     CDS             78637..79029
                     /product="Uncharacterized protein n=1 Tax=Clostridium sp.
                     CAG:465 RepID=R6U7T9_9CLOT"
                     /codon_start=1
                     /transl_table=11
                     /translation="MGKTSNETIVLDKNKVYSSYYARACKIIPDWRLISISIGIPDNF
                     NGEIMRELNPPQQLLYDYKNGLCSEDEYTKRYMDNILSKLNPLDVYNKIKGKVILCYC
                     GKGSFCHRNIVLKWIEDNLGKEVIGGEI*"
                     /db_xref="UniRef100_R6U7T9"
                     /db_xref="R6U7T9_9CLOT"
     gene            79019..80332
                     /locus_tag="SRR1747018_scaffold_15_prodigal-single_102"
     CDS             79019..80332
                     /product="Putative uncharacterized protein n=1 Tax=
                     [Bacteroides] pectinophilus ATCC 43243 RepID=B7AVS8_9FIRM"
                     /codon_start=1
                     /transl_table=11
                     /translation="VKFKRENKIEITEESLNQKEKRLQKMQYTAIIMLVIALTAFFVG
                     LKYMDTIYKTYSLMKNSTVYDGILNRDKETDTLEETQKLMNEIENIYESSYVNDIERE
                     NIDEYVLNALVSAYGDRYAVYRDPADTVDSSTAQASQINGIGILSKAEYNEYSTEYDI
                     YIIDVYDNSPAEEAGLKIGDIIQKVNGNELDSSKYNFNEAISDIKGNTGTQVTLTIKD
                     GETGEIKDITVTRKKTGVNTVRYEVVDDNIGYIKIRAFESTTSTEFKEAINYFTKIGI
                     NKFVFDLRDNSGGLKYSVIDMLDMLIGDGVLMYELDSNGNIIETSMSDANCIDFESVT
                     LINSYTASAAELFTKCLSDYELTTVIGEKSFGKGTVCTTYPLSNGGSVMISTGKYLTK
                     SKEDIEKKGITPDIEMKLPNDKLDIAYKLAIKDDDIIQRAIRELK*"
                     /db_xref="UniRef100_B7AVS8"
                     /db_xref="B7AVS8_9FIRM"
                     /db_xref="eel:EUBELI_01810"
     gene            80437..81075
                     /locus_tag="SRR1747018_scaffold_15_prodigal-single_103"
     CDS             80437..81075
                     /product="hypothetical protein"
                     /codon_start=1
                     /transl_table=11
                     /translation="MKLKQHLEIGNKVLDEGIINTFKVNRIAYLFGNIAPDLNCVYPA
                     HRLKTTEKRFYKRLKRVEKSSTSLIKSFTLGVITHYICDYFCYAHNIESLGVPHKKYE
                     TNLYNYYESHLDEMAKDYDNMMDHWIIYKQQSNEECIVDGCMTIDKHCRFILSQVKYM
                     NLLYMNGCDKNKKGNWTTKIEQMQKDMEYTTFMIEHILTLTLEPFKCMVGEY*"
     gene            81253..81621
                     /locus_tag="SRR1747018_scaffold_15_prodigal-single_104"
     CDS             81253..81621
                     /product="hypothetical protein"
                     /codon_start=1
                     /transl_table=11
                     /translation="MEGITNRKEYIRNRKEYVEQLINNTLEITDNHTANVINAFIILQ
                     SNNIKCKIVQGWKLNTQKIYNREAYIFIELYICSKRYFLDIRDKIHISSSLNNGVFRK
                     KPSEKYIASKVKGTQYSSKN*"
     gene            81911..82012
                     /locus_tag="SRR1747018_scaffold_15_prodigal-single_105"
     CDS             81911..82012
                     /product="hypothetical protein"
                     /codon_start=1
                     /transl_table=11
                     /translation="MIHFITSTSSSTNSNSSSTNTNSFCYVNKYLKV*"
     gene            82466..82548
                     /locus_tag="SRR1747018_scaffold_15_prodigal-single_trna_1"
     tRNA            82466..82548
                     /product="Asn"
     gene            82564..83607
                     /locus_tag="SRR1747018_scaffold_15_prodigal-single_106"
     CDS             82564..83607
                     /product="Group I intron endonuclease n=1 Tax=Clostridium
                     sp. CAG:221 RepID=R6FRQ3_9CLOT"
                     /codon_start=1
                     /transl_table=11
                     /translation="MLGSIYIIRNTVNNKVYIGQIVQTLSNRLKQHKTASLNGGKTKL
                     YKAMQEYGADKFYIELIGTYDIRQLTQREIDNIFKFDSIYNGYNSVLPVGDVEHTSKL
                     DDYIEDIINMYLSGSTYNEIALKFNTSRNSVAKICSNLSDIKIETKIRSKHSNTRIVA
                     YNKNYEPIANFNSIKNAGKYLVNNGIKKPERDLRNLYNYINAACQRNNIAYGFRWQYY
                     DDLIYEDKVFRTNFDKEAYIQGKEAYQPEGRQYYVVDGALDNILKKKKKYENRKLIKT
                     LKCKVCNRMITGTSSTGMCNSCANVVAKGKSPKPSREQLLIDVQTMNKQQIAIKYGRT
                     KSTVSYWFKQYKI*"
                     /db_xref="UniRef100_R6FRQ3"
                     /db_xref="R6FRQ3_9CLOT"
     gene            83611..83683
                     /locus_tag="SRR1747018_scaffold_15_prodigal-single_trna_2"
     tRNA            83611..83683
                     /product="Thr"
     gene            83775..83868
                     /locus_tag="SRR1747018_scaffold_15_prodigal-single_trna_3"
     tRNA            83775..83868
                     /product="Ser"
     gene            84158..84229
                     /locus_tag="SRR1747018_scaffold_15_prodigal-single_trna_4"
     tRNA            84158..84229
                     /product="Thr"
     gene            84376..84469
                     /locus_tag="SRR1747018_scaffold_15_prodigal-single_trna_5"
     tRNA            84376..84469
                     /product="Ser"
     gene            84484..84568
                     /locus_tag="SRR1747018_scaffold_15_prodigal-single_trna_6"
     tRNA            84484..84568
                     /product="Pseudo"
     gene            84661..85185
                     /locus_tag="SRR1747018_scaffold_15_prodigal-single_107"
     CDS             84661..85185
                     /product="Isochorismatase family protein {ECO:0000313|EMBL
                     :EUC77971.1}; EC=3.-.-.- {ECO:0000313|EMBL:EUC77971.1};; 
                     TaxID=888727 species="Bacteria; Firmicutes; Clostridia;
                     Clostridiales; Clostridiales Family XIII. Incertae
                     Sedis.;" source="Eubacterium sulci ATCC 35585.;""
                     /codon_start=1
                     /transl_table=11
                     /translation="MKRALIIVDMQYGFMNMNTKHLEKEICDFIDAHKNDFDLIAATQ
                     YVNSEDTPCFKFEGWKECMEGTHDAEVLDSIKQRVNIVIPKGVYSCWLELVDNNICNP
                     YFDKLYFVGVNTGCCVLHSAFDAYNNLQDCAVIPDLCGSTSGYGSHLAALQVLRECIT
                     KQRVIEANKFGEEK*"
                     /db_xref="X8K5R6_9FIRM"
                     /db_xref="frf:LO80_04700"
                     /db_xref="3.-.-.-"
     gene            85185..85481
                     /locus_tag="SRR1747018_scaffold_15_prodigal-single_108"
     CDS             85185..85481
                     /product="Metallophosphoesterase n=1 Tax=Treponema
                     saccharophilum DSM 2985 RepID=H7EL22_9SPIO"
                     /codon_start=1
                     /transl_table=11
                     /translation="MKFFISDLHIGDKNILTYEHRPFSSLDEMRKTIIDNWNRIVTDK
                     DTVYLLGDIGDISVLEELNGNIVIVCGNHDNAEEIREQFPYVEVNKHPIMIDSM*"
                     /db_xref="UniRef100_H7EL22"
                     /db_xref="A0A0C1R7U4_9CYAN"
                     /db_xref="mfs:MFS40622_0610"
                     /db_xref="H7EL22_9SPIO"
     gene            85692..86564
                     /locus_tag="SRR1747018_scaffold_15_prodigal-single_109"
     CDS             85692..86564
                     /product="3-methyladenine DNA glycosylase/8-oxoguanine DNA
                     glycosylase (EC:3.2.2.- 4.2.99.18)"
                     /codon_start=1
                     /transl_table=11
                     /translation="MPYRVDKYKDITRIVGISTDELNLDKTLRCGQAFRWNKTQNDSW
                     YGTIGQKLVILRQGRFIDGEYGIATNLDVCDVKELIYYLDLDTDYTSEVSKLDLDIYA
                     KKAYGHGKGIHILRQDLFETMVTFLMSQCNSMHNIKLIVDKLSEKYGNKVHEKWFTED
                     IEYYTFPTLEKLGECSYDDFMKCSIGFRSKYLVSMLNSIKDNYSVLNYLKNCNYDNAM
                     NILTSYDGIGEKVANCISLFGLHHVEAFPIDTHIRKIIQSEYNGNIDIARYGQIAGII
                     QQYMYYYSAFKMEG*"
                     /db_xref="ert:EUR_01070"
                     /db_xref="UniRef100_N1ZB31"
                     /db_xref="N1ZB31_9CLOT"
                     /db_xref="3.2.2.-"
                     /db_xref="4.2.99.18"
     gene            86568..87023
                     /locus_tag="SRR1747018_scaffold_15_prodigal-single_110"
     CDS             86568..87023
                     /product="hypothetical protein"
                     /codon_start=1
                     /transl_table=11
                     /translation="MKIAKPLIAIALSASLISGCSIDESLSNIDYSSVSEITNEIFSQ
                     AMELAETISNDSTTQDYINSEMKSIVDDLAKAIEKSYVVYDYIVDTSSYEMLYSDEEN
                     GLAVYTDNSSKVFLVEYNSNKTIVFSGDAATEFLNSYIEKASGIDLNNY*"
     gene            87044..87826
                     /locus_tag="SRR1747018_scaffold_15_prodigal-single_111"
     CDS             87044..87826
                     /product="RNA polymerase sigma factor WhiG n=1 Tax
                     =Catonella morbi ATCC 51271 RepID=V2Z4T8_9FIRM"
                     /codon_start=1
                     /transl_table=11
                     /translation="MTDKEKSLLWDKYIKTKDSKLREQLIVEYSPLVKLVAGRLSMYL
                     GNNIEYDDLVGFGVIGLIDSIDKFNTSLNVKFETYASIRIRGSIIDQIRKLDWIPRSL
                     RSKQKTYNNVENSLYIKLGRKPTDDEMIAELKVTEDEYYLTQSKLIGTSIVYLDDDSS
                     NNADKDGSSISDTLVQTTFVNPEKSILKEELSEKLNCALDKLTDKEKKVIELYYYEEL
                     TLREIANIMEVTESRISQIHTKAIYKLKSHLGEYMDLFYKSV*"
                     /db_xref="UniRef100_V2Z4T8"
                     /db_xref="V2Z4T8_9FIRM"
                     /db_xref="bpb:bpr_I1390"
     gene            87842..88228
                     /locus_tag="SRR1747018_scaffold_15_prodigal-single_112"
     CDS             87842..88228
                     /product="Uncharacterized protein n=1 Tax=Bacillus phage
                     vB_BanS-Tsamsa RepID=U5JA61_9CAUD"
                     /codon_start=1
                     /transl_table=11
                     /translation="MFINYNVNPLSKKTGDCSIRAVAVATGLGWDKAFEGLVASAYRL
                     KTVPDDTEAVEDFLLKQGFKIGKIKVAKGEKRPTVDGFAKAHPDMYAVLRVAGHLTCS
                     GRGNYVDIWDCGDKSVYKYWYKYINA*"
                     /db_xref="UniRef100_U5JA61"
                     /db_xref="W8EK91_9CAUD"
                     /db_xref="bprl:CL2_00160"
                     /db_xref="U5JA61_9CAUD"
     gene            88302..88706
                     /locus_tag="SRR1747018_scaffold_15_prodigal-single_113"
     CDS             88302..88706
                     /product="hypothetical protein"
                     /codon_start=1
                     /transl_table=11
                     /translation="MLDIFRNSKKKTTTAVIKDSAYDAVNHIEKKLGLSVDGELLELE
                     VAEVFEPSLRKAVMNNTYTGTVKCDERDTYDENVGEDEAVKKAMANHKNGFTKAIVRW
                     QAAAIKRIIEVSPETFDEALRKVHTCACHKND*"
     gene            88719..89438
                     /locus_tag="SRR1747018_scaffold_15_prodigal-single_114"
     CDS             88719..89438
                     /product="hypothetical protein"
                     /codon_start=1
                     /transl_table=11
                     /translation="MNLSKGVNEQQETPVRPQQGGIRRPVGTPQVNNQQTVHQQAVNQ
                     QMSTPPQNGYGQPQMGAQSTVYQQENYQQGNYGQQQTLNQNSKNNVSYTNSLDKTGAF
                     KLNLMVYVTLGCLMFMCNFTTSLVILFAVAFIMEKDNELTKVLATLLVLSLVISVGYN
                     VLYDLTTPFSKLGYSIMEKASYGNFIYKFGDLISSGISSIRGLLSWVADIAYIVIGAI
                     EFSNIKKGKFKAPKFISKYFD*"
     gene            89950..90022
                     /locus_tag="SRR1747018_scaffold_15_prodigal-single_trna_7"
     tRNA            89950..90022
                     /product="Met"
     gene            90026..90102
                     /locus_tag="SRR1747018_scaffold_15_prodigal-single_trna_8"
     tRNA            90026..90102
                     /product="Pseudo"
     gene            91049..91288
                     /locus_tag="SRR1747018_scaffold_15_prodigal-single_115"
     CDS             91049..91288
                     /product="Uncharacterized protein n=1 Tax=Dorea sp. CAG
                     :105 RepID=R5D3L3_9FIRM"
                     /codon_start=1
                     /transl_table=11
                     /translation="MKTVNIKLNDISKVKNFVNITSQFDGDFDLVSGKYIVDAKSIMG
                     VFSLDLSKTIQLHINCEDEDVVNKYLRDIDKYIEK*"
                     /db_xref="UniRef100_R5D3L3"
                     /db_xref="R5D3L3_9FIRM"
                     /db_xref="rto:RTO_15540"
     gene            91300..91551
                     /locus_tag="SRR1747018_scaffold_15_prodigal-single_116"
     CDS             91300..91551
                     /product="Uncharacterized protein n=1 Tax=Clostridium sp.
                     CAG:632 RepID=R5JZJ7_9CLOT"
                     /codon_start=1
                     /transl_table=11
                     /translation="MTTVKVKFSSPSDVSNFVNRVSKFDTDIDIKRGHAVLDGKSLEG
                     LFALEMNRELDCVIHDDMCNIPELMEAIKEFTVSDFYKI*"
                     /db_xref="UniRef100_R5JZJ7"
                     /db_xref="R5JZJ7_9CLOT"
                     /db_xref="rum:CK1_35090"
     gene            91734..91895
                     /locus_tag="SRR1747018_scaffold_15_prodigal-single_117"
     CDS             91734..91895
                     /product="hypothetical protein"
                     /codon_start=1
                     /transl_table=11
                     /translation="MNNIEAVMQKASNPKNWKKTHKKSYEVYVCRPLQGTECSNKLEG
                     THYVTDQNK*"
     gene            91962..92888
                     /locus_tag="SRR1747018_scaffold_15_prodigal-single_118"
     CDS             91962..92888
                     /product="hypothetical protein"
                     /codon_start=1
                     /transl_table=11
                     /translation="MFADGFPVSNETLTLKCNTDGQMDWQKMKTRADANTNWAMLIPK
                     EVENFPVQTSWGDTLLANRPGIEHGLGDFLVCADNGYGQPNLNDVWVVNGAVFPTTYD
                     LHAFPNMFSQEVTTASTPYPTKNFVRSNIANGVFNNESDNSKSDKFMEMAKEVASNLA
                     TYYGQSIGANIQNAELNFKKSGLEGNYIMNHDYNYWRYRYNVMYTNGSSIVITITAMT
                     ESGNQEVDPYISIEADNGLVKTSLRKMCSASAPCYEKGKNYSKLTGEDYGVVVNRLQG
                     KEVQNTGIQGVQNNRTSNNHKKPKSIFGLFKR*"
     gene            92919..93806
                     /locus_tag="SRR1747018_scaffold_15_prodigal-single_119"
     CDS             92919..93806
                     /product="hypothetical protein"
                     /codon_start=1
                     /transl_table=11
                     /translation="MGAKRTEYQIVGRYMDGKEVTAYHLQSIETGKAGRYSREQVAYL
                     VGREQITNCVGQIYQDKLLLRGKGMSLEDLPIQQEGGELKRTDNIGKVRRGTSASDAM
                     EQFLIVGTIKSGRNTVGYVIQNAGCGIKRLKRQQVIELAKAGKIGNARVQTYQGKELL
                     RGVRCNLDELPSQDIEGTDQSNQQANDQIIVKHKEMLGIISKLINNLPGEVILKRNSN
                     ANIKRWVFDGGYLSYEILDNKSGARIVWSAANGFEGGGNTYDNIEEDLALAKGFVEEA
                     IGVIRSTQDNTYGLIKPRR*"
     gene            93812..94339
                     /locus_tag="SRR1747018_scaffold_15_prodigal-single_120"
     CDS             93812..94339
                     /product="hypothetical protein"
                     /codon_start=1
                     /transl_table=11
                     /translation="MGAKRTEYQIVGRYMNGKEVTAYHLQSLDTGKSGRYSREQIAYL
                     VGRGQVTNCEGQIYQDKLLLRGKGISLEELPVQQEDGDLSRTGNLGKIRRGTNTGDAL
                     TQVMIVGALVRGRNVLGYVIQNAGGGQAQVQRDKLIELARAGRVGNARVQMYNGKPIL
                     KGVDCDLSQLPKQEV*"
     gene            94431..95006
                     /locus_tag="SRR1747018_scaffold_15_prodigal-single_121"
     CDS             94431..95006
                     /product="hypothetical protein"
                     /codon_start=1
                     /transl_table=11
                     /translation="MYRCVEKIKNSRGITELYHLKDITGTREDAVLSKAELKNLLLVN
                     AIQVDNIKLASDYKIIDKKIEERYFRYYIFDSYNKKNIGGLFRGIDTVLKVIEDEYEN
                     YEDVEDINLLVSKLEYELKFPKIDRKDIVFYYTEHGNEKALPKIKEIDSILRDYNYII
                     KVDMTTNVGRIIYRDNEQVAVIISNKHRKLM*"
     gene            95037..95420
                     /locus_tag="SRR1747018_scaffold_15_prodigal-single_122"
     CDS             95037..95420
                     /product="hypothetical protein"
                     /codon_start=1
                     /transl_table=11
                     /translation="MSYIRGLRTVNCGEITEVKTVEDPIYKGQPIIVEVLRPEKHNPT
                     HQIVCYYCIDSKTGNKVEITLYRSLENGNIGSETYFFDSKDSIQHYTSRNYDNMHKLP
                     TKYIKIVAQLNKAMYEIFGSIKKGR*"
     gene            95426..97054
                     /locus_tag="SRR1747018_scaffold_15_prodigal-single_123"
     CDS             95426..97054
                     /product="Helicase n=1 Tax=Clostridium sp. CAG:221 RepID
                     =R6G0Q8_9CLOT"
                     /codon_start=1
                     /transl_table=11
                     /translation="MTPQEKELRLKEISQSTLDETLEKLNKNNRVLVVRPTGFGKSFM
                     LAGLTSNRLSNGELRFKKCLYIYPTKVIKQDVINTYGPCGKDERAGKLQNTTFISYSK
                     LTTIINNLEKGKEAPVNGLELFPGLIDISSDGDWRSDEAKETYKAKTVKDTIANYQGQ
                     GSLRQWIKQFDLIMMDECHRAGAVGFLRTWDRIGSIITKSSDNIKDGETPVKLVGVTA
                     TPDRLDGRDIKEIFGKSNQISKLTLSDCIKEGLLNKFDYVYAIGDRENFFKTAIATME
                     DKRIKDKNSPLYMYEKAELEKASDKMESMNDIIRKSVKPENTGGETYMRFVVFFEDRK
                     HIQRMSSTVESWFRNAFMGMEINVVNIVTNSKDKDITYEISDVDILEELDKKKSANKV
                     DLIFCVDKLNMGYHVESITGIMLLRETNSAVIYNQQIGRCFSVRSNNKPIIFDVVDKS
                     GAGTVLAKDDTNEFASGEKQELPSIIDKNCVDIYNYGKDFVKLLNAIRKQNYNAAERL
                     VLFLSDNRHAPVDVISTMTGLSTEEINSILNKEK*"
                     /db_xref="UniRef100_R6G0Q8"
                     /db_xref="R6G0Q8_9CLOT"
                     /db_xref="bpb:bpr_II396"
     gene            97057..98304
                     /locus_tag="SRR1747018_scaffold_15_prodigal-single_124"
     CDS             97057..98304
                     /product="hypothetical protein"
                     /codon_start=1
                     /transl_table=11
                     /translation="MEAKQIYSGQYYKNDCTNLFIMSEPNKNSIQCKCMLCGDVDTYK
                     VSDLKNGTIMGCKKCRQGVNIGDTFGSLAITKFAVRNNIFGAYAKCSKCGKTFVHPIS
                     QIKSKGYDCPYCGKKQVVQKEVAKKIVAKTAKQAKKSLVGYVSDFDAKPELNLSKYTV
                     MGDFIFVGTRAKRSATGASVTFLERGECRYCGATTVDSKTNFSKNEYKCKKCNIINSD
                     RRNIIYNTNWVGYVRHNIEIIKTKKNSDGVLMADTKCLACGHEMTIPVVTVVNEPELT
                     CLKCGDTPVKMICPLCKKPHIKSTLRKLYEQREDQLKYLCGSETVPASEIVMQHEITT
                     RLDNIRKRYKGYTLKERVPGRDGSPDIFKFEEHYTGTDGEVYHTCMCSVHNKLMVLTD
                     DEIANYKHEFCAEARMIPYKPKK*"
     gene            98356..98931
                     /locus_tag="SRR1747018_scaffold_15_prodigal-single_125"
     CDS             98356..98931
                     /product="hypothetical protein"
                     /codon_start=1
                     /transl_table=11
                     /translation="MQGKVQAFTTRELGTLNMNISKQDIIEVAQKENIEYTETARTVT
                     FLSSDEDIETLAYFIFKDDLSEIITADLCDIELISLTIDDIEYNVDEIRTNDELKRSH
                     KLWCDRKRTFIELDNSLQCSCSAGVSRENCLGAGEMYHYVYLTESIITYVEYNEYESD
                     NKMFCIENFHGEHVDYKKIQDEDALNTGDEV*"
     gene            99060..99407
                     /locus_tag="SRR1747018_scaffold_15_prodigal-single_126"
     CDS             99060..99407
                     /product="hypothetical protein"
                     /codon_start=1
                     /transl_table=11
                     /translation="MVLSIERDPLYKDKVLAMDIHGKHPYKLYLEVKGNSNIGKYIVI
                     ISNKQLNKDEKIDSISIKLDTASKQLKNANSAIVKPNMSLNGYYVTYKVKESNILDIG
                     DTPILVYRSTKEK*"
     gene            99414..99890
                     /locus_tag="SRR1747018_scaffold_15_prodigal-single_127"
     CDS             99414..99890
                     /product="hypothetical protein"
                     /codon_start=1
                     /transl_table=11
                     /translation="MEVTKLLIILSILALLMALATITIAIVDRKKHKMVFLMSQTAML
                     AILLLVICFVAINGKPVDYSNETNEYKVVAIDTKGEDYKVTLDNGKTVYTDNAMYGEE
                     TKYVDKCTVTSKTILGFKVKETSDLLIVTPNVKGFKDMSESEKQSILKEYNSWRLN*"
     gene            99892..100326
                     /locus_tag="SRR1747018_scaffold_15_prodigal-single_128"
     CDS             99892..100326
                     /product="hypothetical protein"
                     /codon_start=1
                     /transl_table=11
                     /translation="MADRNYTIVDNFNQEVNDFDVVATSLNKLGSQVNELAVYWGTVL
                     FTLSDFDKQESRNTLVSIKKNTLWNTGRNISIANRVAIEIEELPGTYKMKNIIKLDSV
                     REDIMDFRIKIITLIESGRVTNNVPRKLMKDFLDDAKWAGYM*"
     gene            100298..100690
                     /locus_tag="SRR1747018_scaffold_15_prodigal-single_129"
     CDS             100298..100690
                     /product="hypothetical protein"
                     /codon_start=1
                     /transl_table=11
                     /translation="MMQNGQGICNMKETNHNIGISSKFFSTIYNKVYYIISSLVLAVL
                     LELITTVNISLSSTVIYWIAIIIYFIAMYVLYITCKIHRKKHQSLDVKKLSSKYIALR
                     ILIMLMYTMATTILISMIHVAIMVILLK*"
     gene            100714..101472
                     /locus_tag="SRR1747018_scaffold_15_prodigal-single_130"
     CDS             100714..101472
                     /product="Site-specific DNA methylase n=1 Tax=Thiovulum sp
                     . ES RepID=J0UWG5_9HELI"
                     /codon_start=1
                     /transl_table=11
                     /translation="MKYMGSKAKIADNILPFIHSYMVVNNITTYIEPFMGGCNMIDKV
                     QANERYAYDKNKYLVALFQHLQNGGELPEDVSREQYADCRSHYRAKDGYYPDWYLAAV
                     GFLAGFNGRFYDGCYANPGWEGDHYRDYYQEAKRNILEQMKGLQDVHFASGNYKDLNV
                     HGALIYCDPPYAGTKGYLTITKDFNHKEFWDIMREWSKTNIVLISEENAPDDFDVLWE
                     QEVSRTIRATDKSKATEKLFIHHSLNEDSAGYDF*"
                     /db_xref="UniRef100_J0UWG5"
                     /db_xref="A0A011VVI4_RUMAL"
                     /db_xref="cbn:CbC4_4089"
                     /db_xref="J0UWG5_9HELI"
     gene            101492..101698
                     /locus_tag="SRR1747018_scaffold_15_prodigal-single_131"
     CDS             101492..101698
                     /product="Uncharacterized protein n=1 Tax=Clostridium sp.
                     CAG:354 RepID=R7F715_9CLOT"
                     /codon_start=1
                     /transl_table=11
                     /translation="MTIEDKFEQEFKKVFTDNNTVKACGREECKKIIEIAKEIDNERY
                     YGSIETGLMNTDNIVKLHERIMDK*"
                     /db_xref="UniRef100_R7F715"
                     /db_xref="R7F715_9CLOT"
     gene            101700..102335
                     /locus_tag="SRR1747018_scaffold_15_prodigal-single_132"
     CDS             101700..102335
                     /product="DNA polymerase III epsilon subunit-like 3'-5'
                     exonuclease n=1 Tax=Eubacterium cellulosolvens 6
                     RepID=I5AX23_EUBCE"
                     /codon_start=1
                     /transl_table=11
                     /translation="LYKLVIDLEMNGIGTEEIPMGEIIEIGAVILNDDFEIVSEYNTY
                     VKPDNIKISNGVQVLTNITIDRLLTAPSIKEALEELIKSTPNIEETTLYTWSDSDTNA
                     IVSELSSKDIHIDEVSKLCEEYVDIQEIFGRQVGIENRINLTKALNMIGLEFTGREHG
                     ALADAINTAQILKEIETDQGVRKTIENINSYMTSEPLTSSIASLFSGIKLD*"
                     /db_xref="UniRef100_I5AX23"
                     /db_xref="I5AX23_EUBCE"
                     /db_xref="sri:SELR_25770"
     gene            102822..103022
                     /locus_tag="SRR1747018_scaffold_15_prodigal-single_133"
     CDS             102822..103022
                     /product="hypothetical protein"
                     /codon_start=1
                     /transl_table=11
                     /translation="MIVSVDGINKVVDDIKIVAHDGMIVEIHETNDGTNMTVKNDAAT
                     YKVERKKLIHVLPEGHIETTHA*"
     gene            103036..104160
                     /locus_tag="SRR1747018_scaffold_15_prodigal-single_134"
     CDS             103036..104160
                     /product="hypothetical protein n=1 Tax=Paenibacillus
                     polymyxa RepID=UPI00031DE67F"
                     /codon_start=1
                     /transl_table=11
                     /translation="MTSKFELSISTEYVPDWGLVEAFRELFQNALDNEIMNPENKMGW
                     KYDASKQEVVISNKTSKLETGSLLLGSGTKHDRTDTIGKHGEGYKIAFMVLLRNNKTI
                     LVENYGLNEIWEVKLVKSRKYKGKLVPTVFVNKEPIWKKKPSSDLTIIVGGISEEEYA
                     ELVKKNLHLQNDVESITTEGYGSVLLNEKESGNIYVDGLFIAHKDGFKYGYNFPPNVI
                     SLDRDRKLVDSFDVKWHASSLWSKLSDTSDEARKIATELVMDRANDTAYISSMSYSNA
                     KLVNSVADKFYTDNGKSAVPVTSNIEYEAVEKEGLGKPVIVTSELAEVLRSNNIEEES
                     RAIKIVSVQEQLRTFIDKIADRLSDDELNEINELIDKVNN*"
                     /db_xref="UniRef100_UPI00031DE67F"
                     /db_xref="R7DCG6_9FIRM"
                     /db_xref="era:ERE_34510"
                     /db_xref="UPI00031DE67F"
     gene            104261..105109
                     /locus_tag="SRR1747018_scaffold_15_prodigal-single_135"
     CDS             104261..105109
                     /product="CAAX protease self-immunity family protein n=1
                     Tax=Clostridium bifermentans ATCC 638 RepID=T4VRJ5_CLOBI"
                     /codon_start=1
                     /transl_table=11
                     /translation="MSTFIRYAKAICFSIGWFIVFVMSQVFYTAFAFIFKIITDREYA
                     ISVQDLLQKATTGGAEQSANMLDAYIEIIGSLTSYLELFLVIGMLGWFIIDRQFHEYR
                     FAFNKVSLYDIPLFISLGILMNILSTLFISMFSADTIESTGYDTSLMLQGGFVGVLLG
                     VGIFAPVCEEITFRYFIYHNLNRGNQILAIIISAALFGVAHGNILQGMYAFTFGLVFV
                     LINIRYNSIMPGIIMHISVNSLSVILMYITNPIVNLIVMVICFIVISLIALVCKVCQR
                     SIANVE*"
                     /db_xref="UniRef100_T4VRJ5"
                     /db_xref="T4VRJ5_CLOBI"
                     /db_xref="ccel:CCDG5_1178"
     gene            105199..106599
                     /locus_tag="SRR1747018_scaffold_15_prodigal-single_136"
     CDS             105199..106599
                     /product="Uncharacterized protein n=1 Tax=Coprobacillus sp
                     . CAG:235 RepID=R5QMA3_9FIRM"
                     /codon_start=1
                     /transl_table=11
                     /translation="MYNFTYLQQYGYNVLIAGYSVFLTGDAGTGKTYLLNKFMQDQRA
                     RDRNVMVCAPTGIAALHINGVTLHHQFKANIKTNVNTKPYEEVVYDLADVDTLIIDEI
                     SFCRIDLFDYIVKYIFAANSLRKKSGKPNIQVVLCGDFLQLPPVLTDDDRKILEVFYN
                     REITMGFAFESEYWKLLGLNTIILTEVVRQENKEFMQSLNKLRLGDKTALDYIMKNCS
                     SSPIDGAINIYGKNNTVTERNIDEINRLPSELFTHQAIITGAAKITDTNAEMILPLKV
                     GARVMTLVNSCDYNDNNDLVYGNGSLGTVVSINADSVTVEFDTGAIENIGLYEWKIEE
                     YYVDRDNKSNFPKLCKREIGTVQQYPLKLAYAITIHKSQGQTYNAVNINPYAWDCGQL
                     YVALSRVKDLKNLYLTNEINYEYLVVSLNVIKFYNEIVSEANKELDTTVDLTETKKKI
                     YENNDMNTILDLLGRK*"
                     /db_xref="UniRef100_R5QMA3"
                     /db_xref="R5QMA3_9FIRM"
                     /db_xref="badl:BADO_0965"
     gene            106608..107312
                     /locus_tag="SRR1747018_scaffold_15_prodigal-single_137"
     CDS             106608..107312
                     /product="hypothetical protein"
                     /codon_start=1
                     /transl_table=11
                     /translation="MLARAVFFDRITDGEYLYNSYNGNRCNIGIIKIDNMISSLHDVP
                     KVHNNKIVIVDIPDETEALYNMVKYQHKLFKKDIDTYEISTPYIEKSWIVKEIDIDKD
                     LYNLLVFDTESSTVLNRYYYTKHILAYLNKHSMDLYTDEYVYELLRCVQDYIVVTDFE
                     KKVQQRLSKVICIYLKNRLNNHGNHSDDFYDYFDEDDTDDDVVRKLSSSDYIFTYLKD
                     IIIEYETSIIDRSLTC*"
     gene            107306..108562
                     /locus_tag="SRR1747018_scaffold_15_prodigal-single_138"
     CDS             107306..108562
                     /product="Uncharacterized protein n=1 Tax=Coprobacillus sp
                     . CAG:235 RepID=R5QMA3_9FIRM"
                     /codon_start=1
                     /transl_table=11
                     /translation="MLKRMQLLALQYMLQGMNVFLTGDAGTGKSYVISKFIEKCKENN
                     KQVVMCAPTGVAAINIGGVTIHRVFKLPIKPLIESVKSIPLTLKDADVLLIDEISMVR
                     IDIFDYIASVIFALNRFRRQHGKDDVQVILVGDFFQLPPVLTDKDREVLERYKYRDRL
                     GKGFAFQSQYWDAFGFVCIQLDEVVRQSDIDFISNLNMIRHGDYRGIRYFNEMSIKHE
                     IDGAILICGTNKAVNQKNEIEYNKLDSKEFVYESTITGTVADSDKAVPDVLRLKVGCR
                     VMTVVNDSSGDYQNGTLATVTKLTKDRVIILTDTGTIVELEPYTWDINNYNPKEAKGR
                     VKINLNCIGTFTQYPLKLAYAATVHKSQGQTFDRVNLDPYCWDCGQLYVALSRVRTIG
                     GLHLTQPISNRNLITSRDVINFYINM*"
                     /db_xref="UniRef100_R5QMA3"
                     /db_xref="R5QMA3_9FIRM"
                     /db_xref="badl:BADO_0965"
     gene            108625..108834
                     /locus_tag="SRR1747018_scaffold_15_prodigal-single_139"
     CDS             108625..108834
                     /product="Putative uncharacterized protein n=1 Tax
                     =Eubacterium rectale M104/1 RepID=D4JPZ2_9FIRM"
                     /codon_start=1
                     /transl_table=11
                     /translation="MARVIKWTNKMSRETGYVKSVSRARGCFINTWDKSDAKKYQTDK
                     QIDKDMQILDEVGETQNNEFEVEQI*"
                     /db_xref="UniRef100_D4JPZ2"
                     /db_xref="era:ERE_34160"
                     /db_xref="D4JPZ2_9FIRM"
     gene            108847..109938
                     /locus_tag="SRR1747018_scaffold_15_prodigal-single_140"
     CDS             108847..109938
                     /product="ATP/GTP-binding protein n=3 Tax=Streptococcus
                     sanguinis RepID=F3UGR1_STRSA"
                     /codon_start=1
                     /transl_table=11
                     /translation="MRYDYSNVGRSKYLYHNIPMAVEAEEWDKNSGKEVLQYAVGALL
                     YMPASNTKIAQKIISGEYSFVKAMVLDLEDSLGDDLVGFGQRTIKNTIREIGQAVESN
                     DITLSDVPLIFIRVREAQHILDTKNMLGDDLKYITGFNIPKFDKNTCDSFIDTFTEVA
                     DYAKSELNTDLYMMPIIENKNTMYRQLRMDNLLYMNDKLRAIQNNVLNIRVGGADFCQ
                     VYGIRRSMNDDIYDIGVVRSVLNDIMNVFGKSYIVSGPVWEYFENAEHPEDTRWSEGL
                     KKELYADHLNGFIGKTSIHPSQLSFIHESLIQNKVDYEDAMNILGMNTNTTGVKKSAG
                     GNRMNEAKTHVNWARKTIGLAKMYGVKEN*"
                     /db_xref="UniRef100_F3UGR1"
                     /db_xref="F9DZM1_STRSA"
                     /db_xref="soi:I872_05440"
                     /db_xref="F3UGR1_STRSA"
     gene            110036..111529
                     /locus_tag="SRR1747018_scaffold_15_prodigal-single_141"
     CDS             110036..111529
                     /product="hypothetical protein"
                     /codon_start=1
                     /transl_table=11
                     /translation="MASDYVGRLLNDLIYDIYKEAKYSRNGKMITPEKLLWNKTIKTW
                     QTVYAICTEKIYNYNKKIIGYILKDFNGNTLRVEPRDLKIAIALNKIDVVNLHLSIVD
                     NELDRLTEVTMYDVESFNELNKVLKSITDYKTYVIGNPRIGYFSISGSTLLDYKGYCN
                     EIVLPNLRNMDGYCLSFNDYVNIVHIPDTYEHIQFSLGYGSAALKEIYIEFSANKLIE
                     TCISNCYLSGGIYKRLRDRDDVIVHAANLNVTSREFFELLEKRNELTTQLKIKQSNIN
                     SNDSLQRFIIKQKMLGLDTFDIDFKNRRLTKVNMRGDIDTLKLPPVNKLSRAWYSTDY
                     YIDTLYLPETLDDTELSTAYIPHYEERLVNRKTGERYYKDRKLVDVVVIPEGCKVKFI
                     PDRTDTTDRLDIIFKTSNGTGKSSEIIVDVPNKGFKVYVVDRVDHPTITSKDGRISRG
                     YTNVVIQDAAGNRKLVSEAYLISKVLDGDVQLVNADVLLNKTVRVRK*"
     gene            111641..115870
                     /locus_tag="SRR1747018_scaffold_15_prodigal-single_142"
     CDS             111641..115870
                     /product="Surface antigen BspA-like n=1 Tax=Trichomonas
                     vaginalis RepID=A2F7D6_TRIVA"
                     /codon_start=1
                     /transl_table=11
                     /translation="MDMYVVGVYKKGKDIAGFKILAINQDNSTEIRDVSYADALNVVK
                     SGRATIKNLKIDNGELKGINGSLDRYGVVGKSQSLVVLKELQDNSGKTQGYFCSDSLG
                     QTRNLTEQQVVMFAEKFAIANGKIVPGDKGVKHVSAIDGAYDVRKPLQKQQKRQSQTQ
                     QQTKNNQVQGTSNKSSLPNDIVDLINKVKSRQEYAGSFAESVVKSVEESGRCSYRQKN
                     ALEKAYDSWLNPNKNIVTQEVKDLITEAKGYSKYKGSFAENLVNFIERNNRCSDRQLD
                     SLKKECKRLREEEQKQPKQAQPQQTQTAQPQQTTVQPVQTQQQQSTQTTSAPVNSNSA
                     KRIAQIDRDNAKENRKRDEDSKKEKIAIARKSMDAKQKRALTQNISSNGLFDYSFTKD
                     GRAYVEGFTKDAEIPENLVIPETVIKDGKTYKVTGITIGAFQTEPIVSVTTSKYINDI
                     GQGAFMYCGNLKKADLSQSIHALIPARLFAGCEQLEEVLPGEYVQRVHEYAFINCKKL
                     KNIAFSDACTTFARSAFEWCKELESCISNVKTIDYGVFYNCSALKDFNFSSVLSIGPQ
                     AFRKTGFNDLVMPSNIRAIGEKAFADCYVLQKVTIEEGVEELGAFCFAKSEFDSHTLG
                     DIATGKVKLDEVYAPKSLKLVGADAFRNVGLVIGWTGSVAESKCISFNTPFKRLDNIN
                     TDNSTSTRVKSNLLNLNPILTLREKIDTPVEGKSNPDFVMNEKKLVDIAFNKNQLDFF
                     KIVEATEQKEPHILFKAAVNYLQDMSDFLQGPLSSGVLRLQNTFYVINTPIYDDGCNK
                     ISKISYQIMDTLEEGTFIVVFMNNHLRYMTDCNMYTNIVIDNQLPTDDNIPVVTYLHS
                     GDIIGEQSTISGHSGIIDEALGKGDNVGKRFYDMIRKNSIVIYTTKKDSYLYVPCEEV
                     YLSLHDKRADNLEGEEKIEVECQSVLEIDKYEQLLSELKKIKKNIGGSEKFFDNLSKL
                     STAYVNRRIKDINTIEDEKEAQLFLVSKKFNQIVESAGVAPNPNLLTYELFNELSHSY
                     WMVSKDEDWLQQTGKKSLNRTAEYHIGKYKLTEFKSNQIVKFSNPYMNGCKGAYVFTL
                     TSGSTLLGVYASRYNMHYITDKLYDLTNIKRDTVVPEALITSAENFDKLPSDLFYQFY
                     DVLYSKGGWSFKDYSMYSYSSHNVAFNISMYKPNGIFYLTMTRLTSTYRDGKKVFDGV
                     KTMPILPIGNMDRALMVATTTNTNAKDTKLYDELMELAAYHDYSDSILRVRDSKLKTS
                     MEDTYNRYVAARKLIMTGVKDVSQYKALIDDRAVYMLGTVHQGVLQREKAEDYIEDDE
                     LDIDFGVDTTADIVDDDELIDIDDNIDEGNDINIEDDSFELDDSDDEIDLDSEDDDEM
                     SFEQFFETAKSMGVTDEAQARAMYINFMANN*"
                     /db_xref="UniRef100_A2F7D6"
                     /db_xref="mho:MHO_2260"
                     /db_xref="D1J813_MYCHP"
                     /db_xref="A2F7D6_TRIVA"
     gene            116003..116095
                     /locus_tag="SRR1747018_scaffold_15_prodigal-single_143"
     CDS             116003..116095
                     /product="hypothetical protein"
                     /codon_start=1
                     /transl_table=11
                     /translation="MYYRYEAQYLKGQAIDLEVKHSASFLYKGR*"
     gene            116181..117005
                     /locus_tag="SRR1747018_scaffold_15_prodigal-single_144"
     CDS             116181..117005
                     /product="hypothetical protein"
                     /codon_start=1
                     /transl_table=11
                     /translation="MGKIKDYFGTEVKDMDTVVFSTATGEMGSGIYFNNRIVTLRDDK
                     TITHKNIRQVCDMVIIESKRLGKTYQYLLDANNKEFKSGTKEITVNELKVGGVYETKT
                     GVQYIYLGDCWRIGSNSKNMTKVNVKSYRKMFFKLGKEKYTKDKTLSQLIEQAMMNCS
                     GGLLGMLDIFKFNMPKLSRRVAIIPEAEIQDFKDTGKLGIFDKSLNELVLIDTYYNQR
                     HSTIGDKVGYWFPAYKNKIEHVDLNKFTSQEVQRKQFATICDKIEEYGIEDIIVIK*"
     gene            117123..117785
                     /locus_tag="SRR1747018_scaffold_15_prodigal-single_145"
     CDS             117123..117785
                     /product="hypothetical protein"
                     /codon_start=1
                     /transl_table=11
                     /translation="MLNIVKGYKQGRAVMFYDLAETDGSLAKEKVEKALVVKMCDNGE
                     IANAKVQWWEGKAIVRCENKQLPLVRVDENGNVIGVATQAVRNGDKEHKNTKESTIPV
                     ASVADKAVEVGKVSNRKTRRNITYYGYDPKNKIEKLQLSNAIDLSGLETVGDLFDYIA
                     KDFRVQQLDKYKIEFGKKVKLGSKLSSINQTQLKTIEYGAATYLMNMLYDEINEVYLK
                     WS*"
     gene            117882..119249
                     /locus_tag="SRR1747018_scaffold_15_prodigal-single_146"
     CDS             117882..119249
                     /product="Uncharacterized protein n=1 Tax=Blautia sp. KLE
                     1732 RepID=U2D391_9FIRM"
                     /codon_start=1
                     /transl_table=11
                     /translation="MKNRTKRNRLIASIICILLVISMLIGTVITAFADEVKIVTLGAD
                     LSDEQRTLILNYFNVNENEVEIVTVNNEDEHHYLDGIATPQQIGTHTYSCTYIEPTHE
                     GGIHIKTVNLNWVTCEMIRNALVTSGITNCNVVCAAPKEMSGTGALTGIFKAYETVTD
                     EKLDETKVELASQELVETMELSEDIGQDEATTLMSTVKEEVIVQGLTSTEEISESLET
                     YLENNKIELTDEQKDALIQLMLDISKQEYSVDDVKNAYQDIKETVQTVKDTTEEAMNF
                     FERIWNWITTTWQKITGTYDKIASTEEAQAVKEQLGILAQTNDSLLGDNTVVTITEEQ
                     DLLDEASDVDDVTTEEKTSIIDNIVKFFKEFFGGTVDEPNTVEETETIESDTESSEAI
                     TFDNIDNSSVVENEIVEESTETIDEETEQEEFNVLDHVNWDMQNDTESIETSDGTPTL
                     DDLTK*"
                     /db_xref="UniRef100_U2D391"
                     /db_xref="U2D391_9FIRM"
                     /db_xref="clt:CM240_0713"
     gene            119390..120037
                     /locus_tag="SRR1747018_scaffold_15_prodigal-single_147"
     CDS             119390..120037
                     /product="hypothetical protein"
                     /codon_start=1
                     /transl_table=11
                     /translation="MIFRIVNFNKDLDIYNVISNEGEQKNVTAFQIVNVMIQGYAFDN
                     AYPTKKGFGIKTPNGTKFIQVALDRDTQLKLINYLDYQKKLEEERQKQIRQKQEQQEQ
                     LRRQQEQAKKQQKVPYSKPKIIGAPTNGGNKTTKIQGSSKSQKILYRGELYISHAALC
                     KKFNRDLNTFEELRRKGYSIDESLGIKPLRPESELVSPKQLQKMLDSMAIQRGEF*"
     gene            120059..120808
                     /locus_tag="SRR1747018_scaffold_15_prodigal-single_148"
     CDS             120059..120808
                     /product="hypothetical protein"
                     /codon_start=1
                     /transl_table=11
                     /translation="MIQVRAISKLRDEKGMLVGYTIQDTTTGQKMNVYKDNLKQAVIS
                     KQCEVVNMTLTSDGRLIGKAAPAPKKRQPKGTGVNLIEVYTNGRSLVAGFIDRTAFDM
                     QINDSGKEYNGLSAHQSFDVGHELMENIKNNYYDNVKMSGDKPDMSKVRRKSFSKVKG
                     KMINLLKNNGVTTELKVEKGENKYEYHVTIEGYNSVCNDEPLAQTLYALIVDALVTAK
                     IKTLYIDEDSIFVSCMTGINDVRKALKEIKF*"
     gene            120927..121994
                     /locus_tag="SRR1747018_scaffold_15_prodigal-single_149"
     CDS             120927..121994
                     /product="Uncharacterized protein n=1 Tax=Cellulosilyticum
                     lentocellum (strain ATCC 49066 / DSM 5427 / NCIMB 11756 /
                     RHM5) RepID=F2JJ82_CELLD"
                     /codon_start=1
                     /transl_table=11
                     /translation="MVKVVYFNQWFSSIAWVIEDLKKRNKNQIKIIASSRNKNHAYKD
                     YVDEFIVEDWVETKNHRESMNNYVEWVLNLCKEYKVDYFFVKKHSSDITKRIEDFAMS
                     GTFLITERYETLKSMESKAKVYQKLSENEELKQYIPMYINSENGIEVTRTLLEHRYKN
                     DLCLKFDSDEGGASFRAIDDTPVTIDSLNSFRVNKMTTDEAIRTVITADRTERLIIME
                     KLDSPEISVDCYNSKHGFIAICRAKEEGRIEHIYYNSEISELCCKIGDILGLKFPYNV
                     QFRYKANSNVNSNEKQMMLLEVNPRMSGGLYYEVTNGLNIADICLKDCMNRDKEYNID
                     DYIGFKDKYVTHLELPIQVEK*"
                     /db_xref="UniRef100_F2JJ82"
                     /db_xref="cle:Clole_2674"
                     /db_xref="F2JJ82_CELLD"
     gene            122018..125437
                     /locus_tag="SRR1747018_scaffold_15_prodigal-single_150"
     CDS             122018..125437
                     /product="hypothetical protein"
                     /codon_start=1
                     /transl_table=11
                     /translation="MEKLNYQTKIADEALEKLNNEHKVGLNVFTRGGKSYIAMNILEH
                     LIGSESDRILVLGPKGVLSNLRINVMQQFKYAQNIIWLNYEKLSRKIRITDHLSSLGI
                     NPDDVKVILMDEAHKAFGKVRRETFVDDSEWIYSKYLITMTATEYNNLSGIHALYELV
                     GKDNVIEYNHVDAIKDGVARKVKYVPAVLSYDKSVIDKINNLKKLDTESKVTLKFIKE
                     LEKRYKKLSSDEANLIRDYIVESATLPLKDGARVFVFFSKIEAIKEHKDAVIEAITSA
                     YKAWGNKSVKYRYMELTSDKSDKEADEIRGMLGEDPLPNTIDIIFAVNMADEGIHPSR
                     THFALMMSATSSIQKLQQRIGRVTNLYEYDDTDTLIFDLRDSIGIINKVKYTNRIYES
                     VRDIIVNTYEDIDKTDDFSILGEYTQVVDIVESKTAEDALDLVNKLRFIEEATRDADT
                     VIDYIKDNLDEIDEKLNGDIIEFLRRKRMYTAKSYERQIVLGKETKYRALLNIAFSNE
                     YDEEVQSIIKSLLSKLGYRIYIKEGTFDDIRSCNRVRIIYNECDKSRESEEITDKLIN
                     ILTFNKLSDNERRIVIDFDIESLYKVAEDSGRVEKVTNEKRARDEIKRAKKEELLRQQ
                     EERERQARLKKLQADREKYINKNIELCDNTLERLIKLKKDCTNELNAIDELLKAADDP
                     RYLIKVRTSHYNDKNNTIEISVFTHSTLVTYLSRKEIEGYHNAFTGWIESINDKEKTL
                     NNCMDTLKNTLEIEVKLNPTDENYKAKLHNTVYDIEKTGEAVHRIKDSITTSKRRISA
                     KEKNTAWQKDYKCDLDELRDALEKYCNIKPENVKDGYVEEIFDVKETDRNALILRLDI
                     IDILKDENAYYKSLEDESCDIEKSTPTHITDYNILLDKSKPRKKSYEINKEELGLMPS
                     TLYSCKIADKNKAIAVIAILKHGIALDTQNGRLSVSNASNYLLNDCNIALRAKFDDEM
                     VDYIVEEADKCLENADSKLVLNILSGDIYTDDTDAILKELNTIKRVCGEKDSVCSNIL
                     ELFRVDNLYSRYIKTLRASKGFSIYTKLLYAKSFNKEVSSILTNMFKDDINDNLELAL
                     YYALKVDSTMVYNEVFGTKKYHSMLKKYVKEHEKNNNSNEYCQVIKEILGK*"
     gene            125557..126789
                     /locus_tag="SRR1747018_scaffold_15_prodigal-single_151"
     CDS             125557..126789
                     /product="Putative uncharacterized protein n=1 Tax
                     =Johnsonella ignava ATCC 51276 RepID=G5GJF7_9FIRM"
                     /codon_start=1
                     /transl_table=11
                     /translation="MKEMSEVKDTRTYIKNITDRHRYLESITVEHRSNNPKRDFLFVN
                     KKQCKHIPCKASDMIKMCKTLANEVNTGLSKKDNYEDLKVLVIGFAETATAIGTIVGN
                     NVDKARFILHTTREDVPGSEQVITFEETHSHATTQKLLVEKDSEFDFNNYNYILFVED
                     EISTGNTILNFINAFETQHNLDKDGHKIRDIKYGVASVCNWQNKTMQRMFEVAGIDTF
                     ALITGEIDDIGVKMLDGTNIEVDTTVNDYNIGVYSGVTGIFPHENVFFENRTGHKVSR
                     TERDADMQSKFRQTTENICKQYKSVRVIGTEECMEPAIMLANMLESKGLDTVCHSTTR
                     SKIDVLKGSEDGIKSRYHVPSAYEFSRDTYIYNLENKYDCTVLVTDSTNGKQILALYN
                     ALYNIIGGDTSKLMLVTL*"
                     /db_xref="UniRef100_G5GJF7"
                     /db_xref="G5GJF7_9FIRM"
                     /db_xref="rim:ROI_15210"
     gene            126794..126982
                     /locus_tag="SRR1747018_scaffold_15_prodigal-single_152"
     CDS             126794..126982
                     /product="hypothetical protein"
                     /codon_start=1
                     /transl_table=11
                     /translation="MKEYKIYDFDGELKGIVQANSFEDAFNKALGDYPHMEVSSDKAY
                     DIYIECENSIKYLWIRFG*"
     gene            127009..128148
                     /locus_tag="SRR1747018_scaffold_15_prodigal-single_153"
     CDS             127009..128148
                     /product="Uncharacterized protein n=1 Tax=Bacillus cereus 
                     (strain ATCC 10987) RepID=Q72YC8_BACC1"
                     /codon_start=1
                     /transl_table=11
                     /translation="MNKLVKTSYSKDDAVVLLKDLSSCMKEVPTEVREKLIQMGVHYS
                     EMLPEEKAPSEEYEALYEKALADKKHEIALDIQRVAELMQNRAIGNSMGYPVIISLAR
                     AGIPVGILIKRYIKQVYNIDCAHYAISIIRDKGIDENAMNYIYDKEVIGNGVDVRNFF
                     FVDGWTGKGAIKNQLTEAVAELKKKDDKWKNLRDDLWVLADPANITPYCGTHEDYLLP
                     SACLNSTVSGLTSRTILNKYINVDAGDFHGAAYFKKFENIDKSNEFIDEVSKEFKDMR
                     ARTVSKNGLPLEEGWDGMSITLDICKLFNIPDYKKVKPGIGETTRVLLRRVPWKVLIN
                     KDISDDDPDIQHILLLCKEKKIPTMRWDLGHYKVCGIIKELSADA*"
                     /db_xref="UniRef100_Q72YC8"
                     /db_xref="bca:BCE_5093"
                     /db_xref="A0A068ND59_BACCE"
                     /db_xref="Q72YC8_BACC1"
     gene            128141..128338
                     /locus_tag="SRR1747018_scaffold_15_prodigal-single_154"
     CDS             128141..128338
                     /product="hypothetical protein"
                     /codon_start=1
                     /transl_table=11
                     /translation="MHSTRNDKSLGGDSMTKKDEKITIAIIMSILLIVIVLNVIACIN
                     IGFAEYMKAIARISERIKIIC*"
     gene            128351..128935
                     /locus_tag="SRR1747018_scaffold_15_prodigal-single_155"
     CDS             128351..128935
                     /product="Hydrolase NUDIX family n=1 Tax=Firmicutes
                     bacterium CAG:345 RepID=R6XPL2_9FIRM"
                     /codon_start=1
                     /transl_table=11
                     /translation="MKLNSIKQLQKNHFLNMYEASYTNADGNEKKYEFISRNPELTKE
                     QFESENKEVDAVGIIAFSPDMEKILVAKEFRLACDKWVYNFPGGLIDDGEDCVEAATR
                     ELWEETGLKLIKVLDVLSPAITAVGISDEAVNTIVCIADGTFEKSTSADEEIQPYWLD
                     KNEVRKLLKDGEYMSLRTQSILWMWACGVSNFNN*"
                     /db_xref="UniRef100_R6XPL2"
                     /db_xref="R6XPL2_9FIRM"
                     /db_xref="bpb:bpr_I0109"
     gene            129004..129819
                     /locus_tag="SRR1747018_scaffold_15_prodigal-single_156"
     CDS             129004..129819
                     /product="von Willebrand factor type A n=1 Tax=Clostridium
                     difficile E15 RepID=U3Y0U3_CLODI"
                     /codon_start=1
                     /transl_table=11
                     /translation="MVDLKKNEEQLKDEVMSKISLSKDKVNLEKHVVSLTKTVVDLSK
                     KNNVDLGSTKAKVVVALDYSGSMRGLYGNGTVQDTLNRLVPIGLTFDDNGSIDVYLFE
                     NGCRKFEDLTIENYADYVNEVILSSDYSMGGTNYANVLKAIIFGERHSEVVEKRGFLG
                     FGKKKVTKEVSGDAIVSDDQPTFVIFITDGENSDEFETTDIIKKASKENVFIQFIGIG
                     RENFKYLKKLDDLEGRDRDNTGFVQLEKLDNASDSELYTSVLSQFAAWLNGEQ*"
                     /db_xref="UniRef100_U3Y0U3"
                     /db_xref="A0A0F7F6A8_PAEDU"
                     /db_xref="cdg:CDBI1_19778"
                     /db_xref="U3Y0U3_CLODI"
     gene            129842..130120
                     /locus_tag="SRR1747018_scaffold_15_prodigal-single_157"
     CDS             129842..130120
                     /product="hypothetical protein"
                     /codon_start=1
                     /transl_table=11
                     /translation="MDNVTEERIPLGRKLRQLTDQAKTNKEAQELVNMLKDAASRGED
                     HLSFPDLRTVVPSMIMNESLWDWLRSEEITASGGIDPNTAAYNYTLSW*"
     gene            130141..130350
                     /locus_tag="SRR1747018_scaffold_15_prodigal-single_158"
     CDS             130141..130350
                     /product="hypothetical protein"
                     /codon_start=1
                     /transl_table=11
                     /translation="MKSTKLRVMLATLLIVIGPLISCIVADFGYTITASLFAVVTVVL
                     GCVLLKKWIKQYLRERTEEIKKRGY*"
     gene            130352..131137
                     /locus_tag="SRR1747018_scaffold_15_prodigal-single_159"
     CDS             130352..131137
                     /product="Putative HAD superfamily hydrolase n=1 Tax
                     =Desulfosporosinus acidiphilus (strain DSM 22704 / JCM
                     16185 / SJ4) RepID=I4D514_DESAJ"
                     /codon_start=1
                     /transl_table=11
                     /translation="LNILYATDMDRTMIFSHRFIKEQVPVSGYTLVEKKDDKEISYMS
                     DKVISKLHDLNKNKHVNVVPVTTRSIQEFERINLGIKTRFAIVSNGGTILEYGKPMED
                     WETYIKEHINRFDLIDCALDMAELASVSRESKFIDNKYIFNKTTNPEVYDFEIGSLIG
                     KYPDLTFVRQKNKVYAIPKCFSKAIALRWLQNRLGCDKLVASGDSELDLPMLAIADYA
                     IIPDHGDLVKCGYVTSGRIVSGGIDSPLQTFDIIEQILSENKH*"
                     /db_xref="UniRef100_I4D514"
                     /db_xref="dai:Desaci_1911"
                     /db_xref="A0A0B0QH00_9BACI"
                     /db_xref="I4D514_DESAJ"
     gene            131242..131793
                     /locus_tag="SRR1747018_scaffold_15_prodigal-single_160"
     CDS             131242..131793
                     /product="hypothetical protein"
                     /codon_start=1
                     /transl_table=11
                     /translation="MSMRLAFDKLGKYYSYIWIGILFDLLASLVLGFIGKFNNIFTVI
                     SRADIYENIKELIGNNVIPEFISRYTGIGLGIILIFYLLILMLYILIVFGIPNIVYCI
                     NKAVIKNYTGTATNIVVWLLCFISFIPGIWCTTKMIVLFTAFLSLNIPLIHLAVLFLI
                     QLAMIVMYIITMFQSLTNKGEQH*"
     gene            131793..132782
                     /locus_tag="SRR1747018_scaffold_15_prodigal-single_161"
     CDS             131793..132782
                     /product="Uncharacterized protein n=1 Tax=Butyricicoccus
                     pullicaecorum 1.2 RepID=R8VS61_9CLOT"
                     /codon_start=1
                     /transl_table=11
                     /translation="MDRMNEGVNVSKTPNPGMKPAQQPAQPNQGMHGQQGQRGLYSQL
                     IGTRENIKLITKESYPQYGLDVEIIEYQKLLGSQNVYGAQAMWFMNEQNIKCRQIGLI
                     INNNGVKIESGAMSYFQGPLQCSTGINSAGKLVSQMFTGKLTGEKVVMPEYHGSGILV
                     LEPSFKHFLTLELGPGEQIICDKGMFFATSASVTIEPTWAGTASGAVLGGEGIFQQLI
                     TGPGVVILESPVPMCEINRIQLNNDILRVDGNFALLRTGGVQMSVEPVSQSLVGSAMS
                     GEGLVNVFRGTGEVWIAPTIKVYDAINVARSIGGNIGAVDMNTSTGRAKPGTR*"
                     /db_xref="UniRef100_R8VS61"
                     /db_xref="A0A0D0QSC8_9FIRM"
                     /db_xref="cpf:CPF_2644"
                     /db_xref="R8VS61_9CLOT"
     gene            132903..135077
                     /locus_tag="SRR1747018_scaffold_15_prodigal-single_162"
     CDS             132903..135077
                     /product="PF14266 domain protein n=1 Tax=Lachnospiraceae
                     bacterium ICM7 RepID=J4TJ91_9FIRM"
                     /codon_start=1
                     /transl_table=11
                     /translation="MIITVNDKLSTLLKKNTIIVIDDINTSNKEEVFNIIDNCDLYID
                     SKFSAPTSSNEIIGKRSSVVSTMNELFTYINGSIHNRTSRWFTSDTQLRNFKIKLLYW
                     CANEFSSIIDKLDKHEEVRIVINNEMSKHEKIFIRVLADCGATVLVIDKTFNNDEISK
                     EIDNYSNDKKASVQVIAFGTYENIKYTRNNREITQTSVISNNATCEYESLEEIEQALY
                     TDNKIVKVNVVGMNNYIDTCNFYAKLNKNCTSNNKWLLANNGFPKPTYEQTSNIPRFA
                     NSKHDYIIFTLMQFLKLGDKDTDNKVEEIIKTIFNQGENRALSGQILYNKIVYIVCSL
                     NTIYSVGKPDCIVYYGNANKNDIIILEILAQITDISVVVACSDKNKAVQINGLGTLEL
                     NISNELFTIPLIDKRDSAATMAAQAERRVNDTLFNGDTLGMYKPGQFSSCTTIDFNTT
                     YDELKLWWNKELYLRPGFEARGNLAVIPTLFRVIKGCIGDANSFVSEIQKYCCGKTLL
                     CRDKAELGMLTEAGIHCNIHRGTDVNCTRFEDQKPFFENGKLNRERIKSGRNYSYSFL
                     DMNKQDMILDKIEDIIVNNKVNKKLFRTEQEFIDAVLNIGLNLHMSILQNIQWFEFYT
                     YNPNLVLILKDQNMPDINNMILLALLQNLGFDVLIFVPTGYSSIENLVGPNFVFDTNV
                     IGEANYEIDTSRLHVTSNIEITDSSNKEQPKKQGFFSKLFGR*"
                     /db_xref="UniRef100_J4TJ91"
                     /db_xref="J4TJ91_9FIRM"
                     /db_xref="cay:CEA_G1426"
     gene            135154..136335
                     /locus_tag="SRR1747018_scaffold_15_prodigal-single_163"
     CDS             135154..136335
                     /product="Uncharacterized protein n=1 Tax=Roseburia sp.
                     CAG:303 RepID=R7INK9_9FIRM"
                     /codon_start=1
                     /transl_table=11
                     /translation="MAIKKPDTAVATVSVNENEDVINLSKVEETRQQFDLATAKQKYE
                     MEIRESGIVDQLTSQIDINNTTSIIEFGKEPAQKMAQLADQVLSKYDATTIDDTSKLV
                     NSLLEVMKKIDIGEIKSLQELSATAKKSFFDRFKESAQEKLNRLVGKYRTIGSEMEQI
                     CTQLSVYEQQIKNSNADIAKMYDAAKEEYRQMVATIMAAEEACKEIEQYRDDRQKEYE
                     ETGNPDIQFELQNINQALTLMEQRTADLRGSEAVALQSIPTFKIQEMTNANLARKINS
                     AFIVTVPAFKTALVNSVIAKQQSIQAQGLAALDEATSVLVRKNAENAVGQLQMSQKLA
                     NTSAVKADDIEYAWNTIMNGIQQYKEMENQYREVRKDEAKRIEAANAAYMQSLHDGSA
                     L*"
                     /db_xref="UniRef100_R7INK9"
                     /db_xref="A0A011V327_RUMAL"
                     /db_xref="ral:Rumal_2366"
                     /db_xref="R7INK9_9FIRM"
     gene            136406..136624
                     /locus_tag="SRR1747018_scaffold_15_prodigal-single_164"
     CDS             136406..136624
                     /product="hypothetical protein"
                     /codon_start=1
                     /transl_table=11
                     /translation="MEAESVERLTVLLELSIKDKKYEALLILTVDRNFSNNTVSNLEK
                     ALNKAKIPIDVKNLWTSKVADYRKLLAC*"
     gene            136926..139565
                     /locus_tag="SRR1747018_scaffold_15_prodigal-single_165"
     CDS             136926..139565
                     /product="ATPase, P-type (Transporting), HAD superfamily,
                     subfamily IC n=3 Tax=Roseburia intestinalis
                     RepID=D4KP54_9FIRM"
                     /codon_start=1
                     /transl_table=11
                     /translation="MEKTNVNFKDKLNGLSPAEVEQSKKDFGTNKLSEAKQDSILDMF
                     KDAFKDICIIVLLGALAIKLVLTLIGVFYPAFAGENDAVEIVSILLAVALATGFSVLS
                     DYRNQKRSNALQEEYGKTYAKVMRNGALESILTSDIVKGDVVLLQAGDKVPVDGLIIS
                     GKLKVSQAALNGESRDENKEAAVDMADAETDDFTSLTKVFMGSVVTSGEAYMVATVIG
                     DATELGKINQSLNESEEEEVKDATTEKLEVIVGQIGKLGTICGVLAGILLVACSLIRG
                     QVVLEIAAIASLVAEAVMLGASILIMAIPEGLALIVSLIQSMNSENMYKHNILVSHKN
                     AFSDSAFLNILFSDKTGTITQGKLSLVEFIVGNGKVISDLKTKKFIDAITINNLAKVS
                     EGKAIGSNNMDRALLTYAINNGYDGTAQNEDIVKEVNGFDSEKKCATAELTNGTTLWK
                     GATENIIDKVTHFIDEDGTEMKFAEADKKAVQAKMIEQSSRAMKLLSVAEIKGDKVTL
                     LAILCLRDDVRADAVQTVKELHSAGIQVVMVTGDMKETAVAIARDAGILTDETNDIVL
                     THEELERLSDEELKKKLPNLRVVSRAKPLDKKRLVSVAQQLGNVCGMTGDGVNDAPAL
                     KSADCGFAMGDGTAVAQEAGDVVILNNSLTSIKDCILNARTMMKSISKFLIFQLTVNV
                     STLLMNVLSPILGWTEPFSIVEILWINLIMDTLAAMAFGGEPVLERYMNELPAKREAK
                     ILTGYIKSAIGVASVFITLGSILILENIGGLATMLTPSDCADPELYKKTIMFAFFIYS
                     IIFNSLNTRSEKFNLFEGIGENKRFLYVMGSIFVLQTVIIEIGGSVFGTTMLTPQALL
                     VSMALGFLIIPVDMVRKLFVKNK*"
                     /db_xref="UniRef100_D4KP54"
                     /db_xref="rim:ROI_15290"
                     /db_xref="D4KP54_9FIRM"
     gene            140547..141161
                     /locus_tag="SRR1747018_scaffold_15_prodigal-single_166"
     CDS             140547..141161
                     /product="Uncharacterized proteins involved in stress
                     response homologs of TerZ and putative cAMP-binding
                     protein CABP1 n=1 Tax=Roseburia intestinalis CAG:13
                     RepID=R6AS25_9FIRM"
                     /codon_start=1
                     /transl_table=11
                     /translation="MQAQPQVQRQRPQGNGVHLKKGQKVALAGVNGGQLSNIKVCLGW
                     DLVNQACDLDASAFMLGADGRVLGDDWFVFYGQTTSPDGSIQHSGDSQGDGIGDDETI
                     SINLNSVNPNIQKITFVVTINEALERNLNFSMVANAYVRVVDGTTGQELNKFQLTDYY
                     ANVTSMVVGELYRHNGDWKFNAVGDGVAKDLAGLCAMYGVNVDD*"
                     /db_xref="UniRef100_R6AS25"
                     /db_xref="rim:ROI_15320"
                     /db_xref="C7G897_9FIRM"
                     /db_xref="R6AS25_9FIRM"
     gene            141177..142562
                     /locus_tag="SRR1747018_scaffold_15_prodigal-single_167"
     CDS             141177..142562
                     /product="hypothetical protein"
                     /codon_start=1
                     /transl_table=11
                     /translation="MKVILNFLLCMCLLFSQMTPFTPLAYKLNNLNKKEVVDNTTNDE
                     NNAVDNTEITEDINSNTEDDSKVKVSNFITLDLDGYCTIDIPLSHFTVNESNSTSTYK
                     QIDYNDNKTRLFMSYITDMDTTADIPGYIAKEVAGVDTVTNDKTPISYGSYDWVKIKA
                     DHQEDDCNIYIYYTLNKTNTSAFWIKVKVAADSDNDTFDEVMKRMLDTYYLYAASGTL
                     FDTPTTGYYENYSNNNGTVADTSNYQANSNDNNVFQSRGGYVLGADISNNWKDLEIII
                     DGNKFSLPSTVAAFENAGFKLNDLSVNVTEDNTRDLDVYRGQTKTLSYQNDNGTVVQL
                     TVYNDNASEVKKFNECQVVAITVDADKFIDVADTDSSEAYNDETAASDMTATNAKDEH
                     NHELILPGGITWGVYTDDLKAYYGMCTQTSYTTAIQMLTWKSGNKQMIIRTEMVHNIK
                     YVQLSCLEVDK*"
     gene            142570..143727
                     /locus_tag="SRR1747018_scaffold_15_prodigal-single_168"
     CDS             142570..143727
                     /product="Uncharacterized protein n=2 Tax=Bacillus cereus
                     RepID=J7VHF5_BACCE"
                     /codon_start=1
                     /transl_table=11
                     /translation="MGYFNNIDEAFGKIVNNSLILKDTYKNSIGRTFVKIRCTLCNEE
                     RYVEWAHFNYGNYKKCGCSNPKENLRIGDIYNTDTIIRETRKSNRPAFGVKCNICGKE
                     RIIERYKFYTPRYNKCDCTKSKVDYSKRYIDLIGKEDTRLNFKIIAITKCEEHIGLEV
                     QCNTCKRHRVIRADAYLRGDDFHIEKCLCDEKSQPYNKYHGDELRNILRERYGNLIGT
                     KSGLLECIDISSGDSGTTVLCKCHCGCGREVEVNMTNFKLKRVMSCGQNSVSFGEKVI
                     ERYLQNNKIEYQKEYTYDDLKSPRGYKLRYDFAINVNDEIILIEFDGKQHKEDNGHFG
                     HSIYSDFGYRKLCDEIKDNYAKSLNIKLFRIDYTNSEEKIIEELDNIINIL*"
                     /db_xref="UniRef100_J7VHF5"
                     /db_xref="R8XK43_BACCE"
                     /db_xref="fpy:FPG101_09215"
                     /db_xref="J7VHF5_BACCE"
     gene            143786..144652
                     /locus_tag="SRR1747018_scaffold_15_prodigal-single_169"
     CDS             143786..144652
                     /product="hypothetical protein n=1 Tax=Ruminococcus
                     flavefaciens RepID=UPI0001C37874"
                     /codon_start=1
                     /transl_table=11
                     /translation="MLKLETVNELTLKVTCQGGGDVLFTKAGAFIAGECYGQKNYAFE
                     KVLLGPQGNPLQAALGQLGRRFTGENLPLMKVMMRGDSITYYANDEQHVVVYHLNQGE
                     TISVESENILAFTQDCKYGIRFLAQGVISQKGLATSTLTGMGPNAYVAVLVDGNPIVL
                     SNMQNGSTLEVDPDSVVCWIGNDPGFKLDLSWKNLIGQSSGESYMFEWASGRSATVII
                     QPKERTSGLDISMDGKRTGSKPTQQQRVSMGQSMGDLGNTLGSLGNMLGGGSGNNGGG
                     GGLGGLGGMLGL*"
                     /db_xref="UniRef100_UPI0001C37874"
                     /db_xref="E9S800_RUMAL"
                     /db_xref="ral:Rumal_0950"
                     /db_xref="UPI0001C37874"
     gene            144806..145522
                     /locus_tag="SRR1747018_scaffold_15_prodigal-single_170"
     CDS             144806..145522
                     /product="Bacterial stress protein n=1 Tax=Ruminococcus
                     albus 8 RepID=E9SEK6_RUMAL"
                     /codon_start=1
                     /transl_table=11
                     /translation="MGTVDLSKHTVNLSKGDKINLSKSAEGLSKIMVGLGWDPASDEI
                     TREVTETIKPGFFGRLFGAQERTVTRQVVVRSSMGETIDCDAWLALLRNGKLVDSDDI
                     IYYGNKDFYAHGENVVHHHGDNLTGEGDGDDEQITINLEDLPAKYDSIVVGVTIYRGK
                     EKNQSFGGLKNTFVRVVDERDGFEICRFNQSEMAENKDAITFIAGKLFKDKGEWQFKA
                     IGKGTLDKSISDAAAHYRYK*"
                     /db_xref="UniRef100_E9SEK6"
                     /db_xref="E9SEK6_RUMAL"
                     /db_xref="ral:Rumal_2364"
     gene            145540..146766
                     /locus_tag="SRR1747018_scaffold_15_prodigal-single_171"
     CDS             145540..146766
                     /product="Putative stress adaptation protein n=2 Tax
                     =Bacillus subtilis RepID=M4KN35_BACIU"
                     /codon_start=1
                     /transl_table=11
                     /translation="MSVSLAKGSKINLSKEASNLGVKLTNVNVGLGWDCNTHGGADYD
                     LDAWALAVTDKGLKRKNLVYFSNTFDSSMQIHHCGDNLTGEGDGDDETITINLEKLPD
                     NYKHVLIGVTIFRARNRNQSFKDIDNAFIRLYDAKTNIEICKYSDNKFKNEFGNCISL
                     LFGVLTKVNGQWEFNAVGKGDKFGSITDALNVYGEYTLDDNTTLNNNGGKKTMAVNLS
                     KGGKISLAKVASDAGISGGLTKIVVGLGWDVQKYDGGADFDLDAAAFMTGASSKVRSD
                     ADFIFYNQKEGPGVLHTGDNRTGEGDGDDEQIKVDLTAVPADVEKISFTVTIDQADVR
                     NQNFGMVENAYIHIVDEVTGTELIKYELGEDFSVENAIVVAELYRHNGEWKFNAVGSG
                     FSGGLAALCRNFGVNI*"
                     /db_xref="UniRef100_M4KN35"
                     /db_xref="bsx:C663_0281"
                     /db_xref="M4KN35_BACIU"
     gene            146907..147539
                     /locus_tag="SRR1747018_scaffold_15_prodigal-single_172"
     CDS             146907..147539
                     /product="chemical-damaging agent resistance protein C n=1
                     Tax=Bacillus massiliosenegalensis RepID=UPI0002E5DBCB"
                     /codon_start=1
                     /transl_table=11
                     /translation="MILGANNNGAAQAPAGGVINLSKGAKINLSKEAPGLKKIMFGLG
                     WDCNKYSGGDDFDLDASCFLVNAMGKTTADGFIFYNNLIGPNKCVVHQGDNRTGEGEG
                     DDEQIYIDLDLIPDNIDKIAITVTIDSADKRHQNFGMVSNAYCRLVNTETDQEQVHFD
                     LGEEFSVETAIVVGEVYRHNGDWKFNAVGQGFSGGLLALCKNYGLDAEYR*"
                     /db_xref="UniRef100_UPI0002E5DBCB"
                     /db_xref="bif:N288_16370"
                     /db_xref="U5LEY2_9BACI"
                     /db_xref="UPI0002E5DBCB"
     gene            148224..149129
                     /locus_tag="SRR1747018_scaffold_15_prodigal-single_173"
     CDS             148224..149129
                     /product="Uncharacterized protein n=1 Tax=Eubacterium sp.
                     CAG:581 RepID=R7NL33_9FIRM"
                     /codon_start=1
                     /transl_table=11
                     /translation="MQLSNQSNTEQLNTDSLVSAGIANVLGMEYSEEESTSLILGDEL
                     AGYDIVILSDKSRDELEETYGGLSNLGEAKLSDYTVVDLTTSINTDIDTNDAQELVTK
                     EDLKSYSEPNISSEVVNEYQRNTKISVTSVERDGFILLDNGAFDEWISKDLLCTQAEY
                     QKSLQGSALLDIENPDTNYKGVSVSLTAEDRDLLERLVMGEAGAEGYEGAALVAQCIR
                     DTMVYKGYSSVASVREGCKYSGSISKEPNQDVKNAVSFIFDDGGYAVRHKLYYFYAYK
                     WCSSSWHETQPFIIQYGGHRFFASK*"
                     /db_xref="UniRef100_R7NL33"
                     /db_xref="R7NL33_9FIRM"
                     /db_xref="rbr:RBR_04870"
     gene            149147..149821
                     /locus_tag="SRR1747018_scaffold_15_prodigal-single_174"
     CDS             149147..149821
                     /product="hypothetical protein n=1 Tax=[Clostridium]
                     glycolicum RepID=UPI00037A1583"
                     /codon_start=1
                     /transl_table=11
                     /translation="MSCGKQIVKLESKYSINNYYGNNTQCNVIKYGNTPILISAPHSI
                     KQKRNGVIKSHEFYTGAIAEYLAHKLCCSVITKQELDINKYNDDANYEDTNCNYKRTV
                     RDFLEYSDISLFIDIHGLSGNKDSIIDICTDNGLNIIETEYWLIDSLVNMIKNKFIGG
                     NASVNKYFKADKQYILSKWVHDTFDISAIQLEINGRYRWFDGNTKIQSELLVNILYQW
                     LSNYKK*"
                     /db_xref="UniRef100_UPI00037A1583"
                     /db_xref="A0A0D8ICQ8_9CLOT"
                     /db_xref="UPI00037A1583"
     gene            149941..150285
                     /locus_tag="SRR1747018_scaffold_15_prodigal-single_175"
     CDS             149941..150285
                     /product="hypothetical protein"
                     /codon_start=1
                     /transl_table=11
                     /translation="MKAKRVSLIIITLSVLATVLFGTTIAFARDNSKKHIDELCEQNY
                     IAPEIVYATIESGYEINVDEYINTLSKYADLAGTDEEVDIAEAISETLNCSLDEATRI
                     IDKSDSIQNKNN*"
     gene            150325..151065
                     /locus_tag="SRR1747018_scaffold_15_prodigal-single_176"
     CDS             150325..151065
                     /product="ADP-ribose pyrophosphatase n=1 Tax
                     =Desulfosporosinus orientis (strain ATCC 19365 / DSM 765 /
                     NCIMB 8382 / VKM B-1628) RepID=G7W694_DESOD"
                     /codon_start=1
                     /transl_table=11
                     /translation="MVIKEAFKGFAKPSVAVDTVILRTCDYGEVTNRQVPYKNMQVLL
                     VKKATEEEWHLPGTIMRLGETSEAAISRIINDKSKINDITFEQLYTVDNDLNRDERGH
                     IISIVYIGMCSSQDSSSTIGIIGDGYESQWFWVTKDRKFIGASGDEMIDTLKYDHVSI
                     INDTITRLKGKLLYTDVGFNFVGERFTIRELENTFVAINERQIPGFRRIIANKITGTG
                     IMSDGKAFRPAELYRKANNNESEKLSNE*"
                     /db_xref="UniRef100_G7W694"
                     /db_xref="dor:Desor_2547"
                     /db_xref="G7W694_DESOD"
     gene            151058..151276
                     /locus_tag="SRR1747018_scaffold_15_prodigal-single_177"
     CDS             151058..151276
                     /product="hypothetical protein"
                     /codon_start=1
                     /transl_table=11
                     /translation="MNKIIIIIVKGDDYNHTFKWNSVDEFRNALENGGKLPNKNDVVI
                     EAYIDDNLIDAGNTFEITLDKLKLILDI*"
     gene            151302..152030
                     /locus_tag="SRR1747018_scaffold_15_prodigal-single_178"
     CDS             151302..152030
                     /product="hypothetical protein"
                     /codon_start=1
                     /transl_table=11
                     /translation="MEKIEIKDLTKLKITKLTSWKIYFDYDGVHYMIIDDSDEDSHLS
                     LYKRDISNGKVRLTLVNERITTAGVWYFIRDISKRRPKSIVYSNIDREYFVKKLLELG
                     FSSGIFEDAYNRNTEQIKTLREQIEQLNRKISGLKDNWDLTSGHGSKCYGINVKCKAA
                     DRIKPAKDGEWCEQYNDYYGNTHPKYGGVLTDLFGLTVGYSFYVTNGCYDATIVVNEH
                     GDKCILTYCTCVKLTKEQHSLYIK*"
     gene            152145..152744
                     /locus_tag="SRR1747018_scaffold_15_prodigal-single_179"
     CDS             152145..152744
                     /product="hypothetical protein"
                     /codon_start=1
                     /transl_table=11
                     /translation="MNYKFKTKNGEVIRVFHNHFVPVDESHFGTVSWDSKDENDPGYC
                     EVLKDESGKKYFTYNNERVYMDDFLAYTPAELIKLMEGEEYISSDEMIYTLMKYGINS
                     LHVMQRKKPMTGFRVGGAFFGFESEQLSEDKSTWDSVEYKFSETDMFKLSDNYKIKLT
                     PADESNLGVYASRDYYVHDIFELLKHNTEDYALFENKAA*"
     gene            152761..153417
                     /locus_tag="SRR1747018_scaffold_15_prodigal-single_180"
     CDS             152761..153417
                     /product="hypothetical protein"
                     /codon_start=1
                     /transl_table=11
                     /translation="MSNNTVYLPQFAGESNPFDVLWYLSVEIGRALLFKAKRIGSGIY
                     EGVDELQKKYNETFEKVSNLTEEEREFLLRDSYFTRCDFYNDENKKLLEIESESSSDM
                     SYCSQLVSEDFLKATLGDEAGTLEYQRRCKLVSVGKRYTKQFLHSVIDYLEALESDEQ
                     GGYSDGIQEFMKQFENTPSVEDVQLMIDVNSVKTVSFYDVDNCGGNINEFYKKANIPV
                     *"
     gene            153430..153924
                     /locus_tag="SRR1747018_scaffold_15_prodigal-single_181"
     CDS             153430..153924
                     /product="hypothetical protein"
                     /codon_start=1
                     /transl_table=11
                     /translation="MEVKAISIDVYAEAHYSEAEYNERFMLTVGDFLKYFCSDKEITT
                     DEELIKEVHERFDGIEITISELDGKFSEVDADITVDTWTEDDLIEFYEENSGYKDEVI
                     SVLGGMLGYSYSERVEFEKTLKAGMEALIKTLDFKESVTVKVPRSKVVELREFVDKLN
                     NKEE*"
     gene            153927..154472
                     /locus_tag="SRR1747018_scaffold_15_prodigal-single_182"
     CDS             153927..154472
                     /product="Uncharacterized protein n=2 Tax=Clostridium
                     RepID=A7VSM9_9CLOT"
                     /codon_start=1
                     /transl_table=11
                     /translation="MKKVLIVVDYQNDFVNGSLGFEDAKKLDHGISELMIKYAKDEDG
                     EIFCTFDTHGTNYLETQEGKKLPVEHCIKGTWGWELYGEVAEAEVMYPMKCTRIDKPT
                     FGSYELANRLSRLNKLEGVESITLVGVVTNMCVISNAVIAKAACPEAEIIIKKDLVDS
                     FDKELHQKALDVMASMQMTIE*"
                     /db_xref="UniRef100_A7VSM9"
                     /db_xref="A7VSM9_9FIRM"
                     /db_xref="eyy:EGYY_23590"
                     /db_xref="A7VSM9_9CLOT"
     gene            154558..155211
                     /locus_tag="SRR1747018_scaffold_15_prodigal-single_183"
     CDS             154558..155211
                     /product="Uncharacterized protein n=2 Tax=Roseburia RepID
                     =C7GDN0_9FIRM"
                     /codon_start=1
                     /transl_table=11
                     /translation="MVFTVAIFLIAFKAKASVINNEEIGNSYKSKVIESTEFVEEPSL
                     SNFIDNNEDNCKTGYIFIGDSRFVGMNDACGISDTENRFVIAMIGEGYDFLVNTALQE
                     AEDIVNENSDITNWKYIVCLGVNDLYNVNKYIDKYNELKSTVDLVLVSVNPIEYHSSI
                     TNENIDEFNNKIKNIEGIQYIDTNYTLCTEGFSTVDGIHYTSDTYKLIYNTINTYLE*"
                     /db_xref="UniRef100_C7GDN0"
                     /db_xref="R6B9N8_9FIRM"
                     /db_xref="C7GDN0_9FIRM"
     gene            155302..155640
                     /locus_tag="SRR1747018_scaffold_15_prodigal-single_184"
     CDS             155302..155640
                     /product="hypothetical protein"
                     /codon_start=1
                     /transl_table=11
                     /translation="MSFVDTLEKYGRACGIAHNLLAPIICTDGTFLSVQCGYGYHSTP
                     DVNGLDLHEYESFEVRTAVKDSGDFALYMDDENMYSYVPTDIIESLIERHGGVDEDDI
                     KKYVESRGTV*"
     gene            155637..155819
                     /locus_tag="SRR1747018_scaffold_15_prodigal-single_185"
     CDS             155637..155819
                     /product="hypothetical protein"
                     /codon_start=1
                     /transl_table=11
                     /translation="MRARVRYTGTFYVGEVYATWETWFGEWTGWKKVTESCYTKIGAR
                     LQLKKFADRVGKEIEL*"
     gene            155836..156627
                     /locus_tag="SRR1747018_scaffold_15_prodigal-single_186"
     CDS             155836..156627
                     /product="Putative uncharacterized protein n=1 Tax
                     =Clostridium botulinum E1 str. 'BoNT E Beluga'
                     RepID=C5USU4_CLOBO"
                     /codon_start=1
                     /transl_table=11
                     /translation="MGKRKNSTKAERTALLKKLGYTEADMQKFWNDCIPVNHKIRMLS
                     NAGLNWTDLCIWQIEQLPTLKETSIKQHEEAEKAKALEEETKRKEKEQKEYYAEHFDE
                     IMVQKIDNGDALTEDELKALVYEYHNVARIEGENRRWSRTVRSVIELCGRHFEIEWEQ
                     GLTENQDDQFFEQPYEVEQDSYKKVVEVHNWVKKGTPKVVREDALKPRVSDDDIENII
                     NTVTEYMYCNFVDCHVQKMTWEQLEEVRQEIKDNAMDMIKSNLRL*"
                     /db_xref="UniRef100_C5USU4"
                     /db_xref="C5USU4_CLOBO"
                     /db_xref="sri:SELR_pSRC300750"
     gene            156640..157572
                     /locus_tag="SRR1747018_scaffold_15_prodigal-single_187"
     CDS             156640..157572
                     /product="Putative Ribose-phosphate pyrophosphokinase n=1
                     Tax=Clostridium sticklandii (strain ATCC 12662 / DSM 519
                     / JCM 1433 / NCIB 10654) RepID=E3PVE5_CLOSD"
                     /codon_start=1
                     /transl_table=11
                     /translation="MLLVNGMKFNDKEFHNGEVIFEKPELIVKKVVAGREDECYNEIE
                     MFFKDNKDITALMFAKQYLDEVAPGVPCVLVMKYCPYERMDREINQQMFSMRYFAQII
                     AKFEFSKVQILDPHSKVCVEQLESAGVNVEVLNLTKYINGVVKDFKPDYICYPDKGAK
                     TKYTEVLADIGIPCFYGSKKRDLANQGRIMEYELVDAPELKNKRVLIIDDICCLGGTA
                     YNAASLMKKAGAKEVAFYISHCENGIFAGKILEREPFVHADTDEIKVGDNVYKPYTKS
                     VEQLPWAGQYTIDKIYTADTMKLDNSHPNIVIVA*"
                     /db_xref="UniRef100_E3PVE5"
                     /db_xref="cst:CLOST_2483"
                     /db_xref="E3PVE5_CLOSD"
     gene            157600..158064
                     /locus_tag="SRR1747018_scaffold_15_prodigal-single_188"
     CDS             157600..158064
                     /product="Uncharacterized protein n=3 Tax=Leptospira
                     interrogans RepID=K8K7V9_LEPIR"
                     /codon_start=1
                     /transl_table=11
                     /translation="MSKRWSKLQSRVYNIVDPALNFQIHCILYEMNSNNGYHGSKLPR
                     YWITIGNNIVFDYPKQFDTTYKYGVNSYPWDTDISNISDSIEEYLQTPRSKLLEKFNN
                     DRCNITDILRVCDRRIGKRQLLKMYETLEDGVIKDIVRLRLNKNRCYCVKIR*"
                     /db_xref="UniRef100_K8K7V9"
                     /db_xref="lie:LIF_A0463"
                     /db_xref="Q8F8J4_LEPIN"
                     /db_xref="K8K7V9_LEPIR"
     gene            158215..158379
                     /locus_tag="SRR1747018_scaffold_15_prodigal-single_189"
     CDS             158215..158379
                     /product="Uncharacterized protein n=1 Tax=Enterococcus
                     caccae ATCC BAA-1240 RepID=R3TP37_9ENTE"
                     /codon_start=1
                     /transl_table=11
                     /translation="MKCNVTVKEATSSGVSFGCALAMVISYVKWHSIGWAILHGCLSW
                     FYVVYYILKY*"
                     /db_xref="UniRef100_R3TP37"
                     /db_xref="R3TP37_9ENTE"
                     /db_xref="euc:EC1_04300"
     gene            158395..158709
                     /locus_tag="SRR1747018_scaffold_15_prodigal-single_190"
     CDS             158395..158709
                     /product="hypothetical protein"
                     /codon_start=1
                     /transl_table=11
                     /translation="MEKDTYVISVLRVKDYTGNDCEPYWEYASYDRYAGGMSSGFPCF
                     SSVLGHAERYSSVKEAEEKFPDWWKGFTYGGSDEYRRNYDLKSLGIRKMVFNTKKKLT
                     VE*"
     gene            158727..160424
                     /locus_tag="SRR1747018_scaffold_15_prodigal-single_191"
     CDS             158727..160424
                     /product="Nicotinamide phosphoribosyltransferase (EC:2.4.2
                     .12)"
                     /codon_start=1
                     /transl_table=11
                     /translation="MRRTNMILMSDFYKQAHAEQYPEGITKLISYATARMSRIPKEMY
                     GDKLTVFGIQSYVKDFLIERFNDTFFNVPLEEAMAEYNAIIGETFPVKYVNTGKFEAL
                     HKLGYLPIEVGCLAEGTRVPIRSAFELPEGQCQVPFMYIINTHPDFAWITEFLESVTS
                     SEVWYPMTIANQAYYYRQIVNKWYGVTGCDDNARKSAISEFGFRGGEGSDAAIKASSA
                     FLTSFNKTATIPAIKYIHDYYGDKVSEIAGGMISTEHSVMCSNYAVDGDEETFLKRLF
                     REIYPGGAVSVVMDTYDYWENLKRCGAGELKDIIMHRDGTVFFRGDSGDPVDIICGYN
                     PKKYHSLAQVKLSRAPIYVGEPFYVEDELRYYKLVKVDGKDEYVTVDEKPVDVMGTVE
                     LLWNMFGGTVNEAGYKVLDKHVRAIYGDSITPTRANEMYRRLAEKGFAACNVALGAGS
                     FSTQCAESPDGRLFPFTRDSYGIAVKATWCADENKGEERQLFKNPKTDTGKFKKSQRG
                     LIYVTTDENGEIVAYDGYTTETLPKEDNLLQPIFRDGKMLHETTLDEVRQRLHNNEF*"
                     /db_xref="cst:CLOST_2484"
                     /db_xref="E3PVE6_CLOSD"
                     /db_xref="UniRef100_E3PVE6"
                     /db_xref="2.4.2.12"
     gene            160446..161129
                     /locus_tag="SRR1747018_scaffold_15_prodigal-single_192"
     CDS             160446..161129
                     /product="hypothetical protein"
                     /codon_start=1
                     /transl_table=11
                     /translation="MVKDMLSHFAKAIKSNNDVKDTDGRLKVTKVINGSMSNNNVLAK
                     IKSASTKEYLLSIEYKCGKQVYRDVNGIADVDTIFTSGLAVEQFNPLRDYVPVDAVYY
                     NKKGPNNGIEMVLPTKDGFKAGLSKYADFFYIKLCDNHKGLSVAYVNVYGEDSMNGVN
                     LSNYSQCAISGEYIAVEVKLYEYKDKTARFIRGYKTDIPASYKGKNPDFLVIENTGTE
                     IEVKVRKTF*"
     gene            161261..162178
                     /locus_tag="SRR1747018_scaffold_15_prodigal-single_193"
     CDS             161261..162178
                     /product="hypothetical protein"
                     /codon_start=1
                     /transl_table=11
                     /translation="MGLIKLLNKENIDMDVASRTMLDVAIAVGNRRILKGNIKDIPDG
                     KILELCTKRNKLIGNIEIPNNELYWILKCAYSKTDKETTFNIPIVAKPGENVYFTCLR
                     YNKEKGVIEVDKMHTGVILYLSGECIGPNNASVSVHIYDLVENRLYDYVYQELVFTTP
                     EEYIKVKRKYDNMQCSEEEAKCWHKTKYHEQLKKLKDYRYIADCGFNFNSEDGLDRVD
                     SKYKGELTTKTYKIVFDTRYDCADAYTIGDFCVENTSEFLHSIKEIRIDSYSNGAVHI
                     SDKNGRPIVMRGGTISSAFGIVDKNYKIF*"
     gene            162261..162536
                     /locus_tag="SRR1747018_scaffold_15_prodigal-single_194"
     CDS             162261..162536
                     /product="hypothetical protein"
                     /codon_start=1
                     /transl_table=11
                     /translation="MSKTLYKVDTMKSANMLSETSGKKSISFETYMVNADNNIIGVKV
                     TSEDGELCQKISEDAGNAIAVAMDVLLGKTLPVGAKFHLSIDFDTEK*"
     gene            162547..164496
                     /locus_tag="SRR1747018_scaffold_15_prodigal-single_195"
     CDS             162547..164496
                     /product="NH(3)-dependent NAD(+) synthetase (EC:6.3.5.1 6
                     .3.1.5)"
                     /codon_start=1
                     /transl_table=11
                     /translation="MKNLVRVTAVSPEVHIGNVRENIREIAYECGKVTADIIVTPELS
                     LVGYTTQDLLFNRSILKEFKDNFTRNMSMLMSGITRKLSSSTILVVGAPIEYNNALYN
                     CAIVLSSTGVLGIVPKCYLPNYNEFYEKRWFNSGFDGLPATINLGGKDIPFGHSLIFN
                     TDKFKFGVEICEDLWAPNPPSVNMCLSGAEIIVNLSASNETIGKSNYRRALVAQQSAR
                     CICGYVYCSAGSSESTSDIVFSGHNIIAENGSIISESQLFDNNTHGIITNDFDLDKIR
                     HDRLNNKTFGFSCKSTCREVIVSETNDVFRFEWAETLRKISMTPFVPSTNTKERCLEI
                     FNIQTEALARRWKNTGSRHVVIGVSGGLDSTLALLVCAGAADKLGYDRDRIVGLTMPC
                     FGTTSRTKDNAVALMKELGITSKEVNIGDSVTQHLKDLGLSENDRSVAYENAQARERT
                     QLLMDYANMVGGFVVGTGDLSELALGWCTYNGDHMSMYSVNCSIPKTLVREMVDNVGA
                     EIAQTEEGVNRDLVNCIADILATPVSPELLPPSTDGTIAQLTENSVGPYVLNDFFLFY
                     TLRYGFDKVKLYEYAVEASEQSEKYNYSKEEIQKWLNKFYTRFTRAQFKRNCCPDGVK
                     VGSVSFSPRGDWRMASEFDERTFSN*"
                     /db_xref="coo:CCU_07450"
                     /db_xref="UniRef100_R6R5Z0"
                     /db_xref="R6R5Z0_9CLOT"
                     /db_xref="6.3.5.1"
                     /db_xref="6.3.1.5"
     gene            164521..164745
                     /locus_tag="SRR1747018_scaffold_15_prodigal-single_196"
     CDS             164521..164745
                     /product="hypothetical protein"
                     /codon_start=1
                     /transl_table=11
                     /translation="MANVKEYDVEKLNSVKVEITKKNEELLSEIALALGNDDTSTYEH
                     LKGLQLQCTAQLRFIELLESNFKDDKYIIC*"
     gene            164914..165333
                     /locus_tag="SRR1747018_scaffold_15_prodigal-single_197"
     CDS             164914..165333
                     /product="hypothetical protein"
                     /codon_start=1
                     /transl_table=11
                     /translation="MCNEYLICPKCGCKLVSVNIGNSNYRICPESTCRTMIKDSTISE
                     MDMDIYSRLQQKINLKKEKSSNGIKAYMLLKEDLSGPLLVKNTNKSLSRTKTAFCIIM
                     ANSIDDAIRQFKERFEIIHITRDNVVEISIVEDDSWT*"
     gene            165324..165746
                     /locus_tag="SRR1747018_scaffold_15_prodigal-single_198"
     CDS             165324..165746
                     /product="hypothetical protein n=1 Tax=Butyrivibrio
                     fibrisolvens RepID=UPI0003B696F5"
                     /codon_start=1
                     /transl_table=11
                     /translation="MDIIVKSKKEMEEYAMQEHNKTSIVISIASKNNDKANIKSDYNN
                     KIKDIQFVQFDDTDSLGGIECIDASKIKRFLLRHIGDTDLGLIIVQCEAGQSRSAGVA
                     AALMKYFWNDDTAIFNNHKYTPNMLCYRTMLNELMCDC*"
                     /db_xref="UniRef100_UPI0003B696F5"
                     /db_xref="U2KZ59_9FIRM"
                     /db_xref="ral:Rumal_3672"
                     /db_xref="UPI0003B696F5"
     gene            165822..166241
                     /locus_tag="SRR1747018_scaffold_15_prodigal-single_199"
     CDS             165822..166241
                     /product="hypothetical protein"
                     /codon_start=1
                     /transl_table=11
                     /translation="MKDIYIIIKDIDTSLTLLSAGFSEDEAILKAGFEPDKFTDGYID
                     IIEKSTYGRIALMTLEASKYKGVLTREDITSVLELGNKVEVTDCDGDAFDVLITKIMG
                     KLPESSDKTEWIAELGLDNDNDSEDGFNIDDMIVNKS*"
     gene            166328..166765
                     /locus_tag="SRR1747018_scaffold_15_prodigal-single_200"
     CDS             166328..166765
                     /product="hypothetical protein"
                     /codon_start=1
                     /transl_table=11
                     /translation="MKYAGDTFYIVVHEGEIVGVSGDDDEAESIANGINDRNVSSEVI
                     EAGYDPAELTAEEMAGFAFSAGYNGGYAYSESVTIPEELDEDDADAEIETEDSVIYTS
                     GGDEFTYRDVINAIDEAIAAEEFDDSEEDEDDEYYEEDSEEDY*"
     gene            166737..166925
                     /locus_tag="SRR1747018_scaffold_15_prodigal-single_201"
     CDS             166737..166925
                     /product="hypothetical protein"
                     /codon_start=1
                     /transl_table=11
                     /translation="MKRTVKKITETTIETEYEPRNFLKEQEDNYKARIDVAEGGMIGI
                     GVSLVAVIVVLTALALAL*"
     gene            166942..168654
                     /locus_tag="SRR1747018_scaffold_15_prodigal-single_202"
     CDS             166942..168654
                     /product="von Willebrand factor type A n=1 Tax
                     =Cellulosilyticum lentocellum (strain ATCC 49066 / DSM
                     5427 / NCIMB 11756 / RHM5) RepID=F2JPS5_CELLD"
                     /codon_start=1
                     /transl_table=11
                     /translation="MKSISNKIDLVVSFDTTGSMYPVLSQVRTEVEKFVHTMFSEFSD
                     LRLGVIAHGDYCDKDDPYTIRVMDLTRDEDKLCEFVKETQKTYGGDADECYELVLNTA
                     RTVVNWRDGAQHVLVLIGDASPHGVRYSQNTEHLDWEEEAKKLGKEDVKIFSVHALSY
                     YRSSSKGFYKSIAELSGGVYLTLDQFNEIVELIKATCYQQGGEEKLNEYISIIRDNGK
                     MTNSMDRNFRRLKGEKVEEPEYHYGRTATRRGTGRKSSDEPVTIKEMAELEPVMPGRF
                     QVMTVDENCDIKGFVTKNGIEFKKGRGFYELSKVETVQQYKEIIMQDRETGEMFVGSQ
                     VREKLGLQPQTEKGGVNEKLYAKDAKELRIFVQSTSVNRKLIAGTTFLYEISDIEDTG
                     TEIKETPVVEEKDTRDEFTEHILSDEDAMDRLTEAVLGTGTKKKAAKTDKKKNKSVES
                     KSKVTKAKPEEPKATEEPKATEEPKATEEPKAKSEEPKFSDVTAKGITKPAVDESKKI
                     IKKASKSKFNEKALKTFTTSSAKVLDGAERFAKSQNKKNTEYLVNNLRKSIETAQKML
                     DSIQ*"
                     /db_xref="UniRef100_F2JPS5"
                     /db_xref="cle:Clole_2021"
                     /db_xref="F2JPS5_CELLD"
     gene            168756..168887
                     /locus_tag="SRR1747018_scaffold_15_prodigal-single_203"
     CDS             168756..168887
                     /product="hypothetical protein"
                     /codon_start=1
                     /transl_table=11
                     /translation="MELGDKPYNGNTRKKKQTTYPENVTFDGIFKDELRKLDNNNTK*"
     gene            169017..169904
                     /locus_tag="SRR1747018_scaffold_15_prodigal-single_204"
     CDS             169017..169904
                     /product="Uncharacterized protein n=1 Tax=Roseburia sp.
                     CAG:45 RepID=R6PNH8_9FIRM"
                     /codon_start=1
                     /transl_table=11
                     /translation="MTQGRIKRALRRKRIERRVRLATAIFIGCITTAIMSIAVCLNTK
                     AESETVIKPEIVEGQPITYSNNEITAGVASVLIHTTSVNIEKNSTNIVKSANEIAVAE
                     VTEVETEEVNLIESGTVLYASTNVNLRDEPSENSNRVGGVKEGDKLVVNNDIGNGWVQ
                     VTYKDRTAYICSDFLVSEAPMLLVSSTAYYDEYNRNSASMRELVEGKSIAGKVAWLNR
                     SVNIYTCNSDGTVGEFIGTYKFDDTGYGAESGVGESKILDGKTIGTIENGTCIDFYFN
                     TESKCVEYGRRNVYIQFID*"
                     /db_xref="UniRef100_R6PNH8"
                     /db_xref="R6PNH8_9FIRM"
     gene            169919..170200
                     /locus_tag="SRR1747018_scaffold_15_prodigal-single_205"
     CDS             169919..170200
                     /product="hypothetical protein"
                     /codon_start=1
                     /transl_table=11
                     /translation="MKKVKLLLVITLSALALQGCNVHNTMGDINKEDDAKLWFEDTGI
                     IVKDSSNRVYHILKDRNGWLYYNCQGESAVLEKVLDENGNSTKDTSIFE*"
     gene            170226..170702
                     /locus_tag="SRR1747018_scaffold_15_prodigal-single_206"
     CDS             170226..170702
                     /product="Appr-1-p processing domain protein n=1 Tax
                     =Ruminococcus sp. CAG:9 RepID=R7CSC8_9FIRM"
                     /codon_start=1
                     /transl_table=11
                     /translation="LHNYTVVNGNLLDAHVDYIAHQVNCQGRMGSGVAKAIREHHMKV
                     YDEYMRELLAYKANDKSILGHSQLVSVGDGYTYKGVINMFAQDKYGYDGKQYTSTVAF
                     KMCLAEINKIAKGCSIAFPWKIGCVRGGADWNTILDMICTELTDVKSIIFYKLDLG*"
                     /db_xref="UniRef100_R7CSC8"
                     /db_xref="R7CSC8_9FIRM"
                     /db_xref="pih:UB51_16515"
     gene            170707..171024
                     /locus_tag="SRR1747018_scaffold_15_prodigal-single_207"
     CDS             170707..171024
                     /product="hypothetical protein"
                     /codon_start=1
                     /transl_table=11
                     /translation="MVKYIIYANKDDATDKKHKLTSNMKDRQVTYGVINMNSLLGDFV
                     KLGESSIEAIIVTDLDKMGDILKDAITPLIKKLSTKKEVYIFVDNEEYTNKKSKLLRI
                     GNE*"
     gene            171017..171538
                     /locus_tag="SRR1747018_scaffold_15_prodigal-single_208"
     CDS             171017..171538
                     /product="Chromosome undetermined scaffold_37, whole
                     genome shotgun sequence n=1 Tax=Paramecium tetraurelia
                     RepID=A0D3Y9_PARTE"
                     /codon_start=1
                     /transl_table=11
                     /translation="MSESVRAGYEELGIEDYYLKHSEDYSNPHIYIIKEIFNKSNCMN
                     YLGNNILDLCCGSGEITNILKDRNFNITGLDPFTASAYKKNTGKECLIYSFKDIVNGA
                     INSKRYDTIICSYAMHLCEESMLNILLYQLSLIADTLIIITPHKRPKINCWWKEVYSF
                     KYSGTTLKVYRKE*"
                     /db_xref="UniRef100_A0D3Y9"
                     /db_xref="A0D3Y9_PARTE"
     gene            171546..171797
                     /locus_tag="SRR1747018_scaffold_15_prodigal-single_209"
     CDS             171546..171797
                     /product="hypothetical protein"
                     /codon_start=1
                     /transl_table=11
                     /translation="MSKPKVKLDDLKITVRIQMTEGGLYYGQVYVPEIMDDKNLLYYM
                     NCDLEPGWKTITDTCLTKWGCKRDIKSWKKRHFIEVFEM*"
     gene            171806..172186
                     /locus_tag="SRR1747018_scaffold_15_prodigal-single_210"
     CDS             171806..172186
                     /product="hypothetical protein"
                     /codon_start=1
                     /transl_table=11
                     /translation="MKASNILIKLEELREYKGGDYGTISILSKNIDEAMLFIKELDKL
                     GIAMPDVFPYSGGTGLQMEWETKKIYLEMNFDYPVNDTIYSAYIHINDVGIETSMSFE
                     HRKDAANFVKLISTQYKLKRKSKK*"
     gene            172197..172610
                     /locus_tag="SRR1747018_scaffold_15_prodigal-single_211"
     CDS             172197..172610
                     /product="hypothetical protein"
                     /codon_start=1
                     /transl_table=11
                     /translation="MNSQQTFYEYIMNWLDKFNISVEVTQSELKDTLTNISSKAVKYE
                     MITSIIWLILCIVVVIIAYKVLVNITKTKGIKNVIKYMDSVDISKNGDKILFCIITIM
                     AIVFAVIGIISQVVDITECILFPEKIVLEFIGRYL*"
     gene            172610..172990
                     /locus_tag="SRR1747018_scaffold_15_prodigal-single_212"
     CDS             172610..172990
                     /product="hypothetical protein"
                     /codon_start=1
                     /transl_table=11
                     /translation="MDTETSQAFAKVLEYIVNSLGGVIDSKGADTVEYLKTLGSEIVA
                     YKIGIAYMWEVVAIVAAVIGIVLLIVGFVKDEDGCLWVGGIALAVALTIALINGHTII
                     ECKTFPEKVILDYIEEVYNSGKLR*"
     gene            173012..173572
                     /locus_tag="SRR1747018_scaffold_15_prodigal-single_213"
     CDS             173012..173572
                     /product="Predicted pyrophosphatase n=2 Tax=Lactobacillus
                     helveticus RepID=F0NT49_LACHH"
                     /codon_start=1
                     /transl_table=11
                     /translation="MGIIGKSRQNNKEQQTQTEKELRNRATEVLVENMNKDKEIERLT
                     EELDKTKKELEKAQRICRYQDSIIHVQKELGDGHTEISNTEADYLTRQQRIFENKVKH
                     GFNTTNIYQEARYILEEVTELMRAIEKNDRENMIEELADIVIFAYGCTEVARLGDLDT
                     KIFEKMKLNESRKYTKTPEGDFVKTN*"
                     /db_xref="UniRef100_F0NT49"
                     /db_xref="A0A0F4LB86_9LACO"
                     /db_xref="lgq:P906_05120"
                     /db_xref="F0NT49_LACHH"
     gene            173761..174762
                     /locus_tag="SRR1747018_scaffold_15_prodigal-single_214"
     CDS             173761..174762
                     /product="Uncharacterized protein n=1 Tax=Clostridium
                     beijerinckii (strain ATCC 51743 / NCIMB 8052)
                     RepID=A6LV67_CLOB8"
                     /codon_start=1
                     /transl_table=11
                     /translation="MVSIKTSKEILSAKKYSDIFSESVDIAKKEFREYCKLYHPDSND
                     SKEAAELFCIIQELYNNKHKASVSSSTVNDTVTFKDKKTGKGFSLSNPVIFNNGIAMI
                     YHTATKVAMVYDKTYKKFFDNYIENVSKLKYEDSNMEKEFKRYFPKVLKHFETEDKQF
                     CILLDKTSEVLSLGKIVRAYESKGDRFPERQAAWILNRLYNIECYLNFYHKVSNGLSI
                     DNLWVSPEMHTILLFSGWEYTTDINDSMIGCTKDVYKILPIKVKDTKRSQTITDLESI
                     KSIGRILFKGHKDIEHINNFLNSGTSDDVFKEWELYRGAIKKQFGKSEFIIWENVPY*"
                     /db_xref="UniRef100_A6LV67"
                     /db_xref="cbe:Cbei_2080"
                     /db_xref="A6LV67_CLOB8"
     gene            174784..175695
                     /locus_tag="SRR1747018_scaffold_15_prodigal-single_215"
     CDS             174784..175695
                     /product="Uncharacterized protein n=1 Tax
                     =Desulfosporosinus orientis (strain ATCC 19365 / DSM 765 /
                     NCIMB 8382 / VKM B-1628) RepID=G7W696_DESOD"
                     /codon_start=1
                     /transl_table=11
                     /translation="MGGGSWRESSWSSYKASSGISSARSARDIYTTTVTKKDYLPKGI
                     VRESCDSDEHPNSTPIILGLDVTGSMSHVLHTMAEKLGVTMGEIYNRKVVSDPQICFA
                     AIDDYITSDNECLQVTQFESDIRIAEQMKELKFIERGGGNSWESYVLAWYFAARHTKC
                     DAITKGRKGVIITMGDDGVQPTLSRAEVRDVFGDALQDDIKTSELLTEVNRNWEVFHI
                     SIADGNSYSSRVKSEWEDILGSHAIVVDDMDKLPEVIVSLLQALNGDPVEEIAASWDG
                     STAVVVKEALKNLAITPLNGGSEVVVF*"
                     /db_xref="UniRef100_G7W696"
                     /db_xref="dor:Desor_2549"
                     /db_xref="G7W696_DESOD"
     gene            175771..177030
                     /locus_tag="SRR1747018_scaffold_15_prodigal-single_216"
     CDS             175771..177030
                     /product="adenylosuccinate synthase n=1 Tax=Butyrivibrio
                     sp. AE2015 RepID=UPI0003B54C03"
                     /codon_start=1
                     /transl_table=11
                     /translation="MIIKTVTGAGYGDEGKGLMTDYFCDILHNHKVLNVKVNGGAQAG
                     HTVCRLDKESGQYKHWVFRQYGSGTFAEADTYLLDTFMVNFSELLAERKMLKEIYNIT
                     TKLYIDKRCRVTLPSDVVMNRCVEEHRTHRHGSCGLGIYETFHRNNDFEAITVRDLIK
                     KFIDNNEVKFENYLYELAKSYITYRACEVYKTDNINISNIEMEKMLKQIEAMNKEFIE
                     AFVEIIRSNDIEFVESLDSIVCKKEYGALVFECSQGLELDQYNERNFPHLTPSNTGLM
                     DIAHAIEDNKLLNNSDIENCFVTRSYKTKHGAGFFIEENSDLQFQFNLYDRTNHRNQY
                     QGTLKYGHLLFGRMKKLIFNQVDYFNYRIKDTGCKTMLSLSITHLDQTNECLVLESGL
                     VNCRDMKFETFDKVYKSFGEKASDIIV*"
                     /db_xref="UniRef100_UPI0003B54C03"
                     /db_xref="R7CQZ8_9FIRM"
                     /db_xref="UPI0003B54C03"
     gene            177142..177357
                     /locus_tag="SRR1747018_scaffold_15_prodigal-single_217"
     CDS             177142..177357
                     /product="hypothetical protein"
                     /codon_start=1
                     /transl_table=11
                     /translation="MSIFGMYRYTIIVKSNIRECYIKTLDKNYKYTLTTDKRKAKKYI
                     SMKKALKDLNKLRSIEGNTLITKFLLG*"
     gene            177371..177460
                     /locus_tag="SRR1747018_scaffold_15_prodigal-single_218"
     CDS             177371..177460
                     /product="hypothetical protein"
                     /codon_start=1
                     /transl_table=11
                     /translation="MVTPNKFPLNRYKHCYGVGKRMYAYAKYM*"
     gene            177488..177874
                     /locus_tag="SRR1747018_scaffold_15_prodigal-single_219"
     CDS             177488..177874
                     /product="Uncharacterized protein n=1 Tax=Corynebacterium
                     casei UCMA 3821 RepID=G7HU57_9CORY"
                     /codon_start=1
                     /transl_table=11
                     /translation="MFVLGNLHDIGYELDPDAFDHDWVLASILDDSYKYANEIRYHSA
                     YQTVYDSMELRLLYFADMTVDGAGNWCNLKERMQDLEKRHGKKSAVYKESLELAYKIK
                     EWGFDDTVYINQVEETLNLSEILKRK*"
                     /db_xref="UniRef100_G7HU57"
                     /db_xref="ccg:CCASEI_04030"
                     /db_xref="W5XS03_9CORY"
                     /db_xref="G7HU57_9CORY"
     gene            177883..178269
                     /locus_tag="SRR1747018_scaffold_15_prodigal-single_220"
     CDS             177883..178269
                     /product="Uncharacterized protein n=1 Tax=Butyricicoccus
                     pullicaecorum 1.2 RepID=R8VUY0_9CLOT"
                     /codon_start=1
                     /transl_table=11
                     /translation="MTQSEVRQMFVRNNPGVRRLGRKGYWYRCAHCGRWCGRDNREHA
                     GLKDYEKMEVDHIRPWSQGGSDAMWNLQPLCRPCNRSKSNNAGLKDSIKIVKNDVLHA
                     DGIKSSVRKGTRQNKVLRGLGITKRR*"
                     /db_xref="UniRef100_R8VUY0"
                     /db_xref="R8VUY0_9CLOT"
     gene            178280..178723
                     /locus_tag="SRR1747018_scaffold_15_prodigal-single_221"
     CDS             178280..178723
                     /product="hypothetical protein (EC:3.1.1.29)"
                     /codon_start=1
                     /transl_table=11
                     /translation="MKQIIIARKDLDMTPGKLSVQVAHASGAFLLQKVKDTIKYNFDT
                     EEYDTKFLSFDKDTYENWINDIYKKIVCAAKNKNDLMKVVSVANELGLEENKDFWVIQ
                     DRCLTELKPEEVDKDGNNVVTTCIGFRPLDDEICKRLTKKYQLYK*"
                     /db_xref="fpr:FP2_03850"
                     /db_xref="UniRef100_D4K3E9"
                     /db_xref="A8S672_9FIRM"
                     /db_xref="D4K3E9_9FIRM"
                     /db_xref="3.1.1.29"
     gene            178779..178991
                     /locus_tag="SRR1747018_scaffold_15_prodigal-single_222"
     CDS             178779..178991
                     /product="hypothetical protein"
                     /codon_start=1
                     /transl_table=11
                     /translation="MGYLIRVMYGKNEPAKIKRFRFDSNSETAEDDFDKAVKALNIIY
                     HTNGRFNTQEEIIEHFRKYGFSRISI*"
     gene            179009..179362
                     /locus_tag="SRR1747018_scaffold_15_prodigal-single_223"
     CDS             179009..179362
                     /product="Uncharacterized protein n=1 Tax=Butyricicoccus
                     pullicaecorum 1.2 RepID=R8VUY0_9CLOT"
                     /codon_start=1
                     /transl_table=11
                     /translation="MGYRETFFNNTPSMMGKYQCCRCGGWFPKSEIDVDHRIAKRLGG
                     TDDIWNLQAMCRHCNRSKGKNTSKTEVAETIVAGTVSGLMNGGIEGGVVNLTRLGKSV
                     AKQKVKDAFGIKYRR*"
                     /db_xref="UniRef100_R8VUY0"
                     /db_xref="R8VUY0_9CLOT"
                     /db_xref="hak:KO116_P100036"
     gene            179364..179747
                     /locus_tag="SRR1747018_scaffold_15_prodigal-single_224"
     CDS             179364..179747
                     /product="hypothetical protein"
                     /codon_start=1
                     /transl_table=11
                     /translation="MITNYNLRAVRVIGKNVEDSLRKCGINSKVEYVNNNKVIAIQDN
                     KIILWLRLYTYGCNDKLNADISTIELSPELRRRGTFETICRRLKNCKYIDKLRITGVC
                     TPEMNNWCKKHGLKEVNPMDYLVEF*"
     gene            179772..180131
                     /locus_tag="SRR1747018_scaffold_15_prodigal-single_225"
     CDS             179772..180131
                     /product="hypothetical protein"
                     /codon_start=1
                     /transl_table=11
                     /translation="MNCNNKHYKKVTLNNECLVYSNYGEAHGSVITICEDEIVLSVNC
                     DKIQLNDELRIQFVIYIDYKKCKHVVDIIAKICRINDNIITCKIVNEAEIYDTITDIK
                     VQDYMNVISRGEQYIIY*"
     gene            180418..180756
                     /locus_tag="SRR1747018_scaffold_15_prodigal-single_226"
     CDS             180418..180756
                     /product="hypothetical protein"
                     /codon_start=1
                     /transl_table=11
                     /translation="MHSYIGKSEISELIQGYRKAYIIENINTKDIDEYINSLLAVLRS
                     KDVNTNIFTQAKVKKVMNSSKQSTYILLLTIRKDSKISSTAYDNIKNTIQSIVPCKTI
                     QEWYRYKYVK*"
     gene            180833..182704
                     /locus_tag="SRR1747018_scaffold_15_prodigal-single_227"
     CDS             180833..182704
                     /product="Uncharacterized protein n=1 Tax=Alistipes sp.
                     CAG:514 RepID=R5BB81_9BACT"
                     /codon_start=1
                     /transl_table=11
                     /translation="MNITGNKKALFSMHGVTDADKALQAMEKLADIHDFDIDRLNNIS
                     ETGGIYVKDNGTILNEFDKLAEDAAKYKLVPTGLKFRYSEYPLFAAFIKLHGQWEGCF
                     IGTGTMLFDMYKTHYSGKFNDDYLEIFSGENRVRDIVGFGLNNVINNSEQSEDEDTTI
                     YTSNDSISNQLEVALSRLQNKIDKSETTHSKNKCKNKAQRKAERLQKHLEKVREKEKQ
                     KKEQEDKIKRQQEEKEKQEDALARTENGIIWTEVIPMEDMHFEFIDDATMEFNKRVEE
                     YINNNEINNICECNIQESIEADTEQYTDSGIINEETNNENSVESDKNDIKEATEYDDE
                     QDIVSDLDHDNYVKTESEKYRMQIKNDIINDIYERLLIKENWKYNNKNRLGFYLRGIC
                     LFLWREQRKNPKLIRGNGYTFSDDQKYCVINTGLLDTYGNFIYLIDHSPSIPDFYTKV
                     VSVMYNKAALLKFNFNIDNVKYLPSPIKFVEDKSKLIFDAQYEDFDLDDTSHLFHIIS
                     ERIERFPDKYKDEAPLIICDRIKSAIRQAVMISQTDYKYVIPKYDFLREGIQFLIPLY
                     LDNTPDVAPELTIVVGKQADEIWSIYTVLYSDDAYDDARLISRASDSWLNMRKHGGN*"
                     /db_xref="UniRef100_R5BB81"
                     /db_xref="R5BB81_9BACT"
     gene            182707..182931
                     /locus_tag="SRR1747018_scaffold_15_prodigal-single_228"
     CDS             182707..182931
                     /product="hypothetical protein"
                     /codon_start=1
                     /transl_table=11
                     /translation="MRLFNKDKKKAKDEKILYIFEAACFIVGVVLLIIGMMLSMNSFL
                     VTFGVLFIVTFIMFLPSIIYNIMRNSQKDE*"
     gene            182924..183499
                     /locus_tag="SRR1747018_scaffold_15_prodigal-single_229"
     CDS             182924..183499
                     /product="hypothetical protein n=1 Tax=Butyrivibrio
                     fibrisolvens RepID=UPI0003B56657"
                     /codon_start=1
                     /transl_table=11
                     /translation="MNRALIALQGTVLILLVVPCIGFINDWFINIIIRKMYYIFGSTL
                     TKFIANYLTFIGTVHHELSHAIIAFCTGAKVTKIELFYPSGPTLGKVSFIPRGNRITK
                     SIQLTLSAIAPVILGCVTEYLLIKYAIANSTGVITTVIIYYLILSIFLHMTMSKQDIK
                     NAIKGLPICTLLIFGVLFATKINILSLLNMM*"
                     /db_xref="UniRef100_UPI0003B56657"
                     /db_xref="R5RMC4_9CLOT"
                     /db_xref="cls:CXIVA_13590"
                     /db_xref="UPI0003B56657"
     gene            183606..184313
                     /locus_tag="SRR1747018_scaffold_15_prodigal-single_230"
     CDS             183606..184313
                     /product="Thymidylate kinase {ECO:0000256|HAMAP-Rule
                     :MF_00165}; EC=2.7.4.9 {ECO:0000256|HAMAP-Rule:MF_00165};;
                     dTMP kinase {ECO:0000256|HAMAP-Rule:MF_00165}; 
                     TaxID=1262700 species="Bacteria; Firmicutes; Clostridia;
                     Clostridiales; Ruminococcaceae; Anaerotruncus;
                     environmental samples.;" source="Anaerotruncus sp.
                     CAG:528.;""
                     /codon_start=1
                     /transl_table=11
                     /translation="MAKFIVIDGLDGCGKATQTELLREELEKQGKRVVKISFPKYESD
                     SSAPVRMYLGGELGHDPELLNPYMCGSFYAVDRFIQYVTDWKQYFDEDDNTVIIADRY
                     LSANIIHQGSKIKDRTERYKYIKWCYDYECNLCGLPKEDLTIILTVEPDVSQKLMTKR
                     YNGNEEKKDIHEADIDYLNNCYNTLNETIDIIKHNNIADWVHIDCTEYGPDDYMDIQS
                     TDYIHEKVMHYVNKLLD*"
                     /db_xref="R5XCS3_9FIRM"
                     /db_xref="UniRef100_R5XCS3"
                     /db_xref="csq:CSCA_4044"
                     /db_xref="2.7.4.9"
     gene            184492..186837
                     /locus_tag="SRR1747018_scaffold_15_prodigal-single_231"
     CDS             184492..186837
                     /product="ribonucleoside-triphosphate reductase class III
                     catalytic subunit (EC:1.17.4.2)"
                     /codon_start=1
                     /transl_table=11
                     /translation="MADIDVTKRDGSIEDFDLEKLSDSIMNAALAVGGEDYDLADEIA
                     GNILDLLESNDIEGITTEELQNIVEKTLIEDGHAATAKEYILKAADRNRMREMDSALM
                     KSFEEITFKSEADSEVKRENANIDSTTAMGTMLKYGSEAAKSFNLLYMMSEDIAAAHR
                     NCDIHIHDLDFLALTETCMQIPLDRLFKGGFNTGHGYLREPGSIRTAAALSAIAIQSD
                     QNDQHGGQSIPMLDYYLAPYVALTYAKTIAHVAKIKLDLEKDQEKSLKRILVAYQQAN
                     GCIMGDDKKPEIMEILKKWFEREELRVGKKRMERILSDAYDDTYDETFQAMEAFIHNL
                     NTMHSRAGAQVPFSSVNYGTDTSVEGRMVMETILKTTWDGLGNGETPIFPIQILKLKN
                     GVNMNPGDPNYDIFCLACKVSAKRLYPNFVNCDAPYNASLYVPGHPETEIATMGCRTR
                     VGTNKHDPDKAVIPGRGNLSFTSINLPRLGILAQGDIDKFYKLLDNRLELVHKQLLER
                     FDIQCQKHPINYPFLMGQGIWLGSDQLGPNDDIREILKHGTLAVGFIGLAETLVALTG
                     KHHGESEESQKLGLQIIQHMRDYTDAWSEEEHMNYSVIGTPAEGLSGRFVRADKQLFG
                     TIPGVTDKDYYTNSSHVPVGYSISAFKKVEIEAPYHSIENGGHILYIEMDGDPTKNLK
                     AFKKVVRYMHDKGAGYFAVNHPVDRDPVCGYVGIIGDVCPRCGRKEGEPMTMEMWNKI
                     KGYANAGNADICGACGNPDEEADRVINPIDVSDMKFERGAQ*"
                     /db_xref="ccl:Clocl_0720"
                     /db_xref="UniRef100_R7NRD6"
                     /db_xref="R7NRD6_9FIRM"
                     /db_xref="1.17.4.2"
     gene            186838..188244
                     /locus_tag="SRR1747018_scaffold_15_prodigal-single_232"
     CDS             186838..188244
                     /product="Conserved domain protein (Fragment) n=1 Tax
                     =Turicibacter sanguinis PC909 RepID=D4W397_9FIRM"
                     /codon_start=1
                     /transl_table=11
                     /translation="MTLQQWLETNDDTDKAGGHISEQWTGIDEAGDSVDINTITSGSG
                     RKMLWKCSQGHQWYAKIMHRTNCLSGCPICSKNGASKRGYNSKLKTGVNDLETWCKIN
                     KPFGSRLLNEFMGIDEDSSPISITGVAYGSHKKVFWQCSKGHQWCASINSRTMSMSGC
                     PYCSGSLVSDKNSLYTWCINNNRNDLIRQFVGKYEDGTKIDIHNISSGSSRKVIWEHE
                     TKSGDKHTWSATVKHRTLNDSRCPYCFGSKKILKGFNDLDTWCKNNAEFGITLEKEFT
                     GICIDGNTYSIDTIAPFSYKKLLWRHTTKSNDIHEWYASLYNRTSHKSLCPICNNKGT
                     SLPEQIIYMCIKQVCADTISRGKFQGYEFDISIPELKTCIEYGSTYYHDERQERDKEK
                     QRLCEKYNVNFIQIIEDSNKELEEVWSDNLIVTRIEFNKIKSIERMIKHLCKVLRISY
                     SDINFKAAVNDAIEIMSN*"
                     /db_xref="UniRef100_D4W397"
                     /db_xref="D4W397_9FIRM"
                     /db_xref="rch:RUM_13880"
     gene            188441..188584
                     /locus_tag="SRR1747018_scaffold_15_prodigal-single_233"
     CDS             188441..188584
                     /product="anaerobic ribonucleoside triphosphate reductase 
                     (EC:1.17.4.2)"
                     /codon_start=1
                     /transl_table=11
                     /translation="MSVVSEIARGKGVGFSRIRRITGYITGDLNTWNSAKRAEEKDRV
                     KHI*"
                     /db_xref="bth:BT_1998"
                     /db_xref="UniRef100_C9KVA0"
                     /db_xref="R6S2Q5_9BACE"
                     /db_xref="C9KVA0_9BACE"
                     /db_xref="1.17.4.2"
     gene            188815..189339
                     /locus_tag="SRR1747018_scaffold_15_prodigal-single_234"
     CDS             188815..189339
                     /product="Anaerobic ribonucleoside-triphosphate
                     reductase-activating protein
                     {ECO:0000256|PIRNR:PIRNR000368}; EC=1.97.1.-
                     {ECO:0000256|PIRNR:PIRNR000368};;  TaxID=1263020
                     species="Bacteria; Firmicutes; environmental samples.;"
                     source="Firmicutes bacterium CAG:345.;""
                     /codon_start=1
                     /transl_table=11
                     /translation="MVRVADIYRESIVDGEGYRMALFLQGCSHHCKGCQNPQTWDFNG
                     GKEMQISDIIDMYNPDIMDGITLSGGDPFFQADKLQELFDYCKDNSISLWAYTGFNFD
                     EFLKYINKEKCDSRINHDMINMLHYTEVVVDGPFILEHRTLDALYRGSDNQRLVDVKK
                     SLEANKVIEYIPEQ*"
                     /db_xref="R6XVT3_9FIRM"
                     /db_xref="esr:ES1_13770"
                     /db_xref="UniRef100_R6XVT3"
                     /db_xref="1.97.1.-"
                     /db_xref="1.97.1.4"
     gene            189362..189904
                     /locus_tag="SRR1747018_scaffold_15_prodigal-single_235"
     CDS             189362..189904
                     /product="Guanylate kinase n=1 Tax=Firmicutes bacterium
                     CAG:313 RepID=R6XD61_9FIRM"
                     /codon_start=1
                     /transl_table=11
                     /translation="MKFVCIMGRSNSGKSTVAKTLEQMGFKRSISYTTKEPQVRDGVK
                     EKNGDSYRFVTKDKFMSLVNSGKIIEYAEYNGNLYGTPRPYGAKRYVAVVELNGYKKL
                     KEIYGEQVTGFYLKCDEDTAIKRAIKRDSSDELIKKRHSSDEVMLKEMEELADITIDS
                     TQDINKMIADILKYLREEEN*"
                     /db_xref="UniRef100_R6XD61"
                     /db_xref="R6XD61_9FIRM"
                     /db_xref="wce:WS08_0899"
     gene            189906..190643
                     /locus_tag="SRR1747018_scaffold_15_prodigal-single_236"
     CDS             189906..190643
                     /product="Translation initiation factor IF-2 n=1 Tax
                     =Enterococcus faecalis ERV41 RepID=J6PPA9_ENTFL"
                     /codon_start=1
                     /transl_table=11
                     /translation="MKQCARCGQQLNDNEQFCTRCGGTNFRMMNNQGNQGQQTRNNMT
                     QQRPNNGFNGNMQQRPIQNNPRNQAPQGNFQGQQRPQVNRPNNQQARPQINRPGQPNN
                     SMQQTGMYNTQQTEMNNQPANSMSVPLKLRKMSRKEKQSKEMEWMYAKKAANERGEYF
                     DDEEFKRQHGWYEDGSTPDVVTTDMTVGDWIKTLLLMLIPLVNIIVAVLGVKSNSNPE
                     YKKNYYKAFMIYYIIAFVLSALVAFLL*"
                     /db_xref="UniRef100_J6PPA9"
                     /db_xref="J6PPA9_ENTFL"
                     /db_xref="efn:DENG_01422"
     gene            190800..191249
                     /locus_tag="SRR1747018_scaffold_15_prodigal-single_237"
     CDS             190800..191249
                     /product="hypothetical protein"
                     /codon_start=1
                     /transl_table=11
                     /translation="MLTKLQIRKLIDSTKEEYNNSGDKTLLVNIALMKGLYIAIGGTK
                     YITMPQKLDNMVSYASIVFKHKLNIESQMQKDKITSFLIKSLMSVGKKPENIIGNTIP
                     VSNNDISILMVNLIFSEYTEDMMINSLNIRNITLELLQKLDEREVGV*"
     gene            191251..191772
                     /locus_tag="SRR1747018_scaffold_15_prodigal-single_238"
     CDS             191251..191772
                     /product="hypothetical protein"
                     /codon_start=1
                     /transl_table=11
                     /translation="MAAGYNVGAKYEIIGRIQHGTSVMAYMIRDRVDRSTSIIEKGIV
                     EQLTLNKQIYNCNAQLYGNIVNMKGVNCKLNKLPKYTEQGELIPEEEKPKKKAPADLK
                     LIGKVQTGRTITDYVVVALKDTSKLMKVPKETVLQLAQDGRILNAKVQMNNGEMMLRG
                     KYGVNLSQLTTYH*"
     gene            191792..192331
                     /locus_tag="SRR1747018_scaffold_15_prodigal-single_239"
     CDS             191792..192331
                     /product="hypothetical protein"
                     /codon_start=1
                     /transl_table=11
                     /translation="MKSIDIFVEGKYDYKFQLGTWTYYMSYKTAVVKRTGQINEHGSP
                     TRSSLHALYNALEQMKEPCSIRVYSRLPLGFKIPKKSVNKDLLISIQTVVNKAGHIMS
                     FEIDKEFSKPMMWEQVYGTPINNARSNNITTKPDIQNKTTPNDVFNSTESEDERLKRE
                     WEEILNEGHGVWVPGSGGY*"
     gene            192363..192689
                     /locus_tag="SRR1747018_scaffold_15_prodigal-single_240"
     CDS             192363..192689
                     /product="hypothetical protein"
                     /codon_start=1
                     /transl_table=11
                     /translation="MRNDILDLVRELCNLYYNGIFEDLMILKGGCEGISIKVSSPDEI
                     VNTVANYGYDSFAVRLPGKMRYEKPIYLPGISSYRLNRKSLVLKRVPLNTCVGCITQP
                     DIKIRW*"
     gene            192716..193021
                     /locus_tag="SRR1747018_scaffold_15_prodigal-single_241"
     CDS             192716..193021
                     /product="hypothetical protein"
                     /codon_start=1
                     /transl_table=11
                     /translation="MQREQRNKSMIKLLQKLYPLWKSGKVTVLMYSALNTVSFADFRD
                     IEQCIEYFNRIIVDMVYIKTSYNECSIYMDSYETYRFNKERGTLTIECNLNTYELRI*"
     gene            193033..193338
                     /locus_tag="SRR1747018_scaffold_15_prodigal-single_242"
     CDS             193033..193338
                     /product="hypothetical protein"
                     /codon_start=1
                     /transl_table=11
                     /translation="MISNDKVVVYIKDCQIVVKSSNGEQVYTFDYHWELITAVKNYWA
                     TVMVNLGNTQIYNYKNNIDNTNVNKAIEYAGKLRIRFNNAAHKTEGTNKTVRITVKK*"
     gene            193335..194033
                     /locus_tag="SRR1747018_scaffold_15_prodigal-single_243"
     CDS             193335..194033
                     /product="Uncharacterized protein n=1 Tax=Lachnospiraceae
                     bacterium COE1 RepID=R9L066_9FIRM"
                     /codon_start=1
                     /transl_table=11
                     /translation="MSNKNQIGTLSEKSIHSEIKNYLEPRKEYQEVKVGNYIADIKRD
                     NEIFEVQTQQFKNLISKLNYYILNKYDVTVAYPLVHEKYINWVDTESTEVVERRKSSY
                     KKYIQDIFKELYWIKDYIVNKQIKLMIISLEVNDYRYLDGYGQNSKYKATKIDKIPTK
                     ILNEITIESIDDFKIFLPNTLPKEFTSKDFQKCTKSRSKYLGSGLKMLRELGIIQVID
                     KKGNAFIYKITEEN*"
                     /db_xref="UniRef100_R9L066"
                     /db_xref="R9L066_9FIRM"
                     /db_xref="cpy:Cphy_0023"
     gene            194035..194256
                     /locus_tag="SRR1747018_scaffold_15_prodigal-single_244"
     CDS             194035..194256
                     /product="Uncharacterized protein n=2 Tax=Lachnospiraceae
                     bacterium M18-1 RepID=R9K3Y1_9FIRM"
                     /codon_start=1
                     /transl_table=11
                     /translation="MADIKIDYIIPTYYDSSVVKVGLDKLCKQTMKDSLHITLVNDCS
                     PNTDCNYQDIIDEYSDWYGNAVWCGCWHK*"
                     /db_xref="UniRef100_R9K3Y1"
                     /db_xref="R9K3Y1_9FIRM"
     gene            194201..195109
                     /locus_tag="SRR1747018_scaffold_15_prodigal-single_245"
     CDS             194201..195109
                     /product="hypothetical protein"
                     /codon_start=1
                     /transl_table=11
                     /translation="MNTVTGMAMQFGVDAGTSDYYLIQDDDDCIASDDVIESYIKMID
                     EHKNQANIATIMGNSALCNKDFSIREEFSNDNKSIVHGRLFYRKFMQSHNIRYIDSVS
                     WWMDDYYINLLIILTIEGTHSYINLDLDKLCYLYRPGLAGSVTDGIGFYEKLFRGIAI
                     DVEVRKFLDTRCYMDNSIEIYKALNKELFDTMLRLILMQYKEDTIREREWNILLGYRE
                     YLLSKIGDTDKCQYDTDGGLFKNYADYLLNKMLDAKIDTDYIADNSNIDSGTLEDMYY
                     TYLSDDEETMFNCKYNRLNDIIQGRV*"
     gene            195111..195299
                     /locus_tag="SRR1747018_scaffold_15_prodigal-single_246"
     CDS             195111..195299
                     /product="Uncharacterized protein n=2 Tax=Lachnospiraceae
                     bacterium M18-1 RepID=R9K3Y1_9FIRM"
                     /codon_start=1
                     /transl_table=11
                     /translation="MIKIDYIIPVYNESKVVKRALDVLAKQTMKDSLHITLVNDCSPN
                     TDCNYQDIIDEYSEYKSH*"
                     /db_xref="UniRef100_R9K3Y1"
                     /db_xref="R9K3Y1_9FIRM"
     gene            195271..196110
                     /locus_tag="SRR1747018_scaffold_15_prodigal-single_247"
     CDS             195271..196110
                     /product="Uncharacterized protein n=2 Tax=Lachnospiraceae
                     bacterium M18-1 RepID=R9K3Y1_9FIRM"
                     /codon_start=1
                     /transl_table=11
                     /translation="MNTVNIRVIKTPENIGTGMARQFGIDNTSNEYIMSQDDDDILAS
                     DDVIERFVNKIEEADENVRSIVGGWKEVLSDGTILSEQSGKHLCTCIVRLVYRSLLDE
                     YNIRFDSDMSMVFEDKNFGMKFSYILNNYGYTELDIEYNHYIYIRDNSFSTTNNIGVY
                     KTDLYHAVNLFKSYEFRKEQGEDAESLWGVLNSAFELSFFSIIRNISNIEVTKHDLEI
                     LRKEMEDNYEYLNGEYEIQKDSIIYTLQKRELLNNVDDNYEIFISNPLSLIDALMEKI
                     VNK*"
                     /db_xref="UniRef100_R9K3Y1"
                     /db_xref="R9K3Y1_9FIRM"
                     /db_xref="lli:uc509_1157"
     gene            196372..196512
                     /locus_tag="SRR1747018_scaffold_15_prodigal-single_248"
     CDS             196372..196512
                     /product="hypothetical protein"
                     /codon_start=1
                     /transl_table=11
                     /translation="MDKCDEGKEISSDADGVKGKGHKKDLLRLIIERDLAILRLWFWE
                     HL*"
     gene            196640..196846
                     /locus_tag="SRR1747018_scaffold_15_prodigal-single_249"
     CDS             196640..196846
                     /product="hypothetical protein"
                     /codon_start=1
                     /transl_table=11
                     /translation="MKKRYDVLVYGESESKFSIEATEEDIQAFGRIMNMFVEKERTRE
                     LYGQDFMCVEIVDAQTKEVAYSYK*"
     gene            196912..196983
                     /locus_tag="SRR1747018_scaffold_15_prodigal-single_trna_9"
     tRNA            196912..196983
                     /product="Lys"
     gene            196989..197061
                     /locus_tag="SRR1747018_scaffold_15_prodigal-single_trna_10"
     tRNA            196989..197061
                     /product="Lys"
     gene            197074..197145
                     /locus_tag="SRR1747018_scaffold_15_prodigal-single_trna_11"
     tRNA            197074..197145
                     /product="Gly"
     gene            197153..197226
                     /locus_tag="SRR1747018_scaffold_15_prodigal-single_trna_12"
     tRNA            197153..197226
                     /product="Lys"
     gene            197234..197305
                     /locus_tag="SRR1747018_scaffold_15_prodigal-single_trna_13"
     tRNA            197234..197305
                     /product="Gly"
     gene            197340..197816
                     /locus_tag="SRR1747018_scaffold_15_prodigal-single_250"
     CDS             197340..197816
                     /product="Uncharacterized protein n=1 Tax=Mycoplasma sp.
                     CAG:611 RepID=R5YQ53_9MOLU"
                     /codon_start=1
                     /transl_table=11
                     /translation="MELILLGLIKVLDNVISTAKSITTYKNKKLLTSVLVVISQFLFY
                     FVVKSIVQDSSTITTVVVCICSGLGTYVAMLVSEKTARDVTYMNILTCDCNDSTDALC
                     DYLLEHKIKYIPVDSYDRQNKSTRTVMAFAANKYESSLIDEFLKNSDTKYLRQILH*"
                     /db_xref="UniRef100_R5YQ53"
                     /db_xref="R5YQ53_9MOLU"
     gene            197832..197907
                     /locus_tag="SRR1747018_scaffold_15_prodigal-single_trna_14"
     tRNA            197832..197907
                     /product="Gly"
     gene            197927..198000
                     /locus_tag="SRR1747018_scaffold_15_prodigal-single_trna_15"
     tRNA            197927..198000
                     /product="Val"
     gene            198204..198842
                     /locus_tag="SRR1747018_scaffold_15_prodigal-single_251"
     CDS             198204..198842
                     /product="Uncharacterized protein n=1 Tax=Butyrivibrio
                     crossotus CAG:259 RepID=R5LUJ9_9FIRM"
                     /codon_start=1
                     /transl_table=11
                     /translation="MKNKKVIAMLMVATMMLSMTACADRPDEPFMDKPVVDSTTESVE
                     GNNTETIDDSFGGFAKDEFGVDTETDEDTDSVVEKPDVTFAQQLKEQFQAEVINDTDI
                     KSLANRLASNAGFSDVAIDVTSIEEGWLPGFSEDITGFTEGYTFGPIVSTIPFIGYVF
                     ELDSKDSVDTFTEDLQNKANLRWNVCTEADEMIITSYDNVVFFVMSPYSFED*"
                     /db_xref="UniRef100_R5LUJ9"
                     /db_xref="R5LUJ9_9FIRM"
     gene            198875..199825
                     /locus_tag="SRR1747018_scaffold_15_prodigal-single_252"
     CDS             198875..199825
                     /product="Uncharacterized protein n=1 Tax=Butyrivibrio
                     crossotus CAG:259 RepID=R5LC06_9FIRM"
                     /codon_start=1
                     /transl_table=11
                     /translation="MTFSALQILIFHLWINVFNNEIEMFLKLTAYIGVDIFFFVSAYS
                     LGNRSVDSYKEFILNRFYAIYTKYIIFALISSCYKHWSTVRLFKVICGIELLEKGGGA
                     YLWFIPAIMMFYILYPLLQHCDKRNRTITLLISSIVWFVGATIITKHTSLNHLTIIWN
                     RIPIFYLGYYTNILSKKSNILKSTAFKITTGVLLLIIGTLLLYRFGYKSKLNTPFIDM
                     YYIMGIPLSIGLIFILDNVPETKLIKSVGASTLEMYAIQMTFGYVIVNKIFKFIGNSM
                     LTNIISLSLIIIISIATHYLYELMNRVVRNRKGKVKSNVI*"
                     /db_xref="UniRef100_R5LC06"
                     /db_xref="R5LC06_9FIRM"
                     /db_xref="pdu:PDUR_16715"
     gene            199815..200246
                     /locus_tag="SRR1747018_scaffold_15_prodigal-single_253"
     CDS             199815..200246
                     /product="GatB/YqeY protein n=1 Tax=uncultured bacterium
                     RepID=K2EC62_9BACT"
                     /codon_start=1
                     /transl_table=11
                     /translation="MLYETITSNIKDAMREKNSTLKDVLKQVQAKAQATAKENKTEIT
                     DEIVINSINKELKQLNQTLEAVKSKPESDLFKSTMEKITILKGYLPEQLSEDEIAKEI
                     RRIIFENEGTPSGKLTGIVMKQLKGKADNVTIKKVLDTIVK*"
                     /db_xref="UniRef100_K2EC62"
                     /db_xref="A0A0A3I0B2_9BACI"
                     /db_xref="eat:EAT1b_0604"
                     /db_xref="K2EC62_9BACT"
     gene            200355..200504
                     /locus_tag="SRR1747018_scaffold_15_prodigal-single_254"
     CDS             200355..200504
                     /product="hypothetical protein"
                     /codon_start=1
                     /transl_table=11
                     /translation="MSSTLTAIIAIIAILLVLKLCKKIISKVIGIVIILAAVAYALVQ
                     FGIIQ*"
     gene            200524..201153
                     /locus_tag="SRR1747018_scaffold_15_prodigal-single_255"
     CDS             200524..201153
                     /product="hypothetical protein"
                     /codon_start=1
                     /transl_table=11
                     /translation="MSELLNVSSIKKLITEFNNKHEQKLEILETQPTIMYIRYMGNIV
                     IRIKSCDELKYSVVVQFTVDGITKAIATYCNNLKEILQLVDLVLVTYINNGCNTLNVT
                     AKIRTNHWGVKLLTVENEAGYRANLYNSNFLIALIKERVINIQGVKYHSNQFASRMSV
                     RYDKNVLSYDEIEKNNSWDEHTKGFKPIKRGIGGDYIHPSSSWQKGMLF*"
     gene            201186..202001
                     /locus_tag="SRR1747018_scaffold_15_prodigal-single_256"
     CDS             201186..202001
                     /product="Uncharacterized protein n=1 Tax=Lachnospiraceae
                     bacterium A4 RepID=R9JHW0_9FIRM"
                     /codon_start=1
                     /transl_table=11
                     /translation="MKVYAKTRPNEHFTIFHSPNISHAVSGFRELGAEIVTYSTIDEI
                     YDKVTSDDIVLDYIDQCLTIFDKFGKHPHLEDYPEVLKPFLGRAIWKDTINHINSDPS
                     TWGIFVKPLKEKAFTGRVINGTKDLVGCGSCYENYDVFCSEILNIKREWRGFIYYDKL
                     IDLRPYNGDWHYNYDPTVIDNVIEAFKTWEDRPVACSLDFAVIERTVDKKLDEHNNVV
                     ESNNKYTYEQTIFLEANDSYALGNYGLEPLKYAKLISARWSQILGREDCFNFT*"
                     /db_xref="UniRef100_R9JHW0"
                     /db_xref="R9JHW0_9FIRM"
                     /db_xref="cmp:Cha6605_3442"
     gene            202016..202978
                     /locus_tag="SRR1747018_scaffold_15_prodigal-single_257"
     CDS             202016..202978
                     /product="Glycosyltransferase group 2 family protein n=1
                     Tax=Roseburia sp. CAG:380 RepID=R6V6M6_9FIRM"
                     /codon_start=1
                     /transl_table=11
                     /translation="MNNAVLYIVVPCYNEETVLPITSQQFLEKINNLSKLDKISNNSK
                     VLFVDDGSTDKTWEIIKELSRRDNHFIGIKQSRNRGHQSSLLAGLMEAKDKADIVISI
                     DCDGQDDINAMDKMIEKYTEGYDIVYGVRNNRDTDSVFKRSTAQLFYKLLSKLGAETV
                     YNHADYRLTSSKVLNELSNYNEVNLYLRGVFPLIGFKSTTVEYSRNERIAGKSHYPLS
                     KMMSLAINGITSLSTKPIRIITTLGVTISIVSFIFIIWIVTNLLRNITVQGWAIVLGI
                     ISLLCGVQITSIGVIGEYIGKVYEEVKHRPRYIISEKTYTDTSE*"
                     /db_xref="UniRef100_R6V6M6"
                     /db_xref="R6V6M6_9FIRM"
                     /db_xref="eel:EUBELI_00626"
     gene            203154..204965
                     /locus_tag="SRR1747018_scaffold_15_prodigal-single_258"
     CDS             203154..204965
                     /product="hypothetical protein"
                     /codon_start=1
                     /transl_table=11
                     /translation="MNGVNSKFKNETLGNNSTTKEKIHYLGDLRIVGQVVEQISDKEP
                     IGYVVMTEKTQQFKMYTVGQTMILLNKFKFVNAAISNGKIINTECSMERIPKFNTHMQ
                     VVGNHGVIILGEIIDGDSKVGYRAMDTNARIVDLSEDELIQSGLPIINGKIVKGTAGK
                     KPHISGIKQEFTKIEKSKLKEIITKKPNRWVRERHADKLFRFLLPSSVKWGFTGIGNI
                     NNHWYYKTLNKDGYEYVDLDREARIIASEVLTEQNGITLSDSDKELIKRIVKELPHKH
                     ELVNRYDPDKKYRPDDNDRLFMFALAQFILYDKQKCNYILNHRINCMSVDFTMVKKLI
                     DKGLATDTLKMAAEYLKGLKASRCRKGNEISEEDKKKMFNTRTFTTGEEAAQLGFALS
                     ESNKGIKYETKYGFHKTLQFVGDYFNSAYIPCDYNRYKSEARCLGDVLAIANVLKLMN
                     ICDNAYPGVESYFSIERAKASIEMIIAIAYLYESKAMKLFVDDFKSELDKFEISIPNY
                     DEVSSTDYKLSAELRMYYASGFNVFLNDNKYRDKEYQKIYLKKSELINYRQYGNKYNI
                     QHPMLKNELASIVTMITSNEYCDAESVEQYIGRLRFL*"
     gene            205284..205763
                     /locus_tag="SRR1747018_scaffold_15_prodigal-single_259"
     CDS             205284..205763
                     /product="hypothetical protein"
                     /codon_start=1
                     /transl_table=11
                     /translation="MYVIYEAYDDNTADVLDIGNFAKRPMTEQELINFGNNHDVLGLS
                     VSGHKLNYITAYNCLSFASEDEADDYIKYNGLSYQNKRYAVGYYWVFEKKNRKKHVDY
                     YIYTCAGDNITYLTENGYSPYIQAAKSFDKKTAGEKAALMARNSKTGKHWSIQRVII*"
     gene            205780..206046
                     /locus_tag="SRR1747018_scaffold_15_prodigal-single_260"
     CDS             205780..206046
                     /product="hypothetical protein"
                     /codon_start=1
                     /transl_table=11
                     /translation="MVKAFSIRIKINEKETITPCADRETLYQTLCEDLRKENITDTDI
                     KDIIKEFNNKVTDEALQNISKPIKFNVLNNKVYVEIIDISKDYK*"
     gene            206064..206291
                     /locus_tag="SRR1747018_scaffold_15_prodigal-single_261"
     CDS             206064..206291
                     /product="hypothetical protein"
                     /codon_start=1
                     /transl_table=11
                     /translation="MKIYDVNIQDLGLFTGIEAKTPIDAIKAVLKTRNIKACVVPEAS
                     NNGKASSKLLMAAVKYRGNQSVPRKYKIWVH*"
     gene            206527..210537
                     /locus_tag="SRR1747018_scaffold_15_prodigal-single_262"
     CDS             206527..210537
                     /product="hypothetical protein"
                     /codon_start=1
                     /transl_table=11
                     /translation="MSIICKAIDTIKDNKGNTSGYALLDITGQKVSVPSAKIKQAILN
                     RQIIASNLKVTSNNRLINEDIDISKKFIAVADKLSEISGIEHKKSYINDFYFYTEFEG
                     TKAYLKGTLDNKEYIYGVKDAGESKLAVDNIIKIGTALKQMNKTSDKPSIESVKNQDS
                     NNIKTIVIALSKLIYHETRIASENGLSWDANNKVFSVVNENLNIIINVDTYYDIRFKN
                     SKLNGFKVISENRRYSDTVTLEYCEMQYLEATNVDVNLYSCIVYNTAKFEKATICSRN
                     LTYIEILRINNFKNVDLANIIGKKACLNNTVLLLESDYDPMYIYNIEAVADTELYLQG
                     SSWTADNISLSAKHITIGVNQYNKNTDAVIHNRLAIIHGEYTYANLYMIVANHFAWAD
                     NVEPLVNINGALAISSLVWRCKFNPDIKVKANNEFNRLYNAEIVQDTIPNTIKIMHGG
                     IAITNHTDITFNNIRIAALKESKTKNYRLDAAGIFLLDNIVKDFSITITNSIKPAAKN
                     AMYDLELVINELKAISEINPIKVYYGTQAYDILSTKGVKLDILNKDDIAQSIKNTSIK
                     EKLIGVTMIDTVDNAVSDAIRNVSDSERYPIDTGIDVELPENVINTFGLRVSNNKNVY
                     MNTGIKAILSILKSFPINNLLFTSDVFNKIATNTKFRTCTELLYKFESIEVNLISAVY
                     TDINEIDQYVAVINGRNLIYMTYIGDCELLCNLGSSIDIQDGVQAVRKFSAVDLVLGS
                     IEQNLTLSSVSKDSNCINNIDTLFNRVTAFMLNPKTSSIVTVGASGEVVTFKIGYSKT
                     KSSKFNTIYDRQYINKIEKIEPNDVIKSIKNDVSNSYKNSVLLKTKNIETTSNNSDGY
                     IPKCKVSILWQLGMKYYNGTTPSCLTIDMLNDILELPYFNELDEEEFVKALKKARQLH
                     RGIETDGNFELKEFEFNGKLKKIQNEYMGKIDYLYQVMFGDGSVRYYSANSGIRDILM
                     NLMKLAQKKRDKSFESFIDDYIVLRNTYGREYIKPDDLAHRINLESGGLKYTSVPGDK
                     IYYAIKDAEEGNDYERKLHILNLIGMTEYEYDYLINRGIPSRDSDKYRRINGEVIAKM
                     PKSQELLCLMGMKEEDFDKLVKQYKVDQIASNNKNLMLSSLVPLYLSKHKLRDEYREL
                     ETRVGIGICRVTGYCYLFTSNGGYIAPVLRIPSFKEAMILRKQIIEEEADIQGIHGII
                     QDLGWEHSNDIMETIELQLKGIKEMDKYPQKYRYLVSYISDEPEYEGAECIKDTSIML
                     DRFNQSHLAQFIQMGALQVVVNIPTSYKYNKTYKIKDSNNNIVEYVNSNNNLFAFKLW
                     DGTNLLSEYSMEELFS*"
     gene            210599..211345
                     /locus_tag="SRR1747018_scaffold_15_prodigal-single_263"
     CDS             210599..211345
                     /product="N6 adenine-specific DNA methylase, D12 class (EC
                     :2.1.1.72)"
                     /codon_start=1
                     /transl_table=11
                     /translation="LKNILRYIGNMSNIDISDYIGTDCETYVEPFAGSFGAGFNLMEK
                     RIFKKTVLNDKDYYVYNFWYCIKSNSDLVIQYITELYNKINNMEYKQAMIELDKYKES
                     ENKFIQAAYEYLYMYNKNIFGYNDDKIKTLRINEDDFTEAGIRLLDTDIRNLDYIDII
                     DIYDCENALFMIDPPYNVSDVNRYYRGKCNEFNHIQLRDIVNNIKGKYILRYNDSEFI
                     RNLYKNNKILFETTKNLIGTEYREIYYTNI*"
                     /db_xref="awo:Awo_c34920"
                     /db_xref="H6LCA1_ACEWD"
                     /db_xref="UniRef100_H6LCA1"
                     /db_xref="2.1.1.72"
     gene            211361..212608
                     /locus_tag="SRR1747018_scaffold_15_prodigal-single_264"
     CDS             211361..212608
                     /product="Reverse transcriptase (RNA-dependent DNA
                     polymerase) n=1 Tax=Methanoculleus sp. CAG:1088
                     RepID=R7Q388_9EURY"
                     /codon_start=1
                     /transl_table=11
                     /translation="MEKLKQEILNHKHWEETYNKMILKQNFSKEDKELLWKLKEVYKD
                     NIVNELMSGEYNWSTPRKVEIAKSESKKKRIVYIYNIKDRYILGVLYRAISTYYKDII
                     SDRCFSYTKGKSTSNAIRYIRDNKTSKLNYGVKVDIHAYFNSVSREKVIEMINCLFTG
                     GIKVSIEKLMLNDTVLWNGKEIQEWKALIPGCALGSFFANYTLKECDSYFENKNSVYA
                     RYSDDIIVLEDSKDELQIDLDVIMKYLNMYGLTMNPDKYTWFEPGDNVEYLGLKILGD
                     GTIDISDHAKQKIKKQIHRWCRKGRMEIERDYTPFNVVAKRIIRQLNNKNFFCAINHD
                     TTFGWAMYSFSKINTIQSLKEIDFYTKDTIKAMKTGKHNKANCKAITDEEFHQLGYLS
                     LVEMYMLYRQDYDYFMEVIEVNR*"
                     /db_xref="UniRef100_R7Q388"
                     /db_xref="R7Q388_9EURY"
                     /db_xref="max:MMALV_07530"
     gene            212629..213522
                     /locus_tag="SRR1747018_scaffold_15_prodigal-single_265"
     CDS             212629..213522
                     /product="hypothetical protein"
                     /codon_start=1
                     /transl_table=11
                     /translation="MITGIPYFGENTQQIAEYILSNACNIHETVCMSMYEFIMSNIDK
                     HVVVLIDNKWVTWLNDIVFNYRDKECYIPYYSYKEYEIEDRTFKTNGRGHLILKDNHL
                     RVRYDYIYNKFDITLPNLRLTCINIDTKEIFDVIINQWITDTDIDLDKLYKLYINASY
                     KDDDFLVNKHAGGYHYIDKSPNQFVNKEKKLREQYGLSSYADGYRYYKDYRDVRQYKY
                     DEIIKLIGMIDNVELYRERRLRFEVYLYCCLRTSLLNNIHFKNHIYKLGNNAKLILKD
                     YWLDNINKPNKTYIKYSENSI*"
     gene            213573..213668
                     /locus_tag="SRR1747018_scaffold_15_prodigal-single_266"
     CDS             213573..213668
                     /product="hypothetical protein"
                     /codon_start=1
                     /transl_table=11
                     /translation="MDSNVNNYNCISLALIAPANLLLPIGLFVVN*"
     gene            214008..214087
                     /locus_tag="SRR1747018_scaffold_15_prodigal-single_trna_16"
     tRNA            214008..214087
                     /product="Leu"
     gene            214186..214259
                     /locus_tag="SRR1747018_scaffold_15_prodigal-single_trna_17"
     tRNA            214186..214259
                     /product="Pro"
     gene            214416..214491
                     /locus_tag="SRR1747018_scaffold_15_prodigal-single_trna_18"
     tRNA            214416..214491
                     /product="Ala"
     gene            214521..214898
                     /locus_tag="SRR1747018_scaffold_15_prodigal-single_267"
     CDS             214521..214898
                     /product="hypothetical protein"
                     /codon_start=1
                     /transl_table=11
                     /translation="MNRVKRLENKINSNKNRNTRFVTVRDTRICRSCGQPIPKGNKCL
                     TTNKQGIGRQWQCMKCTRLQLNKANGNNITCETLRQIYQTQSEMQTLSFGDEGGYMAL
                     QDYLDELVSNCIDCGKCKFSELV*"
     gene            214899..214972
                     /locus_tag="SRR1747018_scaffold_15_prodigal-single_trna_19"
     tRNA            214899..214972
                     /product="Leu"
     gene            214977..215063
                     /locus_tag="SRR1747018_scaffold_15_prodigal-single_trna_20"
     tRNA            214977..215063
                     /product="Leu"
     gene            215479..215552
                     /locus_tag="SRR1747018_scaffold_15_prodigal-single_trna_21"
     tRNA            215479..215552
                     /product="Ile"
     gene            215949..216031
                     /locus_tag="SRR1747018_scaffold_15_prodigal-single_trna_22"
     tRNA            215949..216031
                     /product="Leu"
     gene            216203..216400
                     /locus_tag="SRR1747018_scaffold_15_prodigal-single_268"
     CDS             216203..216400
                     /product="hypothetical protein"
                     /codon_start=1
                     /transl_table=11
                     /translation="MKFKIIFEDYLRDEHVEAIKTMLSGLEGVEIIENDNEHLLISTN
                     ESMASVIEDMNLCDYLTAVKQ*"
     gene            217546..217620
                     /locus_tag="SRR1747018_scaffold_15_prodigal-single_trna_23"
     tRNA            217546..217620
                     /product="Pro"
     gene            217631..217715
                     /locus_tag="SRR1747018_scaffold_15_prodigal-single_trna_24"
     tRNA            217631..217715
                     /product="Leu"
     gene            217967..218359
                     /locus_tag="SRR1747018_scaffold_15_prodigal-single_269"
     CDS             217967..218359
                     /product="hypothetical protein"
                     /codon_start=1
                     /transl_table=11
                     /translation="METPAVCTNCKCKMHLIRNWNTAYTGDVQNTYFETFTLFACRVK
                     GAFTKGTGFKKIKPQLFVCENCGKLEMYLNNSDLSTVMSIENDSDYVSSRRNNDITES
                     HTDTTVNLTNMSRLRQRAQERRVRNSYE*"
     gene            218489..218737
                     /locus_tag="SRR1747018_scaffold_15_prodigal-single_270"
     CDS             218489..218737
                     /product="Uncharacterized protein n=1 Tax=Clostridium
                     bolteae 90B8 RepID=N9ZDW1_9CLOT"
                     /codon_start=1
                     /transl_table=11
                     /translation="LNRTRSYRREVRNKAIRRKKAICHHVYWDGCDWYKHDGQYSKGK
                     IHCSCRMCTYSKFYDLPRLSDYKDREVVKEAMKDYLAG*"
                     /db_xref="UniRef100_N9ZDW1"
                     /db_xref="N9ZDW1_9FIRM"
                     /db_xref="N9ZDW1_9CLOT"
     gene            218881..219888
                     /locus_tag="SRR1747018_scaffold_15_prodigal-single_271"
     CDS             218881..219888
                     /product="HNH endonuclease n=1 Tax=Butyrivibrio
                     fibrisolvens RepID=UPI0003B763D0"
                     /codon_start=1
                     /transl_table=11
                     /translation="MGVKKAVARKTDNRCAMCGKHIQIGDGDFTVDHFIPLNKGGNNN
                     VENLIPMCTECNKKKTDDIYSAYGMLPFLKNKYRKEIINITHKYLNEYLWLSDNNILS
                     FDNEKITLQVPIIIRNSSKQTYYNIPIKLEKVKEATDEIIEFICRYNKFYGIETYHIP
                     KATKKYVDNSMLYQVRKEVDNKLIAVFFFNKVNMQSTDDDKSTVTILEISNIICDTSH
                     TDMIDSTRAVLLRLIVEDIIKSCESIGMEIVDICIQYNTKEKNYEHYRNKVENFVFGN
                     CSNPDEYSTPIGNSDGCFESRLYNVVSNAETYSKYTEQERNEIIHKNRMLFTKQINSK
                     H*"
                     /db_xref="UniRef100_UPI0003B763D0"
                     /db_xref="ava:Ava_4561"
                     /db_xref="Q3M4C7_ANAVT"
                     /db_xref="UPI0003B763D0"
     gene            219909..220151
                     /locus_tag="SRR1747018_scaffold_15_prodigal-single_272"
     CDS             219909..220151
                     /product="hypothetical protein"
                     /codon_start=1
                     /transl_table=11
                     /translation="MAKVTQTKTPKDFEKITRVEFYRLWFGATMKDNPMTLGQIATMY
                     GVDKKTVKAKKKELGLTWLNCGLMFVAGGDKYRSKK*"
     gene            220204..221037
                     /locus_tag="SRR1747018_scaffold_15_prodigal-single_273"
     CDS             220204..221037
                     /product="hypothetical protein"
                     /codon_start=1
                     /transl_table=11
                     /translation="MNIIFIKQALKVKTNKRDIEKALKGTLTKIFNTTSDNIETAVFN
                     TSNINGIEAGASILVASTKDLERYAILSVGASTKDIWCITDNAGDRTYCFEYAMSVDK
                     GVFNGVNVNDTLEEIKTNKKLFEAVKMMGIIANSARYDTLISGRYGQAMGTDESIYSG
                     LSVVDYLDKDNNDIDTEVIGRKGQMHLLRIVPLLKDEFEVIKYLDDFTMTELSSLAMI
                     KDNKGDFADRTEKFNFSPILPVESLTDDEINKLGLDVDNNGKAIITNASQVDAFMELK
                     Y*"
     gene            221053..222387
                     /locus_tag="SRR1747018_scaffold_15_prodigal-single_274"
     CDS             221053..222387
                     /product="hypothetical protein"
                     /codon_start=1
                     /transl_table=11
                     /translation="MNPVIDDRLVVPVHPDRKKSNDIACCLYDAITGKYLLVPATEDK
                     GKKIKEGVGSAKATLLFVHNRFDVYGIIKDSKNADKPILYWMHGNELRLIKDDILNYT
                     ERYNIIDISDKDASVFRGQYDRKKFSITRIVDHNMRTPISADSFIESLTEVHKPAPVI
                     QGGQSNIVVKAVENSCNNNESVDSEAMTKKDEAMSSLDDSQHTDKVEQLETKSEATTC
                     DAKATSNSSVEQLAEKDSNADNDTSAVCEDNKQTKNYESMDKKDELEKALIEATMAMT
                     NTTKELQKVADSYKDAMVKSFGNFDIDVETKFVGVTDIKSDSNVSIKEEDTTGEVGTE
                     AIYDFILKIMKVNDTISVPRTYYEKLTTIIKRNMMLSMDGNKYDSIILIRFNRTCKEN
                     IVARVEYDASSEYTRITIIKQYSLIEATDKQLLDYEIKFNQWKRLHSYRTSD*"
     gene            222403..223098
                     /locus_tag="SRR1747018_scaffold_15_prodigal-single_275"
     CDS             222403..223098
                     /product="DNA primase {ECO:0000256|HAMAP-Rule:MF_00974,
                     ECO:0000256|PIRNR:PIRNR002811}; EC=2.7.7.-
                     {ECO:0000256|HAMAP-Rule:MF_00974,
                     ECO:0000256|PIRNR:PIRNR002811};;  TaxID=1262819
                     species="Bacteria; Firmicutes; Clostridia; Clostridiales;
                     Clostridiaceae; Clostridium; environmental samples.;"
                     source="Clostridium sp. CAG:557.;""
                     /codon_start=1
                     /transl_table=11
                     /translation="LAVFKEVNSQQNTTSNGVRKQSEVKRMAIAVKANVTIPMYFYNI
                     IVPQLGSYFDNYPVNFENDPRACCPLHDEDTPSFRYYEDTSSFYCFGCQKGGDVINLH
                     MYFAEKINGKKPDRDEAIAFLYQYFVQGHESETFIDASSQTIDGNERLNTDTEIIKLN
                     IYRMNLEKSLTFDKNITLKAKEQLWEILDNVDMLLSKDLIKADNAEEYIKQKVREVVT
                     ADATVNTPKLIRY*"
                     /db_xref="R6GE12_9CLOT"
                     /db_xref="pmz:HMPREF0659_A5751"
                     /db_xref="UniRef100_R6GE12"
                     /db_xref="2.7.7.-"
     gene            223206..223655
                     /locus_tag="SRR1747018_scaffold_15_prodigal-single_276"
     CDS             223206..223655
                     /product="hypothetical protein"
                     /codon_start=1
                     /transl_table=11
                     /translation="MKVVKCDCSGCNKVSVKMNKITINLEDGTTEVYDICNKCLSKIN
                     SVINGKTPEIQTETHEIQTETHEIQTETHEVTKKNKKGDVIALINEYGMDRLKEEYIE
                     NNKSAKEIADELGISKTTLAQALSRLGITKRKHNKEHKDTNNEKEDN*"
     gene            223945..224979
                     /locus_tag="SRR1747018_scaffold_15_prodigal-single_277"
     CDS             223945..224979
                     /product="DNA adenine methylase n=1 Tax=Geminocystis
                     herdmanii RepID=UPI000346BFF7"
                     /codon_start=1
                     /transl_table=11
                     /translation="MAEPVVSYPGAKWRFYPYMVDYFPTDMKTFVEPFFGGGSVSLSV
                     ADDTRFTKLERMIGGDLYTEMWAFWQGIKTNPDSVVEIATKMITERCPHQQEVHNSGF
                     HGEAARKYLAGGEFEKFEQSDMLTEADKQLIRDKIKLYNLACGEGKAFWNWAESVDTT
                     QMTLEERAARMILVNKISFSGMGDAGSISKDQFCDFKLDKLNAVYDASRLLQRIEIYN
                     VSFEDTMKYAEESPSDSFIFLDPPYAKQESSGLYGKGGSTHKGFPHEHFAEFTKEMHA
                     KWFMTYDDSVIVRKLFAGNTNDGKQIYIKPFKTLYTMAGKTAEDALQGEELFIANYSI
                     NDDTVEEYDF*"
                     /db_xref="UniRef100_UPI000346BFF7"
                     /db_xref="csg:Cylst_0504"
                     /db_xref="K9WRL3_9NOST"
                     /db_xref="UPI000346BFF7"
     gene            224981..226147
                     /locus_tag="SRR1747018_scaffold_15_prodigal-single_278"
     CDS             224981..226147
                     /product="hypothetical protein"
                     /codon_start=1
                     /transl_table=11
                     /translation="MKQFVSFLDWCNNHGEQGKQILSEWTGIRQDNKQVLKASDMYAY
                     SSIKLIWKCSNNHEWICDTAHRTLRANGGNCPFCNKENSLYNWMKSNNSDLCDILNKE
                     WTGVDINGVKHTMQDVTYGSHIKMSWQCSKCNHKWYATIKNRIFHRSGCPRCKNSYKT
                     SYAEQFLYQCFKQIYNDTESRAIVLKSAEYPRGIEFDIGIPSIRTCIEYSPTYWHKNR
                     TENNLLKHKLCDKYGVRYIEIVDDSYKELEHIYSENYICDSIGNNMNVLENVVRYILG
                     DKAVNVDFTVARNRALNTSLNTYKYNSNSIFNKYYAHELYSELLYKNDVKFESFAALG
                     SNSHKKMNWKCTNCEYGANGEWVTAISSRTIDETGCPKCRFNIFAFARNSRGRS*"
     gene            226361..227554
                     /locus_tag="SRR1747018_scaffold_15_prodigal-single_279"
     CDS             226361..227554
                     /product="Uncharacterized protein n=1 Tax=Clostridium sp.
                     ASF356 RepID=N1ZIZ9_9CLOT"
                     /codon_start=1
                     /transl_table=11
                     /translation="MKSYVSKSEIRGINRKLYAFDLKYDDRDATGALELVIANIVQGF
                     NAADAVAGVPTVVEIKNNCFNSQIIDKIQLLDPKSAIIQVNNAMLDNQDKASFLKQLK
                     DLGYKVMVEINQDDKYFNYAKMLADIIKIDIQSITDTFLGQQEFLCKKLAYNVNTSDD
                     YVLAESANIDYYEGDYISSSVDMDIRQNGHSKVNFLEVIKLMHEKATLEQITRVISRD
                     PLLSAQIIRLCNSTNERASTVAEATSKLGIKRIERWIYLLQFGKSSTVSEDLIRQSYS
                     RAELCRQLTKEYKFKGLNAETAYMIGLFSTLDILSGRSMSEELTSLNLDKVTEDALIY
                     RDGVGGELLNLVIAYEEANWERIKIYTKALKVNKETLFKLYFESVTLVARIWDELERY
                     GGKSN*"
                     /db_xref="UniRef100_N1ZIZ9"
                     /db_xref="N1ZIZ9_9CLOT"
                     /db_xref="ova:OBV_39410"
     gene            227554..228921
                     /locus_tag="SRR1747018_scaffold_15_prodigal-single_280"
     CDS             227554..228921
                     /product="Uncharacterized protein n=3 Tax=Bacillus
                     thuringiensis RepID=J3XJU9_BACTU"
                     /codon_start=1
                     /transl_table=11
                     /translation="MIAIMYDGLELGKFVKNNDKTELILNKGIKKSWLPYIFDIGIDA
                     GTDMNIILEAWIKERVFPNNRFGRGKMLKELGLKRYDVHKIAEITRCSLLTDPYWLVY
                     DESDLYNEKSVRGQIGLEYYPYNSIGVIDKDEEDKYIWRVNKDCCATTKKKDYSNSKI
                     IEWNGKQLVMHDFVKSHANGGRLEKFWMEDIKTGRQFLIKGSSWFGFEPYCEKLAYLI
                     GKDLGFDVLEYDILDDKDFKGINMLSPFCKHVSICEKIDRVGYSITSVAEIKRARNIV
                     KRPEDKSITNREVMYDLLSSDYIDRMFFFDALIGNSDRHYGNVHLLRDLDGNFIGAPL
                     LDNGASLLAQASIIGEMVFDIRIGEHYNRACTIANNHEKQISTIKSLKNINFNIPAKT
                     VEIIHDIDPILHTMPRYKGRLIKKYIVYRLHKYLGMLKKTSQYSTIKLKPVRGSEITR
                     EIEHT*"
                     /db_xref="UniRef100_J3XJU9"
                     /db_xref="btw:BF38_5662"
                     /db_xref="A0A0B5NKM0_BACTU"
                     /db_xref="J3XJU9_BACTU"
     gene            229060..230001
                     /locus_tag="SRR1747018_scaffold_15_prodigal-single_281"
     CDS             229060..230001
                     /product="hypothetical protein"
                     /codon_start=1
                     /transl_table=11
                     /translation="MKNFTMITRHGSSKDAVSAYTLISSDYQTVTMPVKELAAAINSK
                     KIAVTNLGLSAKGLVSTNGALDKYTLINSQTNQVEGIARAVILDRVEQNGKLVGYTVF
                     TQNGTLAEVNIADAAALASKGLISNGKIRHTQDGDIVSAIGGTYPLRTISFSEAPKGE
                     ITTDILYFGTVVGVSTEYFGAIVSCTSATEMSQIIHMLSTSNATVINEVSKVAGQSVR
                     ESLAIKRMGANSLYGVFSIASLKKLLKANSKLRNQLGSITVSAIKYVDGEADEATVKL
                     DSKWKVVGNDAAGSEAATAVKNYTKKIVTEFSGVTIE*"
     gene            230299..232062
                     /locus_tag="SRR1747018_scaffold_15_prodigal-single_282"
     CDS             230299..232062
                     /product="hypothetical protein"
                     /codon_start=1
                     /transl_table=11
                     /translation="MIKITKTIVDTNRNLIGFMMEGKEKEFGGFSSEVIKRGIPTDNL
                     LQRKFSNNQIAVVNNKIVEKGNFKINSLPMTIYTGDGYIDLDNSITLTKRFVQDNKNI
                     GFRVRFSDGSEDNFKYENVLMLCHWFRPGNFAIRTSSKGLQYICGKNGVSLEDIPAEV
                     LGAEPAKKAKRLKSAAKEKKTEFNGAIESGFDILDIYGFINNCKGCVIKLPSEDYKAA
                     SEDGETTTEGFTSLGIGEVASATPIFNPTKLNVNAGFKKVGIVEVPINGTKQNITTYV
                     FRTKSIFHNGDNYMKKFGIAVPTENEEQLVKTLGASLALEKITDSTVTAPLGQVIDAK
                     SLAFYKVDASKVDLISAAKRKESIMSAKQLVALCKSQYELKLVEKAMGPKGGLMKNLK
                     ATLGDTGVAEAKGKKVAGAYSMYSKEGLEAVASVGIDIYTGAYTVPGTPYSKDKGTSS
                     GDATSQVEIEYSLKGYEASKITGSKILDAAKNNDTTVLPASVIKIINEVTSISDLAKQ
                     YDKASALYATVAAKTAEINKKLWMHNASMYIEGNKSRIHMHDAKNWVPDTTTRVKTAN
                     VYACKAAGCEGLTIKFKGVTI*"
     gene            232257..233615
                     /locus_tag="SRR1747018_scaffold_15_prodigal-single_283"
     CDS             232257..233615
                     /product="hypothetical protein"
                     /codon_start=1
                     /transl_table=11
                     /translation="MKYSFKEMLNAEIYESTRVMFVLGKYVWFNNMVCDTLKYMCIDQ
                     ENQFNAAIGVGDEFGIEEDNLGDTLSNSIDFSTFMEVVGVPSINGKWYCRTEYSTLTK
                     KQKDQLFKYIKEPSDNGILVITSDDWMQYKDILKNRLLSFSKVSHIMQLGFPNKQILK
                     GIVAQSFSEKGIEIESAAVDFFIMRMSSAYDKYEEQIDNIIDIHKEPILTVKDLKVYM
                     KGIENFIVDDFINELVKPMVSDKTNSKKVLKIMIALEDEFGAKNLVYQLLKKIDEYIE
                     YRLLINTGYIPIGINYFYNDVIKKLPDKKKYEKINEWVFRKRAETASLTSLRDWEYMK
                     LILSKAVENVKIADDVLDIKCQRALYELSTRSVMTPDRLNNVIGIDNILRKKVQELDL
                     VVYSEEELQYIDEVKQLAGDETDSIDSSEVDETDDIEITDDDTEIDDEDSLVTIGETF
                     ED*"
     gene            233733..234083
                     /locus_tag="SRR1747018_scaffold_15_prodigal-single_284"
     CDS             233733..234083
                     /product="hypothetical protein"
                     /codon_start=1
                     /transl_table=11
                     /translation="MANQERLYLTAVSVVAGIITLIDVDGQLVRYRQRGIQKYTEKQL
                     KVLMSTGLLDPGWKMYKELPKHISISFEDPEIMGRAQATYPNPEKIAQQLSQIGATIS
                     KTRKATGNNKRVKK*"
     gene            234080..234718
                     /locus_tag="SRR1747018_scaffold_15_prodigal-single_285"
     CDS             234080..234718
                     /product="hypothetical protein"
                     /codon_start=1
                     /transl_table=11
                     /translation="MNLISIKDCSKCINSLVYGNSDDMTIQCISDNYMAKELFDKDGR
                     CCARYCDCFVQSNKNRSGQINQHDALNFLLAGNSDFILHSTKTNEDFRFMLTIQESKD
                     NKNKYIYFVNIIKASSKIYCGIIWIDDKSGEFKYAQGSKGQLPGTSVEIRSLLFVLNK
                     LYLGIEINFLEIYSIGKCGCCGKALESKVDLSLGIHKNCISNSALNKLMNNN*"
     gene            235091..235846
                     /locus_tag="SRR1747018_scaffold_15_prodigal-single_286"
     CDS             235091..235846
                     /product="hypothetical protein"
                     /codon_start=1
                     /transl_table=11
                     /translation="MITSIVVTGTYKIGMNSNKKIKIGDNVLSVEKDIPFIRYRFSQY
                     TEAEYAYILDSMKQFCFSTHLAEVQLSESTADTIKYLAESIKNIAKYVYVDITDDDVM
                     SGDINPDKVNLLDKLIGLDIDRIMLRDNTTSLDTVTAKKFIKTLSKRMNLSESTFGVC
                     SSPLSFSDWACLTAVKARELMSVYSTIADVALPSANHQCMNCCGCIRYVTVTEDTLAP
                     SDGKVKSTKEKSDNTNRQPKAPKQRVMFGMNNI*"
     gene            236096..236959
                     /locus_tag="SRR1747018_scaffold_15_prodigal-single_287"
     CDS             236096..236959
                     /product="hypothetical protein"
                     /codon_start=1
                     /transl_table=11
                     /translation="MLIGIGTKGIQSSAYILEPVINREASSYLIDNYKNLIGIVKSCD
                     VKEEKANDLLHDVYISIVDAEENGEGFDMEYGSHVNEDGEIEANLMSVEQFVIGRIKL
                     YAKNNKYRTDVIEATNGTVNEVHTYYDTELDEHGHEVLNKNGTPKLVKRVERRKVNIL
                     MTANAASFNEGGDVADNNDDFQKAFATAAVADSTEDITEMMSLREQIDYCIDVCSLHN
                     VNILNVFRNIDALADMLGDYSKKKKTAESVFSKLSELVEYHTELGTTLMEILRYSAKN
                     RSVFEAILATY*"
     gene            237000..237761
                     /locus_tag="SRR1747018_scaffold_15_prodigal-single_288"
     CDS             237000..237761
                     /product="hypothetical protein"
                     /codon_start=1
                     /transl_table=11
                     /translation="MSSSLSELVYNPLKEEEKQLAGWSKSTIDYVLNHKTKVSNAIRG
                     IGKSLNKILQKSDIDDIYMEILNYLYTCDDYNISKACERSSNAGVIVSLEGYVHSCIK
                     FCVIRYVTDMFNTEKYLVRENIKDEDGKELSLFDTIPDKKETGYSDFGYQLDSICKAF
                     ESQRYQYGPDIFQIWFIRLQTMICDKSDRYKDILTVLGISKKDIATIEKEADYDGAMI
                     SIAKAVTLIGVEDAVEVIRNYTYSADKIQRVIELF*"
     gene            237976..238365
                     /locus_tag="SRR1747018_scaffold_15_prodigal-single_289"
     CDS             237976..238365
                     /product="hypothetical protein"
                     /codon_start=1
                     /transl_table=11
                     /translation="MTYPEVYSKLCYETALIVFLKKNGEVRIMLGTRNLNTVSLLYGF
                     QGGVLGGHDNRCNINNGNVAVFDMIAGDARSFNIDRLLDIQWAGVINTREEYDAVLSN
                     FVKFKEEYEKTKPMIISMDSFDNKGEQ*"
     gene            238365..239228
                     /locus_tag="SRR1747018_scaffold_15_prodigal-single_290"
     CDS             238365..239228
                     /product="hypothetical protein"
                     /codon_start=1
                     /transl_table=11
                     /translation="MIEIVQQKVPANTFVNTFTKMDEVSININKELIQRDIDRLKEMS
                     DDPKNRYDAANIKALIAYLNKLLKNILDDSTFEMCWEIKDNIPNSYPIRLINEKAYGI
                     DICNYIEVSENEKLVQLDLTSLADIISFEIMARDLGETHESIEELLKECGIIGFEPAS
                     LLTDYFKENGDNVYELSKSMKIDETPYYSYENRKVHDYFSSREFKTKEYRGVVEYSCK
                     YASTIIANTIVKNSIHCNVDIKVVMLNATNITFIVNDTDEFNIKNNIIEEISVRAFGR
                     KFKIEPDIQIF*"
     gene            239248..239853
                     /locus_tag="SRR1747018_scaffold_15_prodigal-single_291"
     CDS             239248..239853
                     /product="hypothetical protein"
                     /codon_start=1
                     /transl_table=11
                     /translation="VEQQNIIGTNIGRTVYCHFSFKRPKGKDYGLFAVAFYNDFEGKH
                     LTAQATRRLPLWQDHQFITAIQAYEHALYSIHHWQGQMRQAGITNVMLVTDNSTLAGW
                     IQDPKKNKKYTEYMNKAVEKYRAGAPKEITLSIGLCQVRDYEKSYKFCREDKVINNNT
                     DIVRKTESGIKVIDIAASNIEYKTISQIEENNPNKPEIVGM*"
     gene            239877..240983
                     /locus_tag="SRR1747018_scaffold_15_prodigal-single_292"
     CDS             239877..240983
                     /product="Uncharacterized protein n=1 Tax=Bacteroides
                     cellulosilyticus DSM 14838 RepID=E2N7B5_9BACE"
                     /codon_start=1
                     /transl_table=11
                     /translation="MKLIDWCNSNGDFGAKLARQYTGMTDTNEYYSIESITHGKRVKL
                     LWKCDVCGHEWFARLDTRVYNRTECPKCKFNENNIVGKKHKSKSLYQWCMDNGEFGKQ
                     VMNRFIGKDQYGNNLDIRTISYSTNIKAMFRCEYGHEWKSSVATMIFNRTGCPVCRRL
                     RFSESLEDWVIKNGEYGRILLTEIELQDTKADLISYKSAKKFNFTCSVCGHIWETRLS
                     HRTVYRTGCPMCNRTSTSFGEQLIYRYYNKIFKNVKNRIKTTTGYEFDIVIFDINTCI
                     EYNGQLWHSDDSTIKRDKEKREICTRHNINLITVWQSKDINNINDVCVNNPKIYEDAY
                     NMIEDINKKLGIAEVDEEKLKEAMNEAYQYMNFS*"
                     /db_xref="UniRef100_E2N7B5"
                     /db_xref="W3AM53_9FIRM"
                     /db_xref="E2N7B5_9BACE"
     gene            241021..244635
                     /locus_tag="SRR1747018_scaffold_15_prodigal-single_293"
     CDS             241021..244635
                     /product="DNA polymerase I n=3 Tax=Bacillus thuringiensis
                     RepID=J3XJW2_BACTU"
                     /codon_start=1
                     /transl_table=11
                     /translation="MFTRGEFTVGNVTYGAILNYTKARTEAVLITSGTIVSAYLVDDT
                     GSYSYANVHAKELVKLIQSGVKACTSKNCVPMPFELGAMNQHEFIKSKVEYTIQLYRG
                     EVVGAFIQSSDKRVEMEYIADVQMPTNIPYVKLTEVKKSSEIADSDLDAIQTRSVAEI
                     MLEKEDTTWLRDKKYYIVNDDETAEKLFAFFDSYNGPIAYDTETTGLKINCFGQINSK
                     YQHDLEKYNAEHSDNPIRADKLVGIIFCVEENVSYYFPCFNRKFKNLYDDLNSPVRNR
                     IIQNTKAAYTIGAMKDKDNSIADYWRKTPADEITPDCILMERVRNILETKHIVAHNGS
                     FEFKVGLQYWIDTNLKDDTMIIHQVAYKFRNGGGKAEPSNLKYLAKKELGVDQWELHD
                     FFPNWKPDKEGLVRRKPGAKNLGTQIDFSYMDYEGTRVYAPTDGDVTLCLFHKFKSDL
                     LANHKEMEYIYNVEIIVACAIGYMEFFGHRIDESKILNARAETMANKSMIVSEIRQMI
                     EYANDAELSAYDEIKRFRDSKKESGLSEDDFNSKLIELVGKLDGAIESNTQKQINLGS
                     SAQVCDLFYNKLQIPCSGEKQSVAKKEVKALLKEKNDDGTPKYPVVHLYSKYKNEETL
                     LSKFFDNLIYFTYPGGFIFSSFGQIATNTGRMSCSKPNCQQYPKVITKIIIPRDGYVM
                     MDADYSQIEYRVLTAMAGNEWLAELFSNPDSDYHTLMASLMYGVDYSAVTGAMRSAAK
                     SFNFGIPYGMGLGSLAILLTGKNTAQTRDEAAEKMEDYFRNQPKTRKFFDNVKEMAQV
                     NGYTKTLFNRYRYYTFTDKDGNVNNTKKAAALRQAGNAVIQGTAADIFKIGVARNFSY
                     IRRNGLLGKLLIINMIHDEQLMEIDVQHLNMQRIVADVGGNMQFKVDGFPPLFIGAGI
                     GKAWGYAKGKMAEIHPDLLAEFTKEAQNIPIWRTPEDIEKEPVVDTHKVLGYFDNRVY
                     EFRRKKVADYLSNPENWHKAIYPAISGLINLQFNYGRGDDAKAYVGPNGEKYDDQQFL
                     ELNIGDFLKENHIDAEPSWFKAGDNKAEDEEEDKEYSEGDEDDDIMDMIEGDEDIKAF
                     TLVDESDKTFGSSIHDMINVFGACILVQQKICGISTKNMYYKRKDALIDYLMQYMCDE
                     NDPGALQIVFLNDANVLNYTGVYVKNLDNEKLEQAYKNANSSGSDFTQGDVQNRSQAK
                     *"
                     /db_xref="UniRef100_J3XJW2"
                     /db_xref="btw:BF38_5682"
                     /db_xref="A0A0B5QXI8_BACTU"
                     /db_xref="J3XJW2_BACTU"
     gene            244653..245123
                     /locus_tag="SRR1747018_scaffold_15_prodigal-single_294"
     CDS             244653..245123
                     /product="hypothetical protein"
                     /codon_start=1
                     /transl_table=11
                     /translation="MDNESTIKLFNTDPDAIAMPHISNEMVEDSSKLISESINEAILG
                     DQVKTLIIPEDTEIAPYNYIFDFSDLSSINVIQKSSLKSLISKYGDIQLYIYNKTKGL
                     TAFGMGDKYSLERLVPLLREFVFNNEIKVYKNFRVGETPEEVDHKDITKMRLNL*"
     gene            245181..245567
                     /locus_tag="SRR1747018_scaffold_15_prodigal-single_295"
     CDS             245181..245567
                     /product="hypothetical protein"
                     /codon_start=1
                     /transl_table=11
                     /translation="MGNIGNAISMGNIMEASLGEVSNKLTVTFKKTVLIRDYETEVIE
                     ATNSVEFDHPLIGIERMFVTAILEIQMEYTAYINLASKGIITQSQLSERKLMLEQSLY
                     TIKVKADQILGVGVIDKYLDFKNLEK*"
     gene            245578..245835
                     /locus_tag="SRR1747018_scaffold_15_prodigal-single_296"
     CDS             245578..245835
                     /product="hypothetical protein"
                     /codon_start=1
                     /transl_table=11
                     /translation="MFKGHQFIKLLNDNWILDLTEYQGYKVKLDDNNNVIGYKEAFTV
                     EVIGDEIMFNKTTRVPLKVLKEASNQIRIYEKEIGEDIEIK*"
     gene            245822..246634
                     /locus_tag="SRR1747018_scaffold_15_prodigal-single_297"
     CDS             245822..246634
                     /product="DNA primase n=1 Tax=Hydrogenobacter thermophilus
                     (strain DSM 6534 / IAM 12695 / TK-6) RepID=D3DJ09_HYDTT"
                     /codon_start=1
                     /transl_table=11
                     /translation="LKSNRTGDTAIALKEYDEYTKELTEYTYELKRRAGDKNLEYFAE
                     MRQFPMDIVKSSDIFYIKDATEMLLPKYLGSVEDLGVISPNNKKPIFHNRFVIPIKDI
                     NGNVLNLVGYSKEADERYVYGTAKYYRRRETMYGLENLPLAYEMGYAIVTEGITDTIR
                     VRGLGYPNTFAMCGTHKSEFIMKQLNRCRYGVIKIPDRDSAGQRALKGWKSYRGVTLN
                     TFIAYKDIDEMCRDKEENGEIVKEYLNSCIDWIKTQEHRGYTGQNEVVTMYI*"
                     /db_xref="UniRef100_D3DJ09"
                     /db_xref="hte:Hydth_1351"
                     /db_xref="D3DJ09_HYDTT"
     gene            247085..248275
                     /locus_tag="SRR1747018_scaffold_15_prodigal-single_298"
     CDS             247085..248275
                     /product="App1 protein n=1 Tax=Schizosaccharomyces
                     japonicus (strain yFS275 / FY16936) RepID=B6K0L0_SCHJY"
                     /codon_start=1
                     /transl_table=11
                     /translation="MSSFLKSASKQVTDVRNFLRDSVGGNSIKYAAEKGAKHIIYIPF
                     KSETVIDQTTGAEVVKRSINAIQGNVHEWSTQDGKFKATVCLDGVVRKADDGTVINDG
                     TCPFCERISDAWDIYRYRKELEEANCKLTGEQRKNHLEKTTRVFADERKAKEVRNYMY
                     ILVVKFRLNEAGNPVMGSDGLPEYELKVMKLSASRVEKIQQQVANSGSELPDSELIFE
                     YPNVDDRRLLVSQSTTAPVFPNNRLVAKFPALMNKINEDVAKFEWDGIDKAFPEWAGM
                     TSEAARTTVDSMFEQWDAYKKELTVNPQAKYLEYVVEAPKANPSLGGEGIGANVAGAI
                     PVVPTIPTAAPATPAAEVPPTPVIPTAPTMPTAPVMPEAPTAPAVDPNSIFANAGAAP
                     TVSI*"
                     /db_xref="UniRef100_B6K0L0"
                     /db_xref="dmi:Desmer_0341"
                     /db_xref="A0A0D4T1H6_YEASX"
                     /db_xref="B6K0L0_SCHJY"
     gene            248364..249890
                     /locus_tag="SRR1747018_scaffold_15_prodigal-single_299"
     CDS             248364..249890
                     /product="Uncharacterized protein n=1 Tax=Enterobacteria
                     phage vB_KleM-RaK2 RepID=H6X3J6_9CAUD"
                     /codon_start=1
                     /transl_table=11
                     /translation="MKSGDTFGELTVLYDDPDRPRHVVCKCSCGNTKSIHKYSLTSGK
                     TKSCGHNTTGFKDLTGQTFGELRVEEYMGKSMWKCICSCGNEHIVHRQYLLRGEIKSC
                     GHKKQDDFNNIRSEMIGKRFGHLTVLRYIGNKKYECQCDCENKTIVNVFKHNLDSGST
                     YSCGCVGNGRALDKNEMLDKIKDFTFRNNKKPNVTELENIFNIKWSQIRVYINRYNLN
                     DYIDTKYSSKYEIEIASLLKGAIIHNRSVLNGQELDFYIPDRKLAIEFNGDYFHSELY
                     KDKKYHQNKTIECAKLGIKLIHIFEYEWNDTNTHNKLERLLLNEINEPTIIMGRKCKV
                     ELIDAYKAREFCNKYHLQGYVNSEINIGCLNENELIGVMTFGKPRFNNNYQYELYRLC
                     WKDNIRVIGGLEKLFRYFIDNFDVESIVTYCDISKFNGNSYTKIGFKTCEDCLTPPNY
                     VWVNIYNNDIKTRYQTQKHKLIEQGLGTEDETEVEIMHNLDYYRVYDSGNIKLYWVRN
                     *"
                     /db_xref="UniRef100_H6X3J6"
                     /db_xref="H6X3J6_9CAUD"
                     /db_xref="bdo:EL88_11255"
     gene            249907..251217
                     /locus_tag="SRR1747018_scaffold_15_prodigal-single_300"
     CDS             249907..251217
                     /product="hypothetical protein"
                     /codon_start=1
                     /transl_table=11
                     /translation="MYNYSPIHKLYIRNFRNLGDVELDFSQSPIIALVGENEAGKTSV
                     IKAFATCALHANPRDQKDYIRDGTKMFGVSIELENGQRITRIKEANGINSYQITDSQG
                     NLIWNTNKLSEGLPDEVQKLIGLIAEPETNEFLHIRTYEDKLLFVVTPNSTNYKVMYN
                     ALKVEQLTKAIKLGSGEVNALKSAINNNDASISTLQNQLKSITVVDTESLINVKDRLT
                     EQMAMLDKLEHAKTLLDRVNQCEIQLGALALIDKFKLGSINEVLANKLASASRLLNRN
                     YEIANLLNKLNSISNLDEIDYSVVNRLYNILNKKEMLAGKIAEAGALVQVSNISEISE
                     ITVMQLNKAVSLIDKMSELTKQISAIDVKDCNEIEQHTIDSLDKLQKIEAFKSRIDAD
                     TSQLQQINAYIYQVQEYMKQCGVAVETCPNCGSDVIIDIDKIGE*"
     gene            251220..251525
                     /locus_tag="SRR1747018_scaffold_15_prodigal-single_301"
     CDS             251220..251525
                     /product="hypothetical protein"
                     /codon_start=1
                     /transl_table=11
                     /translation="MPEPYNLSVETDKISYEVSSSFGDKGNEINISVRLPYSSLQSAY
                     NIKSCGECPVGYMKNDCGRRVPLDCWCVPETCKLKRLSLGDLLRTLADCVDVAEITK*"
     gene            251542..252513
                     /locus_tag="SRR1747018_scaffold_15_prodigal-single_302"
     CDS             251542..252513
                     /product="hypothetical protein"
                     /codon_start=1
                     /transl_table=11
                     /translation="MANVLARIGIYGDMHLSSKNYGAHRDYPNESLEYFHKITEVAQN
                     RQLTHLIGTGDFTFGRFHSLEYRSAVENELQNQYAITNGNRYELRGNHDEAGYGMTER
                     DYYVAKGFLKPSCNLTIGNLHITMVDYDKEEDTIPNIVDSDTDINLLIAHNYFKFNDT
                     KLPNFGKAIDLDNYEKWFGLDYLACGHIHKDMEFDGNIIRNGLAHQVHVNYLGCMMRP
                     AYREGMMDEKGKVLIITLFDDGMIDIDTEYIQLWSLEKSFNLEQKEKQSAKKEEKAAR
                     VDISDIVKQLDTHDRNVGSPEEIIKGLEGIDDKYKNKAISLLSMALA*"
     gene            252563..253036
                     /locus_tag="SRR1747018_scaffold_15_prodigal-single_303"
     CDS             252563..253036
                     /product="hypothetical protein"
                     /codon_start=1
                     /transl_table=11
                     /translation="MLQGIDLNQVKQYNASLKQYKDKAASLNAEIDYTNKEIDALCAE
                     LSTELGIQVTRDNIQQIYEDQVSKINNTLQSGNAVLAKIANEEQAASTIATAQATPVA
                     PQVSAPIAPSLGVQQTTPTRNTVNETQESTPVPGSIFGSASPTPGPLPAMFNIGN*"
     gene            253095..254564
                     /locus_tag="SRR1747018_scaffold_15_prodigal-single_304"
     CDS             253095..254564
                     /product="hypothetical protein"
                     /codon_start=1
                     /transl_table=11
                     /translation="MKVSVSKITSAINKISDITSGDKQIPGVMLDLSDGLLKVCYSDG
                     HKSFIEHVSVETEETDKIGGVVVDFSQLKRAIDNCQPSGIIRIDEITFEYKEKVITVS
                     ADQNFNEVDENGNTVGSRKIGKKSMDLAWTEPGSDMKSSILLRMKYDDIFESDGVDDE
                     FDKKELLDALGRTSVEKGKQIYLSTKTQTIFVANQAHVTSVPVSKSKTLEQEELDTIR
                     AELVEAGTFTDDTYKEAIKKAENRMHYAVVMTQSIAKAVIGVFGKVSSDKVYLHTKDK
                     FCSIFVDTEDEHIGFWFEMSQASKAHIGSLERYNSLKYQTYQTSFLREFLASNVKSAL
                     NATKSEKVTFEFAVSEETGMLELVILAGSSAASVSDTYRTALSTVLDPDGTLVGKKFT
                     VSLKVFSDMLDQLKTDNVALDFECNEGATCIRLAELDFEKEQKEYNNARELTKKNCEA
                     QGIEFRDLNMDNPTPTPVELRWEYRERTLNVKQFTMLGK*"
     gene            254722..255450
                     /locus_tag="SRR1747018_scaffold_15_prodigal-single_305"
     CDS             254722..255450
                     /product="Diguanylate cyclase/phosphodiesterase with PAS
                     /PAC sensor(S) n=1 Tax=Hippea maritima (strain ATCC 700847
                     / DSM 10411 / MH2) RepID=F2LV91_HIPMA"
                     /codon_start=1
                     /transl_table=11
                     /translation="MAKRINLYVQPAYNYDTKHIDYVEVLVRGYHGFDSVPSILRFVA
                     LNKMEVTFDIDILEETLRLLNHFEKLDYPIGVNLCPNTIIVEGIADRIISIINESNKS
                     DNEIIIEVNEGTDFKNRVTRENIRKLRDSGIKIALDDFGVEGSNLYTLLNCNIDILKV
                     DKAFIENTEKEYEESQSKILKRLLQICNDFNLKHIVEGIETQKQLKHIKDMGYSVVQG
                     YLYEKPLPFMQFLEDNSKRKLEDN*"
                     /db_xref="UniRef100_F2LV91"
                     /db_xref="hmr:Hipma_0705"
                     /db_xref="F2LV91_HIPMA"
     gene            255452..256345
                     /locus_tag="SRR1747018_scaffold_15_prodigal-single_306"
     CDS             255452..256345
                     /product="hypothetical protein"
                     /codon_start=1
                     /transl_table=11
                     /translation="MSFMDTLNNLTQQLNNAADKITNSGTQSNVGNQGLNGLGVVNEN
                     NPNGNMQSPAGFMDKADTDVRKLATFMDRFTDNSQYVKYLRDWFTKTDLFNVSTDGIC
                     IKLQSKLNNITYDVFGCNSQAEVDKVLSNPMSNGDIAIIIGYINFNDNEVRTAKQYVV
                     QLIGIEGILEINHAIELADSGLPYVTFDKASFLHMLAGALHDKYKAMGKDMNSTFDNM
                     TGTVSKSLNNFGDRASEAFSGFTTGMSLSKAMGTEASKQLEKTDEQLANELASTDTVE
                     DKQGNGNISLEKSNGVSLEKH*"
     gene            256377..257525
                     /locus_tag="SRR1747018_scaffold_15_prodigal-single_307"
     CDS             256377..257525
                     /product="PREDICTED: cytoskeleton-associated protein 4 n=1
                     Tax=Sarcophilus harrisii RepID=UPI000273BB6E"
                     /codon_start=1
                     /transl_table=11
                     /translation="MDRLNQSNHTSEQGGFGEKQYINKPLQQPVKPVRPIRPGQNQGA
                     KPVRPLQNQSQSLRQQQGNSLTQQRVNQAKQGQPKAIQGVLTNQQRVNQAKQGQPNSK
                     QLDVKAKQGQPNSRQYGQNEQQRVNQVKQGQVNVKQYDKNLNIPKQEDNSSLAGKPKL
                     TRLQREAQGIAPKSRVFEQTSGTSGNVPLQPQRDYNLSNTNAASFKVKNIKQEGVGFL
                     ILPLAIIVLMVVIIVIILGNTILSINDLKINTTSLLNSKPVSREEFIEAVNKKGIQVD
                     NKELGGGITETTAYDEDYSYEINYITFESSTDAQAYYSYIIDSADETESSVSSSIVGQ
                     NSAESTMISSTYNGFMDITYIDNTIIIAIAYDSNKQTEIIGFMNSLGY*"
                     /db_xref="UniRef100_UPI000273BB6E"
                     /db_xref="U6LCT8_9EIME"
                     /db_xref="UPI000273BB6E"
     gene            257551..258669
                     /locus_tag="SRR1747018_scaffold_15_prodigal-single_308"
     CDS             257551..258669
                     /product="hypothetical protein"
                     /codon_start=1
                     /transl_table=11
                     /translation="MEIGKAGQLSTYEKEYYTKKVIGLSITAFLLIFLISFFIIVNYT
                     SLFERKIFEGIANKYGYTLSYSNTYELLASKNADQGNYIQLSDPDNQIYILFRFDETS
                     TKLVEIFDDVTDTKSLYAVTTTVSDKNRLRSEEEILYNIDKEFNPLNNTSVKGNTSNI
                     GGGYSIVKLDTVMNQHRIEYMSNLLKNISDHSTKDDNNTVMASDDVLAVKNWFNYSNS
                     INYQLGILKAIVETEAHYDNEKEIIYSGGASNNVTIIDSAGDLTDPSVETDTEESETE
                     TEEKSSTIDKSLEGFINNKEDILAEYGDIEFSTYTSLILSNSDTSEALLGDKKSQVEK
                     PNGIIIGTCINKAESIDKMSTTMNLLIIISYLERTILL*"
     gene            259209..259961
                     /locus_tag="SRR1747018_scaffold_15_prodigal-single_309"
     CDS             259209..259961
                     /product="hypothetical protein"
                     /codon_start=1
                     /transl_table=11
                     /translation="MGAVLDEFDFLVEEEVEDNSTFEDDSNNYIALAKQFIDSIGNFP
                     DRTYQGIPIQAYADSIHIGQSDIVPWEHVKFTINVNNLKDLSNHRLEDFIIPSFIEEI
                     ESIGDKAGAEFGFNQSGRNILKYIEIPSSVIVIAPNTFAFYKKLETIVFKENSKLIYL
                     GEQAFVGCESLHTLDLRKCVDLDEIKDGTFDCSGIHTLKISSNIKKICNLNNTNIQKV
                     YVDDEAYTIKEFNQLMEDSISDVFWLSTSYDF*"
     gene            260007..261020
                     /locus_tag="SRR1747018_scaffold_15_prodigal-single_310"
     CDS             260007..261020
                     /product="RNA polymerase sigma factor SigA n=1 Tax
                     =Firmicutes bacterium CAG:56 RepID=R6CHL4_9FIRM"
                     /codon_start=1
                     /transl_table=11
                     /translation="MGLDNSVIDEKNITNDVDEKEYNLEEFEYETDNSIDDENDNSSN
                     SGTEQYQNLGDTFYNYLKEIGNIPLLTPEQEIDTVKKAQAGDKDARELMINANLRLVV
                     SIAKHYKVNGIDMLDLVQEGNQGLMTAVDKFDADKGFKFSTYATWWIKQAITRYIMNC
                     GRTIRIPVHMMEQHGKVERCKKRLEQELYREPTIAEIAQELNMTEEKVLQVMHTMEDV
                     RSLDSPINSDDDGDESTLGEFIAADSWLNPEDQYHTTELHSVIMEILNEKKADGSDKF
                     SSREKEVLLKRFGFYGKVYTLEEVGKEMGVTRERIRQIEAKALRKLRMPRTSDKLAAF
                     LNK*"
                     /db_xref="UniRef100_R6CHL4"
                     /db_xref="R6CHL4_9FIRM"
                     /db_xref="sox:TM7x_00285"
     gene            261030..261905
                     /locus_tag="SRR1747018_scaffold_15_prodigal-single_311"
     CDS             261030..261905
                     /product="Uncharacterized protein n=1 Tax=Fusobacterium
                     varium ATCC 27725 RepID=C6JLK1_FUSVA"
                     /codon_start=1
                     /transl_table=11
                     /translation="MEQFIWNPWHGCHKCSEGCLRCYMYEIDKNYGRRSDIVTLARTG
                     FRLPVQRVRSKDKKHEKYELEYKIPSGSHIMVCLSSDFFIEEADTWRHDAWNFIHERN
                     DCLFEIITKRPERIEQCLPDNWLDGWNNVIINVTAENENRAWERVPILLNLPIKHMGI
                     VIEPMLEQMDIRPYLSSGLIERVTVGGESYKGWDGVARELDLAWVKDIQQQCIEYDVP
                     FAFHQTGTRLKVAENKIISVMKKTDEYGLAQFYGFNIEEAGGINWKATAKDLELQALA
                     ESAHHIYKQISNLKN*"
                     /db_xref="UniRef100_C6JLK1"
                     /db_xref="C6JLK1_FUSVA"
                     /db_xref="sbu:SpiBuddy_1502"
     gene            262001..262858
                     /locus_tag="SRR1747018_scaffold_15_prodigal-single_312"
     CDS             262001..262858
                     /product="hypothetical protein"
                     /codon_start=1
                     /transl_table=11
                     /translation="MEQTIEQLRNRVNTFISVVTQIEIENAAAVRSRESLEQTITQLA
                     EQNKNNKEALDIASHAIEILRQVSDEAVSQAYGFLETSLNSALERMFENTTRKIEIKE
                     SIRNNQYPQLELVLHVGNGKTRSLKTDSGHGLAQIVSLLSILSLIVITGSRRILVMDE
                     VISGLSVHNRKIVSDILWSFTEIGFQFIVNDHGFIPKGSHVYHLEMNGDVSGVKQHYI
                     ANSGVYLQGDGDKEYDYSNKVAVVTVDDEQELEDNTGEIQENAVINNSGSVLNNSEAT
                     LIDSNVLSI*"
     gene            263098..264285
                     /locus_tag="SRR1747018_scaffold_15_prodigal-single_313"
     CDS             263098..264285
                     /product="Putative uncharacterized protein n=1 Tax
                     =Lachnospiraceae oral taxon 107 str. F0167
                     RepID=F3B5J6_9FIRM"
                     /codon_start=1
                     /transl_table=11
                     /translation="MYIVRVYKDYDTNKKLGAKIVDENTLMFKDVSWDELTYALKSHP
                     NIIVNAEIDKYGRARLKNMNPKQKVKYYRQQYVDNLVIDQYCIITGSSLGEISFIADS
                     NDGIESGKNVNIGDIASILHVVDISKLKLYNAYIEIGNNDYEIFLYRENNYRKLPKLN
                     ITDIKNVIEPGWGYKIDSIGQDGIRLQSLERIDETGEATVPNGISHIGRFIGGVNHLI
                     LPISVKSLDEGCFEETDDLYKITLGMGIAYIPESCFENSSLRECRFSGYEEGIGESAF
                     ESSMLQGSVVTSAIKIDKCAFSQTNISSVVTTRAQEIGVCAFEYCLKLTRLKFDDQLV
                     VIKGGAFRGCARLTEVYLPKHVKYIGKHAFKDCSKLKVARVPLDCDIKEDAFPKKCQI
                     IKY*"
                     /db_xref="UniRef100_F3B5J6"
                     /db_xref="F3B5J6_9FIRM"
                     /db_xref="mfm:MfeM64YM_0292"
     gene            264296..264673
                     /locus_tag="SRR1747018_scaffold_15_prodigal-single_314"
     CDS             264296..264673
                     /product="hypothetical protein"
                     /codon_start=1
                     /transl_table=11
                     /translation="MGLDNAGKLGTTHDVLNSMQLFWILFKIVFPIIAVLVCIELVKI
                     FKQAIKRKMQRDELKKQQAKEKEKQQKKINTAKKKRKQRINNLYKDDAFLMKQLDGTH
                     EPLDKSAYRDLDISFDRNGKVIK*"
     gene            264692..265924
                     /locus_tag="SRR1747018_scaffold_15_prodigal-single_315"
     CDS             264692..265924
                     /product="hypothetical protein"
                     /codon_start=1
                     /transl_table=11
                     /translation="MAKKTLSLNSLINNNIHKPKTKSGFTLYPKVDGYKGTMEGGEAT
                     TKAEADPGYRAQVSKNYNSPTNIKRIFITTKHITVEYHIGPIIGGTSGNRWVQSETRD
                     NESGLTLYEIAEKIATYEDDTHKYMMEKAINKGAVAPTQYSITGAFNIGSHPYACSNV
                     EEIYFDWSVLLSSDVAPYFNELLHGATPAQIAMKFANFNANFVSENNMPINLFIAQSA
                     AGSKDLRKKYPRLREITFISNLEELTSSGATVGFMKTPEGEQSGTAYKTWFELNEDII
                     KNSSTCTLRGNMTSQVANPNDNFILKSFMYKFDFDKLEDHVKSYSDKIKNVIRQQRYG
                     NVTKEVAEADAEDFEMLDIEKRLLEIEQKYGEDAMYSIWQYAFNGAGLPKSEIEKILR
                     RITKPNRSRLAKKINIEV*"
     gene            265945..269763
                     /locus_tag="SRR1747018_scaffold_15_prodigal-single_316"
     CDS             265945..269763
                     /product="hypothetical protein"
                     /codon_start=1
                     /transl_table=11
                     /translation="MDNIITSEQILLSSINMANLAVNMPESLKLDILQKYETLAQAKI
                     MNNNSVVNDNMFNFQVLMNKTLFLTLVQTRKPVDLVQYTNLNNMLQLAIKDCGGNRSI
                     SAFNKLYTELAKDVTVNGGEINSTPSAEDVQTAIQTFGIEHASDIDDIPESDINMSDI
                     DIEDDSDIDIDINTDEIFDNDEPALEDTDITDGDESIFDDIDIEDTDGTKDNKDSAEE
                     VEDKSKKESRESIQKLYEAQINQVTDTLVGIMTALYKNGFDAMPQDGLYVNNNGNTPL
                     IKLGEGNKVRTSTDCGSIYDFRVMKTIAKLYPQLNDTYRLMENDRGTFEAVPPFKSLV
                     EKSAICHMIHLQFQSANIEYCTGKNSIRKWITETQLEKSGCANADEWIDKNLPKRHVG
                     DKEVSSKRLTNFKTMIQPWYRWCIKNLIVDSLVEYNVKTLDDYEKATAVIETVNRALR
                     NVIVVQERNINTKKNMAEKTDIKISTASGLDSESLITALETELNIAGNNSIKVKEIAH
                     DNFEQYGVLTLSIEYDKAAANASDLFAYEIVDKLIESGNTPSWSNALLGKKEDGTYFF
                     WNDFMGSAEPFKRNYTIYAGSRSGKGVMTSTLIASALCDGKHVFYTDGKPENGACLGE
                     IAWKEGKEAYIFDGQAMGKRPFSGFMESYAVSADGQQIRTPDEIAGYIEKCPVELFED
                     SDYFTTDGQKRFLGVMRYLKSIQLCATIVVNRASGKLPSDDWQVWVFDEMTDMSENEK
                     FVREQFAKYARQHTGAKEIGSDDPKYYSIDLGKAKPEQFQEGNEKYDAGLAYIQKWLQ
                     WTKDIKQLTSNMSTISMGKANMNIIFIFQEATWIQEHKKITTIGKVVAALKSTKIVGR
                     NALANACGDYGDANTQKEAWYKKVNSGGGWWAISSSANLRTSAVTTFKPYKVWTTPLI
                     PGTDDRDPNGDFDSPKYLAGYIKKLLGSIGASAADLLQESYDYANQAVATLGYATSIK
                     EYIYDCTNFAIVEEDNSYAKLHSNLNGSEEEEEDIDVMGPSGLSGEDESDINKNGPSG
                     VSSDEDTLDFGDAPSTNTSTMSDAEAFSGFGGTAPVEQKKEQPIPGFTRVGVLRARNY
                     DSDVLMNYFNKYRLTQKLLTNSFNYSDRSNNPNNRGLSLATLFIGNYVFITESLGLGQ
                     QAVIGNAYNNINAGRNGDYSYSFLLGMIDSLKDGSLQYDRMPTENQMREWQSKYVAIQ
                     QANSNTEFTQNAQNPIDTGGVQNEQPSSNEDIGARVLRLSQQICMERHWTAQQLIEFQ
                     NQVLSQMGVQ*"
     gene            269765..270853
                     /locus_tag="SRR1747018_scaffold_15_prodigal-single_317"
     CDS             269765..270853
                     /product="hypothetical protein"
                     /codon_start=1
                     /transl_table=11
                     /translation="MANYNNMSDADLLSMLNTMADKFEQGVSLDSPVQQEQTYKEPQP
                     VNAASWEEMEIELNDVPGSSNSVYSEPEQDMPVVNPLYTMDKDGNIVFSNMRPSQQHN
                     AFKITPEKAVQADYGVMRFIERRRKALFETEFGMSYSYKKSWEALLKSVADQFKDARA
                     VNNFGIKDGLILAKNLEVDPHNFTDDKLGITLYDLINFHVLFTELPCIEMLVLDEAAT
                     QRMVITYGDKASDIWKIFQESPSLRVLRIHTSTGWKDHNRSDFSARAGELEKELQEAR
                     VKSELQYKFDVINPRKSEMTKGYAYRVKENAKDMRKHSFGIAKEAFMAPKPKLFTTVL
                     YGGIGLTLVGVGAISSVAYGIKSLFKPR*"
     gene            271455..272507
                     /locus_tag="SRR1747018_scaffold_15_prodigal-single_318"
     CDS             271455..272507
                     /product="3''''-5'''' exoribonuclease n=1 Tax
                     =Carnobacterium maltaromaticum RepID=UPI00026C8737"
                     /codon_start=1
                     /transl_table=11
                     /translation="MDYTHVRDIDFQANINNRVFGIFLARDVDVRLQKDGVTKFISVN
                     LCDKDFKIDAKKFGATDSEIEMMKNGGVYCAAIDIKPYAKSPTGYSCTLYNFDIYNED
                     PANFIEWAEGMDDAQDTIQKALSVISESIYKDLVYNILVENWQNFCLWTAASGMHHNV
                     LGGLLVHTAEVIDQCDILGEYWENKYGPNFINKPLLLSGALLHDIAKTKELDVETTSG
                     STSYSKASALETHITMCVSMIDVEAYKLKLGYQTYKINEINEQEPVKTQEQLDCEHEA
                     VALLKHIILAHHGQLEWGSPINMNIPEAYILNRADEISAEMYRYNKNFNNMEQSSSSA
                     AWLGGSMVVTYKDYTK*"
                     /db_xref="UniRef100_UPI00026C8737"
                     /db_xref="cml:BN424_1120"
                     /db_xref="K8EQ01_CARML"
                     /db_xref="UPI00026C8737"
     gene            272603..272821
                     /locus_tag="SRR1747018_scaffold_15_prodigal-single_319"
     CDS             272603..272821
                     /product="hypothetical protein"
                     /codon_start=1
                     /transl_table=11
                     /translation="MSEEAKTTKTDKKFTMRDVVWILVGVIIGILIGWGIFTTTLSSS
                     VDSIGAENTSAITTTVDDTAADTAADAQ*"
     gene            272895..274352
                     /locus_tag="SRR1747018_scaffold_15_prodigal-single_320"
     CDS             272895..274352
                     /product="Putative uncharacterized protein n=1 Tax
                     =Lodderomyces elongisporus (strain ATCC 11503 / CBS 2605 /
                     JCM 1781 / NBRC 1676 / NRRL YB-4239) RepID=A5E7W7_LODEL"
                     /codon_start=1
                     /transl_table=11
                     /translation="MAKKSNKTARQNINNTVESEKNTPVVEDKINIEESVDTTETEAE
                     AVETEAVETEAVAVETADEKTEISEEETKTDNKESTTETEQTETEQTEQSEDNATIKV
                     DDSQSDKSVDTVNLKKDASDKESEKTVEVTDKKEEDKENKFTLHDLVWVTIGLVIGIL
                     LSYCIFNVTLNSAIQRLTSDMNTTTVVDNKEDSTEVLTGISTYEDPNRVISDADEIKE
                     AQNLMNNYIDGITTGSTYSQVMTGEDQYVYYMYNSKGEIFTQDINATYTEVFLNDDRV
                     FKYDTDEQTLSIGSDIDIASILRNAVSAIGNDNVTLYEMNLDDVDSPDGHEYRIDLIG
                     EDAIKLLYTSVSDEFATDMVDSITESISDWEPHIIMVLFIGDNVEDSYGYCLYVIDDT
                     EYTNWFFQGYDTVDDWTLDDTWYTYDAESDTEGETYTNLMNNLVEEVNNVMTSYADSK
                     GWLSETIDTDELSNSVTESTETEEVESTEETESNN*"
                     /db_xref="UniRef100_A5E7W7"
                     /db_xref="G3I9M3_CRIGR"
                     /db_xref="rim:ROI_28570"
                     /db_xref="A5E7W7_LODEL"
     gene            274369..274941
                     /locus_tag="SRR1747018_scaffold_15_prodigal-single_321"
     CDS             274369..274941
                     /product="hypothetical protein"
                     /codon_start=1
                     /transl_table=11
                     /translation="MTEVVASVTRPEICVINNLETHPCHPNEQPSDQQFLLNHRMSVT
                     VSIKDIETGTVKNIAELLCMYVNMDSKKDIAICKDTDFKEVIERVENVNMPVDSLIIV
                     HSATITRKATIEELSQVFEKIQCILCRAASVTFKTGYDPGIYFDYKFMQTKASKLVDA
                     SIRDYTDGDMRKEKYSDGCYIHKIPWKPNK*"
     gene            275039..276820
                     /locus_tag="SRR1747018_scaffold_15_prodigal-single_322"
     CDS             275039..276820
                     /product="ATP-dependent zinc metalloprotease FtsH {ECO
                     :0000256|HAMAP-Rule:MF_01458}; EC=3.4.24.-
                     {ECO:0000256|HAMAP-Rule:MF_01458};;  TaxID=857293
                     species="Bacteria; Firmicutes; Clostridia; Clostridiales;
                     Clostridiaceae; Caloramator.;" source="Caloramator
                     australicus RC3.;""
                     /codon_start=1
                     /transl_table=11
                     /translation="MPKLNKQQQKNKPHKKRKVINIKRIVIIAIFVAYAIMSIFQAVK
                     LSESIDGDITLNQFYEMIDNGDVKKINLNKGDNIITIYTDDGNVYETLNPDSDTFLQD
                     IMEKGVVVSIQKKSATDAVLNILGTLPMMLILAMFAVYLSTTILGASTKMFTLIKNQN
                     NHTTFDDIKGMGKTKEQVQFIISQMKNWKELGKLGARPCKGMLLFGPPGVGKTMLAKA
                     IAKESGVGFISCSGSDFDEVFVGVGAGRIRSLFELAATNAPCIVFIDEVDCLGRRRRG
                     GDSASQDHNQTLNALLQKMDGLNTENGIIVIGATNRKEDLDEALMRPGRFDRHLYIGA
                     PDNKNDREELVDIYLKSKKVESDITLERVSKLMVGLSGAQVEEALNSAVYLSLQDGRE
                     GTIRYSDIDEAVMQLHTDGVKREHSSKRDEQIVSVHEAGHCLTSLLLGLPIAKVSNIP
                     YSSGMGGVTIPDLDDTGEQKLKFKSEYIKDIKVLLAGKCAEQIVFGEHTPGCQNDIDK
                     ATSIIINMQTSFVFDDKHIVSEGELLKLGLTKEISKDTISKCNELLEEYNNDVIKLLS
                     DNRDKLDSLTELLIKNKTVVEPTLETI*"
                     /db_xref="I7K929_9CLOT"
                     /db_xref="btg:BTB_502p05070"
                     /db_xref="UniRef100_I7K929"
                     /db_xref="3.4.24.-"
     gene            276940..277131
                     /locus_tag="SRR1747018_scaffold_15_prodigal-single_323"
     CDS             276940..277131
                     /product="hypothetical protein"
                     /codon_start=1
                     /transl_table=11
                     /translation="MLQALSVIGYTVLIVGLILILVAAVTYKRKGEAEISQSLIEVPI
                     FKIGIVMVLLGLVLKLLFH*"
     gene            277154..277783
                     /locus_tag="SRR1747018_scaffold_15_prodigal-single_324"
     CDS             277154..277783
                     /product="Putative uncharacterized protein n=1 Tax
                     =Dictyostelium discoideum RepID=Q54RY0_DICDI"
                     /codon_start=1
                     /transl_table=11
                     /translation="MDLEKSLELFSIEDLTAETDDTIKAKYRKLMIKYHPDNCNGDDD
                     KAKNVSVAYEILKDAMSSIKKYNAVHVEREEYTIMIPLSKLIHVYNGGTVTVGRGETA
                     REFNRKDIQKYNTLIMLDASLTHNGNVLRFSNIQHWSISDRYLINCELVVENLSDRET
                     VLIKLEDFEKEISFTSQAVSMVIQLSFNISVEIKIDKKLQPTRAEDKEK*"
                     /db_xref="UniRef100_Q54RY0"
                     /db_xref="Q54RY0_DICDI"
     gene            278228..280213
                     /locus_tag="SRR1747018_scaffold_15_prodigal-single_325"
     CDS             278228..280213
                     /product="hypothetical protein"
                     /codon_start=1
                     /transl_table=11
                     /translation="MALSKVNFYSGCNIVKNYTLDNYTDGYYFDKKLGQRVPISKGVN
                     KYNKQFLIQLSDLNMQFFGLLRADSIMVKLLKMHEQTYHGDLNTLYNLMRAQGGTIRY
                     NKLLKQALKTYEIRKQVIYDAIKDDLDKQGDRVKRNKRLLDELMTDFGFESLKEFIQN
                     TTGRSIVDDIIQFSLDNNKNFDFKSLSSDKETANAEINAYYDKLDNEYIDYILKTAEQ
                     QGIELFKQISSSLEHHHNVREQMQIERKQREQKYKQEVKEQKTTQLINIDNVELNKLI
                     NDEEVLAHYAYYTSDDNNRYYKGLSGKTVTNIRKLVDTVGGMGYYIAICKAKTVNYIA
                     VNRFNNSELKVTTSVLKADWFNSLDEAKEALTLVKKQSDLKDFSISIQKLQTRVHKKA
                     TDNIEGTIKKKVIEQIQFNKRRFITKVIASSLVNATTCEYNCKPTIKVIAYYKIGTSG
                     DIDIKYLLTKKLEQSEKSLSIPYTKNNTQNEFMGSIGVDFSCLAFIVSDSNNTYRISK
                     ENKESLGVKGYKAIICEITIDISERLQEIREKQLHKFNEVAYVLINNNTNLNIIADEL
                     GETSYIHSEQMRKKIMGRLYKLKEQGIQTVYAVAGADNIGTPQFMTNKMNYSDCVSYN
                     TAFFKTPEETIEAIKLSLDKNKSLVCTIFSLDLTQID*"
     gene            280422..280607
                     /locus_tag="SRR1747018_scaffold_15_prodigal-single_326"
     CDS             280422..280607
                     /product="hypothetical protein"
                     /codon_start=1
                     /transl_table=11
                     /translation="MKALKKTLIVVVITSVSLVGFRTVTYNKPEQDTKKMEVTLNKMM
                     LERLNREKSIDLINGLK*"
     gene            280622..280729
                     /locus_tag="SRR1747018_scaffold_15_prodigal-single_327"
     CDS             280622..280729
                     /product="hypothetical protein"
                     /codon_start=1
                     /transl_table=11
                     /translation="MIAIAIILVLAIGGLCLYTSIKDEKQKNNSDNDEE*"
     gene            280810..281325
                     /locus_tag="SRR1747018_scaffold_15_prodigal-single_328"
     CDS             280810..281325
                     /product="hypothetical protein"
                     /codon_start=1
                     /transl_table=11
                     /translation="MTILNKEKASIKRVIIPDAILIGISAISIFGIIINICTTLFFGL
                     GENFTSLKQLVVFIILAVVSFTLGLGRTKTISISAKANRKSLSAVDIITISIHNKNEV
                     VDYTLSTKNINCIYGLPSKDITLSIKDKHKYKIVITGRKIENSLAVVTTLRDLGVQTK
                     FIHEDIRKDKN*"
     gene            281393..282109
                     /locus_tag="SRR1747018_scaffold_15_prodigal-single_329"
     CDS             281393..282109
                     /product="hypothetical protein"
                     /codon_start=1
                     /transl_table=11
                     /translation="MDKRALKSTIIELKENGLSFQNISDLLAKDYDIHMSRQAVCGMY
                     NRATSDETINKNKELILTTEDIVNYNSIGLSNSNIKEVLDKQGYSITASDIEYILSIN
                     TEYSKSVEMELVQKVVRSLRVGNDIIDIERNITYKGICVTSNRLKVLIKLAAEQMIYE
                     QSKKVLASIYNATDDKALVKNIIAEHNMNITMRDIESTKSNVGLGNSLVLDSTQCKIL
                     RPKQEISKPEHIKIAVNEEY*"
     gene            282112..282513
                     /locus_tag="SRR1747018_scaffold_15_prodigal-single_330"
     CDS             282112..282513
                     /product="hypothetical protein"
                     /codon_start=1
                     /transl_table=11
                     /translation="MRIAGQDSNETQQYYTGQQYVEQPQQYNENQQQQYNGQQQYYAE
                     PKKDSFGAVLLLFLMSKGGKIISTIGWILIIAMIAVSPPIAFMLLAVWATIVNVVKFL
                     GGKSSASGLIGAIIVAAIIFIVNAALLILIS*"
     gene            282510..283040
                     /locus_tag="SRR1747018_scaffold_15_prodigal-single_331"
     CDS             282510..283040
                     /product="hypothetical protein"
                     /codon_start=1
                     /transl_table=11
                     /translation="MIENYIRQYCKKHKYTRIKYKQVIDNCHILSILIKLAIIGILSF
                     YFVTSAVDWISNTVYTYGIGNNNIVQLDQKHTEESMILTSIIAITFTVMCILDMIDLM
                     LWWERTNRDLIISVLGNLLISVFIIKLYVDMTFIQVIGISILEPSVYVFIFLVLYKKF
                     QYKNKIYHKIKGESIQ*"
     gene            283037..283804
                     /locus_tag="SRR1747018_scaffold_15_prodigal-single_332"
     CDS             283037..283804
                     /product="Uncharacterized protein n=1 Tax=Clostridium sp.
                     CAG:91 RepID=R6W7M4_9CLOT"
                     /codon_start=1
                     /transl_table=11
                     /translation="MKKDNKKLEIVIVIVLAVLCLTGILFAVKSSRNTDNEVLPQEGT
                     ELVSRESTTENEVESTETTENTTTENETETIEETTEAVESTESTESTEDTTEAVESTG
                     DATEVAEATDIENGEPLSEKDLAFSFLGYNTYKEYIEAGNNGSAYIVADNAAMIMSGE
                     FTDDGDVLESTVRGIKLGDSIDKVFELYGTADKYDKCTKKFFAHDDLKDTDQYTYFLK
                     LDSTKDYFYAFTFYTDQYSDVIGAIIEPISMEYWSED*"
                     /db_xref="UniRef100_R6W7M4"
                     /db_xref="R6W7M4_9CLOT"
                     /db_xref="nmr:Nmar_0351"
     gene            283875..284153
                     /locus_tag="SRR1747018_scaffold_15_prodigal-single_333"
     CDS             283875..284153
                     /product="MttA family protein n=1 Tax=Holdemania
                     filiformis DSM 12042 RepID=B9Y6B4_9FIRM"
                     /codon_start=1
                     /transl_table=11
                     /translation="MRIGLVELIVIIIVAIALIKPEKLRGLASNLGKAMKIIKEENEK
                     LNNEIVNPVKETVEPITKPLQDTVKPVQDLTEEVKETVNEVKNNITQK*"
                     /db_xref="UniRef100_B9Y6B4"
                     /db_xref="B9Y6B4_9FIRM"
                     /db_xref="ova:OBV_43470"
     gene            284174..284371
                     /locus_tag="SRR1747018_scaffold_15_prodigal-single_334"
     CDS             284174..284371
                     /product="hypothetical protein"
                     /codon_start=1
                     /transl_table=11
                     /translation="MRIGMLELIIIVVVVLLLFGTTLIPKMFKNGKESIKVAKKEFET
                     AKEELSEEFKKNESADNKEEK*"
     gene            284393..285151
                     /locus_tag="SRR1747018_scaffold_15_prodigal-single_335"
     CDS             284393..285151
                     /product="Sec-independent protein translocase protein TatC
                     n=1 Tax=Holdemania filiformis DSM 12042
                     RepID=B9Y6B6_9FIRM"
                     /codon_start=1
                     /transl_table=11
                     /translation="MRKKKNPNELDLSGHVKELKQRMLFVLVVFVIVFIAAYLESDKL
                     MELITTMGKEIGYNFVYLAPQEVMIQQLRIAGVMAIICDLPIIVYEIIAFIAPVFSSK
                     KSFFELLFIGFIALVLFVLGTVFAYKILLPFVYRFLYETGQASKITAQISIKEYITLF
                     ITLECCIGIVTEMPLICIMLTKIGILTPNIMVKIRSYIIVVIFIVAAIITPPDVVSQM
                     MVAIPMVCLYQVSIILCKFVKGGKHHGKRNESEK*"
                     /db_xref="UniRef100_B9Y6B6"
                     /db_xref="B9Y6B6_9FIRM"
                     /db_xref="ova:OBV_43450"
     gene            285123..285413
                     /locus_tag="SRR1747018_scaffold_15_prodigal-single_336"
     CDS             285123..285413
                     /product="hypothetical protein"
                     /codon_start=1
                     /transl_table=11
                     /translation="MEKEMNQKNNTMSRGEFLKRTAVGAAAAAIMLKFGGAIDAVAAP
                     VKTTEVKTEGNKQYVGKVAPLDKSITWIDTSVGGVMKYWNGAEWAPVKSTWG*"
     gene            285441..285881
                     /locus_tag="SRR1747018_scaffold_15_prodigal-single_337"
     CDS             285441..285881
                     /product="Uncharacterized protein n=1 Tax=Ruminococcus sp.
                     5_1_39BFAA RepID=C6JB01_9FIRM"
                     /codon_start=1
                     /transl_table=11
                     /translation="MAMTAAQVVELKEKLKAELARRNGNGSVEQFASEEYDFTETPKE
                     GQPITEEQGKKIIDLLLQICDYKDLRYVVRGDTIPEAFDAELLDLVEKLSKEERTGEV
                     DEQSSCNGACTGLCVGSCIGFCNGCFGCTGTSGASIHGTINRNM*"
                     /db_xref="UniRef100_C6JB01"
                     /db_xref="C6JB01_9FIRM"
     gene            286009..286305
                     /locus_tag="SRR1747018_scaffold_15_prodigal-single_338"
     CDS             286009..286305
                     /product="hypothetical protein"
                     /codon_start=1
                     /transl_table=11
                     /translation="MIKTTEIPRNYKYVIDRVLYDINMRAKNLAFMLDKNLDNPEFLD
                     SALYKRLEDDLIDMYINRWVTITSIFNTLGISVEAYVQMNPITGIYSATEVVEE*"
     gene            286310..287899
                     /locus_tag="SRR1747018_scaffold_15_prodigal-single_339"
     CDS             286310..287899
                     /product="Radical SAM additional 4Fe4S-binding
                     domain-containing protein n=1 Tax=Ruminococcus sp.
                     5_1_39BFAA RepID=C6JAZ7_9FIRM"
                     /codon_start=1
                     /transl_table=11
                     /translation="MKKKIVEKHEFIQFNEWISRMYPELHQSTTVKERIDGQLSVLTR
                     SFTFQVTDKCNLACTYCYQINKSTRRMKLEDAKLAVDKLLSGEDGFHDYINPEKSPGI
                     VLEFIGGEPFLEIELIDQIVDYFREQAIKLNHPWANRFCISICSNGVLYHDERVQKFL
                     QKNNGVISFSVTVDGVQELHDKCRIFPDGRPSYYLAHGAALDWMSRGYYMGSKITMSP
                     ENITYVADSLEQMIKDGYADINANFVYEDGWEPKHATECYKQIKQFTDKTLMDFDMND
                     YAISFLTLNGDPMPCTDNKNWCGGTGDMLSMDPDGYLYPCIRYMESSLGNNIKPLRIG
                     NIHTGLMLKPDEKKCIDCMNAVTRRSQSTDECWYCPVAKGCGWCSGYNYQTFGTVNKR
                     TVFTCIMHKARSLATAYYINKHIASGDKGIPMNIYLPEDEAVAIIGKEWYNELVALTE
                     AVGGQVNKTGKHQAFIDKVESNEFKDVVFFDLDNEQEAKEIANKEKELLHKATANEVT
                     KSEKEAQAKLDKLKEARKKLM*"
                     /db_xref="UniRef100_C6JAZ7"
                     /db_xref="C6JAZ7_9FIRM"
                     /db_xref="ckr:CKR_1702"
     gene            287983..288294
                     /locus_tag="SRR1747018_scaffold_15_prodigal-single_340"
     CDS             287983..288294
                     /product="hypothetical protein"
                     /codon_start=1
                     /transl_table=11
                     /translation="MNKEIKVKLPEERVDAIQELDCAVQSRQAVLTNLFDMHALDNNT
                     KVIDSPVVAKYQEQLTSAKMAFEKAKDAIINEFLDEETQKKVTSWSINYSTCELVYVT
                     E*"
     gene            288492..289379
                     /locus_tag="SRR1747018_scaffold_15_prodigal-single_341"
     CDS             288492..289379
                     /product="hypothetical protein"
                     /codon_start=1
                     /transl_table=11
                     /translation="MIQHNDINTRILRATVIGVTACGLIGVSARQPAKADVVNKETVL
                     NEQNFIKCELNTVNKFIKKKDEINRYIEFSRQSYTEDYTVVTAKFEGDKIEFPERVAE
                     ETVETTNIQLGQIIETQYNEQIEAVEVQEPTYDSFIKNECNASNSFMNDVNNYWNIIP
                     SNIKEAYINSGSTITIRSNLGYLGLSTMYSTGGNIRVDMEIDYRDKAKDSIVHEVGHF
                     LGWYLHLDLVGTQSEFYSIWSGEYTNILSIDRTHINNVNTAHEYFAESFAMYLLKPNQ
                     LRQACPRTAEFIQACIESI*"
     gene            289710..290987
                     /locus_tag="SRR1747018_scaffold_15_prodigal-single_342"
     CDS             289710..290987
                     /product="Uncharacterized protein n=1 Tax=Dictyostelium
                     discoideum RepID=Q54M27_DICDI"
                     /codon_start=1
                     /transl_table=11
                     /translation="MNVSNGTPGQSNNGASGFNPQGNPNIQRPQQNMGNNQQPNLSKN
                     TNPGQTQAQNQNMSTGQMNYQQNQQMGYQQNYSQNQQMNYGQQQGYYQQQNVGQMNYG
                     QQQMNYGQPVYPVMPAKSTIGLIGLILSILSLICCGPVLAIPGLICSIIAIVKNRGEK
                     RAIVGTIIAAISIILWIILFATGVVSLNSLKFTGVDGVEHDVLNEQDSNNDYDYNYSN
                     NTESNGTDYTYNDTEGNDTESNTESNQPVGNTGNDVAGDFDPSTIVYNGIKLEVGTVT
                     ATALEGILGYEFDESDMQYVVNPDYYTYTTYYISKDPYYRIVYFYFYNDTDTAIPMSD
                     CKLYRTDVYASDYFSDDNLAAWANVDLGSGLNQASTIDDVKAVLGEPDVEYDNTEEYG
                     TYEIKYYKQFDYAYVADFSFKDGALYEVSVGIY*"
                     /db_xref="UniRef100_Q54M27"
                     /db_xref="W9DCK9_9ACTN"
                     /db_xref="Q54M27_DICDI"
     gene            291089..291538
                     /locus_tag="SRR1747018_scaffold_15_prodigal-single_343"
     CDS             291089..291538
                     /product="hypothetical protein"
                     /codon_start=1
                     /transl_table=11
                     /translation="MDSWILIGKVMNKNKIDKYVFESSTNMIKLLTRSEAIELINKNN
                     VINAKRNGSTITCTWFSNNLLPTYKIVNNKPVQIKGMPKEEIYKMANKANNSEKLEKA
                     DIDKNNKNTNSKDEDNTDITKTSNKNRKTPADIIYSIYEWFKRIVYK*"
     gene            complement(291587..291772)
                     /locus_tag="SRR1747018_scaffold_15_prodigal-single_344"
     CDS             complement(291587..291772)
                     /product="hypothetical protein"
                     /codon_start=1
                     /transl_table=11
                     /translation="MRYNHSVGSKEIKSALNNLKTEVASELGVDLKATNLTSKDAGRV
                     GGQMVKRLIEKAENQMK*"
     gene            292171..292365
                     /locus_tag="SRR1747018_scaffold_15_prodigal-single_345"
     CDS             292171..292365
                     /product="hypothetical protein"
                     /codon_start=1
                     /transl_table=11
                     /translation="MALTNEELQQILDNLTPEERKQLQSQLDRQIKVDNITNPTQSTN
                     TKPKVKPKQGNSKVYCCPLC*"
     gene            292405..293400
                     /locus_tag="SRR1747018_scaffold_15_prodigal-single_346"
     CDS             292405..293400
                     /product="Uncharacterized protein n=1 Tax=Lachnospiraceae
                     bacterium COE1 RepID=R9KIW9_9FIRM"
                     /codon_start=1
                     /transl_table=11
                     /translation="MQRYICKDCGKTFSENYGDSLRYSHLTSDEWLDIIRGIVNNHSL
                     PQIARDCGISKSTAWSCRMKINQAIMTMYGYSDLFQGTTQADEYYCRAAFKGKRDPEF
                     FIYTLRRMPRHNRNYYEKVEYLQQAGLYDKLKREEPEYLQQLLEEEPKMKRGISNEQI
                     CILTLVDENSKLYLEPVSVGRLEKAMAKAKLKPKFTSDEHNVFVTDDHNAYNRILYGT
                     KAKHEVVPASKHTNGKYNLAKVNSVHSALSKFMDAKAGKVYTTKYLDLNLMLFWWLFK
                     YREYSTEEKAQALFKIMNDEIPDIDLREKVNQVTVNELQNREITLDTKGEFPTKL*"
                     /db_xref="UniRef100_R9KIW9"
                     /db_xref="R9KIW9_9FIRM"
                     /db_xref="ctet:BN906_02548"
     gene            293611..293955
                     /locus_tag="SRR1747018_scaffold_15_prodigal-single_347"
     CDS             293611..293955
                     /product="hypothetical protein"
                     /codon_start=1
                     /transl_table=11
                     /translation="MKKSPVEIGIAYENKVVEILQSCGLTAYRTNKANESDPEQYKAG
                     FDGGVDIIAKYSVVGKTYKDLSLFTFVCLVFQQYNYTFHELRKQLENQVVPIQIQSQE
                     AFQIIWRAFLYS*"
     gene            294003..295208
                     /locus_tag="SRR1747018_scaffold_15_prodigal-single_348"
     CDS             294003..295208
                     /product="Uncharacterized protein n=1 Tax=Lachnospiraceae
                     bacterium COE1 RepID=R9KIW9_9FIRM"
                     /codon_start=1
                     /transl_table=11
                     /translation="MALTNEELQQILSGLSPEEQKALFEKLRQTYGDTPTPQPQPKST
                     SSTSKVYCCIKCGSVNYKKNGVTAKGLQRYRCKDCNSSWSENYGDSLRYTHLSEDTWK
                     EMLRGFVEELSISKIAKNCDLSTKTVWLAKTKVNQAIMTMYGYTDLFRVNTQADEYYT
                     RTAFKGKRDPEFFIYTLRRMPRHHYTYYEKIEWLENAGLYEKLQREEPEYLAELLSDD
                     PKMKRGISNEQLCILTLVDETGKLYLEPVSVGRLEKAMAKEKLKPRFTPDKSNVLVTD
                     DHNAYNRVTYGTGAKHEVVKADKHARGKYNLAKVNAVHNALSSYMDRTKGKVFNTKYM
                     DLTLMLFWWLQRYKNYTTQQQVQMLWDIMNDNISDIELREKVNQVSQSDLMHREITLD
                     TKGQFPTKL*"
                     /db_xref="UniRef100_R9KIW9"
                     /db_xref="R9KIW9_9FIRM"
                     /db_xref="badl:BADO_1470"
     gene            complement(295261..296241)
                     /locus_tag="SRR1747018_scaffold_15_prodigal-single_349"
     CDS             complement(295261..296241)
                     /product="Uncharacterized protein n=1 Tax=Lachnospiraceae
                     bacterium A4 RepID=R9J7R3_9FIRM"
                     /codon_start=1
                     /transl_table=11
                     /translation="MQRYLCKDCHKSFTENYGLITHYSHLSEWQWQEAVRATVGGISL
                     TELAKNINVSTKTAWLCRMKIYDTLKNIYGYCDTFNSIVEADGKYERISFKGCKDKSF
                     FIDKLGRLPRHHRSHAQRIAYLGDDYKKLFVENPTMLKEMIYSSQKRMVGRDTIDINH
                     QHVCILTAIDRSNNIYVQPVSAGSAKSGTVYENLHSRITREAVLVTDEYNSYKYLCHK
                     ESIEHIVVNSKCHSYGTYSLSRINALHSSMDRFLGSNEYKPATKYLDLYLIMFWWLEK
                     NKDVSQIILCEQLFNILLGRVSYTVRSKMMNVTQAKLSARPLPIDGMGYY*"
                     /db_xref="UniRef100_R9J7R3"
                     /db_xref="R9J7R3_9FIRM"
                     /db_xref="hcm:HCD_08615"
     gene            complement(296538..297299)
                     /locus_tag="SRR1747018_scaffold_15_prodigal-single_350"
     CDS             complement(296538..297299)
                     /product="hypothetical protein"
                     /codon_start=1
                     /transl_table=11
                     /translation="MNTTAVEKGLQFEKAVVDMLNKCGFKAWRTNQSNEADLERYKAG
                     FDGGVDIIATFDVVKPICRNVCFYIQCKCHKESLTKSAISEVYAGMHARKGTTVTSLP
                     VVFATSDASQETMQFAKDLGVELFLKNEFTLVKDAEAGLPVPYGNYGNLMRVILYHYT
                     KDVVWIKTLPESQPALGVQSMRDRMIDEANLDFEQSQTYLDRASSLERRAQEQRQKAL
                     DIQKSAVYRALQACNFSQKEHKWSSATTSTLDDSG*"
     gene            297508..298845
                     /locus_tag="SRR1747018_scaffold_15_prodigal-single_351"
     CDS             297508..298845
                     /product="DNA or RNA helicases of superfamily II (EC:3.1
                     .21.4)"
                     /codon_start=1
                     /transl_table=11
                     /translation="MESKVYIDPYPKTMKMLGLERINIDCGNNTSIVTPANIAKDMVA
                     LLPDEVFIPESKFLDICCKSGIFLTSIREKLMNSKAMIESFPDDKERYKYITNNQLYG
                     IAPNGQCQMYSVRAVYGTLKVDNPHILCFGAFDQYRTVCLNNNHKMLIDEMKKEFNTM
                     KFDVVIGNPPYNKGMDLDFVDLGYKISNKYTVMITPAKWQTTADDYSGCASKNINYKQ
                     FRELYVPHMSYVCFYPACKDVFDILQVDGITWYLLDKCNHEQCIIENKCRYTKAFNSC
                     EKRSIKNRESLFNIGNEIVKYLGNYNIFTFPYQYKYNHFQVWTNTQVPGGGLSTQIAV
                     RKTQFVGESHIEEDNGIYIEHSNASICSFSSDSKAECESFISWLNCKFTRFFVAINPT
                     KLTGIITNDNFRFVPAPPIGKFDHIYTDEELYKAFNLPQKYIDVIEAVIKERK*"
                     /db_xref="rch:RUM_08020"
                     /db_xref="UniRef100_R2T147"
                     /db_xref="R2T147_9ENTE"
                     /db_xref="3.1.21.4"
     gene            298940..299719
                     /locus_tag="SRR1747018_scaffold_15_prodigal-single_352"
     CDS             298940..299719
                     /product="Uncharacterized protein n=1 Tax=Lachnospiraceae
                     bacterium COE1 RepID=R9KS66_9FIRM"
                     /codon_start=1
                     /transl_table=11
                     /translation="MYSVTKRISMIKQPRGGYINKKELVITQLDDGITLNENENIHAS
                     LVGLAVDYMTRFMMGAQKEEAFSISLKGAMALDLFTGNKKQSSMKNATSLLADIKGLD
                     NKSITNACKLVGYDVCFRAGVIGYKPVEEINPDKDTIENIVTMINRSLSFWKEYGPIT
                     KDGFTFEGGYTDTISTGDGDYLTKDTLWDFKVSKDEPKPKYTLQLLIYYIMGMHSIHK
                     EFKSIKNLGIYNPRMNKVYTVSIDMIPQSVINEVSKEVIGY*"
                     /db_xref="UniRef100_R9KS66"
                     /db_xref="R9KS66_9FIRM"
                     /db_xref="ccb:Clocel_0790"
     gene            299994..300287
                     /locus_tag="SRR1747018_scaffold_15_prodigal-single_353"
     CDS             299994..300287
                     /product="hypothetical protein"
                     /codon_start=1
                     /transl_table=11
                     /translation="MDRTAIIKSCLEERKENLKQLQEKYANLDFECEKAFFEEGMYQK
                     LSERHGSNYSKTFSDKKTTYREKTDALEKENESLKYDIKILEKEIEYLEELLK*"
     gene            301004..301585
                     /locus_tag="SRR1747018_scaffold_15_prodigal-single_354"
     CDS             301004..301585
                     /product="hypothetical protein"
                     /codon_start=1
                     /transl_table=11
                     /translation="MNEENCLVYKADGKSIILFDFNNVDIERALNKINNGDIQSIFCL
                     GLNEDNEARIEISNSLLDKISINWDLGVVQSLSELYNLQKMTSNIKMHNEFMDAYFAL
                     DLGIDSDIINAMNIQISKYNSTIKFTTVAYEKCEETVEPLTVGNYEIECIYSILEFEP
                     KCSDILNKKAVGLIKDAIKNYRTTSVITIKLRK*"
     gene            301596..302084
                     /locus_tag="SRR1747018_scaffold_15_prodigal-single_355"
     CDS             301596..302084
                     /product="hypothetical protein"
                     /codon_start=1
                     /transl_table=11
                     /translation="MEPLIINTIECVDDTGKIHKINITELLDTNTVATLNYFFGKRLL
                     DDSASRRIDKLENWFMGIKDWVSGVKCLKFIGMTNYNIEITFDNRELMKRFFFVNDIK
                     RYNLYNTLLKIDMLGMCTVQYVEIEKNFISKVSHYNIHIGPYEIATRTLSNGKIQIIF
                     IY*"
     gene            302096..302773
                     /locus_tag="SRR1747018_scaffold_15_prodigal-single_356"
     CDS             302096..302773
                     /product="hypothetical protein"
                     /codon_start=1
                     /transl_table=11
                     /translation="MIYDSLMVIDKNGRKRIIKLHMKNIRNDKKIKHTKPHKEKFIIG
                     EVNSGMSYTYMQNMLNTGITFHLGHKGRENLLKSLLDTEDKKTKRQLINSKRTHTYRK
                     RHVYKKANSQVFISRGSLKKIKKYLSYYGKYSIKTIYSVLSPDSILLESCDKDVFKHL
                     YLYNSKINNSISLENYILISSMSNAGIDYWYDQRYRLTGDDFNEYKIALKKGEFNQLK
                     FIKNFNI*"
     gene            302790..303047
                     /locus_tag="SRR1747018_scaffold_15_prodigal-single_357"
     CDS             302790..303047
                     /product="hypothetical protein"
                     /codon_start=1
                     /transl_table=11
                     /translation="MIYSKLVVKLHNKESRFRLHSDYKQYRVLNVNDFSKLSMLVNKI
                     KGATLKVRDCGEICISIYNEKAIDYFYLEAQNKEIISIYNV*"
     gene            303044..303169
                     /locus_tag="SRR1747018_scaffold_15_prodigal-single_358"
     CDS             303044..303169
                     /product="hypothetical protein"
                     /codon_start=1
                     /transl_table=11
                     /translation="MMGNIQRKPGISIISEDSINNTNINIVLFDSGTIEIRMLIR*"
     gene            303768..304082
                     /locus_tag="SRR1747018_scaffold_15_prodigal-single_359"
     CDS             303768..304082
                     /product="hypothetical protein"
                     /codon_start=1
                     /transl_table=11
                     /translation="MKTFYHATSKENLTSILKNGLKAGHDGCVFMTEKEDEAVRFLAV
                     RLIPEIVTFKIKVYKKDYDKVQETFDHSQTFFKCRAFGYFGDIRVENIEASKIYNNPF
                     VK*"
     gene            304722..305210
                     /locus_tag="SRR1747018_scaffold_15_prodigal-single_360"
     CDS             304722..305210
                     /product="hypothetical protein"
                     /codon_start=1
                     /transl_table=11
                     /translation="MACHIRGIKLNNKEISIDNLTIDTITDCTNSEDITNIKVENDIT
                     TFSIYGVNFIFKGDRLSSFLIMSSNDKYIDKVVLVDSFGQEYDIQTKYNLMSMVYFNI
                     QVNIVKGMNVAPYVDTDDFDNISCKITRSSNGFSMLYEVLDSSIIDNMYNRLKALKKK
                     RW*"
     gene            305775..306239
                     /locus_tag="SRR1747018_scaffold_15_prodigal-single_361"
     CDS             305775..306239
                     /product="hypothetical protein"
                     /codon_start=1
                     /transl_table=11
                     /translation="MVDNIKYIRILNNKIDIDSIDIEGFIDIVSKRDIEDYEVIVNDK
                     RINYERYSRYNGSNTIIEITTDIYGLGFIKDKLVYVNCFCEADIDIEMIDTKGNNVSF
                     YDKFNVAYIINDKIRNIKNNQSILIEDIVESNYRLKIGKVNDKYFMCLEIKR*"
     gene            307561..308403
                     /locus_tag="SRR1747018_scaffold_15_prodigal-single_362"
     CDS             307561..308403
                     /product="hypothetical protein"
                     /codon_start=1
                     /transl_table=11
                     /translation="MRMFQALHKYYDDCFSDGEFDKDKVIERGLIDSNYNTEERLKLL
                     ENVYKVILGARFINSFTMEYLTHSNRNYDDIVKGYNESSETPIDMNSGRSRITFCQRK
                     IAEVFTTVNYRGEELNFITWLFCYNAHQQISLSEEKIDIRNAFIRQFNRFNDLYGEVS
                     DINKRDLLINIPTYEKVSELSEERFNDFMEIIQPYSKHMLATIQSEVNNMLEEVGYFR
                     YLMSKTSKLSEVDLERKNTILRWLGKETLSNEDVIETDNTDNENSGDSKEDREVITDI
                     NSIF*"
     gene            308815..308964
                     /locus_tag="SRR1747018_scaffold_15_prodigal-single_363"
     CDS             308815..308964
                     /product="hypothetical protein"
                     /codon_start=1
                     /transl_table=11
                     /translation="MGTIIIIVSAVILILVVSLKSKRDSKKELDEYNKKIDTLDCDKS
                     NDKVN*"
     gene            309027..309578
                     /locus_tag="SRR1747018_scaffold_15_prodigal-single_364"
     CDS             309027..309578
                     /product="Uncharacterized protein n=2 Tax=Clostridium
                     clostridioforme RepID=N9YMM4_9CLOT"
                     /codon_start=1
                     /transl_table=11
                     /translation="MKYTFVFIDSCWYLKISTLEELKDYTETMESHWEEILNNLLNSK
                     EFTLYGNKHAGAVETAIGLYGSNRGLNAFEAVDRFRQQVLNEQTSEINKGNTIVINKN
                     GGYFAIDNNSNKDEQKLYKQWCKRDKIEFPEFHKQDIRIERFPLGNHWYAYIGNTQIR
                     DGDKLKWNSYEEAYKYASQFITE*"
                     /db_xref="UniRef100_N9YMM4"
                     /db_xref="N2B223_9CLOT"
                     /db_xref="N9YMM4_9CLOT"
     gene            310054..311298
                     /locus_tag="SRR1747018_scaffold_15_prodigal-single_365"
     CDS             310054..311298
                     /product="hypothetical protein"
                     /codon_start=1
                     /transl_table=11
                     /translation="MVSKKLKELYQVDTISQDKGWGKVYDALGELQDDIEIDFSNINV
                     VDPWQCPEFKKLLRDKHVHMVFVNSESMVNRIKMMCIIDGLDETRIRNKVVEVPREKT
                     PEEKKIEHYGNELIPIFDVTPEGVAILELEKKYSQIQSTNTLNYVDYAIREIHNMQGL
                     DKFILKIGKLVILPNVLQVIADMMVQYESEGFHLLVDCEDEETQKNMGLFIHIATTNK
                     YNIEERRNAILKNLRPNMPGMLIKYKKSKALDEFGREGKGEVVSSRIAIFRGLKQSKT
                     GQPVALIEVFNNNYFYTIEHWMVEHDYEEPTSLHSETIEINLDELGICDMFLGSKYHF
                     LLPVQHNESETQVVIKEVDENGKNVKVRCTIPERMKIVFDSWDVKYDKRSLDEAIEST
                     KNFLEKAKSGQVNHVEGICDTY*"
     gene            311424..314888
                     /locus_tag="SRR1747018_scaffold_15_prodigal-single_366"
     CDS             311424..314888
                     /product="DNA helicase {ECO:0000256|SAAS:SAAS00145970}; EC
                     =3.6.4.12 {ECO:0000256|SAAS:SAAS00145970};;  TaxID=1262839
                     species="Bacteria; Firmicutes; Clostridia; Clostridiales;
                     Clostridiaceae; Clostridium; environmental samples.;"
                     source="Clostridium sp. CAG:780.;""
                     /codon_start=1
                     /transl_table=11
                     /translation="MNNNEYLDSLMAELAAQGVEPPKNDNSNVNVSSADDRELEIIAN
                     MERVTGKKFSDEQRKILEHHGNACILACAGSGKTTISVNLIAKRILTGEIKDTNKLIY
                     TTFSKAGAEEMNDRLTTLLNQLGMGHIKVQVRTLHSFFLSVIRTFGLNKRIINASERS
                     KMVRQACKDAEYTLKDDDLMVIDNLLSYQMNNLLTNKKLVDSYVNTLEDLTVEKYTII
                     NASFRKQKDTGNCMDYDDMQYYLWLWLVKWQKSENTVEKQTAEAVRNYCKAVYTDFYI
                     DEAQDVSKIQFEIIKAIVSDPDNKNKLDKNLVFIGDDDQCLPEGTKIITEYGIKNIED
                     IQCWDKVLAGVGSGDTSFEVVDNVSKRLINDELVEIHTKRGQTIRATKNHIGFIKIIP
                     NRDIFYTYLMYRHDIGFRIGTTSGVRAGNRGEIRNGIDIRLMQERSDKIWIIKTSESK
                     EQSLYWEAYYAYKYSIPMYRFVTSYGDGSIPKTALNEKQVLQLHKELDTFSNGVRLLS
                     DLGMSYEFPHRIPQAEGSRCKINHSWFTTKVLNKYGAHNSEININTSNQEFIETFKDL
                     LRITDRSTSTKYNYANGRKTDSNIDNQLEIIKEIVYRCKNNNIYVEVDTSAKFTDNKY
                     IPMTFGNMVKGMLIPTLEEYTTDNGVEYRVVDDEIVSIQKVFYNGYVYDLSVPDIRNF
                     SANNVLVHNCIYQWRGSDPSIILTIGAKFNMQTFVLSTNYRCLNEIVDYAATGIKCNN
                     SRFDKSMNAFNNGGSVKIYPSIREDLCTLSIAALNQIKYWINNGDKVSDIAVLSRNNF
                     HLALLSNMLLREGIYCNMTEDMKLTKSYMYSDVKDIISLSEPSWKADLTAKILWKMCR
                     YMGANNSRIIASFQDSCALSLEDALGWLLKHFVNKDLEFNKRLNITMQVEQQMKYQMA
                     KLSSEATNDMYTLYKTLSKKGPVLDDNGNEVDIRVDKITNLLYQYLQATSFMYKSKDK
                     NRSITGLVQYVINLMKKDGVDKMLDFMRVTEQLEGGRMVIPGEKLTLTTIHSAKGREW
                     KDVIMFGCDNVSQPSFDGIYDMIQDDIPMSDIFENIDEERRLFYVGNTRAKENLLVIT
                     YMQPSIFILEALGAFNDKNGGNNATIVELVSDNQWQERYKSLIQEKILDSSSKYFYNP
                     EDYKVKDN*"
                     /db_xref="R5Q9Q7_9CLOT"
                     /db_xref="csr:Cspa_c04630"
                     /db_xref="UniRef100_R5Q9Q7"
                     /db_xref="3.6.4.12"
     gene            314890..315111
                     /locus_tag="SRR1747018_scaffold_15_prodigal-single_367"
     CDS             314890..315111
                     /product="hypothetical protein"
                     /codon_start=1
                     /transl_table=11
                     /translation="MRRNHELEHGVICEHCGTHCNKYEYKSIAHLQPVVGSTTGCRKT
                     INRFNLCSNCYNEYMQFMSDFCGGKRHAN*"
     gene            315101..315679
                     /locus_tag="SRR1747018_scaffold_15_prodigal-single_368"
     CDS             315101..315679
                     /product="hypothetical protein"
                     /codon_start=1
                     /transl_table=11
                     /translation="MLISYRVYEPEIGQFVEEIKQLKKVEYSVRNKAYKMSFEDDTYV
                     YVPKEHRLDKSILMKSIVNNDNARDRTEFNEYYSLACNCVALRRMDDITEAQLRINSM
                     YSAEHYDDYGNKYEHVAMSDKVFLDTAHEIVKTRNNIYQFTVDGYDGTEMERCIVSIK
                     NLSDSLSELCDTDKSIVITSQLKDDILSKVEF*"
     gene            315689..316537
                     /locus_tag="SRR1747018_scaffold_15_prodigal-single_369"
     CDS             315689..316537
                     /product="Signal peptidase I n=1 Tax=Lachnospiraceae
                     bacterium 7_1_58FAA RepID=H1CDS4_9FIRM"
                     /codon_start=1
                     /transl_table=11
                     /translation="LKKNIVTDKINNRIFGLTIYLIAVVFIVAFLMHLIEGKSNGLFG
                     YTARIVVSGSMEPEIKVNSLTIIKKCDISDIHENDVVCFNFSQDIVHRVIEVTTNDKG
                     KTVLHTKGDANEEADSIEVYDDMVIGKVVYTLNWIAPIIEKYSVSPGKIDGVTLSRNI
                     ILWLIILGLVTFVAIWIVSFIDIIIKSFFKKDNLEHNIDKYLNDIDELLLYRELLKQL
                     NETEVEKSKQTKFSFIANRLARVKAEVEIKNLHYAVKDFKKATKHCIYINKLGNKLDS
                     KENSNE*"
                     /db_xref="UniRef100_H1CDS4"
                     /db_xref="H1CDS4_9FIRM"
                     /db_xref="ave:Arcve_1303"
     gene            316530..317327
                     /locus_tag="SRR1747018_scaffold_15_prodigal-single_370"
     CDS             316530..317327
                     /product="Prolipoprotein diacylglyceryl transferase {ECO
                     :0000256|HAMAP-Rule:MF_01147,
                     ECO:0000256|SAAS:SAAS00117220}; EC=2.4.99.-
                     {ECO:0000256|HAMAP-Rule:MF_01147,
                     ECO:0000256|SAAS:SAAS00117311};;  TaxID=1226325
                     species="Bacteria; Firmicutes; Clostridia; Clostridiales;
                     Clostridiaceae; Clostridium.;" source="Clostridium sp. KLE
                     1755.;""
                     /codon_start=1
                     /transl_table=11
                     /translation="MSNEIITIGNYTVTWYGLCIALAIISAYFTTELGIKFYKLNIDA
                     ALPMVASAVIPGFIGAKGLYLIQMADKIKDKPSIVKESVIGGFVIYGGIIVAIPSVYI
                     CLKLMKVDILQYMDIGIASIAIAQAIGRFGCFIAGCCHGKEVSSDFPLCVTYTNSSFA
                     INYISYFPIQLVCVILNIINFVFLITLNKHVKIKGVTLFSYMITYGIGRFIIEFFRGD
                     EIRGFIGPLSTSQFISLFVTVIGITACMICILKYKKTLKSKRYYIRR*"
                     /db_xref="U2BBD3_9CLOT"
                     /db_xref="rob:CK5_21980"
                     /db_xref="UniRef100_U2BBD3"
                     /db_xref="2.4.99.-"
     gene            317332..317784
                     /locus_tag="SRR1747018_scaffold_15_prodigal-single_371"
     CDS             317332..317784
                     /product="CheW protein n=1 Tax=Calditerrivibrio
                     nitroreducens (strain DSM 19672 / NBRC 101217 / Yu37-1)
                     RepID=E4THX4_CALNY"
                     /codon_start=1
                     /transl_table=11
                     /translation="MAQDKNNVSEYLTFCVNNVTFAINSLYIDSVTSQQDITKIPGKD
                     DCIDGIMYLRGTTITVVNLRKYLFNIEDNNDNQQFYVICKLNDKHIAFKVDSVSSIIR
                     VNNNDICPVDSLIINRCYMLDGFITDSNKKITEILDVKHIMFKYNNEM*"
                     /db_xref="UniRef100_E4THX4"
                     /db_xref="cni:Calni_0993"
                     /db_xref="E4THX4_CALNY"
     gene            318197..318478
                     /locus_tag="SRR1747018_scaffold_15_prodigal-single_372"
     CDS             318197..318478
                     /product="hypothetical protein"
                     /codon_start=1
                     /transl_table=11
                     /translation="MKRNKLPKGIIITGTLLSTMLVATGCSTVKEVIDDYNPFTQQEM
                     LVYGPAQYYEETTEETEKTTEETEEADENTEEKKVIMQDAVCDYGIVEK*"
     gene            318489..318704
                     /locus_tag="SRR1747018_scaffold_15_prodigal-single_373"
     CDS             318489..318704
                     /product="hypothetical protein"
                     /codon_start=1
                     /transl_table=11
                     /translation="MKNKKVQKLLAVSVLTCMMSTTTGCSMQEVIDNFNPAKEIPMPA
                     YGMYENFNFADDTENIDDTVGIISKNI*"
     gene            318780..318950
                     /locus_tag="SRR1747018_scaffold_15_prodigal-single_374"
     CDS             318780..318950
                     /product="hypothetical protein"
                     /codon_start=1
                     /transl_table=11
                     /translation="MKEIEKTVKIVAVSILVVLTTVASYLLGYDYGYSAAMDKYINAS
                     ECKPSRKWRQRF*"
     gene            318973..319329
                     /locus_tag="SRR1747018_scaffold_15_prodigal-single_375"
     CDS             318973..319329
                     /product="hypothetical protein"
                     /codon_start=1
                     /transl_table=11
                     /translation="MESRVTNKTTADIVKMIKEHVAEHSEYTAFTLVTDIVNDKITNK
                     PWEEPNHNIIEKYISHDVVSELEKLGFKFEFYPYKEHRVEKNNIETTVTDTWALAITW
                     FRWTPLNEIFRAFKMD*"
     gene            319351..320463
                     /locus_tag="SRR1747018_scaffold_15_prodigal-single_376"
     CDS             319351..320463
                     /product="Fe-S osidoreductase n=1 Tax=Ruminococcus
                     flavefaciens RepID=UPI0001C374B5"
                     /codon_start=1
                     /transl_table=11
                     /translation="MKDKYADLPNSIKQAHFDKLNEYKDELRKSPDLKSLFIEMTIQC
                     NEHCRHCGSNCQYTNGDKPLTDNEILQCLIQLKNDLRKNHKRLPFLDITGGEPLLRPG
                     MIELMKTIHMLGYNWGMTSNGTLITPEIAKQLKDAGMYSIGLSIDGTQETHDWFRKTP
                     GGYEKAISAVRNCIDAGIESVMVTTVVHKRNINELDELYNIIKNTGCKLWRVINVDPI
                     GRAIDNNEILLDKEELKTMINYIVYNQSNEPDALDIIYSCNHYMGLDYERKIRPWYYS
                     CRAGISVASIQYNGNISACLDIERRPELTYGNIRKDNLYDKWINEFSIFRHDKSLISE
                     KCSNCSERENCQGNGYHTWDFDKNEPKICMYNIIQN*"
                     /db_xref="UniRef100_UPI0001C374B5"
                     /db_xref="shi:Shel_17970"
                     /db_xref="W7UM49_RUMFL"
                     /db_xref="UPI0001C374B5"
     gene            320549..321424
                     /locus_tag="SRR1747018_scaffold_15_prodigal-single_377"
     CDS             320549..321424
                     /product="Cation diffusion facilitator family transporter
                     n=1 Tax=Clostridium sp. CAG:433 RepID=R6Y1U6_9CLOT"
                     /codon_start=1
                     /transl_table=11
                     /translation="MNNWEMDKQKIVNKVGVVTIFCNVILSIGKMIAGVIGHSTAMIS
                     DSIHSLSDVITTIVALVGIKIASNNSDDEHPYGHEKFECIASTLLAFILFSTGAMLGI
                     SGIKTLFNNNNVIPSTITVMAAIISIIVKELMCRYTLHYAKKIDSLALKADAHHHRSD
                     ALSSIGALVGILVSTYGFKYGDSLASIVISIIICVEAVRIFLESVDKLVDKSVDKVTL
                     DAIGWLIKEVDGVDRIDDLRTRQFGNKIYIDVDIAVDGDLKLTQAHAIAEAVHDKVES
                     KLYNCKHIMVHVNPW*"
                     /db_xref="UniRef100_R6Y1U6"
                     /db_xref="R6Y1U6_9CLOT"
                     /db_xref="rto:RTO_22920"
     gene            321443..322048
                     /locus_tag="SRR1747018_scaffold_15_prodigal-single_378"
     CDS             321443..322048
                     /product="hypothetical protein"
                     /codon_start=1
                     /transl_table=11
                     /translation="MELVDTVLNEVENCIKLTYTELYTDIEPNYLEYICNTYYKYRDD
                     KPEKLTDEQIISIISKVRTLGIKNDLCIDSNKLLFEDIDSYKQYKFVSSDGSNIVFAF
                     RTNRVITSIYKTSDISKIVYLIMIKEIKYIIDNIMGMKSLTSDIIGEGYFNYKENMLN
                     RVFSMLPPYIKQYYESKTVEESFTSLLDSEEYKQWLKKGIS*"
     gene            322051..322545
                     /locus_tag="SRR1747018_scaffold_15_prodigal-single_379"
     CDS             322051..322545
                     /product="Ribonuclease H {ECO:0000256|HAMAP-Rule:MF_00042,
                     ECO:0000256|SAAS:SAAS00016437}; Short=RNase H
                     {ECO:0000256|HAMAP-Rule:MF_00042};; EC=3.1.26.4
                     {ECO:0000256|HAMAP-Rule:MF_00042,
                     ECO:0000256|SAAS:SAAS00016437};;  TaxID=658656
                     species="Bacteria; Firmicutes; Clostridia; Clostridiales;
                     Lachnospiraceae.;" source="Lachnospiraceae bacterium
                     6_1_37FAA.;""
                     /codon_start=1
                     /transl_table=11
                     /translation="MNIKLYTDGACSGNPGPGGWGCILSTVLNNGQLYEVKHSGGYRM
                     TTNNRMELAAVIYGLMSLNGQGHNVEVVSDSKYVCDAFNQHWIDGWRKNNWTKGKNGK
                     LPNADMWRTLWNLVSMQNSVKFTWVKGHATNPYNNECDRLAVCARNDTVNLDIDINYE
                     QGKA*"
                     /db_xref="E9RUZ8_9FIRM"
                     /db_xref="rto:RTO_27420"
                     /db_xref="UniRef100_E9RUZ8"
                     /db_xref="3.1.26.4"
     gene            322559..322819
                     /locus_tag="SRR1747018_scaffold_15_prodigal-single_380"
     CDS             322559..322819
                     /product="hypothetical protein"
                     /codon_start=1
                     /transl_table=11
                     /translation="MTTIKINAVEQVKTFEYGLIDPSKIRQYIIKCIQGMYGSTKPTQ
                     SEIGKNLRKIKNNEVDKFCYEGYVIITVDNNGVESFYIYSGL*"
     gene            323000..325795
                     /locus_tag="SRR1747018_scaffold_15_prodigal-single_381"
     CDS             323000..325795
                     /product="hypothetical protein"
                     /codon_start=1
                     /transl_table=11
                     /translation="MARQKIQYKLVGRYVKGNDTVYYGLISENGKEVRYTEEQMAFAV
                     GREQVINVKAQLYQDKVLFRGIDCDIKSLPTIQLGGETGGIKIPTQPSSGNNTLESSG
                     NNIIKEINNKLDSIIHNYTIVKNFSVDKKLINNTICIKLIENRDYCGKEKTENIFSVA
                     YKNNYVYILNNNEILYKSSTTDVNNLIKMLLSCICFVRTDIYNNITKSTDFVDSIADA
                     FEDYSGASNYMDDVLRGKGTEHCDEEMAPYTMYHACFAMAAYDSGDATKIYNGYLFRG
                     EKNFSYKTHIEHGFTSTSMSLEVASQFSDNRPNSRILAFKDISLNSMIDMSTKAVCLV
                     NGEPSEYEILLRPEISVTVHNKIGTYKGIPVYIATAEPLNSKKEEINNIVDAFVKAYN
                     TESVYGMGLILKNLKNVQDIRTVGYSTSEFNVILKNGKTFNLDLGTEHFNANSTEIVG
                     KEKIKDAVKSLLTNGILPMYIEEGNTTGSNKHILSEQLISCINEKLGINDFMPNNTYE
                     YIIKQLLNKYSNFAYNMEKTMWFSDVYVNGDMVSNIKIVNHLNNIWYIETNVWESSDC
                     VKLAVSETTMQLIRYEYPNIIREEINNNIDIHQYKYCHYHELSIRIGAFSRIPQYKKL
                     KLRFMKYNTDIFENKITHDIVFMVGEYKQGTHFEDLEGCAGYSKKGSAYSNKSPIIIM
                     RYKYFTSVNDIDNLSREDTGTMLHEMSHAYVDAVYGTNWETDPACMGDVLYGIDKTKY
                     PEQYKCHGKRFGETIKMVSERTGLSFDELFSYGIRVDNTKRNTEFTKSLTSWAAYNYS
                     RANESDLRFTNPDYIVNNGAYSFKTSDYKKSYSNIKNELISKQDKLSQFFMKKFNIQL
                     VFNITDDESRLYTVDSLGTHRCYDINFDSHRTALLLYRMYDAGTPVLLHMESVKSTPS
                     AVIKKVLEKVYVDSLQD*"
     gene            325810..326355
                     /locus_tag="SRR1747018_scaffold_15_prodigal-single_382"
     CDS             325810..326355
                     /product="Uncharacterized protein n=2 Tax=Bacillus
                     thuringiensis RepID=C3CV38_BACTU"
                     /codon_start=1
                     /transl_table=11
                     /translation="MIVYHGSNSNFKKLRIAKNLVKHESTLNNEGLGIYFSTDKSVAE
                     SYGKYVYTIEINDKYFVDFRRKDKCSFYIRKIINTVYKNTGVKINSYFSAADFINRMY
                     FGGQAISTVGKDIAEILDNTNEFYFAYNQTTREKIYRELRKVDKELKIAYMFNYHIKN
                     IGIIKYVDDDSIVRIVRKENM*"
                     /db_xref="UniRef100_C3CV38"
                     /db_xref="btg:BTB_502p00410"
                     /db_xref="A0A0F6J9W4_BACTU"
                     /db_xref="C3CV38_BACTU"
     gene            326455..326943
                     /locus_tag="SRR1747018_scaffold_15_prodigal-single_383"
     CDS             326455..326943
                     /product="hypothetical protein"
                     /codon_start=1
                     /transl_table=11
                     /translation="MDKFELRNKIISILKADTSMTYLIDSMMLIGTGIKYEGEVYLDI
                     DNSMYYLYTTKNGNNLDKVFKTKDTDEIIRLIIYFIVKAYRQRNVAMYYTGPSYSEYC
                     KIYDSYQRDILDKFYNNTPRRYIKYINCSDEEIGLKFIPIEESERKTENIVYANKKFA
                     YA*"
     gene            326961..327374
                     /locus_tag="SRR1747018_scaffold_15_prodigal-single_384"
     CDS             326961..327374
                     /product="hypothetical protein"
                     /codon_start=1
                     /transl_table=11
                     /translation="MSKKKENKLDNMFGSNDLGNSFCGGSDRSFGGFSCNSPFGGQSF
                     GFTDSITDTRKKYNDTIHKVGDGTANDMMMADIQLGNMMYSNNNFEKMGDMRNVKESI
                     CNIVDRYETRENMLLSVIGALSTALVIVGIVKRKK*"
     gene            327562..328749
                     /locus_tag="SRR1747018_scaffold_15_prodigal-single_385"
     CDS             327562..328749
                     /product="Uncharacterized protein n=1 Tax=Firmicutes
                     bacterium CAG:882 RepID=R7BLT5_9FIRM"
                     /codon_start=1
                     /transl_table=11
                     /translation="MGKQIDRIGETNRAANGMLITIIAYRESKDIDIQFEDGTIVRNR
                     CISDFNRGLIKYPTKLKYIGSENINKQGRHMKIIDYKNNKEVIIQFDDGVTVKRSLES
                     FVNGATMHPNDIKTKDKKEVIITGAEIAEKEFRKELKEKCESAGIKYDTAMSYHRKHN
                     NLSVDDIINRYSEQSPAETYNGKSIRQACKDLGISFGTVYQLKSTNKDLSYASIIDRL
                     VEKNKKKSFAELCREHNINEVNAYGYKRRYKDKSDEEIIEIILGKDKSFRQKCLDNSI
                     DYKYACAYKGSHTELSEEQIIEHFRQPKQKSLTQKCKESNVSYSTVMNYRKKYPELTD
                     EQIIESIKNRNTTFKSLCERYEVDYNTAKTYRNNHHELSDEQVIIAYRPDLRLNILGK
                     IIE*"
                     /db_xref="UniRef100_R7BLT5"
                     /db_xref="R7BLT5_9FIRM"
     gene            328746..329645
                     /locus_tag="SRR1747018_scaffold_15_prodigal-single_386"
     CDS             328746..329645
                     /product="hypothetical protein"
                     /codon_start=1
                     /transl_table=11
                     /translation="MKKVSFKQKCIENNVSYSAAYIYRRNHPNLSDEQVIKYYLQKDI
                     RSFRQKCSENNINLNTANSYKYTHPELTDEQIIEYYIKEKTFTQKCSENNINYNAARV
                     YRQKHNELTDDQVIKYYLQKGIREKSFRQKCREESVNYDNANVYRQRHRELTDEQVIN
                     YYKHERAKSFKQKCADKNISYAAASRYKTTHPELTDEQVINYYTQRGVSFRQKCIDSN
                     INYNTAINYRNKHSELTDEQVINYCKNKLNKGTFRDRCVKYSIDYRAALYYRGNHLEL
                     TDEQIIIYYRPDLRLNALGEIIE*"
     gene            329642..330241
                     /locus_tag="SRR1747018_scaffold_15_prodigal-single_387"
     CDS             329642..330241
                     /product="hypothetical protein"
                     /codon_start=1
                     /transl_table=11
                     /translation="MSRTKDPNSFRQLCEDNGVVYNTLLRFKSNNKNELIGMSNIEII
                     QYWKSTHTQKRSNKHLFELAKQYGINEKAIARYRNAYRELTDEQVLEKYIKVKSKTSF
                     RDKCRNAGINIANAEYYKQHHPELTDEQVIDWYKQRNGQIGRWKSDGESLYNLCKRYG
                     VNYQSAITYRKHNSSLSNEQIIIHYRPELRLNIFGEIIE*"
     gene            330238..331134
                     /locus_tag="SRR1747018_scaffold_15_prodigal-single_388"
     CDS             330238..331134
                     /product="hypothetical protein"
                     /codon_start=1
                     /transl_table=11
                     /translation="MRRINPNSFRQKCLENNINYEVARGYKCKHPELSDEQIINYYKK
                     KPKSLRQKCLENNINYSTANNYKNSHPELTDEQVLNYYLQGKPKSFIQKCLENNISYK
                     AASCYKNHHPELTDEQIISYYKQRKKSFRQKCIENNLSYDAAGKYRCKHPELTDEQII
                     SCFLQRKPKTFKQKCIDNSINYSTVYSYKQHHPELTDEQVINRFMQGKPKTFKQKCAE
                     NNINYKAALSYRSKHQELTDEQIINYYIQKENTFKQKCIEYNVNYYVAKTYKLRHPEL
                     SDEQVIIYYRPDLRLNALGGII*"
     gene            331134..331451
                     /locus_tag="SRR1747018_scaffold_15_prodigal-single_389"
     CDS             331134..331451
                     /product="hypothetical protein"
                     /codon_start=1
                     /transl_table=11
                     /translation="MKKVSFRQKCIDNNINHDEAKRYKHLHLELTDEQIIEFFLQRKA
                     KQNSFRQRQIKQKSFRQECLDNNINYEEAKRYKHLHPELTNEQIIEFYLQRKTKIIQR
                     LCR*"
     gene            331469..333757
                     /locus_tag="SRR1747018_scaffold_15_prodigal-single_390"
     CDS             331469..333757
                     /product="Helicase n=1 Tax=Butyrivibrio proteoclasticus 
                     (strain ATCC 51982 / DSM 14932 / B316) RepID=E0S4K1_BUTPB"
                     /codon_start=1
                     /transl_table=11
                     /translation="MSQNDKLLRQIGVPVLSKVERAALRRSWQRQTWDDMILYLNSYG
                     KYSMLRPTGFGKTYTCAGACNIGAKLHNGTLLLNNGGTLENHKLATIYKKKVLFVYTS
                     EILKQTFEEYIENGLIINGAERVVFETYNSVAKNWNDKEYLLNKLRIQDFGLIIFDEM
                     QRMGAVETAKSLNVAMKVIKKLGIYYIGATATPERATGYDVNGTYFKHINNDGSAVYC
                     WGDSIYTLGDAINTGLLIPPYYQFITDNEKHVKKYRGELRQTRQSMVQELKTMSADDS
                     SKEVLLKDIRELERAVIKNSSKIVHDTMMKVYDCKEYTSNSEELEQVEFGTLVAPERL
                     PKYMRFLVFTPSQAELKQNVRVMNDNGDVEILGNMVQTTYKDFVDAFGRYGYRVRTTI
                     ISSANSIEKNNVKLIDNYERAELEQEKALATKTKAHLSSEDDIKLGKAVVPQDKVIDL
                     IFSINMLNVGYHVNNITGLIFKRWTGSNQIYFQQLGRCLSSVSDTIPVVFDYVNVVDS
                     RGITAPLYTYDRESNKVTENADGTTNVETGHSKQKQTRKLINNIELDNSGYALPIGIN
                     GKHINPNELNHIDGDHIIVDTEQASIDKLLSRCTVYVQRTTSKRLFEEAYKEYSDSII
                     IENNNVISKCTDLYSLEDTLRKVILRRDERAAASRSVSINFKSFIEYLKDSKKELYII
                     YDVYKDYIQSKYECTKFKGMTHEVNTILASTKRENNPNGATLKLLIRREQLPEIKSNT
                     VILQSLKDIGFNPKNDLIYYED*"
                     /db_xref="UniRef100_E0S4K1"
                     /db_xref="bpb:bpr_II396"
                     /db_xref="E0S4K1_BUTPB"
     gene            334001..334447
                     /locus_tag="SRR1747018_scaffold_15_prodigal-single_391"
     CDS             334001..334447
                     /product="hypothetical protein"
                     /codon_start=1
                     /transl_table=11
                     /translation="MGREQEINLNGKTYWCVKDACQAVGMSVTSVYEYRRKNHCTTEE
                     AVRGAYAKMQTPNEMYRAFGKEYVSVAQASKDYNVSGDMVRAYMRDKGQTLEQALMTA
                     KENTAFNNKCIERGINPYTARNFVRNYGVTKDEALESLSLAASSKG*"
     gene            334504..335907
                     /locus_tag="SRR1747018_scaffold_15_prodigal-single_392"
     CDS             334504..335907
                     /product="ErfK/YbiS/YcfS/YnhG family protein n=1 Tax
                     =Clostridium cellulovorans (strain ATCC 35296 / DSM 3052 /
                     OCM 3 / 743B) RepID=D9SVC5_CLOC7"
                     /codon_start=1
                     /transl_table=11
                     /translation="MGCLFLCTTYSMNKYNYIFLEVLKIFARDRYRIDMRKYKVPLIS
                     ILTVIGVCILATFICIALDVKVVRASDGDSIKIGLDANNIQNMYDNTKITFYDTDTSD
                     EYTYKELGIQSEFSDKQLDYLGNNFIIDTNLIQPAYNTSELMKHLKEMNESRQPYVYA
                     NIEKSNSEFIVTEETKGNMIDTDKLEAVIIEELDGTNKDYDLTNYYIERDDTKPTYNE
                     LIGKVDGFNNTCIEYTNGYKISLKDYIDYYSVKDNTIQLSKDTAEELKTTIDKTIEKE
                     LGEYDTVGNKIEFTTTGGDTLNIGGGTWGNIFSSDDETEYILDKFDRLESENNRTPIY
                     SQEMNTEIGDTYIEISIEKQHVWHYINGELCCESDCVTGKLDGSHETPTGVYYILERQ
                     NGRTLRPKGSTSGTWVNKWMRITWDGVGLHDAYWRGAFGGTIYKHNGSHGCINLPKTY
                     AYNLYNEISLGYCVVVY*"
                     /db_xref="UniRef100_D9SVC5"
                     /db_xref="ccb:Clocel_1295"
                     /db_xref="D9SVC5_CLOC7"
     gene            335923..336198
                     /locus_tag="SRR1747018_scaffold_15_prodigal-single_393"
     CDS             335923..336198
                     /product="hypothetical protein"
                     /codon_start=1
                     /transl_table=11
                     /translation="MSKRLKSVISDSSIVLMIILVLNIILLTFKVDIDTVMNVLVTTY
                     CLVVTTVHNYLVSHNKEDSKLDNILYTATILATIAYMIFVVYRTWIY*"
     gene            336219..336641
                     /locus_tag="SRR1747018_scaffold_15_prodigal-single_394"
     CDS             336219..336641
                     /product="hypothetical protein"
                     /codon_start=1
                     /transl_table=11
                     /translation="MKLKSEKDFKAEELYSLLSNEVVIEFSNYIGVIKGSSLEDMNNN
                     DDLVELIEEKQPVQYNVFIGLLNVDFDLKTIKVLIDIESKHGNLIRTIAAKLNELKES
                     INIFNEKEVERFIIQSVYLLVAYYELEEVKDNNGTGTL*"
     gene            336622..336813
                     /locus_tag="SRR1747018_scaffold_15_prodigal-single_395"
     CDS             336622..336813
                     /product="hypothetical protein"
                     /codon_start=1
                     /transl_table=11
                     /translation="MAQAPCKNCLDRELGCHSTCEKYIQFQADNRAETEARRSILYEN
                     NQHISFLAEQKRKRMKSHR*"
     gene            336931..337074
                     /locus_tag="SRR1747018_scaffold_15_prodigal-single_396"
     CDS             336931..337074
                     /product="hypothetical protein"
                     /codon_start=1
                     /transl_table=11
                     /translation="MCDNCCVGCHMRDYEACKKCNKENKFSIVITAEDLTKIHNAKTI
                     RRL*"
     gene            337078..337401
                     /locus_tag="SRR1747018_scaffold_15_prodigal-single_397"
     CDS             337078..337401
                     /product="hypothetical protein"
                     /codon_start=1
                     /transl_table=11
                     /translation="MAYNADNEIREVLAEVQKNNRGDYVIASKITNKNTGAVSVDIRQ
                     YYTNDADEVMPTAKGIRINTELLPDLLTGLVKALEANEMIDLSEALVSMVDGEGDDTE
                     ESSEE*"
     gene            337544..339508
                     /locus_tag="SRR1747018_scaffold_15_prodigal-single_398"
     CDS             337544..339508
                     /product="hypothetical protein"
                     /codon_start=1
                     /transl_table=11
                     /translation="MHIRKTAISCIACILAFNIFTVNTYASDISWVSDITNEQDVSKA
                     KAEESLNNIEDVSTQVERLYDVIADNTGLDAKYIRQLHVLAGGKAIYKDKKANIYNDE
                     TINTYKGPMDIDGANTVYQKAEFVECPDNSIERPSKYYLPDAVYSVSYDIKALMSQRM
                     FYNRGSYQDYFNTLTDDTMNNILFYEAVLLYTGESIETVNNILVAYMEILTAKGANEN
                     IIETVDGNAKIKDTYIEILSKYNFSDTKTLANLAIVLSYDENLTVYDNTNYITETNIL
                     PYIKNYTSRENMMVSAISLVGKVRYVWGGGHDGTANIDGINPSWYDWNEAYPSEAVSE
                     SVSLDKNGNEVLHREYNDGFGTCIRSASYWCPIHGSGSSEFHGKIVFSPSDYLNIRDS
                     IIDYSKYSYDDYMNILSQIEFGDGINEHLLDGLDCSGYASWVYNQITDKYNFNEAAQY
                     FASQSGLKEISFGSELLPGDVFAWDSHIVLVVGKVKDNSKAYVTVEQTPNVLRFGVIY
                     YNGASSKDINEALNIANNANKLIGGINTDNEPAKKYCMNAVGYYTETNTTIDEETGEE
                     IVSTENKYYTAIARYKDEFMDENTIIKGYDVPLKNMSAQQIIEYTLTKLPISYVLGYN
                     IYDGDLFNKEIISSDLGVTLPEKEETDDIE*"
     gene            339530..340333
                     /locus_tag="SRR1747018_scaffold_15_prodigal-single_399"
     CDS             339530..340333
                     /product="hypothetical protein"
                     /codon_start=1
                     /transl_table=11
                     /translation="MKRVTNKHKMVELITLLVLVISISLIIVLELNSIGHEKSNMEIR
                     KVVNEQVNMLTTVDDYKSMLDECKKTVYSSYILSSNVGTEVLVDDNTFTDDTESSSNE
                     NNSIFTQVNTIYCNSLLLASFINESGELKSVVATINHDTDEIDVVDINKLSSLSVFNE
                     YESSDYVKNIGDIIVDIIKSDKTKLDSTNANEFFTKAGYKDLIAELDESNQTNDISVD
                     FIKIGKSSLDIDYYDRIIAQFTNSSTRNIYINTIIKLDKNGKIFDIDIV*"
     gene            340347..341021
                     /locus_tag="SRR1747018_scaffold_15_prodigal-single_400"
     CDS             340347..341021
                     /product="Uncharacterized protein n=1 Tax=Roseburia sp.
                     CAG:18 RepID=R5V741_9FIRM"
                     /codon_start=1
                     /transl_table=11
                     /translation="MGTIDYIPRIYLVDTENIGRKLLQDLSKLRDIDKAIIFESEKSF
                     RLSFKETLNLDINKISVIETHNSIKNAMDFMIATTLGHLVTENKDRIYIVVSNDTGFD
                     EMVNFWKFQGLYVRRHTAIGIDDTSLITQMHRTKALQLKELNKVYERKHIENNKITSY
                     ENEKILKSIINLRSNENVQDLARIIYNSNEFLDCKDDIAKCLKYDRNNKLNIIYEHWT
                     EFFHCN*"
                     /db_xref="UniRef100_R5V741"
                     /db_xref="R5V741_9FIRM"
                     /db_xref="rix:RO1_22510"
     gene            341149..342822
                     /locus_tag="SRR1747018_scaffold_15_prodigal-single_401"
     CDS             341149..342822
                     /product="hypothetical protein"
                     /codon_start=1
                     /transl_table=11
                     /translation="MTIIHNGRELPSDYDILMDKWGLKSVTGDVKPDKPPFCIFNNIT
                     LALEMLRKHITKNSRMCFHTDVDVDGIGTTYIFKKTLENLGSNNHILLINKDKVHGIQ
                     KKQVEYFKLNPIDLMIITDSSSNEIDLIKQFNCDVLCIDHHDLLHRDLYGKCNDGVHD
                     YIIVNNTIENSNQEKDNLWLRSKNISAFEQLNNYSGDKDMSCGLVVYELLRVYCECFA
                     NPKLIENLMLYQWVGVTLITDVINTLNDRNQWYLDKTNFNMDVETSLKIMMQSINDYK
                     ATLDKSYIGYTFAPLINKAIRAGASNVALSTVINNPSEISKLQQYAKLQQEVIEKVCN
                     VITVSPDTGLRVLLPRKFTQSAIVLDIGQFNVSPNYSGVIASRLGGDNNKNAAVYIME
                     NGLCRGSFRGKYKDVNYREYFESYSDDIYAQGHPGAFGFKLKQEQLDYLMNNIASIEP
                     SEEERPWLTAGNMDPSEYGKFHISSMDEFKRQGYLWRIATGNAKVTSNDEIYIRVKAN
                     DVVLKSTRGKLFIYDVLGMECKAFSMLEGMYFNVYAEYTNEINMFIRQL*"
     gene            342855..343703
                     /locus_tag="SRR1747018_scaffold_15_prodigal-single_402"
     CDS             342855..343703
                     /product="hypothetical protein"
                     /codon_start=1
                     /transl_table=11
                     /translation="MKIGKRSEKAARMTNPNKNQSKKSLMLIGVIVVTILLIMWVYVL
                     GKKAEDTVSVVMWSENIYKNETITENQLIEYKMLKGEFEKYAIENSNNSKTRRIVLWE
                     EREKLYNTFAAYPLQANTVAMITDVVTSRTDNSDTVLYSYPGKNILALKLGDTDLTTF
                     KTFLQPGDRVNITAIYKAEDLLDLGDGQRETVESIRQETVFKDIMVADLLNQEGNSVL
                     DLYASYNNMTVYQQAALDVDESWLDSVEPATLLVALTPEEETLYYEYLSKTDIEFHMS
                     LPQRTE*"
     gene            343723..344625
                     /locus_tag="SRR1747018_scaffold_15_prodigal-single_403"
     CDS             343723..344625
                     /product="hypothetical protein"
                     /codon_start=1
                     /transl_table=11
                     /translation="MNFFNKKIRQLENSNGEEAINLAKATSDKAADIIKELSGKGTSK
                     GRKLADNLVVFTNPCGGTGASTIAHNVAYTATTKGIKTILVDLNIMCPVQHIYLGTKQ
                     ELEKNDLVSYLLGKNSLSDSIDTSHVVNLLYANNRTLSDEINCNSKIVIENFNAMLTK
                     LRQFYDLVIVDCPMRIDAMLQNVMLYTCDTIYMVWDESINSIVNTEKLRRNMALSGID
                     SFVKMKVVLNKRTSIHFTEYPISKLNLELIEVLPFDIDIIDNSLKGRIFCEKGSSASK
                     NAIIFAEKIDSLTDKVLKIGGYVG*"
     gene            344647..346158
                     /locus_tag="SRR1747018_scaffold_15_prodigal-single_404"
     CDS             344647..346158
                     /product="Flp pilus assembly protein, ATPase CpaF n=1 Tax
                     =Clostridium clariflavum (strain DSM 19732 / NBRC 101661 /
                     EBR45) RepID=G8LVL1_CLOCD"
                     /codon_start=1
                     /transl_table=11
                     /translation="MEAKDLLELQTQRGAKIAAGGDTTTRTLEAVTNDCRKMIEEQSD
                     KYRDLGPVEKKETIKQIIIDFVMNTKPLVKGYIDGENKPDTLKIVDKLVEDITDYGIL
                     SQAMMDEDVYEIRCNGKELKVEIKGHVQDLTDKDGNIVSFESPEQQEIIMRKLLGDVR
                     LTPKDALVNGRTIEGYRIAAIHSSALSPDPNDPTGDMYHAFVLRKFRKSKMDLGQIVQ
                     FHTLSDNMARILALCTAGGLTFFTVGPTASGKTTTNNAILQSVPATTRTVLIQNPSEI
                     DLRFKDATGRVYNDVLHLEASEKENPTPSDPTMQNLMDHTLRLSPTFVCFGEIRTNAE
                     FKQCMKIMQAGHPINTTYHAESSEGAIKRFQTAYLAESGNEPSHLALSTICGLVNMII
                     VQKIMRDGSRRIIQISEVVGVDKNNREAPELNDLYIFDIDRDPEYDEAGNVVKIYGTH
                     RRVGKLSERTIRKFQLEGVAKSRYDFLLKDPDKTEVETYTGKNINRYGMPNAN*"
                     /db_xref="UniRef100_G8LVL1"
                     /db_xref="ccl:Clocl_3120"
                     /db_xref="G8LVL1_CLOCD"
     gene            346220..347722
                     /locus_tag="SRR1747018_scaffold_15_prodigal-single_405"
     CDS             346220..347722
                     /product="Uncharacterized protein n=1 Tax=Bacillus cereus
                     VD115 RepID=J8JIZ0_BACCE"
                     /codon_start=1
                     /transl_table=11
                     /translation="MIDAKDVVVAYIIHETSTNRDIYRIKDIMSGRMTDTTLDIVNKF
                     NLDCSNAERIIISSLDKYSGSFKRGINDLDTWCRLHNRLDMLAEYNNADNELKATEIS
                     RGSIKRVNWVCGKCGNKWSTVINIRVRNESNCPECMIKAGKYKVHTEENKFINKAKAL
                     GLDYLLKEIQLPDNIDINELYASDKNSYTWRCIRCHREFNNCIVNRLRGQKCPYCSKT
                     GTSVPEQVTYLALKQYYPDALYRHKFGKYEADIYIPSLNTIIDYRGMYYHKDREYIDD
                     LKESIFNENGFNQIIILASSEYDNKENNQYIFFDGKNFAWLLTTIYNKLKIKDNLDKN
                     TTDKIVDKAIANRKQGKVINCIAETNPELLEIWDEEKNKDSGITLYNVTRGTKYKAWF
                     KCKKCGNSYSAFIRKQVIGQRCPICNGTNTFTGANDVATTDPYILSVWDFDMNNEIGI
                     KPSSVKAGSLKRAFIKCNYCGYSLDYQVRDIVKRKNTIKCNACKHKFFEE*"
                     /db_xref="UniRef100_J8JIZ0"
                     /db_xref="W3AM53_9FIRM"
                     /db_xref="rto:RTO_30570"
                     /db_xref="J8JIZ0_BACCE"
     gene            347854..348855
                     /locus_tag="SRR1747018_scaffold_15_prodigal-single_406"
     CDS             347854..348855
                     /product="Uncharacterized protein n=1 Tax=Paenibacillus sp
                     . P22 RepID=T2LS03_9BACL"
                     /codon_start=1
                     /transl_table=11
                     /translation="MFSQSIFSSLGTNGGATSAAIFMIVILSILLLVRISNLPFFKLI
                     LSFINFLLKVFGKFINKQEESYHRDLAIGKIDEKRKTYKLYNFLNELIIDLGLLRTGV
                     TPYELLFIVCVLTFIVTAILCKMIFGSVLMVIVMFPVVLIGVFCVMYTKANLAHDQRI
                     ENVIEAENIICNNIKVGVVVAVRESLDVLPKEIRPDFKDFIDNIEQQNYHIKTALLEL
                     NAHLGSVADDFIKKCIVFEMEEEHGIAGMFQDIVEINNINLEMRVEMKRKFEEVKSEF
                     KIGAAMIFAFLGGVLAIFPNVREFYFTNWIGQLIIAIDILLLILEYVFITYLRAQEL*"
                     /db_xref="UniRef100_T2LS03"
                     /db_xref="A0A0F5R7L3_9BACL"
                     /db_xref="pms:KNP414_00408"
                     /db_xref="T2LS03_9BACL"
     gene            348857..350623
                     /locus_tag="SRR1747018_scaffold_15_prodigal-single_407"
     CDS             348857..350623
                     /product="Uncharacterized protein n=1 Tax=Enterobacteria
                     phage vB_KleM-RaK2 RepID=H6X3J6_9CAUD"
                     /codon_start=1
                     /transl_table=11
                     /translation="MGGRERLEGHIFGDFTAVEYIGGKKYRMVCNCCGEVRELYGGNI
                     KKNIGVTCTNKKKEIINLEGQYIGEWYVDEYVGNKRYRCICSCGKMVDVLKVNLLNGT
                     STSCGHSKNSYGNLLNQKFGEWTVVGKDGYRWKCRCSCGKIGYCMASDLVKGRTKSCG
                     HDYFIDSDDIIGKKFGHWKVIKYNGNRTYQCVCDCSNKTVRDITRYDLINGKSTSCGC
                     AKALEAKRRMYERYGEIAPNRALNPRTNNQIIAIKNKDNLVKFIKNLGYKPTSLELAH
                     ELGLKLHRTLVIVHSFGLEELVDIGSKESYAENQLYEYICSIYSGTVERKNRRILNGK
                     ELDIYIPEKHLAVEFNGDYWHSTIFKGKNYHQEKTIDCAKQGIRLIHIFEHEYMHNEE
                     KIKSFLKVIITDNKKVIYARNTEVKEIDSKKAQEFCEIYHLQGWSSSKVCLGCYYNNE
                     LVSVMTFSKPRFDNSSEYEIIRYCIKDNISVVGGANKLFKYFTDTYKPTSIITYSDIS
                     KFTGNIYTQLGFKVDKVTSPNYVWVSDDLKDVFNRYQTQKHKLVEKGLGTDIQTEDEI
                     MYDLGFFKVYDSGNIKLEWRKE*"
                     /db_xref="UniRef100_H6X3J6"
                     /db_xref="A0A0A8J947_9CAUD"
                     /db_xref="scn:Solca_1931"
                     /db_xref="H6X3J6_9CAUD"
     gene            350627..351685
                     /locus_tag="SRR1747018_scaffold_15_prodigal-single_408"
     CDS             350627..351685
                     /product="hypothetical protein"
                     /codon_start=1
                     /transl_table=11
                     /translation="MHNILLTVGGGEILQYIGNDTSSKKDYTAMDNSIIKQLGLLSNV
                     KILIMILLIVIAILVILKIMEVRSPFRGKAITSELSNLDKIKKHDDNVIRANKVITSL
                     TKIVENSPFNLDKAYIDYWTYNLERANIRIPGGYRVMKPQELNAVIKAVEFAICALLL
                     FVAIFINLPIGAVLIILTISLASSLPMMYIRGLVKAKDSEIVENFADFYLMLHYVLLA
                     SAGTPIAGIMKSYDKTTSSQEMHRFVDVCIHYIDTYGEYDATRYIAKQYREIPEVGKL
                     MRLIRQANEGGDVRAELLGFRNELLAAKKYAIQKRMEKTVAKAKASFNILTPILIQAI
                     ISAMAIYFDDLALTSSFF*"
     gene            351765..352058
                     /locus_tag="SRR1747018_scaffold_15_prodigal-single_409"
     CDS             351765..352058
                     /product="hypothetical protein"
                     /codon_start=1
                     /transl_table=11
                     /translation="MSVGKIFKILIVIVACVIVGAIVLNVLLPNVSTSLVNAVEAQIF
                     NATGMSFDFNGDGVNGRGSAAQATTGTVAGSGASTTNNGQAGQSQAGEVNGFN*"
     gene            352158..352829
                     /locus_tag="SRR1747018_scaffold_15_prodigal-single_410"
     CDS             352158..352829
                     /product="hypothetical protein"
                     /codon_start=1
                     /transl_table=11
                     /translation="MSDNVKFIFMTLIKVPCIIFVAFFIFNIFAFFFIYFKMLGFSYV
                     VMQEVVENNYITASQRDQINDQFKDIDAIPLAANTNIIIGLSTSLDANGNNVPACYDK
                     YTGNTVLASDTSQNATLVGTGRSALSRTQYGTQKTVGVHCDYTIVWPLSYNNSMTNDG
                     TNGTGVNGNTGGLYDTVQSHYNGDVYENNMDAASGDVTDRGHKVTIPLNIYYNVPGLK
                     YYADM*"
     gene            352845..354122
                     /locus_tag="SRR1747018_scaffold_15_prodigal-single_411"
     CDS             352845..354122
                     /product="hypothetical protein"
                     /codon_start=1
                     /transl_table=11
                     /translation="MSVKTIFKTLIGTIAAIVIISMCVELFNVNVSGLQIKTVCNMAA
                     KQSAELFTQETYKGEGDIYSYTEAKSANMKDIKAADGTTYISGNFYGSSKTVSAIWNS
                     LYGASNSTFKQVCTMTEGSTVSQTIHVGNSAAKNVFYKYEYCSPQVKYTDVTYSSGSK
                     SRMVHQTYPWSPYKNTNSPISVYRELGQLYAGIHESSVNSAASAVITFEQYKSNAAIV
                     KQKSYAITAKKMKSKYYTPVNIGFPYFDAEVTNKIFQWDLAMILSNGLSDSIVQDENG
                     VYYINYKGFRCYVQDAYITNFNYYIIDAKTDGSKLSQLTNMDSRNLRNVEATIDNDVN
                     LENSYVTVVGIEYTIPIAYQGITPIKNIFEYTWRNEVNGQTGSTVDPLQTDRTNMVGT
                     GTYSYATQNMTNSADAANGALPATGEIYYVLVR*"
     gene            354140..354982
                     /locus_tag="SRR1747018_scaffold_15_prodigal-single_412"
     CDS             354140..354982
                     /product="hypothetical protein"
                     /codon_start=1
                     /transl_table=11
                     /translation="MFGKKNKSSEQALETTASQSLDDNTTFIPETDDISLDFDDDKDN
                     NEVNDNVDNNTENTEAEVENSVDNNIVDNDNTSDGAEKPKDLILYIIMDKSNNALLQY
                     YRECGINVSKIFTNINSAKDTLLMQVDPVKILIVDTGTGRFSAMGSRKELIDLMGICD
                     EDARISVYYTDTVIKSEVEYTESFENRDIHWHKFRSNADVVAHLLKNRNKENYVFDNE
                     DKDKVVEVADDILDFTGLKFTETKQANANAGDPSITLNDIKVHMVDNESAEGEIEGYN
                     IVKI*"
     gene            355055..355930
                     /locus_tag="SRR1747018_scaffold_15_prodigal-single_413"
     CDS             355055..355930
                     /product="hypothetical protein"
                     /codon_start=1
                     /transl_table=11
                     /translation="MKKRILSLLLIGAMTCSMLVGCRTSNSTADIPKEGTELKDNEVK
                     DTIETEETTNTEETTEETVSDNTVLNDNTTVREVKDGYIKEIQNGDGTSYYKVAYASE
                     EVTGTSDELDIEFQSISNLGSWTDENEDSGVWRYINGDDGTWVTALVWGGGQVSDMTI
                     DTISFEDIKAMLGSMNVYQDTLTTRKTDKYAAVTVKVDRVDAGLSGYVTIIDNLETSM
                     RWVVQFLEFTDVADYEMLENSAKSVTLGSDFNIESLTEEAKVSAEPYVVENVESEAQE
                     STEAVEESTEVPAEE*"
     gene            356048..356881
                     /locus_tag="SRR1747018_scaffold_15_prodigal-single_414"
     CDS             356048..356881
                     /product="RNA polymerase sigma factor RpoD n=1 Tax=
                     [Clostridium] glycolicum RepID=UPI000367732C"
                     /codon_start=1
                     /transl_table=11
                     /translation="LDNIIGYQLRTECLRAKTLTKEENLDLVRRIQAGDKEAANKYIL
                     CNGKLVIKVIKEKYPYYIDSEDVFQAGIMGLIKAADKFDFSYDVTVSTYAYTWVTQSI
                     GRYIADSEADIRIPIHANEKLIKIKMAINKYENESIQKDRDKFIAEETGFDAQTIADL
                     LPYAENKVSLNSLVSNDGDSDSEMLDFIEDGKINIEHQVETKDVSDRLKKVLREALND
                     KEYLIIMHRFGFMGDTKTFDEIKEIIGITSRQGIQQCEAKALRKLKHPKYASILRELY
                     K*"
                     /db_xref="UniRef100_UPI000367732C"
                     /db_xref="A0A0B3W0L6_9FIRM"
                     /db_xref="fpe:Ferpe_0098"
                     /db_xref="UPI000367732C"
     gene            357092..358456
                     /locus_tag="SRR1747018_scaffold_15_prodigal-single_415"
     CDS             357092..358456
                     /product="Uncharacterized protein n=4 Tax=Bacillus
                     thuringiensis RepID=C3GSE4_BACTU"
                     /codon_start=1
                     /transl_table=11
                     /translation="MSFVAVDLGASSSRYVSDSGQISILPNNMVWLENDQDPRINPDA
                     EDIESSLDITITKDSGAECEYFPTTALAGIMADRYTSVHTVPLVGIKKYKQKVNYVSA
                     IMSAAVSRLKYSLPEDVDLYLAVPPMEIHEAREAFGSQLVGRYTVKFPKYMGGTEVKL
                     NVVSVQCYEESFMASTSFFFNMNGVPKEQNKKYGAGIILSLDIGASTTDLSIIKNGRY
                     LDKSGKTYRVGGNEARETLVYDICSRYDIDLSPEAAEKVMSEGRLQLGNNYVDVSDLV
                     AKAKTELAKKLMTHLPLYFKAIQIDMTTINAIVVSGGGSMQSQYVNADGEVVKTSEPM
                     SYFVTQELLNLSSGTEVVAYGDDARLANVKGLFIKAKVDSITKAAAAKASTPAPAAPV
                     APVANNVQTATVQAETPSVTQVAQVTEATPVQMVPNQTVPSQAAPVTSQATPAVPVTP
                     QVTI*"
                     /db_xref="UniRef100_C3GSE4"
                     /db_xref="btw:BF38_5968"
                     /db_xref="A0A0B5N8K5_BACTU"
                     /db_xref="C3GSE4_BACTU"
     gene            358532..361294
                     /locus_tag="SRR1747018_scaffold_15_prodigal-single_416"
     CDS             358532..361294
                     /product="Viral A-type inclusion protein repeat containing
                     protein n=1 Tax=Tetrahymena thermophila (strain SB210)
                     RepID=I7MM35_TETTS"
                     /codon_start=1
                     /transl_table=11
                     /translation="VVNESNKIIVKVGKKSRVRFANSKVYRAINANDLNVLTTKHEDC
                     HIVIIENISEDEQDAVRDFAKSFTAKQDGNTVLFYIPDSNDEITSGVADELDYNIYLT
                     DSDLYKYIYSNFGINVSVYLDDRKRLNSQEISESIPEGITDIFGSTGDDDTDISDAIK
                     AIDEADNSNVSEQLASNNESFRDSEDKHTETSDDTSNSDNEKNGLGDVSDIFGTVDIE
                     SEEENTLSKKAETTREEKESILDKKEESTKTMSTKAEAMEDTEYSNENVSESTAEYIE
                     ELKMQLRDAKYDYNEAVSDMREANTRMASLEDIIKLLREEKEAMEKRFNELMVSDEIL
                     EDPISLAEYNVIRENADNLENQVIELNTTISKLNETIEAKELDINNSEATIDELRSTI
                     DSLREQLTEANKSIESGEAFKEKEEEYEEKLKNTSDERDKIASRLEVVEEDNSRLNNE
                     LSDVTLRADEEADTRLRTFSLLATTIIKIKELSDKLNSVETEKNELVAKLENAENQLN
                     NSRETIKNHLSTIATLEKSVNDNDKKLELASNSSASEISQLQDKIGQLEAKLNVTKQQ
                     LEQKENQYNTLVETSGIDENGANALVETNRTLENISKTLREQLGAANNELERVRRTEN
                     EATKQLSSYKAQVATLQKSLQSIASVGGGTGMGGQISVRPINSGYTQSQIITVFGSGS
                     FGITTTAMSLAQRLAATSKVLYIDFDLVSPMADSWFKINPIVNNIPGTMNGSIQNSGL
                     GLFIEHGVNIISQHMNNIIKLVNKTKGGGLHYLSGLYYRPDSYKLATANYDELFNLLG
                     SNFQYIIIDFGRLGCSDIGDQLIKVVTDIASRNIVVTTTNLFEVRNFKSKLSNLNINM
                     NSIAWLFNMCTTTALDTKIKDSISPCRYDMLPRMEQYGTQENFLRTSLTRDRFGLFVD
                     RAVFGR*"
                     /db_xref="UniRef100_I7MM35"
                     /db_xref="A2EN31_TRIVA"
                     /db_xref="bhr:BH0553"
                     /db_xref="I7MM35_TETTS"
     gene            361305..362093
                     /locus_tag="SRR1747018_scaffold_15_prodigal-single_417"
     CDS             361305..362093
                     /product="hypothetical protein"
                     /codon_start=1
                     /transl_table=11
                     /translation="MGTYNIRLGSQLAFDEQQEADIIKAIETMNASHKSGQFISNLIR
                     IAFDCPEIMDNNSGKYEKGAILKAMENSGLSYNRQTFMYQITKEVDAMKKKVDEMYSI
                     VLKTYMLGQMGKHLGIEEKASNELMAQFIVEKQLKELQDTLGISLTSSVFASNKKQDV
                     EKLADDALEYIIESYSGIVNELKEIVVNTQTAQVQTVQQAPVQEVQTPVSVANTVSSE
                     IKEPVANVSTSNENSGTTENSEEDEIIDFGNADFGALANFFSGQ*"
     gene            362110..363279
                     /locus_tag="SRR1747018_scaffold_15_prodigal-single_418"
     CDS             362110..363279
                     /product="hypothetical protein"
                     /codon_start=1
                     /transl_table=11
                     /translation="MSYSKLFKLLEDNTRMTSFISNISSGYMEIPFIMSETLKILEDD
                     NPFFGIISDSNKKSLCIMMDQYFTDCWGLFIEDLKLDKCLKYGKIEVYKVEAANGLRY
                     ATVNEVAQGIKGLIGEYIYPAGEDEYKKLCLLQWSFTGISYYFRQAGYKLDYDENGKV
                     VNSFYEMIQMCAYQLKELFEWVSVKEHLDKALNRIKKMQRSKGYKYASYEKDEITEDI
                     TIKQLVMNIYKVFPRNSSNQEYRRALALSLKAYKNKQQLTPLEVSQLREIYEKHALDI
                     NRDKQEAFSVNSDVKEKCELLLAERFKGKINQKHFAYTIIETLKKNNYTSCSPKQYAV
                     IDEAYKIITKSDSKNLSNENSTAPKTEVISDDDINESLASYNLSGGELFDDGDDE*"
     gene            363279..363482
                     /locus_tag="SRR1747018_scaffold_15_prodigal-single_419"
     CDS             363279..363482
                     /product="hypothetical protein"
                     /codon_start=1
                     /transl_table=11
                     /translation="MEAQFGVLTVKENGHTTVIFEGIDKQLFDILDIVKENISESAEV
                     KLLDKNEYEACKDNIIELNKLLA*"
     gene            363496..364110
                     /locus_tag="SRR1747018_scaffold_15_prodigal-single_420"
     CDS             363496..364110
                     /product="hypothetical protein"
                     /codon_start=1
                     /transl_table=11
                     /translation="MSGLCIKSDYTDFYDVLSNNNSIITYNRYLSQCKQRGSALKYLR
                     NLGIKTINIKQVNQFFRGDGPIVVYKNPMEHHGNGKAIMTVDDALQYYGNCVASSYYE
                     TDGFTIKYLQIGKRRFSLCFKKDKTETLTLGTLVDIKENYPEFNRLIGLPIFSIDYIS
                     NGHEMIATDFNEVEDLHRLGMDRYLDSNIVITEIIDALTVYNKI*"
     gene            364130..365059
                     /locus_tag="SRR1747018_scaffold_15_prodigal-single_421"
     CDS             364130..365059
                     /product="hypothetical protein"
                     /codon_start=1
                     /transl_table=11
                     /translation="MEFDMQTGICSNCSGINKCTQCCILHLGKALVDFIQRVDIAETR
                     IGEYDSRKKGTTPDLVVSGHQLYELNSPTWVLTDINTVLDISDKFLTVYDKNAFQIAN
                     IYCKYIGMTSEDTKFITDRIKAINKNKAFVLPFKPHANCEIDLSIDGNIEKKKDATIR
                     YIKWATNKETHKINCTIGFNLSNSAIAQRTTMDIKDYIDKFRLSQMEMMAKGNKHDKN
                     LIKINDYGIFKPILIKDDNISIAIDGTYVYYTTNNDTHIIGFWNDKDELVIDPSIKTK
                     AVTKIKDNLAYIKNHKKYMAPYMLFEPNIIEIK*"
     gene            365075..365659
                     /locus_tag="SRR1747018_scaffold_15_prodigal-single_422"
     CDS             365075..365659
                     /product="hypothetical protein"
                     /codon_start=1
                     /transl_table=11
                     /translation="MTFEESKKLQEQEFKFLDTKDLRPLLTEGRTASDIADDISELYD
                     SEYTEEECILNVIDINELAEYLENRYGIKFIERVELVLHGKAFDVNPFKRKIRFICGT
                     REYSYIEDFTEYLKTLVQCNNEYTDTHEPMTMDSCHRYIQPCSIKASEIEKYNGVHAA
                     YGILETFSQSYGGSIWLNDCNEDDELIIVFEEVN*"
     gene            365680..365853
                     /locus_tag="SRR1747018_scaffold_15_prodigal-single_423"
     CDS             365680..365853
                     /product="hypothetical protein"
                     /codon_start=1
                     /transl_table=11
                     /translation="MGDEDDTVVSTVRDHGNGVENYECDGCRMDITFTSFNCGVCTYN
                     SDRIREYNRKYVY*"
     gene            365874..366047
                     /locus_tag="SRR1747018_scaffold_15_prodigal-single_424"
     CDS             365874..366047
                     /product="hypothetical protein"
                     /codon_start=1
                     /transl_table=11
                     /translation="MKKFAVSYFKSTGSIPGVVISRETIRALNKEQARGIAEQHKPAD
                     ADTYNIQDITGTY*"
     gene            366064..366993
                     /locus_tag="SRR1747018_scaffold_15_prodigal-single_425"
     CDS             366064..366993
                     /product="DNA polymerase {ECO:0000256|RuleBase:RU004460};
                     EC=2.7.7.7 {ECO:0000256|RuleBase:RU004460};; 
                     TaxID=1161912 species="Bacteria; Thermotogae;
                     Thermotogales; Fervidobacteriaceae; Thermosipho.;"
                     source="Thermosipho africanus H17ap60334.;""
                     /codon_start=1
                     /transl_table=11
                     /translation="MKIHVIVDFMHIYYKYFFQLREGKIKRLSAPIDWKGTVIEKDTT
                     LIYYPLRDIEGIRKNLETLGHDVTMSICFDMKSKRKDEGVAGGNEYKSGRQHNLTEKD
                     FENIAFIEKLLVEAGHNTYRLEGYEADDIANYLVRKYKDNFDYTVIYTNDKDLLINID
                     SKVGVMRFKQYKGYTQVDINNYESYLEAEFGVFIPYNSLGLFLSTAGDSADKIKGINK
                     FGKVAFKKLITKVSAKNNIDWKSCGDYDKLAEVIPLCKEFLTDVQYDELKTSFALVAN
                     LEVIEDVAEPSKKSTQESREKAYMPYKMISLIP*"
                     /db_xref="K2PEN2_9BACT"
                     /db_xref="UniRef100_K2PEN2"
                     /db_xref="taf:THA_211"
                     /db_xref="K2PEN2_9THEM"
                     /db_xref="2.7.7.7"
     gene            367133..368113
                     /locus_tag="SRR1747018_scaffold_15_prodigal-single_426"
     CDS             367133..368113
                     /product="hypothetical protein"
                     /codon_start=1
                     /transl_table=11
                     /translation="MDANVSQYLMGLGFSQVEINNYEYIYMNGGKFTPAALQSYGYDF
                     NSAKRLAYMNKALQGGVQINSETDMINHVKRMTGASRQDAKQAVYSQNLQNGYAEQNY
                     SKDEYIKHLRETAGRVHRIGIQDLAVSNVTDVPRVAVVSGITQAPYNIWNSNNYQGKN
                     ALYKVVDVTGGKITVETNKKPKLEYGSPKILPGVLEIKGVRQNGMAVVSFDKKVCRLC
                     NRYIIVASLKRPEFHLGMYEIICFEGTKVYVYATNMGIRDQVRYKGGTQRVYAYGIFP
                     QDMKNKLTTVAKNMYGHLDGKKVEYLEANDSYKVIPTEQVDSMNEEEVDF*"
     gene            368129..368509
                     /locus_tag="SRR1747018_scaffold_15_prodigal-single_427"
     CDS             368129..368509
                     /product="hypothetical protein"
                     /codon_start=1
                     /transl_table=11
                     /translation="MDTGLNIIVEEYTTPTNKDAKINIDTLISRFKNRNSTFVILKGT
                     RLYNGKSSIVYLVSKDENCSILENAYREGSKANLKITKKNNVKNSYFQFSVWCIMRIG
                     KGQITGSNMNMLNDSENYKCYKVI*"
     gene            368555..369283
                     /locus_tag="SRR1747018_scaffold_15_prodigal-single_428"
     CDS             368555..369283
                     /product="hypothetical protein"
                     /codon_start=1
                     /transl_table=11
                     /translation="MRQIVTLRLENNNLINVIADVAKPQDARKLAVDNSARLLGNNSV
                     IMITNQSKIVSSEKWEQSRVSNSQTGNKLYRVAFFLNNVTQCVDINAVSVKSAYNNIK
                     IKFGIEENLFMIIYDMTQSVKKKSAMEQSLSNYRNGTYISNLLKATANKTKTTEELEL
                     AVPTIALLLNMIKDTYTGKYRIAENDLVSTVACLIYFNEPYITKQDIISDKEDISDIN
                     MMLTLVNIMEKQIYNYKKKKESRK*"
     gene            369280..370008
                     /locus_tag="SRR1747018_scaffold_15_prodigal-single_429"
     CDS             369280..370008
                     /product="hypothetical protein"
                     /codon_start=1
                     /transl_table=11
                     /translation="MNETDIKTKIAMLMMMYDGKGKLTKFQDDIYGFVDETNKVQLID
                     LIHNKIISEPYDIRYICNDVIVLGFIRLQNKFGGGITTKSIILDRKRFEIIVEQNTEM
                     SVCNKLIISNSYFTEQHCKIKIYDLHGKEIYTLNEKVCNDFTAQCTDRDDYYIFSFYS
                     EVIDMDDYKDIVDYDSNAQRKTVLLVKYNENDINNPIEIVWKSNKFTVENIGYGLYKI
                     SDVTDFRKVYVYDIMNLRKIELDV*"
     gene            370122..370247
                     /locus_tag="SRR1747018_scaffold_15_prodigal-single_430"
     CDS             370122..370247
                     /product="hypothetical protein"
                     /codon_start=1
                     /transl_table=11
                     /translation="MKILIISLIVAVVLFTGTFTALLSTVLTKVKLFQEKELKGY*"
     gene            370252..370554
                     /locus_tag="SRR1747018_scaffold_15_prodigal-single_431"
     CDS             370252..370554
                     /product="hypothetical protein"
                     /codon_start=1
                     /transl_table=11
                     /translation="MKTTYLNIMRDIISKSDKIEQLKAELGTLKLMEEYHGNFCGISI
                     DIKTYSGETVCVDLNHNTLSNEVENILNTVRKLLENEIDALESEVYTLQLRLENEK*"
     gene            370578..371030
                     /locus_tag="SRR1747018_scaffold_15_prodigal-single_432"
     CDS             370578..371030
                     /product="Deoxycytidylate deaminase (EC:3.5.4.12)"
                     /codon_start=1
                     /transl_table=11
                     /translation="MRPSKDDYYLGIAEAVLRRSTCLRRNYGAVLVNNDQIVGTGYNG
                     SARKEDNCCDIGYCEREAQGVAKGERYELCVAIHAEDNAITNAGREKALGATLYIVGK
                     EHGSEKYANPCPCKMCRRKIINAGVSRVVGLFETDGVLEAKDIDISVE*"
                     /db_xref="rbr:RBR_03140"
                     /db_xref="UniRef100_R5E1B1"
                     /db_xref="R5E1B1_9FIRM"
                     /db_xref="3.5.4.12"
     gene            371059..372339
                     /locus_tag="SRR1747018_scaffold_15_prodigal-single_433"
     CDS             371059..372339
                     /product="hypothetical protein"
                     /codon_start=1
                     /transl_table=11
                     /translation="MTFNDRERLDNFKSILHMMYDTISVDELVAPKSNRAIIRVKFRD
                     EHNKGREKSIFFEYNTTTGESSEVNIKDMKKLPISDNLAVIGESLDKDNCYIKILDNS
                     TLNVIEETTMNISDAYSSTIGSIIKYNDTYGYGFRDTAGYIGVNVPADESGEKNIHGN
                     PINLDYTFKMLKDSTFISNMQSVVKIYDNIEDMNIIKEIKLDTFGGKIEYYPIFNSKQ
                     MKTDLPQVLFMYIKPNDKLYAYSFEDRQIHVVNDTRYKIEVDTFIEWLKECLNTSDTD
                     RKGKFPKEYSKFKGNLDKQREYERAQFELDCRSLERLDENKFEFNRIFCNGECYLTLR
                     TLLQCVKEYQRDYNGDSNIKYKYNDESSDNHDEKKLRDVDRSVAMSLTPYKIKSMHLI
                     YKIRDIQDKNKLGKLIITDEVVTFDELLKIEGIQ*"
     gene            372339..372743
                     /locus_tag="SRR1747018_scaffold_15_prodigal-single_434"
     CDS             372339..372743
                     /product="hypothetical protein"
                     /codon_start=1
                     /transl_table=11
                     /translation="VSDVDKDRLAVETEVNLINMVYDTYVNKLTNVNYTEYIGRYKVN
                     IPQYKLGLAEILVNKSNHSVIGLYGKIAKLEDSDKIIGIKLDLATNKITIDMIDMYGK
                     LLESVNTEHDINKHCDIKDTSVIIGNDTFELS*"
     gene            372764..374152
                     /locus_tag="SRR1747018_scaffold_15_prodigal-single_435"
     CDS             372764..374152
                     /product="Putative metallopeptidase n=1 Tax=Clostridium
                     acidurici (strain ATCC 7906 / DSM 604 / KCTC 5404 / 9a)
                     RepID=K0AY31_CLOA9"
                     /codon_start=1
                     /transl_table=11
                     /translation="MNIIGNFYNKEKSVLSCRDLDIESKFAKAFHNLSNLRPFYSAIY
                     ESMIKVESDKVPTMGVSCKQVIYNKKFVENIEFEELMFVDLHEIAHVALMHVSRRKNR
                     DPELWNIACDLYVNRLLAEEFGIIPGETSSNGLIKFLPDALYCGTLDIENDYAERIYE
                     DLYKQASENGYNNSKLKDIEDNKSFHFEYSGSGKDKDDYYNSKSSRLSNCNKRFEIDL
                     KPGTYVLDISDENSDQISKENENRKVLQDARTRFEMGNRNAGDSAGLLKFKVDEILKS
                     HLDWRKLLRKYCIKATRSDTSFSKPDKRMYYQQAIYPGQAMDGLGEIKGVKVCFDSSG
                     SISDTDIAYFYGQIRDILKEFKLKAELIYWDTDIASCGDFSNFTEMKRVQACGRGGTN
                     PDCIFEYFDSKACKIKPIVTLVFTDGYIGGNQDRAKWKRKYKDTIWVMTKNYSRDFKP
                     AFGQLAIARFSE*"
                     /db_xref="UniRef100_K0AY31"
                     /db_xref="cad:Curi_c06090"
                     /db_xref="K0AY31_CLOA9"
     gene            374218..374763
                     /locus_tag="SRR1747018_scaffold_15_prodigal-single_436"
     CDS             374218..374763
                     /product="hypothetical protein"
                     /codon_start=1
                     /transl_table=11
                     /translation="MSDEIKIELFEKVNCIELMMCDKTTKIKDGLTEYRTYTGTEKIV
                     SIVNNNDKAARIVADKTKDIWITYENFLGIEYARVQVGCKKPTWINLTNMNFDCSVIK
                     FKNKMSDIGSDIIDPVTGFSTVTVYLATLLLVVALALGFTVYFKNTVNNEFERVENSI
                     EQILDNTSSDVQNMYNSLDED*"
     gene            375121..375537
                     /locus_tag="SRR1747018_scaffold_15_prodigal-single_437"
     CDS             375121..375537
                     /product="hypothetical protein"
                     /codon_start=1
                     /transl_table=11
                     /translation="MSRFGIEIATKSKTLCILACELDNEDLWDEINETEFTSRILDGL
                     SVEIDKNRYIYTLRNTNDLEIRFMDLESYKPLCEYIPTEYIIDRITDNEFITKIHTGD
                     DNAEFIILGNRLTIKEIKLISFKKRSSVLQFVIKTA*"
     gene            375591..376898
                     /locus_tag="SRR1747018_scaffold_15_prodigal-single_438"
     CDS             375591..376898
                     /product="hypothetical protein"
                     /codon_start=1
                     /transl_table=11
                     /translation="MNIGKDTNNQSSNAFDDMTFDDMTFDDEPLQSEQINNNPVAEVN
                     NQESITAQQTYEQTQQTYEQTQQINQQAIADNNKAKKLKKEKAPKQPKAPKAPRQPRK
                     NKVKNQNNAVTNGVAGSVQFANGDDTGVTGKKANLKVIIPVAIAAVAVIAGVVVINLP
                     KNTDKHIVLATNTPVVNEQEQDNSVAVNPVKDSSSDKNTETTEVKNTETENNNSSTLA
                     LNKPMKIGVVVNTKLDGETEYSDHDAYLVIEYSNFVSGYDNVKTYLDEYNETATNKVN
                     LPDKDAFYASSVGNDLVMYEVSITVPDDFPTNDAKHGYTGLNTEFSFEIKGTDKEDAL
                     ITKLYEFAIPSIYYIGSDTSDFVIGNTYKLRYMTTMPMGLQANDYAISLIYSNDGKDE
                     KYNLQSVEIPSNQDVVEITGENTLDTSENDIDTETSEIEQTTE*"
     gene            376971..377378
                     /locus_tag="SRR1747018_scaffold_15_prodigal-single_439"
     CDS             376971..377378
                     /product="hypothetical protein"
                     /codon_start=1
                     /transl_table=11
                     /translation="MISIPVKVFKNGSKSDAEQIKSDKEYLKKLQYVLKNDLLNSVKA
                     FTNERENLKNFINKSDYIHIDDQYLIKKCKEMLDNSSKLAKKISKYKEIKDVRCSSFK
                     EMYNVYSLISEINNNISIMRSYNVQLTRYSKVD*"
     gene            377511..378635
                     /locus_tag="SRR1747018_scaffold_15_prodigal-single_440"
     CDS             377511..378635
                     /product="Uncharacterized protein n=1 Tax=Clostridium
                     bartlettii DSM 16795 RepID=B0AAZ4_9FIRM"
                     /codon_start=1
                     /transl_table=11
                     /translation="MSSSNLPSITVDTFTKIVEMQFKERNFRPIFGLGKGGIGKTESI
                     MDLAKNKLKIGYVDIRLLLYSETDLKGIPYPSVDHTRTIWLQNDILPTVEKDGEVGIL
                     VFDEITSCARSVRTAAYQLLNERRLGEYVLPEGWMIVCLGNGEEDGGDYQGMEGNFAN
                     RCSVFNVVPDVEAWKIWARTHNINPLVTGYVSWKPADLHSYDPENETELLFASPRSWT
                     AVSNILNFNGFDANDEVICSRIESNLGLRVGQQFIAFCKFKDKTVDPNRIVYSGDKPI
                     INEQEVLYITISSVIKIVGDRALSELQTQNAVTNDTIIMMANALNWILSLNKEYAVMG
                     FKDLINYNKDSMRSIVMTPQFIKACPALPQFANQNKEIFR*"
                     /db_xref="UniRef100_B0AAZ4"
                     /db_xref="B0AAZ4_9FIRM"
                     /db_xref="cad:Curi_c06100"
     gene            378635..379144
                     /locus_tag="SRR1747018_scaffold_15_prodigal-single_441"
     CDS             378635..379144
                     /product="hypothetical protein"
                     /codon_start=1
                     /transl_table=11
                     /translation="MEDLYTVLKMMYKHVRVISRQSGIYYCLDDTNTKSALYIRNEVY
                     AREESVIAITSGKSWMAVLYADGLLEIRSKNDASIMKVFTNIVNMSKQNLYNDRCSTF
                     TISDNNTLTLIIIDNLNAVIKGVYENVQDKRVDTRAQYELTFTTSNLGEEQTFSLNNK
                     MEAILVHET*"
     gene            379134..380105
                     /locus_tag="SRR1747018_scaffold_15_prodigal-single_442"
     CDS             379134..380105
                     /product="hypothetical protein"
                     /codon_start=1
                     /transl_table=11
                     /translation="MRLNVKRKQTLTKTDKQKKANAEKKSKGPKLLKDYMDTSESNID
                     NTVLNLTQMRYGTIGSCDVDMLKIPEGTIQIKHSWLEVLLLMLSTVIVNNPEGFEKQF
                     EDNTVTSMFFVVDKVYGKYSFDKEQYKAYKIPNTEYYLEYLDTSASIFEALVGLTKCL
                     GIPLDQIEFHLRNKIYSESKLRFNILEEKESIVDIDKLPEMLKAGIHMVSVEILGEVV
                     KSHSMDVALLAICNKLYDEYGGFRLSTLPSNSSTGIKILEDGDELNKNIVKLRDSEVG
                     VYCDGDTNGIIQFIHDSMLQLSIEKDQIRFKFRALKDKSELKEWEVD*"
     gene            380106..380594
                     /locus_tag="SRR1747018_scaffold_15_prodigal-single_443"
     CDS             380106..380594
                     /product="hypothetical protein"
                     /codon_start=1
                     /transl_table=11
                     /translation="MDGLKDQDIKNMLRMMYNGKFRKITSKLIYLPDDKFFNTETGSF
                     IDLNIKETKWRKDVQGYQDADFLYIGISSGDTIYNNDATVQIMHRSHRGEKPKVYKIS
                     QCEWLITYKENNEHKAAVYNEAVKAVTKRMNCFNMLRDSDSIILTYMENNSLMKISLK
                     IL*"
     gene            380612..382192
                     /locus_tag="SRR1747018_scaffold_15_prodigal-single_444"
     CDS             380612..382192
                     /product="hypothetical protein"
                     /codon_start=1
                     /transl_table=11
                     /translation="MYHIDRKKDKPDIGYMEATIDKLMQKGIRLADCKALMNYYGGLR
                     DAFKSDIQTKYGIENPNSSKQITDFLETESSKVELNCKNDIIDVCYDAEAGKWTSKAE
                     ALEKLADYGYEFAKDLLSYRHAKKYAESIESIMSAADNEGLIHPLVSLSKTNRIQYSK
                     PGLLTIPKKLLWHIIAPYTPGNVLYSVDIKNQEPNILINMTGSEELKKALESEEGLYE
                     CLFKQCFTPKTIANILVDTLPENRVYSIEELRKIGTISPAYYSPIKPLTKSIYYNDER
                     VIGMESVCAGSEKGVHVELPKTVDIETENGNIYTVNVTWESDEKYFKKDKDYTLNGVL
                     EGLEVRVSKVERKEFKTAWNAISYGASLFGIERACKVINAKQTYNYITKIAELKGYRS
                     QIDKLAKSGNTAIGTIFGTRLDAGYTDDYKKLKRILLDLPVQGSGADILSLLIRHFYE
                     YTSEKDLSDKMDIYYTRHDELIIEVNGEWLREVGEETVESILRDMLEHQVDDWIPFKI
                     EVMQTKAEALGIDLEEEE*"
     gene            382324..383856
                     /locus_tag="SRR1747018_scaffold_15_prodigal-single_445"
     CDS             382324..383856
                     /product="Uncharacterized protein {ECO:0000313|EMBL
                     :EYE89579.1};  TaxID=1403537 species="Bacteria;
                     Firmicutes; Clostridia; Clostridiales; Clostridiaceae;
                     Fervidicella.;" source="Fervidicella metallireducens
                     AeB.;""
                     /codon_start=1
                     /transl_table=11
                     /translation="MRKKLTGCIALLSLVCISITGCGRDALQQEMINAQSNNNSIKIT
                     STSEANTVERNEITWGELDQLTSYKDIRKVWDDKLQIVKFDNSSKNGVIYIDLDGTWS
                     GNNTLYNAFQNKVFMTKYWSDGQIKSALAEPAIEQFSDIGNETTGLYASVNAYYNIFP
                     TNKDKTSGLTDVISRAEAMSAIYRGDTPAVFLEEDADFTKAVGESMYNTYAFGVADES
                     YLDYKNGSLCYDTYNSAITRAEVLYIIVQRYWADEYNNLTSVNGDFTDCTNAGDVATE
                     LGLKDKYAWQAYELDYCLQTGCGCPEDLYKALVVAKNHGLIGSETKWNQSLMGGTLLG
                     YMISAYTNVYNTQGFSVNAKLGENVGESLIEVVEETPEEPEVTEETIDSVVISQVRDV
                     TNLDDLFKIYGDEIDMTDEEIANAYEVADQWTFEAADQWMEVAHCGWLNVRTGPSTDY
                     NILSSVPSGTKCHIVAVCKENGWYRIIANNKIVYQCGVYFQDFDGSEEYLMRTGENAN
                     DY*"
                     /db_xref="A0A017RYX2_9CLOT"
     gene            384017..386812
                     /locus_tag="SRR1747018_scaffold_15_prodigal-single_446"
     CDS             384017..386812
                     /product="hypothetical protein"
                     /codon_start=1
                     /transl_table=11
                     /translation="MGRHLKRGITSLLLCMAIIICGLNLNIVDAQAAESTIIDITGLA
                     TGAETSHDCNKYLTSKYNESQHWQECTVCGKIVGSKSNHSFTTTGTAGCNLGLGYQYR
                     QCSCGYSYRLDKTPHSHNGSWIACSDRHGHYQYCTQCGIWTQYGNCVNASGQRLGCST
                     GISGTCVVCHAYRDGSKHAVIVCSQTRYQVSGTTIATGGNLVCQDCHAVLGQYSITTY
                     KVSANQSKAVLDASTYFNIPSVTMNSGNCNSIAQNGVTFQVTSLSQSGNNIHSEAVVN
                     YNSSILAPAEYEIHLATGGFSNSSFVGGWTYIHMNGAFRSDWDAPSYTSSNVNYYSYV
                     SGYATRATITAQYYEGYSGECYIRLLDSDGTTVLSNWKSATKGGSYFSTNIDITDEVT
                     GSKTVYLQAKDTIGNTSSLKAITISNLDSKAPTQTSSLETATNWSKTKDMTISSKDAG
                     SGKVQIAFNSTGGYALASANGTSFSRNYTFTGDVYGNVTAAVYFKDAVGNERTNFIKI
                     YNIDNTAPTITDVSGSAVEDEKVEFVVSAHDNKNFGGSVGIRAGSGVASYAISSSNRA
                     PSSGWQTSNKLYATSPGNYYIFAKDAVGNISTSYQVKVIKLTIDFNNGKFNDSSTSKI
                     MLGAICGSKTTHTFNIKPYYGSFKGGSAFANKGLNTKLTKLSSDNIQYRFLGYSLDKN
                     ATVPDAQFDVYSSSRIENYTIRDNTTLYAVWEPVLQMTVQLSAPQHSGTMQLTSAIPV
                     TTTLGNFTIPSGTRSTDLPSSATASVTSATIGAKVTNKDSVTYTVSAKGASNIKFSTA
                     VDSRVLDIYTHGNNNTWFDTLNTIDKFDYTIDNFSSTTSSFTIPQYIGTTKSYQTSNP
                     ESATGSSVYGLKFTCTQPSYYYSKYWNSPETTSVYCVLFLEAQDTPGSGTTDSGGLIL
                     PPSAVEDGAYEFETVLD*"
     gene            387093..387359
                     /locus_tag="SRR1747018_scaffold_15_prodigal-single_447"
     CDS             387093..387359
                     /product="hypothetical protein"
                     /codon_start=1
                     /transl_table=11
                     /translation="MKDKSYKLSDLHVGMQVSTYELSNIYNVYILLSQTQINEDGSTS
                     GKIEFIGSKQSQEMLDIFNRCKEKYGKKPMIFCQAYLPDGVYSL*"
     gene            387356..387922
                     /locus_tag="SRR1747018_scaffold_15_prodigal-single_448"
     CDS             387356..387922
                     /product="hypothetical protein"
                     /codon_start=1
                     /transl_table=11
                     /translation="MKYIKSILKDNKFLVSLKLKFENTDESEMKAVLDTGCQYSHVSI
                     DNIFIYLSDDDIKRDKQKYMNIRPVGLGIGVESQNKSINKDKSDVNNPRIVIQHKMYD
                     IKINDIPIGNRYLSTSYDTSGVALIGMSIMKDWDIHIGKNKQGEIVFIGCPYNQLNQE
                     YYLALESEFGISENINAAIVHNINKDNN*"
     gene            387936..389498
                     /locus_tag="SRR1747018_scaffold_15_prodigal-single_449"
     CDS             387936..389498
                     /product="Uncharacterized protein n=1 Tax=Clostridium sp.
                     CAG:91 RepID=R6W6I0_9CLOT"
                     /codon_start=1
                     /transl_table=11
                     /translation="MSGKYMKIKRVILPTITMVIIASQLFGCASTTKQEAYDMMRETE
                     QIELEYAVPDYDSNSEESKVELLPWLQLSSLETHPELRTAFEDLLGVTGETGNKEGII
                     YLDAGSSTTQNNTLLDAMKNTTFRNDYLRSEDKQSAIETIANNEYTDIEDNQSIPAVI
                     NAYFELLPDQEDGQFDGDATISRAQAMTLVMRATTPVNEAQAPEEDADFTKAVGETQY
                     TNFAAPMDEYTYLNTENGLNDKTFNTTMSRGEYIYLLTKSIFSQSNYNDYLDGVGMED
                     ESLSTDVKLTTVKDAGNISLQDAINNVENGLPTDMYQTLARAVALGFITEDNLNWDEA
                     ITKSEAITLFIDAAETYQTNMEEVNRKMFGLDDTMVSDDNTSTSESTTSTETDMNSSQ
                     PYYPSSTPCGNSQKQQAWDNFCNNWNESDYGTTTKGKMKNDFPYYGSTGYDASLLQER
                     TTDKGYKVMYDTATGRVYYTGMTLPTGRGWDDSESGGILANYEISKGYNNFYDVTYAE
                     MQEVLGVYGINH*"
                     /db_xref="UniRef100_R6W6I0"
                     /db_xref="R6W6I0_9CLOT"
     gene            390108..390365
                     /locus_tag="SRR1747018_scaffold_15_prodigal-single_450"
     CDS             390108..390365
                     /product="hypothetical protein"
                     /codon_start=1
                     /transl_table=11
                     /translation="MTEQEKKLTLDDLKIGMRVKASQLSDILDTYIILTDVHLVKNEL
                     GIGTFEGVIDSISNQLIRMTKPNSTLIYNNSYEREDCCEYE*"
     gene            390485..392197
                     /locus_tag="SRR1747018_scaffold_15_prodigal-single_451"
     CDS             390485..392197
                     /product="Uncharacterized protein n=1 Tax=Aeromonas
                     veronii AMC35 RepID=K1IV56_9GAMM"
                     /codon_start=1
                     /transl_table=11
                     /translation="MIGNKKNEYTTQLEIINNLQNIIFEQKQNIEQLNNDNNALKYNY
                     DALLNASTNITAENKRLIEQNNKLKEQLQEKVSLLQELINGRKNIKLKELELHKEREK
                     DILEKCDRLQSENERLRKLIGKQVEHSDEVNKMQLNEALNIINCHCVLDDSIYYKYES
                     LLSVAKQLLIFYEDSTNKHENVKEINSMTFNKQAIIDLQTKINSKSSQPETEEATKQW
                     FIMPLLVALGYDPYSSDIIPEYTLDVGMKKGEKVDYALQINNQPVALVECKQLSVQLS
                     DKHISQLYRYFTVSDVHIAILTNGDEYWFFTDSQKENVMDLEPYYTIKLSTADTTELD
                     KLEQYSKDLIQYVDMAQTVQYERFINECKELAHGLRINNIPSWLLETLADRSGLTDID
                     KPTLADYLYTEIQNEFNGYKVDKKDKKSTKTSEKTNSLGAKMKATMEESKKNISKIKL
                     NHEYVYNDYSDGNWKFHTLDYAIILGVKYEGITGRTLLLNTVTELFKQNKINRDDILK
                     QEQFNGTYKINAADGFRGAYYLEDYNVYVSTSYGIEDIIKFIERLLSYAGVRDEEVKI
                     SFKS*"
                     /db_xref="UniRef100_K1IV56"
                     /db_xref="A0A0A5MWE4_AERCA"
                     /db_xref="ahp:V429_04115"
                     /db_xref="K1IV56_9GAMM"
     gene            392166..392528
                     /locus_tag="SRR1747018_scaffold_15_prodigal-single_452"
     CDS             392166..392528
                     /product="hypothetical protein"
                     /codon_start=1
                     /transl_table=11
                     /translation="MKKSKYHSNHKSSSSNNMGDYSMKQFNELVSNTVNNKETPTEKE
                     VQIREEKYNKLRSIEVYVGLYAEGIQFPTHPDGVHGYLTDAYEAKELIMSGKDLPQDL
                     LSRLAYYKPIIDKQLAER*"
     gene            392551..393129
                     /locus_tag="SRR1747018_scaffold_15_prodigal-single_453"
     CDS             392551..393129
                     /product="hypothetical protein"
                     /codon_start=1
                     /transl_table=11
                     /translation="MDYRAHIAREEDQKNNMNISKIYKIDNTKFFDNVERFEDLNNVL
                     IDICKQVFTDAYNSDGKEAGAIFNLRTLEYDFKKAYKYDSISFKSKLNDTDICESILD
                     KAHKHECVTIHTHNSVGTFSIQDILSLLRNDKVCTIVLVDSDANIKVLCKDINTDYSD
                     LENYLLNYFVDYIDNTIYNQLKQYKLIIKGVN*"
     gene            393131..393430
                     /locus_tag="SRR1747018_scaffold_15_prodigal-single_454"
     CDS             393131..393430
                     /product="hypothetical protein"
                     /codon_start=1
                     /transl_table=11
                     /translation="MIANCKKHKLAYNERYTEEEQRRYKHEVGLLYELGIDIYQYDGQ
                     IRKNIVYTDGIHNSISDEQQAVNIILRQHKDIPDDLKVRLEYYKSIREQEENTDE*"
     gene            393503..393757
                     /locus_tag="SRR1747018_scaffold_15_prodigal-single_455"
     CDS             393503..393757
                     /product="hypothetical protein"
                     /codon_start=1
                     /transl_table=11
                     /translation="MTQLKKYTLKDLVVGMEIENKEQLSNIYDTWILLIKDKVAKNYK
                     IGFIGKETNAESDKLFTQGLSICPVYNESTELEGDINHIG*"
     gene            393750..394019
                     /locus_tag="SRR1747018_scaffold_15_prodigal-single_456"
     CDS             393750..394019
                     /product="Uncharacterized protein n=1 Tax=Lachnospiraceae
                     bacterium COE1 RepID=R9K5J0_9FIRM"
                     /codon_start=1
                     /transl_table=11
                     /translation="LGKDIITERLTREQMAKKYPNQWLGIKNVKYKNDDGITLESADV
                     VDIGKTKEELLAMQIAGTDGIIGWYTTENNLQLGLVGTNTKITTE*"
                     /db_xref="UniRef100_R9K5J0"
                     /db_xref="R9K5J0_9FIRM"
     gene            394025..394249
                     /locus_tag="SRR1747018_scaffold_15_prodigal-single_457"
     CDS             394025..394249
                     /product="hypothetical protein n=1 Tax=Treponema bryantii
                     RepID=UPI0003B66687"
                     /codon_start=1
                     /transl_table=11
                     /translation="LKTEKQLNNSIYLMHIITELYMQKHRLNTEEFLALNNKTGLLSF
                     ISECTSVFDGLPPDEMLNEAEKYIAEQLQT*"
                     /db_xref="UniRef100_UPI0003B66687"
     gene            394367..>396412
                     /locus_tag="SRR1747018_scaffold_15_prodigal-single_458"
     CDS             394367..>396412
                     /product="hypothetical protein"
                     /codon_start=1
                     /transl_table=11
                     /translation="MEKQSASNFKIKYILLGILFSILFIFTALNISTPLTAYAEDDGG
                     EDMDLGDGSVSWIGSVDAEGMNYVYIPGKIYWGGSDTRTGLLFYCMDNETNTIVPGTI
                     TILYNQEMDGNGEYWMGEISAHYGSTRVGGQPTYNIQAQLNTSIPNTGAWENTDGSPI
                     KAWLEGESTMTLANGDPAPIYAYLVRQYCGDEALQKVIHQDYSVCFEGMYGIAIYKRV
                     DGKDVVRSYSPTVIRLQHPEYFYTDDGGEYACTLSDEELAELSIIKYFTTMRCLAQVY
                     KNVGIDITQRYGDNGTANYKWIQSSSRYFRTAEDHFGVPAASSAGTAITADEIKTTGW
                     NFAVLTMNLPPIHTYDSSKGTPGNTQTPDPNDGTDGDCTIKKLYYTQELSSDGTILTE
                     AKDYHPYTQTSTTAYISIDTESDYEIEGWKTSTTNTTLNTKEQFNSITPTHTGTSSQE
                     ILLDQDNGEKYLYILYKKTEVNPNPPQPYDFQLQQSQITKRVSFMTPDANSTTQQLFT
                     HNFTWTAPAPSKTSCTANSNKGHLKCTTSEHTHSDSCYTEDADGNKSLTCTTSEHTHT
                     DSCYEKCSSWKWTDNTTSLGITLDTSTINKAVVSKNDSITYNQPAVNTITTSNKYNKD
                     NTSTRSGTSPNTQSISNFNYITVLFRGQDHLTLADWKNGGAISYLTNLAYDSAYNFKS"
ORIGIN      
        1 ACTTGCTTAC AATCATAAAT AAGCATTGTA GCTATATACA TTTTGTAAAA GTTATATGTA
       61 TTATGTGGTA AAAGTTAGGC TAAAAATAAA GTATACGATT AACAGTAAAT AATATGAAAT
      121 AAATATTGAA AAATAAAGCA GATACATAGG ATAATTTTTT CATTTTTATT TGAAAAAATC
      181 TAATATACAT TCATGATGAT GCATTGTATT TAAAAATTTT AAAATTTTTG GAAGATATTT
      241 TTATCATTAT GAAAATGCAA TAGCAGTAAG TACACAAGAA TATACATTAA AAACAAGTAT
      301 AACATTGGGG TAAATGGAAT GGGCAATAGT AATAAAAATG ACAAGTTTAA TAGAGAGAAG
      361 TGCAGACAAG AAATAGCTAA ACGCTATAAT AATGAAATAA ATGAGCTTAA GAGTAGAATA
      421 ACAAAACTCG AGGAAGAAAA GATTGTAGCA AATAAGCTCA TAGAACATCA GCAGAAAGAA
      481 TTAGAGAAAC AAGAGGAGCA GATAAACCTA TATAGAATGG TAGCAGGTAT ACCTGAAAAA
      541 GATTTAGTTC AGCTTATAAA TGAATCTAAG ACAAAAATGG AGTTTTTAGA GGCAATGCAT
      601 ACTATAGGAA AAATGTTTGG TAAATAATTC TTGAAATATT TATCAATTTA TGTTATAATA
      661 TTTCAAGAAA AAATGAAAAG AGGTATATAG TATGAATAGT AAAGTAGAAT GCTGTGGAAA
      721 GTTAGTAAGA GTCATTAGTA GAGAAAGGTT TAAGCATGCA TTATATGCAA AGTTAAGTGA
      781 AACTGGTGAC CCTTTAAATA TGAAACCTAC ATTTGAACGT TCTTGTGGAA CCATTCTGGA
      841 GTGTAGAGTA GATAACAGAG TAATGGCAAC AAACAAGGAT GGAGTAGACT GTGTATTATT
      901 ACTTATGGGA GCACATGTAT ATACATGTCA TAATAAAGAG TTACTTCAGG TTGTGAGAGA
      961 ATGTTTTGAA GAATCCGAGC AGGTAACAGA AAAATGGCTG GGAGATAACA ATAAAGATAA
     1021 AGAGTATATC TTGGAGCTTG ATGAGAACGA CAAGAGAATC TTAGCAACAA ACTAATTAAA
     1081 AACATATAAA GGAGAATGAT AACATGGCAA TTAAATTTTC AAGAACAAGT GATAAATATG
     1141 GATGCTTTAG TAATTTTACA CATTGTAAAG TTACATTTGG TGGAATCACT TATAGTAATA
     1201 CTGAAGCTGC CTGGCAAGCA CAGAAAACAC TTGATGAGAA TGAACGAAAG CAATTTGCAA
     1261 CATTAAATCC ATCAGAAGCT AAGAAGATGG GGCGTAGAGT CAGTTTAAGA CCAGACTGGG
     1321 AAGAAGTTAA ATATCAGTTA ATGGTAGAAG TATGCTATGA GAAGTTTAAG AACTCGAAGG
     1381 AGTTTAAAGA AATATTACTC AGCACAGGAG ATGAAGAACT CATCGAAAAC ACCACAGGTT
     1441 GGCATGATAA CATTTGGGGT AATTGTGAGT GTCCTAAATG TATTAATAAG CCTGGACGTA
     1501 ACTTACTTGG AAAAGCACTT ATGGAAGTAC GTGAAAAGCT TAGAAATGAA ATTGAGTAGC
     1561 ACTTAGTATT GTGAAAACAT GAATGAATAG CAGTGTAAAT ACAGTTATGT CTTATAACAA
     1621 GGCATAACTG TATTTTTAGT TGTAAAAAAT TTTAATTAGT GTGGAGGCAG GAGTATATGA
     1681 GATTAGTTAT ATTTGATATT GATGATACAG CGTGGGGATT AAATGATAGA ATATGTAATA
     1741 TGTTAGGTAT TGACATTAAC AATATTAAGA GTTTCTACAT AAAACATAAT ACAGAGCTTA
     1801 GTGAATATCA AAAAGAGCAG CTATTAAATA AATATAGTGA CCCAGAAATA TTTAAAGACA
     1861 TAGAATGGTA TGATGGATTT ACAGAAATAT TCAAATTAGA GCAGTTAGAT TGTGAAGTAA
     1921 TTATCAATTC AAATTGTAAT TCACAAGATG TAAAAGATGC AAAGCACTAC GAATTAGTAG
     1981 ACAAACTTGG ATTTTCTGAT GAGAAAGTTA TATTAAATGT TATAAATGAC CCTAAACATA
     2041 AGGAAATGCA CAGTGATGTG TTTATACTCG TAGATGATTC TCCATTTAAT TTGGCTAAAT
     2101 CAACTGCATT ATATAATATT GCATTAAGAA AACCTTGGAA TACATCAGAA CAAGGAGCTG
     2161 AAATAATTGG AGACAAGAAA GTAATCTTTT GTGATACATT CAAAGAAATA CTTAATATCA
     2221 CTAAGAAATT GCTAACTGGA GAAAATAAAT ATGAAACATA CAAGAATTAA GTATAAAAGC
     2281 ATATTAGAAT ATTTAATAGT ATTTATTGGA GTATTTGTAT TTAAAGCATT TACATTGCAA
     2341 GGTATAGCTT ATAACTTATG TGCTGAGGAC AATTCAATAT TCTTTATTAT TGGCAGAGAA
     2401 ATGTTAAACG GAAAAGTGTT ATATAAAGAA ATCACTGACC AAAAAGGAAT ATACATATTT
     2461 TTTATATATG TATTAGCAAA CATAATAAGT CAAACATCTC AAGTAGGAGT CTATATAATA
     2521 CATTCATTAT TAATGTGTTG TGTTATAGGT TACCTATATA ATACATTAAA AATTAAGATA
     2581 AGTACATTAG AAAGCATGAT AATAACCTAT TTTTGTATAA TACTAATATG CTGGACTCCT
     2641 GTGATGACAT TGAATGGATA CAATGAGGAT TTTATATTAT TATGTTACAT AGCATCTTTA
     2701 ATTAGTCTTT ATAAACATTT TGATGAACAC TATAGCAATT ATAAAGTAAT GGTATTACAT
     2761 GGAGTAATGT GTGGTATTAT ACTTAATATG AAGCCTAACT ACATATTATT TTATATTCCT
     2821 ATAGCAATTC ATCTAATAGT AACAACACTA AAAGATAAGA AATACATTAC ATTACGAAAT
     2881 AATATACTTA GTGGGTTATT TGGTATTACT GTAGCAAATA TACCAATGAT TGTATATACA
     2941 GTATACAATA AATGTTTTAT TGACATGATA CATGAGTTAT ATGGAAACAA CAGTTTTGAT
     3001 ATGTATGCAG AGTTTAGTAA GAGCGGAATT ATTGGGTTTG TAAGAGACCA CTTATTAATA
     3061 ATGTTATTGA TAATGGTTGC ATCTGTAGTG ACTATTTTTA TTTATAAAAA GAGCATGACA
     3121 ATACTATATA CATCAATGAG TTTATTTGCA TTAGCAAGTG CATTAATGAG TGGAAGACCA
     3181 TATGTACACT ATACAGAAGT GTTATTGGCA TTTTGTATAC CAACAGTTGC TGCAATAGTA
     3241 CACAATTTAT TTAAGTTAAA AATTAAAGTA GCATCAGTAA TAGTGTGTAT ATCAATAGCA
     3301 TACATAGCAG TATCATACCA AAATATTTAC ACGAGTGCAT TGTATAATTT GTATATAACA
     3361 GAAGATGCTA ACTATGGGAT TTACAAGATA GCAGAGCTAT ACAGAGGAGA ATACAGTGAG
     3421 TTTCAAGATG TAGTCTATAT AGGATACGGA GGACTGATGT ATTATAATAC TGATATACCA
     3481 GTAGATAAGC ATCCATCACT TCCTTGTATA CAATTTGATA AGTACAAAGA TGCAGTATAT
     3541 TATAAAGAGA ACGAGATTGC AAATAATGAA CCTGAAATGA TAGTAATTCA AGATGGGTTT
     3601 ATGGGTCTGA TACAAGCAAA GCTTTCACAA GAGACAATTA ATATAATACA AAATAACTAT
     3661 ACAAAAGTAG ATGAGTATTT AGAAAAATAT AATGTACATA ACTGTAGCTT TTATATTAGA
     3721 AACGATTTAG TTAAGGAGGG TTAACATGAT TGAAATATTA GACTCTAGAG ATTTAACAGA
     3781 GGATGAAAAG AGAAAGTATG AACTGCAGCA AGAAATATTA CAAAAACAAA AAGAATTAGA
     3841 GGAACTTAAC AGTAAATCTA ATAATACAGA AGATAAAAAG CAAAAACATC AAGATGTAGA
     3901 ATCATTAACA CCTGAAGAAG AGAGAATAGT CACTGAGGCT ATAAAGAAAG AGAATCAGAA
     3961 AGACTGTCTT TCAGATGAAG AATTACAAAG AATAAAAGAG GAAACACAAA GGGAATATGA
     4021 TGCAATAACA TCAGGTGTTA AATTTTCAAC TAAAAGAATA ATGCTATTCA TTGGTATTAT
     4081 GATTATACTT ATCATACTAA GCGCTGTATT ATCAACTAGA AGCAAACAAG AAAAGAATAA
     4141 TATCAGGGAT ATTATTCAAA ACACAGATGA AATTACAGTA GACATAGGAG ATAATTAAAA
     4201 GAGGGTTATA AAATGGATAA AGACAGTGTT GAAACAATGT TAAGCTTAGT ATATGATGCA
     4261 CCTTGTAAAT ACATAAACAC CAAAGAAAAT TCAATGTACT TTATCATTGA AAGTAGAAGC
     4321 AGTAGGTCAT TAAATACAGC AGATAATGAA ATAATATGTG ACAATTTCAT AGAGACTGAT
     4381 TCGAGTGGAC AAGTCATAAA CTGTTATGAT TTTGCATTAA AGACAGATGA GAATATCATT
     4441 GTAGAATTAA CAAAAGACAG TCATGGTGAG CAAATAAGAG ACAAAATAAT TGTTTATGAC
     4501 AATGACATAA ACATAGTGCA CCAGTTTGTT AACACAGATA ACATAAAGTA CAGTTTGAAG
     4561 CTACTTAATG ATGAAATAAG ATGTATAAAA GATTCAAATA ATGTATATTA TGGCTTAGAT
     4621 GGAAGCATTA TACAAGATAG AGGAGAAGCA TAATGGCAGA AAAATATACA GGAGTAGAGA
     4681 AGTATATATT CTCAGATGTT TATAATTTCT TTTTGAAATA TGCAAATGTT CCTAATCAAG
     4741 ATTATTATTG GGAACACTGT ATAGCAGATG CAAAAATCTT ATGCTTTAAG TATAAAAATT
     4801 ATCCATTAGC AAAAAGAATG GTCACAGATG TACTTGAGCA ATTAGAGTTT AGGATATGTG
     4861 GCAGAGCTAT TGATAATAAG ACATACCAAG AATGGGAAGA ATATCTTGGT GATTATAAGA
     4921 ATAACAAGCC ATTTAGTCCA AAAACATACA GTGACAAAAT ATAGCATTAT ATCACTAAAA
     4981 ATTTGTAAAA AATAATTTAA TTTTTTGTTG ACAAAATAGG AAATAAGTGG TATAGTATTA
     5041 AATGTAAGGG AGATAAATAA AAAGATTTCC TTTAAAAATT TAATAGACAT TCAATGTTGG
     5101 GATACATACA GCAACTAAAC TTTTTTGAAT TTTTCCAGGA TGATAACAAA ATACAAAAAA
     5161 CAAATGTATC CTGTTGGCAT TTAATGTAAG CATAAACTTC AGGTGTGCAT ACAGCAATAT
     5221 AAATCAAATT ATACAATTTT GAAAACATAT TAACGCTTAT GCAAAGTAAG TATGCAAGGG
     5281 CACTAAGGCT CTTGCAAAAA CAAAAACACT AAAACTTGTA AACAAGTGGC ATACTGTAGA
     5341 AGTTGTTTAT GCGATACAAA TAGTAGCCAA CTGTGTAAAA CATAGTTGGT TTTATTTTGA
     5401 GGTTAGGTTG ATTTTTTTTC AAAAAAGATT TAAAAATCTG TTGACAATTA AGACATTTTG
     5461 ATGTATAATA ATAAAGTAAG TTGATTACGA AAGTAATTTA ACTATAAAGC AACTATTGTG
     5521 ATACTAACAG CAACATTTTT GAAGAAAACA CTCTGTAAAA GTGCGAACGT TAGTTCAGTA
     5581 AAAACAGTAT CATGTTATAG GAGGAAAGAA AAATGGGAGC ATTAAGAGAT GCAGTTCATA
     5641 ACGAAGCTAA GTGGACAGAG ACCTGGAATG GTTGTGATAC CTTAGCTACT ACAGATTCAG
     5701 CATGCCTGGA TATGTTTGGT AGAGCAGGTG CTATGAGAGC AGCTTCCAAG GAAGATAAGG
     5761 AAATCCTTTT CAGCAGAGCA TTTGCTGAGG ATAAGGACAT TGCAGTTAAG CTGTTGTTCT
     5821 ATACTCGTGA TATTCGTGGC GGATACGGTG AGAAGGATAC ATTCAAGACC ATGGTTAGAC
     5881 GCCTTGCAAA CATCAACACA GAGTCAGTGG AAAAGAACAT CTGGGCTATC CTTGAGTTTG
     5941 GTTGTGCAAA GGATTTGTAT TCTCTCATTG GTACTCCAGC AGAAGATGCT ATGTGGCACT
     6001 TTATGAAGAA CCAGTTTGAG ATGGACTTAG TTAACATGGC TGAGGGTAAG AGTGTGTCAC
     6061 TGCTTGCTAA GTGGATTGCA ACACCTGACT CTAGAGCTGA GGCTACCAAG GAACTTGGTA
     6121 AGTTAACAGC TAAGAAGCTT GGATATAGCT TTAAGACAAT GAATGAGTAC AAGAAGAAGC
     6181 TTCGTGCACT TCGTAAGTAC CTTGATTTGC CTGAAGCTAA GATGTGTGCA GGCAAGTGGG
     6241 GTGAAATTGA GTACAGCAGA TGTGCATCAA GATTTCTGTT TAAGAACAGA AAGGCAATTG
     6301 CCAGAAATGA TGCAGAGCGT TGGGAGGCTT TCAATAAGAA GGTCGACTCA GGTGAGGAAA
     6361 AGATGAACAT GGGTGCAGTT ACACCTTGTG ACATCATCTA TGAGGTAAGA CATAACTACA
     6421 CAAGAGACCT TGAAACAATG TGGAAGTCAC TTCCTGATGT TTGCAAGGGA AATGCAATGG
     6481 TTATGTGTGA TACATCAGGT TCTATGACTT GTGGCTACGG TTGCGGTTCT AAGCTTGAGC
     6541 CTATTGATGT TGCATTTGGT TTGTCAATGT ACTTCGCTCA GAGAAATAAG GGCGACCTTA
     6601 AGAACATGAT GATGAACTTC TCAGATAGAC CTATGTTTAT TGAGTTGGAT GCAGCTACAC
     6661 TTAGGGATAA TTACAACATT GCAATGCATG CGCCTGTAAA TTACAGTTCT ACCAATCTTG
     6721 AGGCAGCATT TAACTTGCTG TTAAATACTT GTATCAAGGG TAATGTATCA CAGGAAGATA
     6781 TGCCTGATGC AATTGTAATT GTATCTGATA TGCAGATTAA CTGTGTAGAA GGTGTTGATA
     6841 GAGATAACAA CATGACATTC TACGATGTTA TGAAGCAGCG TTACAACAGT GCAGGATATG
     6901 ATATGCCTCA GGTTGTGTTC TGGAACGTGA ATGCATCAAA TGCAACATTC CATGCAGCTA
     6961 AGAGTACACG TGGTGTATCC ATGGTAAGTG GATTTTCACC TAATGTATTC AAGCAGGTAA
     7021 TGGAGAACAT CGGTACAACT CCTTACGAGT TAATGATGGC TGTTGTAAAC AGTGAGCGTT
     7081 ACAGCGGAAT TACTGCATAA CAGTTAACAG TGCTGATTGG GTGTCTATGA TAAATAGACA
     7141 CCCAATATAA AAGGGAGTGC ATAATGGGAA AAGTAATAAA CATGCAGGAC TGGGTAAGTA
     7201 AGAAAGAACA CCTTAATGAA ATAAGGTACT ACACAGAACA ACTTGAAAAA CATCAGTTGC
     7261 AGTACAGCAT TCTTGTACAT AAAAAGGTAG CTCTTTTTAA AAAGTCAAGA TTAAGAGTGC
     7321 TTGAAGGCTT AATTAAGTCA GATAGAACAG GTATTAAGGT GTATACACTT TTATATACTG
     7381 GAAAGGCAAA TACATTTGAT GAAGCTCTCA GTTTAAGTAC TGTTGTATAG AATAGATAAA
     7441 TAATTATTAA ATGGGAAAGT AGCTCAGTTG GGAGAGCGCC TGACAAAAAA GAAATTGTTT
     7501 CATGTTAATT GTGAAACGAA CAGCAATTAT TTTCAAGGTC AATCAGGATG TCAATGGTTC
     7561 GACTCCATTC TTTCCTTCTC TGGTAAGGCA GTTAGTCATC AACAATGGTG CAGTTAGACC
     7621 TTTTAAGGAA CCCAGGATGT TTCATGTACG TTATAAATCT ATAACTTGTG AAACAAACAG
     7681 CAATCACACA CCAAAATAAC AGTGATGGAG GCATAAAGAC GTTTTGTGTA TAGTACTTAC
     7741 AACGTCTATG ATGCTACTTG ACAAACAAAG ATTTGTTAAG TGTACTTAGC AGATACTATA
     7801 CATCTGCTGA TTATAGGGAG ATAGCTCAGG TGGTAGAGCA CGTAAAAACA TGTTTCATGT
     7861 AAGTTTACTT GTGGAACGTA CAGCAATTAC TTAATTCCCC TCATAAGGAC GTGGTCGGTG
     7921 GTTCGAGTCC ATCTCTCCCT ACTATAATTA ATATACAAAA TGACTTACTT GTGTGGATAT
     7981 AAAGAGCTAT ATCTATGCTT GTAAGTCATT TTGTATAGTA TTAAGACACG GAGGATATAA
     8041 TATGTACGAT GTAAAAGTTA ACAATTCTAA TGATGCAATA GCATATGCAA TTTATATGAT
     8101 TGTAGGAAGC TACTTTAAGA AAACAGTGTG TTTATCAACA ATAAAAGAAA GACAACTCAA
     8161 AGTAGTTTAT TGTGAAACAA AGAGAGATAC ACAGATAAAG ATGGAAGAAA GATGTATCAA
     8221 TTACGTTGAC ACAAGGATAG TAGGTGTAAT ACCAGATGAA GTATTTGGTG ACATGATAGA
     8281 GGTGAAGTTT GTACCAAACA CAAAAGAAAA CAGACTAGAG GTAGTATTCT ATGGTTTTGA
     8341 TTGGAAATTA CGTGTATGGG GAGAAAACTC AAGTAAAGGA ATAATGTTTG ACTACAAGTT
     8401 CACTTCACAA GACTAGTAAT TATACAAAAT ATATTTTCAA ATTATATTTA AAATAGTTGA
     8461 TTTTTTCAAT AAATTATGAT ATAATGGATT ATAGAAAGTG AAAGTGAGGT AAATCATAGA
     8521 TGGGTAAATG CAGTACTTGT GGTAAAGAAG GTAAGACATT TGATATAGAC CTTGGCGGTG
     8581 GATTTATGCT AAGCTTTTGT AAAGATTGCT TAGACGAGAT GGCAAAAACA ATCTCAAGTG
     8641 ATGAGGTAAT ACTTGCTAAG GGAAATGGTA AACCTGTAAG TTCCACAGGA TTTGAAATTC
     8701 CTACACCTGC TCAAATTAAG AGCATCCTTG ACGACTATGT AATCGGTCAA GAAGAAGCAA
     8761 AAAAGACAAT TGCAGTAGGT ATTTACAATC ATTATAAGAG AATTGTTAGC GGTAAGACTA
     8821 ATATTCAGAA GTCAAATATC TTAATGGTAG GACCTACTGG AGTAGGTAAG ACAGAGCTTG
     8881 CAAGAACATG TGCAAAAATT GTGAATGTTC CATTCTGTAT TTGTGATGCA ACAACAGTAA
     8941 CAGAAGCAGG TTACGTCGGT GATGATGTGG AAAACATGCT ATTAAGACTG CTACAGGCAG
     9001 CTGATATGGA TATTGAAGCA GCAGAGCGTG GTATCATTTA CATAGATGAG ATTGACAAAA
     9061 TTGCACGTAA AAGTGAGGGA ATGTCAATTA CAAGAGATGT AAGCGGAGAG GGTGTTCAGC
     9121 AGGCACTTCT CAAAATCATT GAAGGCGCAG ATGTAGATGT AGCAGTGACA GGTGGAAGAA
     9181 AACATCCTCA GGGGGATAGA GTAAGAATCA ACACATCAAA CATTTTGTTT ATTTGTGGTG
     9241 GAGCATTTGA AGGACTTACT ATGAACAAGG ATAAGAAGAA GAATCTTGGG TTCAACACCT
     9301 TAGATAACAA TACAGAAGAT GATGAGACAG TGGTTGATGT AACTCCTAAG TCATTGGAAA
     9361 AACAGGGGCT TATTCCTGAA TTAGTAGGTA GACTACCAAT TACTGTAAAG TTGGACAAAC
     9421 TTACAAAAGA TGACTTAAAG AAAATTCTTA CAAGCACTAA GAACAGCATT ATTAAGCAGT
     9481 ACAGGGATTT GATTGAACTC GATAATGTCA AGTTTAGAGT AAGTGATGAA GCACTTGATT
     9541 ACATTGCAGA TAAAGCTTAT GCAAATGAAA CTGGTGCTCG TGGGTTGAAA ACGATCATTG
     9601 AGAAAACAAT GAATGATGCA ATGTTTGAAA TTCCATCTGA AGAAAACATT TCAAGCGTTG
     9661 AGTTAACAAC CAAGAACGGT GAGCTTTTTG TAAAGAAACA CTATAAAAGG ACAAAGAAAA
     9721 CAGCTTAATG GTGGAGGATG AACATGGATA ACAAGAAAAT CAAGAGAGTA GAATATATAA
     9781 GACGAGGAGG CGTATTAAAG CCTCATAAAA AAGTAGTCTT TGAAAAACTT GAAAGTGATT
     9841 GCTACAGAGT ATCAGCATAC AGTTGGATTG ATACTGAGAA AGCATGGTAT CCTAAGAGTA
     9901 CATCATGTTT CTATGATGGG GAAAAGTTAA ATGACGTAGG ACAGATTTGT CTTACTCGGA
     9961 ATGACATTGA CAGATTCTTT GAGTTAATGG TTAAATACAG CGGCTTTAAA TACATGGAAC
    10021 AAGATGAAGC CAACACATCA ACTGAGGATG AGTTAAATAG ACTTAAAGAA CTTGAGCAGC
    10081 TGATGTTAAA ATAATAAGTA ATACATGGAG GAAAAATAAA TGGCATTAGT ACCTATGGTA
    10141 ATTGAACAGA CTAATAGAGG AGAGCGTAGC TATGATATTT ATAGCAGACT TCTGAAAGAT
    10201 AGAATTATTA TGCTTACAGA TGAGGTAAAT GATGCAACTG CTAGTTTAGT AGTATCTCAG
    10261 TTACTGTTCT TGGAATCAGA AAATTCTAAG CAGGATATTT ACTTGTACAT CAGTAGTCCT
    10321 GGTGGAAGTG TAACAGCAGG CATGGCAATT TATGATACTA TGCAGTATAT CAAATGTGAT
    10381 GTATCAACAA TTTGTATGGG TATGGCAGCT AGCATGGGGG CCTTCCTTCT TGCAGGTGGA
    10441 GCAAAGGGCA AGAGATTTGC TTTACCTAAT GCAGAGGTTA TGATTCATCA GCCACTTGGT
    10501 GGTTCACAGG GGCAGGCAAC AGAAATTGAG ATTGCAGCTA AGCATATCTT AAGAACAAAG
    10561 GAGAGACTCA CAAGAATCCT TGCTGAAAAT TGTGGAAGAC CTTATGAAGA GTGCCTTGCA
    10621 GATATGGAAA GAGATAACTG GAAGGATGCT AAAGAGGCAC TTGAGTATGG TTTAATTGAC
    10681 AAGATTATTG AGAAACATTA GCAAAAGATA AGGTGGGTGT TGCATAGCAC TCACCTTTTT
    10741 AATTAAGAGG TAGCATATAA TGCCAAGTAA TAAAAATAAA AACAATAAGC CACTATACTT
    10801 ATTTTTGACA GTATCAGCAC TTATGTTAAC ACTCAGCTGG ATATTAGCAG ATACTCTTGC
    10861 ATATAATCAA CAGAACACTT ATGCAAGCGA GACAGAAGCA CAGGACACAG AGGAAGTAAC
    10921 AGAAGAGGTT GAAGAAGTAA CAACAGAAGA AATAGAGTTG AACAAAGTAT ATGCAGACTT
    10981 AGACATAGAG ACAGATACAA CTAAGCTTAC CATATCTGAT GATGGGAAGT ATTTCTCATA
    11041 TAGATGCTAC TATGATAATG ACACAATAAA CTTTATAAGT AAAGTAGATA GCTCATCAAA
    11101 TTATGAGTTA CTAGATATTT ATAAAGATGG GTCATATGAA TTTGTAGTGT TTAAATACAC
    11161 AGAATAGGAA AGAACAATAT GAATGAAGAT AGATATACAT TGTATAATAA TGATTGTTTC
    11221 AGTGTAATGG AAGAACTCAT ATCAAAAGGA GTAAAGGTAG ATACAATTAT ATGTGACCCT
    11281 CCTTATAATA TTGATATAGC AGATTGGGAC AACAATTTTG ATATAGAAAA AGCATTGAAA
    11341 TTGTGTAAAC AGTTATTAAA AGAAAATGGT AATATCATCA TATTTCAAGG GTGGAGTGAG
    11401 GTATGTCAGA CTAAGCTCAT CATGGATAAG TTATTTAGCA TCCAGAACTG GATTGTTTGG
    11461 GATAGAATAA AAGGTCGTGG AGCGAAGAAA AATTTTGTAT CTACAAGGGA AGATATATTA
    11521 TGGTACTGTA ATGGGGATGT ACCAACATAT CATAAAATGT ACTCAAACAT ACAGAAGAAA
    11581 ACATCTGGCA TGGGTGAGAA AAACGGACAT GACACAAGAG CATTAACAAA TGTGTGGTAT
    11641 GACATAAGCC CTATAGTACC TTGGTCATCT GAAAAAACAG AGCATCCATC TCAAAAACCA
    11701 TTAGAACTAA TGGAAAGATG TGTAAACATA TGGACAAATG AAGGTGATAC AGTATTAGAC
    11761 TTTACAATGG GCACTGGCAC AACAGGCAAA GCCTGTGTGA ATTTAGGTAG AAAATTCATT
    11821 GGTATTGAGA GAGACAAGAA GTGGTTTGAC ATAGCAGAAA GTAGAATAAG TGAAAAACCA
    11881 GTAGTTGAAG ATAGTGATGA CACTATAGAA GGGTATGATT TTTAAATAAT GATGCAATAT
    11941 ACATTTGAAG GTAAAGAAAA TGCAATTACA GCTGAGCACT TGAGAAAAGG AGAGACATGC
    12001 AAGGTTGTAG GGTTTGGACA ATCAATGACT CCAATATTAA AATCAGGTCA ACCTGTAATA
    12061 TGTATTCCAG TTACACAAGA TACAAAGTTA AAGAAAAACG ATATAGTATT GTGTAAAGTA
    12121 AAAGGAACGT ATTACTTACA TAAAATATCA GCAATAAAAA ATGGTACAAC ATATCAAATT
    12181 TCAAATAATC ATGGACATGT AAACGGTACA ATTACTAAAA GTAACATATT TGGAGTAGTT
    12241 GCAGAGATAT TATAGGAGAT AACATGATAT ATTATATAGC AGATACACAT TTTGGGCATA
    12301 CAAACGTAAT AAGGCATGAC AACAGACCAT TTTCAAGCAT AGAGGAAATG GATAGAACAA
    12361 TTATTGAAAA TTGGAATGCG AGAGTAAGAG ATACTGATGA CATTTATATT GTAGGGGATT
    12421 TCATATATAG AGGGGCACAT GAGCCTGAGT GGTATCTTAA ACAGCTAAAA GGCAAAAAGC
    12481 ATTTTATCAT TGGAAATCAT GATGGAGCAG TATTAAAGAG CAATGAAGCA CTTAAATACT
    12541 TTGTTGATGT AGACAAAATG GCACATGTAA TAGATGGAAG AAATCATATT TGTTTATGTC
    12601 ACTTTCCAAT AGCAGAGTGG AATGGCTTTT ATAAAGGGCA CTATCACATT TATGCTCATA
    12661 TTCATAACAA TACAAATGAT GTATATTATT TTATGAAAAA ATATGATAGG GCACTAAATG
    12721 CTGGGTGTAT GATTAACAAT TATATGCCAG TAACATTTAA TGAGCTTGTA GAAAACAATA
    12781 GAGTGTTTAA AGAACAGCAT TGATAAATTG ATAATAGGAG GATTATACAA ATTATGAATA
    12841 AAGAATTTAC AAAGTTAATA CCTTCAGATG CAATTAAATT AATTGATATA TTAAATAAAA
    12901 ATGGTTATGA AGCATATTTA GTAGGTGGCT GTGTACGAGA TATGCTAATG GGTGCAGTAC
    12961 CACATGATTG GGATATGTGT ACAAATGCAA CACCTGAAGA AATTAAGAAT ACAATGAGAA
    13021 TTAGCAATGT TCATACTTTT GATTCAGGTA TTAAGCATGG TACAATTACA GCTGTTATCA
    13081 ACAAAGAAAA TTATGAGATT ACAACTTATA GAAGCGAAGC AGGATATTCA GATGGAAGAC
    13141 ACCCTGACAA GGTAGATTTT GTCACTGATA TACATGAGGA CTTAAAGAGG AGAGACCTTA
    13201 CAATTAATGC ATTGGCATAC AATCCAGTAA GTGATGAGCT TATAGATGAT TATTTTGGTC
    13261 AGTGTGACTT AAATACAAGA ACCATTAAGT GTGTGGGCAA TGCACATGAT AGGTTTATGG
    13321 AGGATTCTTT AAGAATACTT AGAGCACTTA GATTTGCAAT TAAGTATCAA TGGAGAATTG
    13381 ATGATGACAC AGCAAAGGCA ATGCATGAAC TCAAGGATGA GTTAAATAAG ATTTCAAAGG
    13441 AGAGAATTAC ACAGGAGTTA GAAAAGATGC TTACATGTGG TAAGCCAATA AGACAGTACT
    13501 TTATGGAGTT TTTTGACATT ATTGGTGTAA TTATACCAGA GATTAAACCT TGTATTGGTT
    13561 TTGACCAGAA TAATAAATAT CATAGTCATA ATGTATACGA GCATATATTA TATGTAGTTG
    13621 ATTACTGTGA TACAAATGAC TTTACTATTA AGTTAGCAGC ACTACTACAT GATATTGGGA
    13681 AGCCAAGTAC TTATGTAACT GATAATGAAG GACATGGGCA TTTTTATGGT CATCCAAAGG
    13741 TTAGTAAGGA TATTACAGAA GAAGTTCTTA GAAATGACTT AAGATGTTCA TCTGAACAGA
    13801 TGGATTCAGT GTTAACACTT GTTGAATTTC ATGACATGGA CATAGCACCA ACTAAAGCAA
    13861 GCACTAAGAG AGCACTAAAT AAGCTTGGTG AAGCTGAGAT GAGAAAATGG TTTATTCTAA
    13921 AGAAAGCAGA TTATGATGAC CACGTAGCAT TAGGTAAAAT GGTAACATTC TCTGATAATT
    13981 TAGAGAAAAT CAAGGTGTTA TTTGAGGATA TAATTCAATG TCAGGAATGC TTCAAGATAA
    14041 CAGACCTTGC AATAAATGGT GATTATCTTA TTAGAGAACT TGGACTGAAA CCCGGTAAAA
    14101 AGATTGGATA CATTTTAAAT GGCTTGCTCG ATAAGGTTAT AAACGATGAG TCAGCTGAAA
    14161 ATAGTGTTGA GGCGCTGGAT ATTGCAGCAA GAGAGTTGTC TATAAAATAT GATTCTTTGG
    14221 AGAGTATTTA ATAAACAATA AAAGTCTGTT ATTGTAACTA AGTACAATAC TTAGAAAACA
    14281 TAAGATACTA ATTTTAAATT TTTATGTAAG ATAAAGGAGG TATTTAGTAA GATGGCAGAC
    14341 TTAGTTGGAG TAGTAAACTC AAAGGAGTTT CAGGACACAT TTGCAATTGA TTTACACTGG
    14401 ACAAAAAGGC ATGGGGTGGG TTGTGTGGAA TACACAGCAC TTGATGGTAA ATACAGAGTA
    14461 AGTGTGGAGA ACGGCGATGA TATAAACTGT AAGGTTGAGT GTTATTTGCA AGCACACATG
    14521 AGTAATGGCA GATGGCTAAC ATTAGCATAT GGAGAGAGTA ACACTTCTGA ATTATGCCAT
    14581 ATGGCAGCCT TAATAGAGTT TAGGCGAAGA TATGGTGGAA CTGACATAGA TGAGATACAG
    14641 TATTATGGAT ACATGTATAT CAATAAGTTT CATAAGGGAA AATTATCAAC ACAAATACCA
    14701 GTTCGTATTA TAAACACTAA TCAAACAGGT GTGTTAATAG AAACAGTAAT GGAGCCTTAT
    14761 AATCAGAAAA TTATAACATA TGGAGAATTA CAAGACATAT TATTGAATAC ACATTCAATG
    14821 TATTTTACAA ACTTAAGTGA AATAAGACAG CTATTCAAGT TAAGAAAATA ATACAGTGTA
    14881 ATGGTAAGAG CTGCAATCAT ATTGGTTGTA GCTCTTATTA TATACAATAT AGAATAATAT
    14941 AGGTCATGAT ATGGTGACTT TATAAATATA GTTGGTATAA ATTTTTATAA GATTAAACAA
    15001 AAGGAGCAGT AATTATGGCA GGAATACTCA TAGTAGATGA TGCAGCATTC ATGAGAATGA
    15061 TGTTGAAGGA CATTTTAACA AAAAATGGTT TAACAGTGTG TGGAGAGGCT TGTGATGGAG
    15121 AAGATGCACT TGCAAAATAT AAGGAATTAC AACCAGATGT AGTAACGCTT GATATTACAA
    15181 TGCCAAACAA AGATGGGTTA CAGGCATTGA AAGACATAAG AGCAGTTGAT TCAAATGCTA
    15241 AATGCATTAT GTGTTCTGCA ATGGGACAGC AGGCAATGGT TGTAGAAGCA ATTCAAAATG
    15301 GGGCAAAGGA CTTTATAGTT AAGCCTTTTC AAGCTGAGAG AGTACTTGAG TCTGTTAAGA
    15361 AAGTGTTGGG GTAAGCTATA AAATAGACAT GAAAGAGTTG AGTATATCAT TATACACAGC
    15421 TCTTTTATAT TATTATAAAA TAATTTTTAT ATCCGAGGTA GTTGTATGAA ATACATGGGT
    15481 AGTAAGTTGA GAATAGCAAA GCAAATAACT GATTACATCA ATAACATTGC TTTTTGTGAG
    15541 CATATTGAAG AATATTATGA ACCTTTTATG GGTGGATGTA GTGTAGGAGA GTTAGTAAGA
    15601 ATACCAAATA GATACTTAAG TGACATAAAT CAACACATGG TAGCACTTAT GAAAAAAGTA
    15661 CAAGAGGGCA TGTGGGATTA TAAATATATT TCAAGAGAAG AATGGTACAA AATCAAAGAT
    15721 GATAGATTTG ACAATAAGCT ATTTCCAGCA TGGCTTACTG GTTGGTGTAG TGTAGCATGC
    15781 AGTTTTAGAG GAAGATGCTT TGAGGGCTAT GCAGGAGAAT ACACAGACAG CATAACTGGT
    15841 AAGAAGGTAA ATCCTCAATT ACAGGTTTAT AACAGTTTAT GTTCAGAAAG AGATAAACTT
    15901 GTTGGAATAG ACTTTCAAAA TAGAAGATAC AATGAAATTG GAAAACCATA TCATGCAGTT
    15961 ATTTACTGTG ATGCACCTTA TAGAAATGTT AAACAATACA CAATGGTAGA ACCATTTGAT
    16021 TTTGAAGCAT ATGACAACTG GCTTATAGAA ATGGCTAAGG ATAATTTAGT ACTAATCAGT
    16081 GAGTACAGTA TGATGGGTAA ACATGTGAAA GACTTTGTTC AATTAGATGA ATGGACACTT
    16141 AATAAAAGTA TAGGAGCAGG ACAAACAGAT GATGAAACAT CCATTGAGAG ACTATACTAT
    16201 GTAAAAGGTG GATGGTTAAC TGATAAATAT TTTAATAAAA CAGAAAATGA AGAACTTGAG
    16261 TTCTAGGAGG ATAAACAATG GGTAAGAAAA GAGATTCAAT ATTAAAAATC AACGTACAAG
    16321 ACAGTTTAAT GGTAAAAAGC AATATAGCTA TATTAAGTAT CATTGTGGGT GATGAAAACA
    16381 AGCTTAGTAG TGATTATGTA ACTGCACATA ATTATGGATT AAAAGCAACT GAAAATGTAA
    16441 TTAATATGCT TGAGAAATTA GGATGTAACA CAAAGCATAA TAGAATAAAC ATTGGACAGA
    16501 AGTGTATATA CACAGTTAGA CGAGATGATA GATTCACAGG ATATAAATTT TCACAGTATA
    16561 TAACACTACA AATGGACAAG GATAGTGATA GTATAGCAAA GGTATATAGC AGCTTACTAA
    16621 ATAATAAGGA TATTAGTTCT ATAAATGTGA GTTATACATT AAAAAATACT GATAAATACA
    16681 AAGAGAAGCT GATGAATAAG CTTATTAAAA AAGCTAATAA GCAGGCTGAA ATGATTGCAT
    16741 CAGCAGCTGG GTTAAGAGTG AAAGGCATTA AGAAAGTTGA GCAGTCAATT GTAAGAGGTC
    16801 CTATAATGGA GTTTTGTAAT TCAGTAGATA CAAATGAAAA TATCACAGTA GACAATACAG
    16861 CTGTAATAAA AAGCATGTTA GAGTTTAAGT CAAAGCAGAG AATTGAGGTA AGAGATTCAT
    16921 TAGATATAAC ATATAACGTT AAATAATAAG GAGATAATAC AAAATGGATA GTGCAGTATC
    16981 AATTAAATCA AAAGAGAGAG TACAGGAACA TGGAGAGGTG TTTACTCCTG ATAGTATTGT
    17041 AAATGATATG TTAGATTTAA CAGACAAAGA ACTAAAGGGA ATAGACAGTG AGGGTAACCT
    17101 AATAGAGCTC CATGGAGAGG ATGAAATTAA AAGATATATA GACACTACAT TTTTAGAACC
    17161 GTCTTGTGGT AATGGAAACT TTCTAATAAG AATATTGGAT AGAAAACTTG AGGGTGTTCA
    17221 GAAGTTAAGT GAAAATGAAC AGGAGCTGTG GTTAGTACAT GCAGTCGCAT CAATATATGG
    17281 TGTAGACATA CAGAGAGACA ATGTGGAAGA GTCTAAGGAA CGAATGCTAG AATTGATTAA
    17341 GACAGGTGAA GTAAAGGTAT TAGACTTATC TTCTAGGGAA ACACAGCCAT GGCACTTTAA
    17401 AGCGATGGAA TTAAAACCAG AACTTGAGAA AATAGTCAAA TTCATCCTTG ATAATAATAT
    17461 AAAACATGGC AACTGTTTAA CTGGTATGCA GTGGAATGGA ATGCAAGAGA CAACTGAACC
    17521 TATGGTATTC ACTGAATATT TATGGGATAA TACAAATGTA TCTTGTAAAG GACATACTTT
    17581 AGAAGATATA GCAAGCGATG ATAATAATGA TAGGTACAAT AATAATTGTA GAAAAGTACC
    17641 TTATATGCAG ATACAGTCAC TTAATTTCAA ATATAGTGAT ACATTGGAAG ATGGTGAGGA
    17701 ATTTTAAATG AAATTTGACA TAGTAATAGG AAATCCTCCA TATCAAAAAG AGTCAGAGGG
    17761 CGAATCAACA AGTATGCAGC CTATATATCA AGACTTTATA AATCTAGGAA TTAACATTGG
    17821 AAATATTGTT TCATTCATTG TACCATCAAG ATGGATGCAG GGTGGTAAAA ACCTTGAGCA
    17881 ATTTAGATAT AATATGATAA CAAGTAACAA GTTTAAGTAT ATCATAGATT ATCAAATATC
    17941 AAGTGCAGTA TTTCAATCTA TATGGCTAGA TGGTGGTGTA TGCTACTTCA TAATTGACAA
    18001 TAATTACAAT GGGGATGTTA ATTATACATT TATTGATAAA AATGATAAGC ATTTTAATGA
    18061 ATATAGAAAA CTCAATTATG AAGATTTTGG ATTTGTAATA AGAGATATAA GGCAACTAAA
    18121 TATTATAAGG AAAGCAAGGA AACTTGGGGA ATTAACTTTT GATTCAATAG TGTCAGAGAG
    18181 AAATTGTTAT GGCTTTGCAA CTGATTTGTT TAATAGACCA GAGTTATATA AATCAGCAGA
    18241 CTTACAAACT AATTATAAAG ACACCTATAA CAAGATTTAT GGTGTATTAG GTGGCAAAGG
    18301 AGCTACAAGA GTTAGTGGAT ATATAAACCC AGAGAGTATA ACTAAGCATA AGGAATATGT
    18361 AAATAAATAC AATATATTCT TTGGCTATGC ATATAATATG CAGTCAACTA AACCAGCAGC
    18421 TAGAATACTG TCAACACCTG GAGAGCTGTG TACAGAGACT TTTCTTAATA TAGGACCATT
    18481 TGATACAGAG GAAGAACAAA GGAATTGTGA GGAATACATA AAAACAAAAT TCTTTAGAGC
    18541 ATTACTATTT TTTCATAGAT TTCAGAAAAA TGCAACTTAT AAAACATTTG AGTTTATACC
    18601 TGTGGTTAAT TTCAATAAAC AATGGACAGA CAAGGAGTTA TACATTAGAT ACGAGTTAAC
    18661 AACAGATGAA ATAAATTATA TAGAAACATT GGTAGAATAG GTTAGTATTA GTAGTAAAGG
    18721 AAAAATAAAA ATGTCAAATA ATCAGTTAAA ACATGAAAAA GCATGGGATA ATGTAAGGAA
    18781 ATGTTGGGTA CGACCAGAGG ATGTGCTAAA AGGTGAGGCA CATGATAGAA ACAGATACTT
    18841 TACAGAACAA TTTGGTATCA ACGAAGACAA AGGTAAGGTA TTGACTCTAC ATAAAGCAAG
    18901 TAAGAAATAC AAGAGTAAGA ATGGGGTAGA GGTAGAAAGA AAGGCACACT TCGCTGTAAT
    18961 AGCAGATAAT ACAAGAGAAT ATAGGGAACA AACAGCAAAG AAAATAGTAA GACAAGAATC
    19021 ATTAGTACAT AAACTTTGTA AAAATGTAAT AAAAGAATTA GAGTTTATGA AGGTACCGAG
    19081 TGTGCAGGCA CAAATACTTG GTGAAAATAT AACCATTATA CATGAGCAAT ATGTAAAAAT
    19141 ACATGGGATA GTTGGTACTG AGCAAAAAGA TACAGAATCA GGCAGGATAC CAGATGCAAC
    19201 TATACAAGTA GAGTTACTTG GTAAAAAGCA GGATATATTT CTTGAATTTT TGTATAAGCA
    19261 TGAAGTTTCT GAGGCTAAAC GTAAGGAATA TACTTATTAT AAGAAAAATT GCTTAGAGAT
    19321 AGACATATCA GAATTACAAG ACAACTTAGA TGACTCTGAA AAAATACTAA AGAAAAAGAT
    19381 AAGAAAAGCA ATATCAGAGC AAGCATACTG GATATCAAAT AGGTTTAAGC AACTGATTGA
    19441 AACAGATGCA GTCAATAAGT TTGTTGTGGA AATGAGTAAA AAGAATGGAA TCCTCTTGGA
    19501 TACAATATAT GAGGACAAGG GAGGATTCTA TAAACGATTA TATTTCTTTA AGGATAACTT
    19561 AAGTAAATAT AATATTCCAA GTGAGCATCC TTGTTATTTT AAGGAAAATC CTGGTAGTGT
    19621 TTATACTGGT AATCAGAAGT GTGTAAACAT AGGACAATGT AATGAGTGTA GTAATTGCAT
    19681 TTGGATAAAA GGGTATTACT CAGACAACAC AGATGATACA GTTATATATT GTAGAAAAGA
    19741 TGGTAAGTGT GAGAAGATAC ATCCAGTAAA ATTGGTAGAT ACAATTATTG AATATGCAAA
    19801 ATCATTGTTA GATACAGAAT AATATAATAT ATAAATTTTT ATTTTAAACA AAAATAAGTC
    19861 AGAGTGAACA AGGAGGTATT GATATGGAAG CAAAGACATT AAATTACACA CCTAATGTAG
    19921 ACAAGATGTA TACTTACTTA AATGCTTTCC TTAAGGGTGC GTGTATGATG GAATCATTGA
    19981 AAGCTCTTAA TTATGCAAGA CAAAAGCATA GAGGACAGAC TAGAAAAAAT GGAACACCTT
    20041 ATATAGCACA TCCATTAGCA ATGGCTTGTT ATGCAGCAGC TCTTGGAATT AGAGATGATA
    20101 ACATCATGTC AACAATTCTT TTACATGATG TTTGTGAGGA CTGTGGAGTG GATGTTGAGA
    20161 CACTACCTTT TAATGATATT ATTAAACATG CTGTAAAACA TATGACTGTA ACAAAATTTG
    20221 ATACAGACAA ATCAAAGATT GAAACAAAAA GAAGATATTT TTATGAATTA CTTGATAGTA
    20281 AGGAAGCTTT AATCACTAAG GCACTTGATA GATACAATAA TTTATCTGAT ATGCCATTTG
    20341 CACTTGAGCC TGATGCAATA GGTAAAAATG CAGCTGAGAC AGAGGTATTA CTGTTACCTG
    20401 TATTAAAAGA AGCAAAAGAA AAGTGGACAG AATTATCAGA TATATTGTTT ATACTCAGGA
    20461 CAAATATAAG GTCTGTAAAT GATATACTGA AATTACAGTA TTATGACCAA TATCAAAAAT
    20521 GGTATGATAC ATATACAAAA TAGAAAGGCA CTGAATTATG ATAAAAGTTA CTACAAGGGA
    20581 ATTTTATGCA GGCATGAAAT TCGAGATTAG AAACGCTTGG AGAAAAATAA TAGCAGATGC
    20641 AGAGGGTATA AAAGAAGATA AATATCCTTT TCAATTTCAA ATAACAGAGA TAACAACATT
    20701 AGGTTACATA TGTGAATCAG TACAAGATAA GAAGTCAGAC AAGGTTTACA AGATATTAGT
    20761 AAATGATGAC ATTCTAAGGT ATCTGTTTGG AACAGAGGTT AATGACTGTA ACGTAGGATT
    20821 ATATACTAAT GATTATTTAC CATTTGAAAA TAGCAGACTG ATTATAACAG ATGCAAAAGA
    20881 CCCATTAGAT ATTTTACCTG TAAGAATAAT TTTAAATGCA ATTAAGAATG AGAACGATAC
    20941 AGATAATATT ACATCTGTAT CGTTCATTTA TCAAAGTTTA TTATTAGATA AAACTTATAC
    21001 ATTGAAGTCA CATGTAAAAG ACAGCTGGAA GTTATTAATA GGCAGTGATG AATATATGAC
    21061 TGATGTTGAA AGAATGTTTC AAGATACATT CATACACAAG GGATATGTAC TTGAGATAGG
    21121 AAATAAGTTT GCAGATTATT TACAGGATAA TGGACAGGAA AAGGATGCTG AAATACTTAG
    21181 ACAAAGAGTT AAAGTACATG ATAATTCAAA GATTTTGAAC AAAGATGAGT TTAGAGCACT
    21241 CACAAGAATT ATTAATGATA AGCAATCATT AAAGAGTGCT GACAATAGAT TATCCATATA
    21301 TAGACAGGAT GCAGTTGAGT TACATTGGAA AAATAATGAC CACCATCCTG AACATTATCA
    21361 GGATATTTGT GAAATGAGTA GAAACGCAAG ACAAGAGATG GCAGTAGACT TCTGCGCAAG
    21421 AAGTTTACAG TATGGAACAG ACTTGATAGA TTTTGTGGAA AAGAGACAAG AAGATAGATT
    21481 TCATTTTCCT GAACAAATGT ATACCGAGAT ACTCAATTAC TGTAAGATAC TTGTCGAGTT
    21541 AATGAATATG AATAAGGCGT GAAAATAGTA GCATGATTTG TCAGCATTTT ATATACTTGA
    21601 AATTGTAAAA TGAATAAGTT ATAACTTATT ATAAATAGAT GGTTATACTT ATTAAAATAT
    21661 AAGGAATATT TGATATATAA GTTTCATAAC TTTGATTAAG TATTTCAAAT ATGAATTGAT
    21721 AATTTAGATA GGCATGCACT AGTAGACATG TTAAAATAAA AATGTAAAAA TTTTGGTGTA
    21781 GTTATTGAAC AGTATTATGG AGGTACAACA ATGCATAATT ATTTTGTGGC ATTTATGTAC
    21841 GAGACAGAAA AAGGTAAGAG TACAGTATTT TGTCCAGAAA ATTGCATTAT GGTAGATACA
    21901 TTAGACACTA GTAAAGCTAA TGCAGAGCAG TTAGATGATA TGATATCACG ATTTACAAAG
    21961 AAAATAGAGC AATCAATGGG CAAGAATAGC AGTATAAAAA TAATCAACAT AACAAAAATG
    22021 AACTAATTAT ATGCATCAGT ATATTGCTGA TGCATATTTT ATATACATTA TAATATAATA
    22081 GGTATTAAAT AAGGTTATTA GAATTTATGA GTGAGATAGA TAATATAATA AAGCTACTTG
    22141 AAGAAGATGG AGAATATACA CTAATACAAG ATGCTAAAGA CAGGGTTAGC TTAGCTAATA
    22201 AATACGGTAT AGTAAAATGG CACGATGACT TAGGTAGAAG CATAGTTCTT ATGTCAAAAC
    22261 TTGTCAATAG TACATTTATG CTTGAGATTA AAGATTATAC TAATCATGTA CAATTCATGT
    22321 ATCATGATAC TATTGTAAGA ATACATAGAA TAAAACAATA ATACTAAGGA GCAAATTTAT
    22381 GTATGTAGAA AGACATAAAT ATTTAAGAGA GCAGCTTTTA TGCGACTTCA CAAAAGAGTT
    22441 GACTGAAGCA CTGAATTATA AATCAGAACA CATTAGAGTT TATGTAATGG ATAGAGTTTG
    22501 GGAGCATAGT ACACCTGATA ACATAGAATA TCCGATTAGA ATAACAGGTA GGACAATAGG
    22561 AGTATTGAAG TTAGACCATG ATAGAAATAT TAAAGAAATC TTAATTGGAA AGGACTGCTA
    22621 CAACCTATTC AAGGTAGACT GCAATAAGAT TGTAAGTAAG TTCATCGGGG AAAAATTTGA
    22681 GGAGACTACA GAATGATTAA ATGCAAAAAC AGATATTGCA AATTTCATGA TGAATATAAT
    22741 AAATGCTCTT TAAAGAAAGC CTATATAGGC GAGGATGCAA AGTGTGAAAA CTTTGAGAAA
    22801 GGTTTTCTAT ATTATTTTTA CTATTTTATG CATGAAATGC ATGGGAACAT GATTTTATTA
    22861 TTCAATATGT CAAATGATAT CAGATACAGC ATCTATTACT TAATGAGATG TATACCAATA
    22921 GTATACAGTA TTGATACAAA CAGAGGATTT ATAGTACTAA GAGATAAAGA TAACACAGAC
    22981 AAAATATTAA GTGTTGATGA CATATTAAAT ATGATAGACT CAGATAGATT TGATACTGAT
    23041 GAACTACATA ATTGCATATA TGACTTTCAA GAACACGGAT TACCAACATT TAATAAAGAG
    23101 GAAGATAAAA AGGAAAAAGT AGACCATGAC TACGGATGGG TATCACCAAC AGGAGTGTTT
    23161 ATAGAGACAC CTTGGGGAGA ACATGAAAAA GCAGCAGAAG AAATAATAAA TACTAAGGGA
    23221 TTTGCAGATG AGTACAATAA GTGGTTAGAT GAACAGCCAA ATAATACTTT AGGAATTAAC
    23281 TTTAGGGATT TCTTAATAAA CGTAAAAGGA TATGCACTAA TACATTCACC AAGTGGTGTT
    23341 GGGTATAATG TATCATATCA TAAAAGTCTT ACAAAGAAAC AGAGAGATTT CTTATATGAA
    23401 TACTTCTCTG ATATGGGAAT GACACTATTA GCGGAGGCAT ACTTAGATGA GTAATAAAAA
    23461 TTTTGAGAAC TATGACTTTG GAAAAGTAAT ATATGACTTA TCAACTGGAA TGTATTACTG
    23521 TGGTATGAAT ACATTTAAAA ATCAGTTAAG AGATGCAAAA GTGTATCATA GCGATAAGTA
    23581 TTTAAAAGAG GCAATTCAAA CTTTAGTAGG TAACTATAAG ATTAAAGCAA ATAACGTTGA
    23641 AATAAGAGAG GTAGAAATGA AAGTAGTCAA CGCTTACAGA TATTTATAGA GGTAAAAGCA
    23701 TATGAAAAAT ACAATAAAGT ATTTAATATG TGATTCATTA TCAGGAATAT TAGATTTATT
    23761 GAGCATCCTT ATAGGGCTGG GGCTACCAGA GTTATGGGGT GCAGCCTACA AAGATACTGG
    23821 TGATAAGCAG TGTATAATTT ATGCACTATT AAGTATAGCA ATTTGTATGT TAATATGTCA
    23881 CATAAGTGTA AAATTATCAA TACATAAAAC AAAAGAAGAT AAACAGCAGT TATATGATAG
    23941 ATTAGCTTAT GAGCCTAATA GTGACCTAAT GTACTTAATA GAAACAGGTA ATATAGAAGC
    24001 TATCAGAGAA AAATACGAGG TAAAACAATA TGATTTATAA ATGTGGCACT GAATTATATA
    24061 ATAAGCATAA AGTAGGGGAT GAAATATATG CATTTCAGTT TGAGAGATGC AGTGGTAAAT
    24121 CAGGTAGATT ACACAATAAA GCACCTATGC TTGGTAAGAT AGATGGTGAG GTTACTGGAA
    24181 GCATCGTCAG GATAAGATGG TTTATACCAT ATAAAGTAGT TAGAGGAAAA GTAACAAGTG
    24241 AGTTAGACAC AAATAAGAAG ATTAATGCAC TTGGATTAAC TTTTGCTGAT ACATATGATG
    24301 AAGCTGCTCA AGCATACAAT AACAGGATTG AGACAGAAAT TGAGTTTCAT AAACATAAGA
    24361 TTTCAACGTT GGAAAAACTT ATTATAAAGG AGAAATAAAA TGAATTTAAC AGAAGTAAGT
    24421 AAATTTTTAG CATTAATATT AAGACACAAG CCAGAGGAAC TTGGATTAAC ACTAGATGAA
    24481 GAGGGCTGGT GTGACACAGA GAAGCTTGTG AAAGCATTCG CAAATAAGTT TAGTGGATTT
    24541 ACATTTGATA CATTAGATGA AATCGTAAAA ACAGACAGTA AAGGTAGATA TTCATTTAAT
    24601 GCAGACAGGA CAAAAATAAG AGCGGTGCAG GGGCACAGTG CAAAGGGTGT TAACATTACA
    24661 TTTGAAGAGG TTGATATTGA ATTTATGCGA GATAAGTTAT TTCATGGAAC AGGTGAGAAG
    24721 TATGTAGAAA GCATACTATC ACAAGGATTG ATACCAAAGT CAAGACAGTA TGTGCACTTA
    24781 TCAAGCGATT ATAACACAGC AATAAAGGTA GGACAGCGAC ACGGAAAGCC AGTAGTATTC
    24841 AAGATTAACA TTGATAACCT AAAGAAACAT AACATTAAGT TATACAGGTC AGAGAACAAT
    24901 GTATACTTAG CAAAGACAAT ACCAGTTGAT TGCTTAGAAA GAATGTTGTA ATATTAAATC
    24961 AATCAATTTT CAGATTTTAA TGAAAATTGA TTGATTTTTT CAATTATATG TGATATAATT
    25021 ATATAGAGGT GGAAATATGA AACTATACAA TGTATCATTT AATTTAAACA ACCCAGATAG
    25081 AATATTAAGT CCTACTATAC CTAAGACAGC AGCTGATGAT GAGAATAAAA CATATAGAAG
    25141 AGTATGTTTA GCTGACTCTG TAGAACATTG TATACAGGCT ATAGCAGTTG AAAACAAAGA
    25201 TATAAGAGCT GGTGCAAAGA TTATTGTTAG GACAGTAGAT ACAAAGAACT TATACAAACA
    25261 ATTTCTAGTA GGACCACAAA CATTATTTGA TAAAAAGCTT GTACCAGATG CACTTGAAAA
    25321 CAATGAATAT TGGTATTTAC AAAGAATTAA ATTTGATTTA GCAGTATATA CAATATTAGA
    25381 TTTTGATGCA GACTTTGAGA TAGCATGGAG TCTTATTAAG ATTGATGATT GTAAAAAGAT
    25441 AGTGCATAAG TGGTTACCTA ACTTTACTAT AGGAAGATAT AAGATACCAA AGAATTTGTA
    25501 CATTGCAGCA ATGAAAGAGT GTGAAAGACT ACAGAATTGG GATGCTGAGG ATGGGATTTG
    25561 GGATGACTTA GCGGAGTTAC CATGGGCACA AAAAACAGGT ATTTATAACA TTAAATTAAG
    25621 AAAGGAAAGA ACATTGTGAA AGATTTTAGA ACACATAGAG TAAGAGTAAT CATCATTGAT
    25681 GATGAACTGT TTATATCAAA GGATATAGAA GAAACACTTA AAAGAGTGTT AAATAATCCA
    25741 ATAATTGATA AAGAAAAGAC AAGGAATGAT GGATTAAGAG CAATAAGAAA TGCAAATTTA
    25801 GATGGAACGC CCTATGACAT AGTCATTACA GATAACTACA TGCCATTAAG TAATGATGAT
    25861 AAGCAGTTAC AGCCTTTTGG CACTGACATT ATCATGGAGA TTGAAAGATT AGGTAAATTG
    25921 TAAGAAAATC ATTTGTAGTA GTGGAACAGT TGAAGATGCA GATGCAGACT ATTCAGTTGT
    25981 AAGATATAAT TCATCTGTGA TGCTGGATGA TAAGTTAAAA TCAGTATTAA GGCTTTAGGA
    26041 GGTATTGAAT ATGTCAATGG TTTGTATAGG AAGAGGCACA TATTTAGATA CAGATGATCT
    26101 TAGTAATGAG GGGTATGCAG AATTTTGTGA GCATAGAAAA AATTTGGAGA AATATTATAA
    26161 ATACAGAAAC AACGAATCAG CAAAACTGAA AGCAAAGATG CTTGGAATTA ACATTGATAA
    26221 AGTGTTAAAT GATGCAGAGA AGTTTTTACA TGATATTCTT TGGGGAACTG ACATAAACAT
    26281 TCATAATGCA ATGAGATGCA TTGCAGAGCG TGTGGAGGAA TAAACAGTGA GACTTTTAAC
    26341 ATTTCAGCCT TTAAGAGTAT TAGATGACAT TAGGGATAAG GGTAGATATA CGCATACGAG
    26401 TGCTAATGAA AAGCTTGGAG ATAAGATATT CTGCTTAAAA GTAGATGAAA ATACAATGGA
    26461 GAATATCTTT ATTACAGCTC CGAGTATGCC ACAGGTACTT ATTGAGTTTG AGGTAAATGA
    26521 CTCAGAAGTT GAGATAATTG ATTATATTGA ATGGGTGAAT TACATTAACA GTAATAGAAG
    26581 AGCATATACT GGTAAATACG CTAATGTGAC AAAATACAAA GAGTATGCAG TAACATGCAT
    26641 TAAAGATGCA AGCATAGTAC ACACAGAAAT TTTAACTGAC AATAAAGACC CAGACATAGT
    26701 ACAAGATGTG TTTATGGACA AACACTTTGA AAGATATGAA AAGTTATCAG GTAAGAAGTG
    26761 GAAACGTAAC AGAGACCTTG ATTTAAGTGG TTTTTGGCAA ACACATAAAG CGTATGAGCT
    26821 TGTTGAAAAA GTGACACGAT GCATGATGCC AATGACAACA TTAACAGAGG AAGATGTGGA
    26881 TGAGGCACAT AAGATAATAA AGGAAACATA CTTAATAAGT TAGAAAGGAC ATATTGTAAA
    26941 TGAAGTTGTT TGGGATAACA GAGGAAATAG ACGGTGTAGA ACAAACAAGA CAGATGACAA
    27001 AATGGGAGAT AACAAAAGAG GTAGCACCTA TACTTATTCA TGTAGTCATA GTAGTAATAA
    27061 GTATTGTATT CTTTAAAAAG ATAACAATTA CCTACGACGA GGCTCAGAAT AACTTAAGAA
    27121 ATTTGTTAGA TGCTAATTTA ACAGAATATA CTATAGTAGA TAAACAAGGA AAAGAGTACA
    27181 ATAGCAATAA TATTGACTTC ACAGAGTTTT ATGTAGTTAG TGATGACACA TTATATAAAT
    27241 GTGAGTATAC TATATCATCG GATGAACTAT ACATGTATAA ATTAACTGAC GCACCAATAA
    27301 TTTTGGAGGG TAAGGCAAAT GAGTTATAAA TTTGACACCG AATATATTAC TAGAGTACTT
    27361 GAAGAAAACA ATAAGGTAAC TGAAAATGAT GCAATGCTGG CGTATGTAAG AGCACATAAA
    27421 AACAGAGGCA AAAACTCCCT TAAGTCATTA GCAAAGAAAT TTGGAATTGG TAAAGAAGTT
    27481 AAGATAGACA AGGAGAAATA GCATGTGTAC AAAGTGTAAA GATGATAGAT GCAGTGGCAT
    27541 GTATCTATTA CATCCCAAGG AACTTGAGGA TAGATTTAAA ATTATGAAGA AAGAACTTAC
    27601 TGAAAATGAG AACAGAAAGT TCATTTTAAT TGTAAGTCCC AGCAGTGGTG AATTGTTTAC
    27661 AAGGTTCTTT GAGTTACACG TCATAGATAA TGTAGAAGAA AATGAGGCAA AAACCTTAGT
    27721 TGATAGAAGA TTTATGAGGG AATACACATT AAATGTAGAT TATCTTCTGA ATATGACAGA
    27781 TGAACAGGTT GATAACATTA CAGAGACAAT TAACAACAGT ATAGGTGCAG CAATAAAAAT
    27841 GTATAGTAAC AAGGGGTAAA TAAAATGTCA GTATGGATAA CAGGAGACTG CCATGGTAAT
    27901 TTCAACAAAT TTGCACGAAA GCAAAGAGAA AAACTTGACA TTAAACCAGA TGACTTTGTA
    27961 ATTATATGTG GCGATGTGGG TTTATTATGG GCAGATGATA AGGAATTTAG ATACAACTTG
    28021 GATTTCTTTA AAACAGTTCC ATTCACAGTA CTATGGATTG GTGGAAACCA TGACAATTAT
    28081 AGCATGATTG AAACATATCC ATTAAGTGAT TGGCATGGAG GAAAAGTAAG ACAAATCGTA
    28141 CCTGATAAGG TTATATATCT TGAGAGAGGT CAGATATACA ACATTGATGG AGAAACCTAC
    28201 TTCACTATGG GTGGAGCAAG TAGTCATGAT ATTAGTGATG GAATACTTGA TAGAAATGAT
    28261 GCAGACTTTA AGAAAATAGT TAAAACACTT AAACGATTGA AGAAAAACAG ATATAGGATA
    28321 TTAAATGAGT CATGGTGGAA ACAGGAACTG CCAAGTGAAG AAGAAATAGA GTTAGCCATG
    28381 TTAAAATTGC AAGAAGCTGG AGGTAAAGTT GATTACATCA TAACACATTG TTGCTCAAGT
    28441 GAAGTAGAAG AACTACTTGG ATTTAAAGAC CATGATAGAT TAACAGATTT CTTTAATTAC
    28501 GTCGAGAGGT TTGTTAGGTT TAAGCATTGG TACTTTGGTC ATTATCATCA AGATGCAACT
    28561 ATGTATGATA ATAAGCATAC TGTAGCATAT CGTAAGTTTT ATAAAGTGAA GTGAGCATAT
    28621 CACTTCACTT TTTTATATAA AATAGTTGAT TTTTTCAATT ATATATGATA TAATTTAATA
    28681 AAAGAGTAAG AAATTCAAAA TATAAATAAG GTAAAATTTG GCAAGGAGAT ATAGAAAATA
    28741 AGCATGCAAG GTTTAAAGCC ATGTCCTTTT TGTGGGAATA TGAATATTGG TTATTCAATT
    28801 AAAGTTGCAA GTAGAACAAG AGTAAAAGCA AATTATCATA TTTGTATGTA CTGTAAAGAA
    28861 TGTAATTGTT ACGGAAGAAG AATATTAGTA ACAATTACTT CTAATGCACG TAGCGATTTA
    28921 GAGCATGATG CAGACATTAG AAAATTAGCA GAAGATGCTT GGAATAACAG AGAGTAGGGG
    28981 GGGGGATAAC ATGATTGAAT TAAAAGGTAA ATATAATAAT TGTAAGGTAT TCACAGATAA
    29041 TATTGACAGT GCAACAATCG GGCAGCTGAC AGCATTACTA AATCAGCAGT CAGTTGAAGG
    29101 AAGTCAGATT AGAATTATGC CTGATACACA TGCAGGAGCA GGTTGCGTCA TTGGAACAAC
    29161 AATGACACTG AATGACAAGG TGATTCCTAA TCTTGTAGGC GTTGACATTG GATGTGGTAT
    29221 GCTGGCAGTT AAACTCAAGG AAAAGAGAAT TGATTTAACT AATCTTGACA GTGTAATCAG
    29281 AAAACACGTA CCAAGCAGTG CAGAAGTACA TGGTGAAACT AATGAGGACA GAACTACTTT
    29341 AAGAGTAGAT GAACTCAGAT GTTTTGGAAA ACCTAATGCG AATATCAGAG CAGACCTTGC
    29401 ATATCAGAGT GTAGGAACAT TGGGAGGTGG AAATCACTTC ATTGAGGTAG ATAAGGACAA
    29461 TGATGGTAAC CTGTGGTTAG TTATTCATAC AGGCAGTAGA CATCTTGGTT TAGAGGTGTG
    29521 TGGATATTAC CAGGGCTTAG CTTATGAAAA GATTAAGCAG CAGGCTAATG GAGGAACACG
    29581 TAAAGAAAAG GTTAATGCAT TAATTGAAAA ACTTAAGACA GAGGGAAAAC AGAAAGAGAT
    29641 TTCCAAGGCA ATTGATAAGT TCAACAAGGA ATATAAGGAG CAGAATCCTT CAATTCCTTA
    29701 TGATTTAGCT TATGTAGAAG GAGATGACTT TAGGGATTAC ATTCATGACA TGGACCTTGT
    29761 ACAGAAGCAT GCAGCTTGTA ACAGAGCAGA GATTGCTAGA GTCATTCTGA AGTATGCAAA
    29821 ATTACATGAA GTTGAAAGAT TTGAAACCAT TCATAATTAT ATTGATACAG AAAATATGAT
    29881 TCTAAGAAAA GGTTCTGTAT CAGCTCAGGC AGACGAGAAA TTAATTATAC CTATGAATAT
    29941 GAGAGATGGA AGCTTAGTAT GTATAGGTAA GAGCAATCCT GATTGGAACT ACAGTGCACC
    30001 ACATGGAGCA GGTAGACTTA TGTCAAGAAG TGAAGCAAAG CAGAATATCT CAATGTCAGA
    30061 GTTCAAAAAG ACTATGGCAG ATGCTGGTAT TTACAGTACT TCAGTAAATA AAGGTACAGT
    30121 TGATGAAAGT CCTATGGCAT ACAAACCTAT GCAGGAAATC ATTGATAATG TCAAAGATAC
    30181 AGTAGAAATT ATTGATATTA TCAAGCCTAT TTACAACTTT AAGGCAGGAG AAGAATGACA
    30241 TGGCAAACTG GTGCAAAAAT GTAATAAAAC CTAAACCAAA AAAGGTAGGC ACTTTAAAAC
    30301 AGCTGTGTAT GTGGTGTTAC GAAAAACGAT GGAGCATATT AAACTTCATA TGTTGGCTTG
    30361 GTGCAAGTGT TGGACTTGTA TTATATGCAA GAACACTTGA TGCTGACTCA CAGTCAGGGT
    30421 TAGTGCATCT CATGTGTATA TTTGGTTTAA TATCTGTACC AAGCTCAGGT AGCAATAATT
    30481 ATTGGAAGTA TGTACCATAT ATTATTGCTA TTATAGTCAT AAAAGCAATG TCATGGGCAT
    30541 AGAAGAATGA TTAGTTGCAT ATCACATAGC ATTTTGATAT TATAAATATA ATTTAAAAAT
    30601 TTCAATTTCT TTTTGAAAGG GATAGACAAT GGAGAATTTA AAAGAAATAC AGGTAGCAGG
    30661 ATTGCTACAT GACTTTGGTA AATTCATAAG AAAATACAAT GGCGGTAAAG GCAAGCATGC
    30721 AATTTTGTCA GGTGAGTTCA TTGAGAATAA CAAAGAGCTT TGCTTAGAAT GTAATGTTGA
    30781 CACCATAGTA AGTCTTGTGG CAGCACATCA TTCAGATGAA CAGAAAAGCT TTGAAACTAC
    30841 AGTTGGGACA GAAATTGAGC CAGATAAATC TGTAACAGCA GCTGTAGCAA ATAAAGTCTA
    30901 TTCATCAGCT ATGAATGTAG ACAAGGATAT GTTAAAGATA TTAACAATGG CTGATAGTCT
    30961 TTCCGCTTCA TCTGATAGAC GGTCAGAAAC AAGTGGGGGT ACAGCTGGTC ATTGTGAATA
    31021 TGCACCTTTA TGGTCGCCTA TAGCTCAGGT TTTTGGAGAT AGATTGGCAG TTAAATCAGG
    31081 TCATGTCTAC AAAGTATATG AATATACTGG CACTGATGAT TTAAAGGAAA CAGTTTTAAG
    31141 TACTTTAAAT GACAGTAACT TTAATAAGAA TATACTTGAT AGCTATTATA AGATTAAAGA
    31201 TGAAATGGAC AAGCTAACAG ACATTGAAAG CTTGTTATCA TTATTAGAAA ATTGTTGGTC
    31261 AACTGTAAAT GCGAACACAT GGCGACCAGC TGATAGTAGC ATAGGTAATA CAACAACCTC
    31321 ATTATTTGAC CATAGTAAAA CAACATCTGC AATAGCAGGG TGTTTGTTAG TAAACAAGCT
    31381 GAACAATATG AGAATTACTC TGGACAGTCC TAAGATTGAT ATTTGGCACT TAACATGTGC
    31441 AGGTGAGCAT GTTTCAGTAA AAGATACAAT CAAAAAAGAG CTTAGCAGAG TAGGGTTATC
    31501 AAGTGCTTGT ATTATTGGAA ACACTGATAA TGAAATTTAT TTCATGTATC CTGCAAGTGA
    31561 AGCAAATAGC ATTATTGATA ATATCAAGAA GCTTAATGTT GAAATATATA AGAAATATGG
    31621 GGAAACAATA AACTTTGAGA TAGCAAAGGA TTGGCAATTT AAAAACTGTG ATAAATCACT
    31681 GTCTGAAAGA TACACAACAA AGTTTATAGG TGTGCTAGAT GTAATTAACA AGGTTGATAC
    31741 AATTGCTAAA TGTGAAATAA CAAGCAATAG CAAAGATAAA ACATTAGGTG GATATAAGGT
    31801 AAATCATTAT GATTATATAC TTGAACAAAT TATAGAAAAT AATGATTCAA TATCTAAGTT
    31861 AGCAACAACA TTGAGAATTT TTGAAATGTT CTCAAGAGAG GTAGAAGCTT ATCTGGTAGA
    31921 GCATGGTTGT AAAGTAATAG GATCATCCTT TGATAAGTGT GTATACACAG TAAACAGTGA
    31981 TGATGTACAT CAGGTTGAAA GTGATATAAA CAATATTTAT AAGAAGTATA CATCTGATTG
    32041 TACTGGATTA ACATTCTCAA ATGTGAGTGC AGACAGATAC TTTGATGGGG TTAATCTTAT
    32101 TAACTCAGAG TTAGACTCAT TTGCTAAAAG AAGAAAACTT GAAGATAGAG ATTCTTATAT
    32161 AAAAATTAGG GATAAGTTAT TTAAGATAGG AGCACTTGGG CATTATAGAA AAGTGATTGC
    32221 TTCAGCAAGT AAGATTGCTA AGAGCACACT ATATAAGGTG TTGAAGCTGT ATGATGAAAT
    32281 TCTACAGTAT GAAGTGGACA GCAATGCTGA GCACCTTGTA TCATTATCTA AGTTTCAATA
    32341 TCTCATTTCT AATGAGATTG ATGAAAATAG TAAGGCATTC GAAAACATGT GTGTACAAGC
    32401 AGTTTGGGAT GCTGAGCAAA ATAAAGTAAA GCCACTAGCC ACTATTTATT ATGAGGCTAT
    32461 ACTTGCAGAA AGTAGGAGGA AACGATGAAC GCAGAGTACT TAAAAGAACT AAAACAGGGG
    32521 TATTTGGATG AGAACGGTGT AACTAGGCTG GATTTCATCT TGAAATATCC ACAGCAGTTG
    32581 GCAAATGATT TGGGTACAGC AACACCCAAA CTGTCAACTA AACAGGCACG TAGCTTTTTT
    32641 GATGCATTCA ATAAGATTTA TTTGAGTGTC ATTGGAAAGA AAGTTACACT TGCAGAAGCT
    32701 AAAGTGGATT TAGCAATGCT AAGCTCTAAG GCAAACGACA AATTTAATAA GGGAGCAATT
    32761 CCTAAAGACT TTAAGGACTT TATTGATGCT AACGTAGCAG CAGTTCAGAC AGAGAAAGAC
    32821 CTTAAGTCAT TCATACTTCA CTTTGAATCT GTTTGTAATT ACTTAAAGGA TACAAAAGTA
    32881 CAACAGAACA GTGGAAATTC AGGCAACAGA AATTCAGGTA ACAACACTGG AAATAAGATT
    32941 AATCAGAACA GAAACAACAG TAAATTCTAT GATAGCAGAA GGAGATAATT AAGATGATTA
    33001 AGAAAAAAAT TATTATTAGC GGAGTATTAA CTACAGAGTC AGGTTTAAGT ATTGGTGGAA
    33061 CAAAGGAAGA TATTGGTATC AACACACAGG ACAATCCTGT TGTTAAAAAT CCATTAACCA
    33121 ATCAGCCTTA TATTCCTGGT TCTTCAATCA AAGGAAAGAT GAGAAGCTTA ATGGAGTTAA
[truncated: 460,101 more chars]
