# Supplementary material for: Clades of huge phages from across Earth’s ecosystems
Source: Nature. 2020 Feb 12;578(7795):425–31. doi: 10.1038/s41586-020-2007-4 (PMC7162821; doi:10.1038/s41586-020-2007-4)
Supplement: Supplementary file 6 — Genbank files for all genome. [file 41586_2020_2007_MOESM6_ESM.zip › genbank_genomes_SD-4/F-05_PHAGE_36_45.gbk]

LOCUS       SRR1747027_scaffold_2_prodigal-single     271439 bp    DNA     linear   BCT NOV-13-2019
DEFINITION  SRR1747027_scaffold_2_prodigal-single, contig.
ACCESSION   SRR1747027_scaffold_2_prodigal-single
VERSION     SRR1747027_scaffold_2_prodigal-single.1  GI:
KEYWORDS    .
SOURCE      F-05_PHAGE_36_45
  ORGANISM  F-05_PHAGE_36_45
            .
COMMENT     Data sourced from ggkbase. For additional details see
            http://ggkbase.berkeley.edu/organisms/405939
FEATURES             Location/Qualifiers
     source          1..271439
                     /organism="F-05_PHAGE_36_45"
                     /mol_type="genomic DNA"
     gene            107..523
                     /locus_tag="SRR1747027_scaffold_2_prodigal-single_1"
     CDS             107..523
                     /product="hypothetical protein"
                     /codon_start=1
                     /transl_table=11
                     /translation="MTKSENNNYKVVTVSSSGPVEEKKQVKTIGSNLHNSVSRPRTDV
                     KEEAVKLHWPFNLAKSAYSYSTMLVGFSSMKGYLFLNQEAFTKFGKKINNGDFGYIIS
                     MGKLMRKTNKGFVKIPLDKNGENIFQALVAKTVNKK*"
     gene            526..897
                     /locus_tag="SRR1747027_scaffold_2_prodigal-single_2"
     CDS             526..897
                     /product="hypothetical protein"
                     /codon_start=1
                     /transl_table=11
                     /translation="MYPIIVFIILALIAITIIAKILCFNKHKEVETSNNPYKYNREYY
                     IRTFSFKDGSIITIWYFTRKSVFEFYKSTICEGTYAFLLDTEEFYIKINGTLVPIVER
                     YAYSKYLDVEDCFEHIKKDTE*"
     gene            951..1424
                     /locus_tag="SRR1747027_scaffold_2_prodigal-single_3"
     CDS             951..1424
                     /product="hypothetical protein"
                     /codon_start=1
                     /transl_table=11
                     /translation="MAKIIFNLILLAFICAGLLYVAAHYFVKATENYIARKKFDKLDL
                     REAILIFPFLNMEDRTHHEFREDVFYYKFDNRKEFFNEAYLLPRDTYAFIVSDKEFIR
                     IEDNRTLTKFEFVDDWEGLSDLKDIDKELFVLKRTRFAENLIGPIVSYIPKKSEE*"
     gene            1454..2266
                     /locus_tag="SRR1747027_scaffold_2_prodigal-single_4"
     CDS             1454..2266
                     /product="Thymidylate kinase {ECO:0000256|HAMAP-Rule
                     :MF_00165}; EC=2.7.4.9 {ECO:0000256|HAMAP-Rule:MF_00165};;
                     dTMP kinase {ECO:0000256|HAMAP-Rule:MF_00165}; 
                     TaxID=1263000 species="Bacteria; Firmicutes; environmental
                     samples.;" source="Firmicutes bacterium CAG:110.;""
                     /codon_start=1
                     /transl_table=11
                     /translation="MSRGKLIVIDGLDGTGKATQVELLKKTLIKMGMKYDRDFTVVDF
                     PRYHHPSATMVEKYLSGEFGKDPSSVDCYTASMFYAIDRSLSYKSELWGEIYNNGGLV
                     ICDRYTSSNILHQGSKLSKTETFRNAQIQERDSEKIFESSSMNMLWAYNIYNYMLWLY
                     TLEYDEIGIPKPDLAIFLELTEGANDIMLRHRAETAVNGDIHEANVKYLNNCRTCLKV
                     YKDIINGKYSFSENIGLYGLDFKHSFLTVSDNEKPFSKEVVHDMIMKELNAI*"
                     /db_xref="R5EN65_9FIRM"
                     /db_xref="UniRef100_R5EN65"
                     /db_xref="str:Sterm_0024"
                     /db_xref="2.7.4.9"
     gene            complement(2309..3040)
                     /locus_tag="SRR1747027_scaffold_2_prodigal-single_5"
     CDS             complement(2309..3040)
                     /product="Uncharacterized protein n=1 Tax=Butyricicoccus
                     pullicaecorum 1.2 RepID=R8W488_9CLOT"
                     /codon_start=1
                     /transl_table=11
                     /translation="MKIFQIVNGFCHWQTPFTSLKETEGFPSDCIFVEAPDYVNEQWG
                     FDDTKEGDERFVRPEAPEGWIFDEETGTFYPESDIPVMLERAKEEKQAENKNLLNTFL
                     IEHPLTYVDGKTYGVTFEDQSEIQLNISQYLIQVEAAKQDPSITPKLEWHAQKEACTP
                     WTYENLCALVMAISAHIYPWFEKMNKYKEQIYSCTDRKEVEAITFDYETEEEKANKEV
                     KDDQSTDTNTDSTTTTEETTETTEE*"
                     /db_xref="UniRef100_R8W488"
                     /db_xref="R8W488_9CLOT"
                     /db_xref="ova:OBV_22700"
     gene            complement(3096..3860)
                     /locus_tag="SRR1747027_scaffold_2_prodigal-single_6"
     CDS             complement(3096..3860)
                     /product="hypothetical protein"
                     /codon_start=1
                     /transl_table=11
                     /translation="MQANVRIPCRPLDAKDIELATAKELIVDYDAGTIKVSKTDGTIV
                     DITSVIKDEVIKVIQKDPDSFFQDIKITIDGIEYNFTTAITKIGDDITQINKEIEAIK
                     KILNVTIDDEGNVIVKFPDTLVQFESSDSDKLIKNISADSLNETETRKFLTLQEKEQF
                     SKSTHPEIINVVIGTAWEGSAAPYTQKITVADIKESDTPVVDVLLADVYETVQRQLDN
                     YAYIYKIRTYDGYIMVYASSPTEESITVQMKVERQD*"
     gene            4002..4604
                     /locus_tag="SRR1747027_scaffold_2_prodigal-single_7"
     CDS             4002..4604
                     /product="hypothetical protein"
                     /codon_start=1
                     /transl_table=11
                     /translation="MKPKDSLHEMYETTPRDERKLNGYCEHLNYMKLTSKKRTNPIFT
                     IDITNLCDATISLVKNGYLDGEERWIENEDGEHIEYGPGAIEMASKSLHYPKLNSYCK
                     YTGDYNNDGEKIQKFTDEDCQAFLTVLVDIISKINTMIENDICIRCIRDPKIAAAIVI
                     ALNEQFNQMYIKPESIEYDFSTYQIMKNAFKPNKKKGKKK*"
     gene            4601..5071
                     /locus_tag="SRR1747027_scaffold_2_prodigal-single_8"
     CDS             4601..5071
                     /product="hypothetical protein"
                     /codon_start=1
                     /transl_table=11
                     /translation="MSTCNKGLTIKELYSLFGGFNHHDPEFFNPLMVYDQNRNTYWYA
                     KYIDCYEEDDGSYVPIIFLNKKEEINPDPKKFDNLKFKMVDQLTIIKSSIISLSVTTV
                     LGNYISMGKGDCEIPLVFGNGSDDIYYVKTATLVKKSSYVFGRYLPTFELIVDR*"
     gene            5142..5636
                     /locus_tag="SRR1747027_scaffold_2_prodigal-single_9"
     CDS             5142..5636
                     /product="Uncharacterized protein n=1 Tax=Clostridium
                     clostridioforme 90A7 RepID=N9YMZ5_9CLOT"
                     /codon_start=1
                     /transl_table=11
                     /translation="MQKDLTFADKFIYCMELLLIWEVGGCIYYTLEALFRGYSHVSMY
                     ILGGICLVLIGLLNEVGLLKNTYFEVQVLVGDCIVLFLEFITGCIVNIGLGLHVWDYS
                     NMWGNLLGQICPLFAIIWLPLIALAIYVDDWIKHVYLGFPEHEYIFLFKTLKCFKKKN
                     KAES*"
                     /db_xref="UniRef100_N9YMZ5"
                     /db_xref="N9YMZ5_9FIRM"
                     /db_xref="bprs:CK3_30460"
                     /db_xref="N9YMZ5_9CLOT"
     gene            6024..6866
                     /locus_tag="SRR1747027_scaffold_2_prodigal-single_10"
     CDS             6024..6866
                     /product="N-acetylmuramoyl-l-alanine amidase, putative n=1
                     Tax=Heliobacterium modesticaldum (strain ATCC 51547 /
                     Ice1) RepID=B0TCI8_HELMI"
                     /codon_start=1
                     /transl_table=11
                     /translation="MNLHKCIFTHSYTYSNMPNLKQIKGIMVHSTGANNPNLRRYVGP
                     DDGLLGTTSSMNWNQKYINGQLFQLGVHAFIGKLKDGTVATYQVQNWNKKCYHCGHGP
                     NGLSRNSSYVAFEICEDGLNDRNYFNAVYKEAAELCAYLCKMFNLDPLTQIECHQEGY
                     RKGYASNHADVLHWFPKFGKSMDDFRKYVKQLMESGTSEEIDEEDEDMTDEKFAEMMK
                     RYNANLGNTKFTGTGSYLEEYNEAKELGITDGTSPNGHATRAQVAVMSLRVYKLVKKL
                     IGKK*"
                     /db_xref="UniRef100_B0TCI8"
                     /db_xref="clt:CM240_1376"
                     /db_xref="W6SFR8_9CLOT"
                     /db_xref="B0TCI8_HELMI"
     gene            complement(6911..8506)
                     /locus_tag="SRR1747027_scaffold_2_prodigal-single_11"
     CDS             complement(6911..8506)
                     /product="Glycoprotein n=1 Tax=Equid herpesvirus 9 RepID
                     =B7XDE6_9ALPH"
                     /codon_start=1
                     /transl_table=11
                     /translation="MSSLRLPVRLLGSVNAASAYPRELLADFTTGDLLLINTTGGQVS
                     IPNAITVKTSGSGNAVTGISANGKTLTLTKGSTFLTAHPTIIKSTDGTDKLSAAFGGT
                     FSVIDSVTRDSNGHVTKINTKTITLPSAPTSVSGAAGSAAEFTAEQEIALTGDVTGSV
                     SSKAGWSIETALAASGATAGSYGPSANATPAYGATFNVPYVTVDAKGRVTSISTKTVK
                     IPAAPSSVSGNAGTATKFVSAQKVTLTGEVTGEASSQAGWSIATTLEALFDTAPGAIG
                     PTAAATLAFGGSVNIPQVTVDTKGRVTAIVARAIKLPAAPSSVSGNAGTATKFASAQK
                     VTLTGDVTGEASSQAGWSIAATLKSLYTTAPGAIGPTAAATLTYGGTFAVPQVTVDKT
                     GRVTAITSRTLTMPAAPTPSLSVTSSGSGDFVKSISASGSTISYVKGSAASTVTYKVN
                     IGTTWSGSAAPYTQTITVSGMLATDNPIVDVTPDSTYDTAVSQVEAWGNIHRITTAAN
                     SITVYANDKTEVAIPIQLKCIRG*"
                     /db_xref="UniRef100_B7XDE6"
                     /db_xref="A0A0F2JIT6_9FIRM"
                     /db_xref="sne:SPN23F_17820"
                     /db_xref="B7XDE6_9ALPH"
     gene            8646..9557
                     /locus_tag="SRR1747027_scaffold_2_prodigal-single_12"
     CDS             8646..9557
                     /product="hypothetical protein"
                     /codon_start=1
                     /transl_table=11
                     /translation="MVFSNALFPVMLATGVAGTTTSSTISDSNTIVDGVTKLADSINS
                     NGALVTICAVFILFFILLIIGSVSLIIKLAKKNESNANSTIEGYNQVMSLISTALAES
                     MASRPTEVPQVVQNVEQKEEEKKNTHITNILGMAVDESILYKGAAERVIEKLHCNRVA
                     IYVFHNGNSSGYGLPFVKMSCIYENTDNGMHTKRARDANVPLHVFAEMLSELYRNKEF
                     GASENDPEWHEASVSEFISNSPTKAFYMKAIEGDKGIAGFTVCEFDEVVDVHGTIQGN
                     LLRGALQDMNEAIHYIITNQNFSSRYN*"
     gene            9644..10144
                     /locus_tag="SRR1747027_scaffold_2_prodigal-single_13"
     CDS             9644..10144
                     /product="hypothetical protein"
                     /codon_start=1
                     /transl_table=11
                     /translation="MSEWNIVAAAIVIVCALGVLALKVYQAKKKGGTITFDTFLDTYG
                     DDIITMLQDTIVIMTVDSANFESQEEYEKEIIHTTVEVMKKNCVHFGIPQKVIDLVDT
                     DTLTKWISDIFTSRKPDAFSALDKETLEKHEDIIDQEVIDVLMPSYDEVSNESNIIEG
                     ERNTGN*"
     gene            complement(10178..11533)
                     /locus_tag="SRR1747027_scaffold_2_prodigal-single_14"
     CDS             complement(10178..11533)
                     /product="hypothetical protein"
                     /codon_start=1
                     /transl_table=11
                     /translation="MEELRPFDISQIRHSKVLNRSICMPSLVQAYSLCIEYMKDWFYS
                     KFENKDFIKSEYIDGKYIFDEFRTLTKIELLKRQKPSLTITPTIDWDYDNDGIDSYPY
                     GLSLYTMTGKFKSAFFNDRTHDVYLGMNMETILMRFNFRLRVETRAQQLDLYKYMKIA
                     HRVGFSDVKDADMDFHVPYPMILQMARDMGFEVEQKSDGYDQIKDIPKFLKYLNLHSQ
                     IPFLYKHRTINGKHEFFLRMQRLSVNIRPTGISADDGEREGHLTNNFNIELDTEVRFP
                     APRMYAYYSKGVHDLKKVYSAWDNHDGAPVTLCTFKAIPIQEENKYGWPLYMSTQYEQ
                     SILEKDKPLVMDCTQLVEGEVGEVINYCMETGVSPSIFFDMCIINGGELVKGTIDWKS
                     MVFKSNLPVRTLGSFVGIYLDTNYMNTVLSNKRGFYEDRTTESVHPNSRQAIAERGKS
                     I*"
     gene            complement(11625..11870)
                     /locus_tag="SRR1747027_scaffold_2_prodigal-single_15"
     CDS             complement(11625..11870)
                     /product="hypothetical protein"
                     /codon_start=1
                     /transl_table=11
                     /translation="MKMKYLSNVPPERYIFYVGKKRYNLSKWFGYPNQDRYESYDEGD
                     FCSNRKSSPLTRDQKYANEKFAERLKELGLTEDDVNI*"
     gene            complement(12080..12604)
                     /locus_tag="SRR1747027_scaffold_2_prodigal-single_16"
     CDS             complement(12080..12604)
                     /product="Putative uncharacterized protein n=2 Tax=root
                     RepID=Q332I4_CBCP"
                     /codon_start=1
                     /transl_table=11
                     /translation="MSQATIIFGFPGIGKTYAFLHQAELNLKLVDSESSEYHWTKDDE
                     GNKIAHPDWPKNYIDHVVEIGKSEEKIADYILMSTHEEVMNAMKDKFDIMYCLVPDKE
                     AKDYFIDLYRNRGNDEAFIAKLSDNWESWIHDTIERAFNNNCTVVIIGPDKHYKTLYD
                     FLKNPPKMAMDFDK*"
                     /db_xref="UniRef100_Q332I4"
                     /db_xref="A0A072XAD6_CLOBO"
                     /db_xref="Q332I4_CBCP"
     gene            complement(12629..12718)
                     /locus_tag="SRR1747027_scaffold_2_prodigal-single_17"
     CDS             complement(12629..12718)
                     /product="hypothetical protein"
                     /codon_start=1
                     /transl_table=11
                     /translation="MSFRNAFIKLAVYFVLVFVKAFITAPATY*"
     gene            complement(12737..13027)
                     /locus_tag="SRR1747027_scaffold_2_prodigal-single_18"
     CDS             complement(12737..13027)
                     /product="hypothetical protein"
                     /codon_start=1
                     /transl_table=11
                     /translation="MEEQQLSYEQVKDVIGKAVMYQDYLGIERFATIGWLEPYLIDGS
                     DGVYWLYLVDEDLDYNNKELVVNYGTPAKPDMRTIMYAEIRLSTEVSLDKWR*"
     gene            complement(13118..13333)
                     /locus_tag="SRR1747027_scaffold_2_prodigal-single_19"
     CDS             complement(13118..13333)
                     /product="hypothetical protein"
                     /codon_start=1
                     /transl_table=11
                     /translation="MCKMTIEVSNAEERLAVGNAIHEQLRGKQDYIDNNIILNIDTDY
                     TVELYVMSDCKELPKIEIDFNKLKKSE*"
     gene            complement(13410..13649)
                     /locus_tag="SRR1747027_scaffold_2_prodigal-single_20"
     CDS             complement(13410..13649)
                     /product="hypothetical protein"
                     /codon_start=1
                     /transl_table=11
                     /translation="MNKETLNILYIINKDFAHAASLAFNPRNAMHISKNDGFFDNAYN
                     QQRDTIINTNTFIRLGRDAYSPEQIMAIKAAQNVE*"
     gene            complement(13843..14007)
                     /locus_tag="SRR1747027_scaffold_2_prodigal-single_21"
     CDS             complement(13843..14007)
                     /product="hypothetical protein"
                     /codon_start=1
                     /transl_table=11
                     /translation="MKVKKWIKSKSISKDSKEVKKESESIKDSNDDFYTIFPKDPIEE
                     DFYLSQVLGI*"
     gene            complement(15293..15619)
                     /locus_tag="SRR1747027_scaffold_2_prodigal-single_22"
     CDS             complement(15293..15619)
                     /product="hypothetical protein"
                     /codon_start=1
                     /transl_table=11
                     /translation="MANLAARINDDRYKINRKNKPKEQLLFGLQMKYMELDESINQIL
                     SGKKGAEVLNGALYTKGTENNFLNCWKAKRLATSCQSAAKLSNLERKFRDYRKGNRNS
                     DISMSN*"
     gene            complement(16029..16724)
                     /locus_tag="SRR1747027_scaffold_2_prodigal-single_23"
     CDS             complement(16029..16724)
                     /product="hypothetical protein"
                     /codon_start=1
                     /transl_table=11
                     /translation="MAAKINVRSKYPYSEKYDYETRMELIDLDKEKVKDITSGNGFII
                     SAPKAIKDDLKDENGIFSTKYGQTLQDANPYGNRYRCKCGYLSTRLYNGQTCPVCGTQ
                     VKYVDDNFTYFGWITLKDPYHIIHPNLYMNLASLIGQSTFMDIITPNDRKDEDGHTVE
                     PARTKDEPFKNLGLTEFYEKFDEVCDFYVNKRPDKRDHYELIMKNREKVFTQSIPVYT
                     IHLRPFKLEGGAI*"
     gene            complement(16708..17079)
                     /locus_tag="SRR1747027_scaffold_2_prodigal-single_24"
     CDS             complement(16708..17079)
                     /product="hypothetical protein"
                     /codon_start=1
                     /transl_table=11
                     /translation="MKVKYIHSRMVSPLTNVVDRLLRMKSSYDCSRKEEQLEACERAS
                     RFYSKWGSLVALIKEAYKGKEIDETLLINLIVMYAYDFDIERCEENIDSAIETFEYIL
                     NDINRTRVIYDYKGEYYGRED*"
     gene            complement(17076..17519)
                     /locus_tag="SRR1747027_scaffold_2_prodigal-single_25"
     CDS             complement(17076..17519)
                     /product="hypothetical protein"
                     /codon_start=1
                     /transl_table=11
                     /translation="MAIKRRAEFDIVLRDGEGSEFTVKTFTRTAFIYNNAFVYRVNCE
                     NARDIIERAVSCDPILSGPDRKMLKCIRISGNLNNQFSGIDSHMLIYSDDEFNLYFIQ
                     GLYDDFIDIVCSRVEGNKRVVSVIADIHTATEVHKMIQFTQGGIR*"
     gene            complement(17600..17893)
                     /locus_tag="SRR1747027_scaffold_2_prodigal-single_26"
     CDS             complement(17600..17893)
                     /product="hypothetical protein"
                     /codon_start=1
                     /transl_table=11
                     /translation="MDYNKVSRRSLIKNNEKFDAANNHILSDYYDAEKEKGEVEDIRL
                     VEKATVKVDKATRIIKEKSSDLLSAMISTTSTTFDELVSNVIDNLDELGDAFK*"
     gene            complement(18014..18481)
                     /locus_tag="SRR1747027_scaffold_2_prodigal-single_27"
     CDS             complement(18014..18481)
                     /product="hypothetical protein"
                     /codon_start=1
                     /transl_table=11
                     /translation="MQHKYIHLSNYPNSAKFFMYPNNRKIYTMFRFNKNEQRDIVIPN
                     KDAECLVSLGYEFMVIKRQVIMLDRVSIEELQHSIDIIMADRHSYPCAIFDSEQACYE
                     WIRKQEVRDSMDMIEYYVDRVNFACSEEYDIAQPWKGQLESYIPTKKDLMVGK*"
     gene            complement(18498..19028)
                     /locus_tag="SRR1747027_scaffold_2_prodigal-single_28"
     CDS             complement(18498..19028)
                     /product="hypothetical protein"
                     /codon_start=1
                     /transl_table=11
                     /translation="MQMYLVQRGTFRTEINENKKSYLDKNIRFDYMGSAEFEWGALPK
                     SYDRILDKAGDYSIYIHPTIKNANDVPLVVFCNDEDWEQIQQTLTDFIESNNPKKISN
                     YFLKERISFADRHYKVGPPRSRWDKVDEDDFWWDIDHDFFFFYGASDRANHIEMCVTK
                     DMIAKAAAAVTKAISK*"
     gene            complement(19030..19557)
                     /locus_tag="SRR1747027_scaffold_2_prodigal-single_29"
     CDS             complement(19030..19557)
                     /product="Anaerobic ribonucleoside-triphosphate
                     reductase-activating protein
                     {ECO:0000256|PIRNR:PIRNR000368}; EC=1.97.1.-
                     {ECO:0000256|PIRNR:PIRNR000368};;  TaxID=1262795
                     species="Bacteria; Firmicutes; Clostridia; Clostridiales;
                     Clostridiaceae; Clostridium; environmental samples.;"
                     source="Clostridium sp. CAG:307.;""
                     /codon_start=1
                     /transl_table=11
                     /translation="MHYSEIKYCDIANGPGVRVSLFVSGCTRHCKDCFNEVAWDFNHG
                     PDFSKSIQDEIIEFLNKSYVDGLTILGGEPMEPQNQQGVSEFLRRVREEAPKANIWLF
                     SGYELDKDIQPEDGRVHTEYTDDILKNIDMLVDGPFIAEKKNISLKFRGSENQRIIKM
                     PATLREGKIVLWEDM*"
                     /db_xref="R7GBD0_9CLOT"
                     /db_xref="rto:RTO_26320"
                     /db_xref="UniRef100_R7GBD0"
                     /db_xref="1.97.1.-"
                     /db_xref="1.97.1.4"
     gene            complement(19569..19955)
                     /locus_tag="SRR1747027_scaffold_2_prodigal-single_30"
     CDS             complement(19569..19955)
                     /product="hypothetical protein"
                     /codon_start=1
                     /transl_table=11
                     /translation="MKRNLLELCGKAGPYSIYKLPRSMQPGNQRKRYFASSCEFSNYF
                     YDSLTRDVNTIDECIDYLQKEIIDRYGSIDRFFYTQTEAYYYLNFIIANEQAQKLRYA
                     YENIMKEISGTEDTWDVIDNAPIEIE*"
     gene            complement(20070..21326)
                     /locus_tag="SRR1747027_scaffold_2_prodigal-single_31"
     CDS             complement(20070..21326)
                     /product="hypothetical protein"
                     /codon_start=1
                     /transl_table=11
                     /translation="MEKRVSKMITKQEDIDYLLSVKEPDITTSFIMNNFGDFGDGPRF
                     NPYDLIEVPIGAYGGTMANGKERKNKNKFTTGVGRLIFNKFFFESDPVLLQYFPYTND
                     NVTGKTYEGILNQMGYLMLEGKVDTETYKRFCKKSQKMMPYVSILAPNHSDNMLTITK
                     RINKKKAQLLKEHKAELDAKDDNSVKVFDQISNELLDYAKDLMKDDPAMDMFNSGAGG
                     SFGNNFKNMFVMRGAVKDPTPNKGYNMITSNYIDGISKEEYSAIANTLAAGPYARSKK
                     TEVGGYWEKLFMAAFQHIELLPEGSDCGTKRYIEMNVDKKNINMIMYSYAIVGNKLVE
                     ITSENRDQFIGKKVKLRFSSMCEAKNGICNACAGNLFYRLGIKNVGSATPQIPSKLKL
                     LSMKLFHDDQLNFTEMDPMRAFLPDD*"
     gene            complement(21423..22478)
                     /locus_tag="SRR1747027_scaffold_2_prodigal-single_32"
     CDS             complement(21423..22478)
                     /product="Uncharacterized protein n=1 Tax=Streptococcus
                     mutans OMZ175 RepID=M2LN57_STRMG"
                     /codon_start=1
                     /transl_table=11
                     /translation="MAATMPTKEQIKKKLKENGIDLPISEQEFDKIYDNTLGRKAKTD
                     KALAKYKADPCEVVPADMSILLKSYVDSYEQTQKFYQYIQDLLNTIETYEQKLKEANN
                     IIATLRDGNLDLIEQLRKARQERIRFVQIRPSKSLQDELYELYEMVDTLQKENDAIRG
                     IYDDVDEMKQTVETANQICAEYEAENKSLKMENQKLTGKIMSLNIQINSYKDREANKQ
                     IPLLYRGTEEDKYSGEAKDMVLECLHDKLKTLDTNFRSYAVIKSIIEANPIDGTRMKI
                     RKDLEQFLLNYGKLAKADGSMYLLTRNGLEVHVGSNHGSIGWKGDSRFNTSISSTPSD
                     KVRGNLNQFTTISRMLL*"
                     /db_xref="UniRef100_M2LN57"
     gene            complement(22604..23446)
                     /locus_tag="SRR1747027_scaffold_2_prodigal-single_33"
     CDS             complement(22604..23446)
                     /product="hypothetical protein"
                     /codon_start=1
                     /transl_table=11
                     /translation="MADKKMVLYDGLKNNDMINLLRDSSLKTSIDIIEHDTGRVIFKG
                     LHNKVIISGSGLLAHKLFDITEPEVTPSYNDKLGIVTPEGDETHDIDAHTNATEDDPK
                     VLLFCLGLDGCGNESSQVYAVDYTKWIAPDMLIPFRYPISTNDISADLRETYFGRVES
                     GDHIAYYFKRFDGDPVLKQQYIDGTPIDENVFESQKTDSAETYVELTLKVTKEDIRDY
                     FIATTGIDSAKINSVSLCYCWPKEVNGALYFNDIRPLTKLNIPNEPMIDVTKGIDIIY
                     HIHM*"
     gene            complement(23522..26116)
                     /locus_tag="SRR1747027_scaffold_2_prodigal-single_34"
     CDS             complement(23522..26116)
                     /product="G234 protein n=1 Tax=Yersinia phage phiR1-37
                     RepID=G4KKH2_9CAUD"
                     /codon_start=1
                     /transl_table=11
                     /translation="LSIEIKKVYSDNPYVDELVYYTLQLGLGTVLKLKGVADANETLD
                     ILRDAENYLSCMDGTAILGTFTYIPYEVLTSTKDSNGLEYGLGLPETIAKNIYYNPKR
                     YTTLNQTKQDQLLECMKKWYTEHYEEKNNYYRMLNGQPPVDYPDIYLKEEDLPSSLEG
                     IDISKPIHKMDSGTISILEKEDILERLYEEDATNRGFLKHLGAKKIDIYTARKAGPFD
                     ALYVPKISSDSIREMYVEKLQNNRTYTMRTIYSEAYKHQSDYYEHVLAVFIVLTTLID
                     IISRVQEFITRKEIFDIRSVEYLFESYGVEFFPEIPLKYQIAMIKNIHTLLKYKSSAQ
                     CMVDICSLFGFDNIKVFKYYLLKDHNVDLATGDYVYDEDPEKQFTLKFIKLPLEDNVN
                     DYIRVPSNHIDYDEITEGDVTWDGGLPHEKVKKEVLEKTFNIVRTKYISIDTIYDIAK
                     MSVEQSYFFNMLFDNYEMEKLLRLKLPFIDSSHTFSLADVFSMLTALSYFYYGIKDDI
                     VGADQVSVLHVVNGFNFKADMAELAGYIQLHHGKQDALDNLLKFRIPDGQIPSFEQMM
                     DLFTNNLEVRDALIEGMNDANNLREYLIYWKLYNSLMTVELTFDHFKNPDTGEFYKEA
                     PDEDGVEHITYSEYFKHKEPLLYYVLLDCLAIEKEEERKNYISTVIDNIVSCLENYID
                     LDDYQSLFHNLPAFSAEAVKVYISKVINFFKSFKVDFLGLNTIYYLDDDFENVIRLID
                     DLRLERWFEKDEIMAIFDLIKSIRANMTYEEKVKLVEDIYLDIRTWVNKNLREDIVVD
                     GEEDYQKVIKLLKMSLVCIYETLDIHVERTDLEFLDMFCVLDKFQIKYTPDENIGFTD
                     WALIKRDE*"
                     /db_xref="UniRef100_G4KKH2"
                     /db_xref="G4KKH2_9CAUD"
     gene            26567..27217
                     /locus_tag="SRR1747027_scaffold_2_prodigal-single_35"
     CDS             26567..27217
                     /product="hypothetical protein"
                     /codon_start=1
                     /transl_table=11
                     /translation="MEEYNPMPGIDSYQENMNPCINSPNSVYAIQFYQTRDSLTDVDT
                     YRQFLKNVEMRVRKSETYKNYKSFLMDLGFDHCQVHGYINSTMATLEMHHAIMTLFDI
                     AMLITEHLLNTVGYVSTFDVVQLIKEEHKNGNVALVMLSKTPHQLYHADKSFFIHPDM
                     CIGNWPELLRKYNKGLTQDLAFNLLYYIKKAIENGCTVDNNLLELREEIKDWSNML*"
     gene            27214..27660
                     /locus_tag="SRR1747027_scaffold_2_prodigal-single_36"
     CDS             27214..27660
                     /product="hypothetical protein"
                     /codon_start=1
                     /transl_table=11
                     /translation="MNSITVFLIILCIVTVLADIFLIYVIHSMRKSVKDNVKTEYYKC
                     NVNATVDETIPKILDLYVQNVFADYQAKYLASETKQYITPDQEQKILKEMGNLCADRF
                     SPAMADKLSLFWNYNEIGAVIADKVYLTVAAYVAQNNAVYPPEPKQ*"
     gene            complement(27706..28521)
                     /locus_tag="SRR1747027_scaffold_2_prodigal-single_37"
     CDS             complement(27706..28521)
                     /product="hypothetical protein"
                     /codon_start=1
                     /transl_table=11
                     /translation="MAGTAWNNYRYSSSVECIVNSIIRVYDIRKANISIFREAGVIDQ
                     ATYEWLYDMEKINREIWIGNFLRSDPHLSKILSQGIIEAKRKFFELNEIEDKEVLEID
                     NDAVYILGNRPIRFQQVSDYVYFKDAEVYSSYYKVKDLKYLYYFNQMTREERLTVKGL
                     GAQSTMLHEHFMLDFLKELFYTAQVDGVSTAITLLSNFHQMYISKTLDIGYYRTLNPT
                     SRFRIVNFDQFGCFESDIANPMMKNLIDIEYNERILREFNRLLGIKYFKWYDD*"
     gene            complement(28527..29048)
                     /locus_tag="SRR1747027_scaffold_2_prodigal-single_38"
     CDS             complement(28527..29048)
                     /product="hypothetical protein"
                     /codon_start=1
                     /transl_table=11
                     /translation="MIIFTPFPETKEWLMSIRPERYHFYEYNLSSPYNIGIPLEALIP
                     NPEYFPDEVLRSHDESPDFDIAYFNFIANSKEAFFTFMSLVLPLYDDPEACVIIYYSQ
                     GLFRDMILEYLSKFIQARYGYNSYIINEPRDLECVKDNGSFGVRGIIQIQEDAELALI
                     MGYYGPIEAPKEE*"
     gene            complement(29045..29716)
                     /locus_tag="SRR1747027_scaffold_2_prodigal-single_39"
     CDS             complement(29045..29716)
                     /product="hypothetical protein"
                     /codon_start=1
                     /transl_table=11
                     /translation="MNDVPANAWIVQTKDLADSILMNGGKIILMTEEVPDYLRSPQYG
                     TSCLSATCLMPGYEAISFLLDNDFANFQMAYYNALMMPESTIYFATIISAVVNNIPLG
                     FIFGTEDIEVQCMNQFLAFLLNTYGIQLGVEGQPNGIMYGAYIPNNICMLYQNNLLTP
                     QEFLYIYPVDMEIDPGCLQKLIMDIHPMVNHPDDIMEYIAYFNFARKQLKEGNRVMID
                     PMEAL*"
     gene            complement(29720..31165)
                     /locus_tag="SRR1747027_scaffold_2_prodigal-single_40"
     CDS             complement(29720..31165)
                     /product="hypothetical protein"
                     /codon_start=1
                     /transl_table=11
                     /translation="MAKMDFLASRMRSRTLMPADYFDMLQGPPVSAFFTPDEVAYIRH
                     LILRNKNDMKIKALNSIMKAKGFSRLSGGTNRIVYRYYEDPSFVLKVALDRVGLNDNN
                     AEFKNQQYLKPYVCKIFNSTPCGTMATIERVLPITSKEEFQEISDAVFEIITDRLIGK
                     YVAEDIGKAYFLNWGIRSGFGPVLLDYPYVYKLDGAKLFCINRDEFGRQCGGLIDYDN
                     GFNKLICTKCGRRYFASDLQDDNPANDLIITRGGKYPMDVILVNRATGEEVKFARSSN
                     IIAKEMKTPKAHEKMSLKDIHPVLKHGNEIIYDPMASSIEKPENDENHKTEVPEEPKT
                     EAPETEEKDAEQETTVIPATEEPSDEPSECDKAHMNENTESVTEEVAEEVAIKAEEDT
                     KVEERKVTNDDNDSEFTKKLKEDVKDSMKTFTQQKAEIDLGEVSDGRPAKKTTKKSSG
                     AKKAGGSKKASNAKVASKFIMSPDVEDTKEE*"
     gene            complement(31171..32964)
                     /locus_tag="SRR1747027_scaffold_2_prodigal-single_41"
     CDS             complement(31171..32964)
                     /product="hypothetical protein"
                     /codon_start=1
                     /transl_table=11
                     /translation="MLRNNSPTLQGMINNVEPGVGNFNTGSFNATQFQSPYPSPKDMV
                     MNAGAAAFQQYGNPMYLNSFQAPGQSINMTMPQPMEHVQSFVNVPGAPVNPDLAHMTG
                     QSIQMPTNPTGRFMNVQNPVPNYGRNFVGGIQQQTPSQMPPYASFIKNGELTLSGLPS
                     MQNTPQHYGYLDVYDGEVVHPDVYHGWYGCEQYPFQRESAQVAQYQSYQNNLRNSFMQ
                     RFPGYSNPYMGYGFMQPVQQPQINPEVQHNMNLAAYYGMSYEEFITNSSTMYKIMCRI
                     SSTYLGQNEEVNRRKEKRFDVKRCFGTLVQDPNDVDEDGLFYPPGAFDARGNLTRYYQ
                     GLFCVNRKRVDENKKKLREATVLLCNGKVVPTRKKPIDFINSREKMDQWFINDQRYKY
                     YKAMADYRTAMMYLNAPERQVDHCEGNVFRTFAKSLNYVYQKELEQRWAYSRATQSTQ
                     TFNKDAFMEGIRKVRDDNRKKRREENDRKFMELVQRVGGAGLDLEKAKEEANHYKTRP
                     FIEDGDWIIAKPGVDIVGMPLEQSVNKIIKMNMVTGEEEIYNPDKPMGLDVREKIRQS
                     MEHPTFNDMDDDELARRLELFKEASFETNEV*"
     gene            complement(33022..33597)
                     /locus_tag="SRR1747027_scaffold_2_prodigal-single_42"
     CDS             complement(33022..33597)
                     /product="hypothetical protein"
                     /codon_start=1
                     /transl_table=11
                     /translation="MRKPNFKVDLVGRDSGRPREERKPVQPWNEPVRREQLPRNSFDN
                     QFDEGWYRNQKDNWDKSNVTIDEFLQSLQNLIKKNQISAESAGKSITTEIKRLFLDSV
                     VTVTNNISTARIEYMDKLLFDYIQDIFISICAHYKMGTISEVNKTDILNTLHKSIDNA
                     VGTMGYAGNFNYTGLMYGIFKIIYYFFNKEN*"
     gene            complement(33613..34398)
                     /locus_tag="SRR1747027_scaffold_2_prodigal-single_43"
     CDS             complement(33613..34398)
                     /product="hypothetical protein"
                     /codon_start=1
                     /transl_table=11
                     /translation="MKEVIIKVVKSAIIDIYTDASVDVGRKISCSGIIVVDRRRGTVI
                     SEQYCIKENATNNAGEIIAIWMAVNAAIQLFWISPMPFEVNIYSDSQISLFGCRDWLT
                     RWVRCIKNGQMYSTSGAPVANQEWFEDIYHSVISSRLKLRFYHCKGHINPTNPRLLFR
                     ADKQFIRSNNTNCDNIGHSIWQVQYYNDLVDNRSRDNLKAYKASHYLNYKPLEEVYNW
                     NGHTGSPYVALITGIPMRFNFTMQEIEVYKQLIKGGYNNPVLY*"
     gene            complement(34510..35037)
                     /locus_tag="SRR1747027_scaffold_2_prodigal-single_44"
     CDS             complement(34510..35037)
                     /product="hypothetical protein"
                     /codon_start=1
                     /transl_table=11
                     /translation="MILGKPYKFLDEAATQDLMDPATSSEVKDTVEELEDVLTNNVEE
                     VKDSKMVSNGGVPVTTAESAVLFESKGQYYVAMEAVMTICEDEAAAESEDPTPEEVAD
                     KAPDVIEQIADANNVDADDITVVISKESAMYLVECALNESKCGKKDGKAAKKVKGLSK
                     VAEALKGKIKVLNKK*"
     gene            complement(35114..35887)
                     /locus_tag="SRR1747027_scaffold_2_prodigal-single_45"
     CDS             complement(35114..35887)
                     /product="G282 protein n=1 Tax=Yersinia phage phiR1-37
                     RepID=G4KKM0_9CAUD"
                     /codon_start=1
                     /transl_table=11
                     /translation="MIDPKDLHEQYEYVDDVPDVIKLDQVPTYDRYDYDLTDEQSFKH
                     YIDAVERNVRTSFEYRQMVSYLRDYLDMNKCAFYENVTNADTTKVHIEIHHAPFMLRD
                     ICYIVYNKRVAFNEALDEEMVAKEVMYLHYNLWVGLIPLSETVHELVHNQYIFVPCTK
                     VLGHWQEFYKRYQPYMSPEQIEQIESIIEASKYSDNEEHKTILSKKFIYVDPSGAYKL
                     PKMEDVAAMLKNRITDLMENPQPPVERPREPIDPMVFDI*"
                     /db_xref="UniRef100_G4KKM0"
                     /db_xref="G4KKM0_9CAUD"
     gene            complement(35960..37228)
                     /locus_tag="SRR1747027_scaffold_2_prodigal-single_46"
     CDS             complement(35960..37228)
                     /product="FAD-dependent thymidylate synthase {ECO:0000313
                     |EMBL:EGE23145.1}; EC=2.1.1.148
                     {ECO:0000313|EMBL:EGE23145.1};;  TaxID=857573
                     species="Bacteria; Proteobacteria; Gammaproteobacteria;
                     Pseudomonadales; Moraxellaceae; Moraxella.;"
                     source="Moraxella catarrhalis CO72.;""
                     /codon_start=1
                     /transl_table=11
                     /translation="MAKTIRSSKVTYEDNSNLNSIQSYLVYMNDGVRVCTQACACCWD
                     KPIPSTYEEQVDYLAKRSSTGHTSIFEHSNFVVLLKLSTIINMQEIQYALMTLADARY
                     LNTKIAFYRPEGQLASCYILIGGSYRGYDELFRTAKYPNNAVMKAIAKVMYQYLDARL
                     FSYLCEHDILNAESFQGVEPDPVSKFVSVFNPNGLYEDEKIKIISADSPKQIYQNVCD
                     LIGGEAFTPADCDPMGTITILFKNMSRTGTHQLVRHRNAITQESQRYVDYSNAAFIDP
                     VKFKPDKYDINKKYTVHFGGQEFQFTSNELGEEICKIYQDMLGQGLMKEDARAFLPGN
                     VACRKIYMTFNYSNYMKFLELRCHPAAQAEIRSFAIDCRDATTSIFEQFANEFEAREN
                     AVDEILVDKEVLLKEVIKNEPELQEESTKE*"
                     /db_xref="A0A0E1Y9V5_MORCA"
                     /db_xref="UniRef100_F1WV23"
                     /db_xref="2.1.1.148"
                     /db_xref="2.1.1.14"
     gene            37443..38354
                     /locus_tag="SRR1747027_scaffold_2_prodigal-single_47"
     CDS             37443..38354
                     /product="hypothetical protein"
                     /codon_start=1
                     /transl_table=11
                     /translation="MKSLITRCNKVGSPVFVSPFYFLVRYYIYERKDGIIMYTSLEQY
                     SYYKTFAEDYFNFAKNVILRYPKSIQILVDYADMVRFTFANIRRPNIICLHIDNIVCE
                     CGNGYNKRAICSLIIIAITHELFHVEQAMIQHKYVENEFYHNWVERCIDYKVFSWLNE
                     NKSIINKRYNMELDLSYFDNRNTRCDQYETVSVEEYYKYIFLNVIFRKEEPYRNFVAS
                     VLDKYQNVAIFFNDGSNFLIKNNGGFCDSCLNDFIHVVGSMAGRYDRYTVSVNVVEGT
                     YRDKVGVAMVTFTLSNRQIYPMDFRQM*"
     gene            38584..39357
                     /locus_tag="SRR1747027_scaffold_2_prodigal-single_48"
     CDS             38584..39357
                     /product="hypothetical protein"
                     /codon_start=1
                     /transl_table=11
                     /translation="MKYEVLRVPPNIDSFRHAYDILKAYLFDILEMNFNDFYKFCDSC
                     YFLMDSTREYYIGAAYICRKTDVNPELLKYMRVYTLDPILFIDGDDVTKDTYMKLYDL
                     IGTIIKDKNDGMISVENIPDEKAYNNALKNLGFTNVSTDDRIRWVKLPKTTDDSLYKK
                     FDFTKDLDTVDKMVRFHNEHMDESMAQEEYIRKLREENKANKQPDPPQFLQTEEDFMR
                     PNPKCDCKCMTCPNFDKCHNHYDHTHCHNPEEHNHCTCN*"
     gene            39449..39808
                     /locus_tag="SRR1747027_scaffold_2_prodigal-single_49"
     CDS             39449..39808
                     /product="hypothetical protein"
                     /codon_start=1
                     /transl_table=11
                     /translation="MMIVFNRNEYMEAVQSQSKYFRSDPLETRKNHVYEVGSLGFDLV
                     LCREFKNNPKKKFFLVIPDALLDPSKEYVRVLCKFTNKNGQLMEDYDYLLHNDSSDGF
                     VKIFKTTLKEINKCTSC*"
     gene            complement(39852..40379)
                     /locus_tag="SRR1747027_scaffold_2_prodigal-single_50"
     CDS             complement(39852..40379)
                     /product="hypothetical protein"
                     /codon_start=1
                     /transl_table=11
                     /translation="MSESVKGLVNEIKTGLSQTSSSHKDEVRVMKAMLNDPSYEVSVY
                     SKDGVVDTYNPCKDFRAMCSSIVSSAAKVPQAEAANMMESYEVKKSEAASMVNISKEF
                     VNTFLHTGRKLPMGAREKSDVSLSLKMVAPSTRLYPQKVGVNDDGSARYSKSPTTVPE
                     HEAIRVHAPCPSWVK*"
     gene            complement(40441..40608)
                     /locus_tag="SRR1747027_scaffold_2_prodigal-single_51"
     CDS             complement(40441..40608)
                     /product="hypothetical protein"
                     /codon_start=1
                     /transl_table=11
                     /translation="MAKKEKNKNVDKIDKDNFIAFLSSMTPVEVNKLIEEKGKPPKPI
                     CPMFFYPNPND*"
     gene            complement(40682..41035)
                     /locus_tag="SRR1747027_scaffold_2_prodigal-single_52"
     CDS             complement(40682..41035)
                     /product="hypothetical protein"
                     /codon_start=1
                     /transl_table=11
                     /translation="MKKVYQRPKKSNPVAKEILMQKRIDMAFDQAKSSAVNYTSLIAS
                     LVLTIMLKINDTMPDEKITEFITKFDRIITDETQKFEPINETLKRVIKEFDGDTTVDE
                     IIKLNPKLAGYIDAE*"
     gene            41147..43801
                     /locus_tag="SRR1747027_scaffold_2_prodigal-single_53"
     CDS             41147..43801
                     /product="Uncharacterized protein n=1 Tax=Odoribacter sp.
                     CAG:788 RepID=R5NW70_9PORP"
                     /codon_start=1
                     /transl_table=11
                     /translation="MKMMSELIPLRLYSSNRHVFVPLDPKNKRFGSAIFLMSPDRNEN
                     EKMTHMPYLHLQEQYYKSYFIDRNVMTYINSDAYRDTDEPTKFNELEEAALSEAMFHS
                     TKAKLVIENGSTMDEVNIKRVLNNDFIEHASNMISFKKSVDKFVVKVHPSVADLQNSA
                     PNYVTKTGRATYSYYIDNTIHILSYMVYDEKSMDGPYANYCQAELIACMIGLQYEINP
                     MIAEYTGSALMQIDWLKEKYKKILKDDNFLIRDNDKKDISGLYVIDVIHEIYESKGPA
                     GLRRFLSGDMNLFRQYSSKRVYKIIAEILHTSITEGTLRSKERNELKDKDFGLPKKRK
                     YPMPDEAHVRSAIRFFNHCDKEDEEELASAIKAKIKKFKMKDVKVGKENRLSKYMTES
                     VNESAAIDPNLDGYIDFFSDNGEPIIGNKSKDYLAVLQICEDLDPLEFQRISFYPVYR
                     DSKYIKKRIVLYDPNGVPMSFMDVYNFPSSQNLAQITTAVARSYRGHHLGAKMLKMLL
                     DSNFHIENGINRYWWTVHPGNEASEKIATDAGFKKLNDDLDDFGRYTYIYDFDGKLDD
                     KFMPAVSESAIMLNENSGFYMSDQTTEVLKEDVANDVKFKKFLYKERLKNARAVIPIY
                     NEIKSRNSNIERTYRELDLYKGRNLYVDTSYYHEMYLKNAYKGTKRALYMYFDFLSRL
                     MENQEVMKVYPTITYFFPVKYPRNISNVESLIDWKQDFNVFSLIFYMARKDPEVLKRW
                     AGKQMVFLGDNGYFKIDFGDFNTRNLVRLKKNLTRILSGGKITTDENPDDAEDYKTDD
                     TTTSAKANVINALDRIENSTNIAIDDIGAIDTAFVSHLSMDNTMPKIDGKSTALFILA
                     PNSKAVVSEIGDKALRIKGINSYYKSKI*"
                     /db_xref="UniRef100_R5NW70"
                     /db_xref="R5NW70_9PORP"
                     /db_xref="bvu:BVU_1307"
     gene            complement(44140..45864)
                     /locus_tag="SRR1747027_scaffold_2_prodigal-single_54"
     CDS             complement(44140..45864)
                     /product="TCP-1/CPN60 chaperonin family protein {ECO
                     :0000313|EMBL:EAR97343.3};  TaxID=312017
                     species="Eukaryota; Alveolata; Ciliophora;
                     Intramacronucleata; Oligohymenophorea; Hymenostomatida;
                     Tetrahymenina; Tetrahymenidae; Tetrahymena.;"
                     source="Tetrahymena thermophila (strain SB210).;""
                     /codon_start=1
                     /transl_table=11
                     /translation="MKDSTKWTNVVPKETLTEIQKYVLNDLSKTLKQSFGPMGSNSCI
                     KKENALNVYTKDGHTILKNIYYHGIIEQSIKDDVESITRHIVTTVGDGTTSAVMMSSL
                     IFEAINKYMKQTNLPPVEVTKHFNKAINHIAEVIRNKYSKECTLDDIYDITMIATNGD
                     EFIAQTLQDIYKTSGMGVFIDVAASSTEETSVKYFDGMTINTGYNDSCYITNATTNEA
                     VIDHPRIYFFKDPIDTKEMAAMLDAIISKNIYVPYARYAQGDKEAFNEIIPTVIVAPK
                     ISQDLSAIMKSISQVMSQMDPANRLPILIIDGYHQHDIMGDIATLCKGKFIHKYIDAD
                     IMQADIESGNCPTVDTIQDFCGYCESVVATPARTSFINPCDMRDENGEPTLEYQNLVK
                     FVETELTQAKNTGEDAHVIGTLKRRIHALKSNLVELNIGGITQADRDSLRDLVEDAVL
                     NCRSAAANGVGYGANYTGYMASHDCVNENDADYVEIYRYIFNAYVNIIEELYSTSTND
                     IDKLLEDMEKYGPYNIRTKKFDGKVKSSIESDIIVLETIGKIVGLMATCNQFIVPSPM
                     HNVYEQDS*"
                     /db_xref="I7MEQ0_TETTS"
                     /db_xref="gwf2_scaffold_4_294"
                     /db_xref="ctm:Cabther_A1827"
     gene            complement(45885..46511)
                     /locus_tag="SRR1747027_scaffold_2_prodigal-single_55"
     CDS             complement(45885..46511)
                     /product="hypothetical protein"
                     /codon_start=1
                     /transl_table=11
                     /translation="MLASERNAKRRNKVLFDIDSIIDWDLTIINYYKHHQDKLDSKQK
                     EFINQPMDDFKWMRMYGDIDQLDELGADIAISKADLIQYAITTSMETLYKTYNGYNVG
                     TIIKAKIRCNDEIEAQFIKKRMPRADVLIAPRSKVHAGDYTRIILMNARDALEYINDK
                     VIDYMICNVRLYMDKNMPEMPPRDIALLLDIDDFTIAKMYTDVPDAFG*"
     gene            complement(46589..47206)
                     /locus_tag="SRR1747027_scaffold_2_prodigal-single_56"
     CDS             complement(46589..47206)
                     /product="hypothetical protein"
                     /codon_start=1
                     /transl_table=11
                     /translation="MIDIKTKSAYNGIAVPAGYTDEDAYLCFYHIHYKDEKMNDPKFG
                     EYFFEQDILGLLNYTDIKEADIIIIDSLYVKPELRSKGFAKDMLDALIDNYKDSLIFT
                     QCVTLQKEYPECPSDDQIQEIIAGSMSYFIMNGFTSINDYSCFDNREAMIYVNEAAKP
                     IINYICKLHRGCKSVWPEEALESKADEDDFQPDKNPEKEVSKNEA*"
     gene            complement(47227..48003)
                     /locus_tag="SRR1747027_scaffold_2_prodigal-single_57"
     CDS             complement(47227..48003)
                     /product="hypothetical protein"
                     /codon_start=1
                     /transl_table=11
                     /translation="MAYGNYSNNKDANKPFEPSVYSPYRMNNGESQIDKTCLTFSMWN
                     KNLKISISPRKENSEEMVFDMEHGISIYLNHTKAMMFAHEVKNFLRDPDTYTGSGVAS
                     GQGVITISNGKELGFDTPVLIIRKMGENGEVVSSFAYEFKTNYHYAIRNYTGGSDFSK
                     EIDEYKNLEIDQMLTMLEEYYKAMTYTVAYTVLEGNKYNSDRIQNNLRSIAEKLGVEV
                     SRGNSQRGSSFNSATSFFNNGGSNKTESESYPAATLDDIY*"
     gene            complement(48025..49056)
                     /locus_tag="SRR1747027_scaffold_2_prodigal-single_58"
     CDS             complement(48025..49056)
                     /product="hypothetical protein"
                     /codon_start=1
                     /transl_table=11
                     /translation="MANGYLCYHHTDMDGKAAGFEVYNYLVNQGVKPNANMFIMRGYD
                     EPYNEDDFTNKTVFIVDLSFTLSSIQKLFTICEGAAEVFWIDHHKSSIECIENDDIRS
                     KLDNYKNLTYFVNNYACGALLSHYFFNHRERKFPSNESIDYKFTWAKAGALKVDDPHF
                     GTTHIDIPKYLRFVDQWDRWVYGNDPEPVWFNYGCDTHNTSLFCYATKESQSKTFNNH
                     FWGYVLENYFVNTILHDGKVAKRYYDGRARAARAAGAYECNISGYKALVLNYSGNSQV
                     FGPRIKDYDLVCLWQFNGKSGLYTYSFYTDKDNVDCAKLATKYNPNGGGHQKAAGFSH
                     PELLFKPKI*"
     gene            49231..49785
                     /locus_tag="SRR1747027_scaffold_2_prodigal-single_59"
     CDS             49231..49785
                     /product="hypothetical protein"
                     /codon_start=1
                     /transl_table=11
                     /translation="MADSNFYDELDLRYPEMAICLDRIDRTNPGTKRFYIPILTPNVD
                     TSSLNETKQTVRQNSSIMDNQESINISNVQVTNCLNITIPKELCAFVGGDFHVKNVGN
                     MTFTTRGNIAGSGTVGPPESYSALSASVSNYSGTKTQYKGILNSIPTDEYRYIEKGSK
                     WIVVFIGGDITCPQLVGRYTEPAS*"
     gene            complement(49829..50983)
                     /locus_tag="SRR1747027_scaffold_2_prodigal-single_60"
     CDS             complement(49829..50983)
                     /product="hypothetical protein"
                     /codon_start=1
                     /transl_table=11
                     /translation="MRSIHYDFTPFNDIFSRIIARGRADASDMNNLKRELNKFFKDSD
                     CKNVYYTDNTDKMFFGMKVCADIDSSKIYEYLTGNDNMRIGRYMIEIDSKLFNPVMNL
                     QPEELTAILLHEVGHMVNDTTPINDARNYINCYLADNRETLKYSDSVHYREILAFGLK
                     DFLSKDHSFFYIADEDEIMADEFVRGCGYDRYLDSAQKKIIANNAKLYAEYDSISKFT
                     TFAWTMRLYKSLRFRRVGALRTLAKAKAITGSKIEKAEMENLAKRIIRIDDDTLLESV
                     QSAVKAKLRKMRYENMRSLDDDYYELAMRARNVEDEDDALYIMRQINSRIGIIEDYLN
                     SGDLDNREKDRWFKSADRFRELREKLAKSTTYKSKTFGIYVNYPEIRDNL*"
     gene            51131..51484
                     /locus_tag="SRR1747027_scaffold_2_prodigal-single_61"
     CDS             51131..51484
                     /product="hypothetical protein"
                     /codon_start=1
                     /transl_table=11
                     /translation="MSLFKKKHKPRVSLTVLCDFSFQDISTGQVCNYICWLFRNYGFM
                     HIGWGYKNDNGCLRCYLYTTSDSEFMGQYFRDRSNNEIANECKSAPDSRFKSVSWTND
                     IVEVIPVSEDGEKWS*"
     gene            51475..51786
                     /locus_tag="SRR1747027_scaffold_2_prodigal-single_62"
     CDS             51475..51786
                     /product="hypothetical protein"
                     /codon_start=1
                     /transl_table=11
                     /translation="MELNYDLIVNADGTLYNPPAPEGLAKEYYDSISICIKHKDPNYF
                     SYDCMYCSGCSRGDDYKKNPIPEKYKQAVDAYEYILQEYINEHNPGVGFGGLIITLST
                     M*"
     gene            complement(51846..53633)
                     /locus_tag="SRR1747027_scaffold_2_prodigal-single_63"
     CDS             complement(51846..53633)
                     /product="hypothetical protein"
                     /codon_start=1
                     /transl_table=11
                     /translation="MPVVGNRNSTVGMGRGYANDPIKKFATAYQECVKDILNESGVDM
                     FSEPSKALMIGQSNEALKNFFVEGQADLIAGEVAALGEDAALVDDAQEMAEAQYDNDR
                     SAVLTEYANLGSFNPVIGMTFPIHKNILMNNIFDKGAIPKVVAKDPKFTISMETRTLI
                     TPDGEEIDMWKEQYKMRAAIDSTAPFTEVEMALPEVETTDVIAALGGTGDENLSIETY
                     ISAVKMKIALAEGDINPETNQPVESNQEVDVWVPTHLNFNMAYGEYDRTITQPVVVTG
                     RDAADYTAKKEYKDVITGYMMKNKFALTAVHGVITAVKLNARFDTSSAMFKTCSVSWK
                     VRTDPVEIPSANPINVPVSPEEVKDIGALYNINQLSKILSLIRLALGNYKDDKIKLAL
                     DDSFKTMPSDSKYAGTFDFAPRANYALDHVEWRHKTFMDYLDSVVTGLLQVLNDPNMT
                     ISIFGAPDLIRKITPTEYTYTTPSNIGPVDLDFTKTVVTSDKRVYQFISSDKLRGNAN
                     LIIVLCPRNSERIIYRIYDYQMYISNEIRNVVNYALPAIHAFERWKFVEYQPVQGRIK
                     ILNPTGLTNIAPNDDPIGGQSYSDFNLLK*"
     gene            complement(53745..54440)
                     /locus_tag="SRR1747027_scaffold_2_prodigal-single_64"
     CDS             complement(53745..54440)
                     /product="von Willebrand factor type A n=3 Tax
                     =Thioalkalivibrio RepID=D3SGW8_THISK"
                     /codon_start=1
                     /transl_table=11
                     /translation="MILVDFNESSFLKDRKVLTEVEVDGQPVDNDENIPPDDYTADGG
                     DDTQAPADAGSDQPDGSEGGDEAPAEDYTQGGDDAGGDPDAGGEEGGDDGMGGDEGGD
                     SDAGGDTGGDGSEEQADDARGLEQEIFSDLTPAQLALKHQELKSNFLKVYDSTAAIID
                     RINEIPSDERFTPSISYVNKQLSAFRDTLTDYINDVYSTKSYMENQVNYYKFLNVLHS
                     INQILDEINKEIQ*"
                     /db_xref="UniRef100_D3SGW8"
                     /db_xref="D3SGW8_THISK"
                     /db_xref="actn:L083_6757"
     gene            54561..55412
                     /locus_tag="SRR1747027_scaffold_2_prodigal-single_65"
     CDS             54561..55412
                     /product="hypothetical protein"
                     /codon_start=1
                     /transl_table=11
                     /translation="MPSNKAIGYVILEGLNVEPNAKILSQDKHTGKVIGSAIFQEAEK
                     ENRNGRCYLASDLLREINCPRTKELLRSNTFYSEWCHPIGDMVRQQSIDPKCAVARIL
                     SLEMDGNFVKGTFTPINTPLGLGFNAEILEGVMPAWSLRALGCLEMIKGRNVVTNLKM
                     VTYDSVVYPSHDAAYTQGIVSESAAMGTFGKYGKEYREAVSNLKSSALKEGGELIPIT
                     NDQVISYIKNESANISRILEQVDCFYESTQLVGNHVKLVAKNGDIFMVNLESYIQDEI
                     AKYCITK*"
     gene            55612..56190
                     /locus_tag="SRR1747027_scaffold_2_prodigal-single_66"
     CDS             55612..56190
                     /product="hypothetical protein"
                     /codon_start=1
                     /transl_table=11
                     /translation="MFNKKKKLDFKGELVPAYQSKTVKPHHVFKYEDDEHVCTCGGNC
                     GGNCACHHKEDLDQMAFDGTFGARWDEIDLLATLDDAAYGKAVASFDKTKPVYAMVFN
                     HNNELTNAMLFPNTAIPTMMTQITEDGVASILDDVAFVGTKEKPLGVFVPFTAHEEAL
                     KTAANLFAINAQCAENYKTLAERVAEKKALGE*"
     gene            56286..58796
                     /locus_tag="SRR1747027_scaffold_2_prodigal-single_67"
     CDS             56286..58796
                     /product="hypothetical protein"
                     /codon_start=1
                     /transl_table=11
                     /translation="MNECVNIHNIRKRLRGLAYTESTFANQENLKKNVRIALESNNPK
                     DIMKSIEYGCKIIPIQFESVLSLFDALYECGTTGQLVKMKNYICEEATPKVRDAKETN
                     TNLKRKLARVKTSINTNINKTISNAQDAISNTINGAKTNFQSNTTQIANNVKSGLGLQ
                     SDDKQQPETKQEAYLKCYEDIIGALSVCEHCDRILENYDTISRRFNLEKLFIENVNCN
                     GIGDTVIELCHFIETYDMPDYVKYNTVIETAWYGFEQNGIEYNKSELLEAATDYFLMK
                     ENGYNFCKEILENTVIFDKQDMPAGMQVITELEPADGKYDSVFDRLEEASAQLSETAG
                     MTLVKEQADFDKLFNDYKKSHESNDPNKLMALVRKLYSLNVSNIVEETPNFLKWIRYI
                     FILGNFALHPILGAVVSIGSIFARLKFERDETDKMIKCFDREIKASEDKAKSSKDPED
                     QKRLKAYIKSLEEAKEKVEQYYDNMLSDKELEKKYSDDPDDIEGDSFNDIKMDIKDGA
                     DEWDDMDDFDWDKLDEAAVDTILNTDALIDAKDKYSAIPINTLSHMSIFNGEDLDSLA
                     KLSVIYPDVWSPELMESSMQGQLNKIRKNKITFESAMDRFHRINDYENAISILHNYQA
                     PEIHTIGEAKVYLECLVGALESVAIIIDTWDNKNVMVEASFTNALKLASINLKKFMQK
                     LSDKDKAISKTVDMNVNVFMKSVDNALSNENREQVIKGSVLPPASKIIKLAITTGALW
                     LVQPAIAVITALGYLGMSAKHKKKERALIIDELDTELKICNKYIERAEAKDDMKALKQ
                     LYNIQKSLTRQRQRLEYKMKVDFNQNVPKINTNSDRGY*"
     gene            complement(61064..61987)
                     /locus_tag="SRR1747027_scaffold_2_prodigal-single_68"
     CDS             complement(61064..61987)
                     /product="Uncharacterized protein n=1 Tax=Clostridium
                     difficile P28 RepID=T4NAD9_CLODI"
                     /codon_start=1
                     /transl_table=11
                     /translation="MPRTKKVATTEVVENVETATTEKKTKKYPIHKNWNNPTPGDKAN
                     GYEMNDIGVHRMYVEIMILENALGTLPNSEELMREYIASQSPDANTIKDEIDAVGEAE
                     VMSKQITVYPRGYFKPVANNKFIDIMDAREGVHGADKFADKELVKKPFIYDYQMRGFF
                     KDSCGLLIRGGAKYSSAVKAYKKVIDGNIFVHPRRIAWNLPEFYFNDEGKKIEVNPEN
                     LKVFQRPLRTSGPSGERSAIAASEELPAGSSCKFYIEYLDPKMHDLIVEWLNYGCMHG
                     LGAWRNSGRGIFIWRELKEDYSDYSNETDEE*"
                     /db_xref="UniRef100_T4NAD9"
                     /db_xref="T4NAD9_PEPDI"
                     /db_xref="T4NAD9_CLODI"
     gene            62138..62617
                     /locus_tag="SRR1747027_scaffold_2_prodigal-single_69"
     CDS             62138..62617
                     /product="Terminase large subunit,helicase n=1 Tax
                     =Yersinia phage phiR1-37 RepID=G4KK82_9CAUD"
                     /codon_start=1
                     /transl_table=11
                     /translation="MVQYNQQQQVVYYHTSTTNKSFLEMAQYLKDIGIKNYRWPLILL
                     DPDLAKIDPFDPMLPQPYKVKVLRECIYNPIYFIRECVRIESSTPGGMKFGLHRGNMA
                     IIFCMLQNINCFVDLPRQTGKTIGVLTVLLYWYQFGISNTEINFLHKKLDGVIGSAA*"
                     /db_xref="UniRef100_G4KK82"
                     /db_xref="G4KK82_9CAUD"
     gene            63014..64027
                     /locus_tag="SRR1747027_scaffold_2_prodigal-single_70"
     CDS             63014..64027
                     /product="Putative terminase large subunit ATP-dependent
                     DNA-helicase n=1 Tax=Yersinia phage phiR1-37
                     RepID=G4KK84_9CAUD"
                     /codon_start=1
                     /transl_table=11
                     /translation="MRDLLPPYLRMSQVEGRDGKKIKEKSNVRDLQHPVNGNRIRTVA
                     SARNKVAAASQMRGRTSPIIYYDEFAFSPYNKIVYTNMVPAYNTAANNCKMVGAPYGI
                     YMTTTPGLLTTDEGKAADEFRKAATPFNERWYDFSRQQLDEMLAANSYSSFVYIRFSY
                     QQLGKSEEWFRNICREMGDWTAIRREVLLEWSDVNDECPFSKEDLDTIKAMLRQPINT
                     IMVFNKYPFKIYEQMDINRSIPILGVDVSAGLSRDYSTIVVIDSRTSRVTATFECNYI
                     STIEFAAVIQEIVSKWMPRAVVNIERNGVATTAIAMYRAICTFLTLIAMKRVKSSTYY
                     NVA*"
                     /db_xref="UniRef100_G4KK84"
                     /db_xref="G4KK84_9CAUD"
     gene            64314..65114
                     /locus_tag="SRR1747027_scaffold_2_prodigal-single_71"
     CDS             64314..65114
                     /product="Putative terminase large subunit n=1 Tax
                     =Pseudomonas phage OBP RepID=G9I9P8_9CAUD"
                     /codon_start=1
                     /transl_table=11
                     /translation="MGFGTSVIGKLVKTNIKKNLFFTIKDRVVEEQIINGITHRRQQK
                     VKVYGFDSSKSGRAELYELVSDRVEYHKDKVIEPRLHEELCALKMDVKGRIDHPVGGH
                     DDLVIAWALALYVLYRGGDIANDFGITRHMIKTDTEQDEELYEVNNDAEIISDKIETV
                     DNGSEVEDQMKYLDSAPGKKLYSEWVNDEYQKDQKALEKVLSTKIGREAYIQANHIDP
                     ADFAESHSVYTVPDSVFTDFYNDGNAMERQDTGAGNLYERFMKVMSVR*"
                     /db_xref="UniRef100_G9I9P8"
                     /db_xref="G9I9P8_9CAUD"
     gene            complement(65151..65465)
                     /locus_tag="SRR1747027_scaffold_2_prodigal-single_72"
     CDS             complement(65151..65465)
                     /product="hypothetical protein"
                     /codon_start=1
                     /transl_table=11
                     /translation="MNDTITYRDIFGNFNEIELYYLLLKNRKAESMEKLLYTRIWNEE
                     FGPIMPGLPKSFLLISPVGKPNYLLYLIRSKLYRYLEEQKANGVDVRVEYDSKTETWK
                     KK*"
     gene            65578..67593
                     /locus_tag="SRR1747027_scaffold_2_prodigal-single_73"
     CDS             65578..67593
                     /product="hypothetical protein"
                     /codon_start=1
                     /transl_table=11
                     /translation="MIIREDSQRFKNINKSIKFDNTKIYKRENQYIANDGKQISLASG
                     NFFESLAKTNPEAFNTAKIKQLKASENLVKDFCDYLNWLYDSQMETVDEFIAKHPKYE
                     EIKDENNLFLSTFNTTIAQAMRIDEQILLSKGLSEKEVKKTLFSEYIPDNLDEEGIQR
                     ILNLRIRNNKVLTDSLTKMIKMNYKIFELTEAEASSLIEELEDDETNSEGIAKIKEAF
                     KNPKILDQFRMGNNFDFRSIGGACIFLSNNDSIRFSQHPSKNLSRIFKYDAIIVGHGD
                     EIKDSSISKAMEIGDKKLATKSAKDAIQYTDELNALIDKDLAAGRYNSFDSQINFMAF
                     KQKLNTIYKLLNKVTDDNLDELTELTNDIMKSIELMVIHLSDILQNKKEVEALARIRV
                     CAKKINSYVKARNNPKQAMRDGRSRDWTVQPINTLQASGLNTVVDILRQLKKEGFKKI
                     FVGACNPGGIRLPKDLTNDKDFSVYYGTANIYLESIYEFPEYQSILEMECILDSALDR
                     YGRHYKDMSVGELYMEYARLTESVITEGKITDKLKIIAKRAWEINTTIWRKVVEFIKK
                     VLATIIEKLSKKFSKAGKMKEPIKTSYIEIKNDKPVVTEVTISNTQELNKIVRDRIIN
                     LQNWAKKTLSEQDRINSKLQNELNKRKLSSTDSSVKESSFFDNIIFI*"
     gene            67607..68377
                     /locus_tag="SRR1747027_scaffold_2_prodigal-single_74"
     CDS             67607..68377
                     /product="hypothetical protein"
                     /codon_start=1
                     /transl_table=11
                     /translation="MIQANRMTELLDKIERRLGTAPLNLPENLQKPVWAEKVIAHETL
                     DTFSRYFPNAVDINLDKSMLTKDGYYLVDEVFGDNVEIIGVRDLNWTQLSRATSRRSD
                     AYGFGYYDFLANNYSMDDVALIQARADQMSLFSNSVFVDFVPPNKIRFTTVTGADVTK
                     TMDQIPVTVLIKHALNLKTIPATMMETFEKLAEADVAKFLYENLKYYDGLETVNASID
                     LKLGELEAKATTRDDIVAKLEESYVTAANKHQPIMFTV*"
     gene            complement(68424..68795)
                     /locus_tag="SRR1747027_scaffold_2_prodigal-single_75"
     CDS             complement(68424..68795)
                     /product="hypothetical protein"
                     /codon_start=1
                     /transl_table=11
                     /translation="MYIITMKEMNNIFNLLIIFARAPGITGAKGITMNETSYMITYFC
                     KKDCNLPTDTFFDKIDKINISRGLKGVYEMVSLELNTNEFIYVATEKMSDGRVFQGYG
                     LKTSIIEGFKIDVMQNDPVEE*"
     gene            complement(68845..69156)
                     /locus_tag="SRR1747027_scaffold_2_prodigal-single_76"
     CDS             complement(68845..69156)
                     /product="hypothetical protein"
                     /codon_start=1
                     /transl_table=11
                     /translation="MNKFSEWLSDADINHTITTVKDGYIVSFIDPPKELNTAISNMMI
                     EIDTGEEDPITHLAIVKSTNIFTASGDSIVVQERYKGQIINEVYKKLKPYIENKVKLG
                     V*"
     gene            complement(69193..69723)
                     /locus_tag="SRR1747027_scaffold_2_prodigal-single_77"
     CDS             complement(69193..69723)
                     /product="hypothetical protein"
                     /codon_start=1
                     /transl_table=11
                     /translation="MDHMYGHTLYGYEDITKAFNYYHFDRNSQLIPTAAASSYFECIG
                     DERIAHYTIVSANMKKVHETCIEDIYPYLLRILRAKKYKCGIIMIEPKQLYTAACNLG
                     LNKVKRYISNDMFGSTNDFLYVHDLNEPVFEQMINSKYGKNTCRTIDEVAYIKLGPAD
                     TFKYIYDLMDDVCKYF*"
     gene            complement(69730..70494)
                     /locus_tag="SRR1747027_scaffold_2_prodigal-single_78"
     CDS             complement(69730..70494)
                     /product="hypothetical protein"
                     /codon_start=1
                     /transl_table=11
                     /translation="MLIDPMEFMKYDKISDDVYTLGPNTVLRFNVSLSKITSDGKRYH
                     YYKEFEYQSRASNQDTLITVKRNYDYYLSIENVQKNRSTEDKAFIRIGIQEYPKFRAQ
                     LEVVYSWFHSKEFKRLFARNKGKLVLTSPVPEDAINGYPQNKFIRFVPTIIDKGEGKD
                     RLEPGVEMDLSSYDNYVLMNYDRFMGLYYLIANFSMYQAAQNLVGCLGLPEGLNRFNM
                     GSSGAEKLITADEFEGKTEGVSERTISSKRNISSLE*"
     gene            complement(70590..71012)
                     /locus_tag="SRR1747027_scaffold_2_prodigal-single_79"
     CDS             complement(70590..71012)
                     /product="hypothetical protein"
                     /codon_start=1
                     /transl_table=11
                     /translation="MVYPIIAFDKKEVKKLISKGETVIHITDAELISEIGKQKNADTS
                     IKHATTQIAKCSAIGTAIAAVAPHMIVTIICGKAALKTLMMALNVKLIHTAFIAYLRN
                     YDICEDDSGEIYLIKTRGFNKMHNNEFIGNSNLLFSYA*"
     gene            complement(71030..71722)
                     /locus_tag="SRR1747027_scaffold_2_prodigal-single_80"
     CDS             complement(71030..71722)
                     /product="Uncharacterized protein n=1 Tax=Melioribacter
                     roseus P3M RepID=I6ZPQ6_MELRP id=720280 bin=RAAC39
                     species=Melioribacter roseus genus=Melioribacter
                     taxon_order=Ignavibacteriales taxon_class=Ignavibacteria
                     phylum=Ignavibacteriae tax=RAAC39
                     organism_group=Ignavibacteria"
                     /codon_start=1
                     /transl_table=11
                     /translation="MYCFKCGHQIPDGSKFCPECGAQLNETEKKNDFTLNASKLEPSK
                     KDSSKVALFATVAIVTVLIAAIIAIIGGFAKKNNDNTNIPDDNQTNVTENVNANDPSV
                     TGEHGRYLLNFIYDGYYILTNNDSEFDYMYLTIIDENKCGIEYGTHPDEYHEGEYKCT
                     SADSKTFYFMFKENGTATWKLIMTIDGTEGDENTYRKYSAEDVDDTGLTIYGTINNSD
                     YYWSDEYYLYNN*"
                     /db_xref="RAAC39_29_56"
                     /db_xref="107256370"
                     /db_xref="I6ZPQ6_MELRP"
     gene            complement(71789..73558)
                     /locus_tag="SRR1747027_scaffold_2_prodigal-single_81"
     CDS             complement(71789..73558)
                     /product="hypothetical protein"
                     /codon_start=1
                     /transl_table=11
                     /translation="MKFGKPESKAEAIAMCMSSMKLLLNLKDQDEQYELATRQAMEIF
                     PDLFKEELEIPDHPNEDDDHGSKRGILRNISKVFDDVLTRHKATTIHLMSEGGGNDSI
                     AKLSAEMNKTEESAAPEASKPASTNKQEKKVEKKVTTKQQLLQDEVPAYDDVTEVDEM
                     PNNANTNMGSGNAKIDLGTGMIFDPDSINEEVAAEFDPSNPARAFIQQTGPFAQDGGA
                     MMPGQVTGYIPNPIGAPIPQQMMIPATSVPQQVLFPQQMVPQQPVITQPPVKPIHKVD
                     EPPKQPVKVAEPDKVEVDLNKVDIDDLKKDPSVQKKPEFIQPMQAPAPGSVAPNQSRE
                     NLYDNSAMIAKFNKIPLKEIEEIAAKNGVDVIFEESPHMGLISVIAVNPDKSTINPKC
                     FTIDTGFIIDKRVKLIDACPRINQNTILENGEFYEVFNTVGNKSHAKKVLDEKLFNDI
                     FYGGLMNISKRPMYSKSYKDLNLKLALITLPTRGLNAEERSSLQEYVIKMDNDGYLDK
                     ALSYAPGSRFVFAGNKLDKDHLSSFTLINEGVPAFYGALYTPVNPVKIISKDGQIEIE
                     CKNPAPASQPAEAHHHGCTCGHC*"
     gene            complement(73771..75303)
                     /locus_tag="SRR1747027_scaffold_2_prodigal-single_82"
     CDS             complement(73771..75303)
                     /product="G121 protein n=1 Tax=Yersinia phage phiR1-37
                     RepID=G4KK60_9CAUD"
                     /codon_start=1
                     /transl_table=11
                     /translation="MHKVEVYRTHVEIHDYTLGDYPPLEKRYGIFDPIYHRVNPKGRY
                     YDENTRTLYIPRSASIPYLERIFGVEAYIDQSCDPAGKIVNPMLRYRPRDEVQEEALQ
                     FMLSLGKYSNNARYSMLSLNLMTGKGKTYCSITALSYLGLRSIIITNTNEWLAQWKAF
                     FLEYTDIKSDEIYYVSGTPKLMQLYRRDISKYKVILCTHATIRSFAERNGWEAVHEFF
                     KYMQIGVKIYDEAHLSFDNMFMIDCFTNTWLTYYVTATPNRSDRDEDRIYRSYFENVP
                     SINLFNQDEDPHTSYIAMRYNSNPNPMQISQCKNKFGMDRNKYVQYLVNQDNFYRMLR
                     ILIDMALKHGGKHLYYVATNDAILKIRDWIYENYPELIGQVGIFTTLTDSEEKRRELD
                     KAIILTTTKSAGAAVDIPGLVETVVLAEPFKSKVLAQQTFGRTRAANTTYKDLVDTGF
                     FFTKRFYEEKKPVFTKYATDCKEVTLRQSDLIKVSDDIKAKHDGLIQPMEFFDDRDKG
                     VK*"
                     /db_xref="UniRef100_G4KK60"
                     /db_xref="G4KK60_9CAUD"
     gene            complement(75654..75848)
                     /locus_tag="SRR1747027_scaffold_2_prodigal-single_83"
     CDS             complement(75654..75848)
                     /product="hypothetical protein"
                     /codon_start=1
                     /transl_table=11
                     /translation="MATLRELLNEFPEEMICIEDGIRGFNTTKTELAAGDNAYLLDKQ
                     AHKFNNVSNLFIIGDPEEKK*"
     gene            complement(75916..76572)
                     /locus_tag="SRR1747027_scaffold_2_prodigal-single_84"
     CDS             complement(75916..76572)
                     /product="hypothetical protein"
                     /codon_start=1
                     /transl_table=11
                     /translation="MQLQEGNQIAQDGEHDLDVKGMEAFVKSSMAEETRTRLKKILYE
                     DILNCEYIDQVKVLKDIAMIEKEIHDSILAGDKKFFKPAKVKSQSAYEDPMRIQGIKA
                     SCAYNALHEHGTEALDMTIRNSIDVVKVEMTPRNIDIIKDSHPEVYEKALALFRTKEF
                     ENGIDAMAIPINESVPEWVKPFIRFGEIINDNVSKFPLESIGLFRGNPNNNSTNMISF
                     *"
     gene            complement(76841..77230)
                     /locus_tag="SRR1747027_scaffold_2_prodigal-single_85"
     CDS             complement(76841..77230)
                     /product="hypothetical protein"
                     /codon_start=1
                     /transl_table=11
                     /translation="MTDSAIISLDGWYRYVLRFCDGIPMTIKNQVCDVDKVIDGESEY
                     AKVSTEKITDYDFINDEIVENDRLIDPMTITTQDGLKFSIINLISYMIGIFVNDYMNR
                     YCTNTNSESNGDCMITMKNEFLKNRAA*"
     gene            complement(77376..78182)
                     /locus_tag="SRR1747027_scaffold_2_prodigal-single_86"
     CDS             complement(77376..78182)
                     /product="Prophage LambdaBa03, HNH endonuclease family
                     protein (Fragment) n=1 Tax=human gut metagenome
                     RepID=K1U027_9ZZZZ"
                     /codon_start=1
                     /transl_table=11
                     /translation="MIDPMIFDLPKDPMSFDDRTLNVVFRPITLENIPKGYFISNYGD
                     VFSSYSGRLLSLHVNSNGYYQTTCGVGNKLFPHRAVGNEFVAGRTDEKNCINHMNGIK
                     KYNYYKNLEWVTKAENNTHAYQIGLNDYIGEKCHSAKLTNSEVEYICSLLEKGMKIKD
                     ILSDIGMADTTNNYEIIRSIRKGYAWKSISSKYNIKESNYRFRTISKDSVEMACKCFE
                     DGLSISEAYEIVYNEPFYAVKDKRNTNKYVTLMDIKNRKIFTDISSAYVF*"
                     /db_xref="UniRef100_K1U027"
                     /db_xref="K1U027_9ZZZZ"
                     /db_xref="geb:GM18_2908"
     gene            complement(78346..78975)
                     /locus_tag="SRR1747027_scaffold_2_prodigal-single_87"
     CDS             complement(78346..78975)
                     /product="hypothetical protein"
                     /codon_start=1
                     /transl_table=11
                     /translation="MYSCIYYNLYTACTTTTQGKSCNSAAALFFESFLNNNVPMGSMN
                     ELVTFIHNVITEARFYDDKEVLDRDITIEECFYQLMSSTGWGWIPSEEEMKIIWDMLA
                     NLGQEDLNRLFYKNNLFNFIDNTRVKNAILNFLCKLDQPYMDPNLVPEEAADELKAVT
                     DLIQEYVYYRYQIIDRLDKMYYLVRSNSIIQDRIVSLYRVIYIANFVNC*"
     gene            complement(79145..79354)
                     /locus_tag="SRR1747027_scaffold_2_prodigal-single_88"
     CDS             complement(79145..79354)
                     /product="hypothetical protein"
                     /codon_start=1
                     /transl_table=11
                     /translation="MEKTMMIDDLITALINSRHSYGNVPVYIAAEDSAHAINSIADIR
                     DIQLQNPNEGISMNAVMIMDFKFSE*"
     gene            complement(79660..80010)
                     /locus_tag="SRR1747027_scaffold_2_prodigal-single_89"
     CDS             complement(79660..80010)
                     /product="hypothetical protein"
                     /codon_start=1
                     /transl_table=11
                     /translation="MKLYRFSDIDSDEGFIQAAYNYDDSEDYVFDKLTDDIFNLTAIF
                     EDELPAPNVRIPDGSKFYFTEKGNRKFHKAIMKLNKFLNEHDIATIHTTIIDYDDVKD
                     QIVYEDTYQVAIHL*"
     gene            complement(80011..80571)
                     /locus_tag="SRR1747027_scaffold_2_prodigal-single_90"
     CDS             complement(80011..80571)
                     /product="hypothetical protein"
                     /codon_start=1
                     /transl_table=11
                     /translation="MDMARYWNENGWFHNYPKNEFIDQYKSVARDLVKVSFPLLSMEE
                     IDMAIDWSISNRLQDHPVRVDNNYKKQEVNMTLLAVADYVMSRRPIITSYGVMFKRHG
                     EVPNPIYELIDSFIKNRKKLKKEMFKYPKGSEMFEKYNLLQLLSKISWSLYTVMYNDK
                     LFNCWKAKSRNRYANQQPSIDERNEF*"
     gene            80757..81221
                     /locus_tag="SRR1747027_scaffold_2_prodigal-single_91"
     CDS             80757..81221
                     /product="hypothetical protein"
                     /codon_start=1
                     /transl_table=11
                     /translation="MILHNETPTAGVKFSYTESMLFNENAEIKTVLKNPNQFREAVIY
                     EHLSHMDPTKIKVFVNSAESRAMLEAGTITYDTLDRLQKKADVNNTCVNTAVCHVAKE
                     NDDDLWDQLVAARAEERRIMNELLDKYRSDVESLATNARTEIIEKCIPSNYR*"
     gene            complement(81312..81563)
                     /locus_tag="SRR1747027_scaffold_2_prodigal-single_92"
     CDS             complement(81312..81563)
                     /product="hypothetical protein"
                     /codon_start=1
                     /transl_table=11
                     /translation="MVPNREMVKNWFDEFDKRIMGLIEEEIDDASADINNEHLWETGY
                     DGEEPNPHTQNIVNKELYRTVLNYMKNHVNAFQPFNSDN*"
     gene            81712..83934
                     /locus_tag="SRR1747027_scaffold_2_prodigal-single_93"
     CDS             81712..83934
                     /product="hypothetical protein"
                     /codon_start=1
                     /transl_table=11
                     /translation="MARKTMTNQPIEGLIYPENYGPFAPIANGEDLVIHTNEITMQNW
                     DYYYKSLLNLFRDGIQTEEIHNKLITVVFADNKSLELSLFDLYLNLIMWYVLIAAGAP
                     VEAKHVFFDDEITQNSIKNYIDRFLIEEYRKKISNVVLNNIIDDCLNKFHDIEIFAMY
                     LSNTLCLEDNIALMKHSDQFRAAMSADLSNVPLEDVKSVGMGYANMAIDMMKNSKPIL
                     GYDHCLADAFRADQGINPKQFKEFSINIGTKPDGQGGVWPSIINKSFINGGVANPIDY
                     FIESSTGRTAQIIKLKNVGTSGTFARNLGLNNMDSKLHNDPNYDCQSNNLLRIEIRSK
                     KALSMLNNRYYRLNPNGIDHLLNARKDVHLLGKTIYLRSPATCASAAAGKGICYKCYG
                     DLSYTLFDTEQGFGINIGRIASEILSSALTQKLLSAKHLLETAITKVNWCPEFSDYFE
                     IVDNIIKLAPELDYKDYRIIIDPESIELENDEDSDLIDDDDGSSGIYNEFITSFVVHK
                     ISTGEDFLISNDKMEQLFITNELNTIIRKKGEPIDGKISIGFNEVKESYLFMMQIENN
                     ELTKTLNKLLAILNKRPVTSSYPSVSDLYQDLIDTTVEGNLNIAATHLEVILSNQIRD
                     PEDIFAKPKWWDHNPPYNIITLNEALTNNPSVVISMSYQKIKRMFYNPLTFKKNGASF
                     MDLFFMERPQRVINDIPEDDNGPKRKHGEIIDPMIPIDDPNRITVIDDNSTSIPDEEE
                     *"
     gene            83943..84824
                     /locus_tag="SRR1747027_scaffold_2_prodigal-single_94"
     CDS             83943..84824
                     /product="hypothetical protein"
                     /codon_start=1
                     /transl_table=11
                     /translation="MVEESVLKHSPLLFYIYFIFYKERLDIDMDPRYQEMATENELAV
                     ILSHYNSDFVYSIVYDQISRTLAGGTTNISAPPNVVGAWEQNFKAIMDQYGAESATQI
                     QEVRSETYHEIIDIICQQFNLQFTIADIDIYTAAYTLYEYFVCNLMNNIISFFAHYIY
                     KERTSIYEGMGLSELKKNKDSSTIYGKRMYKDIKLAVINANITRIIDNICNGMEFDFS
                     SIITASLDDKAMVKYMLNTISDKGNFFQDYIIKMVNMNLAEYVTGIRFALQEYAISHD
                     QIIYTNATQASQTHEAE*"
     gene            84845..86038
                     /locus_tag="SRR1747027_scaffold_2_prodigal-single_95"
     CDS             84845..86038
                     /product="hypothetical protein"
                     /codon_start=1
                     /transl_table=11
                     /translation="MDEKIINIPNKNSLSDEAIDQIVKAATDSTPEEVVRMNESISKA
                     DELSEEDLEPELRGISLDTPYEDLMQGTKNNYNISDQDLFELAKGGSTISDEDVVNKV
                     KESTDGMNLSDEETVEFLSLVSKFRSDSNMSGNEIYKMMPETMKEMVRELAIQAGAQA
                     NEYGSIAKFLLDQFLSSAELDQIFVDFQKSLDEALDIPSMTDLYSEHTKEVMTVKLPE
                     IIEKYKDEEPEKAALLQKVKDAFDAAYSLSRVKDHYMNNSRTRKLMRRDHTKYMSFCN
                     EVNLKNERTDFMLPDARGIHIAISKVLLEDVPVDPEDKINKLKITDVDVNKLTVLICR
                     SLDGLYASSTIDAAYIYYLLKNITMLNLVNENRTPFALELINNICDVIEFVREKEAEF
                     NASKK*"
     gene            86022..87173
                     /locus_tag="SRR1747027_scaffold_2_prodigal-single_96"
     CDS             86022..87173
                     /product="hypothetical protein"
                     /codon_start=1
                     /transl_table=11
                     /translation="MLQKSNTFVNLLNTESSIVQHVELSLYKSTSDNRTLKKTVFIFA
                     GYEYEVTYYDTENSKVNKISGVITDFDVEATSIYGQSITMMYWPKQEKDNKCNPCIPP
                     EEKPSEIVQGMPSCGCVLNKPDLSKYQGPETIEIPMNNLLDLNYLGSGKKPDLPKPMK
                     KVVKVVLLGISAEICRAVVINLKMLEDNQDNAVKEVNLKTGNVYTIAYLSQKDKCVYE
                     FDGKLVSITETNDTPKQDTVVRTSEQVGLNDTIYNSCDICDDTTDRDMYMACDCMMND
                     VKLTFDISVDFSGEYDSIMLSQIRDCTLIEEEGEPVTPVEPVEPAPNPKPDDDKSCCD
                     TCCGKVIDLITSNNAKIEIDPKTKEVKYTSNSGTQNISLKEIMEFYFAE*"
     gene            87253..88182
                     /locus_tag="SRR1747027_scaffold_2_prodigal-single_97"
     CDS             87253..88182
                     /product="Virion structural protein n=1 Tax=Pseudomonas
                     phage 201phi2-1 RepID=B3FJ92_9CAUD"
                     /codon_start=1
                     /transl_table=11
                     /translation="MPIISAEPVEKHVYRVTINGGCGIMENVVISDDGLYSIYFIKDD
                     KCVNATGRILNVVQNRAYPRNSYILFDYSEDTTSKKERIQFYKIHSIRDITPNNAYAI
                     ALKHGFEGTEEEWLKSLNGEAGKSAYQSAVDAGFVGTEAEWLDSLKGKSAYQIAIEHG
                     FLGTEQDYLNSLNGKDGKSAYENAVEKGFEGTEEEWLASLHGKDGKSAYQIACENGFE
                     GTQSEWLESLKCQEKPKSAYDIAVENGFVGTEIEWLASLRGPKGESAYDIAVKNGFVG
                     TEQEWLDSITDVTQLQAIVTNIQKNHLEWKVGM*"
                     /db_xref="UniRef100_B3FJ92"
                     /db_xref="B3FJ92_9CAUD"
                     /db_xref="bvs:BARVI_05025"
     gene            88272..90188
                     /locus_tag="SRR1747027_scaffold_2_prodigal-single_98"
     CDS             88272..90188
                     /product="Putative uncharacterized protein n=1 Tax
                     =Lachnospiraceae bacterium 7_1_58FAA RepID=H1CBT7_9FIRM"
                     /codon_start=1
                     /transl_table=11
                     /translation="MIQWHIVDSATFKAGTKIEGDLYFLTDTHEIYRGEESYSESVIL
                     YNTLPAEGIAKNRLYINATTLEGKIHNGTEWKQVIKPIDATVTAEGENAVSGKAVAAY
                     VAAELAKVNAATDVVSTITWDAAEHMLTATAKDGKTKQEITFDGLGVSLSYVAATGEL
                     QLLDASGNKIGDPISLPLEQFVKSGEYNAETQEIILYFDEKKTSSVKIPVGSLVDVYT
                     GVDGSSVKVEVSKDNKISATIKVSAEQGNCLILKDDGVYVAAPDLSDYMTKVDGAVEG
                     NIAIFGTDGQAVDSGKSLADLNSNAKIYQGASIVEAVGENTPKKGDYCIIKKPIAGDK
                     FELTAYSYDGENWVAFDGNYDAKNVYFSEDLLTTVQIGNITLTNGMATINTTGKNLVE
                     SWETIFVKEKNPSITQPSVSVTKPTSAVLEVGSTYEPSFTATLNGGRYEFGPATGITA
                     SSWEITDTDGHTASANTGSFDSFVVGDDTNYKVTAKANYEDGAVPLTNKGNAYASGQI
                     KAGSKSSTSGVIKGFRAGFYGALTTKDGEVNSALVRSLSGKTTATPASGNTWTITIPD
                     GAVRVVFAYPATLRDVSSVLDVGGMNAEIKTAFKQFTVDVEGANGYTAKSYKVYVTDF
                     ASAQVGSNTYTVKI*"
                     /db_xref="UniRef100_H1CBT7"
                     /db_xref="H1CBT7_9FIRM"
                     /db_xref="fpa:FPR_21960"
     gene            90208..91563
                     /locus_tag="SRR1747027_scaffold_2_prodigal-single_99"
     CDS             90208..91563
                     /product="Uncharacterized protein n=1 Tax=Eubacterium
                     plexicaudatum ASF492 RepID=N1ZWH3_9FIRM"
                     /codon_start=1
                     /transl_table=11
                     /translation="MASYAGITNTLDFAVAFSPKTAFPLDARSMFGSYDAAVAAAQTA
                     ENAGSSNTVYYFGQILTVFENDVARHYSIQGDKSLKEVGSSTIGDNKTIVLNNEVLSL
                     KNFGVQYYKYVDATEAAEGQEAVEAHYELTTGWKEGLTPKVVKNTEGEFELAWYEPSS
                     TTVEGLQSALATVQTTVTNMETRVTNIEAKDTEQDSRLDALEADNTTFKGDATVEGSI
                     KNLVNAGIAAQLADQPEAFDTLKEIADWCSTHSSDVVEMNNNITANKTAIAALEKFVG
                     KLPEGAKATDVISYIAEYYTTQTANYGDIVTHNASEFATAAQGAKADSAVQVVEAGTN
                     GHITVDGADVKVYEAPVASTSQLGQVKVDGASIAVSEAGVISVEAVDKSKVTGLDTAL
                     TTTKDNAVEDANKYTDEKAVLKTAVVASGSQATSGETASDEKVVSEKLLLDMLEWKTS
                     M*"
                     /db_xref="UniRef100_N1ZWH3"
                     /db_xref="N1ZWH3_9FIRM"
     gene            91697..92953
                     /locus_tag="SRR1747027_scaffold_2_prodigal-single_100"
     CDS             91697..92953
                     /product="Uncharacterized protein n=1 Tax=Eggerthella sp.
                     CAG:1427 RepID=R5G2C0_9ACTN"
                     /codon_start=1
                     /transl_table=11
                     /translation="MLNWYFITSAQYKAAESKDSESLYFLSDTKEIYRGADPFTQSVI
                     FYSELPTTPAVGQLYVDSATLEGKTYTGTEWKTVIKPVADTVTVDGTNPVSGKAVAAY
                     VTEALKTSAAEAQAAFKDASYDKTTNKFTFTTNSGDTKEVEIANLPVDMAFTKDASTG
                     VGLLQMKDNAGNLIGTGVNLDLERFVKAGVYDTETKKITLYFDDDKTDKVEIDASALV
                     DIYTGKATSTASVSVSKDNKISVTVKASATEGNLVQVKEDGLYVAPVNQSSKMDKDAD
                     AVENNLAKFDANGNAVDAGVKAGGATLAAEPDSTTLATEAAVSAVKSALETKVNEEKE
                     RAQGVESTLDTAVKAAQKDATQGITDAAAAAKAAKDEETRATGAETQLDTAVKAAQKT
                     ADDEVTRAKAKEDEIVAALTWKTTIA*"
                     /db_xref="UniRef100_R5G2C0"
                     /db_xref="R5G2C0_9ACTN"
                     /db_xref="fpa:FPR_21960"
     gene            93076..93585
                     /locus_tag="SRR1747027_scaffold_2_prodigal-single_101"
     CDS             93076..93585
                     /product="hypothetical protein"
                     /codon_start=1
                     /transl_table=11
                     /translation="MIDFYQLNESEVLNSNGKLPKGSFICCKDSSNIYIIPKLSTDGS
                     PIKLSDTIKILTESQRANLLTPINEKMYFCYDTGKMWVYYNDWFCLINDDNSFDIDQV
                     VLPAPTSGTTSTVDVEDSRIKAGTSAEFIPDPVYIDLVSDISTTVTAGKVTVTGTTNY
                     AVQGTVKIK*"
     gene            93655..94398
                     /locus_tag="SRR1747027_scaffold_2_prodigal-single_102"
     CDS             93655..94398
                     /product="hypothetical protein"
                     /codon_start=1
                     /transl_table=11
                     /translation="MAYDVPKFLRRDGDSLLFDQEGEFVFYVPEIYFDAGRKDAVING
                     EYVNLLGILDYAIFSPTGYSSGPKRFFFPTVFLTRPSRIEKQKNVKLKPGVDPQDYRL
                     LIYNKDDPVVVSVKVPQDIGNVESFYRIFLYGKLPVTIPYDKMQDYFTESIGLNGSSY
                     SITLQMFGFVISEICRSKTDLNTPFRLTNFTDPTSYKPLGIRDVPKYISPNSSIGSEN
                     WDNAVVGAIMHPNDVGSPMEKLIMGSSAQ*"
     gene            94481..96343
                     /locus_tag="SRR1747027_scaffold_2_prodigal-single_103"
     CDS             94481..96343
                     /product="hypothetical protein"
                     /codon_start=1
                     /transl_table=11
                     /translation="MYVGTIIEYDDQSAIRSLPIADVNNQPLYLALFTSDKGPEDWTE
                     LAGKDWFKTYGDSISFTKHGQPLLQSAISINAGARLLSKRLVADDATLANLSIVAKVT
                     KSESQVTDSEGNAIYIDDQGEETTEVTENPKMESKAVIKYEGRSVKDVKLNDPEAVYE
                     AVKKTIQDGEYLLYTITDNGRGTSKKRFMIVPDYRLSRSKDYVIYNFVVSESGINIES
                     TAFNPVPSIVVGGANYSLASVIEKNSTQIKCMQNDTGIENFIKAISEASGIDADELEG
                     YDFLLGYTRKGNALESVVIDSDGLNLSNTFGQALAEGSNGTFGDRPIENEEEYAKQAK
                     YALGADGANVYDTVIYNQDQYKIDVCVDANYPKGVKEAIENLVTYREDFVFLRDMGLG
                     LTSYDQIYYYNAELSVKNKFIATYGISYDVIDPYSKKQISVTVGYTLARLLVSHLNSG
                     RILPVCGIKHGMIIDDIVKGTLNFAPVVCPEPLGNQKEAMEEIRVNYASYIGEDLVIE
                     TEYTSQDAYTQWSFLNNVLGVQEVVRAIRKRCPIIRYTFLDGNDLERYKADIEDVISQ
                     YSSNFRSIEFEYVNDPIYTNNKIFYAALKVCHRDFVQTEWFKVTAFDLDAVSES*"
     gene            96364..97206
                     /locus_tag="SRR1747027_scaffold_2_prodigal-single_104"
     CDS             96364..97206
                     /product="hypothetical protein"
                     /codon_start=1
                     /transl_table=11
                     /translation="MSKYNMFTDLRSPRDVTGYTLYRGTTDWTQLQQFDLFETGYPYL
                     VMVSIPDFLSKMAAMDTEVATLVNSYKHIIEYEFTGLDSGIDDISTDSLDISNEMQAI
                     QVIGKVNAQGGGPFAMTYKERAGGTLAKMHELYLRSVRDPASGFKTYNGLIGTGDNAI
                     IKPNEVSFQKETFSFLYMHTDPTGLELEQAIYYIGCWPTSANLSQYASKKGDINFSDV
                     SVEFNGFPLRGSYINKKAKEILDWMNNSSNNLMVHRNSWDYNYEGLSNTSTGLAQSSL
                     TSNN*"
     gene            complement(97244..97678)
                     /locus_tag="SRR1747027_scaffold_2_prodigal-single_105"
     CDS             complement(97244..97678)
                     /product="hypothetical protein"
                     /codon_start=1
                     /transl_table=11
                     /translation="MSYTQNDLSNTVPSYNTTDDLSNVFDPKAMTLEEFTEAFRRWCI
                     EKNVKEKTFIFSSDEEPRYALDFKENDDGILELVKSSEPIAMNVGEFLYHLDKMCAEG
                     FADAQLFKNYEIKKIDTVVLIGYDMNHDSYQSSRENCIIVIK*"
     gene            complement(97789..100242)
                     /locus_tag="SRR1747027_scaffold_2_prodigal-single_106"
     CDS             complement(97789..100242)
                     /product="hypothetical protein"
                     /codon_start=1
                     /transl_table=11
                     /translation="MANEDKNTQRMNRRVQNIAANVQKNMDDLYQSTYFSSPKAANSI
                     DSITQSINDNIDGIVSRNMNTTGMPSISVLYSRIFSKSGNTPVENLGNNKIINGIQSM
                     FEDPMMMDDLYSTFMSNRFLKELDDEIDTVCRYFPDLEEALEVKKDSVLSADHFSKDF
                     LTIKFPTDGDNETLATRIAEMKKKYDLQRKAEEIYVDAAKYGEKFVYIVPYSTAITRL
                     LATKPQTSLDKPYVRQESVVTEAEIYQAAESFTEHYSLSMDNTRCVIRDNASSVQTSN
                     GCTLTESVVTDKLGNKTTKMVETPILANGESFKLNIELNNSGIIDTAIREVAESTRVK
                     NKMPQSLSESFATQVNNGSHIHETNTPQAKGNLNFDNVLRSTVNDGLIASNVKDQDIS
                     KYQVKAPGAVVKYLKREFVIPCYIEQSCAGFYYIEFRSKDGAAEMNGFRNLLTDPMVA
                     SGSENRVNFNNIDSTRQEETLKYVAGQLSQFIDKKFVNTNQDLSKEIYEILKFNDLYN
                     SPSIDMIKVTFVPPEDIHHCYFTFDEDSHRGISDLAKGMVPAKLYSSMYITNTIGIMT
                     RGQDKRAYYVKQSVDTNIAQTLINVINQIKMGNFGIRQFNSINNVLNITGKFNDYVIP
                     QSQSGESPVTIDVIPGQNYDVHTDLMDILHDMAIDSTGVPNEIIQTRRSVDYAMQLSM
                     SSSKFLRTVYKRQEAYQKYLSRMITSIYNFEYGENVELEVILPPPVFLNMANTNQLIT
                     NTKDFVDSIIDVELATEKDEAVKAEYRDRLFMHYIGTHIDITAHKTILDQARLEVKKR
                     QDESQVQAEQPEDNGYGEY*"
     gene            complement(100350..101156)
                     /locus_tag="SRR1747027_scaffold_2_prodigal-single_107"
     CDS             complement(100350..101156)
                     /product="hypothetical protein"
                     /codon_start=1
                     /transl_table=11
                     /translation="MQPVILTSASNEFRYLDRLDAIVALASASKCQEFYLDPITNKLY
                     GFYDESYSVLSIDIPFEVRSPLFFTSVMLLTTEAKVIISQVGDYFTVPEYPYFIFPAH
                     LRSDFMNGKIGFDTERYRFVDMNTGEDIMECLCTAMLVLSFMYPKYTDTIAAYQNRCL
                     TLSPGFTIDEFQTNEVIQHIYSAKVSEGRKILTVQGPNGKTYCFYVFKALMGPLLKTD
                     KLSITIQDDLFESNKFMLTFTVHRKKIKIAGVPDITSFEAKTSSFMINLA*"
     gene            complement(101122..101577)
                     /locus_tag="SRR1747027_scaffold_2_prodigal-single_108"
     CDS             complement(101122..101577)
                     /product="hypothetical protein"
                     /codon_start=1
                     /transl_table=11
                     /translation="LYASLYPSIYRQFNLGPNTQIGMVYIDDHINEHENRQRDKTYSR
                     GGQFFEDFQSHVWLEVGTRWFNLADFTELLHDVEHFFKEVCMPTYGLKVYDSNGYIDP
                     MFICNGPLPHAGMIFDDDNIHLDKYVPFDTNKAMEWRNYATSHPNQRFE*"
     gene            complement(101819..103342)
                     /locus_tag="SRR1747027_scaffold_2_prodigal-single_109"
     CDS             complement(101819..103342)
                     /product="DNA polymerase {ECO:0000256|RuleBase:RU000442};
                     EC=2.7.7.7 {ECO:0000256|RuleBase:RU000442};; 
                     TaxID=573174 species="Viruses; dsDNA viruses, no RNA
                     stage; unclassified dsDNA phages.;" source="Vibrio phage
                     henriette 12B8.;""
                     /codon_start=1
                     /transl_table=11
                     /translation="MPEQLQLKSHKPGDDITIMNTLCKNFKDKNDRTHEGLILVYKDN
                     TTGLKYKEEIEDPLYTYYLAKPDARVNYNRLFEEKDKLEPVEAVHRYIDRDIAESTGH
                     MRFYKDNQTTGNFRENAKLHALPDVFRSDMNIEDYYRFLFGKTYTNEPGPVTKSYLDI
                     EVDTLYMSGDFPEPGECPVNAVTLILPYMNKVFTFLLEEDRNPQIIDFKKSVEDGSVF
                     PELKAFVINAVGGQERAEHFGIDKFEYNFLIYPKHKEIYLIKDVFAAINNFKPDFCLA
                     WNMSFDIPYLIARIQRLGARPEEIICHPDFNLKYCDYFVDERMKNELAERGDFANISS
                     YTVYIDQMIQYASRRKGRSRPLSYSLDYTGETVAKVKKLDYKHITTNISELPYKDYKT
                     FVFYNIMDVIVQVCIEAKTGDIDYMFSKAIVNNTRYSKVHRQTVYLTNRGIKEFDKSG
                     LIMGNNVNKFNPPPTEKFPGAYVADMTRLKDTSKMRICGVPISIFDNLNDFDKRIVA*"
                     /db_xref="M4M9T5_9VIRU"
                     /db_xref="UniRef100_M4M9T5"
                     /db_xref="2.7.7.7"
     gene            103649..104590
                     /locus_tag="SRR1747027_scaffold_2_prodigal-single_110"
     CDS             103649..104590
                     /product="hypothetical protein"
                     /codon_start=1
                     /transl_table=11
                     /translation="MFFDVDFSPILNMDPEENKEEDAVIGVDFSAFTKEGGSTFTDDM
                     AKKTRKKKAAESAGVTGEVLPAKVASRSVTSEDNQFMHSYEKTNALLEGAIVQTDILS
                     SEIKEDIDTIRASKTLKNKYTYITNLTSSASSLIATKIQAIKEINGTISQAHKLELDR
                     MKQMKDAEKDQSDDSRMMDLYKAFVNTPVGTYNAPAMPTIGDSMLAGAPMGNNVTGIS
                     MGGIDNGQLTPEQMRMRMENDPNIMTVVKFNQTTGERYFDVINKTNGGSIPNYPRPDA
                     FLLDDTVIDVHAMSARNKNLDIVWPLVFVGEGNVSEY*"
     gene            complement(105171..107882)
                     /locus_tag="SRR1747027_scaffold_2_prodigal-single_111"
     CDS             complement(105171..107882)
                     /product="G061 protein n=1 Tax=Yersinia phage phiR1-37
                     RepID=G4KK00_9CAUD"
                     /codon_start=1
                     /transl_table=11
                     /translation="MRFGSIYLENYIGIYNGMGLSQIFIDFTRGTHKTIVIRGDNGSG
                     KSTIMKSLSVFPDSNDCFIPEKPAKKEIILINGDILYRLSFIHGVKNNGQREVTKAYI
                     FKTINGTEFPLNENGNVSSYKDLIYDELGLDPNFESLSQLSTDDRGIADKKPADRKRF
                     VNSILNNLEVYNDIYKSLTKRSTSYKNLIGSISAKLGSIGDINVLLSNINGIDERINE
                     AQDQKDQAIEGLASQKATMRLMDPDGTLEEFIKTTEEAFKDLQEKLDRAKTSITSARL
                     NANISLTDNIATAINDTKAKINNLNVDNQIKRGQIESFLRERESEASELAEKLQRLQS
                     FEQEWKYEDVCDKLACKYQEKKDIEEALSITGIADILAFSKDTYTIALNTLKNIAERV
                     KGLKDAYDYEVLETVRNHYKTTGKVMDPLDTRALSISLDEINNQIASITNEINSISRD
                     LETIKALESRPEGCVIDSCPYIKEAVSISKTDPRSRMTKASGTLEILKTKYKEISVEL
                     ERYGKINLCSNDFRNLIRDIDTNKAIISKLPCGDIFADKQILIDSIFREDYQEAFNTI
                     YSYIGLAAQFDYYKAIIESIKSLESEKAVYESKQDIVDDIQRAVDRINQRLSEIDGMV
                     KPIQATLAANDTTIIKLNGTLSNLQVVADLEDNKAKIETEFNELKKTYEANLEKIKKF
                     NGAQRIAVKYAESIESINARLNPLMQERDRLNHQMRLVDDYNRELEQLNGEYNLIETI
                     RYYSSPTTGIQLTFMEMYMGNIIKVANDLLAMFFNGQFRILPFIINESEFRIPCAGEG
                     IVNDDISSMSSAQIAMISMILSFSFLYSSSSKYNILKLDEIDGPLDSNNRIMFLDVLK
                     NVMNMMGTEQCIMISHNTELQSEDCDMIILKTNDTLDYGNGNIIWKY*"
                     /db_xref="UniRef100_G4KK00"
                     /db_xref="G4KK00_9CAUD"
     gene            complement(107953..108510)
                     /locus_tag="SRR1747027_scaffold_2_prodigal-single_112"
     CDS             complement(107953..108510)
                     /product="hypothetical protein"
                     /codon_start=1
                     /transl_table=11
                     /translation="LPKRNFYYKPRYYDSTNELMKAALGMEYPKDATQEQIDRFLNSI
                     GEYKGKIAKLHYDDHLEIWDIAKITGDNTNNIRRIVDSLGRLYRAKMDDWYLSFYGFH
                     MPITEDTKIFFIDEIPVNTRTRLANRGIEKIKDITQYTEKEFCNLPLSPTYKYAKYCQ
                     KVGPATTARFKTLFDKHNIKFKEEA*"
     gene            complement(108516..108965)
                     /locus_tag="SRR1747027_scaffold_2_prodigal-single_113"
     CDS             complement(108516..108965)
                     /product="hypothetical protein"
                     /codon_start=1
                     /transl_table=11
                     /translation="MQKYPTDVDKQTVNWEKLLNASGIKDKSNTVAYFSLQDKLKLPV
                     FLTAVEKFFVLNKGYIAEGREFGEYASDKYKIKRIDGFIQSYRQSANWIKKNVSVKDN
                     IFKEAAYLIGMCNDRVSFGSSSIKFIGSDAEITIYIDSSGRLQYERG*"
     gene            complement(108946..109311)
                     /locus_tag="SRR1747027_scaffold_2_prodigal-single_114"
     CDS             complement(108946..109311)
                     /product="hypothetical protein"
                     /codon_start=1
                     /transl_table=11
                     /translation="MPKDPMLFYPYNYCLNCKTNSIELYSWHNYAQKYQKLLDQHHLN
                     GTIPEAFDKYGVYTMRCSKCGKEYKIRWTEDGVPIPLVGDDYQLIFSEKFREDSIAGR
                     PNIIQNIYEEKMKDAEVSD*"
     gene            complement(109411..110628)
                     /locus_tag="SRR1747027_scaffold_2_prodigal-single_115"
     CDS             complement(109411..110628)
                     /product="hypothetical protein"
                     /codon_start=1
                     /transl_table=11
                     /translation="MIYTLIGDPKAPSVNLLETMVDHIKRTRYPDEASILSDDLRASL
                     MDSDPTIKLNMFDSHQYQFTTYAGVPFDNIYIIYEGNNREKCDSINFGNINGWYPEGY
                     LVGVIDAEFRNDDCDKNYYFYSMLKLAAGMKEDNDHPYPCRSPYNNFFEELRLSIPTI
                     FAFRQCIKKGFKDLPIIKHFLDKIDSTPGEFLTNTAGYRWGTITKYLEKDGIDYLYYI
                     YDEFYNSLTTTLNKADLDELMNDLINRADKAYDQSKEYEDCIGNKVEPRTINGDAHVE
                     AISVSQDCTKELEDAMNNKTESSQDYFKKYVFVPNSRTLYFALNKEAKASAEAINFVS
                     EYNSLITMERIMRGSDHILTTNLDLADIACRIYGYRVFIYFDEKKHALYSAGTNVRDV
                     VSIANDLWKVPNK*"
     gene            complement(110646..111608)
                     /locus_tag="SRR1747027_scaffold_2_prodigal-single_116"
     CDS             complement(110646..111608)
                     /product="hypothetical protein"
                     /codon_start=1
                     /transl_table=11
                     /translation="MEFYQIKPYKYQHTMLKVLETYKSLSEIADPPFGEDIICVNYGI
                     HHSEMYDYGECAVLVTPERYEQLCRKFESFAKFFFKDDFNLYEEFNVVFFNNPNACTD
                     SSTVDIIVLIKHCRYEAQMFDKMKGIFTCNDGTNVNVVSVIAKEDFKKSPEGTSHEWI
                     VKEENKKMCNLARFTKDLCKYYTPNEAIMNNYMVCLNHVMPSYVCYLDAEEKGLLEEI
                     DFRDSIAKACIKSGATPFTKSNLGFGKPYLDKERYMNAITKYCEHASLIYDMIIYNEY
                     PMHQDHITEANEEYNEEGFKTEFSILREYGYAANFANESLVYAM*"
     gene            complement(111721..112074)
                     /locus_tag="SRR1747027_scaffold_2_prodigal-single_117"
     CDS             complement(111721..112074)
                     /product="hypothetical protein"
                     /codon_start=1
                     /transl_table=11
                     /translation="MEFSDYKEPMTFFAPGKCPLCSSELIVMDMETSIMSVSPSGNPI
                     DERTVVRCEAICTNCKHKVPMMRDGLRYIPDTEYNRLLAKYRNSEKRKEVEAEMEKLK
                     PTEDNPFCINIKKQE*"
     gene            complement(112089..112358)
                     /locus_tag="SRR1747027_scaffold_2_prodigal-single_118"
     CDS             complement(112089..112358)
                     /product="hypothetical protein"
                     /codon_start=1
                     /transl_table=11
                     /translation="MADYIDTITRDQSSGDSTKRYFLFSSSQYRFRREMEAKMGHAYK
                     PGLIFVNGKRMMFTEISKTSTLTRYSDAKVVAYGEPSSFKYQLPG*"
     gene            complement(112364..114127)
                     /locus_tag="SRR1747027_scaffold_2_prodigal-single_119"
     CDS             complement(112364..114127)
                     /product="hypothetical protein"
                     /codon_start=1
                     /transl_table=11
                     /translation="MMNQRELISQFNTDTKLKMNPELFERSDEEIMTQLTNAIKSCER
                     TGAYFSIQVKGFDVIDDYDQINKILFDYYERAYRNKTKAKRKDNRYEFINLNESDIRL
                     LIVHYLIADKERQQDLDVIIAVPRIVDKYYFRIDGIMRSTLYQVVDGSTYNNSTSMSK
                     SPSVTMKLVFMAVRVFRRYMDLPQANGEGNVRATFYTAYCFNKTVAALKYILAKKGYY
                     ETMEFLGLNDIYITDYPIEREDFYCFKRDEHLFISVPKIIFDEDLMTQSFIATVYNSI
                     FEGIPLNEIYEPSYWIRAIGADFNRLAADKFIEIFTESDKTMVSDTLEKGRSILDSFE
                     TIYDLCTYNALKLSEYDKHDMYAVLRWMIREFNSLRLKDNLDISVKRIRFAEYVASLY
                     VMKIARGIYRVADQNKRASIESIIRAIRTDPLYLLKTIVMSKMISYRNMVSDMDSMQA
                     LKFTYKGVSGLGENGNKAIPDIYRSIQPSHIGRVDLDASSDGNPGITGTLNPFMDMHN
                     GYFSDYEEPNTWQDAYNQTIQKFNQAAQLKQGMIFQQEVLGIDKSEEIQEINEITCNM
                     EQIINPIAQMLHEGMIFYDER*"
     gene            complement(114124..114336)
                     /locus_tag="SRR1747027_scaffold_2_prodigal-single_120"
     CDS             complement(114124..114336)
                     /product="hypothetical protein"
                     /codon_start=1
                     /transl_table=11
                     /translation="MANYNNDKRLIKKSSITFGKLRNICNALDIKATLTLEDKDPEVP
                     NPIGSKINVCLTDGFNAEGEEEEENK*"
     gene            complement(114704..115162)
                     /locus_tag="SRR1747027_scaffold_2_prodigal-single_121"
     CDS             complement(114704..115162)
                     /product="hypothetical protein"
                     /codon_start=1
                     /transl_table=11
                     /translation="MAVKKAKLGDSIYDVISVEEYDKNPDLYRDCPTAIEGGDGFIYP
                     IRNSAMDQRPGFFDAGPMQFFNPPMGRDCVVYSDRNLIDFSKASSIKDVIESQAKLAS
                     AEREILTTIDNVFIPVTTPDDTPEMSLLKQAITDKHIDLDKYEQRFGVAC*"
     gene            complement(115236..115850)
                     /locus_tag="SRR1747027_scaffold_2_prodigal-single_122"
     CDS             complement(115236..115850)
                     /product="hypothetical protein"
                     /codon_start=1
                     /transl_table=11
                     /translation="MKTIDLATSSIPSQMSLNMMDHYQMTWPPQRTPDFYRVMFMTFA
                     NILKFYKNKEKKAGFILKDMNGNFKFGAIITYHAPEDGEDSTDDDKGNFTLEFTLKPE
                     DMDGIETIVDNHTDIFQTCSTRQAAEIMYGRFSQPEYCNQLFIEGIDTLVKFLDTNAD
                     EAEEVELIYKGIFTATVAVEGGEKVIDIVPGELVKQFIKSDSSL*"
     gene            complement(115955..118240)
                     /locus_tag="SRR1747027_scaffold_2_prodigal-single_123"
     CDS             complement(115955..118240)
                     /product="DNA ligase {ECO:0000256|HAMAP-Rule:MF_01588}; EC
                     =6.5.1.2 {ECO:0000256|HAMAP-Rule:MF_01588};;
                     Polydeoxyribonucleotide synthase [NAD(+)]
                     {ECO:0000256|HAMAP-Rule:MF_01588};  TaxID=655811
                     species="Bacteria; Firmicutes; Clostridia; Clostridiales;
                     Peptoniphilaceae; Anaerococcus.;" source="Anaerococcus
                     vaginalis ATCC 51170.;""
                     /codon_start=1
                     /transl_table=11
                     /translation="MEYLKSVLDSLMHADISVITTDCIQYCGKTALEILNKKELNEYD
                     VTCMNLLIQICQIVYNNTDRSLLPLDDGVYDLLLERDKEYNEKVQVGAPPIDFGSDGE
                     IINNSEIKTPMIFLDNPDQYFKDQLFYENIGYPPNVYPEICDQNIDRTAIADSARKNL
                     SVPHKYPKLVGTLDKCKFTLDKEARDRGVYDDRDVKIFERDFLGKHLQMGLFGTNDEI
                     ELILELKYDGVSVEADVTDHIISARSRGDTDADLAADLTPIFGGYRFPFCPEMKDEES
                     FGMKFEAIMTHNNLAKMSVLRDKPYKNARNGIIGLLGSLDAPNYRDLITLVPLATSLD
                     IDRKTEVEFMNKYYNSGEMLRYAIVKGNYNSLLYQVYKFVKEAEQLRPIMPFMYDGVV
                     VSYTDPKIINFLGRENSVNKYSVAIKFNPMVRQAVFTGYTYTIGQNGLVTPMLHYTPV
                     EFYGGIHTKSSGHSYARFRELNLAIGDAVELEYRNDVMPYLTRCSVQPEWGAHNPPVE
                     FPKDCPCCGKPLAFTDKSAYCTNPNCPERVFARVTNMMKKLNLKDFATESLKAINLTS
                     LHDLLNTKYEDVAVLGEVNAQKFLDRVNELKTQPIYDYRIVGSIGFDNIAVETWKKIL
                     NKIPLLDIINTPEDILLDRLVSIKGIGRNTAIEVIIGRDNFYDDLMAIEYEMPNVVKS
                     FGMQSGKQIRFTGVRDEELTNYLASMGYDISGTASLTKSTDILIVPFPGFTSTKTARA
                     DPHTIIVDIESFKANMDKYLS*"
                     /db_xref="C7HU68_9FIRM"
                     /db_xref="jeo:JMA_41970"
                     /db_xref="UniRef100_C7HU68"
                     /db_xref="6.5.1.2"
     gene            complement(118292..118735)
                     /locus_tag="SRR1747027_scaffold_2_prodigal-single_124"
     CDS             complement(118292..118735)
                     /product="hypothetical protein"
                     /codon_start=1
                     /transl_table=11
                     /translation="MEFGNFNHMGADLVSQILMIYSSSPLARQLCYQLQTADPFNIDV
                     KLDMDSKNRNAEILNVYLKTKGLKLTFSKHLKKRKFPALISPMVFWDKPAQDPMIFYA
                     KGEKIDVDGIVKEMIEKRNKEVKRPMEFFPMEFFDEVHLDEDGVE*"
     gene            complement(119113..120903)
                     /locus_tag="SRR1747027_scaffold_2_prodigal-single_125"
                     /gene="rpoB"
     CDS             complement(119113..120903)
                     /gene="rpoB"
                     /product="rpoB; DNA-directed RNA polymerase subunit beta 
                     (EC:2.7.7.6)"
                     /codon_start=1
                     /transl_table=11
                     /translation="LAKLDLKGTFKDIEFDRPERMLGKGAMQPNNPSNSGSRKLMLGT
                     HLEQRLTLCDPDVPYIQTGYEKEFGLYSSSYVQTENEYEVIAVIPKFINNPRYQYYVI
                     CIDHEHKTLTVFEKKQYKHITESYGYIYSSNSAINFVEPGDIIPKGTALMKSTAFDEY
                     NNRMDGKNLLTIYTACEETMEDAIVISEDAAKALSSPLIKKVTIQINDNEIPLNLYGK
                     DEDYKIFPDIGEEIQHGILCGLRVEKKEESLYSLSYNRLRELMISDERYTVSGVVSDI
                     DVYCNAPDRFVDNPYYGQIHKYYQSQMSMFKMIVDSINNISGLFHEGYKMDYNLQKLY
                     SDAKGALNGKQYYTNGKAFSNMVIEITVIDRIPILRGDKLTNRYGGKGVTARIRPNEL
                     MPQTPDGKHIDVLLNICGVIGRMNAGQLFELSVSHICIKIVQHLRENCSNVAECLDCY
                     LRLLKIVSPSQYEYMDVFLDNLSDDERILYLQTLLDDNAIYISVEPISENMTIQKLEE
                     LYDEFPWIWMDNLKMPLVDSNGEIRYVESRRPIVYGYLYFYRLKQYAEEKFSVTSLSS
                     TNIKNENTRNKASNNYKALYSRTPIRFGVA*"
                     /db_xref="nam:NAMH_0180"
                     /db_xref="UniRef100_K2DS11"
                     /db_xref="K2DS11_9BACT"
                     /db_xref="2.7.7.6"
     gene            complement(120984..122231)
                     /locus_tag="SRR1747027_scaffold_2_prodigal-single_126"
     CDS             complement(120984..122231)
                     /product="G250 protein n=1 Tax=Yersinia phage phiR1-37
                     RepID=G4KKI8_9CAUD"
                     /codon_start=1
                     /transl_table=11
                     /translation="MESLLASKFRALTAKSKDSRMRDEATTDVCYPTGFLNFDFQNGA
                     IIQVKKPDGTQFKYYSAGIPDGSLVMCIGRSGCGKTTAVVQMGANIVRPFENSAIFHD
                     DIEGGVTEARRKVLTGFTDEELEAKYIIRNSGITAENFYSRIKMIYDIKMENEAEYTY
                     DTGLLDPRGRKIFKMVPTVYILDSLALLMPEKFTDEEEISGQMSATAAAKMNSMSFKR
                     IIPMLKKANIILFIINHITTKIEINPMMHTKGQLSYLKQGEEVPGGRTVNYLANVFLR
                     FDDNSKLKEGEGFGFSGNLVDITLIKSRNSRAGQSVTMVFNQTTGFDPELSLFVMLKN
                     AGRIKGAGAYLYIDDHDDIKFAQKNFKATLESNPQFQEYFADAVSDELKKIPIDVITD
                     EPNKTNYQFTSGIMNKINAMAAE*"
                     /db_xref="UniRef100_G4KKI8"
                     /db_xref="G4KKI8_9CAUD"
     gene            complement(122266..122694)
                     /locus_tag="SRR1747027_scaffold_2_prodigal-single_127"
     CDS             complement(122266..122694)
                     /product="hypothetical protein"
                     /codon_start=1
                     /transl_table=11
                     /translation="MDVKINVLDIAPDVARTEDEYTVQSSVNFTAPYPALGDKEKLVY
                     QQNLAGYSQIMVLADCLKIIDKAVATNNSKLIVDLFKKLNDVDIISDILGYTYNRISL
                     EIDKLAYLNINAAKKLGEEKVDTDTETEIDTAEENKEEEK*"
     gene            complement(122802..123692)
                     /locus_tag="SRR1747027_scaffold_2_prodigal-single_128"
     CDS             complement(122802..123692)
                     /product="hypothetical protein"
                     /codon_start=1
                     /transl_table=11
                     /translation="MDNLPLGNFDSNCNQIAQQVVMQPTQVDFNVFNSGRFFEIIKNI
                     DTLTEEQIEGVIDTYLDVIVEKTLSDDSRMGTILCNPKFVNAYCRVMRRTSIDFERRL
                     FCNKLTYEYGIVDGHNEVILNKFREISAYVNHHQIIKLAGRGIPKKIAEDLVTCRFSS
                     RHENVNVQRLNFSMCKYNCEIFTEQRIIWIYEDLFDRISDLFIYSMLEVYSERELDDF
                     GTDFGDIYGNISLAILVILNNMPSVSIRQVILKYLDAYEEWFKKRQTKPRFSLRALSY
                     DYERVVNIVDKMIEEGFEIP*"
     gene            complement(123705..124907)
                     /locus_tag="SRR1747027_scaffold_2_prodigal-single_129"
     CDS             complement(123705..124907)
                     /product="Cell division protein FtsZ n=1 Tax=Halogranum
                     salarium B-1 RepID=J3EYV6_9EURY"
                     /codon_start=1
                     /transl_table=11
                     /translation="MLKTQIIGCGAAGNKAVINLIEKNYLGEDVSYFLVNSTDRDIAP
                     EYRNKSMIFGSSIYSGGCGKERSLGKQLLLEDDRNGIRNIDHRIDGSADFITICGSTE
                     GGSGSASMPLIAKYIKQVLHIPVIVVLFFGFNDDARGMQNSIEVCQELDDDIGVISIC
                     NSKFKTGNKFKSEAQANDYFGKMMRVLVGKDIHESTQNIDDTDLKKLVLTPGYMSIQT
                     IEFPTSLKTTEQFNQFIDAAIDVESKSMESPNPSCKRLGVIFNVKNNNDNLDYGCSVA
                     KQRFGNPYELFIHVQENDVQSVTIIAVGQNLPLEEVENIYNEYKKASAAVNRDKDKFF
                     ETMNEFRGNPDDGAFNMFGNSSNKSNIDQDKASFFKDFGIDLKSSSKDISSTGSKAPK
                     KVNSTNEY*"
                     /db_xref="UniRef100_J3EYV6"
                     /db_xref="J3EYV6_9EURY"
                     /db_xref="hut:Huta_1200"
     gene            complement(124940..125833)
                     /locus_tag="SRR1747027_scaffold_2_prodigal-single_130"
     CDS             complement(124940..125833)
                     /product="Uncharacterized protein conserved in bacteria n
                     =1 Tax=Faecalibacterium prausnitzii SL3/3
                     RepID=D4K5C8_9FIRM"
                     /codon_start=1
                     /transl_table=11
                     /translation="MSSKTILTARLILASILAIGAAGIIIGAAGNKSVEEAMELSESS
                     ITATPIAQTIPEAAIEEFEYSEIIDDHEFVIETDYSLVFNDAAPVEETEEEVTEVEYT
                     VQAGDTLWDIACNFYGDGYMYSYIKDLNGLTTDTIHEGQILTIKTTLTDDEKAQAYKE
                     SKEDIKKANEAKKASQSSSNTSSGSYTSAKNHLTSYEGRDLEYIGDFFITGYDPWCSH
                     CCGKAQPNAVTASGAVAQVGVTVAMNKKYPFGTQIYIEGYGVYTVQDRGVKDGVVDIA
                     AASHEACYELTGYNIPVYIIH*"
                     /db_xref="UniRef100_D4K5C8"
                     /db_xref="fpa:FPR_26620"
                     /db_xref="D4K5C8_9FIRM"
     gene            complement(125934..126065)
                     /locus_tag="SRR1747027_scaffold_2_prodigal-single_131"
     CDS             complement(125934..126065)
                     /product="hypothetical protein"
                     /codon_start=1
                     /transl_table=11
                     /translation="MNEKYGVIQEQGFVTPGCDLGFKPLTEDERKNIEKSFSDKDKK*"
     gene            complement(126149..126433)
                     /locus_tag="SRR1747027_scaffold_2_prodigal-single_132"
     CDS             complement(126149..126433)
                     /product="hypothetical protein"
                     /codon_start=1
                     /transl_table=11
                     /translation="MEALTVMGMDQTMKELSTYRADYMDAKSIAYQTITTTGKLSQSD
                     LSLSNDDSLSKNLLNTFLVGSLLNSNIINVDYMLPITIANKKRRVNREVE*"
     gene            complement(126842..127273)
                     /locus_tag="SRR1747027_scaffold_2_prodigal-single_133"
     CDS             complement(126842..127273)
                     /product="hypothetical protein"
                     /codon_start=1
                     /transl_table=11
                     /translation="MNPKRKQAEELIYSVMSAADTTGANTDYYKDKFSKMSDSEFMRW
                     AAKPLPIRFHTKPFVIEPSMSDVEGALKVLDCPLLEKVALPYLFVNKNGEPVWSKEAM
                     VVYIHIKKMKQFITKKNSAPSSIENRDMKSGLLVSHDKGVA*"
     gene            complement(128382..129563)
                     /locus_tag="SRR1747027_scaffold_2_prodigal-single_134"
     CDS             complement(128382..129563)
                     /product="hypothetical protein"
                     /codon_start=1
                     /transl_table=11
                     /translation="MKNTHAIRDLVYPLVDQALNNSKTHNAYKKYVNDFFSKRDTEVY
                     DALPCSRIACSEDEMDLLFVALNIDKKYVTDAIAQTYYGPMSNFNPRAAKHEFTVTQL
                     CVIRWMVLNGDSKERDLAMLLLAFSGKFYPSRHYNQWKVCLPARHVMEYVVNNKLSQK
                     YDLASEGSVMGAVKSVGTTWLNTYKTKFKNFNDEDCVYLIQQLHSRIGSFLKNIADAY
                     YKAYSDKDIYMTYSSDSFEEDNFHMADNDSLKVEKLTESVMASITSNGVDYKICRACS
                     DENITPAEAKAVIESIIMEPENILTIKELISLIISTYFMTTDDKNVTDISFISYTVAP
                     KPNTKQKEILREKEIIENFLCESGTAYMRRRSRVSTRNSYERCVKMYFALVIHNVGRR
                     R*"
     gene            complement(129658..130269)
                     /locus_tag="SRR1747027_scaffold_2_prodigal-single_135"
     CDS             complement(129658..130269)
                     /product="hypothetical protein"
                     /codon_start=1
                     /transl_table=11
                     /translation="MNTYTTEKFNNELDKVISITKSKLAIQLGIVMGVYTLIYVLGLV
                     IFKVTFSPVIFFIGLVVCAGIRYRASTYRWSLKVLDQYDAMINESIPKALNDIENDFR
                     EYSDKSKTCKDIVSYFYSFVELGRLHVVDQRISILVGLYSELYTELCNILEKIEITYP
                     AYLGKDEEQMINHMLAFKAHEKAFVEFMDNLVKEIEKEEANKE*"
     gene            complement(130295..130498)
                     /locus_tag="SRR1747027_scaffold_2_prodigal-single_136"
     CDS             complement(130295..130498)
                     /product="hypothetical protein"
                     /codon_start=1
                     /transl_table=11
                     /translation="MKKSEMKLVCKLAELIVMVTISILWGMYFAGSIWFLAFPVAAII
                     LGMPVYIAVDKLEKIYGIGRHYN*"
     gene            complement(130652..131209)
                     /locus_tag="SRR1747027_scaffold_2_prodigal-single_137"
     CDS             complement(130652..131209)
                     /product="Putative uncharacterized protein n=1 Tax
                     =Lachnospiraceae bacterium 7_1_58FAA RepID=H1CBW9_9FIRM"
                     /codon_start=1
                     /transl_table=11
                     /translation="MAKIDIETNDMYKNDSEKKAQAKNYKRYVDEHIENVNKAFSEFG
                     PVLCKALSVDLGRLKEMITIHDQSKYDEEEFEGYRKYFYPTSMEENDDHHNKYAFDLA
                     WDHHIKNNPHHPEFWVRQDEDTGELIPEDMPNTFIAEMLLDWQSMGYKFGDNAYQYWN
                     SDKCKKFLSPVTKAKVEEVISIFNK*"
                     /db_xref="UniRef100_H1CBW9"
                     /db_xref="H1CBW9_9FIRM"
                     /db_xref="fsc:FSU_0018"
     gene            complement(131215..131715)
                     /locus_tag="SRR1747027_scaffold_2_prodigal-single_138"
     CDS             complement(131215..131715)
                     /product="hypothetical protein"
                     /codon_start=1
                     /transl_table=11
                     /translation="MKQKILFVDMDGVINPMINIRIQKEQGNPTSANYITLPGDKIYK
                     LRQICERTGCLLIMSSSWRIGASRGTPSPAYMNANNQLMRYGIRFSGWTPLHPERIRG
                     IEINWYLETFEKQFGYRPNYVILDDERHDIMDYGHKGHMVQTNSMIGLQDNHVNIAVN
                     LLNKGV*"
     gene            complement(131773..134586)
                     /locus_tag="SRR1747027_scaffold_2_prodigal-single_139"
                     /gene="gyrA"
     CDS             complement(131773..134586)
                     /gene="gyrA"
                     /product="gyrA; DNA gyrase subunit A (EC:5.99.1.3)"
                     /codon_start=1
                     /transl_table=11
                     /translation="MAETILTRSSNEQFKDDYTRYALYTTYKRVLSDMRDGLKPVQRR
                     ILYTMFKNTGAVNHTVKSAAVVGDVMKYYHPHSNCLRGNTKIQSINGCIYTIKEAYEK
                     DIFALNVYVYDTETRSIKIGEATNFRIGKITNEVYHIRLSNGYEVATTDDHRFLTNDN
                     QWIEAKDITTETKLFMDSHDNEGNISVESTYIEKVDNEQMYDFTVPGFENMLIPIYDE
                     GDTWSFICIHNSGIYGAIKPMVNWFESKIPILDSQGSFGNLQGDPAAAERYTEVKLSK
                     FAMDCVIGELADTDKSVDWIPNYSNTTFEPEFLPCKIPLLLVEGSLGIGVGLRADIPS
                     HNLNEVIDATISLMHDPNQNVILIPDHCMPCYIYNTDWEKISKTGFGHYKIRGIIDIE
                     DYKNKKALVIKSVPDLTFLDTIKYKLEELVEKKKIIQIENMFDECTIDKMRFVIVLKN
                     GADPDYVREVIYKNTKMEQTLRINLETLYGFNPLRMSYKSYLLSFIDFRKNTKFRLYT
                     NILQDVQTKIHEREAYIRVLESGEIDNIIKMIKKQKTVDDNELISYLMKKLKITDLQA
                     KYIINADLRKLSIGYLNKYKEEAKNYEALRQKYMSILMDERLIEAEIEQELLDIKAKY
                     GKPRTCKLITGTDDDVNIPRGMMQIAVTEKNFIRKVPEGTAIGSFRNDTIRTLIRIDN
                     TDSMLIFDEQGRVFKLPVHKIPFTDRNSNGVDIRFMIKGLTANINCIIPESVVKELAK
                     KGSHNNKHYLITITRNGLYKRMDLDDFCTVPPSGILYAKLEQGDFIKDIIIAHSNFNI
                     IVYSDRKAVSVNVNDIPYLKRNTKGSKSIYNADVVDGLCVIDQSKSDIIVITDTGKIN
                     RIPIMSLPIGQNKKGFNVIKLGANDNINSIVSGNDSNIICVKTVKNYYEIPVSQLAIG
                     SSISGGEKLVPMKADQMIRCWIK*"
                     /db_xref="chy:CHY_2704"
                     /db_xref="UniRef100_Q3A8P8"
                     /db_xref="A0A0G1QAT3_9BACT"
                     /db_xref="Q3A8P8_CARHZ"
                     /db_xref="5.99.1.3"
     gene            complement(134692..135183)
                     /locus_tag="SRR1747027_scaffold_2_prodigal-single_140"
     CDS             complement(134692..135183)
                     /product="hypothetical protein"
                     /codon_start=1
                     /transl_table=11
                     /translation="MYNNNNRRNNGYNNNRDNRDYEPKKDWRRRTTHQANGLPKNLRA
                     ELEVSCYGMTLDGKDYDGTSFIDLMEDLQSHDTFSKISIPIYIRIPMADKPGKFKHIV
                     VGFLKEFNTETGMAICTIYARSTKLYGEVEDPIILPRVAIKDGKCSCIIGLDAISRSE
                     IKK*"
     gene            complement(135314..135775)
                     /locus_tag="SRR1747027_scaffold_2_prodigal-single_141"
     CDS             complement(135314..135775)
                     /product="hypothetical protein"
                     /codon_start=1
                     /transl_table=11
                     /translation="MKVTITFEKSELDSMIKLGTSIPDVEADTSFKTMEQTCNGMSMK
                     CTLDDEKNGIIEMELAPKIFNKICDWYSGIISSTIDFVKGCISMGKAIFSGHMKSLQN
                     IAEEMDIDNMKTIVDGKDLSKDTEDNEEDEKTTESALKDFEAKVNAILSEE*"
     gene            complement(135924..136979)
                     /locus_tag="SRR1747027_scaffold_2_prodigal-single_142"
     CDS             complement(135924..136979)
                     /product="hypothetical protein"
                     /codon_start=1
                     /transl_table=11
                     /translation="MNCNVKNYKFLDRVPGTIYYFRSNNWIEASHDFLYLIEAYRDER
                     TMKNTKVDPKIFAIPTYNHPYMHEDGDYDYMKKVIHISERGTEIISETAYDKDSAYFM
                     DYRDEYPYHEKINANISLHFDGSPVTVDNIDKVIHIPGTVYITENGYASYDLQDAINH
                     LKPYKDNKDQYKHLTVYGFNFFNISMKYSQEEIKKMKPLDRTHEYIRTAQTRRFELSL
                     DRTHIYKEFGVSKFMSDYYIIDMDLVYGGNYPPEDVMYRIKDQYKDLVDQEFRNNIFY
                     LCPYSEKTIYAELGVSPCTISLNRPYDRRRKRKLLYSNFYTDDIPYAFFEPHYPIITI
                     DEFLESDECKPLLNTPY*"
     gene            complement(137020..137454)
                     /locus_tag="SRR1747027_scaffold_2_prodigal-single_143"
     CDS             complement(137020..137454)
                     /product="hypothetical protein"
                     /codon_start=1
                     /transl_table=11
                     /translation="MIITEFNGKLIPIEMKEIMLEYAQFDVLKRSFSLDPPRAGDGTS
                     ARRQNPHNDRLKISTRDPEDQSVTITFPIIRDDSTPTGYTIDYDNNDGGEELNKTQKK
                     DILLAARLIEKYAMEELAACYEDNTSSENQKAFGLTMKRMNK*"
     gene            complement(137762..138811)
                     /locus_tag="SRR1747027_scaffold_2_prodigal-single_144"
     CDS             complement(137762..138811)
                     /product="DNA gyrase subunit B {ECO:0000256|HAMAP-Rule
                     :MF_01898, ECO:0000256|RuleBase:RU003363}; EC=5.99.1.3
                     {ECO:0000256|HAMAP-Rule:MF_01898,
                     ECO:0000256|RuleBase:RU003363};;  TaxID=485447
                     species="Bacteria; Proteobacteria; Gammaproteobacteria;
                     Alteromonadales; Colwelliaceae; Thalassomonas.;"
                     source="Thalassomonas actiniarum.;""
                     /codon_start=1
                     /transl_table=11
                     /translation="MGSHIATLLLRFVLLYMPGLIEAGKFYKAVPPLYGVKQGKNTKY
                     FTSTVDYTKYLQSIFLSKNAFTDIKNRKITSGQATGIFYRNRNYVRDIEIVSSTYAID
                     PDLLESVLYELAPYVSIGSSELVCNMAAKAPKAKKKAVAAKKKATTKTATKKKSTVKS
                     SAKVAVDEEAMEDDAEEELLPITDKSVMAPTDYFISPKFNFKTMAKNLKKKYQFLEVE
                     KSGDIIVLRGLVNSRYQYVFINDKFINGCIDLINIIKANDEYYKLNGEVVSIYALMKA
                     FDSVAPSGITRYKGLGEQNPQQLKESAMDPMGARTLVRYTIESAKEEIESIRSTESNM
                     YALLRELKVDRDEVE*"
                     /db_xref="A0A0D8CX80_9GAMM"
                     /db_xref="UniRef100_F9ESH5"
                     /db_xref="wbr:WGLp016"
                     /db_xref="F9ESH5_9NEIS"
                     /db_xref="5.99.1.3"
     gene            complement(138961..139743)
                     /locus_tag="SRR1747027_scaffold_2_prodigal-single_145"
     CDS             complement(138961..139743)
                     /product="HNH endonuclease domain protein n=5 Tax
                     =Acinetobacter baumannii RepID=F5IJP1_ACIBA"
                     /codon_start=1
                     /transl_table=11
                     /translation="MKVYPPMIFDTEVFKPITNDLVQDIEPDRYLIENLGSVFDKKLN
                     SYRPLYASKNGYIQVHLNTLNGYKILLLHRLVSMAFNNGNFSLQVNHINGFKFVNEDT
                     NLEWVTPRENLMHALDMGLNYRGEDKPNAILSNDQVHMICKMLEDGYNYFQIANQLNI
                     DYEYIKDILIDIKRGKSWKTISCQYHLPDYKISNDRILTTDQVNAICQIYQDNPKATA
                     GYVFDRMGMYFDNKFDRNKMRHVVDSIKEKKAYKDISRNYDF*"
                     /db_xref="UniRef100_F5IJP1"
                     /db_xref="A0A009H3E7_ACIBA"
                     /db_xref="bama:RBAU_2042"
                     /db_xref="F5IJP1_ACIBA"
     gene            complement(140550..141995)
                     /locus_tag="SRR1747027_scaffold_2_prodigal-single_146"
     CDS             complement(140550..141995)
                     /product="DNA gyrase subunit B {ECO:0000256|HAMAP-Rule
                     :MF_01898, ECO:0000256|RuleBase:RU003363}; EC=5.99.1.3
                     {ECO:0000256|HAMAP-Rule:MF_01898,
                     ECO:0000256|RuleBase:RU003363};;  TaxID=1239962
                     species="Bacteria; Bacteroidetes; Cytophagia;
                     Cytophagales; Cyclobacteriaceae; Mariniradius.;"
                     source="Mariniradius saccharolyticus AK6.;""
                     /codon_start=1
                     /transl_table=11
                     /translation="MAKKIDKTTTSNLAANDLGKYEESIKSYGDKIKQLSFVEAVRHL
                     PGLYIGEIGNGGWKGCIREIIQNAFDEAVRTDSPCNYVKITFDERNQSALIEDTGRGV
                     PHNKMKEIYSEAHSSSHYENKQGGGYSSGVHGVGGGVAMALSENFKAVSYVLGTAHEI
                     IFHKGNLVQKEHSIPCPKNRQGTTVYLEPDTDIMGTVSLTCHEMFVLVANIVPLLPVN
                     TQVDFTGIDTIGNIAINEHMVNVDGIFTFLRQRTQSALINPISFSMDNGIMKAEGAFT
                     YDSTDLTSAEDIISFANFTNTTGGGTHVNGFLDGLCTYMRNYMNKIYLGDKSKITVNA
                     NDIKTGLKAVISVDHINPIFMGQFKGILSNEDMTDFVKKLTMEALDKWSKSNPGDLIK
                     LCKFLKEVAEIRTKSEGEKIKLSDKYSQSKITGKPREYVQPSGNKNLELFIVEGKSAK
                     GPATSGRDYKTQGIFPQSKGALASNSYSKLL*"
                     /db_xref="M7XCT4_9BACT"
                     /db_xref="UniRef100_M7XCT4"
                     /db_xref="dfe:Dfer_4986"
                     /db_xref="5.99.1.3"
     gene            complement(142129..142767)
                     /locus_tag="SRR1747027_scaffold_2_prodigal-single_147"
     CDS             complement(142129..142767)
                     /product="hypothetical protein"
                     /codon_start=1
                     /transl_table=11
                     /translation="MATLLFYSILIYFLAIYYLYRREKRNTPKIHILKGIRVMEFITQ
                     DVINDTIDLLLEVKDTLPADDASLEDQKEFASTLKSNIDYFMKMITMEQNRIDEEVLA
                     KAKKNVRFIKPEIHEDESMIIEETDKFVAVRINKLKYTKYSNNIIYVIHVDDLHDYSL
                     DKVSLLTEDYKHVLAFSKVIKKVEFCDDEIRIYCHRLLWDGMELAFYKKKKN*"
     gene            complement(142797..143633)
                     /locus_tag="SRR1747027_scaffold_2_prodigal-single_148"
     CDS             complement(142797..143633)
                     /product="hypothetical protein"
                     /codon_start=1
                     /transl_table=11
                     /translation="MYYPMNPQPMPNMSMPYNGAPQYGTGMPQMPKAKYTQPLTPEII
                     SKLRSSGDSMKIEVSQEDLWRAACTHKENGVTTLVTDGTNPETGNPIVHCTICGESFE
                     MVDEKKEEVQKAVDLIINLLQTSKTMYLDAPENLVKQYYQMLPLLKMFPKLYERSQKN
                     FDMYANAYGYSPNPTAAGTNGFAMMGSMLQNPYAAYQQPYQQPMYQPQMMQQPMAQPY
                     MQQPMYNPAMQQPMPGANPFMYGNPAPAPAPAPAAGAVPAVAPDQAATTGEVSQQKTF
                     NV*"
                     /db_xref="sld:T261_5379"
                     /db_xref="A0A0D0NG76_KITGR"
     gene            complement(143882..145954)
                     /locus_tag="SRR1747027_scaffold_2_prodigal-single_149"
     CDS             complement(143882..145954)
                     /product="Repeat protein (Fragment) n=1 Tax=Clostridium sp
                     . ATCC BAA-442 RepID=U2DDN7_9CLOT"
                     /codon_start=1
                     /transl_table=11
                     /translation="MNADQVKLLNNEFLKDNGKGKPVAKSVYYDLDNNTSLRNSNDFV
                     FFDEGNTMIHAIIANRNNNVKDEAPFTLISADYSMIQFVEANFDMSGLVSILESKIGA
                     PLSDSQKETIKNWAKHLPVHHRNPNVGLDYYKTGPNDSEIDQKLITGDEDDTEKGQHD
                     PIDFGNPNDHSDIGLKNAMKKFLASVSNPSITELDYTDSSIDAVISSTEDLDIGFTEF
                     IDSLKSVKEAVFTVGGSSVRMVTSNTSSYDTFKQGVINLMPSTENQTTSGTLTMETNS
                     GKKVVYTLNVKYYNKAEENVTVNGKVYSSLNKAFEEIGSEPVTVTLKNDLTEDVVVPE
                     GSDVTIDLAGKKITNKASNNTIVNNGKLIINGTGTIDNTIHGKAPIKNEIGGEVTILG
                     GTITRSKEDSKTNSYYAIQNLGKLVIGTAGGDNSNINISLNSSYSSMICNEIDSEKIT
                     VPDDTVCELIINGGTFDGGINTVKNGDYSKLTINDGKFFNTTQANVLNWGECEINNGT
                     FTATNVCNVMTGIYNAHTKGITVIKGGTFDAGTAACLQPHNPYPSENVTVYGGTFSSD
                     PAQYVAEGYKSVSADGKFQVIVKTSEDKVDDIIGNLSGLEITEDTSAENTYSIVTSTG
                     KISESGLFDQLAALDGLKTITVSNGSESAIYTPAGSLDDFKTAVDALCPKDNDTAQVT
                     LTMTVEFN*"
                     /db_xref="UniRef100_U2DDN7"
                     /db_xref="U2DDN7_9CLOT"
                     /db_xref="bvu:BVU_4157"
     gene            complement(146046..146474)
                     /locus_tag="SRR1747027_scaffold_2_prodigal-single_150"
     CDS             complement(146046..146474)
                     /product="hypothetical protein"
                     /codon_start=1
                     /transl_table=11
                     /translation="MGKNNNNQKNQKKVQPRYGNPDPMANVRDMGRYGIKVMRDIARG
                     KFNFYNEGHIFRNLDFCNALITEVDKCIFTANVHSTAMWYTYANTTDQAVKDIMINDK
                     RTVEAYTLIREVIMQVIANGGDTRYIQVLISKLPRYKYNM*"
     gene            complement(146536..147207)
                     /locus_tag="SRR1747027_scaffold_2_prodigal-single_151"
     CDS             complement(146536..147207)
                     /product="hypothetical protein"
                     /codon_start=1
                     /transl_table=11
                     /translation="MSETKEQVDALRVLAEKRLKEAGKDLVDPMQFERESPYAEKKEI
                     KRPMIFDVPIKSVEDKKYIVLMVGLIDGDLPFDGHYKICNGRTECYRYIESVLESYGD
                     AIDIVRSKIITETKQTETETGDTKYYLMPLDEIISIYAFCKSVEHYYEDRAFDIDQYL
                     TENPEDVIREEKEDAEDSMKPLVEDIFSKMVNNMDGNFINPKNYKKENKINILDLSQD
                     DSVNV*"
     gene            complement(147204..148427)
                     /locus_tag="SRR1747027_scaffold_2_prodigal-single_152"
     CDS             complement(147204..148427)
                     /product="Uncharacterized protein n=1 Tax=Beijerinckia
                     indica subsp. indica (strain ATCC 9039 / DSM 1715 / NCIB
                     8712) RepID=B2IFG2_BEII9"
                     /codon_start=1
                     /transl_table=11
                     /translation="MAQFQLNRKQQYIVDKAVDWFFNSSEQLFQFSGCPGTGKSVVLN
                     AIVDEIYKHQRINIAPMAYTGAASIVMRLKGMPQARTIHSWMYKCVDEPVFDMYGNMV
                     MDKYFNVPVMETKFVPNTEEIALIDLFIIDEGYMVPMEMRDDIMATGKKILVAGDVFQ
                     LPPVSGQPAFLTTGKVEMLTEIMRQAEGSSIIYLSQRALHNQPIHTGLYGDTLVIQEH
                     ELTKEMLAYANVILTCTNKTREHFNKFFRAEVAGYHGPLPHMGEKVICKKNNWTLESG
                     GVNLTNGMSGIVINEPDIRGYKDKLFTIDFNPMLTNSPFLGVTVDYEYFIAPFNRKQE
                     IKMLRRPKAANQFDFGYAQTVHTAQGSQWSTGIYFKEPMRDANQVDYTAISRFANSAI
                     IVLPNAKYYAGGNLL*"
                     /db_xref="UniRef100_B2IFG2"
                     /db_xref="bid:Bind_3505"
                     /db_xref="A0A0F5L5B6_9RHIZ"
                     /db_xref="B2IFG2_BEII9"
     gene            complement(148427..148882)
                     /locus_tag="SRR1747027_scaffold_2_prodigal-single_153"
     CDS             complement(148427..148882)
                     /product="hypothetical protein"
                     /codon_start=1
                     /transl_table=11
                     /translation="MLEENTIFKIAENQDFEGMLKSPFMHLFNFINYVFCVECPSIAF
                     KCISYPNARNYHCCQQNVLEDQIANLAKCMNDVGLNSLDPDEYECDMDNEKLIWHLNM
                     DLHEAVDICIDMMLDQKYRGIDFDASKAFVRIFKELYNTDLEALEEGNA*"
     gene            complement(148890..149384)
                     /locus_tag="SRR1747027_scaffold_2_prodigal-single_154"
     CDS             complement(148890..149384)
                     /product="hypothetical protein"
                     /codon_start=1
                     /transl_table=11
                     /translation="MDELSMKFNKMMMQEMGIEEGAHHRLYDQDTGDLLKFEGKDLFA
                     PGSVQVRDGCELDLFNNNRMMSQMFTYFTDKLATAGEIPEYDVIYAVGDDKIEMKNDS
                     ETLTSAGYKRDQVKYADLVLQINGEDQPSELLKEYNIPKVAPEVKKKKVTKPANKPVT
                     KKKG*"
     gene            149502..149924
                     /locus_tag="SRR1747027_scaffold_2_prodigal-single_155"
     CDS             149502..149924
                     /product="hypothetical protein"
                     /codon_start=1
                     /transl_table=11
                     /translation="MLNHLTTTVEDYIKSGRDVALSYKSFSFLEAISNGTIASVHDVV
                     NDYIDELRQLSVPVKLTDEQYRKYVYKPKLLCYDTYGNAELYFIILLINDMADVKEFN
                     KKIIYMLEKDTMSTIASYIYNSEHRDIKKYNTRKEAYC*"
     gene            complement(149959..150963)
                     /locus_tag="SRR1747027_scaffold_2_prodigal-single_156"
     CDS             complement(149959..150963)
                     /product="hypothetical protein"
                     /codon_start=1
                     /transl_table=11
                     /translation="MYQIKKYNRDYQCKDPTKKPCVVLLTMENSVEETIERLFGVAAD
                     REKMTEFDVESVIKMLRDVGELSISDDNPIDLYIKYKPTNSVDTSYLYTLSDDLEDQG
                     YEVICMFQDYIGRIRSTQYLSDTRLEYGAVSDEFKVFAQLKDIPVISVSQLNRDASKR
                     IDEGRHSSKNDLVRALGRSNISESMLVLNNIDAGFMITPEYTGLGEKYLGVQRVKIRY
                     NAGNLECMYLPFSPNSGIKLLEDFGKEPLWKSTLRANASMIGNMNNMGRNEIEDLDTI
                     QTSTMNASIFSTAINNGSNDIGDLDAAFKLPVPSKPICPMIFDPMVFDKGTKYYIDEY
                     *"
     gene            complement(151371..152126)
                     /locus_tag="SRR1747027_scaffold_2_prodigal-single_157"
     CDS             complement(151371..152126)
                     /product="hypothetical protein"
                     /codon_start=1
                     /transl_table=11
                     /translation="MDYDRRSRYMNQMQPLSNNSNGKSYIDIGIDIPMLDTLCKMVVS
                     QNKKIRRTQLMNIAKLVELINPEKYINDPEKTKMIKFIRRAVEARLALNIDDPYLILK
                     HVDGGIITDNVIDLDHYTELNSSDADFINGMVSETLQYATVYQTVDRMMDICSRFKTQ
                     DYGSKGEIVKEFQDAINDTQNQFRRNRNENHTEMTFSLQEGQFEDCVIETYNRAANPR
                     KKLSTGMQGMNEMLGGGFESGRTYIYFGLPGVA*"
     gene            complement(152193..152642)
                     /locus_tag="SRR1747027_scaffold_2_prodigal-single_158"
     CDS             complement(152193..152642)
                     /product="hypothetical protein"
                     /codon_start=1
                     /transl_table=11
                     /translation="MNATEYFVFRATSKDDERFYLYNQDAIEILNRKHMAAVVHKAIQ
                     LDLEQDGKNKDDYKIIIGKTDYKYLVKNGIDNWKFIEPVGSEQDVRVPYKFTDDYAQY
                     RHYQTWLGNKLAKDGYHKSVMPEHERKVSSTYARDREGKELRKMYGV*"
     gene            complement(152658..153824)
                     /locus_tag="SRR1747027_scaffold_2_prodigal-single_159"
     CDS             complement(152658..153824)
                     /product="hypothetical protein"
                     /codon_start=1
                     /transl_table=11
                     /translation="MVFAPLRHYKSTPEGVVIQVHIADIHFGSIDPKTEYEILYKQFI
                     EPISQIHFDILSIDGDLFDKKFLASSEAVDYAHRFVMDCIRLCTAKSATMFLIAGTKS
                     HDADQLSIFAGMTLSPDVDFRIVESIRFEYAKGLKILCIPEEYGKPADYYADYLADTY
                     DAVFMHGTIVGSVYGANKYVLESKKAPVFNLEAFAGCRGPIIAGHVHKAACYQSYMYY
                     VSNPVRYRFGEEEEKGYAIVLQSPAGHYYKFMPIESFKYDTISVKDLESADPNYVINY
                     LDALQANGIDHVRLDFSGYNDPNLQSIVEKHYADSNTVAIKRYTESAEKNPEEDTALQ
                     EFEDKYSKMGFLVDNNLDGYSKFVQFVNYNEGKTLITVDQLKAIIAGKELNTIF*"
     gene            complement(153938..154468)
                     /locus_tag="SRR1747027_scaffold_2_prodigal-single_160"
     CDS             complement(153938..154468)
                     /product="hypothetical protein"
                     /codon_start=1
                     /transl_table=11
                     /translation="MTNIFMSLVNDSMKFSFIHFFKWRKYRKKYHKFCDSITNGSPSL
                     GVLWYFAEFIKYSEIIFFYDNSKDSWLYSSNSYDPGENGFRIKLKDCTITVKLFSDSQ
                     IVGIDVENTAGGHIKTNYTFENGNWTTPPDEYDLLHIETVISIINDTMIKFLDKMIFT
                     KLYYDFTKGCWSDDNY*"
     gene            complement(154465..155007)
                     /locus_tag="SRR1747027_scaffold_2_prodigal-single_161"
     CDS             complement(154465..155007)
                     /product="hypothetical protein"
                     /codon_start=1
                     /transl_table=11
                     /translation="MTDIFNTFLDIVSKATIERGKPKSWFKKFKARKEHLNRTKVFIK
                     DLEEINYLNLEILCDFRKIYEYANMVIEDPETDSWNNLHIKGGDCYCDITFFRDEDSP
                     SFKIRAFERDNSTFGGGNGGMMIIDFHDPRNNSDLRFLKIKLPRGTDEYNEFIFRILI
                     AQMTYYCEVVFDKVLEENLL*"
     gene            complement(155020..155712)
                     /locus_tag="SRR1747027_scaffold_2_prodigal-single_162"
     CDS             complement(155020..155712)
                     /product="hypothetical protein"
                     /codon_start=1
                     /transl_table=11
                     /translation="MNNTALLKAIDFDINDNTNRYYNQEGKSVPRVTEILGCFNKDDR
                     LMMWANHLGFRGIKYRDELNRAADIGEAGHKCIEMYLKEKIQANNIPFQGYLMWENIL
                     ATKGFSVVPLFVEEKLECEWFGGTTDAVLKVNERVFDVDFKTSNHITYKYFLQLAAYR
                     WMLEHVRHIHIDGVIILQLDKKIPGFNEYLLDFHNPSHLQFIEECEQAFFALVYAYYH
                     MTHVEQNYKLIF*"
     gene            156002..156952
                     /locus_tag="SRR1747027_scaffold_2_prodigal-single_163"
     CDS             156002..156952
                     /product="hypothetical protein"
                     /codon_start=1
                     /transl_table=11
                     /translation="MAKTYASTYLYSKYNEYEQKTIDFILKADRIDQNSSEFEDIIYE
                     VRRRQISPAIVKVLKSTNVVLMTRVGKPLSKAFKVFCAKDIKSDKQLKVFIDVSGVIR
                     MDPKSGKYVCDRNSIDVFTSYLVSAMITYIYYAPSGTQRIVGNSKVRNIGAKAFADLF
                     SYIVDYLCKISTIGAKPKCAYMAAMYYQVNLLGSDPNSESVKGVARKVAGISDREAEI
                     IMIKMKPECFTNIKFFVETVADVLHLNKMTLETVVEKWMYVYGTGTVFALELFPAFST
                     MLTDAYVGAYINNQKTIEKIAGPAMIEFTKTMLEIGVGSV*"
     gene            156949..159294
                     /locus_tag="SRR1747027_scaffold_2_prodigal-single_164"
     CDS             156949..159294
                     /product="hypothetical protein"
                     /codon_start=1
                     /transl_table=11
                     /translation="MNQSVIDVITSYKSRVHEVIKDQQTALAPTLDTKMIEGEVFEYL
                     YDSKRTLVDFNDWVCYRCHYMPLKDMNHRKYIYYAISDLSIYELYYNNVIFPFLIFFN
                     GKMLPWEYIRIVMSHENYYILCRFPNDEWKQIMRKPERVEIVRLCDGNVYTDFPVGQA
                     DNKFFGFNEDGTYSSDDECRYCIMNEHTPIVQKIYHTTEGVNALKVDDDASHNYYPGS
                     VTLFRNGILDTSTDIHFTGTLLTIGDGTNQEGDQLDFVVFRNTMAKSSLDNISKVSMD
                     YIQPEVQKQNAGEEVPEYLPKLQNNFDFEMSRKKNYSTNVAETIEKIFKYNASLFEEA
                     YRSNEKNLDVEEHTGQWMLDNMDEDGLVKVPRKHTDMETEYLLVLVNGLMYKFQYAIR
                     TDADYIKIPVKDINPEDSVVFMRFYGIIDFVFDLVVNKDDPYQKLDTKYINEKMVLFS
                     TIPDSDFYTYPADGLQHFPVEYEIDTNDEGAVKIILKNEMYYGKPLKVVYRRQFRSYA
                     YGIKDVTDPEVPYRLDLGDKFMYCNDYSRYLVFYNGIRLGTEQYRLCLPVRSGTPYSK
                     FELFLTTEVKEDDRIDVIYTPSIMKDAGLIVEIDEDGYINVTDKKYLDYPLHKNLYMV
                     WANGKYIPNSYLANVDSTHLKVIKDIQSTKTVCLTRIYPDIEELNTAFHKDEAIWDEV
                     FGKLTHEEIEGLLELAKVNITNTDEDIFKNNVPVRAIMLELIRQKYILEAGVDTSVPF
                     PYDYLDVDQTVTDGIDAGGHTKLDVLNGSDQGNLDINRDYV*"
     gene            159310..159729
                     /locus_tag="SRR1747027_scaffold_2_prodigal-single_165"
     CDS             159310..159729
                     /product="hypothetical protein"
                     /codon_start=1
                     /transl_table=11
                     /translation="MAEFKATKGMERELDSFLATKTLTDVDRSKFITLALRDGVNKLT
                     TCLVFNCNCHSYEDPSIIPCEYTGAVIHLPAFWVEVPKELAFTYILNLVNGLYEDDYK
                     DWKNGGFIGGNTGTDTPDNPSGGNNCGCGCDPTWNYV*"
     gene            complement(159771..160109)
                     /locus_tag="SRR1747027_scaffold_2_prodigal-single_166"
     CDS             complement(159771..160109)
                     /product="hypothetical protein"
                     /codon_start=1
                     /transl_table=11
                     /translation="MGYYNNNGRYNNYGGGRNNGGYRDNGYNNRGYRDDYRDNRRDDY
                     RDDRRDYQPQNSGKFDIGDVCTVIGTDIRCKVIRIGREQYECRIFPQLNTEWFYENEL
                     ELAADSVTNN*"
     gene            complement(160130..161032)
                     /locus_tag="SRR1747027_scaffold_2_prodigal-single_167"
     CDS             complement(160130..161032)
                     /product="Collagenase-like protease n=1 Tax=Firmicutes
                     bacterium CAG:822 RepID=R5IYT7_9FIRM"
                     /codon_start=1
                     /transl_table=11
                     /translation="LKKNDQTILFSIPDFYFLYDLNMLLLQIMEQEPYKFYEDVKIDS
                     IYGAFPGCIWNSGRAACGWASIENIIGTVAAFNEKGISVRYTFTNSEITGRHLLDYHC
                     NTILQATGKVVDNGVQNGCNINQAFLADYIAKNYPDFYLMWSTTRGIDSLAETNKLSE
                     DRLTVLYYGLNNTTALQGLTHPENIEVLVSEACIENCPNRMEHYKQIGKLQLLEPSQG
                     FTCPHGCESYFYYDKPVSRDHYVSIDDIRQVYLPLGINKFKIGGRQDHPVNLIENYVN
                     YLVKPDHRDDVRNRLLITYWNMKH*"
                     /db_xref="UniRef100_R5IYT7"
                     /db_xref="R5IYT7_9FIRM"
                     /db_xref="ccl:Clocl_0462"
     gene            161415..162413
                     /locus_tag="SRR1747027_scaffold_2_prodigal-single_168"
     CDS             161415..162413
                     /product="Glycine-rich cell wall structural protein 1.8,
                     putative n=1 Tax=Ricinus communis RepID=B9SS24_RICCO"
                     /codon_start=1
                     /transl_table=11
                     /translation="MGECLIARGQTATKNVLDDIPVSGDYCSIVVLLQDSAGGPCENT
                     KINCKDGTRWYNYTTNEAGMVLFKCNSGAANISANNWINGIYTFDQAAVNKNYDAPVG
                     TKRLETLNFGKVTHFNRITSGWYNNGQFRGIDYIKNLVLVGGGGGGANANTNGDNRGL
                     DYWGGGGGGGGALNYSSNISIVKNQKYNFYIGKGGVGGQMNGAQSTSGETTSAFGLSA
                     NGGGGGNRHAGGIGGYGLYKGGNGANSGIGSKANNAYPPEDGENGAGGGGGAGGCAMS
                     NGYIEGCKLGANNGGGNGFIGNKGGKNGSGGGGGGGTSTQSWYGGNGGSGRIEFDM*"
                     /db_xref="UniRef100_B9SS24"
                     /db_xref="B9SS24_RICCO"
                     /db_xref="mli:MULP_03034"
     gene            162544..162939
                     /locus_tag="SRR1747027_scaffold_2_prodigal-single_169"
     CDS             162544..162939
                     /product="hypothetical protein"
                     /codon_start=1
                     /transl_table=11
                     /translation="MPNKPSVLESKRAKDLAFDSQDARDYIDRKREEKTDKDYEHSYR
                     VSNRAKGCGDKTYPSSQKDSDRAKAAKEIVDKKFGKDSSVDNAQKKYNKDVAYDAANR
                     HIRRYSKNEAAIELAKSLLESYQPNCVFC*"
     gene            163041..163631
                     /locus_tag="SRR1747027_scaffold_2_prodigal-single_170"
     CDS             163041..163631
                     /product="hypothetical protein"
                     /codon_start=1
                     /transl_table=11
                     /translation="MIINKGIFFGKSKKKDNKSNKSAAPQKKPKLTAFGTMTEADFYK
                     IASTMSNIANDVVSTAKKYNYSAECDYYGDDMSVNQYIQMMKKDFNSGDTTAIAIDLV
                     MYNNGDDLSEADQEKFIKDMNNLAKKYGYIIDFSKMNEKIASKKNPDLFISAYCDNWN
                     NPYFQIYTKEENYKKSESTNESASYLNKVIFESANI*"
     gene            163729..164457
                     /locus_tag="SRR1747027_scaffold_2_prodigal-single_171"
     CDS             163729..164457
                     /product="hypothetical protein"
                     /codon_start=1
                     /transl_table=11
                     /translation="MIIRENTPEQESIEESSFLDRINFEGSSLLEGRITDTLFGRSNK
                     NDHNIQTKTNQKTRENIEKSMKELDEPIKVPKRKSFTKEEVAEVVKNFDKACKAMNRW
                     LLTLKPKIKLDAFNIGDGYTYEYNDTDDSYSLTQYISDTKRMYDEDDNDLSDVSWNYG
                     IDWSWPKDRPDDYNKQIIDAKEKISDEFKKFIKANGFKEESYTGGRMTVGYGSSKYPN
                     IGMSYNIKDDEFGIFVDCTVDTSK*"
     gene            complement(164493..165242)
                     /locus_tag="SRR1747027_scaffold_2_prodigal-single_172"
     CDS             complement(164493..165242)
                     /product="hypothetical protein"
                     /codon_start=1
                     /transl_table=11
                     /translation="MMWQIDHLKKRYINSNYILREIMMTLFNCYWFHTQNQCNWPLQC
                     DAEINRMRFFYWNYYEPIKDKVEPEVFKQLYIESANGRNIEQQGCIPKMTIYQFLDLL
                     ASKQYEIRPEDDVDGSEPIHEMYEDTPDDVPTTVHDYTNNIQVFFKNRNNNTNLARMD
                     GMDREVQKEKVSFKDLRSVKNDKNYDENGHRILKEYKEPDMNSTGHKLPETATKVSTA
                     DHTPDMGVTIATATDSSKCCDSIGPSIIDGE*"
     gene            complement(165431..166618)
                     /locus_tag="SRR1747027_scaffold_2_prodigal-single_173"
     CDS             complement(165431..166618)
                     /product="Transposase, IS605 OrfB family n=1 Tax
                     =Clostridium hiranonis DSM 13275 RepID=B6G0A0_9FIRM"
                     /codon_start=1
                     /transl_table=11
                     /translation="VTSFCKANQDDLLGFKIKLYPTEDQKVILNKQIDMFRYVYNWAL
                     EVEHNNYNDDKENSHFLRQNEMFDLLKDMRNSEDHKWLKELPLNTCRHAVLSLLKAFM
                     DFFERRNRYPKYKSRKDPTNKFFILRGERVRFFDQYVHIEGFARGDSILCKNHNIPKN
                     AKYYNCMVSFDGYDYWLSLTTEIHEPMIFRMNTSDGLGIDLGLRKLAKLSNGTEYHLP
                     NTDKLEKRRKRQAARVARDIKKRYDLAKQTRTKFEDIPMSNGMIKRAKEFRKTCNRMT
                     NIRRTYIHTMTKQIVDLNPEFVVMETLNVKGMLKNKYLARKISESYFYDIGTQLKYKC
                     KRRDIPFIKAPRNFASTQICSNCGERHKVGTSEIYRCSYCGFVIDRDLNAAINLKNYY
                     STI*"
                     /db_xref="UniRef100_B6G0A0"
                     /db_xref="B6G0A0_9FIRM"
                     /db_xref="cst:CLOST_0636"
     gene            complement(167074..167829)
                     /locus_tag="SRR1747027_scaffold_2_prodigal-single_174"
     CDS             complement(167074..167829)
                     /product="Glycosyltransferase group 2 family protein n=1
                     Tax=Clostridium sp. CAG:417 RepID=R6SN08_9CLOT"
                     /codon_start=1
                     /transl_table=11
                     /translation="MSNHLNIDPKELKNYKLGNLPPYQYIPNPVANHQQDWTITRVSV
                     IIPAFNAFDTIPQTLMSIAMQEDIHEIETIIVDDCSSEGTYDEIAEIFSKFMKIKVVR
                     LEKGLGPGGARQVGFDNAVGAYVTAIDADDCFCRPDAISCMLRTAIERDQDVVVAQFL
                     EQNEQGWLHPHNFEMVWVFSHFYSKAFLDKYSIRMNVSHSNEDTGFNRLVAGCTNRIW
                     FLGDYSGLYMWRHKSTSITRFNNGMYGGGSGVA*"
                     /db_xref="UniRef100_R6SN08"
                     /db_xref="R6SN08_9CLOT"
                     /db_xref="bhy:BHWA1_01875"
     gene            complement(167956..168171)
                     /locus_tag="SRR1747027_scaffold_2_prodigal-single_175"
     CDS             complement(167956..168171)
                     /product="hypothetical protein"
                     /codon_start=1
                     /transl_table=11
                     /translation="METYTIREPLQNFAAEANMNCFGAISLHLCTKKDYKIEVREGKY
                     FMVGPDKEFEILEGSTLKADADGIYLA*"
     gene            complement(168189..168782)
                     /locus_tag="SRR1747027_scaffold_2_prodigal-single_176"
     CDS             complement(168189..168782)
                     /product="hypothetical protein"
                     /codon_start=1
                     /transl_table=11
                     /translation="MKMKYFQREIEVQAWKYSKPMLEQGIPLFITSNKNIRLWTANDR
                     LTGYIITDNFNNRREIHENDWIVYYEHYNKWMVVNPVDFEYLYKTQIADVDASCIFIK
                     RALMLKSSPEAIREDLKLVFPDYMNSGVFKFSIFQTNVFSGGSDKTYPTAILEYKHPV
                     FGQMFFLNGGVLCELNDGCIIYSSSDDIINSYINTLN*"
     gene            168890..169699
                     /locus_tag="SRR1747027_scaffold_2_prodigal-single_177"
     CDS             168890..169699
                     /product="3-deoxy-7-phosphoheptulonate synthase (EC:2.5.1
                     .54)"
                     /codon_start=1
                     /transl_table=11
                     /translation="MKPSVVKIKINETLTIGKDPLIIGGPCSIEDRKNAVAIANAIKN
                     KVNMFRGGAFKPRTHSMSFQGLGVYGLDILKGIKEETGLPVVSEVLDIRHLDEACRVL
                     DVIQIGARNMYNYPLLKEAGQTHKPILLKRGLTATLEEWLGASEYIEEGFNGDFPQII
                     FCERGIRTCCNSKNILDLNTMSEIINDRHYYPIIIDPSHGTNDAGIVHNMALAGIFAG
                     ADGVMMEIHNDPKNALSDNEQQLSLDEADLVLDDINEAFKLSRRFRYGFIQ*"
                     /db_xref="ctc:CTC01618"
                     /db_xref="Q894D1_CLOTE"
                     /db_xref="UniRef100_Q894D1"
                     /db_xref="2.5.1.54"
     gene            169683..170894
                     /locus_tag="SRR1747027_scaffold_2_prodigal-single_178"
     CDS             169683..170894
                     /product="hypothetical protein"
                     /codon_start=1
                     /transl_table=11
                     /translation="MGLFSKHSKYTTIKNEKFPRIAMGDNVFWQNLYNVIDDNSEFDK
                     CTKLLFIVDAGVNKVYNEALKTLANKSRYHGFKYGFQIEEVDEYPITYTEDTFVKKSD
                     IPEDEQDKFKYARYYCIPKLDNVDKDTLVVFIGGGKIADICDRDYGHKKIYVPTNFQS
                     MIKYCFMIRSDGIIIDNTFAMELSYGLIQPSMITFIDYFYRFEWSGEASTMYDEFKCK
                     FIPKTEDIHFIEDAVKKIASIREASNLDPETKEMSRMYQKMLIYIDSDYDYFFFNILK
                     CVPKLTFQEAYMVGFLWNRALMRFEDCLDTYQKNGHSKDNIFSEEDIFLTNLLNVFYC
                     VYNRDYFNSIMNMALYNIKDIYEANKSLGTYFNVYSNEIDSLFIGDTFEEKNYKAYTE
                     AISRMYKLLNQ*"
     gene            170907..171398
                     /locus_tag="SRR1747027_scaffold_2_prodigal-single_179"
     CDS             170907..171398
                     /product="hypothetical protein"
                     /codon_start=1
                     /transl_table=11
                     /translation="MGEAIKAMRTLYEFISGGLFLEDTPKDEHFDFSFDATEIRYVGA
                     NECFITCLYYQDSSKAKNLIVNLMVKDPEVKAKLKPNRSIRGVVRVYDQHRAELIKIT
                     EFSDVVLYPFLRCSFCGNIQRIPHNTKNIYKCPLCGAFMNSCDNIYKKDKYGEFTKKY
                     PLS*"
     gene            complement(171415..172218)
                     /locus_tag="SRR1747027_scaffold_2_prodigal-single_180"
     CDS             complement(171415..172218)
                     /product="hypothetical protein"
                     /codon_start=1
                     /transl_table=11
                     /translation="MTEKLVAVLDSDMSPEKQIVFVKIMIVLFGLIFFMAFLVFVAWV
                     VGKVVDHQIDIWWKVKKQKEALVTKKINFMLMEICNSLRIPVYVMSDEWFKENRPDSA
                     GYISYEKNAYGIKNAEIYLRDDKSYEFYGWTTFAHEIGHYISINQYKDRSEAGAEYEA
                     GRLILKLLDSDEDKAFIKYWLDCMLDDEAKLMFPHIHYMLPKEDENAEVLNGIYTAKI
                     SLLDWAIDNAKSKLHDDKDITEEEAKIKFPRCCKDMYKITMRDYKEAGY*"
     gene            172553..173749
                     /locus_tag="SRR1747027_scaffold_2_prodigal-single_181"
     CDS             172553..173749
                     /product="PREDICTED: loricrin n=1 Tax=Octodon degus RepID
                     =UPI000333DE8A"
                     /codon_start=1
                     /transl_table=11
                     /translation="MGEAIITARIGDSVVRSKERLITEIFTSNTVWEVPDNSFPEKGI
                     SVRIFGGGGAGNDKKGGGGGWMNNAIFTNLTKKSKIIINIGSGGKSTSSGSTTTFGNY
                     LSANGGSANSYYNGGSGGSGGGSNNIGGTGYQFGGGGGDARGGDGGYWGGGGGGGNGG
                     NGGYYGGGGGGNFGGIGGYYGGGGGNARGGAIRQNQFNSASNITGYSGFGGNGSYKTW
                     QSNIEAINGIDTSTWTNVFNDGNEYFRGKGLGGRPSSYSSYNTLQCYTAGGGGFGGNG
                     AGWFGGGGGYGSNGGIGRNATHDPYGIVCGGGGGGFGGDGGCANGCSGGGGGGYGKTA
                     KGGNNYGGGGGYYGKGGDNCGGGGSYGDGASDKSPAGYGGGGTSTYDGGDGICIIQYY
                     AKDLIY*"
                     /db_xref="UniRef100_UPI000333DE8A"
                     /db_xref="N6UI79_DENPD"
                     /db_xref="bdl:AK34_552"
                     /db_xref="UPI000333DE8A"
     gene            174047..175225
                     /locus_tag="SRR1747027_scaffold_2_prodigal-single_182"
     CDS             174047..175225
                     /product="PE-PGRS family protein n=1 Tax=Mycobacterium sp.
                     (strain JDM601) RepID=F5YVY3_MYCSD"
                     /codon_start=1
                     /transl_table=11
                     /translation="MGEALIARGMVMDPNSIVRKIIRLKTDIITENKIWEVPGNCLNE
                     KGISVRIFGGGGGAGVAGGGGGGWMNNAILNLAIYESIQVNIGNGAIYSNTGGTTFFG
                     SFLSANGGESTKYTFMGPGICAGNGGSGGGGSMGMSYEGMTNGGQGYQFGGGGASGMM
                     ELVGPSNDQMNNWYNKHAGNGGLYGGGGGSIAYKLNSGAKNITGGIGIGGTYGGNGGT
                     NTQIAQDGTNISEIDIPIFGNELHGYPMEGSNGGYCGGGGGYGGNGGKGNSSTIERDS
                     DISSGLKTATGGGGGGGGYRANGGNGSGPIRYRSWTSTSKGEMWVNYIHPGAGGGGGG
                     YGGKGADAYTLANGYVVGGGGGGYGLANYGSGGGNSLNTNNNHYGVHGVCVIQYYVQD
                     *"
                     /db_xref="UniRef100_F5YVY3"
                     /db_xref="G7J079_MEDTR"
                     /db_xref="mcx:BN42_40077"
                     /db_xref="F5YVY3_MYCSD"
     gene            175606..176820
                     /locus_tag="SRR1747027_scaffold_2_prodigal-single_183"
     CDS             175606..176820
                     /product="Uncharacterized protein (Fragment) n=1 Tax
                     =Dendroctonus ponderosae RepID=U4URY3_DENPD"
                     /codon_start=1
                     /transl_table=11
                     /translation="MTSARGQAGGVLKWKLQTKIFTENSSFTVPGNVKDNSFKVICYG
                     GGGGSDTNAGGGGGWMNYMILNNLQSSETIPINIGSGGKSNINGGKTGGTTSFGKYVS
                     ANGGSGGSDNGGGNGGSGGGGTGMNFKSQAGGKGYQFGGGGGGGGLLRYNRTWQGYEP
                     TLNFYGGTGGNGGKWGGGGGSTYDYNFTLNRNTGLRWSKIMNVNNITWGIGGELGGNG
                     GISNSIAAKNGTSIQNEYFGNCEFDLINNPIGGSFGAGTKTSNHVSGGGGGGGYGGAG
                     GNGGASYISYSTSDNMCINVIAGGGGGGGGYGANGGNGSDINSKWGYTDYSGSGGGGG
                     GYGGKGADGYGGTKEQNIFGHITIINLIASGGGGGGYGPSNYGAGGGGNAINGFDGKS
                     GICVIQYYELQV*"
                     /db_xref="UniRef100_U4URY3"
                     /db_xref="U4URY3_DENPD"
                     /db_xref="mce:MCAN_33711"
     gene            177149..178438
                     /locus_tag="SRR1747027_scaffold_2_prodigal-single_184"
     CDS             177149..178438
                     /product="Uncharacterized protein n=1 Tax=Burkholderia
                     ambifaria (strain ATCC BAA-244 / AMMD) RepID=Q0BCI9_BURCM"
                     /codon_start=1
                     /transl_table=11
                     /translation="MGEALLARGGSASGGGSNGSGNYELVTEIINENKQWTAPIALNQ
                     EFSVRIFGGGGAGLKPAASGYMAGGGGGYMNNGIFTINSGTLIPITIGTGGKGYGVGY
                     WGVAGGTTSFGSYLSANGGDGGKTLLNCGAGGDGGAGGGGISGGGNGYQFGGGGLCDM
                     FWSAIGVIAGDGGKWGGGGGAYMVSNSNASINNASGGRGGKYGGGGGGLWSAYYSGNN
                     YAMYGGEYGGGGGGGSGPTRGGAIRQNENNTASQISGYSNLAGGGCNRSYKQNTGGSG
                     SKGTDTTNIENIFNDGNSRFDGKGYGGGNAGGGGGYGGNGGYNCGGGGGYGSNGGNDC
                     GGGGGYGGPGGSNGGGGGGYGKTAKGGDGDFNIAGGGGGGYYGAGGGPAGGGGSYGQG
                     GDRNSAAGRRDPTMGGGGGCGCNGADGICIIQYYKKS*"
                     /db_xref="UniRef100_Q0BCI9"
                     /db_xref="bam:Bamb_2578"
                     /db_xref="Q0BCI9_BURCM"
     gene            178520..178849
                     /locus_tag="SRR1747027_scaffold_2_prodigal-single_185"
     CDS             178520..178849
                     /product="hypothetical protein"
                     /codon_start=1
                     /transl_table=11
                     /translation="MPFIVGDRVVNPNSLSHYNDMKSRDIPWIPARNLYPNGTYFIRD
                     SGKKFFERCFAEDIGIFITESESFWIARATGKTIEAFSYSQLEKLLEYKKEINKIVNE
                     ANEGEKK*"
     gene            178846..179190
                     /locus_tag="SRR1747027_scaffold_2_prodigal-single_186"
     CDS             178846..179190
                     /product="hypothetical protein"
                     /codon_start=1
                     /transl_table=11
                     /translation="MKYAIINNCLRKIKNDEDEDHTREVYGLFKAISAPSDKLEGWYL
                     FFNPNFDWDSEETPDEDEDENPFNCFICFSPDDARAIEDIAKKNIREISYDFLCDIYT
                     DMKSNKEDNKNE*"
     gene            179183..179920
                     /locus_tag="SRR1747027_scaffold_2_prodigal-single_187"
     CDS             179183..179920
                     /product="hypothetical protein"
                     /codon_start=1
                     /transl_table=11
                     /translation="MSKMTYRKIEVKSAITIDGKKKNLQLIGVAPTGELVFCTDALSV
                     EELKSLCVEAYNFNDAYFPFNVVLRNDLDLVTSIVLDAIERGDFTPNEEQDIALNRLV
                     DATDGVCYPILMDRVDRSYPEMIKKLNAEKMCKDIEKAVEGANDAPDDSKEEDVLQID
                     SNDEYKVISPRYTTPISKPIIEAKKDKDKSESIEFDPDPEIELELKNMTKVADFMEKY
                     HTFDEDGHIDYYKFAEALIKYGPINLD*"
     gene            180019..181239
                     /locus_tag="SRR1747027_scaffold_2_prodigal-single_188"
     CDS             180019..181239
                     /product="hypothetical protein"
                     /codon_start=1
                     /transl_table=11
                     /translation="MGSFTNTVYTNTIDSLIQASNDKIKNPYYKFSDKKPTPVTYYKQ
                     NMKKSTLDPASKLQYAHVSSQSALRYNKIVNFVLYGIDRISLNYDVGDNGLEAEPISG
                     DAIVLPNTIEPTDGDFFSIPYLKEDLLFKVDSVTPDSLDTGAVLYKIEYHLELTQASS
                     QIEEQVVDTYQFIVENVGTEYNCFMTSDQYSFAQKLENLSDDLANYFAGIFYSTKVQT
                     YVFLKDGTTHMYDPYMIEFIRRNKLLGSDVYVAHQTTMPVSFPFDYTRSFFYGIEQND
                     LKCIASGNTVTADLITDINSLFTSRLEDYYQINYVDNQPYKTRFNALSKELISGIKNN
                     TSYKSTDKKAIYNPIIGMLNGSTSYISDSIVDMIKKLDYSNSQEMFYLIPLYIYAIKS
                     YLSSMLSTTNTTTN*"
     gene            181261..181389
                     /locus_tag="SRR1747027_scaffold_2_prodigal-single_189"
     CDS             181261..181389
                     /product="hypothetical protein"
                     /codon_start=1
                     /transl_table=11
                     /translation="MNDVEKIFHEDMMRNTFSEAVADSNYDFIDSLTDEDYDESED*"
     gene            181393..181944
                     /locus_tag="SRR1747027_scaffold_2_prodigal-single_190"
     CDS             181393..181944
                     /product="hypothetical protein"
                     /codon_start=1
                     /transl_table=11
                     /translation="MPVAEFAKYPNVKVVNINATIPIVNVTPQLYGYREGIKMTLSDI
                     LKCLMRRAIIHEVMPDGSTIRLTLKNFRDDNRALMKAEKKEKKTEEQPKVEESEVASQ
                     ELSQKQEDQPVVFVTGMSLEGDVPAVDEQPDVLTTSASTSDEEVVIEAEQSNPAKVEE
                     AAATVTTTRSTSTKRSSSKKRKK*"
     gene            complement(181986..182912)
                     /locus_tag="SRR1747027_scaffold_2_prodigal-single_191"
     CDS             complement(181986..182912)
                     /product="hypothetical protein"
                     /codon_start=1
                     /transl_table=11
                     /translation="MSIWKKNKSTIENIEEKKDMSKEILEEVSAELEIPIEKKSHDSE
                     EVTESTNSEAKEEVEESIKAACNNIKLNAEDGTPSKTPRLDAWYARRYFKPKKALKEM
                     YERLTDILGEDGVIEFVKDVIYTLDRYDIYGSIDAYRLFVIPKYSISEPYKSDLAMLC
                     KMCFLYSVNSWDTHIKSSFLYDLVGYNNKSFEDIAFDMLSADYPDTYKGYMIGDNIGS
                     NPGQSINEIRHRKIYHIEYNFAIDHVYLLAPPLTFNPRSNGTEYDTNMKVGGNNYEEI
                     VMNFHEIEKTKSKVSHRPDVEVPDKERTILTR*"
     gene            complement(182932..183975)
                     /locus_tag="SRR1747027_scaffold_2_prodigal-single_192"
     CDS             complement(182932..183975)
                     /product="hypothetical protein"
                     /codon_start=1
                     /transl_table=11
                     /translation="MGNKFSTNNEAFEALKVYLVENYDAKVAAGGREIIKRCHICGDS
                     RNASSRHMYIGLKGGMILYNCFKCQCSGVVDGKFFRDIGSYDTDMITLVNQNNKNNSN
                     YADYASKKHFIKNLHPILTYRDAPETQKKVAYISKRLGHDFTLEELAGLKVILNLKDY
                     LNANHINTISRSPMIIDQMDMFCLGFLSADSSYITLRLLVDLDKVSPGMKRYNVYNVY
                     NNLDNSHKFYVIPTMINPLEKINIHIAEGQFDILGVYYNTDCDKHNSIFAAINGKSYA
                     AMAKFFIREYGLINFDLHIYVDNDVDNYEMYKVADLLKPMGLNIYVHRNSFPGEKDYG
                     VTRDHIIDSVVKL*"
     gene            complement(184031..184321)
                     /locus_tag="SRR1747027_scaffold_2_prodigal-single_193"
     CDS             complement(184031..184321)
                     /product="hypothetical protein"
                     /codon_start=1
                     /transl_table=11
                     /translation="MSEMNEEQVAYICPMIFDGPKDRAEKFIASRLTKMELGLLRKSA
                     HITQKQMSDMSGLSTQCISDIESEKSGNPTYRSIEKYLDVLGYEICFRRKVI*"
     gene            complement(184318..184731)
                     /locus_tag="SRR1747027_scaffold_2_prodigal-single_194"
     CDS             complement(184318..184731)
                     /product="hypothetical protein"
                     /codon_start=1
                     /transl_table=11
                     /translation="MSKIKEGEVYLLDIDNQTDLKDYDAVKVRVVKKHFKFSEVIAIE
                     PMVYPNLSEGYQNRTFKVPNVLLTPITVDTPIVIRTPINAPTFSTRDRRAVADAIERF
                     TGSSCQNLADELSAVLAKIDYYGSFNKFDIKDEIL*"
     gene            complement(184732..185208)
                     /locus_tag="SRR1747027_scaffold_2_prodigal-single_195"
     CDS             complement(184732..185208)
                     /product="hypothetical protein"
                     /codon_start=1
                     /transl_table=11
                     /translation="MSFKEIKKKRNKRDLLITLGCIILYIITFIIFSHRESNRYLGLY
                     MLWLIQINCIATYLHALAYEYFVSDIQFILREELVVTNLRMKNRRSLAFNLSILCSCL
                     VFFVCQIGSIINCGYMIFNRFEWTDLLLDAFMFIMNTINFSNIYSQTPLSTWIGVK*"
     gene            complement(185302..186015)
                     /locus_tag="SRR1747027_scaffold_2_prodigal-single_196"
     CDS             complement(185302..186015)
                     /product="hypothetical protein"
                     /codon_start=1
                     /transl_table=11
                     /translation="MKSSMFYMPRFYGTRAKSYVNNAEESGKIAPIIYDLIRFCEGID
                     TPSLRLKKYSEMKRIDVNMMEIARNNILYGRIGEDDDIVAILTECGCACGYRITHSEI
                     ERNRVKHLMLEFNREDYQQLRDLFTVFIYCMIKDHMMIACKKGSFIEGMVFDPYPGET
                     YYIEDGFVSYEDKVKAFEVIDANAYSEVLSAIERGCELEDVIGILPEDPHARMFLRKY
                     DEYEISQIAALNKDSKHSA*"
     gene            complement(186441..187049)
                     /locus_tag="SRR1747027_scaffold_2_prodigal-single_197"
     CDS             complement(186441..187049)
                     /product="hypothetical protein"
                     /codon_start=1
                     /transl_table=11
                     /translation="MNSEFDKFESYTTKADSSLMMQMETSCQESMTLIRQRYGPFDPE
                     EISFFKRRLADNGQIKINSLQKMLVFNLFYKYFQDSQALNCINLDDYITLILAARKIL
                     EENGMYLLGAIVASKVIRLASRKSVNKKEMMKLESSELYAVIKDKYKNEKIEKQILGI
                     IAALLSSDFEFIDFQDPDIDGKKIVVTSEIASEEVLMYVSMI*"
     gene            complement(187636..188568)
                     /locus_tag="SRR1747027_scaffold_2_prodigal-single_198"
     CDS             complement(187636..188568)
                     /product="hypothetical protein"
                     /codon_start=1
                     /transl_table=11
                     /translation="MSNLKDSKQEKVLRDPMIFIDPETFEHADTWIPAPDDMLFKHTK
                     GYIITSVSEYFGAETNPDLDAFVMSTKRSYNSPAMREHIVQYLNYFEKFYDTEKMLFS
                     AYCRIKYLIDFEPGYSKDMFFFDIMKYIVKGPIEYLTTQMVNDNYSLNLNYKSRTSSA
                     LQYNNEHAMALMKVSVQMNQIIPLLCHFMYARKVQNTTDFLFEIYDKLIDHPYIDIYS
                     KLYETAYSNVMRSVKQNAIIWEKQDIRGISPTTHAIQCVQNILINIICKYDFSKNLIH
                     YNYSSILRNTGYQITNIEYEFAFVALSSSKRDED*"
     gene            complement(188622..189422)
                     /locus_tag="SRR1747027_scaffold_2_prodigal-single_199"
     CDS             complement(188622..189422)
                     /product="hypothetical protein"
                     /codon_start=1
                     /transl_table=11
                     /translation="MDMTFQQYIDNPLGKKSAVFSQREIYKDLYTQKYGAILLRENGT
                     FKTTMYYDKKTDRYFIHMQVPSEVVPKFYYDVVVEFYPLKAENKTENDLKNYGAKFFS
                     NDPAFVFTYEYVFSKNGLFVEDLKSKASKLALKMKPEEKNPYEIPGYVKSLYFCFLHM
                     KSRSLFNKTYWKQYALAYSKRSLVEAVTDSDTKVAERQRLGAEIEAAKRKEKEASKER
                     TTAKQQGPWPREGILSKKNTKSVRVISPLDKVTHKPTGNVRIVKRKKP*"
     gene            complement(189555..189977)
                     /locus_tag="SRR1747027_scaffold_2_prodigal-single_200"
     CDS             complement(189555..189977)
                     /product="hypothetical protein"
                     /codon_start=1
                     /transl_table=11
                     /translation="MYAREILLDISTRDPLDKPCLVDCIKSIIALIDECQKVDIASTK
                     RVYNSLTFPSQAVYMSRTAVYIPEALINDRLQSISYMSLESFLEVMEGAKIGDINLLP
                     AEYYKILNVITPITKFDESHLDCLVLRRSVVDFLKKIF*"
     gene            complement(190113..190352)
                     /locus_tag="SRR1747027_scaffold_2_prodigal-single_201"
     CDS             complement(190113..190352)
                     /product="hypothetical protein"
                     /codon_start=1
                     /transl_table=11
                     /translation="LEERLYSYNTAMKIAKYEKKKVTRKSWGMGRYVIYDEKSQEFYF
                     IHYDRYPDGSITFRKHRFDPFHSDLVMPDWMDYRE*"
     gene            190447..191724
                     /locus_tag="SRR1747027_scaffold_2_prodigal-single_202"
     CDS             190447..191724
                     /product="RNA-polymerase beta'-subunit n=1 Tax=Yersinia
                     phage phiR1-37 RepID=G4KKB7_9CAUD"
                     /codon_start=1
                     /transl_table=11
                     /translation="MDNERHLKLTLIDPDKLVEVNNLQEVKNPVAFVRKGVPTSDGLW
                     SNEIFGITQYQRANTFAYIDLFEEFINPLIYKLWCKIDPNVKLCVHGVKEYKIDEKGQ
                     LAEVPFGEGDNGIQFLKKNIKKYKFRRTDSNKRDMNIDFIEKYVGKPEFFISKMIVIP
                     AYYRDINTDQGKVTIDQVNELYRSLLISVKALKESADYGLSLSSATRGRIQELLVSTY
                     DWFGSGTTIGRDEVSGQIPGKFGVLRRSVISKTTDYASRLVITAPQLKVEAVDDIEAD
                     LDYCVLPLYSAVANFYPFVIFHCRRILDNIFSANSVIPAYSKKDKEWKYYHPKDYQTE
                     FSDERLRREIDRFKTGYSDRFVAIKVPTIEGPEVTLRFKGYNVEEKEYNTNPKTPIME
                     RDFTWCDLFYIAATEAVKDKCVLVVRYPINLVA*"
                     /db_xref="UniRef100_G4KKB7"
                     /db_xref="G4KKB7_9CAUD"
     gene            192944..193552
                     /locus_tag="SRR1747027_scaffold_2_prodigal-single_203"
     CDS             192944..193552
                     /product="hypothetical protein"
                     /codon_start=1
                     /transl_table=11
                     /translation="MIDPMIFEEWKDIDFLDIKTNAYKISSFGRVYSNLKPGILSPAV
                     SNGYITIQLVLNDGSRKTFYIHRLVGLAFLHTGGDPNDLEINHKNLYRADCCYINLEW
                     TTKYENIIHELAHKSHNIEQLQAKDIWGNGYKTHGENNGMSKLSETTVRQMLSLAQDG
                     KSYSEILTIVGLEDNPRNRANLSHIVRGHRWSYLQKEYNIPK*"
     gene            193773..193919
                     /locus_tag="SRR1747027_scaffold_2_prodigal-single_204"
     CDS             193773..193919
                     /product="hypothetical protein"
                     /codon_start=1
                     /transl_table=11
                     /translation="MKIIDSRRNLLGLDGRAVRTSEKEAIQAMYSLTRVLDEDANKIT
                     DPIF*"
     gene            complement(193950..194519)
                     /locus_tag="SRR1747027_scaffold_2_prodigal-single_205"
     CDS             complement(193950..194519)
                     /product="hypothetical protein"
                     /codon_start=1
                     /transl_table=11
                     /translation="MIKFLDKVKVYPGDFYIVKGKKYDTLEEAAKASSISKEGLHLRF
                     IEIVNSTRYNLSSKSSMPKIKDALDIFGKFAEKRIIALYPDRTEVAYEDIRIDFSDDP
                     GLSMHLMFDYGILYGYKDLDYETIFGNEQKVQSRLSIDTFTTYGFKDYHSFEDLLNAQ
                     CEHDEYLIPLTYNKNDIPVYCPATSLYKI*"
     gene            complement(194890..195000)
                     /locus_tag="SRR1747027_scaffold_2_prodigal-single_206"
     CDS             complement(194890..195000)
                     /product="hypothetical protein"
                     /codon_start=1
                     /transl_table=11
                     /translation="MIITQESYEASLRKYGIIHEGFKSTDNITKTSITFE*"
     gene            complement(195079..196215)
                     /locus_tag="SRR1747027_scaffold_2_prodigal-single_207"
     CDS             complement(195079..196215)
                     /product="RNA-splicing ligase RtcB {ECO:0000256|RuleBase
                     :RU371113}; EC=6.5.1.- {ECO:0000256|RuleBase:RU371113};; 
                     TaxID=913865 species="Bacteria; Firmicutes; Clostridia;
                     Clostridiales; Peptococcaceae; Desulfosporosinus.;"
                     source="Desulfosporosinus sp. OT.;""
                     /codon_start=1
                     /transl_table=11
                     /translation="MIIEGKYNTAKVFTDEIESGARGIIEAFCNSKASEGSELCLMPD
                     VHPAKGCCIGTVLKSDDIFPGLLGGDIGCGISSFTFKAKKGIELEKLDKYIHQNIPCG
                     MKNNNGINQDTHGYIVAEVLDILKQIRDIVDIPIDKSIASLCSLGGGNHFIEVGKSAN
                     ENNIYMLTVHSGSRNLGQLVSEYALNIAPQLPDHEDTPRVFKRILKGTKEYDDILKVY
                     KLVQRFAFWNRRAILTNIISAMKWNVCGDFNIPHNYLEKVDDKIILHKGSISAKKDQD
                     VLIPLNMRDGIIIGKGKGNPDWMYSAPHGSGRLYDRKSVADNFTVNEFKKVMKGVYSS
                     TISKATLDECPMAYKPSDYIMNSIKDTVEAEEIIIPIYNFKGGK*"
                     /db_xref="G2FP09_9FIRM"
                     /db_xref="UniRef100_G2FP09"
                     /db_xref="csd:Clst_2183"
                     /db_xref="6.5.1.-"
     gene            complement(196302..196604)
                     /locus_tag="SRR1747027_scaffold_2_prodigal-single_208"
     CDS             complement(196302..196604)
                     /product="hypothetical protein"
                     /codon_start=1
                     /transl_table=11
                     /translation="MATDDFVKSITSDDIATIVTKHFDELMVLYHVVGSRQDVDICTD
                     NSKMPISFVLLMESESEAIKLTENLNETYFSVYGVSYDISMTRSEASITTVIKKSS*"
     gene            complement(196991..198703)
                     /locus_tag="SRR1747027_scaffold_2_prodigal-single_209"
     CDS             complement(196991..198703)
                     /product="Uncharacterized protein n=1 Tax=Eimeria praecox
                     RepID=U6HAM0_9EIME"
                     /codon_start=1
                     /transl_table=11
                     /translation="MEQFDNPNKPFVLDLTARSDNKPKPAKKLPDTPIDLAKPETAKP
                     EEPVELKVNAGNGFGHDMSQDVKAFDPTTLIPKKEVKDEGANELFDALNLAVEREKQE
                     ITARHEELAEKMFEEHLANEDAEDEPVATAGTSNNSYSQPERYSEPEDEEEVEYTDNS
                     SYENNNRYVNFEKEEPVLITEDEPIEEKKIATITRKVSDSEDPIYEDSSSDDEDDEDE
                     AAAAQKKAAEEEQKEVDDIIKGLKSAAKATLRPAHNKIDLQKFSVAKKGINVTKVIYN
                     DINKGDVADWVLYGSKVPIAMRGLTGPELIKLDPENSNRSRQNFLKDAYHIIYDKVVD
                     ANKPDFITWMKQTKYTDVDNIYFALYMATFNGSNFVSYQCPDCKKVFIKEVDFRDMVK
                     FKDDTVRAKVEELMSHSTDNGEIPYEVERIQVSDKYVFDMKSPSLYNVVYETACLSQN
                     TLDKYGDLIDTITFIDAVYTIDYTNMQLVPVMIPTVKDNLEKTVANRIKFMYNILRQL
                     SSDEYYAVRGYITKITDQSADISYLIPGAKCPECDKEIPANEETDGQAMLFTRHHLGA
                     FANM*"
                     /db_xref="UniRef100_U6HAM0"
                     /db_xref="U6HAM0_9EIME"
     gene            complement(198722..199117)
                     /locus_tag="SRR1747027_scaffold_2_prodigal-single_210"
     CDS             complement(198722..199117)
                     /product="hypothetical protein"
                     /codon_start=1
                     /transl_table=11
                     /translation="MVVSHINIHEYVFSVDDFDDPKVLKNSDAIGILLTRLLLLEPGT
                     FQSHPAMGVGLVSKYRGATDENISDLVTNFKRQIETYLPQYQGVDISAGLKNHVIYIS
                     ATIDGSIYAFFYDTDTNEIKTTFKTLGEL*"
     gene            199230..200636
                     /locus_tag="SRR1747027_scaffold_2_prodigal-single_211"
     CDS             199230..200636
                     /product="hypothetical protein"
                     /codon_start=1
                     /transl_table=11
                     /translation="LSKKVYKSTKKYACPFCDEKMTRMDLISHVERKHEALIPENYSP
                     ARVVYDSINKTDHGTCMICKKPVYTWNEKICRYNNLCDNPKCREEVRRIALERHIKTY
                     NVPTLLTNPEHQEKMLANRHISGTYKHSDGGKFTYTGKYEKAAIEFMDTVMNIPSKDI
                     QMPGPTLEYNYQGETHTWITDIYYIPANLIIEVKDGGSNPNNRNMPEYRAKQSAKEVM
                     ITELGTFNYLRLTNNDFAQLLECLADIKYENMDQKEAPKVVFHINEEVGGMPAQSHLR
                     CDPVIIPYMMNNTFNVAVTDTNMDTIYTQSDKDQFDSMPYPEAVQKMNYDTKIIIPAP
                     AGFTSIHEVVKHCKDMDEVINSFIGHKIRVLSELAFIHGVKYISTSKNLLESKLVSNG
                     ILRENDILSGAIKPGVDRCLKGNVILSQCDKGYFVHTPSDYALSSDYYDTPEDIPQNV
                     IDTMDDLYKQYQERKVNE*"
     gene            200636..202726
                     /locus_tag="SRR1747027_scaffold_2_prodigal-single_212"
     CDS             200636..202726
                     /product="Uncharacterized protein n=1 Tax=Gracilibacillus
                     halophilus YIM-C55.5 RepID=N4WM38_9BACI"
                     /codon_start=1
                     /transl_table=11
                     /translation="MGILDTNFKVGSYLKPLNEFVDERKNYEFGAVRYTDEDIRDAKE
                     WAEMNNRVIIIPCDSLSELEALWTEWCSQTKKARRESDWKSEEYFGLINQYHYEILKD
                     RFLSLDVDYPSSDILGEAALDNDSLETNGVSYSPVDVENAIDWAKMNDVPIIHPTRSL
                     EDLEKLWDNYNSYHKDIRRESDWKSIECFGLNNQSHYEYLKSQFLKDDIPEVKVEAAP
                     IGDPIRSHIGFTLNESVDAATKATDLLGLLGKNNESYDNSISREIVDIATELYAGSNQ
                     NIHYDIIPNEDLPFFSPEEMIDAGVNQANPEDNFYGCEPATDVLAEGESYSDWLNNYS
                     LSCNGLAPFDSIGWMNKIANLSLKMKTARDKDPYKQALLSLGWPAEVEFSPENRIIAT
                     KRTKSLLSDKVGSTEFIDLTGFNPTNADIHESVEEGLLKPVYIVLIGGKTIFSKAIKD
                     VTHSNYSHASISFDPELKEMYSYGIEGSKKGIIGGFIKEDIKDAEGFQPLEVYSIFLK
                     KEDWENLKKIINDFIKNTGKTSYSYINLIVSHIFKIPMELSRKMLCSQFVDKVLKLID
                     VDISNKKSSLVSPADIDKYGRDNKKIYTLFQGKVDQFQGNRVKKLTDWLLKKKVAEPI
                     KEMNTIELAHFMINEMNNNIDSIKESDINDPQIKKIYEAFIKPCLEAECYTEGEKYHR
                     KSDIDIIESLIPRV*"
                     /db_xref="UniRef100_N4WM38"
                     /db_xref="N4WM38_9BACI"
                     /db_xref="psab:PSAB_05580"
     gene            202908..203366
                     /locus_tag="SRR1747027_scaffold_2_prodigal-single_213"
     CDS             202908..203366
                     /product="hypothetical protein"
                     /codon_start=1
                     /transl_table=11
                     /translation="MINSGVRIIKKINQEGCDSLKISEEISLIDFCKIASEAVKEVSY
                     YCENGILLGQNFITTVNGKEETYFYDYGYLFDDPYYYGNIVIDNEGNKYKVSFPMLNV
                     FGNYPAKYNPSVIQNLKYGEASYKSPHYDFINSYGIAESFLFSRQLKKVN*"
     gene            203508..204137
                     /locus_tag="SRR1747027_scaffold_2_prodigal-single_214"
     CDS             203508..204137
                     /product="Deoxycytidine triphosphate deaminase {ECO
                     :0000256|HAMAP-Rule:MF_00146,
                     ECO:0000256|SAAS:SAAS00054741}; Short=dCTP deaminase
                     {ECO:0000256|HAMAP-Rule:MF_00146};; EC=3.5.4.13
                     {ECO:0000256|HAMAP-Rule:MF_00146,
                     ECO:0000256|SAAS:SAAS00054755};;  TaxID=699218
                     species="Bacteria; Firmicutes; Negativicutes;
                     Selenomonadales; Veillonellaceae; Megasphaera.;"
                     source="Megasphaera genomosp. type_1 str. 28L.;""
                     /codon_start=1
                     /transl_table=11
                     /translation="MDTPLIATSNIETSKVFRPTNEHTEQGVFYAGMLTGDMIAQEIK
                     NGHISISNFDPTKINPNSYNLTLNRKLLVYKDATIDFKKKNETEEIIIPEEGYVLQPN
                     TLYIGSTNEKCGTDRYIPMLNGRSSVGRLGICIHITAGFGDIGFNGTWTLEITAIKPV
                     RVYPDIEICQVSYFTPYGESKIKYEGRYQGQIDPTASRSNLEKKVYLNE*"
                     /db_xref="D3LUY0_9FIRM"
                     /db_xref="cbt:CLH_2400"
                     /db_xref="UniRef100_D3LUY0"
                     /db_xref="3.5.4.13"
     gene            204130..205233
                     /locus_tag="SRR1747027_scaffold_2_prodigal-single_215"
     CDS             204130..205233
                     /product="hypothetical protein"
                     /codon_start=1
                     /transl_table=11
                     /translation="MNKRKGFIIGTKFYRHINDSPIPDIIRLTKIEGDRFFVNDGGYT
                     TIIDKKDLDEAVKSGEFTKICSTTLRASNGHLYESPSKYIRHFKFFNTPINQVWTPVH
                     TIIGDELFIEFKVAVQGFIMTYENLIDNYTLLTPDGMITMCNASYKDEQTGKDTSAPV
                     ITAHKKMENTPYAVCRPDVVDIFTMTNSHYVHLGLSISQRTLPTGMEIYQFLEAEQAT
                     NFKACAYYCDDSLSDIFRAIGSTKKYDVTMKRTYDRFKGTNFILKDNNLYEFAVNSGF
                     YDELLSMTGIYKFPFELPLNTNKMNDTLSLVFNRAINPSKGYECVDIEYVPYDKTIDL
                     NSIEADHCVIATGDAKHPKLFVVTYGLAKIAND*"
     gene            205339..206091
                     /locus_tag="SRR1747027_scaffold_2_prodigal-single_216"
     CDS             205339..206091
                     /product="hypothetical protein"
                     /codon_start=1
                     /transl_table=11
                     /translation="MSELANSTQEVNKTKNEEEKFDISVQKKFPFDANIKSCFMNTIE
                     AAEYVDALFGAVLRDYVGCKINYNDGSDPRLSNEVPIGKMYVTLYFKEMPDNKEGFAN
                     VSKRADTSGKTRFGILMSMSSQMSSRMYDINEKTFDILNKFRFFSTRKANWNNLTGEI
                     ASSFGFVNSYNQEIVAYITGLDLEKIFSEIYGTRTDEGVFQYQALPVQIVANASGEYV
                     LQITQLDVNKLNDLRKSLGGPVERAEFHQYIR*"
     gene            206167..206481
                     /locus_tag="SRR1747027_scaffold_2_prodigal-single_217"
     CDS             206167..206481
                     /product="hypothetical protein"
                     /codon_start=1
                     /transl_table=11
                     /translation="MDKKVLRAIYFLVAVVIGLIICMAAFAIYIDSTKKSTDEESKQN
                     ETVINDLSEYIDLQLVARDNDEYIFYDKQTGDCYYVNTKLGIAFAIFDENGVPKHFVP
                     KP*"
     gene            206497..206922
                     /locus_tag="SRR1747027_scaffold_2_prodigal-single_218"
     CDS             206497..206922
                     /product="hypothetical protein"
                     /codon_start=1
                     /transl_table=11
                     /translation="MRGNKEFNLEIDPSLDVVFDEGSGNSFLAMRKLRWDENSNFKID
                     LRKWFTNSDGEEIAGKGFSFITEEGPSNLVNCLIDNGFGNTKDIVESISKRDDFIDAL
                     AYSERALDALGLDELKDKVKKAAESNEAESFYDPKELLG*"
     gene            206922..208037
                     /locus_tag="SRR1747027_scaffold_2_prodigal-single_219"
     CDS             206922..208037
                     /product="hypothetical protein"
                     /codon_start=1
                     /transl_table=11
                     /translation="MDELYHAYAKTYYNLLLKNFPRFTALEKQVYKFVYRNQLKQGGL
                     VDIFIDLNDMLSYLYTRPDYSCDDPMSIGSAIINLAAHMSSFFSSRMGIHARVYLIYG
                     NTRPITAASILQEYDAHNEMERQTKPEITELIESNLAQVEVLVKYIPDLYFIRSNNAE
                     PAVIIRSLTRVVNQYDSKANAGSKPIIGKFVVTKDIYAFQLPATVPNMHIIRPKKDGF
                     DDVSFTISYFDFFTKLTEEMKLKNLIGGGALSPELYSFYLAFNGCRVRGIKSIYNSIA
                     STQKLIELVNSGKILNGYNSIIALDPSIAETLGITQEIVERFKALDIIHQENIFRTNF
                     VDSQLFAESLVNLYDPEAVKKINETYFRSYPLDLSVF*"
     gene            208102..209343
                     /locus_tag="SRR1747027_scaffold_2_prodigal-single_220"
     CDS             208102..209343
                     /product="hypothetical protein"
                     /codon_start=1
                     /transl_table=11
                     /translation="MGTSVNEFKDSEIQRDIYKFRASGYYSLDGESHEITYENFRSIV
                     IDRDYEKNNMPLVYIIFNLSSKLTDIVVKNIKKGVFIINIQKTIDNADTGEIWEDYIN
                     DTFVYFLQEDVNKVDERTYEYVNEDREDLYSELTVGLLSQTLINNNKKVVNGILNCND
                     MASAVAYTLSGGTPIVMEPFNYNKPLKRIILPPCNSKSKCVKYLDGLRTFYNTPYRFF
                     MDMDCIYLLSQSGKKVPRKGEQINSVHITLQDEYIAESKMQGMITETEKGYYGIDISG
                     VDADAADYSGTEYTATKIQVMDRKGKGTKTDIADTSGANYTTKTVNLRASNDNIAALQ
                     NARNHSYRFLSVTKTDIDCSVMTPNKEYVVDADKVYKDGDYSGNYYVVRKRELFFKGG
                     DGAESEKFTCSTMLFMEKVYK*"
     gene            complement(209383..211695)
                     /locus_tag="SRR1747027_scaffold_2_prodigal-single_221"
     CDS             complement(209383..211695)
                     /product="hypothetical protein"
                     /codon_start=1
                     /transl_table=11
                     /translation="MKPFSSSILVNESAKSRQTKSFNEMAKKQSYIARICQFNEGVVE
                     AEVKETKQMLQNILDNVNKNGLYVSDDLRPSFDKIDTIMNLIDTLVNGLDRADMSPGS
                     TTDKEYEIMMYGRLIDALKVRKFSPDVKVRMIANMKHVANTPIDNCDGYSPVHDYIMN
                     IIKNARSLTDEIADSLNVSTVYRTIGDLTGIPSDHILESPDDVINEYNNLFEYEPTEV
                     SAMNAVGLANDACNKVNGAYVYVSTYNIRNDVIGLTSILKAVASTYENKEIIRRVIDK
                     VCDCLTSISLIVAGTRAVENYHFRTIMKFNYNCLKHLIPDQAEFTKSPINGIDNNGIV
                     VPRMQVRPKMESSMEFFGDTVDADSVFETLEPGDFNPTNFMDLKLVDESVLNIQEMRV
                     IMDCMKLEASLLEAGDLEKLVTSMNEALLDKAKNVGTAMLETIKKLIAKFMENFLYKA
                     KFEGPWLKKYKDIILNNGWGDRGVKFNCYYDHRDIFNLVNIPPVNYTDLVKNANGAFE
                     SEEAFFQHFFGGIDGCIRGHGKYRDTLGIIKDDMSLADKCKYMMGARFPENMTGKEIK
                     YNELDIKGMYDWLLATENLTAQIKKQQNALEHAERSYKTSLNSLSTQGDKDQKAADTG
                     VKNEYYSFIYEVELAQAPKDTKPVANNGSQSTTAGKVNTPQVKVGDYNMKQSDTDKEV
                     QGAKETTAEVDKRMKIYFKVCKDVIAAELTGIANLRKEYMDLMRSVVRAKVGADADLR
                     VTDKAAKANAAKNAKKEELNKQQARANNQQ*"
     gene            complement(211800..212969)
                     /locus_tag="SRR1747027_scaffold_2_prodigal-single_222"
     CDS             complement(211800..212969)
                     /product="hypothetical protein"
                     /codon_start=1
                     /transl_table=11
                     /translation="MGIYYDMLREEDELMGNTGFDQGAVVGPDDEYTVQLNDIAKAVE
                     DLNDERADESEQKELDGQDLESNPVEECAIAIYESEHNWNQIFRVMGEHELHEAARGN
                     EVVMEAADIKAFFAKVKEWFVQKWQSLTGIVKKWLEKARSIFKKDKTFVEKYADKIRK
                     GAPLFEGTMEGFSFNGQLDVVKQLQMQTENIVANLDQLKAAQENKGTFESKLTASAVR
                     GQLLGQSSPVEADGFAKKMNDALFGTEARSKMPPNKASTPTDPQWIIDVLSDKDNGVK
                     NIMTAYNAARKSYNELFKQMKAVEKAVESDAVTIGTCTKLIAENKEVKNAQMIAMTTA
                     MKYYMARKQQALIFAHKYISAVPAEKKEKSAKKAEAKQENARLVDGGFLAGLNFI*"
     gene            complement(213044..214288)
                     /locus_tag="SRR1747027_scaffold_2_prodigal-single_223"
     CDS             complement(213044..214288)
                     /product="hypothetical protein"
                     /codon_start=1
                     /transl_table=11
                     /translation="MIISGNRSTQLNGDIVFAVAEGYGANDIGRIMYENEINEMNLFN
                     AIIKNDFAEIKARTEGTLLESELQAMQEASIAGVFAGIRTMLQKFWEKMKAIFHRAYA
                     NLASYSVKYGKQFVSKHSKEINALDDKIQLHGEGYRVFKGGAALGSVIVGKAAPSIDA
                     MYDTAKSLIGEKGMTADVFAYVYTNAYMPMTYDEYKKGFYGFIVDKYMPKATNPYLGS
                     FHERGAKGMAAELNNAQNLIKYLKMLEYKLEASVKSSLKDLIKDEKAAKKGSDSKEEK
                     SEHTENVKMCKVAATGMTNAISNITRSQIKFIQLVVKNYRKALAEAIASSKKAEKDSK
                     KEEAKTESADLFIESLLLEAEAEVEIGTSDDANAELTPEQEEVVDAIIDAAEALKDEA
                     PEADLPDEDESKSEEEPAGDEE*"
     gene            complement(214401..215660)
                     /locus_tag="SRR1747027_scaffold_2_prodigal-single_224"
     CDS             complement(214401..215660)
                     /product="hypothetical protein"
                     /codon_start=1
                     /transl_table=11
                     /translation="MILSSDYFDKEEMTNTVKLDDQEFAKTVPDTIEDDTPGVSKVDE
                     AAAEPGIDDMDKYFTFQIGELSPGMFDSEEVFYKDPVYNKAVCEHFNMKDRYTCHVLS
                     HLNEAGQNTVLMNITSKLYDKIVSRCDDIDYGEIPKTKGDITKLSNYNSMKETIGIIR
                     DLLKEYKQDSGPVDELAVALSNVEARKDLFERAYKYNVELPIAMYTNVTLGIITGVSY
                     MIASCIEFIKEPGANDFKMAIDKLSYAKSKDHLMYNSLKGFNKSCMKNDFDKAMEAIM
                     KAYIRGPKNEAVSAGVIAGIVLATPAIAGVLFNLVTFVLRELTFLFFNLKVSIHDSLE
                     MFSNMVRLNAYELEKNNATTENDRKKVVRKQLDIADKLLKFSNKFVVEMKKAEVSADK
                     DKRNNDDDKVMLGKVPGIDMNSNSVLF*"
     gene            complement(215681..217096)
                     /locus_tag="SRR1747027_scaffold_2_prodigal-single_225"
     CDS             complement(215681..217096)
                     /product="hypothetical protein"
                     /codon_start=1
                     /transl_table=11
                     /translation="MTKLSKSNESALGSAIDLFRDISKLAKEPDTQKALVDRHKRNNN
                     PYIRSISSASQDLICAFPVISSRNISMDAQILVAKAIEKNCVSMLQMIFAANQVYENV
                     DGIRDILSKYHVNLSKNASAVDMDDIVRLISTESGSISDMGFITNPSMIHEGTTVPYS
                     IIYEAKKQLNSLNEVLGPDVNTKSIGESYSCVTDSQGRFKVSTQPRRMYTEANKEKSN
                     SSEEQLTKDTANQGLKPMDDIKMLKDKTDMLSKQILPSEYKKANELAPTMMIVNYNLA
                     KDKYAVRVDNAIIGVKAKLYPLSSEDIVSHLVSKTRDSNTLMNLIRVSTGEISFFKDF
                     LLAIDKNKAEALTYSKKGSANKLWKVLERRANKSKINAMLARKNDATAITTLVISQNE
                     VDYMKKEYNVDFNQVRVVRNLFDKYNLLCVCIVDESLEIAKFMYDTGDDMWETLPFSA
                     LEKEASDNTYKKVVNLMTKVM*"
     gene            217353..218432
                     /locus_tag="SRR1747027_scaffold_2_prodigal-single_226"
     CDS             217353..218432
                     /product="hypothetical protein"
                     /codon_start=1
                     /transl_table=11
                     /translation="MPDIKYGQGNFTGNRRNTDSNMSDKEKEIIKTLNAQNSEELRRL
                     IEANGIVNGHLNDRLYTKFSRIPIMDPYNTTNVTKEYVFFTRPDLHIFNASSTNLWST
                     LSSYSFFVDAADRYAHVCQQLELSAGGISKSPFMNLLSNTIRSGVDTPSLEAENGLET
                     GANVFGTKISYRGGSYTSDQDLSFSAEFEDTKFYEVYMLFKIYDEYCKLKNLGLLEII
                     DSESGTWLSYTLNKILHDQFAVYKFVVGEDGMTIVWYGKYTGVYPTGAPRDSFGDMNK
                     TEVQKITVNFKAQFFKDMDPSIISEFNYLVSGSGMERGSQLPLWDQTMHRFNPDWAGA
                     PYIIRTYDGVDAKAKMGRYKLIWYS*"
     gene            218446..221133
                     /locus_tag="SRR1747027_scaffold_2_prodigal-single_227"
     CDS             218446..221133
                     /product="hypothetical protein"
                     /codon_start=1
                     /transl_table=11
                     /translation="MKMATNLSPDIYGIAEYVNNIKKEFITGVNEETLMLGIFGYLGE
                     VESQNMQNAIVMASEFSNESVPTRAKFEKNIIAHALGLGIEDINAIPAQMEVLLTFVE
                     EDIIAWYNSIHPDKEDDGWEFTLDKDTKFYFGDFEFHTDYDIIIRKIPITTQGTLQKY
                     AYTAQFSQEDLDRGNQVSDITNPYLTPPVRMNLGGMNAIFVKTTLRQVEKSTTYTKVL
                     SDNDIAAKMITFTFEGQLAAFDLKVTEGNNSPMYLIPVYEGLNKDTKGKSYFWYQFLD
                     SNTIRIKFDKNSYIPKVNATVEINLQTTQGANGNFTYNPKDGFPQFTLESDRLGYTNI
                     VCQVRPVNDESIMGANKKTIEELKKIIPVEALARGSITTHTDLENFFNSLDTDYSKMY
                     FYKKRDNCLERLYHGFLIMKNDMNIIPTNTLNLRVKPEELEYDETTGRYLIRQGRALI
                     LSDSTNLAHLLPEGEKLPSEDPDNYDGSFEYYLPYDFTIIKSPRYGVYTQSTIHATKD
                     LGFYYINEDCLFQYIATNIFWDRNCLDEHDKYRLTIQLQQNIVDINTEITDAPLHKDE
                     EGNLVTDLDVYMIVYDKNKSPLRWAKATPLVDTYDGEQSTIEYQFEFTTRDKIDNDNR
                     IRIMTGLYDIGSNNESYAALEHNTMARIFVVSNQGAELGLGIPPVSTWIPGLEGKSLS
                     NTYDINEGLDWFYDYSSIVRSTVEATIDGDAQEWYTIENVPVIKYGYFDNETTAKAFF
                     KELVSRKVYIDKAIDYLEDAFEIDFKFFNTYGPSKFFTWDGNTELVDRVNVSLIFKLK
                     LKPNYDTNVVDDIKSDIKEYVEDINNIKDLHIPNLITLITNTYRDYLVYFEFVSINGK
                     SADYQHIYTMEVPDGLMVPEFVNINTLENSVPDITISLV*"
     gene            221168..222100
                     /locus_tag="SRR1747027_scaffold_2_prodigal-single_228"
     CDS             221168..222100
                     /product="hypothetical protein"
                     /codon_start=1
                     /transl_table=11
                     /translation="MKAYKPVSSKLVVESAIESYNKSLTEAAEAEKKNQKSYTEAEEF
                     MNIRTSRLAQNNRFTSFSQSLTNSLLGECVYHVFAKAMDESVMQQPGTTAMMRAMVGD
                     FLNEDASVVYASMRKKSNMLAEMYDLIGKTKKAILEADGFDRMDPSTYRIDTLTKDNF
                     FEELEGLNTDSVSDAIREKVTAALDEFIENNRKDHEKIVGALELTADKLKEVEDEPDA
                     VKESYEHLSKQFIAKVRNRKKSVFESMVMAVCESTLKDEKLKKEFMEDNKLNIDKIVS
                     RVQTMYTFMETVNTMNLYTIDEAYIEELLQNLRV*"
     gene            complement(222144..222644)
                     /locus_tag="SRR1747027_scaffold_2_prodigal-single_229"
     CDS             complement(222144..222644)
                     /product="hypothetical protein"
                     /codon_start=1
                     /transl_table=11
                     /translation="MKINKLQQLVEDRAPDNKELYQIKLFIKSSDRNHYRDLITQKVT
                     SIIYSPKFKRMLLICDGISKTFSYIEIKDLEYDMMINKIGSICYPGIWAYYPAYNTYE
                     TIATRAGFHIDRELHKNDEGWTDNIIMFSGASSYNENGVQRFNSHIEPAPEYFRKRSK
                     FGLIGK*"
     gene            complement(222631..224595)
                     /locus_tag="SRR1747027_scaffold_2_prodigal-single_230"
     CDS             complement(222631..224595)
                     /product="hypothetical protein"
                     /codon_start=1
                     /transl_table=11
                     /translation="MGFRFTRRGSDVTHKIATGGDLAFAIKQIMYASTRTDKIALAFS
                     IPILVNYKNYKYEDQLVYFKSITIRSSEKFLIIESSEKPVDFDLEGIIKLIDEGFLDG
                     YRIAVYSHERFFCFDNVFRTDFKFKRPKGSFSRAYIFNTNIGQITFGDYIDDYDSMKE
                     RAIRREMNKIKKEVENDRKEAEPIDSTPKIKMKLKPHSEFMKSCADLDHSCKALLDNR
                     QIANTRMKDVPTLQDFYDLEKDEENKQKYITIEMCDPISGSRGEWFCYGMAVDAINNI
                     CIAFMTMDEHRLRLKHIIGSIDANNRITPLQKTWKVVFYLPGYGFHCYDKLYVGRDYI
                     HLNRYLGEFDITNYIPEEYHNDIEVLKHEINYLRYVNSHQFVIRDDLVNKDEKDEYIS
                     IKEHENILQNLREVTPLEEETDKAIHQKQAQLAELTSRVNQTSARLIDTNEKIHAGEG
                     RIEEINFEIKTLKRTLYGNRAVEIKKRIKPLSNGKTGQLYLSDIDGYYKMRKFFDAPH
                     KEYFKKYVETCGAIFMLESPDSRKILHPSSFEVNHTNRSISIKFSTNYSKLNYSALIG
                     SIYNEIFANGYNPLVPYKLKFIYRGKMYPALLCNGGITERTSDDYSKLTSWNFDDVPA
                     AICSDRDFNCAYIIKLLDDKSVEEVENENQ*"
     gene            225069..226232
                     /locus_tag="SRR1747027_scaffold_2_prodigal-single_231"
     CDS             225069..226232
                     /product="Uncharacterized protein n=1 Tax=Mycobacterium sp
                     . (strain JDM601) RepID=F5YXQ3_MYCSD"
                     /codon_start=1
                     /transl_table=11
                     /translation="MGEAIITSRSAAQEEAIPVVPGYHSILATVRDYQGKLLKDYPIN
                     CKDGSVWYNYKTNETGKVLFTCNSGAANISINNVIDGYRYLDFPNHIINCDCPIGGQT
                     RLAFNIPKSTTTNFSFAKNSKIRFLHDQECSGVIIGGGGGGSSCGYSDSYGYQSNRGG
                     SGGGGGFVTYINNYLFNSNMNYNINIGRGGRGGTTKANYYETASGDKGYIINHNSCNQ
                     PGNAGGTSYISNTNLSANGGKGGQNRLVAPSTRSDGGGYGGAFNESGGSSGCNDGGGG
                     GGGEPQLWFNKTQYNSSPSLKLGSFGTSGGYPYGGNGLRANHINKFDSNSWSWYETFV
                     NIVQAEDGKGPGGGGGAADSCPLYTSSAEKYVIRQTSGGNGAAGICKLNMVNY*"
                     /db_xref="UniRef100_F5YXQ3"
                     /db_xref="mjd:JDM601_3257"
                     /db_xref="F5YXQ3_MYCSD"
     gene            complement(226435..226563)
                     /locus_tag="SRR1747027_scaffold_2_prodigal-single_232"
     CDS             complement(226435..226563)
                     /product="hypothetical protein"
                     /codon_start=1
                     /transl_table=11
                     /translation="MSFYILDTINTRTSIDNIVVLRKRNFVGIKENKVALTLPPPI*"
     gene            226717..227772
                     /locus_tag="SRR1747027_scaffold_2_prodigal-single_233"
     CDS             226717..227772
                     /product="hypothetical protein n=1 Tax=Echinicola pacifica
                     RepID=UPI00036CE3E5"
                     /codon_start=1
                     /transl_table=11
                     /translation="MGEAIIARGQTARKNVLDDIPVSGDYCSIVVLLQDSAGQPCENT
                     KINCKDGSRWYNYTTNEAGMALFKCNSGSAKITANNWINGVRTFDQNGFTKNLDSPVG
                     TKRLEEMSFTKINHFSYFPNSGNLMYIGNGIQVINQNNPWQNGQFRTIDSVKNVILIG
                     GGGAGSASGNRGGGGGGGAKNYAESISIAKNQIYNLYIGLGGVPVSMSGTIYTGTSGS
                     TTSGFGLSANGGSYSYNNDGGLGGIGLYNGGNGGNGGNNKTAEGNGRDGENGAGGGGA
                     GLRRYSSNSSIVPQNGGNNGGGSCGTSEFTKWWGIDGSGGGGTGYPNTYQIGNYNGDR
                     IYTNGHRGGSGRIEFDM*"
                     /db_xref="UniRef100_UPI00036CE3E5"
                     /db_xref="tcy:Thicy_0285"
                     /db_xref="V9N2I0_9MYCO"
                     /db_xref="UPI00036CE3E5"
     gene            228207..229304
                     /locus_tag="SRR1747027_scaffold_2_prodigal-single_234"
     CDS             228207..229304
                     /product="Putative uncharacterized protein n=1 Tax
                     =Synechococcus phage S-SSM5 RepID=E3SK80_9CAUD"
                     /codon_start=1
                     /transl_table=11
                     /translation="MGEAIITSRSGSTQDQIPVISGYHSILVTLRDYRGELLRNFPIT
                     CRDGNQTYNYITNESGKSLFTCNSGKAKFSIYNGNFRESNNGKYIDFNSFSKSVDAPI
                     GATTRLNINIPKRLVNFFGVISGSEQGGGGYVGNRFGNNIYLKVLCDLQCNVYCIGGG
                     GGGAGYSYNTTGTKRGSTGGAGGYVSISQYNFKSGVTYHAITGNGGTGGSSNKNGNSG
                     EPTYFPNISEIKAGNGGGGGIALSSGQVPNGGGKGGWIDNNGGDADNLFEKFMELNNR
                     TNLSSGYGDDTLTYKYGGGGAGAVPETGYRKWGGKYCGGGHFSSYNINNYDQFVCGKR
                     RGGGGGAGAFMQNYTGGAGGCGGLAIEFINY*"
                     /db_xref="UniRef100_E3SK80"
                     /db_xref="mkn:MKAN_12705"
                     /db_xref="E3SK80_9CAUD"
     gene            complement(229379..229915)
                     /locus_tag="SRR1747027_scaffold_2_prodigal-single_235"
     CDS             complement(229379..229915)
                     /product="hypothetical protein"
                     /codon_start=1
                     /transl_table=11
                     /translation="MSTRVYYNGKVTNLEELENALKFLAKESENVYGYGPDKVDVILK
                     KTWTNPRHKDAFENKLYCKYASLSFTAHTNMNENNDIEVWFGFGTSIKNTACPYLNTL
                     DNLLFNIHNFQNGGPKGLIMPDKDKIKYQDKRIFFGDDAREPIKVELQIYLTNEETGL
                     QCVIDEVEVDYFAEEKAV*"
     gene            complement(229916..230461)
                     /locus_tag="SRR1747027_scaffold_2_prodigal-single_236"
     CDS             complement(229916..230461)
                     /product="hypothetical protein"
                     /codon_start=1
                     /transl_table=11
                     /translation="MKNIRNLEELKLELCKMADICSGKTVVYYTEDVLFNMESPTNPK
                     PIYLSYKPIYSSDRSAFINSNSCHDTKYPGVITRIMRSLATEDKKKTFNIAYIEKSEV
                     ENPITINLLLNQLTMVDNPEDYEAYIVNGENKLCDLYCGLWYCGDSWTCFLIATDNLI
                     GPDFDYKDSDGYSKTEEMEDE*"
     gene            complement(230464..230658)
                     /locus_tag="SRR1747027_scaffold_2_prodigal-single_237"
     CDS             complement(230464..230658)
                     /product="hypothetical protein"
                     /codon_start=1
                     /transl_table=11
                     /translation="MDLLTYMGALLGLGVGVAAVIGVELLYKELKHVYNNLIISIVLR
                     IAEIIVVLLSASMLYGIIWR*"
     gene            complement(230671..230871)
                     /locus_tag="SRR1747027_scaffold_2_prodigal-single_238"
     CDS             complement(230671..230871)
                     /product="hypothetical protein"
                     /codon_start=1
                     /transl_table=11
                     /translation="MNFWMKENLYIVIAAVLLSPVTPWIFRTLFKEPRTELQNRIIKV
                     SPIIIWAIALIGIAYNVLVMMK*"
     gene            complement(230982..231392)
                     /locus_tag="SRR1747027_scaffold_2_prodigal-single_239"
     CDS             complement(230982..231392)
                     /product="hypothetical protein"
                     /codon_start=1
                     /transl_table=11
                     /translation="MYINSISYMADLIMRQQFKKAMQNTIYPKYLGEIGNLINGKVDC
                     LDVVCQQCPPYFFEIRITIKKTTMRRCKGYSADSLYYYNLMNEVFDEFFTNNPEAARS
                     ISAIYGLSVEWLYHNFTGLCDVNCIGDKLVTIRL*"
     gene            complement(231403..232119)
                     /locus_tag="SRR1747027_scaffold_2_prodigal-single_240"
     CDS             complement(231403..232119)
                     /product="Holliday junction resolvase
                     ,endodeoxyribonuclease n=1 Tax=Yersinia phage phiR1-37
                     RepID=G4KK25_9CAUD"
                     /codon_start=1
                     /transl_table=11
                     /translation="MKRKTRKVKEEEYEKKYSHIPIDFNERLSWLYDELKITDTQAYE
                     ILHQRDLMLSSLSYYDAMIVLYEVPEGTPRPRFRIVNRKNLSNMAMANSEFVHVYSLT
                     GHEDQVFMKRLMTEEEFKGLDNMICTPCVVDICTYFKTPSYFNKTQTILAEIGLERPI
                     TKPDWDNLEKRYSDMFNANIWLDDTLVVDGSIHRFYSVLPRVEIRLRYLNMLYNNHQY
                     RSITNRTDYDESYAVDYFKG*"
                     /db_xref="UniRef100_G4KK25"
                     /db_xref="G4KK25_9CAUD"
                     /db_xref="baz:BAMTA208_11530"
     gene            complement(232214..233932)
                     /locus_tag="SRR1747027_scaffold_2_prodigal-single_241"
     CDS             complement(232214..233932)
                     /product="hypothetical protein"
                     /codon_start=1
                     /transl_table=11
                     /translation="MATYEVTANNLRVREQPSTGSSSKVMGLLKTGTRITGTEVNGWV
                     QHTYNGKTGYSSMLYLRAVDDYTVSSTTTNSSGISSSETKQNNVNSGKDTYEDANYTQ
                     EELNQITASGQSSNDYISDFSSMKNVIGCFGLPYQFLAATDIRLTGASVRSNDTGLGA
                     TYAEKIAAKIPLLFITPGRPTFMPKFSKTDRENIAGTLIGTATGQQAQSLDDLLSKEG
                     RYYTFDAAPTEYYQFVNPMCRIAASYLGLEDVRLGGRALGTMDWRSYTLNNLFDGGSV
                     ATQYGAVPFYLDSDNSVNEGFGNSVTESSLASAVNGISDLGRELNFLTGYTSRALDQD
                     WFNDHADTMTYIENLNSEIEGALGSGNLLSSLSKHLATVASGGKLIFPQIWASSDMSR
                     SYNVKVKLVSPDANKLSIFLNILVPLFHLIGLVAPQTIPSNPNGYTSPFLVRAIYKSF
                     FNVDMGIITSMDITKGGDCLWTVDGLPTSIEVDINIKDLYDVMSITYTSSTNWKYDTM
                     NNTAQMDYIANLCGINMYKPEIGRQLEMWYDTNVAGRVSDIGNNIWSNINNSISQGLL
                     NIWRRN*"
     gene            complement(234011..242617)
                     /locus_tag="SRR1747027_scaffold_2_prodigal-single_242"
     CDS             complement(234011..242617)
                     /product="Uncharacterized protein n=1 Tax=Ruminococcus sp.
                     CAG:9 RepID=R7CGH0_9FIRM"
                     /codon_start=1
                     /transl_table=11
                     /translation="MAGKLPTVTAYIRNVGKSVTYQMGKEVKDISPNISNFLETNDDM
                     FKTVYSATKNYKQTIKKIDRDFRRSNTYKTAKEILANAKEDLRTGNFVNPKRAEKMQM
                     EAMGLDFDFDMDDIDFESSDDSGSDNHSINSDYLQAKSTTILSAAINEGARSQNQAIM
                     DQNELIVNTSIASTKAMNVQAERIFTGMLKGFNGVNAGIGLIASVMTGPVTTYLEEST
                     KFMTDTSNKLEEIRGYLKETTEMQRNLYKVQQEEYKSNRYDDVTAGGGLDLNAYAKNI
                     LKNYKELNPLADMVSDKGASNAMKMFLANPLAGLPGLVAKVLVPTAITQAFKSFDENL
                     AGVFPTFIAKMNKWAENDSGDLLNIKGIIGSLLGIKIDKKTRVDPNKYQRGPIPFDGE
                     TKKAIVDVIPAYLARIESAISGGPERIFDGRTGKFTTLNQIRQEYDDIKSRAARNSVS
                     GISGSFNEWQMDWINSKDLTAAEKKQMYRDLQKKFAALGRQIYDDGGNFEPYAGYGKS
                     KKQNKYVRKTNSKGEVINPSGFSEDEWLSFMQYLNTHNKKGVYNLAGDTIEQIIYATK
                     QMQGREGGFANPFAAMYDDRFQGVNKKGQRGGFDPATDKLIKNRSAIDYLRDILAEVR
                     YIRIYGGSGGEKKGKKGKGSAANFDKFYNSQFSDEDIQNAAYEYIPNFEDGKKEQTQA
                     QKYGITKENLKKWADAKGISEKRKVIKGYFDELFAAPAKFAETIIRKADQRIYETLFG
                     SPDDKKYRDKNGKEYTGFIQYLVGRASDMFDELKKKLKATFDNLWDKFKETAVGKWIT
                     TKSKDFAGAVGKNLRNKGKKFKDRGQTAMDHTYGRLYWSMNQGRIVDADYAARARDLK
                     NTFAGLDPEPNVEPGKPMTIREMVDEADNNAFGGVVDRYGLTMLSPGEIVIPNPDLNT
                     RRKNLAGEKREKARIMRALKGGKISHNANGTDQNPEGDKVRKAIRTVMRQVDGQGADI
                     AADALIGSGVSLITGLFGGPLLGAAAGAGIGLVKHSELLQNVLFGKVGQDGQRDGKGL
                     IPKSVTDFFKKHSEGMIDFGMAGAVAGLFTPLGLVGGALAGATLGYAKDTKTFKDFMF
                     GNEEEGKEGLIPKNFMEKFKDKMPKIGLGALGGLIAGPFGLVGNIMVGSAIGYASTTD
                     KFQDAILGKKNEKTGEREGGVVGALKAGLVEPLKKTAISIRDNVLNWFKKDVLNPAGH
                     LAKSVGGLMKDAVVDIGYRISDGINGIFKKHFGIPLETFLREKVFKKISDIVGGIAKG
                     ALAIAKAPISLIFGGADRLATRIDNKRIARGTYGGVSRERNDARDKFGPIARMKDKTK
                     QLDYSMANASAEQLESQLNLTNTLIDNTGVKNKAFHAQLTKGGNAVSKVFDKHDLWNK
                     IGHWFGFGSVNKTAIKVYKQIMQLAEKGDFDKLAKYLSDPKNGVAEYANEIIEALDKD
                     KLLKAKADKDEEQLQAEVFRNELARITGNSAFKKNGHKGLMALRNYNKNLRNELADRK
                     KNGEPTETGYEDSTSARDKILTDNTTNIIDILDIINKNLLAIGTGEKNKLVSIENARA
                     KRDSKAAKKIKSKAVKEQKDEQETVDVPAGDGLLMRVYKATGKAVSGLKQNAHVQKII
                     DKKNQLQEKMSNGIEKMNGFFSGIFGKKDDDEKKPNLLQKILGTLGGGVGKILGVAGK
                     GLKTGGLILGGIIGVSLLGYGSEFLKTKVWPWMKEKVGPVVHSAVEAFQKTKLYSAIE
                     KFIGSIKDGSLFTLLAGKLAQGVGLALKNIAAPLAYGIIRAIPEAIKGLWSGITSFFG
                     DHDETVNFDASKTFSSSVGTLATGNDESKIAKIAGYNTSVSFSGSGGSAASTATIKID
                     KNKLGEGVTTQTDENGNTTYYSKDGKVLAETNANDELVSGAQKKKGLFSNIKHATTRG
                     LMSGLATGKVSKVAKISGAIGRRFFNAKTIGKSVDGALFKGGAISRVIHGAGALIKTA
                     GAGITRGAELGAKVGAGITNGTLKSSLKTKLAEITAKATENSPGILKTVIKKISEFGT
                     KLAQSEFVTKTLAKFMGNGTTGAAIADFVKKFFEAISKKLGTIGANLGTKLSKVTAKC
                     ALGVTPLTIAFWTASFIEGAMTKTETILGVSKDAGLELTVGGRAAVGLVHAINENLLL
                     GLIPTSTLIDLLMNIDKEGNIFGFSKENLEDARNLTDQLITKAGLESGDTVTLEEANG
                     QQGFFSKIWSKLTGKNRSNEERNSSKNSKTDTSTSTKNSNSRKRSRSGRARERVDEVM
                     KDLTTSGYAYTGAGRRGGSQGGIYANMPYGRNSTIGSSGCGPVAAANLLGSGSNIPDA
                     ARYAQMTGHVNSNGSTDIGFFNDYLSSKGVPNATTTKKSDVSKALRNGQSMVLLGQNA
                     NNDPYSTYSNNPHYITAHGNRNGTVDVNDPELGYRRMNTGDVLNGMKASVITGRSRFL
                     GGTRAAAEAAAANSANADKVVQTARSQIGYHTSGSSKFNQAYGASGPWCVMFVWWCFN
                     QVGGSKLFYDGGKCASSSTLLKWYEDRGQTVNDPKKGDIVFFKFKDDGYRANHTAICS
                     KDGWINGEIWTIDGNTSSTINGSEWNGGTVAERHRKKSCVAGIARPLYAGVTLKASEV
                     VTNNQTSGGGTIFNTSGDYSDSTVGADGVSENLYSDTDSLFDKISAIGKMMVKQIFGS
                     KLYDFVFGSDSSEEGTDMSGMTSGLTASMYGATSGSSTSNSSVVPTITSTGASKPGAS
                     TGKTMTDIKSAPTKVTTAAQGRGGYARSVNTKYSNLAGSAYDLDSIANKVMNVSTTSN
                     NTSSMSNQQFLETIVNILMSISSNTEALNKILEILSSEFNINASTEEVQNATTSSREQ
                     AQKALQNLMSDRSSANQTANLLQKKNTDYIIEAMTNIARE*"
                     /db_xref="UniRef100_R7CGH0"
                     /db_xref="ova:OBV_19030"
                     /db_xref="R7CGH0_9FIRM"
     gene            complement(242713..243171)
                     /locus_tag="SRR1747027_scaffold_2_prodigal-single_243"
     CDS             complement(242713..243171)
                     /product="hypothetical protein"
                     /codon_start=1
                     /transl_table=11
                     /translation="MDLYLPTTPFIVVVVYFITYALRKYVIKTDEQRKSLPPIAAAIG
                     CLIALVFYFFAPSEIEFTNLVDAVTSGMCSGLAAVGCNQVYKQFKRFASSSYNDGYYD
                     PIAKTGDKKKDATKAVAKVVTQSIEQAVEEETPNPTNMDDYIDNDTSNQC*"
     gene            complement(243685..244749)
                     /locus_tag="SRR1747027_scaffold_2_prodigal-single_244"
     CDS             complement(243685..244749)
                     /product="Uncharacterized protein n=1 Tax=Brassica rapa
                     subsp. pekinensis RepID=M4DLZ8_BRARP"
                     /codon_start=1
                     /transl_table=11
                     /translation="MGEAIIARGETVDPKLIPRYSKVLKTEIITENTIWEVPGTCMVE
                     EGVSVRIFGGGAGSGGGHGGASGLMNNTILKNLNSYQRIVINIGIGGIGNNTGGTSTF
                     GNYLSANGGDKNGYGGASGGGTAGDNSDMRYYTPDAGQFGGGGGGSYNYLSSWYMGKG
                     GNGGKWGGGGGGAVNTFNYLPNGAVQIIWHWGIGGQFGGNGSLAAQFDQKYAENGTNI
                     YSLENITMPDMSIMEYRGLASKLIGGGGGGYGGCGGDPSVYNDGYGGSYGYGFGGGGG
                     YGANGGRGDHTYTGAYIGAGGGGGGYGGKGADASGSSPGGGGGYGSANYGAGGGGKAI
                     NGSNGKQGVCIIQYYAKELV*"
                     /db_xref="UniRef100_M4DLZ8"
                     /db_xref="M4DLZ8_BRARP"
                     /db_xref="mtk:TBSG_03574"
     gene            complement(245151..246317)
                     /locus_tag="SRR1747027_scaffold_2_prodigal-single_245"
     CDS             complement(245151..246317)
                     /product="Distal long tail fiber assembly catalyst n=1 Tax
                     =Prochlorococcus phage Syn33 RepID=E3SQT4_9CAUD"
                     /codon_start=1
                     /transl_table=11
                     /translation="MGECIMTSARGGSGPSKDEPITVLPNATSFLVTLKSGNALVKGG
                     LVNISYYDNNSRKTINLNYVTNAKGKALFMIPDSIKNAFIYANNVTNDGVTIIDANSA
                     LIYNKPRFGSPSWSPINITGEMSNGNIVNYDLELPKVNETNLYVYKNSKIKFLSYNYA
                     NVYCVGAGGGGGGGTYTNDYTKNETDNTYLYVFSGGGGGGGINIYNNFIISKGMAYNC
                     NIGVPGVAGTIWNNATSGGSSFFGSYLSANGGDPGNAATNKGSGIGGTGGISMINGAN
                     GGTYPVSWIPDPEINNNKYGDQFDYAGGDDPSGIRLTTIFKNINISRADSGFGSPDSM
                     IYHGVGGTAPCYRYTKTTHGWVKEYAANLCPGYGSGGDTYCNGGKGIIAFINCR*"
                     /db_xref="UniRef100_E3SQT4"
                     /db_xref="A0A029L789_ECOLX"
                     /db_xref="E3SQT4_9CAUD"
     gene            247027..248427
                     /locus_tag="SRR1747027_scaffold_2_prodigal-single_246"
     CDS             247027..248427
                     /product="Uncharacterized protein n=1 Tax=Mycobacterium
                     liflandii (strain 128FXT) RepID=L7V3Z9_MYCL1"
                     /codon_start=1
                     /transl_table=11
                     /translation="MGECLISGRTGESVVRSKWKYVTELITQNIIWEVPDNIDLSKGI
                     SVRIFGGGGSGSSNMGGGGGWMNNAILNLNKGDKVQINIGVGGGSNGTIGSGGTTYFG
                     NYLSANGGSNPTTANKNWAAGSGGSGGGGCEYWGGYSIGGKGFQFGGGGSVSTGGDGG
                     YWGGGGGGSSGGNGGYYGGGGGRKSNYTAINSFLGTGFGGYYGGAGGSIMFCPSDYNN
                     FSYSDIKFGKGGCIREDPWNSASNIIGYSGLGGDGFKVIFMNRYNPLLNNYQILYAEN
                     GVDTSTWTNVFNDGNEYFRGKGLGGSESGGGGGFGGNGGNGGAKIYNKIGWTSGPTNY
                     GIATGGGGGYASNGGDGSVEFKNNTDQYGAGGGGGFGGDGGNGGCGLSGGRWFSYGGG
                     GGGYGKSAKGGDCGGGGGGYYGAGGDGIAGGGGSYGNGASNKQKAGYGGGGSDLYFAG
                     GQGICIIQYYAKTLVY*"
                     /db_xref="UniRef100_L7V3Z9"
                     /db_xref="mli:MULP_00823"
                     /db_xref="L7V3Z9_MYCL1"
     gene            complement(248466..248933)
                     /locus_tag="SRR1747027_scaffold_2_prodigal-single_247"
     CDS             complement(248466..248933)
                     /product="hypothetical protein"
                     /codon_start=1
                     /transl_table=11
                     /translation="MKIPKEPRLNGRRFDEEYKILLKNIDELIDILKGIDNLELADCK
                     MLFKEEEEPELGDLGHSVKYRYKKVDPIEAAKKFKEATDPRATVTLIAKREGWEKTGF
                     FIDHVRILFQPLCDDDHMYSAICDGDRLIAKYPITHLIVTFVNFEFTVNKIDE*"
     gene            complement(248920..250839)
                     /locus_tag="SRR1747027_scaffold_2_prodigal-single_248"
     CDS             complement(248920..250839)
                     /product="hypothetical protein"
                     /codon_start=1
                     /transl_table=11
                     /translation="MNNKLVYTKSSAHSQWYETTLIDLVKWIDSSVNGNATLKINGVK
                     PSSLDAVAVGSGDGTVIESLSFYPADKPNITVNEWETEIARCIADGKLKWNSIIHFTR
                     IGIQIASDRYIQFPKEEYESRFPIVNITLTPPNEGRYKKFFRTPENHESDGIIVPEDP
                     LALPKILFNDGIINNGYYHYSIGHFTNMICDKLLKYADDIQYEGNILKTCRVVINGFP
                     NLNLDDVSTFLIPSTIGVGNFSKCAFKLECDDKKIAFGSFIDLYHSAHYTRNTNIQLL
                     MDSYEVKLTEPKYAGFEYDLLIDIKYHDYNDIIEGGVEMLENRALIPNIITENRSFIG
                     VYNQYKLRNFFTLISNKLLAIETGTRYDGHMFEKTRVLINGKPSKPLDRLFIFKYTTA
                     NGLTYKLTDTLEYYDEGSTKHDFMSFKDYYINGVAIDVFMLLDDYKVVLVRSADPENY
                     EFDLRIDLKYHDLSNEYSSSTKSVDAPAKMTSTSGQWSKVFEDHSSDAKHYKAMPMSV
                     LLNNAKAYAQAYYKTATNPDLAKLTDEIDAFKLTINHHDPEDPRFLHLYDDKKVGRKV
                     CSLLDKHLGRDNFTYENYVDMFSIYCEEHEEEYYIPYKKIVIQVNKDYKNPAINIDID
                     YYIDTIEGELTYENS*"
     gene            complement(250855..251358)
                     /locus_tag="SRR1747027_scaffold_2_prodigal-single_249"
     CDS             complement(250855..251358)
                     /product="hypothetical protein"
                     /codon_start=1
                     /transl_table=11
                     /translation="MVDYIAMNSLEEVLVKPNSKLLKEKCSSLYLTTKMLRANFNDFC
                     NWIAGWYPDCKDMLFTINGYNPNTIEELNTSHTIKHKIIYDLSKRSNESMTLGEWHKM
                     ILDGISNGSLDPDLEIYFTRAIVDKIESVKCKLSDKNTEYISRNCKINLEIDSSNGVI
                     AIICENE*"
     gene            complement(251360..251704)
                     /locus_tag="SRR1747027_scaffold_2_prodigal-single_250"
     CDS             complement(251360..251704)
                     /product="hypothetical protein"
                     /codon_start=1
                     /transl_table=11
                     /translation="MITKDQYCWIIIKKFKLENPQYENVATKDLVRYIYQSTNLGIAL
                     QHLGYIKPNSNEALYLSVRGGVSATYTAFLNDKYKDLIDEGRVDEVPEEEKVQILTTR
                     EILDMLPDTLEE*"
     gene            complement(251817..252287)
                     /locus_tag="SRR1747027_scaffold_2_prodigal-single_251"
     CDS             complement(251817..252287)
                     /product="hypothetical protein"
                     /codon_start=1
                     /transl_table=11
                     /translation="MEFIIKVDLTDDKYTEFAQKTADEIIHTEEFKKAYSEAIKEVMV
                     NAVKERANVLVLNCLFGSYYRSSDGNLDIPKKIVTEAMSEYVDEIKEAFKETMAKSLS
                     NYNIGTLMEKAITNAMVTGMSEGIYRYVQDVDQRNVITSAELNDLKHRLKIDNY*"
     gene            complement(252275..252772)
                     /locus_tag="SRR1747027_scaffold_2_prodigal-single_252"
     CDS             complement(252275..252772)
                     /product="hypothetical protein"
                     /codon_start=1
                     /transl_table=11
                     /translation="MINDKKGLMTILSNYNKSCKGILNVPAYDLILRMVNYIYKILEI
                     QNDNLAIYLPRVLMDEYVRALRQSVEGFFSDYSYETYNAFDIDNGDPIFINLDWPPAD
                     QVHLKRIRDFKYRISNHNHFYTQEELFILDEFARLIYNDLIENVFEKENCIEIKRKGA
                     LLWNS*"
     gene            complement(252773..253282)
                     /locus_tag="SRR1747027_scaffold_2_prodigal-single_253"
     CDS             complement(252773..253282)
                     /product="hypothetical protein"
                     /codon_start=1
                     /transl_table=11
                     /translation="MAMPIKEELQNKINSYKANTNGQILFVPGYDIMTYFMYAIKEKL
                     DINNSFFRGYLSKIIIDQYIGSLRSLLPNFVTNYDDYEFVRYSNCIVRDGDDRYDYLI
                     GFSLKNGYIDKDVDLIISRLKTISHKYNDDEFDILLGVAHAVLDYYGHESYKSESGIC
                     HIRFDKEKN*"
     gene            253723..254754
                     /locus_tag="SRR1747027_scaffold_2_prodigal-single_254"
     CDS             253723..254754
                     /product="Uncharacterized protein n=1 Tax=Firmicutes
                     bacterium CAG:110 RepID=R5EB00_9FIRM"
                     /codon_start=1
                     /transl_table=11
                     /translation="MGEAIITSRLGHEIDSGSGGDVITLPNYTSLVVTIKDSTGRKVK
                     YAGIQVWTSSTNAYTGWCNEKGQGLFFIPSSIKSVNIVALNRFKDDSSGYIADQNTAY
                     LNNVNTNIGMTVYANVQLTYKTTGTICLYNGNYKFLNTNYVDVYVIGSGGGGLWGSRQ
                     EYGGGGGALNMAKNVSINKSELYKFIIGNGGNTGYAVAGSGGTSVAFGLSANGGNGAS
                     TSINGANGGIGIYNGGEGGYRNMTGGDQSLNYNGGNSSYVSILSSIGSVLDGINSGTS
                     DPYEKYNQTWTRYVNFANIGHGGAAATIYNDYRGTLRTYSFGSGGHGNTGYGSSRGEN
                     GVIILANFR*"
                     /db_xref="UniRef100_R5EB00"
                     /db_xref="R5EB00_9FIRM"
                     /db_xref="mai:MICA_2257"
     gene            complement(254883..255497)
                     /locus_tag="SRR1747027_scaffold_2_prodigal-single_255"
     CDS             complement(254883..255497)
                     /product="hypothetical protein"
                     /codon_start=1
                     /transl_table=11
                     /translation="MSKRSRKVVMRYAGICPYCGQIFYGDLYDNGTTMDLFYNPGCIG
                     KPITGMNLLLNLDNKVVPPKFTPKIFKCPMCDHEDVELNSLYFEADENISDDSANHLI
                     NTREFIKTYTKNSPDAYVQIKLNNDRNWEDFIIHDTDNSNMTKALRAYMYACKNFSDP
                     RIDLPSLTIDHDWDTEMITLHIKFGYATQYIEFAKLMKEAYESY*"
     gene            complement(255503..256201)
                     /locus_tag="SRR1747027_scaffold_2_prodigal-single_256"
     CDS             complement(255503..256201)
                     /product="hypothetical protein"
                     /codon_start=1
                     /transl_table=11
                     /translation="MPATKYKRYLSCCCPYCGAIYHADLDMAADKGIGRFYKSHHPNI
                     DDKYVSTTLMPTKSLSEKEYYFIFNCMDCDAEVGNTISFIVEEPIEGCYKDDKDDFDI
                     HNQFLNNLSELIKLFNNAGKSEKSYIGMIEYREYGHLDAELDAYLHFISSDPSDFTDL
                     VHAFATASQVLFKPDYSFALPQATIEFSDMCQLDIVFNDESFKDSNVFLMYLANNYRN
                     YQNQREEYNKNCGG*"
     gene            complement(256188..256850)
                     /locus_tag="SRR1747027_scaffold_2_prodigal-single_257"
     CDS             complement(256188..256850)
                     /product="hypothetical protein"
                     /codon_start=1
                     /transl_table=11
                     /translation="MIYEDRDLIASCPVCGKTYYTQFANELKFYEDPSLEGEPNFSMD
                     LVKTVSPFGDLFRVLIECPECSTDNNRVMEYFNIAARGYDGGDVGEAFAEFTRYHHKH
                     SPKNGVVQYKFGNVYSKDRNAFIRCDDWENAYSIINGYIIASKYLEQGKIGNCGWNVQ
                     SDSVDMKVERDSYGVYIEFDFSEYISNIDIAKFIRTLRNCYETLETIDMRERRFDIDA
                     CN*"
     gene            complement(256854..257600)
                     /locus_tag="SRR1747027_scaffold_2_prodigal-single_258"
     CDS             complement(256854..257600)
                     /product="hypothetical protein"
                     /codon_start=1
                     /transl_table=11
                     /translation="MKIKKVNQLTREDNIEFDSIGICPCCGKTYAADINKSGIEIFPF
                     MDDSTPKDLRVDESRHQILNLQDLEFGISNAALGFLVRCNDCADKENPGSLHFIVDRT
                     VDNIDKYIELAFSLSKLTKAIGSANMTKNRGNLSLTEFGWSSYKLEALSYGIAGSKII
                     YDSFIDSMEYFNKADGEVARLQPKLDISSGSGMGIVRYSITLPAVVRPGGSFELHPCC
                     VDWIKEFTKYLEKNTKKAYTKRGRISKKEK*"
     gene            complement(257597..258232)
                     /locus_tag="SRR1747027_scaffold_2_prodigal-single_259"
     CDS             complement(257597..258232)
                     /product="hypothetical protein"
                     /codon_start=1
                     /transl_table=11
                     /translation="MLSSNKRGYGMIGLCPNCGKVHYGVLKNHTIIIIQGDDNEDFDP
                     KAKEKQELNMEDFVILDGRSDFNFAINCAKCNGFGAEIQWFDPEIYKEGMDYEIAMVF
                     HNLAANLAGFGTGGSVIDISKFFTNGILTITVYDRAGTKAILDGINSTVNPLIHIKES
                     PTITIKPNLINYKFDIDFGDLADEYIMKWLKRFIDTLHKNLLEFESKEKKK*"
     gene            complement(258225..258794)
                     /locus_tag="SRR1747027_scaffold_2_prodigal-single_260"
     CDS             complement(258225..258794)
                     /product="hypothetical protein"
                     /codon_start=1
                     /transl_table=11
                     /translation="MKEYNELLAVCPDCGCNLRGKFNYETNVFDLFTKDNDFCLKVNA
                     GDVLYTGVECPRCYRLLILGSEDLEYFTEVVSAFAEFREEITILNPSHSLYLDLKDQK
                     SEIGFYTYETGEYIEVLKRISKVHVDMAIAPWKYPSVEGSSMKIAYGKTRRIYVYIKL
                     ATDSKQECYLRDFMRVYRTLYMNKEEKNA*"
     gene            complement(258791..259390)
                     /locus_tag="SRR1747027_scaffold_2_prodigal-single_261"
     CDS             complement(258791..259390)
                     /product="hypothetical protein"
                     /codon_start=1
                     /transl_table=11
                     /translation="MEASKGKHIAIECDCCGRLYDKARVTSNGLELYKSHSRYKALVP
                     GIKSREELVCTPKSKLPNIKCVCGGYLDINETFECEDTRDIVFLEKLEELRRVITRKY
                     SNKAKSECVTSYVDYTYDDYLNTFTIWCSDPSIAKEIFNKCADVYSASDVESSISLDY
                     AVFKYVIKQYRVMIALDNEIEYIKYLDALIAEFEKEDKE*"
     gene            complement(259377..259943)
                     /locus_tag="SRR1747027_scaffold_2_prodigal-single_262"
     CDS             complement(259377..259943)
                     /product="hypothetical protein"
                     /codon_start=1
                     /transl_table=11
                     /translation="MYHGMIAVCGTCFRTWKSEKEPEDNSLRFYDNDGPHALPFPLNM
                     EDAADCTDEGNLIFEKECPYCHAKSRGLVFFSEKKYEMISNFTKAIEAINQYLKDTGY
                     GSLEICEFHRVFAIRCNEETSKVAFKILKDIKKEYFGNSFYLDMSCVEMAVIRIMYMD
                     RFGDSIFKEFYKNTLKVLGIWRFKNGSK*"
     gene            complement(259928..260491)
                     /locus_tag="SRR1747027_scaffold_2_prodigal-single_263"
     CDS             complement(259928..260491)
                     /product="hypothetical protein"
                     /codon_start=1
                     /transl_table=11
                     /translation="MKFDLNKREDYRFCPLCDNIYDMNDTPTRAKLDFDTFKRYQDII
                     STEGELKLDDKPRFCPKCEVLMHDSKNFDSDRVFLNYVKLSKILHQYHDNVTLQFYTS
                     DEFNAFSIACDSDEDFTWLVNLFKWVLSVATFNVSLNIEYCGQNGWIFSIIKNEHCKE
                     DDIFLIESLLWMKILKQEKEKKECTME*"
     gene            complement(260481..261026)
                     /locus_tag="SRR1747027_scaffold_2_prodigal-single_264"
     CDS             complement(260481..261026)
                     /product="hypothetical protein"
                     /codon_start=1
                     /transl_table=11
                     /translation="MEEKKTYVCLKCGQVYKPEDKDYKLLEASRWLTRTRMINADITT
                     CPDDGFIMIPKDYFNSDKDFIEISKLAKEIYKTFGHRAFMNIGDEYTYVKIGCDSKIF
                     DLFLNWITESSDKFGIQSGFSNRFIDREVCYNIEFYKSNRDFYKIARYLANKVRMYRM
                     IGNFSIKYVHPITVKETTNEV*"
     gene            complement(261028..261465)
                     /locus_tag="SRR1747027_scaffold_2_prodigal-single_265"
     CDS             complement(261028..261465)
                     /product="hypothetical protein"
                     /codon_start=1
                     /transl_table=11
                     /translation="MDKHIKIEDVLNALNKQIKPKDALEKQTNDEYASILAFCPDCYY
                     WNTIYIRKDFLRYPDGSSFAPEGLVRVLVKNHAIIGIFDCPNCDNLIIRLYDISTLDQ
                     AKAAVRHINKYIDYNELDEYIRSIKFNYIYTEKHDEYMCKEDN*"
     gene            261863..262927
                     /locus_tag="SRR1747027_scaffold_2_prodigal-single_266"
     CDS             261863..262927
                     /product="Putative uncharacterized protein n=1 Tax
                     =Medicago truncatula RepID=G7J079_MEDTR"
                     /codon_start=1
                     /transl_table=11
                     /translation="MGECLIARGGSSIKDPLDDIPITAGYCTILATLKDSTGNICPNT
                     QLKCKDGTRWYNYTTNEAGMALFKCNSGSANFTPNNFINSNDAYAVDQLPVTINIDAV
                     VGTKIAKEIKFRKVNTRYNNYISKNIIFKDTEYIKNVFIVGGGGAGDGGSYSDSGNYC
                     TGGGGGGGAANFAENIPIVKEQIYSLYVGRGGKSGLYNGTQNCANGNSGETTSAFGLS
                     ANGGGGAYSYNKGIGGYGLYKGGNGGSGCSMSFKKVDSYFSEAENGVFGGGGGGGVST
                     DNMYEGGSSFINIFSQTSYYTTGGNAGLEYSNGRNGRTGYGGGGGGGDMRSWISVSSS
                     RIANYSSGGFGGCGRIEFDM*"
                     /db_xref="UniRef100_G7J079"
                     /db_xref="A0A0A1WEV8_BACCU"
                     /db_xref="mmi:MMAR_5341"
                     /db_xref="G7J079_MEDTR"
     gene            263235..264275
                     /locus_tag="SRR1747027_scaffold_2_prodigal-single_267"
     CDS             263235..264275
                     /product="Uncharacterized protein n=1 Tax=Phaseolus
                     vulgaris RepID=V7CJJ8_PHAVU"
                     /codon_start=1
                     /transl_table=11
                     /translation="MGECLLARGAGGSGTSKDPLDDIPITAGYCTILLTLKDSAGGLC
                     PNTKINCKDGTRWYNYTTNEAGMALFKCNSGSANFNCPNYYIDGSRLIYMADQAKIPS
                     LVVDSPVGTKMAKEIIFNKVKSFNFAALDPFSSPTSANVVFRDTIKITNLVMIGAGGR
                     GGTGYYVDPNGTGWRATEYGGGGGGGGAKNYAASVTIVKNQVYYLSVGQPGSGAGGTT
                     SGFGYSANGGSAASANTGGRGGIGLYNGGNGGNGWYSITGGAEYSSSSSTAGTNGAGG
                     GGGGGGLTSNGMHDYTAGSSNGGGRGGNWSTNAVSGTTYTGGGGGGGCGASTANHTAA
                     GFGGSGRLTFNM*"
                     /db_xref="UniRef100_V7CJJ8"
                     /db_xref="V7CJJ8_PHAVU"
                     /db_xref="mli:MULP_05546"
     gene            264407..265159
                     /locus_tag="SRR1747027_scaffold_2_prodigal-single_268"
     CDS             264407..265159
                     /product="hypothetical protein"
                     /codon_start=1
                     /transl_table=11
                     /translation="MASFLDNVVFEDSILSSSSSITPIDESIVDDAKKKVVDTKDLWD
                     QWKAVAKTFVKHKWIYRYINDKQKEQLEKHYEVLCNENSNYSSYKRSFNFVCKFMGLP
                     TDKVILENMTFTHDKEDKEQWEVAVKYSKGLVKVKIPEGVRLIHVSPAAGIDALNPAF
                     RSKTKGKYMYPSKRVFFTVGKDIKPTQAGLEGQKTSRYTPKEDIATAYIDPTYSEFKS
                     GAVYVETDRPIPVMSFEKKMIDIFGFLKGGKK*"
     gene            265161..266015
                     /locus_tag="SRR1747027_scaffold_2_prodigal-single_269"
     CDS             265161..266015
                     /product="hypothetical protein"
                     /codon_start=1
                     /transl_table=11
                     /translation="MIISEYVLVADQALVESGFFEQIKAWKTANQNHSIQVFKNNSLT
                     DAEYEKVDGLITTMKSAENYSEYKKAFDRFCYFCHIVPRGVILKKYELKKGKKDGEHK
                     LLVEYSYNTKKIKLPDDVKLYHMSKLGGIRQLLPFFRGKSVKGYMYDKARIYFTIRKN
                     MPKFLADYKIYEKLHIYQCKKDIREVYVDPLVWTNLQGAVYVETTNPIPVQEINKNFL
                     DKILDDKEKNQPEEEHTDESKAPSTIGGPAQNVKESSNIIYDDEPFDENDFLNFVTEN
                     GLIIDIDD*"
     gene            complement(266692..270222)
                     /locus_tag="SRR1747027_scaffold_2_prodigal-single_270"
     CDS             complement(266692..270222)
                     /product="Putative RNA-polymerase beta-subunit n=1 Tax
                     =Yersinia phage phiR1-37 RepID=G4KK38_9CAUD"
                     /codon_start=1
                     /transl_table=11
                     /translation="MEILNEARIDRETENLVKKSQNGITRSSDEIADFNNASFFGDIS
                     AITKHSDAMFIKRLAEECNKAVGYKDRIVYVPVNDWAVESSPVKVLSRYIKNNPAKFK
                     ELFSGVSFLFIDTVSKDNFGLIANKYKPDEYNTFVGLLSRLASYSTVKALTGANTIKK
                     SPEKEVVDKKAAEAERKEKNKKELVKAVAAAVEKSEDPGTDDIITKIDSDEDIINILA
                     QVEEDEKPAISKTRAARITQVQKEFLASTVGKTTVRSLLFNDNETIQPMHLKVNSVNK
                     EEWDKLKFGNFEKAYDLNRDIYSIIYSLGNDNKNYPIAVRNVSVEDTSTSMDYLLTYK
                     VECEDSFGKRFTFKFDIPKLINNRFMMLRGNEKAMSGQLMLLPCLKTDADAVQLVSNY
                     NKIFIYRYGSIGRSYPYSDRLIKALNKYKGDKIKITKGDNRLICTKYDLPTDYIDLAS
                     AFSVIETKERVYYFDADIYYKKFKADINEGIPYAVDKATSKVVYYYGEQAENILSYII
                     AQELSAADDILGELFAKTKAANRLNYSQASILSNKLPLVVLLGYHIGLSNILKRAKIT
                     YRFQSNSSHSEDEAVIRFEDEYLIYKVTYESSMLLNGLSECNTENYTVNEMDKRATWL
                     DFLDKFGGRILSDGFENFKDLFMDPITIEVCKDIKLPTDYIDLLFYANNLLVDNKYNR
                     HTDISGNRYRTNEIIAAYFYIALGKAYEQYANAIRRGNKSTVLSMKQSAVLDAILTSN
                     ISSDLSTLNALLEITTAETTTFKGPSGMNSDRAYSLDKRTYDESMINKLALSTGFSAN
                     VGIDRQATIDMDIEGTRGYIKSTNIDDMSVTKTFSMVEALTPFGTVSDDPFRSAMTYV
                     QTAKHAMRTIKSSPLLITNGADEALPYLNSATYAVKAQADGKVYELDKDKMIVEYGKE
                     IPNDMDGVTGTASKYRVISLKETVKKNSDGGFYVTVKLDTDLKLGQKFKEGQIIAYDK
                     YSFGKANEDDNLAYNLGVLTKIAIMNNDEGFEDSTSISNWLSEALASEVVTMIDTPPL
                     NKQTNIVYMAKIGEKIQEGDPLITYQNAFSEDDANALLRMIGDEELVSDLGKISLKSK
                     YTGIVQDIKMYRTCEIEEMSESLGKTVSDYEKKIKATKAMYKKYNIPGANTLDPDYIV
                     PQTGKMKNCPDGVVIEFYVKYYDKIGVGVA*"
                     /db_xref="UniRef100_G4KK38"
                     /db_xref="G4KK38_9CAUD"
     gene            complement(270353..270817)
                     /locus_tag="SRR1747027_scaffold_2_prodigal-single_271"
     CDS             complement(270353..270817)
                     /product="hypothetical protein"
                     /codon_start=1
                     /transl_table=11
                     /translation="MKLLDKNTNFNTCWMENGIYRFYKIDRYKDIYSINTESENDDTE
                     GRSLPYHMHSELMSLDQFEYSITCLKASLNTHYKIVKKDINVYLSPMDEYRVLIEVIT
                     IIGLKLYIPVINIPGYGSLVHPECVKTFRKVFGSNNFSVINYFGYYARNYID*"
ORIGIN      
        1 TATTATATAA TTATTTATTT TTTATATAAC GATAAAAAAT TCCATATTTA TCATTTGACT
       61 TTGCCATTCA CATTTATATA ATCAAAGGAA ATGAGGTAAA TTAGACATGA CTAAATCAGA
      121 AAATAATAAT TATAAAGTTG TCACTGTTTC TAGCTCTGGT CCTGTTGAAG AAAAGAAACA
      181 GGTTAAGACT ATTGGAAGTA ATCTCCATAA TAGTGTTTCT AGACCTCGTA CTGATGTAAA
      241 AGAGGAAGCC GTTAAACTTC ATTGGCCTTT TAATCTTGCG AAGTCTGCTT ATAGCTATTC
      301 TACTATGCTT GTAGGCTTTA GTTCTATGAA AGGCTATCTA TTCCTCAATC AAGAAGCTTT
      361 TACCAAGTTT GGTAAAAAGA TCAATAATGG GGACTTTGGT TACATTATTA GTATGGGTAA
      421 GCTTATGAGA AAGACTAATA AAGGTTTTGT AAAGATTCCT CTTGATAAGA ATGGTGAGAA
      481 TATCTTTCAG GCTCTTGTTG CCAAAACTGT GAATAAGAAA TAACTATGTA TCCTATTATA
      541 GTATTTATTA TTTTAGCTTT GATAGCTATT ACTATCATTG CTAAAATCTT ATGTTTTAAT
      601 AAGCATAAAG AAGTTGAAAC TTCTAATAAT CCTTATAAAT ATAATAGAGA GTATTACATC
      661 AGAACTTTTA GTTTCAAAGA TGGATCTATT ATCACAATAT GGTATTTTAC TAGAAAATCT
      721 GTATTTGAAT TCTATAAATC TACAATCTGT GAAGGAACTT ATGCATTTCT TCTTGATACA
      781 GAAGAATTCT ATATCAAAAT TAATGGAACT TTAGTTCCTA TTGTTGAAAG ATATGCTTAT
      841 TCTAAATATC TCGATGTTGA AGATTGTTTT GAACATATTA AGAAAGATAC CGAATAAAAA
      901 CTATTATCAT TACCCCGATT ATTTACATTT TGATGAAAGG AGTGGTAATA ATGGCTAAAA
      961 TTATTTTTAA TCTAATTCTG CTTGCTTTTA TTTGTGCTGG ACTTCTCTAT GTGGCAGCTC
     1021 ATTATTTTGT AAAGGCTACT GAGAATTATA TTGCTAGAAA GAAGTTCGAC AAACTTGATT
     1081 TAAGAGAAGC AATCTTGATC TTCCCCTTCT TAAATATGGA AGATAGAACT CATCATGAGT
     1141 TTAGAGAAGA CGTATTCTAT TATAAGTTTG ATAATAGAAA AGAATTCTTT AATGAAGCAT
     1201 ATCTTCTTCC GAGAGATACA TATGCTTTCA TTGTTTCAGA TAAAGAATTT ATTCGTATAG
     1261 AAGATAATAG AACTCTTACA AAATTCGAAT TCGTTGATGA TTGGGAAGGA TTATCTGATC
     1321 TTAAAGATAT CGATAAAGAG CTCTTTGTTT TAAAAAGAAC GAGATTTGCT GAGAATCTTA
     1381 TTGGCCCGAT TGTTTCCTAT ATTCCCAAAA AGAGCGAAGA ATAAAATATT ATTAAGAAGA
     1441 GAGGAATTTT ATTATGTCTA GAGGTAAGCT TATTGTAATT GATGGTCTTG ATGGAACTGG
     1501 AAAAGCTACG CAAGTAGAAC TCCTTAAGAA AACTCTCATT AAAATGGGAA TGAAATATGA
     1561 TAGGGATTTT ACTGTAGTAG ACTTCCCTAG ATATCATCAT CCATCCGCTA CAATGGTTGA
     1621 AAAATATCTC TCTGGCGAAT TCGGTAAGGA TCCCTCTAGT GTAGATTGCT ATACTGCATC
     1681 TATGTTTTAT GCTATTGATA GATCTCTTTC TTATAAGTCT GAGCTCTGGG GAGAGATCTA
     1741 TAATAATGGC GGACTGGTTA TCTGTGATAG ATATACTAGC TCTAACATCT TGCATCAAGG
     1801 TTCTAAACTC TCGAAAACTG AGACGTTTAG GAATGCCCAA ATTCAGGAAA GAGACTCTGA
     1861 GAAGATCTTT GAGTCTTCAT CCATGAATAT GCTCTGGGCA TACAATATTT ACAATTATAT
     1921 GCTGTGGCTT TATACATTGG AGTATGATGA GATCGGTATT CCAAAACCTG ATCTTGCTAT
     1981 CTTCTTAGAG CTGACAGAAG GAGCCAATGA TATTATGCTC AGACATAGAG CTGAGACTGC
     2041 TGTCAATGGT GATATCCATG AAGCTAATGT CAAGTATCTG AATAACTGCA GAACTTGTCT
     2101 GAAAGTTTAT AAGGATATCA TCAATGGTAA GTACAGCTTC TCTGAGAATA TTGGTCTCTA
     2161 TGGGCTTGAC TTCAAGCATA GCTTTCTTAC AGTTTCTGAT AATGAGAAAC CGTTTAGTAA
     2221 GGAAGTTGTT CATGATATGA TTATGAAGGA ACTTAATGCT ATTTAAAAGA AAATAAGACT
     2281 ACCGGAATGA ACCGGTAGTC TTATAGTTTT ATTCCTCAGT AGTTTCCGTG GTCTCTTCAG
     2341 TAGTAGTAGT AGAATCAGTA TTGGTGTCGG TAGACTGATC GTCCTTAACT TCCTTATTAG
     2401 CCTTTTCTTC CTCAGTCTCG TAATCGAAGG TGATAGCCTC AACTTCCTTA CGATCAGTGC
     2461 AGGAATAGAT CTGCTCCTTA TACTTGTTCA TCTTCTCAAA CCAAGGATAA ATATGGGCAG
     2521 AAATAGCCAT AACGAGAGCA CAGAGATTCT CATAAGTCCA GGGAGTACAA GCTTCCTTCT
     2581 GAGCATGCCA CTCCAGCTTA GGAGTGATAG AAGGATCCTG CTTAGCGGCC TCAACCTGGA
     2641 TCAGATACTG AGAGATATTG AGCTGAATCT CACTCTGATC TTCAAAGGTA ACACCATAAG
     2701 TCTTACCATC AACATAGGTC AGAGGATGCT CAATCAGAAA GGTATTAAGC AGATTCTTGT
     2761 TTTCAGCCTG CTTCTCTTCC TTAGCTCTCT CGAGCATAAC AGGAATATCA GACTCGGGAT
     2821 AGAAAGTGCC AGTCTCTTCA TCGAAGATCC AACCTTCCGG AGCTTCGGGA CGAACGAAAC
     2881 GCTCATCGCC TTCCTTAGTA TCATCGAAGC CCCACTGCTC ATTGACATAG TCAGGAGCCT
     2941 CAACGAAAAT GCAGTCGCTA GGAAAACCCT CAGTTTCCTT CAGAGAGGTA AACGGGGTCT
     3001 GCCAGTGGCA AAAGCCATTA ACAATCTGGA AAATTTTCAT ATCTTAAAAT ACCTCCAATT
     3061 ATAAATAGCT TAAGAGAATA GCTATTATTT ACTATTTAGT CCTGACGTTC AACTTTCATC
     3121 TGAACAGTGA TAGACTCTTC AGTCGGGCTA GATGCATAAA CCATGATATA GCCATCATAA
     3181 GTACGAATCT TATAGATGTA AGCATAGTTA TCGAGCTGTC TTTGGACAGT CTCATACACA
     3241 TCAGCAAGAA GAACATCAAC CACAGGAGTA TCAGATTCCT TAATATCAGC AACAGTGATC
     3301 TTTTGAGTAT AAGGAGCAGC AGAACCTTCC CAAGCAGTAC CAATAACTAC ATTGATAATC
     3361 TCAGGGTGAG TAGACTTAGA GAACTGTTCC TTCTCCTGAA GTGTAAGAAA TTTACGAGTC
     3421 TCAGTCTCAT TAAGGCTATC TGCACTGATA TTCTTGATAA GTTTATCAGA ATCAGAGCTC
     3481 TCAAACTGAA CGAGTGTGTC AGGGAATTTG ACGATGACAT TACCCTCATC GTCAATAGTT
     3541 ACGTTCAGGA TCTTCTTGAT AGCTTCAATC TCTTTATTAA TCTGAGTGAT ATCATCACCG
     3601 ATCTTAGTGA TAGCTGTAGT GAAATTATAT TCAATGCCAT CAATGGTGAT CTTGATATCC
     3661 TGGAAGAAAG AATCAGGATC CTTCTGGATA ACCTTGATAA CTTCATCCTT AATAACACTG
     3721 GTGATATCAA CAATAGTACC ATCAGTTTTA GAGACTTTAA TAGTGCCAGC GTCATAATCG
     3781 ACGATTAATT CTTTAGCAGT TGCGAGTTCA ATATCTTTCG CATCAAGAGG TCTGCAAGGA
     3841 ATTCTTACGT TAGCTTGCAT AACACGAATA CCTCCTTATC AATTTTACTT AAATGTTACC
     3901 AGAGTACATT TATTAGCCCA AACTGCGGTT GAATATAGAA TTATAATTAG ATATTATAAT
     3961 TATAGAAACC TAGCAATAAA TATTAAAAAA GGAGATTTGA AATGAAACCC AAAGATAGTC
     4021 TGCATGAAAT GTATGAGACT ACCCCGAGAG ATGAAAGAAA ACTTAATGGT TACTGTGAGC
     4081 ATTTAAATTA TATGAAGCTT ACAAGTAAAA AGAGAACCAA TCCTATTTTT ACTATCGATA
     4141 TTACTAATCT CTGTGATGCA ACTATCAGCC TTGTAAAGAA TGGGTATTTA GATGGTGAAG
     4201 AAAGATGGAT TGAGAATGAA GATGGTGAGC ATATTGAATA TGGTCCTGGT GCTATTGAAA
     4261 TGGCCAGTAA AAGTCTTCAT TATCCTAAAC TAAATTCTTA TTGCAAATAT ACTGGTGATT
     4321 ACAATAATGA TGGTGAGAAA ATTCAGAAGT TCACCGATGA AGATTGCCAG GCATTTTTAA
     4381 CTGTATTGGT AGATATAATC AGCAAGATCA ATACTATGAT TGAAAATGAT ATCTGTATTA
     4441 GATGTATCAG AGATCCTAAG ATTGCAGCAG CTATTGTGAT TGCTCTTAAT GAGCAATTCA
     4501 ATCAAATGTA TATCAAGCCT GAAAGCATCG AGTATGATTT TAGTACATAT CAGATTATGA
     4561 AGAATGCTTT CAAACCTAAT AAAAAGAAAG GAAAAAAGAA ATGAGTACTT GCAATAAAGG
     4621 ATTAACTATC AAAGAGCTTT ATAGCCTCTT TGGCGGATTC AACCATCATG ATCCTGAATT
     4681 CTTCAATCCA CTGATGGTAT ACGATCAGAA TCGTAATACC TATTGGTATG CAAAGTATAT
     4741 CGATTGTTAT GAAGAAGATG ATGGAAGTTA TGTTCCTATC ATCTTCCTCA ATAAGAAAGA
     4801 AGAGATCAAT CCTGATCCGA AGAAATTTGA TAATCTCAAA TTCAAAATGG TTGATCAATT
     4861 GACTATTATC AAGTCTAGTA TAATTTCTCT GTCTGTTACT ACAGTACTTG GAAATTATAT
     4921 CAGTATGGGT AAAGGAGATT GTGAGATTCC TTTGGTCTTT GGAAATGGCT CTGATGATAT
     4981 CTATTATGTC AAAACCGCTA CTCTTGTAAA AAAGAGTTCC TATGTCTTTG GCAGATATCT
     5041 TCCTACATTC GAATTGATTG TAGATCGATA ATTATAAAGA GGGGTTTATT TACCCCTCTT
     5101 TATTTTTTAG CGCTACATTA AAATAAGAGA GGTGAGTTAT TATGCAAAAA GATCTTACAT
     5161 TTGCTGATAA ATTTATTTAT TGCATGGAAC TCTTACTTAT TTGGGAAGTA GGAGGTTGCA
     5221 TCTATTATAC TTTAGAAGCC TTATTTAGAG GATATTCTCA TGTGTCTATG TATATCCTTG
     5281 GAGGGATCTG CTTAGTCTTG ATTGGTCTTC TAAATGAGGT AGGACTTCTT AAGAATACAT
     5341 ACTTTGAAGT GCAAGTACTA GTAGGCGATT GCATTGTACT ATTCTTAGAA TTTATTACAG
     5401 GATGTATTGT CAATATTGGC CTAGGACTTC ATGTATGGGA CTATTCTAAT ATGTGGGGAA
     5461 ATCTTTTAGG ACAAATCTGT CCTTTGTTTG CAATTATATG GTTGCCTTTA ATTGCTTTAG
     5521 CAATCTATGT AGATGACTGG ATTAAGCATG TCTATCTTGG ATTTCCTGAG CATGAATATA
     5581 TCTTTTTGTT TAAAACCTTA AAGTGTTTTA AGAAGAAAAA TAAAGCTGAG AGCTAATATG
     5641 GCTCTCAGCT ATTTCTTTTT ATTTTGATTA TATATTATTT ATAGGAGTAA AAGAGAATAG
     5701 AATAAAAATT AGCATTACAA ACCTATCTTA TTGATGAGTC TGCTCACTGA GTGAAGATGT
     5761 AGAAGTTGAT AAGAGAATAT GCTAATTATC TTATGCTATC AATATCCTAT TCGACTCTAC
     5821 TCCTGATAAA GGTGGTGCAA TTTAGTGGAC GAAGCTTTTG TCGGTTATAT TGATGAAGAT
     5881 GACTGATAAA TAACTTTCTT CCAATCACTC CTACTTTACA GCACCTTAAG AAAATAAAGA
     5941 GGGCCTGATA CAGTCCCCTC TTTATTTTTT GTGTCTTCAA CTATTAAATA ATTAGGTATC
     6001 TTAATAGAAG GAGGTAATCG ACTATGAATT TGCATAAATG CATTTTCACT CATAGCTATA
     6061 CATACTCTAA TATGCCTAAT TTAAAGCAGA TTAAGGGTAT TATGGTGCAC TCTACCGGTG
     6121 CTAATAATCC TAATCTTAGA CGCTATGTTG GTCCTGATGA TGGGCTTCTT GGTACTACCA
     6181 GTTCTATGAA CTGGAATCAG AAGTACATTA ATGGACAGCT TTTCCAGCTT GGAGTTCATG
     6241 CTTTCATCGG AAAGCTTAAA GATGGTACTG TAGCTACTTA TCAGGTTCAG AACTGGAATA
     6301 AGAAATGCTA TCATTGTGGA CATGGTCCCA ATGGCCTTTC TAGAAACTCT AGCTATGTAG
     6361 CATTTGAGAT TTGTGAAGAT GGTCTTAATG ACCGTAATTA TTTCAATGCA GTTTATAAAG
     6421 AGGCTGCCGA ACTCTGCGCC TATCTCTGTA AGATGTTTAA TCTGGATCCT TTGACTCAAA
     6481 TTGAATGTCA TCAGGAAGGT TATAGAAAAG GCTATGCTTC TAACCATGCT GATGTTCTCC
     6541 ATTGGTTCCC TAAGTTTGGT AAATCTATGG ATGATTTCAG AAAGTATGTT AAACAACTCA
     6601 TGGAAAGTGG AACTTCCGAA GAAATTGATG AGGAGGATGA AGACATGACT GACGAGAAAT
     6661 TCGCTGAAAT GATGAAGCGC TATAATGCTA ATCTTGGTAA TACCAAGTTC ACTGGAACTG
     6721 GTAGTTATCT TGAAGAGTAT AATGAGGCTA AGGAACTTGG CATCACTGAT GGTACTTCGC
     6781 CTAATGGCCA TGCTACTCGT GCCCAGGTTG CTGTTATGAG CCTTCGTGTC TATAAGCTTG
     6841 TCAAGAAGCT TATTGGCAAG AAATAAAAAC TCAAAGAGAG GAGACTTAGT CTCCTCTCTT
     6901 ATTATTTTTT TTAACCTCTA ATGCACTTAA GCTGAATGGG AATAGCCACT TCAGTCTTAT
     6961 CATTTGCATA GACAGTGATA GAATTAGCTG CAGTAGTAAT TCTATGAATA TTACCCCAAG
     7021 CTTCAACCTG AGAAACTGCT GTATCATAGG TAGAATCAGG CGTAACATCA ACGATCGGGT
     7081 TATCAGTTGC AAGCATACCA GACACGGTAA TAGTCTGAGT ATAGGGAGCA GCAGAACCAG
     7141 ACCAGGTAGT ACCGATATTA ACCTTATAAG TTACAGTACT AGCAGCAGAG CCTTTGACAT
     7201 AGCTGATAGT AGATCCAGAA GCACTAATAG ACTTAACAAA GTCACCAGAA CCACTAGAAG
     7261 TAACAGACAG ACTAGGAGTA GGAGCTGCAG GCATAGTAAG AGTTCTAGAA GTAATAGCGG
     7321 TAACTCTACC AGTCTTATCA ACAGTCACCT GAGGAACGGC AAAGGTTCCA CCATAAGTGA
     7381 GGGTAGCAGC AGCGGTAGGG CCAATAGCTC CAGGAGCAGT AGTATAGAGA CTCTTAAGAG
     7441 TAGCAGCAAT GGACCAACCT GCTTGAGAGC TAGCTTCACC AGTCACATCA CCAGTTAAAG
     7501 TAACTTTCTG AGCACTAGCA AATTTTGTAG CTGTTCCAGC ATTACCAGAA ACACTGCTAG
     7561 GTGCTGCAGG AAGCTTGATT GCTCTAGCAA CAATTGCAGT CACACGGCCC TTTGTATCCA
     7621 CAGTAACCTG AGGAATATTG ACAGAACCGC CAAATGCTAA AGTAGCAGCA GCGGTCGGGC
     7681 CAATAGCTCC AGGAGCAGTA TCAAAAAGAG CCTCAAGTGT AGTAGCAATA GACCAACCTG
     7741 CTTGAGAGCT AGCTTCACCA GTAACTTCGC CAGTTAAAGT AACTTTCTGA GCGGATACAA
     7801 ACTTAGTTGC AGTACCAGCA TTGCCGCTAA CACTGCTAGG TGCTGCAGGG ATTTTGACAG
     7861 TCTTAGTAGA GATAGAGGTA ACTCTTCCCT TAGCATCGAC AGTCACATAA GGAACATTAA
     7921 AAGTTGCTCC ATATGCAGGA GTAGCATTAG CACTAGGACC ATAACTGCCA GCAGTAGCTC
     7981 CAGAAGCAGC CAGAGCGGTT TCAATACTCC AACCAGCTTT AGAACTTACA CTACCAGTCA
     8041 CATCACCAGT AAGCGCAATT TCCTGTTCGG CAGTAAATTC AGCAGCGCTG CCAGCAGCAC
     8101 CGCTAACAGA TGTAGGAGCA CTCGGAAGTG TAATAGTCTT GGTATTGATC TTGGTCACAT
     8161 GGCCATTACT ATCTCTAGTG ACAGAATCAA TGACAGAGAA TGTGCCACCA AAAGCAGCGC
     8221 TAAGCTTGTC AGTACCATCA GTAGATTTGA TAATAGTTGG ATGTGCCGTA AGGAAGGTGC
     8281 TTCCCTTGGT AAGAGTTAGC GTCTTGCCAT TAGCACTAAT ACCAGTAACT GCATTTCCGG
     8341 AACCCGAGGT TTTTACCGTA ATAGCATTGG GAATACTAAC TTGACCCCCA GTGGTATTAA
     8401 TAAGAAGAAG ATCGCCTGTA GTGAAATCTG CTAAAAGCTC TCTAGGATAT GCACTCGCTG
     8461 CATTAACAGA TCCTAACAGA CGAACGGGAA GTCTAAGAGA GGACATTTTC AAATCTCCTT
     8521 TCTCTCAATT ATTTAAGATA ATTTACTAAT ATGTTTGCCC CAGCAGTGAG CGTTATTGCA
     8581 TGAAGCTAGG CCTGCTCATG ACTTATACCA AACATATAAA TAAGCTTTGG AAAGGAGTGT
     8641 TTGCTATGGT ATTTTCAAAT GCTCTGTTTC CTGTTATGCT GGCTACTGGT GTAGCAGGAA
     8701 CCACTACATC TTCTACAATT TCTGATTCTA ATACAATCGT TGATGGCGTA ACTAAGCTTG
     8761 CTGATTCTAT CAATTCTAAC GGTGCTCTCG TGACGATTTG CGCTGTGTTT ATTCTCTTTT
     8821 TTATTCTTTT AATCATTGGA TCTGTTTCTC TTATTATTAA ACTTGCGAAG AAAAATGAAT
     8881 CCAATGCTAA TTCTACTATT GAGGGATATA ACCAGGTTAT GTCCCTGATC AGTACTGCTT
     8941 TGGCCGAAAG TATGGCTTCT AGACCTACTG AAGTTCCTCA AGTAGTACAA AATGTAGAGC
     9001 AAAAAGAAGA AGAAAAAAAG AATACACATA TTACAAATAT CTTAGGGATG GCTGTGGACG
     9061 AGTCCATCCT TTATAAAGGT GCTGCAGAAA GAGTTATTGA AAAACTCCAC TGTAACCGTG
     9121 TAGCTATCTA TGTGTTCCAT AATGGTAATT CTTCTGGCTA TGGCTTACCT TTCGTTAAGA
     9181 TGAGCTGTAT CTATGAAAAT ACTGATAATG GTATGCATAC TAAACGAGCC CGTGATGCAA
     9241 ATGTTCCTCT CCATGTTTTC GCAGAGATGC TTTCCGAACT CTATAGAAAT AAAGAGTTTG
     9301 GTGCTTCTGA AAATGACCCT GAATGGCATG AGGCTAGTGT TAGCGAGTTT ATTTCTAATT
     9361 CTCCTACAAA GGCTTTTTAT ATGAAAGCTA TTGAAGGAGA TAAAGGTATT GCTGGATTTA
     9421 CTGTTTGTGA ATTTGATGAA GTTGTCGATG TTCATGGCAC TATTCAAGGC AATTTATTAA
     9481 GAGGAGCCTT GCAGGACATG AATGAAGCTA TTCATTATAT CATCACAAAT CAGAATTTCT
     9541 CTAGTCGCTA TAATTAACTA TAGACTGAAG GATTATTTCC TTCAGTCTTT CTTTATCAGC
     9601 CGAAACATTT AAATAAATCT ATATTAATGG AGGTTTGCCC AATATGAGCG AATGGAATAT
     9661 TGTTGCTGCG GCAATTGTAA TTGTTTGTGC CCTTGGCGTT CTTGCTCTGA AGGTTTATCA
     9721 GGCAAAGAAG AAGGGTGGAA CTATTACCTT TGACACTTTC CTGGATACTT ATGGTGATGA
     9781 TATCATTACC ATGCTTCAGG ATACTATTGT CATTATGACA GTTGATAGCG CTAATTTCGA
     9841 ATCTCAGGAA GAATATGAAA AGGAAATTAT CCATACTACT GTTGAAGTCA TGAAGAAGAA
     9901 CTGTGTCCAC TTTGGTATTC CTCAGAAAGT CATTGATCTT GTTGATACTG ATACTCTGAC
     9961 TAAGTGGATC TCTGATATCT TCACTTCTCG CAAGCCTGAT GCTTTCTCTG CTCTCGATAA
    10021 GGAAACTCTC GAAAAGCATG AGGATATTAT CGATCAGGAA GTTATCGATG TTCTTATGCC
    10081 TTCCTATGAT GAAGTCTCTA ATGAATCTAA CATCATTGAA GGTGAAAGAA ATACTGGTAA
    10141 CTAACTCTTA TAGAGTAAAA CAATTAGAGG AAAGAGCTCA AATGCTCTTT CCTCTTTCTG
    10201 CAATAGCCTG ACGACTATTA GGATGAACAG ATTCTGTAGT TCTATCTTCA TAGAATCCGC
    10261 GCTTATTAGA AAGCACAGTA TTCATATAAT TAGTATCCAG ATAGATACCG ACAAAACTAC
    10321 CAAGAGTTCT AACTGGCAGA TTAGATTTAA ATACCATACT CTTCCAGTCA ATTGTACCTT
    10381 TAACTAGTTC TCCTCCATTA ATAATGCACA TATCAAAGAA GATAGAAGGA GATACACCAG
    10441 TTTCCATACA ATAGTTAATA ACCTCTCCAA CTTCTCCTTC TACAAGCTGA GTACAATCCA
    10501 TAACTAGAGG TTTATCTTTC TCAAGAATGG ACTGTTCATA CTGTGTAGAC ATATAGAGAG
    10561 GCCAACCATA TTTATTTTCT TCCTGAATAG GAATAGCCTT GAAAGTACAC AGAGTTACAG
    10621 GAGCTCCATC ATGATTATCC CAAGCAGAAT AAACCTTCTT AAGATCATGG ACTCCTTTAG
    10681 AATAATATGC ATACATTCTA GGAGCAGGAA AACGAACTTC AGTATCAAGT TCAATATTAA
    10741 AGTTATTAGT TAAGTGCCCT TCTCTTTCAC CATCATCGGC AGAGATACCA GTAGGACGAA
    10801 TATTGACACT TAATCTCTGC ATTCTAAGAA AGAACTCATG CTTTCCATTA ATGGTACGAT
    10861 GTTTATATAA GAAAGGAATC TGAGAATGAA GATTAAGATA TTTCAAGAAT TTAGGAATAT
    10921 CTTTAATCTG ATCATATCCA TCAGACTTCT GTTCTACTTC AAAGCCCATA TCTCTAGCCA
    10981 TTTGCAAAAT CATAGGATAT GGAACATGAA AGTCCATATC TGCATCTTTT ACATCACTAA
    11041 AGCCTACTCT ATGAGCAATC TTCATATATT TATAAAGATC TAACTGCTGA GCTCTAGTTT
    11101 CTACTCTCAA TCTGAAGTTA AATCTCATAA GAATAGTTTC CATATTCATA CCGAGATAAA
    11161 CATCATGAGT TCTATCATTA AAGAAAGCAG ACTTAAACTT TCCAGTCATA GTGTAGAGAG
    11221 ACAGACCATA TGGATATGAG TCGATTCCAT CATTATCATA GTCCCAGTCT ATCGTAGGTG
    11281 TGATGGTTAA GGACGGCTTT TGACGTTTGA GTAATTCGAT CTTGGTTAAA GTACGAAACT
    11341 CATCAAAGAT ATATTTACCA TCAATATATT CAGACTTGAT AAAATCTTTA TTTTCAAATT
    11401 TAGAATAGAA CCAGTCTTTC ATATATTCAA TGCAAAGTGA ATAAGCTTGA ACAAGCGACG
    11461 GCATACAAAT GCTTCTATTA AGAACTTTTG AATGCCTGAT CTGACTAATG TCAAACGGAC
    11521 GTAATTCTTC CATTTTATAT CAGCCTCCTT ATTAATTGTA TGTTTCAACT GGCTTTTTAA
    11581 CAAAAAAATA AGAGAGGTAT GCTACACCTC TCTTATGTGT GAATTTAAAT ATTCACATCG
    11641 TCTTCGGTAA GCCCGAGCTC TTTTAATCTT TCTGCAAACT TTTCATTTGC ATACTTCTGA
    11701 TCACGAGTTA ACGGACTACT TTTCCGATTA GAGCAGAAAT CTCCTTCATC GTAAGACTCG
    11761 TATCTGTCCT GATTTGGATA ACCAAACCAT TTGGAAAGAT TGTAACGTTT CTTGCCGACG
    11821 TAAAAGATAT AACGCTCGGG CGGAACATTA GAAAGATATT TCATCTTCAT AATGTACAAA
    11881 TCTCCTTTTA ACCTGAGAGA TTATACTGGT ATTATAATCT CTTTATGGTA TAGGGGGAGA
    11941 GGGTATATGA GTAGGACGTA GCATGTCCTA CTCATTACCA ATAAGAACCA TATATTCTTA
    12001 TTATCATATA TATTATATAC AATTGATATT GAGAAATTTT GCAAAAAATA AAGAGGGGTT
    12061 ATGATGCCCC TCTTTATTAT CATTTATCAA AATCCATTGC CATCTTAGGA GGATTCTTCA
    12121 AAAAGTCATA CAAAGTCTTA TAATGCTTGT CAGGCCCAAT GATAACTACA GTGCAGTTAT
    12181 TATTGAATGC TCTTTCGATT GTATCGTGAA TCCAGGACTC CCAATTATCG GAAAGCTTCG
    12241 CGATGAAAGC TTCATCATTT CCTCTATTTC TATAGAGATC AATGAAATAG TCCTTTGCCT
    12301 CTTTATCGGG AACAAGACAA TACATTATAT CAAACTTATC CTTCATAGCG TTCATAACTT
    12361 CCTCATGTGT AGACATGAGA ATGTAATCAG CAATCTTCTC TTCAGATTTA CCGATTTCAA
    12421 CTACATGATC AATGTAGTTC TTAGGCCAAT CAGGATGAGC AATCTTATTA CCCTCATCAT
    12481 CTTTAGTCCA ATGATACTCG CTGGACTCAC TATCTACAAG TTTAAGATTT AATTCTGCCT
    12541 GATGTAGAAA AGCATAGGTT TTACCAATCC CAGGAAACCC AAAAATAATT GTTGCTTGAC
    12601 TCATTGAAAT TATCCTCCAA TATTTATTTT AATAAGTGGC TGGAGCTGTA ATAAATGCTT
    12661 TCACAAATAC AAGTACAAAA TATACTGCCA ACTTAATGAA TGCATTTCTA AAGCTCATAA
    12721 CTTACTTATT CCTTTCTTAT CTCCATTTGT CCAAAGAAAC TTCTGTACTC AGTCTTATCT
    12781 CTGCATACAT AATCGTACGC ATATCTGGCT TAGCAGGAGT TCCATAGTTG ACTACCAATT
    12841 CTTTATTATT GTAATCCAAA TCTTCATCAA CTAAATAGAG CCAATAGACT CCATCGGAGC
    12901 CATCAATTAA GTATGGCTCC AACCAACCAA TGGTTGCAAA TCTTTCAATA CCAAGATAAT
    12961 CTTGATACAT AACAGCTTTG CCAATGACAT CTTTAACCTG TTCATAACTA AGCTGTTGTT
    13021 CTTCCATAAT TATATCTCCT TTCATACTAA ACTTCAAAGA GGGTTAATCT CTTATCCCTC
    13081 TTCTATTAGT ATTATATATA ATTATATTTT TACTTAATTA CTCAGATTTC TTAAGCTTAT
    13141 TGAAATCGAT TTCAATCTTA GGAAGTTCCT TGCAGTCACT CATTACATAC AGCTCAACTG
    13201 TATAATCAGT ATCAATATTG AGAATAATAT TATTATCAAT ATAATCCTGC TTACCTCTAA
    13261 GCTGTTCATG AATAGCATTT CCAACTGCAA GTCTTTCTTC TGCATTGCTG ACCTCAATAG
    13321 TCATTTTGCA CATAATTTCA TTTATAGTAA TAATCTCCTT TTATTTAAAT ATTTTAAGAG
    13381 AGGGAAATAA ATCCCTCTCT TAAAAACTTT TATTCGACAT TCTGAGCAGC TTTAATAGCC
    13441 ATAATCTGTT CAGGACTATA GGCATCTCTA CCCAGACGGA TAAAGGTATT AGTATTAATA
    13501 ATAGTATCTC TCTGCTGATT ATAAGCATTA TCAAAGAAAC CATCATTCTT ACTAATATGC
    13561 ATTGCATTTC TAGGATTAAA CGCTAAGGAT GCTGCATGAG CAAAATCCTT ATTGATAATA
    13621 TAAAGGATAT TGAGTGTTTC CTTGTTCATA TAGGATCGCT ACTTCCTATA CCGTTCTCTT
    13681 ATGAACTGCT ACATGTTTCC ATGCAGGACA GACTATATCA TTCTCTATCT CTAGAGCATG
    13741 GCATTTCGAT TTAAACGGAA TTACATCATG GACTAGGAAA ACCGTACCCC AAACACTTGG
    13801 GCTCTACTCC CTTACGGGAT AGTCGTTGAA CCTTAATAAA TTTTAAATAC CCAGTACCTG
    13861 GGACAAATAA AAGTCTTCCT CTATAGGATC CTTAGGAAAT ATAGTATAGA AATCGTCATT
    13921 AGAATCTTTG ATCGATTCTG ACTCTTTCTT TACTTCTTTA GAATCTTTAG AGATGGATTT
    13981 AGATTTAATC CACTTTTTAA CTTTCATAAT ATCTCCTAAA ATTCATTCTT GGCTGCTGAT
    14041 TAGCATATCT ATTTATAGAC TTAGCCTTCC AGCAATTAAC CATATAAAGC TGTAATAAAT
    14101 TTCTCTATTA CAGGACACTT TTACATATCT CCATCAAAAT CTGCAGCTAA TCCTTTTAAT
    14161 ACATTTTCAG GCATAGACAT AGTATAATTG AATTCAATTC CGATGCATTT CATAGAGAGA
    14221 ATGCTACCCA AATTGATGGT AGGTATTTAT ATTACTTATA ATATAAATGG ACTATATCTT
    14281 CACCATAGTA TTTCTACCTT AGGTGCTTAC TACTTCGGAT TTCTCCTACT CTACTCGATT
    14341 CAGTATAAAT ACTGTCTTTC GATAGTCTCT GAACCTTCTC TATTAATAAA TAGAGCTCGG
    14401 CTGCTGATTG CGAATTGTAA TAGCTACTTA GAGTTTCCTC ATATAGCATC CTCTAACTTG
    14461 TTTCTGATTT TCATCTCCAT ATAGGCATAG AGGCTTTATC GTGTCCCAGC AATTCAGTAA
    14521 GTTTTTAACG CACTGTTTCC AATACGTGCA ACCCAACCTT TACAGTCAAT TGCGATTTAT
    14581 AATCATGTCT AAGCCATTAT TTTCTCTGAT GAGTCCTTCG AGAATCGTCA CGATTTTCTC
    14641 ATCAGGCTGT GTCATATGCT CATAAAGATA TTTATAAGCA ATATTGTAGC TCATATTATA
    14701 ACTCTTATGC AAGATATTGA TAATAACCTG CTGTAAGAGA CCACAAAGAC AATGGTAACT
    14761 TAATTTAATC TGATCAGATC TTAAACTAGA GTCAGGGGCA ATAACACATC TAGCAGTGTA
    14821 ATTTACGTTG TAGTCATATA AGATCGCTAC TCTTATACAG TTCTCTTATG AACTTCTATA
    14881 TATTTCTATA TAGACTAGAC TATATCTTAA CCTCTTAAGA GAGATCGTGG CATTTCGATT
    14941 TGAATGGATT TACATCGGGA CCATGAATAC CATACCCCAA TAGCTTGGGC TCTACTCCCT
    15001 TACGGGATAG TCGTTGAGCG TTCTTCTATA TTATTTATAG AAGCTTCGTT GCTGATTGAC
    15061 ATAGAAATTT TATAAATTTC CTTAGTTTTC CAGCAATTAA CCACTAATAC TACTATGAAT
    15121 TTCTTCATAG TAGGCCTATT TTATTAAGCG TCCCCCAAAA AGTGTGCGAA CTAAGGTTGT
    15181 TCTAAATGAA CACATTTCTT TCGATTATGG ATCGGACTAT ATCTTCACCA TGGAATCTTT
    15241 TATAATAAAA GACTCTTTAG GTGCTTCCCA CTTCGGATTT CTCCTACTCT ACTCAGTTAC
    15301 TCATAGAAAT ATCACTATTT CTATTACCCT TTCGATAGTC TCTGAACTTT CTCTCTAGAT
    15361 TAGAGAGCTT AGCTGCTGAT TGGCATGAGG TTGCTAGCCT TTTAGCTTTC CAGCAATTCA
    15421 AGAAGTTGTT TTCTGTACCT TTCGTATACA GGGCGCCGTT CAGCACTTCA GCGCCTTTTT
    15481 TGCCGCTCAA GATCTGATTG ATAGACTCAT CTAACTCCAT ATATTTCATC TGTAATCCAA
    15541 AGAGTAACTG CTCTTTGGGT TTATTCTTAC GATTAATCTT GTATCTGTCA TCATTAATAC
    15601 GAGCTGCAAG ATTAGCCATA ATATTAAAGA TAGCATTCGT GTCCTCAAAG TGAAGTTCTA
    15661 TCTAGTTTTC TTATAGACGC AACTCTATAA AAGCAGTTAT TCACTGCCAC CATCTTTTCA
    15721 AATAGTGTAA AGATCATTTC TAATTCCCAT ATAGGGATCT GGATTTTTCT TCTGCCATTA
    15781 GCTTGCAGTT CTACTCCCCG GCTAGGGGAT GATCGTTGAA CCTTTACCAT TTTATAGGTA
    15841 AGTGGCTGCT AAACACCCAT TATACAAAAC CTTAGGATTT AACCTTAGTT CATCTCTAGC
    15901 ATTTCTTTCT ACTTTCGTAA CCATCACGCT TGTCTTTTCA GACTACGTTG TGGTAGCTAG
    15961 AGCTTTAGGG ATTCAAAGCA ATTAACCCAG GAGAATATGC AGGTTACCCT ACATACTGTG
    16021 AAATCTGTTT ATATTGCACC ACCTTCGAGC TTAAACGGAC GCAAATGAAT AGTATAGACA
    16081 GGAATAGATT GAGTAAATAC CTTTTCTCTG TTCTTCATAA TGAGTTCATA GTGATCTCTC
    16141 TTATCAGGCC GCTTATTGAC ATAGAAATCA CAAACCTCAT CAAACTTCTC ATAGAATTCT
    16201 GTAAGACCAA GATTCTTAAA CGGTTCATCT TTAGTTCTTG CAGGTTCTAC TGTATGACCA
    16261 TCTTCATCCT TTCTATCATT AGGAGTAATG ATATCCATAA ATGTCGACTG ACCAATCAAG
    16321 CTAGCCAGAT TCATATATAG ATTAGGATGA ATGATATGGT ACGGATCTTT TAAAGTAATC
    16381 CAGCCAAAGT AAGTGAAGTT ATCATCTACA TATTTGACTT GAGTACCACA TACAGGACAA
    16441 GTCTGACCAT TATAAAGACG AGTAGACAGA TATCCGCATT TACAGCGATA TCTGTTTCCA
    16501 TAAGGATTTG CATCCTGCAA GGTCTGACCA TACTTGGTAG AGAAAATGCC ATTCTCATCT
    16561 TTCAGGTCGT CCTTAATTGC TTTCGGAGCA CTAATGATAA ATCCATTACC AGAAGTAATG
    16621 TCTTTAACCT TCTCTTTGTC AAGATCAATT AACTCCATTC GAGTTTCATA ATCATACTTC
    16681 TCCGAATAAG GATACTTACT TCTTACATTA ATCTTCGCGG CCATAGTACT CTCCTTTATA
    16741 ATCATAAATT ACTCTGGTTC TATTAATATC ATTGAGAATA TATTCAAAGG TCTCAATAGC
    16801 AGAATCGATG TTTTCTTCAC ATCTTTCGAT ATCGAAATCA TATGCATACA TGACAATGAG
    16861 ATTAATAAGC AGAGTTTCAT CAATTTCTTT TCCTTTATAG GCTTCCTTAA TCAAAGCGAC
    16921 TAAAGAACCC CACTTAGAAT AGAACCTAGA AGCTCTTTCA CAAGCTTCTA ACTGCTCCTC
    16981 TTTTCTAGAA CAATCATAGC TAGACTTCAT TCTTAAAAGT CTATCTACTA CATTAGTCAG
    17041 AGGACTAACC ATTCTAGAAT GAATATACTT TACTTTCATC TTATACCTCC TTGAGTAAAT
    17101 TGAATCATCT TATGTACTTC AGTGGCTGTA TGAATATCAG CGATGACACT GACTACTCTC
    17161 TTATTGCCTT CTACTCTAGA ACAGACAATA TCGATAAAGT CATCATACAA ACCCTGGATA
    17221 AAATAGAGAT TAAATTCATC ATCACTATAG ATAAGCATAT GAGAATCTAT GCCAGAGAAT
    17281 TGATTGTTCA GGTTTCCTGA AATTCTAATG CATTTAAGCA TCTTTCTATC AGGCCCAGAA
    17341 AGGATAGGGT CGCAAGATAC GGCTCTTTCA ATTATATCTC TAGCATTCTC ACAATTCACT
    17401 CTATAGACAA AGGCATTATT ATAGATGAAG GCAGTACGGG TAAACGTCTT GACAGTGAAT
    17461 TCACTTCCTT CACCATCTCT TAAAACAATA TCAAATTCAG CTCTTCTCTT GATAGCCATA
    17521 ATCCCTAGTA TTCCTTTCAA TTAGCTTAAT ATTGTTTATT GAGCTGTTTA AGGGATAATA
    17581 AAATCTTAAA AGAGATGCCT TATTTAAAGG CATCTCCAAG CTCATCAAGA TTATCAATCA
    17641 CATTCGAAAC AAGTTCATCG AATGTAGTAG AAGTAGTAGA AATCATAGCG CTAAGGAGAT
    17701 CACTGGACTT TTCTTTAATA ATTCTTGTAG CCTTATCTAC CTTAACAGTA GCTTTCTCTA
    17761 CAAGTCTGAT GTCTTCTACT TCACCTTTTT CTTTTTCTGC ATCATAATAG TCAGAAAGAA
    17821 TATGATTGTT TGCAGCATCA AACTTCTCAT TATTCTTAAT GAGACTTCTT CTAGAAACCT
    17881 TGTTATAATC CATAGTGATC AAATTCCTTT CACAATAAAT ACTTAGAGAT TCATTATCTC
    17941 TATAAATATA ATATATTCTT GAAAGGCATT TTATACAAAA AATAAAAGGG CTCATAAGAG
    18001 AGCCCTTTTA AATTTATTTG CCAACCATAA GATCTTTCTT GGTAGGAATG TAAGATTCCA
    18061 ACTGACCTTT CCAAGGCTGA GCAATATCGT ACTCTTCAGA ACAAGCAAAA TTTACTCTAT
    18121 CGACATAATA CTCAATCATA TCCATAGAGT CACGAACTTC TTGTTTTCTG ATCCATTCAT
    18181 AGCAGGCTTG CTCACTATCA AAGATAGCGC AAGGATAGCT ATGGCGATCA GCCATAATGA
    18241 TATCAATACT ATGCTGAAGT TCTTCGATAG AAACTCTATC AAGCATAATA ACTTGTCTTT
    18301 TGATAACCAT GAATTCATAC CCAAGAGAAA CAAGACATTC TGCATCCTTA TTAGGAATTA
    18361 CAATGTCTCG CTGCTCATTT TTATTGAATC TAAACATGGT ATAGATTTTT CTATTATTGG
    18421 GATACATAAA GAACTTTGCA CTATTTGGAT AATTGCTGAG GTGGATGTAT TTATGCTGCA
    18481 TCCTTATTTA TCCTCCTTTA TTTACTAATA GCTTTAGTAA CTGCAGCTGC TGCTTTTGCA
    18541 ATCATATCTT TAGTAACACA CATCTCAATA TGATTAGCAC GATCAGATGC GCCATAAAAG
    18601 AAGAAGAAAT CGTGATCTAT ATCCCACCAA AAATCATCTT CATCGACTTT GTCCCATCTA
    18661 GATCTTGGAG GACCTACTTT ATAATGGCGA TCAGCAAAAC TAATACGCTC TTTAAGAAAA
    18721 TAATTTGAAA TTTTCTTTGG ATTATTAGAT TCGATGAAAT CTGTAAGAGT CTGCTGAATC
    18781 TGTTCCCAAT CCTCATCATT ACAGAAGACC ACTAATGGAA CATCATTAGC ATTCTTGATT
    18841 GTAGGATGAA TATAAATAGA ATAGTCACCT GCTTTATCAA GAATGCGATC ATAAGATTTA
    18901 GGCAGAGCTC CCCATTCAAA CTCTGCCGAT CCCATGTAGT CAAATCGAAT ATTCTTATCC
    18961 AGATATGACT TCTTATTTTC GTTTATCTCT GTACGAAAAG TGCCACGCTG TACCAAATAC
    19021 ATTTGCATTT TACATATCCT CCCATAATAC AATTTTACCT TCTCTTAAAG TAGCAGGCAT
    19081 TTTGATGATT CGCTGATTCT CACTCCCTCT AAACTTGAGG GAGATATTCT TCTTCTCTGC
    19141 AATGAAAGGC CCATCGACAA GCATATCGAT ATTCTTGAGA ATATCATCAG TATACTCTGT
    19201 ATGAACTCTT CCATCTTCAG GCTGAATATC TTTATCCAGC TCATATCCGC TAAAGAGCCA
    19261 AATATTTGCT TTAGGAGCTT CTTCTCTAAC TCTCCTGAGA AATTCAGAAA CTCCCTGCTG
    19321 ATTCTGAGGT TCCATGGGCT CACCACCAAG AATGGTGAGA CCGTCAACAT AGCTTTTATT
    19381 CAGGAATTCA ATTATCTCAT CCTGAATAGA TTTAGAAAAA TCAGGGCCAT GATTAAAGTC
    19441 CCAAGCAACT TCATTAAAGC AGTCTTTGCA ATGTCTGGTA CAACCAGACA CAAACAAAGA
    19501 CACTCTGACA CCAGGTCCAT TAGCAATGTC GCAGTATTTG ATCTCGGAAT AATGCATATG
    19561 TTTCCTCCTT ATTCAATTTC AATGGGAGCA TTATCAATGA CATCCCAAGT ATCTTCTGTT
    19621 CCAGAAATTT CTTTCATGAT ATTCTCATAA GCATATCTAA GCTTTTGAGC TTGCTCATTT
    19681 GCAATAATGA AGTTCAGATA GTAGTATGCT TCGGTCTGGG TATAGAAGAA TCTATCGATG
    19741 CTTCCATAAC GATCAATGAT CTCTTTCTGC AAATAATCGA TGCACTCATC AATAGTATTG
    19801 ACATCTCGAG TCAGACTATC ATAGAAATAA TTACTGAACT CGCAGCTACT TGCAAAATAG
    19861 CGCTTCCTTT GATTTCCAGG CTGCATGCTT CGAGGAAGCT TATAAATCGA ATATGGGCCA
    19921 GCCTTGCCAC AAAGCTCTAA TAAATTTCTT TTCATGTGTA AATACGTCCT TTCAAAATAT
    19981 ATTTATTTAT TGCTTGGTTT CTATGATAAT AATATCTAAT TATATAAAGA AGAAATAACT
    20041 GGGAGACTAA TATCTCCCAG TTATATAATT TAGTCATCAG GTAAGAATGC TCTCATAGGA
    20101 TCCATCTCAG TAAAGTTAAG CTGATCATCA TGGAATAACT TCATGGATAA GAGCTTAAGC
    20161 TTTGAAGGAA TCTGAGGTGT AGCACTTCCT ACATTCTTAA TACCAAGTCT GTAGAATAAG
    20221 TTACCAGCAC ATGCATTACA AATACCATTC TTAGCTTCAC ACATAGAAGA GAAACGAAGT
    20281 TTCACTTTCT TACCAATAAA TTGATCTCTA TTCTCAGAAG TAATCTCAAC AAGTTTATTT
    20341 CCGACAATAG CATAGCTATA CATGATCATA TTGATATTCT TCTTATCAAC GTTCATCTCA
    20401 ATATAGCGTT TAGTACCGCA GTCACTGCCT TCAGGAAGCA ATTCAATATG CTGAAAAGCT
    20461 GCCATGAAGA GCTTTTCCCA ATATCCGCCA ACCTCGGTCT TCTTAGAACG AGCATAAGGA
    20521 CCAGCGGCAA GTGTATTAGC AATAGCAGAA TATTCTTCTT TACTAATACC ATCAATATAG
    20581 TTAGAGGTAA TCATATTATA ACCCTTATTA GGAGTAGGGT CTTTAACAGC ACCTCTCATG
    20641 ACAAACATAT TCTTGAAGTT ATTACCAAAT GATCCACCTG CACCAGAATT AAACATATCC
    20701 ATTGCAGGAT CATCTTTCAT AAGATCTTTG GCATAATCAA GAAGTTCATT AGAGATCTGG
    20761 TCAAATACCT TAACGCTATT ATCATCTTTA GCATCCAACT CTGCTTTATG CTCTTTAAGA
    20821 AGCTGCGCTT TCTTCTTATT GATTCTCTTA GTAATAGTAA GCATATTATC AGAATGATTA
    20881 GGTGCTAAAA TAGAAACATA AGGCATCATC TTTTGAGACT TCTTACAGAA TCTCTTATAG
    20941 GTTTCAGTAT CAACCTTGCC TTCAAGCATC AGATAACCCA TCTGGTTAAG AATACCTTCA
    21001 TAGGTTTTGC CAGTTACATT ATCATTGGTA TAAGGGAAAT ACTGAAGAAG TACAGGATCA
    21061 CTTTCAAAAA AGAATTTATT GAAGATAAGC CTACCAACTC CTGTGGTAAA CTTATTTTTA
    21121 TTTTTTCTTT CTTTTCCATT AGCCATAGTA CCACCATAGG CTCCAATAGG AACTTCAATA
    21181 AGATCATAAG GATTAAACCT AGGACCATCA CCAAAGTCTC CGAAGTTATT CATAATGAAG
    21241 CTGGTAGTAA TATCAGGCTC TTTAACAGAG AGAAGATAAT CAATATCTTC TTGCTTTGTA
    21301 ATCATCTTAG AGACACGTTT TTCCATAATT ACAATGGTCT CCTCTCATAA TAAGTCGATT
    21361 TACTTATAAG TTCTCTATAG GAAAAAATAA GGGGGATAAT GAAATCCCCC TTATAAGAAT
    21421 GCTCATAAAA GCATTCTAGA TATTGTAGTG AACTGATTCA GATTTCCTCG TACTTTATCA
    21481 GAGGGCGTTG AAGAGATAGA TGTATTAAAT CTAGAATCTC CCTTCCATCC AATAGAGCCA
    21541 TGATTAGAAC CTACATGAAC CTCTAAACCA TTTCTAGTAA GTAAATACAT AGAACCATCT
    21601 GCTTTAGCTA ATTTGCCATA GTTAAGTAAG AACTGCTCGA GATCTTTTCT GATTTTCATT
    21661 CTAGTTCCAT CGATAGGATT TGCTTCAATG ATAGATTTGA TAACTGCATA ACTTCTGAAG
    21721 TTTGTATCTA AGGTCTTAAG CTTATCATGG AGACATTCAA GAACCATATC TTTAGCTTCT
    21781 CCTGAGTACT TATCTTCTTC AGTCCCTCTA TAAAGAAGAG GAATCTGCTT ATTAGCTTCT
    21841 CTATCCTTAT AAGAATTGAT CTGGATATTC AGAGACATAA TCTTGCCAGT AAGCTTTTGA
    21901 TTCTCCATTT TAAGAGATTT ATTCTCTGCC TCATATTCAG CACAGATTTG ATTAGCAGTT
    21961 TCAACTGTCT GCTTCATTTC ATCTACATCA TCATAGATAC CTCTAATAGC ATCATTCTCC
    22021 TTTTGTAGGG TATCTACCAT TTCATAGAGC TCATAAAGTT CATCCTGAAG AGATTTGCTA
    22081 GGACGGATTT GAACGAATCT GATTCTCTCT TGTCTTGCTT TTCTTAACTG CTCGATGAGA
    22141 TCAAGATTGC CATCTCTAAG TGTTGCAATG ATATTATTAG CTTCTTTGAG TTTCTGTTCA
    22201 TATGTTTCGA TGGTATTTAA TAGGTCTTGG ATGTACTGAT AAAACTTCTG TGTCTGCTCA
    22261 TATGAGTCTA CATAACTCTT TAAAAGAATA CTCATATCAG CTGGGACTAC TTCACAAGGA
    22321 TCTGCTTTGT ACTTTGCTAA GGCCTTATCT GTCTTAGCCT TTCGTCCCAA AGTATTATCA
    22381 TAGATTTTGT CGAACTCTTG CTCTGATATT GGTAAATCAA TACCATTTTC TTTTAACTTC
    22441 TTTTTAATTT GCTCTTTAGT AGGCATAGTT GCTGCCATAT AAAACTCTCC TTTGTAATAA
    22501 TTATTTTAAT AGCCAGTTGA ATACTGGTTA TTCTACTACT ATAATATACA ATTATAATAA
    22561 AAGATAATCA CCCAGCCCCG TATAGAGGCT GGGTGTAGTA TTTTTACATA TGGATATGAT
    22621 AAATGATATC AATACCCTTA GTGACATCAA TCATCGGCTC ATTAGGAATA TTGAGCTTAG
    22681 TAAGAGGACG GATGTCATTG AAATAGAGAG CACCATTGAC TTCCTTGGGC CAGCAGTAGC
    22741 AAAGAGAAAC AGAGTTAATC TTAGCACTAT CAATACCAGT GGTAGCAATG AAGTAGTCTC
    22801 TAATATCTTC CTTGGTAACC TTAAGAGTCA GTTCCACATA AGTCTCAGCA GAATCGGTCT
    22861 TCTGGGACTC GAAAACATTC TCATCAATAG GAGTACCATC GATATACTGC TGCTTCAGAA
    22921 CAGGATCACC ATCAAAGCGC TTAAAGTAAT AAGCGATATG GTCACCAGAT TCAACACGGC
    22981 CAAAATAGGT CTCACGAAGA TCAGCAGAAA TATCATTGGT AGAAATAGGA TAGCGGAAAG
    23041 GAATCAGCAT ATCAGGTGCA ATCCATTTAG TATAATCAAC TGCATAAACC TGAGAGCTCT
    23101 CATTACCGCA ACCATCAAGG CCAAGGCAGA ACAGAAGAAC CTTAGGATCA TCCTCAGTAG
    23161 CATTAGTATG AGCATCAATA TCGTGAGTTT CATCGCCTTC AGGAGTCACG ATACCAAGCT
    23221 TATCATTATA GCTAGGAGTC ACTTCAGGTT CAGTGATATC AAAAAGCTTA TGAGCAAGAA
    23281 GACCAGAGCC AGAGATAATG ACCTTATTAT GAAGGCCTTT GAAAATAACT CTACCAGTGT
    23341 CATGCTCGAT GATATCAATG GAAGTCTTAA GAGAAGAATC TCTTAAGAGA TTAATCATAT
    23401 CATTATTTTT AAGTCCATCA TACAGGACCA TCTTCTTATC GGCCATAGTA GGAATTCCTC
    23461 CTTATATTAA CGTAGCGCTT ACAATTTACT TATATGTTTA AAGGGGTATT ATATACTAGA
    23521 CTTACTCATC TCTTTTGATA AGAGCCCAGT CTGTGAACCC GATATTCTCA TCGGGAGTAT
    23581 ACTTAATCTG GAATTTATCT AAGACACAGA ACATGTCCAA AAATTCCAAA TCAGTTCTTT
    23641 CTACATGGAT ATCGAGAGTC TCATAGATAC ATACAAGAGA CATCTTGAGA AGTTTAATTA
    23701 CCTTCTGGTA ATCTTCTTCT CCATCAACTA CAATATCTTC ACGAAGATTC TTATTAACCC
    23761 AAGTTCTGAT ATCAAGATAG ATATCTTCAA CAAGTTTAAC TTTCTCTTCA TAAGTCATAT
    23821 TAGCTCTAAT AGACTTAATA AGATCGAAGA TAGCCATAAT TTCATCCTTC TCGAACCATC
    23881 TTTCAAGACG TAAGTCATCA ATAAGACGAA TTACATTCTC AAAATCATCA TCAAGATAAT
    23941 AGATGGTATT TAATCCAAGG AAATCAACCT TAAAAGACTT AAAGAAGTTA ATGACCTTAG
    24001 AGATATATAC TTTAACTGCT TCTGCAGAGA ATGCAGGAAG ATTGTGAAAG AGAGACTGAT
    24061 AATCATCCAG ATCAATATAA TTCTCGAGAC AGCTCACGAT ATTATCGATT ACTGTACTGA
    24121 TGTAATTCTT TCTTTCTTCT TCCTTCTCAA TAGCTAAGCA ATCAAGGAGT ACATAATAAA
    24181 GAAGAGGCTC TTTATGCTTG AAATACTCAC TATAAGTGAT ATGCTCAACC CCATCTTCAT
    24241 CAGGAGCTTC TTTATAGAAT TCTCCAGTAT CAGGATTCTT AAAGTGATCA AAAGTAAGCT
    24301 CTACAGTCAT AAGGGAGTTA TAAAGCTTCC AATAGATCAG ATACTCTCTC AGATTATTGG
    24361 CATCATTCAT ACCTTCAATG AGAGCATCTC TAACTTCAAG GTTATTAGTG AACAGATCCA
    24421 TCATTTGTTC GAAGGAAGGA ATCTGTCCAT CAGGAATTCT GAATTTCAAA AGATTATCAA
    24481 GAGCATCCTG CTTACCATGA TGCAATTGAA TATATCCAGC AAGTTCAGCC ATATCAGCTT
    24541 TAAAGTTAAA GCCATTTACT ACATGCAACA CAGATACCTG ATCTGCACCA ACAATATCAT
    24601 CTTTAATTCC ATAATAGAAA TATGATAATG CAGTTAGCAT AGAGAAGACA TCTGCAAGAG
    24661 AAAAAGTATG ACTACTATCA ATGAAAGGAA GCTTCAATCT AAGAAGCTTT TCCATCTCAT
    24721 AGTTGTCAAA AAGCATATTA AAGAAGTAAG ATTGCTCGAC AGACATCTTA GCTATATCAT
    24781 AAATAGTATC GATAGAGATA TACTTAGTAC GAACAATATT GAACGTTTTC TCTAATACTT
    24841 CTTTCTTTAC TTTTTCATGT GGTAATCCAC CATCCCAAGT TACATCTCCT TCAGTAATCT
    24901 CATCATAATC GATATGATTA GAAGGAACTC GGATATAGTC ATTTACATTA TCTTCCAGAG
    24961 GAAGCTTAAT GAATTTAAGA GTAAATTGCT TTTCAGGATC TTCATCATAC ACATAATCTC
    25021 CTGTAGCAAG ATCAACATTG TGATCCTTCA AAAGATAATA CTTGAAGACC TTAATATTAT
    25081 CAAATCCAAA GAGAGAGCAA ATATCCACCA TACATTGAGC ACTAGACTTG TACTTCAATA
    25141 ATGTATGGAT ATTCTTAATC ATTGCAATTT GATATTTTAA CGGAATCTCA GGGAAAAATT
    25201 CAACTCCATA AGATTCAAAA AGATATTCGA CAGATCGAAT ATCGAAGATC TCTTTACGAG
    25261 TAATGAATTC TTGTACTCGA GAAATAATAT CAATGAGTGT AGTCAAAACA ATAAAGACTG
    25321 CTAAGACATG CTCATAGTAA TCAGATTGAT GCTTATAAGC TTCAGAGTAA ATAGTTCTCA
    25381 TAGTGTAAGT CCTATTGTTC TGGAGCTTTT CCACATACAT CTCTCTGATA GAATCAGAGC
    25441 TAATCTTGGG AACGTAAAGA GCATCAAAAG GTCCTGCTTT ACGAGCAGTA TAAATATCAA
    25501 TCTTCTTAGC CCCAAGATGC TTCAAGAATC CTCTATTGGT AGCATCTTCT TCATAGAGTC
    25561 TTTCTAAGAT ATCTTCTTTT TCAAGGATAG AGATAGTACC ACTATCCATT TTATGAATAG
    25621 GCTTAGAAAT GTCAATACCT TCTAAGCTAC TAGGAAGATC TTCTTCTTTG AGATAGATAT
    25681 CAGGATAGTC TACAGGAGGC TGTCCATTGA GCATTCGATA GTAATTATTT TTCTCTTCAT
    25741 AATGCTCAGT ATACCACTTC TTCATACATT CAAGCAATTG ATCTTGCTTA GTTTGATTAA
    25801 GAGTAGTATA TCTCTTAGGA TTATAATAGA TATTCTTTGC GATAGTCTCA GGTAAACCAA
    25861 GACCATATTC AAGACCATTA GAATCCTTAG TAGAAGTAAG AACTTCATAG GGGATATAGG
    25921 TAAAAGTACC AAGGATGGCA GTACCATCCA TGCAAGAGAG ATAATTTTCT GCATCTCTCA
    25981 AAATATCTAA AGTTTCATTT GCATCTGCAA CTCCCTTGAG TTTAAGAACT GTTCCTAAAC
    26041 CTAATTGCAG AGTGTAGTAG ACTAATTCGT CCACATAAGG GTTATCGGAG TAGACCTTCT
    26101 TGATTTCGAT AGACAAGTAT GATCACCTCA CAAAATTTGT CTTATTTCTA TGTGAACAGG
    26161 TCGATTAAAT AAAAAAAGTA CTCCAGAGCC GCATGTGTAA CGGCTCTGGA CATCTTATCC
    26221 CTTTACGGCG GGACTACCTA CCGAAGCATT CTTTAATTTT AATCATTTAC GATGTAATCC
    26281 CAAGCAGGAT ACCCGGCGAA CCAGACTATG GAAAATACTT TCTTCGTACT TGGCTATAGG
    26341 CAACAGTTCG ATCAACACAT TATCTACGAG AAAGGCTTCA CACCAAGCTA CGCCATATAT
    26401 CTAGTCATTC TCAACTGCGG TATTCAGAAA TTACAAAGGA CAAAGGAAGC AATGAAAGCT
    26461 TGACCAACTG TCAATAGATT GTTGATGGAT TTATATTCTA TAAAAATGAA TTTATCCTAA
    26521 GACGGGAACA TACTAGTAAA TACTAGCATA AGGAGACTAT GAAATCATGG AAGAATATAA
    26581 TCCTATGCCT GGTATAGACT CATATCAAGA AAATATGAAT CCTTGTATTA ATAGTCCGAA
    26641 TAGCGTTTAC GCTATTCAGT TCTATCAAAC TCGCGATTCA TTGACTGATG TAGATACCTA
    26701 CAGGCAATTC TTGAAAAACG TAGAAATGAG AGTGAGGAAG TCTGAAACCT ATAAGAACTA
    26761 CAAGTCTTTT CTTATGGATT TAGGGTTTGA TCACTGTCAA GTACATGGTT ACATTAATTC
    26821 CACGATGGCA ACGTTGGAAA TGCACCATGC TATTATGACA CTCTTTGACA TTGCTATGCT
    26881 TATCACAGAG CACCTGCTTA ACACTGTTGG TTATGTAAGT ACTTTCGATG TTGTACAGCT
    26941 TATCAAAGAA GAGCATAAAA ATGGAAACGT GGCATTAGTC ATGCTTTCTA AGACCCCTCA
    27001 TCAATTATAT CATGCTGATA AATCATTCTT TATTCATCCT GATATGTGTA TTGGAAATTG
    27061 GCCTGAGCTC TTAAGGAAAT ACAATAAAGG ATTAACTCAA GACTTGGCGT TCAATCTTCT
    27121 CTACTACATT AAGAAGGCAA TTGAGAATGG TTGTACTGTG GACAATAATC TGCTTGAACT
    27181 GAGGGAGGAA ATTAAAGATT GGAGTAACAT GCTATGAATA GTATCACGGT ATTTTTAATC
    27241 ATTCTTTGCA TTGTGACGGT TCTTGCTGAT ATTTTCCTCA TTTATGTCAT TCATTCTATG
    27301 AGAAAATCTG TCAAAGACAA TGTCAAGACA GAGTATTATA AATGTAATGT CAATGCAACC
    27361 GTTGATGAAA CGATTCCTAA GATTCTTGAC TTGTATGTCC AGAATGTTTT TGCTGACTAT
    27421 CAGGCTAAAT ATCTTGCATC AGAGACAAAG CAATATATTA CGCCTGATCA GGAACAGAAG
    27481 ATTTTAAAGG AGATGGGAAA TCTTTGTGCT GATCGTTTCA GCCCTGCTAT GGCTGATAAG
    27541 CTGTCACTGT TCTGGAATTA CAATGAAATT GGTGCTGTTA TTGCAGACAA AGTCTATTTG
    27601 ACTGTGGCTG CTTACGTTGC TCAAAACAAT GCTGTGTATC CGCCTGAACC AAAACAATAG
    27661 CAAAAAAAAA AAGTAGAGTG CTAGATTGCA CTCTACTTTC TTCTTTTAAT CATCGTACCA
    27721 CTTGAAATAT TTAATACCTA GAAGTCTATT AAATTCTCTC AAGATTCTTT CATTATACTC
    27781 TATATCAATA AGATTCTTCA TCATCGGGTT AGCTATGTCC GATTCAAAAC AACCAAACTG
    27841 ATCAAAGTTA ACAATTCTAA ATCTAGATGT AGGATTAAGA GTTCTATAAT ATCCAATATC
    27901 AAGCGTTTTG CTGATATACA TCTGATGGAA ATTGCTTAAT AGAGTTATAG CTGTAGATAC
    27961 TCCGTCGACT TGAGCAGTAT AGAATAACTC CTTAAGAAAG TCTAGCATAA AATGTTCATG
    28021 AAGCATTGTC GACTGTGCTC CTAAACCTTT TACAGTAAGT CTTTCTTCTC TTGTCATCTG
    28081 GTTAAAGTAA TAGAGATACT TAAGATCTTT GACTTTGTAA TATGAAGAAT ATACTTCAGC
    28141 ATCTTTAAAA TAGACATAGT CAGAAACTTG TTGGAATCTA ATAGGCCTAT TTCCTAAGAT
    28201 ATATACAGCA TCATTATCGA TCTCTAATAC CTCTTTATCC TCTATCTCAT TTAGCTCAAA
    28261 GAATTTTCTT TTTGCTTCAA TGATACCTTG AGACAAGATT TTAGAGAGAT GAGGATCAGA
    28321 TCTTAAGAAG TTTCCGATCC AGATCTCTCT ATTAATCTTT TCCATATCAT AAAGCCACTC
    28381 GTAAGTAGCT TGATCGATTA CACCAGCTTC TCTAAAGATA GATATATTGG CTTTTCTAAT
    28441 ATCATAAACT CTAATAATAG AATTTACAAT ACATTCCACA GATGAGGAAT ATCTATAGTT
    28501 ATTCCAAGCT GTGCCTGCCA TTTCTATCAC TCCTCTTTAG GGGCTTCTAT AGGACCATAA
    28561 TAGCCCATAA TAAGAGCCAA TTCAGCATCT TCTTGAATCT GAATGATTCC TCTGACACCA
    28621 AATGACCCAT TATCCTTCAC GCATTCAAGA TCTCTAGGTT CATTAATGAT ATAGGAGTTA
    28681 TAGCCATATC TTGCTTGGAT GAATTTGGAT AGATATTCCA ATATCATATC TCTAAACAGA
    28741 CCTTGAGAGT AGTATATAAT AACACAAGCT TCTGGATCAT CATATAAAGG AAGAACCAAG
    28801 CTCATGAAAG TAAAGAAAGC TTCCTTACTA TTTGCGATGA AGTTAAAGTA TGCTATATCA
    28861 AAATCTGGAG ACTCATCATG GCTTCTTAGA ACTTCATCTG GAAAATATTC AGGATTAGGA
    28921 ATTAAAGCTT CTAGTGGAAT ACCGATATTA TATGGACTAG AGAGATTATA CTCATAAAAG
    28981 TGATATCTCT CAGGTCTGAT ACTCATAAGC CATTCCTTAG TTTCAGGAAA TGGTGTAAAG
    29041 ATAATCATAA TGCCTCCATA GGGTCGATCA TAACCCTATT TCCTTCTTTA AGCTGTTTAC
    29101 GAGCAAAATT GAAATATGCA ATATATTCCA TGATATCATC AGGATGATTT ACCATAGGAT
    29161 GAATATCCAT AATCAACTTT TGTAAACAAC CTGGATCAAT CTCCATATCT ACAGGATAGA
    29221 TATATAAGAA TTCCTGAGGG GTCAGAAGAT TATTCTGATA GAGCATACAG ATATTGTTGG
    29281 GAATATATGC TCCATACATA ATACCATTAG GCTGTCCTTC GACTCCAAGC TGAATTCCAT
    29341 AAGTATTCAG CAAGAAAGCC AAAAACTGAT TCATACACTG TACTTCAATA TCCTCTGTTC
    29401 CAAAGATAAA ACCAAGAGGA ATATTATTTA CTACAGCAGA AATGATAGTT GCAAAATAGA
    29461 TGGTGCTCTC AGGCATCATT AATGCATTGT AATATGCCAT CTGGAAATTT GCAAAATCAT
    29521 TATCGAGCAA GAAGCTAATA GCTTCATATC CAGGCATCAA ACAAGTTGCA GACAAGCAAG
    29581 AAGTTCCATA TTGAGGAGAT CTCAGATAAT CTGGGACCTC CTCAGTCATA AGGATAATCT
    29641 TACCACCATT CATAAGAATG GAATCTGCTA AATCTTTGGT CTGAACGATC CATGCATTAG
    29701 CGGGAACGTC ATTCATGGAT TATTCCTCCT TAGTATCCTC CACATCAGGA GACATGATAA
    29761 ACTTGGAAGC TACTTTAGCA TTAGAGGCTT TCTTAGAACC TCCAGCTTTC TTAGCTCCAG
    29821 AAGACTTCTT AGTGGTCTTC TTTGCAGGAC GACCATCAGA AACTTCTCCA AGATCGATCT
    29881 CAGCTTTCTG CTGAGTAAAG GTCTTCATAG AATCCTTTAC ATCTTCCTTA AGCTTCTTGG
    29941 TGAACTCAGA ATCATTATCA TCATTGGTCA CCTTACGCTC TTCAACCTTG GTATCCTCTT
    30001 CTGCTTTGAT AGCAACTTCC TCTGCAACTT CTTCAGTCAC AGATTCAGTG TTCTCATTCA
    30061 TATGAGCCTT GTCACATTCG GAAGGTTCAT CAGAGGGCTC TTCGGTAGCA GGAATTACAG
    30121 TAGTTTCCTG CTCTGCATCT TTTTCTTCGG TCTCAGGAGC CTCAGTTTTG GGCTCTTCAG
    30181 GAACCTCAGT TTTATGATTT TCATCATTTT CAGGCTTTTC AATGGAACTA GCCATGGGAT
    30241 CGTAAATAAT CTCATTTCCA TGCTTAAGCA CAGGATGAAT ATCCTTAAGA CTCATCTTTT
    30301 CATGAGCCTT AGGAGTTTTC ATTTCTTTAG CAATGATATT AGAAGAACGA GCGAATTTAA
    30361 CTTCTTCGCC AGTAGCTCTA TTAACAAGGA TAACGTCCAT AGGATATTTA CCTCCTCGAG
    30421 TAATTATAAG ATCGTTGGCA GGGTTGTCAT CTTGTAAATC AGATGCAAAA TACCTTCTGC
    30481 CACATTTAGT ACAGATAAGC TTATTGAATC CATTATCATA ATCAATAAGA CCTCCGCACT
    30541 GTCTGCCAAA TTCATCTCTA TTAATACAGA AGAGCTTTGC TCCATCTAAT TTATAGACAT
    30601 ATGGATAGTC CAGCAATACA GGACCAAATC CAGAGCGAAT ACCCCAATTC AAGAAATAGG
    30661 CCTTGCCAAT ATCCTCTGCA ACGTATTTAC CAATGAGTCT ATCAGTGATA ATCTCAAAGA
    30721 CTGCGTCAGA GATTTCTTGA AATTCTTCTT TACTTGTAAT AGGGAGAACT CTTTCGATAG
    30781 TTGCCATAGT ACCACAAGGA GTACTATTAA AGATCTTACA GACATATGGC TTCAAATACT
    30841 GCTGATTCTT AAATTCAGCA TTATTATCAT TCAAGCCAAC TCTATCCAGG GCCACTTTAA
    30901 GAACGAAGCT AGGATCTTCA TAGTATCTAT AAACAATTCT ATTCGTTCCA CCACTAAGCC
    30961 TGCTGAATCC TTTGGCTTTC ATAATAGAAT TCAAAGCTTT AATCTTCATA TCATTCTTAT
    31021 TTCTAAGAAT AAGATGTCTG ATATAAGCAA CTTCATCAGG AGTAAAGAAT GCACTTACAG
    31081 GAGGACCTTG AAGCATATCA AAGTAATCTG CAGGCATAAG AGTTCTAGAC CTCATTCTAG
    31141 AGGCTAGAAA ATCCATTTTT GCCATATTAC TTACACCTCA TTTGTTTCAA ACGAAGCTTC
    31201 TTTAAATAAT TCAAGTCTTC TTGCAAGTTC GTCATCATCC ATATCATTAA ATGTAGGATG
    31261 TTCCATAGAC TGCCTGATCT TTTCTCTTAC ATCTAAGCCC ATAGGTTTAT CTGGATTATA
    31321 AATTTCCTCC TCTCCAGTTA CCATATTCAT CTTGATGATT TTATTAACAG ACTGCTCAAG
    31381 CGGCATACCG ACAATGTCAA CGCCTGGCTT AGCAATAATC CAATCGCCAT CTTCGATGAA
    31441 GGGTCTAGTC TTATAATGAT TTGCTTCTTC TTTAGCTTTT TCTAAGTCTA ATCCAGCACC
    31501 TCCAACTCTC TGGACAAGCT CCATGAACTT TCTATCATTT TCTTCTCTAC GCTTCTTTCT
    31561 ATTATCGTCT CTGACTTTTC TAATACCCTC CATGAAGGCA TCCTTATTAA AGGTCTGAGT
    31621 AGACTGCGTA GCTCTACTAT AAGCCCATCT CTGTTCGAGC TCTTTCTGAT AGACATAGTT
    31681 CAAAGACTTA GCAAAAGTTC TGAATACATT GCCTTCACAA TGATCAACCT GTCTCTCAGG
    31741 TGCATTGAGA TACATCATAG CAGTTCTATA ATCTGCCATG GCTTTATAGT ACTTATAACG
    31801 TTGATCATTG ATGAACCACT GATCCATTTT TTCTCTACTA TTGATAAAAT CAATGGGTTT
    31861 CTTACGTGTA GGAACTACCT TTCCATTACA CAGAAGGACA GTAGCTTCTC TAAGCTTCTT
    31921 CTTATTCTCA TCAACACGCT TGCGGTTCAC ACAGAACAGA CCCTGATAAT ATCTGGTCAG
    31981 ATTTCCTCTG GCATCAAATG CTCCAGGAGG ATAGAACAGA CCATCTTCAT CAACATCATT
    32041 GGGATCCTGA ACAAGTGTAC CGAAGCATCT CTTTACATCA AATCTCTTTT CCTTTCTTCT
    32101 ATTTACTTCT TCATTCTGAC CTAAATATGT GCTAGAAATT CTGCACATGA TCTTATACAT
    32161 TGTAGAGCTA TTAGTAATGA ATTCTTCATA GCTCATTCCA TAATAAGCTG CTAAATTCAT
    32221 ATTATGCTGG ACTTCCGGAT TGATCTGCGG CTGCTGCACA GGCTGCATGA ATCCATATCC
    32281 CATATAAGGA TTGGAATATC CAGGAAATCT CTGCATGAAA GAATTACGAA GATTATTCTG
    32341 ATAAGACTGA TACTGAGCAA CCTGTGCAGA TTCTCTCTGG AAAGGATACT GCTCACAGCC
    32401 ATACCAGCCA TGATAAACAT CAGGATGAAC AACCTCACCA TCATAGACAT CTAGGTATCC
    32461 GTAATGCTGA GGAGTATTCT GCATGCTGGG AAGACCAGAT AAAGTCAATT CACCATTCTT
    32521 AATAAAAGAA GCATACGGAG GCATCTGAGA AGGGGTCTGC TGTTGAATAC CACCAACAAA
    32581 ATTCCGTCCA TAATTAGGAA CAGGATTCTG GACATTCATA AATCTCCCAG TGGGATTGGT
    32641 GGGCATCTGA ATGCTCTGAC CTGTCATATG TGCAAGATCA GGATTTACAG GAGCTCCAGG
    32701 AACATTCACG AAGCTCTGCA CATGCTCCAT AGGCTGAGGC ATTGTCATAT TGATAGACTG
    32761 CCCCGGAGCC TGGAAGCTAT TAAGATACAT AGGATTTCCA TACTGCTGGA AAGCTGCAGC
    32821 TCCAGCATTC ATCACCATAT CCTTCGGGCT AGGATAGGGA GATTGGAACT GGGTCGCATT
    32881 AAACGACCCA GTATTAAAGT TTCCTACTCC AGGTTCAACA TTGTTGATCA TTCCCTGGAG
    32941 GGTAGGAGAG TTATTTCTAA GCATTTTTAC CTCCTATTAT TAAAGAATCA TTAATCTCCT
    33001 TTCAGATTAA TAATATACAA CTCAATTCTC TTTATTAAAG AAATAGTAAA TAATCTTGAA
    33061 GATACCATAC ATCAAGCCAG TATAGTTAAA GTTACCAGCA TAACCCATGG TACCAACAGC
    33121 ATTATCAATG CTTTTATGTA AAGTATTAAG AATATCCGTC TTATTCACTT CAGAAATCGT
    33181 ACCCATCTTA TAATGAGCAC AAATAGAAAT GAAAATATCC TGGATATAGT CAAAGAGAAG
    33241 CTTATCCATA TACTCAATTC TTGCAGTGCT AATATTATTA GTCACAGTAA CTACAGAATC
    33301 TAAGAATAAT CTCTTAATCT CAGTAGTAAT AGACTTACCA GCACTCTCTG CAGAAATCTG
    33361 ATTCTTTTTG ATAAGATTCT GCAAACTCTG CAGAAACTCA TCAATAGTCA CATTACTCTT
    33421 ATCCCAGTTA TCTTTCTGAT TTCTATACCA ACCTTCATCA AACTGGTTAT CAAAACTATT
    33481 TCTAGGAAGC TGTTCTCTCC TAACAGGCTC ATTCCAAGGC TGAACAGGTT TTCTTTCCTC
    33541 TCTAGGCCTT CCAGAATCAC GTCCAACCAG ATCCACTTTA AAATTCGGCT TTCTCATTTT
    33601 CCTTACCTCC AATTAATATA GTACGGGATT ATTATATCCA CCTTTAATAA GCTGCTTGTA
    33661 AACTTCAATT TCCTGCATTG TGAAATTAAA TCTCATTGGA ATTCCAGTAA TTAGAGCGAC
    33721 ATAAGGGGAT CCTGTATGTC CATTCCAATT ATAGACCTCT TCCAAAGGTT TATAGTTAAG
    33781 ATAATGACTA GCTTTATAAG CTTTAAGATT ATCTCTAGAT CTATTATCAA CTAAATCATT
    33841 ATAATACTGG ACCTGCCAAA TGCTATGACC AATATTATCA CAATTGGTAT TATTCGATCT
    33901 AATAAATTGC TTATCAGCTC TGAATAAGAG TCTAGGATTT GTAGGATTAA TATGTCCTTT
    33961 ACAGTGATAA AATCTCAATT TCAATCTAGA ACTGATTACA GAATGATAGA TGTCTTCAAA
    34021 CCATTCCTGG TTAGCAACAG GAGCGCCAGA TGTACTATAC ATCTGGCCAT TCTTAATACA
    34081 TCTAACCCAC CGAGTCAACC AATCTCTACA TCCAAACAGA CTGATCTGAG AGTCTGAATA
    34141 GATATTTACT TCGAAAGGCA TTGGAGAAAT CCAAAATAAT TGAATAGCAG CATTTACAGC
    34201 CATCCAAATA GCAATGATTT CTCCAGCATT ATTTGTCGCA TTTTCTTTAA TACAGTACTG
    34261 CTCTGATATA ACTGTACCAC GTCGTCTATC GACTACAATT ATTCCAGAGC AACTAATCTT
    34321 TCGGCCTACA TCAACAGAAG CATCTGTGTA AATATCGATA ATAGCAGATT TAACCACTTT
    34381 TATTATCACC TCTTTCATAA TTTATTTACT CGTTGCTATT ATAATAATAT CCAACCAAAG
    34441 CTAATATTAA AAGAATACAG AGAAGGCCTA AACCTTCTCT GTATTTAGCG TCGAATTAAC
    34501 AAGAGTAAAT TACTTCTTGT TCAGGACCTT GATCTTGCCC TTGAGAGCCT CAGCAACCTT
    34561 GGACAGACCC TTGACCTTCT TGGCAGCCTT GCCGTCCTTC TTGCCGCACT TGGACTCATT
    34621 CAGAGCGCAC TCAACAAGAT ACATGGCAGA CTCCTTGGAG ATGACGACAG TAATATCGTC
    34681 AGCATCGACA TTGTTGGCAT CGGCAATCTG CTCGATGACA TCGGGAGCCT TGTCAGCGAC
    34741 TTCCTCGGGG GTGGGATCCT CAGACTCAGC AGCAGCCTCA TCCTCACAGA TCGTCATGAC
    34801 AGCTTCCATA GCAACGTAGT ACTGGCCCTT GGACTCAAAC AGAACAGCGC TCTCAGCAGT
    34861 CGTGACAGGC ACACCACCAT TGGAGACCAT CTTGCTATCC TTGACCTCTT CAACGTTATT
    34921 CGTCAGCACA TCCTCAAGCT CCTCAACGGT ATCCTTAACC TCACTGGAAG TAGCAGGATC
    34981 CATCAGGTCC TGAGTGGCAG CTTCATCAAG AAACTTATAG GGCTTACCCA GAATCATGAT
    35041 ATTTTCCTCC TTTTGGAAAA ATAGAATTGA TCAATTCCCT TATAGTATGA GGAATTTATT
    35101 AATATGTTAT CGCTTAAATA TCAAACACCA TTGGATCGAT AGGTTCTCTA GGCCTTTCAA
    35161 CAGGCGGTTG AGGGTTCTCC ATCAGATCTG TAATACGGTT TTTGAGCATT GCAGCAACAT
    35221 CTTCCATCTT AGGAAGTTTG TATGCTCCAG ACGGATCGAC ATAAATAAAC TTCTTACTGA
    35281 GAATTGTCTT ATGTTCCTCA TTATCAGAAT ACTTAGAAGC TTCGATAATG GATTCAATTT
    35341 GCTCAATCTG TTCAGGACTC ATATAAGGCT GATATCTCTT ATAGAATTCC TGCCAATGAC
    35401 CAAGCACTTT AGTACAGGGT ACGAAAATAT ATTGATTGTG GACTAATTCA TGGACAGTCT
    35461 CAGATAAAGG AATAAGTCCA ACCCAGAGAT TATAATGCAG ATACATAACC TCTTTAGCAA
    35521 CCATTTCTTC ATCTAAGGCT TCATTGAAAG CAACTCGTTT GTTATAGACA ATGTAGCAGA
    35581 TATCTCTAAG CATAAAAGGT GCATGGTGAA TCTCAATATG CACTTTAGTA GTATCTGCAT
    35641 TAGTGACGTT CTCATAGAAT GCACATTTAT TCATATCAAG ATAGTCTCTA AGATAGCTCA
    35701 CCATCTGTCT ATATTCAAAA GAAGTTCTTA CATTTCTTTC TACTGCATCA ATATAATGCT
    35761 TGAAAGATTG TTCATCTGTA AGATCATAAT CGTATCTATC GTAAGTCGGT ACCTGATCGA
    35821 GCTTGATTAC ATCAGGTACA TCATCGACAT ACTCATATTG CTCGTGTAAA TCTTTAGGAT
    35881 CGATCATAAA TGAACTCATC TCCTTTAATT GCATGTTATA GGGCATAAGA GAGGGCAATA
    35941 AGCCCTCTCT TGATACTTTT TATTCCTTGG TAGACTCTTC CTGAAGTTCA GGTTCGTTCT
    36001 TAATAACTTC CTTAAGAAGA ACTTCCTTAT CAACAAGGAT TTCATCCACA GCATTCTCTC
    36061 TAGCTTCAAA TTCATTAGCG AACTGTTCAA AAATGCTAGT AGTAGCATCC CTACAGTCAA
    36121 TAGCAAAAGA TCTAATTTCT GCCTGTGCTG CAGGATGGCA ACGGAGTTCA AGGAACTTCA
    36181 TATAATTAGA ATAATTAAAA GTCATATAGA TCTTTCTACA AGCTACATTA CCAGGAAGGA
    36241 ATGCACGGGC ATCTTCTTTC ATAAGACCCT GACCAAGCAT ATCCTGATAA ATCTTGCAAA
    36301 TCTCTTCACC AAGCTCATTA GAAGTGAATT GAAATTCCTG ACCACCAAAG TGGACAGTAT
    36361 ATTTCTTATT GATATCATAC TTATCAGGCT TAAACTTCAC AGGATCGATG AATGCAGCAT
    36421 TAGAATAATC TACATAGCGT TGAGATTCCT GAGTAATAGC GTTTCTATGA CGAACCAGCT
    36481 GATGAGTACC GGTACGAGAC ATATTCTTAA AGAGAATAGT AATAGTACCC ATAGGATCGC
    36541 AATCAGCAGG AGTAAAAGCT TCTCCGCCAA TAAGATCACA GACATTCTGA TAAATCTGCT
    36601 TAGGACTATC TGCACTTATA ATCTTAATCT TCTCATCTTC ATAAAGACCA TTGGGATTGA
    36661 AAACAGAAAC AAACTTAGAT ACAGGATCAG GCTCAACTCC CTGGAAGGAT TCTGCATTAA
    36721 GAATATCATG CTCACAAAGA TAGCTAAAGA GTCTAGCATC AAGATACTGA TACATAACCT
    36781 TAGCAATAGC CTTCATAACC GCATTATTAG GATACTTAGC AGTTCTGAAA AGCTCATCAT
    36841 ATCCTCTATA GCTACCGCCA ATAAGAATAT AGCAGCTAGC CAGCTGACCT TCAGGTCTAT
    36901 AAAAAGCAAT CTTAGTATTC AGATATCTAG CATCTGCAAG AGTCATAAGA GCATACTGAA
    36961 TCTCTTGCAT ATTAATAATA GTAGACAGCT TGAGCAAAAC TACAAAATTG CTATGCTCAA
    37021 AGATAGAAGT ATGACCAGTA GAAGATCTCT TAGCAAGATA ATCTACTTGC TCTTCATAAG
    37081 TAGAAGGAAT AGGTTTGTCC CAGCAACATG CGCAAGCCTG GGTACAAACT CTGACTCCAT
    37141 CATTCATATA TACGAGATAG GATTGAATAG AATTGAGATT ACTATTATCC TCATAAGTAA
    37201 CCTTAGAGCT ACGAATTGTC TTAGCCATAG TATATTTGAA CCTCCCAATA TACATTTGAT
    37261 TACTTATGTG TGTTTCTATG TGTAAAATGA TACAACCGAG CCCATATAGA GCTCGGTTGT
    37321 TTAAATGGAG ATAGCAAAAA TTGTAAAGAA AATGAGTGAG GAAAACACGC AAAACACACA
    37381 CCATGTGTTG AAAACACTAT GACTACAGCA GATCGTTTCA AACCAAAATT TCAGGAGGTG
    37441 ATATGAAATC ATTGATCACG AGATGCAACA AGGTAGGTTC ACCGGTTTTT GTATCTCCAT
    37501 TTTATTTTTT AGTTAGATAT TATATTTATG AAAGAAAGGA TGGTATAATA ATGTATACTA
    37561 GTCTAGAACA ATATTCATAT TATAAAACTT TTGCAGAAGA CTATTTTAAT TTTGCTAAAA
    37621 ATGTGATTTT AAGATATCCA AAGTCTATTC AAATTTTGGT GGACTATGCG GACATGGTAA
    37681 GATTCACATT CGCTAATATT AGAAGGCCCA ATATTATTTG CCTTCATATA GATAATATTG
    37741 TTTGTGAATG CGGTAATGGA TATAATAAAA GAGCTATTTG TAGTCTTATA ATTATTGCAA
    37801 TTACTCATGA GCTATTTCAT GTAGAGCAAG CAATGATTCA GCATAAATAT GTAGAGAATG
    37861 AGTTCTATCA TAATTGGGTA GAAAGATGTA TAGACTATAA AGTATTTAGC TGGCTAAATG
    37921 AAAACAAATC TATCATTAAT AAGAGATATA ATATGGAATT AGATCTCAGC TATTTTGATA
    37981 ATAGAAATAC AAGATGTGAT CAGTATGAAA CTGTTTCTGT AGAGGAATAT TATAAATATA
    38041 TCTTTCTAAA TGTCATCTTT AGAAAGGAAG AACCCTATAG AAACTTTGTA GCTTCTGTAT
    38101 TAGATAAATA TCAAAATGTA GCCATTTTCT TTAATGATGG ATCGAACTTT TTAATTAAGA
    38161 ATAATGGTGG CTTTTGCGAT TCATGTCTAA ACGATTTCAT CCATGTAGTT GGTAGCATGG
    38221 CTGGACGTTA TGATCGTTAT ACGGTAAGCG TTAATGTGGT AGAGGGAACG TACAGGGATA
    38281 AGGTTGGTGT TGCAATGGTG ACATTTACAC TGTCTAATCG TCAAATCTAT CCGATGGACT
    38341 TTAGGCAAAT GTGATCATTG TAGTGCAAGA ATTAACCTCC ACCACAATTG TTGTAGTATG
    38401 GTGATCAGAT TTAAAGTCCT TAAAATTAAC CTTGCTTCAC ACTACGAGGA GTGATGACCC
    38461 TACGTAGCCA ATCACTATTA TTCTTTATAC TTACACTTAA GAGAAGAGGC CTCCACCCTC
    38521 TTCTCTTTTT TTTTTCATAT ATGTCTCTCG ACATATAAAT AATTATACTT ATGGAGGCAA
    38581 ATTATGAAAT ATGAAGTTTT AAGAGTCCCT CCTAATATTG ACTCTTTTAG ACATGCTTAT
    38641 GATATTCTTA AAGCTTATCT CTTCGATATT TTAGAAATGA ACTTTAATGA TTTCTATAAG
    38701 TTCTGTGACT CTTGCTACTT CCTTATGGAT TCTACAAGAG AATATTATAT TGGAGCTGCA
    38761 TATATCTGTA GAAAGACAGA TGTGAATCCT GAGCTCTTGA AATATATGAG AGTATATACT
    38821 TTAGATCCGA TTCTCTTCAT TGATGGAGAT GATGTGACTA AAGATACTTA TATGAAACTC
    38881 TATGACTTAA TTGGTACTAT CATTAAAGAT AAGAATGATG GTATGATTAG TGTAGAAAAT
    38941 ATTCCTGATG AGAAAGCATA TAATAATGCT CTCAAGAATT TAGGATTCAC TAATGTTTCT
    39001 ACTGATGATA GAATCAGATG GGTTAAACTT CCGAAGACTA CTGATGATTC TCTCTATAAG
    39061 AAATTTGACT TTACCAAAGA TCTTGATACT GTAGATAAGA TGGTCAGATT TCATAATGAG
    39121 CATATGGATG AATCTATGGC TCAGGAAGAA TATATCAGAA AACTTCGTGA AGAAAATAAA
    39181 GCCAATAAAC AGCCAGATCC TCCTCAGTTT TTACAGACTG AAGAAGACTT TATGAGGCCT
    39241 AATCCTAAAT GTGATTGTAA GTGCATGACT TGTCCTAATT TTGACAAATG TCATAACCAT
    39301 TATGATCATA CTCATTGTCA TAATCCTGAA GAACACAATC ATTGTACTTG CAACTAATTT
    39361 ATCAATCCCA GATGTCTCTA TTATGGGGCA TCTGGGCTCT TTAATTTGAT CACATAATAA
    39421 TAATTACAAT TTGGAGGAGC AATCTATTAT GATGATCGTA TTTAACCGTA ATGAATATAT
    39481 GGAAGCAGTA CAATCACAAT CAAAATACTT CCGGTCTGAT CCTTTAGAAA CAAGAAAAAA
    39541 TCATGTTTAT GAAGTAGGCA GTCTAGGGTT TGACCTTGTT CTCTGCAGAG AATTCAAGAA
    39601 CAATCCCAAA AAAAAATTCT TTCTGGTTAT TCCAGATGCT CTTTTAGATC CTAGCAAAGA
    39661 ATATGTAAGA GTCTTATGCA AATTTACTAA TAAGAATGGT CAATTAATGG AAGATTATGA
    39721 TTATCTTCTC CATAATGACA GTTCTGATGG ATTTGTTAAA ATCTTTAAAA CAACTCTTAA
    39781 AGAGATTAAC AAGTGCACCA GCTGTTAAAA AAGAAAAGGA TGTAGGAGAA ATCCTACATC
    39841 CTTTAATTTT ATTACTTAAC CCAAGACGGG CAAGGAGCAT GAACACGAAT AGCCTCATGC
    39901 TCGGGAACAG TGGTCGGGGA CTTAGAATAA CGAGCAGAGC CGTCATCATT GACACCGACC
    39961 TTCTGCGGAT AGAGACGAGT GCTAGGAGCA ACCATCTTAA GGCTCAGAGA AACATCAGAC
    40021 TTCTCACGAG CACCCATAGG AAGCTTGCGA CCAGTATGCA GGAAGGTATT CACGAACTCC
    40081 TTAGAGATAT TCACCATGGA AGCCGCTTCA GACTTCTTGA CTTCATAAGA CTCCATCATA
    40141 TTAGCAGCTT CAGCCTGAGG AACCTTAGCG GCACTCGAGA CGATAGAACT GCACATAGCA
    40201 CGGAAATCCT TGCAAGGATT ATAGGTGTCA ACAACACCAT CCTTAGAATA AACACTGACC
    40261 TCATAAGATG GGTCATTAAG CATAGCCTTC ATCACACGAA CTTCGTCCTT ATGAGAAGAG
    40321 CTAGTCTGAG AGAGTCCAGT CTTGATTTCA TTCACAAGAC CTTTAACAGA TTCACTCATA
    40381 ACAAATCCTC CTTAAAATTT TGGTTTATTA ATATATAGAA AGCTGTGTGT CTTTCTATTA
    40441 TCAATCATTC GGATTAGGAT AGAAAAACAT AGGGCAAATT GGTTTGGGTG GTTTGCCTTT
    40501 TTCTTCTATC AATTTATTTA CTTCAACAGG TGTCATAGAA GATAAGAATG CAATAAAATT
    40561 ATCTTTATCA ATCTTATCTA CATTTTTATT TTTTTCTTTT TTAGCCATAA TTGCCTCCAT
    40621 TTAGAGCAAT ACAGGTTTAT TTATCTGTAT GCACTATAAT AGTTTATTAC TGAAATTGGA
    40681 TTTATTCAGC ATCAATATAT CCGGCTAATT TAGGATTAAG CTTGATGATC TCATCGACAG
    40741 TGGTGTCACC ATCAAATTCT TTAATAACTC TTTTAAGAGT TTCATTGATA GGCTCAAACT
    40801 TCTGAGTCTC ATCTGTAATG ATTCTATCAA ACTTAGTGAT GAACTCAGTA ATCTTTTCAT
    40861 CAGGCATCGT ATCATTGATC TTGAGCATGA TGGTAAGAAC AAGAGAAGCA ATAAGAGAAG
    40921 TATAATTAAC AGCACTAGAC TTAGCCTGGT CAAATGCCAT ATCAATTCTC TTTTGCATTA
    40981 AAATTTCTTT AGCAACAGGA TTAGACTTTT TAGGTCTCTG ATATACTTTT TTCATAGCGA
    41041 TCATATACCT CCTTAATGAG TTATTTTAAT GTAATTGGCC TTGTAAAGGT TAATTAGGGA
    41101 GGTATAGAAC AGATTAATAA ATGACTTAAG GGAGTGTGAT ACTCTTATGA AAATGATGAG
    41161 TGAGTTAATT CCTCTTAGAT TATACTCATC GAATCGACAT GTTTTTGTCC CTCTCGATCC
    41221 AAAAAATAAA AGATTTGGTT CTGCTATTTT CTTGATGTCT CCTGATAGGA ATGAGAATGA
    41281 GAAGATGACT CATATGCCTT ATCTTCATCT TCAAGAGCAG TACTATAAAT CTTATTTTAT
    41341 TGACAGGAAT GTCATGACAT ATATCAATAG TGATGCATAT AGAGATACTG ATGAGCCCAC
    41401 AAAGTTCAAT GAACTTGAAG AGGCCGCTTT ATCTGAAGCT ATGTTTCACT CTACTAAAGC
    41461 CAAGCTTGTA ATTGAAAATG GCTCTACTAT GGATGAAGTC AATATTAAAC GAGTGCTCAA
    41521 TAATGATTTT ATTGAGCATG CTTCTAATAT GATTTCTTTC AAGAAGTCTG TAGATAAGTT
    41581 TGTGGTAAAA GTTCATCCTA GCGTGGCTGA TCTTCAGAAT AGTGCTCCAA ATTATGTCAC
    41641 CAAGACTGGA AGAGCTACCT ATTCTTATTA CATTGATAAT ACAATTCATA TTCTCTCTTA
    41701 TATGGTTTAT GATGAGAAAT CTATGGATGG TCCTTATGCT AATTACTGCC AAGCGGAGTT
    41761 GATTGCTTGT ATGATTGGTC TCCAATATGA GATCAATCCT ATGATTGCAG AATATACTGG
    41821 TTCTGCTCTT ATGCAGATTG ATTGGCTTAA AGAGAAATAT AAAAAGATTC TTAAGGATGA
    41881 TAACTTCCTT ATCAGAGATA ATGATAAGAA GGATATTTCT GGTCTCTATG TAATCGACGT
    41941 TATTCATGAG ATCTATGAAT CAAAAGGTCC TGCTGGTCTT AGAAGATTTT TATCTGGAGA
    42001 TATGAATCTC TTTAGACAGT ACAGCTCTAA AAGAGTCTAT AAGATTATTG CTGAGATTCT
    42061 TCATACTTCT ATTACTGAAG GAACGCTTAG ATCTAAAGAA AGAAATGAGC TTAAGGATAA
    42121 AGACTTCGGT CTTCCTAAAA AGAGAAAGTA TCCTATGCCT GATGAAGCTC ATGTAAGATC
    42181 TGCTATCAGA TTCTTTAATC ATTGTGATAA AGAGGATGAA GAAGAGCTTG CATCTGCTAT
    42241 TAAGGCAAAG ATTAAGAAGT TCAAAATGAA GGATGTCAAA GTAGGTAAAG AAAATAGACT
    42301 CAGTAAATAT ATGACTGAGT CTGTTAATGA ATCTGCTGCG ATCGATCCTA ATCTTGATGG
    42361 ATATATTGAT TTCTTTTCTG ATAATGGCGA GCCTATTATT GGAAATAAAT CTAAGGATTA
    42421 TCTTGCAGTG CTTCAGATCT GTGAAGATCT TGATCCTCTT GAATTCCAGA GAATTTCTTT
    42481 TTATCCTGTC TATAGAGATA GTAAATATAT CAAGAAGAGA ATTGTTCTCT ATGATCCTAA
    42541 TGGAGTTCCG ATGAGCTTCA TGGATGTATA TAACTTCCCT AGCTCTCAGA ACTTAGCACA
    42601 GATTACAACT GCTGTTGCTA GATCTTATAG AGGTCATCAT CTTGGAGCTA AAATGCTTAA
    42661 AATGCTTTTA GACTCTAATT TTCATATTGA GAATGGTATC AATAGATACT GGTGGACTGT
    42721 CCACCCTGGC AATGAAGCAT CTGAAAAGAT TGCTACCGAT GCTGGATTTA AGAAACTTAA
    42781 TGATGATCTT GATGATTTCG GTAGATATAC CTACATCTAT GACTTTGATG GTAAATTAGA
    42841 TGATAAGTTT ATGCCTGCTG TATCGGAATC TGCTATTATG CTTAATGAGA ACTCTGGATT
    42901 CTATATGTCT GATCAGACTA CAGAAGTTCT TAAAGAGGAT GTAGCAAATG ATGTCAAGTT
    42961 TAAGAAGTTC CTTTATAAAG AACGTCTTAA GAATGCCCGT GCAGTTATTC CTATCTATAA
    43021 TGAAATTAAG TCTCGTAATT CCAATATTGA ACGCACGTAT CGAGAACTTG ATCTCTATAA
    43081 GGGTAGAAAC CTGTATGTTG ACACATCCTA TTATCATGAA ATGTATCTTA AAAATGCATA
    43141 TAAGGGTACC AAGCGTGCAT TGTATATGTA TTTCGATTTC TTGAGCAGAT TAATGGAGAA
    43201 TCAAGAGGTA ATGAAGGTTT ATCCGACCAT TACTTACTTC TTCCCTGTTA AGTATCCAAG
    43261 AAATATTTCG AATGTAGAAA GTCTTATTGA CTGGAAACAG GATTTCAATG TCTTTTCTCT
    43321 TATCTTCTAT ATGGCTCGTA AAGATCCTGA AGTTCTTAAG AGATGGGCCG GTAAACAGAT
    43381 GGTCTTCCTT GGTGACAACG GATACTTTAA GATTGACTTT GGTGATTTCA ATACTAGAAA
    43441 TCTTGTAAGA CTTAAAAAGA ATCTTACTAG AATTCTTTCT GGTGGAAAGA TCACTACTGA
    43501 TGAAAATCCT GATGATGCCG AGGATTATAA GACTGATGAT ACTACCACTA GTGCTAAAGC
    43561 TAATGTCATT AATGCTCTTG ATCGTATTGA AAACTCTACG AATATTGCTA TTGATGATAT
    43621 TGGAGCTATT GATACTGCAT TTGTTTCTCA TCTTTCTATG GATAATACTA TGCCTAAGAT
    43681 TGATGGAAAG AGTACTGCAT TATTTATTTT AGCTCCGAAT AGTAAGGCCG TTGTCTCTGA
    43741 AATTGGAGAT AAGGCTCTTA GGATTAAAGG GATCAATTCT TATTACAAAT CTAAGATCTA
    43801 AAAAAAAAAT AAAGGGAAGC ATTATGCTTC CCTTTAAATT TTGGCATAAA CTACGCCACT
    43861 GGGCATCCGA AGATACCTGA GAATATTTCT ATTCTCCATC TAATGAGTTT TGTGAAAGGA
    43921 TGTACAAATT ATGCAAGAGA TAAACATGAA AACTTCTTCC CTATATGCAT AGGGTGGTAA
    43981 GAGCAGAGAG GTTGCTGACG ATTTTGCGAA AAGACTTTGG TACCCTCGGC AAAAGCATCT
    44041 GGTAATACAT ATGTATTGAT GTTTAGGATA CAGAATCTAT ATTCACTTAA TCTCCTCTCT
    44101 GCTCTCACTA TAATAGTATG TAACTATTGA AGTTAACTTT TACGAATCCT GTTCATAGAC
    44161 ATTATGCATC GGGCTAGGAA CGATGAACTG ATTGCAAGTA GCCATCAGAC CAACGATCTT
    44221 ACCAATGGTC TCAAGCACAA TAATATCGGA CTCAATAGAA GACTTGACCT TACCATCGAA
    44281 CTTCTTGGTA CGAATATTGT AAGGTCCATA CTTCTCCATA TCTTCAAGAA GCTTATCAAT
    44341 ATCATTAGTA GAAGTAGAAT AAAGCTCCTC GATGATATTT ACATATGCAT TGAAAATGTA
    44401 GCGATAAATC TCTACATAAT CAGCATCGTT TTCATTCACA CAGTCATGGC TAGCCATATA
    44461 TCCAGTATAG TTAGCGCCGT AACCAACGCC ATTAGCTGCA GCAGATCTGC AGTTAAGAAC
    44521 AGCATCCTCA ACCAGGTCTC TAAGAGAATC GCGGTCGGCC TGAGTAATGC CACCAATATT
    44581 CAGCTCAACA AGATTAGACT TAAGAGCATG AATACGGCGC TTAAGAGTGC CAATTACATG
    44641 AGCATCCTCA CCAGTATTCT TGGCCTGCGT CAGTTCGGTT TCAACAAACT TAACCAGGTT
    44701 CTGATACTCG AGAGTAGGCT CACCATTTTC ATCTCTCATA TCACAGGGAT TAATGAAGCT
    44761 AGTACGAGCC GGAGTAGCAA CAACAGACTC ACAATAACCA CAGAAGTCCT GGATAGTATC
    44821 AACGGTCGGA CAGTTACCAG ATTCGATATC TGCCTGCATA ATATCAGCAT CAATATACTT
    44881 ATGGATGAAC TTACCCTTAC AAAGAGTAGC AATATCACCC ATGATATCAT GCTGATGATA
    44941 TCCATCGATA ATGAGAATAG GAAGTCTATT AGCAGGATCC ATCTGAGACA TAACCTGAGA
    45001 AATAGACTTC ATAATAGCAC TGAGATCCTG AGAAATCTTA GGAGCCACAA TGACAGTAGG
    45061 AATAATTTCA TTGAAGGCTT CCTTGTCGCC CTGAGCATAT CTAGCATAGG GTACATAGAT
    45121 ATTCTTAGAA ATGATAGCAT CAAGCATAGC TGCCATTTCC TTAGTATCGA TAGGATCTTT
    45181 GAAGAAATAG ATTCTCGGAT GATCAATAAC GGCCTCATTA GTAGTGGCGT TAGTGATATA
    45241 GCAAGAATCA TTATAACCAG TATTGATGGT CATACCATCA AAATACTTAA CGGAAGTCTC
    45301 TTCAGTAGAA GATGCTGCAA CATCAATAAA GACTCCCATG CCGCTAGTCT TATAAATATC
    45361 CTGAAGAGTC TGAGCAATGA ATTCATCTCC ATTGGTAGCA ATCATAGTGA TATCATAAAT
    45421 ATCGTCCAGA GTGCATTCCT TAGAATACTT ATTACGAATA ACCTCAGCAA TATGATTGAT
    45481 AGCCTTATTA AAATGCTTAG TAACTTCAAC AGGAGGAAGA TTAGTCTGCT TCATGTATTT
    45541 ATTAATAGCC TCAAAGATAA GACTAGACAT CATAACAGCA GAAGTAGTAC CATCGCCGAC
    45601 AGTGGTAACG ATATGGCGAG TAATAGACTC GACATCATCC TTGATAGACT GCTCAATGAT
    45661 ACCATGATAA TAGATATTCT TCAAAATGGT ATGACCATCC TTGGTATACA CATTCAAAGC
    45721 ATTCTCTTTC TTAATGCAGC TATTGGAACC CATAGGGCCA AAAGACTGTT TAAGAGTTTT
    45781 AGAAAGATCA TTCAGAACGT ATTTCTGAAT TTCGGTCAAA GTTTCCTTGG GAACTACATT
    45841 TGTCCATTTA GTACTGTCTT TCATGATCAA TTCTCCTTTA TAAATTATCC AAATGCATCA
    45901 GGAACATCCG TATACATTTT TGCGATTGTA AAATCATCAA TATCTAAAAG TAAAGCTATA
    45961 TCTCTAGGAG GCATCTCCGG CATATTCTTA TCCATGTATA GTCTCACATT ACAGATCATA
    46021 TAGTCAATGA CTTTATCATT GATATACTCT AATGCATCTC TAGCATTCAT AAGAATAATT
    46081 CTGGTATAAT CTCCAGCATG AACTTTACTT CTAGGAGCAA TAAGAACGTC AGCCCTTGGC
    46141 ATACGTTTCT TAATGAACTG TGCTTCGATT TCATCATTAC AACGAATCTT AGCTTTAATG
    46201 ATAGTACCTA CATTATAACC ATTATAGGTC TTATAAAGAG TCTCCATAGA TGTAGTAATA
    46261 GCATATTGAA TTAAATCAGC TTTACTAATA GCAATATCTG CTCCCAGTTC ATCAAGCTGA
    46321 TCGATATCTC CATACATTCT CATCCATTTA AAATCATCCA TTGGTTGATT AATAAACTCT
    46381 TTTTGCTTAC TATCTAATTT ATCTTGATGA TGTTTATAGT AGTTAATAAT AGTCAAGTCC
    46441 CAGTCGATAA TACTATCAAT ATCAAATAGA ACTTTATTTC TACGCTTAGC ATTTCTTTCA
    46501 CTAGCAAGCA TCTTTTATCA CCTCTTTTAT AAGCCTGTTT GCGGTTAAAT AAAAAAGAAA
    46561 GGGAGCTAAA AAGCTCCCTT TATCTTTCTT AAGCCTCATT CTTAGAAACT TCTTTCTCAG
    46621 GATTCTTATC GGGCTGGAAA TCATCCTCAT CGGCTTTAGA TTCAAGAGCC TCTTCAGGCC
    46681 AAACAGACTT GCAGCCTCTA TGAAGCTTAC AAATATAATT GATAATAGGC TTAGCAGCTT
    46741 CATTGACATA GATCATTGCT TCACGATTAT CGAAACATGA ATAATCATTG ATAGAGGTAA
    46801 AGCCATTCAT AATGAAATAG CTCATAGAAC CTGCAATAAT TTCTTGAATC TGATCATCAC
    46861 TAGGACATTC AGGGTATTCC TTTTGAAGGG TAACACACTG AGTGAAAATC AGACTGTCTT
    46921 TATAATTATC AATAAGAGCA TCAAGCATAT CTTTAGCAAA GCCTTTAGAT CTTAATTCAG
    46981 GCTTGACATA AAGGCTATCA ATAATGATAA TATCTGCTTC CTTGATATCA GTATAATTAA
    47041 GAAGACCAAG AATATCCTGC TCAAAGAAAT ATTCTCCAAA CTTAGGATCA TTCATCTTCT
    47101 CGTCCTTATA ATGGATATGA TAAAAACAAA GATAAGCATC TTCATCAGTA TATCCAGCCG
    47161 GTACTGCAAT TCCATTATAT GCAGATTTTG TTTTGATATC AATCATAGTA ATTCCTCCTA
    47221 TTTTAATTAA TAAATATCAT CAAGGGTAGC AGCAGGATAA GACTCAGATT CGGTCTTATT
    47281 GCTACCACCA TTGTTAAAGA AGCTGGTAGC ACTATTAAAG CTAGAACCAC GCTGGGAATT
    47341 ACCGCGAGAA ACTTCAACAC CAAGCTTCTC AGCAATAGAT CTGAGATTGT TCTGAATACG
    47401 ATCACTGTTA TACTTATTGC CCTCAAGGAC AGTGTAAGCA ACAGTGTAAG TCATAGCCTT
    47461 ATAATACTCC TCAAGCATGG TCAGCATCTG ATCAATCTCG AGATTCTTAT ACTCATCGAT
    47521 CTCCTTAGAG AAATCAGATC CACCAGTATA GTTACGGATA GCATAGTGAT AATTGGTCTT
    47581 GAACTCATAA GCGAAAGAGC TCACAACCTC ACCATTCTCA CCCATCTTAC GGATAATAAG
    47641 AACAGGAGTA TCAAAGCCAA GCTCCTTACC ATTGGAAATA GTAATTACGC CCTGACCAGA
    47701 AGCAACACCG CTACCAGTAT AGGTGTCAGG ATCACGCAGG AAGTTCTTCA CCTCATGCGC
    47761 AAACATCATA GCCTTAGTAT GGTTCAGATA AATAGAAATG CCATGTTCCA TATCAAAAAC
    47821 CATTTCCTCA GAATTCTCCT TACGAGGAGA AATGCTGATC TTGAGATTCT TGTTCCACAT
    47881 AGAGAACGTC AAGCAAGTCT TATCAATCTG GGACTCTCCA TTGTTCATAC GATACGGGGA
    47941 ATAGACGCTG GGCTCAAAAG GCTTGTTAGC GTCCTTGTTG TTAGAATAAT TACCGTAAGC
    48001 CATAGTTAAA AATCTCCTTT TAAATTAAAT TTTGGGTTTG AAAAGTAATT CCGGATGAGA
    48061 GAAGCCAGCA GCTTTCTGAT GACCGCCACC ATTCGGATTA TATTTAGTGG CAAGTTTAGC
    48121 GCAATCGACA TTATCCTTAT CAGTATAGAA ACTGTAAGTA TAAAGACCAG ATTTTCCATT
    48181 AAACTGCCAT AAACATACAA GATCATAATC CTTAATTCTA GGACCAAATA CCTGACTGTT
    48241 GCCACTATAG TTAAGGACTA ATGCTTTATA ACCAGAGATA TTGCATTCAT AAGCACCAGC
    48301 AGCTCTTGCT GCTCTAGCTC TACCATCATA ATATCTCTTA GCAACTTTAC CATCATGGAG
    48361 AATAGTATTC ACGAAATAAT TTTCGAGTAC ATATCCCCAA AAATGATTAT TGAACGTCTT
    48421 ACTCTGAGAC TCCTTAGTTG CATAGCAGAA TAAGGAAGTG TTATGAGTAT CACATCCATA
    48481 GTTAAACCAG ACAGGTTCAG GGTCATTTCC ATATACCCAT CTATCCCACT GATCAACAAA
    48541 TCTTAAATAC TTGGGAATAT CGATATGAGT AGTTCCAAAG TGAGGATCAT CCACTTTAAG
    48601 AGCTCCTGCT TTAGCCCAAG TAAATTTATA GTCAATAGAC TCATTGCTCG GAAACTTTCT
    48661 TTCTCTATGA TTGAAGAAGT AATGAGAGAG CAAAGCTCCG CAAGCATAAT TATTTACAAA
    48721 GTATGTAAGA TTCTTATAAT TATCGAGCTT AGATCTGATA TCATCATTCT CAATACACTC
    48781 GATAGAAGAC TTATGATGAT CAATCCAAAA TACCTCTGCT GCACCTTCAC AGATAGTAAA
    48841 CAACTTCTGA ATCGAGCTCA GAGTAAAGGA AAGATCGACA ATGAAGACAG TCTTATTTGT
    48901 GAAATCGTCT TCGTTGTAAG GTTCATCATA ACCACGCATG ATAAACATAT TTGCATTAGG
    48961 TTTGACACCT TGATTTACGA GATAATTATA TACCTCAAAT CCGGCTGCCT TACCATCCAT
    49021 ATCAGTATGA TGGTAACACA AGTATCCATT TGCCATATAT TAATTTCCTC CTATAAATTT
    49081 TAAAGAGAGA ATGCCAAAAG TCGGCATTCT CTCAATAATT CATTGTTTAA AATAGCCGAA
    49141 CATTCTTGCT CACTCAAATA TATTATATAT GATTATATAG TGGTTAACTA AAGATTAAAA
    49201 TTTAATTTAT TAATTGGTTA GGAGGTTATT ATGGCCGACT CAAATTTCTA TGATGAATTA
    49261 GACCTAAGAT ATCCGGAAAT GGCTATTTGC CTCGATAGAA TCGATAGAAC TAATCCTGGG
    49321 ACAAAAAGAT TTTATATTCC TATCTTGACT CCCAATGTAG ACACCTCTAG TCTTAATGAA
    49381 ACAAAACAGA CTGTTAGACA GAATAGTTCT ATTATGGATA ATCAAGAAAG TATAAATATC
    49441 AGCAATGTTC AAGTTACTAA CTGCCTCAAT ATTACTATTC CTAAGGAATT ATGTGCTTTT
    49501 GTTGGTGGTG ACTTCCACGT TAAAAATGTA GGTAATATGA CGTTTACCAC AAGAGGTAAT
    49561 ATTGCTGGTA GCGGTACTGT TGGTCCACCG GAAAGTTATA GTGCTTTAAG CGCTTCAGTG
    49621 AGTAATTACT CTGGCACTAA GACTCAGTAT AAAGGAATTC TTAATTCTAT TCCTACTGAT
    49681 GAATATCGAT ATATCGAAAA AGGTTCAAAG TGGATTGTCG TCTTTATCGG CGGTGATATC
    49741 ACTTGTCCTC AATTAGTTGG CAGATATACA GAGCCAGCAT CTTAAATAAA TTTTAGAAGG
    49801 AGAGCACTTA GCTCTCCTTC TTTTATCTTT ACAGATTATC TCTGATCTCA GGATAATTTA
    49861 CATAAATGCC AAAGGTCTTA GACTTATAAG TCGTAGATTT AGCAAGCTTC TCACGAAGTT
    49921 CTCTAAATCT ATCAGCAGAC TTGAACCATC TATCCTTTTC TCTGTTATCC AGATCGCCAG
    49981 AATTCAGATA GTCCTCAATA ATACCAATAC GAGAATTAAT TTGACGCATG ATATAAAGAG
    50041 CATCATCTTC ATCTTCAACA TTACGAGCTC TCATAGCAAG CTCATAATAA TCATCGTCAA
    50101 GAGATCTCAT ATTCTCATAA CGCATCTTAC GGAGCTTGGC CTTGACAGCA GACTGAACAG
    50161 ATTCGAGCAG AGTATCATCG TCAATACGAA TGATTCTCTT AGCAAGATTC TCCATCTCAG
    50221 CCTTTTCAAT CTTAGAACCA GTAATAGCCT TAGCCTTGGC AAGAGTTCTA AGAGCACCAA
    50281 CACGCCTAAA TCTAAGAGAC TTATAGAGTC TCATGGTCCA AGCAAATGTG GTGAACTTGC
    50341 TAATGCTGTC ATATTCAGCA TAAAGCTTGG CATTATTAGC AATGATCTTC TTCTGAGCAG
    50401 AGTCGAGATA GCGATCATAA CCACAGCCTC TGACAAACTC ATCAGCCATA ATCTCATCTT
    50461 CATCGGCAAT ATAGAAGAAG CTATGATCCT TAGAGAGGAA ATCCTTCAGA CCAAAAGCCA
    50521 AAATCTCTCT ATAGTGAACA GAGTCACTAT ACTTAAGAGT TTCTCTATTG TCTGCCAGAT
    50581 AGCAGTTAAT ATAGTTACGA GCATCATTGA TAGGAGTGGT ATCATTAACC ATATGACCCA
    50641 CTTCATGCAA GAGAATAGCA GTAAGCTCTT CAGGCTGAAG ATTCATGACC GGATTGAACA
    50701 GCTTCGAGTC AATCTCAATC ATATATCTAC CAATGCGCAT ATTGTCATTA CCAGTAAGAT
    50761 ACTCATAGAT CTTGCTAGAA TCGATATCAG CACAAACCTT CATACCGAAA AACATCTTAT
    50821 CGGTATTATC AGTGTAGTAG ACGTTCTTGC AGTCAGAATC CTTGAAGAAC TTGTTAAGTT
    50881 CTCTCTTAAG ATTATTCATA TCACTAGCAT CAGCTCTACC ACGAGCAATG ATTCTAGAGA
    50941 AAATATCATT AAACGGGGTA AAGTCATAAT GAATAGATCT CATACTTGGA TACCTCCTAT
    51001 AGAGATTATC CCATCAAAAT ACTGGGATAT TACGATACTT ATTTAATTGT TAAGCCTTGG
    51061 CTCAAGTAAT TATGTACACC GTCTTTCACA CATAATTAAA TAGCAATAAT TTAAGAAAAG
    51121 GAGAATTGCT ATGAGTTTAT TTAAAAAGAA GCACAAACCC AGAGTATCAT TAACTGTTTT
    51181 ATGCGACTTC AGTTTCCAAG ACATTTCTAC AGGTCAAGTA TGTAATTATA TCTGTTGGCT
    51241 GTTTAGAAAT TATGGATTCA TGCATATTGG ATGGGGTTAT AAGAATGATA ATGGGTGTCT
    51301 TAGATGCTAT TTGTATACAA CTTCTGACTC AGAATTTATG GGTCAGTACT TTAGAGACAG
    51361 ATCTAATAAT GAGATTGCAA ATGAATGCAA ATCAGCTCCT GATAGCCGTT TCAAATCAGT
    51421 TAGCTGGACT AATGATATTG TAGAAGTTAT TCCTGTTAGC GAGGATGGTG AAAAATGGAG
    51481 TTAAATTACG ATCTTATCGT AAATGCAGAT GGAACTCTGT ATAATCCTCC AGCACCAGAA
    51541 GGCTTAGCGA AAGAATATTA TGACTCTATC AGCATTTGTA TAAAACATAA AGATCCTAAC
    51601 TATTTCAGTT ATGATTGTAT GTATTGTAGC GGATGTTCTA GAGGTGATGA TTATAAAAAG
    51661 AATCCTATTC CTGAGAAATA CAAACAAGCT GTAGATGCTT ATGAATATAT TCTTCAAGAA
    51721 TATATCAATG AGCATAATCC AGGTGTAGGA TTCGGTGGTT TAATTATCAC TTTATCTACT
    51781 ATGTAAAAGA AAAGAGAGAG ACCAATAAGG TCTCTCTCTT AAAGTCTTTA TTACAATAAC
    51841 TTCAATTACT TGAGGAGATT GAAGTCGCTG TAAGACTGAC CACCGATAGG ATCGTCGTTG
    51901 GGAGCGATGT TGGTCAGACC AGTCGGGTTC AGGATCTTAA TACGGCCCTG AACAGGCTGA
    51961 TACTCAACGA ACTTCCAACG CTCGAAGGCA TGGATGGCGG GCAGAGCATA GTTCACGACA
    52021 TTGCGGATCT CATTGCTGAT ATACATCTGA TAATCGTAGA TACGATAGAT GATACGCTCA
    52081 GAGTTACGCG GGCAGAGAAC GATGATCAGG TTAGCGTTAC CACGCAGCTT ATCAGAGCTG
    52141 ATGAACTGGT AGACGCGCTT GTCACTCGTA ACAACAGTCT TGGTAAAGTC GAGGTCGACA
    52201 GGACCAATGT TGCTGGGAGT GGTGTAGGTG TACTCGGTCG GAGTGATCTT ACGGATCAGA
    52261 TCGGGAGCAC CGAAGATGGA GATCGTCATG TTGGGGTCAT TCAGGACCTG CAGGAGACCC
    52321 GTGACAACAC TGTCAAGGTA ATCCATGAAG GTCTTATGAC GCCACTCGAC GTGATCCAGA
    52381 GCATAGTTGG CGCGAGGAGC GAAGTCGAAC GTACCAGCAT ACTTGCTGTC GGACGGCATC
    52441 GTCTTGAAGG AGTCATCGAG AGCCAGCTTG ATCTTGTCAT CCTTGTAGTT GCCGAGGGCA
    52501 AGACGGATCA GGGACAGGAT CTTAGAGAGC TGGTTGATGT TGTACAGAGC GCCGATATCC
    52561 TTAACCTCTT CCGGGGAGAC CGGCACGTTG ATCGGGTTAG CGGAGGGGAT CTCCACGGGA
    52621 TCAGTGCGGA CCTTCCAAGA GACGGAGCAG GTCTTGAACA TAGCAGAGCT GGTATCAAAG
    52681 CGAGCATTCA GCTTAACAGC CGTGATGACG CCATGGACAG CAGTCAGAGC GAACTTGTTC
    52741 TTCATCATAT AACCAGTGAT GACATCCTTA TACTCCTTCT TGGCAGTATA GTCAGCAGCA
    52801 TCACGGCCAG TGACGACGAC AGGCTGAGTG ATGGTACGAT CGTACTCACC ATAAGCCATG
    52861 TTGAAGTTCA GGTGCGTGGG AACCCAGACG TCGACTTCCT GGTTGGACTC GACAGGCTGG
    52921 TTGGTCTCGG GGTTGATGTC GCCTTCAGCG AGGGCGATCT TCATCTTGAC AGCAGAGATG
    52981 TAGGTCTCGA TAGAGAGATT CTCGTCGCCA GTGCCACCCA GAGCAGCAAT AACATCGGTG
    53041 GTCTCAACTT CGGGCAGAGC CATCTCAACC TCAGTGAAGG GAGCGGTGGA GTCGATAGCA
    53101 GCACGCATCT TGTACTGCTC CTTCCACATA TCAATCTCCT CACCATCCGG GGTGATAAGG
    53161 GTACGAGTCT CCATGGAGAT CGTGAACTTC GGGTCCTTAG CGACGACCTT CGGAATAGCA
    53221 CCCTTGTCGA AGATGTTGTT CATAAGAATA TTCTTATGAA TGGGGAACGT CATACCAATG
    53281 ACGGGGTTGA AGGAACCAAG GTTGGCATAC TCGGTCAGAA CGGCAGAACG GTCATTATCA
    53341 TACTGAGCCT CAGCCATCTC CTGAGCATCA TCAACCAGGG CAGCATCCTC ACCCAGAGCA
    53401 GCGACCTCAC CAGCGATGAG ATCAGCCTGA CCCTCGACGA AGAAGTTCTT CAGAGCCTCA
    53461 TTGGACTGAC CGATCATCAG GGCCTTGGAA GGCTCCGAGA ACATGTCAAC ACCAGACTCA
    53521 TTCAGAATAT CCTTAACGCA CTCCTGGTAG GCAGTTGCAA ACTTCTTAAT GGGATCATTA
    53581 GCGTAACCGC GGCCCATACC GACCGTGGAA TTACGATTAC CAACAACAGG CATTGTTAAT
    53641 TCTCCTTTCA AAGAAAGATA TATTTGCAAA TACACCCTTA CGAGAAGGGA TATTTACTAT
    53701 ATAGTTAAAT TTTACAATTT CACGAAATGC CTTTTTGCAA TCTTTTACTG AATTTCCTTG
    53761 TTAATTTCAT CAAGAATTTG GTTAATAGAA TGCAAGACAT TAAGGAATTT ATAATAATTG
    53821 ACTTGATTTT CCATATAAGA CTTGGTAGAG TATACATCAT TGATATAATC AGTCAATGTA
    53881 TCTCTAAAAG CCGAAAGCTG TTTATTGACA TAAGAGATCG AAGGAGTAAA TCTCTCATCA
    53941 CTAGGGATCT CATTAATACG ATCAATAATA GCAGCAGTAG AGTCATAGAC TTTCAGGAAG
    54001 TTAGACTTGA GTTCTTGATG CTTAAGAGCA AGCTGAGCAG GAGTAAGATC AGAAAAGATT
    54061 TCTTGTTCTA AACCACGGGC ATCATCTGCC TGTTCTTCAG AACCATCTCC ACCAGTGTCA
    54121 CCACCAGCAT CAGAATCTCC TCCTTCATCT CCTCCCATGC CATCATCTCC GCCTTCTTCT
    54181 CCTCCAGCAT CAGGATCTCC ACCTGCATCA TCACCACCCT GGGTGTAATC TTCTGCAGGA
    54241 GCTTCATCTC CACCTTCAGA GCCATCGGGT TGATCAGAAC CAGCATCAGC AGGAGCCTGA
    54301 GTATCATCTC CACCATCAGC TGTATAATCA TCTGGAGGAA TATTTTCATC ATTGTCTACA
    54361 GGCTGTCCAT CTACTTCAAC TTCAGTTAAT ACTTTTCTAT CTTTAAGAAA AGAAGATTCA
    54421 TTAAAATCCA CTAAAATCAT AGCGAATAAT CCTCCTTACT TGGATCTATT AATCAGATGT
    54481 TTGAGGGCAT TATTGGCTAC ATTTGGAAAC TTCAACCCTC AACATGGCAG TAATATAAGA
    54541 ATATTGGGAG GTATTTCATT ATGCCTAGTA ATAAAGCTAT CGGTTATGTA ATCCTCGAAG
    54601 GTCTTAACGT TGAGCCTAAT GCTAAGATTC TTAGTCAGGA TAAGCATACC GGAAAAGTGA
    54661 TTGGATCTGC TATCTTCCAG GAAGCAGAGA AAGAAAACAG AAATGGCCGC TGCTACCTTG
    54721 CTTCTGACCT TCTTAGAGAG ATCAACTGCC CTCGTACTAA AGAGCTTCTC AGAAGCAATA
    54781 CTTTTTATAG TGAGTGGTGC CATCCTATCG GTGATATGGT TCGCCAACAG TCGATTGACC
    54841 CGAAGTGTGC AGTGGCACGT ATTCTGTCTC TCGAAATGGA TGGTAATTTT GTTAAGGGAA
    54901 CTTTTACACC TATCAATACT CCTCTTGGTC TTGGATTCAA TGCGGAGATT CTCGAAGGTG
    54961 TTATGCCTGC TTGGTCTCTT CGTGCTTTAG GATGCCTTGA GATGATTAAG GGTCGTAATG
    55021 TCGTTACCAA TCTTAAGATG GTCACCTATG ATAGCGTTGT CTACCCTTCT CATGATGCTG
    55081 CTTATACTCA GGGAATTGTT TCTGAGTCTG CTGCTATGGG TACTTTTGGT AAGTATGGTA
    55141 AAGAGTATAG AGAAGCTGTT AGCAATCTGA AGTCTTCTGC TCTTAAAGAG GGTGGAGAAC
    55201 TCATTCCTAT TACTAATGAT CAGGTCATTA GTTATATTAA GAATGAGTCT GCTAATATTT
    55261 CTAGAATTCT TGAACAGGTT GATTGCTTTT ATGAGAGCAC TCAGCTTGTT GGTAATCATG
    55321 TCAAGCTTGT TGCCAAGAAT GGTGATATCT TCATGGTTAA TCTTGAGAGC TACATTCAGG
    55381 ATGAGATTGC AAAATATTGC ATTACTAAGT AAACATCTTA GTGAGGTATA GGCTCGGTAC
    55441 CTGGCCTCAA TGCATTTTCT CCGTTGTTGA TGTGTGATAT GTCATAAGTA ATTCCTTTCT
    55501 ATTTTAACAG AAGAGTCTTT GGGCAGGCTC TTCTGTTAAA TTTTTACTCA GGCAGATACT
    55561 ATAATATAAG AAGTATGAAA AATACTTACT AAAACAAAAG GAGAAGATAC TATGTTTAAT
    55621 AAGAAAAAGA AACTGGATTT TAAAGGCGAA TTAGTTCCTG CTTATCAGTC CAAAACTGTT
    55681 AAACCTCATC ATGTCTTTAA ATATGAAGAT GATGAGCATG TTTGCACTTG TGGTGGCAAT
    55741 TGCGGAGGAA ATTGTGCTTG CCATCATAAA GAAGATTTAG ATCAGATGGC CTTTGATGGT
    55801 ACTTTCGGTG CCAGATGGGA TGAGATTGAT CTTCTCGCTA CACTTGATGA TGCTGCTTAT
    55861 GGTAAAGCAG TTGCAAGTTT TGATAAGACC AAGCCTGTCT ATGCTATGGT CTTTAATCAT
    55921 AATAATGAAC TTACCAATGC TATGCTCTTC CCTAATACCG CAATTCCTAC TATGATGACA
    55981 CAGATTACCG AAGATGGAGT TGCTTCTATT CTTGATGATG TAGCATTTGT TGGTACTAAG
    56041 GAAAAGCCTC TTGGAGTCTT TGTTCCTTTT ACTGCTCATG AAGAGGCTCT TAAGACTGCT
    56101 GCAAATCTTT TTGCTATTAA TGCACAGTGT GCAGAGAATT ATAAGACTCT TGCTGAGAGA
    56161 GTTGCAGAAA AGAAAGCTCT CGGAGAATAA ATTTATTGCC ATAGGGTTTC GTCAGAGACC
    56221 CTATGGCTTT ATTTTTTGTA GTGTATCAGA ACTTATTAGT AAGATAAAAG GAGGGCGGAA
    56281 AAGTTATGAA TGAATGTGTA AATATCCATA ATATCCGTAA GAGACTTAGA GGACTCGCCT
    56341 ATACAGAATC AACTTTTGCA AATCAAGAGA ATTTGAAAAA GAATGTTCGA ATTGCGCTGG
    56401 AGTCGAATAA TCCGAAAGAT ATTATGAAGT CCATCGAATA TGGATGCAAG ATTATTCCTA
    56461 TCCAATTTGA ATCCGTCTTA TCTTTATTTG ATGCGCTTTA TGAATGTGGC ACTACTGGTC
    56521 AGCTTGTTAA GATGAAGAAT TATATCTGCG AAGAGGCCAC ACCTAAAGTG AGAGATGCTA
    56581 AAGAGACTAA TACTAATCTC AAACGCAAAC TTGCTCGTGT AAAGACATCT ATCAATACTA
    56641 ATATCAATAA AACCATTTCT AATGCTCAAG ATGCTATTTC TAATACTATC AATGGAGCTA
    56701 AGACCAATTT CCAGTCTAAT ACTACTCAGA TTGCAAATAA TGTTAAATCT GGACTTGGTC
    56761 TTCAATCTGA TGATAAGCAG CAGCCTGAAA CTAAGCAGGA GGCTTATCTT AAGTGCTATG
    56821 AAGATATTAT TGGTGCTCTT AGTGTGTGTG AGCACTGTGA CAGAATTCTC GAAAACTATG
    56881 ATACAATCTC TAGACGTTTT AATCTAGAGA AATTATTTAT CGAAAATGTC AATTGTAATG
    56941 GTATTGGAGA TACAGTAATC GAACTTTGCC ATTTCATTGA AACTTATGAT ATGCCTGACT
    57001 ATGTCAAGTA CAATACTGTC ATTGAGACTG CATGGTATGG CTTTGAGCAG AATGGTATTG
    57061 AATATAATAA ATCTGAACTT CTTGAAGCAG CTACCGACTA TTTCCTGATG AAGGAAAATG
    57121 GTTACAACTT CTGCAAGGAG ATTCTTGAAA ATACAGTAAT CTTTGATAAA CAGGATATGC
    57181 CTGCTGGTAT GCAGGTAATT ACTGAGCTTG AACCTGCTGA TGGTAAGTAT GATTCTGTTT
    57241 TCGATAGATT AGAAGAGGCT TCTGCCCAGC TTAGTGAAAC TGCTGGTATG ACTCTTGTTA
    57301 AAGAACAAGC AGATTTTGAT AAGCTGTTTA ATGATTATAA GAAGTCTCAT GAAAGTAATG
    57361 ATCCTAATAA GCTTATGGCT TTAGTTAGAA AGCTCTATAG CTTGAATGTC TCCAATATTG
    57421 TTGAGGAGAC TCCTAACTTC CTTAAGTGGA TTAGATATAT CTTTATCCTT GGAAACTTTG
    57481 CTCTTCATCC CATTCTGGGA GCAGTTGTCT CTATTGGTAG TATTTTTGCT AGACTCAAAT
    57541 TTGAGAGAGA TGAAACTGAT AAGATGATTA AATGCTTTGA TAGAGAAATC AAAGCTTCTG
    57601 AAGATAAAGC TAAGTCTTCT AAAGATCCTG AAGATCAAAA ACGCCTCAAG GCTTATATCA
    57661 AGTCTCTTGA AGAAGCCAAA GAGAAGGTTG AGCAGTACTA CGATAATATG CTCTCTGACA
    57721 AGGAATTAGA GAAGAAATAT TCTGATGATC CTGATGATAT TGAAGGCGAT AGCTTTAATG
    57781 ATATCAAGAT GGATATTAAA GATGGCGCTG ATGAATGGGA TGATATGGAT GACTTTGACT
    57841 GGGATAAGCT TGATGAAGCT GCAGTTGATA CTATCCTGAA TACTGATGCT CTTATCGATG
    57901 CTAAGGATAA GTATAGTGCT ATCCCTATTA ATACTCTCAG TCACATGAGT ATCTTCAATG
    57961 GTGAAGATCT TGATTCTCTG GCCAAGCTGT CTGTTATTTA TCCTGACGTT TGGTCTCCTG
    58021 AACTCATGGA GTCTTCTATG CAGGGTCAGC TTAATAAGAT TAGAAAAAAT AAAATTACTT
    58081 TCGAGTCTGC TATGGATAGA TTCCATAGAA TTAATGATTA TGAAAATGCT ATTTCTATTC
    58141 TTCATAATTA TCAGGCTCCT GAGATTCATA CTATTGGAGA AGCCAAAGTT TATTTAGAGT
    58201 GCCTTGTTGG TGCTCTTGAA TCTGTTGCTA TCATTATCGA TACTTGGGAT AATAAGAATG
    58261 TCATGGTGGA GGCTAGCTTC ACTAATGCTC TTAAACTCGC TTCTATCAAT CTCAAGAAGT
    58321 TCATGCAGAA ACTTTCTGAT AAAGATAAAG CTATCTCTAA GACAGTTGAT ATGAATGTCA
    58381 ATGTGTTTAT GAAGAGTGTT GATAATGCTC TTAGCAATGA AAATAGAGAG CAGGTTATCA
    58441 AAGGATCTGT TCTTCCTCCG GCATCTAAGA TTATCAAGCT TGCTATTACT ACTGGTGCTC
    58501 TCTGGCTTGT CCAGCCTGCT ATTGCAGTAA TTACGGCTCT TGGATATCTT GGTATGTCTG
    58561 CTAAGCATAA GAAAAAAGAA AGAGCTCTTA TTATCGATGA ACTTGATACA GAACTGAAGA
    58621 TCTGTAATAA GTATATCGAG AGAGCTGAAG CTAAGGATGA TATGAAAGCT CTTAAACAGC
    58681 TTTATAACAT TCAGAAGAGT CTTACTCGTC AGAGACAGAG GCTTGAATAT AAAATGAAAG
    58741 TTGACTTCAA TCAGAACGTT CCTAAGATTA ATACGAACTC TGATCGTGGT TATTAAGAAA
    58801 AAATAAAGAG GGATAACATC CCTCTTTATT TCTTTTTGGA AATAGCGAAG AAATAGCGAA
    58861 CAGGGTCTGT CCTCTCCATT TCAATGAACT GCGACAAAGC GTGATATCTT TCTTTCCATT
    58921 GAGTTGTAGG GACGCGTCAA TTTATGCCTA TCGATCTATT CCATCGAGCA GCCTCACCCG
    58981 TTCAGTCCTT TCTATTCCAT TGATCTGCAG CAAGGCGTGA ATCCGTGTGT ATCTCTTCCA
    59041 TCGACTCATG CTTCGATACT TCTAATAGGC TCTCCATTCC ATCGATCTGT AGTTCAGTGC
    59101 TGCACTTTTA TCAGACCTTC CATTGAAAAG CTATAACTTG CTGCTCAGTG CCACTCCATC
    59161 GCTTTGCTAA CTACTAACTG GTCTTATCAT CAATTCCATA GCGGTACCTC TTGCATCAAT
    59221 GTTGAGTCAT GCTCATTCAA TCCATTGCTT TGTTCATCCT ATAATAGGAT TAGTTATTGT
    59281 AGCTTGGGTC TCCTGTCTAC CAAGCTTATC CATTGGGTTT TTGTTCTTTT CATTCGCTGG
    59341 CATTCCACAT AGTAGTTCAA ATCGACTCCA TAACTTAACT AAGAGCTTCT GAACTAATCT
    59401 AGTCTCTTCC ATCGAATAGG TTTACCGTTC CGAGCTTTCT TCTCCATTGA TTAACTGCAA
    59461 TCAGTGAGTC TATTCCATTC TGATCCATAG CAAGAACATG CTCGAATGAT CTGCTCCTTT
    59521 CCAATGCACC GATAATCGAT GATTGACTGG TCTACTCCAT AGCTGTAATC AGCCGTATCA
    59581 ATCCCGTCCG CTCCATTGCA TAGGAATTCT CTTCCTGCTC CAGTCACGTT CTCTCTATTC
    59641 CATTGCTTTG ATCATCCCAG TGGGATTAGT TTGATTTTTA TTTTTCTTTA TCACCTCAAA
    59701 TCTAATCTTT ACACTACTCA GATACTCTCT TCCATAGATG GTAGAAGTCT TTTAGCTCTA
    59761 ATCCATAGAT CGGCATAATG AATCACATCT TGGATCTGAT TATCCATAGA TTGTCAATGT
    59821 GAAGAACCGC TATAGCTTAT CCATAGATTG GCACTAGATA CTCAAGTAAT GTCTTTGATT
    59881 ATCCATCGCA GAGCCGCTCC ACCCCGGTCC ATTCCATTGA TACGAATGGA AATTAGATTC
    59941 GAAGCTGCAC TTCTCCATAG CCGTGCTCCA CATATCGGAA CCGCTCCGTG CTGTTCCTTG
    60001 GCATATTTTA GTACTTATCT GCTAAATCAT ACCATTCCGT GAATATCCTG TAGCGCCTCT
    60061 TTTTCTAGCA CATCGGTTCA ATACTATTCC GTATCTACAC CTCTTCACGC CTTTCCTTTG
    60121 CTTGAAAGTG ATTTGCGTTG TCTTTCCGTA GCAATGTCAG GTTCAGTGCT TTCTTTCCCT
    60181 AACTATATTG CTCAAGGACG CGATCTGTAC TTATATGCCT TTCCTTAGCG TCAAGCTGAT
    60241 GTGCAGAGAT TTTCGCATAG TCGCCGCTCC TTAGCTCAGC AAGTCTAATT TATTCTATTC
    60301 CATAACTCTA CTCAGGCAAT CGAACTCTTC CTCTAACTGA TTCTCCATTG GTATACTATT
    60361 TAATTCTATT TCATTCCTTA GCTGTATGAA GAATCTTCCG TGAATATCCG TTGATTTGTC
    60421 CAAGCATACT TTTAGATTCT GGTTCCTTGC TTTGTTCATC CTATAACAGG ATTAGTTTTA
    60481 TTTTCAGATT TTGTTATTGT ATACATCTCC TTATTTTGAT AAATTTCATT AGCCATAGCG
    60541 GATAACGGCA CCCACTTGTC AGCTCTGCTC CTTAGCAAAG CAATCTATGA TATTGTCTAG
    60601 AACATCTTGG ATCTTCCTTC GACTTTCCAT AGAGAGGTCA CGCCAATACC AGCAGATAGA
    60661 TTCCGTTCCA TTGCTGCCGT CACTAGATAA TGTTTTTGTA CGCTTCTCCA TTGCTAGGTA
    60721 TCTTTTAGCT TTACAGTTTG TATTACTTCC TTCGCCACAG ATCTCGGATC CTATCGATCT
    60781 GTTCCCTCGC AAAGATACTC AATTTACGTT CTCTCATTTC CCTGGCTTCA AGACTCAGCT
    60841 TAGGGCCCTT CCATGGCTAC GATTTTCAAC TCGATTCGAT CTTTTCCTTG GCTCTGTCCT
    60901 TATTCTCGAT TCACGTTCTA TTATCTCATA TCCGTAGCCG CGAAAATCAT TTCGGATCAT
    60961 GTCTTTCTTT TCCATTGCTT TGATCATCTC TAATAAGAGA TTAGTTACAA AAGAAAAAGA
    61021 AGAGGGAGTT TCCCCTCTTC TTTTTTCTCA TTTAGATGAG GAATTACTCC TCGTCAGTCT
    61081 CATTGGAGTA GTCGCTGTAG TCTTCCTTCA GCTCACGCCA AATGAAGATA CCGCGGCCAC
    61141 TGTTACGCCA TGCACCGAGA CCATGCATGC AGCCATAGTT GAGCCACTCA ACAATCAGAT
    61201 CATGCATCTT AGGATCAAGA TACTCGATGT AGAACTTGCA GCTGGAACCA GCCGGAAGCT
    61261 CTTCAGAAGC AGCGATAGCA GAACGTTCAC CAGAGGGGCC AGAAGTACGA AGAGGACGCT
    61321 GGAAGACCTT GAGGTTTTCT GGATTAACCT CGATCTTCTT GCCTTCATCA TTGAAATAGA
    61381 ACTCGGGCAG GTTCCACGCA ATGCGACGAG GATGGACAAA GATGTTGCCA TCGATGACCT
    61441 TCTTATAGGC CTTAACCGCA GAGCTGTACT TGGCACCGCC ACGGATCAGC AGGCCGCAGG
    61501 AATCCTTGAA GAAGCCACGC ATCTGATAAT CATAGATGAA AGGCTTCTTG ACAAGCTCTT
    61561 TATCGGCGAA CTTATCTGCT CCATGGACAC CTTCACGAGC ATCCATGATA TCGATGAACT
    61621 TATTATTGGC CACAGGCTTG AAATAGCCAC GCGGATACAC AGTGATCTGC TTGGACATGA
    61681 CCTCAGCCTC ACCGACTGCA TCGATCTCAT CCTTGATAGT ATTGGCATCG GGACTCTGAG
    61741 ATGCGATATA TTCACGCATC AGTTCTTCAC TGTTCGGAAG AGTCCCGAGA GCATTCTCGA
    61801 GAATCATGAT CTCGACGTAC ATACGATGCA CGCCGATGTC ATTCATCTCA TATCCATTGG
    61861 CCTTATCGCC AGGAGTCGGA TTGTTCCAAT TCTTGTGAAT TGGATACTTC TTGGTCTTCT
    61921 TCTCTGTGGT AGCAGTCTCG ACATTTTCGA CGACCTCAGT GGTAGCAACT TTCTTAGTTC
    61981 TAGGCATAGT AGTATTTCTC CTTTAGTATA AATTTGGTCA GAATGACTGC ATTCATTCTG
    62041 CCTTCTATCA TTATAATATA TCCTTTAAAT GATCCACTTT AACGGTTTTA CATCTAAGTA
    62101 ATAACCCTAT ACTCTAGAAG AAAGGAGAAA TGCGTGTATG GTTCAATATA ATCAACAACA
    62161 GCAAGTTGTT TATTATCATA CTAGTACGAC TAACAAGTCT TTTCTAGAGA TGGCACAATA
    62221 TCTGAAAGAT ATTGGTATTA AGAACTATAG ATGGCCTTTG ATTCTTTTAG ACCCTGACTT
    62281 AGCTAAGATC GATCCTTTTG ATCCTATGCT TCCTCAGCCT TATAAGGTTA AGGTCTTAAG
    62341 AGAGTGTATA TACAATCCCA TTTATTTTAT TAGAGAATGT GTAAGAATCG AATCTTCTAC
    62401 TCCTGGTGGT ATGAAGTTTG GTCTTCATAG AGGAAACATG GCAATTATTT TCTGTATGCT
    62461 TCAGAATATT AACTGCTTTG TAGACCTTCC ACGTCAGACA GGTAAAACGA TTGGAGTTCT
    62521 AACAGTACTT CTCTATTGGT ATCAATTCGG TATTAGCAAT ACCGAAATTA ACTTCTTACA
    62581 TAAGAAGCTC GATGGCGTAA TTGGTAGCGC TGCGTGAATG GTAACATGCA CGTATTCTTG
    62641 GGTTAAATGC TGGCAATCCC TAAAGCCTTG AACACCACAA CGTAGTTTGA AAAGACAAGC
    62701 GTGATGGTTA CGAAAGTAGA AAGAAGTTCA AGGATGAGCT ATGGTTAAAT CCTAAGGCTA
    62761 AACCATCCAG TGAATGGGTC TTCAGCAGCG AATCTCCTAA GTATTTATAT ATGGAGAACG
    62821 TTCAACGATC ATCTCCTTAC CGGAGAGTAG AACCGCAAGC CTATGGCGGA AGAAAAATCC
    62881 AACTCCTATA TTTATAGGAT GAAGATATGA TCTATACACG TCTGAAAGGA GTGCTTCAGA
    62941 AACGAAGATT TATACATTGC GAGTATAAAT AAAGTGAAAT ATAGCTACAG ATAATCTGGA
    63001 TGATCTTCGT AAAATGCGCG ATCTCCTACC TCCCTATCTA AGAATGTCTC AGGTTGAAGG
    63061 TAGAGATGGT AAGAAGATTA AAGAGAAATC TAATGTGAGA GACTTACAGC ATCCTGTTAA
    63121 TGGTAATAGA ATTCGTACTG TTGCATCTGC ACGAAATAAA GTTGCTGCTG CATCTCAGAT
    63181 GCGCGGCCGT ACTTCTCCTA TTATCTACTA TGACGAATTT GCATTCTCTC CTTATAATAA
    63241 AATAGTATAT ACCAATATGG TTCCTGCCTA TAATACTGCA GCTAATAACT GTAAAATGGT
    63301 TGGAGCTCCT TATGGTATCT ATATGACAAC AACACCCGGT CTACTGACTA CCGATGAAGG
    63361 TAAAGCGGCT GATGAATTCC GTAAAGCTGC TACTCCTTTT AATGAACGTT GGTATGACTT
    63421 CTCTAGACAG CAGCTTGATG AGATGCTTGC GGCTAATAGT TATTCTTCTT TTGTCTATAT
    63481 TAGATTTAGC TATCAGCAGT TAGGCAAATC TGAAGAGTGG TTTAGAAATA TTTGTAGAGA
    63541 AATGGGCGAC TGGACTGCAA TCAGACGCGA AGTTCTGCTT GAATGGTCTG ATGTTAATGA
    63601 CGAGTGCCCG TTTAGTAAAG AAGATCTTGA TACTATTAAG GCTATGCTTA GACAGCCTAT
    63661 CAATACTATC ATGGTCTTTA ATAAATATCC GTTTAAGATC TATGAGCAAA TGGATATTAA
    63721 TAGAAGTATT CCTATTCTTG GAGTCGACGT TTCTGCAGGA TTGAGTCGAG ACTATAGTAC
    63781 AATTGTGGTT ATTGACTCTA GAACTTCTAG AGTTACAGCT ACCTTTGAAT GTAACTATAT
    63841 CTCTACAATT GAATTTGCAG CAGTTATCCA AGAGATTGTA TCCAAATGGA TGCCAAGAGC
    63901 AGTTGTTAAT ATCGAGCGTA ATGGCGTAGC TACTACAGCA ATCGCAATGT ATAGAGCGAT
    63961 CTGTACATTT TTGACGTTAA TTGCTATGAA GAGGGTCAAG AGCTCTACTT ACTACAACGT
    64021 AGCCTGAAAA GGCAAGCGTG ATAGTTGCGA AAGCAGAAAG AAATAGTAGA GATAAGTGCA
    64081 AGGTTAAATC CTAAACACTT ATTGACAAGC CCTTGTATAG CAGCCAATCA TCTGTAAAAT
    64141 GATGAAGGTT CAACGATCAT CTCCTAACGG GAAAGTAGAA CCGCAAGCTT ATGGCGGAAG
    64201 AAAAATGTCA GTCTGATTTA TATCAGAACA ACAAATGATC TACACACGTC TTGTAATGAG
    64261 AGTGCATTGG AATTGACCAA GATTATTAGA GTTGCGTCTA ATAATAAATA GAAATGGGTT
    64321 TCGGAACATC TGTTATTGGT AAACTTGTTA AAACTAACAT CAAGAAGAAT CTGTTCTTTA
    64381 CTATCAAAGA TAGAGTTGTT GAGGAGCAGA TTATTAATGG TATTACCCAT AGAAGACAGC
    64441 AGAAGGTTAA AGTTTATGGC TTTGACTCTT CTAAGAGCGG TCGTGCAGAG CTCTATGAAC
    64501 TTGTAAGCGA CCGTGTCGAA TATCATAAAG ATAAGGTTAT TGAACCTAGA CTCCATGAAG
    64561 AGCTTTGTGC TCTTAAGATG GATGTCAAGG GAAGAATTGA CCACCCTGTT GGTGGGCATG
    64621 ATGACCTTGT TATTGCATGG GCTTTGGCAC TCTACGTGTT ATATCGTGGA GGTGACATTG
    64681 CTAATGATTT TGGTATCACT CGTCATATGA TCAAAACTGA CACTGAGCAG GATGAAGAAT
    64741 TATATGAAGT CAATAATGAT GCTGAGATTA TTAGCGATAA AATTGAAACT GTCGATAATG
    64801 GCTCTGAAGT TGAAGACCAG ATGAAGTATC TTGATAGTGC TCCTGGTAAG AAACTTTATA
    64861 GTGAATGGGT AAATGATGAA TATCAGAAGG ATCAGAAAGC TCTGGAGAAA GTCTTATCTA
    64921 CTAAGATTGG TAGAGAAGCA TACATACAGG CTAATCATAT TGATCCTGCT GATTTTGCAG
    64981 AATCCCATAG CGTATATACT GTACCAGATT CTGTCTTTAC AGATTTCTAC AATGATGGAA
    65041 ATGCTATGGA AAGACAAGAT ACTGGTGCAG GAAACCTTTA TGAAAGATTC ATGAAGGTTA
    65101 TGAGTGTAAG ATAAAAAATA AGAGGGGTTT AATTACCCCT CTTATTTCTT TTATTTCTTC
    65161 TTCCAAGTTT CAGTCTTCGA ATCATATTCA ACTCTGACAT CCACTCCATT AGCTTTCTGC
    65221 TCTTCAAGAT ATCTATAAAG TTTGGATCTG ATAAGATATA ATAGATAATT CGGTTTACCA
    65281 ACTGGACTGA TTAATAGAAA GCTTTTTGGC AAACCAGGCA TAATAGGGCC AAATTCCTCA
    65341 TTCCAAATTC TTGTATAAAG TAATTTTTCC ATACTCTCAG CTTTTCTATT TTTAAGCAAT
    65401 AGATAATAGA GTTCTATTTC ATTAAAATTT CCAAAAATAT CTCTATATGT AATTGTATCG
    65461 TTCATGCATA TTTCCTCCTT ATTATATATA TATAATATAT CGTTATAGTC ATTGAATTTT
    65521 GCGTACATTA ATTACTCGAA ACAAGTAATT AATATAATTA AAGAGGTGAT CTCTCAAATG
    65581 ATTATTAGAG AGGATTCTCA AAGATTTAAG AATATTAATA AATCTATTAA ATTTGATAAT
    65641 ACAAAGATTT ATAAGCGGGA AAATCAGTAT ATAGCTAATG ATGGAAAGCA GATTTCTCTC
    65701 GCTAGTGGAA ACTTTTTTGA ATCTTTAGCA AAAACAAATC CAGAAGCTTT TAATACTGCA
    65761 AAAATCAAAC AGTTAAAAGC TTCTGAAAAT CTCGTTAAAG ATTTTTGTGA TTACCTTAAT
    65821 TGGCTCTATG ATAGTCAAAT GGAAACTGTT GATGAATTCA TTGCGAAACA TCCAAAATAT
    65881 GAAGAAATTA AAGATGAAAA TAATTTATTT TTATCAACGT TTAATACCAC TATTGCACAA
    65941 GCTATGAGAA TTGATGAACA GATTCTTTTA AGCAAAGGAC TATCAGAAAA GGAAGTTAAA
    66001 AAAACTCTTT TTTCAGAATA CATTCCTGAT AATCTTGATG AAGAAGGAAT TCAAAGAATT
    66061 CTTAATTTAA GAATTAGAAA CAATAAAGTT CTTACAGATA GCTTAACTAA GATGATTAAG
    66121 ATGAATTATA AGATCTTTGA GCTCACTGAA GCTGAAGCTT CTAGCCTTAT TGAAGAGCTT
    66181 GAAGATGATG AAACTAATAG TGAAGGAATT GCTAAAATAA AAGAAGCTTT TAAAAATCCT
    66241 AAAATTCTAG ATCAATTTAG AATGGGTAAT AATTTTGATT TCAGATCTAT TGGTGGTGCT
    66301 TGTATATTCT TAAGTAATAA TGATTCTATT AGATTTAGTC AGCATCCTTC TAAGAATCTT
    66361 AGTAGAATTT TTAAATATGA TGCTATCATT GTTGGTCATG GTGATGAAAT CAAGGATTCT
    66421 AGTATATCCA AAGCCATGGA AATTGGAGAT AAAAAATTAG CTACTAAAAG TGCTAAAGAC
    66481 GCTATTCAAT ATACTGATGA ATTAAATGCA TTAATTGATA AAGATTTAGC TGCTGGTAGA
    66541 TATAATTCTT TTGATTCTCA AATCAATTTT ATGGCATTCA AACAAAAATT AAATACAATT
    66601 TATAAATTAC TTAATAAAGT TACAGATGAC AATTTAGATG AGCTTACAGA ACTGACAAAT
    66661 GATATAATGA AATCAATAGA ACTTATGGTT ATTCATCTTT CTGATATTTT GCAAAATAAA
    66721 AAGGAAGTTG AAGCTCTGGC TCGTATTAGA GTTTGTGCTA AGAAAATAAA TAGTTATGTA
    66781 AAAGCCAGAA ATAATCCCAA GCAGGCTATG AGAGATGGCA GATCCAGAGA TTGGACTGTT
    66841 CAACCTATCA ATACTTTGCA GGCTTCTGGA TTGAATACTG TTGTTGATAT CCTTCGTCAA
    66901 CTTAAGAAAG AAGGATTCAA GAAGATCTTT GTAGGAGCTT GTAACCCTGG AGGTATTAGA
    66961 CTTCCTAAAG ATCTGACTAA TGATAAAGAT TTCTCTGTAT ATTATGGTAC AGCAAATATT
    67021 TATCTTGAGT CTATTTATGA ATTCCCTGAG TATCAATCTA TTTTAGAGAT GGAATGTATC
    67081 TTAGATAGTG CTCTTGATAG ATATGGTAGA CATTATAAAG ATATGTCTGT TGGAGAGCTC
    67141 TATATGGAAT ATGCTAGACT TACAGAAAGT GTAATTACTG AAGGTAAAAT TACAGATAAG
    67201 CTTAAAATAA TTGCTAAACG AGCATGGGAA ATCAATACTA CCATTTGGAG AAAGGTAGTT
    67261 GAGTTTATCA AGAAAGTACT TGCTACTATT ATTGAAAAGC TCTCTAAGAA ATTCTCCAAA
    67321 GCTGGTAAGA TGAAGGAGCC TATTAAGACT TCATACATTG AAATTAAGAA TGATAAACCT
    67381 GTGGTTACTG AAGTTACTAT CTCTAATACG CAGGAACTCA ATAAAATTGT GAGAGATAGA
    67441 ATTATCAATC TTCAAAACTG GGCTAAGAAA ACTCTCAGCG AGCAAGATAG AATTAATTCT
    67501 AAACTCCAGA ATGAACTTAA TAAGAGAAAG TTATCTAGTA CTGATTCTTC TGTAAAAGAA
    67561 TCTAGTTTCT TTGATAATAT TATTTTTATT TAAGAGGTGG AATGAAATGA TTCAAGCCAA
    67621 TAGAATGACT GAATTACTCG ATAAGATTGA GAGACGGCTT GGTACTGCTC CTCTAAATCT
    67681 TCCCGAAAAC CTTCAGAAGC CTGTATGGGC TGAGAAAGTT ATTGCTCATG AAACTCTTGA
    67741 CACCTTTAGT AGGTATTTTC CAAATGCTGT AGATATCAAC CTTGATAAAT CTATGCTCAC
    67801 TAAAGATGGC TACTATCTGG TAGATGAAGT TTTTGGTGAT AATGTAGAGA TTATTGGTGT
    67861 GAGAGATCTT AACTGGACCC AGCTTTCTAG AGCTACTAGT CGTAGATCTG ATGCTTATGG
    67921 ATTTGGTTAC TATGATTTCT TAGCTAATAA CTATAGCATG GATGATGTTG CTCTTATTCA
    67981 AGCAAGAGCA GATCAGATGT CTCTGTTTAG CAACAGTGTC TTTGTAGACT TTGTTCCTCC
    68041 CAATAAGATC AGATTCACTA CTGTTACTGG TGCAGATGTA ACCAAAACCA TGGATCAGAT
    68101 TCCTGTAACA GTTCTGATTA AGCATGCTTT AAATCTCAAG ACTATTCCTG CTACTATGAT
    68161 GGAAACCTTT GAGAAGCTTG CTGAAGCAGA TGTGGCTAAG TTCTTATATG AGAATCTTAA
    68221 ATACTATGAT GGTCTTGAAA CTGTCAATGC TAGTATTGAT CTGAAGCTTG GAGAATTGGA
    68281 AGCTAAGGCT ACTACCAGAG ATGATATTGT AGCTAAGCTT GAAGAGTCTT ATGTGACTGC
    68341 TGCAAATAAG CATCAGCCGA TCATGTTTAC GGTATAAAAA ATAAGAGGGG TAATTGAACC
    68401 CCCTCTTATT TTTCCTTTGA AAATTATTCT TCAACAGGAT CGTTCTGCAT CACATCGATC
    68461 TTGAAACCTT CAATGATAGA AGTCTTCAGG CCATAACCCT GGAAGACTCG GCCATCGCTC
    68521 ATCTTCTCAG TAGCAACGTA GATGAACTCA TTCGTATTGA GCTCAAGAGA AACCATTTCA
    68581 TAAACACCCT TGAGGCCACG GGAAATGTTG ATTTTGTCGA TCTTGTCGAA GAAGGTATCG
    68641 GTGGGCAGGT TGCAGTCTTT CTTGCAGAAG TAAGTGATCA TGTAACTAGT CTCGTTCATT
    68701 GTAATCCCTT TCGCTCCTGT AATGCCTGGA GCTCTAGCAA ATATTATTAA GAGATTGAAT
    68761 ATATTATTCA TCTCTTTCAT AGTGATAATA TACATTTATT CATATCGACT TTTACGGTTC
    68821 ATAGGCAAAA AAGAAAGCTA GGAGTTATAC CCCTAGCTTT ACTTTATTTT CAATATATGG
    68881 TTTAAGCTTC TTATAAACCT CATTGATGAT TTGACCTTTA TATCTCTCCT GGACTACAAT
    68941 GCTATCACCG CTAGCTGTAA AGATATTAGT AGACTTTACA ATAGCTAGAT GAGTAATAGG
    69001 ATCTTCTTCT CCGGTATCGA TCTCAATCAT CATATTAGAA ATTGCTGTAT TTAGTTCTTT
    69061 AGGAGGATCA ATGAAACTGA CAATATAACC ATCCTTTACA GTAGTAATAG TGTGATTAAT
    69121 ATCAGCATCA CTGAGCCATT CAGAGAATTT ATTCATCAAA AAATCCGAAA TAAAATCTCC
    69181 TCCCTTCTTG AATTAGAAAT ACTTACACAC ATCGTCCATT AGATCATAGA TATATTTGAA
    69241 TGTATCTGCA GGACCTAATT TTATGTAAGC TACTTCATCG ATAGTTCGAC AGGTATTTTT
    69301 ACCATACTTC GAATTAATCA TCTGTTCAAA TACTGGCTCA TTAAGGTCAT GTACATAAAG
    69361 AAAGTCATTA GTAGACCCAA ACATATCATT GCTTATATAT CTCTTAACTT TATTAAGTCC
    69421 AAGATTACAA GCTGCTGTAT AGAGCTGTTT AGGCTCAATC ATAATGATTC CACATTTATA
    69481 TTTCTTAGCT CTTAGTATTC TAAGAAGATA AGGATAAATA TCCTCTATAC AAGTCTCATG
    69541 AACTTTCTTC ATATTAGCAC TTACAATAGT ATAGTGAGCA ATTCTTTCAT CGCCGATACA
    69601 TTCAAAGTAA GAACTAGCTG CAGCAGTAGG AATGAGCTGA CTATTTCTGT CAAAGTGATA
    69661 ATAATTAAAA GCTTTAGTTA TGTCTTCATA TCCATACAAT GTATGGCCAT ACATATGATC
    69721 CATAATTAAT CACTCCAAGG AACTAATATT TCTCTTACTA GAGATAGTAC GTTCTGAAAC
    69781 TCCTTCAGTC TTTCCTTCAA ATTCATCTGC TGTAATGAGT TTCTCAGCAC CACTACTACC
    69841 CATATTAAAT CTATTAAGTC CTTCAGGAAG TCCTAAACAG CCTACAAGAT TTTGAGCAGC
    69901 TTGATACATA CTAAAATTAG CTATAAGATA ATAAAGACCC ATGAATCTAT CATAATTCAT
    69961 GAGTACATAA TTATCATAAC TGGAAAGATC CATTTCAACA CCAGGTTCCA GTCTATCTTT
    70021 GCCTTCGCCT TTATCAATAA TGGTTGGGAC AAATCTAATA AATTTATTTT GCGGATAACC
    70081 ATTGATTGCA TCTTCAGGAA CAGGACTAGT TAATACTAGC TTTCCTTTAT TACGAGCAAA
    70141 CAATCTCTTG AATTCTTTAG AATGGAACCA GGAATATACT ACTTCAAGCT GTGCTCTAAA
    70201 TTTAGGATAT TCTTGAATAC CAATTCTAAT AAAAGCTTTA TCTTCTGTAC TTCTATTTTT
    70261 CTGGACATTC TCAATCGAGA GATAATAATC ATAGTTTCTC TTTACTGTAA TTAGAGTATC
    70321 TTGATTACTA GCTCTAGATT GATATTCAAA TTCTTTATAA TAATGATATC TCTTACCATC
    70381 AGATGTGATC TTAGATAGAG ATACATTAAA CCTTAAAACT GTATTGGGAC CTAGAGTATA
    70441 AACATCATCA CTGATTTTAT CATACTTCAT AAATTCCATT GGATCGATAA GCATTAGTAA
    70501 AACCTCTCAA TCTTAATTAT TCTACAGTTT TATGATATAT AATTATTTAA AAAAATAAGA
    70561 GGGTGAAAAG TCACCCTCTT ATAATTTATT TATGCATAAC TAAAGAGCAG ATTAGAGTTT
    70621 CCAATGAACT CATTGTTATG CATCTTGTTG AAGCCTCTTG TCTTGATGAG ATAGATTTCT
    70681 CCAGAATCAT CCTCGCAAAT ATCATAATTG CGAAGATAAG CAATGAAAGC TGTATGAATA
    70741 AGCTTTACAT TGAGAGCCAT CATCAAAGTC TTCAAAGCTG CCTTACCACA GATGATCGTT
    70801 ACAATCATAT GCGGAGCAAC TGCAGCGATA GCAGTACCAA TAGCACTGCA CTTTGCAATC
    70861 TGAGTTGTAG CATGTTTAAT GCTAGTATCA GCATTCTTTT GTTTTCCAAT CTCTGAAATC
    70921 AACTCAGCAT CAGTGATATG AATGACAGTT TCGCCTTTGC TGATAAGCTT CTTGACTTCC
    70981 TTTTTATCGA AAGCAATAAT TGGATACACC ATAATATTTA CTTCCTTTCT CAGTTATTGT
    71041 AGAGATAGTA CTCATCGGAC CAGTAGTAAT CAGAATTGTT AATAGTTCCA TAGATAGTCA
    71101 AACCAGTGTC ATCAACATCT TCAGCACTAT ACTTGCGATA GGTATTTTCA TCACCTTCGG
    71161 TACCATCGAT AGTCATAATA AGCTTCCAAG TAGCAGTACC ATTTTCCTTA AACATGAAGT
    71221 AGAAGGTCTT GCTATCAGCA CTAGTGCACT TATATTCACC TTCATGATAT TCATCAGGAT
    71281 GAGTACCATA TTCGATGCCA CATTTATTCT CATCAATGAT AGTGAGATAC ATATAGTCAA
    71341 ATTCACTGTC ATTATTAGTG AGAATATAAT ATCCATCATA GATGAAATTC AGAAGATATC
    71401 TACCATGCTC GCCAGTTACA GAAGGATCAT TTGCATTGAC GTTTTCTGTG ACATTGGTTT
    71461 GGTTATCATC AGGAATATTG GTATTATCAT TATTCTTCTT GGCAAAACCA CCAATGATAG
    71521 CGATGATAGC CGCAATCAGA ACTGTAACAA TGGCAACTGT TGCAAAAAGA GCAACCTTGC
    71581 TGCTATCCTT CTTAGAAGGC TCGAGCTTGG AGGCATTGAG AGTGAAATCA TTCTTCTTCT
    71641 CAGTTTCATT TAACTGAGCA CCGCACTCAG GGCAGAACTT GGAACCGTCA GGGATCTGAT
    71701 GACCACATTT GAAGCAATAC ATAATTTAAA TCTCCTTTTA AAGTAGTTTG TTAAGAAGGG
    71761 GAGAATTATC TCCCCTCCTA TTTAAGTTTT AACAATGACC ACAGGTGCAG CCATGATGAT
    71821 GAGCCTCAGC AGGCTGAGAT GCAGGGGCCG GATTCTTGCA CTCAATCTCA ATCTGTCCAT
    71881 CCTTAGAAAT GATCTTCACA GGATTGACAG GAGTATAGAG TGCACCATAG AAGGCAGGAA
    71941 CACCTTCATT GATCAGGGTG AAGCTGGACA GATGATCCTT GTCAAGCTTA TTGCCAGCAA
    72001 AGACAAAACG ACTGCCAGGT GCATAACTGA GAGCCTTATC AAGATAGCCA TCATTGTCCA
    72061 TCTTGATCAC ATATTCCTGA AGAGAACTAC GCTCTTCAGC ATTCAAACCA CGAGTCGGCA
    72121 GAGTGATCAA AGCCAGCTTG AGATTGAGAT CCTTATAGGA CTTGGAATAC ATCGGACGCT
    72181 TACTGATATT CATCAGACCA CCATAGAAGA TGTCATTGAA AAGCTTCTCA TCAAGAACCT
    72241 TCTTTGCATG ACTCTTGTTT CCGACGGTAT TGAAGACCTC ATAGAACTCA CCATTCTCAA
    72301 GAATGGTATT CTGATTGATA CGAGGACATG CATCAATCAG CTTCACACGC TTATCGATAA
    72361 TGAAGCCAGT ATCGATAGTA AAGCACTTGG GATTGATAGT GCTCTTATCA GGATTCACCG
    72421 CAATGACACT GATGAGTCCC ATATGAGGAG ATTCCTCAAA GATAACGTCA ACGCCATTCT
    72481 TTGCTGCAAT TTCCTCAATC TCCTTCAGAG GAATCTTATT GAACTTTGCA ATCATAGCAG
    72541 AGTTATCATA AAGATTCTCA CGACTCTGAT TAGGAGCAAC ACTGCCAGGA GCAGGAGCCT
    72601 GCATAGGCTG GATAAATTCA GGCTTCTTCT GAACACTCGG ATCCTTCTTA AGATCATCAA
    72661 TGTCAACCTT ATTCAGATCG ACTTCAACCT TATCAGGTTC TGCAACCTTT ACAGGCTGCT
    72721 TGGGAGGTTC ATCAACCTTA TGAATCGGCT TTACAGGAGG CTGAGTGATA ACAGGCTGCT
    72781 GAGGAACCAT CTGCTGAGGG AAGAGAACCT GCTGAGGAAC GGAAGTTGCA GGAATCATCA
    72841 TCTGCTGAGG GATAGGAGCA CCGATCGGAT TAGGAATATA TCCAGTCACC TGACCAGGCA
    72901 TCATAGCTCC ACCGTCCTGA GCAAACGGAC CAGTCTGCTG GATGAAAGCA CGAGCAGGAT
    72961 TGCTTGGATC AAACTCTGCA GCAACCTCTT CATTAATGGA ATCAGGATCA AAGATCATGC
    73021 CAGTACCAAG ATCAATCTTA GCATTGCCAG ATCCCATATT GGTATTGGCA TTGTTGGGCA
    73081 TCTCATCAAC CTCTGTCACA TCATCATATG CAGGAACTTC ATCCTGGAGA AGCTGCTGCT
    73141 TGGTAGTGAC TTTCTTCTCA ACCTTCTTCT CCTGCTTATT AGTGGAAGCG GGCTTAGAAG
    73201 CCTCAGGAGC TGCAGACTCT TCTGTTTTAT TCATCTCAGC AGAAAGCTTT GCAATACTAT
    73261 CATTGCCACC ACCTTCAGAC ATGAGATGGA TAGTAGTGGC CTTATGACGA GTCAGAACAT
    73321 CGTCAAAGAC CTTGCTGATA TTACGAAGGA TACCACGCTT GGAACCATGA TCGTCATCTT
    73381 CGTTAGGATG ATCAGGAATT TCGAGCTCTT CCTTAAACAG ATCAGGGAAG ATCTCCATTG
    73441 CCTGGCGAGT AGCCAGTTCA TACTGCTCAT CCTGATCCTT AAGATTAAGG AGGAGCTTCA
    73501 TGGAAGACAT GCACATTGCA ATGGCCTCTG CCTTGCTTTC AGGCTTACCG AATTTCATAA
    73561 TAGTAATTTC CTTTCAAAAT ATAGTCATAG TGATTTCTGA GTCTATCCAA ATATTCTCAA
    73621 ATCACTAGGT AGCCTTATTT AAGTTCTGGC TACACAGAAC GACGCTGTTG GACATTTGCT
    73681 AATAATCTCC TTTCATTAGA ATTTGAAATA GGGATGATCA AATAGATCAT CCCTATTTTC
    73741 TCATATTTAT AATATCTAAT TGAATAGATA TCATTTTACG CCTTTATCTC TATCATCAAA
    73801 GAATTCCATT GGTTGTATAA GTCCATCATG TTTGGCCTTA ATATCATCAG ATACTTTGAT
    73861 AAGATCAGAT TGCCTAAGAG TAACCTCTTT ACAATCCGTG GCATACTTTG TAAATACTGG
    73921 TTTCTTCTCT TCATAGAATC TTTTGGTAAA GAAGAATCCG GTATCTACTA AATCTTTATA
    73981 AGTTGTATTG GCAGCTCTAG TACGTCCAAA AGTTTGCTGA GCTAATACTT TAGACTTAAA
    74041 AGGCTCTGCT AATACCACAG TTTCTACTAA TCCAGGAATA TCAACAGCAG CTCCTGCAGA
    74101 TTTAGTAGTT GTAAGAATGA TAGCCTTATC TAATTCACGT CTCTTTTCTT CAGAGTCTGT
    74161 AAGAGTAGTA AAGATACCTA CTTGACCGAT TAATTCTGGA TAATTTTCAT AAATCCAGTC
    74221 TCTGATCTTC AAGATAGCAT CATTAGTTGC TACATAATAC AGATGTTTGC CTCCATGTTT
    74281 AAGAGCCATA TCGATAAGAA TTCTAAGCAT TCTATAGAAG TTATCCTGAT TTACAAGATA
    74341 CTGTACATAC TTATTCCTAT CCATACCAAA CTTATTTTTA CACTGAGAAA TTTGCATTGG
    74401 ATTAGGATTG GAATTGTATC TCATAGCAAT ATAACTTGTA TGGGGATCTT CATCTTGATT
    74461 AAATAGATTA ATAGATGGGA CATTTTCAAA GTAACTTCTA TAGATTCTGT CCTCATCTCT
    74521 ATCAGATCTA TTGGGAGTGG CTGTTACATA ATAAGTCAGC CAAGTATTGG TAAAGCAGTC
    74581 TATCATAAAC ATATTGTCAA AACTAAGATG AGCTTCATCA TAAATCTTGA CACCAATTTG
    74641 CATATACTTA AAGAATTCAT GGACTGCTTC CCATCCATTT CTCTCAGCAA AACTTCTGAT
    74701 GGTTGCATGA GTACAAAGAA TGACTTTATA CTTACTAATA TCTCTTCTAT ATAATTGCAT
    74761 TAATTTAGGA GTACCAGATA CATAATAAAT CTCATCAGAT TTGATATCTG TATATTCTAA
    74821 GAAGAATGCT TTCCATTGAG CGAGCCATTC ATTTGTATTA GTGATAATAA TGCTTCTCAA
    74881 TCCAAGATAA GATAATGCTG TAATAGAGCA ATAAGTCTTG CCCTTACCAG TCATAAGATT
    74941 GAGAGACAGC ATAGAATATC TAGCATTATT AGAATATTTG CCAAGAGAAA GCATAAACTG
    75001 TAATGCTTCT TCCTGTACTT CATCTCTAGG TCTATATCTA AGCATAGGAT TAACAATCTT
    75061 CCCAGCAGGG TCACAAGACT GGTCTATATA TGCTTCTACT CCAAAGATTC TTTCTAAATA
    75121 AGGAATTGAA GCGCTTCTAG GAATATAAAG AGTTCTAGTA TTTTCATCAT AGTATCTTCC
    75181 TTTAGGATTT ACTCTATGAT AGATTGGATC AAATATTCCA TACCTTTTTT CAAGAGGAGG
    75241 ATAATCTCCT AAGGTATAAT CGTGAATTTC TACATGAGTT CTATATACTT CTACTTTGTG
    75301 CATGTATATC ACCTCATTTT ATAGTTCTTG CCATCGTATA CTCTTACAAT GCGTTAGTTT
    75361 AGGAACAAAT TTTTAGATGA ATGAAAAAAG AAAGAGGTTA TTGCTAACCT CTTTCTAATT
    75421 TGACTAGAGC CATTTCTACT GCACATAGAA GATTATATAT CAACTTGAAA GGACGATTAA
    75481 TAATCTGACT CTAGTCTAGG GGATGCGGAT GAGCTTGCGT CTCATCCACA AGAGATAAGT
    75541 AAAAGCTTGG ACAGGTACTT CTACTATATC TCTATAGAAA AGAATGGAGC TCAATCCTTC
    75601 TCATCAAGGA GGGATTAGCC TTTATTAGAA GGAGAGCTTC AACATTCCTT CTATCACTTC
    75661 TTTTCTTCTG GATCGCCGAT GATGAATAAG TTACTCACAT TATTGAATTT GTGGGCCTGC
    75721 TTATCAAGAA GATAAGCATT GTCGCCTGCA GCGAGTTCAG TCTTCGTAGT ATTAAAACCA
    75781 CGAATACCAT CTTCGATGCA GATCATTTCT TCAGGGAATT CATTGAGCAG TTCTCTAAGC
    75841 GTAGCCATAT TTTGCTACCT CCTTTATTTA TTCATCATTA TAATATACAG CTAAAATCTA
    75901 GTATTATCAC AGATTTTAGA AACTGATCAT ATTGGTGGAA TTATTATTAG GATTACCTCT
    75961 GAAGAGTCCA ATAGATTCCA GGGGGAATTT AGATACGTTA TCATTAATAA TTTCACCAAA
    76021 TCTAATGAAC GGCTTAACCC ATTCAGGCAC AGACTCATTA ATAGGAATAG CCATTGCATC
    76081 GATACCATTC TCAAACTCCT TAGTTCTAAA GAGAGCTAAA GCTTTCTCAT AAACTTCAGG
    76141 GTGAGAATCT TTAATGATAT CAATATTTCT CGGTGTCATC TCAACCTTAA CTACATCGAT
    76201 CGAATTACGA ATAGTCATAT CAAGAGCTTC AGTGCCATGC TCATGAAGAG CATTATAGGC
    76261 ACAAGATGCT TTGATACCCT GAATTCTCAT AGGATCTTCA TATGCAGACT GAGACTTAAC
    76321 CTTTGCAGGT TTAAAGAACT TTTTATCTCC TGCTAAGATA GAGTCATGAA TTTCTTTCTC
    76381 AATCATAGCA ATATCTTTAA GAACTTTAAC CTGATCGATA TATTCACAAT TCAGAATATC
    76441 TTCATACAGA ATCTTCTTAA GTCTAGTACG GGTTTCTTCT GCCATAGAAG ACTTAACGAA
    76501 GGCTTCCATA CCTTTAACAT CCAAATCATG TTCTCCATCT TGAGCAATCT GATTACCTTC
    76561 TTGAAGCTGC ATCTTAGATG CATAATGCTT CTTAGCATCA GTAGTCAGAA CACGAGCAAA
    76621 TCATTTTTGT TATTCTCCAT GTCACCATGG ACGATCAGAC TATATCTTCA TCTTACATTA
    76681 TAAGATGCCT CCCGTTTCGG AATTTCTCCT ACTCTACTCA GTTCAGCAAT GCTGCTTTTC
    76741 GATAGTCGTT GAACCTTATC TCTTATTAGA GATCTTGGCT GCTGATTATC TCTATTGAGA
    76801 CTTCCCAGCA ATTAAAGAGG ATTCAGTCAT AAGATCGCTC TTATGCTGCC CTATTTTTAA
    76861 GGAACTCGTT CTTCATAGTG ATCATACAAT CACCATTGCT CTCAGAATTG GTATTAGTAC
    76921 AATACCGATT CATATAATCA TTCACGAAAA TACCAATCAT ATACGAGATA AGATTGATAA
    76981 TCGAGAACTT AAGACCATCC TGTGTAGTGA TAGTCATAGG ATCTATCAAA CGATCATTCT
    77041 CTACGATCTC ATCATTAATG AAATCATAGT CAGTGATCTT TTCAGTAGAT ACTTTAGCAT
    77101 ATTCAGATTC GCCATCGATA ACTTTATCAA CATCGCAAAC CTGATTCTTA ATAGTCATAG
    77161 GAATTCCATC ACAGAATCTG AGGACATACC TATACCAACC ATCAAGAGAT ATAATAGCAC
    77221 TATCTGTCAT TTTACATTCA CTTAAGTTCG CTAGACTTAA GCCGTCTAAT ATAGACTGCT
    77281 ATACGTTTCC ATATAGATTA GACTATATCA TCATCTCTAA TTTAGAGATG CTTTGCGCTG
    77341 TCTCTCGCTT GAGAGCGCCT AGTCGTTGAA CTCCATTAAA ATACATAAGC ACTAGAAATA
    77401 TCTGTAAATA TTTTTCTATT TTTTATATCC ATCAAAGTTA CATATTTATT TGTATTTCTT
    77461 TTATCTTTGA CAGCATAAAA TGGTTCATTA TAGACAATTT CATATGCTTC TGAAATTGAT
    77521 AAACCATCTT CAAAACATTT ACAAGCCATC TCCACACTAT CTTTGCTGAT AGTTCTAAAT
    77581 CTATAATTAG ATTCTTTGAT ATTATATTTG GATGAAATGC TTTTCCAAGC ATAACCTTTT
    77641 CTTATAGATC GAATAATTTC GTAATTATTC GTCGTATCTG CCATTCCAAT ATCAGAAAGT
    77701 ATATCTTTAA TCTTCATTCC TTTTTCTAAA AGACTACAAA TATATTCTAC TTCTGAATTG
    77761 GTTAATTTGG CTGAATGACA TTTTTCTCCA ATATAATCAT TCAATCCTAT TTGGTAAGCA
    77821 TGAGTATTAT TTTCTGCTTT TGTAACCCAT TCAAGATTTT TATAATAATT ATATTTCTTT
    77881 ATACCATTCA TATGATTGAT ACAATTTTTC TCATCAGTTC TGCCAGCTAC AAACTCATTA
    77941 CCAACTGCAC GATGAGGAAA TAATTTATTT CCTACACCAC AAGTAGTTTG ATAATAACCA
    78001 TTTGAGTTGA CGTGTAGAGA TAAAAGTCTT CCAGAGTACG ATGAAAATAC ATCACCATAA
    78061 TTAGATATGA AATATCCTTT TGGAATATTT TCTAAGGTTA TTGGCCTAAA TACAACATTC
    78121 AAAGTTCTAT CATCAAAAGA CATTGGATCT TTTGGTAAAT CAAAAATCAT AGGATCTATC
    78181 ATATTAAATC ATCTCCAACT ATATGATTCA AAGTATTATA ATACCCTATA TTCTAGTTAT
    78241 TTATATATTT AAATAAAGCT GCTGATTGCC CAATCTTTAT AATTTTTAAA ACATTCACAC
    78301 TCATCATCTC TGATCATGCT GTAGTTTATA AAGCTCTAAG GGGTTTCAGC AATTCACAAA
    78361 GTTTGCTATA TAGATCACTC TATATAGGGA CACAATTCTA TCCTGAATAA TGCTATTACT
    78421 TCTCACCAGA TAATACATTT TATCTAGTCT ATCAATAATC TGATATCTAT AATAAACGTA
    78481 TTCCTGAATA AGATCAGTTA CAGCCTTGAG TTCATCCGCA GCTTCCTCAG GAACCAAATT
    78541 TGGATCCATA TAAGGTTGAT CAAGCTTGCA TAAGAAATTC AAGATTGCAT TCTTCACTCG
    78601 AGTATTGTCG ATGAAGTTAA ATAAATTATT TTTATAGAAG AGTCTATTGA GATCTTCCTG
    78661 ACCAAGATTA GCCAGCATAT CCCAAATGAT TTTCATCTCT TCTTCACTAG GGATCCATCC
    78721 CCATCCAGTA GAAGACATAA GCTGATAGAA ACATTCTTCA ATAGTAATAT CTCTATCTAA
    78781 GACTTCTTTG TCATCATAGA AACGTGCTTC AGTAATCACG TTATGAATGA ATGTAACCAA
    78841 TTCATTCATA GATCCCATCG GCACATTATT GTTTAAGAAA GACTCAAAGA AAAGAGCAGC
    78901 TGCAGAGTTG CAGCTCTTTC CCTGAGTTGT TGTAGTACAG GCAGTATAGA GATTATAATA
    78961 TATACAGCTA TACATGCCGC AGCATCCGTA GACATATTTG TTCAGATAGC TTAGCTTATC
    79021 ACTATCCCGT CCTAAATTAG GACCGCCCCA TGTCGCCATG GGAGATCAGA CTATATCATC
    79081 ATCTCATAGA GATGTCTCGC GCTGTCTCTC GCTTGAGAGC ACCTAGTCGT TGAACTTTAA
    79141 TATTTTATTC ACTAAATTTA AAATCCATGA TCATTACTGC ATTCATGCTA ATTCCTTCAT
    79201 TAGGATTCTG GAGCTGAATA TCTCTGATAT CAGCAATAGA ATTAATAGCA TGAGCAGAAT
    79261 CTTCTGCTGC AATATAAACA GGCACATTCC CATAGCTATG TCTGCTATTT ATTAAAGCAG
    79321 TAATCAGATC ATCAATCATC ATTGTCTTTT CCATAATTTT CTCCTTATAA ATAAAATATT
    79381 CTTAGCTGCT GATTATCTCT TAATAAGAGA CTTCCCAGCA ATTCACGAGA TTTGCTGTAT
    79441 GGATCACTCC ATACAGGGAC TATACAGGTT AATCCATTAG CATCACATTA TCTTCACGTA
    79501 GGTCGTTAAT CTACGCAGTT CTCTTATGAA CTTCTCTATC TTTCGATAGA CGTTGAGACT
    79561 ATATCTTCAC CCTAAATAGG GGTCTCCCAT TTCGAAATTC ACTTGAATTC CTACTCTACT
    79621 CGGTTCTGCA TATGCAGCCT TTCGATAGTC GTTGAACCTT CATAGATGAA TAGCTACTTG
    79681 ATATGTATCT TCATAGACAA TCTGATCTTT TACATCATCA TAGTCTATGA TTGTAGTATG
    79741 TATAGTAGCT ATATCGTGCT CATTAAGAAA CTTATTAAGC TTCATAATGG CTTTATGAAA
    79801 TTTTCTATTA CCTTTTTCAG TGAAGTAGAA CTTACTTCCA TCAGGAATTC TGACATTAGG
    79861 AGCAGGAAGT TCATCTTCAA AGATAGCAGT AAGATTAAAT ATGTCATCTG TTAATTTATC
    79921 AAATACATAA TCTTCTGAGT CATCATAATT ATATGCGGCT TGAATGAAGC CCTCATCAGA
    79981 ATCAATATCC GAAAACCTAT ACAATTTCAT TTAAAATTCA TTCCTTTCAT CTATGCTTGG
    80041 CTGCTGATTA GCATATCTAT TTCTAGACTT AGCCTTCCAG CAATTAAAGA GTTTGTCATT
    80101 ATACATTACT GTATAAAGAG ACCAACTGAT CTTGCTTAAT AACTGAAGCA GATTATACTT
    80161 CTCAAACATT TCGGATCCTT TAGGATACTT AAACATTTCT TTCTTAAGCT TCTTTCTATT
    80221 CTTGATAAAG CTATCAATGA GTTCATAAAT CGGATTAGGT ACTTCTCCGT GACGTTTAAA
    80281 CATCACTCCA TACGAAGTGA TGATCGGTCT TCTACTCATT ACATAGTCTG CTACAGCAAG
    80341 CAGAGTCATA TTGACTTCCT GCTTTTTGTA GTTGTTATCA ACTCTGACAG GATGATCTTG
    80401 AAGCCTGTTA GAAATGGACC AATCAATGGC CATATCTATT TCTTCCATAC TAAGAAGGGG
    80461 AAAGCTCACT TTCACCAAAT CCCTAGCTAC AGATTTATAT TGATCGATAA ATTCATTCTT
    80521 TGGATAGTTA TGAAACCATC CATTTTCATT CCAATATCTT GCCATATCCA TAACTACTAT
    80581 AACTCCTTTA GTATAAAATT TGTTTAAGCA TCTTTTAATA AAAAGTTTCA CAAAGAGTTG
    80641 TAAACTACAT ACTCTTATAC TTCTATGATA TATAGTTTAA ACTCAAATTA AGCTATAGAA
    80701 TCTGATAGAT GAACATTAAT ATAACAAATC GCTTGTATTA GGGAGGAATA AAGCCCATGA
    80761 TTTTGCATAA TGAAACTCCC ACTGCTGGAG TTAAATTCTC TTATACCGAA TCTATGCTCT
    80821 TCAATGAGAA TGCTGAGATC AAGACTGTTC TGAAGAATCC TAACCAGTTT AGAGAGGCTG
    80881 TTATCTATGA GCATCTCTCT CATATGGATC CTACTAAGAT CAAGGTCTTT GTGAACTCTG
    80941 CTGAGTCTCG TGCTATGCTC GAAGCTGGTA CTATTACCTA TGATACTTTG GATCGTCTTC
    81001 AGAAGAAGGC TGACGTGAAC AATACTTGCG TCAACACTGC AGTTTGTCAT GTTGCTAAAG
    81061 AGAATGATGA TGATCTTTGG GATCAGCTGG TTGCTGCTCG TGCTGAAGAG CGTCGTATTA
    81121 TGAATGAGCT TCTTGATAAG TATCGCAGTG ATGTCGAGTC TCTGGCTACT AATGCTAGAA
    81181 CTGAGATTAT TGAGAAGTGC ATTCCTTCTA ACTATCGATA AAAAATAAAG AGAGGAGATA
    81241 ATCTCCTCTC TTTATCTCTT TTGTGAAGAT TATATAGGCG GCATGCCAGT ACTTATATAA
    81301 TCCTCATTAG ATTAGTTATC GCTATTAAAG GGCTGAAATG CATTTACATG ATTTTTCATG
    81361 TAGTTAAGAA CCGTTCTATA CAATTCTTTG TTCACGATAT TCTGGGTATG AGGATTAGGC
    81421 TCTTCACCAT CATACCCAGT TTCCCAGAGA TGCTCATTAT TGATATCTGC AGATGCATCA
    81481 TCAATTTCTT CTTCAATGAG TCCCATAATT CTTTTATCAA ACTCATCAAA CCAATTCTTT
    81541 ACCATTTCAC GATTAGGAAC CATTTCCATA ATCTCCTTTC AAGTATTTCT ATTATTATAA
    81601 TATATCATTA TAGGTAATTT TTACCATAGG CATATATTAT ATATGCAATA AGGTACAGAT
    81661 TTACCTTATC TGGAACTTTT AAGTAAATAA GACAAAGGAG ATTAACGAAT TATGGCGAGG
    81721 AAGACTATGA CAAATCAACC TATTGAAGGG TTAATCTATC CTGAAAATTA TGGCCCATTT
    81781 GCCCCTATTG CTAATGGTGA AGATTTAGTT ATTCATACTA ATGAAATCAC TATGCAAAAT
    81841 TGGGATTATT ATTATAAATC TCTATTAAAT TTATTTAGAG ATGGCATTCA GACTGAGGAA
    81901 ATTCATAATA AGCTTATTAC TGTAGTATTT GCAGATAATA AGTCCCTTGA ACTTTCTCTC
    81961 TTTGATCTTT ATCTGAATCT TATTATGTGG TACGTGCTTA TTGCTGCAGG AGCTCCTGTA
    82021 GAAGCTAAGC ACGTATTCTT TGATGATGAG ATTACTCAGA ATAGTATCAA GAATTATATC
    82081 GATAGATTCT TGATCGAGGA ATATCGTAAG AAAATCTCTA ACGTTGTTCT GAATAATATT
    82141 ATCGATGACT GTCTGAATAA ATTTCATGAC ATTGAAATCT TTGCAATGTA TCTTTCTAAT
    82201 ACTCTATGCT TAGAAGATAA TATTGCTCTG ATGAAGCACT CTGATCAGTT TAGAGCTGCT
    82261 ATGAGTGCTG ATCTTTCTAA TGTCCCTCTT GAAGACGTTA AGTCTGTTGG TATGGGATAT
    82321 GCTAATATGG CTATTGATAT GATGAAAAAC TCTAAACCAA TTCTTGGCTA TGATCATTGC
    82381 TTAGCTGATG CCTTTAGAGC TGATCAGGGT ATCAATCCGA AACAGTTCAA AGAGTTTAGT
    82441 ATCAATATCG GTACTAAACC TGATGGACAA GGCGGTGTTT GGCCTTCTAT CATTAATAAA
    82501 TCTTTCATTA ATGGTGGTGT GGCCAATCCT ATTGATTACT TTATTGAATC CTCTACAGGT
    82561 AGAACTGCAC AGATTATCAA GTTAAAGAAC GTTGGTACAT CTGGTACATT TGCAAGAAAC
    82621 CTGGGATTGA ATAATATGGA CTCCAAGCTT CATAATGATC CTAATTATGA TTGCCAGTCT
    82681 AATAATCTTC TTAGAATTGA AATTCGTAGT AAGAAAGCTC TTTCTATGCT CAATAATAGA
    82741 TATTATAGAC TGAATCCTAA TGGAATTGAT CATCTCTTGA ATGCTAGAAA GGATGTCCAT
    82801 CTTTTAGGCA AAACTATCTA TCTTAGATCT CCTGCTACTT GTGCTTCTGC AGCAGCTGGT
    82861 AAAGGTATCT GCTATAAGTG TTATGGAGAT CTTAGCTATA CTCTATTTGA TACTGAGCAA
    82921 GGTTTTGGAA TTAATATTGG ACGTATTGCA TCTGAGATTC TTTCCTCGGC TCTTACTCAG
    82981 AAATTATTAT CTGCAAAGCA TCTTCTAGAA ACTGCAATTA CCAAGGTTAA TTGGTGTCCT
    83041 GAGTTTTCAG ATTATTTCGA AATTGTAGAT AATATCATTA AACTTGCTCC GGAACTAGAC
    83101 TATAAGGATT ATAGAATTAT TATCGATCCT GAATCTATTG AATTAGAAAA TGATGAAGAT
    83161 AGTGACTTGA TTGATGATGA TGATGGTTCT TCCGGTATTT ATAATGAATT CATCACCAGT
    83221 TTCGTCGTTC ATAAGATTTC TACTGGTGAA GATTTCCTTA TCAGTAATGA TAAAATGGAG
    83281 CAGCTTTTCA TTACGAATGA GCTTAATACT ATTATTCGTA AGAAAGGCGA ACCTATTGAT
    83341 GGCAAGATTT CTATTGGCTT TAATGAAGTC AAAGAATCTT ATCTCTTTAT GATGCAGATT
    83401 GAGAATAACG AATTGACCAA AACTCTTAAT AAGCTTCTTG CTATTCTTAA TAAGAGACCT
    83461 GTCACTTCTT CCTATCCCAG TGTCAGCGAT CTTTATCAAG ATCTTATTGA CACTACAGTT
    83521 GAGGGTAATC TTAATATTGC TGCAACTCAT CTTGAAGTTA TTCTCTCGAA TCAGATTCGT
    83581 GATCCTGAGG ATATTTTCGC TAAACCCAAA TGGTGGGATC ATAACCCGCC CTATAATATT
    83641 ATTACTCTTA ATGAAGCTCT TACTAATAAT CCTTCTGTGG TTATCTCTAT GAGCTATCAG
    83701 AAAATTAAGA GAATGTTTTA TAACCCGCTC ACCTTCAAGA AGAATGGTGC TTCTTTCATG
    83761 GATCTCTTCT TTATGGAGAG ACCTCAAAGA GTCATCAATG ATATTCCTGA AGATGATAAT
    83821 GGACCTAAGC GTAAACATGG TGAAATCATT GATCCTATGA TTCCTATTGA TGATCCTAAT
    83881 AGAATTACTG TGATCGATGA TAATAGTACT AGTATTCCTG ACGAAGAGGA ATAATTGAAT
    83941 TAATGGTGGA GGAGAGTGTA CTTAAACACT CTCCTCTTCT ATTTTACATA TATTTTATTT
    84001 TTTATAAAGA AAGGTTGGAT ATAGATATGG ACCCTAGATA TCAAGAAATG GCTACTGAAA
    84061 ATGAGCTTGC TGTAATTCTT TCACATTATA ACTCTGATTT TGTATATAGT ATTGTATATG
    84121 ACCAGATCAG CCGTACTTTA GCTGGTGGTA CTACAAATAT TAGTGCACCT CCCAATGTTG
    84181 TGGGAGCTTG GGAACAGAAC TTCAAAGCTA TTATGGATCA GTATGGTGCA GAAAGTGCTA
    84241 CTCAGATCCA GGAAGTTCGT AGTGAAACAT ATCATGAAAT TATTGATATC ATTTGTCAGC
    84301 AGTTTAACTT GCAGTTTACT ATTGCTGATA TTGATATTTA TACTGCAGCC TATACTCTCT
    84361 ATGAGTATTT TGTCTGTAAT CTTATGAATA ATATTATTTC TTTCTTTGCT CATTATATCT
    84421 ATAAGGAACG TACCTCTATC TATGAAGGTA TGGGCCTATC TGAGCTGAAG AAGAATAAAG
    84481 ATAGTTCTAC TATTTACGGA AAGCGTATGT ATAAGGATAT CAAACTTGCT GTTATCAATG
    84541 CAAATATCAC TAGAATTATT GACAATATTT GCAATGGTAT GGAGTTTGAT TTTTCTTCTA
    84601 TCATTACTGC TTCTCTTGAT GATAAAGCAA TGGTTAAATA TATGCTTAAT ACTATCTCTG
    84661 ATAAAGGCAA TTTTTTCCAG GATTATATCA TCAAGATGGT AAATATGAAT CTTGCAGAGT
    84721 ATGTGACTGG TATTAGATTT GCTTTGCAGG AATATGCGAT TTCGCACGAT CAGATTATCT
    84781 ATACTAATGC AACTCAAGCT TCTCAGACAC ATGAAGCTGA ATGAAAACAA GGAGATTATA
    84841 AAACATGGAC GAGAAAATTA TTAATATTCC CAATAAAAAT AGTCTTTCCG ATGAGGCTAT
    84901 CGATCAAATT GTGAAAGCTG CTACTGATTC TACTCCTGAA GAAGTAGTTA GAATGAATGA
    84961 AAGTATTAGC AAAGCTGATG AACTTTCTGA AGAAGATCTT GAACCAGAAC TGAGAGGGAT
    85021 TAGTCTTGAT ACTCCTTATG AAGATCTCAT GCAGGGCACC AAGAATAATT ATAATATCTC
    85081 TGATCAGGAT CTTTTTGAAC TTGCTAAGGG TGGTTCCACC ATTAGTGATG AAGATGTCGT
    85141 TAATAAGGTT AAGGAATCTA CTGATGGTAT GAATCTTAGC GATGAAGAAA CTGTAGAGTT
    85201 TCTTAGCCTT GTCTCTAAAT TTAGATCTGA TTCCAATATG TCTGGTAATG AGATCTATAA
    85261 GATGATGCCT GAAACTATGA AGGAAATGGT TAGAGAGCTT GCTATTCAAG CAGGTGCTCA
    85321 GGCTAATGAA TATGGTAGTA TTGCTAAATT CTTGCTCGAT CAATTCCTTT CTAGTGCCGA
    85381 ACTGGATCAG ATCTTTGTTG ACTTCCAGAA ATCTCTTGAT GAAGCTCTTG ATATTCCTAG
    85441 TATGACAGAT CTTTATTCTG AGCATACCAA GGAAGTCATG ACTGTTAAGC TTCCTGAGAT
    85501 TATTGAGAAG TATAAGGATG AAGAGCCTGA GAAAGCTGCT CTTCTTCAGA AAGTTAAAGA
    85561 TGCATTTGAT GCTGCTTATT CTCTTTCTAG AGTTAAGGAT CATTATATGA ATAACTCTCG
    85621 TACTAGAAAG CTCATGCGCA GAGATCATAC TAAGTATATG AGCTTCTGCA ACGAAGTTAA
    85681 TCTGAAGAAT GAACGTACAG ACTTTATGCT TCCTGATGCA AGAGGAATTC ATATTGCTAT
    85741 TAGTAAAGTA TTGCTTGAAG ATGTACCTGT TGATCCTGAG GATAAGATTA ATAAACTTAA
    85801 GATCACTGAT GTGGATGTAA ATAAGCTTAC TGTGCTTATT TGTAGAAGTC TTGATGGATT
    85861 ATATGCATCT AGCACCATTG ATGCAGCATA TATTTATTAT CTTCTGAAGA ATATCACTAT
    85921 GCTTAATCTT GTCAATGAGA ACAGAACTCC TTTTGCGCTC GAACTTATTA ATAATATCTG
    85981 CGATGTTATC GAGTTCGTTC GTGAAAAGGA GGCAGAATTC AATGCTTCAA AAAAGTAACA
    86041 CTTTTGTGAA TTTACTTAAT ACAGAGAGCT CCATCGTCCA GCACGTGGAG CTCTCTCTTT
    86101 ATAAGTCTAC CTCTGATAAC CGTACTCTGA AGAAAACTGT GTTTATCTTT GCTGGGTATG
    86161 AATATGAAGT GACTTATTAT GATACAGAAA ATAGTAAGGT TAATAAGATC TCTGGTGTGA
    86221 TTACTGACTT TGATGTGGAA GCTACTAGCA TTTATGGACA GTCTATCACG ATGATGTATT
    86281 GGCCTAAGCA AGAAAAGGAC AATAAATGTA ATCCTTGTAT TCCTCCTGAA GAGAAGCCTT
    86341 CTGAGATTGT ACAGGGCATG CCTAGCTGTG GTTGTGTTCT GAATAAGCCT GATCTTTCTA
    86401 AATATCAGGG TCCTGAGACT ATTGAGATTC CTATGAATAA TCTTCTGGAT CTTAATTATC
    86461 TCGGAAGTGG TAAGAAGCCT GATCTTCCTA AACCTATGAA GAAAGTGGTG AAAGTTGTGC
    86521 TTCTTGGAAT TAGTGCTGAG ATTTGTAGAG CAGTTGTAAT TAACCTCAAG ATGCTCGAAG
    86581 ATAATCAAGA CAATGCAGTC AAGGAAGTCA ATCTCAAGAC TGGTAATGTC TATACTATTG
    86641 CTTATCTGAG TCAGAAGGAT AAGTGTGTCT ATGAGTTTGA TGGTAAACTT GTTTCTATTA
    86701 CTGAGACTAA TGATACTCCT AAACAGGATA CTGTAGTCAG AACCTCTGAG CAGGTTGGTC
    86761 TCAATGATAC TATCTATAAT TCTTGTGATA TCTGTGATGA TACCACTGAT AGAGATATGT
    86821 ATATGGCTTG TGATTGCATG ATGAATGATG TCAAACTCAC ATTTGATATC TCTGTAGATT
    86881 TCTCTGGTGA ATATGACTCT ATCATGCTCT CTCAGATTAG GGATTGCACT CTGATTGAAG
    86941 AGGAAGGTGA ACCTGTTACT CCTGTGGAAC CGGTTGAACC TGCTCCTAAT CCTAAGCCTG
    87001 ATGATGACAA ATCTTGCTGT GATACTTGTT GCGGGAAAGT TATCGATCTT ATCACCTCTA
    87061 ATAATGCTAA GATCGAGATT GATCCTAAGA CAAAAGAGGT TAAATATACT TCTAATTCTG
    87121 GCACTCAGAA TATCTCTCTT AAAGAGATTA TGGAGTTTTA TTTCGCTGAA TAAAAGTTCT
    87181 TATAGCCCTA CAGCCGCCTA GCTGTAGGGC TTAACAATTT AATAAGATTC TAATAAGAAG
    87241 GAGGTATATT GAATGCCTAT TATTAGTGCT GAGCCTGTTG AAAAGCACGT ATATCGTGTG
    87301 ACTATCAATG GTGGCTGTGG TATTATGGAA AACGTTGTCA TTTCTGATGA CGGTTTATAT
    87361 AGCATTTATT TCATCAAAGA TGATAAGTGC GTTAATGCTA CTGGCCGTAT TCTTAATGTG
    87421 GTTCAGAATA GAGCTTACCC TAGAAATAGC TATATTCTCT TCGACTATTC TGAAGATACC
    87481 ACTAGTAAGA AAGAGCGTAT TCAGTTCTAT AAGATTCATT CGATTAGAGA CATTACTCCG
    87541 AATAATGCCT ATGCCATTGC TCTTAAGCAT GGTTTCGAAG GCACTGAAGA GGAATGGCTT
    87601 AAGTCGTTGA ATGGTGAAGC TGGTAAGTCT GCTTACCAGT CTGCTGTAGA TGCTGGATTC
    87661 GTAGGTACCG AGGCTGAATG GCTTGATAGC TTAAAGGGTA AGTCTGCTTA CCAGATTGCT
    87721 ATTGAACACG GATTCCTTGG TACTGAACAG GATTACCTTA ACAGCCTTAA TGGCAAAGAT
    87781 GGTAAGTCTG CTTATGAAAA TGCCGTCGAG AAGGGATTCG AGGGCACTGA AGAAGAATGG
    87841 CTTGCGAGCC TGCATGGTAA AGATGGTAAG TCTGCTTATC AGATTGCCTG CGAAAATGGT
    87901 TTTGAGGGAA CTCAGTCTGA ATGGCTTGAG TCTCTTAAAT GCCAGGAGAA ACCTAAATCT
    87961 GCTTACGATA TCGCAGTAGA GAATGGTTTC GTTGGAACAG AGATTGAATG GCTGGCTTCT
    88021 CTTAGAGGTC CTAAGGGTGA GTCTGCCTAT GATATTGCTG TTAAAAATGG TTTTGTGGGT
    88081 ACTGAGCAAG AATGGCTTGA TTCTATCACT GATGTGACAC AGCTTCAGGC TATTGTTACT
    88141 AATATCCAGA AGAATCATCT TGAGTGGAAG GTTGGTATGT AAGGTACCTA CCTCTCTATC
    88201 ATTCTGCAAC ATTTGAGTAA GTATTCTTCC AAATGATGAA TATGTATTTT TAAAAAAGGA
    88261 GGATAATCTC TATGATTCAA TGGCATATTG TAGACTCTGC TACTTTTAAA GCCGGTACCA
    88321 AGATTGAAGG CGATCTGTAC TTCTTGACTG ATACCCATGA GATTTATCGT GGCGAAGAGT
    88381 CCTATAGTGA ATCTGTGATT CTCTATAATA CGCTGCCTGC TGAAGGTATT GCTAAGAATC
    88441 GTCTCTACAT CAATGCTACC ACGCTCGAGG GAAAGATTCA TAACGGTACT GAATGGAAGC
    88501 AGGTTATTAA GCCTATTGAT GCAACTGTCA CCGCTGAGGG CGAGAATGCT GTCTCCGGCA
    88561 AGGCTGTTGC TGCTTATGTT GCTGCTGAAC TGGCTAAGGT TAATGCTGCT ACTGATGTCG
    88621 TCAGTACTAT CACTTGGGAT GCTGCTGAGC ATATGCTCAC TGCCACTGCT AAGGATGGTA
    88681 AGACGAAGCA GGAGATCACA TTTGATGGTC TTGGTGTTAG TCTGAGCTAT GTTGCTGCTA
    88741 CTGGCGAACT CCAGCTCCTT GATGCTTCTG GCAATAAGAT CGGTGATCCT ATTAGCCTGC
    88801 CTCTTGAGCA GTTTGTCAAG TCCGGTGAGT ACAATGCTGA GACTCAGGAA ATCATCCTGT
    88861 ACTTCGATGA GAAAAAGACT AGCTCGGTTA AGATCCCTGT TGGCTCTCTT GTCGATGTGT
    88921 ATACTGGTGT TGATGGCTCC TCTGTTAAGG TTGAAGTCTC TAAGGACAAC AAGATCAGTG
    88981 CCACCATCAA GGTGTCTGCT GAGCAGGGTA ATTGCCTCAT TCTGAAGGAT GATGGTGTAT
    89041 ATGTTGCTGC TCCTGATCTG TCTGACTATA TGACCAAGGT TGATGGCGCT GTTGAAGGTA
    89101 ACATCGCTAT CTTTGGTACT GATGGTCAGG CTGTCGACTC TGGTAAGTCT CTTGCTGATC
    89161 TTAATTCCAA TGCTAAGATC TATCAGGGTG CTTCTATTGT CGAGGCTGTT GGTGAGAATA
    89221 CCCCCAAGAA GGGTGACTAT TGCATCATTA AGAAGCCTAT TGCTGGTGAC AAGTTCGAGC
    89281 TCACTGCTTA TAGCTATGAT GGTGAGAACT GGGTTGCTTT CGATGGTAAC TATGATGCTA
    89341 AGAATGTCTA CTTCTCTGAG GATCTGCTGA CAACTGTCCA GATTGGTAAC ATCACGCTTA
    89401 CCAATGGTAT GGCTACTATT AACACGACTG GTAAAAACCT AGTTGAGAGC TGGGAGACCA
    89461 TCTTCGTTAA GGAGAAGAAT CCCTCTATCA CTCAGCCTTC TGTGAGTGTT ACTAAGCCTA
    89521 CCTCTGCTGT TCTTGAAGTT GGTTCTACCT ATGAGCCTTC CTTTACTGCT ACCCTTAACG
    89581 GTGGTAGGTA TGAGTTTGGT CCTGCTACTG GTATTACTGC TTCTTCCTGG GAAATCACCG
    89641 ATACTGATGG CCACACTGCT TCCGCTAATA CCGGTAGCTT TGATAGCTTT GTTGTTGGCG
    89701 ATGATACCAA TTATAAGGTC ACTGCTAAGG CTAACTATGA AGATGGCGCT GTGCCTCTTA
    89761 CTAATAAGGG CAATGCTTAT GCTTCTGGTC AGATCAAGGC TGGTAGTAAG TCCAGCACCT
    89821 CTGGTGTGAT TAAGGGCTTC CGTGCTGGCT TCTATGGTGC TCTTACGACT AAGGATGGCG
    89881 AAGTCAATTC TGCTCTGGTT CGTAGCCTGA GTGGTAAGAC GACTGCTACT CCTGCCTCTG
    89941 GCAATACCTG GACTATCACC ATTCCTGATG GTGCTGTTCG TGTTGTCTTT GCTTATCCTG
    90001 CTACTCTCCG CGATGTCAGC TCTGTGCTTG ACGTTGGTGG TATGAATGCA GAGATTAAGA
    90061 CTGCTTTCAA GCAGTTCACT GTTGACGTTG AAGGTGCCAA TGGTTATACT GCTAAGTCTT
    90121 ATAAGGTGTA TGTGACTGAC TTTGCTTCTG CACAGGTTGG TAGCAATACG TACACCGTGA
    90181 AAATTTAAAG AAGGAGGTTA GAATATTATG GCTAGTTATG CTGGTATTAC TAATACCCTC
    90241 GATTTCGCAG TAGCATTTAG TCCCAAAACT GCATTCCCGC TTGATGCGAG AAGTATGTTT
    90301 GGTTCTTATG ATGCTGCTGT GGCTGCCGCT CAGACTGCTG AGAATGCTGG CAGTTCGAAT
    90361 ACCGTATATT ATTTCGGTCA GATTCTGACC GTCTTTGAGA ATGATGTTGC TAGACATTAT
    90421 TCTATCCAGG GCGATAAGTC TCTCAAGGAA GTCGGTTCTT CGACTATCGG AGATAACAAG
    90481 ACTATCGTTC TGAATAATGA AGTTCTTAGC CTCAAGAACT TTGGTGTCCA GTACTATAAG
    90541 TACGTCGACG CTACTGAGGC TGCTGAAGGT CAGGAAGCTG TTGAGGCTCA TTATGAGCTC
    90601 ACTACTGGCT GGAAGGAAGG TTTGACTCCC AAGGTTGTCA AGAATACTGA AGGTGAGTTT
    90661 GAACTCGCTT GGTATGAGCC TTCTAGCACG ACTGTTGAAG GCCTGCAGAG TGCTCTTGCT
    90721 ACTGTCCAGA CGACTGTTAC GAACATGGAA ACCCGTGTTA CGAACATCGA GGCAAAGGAC
    90781 ACTGAGCAGG ATAGTCGTCT TGATGCTCTC GAAGCTGATA ATACTACCTT TAAGGGTGAT
    90841 GCAACTGTTG AGGGCTCTAT CAAGAACCTT GTCAATGCTG GTATTGCAGC TCAGCTGGCT
    90901 GATCAGCCTG AAGCTTTCGA TACTCTGAAG GAGATTGCTG ACTGGTGCAG CACTCATTCT
    90961 TCTGACGTTG TCGAAATGAA CAACAATATC ACTGCTAACA AGACTGCTAT TGCCGCTCTT
    91021 GAGAAGTTTG TTGGCAAGCT TCCTGAGGGT GCTAAGGCTA CTGATGTTAT CAGCTATATT
    91081 GCTGAGTACT ATACTACCCA GACTGCTAAC TATGGTGACA TTGTTACCCA TAATGCTTCT
    91141 GAGTTTGCTA CGGCTGCTCA GGGTGCTAAG GCTGACAGTG CTGTCCAGGT GGTTGAGGCT
    91201 GGTACTAATG GTCACATCAC CGTTGATGGT GCTGATGTGA AGGTTTATGA GGCTCCTGTT
    91261 GCTTCTACTT CTCAGCTCGG TCAGGTCAAG GTTGATGGAG CTTCCATTGC TGTTTCTGAA
    91321 GCTGGTGTTA TCTCGGTTGA AGCTGTTGAT AAGTCCAAGG TTACTGGCCT TGATACTGCT
    91381 CTGACTACTA CTAAGGATAA TGCTGTTGAG GATGCTAACA AGTATACAGA TGAGAAAGCT
    91441 GTTCTGAAAA CTGCTGTGGT TGCTTCTGGT AGCCAGGCTA CTTCTGGAGA GACTGCCTCT
    91501 GATGAGAAGG TTGTATCTGA AAAACTGCTT CTTGACATGC TCGAATGGAA AACATCCATG
    91561 TAAGAGATCT TTAACGATTT CTTAACACCC CCATTAGATA GAGATATGGG AGGTGGCCAC
    91621 GCTCCACCTC CCATTCTTTA TAAGCAATTT CATATTTACA ATTCAATATT TCTCACTTTG
    91681 AAAGGAGAGA ACTAAAATGC TTAATTGGTA TTTTATTACT TCTGCTCAGT ATAAGGCTGC
    91741 TGAATCTAAG GATAGTGAGA GCCTGTACTT CCTTAGCGAC ACTAAGGAAA TCTATCGCGG
    91801 TGCTGACCCG TTCACCCAGT CCGTGATTTT CTATAGCGAA CTGCCTACGA CTCCGGCTGT
    91861 TGGCCAGCTG TATGTGGATA GCGCTACGCT CGAGGGTAAG ACCTATACTG GTACCGAGTG
    91921 GAAGACGGTC ATCAAGCCTG TCGCCGATAC GGTTACTGTT GATGGTACGA ACCCCGTTTC
    91981 TGGTAAGGCT GTTGCTGCTT ATGTGACTGA AGCTCTGAAG ACTTCTGCTG CTGAGGCTCA
    92041 GGCTGCCTTC AAGGATGCTT CCTATGATAA GACCACCAAC AAGTTCACCT TTACGACGAA
    92101 CAGTGGCGAT ACCAAGGAAG TCGAGATCGC CAACCTGCCT GTTGATATGG CCTTCACGAA
    92161 GGATGCTTCT ACTGGTGTTG GCCTGCTCCA GATGAAGGAT AATGCCGGTA ATCTCATTGG
    92221 TACTGGCGTG AACCTCGATC TCGAGCGTTT TGTTAAGGCC GGTGTGTATG ATACCGAAAC
    92281 CAAGAAGATC ACCCTGTACT TTGACGACGA TAAGACTGAT AAGGTCGAGA TCGACGCCTC
    92341 TGCTCTGGTT GATATCTACA CTGGTAAGGC TACCAGCACC GCTAGCGTCT CTGTCTCCAA
    92401 GGACAACAAG ATCTCCGTCA CCGTTAAGGC TTCTGCGACT GAGGGCAACC TGGTTCAGGT
    92461 CAAGGAAGAC GGTCTTTATG TTGCTCCCGT GAATCAGTCC AGCAAGATGG ACAAGGATGC
    92521 TGATGCCGTC GAGAACAACC TTGCCAAGTT TGATGCTAAT GGTAATGCTG TTGATGCTGG
    92581 CGTGAAGGCC GGTGGCGCTA CGCTGGCTGC TGAGCCCGAT AGCACCACTC TTGCTACTGA
    92641 GGCAGCTGTG AGTGCTGTCA AGAGTGCTCT TGAGACCAAG GTTAACGAGG AGAAGGAGCG
    92701 CGCTCAGGGT GTTGAGTCTA CTCTGGATAC GGCTGTTAAG GCTGCTCAAA AGGATGCCAC
    92761 TCAGGGCATT ACTGATGCTG CTGCCGCTGC TAAGGCTGCC AAGGACGAGG AGACTCGTGC
    92821 TACTGGTGCC GAGACTCAGC TCGATACGGC TGTCAAGGCT GCTCAGAAGA CAGCTGACGA
    92881 TGAAGTCACC CGTGCTAAGG CTAAGGAAGA CGAGATTGTT GCTGCTCTGA CCTGGAAGAC
    92941 CACCATCGCG TAATTTGATT AACTTCTAAA TTAATTAACA CAGGTTCCTT CGGGAACCTG
    93001 TGTTATTTTT ATTAACTCAC ATTAAATTAA GAAGAATTCC TTCTCTTAAT TTAATTAGAA
    93061 AGGATATATA GCGTCATGAT TGATTTCTAT CAACTCAATG AGTCCGAAGT TTTAAATTCC
    93121 AATGGTAAAC TTCCTAAGGG CTCTTTCATT TGTTGCAAGG ATAGTTCTAA TATCTATATT
    93181 ATTCCTAAAC TTAGTACTGA TGGATCTCCT ATTAAGCTTA GTGATACTAT CAAAATTCTT
    93241 ACAGAATCGC AGAGAGCTAA TCTTCTCACT CCTATTAATG AGAAGATGTA TTTCTGCTAT
    93301 GATACTGGTA AGATGTGGGT TTATTATAAT GACTGGTTCT GCCTGATCAA TGATGATAAC
    93361 TCCTTTGATA TTGATCAGGT TGTTCTTCCT GCTCCTACTT CTGGAACTAC CAGTACTGTT
    93421 GATGTAGAAG ATTCTAGAAT TAAGGCCGGT ACAAGTGCTG AGTTTATTCC TGATCCTGTC
    93481 TACATTGACT TAGTATCTGA TATCTCTACT ACTGTTACTG CTGGTAAGGT TACAGTTACT
    93541 GGTACTACTA ACTATGCAGT TCAGGGTACT GTAAAGATTA AGTAAGATTT ATAAGGTCTA
    93601 TCTTACTTTA GATAGACCTT TGATCTTTTA TATCATATTG GAGGTGTACT TTATATGGCA
    93661 TACGATGTTC CTAAGTTCTT GAGAAGAGAT GGAGATAGCC TTCTCTTTGA TCAGGAAGGT
    93721 GAATTCGTAT TCTATGTCCC TGAGATTTAC TTTGATGCTG GCCGTAAAGA TGCAGTCATC
    93781 AATGGTGAGT ATGTAAACTT ACTCGGTATT CTCGACTATG CTATCTTTAG TCCTACTGGT
    93841 TATTCAAGTG GTCCTAAGAG ATTTTTCTTT CCCACTGTTT TCCTTACTAG ACCTTCTAGA
    93901 ATTGAAAAGC AGAAGAATGT AAAACTTAAG CCTGGTGTTG ATCCTCAGGA TTACAGATTG
    93961 CTCATCTATA ACAAAGATGA TCCAGTTGTA GTTTCTGTTA AGGTTCCCCA GGATATCGGT
    94021 AACGTGGAAT CATTCTATAG AATTTTCTTG TATGGTAAAC TTCCTGTAAC TATTCCTTAT
    94081 GATAAGATGC AGGATTACTT TACTGAGTCT ATTGGACTAA ATGGTTCTTC TTATAGTATT
    94141 ACTCTGCAGA TGTTTGGATT TGTTATCAGT GAGATTTGCC GCTCCAAAAC GGACTTAAAT
    94201 ACCCCGTTTA GACTCACTAA TTTTACAGAT CCAACTTCTT ATAAACCTCT TGGTATAAGA
    94261 GATGTTCCTA AGTATATTTC GCCTAACTCT TCTATTGGAT CAGAGAACTG GGACAATGCT
    94321 GTGGTAGGCG CTATCATGCA TCCTAATGAT GTCGGATCGC CCATGGAGAA GCTTATTATG
    94381 GGCTCTAGCG CTCAATAGCG AAAATTAACA TGATAGTAAA AGCTGCATAT GCTCTATGAC
    94441 AAATAGTTCT TTAAAATTCT CATAAAGGAG GAAACGTAGA ATGTATGTCG GAACCATCAT
    94501 CGAATATGAT GATCAATCGG CAATCCGCAG TCTGCCCATT GCAGATGTGA ATAATCAGCC
    94561 GTTATATCTG GCTCTGTTTA CGTCCGATAA AGGTCCTGAG GACTGGACTG AACTGGCCGG
    94621 TAAAGATTGG TTCAAGACTT ATGGCGATAG CATCTCCTTT ACCAAGCATG GCCAGCCCCT
    94681 GCTTCAGTCT GCTATCTCCA TTAATGCTGG TGCCCGTCTT CTCTCTAAGC GTTTAGTGGC
    94741 CGATGATGCT ACTCTTGCTA ACCTTTCCAT TGTCGCTAAG GTTACCAAGT CTGAATCTCA
    94801 GGTTACTGAC TCTGAGGGCA ATGCTATCTA TATCGATGAC CAGGGTGAGG AAACTACTGA
    94861 GGTCACCGAG AATCCGAAGA TGGAATCTAA GGCTGTCATC AAGTATGAGG GCCGTTCTGT
    94921 TAAGGATGTT AAGCTGAATG ATCCTGAAGC TGTCTACGAA GCAGTTAAAA AGACCATTCA
    94981 GGATGGCGAA TATCTGCTCT ATACTATCAC TGATAACGGT CGTGGTACTT CCAAGAAGAG
    95041 ATTCATGATC GTTCCTGATT ACCGTCTTTC TCGTTCCAAG GACTACGTGA TTTATAATTT
    95101 CGTGGTTAGT GAGAGTGGTA TCAATATTGA AAGCACGGCT TTCAATCCTG TTCCCTCCAT
    95161 CGTTGTTGGT GGAGCTAACT ATTCTCTGGC TAGTGTTATC GAAAAGAACT CTACCCAGAT
    95221 CAAGTGCATG CAGAACGATA CCGGTATTGA AAACTTCATT AAGGCTATTT CTGAAGCTTC
    95281 TGGTATCGAT GCTGATGAGC TTGAGGGCTA TGACTTCCTT CTGGGTTATA CCAGAAAGGG
    95341 TAATGCTCTC GAGTCTGTTG TTATCGATTC CGATGGTCTG AATCTTAGCA ATACCTTCGG
    95401 TCAGGCTCTT GCTGAGGGCT CTAATGGTAC TTTTGGCGAT AGACCTATCG AAAATGAGGA
    95461 AGAGTATGCC AAGCAGGCTA AGTATGCTCT TGGTGCTGAT GGTGCCAATG TTTATGACAC
    95521 TGTCATCTAT AACCAGGATC AGTACAAGAT TGATGTCTGC GTTGATGCTA ACTATCCTAA
    95581 GGGTGTCAAG GAAGCCATTG AAAACCTTGT CACTTATCGT GAAGACTTTG TCTTCCTGCG
    95641 TGATATGGGT CTTGGTCTTA CTAGCTATGA CCAGATCTAT TATTACAATG CTGAGCTCTC
    95701 TGTGAAGAAT AAGTTCATCG CCACCTATGG CATTAGCTAT GATGTCATTG ATCCTTATTC
    95761 CAAGAAACAG ATTAGCGTTA CTGTTGGCTA TACCCTCGCT CGTCTCCTGG TCTCCCATCT
    95821 TAACTCTGGC CGCATTCTGC CGGTCTGCGG TATTAAGCAT GGCATGATCA TTGATGATAT
    95881 TGTTAAGGGT ACTCTTAACT TTGCTCCCGT TGTTTGCCCG GAGCCTCTGG GTAACCAGAA
    95941 GGAAGCAATG GAAGAGATTC GTGTCAACTA TGCTTCCTAT ATCGGTGAGG ATCTGGTCAT
    96001 TGAGACTGAG TATACTTCTC AGGATGCTTA TACTCAGTGG TCTTTCCTCA ACAATGTCCT
    96061 TGGTGTTCAG GAAGTCGTTC GTGCTATCCG CAAACGTTGC CCGATCATTC GCTATACGTT
    96121 CCTGGATGGC AACGATCTCG AGCGCTACAA GGCCGATATC GAAGATGTCA TTTCTCAGTA
    96181 TTCCAGCAAC TTCAGATCTA TCGAGTTCGA GTATGTCAAC GATCCAATTT ACACGAACAA
    96241 CAAGATCTTC TACGCTGCTC TTAAGGTCTG CCATCGTGAC TTTGTCCAGA CTGAATGGTT
    96301 CAAGGTTACG GCATTCGATC TTGATGCAGT TAGTGAATCT TAAGAAAGGA GCTGCATGAG
    96361 ATTATGAGTA AGTATAATAT GTTTACTGAC CTGAGATCTC CCAGAGACGT TACTGGCTAT
    96421 ACTCTTTATC GTGGTACGAC GGACTGGACT CAGCTCCAGC AGTTTGACCT GTTTGAGACT
    96481 GGCTATCCGT ATCTGGTTAT GGTCTCTATT CCTGACTTCC TCTCGAAGAT GGCTGCTATG
    96541 GATACCGAGG TTGCTACCCT GGTTAACTCC TATAAGCACA TCATCGAGTA TGAGTTCACT
    96601 GGTCTGGATT CTGGTATTGA CGATATCAGT ACTGATTCTC TCGATATCTC CAATGAAATG
    96661 CAGGCCATTC AGGTTATCGG TAAGGTTAAT GCTCAGGGTG GTGGACCGTT CGCTATGACT
    96721 TATAAAGAGC GTGCTGGCGG TACCCTCGCT AAAATGCATG AGCTTTATCT GCGCTCTGTG
    96781 CGTGACCCTG CTTCTGGCTT CAAGACTTAT AATGGTCTGA TTGGCACTGG TGACAATGCT
    96841 ATTATCAAGC CGAATGAAGT CTCCTTCCAG AAGGAAACCT TCTCCTTCCT GTATATGCAC
    96901 ACTGACCCGA CTGGTCTGGA GCTCGAGCAG GCAATCTACT ACATTGGTTG CTGGCCGACT
    96961 TCTGCTAACC TGTCTCAGTA TGCTAGCAAG AAGGGCGACA TCAACTTCAG TGATGTCTCT
    97021 GTTGAATTCA ATGGATTCCC CCTGCGTGGT TCTTATATCA ATAAGAAGGC CAAGGAGATC
    97081 CTTGACTGGA TGAATAATAG TTCCAACAAC CTTATGGTTC ATCGTAACAG CTGGGACTAC
    97141 AATTACGAGG GTCTGTCCAA TACCTCTACT GGTCTTGCTC AGTCTTCTCT TACGTCCAAC
    97201 AACTAAAAAA TAAAGAGCGG GAGAAATCCC GCTCTTTTAT CTTTTACTTA ATCACGATAA
    97261 TACAATTCTC TCTAGAAGAT TGATAACTAT CATGATTCAT ATCATAACCA ATAAGAACTA
    97321 CAGTATCAAT TTTCTTGATT TCATAATTCT TAAAAAGTTG AGCATCTGCA AATCCTTCAG
    97381 CACACATTTT ATCGAGATGA TAAAGAAATT CTCCCACATT CATAGCTATA GGTTCAGAAC
    97441 TCTTTACAAG CTCAAGAATA CCATCATCAT TCTCTTTAAA ATCTAAAGCA TATCGAGGCT
    97501 CTTCATCAGA GCTGAAGATG AAAGTTTTTT CTTTTACATT CTTTTCAATA CACCATCTTC
    97561 TAAATGCTTC AGTAAACTCT TCTAAGGTCA TGGCTTTAGG ATCAAAAACA TTACTAAGAT
    97621 CATCAGTAGT GTTGTAAGAG GGAACAGTAT TACTGAGATC ATTTTGTGTG TAGGACATGT
    97681 TAGGTTACCT CCAATAAAAT AAGTATTTTA TCTTGCTTCT ATAAATATAA TATATTATTA
    97741 TTCAATAATT TAAAGAGAGG GCTTTAATTA GCCCTCTCTT AATTTTAATT AATACTCACC
    97801 ATAGCCATTA TCTTCAGGCT GTTCAGCTTG AACCTGAGAT TCATCCTGGC GTTTCTTAAC
    97861 TTCAAGTCTA GCTTGGTCAA GAATAGTTTT ATGAGCAGTG ATATCGATAT GAGTACCAAT
    97921 GTAATGCATG AAGAGTCTAT CTCTATATTC AGCCTTAACA GCTTCATCCT TTTCAGTGGC
    97981 AAGCTCAACA TCAATAATTG AATCAACGAA ATCTTTCGTA TTGGTAATAA GCTGATTCGT
    98041 ATTTGCCATA TTGAGGAATA CAGGAGGAGG AAGAATGACT TCAAGCTCAA CATTCTCACC
    98101 ATATTCAAAG TTGTAAATAC TAGTGATCAT GCGAGAGAGA TACTTCTGAT AAGCTTCCTG
    98161 CCTCTTATAG ACAGTACGAA GGAACTTAGA ACTAGACATA GAAAGTTGCA TTGCATAATC
    98221 AACGCTTCTT CTAGTCTGAA TGATTTCATT AGGAACACCA GTGCTATCGA TAGCCATATC
    98281 ATGAAGAATA TCCATAAGAT CTGTATGGAC ATCATAATTT TGACCAGGAA TAACATCGAT
    98341 AGTCACAGGA GATTCACCAG ACTGGCTCTG CGGGATTACA TAGTCATTGA ATTTACCAGT
    98401 AATATTCAAT ACATTATTGA TACTATTGAA CTGACGAATA CCAAAGTTAC CCATCTTGAT
    98461 CTGATTGATA ACGTTGATAA GAGTCTGAGC AATATTAGTA TCAACAGACT GTTTGACATA
    98521 ATAGGCACGT TTATCCTGGC CTCTAGTCAT AATACCAATA GTATTCGTGA TATACATAGA
    98581 AGAATATAAC TTAGCAGGAA CCATACCCTT AGCAAGATCA CTAATACCTC TATGAGAATC
    98641 TTCATCAAAG GTAAAATAGC AATGATGAAT ATCTTCAGGA GGGACAAAAG TAACCTTGAT
    98701 CATATCAATA CTCGGAGAGT TATAAAGATC ATTAAACTTA AGAATCTCAT AGATTTCCTT
    98761 AGAGAGATCC TGATTAGTAT TAACAAACTT TTTATCAATA AACTGAGACA ACTGACCAGC
    98821 GACATACTTC AATGTCTCTT CCTGTCTAGT AGAATCAATA TTATTGAAAT TAACTCTATT
    98881 TTCGCTACCA GAAGCAACCA TTGGATCAGT GAGAAGGTTT CTAAAACCAT TCATCTCTGC
    98941 AGCACCATCT TTGCTTCTGA ATTCGATATA ATAAAAACCA GCACAGGACT GTTCAATATA
    99001 ACAAGGGATA ACAAATTCTC TCTTGAGATA TTTAACAACA GCACCTGGAG CTTTGACTTG
    99061 ATACTTAGAA ATATCCTGAT CTTTCACATT AGATGCAATA AGACCATCAT TCACTGTACT
    99121 TCTAAGTACA TTGTCGAAAT TGAGATTTCC TTTAGCCTGA GGAGTGTTAG TTTCATGGAT
    99181 GTGGGATCCA TTATTGACTT GTGTGGCAAA ACTCTCAGAC AAAGACTGGG GCATTTTATT
    99241 TTTAACTCTA GTAGATTCTG CAACTTCTCT AATTGCAGTA TCAATAATGC CAGAGTTATT
    99301 AAGCTCGATA TTAAGCTTGA AAGACTCACC ATTAGCAAGA ATAGGAGTCT CTACCATCTT
    99361 GGTGGTTTTA TTGCCTAATT TGTCTGTAAC TACAGATTCT GTTAAAGTAC AACCATTAGA
    99421 AGTCTGTACC GAACTAGCAT TATCTCTAAT AACACATCTA GTATTATCCA TGGATAAGCT
    99481 ATAATGCTCA GTGAAAGATT CAGCAGCTTG ATAAATCTCT GCTTCAGTAA CCACAGACTC
    99541 CTGTCTTACA TAGGGTTTAT CGAGAGAAGT CTGAGGTTTA GTAGCAAGAA GTCTAGTAAT
    99601 AGCTGTAGAA TAAGGGACAA TATAAACAAA TTTCTCTCCA TACTTAGCAG CATCAACATA
    99661 GATCTCTTCA GCTTTACGCT GAAGATCGTA TTTCTTTTTC ATCTCTGCAA TTCTAGTAGC
    99721 GAGAGTCTCA TTGTCTCCAT CGGTAGGAAA TTTAATAGTT AAGAAGTCTT TAGAGAAATG
    99781 ATCGGCAGAA AGAACAGAGT CTTTCTTAAC CTCAAGAGCT TCTTCAAGAT CAGGGAAATA
    99841 TCTACAGACT GTATCAATCT CATCATCCAA TTCTTTCAAG AATCTATTGC TCATGAAAGT
    99901 AGAATAGAGA TCATCCATCA TCATAGGATC TTCAAACATA GATTGGATAC CATTGATGAT
    99961 TTTATTATTG CCCAGATTCT CTACAGGAGT ATTTCCAGAC TTGCTAAAGA TTCTAGAATA
   100021 CAGAACAGAG ATACTTGGCA TACCAGTCGT ATTCATATTT CTACTTACGA TACCATCAAT
   100081 ATTGTCATTG ATAGATTGGG TGATGCTATC AATGCTATTC GCAGCCTTGG GAGAAGAAAA
   100141 ATAAGTAGAC TGATATAAAT CATCCATATT CTTCTGTACA TTGGCAGCGA TATTTTGAAC
   100201 TCTACGATTC ATTCGTTGGG TATTTTTATC TTCATTTGCC ATATTCAAAA TCACCCCAAA
   100261 TTTCGTATTT ATAGATTACT TGGATGTTTG GGGTATGGTA TTACAAAAAA ATAAACCATG
   100321 GGAGCTATAT ACTCCCATGG CTATTTCTTT TATGCAAGAT TAATCATAAA ACTACTAGTC
   100381 TTTGCTTCAA AGCTAGTAAT ATCAGGAACT CCTGCAATTT TGATTTTCTT TCTATGAACT
   100441 GTAAAAGTCA GCATAAACTT ATTAGACTCG AACAGATCAT CTTGAATAGT GATAGAAAGC
   100501 TTATCTGTCT TCAGTAAAGG GCCCATTAAT GCTTTAAATA CATAGAAGCA ATAGGTTTTG
   100561 CCATTAGGAC CCTGTACTGT AAGAATCTTT CTACCTTCAG ATACTTTAGC ACTATAGATA
   100621 TGCTGGATAA CTTCATTAGT CTGAAATTCA TCAATGGTAA ATCCAGGACT AAGAGTAAGA
   100681 CATCTATTTT GATATGCTGC AATAGTATCT GTATATTTAG GATACATGAA ACTCAATACA
   100741 AGCATTGCTG TACAGAGACA TTCCATAATA TCTTCGCCTG TATTCATATC CACAAATCTA
   100801 TATCTCTCCG TATCAAATCC AATCTTACCA TTCATAAAAT CAGATCTAAG ATGAGCAGGA
   100861 AAGATAAAAT ATGGATACTC AGGCACTGTA AAATAATCTC CCACTTGAGA GATAATTACT
   100921 TTTGCTTCTG TAGTAAGCAG CATTACTGAA GTAAAGAACA ATGGAGATCT TACTTCAAAA
   100981 GGAATATCAA TACTTAATAC AGAATAGGAT TCATCATAGA ATCCGTAGAG TTTATTAGTG
   101041 ATTGGATCTA AATAAAACTC TTGACATTTA GAGGCGGATG CCAATGCTAC AATGGCATCC
   101101 AGTCTATCTA AATATCTGAA TTCATTCGAA GCGCTGGTTA GGATGACTGG TTGCATAATT
   101161 TCTCCACTCC ATTGCTTTAT TAGTATCAAA TGGAACATAT TTATCCAGAT GAATATTATC
   101221 ATCATCAAAA ATCATACCTG CATGAGGCAG AGGACCATTG CAAATAAACA TTGGATCAAT
   101281 ATATCCATTA GAATCGTATA CCTTAAGTCC ATACGTAGGC ATACATACTT CTTTAAAGAA
   101341 GTGTTCTACG TCATGTAATA GTTCAGTAAA GTCAGCAAGA TTAAACCATC TTGTTCCAAC
   101401 TTCAAGCCAT ACATGAGACT GGAAATCTTC AAAGAACTGT CCGCCACGAG AATAAGTCTT
   101461 ATCTCTCTGA CGGTTTTCAT GCTCATTAAT ATGATCATCA ATATAGACCA TACCAATCTG
   101521 AGTATTAGGA CCTAAATTAA ATTGACGATA AATCGAAGGA TACAGGGATG CATACAATTA
   101581 TCTTCACATA AGTTCGTTAC TCTTATGCAG TTCTCTTATG AACTTCTCCA TGTCACCATG
   101641 GAAGTTGAGA CTATATCTTC ATCCATATTT CTATGGATGC TCTCCATTTC GGATTCACTT
   101701 GAACCCTACG TCATAATGAC TAGTCGTTGA ACCTCCTTTC TAATTAAAGT TTGGCTGCTG
   101761 ATTGTCTCTA TTGAGAGTTT CCAGCAATTA AAAGAGTTTT CACTAGATTA TTACTAATCT
   101821 AGGCGACAAT GCGTTTATCG AAGTCATTGA GGTTGTCGAA TATCGAAATA GGTACTCCAC
   101881 AAATCCTCAT TTTAGACGTA TCCTTCAGTC TGGTCATGTC CGCGACATAT GCACCAGGGA
   101941 ACTTTTCGGT AGGAGGAGGA TTAAATTTAT TGACATTATT ACCCATGATT AATCCACTCT
   102001 TATCGAATTC TTTAATTCCT CTATTAGTCA AATACACAGT CTGTCTATGG ACTTTAGAAT
   102061 AACGTGTATT ATTAACAATA GCCTTGGAAA ACATATAATC TATATCACCA GTTTTGGCTT
   102121 CAATACATAC CTGGACAATA ACGTCCATGA TATTATAGAA GACAAAAGTC TTATAATCTT
   102181 TATAAGGGAG CTCAGAGATA TTAGTAGTAA TATGCTTATA ATCGAGCTTC TTAACCTTTG
   102241 CTACAGTTTC ACCTGTATAG TCCAAGCTAT AAGACAAAGG CCTAGATCTT CCTTTACGAC
   102301 GAGATGCATA CTGAATCATC TGGTCAATAT AGACAGTATA ACTACTAATA TTAGCAAAGT
   102361 CTCCACGCTC TGCTAATTCA TTCTTCATTC TCTCATCCAC GAAATAATCG CAATATTTAA
   102421 GATTGAAATC AGGATGACAA ATAATCTCTT CAGGCCTTGC TCCTAATCTC TGAATACGAG
   102481 CAATTAGATA AGGAATATCG AATGACATAT TCCATGCAAG ACAGAAGTCT GGTTTGAAAT
   102541 TATTAATAGC TGCAAAGACA TCTTTGATAA GATAGATCTC TTTGTGCTTT GGATAAATTA
   102601 AGAAGTTATA TTCAAATTTA TCAATTCCAA AATGTTCTGC ACGTTCCTGG CCACCAACAG
   102661 CATTGATTAC AAATGCTTTA AGCTCAGGAA ATACAGAGCC ATCTTCAACA CTCTTCTTGA
   102721 AATCAATAAT TTGTGGATTT CTGTCCTCTT CAAGTAAGAA TGTAAATACC TTATTCATAT
   102781 AAGGTAAAAT CAATGTCACT GCATTTACAG GGCATTCACC AGGCTCAGGG AAATCTCCAC
   102841 TCATATACAA AGTATCAACC TCAATATCGA GATAAGACTT TGTAACAGGT CCTGGTTCAT
   102901 TTGTATAAGT TTTACCAAAG AGGAATCTAT AATAATCTTC AATATTCATA TCAGATCTAA
   102961 ATACATCCGG TAGAGCATGA AGCTTAGCAT TCTCTCTAAA GTTGCCTGTA GTCTGATTGT
   103021 CTTTATAGAA TCTCATGTGC CCTGTAGACT CTGCAATATC TCTATCGATA TATCTATGGA
   103081 CAGCCTCAAC AGGCTCGAGT TTGTCCTTCT CTTCAAATAA TCTATTATAA TTCACTCTTG
   103141 CATCAGGCTT TGCAAGATAA TACGTATAAA GAGGATCTTC AATTTCCTCT TTATATTTCA
   103201 AACCTGTTGT GTTATCTTTA TAAACAAGAA TAAGACCTTC GTGAGTTCTA TCATTCTTAT
   103261 CTTTAAAGTT TTTACACAAG GTATTCATGA TAGTAATGTC ATCACCAGGT TTATGAGACT
   103321 TAAGTTGTAA TTGTTCTGGC ATTTATATAC CTCCTATACG TACTCATTGC TAGTGATTTT
   103381 GATTTACTTA GATGTTTCGC TCATCATAAT AATATACATT TGAACTTATT TTAAGAGATA
   103441 AAAGATTATA GAGCTAGGCA ATAAACCTAG CTCTATAACC CTTTCAGGTG AAGTAAGACA
   103501 AAAGAAGATT CTACTATGCA TGAACGCATC ATGATCACAA GCAGTGAGAC GAGCCCAATC
   103561 GCCTCTACTA CTTACTTTAT AGTTATAGGT AGGATAAATT GTAATTCTGA AACATGATAT
   103621 TAAATACTAT AAGGAGGATT TATCTGAAAT GTTTTTCGAT GTAGATTTCA GCCCTATCCT
   103681 GAATATGGAT CCTGAAGAGA ATAAAGAAGA AGATGCTGTC ATTGGTGTAG ATTTCTCTGC
   103741 CTTTACTAAA GAAGGCGGTT CTACTTTTAC TGATGATATG GCTAAAAAGA CCAGAAAAAA
   103801 GAAAGCTGCT GAGAGTGCTG GAGTAACTGG TGAGGTTCTT CCTGCTAAAG TAGCTTCTCG
   103861 CTCTGTTACT TCTGAGGATA ATCAGTTTAT GCATAGCTAT GAGAAGACTA ATGCTCTTCT
   103921 TGAAGGTGCT ATTGTTCAGA CTGATATTCT GAGTTCTGAA ATTAAGGAAG ATATTGATAC
   103981 TATTCGAGCC AGTAAGACTC TTAAGAATAA GTATACTTAT ATCACTAACC TTACATCTTC
   104041 TGCATCTTCT CTCATTGCTA CTAAGATTCA GGCTATTAAG GAAATTAATG GTACTATTTC
   104101 TCAGGCTCAT AAGCTTGAAC TTGATCGTAT GAAGCAGATG AAAGATGCTG AGAAGGACCA
   104161 GTCTGATGAT AGCCGTATGA TGGATCTCTA TAAGGCATTT GTCAACACTC CTGTTGGTAC
   104221 TTATAATGCT CCTGCTATGC CTACTATTGG TGATAGTATG CTTGCTGGTG CTCCTATGGG
   104281 TAACAATGTC ACTGGTATCT CTATGGGAGG TATTGATAAT GGTCAGCTTA CTCCTGAACA
   104341 GATGAGAATG AGAATGGAAA ATGATCCTAA TATCATGACT GTCGTTAAGT TTAACCAGAC
   104401 CACTGGCGAA CGTTATTTCG ATGTCATTAA TAAGACTAAT GGTGGTTCTA TTCCTAACTA
   104461 TCCTCGTCCT GATGCTTTCC TTCTTGATGA TACTGTCATC GATGTCCATG CTATGAGTGC
   104521 TAGAAATAAG AATCTTGATA TTGTCTGGCC TCTGGTATTT GTCGGTGAAG GCAATGTTTC
   104581 GGAGTATTAA AAATAAACAA CCCAGTCCTA TACTCTAGGA CTGGGTTATT ATTTATGATT
   104641 CCGGATTTAT TGGAGAATAA CCAATATGGT TACCTAAACC GGTTATATAC AACAATTTGG
   104701 AGAATCTTAT CTGGAGATGA CGTGATCTGA TTGGATTTAC AGCAAGGATG AAATATAACA
   104761 CATCGTCATG AACACACATT TCTCCGGAAT CATTATCCTT TAGTTATAGA TATCAAAAAG
   104821 TACTGTAAGA GGGCGAGCAT ACCCTCTTAC AGCTTTTATA GTACAAAGGA GTTACATGAC
   104881 AAGAACAATT ACATGGCAAA TTCCCGCTAG GGTGCGACCA TCACCCTTAC TTATAAGTTA
   104941 AAAAATAAAA TGGATTCACA GTAGGCAGAT TAGCCTACTG TGAACCTTTA TACTTTATCA
   105001 GAGGAACTTT ACCCAACACA TATATCACAA AGGAGGTATT GAATGCATAT TCTCTTATTT
   105061 TTATGTTGAA AAATAGAGGA GAGTGGTAGA ACGCCTACCA CTCTCTCTAC CCAAAATAAA
   105121 CAGGAGAAAA TTACTGTATT ATCTTATTTT AAAGTTACAA GTGTTGTATT TTAATACTTC
   105181 CAGATGATAT TTCCATTTCC ATAGTCGAGG GTATCATTAG TCTTTAAAAT AATCATATCA
   105241 CAATCTTCAG ACTGTAATTC TGTATTGTGG GAGATCATGA TGCATTGTTC TGTTCCCATC
   105301 ATATTCATGA CATTCTTAAG AACGTCTAAG AACATGATTC GATTGTTAGA ATCCAAAGGA
   105361 CCATCAATCT CATCAAGCTT AAGAATATTA TACTTGCTAG AAGAGCTATA CAGGAAAGAG
   105421 AAGCTTAAGA TCATAGAGAT CATAGCAATT TGTGCAGAGC TCATAGAAGA GATATCATCA
   105481 TTCACGATAC CTTCACCAGC ACAAGGGATT CTAAACTCAG ATTCATTAAT GATAAAAGGT
   105541 AAGATTCTAA ACTGGCCATT GAAAAACATT GCTAAGAGAT CATTAGCCAC TTTAATAATA
   105601 TTACCCATAT ACATTTCCAT GAAGGTAAGC TGAATTCCTG TAGTGGGAGA AGAGTAATAG
   105661 CGAATAGTTT CAATAAGATT ATATTCTCCA TTGAGCTGTT CTAGTTCTCT ATTATAATCA
   105721 TCAACAAGTC TCATTTGATG ATTAAGCCTA TCTCTTTCTT GCATAAGAGG ATTAAGTCTA
   105781 GCATTAATGC TCTCAATAGA TTCTGCATAC TTAACAGCTA TTCTCTGAGC ACCATTAAAC
   105841 TTTTTAATCT TTTCCAAATT AGCTTCATAA GTCTTCTTAA GCTCATTGAA TTCTGTTTCT
   105901 ATCTTAGCTT TATTATCTTC AAGATCCGCT ACTACTTGAA GATTGCTAAG AGTACCATTA
   105961 AGCTTAATAA TAGTAGTATC ATTAGCAGCT AAAGTAGCTT GGATAGGTTT AACCATTCCA
   106021 TCAATCTCAG ATAATCTCTG ATTGATTCTA TCAACTGCTC TCTGAATATC ATCCACTATA
   106081 TCTTGCTTAG ACTCATAAAC TGCTTTCTCG GATTCAAGAC TCTTAATAGA TTCTATGATA
   106141 GCTTTATAAT AGTCAAACTG AGCAGCAAGA CCAATATAGC TATAGATAGT ATTAAAAGCT
   106201 TCTTGATAAT CTTCTCTAAA AATAGAGTCG ATTAAGATCT GTTTGTCAGC AAATATATCA
   106261 CCACAAGGAA GCTTAGAAAT GATAGCTTTA TTAGTATCTA TATCTCTAAT AAGATTTCTA
   106321 AAATCATTAC TACAGAGATT GATTTTACCA TATCTCTCTA GTTCCACAGA AATCTCTTTA
   106381 TATTTCGTTT TCAAGATTTC TAGTGTCCCA GATGCCTTGG TCATGCGGCT TCTAGGATCG
   106441 GTTTTAGAAA TGGAAACAGC TTCTTTGATA TAAGGACAGC TATCAATTAC ACATCCTTCA
   106501 GGACGTGATT CTAATGCTTT AATAGTTTCA AGATCTCTAC TAATAGAATT GATCTCATTA
   106561 GTGATAGATG CAATCTGATT ATTAATCTCA TCAAGAGAAA TAGATAAAGC TCTAGTATCT
   106621 AAAGGATCCA TAACTTTACC TGTAGTCTTA TAATGATTTC TTACAGTCTC TAAGACTTCA
   106681 TAATCATAAG CATCTTTAAG ACCTTTTACT CTCTCTGCAA TATTCTTAAG AGTATTAAGA
   106741 GCAATAGTAT AAGTGTCCTT AGAGAAAGCC AAGATATCAG CAATACCTGT AATAGATAAA
   106801 GCTTCTTCAA TATCTTTCTT CTCCTGATAT TTACAAGCTA ATTTGTCGCA GACATCTTCA
   106861 TATTTCCATT CTTGCTCAAA AGATTGAAGT CTTTGAAGCT TCTCTGCTAA TTCAGATGCT
   106921 TCAGATTCTC TTTCTCTTAA GAAAGACTCA ATCTGGCCTC TCTTAATCTG ATTATCTACA
   106981 TTAAGATTAT TAATCTTAGC TTTAGTATCA TTGATAGCTG TAGCGATATT ATCGGTAAGA
   107041 GAAATATTAG CATTCAATCT AGCAGATGTG ATAGAAGTCT TAGCTCTATC TAACTTCTCT
   107101 TGCAGATCTT TAAAAGCTTC TTCTGTAGTC TTAATAAATT CTTCAAGGGT TCCATCAGGA
   107161 TCCATTAATC TCATAGTAGC TTTCTGAGAA GCTAAGCCTT CAATAGCTTG ATCCTTCTGA
   107221 TCTTGGGCTT CATTAATTCT CTCATCAATG CCATTAATAT TAGAGAGTAG TACATTGATA
   107281 TCTCCAATAG ATCCAAGCTT GGCAGAAATA GAACCAATAA GATTCTTATA ACTTGTAGAT
   107341 CTCTTTGTAA GAGATTTATA GATATCATTA TAAACCTCTA AATTATTAAG AATGGAATTG
   107401 ACAAATCTCT TTCTATCTGC AGGCTTCTTA TCTGCAATAC CTCTATCATC TGTAGATAAC
   107461 TGCGATAAAG ATTCAAAATT AGGATCTAAT CCTAATTCAT CATAGATAAG ATCTTTATAA
   107521 GAAGAGACAT TTCCATTCTC ATTTAATGGA AACTCAGTTC CATTAATAGT TTTAAAGATA
   107581 TATGCTTTAG TGACTTCTCT CTGACCATTA TTCTTCACTC CATGAATGAA GCTAAGTCTA
   107641 TAAAGAATAT CACCATTAAT AAGAATAATT TCCTTTTTAG CAGGTTTCTC TGGAATGAAA
   107701 CAATCATTGC TATCAGGAAA TACTGATAAA GATTTCATAA TGGTAGATTT ACCACTACCA
   107761 TTATCTCCAC GAATCACAAT GGTCTTATGG GTTCCTCGAG TAAAATCTAT AAATATTTGA
   107821 CTCAAGCCCA TACCATTGTA AATACCAATA TAATTTTCTA GGTAAATAGA TCCAAATCTC
   107881 ATATTTAGAC CTCCATAATT AGCCTTAATG AGCTGTTTTA GGAATAATAA GATATGAAAA
   107941 AAGAAGAGAC TATTAAGCCT CTTCTTTAAA TTTTATATTG TGTTTATCGA ATAGAGTTTT
   108001 AAACCTAGCA GTCGTAGCAG GTCCTACTTT CTGACAATAC TTAGCATATT TATATGTAGG
   108061 ACTCAGAGGC AAGTTACAAA ATTCTTTCTC AGTATATTGA GTAATATCTT TTATTTTTTC
   108121 TATACCTCTA TTAGCTAATC TGGTTCTAGT ATTTACAGGG ATTTCATCAA TGAAAAATAT
   108181 CTTAGTATCT TCAGTAATAG GCATATGAAA TCCATAAAAA CTCAGATACC AATCATCCAT
   108241 CTTTGCTCTA TATAATCTAC CAAGACTATC TACAATTCTT CTTATATTAT TTGTATTATC
   108301 ACCAGTAATT TTAGCGATAT CCCAAATTTC AAGATGATCA TCATAGTGCA GCTTGGCGAT
   108361 CTTTCCTTTA TATTCGCCAA TGGAATTTAA AAATCTATCA ATTTGCTCTT GAGTAGCATC
   108421 TTTAGGATAT TCCATTCCAA GAGCAGCTTT CATTAATTCA TTAGTAGAGT CATAATATCT
   108481 AGGCTTATAA TAAAAGTTTC TCTTAGGCAA GTAGATCAAC CTCTCTCATA TTGAAGTCTG
   108541 CCGGAGCTAT CAATATAAAT TGTAATTTCA GCATCAGAAC CGATAAATTT AATAGAACTG
   108601 CTACCAAAGC TCACTCTATC ATTACACATA CCAATTAGAT AGGCAGCTTC TTTAAAGATA
   108661 TTATCCTTTA CAGAAACATT TTTCTTAATC CAATTAGCAC TCTGTCTATA TGATTGGATA
   108721 AATCCATCTA TTCTTTTAAT CTTATATTTA TCAGAGGCAT ATTCTCCAAA CTCTCTACCC
   108781 TCAGCAATAT ATCCTTTATT AAGAACGAAG AACTTCTCAA CTGCTGTTAA AAATACCGGA
   108841 AGCTTTAATT TATCTTGAAG AGAGAAATAA GCAACTGTAT TAGATTTATC TTTAATACCA
   108901 CTAGCATTCA ATAACTTCTC CCAATTAACT GTCTGCTTAT CTACATCAGT CGGATACTTC
   108961 TGCATCTTTC ATTTTCTCCT CATAAATATT TTGAATAATA TTTGGTCTTC CAGCTATACT
   109021 ATCTTCTCTA AACTTCTCGG AGAAAATAAG CTGATAATCA TCTCCCACTA ATGGAATAGG
   109081 AACACCATCT TCAGTCCATC GAATCTTGTA TTCCTTTCCA CACTTAGAGC ATCTCATAGT
   109141 ATATACCCCA TACTTATCAA ATGCTTCTGG AATTGTTCCA TTTAAATGAT GCTGGTCTAA
   109201 TAACTTTTGA TATTTCTGAG CATAATTATG CCAGCTATAT AATTCTATTG AATTGGTCTT
   109261 GCAATTAAGA CAATAATTAT ATGGGTAAAA TAGCATAGGA TCTTTAGGCA TTTTAAATTC
   109321 ATCCTCCTTA TACTACTATA TTATATGCCT GTTTTCGGAG TTATAGAGAT CTAAAAAATA
   109381 AAGAGGGGAA ATGAATCCCC TCTTTATTAA TTATTTATTA GGCACTTTCC AAAGGTCATT
   109441 AGCAATGCTA ACAACATCTC TTACATTTGT ACCTGCACTA TAAAGAGCAT GCTTCTTCTC
   109501 ATCGAAATAG ATGAAGACAC GATATCCATA GATTCTACAA GCAATATCTG CAAGATCAAG
   109561 ATTAGTAGTG AGAATATGAT CACTACCTCT CATAATTCTC TCCATAGTGA TAAGAGAATT
   109621 GTATTCACTT ACAAAATTGA TTGCTTCAGC ACTTGCTTTT GCTTCTTTAT TAAGAGCAAA
   109681 GTAAAGAGTT CTGCTATTAG GAACGAAAAC ATACTTCTTA AAATAATCCT GAGAAGATTC
   109741 AGTCTTATTA TTCATAGCAT CTTCAAGTTC CTTGGTACAA TCCTGGGAAA CACTAATAGC
   109801 TTCCACATGA GCATCACCAT TAATAGTACG AGGCTCAACC TTATTACCAA TACAATCTTC
   109861 ATATTCTTTA GACTGATCAT AAGCCTTATC TGCTCTATTA ATAAGATCAT TCATAAGCTC
   109921 ATCAAGATCG GCCTTATTCA GAGTTGTAGT AAGAGAGTTA TAAAACTCAT CATAGATATA
   109981 ATAGAGATAA TCAATACCAT CTTTCTCAAG ATACTTGGTA ATGGTACCCC ATCTATATCC
   110041 AGCAGTATTG GTCAAGAACT CACCAGGAGT ACTGTCAATC TTATCAAGAA AATGCTTGAT
   110101 AATGGGAAGA TCTTTAAATC CTTTCTTAAT ACACTGTCTA AAAGCAAAGA TGGTGGGAAT
   110161 AGAAAGTCTC AGCTCTTCAA AGAAATTATT GTAAGGACTG CGGCAAGGAT AAGGATGATC
   110221 ATTGTCTTCC TTCATACCTG CAGCAAGTTT AAGCATAGAA TAGAAATAAT AATTCTTATC
   110281 ACAATCATCA TTTCTAAACT CTGCATCGAT AACACCAACA AGATATCCTT CAGGATACCA
   110341 TCCATTAATA TTACCGAAGT TGATAGAGTC ACACTTCTCT CTATTATTGC CCTCATAGAT
   110401 AATATAAATA TTATCAAAAG GCACACCAGC ATAAGTGGTA AACTGATACT GATGACTATC
   110461 AAACATATTC AGCTTGATAG TGGGATCAGA ATCCATAAGA CTTGCTCTAA GATCATCAGA
   110521 GAGAATACTA GCTTCATCAG GATATCTAGT TCTCTTGATA TGATCCACCA TAGTTTCAAG
   110581 AAGATTCACA CTAGGTGCTT TAGGATCTCC AATAAGTGTA TAAATCATAA TTCTCTTCCT
   110641 TTCTTTTACA TTGCATAAAC TAAGGATTCA TTTGCAAAGT TAGCAGCATA TCCATATTCT
   110701 CTAAGAATAC TAAACTCTGT TTTAAATCCT TCTTCATTAT ATTCTTCATT TGCTTCGGTA
   110761 ATATGATCTT GATGCATAGG ATATTCATTA TAGATAATCA TATCGTAGAT AAGAGATGCA
   110821 TGTTCGCAAT ACTTAGTAAT TGCATTCATA TATCTTTCCT TATCAAGATA AGGCTTACCA
   110881 AACCCAAGAT TAGATTTAGT AAAGGGGGTT GCTCCAGATT TAATGCATGC TTTAGCAATG
   110941 CTGTCTCTAA AGTCAATTTC TTCAAGAAGA CCTTTTTCTT CAGCATCTAA ATAGCATACA
   111001 TAGCTAGGCA TAACATGATT AAGACAAACC ATATAATTAT TCATGATAGC CTCATTAGGA
   111061 GTATAATACT TACAAAGATC TTTAGTAAAT CTTGCAAGAT TACACATCTT TTTATTTTCT
   111121 TCTTTAACAA TCCATTCATG GCTAGTACCT TCAGGAGATT TCTTAAAATC TTCTTTAGCA
   111181 ATAACACTAA CTACATTTAC ATTAGTTCCA TCATTACATG TAAAAATACC TTTCATCTTA
   111241 TCAAACATCT GAGCTTCATA CCTGCAATGT TTAATAAGAA CAATGATATC TACAGTACTA
   111301 GAATCTGTAC ATGCATTTGG ATTATTGAAA AATACTACAT TAAATTCTTC ATAAAGATTG
   111361 AAATCGTCTT TAAAGAAGAA CTTAGCGAAA GACTCGAACT TTCTACAAAG CTGTTCATAT
   111421 CTTTCAGGAG TTACGAGTAC TGCGCATTCA CCATAATCAT ACATTTCGCT ATGATGAATA
   111481 CCATAGTTGA CACAAATAAT GTCTTCACCA AACGGCGGAT CAGCAATCTC ACTAAGAGAT
   111541 TTATAGGTTT CTAAAACCTT AAGCATAGTG TGCTGATACT TGTAGGGCTT AATCTGATAG
   111601 AATTCCATGA TTTAGTTTCT CCTTTTTATT AATATTTTTT ATGGAGTGAA TACTTTTATG
   111661 TATTCAAGTA AATAATATAT AACCATTCTA CTCATTTATT ACAAAAAAAG AAGCAGGATA
   111721 TTATTCCTGC TTCTTTATAT TAATACAGAA GGGATTATCT TCTGTAGGTT TAAGTTTCTC
   111781 CATCTCAGCT TCGACTTCTT TCCGTTTCTC ACTATTGCGA TACTTTGCAA GAAGACGATT
   111841 ATACTCTGTA TCAGGAATAT ATCTTAAACC ATCCCTCATC ATAGGGACTT TGTGTTTGCA
   111901 ATTAGTGCAA ATGGCTTCGC ATCTAACTAC AGTTCTCTCA TCAATAGGAT TACCACTAGG
   111961 AGATACAGAC ATAATAGATG TCTCCATATC CATCACGATA AGCTCACTAC TGCAAAGAGG
   112021 ACATTTGCCA GGTGCAAAGA ATGTCATAGG TTCTTTATAG TCACTGAATT CCATTGGTAT
   112081 CTACCTCCTT AACCCGGCAG TTGATACTTA AAGCTAGAAG GTTCTCCATA AGCAACTACT
   112141 TTAGCATCAG AATATCTGGT GAGAGTAGAA GTCTTAGAGA TTTCAGTAAA CATCATTCTC
   112201 TTGCCATTGA CAAAGATAAG ACCAGGTTTA TAAGCATGAC CCATCTTTGC TTCCATTTCT
   112261 CTACGAAATC TATACTGACT AGAAGAGAAA AGGAAATATC TTTTAGTACT ATCACCAGAA
   112321 GATTGATCTC TAGTAATAGT ATCGATATAG TCAGCCATTG GAATCACCTC TCATCATAGA
   112381 AGATCATTCC TTCATGCAAC ATTTGTGCAA TAGGATTAAT GATTTGTTCC ATGTTGCAGG
   112441 TGATTTCATT TATTTCCTGA ATCTCCTCAG ATTTATCGAT ACCAAGGACT TCCTGCTGGA
   112501 AAATCATACC CTGTTTAAGC TGAGCAGCCT GATTAAATTT CTGAATAGTT TGATTATAAG
   112561 CATCCTGCCA AGTATTAGGC TCTTCATAAT CGGAGAAATA TCCATTATGC ATATCCATAA
   112621 ATGGATTCAG AGTACCAGTA ATACCAGGGT TACCATCAGA AGAAGCATCA AGGTCAACTC
   112681 TACCAATATG GGAAGGCTGA ATGGAACGAT AGATATCAGG AATAGCCTTA TTGCCATTCT
   112741 CGCCTAAACC AGATACTCCC TTATAAGTGA ACTTGAGAGC CTGCATGGAA TCCATATCAG
   112801 AAACCATATT TCTATAGCTA ATCATCTTAG ACATGACGAT AGTCTTGAGC AAATAGAGAG
   112861 GATCAGTACG GATAGCACGA ATAATACTTT CAATACTTGC TCTCTTATTC TGATCAGCAA
   112921 CTCTATAAAT ACCTCTTGCA ATCTTCATGA CATACAAAGA TGCCACATAC TCTGCAAAAC
   112981 GAATACGTTT AACAGAGATA TCCAGATTAT CTTTGAGACG AAGACTATTA AATTCTCTAA
   113041 TCATCCATCT AAGAACTGCA TACATATCAT GCTTATCATA CTCGGAGAGC TTTAAAGCAT
   113101 TATAAGTACA AAGATCATAA ATGGTTTCAA AGGAATCAAG AATGCTACGT CCTTTTTCAA
   113161 GGGTATCACT CACCATAGTC TTATCAGACT CTGTGAAGAT CTCAATGAAC TTATCTGCAG
   113221 CTAATCTATT AAAATCAGCT CCAATAGCTC TGATCCAATA ACTCGGCTCA TAAATTTCAT
   113281 TAAGAGGAAT ACCCTCAAAG ATAGAGTTGT AAACCGTTGC AATAAAGCTC TGAGTCATAA
   113341 GATCTTCATC GAAGATAATC TTTGGAACGC TAATAAAGAG ATGCTCATCT CTCTTGAAAC
   113401 AATAGAAGTC TTCCCTCTCA ATGGGATAGT CTGTAATATA AATATCATTC AGACCTAAGA
   113461 ATTCCATTGT TTCATAATAC CCTTTTTTAG CAAGGATATA CTTAAGAGCA GCCACAGTCT
   113521 TATTGAAACA ATAAGCTGTA TAGAACGTCG CTCTAACATT TCCCTCTCCA TTAGCCTGAG
   113581 GAAGGTCCAT ATATCTTCTA AAGACTCTAA CTGCCATGAA CACAAGCTTC ATAGTAACAC
   113641 TAGGAGACTT GGACATAGAG GTCGAGTTAT TATAGGTAGA ACCATCGACA ACTTGATAGA
   113701 GGGTGGATCT CATGATGCCA TCAATCCTGA AATAATACTT ATCAACAATT CTTGGAACTG
   113761 CGATAATTAC ATCAAGATCC TGCTGACGTT CTTTATCTGC AATAAGATAA TGGACAATAA
   113821 GAAGTCTGAT ATCGCTCTCA TTCAAATTAA TGAATTCATA ACGATTATCT TTTCTCTTAG
   113881 CTTTGGTCTT ATTGCGATAA GCTCTTTCAT AATAATCGAA AAGGATCTTA TTGATTTGAT
   113941 CATAATCATC GATCACATCA AATCCTTTAA CCTGAATAGA GAAGTATGCT CCAGTACGCT
   114001 CACAAGACTT AATGGCATTA GTGAGCTGAG TCATAATCTC CTCATCAGAT CTTTCAAACA
   114061 GCTCAGGATT CATCTTGAGC TTTGTATCTG TATTGAACTG GGAGATTAAT TCTCTCTGAT
   114121 TCATCATTTA TTTTCCTCCT CTTCCTCTCC TTCAGCATTA AAACCATCAG TCAAGCAGAC
   114181 ATTGATTTTG CTACCAATCG GATTCGGAAC TTCCGGATCT TTATCTTCAA GAGTAAGAGT
   114241 AGCCTTGATA TCAAGAGCGT TACAGATATT ACGGAGTTTA CCAAATGTGA TACTAGACTT
   114301 CTTAATAAGT CTCTTATCAT TGTTATAGTT TGCCATACAT TTTATTTATA GACGCAACTC
   114361 TATAAATTCT GGTTAATTCC AGATCACTCT CTTTCGAGAC GTGTGTAGAT CATGTATTCA
   114421 TCCTAATTAC TTAGGAGCTG GATTTTTCTT CCGGCATAAG CTTCCGGTTC TACTCTCCTG
   114481 CAAGGAGATG ATCGTTGGAC GTTCGCCATT TTACAGGCGA TTCGATGCTA AACACCCATT
   114541 GCACAAAGCC TTAGGATTTA ACCATAGCTC ATCCTCAAGT TTCTTTCTAC TTTCGTAGCC
   114601 ATCACGCTTA GAATTTCTTC TTACGTTGTG GCACTTGAGG CTTTAGGGAT TCAAAGCAAT
   114661 TAGCCCAGAG AACATGCAAA TTACTCTACA TGCTGTGCAA AGCCTAACAG GCTACACCAA
   114721 ACCTCTGCTC ATATTTATCA AGGTCAATAT GTTTATCTGT AATAGCTTGC TTCAAAAGAC
   114781 TCATTTCAGG AGTATCATCA GGAGTAGTTA CAGGAATAAA CACATTGTCA ATCGTAGTAA
   114841 GGATTTCTCT CTCAGCACTG GCTAACTTAG CCTGAGATTC GATTACATCC TTAATGGAAC
   114901 TTGCTTTAGA GAAATCAATA AGATTTCTAT CACTATAAAC TACACAGTCT CTACCCATCG
   114961 GAGGGTTAAA GAACTGCATA GGACCAGCAT CAAAGAAACC AGGTCTTTGA TCCATAGCAC
   115021 TATTGCGAAT AGGATAAATA AATCCATCTC CACCTTCAAT AGCAGTAGGG CAATCTCTAT
   115081 AAAGGTCAGG ATTCTTATCA TATTCTTCAA CGGAAATTAC ATCATAAATA GAATCTCCAA
   115141 GTTTAGCTTT CTTAACTGCC ATAAATCATT GTCCTCCTTC ATAATTAAAA ATAAACCAGA
   115201 GACGAGCATA TGCCCGTCTC TGGTATAGAG GTTTATTACA GAGAGCTATC GGACTTGATG
   115261 AACTGCTTGA CCAGCTCACC CGGAACGATG TCAATGACTT TCTCTCCACC CTCAACAGCA
   115321 ACGGTGGCAG TGAAGATGCC CTTGTAGATC AGCTCGACTT CCTCAGCTTC ATCAGCATTA
   115381 GTGTCAAGGA ACTTCACAAG AGTATCAATA CCCTCAATGA AGAGCTGATT ACAATACTCA
   115441 GGCTGGGAGA AACGGCCATA CATAATCTCA GCAGCCTGAC GAGTAGAACA AGTCTGGAAG
   115501 ATATCGGTGT GGTTATCGAC AATAGTTTCG ATACCATCCA TATCCTCAGG CTTCAGAGTG
   115561 AATTCAAGAG TAAAGTTACC CTTATCATCA TCGGTGCTAT CCTCACCATC TTCGGGAGCA
   115621 TGGTAAGTAA TGATGGCACC AAACTTAAAG TTGCCATTCA TATCCTTAAG AATGAAACCT
   115681 GCCTTCTTCT CCTTATTCTT ATAGAACTTG AGAATGTTTG CAAACGTCAT AAACATGACT
   115741 CTATAGAAAT CAGGAGTACG CTGAGGAGGC CAGGTCATCT GATAATGGTC CATCATATTG
   115801 AGGGACATCT GAGAAGGAAT GCTACTAGTA GCCAGATCGA TAGTTTTCAT AGTAAATTTT
   115861 CTCCTTTTGG TTTTTAATTA TCGCCCATAA TACAGACGTT AATCACAGTT ATATTATATG
   115921 ATTATTAAAA AGTTTCACCT ATGGTAAACT TTTACTAAGA AAGATATTTG TCCATATTGG
   115981 CCTTAAAACT TTCAATATCG ACAATGATTG TATGAGGATC AGCTCTAGCG GTTTTAGTGC
   116041 TAGTGAATCC CGGGAACGGT ACAATCAAAA TATCTGTAGA CTTAGTAAGA GATGCAGTTC
   116101 CACTAATATC ATAACCCATA GAGGCGAGAT AATTAGTCAG CTCCTCATCT CTAACTCCAG
   116161 TAAACCTAAT CTGTTTACCA GACTGCATAC CAAAACTTTT GACTACATTA GGCATCTCAT
   116221 ATTCGATAGC CATAAGATCA TCATAGAAAT TATCTCTACC TATAATAACT TCAATAGCTG
   116281 TATTTCTACC AATACCTTTA ATAGAAACAA GTCTATCAAG AAGAATATCT TCAGGAGTAT
   116341 TGATAATATC AAGCAGAGGA ATCTTATTTA GAATCTTCTT CCAAGTTTCT ACTGCAATAT
   116401 TATCAAAACC AATCGATCCT ACGATTCTAT AGTCATAAAT AGGCTGAGTC TTAAGTTCAT
   116461 TAACTCTGTC TAAGAATTTC TGAGCGTTAA CTTCACCAAG TACAGCTACA TCTTCATATT
   116521 TAGTATTGAG AAGATCATGC AGACTAGTTA GATTGATTGC TTTCAAAGAT TCTGTAGCAA
   116581 AGTCTTTAAG ATTCAGCTTC TTCATCATAT TCGTAACTCT AGCAAATACT CTCTCAGGAC
   116641 AGTTAGGATT AGTACAATAA GCACTCTTAT CTGTAAATGC AAGAGGTTTG CCACAACAAG
   116701 GGCAATCTTT AGGAAACTCT ACCGGAGGAT TATGAGCACC CCATTCAGGC TGTACAGAGC
   116761 AACGAGTAAG ATATGGCATA ACATCATTTC TATACTCAAG CTCAACAGCA TCGCCAATAG
   116821 CAAGATTAAG CTCTCTGAAT CTTGCATAAG AATGGCCACT AGATTTGGTA TGGATTCCTC
   116881 CATAAAACTC CACAGGAGTA TAGTGAAGCA TCGGAGTAAC TAAACCATTC TGCCCAATGG
   116941 TATAGGTATA TCCTGTAAAC ACAGCCTGTC TAACCATAGG ATTAAACTTG ATAGCCACAG
   117001 AATACTTATT TACAGAATTT TCTCTACCAA GGAAGTTAAT AATCTTAGGA TCTGTATAAG
   117061 AGACAACAAC TCCATCATAC ATGAAAGGCA TGATAGGACG AAGCTGTTCT GCTTCTTTTA
   117121 CAAACTTATA GACTTGATAG AGAAGGCTAT TGTAATTTCC CTTGACAATT GCATAGCGAA
   117181 GCATTTCACC AGAGTTATAG TACTTATTCA TAAACTCCAC TTCAGTCTTT CTATCAATAT
   117241 CAAGAGAAGT TGCTAATGGG ACAAGAGTAA TCAGATCTCT ATAATTAGGA GCATCAAGAG
   117301 ATCCCAATAA GCCAATGATA CCATTTCTAG CATTCTTATA AGGCTTATCT CTAAGAACAG
   117361 ACATCTTTGC TAAGTTATTA TGAGTCATAA TGGCTTCGAA CTTCATACCA AAAGACTCTT
   117421 CATCCTTCAT TTCAGGACAG AAGGGGAATC TATATCCTCC AAAGATAGGA GTAAGATCAG
   117481 CTGCTAAGTC TGCATCTGTA TCTCCTCTAG ATCTTGCAGA GATAATATGA TCAGTTACAT
   117541 CTGCTTCTAC AGATACACCA TCATATTTGA GCTCTAAGAT AAGTTCAATC TCATCATTAG
   117601 TACCAAATAA TCCCATCTGA AGATGCTTGC CCAAGAAATC TCTCTCAAAG ATCTTTACAT
   117661 CTCTATCATC ATAAACTCCT CTATCTCTAG CCTCTTTATC AAGAGTAAAC TTACACTTGT
   117721 CAAGAGTACC AACAAGCTTC GGATATTTAT GAGGAACAGA TAGGTTCTTT CTAGCAGAAT
   117781 CTGCAATAGC AGTTCTATCA ATATTTTGAT CACAAATTTC TGGATATACA TTGGGAGGAT
   117841 ATCCGATATT TTCATAGAAT AACTGATCTT TGAAATACTG ATCAGGATTA TCTAAGAAAA
   117901 TCATTGGAGT CTTAATTTCC GAATTATTGA TAATTTCTCC ATCAGAGCCA AAATCAATTG
   117961 GAGGAGCTCC AACCTGAACT TTCTCATTAT ATTCTTTATC TCTCTCTAAG AGTAAATCAT
   118021 ATACTCCATC ATCAAGAGGA AGAAGAGATC TATCGGTATT ATTATAAACA ATCTGACAGA
   118081 TCTGAATGAG AAGATTCATA CAAGTTACAT CATATTCATT GAGCTCTTTC TTATTAAGAA
   118141 TTTCAAGAGC TGTCTTTCCA CAATACTGAA TGCAATCTGT AGTAATTACA GATATATCAG
   118201 CATGCATAAG ACTGTCTAAG ACAGATTTTA AATATTCCAT TTTATCACCT CATTGGTATG
   118261 ATATATGGTT GATTATAAAG ATGGCGTAGA GTTACTCTAC GCCATCTTCA TCAAGATGAA
   118321 CTTCATCAAA GAATTCCATC GGGAAGAATT CCATAGGACG TTTTACTTCC TTGTTTCTCT
   118381 TCTCTATCAT TTCTTTAACA ATTCCATCAA CATCAATTTT CTCTCCCTTA GCATAGAAGA
   118441 TCATGGGATC CTGAGCAGGT TTATCCCAGA ATACCATAGG ACTGATAAGG GCAGGGAATT
   118501 TTCTCTTCTT AAGATGCTTG CTGAAAGTAA GCTTAAGACC CTTAGTCTTC AAATAGACAT
   118561 TCAAGATCTC GGCATTTCTA TTCTTAGAAT CCATGTCGAG CTTTACGTCA ATATTGAAAG
   118621 GATCTGCAGT CTGAAGCTGA TAACAAAGCT GTCTAGCCAA AGGAGAAGAG CTATAGATCA
   118681 TTAAGATCTG AGATACAAGA TCTGCTCCCA TATGGTTAAA GTTACCGAAT TCCATTTCCA
   118741 TAATATTTAC TATCTAGACG CAACTCTAGA AGTCTTGGTC AATTCCAAGT CACTCTCTTT
   118801 CGAGACGTGT GTAGACTATT TCTACATCCT AAATTATTAG GAGTCGGATT TTTCTTCCAT
   118861 CATAAGCTTA TGGTTTTACT CTCCGGTCAG GAGATAGTCG TTGAACCTTC ACCAGCTTAA
   118921 AGGTGAGTGG ATGCATGAAC GGCCATTGTA ACAAGTTTTA GGATTTAACC ATGACTCATC
   118981 CTTATCTTTC TTTCTACTTT CGTAACCTTC ACGCTTAGAG TTTCCTCTTA CGTTGTGGTA
   119041 GATAAGGCTT TAGGCTTTAC CTGCAATTAA CCCGAGAAAA CATGCAAATT ACTTTACATG
   119101 CTGTGATTGC TGTTAAGCTA CACCAAAGCG AATCGGCGTT CTGGAATAGA GTGCTTTGTA
   119161 ATTATTGCTT GCTTTATTTC TCGTATTCTC ATTCTTGATA TTAGTCGAAG AGAGAGAAGT
   119221 GACAGAGAAC TTTTCTTCAG CATATTGTTT AAGTCTATAG AAATAGAGAT ATCCATATAC
   119281 GATAGGTCTT CTAGATTCGA CGTATCTAAT CTCCCCATTA CTATCAACTA AAGGCATTTT
   119341 AAGATTATCC ATCCAGATCC AAGGGAATTC ATCATAGAGT TCTTCAAGTT TCTGAATAGT
   119401 CATATTCTCA CTAATAGGCT CTACACTGAT ATAGATTGCA TTATCATCAA GCAGAGTCTG
   119461 TAAGTAGAGA ATTCTTTCAT CATCTGAAAG ATTGTCGAGG AATACATCCA TGTATTCATA
   119521 CTGACTAGGG CTGACAATCT TAAGAAGTCT AAGATAACAA TCCAAGCATT CTGCTACATT
   119581 GGAACAATTC TCTCTAAGGT GTTGTACAAT CTTGATACAA ATATGAGAAA CACTTAACTC
   119641 AAAGAGCTGA CCTGCATTCA TACGACCAAT AACACCGCAG ATATTAAGAA GCACATCAAT
   119701 ATGCTTTCCA TCAGGAGTCT GAGGCATTAA TTCATTAGGT CTGATTCTCG CTGTAACACC
   119761 TTTACCACCG TATCTATTTG TAAGCTTGTC ACCCCGAAGG ATAGGAATAC GGTCGATTAC
   119821 AGTGATCTCA ATAACCATAT TAGAGAAAGC CTTACCATTA GTATAGTACT GCTTTCCATT
   119881 TAAAGCTCCC TTAGCATCAG AATAGAGTTT CTGAAGATTA TAGTCCATTT TATAACCTTC
   119941 ATGGAATAGA CCAGAGATAT TATTAATGGA ATCTACAATC ATCTTAAACA TAGACATCTG
   120001 ACTCTGATAA TACTTATGGA TCTGCCCATA GTAGGGATTA TCCACAAATC TATCAGGAGC
   120061 ATTGCAATAT ACATCAATGT CAGATACGAC ACCAGAAACT GTGTATCTTT CATCAGAAAT
   120121 CATGAGTTCT CTAAGTCTAT TATAAGAAAG AGAATAAAGA GATTCTTCTT TTTTCTCTAC
   120181 TCTAAGACCA CAGAGAATTC CATGCTGAAT TTCTTCTCCA ATATCGGGGA AGATTTTATA
   120241 GTCTTCATCT TTTCCATAAA GATTAAGAGG AATTTCATTA TCATTGATCT GAATAGTGAC
   120301 TTTCTTAATC AGAGGAGAAG ATAAAGCTTT AGCTGCATCT TCAGAAATAA CAATGGCATC
   120361 TTCCATAGTC TCTTCACATG CAGTATATAT AGTCAAGAGA TTCTTTCCAT CCATGCGATT
   120421 GTTATACTCA TCAAATGCTG TGGACTTCAT AAGAGCTGTT CCCTTAGGAA TAATATCACC
   120481 AGGCTCTACG AAGTTAATAG CACTATTAGA GCTATAGATA TATCCATAGC TCTCAGTAAT
   120541 ATGCTTGTAT TGCTTCTTCT CAAAGACTGT AAGTGTCTTA TGCTCATGAT CAATACAAAT
   120601 TACATAGTAC TGATATCTCG GATTATTAAT AAACTTTGGA ATGACTGCAA TGACTTCATA
   120661 TTCATTCTCA GTCTGTACAT AAGAGGAAGA ATATAATCCA AATTCTTTCT CATAACCAGT
   120721 CTGAATGTAA GGTACATCAG GATCGCAAAG AGTCAATCTC TGTTCCAAAT GCGTACCAAG
   120781 CATTAGTTTT CGAGAACCAG AGTTAGAAGG GTTATTAGGT TGCATAGCAC CTTTACCCAA
   120841 CATTCTCTCA GGTCTATCGA ATTCTATATC TTTAAAAGTT CCTTTTAAGT CTAATTTAGC
   120901 CAAAATAAAA TCCCTCCTGA TAATTATACT AGTAGAGACA TTTTTGGTAT CTCTACTAGT
   120961 ATAATATATT TTTTCAGATG TATTTACTCT GCAGCCATTG CATTGATTTT ATTCATGATG
   121021 CCAGAAGTGA ACTGATAGTT CGTCTTATTG GGCTCATCAG TAATTACATC GATGGGGATC
   121081 TTCTTAAGCT CATCTGAAAC AGCATCAGCA AAATACTCTT GGAACTGAGG ATTGGATTCA
   121141 AGAGTAGCCT TGAAGTTCTT CTGAGCAAAC TTAATATCAT CATGGTCATC AATATAAAGA
   121201 TATGCTCCAG CACCCTTAAT GCGTCCAGCA TTTTTAAGCA TGACAAATAG ACTAAGCTCA
   121261 GGATCAAATC CTGTAGTCTG ATTAAAGACC ATAGTGACAG ATTGACCAGC TCTGGAGTTA
   121321 CGAGACTTGA TCAAAGTGAT ATCAACAAGA TTACCACTGA AGCCAAAGCC TTCACCCTCC
   121381 TTAAGCTTGG AGTTATCATC AAATCTCAGA AAGACATTAG CAAGATAGTT AACCGTACGA
   121441 CCACCAGGAA CCTCTTCACC TTGCTTCAGG TAAGAGAGTT GGCCCTTGGT ATGCATCATA
   121501 GGGTTAATCT CGATCTTGGT AGTGATATGA TTGATGATAA AGAGAATAAT ATTTGCTTTC
   121561 TTAAGCATAG GAATGATTCT CTTGAAACTC ATAGAGTTCA TCTTGGCCGC TGCAGTAGCA
   121621 GACATCTGAC CAGAGATCTC TTCCTCATCA GTAAACTTCT CAGGCATGAG AAGTGCAAGT
   121681 GAGTCAAGAA TATAGACGGT TGGAACCATC TTGAAGATCT TTCTTCCTCT AGGATCAAGT
   121741 AATCCAGTAT CATATGTATA CTCTGCTTCA TTCTCCATCT TGATATCATA AATCATCTTG
   121801 ATACGAGAAT AGAAATTTTC AGCAGTGATA CCAGAATTAC GAATAATGTA TTTTGCTTCA
   121861 AGCTCTTCAT CAGTAAAGCC AGTAAGGACT TTACGACGAG CTTCAGTTAC ACCACCTTCA
   121921 ATATCATCAT GGAAGATAGC AGAGTTTTCA AAAGGTCTGA CAATATTAGC ACCCATCTGG
   121981 ACAACTGCAG TAGTCTTACC ACAGCCAGAT CTGCCAATAC ACATAACCAG AGAACCATCA
   122041 GGAATACCAG CAGAATAGTA CTTAAACTGA GTTCCATCAG GCTTCTTTAC CTGAATAATA
   122101 GCACCATTCT GAAAGTCGAA GTTAAGAAAT CCAGTAGGAT AGCAGACATC TGTAGTAGCC
   122161 TCATCTCTCA TGCGGCTATC TTTAGATTTT GCTGTAAGGG CTCTAAATTT ACTAGCAAGT
   122221 AAACTTTCCA TAGTTGATCT CCTTTATCTT CTTTTGTCTT TGGGCTTACT TCTCTTCTTC
   122281 TTTATTTTCT TCAGCAGTGT CGATCTCAGT TTCAGTATCA GTATCGACCT TCTCTTCACC
   122341 GAGTTTCTTA GCTGCATTGA TATTCAGATA GGCCAACTTA TCAATCTCAA GAGAGATACG
   122401 ATTATAAGTA TAGCCAAGAA TATCGCTAAT AATATCGACA TCATTAAGCT TCTTAAACAG
   122461 ATCAACGATA AGCTTGGAAT TATTGGTAGC AACAGCCTTA TCGATAATCT TAAGACAATC
   122521 TGCAAGAACC ATAATCTGGC TATAGCCAGC AAGGTTCTGC TGATAGACAA GTTTTTCCTT
   122581 ATCGCCAAGA GCAGGATAAG GAGCAGTAAA ATTCACAGAG CTCTGAACCG TATATTCATC
   122641 TTCGGTTCTA GCTACATCAG GGGCAATATC TAAAACGTTG ATTTTAACAT CCATGGTCTA
   122701 AATTCCTCCA TTTACGTTAA TTTGGGTTAA TTAAGAGTTC CTCAAAGTGT AAAAAGTAAA
   122761 AAAGAAAGGG CAATTAAGCC CTTTCTTTTC AAGATGATTG ATTATGGAAT TTCAAATCCC
   122821 TCTTCAATCA TCTTGTCCAC AATGTTTACG ACTCTCTCAT AGTCATAAGA GAGTGCTCTT
   122881 AAACTGAATC TAGGCTTGGT CTGTCTCTTC TTGAACCATT CCTCATAAGC ATCGAGATAT
   122941 TTAAGAATCA CCTGTCTAAT AGACACACTA GGCATATTAT TCAGGATAAC CAGAATGGCA
   123001 AGAGAGATAT TACCATAGAT ATCACCAAAG TCTGTTCCGA AATCATCAAG TTCTCTTTCA
   123061 GAATAGACTT CGAGCATCGA ATAGATGAAG AGATCAGAGA TTCTGTCAAA GAGATCCTCA
   123121 TAAATCCAGA TGATTCTCTG TTCAGTAAAT ATTTCACAGT TATACTTGCA CATAGAGAAA
   123181 TTTAACCTCT GGACATTGAC ATTTTCATGT CTGGAAGAGA ATCTACATGT GACCAAGTCT
   123241 TCAGCGATCT TCTTAGGAAT TCCTCTACCA GCTAACTTTA TTATCTGGTG GTGATTCACA
   123301 TAAGCAGAGA TCTCTCTAAA CTTGTTAAGA ATCACTTCAT TGTGCCCATC TACAATTCCA
   123361 TATTCATAGG TGAGCTTATT GCAGAATAAT CTGCGTTCAA AGTCAATTGA AGTTCTTCTC
   123421 ATGACTCTGC AATATGCATT GACAAACTTA GGATTGCAAA GAATAGTACC CATTCTGCTA
   123481 TCATCGGAGA GAGTTTTCTC AACGATGACA TCGAGATAGG TATCAATAAC TCCTTCGATC
   123541 TGCTCCTCTG TCAATGTATC AATATTCTTA ATAATTTCAA AGAATCTTCC ACTATTAAAA
   123601 ACATTGAAAT CAACCTGAGT AGGTTGCATG ACTACTTGCT GAGCAATCTG ATTGCAATTA
   123661 GAATCAAAAT TACCCAGGGG AAGATTATCC ATTAAAGTTC CTCCTTAATA TTCATTGGTA
   123721 GAATTAACCT TCTTAGGTGC CTTGCTACCA GTGCTAGAAA TGTCTTTACT CGAAGACTTC
   123781 AGATCGATAC CAAAGTCTTT GAAGAAAGAA GCCTTATCCT GATCGATATT GCTTTTATTA
   123841 GAACTGTTTC CAAACATGTT AAAAGCTCCA TCATCAGGAT TTCCTCTGAA TTCATTCATC
   123901 GTTTCAAAGA ACTTGTCTTT ATCACGATTG ACTGCCGCAG AGGCTTTCTT ATATTCATTA
   123961 TAGATATTCT CTACTTCTTC AAGAGGAAGA TTCTGACCAA CTGCAATTAT AGTTACAGAC
   124021 TGGACATCAT TCTCCTGAAC GTGAATAAAG AGTTCATAGG GATTGCCAAA TCTCTGCTTA
   124081 GCAACAGAGC AGCCATAGTC AAGATTGTCA TTATTATTCT TGACATTAAA GATTACTCCA
   124141 AGACGCTTGC AAGAAGGATT CGGAGATTCC ATAGACTTAC TCTCAACATC GATAGCAGCA
   124201 TCAATAAACT GATTAAACTG CTCAGTAGTT TTAAGAGAAG TCGGGAATTC AATAGTCTGG
   124261 ATAGACATAT ATCCAGGAGT AAGAACGAGC TTTTTCAGAT CAGTATCATC GATATTCTGA
   124321 GTAGATTCAT GAATATCTTT ACCAACCAAA ACTCTCATCA TCTTACCGAA ATAGTCATTA
   124381 GCCTGAGCTT CAGACTTAAA CTTGTTACCA GTCTTGAACT TGGAGTTGCA GATAGAGATA
   124441 ACTCCAATAT CATCATCAAG CTCCTGACAA ACTTCAATAG AGTTCTGCAT ACCTCTTGCA
   124501 TCATCATTGA AACCAAAGAA AAGGACAACA ATGACAGGGA TATGAAGAAC CTGCTTGATA
   124561 TACTTTGCAA TTAAAGGCAT AGAAGCAGAT CCACTACCGC CTTCAGTAGA TCCACAGATA
   124621 GTGATAAAAT CTGCAGATCC ATCAATACGA TGATCAATGT TTCTAATACC ATTACGATCA
   124681 TCTTCAAGAA GGAGCTGCTT TCCAAGAGAG CGTTCCTTAC CACAACCACC GCTATAGATA
   124741 GAACTACCGA AGATCATAGA TTTATTACGA TACTCTGGAG CAATATCTCT ATCAGTGGAA
   124801 TTTACAAGGA AATAGGACAC ATCTTCACCG AGATAATTCT TCTCGATAAG ATTGATAACG
   124861 GCCTTATTAC CGGCTGCGCC ACAGCCAATG ATTTGGGTCT TAAGCATAGT AATTATCTCC
   124921 TTTTGTCTTA AAATATATTT TAGTGGATGA TATAGACAGG AATATTGTAT CCAGTCAGCT
   124981 CATAGCATGC TTCATGAGAG GCTGCTGCGA TATCAACAAC ACCATCTTTA ACACCACGAT
   125041 CTTGAACAGT GTAAACACCA TAGCCTTCGA TATAAATCTG AGTACCAAAA GGATACTTCT
   125101 TATTCATGGC TACAGTAACA CCTACTTGTG CAACGGCACC GCTTGCTGTA ACTGCATTAG
   125161 GCTGAGCCTT ACCACAGCAA TGAGAGCACC AAGGGTCATA GCCAGTAATA AAGAAATCCC
   125221 CAATATATTC AAGATCTCTT CCCTCATAAC TGGTTAAATG ATTTTTAGCA CTAGTATAAC
   125281 TACCAGAGCT TGTATTAGAG CTAGACTGAG ATGCTTTCTT AGCTTCATTG GCTTTCTTAA
   125341 TATCTTCTTT AGATTCTTTA TAAGCCTGAG CTTTCTCATC ATCAGTCAAA GTAGTTTTAA
   125401 TAGTAAGGAT TTGTCCTTCA TGGATAGTAT CAGTTGTCAA TCCATTGAGA TCTTTAATGT
   125461 AAGAATACAT ATATCCATCT CCATAGAAAT TGCAAGCAAT ATCCCAAAGA GTATCTCCAG
   125521 CTTGTACTGT GTATTCTACT TCAGTTACTT CTTCTTCGGT TTCTTCTACC GGAGCAGCAT
   125581 CATTGAATAC TAAGCTGTAA TCGGTTTCGA TCACAAATTC ATGATCATCA ATGATTTCAG
   125641 AATATTCAAA TTCTTCGATA GCTGCTTCAG GAATAGTTTG AGCGATTGGG GTAGCTGTAA
   125701 TAGAACTTTC GGAAAGTTCC ATTGCTTCTT CAACAGACTT ATTGCCTGCT GCTCCGATAA
   125761 TAATTCCTGC AGCTCCAATT GCAAGAATGG AAGCAAGAAT TAATCTAGCA GTGAGAATAG
   125821 TTTTTGAAGA CATGGTGGAC TCCTTTCAAA TATGTAACGG TTGTTTCTTG AAGTTTAAAC
   125881 AAAAGTAAAC CCTAGAGATA GACTCTAGGG TTTATTATAT TTTCTGTTTA AGCTTACTTC
   125941 TTATCTTTGT CGGAGAAAGA CTTTTCAATA TTCTTTCTCT CATCCTCAGT GAGGGGCTTA
   126001 AACCCTAAGT CGCATCCAGG AGTAACAAAT CCCTGCTCCT GAATGACTCC ATACTTTTCA
   126061 TTCATAGTAA TTTCTCCTTT TTCAAGAATT ATTTTTTAGT TTAAGTATTC TTAAACTTCT
   126121 ACAGTTATAG TATATAACTG AAATTATATT ACTCTACCTC TCTATTGACT CTACGCTTCT
   126181 TATTTGCAAT AGTAATAGGA AGCATATAAT CAACGTTGAT GATGTTAGAG TTGAGAAGAG
   126241 ATCCTACAAG GAAAGTATTA AGAAGATTTT TAGAAAGTGA ATCATCATTA CTTAAAGACA
   126301 AATCACTCTG AGAAAGCTTA CCAGTGGTAG TAATAGTCTG ATAAGCAATG GATTTAGCAT
   126361 CCATATAGTC AGCTCTATAG GTAGACAATT CTTTCATAGT CTGATCCATA CCCATAACAG
   126421 TAAGAGCTTC CATCTCACGA TCACTTGTTT TACCCGTATT TACTTTCTTT ATTTATAGAC
   126481 GCAACTCTAT AAACACGATC ATATAGATCG TCACTATCTT TTCAAATAGT GCGTAGATCA
   126541 TATCTGCATC CTAGAGAGGG ATTTCACTAG GAGTCTGATT TTTCTTCCGG CATAAACTTC
   126601 CGGTTCTACT TCCTGGTTAA GGAATGATCG TTGAACCTTT ACCATTTTAT AGGTAAGTGG
   126661 CTGCTGAAGA CCAATTATAA TAGACCTTAG GATTTGACCA TAGCCCATCT TCAAGTTTCT
   126721 TTCTGTTTTC ACAACTGTCA CGCTTAGAGT TTCCTCTTAC GTTGTAGTAC TTGAAGCTTT
   126781 AAGGATTCTC AGCAATTAAC CAGAGAAAAC ATACAGATTG CTCTATATGC TGTGATTGCT
   126841 GTTAAGCTAC ACCTTTATCG TGAGATACCA ATAATCCAGA TTTCATATCG CGATTTTCAA
   126901 TACTAGAAGG AGCAGAGTTC TTCTTAGTGA TGAACTGCTT CATTTTCTTG ATATGAATAT
   126961 AAACTACCAT AGCTTCTTTA CTCCAGACAG GCTCGCCATT CTTATTTACA AAGAGATAGG
   127021 GGAGTGCTAC CTTTTCAAGA AGCGGACAAT CTAAAACTTT TAAAGCACCT TCAACATCAG
   127081 ACATACTAGG CTCAATTACA AAAGGTTTAG TATGGAATCT AATAGGCAAA GGTTTAGCTG
   127141 CCCATCTCAT AAATTCACTA TCTGACATTT TGCTAAATTT ATCTTTATAG TAATCAGTAT
   127201 TAGCACCAGT TGTATCTGCT GCTGACATTA CACTATAGAT TAATTCTTCA GCTTGCTTGC
   127261 GTTTAGGATT CATAGTAACC TCCTTTTGTA TAAGTAAAGG ATTTACTTTT ATGTGGTCTA
   127321 TATAAAAAGG AGAACCAGAG AGCCTATTAA AGCTCTCTGG TTTAACGGTT ATAGAAGTCG
   127381 AATTTGAAAA AAAAAATCGT CAAGATCATT TCCACAATTA CCAAGGCAAG TAATTTGCAG
   127441 ATTTGGATTG CTCGCATACG CGAGTAGATT TGTCTCTCTT AAATATCTTC TATTTACTTA
   127501 TATAAAAATG GTGCAACTCA TTTTTATACT TTCAATAGTT CGAGGTAAGA TATATTTAGA
   127561 GAAACAATTT CACAGATAGA GAAAAAAGTT GTAATAAAGT GATATACTAA GCTGCCGTGC
   127621 TATGCGTATC AATTTATTAA GGTTATTTGC TTTGCTGAAA TTACACACAA GATATTATGC
   127681 CACAGTATTT TCGGAACTAT AGACATATTT CTAATAGAAT AGAACTATTG TCCTTAATAA
   127741 TTCAATTATC CTATTTGAAA ATAATAAAGA GTTATGTACT CTAGAACATG ATATTGATCA
   127801 TGAATTCTAA TAAATCTATT GTACTAAAAA TATTTCTTTC GCTCCTTAAT TTGGTGTTAA
   127861 AGTAATATTA AAAGTACAAT AGAGTAAGAA AAAGAAAAAA CGAAGTTTAT AAAAACCCCG
   127921 TATTACTATA TAGTTATTTC TTAATATTTT TTTACTTTCA TGATCTTATA CGTACTCACT
   127981 ACTATGCGTA TAAGCTTGGT AAAAAGTTAC AAGAAATTTG AAAAAGTTCA TTTTTTTGAA
   128041 TTTTTGAAAA GTTTAAAATA GAGATTTTAT ATATTTCTTC TTTCTAATAG AGAAAAAATT
   128101 ATATAATTAT CGTATACTTA AATTATAGAG AGATAGTCAT TGACTATCTC TCTTTTGGGC
   128161 TTTGAAAAAG CCCAAATATA TAAGTATGAC TTCACAGTCA CCTATAACCT ATGAGGTCAT
   128221 ACTGATCTTA GTAGTATTAC TCTATGCGCG AAAGAAATTC TCAGCACTAA GGCGAATTAG
   128281 GAGGGGTAGT GAGCGATTTC ACTACCCCTA AAAATGGCCA TTTTTGGCCT CAAAATCGAT
   128341 AAAAATTTCA ATCTATTTTA GGCTATATTT CTAGTCTGTA TTTATCTACG CCTACCAACA
   128401 TTATGAATCA CAAGAGCAAA ATACATCTTG ACACATCTTT CATAAGAATT TCTAGTAGAT
   128461 ACTCTAGAAC GTCTTCTCAT ATAAGCTGTA CCAGATTCAC AAAGGAAATT CTCAATGATT
   128521 TCTTTCTCTC TGAGAATTTC TTTCTGTTTA GTATTAGGCT TTGGAGCTAC TGTGTAGCTG
   128581 ATAAAGGAAA TATCAGTTAC ATTCTTATCA TCAGTGGTCA TAAAATAGGT AGAGATGATT
   128641 AAAGAAATCA ATTCTTTAAT AGTGAGAATA TTCTCTGGTT CCATAATGAT GGATTCGATA
   128701 ACTGCTTTTG CTTCTGCAGG AGTAATATTC TCATCAGAAC ATGCTCGACA GATCTTATAA
   128761 TCTACTCCGT TAGAAGTAAT AGAAGCCATG ACTGATTCTG TCAGCTTCTC TACTTTAAGA
   128821 CTATCATTAT CTGCCATATG GAAATTATCT TCTTCAAATG AGTCAGAAGA ATAAGTCATA
   128881 TAAATATCTT TATCAGAATA TGCTTTATAA TAAGCATCTG CAATATTCTT CAAGAAGCTA
   128941 CCAATTCTAC TATGAAGCTG CTGAATAAGA TAAACACAGT CTTCATCATT AAAATTCTTA
   129001 AACTTAGTTT TATAAGTATT AAGCCAGGTA GTTCCAACAG ATTTAACTGC TCCCATAACA
   129061 GATCCTTCAG AAGCGAGATC ATATTTTTGA GAGAGCTTAT TATTGACCAC ATATTCCATC
   129121 ACATGTCTTG CAGGAAGACA GACTTTCCAT TGGTTATAAT GACGAGAAGG ATAGAACTTT
   129181 CCAGAGAATG CTAATAAAAG CATAGCGAGA TCTCTTTCTT TACTATCTCC ATTTAAAACC
   129241 ATCCAGCGGA TAACACAGAG TTGAGTTACA GTGAATTCAT GTTTAGCAGC TCTTGGATTG
   129301 AAGTTGCTCA TAGGACCATA ATATGTCTGA GCAATAGCAT CAGTGACATA TTTCTTATCA
   129361 ATATTTAGAG CTACAAACAG TAAATCCATT TCATCTTCAC TACAAGCAAT TCTAGAACAA
   129421 GGAAGTGCAT CATACACTTC TGTATCTCTC TTAGAGAAGA AGTCATTTAC ATACTTCTTA
   129481 TAGGCATTAT GAGTTTTGGA ATTATTAAGA GCTTGATCAA CGAGAGGATA TACCAGATCT
   129541 CTGATAGCGT GGGTATTTTT CATAATACTT ATCACCTCTT AATTCTATGT TTCACAACAA
   129601 AAAATGAAGC CAATTTAAGA TAAATGAGAG GGAGGAATAT TCCTCCCTCT CTATATTTTA
   129661 TTCTTTATTT GCTTCTTCCT TTTCAATCTC TTTTACGAGA TTATCCATGA ATTCTACAAA
   129721 TGCTTTTTCA TGAGCCTTGA ATGCAAGCAT ATGATTGATC ATCTGTTCTT CATCTTTACC
   129781 CAAATATGCA GGATATGTAA TCTCGATTTT CTCAAGAATA TTGCACAACT CTGTGTACAA
   129841 CTCAGAATAG AGTCCCACAA GGATAGAAAT GCGTTGATCT ACAACATGCA ATCTTCCCAA
   129901 TTCGACGAAT GAGTAAAAGT ATGAGACAAT ATCCTTGCAT GTCTTAGATT TGTCGCTATA
   129961 TTCTCTAAAG TCATTCTCGA TATCATTTAA TGCTTTAGGA ATAGATTCAT TAATCATAGC
   130021 ATCATATTGA TCAAGAACTT TTAAAGACCA GCGATAAGTA GAAGCTCTGT ATCTGATTCC
   130081 AGCACAGACA ACCAGCCCAA TAAAGAAGAT CACTGGGCTA AAGGTAACCT TGAAGATCAC
   130141 AAGGCCAAGC ACATAGATGA GAGTATAAAC TCCCATCACA ATACCAAGCT GAATAGCCAG
   130201 CTTAGATTTA GTGATGCTGA TGACTTTGTC AAGTTCATTA TTGAACTTCT CAGTTGTGTA
   130261 GGTATTCATG TTTTCTCCTC CTTATAAATC TTGCTTAGTT ATAGTGACGA CCAATACCGT
   130321 AGATTTTCTC GAGCTTATCC ACAGCGATGT AGACAGGCAT ACCAAGAATG ATTGCTGCAA
   130381 CAGGAAATGC GAGGAACCAG ATGGAGCCTG CAAAATACAT GCCCCAGAGA ATGCTAATGG
   130441 TGACCATGAC GATGAGCTCA GCGAGTTTGC AAACTAACTT CATTTCAGAC TTTTTCATTT
   130501 TTGTAAATCC CTTTCAAAAT TCTATATGTA TTTAAGAAGG TTATATTATT TCCTTCTTTC
   130561 ATAGTAATAA TATATGCTTA TCAAATATGA CTTTTACGGT TCATAGCTTA TTACCAAAAT
   130621 ATTTAGAAGA GAGTGAGAAT ATCTCACTCT CTTATTTATT GAAGATAGAA ATGACTTCTT
   130681 CCACTTTAGC TTTAGTAACA GGAGATAAGA ACTTCTTACA CTTATCAGAA TTCCAATACT
   130741 GATAAGCATT ATCTCCAAAC TTATATCCCA TAGACTGCCA ATCTAAAAGC ATCTCTGCAA
   130801 TAAAGGTATT AGGCATATCT TCAGGAATAA GCTCTCCAGT ATCTTCATCT TGTCTAACCC
   130861 AGAATTCAGG ATGATGAGGG TTATTCTTGA TATGATGATC CCAAGCCAGA TCAAAAGCAT
   130921 ATTTATTATG ATGATCATCA TTCTCTTCCA TGCTTGTAGG ATAGAAATAT TTTCTATATC
   130981 CTTCAAACTC TTCTTCATCA TATTTTGACT GGTCATGAAT TGTAATCATC TCTTTAAGCC
   131041 TTCCCAGATC AACGGAAAGA GCCTTACATA GGACAGGGCC AAACTCAGAA AACGCTTTAT
   131101 TTACATTTTC AATGTGTTCG TCCACATATC TCTTATAATT CTTCGCTTGT GCCTTTTTCT
   131161 CGGAGTCATT CTTATACATA TCATTGGTTT CAATATCAAT TTTAGCCATT GAAATCACAC
   131221 TCCTTTATTA AGTAAGTTTA CAGCAATATT TACATGGTTA TCTTGAAGAC CAATCATGCT
   131281 ATTAGTTTGT ACCATATGCC CCTTGTGTCC ATAATCCATA ATATCATGAC GCTCATCATC
   131341 AAGAATTACA TAATTCGGTC TATAACCAAA TTGTTTCTCA AAGGTTTCAA GATACCAATT
   131401 AATTTCAATT CCTCTTATGC GCTCTGGATG TAAAGGAGTC CATCCAGAGA ATCTAATGCC
   131461 ATATCTCATA AGCTGATTAT TAGCATTCAT ATAAGCAGGA GATGGAGTTC CTCTACTGGC
   131521 ACCAATACGC CAACTAGAAG ACATGATCAA TAGACAGCCA GTTCTTTCAC AAATCTGTCT
   131581 GAGTTTGTAG ATTTTATCTC CAGGAAGTGT AATATAATTA GCACTAGTAG GATTTCCTTG
   131641 TTCTTTTTGA ATTCGTATAT TGATCATTGG ATTGATTACT CCATCCATAT CTACGAATAG
   131701 AATTTTTTGC TTCATAATAA TATCCTCATA TGAAAAAATA AAAGAGGGAG AAATTAATCT
   131761 CCCTCTTTCT TTTTATTTAA TCCAGCAGCG AATCATCTGG TCAGCCTTCA TAGGAACGAG
   131821 CTTTTCTCCT CCACTAATAG AGCTACCAAT TGCTAACTGA GAAACAGGGA TTTCATAATA
   131881 ATTCTTAACA GTCTTCACAC AGATGATATT GCTATCGTTA CCGCTCACAA TGCTGTTAAT
   131941 ATTATCATTT GCTCCGAGTT TGATTACATT GAATCCCTTC TTATTCTGTC CAATAGGAAG
   132001 ACTCATAATA GGAATTCTAT TGATCTTACC AGTATCCGTG ATTACAATGA TATCACTCTT
   132061 AGATTGATCA ATAACACAGA GTCCATCAAC CACATCTGCA TTATAGATAG ATTTAGAACC
   132121 CTTTGTATTT CTCTTCAGAT AAGGAATATC ATTTACATTC ACAGACACAG CTTTACGATC
   132181 AGAATAGACG ATGATATTGA AATTAGAATG TGCAATAATA ATATCTTTAA TGAAATCACC
   132241 CTGCTCAAGC TTGGCATAAA GAATACCAGA AGGAGGAACA GTGCAGAAGT CATCAAGATC
   132301 CATTCTCTTA TACAATCCAT TTCTAGTGAT TGTGATCAGA TAATGCTTAT TATTATGAGA
   132361 ACCCTTCTTA GCGAGTTCTT TAACAACAGA CTCAGGGATA ATGCAATTGA TATTTGCAGT
   132421 GAGTCCCTTA ATCATAAATC TAATATCGAC ACCATTAGAA TTGCGATCAG TAAACGGAAT
   132481 TTTGTGCACA GGAAGTTTAA ATACACGTCC CTGTTCATCA AAGATCAGCA TACTATCAGT
   132541 ATTATCAATT CTAATCAAAG TACGGATAGT ATCATTCCTA AAGCTACCAA TTGCCGTTCC
   132601 TTCAGGAACT TTACGAATGA AGTTTTTCTC AGTAACAGCA ATCTGCATCA TTCCTCTAGG
   132661 AATATTTACA TCATCATCAG TACCAGTAAT AAGCTTACAA GTACGAGGCT TTCCATACTT
   132721 AGCTTTGATA TCAAGCAATT CCTGCTCAAT CTCAGCTTCA ATAAGTCTCT CATCCATAAG
   132781 AATAGACATA TACTTCTGTC TGAGAGCTTC ATAATTCTTG GCTTCTTCTT TATACTTATT
   132841 CAGATAGCCA ATAGAAAGCT TACGAAGATC TGCATTGATA ATATATTTAG CCTGAAGGTC
   132901 AGTAATCTTA AGCTTCTTCA TAAGATAACT GATAAGCTCA TTATCATCAA CAGTCTTCTG
   132961 TTTCTTGATC ATCTTGATGA TATTATCGAT CTCACCAGAT TCAAGCACTC TAATATATGC
   133021 TTCACGCTCA TGAATCTTAG TCTGAACATC TTGAAGAATA TTAGTATAGA GTCTAAATTT
   133081 AGTATTCTTT CTGAAATCAA TAAAACTAAG AAGATAAGAC TTATAAGACA TACGAAGCGG
   133141 ATTGAATCCA TATAAGGTCT CAAGGTTGAT ACGTAAGGTT TGTTCCATCT TCGTATTTTT
   133201 ATAGATGACC TCACGGACAT AATCCGGATC AGCACCATTC TTCAAGACAA TGACGAATCT
   133261 CATCTTGTCA ATGGTGCATT CATCGAACAT ATTTTCAATC TGAATGATCT TCTTCTTTTC
   133321 AACAAGCTCT TCAAGTTTGT ACTTGATAGT GTCGAGGAAG GTAAGATCAG GAACAGATTT
   133381 GATTACAAGA GCTTTCTTAT TCTTATAATC CTCAATATCA ATAATACCAC GAATTTTATA
   133441 ATGACCAAAT CCAGTCTTAG AGATCTTTTC CCAATCAGTA TTATAGATAT AGCAAGGCAT
   133501 ACAATGATCA GGAATAAGAA TTACATTTTG ATTCGGGTCA TGCATTAACG AAATTGTAGC
   133561 ATCAATGACC TCATTGAGAT TATGAGAAGG GATATCTGCA CGGAGTCCAA CACCGATACC
   133621 CAAACTACCT TCCACAAGCA AGAGAGGAAT CTTACAAGGA AGAAATTCAG GCTCAAAGGT
   133681 CGTGTTAGAG TAGTTAGGAA TCCAGTCAAC AGATTTGTCA GTATCAGCAA GCTCACCAAT
   133741 TACACAATCC ATTGCAAACT TGGAGAGTTT CACCTCAGTA TAACGTTCAG CTGCTGCAGG
   133801 ATCACCCTGA AGGTTACCAA AAGAACCCTG AGAATCCAGA ATAGGGATTT TAGACTCAAA
   133861 CCAGTTTACC ATTGGTTTAA TAGCTCCATA AATACCACTA TTGTGGATAC AGATGAAGGA
   133921 CCATGTATCT CCTTCATCAT AAATAGGAAT GAGCATATTC TCAAAACCAG GAACTGTAAA
   133981 GTCATACATC TGCTCATTAT CCACTTTCTC GATATAAGTA GACTCAACAG AGATATTGCC
   134041 TTCATTATCA TGAGAATCCA TGAATAACTT GGTTTCTGTA GTAATATCTT TTGCCTCAAT
   134101 CCATTGATTA TCATTGGTCA AGAATCTATG ATCATCAGTA GTAGCTACTT CGTAGCCATT
   134161 AGAAAGCCTG ATATGATAGA CTTCATTAGT AATTTTGCCA ATTCTAAAAT TGGTAGCTTC
   134221 ACCAATTTTA ATAGATCTGG TTTCTGTATC ATACACATAT ACATTTAAAG CAAAAATATC
   134281 TTTTTCATAT GCTTCTTTGA TTGTATAGAT ACAACCATTG ATACTCTGAA TTTTCGTATT
   134341 TCCACGTAAA CAGTTTGAAT GAGGATGATA ATATTTCATA ACATCTCCCA CCACTGCTGC
   134401 AGACTTAACA GTATGATTTA CAGCACCAGT GTTTTTAAAC ATCGTGTAAA GAATACGGCG
   134461 CTGGACCGGT TTCAGTCCAT CACGCATATC AGAGAGAACA CGTTTATACG TAGTATAGAG
   134521 TGCATATCTT GTATAGTCGT CTTTGAATTG CTCGTTAGAA GAACGAGTTA AAATAGTTTC
   134581 AGCCATTTTA CTTAATCACT CCTTATAACG TTACTATAGG GTTTACAATA AAATAATATC
   134641 TAATTGAAAT TGAATTAGAG AGGGCCGATT ACAGCCCTCT CTAAAGAGTT TTTATTTCTT
   134701 GATCTCGGAA CGAGAAATAG CATCAAGACC GATAATGCAG GAGCACTTAC CATCCTTGAT
   134761 GGCAACACGA GGAAGGATAA TAGGATCCTC AACCTCACCA TACAGCTTAG TGCTGCGGGC
   134821 ATAGATAGTG CAGATAGCCA TGCCAGTCTC GGTGTTAAAT TCCTTCAGGA AGCCGACAAC
   134881 AATATGCTTG AACTTGCCCG GCTTGTCAGC CATAGGAATA CGAATATAGA TGGGAATAGA
   134941 GATCTTAGAG AACGTATCAT GGCTCTGAAG ATCTTCCATC AGATCAATGA AAGAAGTACC
   135001 ATCATAATCC TTGCCATCGA GAGTCATACC ATAGCAAGAA ACCTCAAGCT CAGCGCGAAG
   135061 ATTCTTGGGC AGACCATTTG CCTGATGGGT AGTACGACGA CGCCAGTCCT TCTTAGGCTC
   135121 GTAATCACGA TTATCGCGGT TATTATTATA TCCATTATTA CGACGATTGT TATTGTTATA
   135181 CATATAGGTC AATCCTCCAA ATATAATTTT GGTTTAATAT AATTCTTAAA CCGGTTAATT
   135241 GAAGGTTTTA AGGTTATAAA ATAAAAAATA AAAAAAATAA AGGGATCTTA ATGACCCCTT
   135301 TATTTTCTTT TGCTTATTCT TCAGACAGAA TCGCATTGAC CTTGGCTTCG AAATCTTTTA
   135361 GAGCAGACTC AGTGGTCTTC TCATCTTCTT CATTATCTTC AGTATCTTTA GAGAGATCCT
   135421 TACCATCGAC AATAGTTTTC ATATTGTCGA TATCCATCTC TTCAGCAATA TTCTGAAGAG
   135481 ATTTCATATG GCCGCTGAAG ATAGCCTTGC CCATAGAAAT GCAACCCTTG ACGAAATCGA
   135541 TGGTGCTGGA AATGATCCCA CTATACCAGT CACAGATCTT ATTGAAGATC TTAGGCGCGA
   135601 GTTCCATCTC GATGATACCA TTCTTTTCAT CATCGAGAGT GCACTTCATA CTCATGCCAT
   135661 TGCATGTCTG TTCCATGGTC TTGAAAGAAG TATCTGCTTC CACATCAGGA ATGCTGGTGC
   135721 CAAGCTTGAT CATGCTATCG AGTTCGCTCT TCTCAAAAGT AATAGTAACC TTCATTTGTA
   135781 ATCCCTTCTG CCCTATATGC CTGGGCGCTG GCATAAATAT TATGTAGGAG ATTATATTAT
   135841 CTCCTTCTTT CATGATTATA ATATATAAGT ATCATAGGGA ATTTTTACGA AAAAATAAAA
   135901 GAGGGCAATT AAGCCCTCTT TTATTAATAT GGAGTGTTTA ATAATGGTTT ACATTCATCA
   135961 CTCTCAAGGA ACTCATCTAT AGTAATAATA GGATAATGAG GTTCAAAGAA AGCATAAGGA
   136021 ATATCATCAG TATAGAAATT ACTATATAGA AGCTTTCTTT TTCTCCTTCT ATCATAAGGC
   136081 CTATTTAAAG ATATGGTACA AGGAGATACT CCAAGTTCAG CATAAATAGT TTTCTCACTA
   136141 TAAGGGCAGA GATAGAAGAT ATTATTTCTA AACTCCTGAT CCACGAGATC TTTATACTGA
   136201 TCCTTGATTC TATACATCAC ATCTTCAGGA GGATAGTTAC CTCCATAAAC AAGATCCATA
   136261 TCGATAATAT AATAATCAGA CATGAATTTA CTTACTCCAA ACTCTTTATA GATATGAGTC
   136321 CTATCAAGAG ATAATTCAAA TCTTCTAGTC TGAGCAGTTC TGATATACTC ATGAGTTCTA
   136381 TCAAGAGGCT TCATCTTCTT AATTTCTTCT TGAGAATATT TCATAGAAAT ATTGAAGAAG
   136441 TTAAATCCAT AGACTGTAAG ATGTTTATAT TGATCTTTAT TATCTTTGTA TGGTTTTAGA
   136501 TGATTAATAG CATCTTGAAG ATCATAAGAA GCATACCCAT TCTCTGTAAT ATATACAGTT
   136561 CCAGGAATAT GAATCACTTT ATCGATATTA TCTACAGTTA CAGGACTTCC ATCAAAATGC
   136621 AGAGAAATAT TTGCATTGAT TTTCTCATGA TAAGGATATT CATCACGATA ATCCATAAAA
   136681 TATGCAGAAT CTTTATCATA TGCAGTCTCT GAAATAATTT CAGTCCCACG TTCAGAGATA
   136741 TGAATTACTT TCTTCATATA ATCATAATCT CCATCTTCAT GCATATAAGG ATGATTATAA
   136801 GTCGGAATAG CAAAAATCTT TGGATCTACT TTAGTATTTT TCATGGTTCT CTCGTCTCTA
   136861 TATGCTTCTA TTAAATAGAG AAAATCATGA GAAGCCTCAA TCCAATTATT AGATCTAAAA
   136921 TAATAAATAG TACCAGGCAC TCTATCCAGG AATTTATAAT TTTTTACATT ACAATTCATT
   136981 ATTCTTTTCC TTTTTTTCAT TATTTAAAAT TTTTCTTTTT TATTTATTCA TTCTTTTCAT
   137041 AGTAAGTCCA AATGCTTTTT GATTTTCACT AGAAGTATTA TCTTCATAGC AAGCCGCTAA
   137101 TTCTTCCATT GCATATTTTT CAATTAATCT TGCTGCAAGC AAAATATCTT TTTTCTGAGT
   137161 CTTGTTAAGT TCTTCTCCAC CATCATTATT ATCATAATCG ATAGTATATC CAGTAGGAGT
   137221 ACTATCATCT CTAATAATAG GAAATGTAAT AGTAACACTT TGATCTTCAG GATCTCTAGT
   137281 AGATATCTTC AATCTATCAT TATGAGGATT CTGTCTTCTT GCACTAGTAC CATCACCAGC
   137341 TCTAGGAGGA TCAAGACTGA AAGAACGCTT CAATACATCG AATTGAGCAT ATTCAAGCAT
   137401 AATCTCTTTC ATCTCAATAG GAATTAACTT ACCATTAAAT TCGGTAATAA TCATAATATT
   137461 ACCTTCCTTT CGTTTTATAT TTATTTATTT TATATCCTAT CATAAAGATA GTATATAATC
   137521 GAAAAAGTAT TAGGGTACGA GAAAGACTCG TACCCTAATT ATTTTTAATA TCTAGAAATT
   137581 TTCTAAACAT CAAAATAATT AGGGTGGGGC TTCATGTGTA CACCCTGCTA TTTCTACCCA
   137641 TTGGGTGGGG ATAGTTGCTT TATGATTATT TGGTTTAGCC TAGGAACTTT ATTAAATAGT
   137701 TATAAAGCAA AAAATAATCA GGAAGGGCTA TTAGCCCTTC CTGATATTCT TTATGAAGCT
   137761 ATTATTCAAC CTCATCACGG TCTACTTTAA GCTCTCTGAG CAAAGCATAC ATATTACTCT
   137821 CAGTAGATCT AATACTCTCA ATCTCTTCTT TAGCAGATTC GATCGTGTAT CTTACAAGAG
   137881 TCCTTGCACC CATAGGATCC ATCGCTGATT CCTTGAGCTG CTGCGGATTT TGCTCGCCGA
   137941 GTCCCTTGTA TCTTGTAATT CCAGAGGGCG CAACAGAGTC GAATGCTTTC ATCAGAGCAT
   138001 AGATACTTAC TACTTCTCCA TTAAGTTTAT AATATTCATC ATTAGCTTTA ATAATATTGA
   138061 TCAGATCAAT ACAACCATTG ATAAATTTAT CATTAATGAA AACATACTGG TATCTAGAGT
   138121 TTACCAACCC TCTAAGAACG ATAATGTCTC CAGACTTCTC GACTTCAAGG AATTGATATT
   138181 TCTTCTTCAG ATTCTTTGCC ATAGTCTTAA AGTTGAATTT AGGACTAATA AAATAATCTG
   138241 TAGGAGCCAT GACAGACTTA TCTGTAATAG GAAGAAGCTC TTCCTCAGCA TCATCCTCCA
   138301 TAGCCTCTTC ATCAACAGCA ACTTTAGCAG AAGACTTTAC AGTAGACTTC TTCTTAGTTG
   138361 CAGTCTTAGT AGTAGCCTTT TTCTTGGCTG CTACTGCTTT CTTTTTTGCC TTAGGAGCTT
   138421 TAGCAGCCAT GTTGCAGACC AGTTCGGAAG AACCAATCGA TACATAAGGA GCTAACTCAT
   138481 AAAGCACACT CTCAAGTAGA TCAGGATCAA TAGCATAAGT GCTAGAAACG ATCTCAATAT
   138541 CTCTAACGTA ATTTCTATTA CGATAGAAGA TACCAGTTGC TTGTCCAGAA GTGATCTTTC
   138601 TATTCTTAAT GTCAGTAAAG GCATTTTTGC TTAAAAAGAT ACTCTGGAGA TATTTAGTAT
   138661 AATCCACTGT AGAAGTGAAA TACTTAGTAT TCTTACCCTG CTTCACACCA TAAAGCGGAG
   138721 GTACTGCCTT ATAGAACTTA CCAGCCTCAA TAAGACCAGG CATATAAAGC AATACAAATC
   138781 TAAGAAGCAA AGTTGCAATA TGGGATCCCA TTAATTCCTT CATGTCACCA TGAGGCCAGA
   138841 CTATATCATC ATCTTCAGCT TAACCTGTTA AGATGCTTCC CATTTCGGAT TTCTCCTACT
   138901 CTACTCGGTT ATTCACTGGA GTTTCTCATC CAGTTATCCT TTCGATAGTC GTTGAACGTT
   138961 CTAAAAATCA TAATTTCTTG AAATATCTTT ATATGCTTTC TTTTCTTTAA TGGAATCTAC
   139021 CACATGCCTC ATTTTATTTC TATCAAATTT ATTATCAAAA TACATCCCCA TTCTATCAAA
   139081 TACATATCCA GCTGTAGCTT TTGGATTATC TTGATAGATC TGGCAAATTG CATTTACCTG
   139141 ATCAGTGGTA AGGATTCTAT CATTAGAAAT CTTATAATCC GGTAAATGAT ATTGACAGCT
   139201 AATAGTTTTC CAGGATTTGC CTCTTTTAAT ATCTATTAGA ATATCTTTTA TATATTCATA
   139261 ATCTATATTA AGCTGATTTG CAATCTGAAA ATAATTATAG CCATCTTCTA ACATTTTACA
   139321 GATCATATGA ACTTGATCAT TTGATAAAAT AGCATTAGGC TTATCTTCTC CTCTATAGTT
   139381 TAACCCCATA TCTAATGCAT GCATTAAATT TTCTCTTGGA GTTACCCATT CTAGATTTGT
   139441 ATCTTCATTT ACGAACTTAA ATCCATTTAT ATGATTTACT TGTAAAGAAA AATTTCCATT
   139501 ATTAAAAGCC ATAGATACAA GTCTATGGAG AAGAAGAATT TTATATCCAT TTAATGTATT
   139561 TAAATGAACT TGTATATATC CATTTTTGCT AGCATATAAA GGTCTATATG AATTTAGTTT
   139621 CTTATCAAAT ACAGATCCAA GATTTTCTAT TAGATATCTA TCTGGCTCTA TATCTTGAAC
   139681 TAAATCATTT GTAATAGGTT TAAATACTTC AGTATCAAAT ATCATAGGAG GATAAACTTT
   139741 CATTTCGATC ACCTCTTATG ATCTGGCTAA AGAAATTATA ATTTTTAGCT TCGCTGCTGA
   139801 TTGTCTCTTT CGAGAGTTCC CAGCAATTAG AGAAGTTTAT TTATACAGTA TTTCTACTGC
   139861 AGCGGACAGC TCCCATAGTT TATCCGCATC TGCGTCTGCG AAGGCAATGA CTTTATCCCA
   139921 TTTAACCTTT GTAATATCAA AATCTCTTCC ATAGCCACCA CCAACAAGAC TGATGATAGC
   139981 GGCTACTTCA GGATTGCTTA AGAATTTAGA ACGAGACTCT TTAAAGGCAT TCAGTTGTGT
   140041 TCACACAGGT CGTTAAGCTG TGCAGTTCTC TTATGAACTT CTCCATGTTT CCATGGAAGC
   140101 TCAGACTATA TCACTATCCA TAATGCTATG GATACCTCCC ATTTCGAACT CACTTGAGTC
   140161 CTACTCTCTT ACGAGATAGT CGTTGAACTT TCATCATTTG ATGCTTAGCT GCTGATTAGC
   140221 ATATCTATTT CTAGACTTAG CCTTCCAGCA ATTAAAGAAG TTTGCTGTAC TCATTACTGA
   140281 ATACAGGCCC AACATTCTAG GCAATTTACC TCTAATCGAT TGTGTTCACA CAGGTCGTTA
   140341 AGCTGTGCAG TTCTCTTATG AACTTCTCTA TCTTTCGATA GAAGTCCAGA CTATATCACC
   140401 ATCCACTTTC ATGGATGCTT CCCACTTCGC GACTCACTTG AGTCCTACTC TCTTACGAGA
   140461 TAGTCGTTGA ACGTTTCTAG ATAGCAATCT AAATATCTAG ACTTCGCTGC TGATTGGCAT
   140521 GAGGATTTCT CCTTTTAGCG TTCCAGCAAT TAAAGAAGTT TGCTATAGCT ATTACTAGCT
   140581 AAAGCCCCCT TAGATTGAGG GAATATTCCT TGAGTCTTGT AGTCTCGTCC ACTGGTAGCA
   140641 GGACCTTTTG CAGATTTACC TTCAACAATG AAGAGCTCTA AGTTCTTATT GCCAGAAGGC
   140701 TGCACATATT CTCTAGGCTT ACCAGTAATT TTACTCTGAC TATATTTGTC AGAGAGCTTG
   140761 ATTTTTTCGC CTTCACTCTT GGTTCTGATC TCTGCAACTT CCTTTAAGAA CTTACAAAGT
   140821 TTGATCAGAT CTCCAGGATT ACTCTTACTC CACTTATCTA ATGCTTCCAT AGTGAGCTTC
   140881 TTAACAAAGT CAGTCATATC TTCATTAGAT AAAATGCCTT TAAACTGTCC CATAAAAATC
   140941 GGGTTGATAT GATCAACGCT AATAACAGCT TTGAGACCAG TTTTGATATC ATTAGCATTG
   141001 ACAGTGATCT TAGACTTATC ACCGAGATAA ATCTTGTTCA TATAGTTTCT CATATAGGTA
   141061 CAAAGACCAT CTAAGAAACC ATTGACATGT GTACCACCGC CAGTGGTATT AGTGAAGTTT
   141121 GCAAAAGAGA TAATATCTTC TGCAGAGGTT AAATCCGTAG AATCATAAGT GAAAGCTCCT
   141181 TCTGCTTTCA TAATACCATT ATCCATACTG AAGGAAATAG GATTGATAAG AGCAGACTGA
   141241 GTGCGCTGTC TTAAGAAGGT AAAGATACCA TCTACATTGA CCATATGTTC ATTAATAGCA
   141301 ATATTCCCAA TAGTATCTAT ACCTGTAAAA TCTACCTGCG TATTGACTGG CAGGAGAGGA
   141361 ACAATGTTTG CCACCAGGAC AAACATTTCA TGACAAGTAA GACTAACTGT ACCCATAATA
   141421 TCAGTATCAG GTTCCAGATA GACTGTAGTA CCCTGTCTAT TTTTTGGACA GGGAATACTA
   141481 TGCTCTTTCT GAACTAAATT ACCTTTATGG AAGATAATCT CATGAGCAGT TCCTAAGACA
   141541 TAAGAGACTG CTTTAAAGTT CTCAGACAGA GCCATAGCAA CACCGCCACC AACACCATGA
   141601 ACACCAGAGG AGTATCCTCC ACCCTGTTTG TTTTCATAGT GAGAGCTAGA GTGAGCCTCA
   141661 GAATAAATTT CTTTCATTTT ATTATGAGGA ACACCACGAC CAGTATCTTC AATGAGAGCA
   141721 GATTGATTTC TCTCATCAAA AGTGATTTTT ACATAATTGC AAGGTGAATC GGTTCTAACA
   141781 GCTTCATCGA ATGCATTCTG AATAATTTCA CGAATACATC CTTTCCAGCC TCCATTACCA
   141841 ATTTCACCAA TATAAAGACC AGGCAAATGT CTAACGGCCT CAACAAAGCT AAGTTGCTTA
   141901 ATCTTATCAC CATAAGATTT AATACTTTCT TCATATTTAC CAAGATCATT TGCCGCAAGA
   141961 TTGCTAGTTG TAGTTTTATC AATTTTCTTA GCCATTGGTA ATAATCACCT CTTAATCCAT
   142021 AGTTCATGAG TCTTTATACT TAAAATATTT ATAAAAACAA ATCTATAAAA TAAGAGATCC
   142081 CAGACTAACT CATTAAGTTA GTCTGGGAAT CCCTTTTGAG ATTAAAGTTT AGTTTTTCTT
   142141 CTTTTTATAG AATGCAAGTT CCATTCCATC CCACAGAAGT CTGTGACAAT AGATACGAAT
   142201 CTCATCATCA CAGAACTCTA CTTTCTTAAT TACTTTCGAG AAAGCTAAGA CATGTTTATA
   142261 GTCTTCAGTA AGCAGACTAA CCTTATCGAG ACTATAGTCA TGTAAGTCAT CAACATGAAT
   142321 CACATAGATG ATATTATTGG AGTACTTTGT GTACTTCAAC TTATTGATTC GAACAGCAAC
   142381 AAATTTATCA GTCTCTTCAA TAATCATAGA CTCATCTTCA TGAATTTCAG GTTTGATAAA
   142441 TCTTACATTC TTCTTAGCTT TAGCAAGAAC CTCTTCATCA ATTCGATTCT GTTCCATAGT
   142501 GATCATCTTC ATGAAGTAAT CGATATTTGA CTTCAGAGTA CTTGCAAATT CTTTTTGATC
   142561 TTCAAGACTT GCATCATCAG CCGGAAGTGT GTCCTTAACT TCCAGGAGAA GATCAATAGT
   142621 GTCATTGATA ACGTCTTGAG TGATAAATTC CATAACTCTA ATTCCTTTCA AGATATGTAT
   142681 TTTGGGAGTA TTTCTTTTCT CCCTTCTATA TAAATAATAT ATAGCTAAAA AGTAAATTAA
   142741 TATCGAATAG AAGAGGAGAG TAGCCATAAA GACTACTCTC CTCTAAAGGA ATTCTATTAG
   142801 ACGTTGAACG TCTTCTGCTG CGAGACCTCG CCAGTGGTTG CAGCCTGATC AGGAGCAACA
   142861 GCGGGAACAG CACCTGCGGC AGGAGCCGGT GCGGGAGCCG GAGCAGGATT ACCATACATG
   142921 AACGGATTAG CGCCAGGCAT GGGCTGCTGC ATAGCCGGAT TATACATCGG CTGCTGCATG
   142981 TAGGGCTGAG CCATGGGCTG CTGCATCATC TGAGGCTGAT ACATCGGCTG CTGATAGGGC
   143041 TGCTGATATG CAGCATACGG ATTCTGGAGC ATACTACCCA TCATAGCAAA GCCATTAGTA
   143101 CCGGCCGCAG TGGGATTGGG AGAATAACCA TATGCATTTG CATACATATC GAAATTCTTC
   143161 TGAGAACGCT CATACAGCTT CGGGAACATC TTGAGCAGAG GCAGCATCTG ATAATACTGC
   143221 TTGACAAGGT TCTCGGGAGC ATCCAGATAC ATAGTCTTGC TGGTCTGGAG CAGATTGATG
   143281 ATCAGGTCAA CGGCCTTCTG GACTTCTTCC TTCTTCTCAT CAACCATCTC GAAAGACTCA
   143341 CCGCAAATCG TGCAGTGAAC AATCGGATTG CCAGTCTCAG GATTGGTGCC ATCAGTGACA
   143401 AGAGTCGTGA CACCATTCTC CTTATGAGTG CAAGCGGCGC GCCACAGATC TTCCTGGGAA
   143461 ACCTCAATCT TCATACTATC GCCACTGGAG CGAAGCTTGG AGATGATCTC CGGAGTCAAA
   143521 GGCTGAGTAT ACTTAGCCTT GGGCATCTGG GGCATACCAG TACCATACTG GGGAGCTCCA
   143581 TTGTAGGGCA TGGACATATT GGGCATGGGC TGCGGGTTCA TCGGATAATA CATATTAAGT
   143641 TCCTCCAATA AATTAATTTA CTTTGAAAGA ATACTTCAAA TACTGATCTT TTAAAAGGAT
   143701 ATTTGCTTAT CAATATTTTG ATATTCTCTC TAGGTCTCAC CTATATAATA TGCACTTATT
   143761 TTTAAGTTTA CTAGGTTATA ATTTACTACT TTTATGATCG TAAACTTACG TGTTAAGGGC
   143821 AATTAGGTAC ATGGAAAGAC CATGTACCTA ATTGTTATAA TATGGTTAAT TGTTGACTAA
   143881 ATTAGTTGAA TTCAACAGTC ATAGTCAGAG TAACCTGGGC TGTATCATTG TCCTTCGGGC
   143941 AAAGAGCATC GACAGCGGTC TTGAAGTCAT CAAGGCTACC AGCCGGAGTA TAGATAGCGC
   144001 TCTCAGAACC ATTGCTGACA GTGATAGTCT TCAGACCATC AAGAGCAGCA AGCTGGTCAA
   144061 AGAGACCGCT CTCAGAAATC TTACCAGTAG AAGTCACGAT GCTATAGGTA TTCTCAGCAG
   144121 AAGTATCCTC GGTGATCTCA AGACCAGAGA GATTGCCGAT AATATCATCA ACTTTATCCT
   144181 CAGAAGTCTT TACAATAACC TGGAACTTAC CATCAGCAGA GACAGACTTA TATCCTTCAG
   144241 CAACATACTG AGCAGGATCA CTGGAGAAGG TGCCACCATA GACAGTGACA TTCTCAGAAG
   144301 GATAAGGGTT ATGAGGCTGG AGGCAAGCAG CAGTACCAGC ATCAAATGTA CCACCTTTAA
   144361 TCACAGTGAT ACCCTTAGTA TGAGCATTAT AGATACCAGT CATAACATTG CAGACATTGG
   144421 TAGCAGTGAA GGTACCATTA TTAATCTCAC ACTCACCCCA GTTAAGCACG TTAGCCTGAG
   144481 TGGTATTGAA GAACTTACCA TCATTAATAG TGAGCTTAGA ATAGTCACCA TTCTTGACGG
   144541 TATTAATACC ACCATCAAAT GTACCACCAT TGATAATGAG TTCACAAACA GTATCATCAG
   144601 GTACAGTAAT CTTCTCGCTA TCAATCTCAT TACAGATCAT GCTGGAGTAG CTACTATTGA
   144661 GGCTAATATT GATATTGGAG TTATCTCCAC CAGCTGTACC AATGACAAGC TTACCAAGGT
   144721 TCTGGATAGC ATAGTAGCTA TTTGTCTTGC TATCTTCTTT GGAACGAGTA ATAGTACCAC
   144781 CAAGGATGGT AACCTCGCCA CCAATTTCAT TCTTGATGGG AGCCTTACCA TGGATTGTAT
   144841 TATCAATGGT ACCAGTACCA TTTATAATAA GCTTACCATT ATTTACAATA GTATTATTAG
   144901 AAGCCTTATT GGTAATCTTC TTACCAGCAA GGTCGATAGT TACATCACTA CCCTCAGGAA
   144961 CAACAACATC CTCAGTCAGG TCATTCTTCA GGGTGACAGT GACAGGCTCA CTACCGATCT
   145021 CTTCAAAAGC CTTGTTCAGG CTGGAGTACA CCTTACCATT AACGGTAACG TTTTCCTCTG
   145081 CCTTGTTGTA ATACTTGACA TTCAGGGTAT AGACAACCTT CTTACCAGAA TTGGTCTCCA
   145141 TGGTAAGAGT GCCGCTAGTG GTCTGATTTT CAGTACTAGG CATAAGATTA ATCACTCCTT
   145201 GTTTGAAAGT ATCGTAAGAC GATGTATTAC TTGTTACCAT CCTCACCGAC GAACCTCCAA
   145261 CTGTAAAGAC AGCTTCCTTA ACCGATTTCA GAGAATCGAT AAATTCGGTA AATCCAATAT
   145321 CGAGATCTTC AGTAGAAGAG ATAACAGCAT CAATCGAGCT ATCAGTATAA TCAAGCTCGG
   145381 TGATGGAAGG ATTAGAAACG CTTGCTAAGA ATTTCTTCAT AGCATTCTTG AGACCAATAT
   145441 CAGAATGATC ATTCGGATTA CCGAAATCAA TAGGATCGTG CTGACCCTTC TCAGTATCAT
   145501 CCTCGTCTCC AGTAATAAGC TTTTGATCAA TTTCAGAATC ATTCGGGCCA GTCTTGTAAT
   145561 AGTCAAGACC AACATTCGGA TTTCTGTGAT GAACGGGTAG ATGCTTAGCC CAATTCTTAA
   145621 TAGTCTCTTT TTGACTATCA CTAAGAGGAG CACCAATCTT ACTCTCAAGA ATAGAAACAA
   145681 GGCCACTCAT ATCAAAGTTG GCCTCGACAA ATTGAATCAT GCTATAATCA GCACTAATAA
   145741 GGGTAAAGGG AGCCTCATCC TTAACATTAT TATTTCTATT GGCAATAATA GCATGAATCA
   145801 TAGTATTGCC TTCATCAAAG AAGACAAAGT CGTTACTATT TCTTAAAGAA GTATTATTGT
   145861 CAAGGTCATA ATAAACGGAT TTTGCTACAG GCTTGCCTTT GCCGTTATCT TTGAGAAATT
   145921 CGTTGTTCAG GAGTTTGACC TGATCGGCAT TCATAGCAGT TCCTCCTTGC GAAAAAATAA
   145981 TCTTATTAAA TTGTAAGGCG TGGTAGAGCA TAACGCACTC TACCACGCCA TTGCTATGCT
   146041 TTTACTTACA TGTTGTACTT GTATCTCGGA AGCTTCGAGA TCAAAACTTG GATATATCTA
   146101 GTGTCTCCAC CATTAGCAAT GACCTGCATA ATGACCTCTC TGATTAATGT ATAAGCCTCG
   146161 ACAGTACGCT TATCATTAAT CATAATATCC TTCACAGCTT GATCTGTAGT ATTAGCATAG
   146221 GTATACCACA TAGCCGTAGA ATGGACATTT GCTGTAAAGA TACACTTATC TACTTCGGTA
   146281 ATGAGAGCAT TACAGAAATC TAAATTTCTG AAGATATGAC CCTCATTATA GAAATTAAAC
   146341 TTACCTCTAG CAATATCCCT CATAACCTTG ATACCATAAC GACCCATGTC TCTGACATTG
   146401 GCCATCGGAT CTGGATTGCC ATAACGAGGC TGAACTTTCT TTTGATTTTT CTGATTATTG
   146461 TTATTTTTGC CCATAATATA TAAACTCCTT TGCAATAATT ATTATGTCTT ACTTCTATTA
   146521 TATTATATAA TTGAATTATA CGTTAACTGA GTCATCTTGA GATAAATCAA GGATATTAAT
   146581 TTTATTCTCT TTTTTATAAT TCTTAGGATT AATAAAATTA CCATCCATAT TATTGACCAT
   146641 CTTAGAGAAG ATATCTTCAA CTAAAGGTTT CATAGAATCT TCAGCATCTT CTTTTTCTTC
   146701 TCTAATGACA TCTTCAGGAT TTTCAGTAAG ATATTGATCG ATATCAAAAG CTCTATCTTC
   146761 ATAGTAGTGC TCAACAGACT TACAGAAAGC ATAGATAGAA ATAATCTCAT CCAAAGGCAT
   146821 AAGATAATAT TTAGTATCTC CAGTTTCAGT CTCAGTCTGT TTAGTCTCAG TAATGATCTT
[truncated: 157,779 more chars]
