# Supplementary material for: Clades of huge phages from across Earth’s ecosystems
Source: Nature. 2020 Feb 12;578(7795):425–31. doi: 10.1038/s41586-020-2007-4 (PMC7162821; doi:10.1038/s41586-020-2007-4)
Supplement: Supplementary file 6 — Genbank files for all genome. [file 41586_2020_2007_MOESM6_ESM.zip › genbank_genomes_SD-4/A11_PHAGE_COMPLETE_CIR-CU-CL_29_1.gbk]

LOCUS       PHAGE-A11--js4906-26-5_S28_scaffold_6_curated_closed_complete_prodigal-single     231121 bp    DNA     linear   BCT NOV-13-2019
DEFINITION  PHAGE-A11--js4906-26-5_S28_scaffold_6_curated_closed_complete_prodig
            al-single, contig.
ACCESSION   PHAGE-A11--js4906-26-5_S28_scaffold_6_curated_closed_complete_prodigal-single
VERSION     PHAGE-A11--js4906-26-5_S28_scaffold_6_curated_closed_complete_prodigal-single.1  GI:
KEYWORDS    .
SOURCE      A11_PHAGE_COMPLETE_CIR-CU-CL_29_1
  ORGANISM  A11_PHAGE_COMPLETE_CIR-CU-CL_29_1
            .
COMMENT     Data sourced from ggkbase. For additional details see
            http://ggkbase.berkeley.edu/organisms/405781
FEATURES             Location/Qualifiers
     source          1..231121
                     /organism="A11_PHAGE_COMPLETE_CIR-CU-CL_29_1"
                     /mol_type="genomic DNA"
     gene            complement(1..408)
                     /locus_tag="PHAGE-A11--js4906-26-5_S28_scaffold_6_curated_
                     closed_complete_prodigal-single_1"
     CDS             complement(1..408)
                     /product="hypothetical protein"
                     /codon_start=1
                     /transl_table=11
                     /translation="MENTNNTVKTRTAKTYDFKDAQGVRIPNKIKCSKCGREVQGNPE
                     LIYLRVMKDYDGQWLKYQKEWICSDCKHEATRSLKEHLQAEKKVEAVKKAIQLLEENG
                     YKVTAPLNGNATPVKTTAKKVKTLTGGEVVKVA*"
     gene            1106..1432
                     /locus_tag="PHAGE-A11--js4906-26-5_S28_scaffold_6_curated_
                     closed_complete_prodigal-single_2"
     CDS             1106..1432
                     /product="hypothetical protein"
                     /codon_start=1
                     /transl_table=11
                     /translation="MDTNNGPVTVVKAKKLYHFEDGDFEIPSKIKCPKCGKMVMGYPP
                     LVRERVYKFYDGSWLKYQKEWVCSECKREASAGIKAELEKGKKEERIKKAIELLESEG
                     YKVEKQ*"
     gene            complement(1718..1984)
                     /locus_tag="PHAGE-A11--js4906-26-5_S28_scaffold_6_curated_
                     closed_complete_prodigal-single_3"
     CDS             complement(1718..1984)
                     /product="hypothetical protein"
                     /codon_start=1
                     /transl_table=11
                     /translation="MRNKSSILDKVLQQIYDADTFDKAKSIFINTVNNSKINPDDKYK
                     MLSNIQDIESKYSSEKARLDAIKIYATNSMFDKKGMSTRSKYRY*"
     gene            complement(2102..2359)
                     /locus_tag="PHAGE-A11--js4906-26-5_S28_scaffold_6_curated_
                     closed_complete_prodigal-single_4"
     CDS             complement(2102..2359)
                     /product="hypothetical protein"
                     /codon_start=1
                     /transl_table=11
                     /translation="MDKDIFEDVAQMFCEYVSDGYDSGLKDAPDELYTKEGYLDMFKN
                     WLEENKSEYESFEHVLGHFDEVSAEEFDPEDEPGVYIPVLK*"
     gene            complement(2623..2994)
                     /locus_tag="PHAGE-A11--js4906-26-5_S28_scaffold_6_curated_
                     closed_complete_prodigal-single_5"
     CDS             complement(2623..2994)
                     /product="hypothetical protein"
                     /codon_start=1
                     /transl_table=11
                     /translation="MQKYNKFAQEIYSLLKKYNPNIDRFDQIMMEYTDKGPYITGVCY
                     SDGENEFGIRPATELDYDYNREELIQLQNKFSSILNDIANDKNIPNGFFYNDWGMFYI
                     ELKPTVKAQFFPEDSPVWGNK*"
     gene            3281..3655
                     /locus_tag="PHAGE-A11--js4906-26-5_S28_scaffold_6_curated_
                     closed_complete_prodigal-single_6"
     CDS             3281..3655
                     /product="hypothetical protein"
                     /codon_start=1
                     /transl_table=11
                     /translation="MNEIEKRIYTKLDDMAITNLVDYLKYKNSSVSYDIDNKCFIYQT
                     KIITTEEAAHILYTEAMQKRFNTFQQNKQTKPGCYGKLSEDTKLKILNICSKASIEQL
                     INKLNDKQIDQLKFYIVRKYMQ*"
     gene            complement(3803..3889)
                     /locus_tag="PHAGE-A11--js4906-26-5_S28_scaffold_6_curated_
                     closed_complete_prodigal-single_trna_6"
     tRNA            complement(3803..3889)
                     /product="Pseudo"
     gene            complement(3906..3977)
                     /locus_tag="PHAGE-A11--js4906-26-5_S28_scaffold_6_curated_
                     closed_complete_prodigal-single_trna_5"
     tRNA            complement(3906..3977)
                     /product="Pseudo"
     gene            complement(3991..4064)
                     /locus_tag="PHAGE-A11--js4906-26-5_S28_scaffold_6_curated_
                     closed_complete_prodigal-single_trna_4"
     tRNA            complement(3991..4064)
                     /product="Pseudo"
     gene            complement(4070..4143)
                     /locus_tag="PHAGE-A11--js4906-26-5_S28_scaffold_6_curated_
                     closed_complete_prodigal-single_trna_3"
     tRNA            complement(4070..4143)
                     /product="Pseudo"
     gene            complement(4217..4290)
                     /locus_tag="PHAGE-A11--js4906-26-5_S28_scaffold_6_curated_
                     closed_complete_prodigal-single_trna_2"
     tRNA            complement(4217..4290)
                     /product="Pseudo"
     gene            complement(4281..4673)
                     /locus_tag="PHAGE-A11--js4906-26-5_S28_scaffold_6_curated_
                     closed_complete_prodigal-single_7"
     CDS             complement(4281..4673)
                     /product="hypothetical protein"
                     /codon_start=1
                     /transl_table=11
                     /translation="MQAGEVMDREITGTYGGYKDGIPEDVTYLIRKMDKKKAKSMTKL
                     ETSFDTRYNHNGKNFNVYIKDNIASININNTFNTPGYTTIWKKEYNGISIDDIVKDIN
                     SVIKNDIIPMYESMVEDMKSSLIQYKGL*"
     gene            complement(4648..5073)
                     /locus_tag="PHAGE-A11--js4906-26-5_S28_scaffold_6_curated_
                     closed_complete_prodigal-single_8"
     CDS             complement(4648..5073)
                     /product="hypothetical protein"
                     /codon_start=1
                     /transl_table=11
                     /translation="MMFAELILKTTGRNIPSPTHLQVDYKEKTLPAEEWNEIKGKYFV
                     SVRGWRQYAEGITGQSYWNYIWLNDNCNFFDTKEEAKAFCERNDIKSYYRKGRRDEGY
                     GSIGERSQEVKILKLTENKLNKYFAFNSYIINASWRSNG*"
     gene            complement(5084..5476)
                     /locus_tag="PHAGE-A11--js4906-26-5_S28_scaffold_6_curated_
                     closed_complete_prodigal-single_9"
     CDS             complement(5084..5476)
                     /product="hypothetical protein"
                     /codon_start=1
                     /transl_table=11
                     /translation="MSNLILKSTRKFIKTPRDLYAEYRDGTLTKEEIKELKDKYAVIQ
                     RTWMHEGDRISYDSNVWIRCNTPFETKEAAKEFCERINLKSFDRSQIRQQVKIVKLSK
                     KMVLKHFFTACDLNNWRFYLEDLEDLED*"
     gene            complement(5529..5825)
                     /locus_tag="PHAGE-A11--js4906-26-5_S28_scaffold_6_curated_
                     closed_complete_prodigal-single_10"
     CDS             complement(5529..5825)
                     /product="hypothetical protein"
                     /codon_start=1
                     /transl_table=11
                     /translation="MKLKEIETYKYKYGKHTVEVEEGYQGGWDVYVDGDKVGYFGVND
                     FKCFENIPEEYFEEFGDDKTAEWLWTNGVLEDELDTKAWEEFNEKIEEIVESYL*"
     gene            complement(5830..6051)
                     /locus_tag="PHAGE-A11--js4906-26-5_S28_scaffold_6_curated_
                     closed_complete_prodigal-single_11"
     CDS             complement(5830..6051)
                     /product="hypothetical protein"
                     /codon_start=1
                     /transl_table=11
                     /translation="MKEDENIDEFVKRIKNLKVSIWDNNEIYKVIEKIYSVDTKQKVK
                     ELIHDFEYTERYDKIGEVYYALIRYIERK*"
     gene            complement(6038..6232)
                     /locus_tag="PHAGE-A11--js4906-26-5_S28_scaffold_6_curated_
                     closed_complete_prodigal-single_12"
     CDS             complement(6038..6232)
                     /product="hypothetical protein"
                     /codon_start=1
                     /transl_table=11
                     /translation="MNKTFLNQSIHNLIAAGSVLIGITLCKVIIEQDVNMDYVYALVS
                     INAVIMLFEIIRERKQYERR*"
     gene            complement(6259..6606)
                     /locus_tag="PHAGE-A11--js4906-26-5_S28_scaffold_6_curated_
                     closed_complete_prodigal-single_13"
     CDS             complement(6259..6606)
                     /product="hypothetical protein"
                     /codon_start=1
                     /transl_table=11
                     /translation="MKYNTLKFELNEEEGIYVLTDVISYHTMFQDYPINTTPENTISH
                     HGIEEYSTGYGTDIHNEYQFVVCKDFKGMDWYIQNIAIPYEADVSKWKEIMLKVLEAD
                     EGVSKNDLKELFG*"
     gene            complement(6616..7317)
                     /locus_tag="PHAGE-A11--js4906-26-5_S28_scaffold_6_curated_
                     closed_complete_prodigal-single_14"
     CDS             complement(6616..7317)
                     /product="hypothetical protein"
                     /codon_start=1
                     /transl_table=11
                     /translation="MSSEVVFIEGTHKYYNSITAEEYISCTTLIKRYTPEFKAKEMAE
                     RISKRDNIKVEDILKKWNEASRNATDFGTKIHKCMEGHVKHNPLLIDDEWRDTTKIGY
                     DMLMEEAEEHSIESEKLLFNHEYKLAGQSDIVYTRDHSIYNIADFKTNKKIEYSSRYG
                     EYMLYPLNHLQHCSYNEYALQLSLYAYMLQQPIGKMFLLHLNKETKVWTKIPMPYMKH
                     EVMVLLKHYKLKNTI*"
     gene            complement(7417..7551)
                     /locus_tag="PHAGE-A11--js4906-26-5_S28_scaffold_6_curated_
                     closed_complete_prodigal-single_15"
     CDS             complement(7417..7551)
                     /product="hypothetical protein"
                     /codon_start=1
                     /transl_table=11
                     /translation="MKKQQTKTIKLVKLKRSIMPPPTKVFEDKVKKSSKNYCRKSKSQ
                     *"
     gene            complement(7555..8190)
                     /locus_tag="PHAGE-A11--js4906-26-5_S28_scaffold_6_curated_
                     closed_complete_prodigal-single_16"
     CDS             complement(7555..8190)
                     /product="hypothetical protein"
                     /codon_start=1
                     /transl_table=11
                     /translation="MNRIQLTPYDQFELPNDTRTGCGCITLILILIVLYSPFYIYGIY
                     QESQENKFASSIVEELENEDRYFRLKRDWEECKTKELEYKSTYVFARERANKLRNYID
                     DKKRAYNNACRNAFNNGNALGVGLFAYAEKNDTELNQAIRDYNFTISYIDKYKLEYEK
                     FKREHTDKRKEQLCKYIKDVIDERNTHEEYDSEKIFTHVVNQLYLKYKFEE*"
     gene            complement(8194..8421)
                     /locus_tag="PHAGE-A11--js4906-26-5_S28_scaffold_6_curated_
                     closed_complete_prodigal-single_17"
     CDS             complement(8194..8421)
                     /product="hypothetical protein"
                     /codon_start=1
                     /transl_table=11
                     /translation="MEWVFDEYDSSFACLYSKNPNVKFVVRRDLRDPESFEVILYHTP
                     HHQHRVIDYFSSKEEAMSFVEELVRDIKTMG*"
     gene            complement(8426..8725)
                     /locus_tag="PHAGE-A11--js4906-26-5_S28_scaffold_6_curated_
                     closed_complete_prodigal-single_18"
     CDS             complement(8426..8725)
                     /product="hypothetical protein"
                     /codon_start=1
                     /transl_table=11
                     /translation="MENNTNEYKFDQFYDDIKVLKNAVASLQRKVAFQEEIISKLLNF
                     VNIKNNRFVTYTNDSDEGEYSEAGVSREFVDIYQKEMKNKTYRTLKEYCEEEYGA*"
     gene            complement(8781..9008)
                     /locus_tag="PHAGE-A11--js4906-26-5_S28_scaffold_6_curated_
                     closed_complete_prodigal-single_19"
     CDS             complement(8781..9008)
                     /product="hypothetical protein"
                     /codon_start=1
                     /transl_table=11
                     /translation="MKEEYYIEFFGYNSPENKNKNVHYEDFIFESEGLQFIETELKPK
                     IEEVKAKHNVCFLAVCVYDLDNDVFQKSFEC*"
     gene            complement(9037..9285)
                     /locus_tag="PHAGE-A11--js4906-26-5_S28_scaffold_6_curated_
                     closed_complete_prodigal-single_20"
     CDS             complement(9037..9285)
                     /product="hypothetical protein"
                     /codon_start=1
                     /transl_table=11
                     /translation="MKEKYWIEFQGFKSKEGKYYHFTSEYFSFEAYSLKHIEVELTLK
                     MIAFQKKHNIKLLKGYVYYPEDADSLPPLKTFEFVYDS*"
     gene            complement(9320..9709)
                     /locus_tag="PHAGE-A11--js4906-26-5_S28_scaffold_6_curated_
                     closed_complete_prodigal-single_21"
     CDS             complement(9320..9709)
                     /product="hypothetical protein"
                     /codon_start=1
                     /transl_table=11
                     /translation="MNKRQVKPGEWVKATENETKKIFKGKFVEMRLPGIILEMETGEK
                     ELFALSHYEFDLLHRDWQEVNHEGVVCRVESEDEFVTFEVTKIENVYDLYMILGYDGK
                     MLLKEFTDLEEAKEYAEKIIDSMKQIS*"
     gene            complement(9714..9938)
                     /locus_tag="PHAGE-A11--js4906-26-5_S28_scaffold_6_curated_
                     closed_complete_prodigal-single_22"
     CDS             complement(9714..9938)
                     /product="hypothetical protein"
                     /codon_start=1
                     /transl_table=11
                     /translation="MKWEKEKGIYKLITKADNYDDMYGFYIVPDDYEKDKYNVLLSIK
                     FQIIKMPYHKMELEEAKSYVNTFIEKIKTL*"
     gene            complement(9983..10159)
                     /locus_tag="PHAGE-A11--js4906-26-5_S28_scaffold_6_curated_
                     closed_complete_prodigal-single_23"
     CDS             complement(9983..10159)
                     /product="hypothetical protein"
                     /codon_start=1
                     /transl_table=11
                     /translation="MIDMKLIIGEYYKITDKVTRKVYRGKLLYYTSEGICIGYNNLSH
                     FLDFESYEIEIVKK*"
     gene            complement(10152..10364)
                     /locus_tag="PHAGE-A11--js4906-26-5_S28_scaffold_6_curated_
                     closed_complete_prodigal-single_24"
     CDS             complement(10152..10364)
                     /product="hypothetical protein"
                     /codon_start=1
                     /transl_table=11
                     /translation="MTLNNLLSQLEDALVDSSDEIYEWLENHHIDRDEAIALHDEIEL
                     AGKVEEEWEVYEALLMYIDYGREWDD*"
     gene            complement(10366..10584)
                     /locus_tag="PHAGE-A11--js4906-26-5_S28_scaffold_6_curated_
                     closed_complete_prodigal-single_25"
     CDS             complement(10366..10584)
                     /product="hypothetical protein"
                     /codon_start=1
                     /transl_table=11
                     /translation="MHWEKVDETYKLTTAGDEYGFFLIPDKHDKSLYNVYMTYGFCDM
                     QLLSEYATTIDEAKDMAEAIITKFKTLK*"
     gene            complement(10588..10866)
                     /locus_tag="PHAGE-A11--js4906-26-5_S28_scaffold_6_curated_
                     closed_complete_prodigal-single_26"
     CDS             complement(10588..10866)
                     /product="hypothetical protein"
                     /codon_start=1
                     /transl_table=11
                     /translation="MKTLDKILEKKIGKTIYLSFDKGEDVQGKLVEVDGDHFILKQYE
                     WRDEMYIKESYFYNEVKNASNVEENNSIEMFSTSDLWERDPFPIWERD*"
     gene            complement(10868..11161)
                     /locus_tag="PHAGE-A11--js4906-26-5_S28_scaffold_6_curated_
                     closed_complete_prodigal-single_27"
     CDS             complement(10868..11161)
                     /product="hypothetical protein"
                     /codon_start=1
                     /transl_table=11
                     /translation="MEKKLWNQNLVDKYDEIIDKLYLTIADILREKLGEEIIINYEGG
                     QVISGKLKHVYESGFIISLGRDDVTLSFKFSHMPVFPFYEGNNINMIAEKDEW*"
     gene            complement(11228..11473)
                     /locus_tag="PHAGE-A11--js4906-26-5_S28_scaffold_6_curated_
                     closed_complete_prodigal-single_28"
     CDS             complement(11228..11473)
                     /product="hypothetical protein"
                     /codon_start=1
                     /transl_table=11
                     /translation="METEEYKELHDKIADLQLANQCLSKRLEGMSRAMKGMLDFLGKD
                     NFKCEEKTQDSIVPYEFIKSLNSSVRNEFINNVYRGE*"
     gene            complement(11477..11791)
                     /locus_tag="PHAGE-A11--js4906-26-5_S28_scaffold_6_curated_
                     closed_complete_prodigal-single_29"
     CDS             complement(11477..11791)
                     /product="hypothetical protein"
                     /codon_start=1
                     /transl_table=11
                     /translation="MKNLPAELMWLESTKKQVEIAKDAYKEAKIHLLKSLQATFADAI
                     FGNTYKTIVQEVNEANNIVCLALETDKNKFERHIDIVIDDIDIYPVADENGNITIKIM
                     EK*"
     gene            complement(11826..12083)
                     /locus_tag="PHAGE-A11--js4906-26-5_S28_scaffold_6_curated_
                     closed_complete_prodigal-single_30"
     CDS             complement(11826..12083)
                     /product="hypothetical protein"
                     /codon_start=1
                     /transl_table=11
                     /translation="MNYIIPSQYKDMQLLKPILTKRIDKPIGLYFQEGKGYMLKGKIT
                     EVNHDGFYFEVDGYSKETKFYYFKDIASWKHLILDDFLDMK*"
     gene            complement(12080..12271)
                     /locus_tag="PHAGE-A11--js4906-26-5_S28_scaffold_6_curated_
                     closed_complete_prodigal-single_31"
     CDS             complement(12080..12271)
                     /product="hypothetical protein"
                     /codon_start=1
                     /transl_table=11
                     /translation="MRRCNWSDVEAVESRLFDCKQIYQNLLRQTDRNIYSFIRENSKL
                     RQEIKSLKQIIASLKKKKV*"
     gene            complement(12273..12497)
                     /locus_tag="PHAGE-A11--js4906-26-5_S28_scaffold_6_curated_
                     closed_complete_prodigal-single_32"
     CDS             complement(12273..12497)
                     /product="hypothetical protein"
                     /codon_start=1
                     /transl_table=11
                     /translation="MKWENNKCVANELNLNSTNSEMRFIIKQNPNSDTVYDTSIFYYP
                     GYTQYLSSFDSIEKAKAFIEKLVKDIKTIE*"
     gene            12563..13228
                     /locus_tag="PHAGE-A11--js4906-26-5_S28_scaffold_6_curated_
                     closed_complete_prodigal-single_33"
     CDS             12563..13228
                     /product="hypothetical protein"
                     /codon_start=1
                     /transl_table=11
                     /translation="MLDFNTLFLLVEYSTFQTPKLDIEKIRKFKWNEFDCMHSPTAHK
                     NDQINTKRNDLDFDVNSLLMFASNAYEMMKPKFTKTGKYQCNLWIFDSKNLKRCLQIP
                     YEFHVNIEKKKIESLELTMVYSYPTYNKSCVMHRLPPTDIYPMTNIPDLVNIPRNFTT
                     RIMVNTGVGYYPGEDVSIVNFIKKTKFIPLQPCNFTDINTNFTREDLTVFNPDGLQMI
                     NVI*"
     gene            complement(13225..13509)
                     /locus_tag="PHAGE-A11--js4906-26-5_S28_scaffold_6_curated_
                     closed_complete_prodigal-single_34"
     CDS             complement(13225..13509)
                     /product="hypothetical protein"
                     /codon_start=1
                     /transl_table=11
                     /translation="MKQEITEKNIFDHLTTYPAGLTIIWKDDKGKQHKNEITMVFPNP
                     EKSLYELDCNPHNNIIYFENIVRIVKNKRYYELRKYMFDNLDKISDYIKH*"
     gene            complement(13693..13977)
                     /locus_tag="PHAGE-A11--js4906-26-5_S28_scaffold_6_curated_
                     closed_complete_prodigal-single_35"
     CDS             complement(13693..13977)
                     /product="hypothetical protein"
                     /codon_start=1
                     /transl_table=11
                     /translation="MSNLDAEYFKQQLNQKLSEIEVDDWVRYIAVDKDGAVWSFSVKP
                     FTLDLDLIGDCWNIVCRGCDKCKYLFKLDSECILCWKDLLIEWNENIESQ*"
     gene            complement(13974..14534)
                     /locus_tag="PHAGE-A11--js4906-26-5_S28_scaffold_6_curated_
                     closed_complete_prodigal-single_36"
     CDS             complement(13974..14534)
                     /product="hypothetical protein"
                     /codon_start=1
                     /transl_table=11
                     /translation="MTQEEKAELINILKNHSIEDGIKWFVVDKYKNILGFKTKPFVDK
                     KGKEWKSLPVNQHPVYYANFNQKVGDWKTMIISIDDLQSKEIVAWSKYQNIDIEEKLN
                     AVYDSITEQLKTALGGKAVCICDSYANVTEGYVSDVNRENKYFNFTTDDGEIMTLYFR
                     DMYLNKSPFYDTDDGDLYISMNVRLQ*"
     gene            complement(14539..15123)
                     /locus_tag="PHAGE-A11--js4906-26-5_S28_scaffold_6_curated_
                     closed_complete_prodigal-single_37"
     CDS             complement(14539..15123)
                     /product="hypothetical protein"
                     /codon_start=1
                     /transl_table=11
                     /translation="MTQKEKETLNRMLKDKHIAANIKWIAIDKNKNILGFRKQPSFDI
                     KNNEWYSSDKTQPVWFGMFSFESENCYNMEKEMLVGVKELEKLTEPNFTWDADLIDRV
                     EVDLQDAYYNIRQLLETIPNDKTVYLCCNSGKVIEGEILDTLWDGFNFIADDAKTYSF
                     KYYEMLLNKPPFSISKSNSICIHMNVEWEYFKKA*"
     gene            complement(15127..15474)
                     /locus_tag="PHAGE-A11--js4906-26-5_S28_scaffold_6_curated_
                     closed_complete_prodigal-single_38"
     CDS             complement(15127..15474)
                     /product="hypothetical protein"
                     /codon_start=1
                     /transl_table=11
                     /translation="MINKENFKFIRQSQESIYQNLSVIFNEYVDESIIIGWFDGKSDY
                     KEANMTLLQTNAKSKYFVVKYRIHDKLHYKVILFKYIDLESIETLNENEFSKIHLPYL
                     KFKLLVNFNEIKG*"
     gene            complement(15484..15963)
                     /locus_tag="PHAGE-A11--js4906-26-5_S28_scaffold_6_curated_
                     closed_complete_prodigal-single_39"
     CDS             complement(15484..15963)
                     /product="hypothetical protein"
                     /codon_start=1
                     /transl_table=11
                     /translation="MEYNRKIKTNLEATNKNYEILRSVIGQTSDGIWENSPRAEGYWR
                     FATIEKSDDNKIVIAVSTIYIISYSDIYGKNYHGNECVINRFADMTDDKIKAYFANKI
                     RQIVKKEESNLKEYYNDTSKDLSWRKDNQQKCGYMGYKETITVADAYAAYKNLKTSI*"
     gene            complement(16065..16661)
                     /locus_tag="PHAGE-A11--js4906-26-5_S28_scaffold_6_curated_
                     closed_complete_prodigal-single_40"
     CDS             complement(16065..16661)
                     /product="hypothetical protein"
                     /codon_start=1
                     /transl_table=11
                     /translation="MIKIDSDQKLDKFAETIDFAKYCIPMIADDNTSFIQCKKVATKI
                     VNNALETKKISINDKDEFYNKDYVIHMIKLECNYYIHNGYLEECIARMKKKTKLFIRL
                     LRQFSTSFKIIRQADALEGEKSQLDNNSYIINCKLGKMNVLMTIVDIPHMTSSFYIVK
                     VDDIKCDDEVYYNIAMDSPDAYENFMNFIFWVKAAKME*"
     gene            complement(16663..16881)
                     /locus_tag="PHAGE-A11--js4906-26-5_S28_scaffold_6_curated_
                     closed_complete_prodigal-single_41"
     CDS             complement(16663..16881)
                     /product="hypothetical protein"
                     /codon_start=1
                     /transl_table=11
                     /translation="MNTDILEYTLAKFRETNDSDKHFDRIAFHQYCVDEATSNKDVEE
                     VNKFKYVLRNFAQVELSDIKNNIIKGED*"
     gene            complement(16886..17179)
                     /locus_tag="PHAGE-A11--js4906-26-5_S28_scaffold_6_curated_
                     closed_complete_prodigal-single_42"
     CDS             complement(16886..17179)
                     /product="hypothetical protein"
                     /codon_start=1
                     /transl_table=11
                     /translation="MKVLNPTDFCNVENYSKIFKDKITDSFVSLEKSIDFYNNHVFSI
                     DLVDMILEELHEEYGVEKNDENFKKLKKEIFYTIACKMENLADGLYIMAKEYK*"
     gene            complement(17179..17478)
                     /locus_tag="PHAGE-A11--js4906-26-5_S28_scaffold_6_curated_
                     closed_complete_prodigal-single_43"
     CDS             complement(17179..17478)
                     /product="hypothetical protein"
                     /codon_start=1
                     /transl_table=11
                     /translation="MENKVDINTIVEEVENYSNIFKEDIDELNFRLGEIESKLQYFSN
                     YLEDMANDALTELHSRYGIEESQENYDKVKAGIIDSIKCNVNYSTENFNRMVEEL*"
     gene            complement(17595..17993)
                     /locus_tag="PHAGE-A11--js4906-26-5_S28_scaffold_6_curated_
                     closed_complete_prodigal-single_44"
     CDS             complement(17595..17993)
                     /product="hypothetical protein"
                     /codon_start=1
                     /transl_table=11
                     /translation="MDKIQTIEQLDKVGLKICEMMNVSIDKASTFIPETFQQYIQYVI
                     VTDAFLLILFPIIIFTCWFARHKILHSKIVTELDDQEEVNVLTTCGCIVISFFSILIW
                     VISMLDLIEAILAPNILIIEKLTELSKTIS*"
     gene            complement(17993..18220)
                     /locus_tag="PHAGE-A11--js4906-26-5_S28_scaffold_6_curated_
                     closed_complete_prodigal-single_45"
     CDS             complement(17993..18220)
                     /product="hypothetical protein"
                     /codon_start=1
                     /transl_table=11
                     /translation="MKILMNVDLRDFPFESEAAIELADKIYNANAWDTLEYNLSQMYP
                     EGISEDGLEDLFTHDDEAVLKLAEIEEEGDE*"
     gene            complement(18278..18517)
                     /locus_tag="PHAGE-A11--js4906-26-5_S28_scaffold_6_curated_
                     closed_complete_prodigal-single_46"
     CDS             complement(18278..18517)
                     /product="hypothetical protein"
                     /codon_start=1
                     /transl_table=11
                     /translation="MKFIVTKIMTATGMPCSSKTVNVENFPKTEEDFEYIVKDEIDWD
                     CVDVKAMADNLQGSWCIVALTEQSNKEYCIITKVM*"
     gene            complement(18608..18985)
                     /locus_tag="PHAGE-A11--js4906-26-5_S28_scaffold_6_curated_
                     closed_complete_prodigal-single_47"
     CDS             complement(18608..18985)
                     /product="hypothetical protein"
                     /codon_start=1
                     /transl_table=11
                     /translation="MFDDIHHKQISNFDALLDRSGFGHGKQINKFRKETEHIAHEHID
                     AKIQVTRDKLKDIEKAIDEVVMILVTADSDADIIDVEYYKQIPDDLKDIESCLDEIFS
                     LWKKKNKYYKKTSAIGKIQTFYV*"
     gene            19219..20418
                     /locus_tag="PHAGE-A11--js4906-26-5_S28_scaffold_6_curated_
                     closed_complete_prodigal-single_48"
     CDS             19219..20418
                     /product="IS605 OrfB family transposase n=1 Tax=Megamonas
                     funiformis YIT 11815 RepID=H3KAN5_9FIRM"
                     /codon_start=1
                     /transl_table=11
                     /translation="MTAEDIDYKNYVLKIRIYPNLEQKLYLHKAFGCSRFVYNYFLDK
                     SQKEYESEKKYFNCFDSQKELTKLKKTEEYSWLKEVDATTLGGVLINLDTAYKNLYKA
                     RKQKREYNLRFKSKKNHRESCSIQPSNTTTKGKPDKTVKIDFGNKRIKIPKLKSWIKY
                     RDGREAFDYKSIQKITIKKTPAGNYFAAIHFKIPKTINTYETKLDKSIGIDFGLKNFI
                     TLSNGEKINSPECLKKSLRKLKRLSKNFSRKKTNSKNKEKARIKLAKCYEKISNQRKY
                     FNDCLSKRLLDNYDFIFIEDLNIQSMQKLWGRKVSDIAWYQFTTMLNHKAINQGKFVL
                     KIDRFFPSSKLCNHCGYKNEALSLNDRKWICPVCGKIHDRDINAAKNILKKGLEAFSN
                     TDAQSGI*"
                     /db_xref="UniRef100_H3KAN5"
                     /db_xref="H3KAN5_9FIRM"
                     /db_xref="fus:HMPREF0409_01264"
     gene            complement(20560..20892)
                     /locus_tag="PHAGE-A11--js4906-26-5_S28_scaffold_6_curated_
                     closed_complete_prodigal-single_49"
     CDS             complement(20560..20892)
                     /product="hypothetical protein"
                     /codon_start=1
                     /transl_table=11
                     /translation="MAKIKYYKTPKAKHTYYFVADNQAYRVFNTQGLVRKEKRMLVND
                     SYSTNYEYLRLADFINPVSHVAERAVEVEAETIPFRLKKSFMYYTSVADNRRYKNLQY
                     QNKQLMVK*"
     gene            complement(20885..21151)
                     /locus_tag="PHAGE-A11--js4906-26-5_S28_scaffold_6_curated_
                     closed_complete_prodigal-single_50"
     CDS             complement(20885..21151)
                     /product="hypothetical protein"
                     /codon_start=1
                     /transl_table=11
                     /translation="MKPKYQLNSLINAYLEGCNALITGQITGISVVENTNGDYAFNYR
                     VSFDNTFDFVDEADIFSTYATISFENGKVIITDKENKKEYKYNG*"
     gene            complement(21263..22081)
                     /locus_tag="PHAGE-A11--js4906-26-5_S28_scaffold_6_curated_
                     closed_complete_prodigal-single_51"
     CDS             complement(21263..22081)
                     /product="hypothetical protein"
                     /codon_start=1
                     /transl_table=11
                     /translation="MSGKMTKQFKTAIINKLKNIDIPNWEKYKYIATDANGEVWGFKL
                     KPEIVSKREHWNVVESHDPSDMVYLFKIDFDSTNWKKTLIALETIKIDVTVKLEPEVK
                     MVEGVVCKDQSQPKSVLKFKLWQPADTFLVYQILEAENIPDDTNYNYTSTDIEYDLLH
                     PEKVVKNYEGIEIFSSKEDRQKFIYKMIENFKKLFSRDYIIKATDKDIDKTVETDCGV
                     ANLEAVTTDGKYVVTFNGDSRLWMVENAWFNLGKTTHFWQSSMKDNSVLYNFLA*"
     gene            complement(22250..22807)
                     /locus_tag="PHAGE-A11--js4906-26-5_S28_scaffold_6_curated_
                     closed_complete_prodigal-single_52"
     CDS             complement(22250..22807)
                     /product="hypothetical protein"
                     /codon_start=1
                     /transl_table=11
                     /translation="MKKLFSYFLDYLNPRRCEKDYFCEERFLISYKALYGIAINKYIP
                     KTVLEYIDNCGRVINFNDFNDRFSEEGCRITTLSLSYNDSVVDFKSDVVETLDVVTAV
                     GEKKVSEYTRIKETTTYDKLNAICIGKTSSGEECLLQYSSSNTYKTTAYLHKIENVNK
                     GKHTTDFQDIAKYLSNNGLKLVKQK*"
     gene            complement(22791..23051)
                     /locus_tag="PHAGE-A11--js4906-26-5_S28_scaffold_6_curated_
                     closed_complete_prodigal-single_53"
     CDS             complement(22791..23051)
                     /product="hypothetical protein"
                     /codon_start=1
                     /transl_table=11
                     /translation="MEIQPKYKDKLLEEVSYRFGKNGLFIGKIVGFFWDKAKQTFIYT
                     LIQHDNDCVNVDENDIHPLHSYIVADTETGLTTIIERDEKTV*"
     gene            complement(23056..23292)
                     /locus_tag="PHAGE-A11--js4906-26-5_S28_scaffold_6_curated_
                     closed_complete_prodigal-single_54"
     CDS             complement(23056..23292)
                     /product="hypothetical protein"
                     /codon_start=1
                     /transl_table=11
                     /translation="MTKEEIKAELEKIAKDNNYTLTNNVDRIINAKLRFFGEENWRNC
                     PCVQDGKHACLSDACRQQIESKGVCHCNLFKRGE*"
     gene            complement(23320..23574)
                     /locus_tag="PHAGE-A11--js4906-26-5_S28_scaffold_6_curated_
                     closed_complete_prodigal-single_55"
     CDS             complement(23320..23574)
                     /product="hypothetical protein"
                     /codon_start=1
                     /transl_table=11
                     /translation="MKKRVKWQLTETDESEKTYRFEINNKYAFIIVHSNWNNSHDIQY
                     CDTYLNNWHLGEYSSLRSAKKGVETLIKNIVKAWEDCNRE*"
     gene            complement(23596..24030)
                     /locus_tag="PHAGE-A11--js4906-26-5_S28_scaffold_6_curated_
                     closed_complete_prodigal-single_56"
     CDS             complement(23596..24030)
                     /product="hypothetical protein"
                     /codon_start=1
                     /transl_table=11
                     /translation="MENKIDIKFVRNHYVNESDSLNEILNTSIGDMVEWDDCIWVITD
                     VSSTRITIYKLHSPMYYTLNINDIKLPNLHVTGKSYTIWKTLKDCGKEDKEISFNSAE
                     AADIYRQLKTIKNSFKSVTYNKWFDKLETFVEKEELCNDLIR*"
     gene            complement(24085..24519)
                     /locus_tag="PHAGE-A11--js4906-26-5_S28_scaffold_6_curated_
                     closed_complete_prodigal-single_57"
     CDS             complement(24085..24519)
                     /product="hypothetical protein"
                     /codon_start=1
                     /transl_table=11
                     /translation="MQITPVKKKHIWLTNIARSLKETHQTGQMFVTAFALKGNKILAI
                     GCNNYKVNHPEKKFGKYIPLKHRKWDYHSGLHAEVKCIKQLGSFRDDYHKIEIFVVRI
                     GNGDDMPVRYSKPCKNCQRVLSEYNFKRIEFTTDNEAEIGRL*"
     gene            complement(24523..24909)
                     /locus_tag="PHAGE-A11--js4906-26-5_S28_scaffold_6_curated_
                     closed_complete_prodigal-single_58"
     CDS             complement(24523..24909)
                     /product="hypothetical protein"
                     /codon_start=1
                     /transl_table=11
                     /translation="MGNRASVIIKQNDKQGIEIYGHWAGNNIVNTLPHALKVAEERFD
                     DISYFTRIITQNILQDIADANKPTSAGIEICKWNESNHGDLDNFPVFINPFERIISCR
                     CYEYSFQYIIDNGVGELQNLMKFEED*"
     gene            complement(24929..25069)
                     /locus_tag="PHAGE-A11--js4906-26-5_S28_scaffold_6_curated_
                     closed_complete_prodigal-single_59"
     CDS             complement(24929..25069)
                     /product="hypothetical protein"
                     /codon_start=1
                     /transl_table=11
                     /translation="MAYKAKNGKTYPYRESRSQYKERKEYENANLGYGCLLLIIFLWM
                     FF*"
     gene            complement(25195..25803)
                     /locus_tag="PHAGE-A11--js4906-26-5_S28_scaffold_6_curated_
                     closed_complete_prodigal-single_60"
     CDS             complement(25195..25803)
                     /product="hypothetical protein"
                     /codon_start=1
                     /transl_table=11
                     /translation="MELLQEGILYLEKKLKGIVFDLNMAEAMNMVLWFFAIALIVACG
                     GLLACSIAMQPIKVSLTIYIITCGVIGFLWSTLPDVIDHNKTEIAKLKSEKFKCETEI
                     ENYKQQISDIREEEKKLNMKPKTVLTENQLKTLINYGEKAKQVFKWLIVTENGEVVAS
                     DMKPDYDEYCDTWFFNCEAKTVQVGSNKKLAKHSKHTLTRIV*"
     gene            complement(25803..26099)
                     /locus_tag="PHAGE-A11--js4906-26-5_S28_scaffold_6_curated_
                     closed_complete_prodigal-single_61"
     CDS             complement(25803..26099)
                     /product="hypothetical protein"
                     /codon_start=1
                     /transl_table=11
                     /translation="MNQIDQKIQLLSENILRMQACKCLIWFAFVMLIGMFCAIHYVWF
                     KMPLTLINIVFYICMYCWFGSLFYILNENYKQLKKDIKIFESILEEYETKIKAE*"
     gene            complement(26086..26391)
                     /locus_tag="PHAGE-A11--js4906-26-5_S28_scaffold_6_curated_
                     closed_complete_prodigal-single_62"
     CDS             complement(26086..26391)
                     /product="hypothetical protein"
                     /codon_start=1
                     /transl_table=11
                     /translation="MTYTKRCYLNARAALTKARWLQFFAFCCFAVLIMFASMLSYILL
                     YELSFTIMHILFNCFGYMLIGGVGRLLFIEYKSLSNYIKQLKQECREYKFKLEDESN*"
     gene            complement(26378..26617)
                     /locus_tag="PHAGE-A11--js4906-26-5_S28_scaffold_6_curated_
                     closed_complete_prodigal-single_63"
     CDS             complement(26378..26617)
                     /product="hypothetical protein"
                     /codon_start=1
                     /transl_table=11
                     /translation="MKDATTFPEVIRHKADDDCEYPYLFINRNDVIELDWCLSSLKLN
                     SKDEVEFLRLVSQCSLFEKLKKYCKETLGYKYDIY*"
     gene            complement(26619..26933)
                     /locus_tag="PHAGE-A11--js4906-26-5_S28_scaffold_6_curated_
                     closed_complete_prodigal-single_64"
     CDS             complement(26619..26933)
                     /product="hypothetical protein"
                     /codon_start=1
                     /transl_table=11
                     /translation="MTVEDILNIDNIDELHKIIIHHDVEIEVLKKQNTLLQMENTSLN
                     GFYNRQKEFNESHIFLASDEAMDIYNFIKTHEDKMCKELPIYEHFKKIEKFLHAPKNE
                     RG*"
     gene            complement(26959..27204)
                     /locus_tag="PHAGE-A11--js4906-26-5_S28_scaffold_6_curated_
                     closed_complete_prodigal-single_65"
     CDS             complement(26959..27204)
                     /product="hypothetical protein"
                     /codon_start=1
                     /transl_table=11
                     /translation="MHINNVEGSLAVITATVEGDEFGFDPGDLVVVDHYDTVADNWVV
                     KSAFDDSLTCNVSFNNIVALNVKDVVRYLKNIKEVKK*"
     gene            complement(27209..27823)
                     /locus_tag="PHAGE-A11--js4906-26-5_S28_scaffold_6_curated_
                     closed_complete_prodigal-single_66"
     CDS             complement(27209..27823)
                     /product="hypothetical protein"
                     /codon_start=1
                     /transl_table=11
                     /translation="MKQIRNNVFETNSSSTHVLCLNKNMLKEKHILGMNFTKEEKYPD
                     DVWDNYLLKLSDEFANMSFDTDWYDYPKHIQSPYQKLRYIYTYCMEKGMCWIESFAHC
                     MVKIEKAYFIRIAIDDEDADKCMFQNEREKYIYENNYEINCQSSDCLDKYINNAIKNA
                     KLFKPKLSDILFDIITKPKYIIFNWDDGIEEKWFNSKNLEIISQ*"
     gene            complement(28045..28608)
                     /locus_tag="PHAGE-A11--js4906-26-5_S28_scaffold_6_curated_
                     closed_complete_prodigal-single_67"
     CDS             complement(28045..28608)
                     /product="hypothetical protein"
                     /codon_start=1
                     /transl_table=11
                     /translation="MKQIRHSVFETNSSSSHSITLLKDFDFSDEWKTEHKWEIDNLVT
                     GNNIDDYEVWDGDSYCDQGEYVYHVYGGKFGWQWFMLDSFDAKMDYVYTLFKEYWEYD
                     NYGYYADLIDKIREKYPDYKKTLTDIIKRYYKGEIVDVVFEKATNWFIDHSADYADMI
                     LFNDKWSLEEILTNDDIVILGGNDNEC*"
     gene            complement(28610..28861)
                     /locus_tag="PHAGE-A11--js4906-26-5_S28_scaffold_6_curated_
                     closed_complete_prodigal-single_68"
     CDS             complement(28610..28861)
                     /product="hypothetical protein"
                     /codon_start=1
                     /transl_table=11
                     /translation="MDTFFGGCRMVSGGKDKSEIMENEIDDLKLQIENLEEENASLKE
                     KLETQEALVTALDDIQHWLNIIRDVFYDLNKKDIYRNNF*"
     gene            complement(28894..29724)
                     /locus_tag="PHAGE-A11--js4906-26-5_S28_scaffold_6_curated_
                     closed_complete_prodigal-single_69"
     CDS             complement(28894..29724)
                     /product="hypothetical protein"
                     /codon_start=1
                     /transl_table=11
                     /translation="MKQIRKSVFETNSSSTHVLSIEGLKGIKEYTKQPLCKYSIDLVA
                     SNMLQSRLADGDKMYLQGINPIFANPDLEDRQYTKTLSKAKLYWTYLMQNKITDERLE
                     NYVFVMNQIMQFIQKYYEKDWKIHFLMFDLIFFASDEYLEVLKQKKNVKLIKDTCQKY
                     RVFTSELDNPLLTYILLEPLSNYHRCKDSYSNYPWYADDLDDVWQNEYTVNWQKKARK
                     VKNQKYTETIKPEKEWGVFDDHFLAKDVEAFDEVLKNKKYLKAVLTNDECVYNCKRIG
                     *"
     gene            complement(29740..30171)
                     /locus_tag="PHAGE-A11--js4906-26-5_S28_scaffold_6_curated_
                     closed_complete_prodigal-single_70"
     CDS             complement(29740..30171)
                     /product="hypothetical protein"
                     /codon_start=1
                     /transl_table=11
                     /translation="MKPKIRFYKSSEDESATITIGKVKFYLKHIGYGKRTISLDMNCP
                     VLNLNQYQYCFIYVNTNKIQEFCKDNNYYNLEIPYTNPISSKTYREIIRKVFNSDTFK
                     KYYTELANCIKDDINSELVEAEEKARVLRNQLSLIENSTID*"
     gene            complement(30225..30401)
                     /locus_tag="PHAGE-A11--js4906-26-5_S28_scaffold_6_curated_
                     closed_complete_prodigal-single_71"
     CDS             complement(30225..30401)
                     /product="hypothetical protein"
                     /codon_start=1
                     /transl_table=11
                     /translation="MIYATHKIAAASVYDVYEEYKEWIDKINQKESAKIVIVSTNLVQ
                     NSAWSLMIITYSYE*"
     gene            complement(30398..31102)
                     /locus_tag="PHAGE-A11--js4906-26-5_S28_scaffold_6_curated_
                     closed_complete_prodigal-single_72"
     CDS             complement(30398..31102)
                     /product="hypothetical protein"
                     /codon_start=1
                     /transl_table=11
                     /translation="MNIQPYHADYIIGYKMFDFEENDKLYTKPNSKADLFEFEKYKLQ
                     EYKGEIEVGKSGFHFGLSLDDVMWFKSIFINDKAFPLAIKFKPIYYVKIPNEANVKLY
                     PLSKLHFQRFMLAATDKLKIEQMYKYSVFNSYITNRYYRTLKERNEIIETDKFVFDQD
                     NTTMQYSIVNHKNCNIVFDKSFTINKTIFMQYHYTATIDNQSDYSQYVTQTHFDTQKI
                     IEIPKHTTMTIERYYK*"
     gene            complement(31103..32092)
                     /locus_tag="PHAGE-A11--js4906-26-5_S28_scaffold_6_curated_
                     closed_complete_prodigal-single_73"
     CDS             complement(31103..32092)
                     /product="Uncharacterized protein n=1 Tax=Eubacterium
                     plexicaudatum ASF492 RepID=N2A9X8_9FIRM"
                     /codon_start=1
                     /transl_table=11
                     /translation="MKKIANYKNGCVDVTIYDDGTKIREWDDEKYGIEPELEFPESCD
                     IKITNFCEGSFLTKNGTWTVCEFCHEKSSPSGKHGNLEKLSDMIERSNLPEGIEFAIG
                     GGNPLATPGIEKFLEIEKSRNHIINVTMNYNHISPNGKYRQQTIDYLKRGLIKGLGVS
                     VMDYNLENFLNDKELQDVSSNIVIHIIEGINSFYNVKKKLFNCNWKHPKVLILGKKNF
                     GRYGMLSEDKKVIDDKQTTIWRENILDFLKEFNGVTSFDNLALERLDVLSKLPKEVVD
                     TQYMGGDGNSTAYLDFVKEEYGRQSTSKDRKPIGNKTFREIYKDVYQHRKDWR*"
                     /db_xref="UniRef100_N2A9X8"
                     /db_xref="N2A9X8_9FIRM"
     gene            complement(32211..32831)
                     /locus_tag="PHAGE-A11--js4906-26-5_S28_scaffold_6_curated_
                     closed_complete_prodigal-single_74"
     CDS             complement(32211..32831)
                     /product="hypothetical protein"
                     /codon_start=1
                     /transl_table=11
                     /translation="MEKVSHEANAAINNFYQAFGGDFENLSLRDCHFLEEELTHALNT
                     ISNIVTRQAINNSKPKRGDEIQQFFFIGETRGGCPKLEQRSVGDKGITCIEVTNTGKS
                     FLEDRHLTRVRVTGLKEDGKTEYQMYFNDVYTECSKALLRRFSTEMEKYQQMLRGIIN
                     SVQAVYDKHTGLMQADLEKIYKRMDRNKFALPVESTPGTMTGAFTK*"
     gene            complement(32905..33600)
                     /locus_tag="PHAGE-A11--js4906-26-5_S28_scaffold_6_curated_
                     closed_complete_prodigal-single_75"
     CDS             complement(32905..33600)
                     /product="hypothetical protein"
                     /codon_start=1
                     /transl_table=11
                     /translation="MEIKLDKDEYLPGVKIFDGIDKKTNLPYCQPDDYKQIYQKGENK
                     YDDEIEICRKGFHFSMSIGEAYDYKPIISLQSSRNAIIINPVFEVYATGKIFSETNNR
                     YGGFGQKFVTDCLYLDRQFSNSEILIYLVANHLCHIKIFTDTSVSTSSIPDSIRCLYQ
                     GNTKEITIDSLPSDKNFTIFSDYTNKLIVKNKTKYTHYVNRYEDKFQHIEVIPRYSTV
                     EFKQLDKFGYKIS*"
     gene            complement(33641..34381)
                     /locus_tag="PHAGE-A11--js4906-26-5_S28_scaffold_6_curated_
                     closed_complete_prodigal-single_76"
     CDS             complement(33641..34381)
                     /product="hypothetical protein"
                     /codon_start=1
                     /transl_table=11
                     /translation="MEIKLKPYESLAGIKIFDGIDEKTGNPYCQSNYNVKQIYQIGEN
                     KYNGKIQLCENGFHFSLDISAAGDYKSLFSDHIDKKYPNALMIKPVYYVTAKDKILSK
                     EYEKFGCFRHKYVTNNLTIGRQFCVNEIMFHVLNYIVFGFTYSSLDKPVLSTHEIDFS
                     TTNQPYYFNRCLIQTFAKDVTIDRIPDYHNHTIISRVDSLLTVRNKTKYTQYVNRYGY
                     TEQYITPVPRYSTVEFKQLDKFGKLVKK*"
     gene            complement(34384..35124)
                     /locus_tag="PHAGE-A11--js4906-26-5_S28_scaffold_6_curated_
                     closed_complete_prodigal-single_77"
     CDS             complement(34384..35124)
                     /product="hypothetical protein"
                     /codon_start=1
                     /transl_table=11
                     /translation="MEIKLNKYESLVGVKIFDGIDKDTGKPYCQPAIDADSKKIYETN
                     GIVNYYDGNIIPCKSGFHFSMTLQDAFDCKDLFSLYENKKYPKAMIIHPVYNVYAVGK
                     IKAETYWHNDEYKQKYVTNKLKLGRLFGYGEIINYAIQHGMISSYAVLNNPISTTSHQ
                     DSNSKILFQQSYNFFVTIDNIALVSNKYTIFSNSFKELTVENKTDYTHYVNRYCSYEQ
                     YIIPIPRHTTIKFEQCDKVGKVIKNVKE*"
     gene            complement(35333..37207)
                     /locus_tag="PHAGE-A11--js4906-26-5_S28_scaffold_6_curated_
                     closed_complete_prodigal-single_78"
                     /gene="dnaK"
     CDS             complement(35333..37207)
                     /gene="dnaK"
                     /product="dnaK; molecular chaperone DnaK"
                     /codon_start=1
                     /transl_table=11
                     /translation="MSKVVGIDLGTGNSCISILEGGEPSILENAEGKRTTPSIVGFTK
                     SGEILVGEAAKRQAITNASNTIYNVKRLIGQSYKDVVDYVKTLPYKVIESKTGGCEIV
                     VDFKGEEKHYTPEQISAMILQKLKMDAETKLGYKVSDAVITVPAYFNSAQRQATKDAG
                     TIAGLNVLRTVAEPTAAALAYGLAKDNDEVIAVMDCGCGTTDFSILELGDGVFEVKAT
                     DGDVSLGGTDWDQAIIDWLISEFKSETNIDLSNDSMAVQRLKEEAEKAKIALSASMSI
                     DINLPFITADVTGPKHLNKTLTRAKFEQLSETLIDRTTAPFNRLIKESGISVDKIDKL
                     ILVGGSTRMPMLVELAKKLTKKQPCQGINPDECVSAGASIQGGVLSGDTPTDILLLDV
                     TPLDVGICTSQDVFTTMIEKNTTIPCSKSQVFTTYADNQTAVTIQVATGGRARFHDNK
                     MLGQFNLEGIAPAPRGLPQIEVTLSMDANSILKVTAKDKGTGKEQSITISNSSNLSKD
                     EIEKMKADAELNAEADKKFKELTEAKNRAEATVIAAEKALDEHKDKLSQELVDEIKSA
                     INKVKAETSDVDKLNAAVENLGKVLSKIGEAVYKDNNASANSNANSDSGFEVVDDEGK
                     *"
                     /db_xref="vba:IMCC26134_02350"
                     /db_xref="A0A0E3YVI7_9BACT"
                     /db_xref="gwf2_scaffold_4006_5"
     gene            complement(37211..37711)
                     /locus_tag="PHAGE-A11--js4906-26-5_S28_scaffold_6_curated_
                     closed_complete_prodigal-single_79"
     CDS             complement(37211..37711)
                     /product="Macro domain protein n=1 Tax=Lachnoanaerobaculum
                     saburreum DSM 3986 RepID=E6LQX6_9FIRM"
                     /codon_start=1
                     /transl_table=11
                     /translation="MSVEVIENGNIFDSKSTYLVNAVNCIGIMGAGIAKAFADKYPKM
                     YDEYKTLCKVGVYEIGKPRIHQVDNGKYVVNFPTMKYPGSKSNLLDIVKGLQYLKTRL
                     KQDYDNDNTPLSVAFCALGCGVGKLNVYDVLNEVEKTFKYTNWCNVEFYLPAGYTNTK
                     NVNQED*"
                     /db_xref="UniRef100_E6LQX6"
                     /db_xref="A0A0D0SH61_9FIRM"
                     /db_xref="gka:GK3117"
                     /db_xref="E6LQX6_9FIRM"
     gene            complement(37764..37889)
                     /locus_tag="PHAGE-A11--js4906-26-5_S28_scaffold_6_curated_
                     closed_complete_prodigal-single_80"
     CDS             complement(37764..37889)
                     /product="hypothetical protein"
                     /codon_start=1
                     /transl_table=11
                     /translation="MNMRNKTLKSKMTADDELFYKKLAAKPHNIVNNVKKRKRNK*"
     gene            complement(38014..38478)
                     /locus_tag="PHAGE-A11--js4906-26-5_S28_scaffold_6_curated_
                     closed_complete_prodigal-single_81"
     CDS             complement(38014..38478)
                     /product="hypothetical protein"
                     /codon_start=1
                     /transl_table=11
                     /translation="MLNAKEVMEKIISLISASASATKDAATSVVNTLIGIKTAILNIL
                     NSAVVENQSTIITKIESSNEKLDSIIAKDNQSEVVVKIDNILTALEKQDTILTTLTEI
                     VTNQTTILNALANQSTATKQEEILTKLNILNNLSTSAKQDEIIGLLTTISTK*"
     gene            complement(38779..38949)
                     /locus_tag="PHAGE-A11--js4906-26-5_S28_scaffold_6_curated_
                     closed_complete_prodigal-single_82"
     CDS             complement(38779..38949)
                     /product="hypothetical protein"
                     /codon_start=1
                     /transl_table=11
                     /translation="MAKKQIREKIIGVVHKTMGRSRGKTVLDPVLGDKVSPKTYAARR
                     ANNPKRYQNVEL*"
     gene            complement(38959..39237)
                     /locus_tag="PHAGE-A11--js4906-26-5_S28_scaffold_6_curated_
                     closed_complete_prodigal-single_83"
     CDS             complement(38959..39237)
                     /product="hypothetical protein"
                     /codon_start=1
                     /transl_table=11
                     /translation="MKFKTKDGNEIITQPAKSIIGYAWVRMRQEGAVKLADKKRVFVQ
                     VLSESGIRPWTRDYMIKKANSMRSNAAFDQYLVNSKNYFERNFVTYER*"
     gene            39318..40508
                     /locus_tag="PHAGE-A11--js4906-26-5_S28_scaffold_6_curated_
                     closed_complete_prodigal-single_84"
     CDS             39318..40508
                     /product="hypothetical protein"
                     /codon_start=1
                     /transl_table=11
                     /translation="MLIKENTDIYNIYKNKVLLKEFSPDMINTVIRSNNHDSIYIMKS
                     YKKNEDGTYSDEIDTIYEIYISMHSDQRSGERAIKNVLSNIDTCLECVPVEALIIPDK
                     QMRHVVFDIFTNPDRQDTLIQIPCTVSAKTPTQLTQAIKEKYKNINVQVCDVVIKTVV
                     KLPTPEYSTTDANNNAIHIPVAVDGKCHSLENTRIICDIPKIIKLAYKYIKPQRKDNP
                     GIIQYAKNLNNRRQFKFRYNKFFEALHNANIINYPFYSKIVGTFPKTQDVKLMNDVDP
                     NNPGSGFDNWMSAVQQGFNVQNSPVKYDVNMKKRQNGFTPYDNEGKTLSLNLDRERPE
                     PMSDSDIKQWYAPDDFKTVAVMDKLFNGDRWRINRQKRAARKSLTAPKDQSIEDIANN
                     IYQN*"
     gene            complement(40486..40716)
                     /locus_tag="PHAGE-A11--js4906-26-5_S28_scaffold_6_curated_
                     closed_complete_prodigal-single_85"
     CDS             complement(40486..40716)
                     /product="hypothetical protein"
                     /codon_start=1
                     /transl_table=11
                     /translation="MTKLYITHITIHNCHSYVVENNKQSINEWYQEHIGQNISDALWS
                     DICEICPTGCSRDDEANNVSIRQITFNSDRCC*"
     gene            complement(40725..41105)
                     /locus_tag="PHAGE-A11--js4906-26-5_S28_scaffold_6_curated_
                     closed_complete_prodigal-single_86"
     CDS             complement(40725..41105)
                     /product="hypothetical protein"
                     /codon_start=1
                     /transl_table=11
                     /translation="MKKWHIILILFILYFVWCKVDSEKDKITYINTTPSEHYYSTVYV
                     EQQSKPIVVTRKPTIGECIVAPVDFVVCICSGVIKSIGYGTAYVAETITPSRLYEQDN
                     WCCYCDAQRTWYGTIEHQSNCKCK*"
     gene            complement(41115..41732)
                     /locus_tag="PHAGE-A11--js4906-26-5_S28_scaffold_6_curated_
                     closed_complete_prodigal-single_87"
     CDS             complement(41115..41732)
                     /product="DNA polymerase n=2 Tax=Haloviruses RepID
                     =Q8V6P9_9VIRU"
                     /codon_start=1
                     /transl_table=11
                     /translation="MDSRKLVFDIETGGLPEEQIEIPEFEAPSNYKTSEAIAKYVEKK
                     KQDYIEKAAISCFTGEVLAIGFQYDDKPVKILHNTSENKMIEQFWSVVNELEAYSVVG
                     WNSNGFDLPFMIRKSWKYGIRVPDDMFTSYGKFSNRYIDLMLNWGCGVKEYIKLDTVA
                     KFFGVGAKNGDGKFFKDMYKNDRKAALKYLENDVLITKAVAEKML*"
                     /db_xref="UniRef100_Q8V6P9"
                     /db_xref="A0A0F9DMG7_9ZZZZ"
                     /db_xref="vba:IMCC26134_12220"
                     /db_xref="Q8V6P9_9VIRU"
     gene            41785..42633
                     /locus_tag="PHAGE-A11--js4906-26-5_S28_scaffold_6_curated_
                     closed_complete_prodigal-single_88"
     CDS             41785..42633
                     /product="hypothetical protein"
                     /codon_start=1
                     /transl_table=11
                     /translation="MAFDSQTLGIASNVLARTLLSPRDYFLATMETWLATPKTDNYQW
                     VVMIEHFPKDISKGLLSAVADSVTNVAASFGIGEANLNKIQRLEGTTGDKDGWSQDLA
                     GSLLGGWAFQNIMGCIFATSVNIPELDSNTTQDISVENNGGFRKGIITSGRQGYGSTP
                     LTIEFRETNSSFSDIIIKPWSLLTAHYGLFPQFGHKTNIIVMQYSKTYQQITQIPSKI
                     WQFEGCAPITVAGEKLAYSGKDQELVKQTKWAFTKFYIRQNMYMPIIDMLKKSNINRV
                     WNSNLF*"
     gene            complement(42630..42881)
                     /locus_tag="PHAGE-A11--js4906-26-5_S28_scaffold_6_curated_
                     closed_complete_prodigal-single_89"
     CDS             complement(42630..42881)
                     /product="hypothetical protein"
                     /codon_start=1
                     /transl_table=11
                     /translation="MSKVVSAVIVRGQSCYGQPDQVYLYDEMGGHVNSICVSRPLQAY
                     VTGDRVVILREDYNGSKITVQDVYDAYNSNRMISTSVVG*"
     gene            complement(42937..43971)
                     /locus_tag="PHAGE-A11--js4906-26-5_S28_scaffold_6_curated_
                     closed_complete_prodigal-single_90"
     CDS             complement(42937..43971)
                     /product="hypothetical protein n=1 Tax=alpha
                     proteobacterium SCGC AAA536-G10 RepID=UPI00035F6BEF"
                     /codon_start=1
                     /transl_table=11
                     /translation="MDLHFNKSRMTKCQDVKSDNKYDIRFNIRPNITSVAGQPIFPGS
                     ITIVTGESGTGKTTFLLQVCNEHAKFERHVGYISGEQNVSFLKKICDNCYVKDVDIGN
                     ISDVDDICNTMKNYDVLVVDSFPCVKCDESKYGKMTITRRDQFILEKLATQAQQCNCA
                     LTIVLHSTKAGEYKGSTFFKHTVDNMITLKKNGGCVVAYLEKSRLAPVTSIVLHMVNN
                     GFDEFYDRPNYRYSDQDFERANRWVYFEINNFMQAESAIMLKGWIKLSSAYREVYEST
                     IRALHDANSMEYKRAVEYLESDLFKNNLSIIKAYYYERETPQKWQEYIANINAYLKKA
                     KIIHKQIKIF*"
                     /db_xref="UniRef100_UPI00035F6BEF"
                     /db_xref="abl:A7H1H_0895"
                     /db_xref="R6ME89_9FIRM"
                     /db_xref="UPI00035F6BEF"
     gene            complement(43984..44379)
                     /locus_tag="PHAGE-A11--js4906-26-5_S28_scaffold_6_curated_
                     closed_complete_prodigal-single_91"
     CDS             complement(43984..44379)
                     /product="hypothetical protein"
                     /codon_start=1
                     /transl_table=11
                     /translation="MENNIDFLKTVIKDIQSKISIETNWNERMSQDETPVSIIEYNRY
                     KLTENNSDIEQLDIVCCELFEMWTKFKEIEFKNTLLKRSFTGDKFNPEIIENEEPVDV
                     SDEELANEQEETLLSDEEILNTAETSENA*"
     gene            complement(44408..44713)
                     /locus_tag="PHAGE-A11--js4906-26-5_S28_scaffold_6_curated_
                     closed_complete_prodigal-single_92"
     CDS             complement(44408..44713)
                     /product="hypothetical protein"
                     /codon_start=1
                     /transl_table=11
                     /translation="MAKKYTVEFTRNAVYQEKGYIIIEASTKAEARQVAKEALENGED
                     AMDYEGDVSDIEFVGDQLLDDNHTHIDSIEIDDFIEDDNEEGEEEYSDYDCEEDEEY*"
     gene            complement(44741..45184)
                     /locus_tag="PHAGE-A11--js4906-26-5_S28_scaffold_6_curated_
                     closed_complete_prodigal-single_93"
     CDS             complement(44741..45184)
                     /product="Putative nucleotide phosphoribosyltransferase n
                     =1 Tax=Campylobacter jejuni subsp. doylei (strain ATCC
                     BAA-1458 / RM4099 / 269.97) RepID=A7H1W9_CAMJD"
                     /codon_start=1
                     /transl_table=11
                     /translation="MSNKIRVSWSEVFKFVSDLKKFCSGKQFDCILAIARGGSIIGTL
                     LSYQLNVPIRYVGISSYNGDKKTDEMKFTQHAEIGDYKNILVVDDIVDTGDTINFIKN
                     IIALNSFDRQFTYATMYTVAGKQEMVDFKVAVKQQDEWIEFPWEI*"
                     /db_xref="UniRef100_A7H1W9"
                     /db_xref="cjd:JJD26997_0280"
                     /db_xref="88100724"
                     /db_xref="A7H1W9_CAMJD"
     gene            complement(45186..45875)
                     /locus_tag="PHAGE-A11--js4906-26-5_S28_scaffold_6_curated_
                     closed_complete_prodigal-single_94"
     CDS             complement(45186..45875)
                     /product="hypothetical protein"
                     /codon_start=1
                     /transl_table=11
                     /translation="MNLKEKIEDIYLDIKRYIAIVINWLIIFPIALIVMTISRIKEIH
                     WDISEFKNWNVPWEDNFIDYFKQWKWCLYRMWKPVNNHLNKPMYEVGNCDSGWLMKEL
                     IFAELVNFYKKGFRMSLWGDEPECQDTNNEYVNTEYINERKPVALTIEYCYAYITKNK
                     KKLYEQYKKHPMKSLIKVLGKKKAYEYAAKNKKDMKDEVWCEIWADDAIEIEDQRIVE
                     KIIKIRKYLWW*"
     gene            complement(46203..46285)
                     /locus_tag="PHAGE-A11--js4906-26-5_S28_scaffold_6_curated_
                     closed_complete_prodigal-single_trna_1"
     tRNA            complement(46203..46285)
                     /product="Pseudo"
     gene            complement(47192..47512)
                     /locus_tag="PHAGE-A11--js4906-26-5_S28_scaffold_6_curated_
                     closed_complete_prodigal-single_95"
     CDS             complement(47192..47512)
                     /product="hypothetical protein"
                     /codon_start=1
                     /transl_table=11
                     /translation="MKLRITYRKQAADIEITVDTDINNQQIYAKVFDNEQLALKAIEN
                     ILKSAEVDLGSIQPPIEIAEEFGSFTFDVGLDFSKEDDYKKFCDSLILNEMSQKTTGV
                     EEVK*"
     gene            complement(47502..47795)
                     /locus_tag="PHAGE-A11--js4906-26-5_S28_scaffold_6_curated_
                     closed_complete_prodigal-single_96"
     CDS             complement(47502..47795)
                     /product="hypothetical protein"
                     /codon_start=1
                     /transl_table=11
                     /translation="MKDPWIINYKRHCYQLDNGGKQVFKIFVTSDTMRFKLELEDYSD
                     SSLLYITKSNSLQLLKDLVHSIQNNVELDRINNHFKMLDLSNLTCLMQKINET*"
     gene            complement(47830..48084)
                     /locus_tag="PHAGE-A11--js4906-26-5_S28_scaffold_6_curated_
                     closed_complete_prodigal-single_97"
     CDS             complement(47830..48084)
                     /product="hypothetical protein"
                     /codon_start=1
                     /transl_table=11
                     /translation="MKNKILNWIYLHRLFANIIAKFALTAIFITLIYLFLFTNFIFVA
                     ISILTSTVIATATYLLWDEKVDLFEKIEEWEDKETDKNDK*"
     gene            complement(48074..48265)
                     /locus_tag="PHAGE-A11--js4906-26-5_S28_scaffold_6_curated_
                     closed_complete_prodigal-single_98"
     CDS             complement(48074..48265)
                     /product="hypothetical protein"
                     /codon_start=1
                     /transl_table=11
                     /translation="MNKNIIAEQVTAVYLKDTLIGIFYFDLEETEKYVNNSYIFLGLE
                     YDDVADLEYKTFWNVYYEE*"
     gene            complement(48258..48485)
                     /locus_tag="PHAGE-A11--js4906-26-5_S28_scaffold_6_curated_
                     closed_complete_prodigal-single_99"
     CDS             complement(48258..48485)
                     /product="hypothetical protein"
                     /codon_start=1
                     /transl_table=11
                     /translation="MKNKKEIKVKKKIYVYNPNWKPYYASTLVGIFSSSKKEVEKWIL
                     EHCEELGLDEVYDCGSLGYHEVIEEIEDNNE*"
     gene            complement(48489..48785)
                     /locus_tag="PHAGE-A11--js4906-26-5_S28_scaffold_6_curated_
                     closed_complete_prodigal-single_100"
     CDS             complement(48489..48785)
                     /product="hypothetical protein"
                     /codon_start=1
                     /transl_table=11
                     /translation="MKFSIQSADINNSWYKNPDLKIVELYPILKDKLTTINIADDSEK
                     GYYSVNVIEVENLEELMQLIEKFDCDIIVGKPILREYAQYGIKGELTIYDDYVE*"
     gene            complement(48791..49069)
                     /locus_tag="PHAGE-A11--js4906-26-5_S28_scaffold_6_curated_
                     closed_complete_prodigal-single_101"
     CDS             complement(48791..49069)
                     /product="hypothetical protein"
                     /codon_start=1
                     /transl_table=11
                     /translation="MKFQIESVQACNHAWRVEDRFEEILKLYPYLKDKITELPDDNRN
                     IITIEINSLEELNNLVEGCKCHIVYDATNDVDDDGLNGVITIYDDYME*"
     gene            complement(49083..49532)
                     /locus_tag="PHAGE-A11--js4906-26-5_S28_scaffold_6_curated_
                     closed_complete_prodigal-single_102"
     CDS             complement(49083..49532)
                     /product="hypothetical protein"
                     /codon_start=1
                     /transl_table=11
                     /translation="MKPEIRFYETIGKPRSATVTIGKVKIYLHNIEWENPRELWFTVT
                     CPELDIDPQSQAIFIKNKTLSCYLFGNIEKIETSYENKISKKTYRDVIRKVFTSDYFK
                     SRYFKIIVNKTHDIEHEIIEMENKVVELQKSITELRNTVLKLNNSQI*"
     gene            complement(49582..50247)
                     /locus_tag="PHAGE-A11--js4906-26-5_S28_scaffold_6_curated_
                     closed_complete_prodigal-single_103"
     CDS             complement(49582..50247)
                     /product="hypothetical protein"
                     /codon_start=1
                     /transl_table=11
                     /translation="MLVTPLPTWIVSKQSEEYTYYFDPESAILAYQYCDYPGIMIISM
                     QGKNLYTCLQCGNLPQIHITKAGKYFLHCPSSFVSGGEDCEPGEKYDGMVIIPKDIPV
                     FDTIKEAVDDWNKFQSYYKDRKILRQKIVDGEITEWKQVYDYLFKEQDSVFPGMNLNA
                     SLQCDTLCRLLNINISEHESELFIPLTNENWDKDKKAFDVTVEALCKMVLKKFRIQVK
                     YNS*"
     gene            complement(50241..50618)
                     /locus_tag="PHAGE-A11--js4906-26-5_S28_scaffold_6_curated_
                     closed_complete_prodigal-single_104"
     CDS             complement(50241..50618)
                     /product="hypothetical protein"
                     /codon_start=1
                     /transl_table=11
                     /translation="MKSKQAKEILKQFNDLEENFNDNTASLDYLSYLIPNEDEEGNEC
                     LVDYPFFTFKDDEKNLRIELFVNCENVTLKEIREMVDFIHFDVYIGKLDDDFTKIKPV
                     RISANSLDSLKTKFLNFLIGYKC*"
     gene            complement(50608..51108)
                     /locus_tag="PHAGE-A11--js4906-26-5_S28_scaffold_6_curated_
                     closed_complete_prodigal-single_105"
     CDS             complement(50608..51108)
                     /product="hypothetical protein"
                     /codon_start=1
                     /transl_table=11
                     /translation="MSFEKQINSIIQDVKNKGLDFKEIVTKNGLKDMIDFNKELEYDN
                     LADEFIDAFAYKTGMCNGNNIDMEDFARYIETKLDTGLTECAFDYDIEDVHFQVFIEV
                     NNVTLQQIIDQTANFLTITVYHYTDEDDFDDNDPHFYVEFTSPDFNFLQKLKNIICDV
                     LRYHEI*"
     gene            complement(51111..51746)
                     /locus_tag="PHAGE-A11--js4906-26-5_S28_scaffold_6_curated_
                     closed_complete_prodigal-single_106"
     CDS             complement(51111..51746)
                     /product="hypothetical protein"
                     /codon_start=1
                     /transl_table=11
                     /translation="MKQIRHSVFETNSSSSHSITLHIYNVNGKIIPDVIKCKPFWEIS
                     FDYRGKIADNISLVLAAVWKDEMKLPVSISSCESDCVIDDFIEKGKTPDKILNIIEDY
                     TDCEEIGEMYSKYLIKFTKTNAYQDIKSNIKQVFPSSKIEILDYLDTINKQKFDRDYA
                     RLQITGLDKVLDYIGYDSEYHSVNKEKFKFFLQYAADIMDSGSEIVEYCNY*"
     gene            complement(51756..52271)
                     /locus_tag="PHAGE-A11--js4906-26-5_S28_scaffold_6_curated_
                     closed_complete_prodigal-single_107"
     CDS             complement(51756..52271)
                     /product="hypothetical protein"
                     /codon_start=1
                     /transl_table=11
                     /translation="MNIILLNKKLLKYTLVPYDDCGNVIKQFKDAYAVGMEPVTNTFL
                     NYGFEDNSDYEIPVAEYYAENSKTPIATISIEGLYEFSENGKADMLVANIYYHNYWYD
                     NDHWRLFILKDCNFVVDEVTSKFKFKVTDVNAIQSAIMKMLAKAETKMLKTLSKQYGY
                     GIGKCEFKIKE*"
     gene            complement(52326..52940)
                     /locus_tag="PHAGE-A11--js4906-26-5_S28_scaffold_6_curated_
                     closed_complete_prodigal-single_108"
     CDS             complement(52326..52940)
                     /product="hypothetical protein"
                     /codon_start=1
                     /transl_table=11
                     /translation="MYTQLFAESDDIKDLITYILSTKEDQEIVKNIRIFINQPASPYI
                     ETIYNGLLFQLDNANIKIIIDDRCEDIENMLKEFGKLHIDSKNIKINDTESNINFGII
                     VDDNDYIVQVSPYSDKLKIQAVLNCHNNHKHLHEWIKILDEIFDELKPLEDKNKVWFE
                     YHLPELNHKDIQADFDRELIDDIIQKYKKYEECNNRLKKWGLGC*"
     gene            complement(52995..53474)
                     /locus_tag="PHAGE-A11--js4906-26-5_S28_scaffold_6_curated_
                     closed_complete_prodigal-single_109"
     CDS             complement(52995..53474)
                     /product="hypothetical protein"
                     /codon_start=1
                     /transl_table=11
                     /translation="MAIDKETIGIIIWVIVIIGTLLYFKWDIDTTLKDNRLALKPCYR
                     YKDVDKEIYRLVRMLNCIPYLYTTCSCSGHDTNPVRIWFNIPAKKINFVMYYFFNNLN
                     FKDWIICVETTDPNLKSKEVSFYLESKRMVSEMKDEINVLCDNILCIMLENKFQPKE*"
     gene            complement(53464..53697)
                     /locus_tag="PHAGE-A11--js4906-26-5_S28_scaffold_6_curated_
                     closed_complete_prodigal-single_110"
     CDS             complement(53464..53697)
                     /product="hypothetical protein"
                     /codon_start=1
                     /transl_table=11
                     /translation="MEDIDSLNYDTQVAIKQLDVEKTKYKLKYKHLCDLINMMHDTAF
                     SGNDMHLVRSMNLINSLQFQYCNKIEEKMKNGY*"
     gene            complement(53698..54570)
                     /locus_tag="PHAGE-A11--js4906-26-5_S28_scaffold_6_curated_
                     closed_complete_prodigal-single_111"
     CDS             complement(53698..54570)
                     /product="Metallophosphoesterase n=2 Tax=Bacteroidales
                     RepID=Q89Z51_BACTN"
                     /codon_start=1
                     /transl_table=11
                     /translation="MKLQYLSDLHLEFPKNKTWVKRNIKPQADYLLIAGDTGYLTDKR
                     DNIPYEDYCDDFLKFCHDNWKQTILIPGNHEYYGGFPLYRLNTFNLEENTLSKINIYD
                     NVTLINNNFVDLDDNDYVVRVSGSTLWSYIKPEESSEVWRGMNDYKMCNYRKKERLNP
                     GHTILEFFIAYQKLQDLQYCKYKPIYSSLEPTKDGNIHITKKPIKHVIMTHHGCHPDC
                     IAECYRSSRVNSAYTSDMSKLISKINPVAWIYGHTHQTKSFEYNGVKIMENSLGYVDY
                     DSIDHFDKKAVLEI*"
                     /db_xref="UniRef100_Q89Z51"
                     /db_xref="bth:BT_4526"
                     /db_xref="Q89Z51_BACTN"
     gene            54697..55983
                     /locus_tag="PHAGE-A11--js4906-26-5_S28_scaffold_6_curated_
                     closed_complete_prodigal-single_112"
     CDS             54697..55983
                     /product="ISCaje4 transposase TnpB n=1 Tax=Campylobacter
                     phage CP220 RepID=D5GVD8_9CAUD"
                     /codon_start=1
                     /transl_table=11
                     /translation="MKTISFKISYEDSNHSIKNDERIYSSIVRYSLERFYENKDQTSI
                     RRDCVSKFNFTSYLITCAVKEAYGIYKRFKDQEKKVVFGDFKRYLKGLISKDEYKKSK
                     NRGVYSEGDCMHYGNQLFQIDIKNNTVIYKRKRNEHIVLNLCEKLSDKRKRILELLYL
                     TMRNKQSPVSFRIKNNNLYITYDETVIESFKKFKDLKSNRILGIDLNPNYIGLSVLEF
                     DENDEFKIIYKRIYDLSELNDNASTNKVRYEIQQIDSEILKLCKHFRVSKLCVEDLKF
                     KKNNKFWNKKLNRLCKNKFRYCQIKNHLQTLCNVHGVELIEVNSAYSSFVGNFCYGSD
                     STPDMVAASIEIARRGYKKFQKEWFYPPMVTLERIKEVLGNQWKKELKLDFKFWKKLF
                     EKIKESKLSYRFQLVEVAAVFRQNYYKKKVNLYTFV*"
                     /db_xref="UniRef100_D5GVD8"
                     /db_xref="D5GVD8_9CAUD"
     gene            complement(56040..56804)
                     /locus_tag="PHAGE-A11--js4906-26-5_S28_scaffold_6_curated_
                     closed_complete_prodigal-single_113"
     CDS             complement(56040..56804)
                     /product="hypothetical protein"
                     /codon_start=1
                     /transl_table=11
                     /translation="MENGLGVIGPDIPDSRDYKYGDHLAGIQTDMMHEMPEQFDDYSL
                     CKYIGNILNQGSTNSCTGHSAMYAMNVLLNRIAGNDIAGDFKINPWWVYYWARKEANL
                     EYRDGGAYMRCLMNALKTYGVYSNNMCSPDSKPGQYNLDDAFKIKEYFRISNNLNEVK
                     YALTVEKLPVFACWAVYDQSINVNGVVNMPTGSLNGYHAICLTGLKTINNKQYIEFAN
                     SWGKFWGQNGFGYLDPDMFNDPTLITDIYCPTYKYN*"
     gene            complement(56804..57082)
                     /locus_tag="PHAGE-A11--js4906-26-5_S28_scaffold_6_curated_
                     closed_complete_prodigal-single_114"
     CDS             complement(56804..57082)
                     /product="hypothetical protein"
                     /codon_start=1
                     /transl_table=11
                     /translation="MIKHVNIILFSIFSILCIGGCNTDIPVYYGAEATANASANTQLK
                     RLQNIQTIQFECLEHPEYQTKLPESIISKYSKDEIRQAFKNLNWEYKE*"
     gene            complement(57075..57479)
                     /locus_tag="PHAGE-A11--js4906-26-5_S28_scaffold_6_curated_
                     closed_complete_prodigal-single_115"
     CDS             complement(57075..57479)
                     /product="hypothetical protein"
                     /codon_start=1
                     /transl_table=11
                     /translation="MTEENDITTIAGTRSLVDVSDYTNTQMNLDDCVLSQLFDDIILV
                     EYLDENENAEVERNGLVLPGAVVKNLWRKGKVILTGQGVELCKADDIVLFPNDKGILI
                     TNVEVEHYGKVKKGMFLNERRIFGKLKEKRHD*"
     gene            complement(57463..57873)
                     /locus_tag="PHAGE-A11--js4906-26-5_S28_scaffold_6_curated_
                     closed_complete_prodigal-single_116"
     CDS             complement(57463..57873)
                     /product="hypothetical protein"
                     /codon_start=1
                     /transl_table=11
                     /translation="MDNAFQMINEVLFFKKEQTPNEDDLKLFAPFLINRYASMYSPEL
                     CEYINFMLNENNKINLTPMELYKLFHTIIPKLKYKKIAYIKKATKNSNVLTKKEQESQ
                     DKIKCIAYNKELSITETNKLIEFAKEIYNDDRRK*"
     gene            complement(57873..58487)
                     /locus_tag="PHAGE-A11--js4906-26-5_S28_scaffold_6_curated_
                     closed_complete_prodigal-single_117"
     CDS             complement(57873..58487)
                     /product="Uncharacterized protein id=2547789 bin
                     =GWF1_Spirochaetes_51_8 species=Pelotomaculum
                     thermopropionicum genus=Pelotomaculum
                     taxon_order=Clostridiales taxon_class=Clostridia
                     phylum=Firmicutes tax=GWF1_Spirochaetes_51_8
                     organism_group=Spirochaetes organism_desc=Novel clade"
                     /codon_start=1
                     /transl_table=11
                     /translation="MIVSRDELKQVTGFDYYQGNLIHKPFAYSFFRSKTLPIGNIIAF
                     RAPMEVEAEGMIDLEDMLAKDYIYSEDAINLCWQIPHLDAFGAVAFQRLFNTQIANKL
                     YQIIQKPIMVDGDDIMVLEEFEGSDGKVHDKGKASVSIAYSRNGFAMSHTAINVNAGK
                     RAPGFAYSTKLTDEQCEQFMKSVIDLFYQMVDDITLATSKLTTI*"
                     /db_xref="gwf1_scaffold_182_37"
                     /db_xref="dor:Desor_3340"
                     /db_xref="86484662"
     gene            complement(58500..58733)
                     /locus_tag="PHAGE-A11--js4906-26-5_S28_scaffold_6_curated_
                     closed_complete_prodigal-single_118"
     CDS             complement(58500..58733)
                     /product="hypothetical protein"
                     /codon_start=1
                     /transl_table=11
                     /translation="MIKIIVIKSAFITNTSKIELFEGSAAQFEKYITDNFANWFNGYI
                     DSCKTVAHTIINDGNYEHPLYVGEIAAWFQLIK*"
     gene            complement(58730..59602)
                     /locus_tag="PHAGE-A11--js4906-26-5_S28_scaffold_6_curated_
                     closed_complete_prodigal-single_119"
     CDS             complement(58730..59602)
                     /product="Gp32.85 n=1 Tax=Bacillus phage SP01 RepID
                     =B6V2K6_BPSP1"
                     /codon_start=1
                     /transl_table=11
                     /translation="MKYLLIDGNNLLHRAFWIAKYKEQEGSNLYLEIFLKSIKLYVDL
                     YPSDKIICTWDKKMHLDDGKNFRQELCEYKQGRNEEYNKKVYEHIDDINRFLLSLGIK
                     IMYPGYLEADDIMHWCSTQHPNDEFVIISVDKDLLQLVSSNTKVYNPIKKQEYNVVNF
                     EALTGVAINNFVLQKAIIGDISDNIKGLEKIGVKRAQKYISGESKFTTEQQELVEKNL
                     KLVDLSQGWQVNEPREKRIYEKQFEMNWPEPMKRVFFALCMKFALYNIMSKPEQFDIF
                     FKEKEKTLKNIFLV*"
                     /db_xref="UniRef100_B6V2K6"
                     /db_xref="A0A0G0GRB6_9BACT"
                     /db_xref="sul:SYO3AOP1_1494"
                     /db_xref="B6V2K6_BPSP1"
     gene            complement(59678..60070)
                     /locus_tag="PHAGE-A11--js4906-26-5_S28_scaffold_6_curated_
                     closed_complete_prodigal-single_120"
     CDS             complement(59678..60070)
                     /product="hypothetical protein"
                     /codon_start=1
                     /transl_table=11
                     /translation="MKLKLFTDKIGRIILGEELEDQNTKNGIIAIKNPVICNLVDGGQ
                     GKPAQLSILPYVFIELFDITKHDDYVAYFNIADITVVESVGASEDGNLHANLVSNYKG
                     LFERIRTFKQEAANKQQPTKDANTIEVE*"
     gene            complement(60089..60328)
                     /locus_tag="PHAGE-A11--js4906-26-5_S28_scaffold_6_curated_
                     closed_complete_prodigal-single_121"
     CDS             complement(60089..60328)
                     /product="hypothetical protein"
                     /codon_start=1
                     /transl_table=11
                     /translation="MSIYNQTNNVYVHPVPQVSPSGMNTTPRLEDITDRWGNTTTNAK
                     WVDPSSGMIFKQGIVSVKTRDGKTFDINSPQGRSR*"
     gene            complement(60333..61145)
                     /locus_tag="PHAGE-A11--js4906-26-5_S28_scaffold_6_curated_
                     closed_complete_prodigal-single_122"
     CDS             complement(60333..61145)
                     /product="hypothetical protein"
                     /codon_start=1
                     /transl_table=11
                     /translation="MLTYNILHATTYDECRNIGIKLTSPTKYCFADNLFKFNCDVYGH
                     RIGQNHFNANVYYMFYNNRRVDDILALYNRSLNQYKNIQSYHLIQVLNDNKIQSQVVV
                     TTYMQKFFKNKLIYAFNASDNGSGWPVMIPEQYKSQCNYIEYPEHYTPTEITNDNIVF
                     QNNILYLNDKPLNNNGYYQNEQDMYKVIGDVCEVHLPFNIINTRAILDKYKRYKLNFI
                     NDNNQLDNHCKTCVIDHLNMLQDLKVVNSDIITSTVVESKLFDELITFKQTI*"
     gene            complement(61132..61890)
                     /locus_tag="PHAGE-A11--js4906-26-5_S28_scaffold_6_curated_
                     closed_complete_prodigal-single_123"
     CDS             complement(61132..61890)
                     /product="dTDP-glucose pyrophosphorylase (EC:2.7.7.24)"
                     /codon_start=1
                     /transl_table=11
                     /translation="MSKKGIILAGGAGSRLQPVTFCIPKSLVPLYNKPTIYYSLTTLL
                     NQKCDDILIICRSEFKHLFEMLLGDGKRFNVKISYAIQDEPRGLADAYLVASKFLNGQ
                     PSTMILGDNLFIGALPILSELAEQHDKSNCIIQVSVKDASHYGVYNKFGNTFVEKPVV
                     GDYKYAIPGIYYMDGNSSKNASTLTPSKRGELEITDLLQLYLDTDLLHIATEKNIIWF
                     DTGTFEDLADASNYIRFLETKFGKKIGDPNYVNV*"
                     /db_xref="pmh:P9215_14411"
                     /db_xref="A8G623_PROM2"
                     /db_xref="UniRef100_A8G623"
                     /db_xref="2.7.7.24"
     gene            complement(61883..62914)
                     /locus_tag="PHAGE-A11--js4906-26-5_S28_scaffold_6_curated_
                     closed_complete_prodigal-single_124"
     CDS             complement(61883..62914)
                     /product="dTDP-glucose 4,6-dehydratase n=1 Tax=Candidatus
                     Nitrosoarchaeum limnia SFB1 RepID=F3KMZ1_9ARCH"
                     /codon_start=1
                     /transl_table=11
                     /translation="MTKYIVTGNKGFIGTHMCNLLAEKGDVFYGIDAGLAGSNCFETE
                     GTRACQKQYDYDLCDLQLYEELKSDFNNDFKDVVVINYAAYSHVDLSIKTPILLVTKN
                     IQSTYTIAEFCAKNNITFINIGTDEIFGELSLDEPPFSSFSPIHPRNPYSASKACVEV
                     LLESLIAQYPNWKLLRTRCVNNFGEYQDYTKLIPVCISHILTNQPIPVYGQGQQVRSW
                     IDAKIHNEVVYKLIRKSFIDTKCVLDLRASRCYNIGSIYELSNISLISKICKIMEVDI
                     KSAIQFISDPRGNAHDFRYSLDSRMTEHYLSYNFTNFDFDNRLCQVIEWYKNNLTNKE
                     QMWKGSSNV*"
                     /db_xref="UniRef100_F3KMZ1"
                     /db_xref="F3KMZ1_9ARCH"
                     /db_xref="hiu:HIB_10060"
     gene            complement(62907..64112)
                     /locus_tag="PHAGE-A11--js4906-26-5_S28_scaffold_6_curated_
                     closed_complete_prodigal-single_125"
     CDS             complement(62907..64112)
                     /product="Uncharacterized protein n=1 Tax=Pantoea dispersa
                     EGD-AAK13 RepID=U1TCG0_9ENTR"
                     /codon_start=1
                     /transl_table=11
                     /translation="MNSVYTPTYTRAYPTTYNQSYQQVQQPDVMQYKDKNAPLVLQYM
                     ADDSGCALYRMGNPGYYLNFTGKSRVFNSSIMIKDANFYAPISVVRIQRQAKDEQREF
                     VDELCRMRDVFKFRLQYEIDDIVFGEDIPEYNVNRKEFLNPKIRNNIEYIMDACDEIT
                     VTCKFMRDYYRSKLNNQKITIIPNFQPKFWFDRFYDQIKINKEYDKNKNRPRILYCGS
                     AGHYDLHDTGHPDDLTHVIDAIQKTANDFQWVFFGAYPRQLDYMVQSGKIEFHKFVNL
                     MDYPAKLASLNVQAAIAPLANNNFNKAKSNIKWTELCALGIPCICQNLCTYEDALWKF
                     DTGDEMIDQLKDVVGKAGHYKNLGVKLRKIANNNWLDNSENIGCYVDLFKYEYGSSER
                     KFLNRFNND*"
                     /db_xref="UniRef100_U1TCG0"
                     /db_xref="U1TCG0_9ENTR"
                     /db_xref="ebi:EbC_26370"
     gene            complement(64131..64718)
                     /locus_tag="PHAGE-A11--js4906-26-5_S28_scaffold_6_curated_
                     closed_complete_prodigal-single_126"
     CDS             complement(64131..64718)
                     /product="hypothetical protein"
                     /codon_start=1
                     /transl_table=11
                     /translation="MQTFKQFFESYMLSPPKHQQLCVVYPFDGEIWTKEQTHIFNKLS
                     DVFPQSHYYVTISVDNNNSETAIKRKIIEACGIPDVQIIECNNPFEPYKVIKMYDSGT
                     DVVVLLLDNEQIKQISGKELFRKYSKSGKHLPYSKCVYYVKIATNRGKYTFNEILTKY
                     NKITDIIGKKQFVNKIFGNADFEQIDKLLNLKMNS*"
     gene            complement(64727..65644)
                     /locus_tag="PHAGE-A11--js4906-26-5_S28_scaffold_6_curated_
                     closed_complete_prodigal-single_127"
     CDS             complement(64727..65644)
                     /product="hypothetical protein"
                     /codon_start=1
                     /transl_table=11
                     /translation="MFSSSFEVKPKYLDRVEHLAMMCSTDIEDDVCELLNNKGWSPEA
                     YHKFSSQVYHIISKYIKTYEEAKLCEADLKHMLKQKEDNEQGFLKIIEQKRFNFFDIV
                     LKDKYVKFLNNIPLLKEIYKLRSDGVGLGEVFLTLFSECISPSRGDIKVDNYIIELKG
                     ERGILGFEGYWNTYLAELRQKYNVKSNTKALNLFYKEPFALDVLYKLRTEQGDSKFET
                     QLISDISHINKTLRNINLPKLLLAIQIYTYHINNKFDKIIFINGDKALCVNYGSLKDI
                     YKQVESHNFLLNTCIQTPRNKGLGVILKD*"
     gene            complement(65637..66488)
                     /locus_tag="PHAGE-A11--js4906-26-5_S28_scaffold_6_curated_
                     closed_complete_prodigal-single_128"
     CDS             complement(65637..66488)
                     /product="NAD dependent epimerase/dehydratase family
                     protein n=1 Tax=Fusobacterium mortiferum ATCC 9817
                     RepID=C3WC55_FUSMR"
                     /codon_start=1
                     /transl_table=11
                     /translation="MVFNKNNVLILGDGFLGSEFVRRSYKFHTTRKKENINDIDTFYL
                     NVDSDLLSVHLERIFNKIHFDTIINCIGIAKTRYCEKRENFHEIVRINGDFVNFLSRW
                     CKEFSVKLVHVSSGCLYARQTGTVSETDFIEAHCNYVVSKWVGEMGCDLERDLIIRPR
                     LYFSDVENKLNLICKFPKFTTILNEFNSVTSTRTIVEAVTSLLENNQVGVFNVANDGT
                     YTIKQLSEAIGYKWNKEQVVTQAELHKSQGLYLVNNVMDLSKLKQFYIPRDAIAEFKW
                     CKENMHV*"
                     /db_xref="UniRef100_C3WC55"
                     /db_xref="C3WC55_FUSMR"
     gene            complement(66478..66873)
                     /locus_tag="PHAGE-A11--js4906-26-5_S28_scaffold_6_curated_
                     closed_complete_prodigal-single_129"
     CDS             complement(66478..66873)
                     /product="hypothetical protein"
                     /codon_start=1
                     /transl_table=11
                     /translation="MSMTNSEPLSGTNPKKKRSSRPKIDSKLKREIEYLLKMIPTNDI
                     DETEVSPIDNIAVTVEHQVGEWLRSFVVLGFTYDGKPLKIYHTPSGIDAAAVDSMLVQ
                     STIEQQTINNIMMKQNVADFFNGDFSDGV*"
     gene            complement(66860..67198)
                     /locus_tag="PHAGE-A11--js4906-26-5_S28_scaffold_6_curated_
                     closed_complete_prodigal-single_130"
     CDS             complement(66860..67198)
                     /product="hypothetical protein"
                     /codon_start=1
                     /transl_table=11
                     /translation="MSNKIQTPGYLIKRLRDAGFVVWKCFNCYADGDSRKWTILVDPG
                     NASVFITCYNNKEMIEGICYYLDDGGQKFPEHMFLKTNSAEVIIKALSDAGVSTDPKT
                     NKFFKEHVND*"
     gene            complement(67202..67930)
                     /locus_tag="PHAGE-A11--js4906-26-5_S28_scaffold_6_curated_
                     closed_complete_prodigal-single_131"
     CDS             complement(67202..67930)
                     /product="hypothetical protein"
                     /codon_start=1
                     /transl_table=11
                     /translation="MILKINNKTTFLKFLISVSSLYEQCVIHCSSTNILDVFVSTESE
                     QVIMYGEYSNIVANQDVTINIPDIKKLIKLLGYIPQEQFDLEITNNSIVYSTSALSFK
                     YHLYEDGIIRVKKINKDMLKQFQGEFVFNVSGDDIERLVKSNSVLGTNEFVYISGING
                     KIMCELTDKKLANIDSMTIELCDTGDSAINFAEMKFNIENIRLLNSLKCSNIQWKLHT
                     KYNCIVSVSKIDDCVGYFSVAALV*"
     gene            complement(67940..68431)
                     /locus_tag="PHAGE-A11--js4906-26-5_S28_scaffold_6_curated_
                     closed_complete_prodigal-single_132"
     CDS             complement(67940..68431)
                     /product="hypothetical protein"
                     /codon_start=1
                     /transl_table=11
                     /translation="MAKLRNIIQVEDPNKLPEDVDDARLLAGLIGHVANESVAICKNI
                     DPSAVPGGMDSTLSENTRGLVDDFNELKSKKYRIPTATQSNNVLPVSTSAPVVHSIPQ
                     PTVSTTQSVLSDSSQLELDLTPSESKQIINTLEGIESVLNKIYKLMVKFDERVVAKKV
                     KKS*"
     gene            complement(68439..69320)
                     /locus_tag="PHAGE-A11--js4906-26-5_S28_scaffold_6_curated_
                     closed_complete_prodigal-single_133"
     CDS             complement(68439..69320)
                     /product="SsDNA binding protein n=2 Tax=Synechococcus
                     phage S-SSM7 RepID=E3SKS2_9CAUD"
                     /codon_start=1
                     /transl_table=11
                     /translation="MIDKFNLDTMFAAIQGSFDKGDKQSVDYSNILKFEIGKTYKLRL
                     MPYVDDPSETFFHYIEFGWRSKATDNYVSAISPSTAGEPCPISEVWRKGFQNKLNTSG
                     IRRREQWMVNVYVVDDPSHPENNGTVKIFRYGKQIDKIIQQALQGDLSDELGKSIFDL
                     SSNGYDFIVRCEQQQEFPNYSNSSFARRTSALPGIGDDENKIVELYGKVFKLKEMFKI
                     KTYGALQKMLDEHYYVTNKVSTSELIETEQPYVENAFKDPSNQEVEKATKAVNNAVTE
                     STNTSTDEDLDKLIADL*"
                     /db_xref="UniRef100_E3SKS2"
                     /db_xref="E3SKS2_9CAUD"
     gene            complement(69525..70676)
                     /locus_tag="PHAGE-A11--js4906-26-5_S28_scaffold_6_curated_
                     closed_complete_prodigal-single_134"
     CDS             complement(69525..70676)
                     /product="hypothetical protein"
                     /codon_start=1
                     /transl_table=11
                     /translation="MALTCELKPISAFLSTNLNTKQDSYDALTDRILYSLGAPMVNVE
                     LFRDQIYANIQLACEFFTKYAGMTEEYLVFNSDLYDKHVGVRLDTLFTLRNITDLTGS
                     NPFKKSKTNMANKQEVGEYVYVSTVDVSSSLFVNISTLSSVIDEDLYVGQVINETVYD
                     ELLKNADKLNGVEDWFIKSRRNQFNASNTMEIEKYNPSFDYDLMDYRKVVNVTGIEQG
                     STTGINTLFTIEQTMAQQTYFSYAMGNYGFDLVSWYTLKNWLDVREKVLSQRINYTFD
                     KRTQYLRLIPEPKNSTYWAVIKCWVERPLRDIIKERWVYDYSLALCKISLANVRGKYT
                     NVQMFGGTSLQYDTIKNEGMKEKEELEKKLMEGASSGYGDIDPPMWFCG*"
     gene            complement(70676..71089)
                     /locus_tag="PHAGE-A11--js4906-26-5_S28_scaffold_6_curated_
                     closed_complete_prodigal-single_135"
     CDS             complement(70676..71089)
                     /product="hypothetical protein"
                     /codon_start=1
                     /transl_table=11
                     /translation="MIDNLKQRIAIIKQAAQKYLNFKFKELKGKTLSQLGWKFKFNPQ
                     LDESTRGWCDENSNIVYINNDIVFETAFDNTQLVEILLHEMCHAIDVTKRGASDHNYK
                     YRKICYSVGKQTGYSGYMIFTDNMDLVARNIGGKR*"
     gene            complement(71090..71467)
                     /locus_tag="PHAGE-A11--js4906-26-5_S28_scaffold_6_curated_
                     closed_complete_prodigal-single_136"
     CDS             complement(71090..71467)
                     /product="hypothetical protein"
                     /codon_start=1
                     /transl_table=11
                     /translation="MKYVNRLVSSILLCCCLCGCLSWTNPTPDIINSDTISYDEYGNQ
                     TSGIISVSNDKTGFIVTKHFIDRYNSMIEKYGKKFVPELKKDQGVSKIDNTKFYFISN
                     QSMGYFLTMNDLRRLDINVTKKK*"
     gene            complement(71439..71654)
                     /locus_tag="PHAGE-A11--js4906-26-5_S28_scaffold_6_curated_
                     closed_complete_prodigal-single_137"
     CDS             complement(71439..71654)
                     /product="hypothetical protein"
                     /codon_start=1
                     /transl_table=11
                     /translation="MLSTIIASCVTAVIEILTNFTAYLKNKSANTDLTDYEKNRKLQE
                     EINKHTLIIQDAQKKGDLDEIRKQAGE*"
     gene            71745..72122
                     /locus_tag="PHAGE-A11--js4906-26-5_S28_scaffold_6_curated_
                     closed_complete_prodigal-single_138"
     CDS             71745..72122
                     /product="hypothetical protein"
                     /codon_start=1
                     /transl_table=11
                     /translation="MEKIKLFVNQHPEFVNVADAIESIETLDGIKQQKIIKAIECLIS
                     CIEKNQPQGISEYIDSLKIKKQHHISEVFEITNVDINEQPCVNALEVALKHKTYKEAA
                     HVIDDIMCIKDIKTQITILSMIQ*"
     gene            72133..72669
                     /locus_tag="PHAGE-A11--js4906-26-5_S28_scaffold_6_curated_
                     closed_complete_prodigal-single_139"
     CDS             72133..72669
                     /product="hypothetical protein"
                     /codon_start=1
                     /transl_table=11
                     /translation="MDITQLAITMVKNNPKWVKKIESISGQPVDYTFKCVNEFLDQLH
                     KGPGIKTATDKLATFRSNYELVMGLGCFKDYEAQILAADISGFNLAEVVQHFRMNLKW
                     DTNIDEISSIYEQLVPKFKEVAKKAGLIKDDDLMEVENSGIPNFGGKPGSRDGSMTPP
                     PWKTQPSTNMTFNRNISS*"
     gene            72707..73240
                     /locus_tag="PHAGE-A11--js4906-26-5_S28_scaffold_6_curated_
                     closed_complete_prodigal-single_140"
     CDS             72707..73240
                     /product="hypothetical protein"
                     /codon_start=1
                     /transl_table=11
                     /translation="MTEGENNNSIGTWGALVGVIGGAALGYWAGRSNGPCGFGPGFGP
                     GVVPGYGYGAGIATEYNINNNFDQFEAGKTQAKLYAGLDYAGQAIAATRQDISGLASQ
                     MNANFQRLEDRQFDMMLAENTALKGELNTARTVLPITNQMTGMNSTINQIDRAFMPGY
                     VRSVPLCNSCYSCRCSA*"
     gene            complement(73304..75073)
                     /locus_tag="PHAGE-A11--js4906-26-5_S28_scaffold_6_curated_
                     closed_complete_prodigal-single_141"
     CDS             complement(73304..75073)
                     /product="G20 n=3 Tax=Viruses RepID=G8EXM8_9CAUD"
                     /codon_start=1
                     /transl_table=11
                     /translation="MAKTHFISNKFIKSLQSLIPYKELELTPDIDELNPNYKAFNDTG
                     VRRTDVLLNHSILYGQDRNDTLQGYVNGYNSNTTYANIQPDKAARIRDYRVMAAYSEV
                     ANALDEICDELINIDIDGNIFKLDIIESDKITPQMSKTLEEEFKKFIQIFNFEDEGWI
                     LGRKLLTEGEVYYEHIISEEHPELGILGVLPLPSELIEPTYDNVQNYNIKGYILQKPK
                     LDPNDPTKVEKIEYVPIDKNQVTYINSGIWNQDKTYRLPFIENARKAYRQLTLIEDSI
                     VIYRLARAPERLVFKVDVGNMSTPDAEAYVKKLMHQFWSKKTFDVDQNGLYTKFDPQS
                     MLDDFWFPIRTGSTGTTVEKLQGGNSLDKLEDLLYFQKKLYEALKVPTNRLNKESTQQ
                     VSPQELLKEELKFANFIVRIQRGISNSIKSTFITHLQLRGIWDKLKIKEQYFRLKMNV
                     PTNFYDLRESQRMELKMKNFGDAIQTQQISPSLAAKKYLGWTDEMIKANREWLRKDKA
                     FEWELAQITNAGPEWRTAQAVAADGIDGAAGGGMGGAGPVGDLGGLAGGAPEGFGGAA
                     APEADGETNTGREEAQPTIPDNM*"
                     /db_xref="UniRef100_G8EXM8"
                     /db_xref="G8EXM8_9CAUD"
     gene            75105..76247
                     /locus_tag="PHAGE-A11--js4906-26-5_S28_scaffold_6_curated_
                     closed_complete_prodigal-single_142"
     CDS             75105..76247
                     /product="hypothetical protein"
                     /codon_start=1
                     /transl_table=11
                     /translation="MRQENFHFELRDNTDALATALNDIIIKRFKDDSRTDIEKKINVR
                     FVYGPKKRVLYDIINAAKATTLPVVALDLKGFAHDTSRIFNKNGEFFDTVISGDNCAQ
                     YLTPTPIKLNYSITIITRYRTDIEQIISNIIPHCNPYFVISIKVPPEFKLIKDQEIRE
                     IVTWGGNINIEHPDPITKDAKSIYTATTDFTVNGWLFKPEQPAAKPIYEIDANFTDNL
                     VEDWDDIDNIHVEGYPFIDYVCVNGIPQTTLNPEFTPGISNIKDMYISKEIFDISSEL
                     TTPTISLIGNGLNHDNTYVLNGSTYVLKKLGEYKKFDLKNISTNRTPKTIIKKGILGL
                     DITNNIEFTRENIAQFKLFDNLDVGTYTITTFNDSGVSNVITFNIV*"
     gene            complement(76244..77812)
                     /locus_tag="PHAGE-A11--js4906-26-5_S28_scaffold_6_curated_
                     closed_complete_prodigal-single_143"
     CDS             complement(76244..77812)
                     /product="Gp73 n=1 Tax=Bacillus phage G RepID=G3MBE3_9CAUD"
                     /codon_start=1
                     /transl_table=11
                     /translation="VNLLTYFPDNYTPLPHQVDILTKASQALNSHVRYIIVAAPTGTG
                     KSFIAKCIANKTDDHSEEFKETIDDYAFNDISSNNGAFILTVTKQLQDQYQEIFNDIK
                     LCKGKQNFKCKMDKADMTCDIGMCLDNLQIKTQCLVNDACPYYYQKKRAMQSRITALN
                     YEQYFSLENCLNKRDVIICDEASELEAKLVEYGTLKIDTELLHKQFNISLKTFPTTET
                     MLNWVDDIGCQLKDWIDNNKSKLKSDKSIRDKYVAAQKLDEKIELVQNCWNSSDYILT
                     HEIHTKVWIFTPTYIKKHAELIFKNAKTVILMSATIIDPETFAKTLGIDNYKFIEVKS
                     VFDPKKAPIYISDKVKLNYSNLKQMLPTIVNMIKTICEHYKDKRGIIHTHTQYIADFI
                     KANYSSDRLLVRTDKISNEAIMNIHEQCKNSILVSPSLTHGVDLKDDLARFQIIVKVP
                     WLPLGNDRIKKLASIDQRWYVSQMFSTLIQACGRGVRTKDDWCDTYILDGSIIRLIHQ
                     YKDMLPEYFVQRIH*"
                     /db_xref="UniRef100_G3MBE3"
                     /db_xref="G3MBE3_9CAUD"
                     /db_xref="mfc:BRM9_1182"
     gene            complement(77814..78161)
                     /locus_tag="PHAGE-A11--js4906-26-5_S28_scaffold_6_curated_
                     closed_complete_prodigal-single_144"
     CDS             complement(77814..78161)
                     /product="hypothetical protein"
                     /codon_start=1
                     /transl_table=11
                     /translation="MQCKIEQLYDYFLKQFVIYVDGVEYKTGQLRLISHKENFIVFSY
                     NDENARIKSLEIPIPYKLSKQDNTFELDYTIETLCNSHPGEYNNELKLAVLAVNLDNK
                     HPFFNKTVKLIFS*"
     gene            complement(78182..79531)
                     /locus_tag="PHAGE-A11--js4906-26-5_S28_scaffold_6_curated_
                     closed_complete_prodigal-single_145"
     CDS             complement(78182..79531)
                     /product="Putative DNA gyrase/DNA topoisomerase IV subunit
                     A n=1 Tax=Organic Lake phycodnavirus 1 RepID=F2Y197_9PHYC"
                     /codon_start=1
                     /transl_table=11
                     /translation="MEDKTIQQFCDNEYISFASYDVYRKIANVVDGLKVSARKVLYTC
                     IEDNKQDKPKKVEALSNRAAEFTDYHHGSNSLVGVIVGLAQRYVGSNNIPLLKADGQF
                     GNRIIPEAAAPRYIFTCKESYVNKLFNVEDVAVLEQQYSDDQKIEPKFYVPILPMILV
                     NGSVGLSVGFAQNILPRNPADLIKYINRKLIGQNCNNELLPYWKGFKGKVVQREQGVF
                     DIYGHVRLENKTIIIDELPIGMEYLKYVSILDKLVEDKKIIKYVDKCDTKTDVILFEV
                     KISPQIYQEFLSNPVQIIEFLKLRISETENYTCIDPTGKVKVYSSVFEIIDEYIKVRL
                     EYYNKRKIHNITKYTNELNVIVSRCLFIKAVITGDIILKHKTIEEINNQISQITRIVK
                     IDNSYEYLLKMPIWSITSEKYTELCNKAKEKKQYLDSYKILKLEDMWKQEIQELDFE*"
                     /db_xref="UniRef100_F2Y197"
                     /db_xref="F2Y197_9PHYC"
                     /db_xref="mgac:HFMG06CAA_3248"
     gene            complement(79534..80064)
                     /locus_tag="PHAGE-A11--js4906-26-5_S28_scaffold_6_curated_
                     closed_complete_prodigal-single_146"
     CDS             complement(79534..80064)
                     /product="hypothetical protein"
                     /codon_start=1
                     /transl_table=11
                     /translation="MHNSFVEQAIDQYFNECYQHTKQAIVNNKGEYTSDNPFSILMGK
                     MVECIYYVSWFTSKPNFDLGGRDGGVDLIKDGKHISVKMRVLPYSKETYLNTENYVFG
                     KQFDEAYKIVKNLQLQTKCDYVVGVIRYQSPAYYTWQKAWDQNDVNYLKLLTRDIFET
                     DCIWFSTKSSNVIFDC*"
     gene            complement(80068..81924)
                     /locus_tag="PHAGE-A11--js4906-26-5_S28_scaffold_6_curated_
                     closed_complete_prodigal-single_147"
     CDS             complement(80068..81924)
                     /product="Gp39 topoisomerase II n=1 Tax=Campylobacter
                     phage vB_CcoM-IBB_35 RepID=H6SUF7_9CAUD"
                     /codon_start=1
                     /transl_table=11
                     /translation="MQENTIYKLSEVEHVLKRPGQYIGSLNYCTKEMFLYKDNKFIFT
                     NVSYIPGLDKCLNEILDNCIDEAIRTNFEFGNEIKININKTCAAFIDNGRGVPCTSTA
                     DGVSQLELAFNNARAGANFGDDSKRETVGMNGVGSFCVNCFSKLFSVKTNTETHSGTL
                     ITKNNLSESHCDIKNKKNKKTGTEVYFEPDFEKFGIEGFDQVHIDLLYQRVLNLAICF
                     PEITFWFNSNKVKINNKAFIKLFNENALVYDFDNVLIGVIPNEQDDFKFYSYVNGIKL
                     INGGNHIDLITNNIVNGLREKLQRKCKGIMPGDIKHRLSLIVFFKHFKNLKFDSQTKE
                     NLTNSNAEINAFLNENGVDYDKIVKDVYKNEAIIAPVIDAFTIKEELKLKKDLKVKQT
                     KKIKSEKYFPPIGELKDLIVAEGFSAVGGISSVLGRQGIGYYALKGVMLNVFDCSLQK
                     VAANVELKELSQILGFQLGIQNNNINCNRLVVATDCDADGHHIAFIFLGICYKYLRKL
                     FDDNRIVRLVTPLVVCYDKKDKPVKWFFNLNEFKKYNNEHNYRVKYYKGLGSWKKEEL
                     QAIIDIQGIDSLIQPFVLDEQAEQYFNWWLATKETDKRKEFIQNYTLDLEMV*"
                     /db_xref="UniRef100_H6SUF7"
                     /db_xref="H6SUF7_9CAUD"
                     /db_xref="mfp:MBIO_0165"
     gene            complement(82022..82507)
                     /locus_tag="PHAGE-A11--js4906-26-5_S28_scaffold_6_curated_
                     closed_complete_prodigal-single_148"
     CDS             complement(82022..82507)
                     /product="hypothetical protein"
                     /codon_start=1
                     /transl_table=11
                     /translation="MVELDFKIIEKALADNDIEQEKIDSIIEQIKSQQEAIDGLIDIG
                     DKQEPEEKNESDEEKPPRKKKQFSIIVSDPEGRIPQGVELTGWVTQMDEDEPVDSAVL
                     KICNAVYDYNTTTSKRDKYTTIGDACMNLKSKYFKNAGISIKTKEPVFVQVTNNIIPT
                     V*"
                     /db_xref="vba:IMCC26134_11720"
                     /db_xref="A0A0E3YVJ5_9BACT"
     gene            complement(82527..83327)
                     /locus_tag="PHAGE-A11--js4906-26-5_S28_scaffold_6_curated_
                     closed_complete_prodigal-single_149"
     CDS             complement(82527..83327)
                     /product="Uncharacterized protein n=6 Tax=Pseudomonas
                     syringae RepID=F3FKR8_PSESX"
                     /codon_start=1
                     /transl_table=11
                     /translation="MELKKYKIGIGILTCDRQEYYQKCLISVNSIVLTNDNTNYIYET
                     ACVNDGQTYMCSKSDANYVSNHPVNLGVSYSKNELMSYLLSKGCDYIFIVEDDIELIN
                     AQVFIAYILASERSGIHHLMCGSFLPSRGESIETFKYKNSDVSISVYRNCAGSFTFYT
                     RECLLNAGLFDEHYWNALEHVDLTYRLSLLGYTTPFGYFADIASSDKYIRSIGGEFND
                     SIINKTNNKKVEAAFTYFEQKFGVGFPAVYSATKDDLLNYIKTQSLKR*"
                     /db_xref="UniRef100_F3FKR8"
                     /db_xref="psyr:N018_08015"
                     /db_xref="W0MT02_PSESX"
                     /db_xref="F3FKR8_PSESX"
     gene            complement(83281..84006)
                     /locus_tag="PHAGE-A11--js4906-26-5_S28_scaffold_6_curated_
                     closed_complete_prodigal-single_150"
     CDS             complement(83281..84006)
                     /product="Putative glycosyltransferase n=1 Tax=Echinicola
                     vietnamensis (strain DSM 17526 / LMG 23754 / KMM 6221)
                     RepID=L0G0A3_ECHVK"
                     /codon_start=1
                     /transl_table=11
                     /translation="MEKSKIDIVILTKTSDREHYELTCNALNSLKQCPEYSRMYIIVV
                     ESQQNCEFTYVDCDYILHYPNEPFNYNKALNLAVGCCEGYWHCFCNNDIIFDKNWLTE
                     ILNVSKQHTDIDSFCPKYSIIQPDVDVGYICNKQMLGWCFMCKHSALMTIGKFDEQFD
                     FYFQDDDYIEQLRLHNIKHASIKSSIVTHLGQKTTGKEDMNKLYDGKEKFICKYGEQI
                     YQQRELEKDGIKEIQNWYWDFDM*"
                     /db_xref="UniRef100_L0G0A3"
                     /db_xref="evi:Echvi_2737"
                     /db_xref="L0G0A3_ECHVK"
     gene            complement(83993..84700)
                     /locus_tag="PHAGE-A11--js4906-26-5_S28_scaffold_6_curated_
                     closed_complete_prodigal-single_151"
     CDS             complement(83993..84700)
                     /product="hypothetical protein"
                     /codon_start=1
                     /transl_table=11
                     /translation="MRIAIIGVPGLGEERLQNMFHKQWNMYEHVKFSDESESTKSLEE
                     DYIDTANKMLEQIQKYTKFDDCVLFESIPLELLISAVINNEAGDVSDECVKKLFEISF
                     KALNDLDCVFIVPKSKYNAVEDENMQQTTIDDYGKLYDMIIHAYGYGTSCPFFNPNNC
                     PGFIEIFGTDEQKMELFKQYIDENGKLIEGNIQKLLPTEQVEGEELLKDAINDQKQKI
                     KKEAFWKQLNSYKHGKK*"
     gene            complement(84697..84804)
                     /locus_tag="PHAGE-A11--js4906-26-5_S28_scaffold_6_curated_
                     closed_complete_prodigal-single_152"
     CDS             complement(84697..84804)
                     /product="hypothetical protein"
                     /codon_start=1
                     /transl_table=11
                     /translation="MSKKITKTKPLISSSNGKTVIKSGSKPAKQDKNYK*"
     gene            complement(84805..85590)
                     /locus_tag="PHAGE-A11--js4906-26-5_S28_scaffold_6_curated_
                     closed_complete_prodigal-single_153"
     CDS             complement(84805..85590)
                     /product="radical SAM family protein (EC:1.1.1.220)"
                     /codon_start=1
                     /transl_table=11
                     /translation="MKDSLILSDDYIFGVTLQGEGPFSNKRAIFLRLAMCNLTCIGYK
                     SEGAPFGCDTFAQWNKKHEMTFEEINTYFEMHDYIAALKDGVRLIITGGEPLIQGENL
                     ALWLNQFIAKYDLTNLDVDFETNGTISPTKFISTFNHDQFIGTINFVCCPKLSTNGDP
                     KERRYKPDVLSWLNDYNCNKYESGIAAFKFVVNTEDDINEIFENYIDAGIISREYCWL
                     MPTAGSREELIERSPKVAEWCIKYGFNFSNRTHIMIWDRKLRV*"
                     /db_xref="sgn:SGRA_1080"
                     /db_xref="UniRef100_H6L3G8"
                     /db_xref="88035929"
                     /db_xref="H6L3G8_SAPGL"
                     /db_xref="1.1.1.220"
                     /db_xref="1.1.1.22"
     gene            complement(85614..86270)
                     /locus_tag="PHAGE-A11--js4906-26-5_S28_scaffold_6_curated_
                     closed_complete_prodigal-single_154"
     CDS             complement(85614..86270)
                     /product="Uncharacterized protein n=1 Tax=Methylomicrobium
                     album BG8 RepID=H8GPZ9_METAL"
                     /codon_start=1
                     /transl_table=11
                     /translation="MKRWDILQKLIDVNGYKSYLELGTFMGNTFEKIKIQKKIGVDIE
                     RRYGGLNYCMSTDDFFKQNQHTYDIIFIDANHEDEYVWKDINNALRVLNWNGAIVCHD
                     CNPNSEQNTLFESLSKGLPYNGTVFRSIGRLHATNPFVKICTVDTDWGVGIIIPTGEP
                     QQLLQIPFELYHDFTRNKQYILNLISTNTFEEMFRYKIEQPLPKIDQPAKHKKIFGLF
                     *"
                     /db_xref="UniRef100_H8GPZ9"
                     /db_xref="A0A0D1EQM9_9RHOB"
                     /db_xref="apm:HIMB5_00006750"
                     /db_xref="H8GPZ9_METAL"
     gene            86311..87069
                     /locus_tag="PHAGE-A11--js4906-26-5_S28_scaffold_6_curated_
                     closed_complete_prodigal-single_155"
     CDS             86311..87069
                     /product="hypothetical protein"
                     /codon_start=1
                     /transl_table=11
                     /translation="MSEYINFNETSIANLKKAEDMNVNDYFLIQPQDFNNQAMILSYK
                     NLILGLDNVSFANTITQHTTDIAQLSTTTNNISSVDIAGLIERCNDLQKQINNIKIQK
                     INLPIGFVVCLGSKDPSGDENSHYTEIEVNEMFGGTWERFAQGRMLLGSDYTGDESDN
                     SKKYTHLEITDGEATHTLTIDEIPEHNHILLMTPTGDSPSLTAAPYRGALNKTEFSNL
                     TAIQPAGGNQPHNNMPPYIVVDMWKKISNESPAE*"
     gene            87070..87519
                     /locus_tag="PHAGE-A11--js4906-26-5_S28_scaffold_6_curated_
                     closed_complete_prodigal-single_156"
     CDS             87070..87519
                     /product="Gp4 n=2 Tax=Vibrio phage KVP40 RepID
                     =Q6WHH3_BPKVM"
                     /codon_start=1
                     /transl_table=11
                     /translation="MIKSNKFRQGIFKPIHESKYKGTYPIIYRSSYELRFMRWCDSNP
                     HIIKWGSESNIIPYYDSTQRKVRRYFVDNFIELQKDGKTHKYLIEIKPSSQTVVPVNK
                     KYKRKTTMLYEQTMFINNQEKWAAAKDWCKKNGYQFAIITEKDLPNV*"
                     /db_xref="UniRef100_Q6WHH3"
                     /db_xref="A0A0D4DB06_9CAUD"
                     /db_xref="Q6WHH3_BPKVM"
     gene            complement(87491..88126)
                     /locus_tag="PHAGE-A11--js4906-26-5_S28_scaffold_6_curated_
                     closed_complete_prodigal-single_157"
     CDS             complement(87491..88126)
                     /product="hypothetical protein"
                     /codon_start=1
                     /transl_table=11
                     /translation="MLSKFEEYIYNKYLKLSRNGKPFKYRKDFSKISDEIVVYLNKIS
                     KFLDTYKTVDLDIFLEAPFKIYENEGYVPLQFYCTQKARKAYTIYKQQKQLQYTDSDD
                     HINKLKESLKFVYKFCKENNKKVSEYLTIENQSYPIFLQHLKENKIDIYLLYGFKDYQ
                     KIIDSIPVDIVMLMYENLYKDIEDYYSKYITSKRCKEVITNGIKRLEGLSQ*"
     gene            complement(88110..88397)
                     /locus_tag="PHAGE-A11--js4906-26-5_S28_scaffold_6_curated_
                     closed_complete_prodigal-single_158"
     CDS             complement(88110..88397)
                     /product="hypothetical protein"
                     /codon_start=1
                     /transl_table=11
                     /translation="MDTDSETFLEREQFNCFCCYCTFVMLVVGKKLNYVNIFIHTIKN
                     KYLMKCLRLMLAVDDDFSALQYFLQQAPTVVKSKHVVKMINQLKKTHALQI*"
     gene            complement(88400..89302)
                     /locus_tag="PHAGE-A11--js4906-26-5_S28_scaffold_6_curated_
                     closed_complete_prodigal-single_159"
     CDS             complement(88400..89302)
                     /product="hypothetical protein"
                     /codon_start=1
                     /transl_table=11
                     /translation="MQGNKKILICSDCDLDGSGSYWLLTKVFKDYIIESLTTTVKKFR
                     TDLSNWKLTHKIEDYEMFIVCDLDVHTDYEFIDYKNVAIIDHHKSHFENTHVYKNAGF
                     NVKIYPSCIKLIYDTYKEKLNLTSEEKKLILLIDDYDSYELKTKLSLMLNIVYWSYTG
                     DRLGRFIADFNDGFKGFKQVHLNMIDIWKNKFKETIDNMQLFSTSLTIDGKEYSCCST
                     FGDFAINEISAYIFKKQNCDIVMIVNQKSQRVYLRRNKTCDADMSRFVLSIGDKEAGG
                     HEAAAGCLLCDGIIELTKTMKRIK*"
     gene            complement(89315..89713)
                     /locus_tag="PHAGE-A11--js4906-26-5_S28_scaffold_6_curated_
                     closed_complete_prodigal-single_160"
     CDS             complement(89315..89713)
                     /product="DNA primase/helicase n=1 Tax=Synechococcus phage
                     S-CBM2 RepID=I3ULF3_9CAUD"
                     /codon_start=1
                     /transl_table=11
                     /translation="MNVKFDEIVSIEECDEEETLDIQVSGDNLFFANGILTHNCGVNN
                     MESDMTTVSESMGLPATADAMFDISQTEEDKELGIVRLGMMKNRFGPNFGKVALRVDW
                     NTLDIYEDSSVNAVESTLETYSALEKFNQS*"
                     /db_xref="UniRef100_I3ULF3"
                     /db_xref="I3ULF3_9CAUD"
     gene            complement(89697..90932)
                     /locus_tag="PHAGE-A11--js4906-26-5_S28_scaffold_6_curated_
                     closed_complete_prodigal-single_161"
     CDS             complement(89697..90932)
                     /product="Uncharacterized protein n=1 Tax=Campylobacter
                     phage CP21 RepID=I7KLW9_9CAUD"
                     /codon_start=1
                     /transl_table=11
                     /translation="MITLNKRKEWNEVIQDTVITRQQWESINKIIDRYKTMMPYLVRR
                     LAYIVKYRVYEEHNMDIYDYYEYLRNKSDISLHTLENYKLRFGSVEGEKRYLEGKEKK
                     QQTQENFIKRYGEKVGNELWDMFRKRCSGNKTIERFIEKYGEIEGPKKHQEVMDKCKP
                     GEFSTLKYYIERHGEEEGTKMYNNKIEKLHHGATLQGFIEKYGEVEGPKKIKIAKNNT
                     SRESFIKRYGEEEGNKRYNEYAAKGRYRNTIEYYIKKYGEVEGPIKYTKWRTSCAFTT
                     GYSPISQQLFAEIYNKLPTHQQFLKYATLNGELSLFDNPRKMYSYDFVDLKTKKIIEF
                     NGDCYHGNPTIFAAGDHPHPFVKHLTAKEMWEKDNIKTKCAERYGYTVMVVWEKDYKE
                     NKQLIIDNCISFIADECKI*"
                     /db_xref="UniRef100_I7KLW9"
                     /db_xref="I7KLW9_9CAUD"
     gene            complement(90976..92301)
                     /locus_tag="PHAGE-A11--js4906-26-5_S28_scaffold_6_curated_
                     closed_complete_prodigal-single_162"
     CDS             complement(90976..92301)
                     /product="Uncharacterized protein n=1 Tax=Synechococcus
                     phage S-MbCM100 RepID=V5UTQ2_9CAUD"
                     /codon_start=1
                     /transl_table=11
                     /translation="MSSDLKLDLNYFENILVYQSLTNTSYLADIIEYIKLDYFNNNDI
                     RVVFKVIKEYYKQYHKAPNASELVQYLVSDEQKESFKKVIQTSKTLDRNISYDEIIIN
                     TERFLGERAVYTTMMDIAGDFKNLDITNVYQRFHDACNIRLYKDLGLDFYRDVDKLVD
                     YLGKPNPTISTGFTWLDQKLGGGYLEEGKALYIFVGQPNVGKSIFLGNAATTIASQGK
                     NVLLVSLEMSEMMYATRLASKLTKIPIAELRNRKDEIKHILEGKERGKIIIKEFPPST
                     LSPEQLENYYKTVVDSGIKIDVMVLDYINLLRGKASAQSYEKIKEIAEQVRAIAVKHG
                     ISVLSATQKNRCLSLDTIVDEKTRGKCELRTIKIGDELLTQNGVYNTVKYVYPVEKQK
                     TYKITTKSGKVIRCSANHIFPTNTVMKSIDMGLAVGDKLLIKDSNTYTI*"
                     /db_xref="UniRef100_V5UTQ2"
                     /db_xref="V5UTQ2_9CAUD"
     gene            complement(92320..92997)
                     /locus_tag="PHAGE-A11--js4906-26-5_S28_scaffold_6_curated_
                     closed_complete_prodigal-single_163"
     CDS             complement(92320..92997)
                     /product="TPR domain protein n=1 Tax=Pseudomonas putida 
                     (strain DOT-T1E) RepID=I7AZN4_PSEPT"
                     /codon_start=1
                     /transl_table=11
                     /translation="MSEFNHLLVSVDKHNIENTLIYNNVTKYFEKANIECVWISNNIK
                     GLSEIYNQMLEKYYNQYKYIHFVHSDVQILDDWDRLCDDIESRPDWMITGVAGASKIE
                     IKYPSLWNCMGDPKSFKGSLHHLTEDGKQYFSTPCGLRPARTVLLDGVYLCVNTELYN
                     KYHIKFDEQFTFHHYDLDISLQAVKAGLKIGVGNFNIAHKSHGLKSLNDKLWKESNDK
                     FLKKWQS*"
                     /db_xref="UniRef100_I7AZN4"
                     /db_xref="ppx:T1E_2352"
                     /db_xref="I7AZN4_PSEPT"
     gene            93073..94095
                     /locus_tag="PHAGE-A11--js4906-26-5_S28_scaffold_6_curated_
                     closed_complete_prodigal-single_164"
     CDS             93073..94095
                     /product="hypothetical protein"
                     /codon_start=1
                     /transl_table=11
                     /translation="MNTSHFIDFGPTCWNNRTIITEARTKRSDSDSMDDLLRKAILAN
                     FKEARKRPHVSISTDSQRYKERRISKERLEAGLSNRWDSVASTEPYVLNTVNTIFCLI
                     PELKGSGALTGYVRYALTNRWTNRYQFSARDMDKLTEAVQTNNVDRQKDILNYLVDKR
                     KTDKIKAGEFLSYDTDKKLRNIEAWRKLKAITNPYFNKTNAEEFVNADYDKQLEILKK
                     WGMVTLPTSDPSMFVVRFCSTRNLINTMIADSHKTNSKAGADDIEKALDSGKFEREAA
                     AQGVTDADKELARSVFAALHDTHKDLRDYSPEELLAKQAENDKRWKEMVGDINAEEDW
                     SQDDDD*"
     gene            94163..94909
                     /locus_tag="PHAGE-A11--js4906-26-5_S28_scaffold_6_curated_
                     closed_complete_prodigal-single_165"
     CDS             94163..94909
                     /product="hypothetical protein"
                     /codon_start=1
                     /transl_table=11
                     /translation="MLYDNKSDHDLSSIYCKILCESTGDKNEKLLTLAKRIERSFYSD
                     KAKEAEFGREAEELGYSSVKQLMHDYDLYKRYFIKTEPEYPSFSSQSPKSNSIDRVYN
                     DISQYEDELKAQGIQDHTNTPHNLSDLKTGTYYLTNYRQINSVLNLLQQTKYIFTFED
                     VEGDTIVPDMKCLRPHSINNRGKYRFAQFIRKMAPDKQIDDTIAFIPTRIINREGPDF
                     DINPNEIESIDIHNGKVDIKAKVPIDLYCR*"
     gene            complement(95152..95994)
                     /locus_tag="PHAGE-A11--js4906-26-5_S28_scaffold_6_curated_
                     closed_complete_prodigal-single_166"
     CDS             complement(95152..95994)
                     /product="7-cyano-7-deazaguanine synthase n=1 Tax
                     =Lentisphaera araneosa HTCC2155 RepID=A6DLD5_9BACT"
                     /codon_start=1
                     /transl_table=11
                     /translation="MSENNSKLVKCVLPYSGGADSTTILWKLFNSQKYDEIHCISFNY
                     GQRHKVELECAKWNVEYLNNKNAKTKIIYKTIDIPFLRDIAPTSCLTNDNIKVPTAKD
                     AENNLKPSSYVPNRNMIMLSIAASYAEAIQALEVFHGAMLDDFGGYWDCKPAFFEGLN
                     KIFEDNPGYQIKFETPLMYMSKADIIKMGLENGVCFEHTWSDYSGGIPVTCIVKMLPD
                     GVEYMNTTYLADACSANSQLRINAFASLGIIDPLPYQQSLTDFWKKKGCINIQSSEYS
                     KHYK*"
                     /db_xref="UniRef100_A6DLD5"
                     /db_xref="aac:Aaci_2372"
                     /db_xref="89759374"
                     /db_xref="A6DLD5_9BACT"
     gene            complement(96061..96765)
                     /locus_tag="PHAGE-A11--js4906-26-5_S28_scaffold_6_curated_
                     closed_complete_prodigal-single_167"
     CDS             complement(96061..96765)
                     /product="hypothetical protein"
                     /codon_start=1
                     /transl_table=11
                     /translation="MNNHLFVSATKGNGEDTAFKHWTSLVNLNGVENIEFKQFINNTK
                     GLSQLYNEIIEENKSEFDYIHFIHDDAFVYDNVNYIIKEIEDSNYDISGVAGAGAIVI
                     SYPSGWYDLALKSGRLDLIVGHIEHKHMDTRRTEELNFSNTKFNHRTVVIDGVYMCVR
                     MKNIGDWKFNEHYTFHHYDIASCVDAVRKGLKVGVVNLHLRHELQPKPLIIHDPIWSN
                     SDRIFRQEYGEQTLIQ*"
     gene            complement(96758..97390)
                     /locus_tag="PHAGE-A11--js4906-26-5_S28_scaffold_6_curated_
                     closed_complete_prodigal-single_168"
     CDS             complement(96758..97390)
                     /product="hypothetical protein"
                     /codon_start=1
                     /transl_table=11
                     /translation="MKTFLEFMEEQDNQFVNEGYRQVKDDILNKCLAYGNFEQRVKNV
                     LAKHKELKDKHKLNPEHINIDVLNKEGGLLHIERIVDMYLKNQMRSKTDILNDLKHQI
                     VYESDRYVVYQIFTYEEVVTLTCGKTNWCISSRASQKGAKDFRRYSQNCNFYIAKSKN
                     LDSVKTLRYIAIQIFDDKVICTDACNEELDSNMLQKLGINVKKFKVLKHE*"
     gene            complement(97387..97605)
                     /locus_tag="PHAGE-A11--js4906-26-5_S28_scaffold_6_curated_
                     closed_complete_prodigal-single_169"
     CDS             complement(97387..97605)
                     /product="hypothetical protein"
                     /codon_start=1
                     /transl_table=11
                     /translation="MISQRKISEEFIVNGVRYCRILTINLENRTQKIKWYEYKKAKNA
                     ILDKQKLDEMENFYQHYILPDIRRYFAL*"
     gene            complement(97583..98767)
                     /locus_tag="PHAGE-A11--js4906-26-5_S28_scaffold_6_curated_
                     closed_complete_prodigal-single_170"
     CDS             complement(97583..98767)
                     /product="Protein RecA n=1 Tax=Firmicutes bacterium CAG:41
                     RepID=R6MGE9_9FIRM"
                     /codon_start=1
                     /transl_table=11
                     /translation="MARMKKTMETPGEFNIDDAFSVIDKLNPYATFLDDGALSNITDF
                     IDTGSYTLNAQISGKLVDGGIPMGRVTMLAGPSQTGKSYIVQNVIRNAQKKGLQVVVF
                     DTENAIDGEGAKRLGIDISKVKYVPTRSVEECRNIIQQFLDKIMEMRQKGKVLIVIDS
                     LANLESEMQLNRMAKDNTSADMGSFAKACKSLLKTCTRMGAFTNTPILITNHIYDDPA
                     AMFTQLVKAMPGGRTAVYLPTVTLQLSRSPIKPEEAWEEDKLTVGQKHQVGVILKSLS
                     VKNRIVKPDIAVEMYLSFNNGLDRYHGLKDLAVGFGLIVQGGATYSLPDGTKLGYFKN
                     FRTNKQFWDDMIPKIQEKIDEEWNYASYKEAVEANLSDEEAADLEQTVSNEESNDISE
                     EN*"
                     /db_xref="UniRef100_R6MGE9"
                     /db_xref="cki:Calkr_0972"
                     /db_xref="86833839"
                     /db_xref="R6MGE9_9FIRM"
     gene            complement(98888..99487)
                     /locus_tag="PHAGE-A11--js4906-26-5_S28_scaffold_6_curated_
                     closed_complete_prodigal-single_171"
     CDS             complement(98888..99487)
                     /product="6-pyruvoyl tetrahydrobiopterin synthase-like
                     protein n=1 Tax=Caminibacter mediatlanticus TB-2
                     RepID=A6DD99_9PROT"
                     /codon_start=1
                     /transl_table=11
                     /translation="MIIRKTFKAEAAHIVRGAYSVKCDKNIHGHSYLYELFLSATELD
                     NAGMVTDFTFVKKYFNPLFDSFDHTSILMTNEKEEIKDCFLKNFERVVIADWNSTAEL
                     QSRFFATISYFIIKYLNENKLWENGEQDIVVKSVRVHETKTGYAECVIGDLAGFNNFE
                     PVDVKLSYIKLAQSTKFSEGIQKDWSPEFKKFWDWFMKI*"
                     /db_xref="UniRef100_A6DD99"
                     /db_xref="A6DD99_9PROT"
                     /db_xref="arc:ABLL_2228"
     gene            complement(99579..100055)
                     /locus_tag="PHAGE-A11--js4906-26-5_S28_scaffold_6_curated_
                     closed_complete_prodigal-single_172"
     CDS             complement(99579..100055)
                     /product="hypothetical protein"
                     /codon_start=1
                     /transl_table=11
                     /translation="MAKQEPKEKYIYKSELELMQESYSNCYSKPTKKLVNEAFGDGYS
                     EDDYSDDGMDDTYDSDMEGFEEERSEIDPADMSEMCNDICAYIKDKLVEFGYSPEQFN
                     EVVAGLGECEFESDSFGESDAAAGYDEENPDLYSEDEENMDDGSEDSSDDMFEPGV*"
     gene            100103..100543
                     /locus_tag="PHAGE-A11--js4906-26-5_S28_scaffold_6_curated_
                     closed_complete_prodigal-single_173"
     CDS             100103..100543
                     /product="hypothetical protein"
                     /codon_start=1
                     /transl_table=11
                     /translation="MINDVNSIWNTYQNYILNENSNPAFERILNSNSQECNIVFGTIF
                     IKHHDPKFNYTTKTPFNVSVNIPVSFLKNNLDNPKRIKAAVIRKIRQRLESNPNVSIS
                     NNTIDMFFHRTLSNLIRPRQENIPGYEIVLNLVNQKPHQMEFNF*"
     gene            complement(100540..101517)
                     /locus_tag="PHAGE-A11--js4906-26-5_S28_scaffold_6_curated_
                     closed_complete_prodigal-single_174"
     CDS             complement(100540..101517)
                     /product="DNA polymerase subunit n=1 Tax=Aeromonas phage
                     Aes509 RepID=I6ZVR4_9CAUD"
                     /codon_start=1
                     /transl_table=11
                     /translation="MCKIYTECNVIDDFEVEDLGIQELDVYDIEVEECHNFFANDILV
                     HNSGYLSFTNVFDAQSINLTESDGVTITKQAYDKVAEYGEYLNSHIKQWAQDVLYSVD
                     PRLKFGREVIADKAMFLRKKRYMIHVLDNEGNTHPKFKCAGLEIKRTNMPADVKVYAS
                     KLLENMCMTRDINSTNDILVETYDYIKTLNEEQVAEVSNINGYEKYSSQCNGLQTVKR
                     MPRHVKSAYLYNYLIKQLDLTSKYQQIKDGDKIRVLAVDPKQNKYKISAIAFIGKYPQ
                     EFKDIFKIDYEYMFDKHIYGFVERYYEDCGWVARKPGCMIKQSLFDLFS*"
                     /db_xref="UniRef100_I6ZVR4"
                     /db_xref="I6ZVR4_9CAUD"
     gene            complement(101487..102593)
                     /locus_tag="PHAGE-A11--js4906-26-5_S28_scaffold_6_curated_
                     closed_complete_prodigal-single_175"
     CDS             complement(101487..102593)
                     /product="Putative VSR endonuclease n=1 Tax=Aeromonas
                     phage Aes123 RepID=I6ZRS3_9CAUD"
                     /codon_start=1
                     /transl_table=11
                     /translation="MKVEELTSRQLINYNKYLHEFLGWCSVNNIIVHNMDSVCECLMM
                     RYENPRPCYVGGIIEKLKTMVKYDSLYPEDIDTNYRQRILNLQGSSTVSHDKFIIRYG
                     KVEGEKRFKEYQDYRRKINSFEYKSEKFGMTRDDFDNYNKNRASTRENFIKRYGEEEG
                     SKKWNDYVNVQTYAGSSEQYFIDKYGDEKGKEKWKDVCMRKGHTVESYMTRLSCTEEE
                     AIIKLDEYYATQSTKGYSKDSQMLFDDICNAIDLSNYTVYYAKRNKEFGKYDSVNKRY
                     YKYDFVIPELQICIEYNGDHYHGNPHLYQTGDKLKMRGMQEVLVDDVWKYDKRKREVI
                     EECNYKMLVIWEEDFNNDRQKVIQECVKFIQNAM*"
                     /db_xref="UniRef100_I6ZRS3"
                     /db_xref="I6ZRS3_9CAUD"
     gene            complement(102590..104686)
                     /locus_tag="PHAGE-A11--js4906-26-5_S28_scaffold_6_curated_
                     closed_complete_prodigal-single_176"
     CDS             complement(102590..104686)
                     /product="DNA polymerase {ECO:0000256|RuleBase:RU000442};
                     EC=2.7.7.7 {ECO:0000256|RuleBase:RU000442};; 
                     TaxID=1204514 species="Viruses; dsDNA viruses, no RNA
                     stage; Caudovirales; Myoviridae; Tevenvirinae;
                     Schizot4likevirus.;" source="Vibriophage phi-pp2.;""
                     /codon_start=1
                     /transl_table=11
                     /translation="MSYRNIYYNSRAKKMTLFTWDKDGNPIREEYGYNPWLYVGTTGS
                     KDAVSMFNTPLKKITFNTDFERRKYVADSGITKFFDNLPCIQQFLVEKFWNVNETPEF
                     SQIPLKVAFIDIEVYSPGEFPEPREAKAPINAITLYDTYTKIYNIWGTKPYTVKQSDM
                     VYHYFADEKEMMKDFIQFFELADIDVFSGFNSESFDIPYIMNRINNILDSDWVKRMSP
                     VGEVYSSDYVNRFGALTQKWKIQGISCIDYLEIYRKLIAKELPSFKLNYIAELELGEH
                     KLEYEQSNLFDLADKDWERFIDYNIQDVVLLVKLDQKLKYLHILRLLAYAGLTDMESA
                     MGTTAVTLGGMAIRCKYRDKKLMTFKREGKGTYAGAFVIPPVKGFHSAIASFDANSLY
                     PNTCITCNISPETKLGYIISDDNSDIVEFQNISGKLYKIDKEKFYKLCKQEKMAVAAN
                     KIVYNQKIKGVLPEYMDYYYQARVKVKKVIKDLKKKYEEEQDPQKKHDLKFELDRLDM
                     VQYSYKIQINSAYGALGAAFFPAGDTDVAASITATGKATVKKSYEIAKQFAIEQGVSP
                     EKAASIVVGGDTDSVVGDTIINVNGKPITIADYYNSIASNYIKCDDINKNYIKRVDNG
                     DVALAYDNEVVQNKIKHVMKHTVKKRMYKIKCNGKEVIMTEDHSIIVNRNGKNISVSP
                     KNILKGDRLICLNNYK*"
                     /db_xref="I6XGN4_BPKV4"
                     /db_xref="UniRef100_I6XGN4"
                     /db_xref="mig:Metig_0133"
                     /db_xref="2.7.7.7"
     gene            complement(104705..106507)
                     /locus_tag="PHAGE-A11--js4906-26-5_S28_scaffold_6_curated_
                     closed_complete_prodigal-single_177"
     CDS             complement(104705..106507)
                     /product="Recombination endonuclease n=2 Tax=Synechococcus
                     phage S-SSM4 RepID=M1T310_9CAUD"
                     /codon_start=1
                     /transl_table=11
                     /translation="MININFKRLAITNFLSIGETPVVIDFTPGIHIITGRNVDKPDRR
                     NMIGKSSIIRAFYYAIIGEDMFKTKKELISNNITNKGGKVSLTFDVIENDKATECKID
                     RSVKPAKCNFIVGGVDKTRDSITNTTLDICKMLRITSEILKNCVIMSMNNSIPFMFQS
                     KNDKREFIEHIFRLEVFNDMFADAKTEYNTFKKEVDVQERQKTDTESTIKNYKIKQEQ
                     AYNQLQEKIVNLQQSIENNQKIITDYQQKIADFKLPDVIDNYEQQIQQLKTKQNSCHV
                     KLNEYSVELGKFNTISSQLTSLLKGYNNTKTVCPTCNRPFDNINVEELEQLKKTTKDK
                     IQNTESECKLIEQKISKVNEAIRIIENKIQQINKLDKQYKDALHQVDLWKSKIEQYES
                     NNQSITTTIETLKQSSIQTYDELIDELNKKLGDINKNIVELKDKLYIAEMVKYITSEE
                     GVKAYLIKKIIEVFNTKIDYYVKKLDGNGKVSFNEFFDETIVNYQGKQCAYTNFSGAE
                     QKSIDLACLFTFMDMRSAQGNVSYNVSFYDELFDSSLDAKGIEKVVEVLTERVNNHNE
                     CAYVVTHRQEMMQIATGDTVFLEKRNGITTRVTS*"
                     /db_xref="UniRef100_M1T310"
                     /db_xref="M1T310_9CAUD"
     gene            complement(106507..107526)
                     /locus_tag="PHAGE-A11--js4906-26-5_S28_scaffold_6_curated_
                     closed_complete_prodigal-single_178"
     CDS             complement(106507..107526)
                     /product="Recombination endonuclease n=1 Tax=Synechococcus
                     phage S-MbCM100 RepID=V5UTN0_9CAUD"
                     /codon_start=1
                     /transl_table=11
                     /translation="MKIAFFSDIHIGVHKNDPDWYKIALKWCIWFKQQLIDQKIDRVI
                     FCGDFFHRRDVINVQTLNIGKKILDTISNVVPVEMLVGNHDCYYDDKTDVNSASPWKS
                     NNITVHEKLNIENIGGLNFVFAPWGSDMYNLPKGDVLIAHCELNNFKLNSGRVSDCKL
                     EANTLLEHMPLAFIGHIHTRSERSYPNGGKIIYVGNPFEQDYNDEGNTKGIYVLDTNT
                     KDIVFVENKISPRHKKVYASKFNNENINELNNTIVKLVVDKQINDDELTKLKTTLNTS
                     SPFKVMDTDYIDQYENIQTVEGDYDISTGNIEQFIVEFIDKLDIKFKDIITEKTLNSY
                     NNYTA*"
                     /db_xref="UniRef100_V5UTN0"
                     /db_xref="A0A0E3ELJ5_9CAUD"
                     /db_xref="V5UTN0_9CAUD"
     gene            107707..109035
                     /locus_tag="PHAGE-A11--js4906-26-5_S28_scaffold_6_curated_
                     closed_complete_prodigal-single_179"
     CDS             107707..109035
                     /product="Transposase, IS605 OrfB family n=1 Tax
                     =Methanohalobium evestigatum (strain DSM 3721 / OCM 161 /
                     Z-7303) RepID=D7EAV2_METEZ"
                     /codon_start=1
                     /transl_table=11
                     /translation="MQRIETHIIKSNKPIYKELVEMCQHSKNLYNYTLYIYRQAFTGK
                     HENIEKYKDLIRNERFISSYDIVNKMKELNQIDFRSVRSNVNQQVVYQVDTIWKTWFK
                     ALKSYQKTPSKFKGKPKMPKYLDKNGLNILIFTTAAAKLKNGKINLTKHLKLPITTKI
                     EKFQQVRIVPRNGYIKVEIVYNKEIKDENLNSEKAIGIDIGINNLCTITSNDGKICNI
                     INGRPLKSINQFYNKSLARIKSINDKKNIKTSKRIKRLNFKRQCKIDDYLHKASRKVV
                     EIMSRNKIKYCFIGHNDGWKQECNMGRFNNQKFIQIPFNRLIEMIKYKAEEIGGVVLT
                     INESHTSKCSFLDSEEVKHHDEYVGCRKSRGLFKSKLKDKVVNADVNGSLNILKRGIG
                     FEFAFNKNFYNPQTIQMQPLSLSNKINGRGYSGIASSKKLLLKKDLIRNN*"
                     /db_xref="UniRef100_D7EAV2"
                     /db_xref="A0A094IEU1_9MOLU"
                     /db_xref="mvc:MSVAZ_2754"
                     /db_xref="D7EAV2_METEZ"
     gene            complement(109055..109585)
                     /locus_tag="PHAGE-A11--js4906-26-5_S28_scaffold_6_curated_
                     closed_complete_prodigal-single_180"
     CDS             complement(109055..109585)
                     /product="Uncharacterized protein {ECO:0000313|EMBL
                     :KFZ26061.1};  TaxID=1541960 species="Bacteria;
                     Tenericutes; Mollicutes.;" source="Mollicutes bacterium
                     HR2.;""
                     /codon_start=1
                     /transl_table=11
                     /translation="MSEIEDVPVTQEVVLNVQGKVIKPAKKRSKTTKKKEEFYVNPDE
                     LRTEIKKYYDTNVFSNKLGLMIKKIAYGMSYMTNFINYTYKDEMISDAIYKMSRAIVR
                     HCYRVESSFSPFAYLSMCSWTAFINKISKEKKIQQTHEDYKDRYYTEMIESQGENIVL
                     KNNRYNLGDGVIDDDS*"
                     /db_xref="A0A094J0N4_9MOLU"
     gene            complement(109617..111041)
                     /locus_tag="PHAGE-A11--js4906-26-5_S28_scaffold_6_curated_
                     closed_complete_prodigal-single_181"
     CDS             complement(109617..111041)
                     /product="RNA-DNA + DNA-DNA helicase n=1 Tax=Synechococcus
                     phage S-SSM5 RepID=E3SKH6_9CAUD"
                     /codon_start=1
                     /transl_table=11
                     /translation="METLNIEYNVGKKCACLTGMFVDLVKEHFSVPNKGAYFAKKLGY
                     RNVPSRLYAITNAGNFGIGMIPRVVEFCKQSQIPYTIDKQLNPILYPSIYDGKLYNIT
                     NTQFILRDYQEECIIRTLKQGRGLLVVGTGGGKTLITSTLIENFYQRSQDKKKFKCLM
                     IVPDLGLVRQTYDEFNKFGTSFTVTKFTGQNQPDLNCNCIIANSQILLHLDEHDKWIK
                     DIDLLIVDEVHKIKKGNKITKLVNKIKTLNRIGCTGTLPTDKIDLWSIIANFGDIIYE
                     KPSSELRNEHFLTDVKSYILHLKYSKPYYFKFQQELEFLMNHEGRNNLIHKIASKCAN
                     NILILVNYIEHGEILYEKLKNIEGKQVFFVQGSVDVDDRADIIKKMEENDNVVCIAIS
                     AIFSTGINIKNLHTMIFAAGGKSAIRMIQSIGRGLRLHSNKKQFSVIDLADDLKYGNE
                     HIEERKKIYESEKIPYEEKDVMVE*"
                     /db_xref="UniRef100_E3SKH6"
                     /db_xref="E3SKH6_9CAUD"
     gene            complement(111041..111436)
                     /locus_tag="PHAGE-A11--js4906-26-5_S28_scaffold_6_curated_
                     closed_complete_prodigal-single_182"
     CDS             complement(111041..111436)
                     /product="hypothetical protein"
                     /codon_start=1
                     /transl_table=11
                     /translation="MDLLQKYTEEIAKDLTFDELSLRDLQLKLPGRKHYWVARLINHK
                     RELEQLKAKKNEIYDQLTKKLIADSPVVLSKSDCISKISNLSQIKEINQQIKELELVI
                     ELLEKTEKTFSETVYSIKNVVQLMQLEQL*"
     gene            complement(112490..112906)
                     /locus_tag="PHAGE-A11--js4906-26-5_S28_scaffold_6_curated_
                     closed_complete_prodigal-single_183"
     CDS             complement(112490..112906)
                     /product="hypothetical protein"
                     /codon_start=1
                     /transl_table=11
                     /translation="MKTFLQYFNESFEIGLIEQIKIPELQQTIPAKIDSGNDAYNVLH
                     GENIQYNGNTVKFTTVDDKTIEKQVKDKININVGAGNNEERPVVLFDIIFGGKQFKNV
                     PFSIGNRSDNQYPILIGMPFIAKIGALINVRKKNTL*"
     gene            complement(112907..113695)
                     /locus_tag="PHAGE-A11--js4906-26-5_S28_scaffold_6_curated_
                     closed_complete_prodigal-single_184"
     CDS             complement(112907..113695)
                     /product="hypothetical protein"
                     /codon_start=1
                     /transl_table=11
                     /translation="MQSLNQVTNQVLLNELFDKQSYNTQSINDWYEHCKLYIIGSWFN
                     DLNVESTIDVDKEYEKISEIIENTLRNQVYHMFKQMYSDEYMLGLLSDYRYSHNDSEI
                     YDMLEVELNKTCDWLIELCIYALRYHALRLVDEDVNDIIIESYNKDNTQLANKILNQA
                     SSYVNRIDRLEVSYFERLFVGYDKQLLHFLKDYTSGRFLRCSVKEKLIAINEFKDIAH
                     YHGTLFSGTDPFYIFDIEHDELYNSITQLNKRKLEKQLQELVGY*"
     gene            complement(113697..114146)
                     /locus_tag="PHAGE-A11--js4906-26-5_S28_scaffold_6_curated_
                     closed_complete_prodigal-single_185"
     CDS             complement(113697..114146)
                     /product="hypothetical protein"
                     /codon_start=1
                     /transl_table=11
                     /translation="MSLNKTVQEALSNLTSLKRIRLKVDPKDSTLADFTKLNGYEGYI
                     LEEHPEDDTIDVYVTTDDQPECMDDHIFTSVPSSCIDVTGSLSTLEKFKLALVTYFKS
                     RAMMPTELLQELVLARNIKQCRCCLDKLDQEGFEIVLTNFIDLLEDQ*"
     gene            complement(114148..114696)
                     /locus_tag="PHAGE-A11--js4906-26-5_S28_scaffold_6_curated_
                     closed_complete_prodigal-single_186"
     CDS             complement(114148..114696)
                     /product="hypothetical protein"
                     /codon_start=1
                     /transl_table=11
                     /translation="MADTNQTIRTFYERAMEREFLRDVNFRVIDINFGENTSVQFDEN
                     DLVYARSAKLPTRSIQNVEAKYMGLTFNLPGTVTYDGSNDYTLEMYCDENCILRDKME
                     KATRDLFDDADSTGNYFIPKQGSYITLAVLDKKLKVLKTIKLVGCSIRKYELDQFKMS
                     EGKGDIIKITMHLAYHYYEDVK*"
     gene            complement(114721..114981)
                     /locus_tag="PHAGE-A11--js4906-26-5_S28_scaffold_6_curated_
                     closed_complete_prodigal-single_187"
     CDS             complement(114721..114981)
                     /product="hypothetical protein"
                     /codon_start=1
                     /transl_table=11
                     /translation="MQNFYNDLEQLQEAYDKTFSNQGMFKLTYQGYLKRCKERNVPKS
                     AIMSEEEWDAIQSGDMDPMTEYKDSENGYKPDDHINVKKHQN*"
     gene            complement(115397..117745)
                     /locus_tag="PHAGE-A11--js4906-26-5_S28_scaffold_6_curated_
                     closed_complete_prodigal-single_188"
     CDS             complement(115397..117745)
                     /product="T4-like tail sheath protein n=1 Tax=uncultured
                     phage MedDCM-OCT-S09-C7 RepID=D6PIQ1_9VIRU"
                     /codon_start=1
                     /transl_table=11
                     /translation="MARVIQSPGVEIKEHDLSENASTAIGTYIFTTGFADKGPTDEIL
                     QITSKEEFEQIYGLPTTPAERYFYHSVTQQFNSPANVLVSRLPYGIENGEGFCIEPTY
                     SILAYPVVDANNKSLQEGDRFIICKPKHLELTEQQYLELQDGVKWKDSKAAKTIANFD
                     ELGNAGIIIVNKSQTTINDQYEGYYVGIADNIACEPSSKYQSIMSVQSVASPSASVFT
                     QLPSTRMNFTLSANGGDVSSSSISQIMEDSSSFDIFGSEFDDTLIFNIFKLRKSLYAD
                     STIKLDANLSESYVASVDFYRQMQSQNGGSPVSFFIEKKSEDSSDVQILVNPYLSGKK
                     SGKTWLGDDGKPTKKIRVAFGETNTEFTSANFDTDYAARYGATYETVSSYIKDYAADA
                     LYALGVYQEANGSTKVLGSIPNKVSRALSKISNIDLFDLDITCEAGLGTIWAYYKEAQ
                     AQYLKEHEDAEQDEVAKACEFDDESNTVYDSASAGNWFKTGQDTFDGNGGKDNGLCEN
                     YKTIYNLFANFASNERKDHIFIADPLRFIFLQGSNKKTLSDKSKNFSQHIYWPLKYNF
                     FTANTSYAATYANWSKVYDTASDGNVWIPMSGILAATYANTDNNYYCWYAPAGPDRGI
                     LTTIIDLALSPKQKERDQLYKISLNPIYQDPNMGYVVFGQKTLQSKPSSFDRINVRRL
                     FLYLEKSTYKTIKWYLFRNNTYSTRMAITNTLDPIFRSCRQNKGVIDYKIVCSEANNT
                     PEIIDANELKVSIFIKAPRSVEFILVDFYSTKTSTNFDELMK*"
                     /db_xref="UniRef100_D6PIQ1"
                     /db_xref="A0A094J1V3_9MOLU"
                     /db_xref="sfu:Sfum_3815"
                     /db_xref="D6PIQ1_9VIRU"
     gene            complement(117816..118379)
                     /locus_tag="PHAGE-A11--js4906-26-5_S28_scaffold_6_curated_
                     closed_complete_prodigal-single_189"
     CDS             complement(117816..118379)
                     /product="hypothetical protein"
                     /codon_start=1
                     /transl_table=11
                     /translation="MIQSPFNKSRQDKFLISFELPKLMKAHKYSKFFDEHTRFSCFKA
                     NIPKISVEAKYLPYAGQHLAVSSHTRPQYDPLNIQFNVDNRWKNYYTIYWWINVQNDD
                     ALSYVDAHNIFGDISTDEILKYYRTDVTVTQLDEYNNPVINFKFLDAFPSTLAEVDEN
                     QQSPNEITMTCTWNYSQFIPELLTTEL*"
     gene            118410..119465
                     /locus_tag="PHAGE-A11--js4906-26-5_S28_scaffold_6_curated_
                     closed_complete_prodigal-single_190"
     CDS             118410..119465
                     /product="hypothetical protein"
                     /codon_start=1
                     /transl_table=11
                     /translation="MVFLPESYVIQQFYLYAGYPKYMRSQHLYNGCCPICREGHSWGK
                     KRRLYYFPNKNIIYCHNCGWSSTSLKWIQEVSGKSQEQIIAESKDLKYSEEYIIKDSI
                     KLDEQVDTVEITNELPRDCINLLDKTQVKYHIHKSIIQTAVKYIIQRRLNKAINKPKA
                     LYLSTTDFIHKNRLIIPFYEGNNVIFYQSRGLIQDNRPKYLSKIKSEKSLYGISNINP
                     NNSNIFILEGPIDAFFIENGIATAGITKGNQLYTPLQQQQINAYNMYNKIWCLDSQWL
                     DDTSREKSKKLLEIGEKVFIWPESIGRKYKDFNEWCIAEQKNSVEQDIILNNTFENQI
                     TSLMKLKDINDQVSKLD*"
     gene            complement(119462..119908)
                     /locus_tag="PHAGE-A11--js4906-26-5_S28_scaffold_6_curated_
                     closed_complete_prodigal-single_191"
     CDS             complement(119462..119908)
                     /product="hypothetical protein"
                     /codon_start=1
                     /transl_table=11
                     /translation="MNSYERIFKIFLEKDELAQLPPEEPVMDNSGDIDAMQNTLDDGS
                     QVTDFDVQNVNQLQQDIQSQKATQMISVLKQWIDKISDFKDFLNGTDASSIQTTLSKA
                     VPDTLFDKIKTSENKRIARVASDLGAFNEILKGYIASGDDPKNRFV*"
     gene            complement(119929..121185)
                     /locus_tag="PHAGE-A11--js4906-26-5_S28_scaffold_6_curated_
                     closed_complete_prodigal-single_192"
     CDS             complement(119929..121185)
                     /product="Transposase, IS605 OrfB family n=1 Tax
                     =Ruminococcus albus (strain ATCC 27210 / DSM 20455 / JCM
                     14654 / NCDO 2250 / 7) RepID=E6UJV6_RUMA7"
                     /codon_start=1
                     /transl_table=11
                     /translation="MNQTLKQKANYSLELRCYPTSEQREYLAKYFGAARWIYNYGLSK
                     NIEQYKKNKTFIWYNSLAKDLPKLKCSEETSWLKEIDSILIQQSLKNLDSALSEMCKS
                     KRGKRKGKQLGFPKFKSKSNKQSFKCVNINNNIKVDLENNTLKIPKLKTKIKIVSDKR
                     RPVGKISSITLKKTPSGKYFVSILYVYEKDFNTYIANQNKSIGLDFGLKDFITISNGE
                     KIKSPEYLKQNLKRLKHLSHSYSKKKINSKNREKLRLKLTKLHEKITNQRKDFNHKLS
                     RQLINQCDFIFIEDLNIETMKKIWGRKISDISWYQFVSFLTYKALNENKYVLKIDRYF
                     PSSKLCSSCGFKNTNLTLKNRQWICPVCGKIHDRDLNASLNILKEGRSKYFNIRTDYP
                     EFKLVENGVQYSNIFSYSMKQEINFN*"
                     /db_xref="UniRef100_E6UJV6"
                     /db_xref="A0A0F9P8G5_9ZZZZ"
                     /db_xref="ral:Rumal_3507"
                     /db_xref="E6UJV6_RUMA7"
     gene            121262..121609
                     /locus_tag="PHAGE-A11--js4906-26-5_S28_scaffold_6_curated_
                     closed_complete_prodigal-single_193"
     CDS             121262..121609
                     /product="hypothetical protein"
                     /codon_start=1
                     /transl_table=11
                     /translation="MEQNSVMRNADRYQMGMQIAGTPQTVDVNDLLSQQRQEVYKGAF
                     PLEPFPLQAITTKLENVIIDFKDVVKLVNQLKDNPVITKDKKEFLQQINKNIKNIISD
                     TMQTVKILDNVVE*"
     gene            121625..122011
                     /locus_tag="PHAGE-A11--js4906-26-5_S28_scaffold_6_curated_
                     closed_complete_prodigal-single_194"
     CDS             121625..122011
                     /product="hypothetical protein"
                     /codon_start=1
                     /transl_table=11
                     /translation="MFKGNLVPFLISFIISAGFSIYFYPVWLYMIVAFLICWCVQLLL
                     TMLIGRTLWWNKKLKVEQLINERVNKIYSQYITIQCCNGDCEHKFAVPVRFDQENIVE
                     CPNCHTKNKIILNATVVKSEHDQFRL*"
     gene            121992..122453
                     /locus_tag="PHAGE-A11--js4906-26-5_S28_scaffold_6_curated_
                     closed_complete_prodigal-single_195"
     CDS             121992..122453
                     /product="hypothetical protein"
                     /codon_start=1
                     /transl_table=11
                     /translation="MINSDYNLNPQTYKVVEHQASMPPVSAEPPKPVDYDGIIEELKR
                     SWVEKYPKYYPDFISGGMLGKDNTKANITNILLILFNKLDESFTTSVENNKEFDINSK
                     KMINTLYTNQKEALKRILSVYGNDKVDVDLRSVIAFLSGYILELVKLVNSK*"
     gene            122450..122824
                     /locus_tag="PHAGE-A11--js4906-26-5_S28_scaffold_6_curated_
                     closed_complete_prodigal-single_196"
     CDS             122450..122824
                     /product="hypothetical protein"
                     /codon_start=1
                     /transl_table=11
                     /translation="MKIEHEQLKQMLLSNVCEISFTRRRPLDKRPNVRYMICTNDPQI
                     LLSPNGRICLNFRPTNLKLPYDPDMLKLIVTWDILMQDYRQIDTVNCNLISATPRDKF
                     WQFFNDKLLHMTAQQKIMYMDR*"
     gene            122843..124945
                     /locus_tag="PHAGE-A11--js4906-26-5_S28_scaffold_6_curated_
                     closed_complete_prodigal-single_197"
     CDS             122843..124945
                     /product="Cell wall/surface repeat-containing protein n=1
                     Tax=Saprospira grandis (strain Lewin) RepID=H6L1E8_SAPGL"
                     /codon_start=1
                     /transl_table=11
                     /translation="MRKSVTLECSAINVNKSITRLDYQWQKEFVDISGASKNTYETLE
                     PGSYRCKITNGYRTVYTQDAIVALEPIWVTDIIINTQSITNSGKIQYTINPEEADDKT
                     ITFDTKITPDYTIDAAGNVTINADGCNFEVVARSQFGKDYSEVIGRKAITGYNRVAVK
                     SITITTTTIQDTGQIQTSVSPENASIIKKEFELLSGSEYVVMDNTGYVSEVKSPGTFS
                     VRVSGFDKSGNVVTNTKSIAATNEFVKITGVSITTDTVSEGSTITYKTIPTSVPANLK
                     SVKIELYNQGNSDYVNVNIDSNGKVTGITEDMNGKKFKAKITVVDKYDNTVSNTKEIT
                     CKSVISVKSITVPNQTITDSGNVNYTISPSNATNKNVKFSFKSSTSNATIDPSTGKIT
                     VTNDGSVVVVVTAQDGSGIKGEGTITLKKTPVTPTGDYFIAKTARGNKTGRGSWDNAT
                     DDIKTFDYDGGGEIELGDPYHKTYIETGKVCDIGGIHILMASRNSDIIGGCEVGTFTP
                     KSDIDRSGLYNINGNGPSIDICASSIMITNCNFYNVSSYIYDCILFASSPVIINCDFY
                     NISSSDEGITFSHAFAMINNCKFYNISSSGEGIIFPRVSAMITNCKFYNISSKNEYGA
                     IVSSSVLSALSATIENCTFSAIESNDSTKYTPYSSLIKILPPETGCKFVPEGKAQSIK
                     FNNNCIINGKKVSDLLNS*"
                     /db_xref="UniRef100_H6L1E8"
                     /db_xref="H6L1E8_SAPGL"
                     /db_xref="sgn:SGRA_0750"
     gene            124974..125249
                     /locus_tag="PHAGE-A11--js4906-26-5_S28_scaffold_6_curated_
                     closed_complete_prodigal-single_198"
     CDS             124974..125249
                     /product="hypothetical protein"
                     /codon_start=1
                     /transl_table=11
                     /translation="MSQGNDESILVCLKNGQKESFSTYELSRWFGMIEAIDYLTEFAN
                     SKNIDIGEFTKKPAAIYDYINRKQPQLQEEIENIIRRFKRADDSIFL*"
     gene            complement(125405..125701)
                     /locus_tag="PHAGE-A11--js4906-26-5_S28_scaffold_6_curated_
                     closed_complete_prodigal-single_199"
     CDS             complement(125405..125701)
                     /product="hypothetical protein"
                     /codon_start=1
                     /transl_table=11
                     /translation="MASILMNSRSNHITDNFDLQSRYQQICEDAAMYQSIAMPSIGFG
                     QKDFGRNPRKSITGGTFDVTSIGSVSESEEEKKNAKRRIKKLKRKHRKLNKKSI*"
     gene            complement(125670..126038)
                     /locus_tag="PHAGE-A11--js4906-26-5_S28_scaffold_6_curated_
                     closed_complete_prodigal-single_200"
     CDS             complement(125670..126038)
                     /product="hypothetical protein"
                     /codon_start=1
                     /transl_table=11
                     /translation="MDNFTKSILKYSNDNGLGLVFEEADPNTQQDPNAQGQQPADTQA
                     QPQNQQPEPPANAEEDPFPERFVYLAGLLQKALLDKFPSLMNIESINQDNVAEVIQNM
                     ESLMKQAGMLDGINTNEQSL*"
     gene            complement(126040..126465)
                     /locus_tag="PHAGE-A11--js4906-26-5_S28_scaffold_6_curated_
                     closed_complete_prodigal-single_201"
     CDS             complement(126040..126465)
                     /product="hypothetical protein"
                     /codon_start=1
                     /transl_table=11
                     /translation="MSKFKDVILEALTNNIDIDKLLQIVKPELIKQCQGLTVEDDGTI
                     KIRLENSAYIITLRPISIVTQEEEKFEEGEENINGEEQQDQAIDPNILASLDNLSKSN
                     NPTLAASAKKTMTSLNNNINALGTALVNKTQRMLQDVQK*"
     gene            complement(126485..126895)
                     /locus_tag="PHAGE-A11--js4906-26-5_S28_scaffold_6_curated_
                     closed_complete_prodigal-single_202"
     CDS             complement(126485..126895)
                     /product="hypothetical protein"
                     /codon_start=1
                     /transl_table=11
                     /translation="VIDDISKEIVKIINIATYNDEILSENTFFHIILLFLLKKLKENR
                     NISGFYIKKSPILPYFQELTKISKIFPFIIVISDDFPVENDEFLCILQKYQEKYSKNV
                     RNLYKFMKKYKLTNLQQKYEQENLRFTLISNAIQ*"
     gene            complement(126898..127383)
                     /locus_tag="PHAGE-A11--js4906-26-5_S28_scaffold_6_curated_
                     closed_complete_prodigal-single_203"
     CDS             complement(126898..127383)
                     /product="NAD synthetase n=1 Tax=gamma proteobacterium
                     SCGC AAA168-P09 RepID=UPI000381E3C7"
                     /codon_start=1
                     /transl_table=11
                     /translation="MAKKVQNIELQDDNPHGHWQFPDDVEDIPDKATGFVYLITNKKD
                     KKYYIGCKLLEKKIKRAPLKGKKKKRIEVTSSNWKDYTGSSNVLNEDINKIGKDRFDF
                     RILKFVYSKSELKFEELMYQLMNNALFRDDFYNGIINVRLGKPKDMVKIDDFSRYLLK
                     I*"
                     /db_xref="UniRef100_UPI000381E3C7"
                     /db_xref="A0A0F4RQK9_9RHOB"
                     /db_xref="smq:SinmeB_5013"
                     /db_xref="UPI000381E3C7"
     gene            complement(127343..127552)
                     /locus_tag="PHAGE-A11--js4906-26-5_S28_scaffold_6_curated_
                     closed_complete_prodigal-single_204"
     CDS             complement(127343..127552)
                     /product="hypothetical protein"
                     /codon_start=1
                     /transl_table=11
                     /translation="MQTFEEFFKLFCECDGGNVAGPGGALGDYSYNDYAPGDTRIPKS
                     LFTVKRRKKSKKHGKKSTKHRIARR*"
     gene            127585..128622
                     /locus_tag="PHAGE-A11--js4906-26-5_S28_scaffold_6_curated_
                     closed_complete_prodigal-single_205"
     CDS             127585..128622
                     /product="Putative uncharacterized protein n=1 Tax
                     =Salpingoeca rosetta (strain ATCC 50818 / BSB-021)
                     RepID=F2U821_SALR5"
                     /codon_start=1
                     /transl_table=11
                     /translation="MAINYTFTTFSQFASAKYPDLAELPNKFWLVGYDAENYRELRFD
                     IATTLNPIITCVLSSYTTITTLSSELEDSFDGLAKELRTSFNELSSESISKDLTYTNT
                     TPIPVDFTPADGIVRFKKGTTFNNMLIKDIITQLLYPAINASITLSNTPTLIKAGTTT
                     SKTITVNLTEGTTVTQGVDRIYKFTGTGWEQSSITNKLTTVSNTLTISPTTETQTTFN
                     VLVTQNGEEKASKSFAVESVFPIYATTVNSTTYTEQKLSSKNKQITLTLAAETATTYY
                     TVDIPNNWNNISKIEVLNPVTNKFEEWQNWRTEFKQSTTTHNSVSYKRYARTGKPTGE
                     IIGNNTFKLTF*"
                     /db_xref="UniRef100_F2U821"
                     /db_xref="A0A090CG02_PODAN"
                     /db_xref="F2U821_SALR5"
     gene            128634..133001
                     /locus_tag="PHAGE-A11--js4906-26-5_S28_scaffold_6_curated_
                     closed_complete_prodigal-single_206"
     CDS             128634..133001
                     /product="Uncharacterized protein n=1 Tax=Bacillus sp.
                     GeD10 RepID=N1LVS8_9BACI"
                     /codon_start=1
                     /transl_table=11
                     /translation="MGRTKGKLNFALNFERQINAPLDATAVVSTMADLTKEDTFISTD
                     GNNYCYYGMLVSVTEPNNVGVYKLVNPGTGISANVAQKDSANWKIIAGEDSDVKDKIQ
                     NITYASPGETSFNGSICFGNRYYEPLDAEDNFKVNTNGALGWYVWRRVFIDENDNEVL
                     PDSNITVTNVKLKFATGRVLTSNNISIKFSDWQYFQKAFYNRSVVMNATKTTSSGRSN
                     YVVKYYQLTPALKVTKVDDLYQFTYSGVSYTITHVSNYKFKATSTVDPSIEVECIAQV
                     KTLAELVNDANFAVIVPNTTSSDDTYTVNFSMATSDDHFSDGIVNITSNNGKSTSDAN
                     FIPTLNWNANPTVATINKCKLYLSNKQATVDEFTSNALPTKNLPNLFENLDNYTEVLG
                     DFSYTQKAHYTGNLIHESHEYTEDGYNIMTLEYQPRSFGDSSNTNLVKLFSGEYGDEN
                     NNIRSWDTSLRVTTNPELGCVQIFNFSYAEGFGSVAAGGAAHAEGKGCGTYEDFSHVE
                     GSNNINIGYGAHVEGWNNTNFGYGSHVEGVNNLCTVNGGHVEGHYNIVNGSAAHAEGY
                     RTIASSPYQHVGGKWNIEDTANKYAFIIGNGITNERRSNAFTVSWDGDIAAKSITVDT
                     LNLENVTFDTVTTDAINTNSLSTNTLITTALTANGILTNKSTVSFSGKYYDDTTNMVN
                     AKGWYVWNYELFDKDGKPASDVLMLSFGTTSAPFKVRCYPAKVDTTGAGLTGVICNWT
                     DFNKLSTLIKAPNNGTVLNAIKTENVQLNTTSTLTYAKTFNKYEITYFDKLQSTATST
                     VTAKVTLYLKTTDPQFKWGDTYDCLNYNNNKTYNYSLLLSDAELKTYTTTLTAENKVF
                     NPYLNIPNTMSKTPITNSNGDIIISNTAALTKIKFYCTDTQCPISKWKQSNPHYVPGV
                     FDKLTAITNYKTLKFSYVQDAKHTDVLTNATINGNTITFDYVNERQDFTSPANKSSAW
                     DMVESKNWKYGKDGKLRNWDGSLRTIDNLDVGIVELYPFVFAEGYENVAAGGAAHAEG
                     KRTQAVEDFSHAEGSGSIARGYACHAEGAYARAEGEGSHAEGRSCQALGSASHAEGNA
                     TVVKPSAHAAHVEGYATIAASPMQHVQGMYNVADDQRKYVDIIGWGTADANRKNIQTT
                     DTYGNFRTAGSIEASDGSNTTTNQVKCWYYWGKKAISDSSNEYYLWLGSTQHSYKEIK
                     DRGAMADWNNNQPATLSSITVGDTLSIYNGDFYAGSLEVTQLYKDDITTGSKGIVLRV
                     KKPAKINVLDIKKVEEGATPATTTDDKLPKEKYQYAVINTTISEDGKLLKLLDGETSL
                     NLPSNIIGNNNLSIGKNTIFGSNNTVKKDSVIVIGNDVDVYEKEDVEIVQKNVEVGGG
                     ATVIDKNGFIYTNGVRVKSPNTGYQAYTLISEGNINIAQNDNVIDITPTSITLNGDNL
                     LEKITALEARIAALEAKVK*"
                     /db_xref="UniRef100_N1LVS8"
                     /db_xref="N1LVS8_9BACI"
                     /db_xref="plv:ERIC2_c02040"
     gene            133001..133618
                     /locus_tag="PHAGE-A11--js4906-26-5_S28_scaffold_6_curated_
                     closed_complete_prodigal-single_207"
     CDS             133001..133618
                     /product="hypothetical protein n=1 Tax=Leucothrix mucor
                     RepID=UPI0003B6A1E3"
                     /codon_start=1
                     /transl_table=11
                     /translation="MKKVLTISLYILKNWYKWWVQLLTIIGDVKIYKTPCFAIYNPEE
                     YDYSIRGNQIRQICNLVKPGDLILRGYKHYLDGFLIPGKYSHVGIYIGEHTVVHAVAE
                     GVKEIDIVDFLLADRVCILRPNSEQGNAVQYVKEHIGSKYDFKFNSSDSSEFYCFELA
                     AKAYSNLNVLSFDVELYNIPLKFLTPKYTDKSFLNNKNFEKIIEI*"
                     /db_xref="UniRef100_UPI0003B6A1E3"
                     /db_xref="afw:Anae109_4280"
                     /db_xref="89090738"
                     /db_xref="UPI0003B6A1E3"
     gene            133640..135589
                     /locus_tag="PHAGE-A11--js4906-26-5_S28_scaffold_6_curated_
                     closed_complete_prodigal-single_208"
     CDS             133640..135589
                     /product="DNA ligase {ECO:0000256|HAMAP-Rule:MF_01588, ECO
                     :0000256|RuleBase:RU000618}; EC=6.5.1.2
                     {ECO:0000256|HAMAP-Rule:MF_01588,
                     ECO:0000256|RuleBase:RU000618};; Polydeoxyribonucleotide
                     synthase [NAD(+)] {ECO:0000256|HAMAP-Rule:MF_01588}; 
                     TaxID=382464 species="Bacteria; Verrucomicrobia;
                     Verrucomicrobiae; Verrucomicrobiales.;"
                     source="Verrucomicrobiae bacterium DG1235.;""
                     /codon_start=1
                     /transl_table=11
                     /translation="VKRIEELEHIIAYHEKLYRDGNPEISDFEYDIMVSELRDLYSGD
                     IPNNSILNKIISSTPVDKFGKTEHLTPMLSLSNTYNIDELQDWLSKTVEQIHNQYNTF
                     CVQEKIDGCSLSCVYEHGILKRVVTRGDGIVGEDITCNKFIIDNIPDTLTNDETIDIR
                     GEVYMEYDEFKRINDELIKNNDEPYANPRNLTAGTIKLLDRNIIKTRKLKFIVHTFGS
                     SVKPYYFLEEFYEDCKRWGFKTVNTVYCSGDNVIQAINNIDDLRKTLTYPIDGAVIKL
                     NSIEEQSELGNTSKSPRWGIAYKYEAEKAEAKILDITLQVGRTGQITPVAELSPVQLS
                     GTIVKRATCHNIDEMISRDIRLNDTVLVEKSGEIIPYIIKSLPEKRDINSKPYVFDEK
                     CPVCGAKAIKHGDKKSWYCSNKHCPCVLQQKFEYFVSRNCMNIEGVSGKLIEKLISQG
                     ILNEFSDLYNITYQDIIKLEKIGETSANNILTAINKSKNCELWRVINGIGLPGIGKTN
                     AKAIAQDCGDIDEFLRRLKDENCSTWFRGIGSIGDIISQDIADAANEFISVVENLRKV
                     LQVQPCNVISNGKLTGKKVCITGTFNQPRETLIQMIESAGGKYVSSVSKKTDYLLAGE
                     DCGSKLKKAQQCNITIVHSIAELVE*"
                     /db_xref="B5JE70_9BACT"
                     /db_xref="ote:Oter_0004"
                     /db_xref="UniRef100_B5JE70"
                     /db_xref="6.5.1.2"
     gene            complement(135591..135773)
                     /locus_tag="PHAGE-A11--js4906-26-5_S28_scaffold_6_curated_
                     closed_complete_prodigal-single_209"
     CDS             complement(135591..135773)
                     /product="hypothetical protein"
                     /codon_start=1
                     /transl_table=11
                     /translation="MQTPPNNNQTTTQSTSSNISNDVKIDVATVERQIKERLLNDGDY
                     IKFVEAIGSAINKLNM*"
     gene            complement(135724..137097)
                     /locus_tag="PHAGE-A11--js4906-26-5_S28_scaffold_6_curated_
                     closed_complete_prodigal-single_210"
     CDS             complement(135724..137097)
                     /product="hypothetical protein"
                     /codon_start=1
                     /transl_table=11
                     /translation="MILIFESREQFLKLANLSSQDLQTITDNVLSSIEKHYKGGLVKN
                     QKTILHDLHKISKLVNKYTGKPDKYNEFANSDNKLLQVIHNCINNFVRAQGIKVDPFS
                     SLKTSGDSDKGNKIDGFDVYAKIIKQVVNKLSTFIYNQTALIPTSKKSLNVLKKMLKF
                     NNDWDVVEDDSEQSESLLQQTLKKILNKMLEFNFDIIDLTSDDQVKTVLQSMLKLNNV
                     GDTDFTDDVSETQRKYMFKCIRKNDSRLSDKQYRYDVYIPVDKQYRQQLKEKLGIEYF
                     ALQYTTTEPSEIERVLRSPTNTNKLMNAQNCQFAAFNSENEPMYEFRSWYCHLERGEN
                     KNDFRLVNGAIPNLSSPDRNYDKQQFITVIKRYIHKSLSDKGMEPYIDVLLSVIFDDL
                     SNRQSHGVVYSNMLTQQLINEDKTFIQPTQDLLNSIIVKILPHIIEQQQNANTTQQQP
                     NNNTVNQ*"
     gene            complement(137101..137436)
                     /locus_tag="PHAGE-A11--js4906-26-5_S28_scaffold_6_curated_
                     closed_complete_prodigal-single_211"
     CDS             complement(137101..137436)
                     /product="hypothetical protein"
                     /codon_start=1
                     /transl_table=11
                     /translation="MKQNKTLFNQIFEKFQTLNEADEQSNQQQLLSPKQTSQNEDTDA
                     DFNDNSSDDVIEQIAKQQLQILQNKFKDSENKKDIIDKIIKKALGEGDGDENEAKELI
                     KRIRQSLGE*"
     gene            complement(137423..137872)
                     /locus_tag="PHAGE-A11--js4906-26-5_S28_scaffold_6_curated_
                     closed_complete_prodigal-single_212"
     CDS             complement(137423..137872)
                     /product="hypothetical protein"
                     /codon_start=1
                     /transl_table=11
                     /translation="MKSKFNTVFETYMTEASLPSVGSSTTMATSANTSNVSALSRNTP
                     NNSMLSNVANAANKLGQSISNAASVAMNVAPEILKNLKAQEKFWNGQAGNGVDLLIQT
                     LEDYNTKKRLNALYGVVDYMKSKKPTIHAIPPCEFLSTIENKLNETK*"
     gene            137903..138625
                     /locus_tag="PHAGE-A11--js4906-26-5_S28_scaffold_6_curated_
                     closed_complete_prodigal-single_213"
     CDS             137903..138625
                     /product="hypothetical protein"
                     /codon_start=1
                     /transl_table=11
                     /translation="MENPLLQSWLHKTPKSINNTINKPKHVKVVKENKQPKLNTFMKK
                     SIFETLVERVMSDDELNVIGADNAQDTGADETSVDMSDEGSDESGDVTITLSADQVEC
                     LRNILAQVDGEEGEDDSLEDEFEDEGSDESDVSGESEDEEFDAFATEAIEAEELGTPL
                     VNQKKGNPCKPSAGCNKVAGKVTSMAKSGKANASVTDKVGNDGDEGTPLVNQKKGNPK
                     KPSGGDNKVAGRASQVGSDLFA*"
     gene            complement(138685..139635)
                     /locus_tag="PHAGE-A11--js4906-26-5_S28_scaffold_6_curated_
                     closed_complete_prodigal-single_214"
     CDS             complement(138685..139635)
                     /product="Clamp loader subunit n=1 Tax=Synechococcus phage
                     S-CRM01 RepID=F5B425_9CAUD"
                     /codon_start=1
                     /transl_table=11
                     /translation="MNFNVINLINSLWVERYRPQILDNLLCGEQVKDYCENARLTQTI
                     QNILLTGKPGCGKTTLAKIIVNDILKCDYLYINASDENGIDTIRIKIQQFVMTKSIDG
                     RLKVVVLDESDGLAGTAQRALRNLMEEYSEYARFILTGNEKHRIIPAIQSRCISFDLT
                     YTLSEVGEYCKHIFENEHIALDTNEKKKEFCNIIKDCAGDIRKTINSLQLHCRKGNFE
                     VLLDNDISIDNIILEVIGMIQNNQPLQLRQYTIKHENEFNGDYQTLLKRLLNFIFDSK
                     NLDEKTKVTWCKTITEFYYRSSIVIDQEINWFACILNLCK*"
                     /db_xref="UniRef100_F5B425"
                     /db_xref="F5B425_9CAUD"
                     /db_xref="thg:TCELL_0083"
     gene            complement(139638..140075)
                     /locus_tag="PHAGE-A11--js4906-26-5_S28_scaffold_6_curated_
                     closed_complete_prodigal-single_215"
     CDS             complement(139638..140075)
                     /product="Predicted protein n=1 Tax=Micromonas pusilla 
                     (strain CCMP1545) RepID=C1N8H6_MICPC"
                     /codon_start=1
                     /transl_table=11
                     /translation="MIIKFKKTNPDAILPKRNHSDMNGTGDTGYDVYSVEDKVIPARG
                     SAVVDVGLEFAYIEPHYWIRIEGRSGLGFKHDIIPHGGIVDNAFRGNAGVKLRNLSDK
                     DYEVKKGDRIAQFVVYPLIDAEISEGDIEATDRGAKGFGSSGR*"
                     /db_xref="UniRef100_C1N8H6"
                     /db_xref="C1N8H6_MICPC"
                     /db_xref="aba:Acid345_1979"
     gene            complement(140097..141026)
                     /locus_tag="PHAGE-A11--js4906-26-5_S28_scaffold_6_curated_
                     closed_complete_prodigal-single_216"
     CDS             complement(140097..141026)
                     /product="hypothetical protein"
                     /codon_start=1
                     /transl_table=11
                     /translation="MDKADCLPHYASIDFESAKNFYDDSSTILETLRTFDQNIDTYIN
                     DFIKVNNAKVSPAPVDELIDSLDIIFKKIELLPNNYALYWYKQIINQIDIIKTSIGKL
                     NPDNFSQISESIGSLAGSYTMYNIYTTPYYTYNKDDIRPACYIPNNVVNKLNRYTYAN
                     ICQAGMKVDALFMHNLAPMDGEKDTNLIQSSNTYFTESAKLYNGPMMSSTTHGDNLVT
                     DTQSVNIIYATSIAIKAQIKTTYKTLYNVINALKNRTVLYTTNTRDTQNISFSSLTHI
                     NFGTETHISEIFDLLQQKISDYDKQITIGTQLS*"
     gene            complement(141019..142488)
                     /locus_tag="PHAGE-A11--js4906-26-5_S28_scaffold_6_curated_
                     closed_complete_prodigal-single_217"
     CDS             complement(141019..142488)
                     /product="hypothetical protein"
                     /codon_start=1
                     /transl_table=11
                     /translation="MSQQNSSTVNINNVDHDITITFDDSNQQIAHIGYTLINRISIFT
                     NIFDPFFSGELEYIDEFALEKAANNKDVNINVTTSYRYRGDGYDKLTITIHPHSNANN
                     ASVADFACSFSIVDSYHKFDNNTGKLVKVLILEDWMKHILSERQSYFTTCNKNIKYAA
                     QCSNDQRSMTTGCALSSLLSQNFPGLQVRDSVWDNGGNEIFYSAGINEKAITTLKNLY
                     NLHFSSADNINDKCFLSHSAHSDNNWSLISLNDMFSNAINTQTLPKQAGNIYTQTIYL
                     ENTNDSNSTHNSKYNPTGSLINNQSGYVQSYDFKDLQHRDALSLNSHVVYNYNTLNKQ
                     FNVDVNDGNIDKFKEFFFANYISKLIGKNDKPYPNIPLTQIKQNNITTTNIFNLYDNS
                     NISVSRNNLLLLAILLNNSIEVNLLGDIIREPGLFIGIDSTAPGSENDYNSKIYGQYL
                     IISAAHNFIGNTYTNKLICSKPYLYNKPEDMKESEEIYG*"
     gene            complement(142485..142850)
                     /locus_tag="PHAGE-A11--js4906-26-5_S28_scaffold_6_curated_
                     closed_complete_prodigal-single_218"
     CDS             complement(142485..142850)
                     /product="hypothetical protein"
                     /codon_start=1
                     /transl_table=11
                     /translation="MSDEANFFGKYYNSINTNQLPSTRYENIFKIGYDDKYPFFNIFK
                     TITLPNNIDDSYFTYVKPLPTDTWTNLSYIYYGNIDLWWLIAITNDIFNPFIVPKYLK
                     ILKPEYVDLIIGSIQSQLK*"
     gene            complement(142852..144153)
                     /locus_tag="PHAGE-A11--js4906-26-5_S28_scaffold_6_curated_
                     closed_complete_prodigal-single_219"
     CDS             complement(142852..144153)
                     /product="hypothetical protein"
                     /codon_start=1
                     /transl_table=11
                     /translation="MAIGDIISNLLDKKETKTASFLWNLLPTVAGSKNIQSAAQNLRK
                     ISSVENTQVERSENLYRTLADAGKDTSAVNDMIEKENKKIDKYKSKFNIYVMTPINGG
                     TTLVDVINDYDWTTTPKSGRDAAPYIIMREMQPKTGAELQRAIYAVDSLMDGISGTGA
                     KAEDLANRAKTKFKTPSSITSIIDNAAEKFYDVIDYINDAKNKVESEVGLKSNMQLSK
                     QTYLASYDNLYNCDYTGWNFKLPYFENTPLTTPQNTFASGSHKTGAGYLADGAEFLNN
                     IIGGVESTISQITGNAERSTETPKSYSMATDGTQFSFKFPLINTEDEYQAASNYQLVQ
                     LLKYQSRPYRTSRNLIVPINIYEVFMPGMRYIPYAFIRNINIEFQGVRMPLNMQIMFE
                     DKPTNITAIVPEAYMVNIELQSLTNETGNFMIESMLNKRGF*"
     gene            complement(144167..145663)
                     /locus_tag="PHAGE-A11--js4906-26-5_S28_scaffold_6_curated_
                     closed_complete_prodigal-single_220"
     CDS             complement(144167..145663)
                     /product="hypothetical protein"
                     /codon_start=1
                     /transl_table=11
                     /translation="MAIFFSTKAFKGFNGVVKSTGPWITVSKTVDLTKAFYGTKSKVV
                     SAAFNFLKWMLRINSIKNLIKKLSKTLFKFGIGFTKKVAKISAKIATFIGRKTVRGIT
                     SAGKFIGKNVLKLAKGAFEKIKKILKRIITPFKRLGKAIKYKVVKWFRRIKNTFKMVI
                     RKISKPIKKLLAPVLSAIKSVKKIYGKVKNFIVTKTGAMWNKGKTAFTKTKNGIKGFK
                     KNAVMLMSKKKNEIVGKATGFGRNVEAFKLKTKRKAMQRGKAAAKWVKNTKMFKGAAK
                     TAKFAAKLVGWIAAGVKWFFRIFKQIFKVIFTNILKPIASLIGTTLAAPTIGLSFLIP
                     IICGIIFEFWMIKDEFFEASWFKRLKLFGKFLLDVLTWCVPGGAAAWVKLAIQLAPLI
                     VEFGPMMWGLIRGQYDEYQEWKAQGLDEYGTPGNDIIFNVETSTKLDNIKDLEKSTFT
                     RRFLYARNKTNQYNKNIIDIIDCIQANQQKRTTLLQNCNSVFAAYPTF*"
                     /db_xref="lml:lmo4a_2818"
     gene            complement(145663..147369)
                     /locus_tag="PHAGE-A11--js4906-26-5_S28_scaffold_6_curated_
                     closed_complete_prodigal-single_221"
     CDS             complement(145663..147369)
                     /product="Uncharacterized protein n=1 Tax=Invertebrate
                     iridovirus 22 RepID=S6DAW2_9VIRU"
                     /codon_start=1
                     /transl_table=11
                     /translation="MPDDINSDIVNNSQSPENSGNLNTQFSGSSSDNTENNSKISAQI
                     TNLASSLLTSTKQLNQVKTDVKTLSTNVNNIEKDVTTVETQLKTVTNQTEKNSKLNEL
                     QRSQISTINEIVRAIKKSNSKPQKITKSDEQANAKATKTKTSKKESDAELVEKIKNVL
                     AAVLPKALKTSKKDEYKSNSKIDETVQPVTVKSFSALANQQLVNNIKQALKIKKQQDS
                     MVSKSNLIKIAIMAFVGIIIYLLIKLKDIKDAITEQIQNIKDGFTSIVETITNWFTDM
                     KNSFMDSIYNPIVSKINEFTALIVDVYTEWKAKLEKMMPTNLQEFISSVKTAITSVKN
                     FFTTDLFKLAQNLLPALKQFINTFLGFDFFKKEETAPVDEEPEETLKDEEDSIGGGNL
                     GSMSSQVNSKKDTPGKTQLPNETNNISNNNVTKVENDNIINVAGTKLAQQLSNTLILQ
                     NGEMIKLNKQDDIYIANKPDGVIANIFREINANYSKTYTKLTGHFDNILNNIQEQDKQ
                     LVSMCDNISNLKSNTQSEQSKIALIQLQQQISALQTASTPPTVYSGVDIVRRQVRRCF
                     NI*"
                     /db_xref="UniRef100_S6DAW2"
                     /db_xref="S6DAW2_9VIRU"
     gene            complement(147392..148156)
                     /locus_tag="PHAGE-A11--js4906-26-5_S28_scaffold_6_curated_
                     closed_complete_prodigal-single_222"
     CDS             complement(147392..148156)
                     /product="hypothetical protein"
                     /codon_start=1
                     /transl_table=11
                     /translation="MSDIKNILTQIKSLAGAVDIFIPSLNQIVKVQQLSVKQCKDLIN
                     MPQNILHAQYAFFRKFYNILKENASEYADQFNIVDRVPLCITLRSKSLDKYQDISLTS
                     DILPLIPTVKYDLVAPTVTTENYIFETKIPTLKSEDIFNKFVMTNYKLSTDVNIEEMQ
                     QLSQEVFGELAVIEICKYISRITIRKEDIDIDMESLSPMQRKEIVENIQLDELRDVID
                     FNNKVHTVEAMYTNYTIDGREQPVQLEIGPDFFIFI*"
     gene            complement(148168..149430)
                     /locus_tag="PHAGE-A11--js4906-26-5_S28_scaffold_6_curated_
                     closed_complete_prodigal-single_223"
     CDS             complement(148168..149430)
                     /product="hypothetical protein"
                     /codon_start=1
                     /transl_table=11
                     /translation="MLPIFAIAHTVKTSADVYKAVNSKKEKQLSKDRLFRKNKLISIS
                     NVDGNAQFKLLEHIEQFAKHKILVDLKNQASFTFARTMAVAKWILIIGAIGMIAYQLR
                     GFIKAFIDFASYINTHFKPIEQIRKLIKVWRSSHGNIFIFFTKCAHHISNLKDIFIKK
                     LEEGWNNMVNMLLSICNRLCDFVTNIFSNIKTNLINLFGTPGDESSLLEENQISPEGE
                     IRDPYDYTKTYMLNDPYLHDGQKLPPPTEDNTDSGELQTDGEDPKPNEEDNNWTVSKL
                     VNSVTKITDALKPAGEEVVNTIKGIFDSGDKAKTESDNKVKAEQQKKTYKSRTRETIK
                     SPKPTFDKTSSEKFDFKLLAMIDLYNHRFNNTTELKRKINGIFLNDAIILTELKYTLT
                     KLKSGDSPLYEYQESTEINQLNSEYQQV*"
     gene            complement(149435..150235)
                     /locus_tag="PHAGE-A11--js4906-26-5_S28_scaffold_6_curated_
                     closed_complete_prodigal-single_224"
     CDS             complement(149435..150235)
                     /product="hypothetical protein"
                     /codon_start=1
                     /transl_table=11
                     /translation="MQIHTKVFDKQLHFKYMNNKLYKQLLIYIDCGDTTGLCNYIDEL
                     TDKKYNVYQKFILMLHLYKTCIDDKITYTKKDNKYMFYLEDVIDSLPDVISESWVDID
                     DNVSILVSLPTTFYMNIVMDDSFNITAGEMNEYFVDNCIKSIKIGDSVYNLSPSDINQ
                     LPSNIFNNIIQYIRSLDLSLQKINIFGEFNIKLSLFSLLNIITLIFKADIHNLREFEY
                     VLRKHARLSNYDEISMKTAHEFADIYSHELQAQKDAIDDAKRQTTNIV*"
     gene            150307..151248
                     /locus_tag="PHAGE-A11--js4906-26-5_S28_scaffold_6_curated_
                     closed_complete_prodigal-single_225"
     CDS             150307..151248
                     /product="GTP cyclohydrolase FolE2 {ECO:0000256|HAMAP-Rule
                     :MF_01527}; EC=3.5.4.16
                     {ECO:0000256|HAMAP-Rule:MF_01527};;  TaxID=926550
                     species="Bacteria; Chloroflexi; Caldilineae;
                     Caldilineales; Caldilineaceae; Caldilinea.;"
                     source="Caldilinea aerophila (strain DSM 14535 / JCM 11387
                     / NBRC 104270 /; STL-6-O1).;""
                     /codon_start=1
                     /transl_table=11
                     /translation="MNLKREYQDFEVTEEYIDTLPDLQNGPSSLIKGANVSIEHVGIH
                     NFKLPLTIPTKDGKEVVVEASITGTVSLEANKKGINMSRIMRNFYEYSNKTVTLDTLE
                     EILHAYKEKLGSFDAHIFMSFSYPMLVQSLRSKLKGYQFYKTTLEVNLDKNDVIKRFI
                     HLDFVYSSTCPCSTELSLHAMENRNVLATPHSQRSIARVIVQFDDKQIWIEELIEKCR
                     EALKTEVQVLVKRETEQAFAELNGAYLKFVEDAVRLVYEQLIKDERILDFKVICVHCE
                     SLHAHDAIAVITKNVEGGLQATFSQSEIHDIVLNSIL*"
                     /db_xref="I0I6H9_CALAS"
                     /db_xref="UniRef100_I0I6H9"
                     /db_xref="cap:CLDAP_28270"
                     /db_xref="3.5.4.16"
     gene            151250..151447
                     /locus_tag="PHAGE-A11--js4906-26-5_S28_scaffold_6_curated_
                     closed_complete_prodigal-single_226"
     CDS             151250..151447
                     /product="hypothetical protein"
                     /codon_start=1
                     /transl_table=11
                     /translation="MAKKKKTEKAQLTEQPVSCEQMNKNLVELSDYERELIIKSFEVA
                     AKHIPPCYYKDIDNIVAKFKN*"
     gene            complement(151437..154502)
                     /locus_tag="PHAGE-A11--js4906-26-5_S28_scaffold_6_curated_
                     closed_complete_prodigal-single_227"
     CDS             complement(151437..154502)
                     /product="hypothetical protein"
                     /codon_start=1
                     /transl_table=11
                     /translation="MSNKPIYYFTADGSGNKTGKSFSDAKPFSAIGTPELSANFEGRF
                     YRFIWEDKRTSYTPVRNGITSLSAVTLVGGYDTTPIKDKDTGDEHYVINNNIYINPYS
                     YTTLIGNIYGFALYKGEGDNKKIFDSEKEEPTYNEYIACCPINKHKFEFLGDCKISNI
                     RFENQCGLTSEEPVVSVKNSNNDFTLVRFANLISDRYTVDFANSNNTKLLSCCIIYSA
                     VDTSPTWNGKYWYGASNYRGVISAGMNVLTSDLKPYEYCIGNTYNRGINKPLTKEDSN
                     DPYNFVSDWYNNDGDIYNFENFGLNLWNTNGVAYASRNHVFLGAYCGVKYRNTKDSKF
                     PISECKDSYFQDWSGYWDRSTYNVYFRNIGWGEHYEEGKYVETTAVDVFSGGFAAGSG
                     NTPNYIPYKPGYDKRIFNVNYTQMSVISSTIQNVNKPLNKYSYLMYDNARPYTDVYKL
                     ADVDGFKNNANNKYKFVGKFVINGKDVYYTYNVLGTGERWDYTDIKPYVDTNPDNYEG
                     IDPFYDRDKYEEKYKKGILYEGMVGFIKNHPECVVGGVECNVDAFNRVQIQYRNFYLD
                     NNSPYNYDKHGNLNLDIAPRALKLRGGLYDSRNYNNRKDGFANAFKVPSSTWWTWDGN
                     HGTPFATAGQLLPFAATSLIQYELNPYYAYIKNNNYTTNNITIPDRLIYDGEFNIGVV
                     KCNKTTSHDYSVVTLGRGQHYNSSISVYEYAKNAFVFDNNQLITIGNARTNYKDNVAV
                     FWPAVITTSTYKKYHLVPIYGRDSDKSPSTTGKTSSRYYCNNVEGWFSYNPIEVGWAF
                     IINNPQVNNITFGEISSFTLIDSTYIPSTSNNMVTMFECATLDDDNKLLYNTIHNTVF
                     IKDTVPTTSKSFKVRLSNLDLTKYTILTLKNTSFLTSINAVIIKDGKYYNMTSDAGGG
                     FTNPSYAHNANIYERIILHPYLQNINVDMYDENSKTFTPTTRIGVWGTNNTTLTNNIL
                     NIINDSQSKYTATLEIACETENGKADFETNLVSALSCYDLMINNVKVSF*"
     gene            complement(154589..155143)
                     /locus_tag="PHAGE-A11--js4906-26-5_S28_scaffold_6_curated_
                     closed_complete_prodigal-single_228"
     CDS             complement(154589..155143)
                     /product="hypothetical protein"
                     /codon_start=1
                     /transl_table=11
                     /translation="MKKVITYIATAIAGVLVIGCAACREWASNIDWKSINTIVIPVVQ
                     TTAQNAVYLACDKNPDLKPVFNAVSNGILLAIADSKFDATQIKAYIKESLGKDAEKYY
                     PIVASNLDMIFTGYMAFYNTNWIVKETDTANDKASTEAVFSKYLSAVATGIINGTKMT
                     AETAKLASDNNVKFSDVCAMQVIK*"
     gene            155208..156794
                     /locus_tag="PHAGE-A11--js4906-26-5_S28_scaffold_6_curated_
                     closed_complete_prodigal-single_229"
     CDS             155208..156794
                     /product="60 kDa chaperonin n=1 Tax=Sulfurihydrogenibium
                     yellowstonense SS-5 RepID=C4FJ78_9AQUI"
                     /codon_start=1
                     /transl_table=11
                     /translation="MSKELKFNSELSSKLTQGVKILAAAVKTTLGPKGRNVLIEHGEN
                     PIITKDGVTVANNVSVVDKFENLGIQIVKKAANKTAVAAGDGTTTATVLAEAIYLEGI
                     KKVASGMNPILLKRGMDYISDEIIKQITTKSKQITTDEELEHIATISANNDNDLGKLI
                     SEAIIKTGKDGNITVEDSPTFDSYFTLVEGIQYNRGYISQYFINEPNKLRCVLDNPYI
                     LVHEKKITNLEEIFNLLQMVKQQNRPLLIIAEDVEGEALTTLVINNARKLINVCVVKS
                     PGYGLKQKENLNDIAVHTGATCICMENNITLATCGLQNLGTAKQVIVTRDNFTIVEGN
                     GNKTEKAQQHIAQIRKAIEVAPTDLERNNLKERLAKLTGGVGIIRIGGVTETEIREKK
                     DRVDDALCATKAAIENGIVIGGGALLSQLQQENLFIVPGGENVDFYEGVHLVTNALSA
                     PLKQICENAGLNGDVIINKIFDSKINNAGYNVNTDKVCDMFEEGIIDPAKVTKTAIRS
                     AVSVAGLLLTAACGIVDIEE*"
                     /db_xref="UniRef100_C4FJ78"
                     /db_xref="C4FJ78_9AQUI"
                     /db_xref="saf:SULAZ_1699"
     gene            complement(156897..158375)
                     /locus_tag="PHAGE-A11--js4906-26-5_S28_scaffold_6_curated_
                     closed_complete_prodigal-single_230"
     CDS             complement(156897..158375)
                     /product="hypothetical protein n=1 Tax=Pseudoalteromonas
                     sp. NJ631 RepID=UPI0002D2C768"
                     /codon_start=1
                     /transl_table=11
                     /translation="METNICKIKFRRGVEKDRKNITPEEGEPIFTTDSHRLCIGDGET
                     QGGVPITKTYFESDTDTPKMKGDFEYKGGNLYLYTSDDESVPVGGVASVEGKIGNGLE
                     SVDGTIQVKQGDGITVNANGVSVNSNIVNAVNTITKLDADVNALSATAMKAMKAPLAP
                     IYNNAYAMYANINGKANIPIRIDDIKDKLRKVKDGVYQFDSNETAVIDGIKTKLNLPT
                     DANVQSIGVNNGCVLNYDNSIKFDYTNATYISDCTTDTTGEGENIVTTYTLSTYEDIV
                     PRFHVDSSGGTSGGGIADNSVTTQKIADGAVTENKLSSDLKDKIDNSSIIVDGSITYD
                     KLSDDVKDKLLPDNVDYVIERNHDIQTIPAFRWNDNYTTKTDIAGFSFKIERWSRKWK
                     SGLIENWGYRKFNRTEQIDDVPNNVYNSAGRGYLELLTPHTSINYNVQLCCEWNESQY
                     NNGYTTVWVDPNNEYEAGGNKHKGWFLTTHIAPMLNYYTRGY*"
                     /db_xref="UniRef100_UPI0002D2C768"
                     /db_xref="A0A0F4NR71_PSEO7"
                     /db_xref="UPI0002D2C768"
     gene            complement(158380..160359)
                     /locus_tag="PHAGE-A11--js4906-26-5_S28_scaffold_6_curated_
                     closed_complete_prodigal-single_231"
     CDS             complement(158380..160359)
                     /product="hypothetical protein"
                     /codon_start=1
                     /transl_table=11
                     /translation="MKQQSLFITNSSICKSGYTGFINISGDCAYKSDIYQNEQLELNN
                     IPQSIILKSQFFTDWAEDLQYTLPYKLSDILLQPNEHALAHVINKTFEKLYTNLEYIL
                     SRCYFYTNTIPTEYTGWFGCALVMDVDKGGNTDSDTTYHVDEYKFNSPETPCYRHMPC
                     RFATLSGIKSDKDIETGVFGKTLTAVGAIEGKPVSAYYNVNNVLYDGIFRVVNVIKNN
                     GDRFCVMCTNSALLFKTFKTEEKTIICEDYTEFKILSSAQNVPFVNIVSVDVSKKNKL
                     YIADAATSNIYQFDLKYIINNDSIIKKPILLNVIGGNDLNNNSLYKIGNIEFLKCSGE
                     YIFVYDNKEHNFLVFDEFLNFNKYVANMGFKNHKPVDVTYRPLFKEYYILCEDGYMIV
                     TDSNMNIVRTHQLENIDNCSGIAASICDSNVYYITTNTQMIQKLFNNNKTIGYFELKK
                     LKIVNDDDLWWSTTYTTWNNTIDMWGGSYNFPNYVNNFFIKSINVQTYRDDNGPQDDI
                     WMFANDGRIIMLKNAVKQVELISNMSELKFNNHDMVITEQSYVQAFTYNTLIRKFIDL
                     LSQIIIHMDYVPIFAYNSSGNLTFNNKTYIVNKPDINAMLKDLKIYDNDLLSTDIINR
                     VLTNLYTIEQQMLNMITPIISNTKYQPYNNYTINI*"
     gene            complement(160363..163521)
                     /locus_tag="PHAGE-A11--js4906-26-5_S28_scaffold_6_curated_
                     closed_complete_prodigal-single_232"
     CDS             complement(160363..163521)
                     /product="hypothetical protein"
                     /codon_start=1
                     /transl_table=11
                     /translation="MKLHYEADNSVNINNTCFDVTENVKFNTSDILQNCNDVKLNNYN
                     CLCLTDTQQLTTNTTQQTTQQDTFSFTTYLKNISTDDDNYGKYLSLISVGNNKLLTYT
                     DILDDSAIFQCVCSDEDLNIYKYDDITQTTYNIDAVGCAISTKTPSSFSYIISGNALQ
                     LFVVNKTINQTFGIQRLPSNIEYTNATSRYNNVSGGILSAFENHSNNYILNTQYSTCT
                     GDVLSCNLLTLDNQYSYTNNLVPVTNWIGDNLHTVKTLQTGTWQEHGNTHVYNVKEFY
                     TCDIKITPGNTTFTTPKTLYPYDTIDINDTTFIKCGAVGGDNPVIADRIYSNRYTNIE
                     DNKILLCTWLSSNNVSAIWVDRYYNPTLINQADALKSNADKIIFDTLESNLKLLTCGY
                     FDKQSDLVIKPNQELTYYHVTQQDFESYIKQQHPQQFNTLKCYNPDGLLLYSSDEISL
                     TGNTYVMQNVNTSINNNFALSFNMNMFDWINTHYYELFTSQSNNCGIRIYKDIPITPV
                     LMTHKIDNNSTIIRVLNTDFKTIDEFNIEGVAKNIFRPNNLEFIIVQFDNKVGVYNIF
                     GTHLHTFEGGVESCYYNDSYLYILCNETTAMDDARKLTIHKYSIYTFEEQDTIVYNTN
                     VDNINNTVCENEDLWVNTNTYKPQNFAYVENYGVFSLFLSGMDDETVPDDLIDNDNSI
                     NPNNIPVGSDGKNGVLMLNVGGNDINTLTKGDTKYFTVHSDEYTDDIQRLHFIHYDIN
                     DFAIYQDTLYFTTNDYLFVSDLNRTNISKFKLPVHTSNTTDKTNLVVTCELIDNKFTQ
                     QVFVLISNKSQDAVEVYKFENGIFSKITTLNLPEFNLYQMTGKTYIPKFNNSLQFDIQ
                     YKIDDNKIIKYSSPIKDISTGNHTILINIDNTSHNVELYVDDVLNTNITLNDNYIVQY
                     NILQNNIMFGNTLLYNGANLSTYTHKSNYLLNDVNVSNITIFNTPVTNTTVKVNTLLN
                     DVTPTLTFGLPCGQRCNISKINNIYKHSVPGYKSTNFDIIVKNLKLSDKNQSILSALI
                     KQYIQKYIPVITNLDNISYKNY*"
     gene            complement(163584..164288)
                     /locus_tag="PHAGE-A11--js4906-26-5_S28_scaffold_6_curated_
                     closed_complete_prodigal-single_233"
     CDS             complement(163584..164288)
                     /product="hypothetical protein"
                     /codon_start=1
                     /transl_table=11
                     /translation="MNIDLPLNLDTVNGDTSTTRICCDGDILKCNITSHNNTIIKIST
                     LINGELISKGTKTTFDIPVNIDFAKDKKISGLYSHTFYIFTIKQNTDKKIIKQKFEYI
                     VYIYKSTLLNTVGRYNIIDAQLIDNDENHIFFITETEHNNIIFNKLKQVANRKMVYLR
                     KKAETIPVISTEMPQIDKAHFSNQYNVVDPANTNVIFTPISSNISNTLPLEKEATYNS
                     PDTHTVNMLDDIINHK*"
     gene            complement(164291..166900)
                     /locus_tag="PHAGE-A11--js4906-26-5_S28_scaffold_6_curated_
                     closed_complete_prodigal-single_234"
     CDS             complement(164291..166900)
                     /product="hypothetical protein"
                     /codon_start=1
                     /transl_table=11
                     /translation="MININQIPNSVINPASTTYVDADAPYPYLTFITFFSNTTNIDLL
                     DKYNQYVYEWNNVKSTNSSQSNFVQVLKQRYIDLLNAINLNYTNIEEQKFLTNLDIDN
                     EQDVDLLVPFYVNKIENITRYFIDKRDNIKYSLLRNATSNSKQGISQQLKNFIIDQVQ
                     HNAEFLDLDDYTIDTITTNLDVTILEKYDTFSFNYDVGPNTTSDEYIVKNELYSKYFN
                     NNVLDYNKIVFVDKNSYLIQAIKEYPVFIKVFGFKFSTVGDSTDITQLKSKDFKSYQV
                     TNSNELNVDTYQQLSKKYAGADMYYVSAGKYDLLFDANANYTNILNKKFTTIPSIPAQ
                     NLVNERMVGGYHLPNRQGLAIFNTFNKDFKINAYHAYVQFPDPDVCGNIYGTSLTQIS
                     GYPVTYQTSIDGTYVDKLYGNITGYANSNYYQTFKGFSTDNIQDYSLTHNFENIYQQG
                     IIQNYKVDIYGNEYALIKQKHVLVPDGASQIIANYQKDTPQTPDTNPEINRGAWLWCF
                     DGGPIQSTPYVENAITSDYQEWPQTSPMSAYLYDILLEAGHTNNIQTTGVLKGFPQRP
                     YIYPKLAGTSATFTSNPNLLSACTCYDGGDFDTNMYSTTASYYDVLPYVNNRSIYYNT
                     VTSTIISTQNTNNNIYTTRHTPGHVLCRYNNSTDISPISDILNFIFVGNKQIQDLNIL
                     NFDIIQDVMIITHETGIIFNKIYIGVNGKITKSKTPVKQLIIDPDNTLLSRYFYNESN
                     DTVLLATLTKNINRKINKDVVDVLYPTIYRISLDDLHCDKIYDPEEDDNEMLRYTIDS
                     VLLQHILSFDEPITFYNSLNDVFSIIYNIHDWLGYSHTINNTFVLQHNKVELMTSDIY
                     LAENINFYPSNKQ*"
     gene            complement(166893..169367)
                     /locus_tag="PHAGE-A11--js4906-26-5_S28_scaffold_6_curated_
                     closed_complete_prodigal-single_235"
     CDS             complement(166893..169367)
                     /product="Tax=BJP_IG2102_Bacteroidetes_40_9"
                     /codon_start=1
                     /transl_table=11
                     /translation="METISPVYFNIYSYRGDKYSETYDDIVAKSNESAIRPLQNERST
                     VLYALPIDKIVVTLDQDASGFNTSAGVFKHYSNTNVLWDFGDGTKSTDLSAIHWYKSP
                     GVYRLKLCVYDADFNICESTYNAVVNVYNYIPTQLAINYDFKYGYTYGDVIDIIPTLS
                     SVAESDDHVLNYLDSRFFTFELQKFNCWQSYNILSSIGYNIQLYTENSNAPAISNTQY
                     YSSAFSHLSCYSAFIVNDEITNNIHFDGVGTDVYVKYNPSSTTMSSIFVTCLSSDNNA
                     VLAGTYDTKIINYVDDLPTLEGQKILIGATFDTTGFKLQENVESSLNEQWFNHTPYTY
                     SFINKLDSEQGFDSSLLSGIINVAGLSGNQYNIFDFKFTNTPINFVLQITYNSQPYKL
                     YKKLNITSDGLISSDEVSGYIEVRNGYETLPKSEYIFTAMYNDDFGGNIKTDITLFNT
                     YNNISLHAFLKCVDSDDIIHINTNAFNIIDLRDFTKIFKVGENFDLSQAYQNIALQPI
                     LKDSNVLFKDVIGAVVGDDSNYNNLGVRIYEKIHNFVNNTQDIDTCNISYLYDTYNKY
                     DEYITDVNYDWPEELNRIVNIFSIKLDKIRGSVNQFNTDFNKRGLQTTNKYGVNLGEQ
                     IDFYSPSAIVNTNDYIVAYEKFSKRYIKLNCNIDYDFINPYIVSESSIKTPYVDDYKI
                     YSFRLSGLVDIINGEDNRNKWGWNLVLPETTDYNINDYYKFYRYIPNKTENYINNVID
                     WNNIYNIFGDLNDRHIFPNNIHHFSLYDWKLYKLLYILQVIYSGLDLLNNYDIIITKQ
                     PTSQLIKHDNDIIIQQQPISNLITND*"
                     /db_xref="107292117"
     gene            complement(169367..171256)
                     /locus_tag="PHAGE-A11--js4906-26-5_S28_scaffold_6_curated_
                     closed_complete_prodigal-single_236"
     CDS             complement(169367..171256)
                     /product="Baseplate wedge n=2 Tax=Prochlorococcus phage
                     P-SSM2 RepID=Q58MP4_BPPRM"
                     /codon_start=1
                     /transl_table=11
                     /translation="MSSKFSNYDLPSDAYLGFDAQSLKELIIRKLQEGGQFSGHEYEG
                     SNFSALIDVIAYTYHLLLFYLNKMGTEATFTQTQIYENMNRIVKLLGYNPIGFQTSCV
                     AFTVSAPEKTDANNAGFELNTTYTIPRYAYINVNGIKYTLTKDINFALTENDELDESG
                     NHILAEFSDSNILFQGDIVEAQPYYATGDTFETYTLVPANNSLSEQFTIIDFSNFGVF
                     VYNIEEGKWQEWTETSSLYLENDSSLKYEKRLNEAGYYEFKFGNNVNGKQLNQGDVVQ
                     IYYLKSAGSAGEIGISQLDSNVLNLYHTATFDSIIAGILGDDIYSNQTVQPTDIKTLS
                     FKNTSVSTKFAEPETVDDIRKNLNKVFHSQSQLITADNIQTYIERNFNNIASSVYVMN
                     NNTYINDVMSYYYKLGVGSINKDSRIALNQLQFSTSCNFNNIYVYLVPKFTPVDSNNV
                     GKYVDSNLKQYLVSKLDDLKPLTSEIIPMDPIYMAVSLGVQNVSDTVFNQVYSTQTPD
                     DIVTSTKLILTRYSNSRNKISLIKTKAAEIIRNIFSKATLGYTISTIDIANELLSIEG
                     VKEIYTERNGVIVNGISLMVWNPVYYNKDIYTTTNSITFDKFKYPFLYNSSKLDDYID
                     VKISE*"
                     /db_xref="UniRef100_Q58MP4"
                     /db_xref="R9S790_BPPRM"
                     /db_xref="Q58MP4_BPPRM"
     gene            complement(171258..171719)
                     /locus_tag="PHAGE-A11--js4906-26-5_S28_scaffold_6_curated_
                     closed_complete_prodigal-single_237"
     CDS             complement(171258..171719)
                     /product="Uncharacterized protein n=1 Tax=Vibrio phage
                     nt-1 RepID=R9TG05_9CAUD"
                     /codon_start=1
                     /transl_table=11
                     /translation="MSLNLNILKSQANSTKYTNIVYRDLHLDIEKLYTNNDELHKINE
                     ITDIVTDVNSKAIKNSIYNILSTMPGQKILNPEFGLNLTQWLFTNLSETNASLIKFKI
                     TEQINRYEPRVTLTKVEVIPNYEEHQYDIAIHFNNNEVFNLNLTETGIIPN*"
                     /db_xref="UniRef100_R9TG05"
                     /db_xref="V9LZK4_9CAUD"
                     /db_xref="mmt:Metme_2431"
                     /db_xref="R9TG05_9CAUD"
     gene            171774..172412
                     /locus_tag="PHAGE-A11--js4906-26-5_S28_scaffold_6_curated_
                     closed_complete_prodigal-single_238"
     CDS             171774..172412
                     /product="hypothetical protein"
                     /codon_start=1
                     /transl_table=11
                     /translation="MANKNFKVFAESYITRYTNGGFLTQDTVILTKKYKSDKAFKKLN
                     KDIQQTIVDLFNQGTNIRVIDIVSDQPNGGGNDLSAKGTQFSIVIAPEIMPGKTDNNQ
                     AITVPSSILEVETSYPNLPKIPKKFMYEFEEIIKPVEYKPNFKNGEATEQEVHVDPTK
                     MPTAETTRKTAQGKSLKKSDTELTKKNIKISKESFDGDGDVLMESYVSELNM*"
     gene            172414..172776
                     /locus_tag="PHAGE-A11--js4906-26-5_S28_scaffold_6_curated_
                     closed_complete_prodigal-single_239"
     CDS             172414..172776
                     /product="hypothetical protein"
                     /codon_start=1
                     /transl_table=11
                     /translation="MSDFTHQFYKLVEAVIDYSDQHTNRQNKHTFTDIDHNYSRKSQN
                     LVPDYVKAKDSVKYALDLVQKYGTPKVFFPNQIHTLLGRYKIDINELKHGIPKQLGNM
                     NLQISYDANTGNFIVKRI*"
     gene            172777..174651
                     /locus_tag="PHAGE-A11--js4906-26-5_S28_scaffold_6_curated_
                     closed_complete_prodigal-single_240"
     CDS             172777..174651
                     /product="hypothetical protein"
                     /codon_start=1
                     /transl_table=11
                     /translation="MSEFNPAFPGRLNCKNLRFTDVDTLSTEQILFDGYWEELINLYG
                     VGLAYQVCRYDVTKADNLYGEHVSQAYADPVEILGLINLQENAVALSKYGFVTDDSIT
                     LYLHIRTYTETFSSFNVYGEPGTYADVHQKYIAPKAGDIFTLYEFGKTRPLGLGGKMF
                     KVTERTDQDVGMNINQLAGHYVWVIQAKRYDPSYEPNVDEEKESYQLFDDPHTGRIID
                     GVEQKELPSEQKQYNYSVQQENIDKVFDYNKELINTNVYGGYLKSFTIDSAQFAPWYA
                     TTVDINTFTPQPTTELIDGQYYQCIMQPEYGDGKQGIRIPSFYKLTKVEIYDKVVNEW
                     KIIGGNAEYSTTLFNSSKYKLLYDGEYYDYTQYTYNGPTVGERDMKFYVSVISANTKK
                     DVDLNKAPWYATIKGDGTFSPVEPGLIDDEYYECKLAGEQSAKQAIQIPSQAILQHVD
                     IYNIITKEWQIIGGNAEYSKSLFTSQDVILQIDGEHYDYTQYTYNGPTVGARDIRFYI
                     TSGNVDNSTPTWYATSENIFTYTEQASDQFVKGEYFECELAAETKKQKQSIQIPTNYI
                     IKYVKQFNQKSNKWFFIGDKDTNIDLFDTKSITKNNLPYIQYTYNGSQIGSRILRFYI
                     *"
     gene            174728..175426
                     /locus_tag="PHAGE-A11--js4906-26-5_S28_scaffold_6_curated_
                     closed_complete_prodigal-single_241"
     CDS             174728..175426
                     /product="hypothetical protein"
                     /codon_start=1
                     /transl_table=11
                     /translation="MTREPGQLVFPANFERNIAAPLDAAQKVNTLSALTSPDTFRAIN
                     DGIDYSYVGMYTVVVGDSEQNNGFYILKQQPTTNIANWIKLQVNSSDQLTTNSKTIVD
                     AINEINEKTGGSSSNISTPVSAGEPTFIQFSEGNPYLTVDNNIVADYEISLTFISGDM
                     IYNKNINFIVNSKINPLTITHAEVSDDEIINGGDVMFDVDVEQVNSTNNITVEVSVDR
                     EGIILTSISKHIYS*"
     gene            175513..176880
                     /locus_tag="PHAGE-A11--js4906-26-5_S28_scaffold_6_curated_
                     closed_complete_prodigal-single_242"
     CDS             175513..176880
                     /product="hypothetical protein"
                     /codon_start=1
                     /transl_table=11
                     /translation="MAITELLVTKIYVVDSITSSLPPAVKDRIVYEKATKKLKIYNAT
                     SKAWEAIAADNVIYAANATALAAITGAFDGQIGIDGEKFQLYVWSNSAWQAAGGSGSI
                     TLVANKAALPVDADAGDIAITKDNGVLWYYDTAWTASADLYSNEDPCTVALGGIALNT
                     TFSEMTMKDMFDALLYKEVNPTINQPSVSLAANGFTNNGSYEVGSTVSCGLNTTLNKG
                     SITPVYNNQGKKVAASAAWAGDATSYVFEGAIAGTKTVGTDAEATATTCNLAKQNITK
                     TWAAQTFKVTANYAAGPYDSYSSKGNKVVTNAAGSKVSSTLTIKGALPVYATTSDINK
                     LTRQSSMVINGDGNIQLGQGKNAQFVSEDVAGNKQAILVPATWFTGTSFTMQQYDTST
                     SQWKNVTGFSIKTVTIDWEAKTVTGGAKAKTIDGNAPADTTQMYKYIEWTGDTIGARA
                     VKFIK*"
     gene            176904..179369
                     /locus_tag="PHAGE-A11--js4906-26-5_S28_scaffold_6_curated_
                     closed_complete_prodigal-single_243"
     CDS             176904..179369
                     /product="Side tail fiber protein from lambdoid prophage
                     Rac n=1 Tax=Megasphaera elsdenii DSM 20460
                     RepID=G0VSB0_MEGEL"
                     /codon_start=1
                     /transl_table=11
                     /translation="MATKYNGLFDYAANYNVQLAQPLDTRGVCDSVAALLAKDTFGTG
                     GSFAYDGLTVVVPNAGVYYLKDKSKLTAKVNAAGYTDPTSATDEELLAAGWQKLGDQA
                     ASNVNSINGKTGNVTLAAGDIGITTIDGVEGENIQAALEAINIKASTAYKYKGSKATY
                     EELPAEGNKVGDVWNVVAAHGTTPAGTNYAWTGTEWDALGGLVDLSTYQTKAITIDGA
                     ATTVEAAIAANKTSAANNATAINKNKTDIETVSGSVKGLDTLVKSKQDAAVDVSVNGT
                     PYTTIPEAIGALDTYVGEVKAVSDGAAKVDASNITDTGAWKTKLGYALESSLNTVATN
                     VETVSSDLKSLSTKVDTISSDLDTLEVSVATKASNTDLQTVSAQVDVNTAAISTKATQ
                     ADMTALSGKVETNTSAIAAANTAIEGKADKATTLAGYSIGDAYTKTEVNTELGKKQDK
                     LKFYSELGSDEDFSGEVRISVYNTDINSAHVNISGTETGIILSAPSATARIEINGAVS
                     GAAISTSIPASETAVDTKLPSEKAVATAIESVKEVASKAYKYKGSDTYANIILKESPA
                     VGDVWNSTTANGVYPKGTNYAWNGTEWDALGGEVDLSAYQKASDDTLATTSKTIVGAI
                     NEVKGVADAAAKADASNITVATWKEKLGFITASEVPEQVQPDWNATTGASSIANRPNI
                     SKSTTVSFETYELNNEGIYTLTSKTLNGLMSLGDITVVANSLSQPIKSITVPGGVYQA
                     VLELTIDAGKTQRYNIDNIGSTNPTIIKEVVFGNDNTSYIADITSDESGRRVIAFAST
                     DGNKAGSRFLRFELNLLKITQVI*"
                     /db_xref="UniRef100_G0VSB0"
                     /db_xref="med:MELS_1932"
                     /db_xref="G0VSB0_MEGEL"
     gene            179523..180794
                     /locus_tag="PHAGE-A11--js4906-26-5_S28_scaffold_6_curated_
                     closed_complete_prodigal-single_244"
     CDS             179523..180794
                     /product="hypothetical protein"
                     /codon_start=1
                     /transl_table=11
                     /translation="MAISEISVSKIYILATEPTNKIKDRFWFDTTNNLLKRYDGTSWK
                     PISVSSDDVVVLSSGNKVSLTNYLNTQIAALAEGIDSKQDKLKYFQESTNYGRIGYPT
                     ENNPSIMVYSTPTNGIKLTLPVQQTELTLKSKNISMSILSGTTNEGVSKFNKAVLSPD
                     GFTITGNVILNDTVSGNAISTSLPVSIDATSDNKLLSEKAIATALSTKQDKLTKYTET
                     TNSATIDGNYIFDGYNFQITAGRYIQLYDADFITNYKQKSIEVTEAYEGAGDTTFEIK
                     NNTKIAGNLNYTGILQKDGVDVLASKQNSTDTTLNTTDKTIVGAINELLASISTNVIT
                     STEQKRITTTSSTAGIQMSTTAKACMVSINPVKTNVGAIYISTSSDTPPTINPLYPDQ
                     MPKYKFPDASQVYIWSDVNGDSVDLTIEYYG*"
     gene            180787..182274
                     /locus_tag="PHAGE-A11--js4906-26-5_S28_scaffold_6_curated_
                     closed_complete_prodigal-single_245"
     CDS             180787..182274
                     /product="hypothetical protein"
                     /codon_start=1
                     /transl_table=11
                     /translation="MDNLNNNFPRINRNQLISDSNLDVSGSVLEKIQNPDKIVPGFDT
                     DMLNSRVGNGGDVYASNRSTPIIGWCLRFDKNNQSAYIQTTIPSTEYSNYDIFIKGEG
                     TVDILYPDHSSTNIAIKQKYSITDTDYFYLSYIAFRNKITKKIEHLFECEESTGTILY
                     DAVADDTATLESVTTISSMRVNYPSKEWIKDEDINLVNRIDFQSEAGGCCYTSTACLS
                     GKPTRSYCMTLEFPEDYDATQTWIQLIGDNIFQDNAYWGNGISIDQYGRLYVRYGNGT
                     RDGLGFGGNPYVNQIFGEGDTTGDNKSIIRKGKYKCVFSVVILEPGQWSKVYVYVNGE
                     LKYTFSTNAIHTGNVAWADGCTLSMFTADNSRSILYAYPRDLTNGKTQFSTLVCGCYN
                     VHVFSFEVTDSSPYTIQDYQNDIIPEYDMDGLEFSSGNIYIPKYKDLMYSTSITNWGD
                     RSIKNNTMKVQSLNTYSKSKCYGTWLNNVGYTKSGSLYIPRKVIA*"
     gene            182276..184423
                     /locus_tag="PHAGE-A11--js4906-26-5_S28_scaffold_6_curated_
                     closed_complete_prodigal-single_246"
     CDS             182276..184423
                     /product="hypothetical protein"
                     /codon_start=1
                     /transl_table=11
                     /translation="MRYADTSVTGAALTKTGGHVLPPMQWRGRFINGNAVFFYTDTPT
                     YLSLGNKSQFSDCRRIMINPTYGVNLLTDNVNTGKYILCSNMVNNGDYTIKYAYFDFD
                     ETKIKILVNTTLHTWDFTKFSWQAGAYILLRLDSSGIPHIDFPTALNLKNHTTETVAD
                     IGNDCVYVNAYRDANGNMVITDANFTYVFYRDGIFGCNDDFSWSTTRAVVTHHYALAE
                     GEGDIVYDNIGNNDGKLITSSMSNARKTPDRIQSYNSLVGFKEDSNIETAISKAKIPM
                     NKDLILYKSDFREDGIGNITATSTKSITNDGKLLIQGSDSMFSVSIPLSVDITTVNVD
                     RKLKLQFKIKNLENLDINIDTLRILVGNTTEGGDSCLSIKTNVNIPSNTELSFSEEFP
                     PITTATNQSCSIILTASFGSSTNFKFEISDIILTQVDSMTSYPAVKNGKNKSEADMSY
                     SQLVSDLMPEVSGRWLIPNTWWKPMIQTSSNFGADDGDGWNITSTSRPTTLTVKNGWG
                     VHSGNYVYYLKNHDTSDLPTGVSHGIDLKTNNYIGNTTSGQFLFNYYNTTTNKIWTER
                     LYKFKIKFSFWYKLNELTTNNGELVVGVNFNRLFWLANKDITDTNWHYIEKEEDVVIQ
                     NTITAIYYASLGFSWRGWRDGSTQSADIVDDTYYSGSLAGVKYEITPVWDSYRPIYAK
                     MDLDKKELSNIMVYNMKQYGDNLTRIKNHVENF*"
     gene            184427..184864
                     /locus_tag="PHAGE-A11--js4906-26-5_S28_scaffold_6_curated_
                     closed_complete_prodigal-single_247"
     CDS             184427..184864
                     /product="hypothetical protein"
                     /codon_start=1
                     /transl_table=11
                     /translation="MIKITLPTSETLPNSQFFTKITQASTRGDFLVYNDDYTQATLEL
                     STDAFFTIEDAKNIVNAGGEVEGYPYWIRVKKTDFENTQIPAALADYLNNVEEGIEIV
                     TDTPSSTYKDVFKFTKEVDGDYIEYLNSANSELLPMSVVMKIV*"
     gene            184995..185663
                     /locus_tag="PHAGE-A11--js4906-26-5_S28_scaffold_6_curated_
                     closed_complete_prodigal-single_248"
     CDS             184995..185663
                     /product="Gp17 n=4 Tax=unclassified Myoviridae RepID
                     =H6BI67_9CAUD"
                     /codon_start=1
                     /transl_table=11
                     /translation="MGSTKQTKQFYLNNPNIPAKNAELEGTEAEWIERAKEIKKCKNN
                     IFYFAKHYIYILNPDRGRELVKLYGYQKRMLKKIVDNRFAIFNTSRQIGKSMLISIYA
                     VWYLCFHEDKSILLAADKEATAIEIFGKVKLAYESLPNWLKPGAIEFSKTKMNFDNGC
                     RMQVTTTTENTGRGFSINVLLLDEFAFVACVQGQTNVTIRNKNTGEIKTLPIKQLYKL
                     LKNG*"
                     /db_xref="UniRef100_H6BI67"
                     /db_xref="M4T4X1_9CAUD"
                     /db_xref="vir:X953_18870"
                     /db_xref="H6BI67_9CAUD"
     gene            185675..186859
                     /locus_tag="PHAGE-A11--js4906-26-5_S28_scaffold_6_curated_
                     closed_complete_prodigal-single_249"
     CDS             185675..186859
                     /product="Uncharacterized protein n=1 Tax=Yersinia phage
                     phiR1-RT RepID=I7K331_9CAUD"
                     /codon_start=1
                     /transl_table=11
                     /translation="MDKCKIRESILKFFETKKLCTRAYTRAFYKNDPEVYEWLIHYFD
                     DEPSLKNASLAQKLWHIKHQIDKALPNKFINYQVGYTGVHKKERRFKTFNDCLVELNT
                     KISQCKITSTDVILAIDTCKTIICDAACSHKYQDIVDNETLIKSILYHTPHIESSYYK
                     LLYIIYQNDIFCPICGALKTFKSLMPGRIKSTCDADTCRHIYASNKSKHQDMSHLYTD
                     EVNKKRKLSRAGYTHSEQTKQKISNSNKKVWTTEKRSKLVQMNIINGVYEKQSQTMKT
                     MILQGKFTPKSTNRYTHKTLYSEKTNQTYRSSWELLFHENHINLPLEYETLRIPYTYE
                     NVDHVYVVDFVDHIHKQVYEIKPQAYCMIEPNISKIRAGRQWCIKHGYTYNLITEKEL
                     CL*"
                     /db_xref="UniRef100_I7K331"
                     /db_xref="I7K331_9CAUD"
     gene            186850..188316
                     /locus_tag="PHAGE-A11--js4906-26-5_S28_scaffold_6_curated_
                     closed_complete_prodigal-single_250"
     CDS             186850..188316
                     /product="DNA terminase packaging enzyme large subunit n=1
                     Tax=Synechococcus phage S-RSM4 RepID=C7BV81_9CAUD"
                     /codon_start=1
                     /transl_table=11
                     /translation="MSIIGTQLNEDWEILTPSGWCDFKGVVKYKTKSSIQLHFDNGDI
                     LICAKHHLIQNIDGKLIQAVNCLNESFNICGKICICDNILPHKTKTLYDVFDVSGGNL
                     YLTNGIISHNCEVAEAFFTAILPTISASKTSKVIITSTPNGVGNLFYRLFTQAQEGKN
                     SYVWDTVLWSDVPGRDEKFKEDQISQMGYKKFAQEYEAQFISDANSFLPEEIYQQFRM
                     NSKPALLVFEQGKYQVWKEYNKNHIYCIGVDTAEGVGRDKSVIVVFDITNLEAIEQVA
                     TYCSDEISPYNFTSKCYEIACQWGAPNMVVERNNQGAQVVDGLYNKYHYPNIISYGHG
                     ITNRRSNFVGVLSHTNVKLQAITNFRYWLVERQCLKLNDIKSIEQFKEFVQHPNGTWA
                     AIKGDNHHDDYIMAMVWALFVLHEGIVEKLYNIIDVDTNKRPLIISTTQTGQTPHFEL
                     GYNGDNMPMFFGGYTPNNIDGISELVDLGYKPYSPGRY*"
                     /db_xref="UniRef100_C7BV81"
                     /db_xref="C7BV81_9CAUD"
     gene            complement(188313..190580)
                     /locus_tag="PHAGE-A11--js4906-26-5_S28_scaffold_6_curated_
                     closed_complete_prodigal-single_251"
     CDS             complement(188313..190580)
                     /product="Marine sediment metagenome DNA, contig:
                     S01H1_L00942 {ECO:0000313|EMBL:GAF72452.1}; Flags:
                     Fragment;;  TaxID=412755 species="unclassified sequences;
                     metagenomes; ecological metagenomes.;" source="marine
                     sediment metagenome.;""
                     /codon_start=1
                     /transl_table=11
                     /translation="MDNQKYLGFYNGIIVQNNDPDYAGKVKVWVPHISPTVYAGWLSQ
                     VKEDKRFKFLGANVAQQFTMIVEELKQILPWADVALPLINEGATGRYAAVDQYGSISD
                     SNVRKYTHKNEKYNKQYSQNKDNIGEKPANLYEQTSTAVHDEFNTTNNNVNHVNPFAN
                     QYRPSSYSNCSKGEFGIPSVGAHVWVFFREGDVNFPVVCFASYGKMDWDSIYDSKHDY
                     PGNSENVKEIVGKYNHNVDKYRSKYVLNQKGGTLEIINTDHNEKVKITHYSGSFKEFN
                     NSVTSELATGNDQKLVLGDQYNTIKGNKNLVVNGDSDENIKGDRYVKVGNLNYNAFRE
                     WKSVMVESPSVPDTRQLFDIQRTGDQYVVYRGKTRELLRFNSTLQKYATIPTVNDVRS
                     YTVNAFTNTREIGEQTKAWFDNNDTSYKDKNNEDGKNYSVYALTNVVSSCTPSDDAEL
                     SEKSPSSMGSKASIDASKNILALLTTERINKLFKCEEQMGIGGSEIKSITKDKVETVG
                     LLFNDFGSIRIDKKGKYYASEMKISNATSFVNKTPSPLIEYVHVDNFPGGSYTVTANN
                     SYNLLVGAGGMNLKSFGGTNIGGTITNISGEQINIGSRNEINIVCDKRLNISADIISL
                     RQKHQKQIMVDSSLGVANNVIIGGKTYMEQEVFLHHVTAPREIQVTYPSVVYARPVEG
                     VSLGKFTVHLTGFQQGDHGIDADGTIEFKTCDKSIENSIVCTSHNHNFDNIPLTMMDS
                     NAAVREAAHKAEVDV*"
                     /db_xref="X0S973_9ZZZZ"
     gene            complement(190573..191082)
                     /locus_tag="PHAGE-A11--js4906-26-5_S28_scaffold_6_curated_
                     closed_complete_prodigal-single_252"
     CDS             complement(190573..191082)
                     /product="hypothetical protein"
                     /codon_start=1
                     /transl_table=11
                     /translation="MSKFKKPTPSTETSILDNITSATEKTGAKFINTVEQACEQLATA
                     VVGTIEGMVQSAVDTATGLVDKAGDTLSSAYDSVEDLFSGDTPVPGDEDFSDFLEDFD
                     EEAMYEASLEENCNLQSTMLEDATEKCNNLSAKEVKTLSENANASKQLSSSLAQSGAD
                     KVKGTVLNG*"
     gene            191173..191976
                     /locus_tag="PHAGE-A11--js4906-26-5_S28_scaffold_6_curated_
                     closed_complete_prodigal-single_253"
     CDS             191173..191976
                     /product="Putative uncharacterized protein n=1 Tax
                     =Campylobacter phage vB_CcoM-IBB_35 RepID=H6SU56_9CAUD"
                     /codon_start=1
                     /transl_table=11
                     /translation="MQIKVSHESPITLLEESKKYNDFDYALVHLFEKYPEYYNFFKKS
                     LLEGREVLLDNSIFELGTAFDSDKFAEAVKELKPTYYIVPDVLEDGIQTVKNFNEFIK
                     KYPDLPGKRIGVVQGKTYDELVECYKYMSDFADYIALSFNLSYYIARGRGNTKLERWC
                     NGRIAVIQDWINDGIWNWNKPHHLLGCSLPREFFYYVANNIYNIRSIDTSNPVMAGIK
                     GMRYAGDFGLDTKPEGLLADHLTVELTQDQKDDIFYNCKCFKSIIGRKD*"
                     /db_xref="UniRef100_H6SU56"
                     /db_xref="H6SU56_9CAUD"
     gene            191979..192260
                     /locus_tag="PHAGE-A11--js4906-26-5_S28_scaffold_6_curated_
                     closed_complete_prodigal-single_254"
     CDS             191979..192260
                     /product="hypothetical protein"
                     /codon_start=1
                     /transl_table=11
                     /translation="MGSIPDYNKQTEESIKFCTIIDKYCAELSKLCFKMLDDIDYLTK
                     TYNITKYRRRIEAAIQIHQEKRYTMAFELYVSILSDMTTEMYNPEGKVK*"
     gene            192262..192858
                     /locus_tag="PHAGE-A11--js4906-26-5_S28_scaffold_6_curated_
                     closed_complete_prodigal-single_255"
     CDS             192262..192858
                     /product="hypothetical protein"
                     /codon_start=1
                     /transl_table=11
                     /translation="MIKFSEFFVIYEAFEAMKSRMKQQYPSQHDMINYLFDKYEQFRN
                     AQQLLKKDKDLQQIIKKGIGYFKEVMDEYPDEPATKQTLMKKVVAENNEWVVIKVNNA
                     LECYRLAHGLGHWCIVADRDEEEGVDNQYWFDKYTEHGKWTMFIARRRAQFRKYDSLD
                     CICIMINASGCEHICIDADNDNIDISRIPNFIPLNQLK*"
     gene            192863..193399
                     /locus_tag="PHAGE-A11--js4906-26-5_S28_scaffold_6_curated_
                     closed_complete_prodigal-single_256"
     CDS             192863..193399
                     /product="Tax=RIFOXYD2_FULL_OD1_44_9_curated"
                     /codon_start=1
                     /transl_table=11
                     /translation="MRIAFTGPQGSGKSTILQQCKESDLFKGYEFIPSATRMLRDKYN
                     LKINQESNDITQMHIADWYQDQHMNYHYDNVVYDRCVLDGCVYTDYLYNHEKVTQEAF
                     DYIFGVFKKYINDYDVIFYTMPLPLVADGTRCMDEQYLKDIHETFQRYIKQYNINIKY
                     LKGNKKERFNTVVNQLKI*"
                     /db_xref="90033818"
     gene            193405..194085
                     /locus_tag="PHAGE-A11--js4906-26-5_S28_scaffold_6_curated_
                     closed_complete_prodigal-single_257"
     CDS             193405..194085
                     /product="hypothetical protein"
                     /codon_start=1
                     /transl_table=11
                     /translation="MKKLILITIASVASVFAFAQGNKNVQSEANGNAQQEQTAAVVNN
                     FTSFGNNWVEAGLGFAFQTDTGLIGYAKGNYNIFNKDVFNVDVTGGASYMDMHNQVFN
                     LNASIVPSYKFYTYKGIDITFYGNVDLGYGTFWLQDDGYSHISYAIGTGVEFAYQELF
                     VKPFYNWVNYELFSDYDTVRNHVVGVELGLKVTDNIATIASYSHWFVNTNTLDNEDRM
                     TIGVRYLF*"
     gene            194164..195138
                     /locus_tag="PHAGE-A11--js4906-26-5_S28_scaffold_6_curated_
                     closed_complete_prodigal-single_258"
     CDS             194164..195138
                     /product="PreQ(1) synthase {ECO:0000256|SAAS:SAAS00001352}
                     ; EC=1.7.1.13 {ECO:0000256|SAAS:SAAS00001352};; 
                     TaxID=1262849 species="Bacteria; Firmicutes; Clostridia;
                     Clostridiales; Clostridiaceae; Clostridium; environmental
                     samples.;" source="Clostridium sp. CAG:967.;""
                     /codon_start=1
                     /transl_table=11
                     /translation="MSIKEEQTNNVSRLLGQKVEYPTTYDKTILVREERTTNRKHLNI
                     EEGNLPFVGFDTWNAYEFTCLLNSGIPVAGILKLCYDCNSKYIVESKSLKLYLNSFNF
                     YKCGDTMYEAFENAIDIIKHDLSELLETEVSVNIDLILACSKSVTSWYSGSGNASVQD
                     LNKNPNTPAVWMLLNLWAVDTSFTGDVYNENPDLLKLSDNQPARTPQAYWSNTLFSRC
                     KVTKQPDHGDIYIYYDGDKRIDIRSLLQYITSLRNECHFHEEICETVYKRLYDLLDAP
                     ADLAVACLFARRGGIDINPVRASNKTLLNMLFGDLQNVNKLHAKSMKQ*"
                     /db_xref="R5KPN4_9CLOT"
                     /db_xref="UniRef100_R5KPN4"
                     /db_xref="ppn:Palpr_1336"
                     /db_xref="1.7.1.13"
     gene            195201..195671
                     /locus_tag="PHAGE-A11--js4906-26-5_S28_scaffold_6_curated_
                     closed_complete_prodigal-single_259"
     CDS             195201..195671
                     /product="hypothetical protein"
                     /codon_start=1
                     /transl_table=11
                     /translation="MNENNSIDDLITKRIKNNGEILEYYISIDNIFSENRDNIQHELH
                     ALDNTIKLLCIKIHNIYQEVISNCAYIATIDANKQKIFNKLQYTFSKANQLFNNKQFT
                     HAYNVYIKCLRQIVALNTNATVVGDPSNCDLNKLIINSNDIAIHTNSIYRFLNS*"
     gene            complement(195721..196134)
                     /locus_tag="PHAGE-A11--js4906-26-5_S28_scaffold_6_curated_
                     closed_complete_prodigal-single_260"
     CDS             complement(195721..196134)
                     /product="hypothetical protein"
                     /codon_start=1
                     /transl_table=11
                     /translation="MAKLRNLKIENEALAGINVADAAEIVVEITSTELNSENKSTLTA
                     AVTAEGSNSLSYAWYENDVLIGGNTSSIEVTVSGDAEVSYKCTVTATYDDGNKSKDSN
                     VIKLKKANSTPTPTEPMVGNRTLSEHLRMRLLGYI*"
     gene            196190..196696
                     /locus_tag="PHAGE-A11--js4906-26-5_S28_scaffold_6_curated_
                     closed_complete_prodigal-single_261"
     CDS             196190..196696
                     /product="hypothetical protein"
                     /codon_start=1
                     /transl_table=11
                     /translation="MPNLGFLNKINNMNTNNNTEIVKGDAFYDPFDSLTNRLFSIFDR
                     RGLMPSVFENTSTSYPYDHYMVTDEKTGKIKQQVFQVPVAGYFKNEVHVSVKNDNLKI
                     EMIPETKNEIPKKYIHKGIKKGKVYFEWYIKGVKPENVKTTIGNGMLTVTVDDCSPSS
                     EYTELEIK*"
     gene            196779..197165
                     /locus_tag="PHAGE-A11--js4906-26-5_S28_scaffold_6_curated_
                     closed_complete_prodigal-single_262"
     CDS             196779..197165
                     /product="hypothetical protein"
                     /codon_start=1
                     /transl_table=11
                     /translation="MYRFVAATNDFLDVDKNDVTENFNPHINTCKLIFKNCKYEVIQC
                     FSAFDCFNYIHNRNGCRIGVNDIDADYWFNELVTSKHANCYVKYSEPNFGSFQNVKVY
                     IEYPNNKIERIEKDGTITSIKKLPWK*"
     gene            197125..197499
                     /locus_tag="PHAGE-A11--js4906-26-5_S28_scaffold_6_curated_
                     closed_complete_prodigal-single_263"
     CDS             197125..197499
                     /product="hypothetical protein"
                     /codon_start=1
                     /transl_table=11
                     /translation="MEPLPVLKSFPGSNFAFNDNLMIHVGCITTCVKIKNNIEQEYDR
                     KICKMIIEIISQIDELLQLFDQDDILKHSVLYDYKRFLKRKEHAKQLHFECDYIQAFN
                     EYYKLLKDLINYITLNTISYTK*"
     gene            197496..198161
                     /locus_tag="PHAGE-A11--js4906-26-5_S28_scaffold_6_curated_
                     closed_complete_prodigal-single_264"
     CDS             197496..198161
                     /product="hypothetical protein"
                     /codon_start=1
                     /transl_table=11
                     /translation="MNTIEESYEEVLINETYSRWKAIFKNQSTPVNDNGDTMLDLITR
                     HQILHNLHRLPSEIDNIDKMFPKGDYQHFIDIMSKYTKEDELTKADMKKKIIFSINGY
                     DVYKIDSYKECTLVASGTWWCIANDETNDTVNGKEMFNKYITKLGGEVYIARKQGHLY
                     DIKFDFAIFICYKSGWYIYNGTNQQVTNQQELNEMKQEGIPVNKILLIHPDKQVIFEY
                     QQF*"
     gene            198169..198465
                     /locus_tag="PHAGE-A11--js4906-26-5_S28_scaffold_6_curated_
                     closed_complete_prodigal-single_265"
     CDS             198169..198465
                     /product="hypothetical protein"
                     /codon_start=1
                     /transl_table=11
                     /translation="METNTLHYTMYIMEKTEQKLKLAKCRQDNNLPFPPDDLINPPEK
                     DDPPPLGQIWIYTCPKCGGKMSTYENWNSITPAPITCSKCGYTIQGKMEVCGWW*"
     gene            complement(198630..200201)
                     /locus_tag="PHAGE-A11--js4906-26-5_S28_scaffold_6_curated_
                     closed_complete_prodigal-single_266"
     CDS             complement(198630..200201)
                     /product="Precursor of major head subunit n=3 Tax
                     =Prochlorococcus phage P-SSM2 RepID=Q58ML9_BPPRM"
                     /codon_start=1
                     /transl_table=11
                     /translation="MNKNRFVKQGQAYINPSKVKQLCEKWAPVLNFESASVAPITNDR
                     TRINTAMLLENQERYCLTEGNVAGDGGVFGTGASSWGSDWNAKGTPGADVYAPKDARL
                     PKILIPMIRRTFPELISNEIVGVQPMGGPVGLAFALRYKYSTESLGYGIDGKFNPGNA
                     DNKNTPIKDFGNKGGWGISEEAKTQLGETKPFANEIGYQKLDTRFTGASAGYLSGMAD
                     TAAITDADLTAAGGEAADRWNFAEEDAGVAALLNDYEITGNIPQVEISFEKTAVTAGT
                     RRLGARWSVELEQDLKNMNGIEIDAELTGAMSYEIQAEIDREMITRILQVALNAKQFC
                     FWNAASADARWSMERSRDFYQHLILEANKIGLRNRRGSANFIVCTPTVAAMIEAMPEF
                     VGGPVNGNVDTQPVGIAKVGSLARRFNVYRDTRTPVQTGEYGYHPAARTPVEYALLGF
                     KGSEYYDTGLIYCPYIPIMVQRTIGSNDFAPRVGMLTRYGVVDNIFGANLYYSVIICK
                     NLNKGFTPGVQVKYF*"
                     /db_xref="UniRef100_Q58ML9"
                     /db_xref="R9S985_BPPRM"
                     /db_xref="Q58ML9_BPPRM"
     gene            complement(200371..200745)
                     /locus_tag="PHAGE-A11--js4906-26-5_S28_scaffold_6_curated_
                     closed_complete_prodigal-single_267"
     CDS             complement(200371..200745)
                     /product="Uncharacterized protein n=1 Tax=Psychrobacter
                     arcticus (strain DSM 17307 / 273-4) RepID=Q4FTG9_PSYA2"
                     /codon_start=1
                     /transl_table=11
                     /translation="MFTQTDKLIFEAYSLSALDDKLNDIKKSDAGYVYKNLDKLPKDT
                     GDLKLLINLFKDWYNGVYREIPWYSIAAIILGFLYLLSPVDLVPDMIPVLGQIDDAVV
                     IRWILTHIAKQDLNKYRQFKTK*"
                     /db_xref="UniRef100_Q4FTG9"
                     /db_xref="par:Psyc_0836"
                     /db_xref="Q4FTG9_PSYA2"
     gene            complement(200747..201136)
                     /locus_tag="PHAGE-A11--js4906-26-5_S28_scaffold_6_curated_
                     closed_complete_prodigal-single_268"
     CDS             complement(200747..201136)
                     /product="dps; starvation-inducible DNA-binding protein"
                     /codon_start=1
                     /transl_table=11
                     /translation="MLKIIVYLEAIRLAAKQLHYNVKGSNFYSDHLMMDEIQSDIGDF
                     VDEIKENVYMRSGKQVPYEHQIYENVLKILPTEIDLKHLRSLIVSCMDHIDEVSENSV
                     KACDSDLLGKIASNLAKSLGFLNNRLA*"
                     /db_xref="arp:NIES39_R00600"
     gene            complement(201139..201693)
                     /locus_tag="PHAGE-A11--js4906-26-5_S28_scaffold_6_curated_
                     closed_complete_prodigal-single_269"
     CDS             complement(201139..201693)
                     /product="hypothetical protein"
                     /codon_start=1
                     /transl_table=11
                     /translation="MNKEELKNNLKSITDKFVGKENNEETRQQVLDTLRDFLEPIVTK
                     YINMKYNIIVNEEGVDVYKYDDYDEKYLKVEIECMKDNSQIVDKLNDEKYIESLKTMI
                     KSNIGNVVPEFKGFECGVDFNDGVDITFTKTAPSMSDEEFKRISEAATDALTDMELKG
                     YDIECELRGVENVHLNNSKGNNKK*"
     gene            complement(201753..202040)
                     /locus_tag="PHAGE-A11--js4906-26-5_S28_scaffold_6_curated_
                     closed_complete_prodigal-single_270"
     CDS             complement(201753..202040)
                     /product="hypothetical protein"
                     /codon_start=1
                     /transl_table=11
                     /translation="MTKLLDQLQTTLHEQTILQRIADMLKVSDIPQQVIDRHWGELFD
                     KENRNKIENEIKSYFNRMIKSYLDFYEINKKVNCNVEYSIDGEIQINVIYE*"
     gene            complement(202024..202290)
                     /locus_tag="PHAGE-A11--js4906-26-5_S28_scaffold_6_curated_
                     closed_complete_prodigal-single_271"
     CDS             complement(202024..202290)
                     /product="hypothetical protein"
                     /codon_start=1
                     /transl_table=11
                     /translation="MMEVSKDNSTIVLNNAMLVESKPGLYANALTFMCGDAIIKLEYM
                     LKGVEEMQYRLKPPTDVLSAFTTKILNKKLRIVIEEDIEDDKIA*"
     gene            complement(202300..202578)
                     /locus_tag="PHAGE-A11--js4906-26-5_S28_scaffold_6_curated_
                     closed_complete_prodigal-single_272"
     CDS             complement(202300..202578)
                     /product="hypothetical protein"
                     /codon_start=1
                     /transl_table=11
                     /translation="MIDINKIETIDTNNVKSIVSELLHIYDNLWDLFIELSLKFSDEL
                     TEKQTLCLSILNTVCKKDIDEWIQRKKKEGFTENESKEKIVFSKLCKE*"
     gene            complement(202571..202765)
                     /locus_tag="PHAGE-A11--js4906-26-5_S28_scaffold_6_curated_
                     closed_complete_prodigal-single_273"
     CDS             complement(202571..202765)
                     /product="hypothetical protein"
                     /codon_start=1
                     /transl_table=11
                     /translation="MTEEELEYIVDNVLEKLDIISEDEIEYIWLVNKWYNGFEENETE
                     EKVKFDKLCKKFNIWNLYND*"
     gene            complement(202762..202962)
                     /locus_tag="PHAGE-A11--js4906-26-5_S28_scaffold_6_curated_
                     closed_complete_prodigal-single_274"
     CDS             complement(202762..202962)
                     /product="hypothetical protein"
                     /codon_start=1
                     /transl_table=11
                     /translation="MKSKINHRIRKLHTVIVDGKKMKLTAKQIKELKCNELIVVIEQK
                     TCLPISEKTDFYGIIFCEDEMR*"
     gene            complement(202963..203181)
                     /locus_tag="PHAGE-A11--js4906-26-5_S28_scaffold_6_curated_
                     closed_complete_prodigal-single_275"
     CDS             complement(202963..203181)
                     /product="hypothetical protein"
                     /codon_start=1
                     /transl_table=11
                     /translation="MENADDMDDVMKKCEGISVDLSVSVEDADISFFDNIITLPLPVG
                     VIDKSNKPITLPCTLSAIDDQIILFTNK*"
     gene            complement(203182..203475)
                     /locus_tag="PHAGE-A11--js4906-26-5_S28_scaffold_6_curated_
                     closed_complete_prodigal-single_276"
     CDS             complement(203182..203475)
                     /product="Thioredoxin n=1 Tax=Dorea sp. 5-2 RepID
                     =R9NCT3_9FIRM"
                     /codon_start=1
                     /transl_table=11
                     /translation="MQKLNKTNFKETIKSTEPVLVKFSSNWCNPCKLVGKLLDEMQKT
                     LPKTYEVDVDENMELCEEYKITNIPVIMLFKSGEMLKKHVGLMGKEEIEQFVE*"
                     /db_xref="UniRef100_R9NCT3"
                     /db_xref="R9NCT3_9FIRM"
                     /db_xref="aoe:Clos_0653"
     gene            complement(203477..204058)
                     /locus_tag="PHAGE-A11--js4906-26-5_S28_scaffold_6_curated_
                     closed_complete_prodigal-single_277"
     CDS             complement(203477..204058)
                     /product="hypothetical protein"
                     /codon_start=1
                     /transl_table=11
                     /translation="MTQKTNKTLESSESANKSHFVVKIVNNKTGEETSTKQYIDITAY
                     VNSKITSKCDEFNFYDIIKPMFDTLMKQLNICFNTEILPWHDEKLDLFFKNIDNKINT
                     YNLQEINNIENIFEVNDYTFVICDETFNIINDILLRYKILKRILFCKQYLNNVENMIK
                     TEEKAFYPGYYTLNYGVLEFVTDIKKLIEKHYI*"
     gene            complement(204039..204569)
                     /locus_tag="PHAGE-A11--js4906-26-5_S28_scaffold_6_curated_
                     closed_complete_prodigal-single_278"
     CDS             complement(204039..204569)
                     /product="hypothetical protein"
                     /codon_start=1
                     /transl_table=11
                     /translation="MLDLNLKVKIKNNKTGEEKTSSTIIHLETFIQNSLDFDNLFRFG
                     NVYLQGLFKFAMKSLNINLCNSDESRLLDIVNTIDKDFSNGVVYESGDRDFHISDYTF
                     TICGETFETIEAVLFSCKLRKGILALNKNADNVIELVNHLDYNSKGKSYNIACELESV
                     NFLLERILKEYDTENK*"
     gene            complement(204572..206560)
                     /locus_tag="PHAGE-A11--js4906-26-5_S28_scaffold_6_curated_
                     closed_complete_prodigal-single_279"
     CDS             complement(204572..206560)
                     /product="hypothetical protein"
                     /codon_start=1
                     /transl_table=11
                     /translation="MKPMLAGSYVSDTNNPIKTPWGLTSDKGKVNYKMIDLNSTEMSL
                     QQLDETASEKSLPDDVYSVDELVEYKKWYSQAAKNKLQISQTCKDWFEGVFALLIPFG
                     VDYYKTKYRDTSLYNIKPVNFSIDILKEIASFAKHLKQDVNEIIYIKLIRRINQKEMT
                     KLKEVNTYTLEELKWYKFWCDNNIVIKPSLDSKFKEALDEESKTEIEFDLDDLKLIKV
                     GADNYYDYHVRDDYKMSIEEDDILDKLDARISFLRKKIIHQYTKDVNSPVKSSAEDEE
                     TVSNTYVEEQEEKWTIMHLHTYSTTNIYWINKWCENILKVTESLKYKCDDASREIFKL
                     TGKKPEAVDTIPYIDVYVFFSLKELKEIRNYASMYYSSNEKTVEAKDTLYDINLRIKY
                     LEKQSEKILDALRKGYDETQAVMLETNTYNRNDIDWYAEWVLDKFLINNTISNIILCC
                     MKTLNEVDSTGKHPNTTICYMHLEDLKEIRKYVNIHYYDLNHDFPDRKRSDKEIIALC
                     RLDEKIAFMEEYKDAKLKFYVEKEEKMKKEAETNCKPATEIDCKSENSNAFIMCECRG
                     IATGMCDVELRLSNVIRECIEHRYDVEYKYNDNCISKGYFQSGKMIHNLKNNTVFFKI
                     EFVSTNDDCEFDIYSKNLDLKAIRFDDKTNTLHLQENN*"
     gene            complement(206557..206892)
                     /locus_tag="PHAGE-A11--js4906-26-5_S28_scaffold_6_curated_
                     closed_complete_prodigal-single_280"
     CDS             complement(206557..206892)
                     /product="hypothetical protein"
                     /codon_start=1
                     /transl_table=11
                     /translation="MIFVDEYPYFDVRNLINLPPKAELVKTIIDDLFSYGYEFLTTSD
                     IDEYVEAVNCRLHTHYHRFFDDHEYRFEANYSDNNLTLDLYRGGELYELHSLLDTIVN
                     NIQKEWENL*"
     gene            complement(206896..207174)
                     /locus_tag="PHAGE-A11--js4906-26-5_S28_scaffold_6_curated_
                     closed_complete_prodigal-single_281"
     CDS             complement(206896..207174)
                     /product="hypothetical protein"
                     /codon_start=1
                     /transl_table=11
                     /translation="MNYNRYTDFPEFEKITTDNFIITEINVLDEFGGGMMMYNSHTYN
                     CSRFVIHSIQHPENTFYVVFDDFNKGFVVKDNKEYTFANYEEFKNIVY*"
     gene            complement(207174..207563)
                     /locus_tag="PHAGE-A11--js4906-26-5_S28_scaffold_6_curated_
                     closed_complete_prodigal-single_282"
     CDS             complement(207174..207563)
                     /product="hypothetical protein"
                     /codon_start=1
                     /transl_table=11
                     /translation="MNKFEKYFNEYYSNARFVRWYTENLAMIRKQYQREVVESFLFVN
                     NFSLQEKKFYDFQITYHFEYFPNKQGKIVRQYHEFELQFSNSKLGDFEGSVFNFDKPV
                     YRLDVFRKKAFKLVYALTNNPTIKKFI*"
     gene            complement(207556..207948)
                     /locus_tag="PHAGE-A11--js4906-26-5_S28_scaffold_6_curated_
                     closed_complete_prodigal-single_283"
     CDS             complement(207556..207948)
                     /product="hypothetical protein"
                     /codon_start=1
                     /transl_table=11
                     /translation="MYNKIMYKLKTTKRYFNNQVVIIRESFECDFVVERFYYKVNDDN
                     IHDIERYNKETPLFTVRYSFVRENNNQKLYHHVDLQTPLATGVWFNISTSRLDTARNI
                     ILKYFWDKITTATIATGYVLNKRVLIDE*"
     gene            complement(207953..208333)
                     /locus_tag="PHAGE-A11--js4906-26-5_S28_scaffold_6_curated_
                     closed_complete_prodigal-single_284"
     CDS             complement(207953..208333)
                     /product="hypothetical protein"
                     /codon_start=1
                     /transl_table=11
                     /translation="MNKPKITKRYFNNQVVMFRISHKDFVMEKFYHIANDHEIHEEGK
                     DTYHPIFTIIYGFARNKNNKKNYWHAKIVTAFGEYTTATIAAATPRLDRIRNKILNQI
                     WEKSAMIAMATGYILDKKEITDER*"
     gene            complement(208338..208703)
                     /locus_tag="PHAGE-A11--js4906-26-5_S28_scaffold_6_curated_
                     closed_complete_prodigal-single_285"
     CDS             complement(208338..208703)
                     /product="hypothetical protein"
                     /codon_start=1
                     /transl_table=11
                     /translation="MEKCKFTKKYFNNQIVMFRYSCNDHVVEKFYHIEDDYETDAYRN
                     IDDESDKAIMSIYYAFARDGYNQKKYYQAIVNTAFGEFKMEYFPSTTRLDGIRNKVFK
                     TILDKLYSLQIVSLNLGVK*"
     gene            complement(208716..209438)
                     /locus_tag="PHAGE-A11--js4906-26-5_S28_scaffold_6_curated_
                     closed_complete_prodigal-single_286"
     CDS             complement(208716..209438)
                     /product="Thymidylate synthase flavin-dependent n=1 Tax
                     =Roseburia sp. CAG:309 RepID=R6ZVN3_9FIRM"
                     /codon_start=1
                     /transl_table=11
                     /translation="MQIINPSVNILAHTKLINDDTPSSPSKLIELAMRNCYKSEDKIT
                     ENSYKKIIPSVVSLGHTSTIEHVNFTFRIITSRDVLQELVRHRIASYSVESTRYCNYT
                     SDKKGMQFIKPAFVSNEDLDKAIELYKYSKSDLEKLLNSDKISNDIKCIFRWLEDIKT
                     AETSYNYMIKNGWKPQQARAILPGCLKTEIVMTMNCRSLLNFIKLRTSNSAHPDIVVV
                     AKEIEKIVTEICPEIFGNNKLK*"
                     /db_xref="UniRef100_R6ZVN3"
                     /db_xref="A0A0F9ELL5_9ZZZZ"
                     /db_xref="clt:CM240_2226"
                     /db_xref="R6ZVN3_9FIRM"
     gene            complement(209527..210420)
                     /locus_tag="PHAGE-A11--js4906-26-5_S28_scaffold_6_curated_
                     closed_complete_prodigal-single_287"
     CDS             complement(209527..210420)
                     /product="Marine sediment metagenome DNA, contig:
                     S01H1_L06107 {ECO:0000313|EMBL:GAF71370.1}; Flags:
                     Fragment;;  TaxID=412755 species="unclassified sequences;
                     metagenomes; ecological metagenomes.;" source="marine
                     sediment metagenome.;""
                     /codon_start=1
                     /transl_table=11
                     /translation="MSEKLNNLLNKLGAEVLSEDAKAQIIKQFEDLIAEKAQIHVKNA
                     KEKLDAEHSQLLEKLLANIDADHAKKFKIAMEGLDKKYAKKLKACQSKFNKCINEDAK
                     TFKAKLTAGVSMFLEQALRDFIPTEMIAESVQAKQNEKMLNELRKVLGVDLAFANELT
                     VNAFKKQRAQINESKAKAAKLSKQYSVLKEQVKKQNTALLMEKVYDKLNDADEKAFMK
                     RRMAGKPMDYIKENFDYVLKLYRNEKDVIQEDVKETAKQKVLNEKDQKGEFIKQLPKQ
                     PRVIQEQADPIMQSYLSGLAE*"
                     /db_xref="X0T5L1_9ZZZZ"
     gene            complement(210423..210572)
                     /locus_tag="PHAGE-A11--js4906-26-5_S28_scaffold_6_curated_
                     closed_complete_prodigal-single_288"
     CDS             complement(210423..210572)
                     /product="hypothetical protein"
                     /codon_start=1
                     /transl_table=11
                     /translation="MGVKNKDISKLIKLVMENKYNSAKKVLTKIALERTAKRINTEYQ
                     KLISK*"
     gene            complement(210586..211260)
                     /locus_tag="PHAGE-A11--js4906-26-5_S28_scaffold_6_curated_
                     closed_complete_prodigal-single_289"
     CDS             complement(210586..211260)
                     /product="Prohead core scaffold and protease n=1 Tax
                     =Synechococcus phage S-PM2 RepID=Q5GQN2_BPSYP"
                     /codon_start=1
                     /transl_table=11
                     /translation="MKLIAEAAFDVSDYKTVIEENKIGSEKHVYIVGPYMAANEVNRN
                     RRIYDLDEMLSESIRYGKEFISQNRAYGELNHPATPDVDLGRACHMVLELKQDGNVFT
                     GKSKVLSTPCGTIVKNIIEDGGKVAVSTRALGELIPEDNDINRVKSMRLVAVDVVHDP
                     SCIRAFVNGILESKEYNITENGVDEVVYNGFERSLHHLPSHTDAKKEYIKENIMSFLK
                     ELTSNL*"
                     /db_xref="UniRef100_Q5GQN2"
                     /db_xref="Q5GQN2_BPSYP"
     gene            complement(211302..211823)
                     /locus_tag="PHAGE-A11--js4906-26-5_S28_scaffold_6_curated_
                     closed_complete_prodigal-single_290"
     CDS             complement(211302..211823)
                     /product="hypothetical protein"
                     /codon_start=1
                     /transl_table=11
                     /translation="MISYSKLNQQFKKQKLHYQYFHCQSQSDKYKLAEFIYNNTDNFV
                     MNTFALLWENRKFWKKWQPLVAFDENGKMIGIHAFAEKEINNKKYLKTYYIVTSKECR
                     GKGIAKQLTLQVINDFKELYSDFFVNSIQNSDGDKFYGKFITDKPTKKINEFGTIDML
                     FKNKISKILKNNK*"
     gene            complement(211856..213115)
                     /locus_tag="PHAGE-A11--js4906-26-5_S28_scaffold_6_curated_
                     closed_complete_prodigal-single_291"
     CDS             complement(211856..213115)
                     /product="Transposase, IS605 OrfB family n=1 Tax
                     =Methanohalobium evestigatum (strain DSM 3721 / OCM 161 /
                     Z-7303) RepID=D7E695_METEZ"
                     /codon_start=1
                     /transl_table=11
                     /translation="VIKAYKYRLYPTKNQEELLLKHFGCVRYIYNWGVDFKTKYYKET
                     NKNIGYMQLSGKNGALSKLKNENEWLKEVNSQSLVSALGNLDRAYTNFFSHRAKFPKF
                     KKKSSKQSFQVPQHGWFDTKNNRLYIPKFKDGIYCKIHRKLPTGRQGTITISKNPSGR
                     YFASVIVEIDEPLKEKSSPIKETTIGIDFGLKTFLTTSKGEKIDSPEYLKQSLAKLQT
                     LSKKHSKKQKGSKNREKERIKLARLYEKISNQRLDFLNKLSSKLISENQTICIEDLNL
                     QGMSKLWGRKINDLSYCTFTQILLYKSVWNGKNLIKIGRFEPSSQICSHCGYRNYNLK
                     ITDRTWICPECGSKLDRDINAAINIRDFGLNEFNLRQELSEVKPLERKALTKRNRKKS
                     SSETGLDELGKKKSHSEMEARVVLATL*"
                     /db_xref="UniRef100_D7E695"
                     /db_xref="mev:Metev_0187"
                     /db_xref="D7E695_METEZ"
     gene            complement(213174..213563)
                     /locus_tag="PHAGE-A11--js4906-26-5_S28_scaffold_6_curated_
                     closed_complete_prodigal-single_292"
     CDS             complement(213174..213563)
                     /product="Uncharacterized protein {ECO:0000313|EMBL
                     :KGP75628.1};  TaxID=1536651 species="Bacteria;
                     Firmicutes; Clostridia; Clostridiales; Peptococcaceae;
                     Desulfosporosinus.;" source="Desulfosporosinus sp.
                     Tol-M.;""
                     /codon_start=1
                     /transl_table=11
                     /translation="MKQFLKYAFRWQLSSIVLAPCIYFLPGNAIIAAVVSNLVGASIF
                     FWVDKFLIFKDKEYIKQKTIENCGVDNIFKNANYIKQKQIEKFGSVASQRHMSKEVVS
                     ILNNKQLFIQFVDNNNVKSIDGVCNKD*"
                     /db_xref="A0A0A2TMD4_9FIRM"
     gene            complement(213560..214102)
                     /locus_tag="PHAGE-A11--js4906-26-5_S28_scaffold_6_curated_
                     closed_complete_prodigal-single_293"
     CDS             complement(213560..214102)
                     /product="Transcriptional activator, adenine-specific DNA
                     methyltransferase (EC:2.1.1.72)"
                     /codon_start=1
                     /transl_table=11
                     /translation="MIDKKYNIIYADPPWSYNDKLLGKSGACNKYDVMNLQDICNLNV
                     SQIAADNCILFMWVTMPHLEDAFKVISSWGFTYKTCAFTWVKQNKKSDSLFWGLGRWT
                     RSNPELCLLAIKGKPKAISHSVHSVILSKLEEHSKKPDETRDRIIQLCGDLPRIELFA
                     RQKTEGWDVFGNEVESDIHL*"
                     /db_xref="rix:RO1_35810"
                     /db_xref="UniRef100_UPI0003B66B92"
                     /db_xref="A0A0D8IVM3_9FIRM"
                     /db_xref="UPI0003B66B92"
                     /db_xref="2.1.1.72"
     gene            complement(214150..216282)
                     /locus_tag="PHAGE-A11--js4906-26-5_S28_scaffold_6_curated_
                     closed_complete_prodigal-single_294"
     CDS             complement(214150..216282)
                     /product="Oxygen-sensitive ribonucleoside-triphosphate
                     reductase-like protein id=4407920 bin=GWF2_TM6_28_16
                     species=GWF2_TM6_27_16 genus=GWF2_TM6_27_16
                     taxon_order=GWF2_TM6_27_16 taxon_class=GWF2_TM6_27_16
                     phylum=TM6 tax=GWF2_TM6_28_16 organism_group=TM6"
                     /codon_start=1
                     /transl_table=11
                     /translation="MAKTALKINYPDFEVESVIDPEFKKDLDKITHDHLTESNTARTI
                     RNIRKNISATIKANYGIADKEQLTKITDGLLKIHGLHEDNFDFMKNFEDGVKDTSIVD
                     HTIDANANKNEKVMVGYLNEVLNPGKKLIGMDMLYRTMKDLYGRKEAKKLTGEMYSLS
                     LGLSDSTSILVPYCWALDASKLVTVGRDFGVLPSKPCKRVSSYISSLCETIHQMSAHL
                     AGAIAIGTFFLDLAHICIYKERRTLDELKNDKRFRKYVENELQQFIHSVNHLSRNGVE
                     SPFTNVSIFDSIKLKMLIGEDNYGWYFENHKAISTDNDLKDKMSNEQFQQYVIDYIME
                     LQNLYMDFFEKGDPLNNGLPYRFPVSTVNFSKSDELKIEDDKFIKAFCKRDVSRFNIF
                     GSKGTKIASCCRLCNNGELLEVASQVNSFGGGGSVSMGSHRVCTINFQRIALECNSID
                     DYYNILRTRVEEAAKILRAHKLLILKLTEQGFESFISNGYINPNRLFSTFGMLGIYEA
                     KKTLQQRFDISNDVDITNEILVRFNQWVNEISKQYGIIGNIEQIPGETFAVRLAKADQ
                     LIYSYGDDYYKLYANQFCPLYEDFSLFEKLESDGKYNQLLTGGGIVHIQVTSDTTPQQ
                     NEALIRKACSVGCEHFAINKVFSKCKKCGHVVNYKETTCHECGSEEFAYMTRVVGFFT
                     PVDSWNKTRREWEFPRRHFTDMSVLKQS*"
                     /db_xref="gwf2_scaffold_66_188"
                     /db_xref="A0A0G0AZF6_9BACT"
                     /db_xref="dae:Dtox_3904"
     gene            complement(216287..216787)
                     /locus_tag="PHAGE-A11--js4906-26-5_S28_scaffold_6_curated_
                     closed_complete_prodigal-single_295"
     CDS             complement(216287..216787)
                     /product="Anaerobic ribonucleoside-triphosphate
                     reductase-activating protein
                     {ECO:0000256|PIRNR:PIRNR000368}; EC=1.97.1.-
                     {ECO:0000256|PIRNR:PIRNR000368};;  TaxID=469621
                     species="Bacteria; Fusobacteria; Fusobacteriales;
                     Fusobacteriaceae; Fusobacterium.;" source="Fusobacterium
                     periodonticum 1_1_41FAA.;""
                     /codon_start=1
                     /transl_table=11
                     /translation="MNLVNFDCTFIDYPSPTDWANIYYFSGCSHFCKSCQNQELQNCN
                     VGNYYTVEALNTLISTNSKKNQTNKVVFSGGDPLHPHNINDIKYFLQLYGSLYDICIY
                     TGYDINYVKQNEITNFKFIKCGKFDETTKRESGNFEDKFILASPNQNFYDSNYRQISK
                     EGILIY*"
                     /db_xref="D6LF55_9FUSO"
                     /db_xref="UniRef100_D6LF55"
                     /db_xref="bdh:GV66_08565"
                     /db_xref="1.97.1.-"
     gene            complement(216871..217263)
                     /locus_tag="PHAGE-A11--js4906-26-5_S28_scaffold_6_curated_
                     closed_complete_prodigal-single_296"
     CDS             complement(216871..217263)
                     /product="hypothetical protein"
                     /codon_start=1
                     /transl_table=11
                     /translation="MTDTEYENTIKDVCSRINELEHLIYKGNGKPALIVQISELQHQV
                     ATLSENFDSRFVSLSETLNMKFANMNAILKNYNDNVNGVKRELQEHIDKTEDYKAQTS
                     NNKTAVIVAVIACIGAILSNVVAVSFAR*"
     gene            complement(217276..217995)
                     /locus_tag="PHAGE-A11--js4906-26-5_S28_scaffold_6_curated_
                     closed_complete_prodigal-single_297"
     CDS             complement(217276..217995)
                     /product="hypothetical protein"
                     /codon_start=1
                     /transl_table=11
                     /translation="MQTFEEFYKVFDEQYVVEEGMLRNIATGTLLGASLLGGINQADA
                     ASKTYDNPVTTQTVKVAKLSPAMSKFAEIWAKHYNAEKSDKTKWAKQELSTRTSLPNA
                     RLTKAMDKAAKCFVGDAGLSYDDIIKLLKYTGRLESNYLSTNLQSKSGAFGYWQVLAS
                     TAQDRLTDGAAYFGKNFEKQFGKGSLKKFQKLTFKQLQYKLKTDPDFCAAMSAVKWVT
                     IAQQLKNKQTHVLTNMCKTLK*"
     gene            complement(218163..218465)
                     /locus_tag="PHAGE-A11--js4906-26-5_S28_scaffold_6_curated_
                     closed_complete_prodigal-single_298"
     CDS             complement(218163..218465)
                     /product="hypothetical protein"
                     /codon_start=1
                     /transl_table=11
                     /translation="MKTFLEFFKTFLQEEYDYTNVKNPSTGKYLPRDDNKHSYLTGIN
                     QPAGGNIAFTPGENEETIKPKKSKNRKKHDTKRTNDRTTNKVHLSRTNSNRNSKCN*"
     gene            complement(218440..218871)
                     /locus_tag="PHAGE-A11--js4906-26-5_S28_scaffold_6_curated_
                     closed_complete_prodigal-single_299"
     CDS             complement(218440..218871)
                     /product="hypothetical protein"
                     /codon_start=1
                     /transl_table=11
                     /translation="MIYIKPAVKIKKLLKEYDIDIRALQYALTYILNCCATKYCDKTY
                     ILKIACRKCSKNYGLYEFDKRRILICSSVPDKDTFIQTLLHEFRHWIQHNVDKIEPVA
                     IISKGIKYENNAYEQQCLTFEQLTEPLKYLMTLYEDISRIF*"
     gene            complement(218872..219348)
                     /locus_tag="PHAGE-A11--js4906-26-5_S28_scaffold_6_curated_
                     closed_complete_prodigal-single_300"
     CDS             complement(218872..219348)
                     /product="hypothetical protein"
                     /codon_start=1
                     /transl_table=11
                     /translation="MTEEESKQEMDALLDELHAAPTKIKQTTEVFRLSGGDLKQFLLD
                     QSGQLIKTSIDCVNNYKELLGCNPDFKEAGTLAELIKAASTTIETLNKVYIQDERTKS
                     ATDVENIRANVKREISKQTAANNEGVVIKMTRKDLMNAIFNQTKTIKQEDEKIIDV*"
     gene            complement(219354..220094)
                     /locus_tag="PHAGE-A11--js4906-26-5_S28_scaffold_6_curated_
                     closed_complete_prodigal-single_301"
     CDS             complement(219354..220094)
                     /product="hypothetical protein"
                     /codon_start=1
                     /transl_table=11
                     /translation="MVINNAYNQNLNKQYQLISKYHSVLLTYKGVDSDVYTFTHCNGI
                     KVQTQQLPLYDTNMFYVSTINICDSSQINVVTNNWFHTNDIETRICDVNSLTAETASA
                     YTHVHGNGDCVATKYFVDWQKENIRKKFNKQMKDEGLRYIGHLITNSDKLSAANYVLG
                     IFNASIGDNSEVQDKTFTFKFGDVIQNYVMGSDSRNIQAYITCGFVAINNDSTSMKNI
                     RNDDDRITSLIGFRKQYIVKIDEMLKEE*"
     gene            complement(220084..221016)
                     /locus_tag="PHAGE-A11--js4906-26-5_S28_scaffold_6_curated_
                     closed_complete_prodigal-single_302"
     CDS             complement(220084..221016)
                     /product="hypothetical protein"
                     /codon_start=1
                     /transl_table=11
                     /translation="MILKNIHIGNINVSDTYGNVVHINNNINSLYLSTSSMYKLYDGN
                     GYKIPFSFSYGRCVVVDGVIDTNFKFDTSDVMFGFDNCEYNTLTNITSTATINNILTA
                     YQTTVSGAHDQLVADTKIRNTGVVNHTLTGLPSHPLSNKDTLTNEYDAIANYEYLSFK
                     TNQLKDEFIDYAKSFANPKDALVVAYNNTGKSVDFTISNSQLSTRDKERNKLTVAIIG
                     TLVSYIGESDLYAKLYIKHSAQQTPEKLQEQHVKAYASTGKGGDAECSINVMFLAVTD
                     VDINKLYTVYMECGGNVGAASITVLCGEVIDYGN*"
     gene            complement(221013..221807)
                     /locus_tag="PHAGE-A11--js4906-26-5_S28_scaffold_6_curated_
                     closed_complete_prodigal-single_303"
     CDS             complement(221013..221807)
                     /product="hypothetical protein"
                     /codon_start=1
                     /transl_table=11
                     /translation="MAKQDILQSLEYRQIKDTYHSVLFADNDGSKLNKSPTIYNGDGV
                     IMPFSFSANTITLSGVNINCDDTLNHVGENTTRIVTTKTNKLYTQTLILSSPTGNNIT
                     YQNTFNTNDKNIIPNKIVTPPFIDSYAYGATAFNNISSDFTSPNCTHKDRDDGYKSLK
                     FTISDADYNNHYVVIIAMVMVAMYETEGNISLQLNDTVIQKKWFRMAVSGGYGGGGRV
                     PITYVYTIPPNSSTLKSGENILKVFADNSHMTVYFSDIAILHGASI*"
     gene            complement(221826..223532)
                     /locus_tag="PHAGE-A11--js4906-26-5_S28_scaffold_6_curated_
                     closed_complete_prodigal-single_304"
     CDS             complement(221826..223532)
                     /product="Uncharacterized protein n=1 Tax=Sulfurimonas
                     gotlandica GD1 RepID=H1FVF5_9HELI"
                     /codon_start=1
                     /transl_table=11
                     /translation="MSRYFDKVINIILEGRFVTAKRDNTRTLFANQTVHPPIKQDESQ
                     GLYYFSRADTLRQAQNAIDDGKPFFIAGEPGVSKSVSIKQLAQKQAQKMGRTYVVWND
                     LDAHTREALVQRTPEAEAERKKYYVLMDIRTNLLSKEDATGIPDVMNTLEYTKYRPMI
                     WLHYATFPGTAGMIFFDEMNQGTEDVLKSLMQLFLDRQIGDNRIADGWAIAAAGNVGS
                     KFGNTEIPIALRQRARMLGMTVTSKEWTEYAKNVGIDDLIIAFVNSGFKRLSDGSESN
                     PYLVQETDLEGKQMEGGASPRSIEEFSKVYTKIYKKFEENPNFSAIDEIKQAAMSIIS
                     KEWADDFIAFAKFAGKFDNEKFQEDLDLYVNEPGKYIAKYGLSEQQAQELSTASQIAA
                     EDINKRYFQDSKGRSMMAMIYQVMQELLEAVQEIFAENEGVENIKLTPEQKQTIKEYI
                     EFTKLMEESGNPEINAILANMSAYDMQPDADGNMVPVASFSKRVVIVKILKIIKTEFA
                     NELYERLFKKTFNSGVRMVEGKFDESEESENSELPLNKEQFNKLMQIKRNIEMLDGLN
                     HV*"
                     /db_xref="UniRef100_H1FVF5"
                     /db_xref="sku:Sulku_0344"
                     /db_xref="90016599"
                     /db_xref="H1FVF5_9HELI"
     gene            complement(223546..224529)
                     /locus_tag="PHAGE-A11--js4906-26-5_S28_scaffold_6_curated_
                     closed_complete_prodigal-single_305"
     CDS             complement(223546..224529)
                     /product="hypothetical protein"
                     /codon_start=1
                     /transl_table=11
                     /translation="MEDSDFIKHVLNALSVPNDNRDTSPDNQTQGDNQDSVQDNTQDD
                     QSNQGSQNGKSGKYGNFDEHSKEAKPGNYTPIDGTNPNNSPITEQDIAEAIRNAQTIQ
                     QLSNSGNRIAGGGAGNTQIDIINKYRTPIQSWKAVMRDMVRKVAQTRSFARINNRLAA
                     ARVIAPSVKKQLANSDIIFAIDVSGSMVGKPMNDTINEIISLSRSTLIVNMRVLYWDA
                     EVMNDVLVKNSKSLTSQSSMFNFTGGGGTNINCVYDYIMEKQYKPTGIVYLTDGYVDG
                     DKFYTQNNCKNVVILTYDSSYEDMVKIKNNAGYTNSQLQIVRSELGKPDNI*"
     gene            complement(224533..225879)
                     /locus_tag="PHAGE-A11--js4906-26-5_S28_scaffold_6_curated_
                     closed_complete_prodigal-single_306"
     CDS             complement(224533..225879)
                     /product="hypothetical protein"
                     /codon_start=1
                     /transl_table=11
                     /translation="MTDYFDHLTFEDRQFILWVKSPKFSYDYVLCFSEYQHLFKIYSK
                     QEFFRFAEGTADEITDDFDNYDRSDVVKTFAGNHEEPPEYDIADDAILMYSIFEKDSN
                     DVITCSTTNEDIRCVGVKFTDNIYQKFLLLDDTLTDDEIYHYITELLSDRDNFIVDNE
                     QQYMTIKTQLKQQQTQPFTRLGVTQDDISDLFETKTLTFNQFYQIVCENTNSNKLDEI
                     QKFLEDYPNIIEQTKKYITHCIYELQRETVPLYYTVIKQLKIIPTLDIDTLAVDSCGN
                     LWFNPLFVQNELIKDGDDSMLKGVLVHEAMHLIDRTQARVITAHRSAYDKATSVGAGD
                     EDVKIYQLIHEIGNLAYDLIINRDVMKEGFKLPEFGIIAKKDENGHYIYEFDFTTEGD
                     TQPDVKRVDVSKFTGEKAYHMYVGAYKYVIDKLYKRGRLTQKQYERCTNLINVIQQ*"
     gene            complement(225889..226614)
                     /locus_tag="PHAGE-A11--js4906-26-5_S28_scaffold_6_curated_
                     closed_complete_prodigal-single_307"
     CDS             complement(225889..226614)
                     /product="hypothetical protein"
                     /codon_start=1
                     /transl_table=11
                     /translation="VNKSNKLPHELKTLLQGSVEEWNSYDWSSLEVNQAINCALYLKI
                     SNQLDKLKCLVDTLLKLEQEYTVYCMFKRYPELIEQLQLAHIGVLLRVMCVHPRNCKY
                     ISDTQWMMISDYSQEYSHLYTQFNKPIMYQDIYSYQHKTQINYIKNIFQDILLQPQYH
                     EYVAKFIQFNIQIHQLNKVLDEQIIMTTQFKQNKDNILNLIKYIKTTKWYKDNLIGDG
                     VGYNIEKCPVEGINAQDLRDLFE*"
     gene            complement(226637..227257)
                     /locus_tag="PHAGE-A11--js4906-26-5_S28_scaffold_6_curated_
                     closed_complete_prodigal-single_308"
     CDS             complement(226637..227257)
                     /product="hypothetical protein"
                     /codon_start=1
                     /transl_table=11
                     /translation="MIDYAKNFTQYINEFNRTHRFSKEFLDEILKQMSILRSNINDRH
                     QLIANIGEMLSSIICELQPAIFINKPLLEFMSYDTQIPYSLNYARLRDFIVYPCAENE
                     QVFIDNDIINTRLSPTQTGMLADIVFELLTNNNDGVVEDMCEQLLQTDIGKQCITNIY
                     SIIETHYVEPSEEDDMELLQVLYPYAQKALATDNITADDIKDLFDI*"
     gene            complement(227254..227844)
                     /locus_tag="PHAGE-A11--js4906-26-5_S28_scaffold_6_curated_
                     closed_complete_prodigal-single_309"
     CDS             complement(227254..227844)
                     /product="hypothetical protein"
                     /codon_start=1
                     /transl_table=11
                     /translation="MNISFKQYVEEFNHTHRFSKEFLNKIFDYTEKIYSGDIVMGNHP
                     PATTVTHVITYITNRLTSPLYINMPLLEFLAKTSQTSPILYDSVRVFVVGCSNKNQLF
                     IDKELLHNQLTRMHLFGLNEVIYNMLVYSKSVGMVEYICDQLLQTDIGKQNIIDLYNS
                     IPKNSDITANAIFPYAQKALATDNITTDDIKELFDI*"
     gene            complement(227841..228917)
                     /locus_tag="PHAGE-A11--js4906-26-5_S28_scaffold_6_curated_
                     closed_complete_prodigal-single_310"
     CDS             complement(227841..228917)
                     /product="hypothetical protein"
                     /codon_start=1
                     /transl_table=11
                     /translation="MSISFKQYIEDFISQLKSLKPGKRRVDFLKQHLQDEFWVNIVEN
                     NTYALRLFRFCCASCDPDTCIKIFNILVQKGCFMRIIQKFDETRVVTNSIISLIIICP
                     QLLNNWFSGPLKFKTVNVFFDFLYYGSKHADNLNLVGNVEQFLKYKLTNVQYYDTLQN
                     ILTSTYKDNKHTYNYILKLISEANADMFRQFNSTHEVKGDVSIFIQNVPELFTILQPP
                     FKFNNVACFVNMMCYIMIGNKYDNDMRIMKYIDEHINTIQITSNTTYNITPQFVVCSA
                     EDINHYLSNVLSQNLSHTYELLINTIAKNTKYADEIYTNLRKSIFVEEYICKQITKDL
                     ESAAYNQMTDDTISTDDIKDLFDI*"
     gene            complement(228914..229942)
                     /locus_tag="PHAGE-A11--js4906-26-5_S28_scaffold_6_curated_
                     closed_complete_prodigal-single_311"
     CDS             complement(228914..229942)
                     /product="hypothetical protein"
                     /codon_start=1
                     /transl_table=11
                     /translation="MNVKNFIIQLKSLKPGKRRVEFLKHHLQDEFWLDVVKNKSYALQ
                     IFKYCCTSSDINTCVGVFDILVQKGCFMRIIQKFDETHVINNNILSILKICPDLLNNW
                     FSGPLKFETSDVFFTFLYNCSKYNGNLNLVGNIEQFLKFDTIKLFNFYSLQFALTKSY
                     KYNKQTYNYILKLISEANADIIKSFNSNHKVEGDIENFILGVPEICVLLKPPFIFGDV
                     TMFVDMMWKILVMYENKPRDTRILKYFDDHVDMIQFNSDDIAPVILEAHMGYYLSEFL
                     DRNLNHLYDLLINMICKNMKYVDKLYVNARKAKEWKRIIKDLESTVHNQLVDDNITAD
                     DIKDLFDI*"
     gene            229975..230550
                     /locus_tag="PHAGE-A11--js4906-26-5_S28_scaffold_6_curated_
                     closed_complete_prodigal-single_312"
     CDS             229975..230550
                     /product="hypothetical protein"
                     /codon_start=1
                     /transl_table=11
                     /translation="MPSKTKKQQRFFGMIHSANKNHKRLKGKAGKAQRTMTDKQIKHF
                     TKLEENVLMYENYINSNNKHPICAIDFNITALSGLSINGIDSLDTNLDTIINKFRQAN
                     PNLYHDIDVGLDRYFYIIYEFTPEAYDKFKKYIKELTETDFDEFTFSKDRLVKLLKRE
                     FPKESRTMVNYIEYGKLPEGITDDDIDDLFN*"
ORIGIN      
        1 TTAAGCTACC TTAACGACCT CACCACCAGT CAAAGTTTTG ACTTTTTTGG CAGTTGTTTT
       61 AACCGGTGTC GCGTTACCGT TGAGAGGTGC TGTAACTTTG TAGCCATTCT CTTCAAGCAA
      121 TTGTATAGCT TTCTTAACTG CTTCTACTTT CTTCTCAGCT TGAAGATGTT CTTTCAGTGA
      181 CCTTGTTGCC TCATGTTTGC AATCAGAGCA GATCCATTCC TTTTGATATT TCAACCACTG
      241 ACCATCGTAA TCTTTCATTA CTCTGAGATA TATGAGTTCT GGATTGCCTT GAACTTCTCT
      301 GCCGCATTTG CTGCATTTGA TCTTATTAGG AATGCGAACA CCTTGAGCGT CTTTGAAGTC
      361 ATATGTCTTA GCAGTTCTGG TTTTGACTGT ATTGTTTGTA TTTTCCATAT TATATATCCC
      421 TTTCTTGTTT ATTTATGTTT GATGTTTATA TTGTAATTTT TAACTAAATT GTTTAGATTG
      481 TTTTTAGCTT TATTTTGTTT TAATTATATC AGCTTTATCA ATCTGTTTCA TACATCAAAT
      541 TATATTTTTT AACTATGTTT TATTTGATAT GCTTTAATCT CAACCAATAC CAGAATGTTG
      601 ATACAGCTAT ATTGAACCAC ACGATAGTGC AAGTTGCCAT TTTAACGGCA TGAGTGGTGG
      661 CTACTGTGTC GCATGGAATC AACATTAAAT TGCCGAGAAA TATTGAGCTT GTAATCAAAC
      721 AAGCTACTGA TAATAATAAA AGAATAAATT TCATATATAA TATTTAAATT TTATATGTTT
      781 AACGGGTTGG GAAAGATATA AATATAGAGC CGTTAATAGT TATAATATTA TAACTATATT
      841 TGTACTCTAT ATATTTTTTA ACTTCTATTT TTTTTTAAAA AATTCCAATT TTATATAAAA
      901 TTCAAATTAG TTAGTTAATA ATTATAATAT AATTATAAAT TAAATAAATA ATAAATTAAA
      961 AATAAAATTA TTTAATTTAT AAAATATTTT TAAATAATAA AATATAATTA TATTATATAA
     1021 ATATATATTT ATAAAAATAT AGTTAAAAAA TAAAATTAAA AATATATAAA TAAAAACAAT
     1081 AAAGTCTAAA ATAAGGATAT ATAATATGGA TACAAATAAT GGACCTGTAA CTGTAGTAAA
     1141 AGCTAAAAAG CTCTATCACT TCGAAGATGG AGATTTCGAA ATACCATCGA AGATAAAATG
     1201 TCCGAAGTGT GGTAAGATGG TAATGGGATA TCCACCGTTG GTTAGAGAGA GAGTCTACAA
     1261 ATTCTACGAC GGAAGCTGGT TGAAATATCA GAAGGAATGG GTATGTTCAG AATGTAAGAG
     1321 GGAAGCGTCA GCTGGAATTA AGGCTGAGCT AGAGAAGGGC AAGAAGGAAG AACGGATTAA
     1381 GAAAGCGATA GAGCTGCTTG AATCTGAAGG ATATAAAGTA GAGAAGCAAT AAGAAATTGA
     1441 GAGAGAGGAG AGAAATCTCC TCTCTCTTTT TGTTTTTATT ATAAAAATTT TTCTCTTATC
     1501 GAAGCTGGGT TGGTATCTTC ACTACCCAGC TTTATTATTC TTGTTTACTT CTCATCCAAA
     1561 GGCAACGGGA TTCGATCCGG ACTGATTTTC GAATAATTTA ATATTGCTAT CGAAAAAGAA
     1621 CCTCTAGCAG ACGAAAAGCA ATCTGCTAGA GGTATTTTAG GATACTATAT ATGAACTGTT
     1681 AATCACAAAA TCGTTTTATT ATGTCAACGT TATTGTTTTA ATATCTGTAT TTTGATCTCG
     1741 TTGACATACC TTTTTTATCG AACATTGAAT TTGTCGCATA AATTTTTATA GCATCTAAAC
     1801 GAGCTTTTTC TGAAGAATAT TTGCTCTCGA TATCTTGAAT GTTTGATAGC ATCTTGTATT
     1861 TATCATCCGG GTTAATTTTA GAGTTATTAA CGGTGTTGAT GAAAATACTT TTAGCTTTAT
     1921 CGAATGTATC AGCATCATAT ATTTGCTGCA ATACTTTATC AAGAATAGAT GATTTGTTTC
     1981 TCATATTATA CAAATATTAT ATTTTTTAAC TTCTCAGTTC ACTACAAATA TTATATACAA
     2041 ACGATTTAAA AATCTTCGAG GTTGGAATAG GGGTTTGTCA TTCCTATTCC AAATTCATTT
     2101 TTTATTTCAG TACTGGTATA TATACTCCTG GTTCGTCTTC AGGATCAAAC TCTTCTGCAC
     2161 TTACTTCGTC AAAATGTCCC AGTACGTGTT CGAATGATTC ATATTCGCTC TTATTCTCTT
     2221 CAAGCCAATT CTTGAACATG TCCAAGTACC CTTCTTTCGT ATACAATTCA TCTGGAGCAT
     2281 CTTTTAATCC AGAATCATAA CCATCACTTA CATATTCACA AAACATTTGT GCCACATCTT
     2341 CAAATATATC TTTGTCCATA TTATATACCC CTTTTTATTA TTTTTAAATT CAAATTATAT
     2401 TTAAATTATA TTTTTTAACG TACTAAGTTT CCATTTTTGA ATTCCTTTAG AGAATTGCGG
     2461 AGATTTAATT TTTAAATTTT ATAAATATAA TTATATTATT AAAACTAAAA AATAAAATCT
     2521 CCATTATATT TATAATGGAA TTTATAATGG AATTTTTAAT ATAAATTTAA AAATATCCAA
     2581 AATAAAAATA GGGTCTAAAA CCGACCCTAT TTTTTTGAAT TTTTATTTAT TACCCCAAAC
     2641 GGGACTGTCT TCTGGAAAGA ATTGTGCTTT GACGGTGGGT TTTAATTCGA TATAAAACAT
     2701 TCCCCAATCA TTATAAAAAA AGCCGTTCGG GATATTTTTA TCATTCGCTA TATCATTTAG
     2761 TATCGAACTG AATTTATTTT GTAATTGAAT TAATTCCTCC CTATTATAAT CATAATCAAG
     2821 TTCGGTTGCG GGTCGAATTC CAAATTCATT CTCACCATCA CTGTAACACA CTCCTGTAAT
     2881 GTATGGACCC TTGTCTGTAT ATTCCATCAT TATTTGATCG AACCTATCAA TGTTCGGATT
     2941 ATATTTTTTT AGGAGTGAAT AAATTTCCTG AGCGAATTTA TTATATTTTT GCATATTATA
     3001 TAGTCCCTAT TTTTATAATT TTGTTGCTAT AATTTAAATT CAATATATAA TTTATTTTTA
     3061 TATTTTAAAT TTAAATTATA TTTTTATTAT ATTGTTTAAC TAAAAAATGC AATTACAATA
     3121 TAACCAACTA TGGATAATAT CAACCAGTTA CTATTAACTG TTTAGCACTA TTTAAATAAC
     3181 ATTAACCAAT TATAACTAAC CATGGTTAAT ATTAACTAGT TGGTGTTAAT CATTTAACAC
     3241 TATCTAAATA ATACTATCTG GAAAATTAAA TATTATTGAA ATGAATGAAA TAGAAAAAAG
     3301 AATATATACC AAATTAGATG ATATGGCTAT AACCAACCTG GTTGATTATC TAAAATATAA
     3361 AAACTCATCT GTTAGTTATG ATATAGATAA TAAATGTTTT ATATACCAAA CTAAGATAAT
     3421 TACTACAGAA GAAGCAGCTC ATATATTATA TACAGAAGCA ATGCAGAAAA GATTTAACAC
     3481 TTTTCAACAA AATAAACAAA CCAAACCAGG ATGCTATGGT AAATTATCAG AAGATACCAA
     3541 GCTTAAAATA TTGAATATAT GCTCTAAAGC ATCTATAGAA CAATTGATCA ATAAACTAAA
     3601 TGATAAGCAA ATAGATCAAT TAAAGTTTTA TATAGTAAGA AAGTATATGC AATAAAGACG
     3661 TATATAGAAA AAAAGAAGCT GTTGAGAATA AAACCTCAAC AGCTTCTTCT AGGATATAAT
     3721 ATGAAAACAA TGAACTTATT ATTTATGAAA GGTTATCAGC AATACAAGTT TATTATAACT
     3781 GGTTGATGCT GATAGATTAA AGTGGTAGTC GAGATGGGAC TTGAACCCAT AAGACTTTGC
     3841 AGTCAGCGGA TTTTAAGTCC GCTATGTTTA CCTATTTCAT CACTCGACCA TTTATTAAAG
     3901 AACAAGTGCA GGAGATAGAA TTGCACTATC AATCTTCAGC TTATGAGGCT GATGAGTTAC
     3961 TGTTACTCCA TCCTGCAATA TTGTAAAGAG CTGCCACTCC TGGGCTCGAA CCAGGGACCC
     4021 AATGATTAAC AGTCATTTGC TGCTACCGAC TGAGCTAAGT GGCAAAATAT CGAGTAAGCA
     4081 GGACTTGAAC CTGCAACCCC ATGCTCCCAA AGCACGTGCG CTACCAAATT GCGCTATTAC
     4141 TCGTTTTAAA GAACTATTAT CGTTTTGATG TTTAAAGTAT ATATATTTAA CGTATTATAT
     4201 CTTTAAATTT CTAAAATGGG TCTTGTCAGA CTTGCACTGA CGACCAAGCG ATTATGAGTC
     4261 GCTTGCTCTG ACTAACTGAG CTAAAGACCC TTGTATTGTA TCAAAGAACT CTTCATATCT
     4321 TCAACCATAC TTTCATACAT TGGAATGATA TCATTCTTTA TTACACTATT GATATCTTTT
     4381 ACTATATCAT CTATTGAAAT GCCGTTATAT TCTTTCTTCC AAATGGTTGT GTATCCAGGT
     4441 GTATTGAAAG TATTATTGAT GTTGATACTT GCAATGTTAT CTTTTATATA TACATTGAAA
     4501 TTCTTTCCAT TGTGATTGTA TCTTGTATCG AAACTTGTTT CTAACTTGGT CATACTTTTA
     4561 GCTTTCTTCT TATCCATCTT CCTGATCAAA TACGTAACAT CTTCTGGAAT GCCATCTTTA
     4621 TAACCACCAT ATGTTCCTGT TATTTCTCTA TCCATTACTT CTCCAGCTTG CATTTATAAT
     4681 ATAGCTATTG AAAGCAAAAT ACTTGTTCAA TTTATTCTCA GTTAGCTTTA ATATCTTCAC
     4741 TTCCTGAGAC CTTTCTCCAA TACTGCCATA CCCTTCATCT CTTCTACCTT TTCTATAATA
     4801 GCTCTTGATA TCATTTCTTT CACAGAATGC TTTTGCTTCT TCTTTTGTAT CAAAGAAATT
     4861 GCAATTGTCA TTCAGCCAGA TATAATTCCA ATAACTTTGA CCTGTAATAC CTTCTGCATA
     4921 TTGCCTCCAA CCTCTCACAC TCACAAAATA CTTACCTTTT ATTTCATTCC ATTCTTCTGC
     4981 AGGAAGAGTC TTTTCTTTAT AATCTACCTG TAAATGTGTA GGACTAGGTA TATTTCTTCC
     5041 AGTTGTCTTA AGTATCAATT CTGCAAACAT CATATTATAT CCTTTAATCT TCTAAATCTT
     5101 CTAAATCTTC TAGATAAAAT CTCCAATTAT TCAAATCACA TGCTGTGAAG AAATGCTTCA
     5161 ATACCATTTT CTTTGATAGC TTCACTATCT TTACCTGTTG TCTAATCTGA CTTCTATCAA
     5221 ATGACTTTAG ATTTATCCTT TCACAGAATT CTTTTGCTGC TTCCTTTGTT TCAAAAGGAG
     5281 TATTGCATCT TATCCAGACA TTAGAATCAT AGCTAATTCT GTCACCTTCA TGCATCCAGG
     5341 TTCTTTGGAT AACAGCATAC TTATCCTTCA ATTCCTTTAT CTCTTCTTTT GTGAGAGTGC
     5401 CATCTCTATA CTCAGCATAA AGATCCCTTG GAGTTTTTAT AAATTTTCTA GTTGATTTCA
     5461 GTATTAGATT GCTCATATTA TTTCCTTTTG TTTATTATTA TAAAAGATAG TTATATTTTA
     5521 ATTTTTAACT AAAGATAGCT TTCCACTATC TCTTCTATTT TTTCATTGAA CTCTTCCCAA
     5581 GCTTTAGTAT CCAATTCATC TTCCAAAACA CCATTTGTCC AGAGCCATTC TGCTGTCTTG
     5641 TCATCTCCAA ATTCTTCAAA GTATTCTTCT GGAATGTTTT CAAAGCATTT GAAGTCATTT
     5701 ACTCCAAAAT AACCAACTTT GTCACCATCA ACATATACAT CCCAGCCACC TTGGTAACCT
     5761 TCTTCTACTT CAACTGTGTG TTTACCATAC TTATACTTGT AAGTTTCTAT TTCTTTTAAT
     5821 TTCATATTAT TATTTCCTTT CAATATACCT TATTAAAGCA TAATAAACTT CTCCAATTTT
     5881 ATCATATCTT TCTGTATATT CAAAGTCATG GATCAATTCC TTAACTTTTT GTTTAGTATC
     5941 TACTGAATAT ATCTTTTCAA TTACTTTATA TATTTCATTG TTATCCCAGA TACTTACTTT
     6001 GAGATTTTTG ATTCTCTTTA CAAATTCATC TATATTTTCA TCTTCTTTCA TATTGTTTCC
     6061 TTTCACGTAT AATTTCAAAC AACATTATAA CAGCATTGAT GCTGACCAAA GCATAAACAT
     6121 AATCCATGTT GACATCTTGT TCAATTATTA CTTTGCATAA TGTAATGCCA ATCAATACAG
     6181 AACCTGCTGC AATAAGGTTG TGAATTGATT GATTGAGAAA TGTTTTATTC ATGTTATATT
     6241 TCCTTTCTTT CTATGCTTTT ATCCGAACAA TTCTTTCAAG TCATTCTTGG AAACACCTTC
     6301 ATCAGCTTCC AATACTTTAA GCATAATCTC TTTCCATTTA GAGACATCTG CTTCATAAGG
     6361 GATTGCTATG TTTTGTATAT ACCAATCCAT ACCTTTGAAG TCTTTACAAA CCACAAATTG
     6421 ATATTCATTG TGAATATCTG TGCCATACCC TGTCGAGTAT TCTTCTATAC CATGATGAGA
     6481 AATTGTATTT TCTGGTGTGG TATTGATGGG ATAATCTTGA AACATTGTAT GATATGAGAT
     6541 GACATCTGTC AAAACATATA TACCTTCTTC TTCATTCAAT TCAAATTTTA ATGTATTGTA
     6601 TTTCATATTA TATACTCATA TTGTATTTTT TAACTTATAA TGCTTCAATA ATACCATCAC
     6661 TTCATGTTTC ATATACGGCA TTGGTATCTT TGTCCAGACC TTTGTCTCCT TATTCAGATG
     6721 CAATAAGAAC ATCTTACCGA TTGGCTGTTG TAGCATGTAT GCATACAATG ACAACTGTAG
     6781 AGCGTATTCA TTATAGCTGC AGTGCTGTAG ATGATTCAAA GGATACAGCA TATACTCACC
     6841 GTATCTCGAA CTGTATTCGA TTTTCTTATT CGTCTTGAAA TCTGCTATAT TGTATATGCT
     6901 ATGATCTCTT GTATATACAA TGTCAGATTG ACCGGCGAGC TTATATTCAT GGTTGAACAG
     6961 CAGCTTCTCA GACTCTATGC TATGTTCTTC TGCTTCTTCC ATCAGCATAT CATAGCCGAT
     7021 CTTTGTCGTG TCTCTCCATT CATCATCGAT CAAAAGTGGG TTGTGCTTCA CATGACCTTC
     7081 CATGCATTTG TGAATCTTTG TGCCGAAGTC TGTTGCATTT CTACTGGCTT CATTCCATTT
     7141 CTTCAGAATA TCTTCGACTT TGATGTTGTC TCTTTTCGAT ATTCTTTCGG CCATTTCTTT
     7201 TGCTTTAAAC TCTGGAGTAT ATCTCTTGAT CAAGGTTGTG CAGGAGATAT ACTCTTCTGC
     7261 GGTAATGCTG TTATAATACT TATGCGTTCC CTCTATGAAT ACAACTTCAC TAGACATGTT
     7321 AACCTATTAT TTATGATTAA CTTATTGTTT GGCTTTGTGT TTCTAATATT TTTGTTTTTC
     7381 TTAGAAACTT GTTTTGGTCA GAGATGGTGG TATTTCTTAC TGGGATTTTG ATTTTCTGCA
     7441 GTAATTTTTT GAGCTTTTCT TTACTTTATC TTCGAAGACT TTTGTTGGAG GAGGCATTAT
     7501 ACTTCTCTTC AACTTAACAA GCTTTATTGT TTTTGTTTGC TGTTTTTTCA TATATTATTC
     7561 CTCAAATTTA TATTTTAAAT ATAACTGGTT TACTACATGT GTGAATATTT TTTCTGAATC
     7621 ATATTCTTCA TGTGTATTAC GTTCATCTAT CACGTCTTTT ATATATTTAC ACAACTGTTC
     7681 TTTGCGTTTG TCGGTATGCT CACGTTTGAA TTTTTCATAT TCTAGTTTAT ATTTATCAAT
     7741 ATAAGATATG GTAAAGTTAT AGTCACGTAT TGCTTGGTTT AACTCTGTAT CATTTTTTTC
     7801 AGCATAAGCA AACAAACCAA CACCTAATGC GTTGCCATTA TTAAATGCAT TTCTGCATGC
     7861 ATTATTATAT GCACGTTTTT TATCATCAAT ATAATTGCGC AGTTTATTAG CACGTTCACG
     7921 TGCAAATACA TATGTAGATT TATATTCTAA TTCCTTTGTT TTGCATTCTT CCCAATCACG
     7981 TTTTAATCTA AAATATCTGT CCTCATTTTC CAATTCTTCT ACAATACTTG AAGCAAATTT
     8041 ATTTTCTTGG CTTTCCTGAT ATATACCATA TATATAAAAT GGACTATATA ATACTATCAA
     8101 TATCAGTATT AAAGTTATAC AACCGCAACC TGTGCGTGTA TCATTAGGTA GTTCAAACTG
     8161 ATCATAAGGA GTTAATTGTA TTCTATTCAT ATTTTATCCC ATTGTTTTAA TATCCCTTAC
     8221 TAACTCTTCT ACAAAAGACA TTGCTTCTTC TTTAGAAGAA AAATAATCTA TTACTCTATG
     8281 CTGATGATGA GGAGTATGGT ATAAAATCAC CTCAAATGAC TCAGGATCTC TTAAATCCCT
     8341 TCTAACTACA AATTTCACAT TTGGATTTTT AGAATATAAA CATGCAAATG AACTATCATA
     8401 TTCATCAAAT ACCCATTCCA TACCACTATG CTCCATATTC TTCTTCACAG TATTCTTTAA
     8461 GTGTCCTGTA GGTTTTATTT TTCATTTCTT TCTGATAGAT ATCAACAAAC TCTCTAGAAA
     8521 CCCCTGCTTC TGAATACTCA CCTTCATCAG AATCATTTGT ATATGTTACA AATCTGTTAT
     8581 TTTTTATATT TACAAAGTTA AGCAATTTGC TTATAATCTC TTCTTGAAAT GCTACTTTTC
     8641 TCTGTAAGCT GGCAACAGCA TTTTTCAAAA CTTTAATATC GTCATAGAAT TGATCGAATT
     8701 TATATTCATT TGTGTTGTTT TCCATATTAT CTCCTTTTGT TTATTATTAT AAAAGATAGT
     8761 TATATTTTAA TTTTTAACTA CTAACATTCA AAAGATTTTT GAAAGACGTC ATTATCAAGA
     8821 TCATATACAC ATACTGCTAG AAAACAAACA TTATGTTTAG CTTTGACTTC TTCTATCTTA
     8881 GGCTTTAATT CTGTTTCAAT AAATTGCAAT CCTTCTGATT CAAAAATGAA ATCTTCATAG
     8941 TGCACATTTT TATTTTTATT TTCAGGTGAG TTGTATCCAA AAAATTCAAT GTAATATTCT
     9001 TCTTTCATAT TATATCCTTT TTACTTATTT TAATTTTTAA CTATCATAGA CAAATTCAAA
     9061 TGTTTTTAGA GGTGGTAAAC TATCAGCATC TTCAGGATAG TATACATACC CTTTTAAAAG
     9121 CTTAATATTG TGTTTCTTTT GAAAAGCTAT CATCTTAAGA GTCAATTCAA CTTCAATATG
     9181 CTTTAGACTA TAAGCTTCAA AGGAAAAATA TTCACTTGTG AAATGATAAT ATTTACCTTC
     9241 TTTTGACTTA AATCCTTGAA ATTCAATCCA ATACTTTTCT TTCATATTAT TATTTTAATT
     9301 GATAGTTATA TTTTAATTTT TAACTAATTT GTTTCATGCT ATCAATTATC TTTTCAGCAT
     9361 ATTCTTTTGC TTCTTCTAAA TCAGTGAATT CTTTTAAAAG CATCTTACCA TCATAGCCAA
     9421 GAATCATATA CAAGTCATAT ACATTTTCTA TTTTTGTTAC TTCAAATGTA ACAAATTCAT
     9481 CTTCTGACTC TACTCTGCAT ACAACACCTT CATGATTAAC TTCCTGCCAG TCTCTATGTA
     9541 GAAGATCAAA TTCATAGTGT GATAAAGCAA ATAATTCTTT TTCACCAGTT TCCATTTCAA
     9601 GAATTATACC AGGTAACCTC ATCTCAACAA ATTTACCTTT GAAAATTTTC TTGGTTTCAT
     9661 TTTCAGTTGC TTTAACCCAT TCACCAGGTT TTACTTGTCT CTTGTTCATG TTTTTACAGT
     9721 GTTTTAATTT TTTCAATAAA TGTGTTTACA TAAGATTTTG CTTCTTCTAA TTCCATCTTA
     9781 TGATATGGCA TTTTAATTAT TTGAAACTTT ATGCTTAGCA AAACATTATA TTTGTCTTTT
     9841 TCATAGTCGT CTGGAACAAT ATAAAACCCA TACATATCAT CATAGTTATC AGCTTTTGTA
     9901 ATAAGCTTAT AAATACCTTT TTCTTTTTCC CATTTCATAT TATATCCTTT TGTTTATTAT
     9961 TATTATAAAA GATAGTTATA TTTTATTTTT TAACTATCTC AATTTCATAT GATTCAAAAT
    10021 CCAAAAAGTG TGATAGGTTA TTGTAACCTA TGCAAATTCC TTCTGAAGTG TAATAAAGCA
    10081 ATTTACCTCT ATACACTTTT CTGGTAACTT TGTCAGTTAT TTTATAATAT TCTCCAATTA
    10141 TTAACTTCAT ATCAATCATC CCATTCTCTG CCATAGTCAA TATACATCAA CAATGCTTCA
    10201 TAAACTTCCC ATTCTTCCTC TACTTTTCCA GCTAATTCAA TCTCATCATG CAAAGCAATT
    10261 GCTTCATCTC TATCTATATG ATGATTTTCT AGCCATTCAT AGATTTCATC TGAGCTATCT
    10321 ACTAAAGCAT CTTCTAGTTG ACTAAGTAAA TTGTTGAGAG TCATATTATT TCAATGTTTT
    10381 AAATTTGGTG ATAATAGCTT CAGCCATATC TTTTGCTTCA TCTATTGTTG TTGCATACTC
    10441 TGAAAGAAGT TGCATATCAC AAAAACCATA AGTCATGTAA ACATTATATA AAGATTTATC
    10501 ATGTTTATCT GGAATAAGAA AGAATCCATA TTCATCCCCA GCAGTTGTTA GCTTGTATGT
    10561 TTCATCTACT TTTTCCCAAT GCATATACTA ATCTCTTTCC CATATGGGGA AAGGATCCCT
    10621 TTCCCACAGA TCACTTGTAC TAAACATTTC AATGGAATTA TTTTCTTCTA CATTTGAAGC
    10681 ATTTTTGACT TCATTATAAA AATAACTTTC CTTAATATAC ATTTCATCTC TCCATTCATA
    10741 TTGTTTAAGA ATAAAATGAT CACCATCCAC TTCAACCAAT TTACCTTGAA CATCTTCACC
    10801 TTTATCAAAA GAAAGATAAA TTGTTTTTCC AATTTTCTTT TCTAGAATTT TATCAAGTGT
    10861 TTTCATATTA CCATTCATCC TTTTCTGCTA TCATATTAAT GTTGTTGCCT TCATAAAAAG
    10921 GAAACACAGG CATATGACTA AACTTAAAAC TAAGAGTAAC ATCATCTCTT CCAAGAGATA
    10981 TTATAAAACC ACTTTCATAA ACATGCTTCA GTTTTCCACT TATAACTTGA CCACCTTCAT
    11041 AGTTGATGAT TATCTCTTCT CCAAGTTTTT CTCTAAGAAT ATCTGCAATT GTAAGATATA
    11101 ACTTATCTAT TATTTCATCA TACTTATCAA CAAGATTTTG ATTCCATAAT TTCTTTTCCA
    11161 TATTATTTCC TTTTTGTTTT AAATTTTATT TATTTTAGAT AAGAGTTATT TTAAATTTTA
    11221 ACTAAAATCA TTCTCCTCTA TAAACATTGT TAATGAATTC ATTTCTTACA GAAGAGTTAA
    11281 GTGATTTTAT AAACTCATAA GGAACAATAC TATCTTGGGT CTTTTCCTCA CATTTAAAAT
    11341 TATCTTTGCC CAAGAAATCC AACATACCTT TCATAGCTCT TGACATTCCT TCAAGTCTTT
    11401 TACTAAGACA TTGATTTGCA AGTTGCAAAT CAGCTATTTT ATCATGCAAT TCCTTATATT
    11461 CTTCTGTTTC CATATACTAT TTCTCCATAA TTTTTATTGT AATGTTGCCA TTTTCATCTG
    11521 CAACAGGATA GATATCTATG TCATCAATAA CTATATCAAT ATGTCTTTCA AATTTATTTT
    11581 TATCAGTTTC TAAAGCAAGA CAGACAATAT TGTTTGCTTC ATTAACTTCT TGAACTATTG
    11641 TTTTGTAAGT ATTTCCAAAT ATTGCATCTG CAAATGTTGC TTGAAGTGAT TTAAGAAGAT
    11701 GAATTTTTGC TTCTTTATAA GCATCTTTTG CTATTTCAAC TTGTTTCTTA GTTGATTCAA
    11761 GCCACATTAA CTCTGCAGGT AAGTTTTTCA TATTTTTCCT TTTGTTAAAA TTCATATTTC
    11821 ATATTTCATT TCATATCCAG AAAATCATCT AAAATTAAAT GTTTCCAAGA AGCTATATCT
    11881 TTAAAATAGT AGAATTTGGT TTCTTTTGAA TATCCATCTA CTTCAAAATA GAAACCATCA
    11941 TGATTAACTT CTGTTATCTT TCCTTTCAAC ATATATCCTT TACCTTCTTG AAAATATAAC
    12001 CCAATAGGTT TATCAATTCT TTTTGTAAGA ATTGGTTTTA GAAGCTGCAT ATCCTTATAT
    12061 TGAGATGGAA TAATATAATT CATACCTTCT TTTTCTTTAA ACTAGCAATT ATTTGCTTTA
    12121 AAGATTTGAT TTCTTGTCTA AGTTTAGAAT TTTCTCTTAT GAAAGAGTAA ATATTTCTAT
    12181 CAGTTTGTCT TAGTAGATTT TGATATATCT GTTTGCAATC AAATAACCTA CTTTCAACAG
    12241 CTTCCACATC ACTCCAATTA CACCTTCTCA TATTATTCTA TTGTTTTGAT ATCTTTTACT
    12301 AATTTTTCTA TAAAAGCTTT TGCTTTCTCT ATTGAATCAA AGCTTGAAAG ATATTGAGTA
    12361 TATCCTGGAT AATAAAATAT ACTTGTATCA TAAACAGTGT CTGAGTTAGG ATTCTGTTTA
    12421 ATTATAAATC TCATTTCACT ATTTGTAGAG TTGAGATTTA ATTCATTAGC AACACATTTA
    12481 TTATTTTCCC ATTTCATATT TTTATTATAT CTAAGGGTTA TTTTAATTTT TAACTAAATC
    12541 TAAAGATAAA TATTTCAATA AAATGCTAGA TTTCAATACA TTATTTTTAT TAGTAGAATA
    12601 TTCAACCTTT CAAACACCTA AATTAGATAT TGAAAAGATA AGAAAATTTA AATGGAATGA
    12661 GTTTGATTGC ATGCATTCTC CTACAGCTCA TAAAAATGAT CAAATTAACA CAAAAAGAAA
    12721 TGATTTAGAT TTTGATGTTA ATTCATTGTT AATGTTTGCA TCAAATGCTT ATGAAATGAT
    12781 GAAACCTAAA TTCACCAAAA CAGGTAAATA TCAATGTAAT CTATGGATAT TTGATAGTAA
    12841 AAACCTTAAA AGATGTTTGC AAATACCATA TGAATTTCAT GTTAATATAG AAAAGAAAAA
    12901 AATTGAAAGT TTAGAATTAA CTATGGTATA TAGCTACCCA ACATATAACA AATCTTGTGT
    12961 TATGCATAGA CTACCCCCAA CTGATATTTA CCCAATGACT AATATTCCAG ATTTAGTCAA
    13021 CATACCAAGA AATTTTACAA CAAGAATTAT GGTTAATACA GGTGTTGGGT ATTATCCTGG
    13081 TGAAGATGTT TCAATAGTAA ATTTTATTAA GAAAACTAAA TTTATACCTC TTCAACCTTG
    13141 CAATTTTACT GATATCAATA CCAATTTTAC TAGAGAAGAT TTAACAGTTT TCAACCCAGA
    13201 TGGTTTGCAA ATGATAAATG TAATTTAATG TTTGATATAG TCACTAATTT TATCTAAGTT
    13261 ATCAAACATA TACTTTCTCA ATTCATAGTA TCTTTTGTTT TTGACAATTC TGACTATGTT
    13321 TTCAAAGTAT ATAATATTGT TATGAGGATT GCAATCTAAT TCATACAATG ATTTTTCTGG
    13381 ATTAGGAAAA ACCATTGTAA TTTCATTTTT ATGTTGTTTG CCTTTGTCAT CTTTCCATAT
    13441 GATAGTTAAT CCAGCAGGAT AAGTTGTAAG ATGATCAAAT ATGTTTTTCT CTGTAATTTC
    13501 CTGTTTCATA TTATTATTTT AATTTATAGT TATATTTTAA TTTTTAACTA TTTGAAACAG
    13561 TTTTAAAAAT TCAGCAGAGA ATTATGGAGA TTTAATTTTT ATTTTTTAAA AATATCAATA
    13621 TATAGATTTA AAAACAAAAT TTGTTTTCCA TATGATTTTT AAAGGAATCT CAAATATTAA
    13681 ATTTTTATTA AATTATTGAG ATTCAATATT TTCATTCCAT TCAATCAATA AATCTTTCCA
    13741 ACAGAGAATA CATTCACTAT CTAGTTTAAA CAGATATTTG CATTTGTCAC AACCTCTACA
    13801 AACTATATTC CAGCAATCAC CTATCAAATC TAAATCCAAT GTAAATGGTT TAACACTGAA
    13861 ACTCCAAACT GCTCCATCTT TATCTACTGC AATGTATCTT ACCCAATCAT CAACTTCTAT
    13921 TTCAGAAAGT TTTTGATTGA GTTGCTGTTT GAAGTATTCA GCATCTAAGT TACTCATTGC
    13981 AATCTAACAT TCATGCTAAT ATACAAGTCA CCATCATCAG TGTCATAGAA AGGTGACTTA
    14041 TTCAAATACA TATCACGAAA ATACAATGTC ATAATCTCAC CATCATCTGT TGTAAAATTA
    14101 AAATACTTAT TTTCTCTATT CACATCTGAT ACATAACCTT CTGTAACATT AGCATATGAA
    14161 TCACAAATAC AAACTGCTTT TCCTCCTAAG GCAGTTTTTA ACTGCTCAGT AATGGAATCA
    14221 TAAACAGCAT TCAACTTTTC TTCAATGTCT ATATTTTGAT ACTTACTCCA AGCAACTATC
    14281 TCTTTTGATT GCAAATCATC TATACTAATT ATCATAGTTT TCCAATCACC AACCTTCTGA
    14341 TTAAAATTTG CATAATATAC AGGGTGTTGA TTAACAGGTA ATGATTTCCA TTCTTTACCT
    14401 TTCTTATCAA CAAAAGGTTT GGTTTTAAAA CCCAGAATGT TTTTATACTT GTCAACCACA
    14461 AACCATTTAA TACCATCTTC AATTGAATGA TTTTTGAGTA TGTTAATCAA TTCTGCTTTT
    14521 TCTTCTTGTG TCATATTTTT AAGCCTTTTT AAAATATTCC CATTCAACAT TCATATGAAT
    14581 GCATATTGAA TTACTTTTAC TTATAGAAAA AGGTGGTTTA TTCAACAACA TCTCATAATA
    14641 CTTGAATGAA TATGTCTTTG CATCATCAGC TATGAAATTA AATCCATCCC ATAATGTATC
    14701 TAAAATTTCA CCTTCAATTA CTTTTCCAGA ATTGCAACAA AGGTAAACTG TTTTGTCATT
    14761 TGGGATCGTT TCTAACAATT GCCTGATATT ATAATAAGCA TCTTGCAAAT CCACTTCAAC
    14821 CCTGTCAATC AAATCAGCAT CCCATGTGAA ATTTGGTTCA GTTAGCTTTT CTAACTCTTT
    14881 AACACCAACT AACATTTCTT TTTCCATGTT ATAGCAATTT TCACTTTCAA AAGAAAACAT
    14941 CCCAAACCAC ACGGGTTGAG TTTTATCAGA TGAATACCAT TCATTATTTT TTATATCAAA
    15001 ACTAGGTTGT TTTCTAAAAC CCAGAATGTT TTTATTTTTG TCAATTGCAA TCCACTTAAT
    15061 GTTTGCAGCA ATATGCTTAT CTTTAAGCAT CCTATTCAAT GTTTCTTTTT CTTTTTGTGT
    15121 CATGTTTTAT CCTTTTATTT CATTAAAATT AACAAGCAAT TTAAACTTCA AATATGGCAA
    15181 ATGAATTTTA CTAAATTCAT TTTCATTAAG AGTTTCAATT GATTCCAAAT CAATATATTT
    15241 GAATAGTATT ACTTTATAAT GTAATTTGTC ATGTATGCGA TACTTAACAA CAAAATATTT
    15301 GCTTTTTGCA TTTGTTTGTA ACAAAGTCAT GTTTGCTTCT TTGTAATCAG ACTTTCCATC
    15361 AAACCAACCA ATTATGATGC TTTCATCTAC ATATTCATTA AAAATAACTG ATAGATTTTG
    15421 ATAAATTGAT TCTTGGCTTT GTCTTATGAA CTTGAAATTT TCTTTATTTA TCATACATTG
    15481 CATTTAAATA GAAGTTTTAA GATTCTTGTA AGCTGCATAA GCATCAGCAA CTGTAATAGT
    15541 TTCTTTATAT CCCATGTAAC CACATTTTTG TTGGTTGTCT TTTCTCCAAC TCAAATCTTT
    15601 TGATGTATCA TTATAATACT CTTTCAGATT AGATTCTTCT TTTTTGACTA TCTGCCTTAT
    15661 TTTATTTGCA AAATAAGCTT TAATTTTATC ATCAGTCATA TCTGCAAACC TATTTATCAC
    15721 ACATTCATTA CCATGGTAGT TTTTACCATA AATATCACTA TAGGATATAA TATATATTGT
    15781 AGAAACTGCA ATAACAATCT TGTTATCATC AGATTTTTCA ATTGTTGCAA ATCTCCAATA
    15841 TCCTTCTGCT CTAGGAGAAT TTTCCCAGAT ACCATCTGAC GTCTGTCCAA TGACACTTCT
    15901 CAGAATTTCA TAATTCTTAT TTGTTGCTTC AAGATTAGTT TTGATTTTTC TATTGTATTC
    15961 CATATTATTT TCCTTTTTAT GTATTTTATA TAAGTGTTAT TTTAAGTTTT AACTAACAAA
    16021 ATAAAAGCTT CAATATTTCT ATTGAAGCTT CATAACTCTT AATCTTATTC CATTTTTGCT
    16081 GCTTTTACCC AGAAGATAAA ATTCATAAAG TTTTCATAAG CATCTGGTGA ATCCATTGCA
    16141 ATATTATAAT ATACCTCATC ATCACATTTA ATATCATCCA CCTTTACAAT ATAAAAAGAA
    16201 GATGTCATGT GTGGAATATC AACTATTGTC ATTAACACAT TCATCTTACC AAGTTTGCAG
    16261 TTGATAATAT ATGAATTATT ATCCAATTGA CTTTTCTCAC CCTCCAATGC ATCAGCTTGT
    16321 CTAATTATCT TAAATGATGT TGAAAACTGT CTAAGAAGTC TGATAAACAA TTTTGTTTTC
    16381 TTTTTCATTC TTGCTATGCA TTCTTCCAGA TAACCATTGT GAATATAATA ATTACATTCC
    16441 AATTTTATCA TATGTATTAC ATAGTCTTTA TTGTAAAATT CATCTTTGTC ATTGATAGAT
    16501 ATTTTCTTTG TTTCCAAAGC ATTATTTACA ATTTTAGTTG CAACTTTTTT ACATTGAATA
    16561 AATGAAGTAT TGTCATCTGC AATCATTGGA ATACAATACT TTGCAAAGTC AATAGTTTCA
    16621 GCAAATTTAT CTAATTTTTG ATCACTGTCA ATTTTAATCA TCTTAATCTT CACCTTTTAT
    16681 AATGTTATTT TTTATGTCTG ACAATTCAAC TTGAGCAAAA TTTCTCAAAA CATATTTAAA
    16741 TTTATTAACT TCCTCTACAT CTTTGTTGCT AGTAGCTTCA TCAACACAAT ACTGATGAAA
    16801 AGCTATTCTA TCAAAATGTT TATCAGAGTC ATTTGTTTCT CTAAACTTTG CAAGTGTATA
    16861 TTCTAAAATG TCTGTATTCA TTATTTTACT TATACTCTTT AGCCATTATA TACAAACCAT
    16921 CAGCAAGATT TTCCATCTTA CATGCAATAG TATAAAAAAT TTCTTTTTTC AGTTTTTTGA
    16981 AGTTTTCATC ATTTTTTTCA ACTCCATATT CTTCATGCAA TTCTTCCAAT ATCATATCTA
    17041 CTAAATCTAT TGAAAAAACA TGATTGTTGT AAAAATCAAT TGATTTTTCA AGACTTACAA
    17101 AACTGTCTGT TATTTTGTCT TTGAAAATTT TAGAATAATT TTCAACATTA CAGAAATCTG
    17161 TAGGATTTAA TACTTTCATT ACAATTCCTC AACCATTCTG TTAAAATTTT CTGTGGAGTA
    17221 ATTTACATTG CATTTGATTG AATCAATAAT ACCAGCTTTT ACTTTATCAT AGTTTTCTTG
    17281 TGATTCTTCA ATACCATATC TACTATGTAA TTCTGTCAAT GCATCATTTG CCATGTCTTC
    17341 AAGATAATTG GAAAAATATT GAAGTTTGCT TTCAATTTCT CCAAGTCTAA AATTCAATTC
    17401 ATCAATGTCT TCTTTGAAAA TATTAGAATA ATTTTCAACT TCTTCTACAA TTGTGTTAAT
    17461 GTCAACTTTA TTTTCCATAT TATTTTCCTT TTGTTTAATT TTTAAAAATT TTATCTAAGA
    17521 GTTATTTTAA TTTTTAACTT AAAGTTTTAA AAAGCAGCTA TCAACTGTTT AAATTGATAG
    17581 CTGCCAAGAA TTAACTATGA AATGGTTTTA GATAATTCTG TAAGCTTTTC AATGATTAGT
    17641 ATGTTTGGAG CAAGAATTGC TTCAATCAAA TCAAGCATAG AAATTACCCA AATCAATATT
    17701 GAGAAAAAAC TTATAACAAT GCAACCACAT GTTGTCAATA CATTAACTTC TTCTTGATCA
    17761 TCAAGCTCAG TAACTATTTT GCTGTGTAGA ATCTTATGTC TAGCAAACCA ACATGTAAAA
    17821 ATAATTATTG GAAATAGTAT CAACAGAAAT GCATCTGTTA CAATAACATA TTGAATATAT
    17881 TGCTGAAATG TTTCAGGAAT GAATGTTGAA GCTTTATCAA TGCTTACATT CATCATCTCA
    17941 CAAATTTTCA AACCAACTTT ATCCAACTGT TCAATAGTTT GTATCTTATC CATTATTCAT
    18001 CTCCTTCTTC TTCAATTTCT GCCAATTTCA AAACTGCTTC ATCATCATGT GTAAACAAAT
    18061 CTTCTAAACC ATCTTCTGAA ATGCCTTCTG GATACATTTG AGATAGATTA TATTCCAAAG
    18121 TATCCCAAGC ATTTGCATTA TAAATCTTAT CAGCCAATTC AATTGCTGCT TCTGATTCAA
    18181 AAGGAAAATC TCTTAAATCA ACATTCATCA AAATTTTCAT ATTCTATCTC CTCTCAAAAT
    18241 ATAAAACCAA CATCAAAACT GTTAATTGCT TCTAATATCA CATTACTTTT GTTATGATAC
    18301 AATACTCTTT ATTTGATTGT TCAGTCAATG CTACTATACA CCAACTACCT TGCAAATTAT
    18361 CAGCCATTGC TTTAACATCA ACACAATCCC AATCAATTTC ATCTTTGACA ATGTATTCAA
    18421 AATCTTCCTC TGTTTTGGGA AAGTTTTCAA CATTTACTGT TTTGCTTGAA CAAGGCATAC
    18481 CTGTTGCTGT CATGATTTTT GTTACTATGA ATTTCATATT ATTTTCTTTT GTTTAAGTTT
    18541 TTAATTATTT TAGCTAAGAG TTATTTTATT TTTTAACTTA AAATTTCAAT ACAACCATTT
    18601 ACCTTCTTCA AACATAAAAT GTTTGAATTT TTCCAATTGC TGAAGTTTTT TTGTAATACT
    18661 TATTCTTCTT TTTCCAAAGA GAAAATATTT CATCCAAGCA ACTTTCAATA TCTTTCAAAT
    18721 CATCTGGGAT TTGTTTATAA TATTCAACAT CAATAATATC TGCATCACTA TCAGCTGTTA
    18781 CCAAAATCAT AACAACTTCA TCTATAGCTT TTTCTATGTC TTTGAGTTTG TCTCTGGTAA
    18841 CTTGAATTTT TGCATCAATA TGCTCATGAG CAATATGCTC AGTTTCTTTT CTGAATTTGT
    18901 TTATTTGCTT ACCATGACCA AAGCCTGATC TATCAAGCAA TGCATCAAAA TTAGAAATTT
    18961 GTTTATGATG TATATCATCA AACATATTTT TGCAATTCTA TATTTTATAT TTATTCTAAA
    19021 ATTTTTATTG TTTTATCATC TTTTTAAGAT AAATAATTAT ATACAAAAGA TTAAATTTCT
    19081 CACTACATTT AATTTAAACT TTTATAGATA TTATAATTTT TAACTTTTAA AGAAATTATT
    19141 CTTAAGTCTT AATTTGAAGT AGTGAGCAAA TTAAGACTTT TCTTTTTATA TATTTTATTC
    19201 AAGAGTTAAA AATTAGAGAT GACTGCAGAA GATATAGATT ATAAAAATTA TGTTTTAAAG
    19261 ATTAGAATAT ATCCTAATCT TGAACAGAAA CTATATCTTC ATAAAGCATT TGGATGTAGT
    19321 AGATTTGTTT ATAATTACTT TTTGGATAAA TCACAAAAAG AATATGAATC TGAGAAGAAA
    19381 TATTTCAATT GTTTTGATTC ACAGAAAGAA TTAACCAAGT TAAAGAAAAC TGAAGAATAT
    19441 AGTTGGTTAA AAGAAGTTGA TGCAACTACA CTAGGTGGTG TGTTGATTAA TCTTGATACT
    19501 GCTTATAAAA ATCTTTATAA AGCCAGAAAA CAAAAGAGAG AATATAATCT AAGATTTAAA
    19561 TCAAAAAAGA ATCATAGAGA ATCTTGTTCA ATACAACCAT CTAATACAAC CACCAAAGGC
    19621 AAACCAGATA AAACAGTCAA AATTGACTTT GGAAACAAAA GAATTAAGAT ACCAAAATTA
    19681 AAGTCTTGGA TAAAATATAG AGATGGAAGA GAAGCTTTTG ATTATAAATC AATCCAAAAA
    19741 ATTACTATAA AGAAAACTCC AGCTGGAAAT TATTTTGCTG CTATTCATTT TAAAATACCA
    19801 AAGACAATCA ATACATATGA AACTAAATTG GATAAATCTA TTGGTATTGA TTTTGGATTA
    19861 AAGAATTTTA TTACACTTTC AAATGGTGAA AAAATTAACT CACCAGAATG TCTTAAAAAA
    19921 TCACTTAGAA AACTTAAAAG ACTTTCTAAA AACTTTTCAA GGAAGAAAAC CAATTCTAAG
    19981 AATAAAGAAA AAGCAAGAAT CAAGTTAGCT AAGTGTTATG AAAAAATATC AAATCAAAGA
    20041 AAATATTTTA ATGATTGTTT AAGTAAAAGA CTGTTAGATA ATTATGATTT TATTTTTATT
    20101 GAAGATTTGA ATATCCAGAG TATGCAAAAG TTATGGGGAA GAAAGGTTTC TGATATAGCT
    20161 TGGTATCAGT TTACAACTAT GCTAAACCAT AAAGCTATTA ATCAAGGTAA GTTTGTTTTG
    20221 AAGATAGATA GATTCTTCCC AAGTAGTAAA CTTTGCAATC ATTGTGGATA TAAAAATGAA
    20281 GCATTGTCTC TAAATGACAG AAAATGGATT TGTCCAGTTT GTGGCAAAAT CCATGATAGA
    20341 GATATAAATG CTGCTAAGAA TATTTTAAAG AAAGGGTTAG AAGCCTTTTC TAATACTGAT
    20401 GCTCAATCAG GAATATAAGC CTGTGGAGAT TAGAGTTCAG TAACTCTTTT GAGTTATTTC
    20461 AGCTAATCTG TGAAACAGGA AAGATTCAAT TAGAATCTAA GAAGCTATTA CCTTTTGATT
    20521 ATTGTGATGA TAGCTGGTGG ATAATAATAT GAAAAAATGT TACTTTACCA TCAGCTGCTT
    20581 ATTCTGATAC TGAAGATTCT TATATCTTCT ATTATCAGCA ACTGATGTAT AATACATAAA
    20641 ACTCTTCTTA AGTCTAAAGG GAATTGTTTC AGCTTCAACT TCAACTGCTC TCTCAGCAAC
    20701 ATGACTTACA GGGTTAATAA AATCTGCAAG CCTAAGATAT TCATAATTTG TTGAATAAGA
    20761 ATCATTCACA AGCATTCTCT TCTCTTTTCT TACCAATCCT TGTGTATTGA ATACTCTATA
    20821 AGCTTGATTA TCAGCTACAA AATAGTATGT ATGCTTTGCT TTAGGTGTCT TATAATATTT
    20881 GATTTTAGCC ATTGTATTTG TATTCCTTTT TGTTTTCTTT GTCTGTGATT ATTACTTTTC
    20941 CATTCTCAAA TGAAATTGTT GCATATGTTG AAAAAATATC AGCTTCATCA ACAAAGTCAA
    21001 ATGTATTATC AAATGATACT CTGTAATTAA AAGCATAGTC ACCATTTGTA TTTTCAACAA
    21061 CTGAAATACC TGTGATTTGT CCAGTAATCA ATGCATTACA GCCTTCAAGA TATGCATTGA
    21121 TAAGAGAATT AAGTTGATAT TTTGGTTTCA TATGTTTTAT TTTAATATAG AGTTATTTTA
    21181 TTTATTAACT TAAATTTTTT GAAAGGTTTC TGATAGCTTT GCATCACTAT CAGAAACCCA
    21241 GGATAATAAT ATGAAAGAAA GTCTATGCTA AGAAATTATA TAATACTGAA TTGTCTTTCA
    21301 TAGATGATTG CCAGAAATGA GTTGTTTTTC CAAGATTAAA CCATGCATTT TCAACCATCC
    21361 ACAGTCTTGA GTCACCATTG AAGGTTACAA CATATTTACC ATCTGTAGTT ACAGCTTCTA
    21421 GATTAGCAAC CCCACAATCT GTTTCAACAG TCTTATCAAT GTCTTTGTCA GTTGCTTTGA
    21481 TTATATAATC TCTGGAAAAC AATTTTTTAA AGTTTTCAAT CATCTTATAA ATAAATTTTT
    21541 GCCTGTCTTC TTTTGAAGAA AAAATTTCAA TACCTTCATA ATTCTTTACA ACCTTTTCAG
    21601 GATGTAACAA ATCATATTCT ATATCAGTAG ATGTGTAATT ATAATTAGTA TCATCTGGAA
    21661 TATTTTCTGC TTCAAGAATC TGATATACCA AGAATGTATC AGCAGGCTGC CAAAGTTTGA
    21721 ATTTTAAAAC TGACTTAGGT TGAGACTGAT CTTTACATAC AACACCTTCT ACCATTTTAA
    21781 CTTCAGGTTC AAGTTTCACA GTTACATCAA TTTTAATAGT TTCCAATGCA ATCAAAGTCT
    21841 TCTTCCAGTT TGTTGAATCA AAATCTATTT TAAAAAGATA CACCATATCT GATGGATCAT
    21901 GTGATTCTAC AACATTCCAA TGCTCTCTTT TACTAACAAT TTCAGGTTTT AGTTTAAAAC
    21961 CCCAAACTTC ACCATTTGCA TCAGTAGCAA TATACTTATA CTTTTCCCAA TTAGGAATAT
    22021 CAATATTCTT AAGTTTGTTG ATAATTGCTG TTTTAAATTG TTTTGTCATT TTTCCACTCA
    22081 TATTTTTTAC CTTTTGTTTA ATTTTTTAAT TATTTTAGCT AAGAGTTATT TTATTTTTTA
    22141 ACGTTATTTT TAATTTGCTT CATTTCAATG CCAAGTATTA TATGAAATAG AAATACTATG
    22201 GCAATAAATG ATACAATCAA GCCAATAATA GCAAAAGCTG GTGTCATAAT TATTTTTGTT
    22261 TAACTAGCTT CAAACCATTA TTAGACAGAT ATTTTGCAAT ATCTTGAAAG TCAGTTGTAT
    22321 GCTTTCCTTT ATTTACATTT TCAATTTTAT GTAAATATGC AGTAGTTTTA TATGTATTGC
    22381 TTGAGGAATA TTGAAGCAGA CATTCTTCAC CACTTGAAGT TTTTCCAATA CAAATAGCAT
    22441 TTAGTTTATC ATATGTTGTT GTTTCTTTTA TCCTAGTATA TTCACTGACT TTCTTTTCAC
    22501 CAACAGCAGT AACAACATCA AGAGTTTCAA CAACATCACT TTTGAAATCA ACCACACTAT
    22561 CATTGTAAGA TAATGATAGT GTGGTTATTC TACACCCTTC TTCACTAAAT CTATCATTGA
    22621 AATCATTAAA GTTAATAACC CTACCACAAT TATCAATATA TTCTAATACT GTTTTTGGAA
    22681 TATACTTATT GATTGCAATG CCATATAATG CTTTATATGA AATCAAGAAT CTCTCTTCAC
    22741 AGAAATAATC CTTTTCACAT CTCCTAGGAT TAAGATAATC CAAAAAATAA CTAAACAGTT
    22801 TTTTCATCTC TCTCAATAAT TGTTGTCAAA CCTGTTTCTG TATCAGCTAC TATATAGCTA
    22861 TGTAATGGAT GAATATCGTT TTCATCAACA TTTACACAGT CATTATCATG CTGAATCAAT
    22921 GTGTATATAA ATGTTTGCTT AGCTTTATCC CAAAAGAAGC CAACAATCTT GCCAATAAAC
    22981 AAGCCATTTT TTCCAAATCT ATAACTAACT TCTTCTAATA ACTTATCTTT ATATTTTGGT
    23041 TGTATTTCCA TTATCTTATT CTCCTCTTTT AAACAAATTA CAGTGACAAA CTCCCTTTGA
    23101 TTCAATCTGC TGTCTACAAG CATCACTTAG ACAAGCATGC TTTCCATCTT GCACACAAGG
    23161 GCAGTTTCTC CAATTCTCTT CTCCAAAGAA TCTCAGTTTT GCATTGATAA TTCTATCAAC
    23221 ATTATTTGTC AATGTATAAT TATTATCTTT TGCAATTTTT TCTAATTCTG CTTTAATTTC
    23281 TTCCTTAGTC ATTTTTGTAT TATTATAATA GAGAGTTAAC TATTCTCTAT TGCAATCTTC
    23341 CCAAGCTTTT ACAATATTTT TAATCAGAGT TTCAACACCT TTTTTAGCTG ATCTTAGACT
    23401 TGAATATTCA CCAAGATGCC AATTATTCAA ATATGTATCA CAATATTGTA TATCATGTGA
    23461 ATTATTCCAA TTGCTATGAA CAATAATAAA TGCATATTTG TTATTTATTT CAAATCTGTA
    23521 TGTTTTTTCA GATTCATCTG TTTCAGTTAG CTGCCATTTT ACTCTTTTTT TCATATTTTT
    23581 CCTTTTTTAT TTATTTTATC TAATTAAATC ATTACACAAT TCTTCTTTTT CAACAAATGT
    23641 TTCAAGTTTA TCAAACCATT TATTGTATGT AACAGATTTA AAACTATTTT TAATTGTTTT
    23701 TAATTGTCTG TATATGTCAG CAGCTTCAGC TGAATTAAAT GAAATTTCTT TATCTTCTTT
    23761 ACCACAATCC TTTAGAGTTT TCCAAATAGT GTAGCTTTTG CCTGTTACAT GAAGATTGGG
    23821 AAGTTTAATA TCATTGATGT TTAGTGTGTA ATACATAGGT GAATGTAATT TATAAATAGT
    23881 AATTCTGGTG GATGACACAT CAGTAATTAC CCATATGCAA TCATCCCATT CTACCATATC
    23941 TCCAATACTT GTGTTGAGTA TTTCATTAAG AGAATCACTT TCATTTACAT AATGATTTCT
    24001 AACAAACTTA ATATCAATTT TATTTTCCAT ATTATTTCCT TTTTGTTTTT AATTATTATA
    24061 TCTAAGAGTT ATTTTATTTT TTAACTACAA CCTTCCAATT TCAGCTTCAT TATCTGTTGT
    24121 AAATTCTATT CTTTTAAAAT TGTATTCAGA TAAGACTCTT TGACAATTTT TACAAGGTTT
    24181 ACTATATCTT ACAGGCATAT CATCACCATT ACCAATTCTC ACAACAAATA TCTCAATCTT
    24241 ATGGTAATCA TCTCTAAATG ATCCAAGCTG CTTTATGCAT TTTACCTCAG CATGTAACCC
    24301 AGAATGATAA TCCCATTTTC TATGCTTAAG AGGTATGTAT TTTCCAAACT TCTTTTCAGG
    24361 ATGATTTACT TTATAATTAT TGCAACCAAT TGCAAGAATT TTGTTACCTT TTAATGCAAA
    24421 AGCAGTTACA AACATTTGCC CAGTTTGATG GGTTTCTTTA AGACTTCTGG CAATGTTTGT
    24481 AAGCCAAATA TGTTTCTTTT TTACTGGAGT AATTTGCATG AATTAATCTT CTTCAAACTT
    24541 CATTAGATTC TGCAACTCAC CAACTCCATT GTCAATAATA TATTGAAAAC TATATTCATA
    24601 ACATCTACAA GAAATTATTC TCTCAAAAGG ATTGATGAAT ACTGGAAAAT TATCCAAATC
    24661 ACCATGATTA GATTCATTCC ATTTACAAAT TTCTATTCCA GCAGATGTTG GTTTATTTGC
    24721 ATCTGCAATA TCTTGAAGAA TATTTTGAGT AATAATTCTT GTGAAATAAG ATATATCATC
    24781 AAATCTCTCT TCAGCTACTT TCAATGCATG AGGAAGAGTA TTGACAATAT TATTGCCTGC
    24841 CCAGTGGCCA TAGATTTCAA TACCCTGTTT GTCATTCTGT TTAATAATTA CACTAGCTCT
    24901 ATTTCCCATT TTATTTCCTT TCTATTTTTT AAAAAAACAT CCACAAGAAT ATGATAAGAA
    24961 GCAAACATCC ATACCCTAGA TTTGCATTTT CATATTCTTT TCTCTCCTTA TACTGTGATC
    25021 TGGATTCTCT GTAAGGGTAA GTTTTTCCAT TTTTAGCTTT GTATGCCATA TTATTTTCCT
    25081 TTTGTTTTTA AAAATTTTAA TTGATAGTTA CATTTTATTT TTTAACTAAA AAATTGGGTT
    25141 AGATTTCTCT AACCCATTAT AACCCATACA TTCCACCCTT TTTCAGATAG TGTCTTAAAC
    25201 AATCCTAGTC AAAGTATGCT TTGAATGTTT TGCAAGTTTC TTATTGCTAC CAACTTGTAC
    25261 AGTTTTTGCT TCACAATTAA AAAACCAAGT ATCACAATAC TCATCATAAT CTGGTTTCAT
    25321 ATCAGATGCA ACAACCTCTC CATTTTCTGT AACAATTAAC CATTTGAAAA CCTGTTTAGC
    25381 TTTTTCACCA TAGTTAATTA GTGTTTTGAG TTGATTTTCT GTTAATACTG TTTTTGGTTT
    25441 CATATTCAAT TTCTTCTCTT CCTCTCTAAT ATCACTTATT TGTTGTTTAT AATTTTCAAT
    25501 TTCTGTTTCA CATTTAAATT TTTCTGATTT GAGTTTAGCA ATTTCAGTTT TATTATGATC
    25561 AATTACATCA GGTAATGTAC TCCATAAAAA TCCAATCACA CCACATGTAA TTATGTATAT
    25621 TGTAAGACTA ACCTTAATTG GTTGCATAGC AATACTACAA GCTAACAACC CACCACAAGC
    25681 AACTATCAAA GCAATTGCAA AAAACCACAA AACCATATTC ATAGCTTCTG CCATATTCAA
    25741 ATCAAAAACT ATACCTTTAA GCTTCTTTTC AAGATATAAT ATACCTTCTT GTAACAATTC
    25801 CATTATTCTG CCTTTATTTT AGTTTCATAT TCTTCAAGTA TACTCTCAAA AATCTTAATA
    25861 TCTTTTTTAA GTTGTTTATA ATTTTCATTT AATATATAAA ACAAACTTCC AAACCAACAA
    25921 TACATGCATA TATAAAATAC AATGTTAATC AATGTTAATG GCATTTTAAA CCATACATAA
    25981 TGTATTGCAC AAAACATTCC TATTAACATT ACAAAAGCAA ACCATATAAG ACATTTACAA
    26041 GCTTGCATTC TAAGTATATT TTCACTAAGC AATTGTATTT TTTGATCAAT TTGATTCATC
    26101 TTCTAATTTG AATTTGTATT CTCTGCATTC TTGTTTAAGC TGTTTAATAT AATTGCTAAG
    26161 TGATTTGTAT TCAATGAATA ACAACCTACC AACTCCACCA ATAAGCATAT AGCCAAAGCA
    26221 ATTGAAGAGA ATATGCATTA TTGTGAATGA TAATTCATAC AAAAGTATGT AACTTAGCAT
    26281 ACTAGCAAAC ATAATTAAAA CAGCAAAACA ACAAAATGCA AAAAACTGCA ACCATCTTGC
    26341 TTTAGTTAAA GCAGCTCTAG CATTTAAATA ACATCTTTTA GTATATGTCA TATTTATAAC
    26401 CTAGTGTTTC TTTGCAATAC TTTTTAAGCT TTTCAAATAA ACTGCATTGA CTTACTAATC
    26461 TTAAAAATTC TACTTCATCT TTGCTATTAA GCTTGAGACT TGATAAACAC CAGTCTAATT
    26521 CTATAACATC ATTCCTGTTG ATAAACAGAT AAGGATATTC ACAATCATCA TCTGCTTTGT
    26581 GTCTTATAAC CTCTGGAAAA GTTGTTGCGT CTTTCATCTT AGCCTCTTTC ATTCTTTGGA
    26641 GCATGTAGAA ACTTTTCAAT CTTTTTGAAA TGCTCATATA TAGGCAATTC TTTACACATT
    26701 TTATCTTCAT GAGTTTTTAT AAAATTGTAA ATATCCATTG CCTCATCTGA TGCAAGAAAA
    26761 ATATGACTTT CATTGAACTC TTTTTGTCTA TTATAAAATC CATTTAATGA AGTATTTTCC
    26821 ATTTGAAGCA AGGTATTTTG CTTTTTCAAT ACTTCAATCT CTACATCATG ATGGATGATG
    26881 ATTTTATGTA ATTCATCAAT GTTATCAATG TTTAAAATAT CTTCTACTGT CATAATATTA
    26941 TTTTATATAA TAGTTATTTT ATTTTTTAAC TTCCTTAATA TTTTTTAGAT ATCTAACAAC
    27001 ATCTTTGACA TTCAAAGCAA CTATGTTATT GAATGAAACA TTACAAGTTA GACTGTCATC
    27061 AAATGCTGAC TTTACAACCC AGTTATCTGC TACTGTATCA TAATGATCAA CAACAACCAA
    27121 ATCACCTGGA TCAAATCCAA ATTCATCACC TTCAACAGTT GCTGTAATTA CAGCTAAACT
    27181 ACCTTCTACA TTATTGATAT GCATAATTTT ACTGACTAAT TATTTCAAGA TTCTTACTAT
    27241 TAAACCATTT TTCTTCAATA CCATCATCCC AATTGAAAAT TATATATTTT GGCTTGGTTA
    27301 TTATATCAAA AAGTATATCA GATAACTTTG GTTTGAATAG CTTTGCATTT TTAATAGCAT
    27361 TGTTAATGTA TTTATCTAAA CAGTCAGATG ATTGACAATT GATTTCATAA TTGTTTTCAT
    27421 AAATATATTT TTCTCTTTCA TTTTGAAACA TGCATTTATC AGCATCTTCA TCATCTATTG
    27481 CTATCCTAAT AAAATATGCT TTTTCAATTT TAACCATACA ATGAGCAAAA GATTCTATCC
    27541 AACACATACC TTTTTCCATA CAATATGTAT AGATGTATCT AAGCTTCTGA TAAGGTGATT
    27601 GAATATGCTT TGGATAATCA TACCAATCTG TATCAAATGA CATATTAGCA AATTCATCTG
    27661 AAAGTTTAAG AAGATAATTA TCCCAGACAT CATCAGGATA TTTTTCTTCT TTAGTAAAAT
    27721 TCATACCTAA AATATGCTTT TCTTTTAGCA TATTCTTATT CAAACACAAT ACATGTGTTG
    27781 AAGAAGAGTT AGTTTCAAAT ACATTATTTC TTATTTGTTT CATTATATTT CTTTAAAATT
    27841 GGAGTTATTT CTTCTAATTG TTTACTGGTA AAGTTAATTA TCTCATTCCA CATCTTAATC
    27901 CCTAATCTTT GCTCAGCTGG AGTTAATTGT TTCAATTTAT CTTGTTAAAC AATGCCACCT
    27961 GTATTGTTTA AAATATTTGC TATTCTTTCT ACATCTGCTT CAGATATGTT TTCCATATAT
    28021 AGATTATATT AGAGAGTTAA CTAATTAACA TTCATTATCA TTGCCTCCAA GTATTACAAT
    28081 ATCATCATTA GTAAGAATTT CTTCAAGACT CCACTTGTCA TTGAATAGAA TCATATCAGC
    28141 ATAATCAGCT GAATGATCAA TAAACCAATT AGTTGCTTTT TCAAAAACAA CATCTACAAT
    28201 TTCACCCTTA TAATATCTTT TAATGATATC AGTCAAAGTT TTCTTATAAT CTGGATACTT
    28261 TTCTCTTATC TTGTCAATCA AATCAGCATA ATATCCATAA TTGTCATATT CCCAATATTC
    28321 TTTGAATAAT GTATAAACAT AATCCATTTT TGCATCAAAG CTATCAAGCA TAAACCATTG
    28381 CCATCCAAAC TTACCACCAT ATACATGATA TACATATTCA CCTTGATCAC AGTAAGAATC
    28441 ACCATCCCAG ACTTCATAAT CATCTATGTT GTTTCCTGTA ACAAGATTAT CAATTTCCCA
    28501 TTTATGCTCA GTTTTCCATT CATCACTGAA ATCAAAATCT TTAAGCAAGG TAATAGAATG
    28561 GCTTGATGAT GAATTAGTTT CAAATACACT GTGTCTAATC TGTTTCATCT TAGAAATTAT
    28621 TCCTGTAAAT ATCTTTCTTG TTTAAATCAT AGAATACATC TCTGATGATG TTTAGCCAAT
    28681 GTTGAATATC ATCCAAAGCT GTAACCAATG CTTCTTGTGT TTCTAATTTT TCTTTCAATG
    28741 AAGCATTTTC TTCCTCAAGG TTTTCAATTT GAAGTTTCAA ATCATCAATT TCATTTTCCA
    28801 TAATTTCAGA TTTATCCTTT CCACCTGAAA CCATTCTACA TCCACCAAAA AATGTATCCA
    28861 TTTCCATAGC TTACCTCTTT TATTTTTTAA CTTTTAACCA ATCCTTTTGC AGTTATAAAC
    28921 ACATTCATCA TTTGTCAATA CAGCTTTGAG ATATTTCTTA TTTTTCAAAA CTTCATCAAA
    28981 TGCTTCAACA TCTTTAGCTA GAAAATGATC ATCAAAAACT CCCCATTCTT TTTCAGGTTT
    29041 AATTGTCTCA GTATATTTTT GATTCTTTAC TTTTCTAGCT TTCTTTTGCC AATTGACTGT
    29101 ATATTCATTT TGCCAAACAT CATCTAGATC ATCTGCATAC CAAGGATAAT TACTATAACT
    29161 ATCTTTACAT CTATGATAAT TTGACAAAGG CTCAAGCAAT ATATATGTAA GCAATGGATT
    29221 ATCTAATTCT GATGTAAATA CTCTATATTT TTGACATGTA TCTTTTATTA GCTTAACATT
    29281 TTTCTTCTGT TTCAAAACTT CTAAATATTC ATCTGAAGCA AAGAAGATAA GATCAAACAT
    29341 AAGAAAATGT ATTTTCCAAT CTTTTTCATA ATATTTCTGA ATGAATTGCA TTATCTGATT
    29401 CATTACAAAA ACATAATTTT CTAATCTTTC ATCTGTAATC TTATTCTGCA TAAGATATGT
    29461 CCAGTAAAGT TTTGCTTTAG AAAGAGTTTT AGTATATTGT CTATCTTCCA AATCTGGGTT
    29521 AGCAAATATA GGATTAATGC CTTGTAAATA CATCTTATCT CCATCAGCAA GTCTGCTTTG
    29581 AAGCATGTTA CTAGCAACCA AATCAATACT ATACTTACAA AGAGGTTGTT TAGTATATTC
    29641 TTTAATACCT TTCAATCCTT CAATACTCAA AACATGAGTA GAAGATGAAT TGGTTTCAAA
    29701 TACAGACTTT CTAATTTGTT TCATTTTGTT TCCTTTCTAT TAATCAATTG TTGAGTTTTC
    29761 AATAAGTGAA AGTTGGTTTC TTAAAACCCT AGCTTTTTCT TCTGCTTCAA CCAATTCACT
    29821 ATTAATATCA TCTTTGATAC AGTTTGCAAG CTCTGTATAA TACTTTTTAA AAGTGTCTGA
    29881 GTTAAAAACC TTTCTGATTA TTTCTCTATA TGTTTTACTA GAAATAGGGT TAGTATATGG
    29941 AATTTCAAGA TTATAATAAT TATTATCTTT ACAAAATTCT TGTATTTTAT TTGTATTAAC
    30001 ATAGATAAAA CAATACTGAT ATTGATTTAA ATTCAATACT GGACAATTCA TATCAAGTGA
    30061 TATTGTTCTC TTTCCATACC CAATATGCTT TAGATAAAAT TTAACTTTAC CAATTGTAAT
    30121 TGTTGCAGAT TCATCTTCAG ATGATTTATA AAATCTAATC TTTGGTTTCA TTTTATTTTC
    30181 TTTTGTTGTT TTATTTTAAA AGATAGTTAT ATTTTATTTT TTAACTATTC ATAGCTATAT
    30241 GTTATTATCA TAAGACTCCA AGCTGAATTT TGCACAAGGT TGGTTGACAC AATAACTATT
    30301 TTAGCAGATT CTTTCTGATT GATTTTATCA ATCCATTCTT TGTATTCTTC ATACACATCA
    30361 TAAACACTTG CTGCTGCAAT TTTGTGGGTA GCATATATCA TTTATAATAT CTTTCAATTG
    30421 TCATTGTTGT GTGTTTTGGA ATCTCAATAA TTTTTTGAGT ATCAAAATGA GTTTGAGTTA
    30481 CATACTGTGA ATAGTCACTT TGATTATCAA TTGTTGCTGT ATAATGATAT TGCATAAATA
    30541 TTGTTTTGTT GATTGTAAAA GATTTATCAA ATACAATATT GCAATTTTTA TGATTAACTA
    30601 TTGAATATTG CATGGTGGTA TTATCTTGAT CAAATACAAA TTTATCAGTT TCAATAATTT
    30661 CATTTCTTTC TTTTAATGTT CTGTAATATC TATTAGTTAT ATAACTATTA AAAACTGAAT
    30721 ATTTGTACAT TTGTTCAATT TTTAGCTTAT CTGTTGCAGC TAACATAAAT CTTTGAAAAT
    30781 GAAGTTTGCT CAGTGGATAC AATTTAACAT TAGCTTCATT TGGAATTTTG ACATAATATA
    30841 TAGGTTTAAA TTTTATAGCT AATGGAAATG CTTTATCATT TATGAAAATT GATTTAAACC
    30901 ACATTACATC ATCTAAAGAA AGACCAAAAT GAAATCCAGA TTTACCTACT TCTATTTCAC
    30961 CTTTATATTC TTGCAATTTA TATTTTTCAA ATTCAAACAG ATCAGCTTTT GAATTTGGTT
    31021 TGGTATAAAG TTTGTCATTT TCTTCAAAAT CAAACATTTT ATAACCAATT ATATAATCTG
    31081 CATGATATGG TTGAATATTC ATTTATCTCC AATCCTTTCT ATGCTGATAA ACATCCTTAT
    31141 AAATCTCTCT AAATGTTTTG TTACCAATAG GTTTTCTGTC TTTAGAAGTA GATTGTCTTC
    31201 CATATTCCTC TTTGACAAAA TCCAAATATG CTGTTGAGTT TCCATCCCCT CCCATATATT
    31261 GAGTATCAAC AACTTCTTTA GGCAATTTGC TCAATACATC CAATCTTTCT AATGCCAGAT
    31321 TATCAAAACT AGTTACACCA TTAAACTCTT TAAGAAAGTC TAGAATATTT TCTCTCCAGA
    31381 TTGTTGTTTG CTTGTCATCA ATTACTTTCT TATCTTCAGA CAACATTCCA TATCTTCCAA
    31441 AATTCTTCTT ACCAAGAATC AAAACTTTAG GATGTTTCCA ATTGCAATTA AAAAGCTTTT
    31501 TCTTAACATT ATAAAAACTG TTAATACCTT CTATAATATG TATTACAATG TTAGATGAAA
    31561 CATCTTGCAA TTCTTTATCA TTCAAGAAGT TTTCCAAATT ATAATCCATA ACAGAAACAC
    31621 CCAACCCTTT AATCAATCCC CTTTTAAGAT AATCAATTGT CTGTTGTCTA TATTTACCAT
    31681 TAGGTGAAAT ATGATTATAA TTCATTGTAA CATTGATGAT ATGATTTCTT GATTTTTCTA
    31741 TTTCTAGAAA CTTTTCAATA CCAGGGGTTG CTAAAGGGTT TCCTCCACCA ATAGCAAATT
    31801 CAATACCTTC TGGAAGATTG CTTCTTTCAA TCATATCTGA AAGTTTTTCA AGATTACCAT
    31861 GTTTGCCAGA AGGAGATGAT TTTTCATGAC AAAATTCACA AACTGTCCAT GTACCATTTT
    31921 TGGTTAGAAA TGATCCTTCA CAAAAATTAG TAATTTTTAT ATCACAACTT TCAGGAAATT
    31981 CCAATTCAGG CTCAATGCCA TATTTTTCAT CATCCCATTC TCTTATCTTT GTACCATCAT
    32041 CATAGATAGT AACATCAACA CATCCATTTT TATAATTTGC TATTTTCTTC ATATTATCTT
    32101 TTTCCTTTTG TTTTTAATAT TTTATATAAG AGTTATTTTA TTTATTAACT TATAAAATAA
    32161 AGAGAGTATC AACTATTATA TTGATACTCC CTGGAATATA ATATGAAAAA TTATTTTGTA
    32221 AATGCTCCTG TCATTGTCCC TGGTGTTGAT TCAACAGGTA AAGCAAACTT GTTTCTATCC
    32281 ATTCTCTTGT AAATCTTCTC CAAATCAGCT TGCATTAAAC CTGTATGCTT ATCATAAACT
    32341 GCTTGAACAC TATTGATAAT GCCTCTAAGC ATCTGCTGAT ACTTTTCCAT CTCAGTAGAA
    32401 AATCTTCTAA GCAATGCTTT TGAACATTCT GTATAAACAT CATTGAAATA CATCTGATAT
    32461 TCAGTCTTAC CATCTTCTTT CAATCCAGTT ACTCTCACTC TAGTAAGATG TCTATCTTCA
    32521 AGAAATGATT TACCAGTATT TGTTACTTCA ATACAAGTAA TACCTTTATC TCCAACTGAT
    32581 CTCTGTTCAA GCTTTGGGCA GCCTCCTCTT GTCTCACCAA TAAAGAAGAA TTGCTGAATT
    32641 TCATCTCCTC TCTTAGGTTT TGAGTTGTTT ATTGCTTGTC TAGTAACAAT GTTTGAGATT
    32701 GTATTCAATG CATGTGTCAA TTCTTCTTCA AGAAAATGAC AATCTCTCAG AGAAAGATTT
    32761 TCAAAATCTC CACCAAAAGC TTGGTAAAAA TTGTTAATTG CTGCATTTGC TTCATGACTT
    32821 ACTTTTTCCA TGTTATATAT TCCTTTTATT TTTAAGTTTA GTTTAATTTT GTTTTATTAT
    32881 TTTAAACAAG AGTTATTTTA CTTATTAACT AATTTTGTAA CCAAATTTAT CCAATTGTTT
    32941 AAATTCTACT GTTGAATATC TTGGAATAAC TTCAATATGC TGAAATTTGT CTTCATATCT
    33001 ATTTACATAA TGTGTATATT TAGTTTTGTT TTTGACAATA AGTTTGTTTG TATAATCTGA
    33061 AAATATTGTA AAGTTTTTAT CAGAAGGTAA ACTATCTATT GTAATTTCTT TAGTATTACC
    33121 TTGATATAAA CATCTAATAC TATCTGGGAT AGATGATGTT GAAACACTAG TGTCAGTAAA
    33181 TATTTTAATA TGACATAAAT GGTTAGCTAC TAAATAAATT AGTATTTCAC TATTAGAAAA
    33241 TTGTCTATCA AGATATAAAC AATCTGTGAC AAATTTCTGA CCAAAGCCAC CATATCTATT
    33301 ATTTGTTTCT GAAAATATTT TACCTGTTGC ATATACTTCA AACACAGGAT TTATTATTAT
    33361 TGCATTTCTT GAACTTTGCA AACTAATAAT AGGTTTATAA TCATAGGCTT CTCCTATAGA
    33421 CATGCTAAAA TGGAATCCCT TTCTGCAAAT TTCTATTTCA TCATCATATT TATTTTCACC
    33481 TTTTTGATAT ATTTGTTTAT AATCATCAGG TTGGCAATAT GGAAGATTTG TCTTTTTATC
    33541 TATACCATCA AATATTTTTA CCCCAGGCAA ATACTCATCT TTATCTAACT TAATTTCCAT
    33601 AGTTTTTCTT TTTATTTTAA TATTTTAAAC AAGAGTTATT TTATTTTTTA ACCAGCTTTC
    33661 CAAATTTATC CAATTGTTTA AATTCTACTG TTGAATATCT TGGAACAGGT GTAATATATT
    33721 GCTCTGTATA ACCATACCTA TTTACATATT GAGTATATTT AGTTTTATTT CTAACAGTGA
    33781 GTAAACTATC AACCCTTGAA ATTATTGTAT GGTTATGATA ATCAGGTATT CTGTCTATTG
    33841 TTACATCTTT TGCAAATGTT TGAATAAGAC ATCTATTAAA ATAATATGGT TGGTTAGTTG
    33901 TTGAAAAATC TATTTCATGT GTTGATAATA CTGGTTTATC TAATGAAGAA TATGTAAATC
    33961 CAAATACAAT ATAATTCAAG ACATGAAACA TTATTTCATT AACACAGAAT TGTCTACCAA
    34021 TTGTTAAATT ATTTGTAACA TATTTATGTC TAAAACATCC AAATTTTTCA TATTCTTTAG
    34081 ATAGAATTTT ATCTTTTGCA GTTACATAAT ATACTGGTTT TATCATCAAT GCATTTGGAT
    34141 ATTTTTTATC AATATGATCA CTGAAAAGTG ATTTATAGTC ACCAGCAGCA GATATATCTA
    34201 AACTAAAATG AAACCCATTT TCACACAGTT GAATTTTACC ATTATATTTA TTTTCACCTA
    34261 TCTGATATAT TTGTTTAACA TTGTAATTAG ATTGACAATA TGGGTTTCCT GTTTTTTCAT
    34321 CAATTCCATC AAATATCTTT ATACCTGCTA AACTTTCATA TGGTTTTAAT TTAATTTCCA
    34381 TTTTTATTCC TTTACATTTT TAATAACTTT TCCAACTTTA TCACACTGTT CAAATTTTAT
    34441 TGTTGTGTGT CTTGGAATTG GTATGATATA TTGTTCATAA CTACAATACC TATTTACATA
    34501 ATGTGTATAA TCAGTCTTAT TTTCAACAGT CAATTCTTTA AATGAATTTG AAAATATTGT
    34561 ATACTTATTA CTAACTAAAG CAATATTATC TATTGTTACA AAAAAATTAT AAGATTGTTG
    34621 AAAAAGAATT TTACTATTAG AATCCTGGTG AGATGTTGTT GATATTGGAT TATTCAATAC
    34681 AGCATATGAG CTAATCATAC CATGCTGTAT TGCATAATTG ATTATTTCAC CATAACCAAA
    34741 TAGTCTACCA AGTTTTAATT TATTTGTAAC ATACTTTTGC TTATATTCAT CATTATGCCA
    34801 ATATGTTTCT GCTTTTATTT TTCCAACTGC ATATACATTA TACACAGGAT GTATTATCAT
    34861 TGCTTTTGGA TACTTTTTAT TTTCATACAA ACTGAAAAGA TCTTTACAAT CAAAAGCATC
    34921 TTGCAAAGTC ATACTAAAAT GAAAGCCACT TTTACAAGGT ATAATATTGC CATCATAATA
    34981 ATTGACTATT CCATTTGTTT CATATATTTT TTTACTATCA GCATCAATAG CAGGTTGACA
    35041 GTATGGTTTT CCTGTATCTT TATCTATACC ATCAAATATT TTTACTCCAA CCAAACTTTC
    35101 ATATTTATTT AACTTAATTT CCATATTTTT CCTTTTGTTT AATTTTAGTA TAGAGTTATT
    35161 TTATTTTTTA ACTAATAGTA GTGAAATAAT AAACACTATA ATTAAAATTG CTGCTGGAAT
    35221 TAGGGCAGGA GATAAAACCC ACCACCAACT CCAGTCAATG ACATTACATA GCTTCAACAC
    35281 TATAAATGTC AGTGTCAGCA AATCTAAAAA ATCAACATTT AAACTAATGT TATTATTTTC
    35341 CTTCATCATC AACTACTTCA AACCCTGAAT CTGAATTTGC ATTACTATTT GCTGAAGCAT
    35401 TATTATCTTT ATAAACTGCT TCACCAATCT TAGATAATAC TTTACCCAAG TTTTCTACTG
    35461 CAGCATTAAG CTTATCAACA TCTGAAGTTT CAGCTTTTAC TTTATTAATT GCTGATTTTA
    35521 TTTCATCAAC CAATTCTTGT GAAAGCTTAT CCTTATGCTC ATCTAATGCT TTTTCTGCTG
    35581 CAATGACTGT TGCTTCTGCT CTATTCTTTG CTTCAGTCAA TTCTTTGAAT TTCTTATCAG
    35641 CTTCTGCATT CAATTCTGCA TCAGCCTTCA TCTTCTCAAT CTCATCTTTA GAAAGATTTG
    35701 ATGAATTAGA AATTGTTATT GATTGTTCTT TTCCTGTTCC TTTATCTTTT GCAGTAACCT
    35761 TCAAGATAGA ATTTGCATCC ATTGAAAGAG TTACTTCAAT CTGGGGTAAA CCTCTCGGAG
    35821 CAGGAGCAAT TCCTTCAAGA TTAAACTGAC CGAGCATTTT ATTATCATGA AATCTTGCTC
    35881 TCCCTCCTGT TGCAACTTGA ATTGTTACAG CAGTTTGATT ATCTGCATAA GTTGTAAACA
    35941 CCTGTGATTT ACTACAAGGA ATTGTTGTAT TCTTCTCAAT CATTGTAGTA AATACATCTT
    36001 GAGATGTACA AATACCAACA TCTAGAGGAG TAACGTCTAG AAGTAAGATA TCTGTTGGAG
    36061 TATCTCCAGA CAACACACCA CCTTGAATTG ATGCTCCAGC TGAAACACAT TCATCTGGAT
    36121 TTATACCTTG ACAAGGTTGC TTTTTAGTTA GCTTTTTAGC TAATTCAACT AACATCGGCA
    36181 TTCTAGTCGA ACCACCAACT AGAATAAGCT TATCGATTTT GTCAACAGAA ATACCGGATT
    36241 CTTTAATAAG ACGATTAAAT GGAGCCGTTG TTCTATCTAT AAGTGTTTCT GATAGTTGTT
    36301 CAAATTTAGC TCTTGTAAGA GTTTTGTTTA GGTGTTTTGG ACCAGTAACA TCTGCAGTAA
    36361 TGAATGGTAA ATTGATATCG ATACTCATTG AAGCAGAAAG AGCAATTTTA GCTTTTTCTG
    36421 CTTCTTCTTT AAGTCTCTGA ACAGCCATCG AATCATTACT CAAATCAATA TTTGTTTCTG
    36481 ATTTGAATTC TGAAATAAGC CAATCAATAA TTGCCTGGTC CCAATCTGTA CCACCAAGAC
    36541 TTACATCACC ATCAGTAGCT TTTACTTCAA ATACACCATC ACCAAGCTCT AGAATAGAGA
    36601 AGTCAGTTGT ACCACAACCA CAATCCATTA CAGCAATAAC CTCATCATTG TCTTTAGCTA
    36661 ACCCATATGC TAAAGCTGCT GCTGTTGGTT CAGCCACTGT TCTCAAAACA TTTAAACCAG
    36721 CAATTGTACC AGCATCTTTA GTGGCTTGCC TCTGAGCAGA ATTAAAATAA GCTGGAACGG
    36781 TAATAACAGC ATCACTTACT TTATATCCAA GTTTAGTTTC AGCATCCATT TTAAGCTTCT
    36841 GCAAAATCAT TGCTGATATC TGTTCAGGTG TATAATGCTT TTCTTCTCCT TTAAAATCAA
    36901 CAACAATCTC ACAACCACCT GTCTTAGATT CAATAACTTT ATATGGAAGA GTTTTAACAT
    36961 AATCAACCAC ATCTTTATAT GATTGACCTA TCAATCTCTT TACATTATAA ATTGTATTGC
    37021 TAGCATTTGT AATTGCTTGT CTTTTAGCTG CTTCACCGAC AAGAATTTCT CCAGATTTTG
    37081 TAAAACCTAC AATAGATGGA GTGGTTCTTT TTCCTTCAGC ATTTTCAAGA ATAGAAGGTT
    37141 CACCACCTTC TAAAATTGAG ATACAACTAT TTCCTGTACC TAAATCTATA CCAACCACTT
    37201 TCGACATATT TTAATCCTCT TGATTTACAT TTTTTGTATT TGTGTAACCT GCTGGTAGGT
    37261 AAAATTCTAC ATTACACCAG TTTGTATACT TAAATGTCTT TTCCACTTCA TTAAGCACAT
    37321 CATATACATT TAATTTACCT ACACCACATC CAAGTGCACA AAATGCTACA GAAAGTGGAG
    37381 TATTATCATT ATCATAATCC TGTTTAAGTC TAGTTTTGAG ATATTGTAAA CCTTTAACAA
    37441 TATCAAGCAA ATTCGATTTC GACCCAGGGT ATTTCATTGT TGGGAAATTA ACAACATACT
    37501 TCCCATTATC AACTTGATGT ATGCGGGGTT TTCCTATTTC ATATACACCA ACTTTGCACA
    37561 ATGTTTTATA CTCATCATAC ATTTTAGGAT ACTTATCTGC AAATGCCTTT GCAATTCCAG
    37621 CACCCATAAT ACCAATGCAA TTTACTGCAT TGACAAGATA AGTTGATTTA GAGTCAAAAA
    37681 TGTTACCATT TTCAATTACT TCTACTGACA TATTTTATTT TTATTTTTGA GTTTTATAAT
    37741 TTTAATTTAA AATAAATCAT TAACTATTTG TTACGTTTTC TTTTTTTAAC ATTATTTACA
    37801 ATGTTGTGTG GTTTTGCTGC AAGCTTTTTA TAAAAAAGCT CATCATCAGC TGTCATTTTT
    37861 GATTTAAGCG TTTTGTTACG CATATTCATA TAATTATTCC TCTGTTTTTA GTTGTTTATA
    37921 TTTAAATTTT TATTTTTACA TTTTATTTAT TAACTAAAAA ATAAGAGAGG TGTTCTATAG
    37981 AACACCTCTT TAAGGATAAT AAAAGAAGAA TAATTATTTT GTTGAAATGG TGGTTAGTAA
    38041 TCCAATTATC TCATCTTGTT TAGCAGATGT TGATAGATTA TTTAAAATGT TTAGTTTTGT
    38101 AAGAATTTCT TCCTGTTTTG TGGCGGTTGA TTGATTAGCC AACGCATTTA AAATAGTTGT
    38161 TTGGTTTGTG ACGATTTCGG TTAATGTTGT CAAAATTGTA TCTTGCTTTT CTAATGCTGT
    38221 TAATATATTG TCAATTTTTA CTACAACTTC ACTCTGATTA TCTTTAGCAA TAATAGAATC
    38281 AAGTTTCTCA TTTGATGACT CAATTTTAGT TATAATTGTT GATTGATTTT CTACAACTGC
    38341 TGAATTAAGG ATGTTTAAAA TAGCAGTTTT AATTCCAATC AATGTATTAA CCACACTTGT
    38401 TGCAGCATCT TTAGTTGCAC TAGCTGATGC TGAAATCAAG CTGATTATCT TTTCCATTAC
    38461 TTCTTTGGCG TTAAGCATAT GAACTACAAT TATTTAAACC TAATAGGTGA ATATTCACTT
    38521 CTGAAACAAT TCAAAATTAT ATTAAAAATC AAGGATAAGC AATTCATCTA GGAAGCTAAA
    38581 GCTTCTCTAG CTTTCTTGCT TATTTCTCAG TAAAAAGGGT TGATGTTAAA TCAACCCCAA
    38641 TTTAAAATTT CTTTTGAAAA ACGTAAAGGA TAAAACGAAA AACTTCAAAG AAAGTGCAGT
    38701 GTCAGAAAGG AAAGAAACAC ACACTGCAAG TTTTTTATGT TATATGGAAA ATAAACGTTG
    38761 TTTTATATAT TTAATCCCCT ATAGTTCAAC ATTTTGATAT CTTTTTGGAT TGTTTGCTCG
    38821 GCGAGCTGCA TAGGTTTTTG GACTTACCTT ATCACCCAAC ACAGGGTCTA ATACAGTTTT
    38881 ACCTCTAGAG CGACCCATCG TTTTGTGAAC AACACCTATT ATTTTTTCTC TAATTTGTTT
    38941 TTTAGCCATA ATTAAAATTT ACCTTTCGTA TGTTACGAAG TTACGTTCAA AATAATTCTT
    39001 ACTATTAACT AGATACTGAT CAAATGCTGC ATTTGAACGC ATACTATTAG CTTTTTTAAT
    39061 CATGTAATCT CTTGTCCAAG GTCTAATGCC TGATTCTGAT AATACTTGCA CAAAAACACG
    39121 CTTTTTATCT GCTAATTTTA CAGCTCCTTC TTGTCTCATT CTCACCCAAG CATATCCAAT
    39181 AATCGATTTT GCTGGTTGTG TAATAATTTC ATTACCATCT TTTGTTTTAA ACTTCATTTA
    39241 TTTTACCTTT TGTTGATTTG ATTTTATTTT ACAAATCAAA TTATTAAATT TTAACGTGTC
    39301 ATTTTTAAAT AATTCAAATG CTCATTAAAG AAAATACAGA TATTTATAAC ATTTACAAAA
    39361 ATAAAGTTTT GCTTAAGGAA TTTTCACCAG ATATGATCAA TACGGTTATA CGAAGCAATA
    39421 ATCATGATAG TATATACATT ATGAAATCAT ATAAAAAGAA TGAAGATGGT ACGTATAGTG
    39481 ATGAAATAGA TACAATATAT GAAATTTATA TTTCAATGCA CAGCGATCAA AGAAGTGGTG
    39541 AAAGAGCTAT TAAAAATGTA TTGAGCAATA TTGACACTTG TTTAGAATGT GTACCTGTTG
    39601 AAGCTCTTAT TATTCCGGAC AAACAAATGA GACATGTTGT ATTTGATATA TTTACAAATC
    39661 CAGATAGACA AGACACGCTT ATCCAAATAC CATGCACCGT TAGTGCAAAA ACACCCACAC
    39721 AATTAACACA AGCAATAAAA GAGAAATATA AAAATATCAA TGTACAAGTT TGCGACGTTG
    39781 TTATTAAAAC CGTTGTAAAA TTACCTACAC CTGAATATAG TACAACAGAT GCGAACAATA
    39841 ATGCTATACA TATTCCTGTA GCTGTTGATG GAAAATGCCA TAGCTTAGAA AACACTCGAA
    39901 TTATTTGTGA TATACCTAAA ATAATAAAAT TAGCATATAA ATATATTAAA CCACAGCGAA
    39961 AAGATAACCC TGGTATAATA CAATACGCTA AAAATTTAAA TAATCGTAGA CAATTTAAAT
    40021 TTAGATATAA TAAGTTTTTT GAAGCATTAC ATAATGCAAA TATAATAAAT TATCCGTTTT
    40081 ATTCCAAAAT AGTAGGAACA TTTCCAAAAA CACAAGATGT TAAATTAATG AATGATGTTG
    40141 ATCCAAATAA TCCAGGTAGT GGGTTTGATA ATTGGATGTC TGCAGTTCAG CAAGGATTCA
    40201 ACGTGCAAAA CTCACCAGTA AAATATGACG TAAATATGAA AAAGCGGCAA AATGGATTTA
    40261 CACCATATGA TAATGAAGGT AAGACACTTT CACTTAATTT AGATAGAGAA CGTCCAGAAC
    40321 CAATGAGTGA TAGTGACATA AAACAGTGGT ATGCTCCAGA TGATTTTAAA ACCGTAGCTG
    40381 TTATGGATAA ACTATTTAAT GGTGATAGAT GGAGAATTAA TAGACAGAAA AGAGCTGCGA
    40441 GAAAATCACT CACAGCTCCA AAAGATCAAA GTATTGAAGA TATAGCTAAC AACATCTATC
    40501 AGAATTAAAC GTAATCTGTC GAATACTTAC GTTGTTTGCT TCATCATCTC GTGAACAACC
    40561 AGTTGGACAT ATTTCACAAA TATCAGACCA CAATGCATCT GAAATATTCT GCCCAATATG
    40621 TTCTTGATAC CATTCATTAA TTGATTGTTT ATTATTTTCA ACAACATATG AATGACAGTT
    40681 GTGAATTGTA ATATGTGTAA TGTATAATTT TGTCATATTT TAAATTATTT ACATTTGCAA
    40741 TTAGATTGAT GTTCTATGGT ACCATACCAT GTGCGTTGAG CATCACAATA ACAACACCAA
    40801 TTATCTTGTT CATATAATCT ACTAGGTGTA ATAGTTTCTG CAACATAAGC AGTACCATAA
    40861 CCAATACTTT TAATCACACC TGAACATATA CAAACCACAA AATCAACCGG AGCTACAATA
    40921 CATTCACCTA TGGTTGGTTT ACGTGTGACG ACGATTGGTT TAGATTGCTG TTCAACATAA
    40981 ACAGTTGAAT AATAATGTTC TGATGGTGTG GTATTTATAT ACGTTATTTT ATCCTTTTCA
    41041 CTATCAACTT TACACCACAC AAAATAAAGT ATAAATAAAA TTAAAATAAT ATGCCATTTT
    41101 TTCATATGGA TATACTATAG CATTTTTTCA GCAACAGCTT TTGTAATAAG CACATCATTC
    41161 TCTAAATACT TAAGAGCTGC TTTTCTATCA TTTTTATACA TATCTTTAAA AAATTTACCA
    41221 TCACCATTCT TAGCACCAAC ACCAAAAAAT TTAGCTACTG TATCTAATTT AATATATTCT
    41281 TTTACACCAC ATCCCCAATT TAACATCAAA TCAATATAAC GATTACTAAA TTTACCATAT
    41341 GATGTAAACA TGTCATCTGG AACTCTAATA CCATATTTCC AACTTTTTCT AATCATGAAT
    41401 GGAAGATCAA ACCCATTTGA ATTCCAACCT ACAACTGAAT ATGCTTCTAA TTCATTCACA
    41461 ACACTCCAAA ATTGTTCAAT CATTTTATTT TCAGATGTGT TGTGCAATAT TTTAACAGGT
    41521 TTATCATCAT ACTGAAATCC AATTGCTAAC ACTTCACCCG TAAAACAAGA AATAGCTGCT
    41581 TTTTCGATAT AATCTTGTTT TTTCTTTTCT ACATATTTTG CAATAGCTTC TGATGTTTTA
    41641 TAGTTAGATG GTGCTTCAAA TTCAGGAATT TCAATTTGTT CTTCTGGAAG ACCACCTGTT
    41701 TCAATATCAA ATACTAATTT TCTACTATCC ATTTCTTTAC TTTGTTTTTA AATATTTGTA
    41761 TATTTTATTA TAATTTTTAA CTAAATGGCT TTTGATTCTC AAACACTCGG CATTGCTTCA
    41821 AATGTATTAG CTAGAACGTT ATTAAGTCCT AGAGATTATT TTCTGGCTAC AATGGAAACG
    41881 TGGCTTGCAA CACCCAAAAC TGACAATTAT CAGTGGGTTG TAATGATTGA GCATTTTCCA
    41941 AAAGACATTA GTAAAGGATT GTTAAGTGCT GTAGCTGATT CAGTTACAAA TGTTGCAGCA
    42001 AGTTTTGGTA TTGGAGAAGC TAATTTAAAC AAGATACAAC GATTAGAAGG CACCACCGGT
    42061 GACAAAGATG GGTGGTCTCA AGATTTAGCC GGTTCATTGT TAGGTGGTTG GGCTTTTCAA
    42121 AACATCATGG GTTGTATTTT TGCTACCAGT GTAAATATAC CAGAATTAGA CTCAAACACC
    42181 ACACAAGATA TTAGTGTTGA AAACAATGGA GGGTTTAGAA AGGGTATTAT TACATCAGGT
    42241 AGACAAGGAT ATGGTTCAAC ACCACTTACG ATTGAATTTA GAGAAACAAA TTCATCATTT
    42301 AGTGATATAA TCATTAAGCC GTGGTCACTT CTCACTGCAC ACTATGGATT ATTTCCTCAA
    42361 TTTGGACACA AAACAAACAT TATTGTAATG CAATACTCCA AAACATATCA ACAAATAACC
    42421 CAAATACCAA GCAAAATTTG GCAATTTGAA GGGTGTGCTC CAATAACTGT TGCTGGTGAA
    42481 AAACTAGCTT ATAGTGGTAA AGATCAAGAA TTAGTAAAAC AAACAAAATG GGCATTTACA
    42541 AAATTCTACA TTCGGCAGAA TATGTATATG CCCATTATTG ATATGCTTAA AAAATCTAAT
    42601 ATAAATCGAG TTTGGAACTC AAATTTATTC TAACCAACCA CACTCGTCGA AATCATTCTA
    42661 TTAGAATTAT ATGCATCATA TACATCTTGC ACTGTAATCT TGCTACCGTT ATAATCTTCT
    42721 CTAAGAATAA CAACTCGGTC ACCTGTTACA TATGCTTGAA GTGGTCTACT AACACATATA
    42781 CTATTAACAT GACCACCCAT TTCATCATAA AGATATACTT GATCTGGTTG ACCATAACAA
    42841 GATTGACCAC GAACGATTAC TGCTGATACT ACTTTACTCA TTTTATTTTT CCTTTTGTTA
    42901 ATTTAATGTT GATAATAATA TTTTATTTTT TAACTTTTAA AAGATTTTAA TTTGCTTATG
    42961 TATGATTTTT GCTTTCTTTA AGTATGCATT AATATTTGCA ATATACTCCT GCCATTTTTG
    43021 TGGTGTTTCT CGCTCATAAT AATATGCTTT TATAATTGAT AAGTTATTTT TAAATAAATC
    43081 AGATTCAAGA TATTCAACTG CACGCTTATA TTCCATAGAA TTTGCATCAT GCAATGCACG
    43141 TATAGTACTT TCATACACTT CTCTATATGC AGAAGATAAT TTAATCCAGC CTTTTAGCAT
    43201 TATAGCAGAT TCAGCTTGCA TAAAATTATT AATCTCAAAA TATACCCAAC GGTTTGCACG
    43261 TTCAAAATCT TGATCACTAT ATCTATAATT AGGTCTGTCA TAAAATTCAT CAAACCCATT
    43321 ATTGACCATA TGTAATACAA TTGATGTTAC AGGAGCTAAT CGAGACTTTT CAAGATATGC
    43381 AACAACACAA CCACCATTTT TTTTAAGAGT GATCATATTA TCAACTGTGT GTTTAAAAAA
    43441 TGTTGACCCT TTATATTCAC CTGCTTTTGT TGAATGTAAA ACTATGGTTA ATGCACAATT
    43501 ACACTGTTGT GCTTGAGTAG CAAGTTTTTC CAGAATAAAT TGATCTCGAC GAGTAATCGT
    43561 CATTTTACCA TATTTAGATT CATCACATTT TACACATGGA AAACTATCAA CTACCAACAC
    43621 ATCATAATTT TTCATTGTAT TGCAAATATC ATCAACATCA GAAATATTTC CAATATCAAC
    43681 ATCTTTAACA TAGCAATTAT CACAAATTTT CTTTAAAAAT GATACATTTT GTTCACCTGA
    43741 TATATATCCA ACATGTCTTT CAAATTTAGC ATGTTCATTA CACACTTGAA GAAGAAATGT
    43801 TGTTTTACCT GTTCCAGATT CACCTGTGAC AATTGTGATT GACCCTGGAA AGATTGGTTG
    43861 ACCTGCAACA CTAGTAATAT TCGGTCTAAT ATTAAATCTT ATATCATATT TGTTGTCAGA
    43921 TTTAACATCT TGACATTTAG TCATTCGACT TTTATTGAAG TGTAGATCCA TTTTTTACGT
    43981 TGCTTATGCG TTTTCAGATG TTTCAGCAGT ATTTAGAATT TCTTCATCAG ATAGAAGCGT
    44041 TTCTTCTTGT TCATTTGCAA GCTCTTCATC AGATACATCC ACAGGTTCCT CATTTTCTAT
    44101 TATTTCCGGG TTAAATTTAT CACCAGTAAA ACTACGTTTC AATAATGTGT TCTTAAACTC
    44161 AATCTCTTTA AATTTTGTCC ACATTTCAAA CAACTCACAG CAAACTATAT CAAGTTGTTC
    44221 TATGTCAGAA TTATTTTCTG TTAGTTTATA GCGGTTATAT TCTATAATAG AAACAGGTGT
    44281 TTCGTCTTGT GACATACGCT CATTCCAATT AGTTTCAATT GAAATTTTTG ATTGTATGTC
    44341 TTTAATTACA GTTTTTAAAA AATCAATATT ATTTTCCATA TAACTATTTT ATTTTTTAAC
    44401 TTAAAAATCA ATATTCTTCA TCCTCTTCAC AATCATAATC TGAATATTCC TCTTCACCTT
    44461 CTTCATTATC ATCTTCAATA AAATCATCAA TTTCAATACT ATCAATATGA GTGTGATTAT
    44521 CATCTAGAAG TTGATCACCT ACAAATTCGA TATCTGATAC ATCTCCTTCG TAATCCATAG
    44581 CATCTTCTCC ATTTTCTAAA GCTTCTTTAG CTACTTGACG AGCTTCAGCT TTTGTTGATG
    44641 CTTCAATAAT AATATATCCT TTTTCTTGAT ATACTGCGTT TCTTGTGAAT TCTACTGTAT
    44701 ATTTTTTTGC CATATTTTTA AAAATTGTAT ATTTTAACTT TTAAATTTCC CAAGGAAATT
    44761 CAATCCATTC ATCTTGCTGT TTCACAGCAA CTTTGAAATC AACCATTTCC TGCTTACCAG
    44821 CAACTGTGTA CATAGTAGCA TAAGTAAATT GTCTATCAAA TGAATTAAGT GCAATTATAT
    44881 TTTTAATGAA ATTAATAGTA TCACCAGTAT CAACAATATC ATCAACCACT AAGATATTTT
    44941 TATAATCACC AATCTCAGCA TGTTGTGTAA ATTTCATTTC ATCAGTTTTC TTATCTCCAT
    45001 TATAAGATGA GATACCAACA TATCTAATAG GTACGTTTAG CTGATAGGAA AGCAGTGTTC
    45061 CTATAATTGA TCCTCCTCTA GCAATTGCTA ATATACAATC AAATTGTTTA CCTGAACAAA
    45121 ATTTCTTTAA ATCAGAAACA AATTTAAAAA CCTCACTCCA ACTTACTCTT ATTTTATTGC
    45181 TCATACTACC ACCACAAATA TTTCCTAATT TTTATAATTT TTTCAACAAT TCTTTGATCT
    45241 TCTATCTCAA TTGCATCATC TGCCCAGATT TCACACCAAA CTTCATCCTT CATATCTTTT
    45301 TTATTTTTAG CAGCATATTC ATATGCTTTC TTTTTACCCA ATACCTTAAT TAAAGATTTC
    45361 ATTGGATGCT TTTTGTATTG TTCATATAAT TTCTTCTTAT TTTTTGTAAT ATATGCATAA
    45421 CAATACTCAA TTGTCAATGC AACAGGTTTT CTTTCATTGA TATATTCAGT ATTTACATAC
    45481 TCATTGTTTG TGTCTTGACA TTCTGGCTCA TCTCCCCAGA GACTCATTCT AAATCCTTTT
    45541 TTATAGAAGT TTACCAATTC AGCAAAGATT AGTTCTTTCA TTAACCAGCC ACTATCACAA
    45601 TTACCAACTT CATACATTGG TTTGTTTAGA TGATTATTTA CAGGCTTCCA CATTCTATAT
    45661 AAACACCATT TCCATTGTTT AAAATAATCA ATAAAATTGT CTTCCCAAGG AACATTCCAG
    45721 TTTTTAAATT CTGATATATC CCAATGAATT TCTTTTATTC TGGAAATTGT CATAACAATT
    45781 AATGCAATTG GAAATATAAT CAACCAATTA ATAACAATTG CAATATATCT CTTAATATCT
    45841 AAGTATATAT CTTCTATTTT TTCTTTAAGA TTCATGTTTG ATATTTTAAG GTTTAACTTC
    45901 AAAGACAAAA AAATTCCCCA GTCAGAATTT GCATCTGATC AAACTAAGTC AAAGTTAGTT
    45961 ATGCTGCTGT TACATCACAG GGGAGTATTA AATTTAAAAT CATAAGCTTC CTTGAAAACT
    46021 TTGGAAAAAC TTCTGGAAGC ATGCACCAAA AGGAAATAAA AAGGTGCAAG TTTTTGTGCA
    46081 GTTTGGGGTT AACTGCCAAC ATATTTTTAT ATGAAAGAAA GACCAAGATA ACAGACAGCT
    46141 TGTTATCTCT AAACTCCACT ATATCCATTT GTTGCTGTCA AATATAGCAA GCTAAGATTA
    46201 AAAGCCAATT ACAGGATTCG AACCTGTGAA GCTGAAAAGC AAATCATTAC AAATGATTCC
    46261 TCGTTAACCA CTTGAGTAAA TTGGCATTAA AGTGTTAGGT AGATGTAGGT AATGCTCCTA
    46321 CTGCAAACTC CTTATGAGGG AGCTATGTCA CTATTTCCAT CTATCTACCA ATTGTCAAAG
    46381 AATAATGCTT CTAATTTTAT AGTTGGAGAA GCCGGCCAAC CACATATTCA ATTCACCCAT
    46441 GCATTGGTTA CCAGTAATAT GGAGTGACTT TATAGCATTC ACTTTGCTGT GGTTACCACA
    46501 ACCTCAATCA CCCTAAGTCA AGATTAAGGG GTATTGAGGC TTAACATGAT TTGCAATTAT
    46561 ACACACCTGG AATATTTAAC CTTACACTAG TCTGTGTTAA TATAGTGACT AGCTTGTGTA
    46621 TTGGATTGAT ACACATTATT TTCCTGTATT GTTACCTGTG TATTAGGTAG AGTATACCTC
    46681 CTCTTTCTTC TGGAATTGCA AAATACATTT CAAAGAACAA AATGGCTAAT GTAGGTAATG
    46741 CTCCTACCCA GCGATAACCG CAACGGATTT ACAGTCCGCA CCCTGTCTTT AAGGAATAAT
    46801 TAGCCTTATT TTTTGTTAAA ATTCTGTAAA AATATTTTCA AAGAACAAAA ATGTTAAAGG
    46861 AATTAAGTGG AGATAGGCTC AGAACATTCA ACTGATTTCA TTTGATTACC ACTTACATAA
    46921 AATTCAAAAA CTACTTATAC CTACCAAGCA CATTCAACTT TGACTATTTC ATTTTTGAAT
    46981 TATTGTATGT TTTATTTTTC ATACGTTGTA AAAATTTATA TTTTAAATTA TAATGTTTAA
    47041 CTACTATATT TTAAAATACA CTTTAAATTT CAAAGATCAA TTTAGATTAA AAAAGCTTTA
    47101 TCATTTTATG ATAAAGCAAA TTCACAATTC AAATGTTAAA TTGCTAAATC ACATTTTTCT
    47161 CTCATCTAAA GGATACTGTC TCATATTTTA ATTATTTAAC CTCCTCAACC CCTGTTGTTT
    47221 TTTGCGACAT TTCATTCAAA ATTAATGAAT CACAAAACTT CTTATAGTCA TCTTCTTTAG
    47281 AAAAGTCTAA ACCAACATCA AAAGTAAAAC TGCCAAACTC TTCAGCAATC TCGATTGGAG
    47341 GTTGTATTGA GCCTAAATCG ACTTCAGCTG ACTTTAATAT ATTTTCAATA GCTTTTAATG
    47401 CTAATTGTTC ATTATCAAAC ACTTTAGCAT AAATTTGTTG ATTATTAATA TCAGTGTCTA
    47461 CTGTTATTTC AATATCAGCA GCCTGCTTTC TATATGTAAT TCTAAGTTTC ATTTATTTTT
    47521 TGCATTAAGC ATGTCAAATT AGATAAATCA AGCATTTTAA AATGATTATT TATTCTATCC
    47581 AATTCAACAT TGTTTTGTAT TGAGTGAACT AAGTCTTTTA ACAATTGAAG ACTGTTACTC
    47641 TTAGTTATAT ATAACAAACT AGAATCAGAA TAATCTTCTA ATTCAAGCTT GAACCTCATT
    47701 GTATCTGAGG TTACAAAGAT TTTAAATACT TGTTTCCCAC CATTATCAAG CTGATAACAA
    47761 TGCCTTTTGT AATTAATAAT CCATGGATCT TTCATTTTTG ATAACTAATA CATACAATTA
    47821 ATGTAATAAT TATTTATCAT TTTTATCAGT TTCTTTATCT TCCCATTCTT CTATCTTTTC
    47881 AAACAAGTCA ACTTTTTCAT CCCAAAGCAA ATATGTTGCT GTTGCAATAA CAGTTGATGT
    47941 AAGAATACTA ATTGCTACAA ATATAAAATT TGTAAACAAA AATAGATATA TCAGTGTTAT
    48001 AAATATAGCT GTTAATGCAA ATTTTGCAAT AATATTTGCA AATAGTCTGT GTAAGTAAAT
    48061 CCAATTTAAA ATCTTATTCT TCATAATACA CATTCCAAAA AGTTTTATAT TCCAAGTCAG
    48121 CTACATCATC ATATTCCAAC CCTAAAAATA TATAGCTATT ATTTACATAT TTTTCAGTCT
    48181 CTTCTAAATC AAAATAAAAT ATTCCAATTA GTGTATCTTT TAGATAAACT GCTGTTACTT
    48241 GCTCTGCTAT AATATTTTTA TTCATTATTA TCCTCTATTT CTTCAATTAC TTCATGATAT
    48301 CCTAAACTAC CACAATCATA TACTTCATCC AAACCCAATT CTTCACAATG CTCTAATATC
    48361 CACTTTTCAA CTTCTTTTTT AGAAGATGAA AATATACCAA CTAAAGTAGA AGCATAATAT
    48421 GGTTTCCAAT TTGGATTATA TACATATATT TTCTTTTTGA CTTTAATTTC TTTTTTATTT
    48481 TTCATACCTT ATTCCACATA ATCATCATAT ATTGTCAATT CACCTTTAAT ACCATATTGA
    48541 GCATATTCCC TTAAAATAGG TTTACCAACA ATAATATCAC AATCAAATTT TTCAATTAAC
    48601 TGCATTAATT CTTCTAAATT TTCAACTTCA ATAACATTGA CTGAATAGTA ACCTTTTTCA
    48661 CTATCATCTG CAATATTTAT TGTTGTAAGT TTATCTTTAA GAATTGGATA TAACTCTACT
    48721 ATCTTAAGAT CAGGATTCTT ATACCAACTA TTGTTTATAT CTGCTGATTG TATTGAAAAT
    48781 TTCATATTTT TTACTCCATA TAATCATCAT AAATTGTAAT AACACCATTT AAACCATCAT
    48841 CATCAACATC ATTAGTTGCA TCATATACAA TATGACATTT GCAACCTTCT ACTAAATTAT
    48901 TCAATTCTTC TAATGAATTA ATTTCAATAG TAATTATGTT TCTATTATCA TCAGGTAATT
    48961 CAGTAATTTT GTCTTTTAGG TATGGATACA ATTTGAGTAT TTCTTCAAAT CTATCTTCCA
    49021 CCCTCCATGC ATGATTGCAG GCTTGAACTG ATTCTATTTG AAATTTCATA ATAAAAAATT
    49081 GGTTAAATTT GTGAATTGTT TAGTTTTAGT ACAGTATTTC TTAATTCTGT AATTGATTTT
    49141 TGCAACTCAA CTACTTTATT TTCCATTTCA ATGATTTCAT GTTCAATATC ATGTGTTTTA
    49201 TTGACTATAA TTTTAAAATA TCTACTTTTA AAATAATCTG ATGTAAATAC TTTTCTAATT
    49261 ACATCTCTAT ATGTTTTCTT AGAAATTTTA TTTTCATAAG ATGTTTCAAT TTTCTCAATA
    49321 TTACCAAACA AATAACATGA CAATGTTTTA TTCTTTATAA AAATAGCTTG AGATTGTGGA
    49381 TCAATATCTA ACTCTGGACA AGTTACAGTA AACCATAACT CTCTAGGATT TTCCCATTCA
    49441 ATATTATGTA AGTATATCTT AACTTTGCCA ATTGTAACAG TTGCAGATCT TGGTTTACCA
    49501 ATTGTTTCAT AAAATCTTAT TTCTGGTTTC ATTTTATTTC CTTTTGTTGT TTTATTTTAA
    49561 AAGATAGTTA TATTTTAAAT TTTAACTATT ATACTTAACT TGTATTCTAA ATTTCTTCAA
    49621 AACCATTTTG CATAATGCTT CAACAGTTAC ATCAAAAGCC TTTTTATCTT TATCCCAATT
    49681 TTCATTTGTC AATGGAATAA ACAATTCAGA TTCATGTTCA CTGATATTAA TGTTTAATAA
    49741 TCTACACAAA GTATCACATT GTAAACTTGC ATTTAGATTC ATACCAGGAA ATACACTATC
    49801 TTGTTCTTTA AACAGATAAT CATAAACTTG CTTCCATTCT GTTATCTCAC CATCAACAAT
    49861 CTTTTGTCTT AGAATCTTTC TATCTTTATA ATAAGATTGA AATTTATTCC AATCATCAAC
    49921 AGCTTCTTTA ATTGTATCAA AAACTGGAAT ATCTTTTGGA ATTATAACCA TACCATCATA
    49981 TTTTTCTCCT GGCTCACAAT CTTCTCCACC TGATACAAAA CTACTTGGAC AATGAAGAAA
    50041 ATATTTACCA GCTTTAGTAA TATGTATCTG AGGTAAATTT CCACATTGTA AGCAAGTATA
    50101 AAGATTCTTA CCTTGCATAC TTATTATCAT AATACCAGGA TAATCACAAT ATTGATAAGC
    50161 TAAAATAGCT GATTCTGGAT CAAAATAATA AGTATATTCT TCTGATTGTT TTGAAACAAT
    50221 CCAAGTTGGT AAAGGTGTAA CTAGCATTTG TATCCTATCA AAAAATTTAG AAACTTAGTT
    50281 TTAAGAGAAT CTAATGAATT TGCAGATATT CTTACTGGTT TAATTTTAGT AAAATCATCA
    50341 TCAAGTTTTC CAATATAAAC ATCAAAATGA ATAAAATCAA CCATTTCTCT TATTTCTTTC
    50401 AATGTAACAT TCTCACAGTT TACAAACAAT TCAATTCTTA GATTCTTTTC ATCATCTTTA
    50461 AAAGTAAAGA ATGGATAATC TACAAGACAT TCATTACCTT CTTCATCTTC ATTAGGTATT
    50521 AGATAACTAA GATAATCTAA ACTTGCAGTA TTGTCATTGA AGTTTTCTTC CAGATCATTA
    50581 AACTGTTTTA AAATTTCTTT AGCTTGCTTA GATTTCATGG TATCTCAATA CATCACAAAT
    50641 TATATTTTTT AATTTTTGAA GAAAATTGAA ATCAGGTGAT GTAAATTCAA CATAAAAATG
    50701 TGGATCATTA TCATCAAAAT CATCTTCATC AGTATAATGA TAAACAGTTA TAGTTAGAAA
    50761 ATTAGCAGTT TGATCAATTA TTTGCTGCAA TGTTACATTA TTAACCTCTA TAAATACTTG
    50821 AAAATGAACA TCTTCAATAT CATAATCAAA AGCACATTCT GTTAATCCTG TATCAAGTTT
    50881 GGTTTCAATA TATCTAGCAA AATCTTCCAT ATCAATATTG TTTCCATTAC ACATACCAGT
    50941 CTTATATGCA AAAGCATCTA TGAATTCATC AGCTAAATTG TCATATTCTA ATTCTTTATT
    51001 AAAGTCTATC ATATCCTTTA ATCCATTTTT TGTAACTATT TCTTTGAAAT CTAACCCTTT
    51061 ATTTTTAACA TCTTGAATAA TGCTATTAAT CTGCTTTTCA AATGACATAA TTAATAATTA
    51121 CAATACTCAA CAATCTCTGA TCCAGAATCC ATTATATCAG CAGCATATTG TAAGAAAAAT
    51181 TTAAATTTTT CCTTATTTAC TGAATGATAT TCAGAATCAT ATCCAATATA ATCCAATACT
    51241 TTATCTAACC CAGTAATTTG CAATCTTGCA TAATCTCTAT CAAATTTCTG CTTATTAATA
    51301 GTATCTAAAT AATCTAATAT TTCAATTTTA CTACTTGGAA AAACTTGTTT AATATTAGAT
    51361 TTAATATCTT GATATGCATT TGTTTTGGTA AATTTAATCA AATATTTTGA ATACATTTCA
    51421 CCAATTTCCT CACAATCTGT ATAATCTTCA ATTATGTTTA ATATTTTATC AGGTGTTTTT
    51481 CCTTTTTCAA TAAAATCATC AATAACACAA TCTGATTCAC AGCTAGATAT AGAAACAGGC
    51541 AGTTTCATTT CATCTTTCCA AACAGCTGCT AATACCAATG AAATATTGTC AGCAATTTTA
    51601 CCCCTGTAAT CAAAACTAAT TTCCCAAAAA GGTTTACATT TAATTACATC TGGAATAATC
    51661 TTACCATTTA CATTATAAAT ATGTAATGTG ATAGAATGAC TTGAAGATGA GTTTGTTTCA
    51721 AATACACTAT GTCTAATTTG TTTCATTATT TTTCCTTATT CTTTGATTTT AAATTCACAC
    51781 TTACCAATAC CATAACCATA TTGTTTAGAA AGAGTTTTAA GCATTTTAGT CTCAGCTTTT
    51841 GCTAGCATTT TCATAATTGC TGACTGAATT GCATTTACAT CTGTAACTTT GAATTTAAAT
    51901 TTACTAGTAA CTTCATCAAC AACAAAATTA CAATCTTTTA GTATAAATAG TCGCCAATGA
    51961 TCATTATCAT ACCAGTAATT ATGATAATAA ATATTAGCTA CTAACATATC AGCTTTACCA
    52021 TTTTCACTAA ATTCATACAA ACCTTCAATT GAAATAGTTG CAATTGGAGT TTTACTATTT
    52081 TCAGCATAAT ATTCTGCTAC TGGAATCTCA TAATCACTAT TATCTTCAAA ACCATAGTTT
    52141 AAAAATGTGT TTGTAACTGG CTCCATACCA ACAGCATAAG CATCTTTAAA TTGCTTAATC
    52201 ACATTGCCAC AGTCATCATA TGGTACAAGA GTATATTTTA GAAGTTTTTT ATTGAGTAAA
    52261 ATTATATTCA TATTTTTATT TTAATCTAGA GTTATTTTAT TTTTTTAACT TATTGGTTTC
    52321 CTCTGTTAAC ATCCCAACCC CCATTTTTTT AATCTATTAT TACATTCTTC ATATTTTTTG
    52381 TATTTTTGTA TAATGTCATC TATTAATTCT CTGTCAAAAT CAGCCTGAAT ATCTTTATGA
    52441 TTCAATTCAG GTAGGTGGTA TTCAAACCAT ACTTTGTTTT TATCTTCTAA AGGTTTCAAT
    52501 TCATCAAATA TTTCATCAAG AATTTTAATC CACTCATGAA GGTGTTTGTG ATTGTTATGA
    52561 CAATTTAATA CTGCTTGTAT TTTAAGCTTG TCACTATATG GTGAAACTTG AACAATATAA
    52621 TCATTATCAT CTACTATAAT ACCAAAGTTA ATATTTGATT CAGTATCATT AATTTTTATA
    52681 TTCTTACTAT CAATATGCAA TTTACCAAAT TCTTTAAGCA TGTTTTCAAT ATCTTCACAT
    52741 CTATCATCAA TTATTATTTT GATATTAGCA TTATCTAATT GAAACAATAA ACCATTATAA
    52801 ATAGTTTCTA TGTATGGAGA TGCAGGTTGA TTGATAAAAA TCCTAATATT TTTAACAATT
    52861 TCTTGATCTT CTTTGGTTGA AAGAATGTAT GTTATCAAAT CTTTAATATC ATCAGATTCA
    52921 GCAAATAGCT GAGTATACAT TCCCTGATTA GCATTTTTTT TCAATCTCTT TTTGCAATTC
    52981 TTTTAAGTTC ATAATTACTC CTTTGGTTGG AATTTATTCT CAAGCATAAT GCATAAAATG
    53041 TTATCACATA ATACATTTAT CTCATCTTTC ATCTCACTTA CCATTCTTTT AGATTCTAGA
    53101 TAAAAACTTA CTTCTTTGCT TTTTAAGTTT GGATCAGTGG TTTCAACACA GATAATCCAG
    53161 TCTTTAAAAT TCAAATTATT AAAGAAATAA TACATAACAA AATTAATCTT CTTAGCTGGA
    53221 ATATTAAACC ATATTCTAAC TGGATTTGTA TCATGTCCAC TACAACTACA AGTAGTATAA
    53281 AGATATGGTA TACAATTTAA CATTCTCACT AATCTGTATA TTTCTTTATC AACATCTTTA
    53341 TACCTATAAC AAGGTTTCAA TGCTAATCTA TTGTCTTTTA ATGTTGTATC TATATCCCAT
    53401 TTAAAGTATA GTAGTGTACC AATTATTACA ATTACCCAAA TAATTATTCC TATTGTTTCT
    53461 TTATCAATAG CCATTTTTCA TTTTCTCCTC TATTTTGTTA CAATATTGAA ATTGCAATGA
    53521 ATTAATTAAA TTCATTGATC TTACTAAATG CATATCATTT CCACTAAATG CTGTATCATG
    53581 CATCATATTG ATCAAATCAC ACAAATGTTT GTATTTTAAT TTGTATTTAG TTTTCTCTAC
    53641 ATCAAGTTGC TTGATTGCAA CTTGAGTATC ATAGTTTAAT GAATCAATGT CTTCCATTTA
    53701 AATCTCCAAT ACTGCTTTCT TATCAAAGTG ATCAATTGAA TCATAATCAA CATAACCTAA
    53761 ACTATTTTCC ATAATCTTTA CACCATTATA TTCAAATGAT TTAGTTTGAT GGGTGTGTCC
    53821 ATAGATCCAT GCTACTGGGT TAATCTTACT GATTAATTTT GACATATCAC TTGTATAAGC
    53881 TGAATTAACT CTGCTACTTC TATAACATTC TGCTATACAA TCTGGATGAC AGCCATGATG
    53941 AGTCATAATA ACATGTTTGA TAGGTTTTTT AGTTATGTGA ATATTACCAT CTTTTGTTGG
    54001 TTCTAGACTG CTATAAATTG GCTTATATTT GCAATATTGC AAATCTTGAA GTTTTTGATA
    54061 AGCTATGAAA AATTCTAAAA TAGTGTGTCC AGGGTTGAGT CTTTCTTTTT TCCTATAATT
    54121 GCACATTTTA TAATCATTCA TACCCCTCCA AACTTCAGAA GATTCTTCTG GTTTAATATA
    54181 ACTCCAAAGA GTTGATCCAG ACACTCTTAC AACATAATCA TTGTCATCTA AATCAACAAA
    54241 ATTATTATTT ATAAGAGTAA CATTATCATA AATGTTGATT TTTGATAATG TATTTTCTTC
    54301 TAAATTAAAT GTATTGAGTC TATAGAGTGG AAAGCCTCCA TAATATTCAT GATTACCTGG
    54361 AATAAGTATA GTTTGCTTCC AATTATCATG ACAAAATTTT AAAAAATCAT CACAATAATC
    54421 TTCATAAGGA ATATTATCTC TTTTATCTGT AAGATAGCCT GTGTCTCCTG CAATAAGGAG
    54481 ATAGTCGGCT TGGGGTTTAA TATTTCTTTT TACCCAAGTT TTATTTTTGG GAAATTCCAA
    54541 ATGTAAATCT GATAAATATT GAAGTTTCAT ATTCAAAAAT TGTATAAATT TATATAAAAC
    54601 AATATAAAAT TTTAACTTTA TTTTATTGTT TACAAAAATA ATTTTAAAAT AGAGTTACAA
    54661 TATAGTAACT TTTGCTTAAA TATTTATATC ATATATATGA AAACAATATC TTTCAAAATA
    54721 TCTTATGAAG ATTCAAATCA TTCTATCAAG AATGATGAAA GAATTTATTC ATCTATTGTA
    54781 AGATATTCAT TAGAAAGATT TTATGAGAAT AAAGATCAAA CATCTATAAG AAGAGATTGT
    54841 GTAAGTAAAT TTAATTTCAC ATCATATCTT ATTACATGTG CAGTTAAAGA AGCATATGGC
    54901 ATCTACAAGA GATTTAAAGA TCAAGAAAAG AAAGTTGTTT TTGGCGATTT TAAAAGATAT
    54961 TTAAAAGGAT TGATTTCTAA AGATGAATAT AAGAAATCTA AAAACAGAGG TGTGTATTCT
    55021 GAAGGTGATT GTATGCATTA TGGAAATCAA TTATTTCAAA TAGATATCAA AAACAATACA
    55081 GTCATTTATA AAAGAAAAAG AAATGAGCAT ATTGTTTTAA ATTTATGTGA AAAGTTGTCA
    55141 GATAAAAGAA AAAGAATACT TGAATTACTT TATCTTACAA TGAGAAATAA ACAATCTCCT
    55201 GTTTCATTTA GAATTAAAAA TAATAATTTA TATATTACTT ATGATGAAAC AGTTATAGAA
    55261 AGTTTTAAAA AGTTTAAAGA TTTAAAATCA AATAGAATTT TAGGTATTGA CTTAAATCCA
    55321 AATTATATTG GATTAAGTGT ATTAGAATTT GATGAGAATG ATGAATTTAA AATTATTTAT
    55381 AAAAGAATTT ATGATTTAAG TGAATTGAAT GATAATGCTT CAACTAATAA AGTTAGATAT
    55441 GAAATACAAC AAATTGATAG TGAAATACTT AAATTATGTA AACATTTTAG AGTAAGTAAA
    55501 CTTTGTGTTG AAGATTTAAA ATTTAAAAAG AATAATAAAT TCTGGAATAA AAAATTAAAC
    55561 AGACTTTGTA AGAATAAGTT TAGATATTGT CAAATTAAAA ATCATTTACA GACTTTATGT
    55621 AATGTCCATG GAGTAGAATT AATAGAAGTA AATTCTGCAT ATAGCAGTTT TGTTGGTAAT
    55681 TTTTGTTATG GATCAGATTC CACTCCAGAT ATGGTAGCAG CTTCAATTGA AATTGCTAGA
    55741 AGAGGTTATA AAAAATTTCA AAAAGAATGG TTTTATCCAC CAATGGTAAC ATTGGAAAGA
    55801 ATTAAAGAGG TTTTAGGAAA TCAATGGAAG AAAGAATTAA AATTAGACTT TAAATTCTGG
    55861 AAAAAACTAT TTGAAAAAAT AAAAGAATCT AAATTATCAT ATAGATTTCA GCTGGTGGAA
    55921 GTTGCAGCTG TCTTTAGACA AAACTATTAT AAAAAGAAAG TAAATTTATA TACTTTTGTT
    55981 TAGTTTTGAT ATGATATAAT TTAAAAAGCT ACAAATTTAA TTGTAGCTTT TAACGTGTTT
    56041 TAATTATACT TATATGTTGG ACAATATATA TCTGTTATCA ATGTTGGATC ATTAAACATA
    56101 TCCGGATCTA AATATCCAAA CCCGTTTTGC CCCCAAAACT TACCCCAACT ATTAGCAAAT
    56161 TCAATATATT GCTTATTATT AATGGTTTTT AACCCGGTCA AACAAATAGC ATGATAACCG
    56221 TTTAATGAAC CTGTAGGCAT ATTAACAACA CCATTCACAT TAATTGATTG GTCATACACA
    56281 GCCCAACAAG CAAATACAGG TAATTTTTCA ACTGTGAGTG CATATTTCAC TTCATTTAAA
    56341 TTATTAGAAA TTCTAAAATA TTCTTTAATT TTAAATGCAT CATCTAAATT ATATTGACCT
    56401 GGTTTACTAT CAGGTGAACA CATATTATTA CTGTACACAC CATATGTTTT AAGAGCATTC
    56461 ATTAAGCATC TCATATATGC ACCACCGTCT CGATACTCAA GGTTTGCTTC TTTTCGAGCC
    56521 CAATAATACA CCCACCATGG ATTAATTTTA AAATCACCAG CAATATCATT ACCAGCAATT
    56581 CTATTTAATA ATACATTCAT CGCGTACATT GCACTATGAC CAGTACAAGA ATTTGTACTG
    56641 CCCTGATTTA ATATATTACC AATATATTTA CACAATGAAT AATCATCAAA CTGCTCAGGC
    56701 ATTTCATGCA TCATATCTGT TTGAATACCT GCTAAATGAT CACCATATTT ATAATCTCGA
    56761 CTGTCTGGAA TATCTGGACC AATAACACCT AAACCATTTT CCATTATTCT TTATACTCCC
    56821 AATTTAAATT TTTAAATGCT TGTCTAATTT CATCTTTTGA ATATTTGGAT ATAATACTTT
    56881 CAGGTAATTT AGTCTGATAT TCTGGATGTT CCAAACATTC AAATTGAATT GTTTGAATAT
    56941 TTTGCAATCT TTTTAGTTGT GTATTAGCTG AAGCATTAGC AGTTGCTTCA GCTCCATAAT
    57001 ACACAGGAAT ATCGGTGTTG CACCCACCAA TACAGAGAAT ACTGAATATT GAGAATAATA
    57061 TTATATTAAC ATGTTTAATC ATGTCGTTTC TCCTTAAGTT TGCCAAATAT GCGGCGTTCA
    57121 TTTAAAAACA TACCCTTTTT AACCTTGCCG TAGTGTTCAA CTTCTACGTT TGTAATGAGA
    57181 ATGCCTTTAT CGTTTGGAAA CAACACAATG TCATCAGCTT TACAAAGTTC TACTCCTTGC
    57241 CCGGTGAGAA TAACTTTGCC TTTTCTCCAG AGATTTTTAA CTACAGCTCC TGGCAACACT
    57301 AATCCATTAC GCTCAACTTC AGCATTTTCA TTTTCATCTA AATATTCAAC AAGAATAATA
    57361 TCATCAAATA ATTGTGACAA CACACAATCA TCAAGATTCA TCTGAGTATT TGTATAATCT
    57421 GATACATCTA CAAGACTTCT TGTTCCAGCT ATCGTTGTTA TATCATTTTC TTCTGTCATC
    57481 ATTGTAAATT TCTTTTGCAA ATTCAATCAA TTTGTTTGTT TCTGTGATAG ATAATTCTTT
    57541 ATTATACGCT ATACATTTTA TTTTATCTTG TGATTCTTGC TCTTTTTTTG TAAGAACATT
    57601 ACTATTTTTC GTAGCTTTTT TAATATATGC TATTTTCTTA TACTTTAATT TAGGTATAAT
    57661 TGTATGAAAT AACTTATACA ATTCCATAGG TGTTAGATTT ATTTTATTAT TTTCATTTAA
    57721 CATAAAATTA ATGTATTCAC ACAATTCTGG TGAATACATT GATGCATAGC GATTTATCAA
    57781 AAATGGTGCA AATAATTTCA AATCATCTTC ATTAGGAGTT TGTTCTTTTT TAAAGAACAA
    57841 AACTTCATTA ATCATTTGAA ATGCATTATC CATTAAATTG TAGTCAATTT AGATGTTGCT
    57901 AAAGTAATGT CATCCACCAT TTGATAAAAT AGATCAATGA CACTTTTCAT AAACTGTTCA
    57961 CATTGTTCAT CTGTCAATTT AGTTGAATAT GCAAATCCAG GAGCACGTTT ACCAGCATTA
    58021 ACATTAATAG CTGTGTGTGA CATTGCAAAC CCGTTTCTAG AATAAGCAAT ACTTACCGAT
    58081 GCTTTTCCTT TATCATGCAC TTTACCATCA GAACCTTCAA ACTCTTCCAA AACCATAATA
    58141 TCATCACCAT CAACCATAAT AGGTTTTTGA ATGATTTGAT AAAGTTTGTT AGCAATTTGC
    58201 GTGTTAAACA ATCTTTGAAA TGCAACTGCT CCGAATGCAT CTAAATGAGG AATTTGCCAG
    58261 CATAAATTAA TCGCATCTTC TGAATAAATG TAATCTTTTG CTAGCATATC TTCTAAATCA
    58321 ATCATACCTT CAGCTTCAAC TTCCATTGGA GCTCTGAAAG CAATAATATT ACCAATTGGT
    58381 AATGTTTTTG ACCTAAAGAA AGAATAGGCA AATGGTTTGT GGATCAGATT ACCTTGATAA
    58441 TAATCAAAAC CTGTTACTTG TTTTAATTCA TCTCTACTTA CTATCATTGT ATTAAAATTC
    58501 TATTTAATTA ACTGAAACCA AGCTGCTATT TCACCGACAT ATAACGGATG TTCATAATTA
    58561 CCATCATTAA TAATTGTGTG TGCAACAGTT TTACAACTAT CAATATATCC ATTAAACCAA
    58621 TTTGCAAAAT TATCTGTTAT ATACTTTTCA AATTGTGCAG CACTACCTTC AAACAATTCA
    58681 ATTTTTGAAG TATTTGTAAT AAATGCACTC TTAATAACAA TTATTTTAAT CATACCAAAA
    58741 ATATATTTTT TAACGTTTTT TCTTTTTCTT TAAAAAATAT ATCAAATTGT TCTGGTTTTG
    58801 ACATTATGTT GTATAGCGCA AATTTCATAC ATAACGCAAA AAATACACGT TTCATTGGTT
    58861 CTGGCCAATT CATCTCAAAT TGCTTTTCAT ATATACGTTT TTCTCTTGGT TCGTTGACTT
    58921 GCCAACCTTG TGATAGGTCA ACTAATTTTA AATTCTTTTC TACCAATTCT TGCTGTTCAG
    58981 TTGTAAATTT AGATTCACCA GAAATATATT TTTGAGCACG TTTAACTCCA ATTTTTTCCA
    59041 AACCTTTGAT ATTATCAGAT ATATCACCTA TAATAGCCTT TTGTAAAACA AAATTATTAA
    59101 TTGCTACACC TGTTAATGCT TCGAAATTTA CAACATTATA TTCTTGTTTT TTAATCGGAT
    59161 TGTAAACTTT TGTATTGGAT GATACTAATT GCAATAAATC TTTATCTACA CTAATAATAA
    59221 CAAACTCATC ATTTGGATGC TGCGTTGAAC ACCAATGCAT AATATCATCT GCTTCTAAAT
    59281 AACCAGGATA CATAATTTTG ATACCCAGTG AAAGCAAAAA TCGATTAATA TCATCTATAT
    59341 GCTCATATAC TTTTTTATTA TATTCTTCAT TTCGACCTTG TTTATATTCA CATAATTCTT
    59401 GTCTGAAGTT TTTACCATCA TCTAGATGCA TTTTTTTATC CCAAGTACAA ATAATCTTAT
    59461 CTGATGGATA TAAATCAACA TACAATTTAA TTGATTTTAA AAATATTTCT AAATAGAGGT
    59521 TAGAACCTTC TTGTTCTTTA TATTTTGCGA TCCAAAATGC TCTATGCAAA AGATTGTTAC
    59581 CATCTATTAA TAAATACTTC ATACACTTAA TAGTAGTCAA TTAACGAAAA ACCCTCTGGT
    59641 TTTTCCAGAG GGTTTTATGA TATATAATTA TAAAACTTTA CTCTACTTCA ATGGTGTTTG
    59701 CATCTTTAGT GGGTTGCTGT TTGTTAGCAG CTTCTTGTTT AAACGTTCTA ATACGTTCAA
    59761 ATAACCCTTT ATAATTAGAA ACCAAATTAG CATGTAAATT TCCATCCTCA CTTGCACCTA
    59821 CTGATTCAAC CACTGTAATA TCTGCAATAT TAAAATATGC TACATAATCA TCATGTTTTG
    59881 TAATATCAAA TAATTCAATA AACACGTATG GTAGAATTGA AAGTTGAGCT GGTTTACCTT
    59941 GACCACCATC AACCAAATTG CAAATTACCG GGTTTTTAAT AGCAATAATA CCGTTTTTTG
    60001 TATTTTGGTC TTCTAATTCT TCTCCAAGAA TAATTCGTCC AATTTTATCT GTAAATAATT
    60061 TTAATTTCAT AATGTGTATT GTATATGTTT AACGAGAACG ACCTTGTGGT GAATTAATAT
    60121 CAAATGTTTT ACCATCACGT GTTTTTACTG ACACAATTCC TTGCTTAAAA ATCATACCAC
    60181 TTGATGGATC TACCCATTTT GCATTTGTTG TTGTATTTCC CCATCTATCT GTAATGTCTT
    60241 CAAGACGAGG TGTTGTATTC ATACCACTAG GTGAAACCTG AGGTACTGGA TGCACATATA
    60301 CGTTATTAGT TTGATTATAT ATTGACATAT TCTTAAATTG TTTGTTTAAA TGTTATAAGT
    60361 TCATCAAATA ATTTGCTTTC AACCACTGTA CTTGTGATTA TATCACTATT AACTACTTTT
    60421 AAATCTTGTA GCATATTTAA ATGATCAATA ACACATGTTT TACAGTGATT ATCTAGTTGA
    60481 TTATTATCAT TAATAAAATT TAACTTATAT CGTTTATATT TATCTAATAT AGCTCTAGTG
    60541 TTTATTATAT TAAACGGTAA ATGCACTTCA CACACATCAC CAATTACTTT ATACATATCT
    60601 TGTTCATTTT GATAATAACC ATTATTGTTG AGTGGTTTGT CGTTTAGATA CAGTATATTA
    60661 TTTTGAAACA CAATATTATC ATTTGTAATT TCTGTTGGTG TGTAGTGTTC TGGATATTCA
    60721 ATATAATTGC ATTGGGATTT ATATTGTTCT GGAATCATTA CCGGCCACCC AGAACCGTTA
    60781 TCAGATGCAT TAAACGCATA TATAAGTTTG TTTTTAAAAA ATTTTTGCAT ATACGTGGTT
    60841 ACAACCACCT GTGATTGAAT TTTATTATCA TTTAACACCT GTATAAGATG ATATGATTGA
    60901 ATATTTTTAT ATTGATTCAA ACTTCGGTTG TATAGTGCTA AAATATCATC AACCCTACGA
    60961 TTATTATAAA ACATATAATA AACGTTAGCG TTGAAATGAT TCTGACCTAT TCGATGACCA
    61021 TACACATCAC AATTGAATTT AAATAAATTG TCAGCAAAAC AATACTTCGT TGGAGATGTT
    61081 AGTTTAATAC CAATATTTCT ACACTCATCA TACGTGGTTG CATGTAATAT ATTATACGTT
    61141 AACATAATTT GGATCTCCTA TTTTTTTACC GAATTTTGTT TCCAAAAATC TTATATAATT
    61201 TGATGCATCT GCTAAATCTT CAAACGTACC TGTATCAAAC CATATAATAT TTTTCTCTGT
    61261 TGCAATATGC AATAAATCAG TATCCAAATA CAATTGTAAT AGATCTGTTA TTTCCAACTC
    61321 ACCACGTTTT GATGGAGTTA ACGTTGATGC ATTTTTTGAC GAATTACCAT CCATATAATA
    61381 TATACCGGGA ATAGCATATT TATAATCACC AACTACAGGT TTTTCAACGA ATGTGTTTCC
    61441 AAATTTATTA TACACACCAT AATGTGATGC ATCTTTTACA CTAACTTGAA TTATGCAATT
    61501 TGATTTATCA TGTTGTTCAG CCAACTCAGA TAATATGGGT AATGCACCAA TAAACAAATT
    61561 ATCACCAAGA ATCATTGTAG ATGGTTGCCC GTTTAAAAAT TTAGATGCAA CTAAATATGC
    61621 ATCAGCAAGT CCTCTTGGTT CATCTTGTAT TGCATATGAT ATTTTTACAT TGAATCGTTT
    61681 ACCATCACCC AACAACATTT CAAACAGATG CTTAAATTCA GAGCGACATA TAATTAATAT
    61741 ATCATCACAT TTTTGATTTA ATAAAGTTGT AAGTGAATAA TATATTGTTG GTTTATTATA
    61801 AAGTGGTACT AAACTTTTTG GAATACAAAA AGTCACCGGC TGTAATCTAG AGCCTGCACC
    61861 ACCAGCTAAA ATAATACCCT TTTTAGACAT TTGATGAACC CTTCCACATT TGCTCTTTAT
    61921 TTGTTAAGTT ATTTTTATAC CATTCAATCA CTTGACATAG CCTATTATCA AAATCAAAAT
    61981 TTGTAAAATT ATATGATAAA TAATGCTCAG TCATTCTACT GTCTAATGAA TATCTGAAAT
    62041 CATGTGCATT GCCTCTTGGA TCAGATATAA ACTGTATTGC AGATTTAATA TCAACCTCCA
    62101 TAATTTTACA TATTTTAGAA ATTAGTGAAA TATTAGATAA TTCATATATA GAACCAATAT
    62161 TATAACATCT ACTAGCTCGC AAATCTAACA CACACTTTGT ATCAATAAAA CTTTTTCGAA
    62221 TCAATTTATA CACTACCTCA TTATGAATTT TTGCATCTAT CCAACTTCTT ACTTGTTGTC
    62281 CTTGACCATA TACTGGTATT GGTTGATTGG TTAAAATGTG TGAAATGCAC ACTGGTATCA
    62341 ATTTAGTATA ATCTTGATAT TCTCCAAAAT TATTAACACA TCTTGTACGT AATAATTTCC
    62401 AATTTGGATA TTGAGCAATT AATGATTCTA ACAATACCTC AACACAAGCT TTTGATGCAC
    62461 TATATGGATT TCTTGGATGT ATTGGACTAA ATGAACTAAA TGGTGGTTCA TCTAATGATA
    62521 ATTCTCCAAA AATTTCATCT GTGCCAATAT TAATAAATGT TATATTATTT TTTGCACAAA
    62581 ATTCTGCAAT AGTATATGTG CTTTGTATAT TTTTTGTTAC TAATAAAATA GGTGTCTTAA
    62641 TTGATAGATC CACATGTGAA TATGCTGCAT AATTTATGAC AACAACGTCT TTAAAATCAT
    62701 TATTAAAATC TGATTTTAAC TCTTCATATA ATTGTAAATC ACACAAATCA TAATCATATT
    62761 GTTTTTGACA AGCTCTGGTT CCTTCAGTTT CAAAACAATT AGACCCGGCC AATCCAGCAT
    62821 CAATACCATA AAACACATCC CCTTTTTCAG CAAGGAGATT GCACATGTGT GTACCAATAA
    62881 ATCCTTTATT ACCTGTAACA ATGTATTTAG TCATTATTAA AGCGATTTAA AAATTTGCGT
    62941 TCAGAAGAAC CATATTCATA TTTGAATAAG TCTACATAAC ATCCAATATT TTCTGAATTA
    63001 TCAAGCCAAT TGTTATTAGC TATTTTTCTA AGTTTAACAC CAAGATTTTT ATAATGACCA
    63061 GCCTTACCAA CAACATCTTT TAATTGATCA ATCATTTCAT CACCAGTATC AAATTTCCAC
    63121 AAAGCATCCT CATACGTACA TAAATTTTGA CAAATACAAG GTATACCTAA AGCACATAGT
    63181 TCTGTCCATT TAATATTACT TTTAGCTTTA TTAAAATTAT TATTAGCTAA AGGTGCAATT
    63241 GCAGCTTGTA CGTTTAAACT TGCTAACTTT GCTGGATAAT CCATAAGATT TACAAATTTG
    63301 TGAAATTCGA TTTTTCCTGA TTGCACCATA TAATCAAGCT GTCTTGGATA TGCTCCAAAA
    63361 AATACCCATT GAAAATCATT AGCTGTTTTT TGAATAGCAT CTATAACATG TGTTAAATCA
    63421 TCTGGATGAC CTGTGTCGTG TAAATCATAA TGACCTGCAC TACCACAGTA AAGAATACGA
    63481 GGTCTATTTT TATTCTTATC ATATTCTTTA TTTATTTTAA TTTGATCATA AAATCGATCA
    63541 AACCAAAACT TTGGTTGAAA ATTTGGTATA ATGGTAATCT TTTGATTATT AAGTTTTGAC
    63601 CGATAATAAT CTCTCATAAA TTTACACGTA ACTGTTATTT CATCACATGC ATCCATGATA
    63661 TATTCGATAT TATTGCGAAT TTTTGGATTC AAAAATTCTT TACGATTTAC ATTATATTCA
    63721 GGTATGTCTT CACCAAATAC AATATCATCA ATCTCATATT GTAATCTAAA CTTAAATACA
    63781 TCTCGCATTC TACATAACTC ATCAACAAAT TCACGTTGTT CATCTTTAGC TTGTCTTTGA
    63841 ATTCTAACTA CCGATATTGG TGCATAAAAA TTAGCATCTT TAATCATTAT AGATGAATTA
    63901 AAAACTCTAG ATTTACCTGT GAAATTTAAA TAGTATCCCG GGTTACCCAT TCGATATAAA
    63961 GCACATCCAC TATCATCTGC CATATACTGC AACACCAAAG GAGCGTTTTT ATCTTTATAT
    64021 TGCATCACGT CTGGTTGTTG AACTTGTTGA TATGATTGGT TATATGTTGT TGGATATGCT
    64081 CGAGTGTATG TCGGAGTATA AACTGAATTC ATTTAAAATA TTGTATTATA CTAACTGTTC
    64141 ATTTTCAAAT TTAAAAGTTT ATCAATTTGT TCAAAATCAG CATTTCCAAA TATTTTATTA
    64201 ACAAATTGTT TTTTACCTAT TATATCTGTG ATTTTATTAT ATTTTGTTAA AATTTCATTA
    64261 AATGTATATT TGCCTCTATT TGTTGCAATT TTTACATAAT AAACACATTT ACTATATGGT
    64321 AAATGTTTTC CTGATTTTGA ATATTTTCTA AATAATTCTT TACCGCTGAT TTGTTTAATT
    64381 TGTTCATTAT CAAGCAATAA AACAACAACA TCAGTACCAC TATCATACAT TTTAATAACT
    64441 TTGTATGGTT CAAACGGGTT ATTACATTCA ATTATTTGCA CGTCTGGAAT ACCACAAGCT
    64501 TCAATAATTT TACGTTTGAT AGCAGTTTCA CTATTATTGT TATCTACACT GATTGTTACA
    64561 TAATAATGTG ATTGTGGAAA TACATCTGAC AATTTATTGA AAATGTGTGT TTGTTCTTTT
    64621 GTCCAAATTT CACCATCAAA CGGATACACC ACACAAAGTT GTTGGTGTTT TGGTGGTGAT
    64681 AGCATATATG ATTCGAAAAA TTGTTTAAAG GTTTGCATAC AAATATTTAG TCTTTTAAAA
    64741 TAACTCCCAG ACCTTTATTT CTAGGTGTTT GTATACATGT ATTGAGTAAA AAATTATGAG
    64801 ATTCCACTTG TTTGTAAATA TCTTTAAGTG AACCATAATT AACACACAAT GCTTTATCAC
    64861 CATTGATAAA TATTATCTTA TCAAATTTAT TGTTAATATG GTATGTATAT ATTTGTATAG
    64921 CTAATAGCAG CTTTGGGAGA TTGATGTTTC TCAAAGTTTT ATTTATATGT GATATGTCTG
    64981 ATATTAGTTG GGTTTCAAAT TTAGAATCAC CTTGTTCTGT TCTAAGTTTA TATAACACAT
    65041 CTAATGCAAA TGGTTCTTTA TAGAATAAAT TAAGAGCTTT TGTATTTGAT TTAACATTAT
    65101 ACTTTTGTCG CAACTCAGCA AGATAAGTAT TCCAATAACC TTCAAATCCC AATATTCCTC
    65161 GCTCACCTTT TAATTCTATT ATATAATTAT CAACCTTAAT ATCACCTCTA GAAGGTGATA
    65221 TACACTCACT AAACAATGTT AAAAATACTT CACCCAACCC AACACCATCA GAACGCAATT
    65281 TATATATTTC TTTAAGCAGT GGTATGTTAT TAAGAAATTT AACATATTTA TCCTTCAATA
    65341 CAATATCAAA AAAATTAAAT CGTTTTTGTT CTATTATCTT AAGAAAACCC TGTTCGTTAT
    65401 CTTCTTTTTG TTTAAGCATA TGCTTTAAAT CAGCTTCACA TAATTTAGCT TCTTCATAAG
    65461 TTTTAATATA CTTACTGATT ATATGATATA CTTGTGAACT GAATTTATGA TATGCTTCAG
    65521 GTGACCAACC TTTGTTATTC AATAATTCAC ACACATCATC TTCAATATCA GTAGAGCACA
    65581 TCATAGCGAG ATGCTCTACT CTATCAAGAT ATTTTGGTTT TACTTCAAAC GAACTACTAA
    65641 ACATGCATAT TCTCTTTACA CCATTTAAAT TCAGCTATTG CATCCCTTGG AATATAAAAT
    65701 TGTTTTAATT TTGATAAATC CATAACATTA TTAACGAGAT ATAGTCCTTG CGATTTATGC
    65761 AACTCGGCTT GTGTCACAAC TTGTTCTTTA TTCCATTTAT AGCCAATAGC TTCAGATAAT
    65821 TGTTTAATTG TATAAGTCCC ATCATTAGCA ACATTAAACA CACCAACTTG ATTATTTTCA
    65881 AGTAAAGAAG TTACTGCTTC TACAATTGTT CTAGTAGATG TAACTGAATT AAATTCGTTT
    65941 AATATTGTTG TAAATTTAGG AAACTTACAA ATAAGATTTA GTTTATTTTC AACATCACTG
    66001 AAATACAATC TTGGTCGAAT AATTAAATCT CTTTCCAGAT CACAACCCAT TTCACCAACC
    66061 CATTTACTTA CAACATAATT ACAATGAGCT TCAATGAAAT CTGTTTCAGA AACTGTACCA
    66121 GTTTGTCTCG CATATAAACA TCCTGAAGAG ACATGTACTA ACTTGACACT AAATTCTTTG
    66181 CACCATCTAC TTAGAAAGTT AACAAAATCT CCATTAATTC TCACAATTTC ATGAAAATTT
    66241 TCTCTTTTTT CACAATATCT TGTTTTGGCA ATACCAATAC AATTAATAAT TGTATCAAAA
    66301 TGAATTTTAT TAAAAATTCT TTCTAAATGA ACAGACAATA GATCACTATC AACATTTAGA
    66361 TAAAATGTAT CAATATCATT TATATTTTCT TTTTTTCTTG TTGTGTGAAA TTTATAGCTT
    66421 CTTCGAACAA ATTCACTACC AAGAAATCCG TCACCTAAAA TTAAAACATT ATTTTTGTTA
    66481 AACACCATCT GAAAAATCTC CATTAAAAAA ATCTGCTACA TTTTGCTTCA TCATTATATT
    66541 GTTAATTGTC TGCTGTTCAA TTGTGCTTTG CACCAACATA CTATCGACTG CTGCAGCATC
    66601 AATACCTGAC GGTGTATGAT ATATTTTTAA TGGTTTGCCA TCATATGTAA ATCCAAGTAC
    66661 AACAAAACTG CGAAGCCATT CACCTACTTG ATGTTCAACA GTCACAGCTA TATTATCAAT
    66721 AGGTGATACT TCAGTTTCAT CAATATCATT AGTCGGTATC ATCTTAAGAA GATATTCAAT
    66781 TTCACGTTTT AATTTACTGT CTATTTTTGG TCGTGAACTA CGTTTCTTCT TTGGATTTGT
    66841 ACCTGAAAGT GGTTCTGAAT TAGTCATTGA CATGTTCTTT GAAAAATTTA TTTGTTTTGG
    66901 GATCTGTACT TACACCAGCA TCTGACAATG CTTTAATTAT TACTTCAGCT GAATTGGTTT
    66961 TTAAAAACAT ATGTTCTGGA AATTTCTGAC CACCGTCATC CAAATAGTAA CAGATACCTT
    67021 CAATCATTTC TTTATTATTA TAACACGTTA TAAATACAGA TGCATTACCA GGATCAACTA
    67081 ATATAGTCCA TTTTCTAGAA TCACCATCAG CATAACAATT AAAGCATTTC CACACAACAA
    67141 AACCAGCATC ACGAAGACGC TTAATTAAAT ATCCTGGAGT TTGAATTTTA TTGCTCATAT
    67201 ATTACACCAA TGCAGCTACT GAAAAATAAC CAACACAATC ATCAATTTTG GAAACCGATA
    67261 CTATACAATT ATATTTTGTA TGTAATTTCC ATTGTATATT AGAACACTTT AATGAATTTA
    67321 ATAGTCTAAT ATTTTCTATA TTAAATTTCA TTTCAGCAAA ATTAATAGCA CTATCACCAG
    67381 TATCACACAA TTCTATTGTC ATTGAATCAA TATTTGCAAG TTTTTTATCT GTTAACTCAC
    67441 ACATGATTTT ACCATTAATT CCACTGATAT ATACAAATTC ATTCGTTCCT AATACAGAAT
    67501 TTGATTTTAC CAGCCGTTCA ATATCATCAC CAGATACATT AAACACAAAT TCACCCTGAA
    67561 ATTGTTTCAA CATATCTTTA TTAATTTTCT TGACTCTAAT AATACCATCT TCATATAAAT
    67621 GATACTTAAA TGATAATGCA GATGTACTAT ACACAATACT ATTATTTGTT ATTTCTAAAT
    67681 CAAATTGTTC CTGTGGAATA TATCCTAATA ATTTAATCAG TTTCTTAATA TCTGGAATAT
    67741 TAATAGTGAC ATCCTGATTA GCAACTATAT TAGAATATTC ACCATACATA ATAACCTGTT
    67801 CTGATTCTGT AGACACAAAA ACATCTAATA TATTAGTAGA TGAACAATGT ATAACGCACT
    67861 GTTCATACAA ACTACTTACA GATATTAAAA ACTTTAAGAA CGTTGTTTTG TTATTAATTT
    67921 TAAGTATCAT TATTTAAAAT TATGATTTCT TAACTTTTTT AGCTACCACT CGTTCATCAA
    67981 ACTTCACCAT TAATTTGTAT ATTTTATTCA AAACTGATTC AATACCTTCT AATGTATTAA
    68041 TTATTTGTTT TGACTCTGAT GGTGTTAAAT CTAATTCAAG TTGAGATGAA TCTGATAACA
    68101 CTGATTGAGT GGTAGATACT GTTGGTTGGG GTATTGAATG CACAACCGGT GCTGATGTTG
    68161 AAACCGGTAG TACATTATTT GATTGTGTTG CTGTAGGTAT ACGATATTTT TTAGATTTTA
    68221 ATTCATTAAA ATCATCCACC AATCCACGTG TATTCTCACT TAACGTTGAA TCCATTCCAC
    68281 CAGGAACAGC ACTCGGATCA ATATTTTTAC AAATGGCTAC TGATTCATTT GCTACATGAC
    68341 CAATTAAACC AGCCAGAAGA CGTGCATCAT CCACGTCTTC TGGTAATTTG TTTGGATCTT
    68401 CAACTTGAAT AATATTTCTT AACTTTGCCA TAGTTTTATT ACAGATCTGC AATAAGTTTG
    68461 TCCAAATCTT CATCTGTCGA TGTATTAGTT GACTCAGTTA CTGCATTATT CACCGCTTTA
    68521 GTAGCTTTTT CAACTTCCTG GTTAGATGGA TCTTTAAACG CATTTTCTAC ATATGGTTGT
    68581 TCAGTTTCAA TTAGTTCTGA AGTAGATACT TTATTTGTAA CATAATAATG TTCATCAAGC
    68641 ATTTTCTGCA AAGCACCATA TGTTTTAATT TTAAACATTT CCTTGAGTTT GAATACTTTA
    68701 CCATACAATT CTACTATTTT ATTTTCATCA TCACCAATAC CAGGAAGAGC TGAAGTTCGA
    68761 CGAGCAAATG ATGAATTTGA ATAATTCGGA AATTCTTGCT GTTGTTCACA ACGAACAATA
    68821 AAATCATAAC CATTCGATGA CAAATCAAAA ATTGATTTAC CAAGTTCATC TGATAGATCA
    68881 CCTTGCAATG CTTGTTGAAT GATCTTATCT ATCTGTTTAC CATATCTAAA GATTTTAACA
    68941 GTGCCATTAT TTTCTGGATG AGACGGATCA TCAACAACAT AAACGTTTAC CATCCACTGT
    69001 TCTCTACGAC GAATACCTGA TGTGTTAAGT TTGTTTTGAA AACCTTTTCT CCACACTTCA
    69061 GAAATAGGGC AAGGTTCACC AGCAGTGCTT GGAGAAATAG CTGATACATA ATTATCAGTA
    69121 GCTTTACTTC TCCAACCAAA TTCAATATAA TGAAAGAATG TTTCTGATGG ATCATCTACG
    69181 TATGGCATAA GACGTAGTTT ATACGTTTTA CCTATTTCAA ATTTTAAAAT ATTTGAATAA
    69241 TCAACAGATT GTTTATCACC TTTATCAAAA CTGCCTTGAA TTGCAGCAAA CATTGTATCT
    69301 AAATTAAATT TATCAATCAT ATGTGTAATT ATATATCTTA ACTTTGTTTA GTTCAACCAA
    69361 TCTTTCATAT CAATAGGTAA AATAGCTTCA ATTGGTTTGT TTATTTGTTT TAATGATTTT
    69421 GCGCAAAACT AAATTACTTA TAGCATACGT AAAATAAAAA ATCTTCTTGA ATTTCTCCAA
    69481 GAAGATTTAA AGTCACTTTA GACACGATAT CAATATCGAC TACCCTATCC GCAGAACCAC
    69541 ATAGGAGGAT CTATGTCACC GTACCCAGAG GAAGCACCTT CCATTAATTT CTTTTCAAGT
    69601 TCTTCTTTCT CTTTCATACC TTCATTTTTA ATAGTATCAT ATTGAAGACT TGTACCACCG
    69661 AACATTTGAA CGTTTGTATA TTTACCTCTT ACATTTGCTA GTGATATTTT GCATAATGCT
    69721 AATGAATAAT CATATACCCA ACGCTCTTTT ATAATGTCTC TTAACGGTCT CTCAACCCAA
    69781 CATTTAATAA CAGCCCAATA TGTTGAGTTC TTAGGTTCTG GTATAAGTCT GAGATATTGA
    69841 GTTCTTTTAT CAAATGTGTA ATTTATTCGC TGTGAAAGTA CTTTTTCACG CACATCTAAC
    69901 CAATTTTTCA GTGTATACCA GCTAACTAAG TCAAATCCGT AGTTGCCCAT CGCATATGAA
    69961 AAATATGTCT GCTGGGCCAT TGTCTGCTCT ATTGTGAACA GTGTGTTGAT ACCGGTGGTG
    70021 CTTCCCTGTT CGATACCAGT TACATTGACG ACTTTTCTAT AATCCATCAA ATCATAATCA
    70081 AACGATGGAT TATATTTCTC AATTTCCATC GTATTAGAAG CATTAAACTG GTTTCGTCTT
    70141 GATTTAATAA ACCAATCTTC AACACCATTC AACTTATCAG CATTCTTCAA TAACTCATCA
    70201 TACACTGTTT CATTTATAAC CTGACCAACA TACAAATCTT CATCAATTAC ACTTGACAAT
    70261 GTAGAAATAT TAACAAATAA AGAAGAAGAT ACATCAACCG TGCTAACATA TACATATTCA
    70321 CCTACTTCTT GTTTATTTGC CATGTTAGTT TTAGATTTTT TAAACGGATT AGAACCAGTC
    70381 AAATCTGTTA TATTTCTTAA TGTAAATAAT GTATCTAATC GAACACCAAC ATGTTTATCA
    70441 TAAAGATCAC TATTGAATAC TAAATATTCT TCTGTCATAC CTGCATATTT AGTAAAAAAT
    70501 TCACAAGCTA ATTGAATATT AGCATAAATT TGATCTCTAA ATAATTCAAC ATTAACCATT
    70561 GGTGCACCGA GAGAATACAA AATTCTATCA GTCAGTGCAT CATATGAGTC TTGTTTGGTA
    70621 TTAAGATTTG TGGACAGGAA TGCACTTATT GGCTTGAGTT CACATGTTAA AGCCATTATC
    70681 TTTTTCCTCC TATATTTCTA GCTACTAAAT CCATATTATC TGTAAAAATC ATATATCCGC
    70741 TATATCCTGT TTGTTTGCCA ACTGAATAAC ATATTTTTCT ATATTTATAA TTATGATCAG
    70801 ATGCACCTCT TTTTGTAACA TCTATTGCAT GGCACATCTC ATGTAATAAT ATCTCTACCA
    70861 ATTGAGTATT ATCAAAAGCA GTTTCAAACA CTATATCATT GTTAATATAT ACAATATTTG
    70921 AATTTTCATC ACACCAACCT CTAGTTGATT CATCTAATTG TGGATTGAAT TTAAATTTCC
    70981 AACCCAATTG TGATAGGGTT TTACCTTTCA ATTCTTTGAA TTTAAAATTC AAATATTTTT
    71041 GAGCTGCTTG TTTAATAATA GCTATTCGTT GTTTTAAATT ATCAATCATT TATTTCTTTT
    71101 TTGTAACATT AATGTCGAGT CGTCTTAAAT CGTTCATTGT CAAGAAATAC CCCATACTCT
    71161 GATTTGATAT AAAATAAAAC TTTGTATTAT CTATTTTTGA CACGCCTTGA TCTTTTTTTA
    71221 ATTCTGGTAC AAATTTTTTA CCATATTTTT CAATCATTGA ATTATACCTA TCAATAAAAT
    71281 GCTTAGTTAC AATAAATCCT GTTTTGTCAT TACTTACTGA TATAATGCCG CTCGTTTGAT
    71341 TACCGTATTC ATCATAACTA ATTGTATCAC TATTAATAAT ATCTGGTGTT GGGTTAGTCC
    71401 AGCTCAAACA ACCACACAAA CAACAACACA ACAAAATACT ACTCACCAGC CTGTTTACGT
    71461 ATTTCATCTA AATCACCTTT CTTTTGAGCA TCTTGAATAA TTAATGTGTG TTTATTAATC
    71521 TCTTCTTGTA ATTTGCGATT TTTTTCATAA TCAGTAAGAT CTGTATTTGC ACTTTTGTTT
    71581 TTCAGATACG CAGTAAAATT CGTAAGTATT TCTATAACTG CCGTAACACA AGATGCTATA
    71641 ATAGTTGATA ACATACAAAT ATTTAAATTT AATCTCAGAA TTTTAACCAG AAGTTAACAA
    71701 TTGAGTGATT AAATATTTTT AGGAAAAGGA AATTTAAAAA GGATATGGAA AAAATTAAAT
    71761 TGTTTGTAAA TCAGCATCCA GAATTTGTTA ATGTAGCGGA TGCAATCGAA TCTATTGAAA
    71821 CGTTAGATGG AATTAAACAA CAAAAAATTA TTAAAGCGAT TGAATGTTTA ATTTCATGTA
    71881 TTGAAAAAAA TCAACCACAA GGAATATCAG AATATATTGA TAGTTTAAAA ATCAAAAAAC
    71941 AACATCATAT TTCTGAAGTG TTTGAAATAA CTAATGTTGA TATTAATGAA CAGCCTTGTG
    72001 TAAATGCTTT AGAAGTTGCT TTGAAACACA AAACATATAA AGAAGCAGCT CATGTAATCG
    72061 ATGATATAAT GTGTATTAAA GACATTAAAA CACAAATTAC AATTTTATCA ATGATTCAAT
    72121 AAAAGGAAAA ATATGGATAT TACTCAGTTA GCTATAACTA TGGTCAAAAA TAACCCAAAA
    72181 TGGGTGAAGA AAATAGAATC TATTTCAGGA CAACCAGTTG ACTATACATT TAAATGTGTT
    72241 AATGAATTCT TAGATCAATT ACATAAAGGT CCAGGAATTA AAACAGCTAC AGATAAATTA
    72301 GCAACTTTTA GATCTAATTA CGAATTAGTA ATGGGTCTTG GATGCTTTAA AGATTATGAA
    72361 GCACAAATAT TAGCTGCTGA CATATCTGGG TTTAATTTAG CAGAAGTTGT TCAGCATTTT
    72421 AGAATGAATT TAAAATGGGA TACAAATATA GATGAAATAT CATCAATTTA TGAGCAATTG
    72481 GTACCTAAAT TTAAAGAAGT TGCTAAAAAA GCAGGACTAA TAAAAGATGA TGATTTGATG
    72541 GAAGTTGAAA ATTCAGGTAT ACCGAATTTT GGTGGAAAAC CTGGTTCAAG AGATGGTTCA
    72601 ATGACACCAC CACCTTGGAA AACTCAACCA TCAACAAATA TGACATTCAA CAGAAACATT
    72661 TCTAGCTAAT TAAAGCTAGG ATAAAAAAGA AAGAAAAGGA AAGAAAATGA CAGAAGGAGA
    72721 AAATAATAAT AGTATTGGAA CATGGGGTGC ATTAGTCGGT GTTATCGGTG GTGCAGCTCT
    72781 CGGTTATTGG GCAGGTCGTT CAAACGGCCC TTGTGGTTTT GGACCAGGTT TTGGCCCTGG
    72841 AGTAGTACCA GGTTATGGAT ATGGTGCAGG TATAGCAACC GAGTACAATA TCAATAATAA
    72901 CTTCGATCAA TTCGAAGCTG GTAAAACACA GGCTAAATTA TATGCTGGTC TAGATTATGC
    72961 AGGTCAAGCA ATTGCTGCAA CTCGCCAAGA TATATCAGGT CTAGCAAGTC AAATGAATGC
    73021 TAACTTCCAA CGTCTGGAAG ATCGTCAATT CGATATGATG TTAGCTGAAA ATACTGCATT
    73081 GAAAGGTGAA CTTAATACTG CTCGTACAGT ATTACCAATC ACCAACCAAA TGACTGGCAT
    73141 GAATTCAACA ATCAATCAAA TTGATCGTGC ATTTATGCCT GGTTATGTAA GATCAGTACC
    73201 ACTCTGCAAT AGCTGCTACT CTTGCAGATG CTCAGCTTAA TAAATACATA AGCTAACTAA
    73261 CATAGAAAGA GCATGATTTT AAAATCATGC TCTTTCCTTT TTATTACATA TTATCTGGAA
    73321 TTGTAGGTTG TGCTTCTTCT CTACCTGTAT TAGTTTCTCC ATCGGCTTCA GGTGCTGCAG
    73381 CACCTCCAAA TCCTTCAGGA GCTCCTCCAG CTAACCCACC TAAATCACCA ACAGGTCCAG
    73441 CTCCTCCCAT CCCACCACCA GCAGCACCGT CAATACCATC AGCAGCAACT GCTTGAGCTG
    73501 TTCTCCATTC AGGACCAGCA TTAGTTATCT GTGCTAATTC CCATTCAAAT GCTTTATCTT
    73561 TTCTTAACCA TTCTCTATTG GCTTTAATCA TTTCATCAGT CCAACCTAAA TATTTTTTAG
    73621 CTGCTAGTGA TGGTGATATT TGTTGTGTTT GAATAGCATC TCCAAAATTC TTCATTTTAA
    73681 GTTCCATTCT CTGTGATTCT CTCAAATCAT AGAAATTTGT TGGAACATTC ATTTTCAATC
    73741 TAAAATATTG TTCTTTAATT TTTAATTTAT CCCAAATACC TCTTAATTGA AGATGTGTTA
    73801 TAAATGTAGA CTTAATTGAA TTTGAAATAC CTCTTTGAAT ACGAACAATA AAATTAGCAA
    73861 ATTTTAATTC TTCTTTTAAT AATTCTTGTG GTGATACTTG TTGTGTTGAC TCTTTATTAA
    73921 GTCTATTTGT TGGAACTTTT AAAGCTTCAT ATAATTTCTT CTGAAAGTAT AAAAGATCTT
    73981 CCAATTTATC TAGTGAGTTA CCTCCTTGAA GTTTTTCCAC AGTGGTACCT GTAGAACCTG
    74041 TTCTGATTGG AAACCAAAAA TCATCTAACA TTGATTGAGG ATCAAATTTA GTGTATAATC
    74101 CGTTTTGATC AACATCAAAC GTTTTCTTTG ACCAGAATTG ATGCATTAAT TTTTTAACAT
    74161 ATGCTTCAGC ATCTGGAGTT GACATATTAC CAACATCAAC TTTAAAAACC AATCTTTCAG
    74221 GAGCTCTTGC TAATCGATAA ATAACAATAC TATCTTCGAT AAGTGTTAAT TGTCTATATG
    74281 CTTTACGAGC ATTTTCAATA AATGGTAATC TATATGTTTT ATCTTGATTC CAAATACCAC
    74341 TATTAATATA TGTTACTTGA TTTTTATCAA TTGGAACATA TTCAATTTTT TCAACTTTGG
    74401 TTGGGTCATT TGGGTCTAAT TTTGGTTTCT GCAAAATATA ACCTTTAATG TTATAATTTT
    74461 GTACATTATC ATATGTAGGT TCGATTAACT CTGAAGGTAA TGGTAATACA CCTAAAATAC
    74521 CTAATTCAGG ATGTTCTTCT GAAATAATAT GCTCATAATA AACCTCACCT TCAGTTAGTA
    74581 ATTTTCTACC AAGAATCCAG CCTTCGTCTT CAAAATTAAA AATTTGAATG AATTTTTTAA
    74641 ATTCTTCTTC AAGAGTTTTT GACATTTGAG GTGTAATTTT ATCGCTCTCA ATAATATCAA
    74701 GTTTAAAAAT ATTACCATCA ATATCAATGT TTATTAATTC ATCACAAATT TCATCTAATG
    74761 CATTAGCAAC TTCTGAATAA GCTGCCATTA CGCGATAATC TCGAATTCGA GCAGCTTTGT
    74821 CTGGTTGAAT ATTTGCATAT GTGGTATTTG AATTATAACC ATTTACATAT CCTTGAAGTG
    74881 TATCATTTCT ATCTTGACCA TATAAAATAG AATGATTAAG CAACACATCA GTTCGTCTAA
    74941 CACCTGTATC GTTGAATGCT TTATAATTTG GATTAAGCTC ATCAATATCA GGCGTTAATT
    75001 CTAGTTCTTT ATATGGAATT AAACTTTGTA ATGATTTTAT AAATTTGTTA GATATGAAAT
    75061 GTGTTTTAGC CATGTGGACT TATAGAAATA TTTAAATATT TTAAATGCGC CAAGAGAATT
    75121 TTCACTTTGA ATTACGAGAT AATACAGATG CACTTGCAAC TGCACTTAAT GATATTATTA
    75181 TAAAACGTTT CAAAGATGAT TCCAGAACTG ATATTGAAAA GAAAATAAAT GTTCGATTTG
    75241 TATATGGTCC TAAAAAACGT GTATTATATG ATATTATAAA TGCTGCAAAA GCAACTACAT
    75301 TACCCGTTGT AGCTTTAGAT TTAAAAGGAT TTGCTCACGA CACGTCACGT ATTTTTAATA
    75361 AAAATGGTGA ATTCTTTGAT ACAGTAATAT CAGGTGATAA TTGTGCACAA TATCTAACAC
    75421 CGACTCCTAT CAAATTAAAT TACAGCATAA CAATAATCAC AAGATATAGA ACTGATATTG
    75481 AGCAAATAAT CTCAAATATC ATACCTCATT GTAATCCATA TTTTGTAATA AGTATTAAAG
    75541 TTCCACCGGA ATTTAAATTA ATAAAAGACC AAGAAATACG AGAAATTGTA ACTTGGGGTG
    75601 GAAATATCAA TATTGAACAC CCTGACCCTA TCACTAAAGA TGCAAAAAGC ATTTATACAG
    75661 CAACAACTGA TTTTACAGTA AATGGTTGGT TGTTTAAACC AGAACAGCCA GCAGCTAAAC
    75721 CAATATATGA AATAGATGCC AATTTTACTG ATAATCTAGT AGAAGATTGG GATGATATAG
    75781 ACAATATTCA CGTTGAAGGT TATCCATTTA TTGATTATGT TTGTGTTAAT GGAATACCAC
    75841 AAACAACGCT TAATCCAGAA TTTACTCCAG GTATTTCAAA CATTAAAGAT ATGTACATAT
    75901 CGAAAGAAAT ATTTGATATC TCATCAGAAT TAACAACACC AACAATTTCA TTAATTGGTA
    75961 ATGGATTGAA TCACGATAAT ACGTATGTAT TAAATGGTAG CACATACGTA TTAAAAAAAT
    76021 TAGGTGAATA TAAAAAATTT GATCTTAAAA ATATAAGCAC AAACAGAACC CCCAAAACTA
    76081 TAATCAAAAA AGGTATTCTA GGTTTAGATA TTACAAACAA TATTGAATTT ACAAGAGAAA
    76141 ATATTGCTCA ATTCAAACTA TTTGATAATC TAGATGTTGG TACATATACA ATTACAACAT
    76201 TTAATGATTC CGGTGTAAGT AATGTAATTA CATTCAATAT CGTTTAATGT ATCCTTTGTA
    76261 CAAAATATTC TGGAAGCATA TCTTTATATT GGTGTATTAA TCTAATAATA CTTCCATCTA
    76321 ATATATATGT ATCACACCAA TCATCTTTTG TCCTCACACC CCTACCACAA GCTTGTATTA
    76381 ATGTGCTAAA CATTTGACTT ACATACCACC GTTGATCTAT AGAAGCTAAT TTCTTTATTC
    76441 TATCATTACC AAGTGGTAAC CAAGGTACCT TAACAATTAT TTGAAATCTT GCTAAGTCAT
    76501 CTTTAAGATC AACACCATGT GTTAATGAAG GGCTCACTAG TATAGAATTT TTACATTGTT
    76561 CGTGTATATT CATAATAGCT TCATTAGAAA TTTTATCTGT TCTAACCAAT AATCTATCTG
    76621 ATGAATAATT AGCTTTAATA AAATCAGCAA TATATTGAGT ATGTGTATGT ATTATACCTC
    76681 GTTTATCTTT ATAATGTTCA CATATAGTTT TAATCATATT AACTATAGTT GGAAGCATTT
    76741 GTTTTAAATT ACTGTAATTT AATTTAACCT TATCAGATAT GTAAATAGGT GCTTTCTTAG
    76801 GATCAAATAC ACTTTTTACT TCAATAAATT TATAATTATC AATTCCTAAA GTTTTAGCAA
    76861 ATGTTTCTGG ATCAATAATA GTTGCACTCA TTAATATCAC AGTTTTAGCG TTTTTAAAAA
    76921 TTAATTCAGC ATGTTTTTTA ATATATGTGG GTGTGAATAT CCACACTTTT GTATGTATTT
    76981 CATGAGTTAG AATATAGTCA CTGGAATTCC AACAATTTTG AACCAATTCT ATTTTTTCGT
    77041 CTAATTTCTG AGCAGCTACA TACTTATCTC TAATACTTTT ATCACTTTTT AATTTTGATT
    77101 TATTATTATC AATCCAATCT TTAAGTTGAC AGCCAATATC ATCAACCCAA TTAAGCATAG
    77161 TTTCAGTTGT TGGAAATGTT TTTAATGAGA TATTAAACTG TTTATGTAGT AACTCTGTAT
    77221 CAATTTTCAA TGTTCCATAT TCAACTAATT TTGCTTCTAA TTCTGATGCT TCATCACATA
    77281 TAATCACATC TCGTTTGTTT AAACAATTTT CTAATGAAAA ATACTGTTCA TAATTTAGAG
    77341 CAGTTATACG AGATTGCATA GCACGTTTTT TTTGATAATA ATATGGACAA GCATCATTAA
    77401 CTAAACATTG TGTTTTTATT TGTAAATTAT CTAAACACAT ACCAATATCA CATGTCATAT
    77461 CAGCTTTATC CATTTTACAC TTAAAGTTTT GTTTACCTTT ACAAAGCTTA ATATCATTAA
    77521 ATATCTCTTG ATATTGATCT TGTAACTGTT TAGTAACTGT TAAAATAAAT GCACCGTTAT
    77581 TACTAGATAT ATCATTAAAT GCATAATCAT CAATTGTTTC TTTAAATTCT TCACTATGAT
    77641 CATCTGTTTT GTTTGCAATG CATTTTGCTA TAAATGATTT TCCTGTTCCC GTTGGAGCTG
    77701 CGACGATAAT ATATCTAACG TGACTGTTTA ATGCTTGTGA CGCTTTTGTT AAAATATCTA
    77761 CTTGATGTGG TAGTGGAGTA TAATTATCTG GAAAATATGT TAATAAATTC ACTTTATGAA
    77821 AATATGAGTT TAACTGTTTT ATTAAAGAAC GGATGTTTAT TATCTAAATT AACAGCTAAG
    77881 ACAGCAAGTT TTAATTCATT ATTATATTCT CCAGGATGAG AATTACATAA CGTTTCAATA
    77941 GTATAATCTA ATTCAAATGT ATTATCTTGT TTGCTTAATT TATACGGTAT CGGAATTTCT
    78001 AATGATTTAA TACGGGCATT TTCATCATTA TAACTAAATA CGATAAAATT TTCTTTATGT
    78061 GAAATCAGTC GGAGTTGACC TGTTTTGTAT TCAACACCAT CAACATATAT TACAAATTGC
    78121 TTTAAAAAAT AATCATACAG CTGTTCAATT TTACATTGCA TATTTTAATT GTAACCTTTC
    78181 TTTATTCAAA ATCAAGCTCT TGTATTTCTT GCTTCCACAT ATCTTCAAGT TTTAATATTT
    78241 TATATGAATC TAAATATTGT TTTTTCTCTT TAGCTTTATT ACATAATTCA GTATATTTTT
    78301 CTGATGTGAT TGACCATATT GGCATTTTTA ATAGATATTC ATATGAATTA TCAATTTTTA
    78361 CAATTCTTGT AATTTGAGAT ATTTGATTAT TAATTTCTTC TATTGTTTTA TGTTTAAGTA
    78421 TTATATCACC AGTAATGACT GCTTTTATAA AAAGGCATCT TGATACAATT ACATTTAATT
    78481 CGTTTGTATA TTTAGTGATA TTATGTATTT TACGCTTATT ATAATATTCA AGACGAACTT
    78541 TAATATACTC ATCTATAATT TCAAATACAG AACTATATAC TTTCACTTTA CCTGTTGGAT
    78601 CGATACAAGT ATAATTTTCT GTCTCAGATA TTCTTAGTTT TAAAAATTCG ATAATCTGTA
    78661 CTGGATTACT AAGAAATTCT TGATATATCT GGGGTGATAT TTTCACTTCA AATAATATCA
    78721 CATCAGTTTT AGTATCACAT TTATCAACAT ACTTTATTAT CTTTTTATCC TCAACTAATT
    78781 TATCTAATAT CGAAACATAT TTTAAATATT CCATTCCAAT TGGCAATTCG TCAATAATAA
    78841 TTGTTTTATT TTCAAGACGA ACATGTCCAT ATATATCAAA AACTCCTTGT TCTCGTTGAA
    78901 CAACTTTACC CTTGAATCCT TTCCAATATG GTAAAAGTTC ATTATTGCAA TTTTGCCCAA
    78961 TCAATTTTCG ATTAATATAT TTGATTAAAT CTGCAGGATT CCTTGGAAGA ATGTTTTGTG
    79021 CAAAACCAAC AGATAACCCA ACACTACCAT TAACCAAAAT CATTGGAAGA ATAGGTACAT
    79081 AAAATTTTGG TTCAATCTTT TGATCATCTG AATATTGCTG CTCTAATACT GCTACATCTT
    79141 CAACATTAAA CAGTTTATTT ACATATGATT CTTTACATGT AAAAATATAC CTTGGAGCAG
    79201 CTGCTTCGGG AATAATTCTA TTACCAAACT GACCGTCTGC TTTTAATAAA GGAATATTAT
    79261 TACTTCCAAC ATACCTTTGA GCTAAACCAA CAATAACACC AACAAGTGAA TTACTACCAT
    79321 GATGGTAGTC TGTAAATTCA GCTGCTCTAT TTGATAATGC TTCTACTTTT TTAGGTTTAT
    79381 CTTGTTTATT GTCTTCTATA CAAGTATATA ATACTTTTCT AGCTGACACT TTTAAACCAT
    79441 CAACCACATT TGCTATTTTT CGATATACAT CATAACTAGC AAATGAAATA TATTCATTGT
    79501 CACAAAATTG CTGTATTGTT TTATCTTCCA TATTTAACAA TCAAAAATTA CATTACTAGA
    79561 TTTAGTTGAA AACCATATAC AATCAGTTTC AAAAATATCA CGTGTTAATA ATTTTAAGTA
    79621 ATTAACATCA TTTTGATCCC ATGCTTTTTG CCATGTATAA TAAGCAGGCG ATTGATACCT
    79681 TATCACACCA ACAACATAAT CACATTTAGT TTGTAATTGT AAATTTTTAA CAATTTTATA
    79741 TGCTTCATCA AATTGTTTAC CAAATACATA ATTTTCAGTA TTAAGATATG TTTCTTTTGA
    79801 ATATGGTAAT ACTCTCATTT TTACAGAAAT ATGTTTACCA TCTTTAATCA GATCAACACC
    79861 TCCATCTCTA CCACCTAGAT CAAAATTCGG TTTCGATGTG AACCAAGAAA CATAATATAT
    79921 ACATTCTACC ATTTTACCCA TTAAAATACT AAATGGATTA TCTGATGTAT ACTCACCTTT
    79981 ATTATTAACA ATTGCTTGTT TGGTGTGTTG ATAACATTCA TTAAAATATT GATCGATTGC
    80041 TTGTTCTACA AAACTATTGT GCATATATTA AACCATCTCC AAATCTAATG TATAATTTTG
    80101 TATAAATTCT TTTCGTTTAT CTGTTTCTTT TGTTGCTAGC CACCAATTGA AATACTGTTC
    80161 AGCTTGTTCA TCTAATACAA ATGGTTGTAT TAAACTATCA ATACCTTGAA TATCAATAAT
    80221 AGCTTGCAAT TCTTCTTTTT TCCAACTACC TAATCCTTTA TAATATTTCA CCCTGTAATT
    80281 ATGTTCATTA TTATATTTTT TAAATTCGTT TAAATTAAAA AACCATTTTA CAGGTTTATC
    80341 TTTTTTATCA TAACACACAA CTAACGGTGT CACTAGTCTA ACAATTCGAT TATCATCAAA
    80401 CAATTTTCGT AGATATTTAT AGCAAATACC AAGAAAAATA AATGCTATGT GATGACCATC
    80461 TGCATCACAG TCAGTGGCGA CCACTAATCG GTTACAGTTT ATATTGTTAT TTTGTATGCC
    80521 TAATTGAAAC CCTAATATTT GGCTTAATTC TTTTAATTCT ACATTAGCTG CTACTTTCTG
    80581 CAGTGAGCAA TCAAATACAT TAAGCATAAC ACCTTTTAAT GCATAATATC CAATACCCTG
    80641 TCTTCCTAAT ACAGATGATA TACCTCCAAC AGCAGAAAAT CCTTCAGCAA CAATTAAATC
    80701 CTTTAGTTCA CCAATTGGTG GAAAATATTT TTCAGATTTA ATTTTTTTAG TTTGTTTAAC
    80761 CTTTAAATCT TTCTTTAATT TCAATTCTTC TTTAATTGTA AATGCATCAA TCACAGGAGC
    80821 AATAATAGCT TCATTTTTAT AAACATCTTT TACAATTTTA TCATAATCCA CTCCATTTTC
    80881 ATTAAGAAAA GCATTAATTT CAGCATTTGA ATTGGTTAGA TTTTCTTTTG TTTGTGAATC
    80941 AAATTTAAGA TTTTTAAAAT GTTTAAAGAA AACAATTAAT GATAGTCTAT GTTTAATATC
    81001 ACCAGGCATA ATACCCTTAC ATTTTCTTTG CAATTTTTCT CTTAAACCAT TTACAATATT
    81061 ATTTGTAATT AAATCGATAT GATTACCACC ATTAATTAAT TTAATACCAT TTACATATGA
    81121 ATAAAATTTA AAATCATCTT GTTCATTTGG TATCACACCA ATTAATACAT TATCAAAATC
    81181 ATAAACTAAA GCATTTTCAT TAAACAATTT AATAAATGCT TTATTATTAA TTTTTACTTT
    81241 ATTACTATTA AACCAAAATG TTATTTCAGG GAAACAAATT GCAAGATTTA ATACTCTCTG
    81301 ATAAAGCAAA TCAATATGAA CTTGGTCAAA CCCTTCTATA CCAAATTTTT CAAAATCTGG
    81361 TTCAAAATAT ACTTCAGTAC CAGTTTTCTT ATTCTTTTTA TTTTTAATAT CACAATGACT
    81421 TTCAGAAAGA TTATTTTTTG TTATAAGTGT ACCTGAATGT GTTTCTGTAT TTGTTTTTAC
    81481 TGAAAACAAT TTACTAAAGC AATTTACACA AAAACTACCA ACACCATTCA TACCAACTGT
    81541 TTCTCTTTTT GAATCATCAC CAAAATTTGC ACCAGCTCTA GCATTATTAA AAGCTAATTC
    81601 TAATTGAGAT ACACCATCTG CTGTAGATGT ACATGGTACA CCCCTTCCAT TATCAATAAA
    81661 TGCAGCACAT GTTTTGTTGA TATTAATTTT GATTTCATTA CCAAATTCAA AATTTGTCCT
    81721 AATAGCTTCA TCAATACAAT TATCTAAAAT CTCATTGAGG CATTTATCTA AACCTGGTAT
    81781 ATAACTAACA TTTGTAAATA TAAATTTATT ATCTTTATAT AAAAACATCT CTTTTGTACA
    81841 ATAATTAAGA CTACCAATAT ATTGACCTGG TCTTTTAAGT ACATGCTCAA CTTCAGATAA
    81901 TTTATAAATT GTATTTTCTT GCATTTTAAA AACTATTTAA TCATTGTATA TTTTAACTTA
    81961 AAAGATAAGC TGGTTAAATC ACTTCAACCA GCTTATCTTC CACACACTTA AATTATATTT
    82021 TTTAAACAGT CGGTATTATA TTATTTGTAA CTTGTACAAA TACTGGTTCT TTTGTTTTTA
    82081 TTGAAATACC AGCGTTCTTG AAATATTTTG ATTTTAAATT CATACATGCA TCACCAATTG
    82141 TTGTGTATTT ATCTCGTTTT GATGTAGTTG TATTATAATC ATACACAGCA TTACAAATTT
    82201 TTAAGACTGC AGAATCAACA GGTTCATCCT CATCCATTTG AGTTACCCAA CCGGTTAATT
    82261 CAACACCTTG TGGAATTCTA CCTTCCGGAT CACTTACAAT AATACTGAAT TGTTTTTTCT
    82321 TTCGAGGTGG TTTTTCTTCA TCAGATTCAT TTTTTTCTTC TGGTTCTTGC TTATCACCAA
    82381 TATCAATTAA ACCATCAATT GCTTCTTGTT GAGATTTAAT TTGCTCAATA ATAGAATCAA
    82441 TTTTTTCTTG TTCAATATCG TTATCTGCTA ATGCTTTTTC AATAATTTTA AAGTCTAACT
    82501 CTACCATATA ATTTAGATTT TACTGTTTAA CGTTTTAAGG ATTGTGTTTT GATATAGTTT
    82561 AACAAATCAT CTTTTGTTGC TGAGTAAACT GCAGGGAAAC CCACTCCAAA TTTTTGTTCA
    82621 AAATATGTAA ATGCTGCTTC AACTTTTTTG TTATTGGTTT TGTTGATTAT TGAATCATTA
    82681 AATTCACCTC CAATACTTCT AATATATTTG TCAGAACTAG CAATATCAGC AAAGTATCCA
    82741 AATGGAGTTG TATATCCAAG TAATGATAAC CTATATGTTA AATCAACATG CTCTAATGCA
    82801 TTCCAATAAT GCTCATCAAA CAAACCAGCA TTCAATAAAC ATTCTCTTGT ATAGAATGTA
    82861 AATGAACCTG CACAATTTCG ATATACACTT ATAGAAACAT CTGAATTTTT ATATTTAAAT
    82921 GTCTCTATAG ATTCCCCTCT TGATGGTAAA AAACTACCAC ACATTAGATG GTGAATACCT
    82981 GAACGTTCAC TAGCTAGTAT ATATGCAATA AATACTTGAG CATTTATCAG TTCAATATCA
    83041 TCTTCAACAA TAAAAATATA ATCACACCCT TTACTCAATA GATATGACAT TAACTCATTT
    83101 TTTGAATATG AAACACCTAA ATTAACGGGG TGATTAGAAA CATAGTTAGC ATCTGACTTA
    83161 CTACACATAT ATGTTTGTCC ATCATTCACA CATGCTGTTT CATATATGTA GTTAGTATTA
    83221 TCGTTGGTTA GTACAATACT ATTCACAGAT ATTAGACATT TTTGATAATA TTCTTGCCTA
    83281 TCACATGTCA AAATCCCAAT ACCAATTTTG TATTTCTTTA ATTCCATCTT TTTCAAGTTC
    83341 TCTTTGTTGA TATATTTGTT CACCATATTT GCAAATAAAT TTCTCCTTAC CGTCATATAA
    83401 CTTATTCATA TCTTCCTTAC CTGTGGTTTT CTGACCCAAG TGTGTAACAA TGCTAGATTT
    83461 TATTGATGCA TGTTTAATAT TATGTAACCT TAATTGTTCA ATATAATCAT CGTCTTGAAA
    83521 ATAAAAATCA AACTGTTCAT CAAATTTTCC AATAGTCATT AACGCAGAAT GTTTACACAT
    83581 AAAACACCAA CCTAGCATTT GTTTATTACA AATATAACCA ACATCAACAT CTGGTTGGAT
    83641 AATACTATAT TTTGGACAAA ATGAATCTAT ATCTGTATGC TGCTTTGATA CATTTAATAT
    83701 TTCAGTCAAC CAATTTTTAT CAAATATAAT ATCATTATTA CAAAAACAAT GCCAATAACC
    83761 TTCACAACAA CCAACAGCTA AGTTTAATGC TTTGTTATAA TTAAAAGGTT CATTTGGATA
    83821 ATGTAAAATA TAATCACAAT CAACATACGT AAATTCACAA TTTTGTTGAG ATTCAACTAC
    83881 AATTATATAC ATACGTGAAT ATTCTGGACA CTGTTTTAGT GAGTTAAGAG CATTACAAGT
    83941 TAACTCATAA TGCTCTCTAT CTGATGTTTT TGTAAGAATT ACAATATCTA TCTTACTTTT
    84001 TTCCATGCTT ATAACTGTTT AATTGCTTCC AGAATGCTTC TTTTTTAATT TTTTGTTTTT
    84061 GGTCATTAAT AGCATCCTTA AGTAATTCTT CACCCTCTAC TTGTTCTGTT GGAAGAAGTT
    84121 TTTGAATATT ACCTTCTATC AATTTACCAT TTTCATCGAT ATATTGTTTA AACAATTCCA
    84181 TTTTTTGTTC ATCTGTTCCA AATATTTCGA TAAATCCAGG ACAATTATTA GGATTAAAAA
    84241 ACGGACAAGA TGTCCCATAT CCATATGCAT GAATAATCAT ATCATATAAT TTACCATAAT
    84301 CATCTATAGT AGTTTGCTGC ATATTTTCAT CTTCTACAGC ATTATACTTA GATTTTGGTA
    84361 CAATAAATAC ACAATCTAAA TCATTCAATG CTTTAAATGA TATTTCAAAT AACTTCTTGA
    84421 CACATTCATC AGAAACATCA CCAGCTTCAT TGTTAATAAC TGCACTAATT AATAATTCTA
    84481 ATGGAATACT TTCGAACAAC ACACAATCAT CAAATTTTGT ATATTTTTGA ATTTGTTCAA
    84541 GCATTTTGTT TGCTGTATCA ATATAATCTT CTTCTAATGA TTTTGTTGAT TCAGATTCAT
    84601 CAGAAAACTT TACATGTTCA TACATGTTCC ACTGTTTATG AAACATATTT TGAAGCCGTT
    84661 CTTCACCTAA CCCTGGTACA CCAATAATAG CTATTCTCAT TTGTAATTCT TATCTTGTTT
    84721 TGCTGGTTTT GAACCTGATT TAATTACCGT TTTTCCGTTA CTTGAAGATA TAAGTGGTTT
    84781 TGTTTTAGTT ATTTTTTTAC TCATTTAAAC TCTCAGCTTT CTATCCCAGA TCATTATATG
    84841 TGTTCTGTTA CTAAAATTAA ACCCATATTT GATGCACCAT TCAGCTACTT TTGGAGATCT
    84901 TTCAATTAAT TCTTCCCTTG AACCAGCAGT TGGCATTAAC CAACAATATT CTCTCGAAAT
    84961 AATACCAGCA TCAATATAAT TTTCAAATAT TTCATTAATA TCATCTTCTG TATTTACAAC
    85021 AAACTTAAAA GCAGCAATTC CACTTTCATA TTTATTGCAA TTATAATCAT TTAACCAACT
    85081 TAAAACATCT GGTTTATACC TTCTTTCTTT TGGATCACCA TTTGTTGAGA GTTTTGGACA
    85141 ACACACAAAA TTTATTGTAC CTATAAATTG ATCATGATTA AAAGTACTTA TGAATTTTGT
    85201 TGGTGATATT GTACCATTTG TTTCAAAATC AACATCAAGA TTTGTTAAAT CGTATTTAGC
    85261 AATAAATTGA TTTAACCATA ATGCTAGATT TTCACCCTGT ATTAGTGGTT CACCACCTGT
    85321 AATAATCAAT CTTACACCAT CTTTTAATGC AGCTATATAA TCATGCATTT CAAAATATGT
    85381 ATTAATTTCT TCAAATGTCA TTTCGTGTTT TTTATTCCAT TGAGCAAATG TATCACAACC
    85441 AAAAGGTGCA CCTTCTGATT TGTAACCAAT ACAAGTAAGA TTACACATTG CTAATCTTAA
    85501 AAAGATTGCT CGTTTATTAC TAAAAGGTCC TTCGCCTTGT AATGTTACAC CAAAGATATA
    85561 ATCATCAGAT AAAATTAAAC TATCTTTCAT CATCAAAAAT ATTATTATTT TAACTAAAAC
    85621 AAACCAAATA TCTTTTTATG TTTTGCTGGT TGATCAATTT TTGGTAATGG TTGTTCAATT
    85681 TTATATCTAA ACATTTCTTC AAATGTATTT GTTGAAATTA AATTTAAAAT ATATTGTTTA
    85741 TTTCTTGTAA AATCATGATA CAACTCAAAA GGTATCTGTA ATAGCTGTTG TGGTTCACCA
    85801 GTTGGAATAA TAATACCAAC ACCCCAATCT GTATCAACTG TGCAAATTTT AACAAATGGG
    85861 TTGGTTGCAT GTAACCTACC GATACTTCTA AACACCGTTC CATTGTATGG TAACCCTTTA
    85921 CTTAAACTCT CAAAAAGTGT ATTTTGCTCA GAGTTAGGAT TACAATCATG ACACACAATT
    85981 GCTCCATTCC AATTCAATAC TCTTAAAGCA TTGTTAATAT CTTTCCAAAC ATATTCATCT
    86041 TCATGATTTG CATCAATAAA AATAATATCA TATGTGTGTT GATTTTGTTT AAAAAAATCA
    86101 TCCGTCGACA TACAGTAATT TAAACCACCA TATCTACGTT CTATATCAAC ACCTATTTTC
    86161 TTTTGAATTT TAATTTTTTC AAAAGTGTTA CCCATAAAAG TACCTAATTC TAGATAACTT
    86221 TTATATCCAT TAACATCGAT TAATTTTTGT AATATATCCC AACGTTTCAT TTATTCTTTC
    86281 CTCTTTAAAT ATTTAAAAAT TTAACTGCCA ATGAGTGAAT ATATAAATTT TAATGAAACA
    86341 TCTATAGCTA ATTTAAAAAA AGCTGAAGAT ATGAATGTTA ATGATTATTT TTTGATTCAA
    86401 CCTCAAGATT TCAATAATCA AGCAATGATT TTATCATATA AAAATCTAAT TCTTGGATTA
    86461 GATAATGTTT CATTTGCAAA CACAATTACT CAACACACTA CAGATATTGC CCAACTTTCA
    86521 ACAACAACAA ATAACATATC ATCTGTTGAT ATTGCAGGAT TAATTGAAAG ATGCAATGAT
    86581 TTACAAAAAC AAATTAACAA TATTAAAATA CAAAAAATAA ATTTACCAAT TGGATTCGTT
    86641 GTTTGTTTAG GTAGTAAAGA CCCGTCTGGT GATGAAAATT CACATTATAC TGAAATTGAA
    86701 GTTAATGAAA TGTTTGGTGG AACGTGGGAA CGATTTGCAC AAGGTAGAAT GTTATTAGGT
    86761 AGCGATTACA CCGGTGATGA AAGTGACAAT TCTAAGAAGT ACACACATCT AGAAATAACT
    86821 GATGGAGAAG CAACACACAC ATTAACAATC GATGAAATAC CAGAACATAA TCATATTCTA
    86881 TTAATGACTC CAACTGGTGA TTCTCCATCT TTAACAGCTG CTCCGTATCG CGGAGCACTA
    86941 AATAAAACAG AATTTAGTAA TTTAACAGCA ATACAACCTG CTGGTGGAAA TCAACCACAT
    87001 AATAACATGC CACCATACAT CGTGGTGGAT ATGTGGAAGA AAATATCAAA TGAGTCTCCT
    87061 GCTGAATAAA TGATTAAATC AAACAAATTT AGACAAGGTA TCTTCAAACC CATACACGAA
    87121 TCTAAATACA AAGGAACATA CCCTATAATT TATAGAAGTA GTTATGAATT AAGATTCATG
    87181 AGATGGTGTG ATTCAAACCC ACATATAATA AAATGGGGGT CTGAATCAAA CATAATACCA
    87241 TATTATGACA GCACACAACG CAAGGTAAGA AGATATTTTG TTGATAATTT TATCGAACTA
    87301 CAAAAAGATG GCAAAACTCA TAAGTATTTG ATTGAAATCA AACCATCAAG TCAAACAGTT
    87361 GTACCCGTTA ATAAAAAATA TAAAAGAAAA ACAACTATGC TTTACGAACA AACAATGTTC
    87421 ATAAATAACC AAGAAAAATG GGCTGCAGCA AAAGACTGGT GTAAGAAAAA TGGTTATCAG
    87481 TTTGCAATAA TTACTGAGAA AGACCTTCCA AACGTTTAAT ACCATTTGTA ATTACTTCTT
    87541 TACATCTTTT TGAAGTTATG TATTTTGAGT AATAGTCTTC AATATCTTTA TATAGATTTT
    87601 CATACATCAA CATAACAATA TCAACTGGTA TTGAATCAAT TATTTTTTGA TAATCTTTAA
    87661 ATCCATACAA CAAATAAATA TCAATTTTGT TTTCTTTCAA ATGTTGAAGA AAAATGGGGT
    87721 ATGATTGATT TTCAATTGTT AAATATTCAC TAACTTTTTT ATTATTTTCT TTACAAAATT
    87781 TATATACAAA TTTAAGTGAT TCTTTTAGTT TATTAATATG ATCATCACTA TCTGTATATT
    87841 GTAATTGTTT TTGTTGTTTA TAAATAGTAT ATGCTTTTCT GGCTTTTTGT GTGCAGTAAA
    87901 ACTGTAACGG AACATATCCT TCATTCTCAT AAATTTTAAA CGGAGCTTCT AAGAATATGT
    87961 CCAAATCTAC TGTTTTATAG GTATCTAAAA ATTTAGATAT TTTATTCAAG TATACTACAA
    88021 TCTCATCTGA TATCTTACTA AAATCTTTAC GATATTTAAA TGGTTTACCG TTTCGAGATA
    88081 ATTTTAAATA TTTGTTATAA ATATATTCCT CAAATTTGGA GAGCATGTGT CTTTTTTAAT
    88141 TGATTTATCA TTTTAACTAC ATGTTTACTT TTAACCACGG TTGGTGCTTG TTGAAGAAAA
    88201 TACTGTAGTG CTGAAAAATC ATCATCAACA GCTAACATTA AGCGCAAACA CTTCATCAAA
    88261 TATTTATTTT TAATAGTGTG TATAAATATA TTAACATAAT TTAATTTCTT ACCAACTACA
    88321 AGCATCACAA AAGTACAATA ACAACAAAAA CAATTAAATT GTTCTCTCTC TAAAAATGTT
    88381 TCAGAATCAG TATCCATCTT TATTTTATCC TTTTCATTGT TTTTGTTAAC TCTATAATAC
    88441 CATCACATAA TAAACAACCA GCTGCTGCTT CATGTCCTCC AGCTTCTTTA TCACCGATAC
    88501 TCAACACAAA CCTACTCATA TCAGCATCAC ATGTTTTGTT TCTTCTCAAA TACACACGTT
    88561 GTGATTTTTG ATTAACAATC ATTACAATAT CACAATTTTG CTTTTTGAAA ATATATGCCG
    88621 ATATTTCATT TATTGCAAAA TCACCAAATG TTGAGCAACA AGAATATTCT TTACCATCAA
    88681 TAGTCAAAGA TGTTGAAAAT AATTGCATGT TATCAATAGT TTCTTTAAAT TTATTTTTCC
    88741 AAATATCAAT CATGTTTAGA TGTACTTGTT TAAATCCTTT AAATCCATCA TTGAAATCTG
    88801 CAATAAATCT ACCCAATCTA TCACCTGTAT AACTCCAATA TACAATATTG AGCATTAATG
    88861 ATAATTTTGT TTTTAATTCA TAGCTATCAT AATCATCAAT TAATAAAATT AATTTCTTTT
    88921 CTTCTGATGT TAAATTAAGT TTCTCTTTAT ATGTGTCATA TATGAGCTTA ATGCAACTAG
    88981 GGTAAATTTT TACATTAAAT CCAGCATTTT TATATACATG TGTATTTTCA AAATGACTTT
    89041 TATGGTGATC AATTATAGCT ACGTTTTTAT AATCTATAAA TTCATAATCA GTATGAACAT
    89101 CAAGATCACA CACAATAAAC ATTTCATAAT CTTCAATTTT GTGTGTTAAT TTCCAATTTG
    89161 ATAAATCTGT TCTAAATTTT TTAACAGTTG TTGTGAGTGA TTCAATAATA TAATCTTTAA
    89221 AAACCTTTGT TAACAGCCAA TAACTCCCTG AACCATCAAG ATCACAGTCA CTACATATTA
    89281 AAATTTTCTT ATTTCCTTGC ATAATAAAAT GATATTAGCT TTGATTAAAT TTTTCCAGTG
    89341 CTGAATAGGT TTCTAATGTA CTTTCCACAG CGTTCACACT AGAATCTTCA TAAATATCTA
    89401 ATGTATTCCA ATCAACTCGC AAGGCAACCT TACCAAAATT AGGACCAAAT CGATTTTTCA
    89461 TCATACCTAA CCGAACAATA CCCAATTCTT TATCTTCTTC TGTTTGTGAA ATATCAAACA
    89521 TTGCATCAGC AGTTGCTGGC AAACCCATTG ATTCACTAAC AGTCGTCATA TCAGATTCCA
    89581 TATTATTAAC ACCACAGTTG TGAGTTAAAA TGCCATTTGC AAAGAATAAA TTGTCACCCG
    89641 ACACCTGAAT ATCGAGTGTT TCTTCTTCAT CACATTCTTC TATTGAAACT ATTTCATCAA
    89701 ATTTTACATT CATCTGCTAT AAATGATATA CAATTGTCTA TAATTAACTG TTTATTCTCC
    89761 TTATAATCCT TTTCCCATAC CACCATTACT GTGTAACCAT AACGTTCTGC ACATTTTGTT
    89821 TTTATGTTGT CCTTTTCCCA CATTTCTTTA GCGGTTAAAT GCTTAACAAA CGGATGTGGG
    89881 TGATCACCTG CTGCAAAAAT TGTTGGATTC CCATGATAAC AATCACCATT AAATTCAATA
    89941 ATTTTCTTAG TTTTCAAATC TACAAAATCA TATGAATACA TTTTTCGAGG ATTATCAAAC
    90001 AATGATAATT CACCATTCAA TGTAGCATAT TTTAAAAATT GTTGATGTGT TGGTAATTTA
    90061 TTATATATTT CAGCAAATAA TTGCTGTGAT ATTGGTGAAT AACCGGTTGT AAATGCACAA
    90121 GATGTTCTCC ATTTTGTATA TTTTATAGGT CCTTCAACTT CACCATATTT TTTTATATAG
    90181 TATTCTATAG TATTTCTATA TCGACCCTTT GCAGCATATT CATTATATCT TTTATTACCT
    90241 TCTTCTTCAC CATATCGTTT TATAAATGAT TCTCTTGAAG TGTTATTTTT AGCTATTTTA
    90301 ATTTTTTTAG GCCCTTCAAC TTCACCATAT TTCTCTATAA AACCTTGCAG TGTAGCACCG
    90361 TGATGTAATT TTTCAATCTT ATTATTATAC ATCTTAGTAC CTTCTTCTTC ACCGTGTCGT
    90421 TCGATATAAT ATTTCAAAGT GCTAAATTCA CCAGGTTTAC ATTTATCCAT CACTTCCTGA
    90481 TGTTTTTTAG GTCCTTCAAT TTCACCATAT TTTTCTATAA AACGTTCTAT AGTTTTATTA
    90541 CCACTGCATC GCTTACGAAA CATATCCCAT AATTCATTAC CTACTTTTTC ACCATATCGT
    90601 TTTATAAAAT TTTCTTGAGT TTGTTGTTTC TTTTCTTTAC CTTCAAGATA TCTCTTCTCA
    90661 CCTTCAACAC TGCCAAACCG CAATTTATAA TTTTCAAGTG TATGTAAACT AATATCAGAT
    90721 TTATTACGTA AATATTCATA ATAATCATAA ATATCCATAT TATGTTCTTC ATATACCCTA
    90781 TATTTGACAA TATATGCTAA TCTACGCACT AAATATGGCA TCATAGTTTT ATACCTATCA
    90841 ATTATTTTAT TGATACTTTC CCATTGTTGT CGTGTAATCA CCGTATCTTG TATTACTTCA
    90901 TTCCATTCTT TTCGTTTATT TAAAGTTATC ATGTAATTAT TTAACACCTA CACATATAAT
    90961 TACACAATTT TCATGTTAAA TTGTGTAGGT GTTACTATCT TTTATTAATA ACTTATCACC
    91021 AACAGCTAAT CCCATATCAA TAGATTTCAT AACAGTATTA GTTGGAAATA TATGATTGGC
    91081 TGAACATCTA ATTACTTTAC CTGATTTAGT GGTAATTTTA TATGTTTTTT GTTTTTCAAC
    91141 AGGATATACA TATTTTACAG TATTATATAC ACCGTTTTGT GTTAGTAATT CATCACCAAT
    91201 TTTAATAGTT CTTAATTCAC ATTTTCCTCT TGTCTTTTCA TCAACTATAG TATCCAAACT
    91261 CAAACAACGG TTCTTCTGGG TTGCTGAGAG GACACTTATG CCATGTTTAA CTGCTATTGC
    91321 TCTGACTTGT TCAGCAATTT CTTTAATTTT TTCATATGAT TGAGCACTTG CTTTACCTCT
    91381 CAAAAGATTA ATATAGTCTA ACACCATCAC ATCTATTTTA ATACCACTAT CAACAACGGT
    91441 TTTATAATAA TTTTCAAGTT GTTCTGGTGA TAATGTACTT GGTGGAAATT CTTTGATTAT
    91501 AATTTTGCCT CTTTCTTTAC CCTCCAATAT ATGTTTAATT TCATCTTTTC GATTTCTTAA
    91561 TTCAGCAATA GGAATTTTCG TTAATTTAGA TGCAAGTCTA GTTGCATACA TCATTTCACT
    91621 CATTTCTAGA GAAACCAACA ATACATTTTT ACCTTGAGAA GCAATAGTTG TTGCAGCATT
    91681 ACCCAAGAAT ATCGATTTAC CGACATTAGG TTGACCAACA AATATGTATA ATGCTTTACC
    91741 TTCTTCTAGA TACCCACCAC CTAATTTCTG ATCTAACCAT GTAAACCCCG TAGAAATTGT
    91801 TGGATTAGGT TTGCCTAAAT AATCAACCAA TTTATCAACA TCTCTATAGA AATCTAAACC
    91861 CAAATCTTTA TATAATCTAA TATTACAAGC ATCATGAAAT CGTTGATATA CATTAGTTAT
    91921 ATCTAAATTT TTAAAATCAC CAGCAATATC CATCATAGTT GTATATACTG CTCGTTCTCC
    91981 TAAAAATCTT TCAGTATTTA TTATAATTTC ATCATATGAA ATATTTCTAT CCAACGTTTT
    92041 GCTAGTTTGA ATAACTTTCT TAAATGATTC TTTCTGTTCA TCAGATACAA GATATTGAAC
    92101 AAGTTCACTA GCATTTGGTG CTTTGTGATA TTGTTTATAA TATTCTTTAA TTACTTTAAA
    92161 AACTACTCGT ATATCATTAT TATTAAAATA GTCGAGTTTA ATATATTCAA TAATATCAGC
    92221 CAAATAACTT GTATTGGTTA ATGACTGATA CACCAAAATA TTTTCAAAAT AATTTAAATC
    92281 TAATTTTAAA TCAGATGACA TTGTAATAAG TATATATTTT TAACTTTGCC ATTTTTTAAG
    92341 GAATTTATCA TTTGATTCTT TCCATAATTT ATCATTTAAT GATTTCAATC CATGTGATTT
    92401 ATGTGCAATA TTAAAATTAC CAACGCCTAT TTTCAAACCA GCTTTTACAG CTTGTAAACT
    92461 AATATCCAAA TCATAATGAT GAAAAGTAAA CTGCTCATCA AATTTAATAT GGTATTTGTT
    92521 ATATAATTCA GTATTAACAC ATAAATATAC ACCATCCAAC AATACCGTTC GAGCTGGTCT
    92581 TAACCCACAA GGTGTTGAAA AATACTGTTT ACCATCTTCT GTTAAATGAT GTAATGAACC
    92641 TTTAAAACTT TTTGGATCAC CCATACAATT CCACAAACTT GGATATTTTA TTTCAATTTT
    92701 CGATGCACCA GCTACACCAG TTATCATCCA ATCAGGTCGA CTTTCAATAT CATCACATAA
    92761 TCTATCCCAA TCATCTAAAA TTTGAACATC ACTATGCACA AAATGTATAT ATTTATATTG
    92821 ATTATAATAC TTTTCTAACA TTTGATTATA TATTTCTGAT AGCCCTTTGA TATTATTTGA
    92881 TATCCAAACA CATTCAATAT TTGCTTTTTC AAAATATTTC GTTACATTAT TATATATGAG
    92941 AGTATTTTCA ATATTGTGCT TATCCACAGA TACCAAAAGA TGGTTAAATT CTGACATAAC
    93001 ATGATAATAT GAATCTAACG ACTTAAAAAG CCGTTAAATA TTATTATAGT AGTTACATTA
    93061 AGAAACAAAA TTATGAATAC TTCACATTTT ATAGATTTCG GACCAACTTG TTGGAATAAT
    93121 AGAACAATTA TCACAGAAGC AAGAACAAAA CGCTCTGATA GTGACTCTAT GGATGACTTG
    93181 CTTCGTAAAG CAATATTAGC AAATTTTAAA GAAGCTCGTA AACGTCCACA CGTTAGTATC
    93241 TCCACTGACT CTCAACGGTA CAAAGAACGT AGAATTAGTA AAGAACGACT CGAAGCAGGT
    93301 TTAAGCAACA GATGGGATTC AGTTGCATCA ACAGAACCAT ACGTATTAAA CACTGTAAAT
    93361 ACAATATTTT GCTTAATACC TGAATTAAAG GGCTCTGGTG CACTTACCGG ATATGTTAGA
    93421 TATGCACTAA CCAATCGCTG GACAAACAGA TATCAATTTA GTGCACGAGA TATGGATAAA
    93481 TTAACTGAAG CTGTGCAGAC TAATAATGTT GACAGGCAGA AAGATATTTT GAATTATCTA
    93541 GTAGATAAAC GCAAAACTGA TAAAATCAAA GCAGGTGAAT TCTTATCATA TGACACTGAT
    93601 AAAAAGTTAA GAAACATTGA AGCTTGGAGA AAGCTAAAAG CTATCACAAA TCCGTATTTT
    93661 AACAAGACAA ATGCTGAAGA ATTTGTAAAT GCTGATTATG ACAAACAACT TGAAATACTT
    93721 AAAAAGTGGG GCATGGTAAC ATTACCAACT AGTGACCCAA GTATGTTTGT TGTAAGATTT
    93781 TGCAGCACTA GAAATCTAAT AAATACGATG ATAGCTGATT CTCATAAAAC AAATAGCAAA
    93841 GCTGGTGCAG ATGATATTGA AAAGGCTTTA GACAGTGGTA AATTTGAAAG AGAAGCAGCA
    93901 GCTCAAGGTG TTACAGATGC TGATAAAGAA CTTGCACGTT CTGTTTTTGC AGCACTACAT
    93961 GACACACATA AAGACTTGAG AGATTATAGT CCAGAAGAAT TGTTAGCCAA ACAAGCTGAA
    94021 AATGATAAAC GTTGGAAAGA GATGGTCGGT GATATTAATG CTGAAGAAGA CTGGTCTCAA
    94081 GATGACGATG ATTAAAATAT AATTAAAGTC ACAACTTTAT AAAAACCTCG ATGGCAACTC
    94141 ATCGAGGTTT TTAAATACTT ATATGCTATA TGATAACAAA AGTGATCATG ACCTTTCATC
    94201 AATTTATTGT AAAATTCTTT GTGAGTCTAC AGGTGATAAA AATGAAAAAT TATTAACATT
    94261 GGCTAAACGA ATTGAACGTA GTTTTTATTC AGATAAAGCA AAAGAAGCAG AATTTGGTAG
    94321 AGAAGCAGAA GAATTAGGTT ACAGTTCTGT AAAGCAATTA ATGCATGACT ATGATTTATA
    94381 TAAACGTTAC TTTATTAAAA CTGAACCAGA ATATCCGTCA TTTTCATCAC AATCACCTAA
    94441 ATCTAATTCA ATAGATCGTG TTTATAATGA TATTTCTCAA TATGAAGACG AACTAAAAGC
    94501 ACAAGGTATT CAAGACCATA CTAACACACC ACACAATTTA AGTGATTTAA AAACTGGTAC
    94561 GTATTATTTA ACAAACTATA GACAAATTAA TAGTGTGTTA AATTTATTAC AGCAAACAAA
    94621 ATATATATTC ACATTTGAAG ATGTTGAAGG TGATACTATA GTACCTGATA TGAAATGCTT
    94681 GAGACCTCAT TCAATAAATA ATCGTGGTAA ATATAGGTTT GCACAATTTA TCAGAAAAAT
    94741 GGCTCCAGAT AAACAAATTG ATGATACAAT TGCATTTATA CCGACGCGTA TAATTAATAG
    94801 AGAAGGTCCT GATTTTGATA TTAATCCCAA TGAAATCGAA TCAATTGATA TACACAATGG
    94861 TAAAGTAGAT ATTAAAGCAA AAGTACCAAT TGATTTATAT TGCAGGTAAT ATTTAAAAAG
    94921 CCAGCTTTTC TTTTACTTGT TATGTTGTTT TCATCTAAAA TCATTAAAGA TTAATTAAGA
    94981 TCTTAAATTT TCTAGATGAA ATCATTTGAA GCTATATTAC TATAACTTCT GGGTTCATAA
    95041 CTAACCCTCT ATTGAGTAGA CTTATAAAGT CATTCCCAAT TACTTTTAAT TTCTATTTGA
    95101 ATTATATCAA TTTTTAATAC AATTCAACCA GTTTTAATAA TCAATAATCT TTTACTTATA
    95161 ATGTTTACTA TATTCAGATG ATTGAATATT AATACATCCT TTTTTCTTCC AAAAATCTGT
    95221 TAAACTTTGC TGATATGGTA ATGGATCGAT GATACCTAAA CTTGCAAAAG CATTAATTCT
    95281 TAATTGAGAA TTTGCAGAAC AAGCATCAGC CAAATATGTT GTATTCATAT ATTCAACACC
    95341 ATCTGGCAAC ATTTTTACAA TGCAAGTAAC AGGTATACCT CCAGAATAAT CTGACCAGGT
    95401 ATGTTCAAAA CAAACACCAT TTTCTAACCC CATTTTAATA ATATCTGCTT TAGACATATA
    95461 CATTAATGGG GTTTCAAATT TGATTTGATA TCCTGGATTA TCTTCAAATA TCTTGTTCAA
    95521 ACCTTCAAAA AATGCAGGTT TACAATCCCA ATAGCCACCA AAATCATCTA ACATTGCTCC
    95581 ATGAAATACT TCTAATGCTT GAATAGCTTC TGCATATGAA GCAGCAATAC TTAACATAAT
    95641 CATATTTCTA TTTGGCACAT AACTAGATGG TTTTAGATTA TTTTCAGCAT CTTTTGCTGT
    95701 TGGAACTTTA ATATTATCAT TTGTAAGACA ACTAGTTGGA GCAATATCTC TCAAAAATGG
    95761 AATATCAATA GTTTTATAAA TAATTTTTGT CTTTGCATTT TTATTATTTA GATACTCAAC
    95821 ATTCCATTTT GCACATTCTA ATTCAACTTT GTGTCTTTGA CCATAATTAA AAGAAATACA
    95881 ATGAATTTCA TCATATTTCT GACTATTAAA CAATTTCCAT AAAATGGTGG TTGAATCTGC
    95941 ACCACCTGAA TATGGTAATA CACATTTTAC TAATTTACTG TTATTTTCGC TCATATTTTA
    96001 TTTTGTTTGA GCAATGTAAC TCACAGAATT GTTCTGCTGT TTTAGTATTG CTTTTAAATT
    96061 CTACTGTATT AACGTTTGTT CTCCGTATTC TTGTCTGAAT ATTCGATCAC TATTACTCCA
    96121 TATAGGATCA TGAATTATGA GAGGTTTAGG TTGAAGTTCA TGTCTGAGAT GTAAATTAAC
    96181 AACACCAACT TTTAAACCTT TTCTTACTGC ATCTACACAA CTTGCAATAT CATAATGATG
    96241 AAACGTATAA TGTTCATTAA ATTTCCAATC TCCAATATTT TTCATTCGAA CACACATATA
    96301 GACACCATCA ATGACCACAG TTCTATGATT AAATTTTGTG TTACTAAAAT TTAGTTCTTC
    96361 TGTTCGTCTG GTGTCCATAT GTTTATGTTC TATATGACCA ACAATTAAAT CAAGTCTACC
    96421 TGATTTTAAT GCTAAATCAT ACCACCCGCT TGGATAAGAG ATTACAATAG CACCTGCTCC
    96481 AGCAACACCA GAAATATCAT AATTTGAATC TTCAATTTCT TTAATTATAT AATTAACATT
    96541 ATCATATACA AATGCATCAT CATGTATAAA ATGAATATAA TCAAATTCTG ATTTATTTTC
    96601 TTCAATTATT TCATTATATA ACTGTGATAA CCCTTTTGTG TTATTAATAA ATTGTTTGAA
    96661 TTCAATGTTT TCAACACCAT TTAAGTTTAC TAATGATGTC CAGTGTTTGA ATGCTGTATC
    96721 TTCACCATTA CCTTTAGTAG CTGAAACAAA TAAATGGTTA TTCATGTTTC AAAACTTTAA
    96781 ATTTTTTAAC ATTAATACCT AATTTTTGCA ACATATTACT ATCTAATTCT TCATTACAAG
    96841 CATCAGTACA AATAACTTTA TCATCGAAAA TTTGAATAGC AATATATCGT AGAGTTTTCA
    96901 CAGAATCTAA ATTTTTCGAT TTAGCGATAT AGAAATTACA ATTCTGTGAA TATCTTCGAA
    96961 AATCTTTTGC TCCTTTTTGT GAAGCTCTAG ATGATATACA CCAATTTGTT TTACCACATG
    97021 TTAAAGTAAC TACTTCTTCA TATGTAAATA TTTGATACAC AACATATCTA TCAGATTCAT
    97081 ATACAATTTG ATGTTTTAAA TCATTTAAGA TATCTGTTTT ACTTCTCATC TGATTCTTTA
    97141 GATACATATC AACAATTCGT TCAATATGTA ATAATCCTCC TTCTTTGTTC AAAACATCAA
    97201 TATTAATATG TTCAGGGTTA AGTTTATGCT TATCTTTCAA TTCTTTATGT TTAGCAAGTA
    97261 CATTTTTAAC TCTTTGTTCA AAATTACCAT ATGCTAAACA TTTGTTTAAA ATATCATCTT
    97321 TAACTTGTCT ATAACCTTCA TTGACAAATT GATTATCCTG CTCCTCCATA AATTCTAGAA
    97381 ATGTCTTCAT AATGCAAAAT ACCGTCTAAT ATCTGGTAAA ATATAATGCT GATAAAAATT
    97441 CTCCATTTCA TCTAATTTTT GTTTGTCTAA TATAGCATTT TTAGCTTTTT TATATTCATA
    97501 CCATTTTATC TTTTGTGTTC TATTTTCTAA GTTTATAGTG AGAATGCGAC AATATCGCAC
    97561 TCCATTCACT ATAAACTCTT CACTAATTTT CCTCTGAGAT ATCATTAGAT TCTTCGTTAG
    97621 ATACGGTTTG TTCTAAATCA GCTGCTTCTT CATCAGATAA ATTAGCTTCA ACTGCTTCTT
    97681 TATATGATGC ATAATTCCAT TCTTCATCAA TTTTTTCTTG AATTTTTGGA ATCATATCAT
    97741 CCCAAAATTG TTTATTTGTT CTGAAATTCT TAAAATATCC AAGTTTTGTT CCATCTGGTA
    97801 ATGAATATGT TGCACCACCT TGTACAATCA AACCAAAACC AACTGCTAAA TCTTTTAAAC
    97861 CATGATATCT ATCTAACCCA TTATTAAATG ATAAATACAT CTCAACAGCA ATATCAGGTT
    97921 TTACAATTCT ATTCTTTACA GAAAGTGATT TTAAAATAAC ACCAACTTGA TGTTTCTGAC
    97981 CAACTGTTAA TTTATCTTCT TCCCATGCTT CTTCTGGCTT AATTGGAGAT CTTGATAATT
    98041 GTAATGTTAC AGTTGGTAAA TATACAGCAG TTCTACCACC CGGCATTGCT TTTACTAATT
    98101 GAGTAAACAT TGCAGCTGGA TCATCATATA TATGATTTGT TATTAAAATT GGTGTATTTG
    98161 TAAATGCTCC CATTCTAGTA CAGGTTTTAA GTAGACTCTT ACAAGCTTTA GCAAAACTAC
    98221 CCATATCAGC TGAAGTATTA TCTTTTGCCA TTCGATTCAA TTGCATTTCA CTTTCTAAGT
    98281 TAGCTAATGA ATCAATAACA ATCAATACTT TACCTTTCTG TCGCATTTCC ATAATTTTAT
    98341 CCAAAAATTG CTGGATAATA TTACGACATT CTTCAACAGA ACGAGTTGGT ACGTATTTTA
    98401 CTTTTGAAAT ATCAATACCT AATCGTTTTG CACCTTCACC ATCAATAGCA TTTTCTGTAT
    98461 CAAATACAAC AACTTGTAAA CCTTTTTTCT GCGCATTTCG AATTACATTT TGCACAATAT
    98521 AAGATTTACC TGTTTGACTT GGTCCAGCTA ACATCGTAAC CCGACCCATT GGAATACCAC
    98581 CATCTACAAG TTTTCCGCTA ATTTGAGCAT TAAGAGTATA TGAACCTGTA TCTATAAAAT
    98641 CTGTAATGTT TGAAAGTGCT CCATCATCTA AAAATGTTGC ATATGGATTT AGTTTATCAA
    98701 TTACACTAAA AGCATCATCA ATATTAAACT CTCCTGGAGT TTCCATAGTT TTCTTCATTC
    98761 TAGCCATATC AAAATATTAT ATTTTTAACG TTACAAAATC AAATAACCAT ATTTTATAGT
    98821 AAAAAGAAAG AGGTTAATAT ATTAACCTCT CTCATAAAAT AAAAATTTAT AACAATGTGT
    98881 TTAATTATCA AATCTTCATA AACCAATCCC AAAACTTTTT AAATTCTGGT GACCAATCTT
    98941 TCTGAATACC TTCTGAAAAT TTAGTAGATT GTGCTAATTT TATATATGAT AATTTAACAT
    99001 CAACAGGTTC AAAGTTATTA AAACCTGCTA AATCACCTAT AACACATTCA GCATATCCAG
    99061 TTTTTGTTTC ATGAACTCTA ACTGATTTTA CTACAATATC TTGTTCACCA TTTTCCCAAA
    99121 GTTTATTTTC ATTAAGATAT TTGATAATGA AATAACTGAT TGTTGCAAAA AATCTTGACT
    99181 GTAATTCAGC TGTAGAGTTC CAATCTGCAA TTACAACTCT TTCAAAATTC TTTAAGAAAC
    99241 AATCTTTAAT TTCTTCTTTT TCATTTGTCA TCAAAATTGA CGTATGATCA AATGAATCGA
    99301 AAAGTGGGTT GAAATACTTT TTCACAAAAG TAAAATCTGT AACCATTCCA GCATTATCTA
    99361 ATTCGGTTGC ACTTAGAAAT AGTTCATATA AATAACTGTG TCCATGTATA TTTTTGTCAC
    99421 ATTTGACACT ATATGCACCA CGAACAATAT GTGCTGCTTC AGCTTTAAAT GTTTTTCTGA
    99481 TAATCATACT AAATATTATA TTCTTTAACT TACAAATAAA AAACTCTCTT ATTTTATAAA
    99541 AGAGAGTTTA AAGTTTAACG ATATATTATT TTAAAATATT AGACACCTGG TTCAAACATA
    99601 TCATCAGATG AATCTTCTGA ACCATCGTCC ATATTTTCTT CATCTTCTGA ATATAAATCA
    99661 GGATTTTCTT CATCATAACC AGCAGCTGCA TCTGATTCAC CAAATGAATC TGACTCAAAT
    99721 TCACATTCAC CCAAACCAGC AACTACTTCA TTAAATTGCT CAGGTGAATA ACCAAATTCT
    99781 ACTAGTTTAT CTTTAATATA TGCACAGATA TCATTGCACA TTTCAGACAT ATCAGCAGGA
    99841 TCAATTTCTG AACGTTCTTC TTCAAAACCT TCCATGTCTG AATCATAAGT ATCATCCATT
    99901 CCATCATCAG AATAATCATC TTCTGAATAT CCATCACCAA AAGCTTCATT AACTAGCTTT
    99961 TTTGTTGGTT TAGAATAGCA ATTACTATAT GATTCTTGCA TTAATTCAAG TTCTGATTTA
   100021 TAAATATATT TTTCTTTAGG TTCTTGTTTA GCCATGACTT TTATTTGTTA TATGAATTAT
   100081 TTAAACAATT TTAAATATTT TTATGATTAA TGACGTTAAT TCAATTTGGA ATACATACCA
   100141 GAATTATATA TTAAATGAAA ATAGCAATCC CGCATTTGAA CGAATTTTAA ATAGTAATTC
   100201 ACAAGAATGC AACATTGTAT TTGGTACAAT ATTCATAAAA CATCATGATC CAAAATTTAA
   100261 TTACACCACT AAAACACCTT TTAATGTTAG TGTGAATATA CCTGTATCGT TTCTTAAAAA
   100321 CAATTTAGAT AACCCAAAAC GAATTAAAGC AGCAGTTATT AGAAAGATTA GACAACGTTT
   100381 AGAATCTAAT CCAAATGTAT CTATATCAAA CAACACAATT GACATGTTCT TCCATAGAAC
   100441 ATTAAGCAAT TTAATACGTC CAAGACAAGA AAACATACCA GGATATGAAA TTGTGTTAAA
   100501 TCTGGTGAAT CAAAAACCTC ACCAGATGGA ATTTAATTTC TAGCTAAACA AATCAAATAA
   100561 ACTCTGTTTA ATCATACAAC CTGGTTTTCT TGCAACCCAT CCACAATCTT CATAATATCT
   100621 TTCAACAAAC CCATATATAT GCTTATCAAA CATATATTCA TAGTCAATTT TAAAGATATC
   100681 TTTAAATTCT TGTGGATATT TACCAATAAA AGCAATAGCT GAAATCTTAT ATTTATTCTG
   100741 CTTTGGATCA ACTGCTAATA CTCTTATTTT ATCACCATCT TTAATTTGTT GATATTTACT
   100801 TGTTAAGTCG AGCTGTTTAA TCAAATAATT ATACAAATAT GCACTTTTTA CGTGTCTCGG
   100861 CATTCTTTTA ACAGTTTGCA GACCATTACA TTGTGATGAA TACTTTTCAT ATCCATTAAT
   100921 ATTTGATACC TCAGCAACTT GTTCTTCATT CAATGTTTTA ATGTAATCAT ATGTTTCTAC
   100981 AAGAATATCA TTTGTTGAAT TAATATCTCT TGTCATACAC ATATTCTCAA GTAATTTAGA
   101041 TGCATATACT TTAACATCAG CTGGCATGTT TGTTCGTTTA ATTTCAAGCC CAGCACATTT
   101101 AAATTTAGGA TGAGTATTAC CTTCATTATC TAAAACATGA ATCATATATC GTTTTTTTCG
   101161 GAGAAACATT GCTTTATCAG CTATAACTTC TCTACCGAAT TTTAAACGAG GATCAACTGA
   101221 ATATAATACA TCTTGAGCCC ATTGTTTAAT ATGTGAATTT AGATATTCTC CATATTCAGC
   101281 AACTTTATCA TATGCTTGTT TTGTAATTGT AACTCCGTCA GATTCAGTAA GATTGATACT
   101341 TTGAGCATCA AACACATTCG TAAATGATAA ATACCCAGAA TTATGAACTA AAATATCATT
   101401 AGCAAAAAAG TTATGACATT CTTCAACTTC AATATCATAT ACATCTAGTT CTTGAATACC
   101461 TAAATCTTCT ACTTCAAAAT CATCAATTAC ATTGCATTCT GTATAAATTT TACACATTCT
   101521 TGTATCACTT TCTGTCTATC ATTATTGAAA TCTTCTTCCC ATATAACCAA CATTTTATAA
   101581 TTACATTCTT CTATAACTTC TCGTTTTCGT TTATCATATT TCCATACATC ATCAACTAAA
   101641 ACTTCTTGCA TACCTCTCAT TTTTAATTTA TCACCTGTTT GATATAAATG TGGATTACCA
   101701 TGATAATGAT CACCATTATA TTCAATACAA ATTTGCAATT CAGGTATCAC AAAATCATAT
   101761 TTATAATATC TTTTATTAAC TGAATCATAT TTACCAAATT CTTTGTTACG TTTTGCATAG
   101821 TAAACAGTGT AGTTACTCAA ATCAATTGCA TTACAAATAT CATCAAACAA CATTTGAGAA
   101881 TCTTTAGAAT ATCCTTTAGT TGACTGTGTA GCATAATACT CATCTAATTT TATTATAGCT
   101941 TCTTCTTCAG TACAACTTAA TCTAGTCATA TAACTTTCTA CTGTATGACC TTTTCTCATA
   102001 CATACATCTT TCCATTTCTC TTTACCTTTT TCATCACCAT ATTTATCTAT AAAATACTGT
   102061 TCTGAAGAAC CTGCATACGT CTGCACATTT ACATAGTCAT TCCATTTTTT ACTACCTTCT
   102121 TCTTCACCAT AACGTTTAAT AAAATTTTCT CGTGTAGATG CACGATTTTT ATTATAATTA
   102181 TCAAAGTCAT CTCGTGTCAT ACCGAATTTT TCAGATTTAT ATTCAAATGA ATTAATTTTA
   102241 CGTCTATAAT CTTGATATTC TTTAAATCGC TTCTCACCTT CAACTTTACC ATATCGAATT
   102301 ATAAATTTAT CATGAGAAAC AGTACTACTA CCTTGCAAAT TTAATATACG TTGTCTATAG
   102361 TTTGTATCAA TATCTTCTGG ATACAAACTA TCATATTTTA CCATGGTTTT TAATTTTTCA
   102421 ATTATACCAC CTACATAACA TGGTCTAGGA TTTTCATATC TCATCATTAA ACATTCACAA
   102481 ACTGAATCCA TATTATGAAC AATAATATTA TTTACACTAC ACCATCCTAA GAACTCATGC
   102541 AAATATTTGT TATAATTTAT TAATTGTCTT GATGTTAATT CTTCTACTTT CATTTATAAT
   102601 TATTTAAACA AATCAGTCTG TCTCCCTTCA AAATATTTTT AGGAGATACA GATATATTTT
   102661 TACCATTTCT ATTAACAATA ATAGAATGAT CTTCTGTCAT GATAACTTCT TTACCATTGC
   102721 ATTTTATTTT GTACATACGT TTTTTGACCG TATGTTTCAT AACATGTTTA ATTTTATTTT
   102781 GCACAACCTC ATTATCATAT GCTAATGCAA CATCTCCATT ATCAACACGT TTAATATAAT
   102841 TTTTATTAAT ATCATCACAT TTGATATAAT TAGATGCAAT TGAATTATAA TAATCAGCAA
   102901 TAGTAATAGG TTTACCATTA ACATTTATAA TTGTATCACC AACAACTGAG TCAGTATCAC
   102961 CACCAACTAC AATCGATGCA GCTTTTTCTG GACTTACACC TTGTTCAATA GCAAACTGTT
   103021 TTGCTATTTC ATATGATTTT TTTACTGTTG CTTTACCTGT TGCAGTTATA GAAGCAGCAA
   103081 CATCAGTATC ACCAGCCGGA AAAAATGCAG CACCTAATGC CCCATAGGCG GAATTTATCT
   103141 GAATTTTATA TGAATACTGC ACCATATCCA ACCTATCCAA CTCAAACTTC AAATCATGTT
   103201 TCTTCTGTGG ATCTTGCTCT TCTTCATACT TTTTCTTAAG GTCTTTTATA ACCTTTTTGA
   103261 CTTTAACACG AGCTTGATAA TAATAATCCA TATATTCAGG CAATACACCT TTTATCTTCT
   103321 GATTATATAC TATCTTATTA GCAGCAACTG CCATTTTTTC TTGTTTACAT AATTTATAAA
   103381 ATTTTTCTTT ATCAATTTTA TATAATTTAC CAGATATATT TTGAAATTCA ACAATATCTG
   103441 AATTATCATC AGAAATAATA TATCCTAATT TAGTCTCCGG TGAAATATTA CATGTTATAC
   103501 AAGTATTCGG ATATAGAGAA TTAGCATCGA AAGAAGCTAT AGCACTATGA AAACCTTTAA
   103561 CTGGTGGGAT AACAAATGCA CCTGCATATG TACCTTTACC CTCTCTCTTA AATGTCATTA
   103621 ATTTCTTGTC TCTATATTTA CATCTAATAG CCATACCACC TAATGTAACA GCAGTAGTAC
   103681 CCATTGCACT TTCCATATCT GTTAATCCAG CGTATGCTAA TAGTCTCAAA ATATGCAAAT
   103741 ATTTTAATTT TTGATCTAAT TTTACCAACA AAACAACGTC TTGTATATTA TAATCAATAA
   103801 ATCGTTCCCA ATCTTTATCA GCTAAATCAA ACAAATTACT TTGTTCATAC TCTAACTTAT
   103861 GTTCACCTAA CTCTAACTCA GCAATATAAT TAAGTTTAAA TGATGGTAGC TCTTTAGCAA
   103921 TTAATTTTCT ATATATCTCC AAATAATCAA TACAAGATAT ACCTTGAATT TTCCACTTTT
   103981 GAGTTAATGC TCCAAATCTA TTTACATAAT CTGAACTATA TACTTCACCA ACAGGAGACA
   104041 TCCTTTTAAC CCAATCACTA TCCAATATAT TATTAATACG ATTCATAATA TATGGAATAT
   104101 CAAAACTCTC ACTATTGAAT CCGCTAAATA CATCAATATC AGCTAGTTCG AAAAATTGAA
   104161 TGAAATCTTT CATCATTTCT TTTTCATCAG CAAAATAATG ATATACCATA TCTGATTGTT
   104221 TCACTGTATA TGGTTTTGTT CCCCAAATAT TATATATTTT CGTATATGTA TCATACAAAG
   104281 TAATAGCATT TATAGGTGCT TTTGCTTCTC TTGGTTCAGG GAATTCACCA GGAGAATAAA
   104341 CTTCAATATC AATAAATGCT ACTTTTAAAG GAATCTGTGA AAATTCTGGT GTCTCATTAA
   104401 CATTCCAGAA TTTTTCAACA AGAAACTGTT GAATACATGG TAAATTATCA AAAAATTTAG
   104461 TAATTCCACT ATCAGCTACA TATTTTCTAC GTTCAAAATC AGTATTAAAC GTTATTTTCT
   104521 TAAGAGGTGT ATTAAACATT GAAACAGCAT CTTTTGAACC TGTTGTTCCA ACGTATAGCC
   104581 ATGGGTTATA ACCATATTCC TCTCGTATAG GATTTCCATC TTTATCCCAT GTAAATAGAG
   104641 TCATCTTTTT TGCTCTACTG TTATAATATA TATTTCTATA ACTCATTTTT GATGATTTTA
   104701 ATCATTAACT AGTAACGCGA GTTGTTATAC CATTTCTCTT TTCCAAGAAA ACCGTATCTC
   104761 CAGTTGCAAT TTGCATCATT TCTTGTCTGT GAGTAACCAC ATAAGCACAT TCATTATGAT
   104821 TATTAACTCT TTCTGTTAAT ACTTCTACAA CTTTCTCAAT ACCCTTAGCA TCTAAAGATG
   104881 AATCAAACAA TTCATCGTAA AAACTTACAT TATATGACAC ATTACCTTGT GCACTTCTCA
   104941 TATCCATAAA TGTGAATAAA CAAGCTAAAT CAATAGATTT CTGCTCTGCA CCAGAAAAAT
   105001 TAGTATAAGC ACATTGTTTA CCTTGATAAT TCACAATAGT TTCATCAAAG AACTCATTAA
   105061 ATGAAACTTT ACCATTACCA TCAAGTTTTT TAACATAATA ATCAATTTTT GTATTAAAAA
   105121 CTTCAATAAT TTTCTTTATC AGATATGCTT TAACACCTTC TTCTGATGTT ATATATTTTA
   105181 CCATTTCAGC AATATATAAT TTATCTTTTA ATTCAACAAT ATTTTTATTG ATATCACCCA
   105241 ATTTCTTATT CAATTCATCA ATTAATTCAT CATATGTTTG TATAGATGAT TGTTTTAATG
   105301 TTTCTATCGT TGTGGTAATT GATTGATTAT TTGATTCATA TTGTTCGATT TTAGATTTCC
   105361 ATAAATCTAC TTGATGCAAT GCATCTTTAT ATTGCTTATC AAGTTTATTG ATCTGCTGAA
   105421 TCTTGTTCTC AATTATTCTA ATAGCTTCAT TAACTTTAGA TATCTTTTGC TCTATAAGCT
   105481 TACATTCAGA TTCAGTATTT TGAATTTTAT CTTTAGTTGT TTTCTTTAAC TGTTCTAATT
   105541 CTTCAACATT TATATTATCA AATGGTCTAT TACAAGTAGG GCATACTGTT TTTGTATTAT
   105601 TATAACCCTT TAATAATGAT GTTAATTGTG ATGAAATAGT ATTAAATTTA CCTAATTCAA
   105661 CACTATATTC ATTTAATTTA ACATGACAAC TGTTTTGTTT AGTTTTTAAT TGTTGAATTT
   105721 GCTGCTCATA GTTATCAATC ACATCTGGTA ATTTAAAATC TGCTATTTTT TGTTGATAAT
   105781 CAGTAATTAT TTTTTGATTA TTTTCTATTG ATTGCTGTAG ATTTACAATT TTCTCTTGTA
   105841 ATTGATTATA TGCTTGCTCT TGCTTTATTT TATAATTTTT AATTGTGGAT TCTGTGTCAG
   105901 TTTTTTGTCT TTCCTGAACA TCAACTTCTT TCTTAAATGT ATTATATTCT GTTTTAGCAT
   105961 CAGCAAACAT ATCATTAAAC ACTTCTAATC TGAAAATATG TTCAATAAAT TCCCTTTTAT
   106021 CGTTTTTAGA TTGAAACATA AATGGTATTG AATTATTCAT TGACATTATA ACACAATTTT
   106081 TAAGAATTTC AGATGTAATT CTTAACATTT TACATATGTC TAATGTGGTA TTTGTTATAC
   106141 TATCTCGTGT TTTATCAACA CCACCAACAA TAAAATTACA TTTTGCTGGT TTCACTGATC
   106201 TATCTATTTT ACACTCAGTT GCTTTATCGT TTTCAATAAC ATCAAATGTA AGAGATACTT
   106261 TACCTCCTTT ATTGGTAATA TTGTTTGATA TTAGTTCTTT TTTGGTTTTA AACATATCCT
   106321 CACCAATAAT AGCATAATAA AATGCTCTAA TAATAGAACT TTTACCAATC ATATTTCTTC
   106381 TATCAGGTTT ATCTACATTT CGACCCGTAA TAATATGAAT ACCAGGTGTA AAATCTATAA
   106441 CAACTGGTGT TTCACCGATA GAAAGAAAAT TCGTTATTGC TAATCTTTTA AAATTAATAT
   106501 TAATCATTAT GCTGTATAAT TATTATAACT GTTTAATGTT TTTTCAGTAA TTATATCTTT
   106561 AAACTTGATA TCCAATTTAT CAATAAACTC AACAATAAAT TGTTCAATAT TACCAGTTGA
   106621 AATATCATAA TCACCTTCCA CTGTTTGTAT ATTTTCATAT TGATCAATAT AATCTGTATC
   106681 CATAACTTTA AATGGAGATG ATGTGTTCAA AGTTGTTTTT AATTTTGTTA ATTCATCATC
   106741 ATTAATTTGT TTATCAACAA CTAATTTTAC AATAGTATTA TTTAATTCAT TTATATTCTC
   106801 ATTATTAAAC TTAGATGCAT ATACTTTTTT ATGTCTTGGT GATATTTTAT TTTCAACAAA
   106861 TACAATATCT TTTGTATTTG TATCCAATAC ATAAATACCT TTTGTGTTTC CTTCATCATT
   106921 ATAATCTTGT TCAAATGGAT TACCAACATA TATAATTTTA CCACCGTTTG GATAACTTCT
   106981 TTCTGAACGT GTATGTATGT GTCCAATAAA TGCAAGTGGC ATGTGTTCTA ATAATGTATT
   107041 AGCTTCAAGC TTACAATCAG AAACTCTTCC ACTGTTCAAC TTGAAATTAT TCAATTCACA
   107101 ATGAGCAATT AAAACATCTC CTTTTGGTAA ATTATACATA TCAGAACCCC AAGGAGCAAA
   107161 TACAAAATTC AAACCACCAA TATTCTCAAT ATTCAACTTT TCATGAACTG TAATATTATT
   107221 AGATTTCCAT GGAGAAGCAC TGTTCACATC AGTTTTATCA TCATAATAAC AATCATGGTT
   107281 ACCAACCAAC ATTTCAACGG GAACAACATT ACTGATTGTA TCTAAAATTT TTTTACCAAT
   107341 ATTAAGAGTT TGCACATTTA TAACATCTCG TCGATGAAAA AAATCACCAC AGAATATAAC
   107401 TCTATCAATT TTTTGATCAA TTAATTGTTG CTTAAACCAT ATACACCATT TTAAAGCAAT
   107461 TTTATACCAA TCTGGATCGT TTTTATGAAC ACCTATATGA ATATCAGAAA AAAAAGCTAT
   107521 TTTCATGTAC TTTATAAAAA TAGCTTTTTA ACTTTTAAAA ATTAATTATA TTTTATATTA
   107581 TTCATTTTAA TTGCTTATTT TTATTTATAC TTATTTTAAA ATATCAATTT ATTTTACTAA
   107641 ATTTCTAAGG AAATTCAAGC TATTTTAATT AAATAATTAT ATATAAAATT AAGGCATATA
   107701 ATTTTTATGC AAAGAATAGA AACACATATC ATTAAATCAA ACAAACCAAT TTATAAAGAG
   107761 TTGGTTGAAA TGTGTCAACA TTCTAAAAAT CTTTATAATT ATACGCTTTA CATTTATAGG
   107821 CAAGCTTTCA CTGGTAAACA TGAAAATATA GAAAAATATA AAGATTTGAT TAGAAATGAA
   107881 AGATTTATAT CTTCTTATGA TATTGTAAAT AAAATGAAAG AATTAAACCA AATTGATTTT
   107941 AGATCAGTGC GATCTAATGT GAATCAACAG GTTGTTTATC AGGTTGACAC TATATGGAAA
   108001 ACATGGTTTA AGGCTTTAAA ATCATATCAA AAAACACCGT CTAAGTTTAA AGGCAAACCA
   108061 AAAATGCCAA AATATTTAGA TAAAAATGGT TTGAATATTT TAATTTTCAC AACTGCTGCT
   108121 GCTAAATTAA AAAATGGAAA AATTAATTTA ACAAAGCATT TAAAACTTCC TATTACAACT
   108181 AAGATAGAAA AATTTCAACA AGTACGAATT GTACCAAGAA ATGGATATAT CAAAGTTGAA
   108241 ATAGTGTACA ATAAAGAAAT AAAGGATGAA AATCTTAATT CAGAAAAAGC AATTGGAATT
   108301 GATATTGGTA TAAATAACTT ATGCACGATA ACTTCAAATG ATGGTAAAAT TTGCAACATC
   108361 ATAAATGGTC GTCCATTAAA ATCAATAAAT CAATTCTACA ATAAAAGCTT AGCAAGAATT
   108421 AAGTCAATAA ACGATAAGAA AAACATTAAA ACAAGTAAGA GAATTAAAAG ACTCAATTTT
   108481 AAGAGACAAT GTAAGATTGA TGATTATTTG CATAAAGCAT CAAGAAAAGT TGTTGAAATA
   108541 ATGAGTCGAA ATAAAATCAA ATATTGTTTT ATTGGTCATA ATGATGGTTG GAAACAGGAA
   108601 TGCAATATGG GTAGATTTAA CAATCAAAAA TTTATTCAAA TTCCGTTTAA TCGCTTAATA
   108661 GAAATGATAA AATATAAAGC AGAAGAAATA GGTGGAGTAG TTTTAACAAT AAACGAATCT
   108721 CATACTTCTA AATGTTCATT TTTAGATAGC GAAGAAGTTA AACATCATGA TGAATATGTT
   108781 GGATGTAGAA AAAGTAGAGG ATTATTCAAA TCTAAACTTA AAGATAAAGT AGTCAATGCT
   108841 GATGTAAATG GTTCATTGAA TATTTTAAAA AGAGGAATAG GATTTGAATT TGCTTTTAAT
   108901 AAAAATTTTT ACAATCCACA AACAATACAA ATGCAACCAT TAAGTCTTAG TAATAAGATA
   108961 AATGGTAGAG GCTATAGTGG TATAGCCAGT AGTAAGAAAT TACTATTAAA GAAAGATTTA
   109021 ATTAGAAATA ATTAAATTTT TCATATCATT TTCTCTAACT ATCATCATCA ATAACACCAT
   109081 CACCTAAATT ATATCTGTTA TTTTTTAATA CAATATTTTC TCCTTGAGAT TCAATCATTT
   109141 CTGTATAATA TCGATCTTTA TAATCTTCAT GAGTTTGTTG AATTTTCTTT TCTTTACTAA
   109201 TTTTATTAAT AAATGCTGTC CACGAACACA TACTTAAATA AGCAAATGGA CTAAAACTAC
   109261 TTTCAACCCG ATAACAATGT CGCACAATAG CTCTTGACAT TTTATAAATT GCATCACTAA
   109321 TCATTTCATC TTTATATGTA TAATTTATAA AATTTGTCAT ATAACTCATA CCATATGCAA
   109381 TTTTTTTAAT CATTAATCCT AATTTATTAG AAAACACATT TGTATCATAA TACTTCTTAA
   109441 TTTCAGTCCT TAATTCATCA GGATTAACAT AAAATTCTTC TTTTTTCTTT GTTGTTTTAG
   109501 AACGTTTTTT AGCAGGTTTG ATAACTTTAC CTTGAACATT CAATACAACT TCTTGAGTAA
   109561 CTGGAACATC TTCAATTTCT GACATTATGC TTAATAGTAT ACCATATATT TAAGCACTAT
   109621 TCCACCATAA CATCTTTCTC CTCATATGGT ATTTTTTCAC TTTCATATAT TTTCTTACGC
   109681 TCTTCTATAT GTTCATTACC ATATTTCAAA TCATCAGCTA AATCTATTAC ACTAAATTGT
   109741 TTTTTATTAG AATGTAGACG CAATCCACGA CCAATTGACT GAATCATACG AATTGCTGAC
   109801 TTACCACCAG CAGCAAATAT CATTGTGTGT AAATTTTTAA TGTTAATGCC TGTAGAAAAT
   109861 ATAGCTGATA TTGCAATACA TACCACATTA TCGTTTTCTT CCATTTTTTT AATAATATCA
   109921 GCTCTATCAT CAACATCTAC ACTACCTTGA ACAAAAAATA CCTGTTTTCC TTCAATATTT
   109981 TTTAATTTTT CATATAAGAT CTCACCATGT TCAATATAAT TTACAAGAAT TAGTATATTA
   110041 TTAGCACATT TAGATGCAAT TTTATGAATC AAATTATTTC TACCTTCATG ATTCATTAAA
   110101 AATTCCAATT CTTGCTGAAA TTTAAAATAA TATGGTTTGG AATATTTGAG ATGTAAAATA
   110161 TATGATTTAA CATCTGTTAA AAAATGTTCA TTTCTTAACT CAGAACTTGG TTTTTCGTAG
   110221 ATAATATCAC CAAAATTTGC AATAATACTC CATAAATCTA TTTTATCAGT TGGTAATGTA
   110281 CCAGTACATC CAATTCGATT TAGTGTTTTA ATTTTATTAA CAAGTTTTGT TATTTTATTA
   110341 CCTTTTTTAA TCTTGTGAAC TTCATCAACG ATTAATAAAT CTATATCTTT AATCCATTTA
   110401 TCGTGTTCAT CTAGATGTAA TAATATTTGT GAATTTGCAA TAATACAATT GCAATTTAAA
   110461 TCAGGTTGAT TCTGACCTGT AAATTTAGTA ACAGTAAAAG ATGTTCCAAA TTTATTAAAC
   110521 TCATCATATG TTTGTCTAAC TAGACCTAAA TCAGGTACAA TCATCAAACA TTTAAATTTC
   110581 TTTTTATCTT GTGAACGTTG ATAAAAGTTT TCAATAAGTG TAGATGTAAT AAGTGTTTTA
   110641 CCACCACCAG TACCAACAAC TAATAAACCT CTCCCTTGTT TTAGTGTTCT AATAATACAC
   110701 TCTTCTTGAT AATCTCTAAG TATAAATTGA GTATTTGTTA TATTATATAA TTTACCATCA
   110761 TATATAGATG GATATAAAAT CGGATTTAAT TGCTTATCAA TAGTATATGG AATTTGTGAT
   110821 TGTTTACAAA ATTCAACCAC TCTTGGAATC ATACCAATCC CGAAATTACC AGCATTTGTA
   110881 ATAGCATATA ATCTACTTGG AACATTACGA TAACCTAATT TCTTAGCAAA ATAAGCTCCT
   110941 TTATTAGGAA CACTGAAATG TTCTTTAACA AGATCAACAA ACATTCCTGT TAAACAAGCA
   111001 CATTTCTTAC CAACATTATA TTCTATATTC AGTGTTTCCA TTACAATTGT TCAAGTTGCA
   111061 TCAATTGCAC AACATTTTTA ATACTATATA CTGTTTCTGA AAACGTTTTT TCAGTTTTTT
   111121 CCAATAATTC AATAACTAAT TCGAGTTCTT TAATCTGTTG ATTAATTTCT TTAATTTGAG
   111181 ATAAATTAGA TATCTTTGAA ATACAATCAG ATTTAGATAA AACTACCGGA GAATCTGCTA
   111241 TCAACTTTTT TGTAAGCTGA TCATAAATTT CATTTTTCTT AGCTTTTAAT TGTTCGAGTT
   111301 CTCTTTTATG ATTAATTAAT CTTGCAACCC AATAATGTTT TCGACCTGGG AGTTTTAATT
   111361 GAAGATCACG TAAAGATAAT TCATCAAAAG TTAAATCTTT TGCAATCTCT TCAGTATATT
   111421 TCTGTAATAA ATCCATTTCT TTTTAATGAT TTTAAAATTT TAACGATTTC AGTCAGGGAA
   111481 ATTTGGAATT TTCTTGGATT TTTCTTTAAA AACTCAGATT TTTTTTGATC TCAGACTATA
   111541 TCCACTAACC CCATCTCACA ATTTTTTATT AAAGATCCAT CTTCTACCTG ATACAATGAA
   111601 GCTACAGGAG TAGCTCATAC CACAGCTCAC CGTTATCGTT GATCTTTAAT AAAAAACCAA
   111661 AACATCAAAA ATTTCTAATT GAATTTTGAT GGGAATTTAC GAGATTCCAT GGATTTATTT
   111721 TAGGTCGCAA TCATGTTTTA AGCTACTCGA TTTCATCACA ATCTCCACTT CATTGTTTCA
   111781 GTGGTTTCTA GCTGAATTTA CCTACAACAC TAAAGCTTAA ATGTTGTATA TGGATTGCCA
   111841 TGTTGTCCTT CCGACCAATT TAACTGTCAA ATTTTTAATT GAGCTTTAAT CAGTTCCATC
   111901 TTCTGACCTG AAGCATACAG TTTGTGAGCT TAACCCCAGT CTAGAAGTTG AAGAGAATTC
   111961 AACTCCTCAC CAATTCTACT TCCAACCTAC AACTCCATTT GAAACTTAGT TGATTTGATA
   112021 CTCTCAAATT GGCACCGTTC TCACCTTTTC AGATGAGCGA GTTACTAAAT ACTGTTACCA
   112081 TTACTTAGCT TAAGTGCTCT CAGTAATTAA TCTTTCAATT AACACCAATA CGTCATTTCA
   112141 ACAATATTTT AATATTGTAT CCATTTCACC ACACTCATGA TGATTTTCCT AAACACTTAT
   112201 TTTACTTGAC GTTCAGGCTC CCAAGGTTCT TAAAAACCTC AAACTCGCTC ATAAAATTGT
   112261 TGAAACATAA AAAGAGCTTA TTTGAAGCAT CTAATGTAAG TTGCAATTAG ATTAGAACAA
   112321 TCTCTTCAAA TAAGCTTAAA AGTATATTTT AAATTGTTCT AATTTAATTG CATAATTATT
   112381 TAATGGAGTT AACGTCAATT TATGCAATAT TTCTTAAAAA AGTTTAATTT TTTTTAAGAT
   112441 TTAAATTAGT AATAATTTAA AATATGTATG TAGTATATAT TGTTAACGTT TAAAGTGTGT
   112501 TTTTCTTTCT TACGTTGATC AATGCACCGA TTTTAGCTAT AAAAGGCATT CCAATTAAAA
   112561 TTGGATATTG GTTATCAGAA CGATTACCTA TACTAAATGG AACATTTTTA AATTGTTTAC
   112621 CACCAAATAT AATATCAAAT AAAACAACCG GTCGTTCTTC ATTATTTCCA GCACCAACAT
   112681 TGATATTGAT TTTATCTTTT ACTTGTTTCT CAATAGTTTT ATCATCAACA GTTGTAAATT
   112741 TTACTGTATT ACCATTATAT TGAATGTTCT CACCATGCAA TACATTATAA GCATCATTAC
   112801 CACTATCAAT TTTAGCAGGA ATTGTTTGTT GTAATTCAGG AATTTTGATT TGTTCTATAA
   112861 GTCCAATTTC AAAACTTTCA TTAAAATATT GTAAAAATGT TTTCATTTAA TAACCTACTA
   112921 ATTCTTGTAA TTGTTTTTCA AGTTTTCTTT TATTTAGTTG AGTAATTGAA TTGTATAATT
   112981 CATCATGTTC AATATCAAAA ATATAGAATG GATCTGTTCC ACTAAATAAT GTTCCATGAT
   113041 AATGGGCAAT ATCTTTGAAT TCATTAATTG CAATTAACTT TTCTTTAACA CTACATCTTA
   113101 AAAATCTACC AGATGTATAA TCTTTTAAAA AATGCAATAG TTGTTTATCA TACCCAACAA
   113161 ATAATCTTTC GAAATATGAT ACTTCTAACC TATCTATTCT ATTTACATAT GATGATGCTT
   113221 GATTTAATAT CTTATTTGCA AGTTGTGTAT TGTCTTTATT ATATGATTCA ATTATAATAT
   113281 CATTGACATC TTCATCAACT AATCGTAATG CATGATATCT TAAAGCATAT ATACATAACT
   113341 CTATTAACCA ATCACAAGTT TTATTGAGTT CAACTTCAAG CATATCATAT ATTTCAGAAT
   113401 CATTGTGAGA ATAACGATAA TCACTTAATA AACCAAGCAT ATATTCGTCA CTATACATTT
   113461 GTTTAAACAT ATGATAAACT TGATTTCTCA ATGTATTCTC AATGATCTCG CTTATTTTCT
   113521 CATATTCTTT ATCAACATCA ATTGTTGATT CTACATTCAA ATCATTAAAC CAAGAACCAA
   113581 TTATATATAA TTTACAATGC TCATACCAAT CGTTGATAGA TTGAGTGTTG TATGATTGTT
   113641 TGTCAAACAA CTCATTCAAT AATACTTGAT TTGTAACTTG ATTTAATGAT TGCATATTAT
   113701 TGATCTTCTA ACAAATCGAT AAAGTTTGTT AAAACAATTT CAAATCCCTC TTGATCCAGT
   113761 TTATCAAGAC AACAACGACA TTGTTTAATA TTGCGAGCTA ATACAAGTTC TTGTAATAAT
   113821 TCAGTAGGCA TCATTGCTCT TGATTTAAAA TATGTAACTA GAGCAAGTTT AAACTTTTCT
   113881 AGAGTAGAAA GTGAACCTGT GACATCAATA CAAGATGACG GCACACTTGT AAATATATGA
   113941 TCGTCCATAC ATTCTGGTTG GTCATCTGTA GTCACATACA CATCAATAGT GTCATCTTCT
   114001 GGATGTTCTT CTAAAATATA ACCTTCATAC CCGTTTAATT TAGTAAAATC AGCTAAAGTG
   114061 CTGTCTTTTG GATCAACTTT AAGACGAATA CGTTTAAGAC TGGTTAAATT AGACAGTGCT
   114121 TCTTGTACTG TTTTATTGAG TGACATATTA TTTTACATCT TCGTAATAGT GATAAGCAAG
   114181 ATGCATTGTA ATTTTAATAA TATCACCTTT ACCTTCACTC ATTTTGAATT GATCTAATTC
   114241 ATATTTTCTA ATAGAACAAC CAACTAATTT AATTGTTTTG AGAACTTTTA ATTTTTTATC
   114301 TAAAACAGCA AGTGTGATAT ATGAACCTTG TTTTGGAATG AAATAATTAC CAGTGGAATC
   114361 AGCATCATCA AATAGATCTC TTGTTGCTTT TTCCATTTTA TCCCTTAGAA TACAATTTTC
   114421 ATCACAATAC ATTTCCAATG TATAATCATT AGAACCATCA TATGTAACTG TTCCAGGGAG
   114481 ATTAAATGTT AACCCCATGT ATTTTGCTTC AACGTTTTGA ATAGAACGAG TTGGTAATTT
   114541 AGCAGAACGA GCATAAACTA AATCATTTTC ATCAAATTGA ACACTTGTAT TTTCACCAAA
   114601 ATTAATATCA ATTACACGAA AATTAACGTC ACGGAGAAAT TCTCTCTCCA TTGCTCTCTC
   114661 ATAAAAAGTG CGAATTGTTT GATTTGTATC AGCCATTGTA AACCTTAATT ATGAAAATAT
   114721 TTAATTTTGA TGTTTCTTTA CGTTAATATG ATCGTCTGGT TTGTATCCAT TTTCAGAATC
   114781 TTTGTATTCT GTCATTGGAT CCATATCTCC AGATTGTATT GCATCCCATT CTTCTTCAGA
   114841 CATAATCGCT GATTTGGGAA CATTTCGTTC TTTACATCTT TTGAGATAAC CTTGATATGT
   114901 TAATTTAAAC ATACCTTGAT TTGAAAATGT TTTGTCATAT GCTTCTTGTA ATTGTTCAAG
   114961 ATCGTTGTAG AAATTTTGCA TGAAAATATT TAAAAAATAA CAGAAAATTC AATTTAATTC
   115021 CAATAAAAAC ACAGATCAAT AAAAGAAAAT TCAATAAATT TCAAGATCCG TGAAAAATTC
   115081 CATTCAACAA CGACAAAAAG TTCAATCGGA AAAGTCAGAA AAATAGTATT CGATCGCGAA
   115141 CTCTCGACGA AAAAGATCGA AATTAATAAG TCCGCATTAA AAATCCGCAA ATAAAATAAG
   115201 ATCAACGGCG AGAAGGATAA GCGGTTTCCA GGGATAACGG TTCTTTTTCT CTATATAAAT
   115261 ATTATATGTT GCCAGAAGAA CAGAAATCAA CTAAAAAAGT TTGAAAAAGT CACTTTTTCT
   115321 GTGTTTTTAA GTGGAAATAA AAAAGCTCAT CTGTTTTAGA TGAGCTTTTT GAAAAATGTG
   115381 CAATTTTTTG ATAAACTTAT TTCATTAATT CATCAAAATT AGTACTGGTC TTGGTACTAT
   115441 AGAAATCAAC TAAAATAAAT TCCACAGAAC GTGGTGCTTT AATGAATATT GAAACCTTTA
   115501 ATTCATTAGC ATCAATAATT TCTGGAGTAT TATTCGCTTC TGAACATACA ATCTTATAAT
   115561 CAATTACACC TTTATTTTGT CGACAAGATC TAAATATTGG GTCTAATGTA TTAGTAATTG
   115621 CCATTCTGGT AGAATATGTA TTGTTTCTAA ATAAGTACCA TTTAATTGTC TTATATGTTG
   115681 ATTTTTCAAG ATATAAGAAC AATCTACGTA CATTAATTCT ATCAAATGAA CTTGGTTTAG
   115741 ATTGTAATGT TTTTTGACCA AACACAACAT AACCCATATT TGGGTCCTGA TAAATCGGAT
   115801 TCAATGAGAT TTTATATAAC TGGTCACGTT CTTTTTGTTT TGGGCTTAAT GCCAAATCAA
   115861 TGATTGTGGT TAATATACCT CTATCTGGAC CAGCTGGAGC ATACCAGCAA TAATAGTTGT
   115921 TATCAGTATT AGCATAAGTT GCTGCTAAAA TACCTGACAT TGGAATCCAA ACATTACCAT
   115981 CACTAGCTGT ATCATAAACT TTACTCCAGT TAGCATAGGT TGCAGCATAA CTTGTATTAG
   116041 CTGTGAAGAA ATTGTATTTC AATGGCCAAT ATATATGTTG TGAGAAGTTT TTAGATTTGT
   116101 CAGATAATGT TTTCTTATTT GAACCTTGTA AGAATATAAA TCTTAATGGG TCTGCAATAA
   116161 AGATATGGTC TTTACGTTCA TTTGAAGCAA AGTTAGCAAA TAAGTTATAA ATCGTTTTAT
   116221 AATTTTCACA CAATCCATTA TCCTTACCAC CATTTCCATC AAATGTATCT TGACCTGTTT
   116281 TAAACCAGTT ACCAGCTGAA GCAGAATCAT AAACTGTATT TGATTCATCA TCAAATTCAC
   116341 AAGCTTTAGC TACTTCATCT TGTTCTGCAT CTTCATGTTC TTTTAGATAC TGTGCTTGAG
   116401 CTTCTTTATA ATAAGCCCAA ATTGTACCTA AACCAGCTTC ACAAGTAATA TCTAAATCAA
   116461 ATAAATCAAT GTTTGAAATT TTTGATAAAG CACGACTTAC TTTATTTGGT ATTGAACCTA
   116521 AAACTTTAGT ACTTCCGTTA GCTTCTTGAT ATACACCTAA TGCATATAAC GCATCAGCTG
   116581 CATAGTCTTT TATATAACTT GAAACTGTTT CATATGTTGC TCCATAACGA GCTGCATAAT
   116641 CAGTATCAAA ATTAGCACTA GTAAATTCAG TATTAGTTTC ACCAAACGCA ACACGAATTT
   116701 TCTTTGTTGG TTTGCCATCA TCACCTAACC ATGTTTTACC TGATTTTTTA CCAGATAAAT
   116761 ACGGGTTAAC TAAAATCTGA ACATCACTTG AATCTTCTGA TTTCTTTTCA ATAAAGAAAC
   116821 TTACTGGTGA ACCACCATTT TGTGATTGCA TCTGTCTATA AAAGTCAACA GAAGCAACAT
   116881 ATGATTCACT GAGATTTGCA TCTAATTTGA TTGTTGAATC AGCATACAAT GATTTACGAA
   116941 GTTTAAAGAT ATTGAATATT AAAGTGTCAT CAAATTCACT ACCGAAGATA TCAAAACTTG
   117001 AACTATCTTC CATTATTTGT GATATACTTG AACTACTTAC ATCACCACCA TTAGCTGAAA
   117061 GTGTAAAATT CATTCTGGTT GATGGTAATT GTGTAAATAC TGAAGCACTT GGAGATGCAA
   117121 CAGATTGCAC TGACATTATT GATTGATATT TGCTACTTGG TTCACAAGCA ATATTATCAG
   117181 CAATACCAAC ATAATAGCCT TCATACTGAT CATTAATAGT TGTTTGTGAT TTATTAACAA
   117241 TAATAATACC AGCATTTCCC AATTCATCAA AATTTGCAAT TGTTTTAGCT GCTTTAGAAT
   117301 CTTTCCACTT AACACCATCT TGTAACTCAA GATATTGTTG TTCTGTTAAT TCAAGATGTT
   117361 TTGGTTTGCA AATAATAAAT CTATCACCTT CTTGTAAACT TTTGTTATTT GCATCTACAA
   117421 CTGGATAAGC TAAGATACTA TATGTTGGTT CAATACAGAA ACCTTCACCA TTTTCAATAC
   117481 CATAAGGTAA TCTACTTACT AGAACATTAG CAGGACTGTT GAATTGTTGT GTTACAGAAT
   117541 GATAAAAATA TCTTTCAGCA GGTGTTGTTG GTAAACCGTA GATCTGTTCA AATTCTTCTT
   117601 TTGAAGTGAT TTGTAGAATT TCATCAGTTG GTCCCTTATC AGCAAAACCT GTGGTAAAAA
   117661 TATATGTACC GATTGCTGTT GAAGCATTTT CACTTAAATC GTGTTCTTTG ATTTCTACAC
   117721 CAGGAGATTG AATAACTCTA GCCATTATAA TATACCTCCA TTGTTAAATT TTAATTGATC
   117781 AATTGTCATT GTATAAGTAT TTAAAATTGC TGAACTTAAA GTTCTGTAGT TAAAAGTTCA
   117841 GGAATGAATT GACTATAGTT CCAAGTACAT GTCATAGTAA TTTCATTTGG AGATTGTTGA
   117901 TTTTCATCAA CTTCAGCAAG AGTACTCGGA AAAGCGTCTA AAAATTTAAA ATTTATTACT
   117961 GGATTGTTGT ATTCATCTAA TTGAGTTACA GTTACATCTG TTCGATAATA TTTTAAAATC
   118021 TCATCTGTTG ATATATCTCC AAAAATATTA TGAGCATCTA CATAACTCAA AGCATCATCG
   118081 TTTTGAACGT TAATCCACCA GTATATTGTA TAATAATTTT TCCATCGATT ATCAACATTA
   118141 AATTGAATGT TCAATGGATC ATATTGAGGT CTTGTGTGAG ATGACACAGC TAAATGTTGT
   118201 CCAGCATAAG GTAAATATTT AGCTTCAACT GAAATCTTTG GGATATTAGC TTTAAAACAA
   118261 GAAAATCTTG TATGTTCATC AAAAAATTTA GAATACTTAT GAGCTTTCAT CAGTTTTGGT
   118321 AATTCAAAAC TGATTAGAAA TTTATCTTGT CTACTCTTAT TGAATGGTGA TTGTATCATC
   118381 TCGTTAAAAA TATAGAAATA TTTAAAAATA TGGTTTTTCT ACCTGAGTCA TATGTAATTC
   118441 AACAATTTTA TCTATATGCT GGTTATCCAA AATATATGAG AAGTCAGCAT TTATATAATG
   118501 GTTGCTGTCC TATATGTAGA GAAGGTCATT CTTGGGGTAA AAAGAGAAGA CTTTATTATT
   118561 TTCCCAATAA AAATATCATA TATTGTCATA ATTGTGGTTG GAGTAGCACT TCTCTTAAAT
   118621 GGATTCAAGA GGTTTCTGGT AAATCACAAG AGCAAATTAT AGCTGAAAGT AAAGATCTTA
   118681 AGTATTCTGA AGAATATATT ATAAAAGATA GTATAAAACT TGATGAACAA GTGGATACTG
   118741 TTGAAATTAC TAATGAATTA CCAAGAGATT GTATAAATCT CTTAGATAAA ACACAGGTAA
   118801 AATACCACAT ACACAAATCA ATTATACAAA CAGCGGTAAA ATACATTATT CAACGTAGAT
   118861 TAAACAAAGC TATCAATAAA CCAAAAGCTT TATACCTATC AACAACTGAC TTTATACATA
   118921 AAAATCGGTT AATTATACCA TTTTATGAAG GAAATAATGT TATTTTCTAT CAATCTCGTG
   118981 GATTAATACA AGATAATAGA CCAAAATACT TGTCTAAAAT TAAATCTGAA AAATCTTTGT
   119041 ATGGTATTTC TAATATAAAC CCAAATAATT CCAATATTTT TATATTAGAA GGTCCAATTG
   119101 ATGCATTTTT TATTGAAAAT GGTATAGCAA CTGCTGGTAT TACAAAAGGT AATCAACTAT
   119161 ATACACCATT ACAACAGCAA CAAATTAATG CTTATAATAT GTATAATAAG ATTTGGTGTT
   119221 TGGATTCACA ATGGCTTGAT GATACATCCA GAGAAAAGTC TAAAAAATTA TTGGAAATAG
   119281 GTGAAAAAGT GTTTATTTGG CCAGAATCTA TTGGTAGAAA GTATAAAGAC TTTAATGAAT
   119341 GGTGTATTGC TGAACAAAAA AATAGTGTTG AGCAAGATAT TATCCTAAAC AACACTTTTG
   119401 AAAATCAAAT TACTAGTCTA ATGAAATTAA AAGATATTAA TGATCAAGTA TCTAAATTAG
   119461 ATTAAACGAA ACGATTCTTT GGATCGTCAC CACTTGCAAT ATAACCTTTT AATATTTCAT
   119521 TAAAAGCACC TAAATCACTA GCAACACGAG CAATACGTTT ATTTTCAGAT GTTTTAATTT
   119581 TGTCAAATAG TGTATCTGGA ACAGCTTTTG ATAGTGTTGT TTGAATTGAT GATGCATCAG
   119641 TTCCGTTTAA AAAGTCTTTA AAATCACTGA TTTTGTCAAT CCATTGTTTT AATACACTGA
   119701 TCATTTGGGT TGCTTTTTGA CTTTGAATAT CTTGTTGTAA TTGATTTACA TTTTGAACAT
   119761 CAAAATCTGT GACTTGTGAA CCATCATCAA GAGTGTTTTG CATTGCATCA ATGTCACCTG
   119821 AGTTATCCAT TACAGGTTCT TCAGGTGGTA ACTGAGCTAA CTCATCTTTT TCTAGAAAAA
   119881 TTTTAAATAT ACGTTCGTAT GAATTCATGG TCTAAAAATT TTAATTATTT AATTAAAATT
   119941 AATTTCTTGC TTCATTGAAT AGCTAAATAT ATTGCTATAT TGAACTCCAT TCTCCACAAG
   120001 CTTAAATTCC GGATAATCCG TCCGTATGTT AAAATATTTA CTTCTACCTT CCTTTAAAAT
   120061 ATTCAATGAA GCATTTAAAT CTCTGTCGTG AATTTTTCCA CAAACAGGAC ATATCCATTG
   120121 TCTATTTTTT AAAGTAAGGT TTGTATTTTT AAATCCACAT GAAGAACATA ACTTACTACT
   120181 TGGAAAATAT CTATCTATTT TTAAAACATA TTTGTTTTCA TTTAAAGCTT TATATGTTAA
   120241 AAATGAAACA AACTGGTACC AAGAAATATC AGAGATTTTT CTTCCCCATA TTTTCTTCAT
   120301 AGTTTCTATG TTTAAATCTT CGATGAAGAT AAAATCACAT TGATTAATAA GCTGTCTACT
   120361 TAATTTATGA TTAAAATCTT TTCTTTGATT TGTTATTTTT TCATGTAATT TTGTTAATTT
   120421 AAGTCTTAAT TTTTCTCTAT TCTTAGAATT GATTTTCTTC TTTGAATAAG AATGACTTAA
   120481 ATGTTTTAAT CTTTTTAAAT TTTGTTTTAA ATATTCGGGA GATTTAATTT TCTCTCCATT
   120541 TGAAATTGTA ATAAAATCCT TTAAACCAAA ATCCAAACCT ATTGATTTAT TTTGGTTTGC
   120601 TATGTAAGTA TTAAAATCTT TTTCATATAC ATATAGTATA GAAACAAAAT ATTTACCGCT
   120661 TGGTGTTTTC TTTAATGTTA TTGAACTAAT TTTCCCAACT GGTCTGCGTT TATCAGAAAC
   120721 AATTTTTATT TTTGTTTTCA ATTTAGGAAT TTTTAATGTA TTGTTTTCTA AATCAACTTT
   120781 AATATTATTA TTAATATTCA CACATTTAAA TGACTGTTTA TTTGACTTAG ATTTAAATTT
   120841 TGGAAATCCT AATTGTTTAC CTTTTCTTTT TCCTCTTTTA GATTTACACA TTTCAGACAA
   120901 AGCTGAATCT AGATTCTTTA AAGATTGTTG AATAAGAATA GAATCTATTT CTTTTAACCA
   120961 ACTAGTTTCT TCAGAACACT TTAATTTTGG TAAATCTTTA GCAAGTGAAT TATACCAAAT
   121021 AAATGTTTTA TTTTTCTTGT ATTGTTCAAT GTTTTTGCTT AGCCCGTAAT TATAAATCCA
   121081 ACGAGCTGCT CCAAAGTATT TAGCCAAATA TTCTCTTTGC TCAGATGTTG GATAACATCT
   121141 AAGTTCTAGT GAATAATTAG CTTTTTGCTT TAAAGTTTGA TTCATATATT ATATCAACTT
   121201 CATTCAAAAA TATTAAAGAT TGTTTAAATT CTTTATTATT TTAAATATTT AAAATTTTAA
   121261 CATGGAACAA AATAGTGTAA TGAGAAATGC TGATCGCTAT CAAATGGGAA TGCAGATAGC
   121321 TGGAACACCA CAAACGGTTG ATGTAAATGA TTTATTATCT CAACAAAGAC AAGAAGTGTA
   121381 TAAAGGTGCA TTTCCACTTG AACCATTTCC ACTACAAGCA ATTACAACAA AATTAGAAAA
   121441 TGTAATTATT GATTTTAAAG ATGTTGTCAA ATTGGTTAAT CAACTCAAAG ATAATCCAGT
   121501 AATTACTAAA GATAAAAAAG AATTTTTACA GCAAATCAAT AAAAATATCA AAAATATTAT
   121561 ATCAGACACA ATGCAAACTG TGAAAATTCT TGATAATGTT GTTGAATAGT TTACAATTGC
   121621 TTATATGTTT AAAGGTAATT TGGTTCCATT TCTTATTTCA TTTATAATCA GTGCTGGGTT
   121681 TTCTATATAT TTTTATCCAG TATGGTTGTA TATGATTGTT GCTTTTCTAA TTTGCTGGTG
   121741 TGTTCAATTG CTATTAACAA TGTTAATTGG TAGAACATTG TGGTGGAATA AAAAACTTAA
   121801 AGTTGAACAG TTAATTAATG AAAGAGTTAA CAAAATTTAC AGTCAATATA TAACTATTCA
   121861 ATGCTGTAAT GGTGATTGTG AACATAAATT TGCTGTTCCT GTTAGATTTG ACCAAGAAAA
   121921 CATCGTAGAA TGTCCAAATT GTCACACAAA AAACAAAATT ATTTTAAATG CAACTGTTGT
   121981 AAAGAGTGAA CATGATCAAT TCAGACTATA ATCTCAATCC ACAAACATAC AAAGTAGTTG
   122041 AACATCAAGC TTCAATGCCT CCAGTATCAG CAGAACCACC AAAACCTGTG GATTATGATG
   122101 GTATTATTGA AGAGTTAAAA CGTTCTTGGG TAGAAAAATA TCCAAAATAC TATCCTGATT
   122161 TTATTTCTGG TGGCATGCTT GGTAAAGATA ACACAAAAGC TAATATTACC AATATTTTAC
   122221 TAATTTTATT CAATAAATTA GATGAATCAT TTACAACATC AGTTGAAAAC AATAAAGAAT
   122281 TTGATATTAA CTCAAAGAAA ATGATTAATA CACTATATAC AAATCAGAAA GAAGCATTAA
   122341 AACGTATTTT ATCTGTATAT GGTAATGATA AAGTTGATGT TGATTTAAGA AGTGTTATTG
   122401 CTTTCTTAAG TGGGTATATA TTAGAATTAG TAAAATTAGT GAATTCTAAA TGAAAATCGA
   122461 ACACGAACAG TTAAAACAAA TGCTTTTGAG TAATGTTTGT GAAATATCTT TTACAAGACG
   122521 TAGACCTCTT GATAAAAGAC CTAATGTTCG ATATATGATT TGTACAAATG ATCCACAAAT
   122581 TTTATTATCA CCCAATGGTA GAATTTGTTT AAACTTTAGA CCAACCAATT TAAAACTGCC
   122641 ATATGACCCA GATATGTTAA AATTGATTGT AACTTGGGAT ATTTTAATGC AAGATTATAG
   122701 GCAAATTGAC ACTGTCAATT GTAATTTAAT ATCAGCTACA CCGAGAGATA AATTTTGGCA
   122761 GTTTTTTAAT GATAAATTAC TGCATATGAC AGCTCAACAG AAAATAATGT ATATGGACAG
   122821 ATAATTGTTT TTAAATAATT TCATGAGAAA ATCTGTTACC TTAGAGTGTT CAGCTATCAA
   122881 TGTAAATAAA AGTATAACTA GACTTGATTA TCAGTGGCAA AAAGAATTTG TTGATATTAG
   122941 TGGAGCATCA AAAAATACAT ACGAAACATT AGAACCTGGC TCATATCGTT GTAAAATAAC
   123001 AAACGGTTAC AGAACAGTTT ACACACAAGA TGCTATTGTA GCATTAGAAC CAATTTGGGT
   123061 GACAGATATT ATAATAAATA CACAATCAAT CACAAATAGT GGTAAAATTC AGTATACTAT
   123121 AAATCCTGAA GAAGCAGATG ATAAAACAAT TACATTTGAT ACAAAAATTA CTCCTGATTA
   123181 TACAATTGAT GCTGCTGGAA ACGTTACAAT TAATGCAGAT GGATGTAATT TTGAGGTAGT
   123241 AGCTCGTTCA CAATTTGGTA AAGATTATTC AGAAGTAATT GGTAGAAAAG CAATTACTGG
   123301 TTATAATAGA GTTGCAGTAA AGTCAATCAC CATTACAACC ACAACAATTC AAGACACTGG
   123361 TCAAATACAA ACATCAGTAT CACCAGAAAA TGCTAGTATT ATTAAAAAAG AATTTGAATT
   123421 ATTATCTGGT TCAGAGTATG TTGTAATGGA TAATACAGGC TATGTGTCAG AAGTCAAATC
   123481 ACCTGGAACA TTTTCAGTAA GAGTTAGTGG ATTTGATAAA TCTGGTAATG TTGTAACCAA
   123541 TACTAAATCA ATTGCTGCTA CAAATGAATT CGTTAAAATA ACAGGTGTTT CTATAACAAC
   123601 TGACACAGTA AGTGAAGGAA GCACCATTAC ATATAAAACA ATACCAACAT CTGTTCCTGC
   123661 TAATTTAAAA TCTGTTAAGA TTGAACTATA TAATCAAGGT AATTCAGATT ATGTTAATGT
   123721 GAATATTGAT AGTAATGGTA AAGTAACTGG AATTACTGAA GATATGAATG GTAAGAAGTT
   123781 TAAAGCTAAG ATAACCGTTG TTGATAAATA TGATAATACA GTTTCAAATA CTAAAGAGAT
   123841 AACATGTAAA TCAGTAATTT CAGTAAAATC CATTACAGTT CCAAATCAAA CAATTACAGA
   123901 TAGTGGTAAT GTAAACTACA CAATATCACC ATCTAATGCT ACTAATAAAA ATGTTAAATT
   123961 TAGTTTTAAA TCATCAACTT CTAATGCTAC TATTGATCCA TCAACAGGTA AAATAACTGT
   124021 TACAAATGAT GGTAGTGTGG TTGTGGTTGT TACAGCTCAA GATGGATCTG GAATAAAAGG
   124081 TGAAGGAACT ATAACTCTTA AGAAAACACC AGTAACACCA ACAGGAGATT ACTTTATAGC
   124141 TAAAACAGCT AGAGGTAATA AGACTGGTAG AGGTTCTTGG GATAATGCCA CAGATGATAT
   124201 AAAGACATTC GATTATGATG GTGGTGGAGA AATTGAATTA GGTGATCCTT ATCATAAAAC
[truncated: 135,372 more chars]
