# Supplementary material for: Clades of huge phages from across Earth’s ecosystems
Source: Nature. 2020 Feb 12;578(7795):425–31. doi: 10.1038/s41586-020-2007-4 (PMC7162821; doi:10.1038/s41586-020-2007-4)
Supplement: Supplementary file 6 — Genbank files for all genome. [file 41586_2020_2007_MOESM6_ESM.zip › genbank_genomes_SD-4/ERM_PHAGE_CIR_43_43.gbk]

LOCUS       PH2017_26_ELK_O_A_scaffold_10_prodigal-single     332148 bp    DNA     linear   BCT NOV-13-2019
DEFINITION  PH2017_26_ELK_O_A_scaffold_10_prodigal-single, contig.
ACCESSION   PH2017_26_ELK_O_A_scaffold_10_prodigal-single
VERSION     PH2017_26_ELK_O_A_scaffold_10_prodigal-single.1  GI:
KEYWORDS    .
SOURCE      ERM_PHAGE_CIR_43_43
  ORGANISM  ERM_PHAGE_CIR_43_43
            .
COMMENT     Data sourced from ggkbase. For additional details see
            http://ggkbase.berkeley.edu/organisms/405048
FEATURES             Location/Qualifiers
     source          1..332148
                     /organism="ERM_PHAGE_CIR_43_43"
                     /mol_type="genomic DNA"
     gene            complement(34..2412)
                     /locus_tag="PH2017_26_ELK_O_A_scaffold_10_prodigal-single_
                     1"
     CDS             complement(34..2412)
                     /product="Tail sheath protein n=1 Tax=Enterobacteria phage
                     vB_KleM-RaK2 RepID=H6X3J8_9CAUD"
                     /codon_start=1
                     /transl_table=11
                     /translation="MAQLSSPGVSVSIIDESAYASAGTGTVPVIVLATRSNKTSPDGS
                     VAQYTTAPFAKKPLIVTSQRELVQLYGEPSFTIVDGTPVHGHELNEYGLLAAYYYLGI
                     ANRAVLVRADLNMEELEPQASAPTGPATNGQYWLDTDDSTWGLFEGNGSAWVAKSILV
                     TDGAPGAGEGAAGDYALDASSTVKTFYKKVGSAWVAVTSGNLSATVTVAPHYQVPTPT
                     VGAVWLKTTSPNSGFNLKLKKYNSATQSWTAQAIGAGNVDQLVGYEDNATATAAFGSK
                     LALNSIYVQFANSNQAQFEIKRYNGSAWATPAVSASDTAPTGALPDGTLWYDAGSLVD
                     VYVKTTVNDEPTWMPAGQVDVNTVEPAEPSFGDVWVDTNDMANYPLLKVYDGTAWIAK
                     DNADQTTPDGVLFADLTAEAGDTRGAFGSALAMDDQAPNPAYYPEGMLLWNSAVSSGN
                     VKAWNATEGFWQTESGNVDSGPKAGAPYMFDKAQRRVVVKRLQAALAGNEELRAETLT
                     FNIISTPGYVECIDEMVTLNLDRKETAFVIADTPLKLSNKITDVVNWSLGTAAGTNGA
                     DGLVTRSGSAAIYYPSGLSTDLSGNDVAVPASHSVLRGIAYNDQIAYPWFAPAGLTRG
                     ALSGISNLGVVNAENEFVPVALNQGSRDALYEKNVNPLVNFPGQGLYIWGQKTLYPTN
                     SALDRVNVGRLLAYLRERFEVIARPFIFEPNDQRTRNRIMGVFNAFLADMYSKRAVYD
                     FLVVCDDTNNTPARIDRNELYIDVAIEPVKAAEFIYIPVRVVNTGAIANGTR*"
                     /db_xref="UniRef100_H6X3J8"
                     /db_xref="A0A0F9TQJ7_9ZZZZ"
                     /db_xref="sfu:Sfum_3815"
                     /db_xref="H6X3J8_9CAUD"
     gene            complement(2514..3137)
                     /locus_tag="PH2017_26_ELK_O_A_scaffold_10_prodigal-single_
                     2"
     CDS             complement(2514..3137)
                     /product="Putative deoxynucleoside monophosphate kinase n
                     =1 Tax=Escherichia phage PBECO 4 RepID=L7TKY0_9VIRU"
                     /codon_start=1
                     /transl_table=11
                     /translation="MTKKIIGICGFIGSGKDTAADYLVNFHEFRRDSFAATLKDAVAA
                     VFGWDRELLEGRTKQAREWREQVDPWWAKRLDRPDLTPRLVLQLWGTEVCRRSFHDDI
                     WIASLESRLLNSRDNIVISDCRFPNEIRAIKQAGGQVIWVQRGELPSWHIMAGKANNG
                     DAVAAEKLKHLGIHASETAWVGTDFDYIVDNNGTVDDLYNRIAAIVR*"
                     /db_xref="UniRef100_L7TKY0"
                     /db_xref="L7TKY0_9CAUD"
                     /db_xref="L7TKY0_9VIRU"
     gene            complement(3177..3803)
                     /locus_tag="PH2017_26_ELK_O_A_scaffold_10_prodigal-single_
                     3"
     CDS             complement(3177..3803)
                     /product="hypothetical protein"
                     /codon_start=1
                     /transl_table=11
                     /translation="MSKYSTLLYKLYHWVAMIPGKISWSKKNYITVTDRDELARLLSK
                     GYYIILTGERHHLSSIVVSFLSWVKTGVWANYTHALMNCDNITDPADTDSFKFVEATG
                     VGVHYSTFDQVFACDSVCLLTPNNIDNAEWTQIIDALLKQQGKPYDDLFDLSDDTHVS
                     CVELVLNALRAVNYAEEFADLHRLIEKEQNLVPQMYRTCTDFMVKYEK*"
     gene            complement(3803..4555)
                     /locus_tag="PH2017_26_ELK_O_A_scaffold_10_prodigal-single_
                     4"
     CDS             complement(3803..4555)
                     /product="Neck protein n=1 Tax=Cronobacter phage
                     vB_CsaM_GAP32 RepID=K4F9J9_9CAUD"
                     /codon_start=1
                     /transl_table=11
                     /translation="MQNTNTTQRSKAAKNIELMLGGGLVDVELDKEHYDLAIDKAIGK
                     YRQRSSRAVEESFMLLNLVEGNSSYTLPDEVIDVKVVYRASAGGVGTTSTGFEPFEAA
                     YLNMYMLNAARGQGLASFELYMGQRELLGRMFGANITFTWSTTSKQINLHRNIKGEES
                     VLLHTYNYRPDEALLADTSSGPWIRDYATAQAKMMLGQARSKFAQLAGPQGGVTLNGN
                     DLIAQAQTELEKLDEDLKNYAEGGTPLGFIFG*"
                     /db_xref="UniRef100_K4F9J9"
                     /db_xref="K4F9J9_9CAUD"
     gene            complement(4600..5811)
                     /locus_tag="PH2017_26_ELK_O_A_scaffold_10_prodigal-single_
                     5"
     CDS             complement(4600..5811)
                     /product="hypothetical protein"
                     /codon_start=1
                     /transl_table=11
                     /translation="MATATKAKSAPAKKSRVTKKQVIAHRTRASKDFSPTWEGAIDWT
                     SDRFTKHFRTAMEYYRLESGVKELRPKVAEWMESAGYKKDSINEFRKLKDSRVNSTLC
                     AVAACLNRGMPAVHPGFNNGRDTAEWLRNEIAKAVKEGKDDVEEVAVEKEVPAVKKET
                     IQDRLAEKFSETMGEIEGAIDDYITTGKDPKVFHLLSVANIAVQYSSKIVDLIQPRID
                     ELNEVIEGKDSQVMEAYKHLGKREVKAHIKMYESIINDAMAYKTSKIATRAKPKRKPV
                     PPERQVKGLKFMKEFAELGLKSINPTEILGMSELWTYNTKTRKLGRFVVAMHGDMVVG
                     QLGVKGSAIVGYDEIKSTCKTLRKPAEQLATFKTQGKPGLRKFMDTIKAVETRLKGRI
                     SPDTILLRAIK*"
     gene            5921..7009
                     /locus_tag="PH2017_26_ELK_O_A_scaffold_10_prodigal-single_
                     6"
     CDS             5921..7009
                     /product="Uncharacterized protein n=1 Tax=Enterobacteria
                     phage vB_KleM-RaK2 RepID=H6X3M5_9CAUD"
                     /codon_start=1
                     /transl_table=11
                     /translation="MPKLSLWKNAKTQDYHFQDRMIREAVGAGGTSVLIHKYLGPAAV
                     EDGSDPAKPNLAEKGEINEMDIQDILFMENRDRVYDTTVYELRGTYNVSDQDFDLSQF
                     GLFLNADTLFITFHTNEMVERLGRKLMAGDVLELPHLNDDLLLDANAKSINKFYAVQD
                     AARSAEGYGPTWWPHLWRIKAAPINDAQEYRSLLGDPEDEDSLKNALSTYNKEIAISN
                     AIVASAEVITPAAGYKNTEFTDSTYAPVIEGFDGSGKSVIAVDTTENVAQSGNTTNIP
                     TGITFPIGPAQGDLFVRTDFQPQRLFVYRGNKWHRLADNEAAGWTTAAANAGPFINNT
                     ATTTTAGGTTIPQRQALSGVFVKPKADN*"
                     /db_xref="UniRef100_H6X3M5"
                     /db_xref="A0A0F9QHT7_9ZZZZ"
                     /db_xref="H6X3M5_9CAUD"
     gene            7009..8364
                     /locus_tag="PH2017_26_ELK_O_A_scaffold_10_prodigal-single_
                     7"
     CDS             7009..8364
                     /product="Tail sheath stabilizer and completion protein n
                     =1 Tax=Cronobacter phage vB_CsaM_GAP32 RepID=K4F7G1_9CAUD"
                     /codon_start=1
                     /transl_table=11
                     /translation="MAQQYFYDQQIRRWLLQFMRLFGGFSVKMGKDATGADNYHQVPV
                     RYGDTTRMSQHILRSNSENTILSVPAISCYIAELVPNAERRMTPAFEDSVQIYEKAYD
                     PVAQSFNDKVAETYTLERHAPIPFDLTINVDVWTSNTEQKLQLLEQILLLFNPSVNLQ
                     SSQNPYDWTSLAVVELINVTWTARSIPQGTDDIIDVASLIFSLPIFLTPPAKVKRQVL
                     IHSILNNITGDYQFIDDITIGINSDPIASRQWITFKDRHIRVTDNSIQLLTSNNTTTD
                     TESAVPALLRWNEHFQNYGGLKNGITEIRLKLGNVADPHEVILKITENTENENLLFYT
                     VDTSTLPNDTITMINGIVDPTRSAPNNGNIPGAVAGQRYLLTESIPQTGLWGTVVADA
                     NDIIEYNGSNWIVSFDASAVNAPAYTTNANTMAKLYYTGTDWVVAIEGLFEQGYWRIV
                     N*"
                     /db_xref="UniRef100_K4F7G1"
                     /db_xref="A0A0F9QMH4_9ZZZZ"
                     /db_xref="K4F7G1_9CAUD"
     gene            8421..8804
                     /locus_tag="PH2017_26_ELK_O_A_scaffold_10_prodigal-single_
                     8"
     CDS             8421..8804
                     /product="Putative MutT/NUDIX hydrolase family protein n=1
                     Tax=Escherichia phage PBECO 4 RepID=L7TIL6_9VIRU"
                     /codon_start=1
                     /transl_table=11
                     /translation="MMQLRSPSETHSMCWGLWGGKLDGNEGDLEGLKRELCEELGYPG
                     VPNTIAMSHVYTFTTRDKRFRHVSYLILCEDEFVPTIDEESAGYCWINLWEWPQPLHR
                     NTAKMFNSKGFREALEGLLDGVKSN*"
                     /db_xref="UniRef100_L7TIL6"
                     /db_xref="A0A097EYF9_9CAUD"
                     /db_xref="L7TIL6_9VIRU"
     gene            8785..9216
                     /locus_tag="PH2017_26_ELK_O_A_scaffold_10_prodigal-single_
                     9"
     CDS             8785..9216
                     /product="hypothetical protein"
                     /codon_start=1
                     /transl_table=11
                     /translation="MALRVIKNTLQQPEIYTGPHRQIDVQQCWQPHLNNPLLNRLYKD
                     SVSYTERWYLETRRLINEELWYHPILTSVLLDEELKFSLIKSTVIDGATMRSVLNNPA
                     CPEFQLSAGVNLKKLTRMCAFFVSLPDSHETLAALNGQSRD*"
     gene            complement(9158..9814)
                     /locus_tag="PH2017_26_ELK_O_A_scaffold_10_prodigal-single_
                     10"
     CDS             complement(9158..9814)
                     /product="hypothetical protein n=1 Tax=Burkholderia
                     kururiensis RepID=UPI000349C65B"
                     /codon_start=1
                     /transl_table=11
                     /translation="MFGKSSRSVFERPPVLSEQVVVCVPTNGMVHAKFTYCLTQAIRY
                     TEQQGVPVILEMDAGTVLSNQRQVLLNLAIDTYRAEHIMWFDSDMTFPEDTIVRLLEH
                     KKKVVCATYSKRVPPFHPTAFHSIDPVEPVDTTGHGLKQVRYTGFGCLLMRATIADEM
                     PSPHFPLKWHAPSSTWHGEDMGFCDLLDHNDVKIWCDLDLSREIGHLGQQEFRVNQAN
                     *"
                     /db_xref="UniRef100_UPI000349C65B"
                     /db_xref="mrd:Mrad2831_2994"
                     /db_xref="B1M4T2_METRJ"
                     /db_xref="UPI000349C65B"
     gene            complement(9814..10323)
                     /locus_tag="PH2017_26_ELK_O_A_scaffold_10_prodigal-single_
                     11"
     CDS             complement(9814..10323)
                     /product="hypothetical protein"
                     /codon_start=1
                     /transl_table=11
                     /translation="MPLTQNEILNNTRSVLKQVPFRTNFERENFVYSVASGPRLLVSL
                     CQEMEFLNSELEKATTDWQKQIVLDEMNTINARIAELQAEIGADVATAVEEAEPQYWV
                     EELARRGAIEALTQNVTNENMTQMLKLPAELYEQTISRCQTFLNVINKTTRMAERKAN
                     LANVDTSEE*"
     gene            complement(10423..10617)
                     /locus_tag="PH2017_26_ELK_O_A_scaffold_10_prodigal-single_
                     12"
     CDS             complement(10423..10617)
                     /product="hypothetical protein"
                     /codon_start=1
                     /transl_table=11
                     /translation="MAILPATGSAITFGRVRKGFANVQAASGQNISLRGTLGGHIGIS
                     SGSVSLSARFGGRTTPHNDQ*"
     gene            complement(10644..12791)
                     /locus_tag="PH2017_26_ELK_O_A_scaffold_10_prodigal-single_
                     13"
     CDS             complement(10644..12791)
                     /product="Uncharacterized protein n=1 Tax=Synechococcus
                     phage S-MbCM7 RepID=V5UTB4_9CAUD"
                     /codon_start=1
                     /transl_table=11
                     /translation="MANQIILKRSSTAGKVPTTAQLALGEIAINTHDGKIFIKKDDGV
                     PAVVEIGGVTSVNTQTGDVVLTSSDVAEGSNQYFTTARARSAVSAGTGISYNSGTGVI
                     STTQNLSTSGTPTFAGLTLTGNMDIIGSIIPDSDITYDLGSPTKQWKDIYVGPGSLYV
                     NGSKVLQDDTGTITFSADQDQNIRIKTTGNGILQLGSSTTTLQIDSTMQITAGKRITS
                     SDGVKVQFGDDVELNNNKIIGLGAPSSSSDAATKGYVDAAVGAVSTSSIAQGNSNIAI
                     VDTGTGTVTVTVDGNTALTVDASGVVVSGNMTVNGTTTTVNSNTIALADNIITLNSDA
                     TGAPTQNAGIEVERGDEANVQVRWNEGSGKWTFTNNGSTYFPMAVGTDDLAEGTTNLY
                     HTTARARAALSGGSGISYNSSTGLITSTITQYTDALAVSANSSAIATAKADAISTAAS
                     DATTKANAAQAAAISAAASAVTAQTFDAAKITSGVFATGRLATGTANSGVFLRGDGTW
                     AAGVSGPTGPTGPTGPTGPQGATGPTGAASTVPGPTGPTGAKGDTGATGPTGPQGIQG
                     ATGPTGPTGPTGPTGPSGNPWGGGTFTGSIAVQGNITATGEITAYYSDSRLKTNVSKI
                     DGALNKVMAINGYTYDSSELAESLGLPKHMDQIGLMADEVEAVLPELVTQSALEGYKT
                     IRYDKVVSVLVNAVKEQQAMIEELQALVKKTLH*"
                     /db_xref="UniRef100_V5UTB4"
                     /db_xref="bpu:BPUM_1804"
                     /db_xref="V5UTB4_9CAUD"
     gene            complement(12888..13388)
                     /locus_tag="PH2017_26_ELK_O_A_scaffold_10_prodigal-single_
                     14"
     CDS             complement(12888..13388)
                     /product="prophage MuMc02, head decoration protein id
                     =14431286 bin=bin3_NC10 species=unknown genus=unknown
                     taxon_order=unknown taxon_class=unknown phylum=unknown
                     tax=bin3_NC10 organism_group=NC10"
                     /codon_start=1
                     /transl_table=11
                     /translation="MPIFRGKEIVSSSSDSKDSVRAATRSNVPLTDMVLSIDDIELAH
                     RDRVLLAGQTNSTQNGIYVWNSITKKLSRAPDADSLYEVSGGMRVYVEQGTVNSQTYW
                     TLTTPGLITLGTSALTFARENRVGNFDQTGTHGSASQTNVITLDESGQITAITTVYIA
                     VDGGEF*"
                     /db_xref="CSP2_16ft4sub_bin3_scaffold_11_146"
                     /db_xref="pbc:CD58_06270"
                     /db_xref="14431142"
     gene            complement(13520..18211)
                     /locus_tag="PH2017_26_ELK_O_A_scaffold_10_prodigal-single_
                     15"
     CDS             complement(13520..18211)
                     /product="Cell wall surface anchor family protein n=2 Tax
                     =Streptococcus pneumoniae RepID=Q97P71_STRPN"
                     /codon_start=1
                     /transl_table=11
                     /translation="MPIIKARSSSIINSVDLRGAPTAATAAQGTATTQIASTAFVSTA
                     VTDLINSAPAVLDTLSELAAAINNDDSFATTVANSIATKLTKSGDTMSGFLTLHANPS
                     SSMHAATKDYVDQEINAQMIYSTDDVQEGVTNLYYHASAVRSDIGLSSDNTSVLDYNS
                     TTGQFTYVHPTSDGILEGQTNKYYHTSQVRLDIGLNSDDNAILSYSNVSGQFTFTTPD
                     TDKIVEGGINQYFTTARARGAISNGSNINYDSSTGIISTQAAVWSVNGQTHDVILTTD
                     DVTQGSSNLYFTNALAQNAIGLTTDDTSILSYASGTFTFNKPDTDKVAEGSTNQYFTT
                     ARARSSVSVAGGGGGGGSTTYSFDSMADWTYANHGNTFPATQIDFGDTPGPFHDLLAA
                     GSIPAGTQITVNGMGSGVVETTSAFTLTGGVWTASINVISGTPFGPILDISFTAAGGG
                     SGSSSLLSYDDSTGVFTFTAPTTDDVSEGDNLYFTNARARSAISANDLGGDGSFSYDA
                     STGTFDYTGPSASEARAHFSATTNTGAQYDSATGVFSLANVPNASLSNSDVTINGQTV
                     ALGGSTTLDTDDIAEGSTNAYFTQGRARSAISLTSNKTSVLDYDSTTGTFTFDLSNQT
                     TDDVSEGATNLYYTTARTRGDVSAIDAGGDGSFSYDASTGEFTYTGPSASETRAHFSA
                     TSNTGVTYNSSTGVIALSAIPNASLTNSDVTINGATVALGGSTSFGTDSVAEESNLYY
                     TQARFDSAFGAKDTDDLAEGSNLYYTQARFNSAFAAKDTSGLAEDPSATGTTGTQYFT
                     TGRARNSLSGGTGVTYMVGTGVIAIGQAVGTTDNVTFNDVTVSGDLTVNGTLTAINSV
                     DLTVTDKNIKIADGAADAAAANGAGITVDGANATITYASATDSWNFNKDVSVSGGLSL
                     TGSLSAPTFIGDLTGDVTGTVSDISNHTTDALAEGSTNQYFTNSRAAGAISLTSDKTN
                     VLSYNSATGAFTFALANVSTSDIAEGTNEYFTNARARGAISVSDVSGDGSLSYDSATG
                     VISYTGPSASEVRAHLSATSASGVTYNSTTGVIALSSIPNSSLVNADVTINGTTVSLG
                     GSASFDSDSVTEGSTNVYFTESRARNAVSLTTSDSSVLDYDATTGAFTFNLSGLDTSE
                     VAEDPSATTSSGTMYFTNARARNAVSASDLGGDGSFSYDASTGTFEYTGPSASEARAH
                     FSATSNTGVSYNSATGVFSLSAIPNSSLTNDSVTVNGQTVALGASTTLDTDAIGEGTA
                     NLYHTLARARNAISLTTSDSSVLSYDSSTGAFTFSLAGIDTDEVQELPNAVNQYFTTA
                     RARASVNNGSNIDYDSATGTISTQAAVWSVNGQNHAVVLNTDDINEGSTNLYFSNTLA
                     RGAVTLTTDNASILDYAQGTGQFTFVTPTTDAIVEGDTNQYHTTARVDARIAAASILD
                     LADVDLDENSTLTDGFSLVYNAAAQKFIAQNVTVTVTTLNFTGDGTTTSFNTELLVNT
                     INDVQVFINGLIQAPTYSFTINTVNDETSIVFDSAPEANDFIMIRLTPTAQLSAGGIL
                     NENSSIDGGTY*"
                     /db_xref="UniRef100_Q97P71"
                     /db_xref="B4N2V6_DROWI"
                     /db_xref="spn:SP_1772"
                     /db_xref="Q97P71_STRPN"
     gene            complement(18299..19531)
                     /locus_tag="PH2017_26_ELK_O_A_scaffold_10_prodigal-single_
                     16"
     CDS             complement(18299..19531)
                     /product="hypothetical protein"
                     /codon_start=1
                     /transl_table=11
                     /translation="MSIKINHVTESIKPASEVLVIDAAGALALPTGEDTARPASPMAG
                     HVRFDQTSVKPEYYSGNNWESFAALSYVDAQDQNLQSQIDYIASNVDPAAIDSLTEIV
                     QQQANNASNFASIISNLSLDDLTDATIVSPTDGQVLSYETVTGQFKNKTHQLSIATKN
                     YYGDGTTATFALLESVATPNNLVVSINGIVQQPNYSYSVINGNILSFDEVPESGDLIE
                     VRILRSTVTNDRPRPTVSAVSYGTIAQYTTITVTASDITFGTGALIGGKPVTRIDYPT
                     ANIMQLMVETSSIVGPAWSVPQDLTLVDTSGNEFVFTNLINLGPSKPYWTNSNSYIGS
                     FSSGDTINFTLGVNNATSITIQPANAGESAISWLTVSGNSIVGTAPQNSSPSRYEIKV
                     TASNGSVDITKNYWLLVI*"
     gene            complement(19537..19989)
                     /locus_tag="PH2017_26_ELK_O_A_scaffold_10_prodigal-single_
                     17"
     CDS             complement(19537..19989)
                     /product="hypothetical protein"
                     /codon_start=1
                     /transl_table=11
                     /translation="MPKFDDYDDSDAFTPLTNGAQVNINNKIQNGGFANTTSVDYAAS
                     VKATADAAAVTTAGGAESSIENTNTDWVNKKWRPMMGWTYMVTCMFDFVIAPILWSVV
                     QALGNNGRVELQWQPLTLQGAGLYHVAMGAVLGVAAYGRTKEKIESKA*"
     gene            complement(20027..20257)
                     /locus_tag="PH2017_26_ELK_O_A_scaffold_10_prodigal-single_
                     18"
     CDS             complement(20027..20257)
                     /product="Uncharacterized protein n=1 Tax=Synechococcus
                     phage S-IOM18 RepID=R9TL58_9CAUD"
                     /codon_start=1
                     /transl_table=11
                     /translation="MFTNIEVRLERAGHCQRCEFYKRATKQCMQCGCLVNLKVTIANE
                     ECPAGKWGKAESGTDFMSTVANRVHEFLKSKK*"
                     /db_xref="UniRef100_R9TL58"
                     /db_xref="R9TL58_9CAUD"
     gene            complement(20326..21522)
                     /locus_tag="PH2017_26_ELK_O_A_scaffold_10_prodigal-single_
                     19"
     CDS             complement(20326..21522)
                     /product="Precursor of major head subunit n=1 Tax
                     =Cronobacter phage vB_CsaM_GAP32 RepID=K4F9L0_9CAUD"
                     /codon_start=1
                     /transl_table=11
                     /translation="MSQALFESKNWSATKQALTEGLQGQRKTTMEVCLENTKKYLTET
                     ATAGGTASGNIAVLNKVILPVIRRVMPTTIANELVGVQPMQGPVSQIHTLRVRYAESA
                     DAADNASGNIGKAVTAGDEALSPFSIATQYSGAGGKGASTASMEGVGGKKMNIQILKE
                     TVEAKSRKLSARWTFEAAQDAQAIHGVDVEAEIMAALAQEITAEIDQEVIGSLINLAG
                     TAYGTYDQAAVSGQANFVGDQHAALAVLVNRAANDIASRTRRGAGNYIVVSPTALTIL
                     QSATTSAFARTTEGTFEAPTNTKFVGTLNSSVRVYVNHYAGDAAPILIGYKGANEMDA
                     PAFYCPYIPLMSSGVVLDPNTFEPTVSFMTRYGYVELSNSASSLGNAADYVNTIAIDA
                     ANLSFI*"
                     /db_xref="UniRef100_K4F9L0"
                     /db_xref="A0A0F9QJK5_9ZZZZ"
                     /db_xref="K4F9L0_9CAUD"
     gene            complement(21537..22649)
                     /locus_tag="PH2017_26_ELK_O_A_scaffold_10_prodigal-single_
                     20"
     CDS             complement(21537..22649)
                     /product="Uncharacterized protein n=1 Tax=Cronobacter
                     phage vB_CsaM_GAP32 RepID=K4FB44_9CAUD"
                     /codon_start=1
                     /transl_table=11
                     /translation="MTQFTEMLGSVVLSEEVRENINAAWEKHLSESRESVTAELREEF
                     AGRYEHDKSQLIEAMDKLMQDTISAGAADLKTLREEAAAQRVKYAAKISEDAKLLQQF
                     VMETLAKEVAELKADRQAQKDAVGQLEEFALRKLTSELSELHEDHKQLVDARVKLVAE
                     GRKAIAEARSTFIKKASEKINTMVAESFKKEVTQLKEDIRTAKENNFGRKIMEAFAAE
                     FMASKFADGTAVSELNRKLADMNTQLSEAQQTLTQKEQQISESLRRQRIAEDQAQRVR
                     VMQDLCSPLSKDKRAIMEELLESTDTAKLKDQFQKYLPSVLNEEVRREKKQLVEGQQS
                     QKTVVTGDKTAQAVDAAPAEADETIQQLRKLAGIKI*"
                     /db_xref="UniRef100_K4FB44"
                     /db_xref="A0A0F9QPC4_9ZZZZ"
                     /db_xref="K4FB44_9CAUD"
     gene            complement(22665..23297)
                     /locus_tag="PH2017_26_ELK_O_A_scaffold_10_prodigal-single_
                     21"
     CDS             complement(22665..23297)
                     /product="Prohead core scaffolding protein and protease n
                     =1 Tax=Escherichia phage PBECO 4 RepID=L7TQE4_9VIRU"
                     /codon_start=1
                     /transl_table=11
                     /translation="MSIQPLREHLSFDQANLVLESKESSSGGKDLYMKGIFIQGAQQN
                     HNGRVYPVNEISRAVESIKSRLEKGFSVLGEADHPDDLQVNIDRVSHMITDMWMEGEN
                     GYGKLKLIPTPMGNIIKTLLESGVKLGVSSRGSGNVTESGKVSDFEIVTVDVVAQPSA
                     PDAYPTAIYERVMGSRRRAALMDVAYAATYDRSAQKHLEAEMRRFIQNLK*"
                     /db_xref="UniRef100_L7TQE4"
                     /db_xref="A0A0F9TS85_9ZZZZ"
                     /db_xref="L7TQE4_9VIRU"
     gene            complement(23304..24005)
                     /locus_tag="PH2017_26_ELK_O_A_scaffold_10_prodigal-single_
                     22"
     CDS             complement(23304..24005)
                     /product="hypothetical protein"
                     /codon_start=1
                     /transl_table=11
                     /translation="MSKSILEQALAHLLNKEEEQAGALLHDYYVGIGRKVYEDIMADD
                     MAFEDEDTTDLDGAIDEVEADLTEEGDDEFAPEMGAEEEPATDDLEAELGDEGAEAVD
                     ADASDVADAMMDVESALAKLKAEFEQMVSGADEEMGAEEEIGDMEAEEPMPESIEESA
                     ELSPVAKPDNSDKADEKRSPVAGKNPMGARPAVKIGASNASGTPSGTTPAAAPKAQDM
                     GGTTKPALSKVSTKA*"
     gene            complement(24152..24358)
                     /locus_tag="PH2017_26_ELK_O_A_scaffold_10_prodigal-single_
                     23"
     CDS             complement(24152..24358)
                     /product="hypothetical protein"
                     /codon_start=1
                     /transl_table=11
                     /translation="MRFNDLLEIEDEIESETDPDVAFYGDMRRKRLTLEHVNRLRKLR
                     DLRKYEESQRLDLVKKMYARPPAV*"
     gene            complement(24383..26077)
                     /locus_tag="PH2017_26_ELK_O_A_scaffold_10_prodigal-single_
                     24"
     CDS             complement(24383..26077)
                     /product="Portal vertex protein of head n=1 Tax
                     =Cronobacter phage vB_CsaM_GAP32 RepID=K4F9K9_9CAUD"
                     /codon_start=1
                     /transl_table=11
                     /translation="MSGWRKHFKIWDPEAEKTATGQRGGASATSAKFASWLQEVYTGQ
                     PNRTDRYVQYDQMDIDSEVNAALDTIAEFCTQADAESNLPFRIMWKEDPTESESKVVN
                     EALKKWCAINKMDQRVFRTFRSAIKYGDHFFLRDPETFELYWVNPVDVKRAVINEAEG
                     RAVEQYVIANLHPNLSAKVATQPIDNVQTLPGAAVTNAAGPFSQSSNYAKSGQQGGEV
                     AVDAKNVIHISLNEGLDSSWPFGPSILDSVFKVYKQKEMLEDAVIIYRVQRAPERRVF
                     YIDTGNLPAHQAMAFVERVKNEIHQRRIPTRAGGSNAVDASYNPLSIMEDFFFAQTAD
                     GRGSKVETLPGGQGLGEIDDLKYFTNKMLRGLRIPSSYLPTGPDDSAAQFNDGRMGTA
                     LIQEFRFNRYCRRLQGLIAPMIDREFKVFMKQRGINIDSSEFDIDFLEPQNFSDYREI
                     EVNNARSAVFTQLSEIPYLSHRFKLQKFLGLTEDEILENERMWREENEGADAAASSGE
                     EAAGFGATGLKGPSEGDLDLGTGMEDLEAAGGGTEDLGAEGGAEAPAAAPAAPPAA*"
                     /db_xref="UniRef100_K4F9K9"
                     /db_xref="A0A0F9QJG2_9ZZZZ"
                     /db_xref="K4F9K9_9CAUD"
     gene            complement(26101..28833)
                     /locus_tag="PH2017_26_ELK_O_A_scaffold_10_prodigal-single_
                     25"
     CDS             complement(26101..28833)
                     /product="Tape measure domain protein n=1 Tax
                     =Streptococcus dysgalactiae subsp. equisimilis SK1249
                     RepID=F5U9B7_STREQ"
                     /codon_start=1
                     /transl_table=11
                     /translation="MDDQELIKAIQRLTDKIDSLSSSVGRGAQQSNTPKNGPVPRAKA
                     VDPAQKENRVELDKATKSIRAQRVQTDAEIKSSKEAVKAQEDLTDEQKKAQRAQERAT
                     EAFKDFGSTLLDEKANLSSAFGTLSSKLESTGTAFGRVAGGIAFGVGYMLGNLQEFAK
                     NAGDMGAFADLNKFSVGSVTQMKILSGLGGSFIKVIEESQGGFKAFGSNSQEAAENLS
                     NLSRGLKYGSFYLNSTLRDALGKDLTKSVDRASRAAAAMGLTDEERAKLLGSLAQSSM
                     LGAKNEKDAQERLVKQYGDTLDNTRKLSNAFGISTKEILAAMESFRKTQAGTYASLEG
                     NTGAQQLAPLIAKMGIENDPEKISRIALALSRGEMGQAMANVSNPANMQALEMLNQAV
                     QNGGQGGNNVGAINENLKGMSGEMRRIRDERSQYATTAPEYAALGAALGKFEKDMAQG
                     GKDEGKEAPGTSETDNIRSMNNLTAALESLRSAILGVSIGITALVGSLGALVVAGGIG
                     GLMSGGMGKVGDMLGGALGKVGGMFGKKPDFVGPMKPSAGSAVMDKLSGAAGKGMEGF
                     GEMLGKLGENKTVKGAATLALLGSALALTAVGLKTFNEVNWESLAKGTIALGGLIGMA
                     RLVGEATTGMIKGAAVIAVLGAAMWIAGKGFKTFNDLDWESMAKGVVALGAFGLVAAA
                     MGTFLVPILLGSAAIAGLGVALGIFGAGAYLAAQAADVFAGALEKIGKVDGVNLIAVG
                     AGLAAIGAGAVVFAAGMVAATATSLVTGLMSLFGAKSPIERILELVPVADKISMIGEG
                     MMKFGTGIGLINDNLQSLDLEALENFKNALIDISNIDMPSLDGLSIPQISTDSMIGAA
                     QPANGLSNMLNGNTAITPEVVAQVMSYLSSIENDLAAIRGNTKQTGYESPVRLS*"
                     /db_xref="UniRef100_F5U9B7"
                     /db_xref="A0A0D1BCI6_STRSZ"
                     /db_xref="F5U9B7_STREQ"
     gene            28928..29821
                     /locus_tag="PH2017_26_ELK_O_A_scaffold_10_prodigal-single_
                     26"
     CDS             28928..29821
                     /product="Uncharacterized protein n=1 Tax=Cronobacter
                     phage vB_CsaM_GAP32 RepID=K4F6V0_9CAUD"
                     /codon_start=1
                     /transl_table=11
                     /translation="MDNSNPLKKPFNAPPANPLAQYYRKPGTYIELPSGGRYYKITPK
                     LSDTGELAVYPMTAKDELALKNPDALLNGEALKQVIASVCPDIKDVSEIPAPDIDAIL
                     VAMRMTSYGDDMEMDVAHGCEESGGKSQRVTVGLGSVLSTSKAIPETLGTVTLSNGVV
                     VQLKPYTLDAQSRLLRVQFNTMRSLQGAEANENSTIEQKADIANRGYDQLVVLSQDIL
                     AASIISVTLPDGVVVTNYNHIYEWVKNLDRASNERLDEEIKAFGKYGITRTLEVTCDH
                     CKNKFTTDMLFDPTSFFSVGS*"
                     /db_xref="UniRef100_K4F6V0"
                     /db_xref="A0A0F9PI50_9ZZZZ"
                     /db_xref="K4F6V0_9CAUD"
     gene            29818..30039
                     /locus_tag="PH2017_26_ELK_O_A_scaffold_10_prodigal-single_
                     27"
     CDS             29818..30039
                     /product="hypothetical protein"
                     /codon_start=1
                     /transl_table=11
                     /translation="LSLGLDRNKIRRFIESIEGESRAIIKEVSMLSVWGNISPSEIWN
                     MTHEERLVLSEVIKEHTETMYGKKGIARR*"
     gene            complement(30668..31093)
                     /locus_tag="PH2017_26_ELK_O_A_scaffold_10_prodigal-single_
                     28"
     CDS             complement(30668..31093)
                     /product="NAD synthetase n=1 Tax=gamma proteobacterium
                     SCGC AAA168-P09 RepID=UPI000381E3C7"
                     /codon_start=1
                     /transl_table=11
                     /translation="MWFYNDQVVDTLPDDCVGFVYLITNLTNNRKYVGKKLSKFSKTT
                     YRVVKLKNGTKKRKKIKSKIESDWQTYYGSSVELLADLAQLGPDKFKREILHYCTAKA
                     VCSYIEAKEQFDRKVLESADYYNGIINLKVHKNHIKDKL*"
                     /db_xref="UniRef100_UPI000381E3C7"
                     /db_xref="F5JJH3_9RHIZ"
                     /db_xref="smq:SinmeB_5013"
                     /db_xref="UPI000381E3C7"
     gene            complement(31093..31278)
                     /locus_tag="PH2017_26_ELK_O_A_scaffold_10_prodigal-single_
                     29"
     CDS             complement(31093..31278)
                     /product="Uncharacterized protein n=1 Tax=Polynucleobacter
                     necessarius subsp. asymbioticus (strain DSM 18221 / CIP
                     109841 / QLW-P1DMWA-1) RepID=A4SYJ8_POLSQ"
                     /codon_start=1
                     /transl_table=11
                     /translation="MTNHEILLEQFEAYKAENEKFAGKGVKASAARARKALQEMSKAI
                     KERRKEITAEKEALAAK*"
                     /db_xref="UniRef100_A4SYJ8"
                     /db_xref="pnu:Pnuc_1348"
                     /db_xref="A4SYJ8_POLSQ"
     gene            complement(31287..33026)
                     /locus_tag="PH2017_26_ELK_O_A_scaffold_10_prodigal-single_
                     30"
     CDS             complement(31287..33026)
                     /product="Recombination endonuclease subunit n=1 Tax
                     =Cronobacter phage vB_CsaM_GAP32 RepID=K4F9K8_9CAUD"
                     /codon_start=1
                     /transl_table=11
                     /translation="MSVGNVTQALRMNQHGLTLVLGNNLDLGGDGARNGVGKTTMVNA
                     LSYAIYGNALTNIRKENLINKTNTKNMLVTVEFEKNGSRYTIERGRKPNVLRFLVDDH
                     EVNESGTDEGQGENRETQKAIEHVIGMSAEMFKHLVALNTYTQPFLSLKSGEQRDIIE
                     ELLGITQLSEKAEILREFIKKSKDDIKDEESRIKALQESNARVQSAIDDLERRSRVWT
                     SKKETDIAGLVAAITELKNTDIEAELEAHRGVALYKENESRLKLANKELATRQSNVKK
                     LQDALAVAQKSLESIKAHQCPSCGQDVHDERHDQMTADAQAAVDLTVGALREEHGYLA
                     QADMAVRSIGVLGDRPKTKYANVEDAAAHKNNLENIRRQLETKVQEEDPYQEQIEAMR
                     NTALALVSWDEINRVSKLLEHQEFLLKLLTSKDSFVRKRIIEQNLAYLNHRLGYYLDK
                     LQLPHQVTFKSDLEVDISQLGQSFDFDNLSRGERNRLILALSWSFRDVYESFTEPMNL
                     MFIDELVDSGMDSVGIEHSMSVLKSMGREMNRNIFLISHRDELASRVNNVLMVVKENG
                     FTMLEADTQVIEN*"
                     /db_xref="UniRef100_K4F9K8"
                     /db_xref="A0A0F9FQ34_9ZZZZ"
                     /db_xref="K4F9K8_9CAUD"
     gene            complement(33059..34081)
                     /locus_tag="PH2017_26_ELK_O_A_scaffold_10_prodigal-single_
                     31"
     CDS             complement(33059..34081)
                     /product="Endonuclease subunit n=1 Tax=Enterobacteria
                     phage vB_KleM-RaK2 RepID=H6X3P0_9CAUD"
                     /codon_start=1
                     /transl_table=11
                     /translation="MTQAFKKAVCFTDIHFGLRNNSRSHNNDCENFIKWMVEEAKREG
                     AETCIFLGDWHNNRSTVNVSTLNYTTSNVKYLSEHFEKVYLIMGNHDLAYREKREINS
                     LPFAKHLDNVVLVDEQLTVGDMTIIPWLVGDEWTKMAKLKSRYVFGHFELPNFKMNAM
                     VEMPDHGGLNAGHFPNQELVFSGHFHKRQRKGNIVYMGNCFPHNYADAWDDERGCMFL
                     EYGGEPDFRTWPGAPKFKTLTLTQAIDRHAELFDEQTFARITIDVDISYEEATYIKEQ
                     WAETYNMRELSLIPGKKEEHATEWQGGEIQFESVDAIVLNQIQAIESDVIDRQILTQI
                     YQGLTV*"
                     /db_xref="UniRef100_H6X3P0"
                     /db_xref="A0A0A8J963_9CAUD"
                     /db_xref="H6X3P0_9CAUD"
     gene            complement(34088..34282)
                     /locus_tag="PH2017_26_ELK_O_A_scaffold_10_prodigal-single_
                     32"
     CDS             complement(34088..34282)
                     /product="hypothetical protein"
                     /codon_start=1
                     /transl_table=11
                     /translation="MKHPDSLKRHIDHLEIHHESLEKQLVILEQQHQNDTPVAQTLKK
                     RKLFIKDELVRCRHTLTEML*"
     gene            complement(34285..34656)
                     /locus_tag="PH2017_26_ELK_O_A_scaffold_10_prodigal-single_
                     33"
     CDS             complement(34285..34656)
                     /product="Cof n=1 Tax=Bacillus cereus ATCC 4342 RepID
                     =C2QZN1_BACCE"
                     /codon_start=1
                     /transl_table=11
                     /translation="MTNPFRDQEKFMRACDQHVDGSDVNQFKMYLKLIEEEHQELKDA
                     LAAHDDVEVLDALLDILVVTIGAIHSAGFDAEGGWKEVMSTNFAKIDRETGKVRKRED
                     GKVLKPLGWKAPELAQFLNKE*"
                     /db_xref="UniRef100_C2QZN1"
                     /db_xref="A0A087M7E1_9RHIZ"
                     /db_xref="btt:HD73_5045"
                     /db_xref="C2QZN1_BACCE"
     gene            complement(34656..35675)
                     /locus_tag="PH2017_26_ELK_O_A_scaffold_10_prodigal-single_
                     34"
     CDS             complement(34656..35675)
                     /product="RNA polymerase sigma factor n=1 Tax=Escherichia
                     phage PBECO 4 RepID=L7TQF6_9VIRU"
                     /codon_start=1
                     /transl_table=11
                     /translation="VSEKTTTIYLKNKDILAAIHASKMSYCWKESPAVEQYDYILSEL
                     KSFHNRKTKVCPEGAINLARQARADRMQAAAYQAAIAEWEAAKGKASTKPKQDQFEVD
                     PKKIPVTDLVVRMMTFEHIPLEPGRKNNPKSIADHRAKVNFPPFKHFMLNEDGSWREV
                     LRSHWKGDLQTGEFCVDHGQITNRLGAMFLKLCERYSLRSNWRGYSYVDEMRGQALIQ
                     LTQIALQFDEGKSQNPFAYYTAAVTNSFTRVLNVEKRQRDIRDDMLQDSGQMPSWTRQ
                     MESQQAHLEGIERFNALKETEVESTPDAELDITANIDIDTDADIDIDADIEVTEIVLE
                     DSEEV*"
                     /db_xref="UniRef100_L7TQF6"
                     /db_xref="A0A097EYH8_9CAUD"
                     /db_xref="L7TQF6_9VIRU"
     gene            35778..36425
                     /locus_tag="PH2017_26_ELK_O_A_scaffold_10_prodigal-single_
                     35"
     CDS             35778..36425
                     /product="Uncharacterized protein {ECO:0000313|EMBL
                     :KKK57723.1}; Flags: Fragment;;  TaxID=412755
                     species="unclassified sequences; metagenomes; ecological
                     metagenomes.;" source="marine sediment metagenome.;""
                     /codon_start=1
                     /transl_table=11
                     /translation="MKINELNSRIVAVYAGRFHPFHHGHAEVFRELASKFGINNTYVT
                     SSGKVEPEKSPFSFAEKAVMMQAAGVPAKNIVEETVPYAPVNLPSKLSLDPNRDVMVF
                     GVGQKDMAEDPRFAFKPLKDGSPSYFQPYTGKNLQPFSNAKNADGTRAGHAYIYPVRD
                     VQFSIAGQTINSASQIRNLYKAADNEGREGILHELYPDGGALIAKIKRIFDAKLG*"
                     /db_xref="A0A0F8WLZ0_9ZZZZ"
     gene            36429..37064
                     /locus_tag="PH2017_26_ELK_O_A_scaffold_10_prodigal-single_
                     36"
     CDS             36429..37064
                     /product="Uncharacterized protein {ECO:0000313|EMBL
                     :KKN58216.1};  TaxID=412755 species="unclassified
                     sequences; metagenomes; ecological metagenomes.;"
                     source="marine sediment metagenome.;""
                     /codon_start=1
                     /transl_table=11
                     /translation="VANLDNRVTIEFKAFAEMGTMDESGRKNGNSDTRSSTYKEPGKQ
                     HILEWPSTPKIAQSIEVNYSTWELQHTNYQPSAFGNRSTPVVTISGPWFSRNEKEAQA
                     TLNAIHLLRSATSMFYGRTDKNKGTPPPIGRLNAHGLYSNTPVVVKTFQYDYPNDVDY
                     ITVDMFNGKQSVPVLFEMSVSLIVQINAVEAVKEYTLENFYTGKLLGNGYI*"
                     /db_xref="A0A0F9UAA2_9ZZZZ"
     gene            37066..37365
                     /locus_tag="PH2017_26_ELK_O_A_scaffold_10_prodigal-single_
                     37"
     CDS             37066..37365
                     /product="Uncharacterized protein {ECO:0000313|EMBL
                     :KKN58215.1};  TaxID=412755 species="unclassified
                     sequences; metagenomes; ecological metagenomes.;"
                     source="marine sediment metagenome.;""
                     /codon_start=1
                     /transl_table=11
                     /translation="MATTGKNQYADTPIRDFYLDLAQLPTAAEITAGKTTETITVGPK
                     YEHRPDLLSYSLYGNSSYWWVIALLNRNQLQDPIRDLKTGMVLRVLNKADIAGVV*"
                     /db_xref="A0A0F9RNT5_9ZZZZ"
     gene            37365..39455
                     /locus_tag="PH2017_26_ELK_O_A_scaffold_10_prodigal-single_
                     38"
     CDS             37365..39455
                     /product="hypothetical protein"
                     /codon_start=1
                     /transl_table=11
                     /translation="MAEKPTYNDDIGLPEIHYNPLQNYRNVTYNTRLTMMPSLEATLT
                     RINRSYDYKKGIVIWETGGAGSVYLEELTMECVGAGNKTGNYVTQLPINFKGKVVEPI
                     GGRFIEALSLAALDLGYKSNDGVYLFEISFSGYNIDSDLPEVCKGWDGEELIFRWYVR
                     LNQLNMQLDYKGSTYDFEFIAAGGQALNTDYVTLEDGFRMIGTPETIGSFCKELADAL
                     NKREEEHVKAGIRCIPHKYVITAHKDIANLKVKSGFWSRQTFSWLIGRGEIQGKPGQS
                     IQTFILGAIANSEEMLKHLHRIPDKKDYNSPDTKPGKLEYVPRNVVIIPGSKDIEENK
                     ASAFDPKLGSTAKEIHFFITTKEDPRNVISPQEYTDAQDPKNRDKRVDNWIKKGLLRK
                     VYKWIYTGENAEVINTNIKLDYMWRNVRPLWVSTESGKPIAPVATAATAKEKSPAANN
                     AKAIKCEDAKTVGTATQRVAATYAEDAEFNASTGKIDPKPGWYPHMPQFYHMNTGVNQ
                     QSQQGALSEENANEYSIYRQIGANLSGSGEMIKLNLEVVGDPYWLMQIPGSPGKPPWD
                     EDVWEYEKEQLTEDQMAEKRKKTATHTWLPFIYFEAQVPSATNNAATDTMQLRKSDAI
                     SGVYYTMKLTNKFTKGKFTSNLECARETLSNPWTGKAKPQSTTSSTSGSAASKGPNNA
                     GMSNVDTMGNVTGY*"
     gene            39459..41618
                     /locus_tag="PH2017_26_ELK_O_A_scaffold_10_prodigal-single_
                     39"
     CDS             39459..41618
                     /product="Lysozyme {ECO:0000256|RuleBase:RU003788}; EC=3.2
                     .1.17 {ECO:0000256|RuleBase:RU003788};;  TaxID=1273738
                     species="Viruses; dsDNA viruses, no RNA stage;
                     Caudovirales; Myoviridae.;" source="Escherichia phage
                     PBECO 4.;""
                     /codon_start=1
                     /transl_table=11
                     /translation="MKVNANGGNTSGGVGAAGSKMHGVFVGKVKDNIDPEGLGRLRVW
                     IPQLSNSAESNKQSWFTVRYCPPFAGATNTQNESQAKDATKYAQTNQSYGMWMVPPDL
                     NVQVVCSFINGELHQGIWWACLPHDGHTHALPAVASGTTHDGETTPLAERNRYNTADP
                     DAERRPKHPLNNVIRRQGLENDKRRGHINAGPFRNKTKHTGLAYGILTPGQHQFVMDD
                     GEEFKNGQIRLRTASGNTFIMDSDEGFIYFINATGNAWMQLDKEGNVDIYAGGSFSVN
                     AEDSINLRAGNNVNIDAGNNVNAAAANNFELEACEVFNATGTTGMKLSTGQNMNILAD
                     SQFKMTGQRIDLNGPPADRATLPSANSLVTNKAVGKSIAGRVPEAEPYGGHVSKGGEQ
                     PTVVTGAAPIDDPVIAPAPESYEDKPNPETTDAIACVPEVTQSKLSDEGFKILKSREA
                     YCSIMYSDFQGYSIGYGIRLDIFGPGGGGKIDDNLKKALLAGPSEPEARLASRQIIDR
                     ENTPRIMRALEKAKSGAGKTVCITQSQIDALIMASYSNPASADKMAQALVQAAAATAD
                     GKATNEDVARIWANSPYNNSSKVRNSDARYAMTGKPNADTRVMEPEQLMSEGIKRDLA
                     RLKNNKVQLPQSNEWRTPYGNGGQTGTKVENTYGKPTPQHLAQWERSYYLNTGNVPYG
                     SNLTAEQLRDKYGSPHTGGNYPPSAPTAGTPSNANVG*"
                     /db_xref="L7TJR1_9CAUD"
                     /db_xref="UniRef100_L7TJR1"
                     /db_xref="3.2.1.17"
     gene            41657..42037
                     /locus_tag="PH2017_26_ELK_O_A_scaffold_10_prodigal-single_
                     40"
     CDS             41657..42037
                     /product="Uncharacterized protein n=1 Tax=Escherichia
                     phage PBECO 4 RepID=L7TL95_9VIRU"
                     /codon_start=1
                     /transl_table=11
                     /translation="MPRYTSKFRGYSSIGTSFLEPVLYDLALAKQDLLNHFNTRKGER
                     IMMPEFGSIVWDMLFEPLDDRTINLIDADVRSIIKSDPRWLLQSVEISEGPNALNIEV
                     VVTYLPSDEQVVLPLVYDKGTNTL*"
                     /db_xref="UniRef100_L7TL95"
                     /db_xref="A0A0F9S7G6_9ZZZZ"
                     /db_xref="L7TL95_9VIRU"
     gene            42034..45162
                     /locus_tag="PH2017_26_ELK_O_A_scaffold_10_prodigal-single_
                     41"
     CDS             42034..45162
                     /product="Uncharacterized protein n=1 Tax=Enterobacteria
                     phage vB_KleM-RaK2 RepID=H6X3M8_9CAUD"
                     /codon_start=1
                     /transl_table=11
                     /translation="MSQTRRLGQLNAAESWLNNYRYLVNADFKAYDFDSLRTALLEYI
                     QLNYPEDFNDFINSSEYVALIDMMAFMGQNLSFRADLNLRETFLETAEVRGNVLSIAR
                     QLGYKPFRNGAATGFLKITSVTTTQELYDSKGTNLAGKTIVWADPLNLDFNEQFSLIL
                     NQALNKTNPIGRPVSSVTANGVTRQIYELDQPSTRTMVESFSLTARNNNSYPCEIVPV
                     TIDTATELATENTPNPYGRQTVLFNNDGSGYGSSSNGWFFMFKQGSLKFEDFVLNTRV
                     ENRVIDLQGNNINETDVWVQSIDSTGKVLSEWTPVPNTNNKNIVFNAVSKDVRQVYEV
                     ITRENDSVSLKFGDDIFADIPTGNIRVWYRESANETLTISANDVAGLELSIRFVDNTL
                     TEQDLTVTLELPVSASSTAGETLEQIKNRASRTSASQDRMITASDYNIYPEGRVSGVD
                     KIKAVNRTHAGQSVYADLSDPTGTYRPVITFADDGFIYETEVVTASTKDSLAGPQEVL
                     SWVENSLLNRHLHQLYYKKYSPILPSAGTGVNWVTVNSGNATTTGYFSTNASSSPLRV
                     GRGSPDIKYRTIGKNSLVKTSGGKWSRVLDVYREGLGVSDNNGNNTGLRANGQGAVFL
                     NSILTSTSVEAWFPSLRTIFTPTEQREILAEIRAARSFGLKYVNTSTQPDRWKVISLD
                     TIVASGNFVAPTEQNSNSGSSWLIRLDYDTTTASWTLFSRNDQTVFGSVDQLSFHNQR
                     FGQAVDAASKRVLKDTVKFLTQNGLSSELTLDVADYFKLDDGRFDPSRVMLLLPGLNE
                     NLAPNDPEVISKLITGNVKFEKVQFVDTKGQYTLKPSDTSGVLLPGRKNLRVQSTHVP
                     LRDNRVDASTTNIVDMYVLTSNYNSAYRDWVNSGASEATRPLPLTSYGLEKLMSAIVP
                     YKSISDSIVFHPVNYKVIFGKNADIRNQVTIRITKSETTRISDAEIRSKVISAINQYF
                     SVDNWDFGETFYFTDMAAWIHKSLSGIISSIVLVPKQKTLTSNDLFQIPCEDNEIFIS
                     SATVNDVEVVSN*"
                     /db_xref="UniRef100_H6X3M8"
                     /db_xref="A0A0F9UA99_9ZZZZ"
                     /db_xref="H6X3M8_9CAUD"
     gene            45175..53865
                     /locus_tag="PH2017_26_ELK_O_A_scaffold_10_prodigal-single_
                     42"
     CDS             45175..53865
                     /product="hypothetical protein"
                     /codon_start=1
                     /transl_table=11
                     /translation="MAKDPKKLNPEDPYSKTYPGQDLNTGVEPKTTDLLPAIFRTETN
                     KKVLSAVVEDLFQPSSTETLNYAVGRTRTKFTGLDYLPHPTARRQLETGLVLFNESGA
                     SVLTADDIATAWNLNDRANETPEPISVLDLPIDPDKFVNWVNYYWIEERMPVVFLTSG
                     EGVINVQEDIIGKKYYTSPVQANGRSLTFKNGMRVVFQQHPNHTDIDGHLDLDLQSDG
                     TDSLHLDYEFVNYDRGLIGVSVDGEILTQGEDYYITGNYIVWLTDVPALKNVHVHAPN
                     YYITLDQEVRLRSWLVTGVGSEEGIELLGLASQFTNTVYSKLSNALWDQTAVPWDRAE
                     WDGFIPGINPKEYILQAPGARNRNAHSRTNCWFHKSAIQATVDFLGIAFNDIVKADSQ
                     ALRPIVEFENSLELYNHGTRYRAWPTFLVKEPQVVIGDFLNLPLVDNNTTVLNARYMS
                     LLSKLDRPVDIVVQTQINGNVKLALDASSIPQLELIKILASLDRDNEAGRTPKYAVYK
                     ITGSTITWIKNPPTGAWSITYRISGVLLSALRILWLVNDSNANSILNIRTNGTKTISA
                     AKETARDGDAVVINVTSSADPHYLKEYYWKDGKAELATFRTTAIQQPLFEIYSRDGVK
                     LSSDDRTKPSIVNTNIIKIRSGTHIDDESGYSLEFLPTQFTQLTSGNIAADSAYNILF
                     DYVLQTTAYYIDSTGTKQPVTGPYSFCRINDNEGELSNGYRRAWFKLKSWAIRSQQIA
                     GDTTIQLDSSMWPAYKWAVKINNGVGTVLHQDDFKPVVDNVAVGARGQRIAFKVYHNG
                     LQTVATVNGLGFDQFDVPVNNGELEFDVPATAVDTLTVSVGFISFVVRLIEMVDDPRF
                     VKVKLNGLPVVYTVDSTDYSLSLSGTGVVEIQHQGTQVDVDHLTAIPGIDYNPEQFEN
                     FGEISVARIVKGLSKNIAVNTAGTREWIDSPKFKTLDGIYMADNSAIRSSWANFGLKP
                     GLQDVVVARSMSAWRWYRKFIAKLEESNRLYSIEANDVPDTLDRILGELLLGTTYSSA
                     DAVSGMAFSREGMQLNTITAAGNAIFAIGSNDLFTRPYAADHVYVYVDGTLQLKEADY
                     TINGQSIVFFTTPAVGSTVEIYFAKETEVYSGIPASTAKLGLGGVYRPGLVTETWGTN
                     SKTFIQRHDGSRITAYVDPVTGQATLDNPLNAIILELEMRTYNACVNQVGKANRQRSF
                     RNYSTRAVTEAQSRSQLEWYSINNIDYRARDDFDANDAWTWNYGGASWRKLYLNLYGT
                     YRLHQAPWEALGYDNKPNWWDVHYSWTDTAKRSALEQALYFGILGEPTGAAFTDPEFA
                     HPATIFPVDASGNLLSPFDAGIAAPTVDQAQQPWEIGSMGPAEIAYSRSVSGTWSNVL
                     HAIDCYNLANEFFDSSINPFISTVQNNSTAPKGTGSIAPDQFLYSRTLIGIGAVIFEA
                     YREFNLLGETPLEDLLAIGTKLEFSVGGFTDGNITLKMPYSKFQDNEYVPDNDFGLTL
                     SSGIPKEQLRYTSVRIEKDDVGFRVYGYDPKYRFFKVLTPTAAALSTGYPSTRRALAT
                     NYGTFVEYLAWNPTPTTVPYGSYVANKQDLITLLMGLGEYQKQCGLVLDSLNNRGTVT
                     DWKQAAIDGISWIEENWGSDHYCVVGVVTADGLKLQHSMGALSRLDADLGRTGKVLYA
                     NGRSATAGELLITREFETGVDKITPLTNEQVVFINFETQQYDHVFFVSNKTKFGDLIA
                     DLQTDNRLQALTISGRRTYGWTGRPSANGVIPQQYSTLPGFDTLVDDIVSSHMPERVA
                     FDTLKTDIARGNVVPAKTSVISNIIQDSTSSYLYRQGLQRAVGTNLAIDALFRNRNID
                     IPGNAQDVNVNEQWMFNTGEFGNLSNKKTWEIELRKKDLTSNRQIVRFRDSALGVTDV
                     LSDNIIDIVGKNDPRWVSRPSNTEFGTINRDSIDQNYSKSRNWLPSAGLASVENTDIE
                     IMHIQELTFDKLLQVERSTVLFETQSFSRYNSYNAGDYAWNTGKLYKATSRVIGSDVS
                     VFDATQWTEVVVDGSMLPSIWISDYAFDRGYGWNVLQAFAPAYIEEICPNALNTGLNE
                     SKASFASPHRLSTGDIFVVGGTNDGNYNGVHRVKAVVDDYNVLIEARSTSNQVVYNAI
                     GFKLSSVKFTTDAEFLNSALTFSAGMRAYVDYGDIEGSYKIYKFTGNGQVSEQRYEIE
                     NYSNTMIDSASIYQVQLFDYHTENLIETLEVFDPYKGLTIDEVAQYIDFKQLVDPASY
                     NINELGVADEYNSNPWGAEQVGKLWWDLDKVRYIEYEQSGDIQYRANHWGERFADSTV
                     AVYEWTASIEQPTVETVPDAYLDTSGNINGQVRYSEVVTVDPDSGASTTAYYYWKRSP
                     SVVPAGGSRTYSAAAIESVLNNPDANGVAWLAPIDTNAFVISNISGMFGNRDKLILRI
                     EQNVKPEQVHANSVLVTENVDTIDDYLYHRVASSIVGRDNYREAYKLHDYTTGTQYYK
                     GDYVYVAANGTNVATNDYGNDDYPILNSLDDTRYDINTVRRANNADHKIYVAIKDFVA
                     TGLASDIRKRVIVKSAASALIKDPYENTTGYYAVVNTRRKVPDSTLHPLRRYGNAYAP
                     RPQSWFKDVVAARRTLVVAANDYLLNIDTVSKPDWDQYLLKYQPLSGAYEKDLTRYWT
                     YADYVAPGYTVGSETVEIRSNEIGLLDSSVTGFSVVDEYGSIIEAYAKSGNDLTLMYR
                     KNGTIQFLDAIWDGSLNDAWDKLPWDKTYWDEDISEVVESIMRALRKSIFVGADINYF
                     NKLFFALVKESLSQIPNADWVVKTTYLDVFQTSERELEKVDMYYNKKDMLIAKYINEV
                     KPFHSKIIEANKLDNAQQDIPVSISESVTLTWTIRTMLTTEAGEPILTEDGRNLAPVA
                     NTLVQDLTEE*"
     gene            53898..54524
                     /locus_tag="PH2017_26_ELK_O_A_scaffold_10_prodigal-single_
                     43"
     CDS             53898..54524
                     /product="Uncharacterized protein {ECO:0000313|EMBL
                     :KKM20406.1};  TaxID=412755 species="unclassified
                     sequences; metagenomes; ecological metagenomes.;"
                     source="marine sediment metagenome.;""
                     /codon_start=1
                     /transl_table=11
                     /translation="MNITSLPVKITTHIVITDADTGTILREGQNAIHQENMSQALATA
                     LSRGPNSFISEMHFGKGASITAIDGSISYRAPNVFGANAGLYNPTYFTVVDAQDLNNP
                     DVANNNVTVTHTTGTTYSNTVVTATLDYDDPVASDSVFNIVNSTENSLNATTSVDGEM
                     VFDEIALKTKGTAGLNSGDLLTHFIFHPVEKSHNQRIQIVYTLKVQAG*"
                     /db_xref="A0A0F9HY94_9ZZZZ"
     gene            54577..55650
                     /locus_tag="PH2017_26_ELK_O_A_scaffold_10_prodigal-single_
                     44"
     CDS             54577..55650
                     /product="Putative uncharacterized protein n=1 Tax
                     =Commensalibacter intestini A911 RepID=G6F0C7_9PROT"
                     /codon_start=1
                     /transl_table=11
                     /translation="MAYEVNKANGEVLVNLIDGEIDNTSTSLNLLGKNYLGYGELIAE
                     NFVHLLENFASSIEPISPVTGQQWFDTGERRLKLNTDNSNWKTIAFLAAQNSVPTVGT
                     SIQGDFWYDTANNAIKIYTADTTLPGTNGNGWMNIGAFQGNRQTATGLAFLDLLDTSS
                     NLHKVVAMYAMGVCVMIISSDADFTIAESHAVPGFTEIGKGINMNTSGRDSTGFDTNA
                     FKLRGISVEAEFADVAEIYVSDAAYEPGTLVALGGDAEVTQTTESADTNIFGIVSTRP
                     AYLMNAKQKREKNALPIAVAGRIPVKVKGTVKRGDRLVSSDIPGVARTATSADPAWAI
                     IGRSLGEFSGEGIGKVEATVGAR*"
                     /db_xref="UniRef100_G6F0C7"
                     /db_xref="A0A0F9N3L4_9ZZZZ"
                     /db_xref="G6F0C7_9PROT"
     gene            55650..56747
                     /locus_tag="PH2017_26_ELK_O_A_scaffold_10_prodigal-single_
                     45"
     CDS             55650..56747
                     /product="Secretory eggshell protein n=1 Tax=Clonorchis
                     sinensis RepID=F2VT69_CLOSI"
                     /codon_start=1
                     /transl_table=11
                     /translation="MAIQRKKITAEDLNKLASDVNELFGDIHAGEGPSVDPQTQDDIR
                     WGWGGDNVEYVQPKQKLTAAFTNELVNRINLSTYRTNSNDQELVIVAQGEKVTAEFFN
                     TAATLLESARNARNQVDPGLTSLSTARTLTSNVTDWNHQLENIIEFDFGGYESARHFF
                     NAGGDIRVALSIADGHGAGYRTWGGIFLDQGTLRLNVEAMQSLNNRGISQDIGFAEIV
                     PSEQLLYTSPSGGGCGYGGYGGYGGYGGYGGYGGYGGYGGYGGCGGYGGYGGYGGYGG
                     YGGYGGYGGYGGYGGYGGYASSRVKLFGSITNDRLSLRTLLDHAGLGTSVKGTIAMTV
                     SVSQPSTVTENGVTLEIPTPSISVRTPWQEI*"
                     /db_xref="UniRef100_F2VT69"
                     /db_xref="Q1MW93_PINFU"
                     /db_xref="bamn:BASU_0682"
                     /db_xref="F2VT69_CLOSI"
     gene            56809..57153
                     /locus_tag="PH2017_26_ELK_O_A_scaffold_10_prodigal-single_
                     46"
     CDS             56809..57153
                     /product="hypothetical protein"
                     /codon_start=1
                     /transl_table=11
                     /translation="MDNRLNDALAFANYRLTLQVQRQNIEARVNAALIVSYQNAIFRS
                     SQTLIAFVGLRTTRSDKLLVEDTSGNVIQIENSSEFLTVLLNAYDSAMELKQQELQKL
                     KSARSTAKIVGL*"
     gene            57155..58033
                     /locus_tag="PH2017_26_ELK_O_A_scaffold_10_prodigal-single_
                     47"
     CDS             57155..58033
                     /product="Uncharacterized protein {ECO:0000313|EMBL
                     :KKM97892.1};  TaxID=412755 species="unclassified
                     sequences; metagenomes; ecological metagenomes.;"
                     source="marine sediment metagenome.;""
                     /codon_start=1
                     /transl_table=11
                     /translation="MSSRGFMMFAYNNEQLDYTQLALVAAYACKKYMPDIPVVLVTNQ
                     QSLEQCKNTHGAALMNAAWDDIILTNPEYEKNMRLHHDGAYHSFNAQFTNTNKHDIYN
                     LSPFDETILLDTDYLCGNNNLEKLFGGQHDVAMYRDARNLQMQEPYTTERWLHYAGIR
                     MWWSTVVYWRKSEEAEHFFNVWTAVKKNWEYYRFLYKFPGSLYRTDYSASIAAHMCNG
                     WQDGGFIGEIPNYMRYQDQRDDIVEVKGANHWVMLSNLPEEWKNIVVEVAGEDVHMMN
                     KKSILRNYEKIMEALA*"
                     /db_xref="A0A0F9PXJ0_9ZZZZ"
     gene            58030..58731
                     /locus_tag="PH2017_26_ELK_O_A_scaffold_10_prodigal-single_
                     48"
     CDS             58030..58731
                     /product="hypothetical protein"
                     /codon_start=1
                     /transl_table=11
                     /translation="MTLHIIAPPDSDEHVKVTTMDARFVNASMDINVVGTDKDPYSQI
                     KQLASLDLKAGDIVCLAGTCVRQTSVSIAEIAAAKKINFMPGCGVDHRGVPIQPHKIK
                     SRAAIEKNDMTAWPYIMIIGDPDLAKKSFEILADLDSSLYWFNYVPESDTVRIEHLLA
                     AVAATGLWETPDWFKVVDLSVRDLELAPVMYASHMWHDWIAFYPANGNFKLENHSQLY
                     PVWLAGSIKPLEYWK*"
     gene            58728..59702
                     /locus_tag="PH2017_26_ELK_O_A_scaffold_10_prodigal-single_
                     49"
     CDS             58728..59702
                     /product="hypothetical protein"
                     /codon_start=1
                     /transl_table=11
                     /translation="MSELKFELRRREKKKSEFWCINYDEYSGKIKSIKPGDQQSAGQL
                     VVNYARVKRILAGETNQNDYRVALNENLGVLDLVDIKRPLEYKKKQVYRGWLSAAESD
                     QYESAPLRATLFVDTGHIRFEASRVWTTRIKQGLDRNTVNDTIPFFISDVEDPHNLFG
                     YDEINLAEIVERGFWEKRMWAFMDHTVIQRILYHGQEVRINMPPVSDGLNFVRIPHHS
                     PFSEIIDERTILSKTGPGKHISVFSRDGSLWVQSHYHKGCAIDQLTGNLSVAVLSQPD
                     PDFFVAWAELPALMLRQHHPFELISNWPDHVTPSLLYKANNLDIGVLQ*"
     gene            59699..60670
                     /locus_tag="PH2017_26_ELK_O_A_scaffold_10_prodigal-single_
                     50"
     CDS             59699..60670
                     /product="Uncharacterized protein n=1 Tax=Rhodobacter
                     sphaeroides (strain ATCC 17029 / ATH 2.4.9)
                     RepID=A3PPH2_RHOS1"
                     /codon_start=1
                     /transl_table=11
                     /translation="VKTPITEFDVVFISYDEPNADENYADLLEKCPWAKRSHGVYGSD
                     ACHKAAAKLAETERFITIDADNKVRPDFFEMELDLTKFDRSDVLSWSGKNVINGLVYG
                     NGGVKLWPKKVVEQMRTHEAVDGGAGAVDFCWDIHYHQLNNIYSDVYNNSTPYQAYRA
                     GFREGVKLALIDGRPMDWRQIADRNNFKNHRRLLVWMSVGADVQNGLWAMYGARLGCY
                     LTNLHKGWDYKLVADFEWHNQYWSETVMPMFAGNEETCPVSKYSWSREKLMAETVKLG
                     RVLRQDLRLDIAELDEAGSKFFKASFFNPHRLAPHIKESDVEQFIAE*"
                     /db_xref="UniRef100_A3PPH2"
                     /db_xref="A0A0F9PA76_9ZZZZ"
                     /db_xref="rsh:Rsph17029_3138"
                     /db_xref="A3PPH2_RHOS1"
     gene            60670..61545
                     /locus_tag="PH2017_26_ELK_O_A_scaffold_10_prodigal-single_
                     51"
     CDS             60670..61545
                     /product="Complete genome; segment 12/17 n=1 Tax
                     =Photorhabdus luminescens subsp. laumondii (strain TT01)
                     RepID=Q7N1V9_PHOLL"
                     /codon_start=1
                     /transl_table=11
                     /translation="MLDVFFISMGEEGSEANWQRLLSFVPTAKRVDNVKGIYQVHQAC
                     AQLSTTKNFYVVDADAWVLDGFKFHWEPDANTLHWGVPETECVIVWPSRNPVNGLEYG
                     YGGIKMFPREPFLENKPWDIDLSTTIGRATISKPTVGCETRFNATPESAWIGAFRECA
                     KLASLSMIKSRVRRAINNRNTELQQLTERVAAQTDKSPESKATYRRVQTVLITDRYAH
                     ESNIYSYWGEIEDCSRRRLHWATVGWEAHNGKYSVLGAQAGSNFGLQYSDDLTMLDKI
                     NDWDWLRKEFKNVNV*"
                     /db_xref="UniRef100_Q7N1V9"
                     /db_xref="plu:plu3360"
                     /db_xref="C7BRI0_PHOAA"
                     /db_xref="Q7N1V9_PHOLL"
     gene            61532..62503
                     /locus_tag="PH2017_26_ELK_O_A_scaffold_10_prodigal-single_
                     52"
     CDS             61532..62503
                     /product="Uncharacterized protein n=1 Tax=Rhodobacter
                     sphaeroides (strain ATCC 17029 / ATH 2.4.9)
                     RepID=A3PPH2_RHOS1"
                     /codon_start=1
                     /transl_table=11
                     /translation="MSMFNVKPKKQNTRTTFADIPVVFLSFDEPNADQHWELLKQAVP
                     HTRIARVHGVKGFDAAHKAAADSFPKSDYVITVDADNQVDPKFFTKRLPLSMDGRVSF
                     TWGGRQVTNGLMYGNGGLKMWSTEHLANMKSHELADEERDAVDFCWDFQRYKELPGCW
                     SNVHTNGSAYQAFRVGFREGVKLSMEQGRLLAFDEWSSTMHAANYQRLLTWMTLGADV
                     EHGMWSVYGARLAVKLLQYDDFDFVNIRDYDWFKEFFNSHATADPTKASRSLGKLISE
                     GLGWILPDFDSEQSAFLKQTQLHPDKPLTYEDVEWRTNLSLYGWFRG*"
                     /db_xref="UniRef100_A3PPH2"
                     /db_xref="rsh:Rsph17029_3138"
                     /db_xref="A3PPH2_RHOS1"
     gene            62484..63662
                     /locus_tag="PH2017_26_ELK_O_A_scaffold_10_prodigal-single_
                     53"
     CDS             62484..63662
                     /product="hypothetical protein n=1 Tax=Rhizobium giardinii
                     RepID=UPI000368C5A0"
                     /codon_start=1
                     /transl_table=11
                     /translation="MDGSVDKNNELRSSLLYFVDEAIGYRHSIHFLHRWIETGEQAEL
                     EGLILEVGRELFVDLQPIIDTVKDPANTAGRTALQRFMQTHGIYRYDNPDVKVLPVPE
                     LDNTVPNYLEGNAWVMHNWVEQNTMHNVSPYFAIGKAHGLFHEAHENFIKIFDLLELM
                     FGKGNTLFSAVKDNDIKLLGQLVSKYYPGCSKHINRLAQSLEEHPDLNWKDALSRNQI
                     KSKLWLIEQLDSLKLLPSSKKTVLGSNTNVLLVGGWVGMLPFLTDMKNKFLDTVINVD
                     IDESVHAASMDLNSISQSKFRTNVNDVRNLNIAKYEKPIVIDTIVEHFKDHGEWVKTL
                     PKKAMIVLQGNDMFDVPDHVNCHKTLEEFVESCGLNNIIWAGELNLYKCTRYMVIGTT
                     *"
                     /db_xref="UniRef100_UPI000368C5A0"
                     /db_xref="sfd:USDA257_c32520"
                     /db_xref="I3X7G4_RHIFR"
                     /db_xref="UPI000368C5A0"
     gene            63659..64177
                     /locus_tag="PH2017_26_ELK_O_A_scaffold_10_prodigal-single_
                     54"
     CDS             63659..64177
                     /product="Putative beta-hydroxylase n=1 Tax
                     =Sphaerisporangium sp. SANK 60911 RepID=V5YRJ6_9ACTO"
                     /codon_start=1
                     /transl_table=11
                     /translation="MNDRRFKRVNNFQVDLDRLRAETYTLMYDYPNGVYHTQRSLQTD
                     GSADWDSGIGSKPDADESIWDKLHPDLVGTWWEEFFDTLPFKVYRARLLTIQPRTCYS
                     IHSDRTPRIHIAIDTHPQARFIFTDPPAVRFIPPDGHIWWVDTTKEHSAMNGSMKPRI
                     HFVACLDNTDPD*"
                     /db_xref="UniRef100_V5YRJ6"
                     /db_xref="V5YRJ6_9ACTN"
                     /db_xref="V5YRJ6_9ACTO"
     gene            64193..64807
                     /locus_tag="PH2017_26_ELK_O_A_scaffold_10_prodigal-single_
                     55"
     CDS             64193..64807
                     /product="hypothetical protein"
                     /codon_start=1
                     /transl_table=11
                     /translation="MTLQVIHTCADDFSSIESLYHDFLKEIAQDPLPAMVNMGYDSVS
                     GLGYIVNNRSRWTKETGRIDLLLDRGRIVGISAVETSSLSGAFGSGGNRCWLLPEYRS
                     HNEITQYLLASNLQWCTDRDHVGMILTFNDYNKWIYNTIKKRIKGQASALGSVWSAWW
                     NNCVPFERQLNVFNTPQWAVVKPIASIEAVLDGMNNIDREFGIA*"
     gene            64804..65754
                     /locus_tag="PH2017_26_ELK_O_A_scaffold_10_prodigal-single_
                     56"
     CDS             64804..65754
                     /product="Uncharacterized protein n=1 Tax=Bdellovibrio
                     exovorus JSS RepID=M4VE39_9DELT"
                     /codon_start=1
                     /transl_table=11
                     /translation="MIINTERSHLKYWYGDDRSQVWRRDNLETTSMSVGGCVRKPMSF
                     KAELIRTARTLNKTYPDLTIFLSGGLDSEMALQSFLSAGITPRIVTIRFPDDKNIHDI
                     GPAMRMLDHMGLKYSVIDVDPEEFVMSGEAFEIGARFQGYSFYQQLLMKVALQHNAPM
                     ITIDEIELEKLPSINWETGEHYDRWCFLKKEDQDGVWRRFADATGIPALNNFYSYSPE
                     SILSFLELPTVDDLVNDRIPGKLGWTSSKMKIYSHLGYNFRKRPKWHGVENYMHLWDY
                     VRYNVYERSNLNFDERNYVMPVDQLKQNLINGVETVCNIA*"
                     /db_xref="UniRef100_M4VE39"
                     /db_xref="bex:A11Q_2544"
                     /db_xref="87655049"
                     /db_xref="M4VE39_9DELT"
     gene            65739..66383
                     /locus_tag="PH2017_26_ELK_O_A_scaffold_10_prodigal-single_
                     57"
     CDS             65739..66383
                     /product="hypothetical protein"
                     /codon_start=1
                     /transl_table=11
                     /translation="MQYSLKPMTLDHLPGLVEFAENIYANTDPDKYPDFKISNDIDDE
                     EKRKKFFSAFMLPSTFNNYNIRQCYALVDENGVYQAAVGVKRWAHMPSWSLSWLLSPS
                     IGVRFIPMFRSIIEELCKVHEAAGMNEFYVSYPAHREAAYSKIMLPVREKYYSFVECT
                     IPAQTRSHYSFIHELMGHALHPHDMNLRRYILRRENTLPPSQGGRAIPLNKDAT*"
     gene            66380..67264
                     /locus_tag="PH2017_26_ELK_O_A_scaffold_10_prodigal-single_
                     58"
     CDS             66380..67264
                     /product="Uncharacterized protein n=1 Tax=Bdellovibrio
                     exovorus JSS RepID=M4VE43_9DELT"
                     /codon_start=1
                     /transl_table=11
                     /translation="MKNWLNKQAELYKKTHQIPYILAVWLPYHIAAIATVAYTVATGW
                     SWWYVVLALLGWILLDGIGNNLTLHRWLSHKSWTPHKWAEPFLLWASTMVGEGSPLWW
                     VALHRGHHHKVSDQPGKDIHTPVGNGWWHSYMGWQFGIDQDSVSFRYAVDLLRDRRIT
                     FIHENYNKIIYATLLLSYLLFGWQATVWFFVVGALISLHADGLVNTFGHVPGAGYKNF
                     DNNDASTNVWAIGYFHWGSGWHNNHHKQASSFDFGTTVSGRPHEFDPCLLLVLPFAPL
                     AESKRLWSARKDAILAKQ*"
                     /db_xref="UniRef100_M4VE43"
                     /db_xref="bex:A11Q_2549"
                     /db_xref="M4VE43_9DELT"
     gene            67273..67953
                     /locus_tag="PH2017_26_ELK_O_A_scaffold_10_prodigal-single_
                     59"
                     /gene="thyX"
     CDS             67273..67953
                     /gene="thyX"
                     /product="thyX; FAD-dependent thymidylate synthase (EC:2.1
                     .1.148)"
                     /codon_start=1
                     /transl_table=11
                     /translation="MTVRLLSFSQPTAEFADQGIDDVQELIAFCARVSNPSNQFNTET
                     SEKLIKYLIKHSHWSPLEMVSACVEITTTRDIARQILRHRSFSFQEFSQRYADPTKDL
                     NFVIREARFQDTKNRQNSVELDLTDPEQRELNKLWTEKQQAVIRAAKEAYTWAVTNGI
                     AKEQARAVLPEGNTESRLYMNGTLRSWIHFIELRKANGTQKEHQLVALACARAIAAIF
                     PMADNLTS*"
                     /db_xref="pmf:P9303_03851"
                     /db_xref="UniRef100_UPI00037D0518"
                     /db_xref="F2Y0N9_9PHYC"
                     /db_xref="UPI00037D0518"
                     /db_xref="2.1.1.148"
                     /db_xref="2.1.1.14"
     gene            complement(67950..69020)
                     /locus_tag="PH2017_26_ELK_O_A_scaffold_10_prodigal-single_
                     60"
     CDS             complement(67950..69020)
                     /product="hypothetical protein"
                     /codon_start=1
                     /transl_table=11
                     /translation="MKKLLYYIPHRLYRNPLAKDIDPSTRSFIEMFNPWISLSDRTGT
                     IDVPGIDIYNNSPIPERPAVVPGFSGVSYNRIDDCIARLKEPGKERLVIFQSGGIDST
                     LIVSLLISHPDWAELQKVTWLAVNEDSQLENPEFFDQVVLPYFGTRLLPSNQFYDIVT
                     DPKNVCVTGECADNLFGSLTLKSYMDNTNNFDAIHGDWETETLPWLLNKKDTYREERE
                     SMLRALVAASPVPINTNHDFLWWLNYAMKWQAVKYRMAMHAPTAKQAEYMADNVVNFF
                     DSESYQQWALYTNEAKVGGKWNTYKLPAKQLINDIWSNDKYFKYKTKWPSLPTITRYN
                     NAWGFLWQNEDGSLTATKELDR*"
     gene            complement(69022..69645)
                     /locus_tag="PH2017_26_ELK_O_A_scaffold_10_prodigal-single_
                     61"
     CDS             complement(69022..69645)
                     /product="hypothetical protein"
                     /codon_start=1
                     /transl_table=11
                     /translation="MHWLALACTAENEVLAWSTDLSVLESACLGEFQAICRIYGVSEL
                     HASQLRQGNLDFKLKFDGPRNTEFVAHRKSMEVTILTHQLQGRVNLMTELQQRLAHGF
                     KRFEQRFVWQHEAYELKYQHACNVINGSRGVPISLVEDYAEETQLDLLTAANLIANKY
                     QNRVQTIRKLERLRIRFQRMIRSAKNKEEFATVRSRMEEDSFLSMMM*"
     gene            complement(69674..70261)
                     /locus_tag="PH2017_26_ELK_O_A_scaffold_10_prodigal-single_
                     62"
     CDS             complement(69674..70261)
                     /product="hypothetical protein"
                     /codon_start=1
                     /transl_table=11
                     /translation="MNLYTRLMPINIVMEYFKEVELAGWTEIQQFCLSKWDGVFTTAR
                     VFDGDDLAYIGSIVERDIRNLLSIDVKIKTAIMFINEPNFVQDLHVDGFDVKRINASN
                     TALNLPILNCDHGPMYWYAGNFFLTRSPFKTIKYLKINWKTEPVLAATKIINQPTFVK
                     IDVPHHIENRSSSPRLMLSIRFTNDILLENIPSFS*"
     gene            70272..70730
                     /locus_tag="PH2017_26_ELK_O_A_scaffold_10_prodigal-single_
                     63"
     CDS             70272..70730
                     /product="hypothetical protein"
                     /codon_start=1
                     /transl_table=11
                     /translation="MEHVLVFLAWTLYLYVIHRIIHGVGLKFFPVAFRAHADHHKYIN
                     THEQTRWHWNNLLLFNDTWTSTLDLWITEVVPTLIFSWVTGYWWVSVFYYLWAALVQE
                     TIEHNPKFNLYPLLTSGKWHLIHHRATNYNYGLFFPVWDILFKTHKPVSN*"
     gene            complement(70709..71395)
                     /locus_tag="PH2017_26_ELK_O_A_scaffold_10_prodigal-single_
                     64"
     CDS             complement(70709..71395)
                     /product="hypothetical protein"
                     /codon_start=1
                     /transl_table=11
                     /translation="MIDLLLVDPKDQAEPMVRALVANNVSYQIVKTYGHDFAYSAELN
                     VTDLSSWDSLQTYKSAVAWTLDGQQWLDTISNQIVLNNRPIASRKEYYLTNKFEVELG
                     TVFNILSYKGRHVLIDASVYKDAKWNLILDHSLPLFVNGVETAFAFLDSVGILNGPSQ
                     VFIKPNGSVLVRMVPKITTTKVSTRNFLDIWPYVLTLEVDQPKKTILAFYSWVERTGS
                     AKQFQFETGL*"
     gene            complement(71392..71691)
                     /locus_tag="PH2017_26_ELK_O_A_scaffold_10_prodigal-single_
                     65"
     CDS             complement(71392..71691)
                     /product="hypothetical protein"
                     /codon_start=1
                     /transl_table=11
                     /translation="MSIRKKDRSFEEMLREIHVEEVPVEYIDWIKVYLNDGTEVVFKQ
                     EDLSDIKSSNELLASKQLEQYLDRIVDFEVMMDSDLIKTRVTRFVGALLATHFNQ*"
     gene            complement(71735..72361)
                     /locus_tag="PH2017_26_ELK_O_A_scaffold_10_prodigal-single_
                     66"
     CDS             complement(71735..72361)
                     /product="Uncharacterized protein {ECO:0000313|EMBL
                     :KKM13387.1};  TaxID=412755 species="unclassified
                     sequences; metagenomes; ecological metagenomes.;"
                     source="marine sediment metagenome.;""
                     /codon_start=1
                     /transl_table=11
                     /translation="MAQFIKHVGVNGQGKKCVVVFRELPGDPDSALIIPTDALPQLYH
                     DDLIKAIEHPNCQDLMDPSDYLFRQVFNDGTNMLNTLHVKGWMVKVPTKSVAMTPKPG
                     VVINLVDLNRELKQITNAQTAAGTRSSDIANNAPSSPPGVITDEVLASKYRAQANQFE
                     LEARRLREEAEKLDPKGAAVVAPVSPTQLPTSTVTKRGRGRPAKVQAV*"
                     /db_xref="A0A0F9HDV5_9ZZZZ"
     gene            complement(72379..72654)
                     /locus_tag="PH2017_26_ELK_O_A_scaffold_10_prodigal-single_
                     67"
     CDS             complement(72379..72654)
                     /product="hypothetical protein"
                     /codon_start=1
                     /transl_table=11
                     /translation="MENVQTEQQEQPQAQPVGFTLQDMKILAGAVELASQRGGFRAAE
                     MEIIGATYNRLAQFLKANEQAVAEAQAQADAAAEGQAPEVTADAAAE*"
     gene            complement(72738..73595)
                     /locus_tag="PH2017_26_ELK_O_A_scaffold_10_prodigal-single_
                     68"
     CDS             complement(72738..73595)
                     /product="hypothetical protein"
                     /codon_start=1
                     /transl_table=11
                     /translation="MPNLEYAEVNWELNAHCKFQCAYCDSGYRNGGLDHSVEQYLTVV
                     EKLQNSRYQHHDKILWKLSGGEPLHFPHLAAVLKKIKERNCVVRLDTSGDDTWFSYYA
                     IAGLIDQIKLTYHSWQNDDVFDFILEQCQEKNTAVSIVVPLEPGYIFEARSKVQHFVD
                     MGYTCNEKLLQGRSGELYPGYSRIDLNRIHGLPDDHEFEVSVPVYQDLSIADDSNPIY
                     TGSPCYAGVDWLHINPKGFVSYSQCGGRNEHYNVFDPAWTAPCQPFACTVNQCRSEQD
                     RRKIRIIPG*"
     gene            complement(73665..74888)
                     /locus_tag="PH2017_26_ELK_O_A_scaffold_10_prodigal-single_
                     69"
     CDS             complement(73665..74888)
                     /product="Putative HNH endonuclease n=1 Tax=Escherichia
                     phage PBECO 4 RepID=L7TIF8_9VIRU"
                     /codon_start=1
                     /transl_table=11
                     /translation="MSKMPAKDRLIKSRVSMLLKYPFWGPLAARLKLEEVEWCKTIAT
                     DGRKFYYNSNFVQKCSDGELIFGFAHELGHIIFEHMTRRGSRDPQVWNMAGDFVINNM
                     LIRENVGTRITAVEILADRKYEGKTADEVYDDLMANATVIKMPFDDHLDMDGEGEGEE
                     GAEGDGDGNKDGKGKGKPKFKKLSEEEKKALRDEWREATIQAAKNAGAGNCPADIERL
                     VKDITAPVMDLKDLLRIQFSGSVKSDYTWMRPNRKAWHTGAVMPGQLPGEELDIVVAL
                     DASGSICDRMLSDFLGMVQGSLDQFTSYKVRVVTFDTDVYNEDVFTGDDGRSMGEYNI
                     QGGGGTSFECVWQWMKDNDIQPHQLVMFTDGYPFGSWGDPDYCDTLFVVHGSNTITAP
                     FGITANYVPPGRSKH*"
                     /db_xref="UniRef100_L7TIF8"
                     /db_xref="A0A0F9MNR7_9ZZZZ"
                     /db_xref="dpi:BN4_20101"
                     /db_xref="L7TIF8_9VIRU"
     gene            complement(74927..75250)
                     /locus_tag="PH2017_26_ELK_O_A_scaffold_10_prodigal-single_
                     70"
     CDS             complement(74927..75250)
                     /product="hypothetical protein"
                     /codon_start=1
                     /transl_table=11
                     /translation="MIRSGSIAEMLYGPGYKEIWTDQPPTPSDVSEWLREQRKSWSVR
                     ILDRATTINEVTKWAREQGLKRLDWDFIPKQKIWFRSPEVAMIWDLTCSKKTTEKPLD
                     EEPKS*"
     gene            complement(75252..76349)
                     /locus_tag="PH2017_26_ELK_O_A_scaffold_10_prodigal-single_
                     71"
     CDS             complement(75252..76349)
                     /product="ATPase associated with various cellular
                     activities AAA_5 n=1 Tax=Arcobacter nitrofigilis (strain
                     ATCC 33309 / DSM 7299 / LMG 7604 / NCTC 12251 / CI)
                     RepID=D5V7V6_ARCNC"
                     /codon_start=1
                     /transl_table=11
                     /translation="MGSQVETRTVKISECKPILRRAVQKRRPVFVWGPPGVGKSDMVN
                     QVAGEWPNSAVVDLRMALMDPTDIKGVPYYSAGDNTMKWATPSELPTAEFAAQHDVVF
                     LFLDELNSAPPAVQAAAYQLILNRKVGQYTLPDNVVMIAAGNRMGDKGVTYRMPSPLA
                     NRFMHLEIRVDFEDWEQWAIMHEIHPHVVGFLKQFKGDLYNFDPTQHDRAFSTPRTWS
                     FVSDMLDDDMPDSANTDMVAGLVGEGMAIKFMAHRKHAADLPDPSDVLSGKVTTFKSK
                     EVSAAYALVTSLSYELRTRYEAGKREGKLDEFNKNADNWLGFMMANFEPEMVIMGAHT
                     VLKSYKVVFDRKKMTNFPEFFKRYANLLTDE*"
                     /db_xref="UniRef100_D5V7V6"
                     /db_xref="A0A0F9JSQ9_9ZZZZ"
                     /db_xref="ant:Arnit_3079"
                     /db_xref="D5V7V6_ARCNC"
     gene            complement(76435..76704)
                     /locus_tag="PH2017_26_ELK_O_A_scaffold_10_prodigal-single_
                     72"
     CDS             complement(76435..76704)
                     /product="hypothetical protein"
                     /codon_start=1
                     /transl_table=11
                     /translation="MSNVTAQAVEAAVESVIAGETFTHVGYAVSKSGKGAIRYTNDKR
                     RTRTLVRAGCTSVKFIELPAPMTKEAIDASEFIAQVMPAQEQAVA*"
     gene            complement(76773..77171)
                     /locus_tag="PH2017_26_ELK_O_A_scaffold_10_prodigal-single_
                     73"
     CDS             complement(76773..77171)
                     /product="hypothetical protein"
                     /codon_start=1
                     /transl_table=11
                     /translation="MKKVVLGLVAFGAISVAQAQTVQLPTDSGKVWLPMAFNECQRQV
                     NDFQKFGRTIAGTSNVSQRVGSTTRIKYSPLLIQDSVVRFTCVENGQNGSGMHASKRT
                     ISDIITEVENRARQNSTSTMSTARALGLGE*"
     gene            77554..78252
                     /locus_tag="PH2017_26_ELK_O_A_scaffold_10_prodigal-single_
                     74"
     CDS             77554..78252
                     /product="hypothetical protein"
                     /codon_start=1
                     /transl_table=11
                     /translation="MAINPRSILNTAFVTGGTKIFADFRANETTRTPKRYNKLTTTQN
                     GSIPWNSTPCFSLIAHALIFTEDNSATSSLSKTQPVLDSTIYFFRKTDMAFMGFSSYS
                     RHAGSDSNSGLWGLANIDDTQLSVSRWAAVANPQGMPTNVTTTPTIQSINLQISTGPV
                     GNPTPSTRGSILQTAPAEISYQEVVTGGRQFVQIGLIVAGTGGADSFFLESNSNLVKY
                     IGTLGSVTKIYNRY*"
     gene            complement(78255..78638)
                     /locus_tag="PH2017_26_ELK_O_A_scaffold_10_prodigal-single_
                     75"
     CDS             complement(78255..78638)
                     /product="hypothetical protein"
                     /codon_start=1
                     /transl_table=11
                     /translation="MSKELATKITEYLAQYPIPHIWENTKVTEYTVFKNYQPGKQKGL
                     RLTTFGWELMKPHFRYWSYQCPPGWSPNPGHLIGLEQHLDWPYYHGAGYMRIFGEQDA
                     MEIRLVNDDIILWLNGLSRRAQGKG*"
     gene            complement(78607..78918)
                     /locus_tag="PH2017_26_ELK_O_A_scaffold_10_prodigal-single_
                     76"
     CDS             complement(78607..78918)
                     /product="Uncharacterized protein n=1 Tax=Azospirillum
                     brasilense Sp245 RepID=G8AVQ4_AZOBR"
                     /codon_start=1
                     /transl_table=11
                     /translation="MSRPKPNILLTHTDPRTYKSEEVLSADAIYAVFYKDKPINLRTL
                     NSLISYPGPKYKKVSFSNPGHAFNLADKLNKLFKCTDFSVVELKQGRKINEQGTSYKD
                     N*"
                     /db_xref="UniRef100_G8AVQ4"
                     /db_xref="A0A0F9MMX4_9ZZZZ"
                     /db_xref="abs:AZOBR_p270209"
                     /db_xref="G8AVQ4_AZOBR"
     gene            complement(78959..79312)
                     /locus_tag="PH2017_26_ELK_O_A_scaffold_10_prodigal-single_
                     77"
     CDS             complement(78959..79312)
                     /product="hypothetical protein"
                     /codon_start=1
                     /transl_table=11
                     /translation="MLNNIQNGWRPLITKVGIVSLLAFAIAFFTWPANAEVFKLDSQW
                     TCGKTEELAAGLKAAGEDIIAAGSIDGVVMFSLWANSKTRTFTAVGTPVADPKTSCII
                     IHGDKLSILAPKTTV*"
     gene            complement(79339..80193)
                     /locus_tag="PH2017_26_ELK_O_A_scaffold_10_prodigal-single_
                     78"
     CDS             complement(79339..80193)
                     /product="RnaseH n=1 Tax=Enterobacteria phage vB_KleM-RaK2
                     RepID=H6X3R5_9CAUD"
                     /codon_start=1
                     /transl_table=11
                     /translation="MSYLIVDAANLFFRARHVIRTGDPEERVAMSYHIILASVLRQWR
                     DRQGKHVVFCFEGRSWRKDVYKPYKANRAEGRAQQTPKEAEEEKLFWESFDKFYEYIS
                     TKTNVTVLKNPVCEADDFIARWIQLHKDDNHIIVSSDTDFEQLIAPNVQLFNGITGVL
                     TTHEGYFDEKGKPVKDKKTKEVKPAPEPEWLLFEKCMRGDTSDNVFSAYPGVRTKGTK
                     NKVGLQEAFADRNNKGFMWNNLMLQRWTDHEGVEHLVRDDYERNRAIIDLTAQQSICR
                     TSLYEVLW*"
                     /db_xref="UniRef100_H6X3R5"
                     /db_xref="H6X3R5_9CAUD"
     gene            complement(80225..80941)
                     /locus_tag="PH2017_26_ELK_O_A_scaffold_10_prodigal-single_
                     79"
     CDS             complement(80225..80941)
                     /product="hypothetical protein"
                     /codon_start=1
                     /transl_table=11
                     /translation="MKVASVNLDRRSKLPLETRLAHNKLEASMHKKCIQLSQPDEEMH
                     NAFAELKKNPIFKEPQESIQVIPGGVVGDKHFEPNFIQQDGDLFYEVSFYNQISILGK
                     ERYNELNKTYNKNIPAGSFGENIQTEGLHSIESLSQGTILQFGDNAQIKITHLRTFCY
                     KFANVIFSTVDEYFHWKKTSGGVITRLGVLGQVVAEGSIYPNDQISIVYTPPVLNRLG
                     YIQRPHRVASKTPCDPPTST*"
     gene            complement(80938..81258)
                     /locus_tag="PH2017_26_ELK_O_A_scaffold_10_prodigal-single_
                     80"
     CDS             complement(80938..81258)
                     /product="hypothetical protein"
                     /codon_start=1
                     /transl_table=11
                     /translation="MFDFIKKFFKKKQTAKSMRNSPEPWVNVVQAHVDPNNPKQGYFE
                     LEWNPAFVQFLRNGGYYGSSPEEIVDAWFTDMCRNVSMDGDAATSFVADAGRMQTNNR
                     TRNQ*"
     gene            complement(81258..81452)
                     /locus_tag="PH2017_26_ELK_O_A_scaffold_10_prodigal-single_
                     81"
     CDS             complement(81258..81452)
                     /product="Putative uncharacterized protein n=1 Tax
                     =Psychrobacter cryohalolentis (strain K5)
                     RepID=Q1Q810_PSYCK"
                     /codon_start=1
                     /transl_table=11
                     /translation="MNDDHANLTNPCVGICVSDDSGMCIGCYRTQDERDYWYSESVEW
                     RDKILAEIPAREEKMFGGDN*"
                     /db_xref="UniRef100_Q1Q810"
                     /db_xref="pso:PSYCG_13030"
                     /db_xref="Q1Q810_PSYCK"
     gene            complement(81643..81990)
                     /locus_tag="PH2017_26_ELK_O_A_scaffold_10_prodigal-single_
                     82"
     CDS             complement(81643..81990)
                     /product="hypothetical protein"
                     /codon_start=1
                     /transl_table=11
                     /translation="MKAQTPAQGISLEQDFGDARVFNVECDCTSDDHSAKMWIEVQRD
                     KDIPDVEVSFYVTTWTPAWSAWGKRLIAVYDILFKGVHKQEHHMLLNKQSALNFAEAI
                     RSTVQELEENQTK*"
     gene            complement(82023..82883)
                     /locus_tag="PH2017_26_ELK_O_A_scaffold_10_prodigal-single_
                     83"
     CDS             complement(82023..82883)
                     /product="Queuosine biosynthesis radical SAM n=1 Tax
                     =Vibriophage phi-pp2 RepID=I6W7B7_BPKV4"
                     /codon_start=1
                     /transl_table=11
                     /translation="MNEFKVSEVFYSAQGEGRFIGVPSVFFRTFGCNFKCPGFGLPPG
                     EKTSEPDEIGKVVHLYKTFEELPLAQTGCDSYASWHPAFKHLSPYYTVDQAIEKMLEL
                     TPNHAWKQDNGNDVHLVITGGEPLLGWQQLYPDLLSENKMRDLENLTFETNGTQHLHE
                     DFKRFLMNDYHLRKDQITFSVSPKLSASGEKWSDAVKPEVVVEYQTRGYTYLKFVVDK
                     AADFEEVDAATAEYREAGFKGPVFVMPVGGTDAAYFANSKHIADIALEKGYRYSPRLH
                     VDIWSNGWGK*"
                     /db_xref="UniRef100_I6W7B7"
                     /db_xref="I6W7B7_BPKV4"
                     /db_xref="gsn:YC6258_01025"
     gene            complement(82876..83148)
                     /locus_tag="PH2017_26_ELK_O_A_scaffold_10_prodigal-single_
                     84"
     CDS             complement(82876..83148)
                     /product="Uncharacterized protein n=1 Tax=Methylobacillus
                     flagellatus (strain KT / ATCC 51484 / DSM 6875)
                     RepID=Q1GXP8_METFK"
                     /codon_start=1
                     /transl_table=11
                     /translation="VDSKLYEIMNILSEECAEVVQAVSKCNRFGLDNFKPGKPLTNAQ
                     HLEGEIGDLLAMVDLLKLKGVVTDAGLEAAKLAKIEKLKKWSNIYE*"
                     /db_xref="UniRef100_Q1GXP8"
                     /db_xref="mfa:Mfla_2726"
                     /db_xref="Q1GXP8_METFK"
     gene            complement(83138..83329)
                     /locus_tag="PH2017_26_ELK_O_A_scaffold_10_prodigal-single_
                     85"
     CDS             complement(83138..83329)
                     /product="hypothetical protein"
                     /codon_start=1
                     /transl_table=11
                     /translation="MKTREQIITSMCYTWRHDYGLRKDNFKELGSGLTEDEANALWKQ
                     MAQLFDNDIAPYMELKSGQ*"
     gene            complement(83326..83541)
                     /locus_tag="PH2017_26_ELK_O_A_scaffold_10_prodigal-single_
                     86"
     CDS             complement(83326..83541)
                     /product="hypothetical protein"
                     /codon_start=1
                     /transl_table=11
                     /translation="MKPIDPPETLCVWIVTSISASGSMTTHSPSSAGSSIFPGYYTSL
                     EDAQQEQMLLALKGTKAHVFQLDFPRP*"
     gene            complement(83545..84108)
                     /locus_tag="PH2017_26_ELK_O_A_scaffold_10_prodigal-single_
                     87"
     CDS             complement(83545..84108)
                     /product="hypothetical protein"
                     /codon_start=1
                     /transl_table=11
                     /translation="MIDMKQFFEAIGYRITEGSDYGWNCYGPNSHQLSAWNGVHGEGG
                     WSANIVFSTKSQKVYEVEVCDYTNDRAYRLINPDYVKKYNKESKARGVEGHAAWDDVD
                     YTDLETDEDFLEKLTAIVKGEPYDTRVSIPVDFTDEELLKYMTMAHERDMTFNAFIEE
                     ALRHAIDNAKASGLLRDEKTSEEYNEI*"
     gene            complement(84118..84972)
                     /locus_tag="PH2017_26_ELK_O_A_scaffold_10_prodigal-single_
                     88"
     CDS             complement(84118..84972)
                     /product="hypothetical protein n=1 Tax=Rhizobium sp.
                     2MFCol3.1 RepID=UPI00037E6ED4"
                     /codon_start=1
                     /transl_table=11
                     /translation="MKIKLVSDLHLEFSDINITNDDKCDVLILSGDIMVAQDLHDHIA
                     ADFSPYSNGALADLGRKMQRVARFRDFLKRCSFQFPHVVYVAGNHEFYHGKFFAGIDY
                     LREECARYPNIYFLECDTKTIDDVTFIGATLWTDMNKGDPLTMHAIEGLMNDFRIIRN
                     DKREYARMSARDVVDRHARTLKYFRSVLAEQHDRKFVVVGHHSPSFQSVHESYKHEQL
                     MNGGYHSDLSEFILDHPQIKLWTHGHTHHPFDYQIGETRIVCNPRGYESDGYSETTGW
                     NPNIVIEV*"
                     /db_xref="UniRef100_UPI00037E6ED4"
                     /db_xref="A0A0F9S4A4_9ZZZZ"
                     /db_xref="pnu:Pnuc_0863"
                     /db_xref="UPI00037E6ED4"
     gene            complement(84962..85249)
                     /locus_tag="PH2017_26_ELK_O_A_scaffold_10_prodigal-single_
                     89"
     CDS             complement(84962..85249)
                     /product="hypothetical protein"
                     /codon_start=1
                     /transl_table=11
                     /translation="MSKNDPWQNVVKAIQGIKGLDTDALDPKWILCYTDGTRNIAMEH
                     NHGTLDDVLQAFEDFCKGCGFVFDGFAIVDEDGIPVNGLNSIAKLESGDED*"
     gene            complement(85236..86033)
                     /locus_tag="PH2017_26_ELK_O_A_scaffold_10_prodigal-single_
                     90"
     CDS             complement(85236..86033)
                     /product="nucleotide sugar dehydrogenase (EC:1.1.1.22)"
                     /codon_start=1
                     /transl_table=11
                     /translation="MTKIIIQGAGIVGQSTELFLKKFVPNVQISFNDPYKEISPLASD
                     WTEADYVIVCVNTDLDESLVLPENNTKNVNDAINEALAKGFTGTMVVRSTLGMSAIKD
                     YMEQLGQHLLVWPEYIREATWQEDSVNPRFVVLGGEPAEAFADLLSAYQGPAFITDPM
                     EAMIAKLSTNTFLAMKVIFANQVEQMCKAVGADYSIVRVMLENEGRLGSSHWSVPGSD
                     GVAGFSGKCFPKDVKTFETALVKSGIHVDLIRAITDLNNEMRTNVKE*"
                     /db_xref="ttr:Tter_1130"
                     /db_xref="UniRef100_UPI0003A4444D"
                     /db_xref="A0A0G1HX12_9BACT"
                     /db_xref="UPI0003A4444D"
                     /db_xref="1.1.1.22"
     gene            complement(86035..86778)
                     /locus_tag="PH2017_26_ELK_O_A_scaffold_10_prodigal-single_
                     91"
     CDS             complement(86035..86778)
                     /product="hypothetical protein"
                     /codon_start=1
                     /transl_table=11
                     /translation="MSLANLIKLDNVPRLVEKYSGIGALPLALPKFELDDTKAFWRVW
                     YDEATIVERQHIDRGALGKDAPVMSFTQWEGLAMYEDSTLLAKAAWNTRISTALASSQ
                     PRFLQSIFENLPFVRIRSVRLWSANREVRAHYDGNMPPSLDGVLRFPTEIRIMLDDQN
                     PTETFWLTPVDKHDPQTQVPQVDKHYVKLPLDTNTFAWNNEDFLHGADYDPRYRKILV
                     VIKGWVDLERLELLLDQSINKYPEYIIKG*"
     gene            complement(86775..87092)
                     /locus_tag="PH2017_26_ELK_O_A_scaffold_10_prodigal-single_
                     92"
     CDS             complement(86775..87092)
                     /product="4Fe-4S ferredoxin, iron-sulfur binding n=1 Tax
                     =Candidatus Burkholderia kirkii UZHbot1 RepID=G4MJV2_9BURK"
                     /codon_start=1
                     /transl_table=11
                     /translation="MTFVVTESCIKCKYTDCVDVCPVDCFKEGPNFLVIDPDGCIDCA
                     VCVPECPADAIMPEHEVKDVFWVDLNARLAASWPTITKKKSPLPEAEEFKTVKDKRHL
                     LEE*"
                     /db_xref="UniRef100_G4MJV2"
                     /db_xref="A0A069P9G6_9BURK"
                     /db_xref="bxe:Bxe_A1051"
                     /db_xref="G4MJV2_9BURK"
     gene            complement(87093..87506)
                     /locus_tag="PH2017_26_ELK_O_A_scaffold_10_prodigal-single_
                     93"
     CDS             complement(87093..87506)
                     /product="hypothetical protein"
                     /codon_start=1
                     /transl_table=11
                     /translation="MRVGFSLGRCIRDIVNGTVDIDDVVVIVSGTRFTTQEQLDGIVS
                     EYMWRDNYLLGLDEAECHGVASVLFREGKIHQPRNFGTYRSQMPESCVWADLLPTGGH
                     EDPMVQEAWQAYRGMLGLTGNTPDNKEFIESNWKI*"
     gene            complement(87516..87956)
                     /locus_tag="PH2017_26_ELK_O_A_scaffold_10_prodigal-single_
                     94"
     CDS             complement(87516..87956)
                     /product="hypothetical protein"
                     /codon_start=1
                     /transl_table=11
                     /translation="MDEDSNNKVDTVADITPVEFKWDETNLTVGVVAQEIGTIDLSDY
                     SIGSSANTVSIASNSWTNGNSFSFGSSDAFNAGTTEYGKTTIKTAKSTIDIDELADMM
                     ETVKKRLLILTPNFEMHEKYPMLKELYDEYRALEALLSGPDNQQ*"
     gene            complement(87961..88680)
                     /locus_tag="PH2017_26_ELK_O_A_scaffold_10_prodigal-single_
                     95"
     CDS             complement(87961..88680)
                     /product="GTP cyclohydrolase I (EC:3.5.4.16)"
                     /codon_start=1
                     /transl_table=11
                     /translation="LTQLHYKEEDGRPLSQVIRDRLKQDNKRFWAGDNISEYISDAEK
                     DTLIAEATQAFEQVLDTLLIDRESDPNSKGTAKRLAKMYYNEIMAGRYDPAPDATAFP
                     NDSADRYEGMLVVRSELRSMCSHHHQPVSGVAYIGILAAEKLIGLSKYTRIAQWCARR
                     GTLQEELCNDIAREIQKATGAENLGVYIQAVHGCCENRGIMAHSSLTQTTVLKGSFKD
                     DPGTKKEFFDNIKMQQEFAPR*"
                     /db_xref="pseu:Pse7367_3566"
                     /db_xref="UniRef100_I4Z4Z8"
                     /db_xref="I4Z4Z8_9BURK"
                     /db_xref="3.5.4.16"
     gene            complement(88736..89020)
                     /locus_tag="PH2017_26_ELK_O_A_scaffold_10_prodigal-single_
                     96"
     CDS             complement(88736..89020)
                     /product="hypothetical protein"
                     /codon_start=1
                     /transl_table=11
                     /translation="MPAQTKDKIYSAKTAATVYRLKDIRRWLIDNCKNRWSATDYKGD
                     PFNWRKLGKITEWKEQHSIELDITIMVHFKKPEDLMLYLLTWPSDVLLNS*"
     gene            complement(88998..89246)
                     /locus_tag="PH2017_26_ELK_O_A_scaffold_10_prodigal-single_
                     97"
     CDS             complement(88998..89246)
                     /product="Glutaredoxin n=1 Tax=Pseudoalteromonas citrea
                     NCIMB 1889 RepID=U1KQU9_9GAMM"
                     /codon_start=1
                     /transl_table=11
                     /translation="MTSIVVYSKDHCPYCDQAKAWLNSKGFAFTEHKIGYNGFTRENL
                     LEAVPTARTVPQIIIDGTLVGGWDNLRASEFYARANQG*"
                     /db_xref="UniRef100_U1KQU9"
                     /db_xref="A0A0F7KQ19_9SPHN"
                     /db_xref="man:A11S_1579"
                     /db_xref="U1KQU9_9GAMM"
     gene            complement(89243..89407)
                     /locus_tag="PH2017_26_ELK_O_A_scaffold_10_prodigal-single_
                     98"
     CDS             complement(89243..89407)
                     /product="Uncharacterized protein n=1 Tax=Methylophilales
                     bacterium HTCC2181 RepID=A0P6V8_9PROT"
                     /codon_start=1
                     /transl_table=11
                     /translation="MQVRVKENPEEFGRCGCGRSPTGKCIGWHGLTEEQYQAALKKYE
                     EELFEDGAGI*"
                     /db_xref="UniRef100_A0P6V8"
                     /db_xref="A0P6V8_9PROT"
     gene            complement(89409..89837)
                     /locus_tag="PH2017_26_ELK_O_A_scaffold_10_prodigal-single_
                     99"
     CDS             complement(89409..89837)
                     /product="Sugar ABC transporter substrate-binding protein
                     n=1 Tax=Ralstonia sp. AU12-08 RepID=S9SXN1_9RALS"
                     /codon_start=1
                     /transl_table=11
                     /translation="MKINELENSITDAWFKSGSFETFKKPAQEKYEVAQQAGTVQTLE
                     GPVQYEAGHYIMTGPKGEQYPITPEKFHSLKDDLGNGIATPKKIPKIAKLADHDGVIH
                     TSWGDLTYTAGNDYIVRHGAGDYGAVKKDIFAQTYDTSKA*"
                     /db_xref="UniRef100_S9SXN1"
                     /db_xref="S9SXN1_9RALS"
     gene            complement(89824..90255)
                     /locus_tag="PH2017_26_ELK_O_A_scaffold_10_prodigal-single_
                     100"
     CDS             complement(89824..90255)
                     /product="Cytidylyltransferase n=1 Tax=Polaribacter sp.
                     MED152 RepID=A2U021_9FLAO"
                     /codon_start=1
                     /transl_table=11
                     /translation="MKIGFTCSTFDLLHAGHVSMLQEAKTQCDYLICGLQNDPTLDRP
                     TKNAPVQSIVERQMQLKGSRYVDEVWVYNTEKDLEDLLLTLPIDVRILGVEYEGKEFT
                     GREICHKRGIELYFNGRDHSFSSSSLRKRVFEAEREKHENK*"
                     /db_xref="UniRef100_A2U021"
                     /db_xref="pom:MED152_05745"
                     /db_xref="A2U021_9FLAO"
     gene            complement(90255..90596)
                     /locus_tag="PH2017_26_ELK_O_A_scaffold_10_prodigal-single_
                     101"
     CDS             complement(90255..90596)
                     /product="hypothetical protein n=1 Tax=gamma
                     proteobacterium SCGC AAA076-F14 RepID=UPI000382555D"
                     /codon_start=1
                     /transl_table=11
                     /translation="MTTLKNFDVGGEVIKDNETYVLKDNKTLKNLVLSSTKLYKGKST
                     RGHRHAGQEEVYFFIQGHGKMIVGDEDSEPFAVGPGSIVLIPDGAFHRVINDGDSNLV
                     FNCVFDGKRNH*"
                     /db_xref="UniRef100_UPI000382555D"
     gene            complement(90593..91588)
                     /locus_tag="PH2017_26_ELK_O_A_scaffold_10_prodigal-single_
                     102"
     CDS             complement(90593..91588)
                     /product="Putative uncharacterized protein n=1 Tax
                     =uncultured bacterium RepID=C6G4C8_9BACT"
                     /codon_start=1
                     /transl_table=11
                     /translation="MTDKWVAITGCNGYIGGQTALRFKELGYKVLGVDRNTTAPWIAE
                     SLDQVISGDFNNPIFINSFIDKNPVALIHIAGSSLVGPSMLDPGPYYVNNVGNTAKLL
                     GSLAKRGWKKTVVFSSSAAVYGEPKTNMVAENSPTTPISPYGQSKLMAEQVLRDCAKA
                     HGFKTVALRYFNACGADSKVRHGQLKAATHVIARIMETIVNKGVFTLNGTDYATHDGT
                     CVRDYLHVEDIAEAHYLATKYCETVDKGTSVELNLGTGKGVSIRDIINSVERITGRMV
                     LVHNGPARSGDPATLVAYADKAKKTMGWKPEKSGIDNIVRTAWAWYNSAEYKGRA*"
                     /db_xref="UniRef100_C6G4C8"
                     /db_xref="cts:Ctha_0049"
                     /db_xref="88068235"
                     /db_xref="C6G4C8_9BACT"
     gene            complement(91585..92796)
                     /locus_tag="PH2017_26_ELK_O_A_scaffold_10_prodigal-single_
                     103"
     CDS             complement(91585..92796)
                     /product="hypothetical protein"
                     /codon_start=1
                     /transl_table=11
                     /translation="MRKLFYMGLEPYEGRYTLQLQQWNEAVFKRRGIDYVVVPGSTID
                     NTKAISVGQVLDAHGRSYFGMSQMMNLVQMMRSGEVTGQDVVYFEDMFQPGIESLPYI
                     MDQIPPEQRPRIFVRCLAQAIDPDDFVHVWGMSKWMSTYEQMVNCFATGVLATNEEMV
                     AHMRIANWTAPIYNISGLAFGKEEVLSRVNNQVKPWSERANRVVFAARFDQEKQPDFY
                     MDLIEAWHRNNMPQIEFAVLSGGPLRSNNPKYLERAAQLEERGMLRIYKDLQKNEYYN
                     IVNDSKVLFNCALQDWVSNTVSEADTLGCNVLYPAYRSFPETFANDHTRMYVPWSQQD
                     AFDKLTALLAAPHPGQGKISDWNNGTIDRIIDIMETAGTVAEGGMTCKATQWDRAGNR
                     YRDHVAGAKYK*"
     gene            complement(92877..93344)
                     /locus_tag="PH2017_26_ELK_O_A_scaffold_10_prodigal-single_
                     104"
     CDS             complement(92877..93344)
                     /product="hypothetical protein"
                     /codon_start=1
                     /transl_table=11
                     /translation="MDASNNTLNNHVKFNDRGNRDNRGPREQRGNYNNQYQPRRAGLN
                     INHIKFDLLKISELYDGVLTAELGHLPLDLYNQYLTDLCKSGMIFSYSIDTPELRTHE
                     ASGDRSFTYTVNIQSGRDRASKALKIHVGLYKSAWCQETVHSADGLCCMPNRL*"
     gene            complement(93319..93690)
                     /locus_tag="PH2017_26_ELK_O_A_scaffold_10_prodigal-single_
                     105"
     CDS             complement(93319..93690)
                     /product="Uncharacterized protein n=1 Tax=Methylobacterium
                     extorquens (strain PA1) RepID=A9VWK9_METEP"
                     /codon_start=1
                     /transl_table=11
                     /translation="MSQDMIWVTFRKEGIHRYPAAGHDPKLASGDEYDVSFLQYPHRH
                     MFHFKVYLEVFHDDRDVEFIQFKRWLENLYNKGTLELDYKSCEMMADDLYKEISSKYT
                     DRKIWIEVSEDGENGCLKQYA*"
                     /db_xref="UniRef100_A9VWK9"
                     /db_xref="mex:Mext_0158"
                     /db_xref="A9VWK9_METEP"
     gene            complement(93699..93893)
                     /locus_tag="PH2017_26_ELK_O_A_scaffold_10_prodigal-single_
                     106"
     CDS             complement(93699..93893)
                     /product="hypothetical protein"
                     /codon_start=1
                     /transl_table=11
                     /translation="MSEEEVKVGNFSKTAKKPTPTKAVAEEAPITVEELNAKLDAVLK
                     HLQAIDWKMWVYLKANNYID*"
     gene            complement(93903..94421)
                     /locus_tag="PH2017_26_ELK_O_A_scaffold_10_prodigal-single_
                     107"
     CDS             complement(93903..94421)
                     /product="hypothetical protein"
                     /codon_start=1
                     /transl_table=11
                     /translation="MTIERVAPDFFTGVEVENSPAKGMRTLFVVGIQPVDTIVANVLN
                     SKSQHVYIGANMSLHNLANDDHDGWREWDNMIEGVLDSGAVDYVTVDFTSAQVEGFLE
                     SRASEDNRVIPMISVKLPYTRLLNYNTTIKIDDKGFNATNPGVWCHSLHDLMNRETFT
                     PWHAYRGDNPVN*"
     gene            complement(94411..95979)
                     /locus_tag="PH2017_26_ELK_O_A_scaffold_10_prodigal-single_
                     108"
     CDS             complement(94411..95979)
                     /product="Uncharacterized protein n=1 Tax=Azospirillum sp.
                     (strain B510) RepID=D3P6D0_AZOS1"
                     /codon_start=1
                     /transl_table=11
                     /translation="MSIDLTKKAMEGNYAFYLPAISGFYTKTLGKIASDPNFLPPGRV
                     PAKFEKGIEGTNFLDPENSYYHYGVALYSAGHADRNLTRCDDKEPMIHKRDRNKTIIV
                     GDSSGFQLATGVIKMDWANIKGAEGDKFREEILRYLEHTSDWSMTLDVPAFAAVPPLS
                     AKTGLTKFEDTLDISVHNLHYFMKHRVPGATKFLNVISGSTPDNSKLWYDTIKHFSKK
                     SSVVEMGYTEDRTLEGWAFAGINMKHMPSVLNRMLDLIEDGLIADKDWIHFLGIGRLK
                     WACYLTSIKRQLQRHYNPNINISFDAASPFVAAGGYALSYNYNYFTPNKLTYSMSKSV
                     DNKALKNSKLEMPHQGPIMERLTAGDICYLGPNDANKNGKIGKTSWDTISYLFVMAHN
                     VYNHIQAVQETLRLADIEYARNPNVDYRDATGYGKKAPNLSEFIPNDILYFNNFVEVL
                     FDPATGIDTARQMIVDNTTFLNSISFGGVEAARKAKSNDIFDTAESVPDDDDMAGLDD
                     ENLTALEQELDHDD*"
                     /db_xref="UniRef100_D3P6D0"
                     /db_xref="A0A0F9FG06_9ZZZZ"
                     /db_xref="azl:AZL_d03830"
                     /db_xref="D3P6D0_AZOS1"
     gene            complement(95976..96695)
                     /locus_tag="PH2017_26_ELK_O_A_scaffold_10_prodigal-single_
                     109"
     CDS             complement(95976..96695)
                     /product="hypothetical protein"
                     /codon_start=1
                     /transl_table=11
                     /translation="MLKDIVLDVAKNIASLGTFDEILVEQDTDTTKFTAYPEDSSITV
                     LANSKAKVDELPEACGMLNLGFLVGLSGLYRSEDSKVATGTNNKSEIDRLAFSGVDGN
                     KDEYRLTPTNLMKTKTRSFKGTTWDVVVKPAANKISELSQRAGLYASIDPNLVASTDN
                     GKLIFTFGGAAGGGHSGKFVFADTTQTLKRPVTLPIQSLLLALKTASQGTPVISISEK
                     VAKIEFDSGVIAYEYLVIAQQ*"
     gene            complement(96756..99407)
                     /locus_tag="PH2017_26_ELK_O_A_scaffold_10_prodigal-single_
                     110"
     CDS             complement(96756..99407)
                     /product="DNA polymerase {ECO:0000256|RuleBase:RU000442};
                     EC=2.7.7.7 {ECO:0000256|RuleBase:RU000442};; 
                     TaxID=1141136 species="Viruses; dsDNA viruses, no RNA
                     stage; Caudovirales; Myoviridae.;" source="Cronobacter
                     phage vB_CsaM_GAP32.;""
                     /codon_start=1
                     /transl_table=11
                     /translation="MFIDAYHDKKKEIIHVAERVDGKRVLREYPAKYVLYYPDNKGKF
                     VNIAGDRVSRVILGNAAAFDKERRIYSNRKLCESDDYKPLNRCLEEQYGGQEAPDLHV
                     AFFDIEVAYDRVKGFAPPEDPFNYITAITTYLMWMDVNITLCLKPEAMSQEVAQEICA
                     KFDNTILCSTEKEMLDMWLELIADADVLSGWNSEGFDIPYTTNRIIRVLGKDQTRRIC
                     LWDQYPKRREFEKYGKTLETYDPIGRVHLDYLELYRKYNYHELPSYRLDYVGEIELGE
                     NKIHYEGTLDQLYNNDFEKFIAYNRQDVFLLKKLDDKLKFIELTNLISHANTVTLRGT
                     LGAVAVTDQAVINEAHRLGMVVPDRPRRSEDSKDNAAAGAYVAVPKQGMHEWIGSMDI
                     NSLYPSLIRALNMSPETIVGQVRQTRTLAGIQDFIDRGEGIAEFWEGKFACFEYDSVM
                     AREIGQTEIIDWADGTSTQMSSAQVYDYVFHGGQPLMISGNGTIFKYDTKGVIPGLLE
                     RWYAERKELQKKAKEAYGTDMYDFWDKRQLVKKINLNSAYGALLNAGSRFFDQRLGQS
                     TTLCGRLVAKHMASQVNDCLTGDYEHMGKSIIYGDTDSVYFSAVPVFKSQIESGEIDW
                     SVDKIIELYDAISDQVNGTFPAFMNRAFNAPASQGEIIKAGREVVASKGIYMTKKRYA
                     VLIVDKEGKRKDINGSKGELKAMGLDMKRADTPEFMQRFLEEALTMTLEGATMETVMA
                     RVKQFREEFKSRPGWEKGTPKRVNNLTKHTDVYKKTGKCGVGHAMAAINWNRIKEAYG
                     DKRSMDITDGQKAIVCKLKNNPLQINSIAYPIDEMNLPDWFKQLPFDHGAMEEKIIDS
                     KIENLLGVLRWDLNLSKDRGFVDDLFS*"
                     /db_xref="K4F7H5_9CAUD"
                     /db_xref="UniRef100_K4F7H5"
                     /db_xref="nat:NJ7G_3144"
                     /db_xref="2.7.7.7"
     gene            complement(99425..99820)
                     /locus_tag="PH2017_26_ELK_O_A_scaffold_10_prodigal-single_
                     111"
     CDS             complement(99425..99820)
                     /product="hypothetical protein"
                     /codon_start=1
                     /transl_table=11
                     /translation="MTEETKKQEVMDALHESGRAFAKAADEWQQIANSYYSGLEPEEQ
                     LWAFCAVVEKLSKGELDEGRSYRGILYDTFGWGPEAYGAAQHAGFLGLHNSIYRFEDL
                     EHVFKNTLKELEIEVEEEKLRDALAKHFY*"
     gene            complement(99835..100056)
                     /locus_tag="PH2017_26_ELK_O_A_scaffold_10_prodigal-single_
                     112"
     CDS             complement(99835..100056)
                     /product="hypothetical protein"
                     /codon_start=1
                     /transl_table=11
                     /translation="MYQEFSWRNAKHDPMIVEVMHHGQVIMHFFIGEAMEGAGRKRVM
                     AHVRECDHSPWLKEWRELAEVEMLDKFKE*"
     gene            complement(100057..100332)
                     /locus_tag="PH2017_26_ELK_O_A_scaffold_10_prodigal-single_
                     113"
     CDS             complement(100057..100332)
                     /product="hypothetical protein"
                     /codon_start=1
                     /transl_table=11
                     /translation="MKKTATQVLEEQYADQAAQILREEIDNEILFDMLTHVGWTRVEL
                     SRLTRTDNRDMNTWMHAECKKHWHRRGKVWMFECREEAALFKLTWSN*"
     gene            complement(100329..100574)
                     /locus_tag="PH2017_26_ELK_O_A_scaffold_10_prodigal-single_
                     114"
     CDS             complement(100329..100574)
                     /product="hypothetical protein"
                     /codon_start=1
                     /transl_table=11
                     /translation="MEYFWSDGGNNSPYFSYRIRVPKCTTEMYEWCDAFDDEGAYFRR
                     WHVEWRDTHKPRDYEVVQFEWREAANMFLLTWGGEVL*"
     gene            complement(100574..100825)
                     /locus_tag="PH2017_26_ELK_O_A_scaffold_10_prodigal-single_
                     115"
     CDS             complement(100574..100825)
                     /product="hypothetical protein"
                     /codon_start=1
                     /transl_table=11
                     /translation="MFDRGPQGPRGVQGPAGVSVGAGYVARKIETSPWKSWYAWRPIK
                     LHGEWVWFEWVFRRCINTYVDMDNWKRYEYGNIFDVLSE*"
     gene            complement(100833..101075)
                     /locus_tag="PH2017_26_ELK_O_A_scaffold_10_prodigal-single_
                     116"
     CDS             complement(100833..101075)
                     /product="hypothetical protein"
                     /codon_start=1
                     /transl_table=11
                     /translation="MTVPEDHNYRVRVKLPWFDFLSDLSVEQHANDVRQMREWLDELV
                     EWQPNMYSIRFFSQGASANVWFKEKEHAMLFKLGWA*"
     gene            complement(101078..101221)
                     /locus_tag="PH2017_26_ELK_O_A_scaffold_10_prodigal-single_
                     117"
     CDS             complement(101078..101221)
                     /product="Uncharacterized protein n=1 Tax=Lysinibacillus
                     sphaericus OT4b.31 RepID=R7ZEH6_LYSSH"
                     /codon_start=1
                     /transl_table=11
                     /translation="MPCDDNCKKEYSEEYDAYFCGTCNKWLEDPCDDPECEYCPNRPA
                     TPQ*"
                     /db_xref="UniRef100_R7ZEH6"
                     /db_xref="R7ZEH6_LYSSH"
                     /db_xref="cth:Cthe_3339"
     gene            complement(101260..101625)
                     /locus_tag="PH2017_26_ELK_O_A_scaffold_10_prodigal-single_
                     118"
     CDS             complement(101260..101625)
                     /product="Uncharacterized protein n=1 Tax=Methylotenera
                     mobilis (strain JLW8 / ATCC BAA-1282 / DSM 17540)
                     RepID=C6WX16_METML"
                     /codon_start=1
                     /transl_table=11
                     /translation="MNETLILIALLFTKHFVVDFPLQHRYQYSNKGTYGHPGGILHAG
                     LHGAGTYFCFVWFAPVAAIYLALIDMFLHYHIDWAKMNLNAKMGWGPNTHEQFWWLLG
                     LDQFLHAMTYVGLVALVTV*"
                     /db_xref="UniRef100_C6WX16"
                     /db_xref="mmb:Mmol_1561"
                     /db_xref="C6WX16_METML"
     gene            complement(101628..101984)
                     /locus_tag="PH2017_26_ELK_O_A_scaffold_10_prodigal-single_
                     119"
     CDS             complement(101628..101984)
                     /product="hypothetical protein"
                     /codon_start=1
                     /transl_table=11
                     /translation="MSKFEIKSLYTLPNGIHLPCGLNFRDKLWWRFMPGVVINVKWPD
                     GWVVLHESPDGSMVSTKSADPNDHYRPWMEKNVGRQKWDWDWGMANNDVSDNRLTIKI
                     RKKHQECAIIAKLMWS*"
     gene            complement(101981..102235)
                     /locus_tag="PH2017_26_ELK_O_A_scaffold_10_prodigal-single_
                     120"
     CDS             complement(101981..102235)
                     /product="hypothetical protein"
                     /codon_start=1
                     /transl_table=11
                     /translation="MTVYYKTNEAWPGINFPVLHRVVYAKTVDNVQAQYQRSYKDHLV
                     DTWLEANCRHPYYHSPGYLKEKFIQFECDEDAAMFALSCV*"
     gene            complement(102232..102444)
                     /locus_tag="PH2017_26_ELK_O_A_scaffold_10_prodigal-single_
                     121"
     CDS             complement(102232..102444)
                     /product="hypothetical protein"
                     /codon_start=1
                     /transl_table=11
                     /translation="MFIHTYDEYWNQGHAVAAFSIPSIDQICEMKSWCRESYGEPGDR
                     WQDHIIHGEVLFDDRQDLALFVLRWS*"
     gene            complement(102444..102701)
                     /locus_tag="PH2017_26_ELK_O_A_scaffold_10_prodigal-single_
                     122"
     CDS             complement(102444..102701)
                     /product="hypothetical protein"
                     /codon_start=1
                     /transl_table=11
                     /translation="MTHLVRDEGRIHGARYYTIKPEFDWWLPGGLSNNTWRDMIEWCV
                     ETFGPSAETGVWQPGARWYANNAKFWFREEEDAVMFVLGWS*"
     gene            complement(102698..103141)
                     /locus_tag="PH2017_26_ELK_O_A_scaffold_10_prodigal-single_
                     123"
     CDS             complement(102698..103141)
                     /product="hypothetical protein"
                     /codon_start=1
                     /transl_table=11
                     /translation="MNTAYFTDEELINYTIKFSNDPEKIRLATAMERIRGAIWDDLVD
                     VGIDETYCTFTSEWGSEMHVGRYISHLREEIEIRDEELHQLREEVAELKTRSIMDFIQ
                     EVKQELKTAEYLVKQAQDARDQEHKARRNAERELEMWDVLTNGKK*"
     gene            complement(103141..103575)
                     /locus_tag="PH2017_26_ELK_O_A_scaffold_10_prodigal-single_
                     124"
     CDS             complement(103141..103575)
                     /product="hypothetical protein"
                     /codon_start=1
                     /transl_table=11
                     /translation="MTLIGIIKSKYRTWQENRFLTRHHCRNLAEYNRRYDPDYSPRAS
                     QISNYYHGYQHVHCFENRENFVYNRIYDYGPGGYRDGFHEICDWCEEHLRGKWRYDML
                     RVMKAPSTANKWAVNELGGGDHWFFAFQDSEDYFMFKLQWGQ*"
     gene            complement(103547..103822)
                     /locus_tag="PH2017_26_ELK_O_A_scaffold_10_prodigal-single_
                     125"
     CDS             complement(103547..103822)
                     /product="hypothetical protein"
                     /codon_start=1
                     /transl_table=11
                     /translation="MSYNGAVKFLPDNWSPMEYSIIADGADCYPWREVYAWWPVKTVY
                     GERVWREKIFKRKVWVVWGTGFHMEPHVQYATAFDLITYDPDRYYKI*"
     gene            complement(103819..104013)
                     /locus_tag="PH2017_26_ELK_O_A_scaffold_10_prodigal-single_
                     126"
     CDS             complement(103819..104013)
                     /product="hypothetical protein"
                     /codon_start=1
                     /transl_table=11
                     /translation="MRILNKRLWPYQFTLPIKDMHATDDRIIWLKNNMPKEAWRYNET
                     NSMFCFADKDDAMLFKLSCS*"
     gene            complement(104010..104423)
                     /locus_tag="PH2017_26_ELK_O_A_scaffold_10_prodigal-single_
                     127"
     CDS             complement(104010..104423)
                     /product="hypothetical protein"
                     /codon_start=1
                     /transl_table=11
                     /translation="MTDPEYLNIDLETMTGVDLLPWQKQTFDTIYGGFKRGEMMTFAS
                     GRNTGKSMLTAAMLDNLCKEIIMPPFEVLSTADVDGVPWYTVSCRKEVSIWIRENGEE
                     DRDWYNHINERWMLHHNIFDMSQEMLAMTKLRWGT*"
     gene            complement(104426..104668)
                     /locus_tag="PH2017_26_ELK_O_A_scaffold_10_prodigal-single_
                     128"
     CDS             complement(104426..104668)
                     /product="hypothetical protein"
                     /codon_start=1
                     /transl_table=11
                     /translation="MAWLEPKYTFRKSWGHVVALKDPYQDHNEFGTVVDLDSVDAILK
                     WTEENANATRISYDTWKFRSRDDAEQFIMLFKLTWN*"
     gene            complement(104668..104937)
                     /locus_tag="PH2017_26_ELK_O_A_scaffold_10_prodigal-single_
                     129"
     CDS             complement(104668..104937)
                     /product="hypothetical protein"
                     /codon_start=1
                     /transl_table=11
                     /translation="MPDLNYNLYLGDRDETELYEWLCENIAPVLMTTKAEWDYFTMYH
                     GDNDLWIMHSADVSDTSGQYDIITQISFKHREDAVMAKLRFGGSM*"
     gene            complement(104918..105712)
                     /locus_tag="PH2017_26_ELK_O_A_scaffold_10_prodigal-single_
                     130"
     CDS             complement(104918..105712)
                     /product="hypothetical protein"
                     /codon_start=1
                     /transl_table=11
                     /translation="MTIPMAQLNAVQTGKVVFLGARSLREQHSIKTLSLESAIVDYNG
                     VIGDYHSELLINEPMDVSRGIFTQDYVDSMYKAGYRLFKTAQINVLDLNLAKLMKQGN
                     INVKPGDVGEQILVDGIDLGVLHQGTIIRIGNQVELEVVTPRLYCSRFGLDLTSFDET
                     ATNESIGSTIKRLLFAGQVADWIRYKPIGIYARVLKTGVINLSDTVVVDPTFSPYYGS
                     KKLIIPSSQKEIHQTLFTWMTREQFVLKHPNIPLSTVDSYYAGSKL*"
     gene            complement(105709..105999)
                     /locus_tag="PH2017_26_ELK_O_A_scaffold_10_prodigal-single_
                     131"
     CDS             complement(105709..105999)
                     /product="hypothetical protein"
                     /codon_start=1
                     /transl_table=11
                     /translation="MDQKVVVNHWRYDDGWHDIPSILLKDINAPRREFREEIVGWHCW
                     VYCFNHHEFIQWMAEHCPGADCTPRFNSGDPMVTVHITNKDEAAYFMLNFDV*"
     gene            complement(106001..106291)
                     /locus_tag="PH2017_26_ELK_O_A_scaffold_10_prodigal-single_
                     132"
     CDS             complement(106001..106291)
                     /product="hypothetical protein"
                     /codon_start=1
                     /transl_table=11
                     /translation="MTKLFASIVNYIKQDWRENPVRCVLEILAWFMSIGCAIAMALTV
                     PNPPFLILYPIFIAQCAIFAWAARTRGSVGMLANYLLLVTIDSIALVKMWMQ*"
     gene            complement(106291..106542)
                     /locus_tag="PH2017_26_ELK_O_A_scaffold_10_prodigal-single_
                     133"
     CDS             complement(106291..106542)
                     /product="Uncharacterized protein {ECO:0000313|EMBL
                     :KKM23873.1};  TaxID=412755 species="unclassified
                     sequences; metagenomes; ecological metagenomes.;"
                     source="marine sediment metagenome.;""
                     /codon_start=1
                     /transl_table=11
                     /translation="MSFSPEQIAKLKRVIQEGVQVKREIDDLNVGLKETVAAIAEEME
                     IKPAVLNKAITKAFKGDFDKDQADLDSVEEILEVTGNKL*"
                     /db_xref="A0A0F9KP30_9ZZZZ"
     gene            complement(106602..107360)
                     /locus_tag="PH2017_26_ELK_O_A_scaffold_10_prodigal-single_
                     134"
     CDS             complement(106602..107360)
                     /product="Mannose-6-phosphate isomerase
                     /mannose-1-phosphate guanylyl transferase n=1 Tax=SAR86
                     cluster bacterium SAR86B RepID=J5KRS3_9GAMM"
                     /codon_start=1
                     /transl_table=11
                     /translation="MKIVIATGGFDPVHSGHIKYLQDARKHGDRLVVGLNSDEWLKRK
                     KGRAFMPFAERQAVLEALRCVDEVVAFDDSDGSAISLLETMQRSYSYAEIIFVNGGDR
                     TAANIPEMSVKNVLFKFGVGGDNKANSSSWILEEWKAPKTERVWGYYRVLHEVPGTKV
                     KELTVMPGQSLSMQRHAYRNEYWHVSEGQCIVNSQMAGGYQLPSKQLGLHETHQIPVS
                     EWHQLTNPFDTPCKLIEIQYGERCVEEDIERKST*"
                     /db_xref="UniRef100_J5KRS3"
                     /db_xref="J5KRS3_9GAMM"
                     /db_xref="apc:HIMB59_00009800"
     gene            107412..108335
                     /locus_tag="PH2017_26_ELK_O_A_scaffold_10_prodigal-single_
                     135"
     CDS             107412..108335
                     /product="2-nitropropane dioxygenase"
                     /codon_start=1
                     /transl_table=11
                     /translation="MKTFTEFFDCKYPIACMAMNKVSDLNLAIAVRRAGCLPSLSIFN
                     YFIDVELIGTTKLKRDLKQYHEVFGDTSILLSLDVTNLLDLPGLIDILLEYKVRAVEI
                     ILEDQHPDAYIRRRTILPEVVARLQANGTMVFTKTLMPNDTLVGADGIILKGPDGAGR
                     GNLTGETLEQLFEKFKTNCLDHKVITSGGVGTSAQLKYYIDRGAFGVGIGTMFAVSVE
                     SKISTETKLKLVASGAADVKRLENGKTDLDSQNAVVFGSVAVDNHNNTRGLMVGIKDP
                     SQGHVFIGKGIEHANEILTCEEIVQRLVKDL*"
                     /db_xref="zmo:ZMO1861"
     gene            complement(108332..108958)
                     /locus_tag="PH2017_26_ELK_O_A_scaffold_10_prodigal-single_
                     136"
     CDS             complement(108332..108958)
                     /product="hypothetical protein"
                     /codon_start=1
                     /transl_table=11
                     /translation="MGMIPYTVLDENPAMAKLQFEANQCVVEIGSERGEGSTSFLYNW
                     AHKNGLQFYSVDVVPDAQQHFTDMPSDFNFCLTNAGSEWCEKKLPLLLQKIKVLYLDN
                     FDWIDPVNLQYQWLHDQIAAYATRGVVMNNENCQEEHRLQALHCLPYMAYQSIVLIDD
                     SWVDSGTPTGFNGKCGTAIPVFIAAGYRVAIDETGDKYKLFLYRGLDL*"
     gene            complement(108961..110037)
                     /locus_tag="PH2017_26_ELK_O_A_scaffold_10_prodigal-single_
                     137"
     CDS             complement(108961..110037)
                     /product="hypothetical protein"
                     /codon_start=1
                     /transl_table=11
                     /translation="MITKTDPNVTMGYEMHIRSPKFEQEFKNLRVLIVTLREHRWEDV
                     SAAAALVLDNYDKVIIDVVSEAPPYNFWTKMIARDAQWQTAVDNNKVMIIDSSPCAIP
                     GFEHEYYPTFLGNWFYKPEDNTNPLLATERTVHFLSLARIPRLQRVILTQEYFRRKID
                     HQGIISCGCDDEPDIWNSEIYIDSNLKHKFPVLLNQGKLSREGSWRQSTDSQFMTPLI
                     NVVIESSYDAMPFIEDGSRLLKTAQFWDKLFFTEKTNKAFAFHQIPVFLTVPGYVKML
                     RSWGFDVFDDVVNHSYDTESDPWLRIYKVASEVERLCSIPLAELASANNIEQRFAYNQ
                     QHLLTMHDYFYKKCTDSIDNFLRK*"
     gene            complement(110039..112390)
                     /locus_tag="PH2017_26_ELK_O_A_scaffold_10_prodigal-single_
                     138"
     CDS             complement(110039..112390)
                     /product="NAD-binding, UDP-glucose/GDP-mannose
                     dehydrogenase family protein n=1 Tax=Methyloglobulus
                     morosus KoM1 RepID=V5C9K8_9GAMM"
                     /codon_start=1
                     /transl_table=11
                     /translation="MKRVAMIGLGKLGLPCAEVMAEHYDVCGYDINTVDPTLTVAIKS
                     SVEEAVKDADIIFVAVPTPHNPQYGGETPISDMTPCDFDYTPVIRVFEQINPHVTQDQ
                     LVVLISTVLPGTVRDSLIGYLTNARFIYNPYLIAMGSVKWDMVNPECLIIGTEDGSTT
                     GDAQELIEFYKPLMKNEPRVNVGTWDEAEAIKIFYNTFISAKIGLVNMIQDVAEKNGN
                     INVDVVTDALKAATQRITGPRYLTAGLGDAGACHPRDNIALRWLSGKLDLGYDMFHAI
                     MSARDSQAQAMAGKLVKLAQENNMPVVIHGKAYKPYVPYTIGSYSLLVGHFVEHAGVE
                     LHYVDPLTDDLQAPAGPAVVLMAHNPAITYAGTGVEIRADEFYYDIVPGSIIVDPWRT
                     IKSLPGCHVVHYGNPKFSLPTINGRILNPVNRCEIFVDLYSKFKFTSYNDQPMTYFAL
                     APVDAINKDDVAAEYIASTRTRIGTFKSTDRIVFITPHEGMIAHAFMWQDRLSKHWPD
                     LTKDQWYYANELQSPGQALALANKTSDDINLLSFISIDAWVNKNISVDHAYENKTANF
                     LSYNRVIKAHRCHLVGEMQLLGLTKNNMVSFVPSGEVYPGVFKSATEVLENSYLHPEA
                     LSRVLPVLNKQLVIDNYDVTQNGPVVGNHFEQSLLSVITETTYEHGDVFISEKTFKAI
                     AHGHPFIIVGPAESLRVLHQLGFETFDGIIDESYDQEYDPTIRMYKIITELQRINALT
                     GTERFDFFHAMMNVANRNKEKFDKFVANQNQSTFWTFVKSKAK*"
                     /db_xref="UniRef100_V5C9K8"
                     /db_xref="V5C9K8_9GAMM"
                     /db_xref="apc:HIMB59_00015010"
     gene            complement(112393..113850)
                     /locus_tag="PH2017_26_ELK_O_A_scaffold_10_prodigal-single_
                     139"
     CDS             complement(112393..113850)
                     /product="Radical SAM domain protein n=1 Tax
                     =Teredinibacter turnerae (strain ATCC 39867 / T7901)
                     RepID=C5BK30_TERTT"
                     /codon_start=1
                     /transl_table=11
                     /translation="VEPIKIHLNRVKQQLDAVSSSYCVAKWQQVTIHLATGQTHSCHH
                     PATHRIPLEEIAVNPSALHNTKFKKAQRKKMLEGERPKECDYCWKAEDSPGHHYSDRV
                     HKSADPVWGKPYLESSAKMPWDADVTPAYVEVSFSNVCNFGCAYCSPDISSTIMQEVK
                     RHGPVVLDGGRVDRDIIKLEQQGRMPIPNREHNPYIDAFWAWWPTLYPKLKVFRITGG
                     EPLLAKDTFKVLDWIIEHPNPELDLAINSNLGVDEKLLKEFLEKANYIQENKLVKSLK
                     IFTSCDTWGAQAEYIRTGLDYKQWYRALWDITLRYPALSITVMVTFNLLSIPRFESFL
                     RDMLALRQAPSVSINNSGMRGVGLDFPYLRHPRYLSSLLADPYMLVLLDRAIQFMRHN
                     TATYQYVDYHDGFYPHEVENLQRVYNIASAEWQGSLDNQISRRDFYLYITEHDRRNST
                     DFKTVFPEIGYFYDQCKREYEESQAAREAANKDKE*"
                     /db_xref="UniRef100_C5BK30"
                     /db_xref="A0A0F9MF14_9ZZZZ"
                     /db_xref="ttu:TERTU_2274"
                     /db_xref="C5BK30_TERTT"
     gene            complement(113837..115111)
                     /locus_tag="PH2017_26_ELK_O_A_scaffold_10_prodigal-single_
                     140"
     CDS             complement(113837..115111)
                     /product="Uncharacterized protein {ECO:0000313|EMBL
                     :KJV07507.1};  TaxID=1632867 species="Bacteria;
                     Proteobacteria; Gammaproteobacteria; Methylococcales;
                     Methylococcaceae.;" source="Methylococcaceae bacterium
                     Sn10-6.;""
                     /codon_start=1
                     /transl_table=11
                     /translation="MKEMIWYCDHKNDNPFELHSYLQQFITNNTDNIDHFTVQPAIDL
                     TILPEFQSKITVKTFTDYVPKSNGVVVIGLHGGWDKIKLELITQWFISDHNRLRAWQD
                     ESCRIVLDYSMEGFGEEAFGDLYNWSMAHGLEDRLIYVSGDLNTQDNYRNWCARHGVR
                     PAMTTTYYGYFAVWASRQLQATPQIARRQRYMSLNRRPHYHRIMMMTILERRGLIEHG
                     TISMPRDFTEPDIGWAPDQWDLRRLWDELKDLQIGFLDRYESAFASLYEKLPLIADRT
                     DFETNHALDFNQDLYAEHPVNLITETLCFTDSAFASEKIWKPMAAGQIFLVLSGPHYL
                     RGLRRIGFRTFAPAINEEYDEETEPIARANLVARELKRLISITDEEFDAVVSQCQEVI
                     QHNQALITDQKQIKATVSRNLVNTLEGKRGTN*"
                     /db_xref="A0A0F3ILG4_9GAMM"
     gene            complement(115212..115847)
                     /locus_tag="PH2017_26_ELK_O_A_scaffold_10_prodigal-single_
                     141"
     CDS             complement(115212..115847)
                     /product="Lytic enzyme (EC:3.2.1.14)"
                     /codon_start=1
                     /transl_table=11
                     /translation="MIELTIDILEACLPEAKRANLEKFVEGLNETFEHFEIDTPKRMA
                     MFIAQTAHESGNFAATQENLNYSAKGLTGTFKKYFPTEESAVPYSRKPEKIANRVYGG
                     RMGNGPESSGDGFKYRGRGVIQLTGKDNYTACGKALELDLLTDPDCVAENPVAVLSAG
                     WFWNTRRLNEWADKGDITTVTKKINGGTIGLADRKKHYEHILEVLEELDSE*"
                     /db_xref="mgy:MGMSR_2563"
                     /db_xref="UniRef100_V4HKH0"
                     /db_xref="V4HKH0_9GAMM"
                     /db_xref="3.2.1.14"
     gene            complement(115858..117156)
                     /locus_tag="PH2017_26_ELK_O_A_scaffold_10_prodigal-single_
                     142"
     CDS             complement(115858..117156)
                     /product="Uncharacterized protein n=1 Tax=Bdellovibrio
                     exovorus JSS RepID=M4VBI1_9DELT"
                     /codon_start=1
                     /transl_table=11
                     /translation="MAFCRLPWQGIQITPLGDFRMCALLNVAGTDKGVSLDENGNTMN
                     VLTHSFNQALNGKWQRSVRLNDVNNNNAWHEICACCREREAAAKGSADNPHSSRRQSM
                     ERRNPSTFPVNPESYSDAQMDKNGYVPWNPTSLDIRFGNLCNQACVQCGPHNSNMWYE
                     EAVGYNKGNEVKWSFGKQTIKLERDQHKRLHIPNEVRWWESPVWWEKFDEILPTLEHI
                     YLTGGEPMIVPAHDEMLDRIIASGYAKNIYLDYDTNLSVINDRLAQRWNHFKHVEIAA
                     SMDAAYEPFNLIRTGNWEVFKRNVVRIKEYEQDGVVKLHRLTSCAQISTSHTLFETED
                     WVAEQQIPFQVKFIDYPLMHNLASLPRAAKEELVEYYSTRNSEAVNTVRNWLMNHMDA
                     ENIPAVREYIKFMDYLDTTRNTNWRSVLPGTWTLLNKYIV*"
                     /db_xref="UniRef100_M4VBI1"
                     /db_xref="M4VBI1_9DELT"
                     /db_xref="bmx:BMS_3121"
     gene            complement(117156..117758)
                     /locus_tag="PH2017_26_ELK_O_A_scaffold_10_prodigal-single_
                     143"
     CDS             complement(117156..117758)
                     /product="Gp114 n=4 Tax=unclassified Myoviridae RepID
                     =H6BI55_9CAUD"
                     /codon_start=1
                     /transl_table=11
                     /translation="MKFADLGDRGPDFIREMDSQGYRGSRDSVDDAGKKEYSGKVAKP
                     GDVVKQGAKALDNAFNHKEDDWSAEFERRMKNEAEVDEASLAQMRDYFDQSDSDSVKV
                     DRNYDAPSKKQNPAGVPQEIQTLVNKMYHAGKITPDEFEILRKFQRQTKINVGIREAD
                     KNPYAIGMAQAMKSTGDKPPLKKSTINKAHKIARAIEKGE*"
                     /db_xref="UniRef100_H6BI55"
                     /db_xref="M4SPI2_9CAUD"
                     /db_xref="H6BI55_9CAUD"
     gene            complement(117758..120784)
                     /locus_tag="PH2017_26_ELK_O_A_scaffold_10_prodigal-single_
                     144"
     CDS             complement(117758..120784)
                     /product="Putative uncharacterized protein n=1 Tax=Vibrio
                     phage KVP40 (isolate Vibrio
                     parahaemolyticus/Japan/Matsuzaki /1991) RepID=Q6WI00_BPKVM"
                     /codon_start=1
                     /transl_table=11
                     /translation="MIRIRLINEGKVVKQITSRVHESVVLEQINKYKDPFDTVQIVEG
                     ELSEGAKDMLQHVARKIVPAAMAAGVALGGANASAQGGANPNYPGLNKSVGQHISDIV
                     SPNYKEIMRQRQHQRSTERQVWDAEQNEIRRQRVADARSRAGGGQQHVIYDQSRLSQD
                     GKSYIIYGIDNKVRRIPVAGTEYMAGDSQRLPHYITSGGNVLYVRHPHAVTESVTEGS
                     ELKQAKRKYNQAAKDANADQAGAGKKIDTMKKSLRQKDVDNKKEVTEGYTVTRGIDKE
                     RYQERAGLEGPFSTKSGKVVYYDPQEGKYYDPDTDMYIGHDDWVALNEGWKEKLAAAA
                     LAGTMALGAAGAQARVSPDDDPGINRLSGKPVATQVAPAASQAVQPGASLPSKNLQAV
                     DSIDGNKASGYTITQDGKSFDVKVVPKGSPTPRGAKMMKVTQSQLGERGIGNYVVYLL
                     NNGTAYLYMGDVSEGYDEMDEDAPGLVKAAAGLALGGVAAAGAPAIIGILGPLLGIPM
                     AAYGAYSAAKLGMKGVEKLWDMASEKLGGDDKVAQYANAKLATLPPEQAKAGAEVVKK
                     IGESKQGTVAEDATVGTIPASGTVGTSGRTQFAPTGKTTNAKFNKNGQIELDTEQEDD
                     GSVNLDADAVKQLQQAGVQIKEEIDSPVAGAITRRILLQRSDLLSKYGPVLVMQAIDE
                     VADYVGDVEEIGSSDVSGWVKQVEQMLDSNPPEAFGEAVNEGTDTLEGILSKYSADYA
                     KFKAGGDIDENQDFFDALYDHYLDSGEMPYTIAKGRDGDPYEWITQRLDQEAGIDPVA
                     EAEGDEAGADQNIIMQIRKASDYEKPTRVELADGTESVIAPNIAKQILAKFDKMKPES
                     KELLQNTLNTEAGFKEILAYFGGGVREQAVARVNNIMQAAVAEAGWGRRDRRDAYQRD
                     YDSSVAGMGKRQSLAYQLDGGANDEGWDKPEQERSYYKKAPAKKGYYFYNVPADQTAK
                     AEELGLFKTKSGKWYSPFENTRANMFFGAGRYWEPK*"
                     /db_xref="UniRef100_Q6WI00"
                     /db_xref="Q6WI00_BPKVM"
     gene            complement(120781..122085)
                     /locus_tag="PH2017_26_ELK_O_A_scaffold_10_prodigal-single_
                     145"
     CDS             complement(120781..122085)
                     /product="hypothetical protein"
                     /codon_start=1
                     /transl_table=11
                     /translation="MKLRELIIVEDGEASVATTSSDIATVAYPLFVRGKNKKEKRKNA
                     RAAVGQKYVPGPKWIGTGVFENNSLNEFAPGAGDDGGEDPYKYPKPQHYSRSIDFFGQ
                     FEADHFDREDMNDATGEFKGYWGKTQIAYFKFDNPAKTGSIDPGIGWYYEPESVADNS
                     NTFAKPAAFDNSEQRKQQELGMIRAFLKSGQTPKPGSQIYSLMKQHGMVEAHVLNHDN
                     VIYRLDRENPMSDTEVAVLGGAGRYSLKALRDKARREAAALAQDLSVEHGGAFRRSAE
                     NIKQLTNTINTIVAAYNELARLRRRGGRGSRGITDEDADFIRECIRVVEQATQNYRLL
                     ENVAVEPHAAGYEKTKLTSPKFAVVVDTPSDYDWYKIGNHWHDRIIDPHEFGQEDSDT
                     VMVASGDADFKDMLAKLDRMGFTYKKIGGTHSQPEIHKGRKE*"
     gene            122197..122478
                     /locus_tag="PH2017_26_ELK_O_A_scaffold_10_prodigal-single_
                     146"
     CDS             122197..122478
                     /product="Uncharacterized protein n=1 Tax=Pelagibacter
                     phage HTVC008M RepID=M1IP38_9CAUD"
                     /codon_start=1
                     /transl_table=11
                     /translation="MGEFFKLVAEVGFPIAAAIAAGYFVFLTLKFILAGVTSSVASLK
                     GIIEALDNRVKTMNHDVIRIDAVVSNALGLKPDTSRIARADGKNDARRD*"
                     /db_xref="UniRef100_M1IP38"
                     /db_xref="M1IP38_9CAUD"
     gene            122559..122759
                     /locus_tag="PH2017_26_ELK_O_A_scaffold_10_prodigal-single_
                     147"
     CDS             122559..122759
                     /product="hypothetical protein"
                     /codon_start=1
                     /transl_table=11
                     /translation="MLYFDYTWDLNSDRIILDEELNIDKLGWKAGDYFRVTNINGRAM
                     LVKVDPLVAFVRDGGAELAGEK*"
     gene            122759..123088
                     /locus_tag="PH2017_26_ELK_O_A_scaffold_10_prodigal-single_
                     148"
     CDS             122759..123088
                     /product="Uncharacterized protein n=1 Tax=Pelagibacter
                     phage HTVC008M RepID=M1ID90_9CAUD"
                     /codon_start=1
                     /transl_table=11
                     /translation="MDVATLINKYGFPIVAAGGMGYLIFYVWQWATQDIKPVLGAAST
                     TLIALIDRVRMLDNDLIRLNQKVDVVLHLRGKIIDGERVLEQQKVDREADEKFRDAVA
                     VDKAPKK*"
                     /db_xref="UniRef100_M1ID90"
                     /db_xref="M1ID90_9CAUD"
     gene            complement(123078..123461)
                     /locus_tag="PH2017_26_ELK_O_A_scaffold_10_prodigal-single_
                     149"
     CDS             complement(123078..123461)
                     /product="hypothetical protein"
                     /codon_start=1
                     /transl_table=11
                     /translation="MLYFAYGMNTNSSVMSKTSKRLGPATLIDYEWEMLQFANVFESP
                     GRSALGILWDIDEVELQDLDYREGYPTFYDRISATVEHQGEQKSAWVYYMTPHYRTKL
                     TGCEPSQHYSQMVTEGFAQDGLVIS*"
     gene            complement(123461..124165)
                     /locus_tag="PH2017_26_ELK_O_A_scaffold_10_prodigal-single_
                     150"
     CDS             complement(123461..124165)
                     /product="hypothetical protein"
                     /codon_start=1
                     /transl_table=11
                     /translation="MTQQLDFDFSQQPVRNPEYFFPLSLKLDPEEKANFIATGLVPHR
                     NKITGTQHGLSNVGNADQYFPRTIAQTNEFVKPLGLEVRRVTLFLSDKSQTSWVVHSD
                     GVWYNKKPAILEARLSYYEIADAPGAIRWWDDNLKSTLQVIPATDRTQERVSSIADCA
                     EDLRTDRITWADIPQPAFSAVTSSPSALLRTNRLHHVIQGPGLRVTVACQLVFPDGNP
                     VGVWEHIEKNIHLLGI*"
     gene            complement(124162..126213)
                     /locus_tag="PH2017_26_ELK_O_A_scaffold_10_prodigal-single_
                     151"
     CDS             complement(124162..126213)
                     /product="adenylate/guanylate cyclase (EC:4.6.1.1)"
                     /codon_start=1
                     /transl_table=11
                     /translation="MLNYSMKNFIPGPWSIAWVAVTAVVLVALKISNPAPVENIQLKG
                     FDALLATDEPVASDRVVIVDIGEASIERLGQWPWPRKDLARAIERIQELGASAIVVPV
                     IMSEADRLGGDRDLVSTLSHTNSIIAQAPTTQNKRPDAVRRGVAVIGGEAQDWVFSWP
                     GALSPYKPLADSAAGVGTSVVAPEVDGVVRRMPLIVGVNGEIYPSIPLEALRVATGQT
                     SYQVKMSSAGIEKVRIAGQPVVTTDEHARVWLRWNKQFERHELSDLSKKKVNLKGKVV
                     VLGLGVEGLGTVIATPRGEAWAHDIQAQTVQTLLDGDSPVRPAFARSVELLAIVLIAF
                     VLIFVMPRLPFWAVAVALFVTVGGVVGGSFYAWQQYSQLWDIYMLTFSAIVLYGHALF
                     ARFVIEFKQKQQIKKQFGTYLSPALVAKLQKNPEMLQLGGDERELSIMFTDVRGFTTI
                     SEHYGKDVQGLTQIMNRYMTAMTRKIIDNNGTLDKYIGDAQMAFWNAPVDEPRHAHQA
                     VKTALEMMESLDEFNREITAEGIPPFGMGLGINSAVVVVGNMGSDQRFDYTCLGDGVN
                     LASRLEGQSKPYGVRIVLGQRTAELVKDEYPTVELDCIAVKGKNVGVKIYTLGETDIT
                     LHDTYLTAYYRGDWTRAKKQCEKLIALDNELKAYYEAMLERMNEGLPANWDGTYRATS
                     K*"
                     /db_xref="bbt:BBta_7152"
                     /db_xref="UniRef100_M1HLN3"
                     /db_xref="M1HLN3_9CAUD"
                     /db_xref="4.6.1.1"
     gene            complement(126858..127682)
                     /locus_tag="PH2017_26_ELK_O_A_scaffold_10_prodigal-single_
                     152"
     CDS             complement(126858..127682)
                     /product="hypothetical protein"
                     /codon_start=1
                     /transl_table=11
                     /translation="MLIRELFENFKPGMYVYHASYLPDQSTGLKSILTKGLQPSAKGY
                     AGPGVYFAYDSEGGYYHVSREEATMFRVKWSDLVNKFGTYPTNPNGIERDENEIVVPG
                     AVPASMLEVEYFPGEWWDLSSAYHASLGPVDETQKSITELFEPGKSWQWEFTGSEEAI
                     ATFQVGEVPYMFHAYGADGQWEVEFKRDGKKLDRTQKFGLTGTGNSAEVMGTVVDIMR
                     AFLAKYKDKIEVLIFSAKEDSRQGLYARMVKRLLPTWTMKQSGEEFVLVAPSGPAQ*"
     gene            complement(127684..128382)
                     /locus_tag="PH2017_26_ELK_O_A_scaffold_10_prodigal-single_
                     153"
     CDS             complement(127684..128382)
                     /product="Uncharacterized protein n=1 Tax=Pelagibacter
                     phage HTVC008M RepID=M1IPD4_9CAUD"
                     /codon_start=1
                     /transl_table=11
                     /translation="MKIQDLIEGCKHGEYYCSTDKKWKCRQGPKQTREGMAEGLPQTL
                     RKVVPGYAKREIDQKMDAGKFGKTDADKDANFQRYKKIQDKIKEQGVAEEKTRLDPKC
                     WDGYKKQGTKIKGSVRVNNCVKEDLEETYDGDEFFEAYGELWYNEDEQLDEAEYQGRS
                     VPLGKPMQGDVKKFKVYVKDPSTGNVKKVNFGDPDMKIRKSNPAARRSFRARHNCDNP
                     GPRTKARYWSCRKW*"
                     /db_xref="UniRef100_M1IPD4"
                     /db_xref="M1IPD4_9CAUD"
     gene            complement(128387..130408)
                     /locus_tag="PH2017_26_ELK_O_A_scaffold_10_prodigal-single_
                     154"
     CDS             complement(128387..130408)
                     /product="hypothetical protein"
                     /codon_start=1
                     /transl_table=11
                     /translation="MKLRDVNPQPAVLDEQVLAEINMSPSSLKQLASQINARAGMEFE
                     MIVPNAENNEGGDMEPDYDSDERARSFSDIEDFFLDGDYNGRREVQRLIEQLREAYWE
                     WESERIDVDWASDGEDYLRDWINNNEWIEEDKIREHLESQGLDEEAVDAAMAAGNSAP
                     RYSKLSDQQAAREADEAYDHYMEAKAAADEEFDELVTSEWEGQGNMYDSALDEYREEN
                     QGNADEGDFLDDRGLRYMSDVSNEYNITWPYWTTPYGGEVSAEQVASDFADAIGRSVK
                     ASGAYHSGSVARPDANNSHYVVEPDGSLDPDDSGDGGLEFVSPALPISELLSDLDKVA
                     KWAGNYGCYTNNSTGLHINVSVEGWSGDMDKLDYVKLALLLGDNYILDKFGRAGNTYC
                     KSAMNEIKSRVTQRPEDAGALLQKMKTGLNGLASKMIHSGVTSKYTSINTKDGYIEFR
                     SPGGDWLQAYANDPGSITNTLLRFVVALDAAVDPEKYKQEYLKKLYAILQPKTHNDTL
                     AYFAQYAAGQMPKQALKSFVRQAQLERKSKKGGDATAYTSIPSTGNQKYEIQRVANDE
                     IVGQFNAATDSDANIVARQWLADNGLQRVDFRLNRATGQERAEAGAATPVGGEWTGQW
                     LIKDGSGRVLHSFGGIGNSQSDANRRAIQWLTQNGYGHGTEIEVVPEMR*"
     gene            complement(130436..132358)
                     /locus_tag="PH2017_26_ELK_O_A_scaffold_10_prodigal-single_
                     155"
     CDS             complement(130436..132358)
                     /product="hypothetical protein n=1 Tax=Verrucomicrobia
                     bacterium SCGC AAA164-E04 RepID=UPI000361DE67"
                     /codon_start=1
                     /transl_table=11
                     /translation="MKRLLLIFALLFCLGAQGQTTYNAIATAYVTTTISQNVVFDDAM
                     RQGGTFTFSVLAHNGGGRAGQSDTANVKIEFYNSSGGLITQAATSHNANLPNPNAICG
                     NPCIDTSVPWTTLTVSSTLSAAQAANVAYARVSMYGIDGSYWAGDYGPWYRAPTFQLN
                     GGSNLTYNPEFGPYNGVTAQGWTSNPGFGACQGAWGGSNACIVNSDGVPGSSTVGLVA
                     NQNGGGPSATGGTTSGQAGGYNNTMTTTNAGTGATAGSPPPPPPPPPPAPTAIYMDNS
                     AVKIIRAIPTTNNSPGGEGPNNAFDNNSSTKYLNFDKKNAGVTVQLNTGKVVTGFTVT
                     TANDFQGRDPTSYKLYGSNDGSTWTLIKQDSLSLSDNRFTTSSTISVANTTAYAYYFM
                     LFPTTKAGDGCGLNCDSMQVAEITYYYDANSTTTSTASSNTIVDPVTAAANTLCCGGS
                     AASFNAEATNTAKVQAFLNRTTNDSRVYIEQIGNMNTITVNQSGTRQNYAGYHGNGSS
                     NNITINQSGNSNTQANYTDVNVTGNTNTVNITQQSTGGGKGAFVNVQNNNHSVVIQQK
                     DSGSHYAEIAVSGSPKSVDVTQQGSASHMARINLSGLTQDLTLTQSGSTQQFYSITSN
                     CVTAGGCARITVNQGQ*"
                     /db_xref="UniRef100_UPI000361DE67"
                     /db_xref="cpi:Cpin_0334"
                     /db_xref="C7PEL1_CHIPD"
                     /db_xref="UPI000361DE67"
     gene            complement(132358..132531)
                     /locus_tag="PH2017_26_ELK_O_A_scaffold_10_prodigal-single_
                     156"
     CDS             complement(132358..132531)
                     /product="hypothetical protein"
                     /codon_start=1
                     /transl_table=11
                     /translation="MMGESELRHMYQAWQQGQDNYIYDWYRFVEWAATWNKSTPDAVM
                     QVLQRYRWFERPQ*"
     gene            complement(132528..133634)
                     /locus_tag="PH2017_26_ELK_O_A_scaffold_10_prodigal-single_
                     157"
     CDS             complement(132528..133634)
                     /product="Uncharacterized protein n=1 Tax=Pelagibacter
                     phage HTVC008M RepID=M1ID94_9CAUD"
                     /codon_start=1
                     /transl_table=11
                     /translation="MWRLLLATLLTLTNTTIFANGSIGVVSDNKGSQCEVQRGKTKTS
                     GVKGASIESMDTYLTQACASNITFRDDTKVKVTENSKLVIDEFVFDPKQSDAGKLAMK
                     VTMGTVRYASGQIAKNNPQQVAVKTPTANIAVRGTDFSMTVDETGQSLVVLLPSCKEE
                     SEQKKYELEENRCRVGEISVSTAAGTVVLDKAFEATFISSADMRPTAPTVIHTVESKI
                     NNNLIIVRPHEVERAIRDNTGRTKREELEAEIEAEAARRLAQRVKENADDIERARILA
                     IAEAAGKTGCNASTSICVTWTNPEAQEIQSRGRGTAFRSNDDHYAEVKTQGYSSNTAI
                     TIVHNDASASELIGAGGGGGNTVYIKQNLGVLRR*"
                     /db_xref="UniRef100_M1ID94"
                     /db_xref="M1ID94_9CAUD"
                     /db_xref="cbaa:SRAA_2273"
     gene            complement(133640..134455)
                     /locus_tag="PH2017_26_ELK_O_A_scaffold_10_prodigal-single_
                     158"
     CDS             complement(133640..134455)
                     /product="Uncharacterized protein {ECO:0000313|EMBL
                     :CDP24287.1};  TaxID=515849 species="Eukaryota; Fungi;
                     Dikarya; Ascomycota; Pezizomycotina; Sordariomycetes;
                     Sordariomycetidae; Sordariales; Lasiosphaeriaceae;
                     Podospora.;" source="Podospora anserina (strain S / ATCC
                     MYA-4624 / DSM 980 / FGSC 10383); (Pleurage anserina).;""
                     /codon_start=1
                     /transl_table=11
                     /translation="MNTSMTSISKLTKIFLAVALLTSTGVVCAQASTGPNKVYIEQIG
                     NSNTVAIQQVGGTNNVGGVALSTPTSVSASGITTFTPAAPGSSNYATITGSSNTVALT
                     QTGNSNSAQYDMQGNNNVYTSTVTGHSNQTSLTIGDVNNASNLRNTVTESVTGDTNLI
                     IQQLVGSDITSSTTIAGNLNQVTKELKSSNGTSDIEITGNSNVLNIQQTDASGANGHY
                     LKQVIAGSFNSITTQQQGTNDTTVDIRATGSNNTITVRTSSSAIVSPGTAIAR*"
                     /db_xref="A0A090CG02_PODAN"
     gene            complement(134600..135430)
                     /locus_tag="PH2017_26_ELK_O_A_scaffold_10_prodigal-single_
                     159"
     CDS             complement(134600..135430)
                     /product="Curli production assembly/transport component
                     CsgG n=1 Tax=Rhodomicrobium vannielii (strain ATCC 17100
                     / ATH 3.1.1 / DSM 162 / LMG 4299) RepID=E3I1Z2_RHOVT"
                     /codon_start=1
                     /transl_table=11
                     /translation="MKKTILSLAVLAVLALSGCATGSAMREKATGKQFDAPVVEQNVF
                     LKDQSSNLLPPATGPIPVAVYGFQDKTGQRKSIPNIASLSSAVTQGAESYLIKALQDV
                     GQARWFTVLERVGLENLIKERQMIRQAREQYQGKEAKPLNPMMFAGIIVEGGIIGYDS
                     NTLTGGSGVRLLGIGASTQYQSDTVTVNLRTVSVSTGEVLTSVTVTKTVLSYMDKFGV
                     LKFVDSGTQSVEAETGASINESINKAVNLAVQAAVVNTIHEGARKGHWSFKDEKVTAQ
                     *"
                     /db_xref="UniRef100_E3I1Z2"
                     /db_xref="rva:Rvan_2066"
                     /db_xref="E3I1Z2_RHOVT"
     gene            complement(135440..135919)
                     /locus_tag="PH2017_26_ELK_O_A_scaffold_10_prodigal-single_
                     160"
     CDS             complement(135440..135919)
                     /product="Curli production assembly/transport component n
                     =1 Tax=Pelagibacter phage HTVC008M RepID=M1HLM9_9CAUD"
                     /codon_start=1
                     /transl_table=11
                     /translation="MKKTTLALLASIALSASAAELQHNFNSPAFSGLGYSSHVLTLKQ
                     LEDQQKDKNKQAADALKAAAEREAANTPQARFKASMETRIYSELAKRISDSLFGSSPN
                     APTCTPTTSGGPCGDIDIGGQNITWRIQGTNIVVRIVEVANPNNYTELTMPYAAFDI*"
                     /db_xref="UniRef100_M1HLM9"
                     /db_xref="M1HLM9_9CAUD"
     gene            complement(135993..137489)
                     /locus_tag="PH2017_26_ELK_O_A_scaffold_10_prodigal-single_
                     161"
     CDS             complement(135993..137489)
                     /product="hypothetical protein"
                     /codon_start=1
                     /transl_table=11
                     /translation="MLLRQLLTEAQTLDPNAIKKRHGRFEEFLKYIQDKRPFYTEAGD
                     EVVIDVSEIERLQDLNNNNQFSGQIMLKDTNGKNWPLGKFLKTPPFGQAVPPGQDGEA
                     GDSESAGKEALVVKPKDIGITDVDFKASDLGRMIVSNTALKSTSYGKAVIEMANQIMR
                     GQPAVIPEEYRRNTAIRAAIIDYAGEYLGLLALIHGQSEFPKQSEFMAWLGGSLNDLV
                     LNFPGKTNNPLADSFATVTNPDSEKQINISSKGQKGGAAPSISASITVPDEMRDKKKF
                     QFAIDFIDLLQNKSLPKPASVSQIFQAMNLLHENKPELIPNEFKKYMPWKPSIMQEVM
                     ESIRGKTPMVKYQEIISKETGKGTDGGKLAYAAKKAVINAFNSGKVPEFQAAILEILD
                     MNFIQQYADVTSLRTGVIKFYTQWPAKLDGIVTVETKSGATDPTKGAFSFKLKPPGSS
                     ADPMPELDDEDNVVAKPSTISPNRLAPKKIAPKDKPALSKTSSVRQLK*"
     gene            complement(137491..138306)
                     /locus_tag="PH2017_26_ELK_O_A_scaffold_10_prodigal-single_
                     162"
     CDS             complement(137491..138306)
                     /product="hypothetical protein"
                     /codon_start=1
                     /transl_table=11
                     /translation="MFLSDITPRVTVYESLRQVNGRWARVNAETNTVVEYYHGDNTVI
                     VEGGNVFKSAEGEELTQRINQADVEPTIRFLEKITGIPHFEHALGTTGKTPTSGDLDI
                     GIPAGITKEELVAKLSQWCSQHGEDSKAFIRKSGISVHFKTPIGGSPERGYVQTDFMF
                     VPNLDFAKFAMAADPHSKYRGAHKQILLSSIAKVKGYTWNPTTGLIDRATKKLVDNGE
                     NPDHIAELLFGPGFDRTSLTSVEAVLKALENNPQREALIADARETLGREGVEI*"
     gene            complement(138309..138581)
                     /locus_tag="PH2017_26_ELK_O_A_scaffold_10_prodigal-single_
                     163"
     CDS             complement(138309..138581)
                     /product="hypothetical protein"
                     /codon_start=1
                     /transl_table=11
                     /translation="MFSFLKKLFGFGSTPAPVAPYKVEAPEVAQAMVTDATESPVVAP
                     VVADDEGRVDVVVPVAAAEVTAPAKKPRAKKPAAEKKPRAKKAPKA*"
     gene            complement(138672..139883)
                     /locus_tag="PH2017_26_ELK_O_A_scaffold_10_prodigal-single_
                     164"
     CDS             complement(138672..139883)
                     /product="pyocin R, lytic enzyme n=1 Tax=Pseudomonas
                     amygdali RepID=UPI0002DA0E37"
                     /codon_start=1
                     /transl_table=11
                     /translation="MRLRELLSEVKIDNKDGAGAVPYNQDVDYFGLRVAMRPSTFLRL
                     AAPLGQEHSAELEKYIGDGGAIGAPFLEIKIPMEWDDGDFSKPAQVVGHEGRNRMTAV
                     RKLEGDAPIEVHIFPRGGYRARDISPEFRAALVKGLQAEKATNVVAGPLFEDDLEEGW
                     KDTITNLAVAGGIAAGGIGGMMAKQSAQDYFKEPTAAVAQAPAVKKAETPKTFAQVKA
                     APSAPAAVKAEPKKIDVKPITDKPLENVLLQVAKSSGLHGAELAAFMAQCAHETLDFK
                     SLVEFGGSLDFRKYDPKYAPRKAKALGNKHVGDGARYKGRGFIQITGRWNYKQAGEEL
                     GLPLEKHPELLEKPEIAAKASVWFWKHRVQPNVDNFKDTTGVTKQINPGMRGLEDRKA
                     NFQDYMQVAMR*"
                     /db_xref="UniRef100_UPI0002DA0E37"
                     /db_xref="A0A084FF61_PSEAJ"
                     /db_xref="pfb:VO64_1176"
                     /db_xref="UPI0002DA0E37"
     gene            complement(139921..140121)
                     /locus_tag="PH2017_26_ELK_O_A_scaffold_10_prodigal-single_
                     165"
     CDS             complement(139921..140121)
                     /product="hypothetical protein"
                     /codon_start=1
                     /transl_table=11
                     /translation="MADIIDDAQEAMEAAEELRRATAKEFVPIRTGFCIECEEPTEFT
                     FCSVECRDVHEKREKMKSINGK*"
     gene            complement(140131..140376)
                     /locus_tag="PH2017_26_ELK_O_A_scaffold_10_prodigal-single_
                     166"
     CDS             complement(140131..140376)
                     /product="hypothetical protein"
                     /codon_start=1
                     /transl_table=11
                     /translation="MDFKTKEEAYDFLVRVGAIRPNERVLEGQEKNDIWLILQFLESY
                     QSTNNQRFITDYYKYGDEEYQVTFFDADDFEIVEVKQ*"
     gene            complement(140366..140632)
                     /locus_tag="PH2017_26_ELK_O_A_scaffold_10_prodigal-single_
                     167"
     CDS             complement(140366..140632)
                     /product="hypothetical protein"
                     /codon_start=1
                     /transl_table=11
                     /translation="MTTVKKPIKSVTPTELHYDLMGREFKEGQYVAVADNGLYIAQVK
                     RFTPKMVEVEKVGTKYRSKRLKYASDMVILDGPDVFMWVLTNGL*"
     gene            complement(140619..140948)
                     /locus_tag="PH2017_26_ELK_O_A_scaffold_10_prodigal-single_
                     168"
     CDS             complement(140619..140948)
                     /product="hypothetical protein"
                     /codon_start=1
                     /transl_table=11
                     /translation="MFDWFGKTFGRREYSTVTDQSDLEKIGKDMGKVIQFPELKSVPP
                     VPEVAQPKEDSGRVFYRLGLTENNRVALSMYYSEVSMNSEGVQSLINQLEFYKSQLKA
                     EVEDDNC*"
     gene            complement(140948..141214)
                     /locus_tag="PH2017_26_ELK_O_A_scaffold_10_prodigal-single_
                     169"
     CDS             complement(140948..141214)
                     /product="hypothetical protein"
                     /codon_start=1
                     /transl_table=11
                     /translation="MKQRGFTLIETMIGVIFALCVVMLGLGAVTGASNGNTISYGVNG
                     MTEMRCIDGYKFVVGQHGGTRQVMDEFGKGVRCEVNSPGTFRSN*"
     gene            complement(141211..141411)
                     /locus_tag="PH2017_26_ELK_O_A_scaffold_10_prodigal-single_
                     170"
     CDS             complement(141211..141411)
                     /product="hypothetical protein"
                     /codon_start=1
                     /transl_table=11
                     /translation="MKLPMGSGEYLLITGAMYLVVVLFNVFVYRFAPAEFIQLAWILV
                     LCVPVLFPVRWLVRGTPFWRIK*"
     gene            complement(141408..141638)
                     /locus_tag="PH2017_26_ELK_O_A_scaffold_10_prodigal-single_
                     171"
     CDS             complement(141408..141638)
                     /product="hypothetical protein"
                     /codon_start=1
                     /transl_table=11
                     /translation="LALAVVALTACDKRPLDQRDYSKTSMSNIPELADCVYIKIEDVR
                     VMRCPKSDTTVTYEVPNGKTRKTVTTTVINDK*"
     gene            complement(141658..142455)
                     /locus_tag="PH2017_26_ELK_O_A_scaffold_10_prodigal-single_
                     172"
     CDS             complement(141658..142455)
                     /product="Putative uncharacterized protein n=1 Tax
                     =Curvibacter putative symbiont of Hydra magnipapillata
                     RepID=C9YDZ6_9BURK"
                     /codon_start=1
                     /transl_table=11
                     /translation="MNRAIKLSIVAAAVALTSACTRIETGEVGVRIDAYKQVQSGELL
                     PGSVNQTIIGDVLTFPIKDVNVSLENMTPVARDNSTMKDFDAVVVYNINPQSVAELYS
                     TKNKTFHAEFKGDTYVMYNYVVQNARNAIYKAARKYEALDMADNRTEMENMIKDEITR
                     NLAEEKLDGSISITQVMIRNVVPSDTVVESANALVRSKNELKQKEVEVKTAEAESRRM
                     AALANNSSASIAFMQAQAMLNISEGIKNGKVQTVVVPSNMTSLMLPK*"
                     /db_xref="UniRef100_C9YDZ6"
                     /db_xref="C9YDZ6_9BURK"
                     /db_xref="pna:Pnap_3158"
     gene            complement(142552..142728)
                     /locus_tag="PH2017_26_ELK_O_A_scaffold_10_prodigal-single_
                     173"
     CDS             complement(142552..142728)
                     /product="hypothetical protein"
                     /codon_start=1
                     /transl_table=11
                     /translation="MIRIILFWLILFALFFVGFKTLRSLSGSEAWALTKLISYAILCS
                     LLATGLLIGFVILF*"
     gene            complement(142738..143004)
                     /locus_tag="PH2017_26_ELK_O_A_scaffold_10_prodigal-single_
                     174"
     CDS             complement(142738..143004)
                     /product="hypothetical protein"
                     /codon_start=1
                     /transl_table=11
                     /translation="MKALTAFIDQKNHWNSFFKGPQYEIQTPAGRQRVADMIDSALSP
                     EHLTCDGELSRTEVDRRYRELMTAAKQLKKLDPAVKFYEYETEI*"
     gene            complement(143029..143409)
                     /locus_tag="PH2017_26_ELK_O_A_scaffold_10_prodigal-single_
                     175"
     CDS             complement(143029..143409)
                     /product="Uncharacterized protein n=1 Tax=Sinorhizobium
                     phage phiM12 RepID=S5MAS6_9CAUD"
                     /codon_start=1
                     /transl_table=11
                     /translation="MEDFKSWEELSKLEQAQCIYWDMHKDAYGVRPRCIDTSTWTLED
                     FEAEFKVLGEAIEREETLRKAAEAEAIVKFEKHVVNTICMGAGDRETALRWIMEASSA
                     NGDWEYFCYDMGLPYRYFNNAVAA*"
                     /db_xref="UniRef100_S5MAS6"
                     /db_xref="S5MAS6_9CAUD"
     gene            complement(143497..143703)
                     /locus_tag="PH2017_26_ELK_O_A_scaffold_10_prodigal-single_
                     176"
     CDS             complement(143497..143703)
                     /product="hypothetical protein"
                     /codon_start=1
                     /transl_table=11
                     /translation="MGFEKVVLEKVAKIVKADNRAGFFYGTLSVICDEAEAKKILRKL
                     NKDYNNKVQCSPDGSYGYNFDFVA*"
     gene            complement(143815..144489)
                     /locus_tag="PH2017_26_ELK_O_A_scaffold_10_prodigal-single_
                     177"
     CDS             complement(143815..144489)
                     /product="Peptidase C1A papain n=1 Tax=Emticicia
                     oligotrophica (strain DSM 17448 / GPTSA100-15)
                     RepID=I2EZY6_EMTOG"
                     /codon_start=1
                     /transl_table=11
                     /translation="MPQQKVDLREWASPIEEQQNLGSCTAQAVIGAYELLLNLHYPDQ
                     FVDLSRLFLYYNARLIAGDIDEDVGAYVSTAIEAVKTYGLCREELWPYDPNQFKTKPN
                     WRCYHDGGRRSVNNVQELTSHDQIITALDDQHPVIVGVAVYSGFDMVHNNATTLPMPQ
                     QSEEPKGSHAMCIVGYDNNRQSFLLRNSFGNDWGESGHVWIPYAYGLENFSDMWTFDV
                     LLNGNT*"
                     /db_xref="UniRef100_I2EZY6"
                     /db_xref="A0A0D6AE18_9CHRO"
                     /db_xref="eol:Emtol_4114"
                     /db_xref="I2EZY6_EMTOG"
     gene            complement(144489..145139)
                     /locus_tag="PH2017_26_ELK_O_A_scaffold_10_prodigal-single_
                     178"
     CDS             complement(144489..145139)
                     /product="hypothetical protein"
                     /codon_start=1
                     /transl_table=11
                     /translation="MYKKITHTIVEEHFDHPMSVNIASDVKTGHRMGRPQMIEIMPAG
                     QFKSFVDNYFIDMEGKLVELANATFDESLDFQSALANAMDYETLGNTLGKYYGVEFQE
                     RINQNLGNGIMQLLFYWRNSIRKFDNKETLARIKNNSWAMSQIMNQYNNFWDRDIVRT
                     QFDDFFNEFINLGNARLAKNKTTESAALDRIAAAGSKLSNYLSNGVLQNHPELFTA*"
     gene            complement(145152..145625)
                     /locus_tag="PH2017_26_ELK_O_A_scaffold_10_prodigal-single_
                     179"
     CDS             complement(145152..145625)
                     /product="hypothetical protein"
                     /codon_start=1
                     /transl_table=11
                     /translation="MAYNRQPQTVLAGTAIKQSPLPSGTSPAGIVPVTLDVDVATTTG
                     LGVVQVGSGLSITPDGILSATGGGSSLINVKLTAVDYTAAATDYYIGATMKDIDITLP
                     LGVVGKVYVVKNQVSGGIKVKATGGQKIDTASDKTLGTDDSIVVVFDGTRWNVIE*"
     gene            complement(145632..146033)
                     /locus_tag="PH2017_26_ELK_O_A_scaffold_10_prodigal-single_
                     180"
     CDS             complement(145632..146033)
                     /product="hypothetical protein"
                     /codon_start=1
                     /transl_table=11
                     /translation="MSYTNNSLSIAAGAGITVTPTTATGATTITISTTGPEILGVRVA
                     VATPVTVVAATDEVVSVEVPGPVAVAVNLPAGVTGQVFYIKDGLGLAAPATPITITPA
                     AGTIDGAATATINAPYGSLTLVYSGVEWKLL*"
     gene            complement(146064..146555)
                     /locus_tag="PH2017_26_ELK_O_A_scaffold_10_prodigal-single_
                     181"
     CDS             complement(146064..146555)
                     /product="PREDICTED: collagen alpha-1(XXIV) chain n=1 Tax
                     =Mesocricetus auratus RepID=UPI000359E327"
                     /codon_start=1
                     /transl_table=11
                     /translation="MMFNNLGLYSYWQYRRSRPRRGISRPIARRGGFPVIQQIGGGGQ
                     DFFINGGTGPAGPPGPPGPPGPPGNPSPVAVTDVVTATYTATATDYFLCVLTVAPVTI
                     TLPTGILGTVYIVKDCAGNAQAAPITIQATGGQLVDGSVATINANFGSLTFVFDGIEW
                     SIV*"
                     /db_xref="UniRef100_UPI000359E327"
     gene            complement(146568..147098)
                     /locus_tag="PH2017_26_ELK_O_A_scaffold_10_prodigal-single_
                     182"
     CDS             complement(146568..147098)
                     /product="hypothetical protein"
                     /codon_start=1
                     /transl_table=11
                     /translation="MSDQQFADQQRLSEILKLARMQLNDEYMKQHAAAHAAWITGARA
                     AWTTTGTLLPFTTKFAYPTEEEVVARGVEIYNKLTPNKATAVPVAPAVVESLPVESAP
                     AQISARPEVEILQAGGDFVLAETETECTDDTGADITDVVAKEETATAPEPAVSDALLE
                     NRFKSLFTKWGGRGNY*"
     gene            complement(147095..147337)
                     /locus_tag="PH2017_26_ELK_O_A_scaffold_10_prodigal-single_
                     183"
     CDS             complement(147095..147337)
                     /product="hypothetical protein"
                     /codon_start=1
                     /transl_table=11
                     /translation="MAVLSTAKDIERTELETHVVLCEQRRAAMLLRLEKLESKLSQAD
                     ERNERIRNMLLGGFISLAAGIAGTVFAVLFKHGVVS*"
     gene            complement(147341..147946)
                     /locus_tag="PH2017_26_ELK_O_A_scaffold_10_prodigal-single_
                     184"
     CDS             complement(147341..147946)
                     /product="hypothetical protein"
                     /codon_start=1
                     /transl_table=11
                     /translation="MASESLPTVVINEKTMTFRMDNRTLWTRYALGMINFSVALYANM
                     GSENVLENLKKSAAACGEYFTPYYGFNAAKKIGSLLAVIAVNGSKVAEALQAKRDIAA
                     YETIWDKQIDELATYLNQLNPNHWPKDTLDEMFINLTALWVDDFRARLDQDFVADSLA
                     LDNIVKVAVSGIPNHINKGYTSIADTISRGIIAQMPAEFAE*"
     gene            complement(148014..148190)
                     /locus_tag="PH2017_26_ELK_O_A_scaffold_10_prodigal-single_
                     185"
     CDS             complement(148014..148190)
                     /product="hypothetical protein"
                     /codon_start=1
                     /transl_table=11
                     /translation="MFSGYYYPYYRSFAYPFANPWGYNYANNIIGSAVSNQNLVNTGT
                     AVGVNQISTPTVIW*"
     gene            complement(148242..148448)
                     /locus_tag="PH2017_26_ELK_O_A_scaffold_10_prodigal-single_
                     186"
     CDS             complement(148242..148448)
                     /product="Uncharacterized protein n=1 Tax=Bacillus
                     amyloliquefaciens subsp. plantarum M27 RepID=K2IBQ6_BACAM"
                     /codon_start=1
                     /transl_table=11
                     /translation="MYRSGIVGLGFGPRRGYLGAGIGYPYGVLGGWGYPGYGYGLGLG
                     YGYGYGYPGYGYGGYYGGISGGLL*"
                     /db_xref="UniRef100_K2IBQ6"
                     /db_xref="bacp:SB24_06235"
                     /db_xref="A0A0A9VNF0_LYGHE"
                     /db_xref="K2IBQ6_BACAM"
     gene            complement(148463..149017)
                     /locus_tag="PH2017_26_ELK_O_A_scaffold_10_prodigal-single_
                     187"
     CDS             complement(148463..149017)
                     /product="hypothetical protein"
                     /codon_start=1
                     /transl_table=11
                     /translation="MADMLTTDPFFNLTNQVAGVREKVSDSIFENYKLQVAQTNDINN
                     RAMQVALHDSTELANIKQEIANSTLQTMLAAARTDAAIGATSAANQRLVMEQAEATRR
                     LIVDLNTQNLNTALINTNTALTGLGVSYGGLGLAYGGAVSAYQSANQVSAVNALQSAI
                     SSQGLVNTGTMTGTTQTSTPTSIN*"
     gene            complement(149163..149843)
                     /locus_tag="PH2017_26_ELK_O_A_scaffold_10_prodigal-single_
                     188"
     CDS             complement(149163..149843)
                     /product="Response regulator protein VraR n=1 Tax
                     =Clostridium sp. CAG:510 RepID=R6CCB1_9CLOT"
                     /codon_start=1
                     /transl_table=11
                     /translation="MRQIIYFNSLNETGSFSSLENSQIETLTNSSFVQVDTWSKLINA
                     MCDHEMADSITLILFDKSVLSLPGTTTNEIVSAMTTMSTVIGKRKVTLGIIVHNKCET
                     AFVQNLKKSNINGIVPSFKEFGDADFFDSLNGLLNGHSSWPECCIIPKVKASVRDSVD
                     YGIRLTARQTEIMHLVASRGLSNKKIAQILNISESTVKVHISSILKAYGVRNRTQLAL
                     AAGSSGRL*"
                     /db_xref="UniRef100_R6CCB1"
                     /db_xref="xau:Xaut_0991"
                     /db_xref="A7IDZ9_XANP2"
                     /db_xref="R6CCB1_9CLOT"
     gene            complement(150021..150182)
                     /locus_tag="PH2017_26_ELK_O_A_scaffold_10_prodigal-single_
                     189"
     CDS             complement(150021..150182)
                     /product="hypothetical protein"
                     /codon_start=1
                     /transl_table=11
                     /translation="MVREYCVVNATHDEFHRRVAELLADGWQPQGGVAIVREYLTQPT
                     TYYFQAFVR*"
     gene            complement(150187..150471)
                     /locus_tag="PH2017_26_ELK_O_A_scaffold_10_prodigal-single_
                     190"
     CDS             complement(150187..150471)
                     /product="hypothetical protein"
                     /codon_start=1
                     /transl_table=11
                     /translation="MKQTHTMYIYKADRRTKSGERLVSTTVWQNRDAAEMRREVRELQ
                     YELWPVSRGYRIEFHATMKTVRNLMTGADVEIDRDTPWSCNPASETYWSM*"
     gene            complement(150501..150728)
                     /locus_tag="PH2017_26_ELK_O_A_scaffold_10_prodigal-single_
                     191"
     CDS             complement(150501..150728)
                     /product="hypothetical protein"
                     /codon_start=1
                     /transl_table=11
                     /translation="MTEFENKCYGMSEQDIREEYMNSITAKFSGLEMVAMSVLSDAQE
                     LMTMGRVETARKQINIAKFILSEMLEARQAA*"
     gene            complement(150838..151074)
                     /locus_tag="PH2017_26_ELK_O_A_scaffold_10_prodigal-single_
                     192"
     CDS             complement(150838..151074)
                     /product="hypothetical protein"
                     /codon_start=1
                     /transl_table=11
                     /translation="MFDQVTKIEFNGKTYNQKHGNAFDRGSADSYYGRCRCPHRGGVG
                     GDSGPRIEDLTAFEIEAYHAGYDYNEEFGGKKEW*"
     gene            complement(151084..151299)
                     /locus_tag="PH2017_26_ELK_O_A_scaffold_10_prodigal-single_
                     193"
     CDS             complement(151084..151299)
                     /product="hypothetical protein"
                     /codon_start=1
                     /transl_table=11
                     /translation="MRDYAMFSDAGNDAVDAIVRTARILKLDWPRVYNELSSLAERFP
                     EDFGEATDTAVRECVYDACGFNSPFYI*"
     gene            complement(151311..151643)
                     /locus_tag="PH2017_26_ELK_O_A_scaffold_10_prodigal-single_
                     194"
     CDS             complement(151311..151643)
                     /product="hypothetical protein"
                     /codon_start=1
                     /transl_table=11
                     /translation="MNSKNTPVQRKRRTDRNHAIYELFCEATGESYIGITVVDGSALS
                     SVRGRFNRHLSRANTEGKNWNLCTALRTYGREGFTPYLLEVVRGKTAAHARERELIAE
                     LQPALNTL*"
     gene            complement(151807..152637)
                     /locus_tag="PH2017_26_ELK_O_A_scaffold_10_prodigal-single_
                     195"
     CDS             complement(151807..152637)
                     /product="hypothetical protein"
                     /codon_start=1
                     /transl_table=11
                     /translation="MEGKNIFDTWGIEYHVTLEQLLAEDKAKLQRILVDRGLIVLKGL
                     GPNLSDSEYHAIGEQFGRVWTQEDYKRTPTDTTIKHRDTTPVSYFQTNNMWGARDMKY
                     HADMAHVGENSFPARALYMVRGARNRSGETSWLNLEVAWAQFTREEREQFKNYFVVQQ
                     DMYKPGANLIRYPFLKANPKSGRFSPRVNCYVTPGKNQVAWIHHVEKEETPVADTGEF
                     IESVYRLCESKHNTVYSHNWDDGDIIVYDNWNSVHKRSAVTLESGEPDRLLKRLTFNI
                     *"
     gene            complement(152627..152917)
                     /locus_tag="PH2017_26_ELK_O_A_scaffold_10_prodigal-single_
                     196"
     CDS             complement(152627..152917)
                     /product="hypothetical protein"
                     /codon_start=1
                     /transl_table=11
                     /translation="MKTKLLIALVAVAALTGCATRTGTAIVAGTTGVIIGHAMSQPRT
                     VIVHEEPMIVSGYCNHYYAHSERVACERGVRQRHYEEQRRRDNAAYRAGYGR*"
     gene            complement(152907..153062)
                     /locus_tag="PH2017_26_ELK_O_A_scaffold_10_prodigal-single_
                     197"
     CDS             complement(152907..153062)
                     /product="hypothetical protein"
                     /codon_start=1
                     /transl_table=11
                     /translation="MRNMVIRECHRLAAVLGEELDSNWNNVSNIELLTIYGDLRIDIE
                     TEEYDED*"
     gene            complement(153062..153451)
                     /locus_tag="PH2017_26_ELK_O_A_scaffold_10_prodigal-single_
                     198"
     CDS             complement(153062..153451)
                     /product="Putative uncharacterized protein 114 n=1 Tax
                     =Deftia phage phiW-14 RepID=C9DG85_9CAUD"
                     /codon_start=1
                     /transl_table=11
                     /translation="MSMHLEGPWLSTTGKKKSKRKFASAEHARQARELDAEWQELQKR
                     WGVAAEDKKKRRALAAEPYVAPKPTHRGAEAARIPSLNSGGGVATMAAPKVYTGTKVK
                     GIATMHKSNAVPVFSDQEAEDISRMRR*"
                     /db_xref="UniRef100_C9DG85"
                     /db_xref="C9DG85_9CAUD"
     gene            complement(153671..154309)
                     /locus_tag="PH2017_26_ELK_O_A_scaffold_10_prodigal-single_
                     199"
     CDS             complement(153671..154309)
                     /product="Uncharacterized protein n=1 Tax=Nitrosomonas sp.
                     (strain Is79A3) RepID=F8GHI5_NITSI"
                     /codon_start=1
                     /transl_table=11
                     /translation="MLKLCDSEFDQAGHWLRPIAKLTYLPTLEDVELFDQNGYDLTRI
                     EQHYASSNQADFAYHRSHIVALKKPWFKHPNDPIEGAVLNHSLLFERKGYSGAALAQL
                     QHWARELPLLHKVIAMRPKWGLDFSMDYVDREGNSFEVLHWEWDSFDYDEIQRVKSQV
                     EPVLSSTDWNHAAQQLLKRKSEWFDLDFFAQSDWKCKYFGIIKERFKMVIWN*"
                     /db_xref="UniRef100_F8GHI5"
                     /db_xref="nii:Nit79A3_2774"
                     /db_xref="F8GHI5_NITSI"
     gene            complement(154309..154497)
                     /locus_tag="PH2017_26_ELK_O_A_scaffold_10_prodigal-single_
                     200"
     CDS             complement(154309..154497)
                     /product="hypothetical protein"
                     /codon_start=1
                     /transl_table=11
                     /translation="MSKYKCTCWHESHCGISCLVGGCECRDCECPQCTAKDNSQDRYE
                     VYPEDDGTDRPVNPYSQV*"
     gene            complement(154507..154764)
                     /locus_tag="PH2017_26_ELK_O_A_scaffold_10_prodigal-single_
                     201"
     CDS             complement(154507..154764)
                     /product="hypothetical protein"
                     /codon_start=1
                     /transl_table=11
                     /translation="MKQYRVTTDMINPKGNNPGVPDAYVNPADLKAYGVHTNAAPDPT
                     APAPKLPNLGRYQADHNIKPGTDAWFKLWFSRENLTGEKPY*"
     gene            complement(154766..155101)
                     /locus_tag="PH2017_26_ELK_O_A_scaffold_10_prodigal-single_
                     202"
     CDS             complement(154766..155101)
                     /product="hypothetical protein"
                     /codon_start=1
                     /transl_table=11
                     /translation="MSDKQLNEGMGSVNVETHYDVSRIKQLAGIANASTVAGTPVVFE
                     DDSAEYDDEAGMALNSLRTLERSVEILMAAIQPGDNLPEWCQEKLSLAEDYITTVKDY
                     LLSEKGQGQ*"
     gene            complement(155098..155292)
                     /locus_tag="PH2017_26_ELK_O_A_scaffold_10_prodigal-single_
                     203"
     CDS             complement(155098..155292)
                     /product="hypothetical protein"
                     /codon_start=1
                     /transl_table=11
                     /translation="MKIWELTESSGYIARNAKEARDPRYSASLTVDVKTDTMRKQLAA
                     FFPTSAPSDGQKQIKENQAK*"
     gene            complement(155326..155874)
                     /locus_tag="PH2017_26_ELK_O_A_scaffold_10_prodigal-single_
                     204"
     CDS             complement(155326..155874)
                     /product="Acetyltransferase n=1 Tax=Ralstonia sp. PBA
                     RepID=I9BUY1_9RALS"
                     /codon_start=1
                     /transl_table=11
                     /translation="MPAVRKVLISEYPKYRTHLKALDADSKYLRFGYPIRDEMIDQLC
                     DQFEADADKNILFCVENDDLDFVAVGHIALQNEMELAFSVLKEYQGQGLGNQLFKRVI
                     QWCRTHNRLKGNMVCLSSNKVIRHLCSKYGIHMVNDQGETLASIELDHPDITTYFTEA
                     ADSNLAVMDYMGKRFVHRLKQK*"
                     /db_xref="UniRef100_I9BUY1"
                     /db_xref="I9BUY1_9RALS"
                     /db_xref="bprc:D521_2097"
     gene            complement(156133..156357)
                     /locus_tag="PH2017_26_ELK_O_A_scaffold_10_prodigal-single_
                     205"
     CDS             complement(156133..156357)
                     /product="hypothetical protein"
                     /codon_start=1
                     /transl_table=11
                     /translation="MFTEITKTFETNQQLAKEMVAELAGASTAFAKTVVDVNTRLAET
                     FKTQAAEAYKNLEAFKFPGFDAYTAKSSKK*"
     gene            156612..156875
                     /locus_tag="PH2017_26_ELK_O_A_scaffold_10_prodigal-single_
                     206"
     CDS             156612..156875
                     /product="hypothetical protein"
                     /codon_start=1
                     /transl_table=11
                     /translation="MRLVQEDPNGAGFYQVSQEYVIHLAETYGDRIQIEKTVNGNSVS
                     TQMTFADDATRLQYEADPVVIAERRLREEYNAAHGLVTRKIFD*"
     gene            complement(156853..157878)
                     /locus_tag="PH2017_26_ELK_O_A_scaffold_10_prodigal-single_
                     207"
     CDS             complement(156853..157878)
                     /product="UV damage repair endonuclease n=1 Tax
                     =Pseudomonas stutzeri MF28 RepID=U3HWV4_PSEST"
                     /codon_start=1
                     /transl_table=11
                     /translation="MGRVGFCCKWINDPSEVAGKKVNAVDRDLNGRSTTMRWLREHKA
                     EAEQRQWDIMNHNARAALLLVERVASLPEHRRMVRLGSEMLQGYTHEDWIPFWQQADV
                     QSHCERIFAPVGEAARRLGVRLSFHPGQFCVLASENPGIVERSILEFEYHADMARWMG
                     YGKSFQDFKINVHISGKRGPAGIREAYRRLSVEARNCITLENEENSWGLDDCLSLSDI
                     VPTVLDVHHHWIREGEYLDPRDARVARVIDSWRGVRPALHYSVSREDVLVGHSATVMP
                     DMAALLAQGYKKQKLRAHSDFYWNSAVNDWAAGFAKDFDIQCESKGKNLASKDFADSI
                     FNQKSCE*"
                     /db_xref="UniRef100_U3HWV4"
                     /db_xref="A0A0A1GHA2_9PSED"
                     /db_xref="pstt:CH92_10840"
                     /db_xref="U3HWV4_PSEST"
     gene            complement(157887..158045)
                     /locus_tag="PH2017_26_ELK_O_A_scaffold_10_prodigal-single_
                     208"
     CDS             complement(157887..158045)
                     /product="Uncharacterized protein n=1 Tax=Cyanophage
                     S-SSM6a RepID=M4PR42_9CAUD"
                     /codon_start=1
                     /transl_table=11
                     /translation="MKKYWRLVAKALGEKAGKTDDEADQIACIRAIIVLTYIITNCFI
                     VAGVIRHW*"
                     /db_xref="UniRef100_M4PR42"
                     /db_xref="M4PR42_9CAUD"
     gene            complement(158042..158773)
                     /locus_tag="PH2017_26_ELK_O_A_scaffold_10_prodigal-single_
                     209"
     CDS             complement(158042..158773)
                     /product="hypothetical protein"
                     /codon_start=1
                     /transl_table=11
                     /translation="MNLNFNLSNSSVNLILPNDEKYKSQLLIQNGYFGKGQNISNGEL
                     AVAVVNNYTPILDRSIKYIAGLDNLTILDIGSGNSIIDVALAKIFPKAKFILLDGNEW
                     NSNHNLHSDNFKPYNHWVHVENTIKLNNLDITRFKFVGLDYDFDDQPNYILSYGSMGL
                     HYPIEMYLEKIHHSLADNGILAVGPILNINSQIQTVNQLFKPLEIIELTNFVSREKLQ
                     LSQWAQYFPQDFSGPFAHAGVWRKK*"
     gene            complement(159007..159582)
                     /locus_tag="PH2017_26_ELK_O_A_scaffold_10_prodigal-single_
                     210"
     CDS             complement(159007..159582)
                     /product="hypothetical protein"
                     /codon_start=1
                     /transl_table=11
                     /translation="MKINLRKASVVQQTITDEIKRLGTESTSIKVSLFETNVTALLDE
                     QLKKVQENHTHAGRLMNANRFLRAIVARKNAEVGIADYLAEEAMLASVESRLKNYTEA
                     GIRQNAEALTAEIESRKAPGSERSSIYGREYTIDVNVVPAATIAEAKKELEAIRRRRR
                     KIKDEMVSINVRTEFEVPEQVALVLSELGLD*"
     gene            complement(159630..160088)
                     /locus_tag="PH2017_26_ELK_O_A_scaffold_10_prodigal-single_
                     211"
     CDS             complement(159630..160088)
                     /product="hypothetical protein"
                     /codon_start=1
                     /transl_table=11
                     /translation="MKYTPASLQLLGYTRRSDHWEDFVSKTMATWYKFSPDHSVSSFA
                     WVNNPHHRNAHGTTHGGALMTFMDYCMGAHVWDLSGGKNAYTMELNNRFIRPARITRW
                     LFGEVRHVMVDNVIELSGQIRANDPTGMVVLESFGRFTLPKELKVIDDDE*"
     gene            complement(160088..160453)
                     /locus_tag="PH2017_26_ELK_O_A_scaffold_10_prodigal-single_
                     212"
     CDS             complement(160088..160453)
                     /product="hypothetical protein"
                     /codon_start=1
                     /transl_table=11
                     /translation="METQEPKHFIRFCVERELTDAEFEDMTEIVDEEIGELVAADEVF
                     EHPGPGGTICYMFELAKDIDATDGDIISYEISTAWPEALQWELEASQADLDLDVAEDA
                     TPEQVEEAAVNYFRNILKG*"
     gene            complement(160463..161299)
                     /locus_tag="PH2017_26_ELK_O_A_scaffold_10_prodigal-single_
                     213"
     CDS             complement(160463..161299)
                     /product="Nitroreductase family protein n=1 Tax
                     =Pseudomonas putida S610 RepID=V6J3F6_PSEPU"
                     /codon_start=1
                     /transl_table=11
                     /translation="MTPYQNRYGLPIPDPEAQANEFITKLLERTSCRRFQDKPLEPGT
                     LELLIAAAQSAPSSGMLQTWSVIALTTPEEKAKLFNGPSNQKIIGGVDSLNTIAINTA
                     AVVLIWIADLSRLDLILNSVDTTDLIKAQVTRAEYHLKAIVDATIAAQTFFMAAETMG
                     ISGTYCGAIRQLPIEFFETEFNLPKYTFPVFGTVHGYDIIRRFKRSARPRLPSEFILH
                     HGTYTKMENLSQLDEYNKVHTRMSSNRLSKFESRVVERLQPTLSKESIGDALRHMGFD
                     FK*"
                     /db_xref="UniRef100_V6J3F6"
                     /db_xref="A0A0C2PSN4_9CYAN"
                     /db_xref="psk:U771_16310"
                     /db_xref="V6J3F6_PSEPU"
     gene            complement(161322..162845)
                     /locus_tag="PH2017_26_ELK_O_A_scaffold_10_prodigal-single_
                     214"
     CDS             complement(161322..162845)
                     /product="hypothetical protein"
                     /codon_start=1
                     /transl_table=11
                     /translation="MEYIVTVADPQVWDTLWDELTQNGLSDNFIPDRAVPVINERPFN
                     DFSAHFDLTDEEAVELRQDPRIAAVELQADQQPGVEKRFYGQRSGNYDRHPYMTNASM
                     KNWGLIRCTHRNDPYGTQSSINGNFSYNLDGSGVDIILLDTGVEADHPEFAVNADGTG
                     GSRVVDFNWASLGVPGCPTGAAIGGYLGDSDGHGSNCASIAAGNTCGWAPAAAIYSIR
                     IFGGASIRTGQYLNAVSSDIAFDLVRAFHLKKLAEGNTRPTICSNSWGYYQYYSGMTS
                     TTYRGQTYPASYYNNAYGQMSSVHGARITYVDTAVENCGASGVIMVGAAGNYRHKIDV
                     PGGQDYNNYWTSSWSGVNYYHRGSSPTATPCMITVGATDSVLSNPPVERKAYFSETGP
                     RVDVYAPGTMIMGAYANEPYQTSAVADPRRTGYYLNKISGTSQATPQVAGYIACLLQL
                     RPNYRVNDIKGFIADSSNKNKLAEGALSWSNLFSLQGGRNHYLYTPFTSPSRGSITS*"
     gene            complement(162856..163692)
                     /locus_tag="PH2017_26_ELK_O_A_scaffold_10_prodigal-single_
                     215"
     CDS             complement(162856..163692)
                     /product="Fiber n=1 Tax=Cyanophage P-RSM1 RepID
                     =M4QHY4_9CAUD"
                     /codon_start=1
                     /transl_table=11
                     /translation="MAHEYVKISELEPTTSFGTTDQFVIVQNDETVKIDGAALIESLA
                     TLTNLATRSYVDAVVDSAPGTLDTLRELASALNDDANFGANITNLINEKLTASNFGLE
                     FWNQLATVNTYHIQEGSNLYWTQNRFDTALASKNTYHIAEGSNLYFTEQRVLDVVTPL
                     IPAAYSLPTASTSVLGGVKVDGNTIVIDSYGTITAVGGGGVIGLDPTFNSVTTTQLNV
                     QNVAFTGTGAVTFTSGNDLNFEAAGDITFNGETAITKAQLKSIVAASADFADFKARIA
                     LL*"
                     /db_xref="UniRef100_M4QHY4"
                     /db_xref="syc:syc0786_c"
                     /db_xref="87409157"
                     /db_xref="M4QHY4_9CAUD"
     gene            complement(163692..164072)
                     /locus_tag="PH2017_26_ELK_O_A_scaffold_10_prodigal-single_
                     216"
     CDS             complement(163692..164072)
                     /product="hypothetical protein"
                     /codon_start=1
                     /transl_table=11
                     /translation="MKTFNNTAGTTSSDFSLGQGTGNEVRQFVLSRVDSGAAVDRTGE
                     QIGVSGIEFYDAKILARSAGGMIVSKQLRGTINGTTVTRIEDIFQEDFVADVTLTSSG
                     TELSVNCTGTGNFTIYITLTRVAE*"
     gene            complement(164069..166057)
                     /locus_tag="PH2017_26_ELK_O_A_scaffold_10_prodigal-single_
                     217"
     CDS             complement(164069..166057)
                     /product="Uncharacterized protein {ECO:0000313|EMBL
                     :KKN37864.1};  TaxID=412755 species="unclassified
                     sequences; metagenomes; ecological metagenomes.;"
                     source="marine sediment metagenome.;""
                     /codon_start=1
                     /transl_table=11
                     /translation="MTIHAWKTNFIGLNKPAKVLSGTADSFVGLDLWPYANGADDPYW
                     SGSSNPQFYRWRVKFTVNERLHGSHLTRTPFRFDAQDIEVGDFVAGAQDGKVCQIMTV
                     ESKTNSEVIAIVEDRLRYNTFRDPAGFGLFSTPGQVIFFQINELGYPMLDPVPGEAAV
                     DFASNVMSRFQYLNPLINYLLEKENNGFEQGDAICIEDEQFVLSDADNVNKFIGTVVH
                     PGPGPHQFILRPANGVIDFVPNLPGIVGDYIYPSMDGSGDLTTNDASRRPIYMKVAAA
                     ITSSTTGTEVDPTGNDGDVVEFNRVQMTLGSGSGTYTLEDAIAEFNAHTSEHFITASK
                     VGSATVVTSDIAVVGSAYGIVAGYSPFSATINGYPVTFTTTTSGSVAYGDATVADVND
                     MVTDINRAAIPDIVASVVDGSNLRLTNTGGSDIVIVNTVPDANGNNFAGANSVSALPL
                     LTVASGTTHTLRLERLDGGPITIRDIQGSFLSDVGVMSGQTGRYALGLNIEQGLRSST
                     TTVVPNLAAREALYALIGDQAHVLDDGNGEWALFLFDGVDWIKIGGERSVTVDARTFK
                     QVINLPADTVTIGTVSEDRRILNVAVTVLSAVTGTGDFDIRVGADIVWNYSKHGGDSV
                     GTYSIESDLITAARADVTVDLTDAQLLGGTVKIEVSYI*"
                     /db_xref="A0A0F9Q5R5_9ZZZZ"
     gene            complement(166066..168108)
                     /locus_tag="PH2017_26_ELK_O_A_scaffold_10_prodigal-single_
                     218"
     CDS             complement(166066..168108)
                     /product="Uncharacterized protein n=1 Tax=Bacillus cereus
                     R309803 RepID=C2QEF1_BACCE"
                     /codon_start=1
                     /transl_table=11
                     /translation="MGIRASSGGQLGGGSSGSGGPGTVLTVEQVQDIVSDSLTTDNLI
                     NGLALVSTYDDVTGKLKLSLSAPNAPITNVVPASIDVKRLGVEVGAAKSLNFVGTGLG
                     AVTVANDVVTINVAGGEGGGGSGIGIAGAAINSSGNLVITLTDGTVIDTGHVVGSNGA
                     PGAPGTNGVGVSSASVNPTGQLVIGLTSGQQINAGNVVGPQGPFGPQGAVGPKGDKGD
                     TGATGAQGLQGIQGPAGRSVASNGATIDSNGNLQITLSDGTVLNAGRATGPQGAQGVA
                     GPQGIQGLQGPAGQTGAQGPQGIAGPKGDTGATGAQGAQGVAGPKGDKGDTGADSTVP
                     GPQGLQGPIGLQGPKGDTGLQGPQGIQGPPGTSYSLNGVADEVQVYGLSSTTQAGYDL
                     EVDIANRANKLSTARNIALTGKVTGLTSFDGSGNVTMITALNGVTTTEVAEGTNKYFT
                     DARARAALSASTGLSYNSTTGVMSLNANSDQISEGSNNLYFTNNRFDNRLGQSTLAQF
                     SDVANTSPTTGQALVWNGSAWAPSTVSGGGSGGTGTGGSGVFKATAQIDYDANGNLSN
                     VSILNGGISAVITTATSTTATVTFTFTGSTCTPLGIQVYGYQRTNNVYVTRALASDFP
                     TRTIAAGGTSGNPTTFNAFDASTNTMTISLTKAVTGASAGIGQTTHCVLQFLLSSI*"
                     /db_xref="UniRef100_C2QEF1"
                     /db_xref="bcu:BCAH820_3721"
                     /db_xref="C2QEF1_BACCE"
     gene            complement(168118..168483)
                     /locus_tag="PH2017_26_ELK_O_A_scaffold_10_prodigal-single_
                     219"
     CDS             complement(168118..168483)
                     /product="Uncharacterized protein n=1 Tax=Cronobacter
                     phage vB_CsaM_GAP32 RepID=K4F6T7_9CAUD"
                     /codon_start=1
                     /transl_table=11
                     /translation="MSMRNSNMLVADGQLDQTGPAIRADGYYGFADGMQTVGFYLKNF
                     VGRIYVDATLSDNPGENDWFPIGLGSTDFVDFESAQTGVETFNIVGNFVYLRAKIRRS
                     HLGRPASDLGTCERVVLSL*"
                     /db_xref="UniRef100_K4F6T7"
                     /db_xref="A0A0F9P4B9_9ZZZZ"
                     /db_xref="K4F6T7_9CAUD"
     gene            complement(168488..168652)
                     /locus_tag="PH2017_26_ELK_O_A_scaffold_10_prodigal-single_
                     220"
     CDS             complement(168488..168652)
                     /product="hypothetical protein"
                     /codon_start=1
                     /transl_table=11
                     /translation="MAKIHEELIVIKLSKLHKESQTVGTLAGDDTVANLEAVVQQLVG
                     DDVVVEVIKE*"
     gene            complement(168705..169331)
                     /locus_tag="PH2017_26_ELK_O_A_scaffold_10_prodigal-single_
                     221"
     CDS             complement(168705..169331)
                     /product="hypothetical protein"
                     /codon_start=1
                     /transl_table=11
                     /translation="MKEHSTQKLFWKKWPFKAIIEISAARSGHYGAYSYSRRNNAERQ
                     AEFARLKEWFKNHLPDVGIRCETHFSVFLATEAELAEVLDAWGHKVLEVWRPESESAK
                     ELLVEHEYDVVRDRLWYGKYPIRARICYTDEFRTRYAPAFREAVKSLGNENWHAAGQL
                     KELIDNAALLRFGWGQPLYLYLTSSEDAAMLRLLCGNHIQRFERIRKP*"
     gene            complement(169331..171547)
                     /locus_tag="PH2017_26_ELK_O_A_scaffold_10_prodigal-single_
                     222"
     CDS             complement(169331..171547)
                     /product="ATPase n=1 Tax=Erythrobacter litoralis (strain
                     HTCC2594) RepID=Q2N6G4_ERYLH"
                     /codon_start=1
                     /transl_table=11
                     /translation="MSQENENNGKINEVIARAFQEALNREHEYVTLEHILRVMLDEEE
                     IKDVLTELQVNVSDLRDEIDNWLREQEDIRVEGITKPRKTATLERCFNRAYTQAIFTG
                     RGHMEPLDLLISIASEKNSYANFFLAKNGITKEAIISYVSKLKDGASKESKVAKKRDS
                     EKILSKYTTNLNKEAEKSAIDPLIGREKEVFRLAQTLTRKKKNNAIMVGEPGVGKTAI
                     VEGLAVAIVRNEVPEVLKKKVIYSLELGKLMAGTRYRGDFEERMQHVLEALEERDDII
                     LFIDEIHMIMGAGNTGSGSMDVANLLKPALEKGKLRCIGSTTYEEFREHFEKDRALLR
                     RFTKVDVNEPSVEETRIMLRRVAPVYAKFHNLSIGEEAIDLAIDLSMKYMLDRKLPDK
                     AIDIIDSAMARVRVTGSTGMLEINKDNIRQEISDITRVPLEQLGEQKGIAVTELESRM
                     RTNVFGQDDAIERLMNMVYIAKSGLKEVNRPMANFLFVGPTGTGKTELANQLAEGLGM
                     EVVRFDMSEYKEPHKIASLIGSPPGYVGYGEGKAGSGKLINELERVPNCVLLFDEIEK
                     AHPDVIQVLLGLMDNGIVTGSDNKQASARNAFVILTSNLGAADSEKQVIGFGDGFNSS
                     ASDEAVKRFFSPEFRNRLDAVVKFNRLHKDVIRRVADKFINQIREQLAAQNQSITVDD
                     SALDYLAANGYSETMGARPMKRLINEEIRLPVAKRIIKDGINVHHVSSDGAKLIIA*"
                     /db_xref="UniRef100_Q2N6G4"
                     /db_xref="A0A074MXV0_9SPHN"
                     /db_xref="eli:ELI_13175"
                     /db_xref="Q2N6G4_ERYLH"
     gene            complement(171549..172043)
                     /locus_tag="PH2017_26_ELK_O_A_scaffold_10_prodigal-single_
                     223"
     CDS             complement(171549..172043)
                     /product="peptide deformylase (EC:3.5.1.88)"
                     /codon_start=1
                     /transl_table=11
                     /translation="MLEFVHETHPLLSAQLPPVDPGINLESLSKDMFLMMWSNGGIGL
                     AAPQVGMAVRMFVMGPQRGPNYVCINPEIIEVSEEVETATEGCLSFPSLWLNIKRPTW
                     VHARYTTLSGETVEQRFDGLLARCYIHELEHLNGITFTKYSSVLGLKLARARQQKKLR
                     KTKG*"
                     /db_xref="aex:Astex_0891"
                     /db_xref="UniRef100_V4QM56"
                     /db_xref="A0A0F9TE99_9ZZZZ"
                     /db_xref="V4QM56_9CAUL"
                     /db_xref="3.5.1.88"
     gene            complement(172056..172856)
                     /locus_tag="PH2017_26_ELK_O_A_scaffold_10_prodigal-single_
                     224"
     CDS             complement(172056..172856)
                     /product="Uncharacterized protein n=2 Tax=Atopobium RepID
                     =N2BLW3_9ACTN"
                     /codon_start=1
                     /transl_table=11
                     /translation="MDYYKILGVSRNATEEEIKKAYRKLAMTHHPDRGGNEEEFKKIK
                     EAYEQLTSNKTHTQADSFGGFQDLHEMFNMGRRRGGRNWSFGSGWDEELRNPDISISV
                     SCSLEQAHTGFSKEVEFTLPTGQVRRMSVTFPPGTTKDIKIRFAGEGGVLMPGSTPGD
                     LYVKANIESHPVWRVDGGDLFAALEITVWQAMLGTTVEFEDIGGTLMQITVPPGTQSR
                     SQLRLKGKGMNIRGAPIRGNAFLEVIVRIPTLSEEDKTKTIIDLQDKV*"
                     /db_xref="UniRef100_N2BLW3"
                     /db_xref="tid:Thein_0151"
                     /db_xref="87079233"
                     /db_xref="N2BLW3_9ACTN"
     gene            complement(172875..173156)
                     /locus_tag="PH2017_26_ELK_O_A_scaffold_10_prodigal-single_
                     225"
     CDS             complement(172875..173156)
                     /product="hypothetical protein"
                     /codon_start=1
                     /transl_table=11
                     /translation="MARLLTKIISLIACTAFVGCSTTVPVKRTFPVVPEALMKECGNL
                     ATINKSEVKLSELMDTVSKNYSKYHECAAINEAWQEWYNEQKKVFDEVK*"
     gene            complement(173132..173665)
                     /locus_tag="PH2017_26_ELK_O_A_scaffold_10_prodigal-single_
                     226"
     CDS             complement(173132..173665)
                     /product="Uncharacterized protein n=1 Tax=Candidatus
                     Nitrospira defluvii RepID=D8P9K0_9BACT"
                     /codon_start=1
                     /transl_table=11
                     /translation="MWILNWLPDVVFHLILIAGVLCLLAGFVFKFVPFVKSYQLPLQV
                     VGILLTILGVWYEGGIAKDAEWKARVAELETKVAQAEAKSAQVNTKVVTKIVTKTQVI
                     KEKGDTVVRYIDREVAKYDAQCKIPEAAIRAHDASALNKAVEEVLLTPSSVIDPADHN
                     ALAAPKAKKSWRDYLQK*"
                     /db_xref="UniRef100_D8P9K0"
                     /db_xref="nde:NIDE0125"
                     /db_xref="D8P9K0_9BACT"
     gene            complement(173674..173895)
                     /locus_tag="PH2017_26_ELK_O_A_scaffold_10_prodigal-single_
                     227"
     CDS             complement(173674..173895)
                     /product="Translation initiation factor IF-1 n=1 Tax
                     =uncultured organism RepID=M1QCC4_9ZZZZ"
                     /codon_start=1
                     /transl_table=11
                     /translation="VAKEESFMMKGRITEALPNALFKVSLESGIEVLGFLSGKMRMHR
                     ITIIPGDAVDIEMSPYDLSKGRIMFRHKG*"
                     /db_xref="UniRef100_M1QCC4"
                     /db_xref="M1QCC4_9ZZZZ"
                     /db_xref="drt:Dret_0680"
     gene            complement(173899..174387)
                     /locus_tag="PH2017_26_ELK_O_A_scaffold_10_prodigal-single_
                     228"
     CDS             complement(173899..174387)
                     /product="hypothetical protein"
                     /codon_start=1
                     /transl_table=11
                     /translation="MIKHKKYQLNESLRPGDLRDVVLPMIEIDRYKPKLGTEADTVVI
                     CFKCDTAEAAVDLGAYLEWSASGIEDVEVSDAVDKDGKFHVYTEVQRLPGINEKIMNI
                     ISDVQHATGPQEWKFVGMDGRRSSLTLGELNATIIQDPKLYDLPPESRDWYLRMKNLT
                     TY*"
     gene            complement(174359..174919)
                     /locus_tag="PH2017_26_ELK_O_A_scaffold_10_prodigal-single_
                     229"
     CDS             complement(174359..174919)
                     /product="Uncharacterized protein n=1 Tax=Cronobacter
                     phage vB_CsaM_GAP32 RepID=K4FB60_9CAUD"
                     /codon_start=1
                     /transl_table=11
                     /translation="MPKQNSIYKNLDNIHRSPNVIDTLTEIDRVLDRMDVYAYENWIK
                     GEIVDGPFVERHWVELTLMYPAKMMPNPDAAMRLIANGCKVKFGKDKLSTFAKVKGPE
                     DLVTNADGERLPRLITKTVWLVNLRMPISLIDVSEDISDVDDIDYDSVENAYDEELDG
                     EEGMQAAAQNNEGEEGSNDQAQEVSA*"
                     /db_xref="UniRef100_K4FB60"
                     /db_xref="A0A0F9RXD9_9ZZZZ"
                     /db_xref="K4FB60_9CAUD"
     gene            175094..175852
                     /locus_tag="PH2017_26_ELK_O_A_scaffold_10_prodigal-single_
                     230"
     CDS             175094..175852
                     /product="Putative uncharacterized protein n=1 Tax
                     =Micromonas sp. RCC1109 virus MpV1 RepID=E5EQR8_9PHYC"
                     /codon_start=1
                     /transl_table=11
                     /translation="MRNQKKRTPAGDRNGERRFDGNAVIDLNNFREEKPSKYKRVEIT
                     PRNLKQEDYLAYLENPKKDMVFALGPAGTGKTLIATLWAVKQLKAGQVDRIVVTRPAV
                     SVDEQHGFLPGTLEQKMAPWTRPIMDVLRDYWNVKQIESMLLEGVIEIAPLAYMRGRT
                     FKNSIIIGDELQNSTVSQMKMLLTRIGEGSKMVITGDLNQHDRGFEVNGLGDFIERLT
                     ADPSSRMSLVKFDRAHVERHPAVTEVLRIYGDDE*"
                     /db_xref="UniRef100_E5EQR8"
                     /db_xref="A0A0F9P585_9ZZZZ"
                     /db_xref="tmo:TMO_3532"
                     /db_xref="E5EQR8_9PHYC"
     gene            175891..176613
                     /locus_tag="PH2017_26_ELK_O_A_scaffold_10_prodigal-single_
                     231"
     CDS             175891..176613
                     /product="hypothetical protein"
                     /codon_start=1
                     /transl_table=11
                     /translation="MLDINTIVYKLPIEVNSTKLLDELDNLVLPCYDKDIKNDLMSIG
                     ATNISVTGLSNTPLDNWYSTEYNRAMSKMVDLDTNEELTKNYANFTLGFDGAWRNNLE
                     ARYDNNVSDRDFTHWHPNLIGSEIFNLKNRIAKHLQISDQLRCRASFIYGYRKMNFHA
                     DPHTPWRVHVNLKSGPGTRWFFRTLDPMKTIEWVQPPDSVWLVRTGNVQHSVEIQKDE
                     TRWQLFYHIWQSNLGPNYHQIA*"
     gene            complement(176595..177407)
                     /locus_tag="PH2017_26_ELK_O_A_scaffold_10_prodigal-single_
                     232"
     CDS             complement(176595..177407)
                     /product="hypothetical protein"
                     /codon_start=1
                     /transl_table=11
                     /translation="MTQFRDPSVLRPFPPELEPYKGLIFCPLDLPPPPALDEERLFAY
                     IRMRDERDRGTLAGSVSGATGPIPLDSPWLRYTASWSKEKNTYPWRLLHLMRSDFDKD
                     GWEFYDEFKTWLPELAAYFESLPVSEFYTMSLLNQKAGTDVGIHTDPDVWFGLRFYAV
                     NRSDARIFFQKAKNPQDKRLLNLTRDENGQIKQLPWSNFVEDEKIYARYPQPCFPFHL
                     TTTHAVHGVEAVPSDQENARVTGFVICRVDPVAYADLLKRSVEKYQDYAIWW*"
     gene            complement(177391..177975)
                     /locus_tag="PH2017_26_ELK_O_A_scaffold_10_prodigal-single_
                     233"
     CDS             complement(177391..177975)
                     /product="Uncharacterized protein n=1 Tax=Sinorhizobium
                     phage phiM12 RepID=S5M751_9CAUD"
                     /codon_start=1
                     /transl_table=11
                     /translation="VDKIILTDVDGVLLDWETAFEEYAEARGYSFNENKRIVYSMGVQ
                     LGIPNDEARKLITDFNHSEEFGRIVPYRDSVEYVKRFKDEGWKFIAITTAGEHPDTWP
                     LRRKNLDAVFGPGAIDELYVLPLNGDKGVELVKYKDSGLFWLEDKPSNAVLGYQYGLK
                     PLLMSTFHNRTYDGSVKRVNTWEEIYRIINDTVS*"
                     /db_xref="UniRef100_S5M751"
                     /db_xref="S5M751_9CAUD"
     gene            complement(177968..178891)
                     /locus_tag="PH2017_26_ELK_O_A_scaffold_10_prodigal-single_
                     234"
     CDS             complement(177968..178891)
                     /product="Sliding clamp loader subunit n=1 Tax=Cronobacter
                     phage vB_CsaM_GAP32 RepID=K4F7L2_9CAUD"
                     /codon_start=1
                     /transl_table=11
                     /translation="MKELWVEKYRPRTVDDYVWIDQDQKHMVETWIDQKYIPHLLLAG
                     TAGSGKTTLAKVLERELGVDPAEFMHINASRDNGVDFLRNKINNFCSTMSMGPFKVVL
                     LDEADYITPPAQGILRGMLEQYHEGVRFILTCNYPNKIIPALHSRLQTITFKTLDETD
                     FTRRLATILVTEGVELDADTLSLYVKACYPDLRKAINTVQMRSTSGRLEAPKQEDTES
                     DYKLAMVDLFRQGRIREARNLIIKQISLEEYEDMYRFMYRNLDLWGNDVDTQDSALLL
                     IRKGLVNHSMAADPEINLSATFVELERLTRG*"
                     /db_xref="UniRef100_K4F7L2"
                     /db_xref="A0A0F9D3W1_9ZZZZ"
                     /db_xref="mfe:Mefer_1399"
                     /db_xref="K4F7L2_9CAUD"
     gene            complement(178888..179142)
                     /locus_tag="PH2017_26_ELK_O_A_scaffold_10_prodigal-single_
                     235"
     CDS             complement(178888..179142)
                     /product="hypothetical protein"
                     /codon_start=1
                     /transl_table=11
                     /translation="MASLTDYFERDAYKPKYFLGDRVFGYYNRIPFVGTVGNDRTKVG
                     GDPNPEVTVHLDLPMKLTSGTTSFIIVKHKDIKQILKVHE*"
     gene            complement(179126..179281)
                     /locus_tag="PH2017_26_ELK_O_A_scaffold_10_prodigal-single_
                     236"
     CDS             complement(179126..179281)
                     /product="hypothetical protein"
                     /codon_start=1
                     /transl_table=11
                     /translation="LSQIVRKSFYINGVVPFDMRIDDKEITAIILAESFDEAAGLLDA
                     WLYGQSN*"
     gene            complement(179229..179333)
                     /locus_tag="PH2017_26_ELK_O_A_scaffold_10_prodigal-single_
                     237"
     CDS             complement(179229..179333)
                     /product="hypothetical protein"
                     /codon_start=1
                     /transl_table=11
                     /translation="MNANDVINRVRNLKEFTVVTDRPEEFLYQWSSSV*"
     gene            complement(179330..179551)
                     /locus_tag="PH2017_26_ELK_O_A_scaffold_10_prodigal-single_
                     238"
     CDS             complement(179330..179551)
                     /product="hypothetical protein"
                     /codon_start=1
                     /transl_table=11
                     /translation="MYKTVYTEVEVDVDLSDFDTDDLIEELESRGSAIMDHGDGKEVL
                     RIIYEKRRLGKDYQAELDHLLYIGLGKVL*"
     gene            complement(179551..179742)
                     /locus_tag="PH2017_26_ELK_O_A_scaffold_10_prodigal-single_
                     239"
     CDS             complement(179551..179742)
                     /product="hypothetical protein"
                     /codon_start=1
                     /transl_table=11
                     /translation="MNRIVFSRKQIEQLTAIANQFDNVTTFTVDSESNSGIGPTISVK
                     IDLFENLDTKIDITDVGNW*"
     gene            complement(179735..179839)
                     /locus_tag="PH2017_26_ELK_O_A_scaffold_10_prodigal-single_
                     240"
     CDS             complement(179735..179839)
                     /product="hypothetical protein"
                     /codon_start=1
                     /transl_table=11
                     /translation="MVIAFLFGVFVGVTVGVLVAGLMCAAGRDKDQNE*"
     gene            complement(179839..180006)
                     /locus_tag="PH2017_26_ELK_O_A_scaffold_10_prodigal-single_
                     241"
     CDS             complement(179839..180006)
                     /product="hypothetical protein"
                     /codon_start=1
                     /transl_table=11
                     /translation="MEIQPKDTSKGHFYVSLAKSMIRIVAGGALLVGHVAEAGALLIL
                     AEVLGIAEEMV*"
     gene            complement(180006..180236)
                     /locus_tag="PH2017_26_ELK_O_A_scaffold_10_prodigal-single_
                     242"
     CDS             complement(180006..180236)
                     /product="hypothetical protein"
                     /codon_start=1
                     /transl_table=11
                     /translation="MAEVSLVDVKWSIQKLGYKTTDPHMDGYYQWGQKQKLYEILWET
                     QRQLKQCPTFYGEEEWLAEHAEEVIIDKLKGY*"
     gene            complement(180428..180802)
                     /locus_tag="PH2017_26_ELK_O_A_scaffold_10_prodigal-single_
                     243"
     CDS             complement(180428..180802)
                     /product="Uncharacterized protein n=1 Tax=Enterobacteria
                     phage vB_KleM-RaK2 RepID=H6X3X1_9CAUD"
                     /codon_start=1
                     /transl_table=11
                     /translation="MTMIRPLQNRVLAELLGLDTRVTASGIIIQSENGKDRGIRPRWA
                     RVRLVGEGIDWCEPGQYVLVSHGRWSRQFECEHNGEKLKLVHLDNKECLIVTDEEPVD
                     DFVGTGIDTTPNSAKAEDFGAR*"
                     /db_xref="UniRef100_H6X3X1"
                     /db_xref="H6X3X1_9CAUD"
     gene            complement(180804..181184)
                     /locus_tag="PH2017_26_ELK_O_A_scaffold_10_prodigal-single_
                     244"
     CDS             complement(180804..181184)
                     /product="hypothetical protein"
                     /codon_start=1
                     /transl_table=11
                     /translation="MSNSRYKTHRGREFNMSAFAEKNGDTRAVGNVSMNARGDIIDAK
                     GNVKIPTQSISRTLADVKNNESKAVSLKADETIAPVKNSTVVADEATGPKVVASRDIE
                     TVDGPATEIEYSDGSIEVVPQEIK*"
     gene            complement(181181..181687)
                     /locus_tag="PH2017_26_ELK_O_A_scaffold_10_prodigal-single_
                     245"
     CDS             complement(181181..181687)
                     /product="DNA polymerase III alpha subunit n=1 Tax
                     =Cronobacter phage vB_CsaM_GAP32 RepID=K4F6Z2_9CAUD"
                     /codon_start=1
                     /transl_table=11
                     /translation="MTHSKTVLPDMPVTMLKEADLVELLYQGKAGALTVDNSMLDEYT
                     AGCQALAQEPLFVVKNMPLTVEDALLEWNIPQDIAKLDLDLYFAEKVSTVEEAVRVAE
                     ELALYRERKMEPMLRFMIHLVRVMRDNKIVWGVGRGSSVSSFLLYLAGLHSINSVKYN
                     LDIKEFIR*"
                     /db_xref="UniRef100_K4F6Z2"
                     /db_xref="A0A0F9S6H1_9ZZZZ"
                     /db_xref="K4F6Z2_9CAUD"
     gene            complement(181659..181844)
                     /locus_tag="PH2017_26_ELK_O_A_scaffold_10_prodigal-single_
                     246"
     CDS             complement(181659..181844)
                     /product="hypothetical protein"
                     /codon_start=1
                     /transl_table=11
                     /translation="MERQQFLTKKYNAAYSGGASQEVMTQILAHIDAVRHAMWEMGYK
                     QSFEASKGNDPFKDSIA*"
     gene            complement(181886..182218)
                     /locus_tag="PH2017_26_ELK_O_A_scaffold_10_prodigal-single_
                     247"
     CDS             complement(181886..182218)
                     /product="Iron-sulfur cluster insertion protein ErpA n=1
                     Tax=Methylobacter tundripaludum SV96 RepID=G3IZQ4_9GAMM"
                     /codon_start=1
                     /transl_table=11
                     /translation="MNQVVITDAAFDRINELLADENNPNLKLRVFVQGGGCSGMEYGF
                     TFDEEQNEDDFTFEQKNVKVLIDSMSMQYLTDATINYIEDLQGARFSIDNPNAQTSCG
                     CGSSFSPY*"
                     /db_xref="UniRef100_G3IZQ4"
                     /db_xref="G3IZQ4_9GAMM"
                     /db_xref="rpf:Rpic12D_0385"
     gene            complement(182220..182426)
                     /locus_tag="PH2017_26_ELK_O_A_scaffold_10_prodigal-single_
                     248"
     CDS             complement(182220..182426)
                     /product="hypothetical protein"
                     /codon_start=1
                     /transl_table=11
                     /translation="MQIKSFLGKQIDNDLAITSEPLIVQSKHNADHLQSLTKKQVVEY
                     AHKYGITVNSRKKKLELIEIILRN*"
     gene            complement(182416..182688)
                     /locus_tag="PH2017_26_ELK_O_A_scaffold_10_prodigal-single_
                     249"
     CDS             complement(182416..182688)
                     /product="hypothetical protein"
                     /codon_start=1
                     /transl_table=11
                     /translation="MKLQPLSDFCQVYSQLLDDRPENVWVIDLESESVSGDLLDRCTE
                     SSTGWVGWGFMKFGSFALITHACLLFEHEEDAIMTKLVHGGRLYAN*"
     gene            complement(182688..183227)
                     /locus_tag="PH2017_26_ELK_O_A_scaffold_10_prodigal-single_
                     250"
     CDS             complement(182688..183227)
                     /product="6-pyruvoyl tetrahydrobiopterin synthase n=1 Tax
                     =Acinetobacter rudis CIP 110305 RepID=S3MU29_9GAMM"
                     /codon_start=1
                     /transl_table=11
                     /translation="MAKFLSTKTYGNDRGLSCCFRQWRANHSHCSTLHGYSIGIKLIF
                     ESDTLDDKNWVMDFGGLKLFKEWADHMFDHTLVIAQDDPLLERFKAMSSWSSNPEHDG
                     KMDRVQTEPYRRQGVCDLRIVEGVGCEMFAKLCYDEMTRILEVLKQGTAGRYPVNAGV
                     RLVSAEVFEHGANSAIYEG*"
                     /db_xref="UniRef100_S3MU29"
                     /db_xref="S3MU29_9GAMM"
                     /db_xref="mex:Mext_0156"
     gene            complement(183314..183898)
                     /locus_tag="PH2017_26_ELK_O_A_scaffold_10_prodigal-single_
                     251"
     CDS             complement(183314..183898)
                     /product="hypothetical protein n=1 Tax=Pseudomonas sp. 313
                     RepID=UPI0002F28F06"
                     /codon_start=1
                     /transl_table=11
                     /translation="MANEMNIRAPGNHIMVDLETLGTKPNSLMLTIGAIRFNPFGDDT
                     NNPMESMDTFYRRVSFESFEGLDHVIDDATLEWWGRQDESVRAEAFNEEDRCDIRDVL
                     KDFHKWCGGVDAIWANGTGFDLNILEHFSRELKRGVAWNYWQARDARTLYALVPGLDR
                     PKGAAHHALWDCWSQLVGVQRAFKALGINELRNR*"
                     /db_xref="UniRef100_UPI0002F28F06"
                     /db_xref="msc:BN69_1594"
                     /db_xref="J7QSM8_METSZ"
                     /db_xref="UPI0002F28F06"
     gene            complement(183888..184067)
                     /locus_tag="PH2017_26_ELK_O_A_scaffold_10_prodigal-single_
                     252"
     CDS             complement(183888..184067)
                     /product="Uncharacterized protein {ECO:0000313|EMBL
                     :KIA79045.1};  TaxID=686831 species="Bacteria;
                     Proteobacteria; Betaproteobacteria; Neisseriales;
                     Chromobacteriaceae; Chromobacterium.;"
                     source="Chromobacterium piscinae.;""
                     /codon_start=1
                     /transl_table=11
                     /translation="MTHWTITLEEADDGSGDMVMPLPQDLLDGAGWKEGDILQWIDNN
                     NGTWSLKKVEVTDGK*"
                     /db_xref="A0A0C1CDU8_9NEIS"
     gene            complement(184064..184270)
                     /locus_tag="PH2017_26_ELK_O_A_scaffold_10_prodigal-single_
                     253"
     CDS             complement(184064..184270)
                     /product="hypothetical protein"
                     /codon_start=1
                     /transl_table=11
                     /translation="MKKEFVIKQQAGFRIKVRTWKCVRPADLNALDFVQEILDENGNV
                     LDTSTYNFMLSDTELKSLKDQLPA*"
     gene            complement(184267..184488)
                     /locus_tag="PH2017_26_ELK_O_A_scaffold_10_prodigal-single_
                     254"
     CDS             complement(184267..184488)
                     /product="hypothetical protein"
                     /codon_start=1
                     /transl_table=11
                     /translation="MTTPDERYRAMVEGLKLIEDLLIPQVTPRVPREIRERARWVMRH
                     HPSAYELSRLAAKTPDMLATKDFNGREIK*"
     gene            complement(184485..184688)
                     /locus_tag="PH2017_26_ELK_O_A_scaffold_10_prodigal-single_
                     255"
     CDS             complement(184485..184688)
                     /product="hypothetical protein"
                     /codon_start=1
                     /transl_table=11
                     /translation="MDLKTELRWHVRPTGVYRLDGATVAQETERVLQYRREINVVDYG
                     TAEHITVKKWSEWQDVPEYKEEL*"
     gene            complement(184679..185524)
                     /locus_tag="PH2017_26_ELK_O_A_scaffold_10_prodigal-single_
                     256"
     CDS             complement(184679..185524)
                     /product="Marine sediment metagenome DNA, contig:
                     S01H4_L00012 {ECO:0000313|EMBL:GAG70023.1}; Flags:
                     Fragment;;  TaxID=412755 species="unclassified sequences;
                     metagenomes; ecological metagenomes.;" source="marine
                     sediment metagenome.;""
                     /codon_start=1
                     /transl_table=11
                     /translation="MAHHSRYWSCTPFADWLRGTAKLSAGTSEEWDEWTTQAQIKHNF
                     RYWLAEEGLSHLQDFVTWPIRKIYDLKYYINNRFVTRTHALTAHARDIKPGEWRDVGN
                     RFLPCLFNELVDFVEIETAWSHIAWGNKEDRAKYEAPFWATGWFRWRTWRCPQAGLDH
                     LDWAMTLTMGSDWGVDETDPKHGKPTHQAIAAKEIKELYIWWTVTYPNRPDPYDASGW
                     TATCEANRLANGGRLSFSSPKDPAMRKAQDRAHKLLQKIEAQYKKEDEAMMIRLIKIR
                     DALWT*"
                     /db_xref="X1ABH1_9ZZZZ"
     gene            complement(185525..185803)
                     /locus_tag="PH2017_26_ELK_O_A_scaffold_10_prodigal-single_
                     257"
     CDS             complement(185525..185803)
                     /product="hypothetical protein"
                     /codon_start=1
                     /transl_table=11
                     /translation="MTYRNSLERFHQRFSVTGFQRTMPEVETVQTMSGHAYQYATTDA
                     SIATLELPLDSFFNLVTVTDLFEQLEQDPATSELIKEAKIIYKLKHGV*"
     gene            complement(185805..186479)
                     /locus_tag="PH2017_26_ELK_O_A_scaffold_10_prodigal-single_
                     258"
     CDS             complement(185805..186479)
                     /product="Uncharacterized protein n=1 Tax=Rhizobium sp.
                     PDO1-076 RepID=H4EZW2_9RHIZ"
                     /codon_start=1
                     /transl_table=11
                     /translation="MSVSVYRSAAGINQAMGRVYGHMSIAVVTSMLVSYFVGTTPELL
                     AFFFTGAMKWLVIFAPLLAILGLTFASEKLNKGALQIFLQGFAALMGLSMATIFAVYT
                     MGSIFTAFMGAAVLFGTMSAYGYFTKKDLSSLGQMMFVGLIAIVIASVINIFIGSTVM
                     QMVISALAIIIFMGLTAHDTQQIREIVTVNTETGREEVLGALTLYMNFINLFLSLLQL
                     FGDRKE*"
                     /db_xref="UniRef100_H4EZW2"
                     /db_xref="X5MMU6_9PROT"
                     /db_xref="dsh:Dshi_2779"
                     /db_xref="H4EZW2_9RHIZ"
     gene            complement(186491..187000)
                     /locus_tag="PH2017_26_ELK_O_A_scaffold_10_prodigal-single_
                     259"
     CDS             complement(186491..187000)
                     /product="Cd dCMP deaminase n=2 Tax=T4likevirus RepID
                     =Q56EG5_9CAUD"
                     /codon_start=1
                     /transl_table=11
                     /translation="MKPKIIKAHMKTAENYASLSTAVRLQVGSIIVKDDRIISIGYNG
                     MPSGWDNTCEDKVYDPGAGGWLDPDEFNAKYPYEEWHEQSQRKVRFGLRTKPEVLHAE
                     ANAIAKVARSSESAEGSVLFVTHSPCIECAKLIYQSGIRQVFYRDNYRSSNGIDFLKQ
                     AGVIVNKID*"
                     /db_xref="UniRef100_Q56EG5"
                     /db_xref="A0A067XQP5_9CAUD"
                     /db_xref="emi:Emin_1174"
                     /db_xref="Q56EG5_9CAUD"
     gene            187035..187586
                     /locus_tag="PH2017_26_ELK_O_A_scaffold_10_prodigal-single_
                     260"
     CDS             187035..187586
                     /product="hypothetical protein"
                     /codon_start=1
                     /transl_table=11
                     /translation="MEIVLIHGANASKISWNWIGSNLPTSKRLCWGMMVHPEKNLQAM
                     EAELPEKCIVVGHSMGGLYAWHLANRNPGRVVAGISVATPWGGSIQAGFWKMFNFNIP
                     WLQMLSRMEPWTAETRMIETEVPWTNVVCTHGFDLFGVGENDGVVTVSSQRELYGPAK
                     EIVLDYGHNEVLQSPELLEIIKQ*"
     gene            complement(187576..187917)
                     /locus_tag="PH2017_26_ELK_O_A_scaffold_10_prodigal-single_
                     261"
     CDS             complement(187576..187917)
                     /product="hypothetical protein"
                     /codon_start=1
                     /transl_table=11
                     /translation="MSTQWVVLFDSEGLDTLVPWGDLAQDRMMQTLSGGNIRAENPQH
                     IVSRMMLRARFNEQRFPEVWTYQTDNDIMYDEMRSLWESNPQYMADLIREKGEQLYGA
                     KPGTKRKQTIV*"
     gene            complement(187917..188108)
                     /locus_tag="PH2017_26_ELK_O_A_scaffold_10_prodigal-single_
                     262"
     CDS             complement(187917..188108)
                     /product="hypothetical protein"
                     /codon_start=1
                     /transl_table=11
                     /translation="MSSYNVTKIASVDTRRLLIIIGMDGVPMVSVYDEHSGQTLVRMK
                     ESTVDNLKYAINVLETGEE*"
     gene            complement(188095..188424)
                     /locus_tag="PH2017_26_ELK_O_A_scaffold_10_prodigal-single_
                     263"
     CDS             complement(188095..188424)
                     /product="hypothetical protein"
                     /codon_start=1
                     /transl_table=11
                     /translation="MLELLWVGIIGMMVGLVAGLLLLVRAVKKAMDQQETETIQMLAE
                     RITNQLVFLKVDHTPDLLLAYDAISGDFVCQGATMEDLTANFGLRYPNKKGILVEPEK
                     GEAHELV*"
     gene            complement(188426..188695)
                     /locus_tag="PH2017_26_ELK_O_A_scaffold_10_prodigal-single_
                     264"
     CDS             complement(188426..188695)
                     /product="hypothetical protein"
                     /codon_start=1
                     /transl_table=11
                     /translation="MEREYLEQFFKDHAHVEVTFTKVDGTVRTMPCTLNESLLPVVEQ
                     ITPGPNTPPPRVKKHNPAVMSVFCTDKGEWRSFRVENVISVTAKE*"
     gene            complement(188695..188913)
                     /locus_tag="PH2017_26_ELK_O_A_scaffold_10_prodigal-single_
                     265"
     CDS             complement(188695..188913)
                     /product="hypothetical protein"
                     /codon_start=1
                     /transl_table=11
                     /translation="MYSDKCTVKAVASGKEMEADVLSFNEKRNLTVAVNRSVKLLMTW
                     NGRKFEGKAAGLDFESDGPKLITQYKGR*"
     gene            complement(188913..189230)
                     /locus_tag="PH2017_26_ELK_O_A_scaffold_10_prodigal-single_
                     266"
     CDS             complement(188913..189230)
                     /product="hypothetical protein"
                     /codon_start=1
                     /transl_table=11
                     /translation="MIKNINSPDLVVSLSGQAGPYHSGHVMWDGNRQVFRVIDNQGVA
                     QDMHGATVNISNGSVLQEMQSWYMQKRAEEAELKRLCDKYPNLEEARREFEMLKQLVK
                     EYR*"
     gene            complement(189233..189736)
                     /locus_tag="PH2017_26_ELK_O_A_scaffold_10_prodigal-single_
                     267"
     CDS             complement(189233..189736)
                     /product="hypothetical protein"
                     /codon_start=1
                     /transl_table=11
                     /translation="MIKHIKINFAELYDPMQIMHIVKQAGFRSYVYCFIDNQERVLKY
                     GVQHSANKQLGERVYRQAVNLDGWNKPQPYSSNGMSIKRIAKDYERLYHKELDRNIVS
                     VMLWDQTNDTLSASEMRAKCLNVEGDLISKHIEQFGHAPIGNNEKATKRKVSAHTHKS
                     VVSELFK*"
     gene            complement(189767..190129)
                     /locus_tag="PH2017_26_ELK_O_A_scaffold_10_prodigal-single_
                     268"
     CDS             complement(189767..190129)
                     /product="hypothetical protein"
                     /codon_start=1
                     /transl_table=11
                     /translation="MSTPKVYYFYLWRHRFVDDVTDKIIARTCFGITSNPNSRTQGYE
                     GHVGHVVKFVKLWTGPERLIRELETRIKSDFFQYTVVGTGGFRYEWINEEVGFDSIVN
                     WVDWEVQNTFIGITNISN*"
     gene            complement(190131..191303)
                     /locus_tag="PH2017_26_ELK_O_A_scaffold_10_prodigal-single_
                     269"
     CDS             complement(190131..191303)
                     /product="hypothetical protein"
                     /codon_start=1
                     /transl_table=11
                     /translation="MTTQLRTINRGANPFAPLVIQQNVNMTPQGASNIYEPLTTRGAR
                     AHANSHVQQALSKLRARLGGEKYTHKHFGELVWAKISDLDINIEIQRDEDAEHQANVL
                     ERFDPRIAMPVMATKLANGRYSVWEGQQTSCLYYHLYTAGLIEGDFLVQVKAFDEDME
                     VPGTDLQGEAVGNYGFRQINGGGRKGIDAYHLHRSRVNGVRLYNSNFDEDVQSEAIQC
                     ALEKNNMFPAKASDARGQLATPGMVTYIHGLNTIAGHGTDMKLFKKSLSDLEWALAWH
                     NKYYPAEKGVDGGFILAFGRLAYAARTAKVPVTLDSTIEADLYKLFQTNYGSPKSFHK
                     DCKTRLEKFQDDNDLVRSWSDSCLTPILVMDYYNPSKFAGKLNLPQVPDLNKYAGY*"
     gene            complement(191397..191570)
                     /locus_tag="PH2017_26_ELK_O_A_scaffold_10_prodigal-single_
                     270"
     CDS             complement(191397..191570)
                     /product="hypothetical protein"
                     /codon_start=1
                     /transl_table=11
                     /translation="MTTQTSRQKNLAHQARQAAKVRPVTPAYNFEELDRVVRSWVAPA
                     IKQEEIYSPYYGA*"
     gene            complement(191582..191752)
                     /locus_tag="PH2017_26_ELK_O_A_scaffold_10_prodigal-single_
                     271"
     CDS             complement(191582..191752)
                     /product="hypothetical protein"
                     /codon_start=1
                     /transl_table=11
                     /translation="MSNNLNQPRTELLQRCMARLQEDITIEERIKILRIMASTAQTMI
                     NDLEDSEVTTTA*"
     gene            complement(191763..191942)
                     /locus_tag="PH2017_26_ELK_O_A_scaffold_10_prodigal-single_
                     272"
     CDS             complement(191763..191942)
                     /product="hypothetical protein"
                     /codon_start=1
                     /transl_table=11
                     /translation="MNDKDNLPRGYVIRYTLEREELTAFLNQLYDMQSEYLEAAVEAS
                     GYRDAQTVINYVRSL*"
     gene            complement(191942..192172)
                     /locus_tag="PH2017_26_ELK_O_A_scaffold_10_prodigal-single_
                     273"
     CDS             complement(191942..192172)
                     /product="hypothetical protein"
                     /codon_start=1
                     /transl_table=11
                     /translation="MKTIVPRSFTFDVVVRETADGQVTMSSKGGPWLRLARKMAKAGT
                     AQLTVKGGGFIGYGRSYDVGYSKLIYTVTEVV*"
     gene            complement(192169..192444)
                     /locus_tag="PH2017_26_ELK_O_A_scaffold_10_prodigal-single_
                     274"
     CDS             complement(192169..192444)
                     /product="hypothetical protein"
                     /codon_start=1
                     /transl_table=11
                     /translation="MNIQEINKAIMFGNFTNEELSSIGDAIRFNRAQLAKTNKRAMTI
                     GCTVRFTHPKTGRVHTGIVKKIKIKNVTVLENGMMNWNVPANMLEVA*"
     gene            complement(192462..192689)
                     /locus_tag="PH2017_26_ELK_O_A_scaffold_10_prodigal-single_
                     275"
     CDS             complement(192462..192689)
                     /product="hypothetical protein"
                     /codon_start=1
                     /transl_table=11
                     /translation="MKTSKLFTVVGHSTRGGKHRVRVSAGKAEFRGKVLLKTGNTGVT
                     LYNLPGPMSKADAHAWLAAEMPKGILPAFQG*"
     gene            complement(192818..193258)
                     /locus_tag="PH2017_26_ELK_O_A_scaffold_10_prodigal-single_
                     276"
     CDS             complement(192818..193258)
                     /product="Uncharacterized protein n=1 Tax
                     =Methanobrevibacter ruminantium (strain ATCC 35063 / DSM
                     1093 / JCM 13430 / M1) RepID=D3DZX2_METRM"
                     /codon_start=1
                     /transl_table=11
                     /translation="MGLDMYLNAKRFLWHTEDDLATNIKNNFPDLPEHMRIKEVTIEA
                     MYWRKANAIHKWFVDKVQEGVDDCSEFEVSLEQLEELLAVIDEVLENPERAGELLPPQ
                     EGFFFGGTDLDEWYWQDLKRTQSELQELFTRDWRSWDFYYRASW*"
                     /db_xref="UniRef100_D3DZX2"
                     /db_xref="A0A0F9IZC5_9ZZZZ"
                     /db_xref="mru:mru_0296"
                     /db_xref="D3DZX2_METRM"
     gene            complement(193268..193507)
                     /locus_tag="PH2017_26_ELK_O_A_scaffold_10_prodigal-single_
                     277"
     CDS             complement(193268..193507)
                     /product="hypothetical protein"
                     /codon_start=1
                     /transl_table=11
                     /translation="MTDKQQKPEIVFAPGCFDNFDGTQEELDELIASIHQMVDSGEIF
                     EKAQPVDFDNPSEEDMELIEHLMGIGTDAVERKLQ*"
     gene            complement(193525..193893)
                     /locus_tag="PH2017_26_ELK_O_A_scaffold_10_prodigal-single_
                     278"
     CDS             complement(193525..193893)
                     /product="hypothetical protein"
                     /codon_start=1
                     /transl_table=11
                     /translation="MARETKAQREARLEAERLAQLAVAKSTYTERMMAVLARATKENF
                     ELRVLDDEFVVSNRDDSRATPYFVKPMWSEVADVNLFELEMAVEDKEEARAESERRYQ
                     AKQTALAKLSKEERELLGLV*"
     gene            complement(194013..196094)
                     /locus_tag="PH2017_26_ELK_O_A_scaffold_10_prodigal-single_
                     279"
     CDS             complement(194013..196094)
                     /product="hypothetical protein n=1 Tax=Sandarakinorhabdus
                     limnophila RepID=UPI0003B608DD"
                     /codon_start=1
                     /transl_table=11
                     /translation="MKRNALTIAVLAVLSSTAYAQTRALNYELKETTTVLRAGGVTNA
                     WARGITGKGATIAIVDNGFDLTHSDFAGRIVASRNFNGAIAEKNPTNPTAVTWGWHGT
                     QMAGVAAAALNNSGTVGVAPDAKLLFAQVGEGGTTTRVDSLAVIRAIDWASAQGATVI
                     NLSLGSSFDTTFQKQIALVAPGVWRAPAAYGPLYGINPANVQGYAVGTNRGSIIVAAA
                     GNQGLPYAQFPGAFATQVDSTGKLVLGGRMLIVGATESTGSYMASFSNRAGHICTNLV
                     GTTCNDPYRVKDFFVVAPGMQVYGSHANQLNMGVNGSTPIAGTSPAAAYVSGGIALMK
                     QAWPQLRPEQMVAVVLNTARDLGAKGVDDVYGHGLVDFDAATRPMGALVLANNTRLTG
                     SGPQGKTQQLQGTGVVTTGAVSLGTSSVLQNAQAVDTIGRNYTVDLSKAVGYSNAMSY
                     QYGTPWMALAGANYRHLATPVGRDAVLTLMSSDGGTSSQYEWQQSDSTRLKFEVGALQ
                     EKSGFLGTQGGGAMAFGNSATVWSGFGFDQKIAGNTSLIGNYTMGVTRTGNVADSMVQ
                     LGSTVIADSWKLGVAQSNILFEGKTRDTLSFAVATPVAVRKGSATVTGVTGYTYTDNA
                     DGTTDANPITQTERVSLAPRVREMDLVLGYAVAVRNTTSVGVNLVKQFNAGGQAGVSG
                     YGVSVMARSVF*"
                     /db_xref="UniRef100_UPI0003B608DD"
                     /db_xref="azc:AZC_1504"
                     /db_xref="88532349"
                     /db_xref="UPI0003B608DD"
     gene            complement(196115..196504)
                     /locus_tag="PH2017_26_ELK_O_A_scaffold_10_prodigal-single_
                     280"
     CDS             complement(196115..196504)
                     /product="hypothetical protein"
                     /codon_start=1
                     /transl_table=11
                     /translation="MRNYTKQEQLADIDTNDIGEFIEDFGNETLNKAFGKFCVMDDQA
                     AFEKVLTDELGYIEDEIGTGELDIVHKTVEETLKQVNLVFKNLGLDLEFKSADMVEYG
                     AYMLTGKGDTPEDMGHRIRKLAAGKAV*"
     gene            complement(196581..196871)
                     /locus_tag="PH2017_26_ELK_O_A_scaffold_10_prodigal-single_
                     281"
     CDS             complement(196581..196871)
                     /product="hypothetical protein"
                     /codon_start=1
                     /transl_table=11
                     /translation="MLRMSLHQRPWTTFDPANKDHRAYFTAFLKTRSWKECPVQWIIG
                     DDSQDIVHYISKVLLAYYTTAEFAPKRPRNVVKKPQNSTKTTDKKIVRLKSM*"
     gene            196942..197586
                     /locus_tag="PH2017_26_ELK_O_A_scaffold_10_prodigal-single_
                     282"
     CDS             196942..197586
                     /product="HNH endonuclease n=1 Tax=Gluconacetobacter
                     hansenii ATCC 23769 RepID=D5QH00_GLUHA"
                     /codon_start=1
                     /transl_table=11
                     /translation="MFGFALVFWLNLVYNQNLDKYCFKDLNMIQDNQYPALLLNADFQ
                     PFSMFPLSTIPWQDAIKAVFSDRVSVVAEYDVDVHSATQSWRLPSVVALKDYVKRDAT
                     PTFSRYNVYLRDAFTCQYCGGAFEARHLTFDHVIPRAHGGVSSWTNVVAACSPCNHRK
                     GSMLPAEARMFPLKKPVAPTAWDLYGNGRKLPRTHAALHESWRDYLYWDGELEA*"
                     /db_xref="UniRef100_D5QH00"
                     /db_xref="D5QH00_KOMHA"
                     /db_xref="gbh:GbCGDNIH2_0711"
                     /db_xref="D5QH00_GLUHA"
     gene            complement(197583..198431)
                     /locus_tag="PH2017_26_ELK_O_A_scaffold_10_prodigal-single_
                     283"
     CDS             complement(197583..198431)
                     /product="hypothetical protein"
                     /codon_start=1
                     /transl_table=11
                     /translation="MRIRNIYESWGTEITDMSDLFQQDPKELRHLLYDRKMLVFHAPD
                     WTKLEYWNFLALWGTPWGRQAYISSTERWELVPAEDGQLRYITSMSNKLSKRLQDFKM
                     PWHADIANRVDGGIQFPHRCIYMKTVPNPLAGYTYWLDMELAYPEVHPKLRERWEKRT
                     VIQQNWHSPGRDLIEWSSMKQHPITKRWSPRCNYHGIADSWILDTKDQNGNSMGTGIV
                     EELMEAMAEVAGCTYEQRWEPNDIVLYDNWPFVHRRTAPNLKEGQERLMWRANIDHDI
                     TLAEKF*"
     gene            complement(198439..199023)
                     /locus_tag="PH2017_26_ELK_O_A_scaffold_10_prodigal-single_
                     284"
     CDS             complement(198439..199023)
                     /product="Chlorovirus glycoprotein repeat
                     domain-containing protein n=1 Tax=Acanthocystis turfacea
                     Chlorella virus MO0605SPH RepID=M1HVD8_9PHYC"
                     /codon_start=1
                     /transl_table=11
                     /translation="MTTATGFAEMFEWADGNPNREDRAGCTVVLSGDKITLSSPDSAP
                     EDIIGVIGGDNTSVAAISNDNPQEWHGKHLRDEFNRLLWEPQVMVEWIDPQTSYRHWY
                     EADRIPADIVVPPNATFYRDEWNGHKLYREILSEEYKNPGKVIEPYLPRTERPEWGIV
                     VLVGRAIVREDQVCHPSWKKLTACDKAVAEWLVK*"
                     /db_xref="UniRef100_M1HVD8"
                     /db_xref="M1HVD8_9PHYC"
                     /db_xref="pgl:PGA2_71p280"
     gene            complement(199020..199571)
                     /locus_tag="PH2017_26_ELK_O_A_scaffold_10_prodigal-single_
                     285"
     CDS             complement(199020..199571)
                     /product="pfs; 5'-methylthioadenosine nucleosidase (EC:3.2
                     .2.16 3.2.2.9)"
                     /codon_start=1
                     /transl_table=11
                     /translation="MNDLIVFALEAEAPNLFNEYSNVHCIGVGKVNSAINTMRLCNIY
                     HPKRIINLGTAGGIRLGHGVHRINTVWQHDVNLMALGMQPGIHFNDPESMIIMPGPGK
                     TCASGDIFITEPDRLRVECDVVDMEAYSVAKAANRLGIDVEIWKYISDPADSSAGKTW
                     QEQVAAGEPFYRQVLEQIGAKLV*"
                     /db_xref="pub:SAR11_1212"
                     /db_xref="UniRef100_UPI00037834BE"
                     /db_xref="A0A022LIZ0_9ACTN"
                     /db_xref="UPI00037834BE"
                     /db_xref="3.2.2.16"
                     /db_xref="3.2.2.9"
     gene            complement(199636..200343)
                     /locus_tag="PH2017_26_ELK_O_A_scaffold_10_prodigal-single_
                     286"
     CDS             complement(199636..200343)
                     /product="hypothetical protein"
                     /codon_start=1
                     /transl_table=11
                     /translation="MNMTTVPEVPDELRNKKIPIAKAWALVAYADRINGGEYVKFPEF
                     DPETGNVKRKPNRELISDQLTIGFRNVSDEDVVHGQKLADHFQGLVFDALSGKTNDFD
                     QKIINLITEDEVNEKMGLAYMACLGARYRKEIVKEFRQEQMFRLGHSSIHQGAVGQHL
                     RLEVAVLSKFEGRAFPGSVVRATDGDNLYFWSSSYKIDMWPDTPERFPIVGVVKAHGT
                     DRDGYQETRLTRVKIVM*"
     gene            complement(200340..200534)
                     /locus_tag="PH2017_26_ELK_O_A_scaffold_10_prodigal-single_
                     287"
     CDS             complement(200340..200534)
                     /product="hypothetical protein"
                     /codon_start=1
                     /transl_table=11
                     /translation="MIYTLYLWTVVAMAGDRFHQAKAMDWRPIGEFHDFSAGTGQAKC
                     EEAARQLGLKHENYRCIRIK*"
     gene            complement(200531..200659)
                     /locus_tag="PH2017_26_ELK_O_A_scaffold_10_prodigal-single_
                     288"
     CDS             complement(200531..200659)
                     /product="hypothetical protein"
                     /codon_start=1
                     /transl_table=11
                     /translation="MKTIFAWTGAFVLALSVLGALGVGNFVLMYSPDKIACTKGSQ*"
     gene            complement(200656..200814)
                     /locus_tag="PH2017_26_ELK_O_A_scaffold_10_prodigal-single_
                     289"
     CDS             complement(200656..200814)
                     /product="hypothetical protein"
                     /codon_start=1
                     /transl_table=11
                     /translation="MNMNWTAGLIAMVLLWVPCIAIAIWMHRANAKIDREYKERMEEI
                     RKRFGVEL*"
     gene            complement(200811..200984)
                     /locus_tag="PH2017_26_ELK_O_A_scaffold_10_prodigal-single_
                     290"
     CDS             complement(200811..200984)
                     /product="hypothetical protein"
                     /codon_start=1
                     /transl_table=11
                     /translation="MIPHTVYERSLLLEEVERGERVVIPVSLEHAEFMIKVAQHYIDS
                     HHQAMIDTLTTGK*"
     gene            complement(200981..201154)
                     /locus_tag="PH2017_26_ELK_O_A_scaffold_10_prodigal-single_
                     291"
     CDS             complement(200981..201154)
                     /product="hypothetical protein n=1 Tax=Pseudomonas
                     aeruginosa RepID=UPI0002F7F830"
                     /codon_start=1
                     /transl_table=11
                     /translation="MSHIVVALICAWIGHTIGWRSAHITVAKECERLGKFFVDKTVYE
                     CVAIRKIEEEVKE*"
                     /db_xref="UniRef100_UPI0002F7F830"
                     /db_xref="yal:AT01_1333"
                     /db_xref="A0A068Z3G8_9ENTR"
                     /db_xref="UPI0002F7F830"
     gene            complement(201151..201504)
                     /locus_tag="PH2017_26_ELK_O_A_scaffold_10_prodigal-single_
                     292"
     CDS             complement(201151..201504)
                     /product="Uncharacterized protein n=1 Tax=Cellulophaga
                     phage phi18:3 RepID=S0A287_9CAUD"
                     /codon_start=1
                     /transl_table=11
                     /translation="MKVIIAGGRDFNDYLLLLQTVVRANFDITEVVSGGAKGADSLGE
                     LFARDMDLPLKRFPADWDRHGRAAGPIRNGEMAEYGDALIAMWDGVSNGTANMIKQAK
                     ERGLKVYVERYGAEE*"
                     /db_xref="UniRef100_S0A287"
                     /db_xref="A0A0F9WD44_9ZZZZ"
                     /db_xref="gsb:GSUB_00955"
                     /db_xref="S0A287_9CAUD"
     gene            complement(201542..201742)
                     /locus_tag="PH2017_26_ELK_O_A_scaffold_10_prodigal-single_
                     293"
     CDS             complement(201542..201742)
                     /product="hypothetical protein"
                     /codon_start=1
                     /transl_table=11
                     /translation="MIEAHKPIHLPCGVTAYFDHSSGIAYRCEDCMAVVGSIGMPQSC
                     RDEYRKTEILDILAGKQKGYTF*"
     gene            complement(201739..202092)
                     /locus_tag="PH2017_26_ELK_O_A_scaffold_10_prodigal-single_
                     294"
     CDS             complement(201739..202092)
                     /product="hypothetical protein"
                     /codon_start=1
                     /transl_table=11
                     /translation="MSKAKRKEITVKLGTESFYDILDQKTPAQVIAEMQELDSRYQGR
                     KISFNVAPYGYDGGIELEVYEHRLENDKEFAKRREAEAKDREREKLRKRTNAEKEFAE
                     YMRLQKKFQGKTVFS*"
     gene            complement(202102..202386)
                     /locus_tag="PH2017_26_ELK_O_A_scaffold_10_prodigal-single_
                     295"
     CDS             complement(202102..202386)
                     /product="hypothetical protein"
                     /codon_start=1
                     /transl_table=11
                     /translation="MKVTAKVIKLNRRFKLYKEHGMEHAIRFSSWDPKITKVESFLRE
                     HFGPEYVWGRNAQTQWKTHWGKVNRDQPRPYFIGVRDEEMIFTARLAGVI*"
     gene            complement(202386..202550)
                     /locus_tag="PH2017_26_ELK_O_A_scaffold_10_prodigal-single_
                     296"
     CDS             complement(202386..202550)
                     /product="hypothetical protein"
                     /codon_start=1
                     /transl_table=11
                     /translation="MTLEELNKIKESLEELEASAETFDWGPSLEFARQRQAEALRIVK
                     QAIKEMKMRK*"
     gene            complement(202547..203293)
                     /locus_tag="PH2017_26_ELK_O_A_scaffold_10_prodigal-single_
                     297"
     CDS             complement(202547..203293)
                     /product="hypothetical protein"
                     /codon_start=1
                     /transl_table=11
                     /translation="MSQITVWKCDQTGKLFEDQTKYKSHLRKLARERATKRKLTVMEA
                     VADQKWNELYECEQTIEQWRDMVIANQNMFWAEAAKADPHDWKYVGKTHSRGKNGVVC
                     PVPRLLEFERFDVRWNPNVSNSHSCPHNGVQNWGNRDPNAPTGYPGWSGRLDWIVAWP
                     EEWDGVYLGSDLFRGLHGFGSGRQRAHTGTGGGGGMRYSEKHKCHVQSFGYDFRMYAA
                     DWPGMARLEGMKQLDEVLSGKRKVIDYVAA*"
     gene            complement(203290..203508)
                     /locus_tag="PH2017_26_ELK_O_A_scaffold_10_prodigal-single_
                     298"
     CDS             complement(203290..203508)
                     /product="hypothetical protein"
                     /codon_start=1
                     /transl_table=11
                     /translation="MNIQTVKTNLEKTIAGKESLLTAKKKKLVQRPVLSDDLWFATKA
                     TIEFLEINIDELKRILQDVEQCIEKETV*"
     gene            complement(203510..203707)
                     /locus_tag="PH2017_26_ELK_O_A_scaffold_10_prodigal-single_
                     299"
     CDS             complement(203510..203707)
                     /product="hypothetical protein"
                     /codon_start=1
                     /transl_table=11
                     /translation="MTYTVAKMDGRWVWVVRFAREVGFSSEQGWFMVCFDWEQANRRR
                     SQFRWVPASTRFEAVREFVGA*"
     gene            complement(203758..204087)
                     /locus_tag="PH2017_26_ELK_O_A_scaffold_10_prodigal-single_
                     300"
     CDS             complement(203758..204087)
                     /product="hypothetical protein"
                     /codon_start=1
                     /transl_table=11
                     /translation="MSHTQLPARSVINACNSYIEARQTRVQRESEELIQSSIGYRGWF
                     GFGKPMTREQAEAEWAEEIDLIKITGGMWYSRARELLSLATVAEKSNTLVTLDAEMAH
                     LLRSHFG*"
     gene            complement(204084..204218)
                     /locus_tag="PH2017_26_ELK_O_A_scaffold_10_prodigal-single_
                     301"
     CDS             complement(204084..204218)
                     /product="hypothetical protein"
                     /codon_start=1
                     /transl_table=11
                     /translation="MQREIGFREGYRMMRSVGADWLSSVFMAFVWVLRGDTITVEESK
                     *"
     gene            204338..205006
                     /locus_tag="PH2017_26_ELK_O_A_scaffold_10_prodigal-single_
                     302"
     CDS             204338..205006
                     /product="hypothetical protein"
                     /codon_start=1
                     /transl_table=11
                     /translation="MKIHFAETERALIYTLNLETELSANDFRQELDAENWQVEQYKNV
                     NGRDGGRRFTINGSGRYDSKSSLDLLRGSILKQLFSHVLSEEFKLQWLSEMVKNPAFC
                     KLWGSSSVQDIANYTILQANYVLDKPGARISIHLDNRLLLSTGMIYLNQSSDVAKPNQ
                     TTIFYTDQDRSNPMTITPAFASGWAAANTHNSWHEGFNKSEEKRYSLLLGMSINVAQI
                     GERK*"
     gene            205003..205947
                     /locus_tag="PH2017_26_ELK_O_A_scaffold_10_prodigal-single_
                     303"
     CDS             205003..205947
                     /product="Aldo/keto reductase n=1 Tax=Brachyspira
                     hampsonii 30446 RepID=L0X1A8_9SPIR"
                     /codon_start=1
                     /transl_table=11
                     /translation="MIFKNKIGLGTSILGLRDDLVSRHTGFVEYTIANGCRLFDTAES
                     YTDGRSESIIGKCITDSGIARDQFELVTKFNPFHNPESAMQQSLTRLQTDYVDVYLMH
                     FLKPGPTTVDSLKPIIEQLAKIKQANLAKQIGVCSVNSTELLTWIKAEEELGIPDDLR
                     ISVCQYQYSLVKRQADIGLQKLLEELNFASMPYSPFGGGRMSGSSRPPQPGYPGDFWA
                     NERTRQLSPIAESIGATVPQLILAFANRFSNSVIFPKTFDQRRFDDNFASVQFIPKIT
                     KSIYSQINSLFPINFSVNNIDADAEQAANQHILQGLPD*"
                     /db_xref="UniRef100_L0X1A8"
                     /db_xref="brm:Bmur_0706"
                     /db_xref="L0X1A8_9SPIR"
     gene            205947..206630
                     /locus_tag="PH2017_26_ELK_O_A_scaffold_10_prodigal-single_
                     304"
     CDS             205947..206630
                     /product="hypothetical protein"
                     /codon_start=1
                     /transl_table=11
                     /translation="MNSIAPQTLLPLTEQQRLALIDCFENNSQMQLLPQRRFALDLGP
                     AMEIVSPIIDSVLGADTWEVTGGNFFETETGYRVHADTGKSGPEHVLQTFVFPLRQEL
                     RDDIPVRLERNRFLVLNQTWAGDAAFFLRGETVEPNEYNQVVTDYRDVGNLDDLSTLD
                     GILLEYCPHLNIENFAGLTVDKHFQWTPGIPMTFPRNRLHVSSAFPRNGIRRKLGLSI
                     FTSAKVNDA*"
     gene            206623..207633
                     /locus_tag="PH2017_26_ELK_O_A_scaffold_10_prodigal-single_
                     305"
     CDS             206623..207633
                     /product="hypothetical protein"
                     /codon_start=1
                     /transl_table=11
                     /translation="MRKISEIKRNSDVLYVYWTLTDFCNFRCNYCPKNLHSGDYKSGR
                     RPGYPTDEEIRTFLDRLVNLHSRGKFLQVSISGGEPTLHPMYEEIIDTLHPHGIVETI
                     TNGTRPIDWWQNLQQLPDKITMSLHAEWTKIDKINPLGEFLLDNNVQVAYNMMCDPGN
                     WNMVQQMYQQLTPRLQKLVNAKILTNHVKDSSDGQTWEYQPEQIEYIRGIYASGEKPK
                     RRFEEVDLSSSLIYTDGSTATLTNPFDLVNTNQHSFTGWECSAGTDGIAVSFDGFAYG
                     ANCRTRRLGRIDTFELLNAPIVCSRAWCKTAADIPLNKRYRDPGSVTPRDSSAQARSL
                     QL*"
     gene            complement(207567..208214)
                     /locus_tag="PH2017_26_ELK_O_A_scaffold_10_prodigal-single_
                     306"
     CDS             complement(207567..208214)
                     /product="hypothetical protein"
                     /codon_start=1
                     /transl_table=11
                     /translation="MRITVGKDDYIRQVDIKLPEGKQRIGVMLSGGADSAVLLYLLCL
                     ERKMDRGTQELIPFTVARPDGAWDYVKPIVEWVRNRLELTVEQLPDPVQVGDATVHHS
                     QQGRTGEREARTRYGIEHVFYGSQAHPDKKLIELPGEYPNRPASVELPGTTCPFALVD
                     KRHTISLYDTFDVWPLIELTHSCTALTVGRCGECYNCKERAWALESLGVTDPGSR*"
     gene            complement(208216..208956)
                     /locus_tag="PH2017_26_ELK_O_A_scaffold_10_prodigal-single_
                     307"
     CDS             complement(208216..208956)
                     /product="hypothetical protein"
                     /codon_start=1
                     /transl_table=11
                     /translation="MNFNQNNPNAVQGAGVSGSRQGLGGMNPALIAAELALSQIGNFE
                     PLDYKIDHHAVESVIAQKYSNDWVDYLPRTDRPNNRKSMTLTTIPGWDHKQAPSIPEA
                     TNALGYTPKETEFCVPTALYNDCVSDNPGLISLKDFLDEWQPLGRSFLINSGIGGYFV
                     PHRDHPGMPRPCFRLVAFLKNCGPLDYDWLMDDRKANIEIGRVYYVNTRMTHRTISWV
                     NDSWHLILNVPFTVENVDRVLKHLQHRH*"
     gene            complement(208998..209429)
                     /locus_tag="PH2017_26_ELK_O_A_scaffold_10_prodigal-single_
                     308"
     CDS             complement(208998..209429)
                     /product="hypothetical protein"
                     /codon_start=1
                     /transl_table=11
                     /translation="MPKKDITRTKLFRMVQSFDEHDAKFCPTIADCREAFRNINRNVF
                     NNELKMPSFRLVYTKEFWGECVGVEDDTTRVKMKINKSFLSKRLFINTLAHEMVHQWE
                     WLTNENMTHGPQFFLWRDQLAKYNITLSRCYRIKHYRLDKV*"
     gene            complement(209518..210435)
                     /locus_tag="PH2017_26_ELK_O_A_scaffold_10_prodigal-single_
                     309"
     CDS             complement(209518..210435)
                     /product="hypothetical protein"
                     /codon_start=1
                     /transl_table=11
                     /translation="MLKVTIAALNKVAPVVASLDTIAPFRNSGITPAQDYPALLKFNI
                     DNFDNATILQSVNQAMDIHGQWNYRIGETQGGIRVDNGYGGIGLTYNPNHVDGTEIDI
                     HQQVQGNHKPGARGLDGKNPFTVLSDSEKRTHAKKNTHYDTYSMCYRTPASRHGHLGN
                     FLNTFKRTMVRSAVRIIYADQIGQVGDDQLAGVRWHRDEPFFENLRINIPLLTSPLFV
                     LEQEGHEPYHLEAGYAYTWDTNTLHRAYATARSDVPMQRIHLMLGFSCWWDFDEATGT
                     WSQNEFFNQKHPLDMLVDGDVIPGLQLTQ*"
     gene            complement(210429..211409)
                     /locus_tag="PH2017_26_ELK_O_A_scaffold_10_prodigal-single_
                     310"
     CDS             complement(210429..211409)
                     /product="hypothetical protein"
                     /codon_start=1
                     /transl_table=11
                     /translation="MQPINIRRVLWAEVNPNTLRLTGKTQLVPVNTENNPNWVTLEPS
                     MAVMLSNGTKSFEDYALINGRIVEVPSELDLAFLTHISPQAWPEIAAIDHKWTSVPWL
                     PLDIPRIEPDDWDLFWRLWNEKNADITRANPQESQYWKGLCCWLNPSIDHTKFNYSNT
                     VIDDWSHHFPKMFEQIKTCLPFFSLEKIVLWSNVNTVNPHFDPDAVIYPWPDSLRIML
                     WDTNDRPTFYVNKWPERSEDFDPVPVTVRTGGKGYGIKSDRVPQDKRMYVDLPADTNT
                     FVFNNGAFLHGADLARPKIIMAVKGRPNIYKWLRALEASYNKYKDIIPRC*"
     gene            complement(211418..212032)
                     /locus_tag="PH2017_26_ELK_O_A_scaffold_10_prodigal-single_
                     311"
     CDS             complement(211418..212032)
                     /product="hypothetical protein"
                     /codon_start=1
                     /transl_table=11
                     /translation="MDKDDVENLIIVDIDDTCLDTLSGFVKWLGKHNRLGTVTGNAIT
                     SRTLLGDWLGITDDLATHWMKDFCERSWEWGALYPVKGSQKVIAELYNNDWNFIAISR
                     GASTMDRGTLRRANLELIFPGMFEELFTMPLGANVYPLIKDYSQAICITADVPVAVAS
                     AQAGHITYLLDQPWNREYNDLSARRFKSWAEIFDALDNLQKSLA*"
     gene            complement(212025..212336)
                     /locus_tag="PH2017_26_ELK_O_A_scaffold_10_prodigal-single_
                     312"
     CDS             complement(212025..212336)
                     /product="hypothetical protein n=1 Tax=Thiothrix flexilis
                     RepID=UPI00036EF5FE"
                     /codon_start=1
                     /transl_table=11
                     /translation="MAETAIQTITKTDNTSGIKEPERYRVVILNDNSTPMEFVIELLK
                     LIFHHSQEAAVQIMMQVHNNGKGTAGIYSYEVAEQKAMESTQIARTNGHPLGVSVELN
                     G*"
                     /db_xref="UniRef100_UPI00036EF5FE"
                     /db_xref="lfa:LFA_0862"
                     /db_xref="A0A098G1E5_9GAMM"
                     /db_xref="UPI00036EF5FE"
     gene            complement(212405..212836)
                     /locus_tag="PH2017_26_ELK_O_A_scaffold_10_prodigal-single_
                     313"
     CDS             complement(212405..212836)
                     /product="Molecular chaperone (Small heat shock protein) n
                     =1 Tax=Pantoea sp. YR343 RepID=J3HKG2_9ENTR"
                     /codon_start=1
                     /transl_table=11
                     /translation="MSNHLNNLQPYQRFGVGFDHLFNELDRLMQVSNPSNGGYPPFNL
                     EKLAEHDYRITLAVAGFTDKDIEITQQDNALVVTGQRAEEDKANYLHRGIATRNFKRE
                     FVLGDRIEIKTAALKDGMLVIDLIEIVPEEAKPKRIPLIKE*"
                     /db_xref="UniRef100_J3HKG2"
                     /db_xref="A0A0F5XWF0_9ENTR"
                     /db_xref="paj:PAJ_3243"
                     /db_xref="J3HKG2_9ENTR"
                     /db_xref="3.5.1."
     gene            complement(212959..213210)
                     /locus_tag="PH2017_26_ELK_O_A_scaffold_10_prodigal-single_
                     314"
     CDS             complement(212959..213210)
                     /product="30S ribosomal protein S21 n=1 Tax=Neisseria
                     sicca RepID=UPI00031F00CF"
                     /codon_start=1
                     /transl_table=11
                     /translation="MKTKGTTVTVKDGNVEKALRKFKKKIQESGKLEELRERESYEKP
                     TTTRRIAKNKAVRRYQKQVESDELNGKRAPRDGTRRRMY*"
                     /db_xref="UniRef100_UPI00031F00CF"
                     /db_xref="bpy:Bphyt_6777"
                     /db_xref="89250406"
                     /db_xref="UPI00031F00CF"
     gene            complement(213223..214437)
                     /locus_tag="PH2017_26_ELK_O_A_scaffold_10_prodigal-single_
                     315"
     CDS             complement(213223..214437)
                     /product="ATP-dependent Clp protease ATP-binding subunit
                     ClpX n=1 Tax=uncultured bacterium RepID=K2E6Y0_9BACT"
                     /codon_start=1
                     /transl_table=11
                     /translation="MNLTCSFCNKHRDTVKALIAGDSAYICDECINLCVQALGNDKPK
                     ETSEFDSSVTPLEIKTYLDRYVIGQDLAKRSLSVAVRNHYKRLGQGSSELIKKSNVLL
                     IGPTGSGKTLLAKKLAERLNVPFAMADATTLTESGYVGDDVESVIHRLLQAADGDIKR
                     AETGIIYIDEIDKKGRKSESSSITRDVSGEGVQQALLKLIEGTECRVPQNGGRKHPGH
                     ETNTVNTKNILFVLGGAFVGLDEQVKKRMTGGTKIGFGAEVGTAEIRVDHWLANVEPE
                     DFVKFGMIPEFMGRIPVIAALDTLEVQDLVRIMSEPEDSIEREYQAIFKMDGVELEFT
                     SEARTAIAQLSITKKTGARGIRNIIEQILLNIQFNLPEMSREGLSKVIITEQAVEDHN
                     PVKIYKNKEAIV*"
                     /db_xref="UniRef100_K2E6Y0"
                     /db_xref="K2E6Y0_9BACT"
                     /db_xref="nde:NIDE0260"
     gene            complement(214442..214864)
                     /locus_tag="PH2017_26_ELK_O_A_scaffold_10_prodigal-single_
                     316"
     CDS             complement(214442..214864)
                     /product="hypothetical protein"
                     /codon_start=1
                     /transl_table=11
                     /translation="LTDSNVYIVSPPTLHLPSGGLSFCLISNDEKWQTKIIDLFEKEL
                     QNQLTFYATETSIRDPKAWIWYWHVASNCSMVVVDATSCSEHEIRVALAMCKLDMPVI
                     FHVKEGNDELVSLLNAIQIPSFQDISDLMVLMEAALGG*"
     gene            complement(214874..216169)
                     /locus_tag="PH2017_26_ELK_O_A_scaffold_10_prodigal-single_
                     317"
     CDS             complement(214874..216169)
                     /product="Uncharacterized protein n=1 Tax=Bradyrhizobium
                     oligotrophicum S58 RepID=M4ZH23_9BRAD"
                     /codon_start=1
                     /transl_table=11
                     /translation="MKFTRTDKIIAYLALISGLSISAVAVYYSVAGLVSIFAAAVVPI
                     VVMGVALEVSKLIATLWLKLNWNRAPVFIRTYMTIAVGILMIITSMGIFGFLSKAHSD
                     QSLVSGDVQSKIAVYDEKIKVAKDNIDANRRALKQMDEAVDQVMGRSTTETGADKAVA
                     IRRGQAKERTRLLSEIAAEQKTIAKLSEERAPIAAEVRKVEAEVGPIKYIAAFIYGDN
                     PEANVLEKAVTWVIIIIVSVFDPLAVILLLASQYSFQWFRKQDEAEGDSPVRIQETEQ
                     PTVAQSEGVQTDVKELETVSNQEGLPVVAEATEQPEAPSVDATLPESSVQPDTTVEAV
                     GEPVEFAEADIKQEPVFKEAVEAGIYNADGTLVERPGDYITAPPGTPGEEWASKPVES
                     EQQPADNLDKIYKASSEELAKKYRSRGWFQAVFPKKDNQ*"
                     /db_xref="UniRef100_M4ZH23"
                     /db_xref="aol:S58_69200"
                     /db_xref="M4ZH23_9BRAD"
     gene            complement(216169..216918)
                     /locus_tag="PH2017_26_ELK_O_A_scaffold_10_prodigal-single_
                     318"
     CDS             complement(216169..216918)
                     /product="hypothetical protein"
                     /codon_start=1
                     /transl_table=11
                     /translation="MYEAGLTARKIALFDTAIFDEYRAWEKAFDWDPADEPDRYLRGD
                     GTHLIYLPVNKQRSSKSHKEGFGWLTRNYTPEINTLWNDILKPQCEYLASLTGIADPV
                     IVQADIARMKPVTGDTVMHTDTRYNQRYSRRYNIAISTNPECWLYHFSYDLNNGGRRD
                     HIDPGEMWELNNKIVHTAVNYGATWRTHLIIDVMPQNYYDRMLELYNPYAKVPNPQAL
                     NTTFDYDINGNLIHEPLFEDLPHCFPARTHV*"
     gene            complement(216918..217262)
                     /locus_tag="PH2017_26_ELK_O_A_scaffold_10_prodigal-single_
                     319"
     CDS             complement(216918..217262)
                     /product="hypothetical protein"
                     /codon_start=1
                     /transl_table=11
                     /translation="MRRLYPARLLEVRGTDTLEVELDLGFNVYSRQKIRLFGVASCGK
                     DSEVKIVLTELCRDGFIVEPIITKRAKLGRVLGWAYLSNDLGDPSLNINEALVDQELA
                     TSFQVHDEDEEE*"
     gene            complement(217263..217928)
                     /locus_tag="PH2017_26_ELK_O_A_scaffold_10_prodigal-single_
                     320"
     CDS             complement(217263..217928)
                     /product="Cell wall hydrolase SleB n=1 Tax=Thiorhodococcus
                     drewsii AZ1 RepID=G2DX84_9GAMM"
                     /codon_start=1
                     /transl_table=11
                     /translation="MTLNYNLGMSEHMGDRMLVKVISLLLVFTVLFASMADARRFVLD
                     QVSHSLEAVDDWAFAKVTNYKKETWDQRLNRLINTNIQSAGGITAAVADRNVRCLAEN
                     VYYESRGEPLKGQFAVARVTLNRLDEGYASSVCGVVRQGCQFSWVCNGTVSQPRGPSW
                     HQAVGIALVALNEPTKVEDPTNGASHFHATYIEWQPGWRKVQDSVRQIGNHVFYRTKP
                     KRN*"
                     /db_xref="UniRef100_G2DX84"
                     /db_xref="G2DX84_9GAMM"
                     /db_xref="alv:Alvin_2186"
     gene            complement(217967..218488)
                     /locus_tag="PH2017_26_ELK_O_A_scaffold_10_prodigal-single_
                     321"
     CDS             complement(217967..218488)
                     /product="hypothetical protein n=1 Tax=Thioalkalivibrio
                     thiocyanodenitrificans RepID=UPI00037C9BC6"
                     /codon_start=1
                     /transl_table=11
                     /translation="MMKVINVIAGPGTGKSTLASGLYHEAKRRGWNVELVTEVAKDLV
                     WEGRHCALSNQAYVFGRQVQRIHRLEGQVDYVITDSPFLLSAIYAPEDYPQEWEQVVV
                     ELWKRYDNVVAFLERGPWFDDRGRVHNLQESLEIDQRIAVLLDKHNITYTQVDCGYRS
                     PGEVLDAVLASNA*"
                     /db_xref="UniRef100_UPI00037C9BC6"
                     /db_xref="A0A0F9I0S5_9ZZZZ"
                     /db_xref="cbx:Cenrod_0403"
                     /db_xref="UPI00037C9BC6"
     gene            complement(218629..219774)
                     /locus_tag="PH2017_26_ELK_O_A_scaffold_10_prodigal-single_
                     322"
     CDS             complement(218629..219774)
                     /product="Uncharacterized protein n=1 Tax=Ralstonia
                     syzygii R24 RepID=G3A650_9RALS"
                     /codon_start=1
                     /transl_table=11
                     /translation="MKLHKSFGGLLLLGLLTACGGGGASTTPIEPPSIPIAPPAVSQL
                     SYENRRQAYSHIESLPVIGDARAVFKYPDGSLGLIINKLVTWPGNGTLETAQPTILNF
                     YRQVNGQWVMVTDSVFDSANSVPGCVHTRKTIAADYNQDGVVDFVIACTGWDDRPFPG
                     ERSRVLLSQANGRYKMDYFSTTVAYQHGGAAADLNGDGYPDLIMTNINGVDVFINDRT
                     GHFVKSTDLTIPQQRRAFHVELVDVNGDGRADFVAGSHEWDDATRIILNPGNNNFGGA
                     LFNRPQEIVIPSVPGGGVITDFLYVKSINALYVVRTGDGQRNGTRFYEGLWIQKFALD
                     TRISTVVYANPDWHEPGRPGRKWLDWVVEKDGNIQSEVGTQIQIPIQ*"
                     /db_xref="UniRef100_G3A650"
                     /db_xref="G3A650_9RALS"
                     /db_xref="scu:SCE1572_41005"
     gene            complement(219791..220117)
                     /locus_tag="PH2017_26_ELK_O_A_scaffold_10_prodigal-single_
                     323"
     CDS             complement(219791..220117)
                     /product="hypothetical protein"
                     /codon_start=1
                     /transl_table=11
                     /translation="MLTLSLDTKESSNKFFALQDRRMRNHANKTLYTQAQQIRLERIK
                     LALEMVLRGTVYEPAYGKKSASVKVQDGAIIADRKTLRLLESDWAAEGIFKKVSAQGF
                     QYHMPL*"
     gene            complement(220236..220682)
                     /locus_tag="PH2017_26_ELK_O_A_scaffold_10_prodigal-single_
                     324"
     CDS             complement(220236..220682)
                     /product="Uncharacterized protein n=1 Tax=Magnetospirillum
                     gryphiswaldense MSR-1 v2 RepID=V6F5X8_9PROT"
                     /codon_start=1
                     /transl_table=11
                     /translation="MKKLLLLIAAVMLSASALAQKKQPEMKIYDFPITRVVDGDTVEF
                     SANFLPPPLKPKLAVRVFGVDTPEKGFRAKCESEAKRGEAATAFTKKAITESKTARVA
                     IIDWDKFGGRVLGDIILDNNVSLRSLLIQNGFAREYYGEAKQSWCN*"
                     /db_xref="UniRef100_V6F5X8"
                     /db_xref="mgy:MGMSR_3619"
                     /db_xref="V6F5X8_9PROT"
     gene            complement(220715..222178)
                     /locus_tag="PH2017_26_ELK_O_A_scaffold_10_prodigal-single_
                     325"
     CDS             complement(220715..222178)
                     /product="nodulation protein (EC:2.1.3.-)"
                     /codon_start=1
                     /transl_table=11
                     /translation="MILGITAQNHDASMALIDGDRIVWAGHSERYSRQKNDSLLHPDM
                     IDEAFAHGYPEQIVWFERPLLKNLRRIYSGERPWYVSPSSHLLDHELSHIPVHYAGHH
                     QSHAAAGYYTSGFEDAAVVVVDAIGEWDTVSIWAGCGTELKKLWGVRYPNSIGLFYSA
                     ITQWCGLKPNEEEYILMGMAAYGTPRYYKEMRDAFFSEWNLPNFKLRHNLHRGCKWWA
                     PSDTNANKYDIAASAQAIVEDYMVAVTSYARLLVGSSNLVLQGGVALNCVANTQIANS
                     GAFKQMWVMPNPGDAGSAIGAVAAYTQTHLKWTTPFLGTNIDRELDIDAVVEELLAGN
                     VVAVANGRAEFGPRALGNRSLLCDPRGPNAKDRMNTIKKRQKFRPFAPAVLAEHADAY
                     FEMPSIVSASPYMSYVVRCRTPDLIPGVVHVDGTSRVQTVSAENNPQFRRLLEAWYAA
                     SGCPILMNTSLNIKGEPLVNTWADAMRFQKRHNVKVF*"
                     /db_xref="cfu:CFU_3309"
                     /db_xref="G0AAB9_COLFT"
                     /db_xref="UniRef100_G0AAB9"
                     /db_xref="2.1.3.-"
     gene            complement(222175..222903)
                     /locus_tag="PH2017_26_ELK_O_A_scaffold_10_prodigal-single_
                     326"
     CDS             complement(222175..222903)
                     /product="hypothetical protein"
                     /codon_start=1
                     /transl_table=11
                     /translation="VKNKVIVLGDSFTFGHGCEDREFYYDIDLKKWKGDKNALLLGPS
                     QHCWTALAQQDFVNYEFQNLSFSGNSNDNMFRQLADTINETCALVLLACSYPDRILIK
                     DPHQDDCVPWGVYGLDSGDTHLGIPTGYRSARTQFETYLYTEMMGQLHAQMSVTGVYG
                     LAVANQSQFAWSFPDGKTSKHTLQFFSSMKLLDRFKFPSTHTYIFSKKDVATTFAKDG
                     HLTAHGHELYYKAEIQPMLQRLLK*"
     gene            complement(222906..223007)
                     /locus_tag="PH2017_26_ELK_O_A_scaffold_10_prodigal-single_
                     327"
     CDS             complement(222906..223007)
                     /product="hypothetical protein"
                     /codon_start=1
                     /transl_table=11
                     /translation="MFNWIKNFVYTWRATRRRKKLIKEMRKRDPFIY*"
     gene            complement(223011..223718)
                     /locus_tag="PH2017_26_ELK_O_A_scaffold_10_prodigal-single_
                     328"
     CDS             complement(223011..223718)
                     /product="hypothetical protein"
                     /codon_start=1
                     /transl_table=11
                     /translation="VAHEDIVIIGDSFAAHRTDDSDWPRLLAALQTGVNQTPRGQGFA
                     GASWWSTRKCLLAELAIQVPKVLVFCHTESGRIPSDFDFGLNVSSVCDSRSSVKIPAG
                     QEHNYHPKIKSAAAQYYEYLISNDYVDWAQSAWFRELDSILEQYAVPKVIHLHCFAPK
                     VRDLLRYPPLDNHVYRFNYGLTNSVPLWDLCCDVDQRAAKNHFTIDQNIKIAHSINRI
                     LENYQSMPKCFDMKLLG*"
     gene            complement(223727..226039)
                     /locus_tag="PH2017_26_ELK_O_A_scaffold_10_prodigal-single_
                     329"
     CDS             complement(223727..226039)
                     /product="Uncharacterized protein (Fragment) n=1 Tax
                     =Bacteriovorax sp. DB6_IX RepID=T0RXY8_9DELT"
                     /codon_start=1
                     /transl_table=11
                     /translation="MSTLYIATSNHLLHQKVHPREYVDTLLISLKHKLVTGPGDNLIE
                     LVEFNYFGMLLKQLAAGQETYDNIVVFPVDLVNYEVLDQIKQRGAGHGLAGTIAAAGL
                     DYPSLGLDLIYIDFQKLKSLSLVDFGAPMVFTDELHLHYPQLNGNTYSFRATEQTSNA
                     TFGFGWILISQMLNERYTIENLSDLSPRRVRHHDYLLQAVSLDAEQVTVEFDQDQLDW
                     IALTQQAIVARWQNDLTNTLEFSAAPVSKFTTDKHYVENFYTVVDFDFESLKYLHSLS
                     HNDRTRIVFLSNNTATQDTLKTILNSWTGTNTALLFSDSELVAKLESFYNSFEPDEFA
                     VFWSYVNSIYHEFYLTHSVDFVNDIESQRYVNNIVWAGDNGFVPSLLSLPSKTLAATE
                     IVYKHEGQYATRSVGDLVFETDQYKEIYLTFRNTQTAEQLRVRYSIGDHLLGQKWARC
                     CRYDYLLAEKSIVEKNYMLQHWEYQPGNPNARDIPALCSEMNRYVDVINAYFDGSAED
                     RVSYHITQYFDPATLDQQILNEIHHHFELLIGQVWSVSEYYKMANWGTKFAIRQLNNL
                     CHEMESLRRPGIAQSAGKWSAGIYFPWIPTYRYKFVESDYDHFTQIQEFGNLCLHYAQ
                     LGKTPLEAYAGRDEEVFDDNITGLRYLSGEFDIMFMPDRAPELQQANLDRYNKDAFEW
                     IRARGQDPESKFTGIGFIPVAKFNRSDFPGMTAEQVMLRLFEFDDIFKLELVDSQSNV
                     VVGRTFDYTWRDVLNKTDPTRDGKFGTMFD*"
                     /db_xref="UniRef100_T0RXY8"
                     /db_xref="T0RXY8_9DELT"
                     /db_xref="ttu:TERTU_2276"
     gene            complement(226062..226835)
                     /locus_tag="PH2017_26_ELK_O_A_scaffold_10_prodigal-single_
                     330"
     CDS             complement(226062..226835)
                     /product="hypothetical protein"
                     /codon_start=1
                     /transl_table=11
                     /translation="MKTFVAHFENADGTPAASQTFRLVDSKLATAWLNATTAGVMHVA
                     SAGSPTDVRKLRQWQIIRHHINQANDDHLLDEWIHFPLEVVEDFQPLLNSIRLRAHAF
                     ELYAAANNQQSQTRASLLRVIQAIDAFEATVDPAGHQCYLRFQHHQVEFSTEDKTSTV
                     EPGSIVLVQPPPVRTAYQMYRAKDTTLLDKRLMRPWTTNDSNYSMIVLNQHVELIDLD
                     TMPLCTDNYTMNNTVPVAHIVDCDNMESISTTRIVQIVQ*"
     gene            complement(226832..228430)
                     /locus_tag="PH2017_26_ELK_O_A_scaffold_10_prodigal-single_
                     331"
     CDS             complement(226832..228430)
                     /product="Radical SAM domain protein n=1 Tax
                     =Teredinibacter turnerae (strain ATCC 39867 / T7901)
                     RepID=C5BK30_TERTT"
                     /codon_start=1
                     /transl_table=11
                     /translation="MSNEKAPQLKQMDQFTKNIVETEQKLNEISPSMCMAKWYQVTIH
                     LQNGHTHSCHHPGTHQVPLEELAVNPSALHNTAHKKKLREEMVTGVRPKECDYCWRIE
                     DVGERSDRTYKSADSWARSYIPIVEEAKKTGTLMDFANADVNPTYVEVVFDHTCNFKC
                     AYCAPNISSSWMEEIEEHGPYLTAPYFNDLRWIEKQGQMPIPRREENPYVEAFWKWWP
                     SLVPGLHTFRITGGEPILSKNTFRVMDDIIENNPNPNLHLAINSNMCVPDKLFNEFVT
                     KLNRVRNNVQKVTIYTSIDTFIPKHNEYIRFGMEHDKFCESVEKLLDTVEQEITLSFM
                     ITISALSVYGTRDLVEWIYKLKEKYKGKHRLMPDFPYLRHPEFLCVDINPEDAVAELE
                     RALEFVKAKSVSEMSKTWEQEEKDKYAFNWKNYAFFDDFAVQRLGRVIEFARDKIANP
                     NPELKTRMEDFAMYVDEYDYRRGTNFVELFPQMDKFYNRAKTMLIASGRQRNARETTP
                     TTTVATIPVSSIKRLNKAKSLFDQ*"
                     /db_xref="UniRef100_C5BK30"
                     /db_xref="ttu:TERTU_2274"
                     /db_xref="C5BK30_TERTT"
     gene            complement(228427..229704)
                     /locus_tag="PH2017_26_ELK_O_A_scaffold_10_prodigal-single_
                     332"
     CDS             complement(228427..229704)
                     /product="Uncharacterized protein n=1 Tax=Bacteriovorax sp
                     . DB6_IX RepID=T0S2D5_9DELT"
                     /codon_start=1
                     /transl_table=11
                     /translation="MNSTNIPKSFCILPWVHTSIEPDGTVRPCCMTEYTYRMGDLNET
                     PLLKDIFNSEKYKTLRKKMINGPELPAVCRSCKIQEESGATSYRQRKNEEFKDVIDTI
                     ELHEDGSAEFIQLYIDYRFSNKCNFKCITCGPSLSTSHALEMVKLGNAQSNVLIEVKD
                     FAEQFKSFSKDIREIYFAGGEPLIIDHHYEILNMFIESQQPVYVHYNTNLSEINYKGI
                     NVLDLWSKINGYVKIGASIDGFDASGETIRFGLDSEVFKSNIKKITTQGSSNVKLNFN
                     ITFGVTNYHNVVETTRELLSLMPPDYEFYINYNPIFFPAAFAVHILSAEQIADAVELI
                     TKQIDELEQDLTRLDTKAYNVFNAVKFLRSDFLQVIKDAPNNQITDNREEVILKAIER
                     LDNQEKIRKTNWRRDLPLMYRDWQQILKDERSK*"
                     /db_xref="UniRef100_T0S2D5"
                     /db_xref="T0S2D5_9DELT"
     gene            229756..230610
                     /locus_tag="PH2017_26_ELK_O_A_scaffold_10_prodigal-single_
                     333"
     CDS             229756..230610
                     /product="hypothetical protein"
                     /codon_start=1
                     /transl_table=11
                     /translation="MQLTITLQNDQQETKTLQWLIGNSKLAQRWANMLKTSPRRNQDY
                     HNAFDWWIAGHTQQHLDKIVNSMATTCAKLNAEKGFDIPPEWFLNVTRESLNRLHLKF
                     HELAEVAPNDFEINQLNYIVHSAESCINNMHYKLNSSNLFVGFNIFDHEPLTPEDYLE
                     FTEYVIAPGALTLSYATIGKNLYHCYNDNDIDLISAGMVRPKLTLTPAANCYLNGSNN
                     YREPARYFKWCEDNNILGKYGYDCHDPLHSGGCCMIGTPTGWDGNEVTEWLIDSVGVH
                     VHHWAIED*"
     gene            complement(230607..230897)
                     /locus_tag="PH2017_26_ELK_O_A_scaffold_10_prodigal-single_
                     334"
     CDS             complement(230607..230897)
                     /product="hypothetical protein"
                     /codon_start=1
                     /transl_table=11
                     /translation="MISFDFDFSPLTREFKNIWSRSWSTPFKHKFIELELHTTESLVG
                     FNFLWTTRRDHAGVDIQLSLFGSCVHFNFYDNRHWNYEEGRWKIYTEEQELH*"
     gene            complement(230884..231126)
                     /locus_tag="PH2017_26_ELK_O_A_scaffold_10_prodigal-single_
                     335"
     CDS             complement(230884..231126)
                     /product="hypothetical protein"
                     /codon_start=1
                     /transl_table=11
                     /translation="VITDLRGFTFTLGCTVARPVLFGNSPQIELCKVTRIESGKLYLD
                     NSKIAIKLPRKLLIIEHDPLIKLMDDHAQEIANDQF*"
     gene            complement(231123..231335)
                     /locus_tag="PH2017_26_ELK_O_A_scaffold_10_prodigal-single_
                     336"
     CDS             complement(231123..231335)
                     /product="hypothetical protein"
                     /codon_start=1
                     /transl_table=11
                     /translation="MNRQLKELAEQAGYPDYMTYGQDKVSARFAELIVRECCNRLGEE
                     TILHDGYGYNQHELYNRLRKHFGVEA*"
     gene            complement(231335..231496)
                     /locus_tag="PH2017_26_ELK_O_A_scaffold_10_prodigal-single_
                     337"
     CDS             complement(231335..231496)
                     /product="hypothetical protein"
                     /codon_start=1
                     /transl_table=11
                     /translation="MKDIEIEQYCDGWTVKVDGKSFHWDHNDEDMGTEGIKKLLEHLG
                     HTVTVEECY*"
     gene            complement(231493..231747)
                     /locus_tag="PH2017_26_ELK_O_A_scaffold_10_prodigal-single_
                     338"
     CDS             complement(231493..231747)
                     /product="hypothetical protein"
                     /codon_start=1
                     /transl_table=11
                     /translation="MNEQIQKLAQAAEQLADDELAHLERVHNRLYSFTEDREILMGKF
                     AELIVRECIKEIGYKSTELLDIDFYQHYQERLKKYFGVEE*"
     gene            complement(231756..231959)
                     /locus_tag="PH2017_26_ELK_O_A_scaffold_10_prodigal-single_
                     339"
     CDS             complement(231756..231959)
                     /product="hypothetical protein"
                     /codon_start=1
                     /transl_table=11
                     /translation="MTKALRPGDPHFQIVDKFTVTARAGFEISNNCPAEYKSIFITAI
                     NAGWLKPIAYMTDEEYMVMKLST*"
     gene            complement(231956..232099)
                     /locus_tag="PH2017_26_ELK_O_A_scaffold_10_prodigal-single_
                     340"
     CDS             complement(231956..232099)
                     /product="hypothetical protein"
                     /codon_start=1
                     /transl_table=11
                     /translation="MILICDDYNEVYVWVDDEDHDHELSPHFDYEEDAIAWRERIKKE
                     VSK*"
     gene            complement(232096..232323)
                     /locus_tag="PH2017_26_ELK_O_A_scaffold_10_prodigal-single_
                     341"
     CDS             complement(232096..232323)
                     /product="Uncharacterized protein n=1 Tax=Burkholderia
                     vietnamiensis AU4i RepID=U2G640_BURVI"
                     /codon_start=1
                     /transl_table=11
                     /translation="MSCKHERRTERWVTQDYFGEEIEGEWQYDTVSTTVDIDLHRYKC
                     TMCNEVMYYSGRARQYYEEGVKFDWIEGLKK*"
                     /db_xref="UniRef100_U2G640"
                     /db_xref="U2G640_9BURK"
                     /db_xref="U2G640_BURVI"
     gene            complement(232324..232503)
                     /locus_tag="PH2017_26_ELK_O_A_scaffold_10_prodigal-single_
                     342"
     CDS             complement(232324..232503)
                     /product="hypothetical protein"
                     /codon_start=1
                     /transl_table=11
                     /translation="MSFKIVPRYVDHLWYPILVKAGGGYVIRELQGKSVNEWNDQVRQ
                     QYKQDTKDHPRGWCI*"
     gene            complement(232512..232847)
                     /locus_tag="PH2017_26_ELK_O_A_scaffold_10_prodigal-single_
                     343"
     CDS             complement(232512..232847)
                     /product="hypothetical protein"
                     /codon_start=1
                     /transl_table=11
                     /translation="MRLMLGYNDQPSLLVNVDQEYSPTHFDFWVVNGAWNGTYTNGYI
                     TIHNCPTGDYSSLDKVEILCNDQNRLRSSDWSGGYQEVFNNFHDETYVAPKREPVSLP
                     ASWDDDIPF*"
     gene            complement(232844..233032)
                     /locus_tag="PH2017_26_ELK_O_A_scaffold_10_prodigal-single_
                     344"
     CDS             complement(232844..233032)
                     /product="hypothetical protein"
                     /codon_start=1
                     /transl_table=11
                     /translation="MNTEPSVKEMAALWNKCMQFIEAQHINCPETIYQTDWVIENAYE
                     FIEQVCNIVGYKEYEDEE*"
     gene            complement(233032..233265)
                     /locus_tag="PH2017_26_ELK_O_A_scaffold_10_prodigal-single_
                     345"
     CDS             complement(233032..233265)
                     /product="hypothetical protein"
                     /codon_start=1
                     /transl_table=11
                     /translation="VNQRIRELVEQSGGEFWQRLENDAVNPEAYITFDPPESLDKFVE
                     LIVEEVYDYILNATFNDEPWPSRKDVKQHFGVE*"
     gene            complement(233262..234584)
                     /locus_tag="PH2017_26_ELK_O_A_scaffold_10_prodigal-single_
                     346"
     CDS             complement(233262..234584)
                     /product="ATP-dependent DNA ligase n=1 Tax=uncultured
                     Prochlorococcus marinus clone HOT0M-10E12
                     RepID=Q1PJM2_PROMR"
                     /codon_start=1
                     /transl_table=11
                     /translation="MSESCYRVIRSLEEHPSRLNKEAIILAEAEAGNDTFFAGMRLAY
                     DSMITFGVKKVPKHSGPDGQGLPWTAFAKLADDLATRRLTGDAAKKAIELCLSVATQA
                     EWNDWYMRILTKDMRAGFTEGTVNRVTEKKFPQYAIPVFSCQLAHDSANHESKVSGKK
                     LIEVKLDGVRVITIAYPDGRVDQYSRNGKELVNFPHVKEQIARVAAAGGISEPTVFDG
                     EIMSGSFQDLMKQIHRKSDAQAQDAVLNLFDIVPLADFETGKCKQTQTHRSMLLKVWH
                     DTWSDQLPNVTVVGQELVDLDTAEGQKRYLEINAQAIAGGYEGIMLKDTNAIYECKRS
                     VAWLKLKPFIEVSLEVTNLEEGTGKNVGRLGALVCSGQDDGKDITVNVGSGFSDDLRD
                     SVWGDRDSVIGQIVEVRADAITQNQDGSYSLRFPRFKGFRGFVAGEKL*"
                     /db_xref="UniRef100_Q1PJM2"
                     /db_xref="A0A0A2A297_PROMR"
                     /db_xref="pmh:P9215_19531"
                     /db_xref="Q1PJM2_PROMR"
     gene            complement(234644..234934)
                     /locus_tag="PH2017_26_ELK_O_A_scaffold_10_prodigal-single_
                     347"
     CDS             complement(234644..234934)
                     /product="hypothetical protein"
                     /codon_start=1
                     /transl_table=11
                     /translation="MTDKLFTVAGYSTKDGKTKARFATDMTRIKTLVKTGHTDIQLYE
                     LAKPATKVEALEFLHAKNIAGVAGVAIAEELAKRTKRKVADLIKNGSQTKAA*"
     gene            complement(235075..235386)
                     /locus_tag="PH2017_26_ELK_O_A_scaffold_10_prodigal-single_
                     348"
     CDS             complement(235075..235386)
                     /product="hypothetical protein"
                     /codon_start=1
                     /transl_table=11
                     /translation="MIALYHFKDDKSDKIWGWIKTSFGVLSFWGRTRGSLSFKRHEHL
                     WDAEDQATKKHHKGYKLVTNYRNEIGSDGSWTISPNALELLPEDWKNQLMLANLGMTK
                     F*"
     gene            complement(235383..235622)
                     /locus_tag="PH2017_26_ELK_O_A_scaffold_10_prodigal-single_
                     349"
     CDS             complement(235383..235622)
                     /product="hypothetical protein"
                     /codon_start=1
                     /transl_table=11
                     /translation="MSTLTDMIDREIRVDDYVVFYSNIYQVKGLGKARENGRGSLKMI
                     LMDKSNTTRAVTKYSKDVCLVDKEDVVMWLLKGRP*"
     gene            complement(235629..235946)
                     /locus_tag="PH2017_26_ELK_O_A_scaffold_10_prodigal-single_
                     350"
     CDS             complement(235629..235946)
                     /product="hypothetical protein"
                     /codon_start=1
                     /transl_table=11
                     /translation="MKVFYFIAWLLRKLVKTISASHDNLKERFRYRISEAVFIFIGSS
                     VLMFLAMLFPVLAYADTLPQISAFALGYWITAGCYFVYIVLSVLYDKFSQEQEDFINT
                     LKR*"
     gene            complement(235943..236275)
                     /locus_tag="PH2017_26_ELK_O_A_scaffold_10_prodigal-single_
                     351"
     CDS             complement(235943..236275)
                     /product="Tax=CG_Mariprof_02"
                     /codon_start=1
                     /transl_table=11
                     /translation="MIAVRETTVWKDVAVQANHVYLMDGDKAVAYIKWGAGEAFYFKN
                     PLRLDKRGRKFETLKTNPFKTKIKSNMIRVEGSKGAVYEVDPDAKTCTCPGFTFRGKC
                     KHIEGIAV*"
                     /db_xref="32822148"
     gene            complement(236277..236522)
                     /locus_tag="PH2017_26_ELK_O_A_scaffold_10_prodigal-single_
                     352"
     CDS             complement(236277..236522)
                     /product="hypothetical protein"
                     /codon_start=1
                     /transl_table=11
                     /translation="MVIKRFKQTQKFRVIVGGACFYATARQIRSGVGDFMTCNAATQK
                     ALDALEFQRSGSGAADQCTVGLAGTWEGLNVQLNVAI*"
     gene            complement(236662..236991)
                     /locus_tag="PH2017_26_ELK_O_A_scaffold_10_prodigal-single_
                     353"
     CDS             complement(236662..236991)
                     /product="hypothetical protein"
                     /codon_start=1
                     /transl_table=11
                     /translation="MREKPLARERNNTMKLTLRQRFRNWLMRNDDEPDMPEVYAADDD
                     DDDFRIDHDSAIHFSVVPANGGKIVQIRYYDKVKDRNLTKLHIITPDEKLEEALAHIF
                     QIEVLSR*"
     gene            complement(237005..237205)
                     /locus_tag="PH2017_26_ELK_O_A_scaffold_10_prodigal-single_
                     354"
     CDS             complement(237005..237205)
                     /product="hypothetical protein"
                     /codon_start=1
                     /transl_table=11
                     /translation="MSYAEQWPHLARVTNNLETGHVAHVGAHLEDYSIEVQIDYADYT
                     AFIIEYSDWSQRQEALDPSFDW*"
     gene            complement(237205..237369)
                     /locus_tag="PH2017_26_ELK_O_A_scaffold_10_prodigal-single_
                     355"
     CDS             complement(237205..237369)
                     /product="hypothetical protein"
                     /codon_start=1
                     /transl_table=11
                     /translation="MKSVADMQEYIRSRTTPELRAEFEIYKALYHQGLTDVFTELLAI
                     ELDSRTQRDE*"
     gene            complement(237369..237815)
                     /locus_tag="PH2017_26_ELK_O_A_scaffold_10_prodigal-single_
                     356"
     CDS             complement(237369..237815)
                     /product="Uncharacterized protein n=1 Tax=Helicobacter
                     pullorum MIT 98-5489 RepID=C5EX53_9HELI"
                     /codon_start=1
                     /transl_table=11
                     /translation="MGTRSRIGVMHGDKCKSVYCHWDGYLEHNGKMLLENYDSSRANH
                     LVALGDISSLSKNFEIPEGVEHSFDNPAKDITVFYGRDRGETGTDFRVDFTFEDFMKR
                     VDGCCAEYYYIMKDGEWYVGDNYGSGPLSGRLVPLAQALAAVKEAA*"
                     /db_xref="UniRef100_C5EX53"
                     /db_xref="32822147"
                     /db_xref="C5EX53_9HELI"
     gene            complement(237883..238014)
                     /locus_tag="PH2017_26_ELK_O_A_scaffold_10_prodigal-single_
                     357"
     CDS             complement(237883..238014)
                     /product="hypothetical protein"
                     /codon_start=1
                     /transl_table=11
                     /translation="MKNTYQIATGTVTITPTGLVHRATNAYSGKIAQKEAKQKPAKK*"
     gene            complement(238076..238237)
                     /locus_tag="PH2017_26_ELK_O_A_scaffold_10_prodigal-single_
                     358"
     CDS             complement(238076..238237)
                     /product="hypothetical protein"
                     /codon_start=1
                     /transl_table=11
                     /translation="MQGAIRMFIGFMIVFGAVGTIELDPDANLFTQVALAMIGLAILA
                     SGVVANKQH*"
     gene            complement(238379..238615)
                     /locus_tag="PH2017_26_ELK_O_A_scaffold_10_prodigal-single_
                     359"
     CDS             complement(238379..238615)
                     /product="hypothetical protein"
                     /codon_start=1
                     /transl_table=11
                     /translation="MKLDLNELLQWAGAVLIIAGHSLNAIGPRMYPYNIVVFALGTVA
                     FLIWAIRAKNRPQMAVNFVSIAIGLVGLVSAFRG*"
     gene            complement(238612..238998)
                     /locus_tag="PH2017_26_ELK_O_A_scaffold_10_prodigal-single_
                     360"
     CDS             complement(238612..238998)
                     /product="Uncharacterized protein n=1 Tax=Bacillus phage
                     Bastille RepID=J9PM76_9CAUD"
                     /codon_start=1
                     /transl_table=11
                     /translation="MRYLTTEQALKNMVGSIFPIVTATDSELVFENATDRYVFLHHQD
                     CCESVYIESIVGDIEDLVNTPILTAEESSGDTPADSNAKPYESYTWTFYKFATFKGYV
                     DIRWLGESNGYYSESVSVEHTSKVPA*"
                     /db_xref="UniRef100_J9PM76"
                     /db_xref="lfu:HR49_22175"
                     /db_xref="88038751"
                     /db_xref="J9PM76_9CAUD"
     gene            complement(239008..239403)
                     /locus_tag="PH2017_26_ELK_O_A_scaffold_10_prodigal-single_
                     361"
     CDS             complement(239008..239403)
                     /product="hypothetical protein"
                     /codon_start=1
                     /transl_table=11
                     /translation="MKLGDYSRNRFLHTFADWRVPQDYAEPMLNYFVYGFSPGSFFTA
                     VLANDFMRAMDCSHSANSIPALKALVGWIRDTTPPVAWGSYEAVQKWIELEHDVRWAT
                     LESRRLVYAKEDEMIKVLQGERTHEPILW*"
     gene            complement(239405..239620)
                     /locus_tag="PH2017_26_ELK_O_A_scaffold_10_prodigal-single_
                     362"
     CDS             complement(239405..239620)
                     /product="hypothetical protein"
                     /codon_start=1
                     /transl_table=11
                     /translation="MTTVAQMIEWMKTLPQDAEVECGVEECGSYERYMVMRPVDIDYC
                     DVFDYKDEAYKGYPHIYGKVIVNICGE*"
     gene            complement(239620..239799)
                     /locus_tag="PH2017_26_ELK_O_A_scaffold_10_prodigal-single_
                     363"
     CDS             complement(239620..239799)
                     /product="hypothetical protein"
                     /codon_start=1
                     /transl_table=11
                     /translation="MTVAQLIELLKQLPQNAPVSVNDELGGTFHEDVECAFYVPEDRI
                     HGDRACVILVVNGEE*"
     gene            complement(239915..241006)
                     /locus_tag="PH2017_26_ELK_O_A_scaffold_10_prodigal-single_
                     364"
     CDS             complement(239915..241006)
                     /product="Uncharacterized protein n=1 Tax=Phaeospirillum
                     molischianum DSM 120 RepID=H8FYD6_PHAMO"
                     /codon_start=1
                     /transl_table=11
                     /translation="MSYFLKSGNTFRVSTKEAMDLHDVLPAGNYVVKEMPMDGPLYLE
                     HIESFEIKGKRYGDLERNTDRILATFMDRTASTGVMLAGEKGSGKSLLAKNLAIESAK
                     RMGIPCIVINAPWVGDKFNAFMQMIEQPCMVLFDEFEKVYDEEDQEKALTLLDGVFPS
                     KKLFVLTCNDKWRVNQHMRNRPGRLFYMIDYKGLDANFITEYCMDNLKPDLQKHTEKL
                     CQIASLFSQFNFDMLKATVEEMNRYDEEPQDALRMLNVKPEFDGGNKYTFKMIKEGEE
                     VKEADLERQEWNGNPLQNQVELHVKEYDDKPDEDGDIDWNWKKIRFSASDLKKIDSQN
                     GKFVFVNKDGVTLTLNKVKEKSFSYYDAF*"
                     /db_xref="UniRef100_H8FYD6"
                     /db_xref="H8FYD6_PHAMO"
     gene            complement(241087..242484)
                     /locus_tag="PH2017_26_ELK_O_A_scaffold_10_prodigal-single_
                     365"
     CDS             complement(241087..242484)
                     /product="Nicotinate phosphoribosyltransferase-related
                     protein n=1 Tax=Ralstonia solanacearum (strain Po82)
                     RepID=F6GAK2_RALS8"
                     /codon_start=1
                     /transl_table=11
                     /translation="MKLAKNIILNTDSYKVSMFKQYPAGTTGVYSYIESRGGRYDSTV
                     FFGLQAFIKEYLLEPITQSDIDIADEILTAHGEPFNRAGWQYILDQHMGYLPVVIRAV
                     PEGTVVPVKNVLATIENTDPNCFWLTTWLETALLRAVWYGTTVATQSYTIKQVILDYL
                     ERTGDPTAIDFKLHDFGARGVSSMESAGIGGAAHLVNFMGTDTISGVLFAREYYNASV
                     AGFSIPAAEHSTITSWGRDNEVKAYENMLTQFAQPGAIVAVVSDSYDIFNAVSNLWGE
                     SLRQRVVDSGATIVIRPDSGDPVEVNRRLVEILGEKFGYTTNAKGFKVLNNVRLIQGD
                     GINELTVRSILGAFMAMGWSADNIAFGMGGALLQIVDRDTQRFAMKASSACINGEWRD
                     VVKDPVTDSGKKSKAGRVTLWKSGSEWVSAVNQPTGWYDRAIGDFANVLEEVYRDGKL
                     VKEITFDQVRANARK*"
                     /db_xref="UniRef100_F6GAK2"
                     /db_xref="A0A023Y8N9_9GAMM"
                     /db_xref="rsn:RSPO_m01154"
                     /db_xref="F6GAK2_RALS8"
     gene            complement(242554..242832)
                     /locus_tag="PH2017_26_ELK_O_A_scaffold_10_prodigal-single_
                     366"
     CDS             complement(242554..242832)
                     /product="hypothetical protein"
                     /codon_start=1
                     /transl_table=11
                     /translation="MVTLPKDFVATRFPGYFWNVAEKKLYSLKVTGELRPMAFNKGGF
                     FYGTKFEPGYQISVNGRKRRFTVDYLTSLKATPDIQEIGVTKNQLTEQ*"
     gene            complement(242834..243853)
                     /locus_tag="PH2017_26_ELK_O_A_scaffold_10_prodigal-single_
                     367"
     CDS             complement(242834..243853)
                     /product="bifunctional nicotinamide mononucleotide
                     adenylyltransferase/ADP-ribose pyrophosphatase
                     (EC:2.7.7.1 3.6.1.13)"
                     /codon_start=1
                     /transl_table=11
                     /translation="MSKKYDTLVLIGRFQPFHNAHLEIVKRATALCDKLIIVVGSSRQ
                     PRTYKNPFSFEERARMIREATMGLSLQISIEPNIDTIYNDQAWAVRVQQIVAQHTKSG
                     ERVGIIGHKKDDSSFYLDMFPQWGYEDVELVEFLSAVDVRDLYFKWTFNSNFIKNVVP
                     DSTYESLMAFRKTEEFAQIVREREFIAEHNKQYAGLRYPPIFSTADAVVICSGHVLMI
                     KRRAEPGRGLWALPGGYVNANTDKSVEDAAIRELREETQIKVPAPVLRGSIVRSRVFD
                     AIGRSPRGRIITHAFHIQLPDGELPRVKGSDDAEKARWVPIAEVQSEQCFEDHYEILQ
                     HFLGA*"
                     /db_xref="rsc:RCFBP_mp20279"
                     /db_xref="D8P469_RALSL"
                     /db_xref="UniRef100_D8P469"
                     /db_xref="2.7.7.1"
                     /db_xref="3.6.1.13"
     gene            complement(243941..244138)
                     /locus_tag="PH2017_26_ELK_O_A_scaffold_10_prodigal-single_
                     368"
     CDS             complement(243941..244138)
                     /product="hypothetical protein"
                     /codon_start=1
                     /transl_table=11
                     /translation="MAYTVFKHNREYGPRKGLEGPFHYPNGQVLYYDVKEGAYYDPST
                     DFYVPDEDVAELQDLILAKLA*"
     gene            complement(244141..244431)
                     /locus_tag="PH2017_26_ELK_O_A_scaffold_10_prodigal-single_
                     369"
     CDS             complement(244141..244431)
                     /product="hypothetical protein"
                     /codon_start=1
                     /transl_table=11
                     /translation="MEMIVAYLAGVVVLQGLFAIRAPHEEARTVFAICLFWPVSLVLI
                     AGMFLLGAVKWDIDVAESDKRFGYRKPTNPNARGFAVTVFGTEFQFYSMKKA*"
     gene            complement(244500..245600)
                     /locus_tag="PH2017_26_ELK_O_A_scaffold_10_prodigal-single_
                     370"
     CDS             complement(244500..245600)
                     /product="Radical SAM domain protein n=1 Tax=Turneriella
                     parva (strain ATCC BAA-1111 / DSM 21527 / NCTC 11395 / H)
                     RepID=I4BAE3_TURPD"
                     /codon_start=1
                     /transl_table=11
                     /translation="MRWNNVKILHLEITALCNAACPACSRYPTSSYFVHPYISTSDTW
                     SIDQVKKRLPPEDIANIERFFINGTLGDFIANFHALEIIEYFRECAPQAYISINTNGS
                     ARTREWWARLGSIPNVHVAFAIDGLEYTHELYRRNTDFNKIIENACAFIQAGGSAEWV
                     MTIFKHNEHQVDDCSSLAVHYGFSKFTSRYNNRPHVPVRGRDGKTLYRLESATDTPLT
                     MLRHVSDYDMERKEKDFTKSKIITSKQEKIGLPLNGGKSDCGSLTRSEIYISAQWAVV
                     PCCFLGNSMFYKESDRYWKDLTDLAEQYGVNVFDLIATDERLVSSIVDRGFDWIYESL
                     TTTKALSICYHQCNSKTAPFAVGQAHKNTKIL*"
                     /db_xref="UniRef100_I4BAE3"
                     /db_xref="tpx:Turpa_3616"
                     /db_xref="I4BAE3_TURPD"
     gene            complement(245602..246612)
                     /locus_tag="PH2017_26_ELK_O_A_scaffold_10_prodigal-single_
                     371"
     CDS             complement(245602..246612)
                     /product="hypothetical protein n=1 Tax=Aliivibrio fischeri
                     RepID=UPI0002F0AC6F"
                     /codon_start=1
                     /transl_table=11
                     /translation="LKKLTLIKQHEQVLQLTWFINNICTNHCDYCPPVLHTGANHNYD
                     WAHARSFLTRLMDRHKKINCILLGGEPTVSPFLNEAIDMLHSRGHTVSLTSNGVRSVE
                     YWKTIAPKVNNVSLSYHPSYGIENFFDKVNEIAKHTVIGVRIMFDSRHWDKTFDFYNQ
                     CLKVPNLRVEAIRILPEIAGGHTIGADYTPEQLAWLSATSSRQANHNHRHEIKKQNPS
                     WKSLYTGSYFYYDDGSVDQHGDANHLISSEQSFFNGWACSIGVESLYINFDGQVRKGN
                     CRQGPTLFHLDDHVNHPLPTDGEICTMGRCTCPTDILVSKFPVARNSITKSIPVIPLV
                     KQ*"
                     /db_xref="UniRef100_UPI0002F0AC6F"
     gene            complement(246581..247516)
                     /locus_tag="PH2017_26_ELK_O_A_scaffold_10_prodigal-single_
                     372"
     CDS             complement(246581..247516)
                     /product="hypothetical protein"
                     /codon_start=1
                     /transl_table=11
                     /translation="MTQVRFNFDSGLELNYQLLETESARFFADSVCLLTPQDICATSL
                     KNGFDSELIIPERVDRLYVVANLINELYPGQVNILPLEPDWRSALQQMHTHFPDLTNN
                     LPHEELQQATPLLGEFNDLIHWLEKELNRKYNGSPLDRSWATICLDFNRATDCRHRPV
                     PESDYRYFTHELYFGNLHLHYDNVGRHPWELFGSRDYVCPQDQVISQNQISPSCNLYF
                     NDWDILRQRRQALSLDKYIANFNKFYHERGGKDFFKYSLDDPRLAVGYLKIGQLVNIQ
                     AYDSVPARDLLRTQLATSSLIGWTVVEEANTNQTT*"
     gene            complement(247513..248133)
                     /locus_tag="PH2017_26_ELK_O_A_scaffold_10_prodigal-single_
                     373"
     CDS             complement(247513..248133)
                     /product="ATP-dependent Clp protease proteolytic subunit
                     ClpP (EC:3.4.21.92)"
                     /codon_start=1
                     /transl_table=11
                     /translation="MSLVPMVIEKTGTGERAYDIYSRLLKERIVMLEGEVHDQMSNLI
                     VAQLLFLEAENPERDITLFINSPGGSVTAGLAIYDTMQFIKCDVATYVMGQAASMGSF
                     LAQAGAPGKRFVLPEARTMIHRVSSGTRGTSGSVHIQDLQFEDAKRSFEESVRINKRL
                     TELYVRHNTAGKGYDELFNTMKFDTFLSADEAVAYGLADKVVSKRV*"
                     /db_xref="sde:Sde_1608"
                     /db_xref="CLPP_SACD2"
                     /db_xref="UniRef100_Q21KA9"
                     /db_xref="3.4.21.92"
     gene            complement(248170..248379)
                     /locus_tag="PH2017_26_ELK_O_A_scaffold_10_prodigal-single_
                     374"
     CDS             complement(248170..248379)
                     /product="Putative uncharacterized protein n=1 Tax
                     =uncultured marine microorganism HF4000_006O13
                     RepID=B3T0S8_9ZZZZ"
                     /codon_start=1
                     /transl_table=11
                     /translation="MDLDLHGVRHADVDRLVENFIYLNQYSMPLKIICGNSNQMIRLV
                     QEVVDRIGCETSRLQYGTIVVDKFR*"
                     /db_xref="UniRef100_B3T0S8"
                     /db_xref="B3T0S8_9ZZZZ"
     gene            complement(248381..249019)
                     /locus_tag="PH2017_26_ELK_O_A_scaffold_10_prodigal-single_
                     375"
     CDS             complement(248381..249019)
                     /product="hypothetical protein"
                     /codon_start=1
                     /transl_table=11
                     /translation="MSLNINGTYSAIADPQWTLPDGEQLPPLVIPDRQGPWAVRYIWC
                     KHRERNDEFVANYFNKGNNATGTGLNLRKQTAYMQTAWNPHNQIFETSRDNGNLIWRV
                     KVHNPVANSIDYVEVWRSPEIISSMFRYIKEGESVKVTDGVVRTSEDQKTLRNGLYEA
                     GFEVRRWRDAETNWPTVSPQVAMMWYRHFVKKHLAQDNCIINTKYNAELNPI*"
     gene            complement(249020..249304)
                     /locus_tag="PH2017_26_ELK_O_A_scaffold_10_prodigal-single_
                     376"
     CDS             complement(249020..249304)
                     /product="hypothetical protein"
                     /codon_start=1
                     /transl_table=11
                     /translation="MTNLKVNEITQMDLILCHLYEEDRDDFATAWYFGLDEYKDNHDV
                     LLIMANAMLAHWEIPLYAVSVSWSKRYQCFIWHFGQNTSPDYNNYKQQEN*"
     gene            complement(249351..249677)
                     /locus_tag="PH2017_26_ELK_O_A_scaffold_10_prodigal-single_
                     377"
     CDS             complement(249351..249677)
                     /product="Uncharacterized protein n=1 Tax=Methylibium
                     petroleiphilum (strain PM1) RepID=A2SI27_METPP"
                     /codon_start=1
                     /transl_table=11
                     /translation="MITITPLAAQKIKRNLERRSRGVGIRIGVKTTGCSGLAYVLEYV
                     DKLEAEVGVTNYAQPDFAVLISAKDEPYLKGLTMDWVRNGLNEGFEFRNPNERDRCGC
                     GESFRV*"
                     /db_xref="UniRef100_A2SI27"
                     /db_xref="cbab:SMCB_0430"
                     /db_xref="W7W7H5_9BURK"
                     /db_xref="A2SI27_METPP"
     gene            complement(249674..250054)
                     /locus_tag="PH2017_26_ELK_O_A_scaffold_10_prodigal-single_
                     378"
     CDS             complement(249674..250054)
                     /product="Scaffold protein n=1 Tax=Plesiomonas
                     shigelloides 302-73 RepID=R8ATN3_PLESH"
                     /codon_start=1
                     /transl_table=11
                     /translation="MAYSDKVVDHYENPRNVGSFDKGDTDVGTGMVGAPACGDVMKLQ
                     IKVEDGVITDARFKTYGCGSAIASSSLITEMVKGMSLDQASSIKNSDIAEELALPPVK
                     IHCSILAEDAIKAAVADYRAKHDQ*"
                     /db_xref="UniRef100_R8ATN3"
                     /db_xref="A0A080JTZ0_9NEIS"
                     /db_xref="rfr:Rfer_2178"
                     /db_xref="R8ATN3_PLESH"
     gene            complement(250089..250340)
                     /locus_tag="PH2017_26_ELK_O_A_scaffold_10_prodigal-single_
                     379"
     CDS             complement(250089..250340)
                     /product="hypothetical protein"
                     /codon_start=1
                     /transl_table=11
                     /translation="MKRVRLKNLALGDPDDVEIYAGAAVWDWMQKPEFEMLKAFDISA
                     DKMYWTRGPMLPHSITVDVWTEVEEQTAILLKLAGLAEY*"
     gene            complement(250516..250842)
                     /locus_tag="PH2017_26_ELK_O_A_scaffold_10_prodigal-single_
                     380"
     CDS             complement(250516..250842)
                     /product="hypothetical protein"
                     /codon_start=1
                     /transl_table=11
                     /translation="MAKAFNRGLPEGPWRTDIKTSHWLVYKTFVALDDDTANDYILLQ
                     QHMRLTLQQATAELQEHHIKVVNAQTGEMFDPRSFERVYKLALGFESKEDLVMAKLLL
                     EVDDSR*"
     gene            complement(250842..251930)
                     /locus_tag="PH2017_26_ELK_O_A_scaffold_10_prodigal-single_
                     381"
     CDS             complement(250842..251930)
                     /product="Putative uncharacterized protein n=1 Tax
                     =Curvibacter putative symbiont of Hydra magnipapillata
                     RepID=C9Y6P8_9BURK"
                     /codon_start=1
                     /transl_table=11
                     /translation="VKKFLLVLALVTCIGATYADTPEVNPHRHTGGLARDANNRKFQP
                     SQTVVPLPRKEDLTWSDRRIINEAERLIDNNKTTAILLVEKGKIVFEKYKAPADQTSP
                     LFSQSMSKSLTAYTIGNLLCDGKIQSLDDSARQYVPELVGTAQGDAKLRHVLSMSSGA
                     TDAIYSGEHENNEWNRIRRGEIPIKQTIIKHGTKDTAPGKELRYSALDTFTLALVANS
                     TGGFFESFEKYIWQAAGTEAAGYWLYDKNGDAMAASGLSATGRDWARLAMFSIKQTKA
                     PGCVGSFMKDATTAQVPNRSQRVGKAFPNYGYQTWIGNFRGKPSYWWVGYGGQRVGID
                     PESERIIVLTSWREDYMADVYKLWGNWN*"
                     /db_xref="UniRef100_C9Y6P8"
                     /db_xref="C9Y6P8_9BURK"
                     /db_xref="ack:C380_05015"
     gene            complement(251933..252154)
                     /locus_tag="PH2017_26_ELK_O_A_scaffold_10_prodigal-single_
                     382"
     CDS             complement(251933..252154)
                     /product="hypothetical protein"
                     /codon_start=1
                     /transl_table=11
                     /translation="MRNTQAEAKSTQRLIAVVGLMVLFGLVSLAIGTEMLVLSFWENY
                     PVLFWIFQGIWFIAVALVLGLIVNISQRK*"
     gene            complement(252135..252380)
                     /locus_tag="PH2017_26_ELK_O_A_scaffold_10_prodigal-single_
                     383"
     CDS             complement(252135..252380)
                     /product="hypothetical protein"
                     /codon_start=1
                     /transl_table=11
                     /translation="MIVHIKVGVVKENGKWVGRWQSTSCIRDNLVCTDCSDYPNEILA
                     NRREELERKMDKALRLAFPKASYIVQHREAIDAQHAS*"
     gene            252446..253090
                     /locus_tag="PH2017_26_ELK_O_A_scaffold_10_prodigal-single_
                     384"
     CDS             252446..253090
                     /product="hypothetical protein"
                     /codon_start=1
                     /transl_table=11
                     /translation="MNCYQTVNFKFSDHAWSWLTDFFEPIMAEYQKSAPAISALVTFK
                     EAEYQQLIQSSAWTELTTFLQTYNIDDPYPQLFIYKRLPRPREVVLGNPHIDTTGEGG
                     IAVDVPTRFNILMQGDENTEMVWWNHDRTSSAVTGSTFIRPDGKSIGRLQAVGETLKE
                     KWAAAGEPIARSNSLAKKQDYASFVRTDVLHALNWTGANPRLILSVRSTKPWQF*"
     gene            complement(253091..253945)
                     /locus_tag="PH2017_26_ELK_O_A_scaffold_10_prodigal-single_
                     385"
     CDS             complement(253091..253945)
                     /product="Uncharacterized protein n=1 Tax=Massilia timonae
                     CCUG 45783 RepID=K9DX69_9BURK"
                     /codon_start=1
                     /transl_table=11
                     /translation="MSKFVVVLALILVPVLSMAKKPLQRVAAEQAQAVLVFDRTDQRT
                     VENYNASAVLPIASITKLMTVYVALESGADLDQLIMISRQRIEGSRNLKPGMRVSRRD
                     LITLSLVASDNLAAKTLALAHPSGYDSFIDTMNSTARQLGMTDTVYVEPTGLLLNKST
                     AWDLHLLNTAIRKHPEFTKAAMTAQTQTDTINIKGIIHRVLIRNTSMFAGRYDISVGK
                     TGFTNPAGWCITMLVTHRGREFDIIVLGSPDKKTRNNLVSAKLRDYMNAVTASAVIKD
                     IDVLEQSQ*"
                     /db_xref="UniRef100_K9DX69"
                     /db_xref="hav:AT03_15615"
                     /db_xref="A0A097R4P1_HAFAL"
                     /db_xref="K9DX69_9BURK"
     gene            complement(253938..254450)
                     /locus_tag="PH2017_26_ELK_O_A_scaffold_10_prodigal-single_
                     386"
     CDS             complement(253938..254450)
                     /product="hypothetical protein"
                     /codon_start=1
                     /transl_table=11
                     /translation="MFKDLPIPKAPLFIPACDQVVGTETDATGRELNISFTDVIAGSN
                     AMTLFLKTYAEIIETGFAAPLVVWADVNKSHCIYATDSNNKVVGGIVFEFRQFARGGW
                     ITLSFTHPDERGKRINQLLHKYVVEFVKLRGGDHIASHVHIDNASRLKSSERVGLKPQ
                     FYRMYQSFDE*"
     gene            complement(254459..255343)
                     /locus_tag="PH2017_26_ELK_O_A_scaffold_10_prodigal-single_
                     387"
     CDS             complement(254459..255343)
                     /product="hypothetical protein"
                     /codon_start=1
                     /transl_table=11
                     /translation="MKKYYVKDVPDESTVISWLYTQSDWRKANEAVKPRAEYNELLCF
                     KIRDFDVDQLHTDIIDATTVYGDHGWVSSEGITPYYTGFSLVYNPFQLDKLDPHSSTL
                     GTPVNSIQKDEFFWNSTQKHSVLKNSYFDGYGFNEPTPASGHKSLGTFMERCKRTRVR
                     SRMSILNGEVFDEKRKAKRGWHKDELIFENLRINIPITTTEDYLFQIEGHKPEHLDVG
                     WAYSWDTNVSHRVFTNAQNDSRRIHLVLGFSPWWDYLPEEQAWVQNEFYGVKHPFDML
                     VDGDIFEGIELDTSKKIY*"
     gene            complement(255345..256445)
                     /locus_tag="PH2017_26_ELK_O_A_scaffold_10_prodigal-single_
                     388"
     CDS             complement(255345..256445)
                     /product="Tax
                     =RIFCSPHIGHO2_02_FULL_Bdellovibrionales_40_15_curated"
                     /codon_start=1
                     /transl_table=11
                     /translation="MTMLYAYNPARVQLPSTPDVVRWKNISRIINDNISFVDRTGYIT
                     LPVAVGAPDAMQLPKYDSSFGLSYTECCQLQVRRILKQQERLDKPIRLMYSGGIDSSM
                     VLLSFITELGVEQLGTRLEIAMSTLSIDENPAMWEKILRRSDIKLINSLEFDSGVSKD
                     YILVGGEFNDQLFGSAMIKSLLKWKTAEQLLAPRSLSLLVEYFLWVGLDQREAERWAN
                     LFWGLADRAGFEIYSTWDVFWWLNFTCKWTSVYFRFLIFSPAQQLDQQYLNDNYIQFF
                     GTTEFQQWSMNDKDHKHHGTWNSYKWYPRQLISDFLKDKSYVEKAKRGSLYHVVRGRK
                     SNDAIDSNYNFVNLSTIDSSLIYNPHNSFAQE*"
                     /db_xref="87653949"
     gene            complement(256442..257065)
                     /locus_tag="PH2017_26_ELK_O_A_scaffold_10_prodigal-single_
                     389"
     CDS             complement(256442..257065)
                     /product="hypothetical protein"
                     /codon_start=1
                     /transl_table=11
                     /translation="MITHDLTLLIDLQTDCILCFSNSPTYIAMPKFNMLKKALLDTEI
                     RLVSVGAAVYQAITQEAVRNSMVYVAGTQLKQFTSADGDVGRLANRKQLANRKLRSIE
                     KLLWLEMQNLKDYVGYQGLEYEQCIAFQLANSQNGLEEYATINGLTVEQARRELAFEY
                     AEVQNKKMRIYAWHKKFASDITAAQTADELDQIDTNINTQLWRDALI*"
     gene            complement(257062..257760)
                     /locus_tag="PH2017_26_ELK_O_A_scaffold_10_prodigal-single_
                     390"
     CDS             complement(257062..257760)
                     /product="hypothetical protein"
                     /codon_start=1
                     /transl_table=11
                     /translation="MTITRWEYSKKLSNYHFDSTINEDADPHYRVIGRIEGDLAALYE
                     AQLKVYQPEANGFLNRLQVQNNQADPPFTMEYDRAELEYLNLDPNHTFFYNLRRTGNA
                     AIQQIIDSFKFKKAGASFHIQKPGGLFPYHVDEIPGTKGNDPNSWLDKDPKWAARFEI
                     QVFDWQPGHVWAVGNSYWKQWRAGDIVWHNWRDTPHGTANLGRSDRVTLQVTGLCSEE
                     TIEIINNANHIFRL*"
     gene            complement(257757..258209)
                     /locus_tag="PH2017_26_ELK_O_A_scaffold_10_prodigal-single_
                     391"
     CDS             complement(257757..258209)
                     /product="hypothetical protein"
                     /codon_start=1
                     /transl_table=11
                     /translation="MLIKESSYAECLPLMQELWPDKEPVPPIDNTLGMIKFWGSDYAL
                     MKPRYIIAIDDSGQAIGCTHAYRTAPNELRVRGTYCKADKRYSGVASTMVNQVIDLFP
                     ECDFVYTFPRNGVEGFYASLGFVISEHRWPGIYKGVSYAWKHINKEST*"
     gene            complement(258199..259008)
                     /locus_tag="PH2017_26_ELK_O_A_scaffold_10_prodigal-single_
                     392"
     CDS             complement(258199..259008)
                     /product="hypothetical protein"
                     /codon_start=1
                     /transl_table=11
                     /translation="MIDFNKFYTAWFYDSEMNLIPVSSINKDLATTAGFTVKFNFEDV
                     PDLPVAELAINLLQQLPQGFVFVRPGMRLVSDTLEALCQQIGRSDIQFVTPDADIDAD
                     WFEQAKEKYFCNSQFTLHELYTVHRLASEGCNSGLVGAFPSFVDYGTVTKTPTTFYAA
                     EPKWQMLLPYSDIPAALMYNNCEKFLVPNFCLLLLKAFLRQVNLKQNTALLRSMTVNR
                     FGPMTLAVSLMPNKSHDLELISHSLNYPFYKGLIAREYANTLQPMESVNVD*"
     gene            complement(259005..259877)
                     /locus_tag="PH2017_26_ELK_O_A_scaffold_10_prodigal-single_
                     393"
     CDS             complement(259005..259877)
                     /product="hypothetical protein"
                     /codon_start=1
                     /transl_table=11
                     /translation="MKKFFTKDCPDDITVSRWLKNNTDWESLMTTVKPINTLPQVICL
                     RVQDFEPDAIRDSITEALGIYGDHGWKSAEGEDPGYTGFSLVYNPNHQDGLDPHSSTL
                     GTPKNSNSQFFWNSKQQHSVLKNSYFDGYGFNTPTPASQHGEFGRFMQRCKRTRVRSR
                     LSILNGRDFELTRGWHKDEMIFENIRINIPITTTPQYLFQIEKHAPTHLKVGWAYSWD
                     TYVPHRVFCENVVDDSRRIHVVLGFSPWWDYDAEEQCWTQNEFYGNKHPFDMLVDGDI
                     FEGLELDTTIKVYE*"
     gene            259931..260860
                     /locus_tag="PH2017_26_ELK_O_A_scaffold_10_prodigal-single_
                     394"
     CDS             259931..260860
                     /product="Uncharacterized protein n=1 Tax=Bdellovibrio
                     exovorus JSS RepID=M4VE39_9DELT"
                     /codon_start=1
                     /transl_table=11
                     /translation="MNLTSDYTHKNHFKFGYDGAWYVPRTSRYQTWQCEYGVAEDTTL
                     TVKEANRRAALKIQLEAQRLGLDVYLLLSGGADSEVAARAFLDAGVPFTAAILKYKNN
                     ANQHESVFAYNLCKQYSIPVLEIALDPTAFFESEEFDTIAGVSQTRSGQLACTMWGAK
                     QIPGYVVLGQGEPYLYRQFGKWWFREREMICSWYKYWVFTGVKGAAGFHQYTPDQMLA
                     YLTDPIVLKMIQDNAPAGDDLANNADIKHRLYQTHYPDSDLLNRIKYTGFEKLPIADS
                     ISRTKLFERFPFHLAEHAVEYTQMIRNLKGQTE*"
                     /db_xref="UniRef100_M4VE39"
                     /db_xref="bex:A11Q_2544"
                     /db_xref="87655049"
                     /db_xref="M4VE39_9DELT"
     gene            260857..261654
                     /locus_tag="PH2017_26_ELK_O_A_scaffold_10_prodigal-single_
                     395"
     CDS             260857..261654
                     /product="hypothetical protein"
                     /codon_start=1
                     /transl_table=11
                     /translation="MIDFHSLVVAELSGLDYDREAFAEEYDQRILPVSSNVRNGEDVL
                     LHTIEANRKWRMVDPDKYVKADVRSKTGAPIDNGYPSWKGASLVYLDSQDRELAENSK
                     NGSVSIRNYVLDKHGEFKFFPEYEDLMITQYIKSLPLDTIIGVRCVSLREDTFAIIHR
                     DNSNFLPSSQRSLQVQRMVDNFLWRQGFVQVTINISDGGVPMFYSSSSDLTDAYQTVN
                     YPVYLFNDFFYHGVPLTTGRRRQIRVTGRPTPALIKHINQSGLVNCS*"
     gene            261748..262062
                     /locus_tag="PH2017_26_ELK_O_A_scaffold_10_prodigal-single_
                     396"
     CDS             261748..262062
                     /product="hypothetical protein"
                     /codon_start=1
                     /transl_table=11
                     /translation="MSNPVKLTRTFTRPNTDVQFWAAAPETKAAIDAAYVATGKLLSV
                     TRRVPQVGELTQVVEYVFANVEALDEFATDPSLFTVVQERDSYNETHGITNSHVVEQL
                     TA*"
     gene            complement(262116..262190)
                     /locus_tag="PH2017_26_ELK_O_A_scaffold_10_prodigal-single_
                     trna_35"
     tRNA            complement(262116..262190)
                     /product="Arg"
     gene            complement(262200..262364)
                     /locus_tag="PH2017_26_ELK_O_A_scaffold_10_prodigal-single_
                     397"
     CDS             complement(262200..262364)
                     /product="hypothetical protein"
                     /codon_start=1
                     /transl_table=11
                     /translation="MIKPGKTFKLSKQSKRLMCSMVNAHERNAFKRAMIQAELAAAVV
                     IKREPREARK*"
     gene            complement(262387..262476)
                     /locus_tag="PH2017_26_ELK_O_A_scaffold_10_prodigal-single_
                     trna_34"
     tRNA            complement(262387..262476)
                     /product="Ser"
     gene            262502..263134
                     /locus_tag="PH2017_26_ELK_O_A_scaffold_10_prodigal-single_
                     398"
     CDS             262502..263134
                     /product="hypothetical protein"
                     /codon_start=1
                     /transl_table=11
                     /translation="MYVLYDTYHRLSTKTLNICMIFYTALDIEPEPLTPVGVAFMNYN
                     KAVNRHFRILLDVPKYIRPELVELLDQAGLHIRFAELFYTPADLATLIHIDGDPDEYT
                     VSNNMAKLNYVGNGSGSMMHWYKPVVNKHYEPTGKNKFISFEPNEVKLIKSVALSGYN
                     IIQTGIPHNITTTSESRYCVSLTLALKDEKPKMLPYELLFAKLLSNKLKR*"
     gene            complement(263086..263292)
                     /locus_tag="PH2017_26_ELK_O_A_scaffold_10_prodigal-single_
                     399"
     CDS             complement(263086..263292)
                     /product="Uncharacterized protein {ECO:0000313|EMBL
                     :KKM02095.1};  TaxID=412755 species="unclassified
                     sequences; metagenomes; ecological metagenomes.;"
                     source="marine sediment metagenome.;""
                     /codon_start=1
                     /transl_table=11
                     /translation="MKDESHLPVSEQSLVFRLRKRAEIRRQIPGRLSVTEGKPDRIAN
                     LLDEAADEIQRLSLLLNNLANKSS*"
                     /db_xref="A0A0F9GTE3_9ZZZZ"
     gene            complement(263289..264194)
                     /locus_tag="PH2017_26_ELK_O_A_scaffold_10_prodigal-single_
                     400"
     CDS             complement(263289..264194)
                     /product="hypothetical protein n=1 Tax=Moraxella boevrei
                     RepID=UPI00037A1220"
                     /codon_start=1
                     /transl_table=11
                     /translation="MFKDKLKAYVESSNLVNMRECGDGIYVLKYKKRVFYDNLWNEYI
                     AECRGSIVDADFNLVAYPFTKIYNYGIEKEAPVLDATTEVTAFRKVNGFMVAMTWYAG
                     DILVSTTGSTDSPYVAMAKEMMLTHQSWADWQLAFNRSDMDGMTFMFECVHPNDPHIV
                     PEKPGMYILGYRENTWCSKVGYNNEVLTDLAAVFNCYKPEVYTTTVGNVIEQTKNVRH
                     EGFVFYTADGVSAKIKSPYYLTSKWVARNPRTDKLVDLNKDIKHNLDEEYYPLVDAIR
                     ANIAEYTAMDEQARLSWVRNYMETA*"
                     /db_xref="UniRef100_UPI00037A1220"
                     /db_xref="W8E9T7_9CAUD"
                     /db_xref="nel:NELON_01010"
                     /db_xref="UPI00037A1220"
     gene            complement(264187..264735)
                     /locus_tag="PH2017_26_ELK_O_A_scaffold_10_prodigal-single_
                     401"
     CDS             complement(264187..264735)
                     /product="Ser/Thr phosphatase family protein n=1 Tax
                     =Erysipelotrichaceae bacterium 3_1_53 RepID=E2SMK2_9FIRM"
                     /codon_start=1
                     /transl_table=11
                     /translation="MKTYITSDLHFGHKNIMRFCPQTRARFNDDLSYMNNAMVEEWNA
                     KVEPEDLVYILGDVAFMSGSDAGRTMNRLNGKKILIEGNHDRKTLQDATFRNAFEEVH
                     KYLDITYDGHKCVMFHYPIAEWDQMHRGALHFHGHLHGGTSGLEKYRALDVGMDSTGE
                     IVISMERAINRIKDNEIKGHHV*"
                     /db_xref="UniRef100_E2SMK2"
                     /db_xref="E2SMK2_9FIRM"
                     /db_xref="csr:Cspa_c39570"
     gene            complement(264749..265240)
                     /locus_tag="PH2017_26_ELK_O_A_scaffold_10_prodigal-single_
                     402"
     CDS             complement(264749..265240)
                     /product="Peptide chain release factor 1 n=1 Tax
                     =Coprobacillus sp. 29_1 RepID=E7GBP4_9FIRM"
                     /codon_start=1
                     /transl_table=11
                     /translation="LYNESGGHRIQRVPPTERKGRVHTSTVTVAVIDPAEVTTVVKES
                     DLRIEWYSGTGAGGQHRNKHQNSCRITHIPTGTVATAQCRSRQNSLDQALSTIHKTVD
                     GMVKNQYNNSIASDRRQQVGSGMRGDKIRTYRFQDDVVKDHVTNKSNSVKRVLGGNFD
                     LLW*"
                     /db_xref="UniRef100_E7GBP4"
                     /db_xref="A0A0F9W8I1_9ZZZZ"
                     /db_xref="clb:Clo1100_0277"
                     /db_xref="E7GBP4_9FIRM"
     gene            complement(265310..265417)
                     /locus_tag="PH2017_26_ELK_O_A_scaffold_10_prodigal-single_
                     403"
     CDS             complement(265310..265417)
                     /product="hypothetical protein"
                     /codon_start=1
                     /transl_table=11
                     /translation="MKRVIEVRAAEGGEDSKLFVKDLAQAYIKFAHSKG*"
     gene            complement(265414..265641)
                     /locus_tag="PH2017_26_ELK_O_A_scaffold_10_prodigal-single_
                     404"
     CDS             complement(265414..265641)
                     /product="Putative uncharacterized protein n=1 Tax
                     =Curvibacter putative symbiont of Hydra magnipapillata
                     RepID=C9YA73_9BURK"
                     /codon_start=1
                     /transl_table=11
                     /translation="MYKVIGKEEEFKVLTLAEAMNVAKSLNEFVTIRGPDFEIVGMFG
                     VDSIVDGKCPDGVKYDWNKASRIGRVKKERV*"
                     /db_xref="UniRef100_C9YA73"
                     /db_xref="A0A0D6EW63_9PROT"
                     /db_xref="C9YA73_9BURK"
     gene            complement(265651..266118)
                     /locus_tag="PH2017_26_ELK_O_A_scaffold_10_prodigal-single_
                     405"
     CDS             complement(265651..266118)
                     /product="hypothetical protein"
                     /codon_start=1
                     /transl_table=11
                     /translation="MPWIENVAAADIPTRFHHEAGPNSMLISIVDPGSWRPEAAHEFK
                     ERHNFEFLDIEKNDFALDEAMRCSQEQANELVQLLQHALENKMNVVVHCFAGICRSGA
                     VCEVGVMMGFEDTGRFRSPNLLVKHRMMKALGWTYDENEKPNIDDWRTFRSVD*"
     gene            complement(266342..266416)
                     /locus_tag="PH2017_26_ELK_O_A_scaffold_10_prodigal-single_
                     trna_33"
     tRNA            complement(266342..266416)
                     /product="Arg"
     gene            complement(266423..266498)
                     /locus_tag="PH2017_26_ELK_O_A_scaffold_10_prodigal-single_
                     trna_32"
     tRNA            complement(266423..266498)
                     /product="Asn"
     gene            complement(266507..266581)
                     /locus_tag="PH2017_26_ELK_O_A_scaffold_10_prodigal-single_
                     trna_31"
     tRNA            complement(266507..266581)
                     /product="Met"
     gene            complement(267022..267099)
                     /locus_tag="PH2017_26_ELK_O_A_scaffold_10_prodigal-single_
                     trna_30"
     tRNA            complement(267022..267099)
                     /product="Lys"
     gene            267348..267896
                     /locus_tag="PH2017_26_ELK_O_A_scaffold_10_prodigal-single_
                     406"
     CDS             267348..267896
                     /product="hypothetical protein"
                     /codon_start=1
                     /transl_table=11
                     /translation="MIYFVFIDQNTGTFNVKGHESDQMKNTFIAQVKFFKELNLLLGA
                     IKKTKHFRFVWAYNHPNISQNDIDYYQDLLTTRTRLGSFYTLQPGETFKDSFKGHLPP
                     TKIYLIGGNVTGCMVNMHLPFNYQTLSVDNIIPEIVLDLCYDYIAPCNSDKELYSFLA
                     TQCNKNNIAFTNSYSLKLELLA*"
     gene            complement(267898..267975)
                     /locus_tag="PH2017_26_ELK_O_A_scaffold_10_prodigal-single_
                     trna_29"
     tRNA            complement(267898..267975)
                     /product="Cys"
     gene            268064..268423
                     /locus_tag="PH2017_26_ELK_O_A_scaffold_10_prodigal-single_
                     407"
     CDS             268064..268423
                     /product="hypothetical protein"
                     /codon_start=1
                     /transl_table=11
                     /translation="MSYYKSRQSMVRGRNGLYYRQDETTGATPEVVTETESDDDTMES
                     TQPCVSFNIPTLIRVLELIREDVVSDDILHFVVEKIIEVGADHDAIDMDDYEEIASVV
                     PKRVMMAQRRLKDGRRI*"
     gene            complement(268425..268498)
                     /locus_tag="PH2017_26_ELK_O_A_scaffold_10_prodigal-single_
                     trna_28"
     tRNA            complement(268425..268498)
                     /product="Thr"
     gene            complement(268504..268580)
                     /locus_tag="PH2017_26_ELK_O_A_scaffold_10_prodigal-single_
                     trna_27"
     tRNA            complement(268504..268580)
                     /product="Leu"
     gene            complement(268683..268756)
                     /locus_tag="PH2017_26_ELK_O_A_scaffold_10_prodigal-single_
                     trna_26"
     tRNA            complement(268683..268756)
                     /product="Gln"
     gene            complement(268851..268924)
                     /locus_tag="PH2017_26_ELK_O_A_scaffold_10_prodigal-single_
                     trna_25"
     tRNA            complement(268851..268924)
                     /product="Val"
     gene            complement(269099..269173)
                     /locus_tag="PH2017_26_ELK_O_A_scaffold_10_prodigal-single_
                     trna_24"
     tRNA            complement(269099..269173)
                     /product="Arg"
     gene            complement(269399..269472)
                     /locus_tag="PH2017_26_ELK_O_A_scaffold_10_prodigal-single_
                     trna_23"
     tRNA            complement(269399..269472)
                     /product="Ile"
     gene            complement(269480..269555)
                     /locus_tag="PH2017_26_ELK_O_A_scaffold_10_prodigal-single_
                     trna_22"
     tRNA            complement(269480..269555)
                     /product="Phe"
     gene            complement(269567..269640)
                     /locus_tag="PH2017_26_ELK_O_A_scaffold_10_prodigal-single_
                     trna_21"
     tRNA            complement(269567..269640)
                     /product="His"
     gene            complement(270010..270085)
                     /locus_tag="PH2017_26_ELK_O_A_scaffold_10_prodigal-single_
                     trna_20"
     tRNA            complement(270010..270085)
                     /product="Met"
     gene            complement(270094..270181)
                     /locus_tag="PH2017_26_ELK_O_A_scaffold_10_prodigal-single_
                     trna_19"
     tRNA            complement(270094..270181)
                     /product="Ser"
     gene            complement(270188..270261)
                     /locus_tag="PH2017_26_ELK_O_A_scaffold_10_prodigal-single_
                     trna_18"
     tRNA            complement(270188..270261)
                     /product="Pseudo"
     gene            complement(270263..270880)
                     /locus_tag="PH2017_26_ELK_O_A_scaffold_10_prodigal-single_
                     408"
     CDS             complement(270263..270880)
                     /product="hypothetical protein"
                     /codon_start=1
                     /transl_table=11
                     /translation="MKTLLQKRFTAKWWDYSRPIETEKLAELYECIRLAPSKNGDYCF
                     EIYAIGDTAEGNEFKQWLYWENTYCLDTVRGKVGPGLKRFNGQVIAPLVLMWVAADDH
                     VDTRHDCIVSATVALLSAESLGLQTGFNGCIGETEIANRLNIAGKPVMTLGIGYASEF
                     DKEEQRKVFDDNGNHVGFDYANVPPGMSTHTRKNRPTVEKLFKTI*"
     gene            complement(270916..271000)
                     /locus_tag="PH2017_26_ELK_O_A_scaffold_10_prodigal-single_
                     trna_17"
     tRNA            complement(270916..271000)
                     /product="Tyr"
     gene            complement(271006..271079)
                     /locus_tag="PH2017_26_ELK_O_A_scaffold_10_prodigal-single_
                     trna_16"
     tRNA            complement(271006..271079)
                     /product="Gln"
     gene            complement(271087..271173)
                     /locus_tag="PH2017_26_ELK_O_A_scaffold_10_prodigal-single_
                     trna_15"
     tRNA            complement(271087..271173)
                     /product="Tyr"
     gene            complement(271405..271560)
                     /locus_tag="PH2017_26_ELK_O_A_scaffold_10_prodigal-single_
                     409"
     CDS             complement(271405..271560)
                     /product="hypothetical protein"
                     /codon_start=1
                     /transl_table=11
                     /translation="MKTVKRKELESEFTKKYTLSESDFRRMIREKMERAQLYSKIQER
                     KSSKEFA*"
     gene            complement(271994..272437)
                     /locus_tag="PH2017_26_ELK_O_A_scaffold_10_prodigal-single_
                     410"
     CDS             complement(271994..272437)
                     /product="Putative metal dependent phosphohydrolase n=1
                     Tax=Cronobacter phage CR9 RepID=M1F2B1_9CAUD"
                     /codon_start=1
                     /transl_table=11
                     /translation="MRKGEMLAQMLHIATTAHHGQFDKGGNPYILHPLKVMHYLKSDD
                     EELMCMALGHDVIEDTSVTYRDLREAGISERVIEGIRCLTKQPGQTYDEYKEGVFASE
                     DAMRVKMADLRHNTDIRRLKGVSEKDIARMAKYHQFYMEIRARLA*"
                     /db_xref="UniRef100_M1F2B1"
                     /db_xref="M1F2B1_9CAUD"
                     /db_xref="ckl:CKL_1764"
     gene            complement(272518..272937)
                     /locus_tag="PH2017_26_ELK_O_A_scaffold_10_prodigal-single_
                     411"
     CDS             complement(272518..272937)
                     /product="hypothetical protein n=1 Tax=Roseomonas sp. B5
                     RepID=UPI0003719A3B"
                     /codon_start=1
                     /transl_table=11
                     /translation="MLECLIIGDSIAVGTHQFRPDCVALAKGGINTWQFNKNYAAHIE
                     PAQTVIISLGSNDHSGVHTFKELMAMRQRVEGKRVFWILPAGNLKAGGVDIKNVQDIV
                     HIIAKNYGDTVLPITRLQPDGIHPSWAGYRDIAAKTK*"
                     /db_xref="UniRef100_UPI0003719A3B"
     gene            complement(273002..273508)
                     /locus_tag="PH2017_26_ELK_O_A_scaffold_10_prodigal-single_
                     412"
     CDS             complement(273002..273508)
                     /product="Alkyl hydroperoxide reductase AhpD {ECO:0000256
                     |HAMAP-Rule:MF_01676, ECO:0000256|SAAS:SAAS00087942};
                     EC=1.11.1.15 {ECO:0000256|HAMAP-Rule:MF_01676,
                     ECO:0000256|SAAS:SAAS00087930};; Alkylhydroperoxidase AhpD
                     {ECO:0000256|HAMAP-Rule:MF_01676};  TaxID=360910
                     species="Bacteria; Proteobacteria; Betaproteobacteria;
                     Burkholderiales; Alcaligenaceae; Bordetella.;"
                     source="Bordetella avium (strain 197N).;""
                     /codon_start=1
                     /transl_table=11
                     /translation="MSFIETVKGVLPDYAKDTKLNLDAVLLRSTLDADVAIGCAVAAL
                     AATGNGKVLSILLADAPVHAESAMTAASIMAQNNVWYPYVEMADDASLKGLPAQLRMN
                     AIASHGGTTKANFEAFSLAASIVGKCHFCVKAHYDTLKQEGYTVENLRDIGRIAAVMN
                     SVAKVLNS*"
                     /db_xref="Q2KUW5_BORA1"
                     /db_xref="UniRef100_Q2KUW5"
                     /db_xref="bav:BAV1063"
                     /db_xref="1.11.1.15"
     gene            complement(273505..273642)
                     /locus_tag="PH2017_26_ELK_O_A_scaffold_10_prodigal-single_
                     413"
     CDS             complement(273505..273642)
                     /product="hypothetical protein"
                     /codon_start=1
                     /transl_table=11
                     /translation="MSNCVCGRTTRKPMCDKSCSLTPEQYQERTKRLNELFKPKKEDT
                     K*"
     gene            complement(273642..274262)
                     /locus_tag="PH2017_26_ELK_O_A_scaffold_10_prodigal-single_
                     414"
     CDS             complement(273642..274262)
                     /product="L-fuculose phosphate aldolase n=1 Tax
                     =Betaproteobacteria bacterium MOLA814 RepID=V5AEL9_9PROT"
                     /codon_start=1
                     /transl_table=11
                     /translation="MLETICDTLVEAYRRNWITSRDGNVSIRHHDRNHFYITPSGVRK
                     QTLQPDQFKKISIHGLLWQEEFYSDISANLKPSGEIPLHFGLQRAMGQHSNDVRVVVH
                     VHPTYCIAAMHAGIDLSTISEAFPELNRYTKVAPNVGDVPPISQELADQCFEKLQLDN
                     NGNIGYDIVGIKGHGVVAIDTSPWRAFEHIERLEHICQIVLASGKY*"
                     /db_xref="UniRef100_V5AEL9"
                     /db_xref="V5AEL9_9PROT"
                     /db_xref="mei:Msip34_1983"
     gene            complement(274262..274843)
                     /locus_tag="PH2017_26_ELK_O_A_scaffold_10_prodigal-single_
                     415"
     CDS             complement(274262..274843)
                     /product="Antioxidant, AhpC/TSA family {ECO:0000313|EMBL
                     :EFF76703.1}; EC=1.11.1.15 {ECO:0000313|EMBL:EFF76703.1};;
                     TaxID=742159 species="Bacteria; Proteobacteria;
                     Betaproteobacteria; Burkholderiales; Alcaligenaceae;
                     Achromobacter.;" source="Achromobacter piechaudii ATCC
                     43553.;""
                     /codon_start=1
                     /transl_table=11
                     /translation="LNYQYTTEFQGSERLETVGQKLEKFAVTGVKPGQPEDAFYTITD
                     ESFAGKWKVIVYYPKDFTFVCPTEIVAYDKLAQDFADRDAVLLTGSTDNEFCKVAWQK
                     SHDDLRKITHHQFADTQRGELSLIEQLGVFYAPAGAALRATFIVDPSNEIQHVTVNNL
                     NVGRSPEETLRVLDALQTGELCACNRTVGGETL*"
                     /db_xref="D4X8Y6_9BURK"
                     /db_xref="UniRef100_D4X8Y6"
                     /db_xref="axy:AXYL_01480"
                     /db_xref="1.11.1.15"
     gene            complement(274924..275562)
                     /locus_tag="PH2017_26_ELK_O_A_scaffold_10_prodigal-single_
                     416"
     CDS             complement(274924..275562)
                     /product="hypothetical protein"
                     /codon_start=1
                     /transl_table=11
                     /translation="VSNIYYIPTPDFAPTDSDRDWVQDNIVPRLLPALNIIKGAFDRV
                     DLPQTVFADWPQRSAVEQHFADLGLKIRRFAGFIGHKNQCPLNAHIDAFVRGTPMVAR
                     FNIPYFGCSPTQLDWWDDGVDSDKIEERAFTELRNGREHTAYSYKSTIVDWGTESAYK
                     VLNPGPGWNRTEIAHRMQAPDCNENRIIITTEIAEQISWPELVARLGTLGYH*"
     gene            275644..276552
                     /locus_tag="PH2017_26_ELK_O_A_scaffold_10_prodigal-single_
                     417"
     CDS             275644..276552
                     /product="hypothetical protein"
                     /codon_start=1
                     /transl_table=11
                     /translation="MKLLKTLAAVAALSAGVASAQNIEFTVHAAPGGPSDTVTRIITK
                     AVDDKNLIVTNRPGAGGRIAMKQVMGGNAIILATMSQIFVTNPLLAGDKLEYDPAKDL
                     ELVGLVASMPNVLVCNKSKNINTVADLDRVNDLTFGFAGYGSSEHLATEVLFKKLKTT
                     HRLIPYSRGGSAAVQDMVGGSIDCMFANFPTVRGWTGDKHLTFVMSSHELGLGIPTWR
                     DTFKEDFPFQSYLGLVVARQMDEATKQSLVKNLTTAFKSPEFIADLKNAGVFPTAGTD
                     AKSIERGLKNNKTLNDFIVKNNIKLN*"
     gene            complement(276604..277812)
                     /locus_tag="PH2017_26_ELK_O_A_scaffold_10_prodigal-single_
                     418"
     CDS             complement(276604..277812)
                     /product="hypothetical protein"
                     /codon_start=1
                     /transl_table=11
                     /translation="MRIHNPYINKKLGYYICDNLEFDSKIRACVHAVEHAKPVTWVFN
                     NDEFNKYDWKKEPESSLDQLYDRRARQLREQYDYLILSYSGGADSHNILTAFQRQGLH
                     IDEIITNTMTKASSKAMTVDINNREAYNAPEAEYHLNTVERLKEIHKTMPGTKITVTD
                     CSDALFEELETAGDASWVLNKREGLNPAGMTRFNYLHFTEIRKNFDKDKKIGVVVGIE
                     KPRTMIHRGELMMAFSDRTTNMITVAEHLKEYPNSTVEFFYWTPDCVEIMIKQGHVIK
                     NWLEANPQHQAMWQTKTVTADVYRLVHDPLLRNLLYTTWNNNWFQSKKAIYDWYSEFD
                     LWFTDLYKGTRAHNVWQEGLDFVQTKLSPFTKDPTANALNKVDGLVVVTHTYSLGPLK
                     TLTPESVWIR*"
     gene            complement(277812..278747)
                     /locus_tag="PH2017_26_ELK_O_A_scaffold_10_prodigal-single_
                     419"
     CDS             complement(277812..278747)
                     /product="hypothetical protein"
                     /codon_start=1
                     /transl_table=11
                     /translation="MIYGLDNNEKFYVEYTSCDRPIGNVRQEMERCCIRLAHQAQTKV
                     LISLTSGLDSQVLLHTFHTLGLPYECAFMYHPGYNDFEYNNIRKLENKYGFKCIIVEI
                     DPFAIREEIEAEAINTGIPAEHHMMKRFLAQLPEDMDFCQGIESFDFVYRGPNNRAYC
                     MESWTAIEVASQRALKQVERSGKIVCIDRRAPFNEFALAYLSDPVVTGYINGLEYIKG
                     NGLVDRDTGNPPPLIFSWEYYVKPIIYGMYWGRELEIFPKYVSSEKVDFIMNPSDTRL
                     RHNYKNKAVFIPRDELITHLSDWGSGKTIRYTQAD*"
     gene            complement(279360..279435)
                     /locus_tag="PH2017_26_ELK_O_A_scaffold_10_prodigal-single_
                     trna_14"
     tRNA            complement(279360..279435)
                     /product="Ala"
     gene            complement(279441..279517)
                     /locus_tag="PH2017_26_ELK_O_A_scaffold_10_prodigal-single_
                     trna_13"
     tRNA            complement(279441..279517)
                     /product="Pro"
     gene            complement(279527..280099)
                     /locus_tag="PH2017_26_ELK_O_A_scaffold_10_prodigal-single_
                     420"
     CDS             complement(279527..280099)
                     /product="2OG-Fe(II) oxygenase n=1 Tax=Novosphingobium sp.
                     PP1Y RepID=F6IDQ0_9SPHN"
                     /codon_start=1
                     /transl_table=11
                     /translation="MNGEWCVFDSKFSKEYCESIVAEANKIPRQSATLGVDGAAENNE
                     WRKSQIAFIQRNMTQWTPVFDDIWKLVCQANNDWFNFHISKFDYIQFAEYNSDIQGEY
                     KRHNDVFYMNGDPYYHRKLSAVIQLTDPAEYDGGDFEMYGIDSEVPKQAFRNQGSVIV
                     FPSFIDHAALPVTRGVRNSLAIWVDGPKWR*"
                     /db_xref="UniRef100_F6IDQ0"
                     /db_xref="npp:PP1Y_Mpl5072"
                     /db_xref="F6IDQ0_9SPHN"
     gene            complement(280114..280187)
                     /locus_tag="PH2017_26_ELK_O_A_scaffold_10_prodigal-single_
                     trna_12"
     tRNA            complement(280114..280187)
                     /product="Thr"
     gene            complement(280209..280284)
                     /locus_tag="PH2017_26_ELK_O_A_scaffold_10_prodigal-single_
                     trna_11"
     tRNA            complement(280209..280284)
                     /product="Val"
     gene            complement(280296..280478)
                     /locus_tag="PH2017_26_ELK_O_A_scaffold_10_prodigal-single_
                     421"
     CDS             complement(280296..280478)
                     /product="hypothetical protein"
                     /codon_start=1
                     /transl_table=11
                     /translation="MSHGGKGDTPRPFSVSPEEFGNRHEAIFGKKPPRVPYVYVPPKN
                     EYESPDTDVRDSEQGG*"
     gene            complement(280661..280858)
                     /locus_tag="PH2017_26_ELK_O_A_scaffold_10_prodigal-single_
                     422"
     CDS             complement(280661..280858)
                     /product="hypothetical protein"
                     /codon_start=1
                     /transl_table=11
                     /translation="MLRDRKALLEQEIKRAHTEAANMYLSLAVGGGDVRSKEYQDLKE
                     KITSLQFDLNMINQLIAQGNK*"
     gene            complement(281510..281695)
                     /locus_tag="PH2017_26_ELK_O_A_scaffold_10_prodigal-single_
                     423"
     CDS             complement(281510..281695)
                     /product="hypothetical protein"
                     /codon_start=1
                     /transl_table=11
                     /translation="MTLDVVERTFAYKPEVSTDGNLSRWKVTGGADFTTKPVQLIGMR
                     KGSVFVRGVAPKGLYAV*"
     gene            complement(282376..282452)
                     /locus_tag="PH2017_26_ELK_O_A_scaffold_10_prodigal-single_
                     trna_10"
     tRNA            complement(282376..282452)
                     /product="Thr"
     gene            complement(282469..282552)
                     /locus_tag="PH2017_26_ELK_O_A_scaffold_10_prodigal-single_
                     trna_9"
     tRNA            complement(282469..282552)
                     /product="Leu"
     gene            complement(282634..282709)
                     /locus_tag="PH2017_26_ELK_O_A_scaffold_10_prodigal-single_
                     trna_8"
     tRNA            complement(282634..282709)
                     /product="Asn"
     gene            complement(282881..282955)
                     /locus_tag="PH2017_26_ELK_O_A_scaffold_10_prodigal-single_
                     trna_7"
     tRNA            complement(282881..282955)
                     /product="Glu"
     gene            complement(282965..283039)
                     /locus_tag="PH2017_26_ELK_O_A_scaffold_10_prodigal-single_
                     trna_6"
     tRNA            complement(282965..283039)
                     /product="Asp"
     gene            complement(283047..283122)
                     /locus_tag="PH2017_26_ELK_O_A_scaffold_10_prodigal-single_
                     trna_5"
     tRNA            complement(283047..283122)
                     /product="Asp"
     gene            complement(283441..283517)
                     /locus_tag="PH2017_26_ELK_O_A_scaffold_10_prodigal-single_
                     trna_4"
     tRNA            complement(283441..283517)
                     /product="Ile"
     gene            complement(283526..283609)
                     /locus_tag="PH2017_26_ELK_O_A_scaffold_10_prodigal-single_
                     trna_3"
     tRNA            complement(283526..283609)
                     /product="Leu"
     gene            complement(283611..283793)
                     /locus_tag="PH2017_26_ELK_O_A_scaffold_10_prodigal-single_
                     424"
     CDS             complement(283611..283793)
                     /product="hypothetical protein"
                     /codon_start=1
                     /transl_table=11
                     /translation="MIVESVQRTVDYVHNNIVVTQYTQVTDPKSLKTYYECVTYTYQG
                     NLNTYQDKGQTVDVKA*"
     gene            complement(284017..284091)
                     /locus_tag="PH2017_26_ELK_O_A_scaffold_10_prodigal-single_
                     trna_2"
     tRNA            complement(284017..284091)
                     /product="Glu"
     gene            complement(284396..284471)
                     /locus_tag="PH2017_26_ELK_O_A_scaffold_10_prodigal-single_
                     trna_1"
     tRNA            complement(284396..284471)
                     /product="Gly"
     gene            complement(284682..285335)
                     /locus_tag="PH2017_26_ELK_O_A_scaffold_10_prodigal-single_
                     425"
     CDS             complement(284682..285335)
                     /product="hypothetical protein n=1 Tax=Lewinella persica
                     RepID=UPI00037E6D8D"
                     /codon_start=1
                     /transl_table=11
                     /translation="MQLIKQPSGFIDLRNTMYPCSGTKVNFATFFSTPYSTVYGFVIE
                     GEVVLPNGWVARAEQYFCYAARSEEAFITNGTAVYIERLGFLGQNTLGGPVEESGRLC
                     YIDGCSDSLLVYPPRCGDPSLNLLHFPPGIDQTFHIHPSVRLGIVVRGSGKSTLLNET
                     IDLEVGDMFCIEEREYHRFRTEPDQTLTVVAFHPDGDWGPTDQNHTMLNRTYITGKN*"
                     /db_xref="UniRef100_UPI00037E6D8D"
                     /db_xref="bgu:KS03_2764"
                     /db_xref="87653946"
                     /db_xref="UPI00037E6D8D"
     gene            complement(285371..285907)
                     /locus_tag="PH2017_26_ELK_O_A_scaffold_10_prodigal-single_
                     426"
     CDS             complement(285371..285907)
                     /product="hypothetical protein"
                     /codon_start=1
                     /transl_table=11
                     /translation="MLNNRFVYETPDFLDMPYIHNLVMRKLETDFVKQGYVRINVAED
                     AYLKSVQTRFTFLGDWLNIYHTRPVGHIPLHIDGHRLAAFNIPIDGCDETSQTIYYEA
                     VNGEFEKIYKPDERHYRIAGEAREIYRFALTRPALIRNDVAHDVKRFGATSTRIIASW
                     GVSGTFEECRTAFAQQLE*"
     gene            285920..286726
                     /locus_tag="PH2017_26_ELK_O_A_scaffold_10_prodigal-single_
                     427"
     CDS             285920..286726
                     /product="hypothetical protein"
                     /codon_start=1
                     /transl_table=11
                     /translation="MDYSYNNVNGIYQHVLKLGMLSPPEDIIAAWMLFKNTNKIDTVL
                     ELGSYLGGGLGLFNQLLAATGHPDVKFTGVDHLEFIGAAARGRKGAWYTDHFNRCLSA
                     EERASLAALDTAQEATRWIQERTLRLTGMPIDLKCVLDEKELDDTQYDIIHHDYGDSV
                     EENLTTIRHCVPKLKDTGIYIVDDWCTGAPLRTVATVIAVQEKLLYPVLWGKNKVFYA
                     KTAAHAQHVVSAVLRDPENNPRLFKGMPGSDYFGAGYRTIRMHWQAIQWA*"
     gene            complement(286710..287351)
                     /locus_tag="PH2017_26_ELK_O_A_scaffold_10_prodigal-single_
                     428"
     CDS             complement(286710..287351)
                     /product="hypothetical protein"
                     /codon_start=1
                     /transl_table=11
                     /translation="MHLDFFVPLNLTLPDKVKSFFKEVYVDELKSKQAPRRQLGLFPL
                     PDSTEATELKDLVDNFLEPIGLRSGAFGAFALNKSIKDNNIHVDAMRLNTRLSFYELA
                     ETPGQINWYADDGTGYEDWRPSYLGGKPILDYRYPWVDELQSGKRSWAECPTPVYSVT
                     TDVPSALIMTALPHNVVQGSGFRITVSCQVVDIATGSVENTWQKVKDYFTPTE*"
     gene            complement(287355..287813)
                     /locus_tag="PH2017_26_ELK_O_A_scaffold_10_prodigal-single_
                     429"
     CDS             complement(287355..287813)
                     /product="hypothetical protein"
                     /codon_start=1
                     /transl_table=11
                     /translation="MKKIYYEKVGRRYVPVSEYDSSYLDSFPKGNHLVMCYPGGQSRR
                     FNIEPALAPMIAAGRFAEDAMSSAMVRASEMRPHNKPITEKQKAAWEALAKEFDSDRY
                     YVELPSAREVTEAGLKAMETEAAKLLDHPMVQAAYDEFMATCKLVLTQDK*"
     gene            complement(287822..288289)
                     /locus_tag="PH2017_26_ELK_O_A_scaffold_10_prodigal-single_
                     430"
     CDS             complement(287822..288289)
                     /product="Uncharacterized protein {ECO:0000313|EMBL
                     :AGS80906.1};  TaxID=1357714 species="Viruses; dsDNA
                     viruses, no RNA stage; Caudovirales; Myoviridae.;"
                     source="Caulobacter phage Cr30.;""
                     /codon_start=1
                     /transl_table=11
                     /translation="MSTLYVLVGVPGSGKTTWIGKQMFDWTNTVIVSTDNHVEQYAKS
                     VGKTYSEVFKDYMPIALDLMTKTAVDAFKNNKVVIWDQTSTTAKTRARKLRMTPKHYT
                     KVAVVFKTPAPEQHAKMLDRPGKNIPDEIVKDMINRFEYPTAEEGFDRIINAN*"
                     /db_xref="A0A067XQS0_9CAUD"
     gene            complement(288286..288513)
                     /locus_tag="PH2017_26_ELK_O_A_scaffold_10_prodigal-single_
                     431"
     CDS             complement(288286..288513)
                     /product="hypothetical protein"
                     /codon_start=1
                     /transl_table=11
                     /translation="MSNSDIVDLIVALAQEVEVTDPIDWGMLAIDEEEAYRMMAISIL
                     ESFPDESITIQAVLTKLTVENFVLNLKLAQR*"
     gene            complement(288506..288952)
                     /locus_tag="PH2017_26_ELK_O_A_scaffold_10_prodigal-single_
                     432"
     CDS             complement(288506..288952)
                     /product="Uncharacterized protein n=1 Tax=Pseudomonas sp.
                     VLB120 RepID=U5VKV8_9PSED"
                     /codon_start=1
                     /transl_table=11
                     /translation="MNTEDQYEAFAQRMEQTYPKMFSEPYGGFAVSQGWWPIIESLCA
                     NIQAHIDWSHKNREWQENNNKPLTDVVPQVVVAQIKEKFGGLRFYYDGGDDQISGMVR
                     MAEAWAGTACEECGAVGKRRSGGWIRTLCDHHEAEHQTRLKEKNNE*"
                     /db_xref="UniRef100_U5VKV8"
                     /db_xref="psv:PVLB_17920"
                     /db_xref="U5VKV8_9PSED"
     gene            complement(289031..289309)
                     /locus_tag="PH2017_26_ELK_O_A_scaffold_10_prodigal-single_
                     433"
     CDS             complement(289031..289309)
                     /product="hypothetical protein"
                     /codon_start=1
                     /transl_table=11
                     /translation="MLKKFDETTKQYKLFQALVLNGETLSEAAIAKRFGIANPTATIS
                     QIRQRGYAVYAKQRVAGNGVKVTEYQHGAASRKMVALAYKAQSLGISI*"
     gene            complement(289437..289703)
                     /locus_tag="PH2017_26_ELK_O_A_scaffold_10_prodigal-single_
                     434"
     CDS             complement(289437..289703)
                     /product="hypothetical protein"
                     /codon_start=1
                     /transl_table=11
                     /translation="MSTTATNGYMIRLELLKMAKEMLEQDWHAQRDAVMNDYNTRVSF
                     AHARAESAGFQNTDLPATPTFKAFPTEAEIVAKAKALNEFINTK*"
     gene            complement(289821..290381)
                     /locus_tag="PH2017_26_ELK_O_A_scaffold_10_prodigal-single_
                     435"
     CDS             complement(289821..290381)
                     /product="hypothetical protein"
                     /codon_start=1
                     /transl_table=11
                     /translation="MKKIILASILATMAGLASAQTSVSIGRSVVDSDVNGQQTHRTSL
                     TVRTGVGYGLVGDVGVINSQNDTTQSASVRQELGLSGTVFSAGDFSATVRGGLGLKTV
                     SGSNATSYYSIEPGVSYKVTDALTARVAYRFRDAFSSDVADRSDTTRVGVSYAVTKKD
                     TISLGYDVVKKDGAEKATTLSYARSF*"
     gene            complement(290488..291507)
                     /locus_tag="PH2017_26_ELK_O_A_scaffold_10_prodigal-single_
                     436"
     CDS             complement(290488..291507)
                     /product="hypothetical protein"
                     /codon_start=1
                     /transl_table=11
                     /translation="MVRWAHHKYKMTIENKFFCPAPWRSMFYQVNRASVCCISSKQFE
                     MTPTEFLNSNYLKNLRQKFLNGEYDDTCIGCKRSEDAGLQSIRQHMVEQYGENTTVDL
                     DYMELRTSNLCNFQCKMCNAQNSSLIAGQVTNITQESFDEIINLSANLKYLTLTGGEP
                     MLIKHYYDLLDHLIALNKKDLRLRIYTNASVYNPVFVEKMLKFNTELHLSIDAIGKTA
                     EAVRIGTDWTTVDKNINKFLLLPVEIFFHTTITAQSLSDIHSLAQYFVDILDKYPNCK
                     FIGHTANAPVRTSVFFANIDNMQGTVDSIDRALDLLTAPEFKQLATQLISCKNIVSNR
                     MKKSV*"
     gene            complement(291516..292379)
                     /locus_tag="PH2017_26_ELK_O_A_scaffold_10_prodigal-single_
                     437"
     CDS             complement(291516..292379)
                     /product="Uncharacterized protein {ECO:0000313|EMBL
                     :KKL69186.1}; Flags: Fragment;;  TaxID=412755
                     species="unclassified sequences; metagenomes; ecological
                     metagenomes.;" source="marine sediment metagenome.;""
                     /codon_start=1
                     /transl_table=11
                     /translation="MYQSKLVASLKANGKILREFKDTVYIPFGSEYSFLIKNLNTTRA
                     LVNIFIDGEDVMEGGLVLNAGQEVDLERYVKNGNLSAGNRFKFVERTAAIENGPRGTK
                     LEDGLVRIEFQYEKPYVAPAVNREWFFGNRYSNHDRIVGSISPTSFNVNGALRSVDFS
                     QNGSVMAQAASTAVDKYCADNGIVNKTELHDGMATMDWMTMEQTVNDVGITVPGSKST
                     QKFQTVTMGAMEAEKHTIVLKLLGETPDNKPVLKPVTVERKPKCVTCGKQNKATAKFC
                     TECGTALEIFA*"
                     /db_xref="A0A0F9ES99_9ZZZZ"
     gene            complement(292986..294692)
                     /locus_tag="PH2017_26_ELK_O_A_scaffold_10_prodigal-single_
                     438"
     CDS             complement(292986..294692)
                     /product="hypothetical protein"
                     /codon_start=1
                     /transl_table=11
                     /translation="MANIPVIPGVSVATKGILNKPIKDIICAILFGGINNMLKGPLLC
                     VTVDLDEMLSGEKGGIAGELKDALTEVRDQLKAAEALSGIPETLARVNAAIAEVQSLL
                     ALDGMCAIPLKAPPIPDVIAQVIDAEFREMNAILNDLGRLAKPSVCLDAAGGFGAGNG
                     YNPESILGSISKRVDNLGKIFYTVPDNAIKRLKGVGKALDKSINRQLFPDFRHKHDLT
                     TGKPWVPGGGPTLAGPPAVQWNPPYPPPEAPNLKSATATAQTLVASVKQTGSYPIKAD
                     GIANDNPWLPMLGPEVYSLAVNALTPQDPFFAQEEPVYDYCGKLVGYTSTVVSGDPAD
                     TGGDPKLDAVLAPVQTTFEFLWIQDRMCWAVTGKESEQVVNGRRGTYLDANPVVELHR
                     GRAHTFSIPSIDISGAGVAEEFFVCYVDSNLQPRKANGQVVPFNLGLARLETYELLED
                     ANGSFDATYASTRKGSFPTGTTMYFAAEQRVYSGETEPANPNEDTWWYNLITCETKRF
                     VLTRDVDGMIVDGTGTWTPVSDADRAAKWVGSSNTFGDPHVDYLAYSNRDGSVFGLFK
                     LV*"
     gene            complement(294703..294879)
                     /locus_tag="PH2017_26_ELK_O_A_scaffold_10_prodigal-single_
                     439"
     CDS             complement(294703..294879)
                     /product="hypothetical protein"
                     /codon_start=1
                     /transl_table=11
                     /translation="MKFNEHATVEKLWFDLTVALIRKFGALRTAGILAGILARKTKGD
                     FSLRRELKKRIEEV*"
     gene            complement(294879..295565)
                     /locus_tag="PH2017_26_ELK_O_A_scaffold_10_prodigal-single_
                     440"
     CDS             complement(294879..295565)
                     /product="Peptidase M15A n=1 Tax=gut metagenome RepID
                     =J9FDX8_9ZZZZ"
                     /codon_start=1
                     /transl_table=11
                     /translation="MCNPKAPGAGKRLTTESGVIYYPSTPEGEVAMRADMAATMGTGA
                     GEDSQPPSDPPPADNTDCSTYTDAMWDTACSKYYRYSHMKYKPMAHGGHSVTQIACNW
                     QKLCKNILDPIRDGGFPITLSSGYRSPAFNASIGGSNTSDHVYACAADIQLLNGDAVE
                     NAKKLFKWIGKTGLPFSQLIFEGRWVHVSYGGRSPASVAVLVTRVGKAPYQNGGGRNG
                     PALPPDLKWA*"
                     /db_xref="UniRef100_J9FDX8"
                     /db_xref="J9FDX8_9ZZZZ"
                     /db_xref="dde:Dde_3367"
     gene            complement(295602..295868)
                     /locus_tag="PH2017_26_ELK_O_A_scaffold_10_prodigal-single_
                     441"
     CDS             complement(295602..295868)
                     /product="Uncharacterized protein {ECO:0000313|EMBL
                     :KKN48476.1};  TaxID=412755 species="unclassified
                     sequences; metagenomes; ecological metagenomes.;"
                     source="marine sediment metagenome.;""
                     /codon_start=1
                     /transl_table=11
                     /translation="MPAVHRLGDANDDGGVIESVAQGTVYVNQQLVSVDGSTVSGHSL
                     DLPTVTANGSATVFVGGIPVNRAGDEDECGHPRAEGSPDVFIGP*"
                     /db_xref="A0A0F9THL7_9ZZZZ"
     gene            complement(295868..296182)
                     /locus_tag="PH2017_26_ELK_O_A_scaffold_10_prodigal-single_
                     442"
     CDS             complement(295868..296182)
                     /product="hypothetical protein"
                     /codon_start=1
                     /transl_table=11
                     /translation="MLIDVKRDGDVVTLKMSSGEELIGTYKEDDNSTYTIDRPVTLSV
                     GPKGGPALTPYLMTVNPANTRNLKINKALVVCVANTDKELADQYSSAMSGIQVAPAGL
                     KF*"
     gene            complement(296191..297288)
                     /locus_tag="PH2017_26_ELK_O_A_scaffold_10_prodigal-single_
                     443"
                     /gene="nrdB"
     CDS             complement(296191..297288)
                     /gene="nrdB"
                     /product="nrdB; ribonucleotide-diphosphate reductase
                     subunit beta (EC:1.17.4.1)"
                     /codon_start=1
                     /transl_table=11
                     /translation="VSTVFNKDKVDFTKQPMFFGEALNAQRFDTFRYPVFDKLTQTQL
                     GYFWRPEEVSLQKDRSDYLDFREEQKFIFTANLKYQILLDSVQGRGPAMAFMPYCSLP
                     ELEGCMNAWQFFENIHSRSYTHIIKNIYSNPSEVFDTMLDDEKIIARAKSVTKAYDEF
                     IEAAQQFTVAGKGTLREVKKKLFLAVVNVNALEALRFYVSFACSFAFGELKKMEGSAK
                     IISLIARDESQHLSITSHIIKNWFKGDDPEMQEIANELIGEIGAIYDLVVAEEKEWAD
                     YLFSRGAIVGLNAKLLHQYVEHIANKRLKGLGIDSRYERSANDNPLPWTDHWTSSKGL
                     QVAPQETEIESYVIGGIKQDVSKDTFAGFKL*"
                     /db_xref="amg:AMEC673_10450"
                     /db_xref="UniRef100_E3SLD4"
                     /db_xref="E3SLD4_9CAUD"
                     /db_xref="1.17.4.1"
     gene            complement(297299..299605)
                     /locus_tag="PH2017_26_ELK_O_A_scaffold_10_prodigal-single_
                     444"
     CDS             complement(297299..299605)
                     /product="Ribonucleoside-diphosphate reductase {ECO
                     :0000256|RuleBase:RU003410}; EC=1.17.4.1
                     {ECO:0000256|RuleBase:RU003410};;  TaxID=238854
                     species="Viruses; dsDNA viruses, no RNA stage;
                     Caudovirales; Myoviridae; Tevenvirinae; T4likevirus.;"
                     source="Synechococcus phage S-PM2.;""
                     /codon_start=1
                     /transl_table=11
                     /translation="MSKSTINVIKRDGHKEPLDINKIHLMVEEACEGLAGVSVSQIEM
                     NADLQFNDGITTANIQEILVRSASDLISLDKPNYQFVAARLLLYGLRKVVFGKFDYVP
                     LYDLVKTNVAAGVYDSELLEQYTEADWRQLDVYINHQRDLDFTYAGMRQVVDKYLVQD
                     RSNGHVYETPQYMYMMIAATLFATYPADKRLSYIRRYYDAISTFKINIPTPVMSGVRT
                     PIRQFASCVLVDVDDTLPSIFNSSSAVGYYIAQRAGIGLNVGRIRAINSKIRGGEVAH
                     TGVIPFLKVYESVVRSCTQNGVRGGSATVHFPIWHKEIGDVLVLKNNKGTEDNRVRRL
                     DYSIQLSKIFYERLLADGDITLFSPHDVPGLYEAFGNNEVFDELYVKYEKDPAISKKT
                     VKAMALFSELLKERAETGRIYIMNIDHCNSHSSFQDMVRMSNLCQEITLPTDPIQTLD
                     DKEGEIALCILSAINVGNVRELDDLKNLTDLAVRALDQIIDYQRYPVIAAEISTKARR
                     SLGVGYIGLAHYLAKKGLKYSDVEAAQSVNRLTEAFQYYLIKASVELAKEKGPCEYFG
                     RTKYSQGILPIDTYKRDVDEFLGTDLHYDWELLRKEIAEHGMRHSTLSAQMPSESSSV
                     ASNETNGIEPPRAAMSTKKSKKGPLKQIVPQYGSLKHNYSYLFEDGVQDGYVRIVAAM
                     QKYFDQAISGNWSYNPKHYPNNEVPMSVMFRDLLTTYKLGWKTSYYHNTYDMKGEDED
                     VLDKTEAPVLQLQQVNDDDSEACEACTI*"
                     /db_xref="Q5GQI7_BPSYP"
                     /db_xref="pmp:Pmu_07840"
                     /db_xref="UniRef100_Q5GQI7"
                     /db_xref="1.17.4.1"
     gene            complement(299686..300132)
                     /locus_tag="PH2017_26_ELK_O_A_scaffold_10_prodigal-single_
                     445"
     CDS             complement(299686..300132)
                     /product="hypothetical protein"
                     /codon_start=1
                     /transl_table=11
                     /translation="VENRNLEHWFTDKQGRLQAWREWRQSLPNLTIDAVHQEVATWWK
                     FVPMVTKTFDPWRQETWPDPWELVGSGSFCPSGQGLGMFYSLVLASVECELMLAMVED
                     APRLMVILSNNKLLNYYDGEVIDVDSAKMQILQTWAPSDLARLVKV*"
     gene            complement(300143..300826)
                     /locus_tag="PH2017_26_ELK_O_A_scaffold_10_prodigal-single_
                     446"
     CDS             complement(300143..300826)
                     /product="hypothetical protein n=1 Tax=Flavobacterium sp.
                     SCGC AAA160-P02 RepID=UPI00036DC343"
                     /codon_start=1
                     /transl_table=11
                     /translation="MITLNPKYNYTPLNRIDGASRLYETPDGSRVPSVTTILDRTKSE
                     ESKQALANWRKSVGEQKAKEITAEAAGRGTRMHKWLENYVLTGATGEPGTNPYSIQSH
                     KMARTIIDQGLVNCNEVWGTEVQLYCPGLYAGTTDLVGVHGGQDAIMDHKQTNKPKKR
                     EWIEDYFVQTTAYALAHNEVWGTKINKGVIFMCSADNNYQEFIIEGAEFKHYQDVWLR
                     RVEQYYKLV*"
                     /db_xref="UniRef100_UPI00036DC343"
                     /db_xref="A0A0F9THM4_9ZZZZ"
                     /db_xref="pub:SAR11_0482"
                     /db_xref="UPI00036DC343"
     gene            complement(300867..301214)
                     /locus_tag="PH2017_26_ELK_O_A_scaffold_10_prodigal-single_
                     447"
     CDS             complement(300867..301214)
                     /product="hypothetical protein"
                     /codon_start=1
                     /transl_table=11
                     /translation="MSRVMLTASEARLKAMQDIYVLREIRDLEEEIILAAADGAVEVV
                     VSTSSTMAKNPSDTGYALATEYFNTWSGVSDDRQKRLQMTKVIQYFSDLGYTIDRQIN
                     PISQTTFQWVIAW*"
     gene            complement(301211..301552)
                     /locus_tag="PH2017_26_ELK_O_A_scaffold_10_prodigal-single_
                     448"
     CDS             complement(301211..301552)
                     /product="hypothetical protein"
                     /codon_start=1
                     /transl_table=11
                     /translation="VILLELSSVDQSFANAVKMLLIKSQNDGVATLPMQELVQRLNKM
                     GFSASNQIDAIRGLIATFKAKNNELVADVSNDRIMMTTTPSADTVDQAEQNKEIVGRD
                     AVKQARKDLGL*"
     gene            complement(301539..302168)
                     /locus_tag="PH2017_26_ELK_O_A_scaffold_10_prodigal-single_
                     449"
     CDS             complement(301539..302168)
                     /product="hypothetical protein"
                     /codon_start=1
                     /transl_table=11
                     /translation="MKFNDITTTTTPAQAARRALRKESIDVKPLGGRLLREQLERVQT
                     EIDTLASRGGAEYTRAILQREVYEEMANVDPVLFEGELDDADLDQAEVIIAARSMNKD
                     FQGMIEDVADMLGKDLITLVDQIKARFGDAAGEQYVQTVKGALEESINMLMQTKDTLD
                     AAITSLTSPGDAIPAAVPGEEAGGEAPIFPSSAGPEEEPTGREMKSDIA*"
     gene            complement(302189..302464)
                     /locus_tag="PH2017_26_ELK_O_A_scaffold_10_prodigal-single_
                     450"
     CDS             complement(302189..302464)
                     /product="Uncharacterized protein {ECO:0000313|EMBL
                     :KKM13913.1};  TaxID=412755 species="unclassified
                     sequences; metagenomes; ecological metagenomes.;"
                     source="marine sediment metagenome.;""
                     /codon_start=1
                     /transl_table=11
                     /translation="MQIVVEARLVWSRSGKRIKRKVRCTVGRKKGRVVSSASTCSKRI
                     DIKKSIRFKRLKTKFKKRFIARARRTKKFNQVSRRVARMNKMSKPKH*"
                     /db_xref="A0A0F9JVI5_9ZZZZ"
     gene            complement(302466..302759)
                     /locus_tag="PH2017_26_ELK_O_A_scaffold_10_prodigal-single_
                     451"
     CDS             complement(302466..302759)
                     /product="hypothetical protein"
                     /codon_start=1
                     /transl_table=11
                     /translation="MSDRPITEQTSLELHVELCAERYKRLEEKIGFVEDRLDQIHSDF
                     ASFKNDNQKNLSEIKTLLSNAKDEKFKIMVTSTATVVVGLLAMLGYVVTHLPK*"
     gene            complement(302879..303307)
                     /locus_tag="PH2017_26_ELK_O_A_scaffold_10_prodigal-single_
                     452"
     CDS             complement(302879..303307)
                     /product="hypothetical protein"
                     /codon_start=1
                     /transl_table=11
                     /translation="MQKREDKKSWMVPGAHMGSDPEFFTAWTLYDISPSSNDSRSNTA
                     TLMNIIASRGQPLLAGVECIDQQDVSNSLFGENITGTHRVWCLKWIAERVGQMTEETL
                     TADSVGNTAITGLNETAALDGRIITSGPDTNTFYIRHDSF*"
     gene            complement(303307..304083)
                     /locus_tag="PH2017_26_ELK_O_A_scaffold_10_prodigal-single_
                     453"
     CDS             complement(303307..304083)
                     /product="Uncharacterized protein {ECO:0000313|EMBL
                     :KKN16689.1};  TaxID=412755 species="unclassified
                     sequences; metagenomes; ecological metagenomes.;"
                     source="marine sediment metagenome.;""
                     /codon_start=1
                     /transl_table=11
                     /translation="MEHNQDNSFSFINENCNESKMFRNTHLGQLTLRDTVDSVFLNML
                     TLYMLSKEFETAPFAKDYAQRTLAFGNFSAPRISGTDLYQGLHIMLNPTGGTSQQLKA
                     HDQNLVLAKQLRTNAKLVKQFIAGIANGTLDRVTAIRIMYRLEGQMGIDVSNYKSLRR
                     LITDWENLSTHQRELCTTRLLQYYRMRGKRSELLPVLDVLSRNKGYEITDAANAELAA
                     LGAGAISGSRSSDSFLKSVAKVGAAGLAGYALGRSIASIK*"
                     /db_xref="A0A0F9NFE1_9ZZZZ"
     gene            complement(304085..305275)
                     /locus_tag="PH2017_26_ELK_O_A_scaffold_10_prodigal-single_
                     454"
     CDS             complement(304085..305275)
                     /product="hypothetical protein"
                     /codon_start=1
                     /transl_table=11
                     /translation="MKIFEVTKNHKRVLKEAKARIDHPEDIMFDENGVEGAQRALSAL
                     THAAKSHHETTTIKWDGSPAVIFGWLDKTTFIVTDKAGIGAKKYDGRPASAEEVSAMI
                     YNRRPDQAGRAEYAAHFGGMYDLLKRATPVKTVGKMFQGDMLWMKAQDLTVDDERVNF
                     KPNKVEYHIDKNSEIGKKIARSRAGIAVHGMYDSADEAASASAEPTPVTPESVGIRTV
                     PGLVVFGPSTNLTQEHAVKLPAADIKKVQALINSPAASKIDDMMDPFTIGTLKISNLP
                     DVFKSFINYKARSGQEITNGRAVANEFMAWLKGPSGLSANKQANVEAHINQFKAPFQT
                     AWDIVAGITVIKHKIKDQLDKHVGADTTSVQTGSGHEGFVSATPHGKIKLVNRPVFMK
                     DKDK*"
     gene            complement(305280..306452)
                     /locus_tag="PH2017_26_ELK_O_A_scaffold_10_prodigal-single_
                     455"
     CDS             complement(305280..306452)
                     /product="hypothetical protein"
                     /codon_start=1
                     /transl_table=11
                     /translation="MKVNDLQRQLDEGFLDNLVSKVQSMAGGDGPTGIIRALRGSNAA
                     LRKFADAIANTARPRVMQRVGNQIDAITTGKAPLPVKMMYQQALAAAGLIADKDNMNV
                     DVAQVAQTIKSNRLDIERLVLVGDVGDNNQIKLILNAILGGTGSANIGMEVESGLRAI
                     SMLVAATVIFIQTSQEDSENVEVDENALEAFKSASVALNKVLFVQNSPDLQSLDPNDQ
                     LKDNIEELVTINMLTGTSGIQKRYLNLTTEQMQAVLANVPQLVNPQALSRLLSGHSAT
                     VDPAAVSAVVAKVGPLIQAQFKAWLEIAVAEQPPRARAFDIYKQWAKTVYDSLDRMKF
                     GQADATPDKAGKEIPPAGTAGSDYEKVKAAAAELSPADKNKLMVDLSSDASYNKRT*"
     gene            complement(306449..306700)
                     /locus_tag="PH2017_26_ELK_O_A_scaffold_10_prodigal-single_
                     456"
     CDS             complement(306449..306700)
                     /product="Uncharacterized protein {ECO:0000313|EMBL
                     :KKK47567.1};  TaxID=412755 species="unclassified
                     sequences; metagenomes; ecological metagenomes.;"
                     source="marine sediment metagenome.;""
                     /codon_start=1
                     /transl_table=11
                     /translation="MRKQTRSILEEITGLVPKQDKHLLVEGLATQAIARVINLVEIIQ
                     SNYPPHQAEELVRRLQLAIKNGDPAKFTRGVRAIKENEE*"
                     /db_xref="A0A0F8VTB2_9ZZZZ"
     gene            306745..307185
                     /locus_tag="PH2017_26_ELK_O_A_scaffold_10_prodigal-single_
                     457"
     CDS             306745..307185
                     /product="hypothetical protein"
                     /codon_start=1
                     /transl_table=11
                     /translation="MQLSPSAQDLRDLANKLQQLSEYNTQDATHEPNHEITDSELSRL
                     KIALRPLVSGDMQSRFMQVLNKMVSGQPVTFAESQLITAAFISMADIVASDSSLISRL
                     RADIKDFNADAGGDNSEGDEYSPNVGPADFEEPAEPEVDTRGLK*"
     gene            complement(307186..308712)
                     /locus_tag="PH2017_26_ELK_O_A_scaffold_10_prodigal-single_
                     458"
     CDS             complement(307186..308712)
                     /product="DNA primase-helicase subunit n=1 Tax
                     =Enterobacteria phage vB_KleM-RaK2 RepID=H6X3T5_9CAUD"
                     /codon_start=1
                     /transl_table=11
                     /translation="MADDVKEYGYELQKLFLDFLVSNRDLAARCQNVLDPDHFDRRLR
                     SAAEFIKAYVNEHGNIPDITQVKATTNTELANLETQAIEHSSWFLTEFEGFARHKALE
                     KAILQSADMLDKSQYGAVEKLIKDAVQVGLPKTFGTDYFADPTARLTALKDNNGQLTT
                     GWKALDDKLYGGFNRGELNIFAGASGAGKSLFLQNLALNWAMAGLNTVYFSLELSEGL
                     CAMRMDAMLTDTPTREVFKRLEDVDLKVRMNGKKAGVLQIVQLTNGITANDILSWVRE
                     FQTQRKIKVDAILVDYLDLMMPASQKISVSDMFVKDKLVAEELRNLVVSEQLLLATAS
                     QLNRSAVESVEFDHSMIAGGLSKIQTADNVFGIFSTPTMRERCMVQLQFMKTRSSGAV
                     GQKIDLSFNPDTLRISDMDGDQSSLTTKPGDVYDKLKRNTMGTPINTGAPTSTKWEKP
                     QAKEGFDLMKPSAPLDVTSAPWADSGDNSVAVAKKPLTAPVTSNANRDALRAIVSREI
                     *"
                     /db_xref="UniRef100_H6X3T5"
                     /db_xref="A0A0F9QU71_9ZZZZ"
                     /db_xref="teu:TEU_04390"
                     /db_xref="H6X3T5_9CAUD"
     gene            complement(308726..309691)
                     /locus_tag="PH2017_26_ELK_O_A_scaffold_10_prodigal-single_
                     459"
     CDS             complement(308726..309691)
                     /product="DNA primase n=1 Tax=Methylobacterium sp. GXF4
                     RepID=I9CSF3_9RHIZ"
                     /codon_start=1
                     /transl_table=11
                     /translation="MSIVESTLQAHLPALKRNTNGWLTMNCPVCVQNGQPRPDTKHRG
                     GIKFEQDRVGYHCFNCGYTTGWRPGQRLGIKLIKFMRAIGVDEGEIQRLKIQLWDQVV
                     EDVDTIHEPFKKPDWPEIEFPWEIQDITLEAAEYLDSRKVLELTDWLTSPSSIQGMNN
                     RVILPFFDNDKLVGYNARWIGEAPKGTAKIIASRPASFVFNLDRQSQARKYTMVLEGE
                     YDALSLDGVAIMTNSISPEQAKIIEDIDNEPVVLPDRDRAGLQLALQAADLGWSVSFP
                     DWPEGIKDANQAVQQFGRVATLQSVISAIETSPLKIKLIARRWCA*"
                     /db_xref="UniRef100_I9CSF3"
                     /db_xref="I9CSF3_9RHIZ"
     gene            complement(309703..310500)
                     /locus_tag="PH2017_26_ELK_O_A_scaffold_10_prodigal-single_
                     460"
     CDS             complement(309703..310500)
                     /product="hypothetical protein"
                     /codon_start=1
                     /transl_table=11
                     /translation="MATLNSSIPTATLNYAGAGTGPSSTRHAPSYTDQRIVWFKGVDN
                     ILDLTITGTDRRPVSLLRRELTVTMWDRTTGTTIFRRRAVATVEENGQARLTVFARDL
                     MTLPVGIYSLGATFVDSNGLETALTWNRAQQGAFDVEVKDAVVPTSRITQEITSWTNT
                     NGLLVSSAFNGPQFYRKDTSLFTVALYARNWTGKIVVQGTLDETVTGSTLWGNLKPQD
                     YDTYNLELAGYTGIDPYNYYAGVRWLRIIKEDNLSNAGTLDKVLIRV*"
     gene            310552..310926
                     /locus_tag="PH2017_26_ELK_O_A_scaffold_10_prodigal-single_
                     461"
     CDS             310552..310926
                     /product="Uncharacterized protein n=1 Tax=Enterobacteria
                     phage vB_KleM-RaK2 RepID=H6X3T2_9CAUD"
                     /codon_start=1
                     /transl_table=11
                     /translation="MDNKLKEFLERFPFMSLVRYGENELVGIIQNSDNVVVTMYVYNL
                     LRSDEDKVAFMEQGEEWWWGSNRLIPINIVLKEPMRRFAYTLKTYSTKDFEVLYGHQT
                     SLTNVITKRTKRRQISLVRKMT*"
                     /db_xref="UniRef100_H6X3T2"
                     /db_xref="X0XS62_9ZZZZ"
                     /db_xref="H6X3T2_9CAUD"
     gene            complement(310923..311780)
                     /locus_tag="PH2017_26_ELK_O_A_scaffold_10_prodigal-single_
                     462"
     CDS             complement(310923..311780)
                     /product="hypothetical protein"
                     /codon_start=1
                     /transl_table=11
                     /translation="MSTPIDQTTYTAKHVERKEGGVIVETKENLTELRNHELNLLPEV
                     KDVYVELEKTYGKYLFVPYDLPNIKINDLEKFIVFFFKNGKNAGKQVEDLSSGTFTAT
                     KSTYLSIDSKVHSWTPVWTRNIVESIYTEFPEIFEQIHDLMPWVGERDFRWNMWSSAN
                     RVPAHRDHTSMIDMPLAMRIKLFDSNTSETLSLLTDPIKEHNNQYVRLPRLEESNSYA
                     WNNLRTKHASTWRPTARKILFIWRDKLATPQQVNQYVDLLDRSIAKYQGTDSLWIDTN
                     PATDYLNLD*"
     gene            complement(311789..312376)
                     /locus_tag="PH2017_26_ELK_O_A_scaffold_10_prodigal-single_
                     463"
     CDS             complement(311789..312376)
                     /product="Uncharacterized protein n=1 Tax=Enterobacteria
                     phage vB_KleM-RaK2 RepID=H6X3T1_9CAUD"
                     /codon_start=1
                     /transl_table=11
                     /translation="MHLPDVDIDFADREQVLKLIPHVPAMQRMPNGNRQKHKSGVYFH
                     PVPTNPFTGWCDLDYQQAEEQGFFKVDLLNVSLYQGVDSKEHLDRLADTEPLWDLLLQ
                     DDFVDMLFHLNGHGDVLKKTRPQTVEQLAAVLAMIRPAKRYLIGKPWTTVMNEVWIKP
                     ENGDYYFKKAHAIAYAVAIVAQINLICEQIANGSI*"
                     /db_xref="UniRef100_H6X3T1"
                     /db_xref="A0A0F9NC34_9ZZZZ"
                     /db_xref="H6X3T1_9CAUD"
     gene            complement(312495..313118)
                     /locus_tag="PH2017_26_ELK_O_A_scaffold_10_prodigal-single_
                     464"
     CDS             complement(312495..313118)
                     /product="Uncharacterized protein n=1 Tax=Enterobacteria
                     phage vB_KleM-RaK2 RepID=H6X3S9_9CAUD"
                     /codon_start=1
                     /transl_table=11
                     /translation="MCERKRRWMNKDEPESRIAFSVWLDFMKYVSPNTKKQKTIDDFI
                     RSSDYVGFVKFANYLIELRPLESEKFTNWLFKMSVRLSDWTKPGTYQLYVQEAAKKET
                     SERALERTILAMVDWGTRTNNNWQEFFDKVAPATAMNMITMGRISPWIIYSADAAQHL
                     LDRMEPGQIDAIAKHVDTKWWINKIKQNETQVLWINTMMTQALATLN*"
                     /db_xref="UniRef100_H6X3S9"
                     /db_xref="A0A0F9KX36_9ZZZZ"
                     /db_xref="H6X3S9_9CAUD"
     gene            complement(313187..313678)
                     /locus_tag="PH2017_26_ELK_O_A_scaffold_10_prodigal-single_
                     465"
     CDS             complement(313187..313678)
                     /product="hypothetical protein"
                     /codon_start=1
                     /transl_table=11
                     /translation="MATKKKAPATAKYQLPIDQVMAAVDLRKGDYYSKLEPDELKSLS
                     TYMAQRWGSQVQGTQDLQEYYLTTVNDLSNLDYISVGSAHDELRWRTLALCGIGHKMR
                     HEFIPPKGAKKDKLTAWLIEQFPSLGDDEIELFRELNGDGVLEDIAVSKNMGNKDLKD
                     LFK*"
     gene            complement(313688..314194)
                     /locus_tag="PH2017_26_ELK_O_A_scaffold_10_prodigal-single_
                     466"
     CDS             complement(313688..314194)
                     /product="Uncharacterized protein {ECO:0000313|EMBL
                     :KKL74125.1};  TaxID=412755 species="unclassified
                     sequences; metagenomes; ecological metagenomes.;"
                     source="marine sediment metagenome.;""
                     /codon_start=1
                     /transl_table=11
                     /translation="MNILTVDNRSYDLDRLPEEIDEDLRYGVLDYSNPSEVDYVFVPL
                     VFLESFSCPAAVLRIGKTEVKVPLDWSLVIGEPDHGEPEVINVMSINDRGFSTFVFNP
                     INGYKPEWQKVEVINIYQEVKWYVPKLKFGHLLAVPLEKGDQPMCAFFVKETNKIPEV
                     LDLNKIWF*"
                     /db_xref="A0A0F9GXQ1_9ZZZZ"
     gene            complement(314191..315648)
                     /locus_tag="PH2017_26_ELK_O_A_scaffold_10_prodigal-single_
                     467"
     CDS             complement(314191..315648)
                     /product="RNA-DNA + DNA-DNA helicase n=1 Tax=Cronobacter
                     phage vB_CsaM_GAP32 RepID=K4F657_9CAUD"
                     /codon_start=1
                     /transl_table=11
                     /translation="MPGITRLEIKDEVNIKFHDLDPSTRRKCETKLKYMLPHAYHVPA
                     FRLGRWDGKIGFFTTAGASYLNLLDRILPILDEEGWQIEIDDRRPVHNINFTEVTEDT
                     FSHILWPKGHPAEGQPIKIRDYQVACINRYLANPQGVQEIATGAGKTLMTAALSLTCE
                     PFGRTLVIVPNKDLVRQTHSDYVNMGLDVGVFFGDEKDLGHTHTIATWQSINSLIKRN
                     KEGVSAIGMEAITDDLIAVIVDEVHMAKADVLRNMLTGPFAHIPIRWGLTGTIPKEEH
                     EYISLIASLGEVTHRLPASELQDMGVLSNCHVKVLQFDDKVEYKTYQEELTYLTSNEK
                     RLDHLANTINTIGLGGNTLVLVDRIATGKMLIERLPDSVFVSGAMKSKDRKDEYDEIT
                     TSDNKIIVATYGVAAVGINIPRIFNLVLVEPGKSFVRVIQSIGRGIRKAQDKDFVQIW
                     DITSTAKFAKRHLTTRKKFYTEANYPYQTEKVTYK*"
                     /db_xref="UniRef100_K4F657"
                     /db_xref="A0A0F9F7X0_9ZZZZ"
                     /db_xref="K4F657_9CAUD"
     gene            complement(315820..316845)
                     /locus_tag="PH2017_26_ELK_O_A_scaffold_10_prodigal-single_
                     468"
     CDS             complement(315820..316845)
                     /product="RNA ligase, DRB0094 family n=1 Tax=uncultured
                     bacterium RepID=K1WXW1_9BACT"
                     /codon_start=1
                     /transl_table=11
                     /translation="MRKMATIRKIDALRPIEGADAIECAIIGGWTVVTKKGEYNAGDL
                     AVYCEIDSFIPTAIAPYLTKPGQNPKTFEGIEGERLRTVKLRGQLSQGLLLPYATCGK
                     ICAEGEDVSELLGIAKYEAPVPAELAGEVRGMFPSFVPKTDQERVQNLRHELDTWLTD
                     DELHWEVTEKLEGSSMTVYVRDGEVGVCSRNLDLKPNADNSLWRAANKYNLPAKLVGI
                     GRNIAVQGELVGNGIQGNIYQMRDQDFLVYDIYDIDAGRYFTPAERKALTAELGLNHC
                     PVLAYAARLTDTLGLTDLEQVLKFAEGKSVMGMIGCEREGLVFKCHERSVSFKAISNR
                     YLLKHGG*"
                     /db_xref="UniRef100_K1WXW1"
                     /db_xref="K1WXW1_9BACT"
                     /db_xref="cpi:Cpin_2419"
     gene            complement(316896..317951)
                     /locus_tag="PH2017_26_ELK_O_A_scaffold_10_prodigal-single_
                     469"
     CDS             complement(316896..317951)
                     /product="Putative uncharacterized protein nrdC.10 n=1 Tax
                     =Acinetobacter phage Acj9 RepID=E5EPR3_9CAUD"
                     /codon_start=1
                     /transl_table=11
                     /translation="MSAYITIAKGTYRNFNITGQTFQLVADYKEGTKGGYVTVIADES
                     LGEFAGREVRIKVESMQDVIPASAADCATSYEGNFDAPKRKEPKVVESDEQAIERIRE
                     RFDILEEMTEGAVDGSVRAMIVVGPPGVGKSFGVEKVLDKSAMFDKIGGNRPRYEIVK
                     GAMSAIGLYCKLYNYSDAGNVLVFDDCDSVLLDELSLNILKAALDSSKKRTICWNTDS
                     RMLRQEGVPDRFEFKGSAIFITNIKFEHVKSAKLKDHLGALESRCHYLDLTLDTTRDK
                     MLRIKQIMMDGMLDHYEFEEGAKQELYEYVDTNKDRLRELSLRTVIKIADLKKMCGAG
                     NDKWKRLAETTVMKRGE*"
                     /db_xref="UniRef100_E5EPR3"
                     /db_xref="A0A060ACY6_9CAUD"
                     /db_xref="E5EPR3_9CAUD"
     gene            complement(318340..318801)
                     /locus_tag="PH2017_26_ELK_O_A_scaffold_10_prodigal-single_
                     470"
     CDS             complement(318340..318801)
                     /product="Uncharacterized protein n=1 Tax=Escherichia
                     phage PBECO 4 RepID=L7TL48_9VIRU"
                     /codon_start=1
                     /transl_table=11
                     /translation="MSTWYRKVVADLSCLPDCIEWFENELIAGRMELKLVGSLEKASR
                     EMPGIVEYRFNQLQEIEAILEQLNIQLRKIRSAKFRQFTEHYNRALTSRDAEKYVDGE
                     PEVCDMDAIVNEFALVRNKFLGLTKALDIKQWQLSNVVKLRVAGMEDAELR*"
                     /db_xref="UniRef100_L7TL48"
                     /db_xref="A0A097EWV6_9CAUD"
                     /db_xref="L7TL48_9VIRU"
     gene            complement(318801..319040)
                     /locus_tag="PH2017_26_ELK_O_A_scaffold_10_prodigal-single_
                     471"
     CDS             complement(318801..319040)
                     /product="hypothetical protein"
                     /codon_start=1
                     /transl_table=11
                     /translation="MSDTSGEMLVEMWLAVKPYIDKKERPDAALAYLRASEDFVNLEQ
                     AQQDAKGSDSALDGAFAEILGDIEEEELEDEDEDY*"
     gene            complement(319098..319556)
                     /locus_tag="PH2017_26_ELK_O_A_scaffold_10_prodigal-single_
                     472"
     CDS             complement(319098..319556)
                     /product="Uncharacterized protein n=3 Tax=dsDNA viruses,
                     no RNA stage RepID=R4TFA4_9PHYC"
                     /codon_start=1
                     /transl_table=11
                     /translation="MIKRLMQRLGRHRVIMDRQSNEPLLERYYVFLKDRKRFPFNVFI
                     HKFLKSDPDDVHDHPWPYATLILRGGYYEWIPNFDSQGRKFSETRKWRGPGHFRICGA
                     NSYHRIELDPNVTCWSMFMPGPQQRQWGFLVNNKWIESEQYLAKMAKQKN*"
                     /db_xref="UniRef100_R4TFA4"
                     /db_xref="R4TFA4_9PHYC"
                     /db_xref="cyc:PCC7424_3310"
     gene            complement(319553..319819)
                     /locus_tag="PH2017_26_ELK_O_A_scaffold_10_prodigal-single_
                     473"
     CDS             complement(319553..319819)
                     /product="hypothetical protein"
                     /codon_start=1
                     /transl_table=11
                     /translation="VKVPIGLNGDLCYNSHMQLKLLIEQLQTLYESEMIHYDIMGEPE
                     IMIDCFKRTAPGEFVYAGFNDKIEIQRSSDGVYPILNAFWDDER*"
     gene            complement(319797..320234)
                     /locus_tag="PH2017_26_ELK_O_A_scaffold_10_prodigal-single_
                     474"
     CDS             complement(319797..320234)
                     /product="hypothetical protein"
                     /codon_start=1
                     /transl_table=11
                     /translation="MAFDHESWLRKQGVKIVGRHALRRAVDPGYMDWGSNWADGRIDW
                     SAERYTVREECVYTVELDQQTIEKLERMEADVHHAIDYANRKYHTARGSSGYTGGPSD
                     VTQFFIDNKERHLELLQENSMYRDAWKEFQSIRVLLGESPHWP*"
     gene            complement(320235..321308)
                     /locus_tag="PH2017_26_ELK_O_A_scaffold_10_prodigal-single_
                     475"
     CDS             complement(320235..321308)
                     /product="RecA-like protein n=1 Tax=Cronobacter phage
                     vB_CsaM_GAP32 RepID=K4F7I1_9CAUD"
                     /codon_start=1
                     /transl_table=11
                     /translation="MAKAFDVSKFRKSITKSIEGLSVGFNDPTDWVSTNNYALNYLIS
                     GDFTRGIPMGKVTVFAGESGAGKSFICSGNLVANAQKQGIFPILIDTENALDEKWLHA
                     LGVDTSEDKLLKLNMAMIDDVAKMISEFVTQYKAMPEDSRPKVLFVLDSLGMLLTPTD
                     VNQFNAGDMKGDMGRKPKALTALVRNCVNMFGDLNLGLVATNHTYASQDMFDPDDKIS
                     GGQGFIYASSIVVAMRKLKLKEDEDGNKVSEVKGIRAACKIMKTRYAKPFESVQVKIP
                     YETGMNPYSGLTDLIEGKGMLKKEGNSLLYTTADGEIIKKFRKGWERNDDGCLDKVMA
                     DITANPHIFDKSVPAEAPEAVEE*"
                     /db_xref="UniRef100_K4F7I1"
                     /db_xref="K4F7I1_9CAUD"
     gene            complement(321360..322349)
                     /locus_tag="PH2017_26_ELK_O_A_scaffold_10_prodigal-single_
                     476"
     CDS             complement(321360..322349)
                     /product="SsDNA binding protein n=1 Tax=Cronobacter phage
                     vB_CsaM_GAP32 RepID=K4F655_9CAUD"
                     /codon_start=1
                     /transl_table=11
                     /translation="MATLAEIRARLAEQAQKSSGTKQGTGDNSIYAHWNIPEGSSASL
                     RFLPDADETNTFFWRERQMIKIPFAGVKGQDENKKVFVQVPCVEMWGETCPVHATIRP
                     WFKDPNMEALGRTYWKKRSYVFQGFVVNSPMEEDSVPENPIRRFVISPQIFTLIKQAL
                     MDPDMENIPTDYQAGTDFRLNKTQKGGYADYSTSGWARKERGLNEEELQAIATHGLFN
                     LNDFMPKRPGIDEQRAIFEMFEASVEGKLYDPDLWGKFYRPSGVQIANATGAAADADE
                     DTPAPAAKAAPAVTRPAPVATPAPAPAAAPAPAEGAAKPSVDDILKMIRSRQA*"
                     /db_xref="UniRef100_K4F655"
                     /db_xref="A0A0F9IJ25_9ZZZZ"
                     /db_xref="vpe:Varpa_5146"
                     /db_xref="K4F655_9CAUD"
     gene            322574..324136
                     /locus_tag="PH2017_26_ELK_O_A_scaffold_10_prodigal-single_
                     477"
     CDS             322574..324136
                     /product="Uncharacterized protein n=1 Tax=Pseudomonas
                     phage AF RepID=K4NYZ6_9CAUD"
                     /codon_start=1
                     /transl_table=11
                     /translation="MAEFRKLLTFRVNDLTPDDHVGRRGEITYKDGYLYYHNGSTPGG
                     EVIGGGGAGGPTSWSSVTGKPAFAAVATSGSYADLTGKPTLFSGSYTDLTNTPTIPSL
                     DGYATQAWVNSQNFGSGNGQTFDQSLNTTDDVAFNKVTVTGSQGIEDADGLRITNINV
                     DGKVYVGSNLTQTPVSILIGGAGPRSEWAFTPDGTLTVPGTITKDDRLTLNSAGVESG
                     YVAAVLADGNLGRVFLRTDDGTTTRTWEFDKDGNITLPNGGDIKDFAGNSVLGGSGSI
                     THIGNTSSFLDVDTDDDIVRMQTTNTNWIADYTFNTNNGGFTSATWDGNSIVIAGPSV
                     DVYTAVWALTNLSTITLTISGVDYNITNTGSSTPGHPQDVTLWTDTAPPAAGPNVIDN
                     IYIVIRNGVETYIEVDGSDIRMEAGDDVRIFAQDTFELVNRSGSDPIQITVNDNNSST
                     TWQFKVDGNLELPSGGTIVDNAGNNLLSGSYTPADATSWAMPAPTTISEALDRLAAKL
                     AEIAIQTNIQKP*"
                     /db_xref="UniRef100_K4NYZ6"
                     /db_xref="K4NYZ6_9CAUD"
     gene            complement(324194..325054)
                     /locus_tag="PH2017_26_ELK_O_A_scaffold_10_prodigal-single_
                     478"
     CDS             complement(324194..325054)
                     /product="hypothetical protein"
                     /codon_start=1
                     /transl_table=11
                     /translation="MPTREQLTKELAATVAGVSHNSTFKDADGKGTLDQEQAVYQYVP
                     DQNIMVMVNYDNTDVEVWYDPTTTDVEWFNKEFKPRIKAVAKRYLYGTTIRSYDGEIE
                     PKKMAHRTETVTEGRNSLKISYHPLGSTQIRLAHTKSVTEEKPGARSRNIQALFVEKD
                     GERFRFPYNHLLGARVMALHVESGGKPWDELGSKIVEISRRRKDIMELLRWSKRLEET
                     EEVSNIRKQGKNEVIMLKRMMERAARTGDLTNIVEYRLPERDKPLIQPNDMVSEAVAE
                     LDATLSKLLG*"
     gene            complement(325067..326617)
                     /locus_tag="PH2017_26_ELK_O_A_scaffold_10_prodigal-single_
                     479"
     CDS             complement(325067..326617)
                     /product="Large terminase protein n=1 Tax=Escherichia
                     phage PBECO 4 RepID=L7TQC5_9VIRU"
                     /codon_start=1
                     /transl_table=11
                     /translation="VATENTFVKSPFKVEKFTDAHVRELALCAQDPVYFIDNYCWVQH
                     PTKGKVKFQLFDYQVELIKCYHENRYSINMLGRQMGKTACAAAYLVWRAMFMADQTIL
                     IAAHKFAGAQEIMQRVRYTYETLPEFLKAGATSYNKGSIDFDNGSRIISTTTTETTAR
                     GMSLSLIYCDEFAFVKPRIASEFWTSISPTLSTGGKCIITSTPNQDDDQFARIWKDAT
                     KNIDDYGNTQKLGRNGFASIKFIWSAHPDRDEAWAATERIKIGEERFLREHECEFVIA
                     DETLVNSMKLITMEGKDPNGKMGQVRIYKYPQQNSAYVIGWDPSLGTGGDPSAIQVFK
                     LPELEQVAEWQHNKTDIQGQLRTLVSILKWIQDETNGTAELYWSVENNTIGEAALISV
                     REFGEEHIPGTFVQEIRRAGQSRGRRGFNTTHKTKITACMRLKNYVESDKMTICSHNL
                     LRELKNFIARGASFAAKDGETDDLVMATILVLRMTEVIMTWDTGTYDRLVNAGTDEVL
                     RPMPIGFL*"
                     /db_xref="UniRef100_L7TQC5"
                     /db_xref="A0A0F9M7T7_9ZZZZ"
                     /db_xref="amt:Amet_2837"
                     /db_xref="L7TQC5_9VIRU"
     gene            complement(326630..328039)
                     /locus_tag="PH2017_26_ELK_O_A_scaffold_10_prodigal-single_
                     480"
     CDS             complement(326630..328039)
                     /product="hypothetical protein"
                     /codon_start=1
                     /transl_table=11
                     /translation="MTKKQVNESIRIAKEGIGECWDDMAGVTGQTPEGEGPMTVTINM
                     PGKNISVTTDSADEIANILKLAGIQVGGVAADGPAEMPGEMPAEEPAVMYVGAEPAAS
                     EVSGDNDGDGDHDMQDHDMEHEAGESEEEEESEDDVEEAVGDTSYTSKGGKVTQTATG
                     LTHQAGSGTYGGTETDAEEEARKKADDEAAKKEVNENAGGKVRQPASQWLQDPRLEAQ
                     VMSLTAYGINVTDPAKGFDGDDANDPGTPSKYSLISTKATNPMYFNEFLNMVMKKDPA
                     AQVVGMVQAGPDLANEVTEETARILQLAGVTNEAQSAAQKAAFAKMIAAKKGDKSEDK
                     ADDKDDNKKPDADGDGVPDWADKKDDKEVKEEAPATNSIYGQGVYEADRIIKLSGLGE
                     GKLANSPAGTSMDEPTEFDSLPSAKGEGSGHKDFGANRANGQGENPMGLGESSVEQKF
                     QDALGEYRKFVAESISRKK*"
     gene            complement(328039..328659)
                     /locus_tag="PH2017_26_ELK_O_A_scaffold_10_prodigal-single_
                     481"
     CDS             complement(328039..328659)
                     /product="hypothetical protein"
                     /codon_start=1
                     /transl_table=11
                     /translation="MPTLLEYINQLQREHRYRVKMAFQPTERQLESLERHMKKYDALE
                     VGRPEKLMLQSQPMDFPQLGGHEIVIVDVVTRLPVSTPTLESELRGLMYVSEGLLKVF
                     GRNEPIEQQIDACNTEEGEYKVKVGEDYSEAEANAVSADQAAGDKYNQEMLDAADKSG
                     KERKANITQNVGKITSGPDYTGSADGKNSPVGSTTNKKPIPGKGEK*"
     gene            complement(328680..329186)
                     /locus_tag="PH2017_26_ELK_O_A_scaffold_10_prodigal-single_
                     482"
     CDS             complement(328680..329186)
                     /product="Uncharacterized protein n=1 Tax=Enterobacteria
                     phage vB_KleM-RaK2 RepID=H6X3K3_9CAUD"
                     /codon_start=1
                     /transl_table=11
                     /translation="MTKKLEEVFGFPPIEEATASDHTQPEVSEEIQQQLDVATATIDM
                     ANRVDIALPTVTDMASAERELDKLANTAQEQSERLMDLGFNVDDRNAGKIFEVAAQLL
                     KTAVDAKTAKIDKKLKMVELQLRKARMDREEKNSDSGNVLDATEGGLMGNRNDIVQAI
                     LKSVGHNK*"
                     /db_xref="UniRef100_H6X3K3"
                     /db_xref="H6X3K3_9CAUD"
     gene            complement(329202..329651)
                     /locus_tag="PH2017_26_ELK_O_A_scaffold_10_prodigal-single_
                     483"
     CDS             complement(329202..329651)
                     /product="Head completion protein n=1 Tax=Cronobacter
                     phage vB_CsaM_GAP32 RepID=K4F7E9_9CAUD"
                     /codon_start=1
                     /transl_table=11
                     /translation="MANNYSQGFYTILNPEKYVGKGTPKYRSGWELTFMRFCDNHPSV
                     VSWASECVRIPYKNPFTGRDTFYVPDFLVTYQINGVNRAELIEIKPKAQAVMELARSQ
                     QEKMAVALNMCKWQAAQIWCKRMGAHFRILTEEDIYNNTNPTRKRRK*"
                     /db_xref="UniRef100_K4F7E9"
                     /db_xref="A0A0F9JA28_9ZZZZ"
                     /db_xref="K4F7E9_9CAUD"
     gene            complement(329651..329938)
                     /locus_tag="PH2017_26_ELK_O_A_scaffold_10_prodigal-single_
                     484"
     CDS             complement(329651..329938)
                     /product="hypothetical protein"
                     /codon_start=1
                     /transl_table=11
                     /translation="MTYKVIPQVEFDRAVQQVLGVGLGRTPAEQIVMALWKASLDLGL
                     AFKPLIEKAVASGSLDVDQAILDHINANLPDTVRYTKKTATAVSSIAAREL*"
     gene            complement(329941..331350)
                     /locus_tag="PH2017_26_ELK_O_A_scaffold_10_prodigal-single_
                     485"
     CDS             complement(329941..331350)
                     /product="hypothetical protein"
                     /codon_start=1
                     /transl_table=11
                     /translation="MAFTNLASKLFLTGDGFPYLKFAWEVELTLEGDEPKGLLSTGPL
                     VAKSCELPRFSIETQIVNAYNHKTIVQTKMNYEPITMTFYDQGNNVAESLVWSFVKGQ
                     FDPSDASKAPSIAPLTVKITMKNLSGNGEDRVYTLREAFIVDAQHDTLDYSTSDPVVW
                     TLTLRYEDLETNEFAGKTPSDGGAGIKALPKPPVRPSVVSVPITKPPKADAKVEAETV
                     GPSKWKLAGGEENGPLGAAWGNPNLTKQSANHRNKTQAAPAATTPFPAPEKTRYVSTA
                     EYDKEIARFSRGSDPTLAPNARYIETLKRERAIVADNQSAAETARLTRGSATSPSTGE
                     ATPAVVNKTQDIPQRQPLSKQTVEANKQFVKQEANYVKDDKGMNPEYKKAYLAGLEKY
                     PPRTSSLQSQETSRKMAEADALRTAPRYAAQVRTRNADGSMTDRLVPQSVNNNPTAAS
                     AQANREQQYVKKTTRPTDY*"
     gene            complement(331452..332057)
                     /locus_tag="PH2017_26_ELK_O_A_scaffold_10_prodigal-single_
                     486"
     CDS             complement(331452..332057)
                     /product="Uncharacterized protein {ECO:0000313|EMBL
                     :KKM85864.1};  TaxID=412755 species="unclassified
                     sequences; metagenomes; ecological metagenomes.;"
                     source="marine sediment metagenome.;""
                     /codon_start=1
                     /transl_table=11
                     /translation="MAVNLDKFNVDGGTSGVLVQPKLAYRFRVFLNEFGAGDNLELTS
                     QVVSVSRPSLTHDDVVVDVYNSRIKLAGKHNWDDVTLTVRDDVTGNVARAIAAQMQKQ
                     VDHANQSSTKAGGGYKFGMAIQNLDGSQPAEVLDSWQLGGCYISNVNYGENNYATSDP
                     LQITLVIKYDNANHNILGTDSFDGGAGNNAIDATSAGEAPE*"
                     /db_xref="A0A0F9KU69_9ZZZZ"
     gene            complement(332083..>332148)
                     /locus_tag="PH2017_26_ELK_O_A_scaffold_10_prodigal-single_
                     487"
     CDS             complement(332083..>332148)
                     /product="hypothetical protein"
                     /codon_start=1
                     /transl_table=11
                     /translation="AEFIYIPVRVVNTGAIANGTR*"
ORIGIN      
        1 ACTGCCATTT TATGTGTCTC CTGTTAGTGT TATTTAGCGT GTACCATTGG CAATCGCGCC
       61 AGTGTTTACA ACACGAACTG GGATATAGAT AAATTCAGCT GCCTTAACTG GCTCAATAGC
      121 CACGTCAATG TACAACTCGT TTCTATCAAT TCGAGCAGGA GTGTTGTTTG TATCGTCACA
      181 AACTACCAAG AAGTCATATA CAGCACGTTT AGAGTACATG TCAGCCAAGA ATGCGTTGAA
      241 CACACCCATG ATACGATTGC GAGTACGTTG ATCGTTTGGT TCAAAGATGA ATGGACGAGC
      301 AATAACTTCA AAACGTTCAC GCAAGTATGC CAACAAGCGA CCTACGTTTA CACGGTCTAA
      361 TGCAGAGTTT GTTGGGTACA ATGTCTTTTG ACCCCAAATG TATAAACCTT GGCCTGGGAA
      421 GTTGACCAAT GGGTTAACAT TCTTTTCGTA CAGGGCATCA CGTGAACCTT GATTCAATGC
      481 AACTGGAACG AATTCGTTTT CAGCGTTAAC AACACCAAGG TTACTGATGC CACTTAGGGC
      541 ACCACGTGTT AAACCAGCTG GAGCAAACCA TGGGTAAGCA ATTTGGTCGT TGTATGCAAT
      601 GCCACGTAGA ACTGAATGAC TTGCAGGAAC TGCAACATCA TTGCCGCTCA AGTCTGTTGA
      661 CAAACCGCTT GGGTAGTAAA TCGCTGCGCT ACCACTGCGT GTTACTAAAC CGTCGGCGCC
      721 GTTTGTACCA GCTGCTGTAC CTAGACTCCA GTTAACAACA TCAGTAATCT TGTTGCTTAA
      781 CTTCAACGGA GTATCAGCAA TAACAAAAGC TGTTTCCTTA CGATCCAAGT TCAATGTAAC
      841 CATTTCGTCA ATACACTCAA CATAACCAGG TGTAGAGATA ATGTTGAAAG TCAATGTCTC
      901 TGCACGTAGT TCTTCGTTAC CTGCCAATGC AGCTTGTAAA CGCTTTACAA CTACACGGCG
      961 CTGAGCTTTA TCAAACATGT ATGGAGCACC TGCTTTAGGA CCACTGTCAA CGTTACCAGA
     1021 TTCTGTTTGC CAGAAACCTT CTGTGGCGTT CCATGCCTTA ACGTTGCCAG AACTTACTGC
     1081 GCTGTTCCAT AACAACATGC CTTCTGGGTA GTAAGCTGGG TTAGGAGCTT GATCGTCCAT
     1141 GGCCAATGCA CTACCAAATG CACCACGTGT GTCGCCTGCT TCAGCAGTTA AATCTGCAAA
     1201 CAATACACCA TCTGGTGTTG TTTGGTCAGC ATTGTCTTTG GCGATCCATG CAGTACCATC
     1261 ATACACTTTC AACAATGGAT AGTTAGCCAT GTCGTTGGTA TCGACCCATA CATCACCAAA
     1321 ACTTGGCTCT GCTGGTTCAA CTGTGTTTAC ATCAACTTGG CCTGCTGGCA TCCATGTTGG
     1381 TTCATCGTTA ACTGTTGTCT TAACATAAAC GTCTACCAAG CTGCCTGCAT CGTACCATAA
     1441 TGTGCCATCT GGTAATGCAC CAGTTGGGGC TGTATCAGAT GCGCTTACTG CTGGAGTTGC
     1501 CCAAGCAGAA CCATTGTAAC GCTTGATTTC AAATTGTGCT TGATTGCTGT TTGCGAACTG
     1561 AACATAAATG CTGTTTAAAG CCAACTTGCT ACCAAAAGCC GCTGTGGCTG TGGCATTGTC
     1621 TTCGTAGCCA ACCAATTGGT CAACATTACC AGCGCCAATT GCTTGAGCTG TCCAGCTTTG
     1681 TGTTGCACTG TTGTATTTCT TTAGCTTTAA GTTGAAGCCT GAGTTTGGAC TTGTAGTTTT
     1741 CAACCAAACT GCGCCAACTG TTGGCGTCGG AACTTGATAG TGAGGAGCAA CTGTTACTGT
     1801 TGCGCTCAAG TTGCCAGAAG TTACTGCTAC CCATGCGCTA CCAACTTTCT TGTAGAAAGT
     1861 TTTTACTGTA GAACTTGCAT CCAATGCGTA GTCGCCTGCG GCACCTTCGC CTGCACCTGG
     1921 TGCGCCATCA GTAACCAAAA TGCTCTTAGC TACCCATGCG CTGCCATTGC CTTCAAATAG
     1981 ACCCCATGTA GAATCATCTG TGTCTAACCA GTATTGGCCG TTTGTTGCTG GGCCTGTTGG
     2041 AGCAGATGCT TGTGGCTCTA ATTCTTCCAT GTTTAAGTCA GCACGTACTA GAACAGCACG
     2101 GTTGGCAATA CCCAGGTAGT AATAAGCGGC AAGCAAGCCG TATTCGTTTA ATTCGTGACC
     2161 GTGTACAGGT GTACCATCAA CGATAGTGAA ACTTGGTTCA CCGTATAATT GTACCAACTC
     2221 GCGTTGGCTT GTAACAATAA GTGGTTTTTT AGCAAAAGGT GCAGTAGTGT ATTGTGCAAC
     2281 TGAACCATCT GGTGATGTTT TATTAGAACG TGTTGCTAAA ACAATAACTG GAACTGTACC
     2341 AGTGCCTGCA GATGCGTAGG CGCTTTCGTC AATAATCGAA ACGCTTACAC CTGGGGAACT
     2401 TAATTGAGCC ATTTTATATA TCTCCGTAAT CTAAGGGATC ATACCCTCTA CGAAGATATT
     2461 TAGCGGAAAG TGCTAAATCT GGTCCTATTT ACCGGTAAAT GCTATTTTAT GACTTATCGG
     2521 ACAATCGCCG CAATACGATT GTATAAATCG TCTACGGTAC CATTGTTATC TACTATATAG
     2581 TCAAAATCGG TCCCAACCCA TGCTGTTTCG CTGGCATGAA TGCCAAGATG CTTGAGTTTT
     2641 TCTGCAGCCA CTGCATCACC GTTGTTGGCT TTGCCTGCCA TGATATGCCA GCTGGGTAGC
     2701 TCGCCTCGTT GCACCCAAAT CACTTGCCCA CCTGCTTGTT TGATAGCACG AATCTCATTA
     2761 GGGAATCTGC AATCACTGAT AACAATATTG TCACGACTGT TGAGTAACCT AGACTCCAAG
     2821 CTGGCAATCC AAATATCGTC GTGAAAGCTA CGACGACAAA CTTCTGTACC CCAAAGCTGT
     2881 AGTACCAAGC GAGGAGTAAG ATCTGGCCTA TCTAACCTCT TTGCCCACCA AGGATCAACT
     2941 TGTTCTCGCC ATTCACGGGC TTGCTTGGTA CGACCTTCCA ATAGTTCTCG ATCCCAACCA
     3001 AAAACGGCTG CAACTGCGTC TTTGAGGGTA GCGGCAAATG AGTCTCTGCG GAACTCATGA
     3061 AAGTTTACAA GATAATCTGC GGCAGTGTCT TTGCCAGAAC CAATGAAGCC ACAGATGCCA
     3121 ATAATTTTTT TAGTCATGTG TTATGATAAC ACAACTGCCA ACGCAAAGCA AGAGTTTTAC
     3181 TTTTCGTATT TTACCATAAA GTCAGTGCAG GTTCTGTACA TTTGTGGAAC TAGGTTTTGC
     3241 TCTTTTTCGA TTAGCCTATG TAGATCTGCA AACTCTTCTG CATAGTTTAC TGCTCTTAAT
     3301 GCGTTTAGTA CCAACTCAAC ACAACTCACA TGTGTATCGT CGGATAGATC AAATAGATCA
     3361 TCATATGGCT TACCTTGTTG CTTTAGTAGA GCGTCAATGA TTTGAGTCCA CTCTGCGTTG
     3421 TCAATGTTGT TTGGTGTTAG CAAACATACT GAATCGCATG CAAACACTTG ATCAAAAGTG
     3481 GAATAGTGTA CGCCCACTCC AGTGGCTTCT ACAAATTTAA AGCTGTCAGT GTCTGCTGGA
     3541 TCGGTGATGT TATCGCAATT CATTAGGGCA TGAGTATAGT TTGCCCATAC CCCAGTCTTA
     3601 ACCCAAGACA AAAAGGAAAC CACAATACTG CTAAGGTGAT GACGTTCTCC TGTTAGAATA
     3661 ATATAGTAGC CTTTGGACAA TAGTCTGGCC AGTTCATCTC GATCAGTTAC CGTAATGTAG
     3721 TTTTTCTTAC TCCAGGAGAT TTTTCCAGGG ATCATTGCTA CCCAATGGTA TAGCTTATAT
     3781 AAAAGTGTAG AGTACTTTGA CATTATCCAA ATATGAAACC CAATGGGGTT CCACCTTCTG
     3841 CATAATTTTT TAAGTCTTCG TCTAGTTTTT CTAGCTCGGT TTGGGCTTGT GCAATCAAGT
     3901 CGTTACCGTT TAATGTAACA CCGCCCTGAG GCCCGGCCAA CTGAGCAAAC TTGCTACGAG
     3961 CCTGGCCCAG CATCATCTTT GCTTGAGCTG TTGCATAATC TCTAATCCAA GGGCCTGAGC
     4021 TAGTGTCGGC TAACAGTGCT TCGTCTGGAC GATAGTTGTA AGTGTGTAGC AACACCGACT
     4081 CTTCACCTTT GATGTTGCGG TGTAAATTGA TCTGCTTGCT GGTCGTGCTC CAGGTGAATG
     4141 TAATGTTGGC GCCAAACATG CGTCCCAACA ACTCACGCTG TCCCATGTAC AATTCAAAAG
     4201 ATGCTAAACC TTGGCCACGT GCGGCATTTA GCATGTACAT GTTCAAGTAG GCAGCTTCAA
     4261 ATGGTTCAAA GCCTGTGCTG GTTGTACCTA CGCCTCCGGC ACTGGCACGA TAAACAACTT
     4321 TGACATCAAT AACTTCGTCT GGTAAAGTGT AAGAACTATT ACCTTCCACC AAGTTTAACA
     4381 GCATGAAGCT TTCTTCTACT GCTCTACTTG AGCGTTGGCG GTATTTGCCA ATGGCTTTAT
     4441 CAATAGCCAG GTCGTAGTGT TCTTTGTCTA ATTCGACATC TACTAAACCG CCACCAAGCA
     4501 TTAGCTCGAT ATTTTTTGCG GCCTTAGAAC GTTGAGTTGT GTTAGTGTTT TGCATGTGCA
     4561 GTCTCCAGTG TTATTTACCG AAGACTGCAC AGCTAATCCT TACTTGATTG CACGAAGTAG
     4621 GATAGTATCT GGACTAATTC GTCCTTTTAG GCGAGTTTCT ACTGCCTTAA TAGTGTCCAT
     4681 AAACTTGCGA AGGCCTGGCT TGCCTTGTGT CTTAAATGTA GCCAGTTGTT CTGCTGGCTT
     4741 ACGAAGCGTT TTGCAAGTGC TCTTGATTTC ATCGTATCCT ACAATAGCAC TACCCTTAAC
     4801 GCCTAATTGT CCTACAACCA TGTCACCATG CATTGCAACA ACAAAGCGGC CCAACTTGCG
     4861 TGTTTTGGTA TTGTAAGTCC ACAGCTCGCT CATGCCCAAG ATTTCAGTTG GGTTAATGCT
     4921 CTTGAGACCC AGTTCAGCAA ACTCTTTCAT GAACTTGAGA CCTTTGACTT GGCGCTCAGG
     4981 TGGCACTGGC TTGCGCTTGG GTTTGGCACG AGTAGCAATC TTACTGGTCT TGTAAGCCAT
     5041 TGCATCATTG ATAATGCTTT CATACATTTT GATATGTGCT TTGACTTCGC GCTTGCCCAA
     5101 GTGCTTGTAT GCTTCCATGA CTTGGCTGTC TTTGCCTTCA ATCACTTCAT TGAGCTCGTC
     5161 GATTCGAGGC TGAATCAAGT CAACAATCTT AGAAGAATAC TGAACTGCAA TATTGGCAAC
     5221 AGACAGCAAA TGAAACACTT TTGGATCTTT GCCGGTGGTA ATGTAGTCGT CGATAGCGCC
     5281 TTCGATTTCG CCCATGGTCT CGCTGAACTT TTCTGCCAGA CGATCTTGAA TAGTTTCCTT
     5341 TTTAACAGCA GGCACTTCCT TTTCTACTGC GACTTCTTCC ACATCATCTT TGCCTTCTTT
     5401 TACTGCTTTG GCAATTTCAT TGCGCAACCA TTCAGCAGTG TCGCGGCCAT TGTTAAAGCC
     5461 TGGGTGTACT GCGGGCATGC CTCGATTCAA ACAAGCCGCC ACAGCACACA GCGTAGAATT
     5521 TACGCGGCTG TCCTTGAGTT TGCGGAACTC GTTGATTGAG TCTTTTTTGT ATCCTGCAGA
     5581 TTCCATCCAT TCTGCCACTT TAGGACGAAG TTCTTTTACT CCGCTTTCCA GTCGGTAGTA
     5641 CTCCATTGCA GTACGAAAGT GTTTTGTAAA ACGGTCGCTG GTCCAGTCAA TTGCACCTTC
     5701 CCACGTTGGA CTAAAATCTT TGCTGGCCCG TGTACGATGA GCAATCACTT GCTTTTTAGT
     5761 GACTCGCGAT TTCTTTGCGG GTGCAGATTT TGCTTTGGTT GCAGTAGCCA TTTTTACTCC
     5821 GTTTAGTGTC TCAATGATGT TATTATAACT TATCCGGGAA GGTGTGTCAA CCGGTAAATA
     5881 ACACTAAGAA ACAGGTCCTT TTTGGGCCTG CAGGGAAAAT ATGCCTAAAT TATCATTATG
     5941 GAAAAACGCT AAAACGCAGG ATTACCACTT TCAGGACCGC ATGATCCGTG AAGCTGTGGG
     6001 TGCCGGTGGA ACTTCAGTGT TGATCCACAA ATATCTTGGA CCAGCAGCCG TAGAAGATGG
     6061 ATCTGATCCA GCCAAGCCCA ACTTAGCAGA AAAGGGTGAA ATCAACGAAA TGGATATCCA
     6121 GGACATCCTG TTCATGGAGA ACCGCGATCG TGTGTATGAT ACTACAGTTT ATGAACTTCG
     6181 TGGCACTTAT AATGTGTCGG ATCAAGACTT TGACTTGAGC CAATTTGGTT TGTTTTTAAA
     6241 TGCCGACACC TTGTTTATTA CATTCCATAC CAATGAAATG GTCGAACGTC TTGGACGCAA
     6301 ACTCATGGCA GGTGACGTAC TTGAACTACC TCACTTAAAT GATGACTTGC TACTGGATGC
     6361 TAATGCCAAA AGCATTAACA AATTTTATGC AGTGCAAGAC GCGGCACGTT CAGCAGAAGG
     6421 TTATGGTCCA ACTTGGTGGC CACATTTATG GCGTATCAAG GCAGCACCTA TCAATGACGC
     6481 ACAAGAATAT CGTAGCTTGT TAGGTGACCC AGAAGATGAA GACAGTTTGA AAAACGCACT
     6541 TAGCACTTAC AACAAAGAAA TTGCAATTTC AAATGCCATT GTTGCTAGTG CAGAAGTTAT
     6601 CACTCCAGCA GCTGGTTATA AGAATACTGA ATTCACTGAC TCAACTTATG CTCCTGTGAT
     6661 TGAAGGTTTT GACGGCTCGG GTAAATCTGT TATTGCAGTT GATACTACGG AGAATGTAGC
     6721 ACAAAGTGGC AATACTACAA ACATTCCGAC TGGCATCACG TTCCCTATTG GACCAGCACA
     6781 AGGTGACTTG TTTGTTAGAA CAGACTTTCA ACCTCAACGA CTATTTGTGT ATCGTGGCAA
     6841 CAAGTGGCAT CGATTAGCTG ATAACGAAGC CGCCGGGTGG ACTACCGCTG CGGCCAACGC
     6901 AGGACCATTT ATCAACAACA CAGCAACTAC TACCACTGCT GGCGGTACTA CAATCCCGCA
     6961 ACGACAGGCA TTGAGTGGTG TGTTTGTTAA ACCCAAGGCA GACAATTAAT GGCACAACAA
     7021 TATTTTTATG ATCAACAGAT CCGTCGCTGG CTACTACAGT TCATGCGACT GTTTGGTGGC
     7081 TTCAGTGTGA AGATGGGCAA GGATGCAACT GGTGCAGACA ACTACCACCA AGTACCTGTA
     7141 CGTTATGGTG ATACTACTCG CATGAGTCAG CACATTCTTC GCTCCAACAG TGAAAACACA
     7201 ATCCTAAGTG TACCTGCTAT CAGTTGCTAT ATTGCAGAGC TTGTGCCCAA TGCTGAAAGA
     7261 CGCATGACTC CTGCATTTGA GGACAGTGTA CAGATTTATG AAAAAGCATA TGACCCTGTT
     7321 GCACAGTCAT TTAATGACAA GGTTGCCGAG ACATATACCT TAGAGCGTCA TGCTCCTATC
     7381 CCGTTTGATT TAACTATTAA TGTGGACGTA TGGACCAGCA ATACTGAACA AAAGCTACAG
     7441 CTACTTGAGC AGATCTTGTT GCTGTTTAAT CCTAGTGTAA ACTTACAAAG CAGTCAGAAC
     7501 CCATATGACT GGACCAGCTT GGCTGTTGTT GAATTGATCA ACGTGACGTG GACTGCTCGT
     7561 AGTATTCCGC AAGGTACTGA CGATATCATT GACGTTGCAA GTTTGATCTT CTCGTTGCCT
     7621 ATCTTCTTGA CACCACCTGC CAAGGTCAAA CGTCAAGTGC TTATCCACAG TATCTTAAAC
     7681 AATATCACTG GCGACTATCA GTTCATTGAC GATATTACAA TTGGTATCAA CAGCGATCCT
     7741 ATTGCATCGC GTCAATGGAT CACGTTTAAA GATCGACATA TTCGCGTCAC TGACAACTCT
     7801 ATACAACTAT TGACCAGCAA CAACACTACA ACTGATACTG AAAGTGCAGT GCCTGCACTA
     7861 TTGCGCTGGA ACGAGCACTT TCAAAATTAT GGTGGCTTGA AAAATGGCAT CACTGAAATT
     7921 AGACTAAAGC TAGGTAATGT TGCTGATCCG CATGAAGTGA TTTTAAAAAT TACCGAGAAC
     7981 ACTGAAAATG AAAATTTGTT GTTCTACACT GTAGACACTT CAACATTGCC CAACGATACT
     8041 ATCACAATGA TCAATGGCAT TGTTGATCCA ACTCGTAGTG CTCCAAACAA CGGCAACATA
     8101 CCAGGTGCTG TTGCCGGTCA GCGTTATTTG CTAACAGAGT CTATTCCTCA AACAGGCTTG
     8161 TGGGGTACGG TAGTAGCAGA TGCCAATGAC ATCATTGAGT ACAATGGCAG TAACTGGATT
     8221 GTCAGCTTTG ACGCCAGTGC TGTTAATGCA CCTGCTTATA CTACCAATGC CAACACCATG
     8281 GCCAAGTTAT ACTATACAGG CACTGACTGG GTAGTAGCTA TTGAAGGCTT ATTCGAACAG
     8341 GGCTATTGGC GTATCGTCAA CTAAGTATTT GTATGAGAGC TGTTGGCGCA CTGATTGTTA
     8401 GCAAGAAAAC TGGAAGGGCT ATGATGCAAC TTCGTAGTCC TTCTGAAACA CACAGCATGT
     8461 GCTGGGGTTT GTGGGGTGGC AAGTTAGATG GCAACGAAGG TGATCTTGAA GGCCTAAAGC
     8521 GTGAGCTTTG CGAAGAACTT GGCTATCCTG GTGTGCCAAA TACCATTGCT ATGAGTCATG
     8581 TTTATACGTT TACAACTCGT GATAAACGTT TTAGACATGT TAGCTATCTG ATCTTGTGTG
     8641 AAGATGAATT TGTTCCTACT ATAGATGAGG AAAGTGCTGG ATATTGTTGG ATTAATTTGT
     8701 GGGAATGGCC ACAACCTTTG CATCGCAATA CTGCTAAAAT GTTCAATAGC AAAGGGTTTA
     8761 GAGAAGCGTT AGAAGGTTTG TTAGATGGCG TTAAGAGTAA TTAAAAATAC CCTACAACAA
     8821 CCAGAAATAT ACACAGGGCC GCATCGACAA ATTGATGTAC AACAGTGTTG GCAACCCCAC
     8881 TTAAACAATC CTCTCTTAAA TCGTTTATAT AAAGATTCTG TATCGTACAC TGAACGCTGG
     8941 TACTTAGAAA CACGAAGACT GATCAACGAA GAGCTTTGGT ATCATCCTAT ACTGACCAGT
     9001 GTGTTATTGG ATGAGGAACT AAAGTTTAGT CTGATAAAAA GTACAGTAAT AGATGGAGCA
     9061 ACTATGCGAA GTGTACTAAA CAATCCTGCT TGCCCTGAAT TCCAGCTGTC TGCTGGTGTT
     9121 AATTTAAAAA AGTTAACAAG GATGTGTGCG TTCTTTGTTA GTTTGCCTGA TTCACACGAA
     9181 ACTCTTGCTG CCCTAAATGG CCAATCTCGC GACTGAGATC TAAATCACAC CAAATCTTAA
     9241 CATCGTTGTG ATCTAATAAA TCACAAAATC CCATGTCTTC TCCGTGCCAT GTTGAACTTG
     9301 GTGCGTGCCA TTTTAGAGGA AAGTGCGGGC TTGGCATTTC ATCTGCTATG GTAGCTCGCA
     9361 TAAGCAAACA ACCAAACCCA GTATAACGTA CTTGCTTTAA CCCATGACCA GTTGTATCAA
     9421 CTGGTTCCAC TGGATCAATT GAATGAAATG CAGTAGGATG AAACGGTGGT ACACGCTTTG
     9481 AGTAAGTTGC ACATACCACT TTCTTTTTAT GCTCTAACAA TCGAACAATT GTATCTTCGG
     9541 GAAATGTCAT ATCGCTGTCA AACCACATGA TGTGTTCTGC TCTGTACGTG TCAATTGCCA
     9601 AGTTTAATAA TACCTGGCGC TGATTGCTTA GTACAGTACC TGCATCCATT TCTAGAATCA
     9661 CAGGAACGCC TTGTTGTTCT GTATATCGAA TTGCTTGCGT TAAACAGTAG GTGAACTTGG
     9721 CATGCACCAT TCCGTTTGTT GGAACGCAAA CAACAACCTG CTCGCTTAGA ACAGGTGGTC
     9781 TTTCAAATAC AGAACGCGAA GACTTCCCGA ACATTACTCT TCAGATGTAT CAACGTTTGC
     9841 CAAATTGGCT TTACGCTCTG CCATACGTGT TGTTTTGTTA ATCACGTTTA AGAATGTTTG
     9901 GCAGCGACTA ATTGTTTGCT CGTACAATTC AGCTGGCAGC TTCAACATCT GTGTCATGTT
     9961 TTCATTAGTG ACATTTTGAG TCAAGGCTTC GATGGCTCCT CGACGTGCAA GTTCTTCTAC
    10021 CCAGTATTGC GGTTCTGCTT CTTCAACTGC TGTAGCAACG TCTGCGCCAA TTTCAGCTTG
    10081 TAGTTCTGCG ATACGAGCAT TGATAGTATT CATCTCGTCA AGCACAATTT GTTTTTGCCA
    10141 ATCGGTTGTT GCCTTTTCTA ATTCGCTGTT TAAAAATTCC ATCTCTTGGC AAAGAGAAAC
    10201 TAGCAAACGT GGGCCGCTTG CTACGCTGTA TACAAAATTT TCTCTTTCAA AATTTGTACG
    10261 GAATGGGACT TGTTTTAATA CAGATCGTGT ATTGTTTAGG ATTTCGTTTT GAGTTAGTGG
    10321 CATGAAAGCT CCTTCTATGT TGTACTATGT ATCATTTTAT TTTTAGAAAT TTTAGCCAAA
    10381 AAGAAAGGGT GTTGCCACCC TTTCTTTGAT TCACCTGATA GTTTACTGAT CGTTGTGTGG
    10441 TGTTGTACGA CCACCAAATC TTGCACTTAA ACTAACAGAA CCTGACGAAA TGCCAATGTG
    10501 GCCACCTAAC GTACCGCGCA AGCTGATGTT TTGTCCGCTT GCTGCCTGAA CGTTAGCAAA
    10561 ACCTTTTCGC ACTCTGCCGA AGGTAATTGC TGATCCAGTT GCTGGAAGAA TTGCCATTTT
    10621 ATTTGCCTCC TCTAGTCAAT GGATTAGTGT AAAGTCTTCT TTACAAGCGC CTGTAGTTCT
    10681 TCGATCATTG CCTGTTGCTC TTTAACAGCG TTAACTAGCA CAGATACAAC TTTGTCATAA
    10741 CGGATGGTTT TGTAACCTTC CAATGCTGAC TGAGTAACCA ATTCTGGTAA TACTGCTTCG
    10801 ACTTCGTCTG CCATTAGACC AATTTGGTCC ATGTGCTTTG GAAGACCTAA CGACTCGGCT
    10861 AATTCGCTTG AATCGTATGT GTAACCGTTG ATAGCCATAA CTTTGTTTAA AGCGCCGTCA
    10921 ATCTTGGATA CATTTGTCTT CAAACGTGAG TCAGAGTAGT AAGCTGTAAT TTCACCAGTT
    10981 GCTGTGATGT TACCTTGAAC AGCAATTGAG CCAGTGAATG TACCGCCGCC CCATGGGTTG
    11041 CCAGATGGAC CTGTAGGGCC TGTAGGGCCT GTAGGGCCTG TAGGGCCTGT TGCGCCTTGG
    11101 ATACCCTGTG GGCCTGTTGG GCCTGTAGCG CCTGTATCAC CCTTGGCACC TGTAGGACCT
    11161 GTTGGACCTG GTACTGTAGA AGCCGCACCT GTTGGACCTG TAGCACCTTG TGGGCCTGTA
    11221 GGACCTGTAG GACCTGTAGG ACCTGTAGGA CCAGAAACAC CAGCTGCCCA TGTACCGTCA
    11281 CCGCGTAAGA ATACGCCAGA GTTTGCTGTA CCTGTAGCTA AACGACCTGT AGCAAAAACA
    11341 CCAGATGTGA TTTTGGCAGC ATCAAATGTT TGTGCTGTAA CAGCAGAAGC GGCAGCACTG
    11401 ATAGCGGCTG CTTGTGCGGC GTTGGCTTTA GTAGTAGCAT CGCTTGCGGC TGTGCTGATA
    11461 GCATCAGCTT TGGCTGTTGC GATTGCACTT GAGTTAGCAG ATACTGCTAA TGCGTCAGTG
    11521 TACTGAGTGA TTGTAGAAGT GATTAAACCG GTTGAGCTGT TGTAGCTGAT ACCAGAACCA
    11581 CCACTTAAAG CAGCACGAGC ACGAGCTGTT GTGTGATACA AGTTAGTTGT ACCTTCAGCC
    11641 AAGTCGTCTG TACCTACTGC CATTGGGAAG TATGTAGAAC CGTTGTTAGT AAATGTCCAC
    11701 TTACCAGAAC CTTCGTTCCA ACGAACTTGT ACGTTTGCTT CGTCACCGCG TTCAACTTCA
    11761 ATACCAGCGT TCTGTGTAGG AGCGCCTGTG GCATCGCTGT TCAATGTGAT GATGTTGTCA
    11821 GCCAACGCAA TTGTGTTAGA GTTAACTGTT GTTGTTGTAC CGTTAACTGT CATGTTACCA
    11881 GAAACTACAA CGCCAGAAGC GTCTACTGTC AATGCTGTGT TACCGTCAAC TGTAACTGTT
    11941 ACTGTACCAG TACCTGTGTC TACGATTGCA ATGTTTGAGT TACCTTGAGC AATACTGCTT
    12001 GTGCTTACTG CACCAACGGC TGCGTCAACA TAACCTTTTG TAGCTGCGTC TGAGCTTGAG
    12061 CTTGGAGCGC CAAGACCGAT AATCTTGTTG TTGTTTAATT CAACGTCATC ACCGAACTGA
    12121 ACTTTAACGC CATCACTTGA AGTGATACGC TTGCCAGCAG TAATTTGCAT TGTGCTGTCA
    12181 ATTTGTAAAG TTGTTGTGCT TGAACCCAAT TGTAAAATAC CGTTACCAGT TGTTTTGATA
    12241 CGGATGTTTT GGTCTTGGTC AGCACTGAAA GTGATTGTAC CTGTGTCGTC TTGAAGAACT
    12301 TTACTACCGT TAACGTACAA AGAACCTGGA CCAACGTAGA TATCTTTCCA CTGCTTAGTT
    12361 GGGCTACCCA AGTCATACGT AATGTCTGAA TCAGGAATGA TGCTACCAAT GATATCCATG
    12421 TTGCCAGTTA ATGTTAAACC AGCAAATGTT GGAGTACCAG AAGTTGATAG ATTTTGAGTT
    12481 GTGCTGATAA CACCTGTACC GCTGTTATAG CTGATGCCTG TACCTGCGCT TACTGCGCTA
    12541 CGAGCACGGG CTGTTGTGAA GTATTGGTTA GAACCTTCAG CAACGTCTGA CGAAGTTAAA
    12601 ACTACGTCAC CTGTTTGTGT GTTTACACTT GTAACACCAC CGATTTCAAC AACTGCCGGT
    12661 ACGCCGTCGT CTTTCTTGAT AAAGATTTTA CCATCATGGG TGTTGATTGC GATTTCGCCT
    12721 AGAGCTAATT GGGCTGTCGT TGGGACTTTG CCCGCAGTAG AACTACGCTT TAAAATGATT
    12781 TGATTGGCCA TTTTGAGTAT ATACTCCTCT GGATGTAAGG CAGGTTGATC GGTTCCCGCC
    12841 GTTCCAGAAG TATTTAGCAC ATACAACTAA TACTGAATGT ATATGCTTTA AAATTCGCCG
    12901 CCGTCTACGG CAATGTATAC AGTGGTAATA GCAGTAATTT GACCAGATTC ATCCAAGGTT
    12961 ATCACGTTTG TTTGGGATGC TGAACCATGT GTTCCAGTCT GGTCAAAGTT TCCCACACGG
    13021 TTTTCACGGG CAAATGTTAA AGCACTGGTA CCCAATGTTA TTAGCCCAGG GGTTGTCAAG
    13081 GTCCAATATG TCTGGCTGTT TACAGTACCT TGTTCCACAT ATACTCGCAT GCCGCCAGAT
    13141 ACTTCGTACA ATGAATCTGC GTCTGGTGCT CGACTCAGCT TTTTGGTAAT AGAGTTCCAA
    13201 ACGTAAATGC CGTTTTGTGT TGAATTGGTT TGTCCTGCTA GTAATACACG ATCACGATGA
    13261 GCCAACTCTA TATCGTCAAT GGACAACACC ATATCAGTCA GCGGTACATT AGATCGTGTG
    13321 GCAGCTCTGA CACTATCTTT GCTGTCTGAA CTGGAACTAA CTATCTCTTT TCCGCGAAAA
    13381 ATTGGCATTT GGCTTGATAT AAACGTAAAA GTACGCTGAG TTATTTATAT GTTATGTTAA
    13441 TAACAAGTTG TCGTAAACCA ACAGAAAAGG GGCATTTCTG CCCCTTTTCT TCAACTAAAC
    13501 CTTAAATTTC TTTAAGAGAT TAGTATGTAC CGCCGTCGAT TGAACTGTTT TCGTTCAAGA
    13561 TACCACCAGC ACTTAACTGT GCAGTTGGTG TCAAGCGAAT CATAATAAAA TCGTTAGCTT
    13621 CTGGTGCTGA GTCAAACACA ATACTTGTTT CATCATTAAC TGTGTTAATT GTGAAAGAGT
    13681 ATGTTGGTGC TTGGATCAAA CCGTTAATAA ACACTTGAAC GTCATTGATA GTGTTAACCA
    13741 ACAACTCAGT ATTGAAACTT GTTGTAGTAC CGTCACCAGT GAAGTTCAGT GTTGTTACTG
    13801 TAACAGTAAC GTTCTGTGCA ATGAACTTTT GTGCCGCAGC ATTATAAACC AATGAGAAAC
    13861 CATCAGTCAA TGTGCTGTTT TCATCAAGAT CAACGTCAGC CAAGTCAAGA ATACTTGCAG
    13921 CAGCAATACG AGCATCTACT CTAGCTGTAG TGTGATACTG GTTAGTATCA CCTTCGACGA
    13981 TTGCATCAGT TGTAGGTGTT ACAAATGTAA ACTGACCTGT ACCTTGAGCA TAGTCAAGAA
    14041 TACTTGCATT GTCAGTTGTT AATGTAACAG CGCCACGAGC CAATGTGTTG CTGAAGTATA
    14101 GGTTTGTAGA ACCTTCGTTG ATGTCGTCAG TGTTCAATAC CACTGCATGA TTCTGACCGT
    14161 TAACACTCCA AACAGCAGCT TGTGTGCTGA TTGTACCTGT TGCTGAATCA TAATCAATGT
    14221 TAGAACCGTT GTTTACACTT GCACGAGCAC GAGCTGTTGT AAAGTACTGG TTAACTGCAT
    14281 TTGGCAACTC TTGAACTTCG TCAGTGTCAA TACCAGCTAA GCTGAATGTG AAAGCACCTG
    14341 TTGAAGAATC ATAGCTTAAT ACAGAACTGT CGCTTGTTGT CAAGCTGATT GCGTTACGAG
    14401 CACGAGCTAA TGTGTGGTAC AAGTTTGCAG TACCTTCGCC AATGGCGTCT GTATCTAATG
    14461 TTGTACTTGC ACCCAATGCA ACTGTTTGAC CGTTAACTGT TACGCTATCG TTTGTCAATG
    14521 AGCTGTTTGG AATAGCACTT AGACTGAATA CACCAGTTGC GCTGTTATAA GATACACCAG
    14581 TGTTGCTTGT GGCACTGAAG TGAGCACGAG CTTCGCTTGC GCTTGGGCCT GTGTACTCAA
    14641 ATGTACCTGT TGAAGCGTCA TAGCTGAAGC TACCGTCGCC ACCTAAATCA CTTGCGCTTA
    14701 CTGCGTTACG AGCACGAGCG TTTGTGAAGT ACATTGTACC ACTGCTTGTT GTTGCAGATG
    14761 GATCTTCGGC AACTTCGCTG GTATCTAAAC CTGACAAGTT GAAAGTGAAT GCACCAGTTG
    14821 TAGCATCGTA GTCTAATACA GAGCTGTCGC TTGTTGTCAA GCTAACTGCG TTACGAGCAC
    14881 GGCTTTCTGT GAAGTATACG TTTGTAGAAC CTTCTGTTAC GCTGTCTGAA TCAAAAGAAG
    14941 CAGAACCACC TAAACTTACA GTAGTACCAT TGATTGTTAC ATCAGCGTTT ACTAAACTGC
    15001 TATTTGGGAT AGAACTCAAA GCAATAACAC CAGTTGTGCT GTTGTATGTA ACACCAGATG
    15061 CTGATGTAGC ACTTAGGTGA GCACGAACTT CACTGGCACT TGGACCTGTG TAGCTGATTA
    15121 CACCAGTTGC GCTGTCGTAG CTTAGGCTAC CGTCACCGCT AACATCAGAA ACGCTGATTG
    15181 CGCCACGAGC ACGAGCGTTT GTGAAGTACT CATTTGTACC TTCTGCAATG TCGCTTGTTG
    15241 AAACGTTGGC TAATGCAAAT GTAAATGCAC CAGTTGCGCT GTTGTAGCTT AAAACGTTTG
    15301 TCTTATCAGA TGTTAAGCTG ATAGCACCAG CTGCGCGGCT GTTAGTGAAG TACTGGTTTG
    15361 TAGAACCTTC GGCTAACGCA TCAGTTGTGT GGTTGCTGAT ATCGCTAACT GTACCTGTTA
    15421 CATCACCAGT TAAGTCACCA ATGAATGTAG GAGCAGATAA GCTACCTGTT AAACTTAAAC
    15481 CACCAGAGAC ACTAACGTCT TTGTTGAAGT TCCAGCTGTC TGTTGCACTT GCATAAGTGA
    15541 TAGTAGCATT TGCACCATCA ACAGTAATAC CAGCACCGTT TGCAGCGGCT GCGTCGGCTG
    15601 CACCGTCAGC AATCTTAATG TTCTTGTCTG TAACTGTTAA GTCAACAGAG TTGATAGCTG
    15661 TCAATGTACC GTTAACTGTC AAGTCACCGC TAACTGTTAC ATCGTTGAAT GTAACGTTGT
    15721 CAGTTGTACC AACAGCTTGG CCAATTGCAA TAACACCTGT ACCAACCATG TATGTTACAC
    15781 CAGTACCACC ACTTAAGCTG TTACGAGCGC GACCTGTTGT GAAATATTGA GTACCGGTTG
    15841 TACCTGTTGC ACTTGGATCT TCAGCTAAAC CGCTTGTGTC TTTGGCAGCA AATGCGCTGT
    15901 TGAAACGTGC CTGAGTGTAG TATAGGTTAG AACCTTCTGC TAAGTCGTCT GTATCTTTAG
    15961 CACCAAATGC GCTATCGAAA CGAGCTTGTG TATAGTACAA GTTGCTTTCT TCAGCAACGC
    16021 TGTCTGTACC AAAACTTGTT GAACCACCCA ATGCAACTGT TGCACCGTTG ATTGTTACAT
    16081 CGCTGTTAGT CAAACTTGCA TTTGGAATTG CACTTAGAGC AATAACGCCA GTTGAGCTGT
    16141 TGTATGTAAC ACCAGTGTTG CTTGTGGCAC TAAAGTGAGC ACGAGTTTCG CTTGCGCTTG
    16201 GACCAGTGTA TGTGAATTCA CCAGTAGAAG CATCATAGCT GAAGCTACCG TCGCCGCCAG
    16261 CGTCAATTGC GCTTACATCA CCACGTGTAC GTGCTGTTGT GTAGTACAAG TTTGTTGCAC
    16321 CTTCGGATAC GTCATCAGTT GTTTGATTTG ACAAATCAAA TGTGAATGTA CCTGTTGTGC
    16381 TGTCGTAATC TAAAACGCTT GTCTTGTTGC TTGTCAAGCT GATTGCACTA CGAGCACGAC
    16441 CTTGTGTGAA GTATGCATTT GTAGAACCTT CGGCGATATC GTCTGTATCT AATGTTGTGC
    16501 TGCCACCTAA TGCAACTGTT TGACCATTGA TTGTTACATC GCTGTTAGAC AAACTTGCAT
    16561 TTGGTACGTT GGCTAAACTG AATACGCCAG TTGCGCTGTC ATACTGAGCA CCAGTGTTAG
    16621 TTGTAGCACT GAAGTGAGCA CGAGCTTCGC TAGCACTTGG ACCTGTGTAG TCAAATGTAC
    16681 CTGTTGAAGC ATCATAGCTG AAGCTACCAT CGCCACCTAG GTCATTTGCG CTGATTGCAC
    16741 TACGAGCACG GGCGTTTGTG AAGTACAAGT TGTCGCCTTC AGATACGTCA TCAGTTGTTG
    16801 GTGCTGTGAA TGTGAATACA CCAGTAGAAT CGTCATAGCT TAATAGACTT GAACTACCGC
    16861 TGCCACCACC GGCCGCAGTG AAAGAAATAT CAAGGATTGG ACCAAATGGA GTACCGCTAA
    16921 TAACATTAAT ACTTGCAGTC CACACTCCAC CTGTTAGCGT AAATGCACTA GTTGTTTCTA
    16981 CAACACCACT GCCCATGCCG TTTACTGTGA TTTGCGTTCC GGCTGGAATA CTACCAGCAG
    17041 CCAACAAATC ATGGAATGGA CCAGGAGTAT CACCGAAATC AATTTGGGTT GCAGGGAATG
    17101 TGTTACCATG GTTTGCATAA GTCCAATCTG CCATGCTGTC AAATGAGTAA GTAGTGCTTC
    17161 CACCACCACC GCCGCCGCCA GCTACACTAA CAGAGCTACG AGCACGAGCT GTTGTGAAGT
    17221 ATTGATTTGT AGAACCTTCA GCAACTTTGT CTGTGTCTGG CTTGTTGAAT GTAAATGTAC
    17281 CGCTTGCATA TGACAAGATT GATGTGTCAT CTGTAGTTAA ACCAATGGCG TTTTGAGCCA
    17341 ATGCGTTTGT AAAGTACAAG TTCGAACTGC CTTGAGTAAC ATCGTCTGTA GTCAAGATCA
    17401 CGTCGTGAGT TTGACCGTTA ACGCTCCAAA CAGCGGCTTG TGTACTGATA ATACCAGTAG
    17461 ACGAGTCATA GTTGATGTTA GAACCGTTGC TGATAGCACC ACGAGCACGA GCTGTTGTGA
    17521 AGTATTGATT GATACCACCT TCAACAATCT TATCTGTGTC TGGAGTTGTA AATGTGAACT
    17581 GACCAGATAC ATTGCTGTAA GATAAGATTG CGTTGTCGTC ACTGTTCAAG CCAATGTCTA
    17641 AACGAACTTG TGATGTGTGG TAGTACTTGT TGGTTTGACC TTCTAAGATA CCATCACTTG
    17701 TTGGGTGTAC ATAAGTGAAC TGACCAGTTG TAGAATTGTA GTCTAAAACT GATGTGTTGT
    17761 CACTTGACAA ACCAATGTCG CTACGAACAG CTGATGCGTG GTAGTATAAG TTTGTTACAC
    17821 CTTCTTGAAC GTCATCAGTG CTGTAAATCA TCTGAGCGTT GATCTCTTGG TCAACGTAGT
    17881 CTTTTGTTGC GGCGTGCATG GAGCTTGATG GGTTAGCATG TAACGTCAAG AAACCAGACA
    17941 TTGTGTCGCC GGATTTTGTT AACTTAGTGG CGATAGAATT GGCAACTGTG GTTGCAAAAC
    18001 TGTCGTCATT GTTAATCGCC GCTGCTAATT CGGACAATGT ATCCAAAACA GCAGGAGCTG
    18061 AGTTGATCAA ATCAGTAACT GCTGTGCTTA CGAACGCAGT AGAAGCGATT TGAGTTGTTG
    18121 CTGTACCTTG AGCGGCTGTT GCAGCCGTTG GGGCACCACG AAGGTCGACG GAGTTGATAA
    18181 TCGAACTCGA TCTTGCTTTG ATAATAGGCA TTTATTTTTC CTTTTTGAAA GCTTCTAGTG
    18241 AAGCTTTTGT TTTTTTGACA TTTTTTAGAA TGGTGTCAAA CCAACATTGG AGGACATTTT
    18301 AGATAACCAG TAACCAGTAG TTTTTCGTTA TGTCAACGCT ACCGTTACTA GCCGTTACTT
    18361 TGATTTCGTA TCGACTAGGA CTACTGTTTT GAGGAGCAGT TCCCACGATA CTATTTCCGC
    18421 TTACTGTTAA CCAGCTAATT GCAGATTCAC CTGCATTTGC AGGTTGGATT GTTATACTTG
    18481 TAGCGTTATT TACACCTAAA GTAAAATTTA TAGTGTCTCC ACTTGAAAAA CTGCCAATAT
    18541 ATGAATTGGA GTTTGTCCAA TAAGGCTTGG ATGGGCCTAA ATTAATCAAG TTTGTAAAGA
    18601 CAAACTCATT GCCACTGGTA TCTACCAGCG TTAGATCTTG GGGGACAGAC CATGCAGGTC
    18661 CCACAATACT ACTTGTTTCT ACCATCAACT GCATGATATT TGCAGTTGGG TAATCAATTC
    18721 TAGTAACTGG CTTTCCACCA ATTAGAGCAC CTGTACCAAA CGTTATGTCA CTTGCTGTCA
    18781 CAGTAATTGT TGTATACTGT GCAATGGTTC CATAACTAAC TGCCGACACT GTGGGTCTTG
    18841 GGCGGTCGTT TGTTACTGTA CTTCTTAAAA TTCTTACTTC AATTAAATCA CCAGATTCTG
    18901 GAACTTCATC AAATGACAAA ATATTGCCAT TGATAACAGA GTAACTGTAA TTTGGTTGCT
    18961 GTACGATACC GTTAATTGAA ACTACTAAAT TGTTTGGGGT AGCAACACTT TCCAATAATG
    19021 CAAATGTTGC TGTGGTTCCA TCACCATAGT AATTCTTGGT TGCAATACTT AGCTGATGCG
    19081 TCTTATTCTT AAACTGCCCA GTGACTGTCT CATAAGATAA CACTTGTCCG TCTGTTGGAC
    19141 TAACAATAGT AGCATCAGTT AAGTCATCTA GCGACAAGTT GCTGATAATG CTAGCAAAGT
    19201 TTGAAGCGTT GTTTGCTTGC TGTTGTACAA TCTCTGTTAA GGAGTCAATT GCTGCTGGAT
    19261 CAACGTTGCT TGCAATATAA TCAATTTGCG ATTGCAAATT TTGATCTTGT GCATCGACAT
    19321 AACTCAATGC GGCAAATGAT TCCCAGTTAT TACCGCTGTA ATACTCTGGC TTGACAGATG
    19381 TCTGATCAAA TCTCACGTGA CCTGCCATTG GTGATGCTGG ACGGGCAGTG TCTTCCCCTG
    19441 TTGGCAATGC TAATGCGCCA GCAGCATCAA TTACTAAAAC TTCTGATGCT GGCTTAATAG
    19501 ACTCGGTTAC GTGATTGATC TTGATTGACA TTTAAATTAC GCTTTGCTTT CGATTTTTTC
[truncated: 395,951 more chars]
