# Supplementary material for: Clades of huge phages from across Earth’s ecosystems
Source: Nature. 2020 Feb 12;578(7795):425–31. doi: 10.1038/s41586-020-2007-4 (PMC7162821; doi:10.1038/s41586-020-2007-4)
Supplement: Supplementary file 6 — Genbank files for all genome. [file 41586_2020_2007_MOESM6_ESM.zip › genbank_genomes_SD-4/ERM_PHAGE_38_12.gbk]

LOCUS       PH2015_20_sub10_scaffold_1_prodigal-single     320009 bp    DNA     linear   BCT NOV-13-2019
DEFINITION  PH2015_20_sub10_scaffold_1_prodigal-single, contig.
ACCESSION   PH2015_20_sub10_scaffold_1_prodigal-single
VERSION     PH2015_20_sub10_scaffold_1_prodigal-single.1  GI:
KEYWORDS    .
SOURCE      ERM_PHAGE_38_12
  ORGANISM  ERM_PHAGE_38_12
            .
COMMENT     Data sourced from ggkbase. For additional details see
            http://ggkbase.berkeley.edu/organisms/404842
FEATURES             Location/Qualifiers
     source          1..320009
                     /organism="ERM_PHAGE_38_12"
                     /mol_type="genomic DNA"
     gene            <2..97
                     /locus_tag="PH2015_20_sub10_scaffold_1_prodigal-single_1"
     CDS             <2..97
                     /product="hypothetical protein"
                     /codon_start=2
                     /transl_table=11
                     /translation="VDIAYKFDEPKLSGPGMIIGNRIELHFGVEE*"
     gene            94..324
                     /locus_tag="PH2015_20_sub10_scaffold_1_prodigal-single_2"
     CDS             94..324
                     /product="hypothetical protein"
                     /codon_start=1
                     /transl_table=11
                     /translation="MNKRLRKFERESKLEIFGLGARREVWEQALEKYAELILQDIDRI
                     VDDLYHAMPLEQAAVLLTLDENIKQHFYGVEE*"
     gene            321..533
                     /locus_tag="PH2015_20_sub10_scaffold_1_prodigal-single_3"
     CDS             321..533
                     /product="hypothetical protein"
                     /codon_start=1
                     /transl_table=11
                     /translation="MNERIIKEMSKQAHLVADATYAEGPDSVWLKEYNKKFAELIVRE
                     CADLLETSLPYNPQQKMIKKHFGVEE*"
     gene            530..778
                     /locus_tag="PH2015_20_sub10_scaffold_1_prodigal-single_4"
     CDS             530..778
                     /product="hypothetical protein"
                     /codon_start=1
                     /transl_table=11
                     /translation="MNERILELAEQAGAEFWQRLENDVVNPEAYITFDPPEGLEKFAE
                     LIVKECLDQCYNRGMNDALYAGQLKAAAYIEEHFGVSV*"
     gene            775..1002
                     /locus_tag="PH2015_20_sub10_scaffold_1_prodigal-single_5"
     CDS             775..1002
                     /product="hypothetical protein"
                     /codon_start=1
                     /transl_table=11
                     /translation="MNERIRELAEQAGGNPNYKAFRGYFLPPPPDYIDPATVNLEKFA
                     ELIVRECANIAADQSAIRPEYRIRKHFGVAE*"
     gene            999..1214
                     /locus_tag="PH2015_20_sub10_scaffold_1_prodigal-single_6"
     CDS             999..1214
                     /product="hypothetical protein"
                     /codon_start=1
                     /transl_table=11
                     /translation="MNERIKELAEQAESYANSKIHMTGWNYREEYNKKFAELIVRECM
                     QVAKEYQNRGGNCYVDNMIAEHFGVEK*"
     gene            1211..1450
                     /locus_tag="PH2015_20_sub10_scaffold_1_prodigal-single_7"
     CDS             1211..1450
                     /product="hypothetical protein"
                     /codon_start=1
                     /transl_table=11
                     /translation="MNERIKDLWQQAACFVNPLKEGGEWQAEFVEKFTELVVKECAMC
                     ITTPNIQALPPNDVIMKTVLDVLVSDMKEHFGVEL*"
     gene            1447..1581
                     /locus_tag="PH2015_20_sub10_scaffold_1_prodigal-single_8"
     CDS             1447..1581
                     /product="hypothetical protein"
                     /codon_start=1
                     /transl_table=11
                     /translation="MSCDINPPPPRQRCEGCGPLINGKHTSIVCKFLQWIDKHFGVEK
                     *"
     gene            1578..1814
                     /locus_tag="PH2015_20_sub10_scaffold_1_prodigal-single_9"
     CDS             1578..1814
                     /product="hypothetical protein"
                     /codon_start=1
                     /transl_table=11
                     /translation="MTLEEARNLKSFKHSCNCGGSAWNINGRNPARPHMSWCPQIDEY
                     NEWYDLVGEEFFKNLDRKEIRSKLGYSRIGRNNV*"
     gene            1811..2080
                     /locus_tag="PH2015_20_sub10_scaffold_1_prodigal-single_10"
     CDS             1811..2080
                     /product="hypothetical protein"
                     /codon_start=1
                     /transl_table=11
                     /translation="MNQHFKKHLEASYTRAFEECARTGHKVGDLDAIFNSIAMATFAE
                     LIVKECMNICAEREEDIRNRIKDEGKAATAYMCRAYIKEHFGVEE*"
     gene            2077..2463
                     /locus_tag="PH2015_20_sub10_scaffold_1_prodigal-single_11"
     CDS             2077..2463
                     /product="hypothetical protein"
                     /codon_start=1
                     /transl_table=11
                     /translation="MNYIKPEDIKEYVSKNPEGIAGMSEELTAMVNHFAELIVRECVD
                     IAYKFDEPKLSGPGMIIGNRIENLRKFEILSVELSPGGAGPKRAYKIKYRAIRHKEWV
                     EDLLWVIACNEQEAREQAMSRFGGKE*"
     gene            2460..2648
                     /locus_tag="PH2015_20_sub10_scaffold_1_prodigal-single_12"
     CDS             2460..2648
                     /product="hypothetical protein"
                     /codon_start=1
                     /transl_table=11
                     /translation="MNEHFKNQVEQGAVEMFFYGLERPEPFTISIQRHRGTLDTFPTN
                     LEYVRHLTDSVPLFKETK*"
     gene            2645..2866
                     /locus_tag="PH2015_20_sub10_scaffold_1_prodigal-single_13"
     CDS             2645..2866
                     /product="hypothetical protein"
                     /codon_start=1
                     /transl_table=11
                     /translation="MSDRFDMLMYQAGITAQGCWDEMDGYDRDAILNFAELIVQECGE
                     VAYKAYWDNPETVKGIHIKEQIKKHFGVE*"
     gene            2866..3333
                     /locus_tag="PH2015_20_sub10_scaffold_1_prodigal-single_14"
     CDS             2866..3333
                     /product="hypothetical protein"
                     /codon_start=1
                     /transl_table=11
                     /translation="MKKLYYIKEGRKYIPVSEYDSNLMDSFPKGTHIVMCYPGGQSTR
                     YSIDPAFAPLIAAGRYAEDAICTAIYNQSEATPKQRPITERQQAAWAEMKAAFGDEFY
                     SIQFSSTHDLAEAGVKAMQAEADKLLQHESVKQAYDHFMFVAKLVYDENQNKV*"
     gene            3275..3523
                     /locus_tag="PH2015_20_sub10_scaffold_1_prodigal-single_15"
     CDS             3275..3523
                     /product="hypothetical protein"
                     /codon_start=1
                     /transl_table=11
                     /translation="MTILCSWLNWSTMKIKTKSNGKCVLEFEEFYSIVTTETVDAVVA
                     LARQYNARRTAYNMWEFKHQKEAEEFIFLYRLTYENKS*"
     gene            3507..3812
                     /locus_tag="PH2015_20_sub10_scaffold_1_prodigal-single_16"
     CDS             3507..3812
                     /product="hypothetical protein"
                     /codon_start=1
                     /transl_table=11
                     /translation="MKIKVKKTDKRHTAHDKFGYFVDIKMDKYTEREAVYEKFFELRL
                     WCWETWGPSREVDQCNTMKDTEPKDKNSHWGWINDQFRSRIYLASTDEAAYFTLKWS*"
     gene            3809..4021
                     /locus_tag="PH2015_20_sub10_scaffold_1_prodigal-single_17"
     CDS             3809..4021
                     /product="hypothetical protein"
                     /codon_start=1
                     /transl_table=11
                     /translation="MTEIKIKRKLDKIIEIVYNLRKDGLEQGVDFDFAYHQSKWDEMI
                     GEIPTQTIFTFYNDEQAMMFALKYGS*"
     gene            4018..4230
                     /locus_tag="PH2015_20_sub10_scaffold_1_prodigal-single_18"
     CDS             4018..4230
                     /product="hypothetical protein"
                     /codon_start=1
                     /transl_table=11
                     /translation="MTTKVFTEYKTFKLVGDARGFTVSSSLRKEYWDWCWNNQIETEY
                     QSSLNGLDLWYVKNEKDRMLAVLKWS*"
     gene            4227..4475
                     /locus_tag="PH2015_20_sub10_scaffold_1_prodigal-single_19"
     CDS             4227..4475
                     /product="hypothetical protein"
                     /codon_start=1
                     /transl_table=11
                     /translation="MKPFTVIDKKELAHLEYEVLIDRNKYMPANDWCIEQFGSRWSPI
                     DNRSGIWSMFWAGRDHIDKYRFCFANKEDLMMFILRWS*"
     gene            4475..4720
                     /locus_tag="PH2015_20_sub10_scaffold_1_prodigal-single_20"
     CDS             4475..4720
                     /product="hypothetical protein"
                     /codon_start=1
                     /transl_table=11
                     /translation="MYIRTRTVKNCDPLCPNKVWNRAEFTLPKNYREISEWCHATFGE
                     PGFLQNSKETRWADDIWYGEVYFRDKEDLMVFVLRWS*"
     gene            4720..4983
                     /locus_tag="PH2015_20_sub10_scaffold_1_prodigal-single_21"
     CDS             4720..4983
                     /product="hypothetical protein"
                     /codon_start=1
                     /transl_table=11
                     /translation="MVANSHPPPGRKHSKDEWRFDYNSREERWETYRRPQDWPFGLHG
                     WLWELGNPLSDLAGNESSVWDYHGGWIYFYKKEYVMLFTLRWS*"
     gene            4980..5348
                     /locus_tag="PH2015_20_sub10_scaffold_1_prodigal-single_22"
     CDS             4980..5348
                     /product="hypothetical protein"
                     /codon_start=1
                     /transl_table=11
                     /translation="MKLQSYQQALLNKISSGFKQGEMAIFSSGRQTGKSQINPYINQW
                     FSMQEQQQPKCKIITSAEVDGKTWYTVACRKEVSIWIRENSVENESWYEHIDSNWTVY
                     RNMFDISEELYMMIVLKFGK*"
     gene            5348..5581
                     /locus_tag="PH2015_20_sub10_scaffold_1_prodigal-single_23"
     CDS             5348..5581
                     /product="hypothetical protein"
                     /codon_start=1
                     /transl_table=11
                     /translation="MELYYGGGGAQNPRFRYTVLVSSTNTEMYEWLQNHPGLECFDRF
                     YINWTGKRADGKIEIQFERYEPAVLFKLRWGGD*"
     gene            5581..5958
                     /locus_tag="PH2015_20_sub10_scaffold_1_prodigal-single_24"
     CDS             5581..5958
                     /product="hypothetical protein"
                     /codon_start=1
                     /transl_table=11
                     /translation="MAKWEVKALFQMPSGRYLPCGLNIIHQIWWRFVPGVIFNVRWPV
                     GTITIDDTDPRWDWSLGSTLQEGYSADPNDHYRPWLEKHVGRQKWDWDWGLADTDATE
                     NRLTIKIRRKYQDYAIIAKLMWS*"
     gene            5955..6203
                     /locus_tag="PH2015_20_sub10_scaffold_1_prodigal-single_25"
     CDS             5955..6203
                     /product="hypothetical protein"
                     /codon_start=1
                     /transl_table=11
                     /translation="MNDLILNEGTVYGARYYTVEPRMTWDPNWYNQYWQDMENWCVKT
                     FGSKPKLVITPNARWYANNGRFYFKDREDQMMFVLKWS*"
     gene            6194..6409
                     /locus_tag="PH2015_20_sub10_scaffold_1_prodigal-single_26"
     CDS             6194..6409
                     /product="hypothetical protein"
                     /codon_start=1
                     /transl_table=11
                     /translation="MVMRTLKKELWPYKVKVNDKEFTTDITEMEMWLGEQLGTFKGRW
                     NVVYQYNRTDFYFREQEDAMIFSLRWA*"
     gene            6406..6855
                     /locus_tag="PH2015_20_sub10_scaffold_1_prodigal-single_27"
     CDS             6406..6855
                     /product="hypothetical protein"
                     /codon_start=1
                     /transl_table=11
                     /translation="MKIDDVRRLIDNVAESMKGRWDFYRHAAYLKKKGWTEEEFQKYE
                     DPDRNIRATRIKDYYHGYPYFCVFESSRGDPWTRYNTWLDAYQAMEEWCKENCDSKWR
                     TDIHRVFRAVSTNNEWELNDLGGGDALFFAFKDVNDAFMFKLKWGGE*"
     gene            6852..7109
                     /locus_tag="PH2015_20_sub10_scaffold_1_prodigal-single_28"
     CDS             6852..7109
                     /product="hypothetical protein"
                     /codon_start=1
                     /transl_table=11
                     /translation="MTVTYKDHEVGGLTLKLPVLHKVVYAKTVDRVQAQWQISYKDYI
                     VNQWLEENCKHGYYHSPGYLMEKFIEFECSEEAFMFALKFS*"
     gene            7106..7306
                     /locus_tag="PH2015_20_sub10_scaffold_1_prodigal-single_29"
     CDS             7106..7306
                     /product="hypothetical protein"
                     /codon_start=1
                     /transl_table=11
                     /translation="MIKKQYRRGQRGYFDNFIMAHHGNDIIEEKLKEYNAMLGKSKNK
                     HYKMNVKWYDHELYTIFVLRYS*"
     gene            7306..7548
                     /locus_tag="PH2015_20_sub10_scaffold_1_prodigal-single_30"
     CDS             7306..7548
                     /product="hypothetical protein"
                     /codon_start=1
                     /transl_table=11
                     /translation="MFIHTYELMKSWSGATPWLVAAFESPRQNRSEITRWCYQTFGTP
                     GMNTLTKQTRWKDSIQYGEVYFISKEDLMMFVLRWS*"
     gene            7545..7796
                     /locus_tag="PH2015_20_sub10_scaffold_1_prodigal-single_31"
     CDS             7545..7796
                     /product="hypothetical protein"
                     /codon_start=1
                     /transl_table=11
                     /translation="MIVKEYYQNINVHKPRNYFENWYADVWQRRIGARRAPPGILERV
                     LDEELEQVGATYTNTDRGYKFRVYFDDDHDYIMFKLRWA*"
     gene            7793..7993
                     /locus_tag="PH2015_20_sub10_scaffold_1_prodigal-single_32"
     CDS             7793..7993
                     /product="hypothetical protein"
                     /codon_start=1
                     /transl_table=11
                     /translation="MTVTLPYDPVWAALAWAKEHCPSYITNEVENTTRLSLSGWVNDS
                     SIVYYFGDEKDAFMFKLKWSGQ*"
     gene            7990..8250
                     /locus_tag="PH2015_20_sub10_scaffold_1_prodigal-single_33"
     CDS             7990..8250
                     /product="hypothetical protein"
                     /codon_start=1
                     /transl_table=11
                     /translation="MKEIFPPESWPSIRENKLKRYEYYGMLRNLKSDFLKATQDPKPA
                     HADFSNYVEERTGIRMHFQGSMISEHYTVVDEEKFFLFKLKQ*"
     gene            8250..8468
                     /locus_tag="PH2015_20_sub10_scaffold_1_prodigal-single_34"
     CDS             8250..8468
                     /product="hypothetical protein"
                     /codon_start=1
                     /transl_table=11
                     /translation="MEYTIITNGADCYPWTEFFVLWPRTTITGKRIFWEKAFKRRVWV
                     VWGTGFHMEPEVEYATLFEIIGDDYNEN*"
     gene            8449..8637
                     /locus_tag="PH2015_20_sub10_scaffold_1_prodigal-single_35"
     CDS             8449..8637
                     /product="hypothetical protein"
                     /codon_start=1
                     /transl_table=11
                     /translation="MTTMKIKGHGPAVAAATWLKSKGWHYTIKLCNNNPFSAVYNISI
                     SNKEQALIFKLTFGAEIV*"
     gene            8654..9397
                     /locus_tag="PH2015_20_sub10_scaffold_1_prodigal-single_36"
     CDS             8654..9397
                     /product="D-alanyl-D-alanine carboxypeptidase n=1 Tax
                     =Serratia marcescens FGI94 RepID=L0MFN5_SERMA"
                     /codon_start=1
                     /transl_table=11
                     /translation="MYLLFANSVYATTSYGLYDFSNVRYEHSRNTEEVRSIASITKLF
                     TAYAVVMSHVDLDEKVKVQGKSGGRFTRGAYLERSELMRAMLMSSDNLAAETLAHAHP
                     GGYEQFLKDINWHLGLNGFKETKIVDPTGLLAGNVSTVDELKEFLFMLRRINIIKYYS
                     SEKSYAIKYQPPKSKRTITINLRNTNPQIFTYDNIVLTKTGFTNAAGRCLAMLVEKDG
                     VLYAMITLGNKDVRQRSGVINEMFNVYAQ*"
                     /db_xref="UniRef100_L0MFN5"
                     /db_xref="smaf:D781_1268"
                     /db_xref="L0MFN5_SERMA"
     gene            9394..9585
                     /locus_tag="PH2015_20_sub10_scaffold_1_prodigal-single_37"
     CDS             9394..9585
                     /product="hypothetical protein"
                     /codon_start=1
                     /transl_table=11
                     /translation="MTEIKVNWMAGDTVSLWTEKCATIIESFGLPGVKYFTSVTEDYM
                     IFRFVDAEDALMARLIIGG*"
     gene            9657..9863
                     /locus_tag="PH2015_20_sub10_scaffold_1_prodigal-single_38"
     CDS             9657..9863
                     /product="hypothetical protein"
                     /codon_start=1
                     /transl_table=11
                     /translation="MAKVTLHKGLFKVVFTEYDRFSGQKHWDTEYYDNEDEARNRAIS
                     YNREHNNKDYVPEWYVRADYEGRV*"
     gene            9946..10137
                     /locus_tag="PH2015_20_sub10_scaffold_1_prodigal-single_39"
     CDS             9946..10137
                     /product="hypothetical protein"
                     /codon_start=1
                     /transl_table=11
                     /translation="MTVVAKMNDRVVEVVRTADTVAFSSERGWVMVCFDFEQAERKKS
                     QFKWVPASTRFEWVREFCF*"
     gene            10147..10365
                     /locus_tag="PH2015_20_sub10_scaffold_1_prodigal-single_40"
     CDS             10147..10365
                     /product="hypothetical protein"
                     /codon_start=1
                     /transl_table=11
                     /translation="MTTVAEMIEWMKTLPQDAEVECGVEERGSYESYMVYRPVDIEGS
                     CVFDYKSEADRTKYPDRAGKTFVHIEGV*"
     gene            10367..10534
                     /locus_tag="PH2015_20_sub10_scaffold_1_prodigal-single_41"
     CDS             10367..10534
                     /product="hypothetical protein"
                     /codon_start=1
                     /transl_table=11
                     /translation="MTKFVVYQVEWGSDVDGTGPERWRGMELGRFDTEAEADAFTDSY
                     NDYCEVDVEEV*"
     gene            10536..10697
                     /locus_tag="PH2015_20_sub10_scaffold_1_prodigal-single_42"
     CDS             10536..10697
                     /product="hypothetical protein"
                     /codon_start=1
                     /transl_table=11
                     /translation="MTAEVKEVVMPVCPYCKVEMRPRHFRGYYESFYMWECECEKVAG
                     AKEKSGAFT*"
     gene            10789..11019
                     /locus_tag="PH2015_20_sub10_scaffold_1_prodigal-single_43"
     CDS             10789..11019
                     /product="hypothetical protein"
                     /codon_start=1
                     /transl_table=11
                     /translation="MNPRIKELWDKAAESAAAYPSGQNNSWETQTKFIDKFAELIVLE
                     CATAIIQDSRLNDVRSAANGCVRTIKEHFGVE*"
     gene            11019..11195
                     /locus_tag="PH2015_20_sub10_scaffold_1_prodigal-single_44"
     CDS             11019..11195
                     /product="Uncharacterized protein n=1 Tax=Pseudomonas
                     aeruginosa HB13 RepID=U1FPD0_PSEAI"
                     /codon_start=1
                     /transl_table=11
                     /translation="MSHIVVALICAWIGHTIGWRTAHITVAKECERLGKFFVGKTVYE
                     CVAIRRIEEAGEEK*"
                     /db_xref="UniRef100_U1FPD0"
                     /db_xref="A0A068Z3G8_9ENTR"
                     /db_xref="yal:AT01_1333"
                     /db_xref="U1FPD0_PSEAI"
     gene            11192..11530
                     /locus_tag="PH2015_20_sub10_scaffold_1_prodigal-single_45"
     CDS             11192..11530
                     /product="hypothetical protein"
                     /codon_start=1
                     /transl_table=11
                     /translation="MKFKFFVLKAFTSWVIEKMFAKLFGLIKTFRRTLKQEPGLAFVA
                     WLMISIMLIAVGTFIGAMFLDTTHGLGWLIAIEFFVAFMFLVVNVFLVLFETFKRERL
                     ELFDIIKDTQ*"
     gene            11527..11700
                     /locus_tag="PH2015_20_sub10_scaffold_1_prodigal-single_46"
     CDS             11527..11700
                     /product="hypothetical protein"
                     /codon_start=1
                     /transl_table=11
                     /translation="MIPHTVYERSLLLEEVERGERVIIPVSIEHAEFMIKVAQGYINQ
                     VHQEMVDTLTTGK*"
     gene            11697..11879
                     /locus_tag="PH2015_20_sub10_scaffold_1_prodigal-single_47"
     CDS             11697..11879
                     /product="hypothetical protein"
                     /codon_start=1
                     /transl_table=11
                     /translation="MNMNLFKRGIDALRQPDRSPRCYELTEEERLAKVREWNNRNVWN
                     TPELTDEDELNYYNGA*"
     gene            11879..12070
                     /locus_tag="PH2015_20_sub10_scaffold_1_prodigal-single_48"
     CDS             11879..12070
                     /product="hypothetical protein"
                     /codon_start=1
                     /transl_table=11
                     /translation="MTYILMVWTVVAMAGDRHYQAKAMDWRPIGEFQSSSHTSKEMCE
                     EAARQLGLKYENYRCVRSK*"
     gene            12070..12345
                     /locus_tag="PH2015_20_sub10_scaffold_1_prodigal-single_49"
     CDS             12070..12345
                     /product="Uncharacterized protein {ECO:0000313|EMBL
                     :AGH16008.1};  TaxID=754069 species="Viruses; dsDNA
                     viruses, no RNA stage; unclassified dsDNA viruses.;"
                     source="Dunaliella viridis virus SI2.;""
                     /codon_start=1
                     /transl_table=11
                     /translation="MPADYSIIEYNSNHQIVFIRDLNMGGMSVTNDAEQVYGRVRTTF
                     GAVRVVYQDSNGDWDEIKQVAGSSPGDWNIVFEPWQGLFMDVLKRGL*"
                     /db_xref="M4Q100_9VIRU"
     gene            12347..12568
                     /locus_tag="PH2015_20_sub10_scaffold_1_prodigal-single_50"
     CDS             12347..12568
                     /product="hypothetical protein"
                     /codon_start=1
                     /transl_table=11
                     /translation="MNALPNIKLPCGGIAEFDGDFSYRCWMCMAVVGSIGQPQHCKEE
                     KIKYDLMKALGGRGWEYHEHTIEEDYGEI*"
     gene            12555..12830
                     /locus_tag="PH2015_20_sub10_scaffold_1_prodigal-single_51"
     CDS             12555..12830
                     /product="hypothetical protein"
                     /codon_start=1
                     /transl_table=11
                     /translation="MAKFKVIKLNRRYKLHKEHGCSHAIRFSSWTSEIGTVEKFLRER
                     YGSEYAFSNYGPWKTHWGKPVGNNPRPYYIGVRDEEMIFVAKLAGVI*"
     gene            12886..13089
                     /locus_tag="PH2015_20_sub10_scaffold_1_prodigal-single_52"
     CDS             12886..13089
                     /product="hypothetical protein"
                     /codon_start=1
                     /transl_table=11
                     /translation="MSRASTEMETMRRKMVEAVDKLSAEDLRAMLLRSLSMATTYEMN
                     EMANATSFKNFEEMDFELDLTDL*"
     gene            13099..13221
                     /locus_tag="PH2015_20_sub10_scaffold_1_prodigal-single_53"
     CDS             13099..13221
                     /product="hypothetical protein"
                     /codon_start=1
                     /transl_table=11
                     /translation="MQREIGFMEGYRMMRSVGADWLSSVFMAFVWVARGDKIYD*"
     gene            13283..13549
                     /locus_tag="PH2015_20_sub10_scaffold_1_prodigal-single_54"
     CDS             13283..13549
                     /product="hypothetical protein"
                     /codon_start=1
                     /transl_table=11
                     /translation="MTAVYDRLTEQERREVRMYGVTVAGMRESVESSLTFKFSGPMMV
                     AAGILSDAQEMINTEYGDIDYMRAEDARQAINRAKWIMFEYMSK*"
     gene            13559..13825
                     /locus_tag="PH2015_20_sub10_scaffold_1_prodigal-single_55"
     CDS             13559..13825
                     /product="Putative uncharacterized protein n=1 Tax
                     =Gallionella capsiferriformans (strain ES-2)
                     RepID=D9SEL0_GALCS"
                     /codon_start=1
                     /transl_table=11
                     /translation="MSKEIKIKVFADPGHAWARFPKARLVKLGIADKITAYSYQNGAN
                     AFLEEDCDLSTLITALKNQGYEIKFDESHTNKQSKIRGYSSYRV*"
                     /db_xref="UniRef100_D9SEL0"
                     /db_xref="gca:Galf_0954"
                     /db_xref="71120025"
                     /db_xref="D9SEL0_GALCS"
     gene            13767..14075
                     /locus_tag="PH2015_20_sub10_scaffold_1_prodigal-single_56"
     CDS             13767..14075
                     /product="hypothetical protein"
                     /codon_start=1
                     /transl_table=11
                     /translation="MKATLTSKVRFAAIALIEYDMGWVVYSKKEGELFRYYDTEQKAR
                     AQVTGHNKKLFLDTLRNGLDRYESRCEWAYCSWHDYEEVYKEYYAKNKGLLLSRSSWR
                     *"
     gene            14139..14306
                     /locus_tag="PH2015_20_sub10_scaffold_1_prodigal-single_57"
     CDS             14139..14306
                     /product="hypothetical protein"
                     /codon_start=1
                     /transl_table=11
                     /translation="MKLTTAISVLEKDAKFVGMNFLDFLQFIKDHPLAQTQKTMEAYR
                     VFTAEATAFFA*"
     gene            14368..14565
                     /locus_tag="PH2015_20_sub10_scaffold_1_prodigal-single_58"
     CDS             14368..14565
                     /product="hypothetical protein"
                     /codon_start=1
                     /transl_table=11
                     /translation="MGYRVMNSVDNMREKYGARAGLEGPFNYDGRVLYYDPKEGKYYD
                     PCSDFYIENDELAIIMKMSNV*"
     gene            14575..14802
                     /locus_tag="PH2015_20_sub10_scaffold_1_prodigal-single_59"
     CDS             14575..14802
                     /product="hypothetical protein"
                     /codon_start=1
                     /transl_table=11
                     /translation="MNERIKLLAYEAEDYADGIVDQGGEFHEAYTKKFAELIMKECIR
                     VPYDMWDKAELNADIAVKIEHRIRDHFGVEE*"
     gene            14799..15068
                     /locus_tag="PH2015_20_sub10_scaffold_1_prodigal-single_60"
     CDS             14799..15068
                     /product="hypothetical protein"
                     /codon_start=1
                     /transl_table=11
                     /translation="MNIQTVAENLRNTIKGKEKYLAELRKKYDQTGVSSAVAEFLEIN
                     IDELRRILQDVESCVAKDVKQSWRDNPDRSGGQFTQEEIDNANRW*"
     gene            15146..15352
                     /locus_tag="PH2015_20_sub10_scaffold_1_prodigal-single_61"
     CDS             15146..15352
                     /product="hypothetical protein"
                     /codon_start=1
                     /transl_table=11
                     /translation="MYYDQRHGGPYDRGSADSYYGRDFNPHYFVGDTHNSPKIELAQM
                     TAEEITAYTAGYRDNEANGDKKEY*"
     gene            15538..15969
                     /locus_tag="PH2015_20_sub10_scaffold_1_prodigal-single_62"
     CDS             15538..15969
                     /product="Uncharacterized protein n=1 Tax=Sinorhizobium
                     phage phiM12 RepID=S5MDC8_9CAUD"
                     /codon_start=1
                     /transl_table=11
                     /translation="MAYVSQELKAKLAPTIKALCKKHGVKASLAVHNHSTLVLNVKSG
                     KIDFIENFIKTDADKITANKMSADTIAQIRKNQSLDVNTYWAHEHYSGKAKQFLTEMI
                     SAMKGPDFFDKTDAQTDYFHCSHYIDINIGKWDKPYIVKKV*"
                     /db_xref="UniRef100_S5MDC8"
                     /db_xref="A0A0F6YPT3_9CAUD"
                     /db_xref="S5MDC8_9CAUD"
     gene            16029..16295
                     /locus_tag="PH2015_20_sub10_scaffold_1_prodigal-single_63"
     CDS             16029..16295
                     /product="hypothetical protein"
                     /codon_start=1
                     /transl_table=11
                     /translation="MRKQQIVSGMNNSQKIRFMVNGFGMYCKVSDIENFATSSHRVAV
                     ISALQHLQCNRDLAKSMGKKEMPVGFGTRSNFQGVDIDVQVDLV*"
     gene            16292..16471
                     /locus_tag="PH2015_20_sub10_scaffold_1_prodigal-single_64"
     CDS             16292..16471
                     /product="hypothetical protein"
                     /codon_start=1
                     /transl_table=11
                     /translation="MISGLLNPIEVMQVQIDLERKGIKYYDMRQGNDCIWVSYGLVNC
                     YYIFHEGKIHDIQFD*"
     gene            16485..16760
                     /locus_tag="PH2015_20_sub10_scaffold_1_prodigal-single_65"
     CDS             16485..16760
                     /product="hypothetical protein"
                     /codon_start=1
                     /transl_table=11
                     /translation="MLTIQEINRAIMHGSFTNDELSSIIDAVKWNRSQLVRTVKRSLM
                     LGDNVNFNSVKLGRNVTGVVTKIAIKYVTVRTVNGLWKVPANMLEVV*"
     gene            16776..16952
                     /locus_tag="PH2015_20_sub10_scaffold_1_prodigal-single_66"
     CDS             16776..16952
                     /product="hypothetical protein"
                     /codon_start=1
                     /transl_table=11
                     /translation="MISKFLDYVYSKRKPIGYTVGGLNVLAGISHLINGEFGLALLWF
                     AIGMMLVMDAYEFK*"
     gene            16949..17170
                     /locus_tag="PH2015_20_sub10_scaffold_1_prodigal-single_67"
     CDS             16949..17170
                     /product="Putative uncharacterized protein n=1 Tax
                     =uncultured marine microorganism HF4000_141E02
                     RepID=B3T2C0_9ZZZZ"
                     /codon_start=1
                     /transl_table=11
                     /translation="MNEKCAELDLHGVRHGDVDRLVENFIYLNQKEIPLTIICGNSNT
                     MIQLARDVVKRIGCESIEPRFGMIVVTRI*"
                     /db_xref="UniRef100_B3T2C0"
                     /db_xref="B3T2C0_9ZZZZ"
     gene            17222..17842
                     /locus_tag="PH2015_20_sub10_scaffold_1_prodigal-single_68"
                     /gene="clpP"
     CDS             17222..17842
                     /gene="clpP"
                     /product="clpP; ATP-dependent Clp protease proteolytic
                     subunit (EC:3.4.21.92)"
                     /codon_start=1
                     /transl_table=11
                     /translation="MSLVPMVLERTGNTERAMDLYSRLMRDRIIMLEGEVEDQMANLI
                     VGQLLYLESEDAGKDITMFINSPGGSVTAGLAIYDTMQFIKPDVATYVMGQAASMGSF
                     LAQSGAAGKRFVLPESRTMIHRVSSGTRGTSGSVHVQDLQFEDAKRSFEESVRINKRL
                     TELYVRHNTAGKTYDELFQTMKFDTFLSAEEAVANGLADQVIYKRP*"
                     /db_xref="ttu:TERTU_1624"
                     /db_xref="CLPP_TERTT"
                     /db_xref="UniRef100_UPI000373D06A"
                     /db_xref="3.4.21.92"
     gene            17844..18173
                     /locus_tag="PH2015_20_sub10_scaffold_1_prodigal-single_69"
     CDS             17844..18173
                     /product="hypothetical protein"
                     /codon_start=1
                     /transl_table=11
                     /translation="MDSLISTFFWGFVCGMVIYFVLKFISLYLKSRNEILTEQLEGLT
                     KQLKEQIIHVNIEKHGSVFYLFEKDTDRFIAQGTSIDEVKEHCLARFKDKTVVADELQ
                     MEQLGFK*"
     gene            18246..18425
                     /locus_tag="PH2015_20_sub10_scaffold_1_prodigal-single_70"
     CDS             18246..18425
                     /product="hypothetical protein"
                     /codon_start=1
                     /transl_table=11
                     /translation="MSNMTWTVTCGKFRKVFEDFQSAKAEAEKESWLQDRSAEIKTNL
                     GKSKRVKVRKPYSFA*"
     gene            18434..18646
                     /locus_tag="PH2015_20_sub10_scaffold_1_prodigal-single_71"
     CDS             18434..18646
                     /product="hypothetical protein"
                     /codon_start=1
                     /transl_table=11
                     /translation="MTWSVSRIKYDLQSMTYECRHMRNDGYTQFAIKKDLMEIKFLLD
                     DLLETCPTFVGEEEWLHERLINKLSK*"
     gene            18643..19491
                     /locus_tag="PH2015_20_sub10_scaffold_1_prodigal-single_72"
     CDS             18643..19491
                     /product="Metallophosphoesterase n=1 Tax=Geobacter lovleyi
                     (strain ATCC BAA-1151 / DSM 17278 / SZ)
                     RepID=B3E8A3_GEOLS"
                     /codon_start=1
                     /transl_table=11
                     /translation="MKIKVVSDLHLEFSDVNIPNHEDCDVLILSGDIMTAEDLHDHPE
                     TSYGMYSTVNLDNLGRRQAVAQRFRDFLKRVSFQFPHVIYVAGNHEFYHGRWDASLDH
                     LRAECSKFPNVYFLERDMKIIDDVVFVGGTLWTDMNNGDPLTLHAVRDMMNDYRVIKK
                     DNEGFTRLKPVDTTVRHKKTLGYIKQIITDHKDKKCVVVGHHSPSSLSTHEQYKNETL
                     MNGAYHSKLEEFILDHPQIKLWTHGHTHHCFDYVIGETRVVCNPRGYEGHESDSGWDR
                     TKFIEI*"
                     /db_xref="UniRef100_B3E8A3"
                     /db_xref="A0A0F9NTR3_9ZZZZ"
                     /db_xref="glo:Glov_1419"
                     /db_xref="B3E8A3_GEOLS"
     gene            19500..20003
                     /locus_tag="PH2015_20_sub10_scaffold_1_prodigal-single_73"
     CDS             19500..20003
                     /product="hypothetical protein"
                     /codon_start=1
                     /transl_table=11
                     /translation="MLTLKEWMEVVDYRITEGSNYLWNCYGPDSYSLDSWDGVHDGHS
                     FSIIFDIKTQVVYEVQAHDFKNQRAYRIINPNYLEIMQSEAAYRNCNKTEAWEGVDYV
                     DLEADDDWIQKAMAIAAGENYDTRVSVPLDLDDDMLFILMKMAHERDLTFNEFVEDIL
                     RKQLGLR*"
     gene            20000..20572
                     /locus_tag="PH2015_20_sub10_scaffold_1_prodigal-single_74"
     CDS             20000..20572
                     /product="Histone acetyltransferase HPA2 and related
                     acetyltransferase n=1 Tax=Phaeospirillum molischianum DSM
                     120 RepID=H8FNU0_PHAMO"
                     /codon_start=1
                     /transl_table=11
                     /translation="MTPIEIITRKQLADHLLALDTESRHMRFGFACNDDSIREYTENI
                     PSSDYILGIKESITSNSIVAAVHLALSKDGKSAELGISTLVQSRRKGYGERLLRYTVD
                     MLRNRQITQLYSVCIPDNLPLLKLLQKLNITSITSAPGEKEARINIPMAGMDSLITEL
                     RNDRLVIIDTAMRPWANLWENMFWNKFPDN*"
                     /db_xref="UniRef100_H8FNU0"
                     /db_xref="H8FNU0_PHAMO"
                     /db_xref="dao:Desac_2736"
     gene            20604..20963
                     /locus_tag="PH2015_20_sub10_scaffold_1_prodigal-single_75"
     CDS             20604..20963
                     /product="hypothetical protein"
                     /codon_start=1
                     /transl_table=11
                     /translation="MKVKTHNPQFNRPGVWMFDQPEFFEYEGEEVQVKWLMPNQIALS
                     TGNPEFPFRVLNKSLIISIDNQAMEQKDISVKTFTVKGSKGDSYTVTVSPGKMHCTCS
                     GFQFRKSCKHVKEVDYA*"
     gene            20956..21315
                     /locus_tag="PH2015_20_sub10_scaffold_1_prodigal-single_76"
     CDS             20956..21315
                     /product="Putative uncharacterized protein n=1 Tax
                     =Janthinobacterium sp. (strain Marseille)
                     RepID=A6SWB1_JANMA"
                     /codon_start=1
                     /transl_table=11
                     /translation="MLKKIGISTLVLVAVSGCATHQQANTAVGAGAGAIVGNAVGGRN
                     GAIVGTIMGAAIGSNHPTQRGQTVYVERQVIAPNRGYQCQQYADRERNCYNLRYGDTR
                     AMCIEDARQHYQSCMYR*"
                     /db_xref="UniRef100_A6SWB1"
                     /db_xref="mms:mma_0868"
                     /db_xref="A6SWB1_JANMA"
     gene            21370..22041
                     /locus_tag="PH2015_20_sub10_scaffold_1_prodigal-single_77"
     CDS             21370..22041
                     /product="hypothetical protein"
                     /codon_start=1
                     /transl_table=11
                     /translation="MSYSTSKKVTFPISLAWEAISAADRVNEGKYINQNTFPYPQGYK
                     FNKDLATSFCENPGAITDEDKALGKKLSEHFSGLLFKTLSGPIANGFMATIANIVGME
                     NVGKYEIACMSCLVQTYRRDLEREVKQEKKQAFVSTSTFIGSEASKHELEVEIIDTFY
                     SKNYNIFINTATDGVNIIKFSTAHGADIFPAGTKIKIKGSVKRHDIDNRTGVKETWLT
                     RVKRV*"
     gene            22044..22268
                     /locus_tag="PH2015_20_sub10_scaffold_1_prodigal-single_78"
     CDS             22044..22268
                     /product="hypothetical protein"
                     /codon_start=1
                     /transl_table=11
                     /translation="MITGSIWFAGNECIGIVQIVQEHERDEYRQTGQANFKYYIGVGQ
                     GQNEHDDARHIADYGIPFDREAGNVLFKVV*"
     gene            22268..22393
                     /locus_tag="PH2015_20_sub10_scaffold_1_prodigal-single_79"
     CDS             22268..22393
                     /product="hypothetical protein"
                     /codon_start=1
                     /transl_table=11
                     /translation="MIKLITNREGSINFPWEEGLLEWLQENYPYSGYYIREIEYA*"
     gene            22386..22967
                     /locus_tag="PH2015_20_sub10_scaffold_1_prodigal-single_80"
     CDS             22386..22967
                     /product="Uncharacterized protein n=1 Tax=Puniceispirillum
                     phage HMO-2011 RepID=S4S2L7_9CAUD"
                     /codon_start=1
                     /transl_table=11
                     /translation="MPNWNLNILTLIHTDRNMISRAVKAAQKDALLNEFVPCPHTLSD
                     TTEGSFGDKLEQARLDALRENNLKTYGYSSWYDFAIVEWGTKWDISNVGSDYKIEKVT
                     DGYSVTLSFDTAWSPPINFYDKLVELDFKVDAMYYEPGVNFCGQYFDGQDETYELCDL
                     TSEEAREKLPAELDEAFGISEQIAEYEAERNDE*"
                     /db_xref="UniRef100_S4S2L7"
                     /db_xref="S4S2L7_9CAUD"
     gene            22942..23151
                     /locus_tag="PH2015_20_sub10_scaffold_1_prodigal-single_81"
     CDS             22942..23151
                     /product="hypothetical protein"
                     /codon_start=1
                     /transl_table=11
                     /translation="MKQNEMTNKKVELDLDIVDRLALVSLNDHRNYLIEALEGGIEFL
                     HPDDQQRNARLIGAFTEVIKYYGGK*"
     gene            23152..23433
                     /locus_tag="PH2015_20_sub10_scaffold_1_prodigal-single_82"
     CDS             23152..23433
                     /product="hypothetical protein"
                     /codon_start=1
                     /transl_table=11
                     /translation="MNNQIKKLAEQAGGEFWQRLENDVVNPRAYITFDPPKSLEKFVE
                     SIVQECINVLHDNELWSRDVSHVLKEHFGVEEPPVNDVDRILQTVRTRS*"
     gene            23437..23664
                     /locus_tag="PH2015_20_sub10_scaffold_1_prodigal-single_83"
     CDS             23437..23664
                     /product="hypothetical protein"
                     /codon_start=1
                     /transl_table=11
                     /translation="MKERIKLLAEQAGYPDHMTYGQDLVLERFAELIVREMCQVMKAE
                     GEQFSLDQNFDAVKGVGRCMRRVKEHFGVEL*"
     gene            23661..23855
                     /locus_tag="PH2015_20_sub10_scaffold_1_prodigal-single_84"
     CDS             23661..23855
                     /product="hypothetical protein"
                     /codon_start=1
                     /transl_table=11
                     /translation="MRTPFVFSADEIKTWSVQQCGNNGLWTQARPMSWPGINLKRRLS
                     AAWMVFTGRADALIWLGDEQ*"
     gene            23852..23980
                     /locus_tag="PH2015_20_sub10_scaffold_1_prodigal-single_85"
     CDS             23852..23980
                     /product="hypothetical protein"
                     /codon_start=1
                     /transl_table=11
                     /translation="MKSFLIVIGTITVVLGILGSLGFGNFVFMYSQDKITCVKEPV*"
     gene            24021..24179
                     /locus_tag="PH2015_20_sub10_scaffold_1_prodigal-single_86"
     CDS             24021..24179
                     /product="hypothetical protein"
                     /codon_start=1
                     /transl_table=11
                     /translation="MDKYKQITKLAEAAALIQEVINSGDCPFTFELEEVNVTIADLAD
                     QIDDQIEG*"
     gene            24193..24591
                     /locus_tag="PH2015_20_sub10_scaffold_1_prodigal-single_87"
     CDS             24193..24591
                     /product="hypothetical protein"
                     /codon_start=1
                     /transl_table=11
                     /translation="MKIGTSLGKCVRSILAGEVKEDDVLFIVSNTMCPDLERLMGVIE
                     QYYYDFADSRRRPEYDMSAYDLEDAKAIAQRLFETGKLHQPRCSTNRSSGNHHALQDT
                     WYDIMPSPVTDNESVREAWNHYTMIKQLAS*"
     gene            24588..24800
                     /locus_tag="PH2015_20_sub10_scaffold_1_prodigal-single_88"
     CDS             24588..24800
                     /product="hypothetical protein"
                     /codon_start=1
                     /transl_table=11
                     /translation="MKRKYPRSVRAAKRRGWTVVEPTKFNNVSYLGLMIWTDRNASGK
                     YVSSFEPTRFAFEQVADAAYFTLKWS*"
     gene            24797..25033
                     /locus_tag="PH2015_20_sub10_scaffold_1_prodigal-single_89"
     CDS             24797..25033
                     /product="hypothetical protein"
                     /codon_start=1
                     /transl_table=11
                     /translation="MRIDITQYWKKLANWYWDTLDGKTVHESGMSIWEMLERDYGAIK
                     VYHGAHGGKLGMKNSMIVKFPDEQSYMMFVLRWS*"
     gene            25030..25242
                     /locus_tag="PH2015_20_sub10_scaffold_1_prodigal-single_90"
     CDS             25030..25242
                     /product="hypothetical protein"
                     /codon_start=1
                     /transl_table=11
                     /translation="MNIQVEHWPYHRSCRGDVYRVKTMPEFHAILKWMWENDVDYLHE
                     FTSPQGYGFSVRTEGPGYLMFKLKWS*"
     gene            25239..25451
                     /locus_tag="PH2015_20_sub10_scaffold_1_prodigal-single_91"
     CDS             25239..25451
                     /product="hypothetical protein"
                     /codon_start=1
                     /transl_table=11
                     /translation="MTAKYSTSRDLSHKVTVPHSGGWVWGEDQRFEWCKENCSDDYRG
                     AMFRRDQTVWHFKSKEDALIFSLRWS*"
     gene            25451..25711
                     /locus_tag="PH2015_20_sub10_scaffold_1_prodigal-single_92"
     CDS             25451..25711
                     /product="hypothetical protein"
                     /codon_start=1
                     /transl_table=11
                     /translation="MGLEEKLMTKMSRELAKHMDFDIMSSLLVDSCGWTRVFLDYMVY
                     DPNTGEIMSWANANCAGRFMNFAEDFIFENANDALMFKLKWS*"
     gene            25708..25959
                     /locus_tag="PH2015_20_sub10_scaffold_1_prodigal-single_93"
     CDS             25708..25959
                     /product="hypothetical protein"
                     /codon_start=1
                     /transl_table=11
                     /translation="MKRYLGHLWETMEDWYPVVIRCRGNFMDDHIFRAIWLNEHCPDG
                     SSDYDAWCHPDDQLTDATHRTVYFFRDQEVAVMFALRWS*"
     gene            25959..26198
                     /locus_tag="PH2015_20_sub10_scaffold_1_prodigal-single_94"
     CDS             25959..26198
                     /product="hypothetical protein"
                     /codon_start=1
                     /transl_table=11
                     /translation="MDLELVRQLMVSWAVKEGVKTTCAPEARFVTGNYKSDTMLHHFE
                     VASGLEIELTDDFANVEEYKIVDKEKFMMFMLRWS*"
     gene            26198..26452
                     /locus_tag="PH2015_20_sub10_scaffold_1_prodigal-single_95"
     CDS             26198..26452
                     /product="hypothetical protein"
                     /codon_start=1
                     /transl_table=11
                     /translation="MTIVYHWTFHNGKTPVNPGSQWNVVLPRSWTCWVYPEDNNEFES
                     WMATNCPTAECIHRFNSGNPMYTVSITDDRECMLFKLKYQ*"
     gene            26449..26904
                     /locus_tag="PH2015_20_sub10_scaffold_1_prodigal-single_96"
     CDS             26449..26904
                     /product="hypothetical protein"
                     /codon_start=1
                     /transl_table=11
                     /translation="MNYQSMSTKELVHYLDLYSEDPVVRRLVHLMQEESLVQELVDAG
                     MDPVTRTFEHEWQSMSPGDYIEHIRRDMEYYIDERDEFEREVEDLKREVNRLSTISLV
                     KFIGDVSDKLNVANSEMNRQRRIAENERKLREEAEQKFEFWEKLNHGIK*"
     gene            26901..27128
                     /locus_tag="PH2015_20_sub10_scaffold_1_prodigal-single_97"
     CDS             26901..27128
                     /product="hypothetical protein"
                     /codon_start=1
                     /transl_table=11
                     /translation="MIDTCTHRVKIHLKTRDIWDLESRLIEVYEIRSWLDELTEWQPD
                     MYELRFHSSGSQCVAWFADERYAMLCALKYS*"
     gene            27125..27736
                     /locus_tag="PH2015_20_sub10_scaffold_1_prodigal-single_98"
                     /gene="tilS"
     CDS             27125..27736
                     /gene="tilS"
                     /product="tilS; tRNA(Ile)-lysidine synthetase (EC:6.3.4.-)"
                     /codon_start=1
                     /transl_table=11
                     /translation="MIKLLGKLPLKPVIALSGGVDSMAVADFVSRSRSVSCAFFHHGT
                     GVSDMAQKFVREYCQQRGWPLYEGHIVNERPSDVSPEEHWRNERYRWLDGLLLDIVAA
                     HHLDDCIETYLWSTMHGTAKVIPYRRNRVIRPFLLTKKAELVDWAEKNGVPWVEDYTN
                     GDTKYMRNYVRHNIVPHALTVNPGLAKVVAKKVEEFNLDVDTI*"
                     /db_xref="ova:OBV_36950"
                     /db_xref="UniRef100_V6SFP0"
                     /db_xref="A0A0F9MXM6_9ZZZZ"
                     /db_xref="V6SFP0_9FLAO"
                     /db_xref="6.3.4.-"
     gene            27880..27956
                     /locus_tag="PH2015_20_sub10_scaffold_1_prodigal-single_trn
                     a_1"
     tRNA            27880..27956
                     /product="Met"
     gene            27963..28047
                     /locus_tag="PH2015_20_sub10_scaffold_1_prodigal-single_trn
                     a_2"
     tRNA            27963..28047
                     /product="Leu"
     gene            28055..28129
                     /locus_tag="PH2015_20_sub10_scaffold_1_prodigal-single_trn
                     a_3"
     tRNA            28055..28129
                     /product="Arg"
     gene            28179..28252
                     /locus_tag="PH2015_20_sub10_scaffold_1_prodigal-single_trn
                     a_4"
     tRNA            28179..28252
                     /product="Thr"
     gene            28443..28586
                     /locus_tag="PH2015_20_sub10_scaffold_1_prodigal-single_99"
     CDS             28443..28586
                     /product="hypothetical protein"
                     /codon_start=1
                     /transl_table=11
                     /translation="MQTIVNHKHFNSAKQMGFQPSANWSAIEISYDRTPEQSRVREGA
                     GYA*"
     gene            28659..28823
                     /locus_tag="PH2015_20_sub10_scaffold_1_prodigal-single_100"
     CDS             28659..28823
                     /product="hypothetical protein"
                     /codon_start=1
                     /transl_table=11
                     /translation="MTETDSKKLKEAEWIRQHTLTQDQTKQLILNKFKRAEAMYSASK
                     QREMFVQKHR*"
     gene            29165..29239
                     /locus_tag="PH2015_20_sub10_scaffold_1_prodigal-single_trn
                     a_5"
     tRNA            29165..29239
                     /product="Ile"
     gene            29245..29319
                     /locus_tag="PH2015_20_sub10_scaffold_1_prodigal-single_trn
                     a_6"
     tRNA            29245..29319
                     /product="Glu"
     gene            29325..29399
                     /locus_tag="PH2015_20_sub10_scaffold_1_prodigal-single_trn
                     a_7"
     tRNA            29325..29399
                     /product="Asp"
     gene            29409..29486
                     /locus_tag="PH2015_20_sub10_scaffold_1_prodigal-single_trn
                     a_8"
     tRNA            29409..29486
                     /product="Gln"
     gene            29578..29653
                     /locus_tag="PH2015_20_sub10_scaffold_1_prodigal-single_trn
                     a_9"
     tRNA            29578..29653
                     /product="Asn"
     gene            29660..29733
                     /locus_tag="PH2015_20_sub10_scaffold_1_prodigal-single_trn
                     a_10"
     tRNA            29660..29733
                     /product="Trp"
     gene            29818..29892
                     /locus_tag="PH2015_20_sub10_scaffold_1_prodigal-single_trn
                     a_11"
     tRNA            29818..29892
                     /product="Ala"
     gene            30119..30193
                     /locus_tag="PH2015_20_sub10_scaffold_1_prodigal-single_trn
                     a_12"
     tRNA            30119..30193
                     /product="Pseudo"
     gene            30691..31125
                     /locus_tag="PH2015_20_sub10_scaffold_1_prodigal-single_101"
     CDS             30691..31125
                     /product="H-N-H endonuclease F-TflIV n=1 Tax
                     =Nocardioidaceae bacterium Broad-1 RepID=E9UV39_9ACTO"
                     /codon_start=1
                     /transl_table=11
                     /translation="MKQCPKCNTEHNKPGTFCSRTCANSRDFSEESKAKKRLALKGKP
                     ARRVDVDTWKKNISEAHLKRFAERTFEECGWDSKRARVIKEQDYKCIKCGLAEWLGSP
                     LIFEIDHKDGDNTNDARENLEAMCPNCHSTTDTWRGRNKVKA*"
                     /db_xref="UniRef100_E9UV39"
                     /db_xref="A0A0F9LBM7_9ZZZZ"
                     /db_xref="mrh:MycrhN_3452"
                     /db_xref="E9UV39_9ACTO"
     gene            31776..31849
                     /locus_tag="PH2015_20_sub10_scaffold_1_prodigal-single_trn
                     a_13"
     tRNA            31776..31849
                     /product="Gly"
     gene            31856..32041
                     /locus_tag="PH2015_20_sub10_scaffold_1_prodigal-single_102"
     CDS             31856..32041
                     /product="hypothetical protein"
                     /codon_start=1
                     /transl_table=11
                     /translation="MIIQSIHSAWDMVYNQYRNTVYKTLEDPVTRKQYVEIVQYLYNK
                     EGRVEESAKGRNVDKQA*"
     gene            32043..32132
                     /locus_tag="PH2015_20_sub10_scaffold_1_prodigal-single_trn
                     a_14"
     tRNA            32043..32132
                     /product="Ser"
     gene            32137..32211
                     /locus_tag="PH2015_20_sub10_scaffold_1_prodigal-single_trn
                     a_15"
     tRNA            32137..32211
                     /product="Arg"
     gene            32216..32291
                     /locus_tag="PH2015_20_sub10_scaffold_1_prodigal-single_trn
                     a_16"
     tRNA            32216..32291
                     /product="Met"
     gene            32294..32366
                     /locus_tag="PH2015_20_sub10_scaffold_1_prodigal-single_trn
                     a_17"
     tRNA            32294..32366
                     /product="His"
     gene            32452..32525
                     /locus_tag="PH2015_20_sub10_scaffold_1_prodigal-single_trn
                     a_18"
     tRNA            32452..32525
                     /product="Thr"
     gene            32610..33248
                     /locus_tag="PH2015_20_sub10_scaffold_1_prodigal-single_103"
     CDS             32610..33248
                     /product="hypothetical protein"
                     /codon_start=1
                     /transl_table=11
                     /translation="MELAYNSREEMVKAIIKSQHSQRNWDLSRQIPEDDIKILEAAVT
                     QCPSKQNFAFYKTTFITNRSVIEKIHEKSTGLGYVDAETQQRVECTNPQTLANLLVVF
                     EEITPSAYFDKHHALRNNNSKSVFERDRDTAVGIAVGYMNVVATMLGYETGCCACYDQ
                     EAIQEILGSENKPVLLMGVGYKDPNRQRREHHTLGVKIPRRPKEEIKVDYIV*"
     gene            complement(33313..33552)
                     /locus_tag="PH2015_20_sub10_scaffold_1_prodigal-single_104"
     CDS             complement(33313..33552)
                     /product="hypothetical protein"
                     /codon_start=1
                     /transl_table=11
                     /translation="MSKELMRKYIDIINEAWDTETKVSPSERGKYKGKTIEELRKSYN
                     ALKDSGPHHKNSPEFERMRELAFAIRAKTGWGGVD*"
     gene            33665..34597
                     /locus_tag="PH2015_20_sub10_scaffold_1_prodigal-single_105"
     CDS             33665..34597
                     /product="Uncharacterized protein n=1 Tax=Vibrio
                     coralliilyticus ATCC BAA-450 RepID=C9NZ13_9VIBR"
                     /codon_start=1
                     /transl_table=11
                     /translation="MMKQPIKIIPKQPVINIYWKLTDFCNFKCNYCPSFLHSGKYANG
                     KLPGFPIYSDIIIFMDKLKALSASGTHINLQFGGGEPTLHPNFLDIIKYMRTENVHLG
                     VTTNGSRSDEWWEEALPFLDNVTISLHPEFTKIEKINSISKYIVESNTAIMFNLSCDP
                     ARWDTVLELYDNMDDYLKPMVSAKVLNYLETTKENYSYTDEQTAWIRSHGGSMPSSRG
                     FINSVVYFDDGSSENLALGKMTINNWNEFKNWKCKVASQSLMIDYTGTVFAGICMVKS
                     LGHITEFELDYSDIVCPFKYCACPTDIRSEKYKI*"
                     /db_xref="UniRef100_C9NZ13"
                     /db_xref="A0A084TC48_9VIBR"
                     /db_xref="vfu:vfu_B00742"
                     /db_xref="C9NZ13_9VIBR"
     gene            34602..34678
                     /locus_tag="PH2015_20_sub10_scaffold_1_prodigal-single_trn
                     a_19"
     tRNA            34602..34678
                     /product="Arg"
     gene            complement(34682..35245)
                     /locus_tag="PH2015_20_sub10_scaffold_1_prodigal-single_106"
     CDS             complement(34682..35245)
                     /product="Uncharacterized protein {ECO:0000313|EMBL
                     :KJZ06712.1};  TaxID=43658 species="Bacteria;
                     Proteobacteria; Gammaproteobacteria; Alteromonadales;
                     Pseudoalteromonadaceae; Pseudoalteromonas.;"
                     source="Pseudoalteromonas rubra.;""
                     /codon_start=1
                     /transl_table=11
                     /translation="MGINTFMNISDFYKPVDIENLAEIQQEVLKLVPTSLLNRTTLTY
                     IEKHKEIFLGSAALSDFLKSKKMYDSVGAIAVNVTVGKGAGNYHVDSGPFKHSLNIPI
                     IGCENTWINFFKVNSDYTIVKVENQGKTHQFFRYTEDQCELIYEAETSKPYLLGVKTP
                     HRVVNNSDQTRIMILVRLFPGPWLETI*"
                     /db_xref="A0A0F4QJ77_9GAMM"
     gene            35256..35795
                     /locus_tag="PH2015_20_sub10_scaffold_1_prodigal-single_107"
     CDS             35256..35795
                     /product="hypothetical protein"
                     /codon_start=1
                     /transl_table=11
                     /translation="MQFIKLNKKFDVSSFTETSLINEYAINGKGIGFYNIDNYNKDLI
                     LSVIPERFRKDFFVREMKINYNIPPHTDSYVYATINFYVKAVDCQTNFFKKVDSSLGV
                     KMTTQTTGRTFSEDQLEHTGSFVAETGDAWLLDVSSPHSVKNLKYGQVDRIALVLQSS
                     NYTFDQVREMLQETGYIDN*"
     gene            complement(35792..36340)
                     /locus_tag="PH2015_20_sub10_scaffold_1_prodigal-single_108"
     CDS             complement(35792..36340)
                     /product="hypothetical protein"
                     /codon_start=1
                     /transl_table=11
                     /translation="MFMSDYCVHLNLNINPVIIDHSELKKNYQTPIDFKNINPDFINF
                     LKNLGIIIRYMESFYSHPFARQGIHTDCSGGDYVKINFIYGGAGSQMHWYKVKETSST
                     PPVIAKTLINTEYIPWTADMVDLVESDPLHYPSLVQAGCPHNVTTVKEDRLCITVVLS
                     DIITEERLTMAEAKLRLQKFII*"
     gene            36349..36424
                     /locus_tag="PH2015_20_sub10_scaffold_1_prodigal-single_trn
                     a_20"
     tRNA            36349..36424
                     /product="Phe"
     gene            36527..36757
                     /locus_tag="PH2015_20_sub10_scaffold_1_prodigal-single_109"
     CDS             36527..36757
                     /product="hypothetical protein"
                     /codon_start=1
                     /transl_table=11
                     /translation="MKHTLYRIVDHKTGYHRAIMVMTDMDGMWMNRFWDFGSMDVFDV
                     ARSIEIFNEIKVSIDSVSKTEFTRKFGKAFAL*"
     gene            36768..36911
                     /locus_tag="PH2015_20_sub10_scaffold_1_prodigal-single_110"
     CDS             36768..36911
                     /product="hypothetical protein"
                     /codon_start=1
                     /transl_table=11
                     /translation="MTVWIVIRNDKIDSVFLSQEQAQAHIDSIKGWNLWKIVEKDIEG
                     TLV*"
     gene            36908..37147
                     /locus_tag="PH2015_20_sub10_scaffold_1_prodigal-single_111"
     CDS             36908..37147
                     /product="hypothetical protein"
                     /codon_start=1
                     /transl_table=11
                     /translation="MNERIRELKQQATDYVDSVDTGLKLDHYQQFVDLKFAELIVQRT
                     LAIVEAHTEIFQSDQARAMVEHIKHSVKTDLGVEE*"
     gene            37144..37389
                     /locus_tag="PH2015_20_sub10_scaffold_1_prodigal-single_112"
     CDS             37144..37389
                     /product="hypothetical protein"
                     /codon_start=1
                     /transl_table=11
                     /translation="MKNRYGDKYNFEKVSENVYTIVGDLKYWRYGGREGQPEMDFTDL
                     GFVDPSGGPFIELGMRIDGRKIVNISAKEDNIYFEVE*"
     gene            37391..37741
                     /locus_tag="PH2015_20_sub10_scaffold_1_prodigal-single_113"
     CDS             37391..37741
                     /product="hypothetical protein"
                     /codon_start=1
                     /transl_table=11
                     /translation="MSLYNLVFGMNPDSDKLLALLDATREDFGRFRTVYMEDGFIVVH
                     TRCGGNNREDYFPEWVEDHPWYSHDADGDFDNTYADIYFKVPDDEKLLLALRGLEAGA
                     NPEKQWEELFSLIK*"
     gene            37738..37905
                     /locus_tag="PH2015_20_sub10_scaffold_1_prodigal-single_114"
     CDS             37738..37905
                     /product="hypothetical protein"
                     /codon_start=1
                     /transl_table=11
                     /translation="MTLEELIKVKESLEELTADVETFNWGPSWEFANQRKAEALRIVK
                     RAIKEKKNAMD*"
     gene            37892..38383
                     /locus_tag="PH2015_20_sub10_scaffold_1_prodigal-single_115"
     CDS             37892..38383
                     /product="hypothetical protein"
                     /codon_start=1
                     /transl_table=11
                     /translation="MPWIENVSLGDIPKGRHHNAGENSMLIQIVDPAMEFPEPMHKFK
                     ETHQFEFLDLEQGDAYGEEFKVSDAQAEQLVKLLQHALDKRMNVVVHCVAGVCRSGAV
                     CEVGVMMGFDDCEGFRSPNLMVKHKMMKYLGWTYDENEPHTINGVTTDWGFVLPKERE
                     GDV*"
     gene            38376..38591
                     /locus_tag="PH2015_20_sub10_scaffold_1_prodigal-single_116"
     CDS             38376..38591
                     /product="Uncharacterized protein {ECO:0000313|EMBL
                     :AKD25998.1};  TaxID=576611 species="Bacteria;
                     Proteobacteria; Betaproteobacteria; Burkholderiales;
                     Burkholderiaceae; Polynucleobacter.;"
                     source="Polynucleobacter necessarius subsp.
                     asymbioticus.;""
                     /codon_start=1
                     /transl_table=11
                     /translation="MFKIKEKEFADLNTAMDYAKSLNEFVTIKSDDFEVCGKFGVDSI
                     RDGLCPDGVKYDWNKASRIGRVKKERV*"
                     /db_xref="A0A0E3V229_9BURK"
     gene            38588..38695
                     /locus_tag="PH2015_20_sub10_scaffold_1_prodigal-single_117"
     CDS             38588..38695
                     /product="hypothetical protein"
                     /codon_start=1
                     /transl_table=11
                     /translation="MKRVIEIRAAEGGEDSKLFVKDLAQAYTKFAGKLG*"
     gene            38765..39259
                     /locus_tag="PH2015_20_sub10_scaffold_1_prodigal-single_118"
     CDS             38765..39259
                     /product="Peptide chain release factor 1 n=1 Tax
                     =Clostridium stercorarium subsp. stercorarium (strain ATCC
                     35414 / DSM 8532 / NCIMB 11754) RepID=L7VKM7_CLOSH"
                     /codon_start=1
                     /transl_table=11
                     /translation="LYNESGGHRIQRVPPTERKGRVHTSTVTVAIVDPAVVKTTINER
                     DLKIEWYSGTGAGGQHRNKHQNSCRITHIPSGIVATAQCRTRENSYNEAMATITNKVD
                     NIARTEYNNSIASNRREQVGSGMRGDKIRTYRFQDDRVHDHITDKVSSTKRVLQGNFD
                     LLWS*"
                     /db_xref="UniRef100_L7VKM7"
                     /db_xref="A0A0F9W8I1_9ZZZZ"
                     /db_xref="csd:Clst_0180"
                     /db_xref="L7VKM7_CLOSH"
     gene            39261..39863
                     /locus_tag="PH2015_20_sub10_scaffold_1_prodigal-single_119"
     CDS             39261..39863
                     /product="Phosphoesterase n=1 Tax=Synechococcus phage
                     S-CBS4 RepID=H2BCP5_9CAUD"
                     /codon_start=1
                     /transl_table=11
                     /translation="MPSVFLVSDTHFGHTGVCRFTRNDGVTKLRPWDDANEMDEEMVR
                     RWNDRVRPNDKVYHLGDVVINRKALSIMSRLNGDKVLIRGNHDIFRDDEYRMYFRELR
                     AYHVMNGMILSHIPVHPESLSRFGTNIHGHLHANRVRKARGVDARTGEILFSEEIDPR
                     YHCVCVEQTDYTPILFEDVIKRIEAEGGTVGFKSGNGPAM*"
                     /db_xref="UniRef100_H2BCP5"
                     /db_xref="H2BCP5_9CAUD"
                     /db_xref="sai:Saci_0321"
     gene            complement(39866..40504)
                     /locus_tag="PH2015_20_sub10_scaffold_1_prodigal-single_120"
     CDS             complement(39866..40504)
                     /product="hypothetical protein"
                     /codon_start=1
                     /transl_table=11
                     /translation="MLLNISMTSFHKLASNLNIGIDCHLDEILYNIPDELSNAKNSPD
                     VFVWDVPKNKAYWQFYPYTRTRFTRNFGRRFPNISNHIAEQLNALRSSVKIEAFADQQ
                     MYQAFINHKFDYQRVQLSKIISGIDVLPHIDNGREYVINIGVRNSNTCKVFISDNQST
                     KDFWQKNLESFVMEDNDAYIINADHAHAVKSLVTEESNLDRYIISYMLTETS*"
     gene            40546..41280
                     /locus_tag="PH2015_20_sub10_scaffold_1_prodigal-single_121"
     CDS             40546..41280
                     /product="hypothetical protein"
                     /codon_start=1
                     /transl_table=11
                     /translation="MNQINITNNNSQLALSWTNIPELRKWSRMQLGEAYFPTSLSDDE
                     FMSLFEKRIQNNWNRIARNVDINKLKKIVDVGSGVSTTDLLASKYNPDAEFCLVDKAE
                     FTRHTNGLYYQDVHGHYNSWSVVEDCINSSELDRNKFNFLDPNDEWPADVDLVLSTFS
                     WCWHYPKETYWNKVMSSLKVGGYLLVDVLNLPDRDVVKEISEEFNSMPTVISRMKMDP
                     HLNTFKGHLTVKDGFYGGLYLWTRNK*"
     gene            41305..42072
                     /locus_tag="PH2015_20_sub10_scaffold_1_prodigal-single_122"
     CDS             41305..42072
                     /product="hypothetical protein"
                     /codon_start=1
                     /transl_table=11
                     /translation="MIIHEIHDLSDDRIVSLLSRGLEKITDENLLTNYHPDFYETPGN
                     LFYIIKYGRYRKGVGKYYVIEEDNKYVCSAGWNEYEFDTSIAFALTRMYIDQAYRGQY
                     LVAQHILSKTLDETNQYAKIWLTVNKYNKRLYDWFVRAEQHKRTALFNDWPEVYRKFK
                     PIGEKTIYSTTQYVVELTRNNMTDQEKLDFLTTAITTIFKKSPTSPLTPESVLLDIGL
                     DSLDVVELQMYYEEQYNVETSTDSRVSTIRDLMNLMK*"
     gene            42069..43016
                     /locus_tag="PH2015_20_sub10_scaffold_1_prodigal-single_123"
     CDS             42069..43016
                     /product="Tax
                     =RIFCSPHIGHO2_02_FULL_Bdellovibrionales_40_15_curated"
                     /codon_start=1
                     /transl_table=11
                     /translation="MNFTHNNHLTYTTGDRLYGYREDPTEKFKVDIGAVDKDHYAKSS
                     WLEEQRRTADLIYKDYGKDFTVMFSGGTDSEIVLHAFKKIGVKPRAVFIKFVGDYNLP
                     DLELAIQITNGLDIKLDIIPFDIINFYRNGMAHEFAAELQCSQMAYLSVYHHIAKLGL
                     PSVMGGEMLMKRHVNAKGSKWYYCFRENEDASAIRFSRKYHIPLVNEWFSYTPEMMGY
                     YLERPRIQDMINDKHNGKMTSVSTKNAVLNYLHPGLVKKVKTTGFEKLLGFNGETYAH
                     LATTYVKRLEPSLDGIYIEDVYKKLFGEEYASGKTQQQS*"
                     /db_xref="87655049"
     gene            42985..43611
                     /locus_tag="PH2015_20_sub10_scaffold_1_prodigal-single_124"
     CDS             42985..43611
                     /product="hypothetical protein"
                     /codon_start=1
                     /transl_table=11
                     /translation="MPVVKLNSSHKAACRGLFKTEKYMGNKINDTPEFQVFINKNDPN
                     IDPATIFNNRLYNVFCSNYLSGLSNFHAFGYEVDGEIKASISFYESTEEPAWYYTLYR
                     STGDNILLKQVLDEVIKYNEANGRFKFYTLVHKKHSKLLRRFHWNKENNERYGYFDEF
                     VVPARSKCFYGNAWELLFKRFLVPEDSVVRCNYLKQEYRTELPIGGGV*"
     gene            43611..44417
                     /locus_tag="PH2015_20_sub10_scaffold_1_prodigal-single_125"
     CDS             43611..44417
                     /product="Uncharacterized protein n=1 Tax=Bdellovibrio
                     exovorus JSS RepID=M4VE43_9DELT"
                     /codon_start=1
                     /transl_table=11
                     /translation="MDLSRISHSFWFQFVPAMLVGLTTIVLLVLGVIPVYYLWATFIM
                     WVLVCGLGIAAGYHRVFSHRTHSLPTWKENIILFFAVFAGQGSSIFWVALHRGYHHPF
                     ADQPRDAHSPVVHGKLHAFVGWYLKITERDPGVSIKYAFDLVRKRNHMWFHKNYKKIL
                     YGVPLLVAVFDWRLALTGFGLVTMIGLIQDNTVNVYGHIKGWFGYRNFDTKDNSQNNP
                     ILGYLTWGQCWHNNHHYKASAYDFGSGVSGKWWEIDPSKIFLPFLGKLRT*"
                     /db_xref="UniRef100_M4VE43"
                     /db_xref="bex:A11Q_2549"
                     /db_xref="M4VE43_9DELT"
     gene            44421..44546
                     /locus_tag="PH2015_20_sub10_scaffold_1_prodigal-single_126"
     CDS             44421..44546
                     /product="hypothetical protein"
                     /codon_start=1
                     /transl_table=11
                     /translation="MNNNEGILFFGQSVEMAGAWHINKTNEQIQNEVVLKGKCNG*"
     gene            44539..45132
                     /locus_tag="PH2015_20_sub10_scaffold_1_prodigal-single_127"
     CDS             44539..45132
                     /product="hypothetical protein"
                     /codon_start=1
                     /transl_table=11
                     /translation="MDKVFELISQGFTISWNPEEITKDFKVVVDDKNDIISLPNGQAH
                     WQYFNSGIYFSRNFNEGFPAQCLEVVNSLIEIQDQYRKKDNNSYLVDVFLKHKIRADR
                     LLLIKVDSGQSVDLHYDRTRSFSINIGLKNSNTCLTHVYSGQRVEDTFINEKNVKHTY
                     QMNDGDAYIIATCQPHSVESLTYRNESKDRYILSYCL*"
     gene            45180..45851
                     /locus_tag="PH2015_20_sub10_scaffold_1_prodigal-single_128"
     CDS             45180..45851
                     /product="hypothetical protein"
                     /codon_start=1
                     /transl_table=11
                     /translation="MKFITDNLQDWADKISAEIDRDEGQHDWFWPKSSEHEIFEQAWM
                     KFVNRNLNYFAFDSMIASVKEGNEFNKALPITLEFCRHVRTLSTVHAKSPFGRMCVWK
                     LPPGKRLLPHRDNYNYHRFITRNIFVISDNDDDSMIINIEGKPAPCKKGALWQFHPDV
                     ELHEFHNTSSDRPFFFLGFDFWDERKLVALQSLVDHEKLANDPVRMNTFGGGLGKKSK
                     YISAH*"
     gene            45853..46473
                     /locus_tag="PH2015_20_sub10_scaffold_1_prodigal-single_129"
     CDS             45853..46473
                     /product="hypothetical protein"
                     /codon_start=1
                     /transl_table=11
                     /translation="MQFEIIEDCSPYFIRYKHTGSDEVIAMCKEQKKLQVDSLAHKRK
                     FIHCRLPEPTGIEILNKVYKATELGLDRRRVSLFVTQPNHYYRPHRDGLAVPMGINYT
                     VDIVDDKCITSWYDNNAFAGRPIDNLPTNSSREIKDYNRRIEKDIITPIKSMTAKQGE
                     VILFNTDLFHDVDNENSLNERTILTLRSNQFEKINFFQARKILFGY*"
     gene            46473..47252
                     /locus_tag="PH2015_20_sub10_scaffold_1_prodigal-single_130"
     CDS             46473..47252
                     /product="glycosyltransferase, family 1"
                     /codon_start=1
                     /transl_table=11
                     /translation="MSDNWFKFNNFIEDIIVATACDKNKVSVDVGCHHGRFSWFMGRL
                     SHSVFAFDPSPNLLLKRNFWPDLEWTNPSGVENVVFINCGVGDKHQVLTYTEYDDSSW
                     NSLYHGEFKRAKELTKISEKKVVVVRLDDIINCDISLLKIDTEGGDLKVLQGASRVIK
                     QSLPVIVVEATTPSNRREIIKFLNNLDYNVWHMGWLANEPTQDENIASLNLLAIHKND
                     HRKEYVLASINEFILFSANKDYNSMAEWVKNSSASFSVSLS*"
                     /db_xref="cpel:CPEL_0314"
                     /db_xref="87340036"
     gene            complement(47189..47890)
                     /locus_tag="PH2015_20_sub10_scaffold_1_prodigal-single_131"
     CDS             complement(47189..47890)
                     /product="hypothetical protein"
                     /codon_start=1
                     /transl_table=11
                     /translation="MIPLYTEFKNLPHPPKELVNSLLDQWISKYKSLKKIKDYPNTVL
                     DLGFECTNDDYKRISTFDPINHDIAVWLRNNILTASRSYSNWVLRVLHVYSTKIKTDQ
                     RIQIYEKHLDSKYKNDSLEHNKFVLIYNITDSEGDLVYYQEEGKPIIRDDRPVFLGTA
                     TDNKQHQLPHETLVFKNCTELERYQPPPMTWYLTRIDVIHSVENANTSPRIAFQLRLT
                     EKEAEEFLTHSAIEL*"
     gene            47965..49179
                     /locus_tag="PH2015_20_sub10_scaffold_1_prodigal-single_132"
     CDS             47965..49179
                     /product="hypothetical protein"
                     /codon_start=1
                     /transl_table=11
                     /translation="VFFSDNRDFTKFGFFEVNGVKTFSKYEAWQTAQQHNIPVDDIKF
                     NFNDDQMSQYDWSVEPSASLSELYAQRARQIREKYDHVVLFYSGGIDSQVILNTFYKN
                     NIKIDEIICCGNKTYQKDSSKLNQEIFGKAIPYLDTINLKKFGTKFTYIDIGELIVNQ
                     FNDPFHFEYFMYYFNGPFPPWYMAYKSPMFKLQNQNHVDISNSGKKICYMWGYDKPNM
                     FQIDDKWCFKFTDSVSDFGVRPYFYKTMIGGPLTNFYDEPFFVTPDLPELTIKQCHVL
                     VKTLKDIKSHNDVRLGPVEEIANTGPFIEHPAGKMRISGRWLKKKELERVIYPEEDVE
                     TFGNDKVGGSVMLSLKDKWFFQSNFEGRHKLIKKYKILLREHAGYFKYNEADFPLSSI
                     SFYSKPYIIDKE*"
     gene            49204..50067
                     /locus_tag="PH2015_20_sub10_scaffold_1_prodigal-single_133"
     CDS             49204..50067
                     /product="Uncharacterized protein n=1 Tax=Variovorax sp.
                     CF313 RepID=J2K2V4_9BURK"
                     /codon_start=1
                     /transl_table=11
                     /translation="MKKFLAIIAFTLMHFSAQAEIKMIVPFAVGGAFDTVARHFALYI
                     ENKTGEPVTVQNVTGAGSQIGTTRLLNSTGRTVLVNSSSFYVNIVAGTFTSDEFKIAS
                     ILADAPMFLAVPTSKNLTCEKLRTDPRPFFIGSSGKNSITSIPANFVIEKYKNYTEVP
                     YKGIGEAIIDLIGDRLDIIFLSTRLDKENPKLQVLANSSLNRYDGLISIKECLGINKG
                     STSHWVVATNKDASDDFVKHINKLGQDYNADEKTKAFFKLKDILPMAGNLTVTKKQYD
                     EELKIWYATLK*"
                     /db_xref="UniRef100_J2K2V4"
                     /db_xref="J2K2V4_9BURK"
                     /db_xref="mes:Meso_3288"
     gene            50069..50992
                     /locus_tag="PH2015_20_sub10_scaffold_1_prodigal-single_134"
     CDS             50069..50992
                     /product="Uncharacterized protein n=1 Tax=Bdellovibrio
                     exovorus JSS RepID=M4VMK2_9DELT"
                     /codon_start=1
                     /transl_table=11
                     /translation="MFNFTHNNHYKHFIDGELFGVRTSKFQQYTTDVGTVDMDYFRKS
                     NFNKERLRIAQLQYNDLGKDLVLFVSGGLDSEIMVRSYVEQGLKPLCIVIRFIGDYNS
                     ADVNEAVDLLTELEVPYKVVDFDVKEFYFSGRAAELAKEIQCELLPFLVFFEVSRKLN
                     VPTVLGGELLLEKYRGVNNSPKWVLRNLETYEAAHVRFSKKYNIPFIIEWFSYTPEIM
                     LYYIENPGIKNLVVDNTPYWSITPIKNMVLRSIVPGLRKKSKGTGFENLKALLHESKE
                     TLGLLMPENIGDTHPYLTYNEVLNKLRGTQC*"
                     /db_xref="UniRef100_M4VMK2"
                     /db_xref="bex:A11Q_94"
                     /db_xref="87655049"
                     /db_xref="M4VMK2_9DELT"
     gene            50986..51471
                     /locus_tag="PH2015_20_sub10_scaffold_1_prodigal-single_135"
     CDS             50986..51471
                     /product="hypothetical protein"
                     /codon_start=1
                     /transl_table=11
                     /translation="MLKKLTAKDLESVKQLLPPSKIYEFNETYLSDLKFWYAFGYYDN
                     DQLKGITCAYFSGDLPEWELLTQYCDDADDLEKMINEVCKKFEKNGLFKFSWIDLDYS
                     MDFMKNFIPSRYYSFKEYETEAWQKPKYRKHAGTLYDSGWYPVKSAVYYSILKTKDRE
                     F*"
     gene            51471..51833
                     /locus_tag="PH2015_20_sub10_scaffold_1_prodigal-single_136"
     CDS             51471..51833
                     /product="hypothetical protein n=1 Tax=Nocardia sp.
                     BMG111209 RepID=UPI000381613D"
                     /codon_start=1
                     /transl_table=11
                     /translation="MSYWGYHLILDCGGCDLAMMSDYNNVDTWIRKLVKDIDMQPIGE
                     PRIEYTAAEFPDKAGFTVVQVIVTSSIVAHFVDGLGQIYLDVFSCKEFSHTVVEQSIK
                     EHFKSNAVRKYFLTRQAD*"
                     /db_xref="UniRef100_UPI000381613D"
                     /db_xref="A0A0F9JMW8_9ZZZZ"
                     /db_xref="dal:Dalk_1417"
                     /db_xref="UPI000381613D"
     gene            51847..53385
                     /locus_tag="PH2015_20_sub10_scaffold_1_prodigal-single_137"
     CDS             51847..53385
                     /product="Uncharacterized protein {ECO:0000313|EMBL
                     :KIG19555.1};  TaxID=215803 species="Bacteria;
                     Proteobacteria; Deltaproteobacteria; Myxococcales;
                     Enhygromyxa.;" source="Enhygromyxa salina.;""
                     /codon_start=1
                     /transl_table=11
                     /translation="MNVIFWNSLNGGQDLLSRYVGPYKVNHWIKKHGYTGQVIDFLQY
                     LTEDEIVLATKKFITAETLVVGVSTTFLTYNTDGKGKLTFQWKDGTYNAFPENILKAA
                     RRLKKEYPRIKFVLGGYASDHVYGGTTFDAVVMSYTEASEDIFLEYLNHLTKGTEPPL
                     SKMITQYSHIPPGVPVASRIHYYEARNKVYSIEHDDFRFSKQDAVLFGETLPLDISRG
                     CIFACRFCNYPHLGKGKLDYTRGMEYIKEELISNYELFGVTRYMILDDTFNDTVTKME
                     AFLAMTETLPFKIEYSAYLRADLIERFPNMAYMLQESGLWGAFHGLESLHPYASNLVG
                     KAWSGKRAKDFIPKLYHDMWGKKIPQLLSFICGLPKETPEDIMNTLKWHKENNLHSLF
                     YAPLGLNNPKKSNRYSINSEFEKNADKYGFTFNDDTWHTNGWVNETWTSESSREFLVP
                     IYQYLNEHNLRKASPWIVGNMQLLGYDKEYLFNTPVQNLDTPDYRNRLNNKYKEYYNL
                     LMSL*"
                     /db_xref="A0A0C2DDM5_9DELT"
     gene            complement(53443..54558)
                     /locus_tag="PH2015_20_sub10_scaffold_1_prodigal-single_138"
     CDS             complement(53443..54558)
                     /product="Tax
                     =RIFCSPHIGHO2_02_FULL_Bdellovibrionales_40_15_curated"
                     /codon_start=1
                     /transl_table=11
                     /translation="MKSLYYARCQTLIKQPGDDIRVWGGINNLIGKNVGLVDRAGGVT
                     MPFNFKIYPGFEMPSLQGDPFTMTYDDCCNEQAQYIINKSKQANKPITVLYSGGIDST
                     LVLISLMKNLNKNEYRERIIVALSVDSIVENPNFYYKHIRGQFNIISSDNIGSLLDGK
                     SIVVGGEHNDQLFGSDIIGNIYRETDFSDIHKPYTREFVTSWFIKKSVDPVYANNWFD
                     ILDQQIKTRAECEVITNYQFFWWYNFCFKWQNVYFRILGVLDKNKRSMITQEFINDNF
                     LHFYSSKSFQLWSMTNTDKKILENWESYKIESKKVIFDFNKDQDYFDNKVKIGSLYKL
                     FIQRDTAEAIDSDFNIIDDGALIPSDFYNKDNSFTDF*"
                     /db_xref="87653949"
     gene            complement(54555..55187)
                     /locus_tag="PH2015_20_sub10_scaffold_1_prodigal-single_139"
     CDS             complement(54555..55187)
                     /product="hypothetical protein"
                     /codon_start=1
                     /transl_table=11
                     /translation="MKEKIIVVDNNTNGVLCECTTHSIAHSVSCGFINSGVKILPSNL
                     PWRYEEFKQDLNKRDEHYQFINGNILPMNANLITEKWIKLKDLSRLRRDFHLAWETRC
                     KMYLLNRNVDYPHTAEFEGFLWRELDRCNPETNFYTQPIVEWASLTDIDVATAYQELK
                     LKAESRGLQYIRNHAIHQKFVFLLNQETTLEGIRQVLNDAVGNLINKAQI*"
     gene            complement(55184..55630)
                     /locus_tag="PH2015_20_sub10_scaffold_1_prodigal-single_140"
     CDS             complement(55184..55630)
                     /product="hypothetical protein"
                     /codon_start=1
                     /transl_table=11
                     /translation="MIKLGTVDHHGEKLVVLFKESLHDSSALPLILETYSELLRKGFA
                     QFSIPFKNTSKVVWLENNNGVILGGICFDYFQDRREAWIYLSFTAPEFRGQGINEICH
                     FHFEKICKDYGAVSIGSTVAVNNVSRLKSAKKVGLEPAYYKMFKSI*"
     gene            complement(55641..55925)
                     /locus_tag="PH2015_20_sub10_scaffold_1_prodigal-single_141"
     CDS             complement(55641..55925)
                     /product="hypothetical protein"
                     /codon_start=1
                     /transl_table=11
                     /translation="MSYTAIETKTKPQGTKWFGSVEPDTALRADAIPNSMTGFITVDK
                     VKTGNSVVRTYVFDTKANFTAYLSARSSNADEIARQNYNTANGIVTTLEQ*"
     gene            complement(55948..56604)
                     /locus_tag="PH2015_20_sub10_scaffold_1_prodigal-single_142"
     CDS             complement(55948..56604)
                     /product="hypothetical protein n=1 Tax=Maricaulis sp.
                     JL2009 RepID=UPI00039A442C"
                     /codon_start=1
                     /transl_table=11
                     /translation="MQKEKFLNQFNSMYPSAGYMLNNEEFTLPDFCKFCSIYGYSYGD
                     SKITVDGKVFNLEQGQYFGLGVRDSASVSTKDKLFIVVRLGYIVPNTLGWVEKQGRLS
                     YIDGCSDSLLVYPARMGDASLNLLYFPPGIEQTFHRHPSIRLGCVIDGSGFREDGDGN
                     NTSTTDLTPGMAFCLKEQERHRFKTDRSSLTVIAFHPDGDWGPTDHNHTMLNRTYVDK
                     *"
                     /db_xref="UniRef100_UPI00039A442C"
                     /db_xref="lfa:LFA_3272"
                     /db_xref="87653946"
                     /db_xref="UPI00039A442C"
     gene            56733..57293
                     /locus_tag="PH2015_20_sub10_scaffold_1_prodigal-single_143"
     CDS             56733..57293
                     /product="hypothetical protein"
                     /codon_start=1
                     /transl_table=11
                     /translation="MKILITGNPNYGIASSIKAKFVNHELTFYSKNYNDFNLNSADKI
                     AEFATLSLQYDVFINNVRLSQYNQVKLYDAVYTKWLTAKKQGLIINVGSTADTARDAN
                     YSYASEKAALKKASEASSYACNFKHTGIKVTYISFGWVSTPILNRDLPNVKKHTPDEI
                     ASLMQWIVEYPVASSCINEIRLEPIQ*"
     gene            57329..58081
                     /locus_tag="PH2015_20_sub10_scaffold_1_prodigal-single_144"
     CDS             57329..58081
                     /product="Uncharacterized protein n=1 Tax=Ophiostoma
                     piceae (strain UAMH 11346) RepID=S3CFG2_OPHP1"
                     /codon_start=1
                     /transl_table=11
                     /translation="MVQNKHLSKLDNNDLTILKRLLFYRKAVFFENQFLSREQITALA
                     HRLKSTPTSEIFEQDIDYSETYHYGSTWHSDCEYRNTPPAYTIFQITKLPENSFAGAT
                     EFTDMVSLYKYGTSAELKSLLKTLTATYEHVSLKRNLFNTPQGDSVIGKQVYTVSHPI
                     VLSTTCDNTTAESLFISPAHTTKINNLREEESDAILGALFKKIYFYTEYHYTHHWKEG
                     SVVIWNNRLCSHRGLKDFLPEDVRIAMRAVVY*"
                     /db_xref="UniRef100_S3CFG2"
                     /db_xref="A0A0C3RYV3_PHLGI"
                     /db_xref="abs:AZOBR_p270250"
                     /db_xref="S3CFG2_OPHP1"
     gene            complement(58085..58717)
                     /locus_tag="PH2015_20_sub10_scaffold_1_prodigal-single_145"
     CDS             complement(58085..58717)
                     /product="Uncharacterized protein n=1 Tax=Asticcacaulis sp
                     . AC460 RepID=V4PQV2_9CAUL"
                     /codon_start=1
                     /transl_table=11
                     /translation="MINYLKSNVKLSRPYQSLSIDVSQEEINNLLTYIKNPAVQHLLT
                     PNSKGRTVFAESKYIRLANGCINPEENNDANWTSLFRHLGLDPSPERREFYYNVRELI
                     VPLAAKMMAALSDYNQQQYYTHGVEINTLPSNTQIKSHIDDHRLVEETTRVHLVLETN
                     DESYMTCNGEKRHFDQGECFIFNNLMWHSVENNGVSPRTHLVVDFLTIVK*"
                     /db_xref="UniRef100_V4PQV2"
                     /db_xref="V4PQV2_9CAUL"
                     /db_xref="jag:GJA_3428"
     gene            59254..59330
                     /locus_tag="PH2015_20_sub10_scaffold_1_prodigal-single_trn
                     a_21"
     tRNA            59254..59330
                     /product="Leu"
     gene            59998..60085
                     /locus_tag="PH2015_20_sub10_scaffold_1_prodigal-single_trn
                     a_22"
     tRNA            59998..60085
                     /product="Ser"
     gene            60102..60242
                     /locus_tag="PH2015_20_sub10_scaffold_1_prodigal-single_146"
     CDS             60102..60242
                     /product="hypothetical protein"
                     /codon_start=1
                     /transl_table=11
                     /translation="MTTDEVLKKAYGNIPKDVGINFDLSWVPTPRGVKYYWIILIRKF
                     TR*"
     gene            60245..60319
                     /locus_tag="PH2015_20_sub10_scaffold_1_prodigal-single_trn
                     a_23"
     tRNA            60245..60319
                     /product="Val"
     gene            60325..60400
                     /locus_tag="PH2015_20_sub10_scaffold_1_prodigal-single_trn
                     a_24"
     tRNA            60325..60400
                     /product="Asn"
     gene            60410..60485
                     /locus_tag="PH2015_20_sub10_scaffold_1_prodigal-single_trn
                     a_25"
     tRNA            60410..60485
                     /product="Ala"
     gene            60492..60566
                     /locus_tag="PH2015_20_sub10_scaffold_1_prodigal-single_trn
                     a_26"
     tRNA            60492..60566
                     /product="Glu"
     gene            complement(60576..60833)
                     /locus_tag="PH2015_20_sub10_scaffold_1_prodigal-single_147"
     CDS             complement(60576..60833)
                     /product="hypothetical protein"
                     /codon_start=1
                     /transl_table=11
                     /translation="MSINFFAVVYQILVNIDMDIEYYSKIIQEIIDKAAEKKTFATSR
                     DELIWRYGFTIGLLCRYASEDNYLQGKLERRHERVTGKKRC*"
     gene            61594..61666
                     /locus_tag="PH2015_20_sub10_scaffold_1_prodigal-single_trn
                     a_27"
     tRNA            61594..61666
                     /product="Pseudo"
     gene            62153..62227
                     /locus_tag="PH2015_20_sub10_scaffold_1_prodigal-single_trn
                     a_28"
     tRNA            62153..62227
                     /product="Cys"
     gene            62234..62310
                     /locus_tag="PH2015_20_sub10_scaffold_1_prodigal-single_trn
                     a_29"
     tRNA            62234..62310
                     /product="Asp"
     gene            62333..62491
                     /locus_tag="PH2015_20_sub10_scaffold_1_prodigal-single_148"
     CDS             62333..62491
                     /product="hypothetical protein"
                     /codon_start=1
                     /transl_table=11
                     /translation="MAYDPRAVKVPKAIKRFVANETDPHKRGAILKSFVKVFESDLRS
                     SKRGPKEK*"
     gene            62810..63379
                     /locus_tag="PH2015_20_sub10_scaffold_1_prodigal-single_149"
     CDS             62810..63379
                     /product="Uncharacterized protein n=1 Tax=Salipiger
                     mucosus DSM 16094 RepID=S9QQ67_9RHOB"
                     /codon_start=1
                     /transl_table=11
                     /translation="MNISLRKASALQNSINDVIKGIDLKGQVTLTEFHAPVMEIDKAI
                     TVFKTNLHRRDALVKALYDIRKQVSAANNRVGVDDKLTEIAHLEKQIQNYTALAGNEV
                     REQEAVVLGKLDKIKNRKEDTRSIYGYENTVSTSVFTEEDIKSFKAYVTGAKKAKQKL
                     QDEVLELNVRTDISLSADTVQTLTAESLL*"
                     /db_xref="UniRef100_S9QQ67"
                     /db_xref="A0A0F9W889_9ZZZZ"
                     /db_xref="S9QQ67_9RHOB"
     gene            complement(63371..63640)
                     /locus_tag="PH2015_20_sub10_scaffold_1_prodigal-single_150"
     CDS             complement(63371..63640)
                     /product="hypothetical protein"
                     /codon_start=1
                     /transl_table=11
                     /translation="MCWWKQKPDVSNKVEITAINSSYIDYKIDQVDLIDKQPVNFPSI
                     VQVGIPHNIHNFEEPRYCLSLVLKKQDNTRLTMAESIEIFKQYLQ*"
     gene            63922..63997
                     /locus_tag="PH2015_20_sub10_scaffold_1_prodigal-single_trn
                     a_30"
     tRNA            63922..63997
                     /product="Met"
     gene            complement(63999..64163)
                     /locus_tag="PH2015_20_sub10_scaffold_1_prodigal-single_151"
     CDS             complement(63999..64163)
                     /product="hypothetical protein"
                     /codon_start=1
                     /transl_table=11
                     /translation="MQSYDIVTEIGLHFHVSLSVEGICYIMIKDLYSDYFDIRYFTNL
                     DDALEYIHSL*"
     gene            64454..64527
                     /locus_tag="PH2015_20_sub10_scaffold_1_prodigal-single_trn
                     a_31"
     tRNA            64454..64527
                     /product="Gly"
     gene            64550..64729
                     /locus_tag="PH2015_20_sub10_scaffold_1_prodigal-single_152"
     CDS             64550..64729
                     /product="hypothetical protein"
                     /codon_start=1
                     /transl_table=11
                     /translation="MSHGGKGSSPRPFSVSQKEYETRWDAIFRRDGLEEDTTTDSTKS
                     KSSDSQKDKQEESAN*"
     gene            64736..64812
                     /locus_tag="PH2015_20_sub10_scaffold_1_prodigal-single_trn
                     a_32"
     tRNA            64736..64812
                     /product="Pro"
     gene            64990..65625
                     /locus_tag="PH2015_20_sub10_scaffold_1_prodigal-single_153"
     CDS             64990..65625
                     /product="stearoyl-CoA 9-desaturase (EC:1.14.19.1)"
                     /codon_start=1
                     /transl_table=11
                     /translation="MYVGIGGLGISIGFHRLLTHKSFKTTKFWEYFCATWGALAFTGS
                     AIGWVGMHRDHHKYSDKQGDPHSPMVSGPKMLVAAYDYEPNKWKIRHLIFDKYHIFMH
                     KWYFGLLLLWTVFWAIVDPVLAMHVVIIPAVISVWSSTTSNYMNHRWGYKNFETSDNS
                     RNLWINALFTFGEGWHNNHHARPGNYDFGSGTSGKWWEFDPAARVIELIRR*"
                     /db_xref="tsa:AciPR4_2410"
                     /db_xref="E8UYN7_TERSS"
                     /db_xref="UniRef100_UPI0003631C9C"
                     /db_xref="1.14.19.1"
     gene            65775..66377
                     /locus_tag="PH2015_20_sub10_scaffold_1_prodigal-single_154"
     CDS             65775..66377
                     /product="stearoyl-CoA 9-desaturase (EC:1.14.19.1)"
                     /codon_start=1
                     /transl_table=11
                     /translation="MTFHRYYSHKSFTLNPVLKWTFSIIALLTGRGSILGWVYLHRLH
                     HAYSDQDKDPHSPHNLGYKLFGFGHMKQQEGEMKIFLVKELMTPAQLFIHKWYMLLLL
                     PVLAVLALVDLQLLYWIWIVPATLIQLSTSNFNYFGHKFGYRNYETKDHSRNNAWLFP
                     IILGEAWHNNHHGDAKNFSTRCKFWEIDPLAWVIKLVCTK*"
                     /db_xref="psl:Psta_0590"
                     /db_xref="D2R4C9_PIRSD"
                     /db_xref="UniRef100_D2R4C9"
                     /db_xref="1.14.19.1"
     gene            66365..67006
                     /locus_tag="PH2015_20_sub10_scaffold_1_prodigal-single_155"
     CDS             66365..67006
                     /product="hypothetical protein"
                     /codon_start=1
                     /transl_table=11
                     /translation="MYKVKKYNKLTKSELQSFWNTIELECQKDSSPAMVNMHSKNWPT
                     ENNTLRYILEVENKFNPGEYFVLFDGPQPVASGGVYFSEWTNEIAMAGIRTWAHTEHR
                     NKLLVAQYILPACKAWAVKNKCKSITLTFNEYNKNLIKVCIRTRAGESATRITGRTPK
                     RLFYNGATVVDFPLEINYTKQWLIYENLDNEFLFDWGKIKWRDKIKIVKRKLG*"
     gene            66964..67569
                     /locus_tag="PH2015_20_sub10_scaffold_1_prodigal-single_156"
     CDS             66964..67569
                     /product="hypothetical protein"
                     /codon_start=1
                     /transl_table=11
                     /translation="MAGQDKDCEKKTGLNISPERYTFQKEGYIARCKEDGKEPNESYI
                     KMYEQYKIDKLEQESDPEWRENNMEYDLRSTSWICDKVKSDDVYAQNLYAALCNNEFQ
                     RNDMMLILKDQKWSCSWRYAGGIVADMQEKGDYIDWYCSGIRNANSPLEQNEWDNLTL
                     EQQLRYKEIEAYVPESVVTDEIRSDLKKLGWLVLDDINDNF*"
     gene            67580..67780
                     /locus_tag="PH2015_20_sub10_scaffold_1_prodigal-single_157"
     CDS             67580..67780
                     /product="DNA-directed RNA polymerase subunit omega {ECO
                     :0000255|HAMAP-Rule:MF_00366}; Short=RNAP omega subunit
                     {ECO:0000255|HAMAP-Rule:MF_00366};; EC=2.7.7.6
                     {ECO:0000255|HAMAP-Rule:MF_00366};; RNA polymerase omega
                     subunit {ECO:0000255|HAMAP-Rule:MF_00366}; Transcriptase
                     subunit omega {ECO:0000255|HAMAP-Rule:MF_00366}; 
                     TaxID=543728 species="Bacteria; Proteobacteria;
                     Betaproteobacteria; Burkholderiales; Comamonadaceae;
                     Variovorax.;" source="Variovorax paradoxus (strain
                     S110).;""
                     /codon_start=1
                     /transl_table=11
                     /translation="MARITSEKAALAVENRFDLVLIASQRARELKRGSMPKITSKNGA
                     ILTALREIEEGYIGRDYLKRIR*"
                     /db_xref="RPOZ_VARPS"
                     /db_xref="UniRef100_C5CYY0"
                     /db_xref="vap:Vapar_4330"
                     /db_xref="2.7.7.6"
     gene            67825..68523
                     /locus_tag="PH2015_20_sub10_scaffold_1_prodigal-single_158"
     CDS             67825..68523
                     /product="hypothetical protein"
                     /codon_start=1
                     /transl_table=11
                     /translation="MRSLEDKEFLVSRFTDTVYVKEFLQPEEILYLVNLFDKSDAKIY
                     KNTGPVTCNSIKKDPILSVIAERLKPLIGDFKIYSASFFHVKFPHIIHNDDDKSLPLT
                     YKAITLPLKLEYSVDTKELPNLCLFDQYYLEGPSKFFNGDKEIPTYYNSQVYEYSQVQ
                     NKSTSPISQEIKLKYLSHLKSNWLDGLSLNSVYPWNPGSAIIFDALKLHCASDFRRHG
                     VVSKLGISIFTYTD*"
     gene            complement(68526..69125)
                     /locus_tag="PH2015_20_sub10_scaffold_1_prodigal-single_159"
     CDS             complement(68526..69125)
                     /product="hypothetical protein"
                     /codon_start=1
                     /transl_table=11
                     /translation="MNNAIELTWPSLGVEVSEKIVKHYDQYKHYGKKFKRIEQGKSMV
                     QDDFVVEMPGSYQLQKWPEHVNFLNDIFRGYEINRNFLPYITLQRSIDELPPHTDTFR
                     KMSVIYVVEGSADTVFYKQNDAVDLPARMFEKRELTEIQRYKFDLNKWYLINNSAIHA
                     VDNYVGKRTSLLFDLTNINVFKDYEDAAANINDSKILFL*"
     gene            complement(69131..69880)
                     /locus_tag="PH2015_20_sub10_scaffold_1_prodigal-single_160"
     CDS             complement(69131..69880)
                     /product="hypothetical protein"
                     /codon_start=1
                     /transl_table=11
                     /translation="MIILRPTTINYNMNENIIVGKKHNVKRPPRYDSAKVNQETISDE
                     LSLLTLGDFEPLDFFISTSKFNNEISKFDNDWVDYLPRSDRSNNRKGLAVTNLPGKTH
                     QDNPSQAQASYAADRKVFEQEFCEPTEVFLNCPSLHPLLNTFSPLGRTFLVKSNMGGY
                     FPPHRDHPEMPRETFRIAVFLKNCKTYQYDWIVGQDTKLQIEEGRAYYINTRRTHRTI
                     SWVDDSIHLIINVPFTTDNVSKLIANLKHGH*"
     gene            69967..70482
                     /locus_tag="PH2015_20_sub10_scaffold_1_prodigal-single_161"
     CDS             69967..70482
                     /product="Beta-hydroxylase n=1 Tax=Streptomyces sp.
                     SN-1061M RepID=D3X714_9ACTO"
                     /codon_start=1
                     /transl_table=11
                     /translation="MHKEFKPVYPKFNKLRGQLMNLASEVGNWETNLDSQIAIQTDDP
                     STDNWYAGIGNARGKDRFWEHSFCHLQPSLKGTPVDEYLQWLEVPVYRARIMLSRGKS
                     SYSVHRDFSPRLHLPLKTNTQCNFLITDPLTFFHLPADGTTTWVDTRNFHTFLNGSDE
                     YRFHLVMIVKE*"
                     /db_xref="UniRef100_D3X714"
                     /db_xref="D3X714_9ACTN"
                     /db_xref="D3X714_9ACTO"
     gene            70484..70807
                     /locus_tag="PH2015_20_sub10_scaffold_1_prodigal-single_162"
     CDS             70484..70807
                     /product="Putative iron-sulfur cluster insertion protein
                     ErpA n=1 Tax=Candidatus Kinetoplastibacterium desouzaii
                     TCC079E RepID=M1LV56_9PROT"
                     /codon_start=1
                     /transl_table=11
                     /translation="MITITGNVDNKVANILLEEGTPNISLRVFVQGGGCSGMQYGFSL
                     ETEQNEDDFVIEQQGVKYLIDAMSMQYLQGATIDYKEDFEGANFVIQNPNAQTSCGCG
                     SSFSV*"
                     /db_xref="UniRef100_M1LV56"
                     /db_xref="kde:CDSE_0032"
                     /db_xref="M1LV56_9PROT"
     gene            70804..71049
                     /locus_tag="PH2015_20_sub10_scaffold_1_prodigal-single_163"
     CDS             70804..71049
                     /product="hypothetical protein"
                     /codon_start=1
                     /transl_table=11
                     /translation="MIVNKITEAVIYEGTDGSETVYIKEFGGEQQEIPRQSPRAVSLH
                     EQLKEDQLWGQIRRAAKTNPALQHALDEAILIYTLSK*"
     gene            71102..71494
                     /locus_tag="PH2015_20_sub10_scaffold_1_prodigal-single_164"
     CDS             71102..71494
                     /product="Putative uncharacterized protein 114 n=1 Tax
                     =Deftia phage phiW-14 RepID=C9DG85_9CAUD"
                     /codon_start=1
                     /transl_table=11
                     /translation="MSMHLHHPSLSYNGKKKGRVKFASAEAKRKAEQLDKEWRELQNK
                     WGVDAEEKKRRRAMSAEPLDYKLSAPAGRETQKIASRDTGHSGAVKTKGIPQYTGTKV
                     LGIGTMHKSNAVPIFSDEEAVAISTMRR*"
                     /db_xref="UniRef100_C9DG85"
                     /db_xref="C9DG85_9CAUD"
     gene            71499..71996
                     /locus_tag="PH2015_20_sub10_scaffold_1_prodigal-single_165"
     CDS             71499..71996
                     /product="hypothetical protein"
                     /codon_start=1
                     /transl_table=11
                     /translation="MNQQLISMAFSNYYRKELFTLEEALHFLGDRNLINVGELAEFAI
                     QRKGKLKKNSRNTKGSDFEDKSDSKYVTVSHYETKLGSISSYATIGGLRNKIGTLRVM
                     VYEPLTDVNYFFKIPHRVYAPYTKGEDSIKIWFDRKGSPRVPTRSNIRYNLWDYECSQ
                     QEYVS*"
     gene            72028..72351
                     /locus_tag="PH2015_20_sub10_scaffold_1_prodigal-single_166"
     CDS             72028..72351
                     /product="4Fe-4S ferredoxin, iron-sulfur binding protein n
                     =1 Tax=Chromohalobacter salexigens (strain DSM 3043 / ATCC
                     BAA-138 / NCIMB 13768) RepID=Q1QZX6_CHRSD"
                     /codon_start=1
                     /transl_table=11
                     /translation="MTYVVTENCIKCKHTDCVAVCPVDCFYEGPNFLAINPDECIDCA
                     VCVPECPIDAIYADTDLPEDQKVFKEINAEVFKLWPRITKKKDPLPDHAEWNNKSNKR
                     DLLER*"
                     /db_xref="UniRef100_Q1QZX6"
                     /db_xref="csa:Csal_0620"
                     /db_xref="Q1QZX6_CHRSD"
     gene            72358..73026
                     /locus_tag="PH2015_20_sub10_scaffold_1_prodigal-single_167"
     CDS             72358..73026
                     /product="Uncharacterized protein n=1 Tax=Roseobacter sp.
                     AzwK-3b RepID=A6FQH6_9RHOB"
                     /codon_start=1
                     /transl_table=11
                     /translation="MEYAIYRSASEINSAMGRVYGHMSFAVIISMMVSYFVGTSPELL
                     QFFFTGIMKWIVIFAPLLAIFAITFAMEKTDRRGAQFMLYGFSALMGLSFATIFAVFT
                     MGSIVSAFMGAAILFAVMSGYGYFTKQSLDSLGKFMFVGLIAIVIASIVNIFIGSTVM
                     QTVISALAIIIFLGLTAYDTQKIREEVSYNNDGVAEVRGALTLYMDFINLFINLLQLF
                     GDRK*"
                     /db_xref="UniRef100_A6FQH6"
                     /db_xref="A0A0A0EHP8_9RHOB"
                     /db_xref="sch:Sphch_1684"
                     /db_xref="A6FQH6_9RHOB"
     gene            73023..73532
                     /locus_tag="PH2015_20_sub10_scaffold_1_prodigal-single_168"
     CDS             73023..73532
                     /product="Antioxidant, AhpC/Tsa family protein n=1 Tax
                     =Methylophaga lonarensis MPL RepID=M7NVM5_9GAMM"
                     /codon_start=1
                     /transl_table=11
                     /translation="MTLALKKGQTIDLGVIYRINPDKVHESVNIKDLFANKRVVVFMG
                     PAPFSRLDTEQALGYETCGREILAENVTEIIGIYVQDAFVMNKFQEHVHSQAGSSCVN
                     FYGDGDGFFVKANNLSHDFTFEGLSTRCGRWAMVIDNGVIEYVVVDDYSEINFTSADS
                     ILKYLKNEA*"
                     /db_xref="UniRef100_M7NVM5"
                     /db_xref="M7NVM5_9GAMM"
                     /db_xref="mec:Q7C_1096"
     gene            73522..74040
                     /locus_tag="PH2015_20_sub10_scaffold_1_prodigal-single_169"
     CDS             73522..74040
                     /product="Deoxycytidylate deaminase domain like protein n
                     =1 Tax=Ralstonia phage RSL1 RepID=B2ZXY2_9CAUD"
                     /codon_start=1
                     /transl_table=11
                     /translation="MKPKFQKLYNNIAHEVAKMSHARRRQVGAVIVKDDRVISMGYNG
                     MPAGWENNCEDKEFMSGDAGGWLDPEEIEERWPFIATSDEDGAYIGRYRLKTKPEVLH
                     AESNALAKLARSTESGLGADLFVTTAPCLDCAKLIYQSGIGRVYYSSDYRDDSGIRFL
                     KQSGVEVIKHEE*"
                     /db_xref="UniRef100_B2ZXY2"
                     /db_xref="B2ZXY2_9CAUD"
                     /db_xref="fpo:FPG3_02455"
     gene            74030..74257
                     /locus_tag="PH2015_20_sub10_scaffold_1_prodigal-single_170"
     CDS             74030..74257
                     /product="UPI00034C85E2 related cluster n=2 Tax=Vibrio
                     vulnificus RepID=UPI00034C85E2"
                     /codon_start=1
                     /transl_table=11
                     /translation="MKNKWTVDVKEDPETGDAILEFPQDLLEQAGWKEGDTLRWTDLG
                     NGSWSLTKQLPDVTIEEEEAWRDLEAKQSKA*"
                     /db_xref="UniRef100_UPI00034C85E2"
                     /db_xref="A0A087IG42_VIBVL"
                     /db_xref="UPI00034C85E2"
     gene            74259..74822
                     /locus_tag="PH2015_20_sub10_scaffold_1_prodigal-single_171"
     CDS             74259..74822
                     /product="Exonuclease n=1 Tax=Environmental Halophage
                     eHP-32 RepID=H9YSQ5_9VIRU"
                     /codon_start=1
                     /transl_table=11
                     /translation="MSDIMVDIETLATTPNSVVITIGAIRFNPFGDDRESYEGDKILM
                     DTFYRRIDPESFTWPSAHIDDNTLAWWAQQKPEVQYEAFTDDDRHPIQQVMLDFHRWC
                     GGFDTVWANGPAFDIVILEEVCKQLKRGFPWKYWQVKDTRTVYGLIEHERPNPRLHHA
                     AWDCWSQIVALQSCFRNLNITKYPERK*"
                     /db_xref="UniRef100_H9YSQ5"
                     /db_xref="yin:CH53_4215"
                     /db_xref="H9YSQ5_9VIRU"
     gene            74822..75799
                     /locus_tag="PH2015_20_sub10_scaffold_1_prodigal-single_172"
     CDS             74822..75799
                     /product="hypothetical protein"
                     /codon_start=1
                     /transl_table=11
                     /translation="METSGKDTLSWLHGLEDMLLFMQRTETADYVHQYLNLNYSNDPF
                     NVVKKLIVLAKTNLDKNDDNELFPRTINLILKAFRVISTDSSDTFLDPADWAHYAKVL
                     FPEDKLFTQLHRYFRNPNADVNIISDAFSRGQIQSKVWLTKELANIKTNYNDIMVMAA
                     WYGQVRSILDVMLTYNRMRLLDIDPVNCAISDNVFNYLELENYKVKSCCADINELTCY
                     KNGYELNLHNYSDPESKVIVEKYEPDLIINTSAEHMDDTWFNQIRFKEFENNPIVAIQ
                     SNNLFDIPEHINCVHGIDHMKKKFPMKEILFEGELQLKGYKRVMLIGRP*"
     gene            75839..76678
                     /locus_tag="PH2015_20_sub10_scaffold_1_prodigal-single_173"
     CDS             75839..76678
                     /product="hypothetical protein"
                     /codon_start=1
                     /transl_table=11
                     /translation="MEKNLDTLHWLHGLEEYFAYIGEEQARNYILFVLKLIYANNPTI
                     RTDNTGDVQEFISTVRKFAPNSTFNIFHKYFRYNGTAPVLCDAYSRGQVQSKIWLATE
                     LDKIKLNNPNVLILAGWFGQLVNYFNFEYNKIRIVDMDREACGFSDMIFNLDKLDDFK
                     VKAVNQDIYSLLVQKNGFVFPVEDFFSKKVHEEKFLPDLIINTSAEHMTEEWYNQIRF
                     KNMDSNPIVAIQSNNLFDVSEHINCVHSVDHMKKKFPMQEILFEGELQLKGYKRVMLI
                     GRP*"
                     /db_xref="sfd:USDA257_c32520"
     gene            76760..77245
                     /locus_tag="PH2015_20_sub10_scaffold_1_prodigal-single_174"
     CDS             76760..77245
                     /product="6-pyruvoyl tetrahydrobiopterin synthase n=1 Tax
                     =Acinetobacter rudis CIP 110305 RepID=S3MU29_9GAMM"
                     /codon_start=1
                     /transl_table=11
                     /translation="MAKYYSTKTYGNDRGLSCCFRQWRATHSHCSTLHGYSIGIKLIF
                     ECETLDDKNWCMDFGGLKEFKAWADYMFDHTLVIAEDDPHLATFQKLNEITGGFNDSG
                     VCDLRIVPGVGCEMFAKICYDKMAELLASGDMRYPINPTVRIKSVEVFEHAGNSATYE
                     G*"
                     /db_xref="UniRef100_S3MU29"
                     /db_xref="A0A085FMM0_9BRAD"
                     /db_xref="bmx:BMS_2613"
                     /db_xref="S3MU29_9GAMM"
     gene            77249..78421
                     /locus_tag="PH2015_20_sub10_scaffold_1_prodigal-single_175"
     CDS             77249..78421
                     /product="D-amino acid dehydrogenase 3 small subunit n=1
                     Tax=SAR86 cluster bacterium SAR86B RepID=J5KQY0_9GAMM"
                     /codon_start=1
                     /transl_table=11
                     /translation="MKKTVAVIGAGVAGITTAYYLVKAGYSVHVYDEEPHPAMKTSFA
                     NGGQVSVSNSEVWTTWGNVWKGMKWMLKKDAPLLIRPDLDLDKAIWLAKFLWHTANNS
                     YAKNTAATIRLGLEARRRYRNIVAKEDLQFDQTPSGILHFYKDDKYLDAAINAQKIYQ
                     DNNCEWTLLTEAQVLKKEPTLNRVNGIIGGAWTKDDWTGDIHKFCTALADNLKTKYGV
                     EFHFNTKIDGLLSLHHYDKIVVASGVGSVKLARSIGDSLPVYPVKGYSITINNVDPAH
                     LPKTSLLDDQAKIVTSSLGNRFRVAGTAELAGENYDIRHDRIKPLLNWVHTNFPEINT
                     HDYSSWACLRPMTPNMMPIVKQSKKYSKVYYHTGHGHLGWTLSPATALQLTKLMAD*"
                     /db_xref="UniRef100_J5KQY0"
                     /db_xref="J5KQY0_9GAMM"
                     /db_xref="rli:RLO149_c028050"
     gene            complement(78579..79199)
                     /locus_tag="PH2015_20_sub10_scaffold_1_prodigal-single_176"
     CDS             complement(78579..79199)
                     /product="hypothetical protein"
                     /codon_start=1
                     /transl_table=11
                     /translation="MSKYLAPWYKFYHWVAMLPGKISWSNKKAITEQDKQELASLLSS
                     GYYIILTGDKSHLSSIVVSLLSWIKTGTWARYSHALMNCDNITDPTDTQSFKFMEATS
                     VGVHYSTFDEIFHCDTVCLLSPKDISNEDWTKIIDALLKQKGRPYDDLFDLADSTHVS
                     CVELVLNALEAADYEFANLKDLIKQEGNLVPEMYRTCSDFTITYEK*"
     gene            complement(79196..79834)
                     /locus_tag="PH2015_20_sub10_scaffold_1_prodigal-single_177"
     CDS             complement(79196..79834)
                     /product="Putative chitinase n=1 Tax=Pseudoalteromonas
                     luteoviolacea 2ta16 RepID=V4HKH0_9GAMM"
                     /codon_start=1
                     /transl_table=11
                     /translation="MNFTFDFTAEMLAKCIKKNKNPQEWYEGLCNQLPQFGIVTPARV
                     AGFISQCQHESADFTTLTENLNYSAKGLAGVFKKYFPSEAEAKPYERKPEKIANRVYA
                     NRMGNGPESSGDGWKFRGRGLVQLTGRSNYTQCSRDLFGDDCLVDNPDLVCEPEYAIL
                     SACWFWHKNKLNDICDRGDVILLSKRINGGTLGLADRIHHWNECIELFEAGL*"
                     /db_xref="UniRef100_V4HKH0"
                     /db_xref="V4HKH0_9GAMM"
                     /db_xref="cpi:Cpin_5850"
     gene            complement(79884..80600)
                     /locus_tag="PH2015_20_sub10_scaffold_1_prodigal-single_178"
     CDS             complement(79884..80600)
                     /product="hypothetical protein"
                     /codon_start=1
                     /transl_table=11
                     /translation="MDWISLITARHTTFAWDDTVPEESVILSTLQEVYQHIPSKNLQF
                     PYQVHLLRNDDPAIRKEIMTICQRNGHLSVEEDPGNPQVLAPWLLGFSARWVGDLEVR
                     YEAESNRGKLDGFGKGKRRTNDIYGGQTRTENIEIGIFSAYIMLALANRGIQTGMCQN
                     IDHNFDRASEIFKIDNDPRSLDFRFIMGIGYGKDHRSRHNYFDPRIDRLKPIPFSPVN
                     VEKVYPRPAFEDIVKRVDLT*"
     gene            complement(80708..83086)
                     /locus_tag="PH2015_20_sub10_scaffold_1_prodigal-single_179"
     CDS             complement(80708..83086)
                     /product="Uncharacterized protein n=2 Tax=Prochlorococcus
                     phage P-SSM2 RepID=R9S8V4_BPPRM"
                     /codon_start=1
                     /transl_table=11
                     /translation="MVSDLLIMETKEYIVILNTGFNYNEIWTDIESPTSGLSHIPDRA
                     VSILNNHDAFDRMCAYALTDEEAELLKQDPRIAGIEMPIEKMPGVEIGPFITQNLGPI
                     STTITRSINWTQDNGDFTLFVEGGNFTGWIGDITKSNILIDANERSNIINNSTVRQGF
                     RDLGNILGISIIDADITSSLNSVVDDFNSAIDNYIGPNTQAVCLAGQPTKFTTQTSFI
                     QNNIQYTRTTRRVSQLTYGINFSGLPPLADLAEQATVQLVNLLAANGYIVTSSQRSQL
                     KSTIIGILQLIVDILRSISDQIDLYDYTESTQVTGNFNKPVTGVSSGTNINWGLIRHN
                     NSSNVYGNSISTNLNYNYGLDGTGVDIVISDSGIQADHPEFTDSNGVSRVQQINWASY
                     VPALSTMPSPYQDLDGHGTHVAGTAAGKTYGWAKNARIYSIIATGLNQPSPLNQFAAI
                     KLWHQSKNGSRPTVVNMSWGVSYRWYDLGGLPSTTSVTESNVIQAMNNFLSTIRSINY
                     KAVTYIGNSNASSKGLLLDTTNNGCINSFLNGIPAASLQVTTALEDLINSGVIVVHAA
                     GNNSYKIDKPLSQGGTGDYDNFVTSTTKGNIYYHMGSSPTSGLSICVGNIDSNVNTAS
                     IDQKASGSSTGPGVDINAAGTNIMSSTTSITNATKYSISSPYFLNNTYRQLNISGTSM
                     ASPQVAGMCALYLQRNPKATPAEVKAWITKNATGNLYSSNSSTDYTNFRSLLGGPAKV
                     AYQSIKGLMHVKDSTGAWKQVKAVWVNDNGTWKQVNATYHNINGTWTPTYTG*"
                     /db_xref="UniRef100_R9S8V4"
                     /db_xref="A0A058Z2L8_9EUKA"
                     /db_xref="ami:Amir_1718"
                     /db_xref="R9S8V4_BPPRM"
     gene            complement(83068..84036)
                     /locus_tag="PH2015_20_sub10_scaffold_1_prodigal-single_180"
     CDS             complement(83068..84036)
                     /product="Collagen triple helix repeat protein n=1 Tax
                     =Clostridium leptum DSM 753 RepID=A7VQR6_9CLOT"
                     /codon_start=1
                     /transl_table=11
                     /translation="MATSQSLKGFRGPQGPRGLSGPTGPKGPKGDKGDTGPQGPSNGI
                     LGPTGPKGDIGPQGLAGPKGDKGDKGDTGDTGPKGDTGPKGDTGDTGPVGPQGSPGAA
                     ASKGDPGPAGPIGPTGIGIKTATIDSNGNLILTRTNDTFINAGRTIGAQGPKGDVGFT
                     GPIGPLGPKGDTGLAATISVNTVTTGAPGSSVIVTNSGTANAAILNFTIPRGATGAQG
                     LPGAQGSPGAAATISVGSVTTGAAGSSVIVTNSGTANAATLNFTIPQGAKGETGAVGA
                     TGAQGPAGPAGPTGASGATGTSAKVPTVSTAAPSGGSNGDIWYQTY*"
                     /db_xref="UniRef100_A7VQR6"
                     /db_xref="bcl:ABC0473"
                     /db_xref="N9W5S0_9CLOT"
                     /db_xref="A7VQR6_9CLOT"
     gene            84179..84739
                     /locus_tag="PH2015_20_sub10_scaffold_1_prodigal-single_181"
     CDS             84179..84739
                     /product="Uncharacterized protein n=1 Tax=Afipia felis
                     ATCC 53690 RepID=K8NHX8_AFIFE"
                     /codon_start=1
                     /transl_table=11
                     /translation="MALIDSVLNLVNKTPKDPDAPKPPVGSRSEREAKIKDKAGLVIN
                     VFALCLAMNAWYGGKLSSTVLNNTISANNQWSWYQAKNVRGVIYETSALQAKGPEKEA
                     LLAEKARMDADKQEIAAKAKKLEAERDEAKLRSPWIGYASTAYQLAIVLLSASILAVS
                     MPLFWGSFVVAGLGILLSAQGLWLWM*"
                     /db_xref="UniRef100_K8NHX8"
                     /db_xref="W3RDS0_9BRAD"
                     /db_xref="bbt:BBta_0400"
                     /db_xref="K8NHX8_AFIFE"
     gene            84743..85021
                     /locus_tag="PH2015_20_sub10_scaffold_1_prodigal-single_182"
     CDS             84743..85021
                     /product="Uncharacterized protein n=1 Tax=Pelagibacter
                     phage HTVC008M RepID=M1IP38_9CAUD"
                     /codon_start=1
                     /transl_table=11
                     /translation="MGDFFKLVAELGFPIAGAIAAGYFVFLTLKFILAGVTSSVNGMG
                     GIIKGLDARVDTMTNQLQRIDVKVSHALGLQPDYDRISRAEQADQRKD*"
                     /db_xref="UniRef100_M1IP38"
                     /db_xref="M1IP38_9CAUD"
     gene            85021..85203
                     /locus_tag="PH2015_20_sub10_scaffold_1_prodigal-single_183"
     CDS             85021..85203
                     /product="hypothetical protein"
                     /codon_start=1
                     /transl_table=11
                     /translation="MTKYVDFDWEMDAMGIRLDTDLDVQKLGWKENDYFKLIKVDEKL
                     QLVKVDEVEKFLRKFE*"
     gene            85203..85562
                     /locus_tag="PH2015_20_sub10_scaffold_1_prodigal-single_184"
     CDS             85203..85562
                     /product="Uncharacterized protein n=1 Tax=Pelagibacter
                     phage HTVC008M RepID=M1ID90_9CAUD"
                     /codon_start=1
                     /transl_table=11
                     /translation="MDVAELINKYGFPIVAAGGMGYFIYYVWTWVTTEIKPVIGQANG
                     TLIALIDRIRMLDNDLIRLNQKVETVMELRGKTIERERIEAEKDINQTRRKEDPNPPI
                     GKRKATKQEIKDSAGDE*"
                     /db_xref="UniRef100_M1ID90"
                     /db_xref="M1ID90_9CAUD"
     gene            complement(85589..87649)
                     /locus_tag="PH2015_20_sub10_scaffold_1_prodigal-single_185"
     CDS             complement(85589..87649)
                     /product="Sdenylate cyclase {ECO:0000313|EMBL:EGP07482.1};
                     EC=4.6.1.1 {ECO:0000313|EMBL:EGP07482.1};;  TaxID=709797
                     species="Bacteria; Proteobacteria; Alphaproteobacteria;
                     Rhizobiales; Bradyrhizobiaceae.;"
                     source="Bradyrhizobiaceae bacterium SG-6C.;""
                     /codon_start=1
                     /transl_table=11
                     /translation="MKKLLLNPWTALVTLAVLLLLRISDPAFVEKVRLTYFDQLVTSQ
                     PKVDVPVHTVNIDEATLDKLGQFPFPRDMYADIIKELYKREAGLVVFNVLMPEKDRFG
                     KDAVLANTLKQYPVVLPALGSERSKNTSHGSPAQVIGQDPTGLVVEYPGLISNVEPQE
                     SLAAGVGIVNTFPEIDGVVRRMPLVILSQEQLHPALALETLRVAAKDPKFQVKIGDMG
                     VEAVRVPKFGKIPTDNLGRVWIDWSATPREHSYMNLPESFDGGIVIVGLSAAGLVNPV
                     ATAQGEVWPQYLQGTVLGTMVTQSNIQRPGWADQAEIIALLVAGILVLFLARWTYAFI
                     PVIIVLGCSHFISAYLYSEYRYLVDITAFVAFTALVYIHAYSIKFLSEYLQKSAIKKQ
                     FGSYVNPVIVERLQKDPSFIKLGGEKKDLTIIMSDMRNFTGLGETYGDDVVAFTNTMN
                     RYMTAIAEPILRNNGCLIKFIGDASLHVHGAPIQEEQDPDHAHAAVRTGLEMIHAVEL
                     FNMELEREGKPRVGMGLGINTGQTLIGNIGSKDRFGYDVLGDSVSLTARLEGQTKNYG
                     QLIIISEFTEKRVNETFFTIPLDCIAVKGKSIGVNIFTVFYMPDVTVAADWIQARDTH
                     NEMLALYRSQKWDQAIELCKELTGEFDGNMDNYYEIWIERIADMRTRDLPKDWDGTYV
                     ATSK*"
                     /db_xref="F7QMX9_9BRAD"
                     /db_xref="bbt:BBta_7152"
                     /db_xref="UniRef100_UPI000376C5A7"
                     /db_xref="4.6.1.1"
     gene            complement(87664..89805)
                     /locus_tag="PH2015_20_sub10_scaffold_1_prodigal-single_186"
     CDS             complement(87664..89805)
                     /product="hypothetical protein n=1 Tax=Verrucomicrobia
                     bacterium SCGC AAA164-E04 RepID=UPI000361DE67"
                     /codon_start=1
                     /transl_table=11
                     /translation="MKKIFLALLLLCSSAFAQPTYNAIATAYVTTTISQNVVFNNALR
                     QGGTYTFSVLAHNGGGRAGEADTANVRIQFYNFQGGLMGTFSSSYNRNLPNPNQAPGN
                     PWADPSVPWSVLTVSTTVDAAAAAGIAYAKVSMYGIDGSFWAGDYGPWYRAPTFQLNG
                     GGNLVYNPEFGPYNGVTAQGWTSNPGFGACQGAWGGSNACIVNSDGQPGTSTVGLVAN
                     QNGGGPDANGGTTSGTAGGYNSTMSTSNAGAGTGTPQTAPPPPAQPVVSMKPIYNTST
                     NLYINTITPTSYNSPSGEGAAQAFDNNPYTKYLNFDKNNAGVTIKLNQGRVVSGFKLT
                     TANDFQGRDPTSYKLYASNDGKTWTKLGEGALTLSDNRFAVSDMITVANTQPYFYYFI
                     YFPTTKAGQGCGLNCDSMQIGDITYYYDENNTTSSVDATPAGGTIANPGTPGSTAPGM
                     TPEWPATSDLTVNQTAQRNAAKSRVSNIVLGNSLHLDQKIGSSGNSVTIEQTGNYNKI
                     AGIGGTSYSVIDGDNNTVDIKQGDTLGKNLIEFSVTGNTNNVSIWQARNITTGLQDSN
                     ESGGHYMGLNINGSTNTLSLKQSNDGGSSSGHFAYVDVTGNTNQGTLKQTGNGEKTFF
                     GIINGNTNIFDITQQGSGSYFDLSLTGNGHNVSANQKDAGSHKATINLTNAGGASAVT
                     LVQQGATAQNINITQQCATLSGCSVSVTQGQ*"
                     /db_xref="UniRef100_UPI000361DE67"
                     /db_xref="M2Q332_9PSEU"
                     /db_xref="nko:Niako_0682"
                     /db_xref="UPI000361DE67"
     gene            complement(89802..90965)
                     /locus_tag="PH2015_20_sub10_scaffold_1_prodigal-single_187"
     CDS             complement(89802..90965)
                     /product="Uncharacterized protein n=1 Tax=Pelagibacter
                     phage HTVC008M RepID=M1ID94_9CAUD"
                     /codon_start=1
                     /transl_table=11
                     /translation="MRLASLIFCLFSTANAWADIGSVTEASGTAVIKRGKDVIQVVKG
                     TEIKTNDRVETKNGKVKIVFKDDTNVTVTESSSLVIDDFVYDPKSGAGKLGLKAAAGT
                     VRYVSGSIAKDPKNVKINTPTAAIAVRGTDFVMAVSETGASMIMLMPTCEIEQNVNLK
                     GLTCGSGAIDVETPSGIVKLNRPYQATLVETLNGVPSPAVIVALNGMAIGNNLMVNPP
                     RTTTGMNVIAAARAAAVATGDAKKEDKDKKEDKDDAKDQEKQAVASKQDSGGKSYKQG
                     RSASEGDEDLETATKVGVDTASNKDALTNEVASVSETENPYVKKLYKDKSETQQVGWL
                     YESLSPNNKNYANIVMSMNTQVQVTVTQDMQTNSWNFAPGKPQGQIIINQNFR*"
                     /db_xref="UniRef100_M1ID94"
                     /db_xref="M1ID94_9CAUD"
                     /db_xref="man:A11S_1785"
     gene            complement(90977..91765)
                     /locus_tag="PH2015_20_sub10_scaffold_1_prodigal-single_188"
     CDS             complement(90977..91765)
                     /product="hypothetical protein"
                     /codon_start=1
                     /transl_table=11
                     /translation="MKKILLALAISTAFPVLAQTAVTAPSAPTIPTMTTVSPNATAAL
                     ATATTNRIFIDQSGDNPNVNMTQDGTGNKAGSAQRPVYLRGIDQTVVTRQIGVNNDIN
                     LELVNDTTGTGKGVTVTIQQIGDSNIVDAACGYGTASTGGTALTGCNAADLNWKFTGD
                     SNNLQFRGTGADLKSAIDVTGDSNVFRIDAIGDKHTQTIKVVGDTNTFNINQRSTGAA
                     GSSIWVDLAGNSNTLTMSQTGTIDNVINIKSVSNSGTFNITQKN*"
     gene            complement(91777..92592)
                     /locus_tag="PH2015_20_sub10_scaffold_1_prodigal-single_189"
     CDS             complement(91777..92592)
                     /product="Curli production assembly/transport component
                     CsgG n=1 Tax=Methylobacterium populi (strain ATCC BAA-705
                     / NCIMB 13946 / BJ001) RepID=B1ZE65_METPB"
                     /codon_start=1
                     /transl_table=11
                     /translation="MKAIKLSLITLAIVALAGCSTVRPWGSTQIKEEAKVSETINKSF
                     VEVPSPAGPAVTVAVYGFKDLTGQRKPSSTLSLFSTAVTQGAEAYLMKSLQEVGNRQW
                     FTVVERVGLDNLLKERQMIKQTREIYEGANAKPLPPLQMAGVILEGGIIDYNSNTLTG
                     GTGARWLGIGTQTAYTQDVVVISLRLVSVQTGEVLTTVTVEKNLLSTADGATALKFFN
                     QATRAFEFDSSQTFNEPGNYALRSAIETAVIELIKKGERQGLWKFKENSAEPK*"
                     /db_xref="UniRef100_B1ZE65"
                     /db_xref="mpo:Mpop_0030"
                     /db_xref="B1ZE65_METPB"
     gene            complement(92603..93076)
                     /locus_tag="PH2015_20_sub10_scaffold_1_prodigal-single_190"
     CDS             complement(92603..93076)
                     /product="Curli production assembly/transport component n
                     =1 Tax=Pelagibacter phage HTVC008M RepID=M1HLM9_9CAUD"
                     /codon_start=1
                     /transl_table=11
                     /translation="MKKLVCLMALLPCLASAELVQQFKNPAFSGIGYSSHVLTIDSIE
                     KSRRDAIEADKKAAIAKAEAELLNTPLNRFMSLFQSQVYAQLATQLSNNLFQNRCAAA
                     DGTAIPGCVNPTTGNFVLDGNTVTWAKANDRVTLTVVDAKGTVTTVVVPIASFSF*"
                     /db_xref="UniRef100_M1HLM9"
                     /db_xref="M1HLM9_9CAUD"
     gene            complement(93130..93501)
                     /locus_tag="PH2015_20_sub10_scaffold_1_prodigal-single_191"
     CDS             complement(93130..93501)
                     /product="Uncharacterized protein n=1 Tax=Roseovarius sp.
                     217 RepID=A3W4X3_9RHOB"
                     /codon_start=1
                     /transl_table=11
                     /translation="MDILLLILLLQIKHWYADFKIQTYLQTVKKGIWADPIGMSHTGD
                     HIWGTLVALLVFNLFVPISAGLMLAVAVTEGIAHYMIDYTKVKYGCKDNTKPLFWNQF
                     GLDQLAHQTCYIIMAYILLLT*"
                     /db_xref="UniRef100_A3W4X3"
                     /db_xref="A0A0F2RSC1_9RHOB"
                     /db_xref="A3W4X3_9RHOB"
     gene            93543..93845
                     /locus_tag="PH2015_20_sub10_scaffold_1_prodigal-single_192"
     CDS             93543..93845
                     /product="hypothetical protein"
                     /codon_start=1
                     /transl_table=11
                     /translation="MKHLLSLIILVSSSVLAAPFEVKKPIICDNTEVLLKLLSSTNYQ
                     EKPIWLGASDEKLVNYSLWVNASTKNWTLVQFNNDIACILGTGEAYTTFGGKKPIL*"
     gene            93946..94470
                     /locus_tag="PH2015_20_sub10_scaffold_1_prodigal-single_193"
     CDS             93946..94470
                     /product="Cell wall hydrolase SleB n=1 Tax=Thiorhodococcus
                     drewsii AZ1 RepID=G2DX84_9GAMM"
                     /codon_start=1
                     /transl_table=11
                     /translation="MIRIMKIAAIIVGLMLVVFVAKFAYNYKVESLKAAQNLTSSEIT
                     AEVRSNQLNCLTRNIYYEAGHEPFEGKVAVAQVTLNRAASGKFPSDICKVVYQKDNAL
                     GLCQFSWYCNGDVRKPTNKAAYKESEIVARQVLLENFRLPSLSHALYFHGTYINPGWK
                     KEKVATIGNHVFYK*"
                     /db_xref="UniRef100_G2DX84"
                     /db_xref="magq:MGMAQ_2394"
                     /db_xref="W6KKV4_9PROT"
                     /db_xref="G2DX84_9GAMM"
     gene            94482..94802
                     /locus_tag="PH2015_20_sub10_scaffold_1_prodigal-single_194"
     CDS             94482..94802
                     /product="hypothetical protein"
                     /codon_start=1
                     /transl_table=11
                     /translation="MNIFKSINEFTSESAKSLKEQLVTVSAETLGWVAVILVHLATIP
                     TLVAILTGLTEKTPPVDLVLLAWAGLFLFFVKATISKDILNIVTIGFGFFIQACLMAL
                     IIFK*"
     gene            94799..95044
                     /locus_tag="PH2015_20_sub10_scaffold_1_prodigal-single_195"
     CDS             94799..95044
                     /product="hypothetical protein"
                     /codon_start=1
                     /transl_table=11
                     /translation="MIKLVVKTLKVGDVEDPEIYLGAVAYDWLQTEHGKYVKEKARDL
                     TYHQAPMSHDYGFQYFITAQFEDAEAVIYKLKFGDVK*"
     gene            95034..95369
                     /locus_tag="PH2015_20_sub10_scaffold_1_prodigal-single_196"
     CDS             95034..95369
                     /product="hypothetical protein"
                     /codon_start=1
                     /transl_table=11
                     /translation="MSNNPTAHYNSSKLCWEILIEEPQGDRMVLVHKEANTAHRMLKE
                     RGIKFVDAKVSRLGQPMLLISDYRFWIDNEEDIFDWCTESRVQCTLTGMILEFESQED
                     KMMFMLRWQ*"
     gene            95369..95578
                     /locus_tag="PH2015_20_sub10_scaffold_1_prodigal-single_197"
     CDS             95369..95578
                     /product="hypothetical protein"
                     /codon_start=1
                     /transl_table=11
                     /translation="MIDPIGNVWRKIEIEPWKLWFAWRPVKTVSGERVWLKKIYRRCI
                     WHYGGDVGSEWAILEYANIFDIIKQ*"
     gene            95575..96990
                     /locus_tag="PH2015_20_sub10_scaffold_1_prodigal-single_198"
     CDS             95575..96990
                     /product="cysteine desulfarase n=1 Tax=Elioraea
                     tepidiphila RepID=UPI0003800D88"
                     /codon_start=1
                     /transl_table=11
                     /translation="MNELEQEYTAGFTTNVESELTGRGLNENTVRLISAKNNEPEWLL
                     EFRLDALDKLSTMTEPDWAELKYTRPDYDNIYYHSRPKKQFNSIDEVPQEILDDFEKL
                     GIPLHERAKLAGVAVDAVFDSVSLGTTYKDKLAEEGIIFCSFNEAVQHHPELVKQYVG
                     SVVPKGDNWFACINSAVFSDGSFVYIPEGKRCPLELSTYFRINSAGSGQFERTLIIAD
                     KDSYVSYLEGCTAPQRDENQLHAAVVELIALDRAEIKYSTVQNWYPGDKNGVGGVYNF
                     VTKRAQCRGVKSRVSWTQVETGSAITWKYPSCVLQGQGSIGEFYSVAVTKGHQQADTG
                     TKMIHIGADTRSKIISKGISIGKSTMTYRGLVRVAPTAKNSRNYTQCDSLMIGDDSQS
                     NTVPYTECRNDSSQIEHEATTGRVSEEELYYLATRGLDAEQAASTIVNGFCRSVLNTL
                     PLEFAAEANKLLSVTMEGSIG*"
                     /db_xref="UniRef100_UPI0003800D88"
                     /db_xref="net:Neut_1241"
                     /db_xref="Q0AGN8_NITEC"
                     /db_xref="UPI0003800D88"
     gene            96990..97643
                     /locus_tag="PH2015_20_sub10_scaffold_1_prodigal-single_199"
     CDS             96990..97643
                     /product="ABC transporter, ATP-binding protein n=1 Tax
                     =Erythrobacter sp. SD-21 RepID=A5P9G6_9SPHN"
                     /codon_start=1
                     /transl_table=11
                     /translation="MLQIKNLSATIGGKQILNNVNIELAAGKCLLVTGQNGAGKSTLL
                     HAIMGRPDIKTSGNIYLDNIELHVIECHERAKAGVFLAHQAPPTIDGVNTMTLLNEIN
                     KVHDMPYTRGELISQASDKFLHMQLPNDWKKRQFNNGASGGERKKNELVQADLFKKKT
                     KLLLLDEPDSGLEQSSRQKIVELIEATCLAGSSVLLVTHDRELQAKYNDNKLDLSDA*"
                     /db_xref="UniRef100_A5P9G6"
                     /db_xref="alt:ambt_03920"
                     /db_xref="88325711"
                     /db_xref="A5P9G6_9SPHN"
     gene            97636..98064
                     /locus_tag="PH2015_20_sub10_scaffold_1_prodigal-single_200"
     CDS             97636..98064
                     /product="hypothetical protein"
                     /codon_start=1
                     /transl_table=11
                     /translation="MRKVYLDSESVDFMIVPTQDLEFVFIQTEGRCTANIKIKPIADS
                     KFKVKIYIYAEGTSEVDCVCTLDVPKEVSGVETDIQIRSWPFDRSKIKARPEMFIRNS
                     NIIATHGNALGTLKSEDKYYLASRGVSDYKELIKQSLLDA*"
     gene            98057..99244
                     /locus_tag="PH2015_20_sub10_scaffold_1_prodigal-single_201"
     CDS             98057..99244
                     /product="SufS subfamily cysteine desulfurase; K11717
                     cysteine desulfurase / selenocysteine lyase [EC:2.8.1.7
                     4.4.1.16] id=18313246 bin=Haloredivivus species=unknown
                     genus=unknown taxon_order=unknown
                     taxon_class=Nanohaloarchaea phylum=Euryarchaeota
                     tax=Haloredivivus"
                     /codon_start=1
                     /transl_table=11
                     /translation="MREYFPFFKKRPEITYLDSAATSQTLHTVADDQRDFMLLNKSNA
                     HRSGNSMGTYVDQQYQLSKELIGKWLKINHPEKRIVYNSGTTQGLNDAAQMIMSAMSS
                     GVVFVGIDSHHSLILPWTQSRNSKWRVVFINLDKDGRLDLDDLSAKMKQEPVAVSKVI
                     AVNAVSNVLGLVNDLDRIKKIALEAAAISIIDASQIISKRRIDVSGFDFVAFSWHKVY
                     GPTGLGCLLIDPVWLNFDPVRPGGGTVTSVSTDSVTWTNNAGKFESGTQNLSAICALP
                     KLVQWLIEHQNDIEAHDISIAKIINDQISLTQFTPISRTDSGLISLEPVAGTVEDYTM
                     MLDAKNIMVRSGKLCAEPLVQQISKGALLRVSWGCYTTRQEIEIALDKLGEIHARLSR
                     HVQ*"
                     /db_xref="Haloredivivus_49_2"
                     /db_xref="H0AEQ4_HALSG"
                     /db_xref="bacw:QR42_14825"
                     /db_xref="K11717"
                     /db_xref="2.8.1.7"
                     /db_xref="4.4.1.16"
     gene            99216..99590
                     /locus_tag="PH2015_20_sub10_scaffold_1_prodigal-single_202"
     CDS             99216..99590
                     /product="Fe-S cluster assembly protein SufE"
                     /codon_start=1
                     /transl_table=11
                     /translation="MLDFQDMFSELFELEDAMDKYDWIIEYGAIARPVFSVSKIEENL
                     VRGCTSNLWVEKIDTDLYCYGESLIVQGIASMICAWYNQASTKQQLDFGLNTLANIGL
                     APLLSMGRQNGVANLIAKIKTL*"
                     /db_xref="fgu:SD28_03005"
     gene            99587..99790
                     /locus_tag="PH2015_20_sub10_scaffold_1_prodigal-single_203"
     CDS             99587..99790
                     /product="hypothetical protein n=1 Tax=Rhodococcus
                     rhodochrous RepID=UPI0002D8237B"
                     /codon_start=1
                     /transl_table=11
                     /translation="MTGYTCWCYNCLDKLLDPITMLPPTMSKFIVCPSCGNKRCPRAT
                     DHRLECTNSNEPGQPGSRYERTN*"
                     /db_xref="UniRef100_UPI0002D8237B"
                     /db_xref="kpv:KPNIH29_06460"
                     /db_xref="G9Z9C5_9ENTR"
                     /db_xref="UPI0002D8237B"
     gene            99774..100133
                     /locus_tag="PH2015_20_sub10_scaffold_1_prodigal-single_204"
     CDS             99774..100133
                     /product="metal-sulfur cluster biosynthesis protein n=1
                     Tax=Gluconacetobacter oboediens RepID=UPI000237E2E4"
                     /codon_start=1
                     /transl_table=11
                     /translation="MNEQIEQSIIAGLKTVYDPEIPVNIYDLGLFYKIDIDDVKVDIT
                     MTLTSAFCPSAEEIPEQVQAVVEKALTELNTTKTISVEVVFDPPWTPDRVSEEARLEM
                     GMYDYDQENSSLDHWQE*"
                     /db_xref="UniRef100_UPI000237E2E4"
                     /db_xref="A0A0D6Q7K7_KOMXY"
                     /db_xref="gxy:GLX_08880"
                     /db_xref="UPI000237E2E4"
     gene            100093..100425
                     /locus_tag="PH2015_20_sub10_scaffold_1_prodigal-single_205"
     CDS             100093..100425
                     /product="hypothetical protein"
                     /codon_start=1
                     /transl_table=11
                     /translation="MIKKILAWITGKSDTPVAEAAPYKVEAPSAVGLDATIVAVSAGD
                     LPVTTASQAVVPAAIETAPVTVKAKYKKAELNKMTKAQLMELVAKHGLEVKARSTKEE
                     LVKVLAKV*"
     gene            100422..100745
                     /locus_tag="PH2015_20_sub10_scaffold_1_prodigal-single_206"
     CDS             100422..100745
                     /product="Iron-sulfur cluster assembly accessory protein n
                     =1 Tax=Methylosinus trichosporium OB3b RepID=D5QNY4_METTR"
                     /codon_start=1
                     /transl_table=11
                     /translation="MIVLTITEEAKKHIIGMLDRVNMPTVALSLEEQGCNGYKYTWTP
                     TSDAQGEIIALDDFHSVVYNKSIVPHIIDSIVDIEKTGFNSRLVLNNPNVAHACGCGE
                     SVNFK*"
                     /db_xref="UniRef100_D5QNY4"
                     /db_xref="aex:Astex_2767"
                     /db_xref="A3V6H8_9RHOB"
                     /db_xref="D5QNY4_METTR"
     gene            100742..100969
                     /locus_tag="PH2015_20_sub10_scaffold_1_prodigal-single_207"
     CDS             100742..100969
                     /product="hypothetical protein"
                     /codon_start=1
                     /transl_table=11
                     /translation="MTEPDLNKQLNDLIEREREILKKLNVARRAGASEGIIGQMMFML
                     DEVKFAQMDIRAKQAAGTNKDNDFGSFISIG*"
     gene            100969..101448
                     /locus_tag="PH2015_20_sub10_scaffold_1_prodigal-single_208"
     CDS             100969..101448
                     /product="DNA polymerase III, alpha subunit (EC:2.7.7.7)"
                     /codon_start=1
                     /transl_table=11
                     /translation="MLDHKGNMYVEEDDIIELMLSNKQAKILPRNVQSFKLFESTCKT
                     YGIKSPFELDSSTDDISWNMPTEYQTLDIKKHIESNYTLDKEQWARVDLELTEFKQRN
                     LTDLLRFLVYFITTLRSNNIVYGVGRGSSIASYVLYLLKVHRIDSLKYNLDIKEFLK*"
                     /db_xref="hho:HydHO_1589"
                     /db_xref="UniRef100_K4F6Z2"
                     /db_xref="A0A0F9S651_9ZZZZ"
                     /db_xref="K4F6Z2_9CAUD"
                     /db_xref="2.7.7.7"
     gene            101445..101825
                     /locus_tag="PH2015_20_sub10_scaffold_1_prodigal-single_209"
     CDS             101445..101825
                     /product="hypothetical protein"
                     /codon_start=1
                     /transl_table=11
                     /translation="MSNHKTARGREFNMQGFVSDKGKTTAVGNSNRNAQGDLLGRGGK
                     IVATAKEVTSAAHNNSHRPTSKKVKLNPMEQEIGRKDIVGADGVARVEITYADGSVEI
                     QTKEGAGAPLQNLDFDFNDISKEL*"
     gene            101825..102196
                     /locus_tag="PH2015_20_sub10_scaffold_1_prodigal-single_210"
     CDS             101825..102196
                     /product="Uncharacterized protein n=1 Tax=Escherichia
                     phage PBECO 4 RepID=L7TID3_9VIRU"
                     /codon_start=1
                     /transl_table=11
                     /translation="MKVRPLPGNIFAVLEQGERTTQSGIVLRDDNGKLEGIRPRWGRV
                     WQVSEDITDVKVDDWILCEHGRWTMTIEIKDENGEKFKFQKIDPNGILMVSDHKPDDL
                     MFGEGFDASSSAHRPEDFGAR*"
                     /db_xref="UniRef100_L7TID3"
                     /db_xref="A0A097EX11_9CAUD"
                     /db_xref="L7TID3_9VIRU"
     gene            102235..103176
                     /locus_tag="PH2015_20_sub10_scaffold_1_prodigal-single_211"
     CDS             102235..103176
                     /product="Sliding clamp loader subunit n=1 Tax=Cronobacter
                     phage vB_CsaM_GAP32 RepID=K4F7L2_9CAUD"
                     /codon_start=1
                     /transl_table=11
                     /translation="MTTENYLWVERYRPATIKDYVWINPSQKLMVEGWVKDKSIPHLL
                     LSGPPGTGKTTLAKVLCNELEVQKADIMFINASHETGVDNLREKVSNFCRSMSFGDFR
                     VIILDEADYLSPNAQGVLRGMLEQYSNVARFILTCNMPHKVMPALHSRCQGFSFNNLD
                     ETDFTVRLGQILADEGCDFDVDTLTSFVKATYPDLRKAINTAQQYSRSGKLEMPATGQ
                     GTDSSEWKLEAIALFQNGKVRQAREMICKKITLEEYEEVYKFLYRNLAFWGDDEDTQD
                     AAIIIIKEGMVNHSLCADPEINLSATIVKLDRMRRGL*"
                     /db_xref="UniRef100_K4F7L2"
                     /db_xref="A0A0F9D3W1_9ZZZZ"
                     /db_xref="ape:APE_1522.1"
                     /db_xref="K4F7L2_9CAUD"
     gene            complement(103218..103943)
                     /locus_tag="PH2015_20_sub10_scaffold_1_prodigal-single_212"
     CDS             complement(103218..103943)
                     /product="Putative uncharacterized protein n=1 Tax
                     =Micromonas sp. RCC1109 virus MpV1 RepID=E5EQR8_9PHYC"
                     /codon_start=1
                     /transl_table=11
                     /translation="MTKRQQKRVQPQEHASVLHIEKFRKERSRQVEILPKNIRQEDYL
                     ALLEDQRKSIVFAVGPAGTGKTLLACMLAIRELKAGRIEKIIITRPAVSVDEQHGFLP
                     GTLIEKMAPWTRPIFDVFEEYWAPKYIENMIEENVIEVAPLAYMRGRTFKNSIILADE
                     MQNATPSQMKMLLTRIGDGSRIFATGDLAQHDRGFEENGLRDFTARLKKSSSKMIGVV
                     EFEQRDVERHAAVAEVLKIYGEE*"
                     /db_xref="UniRef100_E5EQR8"
                     /db_xref="A0A0F9P585_9ZZZZ"
                     /db_xref="acy:Anacy_2293"
                     /db_xref="E5EQR8_9PHYC"
     gene            104076..105083
                     /locus_tag="PH2015_20_sub10_scaffold_1_prodigal-single_213"
     CDS             104076..105083
                     /product="Collagen-like protein n=1 Tax=Bacillus cereus 
                     (strain Q1) RepID=B9IW84_BACCQ"
                     /codon_start=1
                     /transl_table=11
                     /translation="MSLITKSTYLRGPKGDIGLQGPKGDRGLTGPQGPQGPAGAPANV
                     ASTDDVLEGLTNLYYTNARTDARVAIGIANLIDSAPESLNTLNELAAALNNNADFGTT
                     VVTSIAGKLSIVGGTMTGALILNADPIADLGAATKQYVDQATSSIVTSYNDLTDRPEL
                     FSGSYNDLTNKPTIPSDINQLADIDGLLNSGGGSGASSWSSISFDGGSNFESSGSDSV
                     DYGSSELVIDSGEFDRIDGTGPVGPQGPQGPKGDTGEQGPVGEQGPVGPKGDIGPQGP
                     KGNKGATGEQGPQGVPGPIGTTDYNDLTNKPNIIDVDTLKSIVSSSTDFADFKTRISN
                     L*"
                     /db_xref="UniRef100_B9IW84"
                     /db_xref="A0A0G0C9D6_9BACT"
                     /db_xref="bcq:BCQ_1649"
                     /db_xref="B9IW84_BACCQ"
     gene            105153..108059
                     /locus_tag="PH2015_20_sub10_scaffold_1_prodigal-single_214"
     CDS             105153..108059
                     /product="Tax
                     =RIFCSPHIGHO2_02_FULL_Bacteroidetes_44_7_curated"
                     /codon_start=1
                     /transl_table=11
                     /translation="MSDNNEFTHEFQIYTSDLNAGTMGTGKFLLFDNNINAVKVQGID
                     NIKIGGGANGRVLATDGEGNLRWISAGAVTGGISSYDELDNLPDLSVYATESWVNNQG
                     FITSVDTGNFTFTNNTITTDDGQSIVLSIQGYDNTYTPPWFNNQSWTFGFDGYLTTVG
                     LALEHAQITAEEGENIFDANVGKNLRIRTHLTPSAAPWVNDWIFDTDGTLRVPGTITM
                     NERLTLNSLGAESGYTAAVLADGNLGRVFVRTLGGTDATLQTWEFNKEGQLMLPNGGD
                     IVDSAGNSVLGGGSRPTNEITNTDPEGPTYSVSVGTDGVVTMVTSRGNLEFGALPEPG
                     GPTHFHIMRPAGQEGSSDLYFGDDYNYVKMPSSSYSQQGVEIGSSLNQGTVSVWRFGT
                     DGDLVLPAGKTIRDTTGTDLLADDTGGDPAYKGFKASYGRMWGNNDDPNGPINKIVIY
                     KDTVTPSSTIDASTNDDTFTVTGLSGSDIVAMLVVIGDEVNQTTTAELKTFAESIIDN
                     VILDGGIEGNLNSINGMRTAFYNNFATFSATLTDLKTNFEFFSVNNQFNISPQFETGK
                     GATFNGISYNMSDNTLDLGSWGQNAGTHQVGDVFVIPGNTIQDANGNFLLTPDNDVTL
                     TVTVAPDGYIGTAVLTGTLPRPQEVWPNNSIGDGGDDEYDTGNYITTNLESNISYNSG
                     APIFNSTAFGGGDYVVTYQNSIFGVFAVNPAIDSIATQGGSGFDGNGQADTGSLYGAA
                     NSGVNIGDFVFNGSTMTAPDDDLYIKAVDDLWLDALQDDIHIRANDDVRIKVGYDFQN
                     DTAQREWRFDTDGYINFPDGSQQSTAYTGSVDYNNLVNTPDLSNFATLSYLQQEIKKM
                     SNPTDFITSQKVVLRESDGSDNAKTITLNSETEVIEIYNLDPTDNVYLLWDWTSPITI
                     PSNSIDDATPGMMAIRQGSSTQPTEASRFVKVKGNTMYLKGSSTQILIIYEWKY*"
                     /db_xref="87652606"
     gene            108144..108689
                     /locus_tag="PH2015_20_sub10_scaffold_1_prodigal-single_215"
     CDS             108144..108689
                     /product="Uncharacterized protein n=1 Tax=Escherichia
                     phage PBECO 4 RepID=L7TLV5_9VIRU"
                     /codon_start=1
                     /transl_table=11
                     /translation="MIDIDTIYTTLDDVYGSENVLDILVEFERIFDQLDIYVFKNWIK
                     GEIVEGPKIDRYWITVTLMYPYKMMPDPEGAARLIDRGCKVWYGQDTLEQVAKIKGPE
                     SYERDEQGKLEPKLIKSPVWTVKVTMPRHFVDEIQTNKVEAGDHTIDMDEITDAYDEN
                     LNDAEVAKGNATDETQQPAPQ*"
                     /db_xref="UniRef100_L7TLV5"
                     /db_xref="A0A0F9RXD9_9ZZZZ"
                     /db_xref="L7TLV5_9VIRU"
     gene            108661..109227
                     /locus_tag="PH2015_20_sub10_scaffold_1_prodigal-single_216"
     CDS             108661..109227
                     /product="Uncharacterized protein n=1 Tax=Escherichia
                     phage PBECO 4 RepID=L7TIC8_9VIRU"
                     /codon_start=1
                     /transl_table=11
                     /translation="MKHNNQHLSESLFEDDLKWLVDDGVLVDMHKTKLGANKDYIVLA
                     IVVNDRTPAHDLASFIENSVYDFEDVEVSSATDTKGRYLIYVEINRDSGAFKTINGIL
                     NDAKRLTGIEEWKFKGMGMNSFVPFDEETFNASIIVDPIEYDRLHPEVEETDKEESSA
                     EPAPSEEEVAQEAIRESIKNRLKFLMSY*"
                     /db_xref="UniRef100_L7TIC8"
                     /db_xref="A0A0F9NVI8_9ZZZZ"
                     /db_xref="L7TIC8_9VIRU"
     gene            109227..109451
                     /locus_tag="PH2015_20_sub10_scaffold_1_prodigal-single_217"
     CDS             109227..109451
                     /product="Translation initiation factor IF-1 n=1 Tax
                     =Alcanivorax sp. P2S70 RepID=U7G4Q3_9GAMM"
                     /codon_start=1
                     /transl_table=11
                     /translation="MAKEETIKLEGQVIECLPNATFRVKLNNTQTVITAVISGKIRKH
                     NINILNLDRVEVEMSPYDLTKGRITFRFKG*"
                     /db_xref="UniRef100_U7G4Q3"
                     /db_xref="A0A095SMS2_9GAMM"
                     /db_xref="abo:ABO_1286"
                     /db_xref="U7G4Q3_9GAMM"
     gene            109455..109913
                     /locus_tag="PH2015_20_sub10_scaffold_1_prodigal-single_218"
     CDS             109455..109913
                     /product="hypothetical protein"
                     /codon_start=1
                     /transl_table=11
                     /translation="MWIFEWLPDAVTHIIFLTGALGVFAGFVLTFIPFVKQYKLAIQI
                     SSLFIFALGVYLEGGLADNKEWTAKVKELEGKLAVAEEKSKTENVKIEEKIVTKTQIV
                     KQKGRDIVQYIDREVVKNNDVIKYVENCPVPKTIIDAHNQAATMNQGEKK*"
     gene            109910..110179
                     /locus_tag="PH2015_20_sub10_scaffold_1_prodigal-single_219"
     CDS             109910..110179
                     /product="hypothetical protein"
                     /codon_start=1
                     /transl_table=11
                     /translation="MKYLILSLSILLSACSTTVPVKQKFPEVPAKLMTKCPNLKTIEG
                     DKVSITDMLKVVVENYSMYYQCAVTTDGWQEWYQIQKIISEQATK*"
     gene            110282..112486
                     /locus_tag="PH2015_20_sub10_scaffold_1_prodigal-single_220"
     CDS             110282..112486
                     /product="ATP-dependent Clp protease, ATP-binding subunit
                     ClpA n=1 Tax=Oceanicaulis sp. HTCC2633 RepID=A3UJU8_9RHOB"
                     /codon_start=1
                     /transl_table=11
                     /translation="MEDNNQHHSINEILEQAFKLALHREHEYVTLEHLTIVLLENEEI
                     REYCKLMDANADTVIDDLTTFLTSQTYLVVTGLTRPRKTQTLERAFNRAFTQAIFNGR
                     AGIAPQDMLLSILSERNSHACYYLAQHNVTKEAFLEVLGKNAKAETKVKNSSEKILNE
                     FCVNLNDEAKNQKIDPLIGRNKEVEKLTQILARRKKRNAILVGEPGVGKTAIVEGLAR
                     KIYEKSVPTTLKGCTIYSLDMGALMAGTKYRGDFEERVKQVIDVLESRQDAILFIDEI
                     HTMVGAGAAGNSNTDMANLLKPALTRGRVQIVGSTTYEEYRETIEPERALARRFTKLD
                     VEEMSAEDCKNMLHCIMPEYEKYHGIDVESDAIDAVVDLTVEHMHDKFLPDKAIDILD
                     SAMAKVKVDERETLVTLWHVKSEISVQAKVPMEQLNTQVEPLKLDYETQIKKSVFGQD
                     SAIEKLLDNVYIAKAGLKDLTKPMGSYLFVGPTGVGKTELANQLANSLGMKLLRYDMS
                     EYMESHKVASLIGAPPGYVGYGEGGAGAGKLINDLEQFPSSILLLDEVEKAHPDVLNI
                     LLGVMDNGMLTSSNGKTVSCRNLILIMTSNLGARDGERNKIGFNNSINSTASLEAVNK
                     HFTPEFRNRLDAIIEFNRLTPEQITPIAIKFVNELNELLFSKNITLSLNDSALNKLVA
                     EGFDEKMGARPMKRLIADKIKKPLSKRIVFENLNNCAITVSHNGTDYELINT*"
                     /db_xref="UniRef100_A3UJU8"
                     /db_xref="A3UJU8_9RHOB"
                     /db_xref="smd:Smed_1117"
     gene            112467..113138
                     /locus_tag="PH2015_20_sub10_scaffold_1_prodigal-single_221"
     CDS             112467..113138
                     /product="hypothetical protein"
                     /codon_start=1
                     /transl_table=11
                     /translation="MNLSIPKSVKQYSIERKYYKKYFYKIVLKVDESKIKPGVPRIYH
                     PWGFSELYSARQDLLNEIVNLPIQDADCKIRSESRWVSVFTNDTGFIELLFNNLGHRI
                     IEYHRPVSENHKETIDQNRRIRVRKHLFENNFKYKVYFSQDWKYRADGYLDLKNWLDG
                     IDNANGTRWEVNKTLRQYFDSISGYKGYTAAIYLNDPEDLMMCQMRFHSEIQYIEEAV
                     LISSL*"
     gene            113204..113569
                     /locus_tag="PH2015_20_sub10_scaffold_1_prodigal-single_222"
     CDS             113204..113569
                     /product="hypothetical protein"
                     /codon_start=1
                     /transl_table=11
                     /translation="MAVSDNWQKAQPSITFGTPALDFYVVDVGTDIEGEGDWELSNSL
                     YAKAIRGIQLVATLYMVGRPNGTRFTIAVVSNTCPGRNPGADTGVNTALTAAVDAATG
                     QETSVYYAAFNGSNFNWND*"
     gene            113649..113822
                     /locus_tag="PH2015_20_sub10_scaffold_1_prodigal-single_223"
     CDS             113649..113822
                     /product="hypothetical protein"
                     /codon_start=1
                     /transl_table=11
                     /translation="MAKIQEELIVIKLSKLHKDSQTQTSNLAGSDVVLGLEAVVQELV
                     GSDVIVEVIQDNE*"
     gene            113815..114183
                     /locus_tag="PH2015_20_sub10_scaffold_1_prodigal-single_224"
     CDS             113815..114183
                     /product="Uncharacterized protein n=1 Tax=Cronobacter
                     phage vB_CsaM_GAP32 RepID=K4F6T7_9CAUD"
                     /codon_start=1
                     /transl_table=11
                     /translation="MNNTTVATLMLGNGEIDQLSDPMRGDGYYGYRDGAQIFAVTFNN
                     FIGRIQIEATLEINPTEQDWFPVWMNRITPYKQYTTVTNGTESFSVHGNFVLIRFRKT
                     RSYLTDTSSVGDITKVMLSI*"
                     /db_xref="UniRef100_K4F6T7"
                     /db_xref="A0A0F9P4B9_9ZZZZ"
                     /db_xref="K4F6T7_9CAUD"
     gene            114190..116166
                     /locus_tag="PH2015_20_sub10_scaffold_1_prodigal-single_225"
     CDS             114190..116166
                     /product="GXT repeat-containing collagen-like protein n=1
                     Tax=Bacillus sp. 5B6 RepID=I2HNI8_9BACI"
                     /codon_start=1
                     /transl_table=11
                     /translation="MAIYIDDLGSDSSIDQSAIQAYVDSQVQGLLNGAPAVLDTLKEL
                     ADALGGDPAHAANMLSQLASKLNTAGGTMTGPIVLPGAPTQPLQAATKSYVDTSIANI
                     PAPLTSLSNLTDVNVSNVVNGQLLSWNGTRWVPANPSSNYTLPTASTTTLGGVKVDGT
                     TITVNSSGVLTAIGGEGAQGPQGIGVTSAVIDVAGHLKVTLDNGTVIDAGNVVGPQGA
                     AGAQGPQGEQGIQGVQGLAGRSIAAGGAIIDSNGNLLITLTDGTTLSAGVVVGPQGAA
                     GAKGDTGETGSQGPIGPAGLSITSGTVDSNGHLILTKSDASTIDIGSIVGPQGAKGDT
                     GETGATGATGAAGTSYTVNGASGSVDIYGLSSTTQPGYDLEVDISNRANKLTTARNIS
                     LTGKVTGIGSFDGSSNLSITTSLSGVSTSDVAEGTNQYFTNARARTALSAGSGISYNS
                     STGVVTLNANTDQVSEGASNLYFTNNRFDNRLAVSNLAQLADVAGTTPTTGQALIWNG
                     NVWTPGTIAGGGGTGSGTGVYKASAQIDYDASGNLSGVTILDGGITAAIATATSTTAT
                     VTFTFLGSTCTPLGIQVYGYQRTNNVYVTRALASDFPTRTITAGGSSGSPTAFSGFDA
                     ASNTMTLGLTKAATGASAGVGQTTHCVIQFLLST*"
                     /db_xref="UniRef100_I2HNI8"
                     /db_xref="H8KQ38_SOLCM"
                     /db_xref="scn:Solca_1100"
                     /db_xref="I2HNI8_9BACI"
     gene            116178..118169
                     /locus_tag="PH2015_20_sub10_scaffold_1_prodigal-single_226"
     CDS             116178..118169
                     /product="Uncharacterized protein {ECO:0000313|EMBL
                     :KKN37864.1};  TaxID=412755 species="unclassified
                     sequences; metagenomes; ecological metagenomes.;"
                     source="marine sediment metagenome.;""
                     /codon_start=1
                     /transl_table=11
                     /translation="MTINAWKTNFIGLNKPSKVLAGTADSFVSLNLWPYANGEDDPYW
                     SGGINPQYYRWQVTFTVNERLHGSHLTRTPFRFNAQDIEVGDFVAGAQDGKVLQIMSI
                     ISKTNSEIVAIVEDRLRYNTFRDPSGFGLFTTPGAVIFFQINELGYPMLDPVPGEAAV
                     DFADNVMSRFQYLNPLINYLLEKENNGFQQGDAICIKDGEFVLSDATNVDKFVGTVVH
                     PGPGPHQFILRPANGIIDFVPSLPGEVGDYIYPSIDGSGDLTTNDASRRPIYMKVAVA
                     VTSSTTGTTANPTGNNGDVIEFNRKIMTLEGAGGVYTLDDVVSIINNDTFYHKITASK
                     VGAATSVTSDIANVGSAYGIVAGYSPFSATINGVLIEFTTTTSGSAAYGDPAVADVND
                     MAFDINLLEITDIVASVSDGSNLTLTHTAGGSIEIVNVTPDANGNNFAGTNSLTSLAL
                     STPANTTSYSLRLERTDGGPITIRDVQGEFLSNAGVMSGQTGRYALGLNIEQGLRSSR
                     TVVVANIMARDALYPIVGDQAYVLSDENGEWAFYIYNGSAWTGVGGQRSFETDAKTAE
                     MTITFPSADEPIVTVSGGRKILNVSITIVDELTVSDDFDFDIMIGTTSLWKYSNFDVV
                     KSGTYIEEPSYITPSRQDLRFVNGGGTATGTIQIQVTYL*"
                     /db_xref="A0A0F9Q5R5_9ZZZZ"
     gene            118166..118564
                     /locus_tag="PH2015_20_sub10_scaffold_1_prodigal-single_227"
     CDS             118166..118564
                     /product="hypothetical protein"
                     /codon_start=1
                     /transl_table=11
                     /translation="MIKKFNNISGTTSSSYAIGVGKATAVQYVIYAVCNLDDVAAKDK
                     NNNELPVDGIEFYDMKIVAKNANGDIMAKQLRGTVNGTTVTRIEDIFQEEFSADVVLT
                     SNGTKLTVTCKDTGSLTNYTIYATMISADI*"
     gene            118580..119131
                     /locus_tag="PH2015_20_sub10_scaffold_1_prodigal-single_228"
     CDS             118580..119131
                     /product="hypothetical protein"
                     /codon_start=1
                     /transl_table=11
                     /translation="MPKMEEDDIIDTGELPQIAATRSPPGPASSSFGGTTNATPTTGF
                     STGSSTYGQSSSGGFGASSYNSPAPSNFGSAPVNNTSGQAAGAMHSGGESTVKLDKEA
                     QDWINKKWRPVMGWVYMLTCTADFVLFPILWSLLQALSKGSVTSQWQPLTLQGAGLYH
                     IAMGAVLGIAAYGRTKEKVEGKA*"
     gene            119140..119496
                     /locus_tag="PH2015_20_sub10_scaffold_1_prodigal-single_229"
     CDS             119140..119496
                     /product="hypothetical protein"
                     /codon_start=1
                     /transl_table=11
                     /translation="MIIDEFDHYFRLCLDRTLTSEEAKAYLLVVNELADVEPDDNDTV
                     MIYHLDDNEGDGNPHCYDVRLAESIDAEQGDQILASLEEMFPNDDFDLESSMELEEEQ
                     HYLHNAVMEQLSKKLF*"
     gene            119524..119886
                     /locus_tag="PH2015_20_sub10_scaffold_1_prodigal-single_230"
     CDS             119524..119886
                     /product="hypothetical protein"
                     /codon_start=1
                     /transl_table=11
                     /translation="MRKTYTLPIYFTFEQVIEFGKFTGDDGPVHSVDGIVQGGFILGM
                     LPKWMITVMNENNIQRMPKAVSIMLESKFRNKLKSNTPATVSFEFNTSQRLLSKINWR
                     IFDDNLEYCSGTWIIHKS*"
     gene            119943..120359
                     /locus_tag="PH2015_20_sub10_scaffold_1_prodigal-single_231"
     CDS             119943..120359
                     /product="hypothetical protein"
                     /codon_start=1
                     /transl_table=11
                     /translation="MATRFQQQAQSFGYWTGGAAALPRPFAGTTTKPKKKAKPKPVVS
                     VEPNGHHRDMMGRAINQGDFVLAVQGNRPFPFKVLKLNETTLTIVPAIRKKDITHRAM
                     GGSIPAYKNYRREGWNVYLIPKEEIFMYNLTGNVTV*"
     gene            120356..121372
                     /locus_tag="PH2015_20_sub10_scaffold_1_prodigal-single_232"
     CDS             120356..121372
                     /product="UV damage repair endonuclease n=1 Tax
                     =Pseudomonas psychrotolerans L19 RepID=H0JFN9_9PSED"
                     /codon_start=1
                     /transl_table=11
                     /translation="MTKKIGFACKWIDRPDQVDGIKPKDDCKQYNTGTTTITWLKRQT
                     KDVAEQKLWDLMVQNLEATRKLIERVGELDESLRMVRISSDLLPAYTEPSWSYFWRRP
                     DVVAYCSRVFSGIGDLARARGVRLSFHPGQFCVLASETPDIVNRSIEEFEYHTDMARY
                     MGYGQTFQDFKINVHIAGRRGPQGIKDVMQRLSPEARNMLTIENDEISWGIEHSLELV
                     DTCALVLDIHHHWIKTGEYIENTDDRIKKISDSWRGVRPVIHYSVSREDVLVGHTGHE
                     RPALSALMESGHKKGKLRAHSDFYWNDAVNNWAITHSSWADIMCESKGKNLASFKLRE
                     LLND*"
                     /db_xref="UniRef100_H0JFN9"
                     /db_xref="H0JFN9_9PSED"
                     /db_xref="ppv:NJ69_06545"
     gene            121365..121511
                     /locus_tag="PH2015_20_sub10_scaffold_1_prodigal-single_233"
     CDS             121365..121511
                     /product="hypothetical protein"
                     /codon_start=1
                     /transl_table=11
                     /translation="MTDEQALAFYRAMEAEFGKLPNFEHYPKQFIYYYKLYRLIQQNE
                     HKSN*"
     gene            121492..122112
                     /locus_tag="PH2015_20_sub10_scaffold_1_prodigal-single_234"
     CDS             121492..122112
                     /product="hypothetical protein"
                     /codon_start=1
                     /transl_table=11
                     /translation="MSINLTEIFGALTKTEYKKHFGNEQPTLKNIVNVIYKNSSSEHG
                     PWIAGGMGRQLAIDPSCQEFADIDVWFNNPTSHDQCVNRLNFAFGNTMYETFTSDNAK
                     TYTVGNYKVQLIRRAYYASLEEVFANFDFTCCQVAVDKDFKLSGPGLDDARNKILKVN
                     KLDLRGFLARYAKYVGYGYVMPNEEFLDIINNEEINYEFDATTLGY*"
     gene            122081..122473
                     /locus_tag="PH2015_20_sub10_scaffold_1_prodigal-single_235"
     CDS             122081..122473
                     /product="hypothetical protein"
                     /codon_start=1
                     /transl_table=11
                     /translation="MNLTQQLLDTELGEAALISKLSGKPALIFDDVFAWNGKVVDRAT
                     AVIALLKVYNQVPVSDTVKISVFEKYSNRFNAIKDSDFFIDVYFEDTRDPAREARIWF
                     NKVCTAVKGDVAELSSDKIKDILVTLHS*"
     gene            122611..122886
                     /locus_tag="PH2015_20_sub10_scaffold_1_prodigal-single_236"
     CDS             122611..122886
                     /product="hypothetical protein"
                     /codon_start=1
                     /transl_table=11
                     /translation="MFTVDQTIDTVQGAKKQFVKTFVQNETAASAMNEFIDAQAEYTK
                     KAAKVGMDTFATLASETTKVVQNSMKFDYVKFGEGVMKAYQATTAKK*"
     gene            122945..124678
                     /locus_tag="PH2015_20_sub10_scaffold_1_prodigal-single_237"
     CDS             122945..124678
                     /product="hypothetical protein"
                     /codon_start=1
                     /transl_table=11
                     /translation="MRLNEFTEQNVEEGMMGNSDSPVAQAIIRRILIQRTDLLAKYGP
                     GYVGQAVDDVADSVGDWDEIGSSDVSGWVRQVEHNLKNKLNQYDEPMNVGDALDEQAV
                     AEGAPELLKAEMPLVRHIEQKLTNIGYKKGTPEFNAYFNDAIKFYRQFGNFGFNKEQS
                     VAEGDPGYDKHSFIGKIRRSREADNKGWGQLGQQFAANSEEEYRKALRKGNRYYNMTR
                     GDNKTPGGFPKTTIDEQGVAEGELATYSVNVMDPITGEHWRIEVKVTSPEMAKERAEA
                     MGYKVLRVNEKQGVAEVSSNTLKRYKKAAQRDIDTTDNAGLYTDSDIDRMGRRMKGID
                     QATSKINANKRKEQGVAEGSEQIYKILALDKGNALKKPTKLKWKASSLEDIFDALAAQ
                     DWYPLEINGIEVIAGKRLKQGVAEAGNGRPGTTPGFQDTLTADEKRRAQRAAERQAQD
                     KSTKSGIDKNRAKADAYRKSGVAEAGYGKATGRAAWDSNMPGYQGDYGGASNWGRRHR
                     EDDEHHEIDRRIEQEHEYRNTYGTWYVRIDGLVEPTPYKGKAAANAAALELKKQPGNE
                     NKVIMLTMKEQ*"
     gene            124680..125078
                     /locus_tag="PH2015_20_sub10_scaffold_1_prodigal-single_238"
     CDS             124680..125078
                     /product="Uncharacterized protein n=1 Tax=Pelagibacter
                     phage HTVC008M RepID=M1IPD4_9CAUD"
                     /codon_start=1
                     /transl_table=11
                     /translation="MRLNEFLDNDVPEVGDILEVEIGDEVVETVITGIDNGDYICETD
                     NDVSMSLLEAEYQGRSVKLGKPMQGDVKKFKVYVKNPKTGKVVKVNFGDPNMRIKKSN
                     PGRRRSFRARHNCANPGPRTSARYWSCRKW*"
                     /db_xref="UniRef100_M1IPD4"
                     /db_xref="M1IPD4_9CAUD"
     gene            125109..125759
                     /locus_tag="PH2015_20_sub10_scaffold_1_prodigal-single_239"
     CDS             125109..125759
                     /product="hypothetical protein"
                     /codon_start=1
                     /transl_table=11
                     /translation="MTYYVYLLTDPRNNNEVFYCGKGKGDRWKSHLGHWSGNGKNNPT
                     ENKIKRIQSEGLQPGVIFLHENITDEDLAYDLETAYIEEHFDNLTNLKKEAKPPSAKG
                     RTPWNKGLKYKNPKTTQTMTGRKRGPYSEEHRRAISESLKGEKHPMYGKSASNQTSIK
                     ELITGQIFESQTEAAKQLNVKQGDISNALNGRQKSVKGYKFEYVQSGDTLSGNFNR*"
     gene            125740..126375
                     /locus_tag="PH2015_20_sub10_scaffold_1_prodigal-single_240"
     CDS             125740..126375
                     /product="Putative uncharacterized protein n=1 Tax
                     =Nitrosomonas sp. AL212 RepID=F9ZGZ4_9PROT"
                     /codon_start=1
                     /transl_table=11
                     /translation="VVTLTDNAFEQDGYWRNPVAKLLYEPTYEDVELFDQNGYDLTKL
                     EQHFAYGNYVKPKKQREHRFAVKKDWFTEDVKIEGPVLNHSSLFERKAYADAALEQLQ
                     HWAEKLPLVHKIISMRPKWGLDFSMDYVDRSGNAFEVLHWEWDSFDYDEISAIKKEIE
                     PILQNIDWTDASSQLIKYKDNWHHLDFFAQSDWKCNYFGVPKERFKMVIWK*"
                     /db_xref="UniRef100_F9ZGZ4"
                     /db_xref="nit:NAL212_1181"
                     /db_xref="F9ZGZ4_9PROT"
     gene            126377..126817
                     /locus_tag="PH2015_20_sub10_scaffold_1_prodigal-single_241"
     CDS             126377..126817
                     /product="Uncharacterized protein n=1 Tax=Magnetospirillum
                     gryphiswaldense MSR-1 v2 RepID=V6F5X8_9PROT"
                     /codon_start=1
                     /transl_table=11
                     /translation="MKKIISILLLSVCTVAFAQKDKPMVVYDWKINRVVDGDTVEVAT
                     PWVPDPLPKKMSIRVFGVDTPEKGHRAMCPSEAQRGEAATAFTKKVITESKTARVAVQ
                     SWDKYGGRMLGDIILDNNVSLRALLIQNGFAREYYGEAKQSWCN*"
                     /db_xref="UniRef100_V6F5X8"
                     /db_xref="mgy:MGMSR_3619"
                     /db_xref="V6F5X8_9PROT"
     gene            126971..127714
                     /locus_tag="PH2015_20_sub10_scaffold_1_prodigal-single_242"
     CDS             126971..127714
                     /product="Oxidoreductase, FAD-binding protein {ECO:0000313
                     |EMBL:EFH11920.1}; EC=1.18.1.2
                     {ECO:0000313|EMBL:EFH11920.1};;  TaxID=525371
                     species="Bacteria; Proteobacteria; Alphaproteobacteria;
                     Rhodospirillales; Acetobacteraceae; Roseomonas.;"
                     source="Roseomonas cervicalis ATCC 49957.;""
                     /codon_start=1
                     /transl_table=11
                     /translation="MFTEKVTWVHHWSDRTFSFKCTRNSAFRFTAGEFAMIGLIIDGK
                     RVIRAYSVVSPPWAEELEFLSIKIQDGELTSKLQHIEIGSEVVVMPKCTGTLVNSALD
                     KGGELWMLATGTGLAPFMSLIRDLETLETWSKIHIVHSTRHFSDLAYNTDLASAFKLH
                     PVDGELHEMVNAVLEYHPVLTGQGEPRITDQLVSGQLPIDVKQDKIMVCGNLEFNHQV
                     TDWCRSQGMREGSIREPGSFVVERAFVER*"
                     /db_xref="D5RLA1_9PROT"
                     /db_xref="UniRef100_D5RLA1"
                     /db_xref="xau:Xaut_4207"
                     /db_xref="1.18.1.2"
     gene            127711..128244
                     /locus_tag="PH2015_20_sub10_scaffold_1_prodigal-single_243"
     CDS             127711..128244
                     /product="5'-methylthioadenosine nucleosidase
                     /S-adenosylhomocysteine nucleosidase n=1
                     Tax=Herbaspirillum sp. GW103 RepID=I3CP79_9BURK"
                     /codon_start=1
                     /transl_table=11
                     /translation="MKTLILVALPEELDKRLVDAPVVYTGVGVSNAAMHATLAILKHR
                     PDLVINYGSAGSLKGITGLNSVASVCQRDADCSPLRERGYMLGENVLYYHSQEVGVRV
                     GSGNNFVTNPDSWTLDHCDLVDMELWSIAKVCEHVKIPWISRKWVSDNADGEAGATWE
                     DALLAGQTEFLNWFNNR*"
                     /db_xref="UniRef100_I3CP79"
                     /db_xref="I3CP79_9BURK"
                     /db_xref="oca:OCAR_7537"
     gene            128738..129265
                     /locus_tag="PH2015_20_sub10_scaffold_1_prodigal-single_244"
     CDS             128738..129265
                     /product="hypothetical protein"
                     /codon_start=1
                     /transl_table=11
                     /translation="MLIEEIIDEYRMTKSYDPMGHIDTGNRFKSQFKIVNTPLTDFEV
                     RYKKDNKYHDYFLYNKQSGRCVGLFTIEETNVKLKVIKRGIRAVTPHMALAPEAQRQG
                     ISTLAYTTFLQGGPWVFVTDEHTKAASKLWDSIATGNIISFYISEIDGKPTNKPGYHD
                     LRVLGPKDRFIETNV*"
     gene            129301..130047
                     /locus_tag="PH2015_20_sub10_scaffold_1_prodigal-single_245"
     CDS             129301..130047
                     /product="hypothetical protein"
                     /codon_start=1
                     /transl_table=11
                     /translation="MILNEGGNVFADATPFDHKDVPAILKTVNTALQGTGITVIPVGS
                     AASPKPGRQSGDMDVLADEAAVMNYFGAKDAKTARKALNDYIRSQGLDTAQTGINVHV
                     NVPVGGAHHQVDIMVTANAPQVAKFHTHNIPQGSPYKGVNKQLLMAMLAKDRGYMWSA
                     WQGLFARDSLGKKADFVTDDLAKIAEILTGRADPNVLGSVESILATLPQQQAADLLAR
                     GKADPNWKEVKQESIRVGTNEWFRNMLNRL*"
     gene            130044..131183
                     /locus_tag="PH2015_20_sub10_scaffold_1_prodigal-single_246"
     CDS             130044..131183
                     /product="hypothetical protein"
                     /codon_start=1
                     /transl_table=11
                     /translation="MRLLELKEAVDPKLGRAFNHLEDLVFFYGSAGTIEALEHLKDMN
                     TEQGSGSVRMKWDGNPQIYWGRENGVFVPPHGHAQWSKGVMPQSGEDVAKYIMSTGKA
                     VTPEEVANRQQFADKFASLAPLFEPGTPEDLDGNSTFYVYADALFLSPPELKDGVYTF
                     CPNPKSQTCYHVRADSELGRKIAQAEVMVVGHAYFTEHGAPDSAQIPIKDFTMFNANP
                     KLIVLGPIYNVAPVKVDTTMISQVENHIKQHARQVDTFLQGTAGLSDLKQIIYNYVNQ
                     SAKAKQLDNVSTPHFEQWMTAKVSAPKQAKIKELNTAQGNVLDEIFKIVRAIQILKDN
                     VIDQIESGPRADIWDTNGEGRVRYADQTKQFGNVKFVPRKRWTPQ*"
     gene            131180..131578
                     /locus_tag="PH2015_20_sub10_scaffold_1_prodigal-single_247"
     CDS             131180..131578
                     /product="hypothetical protein"
                     /codon_start=1
                     /transl_table=11
                     /translation="MKINELNAVTPKTNAKQLPGYDSSNPLHSTWSRVFSRQTYEAKR
                     KGFPVNITAADAWKVINEQGWRCALTGVAFVPAGTANPNQASLDRIDSNQGYIHGNIR
                     YVTYRVNMFKKDWPDDVFFALCKQIAAHVG*"
     gene            131587..133143
                     /locus_tag="PH2015_20_sub10_scaffold_1_prodigal-single_248"
     CDS             131587..133143
                     /product="hypothetical protein"
                     /codon_start=1
                     /transl_table=11
                     /translation="MKINQVLVESSQATVAFAFGRFNPAHQGHIEVWRAVEQAGANWF
                     IGTNPSTLGPNDPLTFQQKSAWMAEIYPPIQGHIVAEQSVLTLAAFIFKKLRKNERAT
                     VAYITDDTDWAWSGKLLNQYNGVEGSHGYYKFAEIIHVPSPRVSSATALRDAARANDK
                     VAFYHASGTDPKSKVAGLTYFDTVKQACEKYPVPVKRGQKVKEMDSQGYTGTRDKKSH
                     SKYGSRDDYKLGDLETTLGSDSIVKPSDVAKKSAKVLTKAFTAAHKKQGTSESVNKFN
                     YNPDDNWSQDFERRMMQDMPEKQQTQAKTWDQMTSQEKLSGVKGRTVWNEKTQRYYTV
                     FDVPVKQTTDEASLATMRDYFAGDEDARDPYEITKQRLHFAKDAKPTTKKEFRSQWEY
                     EQWLKQNKLRQISGVKEDEEAGKVEQQGQLIPFPAGTTKVAVSDVYDWYKLGQVISDL
                     DDADPADFGQGAPETVIAFGSEEEEHKLLPLLQRLGLKLKDIDQPVSEAYHAGSLYEM
                     LKKNILRVGH*"
     gene            133167..135806
                     /locus_tag="PH2015_20_sub10_scaffold_1_prodigal-single_249"
     CDS             133167..135806
                     /product="hypothetical protein"
                     /codon_start=1
                     /transl_table=11
                     /translation="MKYLELKEQLLNEINMSPGALRRAAAEIGARAGMEFEMIVPGAN
                     QGDDDYDDDYRETDYDADESVNSIQDAYDFFYDGDFNSRRDCERLREQMQEEYWEWLG
                     NEFDSRWESDTTEFIYNYLKENASNDEIAEILGREDDDEDTKDNYGKKEVAEAVDKII
                     EEGYGNYWYDQARESAQEDFNSDSDLESEWLESADINTMQDVESRYNITWPHYFTPER
                     ETGGVSIEDAADSFSRGIGREVQASNNYHSRSVVRPSATKLHYVVEPDGSLEADDDND
                     GGLEFVSPALPIDELLSDLKKVKAWADKTGCYTNDSTGLHINVSVPKWQGDLSKLDYV
                     KLAILMGDEYVLQEFGRQGNTYAKSALKIVKDNIRQRPEDVKRLLDTMKEHLNTSAAK
                     LVHSGSTNKYTSVNTKDGYIEFRSPGGDWLNDNFDKIESTLLRFVVAMDAAVDETKYK
                     EEYAKKLYKLLAGDQKDATNTMVYFAKYAAGELPQSALKSFIKQAQFERSQGKEPDGK
                     KMWYRVDKEGRGALNGASIEVVATSKEEALEKAASEWSVRLSSLTTADAYPVRAFEVP
                     KLGPSNPDGKYVISKFRSDGPNWTVYRFDADTWNKAEWVLKDWLTANNITDAAEIRKY
                     TIRFDPTLAYGQPEGSSSASAEQSTQRYEIYNKQTGNAVEDAPSRVTNDDQALEHLQD
                     YIEHGPHGLQLGQATNMFGIRNASGLEIVGLDIPISPIRARTGEPQAAGSAGQSTNRT
                     DRPFVWKVTGASDSPYQSQGTEVVASSEFEAMQKARQQWDLNTSGATEEEFFRTNSWR
                     ATPVRPAPVQGSTQDLQQQRAASGTFTGAWKILDTDTGQELYRFSGIGNSQADANRVA
                     AEWLRRNATGANMTQIEVVPIMS*"
     gene            135808..137109
                     /locus_tag="PH2015_20_sub10_scaffold_1_prodigal-single_250"
     CDS             135808..137109
                     /product="hypothetical protein n=1 Tax=alpha
                     proteobacterium LLX12A RepID=UPI00035E07EA"
                     /codon_start=1
                     /transl_table=11
                     /translation="MRFSDLKETVNHDVFNPAFNDTQFFDGLTYRATSELDHQSKPQF
                     VIKVFDDNFERVGLVKFVLYKDKAGNEWLESLISAIQPEYQGKGIASHIYAYARMLGN
                     TVKPSGDQTAQGRAMWSAWAKSGDAKHLTSNESKFSDYERAVMEGGHSLEKTVRRSAL
                     RDVVNEFSITELFEPNKKWQWSFQGSEEAVAVFHVGEVPYMFHAYGTDGQWEVEFKRH
                     GSKLDRMQKFGLTGTGNSAEVMSTVVDIMRAFLDKYKDKIEVLIFSAKEDSRQGLYAK
                     MVKRLLSNWIMKQDKEEFILIAPKQEVEENFADGKIKGKSKPGRVKRAGASCSGSVSD
                     LRQRAKDASGERAKMYHWCANMKSGRAKNESEILEELAAAWKMMQEAGVFRGYPCTKD
                     CSGHAAGYRWADARDITDPNTCPYSNNSFWEGCLAHTDEEE*"
                     /db_xref="UniRef100_UPI00035E07EA"
                     /db_xref="A0A0G1LXS7_9BACT"
                     /db_xref="UPI00035E07EA"
     gene            137127..138503
                     /locus_tag="PH2015_20_sub10_scaffold_1_prodigal-single_251"
     CDS             137127..138503
                     /product="hypothetical protein"
                     /codon_start=1
                     /transl_table=11
                     /translation="MRLLELKSLISEAGLQPKDFKSKLGTPADRVPIFLKKITAGTPF
                     RLEDGREVFVKKSEAARLKELFASGVFSAVVATDAGPIALSKFTKTHEFGGQSAANPD
                     VNKIANLGNISEGMLGAALFAKLGARVAGGIADIGTADLWKVIDTLKKTKKTEYSMSV
                     QDKAKRVVNDTIKYTLKLSEAPYSDLMNPEKRHLLARLADSCVAFANSPDADEYAEHF
                     YLNGKPDNIHVVTDGISANTEKKTDVEVTVRDQITGEVSEKVLNLSLKAGAGQFGQSG
                     GGSLQKGRQTPAEAANYLWSGLGIDVSPISEDYMDMWKEDPHEAARFMYTFAAGELNS
                     FLAGDSDTKEYKFIQYVADFINNHATYRDPTVLLVDLDKGSYHVLSFANLAPKLSKMD
                     FAARYRDDVKEAQIDIYDKNHPKAGNVSDRKSVLLTIRFKPQESSYKNLIFSGPILKQ
                     VADVTKSK*"
     gene            138727..139239
                     /locus_tag="PH2015_20_sub10_scaffold_1_prodigal-single_252"
     CDS             138727..139239
                     /product="Putative uncharacterized protein n=1 Tax
                     =Synechococcus phage S-SM2 RepID=E3SJ03_9CAUD"
                     /codon_start=1
                     /transl_table=11
                     /translation="MNKQRARQLYELADRLSKLDVNTLSEEQRQQRNTMIAKLQEEVK
                     GVAEGIADNEDSGEYDNEGSMAKDDLSTIEDAATELRSILTTDENLPEWVQAKITKAM
                     DYIDTARDYMKSKKSPVTETKVKPTEFVNKNPKLTAVTMKKTDPVSEEINTEAYERLQ
                     KVFAFKNYES*"
                     /db_xref="UniRef100_E3SJ03"
                     /db_xref="E3SJ03_9CAUD"
     gene            139242..140462
                     /locus_tag="PH2015_20_sub10_scaffold_1_prodigal-single_253"
     CDS             139242..140462
                     /product="hypothetical protein"
                     /codon_start=1
                     /transl_table=11
                     /translation="MKLFELYQQNTLQGTANLKLISEAVENKTGAVITVGNTQVRLGI
                     NSARYVLGLYETAVANGTSEQFLEGLSNLNPTTVMENDNTMRHIVGKFKHEVKNFLAG
                     DDLDSDLYHALYDYYSDHGELPYGIAKARDGDPYEWVTMRFDRDVHDYVGPEDANPDV
                     PALPRAAMPSMPQESMFEARNPWLDLSYSSTPKVGQRKRTGSGEVEYTGSGQIHRSTK
                     RYGGDDPENVKDDEQAASGEPAVKRGKGRPSAAIQSSETGEQISDYKLWYHKSKRKHP
                     ERKIVGSSANAIAVVPKGKKYLVVSKWENGAGTLLDKPTELLALTDLQAFKSAKGRPK
                     KVREWIETLRFVSEGETTKTATGIKHTAKDKYGAGETGTEKYSRDIEKLDKNLTSKLD
                     KSMGIKHDHGNKKK*"
     gene            140459..140959
                     /locus_tag="PH2015_20_sub10_scaffold_1_prodigal-single_254"
     CDS             140459..140959
                     /product="Putative uncharacterized protein n=1 Tax
                     =Synechococcus phage S-SM2 RepID=E3SJ02_9CAUD"
                     /codon_start=1
                     /transl_table=11
                     /translation="MKISEILTEAWSQKYKDSINCNHPRGFSQKAHCAGKKKHNESVE
                     MEMTCPDCGLCETHGDNLVEVKQRLDAKCWKGYKKQGTKIKGGVRVNNCVPESLDADQ
                     KRAGQVGAKEKAKPIGQVLTKSPKQHPFKGRLVGEELEEGYGKYYCSTDKRWKERKGP
                     KQTRSS*"
                     /db_xref="UniRef100_E3SJ02"
                     /db_xref="E3SJ02_9CAUD"
     gene            141057..141497
                     /locus_tag="PH2015_20_sub10_scaffold_1_prodigal-single_255"
     CDS             141057..141497
                     /product="Putative DNA-binding stress protein n=1 Tax
                     =Oceanimonas sp. (strain GK1) RepID=H2FX05_OCESG"
                     /codon_start=1
                     /transl_table=11
                     /translation="MDELVQAMKKALADTFAFYLKAHGFHWNVEGRTFSQDHALFGAI
                     YEEVYGSLDKFAEEIRTMDAYAPASFARFSELTGIEDEIKILNAQGMLEKLLADNSIV
                     MASVEQAYELSEAAHNHGLSNFLAERQDAHAKHAWILRATLKQR*"
                     /db_xref="UniRef100_H2FX05"
                     /db_xref="oce:GU3_11910"
                     /db_xref="87565244"
                     /db_xref="H2FX05_OCESG"
     gene            141498..141743
                     /locus_tag="PH2015_20_sub10_scaffold_1_prodigal-single_256"
     CDS             141498..141743
                     /product="Lysozyme {ECO:0000256|RuleBase:RU003788}; EC=3.2
                     .1.17 {ECO:0000256|RuleBase:RU003788};;  TaxID=1094563
                     species="Bacteria; Proteobacteria; Alphaproteobacteria;
                     Rhizobiales; Bartonellaceae; Bartonella.;"
                     source="Bartonella washoensis Sb944nv.;""
                     /codon_start=1
                     /transl_table=11
                     /translation="MNPKIKELVRTELTKNQILALESFIADRGEEIFKNSNLLKVINR
                     GDFDAVPSELAKWTIQNGKRSPELAELREKEITLFTK*"
                     /db_xref="J1IZN3_9RHIZ"
                     /db_xref="bcd:BARCL_1169"
                     /db_xref="UniRef100_J1IZN3"
                     /db_xref="3.2.1.17"
     gene            141806..142063
                     /locus_tag="PH2015_20_sub10_scaffold_1_prodigal-single_257"
     CDS             141806..142063
                     /product="Uncharacterized protein {ECO:0000313|EMBL
                     :KKM23873.1};  TaxID=412755 species="unclassified
                     sequences; metagenomes; ecological metagenomes.;"
                     source="marine sediment metagenome.;""
                     /codon_start=1
                     /transl_table=11
                     /translation="MEPRMFSGDEKLKIKKLFAEGIQVMGEVNALNEGLTETIKAIAE
                     ELDMKPGVLKKALRIAYKNKFADEQDALTEVEEVLQVAGHL*"
                     /db_xref="A0A0F9KP30_9ZZZZ"
     gene            142296..144941
                     /locus_tag="PH2015_20_sub10_scaffold_1_prodigal-single_258"
     CDS             142296..144941
                     /product="DNA polymerase {ECO:0000256|RuleBase:RU000442};
                     EC=2.7.7.7 {ECO:0000256|RuleBase:RU000442};; 
                     TaxID=1273738 species="Viruses; dsDNA viruses, no RNA
                     stage; Caudovirales; Myoviridae.;" source="Escherichia
                     phage PBECO 4.;""
                     /codon_start=1
                     /transl_table=11
                     /translation="MSYVDAVYVKEKDLINVVERVDGVRKFKSFPAHYLFYYQDNKGQ
                     YTGIDGKRLTKVAVSSNKAFEKEKRIYGHKQLYESDIKPLNRCLETNYLNSDAPKVNK
                     AFFDIEVAYNKIRGFADPSDPFNPITAISVHCGWLDKLITLVIKPDKMEQELAEAIVA
                     RFDDTILCATEEEMLDMFLSLIDDADIISGWNSEGYDVPYTVNRIIKLMGADHSRRFC
                     LWNAKPKKREYEKYGKISETYDFVGRVHLDYLDLYRKYTYHELHTYRLDYVGEIEIGE
                     TKVHYEGTLDQLYNNDFEKFIAYNRQDTMLLYKMDAKLQYIDLVNVLAHANTVTLRTT
                     MGAVAMTDQAIINEAHGRGVMVLDRKRGDGIETQAAGAYVAYPEKGIHDWIGSMDLNS
                     LYPSLLRALNMSPETIIGQVRQQQTKQELKDWLAAGKAFADYWDGKFAVHEYNEISAK
                     NKGYNIIIDWENGTSTELSAAEAYDLIYLQGNPWMLTANGTIFTYEKQGVIPGLLTRW
                     YAERKELQKKAKEAYGTDMFEYWDKRQLVKKINLNSLYGALLNAGSRFFDQRLGQSTT
                     LAGRCVARHMAGQVNAVFTGDYNHKGKTIIYGDTDSCYFSAYPVYKGQIDRGEVDWTR
                     DKIIELYDMVADEVNATFPLFMNSAFNCPSNLGEIIKAGREVVASKGLFITKKRYAVL
                     IYDKEGKRKDKDGELGEIKAMGLDLKRADTPEFMQRFLEEILLMVLNGQDKQDVIDAI
                     NGFRTKFKERPGWEKGTPKRVNNLTKHTETFEKTGKCGVGHAMAAINWNRFKKAHGDQ
                     ASLDITDGMKVIVCKLKSNPMGITSIAYPIDEMRLPDWFKEMPFDHGAMEETIINNKV
                     ENLIGVLDWDIRASDQTNTFESLFA*"
                     /db_xref="L7TII7_9CAUD"
                     /db_xref="UniRef100_L7TII7"
                     /db_xref="hxa:Halxa_2875"
                     /db_xref="L7TII7_9VIRU"
                     /db_xref="2.7.7.7"
     gene            145074..145811
                     /locus_tag="PH2015_20_sub10_scaffold_1_prodigal-single_259"
     CDS             145074..145811
                     /product="hypothetical protein"
                     /codon_start=1
                     /transl_table=11
                     /translation="MKDAIFDIVRHTASLGFFDLAKITGTTESTEVWTCDEKRNVVLE
                     AQLKNPAAPLIGEVGLGNLGFLNGLTGLYNKEGVEVEVATVEKNGNTIPDYFIFKDAD
                     GNNDKYRLMSKEIIDTQLQQSKFKGVKWDISFEPKKSKVSEMAQKAGIYSALEPTFTV
                     KTENNELVFIFGSDTGGSHFGRMTFATGVTGTMKEGYAWPIDKFLSILKLGMSGECTV
                     QFCQVACMITIDSGTGVYNYILPGHTR*"
     gene            145821..146045
                     /locus_tag="PH2015_20_sub10_scaffold_1_prodigal-single_260"
     CDS             145821..146045
                     /product="hypothetical protein"
                     /codon_start=1
                     /transl_table=11
                     /translation="MATKLTPVKQDAKEPASIQEAMLTELQKHTEYMHRMDWKLWMIM
                     NMFRTIGEENGYTFSVIHRDGDDTEPSREV*"
     gene            146047..146334
                     /locus_tag="PH2015_20_sub10_scaffold_1_prodigal-single_261"
     CDS             146047..146334
                     /product="hypothetical protein"
                     /codon_start=1
                     /transl_table=11
                     /translation="MTEKQADTMISILENIEKHLQAIDWKFWDLHQQFGKEKSNVDST
                     TIEKPVKEEVSVVDDELESLAEIVSTPTVTSVTENLQVKHTLKYPSIEVLK*"
     gene            146331..146705
                     /locus_tag="PH2015_20_sub10_scaffold_1_prodigal-single_262"
     CDS             146331..146705
                     /product="hypothetical protein"
                     /codon_start=1
                     /transl_table=11
                     /translation="MKKMIWVTFQKEGIHKYPAALTDPNLATGDEYDVSFLGYPHRHI
                     FHFKVAIEVFHDDRDIEFIQFKRWLENLYKDAILALDFKSCEMIAEDLYSQIASRYSG
                     REVWIDVSEDNENGCHIQFEKK*"
                     /db_xref="mex:Mext_0158"
     gene            146674..147072
                     /locus_tag="PH2015_20_sub10_scaffold_1_prodigal-single_263"
     CDS             146674..147072
                     /product="hypothetical protein"
                     /codon_start=1
                     /transl_table=11
                     /translation="MDATFNLKRSKVRTMHNNNSYVSRAMININDIKYDLLKISEMYD
                     GVLQDGLGHIAADMFCKYLQDMCDQRWIHSFEITEIVLKEHSYTYDINIQITNDRTPK
                     KLKIHVGLYKSAWPSFASTMKNTDAGYVNA*"
     gene            147065..148594
                     /locus_tag="PH2015_20_sub10_scaffold_1_prodigal-single_264"
     CDS             147065..148594
                     /product="Uncharacterized protein n=1 Tax=Azospirillum sp.
                     (strain B510) RepID=D3P6D0_AZOS1"
                     /codon_start=1
                     /transl_table=11
                     /translation="MPNHKTRVDLKTRNKDYAVFLPSISGFYQTFISKQQQEEFVPKN
                     RIPKEFENGIEGMNFLNKEQAYFYYPDALYSAGHAQLDVTKSYVEESMVQQRNKSDTF
                     ILGDSGGFQIGKGVINFDWQHFWEKQGDAGYIGAADKTRMAILNWLEFTADYSMVLDL
                     PTWSAAPINQARTGLKDFGDCLRGTLFNNDFFLKHRQGKTKFLNVLQGGTNEDADTWY
                     EAVKHYPFEGWAMGGNNMKDADLMLRRLITLRDEKLLEPGRDVIHFLGTSKLELACLL
                     TAVQRNIREHVNPNMKVTFDCASPFLATAYGQAYTQHVHRNNRFSYIMDKAIDDRRLA
                     GSDIPWPWSSPVGERMTMGDACYYKPGDLNKLGKESRTSWDSFAYFLMMGHNVYQHIE
                     SVQRANALNDTACVLHKPDPSQWHPTKGTNGELSNWVPRNVIYITELVNRVFTSETPF
                     TELDKAAKLLADFNGKKTLKTSASAHNMLFAAEDKGSDNDAEGAEDWDEDEAENILKE
                     A*"
                     /db_xref="UniRef100_D3P6D0"
                     /db_xref="A0A0F9LZU1_9ZZZZ"
                     /db_xref="azl:AZL_d03830"
                     /db_xref="D3P6D0_AZOS1"
     gene            148594..149472
                     /locus_tag="PH2015_20_sub10_scaffold_1_prodigal-single_265"
     CDS             148594..149472
                     /product="Putative dehydrogenase id=1746092 bin
                     =GWB2_Bacteroidetes_32_14 species=Clostridium sp. BNL1100
                     genus=Clostridium taxon_order=Clostridiales
                     taxon_class=Clostridia phylum=Firmicutes
                     tax=GWB2_Bacteroidetes_32_14 organism_group=Bacteroidetes
                     organism_desc=a47"
                     /codon_start=1
                     /transl_table=11
                     /translation="MKKALIIGMGFGRAVYKPVLEELGYQVITVDLVQPADFLTVEAA
                     VAVHKHFDTVNICTPNFTHELLAREVAPYAGIVFVEKPGVKDHFAWLQMIIDNPQTRF
                     MMVKNNQYRDLRQFKALVDQSHTVRVVWNNKNRIPNPGSWFTTKDKAFGGVSRDLIPH
                     MLSYYVALTDYEKGSKLYATAVQRHSLESITDTDYGTINKNGTYDVDDFCEFEFKNGN
                     TTWILTANWKDDLADDVYISFDMKNSTAKHVLGLCPESAYKAMIENAVENLNNDDFWQ
                     EQLAQDLWIHRQIEKL*"
                     /db_xref="gwb2_scaffold_13_278"
                     /db_xref="pbj:VN24_04440"
                     /db_xref="86650865"
     gene            149469..150614
                     /locus_tag="PH2015_20_sub10_scaffold_1_prodigal-single_266"
     CDS             149469..150614
                     /product="Sulphate transporter n=1 Tax=Acidobacterium sp. 
                     (strain MP5ACTX9) RepID=E8WXR1_ACISM"
                     /codon_start=1
                     /transl_table=11
                     /translation="MNTQTITRNTLAGITTSLAMVPEVVAFAILAQVNPLVGLYAAFI
                     LGLVTAVFGGRPGLISGGAGSLAVVSVALVVTHGVEYLFACIVLMGIIQILFGAFKLG
                     KLIKLVSPSVMTGFVNGLALVIFTAQFHDIPKQGFELYSMLGLIIITIFGVAVAGKIT
                     KHLPPSLFGIVLVTAVVMLFGIDTKLVKDIASISGELPSFHIPLVPFTLETLWIILPY
                     SLILAGIGLIETLLTANLVDKTIGGTTQPNKESMAQGAGNLLTGLFGGMGGCAMIGQT
                     VINMDSGGRQRLSGVVQALCILAYILFASAVIESIPLAALIGVMCVVCYHTFDWSSLN
                     FKNKPKDNIAIMLTVTAATLFFNLAYAVLLGILLTSMLYYWKHVKNT*"
                     /db_xref="UniRef100_E8WXR1"
                     /db_xref="acm:AciX9_2732"
                     /db_xref="E8WXR1_GRATM"
                     /db_xref="E8WXR1_ACISM"
     gene            150611..151519
                     /locus_tag="PH2015_20_sub10_scaffold_1_prodigal-single_267"
     CDS             150611..151519
                     /product="Putative uncharacterized protein n=1 Tax
                     =Schizophyllum commune (strain H4-8 / FGSC 9210)
                     RepID=D8QE57_SCHCM"
                     /codon_start=1
                     /transl_table=11
                     /translation="MTRILQTTGQGNFVETTWINPKCGDDEITVQSIMTGVCRSDIDM
                     MNGDFGPLPINMQGHEGLGRVIKVGKNVIDTVVGDYVATRGEPAYADRYNVRSKEYVV
                     IPEAHPRYILEPVACGINIVQQPIREIAERAGASKRLLILGSGFLAWVAFNVILIHHL
                     DFEITVVGNSNKELWGEVLHQDYEGTFDVIIDLSDKMDIFEKPILNNEALVVFGSQKQ
                     VSTDFSNLLWKACTMIFPSPRTDGFYHCMKDAAYWIEQGDIVVDSFWTRAYNRDTEWQ
                     DAFADGLNRPAGYSRGYIYWNEEDGN*"
                     /db_xref="UniRef100_D8QE57"
                     /db_xref="A0A0F0HBQ9_NOCAE"
                     /db_xref="sco:SCO1901"
                     /db_xref="D8QE57_SCHCM"
     gene            151509..152042
                     /locus_tag="PH2015_20_sub10_scaffold_1_prodigal-single_268"
     CDS             151509..152042
                     /product="hypothetical protein"
                     /codon_start=1
                     /transl_table=11
                     /translation="MAIDTMGRKATTYFIGTEVERTAMYGERTLFVVGVQPVDKIVSI
                     IREQNSCTDNSKHIRHIYLGTSQSFTPKDYDDWKAWDKMIIELLDAGYWVTLDFGVEY
                     ADTFNEEGWSEYNTFIPMISVKLPHIKLYNYNATLKIDDTTWGHSNSGVWCHSLHDLM
                     DRSVYTDWKDYVGDENV*"
     gene            152035..153096
                     /locus_tag="PH2015_20_sub10_scaffold_1_prodigal-single_269"
     CDS             152035..153096
                     /product="Uncharacterized protein n=1 Tax=Methylobacterium
                     extorquens (strain PA1) RepID=A9VWK8_METEP"
                     /codon_start=1
                     /transl_table=11
                     /translation="MSKIFLVDLEAVSTRYTGEWKDHVPQLLRKAGHEVDVISGPSDI
                     PSATTPGAFLNFGGTNIYKANQVAQLGRLFCSGSVQAGSHFIFTDAWHPGIINLKYMS
                     ELLGIPVVTHGLWHAGSYDPQDFLGRLVGDKPWVRNAEKSFFHAFDHNYFATDFHINM
                     FSDNLFHDEDVELADNKVIRTGWPMEYMNKTLSPYKNLNKRDLILFPHRIAPEKQVKI
                     FRDLKKHLPQYEFVVCQDEKLTKKQYHTLLGQAKMVFSANLQETLGISCYEGALVDAI
                     PMVPDRLSYSEMYFDIFKYESKWTESWESYNVYRPDLCRAIITHMDYYSTRLRQLKEQ
                     AVNLTDNFFSAKDLLNNLK*"
                     /db_xref="UniRef100_A9VWK8"
                     /db_xref="mex:Mext_0157"
                     /db_xref="A9VWK8_METEP"
     gene            153140..154048
                     /locus_tag="PH2015_20_sub10_scaffold_1_prodigal-single_270"
     CDS             153140..154048
                     /product="Tax
                     =RIFCSPHIGHO2_02_FULL_Bdellovibrionales_40_15_curated"
                     /codon_start=1
                     /transl_table=11
                     /translation="MWISENNWYTWRYGDHPLFSRQRDGSPWHTYYSGAKITKFGSFK
                     EEMLDAARSTLEHYSGLRPCVFFSGGSESELVLRAYLDVGAKPIVNIFRFEDYINEYD
                     VAYAIVICNQLGVDYNIIDFNLKSFFENDAERISEIAQIDRPRGLPQLKFLDYTEGFA
                     VLGIGDPRWTRSIKDNSPWILLDQEHDTGWDKYILYRGDPAIAQWFKWTPGLVLSYTE
                     LQWFKDLIINNRWPGREGVTSTKLIGYREAYPDMLERTKKTGMEPLDNLINEFEEFLK
                     KKYNGLPYRQVVPRTLNELRKEILND*"
                     /db_xref="87655049"
     gene            154041..154394
                     /locus_tag="PH2015_20_sub10_scaffold_1_prodigal-single_271"
     CDS             154041..154394
                     /product="hypothetical protein"
                     /codon_start=1
                     /transl_table=11
                     /translation="MIKIQNYGSTPGWYQVDTSYNQPSITGAVQWNGATKCFEVSTGS
                     TWQRIDNTVQISNSGAAYDINVIGAWVHKKMQEEEETKNLRSKYPALDEAYKHMELIK
                     ALVTAGTETNDIQQS*"
     gene            154375..154845
                     /locus_tag="PH2015_20_sub10_scaffold_1_prodigal-single_272"
     CDS             154375..154845
                     /product="Uncharacterized protein n=1 Tax=Sphingobacterium
                     paucimobilis HER1398 RepID=U2H7N1_9SPHI"
                     /codon_start=1
                     /transl_table=11
                     /translation="MIFNKVKDLKAKGLKIGITFSTFDLLHAGHIAMLAEAKNHCDYL
                     ICGIQTDPTIDRPDSKNPPIQSIVERQIQVSAVRYVDETVVYQTEKDLEDILLTLPID
                     VRILGIEYAEKDFTGREICYERAIELVFNKRDHSFSSSNLRKRVAHAEIVKELK*"
                     /db_xref="UniRef100_U2H7N1"
                     /db_xref="pom:MED152_05745"
                     /db_xref="U2H7N1_9SPHI"
     gene            154842..155627
                     /locus_tag="PH2015_20_sub10_scaffold_1_prodigal-single_273"
     CDS             154842..155627
                     /product="hypothetical protein n=1 Tax=Oceanospirillales
                     bacterium SCGC AAA298-N10 RepID=UPI000376671D"
                     /codon_start=1
                     /transl_table=11
                     /translation="MKIGIIGHGFVGRAIANAHDQNNLLINDPKLFESASIEEIKNNT
                     AWVYVAVPTPMLESGEIDISILKSVLDSLIGYKGLVISKCTALPDYYIKSKKHYNFRL
                     IHVPEFLTAANANVDYMTPGMIVMGGDIEDCQYYKDVVVQADKTNTMSTKFVATDIGS
                     ASAMKYYANSFLATKVVFNNQFAEWCAKQGIDWDNLATINKLDQRLGNTHWSVPGPDG
                     MMGYGGYCFPKDVSALIHSEHGKSLSLLKHQFEVNGKIRSKNS*"
                     /db_xref="UniRef100_UPI000376671D"
                     /db_xref="A0A0F9SLW5_9ZZZZ"
                     /db_xref="ppoy:RE92_05945"
                     /db_xref="UPI000376671D"
     gene            155696..156460
                     /locus_tag="PH2015_20_sub10_scaffold_1_prodigal-single_274"
                     /gene="folE"
     CDS             155696..156460
                     /gene="folE"
                     /product="folE; GTP cyclohydrolase I (EC:3.5.4.16)"
                     /codon_start=1
                     /transl_table=11
                     /translation="MTESTTLKNILAGAEQQGDDDKGYREAYLGDMLRFKMKREGKRF
                     WAGDNISDYLDEGDIERLIDEATPAFELVLDRLLIDRENDPNSKGTARRLAKMYFNEI
                     MAGRYDPAPDATAFPNDSADRYEGMLVVRSELRSMCSHHHQPVSGVAYIGILAANKLI
                     GLSKYTRIAQWCARRGTLQEELANDIAKEIMKATEANDVGVYVQAVHGCCENRGIMAH
                     SSLTQTTVLKGAFKDDQGTKKEFFDNIKLQQDFAPR*"
                     /db_xref="pmg:P9301_05621"
                     /db_xref="A3PBR0_PROM0"
                     /db_xref="UniRef100_A3PBR0"
                     /db_xref="3.5.4.16"
     gene            156457..156648
                     /locus_tag="PH2015_20_sub10_scaffold_1_prodigal-single_275"
     CDS             156457..156648
                     /product="hypothetical protein"
                     /codon_start=1
                     /transl_table=11
                     /translation="MKDPKIEELVSQLKSAVDNVNVIMQLLQELEVDVRISYVERSRA
                     KDISQGISLWRIEEHNDYL*"
     gene            156635..157015
                     /locus_tag="PH2015_20_sub10_scaffold_1_prodigal-single_276"
     CDS             156635..157015
                     /product="hypothetical protein"
                     /codon_start=1
                     /transl_table=11
                     /translation="MTISNSGYGAIPPVGVQGASGQILTANGINGTSWMSQGISVVPQ
                     NAVQIGNPEPTITFYNDGTITTRAGSISAEDWISVIKVMKQMIIDMSKDQDLASKYPY
                     IQDAAHSWFMNELKGKDNGNKEED*"
     gene            156993..157271
                     /locus_tag="PH2015_20_sub10_scaffold_1_prodigal-single_277"
     CDS             156993..157271
                     /product="hypothetical protein"
                     /codon_start=1
                     /transl_table=11
                     /translation="MATKKKTKTKADNITLEMPGTIGGAKIVFAEPTVVKGSHLTVTT
                     YPDGKTTLEWDDEALLNDVRAACLKAESNIPATTEVEVKPKRKKSKTK*"
     gene            157273..157524
                     /locus_tag="PH2015_20_sub10_scaffold_1_prodigal-single_278"
     CDS             157273..157524
                     /product="hypothetical protein"
                     /codon_start=1
                     /transl_table=11
                     /translation="MPSIKGQQLISLNFWEYKQLEYWLADNFPECTIRSLYDTWSNPD
                     QEDWYAVEGDITVDMECLLKLKYGNKLKSSNAGIKHGQN*"
     gene            157511..158371
                     /locus_tag="PH2015_20_sub10_scaffold_1_prodigal-single_279"
     CDS             157511..158371
                     /product="Putative uncharacterized protein n=1 Tax=Vibrio
                     phage KVP40 (isolate Vibrio
                     parahaemolyticus/Japan/Matsuzaki /1991) RepID=Q6WHL9_BPKVM"
                     /codon_start=1
                     /transl_table=11
                     /translation="MDKIKVSEIFYSAQGEGRFIGVPSVFFRTFGCNFKCPGFGLPTG
                     QKTTEPDDIGAKVHLYKSFMDLPLAQTGCDSYASWHPAFKHLSPYYSIDEAIDEMLKL
                     TPNHAWKQDNGNDVHLVITGGEPLLGWQQLYPDLLSENKMRDLENLTFETNGTQHLHE
                     DFKRFLMNDYHLRKDQITFSVSPKLSASGELWKDAVCPEVVAEYQTRGFTYLKFVVDK
                     LEDFKEVDAATAEYREAGFKGPVFVMPVGGTDAAYFANSKHIADIALERGYRYSPRLH
                     VDIWSNGWGK*"
                     /db_xref="UniRef100_Q6WHL9"
                     /db_xref="A0A0D4DBF2_9CAUD"
                     /db_xref="gsn:YC6258_01025"
                     /db_xref="Q6WHL9_BPKVM"
     gene            158359..158715
                     /locus_tag="PH2015_20_sub10_scaffold_1_prodigal-single_280"
     CDS             158359..158715
                     /product="hypothetical protein"
                     /codon_start=1
                     /transl_table=11
                     /translation="MGQVMKTQTPAQGISIDKDFGDAKVFNVECDCTSDDHAVKMWIE
                     VQRDRDIPDVEVSFYVTTWTPLWQGWSQRLQAVYDILFKGVHKQEHHMVLNKQSAVNF
                     AEAIKNTIKELEKGTK*"
     gene            158712..159809
                     /locus_tag="PH2015_20_sub10_scaffold_1_prodigal-single_281"
     CDS             158712..159809
                     /product="S-adenosylmethionine synthase {ECO:0000256
                     |HAMAP-Rule:MF_00086, ECO:0000256|RuleBase:RU000541};
                     Short=AdoMet synthase {ECO:0000256|HAMAP-Rule:MF_00086};;
                     EC=2.5.1.6 {ECO:0000256|HAMAP-Rule:MF_00086,
                     ECO:0000256|RuleBase:RU000541};; MAT
                     {ECO:0000256|HAMAP-Rule:MF_00086}; Methionine
                     adenosyltransferase {ECO:0000256|HAMAP-Rule:MF_00086}; 
                     TaxID=1003237 species="Bacteria; Proteobacteria;
                     Alphaproteobacteria; Rhodospirillales; Rhodospirillaceae;
                     Nitrospirillum.;" source="Nitrospirillum amazonense Y2.;""
                     /codon_start=1
                     /transl_table=11
                     /translation="MSYLFTSESVSEGHPDKVADAISDAILDLVMAEKNPALRCACET
                     LVTTNMVTVAGEYKGVLEKQEVEDVIRETIKHIGYEQPGFDWRTVKIYNELHGQSADI
                     ALGTDNFGAGDQGLMFGYACNETDTYMPSAIYWSHRIVEELTRIRKQGSTVLGPDAKS
                     QVTFEYNDDGTPKRIAKVVCSTQHAEHADIEFVREFVKRIIIEVLPSKYVDDSTEFYI
                     NPTGRFVIGGPDGDTGLTGRKIIVDTYGGYSPHGGGAFSGKDPTKVDRSAAYMMRYIA
                     KNIVATGRAPWATCQISYAIGMAEPMSFYIECEDRALARDLTLLIPKVLDLTPKGIIE
                     RFDLFRPIYSSTTNYGHFGKPDLPWEKIDLF*"
                     /db_xref="G1XY76_9PROT"
                     /db_xref="rva:Rvan_2858"
                     /db_xref="UniRef100_UPI0003A567D1"
                     /db_xref="2.5.1.6"
     gene            159809..160144
                     /locus_tag="PH2015_20_sub10_scaffold_1_prodigal-single_282"
     CDS             159809..160144
                     /product="hypothetical protein"
                     /codon_start=1
                     /transl_table=11
                     /translation="MYLDGLFEMFDIIKNLFNKKPEATGKEGSEPWVNVVNTNFDGEN
                     PNQGFMELEWNKPFIEFLRKHGYQGATDEDVVDKWFTDLCKNIGGQMDEEAKFVADAD
                     KLPKKRKKS*"
     gene            160174..160389
                     /locus_tag="PH2015_20_sub10_scaffold_1_prodigal-single_283"
     CDS             160174..160389
                     /product="hypothetical protein"
                     /codon_start=1
                     /transl_table=11
                     /translation="MSTKLNWNFEVKWVGDAHILLVLRRTDDENLVNEMLMTVKEYAE
                     FMSLLQEFNIHFKEKIDQQLIQDYLNG*"
     gene            complement(160391..160960)
                     /locus_tag="PH2015_20_sub10_scaffold_1_prodigal-single_284"
     CDS             complement(160391..160960)
                     /product="GIY-YIG catalytic domain-containing endonuclease
                     n=1 Tax=Acanthocystis turfacea Chlorella virus NE-JV-2
                     RepID=M1I2J6_9PHYC"
                     /codon_start=1
                     /transl_table=11
                     /translation="MTIYHLYVKTHNKTGLKYLGQTTAKDLHKYHGSGVYWKLHLQKH
                     GVDYSTEILKECQTKEELKEWGLYYSDLWNVVECNSWANLKIEQGDGGRQSEEVRKKI
                     GLAGKGRIPWNKGKQVWSDDDKKRIGEQNRSRGPQSKETIAKRVAKTTGKIRTEETKQ
                     KTSASLKGRQFSEETKKKMSEAAKNRKRK*"
                     /db_xref="UniRef100_M1I2J6"
                     /db_xref="M1I2J6_9PHYC"
     gene            161075..162064
                     /locus_tag="PH2015_20_sub10_scaffold_1_prodigal-single_285"
     CDS             161075..162064
                     /product="RnaseH n=1 Tax=Enterobacteria phage vB_KleM-RaK2
                     RepID=H6X3R5_9CAUD"
                     /codon_start=1
                     /transl_table=11
                     /translation="MNKTYILVDAANLFFRARHVVRGEDAETKVGMAYHIMFNSINKV
                     WRDFKGSHVVICLEGKSWRKEVDTKYKANRTAARMALSPKEAEEDKIFWEAFDELKTY
                     LMTKSNCTVLQHPRCEADDFIARFIQNHPDDEHVIVSSDSDFYQLLRPNVRQFNGISK
                     QLITVEGIFDEKGKRIKDKKTKEELPAPDPQWLLFEKCMRGDSSDNVFSAFPGVREKG
                     TKNKVGLREAFADRETKGYNWNNLMLQRWSDHEGNEHRVRDRYLHNKMLIDLTEQPED
                     IKLALDTTINESVNKQRVQSVGLHFVKFCSKWNLVTIADKMTDHGEYLGATYK*"
                     /db_xref="UniRef100_H6X3R5"
                     /db_xref="H6X3R5_9CAUD"
     gene            162061..162534
                     /locus_tag="PH2015_20_sub10_scaffold_1_prodigal-single_286"
     CDS             162061..162534
                     /product="Uncharacterized protein {ECO:0000313|EMBL
                     :KKL95781.1};  TaxID=412755 species="unclassified
                     sequences; metagenomes; ecological metagenomes.;"
                     source="marine sediment metagenome.;""
                     /codon_start=1
                     /transl_table=11
                     /translation="MILAKSVIKDKFWILEENAKRVGMMNFKDNNYTINLKRKDLVAQ
                     NEDELKVMGIQFVVRDLTHGGHLEVMGYPTDQEEVFNVKEIDGFPTFTKKAESKSIHV
                     AGWYGLKFKNGWCTSLCPRLTTVKTNVYVGPFKTKMDLKVVLGQKKDAILDEDDS*"
                     /db_xref="A0A0F9GYN1_9ZZZZ"
     gene            162584..162901
                     /locus_tag="PH2015_20_sub10_scaffold_1_prodigal-single_287"
     CDS             162584..162901
                     /product="Uncharacterized protein n=1 Tax=Azospirillum
                     brasilense Sp245 RepID=G8AVQ4_AZOBR"
                     /codon_start=1
                     /transl_table=11
                     /translation="MARPKPTILLTHVDPSSYKSEEVLEAEAIYAVFYKGRPFNLRTF
                     LNSLQDYPGPKYKKVSFSNPGHAFNLMEKLNKLFKCSDFTVVELKEGSLVNESDLIKK
                     AAK*"
                     /db_xref="UniRef100_G8AVQ4"
                     /db_xref="A0A0F9MMX4_9ZZZZ"
                     /db_xref="abs:AZOBR_p270209"
                     /db_xref="G8AVQ4_AZOBR"
     gene            162867..163205
                     /locus_tag="PH2015_20_sub10_scaffold_1_prodigal-single_288"
     CDS             162867..163205
                     /product="hypothetical protein"
                     /codon_start=1
                     /transl_table=11
                     /translation="MNQTLSKKQLSEAIFEQLKKSAGRDLEFFQIFKNVKGTRFTSTG
                     YELAKSLWKVYPIKFKQEYRVLNKTLLLLDERMDWPYYLSKRQLVLFSEMDAFEFTLY
                     SGDINLWSNK*"
     gene            complement(163210..163557)
                     /locus_tag="PH2015_20_sub10_scaffold_1_prodigal-single_289"
     CDS             complement(163210..163557)
                     /product="hypothetical protein"
                     /codon_start=1
                     /transl_table=11
                     /translation="MFKFTLTTVRPNTNAPFFVNTAVGQVYQEQQIFAKSARPRSPEL
                     PNALISFDRTESANGLTMTVEYVFGSSLGKDELFSDIDARAIASGMPVFKTARDEYNA
                     IHGHLTTYNVEII*"
     gene            complement(163597..164535)
                     /locus_tag="PH2015_20_sub10_scaffold_1_prodigal-single_290"
     CDS             complement(163597..164535)
                     /product="hypothetical protein"
                     /codon_start=1
                     /transl_table=11
                     /translation="MKNFFKILLVTMLLSSATVRAAEKITIFFPYAASASSTPAMLAV
                     IDEANKMQSSFKFMLEFKPGGNQSIAVKAMDQDPKDSLALIAPAYVENHRSKLIDKNN
                     YVPVWAMGDACWAVFTNVGDMSKGISSLAGTKELVVGGVGFGNAAHLTGIMLGEKYKF
                     NTRYVIFKANTDALINMVGNNGVNMAIDKIEGFASFKPKNDKLQVLAVSCPSRMTALP
                     QVKTLKEQGVDAPSVFNIIIANKAMDDGKRTKIRAVLTLAAERMGADSFMKLSGLLPP
                     QFNKISQDDFYSKSIVKFDTLLDQYKNTIESAKIAN*"
     gene            164595..165776
                     /locus_tag="PH2015_20_sub10_scaffold_1_prodigal-single_291"
     CDS             164595..165776
                     /product="hypothetical protein"
                     /codon_start=1
                     /transl_table=11
                     /translation="MEQTLITHPYLSKDKFGFYQIDDFKSYSKVETIEAARRINKTNK
                     VHWNFNDLEFSNYNWKIEPTESIKQLYQRRARQIRERYDYIVLWWSGGADSYTMLKAF
                     VDEGLFVDELATFHNHTGDGNWDSYLNSEVKRVAIPIAEKMLENSPNTKFRLVDHFDY
                     QPDLYNVDDNKFDFLYKANAVFSPNQLARRYIREKEKDYLDLFAQGKRVCFIWGMDKP
                     RIYQIDGKYAMRFIDIVDNSVNPVTQTLNRPWENDEFFYWSPDACDLLCKQGHIIMRY
                     LKNVPQQDIDAGWLTTKHNVLGSTLINGKVYYLTNNGAHRLIYPDWDTNTYSSGKHDL
                     LLMWSPRDEWFLKDEHSDHRRIYTNGLEKLKQLVGPEWTSMKGILHGLVRSPSKPYFL
                     E*"
     gene            165778..166395
                     /locus_tag="PH2015_20_sub10_scaffold_1_prodigal-single_292"
     CDS             165778..166395
                     /product="hypothetical protein"
                     /codon_start=1
                     /transl_table=11
                     /translation="MLSYSIQNSNNLSNQLEELLAYDLEYLKSQDNTNYHWGNYTGNL
                     SAKFRQYSELDLLPVFDELLSAGFDITDVVLYTLKANSIKTIRNINYLSELTNTSIII
                     PVGSIHSATYVWYNTSYITQNNIESLPILYKEYGNKIVDGSCIIEKDTPMLVKHQNHW
                     AAINNKQSSDFNFLQITLRGNPEYEEVKNYLGMNSGNSPGSGPKS*"
     gene            complement(166344..167510)
                     /locus_tag="PH2015_20_sub10_scaffold_1_prodigal-single_293"
     CDS             complement(166344..167510)
                     /product="hypothetical protein"
                     /codon_start=1
                     /transl_table=11
                     /translation="MINKKLGYYSCNGQEFSSKIRALLYSNEVNKPAEWIFNDEIFKS
                     YNWKIEPEETLDELYDRRARQLRNEYDYVILSYSGGADSHNILMSFVRQGLHIDEIVV
                     NHFEKAAGKFVDLNPANKDARNAGAEHYLQTVPRLKEIAPKIPKTKITLVDMSDHLFG
                     LMENTGDASWILSKREGLNPAGATRFNYLYLAEVRKRFDKEKSVCMIIGVEKPKVIIS
                     TKGHVIMHFIDRSANQQTVSEHLTDYNNSKAEFFYWSPDCVPLLIKQGHVIKKYLSAN
                     PQMQKFWHLENTSYQASRLIHEPILRSLLYSTWDASYWQADKSTSDWYSEFDLWFKDG
                     YSGSKAVNIWQEGIDYVSSKLSNHLLDSGEGLKRFRKYYDLGPLPGLLPEFMPK*"
     gene            167582..168322
                     /locus_tag="PH2015_20_sub10_scaffold_1_prodigal-single_294"
     CDS             167582..168322
                     /product="hypothetical protein"
                     /codon_start=1
                     /transl_table=11
                     /translation="MLNIIMNRQELTELFCNNGYHVFKNVADPTVIDKINKKTELLVP
                     HRGHAMDHKYYPADKISECKDLAVWWSQELSGWPEVQEITEQLINIVGSMFDEPSTYI
                     ADIITNEPGNTHIKPHIDSPYRFPKWWGEDELLGVQCILPLCEFTKENGGTGLLPNSH
                     NTRWVVKDSYAGKYNEEFLAGVDQPKMSPGDALIYHPRTLHSTMPNNTDIPRRALLIH
                     ITGKEMARLLKAEDTIWQEESKKMSTNK*"
     gene            168390..168704
                     /locus_tag="PH2015_20_sub10_scaffold_1_prodigal-single_295"
     CDS             168390..168704
                     /product="Low-complexity acidic protein, XCC2875 type n=2
                     Tax=Ralstonia solanacearum RepID=M4UJ67_RALSL"
                     /codon_start=1
                     /transl_table=11
                     /translation="MKNLIATLVVAVAATSAFAAAPAKVEEVKKPEATANVPATPKEM
                     PKVAKPKTKAEKEAEEKAAKAAKAADTKSAKPADTKSATPAPAAKADEKAASKPAATP
                     AK*"
                     /db_xref="UniRef100_M4UJ67"
                     /db_xref="psyr:N018_00285"
                     /db_xref="W0MPK7_PSESX"
                     /db_xref="M4UJ67_RALSL"
     gene            168945..169178
                     /locus_tag="PH2015_20_sub10_scaffold_1_prodigal-single_296"
     CDS             168945..169178
                     /product="hypothetical protein"
                     /codon_start=1
                     /transl_table=11
                     /translation="MNKEKVNDIIQWTGTFFILAMYVLMNFFRDLGLDPVCGLLGGLC
                     YALWAYRVANKPQMLVNIVAIAVCIVGLVKAFN*"
     gene            169235..169519
                     /locus_tag="PH2015_20_sub10_scaffold_1_prodigal-single_297"
     CDS             169235..169519
                     /product="hypothetical protein"
                     /codon_start=1
                     /transl_table=11
                     /translation="MKQSHTMYIYKADKRTKSGERLVSTTVWQHRDEAEMKREVRELQ
                     YQLYPTKLGFRIEFHPTMKTVKNLMTGADVQIDRDTPWSCNPASESYWSM*"
     gene            169571..169747
                     /locus_tag="PH2015_20_sub10_scaffold_1_prodigal-single_298"
     CDS             169571..169747
                     /product="hypothetical protein"
                     /codon_start=1
                     /transl_table=11
                     /translation="MYKWLCQMFYKDKLYTGYYWGDELSLARARRKVVEMQRIHPAMR
                     FELTNNQTGVKITF*"
     gene            169760..170020
                     /locus_tag="PH2015_20_sub10_scaffold_1_prodigal-single_299"
     CDS             169760..170020
                     /product="hypothetical protein"
                     /codon_start=1
                     /transl_table=11
                     /translation="MKALQAFIDQKNHWNSFFNGEQFEIKTAQGRQRVADMIDAALSP
                     ENLTCDGELSRAEVNRRFKELDTAAKQLRKLDPEVKFYEYDY*"
     gene            170030..170212
                     /locus_tag="PH2015_20_sub10_scaffold_1_prodigal-single_300"
     CDS             170030..170212
                     /product="hypothetical protein"
                     /codon_start=1
                     /transl_table=11
                     /translation="MSKMAELAYDIEQLFIEGYNAKNIAKELGCPQSIVENWMKEHFL
                     TEIAEATYNPYETINS*"
     gene            170349..170582
                     /locus_tag="PH2015_20_sub10_scaffold_1_prodigal-single_301"
     CDS             170349..170582
                     /product="hypothetical protein"
                     /codon_start=1
                     /transl_table=11
                     /translation="MNPIDRNNLNFIMTAGSQELKAFYEEVDLDDLLYLLSLVQGEMS
                     RLRLEEVELLDEVTHTDDADRAILEILEKFDTK*"
     gene            170619..170774
                     /locus_tag="PH2015_20_sub10_scaffold_1_prodigal-single_302"
     CDS             170619..170774
                     /product="hypothetical protein"
                     /codon_start=1
                     /transl_table=11
                     /translation="MKREVITAKLPKQKRRADFLFHNGAYRPQVVTSQKVYNRKKLAK
                     IIDTKGE*"
     gene            170844..171101
                     /locus_tag="PH2015_20_sub10_scaffold_1_prodigal-single_303"
     CDS             170844..171101
                     /product="hypothetical protein"
                     /codon_start=1
                     /transl_table=11
                     /translation="MATTKTFKVIGVSTLAGKTKVRFANDLASRIKNLVKNGHTNVEL
                     FELPEAMTKEAGLAYVKANALFTIPADTDVTADELVAVAGE*"
     gene            171154..171402
                     /locus_tag="PH2015_20_sub10_scaffold_1_prodigal-single_304"
     CDS             171154..171402
                     /product="hypothetical protein"
                     /codon_start=1
                     /transl_table=11
                     /translation="MSRLQLHGRTFVVFDANNKDHRKWFADFNSTGRWGRCPVRFVVN
                     DDHGDLITQIQRELIQFYVDKEFKTVKKYTQNDTTCNT*"
     gene            171555..172670
                     /locus_tag="PH2015_20_sub10_scaffold_1_prodigal-single_305"
     CDS             171555..172670
                     /product="ATPase associated with various cellular
                     activities AAA_5 n=1 Tax=Arcobacter nitrofigilis (strain
                     ATCC 33309 / DSM 7299 / LMG 7604 / NCTC 12251 / CI)
                     RepID=D5V7V6_ARCNC"
                     /codon_start=1
                     /transl_table=11
                     /translation="MAKVNKSGVGEPRTVKITEAKRLIRRAMKVKRPVFMWGPPGVGK
                     SDLAAQLAEDMGGALVDVRLNLWEPTDIKGIPYYNSKENVMSWAPPSELPTKEFAAKH
                     PVVVLFLDELAGAAPAVQAAAYQLILNRKVGTYELPDNVVIMAAGNRMTDKGVTYRMP
                     TPLANRFVHFELRVDFADWNLWALQNRIHPDVVGYLNYQKADLYNFDPTVHDRSFATP
                     RSWSFVSDLIDDEMTDNEQTDMVAGCVGEGLAIKFMAHRKIAADLPTPADVLSGKVKE
                     LKTKEISAMYSLTTGMCYELKDGYDTAKKSGKLDTWHTNCENFIQFMMDNFEAEMVIM
                     GAHTALKNYNLPFDHKKLKNFPEFFKRYAHLVVDVSN*"
                     /db_xref="UniRef100_D5V7V6"
                     /db_xref="A0A0F9JSQ9_9ZZZZ"
                     /db_xref="ant:Arnit_3079"
                     /db_xref="D5V7V6_ARCNC"
     gene            172657..173037
                     /locus_tag="PH2015_20_sub10_scaffold_1_prodigal-single_306"
     CDS             172657..173037
                     /product="hypothetical protein"
                     /codon_start=1
                     /transl_table=11
                     /translation="MSLTKGSLELRRAKLILDFEIKPNGKGDLVSFRSTTVDLVYGGM
                     DYARSVFGTEKITRSTIIDYFDNARANWSSVDIPKGTSRYQVVAWCKEKGIKPLHYYT
                     PMSQRTIWFKENADLFAFTLNFGV*"
     gene            173039..173215
                     /locus_tag="PH2015_20_sub10_scaffold_1_prodigal-single_307"
     CDS             173039..173215
                     /product="hypothetical protein"
                     /codon_start=1
                     /transl_table=11
                     /translation="MIRILFLFVILFILIYLGILGVQKLTGKQAIKLMQIAFYAIISS
                     ALAMVLMLMLVYFF*"
     gene            173225..174022
                     /locus_tag="PH2015_20_sub10_scaffold_1_prodigal-single_308"
     CDS             173225..174022
                     /product="Putative uncharacterized protein n=1 Tax
                     =Curvibacter putative symbiont of Hydra magnipapillata
                     RepID=C9YDZ6_9BURK"
                     /codon_start=1
                     /transl_table=11
                     /translation="MKSVFKIGLVMAAVALATGCTRIETGEVGVRIDAYKQVQSGELL
                     PGSVNQTIIGDVLTFPVKDVNVSLENMTPVAKDNSTMKDFDAVVVYNINPQSVAELYS
                     TKNKSFHAEFKGDTYVMYNYVVQNARNAIYKAARKYEALDMADNRTDMENYIKDEITR
                     NLAEEKLDGSISITQVMVRNVVPADSVVASANDLVRSKNELKQKEVEVKTAEAESRRM
                     AALANNSGSSIAFMQAQAMLNISEGIKNGKVQTIVVPSNFNALMMPK*"
                     /db_xref="UniRef100_C9YDZ6"
                     /db_xref="C9YDZ6_9BURK"
                     /db_xref="pna:Pnap_3158"
     gene            174024..174317
                     /locus_tag="PH2015_20_sub10_scaffold_1_prodigal-single_309"
     CDS             174024..174317
                     /product="hypothetical protein"
                     /codon_start=1
                     /transl_table=11
                     /translation="MNFLAWLGVKLGITKMAEDSGSTNVLKFPEPKAVPQMPYIEPPK
                     PATVFYRLGVTDNNTVSLQLGYSEIVMTKEGVENLIKQLEVFKSQISDNEDFV*"
     gene            174314..174580
                     /locus_tag="PH2015_20_sub10_scaffold_1_prodigal-single_310"
     CDS             174314..174580
                     /product="hypothetical protein"
                     /codon_start=1
                     /transl_table=11
                     /translation="MKKQHGFTLIELMIVITIMGILAAIGLGAVNGTAPGNSFSIGVN
                     GLTEMRCIEGYKFVVGDRGQARQVMDDFGKGVKCEFNSPGTSKF*"
     gene            174633..175829
                     /locus_tag="PH2015_20_sub10_scaffold_1_prodigal-single_311"
     CDS             174633..175829
                     /product="Gp25-like protein n=1 Tax=Enterobacteria phage
                     vB_KleM-RaK2 RepID=H6X3L1_9CAUD"
                     /codon_start=1
                     /transl_table=11
                     /translation="MKFTVKDRLTKARVKMLLKHPFWGNLATRMKLQENSEWLSTAAT
                     DGRHFYYNEKFIESLDDEELVFLFGHEVGHVVYDHMSRRGDRDPQLWNMAGDYVINDM
                     LIQNNVGKKITKVPILWDPKFRDMTTEEIYDDLFKNAVKIQMTLDMHMDGSGDEGDDE
                     GKGSDGKSKASGIKVDEETAKKMRDEMKEAILQSAQAAGAGNVPAGIKRLIHQFTAPK
                     MRWQDLLRIQLESSLKNNYSFMRPSRKGWHTGAVLPGMLPAEELDVVVALDMSGSISE
                     DMIRDFLSEVKGMMDLYNTYKIHVFCFDTEVYNPQTFSDDYGDDIGTYEPMGGGGTDF
                     DCCFEYMKENDISPKQFIMFTDGYPCGSWGDENFCDTLFVVHGNDQIEAPFGVTAHYT
                     FDKETV*"
                     /db_xref="UniRef100_H6X3L1"
                     /db_xref="A0A0F9MNR7_9ZZZZ"
                     /db_xref="amc:MADE_1014850"
                     /db_xref="H6X3L1_9CAUD"
     gene            175958..176197
                     /locus_tag="PH2015_20_sub10_scaffold_1_prodigal-single_312"
     CDS             175958..176197
                     /product="hypothetical protein"
                     /codon_start=1
                     /transl_table=11
                     /translation="MNINDLSVLFAAVELAVKRGTFSLFEIGPVGQAAERLGAFLKDA
                     NEQAQAAKAAQEAEQAAAEGQAPAEATPEAPAEQP*"
     gene            176211..176789
                     /locus_tag="PH2015_20_sub10_scaffold_1_prodigal-single_313"
     CDS             176211..176789
                     /product="hypothetical protein"
                     /codon_start=1
                     /transl_table=11
                     /translation="MPKFTKHVGQVVGTGKKCVVVFRTIPNDTRSCLVIQTEDIPTNY
                     HDDLINAVESESAQEDVDFFKYAQRTQFHDGRTILEGSHQSGWLMKYPTTEIMMLPTL
                     EHKILLSDLNQQLDQAGRTTSGDISQPVPEGKPAGVLDEKDIANQMRSQAAFFRKEAE
                     RLYKEAEAMDPQSTAPVVADAPKPKRAYNKKK*"
     gene            176806..177111
                     /locus_tag="PH2015_20_sub10_scaffold_1_prodigal-single_314"
     CDS             176806..177111
                     /product="hypothetical protein"
                     /codon_start=1
                     /transl_table=11
                     /translation="MAIRKKDRSFEEILKDVVMEEVPIEYITHIQLKLITGDVLEFNQ
                     EELAGLKDAGEILKAQGLEHLRENIQDIEVFIDSSKIKSRVIKYVRGILTSQFGDEK*"
     gene            177108..177992
                     /locus_tag="PH2015_20_sub10_scaffold_1_prodigal-single_315"
     CDS             177108..177992
                     /product="Thymidylate synthase ThyX {ECO:0000256
                     |HAMAP-Rule:MF_01408}; Short=TS
                     {ECO:0000256|HAMAP-Rule:MF_01408};; Short=TSase
                     {ECO:0000256|HAMAP-Rule:MF_01408};; EC=2.1.1.148
                     {ECO:0000256|HAMAP-Rule:MF_01408};;  TaxID=1123069
                     species="Bacteria; Proteobacteria; Alphaproteobacteria;
                     Rhodobacterales; Rhodobacteraceae; Rubellimicrobium.;"
                     source="Rubellimicrobium thermophilum DSM 16684.;""
                     /codon_start=1
                     /transl_table=11
                     /translation="MTLRTEIDFEKDKNYVPVLDHGFVGLVDHMGSDSAIVQAARVSY
                     GAGTKQVQDDRNLIRYLMRHEHTTPFEMCEVKFHIKLPIFVMRQLVRHRTASMNEYSA
                     RYSVLTDEFYIPELEQIQKQSTTNKQGREDSEWGFEEKRGVQHAFQRSFHNAYKEYAS
                     LLGKEDDGLARELARSVLPVGGYTELYWKANLKNFLHMARLRMDPHAQWEIREFAGAM
                     YDLVKPLFPEACQAFEDYAVKSVKLSAGEYELVKNLISHTKWATLVEKYGNDERALGL
                     DAGLGIRELKEFKEKLGL*"
                     /db_xref="S9S8V6_9RHOB"
                     /db_xref="UniRef100_S9S8V6"
                     /db_xref="apc:HIMB59_00008610"
                     /db_xref="2.1.1.148"
                     /db_xref="2.1.1.14"
     gene            complement(177981..178535)
                     /locus_tag="PH2015_20_sub10_scaffold_1_prodigal-single_316"
     CDS             complement(177981..178535)
                     /product="hypothetical protein"
                     /codon_start=1
                     /transl_table=11
                     /translation="MKILISGNPTFGLAQALNLELTEHELTFVSRTTHNLDLTKSENQ
                     QVFADMSVDYDVVIINSALWKFNQTLLLEAVYKKLKAEGKQTLIICIGSTTDRVMKAT
                     DWLYNAEKKALRDYTNSLGMSGVWAKNPRVTLISFGSLSNVQAKHPDRKTIPIRKAAE
                     YIKWILEQPVEFHINELSVDPLQT*"
     gene            complement(178532..179698)
                     /locus_tag="PH2015_20_sub10_scaffold_1_prodigal-single_317"
     CDS             complement(178532..179698)
                     /product="hypothetical protein"
                     /codon_start=1
                     /transl_table=11
                     /translation="MTDLKTSEYDFTKIPYSDLVRVGQRTMLYRDMFTVSWLLGRYCN
                     YRCSYCWPYARSDTKDHRPTPLMLHTVDEIKRQARANGFNSFHFSLSGGEPTFHPAYI
                     DILDHLNKDAGNTNYTSVHMTSNMSRPIKWFEEKYVPAVKDFHRASITASCHREHVDT
                     DAKVKDFADKLVLCQEYDTQITVNQVMVPEQFYEIYDLALYFHERGINVTLKPQSDPS
                     ASRVVDGYTDDMLEKLHNGMPQRAFTEKKSLKAGLVKRPKPAFLIDKADPGFIQQSNV
                     DAHYQVEFIDKEGKPWFMDQAERFNAFNFNNFKGWECSSGFRSIIIREPDGTIKRSYS
                     CAEVPLGQIETGFKLYDKPMPCGSKSCVSSADSKIPKRLPGTKLPLFPGDTSFL*"
     gene            complement(179691..180437)
                     /locus_tag="PH2015_20_sub10_scaffold_1_prodigal-single_318"
     CDS             complement(179691..180437)
                     /product="hypothetical protein"
                     /codon_start=1
                     /transl_table=11
                     /translation="MKIAVFGDSFAGTIIDDKEAWPDMLGGRYTLQNFALGGTSLYWS
                     IEKLIEKHEDFDTIIFFVTSKGRIEVAKQLIPPNDPDVFSYIAGFTDAHFRLERMNTW
                     PRDGVDVEFWKNAYQAAIDYYKFFHNYKKETLIHQLLVNKIKEIRPDAIIINSFTDEK
                     IGMNEIYQMENLSWNITPEEINTNYYDKRSCHMTSRNNEIFSKEIENYILGSRESDFE
                     IRLEKFVAPTNNEKSFYLLPISKYYLKPHD*"
     gene            complement(180434..181675)
                     /locus_tag="PH2015_20_sub10_scaffold_1_prodigal-single_319"
     CDS             complement(180434..181675)
                     /product="radical SAM protein n=1 Tax=Vibrio rumoiensis
                     RepID=UPI0002D603E2"
                     /codon_start=1
                     /transl_table=11
                     /translation="MTNENPYSVVSNDYPETMHIEWVVNNVCNYKCSYCMPDLHSGTS
                     GQPHFENSLKFLDFVHKNVNPNKKMLTLSGGEPTMWPRLGEFLQQMNPNYYVTIVTNG
                     SRTLRWWQDFIEEVQNLTVVTISVHLEYADLEHIISLCKLLEKKIRTTVLILFNPAKK
                     EQVKIFANRFKDEQLNITYTIKPITTRFEADSDNAAVDYSAEDKKFINENTVYSQKGF
                     ISIPTASRMVVDGVKTESFFAGKMVADKTNKFTGWWCEAGRKRLTIWHDGNVYGAQCL
                     TAKKNLLGNINDGEIKIINGLVCDIVHCACLPDLRIPKRKFYNLKEELSNDSKSIRQL
                     NAVGDLDNMPLRDLQLEAARVVSSMEATNDNIHKFNIESRHNSQNWYKSALTWYINTY
                     GDLPSIVGPGKEIKFIYPDEE*"
                     /db_xref="UniRef100_UPI0002D603E2"
                     /db_xref="vfu:vfu_B00742"
                     /db_xref="A0A084TC48_9VIBR"
                     /db_xref="UPI0002D603E2"
     gene            complement(181665..182798)
                     /locus_tag="PH2015_20_sub10_scaffold_1_prodigal-single_320"
     CDS             complement(181665..182798)
                     /product="Uncharacterized protein n=1 Tax=Simonsiella
                     muelleri ATCC 29453 RepID=V9HM01_9NEIS"
                     /codon_start=1
                     /transl_table=11
                     /translation="MKPVASYFKFNPTGAFSVDWYIGKRCNFACSYCVDYLHDYTSPH
                     VPLENMKKLVDVLYEKHKSNILWSLTGGEPTINPGFMDLCKYIKEKGSRYVSLTTNGT
                     RTLEYHKELFQYIDGITLSFHFEFMEERIEEYIHKCIELDKWRLELNKNLVQGQPKKT
                     LILRFMVETGQLPNVEHMEKAFRDAGITNIEHRYIRPPSANAKNMQTEEKYAFTDEND
                     PNQIVNPEQVQRIETKEATFYKKEELESLNTIYKSTADPDKRKLKFWYQDDDGKYADV
                     DYHYNELNFDKKNNYQGWLCWAGAKHLKIIPDGGIYIGSCHVGGRRGNIYDKDSIDLP
                     DDPIRCNKWRCTDNTDLKVPKIKDWEHYHLVKDMIEWEKNNDK*"
                     /db_xref="UniRef100_V9HM01"
                     /db_xref="V9HM01_9NEIS"
                     /db_xref="sphi:TS85_22850"
     gene            182836..183939
                     /locus_tag="PH2015_20_sub10_scaffold_1_prodigal-single_321"
     CDS             182836..183939
                     /product="hypothetical protein"
                     /codon_start=1
                     /transl_table=11
                     /translation="MNKICSAFWNHQFVDGTGRIKPCCRFESNNVPYFQNTIQGNFFS
                     KEMNELRAASIAGERIAGCVRCNEEEDNGKKSLRQRYNENQLLGQVDTDNPKIEWLEL
                     AISNECNLKCRMCDTKYSDKWYEEELALKGSATKTTKIDIKTVYPFVPDLKHLKITGG
                     EPFVTPDHWKLLDYIIESGYSKNIFLNYSTNCTVYPKKEIVDRLKQFKHVELVVSMDS
                     IIKEEFEYLRYPSDYDSVMTNIEKFITLQNEFDLRLQARPTISIFNVLHLPETLEWLK
                     AKNIKFNTTHLSFPDFLSITVLSKQAKEFIADKFKNFDYSDDNIRSQCDYIIKLMLSR
                     DDSHLQNKFLRITSFLDNSRGQDFRKIYKYLTN*"
     gene            183953..184681
                     /locus_tag="PH2015_20_sub10_scaffold_1_prodigal-single_322"
     CDS             183953..184681
                     /product="hypothetical protein"
                     /codon_start=1
                     /transl_table=11
                     /translation="MELSAERRLELINAIIKSQHCQRNWDLSKTIPDKDISLIVSAAS
                     HCPSKQNIAFYNIHVITNQDLIAQIHTHTAGFAARRDENNTLIPTVKLGPDDPVEFIP
                     NDQVLANVLFIFEDNTDLTLWRDVDKLKYAENYQQFYSIEHGNDPTGINQQVVHFDRD
                     VAIGIGSAYLALVATQLGYSTGFCSCMNQENIKKVLGSQRLPMLMIGVGYPDDTKIRN
                     ASQSIEDFVYPTKVKQPINVTFHR*"
     gene            complement(184665..185234)
                     /locus_tag="PH2015_20_sub10_scaffold_1_prodigal-single_323"
     CDS             complement(184665..185234)
                     /product="hypothetical protein"
                     /codon_start=1
                     /transl_table=11
                     /translation="MKLLMAGNEEYGLAKSLKMLYPDTVSLSRTTGYDIKKLETKKQI
                     AEMSLDYDVFFCVSALGDFHQSLLVEKIMEKWQEKNHSGYLIVLGSSADTPVNGTLRM
                     YNVEKRALRAYCRQLSQIAASEKPSNWKVTYVAPGNLHTPNQDAKMPSTPKLNCDYVA
                     GVISWLLEQPADINISELCLDRKQLICEK*"
     gene            complement(185209..186354)
                     /locus_tag="PH2015_20_sub10_scaffold_1_prodigal-single_324"
     CDS             complement(185209..186354)
                     /product="hypothetical protein"
                     /codon_start=1
                     /transl_table=11
                     /translation="MTVSKSFCIMPWTGISTEASGGYRPCCWMDGTHLYRGSIDDYET
                     SEYLAEMKQQFLDGEYPATCRRCQWNDENGMVSKRQRENKKWLEKNNIEDYATTDYSI
                     IDLRLNNKCNLLCVSCGPKSSSAIFEEVQENKNKHLTHYQVIYDKVKNMNLSTPYSDE
                     EVDKLIERINPTSRVYFTGGEPTLVKPAFRVLEKMLEKGYNKDVPIEFNSNFQALNKK
                     WIEQLKQFKGLMMPSIDAVGDQAELIRYGSKWEDVDYNFRYFFKECTGFRIKIWPTIS
                     TLNILYIKDIIDWVESFESDRIEISLDNRLSAPAWLDIKNMPDSLKDKARAYLREDPR
                     FSDILRHLDEVANADEQKNFIINMDKLDAIRNTNWRETLNEIANGWE*"
     gene            complement(186351..186917)
                     /locus_tag="PH2015_20_sub10_scaffold_1_prodigal-single_325"
     CDS             complement(186351..186917)
                     /product="hypothetical protein"
                     /codon_start=1
                     /transl_table=11
                     /translation="MNNIKVLNNFPKELMDEFKNYYELKYKGKDPEIVWSNKHSASIM
                     SNGDINYFNKFLPEPTDTIDLYFVFKGRMMPHIDRGRKTAFQIPIDIDLENSYTYSLK
                     NRDISVLTPSSITFSRQNNEYVNKPEHWFYEWDDNAFDQYNLEKPILQNAAMPHGGAN
                     FGNTCRIFFSGSYTNDFDDMVEKFKNWL*"
     gene            complement(186914..188083)
                     /locus_tag="PH2015_20_sub10_scaffold_1_prodigal-single_326"
     CDS             complement(186914..188083)
                     /product="Radical SAM domain protein n=1 Tax=Turneriella
                     parva (strain ATCC BAA-1111 / DSM 21527 / NCTC 11395 / H)
                     RepID=I4BAE3_TURPD"
                     /codon_start=1
                     /transl_table=11
                     /translation="MKYLDISEIESVQIDHTSRCNLACPQCARIYNGQPNPEMPLGEL
                     SLDDYKNFFTPTLIKNVKQITQCGNYGDVISSSNILECLEWLRSAGSRANITIMTNGS
                     ARTTDWWKDLARILGKEGKVVFSIDGLEDTNHLYRVNSNFNKIIENAQAFISAGGRAR
                     WDYLVFAHNEHQVEQAKQMAQDLGFIQFSVKKTNRFINEKNYQGWVKTELVEPVIKRK
                     KAPPSVMSMMTLPEGASHVIQSPTSEKYKAQSSLQFDDIVKQHGSWQGYIDATSIDCK
                     FKKQKAVFLDFEGRVWPCTWTASGIYHYGENTQKDQAKRLLDHYGWDFNSIRSHSIED
                     IMNHEWMSKTLVESWGLTSDSRPIEKLMCCGRTCGTSYDFSSSSSANREVISLQK*"
                     /db_xref="UniRef100_I4BAE3"
                     /db_xref="tpx:Turpa_3616"
                     /db_xref="87759943"
                     /db_xref="I4BAE3_TURPD"
     gene            complement(188083..188766)
                     /locus_tag="PH2015_20_sub10_scaffold_1_prodigal-single_327"
     CDS             complement(188083..188766)
                     /product="hypothetical protein"
                     /codon_start=1
                     /transl_table=11
                     /translation="MIINTSQGNLEFNLPENFKNVGIRLSGGCDSAIIGYLLGKYVKE
                     ERPDISLVAISLDVQGKDYQIDVAKKVINFIEKEFDIKFKNHFTGLIEDQRISGKMQT
                     DLCSQLLANNEIDCYFTGLTRNPPDDEMRKFAVNIFNIPAAESTIHRSHDGTKPAVDG
                     HKYFPLINIDKKGVAELYQQFNLLDRLFPLTKSCENFSPETLMSDSNHCETLCWQCCE
                     RGWGFSRFI*"
     gene            complement(188875..190248)
                     /locus_tag="PH2015_20_sub10_scaffold_1_prodigal-single_328"
     CDS             complement(188875..190248)
                     /product="Uncharacterized protein n=1 Tax=Bdellovibrio
                     exovorus JSS RepID=M4VBI1_9DELT"
                     /codon_start=1
                     /transl_table=11
                     /translation="MSIDNKATLCPVPWMSQSLRANGDIRICCQAQHGPTGGILKDEN
                     GKVLNARTSELVTARNSPLAKEIRKDMMEGKWNAECIRCKTETDSGMRSRLEYENEIW
                     VERGRFDWDDLLSKTQADGTIDTEAIDCTFYDLRFGNLCNLKCRMCGPTDSSQWYDDQ
                     VALWSDTYKDSHGKVKLVLNDKDKYEPEVNVYNWHESDNYWEQMDANIPQITKLYIVG
                     GEPLMIDRHYEFLQKCVDAGQAKKMIVEYNTNLTNIPPRAWEVWKHFKQVNIGASVDG
                     VGDINHYMRYPADFNTIHKNLLKLSQAEGNFKVWIAATINVFNVLHFPEFMEWILLNK
                     MPRINDDEWRPVITPHPLHGPKFYNVRMLPKFAKDAVKAKYEAYKPKLLKIIDESNFT
                     EERKASSRKEVVSLLDQYVDYMYAQDFSEHVPAFWHATRKLDKIRGHSIEDYIPELYE
                     LIKGTEP*"
                     /db_xref="UniRef100_M4VBI1"
                     /db_xref="bex:A11Q_2347"
                     /db_xref="M4VBI1_9DELT"
     gene            complement(190245..191576)
                     /locus_tag="PH2015_20_sub10_scaffold_1_prodigal-single_329"
     CDS             complement(190245..191576)
                     /product="Uncharacterized protein id=3271275 bin
                     =GWB1_Deltaproteobacteria_rel_55_8 species=planctomycete
                     KSU-1 genus=unknown taxon_order=Planctomycetales
                     taxon_class=Planctomycetia phylum=Planctomycetes
                     tax=GWB1_Deltaproteobacteria_rel_55_8
                     organism_group=Deltaproteobacteria organism_desc=Good"
                     /codon_start=1
                     /transl_table=11
                     /translation="MTMQLNQKTFCIVPFVQLNTRGKGDARVCCSISNVDRGIPKHIT
                     IDEINNESYNNDTEVFNLFNDSIADLWNSKFMKDFRIKMLNGETIPQCSFCYRMEESG
                     LGSKRTGKNKRFLEKVLPLLQGYYDANGYVDVMPQWWEIRLSTKCNLSCIMCSPNLSS
                     MMYKEYTKWEPSLTKQMKGSLDIARSFGEEYLSESQYFKDQVIDNLKNVLYMEFRGGE
                     VFADKHSVDFMREISLTEYAKNISLDISTNATLINDDIVELLNRFKGGLLRFSIDAYK
                     DADEFIRPHTNWDHVISSINNSTNLHSEWETVTQTCLQTLNCIGITELMKFFDNYCET
                     TNNTRFHLGVTSVRGKEWLRHELVPLELRLEEVSKLQEFMTTSWLCTKSPHKKREIKA
                     IEGLIVALQTEEIKDQSLNDKAREYYLKLNELRNVDYWKVFPHIEFLGTNK*"
                     /db_xref="GWB1_scaffold_208_29"
                     /db_xref="85837371"
     gene            complement(191573..192973)
                     /locus_tag="PH2015_20_sub10_scaffold_1_prodigal-single_330"
     CDS             complement(191573..192973)
                     /product="Uncharacterized protein n=1 Tax=Streptomyces
                     mobaraensis NBRC 13819 = DSM 40847 RepID=M3A8V1_STRMB"
                     /codon_start=1
                     /transl_table=11
                     /translation="MAEPSKTFCILPWVHLSTRPNGHMRVCCTANASSVGPTNDKVHG
                     GEVGILKNADGKPANLNHTDFLSSWNNDYMKNTRLKMLAGEEPPSCTKCYKEEREGHK
                     SKRQWETKYWSQRVDLDKLLADTEEDGSVPPHIAYIDMRFGTKCNLACVMCSPHDSSL
                     WVPEWQQMYPNVTNPVLKESMGWNNKGQENGASYNWHKNNPEFWEQLWEQIPNMKQLY
                     FAGGEPLIIEEHYAILEECIKRGYAKDMEIRYNSNGVEWREDLFELWSHFKLVRYHYS
                     VDAIEDRNDYIRYPSKWERNLEAFRQLDEETGDNVEVTIACAVQALNIYYIPEFLKWK
                     LEHGFKKVNMWPFGAGGINYHFVYHPPHLNVKILPAWFKDEIERKYEEFIPWWKANWQ
                     KGVPEWHKGKVTEEMWLNADYGIDRLRGMVKFAKSEDWSVRLPEMKEYIELLDKQRGT
                     NFYETFPEMKDIFKGL*"
                     /db_xref="UniRef100_M3A8V1"
                     /db_xref="M3A8V1_STRMB"
                     /db_xref="bmx:BMS_3121"
     gene            complement(193018..194190)
                     /locus_tag="PH2015_20_sub10_scaffold_1_prodigal-single_331"
     CDS             complement(193018..194190)
                     /product="Radical SAM domain protein n=1 Tax=Turneriella
                     parva (strain ATCC BAA-1111 / DSM 21527 / NCTC 11395 / H)
                     RepID=I4BAE3_TURPD"
                     /codon_start=1
                     /transl_table=11
                     /translation="MYKSSEITTVHLEVTERCNASCPQCARNINGGEVNPQLHNAELS
                     LDDVRTILKPEFIKQLKRLYMCGNYGDPISANDTLEIFEYIRSHNDKMQLSFHTNASA
                     KTPDWWSRLPAAMGKSHYVVFSVDGLEDTNHLYRQGTVWKKIMENARAFIAAGGRARW
                     DYIVFGHNEHQVEEARALATSMGFEKFNVKKSNRFFSNTKGAVKTNHQAGNRKGVTTQ
                     MLSMPTNPEYQNAALKQLESLSKDKGEVKIDFMTTVAELKGKIGQQKFNINPANKKDM
                     EKYWDSVEIKCKVSEEKSIYITAEGYLQPCCWTAGQMYVWYWKERGGQIWNAINAAGL
                     DSLDLRVHDLNEVIDGKFMQEIIPESWNKPSCAEGKLAVCAKTCGNKYDAFSEQFK*"
                     /db_xref="UniRef100_I4BAE3"
                     /db_xref="tpx:Turpa_3616"
                     /db_xref="I4BAE3_TURPD"
     gene            complement(194190..195044)
                     /locus_tag="PH2015_20_sub10_scaffold_1_prodigal-single_332"
     CDS             complement(194190..195044)
                     /product="hypothetical protein"
                     /codon_start=1
                     /transl_table=11
                     /translation="MDNDNLTWLFGIEKFFNFINESEKKKFIRNIINMKYSEANSKSW
                     PLKDLISSDYQLYPDSYRSDRLNFYANICAEDKLITKELIYIMNSIWPDDLTLQKLHK
                     ITLLNDSILATIFSKSQILSKLWMAETLSKHNLSFNNILLIGGWLTHHSLFLKDINYK
                     HIYNIDPDTSINPLINIMNPDAFICNSNMEHCFDENNDIIFNGNIINPDLIINTSAEH
                     MDNTWFEKLKPGTTVLLQSNSSPDYQHINYCQDFGVFLKKYPVSKLYFRGETVLPSYK
                     RYMLYGVK*"
     gene            complement(195037..195744)
                     /locus_tag="PH2015_20_sub10_scaffold_1_prodigal-single_333"
     CDS             complement(195037..195744)
                     /product="Uncharacterized protein n=1 Tax=Photorhabdus
                     asymbiotica subsp. asymbiotica (strain ATCC 43949 /
                     3105-77) RepID=C7BRI0_PHOAA"
                     /codon_start=1
                     /transl_table=11
                     /translation="MDLYYLNINMTPVYFLYTDEENLNENWERLQTKTKHAVAVAAVG
                     NIFESHKHIASLCQGDRFYVVDADSWIVDSFNFDKNIELTPKSVAVFRSKNPINGLIY
                     GHGGIKLFSKDCFSAERLDRPDMTTTLADSYIKLNILATEHRFNYTPFATWRTAFREA
                     VKLSAGINKNNNDQESQERLTMWCEAGLETEHGYFAIHGARQGVSYAKSTDADFTLVN
                     DFKWLKNKFIDWTGCNG*"
                     /db_xref="UniRef100_C7BRI0"
                     /db_xref="pay:PAU_01289"
                     /db_xref="C7BRI0_PHOAA"
     gene            complement(195719..196720)
                     /locus_tag="PH2015_20_sub10_scaffold_1_prodigal-single_334"
     CDS             complement(195719..196720)
                     /product="Uncharacterized protein n=1 Tax=Rhodobacter
                     sphaeroides (strain ATCC 17023 / 2.4.1 / NCIB 8253 / DSM
                     158) RepID=Q3IWI7_RHOS4"
                     /codon_start=1
                     /transl_table=11
                     /translation="MSLINSLESKINKIIKLKDIPVIFLSFDEPNADENFNFLKDNHP
                     NPHLVKRVHGVKGFDAAHKAAAKEAGTARFFTVDADCKVDAEIWKKNIEITDDIKHAT
                     LSWSSRNIVNGLVYGNGGVKLWYAEHINNMKSHEAARKGDSTHNVDFCWDAEQYKQMN
                     NTYGVVHNNSSFKQAFRAGFREGVKMGLDQGFKVRLEDFKNRMYPANFARWLIWMTVG
                     RDVENGDWVIYGARLGAYMLYIDNFDHSVISDYAWFDKFWEEQLILLGQGEFINDHSH
                     KLMMDLTHKLGLPLVELDANQSVWFKHVHFSPSKGAGWPTLLNQSALPLYGFILPKY*"
                     /db_xref="UniRef100_Q3IWI7"
                     /db_xref="A0A0F9PA76_9ZZZZ"
                     /db_xref="rsp:RSP_3493"
                     /db_xref="Q3IWI7_RHOS4"
     gene            complement(196692..197435)
                     /locus_tag="PH2015_20_sub10_scaffold_1_prodigal-single_335"
     CDS             complement(196692..197435)
                     /product="Uncharacterized protein n=1 Tax=Photorhabdus
                     asymbiotica subsp. asymbiotica (strain ATCC 43949 /
                     3105-77) RepID=C7BRI0_PHOAA"
                     /codon_start=1
                     /transl_table=11
                     /translation="MLDVFFLSYNEPYADENYARLREIVPNARRVNGVKGFAAAHQEC
                     ARRSFTNNFYVVDADAIIVDGFDFGFTPSKYNTWWYKPQCDYICVWSSINPINDLIYG
                     HGGVKILPKQPLMCENKDVIDFTTGFGLSTKVFEEVSNITAFNYDEFNTFRSAYRECA
                     KLAANLTNKDLIDKVDADTIARLRVEAESRLEAWTTLGKGRRFGEYSIAGAMLGKKHG
                     LYYQNDTTSLKLINDYEWMQNEFNKFFRK*"
                     /db_xref="UniRef100_C7BRI0"
                     /db_xref="A0A0F9J861_9ZZZZ"
                     /db_xref="pay:PAU_01289"
                     /db_xref="C7BRI0_PHOAA"
     gene            complement(197460..198932)
                     /locus_tag="PH2015_20_sub10_scaffold_1_prodigal-single_336"
     CDS             complement(197460..198932)
                     /product="nodulation protein (EC:2.1.3.-)"
                     /codon_start=1
                     /transl_table=11
                     /translation="MNIWGISANSHDAAISVWHDKQLQFAAHSERYSGIKNDGNLCPG
                     IIEDAEQYGRPDLIVWYENPDLKTARQYVAGQGDRTRENDVKSYLAKYNLTQPLVIGE
                     HHKSHAAAGYYTSGLSDATVVVIDSIGEFETLTVWQGQGNDLKKVYTQSYPDSVGLWF
                     SSMTQRIGLKPNEEEYILMGMAAYGDPNKYKAAIYEDFFSVINGPEIKFKRNLHRGCP
                     DWRLDLLKEQDTFDIAAATQQVYTEILQGISRWARANLPSKNIVLMGGGALNCVANSE
                     ITGDWDKVWIMPNPGDAGSSIGAVAAFFGEQVTWPGAYLGTNMGKEYPVEQTIDILTK
                     DKIVGVATGRAEFGPRALGHRSLLADPRGPQIKDTVNAIKRRQQFRPFAPAILEEHVH
                     DYFDMPQGITASPYMQFVARCIKPDEFPAIIHKDGTSRVQTVSKNDSPGFRKLLEDWY
                     ALTGCPMLLNTSLNIKGMPMVNNIEHAQDFYLKYNVPVVT*"
                     /db_xref="cfu:CFU_3309"
                     /db_xref="G0AAB9_COLFT"
                     /db_xref="UniRef100_G0AAB9"
                     /db_xref="2.1.3.-"
     gene            complement(198929..200017)
                     /locus_tag="PH2015_20_sub10_scaffold_1_prodigal-single_337"
     CDS             complement(198929..200017)
                     /product="Uncharacterized protein {ECO:0000313|EMBL
                     :KKM85082.1};  TaxID=412755 species="unclassified
                     sequences; metagenomes; ecological metagenomes.;"
                     source="marine sediment metagenome.;""
                     /codon_start=1
                     /transl_table=11
                     /translation="MKSKAGNMKQFKLGFGPMSKEIIEILAKYTKEQNYPLMIIASRN
                     QVDYITGYVCTTAELAEQVKQYKNTNLLLCRDHCGPYFSDLDRGRSIEDAIDRCMKTI
                     AADIAAGFDLIHIDVSRIKDNQLHYAKQLIEYALSLNPDIKLEFGSEDNTGIDINSSL
                     ARIDIQLGFLNPYKDNVVFFVTQTGSLTKDGQAGSFDIERNRAIGEQIRAAGFMFKEH
                     NADYFTAEDIQQRIDAGVDSLNIAPQLGVMQTKLLKEFAPADLWNIFSDLVYNQNYWQ
                     RWVQDGVNDKDIAVSVSGHYLFGSQTYKDIIAGIDYDKFKSKLEQQIKELLDHYKTFD
                     HTHPEVQFQIKLKKRLEELRQRDPFIYR*"
                     /db_xref="A0A0F9NUU7_9ZZZZ"
     gene            complement(199983..200723)
                     /locus_tag="PH2015_20_sub10_scaffold_1_prodigal-single_338"
     CDS             complement(199983..200723)
                     /product="Shikimate 5-dehydrogenase n=1 Tax
                     =Aggregatibacter aphrophilus ATCC 33389 RepID=G4BER5_AGGAP"
                     /codon_start=1
                     /transl_table=11
                     /translation="MKKFISLSQYPGKTGQYFYTEFFKHYNIDAVYEPRSCDNIDQSL
                     NDALNESISGISVSMPFKQTVIKQLHSRSASVSLYNSCNTIVNDSGLLTGYNADLAGV
                     ENVAKHILPNDKITILGAGAIGSMFVKYLEHSHYDKLNICARNLGTWSKRYDPADVII
                     NCTALGTSINESPYKLGQIPPATRLVIDLSIKDNEFKQQCQNYNIKYISGREFYRSQF
                     LKQFEIYTGIKPSEELFNEIESRQYETI*"
                     /db_xref="UniRef100_G4BER5"
                     /db_xref="G4BER5_AGGAP"
                     /db_xref="aap:NT05HA_1165"
     gene            complement(200720..201058)
                     /locus_tag="PH2015_20_sub10_scaffold_1_prodigal-single_339"
     CDS             complement(200720..201058)
                     /product="Uncharacterized protein n=1 Tax=SAR86 cluster
                     bacterium SAR86A RepID=J4WPI1_9GAMM"
                     /codon_start=1
                     /transl_table=11
                     /translation="MGKATQSQIAMLYLKAFSEKDLTSLETMFADNMTLTDWDGTMVG
                     KQNVLAFNQTLFSQLGHIRIDIDKIAIGHDTVILEIKVILDKKTVIPVIDVIDFDQDN
                     KIKEIRAYKR*"
                     /db_xref="UniRef100_J4WPI1"
                     /db_xref="pmi:PMT9312_1814"
                     /db_xref="J4WPI1_9GAMM"
     gene            complement(201051..202619)
                     /locus_tag="PH2015_20_sub10_scaffold_1_prodigal-single_340"
     CDS             complement(201051..202619)
                     /product="rma:Rmag_0897 hypothetical protein id=91856 bin
                     =ACD61 species=ACD61 genus=ACD61 taxon_order=ACD61
                     taxon_class=ACD61 phylum=OP11 tax=ACD61
                     organism_group=OP11 (Microgenomates) organism_desc=OP11"
                     /codon_start=1
                     /transl_table=11
                     /translation="MLAERMVESATNMSNTVIIPTAGLGSRMGNYTKNLNKALLPYKD
                     KPVLAHIIDNFPRDTKFIIPVGYLKEQIIDFCSVAYSDRHIEFVEIDDWTSDKSGTGY
                     TLLQCKDKITSPFWYVPCDTYFDQPIIDKVRDKDCYFVKTVPAQDTHLYTMFDLNNSF
                     YIHDIKFKEETCPSWRAFTGLMYINDYTDFFAKLAASNSNEFIGIIKLGSDTAGLNTW
                     LDFGSPTIYQTELSKSQKFDFTKKDEVTYICNNRVVKWWLDSTVAKKKYDKVLANPQV
                     FPGNCTHSGNYMAYDFFPGKTLYEFNNPVAFSELLNWLESNVWLDCDADIYTASIEFY
                     KTKSLSRINKFLEKYPNLSPVTNIDGVEVKDYTYYLSKIDWEYFATVTRPGFLHGDLQ
                     FDNIVISDSGEFKIIDWRHEFAGLVEYGDIYYDLAKMAGGLIINYANIKNHNFNIEID
                     NGSVTLSIPNVDHITVYQQRLKKYIIDNYLDYDKVQQLVPVIFWNMSPLHTAPFDLFL
                     WYLGIKLFAELDHG*"
                     /db_xref="ACD61_47_21"
                     /db_xref="pmi:PMT9312_1328"
                     /db_xref="88185253"
     gene            complement(202576..203016)
                     /locus_tag="PH2015_20_sub10_scaffold_1_prodigal-single_341"
     CDS             complement(202576..203016)
                     /product="Cupin 2 conserved barrel protein n=1 Tax
                     =uncultured bacterium RepID=K1ZV17_9BACT"
                     /codon_start=1
                     /transl_table=11
                     /translation="MEIKKVTKHWGYELWIADGSDTPYASKRILFKAGNRTSLQVHEH
                     KIETNYVLSGTGVLHRSLEPLDIAKFLEQGMTERQVEQYEYTFERIDLHEGVVFNITP
                     GYVHRVIATTDLEFMETSTTELDDVIRLQDDAGRTHGRIGYEHE*"
                     /db_xref="UniRef100_K1ZV17"
                     /db_xref="afw:Anae109_2286"
                     /db_xref="88366448"
                     /db_xref="K1ZV17_9BACT"
     gene            complement(203016..203813)
                     /locus_tag="PH2015_20_sub10_scaffold_1_prodigal-single_342"
     CDS             complement(203016..203813)
                     /product="hypothetical protein"
                     /codon_start=1
                     /transl_table=11
                     /translation="MNNKLIICGDSFNIGIGCIDLHTEPYGTLLSNTLNRKLVNLAKG
                     SSTNLSIYLQAEYAVNNIATSDDIVIVSHTSYDRVDWFPWDDDNRNQITNADVNYHQY
                     PPYGDCTYHQLLEKHPMADDNRYNGRMFTENFMGVIDFWETFRKHDKESGYYARFINE
                     PKERMKTLYDFATTIHDSRINRLQSIGVMTMAHQLLKRKNIKHLILTHEPKEYAKFMD
                     EENLVELSWGKLSVDYPDEIKSMHSSPEGHKQAHDIVLNKLKENGWM*"
     gene            complement(203837..204766)
                     /locus_tag="PH2015_20_sub10_scaffold_1_prodigal-single_343"
     CDS             complement(203837..204766)
                     /product="hypothetical protein"
                     /codon_start=1
                     /transl_table=11
                     /translation="LSGTSKRMIDIVDINQAPEIICDGDSWTFGCEIVDPEIAKRHSD
                     TTHPGQYDFTEENDSYRTPKIFSTHLSKLLNVPVTNLSWPADDNGTILRRTINYISQK
                     YIANKIPTDKLFVIIGWTSPERNSFWYKDDKLSHLFRLWPQVKHFDAVAQEKFWELYV
                     AYLWNEEEYIPRYVLNVLQLQNFCQVNNIKWMCFNAFYQTPNATPDSWQDLKISDEVK
                     KLKGSIGYHAYHQSDNPVTRKMHVNDYTALWSSIDPVRFYKKDHPNNTFKSYIEDPNN
                     NVSEPLTGWHPSPQGHKAWANELVRYIKEHKLY*"
     gene            complement(204750..205592)
                     /locus_tag="PH2015_20_sub10_scaffold_1_prodigal-single_344"
     CDS             complement(204750..205592)
                     /product="hypothetical protein"
                     /codon_start=1
                     /transl_table=11
                     /translation="MSLYNTEHPKRKFRIAVCFSGQARYWRESAANIKRFFEHEYPHP
                     ENGLEVETDYFIHTWDTNTWRLPKTDHKVFEDVTHSDQDAIIETYKPKGFIQQKYNKE
                     VFKRAWDPMFYSFARSLILKRNYELENDFQYDLVIKARLDVIYDPSHRFPLQRVWPGV
                     CYTATPISKFASEFNYNNFDDVLFYGDSPTMDMMGDLYLSHMITRPMEYQYKNQKGLN
                     LDKVLWFGPGCLLYNYMTHLSIYPDGSRPFEYAVMRSTAVEAKLDSIYNYQEIRRKWF
                     EWYI*"
     gene            complement(205579..206427)
                     /locus_tag="PH2015_20_sub10_scaffold_1_prodigal-single_345"
     CDS             complement(205579..206427)
                     /product="hypothetical protein"
                     /codon_start=1
                     /transl_table=11
                     /translation="MKVALCISGQPRTWEKCHVTWLKLIDKIKQSYEVDDIDIFCHFW
                     DYNSPPHRLLMHEGWDYNTVPGDKISEEEKQRLLDVLKPKAFVFEDEVSNKNKIKETR
                     DRNAVHLNEHGETKLDWSAGQFYSVMRAAHLKKTYEFENHIKYDICIRMRCDLFFDDH
                     QIDHFVKYDLVYPEVNTFYSCHTAKDTDQLPFHRLGDVFWFADTVTFNRICEFYRWLP
                     IIGKRSFKDDSLVGTEHALYFYAKMFNMEISPLSVDPKIYRGHDYLDRKIKSGLEGEL
                     GGHELI*"
     gene            complement(206424..207824)
                     /locus_tag="PH2015_20_sub10_scaffold_1_prodigal-single_346"
     CDS             complement(206424..207824)
                     /product="hypothetical protein n=1 Tax=Teredinibacter
                     turnerae RepID=UPI00037FCE07"
                     /codon_start=1
                     /transl_table=11
                     /translation="MEHNKDIINFQKQINDVSSSFCIAKWKQVTLHLQTGHNHSCHHP
                     TTHKIPLEELAANPSALHNTSFKKAQRKMMLEGERPKECDYCWKVEDSAPDALSDRIY
                     KSYDIWAKPYLNEIKNMPWDQDVAPSYLEVSFSNVCNFKCSYCSPQVSSLWMEEIKQH
                     GPYPTHGRFNDIAGLKQIDQMPIPHNQYNPYVEAFWKWWPTVYKELQHFRITGGEPLL
                     SKDTFKVLDYVIENPNPDIHLSINSNLCVPPQLFDRFLEKVKIICEEKKVKKFKIFTS
                     CDAHGKAAEYIRDGMNYDLWLSNIRRVLTEIPQCTITIMSTYNVLSVPTYSLFLQDVL
                     DIKNEFGGHDAVHAPLILDAPFLRHPAHQSIFHVMPASWSKEYIFNQVTTMYRNLENG
                     EWYGSANRGFFKWEAEKFKRIYELTMNQQDPEEVTVYQKDFVAFVDEHDRRRGTNFLE
                     TFPEFEPYYNKWKNVK*"
                     /db_xref="UniRef100_UPI00037FCE07"
                     /db_xref="ttu:TERTU_2274"
                     /db_xref="C5BK30_TERTT"
                     /db_xref="UPI00037FCE07"
     gene            complement(207826..208797)
                     /locus_tag="PH2015_20_sub10_scaffold_1_prodigal-single_347"
     CDS             complement(207826..208797)
                     /product="Uncharacterized protein n=1 Tax=Rhodobacter
                     sphaeroides (strain ATCC 17029 / ATH 2.4.9)
                     RepID=A3PPH2_RHOS1"
                     /codon_start=1
                     /transl_table=11
                     /translation="MLAPITSFDIVFLSYDEPNADRNYSDLCNKAPWAKRVHGVKGFD
                     AAHKAAAAAAETDRFITVDADNIVRDDFLSIELDMSKINRHDVISWAGKNVVNGLVYG
                     NGGIKLWPKHVVEQMRTHEAAEDPKAQVDFCWDIYYHQMNNIYSDVHNNASAYQAYRA
                     GFREGVKLALEGGVTVDPRQLKQRVHDRNYKRLLVWASVGADVDNGLWAMYGTRLGCY
                     MSNVARDEFDFTLVRDFEWHNEFWKNAVQPQFAGGSEKCFTSGWTYDKKKLQDEIFKL
                     GESLRTNLGLEIAELDSNGSKMFKESWINPPRLGALVKENQVDNSIN*"
                     /db_xref="UniRef100_A3PPH2"
                     /db_xref="A0A0F9PA76_9ZZZZ"
                     /db_xref="rsh:Rsph17029_3138"
                     /db_xref="A3PPH2_RHOS1"
     gene            complement(208772..209758)
                     /locus_tag="PH2015_20_sub10_scaffold_1_prodigal-single_348"
     CDS             complement(208772..209758)
                     /product="hypothetical protein"
                     /codon_start=1
                     /transl_table=11
                     /translation="MSEFLSEDRVEEFDIQKRVLKSRNTNKEQRVYIEYNRLTGLPVT
                     ASPSEIIASSKKNSIAVVAASKLTKQLFENKLPLSKLVVKKNRITNEFELIYNTPRRK
                     GEFDFVFAVNEERSFIHLHCDVVAKKIQIIFDYNIFKLNMLTEKTVEKHLEELPDYIE
                     IYCIDKNERSKLFGKVNVPTRELFEKHELSFKCTWLPDDVSGLKNIGFLYYNDNQIIS
                     YDYLANQQLISENNLDYRPNLLYKQQGNMLKLQSTMQDVSSFRLNDDIELYICEKQDP
                     TMMLGSIKLSSKELNNYNNFEIELSSEKEVKLVCNYFHLHAKEEDASTDYQF*"
     gene            complement(209755..210573)
                     /locus_tag="PH2015_20_sub10_scaffold_1_prodigal-single_349"
     CDS             complement(209755..210573)
                     /product="hypothetical protein"
                     /codon_start=1
                     /transl_table=11
                     /translation="MSEGYLIVNGTVENSTEVNLLITSIKRIDPTRPISVIVNDNAAK
                     FIEADSVIYLKEHNPTLCYFKSMLVSPYTNTIGLLPDQLLTYFDVGVWENLKGLDPIV
                     LPENRYLFNNQIVDPMMYSNASTEFKSFGISSIPNAIFFNKDKGCDYIFGLASILCSS
                     YDQDNYISFFANKEHEMPPFPKYIWPSWVLTLLRSITEKKISTFNFMRCIDLSRQENN
                     YINNNWTKRWSEFLTYWVNDEGTLKIENYVQQGLVKYESKGWLTEEILENFKNK*"
     gene            complement(210566..211462)
                     /locus_tag="PH2015_20_sub10_scaffold_1_prodigal-single_350"
     CDS             complement(210566..211462)
                     /product="hypothetical protein"
                     /codon_start=1
                     /transl_table=11
                     /translation="MSKFDKGILLIAYNNGKIEYEKLAIVAAANVKRHMKNNHVSLLT
                     DVKTLDALTAELTPEQLANTFDHIIVEDIQHERNTRMHRDSPWTEFSTQFNNKNKHSI
                     FQKSPYKQTLMIDVDYIVGNDSLDAVFDTDYELAMYKDAVSVRNYKPRIWEQKLHPDG
                     IDMWWSTVVYWRSDSEVARLFFGVWEHVKENYHYYKWLYKFPGVLFRTDYAASIAAHI
                     LNGQTPGNTVAELPGKVMRFSEQIDDIVEFKSLADYVLLCPDPKELWKNICSRVTHEN
                     IHLMNKMAILRHYPKLKELIYE*"
     gene            complement(211455..211808)
                     /locus_tag="PH2015_20_sub10_scaffold_1_prodigal-single_351"
     CDS             complement(211455..211808)
                     /product="hypothetical protein"
                     /codon_start=1
                     /transl_table=11
                     /translation="MDDKLKEALEFSNYRLTLNNQKLNLKQRMNTMLTIGYSNSMFTT
                     SLELINFVQHLLDKKVEQFVFIDDNDNPVLITALEDFHTKLFSAYTEALNEYYNDYEK
                     LKKKRDTKGLVGLDV*"
     gene            complement(211864..212877)
                     /locus_tag="PH2015_20_sub10_scaffold_1_prodigal-single_352"
     CDS             complement(211864..212877)
                     /product="Uncharacterized protein n=1 Tax=Neisseria
                     meningitidis NM3230 RepID=T0XCZ4_NEIME"
                     /codon_start=1
                     /transl_table=11
                     /translation="LASKGQLITASDYNVLVNNTNKVFADIYSGSIPRTVLADKIRQG
                     YGWGNTAATSPAVGAKITAALVNELIDRINLGAEHTGSLYELDRVIIGQKITASIWND
                     IETVASDVDARHNLSGAGQKALASLGNILRNTAWSSDLNYTVTLTFQNYDKARYFFNS
                     DSSINLSLIGTGSGVSALWQSVYARFGVVSLKLTNTVSTTANIISENKGFRDLNSTEQ
                     LLLTCNSQGGGGYGYGYGYGYGYGYGNGGNNSYGYGYGYGYGGSTRSIRVYGSILASG
                     GSYTTGPVTLVLRVSLHSADTSEVNGTHTLHVESNKATTKTSGSATFSIAQPAYSGSV
                     TSS*"
                     /db_xref="UniRef100_T0XCZ4"
                     /db_xref="Q5Z412_ORYSJ"
                     /db_xref="xfn:XfasM23_1384"
                     /db_xref="T0XCZ4_NEIME"
     gene            complement(212879..213817)
                     /locus_tag="PH2015_20_sub10_scaffold_1_prodigal-single_353"
     CDS             complement(212879..213817)
                     /product="Uncharacterized protein {ECO:0000313|EMBL
                     :KKM76117.1};  TaxID=412755 species="unclassified
                     sequences; metagenomes; ecological metagenomes.;"
                     source="marine sediment metagenome.;""
                     /codon_start=1
                     /transl_table=11
                     /translation="MAYDVTKTDGTRLTIVADRTVDTTTPIKLLGKNYSAYGEIMAEN
                     LVQMLEHFSNPVAPTNPIVGQFWWNSNSRIVSVYDGVKWNPIGGTDVIGGPVDGFSTA
                     LIKDISGNYHHAIKIHVGSTINATVGTIVAIISSEATSYTPHEDTGLQGRFPTIGCGI
                     NMNDGQDSGAEFGNFKIRGRAMEAEFADMAEIYKSDVELVPGNIVRLGGEMEITKTIK
                     AYDEEVFGIISTAPGFLLNSKMKLAENAYPVALKGRVPCLVKGPVRKGQRIVSSEVQG
                     VGMATNEYNPINIIGRALDNKNSDGIGAVEVAVGVR*"
                     /db_xref="A0A0F9N3L4_9ZZZZ"
     gene            complement(213853..214464)
                     /locus_tag="PH2015_20_sub10_scaffold_1_prodigal-single_354"
     CDS             complement(213853..214464)
                     /product="Uncharacterized protein {ECO:0000313|EMBL
                     :KKN22047.1}; Flags: Fragment;;  TaxID=412755
                     species="unclassified sequences; metagenomes; ecological
                     metagenomes.;" source="marine sediment metagenome.;""
                     /codon_start=1
                     /transl_table=11
                     /translation="MIDSTNINIDGHVKIWDPTTKEIFVSKHNAINPETMTLIIATML
                     QGNNSSYVYELHLGNGGLIIDETGNITYNDVTDNLSTGLEAGLYNATYFKVVDTSDTT
                     YNTDIVNNNVVVNHTTGLNYTDIVITCTLEENEPNSSSDNSLIDSPEEYNGDYIFNEL
                     GLKSRGSNGKNTGYLLSHIVFDPVQKSANRVIQIIYTLRIRVN*"
                     /db_xref="A0A0F9PC00_9ZZZZ"
     gene            complement(214507..222774)
                     /locus_tag="PH2015_20_sub10_scaffold_1_prodigal-single_355"
     CDS             complement(214507..222774)
                     /product="Uncharacterized protein n=1 Tax=Cronobacter
                     phage vB_CsaM_GAP32 RepID=K4F9K6_9CAUD"
                     /codon_start=1
                     /transl_table=11
                     /translation="MSKQTKKPAELAAKKVKNVNLLPQVFVTEPNKKMLDSSLDLMTS
                     KGQLSNFKETLGLRSATNGVTEFFTVDSDEVRRESQANNMLVMRDSEDSYLGKTSYLD
                     IENYFRVKGLELKDGIQLDKDVNVLDLPIISARLSDYHLYYWVANDLPAIQFNFAEAA
                     SGGNKFSISDDLLGKPSVTLVDDTTGKSLTLQNGMVVYFTGFIDAEFVTTDLDNPKTY
                     FVAGVGESIGLMRTTDIDKRIPNSYLKKRPWDKSDPLIDAPAIKWDSELWDGSQIVTS
                     EPEYITMDKYIPNENHWGVIDHWYSINLIKTVADFLDVSVSDIVTEANKAKRPIITFN
                     RYTKLYNWPNNVKTTVSTMLTGSVSDYTGKTSINDLYGYTLVNGNRVIFEESPGIYTV
                     SGLGIGAIFSLVTLSTPVVDGDGVMIIANSDIRYYRSIYKNNRWKFAQNKTTKNQCPK
                     FEFFTSDGTNLETFNEIDYKGATILDFAPGSVYDYVLDRSIQVSSIDFDLIDENNSLN
                     ISPNQIKFTTDVDKTFSYNEESTGEEIKIKGPYGYGWRFSSVESFYQPRRGLDITKQT
                     QDLFYDDDTEAQWSGEIIPTANGFDAIHIFYDDVEKLKFYFNINGHGLIRFSSKRGFH
                     ALEQVIPLISGGRFKIVCHDLPYPITFYRTEVIDNISRPVLLEEPYCTNNGVSNGIIE
                     LNLSPSILENDVYIDNILNVDTTRLFWTANNVTKSAIIRPINKWRFLQFAYLRDKTNP
                     IYESYDYTVSDITLEDGSLSYYQQLISTPILNQTAKYGDKICLDTVLSNPLSKTAPLS
                     LTTNPLNAKLGVINYYSLYQHAINLKSNTSNAKEALQTDPSLIISSLGGGTLLKHNSP
                     IAKAAIVATNLPYDLSEILIKQGKHYDSFLNKLVYELEQVINKNDTSTMSSLDVLSLA
                     VSNIFLNQTNNENFWYHSNMLGWGNSINYTQVTKTVDSTLSIPLSLGLNAISHSAGKE
                     TILHIFADNKLLTRNVDYTLVSTDGYYTAIEFNNSLQNSEVTIRQWTDEFNSKIPASL
                     AKIGLSPVYQPEIYADESYSDTKYFLYRHDGTRFYLENGVDSNNYPNNTVDQLLFEYE
                     KAVWSSIAYDVENNSNASLLEDQPGYFRSGRYSWAAIRTTVNSEVLSWMAENNIFTMS
                     NDAYEETDPFTHIYQLGSGDDDTTMTGSWRAVYKYLYDTDRPHTHPWEMLGHTLKPTW
                     WDTHYSWTDTAKRIELEKALRTGNTSTPLTPVTNPFFARVSDVNDPETFPIDINGNLL
                     APSELLWLGASVMGNQRDWVVGEQGAYESVFLNTQRGLAAETKLKFLASPARYVNLNW
                     VPGQVSTNAWGIKLDSTTNYWLTGAIEHDYHRKTVDGTISYTAGIESLFAEFCALNNK
                     DFKSSVIDKFNNLTVNKEFLLSGFSNKNNIRIESTSIASQRKTLFVPEENYAVRLVKH
                     YSDREVFYSAMRVIWNGSAYSIHGFANEQGFFNYFAPETNSATTAKTIGNVVVKEKNV
                     YSTELSSLTYGQEFTSRQEIYDIIVGYGKYLESQGFKFEEVESYDLRNWQLSASQFIY
                     WSNDSIAAGNYIDLNPAASGIVLSMPRGQLENLEGTNENVGQCVDRRNKPLFSKDLLV
                     ERGDNVTIKTKDAGNPIYGIKLTFATYESVVHLDSTSVFNDIYFLPDQCTTKRSFVIG
                     GKKSQLWDGKYFVPGYVVSNDTIIPNYDTYSEVGRNLLDIENVVEDSTILEASRAQFG
                     LTRNPELRQLFLQEETETLFKNAITYIKGTKQVFTGLEPLTHTDGSSTKPLEEYMVRI
                     GEFGNTKNIEFYEFELAADDLSRNPQVISFVSNNDDRTNPYIHYITDNSQKWVHKPYN
                     KNLSFSTLNRTYTDLKTSGPVIEGDTDFSVATLEDLPALYGNFSELYNIESYSSTASY
                     KKNSLVRHNGFLYYSITTVSPNTWSNNSDKFTRIGEPMLPNIFVANYNKTNPNLSSSA
                     NSMFTPSTWQVLQTVDRDIAVTETCPGPDDTSKARIACGTKHKAEAGDYVLIVNASST
                     NASVNGIWRVESVEDDYRFYINTRITEVITTGKVFTFKPVRFKNITELNLATGNNADA
                     YGYAWKKKYNPFSNALGTTDIVLPATPSGYNASYPFAIIDDGIGNSRGDASFDFGNYK
                     VYEITQSQTISKKIVKTDSLPLDHSDIEHLIIYDYTANKVMAKLELFDPRKMYLPKVF
                     KDDIDVINRVDPAKYTRTTDEYKSAYSSLGWYEEYVGRRWWDTSTTLFSDYESGDALT
                     RARYWGTTVDNKFPDIYEWTKSPVHPTQWNKLVESNGTAFGQRATGEVYVDTSSGKDN
                     YHWVEEQDYVNGKTYTVYYFWVKNKDTISPESRAVRIYSTKQLSKIILNPSAAGLAWW
                     APINSNSIMLKGVEHLLNNSSTVVQIKKKLKGEEKHQQWLFVSEANTSETIPQWIHTR
                     LRDSIAGGIHYEVAYQGTDYSVTTNVPDFAKLHRYSQVGNSIRPYPQSWFRDIYEARR
                     TFIKKVNQLLLNVDIGSLPNWGEILNQTAYSLFDDTYDMTSYWTFVDYQSEDFDSNKE
                     ISLTISKLSEIYTSYVTVNSYIKVLEDNTIYEKDANGGFKVVYRIADAVNQRGAIKLS
                     DELFSPKGTWDGYKWDAINIPWDFDFCNIFYAIMEALRNDLFVDSYKASYSKMICSMF
                     RYVLSEQTNVDWLQKSSTIEPINLINRSLDKTNTLRRDDIDVFTSFYSSVKSYRDKIR
                     SATVSKQLIENTSLTIDETLVIEDSEISIGYGDQLAGEGIVFN*"
                     /db_xref="UniRef100_K4F9K6"
                     /db_xref="A0A0F9RNS7_9ZZZZ"
                     /db_xref="K4F9K6_9CAUD"
     gene            complement(222771..226238)
                     /locus_tag="PH2015_20_sub10_scaffold_1_prodigal-single_356"
     CDS             complement(222771..226238)
                     /product="Baseplate wedge n=1 Tax=Cronobacter phage
                     vB_CsaM_GAP32 RepID=K4F628_9CAUD"
                     /codon_start=1
                     /transl_table=11
                     /translation="MPKAIRQENLYGAEDWTVVYSSFKNAEFRSYDFDTLRQAMIDYV
                     QFNYPEEFNDYTQNSEFIALVDLVAYVGQNLAFRMDLNARENILDTAEKRESVLRIAR
                     MLSYKPKRVRPAQGFMKVVAINTSESILDSSGVNLSNKTIMWGADPSDLEYERFIKVM
                     NAAFNSNNQFGTPSKRSTNTDTGNLFEIYNFNNLGAELLTHYSIGGNIDGLNLNFDVL
                     PVDISTDGILTQSEPDLDSAFSIMYRNDGKGVGSTKTGFFFLVKQGSLVNIVEQIYSP
                     TANLVIDIPSTGNISEEDFYVQTVDDTGAILKSWKKVGDLNFSNIVLNEYSGSERDLY
                     EVIYSDADITSIKFGDGAFTNVPTGKIKVWYRIAENDFVRVKAGDVNNITFNIGYTNA
                     NNQLQTLTLTLELQDNMITGLPSETVDEIKRNAPEAFYSKNRMVTGDDYNGFLPTLNN
                     DVLIMKSENRTFSGHSRYVDLSDPTGKSRPLIEFGDDGYMYKDELTKNTYIADDVSRR
                     PVDLLDEYIEKQLTDIGLLNFYYGKLNLAGITGSTSTQYFPSVKLEKTIYYTTLTQNI
                     AASDIIITIPVSSINTLNAYDNFDNNGGMLQINNELFTYSGINTNNNTFIGVQRARQG
                     TTASTHVSGAQVFKVYDYRWRYAYNDLTSSNGFISESLAATTPMKLGFTTGGELRAMR
                     PGSLVKFKNDSGTTQWVTIADIRGDGLGIENIDYVYTGLLSNGHGPVEINTSLTAADR
                     IVEILPPFARVFDTITRERIIEKLEARVSFALKFDNLTPKWTLITTPVDTSADYNSNS
                     DSTGWMINVARENNGWTITTRQLDYVFGSEELIRFYNINFAATFNPNFKSVSNDYISL
                     VTLDASGKLAVLKKYRISGYYVYDDGYTDNSKVKVTPLDLDNDFLPDDPEHFNSIIGS
                     SQIALVNYEEGDFSYNVPAALTTNETILETVNGKMNLAFKWEHNTNIDQTLNPSLTNI
                     IDAYVLTKTYNDDYVSWKKKNDVSVVAPLPPTTEELRDNFVNLAEYKMITDEVIFHPV
                     KFKPLFGTLADPEFQAQFKVVKSLKTKLTDSEIKSKVIDAIDTFFTPGNFGFGEIFYF
                     TELAAYIHTALKTELNSVVIVPLSADGRFGTLFQIQPDRNEVVTSVAGVSDVIVINEI
                     TDSNIRISR*"
                     /db_xref="UniRef100_K4F628"
                     /db_xref="A0A0F9UA99_9ZZZZ"
                     /db_xref="K4F628_9CAUD"
     gene            complement(226249..226629)
                     /locus_tag="PH2015_20_sub10_scaffold_1_prodigal-single_357"
     CDS             complement(226249..226629)
                     /product="Uncharacterized protein n=1 Tax=Enterobacteria
                     phage vB_KleM-RaK2 RepID=H6X3M9_9CAUD"
                     /codon_start=1
                     /transl_table=11
                     /translation="MRKFKGYSTVDKTWGNFKLYDIELAKRDLLNEFYTRKGERLMSP
                     QFGSIVWDLLFDPLTDEIIDAIRADCLRIVTKDPRLNLLNIDIVDNEHTIIVTIILKY
                     VPTASETELVAVFNRNLTAEREIG*"
                     /db_xref="UniRef100_H6X3M9"
                     /db_xref="A0A0F9S7G6_9ZZZZ"
                     /db_xref="H6X3M9_9CAUD"
     gene            complement(226699..227238)
                     /locus_tag="PH2015_20_sub10_scaffold_1_prodigal-single_358"
     CDS             complement(226699..227238)
                     /product="hypothetical protein n=1 Tax=SAR324 cluster
                     bacterium SCGC AAA240-J09 RepID=UPI000360B2DD"
                     /codon_start=1
                     /transl_table=11
                     /translation="MSDTLLLNSDGTPLSMLPPSVIDWTYAIKLVFLNKVSVVKEYDD
                     WVVHSQKLAIPVPSIIMTRRYVRPKHKVLFNRKMVYLRDNYTCQYCGDKFQAKDLTLD
                     HVTPKSKGGGSSWSNLVTCCGTCNWLKGAKAIEPLNKPKEPNYWQMVKVVKQQNPYHM
                     RDPAWAEYLGYDEPLAATG*"
                     /db_xref="UniRef100_UPI000360B2DD"
                     /db_xref="A0A0F9KDI1_9ZZZZ"
                     /db_xref="apc:HIMB59_00007250"
                     /db_xref="UPI000360B2DD"
     gene            227334..227543
                     /locus_tag="PH2015_20_sub10_scaffold_1_prodigal-single_359"
     CDS             227334..227543
                     /product="hypothetical protein"
                     /codon_start=1
                     /transl_table=11
                     /translation="MDIDSLEHHIRTVDNRHTQLSRQIEHIMAQTSWDEFQVETLKKE
                     KLKLKDELTILYRRRHELMQEHEFE*"
     gene            227604..227894
                     /locus_tag="PH2015_20_sub10_scaffold_1_prodigal-single_360"
     CDS             227604..227894
                     /product="hypothetical protein"
                     /codon_start=1
                     /transl_table=11
                     /translation="MNVANYKQKYAKTSSNKNIIIAKDKINSTHKWVEYALDIVDMST
                     LLMQTKNLNEKYALMDALDTAQRKKDWHFRQENFRLQDAMRIFEAAKSIAKK*"
     gene            227955..229271
                     /locus_tag="PH2015_20_sub10_scaffold_1_prodigal-single_361"
     CDS             227955..229271
                     /product="lig; ATP-dependent DNA ligase (EC:6.5.1.1)"
                     /codon_start=1
                     /transl_table=11
                     /translation="MSDPCYAVIRDLENHNLRTNKEEIILAQAQAGNKEFFEGCRLAL
                     DSTITFGIKQVPERTGPDGHGVDWDSFTLILTGFVNRSFTGNLARDTIDELMSNCTNA
                     QWNDWYRRILIKDLRCGVSEKTINKVVEKKYADYAIPVFSCQLAHDSANHEGKVSGKK
                     LIEVKLDGVRVITIVYPDGRVDQFSRNGKELVNFPHVTEQIAKVASGFTEPMVLDGEI
                     MSGSFQDLMKQIHRKSDAQAQDAVLNLFDALPLSQFETGQCATTQNERSEWLKTWFSA
                     NETVLPNVTVVGQELVDLDSEAGQSKYKEINARAIEGGYEGIMIKDPEAPYECKRSHA
                     WLKLKPFIEVSLEVQGVEEGTGRNEGRLGALICSGDDGGKFIQVNCGSGFTDNDRIDY
                     WANRNSLFGAVVEVRADAITQNQDGTYSLRFPRFLRFRGFEVGEKL*"
                     /db_xref="pmm:PMM1679"
                     /db_xref="Q7UZI6_PROMP"
                     /db_xref="UniRef100_Q7UZI6"
                     /db_xref="6.5.1.1"
     gene            229272..229595
                     /locus_tag="PH2015_20_sub10_scaffold_1_prodigal-single_362"
     CDS             229272..229595
                     /product="hypothetical protein"
                     /codon_start=1
                     /transl_table=11
                     /translation="MNNYPNKFRPSSAMDTKSIMRERRKYGALHGNYNWQSRVEWYPV
                     GFKLNHKTIFKQFGKLHYLACHSPEPITKKWQRAYDKFHTKHFGAFKGASMRYLNNWS
                     AHSWL*"
     gene            229595..229834
                     /locus_tag="PH2015_20_sub10_scaffold_1_prodigal-single_363"
     CDS             229595..229834
                     /product="hypothetical protein"
                     /codon_start=1
                     /transl_table=11
                     /translation="MGNQTDYFNRIGYKGVWHIGDRVFGKWNKIPFVGTVGNDRKIND
                     IDGPEVTVHLDLPLKHEGKFHTFIIVKHKDIKAYK*"
     gene            229831..230094
                     /locus_tag="PH2015_20_sub10_scaffold_1_prodigal-single_364"
     CDS             229831..230094
                     /product="hypothetical protein"
                     /codon_start=1
                     /transl_table=11
                     /translation="MTEEINPNHVDILGRELKIGMPVAVSAGTNGLKICTVKSLTPKM
                     VRVEPVKKQTSWTGKVKTYLEYGNQMVIIGGEDVLMYVLKHGG*"
     gene            230095..230355
                     /locus_tag="PH2015_20_sub10_scaffold_1_prodigal-single_365"
     CDS             230095..230355
                     /product="hypothetical protein"
                     /codon_start=1
                     /transl_table=11
                     /translation="MKLIQDQYDEVWIWVDDFNENIELSPRFDEEPYALAWRGRIVKE
                     LDNATDKLYNGDNVVLPRNREHAEAMLRVATFYLSQNNESKN*"
     gene            230339..230554
                     /locus_tag="PH2015_20_sub10_scaffold_1_prodigal-single_366"
     CDS             230339..230554
                     /product="hypothetical protein"
                     /codon_start=1
                     /transl_table=11
                     /translation="MNQKIKDLAIKCYNPYSEFDIDLFAKLIIEDIVQIMADPITYNK
                     CTYTNFDLGQAQCVASEIAKKIYEDYL*"
     gene            230551..230769
                     /locus_tag="PH2015_20_sub10_scaffold_1_prodigal-single_367"
     CDS             230551..230769
                     /product="hypothetical protein"
                     /codon_start=1
                     /transl_table=11
                     /translation="MTYKTVYTEVDVDISDFNTDDLIDELESRGEFVGDNSGNSALVT
                     SIYEKRRLGQDYQTELDQLIYEVTGRIL*"
     gene            230766..231071
                     /locus_tag="PH2015_20_sub10_scaffold_1_prodigal-single_368"
     CDS             230766..231071
                     /product="hypothetical protein"
                     /codon_start=1
                     /transl_table=11
                     /translation="MKQWLRNKLHNFIFAPDRELVSSKQHNTLVGSRGHHSQSLSSDS
                     EPLRFTIYNASGGKIVEISHYDQKADRHTTSLHIITSDEDFGEELGKIAFVELIKKG*"
     gene            231040..231312
                     /locus_tag="PH2015_20_sub10_scaffold_1_prodigal-single_369"
     CDS             231040..231312
                     /product="hypothetical protein"
                     /codon_start=1
                     /transl_table=11
                     /translation="LRLSSLLRKGNAMLTEREIGSILAAQLMAAVRNSDQSYVSSVGA
                     QYSNLKDPGKKIMSELIDMMFIKAVECDKKRRQDDAEQLVLDNLKK*"
     gene            231439..231666
                     /locus_tag="PH2015_20_sub10_scaffold_1_prodigal-single_370"
     CDS             231439..231666
                     /product="hypothetical protein"
                     /codon_start=1
                     /transl_table=11
                     /translation="MFLTETKINIKTIRSTDPDFIVCDGIVITPRAGFEITKDCPREY
                     KLIIAECINNKWLRPIAHQPIHEEFMEKLTK*"
     gene            231663..232034
                     /locus_tag="PH2015_20_sub10_scaffold_1_prodigal-single_371"
     CDS             231663..232034
                     /product="Uncharacterized protein n=1 Tax=Mycobacterium
                     phlei RIVM601174 RepID=I0RGE2_MYCPH"
                     /codon_start=1
                     /transl_table=11
                     /translation="MTNPFKDQERFMRACDQKVDAYAISQYKMYLKLIEEEHTELREA
                     IEANDLTEQLDALIDILVVTIGAIHSAGFDGEGAWNEVMRTNFAKIDPATSKVRKRED
                     GKVLKPEGWTAPELAPFLKKS*"
                     /db_xref="UniRef100_I0RGE2"
                     /db_xref="A0A087M7E1_9RHIZ"
                     /db_xref="bmyc:DJ92_1834"
                     /db_xref="I0RGE2_MYCPH"
     gene            complement(232031..234355)
                     /locus_tag="PH2015_20_sub10_scaffold_1_prodigal-single_372"
     CDS             complement(232031..234355)
                     /product="Lysozyme {ECO:0000256|RuleBase:RU003788}; EC=3.2
                     .1.17 {ECO:0000256|RuleBase:RU003788};;  TaxID=1439894
                     species="Viruses; dsDNA viruses, no RNA stage;
                     Caudovirales; Myoviridae.;" source="Klebsiella phage
                     K64-1.;""
                     /codon_start=1
                     /transl_table=11
                     /translation="MTGPMNPLGQKKVPQNYTGNTNNKGIANSPGMYVGIVKKNDDPQ
                     NMGRLQVWIEEFGGDPDSESSWISVSYASPFGGSTSIYEQGTNVKEYDDTIKSYGFWA
                     VPPDLEARVLVGFAAGKLDKGYWFACLFQRGTQVSIPGIPYKNTLTGENKPAAPKNKK
                     DTDPDLEKYVEHKPMSTALKQQGLEGDTIRGVTTSSVTRESPSKVIGLLTPGQHQFVM
                     DDGDKDGNSKLIRLRTTGGTQLLLDDTSGHVYIISKAGESWMELSADGRVHVYGSKDI
                     SVHTQENLNLYADKDVNIEAGMNVNIKAGADIHGEAVGNVKTRAGQDTTITSLMTSNI
                     NSSVGHYETAGVIHMNGPEASTTDSIVLNSLIVNQGVTESICSTVPEHEPWFGHSSSI
                     NPVGTGNQQMQKDPAPAQTPRQPKENEQGLPINKQVSKVVEVDVNSAVTSEQAQAKIK
                     ENNGYSPVNHDDGKGQSAGFASKVSDMPASNPDQTDAETAKLNRQNAEIQRAQLSDAI
                     TRANVAKNQAEAKGLAVLNSLTSPFVPGSNAGSIDQAINNLNDPNAEPYTGDDPIIKA
                     RLARAKGNDKFTNPELFTQGVTADKANQLFANDLTKNESSVKTMLSGAGVSKLPQNAF
                     DSLVSFQNQTGDASYAFVKGEKIDLTSMYKNGEWDRAASFIAADERDRPRRIQESAMM
                     ANNNYGRIAAEEQVISQGLTQATELLRKGQLNKQTGNAVTPQQAFALGSSYLNQTGNV
                     LPGLSFATNSVIKANALTGDITQVLKKQQGPWPY*"
                     /db_xref="A0A0A8J8N9_9CAUD"
                     /db_xref="UniRef100_L7TJR1"
                     /db_xref="3.2.1.17"
     gene            complement(234356..237286)
                     /locus_tag="PH2015_20_sub10_scaffold_1_prodigal-single_373"
     CDS             complement(234356..237286)
                     /product="hypothetical protein"
                     /codon_start=1
                     /transl_table=11
                     /translation="MADTYYSRLTIVNPQNINKLDPRLGVVIAETAATGRFVMGEINW
                     ENLVSPNFQTSVAYNGYGDLKIFEPMGFTFFDYIRAAAFEVGCDNHLDARFLLEIEIL
                     AENYISETGINSPFKYIWPIMLVSTDVKSSVTEKGSEYILKFIHSNHHSQTDLVQPIK
                     DTTKIQADNVKTFFEQLSIELENKEFRYAEARQKAGTGGNGGGAHPAETDPFHDEYHF
                     LIQPDIEKFTFTSKGKADPAVKESFWSSFGIGKQKWDITARPGTTIISWINRVLMSTK
                     EVSDLMPGKKEGQKQGASGSSEANKKVIEDNMGKPYQFFRIETYTVNKNFDYIRGRYA
                     VKHIFLIFLADQPNMYQYPDELDLLNRQSSKSKVLGKLKYYIQEGLLRKVYYHNYTGL
                     NTDIIKVDLQFNQSYSLPSFPVIWTDRGQTGSGQMNTQNYRKDATPYVQNDKNGVARK
                     ELKELQQSAIVASAEINRKGTDKARKAALEKYVQTVNAIILEKENALRAKEKESLPKN
                     SINNRTELLDTMAPKFAEDVDFKKIYNEILSVNYSSLRPRMEPDVIGEDIDVIKSENE
                     KLMEKIFTVLLAPRDLVDMELEIIADPYWLGMPNVMLIGKDQLDKIEFSSSNDEQIKQ
                     LIKDNLPSLDPDWGTRINAWGDYGQAQFYKGANLFYFNSQAPTVDWDNNDTMLFNTTD
                     QILGIYQVWSVTNSFKDGKWTQKLKARKDLTIPSYILPKGVVGEVTFEEFMQTAIDSD
                     VREADKVNELRQQAKKERTGAAQLDNLSGDSGMGAAGIVRGDANNSSTPVLNALNNYR
                     EKIASNPPPVVNDPVANAKQLMINNPQQYDKERAYSTAKEQYIAETKTHFEYTNKLSA
                     ESYAEAGITNYKPYPVETLTAEALQKSGSGGLEDWKRNNTQRPGPASINNPSGLGFDA
                     KTGTYNKYETFNDGVKATTEYYNFGIGVPSNGNQGQDRLLLPSDWKGTASDYIAKKSK
                     RGRI*"
     gene            complement(237289..237906)
                     /locus_tag="PH2015_20_sub10_scaffold_1_prodigal-single_374"
     CDS             complement(237289..237906)
                     /product="Murein DD-endopeptidase MepM {ECO:0000313|EMBL
                     :AKH43157.1}; EC=3.4.24.- {ECO:0000313|EMBL:AKH43157.1};;
                     Flags: Precursor;;  TaxID=1267766 species="Bacteria;
                     Proteobacteria; Alphaproteobacteria; Sphingomonadales;
                     Erythrobacteraceae; Altererythrobacter.;"
                     source="Altererythrobacter atlanticus.;""
                     /codon_start=1
                     /transl_table=11
                     /translation="MAFVTSEFGPRKRPCPTCSDDHKGIDFRAPVGSPIYANQDLKIT
                     RVKDFGNAGYGKALYVKDPNDPTKEYIYGHLDDNNPGGYKEGDIIPQGALMAYTGRTG
                     ANDEPHLHYEVRQNGVPIPPRPHTSVSSFSKDKGNLLTEDAVPLKNRPSKPTQQPVAP
                     GKTLPELEAARKREKNQTGPGSNPRPRPEKADVGIVVNPRHNHGD*"
                     /db_xref="A0A0F7KV98_9SPHN"
                     /db_xref="UniRef100_L8L556"
                     /db_xref="wsu:WS1241"
                     /db_xref="L8L556_9CYAN"
                     /db_xref="3.4.24.-"
     gene            complement(237906..238229)
                     /locus_tag="PH2015_20_sub10_scaffold_1_prodigal-single_375"
     CDS             complement(237906..238229)
                     /product="hypothetical protein"
                     /codon_start=1
                     /transl_table=11
                     /translation="MAVTNFSGTMYDTKSYLRDSRYRSFYLDVAKLPVMSSSNGDYVV
                     VPAECENRIDLFSYQQYGSSRYWWMIALANADLIKDPIWDFTAGLTVLVPRDTALLEK
                     LAGVN*"
     gene            complement(238232..238945)
                     /locus_tag="PH2015_20_sub10_scaffold_1_prodigal-single_376"
     CDS             complement(238232..238945)
                     /product="Uncharacterized protein {ECO:0000313|EMBL
                     :KKN58216.1};  TaxID=412755 species="unclassified
                     sequences; metagenomes; ecological metagenomes.;"
                     source="marine sediment metagenome.;""
                     /codon_start=1
                     /transl_table=11
                     /translation="MSSLFIKTIHYFAINNDMSTVYLQPRNPVGNLKKLDFPYTPQIE
                     YGQEVKYDSYAMTHTNYQTYGYGRTENPSINLTCKFSAHTSEHFNLSAYALRFLRTYT
                     KMNYGRTDPLRGLPPRILRFFAYGNQVFDNVPVVISKFSMTFPEDVDYVKGKIDPNSD
                     IYKEIESVRKNNVPTNVTQEGEVAEIVVTASRDREIYLPVFFTISIGLLVQQNLYKTV
                     NNFNLEDFASGKLNSRGYI*"
                     /db_xref="A0A0F9UAA2_9ZZZZ"
     gene            238976..239842
                     /locus_tag="PH2015_20_sub10_scaffold_1_prodigal-single_377"
     CDS             238976..239842
                     /product="RNA polymerase sigma factor n=1 Tax
                     =Enterobacteria phage vB_KleM-RaK2 RepID=H6X3N9_9CAUD"
                     /codon_start=1
                     /transl_table=11
                     /translation="MATSQANPLAKQYLTNKELLKEIHLSKNKYSSYTKPEYGDYDLI
                     LPSVDKINIRTIADAKRTRALRLSHLALAEAQKINAKTKLAEVEIDYKKVAKTDVVFR
                     IMTHDHIPLEPGRKKTPKNRGDHHSKCNFPPYQHFKFENIDGEDKLVCVGKSHWRGDI
                     ETGEFCLDGEITKKLAKSYMLLCERYSMRFNWRGYTYVDEMRSQALLQLSQIGLQFDE
                     SKSQNPFAYYTAAIDNSFTRILNIEKKNQMIRDDLLIQTGSSPSFTRQFEHETMMRDE
                     RERIANLKTEDF*"
                     /db_xref="UniRef100_H6X3N9"
                     /db_xref="A0A0F9UX53_9ZZZZ"
                     /db_xref="H6X3N9_9CAUD"
     gene            239842..240861
                     /locus_tag="PH2015_20_sub10_scaffold_1_prodigal-single_378"
     CDS             239842..240861
                     /product="Endonuclease subunit n=1 Tax=Enterobacteria
                     phage vB_KleM-RaK2 RepID=H6X3P0_9CAUD"
                     /codon_start=1
                     /transl_table=11
                     /translation="MTDMFKKAAVFTDIHFGMRQNSKAHNDDCIGFVKWFCAEATRQG
                     CDTAIFMGDWHHHRATVNVSTLNYTVDAIDYISKHFERFFFIPGNHDLYYREKRDLTS
                     IPFIKNQKNVVLVNDVYTEGGVSLVPWLVGDEWTSMKRLDSRYVFGHFELPNFKMNAM
                     VEMPDHGGLNRGHFPNQEKVFSGHFHMRQHSGNVSYIGNAFPHNFADAWDDDRGMMIL
                     EFGGQPQYIAWPDAPSFKTIDLTRLIDDPSKYMNKNTFLRVTCDADISFEEATFLKEN
                     WQEEYQLREITLIPAKREEHAQDWSGDVHFESVDQIVVQQLTAIESDVVDRQTLIDIY
                     NGLHV*"
                     /db_xref="UniRef100_H6X3P0"
                     /db_xref="H6X3P0_9CAUD"
     gene            240871..242646
                     /locus_tag="PH2015_20_sub10_scaffold_1_prodigal-single_379"
     CDS             240871..242646
                     /product="Recombination endonuclease subunit n=1 Tax
                     =Cronobacter phage vB_CsaM_GAP32 RepID=K4F9K8_9CAUD"
                     /codon_start=1
                     /transl_table=11
                     /translation="MIKLKNLTVRNFLSVGNVTQALKFDQHGLTLVLGNNMDLGGDGS
                     RNGTGKTTIVNALSYVLYGNALTNIRKDNLINKTNSKNMLVTCEFESEGHSYRIERGR
                     KPNVLRFIVDDQESLHGETEEQQGENKETQADIERMLGMGHDMFKHIVALNTYTEPFL
                     SLKTNDQRDIIEQLLGITQLSEKATLLKDLIKNTKDAIKEEEYRIKAIGDANTKIKTS
                     IEDLERRSRLWQTKQADDLEKLAASINELMNIDIAVELENHKALALWQANEKELKRHN
                     KDLASHQSAIKILKNNLLKLEGAKTKAEAHQCHACGQDIHDNKQEEMMAEIDSAVTSL
                     KEDLAKEETALEKVQADIVALGKLGTAPTVRYSNIDDAVNHKSTLETAQDQFERRALD
                     IDPYVEQAEHLKTSAIEEINFETINMLTKLNEHQEFLLKLLTSKDSFIRKRIIEQNLS
                     YLNHRLAHYLEKLSLPHEVKFRSDLEVDITQLGQEFDFDNLSRGERNRLILGLSWAFR
                     DVYESLNRPINLLFIDEMIDSGMDANGVDNSLGILKKMARENRKNIFLISHRDELVGR
                     VNNILQVVKENGFTTFNTDIEMVEA*"
                     /db_xref="UniRef100_K4F9K8"
                     /db_xref="A0A0F9FQ34_9ZZZZ"
                     /db_xref="esm:O3M_25864"
                     /db_xref="K4F9K8_9CAUD"
     gene            242648..242878
                     /locus_tag="PH2015_20_sub10_scaffold_1_prodigal-single_380"
     CDS             242648..242878
                     /product="Acyl carrier protein id=4186701 bin
                     =GWA2_Deltaproteo_65_63 species=unknown
                     genus=Anaeromyxobacter taxon_order=Myxococcales
                     taxon_class=Deltaproteobacteria phylum=Proteobacteria
                     tax=GWA2_Deltaproteo_65_63
                     organism_group=Deltaproteobacteria"
                     /codon_start=1
                     /transl_table=11
                     /translation="MTIESRTLEIVKKECEKSDEEIINSAKWNDLGFDSLQTVELIMK
                     IEDEFDITIEDEDAETLKNYNDLINFIKGKTQ*"
                     /db_xref="gwa2_scaffold_337_63"
                     /db_xref="gpi:GPICK_07940"
                     /db_xref="86812354"
     gene            242875..243084
                     /locus_tag="PH2015_20_sub10_scaffold_1_prodigal-single_381"
     CDS             242875..243084
                     /product="Uncharacterized protein n=1 Tax=Spirochaeta
                     coccoides (strain ATCC BAA-1237 / DSM 17374 / SPN1)
                     RepID=F4GHS9_SPICD"
                     /codon_start=1
                     /transl_table=11
                     /translation="MTEETTTPVNTQEELVKQFQLYIEENEKFTTKKVKAAAGRARKA
                     LQEVAKLVKQRRKEITEEKAALSVK*"
                     /db_xref="UniRef100_F4GHS9"
                     /db_xref="scc:Spico_0388"
                     /db_xref="107234728"
                     /db_xref="F4GHS9_SPICD"
     gene            243090..243518
                     /locus_tag="PH2015_20_sub10_scaffold_1_prodigal-single_382"
     CDS             243090..243518
                     /product="NAD synthetase n=1 Tax=gamma proteobacterium
                     SCGC AAA168-P09 RepID=UPI000381E3C7"
                     /codon_start=1
                     /transl_table=11
                     /translation="MTWLYQGNLIEELPEDCVGFVYLITCTVTGRKYIGKKLAKFAKT
                     SYKVVKQKNGIKKKKKIRTKVDSDWRDYYGSSEELSKDVTTLGKENFTREILHYCTSK
                     AHTSYLEAKEQFDRKVLETTDYYNGHISVRVHGSHIINKI*"
                     /db_xref="UniRef100_UPI000381E3C7"
                     /db_xref="A0A0F6WCR8_9CAUD"
                     /db_xref="smq:SinmeB_5013"
                     /db_xref="UPI000381E3C7"
     gene            complement(244041..244205)
                     /locus_tag="PH2015_20_sub10_scaffold_1_prodigal-single_383"
     CDS             complement(244041..244205)
                     /product="hypothetical protein"
                     /codon_start=1
                     /transl_table=11
                     /translation="MEDIATLAIYSGQSYNDLWNLTYDEKKIFLKILKDKISLDRGIK
                     PKDTITQELI*"
     gene            complement(244280..245119)
                     /locus_tag="PH2015_20_sub10_scaffold_1_prodigal-single_384"
     CDS             complement(244280..245119)
                     /product="Baseplate hub subunit n=1 Tax=Escherichia phage
                     PBECO 4 RepID=L7TQE9_9VIRU"
                     /codon_start=1
                     /transl_table=11
                     /translation="MENQVNPLKQYFRKPGIWIKLPSQGNFYKDKLADFNDMGEIPVY
                     PMTAKDELLLKNADALLNGTAVYNLIKSCVPGITEPTAMPAIDLDAILVAIKRCTYGE
                     NVDVSTECPSCQTANEVSINLNHVISNIKVLETLEPVEFENGIKVFIKPVKVSDLLSL
                     NWVQFEQIRNIQLADQNNADETTKVNLLQKSYQILTEKNLEIVSGCIDTVLLPDGLAV
                     TNYDNIREWINDLSKPEFAKVENAIMITSSMGVNKDFDITCKNCNTTYKTSLDLNPTT
                     FFA*"
                     /db_xref="UniRef100_L7TQE9"
                     /db_xref="A0A0F9PI50_9ZZZZ"
                     /db_xref="L7TQE9_9VIRU"
     gene            245179..247326
                     /locus_tag="PH2015_20_sub10_scaffold_1_prodigal-single_385"
     CDS             245179..247326
                     /product="hypothetical protein n=1 Tax=Kingella kingae
                     RepID=UPI0003119598"
                     /codon_start=1
                     /transl_table=11
                     /translation="MAESIKAYGRLSEGNQFEFSLDGISTAKQMERLISITAKMAKEW
                     NVNVSELEEEGKLKQQNNKLTEQEIENKKQLNKYEEEVFTNMKGLSKVSDSLRGDFRY
                     VARDLGGFTSGLALGVGSVIGALTGYADQLQLGLQRGVSGGVLDFAIAAKTSGASLGA
                     FSKALEESGGAFASLGDGATDGAKNFGALISGVRTATASVGNLGLSNDQLATLTAQQV
                     KVAVSQGFKGTAAQNVVISNTRALAKELDTLANQTGKSVLEMTQAAVKLAQDPLVSSF
                     VRDIKVGGADAAKALNSYAANFTALFGKEGDKLARDTIGPALSGLPMIINDTGKNLAL
                     ASQSTYNEIDRLAQKARKGEAMTDEDRKRLSETIKKEVAQRGQELRYMAELGGPMGES
                     AKQFLTLAQEVESYNSAAGEQRRKEDKAAQEFNTAINQFKANIQALAIPFLNLINGID
                     WTAFIEVISAVVKGLGFVLHILDPLGKALGIGPGGLAGLVLGLGAVMLMGVSGYKILN
                     KSVNETAEVFKLAGFKLRAMIDRLAPGMGPGIGSFPGGPIGYEPPGRTPMSTRGKIGL
                     GAAGIAGMALPYASDYAKSSGHETVGAGLNVASSALTGAATGAMLGSVVPIIGTTAGA
                     IGGAVIGALSTGFSEWSKSENASSLAETDMAAVDQNNQYQQASLKQGQQLNAKIDTLN
                     ENMGYSNSISARGVAVAETGNRQLSNLQYIGNA*"
                     /db_xref="UniRef100_UPI0003119598"
                     /db_xref="A0A081B6C4_9PROT"
                     /db_xref="papi:SG18_21040"
                     /db_xref="UPI0003119598"
     gene            247365..249086
                     /locus_tag="PH2015_20_sub10_scaffold_1_prodigal-single_386"
     CDS             247365..249086
                     /product="Portal vertex protein of head n=1 Tax
                     =Cronobacter phage vB_CsaM_GAP32 RepID=K4F9K9_9CAUD"
                     /codon_start=1
                     /transl_table=11
                     /translation="MSWRKHFQIPQTANEVAKSKAATGNHHGSSSKFSSWLKDVYAGT
                     PNRVERYMQYEVMDQDSEVNAALDTVAEFCTQFDYESNLPFTVEHFNEPTEAEVNVLT
                     RSLRQWCMINDWNKRVWRMMRNVVKYGDGFFIRDPETYELLYVDSQDVSKIIINQAKG
                     REVEQYIIKNLSLDVNNKVATNPLIADQNYGPTQFNKSAFTQFASANSGSNSNTNNTE
                     TAVDASHVVHLSLSEGMDTNYPFGTSILESVYKVFQQKSLLEDSIIIYRVQRAPERRV
                     FYIDVGNMPANMAMSFVERVKNEIHQRRMPSRTGGGTSIMDASYNPLSMLEDYFFAQT
                     AEGRGSKVEVLPGGDNLGQIDDLKYFTNKLMRAMRIPSSYMPTGPDDGTAVYNDGRVG
                     TAFIQEYRFNKYCQRLQNLVVNQLDKEFKMFLKHKGIELDSSTFKLSFLPPQSFSEYR
                     EIEVNNARAAVFGQLAEVQYISRRFALKKYLGLTDEEIVENEAKWLEENPEAGEGLTP
                     PGDAALAAGDLTGLGVQRPTEDDFGQVEQMGQEGQAAGAEATGQASPLGGAPAPAPGG
                     APPAPGA*"
                     /db_xref="UniRef100_K4F9K9"
                     /db_xref="A0A0F9QJG2_9ZZZZ"
                     /db_xref="K4F9K9_9CAUD"
     gene            249089..249301
                     /locus_tag="PH2015_20_sub10_scaffold_1_prodigal-single_387"
     CDS             249089..249301
                     /product="hypothetical protein"
                     /codon_start=1
                     /transl_table=11
                     /translation="MKLFEVKQEEGIVNPEENKLEQSQKLDTRRPRLTLEHLGKLRKM
                     REIRKLEMESRKDLYKKIYARPPAME*"
     gene            249427..250233
                     /locus_tag="PH2015_20_sub10_scaffold_1_prodigal-single_388"
     CDS             249427..250233
                     /product="hypothetical protein"
                     /codon_start=1
                     /transl_table=11
                     /translation="MSKHTLEQVLEALINKEDDRASELLHQFFVQKGKSIYEELSSFD
                     EQLEEAEDEDLEEGIGGQPAGDFEEEIIADETDLEDERLFSEADEEGAEDPMSAEEPT
                     EPEATADLAMDDEMSAEEPAAEGDLVQKADDAMEELKAIFAEIMGTQGGEEPAMDADM
                     PAEEPTEESFRAFGEGVMPKAVPAPTHGDNGQNTKSPVSSGSKISANGASAVKVNSGN
                     TAGGKAESAKEDDAGNVNKVGNAKAPAPKTVAVPKMNSDTAANKTSPVAK*"
                     /db_xref="htu:Htur_0985"
     gene            250238..250870
                     /locus_tag="PH2015_20_sub10_scaffold_1_prodigal-single_389"
     CDS             250238..250870
                     /product="Prohead core scaffolding protein and protease n
                     =1 Tax=Escherichia phage PBECO 4 RepID=L7TQE4_9VIRU"
                     /codon_start=1
                     /transl_table=11
                     /translation="MALPLVEALTYDQAGIRTQLVENQTGGKDLYMEGIFIQGGVKNQ
                     NQRVYPVNEIARACSNIAEKIKNGYSVLGEADHPDDLQVNLDRVSHMITNMYMNENNG
                     IGKLKILPTPMGNIVKTLLESGVKLGVSSRGSGNVNESGGVTDFEIVTVDIVAQPSAP
                     AAYPKAIYERVMHDRRRGALMDVASAVRHDAKAQRYLQEEVLRFITNLNK*"
                     /db_xref="UniRef100_L7TQE4"
                     /db_xref="A0A0F9TS85_9ZZZZ"
                     /db_xref="L7TQE4_9VIRU"
     gene            250881..251987
                     /locus_tag="PH2015_20_sub10_scaffold_1_prodigal-single_390"
     CDS             250881..251987
                     /product="Uncharacterized protein n=1 Tax=Cronobacter
                     phage vB_CsaM_GAP32 RepID=K4FB44_9CAUD"
                     /codon_start=1
                     /transl_table=11
                     /translation="MSTLKELFGAEVLSEEVTSQLQEAWDSKVKQLHEEVEANLREEF
                     SQRYESDKGLIVEAADKMITEAIRREIEEFAADKREVVEAKVAYKKQVREHAEMLNKF
                     VMEQMAKEIKELREDRNTQKANFEKLEEFALRKLSSELKELKEDEDKLVQARVNLVTE
                     GKKVIAEAKAKFIKEAATRAEKLLSESLRTEITQLREDIQISRENAFGRKIMEAFAGE
                     FMASGFADGTQVKKLGDQIAQLTSRLDETAQVVAAKDAELTQAQKKIRIAEDAVKRQA
                     IMQELVAPLGKEKRGIMEDLLKTTSTESLRESYNKYLPAVLNETAVAPKAKTVISESA
                     TSQTTAMTGNKTSSEESAGADILSLRKLAGIGKI*"
                     /db_xref="UniRef100_K4FB44"
                     /db_xref="A0A0F9QPC4_9ZZZZ"
                     /db_xref="K4FB44_9CAUD"
     gene            251998..253164
                     /locus_tag="PH2015_20_sub10_scaffold_1_prodigal-single_391"
     CDS             251998..253164
                     /product="Precursor of major head subunit n=1 Tax
                     =Cronobacter phage vB_CsaM_GAP32 RepID=K4F9L0_9CAUD"
                     /codon_start=1
                     /transl_table=11
                     /translation="MSEKLFEAQNWTATKDVLLEGLNGNKKAVMETVLENTKKNIMES
                     ASAGATASGNVAVLNKVILPVIRRVMPTVIANEIVGVQPMTGPVGQIHTLRVRYAQTA
                     NGATAGSEALSPFDIATAYSGASNGKAEATSTLEGTPGNKLSIQVLKQTVEAKTRKMS
                     ARWTFEAAQDAQAMHGLDVEAEIMAALAQEITAEIDQELLASLSTLAGAATHTFDQNS
                     GSFTGTATYVGDQHAVLAIQINDVANRIAQRTRRGAGNFVVVSPTALTVLQSATTSAF
                     ARTTEGTFEAPTNTKFAGTLNSSVKVYVNSYAAADAPILVGYKGPNEMDAAAFYCPYI
                     PLMSSGVVLDPATMEPVVSFMTRYGYVELTNTASSLGNAADYLGKIAIGAVKYM*"
                     /db_xref="UniRef100_K4F9L0"
                     /db_xref="A0A0F9QJK5_9ZZZZ"
                     /db_xref="K4F9L0_9CAUD"
     gene            253242..253478
                     /locus_tag="PH2015_20_sub10_scaffold_1_prodigal-single_392"
     CDS             253242..253478
                     /product="Uncharacterized protein n=2 Tax=Synechococcus
                     phage S-SSM7 RepID=M4PR16_9CAUD"
                     /codon_start=1
                     /transl_table=11
                     /translation="MLKTVSEETKLFRLDICNSCNDFSKKIKTCKQCGCYMPAKSMFA
                     SAECPAGKWTTGQPGENLINKIEELILESWNRQQ*"
                     /db_xref="UniRef100_M4PR16"
                     /db_xref="M4PR16_9CAUD"
                     /db_xref="riv:Riv7116_6722"
     gene            253518..254660
                     /locus_tag="PH2015_20_sub10_scaffold_1_prodigal-single_393"
     CDS             253518..254660
                     /product="hypothetical protein"
                     /codon_start=1
                     /transl_table=11
                     /translation="MAIKINHATEVLTPESGVLEINAQGALKLPTGDSINRPIGEEGQ
                     IRYSSELFNPEFFDGNNWKLLTNKDYVDSLISQTDTDLSTTINNLTLNDLTDVTVTSP
                     ATGEVLVYDTTIGQFRSQTNTLTPITRNFMGDGTTLEFDIQTSVSSPNLLVVSINGIT
                     QEPYYSYSIIDGTTLAFDEAPAQSDRIQVRILRSNTTSDRPRPKVTGISYSTLGQYTA
                     ISVVCLDITYGTGAKIGGQAITRIDYPSENILQLMIETSQVTGSLWNTAQDLTLVDVS
                     GNEYVYKNLINYGANKPKFTDSTTYIGRFRPGDSINFPIGVNNATSIIIQPANAGESA
                     INWISVSGNSIVGTAPNNSSPSRYEITVVASDGLVEITKNYWLLVI*"
     gene            254716..254922
                     /locus_tag="PH2015_20_sub10_scaffold_1_prodigal-single_394"
     CDS             254716..254922
                     /product="hypothetical protein"
                     /codon_start=1
                     /transl_table=11
                     /translation="MPLIKLKSSSITDSVNLRGQPTSSSQNSGIATTQMVNQEVANLV
                     DSSTDLLNTLGELARSLGTDTNQA*"
     gene            254961..259895
                     /locus_tag="PH2015_20_sub10_scaffold_1_prodigal-single_395"
     CDS             254961..259895
                     /product="Uncharacterized protein n=1 Tax=Polysphondylium
                     pallidum RepID=D3BJX6_POLPA"
                     /codon_start=1
                     /transl_table=11
                     /translation="MPLIKARSSSIMDSVDLRGQPTSETAAQTVNNNQLASTAYVRTA
                     LANLIDSSPELLDTLNELAQAIGNDENFATTVANSIATKVALDGSTPMTGELTLSGTP
                     TQDLSAATKKYVDDLVDAQMIYSTDDVDEGTTNLYYTAARVKQTISLTSDNTTVLSYD
                     QTNGAFTYNHPTSDGVLEGSTNQYFTQSRARNSITMNSDDGTIISYSGITGEITFTTP
                     DTDKIVEGSTNLYFTTSRARASVSNGSNIAYDSGTGVISTQAAVWTVNGQEHDVVLDT
                     DNIDEGSTNLYFTEARGRGAVSLTTDDTNILSYSSATGTFTFVTPSTDSIDEGSTNQY
                     FTQARARGSVSVANGAGGGGSTSYSFDSAADWTYANFGNTNPVTQIDFGDTPGALHDL
                     LAAGGIPIGTQITTSGMGAGVVETTSAFTLTGGVWSASVNVVSGPPFGAILGVSFTVA
                     GGSSGGTSLLSYDDSTGVFTLAEITTDDVTEGDNLYYTDTRVRSAITLTSDNTDVLSY
                     DSSTGAFTFSLGDQTTDDVAEGSTNLYYTDARARSSVSVDGWSNLSYNSSTGVITVSA
                     PSTADVSENPSYLYFTDTRARNAVSATQTSGDGNFSYDNTTGVFTFVGSDDADYRGAV
                     SAYRDSGDGDLQYDSQTGVFTYTGPSASETRVHFSATTSGTGFGGLSYNDATGVFTYA
                     KVTSADVRGELSATTSGTGFGNLTYDSATGAYTYAKVTSADVRGELSATTASGVTYDS
                     ATGVIALASIPNSSLANSDVTVNGYAISLGGSHTLNADDIAEAVGGTNKYFTEARFDT
                     SLAGKTTDDVAEGDNLYYTQARFDTAFGDKSTTDLAEGTNEYFTEARARNSLVAGTGV
                     TYTSSTGTIAIGQAVGTTDNVTFNDVTVSGDLTVNGTLTTINSTDLTVTDKNITIAEG
                     AANAAAANGAGITIDGADAQFFYSSGDDSWNVNKSVNVTGGVSVTSTITSTQGFIGDL
                     TGDVTGDVTGDLFGNADTATALQTARNIQGVAFDGTANITVVTAGTGVTVTGTEVKIG
                     QAVGTTDSVTFNTVTADLTGDVTGNVLGNVTGTVSDISNHTTDTLTEGTTNLYATAAR
                     VRQALSASDEGGDGSFSYDDSTGVFSYTGPSASETRAHFSATTSGTGHGGLSYNSTTG
                     AFTFAKVTASNIRGELSANKVSGDGNFSYDSATGVFSYTGPSAGDTRAHFSADISTGA
                     SYDQSTGVFSLANIPNASLSYSDITVNGYTIALGGSQTLDTDDIGEGATNEYFTQTRA
                     RSAISLTTSDSTVLSYDSATGAFDFDLSGINSDEVTEGTTNLYFTQTRARASISTNGW
                     SNLSYNDSTGVISISAPSTADVTEDASNLYYTDARARSAISLTTNNSDALSYDSATGV
                     FTFALNTVDSDEIAEGSTNLYFTTSRARNSISNGSNIDYDAATGIISTQAAVWSVNTQ
                     TGDVVLDTDNIDEGSANLYFTDARARSAITLTTDDSNILAYNTGTGALTFVTPTTDSI
                     EEGAVNLYYTDTRADDRIAAASIRDLSDVDAEEVLQDGYTLVWNSFLGKFVPQNVAVQ
                     AVTKNFTGDGTATSFNTEVEVTSIDNTSVFINGLIQAPTYSYTISTTDGETSIVFDTA
                     PEANDYIFVRVSAANTLSAGGVLNEGSTIDGGTY*"
                     /db_xref="UniRef100_D3BJX6"
                     /db_xref="A0A090CG02_PODAN"
                     /db_xref="sne:SPN23F_17820"
                     /db_xref="D3BJX6_POLPA"
     gene            260014..260514
                     /locus_tag="PH2015_20_sub10_scaffold_1_prodigal-single_396"
     CDS             260014..260514
                     /product="Uncharacterized protein n=1 Tax=Pseudomonas sp.
                     GM33 RepID=J3FXX2_9PSED"
                     /codon_start=1
                     /transl_table=11
                     /translation="MPIFRGKNFVSAVSDYKDSVRVATRSDLELTSNVLTIDGITLID
                     KDRVLLVGQSNQTQNGIYSWSNITKKLTRASDSDSIFELTPGNKVYVEEGNSLAKSSW
                     TLITQGVINPGTTAIVFSKESRINSTDISGTYGGSGKTLEIAVDETGQINSITEIDIA
                     MDGGEF*"
                     /db_xref="UniRef100_J3FXX2"
                     /db_xref="rse:F504_3083"
                     /db_xref="J3FXX2_9PSED"
     gene            260623..262773
                     /locus_tag="PH2015_20_sub10_scaffold_1_prodigal-single_397"
     CDS             260623..262773
                     /product="Uncharacterized protein n=1 Tax=Synechococcus
                     phage S-MbCM7 RepID=V5UTB4_9CAUD"
                     /codon_start=1
                     /transl_table=11
                     /translation="MANTIVLKRSATPGKVPTTSQLSLGEIAINTHDGLIYIKKDDGT
                     PSVVQIGGVTSVNGETGAVTIDTGDITENGNLFFTNARARGAISAGSGISYNSSTGAI
                     STTQTLTTAGSPTFAGLTLTGNMGITGNIIPSSDITYDLGSPTAQWKDIYVGPGSLYV
                     NGQKVLQDESGTITFTADTDENIRIKTLGTGILQLGSSTTTIQVDSTLQLTSGKRITD
                     SAGVNVQFGNPIHMNSNKITNLGAPSSGSDAATKTYVDTAVGNISTSSVSAGNSNIVV
                     TDSGSGQVLVTVDGNTALTVDASGVTVAGNFTVSGTTTTVNSNTVSVADNILTLNSDA
                     TGTPSQNAGLEVERGDEANTQIRWNEGSDKWTFTNDGAVYYPMATGTDDLAEGSTNLY
                     HTTARARGAISSSSSTGVSYNSSTGVISLGSIPNSALSNNSITINGTSVALGGTRTLD
                     TDAISEGTNQYFTNARARSAVSFTAGSGAYNSTTGVFTIPTNTNQLTNGANFATTSYV
                     DSAVQGKDNTDEITEGSTNLYFTNARARSAVSFTAGSGAYNSSTGVITIPTNTNQLTN
                     GAGFITGYTETSTLAQVTARGATTSSAMSTGALTVTGAITATGEVTAYYSDVNLKKDI
                     VEIASALDKVEAIRGVHYRPNETALGLGIEDKAEVGVIAQEIEAVLPELVVASAFEGY
                     KTVKYDKLTALLIEAVKELSAKVKTLEAQVGKQA*"
                     /db_xref="UniRef100_V5UTB4"
                     /db_xref="V5UTB4_9CAUD"
                     /db_xref="bbac:EP01_09035"
     gene            262843..263037
                     /locus_tag="PH2015_20_sub10_scaffold_1_prodigal-single_398"
     CDS             262843..263037
                     /product="hypothetical protein"
                     /codon_start=1
                     /transl_table=11
                     /translation="MALLPATGSEIVMGRVRKAYNNVAPAAGQNITLSGTLGSFVGQS
                     SGTQISLSSRFGGQTTPYAH*"
     gene            263086..263667
                     /locus_tag="PH2015_20_sub10_scaffold_1_prodigal-single_399"
     CDS             263086..263667
                     /product="hypothetical protein"
                     /codon_start=1
                     /transl_table=11
                     /translation="MAAKKTTTKTSNDKYKELLDSAPFYVSSNFEQENFNNFTGSSYS
                     RSVIETINKIRKIDSDLEIETRTFEKRCLEEEKSKLLEILDAQDIDTLTNSVNNWQQS
                     EEDYWINLLGKQAAIELLTFGRPTIETMSKMVKLPEDLYIKSTQICVRLANAIKTATA
                     SAELEIGISAPEPDTSVKNNTAPTKKLLLKKIK*"
     gene            263664..264302
                     /locus_tag="PH2015_20_sub10_scaffold_1_prodigal-single_400"
     CDS             263664..264302
                     /product="hypothetical protein n=1 Tax=Methylobacterium sp
                     . 285MFTsu5.1 RepID=UPI000348455E"
                     /codon_start=1
                     /transl_table=11
                     /translation="MNNDYSEVKLAICIPARDQMHTGTSFCLYNLANVLTQLGINNKL
                     FISPGTLIVNQRYELVKSAQEWGATHVMFIDSDIEFEPHHVIGLLDFDEDIVGAAYSK
                     RVAPFITTAWLEIDNWNSHIRCDEQTDSHIKVAAMGLGFCLIKTSVFKKIKQPWFEIG
                     YYDGHYTGEDIEFFRKCISTDIWLDIQTTCELGHLGTKSYKVDGGIEVDLET*"
                     /db_xref="UniRef100_UPI000348455E"
                     /db_xref="mrd:Mrad2831_2994"
                     /db_xref="A0A0E9KEF7_9RHIZ"
                     /db_xref="UPI000348455E"
     gene            complement(264253..264642)
                     /locus_tag="PH2015_20_sub10_scaffold_1_prodigal-single_401"
     CDS             complement(264253..264642)
                     /product="hypothetical protein"
                     /codon_start=1
                     /transl_table=11
                     /translation="MSAEIIPFPKKIKLKRIKSVDLYHCWDRRLDNPLLNSLFKEEVS
                     YVERWYLQTVHLLNMELIDHPLIVSLMYDNTLDLLVELIEKDLEIQKQFLNDDTSLTT
                     DYNLIRLTKWLIKFQGLLQYRHRLYSF*"
     gene            complement(264590..265090)
                     /locus_tag="PH2015_20_sub10_scaffold_1_prodigal-single_402"
     CDS             complement(264590..265090)
                     /product="Putative MutT/NUDIX hydrolase family protein n=1
                     Tax=Escherichia phage PBECO 4 RepID=L7TIL6_9VIRU"
                     /codon_start=1
                     /transl_table=11
                     /translation="MVENLFVKQFRGAGAIIVSEQTGKVMTVLRSPQESHPNTWTFAG
                     GRVEENESEIDGLRRELEEELQLTKIKKIIPLHRYQSRSKDFVYDTFVVLVSKEFIPE
                     LNWENAGYAWTDIDRLPSPLHPKARQMISSSRLIKKFKNFYSWIDKKNVSRDNSISEK
                     DKIKAN*"
                     /db_xref="UniRef100_L7TIL6"
                     /db_xref="L7TIL6_9CAUD"
                     /db_xref="put:PT7_0648"
                     /db_xref="L7TIL6_9VIRU"
     gene            complement(265069..266424)
                     /locus_tag="PH2015_20_sub10_scaffold_1_prodigal-single_403"
     CDS             complement(265069..266424)
                     /product="Tail sheath stabilizer and completion protein n
                     =1 Tax=Cronobacter phage vB_CsaM_GAP32 RepID=K4F7G1_9CAUD"
                     /codon_start=1
                     /transl_table=11
                     /translation="MQQYFYDEQIRKYLTQFMRILGGFSVKTGKDRDGNESYIQVPVR
                     YGDINRMAAHILKNQSENMINTVPFISVYVTDLQISAERRSNPTHVSKVQVYEKKVDP
                     ETGDYIEGEVGNTYTVERYMPVPYDLTVQVDIWTSNTDQKLQLIEQLLVLFNPSINLK
                     SNSNPFDWSNLTYTELVNVIWSVRQVPQGTDDIIDVAALNFTIPVLINPPAKVKRQTL
                     IHTILNEIKKLKEDEQLDWVEDDPTPNKQWVVVTFENLKLQVRIEGDRATLLNKSGGL
                     TDNDGNLLSWSNLLKPFGDLRLGISNLRLRRGNDPADPNNDIVATIAEIDTDNPNVVI
                     IDVDQDSLPSASLAAINAIINPSRVAPGKNLPAAVTGQRYLVLDDVPNNNYWGITDAR
                     ANDVIQYNGSHWIVSFDSSANTDAIVLNTTTNILYEWRAGQWISVFEGTYQNGWWRIY
                     L*"
                     /db_xref="UniRef100_K4F7G1"
                     /db_xref="A0A0F9QMH4_9ZZZZ"
                     /db_xref="K4F7G1_9CAUD"
     gene            complement(266427..267473)
                     /locus_tag="PH2015_20_sub10_scaffold_1_prodigal-single_404"
     CDS             complement(266427..267473)
                     /product="Uncharacterized protein n=1 Tax=Cronobacter
                     phage vB_CsaM_GAP32 RepID=K4F6U0_9CAUD"
                     /codon_start=1
                     /transl_table=11
                     /translation="MPRLSLWKPEKTNDYHFMDRLIREQFMVGGTGVLIHKYLQPADQ
                     GASTDPTKPNYKADDILNETKIQDLLFLENRDRIYDPDIYELRGVYNVGDQDFDLTQF
                     GLFLSADTIYITFHTNDMVERMGRKLMAGDVIELPHIRDDLLLDETKPAINKFYVIQD
                     ASRAAEGFSQTWYPHIWRIKASPMTDAQEYKDILSQAADNGVDTLKDALSTYQRELEI
                     SNAIIARGEQLAPTILDDGSNILQDTTKPYQADANPTYEHGEQIESGLSFPLTPSQGD
                     FFLRTDYQPAALFAYRGTRWQRITTQNGPVDLKDKVLNAAGFINNDATTVVNNKEFPE
                     RQALSQVMLPKTDY*"
                     /db_xref="UniRef100_K4F6U0"
                     /db_xref="A0A0F9QHT7_9ZZZZ"
                     /db_xref="K4F6U0_9CAUD"
     gene            267557..267997
                     /locus_tag="PH2015_20_sub10_scaffold_1_prodigal-single_405"
     CDS             267557..267997
                     /product="hypothetical protein"
                     /codon_start=1
                     /transl_table=11
                     /translation="MMEYDVEADSAKVQKFLDSLMPSYIKQLGLTNSKRAVLVKVTRD
                     LEEDFQGATMNMEFADCLMVLLRTPKRLTPSTLLDMATTLAHEMVHVKQLAKGQMKFL
                     PNEARIWKGKRYSKKTKYLDMPWEIDAFSKQELLLRRAIEIDVK*"
     gene            268036..269232
                     /locus_tag="PH2015_20_sub10_scaffold_1_prodigal-single_406"
     CDS             268036..269232
                     /product="Uncharacterized protein n=1 Tax=Sinorhizobium
                     phage phiM12 RepID=S5MPY0_9CAUD"
                     /codon_start=1
                     /transl_table=11
                     /translation="MATKKPVKQVITDKLAWRYEPPAKTVVYREVDAKYVGEEPTYPS
                     VEEQAQWTDSEYKTQVMRTLNWYAHTQDKKKSAEWLAQFLARNPRRQKIADAVKRGDI
                     WPGPTVGFALRAGRVGLALRFGTLRTLVNQLKQADVGIDTSNQVVEEVKDDKPKFNIQ
                     ERMAEKTSEFLGELEGRFDDFTAEFKGEPKLVELMTTMNVPAVQVKTVQEFICKKIAE
                     FEEVNTTKDPQVLEAYKHLGKRQITAMIKWWTQALTDANSYNVVKKASKAPRKKKAVS
                     PEKVVSKLKFQKEFKELNLKSVDPTAILTAQELWVYNTKTRKLGIYIADQYAGALSVK
                     NSSILGFDANASVQKTLRKPKDQLKEFTANGKPAAKKWFKGIKSTEIKLNGRIGTDVI
                     LLKVYK*"
                     /db_xref="UniRef100_S5MPY0"
                     /db_xref="A0A0F6WCW2_9CAUD"
                     /db_xref="S5MPY0_9CAUD"
     gene            269229..270092
                     /locus_tag="PH2015_20_sub10_scaffold_1_prodigal-single_407"
     CDS             269229..270092
                     /product="Uncharacterized protein n=1 Tax=Roseobacter
                     litoralis (strain ATCC 49566 / DSM 6996 / JCM 21268 /
                     NBRC 15278 / OCh 149) RepID=F7ZG97_ROSLO"
                     /codon_start=1
                     /transl_table=11
                     /translation="MKKQLITTVLISLLTGCSLTACGGGATEIVTNDNTLPVLVASDR
                     YQKLTVSRSLSNTSYGYQVVQNPEPVRAGKSSQRFELRAGDCGIQPEWNDCTTDRSRT
                     EVVVDQNMTSGSEYWFAFSLFLPNDFQASSTVKSTVGQIKPRSGPVGSYAGFASAPSL
                     FQLYMQGNEYNFCWQELTDPASGTTVCRDIKMSKIDEMKEKWTDVVLHFSTSKTQGFA
                     HVYVNGELKGSINRPIVNYEAKNFFVKYGIYNTLISRNNAPMPTQVVYFDEVKIETKE
                     QQVKAFSPAVD*"
                     /db_xref="UniRef100_F7ZG97"
                     /db_xref="rli:RLO149_c028690"
                     /db_xref="F7ZG97_ROSLO"
     gene            270147..270893
                     /locus_tag="PH2015_20_sub10_scaffold_1_prodigal-single_408"
     CDS             270147..270893
                     /product="Neck protein n=1 Tax=Cronobacter phage
                     vB_CsaM_GAP32 RepID=K4F9J9_9CAUD"
                     /codon_start=1
                     /transl_table=11
                     /translation="MSVKDELISEIELRLGGGMVDVELDSAHYELAISKALRKYRQRG
                     SRAVIEKFLKLNIKMEQQEYQLPQQVVNIRDVFLRHTGAMGISSTGVDFEPFNTMYLS
                     NMLLQSNTNFSGLLNYELYADRRELLARMFGAYCTFTWNPADKQLFIHRKFKDDDEIY
                     LWAFVEKSDDDLLNDVYCGPWIKDYAMAQAKFILGEARSKFSTIAGPQGGTSLNGDNL
                     KSEAQAELEKLERDLDLYIDGSDPMGFIIG*"
                     /db_xref="UniRef100_K4F9J9"
                     /db_xref="K4F9J9_9CAUD"
     gene            271103..271609
                     /locus_tag="PH2015_20_sub10_scaffold_1_prodigal-single_409"
     CDS             271103..271609
                     /product="hypothetical protein"
                     /codon_start=1
                     /transl_table=11
                     /translation="MLYTSTMNIYLDMDDVVADWMQHARRIVNRNWGYGERIPDHEWA
                     KLKDDVRFYRTLPLKEGAHELVDYCKNLVTTGKVERLTFLTALPHDYSMQYAAYDKVW
                     WAHENFPDIPVFFGPFSHDKWRHCKPGDILIDDRTSNCEEWRNAGGLSHIYKQWPECK
                     LWLEETLK*"
     gene            271606..272238
                     /locus_tag="PH2015_20_sub10_scaffold_1_prodigal-single_410"
     CDS             271606..272238
                     /product="Putative deoxynucleoside monophosphate kinase n
                     =1 Tax=Escherichia phage PBECO 4 RepID=L7TKY0_9VIRU"
                     /codon_start=1
                     /transl_table=11
                     /translation="MIIGVCGFIGSGKDTIADYLVNVHGFRRESFANTLKDAVASIFG
                     WDRILLEGRTKEAREWREQVDTWWAERLNMPNLTPRWVLQQWGTEVCRRGFHDDIWIA
                     SVENKLRRTKDNIVISDCRFPNEIASIKSAGGVVMRVVRGAEPEWYDLALQHNRGSEQ
                     ANIELMKLKIHASETAWVGTNFDYILDNNSTLDSLFNQVETVVQPETVKM*"
                     /db_xref="UniRef100_L7TKY0"
                     /db_xref="L7TKY0_9CAUD"
                     /db_xref="L7TKY0_9VIRU"
     gene            272306..274723
                     /locus_tag="PH2015_20_sub10_scaffold_1_prodigal-single_411"
     CDS             272306..274723
                     /product="Tail sheath monomer n=1 Tax=Cronobacter phage
                     vB_CsaM_GAP32 RepID=K4F6R7_9CAUD"
                     /codon_start=1
                     /transl_table=11
                     /translation="MALTSPGVEISIIDQSQFGSAGQGTVPLIILATQSNKDNVSGTG
                     YATGTIPVNANKPYLLTSQRELVEQFGQPKFKTVNGTAVHGAEVNEYGLMAAYSYLGL
                     ANRAYVLRADIDLLQLEPTDIEPAGAPANGTYWLDLANTSWGIFEANGTSWVAKTPIV
                     ITDVADTVGSTGLVPASSVGSNGDYAVVATSVVSSYQVYKKVAGTWTICTSATLANTV
                     TASPHYSIPSATTAGDVWIKTTTPNSGLSVSLKKYVSANIPDSSPWTVVTVPSYTSDS
                     AAATGFGSALSAGKVFAKVSNNYANVELRYYDGSSWSSLGEEASSSAPAGVTVDGTLW
                     YNTSLAADLYVKANGQWEPVSGDVTIDSNAPSGSSNGDFWIDSSDVENYPAIYESVDG
                     SWVSRSVTDQTTPNGVVFADLTVTASDTTNGDGGATAVDENAPDPLLYPDGILLWNSI
                     VSTGNVKQYSDVLDANGVATGDKAWFTISGNKEDGSPYMLRKAQRRAVVKALQSAVAS
                     NETIREEMTYFSLIAAPGYPELIDEMLALNTDRKETAFVIVDTPMRLAPQGQTLINWM
                     SGNNASSTGEDGLVVSGGAGYQAACYYPSALATDLNGNDVVVPASHVVLRTYAYNDQV
                     AYPWFAPAGLTRGVVTNASNVGYINAEGEFVPVALTTGQRDTLYGDGSRVGLNPIARF
                     PGQGVYVFGQKTLQTGSSALDRVNVARLLAYLRERFDPLARPFIFEPNDKITRANVKQ
                     VFDSFLGELLAKRAIYDFIVVCDETNNTPARIDRNELYVDVAIEPVKSAEFIYIPVRV
                     VNTGELS*"
                     /db_xref="UniRef100_K4F6R7"
                     /db_xref="A0A0F9TQJ7_9ZZZZ"
                     /db_xref="dly:Dehly_1657"
                     /db_xref="K4F6R7_9CAUD"
     gene            274755..275366
                     /locus_tag="PH2015_20_sub10_scaffold_1_prodigal-single_412"
     CDS             274755..275366
                     /product="Uncharacterized protein n=1 Tax=Enterobacteria
                     phage vB_KleM-RaK2 RepID=H6X3J9_9CAUD"
                     /codon_start=1
                     /transl_table=11
                     /translation="MADLTQFGVPTTGTNAMVMPKLQYRFRVNLYDFGRNNGSTVEMT
                     QNVVSVTRPSLTHDEITLDAYNSRAYLAGKHSWEPITLTLRDDINGTVTKHVASQLQK
                     QLNQGLQSAPTAGRDYKFGMVIEQLDGSQPGLVIESWSLNGCFIQNANYGENNYATSD
                     VMQITLQIRYDAADIHGEAVGAATTQGGLTTGVLPIGAGNSAT*"
                     /db_xref="UniRef100_H6X3J9"
                     /db_xref="A0A0F9KU69_9ZZZZ"
                     /db_xref="H6X3J9_9CAUD"
     gene            275376..276263
                     /locus_tag="PH2015_20_sub10_scaffold_1_prodigal-single_413"
     CDS             275376..276263
                     /product="hypothetical protein"
                     /codon_start=1
                     /transl_table=11
                     /translation="MAALTDAMKWYNLGGLKAARLKFHFKVEIFSAQYTAQLQTPGRL
                     IFDAVRTIELPKYSIETEVANAWNVRQPIPTKINFEPISISFTDTLDNRFQTFIKNYM
                     NIVSGSFAPQTKSMRKGFDDFGIKMLETGKDCPIDKIVITRFYGYDADRQNVQTPSVV
                     TLWRPKIVDVQHDTLDYSASEAVTWQVSLRYESVTYSDSTSASDGSQQATSANRDNSY
                     AKKAEEQIKTTNTVPPKDLNAESVKQAQDQAKLNNAVQDQISNPMPAESLNGLSFKEM
                     SAIVNRPAGGFDRGTRGGS*"
     gene            276263..276541
                     /locus_tag="PH2015_20_sub10_scaffold_1_prodigal-single_414"
     CDS             276263..276541
                     /product="hypothetical protein"
                     /codon_start=1
                     /transl_table=11
                     /translation="MAIETSKYDVLYGRLLKLNVAVDQAKALAKVLYDISIQQGIAID
                     DLLKYVTNNGLRFDNEVYALLNNARTISSQIGFIDQNNIPPAIAKQVV*"
     gene            276542..277006
                     /locus_tag="PH2015_20_sub10_scaffold_1_prodigal-single_415"
     CDS             276542..277006
                     /product="Head completion protein n=1 Tax=Enterobacteria
                     phage vB_KleM-RaK2 RepID=H6X3K2_9CAUD"
                     /codon_start=1
                     /transl_table=11
                     /translation="MAYNFTQGFFTPTNPSKYIGSNSPKYRSSWELTVMRFCDNHPAV
                     IGWASESLRIPYVNPFTGKQTTYYPDFLITYQDKNGNKISEIIEVKPRKQARLEEANT
                     QQEKAAVVLNFAKWEACRAWCQKHGMKFRILTEEDIYHNWQPRDKAKRKPKR*"
                     /db_xref="UniRef100_H6X3K2"
                     /db_xref="A0A0F9JA28_9ZZZZ"
                     /db_xref="H6X3K2_9CAUD"
     gene            277023..277529
                     /locus_tag="PH2015_20_sub10_scaffold_1_prodigal-single_416"
     CDS             277023..277529
                     /product="hypothetical protein"
                     /codon_start=1
                     /transl_table=11
                     /translation="MTQKLENFFNVDSLESDAEDQLPLVPEPVQPIETTIALVHEQLT
                     IADRIDKALPTVRGLDTEDRELDDYANKAMDSFDRLMDLGFNMDDRNAGKIFEVASTM
                     MGNAITAKTAKLDKKLKMIDLQLKAAKLAQTAKTEEDNGPQGLGDLTTDRNAILNLIS
                     QNLKNKDK*"
     gene            277547..278191
                     /locus_tag="PH2015_20_sub10_scaffold_1_prodigal-single_417"
     CDS             277547..278191
                     /product="Uncharacterized protein n=1 Tax=Escherichia
                     phage PBECO 4 RepID=L7TJT4_9VIRU"
                     /codon_start=1
                     /transl_table=11
                     /translation="MPTLFEYIEQLKEKHEVRVKFACEVTDEMMDKIERHLQKYDAEK
                     ISSPSKTILQARPLDFPNLDMGEIYIIDFTSNLPVSNEMLKQELARLLNVSEGLVVVR
                     GANEDREVEQEEEKFQDKKEEYKPKVGSDYDKTEASEQKAADLFGDKFNNSLLKELKK
                     ISDSKKKEAKTPKIAKDPDVPASAPEIGDSKATNKTSPVVKRNPLVVKGKEIMK*"
                     /db_xref="UniRef100_L7TJT4"
                     /db_xref="A0A0F9MBQ4_9ZZZZ"
                     /db_xref="L7TJT4_9VIRU"
     gene            278188..279216
                     /locus_tag="PH2015_20_sub10_scaffold_1_prodigal-single_418"
     CDS             278188..279216
                     /product="hypothetical protein"
                     /codon_start=1
                     /transl_table=11
                     /translation="MNNLQDLIKRLSAIGQVTEAEEKCSECGCTPCECDDKEKVEEGK
                     KPDFLDADKDGDKKEPMSDALKDKEDKEEKVDEGAMDKLKQLGKKALDTLGHKDDEEL
                     IKDMQKQQGVPQTGKKPEPVKENATLAILRQLAGIQEAKIEEDEVEEGNEFSGALKAA
                     KDAGKDEFEVGGKKYKVNECGDMSPMTAVPNGEPHMGIPAEVMSQMAASPEPEMVQPA
                     MTAPEAPKATYTLSIQNGENNLQMTTDMPDEIIHIMKLAGVNKGAEVSKKETPAGGEQ
                     EVEESGYENTPDNTKARDPQAHGDIRDWGQKGTAKASTHYTPAQSGDNPMNEQRMFED
                     YKNFKAGK*"
     gene            279213..280748
                     /locus_tag="PH2015_20_sub10_scaffold_1_prodigal-single_419"
     CDS             279213..280748
                     /product="Large terminase protein n=1 Tax=Escherichia
                     phage PBECO 4 RepID=L7TQC5_9VIRU"
                     /codon_start=1
                     /transl_table=11
                     /translation="MSGTPVLIKQPYKKESYTENQIAEIVKSATDPIYFISEYMWIQH
                     PTKGRVKFELYDYQIDLINAYQNHKYSINMLGRQMGKSTCAAGYLLWFAMFVPDSTIL
                     IAAHKYTGSQEIMQRVRFMYESLPEWIKAGAVSYNKGSIDFDNGSRIVSATTTENTGR
                     GMSITLVYLDEFAFVPPRIAKEFWTALSPTLSTGGKCIITSTPNQDNDQFAQIWNDAI
                     KNFDEFGNTREVGKNGFKSIKYIWSDHPDRDEEWADHERSKIGTERFMREHECLFITA
                     DETLISSLVLTNLQGEDPYEKVGQLRVYTPVDKDKIYVAAWDPSLGTGGDAAAIEIFS
                     LPDLVQVAEWQHNKTDVRGQLRNFVTILDWLKTKGVSNDNIYWSVENNTLGEAALVAI
                     QEFGEERIAGHFISETGAKRRGFNTTNKSKLAACTKLKYYIESSKMKPKSKSLVQELK
                     TFVAHGASFAAKEGETDDLVMGTILAVRLIEYVMKYDEATYNTLVERNSGDYLQPMPI
                     GII*"
                     /db_xref="UniRef100_L7TQC5"
                     /db_xref="A0A0F9M7T7_9ZZZZ"
                     /db_xref="hau:Haur_0564"
                     /db_xref="L7TQC5_9VIRU"
     gene            280770..282038
                     /locus_tag="PH2015_20_sub10_scaffold_1_prodigal-single_420"
     CDS             280770..282038
                     /product="Uncharacterized protein {ECO:0000313|EMBL
                     :KKN03494.1}; Flags: Fragment;;  TaxID=412755
                     species="unclassified sequences; metagenomes; ecological
                     metagenomes.;" source="marine sediment metagenome.;""
                     /codon_start=1
                     /transl_table=11
                     /translation="MAIDYNSVADRIFDQLKGFGHDIVVFDDKGRQTANAKQGRSFYS
                     KDQKFTVELDEDDNVIKFKYGTSTDVPKVKQLVDTIGAIAKKYPPLGLDRLPYTGKEI
                     ELKDVENMAKVQESLSPTMGSTKTSYQQTEGAKLIIRHNTAVNEEVRGSRSRNISALF
                     IENAQGERFKYPHNHLTGARIMTQHVAEGGTPYDEVGQKIIGLSEERNQLSQVSKYIK
                     SQGLQEQAGDVQYAVTQRLSEIKGLLGRYNPAKFMEDRAEADETNLEALQEKLTKNVF
                     DESISALLPKLNGYVKQYQQQMEAKQELETLKQQVEESTSIQVSAIPDLEFLSMMVYE
                     SPTVNTTQLINTILPVLEDEQVKTSLTRIAEYVQEGKLDAMEVENLTRSIIGKSQVKE
                     SEYKIVHQLNTVDQVFESVMSRFDLKEILK*"
                     /db_xref="A0A0F9MCI3_9ZZZZ"
     gene            282193..283206
                     /locus_tag="PH2015_20_sub10_scaffold_1_prodigal-single_421"
     CDS             282193..283206
                     /product="SsDNA binding protein n=1 Tax=Cronobacter phage
                     vB_CsaM_GAP32 RepID=K4F655_9CAUD"
                     /codon_start=1
                     /transl_table=11
                     /translation="MATSLAEIRARLLEQDQKQSGNKQQGGGDNGIFPFWNIPENSTT
                     VLRFLPDGDETNTFPWRERQMIRLEFAGVLGGDESKRVTVTVPCMEMWKETCPIHAEI
                     RPWFKDKSLEDLGRKYWKKKSYIFQGFVVDTKLQEETTPENSIRRFIVNPSIFNIVKG
                     ALMDPEMDNLFTDYENGTDFRLTKTTKGQYADYSTSSFARKERGLNEVELQAIADKGL
                     FNLNDFMPKKPTKEEVDVIYDMFKASVDGELYDPKRWGQYFKPAGVNLGNLGVAADVD
                     AAEASFKAPAPTARPAPVAAKPTVVDDEDDAPFETAEEAAAPEGKKNVNDILAMIRNR
                     QQK*"
                     /db_xref="UniRef100_K4F655"
                     /db_xref="A0A0F9IJ25_9ZZZZ"
                     /db_xref="K4F655_9CAUD"
     gene            283311..283583
                     /locus_tag="PH2015_20_sub10_scaffold_1_prodigal-single_422"
     CDS             283311..283583
                     /product="hypothetical protein"
                     /codon_start=1
                     /transl_table=11
                     /translation="MTLPDERYRAVLWASRFLGEMAHDKKKYPRISKEVRREAFSILR
                     HYPSDWDMKRVAEQAPEVFQEKMEPLTRMLEVYKIEQKEEQNDKTI*"
     gene            283622..284251
                     /locus_tag="PH2015_20_sub10_scaffold_1_prodigal-single_423"
     CDS             283622..284251
                     /product="hypothetical protein"
                     /codon_start=1
                     /transl_table=11
                     /translation="VYQSYVYRVTNVFTKQFYIGSRTENVTKCRHPEDDLWKHYFTSS
                     KKVKQMIAEYGLDSFTVEILSKHSSYEDCFWEEQRLIIESKNNPLRLNKAYVNPDTGK
                     KVLTTYNETEEEKLARMKKMSETKKGKFNSNGHFGLKHSEETKQKMRDAQSNLCYTHS
                     EETKQKMRGNVRSEEHAKKLSEARKGKPWTEARRLAQLNRKGKNYGSPI*"
     gene            284235..285305
                     /locus_tag="PH2015_20_sub10_scaffold_1_prodigal-single_424"
     CDS             284235..285305
                     /product="RecA-like protein n=1 Tax=Cronobacter phage
                     vB_CsaM_GAP32 RepID=K4F7I1_9CAUD"
                     /codon_start=1
                     /transl_table=11
                     /translation="MARPFDVSKFRKEITKSIDGLSIGFNDPTDWISTGNYTLNYLIS
                     GDFFKGVPMGKVTVFAGESGAGKSYICSGNLIRHAQEQGIYVVLIDSENALDEAWLHA
                     LGVDTSEDKLLKLNMAMIDDVAKTVTKFVTDYKTLPEGERPKVLFVVDSLGMLLTPTD
                     VNQFEAGDLKGDMGRKPKALTALVRNCVNMFGNLNIGLVATNHTYASQDMFDPDDKIS
                     GGQGFIYASSIVVAMRKLKLKLDEDGNKTTTVNGIRASCKIMKTRYAKPFESVHVQIP
                     YSTGMSPYSGLFDMLEERGLLKREGNSYSYVTKEGEIIKAMRKGWTNELLDKAMADIM
                     LRDLTTDVNTAEQTSEEIEDAS*"
                     /db_xref="UniRef100_K4F7I1"
                     /db_xref="K4F7I1_9CAUD"
                     /db_xref="mcan:MCAN360_0065"
     gene            285295..285564
                     /locus_tag="PH2015_20_sub10_scaffold_1_prodigal-single_425"
     CDS             285295..285564
                     /product="hypothetical protein"
                     /codon_start=1
                     /transl_table=11
                     /translation="MLHDEEVNLIVDVWSTVKTYIDKKERYDAACALLRSLENHYEMD
                     SVAEELLGNDSTLDTVIKDLYTADDIVDEDDDYEEDNYDSDYDDE*"
     gene            285561..286022
                     /locus_tag="PH2015_20_sub10_scaffold_1_prodigal-single_426"
     CDS             285561..286022
                     /product="Uncharacterized protein n=1 Tax=Cronobacter
                     phage vB_CsaM_GAP32 RepID=K4F6W6_9CAUD"
                     /codon_start=1
                     /transl_table=11
                     /translation="MSDWYRRVTGNLGELPGAIAYFETELQDARIETSIKGNLETNSR
                     LMPGIVEHRFNQLQEVEAILEFLNIQLRKKRSEMFRKYTESYNRALSDRSADKYVDGD
                     DEVVEWQVLVNEFAMIRNKYLGIMKAIDVKQWQITNIVKLRVAGMDDTTLG*"
                     /db_xref="UniRef100_K4F6W6"
                     /db_xref="A0A0F9EIP2_9ZZZZ"
                     /db_xref="K4F6W6_9CAUD"
     gene            286084..286398
                     /locus_tag="PH2015_20_sub10_scaffold_1_prodigal-single_427"
     CDS             286084..286398
                     /product="hypothetical protein"
                     /codon_start=1
                     /transl_table=11
                     /translation="MNFTDAKFDHYDAVREELGLSSVWSIYEVENLSERHPFEGAAKV
                     HYKDHWGKPVTKEINGLTWAALFVAGNAAIRDSGDAHHIYIEQFVPSKTDAGVLLMYT
                     GS*"
     gene            286459..286680
                     /locus_tag="PH2015_20_sub10_scaffold_1_prodigal-single_428"
     CDS             286459..286680
                     /product="hypothetical protein"
                     /codon_start=1
                     /transl_table=11
                     /translation="MELAVGTKIFYTSAAGTRRAEVVGIKIAPTAKPGFLNTWLTLFV
                     PAQNGAKFDTHVQICADNASLKMFKVAVI*"
     gene            286742..287818
                     /locus_tag="PH2015_20_sub10_scaffold_1_prodigal-single_429"
     CDS             286742..287818
                     /product="Uncharacterized protein n=1 Tax=Acinetobacter
                     phage ZZ1 RepID=I3WVC9_9CAUD"
                     /codon_start=1
                     /transl_table=11
                     /translation="MANVTIFAGEYRGTKIKNETFRLVSDVKTGAKGMFVTVQDNGSL
                     GYEGKSVRVKIKSMEDITVSGQTIADMSDSQRRKANKDDNVFSLVTTKEPEVYTETDE
                     QAIERIRERFDILEEMTEGTTTGAVRAMIVSGPPGVGKSFGVEKKLEEASLFDKMASR
                     KNRFEVVKGAMSALGLYAKLYKFADEGNVLVFDDCDSILLDDLSLNILKAALDSSKKR
                     YISWNTDSRMLSQEGIPDRFEFKGSVIFITNIKFEHVRSKKLKDHLDALESRCHYLDL
                     TMDTQRDKFLRIKQIVRDGMLDSYDFEDGAAQEIVDYMWEMKSRLRELSLRTVLKIAD
                     LRKMSSHNWKRLAETTILKRAEVC*"
                     /db_xref="UniRef100_I3WVC9"
                     /db_xref="A0A084TFA4_9VIBR"
                     /db_xref="I3WVC9_9CAUD"
     gene            287898..289982
                     /locus_tag="PH2015_20_sub10_scaffold_1_prodigal-single_430"
     CDS             287898..289982
                     /product="Subtilisin-like serine protease n=1 Tax=SAR116
                     cluster alpha proteobacterium HIMB100 RepID=G5ZYT1_9PROT"
                     /codon_start=1
                     /transl_table=11
                     /translation="MKFKPTLVAVAVSTLAVSVQAQVFANREAETQAKFLTAIGAPQA
                     WARGITGKGVVIGIVDNGFDPNHSDIKNNVISLTNTSAMKLAPGVHGTQMASIAAGRL
                     DGNGTVGVAPDAQLVLFQAGSSISSSTGLAGTGINMDAVLKAMTLAEKAGASVINLSL
                     GSNFDPNFKTGTVEVSPGIFRAPSNYNSAVTGGKSYLYGTTMKSVAAFANATSSAVIV
                     AASGNAGTKYAQMPAAFATQTDANGNLLMGGRVLIVGNVVGDGKGGWTMNATSNQAGT
                     LCNSFTGNVCNDKYYVKDFYVVAPGTGMLGAVPDAGRTAAGIKSGGTNGIGSVSGSSP
                     AAAVVSGGVALLKQAWPQLSSAQIVQLVKTTATDMGKPGVDEVYGWGMVNFDRATQPQ
                     GLLKIASFKGYNKAIPLTASGVASSGSASFSSSSVLQNVQSLDSYNRNYTLDMTRAKV
                     ANPVATYKSSSSYLAMNPAGYNEIAVPVNENYSFKMMQSQAGSASEVTYSDQGASYSV
                     QFGAMTEKSGFLGTYGAGAMALGDSSTSYLQFGTEHKFGDVQVFGSYGFGVTRTGSVA
                     DSMIQLGNRISSDTWRLGVSKNNVFQNKDSVSLSVISPVTVRSGSATVTGVTGYEFTD
                     NGDGADARAIVSTESISLRQQVKPMDLVLGYTVVGKGYDRVNVNVARQFNVGGVAGNT
                     ANSVGIMAVKSF*"
                     /db_xref="UniRef100_G5ZYT1"
                     /db_xref="G5ZYT1_9PROT"
                     /db_xref="eba:ebA578"
     gene            290044..291189
                     /locus_tag="PH2015_20_sub10_scaffold_1_prodigal-single_431"
     CDS             290044..291189
                     /product="hypothetical protein"
                     /codon_start=1
                     /transl_table=11
                     /translation="MATAKSNVMNFTVGSTVKTKVSKTKQKEQRIKNFLSNYAVPFDM
                     EDAYIDLRTMAQNYPTGIIPSKDITDAINAVLGAPSMPRLSVDPRNLNIPKFAWVPMD
                     NVGINPIFQRDIAPNHVAKIEAMFQADMIIVPCAIKDPVTGKFLLWDGNHTRQVCERM
                     GWTHLPVWYTEAVIDDAHSIQEATKILILKAGKSFLTINKTGKRPCGNYDAHMISVEC
                     GDAEAVTVQRIVDANNCQVKRASTKAGDISHIEHLYGAYDLVQASSGIKGIYLSRSLK
                     FHRDTWPKEEVRGIMMLAMARLYQQTDLQGTMLPVDFDVEFGNILKKVYGQSEKVHAR
                     LKEQFEDHFGSLGAHPVVVTSGLVLTYNKHQKKGFKLAQPEATYPVK*"
     gene            291189..291596
                     /locus_tag="PH2015_20_sub10_scaffold_1_prodigal-single_432"
     CDS             291189..291596
                     /product="hypothetical protein"
                     /codon_start=1
                     /transl_table=11
                     /translation="MRQYILYLRKCPGVKNPRHFKIGIAALDKVRTRIASYQNAVGPV
                     YLEEFMHFWIGEDIDVKEAEKKIKLNFKSKISSAEAGLSEWICDIDKKEILDYIEELK
                     TEHFIKLENSPREFTPLSMNNCQDFSEWFDSSN*"
     gene            291668..293122
                     /locus_tag="PH2015_20_sub10_scaffold_1_prodigal-single_433"
     CDS             291668..293122
                     /product="RNA-DNA + DNA-DNA helicase n=1 Tax=Cronobacter
                     phage vB_CsaM_GAP32 RepID=K4F657_9CAUD"
                     /codon_start=1
                     /transl_table=11
                     /translation="MTSCTIHIKDEVNIKISELATTTRRRLEKEFKYFQPWAYHSPAY
                     KLGRWDGCVSYFSLGGITYFNLLDRILPILVDEGYNIEIDDQRINHSFQFVEVTETTH
                     EQTIWPKGHVNEGKPVLLRDYQVDAINKFLNNLQCVQEISTGAGKTITTATLSKSVQD
                     YGRSLVIVPNKDLVKQTLEDYELLGLDVGVYFGDKKELGKTHTICTWQSLNVLEKRFK
                     DGESPLSLAEFGEDLVAIIVDEVHQAKADVLKALLSGPFANIPIRWGLTGTIPKEDFE
                     KVGLIATLGPVVNKIAAKDLQDQGVLANCTVNVIQLQETAQYSTYQEELTFLTTNTRR
                     IDFIAEFVRGLALSGNTLVLVDRIKAGELLCDRIADSVFVSGAMKTGDRKEHYDEIKD
                     SDGKVIVATYGVAAVGINIPRIFNLVLLEPGKSFVRVIQSIGRGIRKAQDKDHVEIWD
                     LTSSAKFSKKHLTTRKKYYEEAGYPYKIEKVKYL*"
                     /db_xref="UniRef100_K4F657"
                     /db_xref="A0A0F9F7X0_9ZZZZ"
                     /db_xref="bprs:CK3_02110"
                     /db_xref="K4F657_9CAUD"
     gene            293119..293619
                     /locus_tag="PH2015_20_sub10_scaffold_1_prodigal-single_434"
     CDS             293119..293619
                     /product="Uncharacterized protein n=1 Tax=Cronobacter
                     phage vB_CsaM_GAP32 RepID=K4F6W9_9CAUD"
                     /codon_start=1
                     /transl_table=11
                     /translation="MNILTSNNEAFELNSLPEEVEDLRYGVLDWNDPKNVDYHFVPLI
                     FMETFHAPAAVLKIGEHIIQVPLDWYIVIGEKDHGDPEIVPIMNINDRGFSAFTFNPI
                     SSFRLDFQPLEIINVFQDIRWYTPKLKHGHILAVPLETGDKPMCAYFVKETTKLPEVL
                     SIDKMF*"
                     /db_xref="UniRef100_K4F6W9"
                     /db_xref="A0A0F9GXQ1_9ZZZZ"
                     /db_xref="K4F6W9_9CAUD"
     gene            293637..294122
                     /locus_tag="PH2015_20_sub10_scaffold_1_prodigal-single_435"
     CDS             293637..294122
                     /product="hypothetical protein"
                     /codon_start=1
                     /transl_table=11
                     /translation="MATKAPMLDMFKRVLPALDTRNKTLYENLSEEEMKGFSPWLVQR
                     YLSSAESANNAIIEHYLIMTNDIVNVNFSEVKDPEMTWKLMSMVGIGKSLKHPYIAPG
                     GGKRKKKNAFRAWLSELHPHLDDQELDIWISNLDKKSAKDMLEQYHVKDKDVIASAND
                     L*"
     gene            294112..294792
                     /locus_tag="PH2015_20_sub10_scaffold_1_prodigal-single_436"
     CDS             294112..294792
                     /product="Uncharacterized protein n=1 Tax=Cronobacter
                     phage vB_CsaM_GAP32 RepID=K4F9L6_9CAUD"
                     /codon_start=1
                     /transl_table=11
                     /translation="MTYKCRYCNKDFVRENTLMSHLCEKKRRMMDKDEKQNRIAYQSW
                     LIYRKMIIANVKHDKPYEDFINDRYFLDFMKVSKHIIDLNLDKPEEFVRFVLKNAVKI
                     DDWCKAVVYETYVKDRTKKETVERAIERSLLNMKAWAEKTGNSWCEYFIKVSTPDAVQ
                     DIRMGRISPWCTFATDQGSRLIDRFEPGQVQALVDYIEPLSWKAKVKRQQSDADWVQE
                     VFNKAEIK*"
                     /db_xref="UniRef100_K4F9L6"
                     /db_xref="A0A0F9KX36_9ZZZZ"
                     /db_xref="K4F9L6_9CAUD"
     gene            294789..295019
                     /locus_tag="PH2015_20_sub10_scaffold_1_prodigal-single_437"
     CDS             294789..295019
                     /product="hypothetical protein"
                     /codon_start=1
                     /transl_table=11
                     /translation="MNQYRQRAVPALLKSKQVQEARVRLINDMVEIEMNGDRVVVPTA
                     ESYQRLLRKVAVLEQRLYATDNKANRMARTKE*"
     gene            295016..295246
                     /locus_tag="PH2015_20_sub10_scaffold_1_prodigal-single_438"
     CDS             295016..295246
                     /product="hypothetical protein"
                     /codon_start=1
                     /transl_table=11
                     /translation="MTKEDSNLEHIYNEVLIVMERLLKEDHNPLAIAAVLASQAMGLY
                     KTVLSENDYDIMINSIVDKKDSVQPFEARSLH*"
     gene            295243..295815
                     /locus_tag="PH2015_20_sub10_scaffold_1_prodigal-single_439"
     CDS             295243..295815
                     /product="Uncharacterized protein n=1 Tax=Enterobacteria
                     phage vB_KleM-RaK2 RepID=H6X3T1_9CAUD"
                     /codon_start=1
                     /transl_table=11
                     /translation="LSFDVDIDFANREQALSVVKHTVAMQKDGNKERKHNTGVYFHHV
                     PTNPFTGLCTLDYKQAESAGWFKIDLLNVGIYGNFESNKQIDELLDKEPIWELLEHKE
                     VIQQLFHIHNHSDTVIKMKPRSIDQLAMVLAIIRPGKKHLIGRSWDEIEREVWTKTED
                     VYSFKKSHAIGYAAAIVLQLNQLAYGVNGS*"
                     /db_xref="UniRef100_H6X3T1"
                     /db_xref="A0A0F9NC34_9ZZZZ"
                     /db_xref="H6X3T1_9CAUD"
     gene            complement(295789..296499)
                     /locus_tag="PH2015_20_sub10_scaffold_1_prodigal-single_440"
     CDS             complement(295789..296499)
                     /product="Fatty acid desaturase (EC:1.14.19.1)"
                     /codon_start=1
                     /transl_table=11
                     /translation="MPEIIYTLVVTHITIVAVTCFLHRSQAHKSVTFHPIVSHFFRFW
                     LWFTTGMITKQWVAIHRKHHSSTDVEGDPHSPHMFGIWNILFRGVYYYYLSGKNAKMV
                     VSFGRGTPDDWIERKIYTPYNYAGVITMLVINILLFGWLGIIIWATQMIWIPFWAAGV
                     INGLGHWWGYRNGDTKDRSTNMIPWAVWIGGEELHNNHHMTPASAKLSKRWFEFDIGW
                     FYIKTLSLLRLATVNTVS*"
                     /db_xref="axo:NH44784_055841"
                     /db_xref="UniRef100_F7TAG6"
                     /db_xref="F7TAG6_9BURK"
                     /db_xref="F7TAG6_ALCXX"
                     /db_xref="1.14.19.1"
     gene            complement(296517..296885)
                     /locus_tag="PH2015_20_sub10_scaffold_1_prodigal-single_441"
     CDS             complement(296517..296885)
                     /product="Uncharacterized protein n=1 Tax=Enterobacteria
                     phage vB_KleM-RaK2 RepID=H6X3T2_9CAUD"
                     /codon_start=1
                     /transl_table=11
                     /translation="MADHKEILEKFPFLCLCRVGEDEVVGIIQNYTSTLASIYVLNVL
                     NCKEDRQEFLECGELWWWESNRQLPINLFIGPKFKRFSYSLRTYNVKDFELIHGEAVS
                     LQNIITKRIKRRQIQLVQKM*"
                     /db_xref="UniRef100_H6X3T2"
                     /db_xref="X0XS62_9ZZZZ"
                     /db_xref="H6X3T2_9CAUD"
     gene            297019..297753
                     /locus_tag="PH2015_20_sub10_scaffold_1_prodigal-single_442"
     CDS             297019..297753
                     /product="Uncharacterized protein {ECO:0000313|EMBL
                     :KKM15521.1};  TaxID=412755 species="unclassified
                     sequences; metagenomes; ecological metagenomes.;"
                     source="marine sediment metagenome.;""
                     /codon_start=1
                     /transl_table=11
                     /translation="MPFSTTRKTVYKGVDTRLGFDIKNQDRKPVNLLGKTIMVNLMQV
                     RRGELVLQRRAQITEPQKGYCEFSIFGYDLTDVEPGLYQLSAQIYEDDGMARSLYSDS
                     NRAATMEIEIVDGAYPKFFNSTLLHFTEDNGSMISQPVASNLQRNDSSTLHTLQIETT
                     NFKGTLTAFGSLEYGSMGNYSPIKFIDGQYWLPLNSTPTSPTIGITGTHQTQGWNWRG
                     SFRWIKVVYTPDSDNTGTVDKILYRS*"
                     /db_xref="A0A0F9HJI9_9ZZZZ"
     gene            297766..298740
                     /locus_tag="PH2015_20_sub10_scaffold_1_prodigal-single_443"
     CDS             297766..298740
                     /product="DNA primase n=1 Tax=Methylobacterium sp. GXF4
                     RepID=I9CSF3_9RHIZ"
                     /codon_start=1
                     /transl_table=11
                     /translation="MTALQTLLQSRIHGRPSPKGWLSFNCPMCVVNGQSRPDSKRRGG
                     MMFNPDGAVSYHCFNCNFKTSWTQGRTLSFKMRKLMRQLGFDEAEVQRLNLELLSQAD
                     VETLVSREPEPTWTPNWPDYELGFDVRPVEDPAKIEYLKHRQVYDLAVWLETDTTYGG
                     LNNRAILPLTYENRLVGFQSRHVIGELPAKFSKYYKKAPADYVFGLDNQRDNRQFVIV
                     TEGEMDALLTSGLSIGSNNLSDHQAQLIEDLNIEPIVIPDADRSGRDLVERAADYGWS
                     VSFPEWEGCKDVSDAVMKYGRLFAIHSILQAAEHSPTKIRLMGKRYCQ*"
                     /db_xref="UniRef100_I9CSF3"
                     /db_xref="I9CSF3_9RHIZ"
     gene            298737..300203
                     /locus_tag="PH2015_20_sub10_scaffold_1_prodigal-single_444"
     CDS             298737..300203
                     /product="DNA primase-helicase subunit n=1 Tax
                     =Enterobacteria phage vB_KleM-RaK2 RepID=H6X3T5_9CAUD"
                     /codon_start=1
                     /transl_table=11
                     /translation="MSNEVKEYSADLQKLFLEFLVSDKELLSRCQNVLEGSYFTRSLQ
                     ATAEFIKEYASKYSDCPTVDQIKAVTDTELRIIPGEAASHKEWFLTEFEQFARHKALE
                     KAILTSADLLDKQRYGEVEKLIKDASNIGLPKSFGTDYYADPMGRLMQLKNQNGGTST
                     GWKTIDEKLYGGFNRGELNIFAGGSGAGKSLFLQNLALNWSLQGLNGVYFSLELSEGL
                     CSMRMDAMLMGIATKDIYKNIDDVDLQIKMKGKKAGKLQIVQLTAGITVNDLKSWIKE
                     FQIQHNNKIDFVVVDYLDLMTPVSVKISAENTFIKDKYVSEELRAMAVQGGYLFCTAS
                     QLNRGAVESVEFDHSHISGGLSKIQTADNVIGIFNSMTMRERGRVQLQFMKTRSSSAV
                     GTKIELEFNTVSLRITDLDEDSPEAPTTADVLHDRLRRQAQTESTNTVTPTVSTTWER
                     AKPKEGFSLETPQTKVEPSIAIRTMDSNNKLNSLLKKS*"
                     /db_xref="UniRef100_H6X3T5"
                     /db_xref="A0A0F9QU71_9ZZZZ"
                     /db_xref="ttr:Tter_1028"
                     /db_xref="H6X3T5_9CAUD"
     gene            complement(300204..300662)
                     /locus_tag="PH2015_20_sub10_scaffold_1_prodigal-single_445"
     CDS             complement(300204..300662)
                     /product="hypothetical protein"
                     /codon_start=1
                     /transl_table=11
                     /translation="MTMMSSTNFNMGTILNKLRSIEEDAQLNELDPGMETGGKEIDNS
                     TFTRTMSRLAAIKDAVGEDHYNDLKAGVRAMYMNRRPNLNQMTALMDLLETVLAYVAE
                     DNSLFQRLKTDLNKDAKSSQEEPAMEPAPEIGAPATTEPVQTQEPLRGLK*"
     gene            300725..300985
                     /locus_tag="PH2015_20_sub10_scaffold_1_prodigal-single_446"
     CDS             300725..300985
                     /product="Uncharacterized protein n=1 Tax=Escherichia
                     phage PBECO 4 RepID=L7TLZ2_9VIRU"
                     /codon_start=1
                     /transl_table=11
                     /translation="VRKQTRSLLEEITNIVPQRDRESFVENKAVNVIASTRYLVEYIQ
                     ENFNQEQSDDLLKRLFNSLKTGDEMKFRRGIKQIKEANNGRL*"
                     /db_xref="UniRef100_L7TLZ2"
                     /db_xref="A0A0F9NAZ1_9ZZZZ"
                     /db_xref="L7TLZ2_9VIRU"
     gene            300972..301742
                     /locus_tag="PH2015_20_sub10_scaffold_1_prodigal-single_447"
     CDS             300972..301742
                     /product="hypothetical protein"
                     /codon_start=1
                     /transl_table=11
                     /translation="MEDFEHLAGWDLLVESRQYRSNTASLNLRNVSDFAFLDLISLFI
                     LQNEYETAPISKNYADKTIGYRNFLRPRLSGTDLYTSLNILANPDSVFSKKIHQNPEA
                     DALLRTKLNVHTPTVKRYLDLLADGSLRSEDAGVLLLRLEKQLNITDSKLKSIRRLAQ
                     DWGGINDMQKELVVARMLQYYHRFAKRSELSVFLEELGKTKGYKLNAPVDAELANLGY
                     VQKVEPKKTGWLSTLAPAAALAAGYKLGYALTGPKSKH*"
     gene            301820..302194
                     /locus_tag="PH2015_20_sub10_scaffold_1_prodigal-single_448"
     CDS             301820..302194
                     /product="hypothetical protein"
                     /codon_start=1
                     /transl_table=11
                     /translation="MSTRVNGSVGTTDGGIYNPGASLAFFVVAVKDSSAAAVDLRSSD
                     ATGQALEAVFFAFPTGVIAYDTANANTGVIHVIVDGANAPGAAALQATIRAMGTVGSD
                     SKDVSGTTVSAGAGFTVSASAV*"
     gene            302286..302732
                     /locus_tag="PH2015_20_sub10_scaffold_1_prodigal-single_449"
     CDS             302286..302732
                     /product="hypothetical protein"
                     /codon_start=1
                     /transl_table=11
                     /translation="MSQSTGRTGEVIGGNIEFFSCYTLVDITDTGVYDPNAGTTYEQA
                     QNLNALLQAISLGSQPIMSSVEKIVAADVADYDFGSDFTGNHNMWVLRFASERVGSIT
                     VASLVRDIDGLPVYDDLDETAVFDANVFETGTEDQRNIYFIRNDNL*"
     gene            302839..303144
                     /locus_tag="PH2015_20_sub10_scaffold_1_prodigal-single_450"
     CDS             302839..303144
                     /product="hypothetical protein"
                     /codon_start=1
                     /transl_table=11
                     /translation="MATAAERLGIVETKVENLDNKLDELKDDVKEMHDCLDKTRDDLK
                     AKLDEMYGASCSQHAELAKKMSEMEKLKDKWTYMFAGALVVLSWATAHIDKISQFLK*"
     gene            303141..303446
                     /locus_tag="PH2015_20_sub10_scaffold_1_prodigal-single_451"
     CDS             303141..303446
                     /product="Uncharacterized protein {ECO:0000313|EMBL
                     :KKM13913.1};  TaxID=412755 species="unclassified
                     sequences; metagenomes; ecological metagenomes.;"
                     source="marine sediment metagenome.;""
                     /codon_start=1
                     /transl_table=11
                     /translation="MIEFQVIVEDTEEPLTEAKRVWAKRGKKLKRMIRCTSGKKKGRT
                     VANVGACSKAINMKKRFQMKRIRKRFNAKIVRKSKRTKAFNPLSKRLKTMNKATNKR*"
                     /db_xref="A0A0F9JVI5_9ZZZZ"
     gene            303452..303868
                     /locus_tag="PH2015_20_sub10_scaffold_1_prodigal-single_452"
     CDS             303452..303868
                     /product="hypothetical protein"
                     /codon_start=1
                     /transl_table=11
                     /translation="MADDRSLKDIIRFLDPSGEISDSEVASIANDLKFSEVLDLISAV
                     SDDKVDAGRNILSKHDPRFGVAKEYAGATGARPGGFKPIKPVGSSPTIAGTPTNPNGA
                     QDNDQSDLEAMVTDPMNKNKPEVKQIQSLLQRLQNR*"
     gene            303865..304260
                     /locus_tag="PH2015_20_sub10_scaffold_1_prodigal-single_453"
     CDS             303865..304260
                     /product="hypothetical protein"
                     /codon_start=1
                     /transl_table=11
                     /translation="MKISDIIVESYSGFTGRGKDYGTVKRGDIDQSLPSVMIEPQLRN
                     TDTYMQMRYGIALAAAAARKGEEFEQESAWSENIGMVGYTDAEVEQIKIADELMGVKS
                     INLTTKGSQERTDTGTKSAVASGWKKFSK*"
     gene            304239..304472
                     /locus_tag="PH2015_20_sub10_scaffold_1_prodigal-single_454"
     CDS             304239..304472
                     /product="hypothetical protein"
                     /codon_start=1
                     /transl_table=11
                     /translation="MEEILKMKIVELASGIKTMITNEQQELVKLVKEANQIARTDLDE
                     RKQKIAEQMTGLGLLDRIYDEEHQAIIYKLFSR*"
     gene            304429..304920
                     /locus_tag="PH2015_20_sub10_scaffold_1_prodigal-single_455"
     CDS             304429..304920
                     /product="hypothetical protein"
                     /codon_start=1
                     /transl_table=11
                     /translation="MKNTKQLSINYSVDKKGADKLSSKVAAMLDDAIPNNILGMMVTM
                     KEQERCLVFYDRYSLNVHKKNDYSIIDLYTKEPVYENIALFSSALHIIFCLNKGIHRA
                     APKEEIIYELDQEYFRCLENIKFYRQKMNSVNSELIPLFADRLTDAKARLEETKTKLS
                     KSY*"
     gene            304945..305625
                     /locus_tag="PH2015_20_sub10_scaffold_1_prodigal-single_456"
     CDS             304945..305625
                     /product="hypothetical protein"
                     /codon_start=1
                     /transl_table=11
                     /translation="MNTSEIFNPAQRKQRVVENFLNSHYGLKLAAHGDAVKVQSLISK
                     LVMENHQMASTRVGFQNDATYVKNTMIIEALRHILKEIGPMRTVRKMNEQSGEDLAQA
                     ELILVAQNMVDDLQKMAEDVAQMQTDELMPLEEKMKVTFGQEQGQTFGQSADQAFATL
                     LDAVKAAKDSLSNAVAVLKGESPMGGMGDDLSGGMPNPALEPTGDEFGMTDAASGEEE
                     LPTGRELK*"
     gene            305625..305951
                     /locus_tag="PH2015_20_sub10_scaffold_1_prodigal-single_457"
     CDS             305625..305951
                     /product="hypothetical protein"
                     /codon_start=1
                     /transl_table=11
                     /translation="MRLYEFVDSDEQVLGIIKPLLLRAKAEGATSIPTKQLLNDINDS
                     SVTPELLVNILNKHRKDLSDIITTATYDEIVLNNNEIKSMTSKFDKDVNKMKSTALKQ
                     AMDQLK*"
     gene            305948..306265
                     /locus_tag="PH2015_20_sub10_scaffold_1_prodigal-single_458"
     CDS             305948..306265
                     /product="hypothetical protein"
                     /codon_start=1
                     /transl_table=11
                     /translation="MKNVMLTATEARSKAQNDLVIFNEVRDIELAILTASAAGSYNVT
                     LDSTTMSISATYCNVWKGVIPDRAKEIQMSTVVKYFTDLGYSIERRTNSTTGTTFDWV
                     IYW*"
     gene            306311..306976
                     /locus_tag="PH2015_20_sub10_scaffold_1_prodigal-single_459"
     CDS             306311..306976
                     /product="exonuclease n=1 Tax=Oceanospirillales bacterium
                     SCGC AAA298-N10 RepID=UPI000365995C"
                     /codon_start=1
                     /transl_table=11
                     /translation="MLLNPIYEYKKLKRDETSGKRLYACPDGVKVPSVTTVLDSTKDK
                     TFLIEWRKRVGDAEATRISTESAGLGTLMHTHLEYHVLGKERPQGNNQVQIMARAMAD
                     TMINEAFCDIDEVWGIEAPLYYPGLYAGTSDMIGIWKGKPAIIDHKTTKKPKKKEWIE
                     DYFLQCCAYALAHNEVHGTDIRTCAINIIDRDAKLQSFVIEGSEFDHYSDLWAQRLDQ
                     YYK*"
                     /db_xref="UniRef100_UPI000365995C"
                     /db_xref="A0A0F9THM4_9ZZZZ"
                     /db_xref="apm:HIMB5_00011830"
                     /db_xref="UPI000365995C"
     gene            306984..307436
                     /locus_tag="PH2015_20_sub10_scaffold_1_prodigal-single_460"
     CDS             306984..307436
                     /product="hypothetical protein"
                     /codon_start=1
                     /transl_table=11
                     /translation="VENNLSIWYKTTTEKILAWRELRQNAVDMTVDSIVEAVNTWWTF
                     SPWVRKTIDPYKPDTWPTPWDMIYKGEFCRSAIALGQAYTLWMTTPDTNVELWLVNNF
                     SEKDVHLVVVIDEKTVLNYTLGQVLTMEECDFEVLNKITKSDLTHIKI*"
     gene            307515..309860
                     /locus_tag="PH2015_20_sub10_scaffold_1_prodigal-single_461"
     CDS             307515..309860
                     /product="Ribonucleoside-diphosphate reductase {ECO
                     :0000256|RuleBase:RU003410}; EC=1.17.4.1
                     {ECO:0000256|RuleBase:RU003410};;  TaxID=1273738
                     species="Viruses; dsDNA viruses, no RNA stage;
                     Caudovirales; Myoviridae.;" source="Escherichia phage
                     PBECO 4.;""
                     /codon_start=1
                     /transl_table=11
                     /translation="MTSSAKAITVIKRSGEKEQLMIEKWQAQITKICAGIADVSQSMV
                     EIKAQPHFYDGITTQEIDEITLRAIVNLIDVEANPDIGHTNYQYVAGKQRLSMLRKDV
                     YGSYEVPHLYDIVKKNVATGLYTAELLDWYSEADWDKMNDMLDHEKDEQYSYAAIEQL
                     IEKYLVKNRSTKETYETPQIRYMVAAATVFHKEEPNAARMRYIKEYYNAASDGLFTLA
                     TPVLAGLGTPTKQFSSCVLIRSDDDLDSIFASGEMMAKYASKRAGIGLEIGRLRPLGS
                     PIRGGEIMHTGMIPFLKKWFGDLRSCSQGGIRNASATVFYPIWHHQFDDLIVLKNNQG
                     TEETRVRHMDYGVVLSAFFWRRFKNKENITFFDPNEVPDLYEAFYKDTALFEELYVKY
                     EKQSGLRKKTMSAEEVFKSGILKERTDTGRIYLVFVDNVMNQGPFDPEYHTIYQSNLC
                     CEILLPTKSFKRLDDSDGRIALCTLGSINWGAFRNPEDMRRACRILHRSLNNILDYQD
                     FLSIQSKLSNDEIRPLGIGITNLAYWHAKRSLKYGEKDALHEVKSWMEHQAYYLTEAS
                     VELAKERGKCEGSDKTRYGQGTFPWELRANGVNELTDFTPELDWESLRANMKEYGVRN
                     ATQMAVAPVESSSVVINSTNGIEMPMSLISTKESKAGSFTQVVPEYHKLKNKYQLMWE
                     QRDCDGYLKTAAVIAAYVDQSISTNTFYNPAHFADRKVPTTLIAKNLMQSHYWGLKTF
                     YYSLINKAGSRAVEEQQPDNVISLNFNQQDELDDGCEACKL*"
                     /db_xref="L7TIF6_9CAUD"
                     /db_xref="hik:HifGL_001324"
                     /db_xref="UniRef100_L7TIF6"
                     /db_xref="1.17.4.1"
     gene            309860..310480
                     /locus_tag="PH2015_20_sub10_scaffold_1_prodigal-single_462"
     CDS             309860..310480
                     /product="alternative oxidase (EC:1.-.-.-)"
                     /codon_start=1
                     /transl_table=11
                     /translation="MKHTPITISDRIAKRFTMMLRWVADTFFLKQYGHRAVVLETVAA
                     VPGMVAGMWTHLKSLRQMKTGYGPKIRTLLAEAENERMHLMTFIEIVKPNWFERILVL
                     VAQGIFWHVFLFIYVFFPRTAHRIVGYFEEEAVVSYTDYLAQVDANPELNVPAPQLAI
                     DYWKLPADARLRDVIIAVRADEQGHSLVNHAYADEYDVKVNSIPNE*"
                     /db_xref="apb:SAR116_0177"
                     /db_xref="UniRef100_A6GKW7"
                     /db_xref="A0A0E3ZLK3_9BURK"
                     /db_xref="A6GKW7_9BURK"
                     /db_xref="1.-.-.-"
     gene            310473..310619
                     /locus_tag="PH2015_20_sub10_scaffold_1_prodigal-single_463"
     CDS             310473..310619
                     /product="hypothetical protein"
                     /codon_start=1
                     /transl_table=11
                     /translation="MSNCTCGRTTRPPHCDGSHSLTKEQYKERTERLELLFNKTVPKH
                     QNGK*"
     gene            310609..310797
                     /locus_tag="PH2015_20_sub10_scaffold_1_prodigal-single_464"
     CDS             310609..310797
                     /product="hypothetical protein"
                     /codon_start=1
                     /transl_table=11
                     /translation="MESKHFAWWPVTVTSGKRIWLTTYIRHYSLYDESTGRPPLHGLY
                     FEWTETKEEQMLRILKGK*"
     gene            310798..311454
                     /locus_tag="PH2015_20_sub10_scaffold_1_prodigal-single_465"
     CDS             310798..311454
                     /product="L-fuculose phosphate aldolase n=1 Tax
                     =Betaproteobacteria bacterium MOLA814 RepID=V5AEL9_9PROT"
                     /codon_start=1
                     /transl_table=11
                     /translation="MLETICDIMVDAYKRNWITSRDGNVSIRHHDRDHFYITPSGVRK
                     QTMQPDQFKKISIDKTIHSGYGTAAFNYNWRDLPYSDISANLKPSGELPLHFGLQKEM
                     GQHKNDVRVVVHVHPTYCIAAMHAGIDLSTISSAFPELNRYTRVAPNVGDVAPISQEL
                     ADQCHEMLQLDNDGNIAYDIVGIKGHGVVAIDTSPWRAYEHIERLEHICKIVLASGNY
                     *"
                     /db_xref="UniRef100_V5AEL9"
                     /db_xref="V5AEL9_9PROT"
                     /db_xref="mep:MPQ_2007"
     gene            311456..312556
                     /locus_tag="PH2015_20_sub10_scaffold_1_prodigal-single_466"
                     /gene="nrdB"
     CDS             311456..312556
                     /gene="nrdB"
                     /product="nrdB; ribonucleoside-diphosphate reductase 1
                     subunit beta (EC:1.17.4.1)"
                     /codon_start=1
                     /transl_table=11
                     /translation="MSKQQYNLNTKTDYLNRKMFLDPAGPVTIQRFEEVKYNKIADFE
                     TTARGFFWVPEEISLTKDANDFKDASDAVKHIFTSNLLRQTALDSLQGRGPSQVFAPV
                     ISLPELEALVYNWTFFETNIHSRSYSHIIRNIYNVPKDVFNTIHDTQEIVDMASSVGN
                     YYDSLHTINCAVEMGKKVTEHEHIKAIWMALNASYALEAFRFMVSFATSLAMVENKIF
                     IGNGNIISLILQDELLHKGWTAFLINQVVKEDPRFARAKEECEAEVYQLYMDVIREEK
                     AWADYLFKMGPVIGLNANILKEFVDYTAVNALKEIGIKYQSPAPKTTPIPWFNKHSDT
                     SKKQTALQESESTNYVIGVMSDSIDYDALPAL*"
                     /db_xref="mcs:DR90_1148"
                     /db_xref="UniRef100_H6X3U8"
                     /db_xref="H6X3U8_9CAUD"
                     /db_xref="1.17.4.1"
     gene            312565..312993
                     /locus_tag="PH2015_20_sub10_scaffold_1_prodigal-single_467"
     CDS             312565..312993
                     /product="Sugar ABC transporter substrate-binding protein
                     n=1 Tax=Ralstonia sp. AU12-08 RepID=S9SXN1_9RALS"
                     /codon_start=1
                     /transl_table=11
                     /translation="MKINEVVAQINDKWFEQGSFKTFKKPAKEKYEIAQQAGTVQTLE
                     GPVNYLAGHYIMTGPKGEQYPITPEKFHSMKDDLGNGIASPKKIVKLAKLADHDGVIH
                     TSWGDLNYTAGNDYIVRHGANDYGAVKKDIFAQTYDTTGE*"
                     /db_xref="UniRef100_S9SXN1"
                     /db_xref="S9SXN1_9RALS"
     gene            312995..313159
                     /locus_tag="PH2015_20_sub10_scaffold_1_prodigal-single_468"
     CDS             312995..313159
                     /product="Uncharacterized protein n=1 Tax=Methylophilales
                     bacterium HTCC2181 RepID=A0P6V8_9PROT"
                     /codon_start=1
                     /transl_table=11
                     /translation="VQVRVKEQKEEFGSCGCGRSPTGKCIGWHGLTEEQYQDALTKYE
                     ESLFEDGAGI*"
                     /db_xref="UniRef100_A0P6V8"
                     /db_xref="A0P6V8_9PROT"
     gene            313156..313395
                     /locus_tag="PH2015_20_sub10_scaffold_1_prodigal-single_469"
     CDS             313156..313395
                     /product="Glutaredoxin n=1 Tax=Rhodanobacter spathiphylli
                     B39 RepID=I4W436_9GAMM"
                     /codon_start=1
                     /transl_table=11
                     /translation="MKVEIYTKDQCPYCVQAKNLFKSRGWEFTEHHINAETRETLLES
                     LTTRLGAAPRTVPQIFIDDQAIGGYTDLVTWLKTQ*"
                     /db_xref="UniRef100_I4W436"
                     /db_xref="fau:Fraau_2559"
                     /db_xref="33708182"
                     /db_xref="I4W436_9GAMM"
     gene            313404..313712
                     /locus_tag="PH2015_20_sub10_scaffold_1_prodigal-single_470"
     CDS             313404..313712
                     /product="Uncharacterized protein {ECO:0000313|EMBL
                     :KKN48478.1};  TaxID=412755 species="unclassified
                     sequences; metagenomes; ecological metagenomes.;"
                     source="marine sediment metagenome.;""
                     /codon_start=1
                     /transl_table=11
                     /translation="MLKENKIGQTVSMKLANGDEVVGKITGQTAEGLTISKPVILAAS
                     REGLQMIPFMMTAEPNSDFIFKAHTIMCVADTNDQVADAYLESTTGIKPVRNSSSIIV
                     *"
                     /db_xref="A0A0F9U4B7_9ZZZZ"
     gene            313714..314718
                     /locus_tag="PH2015_20_sub10_scaffold_1_prodigal-single_471"
     CDS             313714..314718
                     /product="hypothetical protein"
                     /codon_start=1
                     /transl_table=11
                     /translation="MPQIHRLSDSNTAGAPIIEVAQSSVFTNYLLTSVDGSPVQGHGI
                     GEHSSPLTANGSTTVFIEFIPVNRQGDADTCGHPRVDGSPDVFADSGGPTRDTPLFLT
                     PRSALFKEPDSQQAVNQPPYMPPAIPPTREQNEQAGTAPTNPGPSEAPPVTDQPESKC
                     KEGKPNVLAFLSQCLQETKTGAWRETGQGGQPSNSNILNMWKNIGLTFNSDQVPWCAG
                     YACFAMKQSGLKWIREAGARNLANKLASGSVDPNYKEVSIAEMQPGDLVLWGSGHVNF
                     CYTANGGKYTFVGGNQSPGKAAEPPVRDPERDGDVTISWPSGWTPSRGGVTKVVRLDC
                     *"
     gene            314731..316860
                     /locus_tag="PH2015_20_sub10_scaffold_1_prodigal-single_472"
     CDS             314731..316860
                     /product="hypothetical protein"
                     /codon_start=1
                     /transl_table=11
                     /translation="MATNPINLGALKVTFPSNLPKNEKDLICMLLAGRLKDLLNGRLV
                     CAQLAIDDLIKDTTGISALGALRDSLVGMKSAVNGLKAATGYDKILQGVNQALGQVNN
                     VFSLGGLCPSPVHAPMIPDLLAQLNANLFGQGLNILNALGRVSNPSMCLGGGPGGFGI
                     NWNSIPGDLKNLKAAIKQAQGTSNATINAFTNNLKSQTSRLKSEVKRLEQNLADPLGL
                     NNKLNTARNLQRAKSVSDGYPVKDSRGILHDNVLKSMVSGDIESVIDNGDRTPIKYVT
                     KPILDYCGVVIGYEKVAVTGDAAYIGWDPNGDPSLNTDNPTINPIAGYANYTYTFKQE
                     GNVINVYNSSGLLVDNLALFRGVAYRLNFELTTKAIRFYSDSSFTTIWTEGLTYSRSP
                     TYGKDMEIILPDATTAFRRGELDWAVLIENPTTPNTIYWKTTDNTLSGNFIIAGATEI
                     PVADRTYDLSMAVKKACLQLVHTTNYGVQYEDTITTRTYKAQTTTYNSVGIATNISVS
                     NSIPVTVTEDTDTLDDNGNVIPNGKIIKTVSKFNNSTNLITKRYVSIENGLEYNKIYF
                     YISPTQNESNATFCLFLKLDDPLSILNSSKLPYTDYYSYKLTRLIKSGDNFELLSIPI
                     SNSDETSFELIEDGDRQFIRWNLTSYSEAEKSSVPKSEFILQTDIEIDPTDTSRTFIN
                     SDPVESRTYFYFKSTDGSAIESIITLN*"
     gene            316927..317403
                     /locus_tag="PH2015_20_sub10_scaffold_1_prodigal-single_473"
     CDS             316927..317403
                     /product="Uncharacterized protein n=4 Tax=Coccolithovirus
                     RepID=D2TEI1_9PHYC"
                     /codon_start=1
                     /transl_table=11
                     /translation="MLKLITKFLTKIGRQRIIMDRESNEPYMERYYIFLKDRTWFPFN
                     IFLHKFLKSDPDHVHDHPWPYATLILKGGYYEWIPQFNNKGEKISEFQVWRGPGSFRV
                     CGATSYHRIELDPSVECWTMFMPGPQKREWGFLVNNKWIHNDEYINQRIASARTNS*"
                     /db_xref="UniRef100_D2TEI1"
                     /db_xref="G3GND1_9PHYC"
                     /db_xref="cyc:PCC7424_3310"
                     /db_xref="D2TEI1_9PHYC"
     gene            317354..317674
                     /locus_tag="PH2015_20_sub10_scaffold_1_prodigal-single_474"
     CDS             317354..317674
                     /product="hypothetical protein"
                     /codon_start=1
                     /transl_table=11
                     /translation="MTNTSTNELQVPAPTADWQEEDWSKFRNWIVGMLRVGPMTVTFT
                     KKDGTERIMNCTLEASELPVQELKEGAKTKKENVDIVSVFDLQAKSWRSFTLKSVKQV
                     RIDI*"
     gene            317671..318123
                     /locus_tag="PH2015_20_sub10_scaffold_1_prodigal-single_475"
     CDS             317671..318123
                     /product="Putative uncharacterized protein n=2 Tax=root
                     RepID=H1CE18_9FIRM"
                     /codon_start=1
                     /transl_table=11
                     /translation="MKRYYFAYGMNTNIDEMSMRCPSAINLGRCTLQGFELKFRLHAD
                     IDANINSAMEGVLWDITEDCERALDRLEGYPYYYNKIEVIVVPANTVNGYRYIRAMAY
                     TMTNKGAEEAPSIGYEQCLIEGYTANGLNVDKLTAKIDSIIINQPGYV*"
                     /db_xref="UniRef100_H1CE18"
                     /db_xref="A7VEY8_9CLOT"
                     /db_xref="puf:UFO1_1471"
                     /db_xref="H1CE18_9FIRM"
     gene            318116..318421
                     /locus_tag="PH2015_20_sub10_scaffold_1_prodigal-single_476"
     CDS             318116..318421
                     /product="hypothetical protein"
                     /codon_start=1
                     /transl_table=11
                     /translation="MYKQDSVRQIIEDYKIKISSQRMERRHIQPDYSAVNISNVFDRY
                     DSLSFEEEIVPMITVDLPEKEFTAMADALCEMKDLMRDPETAKMLMEARFINRLKGR*"
     gene            318423..319262
                     /locus_tag="PH2015_20_sub10_scaffold_1_prodigal-single_477"
     CDS             318423..319262
                     /product="Marine sediment metagenome DNA, contig:
                     S01H4_L00012 {ECO:0000313|EMBL:GAG70023.1}; Flags:
                     Fragment;;  TaxID=412755 species="unclassified sequences;
                     metagenomes; ecological metagenomes.;" source="marine
                     sediment metagenome.;""
                     /codon_start=1
                     /transl_table=11
                     /translation="MAQHSRYWSCSPFADWLRGTKKLSAGTSEEWDDWTTTAQMKHNF
                     RYWLAEEGLGHLQDFVTWPIRKIYDVKYYVNNRFVTRTHCLTAHSRDIKPGQWQDVGN
                     RFLPCLFNELVDFVEIETAWMQIAWNSEERHKYNPPFYASGWFRWRTWRCPQAGLDNL
                     KWQSELIHNEEYCKDQPYYMKPTPQAVKAKEILDLYTWWTETYRNRPDPYEASGWSAA
                     CDAQRAANGGKFNWSGRNKDPVLKKQMDRAHKLLQKIEVQYEKEDEAMMIRLIKVRHG
                     LWT*"
                     /db_xref="X1ABH1_9ZZZZ"
     gene            319246..319425
                     /locus_tag="PH2015_20_sub10_scaffold_1_prodigal-single_478"
     CDS             319246..319425
                     /product="Uncharacterized protein n=1 Tax
                     =Caldicellulosiruptor bescii (strain ATCC BAA-1888 / DSM
                     6725 / Z-1320) RepID=B9MPY7_CALBD"
                     /codon_start=1
                     /transl_table=11
                     /translation="MDSGHNCENTKQYSEQYDAYYCAECNVWLEDKCDDVDCEFCPGR
                     PDHPVNDINTKALNI*"
                     /db_xref="UniRef100_B9MPY7"
                     /db_xref="ate:Athe_2716"
                     /db_xref="B9MPY7_CALBD"
     gene            319439..319747
                     /locus_tag="PH2015_20_sub10_scaffold_1_prodigal-single_479"
     CDS             319439..319747
                     /product="hypothetical protein"
                     /codon_start=1
                     /transl_table=11
                     /translation="MKKLFITLALVCLTLPAFAQHHGHGFRHHRHYHGHDYRSSWVAP
                     LVIGGVISYALTRPEPIIVQQPIIIEQQSIIQNQNCGLWTEVQTSDGKIYRERTCTSQ
                     *"
     gene            319830..319919
                     /locus_tag="PH2015_20_sub10_scaffold_1_prodigal-single_trn
                     a_33"
     tRNA            319830..319919
                     /product="Pseudo"
ORIGIN      
        1 TGTTGACATT GCTTACAAAT TCGATGAACC CAAGTTGTCG GGACCTGGTA TGATTATTGG
       61 GAACAGGATT GAACTACATT TCGGAGTTGA AGAATGAACA AACGATTAAG AAAATTTGAA
      121 CGAGAAAGTA AACTAGAAAT CTTCGGACTT GGTGCAAGAC GCGAAGTGTG GGAGCAGGCT
      181 TTGGAAAAAT ATGCCGAGTT GATTCTACAA GACATCGACC GAATCGTCGA TGATCTATAT
      241 CATGCTATGC CATTAGAGCA GGCTGCGGTG TTGCTGACCC TGGATGAAAA CATCAAGCAA
      301 CATTTTTACG GAGTTGAAGA ATGAACGAAC GGATTATTAA AGAAATGTCT AAACAAGCCC
      361 ATTTGGTAGC CGACGCAACT TATGCCGAAG GTCCTGATTC GGTTTGGTTG AAAGAATACA
      421 ACAAAAAGTT CGCCGAGTTG ATTGTGCGAG AGTGTGCTGA CTTGTTAGAA ACAAGTTTAC
      481 CGTATAACCC ACAACAAAAA ATGATTAAGA AACATTTCGG AGTTGAAGAA TGAATGAACG
      541 AATTCTAGAA CTTGCTGAAC AGGCCGGTGC AGAATTTTGG CAACGACTTG AAAATGATGT
      601 TGTCAACCCA GAAGCATACA TTACATTTGA CCCTCCAGAA GGTTTGGAAA AGTTCGCCGA
      661 GTTGATTGTT AAGGAATGCT TGGATCAATG CTATAATCGT GGTATGAATG ATGCGTTGTA
      721 TGCTGGTCAA CTCAAGGCTG CGGCATATAT TGAAGAACAT TTCGGAGTTT CGGTATGAAC
      781 GAACGAATTA GAGAACTTGC TGAACAGGCT GGAGGCAATC CGAACTATAA GGCTTTTCGC
      841 GGGTATTTCC TTCCTCCTCC ACCGGACTAT ATTGACCCTG CTACGGTAAA TTTGGAAAAG
      901 TTCGCCGAGT TGATTGTGAG AGAATGTGCT AATATTGCCG CTGATCAAAG TGCTATTAGA
      961 CCTGAGTATA GGATTAGAAA ACATTTCGGA GTTGCGGAAT GAATGAACGA ATTAAAGAAC
     1021 TTGCCGAACA GGCTGAGTCC TATGCTAACT CAAAAATTCA TATGACTGGG TGGAACTATC
     1081 GTGAAGAATA TAACAAAAAG TTCGCCGAGT TGATTGTTAG GGAATGTATG CAGGTAGCTA
     1141 AGGAATATCA AAACAGAGGT GGCAACTGCT ATGTTGATAA CATGATTGCC GAACACTTTG
     1201 GAGTTGAAAA ATGAACGAAC GAATTAAAGA CCTTTGGCAA CAAGCCGCAT GTTTTGTCAA
     1261 TCCATTGAAA GAAGGCGGTG AGTGGCAAGC AGAGTTTGTT GAAAAATTCA CTGAATTGGT
     1321 AGTGAAGGAA TGTGCTATGT GTATCACTAC ACCAAACATT CAAGCACTAC CACCAAATGA
     1381 TGTTATAATG AAAACGGTTC TAGATGTGTT AGTAAGTGAC ATGAAAGAAC ATTTCGGAGT
     1441 TGAACTATGA GTTGCGACAT TAATCCACCA CCACCAAGAC AGAGATGTGA AGGGTGCGGG
     1501 CCGTTAATTA ATGGGAAACA TACAAGTATT GTTTGCAAAT TTTTACAATG GATTGATAAA
     1561 CATTTCGGAG TTGAAAAATG ACCTTGGAAG AAGCACGAAA TCTCAAGTCA TTCAAGCACT
     1621 CGTGCAACTG CGGTGGTTCG GCATGGAACA TAAACGGTAG AAATCCAGCA AGACCTCACA
     1681 TGTCGTGGTG TCCGCAGATT GACGAATACA ATGAATGGTA TGATCTGGTT GGTGAAGAAT
     1741 TTTTTAAGAA TTTGGATAGA AAAGAAATTC GATCAAAACT TGGTTATAGC CGTATTGGAA
     1801 GGAACAATGT ATGAACCAAC ACTTTAAAAA ACATCTAGAA GCCAGTTACA CTCGAGCATT
     1861 TGAAGAATGT GCAAGGACTG GTCACAAGGT AGGCGACTTA GATGCTATCT TTAACAGTAT
     1921 TGCAATGGCA ACTTTCGCCG AGTTGATTGT GAAAGAATGT ATGAATATTT GTGCTGAGCG
     1981 TGAAGAAGAT ATTAGGAATC GGATTAAAGA CGAAGGTAAG GCGGCAACAG CATATATGTG
     2041 TCGTGCTTAT ATCAAAGAAC ATTTCGGAGT TGAAGAATGA ATTACATTAA ACCAGAAGAT
     2101 ATTAAAGAGT ATGTCAGTAA AAACCCAGAA GGTATTGCTG GTATGAGCGA AGAATTAACA
     2161 GCAATGGTGA ATCATTTCGC CGAGTTGATT GTTAGAGAAT GTGTTGACAT TGCTTACAAA
     2221 TTCGATGAAC CCAAGTTGTC GGGACCTGGT ATGATTATTG GGAACAGGAT TGAAAACCTA
     2281 CGCAAGTTTG AGATCCTGTC CGTAGAATTA TCACCAGGTG GTGCTGGTCC CAAACGAGCA
     2341 TATAAGATCA AATATCGTGC CATTAGGCAC AAAGAGTGGG TAGAGGATTT ACTATGGGTC
     2401 ATTGCCTGCA ACGAGCAAGA AGCCCGTGAA CAAGCAATGA GCCGTTTTGG AGGTAAAGAA
     2461 TGAACGAACA TTTTAAAAAT CAAGTCGAAC AAGGTGCTGT AGAAATGTTT TTCTATGGCC
     2521 TGGAACGTCC AGAACCATTT ACCATCAGCA TACAGCGCCA CCGAGGCACA CTGGATACAT
     2581 TTCCCACCAA CCTAGAATAC GTCCGTCATT TAACTGACAG TGTGCCCTTG TTCAAGGAAA
     2641 CAAAATGAGT GATAGATTTG ATATGCTAAT GTACCAAGCA GGAATTACTG CTCAGGGCTG
     2701 TTGGGATGAG ATGGACGGTT ATGATCGCGA TGCGATATTA AATTTTGCTG AATTGATTGT
     2761 TCAGGAATGT GGCGAAGTTG CTTACAAAGC CTATTGGGAT AATCCCGAAA CAGTCAAGGG
     2821 CATACACATT AAAGAACAGA TCAAAAAACA TTTCGGAGTT GAATAATGAA AAAACTTTAT
     2881 TATATCAAAG AAGGTCGTAA ATATATTCCG GTATCGGAAT ACGACAGTAA CCTTATGGAT
     2941 AGTTTTCCTA AAGGCACTCA TATTGTTATG TGCTATCCCG GTGGGCAAAG TACTCGCTAT
     3001 AGCATCGACC CGGCGTTTGC CCCTTTGATT GCCGCAGGTC GGTATGCTGA GGATGCAATT
     3061 TGTACAGCTA TATATAATCA AAGCGAAGCT ACACCTAAAC AGCGACCTAT CACCGAGCGC
     3121 CAGCAAGCCG CTTGGGCAGA AATGAAAGCT GCCTTTGGTG ACGAATTTTA CAGCATTCAG
     3181 TTTTCTAGCA CACACGACCT TGCCGAAGCC GGCGTCAAAG CCATGCAAGC AGAAGCAGAC
     3241 AAACTCTTGC AACACGAATC CGTCAAACAG GCCTATGACC ATTTTATGTT CGTGGCTAAA
     3301 TTGGTCTACG ATGAAAATCA AAACAAAGTC TAACGGCAAG TGCGTTTTAG AGTTTGAAGA
     3361 ATTTTACAGT ATTGTGACCA CAGAAACTGT CGATGCTGTA GTAGCTTTAG CTAGACAATA
     3421 TAATGCAAGA CGTACTGCAT ATAATATGTG GGAATTCAAA CACCAAAAAG AAGCAGAAGA
     3481 GTTTATCTTC TTATATAGAT TGACCTATGA AAATAAAAGT TAAAAAAACA GATAAGAGAC
     3541 ATACTGCTCA TGATAAGTTT GGTTATTTTG TCGATATTAA AATGGACAAG TATACTGAAC
     3601 GAGAAGCAGT ATATGAAAAG TTTTTTGAAC TCAGACTTTG GTGCTGGGAA ACATGGGGAC
     3661 CCAGTAGAGA AGTAGATCAA TGTAATACCA TGAAAGACAC TGAACCTAAA GATAAGAACA
     3721 GTCACTGGGG CTGGATTAAC GATCAATTCC GATCCAGGAT TTATCTAGCT AGTACAGATG
     3781 AAGCCGCTTA CTTTACACTA AAGTGGTCAT GACCGAAATC AAAATAAAAC GAAAACTTGA
     3841 CAAGATAATA GAAATAGTTT ATAATCTACG CAAAGATGGA TTGGAGCAAG GTGTTGATTT
     3901 TGACTTTGCT TACCATCAAA GTAAGTGGGA TGAAATGATT GGTGAAATAC CTACACAGAC
     3961 AATTTTTACT TTTTACAACG ACGAACAAGC AATGATGTTT GCATTAAAGT ATGGATCATG
     4021 ACTACTAAAG TCTTTACAGA ATATAAAACA TTTAAGTTGG TGGGAGATGC CAGAGGTTTT
     4081 ACTGTTAGTT CAAGTCTGCG AAAAGAATAC TGGGATTGGT GCTGGAATAA CCAAATAGAA
     4141 ACAGAATACC AAAGTAGCTT AAATGGTCTG GATCTTTGGT ATGTTAAAAA TGAAAAAGAT
     4201 AGAATGTTAG CGGTGTTAAA ATGGTCATGA AGCCTTTTAC TGTTATTGAT AAAAAAGAAC
     4261 TGGCTCATTT AGAATATGAA GTTCTCATTG ATAGAAATAA GTATATGCCC GCTAATGATT
     4321 GGTGTATAGA ACAGTTTGGT TCACGATGGA GTCCTATAGA TAATCGCAGT GGTATCTGGT
     4381 CTATGTTTTG GGCAGGTAGG GATCATATCG ACAAATATAG ATTTTGTTTT GCCAATAAAG
     4441 AAGATTTGAT GATGTTTATA TTGAGGTGGT CATGATGTAC ATTCGTACTC GTACCGTAAA
     4501 AAACTGTGAT CCACTGTGCC CAAACAAGGT ATGGAATCGA GCAGAATTTA CTTTGCCCAA
     4561 GAACTATCGT GAGATTTCTG AATGGTGTCA TGCAACGTTT GGAGAACCTG GTTTTTTACA
     4621 AAACAGCAAA GAAACTAGAT GGGCCGATGA TATCTGGTAC GGTGAAGTAT ACTTTCGAGA
     4681 CAAAGAAGAT TTAATGGTGT TTGTGTTGCG GTGGTCATAA TGGTAGCAAA CAGTCATCCG
     4741 CCTCCTGGGC GTAAACACTC TAAGGACGAG TGGAGGTTTG ATTACAACTC ACGTGAAGAA
     4801 CGCTGGGAAA CTTATCGACG ACCGCAGGAT TGGCCGTTTG GTTTGCATGG ATGGTTGTGG
     4861 GAGCTCGGGA ACCCACTAAG TGATCTAGCA GGCAATGAAT CCAGCGTTTG GGACTATCAC
     4921 GGTGGCTGGA TTTATTTTTA TAAAAAAGAA TATGTTATGT TGTTTACACT GAGGTGGTCA
     4981 TGAAATTACA ATCTTATCAA CAAGCACTCT TGAACAAAAT TTCTTCTGGA TTTAAGCAGG
     5041 GTGAAATGGC GATATTTTCC TCAGGCCGTC AAACTGGCAA GAGTCAAATC AATCCATATA
     5101 TTAATCAATG GTTTTCTATG CAAGAGCAAC AGCAACCTAA ATGTAAAATT ATCACCAGTG
     5161 CAGAAGTAGA TGGTAAAACT TGGTATACTG TGGCTTGCCG TAAGGAAGTG TCTATATGGA
     5221 TCCGAGAAAA TAGCGTTGAA AACGAATCTT GGTATGAACA CATTGATTCC AACTGGACTG
     5281 TATATCGAAA TATGTTTGAC ATCAGTGAGG AACTGTATAT GATGATAGTG TTGAAGTTTG
     5341 GCAAATAATG GAACTATACT ACGGCGGTGG AGGAGCCCAA AATCCTAGAT TTAGATATAC
     5401 TGTATTGGTA TCCAGTACCA ATACAGAAAT GTATGAATGG TTGCAGAATC ATCCTGGTCT
     5461 GGAATGCTTT GATAGATTTT ATATCAATTG GACTGGTAAG CGAGCAGATG GGAAAATAGA
     5521 AATTCAATTT GAAAGATATG AACCTGCCGT ATTATTCAAA CTACGCTGGG GTGGAGATTA
     5581 ATGGCTAAAT GGGAAGTCAA AGCTCTTTTT CAAATGCCCT CGGGTAGATA TTTGCCTTGT
     5641 GGTCTTAATA TCATACACCA AATTTGGTGG AGGTTTGTTC CCGGAGTTAT TTTCAATGTA
     5701 CGCTGGCCCG TTGGTACAAT CACCATCGAT GACACCGATC CACGTTGGGA TTGGAGTTTG
     5761 GGCTCAACAC TTCAAGAAGG TTATAGTGCT GATCCAAATG ACCATTATCG ACCTTGGTTG
     5821 GAAAAACATG TTGGTAGACA AAAATGGGAT TGGGATTGGG GTCTGGCGGA TACAGACGCT
     5881 ACAGAAAATC GGTTAACCAT AAAAATTAGG CGTAAATACC AAGACTATGC TATAATAGCT
     5941 AAACTAATGT GGTCATGAAT GATTTAATAT TAAATGAAGG TACTGTCTAT GGTGCTCGGT
     6001 ATTATACTGT AGAACCGAGA ATGACTTGGG ATCCGAATTG GTATAATCAA TATTGGCAGG
     6061 ATATGGAAAA CTGGTGTGTT AAAACCTTTG GATCAAAGCC CAAATTAGTA ATCACACCCA
     6121 ATGCTCGTTG GTATGCTAAC AATGGTAGAT TTTATTTTAA AGATCGAGAA GATCAAATGA
     6181 TGTTTGTGTT AAAATGGTCA TGAGAACATT AAAGAAAGAA CTGTGGCCTT ACAAAGTTAA
     6241 GGTCAATGAC AAAGAGTTTA CTACCGATAT TACAGAAATG GAAATGTGGC TGGGAGAACA
     6301 GTTAGGCACA TTCAAAGGTC GTTGGAATGT AGTTTATCAA TACAATCGCA CAGATTTTTA
     6361 CTTTCGTGAG CAGGAAGATG CCATGATATT TTCGTTGAGA TGGGCATGAA AATAGATGAT
     6421 GTAAGACGAC TCATCGACAA CGTAGCCGAG TCAATGAAAG GACGTTGGGA CTTCTATCGG
     6481 CACGCTGCCT ATCTTAAGAA GAAAGGCTGG ACTGAAGAAG AATTCCAAAA ATACGAAGAT
     6541 CCGGATCGTA ATATTCGTGC CACTCGTATT AAAGATTATT ACCACGGATA TCCATACTTC
     6601 TGCGTATTTG AAAGTTCTAG AGGCGATCCG TGGACGAGAT ATAATACTTG GCTTGATGCA
     6661 TATCAAGCCA TGGAAGAATG GTGCAAGGAA AACTGCGACA GCAAATGGCG AACTGATATA
     6721 CATAGAGTAT TTCGAGCAGT GTCGACCAAC AACGAATGGG AACTAAATGA CCTCGGCGGA
     6781 GGAGATGCAT TATTCTTTGC GTTTAAAGAC GTCAACGATG CTTTTATGTT TAAGTTGAAG
     6841 TGGGGCGGAG AATGACTGTC ACATACAAGG ATCATGAAGT TGGCGGCTTA ACCCTCAAGT
     6901 TGCCAGTATT GCATAAAGTA GTCTACGCTA AGACTGTTGA CCGGGTGCAA GCACAGTGGC
     6961 AAATAAGCTA CAAGGATTAT ATTGTAAACC AGTGGCTTGA AGAAAACTGC AAGCATGGTT
     7021 ATTATCACAG TCCTGGTTAT CTTATGGAAA AATTTATTGA GTTCGAATGC AGTGAAGAAG
     7081 CATTTATGTT TGCACTGAAG TTTTCATGAT TAAGAAACAA TATCGTAGAG GTCAACGTGG
     7141 TTATTTTGAC AACTTTATTA TGGCACACCA TGGTAATGAT ATAATAGAAG AAAAACTAAA
     7201 AGAATACAAT GCCATGCTGG GTAAGAGTAA AAATAAACAT TATAAGATGA ATGTCAAGTG
     7261 GTATGATCAC GAACTATACA CTATTTTTGT ATTGAGGTAC AGCTGATGTT TATTCATACA
     7321 TACGAACTAA TGAAGAGCTG GAGCGGCGCA ACTCCTTGGC TAGTTGCAGC ATTTGAAAGT
     7381 CCCAGACAAA ATCGTTCTGA GATTACTCGT TGGTGCTACC AAACTTTCGG CACTCCCGGT
     7441 ATGAATACGC TCACTAAACA GACTCGTTGG AAAGACAGTA TTCAATATGG TGAAGTATAT
     7501 TTCATTAGCA AAGAAGATTT AATGATGTTT GTACTGAGGT GGTCATGATT GTAAAAGAAT
     7561 ATTATCAAAA TATCAATGTG CATAAACCTA GAAACTACTT TGAAAATTGG TATGCAGATG
     7621 TTTGGCAGCG CCGCATTGGT GCGCGGCGTG CACCTCCAGG AATACTAGAA CGGGTACTTG
     7681 ACGAAGAACT CGAGCAAGTT GGTGCCACAT ACACAAACAC CGACCGTGGG TATAAGTTTC
     7741 GTGTTTACTT TGATGACGAC CATGATTATA TTATGTTTAA ATTGAGGTGG GCATGACAGT
     7801 AACACTACCC TATGACCCAG TGTGGGCTGC TTTGGCCTGG GCCAAAGAAC ATTGTCCAAG
     7861 TTATATCACC AATGAAGTCG AGAATACTAC AAGACTATCA TTAAGCGGTT GGGTCAATGA
     7921 TTCAAGTATT GTTTATTACT TCGGTGATGA AAAAGATGCT TTTATGTTTA AGTTGAAATG
     7981 GAGCGGACAA TGAAAGAAAT ATTCCCGCCA GAAAGTTGGC CCAGCATACG AGAAAATAAA
     8041 TTAAAACGTT ACGAATACTA TGGTATGTTG CGTAACCTTA AAAGTGACTT TTTAAAAGCA
     8101 ACACAGGATC CAAAACCTGC TCACGCAGAC TTTAGTAATT ATGTAGAAGA ACGTACAGGT
     8161 ATCCGTATGC ACTTTCAAGG CAGTATGATA AGTGAACATT ATACAGTTGT AGACGAAGAA
     8221 AAATTCTTTT TATTTAAGTT AAAACAATAA TGGAATATAC AATAATTACA AATGGTGCAG
     8281 ACTGTTATCC ATGGACGGAG TTCTTTGTTC TTTGGCCACG AACAACTATT ACAGGGAAAA
     8341 GAATATTTTG GGAAAAGGCA TTCAAGCGTA GAGTTTGGGT AGTATGGGGC ACAGGTTTTC
     8401 ACATGGAACC TGAAGTAGAA TATGCTACAT TATTTGAGAT TATCGGCGAT GACTACAATG
     8461 AAAATTAAAG GGCACGGTCC CGCAGTTGCG GCAGCTACTT GGCTTAAAAG TAAGGGTTGG
     8521 CATTACACGA TTAAGTTATG TAATAACAAT CCGTTTAGTG CAGTCTACAA CATAAGTATA
     8581 TCAAACAAGG AACAAGCCTT GATATTTAAA TTAACCTTTG GAGCTGAAAT TGTTTAAGAG
     8641 AATTTTATTG ATAATGTATT TGCTATTTGC AAATAGCGTA TATGCTACAA CCAGCTATGG
     8701 ACTTTATGAC TTTTCGAATG TACGGTATGA GCACAGCAGA AACACTGAAG AAGTTCGTAG
     8761 TATTGCTAGT ATCACAAAAC TATTTACAGC GTATGCAGTT GTAATGAGTC ATGTTGACTT
     8821 AGATGAAAAG GTTAAAGTGC AGGGTAAATC CGGCGGCAGA TTTACTCGAG GCGCATATCT
     8881 AGAACGCAGT GAACTAATGC GGGCAATGCT AATGAGCAGT GACAATTTAG CCGCAGAAAC
     8941 ATTGGCTCAT GCTCATCCAG GCGGCTACGA ACAATTCTTG AAAGACATTA ACTGGCATTT
     9001 GGGTCTTAAC GGATTTAAAG AAACTAAGAT TGTAGACCCT ACAGGTTTAC TAGCAGGCAA
     9061 TGTTAGTACA GTAGATGAAC TCAAGGAGTT TTTGTTTATG CTACGCCGCA TTAATATCAT
     9121 CAAATACTAC AGCAGTGAAA AATCCTATGC TATTAAATAT CAGCCTCCTA AAAGTAAACG
     9181 TACAATAACA ATAAATTTAC GTAATACTAA TCCACAGATC TTTACCTATG ACAATATCGT
     9241 ATTAACTAAA ACTGGATTTA CTAATGCTGC CGGCAGATGT TTGGCCATGC TAGTAGAAAA
     9301 GGACGGAGTA TTGTATGCTA TGATTACATT GGGTAATAAA GATGTTAGAC AACGCAGTGG
     9361 TGTTATCAAT GAAATGTTTA ATGTTTACGC ACAATGACAG AGATTAAAGT TAATTGGATG
     9421 GCAGGAGACA CTGTTTCACT ATGGACAGAA AAATGTGCTA CAATAATAGA ATCATTTGGA
     9481 TTGCCAGGCG TCAAGTATTT TACCAGCGTT ACTGAAGACT ATATGATTTT TAGATTTGTT
     9541 GACGCAGAAG ATGCACTCAT GGCCAGGCTA ATAATCGGCG GTTAATTGAC ATAAAATCCT
     9601 TTTGGTGTTA AACTGTATAT ACAGTAGTTA ATAACCCACC GAGAAAGGAA GACGATATGG
     9661 CAAAAGTCAC TTTACATAAA GGTCTATTCA AAGTAGTATT CACTGAGTAT GATCGGTTCA
     9721 GTGGTCAAAA GCATTGGGAT ACTGAGTATT ACGACAACGA GGATGAAGCC CGCAATCGTG
     9781 CTATTTCTTA TAATAGAGAA CACAATAACA AAGATTATGT CCCCGAGTGG TATGTGAGAG
     9841 CAGACTACGA AGGTAGAGTC TAAAGCATTA AGCCCCGCAA GGGGCTTTTT ATTGACACAA
     9901 ATTCCTTTTG GTTGTATAAT ATACTATACG CAAAAGGAGG TAGTTATGAC TGTAGTAGCA
     9961 AAAATGAACG ACAGGGTTGT CGAAGTAGTT CGCACAGCCG ACACAGTTGC CTTCTCCTCT
    10021 GAGCGTGGCT GGGTCATGGT ATGCTTTGAC TTCGAACAAG CTGAGCGTAA GAAAAGCCAA
    10081 TTCAAGTGGG TGCCTGCCAG CACTCGATTC GAATGGGTTC GTGAATTTTG TTTTTAAGGA
    10141 GGCACGATGA CTACTGTAGC TGAAATGATT GAATGGATGA AGACCTTGCC GCAGGACGCA
    10201 GAAGTCGAGT GCGGTGTGGA GGAGCGTGGT AGCTACGAAT CCTACATGGT CTACCGTCCT
    10261 GTAGACATCG AAGGTTCTTG TGTCTTTGAC TACAAGAGCG AAGCAGACCG TACCAAGTAT
    10321 CCAGACCGTG CTGGTAAAAC TTTCGTACAC ATTGAAGGAG TTTGATATGA CCAAGTTTGT
    10381 TGTATATCAA GTAGAGTGGG GTAGTGATGT AGATGGCACT GGACCCGAGC GCTGGCGAGG
    10441 TATGGAGTTG GGTCGCTTTG ATACAGAAGC AGAAGCAGAT GCCTTTACGG ACAGCTATAA
    10501 CGATTATTGT GAAGTGGATG TGGAGGAAGT ATAATATGAC AGCAGAAGTT AAAGAGGTAG
    10561 TAATGCCAGT ATGCCCTTAC TGTAAGGTGG AAATGCGCCC ACGACACTTT AGGGGCTACT
    10621 ATGAATCGTT TTATATGTGG GAATGTGAAT GTGAAAAAGT AGCCGGGGCA AAAGAAAAGT
    10681 CCGGTGCATT TACTTAAGGA TTTGAACTAT GATAGAATAT CTTTATTTTT TATTGTGGGT
    10741 GTATGTTATC GTTGATATGG TAAGAACGCC TTGCCCGGAG GATTTGTTAT GAACCCACGA
    10801 ATTAAAGAAC TTTGGGATAA GGCCGCAGAA TCCGCAGCCG CATATCCCAG CGGACAAAAT
    10861 AACTCTTGGG AAACTCAGAC AAAGTTCATA GACAAGTTCG CCGAGTTGAT TGTATTAGAA
    10921 TGTGCTACTG CCATTATCCA AGATAGCCGC TTAAATGATG TGCGTAGTGC GGCTAATGGT
    10981 TGTGTGCGAA CGATTAAAGA ACATTTCGGA GTTGAATGAT GAGTCACATT GTAGTTGCAC
    11041 TGATTTGCGC ATGGATTGGG CACACCATTG GTTGGAGAAC TGCTCACATC ACTGTGGCCA
    11101 AAGAGTGCGA ACGACTAGGC AAGTTCTTTG TGGGCAAAAC TGTTTACGAG TGCGTAGCGA
    11161 TTCGTCGAAT TGAAGAAGCT GGAGAAGAAA AATGAAATTT AAATTTTTTG TGTTAAAGGC
    11221 ATTTACGTCT TGGGTCATTG AAAAAATGTT TGCCAAGCTG TTTGGGCTAA TCAAAACCTT
    11281 TCGTCGAACA CTGAAACAAG AACCCGGCTT GGCCTTTGTA GCTTGGCTAA TGATTTCTAT
    11341 AATGTTGATT GCAGTAGGTA CGTTCATTGG AGCAATGTTC CTGGATACAA CTCACGGCCT
    11401 GGGCTGGCTC ATTGCAATAG AATTTTTTGT TGCATTTATG TTCCTGGTGG TAAATGTGTT
    11461 TTTGGTTTTG TTTGAAACTT TCAAACGCGA ACGTTTGGAA TTATTTGATA TCATAAAGGA
    11521 CACACAATGA TTCCGCATAC AGTGTATGAA CGTTCGCTTC TTTTAGAAGA AGTTGAGCGG
    11581 GGCGAACGAG TTATTATTCC TGTCAGCATT GAACACGCAG AGTTTATGAT AAAGGTAGCG
    11641 CAGGGATATA TTAATCAAGT ACATCAAGAA ATGGTTGACA CACTAACAAC AGGTAAATGA
    11701 ACATGAACTT ATTCAAAAGA GGTATTGATG CACTGCGTCA ACCTGATCGC AGTCCTAGAT
    11761 GTTATGAACT AACAGAGGAA GAACGTTTGG CTAAAGTTCG AGAGTGGAAC AACCGCAACG
    11821 TTTGGAACAC TCCCGAACTC ACAGACGAAG ATGAATTAAA CTATTACAAT GGTGCATAAT
    11881 GACTTATATT CTAATGGTTT GGACAGTTGT CGCAATGGCC GGTGACAGGC ATTATCAAGC
    11941 CAAAGCAATG GACTGGCGAC CTATTGGTGA ATTCCAAAGC TCTAGTCACA CATCTAAGGA
    12001 AATGTGCGAA GAAGCCGCTA GACAACTTGG ATTGAAGTAT GAAAACTATC GTTGCGTAAG
    12061 GAGTAAGTAA TGCCTGCTGA CTATAGTATC ATCGAATACA ACTCTAACCA TCAGATTGTT
    12121 TTCATTCGTG ATTTGAATAT GGGCGGTATG AGTGTCACCA ATGACGCTGA ACAAGTATAC
    12181 GGGCGCGTTA GAACTACGTT TGGTGCGGTT CGTGTTGTTT ACCAAGATAG TAATGGTGAT
    12241 TGGGATGAGA TTAAACAAGT AGCAGGATCA AGCCCCGGAG ATTGGAATAT TGTGTTTGAA
    12301 CCCTGGCAGG GTCTATTTAT GGATGTATTG AAACGAGGAT TGTAATATGA ATGCATTGCC
    12361 TAATATCAAG TTACCCTGCG GCGGCATTGC CGAGTTTGAC GGTGACTTTA GTTATCGATG
    12421 CTGGATGTGC ATGGCAGTGG TAGGCAGTAT AGGACAGCCG CAACATTGTA AAGAAGAAAA
    12481 AATCAAATAC GATCTCATGA AAGCTCTTGG CGGTCGGGGC TGGGAATATC ATGAACACAC
    12541 TATAGAAGAA GATTATGGCG AAATTTAAAG TAATTAAACT GAACCGAAGA TATAAACTGC
    12601 ATAAAGAACA TGGTTGTTCA CACGCCATTA GATTCAGTTC GTGGACTTCG GAAATTGGCA
    12661 CGGTGGAAAA ATTCCTGCGG GAAAGATACG GCAGTGAATA TGCTTTTAGC AATTACGGAC
    12721 CTTGGAAAAC CCATTGGGGT AAACCTGTTG GCAATAACCC ACGACCATAC TATATCGGTG
    12781 TTAGAGACGA AGAAATGATT TTCGTAGCCA AGTTGGCTGG TGTCATTTAA TTGACACAAA
    12841 TTGGTTTTGG TGTTATAATT AATACTTAGA AACAAGGAGT TAGCAATGAG CAGAGCAAGT
    12901 ACAGAAATGG AAACAATGCG ACGCAAGATG GTCGAGGCTG TGGATAAATT AAGCGCAGAA
    12961 GACCTTCGTG CTATGTTGCT TCGTAGCTTG AGCATGGCTA CTACCTACGA AATGAACGAA
    13021 ATGGCAAATG CTACATCGTT TAAGAATTTC GAAGAAATGG ATTTCGAACT GGATCTTACT
    13081 GACCTTTAAG GAGCTGATAT GCAACGAGAA ATTGGTTTTA TGGAAGGCTA TCGTATGATG
    13141 CGCTCTGTTG GCGCTGATTG GTTGAGCTCG GTGTTCATGG CTTTTGTATG GGTTGCCCGC
    13201 GGCGACAAAA TCTACGACTA ATTGACACAA ATTGGATTTG GCTGTATAAT ACTTATATAG
    13261 TTTAACAAAA CAGGAGTTTT AAATGACCGC AGTTTATGAT CGTTTGACAG AGCAAGAACG
    13321 TCGTGAAGTT CGCATGTATG GTGTTACTGT TGCGGGTATG CGCGAATCAG TTGAAAGTTC
    13381 GTTGACCTTT AAGTTCTCCG GTCCTATGAT GGTTGCCGCT GGCATCCTCA GTGATGCTCA
    13441 AGAAATGATT AACACAGAGT ACGGCGACAT TGACTATATG CGAGCAGAAG ATGCTCGCCA
    13501 AGCAATCAAT CGTGCCAAGT GGATTATGTT TGAATACATG TCAAAATAAG GAGTCGCTAT
    13561 GTCTAAAGAA ATCAAAATCA AAGTTTTTGC AGATCCCGGT CATGCTTGGG CTCGCTTCCC
    13621 CAAAGCCCGC TTGGTCAAAC TTGGCATCGC TGATAAAATC ACTGCCTACA GTTATCAAAA
    13681 TGGTGCTAAT GCTTTTTTGG AAGAAGACTG TGACTTATCA ACATTAATCA CAGCTCTTAA
    13741 GAATCAGGGC TATGAAATCA AGTTCGATGA AAGCCACACT AACAAGCAAA GTAAGATTCG
    13801 CGGCTATAGC TCTTATCGAG TATGATATGG GCTGGGTAGT TTATTCTAAA AAAGAAGGCG
    13861 AACTATTCAG GTATTACGAT ACTGAACAAA AAGCTCGAGC GCAGGTTACT GGTCATAATA
    13921 AAAAACTGTT TTTAGACACT TTGAGAAACG GGCTTGACCG GTATGAAAGT AGATGCGAAT
    13981 GGGCCTACTG TAGCTGGCAT GATTACGAAG AAGTTTACAA AGAATATTAC GCAAAAAACA
    14041 AGGGTCTTCT GCTGTCCCGC AGTTCTTGGA GATAACGTCA TTAATTGACT GAAATTGGTT
    14101 TTGGTGTTAT AATTAATACT TAGAAACAAG GAGTTGATAT GAAACTTACT ACAGCAATCT
    14161 CAGTGTTAGA AAAAGATGCC AAATTTGTGG GCATGAACTT TTTGGACTTT TTACAGTTTA
    14221 TCAAAGATCA TCCTTTGGCC CAAACACAAA AGACCATGGA AGCCTATCGT GTGTTTACCG
    14281 CAGAAGCTAC AGCGTTCTTT GCTTAATTGA CACAAATTAG TTTTGGCAGT ATAATACATA
    14341 CATAGCGAAA CAAAACAAGG AGTTGATATG GGCTATCGTG TTATGAATTC TGTGGACAAT
    14401 ATGCGTGAAA AGTATGGAGC CCGTGCAGGC TTGGAAGGTC CTTTCAACTA CGATGGTCGC
    14461 GTTCTTTACT ATGATCCCAA AGAAGGGAAA TATTATGATC CTTGTAGTGA TTTTTATATC
    14521 GAGAATGACG AGTTAGCCAT CATCATGAAA ATGTCTAACG TATAAGGAAA TGTTATGAAT
    14581 GAACGAATTA AACTACTTGC CTATGAGGCA GAGGATTATG CTGACGGTAT TGTGGATCAA
    14641 GGTGGTGAGT TCCACGAAGC ATATACTAAA AAGTTCGCCG AGTTGATTAT GAAGGAATGT
    14701 ATCCGTGTCC CGTATGATAT GTGGGACAAG GCAGAACTAA ATGCTGACAT AGCAGTAAAG
    14761 ATTGAACACA GAATTCGGGA CCATTTCGGA GTTGAAGAAT GAACATCCAA ACCGTAGCAG
    14821 AAAATCTGCG TAACACAATC AAGGGCAAGG AAAAGTATCT TGCTGAGTTG CGTAAGAAAT
    14881 ATGACCAGAC CGGTGTTTCG TCAGCAGTAG CAGAGTTCCT TGAAATCAAC ATTGACGAAC
    14941 TCCGGCGTAT CCTGCAGGAT GTGGAATCTT GTGTTGCAAA GGATGTGAAA CAATCATGGC
    15001 GTGACAACCC TGATCGCTCA GGTGGTCAGT TTACGCAAGA AGAAATTGAT AACGCAAATC
    15061 GTTGGTAAGG AAAAACACCA ATAATTGACA CAAATTCTGT TTGATTGTAT AATACTTACA
    15121 TAGCGAAACA AAACAGGAGT TTAATATGTA TTATGATCAA AGACATGGTG GTCCATACGA
    15181 TCGCGGTAGT GCAGATTCTT ACTACGGGCG TGATTTCAAT CCCCACTACT TCGTGGGTGA
    15241 CACTCACAAT AGCCCAAAGA TTGAATTGGC TCAAATGACA GCTGAAGAAA TCACAGCATA
    15301 CACCGCAGGC TATCGCGACA ACGAAGCTAA TGGCGACAAG AAAGAATATT GATATGCCTA
    15361 CAAGAAAGCG TAAGAAGTAT CTATGTAAAG GACCGAACTG TCCGATGTCT TGGGTAGTTT
    15421 TACAAACCAT CCAGAGGGCA TATTTGCGTC AAGTTGAATT GACCGGAATC CTTTAATTGA
    15481 CACAAATTGG TTTTGGTAGT ATAATACTTA TATAGCGAAA CAAAACAGGA GTTAAAGATG
    15541 GCATACGTTT CCCAAGAATT GAAAGCAAAG TTGGCACCCA CAATCAAAGC TCTTTGCAAG
    15601 AAGCACGGTG TCAAAGCCAG TCTTGCGGTT CACAATCACA GCACCTTGGT GCTCAACGTC
    15661 AAGTCAGGTA AGATTGACTT CATCGAAAAC TTCATCAAAA CTGACGCAGA TAAAATCACA
    15721 GCCAATAAAA TGTCTGCAGA CACCATTGCA CAGATCCGCA AAAACCAAAG TTTAGATGTA
    15781 AACACTTATT GGGCTCACGA ACACTATTCA GGCAAAGCCA AACAGTTTTT GACTGAGATG
    15841 ATTTCTGCTA TGAAAGGTCC AGACTTCTTC GACAAAACTG ATGCTCAAAC TGATTACTTT
    15901 CATTGCAGTC ATTACATTGA TATCAACATT GGCAAATGGG ACAAGCCTTA TATCGTTAAA
    15961 AAAGTTTAAT TGACTGAAAT TGGTTTTGGT GTTATAATAT ATACATACAG AAACAAAAAG
    16021 GACTTCAAAT GCGTAAACAG CAAATCGTTA GTGGAATGAA TAACAGCCAA AAGATTCGCT
    16081 TTATGGTAAA CGGTTTTGGT ATGTATTGTA AAGTTTCTGA CATTGAAAAC TTTGCTACCA
    16141 GTTCACATCG CGTGGCAGTT ATTTCAGCAC TACAGCATCT GCAATGTAAT CGAGATTTGG
    16201 CTAAAAGTAT GGGTAAAAAA GAAATGCCCG TGGGTTTTGG AACTCGTAGT AATTTCCAAG
    16261 GTGTTGACAT TGACGTTCAA GTGGACTTGG TATGATTTCA GGACTATTGA ATCCCATCGA
    16321 AGTAATGCAA GTTCAAATTG ACTTGGAACG AAAAGGCATT AAGTATTACG ACATGCGACA
    16381 AGGTAATGAT TGTATTTGGG TTAGCTATGG ATTGGTTAAC TGCTACTACA TCTTTCATGA
    16441 AGGCAAAATT CACGATATTC AGTTTGATTA ACAAGGAGAC TAAAATGTTG ACAATTCAAG
    16501 AAATTAATCG AGCAATCATG CATGGTTCAT TTACCAACGA TGAACTGTCA AGCATCATCG
    16561 ATGCTGTCAA ATGGAATCGA AGTCAGCTAG TAAGAACAGT TAAACGAAGT TTGATGCTAG
    16621 GCGACAATGT CAACTTTAAC AGCGTCAAAC TAGGTCGTAA TGTCACTGGT GTAGTCACTA
    16681 AGATTGCTAT TAAGTACGTC ACAGTTCGTA CAGTAAACGG ATTGTGGAAA GTGCCAGCTA
    16741 ATATGTTGGA AGTGGTTTAA TATTAGGAAA TTAAAATGAT TAGTAAATTT TTAGATTATG
    16801 TATACTCAAA ACGCAAACCA ATTGGTTATA CTGTCGGTGG GTTGAATGTG CTAGCGGGTA
    16861 TTAGTCATCT TATCAATGGA GAGTTTGGTC TTGCACTGTT GTGGTTTGCT ATCGGCATGA
    16921 TGCTGGTAAT GGATGCCTAC GAATTCAAAT GAATGAGAAG TGTGCAGAAT TAGACTTGCA
    16981 TGGTGTACGT CACGGTGATG TAGATAGGCT AGTAGAAAAT TTTATATACT TAAATCAAAA
    17041 AGAAATACCA CTGACTATCA TCTGTGGCAA TAGTAACACA ATGATTCAAC TGGCTAGAGA
    17101 TGTTGTCAAA CGGATAGGCT GTGAATCAAT TGAACCTAGG TTTGGTATGA TAGTAGTTAC
    17161 TAGGATTTGA CATTTAAATA AGTTTAGTAC ATAATAAGTG TTTAATAACA AAAGGAAGTT
    17221 TATGAGTTTG GTACCAATGG TTCTAGAGCG CACGGGTAAT ACAGAACGTG CTATGGATTT
    17281 GTATAGTCGT CTTATGCGTG ATAGAATTAT CATGCTAGAA GGCGAAGTAG AAGATCAAAT
    17341 GGCTAACCTT ATTGTAGGTC AACTCTTGTA TCTCGAAAGC GAAGATGCAG GTAAAGACAT
    17401 TACAATGTTT ATTAACAGTC CGGGTGGTAG CGTAACAGCA GGCTTGGCTA TCTATGACAC
    17461 AATGCAGTTT ATTAAACCAG ATGTCGCTAC GTATGTTATG GGACAAGCGG CAAGTATGGG
    17521 TTCATTCCTG GCACAGTCAG GTGCCGCAGG TAAGCGTTTT GTTTTGCCAG AAAGTCGCAC
    17581 AATGATCCAT CGTGTTAGTT CTGGTACACG AGGCACAAGT GGTTCAGTTC ACGTTCAGGA
    17641 TTTGCAATTT GAAGACGCAA AACGTAGCTT TGAAGAAAGT GTGCGTATTA ACAAACGACT
    17701 AACAGAATTG TATGTGCGTC ACAATACTGC TGGCAAGACT TATGATGAAC TATTCCAAAC
    17761 AATGAAGTTT GATACATTCC TGTCAGCAGA AGAAGCTGTG GCAAATGGTT TGGCTGACCA
    17821 AGTAATTTAC AAGCGACCAT AAAATGGATA GTTTAATTTC AACGTTCTTT TGGGGCTTTG
    17881 TGTGTGGCAT GGTGATTTAC TTTGTCCTGA AGTTTATCTC ACTATATTTG AAATCTAGAA
    17941 ATGAAATATT GACAGAACAA CTTGAAGGCT TGACTAAGCA ACTTAAAGAA CAGATCATTC
    18001 ATGTTAACAT TGAAAAACAT GGAAGTGTGT TTTACTTGTT TGAAAAAGAC ACAGATCGGT
    18061 TCATTGCTCA AGGCACTAGT ATCGACGAAG TTAAAGAACA TTGTTTGGCA AGGTTCAAAG
    18121 ACAAAACAGT TGTTGCCGAT GAACTGCAAA TGGAGCAACT TGGCTTTAAA TAATTTAAGT
    18181 GTTGACAGCC CGCTTGAATC AGTGTTATAA TTAGGCTGTG TTTTTAATTT AATAGGATAG
    18241 TAAAGATGTC AAATATGACT TGGACAGTGA CCTGTGGTAA ATTCCGTAAA GTGTTTGAGG
    18301 ACTTCCAATC AGCGAAGGCC GAGGCAGAAA AGGAATCATG GCTACAGGAC CGCAGTGCGG
    18361 AGATTAAAAC TAACTTGGGT AAATCCAAGC GTGTTAAAGT ACGCAAGCCA TACAGCTTTG
    18421 CCTGAGGTTG ACAATGACTT GGAGTGTTAG CAGAATTAAA TATGACCTCC AGTCAATGAC
    18481 CTATGAATGC CGACATATGA GAAATGACGG CTATACACAA TTTGCCATCA AGAAGGATTT
    18541 AATGGAAATT AAGTTCCTTC TTGATGACTT ACTTGAAACC TGTCCAACGT TTGTTGGCGA
    18601 AGAAGAATGG CTGCATGAGC GCTTAATAAA CAAACTTTCA AAATGAAAAT CAAAGTTGTC
    18661 TCTGACTTAC ACTTAGAGTT CAGTGACGTT AATATCCCCA ATCATGAGGA CTGCGATGTT
    18721 CTCATCTTGT CCGGTGACAT CATGACCGCC GAAGACTTGC ACGACCATCC CGAAACAAGT
    18781 TACGGTATGT ATAGTACTGT TAACTTAGAT AACCTAGGTC GTAGACAAGC TGTGGCACAA
    18841 CGATTCCGTG ATTTCCTAAA GCGTGTAAGT TTTCAATTCC CTCACGTTAT CTATGTTGCA
    18901 GGCAATCACG AATTCTATCA TGGACGTTGG GACGCTAGCT TGGATCATTT ACGTGCTGAA
    18961 TGTAGTAAAT TTCCTAATGT CTACTTTTTA GAACGTGATA TGAAAATCAT CGATGATGTA
    19021 GTATTTGTCG GAGGCACTCT TTGGACAGAT ATGAACAATG GTGATCCATT GACACTTCAT
    19081 GCTGTTCGTG ATATGATGAA TGACTATAGA GTTATTAAAA AAGACAATGA AGGCTTTACT
    19141 AGGTTAAAAC CTGTCGATAC TACTGTACGT CATAAAAAGA CTCTTGGATA TATCAAGCAG
    19201 ATCATCACTG ATCACAAAGA TAAGAAGTGT GTAGTTGTAG GGCATCATAG TCCCAGCAGT
    19261 TTAAGCACTC ATGAGCAATA TAAAAATGAG ACTTTGATGA ATGGTGCTTA TCATAGTAAG
    19321 CTAGAAGAAT TCATTTTAGA TCATCCGCAG ATTAAACTAT GGACACACGG GCATACTCAT
    19381 CATTGTTTTG ACTATGTTAT AGGTGAAACT CGAGTAGTGT GCAATCCTCG AGGTTATGAA
    19441 GGGCATGAGT CTGATAGTGG TTGGGATCGA ACTAAGTTTA TTGAAATTTA AGGATTAATA
    19501 TGTTGACATT GAAAGAATGG ATGGAAGTAG TTGATTATCG TATCACAGAA GGTAGTAACT
    19561 ATCTTTGGAA CTGTTATGGA CCTGATAGTT ATAGCTTGGA TAGCTGGGAC GGAGTTCACG
    19621 ATGGTCATAG CTTTTCGATT ATCTTTGATA TTAAGACACA GGTAGTTTAT GAAGTTCAAG
    19681 CTCATGATTT TAAAAATCAA CGTGCATATC GTATCATTAA TCCCAATTAT CTAGAGATTA
    19741 TGCAAAGTGA AGCCGCTTAT CGAAATTGTA ATAAAACAGA AGCATGGGAA GGCGTTGACT
    19801 ATGTTGATTT AGAAGCTGAC GATGATTGGA TTCAAAAAGC CATGGCCATT GCTGCCGGTG
    19861 AAAACTATGA CACTCGTGTA AGTGTTCCTT TAGACTTAGA TGACGACATG CTGTTTATTT
    19921 TGATGAAAAT GGCGCATGAA CGTGATTTAA CATTCAACGA ATTTGTTGAA GACATTCTAC
    19981 GCAAACAGTT AGGACTACGA TGACACCTAT AGAAATTATT ACTAGAAAAC AACTGGCAGA
    20041 TCATTTGTTG GCACTTGACA CTGAAAGTCG TCATATGAGA TTTGGCTTTG CCTGTAACGA
    20101 CGACAGTATT CGAGAATATA CAGAAAATAT TCCCAGTAGT GATTATATAC TAGGTATCAA
    20161 AGAAAGCATC ACTAGTAATT CTATTGTAGC CGCAGTTCAC TTGGCTTTGA GTAAAGATGG
    20221 CAAGAGTGCC GAATTAGGCA TTAGCACCTT GGTACAATCA CGAAGAAAAG GCTATGGCGA
    20281 ACGGCTACTT CGTTATACAG TTGACATGCT TCGTAATAGA CAAATTACGC AGTTATATTC
    20341 AGTTTGTATA CCGGACAACC TTCCTTTGCT TAAACTTTTA CAAAAGTTAA ACATTACCAG
    20401 TATTACCAGT GCGCCTGGTG AAAAAGAAGC TAGAATTAAT ATCCCTATGG CGGGCATGGA
    20461 TAGTTTAATT ACAGAGCTTC GAAATGATAG GTTGGTTATC ATTGATACTG CCATGCGCCC
    20521 TTGGGCAAAT CTTTGGGAAA ATATGTTTTG GAATAAATTT CCCGATAATT GACACAAATT
    20581 GATTTTGGTG TTATACTGTG TATATGAAAG TTAAAACACA TAATCCGCAG TTTAACCGCC
    20641 CCGGTGTATG GATGTTCGAT CAGCCTGAGT TTTTTGAATA CGAAGGCGAA GAAGTCCAAG
    20701 TTAAATGGTT AATGCCAAAT CAAATAGCAT TGAGTACTGG TAATCCAGAG TTTCCGTTTA
    20761 GGGTATTAAA TAAATCATTA ATTATATCCA TTGATAATCA AGCAATGGAA CAAAAAGATA
    20821 TCAGTGTTAA AACTTTTACA GTCAAAGGCA GTAAAGGCGA TTCATATACT GTAACAGTGA
    20881 GTCCTGGCAA AATGCACTGT ACTTGCAGTG GCTTTCAATT TAGAAAATCG TGTAAACATG
    20941 TAAAGGAAGT TGATTATGCT TAAGAAAATC GGAATTAGTA CTTTAGTATT AGTTGCAGTT
    21001 TCAGGTTGTG CTACACACCA ACAAGCCAAT ACCGCAGTGG GTGCAGGCGC AGGAGCCATC
    21061 GTCGGAAATG CAGTTGGCGG ACGTAACGGC GCCATAGTTG GTACAATAAT GGGCGCGGCA
    21121 ATCGGCAGTA ATCATCCAAC TCAGCGTGGC CAAACAGTGT ATGTGGAACG ACAAGTGATT
    21181 GCACCTAATC GTGGATACCA ATGTCAGCAG TATGCCGATC GTGAACGTAA TTGTTATAAC
    21241 CTTCGTTATG GAGATACCCG TGCTATGTGC ATCGAAGATG CTCGCCAACA TTATCAAAGT
    21301 TGTATGTATC GTTAATTGAC ATAAATTGAA CTTTATGTTA TAATACTTGT ATTGTAACAA
    21361 AGGAAGTATA TGTCCTACTC AACAAGCAAA AAAGTTACTT TCCCGATTAG CCTGGCTTGG
    21421 GAGGCTATCA GCGCCGCCGA TCGCGTCAAC GAAGGCAAAT ACATCAATCA AAATACTTTT
    21481 CCTTACCCAC AAGGTTACAA GTTTAATAAA GACTTGGCCA CGAGCTTCTG CGAAAATCCA
    21541 GGTGCAATCA CTGATGAAGA TAAGGCTCTG GGTAAAAAAC TTTCTGAACA TTTTTCAGGC
    21601 CTACTGTTCA AAACTTTGTC AGGTCCAATT GCCAACGGCT TTATGGCCAC CATTGCCAAC
    21661 ATCGTCGGTA TGGAAAATGT CGGCAAATAC GAAATTGCTT GTATGTCTTG TTTAGTGCAG
    21721 ACATATCGTC GAGATCTGGA GCGTGAAGTT AAGCAAGAAA AGAAGCAGGC ATTTGTATCC
    21781 ACTTCAACAT TTATTGGCAG TGAAGCCAGT AAGCACGAAC TTGAAGTAGA AATCATTGAC
    21841 ACATTCTACA GCAAAAACTA CAATATCTTT ATCAATACAG CAACTGATGG TGTGAACATT
    21901 ATTAAGTTTA GCACGGCACA TGGCGCTGAT ATTTTCCCCG CGGGCACAAA GATTAAAATT
    21961 AAAGGTAGTG TGAAACGTCA TGACATTGAC AATCGCACTG GTGTAAAAGA AACTTGGTTG
    22021 ACTAGAGTAA AAAGGGTTTG ATTATGATTA CAGGAAGCAT TTGGTTTGCA GGTAACGAGT
    22081 GTATCGGCAT TGTACAAATC GTACAAGAAC ATGAACGAGA CGAATATCGT CAAACTGGAC
    22141 AGGCAAACTT TAAGTACTAC ATTGGAGTAG GCCAAGGTCA GAACGAACAC GACGATGCTA
    22201 GACATATTGC TGACTACGGT ATACCTTTTG ATCGAGAAGC AGGTAATGTG TTGTTTAAGG
    22261 TAGTATAATG ATTAAACTTA TTACAAATCG AGAAGGCAGT ATTAACTTTC CATGGGAAGA
    22321 AGGTCTGCTA GAATGGCTAC AAGAAAACTA TCCTTACAGT GGTTATTACA TTAGAGAGAT
    22381 TGAATATGCC TAATTGGAAT TTAAATATCT TAACTCTTAT ACACACTGAC CGCAACATGA
    22441 TCAGTCGTGC AGTTAAAGCC GCGCAAAAAG ATGCACTGCT TAATGAATTT GTTCCTTGCC
    22501 CTCATACATT ATCTGATACT ACAGAAGGTA GTTTTGGCGA CAAGCTCGAA CAAGCAAGAC
    22561 TCGATGCTCT TCGTGAAAAC AATCTTAAGA CGTATGGTTA TTCGAGTTGG TATGACTTTG
    22621 CGATAGTAGA GTGGGGAACA AAATGGGACA TCAGCAACGT CGGCAGTGAC TACAAAATTG
    22681 AAAAAGTTAC CGACGGCTAC TCGGTTACAC TATCATTTGA TACGGCGTGG AGTCCTCCTA
    22741 TTAACTTCTA TGATAAGTTA GTAGAACTCG ACTTTAAAGT CGATGCAATG TACTATGAAC
    22801 CGGGTGTAAA CTTCTGCGGT CAATACTTTG ATGGTCAAGA TGAGACCTAC GAACTATGCG
    22861 ATTTAACCAG CGAGGAAGCT CGAGAAAAAC TGCCCGCAGA ACTTGACGAG GCTTTTGGTA
    22921 TCAGCGAGCA GATTGCAGAA TATGAAGCAG AACGAAATGA CGAATAAAAA AGTAGAATTG
    22981 GACCTAGATA TTGTAGATAG ACTGGCACTA GTAAGTCTCA ATGATCACCG TAATTATCTT
    23041 ATCGAAGCAT TGGAAGGCGG AATAGAATTT CTACATCCAG ATGATCAACA ACGTAATGCT
    23101 AGATTAATTG GTGCTTTTAC AGAAGTAATC AAATACTATG GCGGAAAATA AATGAACAAT
    23161 CAAATTAAAA AGTTAGCTGA ACAAGCTGGC GGCGAGTTTT GGCAACGCTT GGAAAATGAT
    23221 GTTGTGAATC CAAGAGCATA TATTACCTTT GACCCACCTA AAAGTTTAGA AAAGTTTGTA
    23281 GAATCTATTG TTCAAGAATG TATCAATGTC TTACACGACA ATGAATTGTG GAGCCGTGAT
    23341 GTAAGTCATG TCCTGAAAGA ACATTTCGGA GTTGAAGAAC CTCCTGTAAA TGATGTAGAT
    23401 AGAATTTTAC AAACGGTAAG AACTCGGAGT TGAAGAATGA AAGAACGAAT CAAACTACTT
    23461 GCTGAACAGG CTGGATATCC AGACCACATG ACCTACGGAC AGGATTTGGT ATTAGAACGA
    23521 TTCGCCGAGT TGATCGTTAG AGAAATGTGT CAAGTAATGA AGGCCGAAGG AGAACAATTC
    23581 TCGCTGGATC AAAACTTTGA TGCTGTAAAG GGCGTTGGTC GTTGTATGCG TAGAGTTAAA
    23641 GAACATTTCG GAGTTGAACT ATGAGAACAC CTTTTGTATT TTCTGCTGAT GAAATTAAAA
    23701 CTTGGTCCGT ACAACAATGC GGAAATAATG GTCTATGGAC ACAGGCTAGG CCTATGTCAT
    23761 GGCCAGGCAT AAATTTAAAA CGACGTCTAT CAGCCGCTTG GATGGTATTC ACTGGTCGTG
    23821 CAGATGCATT AATTTGGCTG GGAGATGAAC AATGAAATCA TTTTTGATTG TGATTGGTAC
    23881 TATCACAGTA GTTCTGGGAA TTTTGGGTTC ACTGGGTTTT GGTAATTTTG TATTCATGTA
    23941 TAGCCAGGAT AAAATTACCT GCGTCAAAGA ACCTGTTTAA TTTATTGACA ATAAATGGTT
    24001 ATTATAGTAT AATTAAGAAT ATGGACAAAT ATAAACAAAT CACCAAGTTG GCAGAAGCAG
    24061 CCGCATTGAT TCAAGAAGTC ATCAATTCAG GCGACTGCCC GTTTACTTTT GAGCTTGAAG
    24121 AAGTCAACGT AACTATTGCC GATTTGGCAG ATCAGATCGA CGATCAGATC GAAGGCTAAG
    24181 TTAGGAACTA TAATGAAAAT CGGAACAAGT CTGGGCAAGT GTGTTCGAAG TATCCTTGCC
    24241 GGTGAAGTCA AGGAAGATGA TGTATTGTTT ATTGTCAGCA ATACCATGTG TCCCGACCTG
    24301 GAAAGATTAA TGGGTGTTAT AGAACAGTAT TATTATGACT TTGCAGACTC TCGTCGTAGA
    24361 CCAGAATACG ATATGAGTGC CTACGATTTA GAAGATGCCA AAGCGATAGC CCAGCGTCTA
    24421 TTCGAAACAG GCAAACTGCA TCAACCTCGA TGTTCAACTA ACCGCAGTAG TGGCAACCAC
    24481 CATGCGCTAC AGGACACTTG GTATGATATT ATGCCTAGCC CTGTCACAGA TAATGAAAGT
    24541 GTGCGCGAAG CCTGGAATCA CTATACAATG ATTAAACAAC TTGCATCATG AAAAGAAAAT
    24601 ATCCCAGAAG TGTTCGAGCT GCCAAACGTC GTGGTTGGAC AGTTGTCGAG CCTACAAAAT
    24661 TTAACAACGT TAGTTATCTG GGCTTGATGA TCTGGACTGA CCGTAACGCC AGTGGCAAAT
    24721 ATGTCAGTTC TTTTGAACCC ACTAGGTTCG CATTTGAACA AGTTGCCGAT GCCGCTTACT
    24781 TTACATTGAA ATGGTCATGA GAATAGATAT TACACAGTAT TGGAAGAAAC TGGCCAACTG
    24841 GTATTGGGAC ACTCTCGATG GCAAAACAGT TCACGAATCT GGCATGAGTA TCTGGGAAAT
    24901 GCTGGAACGT GACTATGGTG CTATTAAAGT TTACCACGGT GCTCATGGCG GGAAACTGGG
    24961 AATGAAGAAC AGTATGATTG TCAAGTTCCC CGATGAGCAA AGTTATATGA TGTTTGTATT
    25021 GAGGTGGTCA TGAATATTCA AGTAGAACAC TGGCCCTATC ATCGCAGTTG CCGCGGCGAT
    25081 GTTTATCGAG TAAAAACCAT GCCTGAATTC CATGCTATAC TTAAATGGAT GTGGGAAAAT
    25141 GATGTGGATT ATCTACACGA GTTTACAAGT CCCCAAGGCT ATGGATTCAG TGTAAGAACA
    25201 GAAGGCCCGG GATATTTAAT GTTTAAGTTG AAATGGTCAT GACCGCAAAG TACAGTACAA
    25261 GCAGAGATTT GTCACATAAG GTCACAGTAC CTCATTCAGG TGGTTGGGTC TGGGGCGAAG
    25321 ATCAACGATT TGAATGGTGC AAGGAAAACT GCTCAGACGA TTATCGCGGC GCCATGTTCC
    25381 GACGTGATCA AACTGTGTGG CATTTTAAAT CCAAAGAAGA TGCATTAATT TTTTCTCTGA
    25441 GGTGGTCGTG ATGGGTTTAG AAGAAAAATT GATGACTAAG ATGTCCCGTG AGCTTGCCAA
    25501 GCACATGGAC TTTGATATTA TGTCCAGCCT GTTAGTAGAT AGTTGTGGAT GGACTAGAGT
    25561 ATTTTTAGAT TACATGGTCT ACGATCCAAA TACTGGAGAA ATTATGTCAT GGGCAAATGC
    25621 TAATTGTGCT GGACGCTTTA TGAATTTTGC AGAAGATTTT ATTTTTGAAA ATGCCAACGA
    25681 TGCTTTAATG TTTAAGTTGA AATGGTCATG AAAAGGTATT TAGGGCATCT CTGGGAAACT
    25741 ATGGAGGATT GGTATCCCGT AGTTATTCGG TGCCGTGGTA ATTTCATGGA TGATCACATA
    25801 TTTCGCGCAA TCTGGCTCAA TGAACATTGT CCAGATGGTT CCAGTGATTA CGATGCGTGG
    25861 TGTCATCCTG ACGATCAATT AACAGATGCA ACACATCGCA CAGTTTACTT TTTCAGAGAT
    25921 CAGGAAGTAG CAGTAATGTT TGCGCTGAGG TGGAGCTAAT GGATTTAGAA TTAGTAAGAC
    25981 AGCTAATGGT ATCGTGGGCT GTAAAAGAAG GTGTCAAAAC AACCTGCGCA CCCGAAGCAA
    26041 GATTTGTCAC TGGTAATTAT AAATCGGATA CAATGTTGCA TCACTTTGAA GTTGCCAGTG
    26101 GCTTGGAAAT AGAACTAACC GACGATTTTG CCAATGTCGA AGAATATAAA ATAGTCGACA
    26161 AAGAAAAGTT TATGATGTTT ATGTTAAGGT GGAGTTAATG ACTATCGTAT ATCACTGGAC
    26221 GTTTCACAAT GGAAAGACCC CAGTCAATCC AGGAAGTCAG TGGAATGTTG TCCTCCCTCG
    26281 TAGTTGGACA TGTTGGGTTT ACCCCGAAGA CAATAATGAG TTTGAATCAT GGATGGCGAC
    26341 AAACTGCCCA ACAGCAGAAT GTATTCATCG TTTTAACAGT GGCAATCCTA TGTATACCGT
    26401 TAGCATTACA GATGACCGTG AATGCATGTT GTTTAAATTA AAATACCAAT GAACTATCAA
    26461 TCAATGTCAA CCAAAGAATT GGTCCATTAT TTGGATCTCT ACAGCGAAGA TCCAGTTGTA
    26521 CGCAGACTAG TGCATCTTAT GCAGGAAGAA AGTCTTGTAC AAGAATTAGT TGATGCGGGC
    26581 ATGGATCCTG TTACCAGAAC ATTCGAGCAC GAATGGCAAA GTATGAGTCC TGGAGACTAC
    26641 ATCGAACATA TTCGTCGTGA TATGGAATAC TATATTGACG AGCGTGACGA GTTTGAAAGA
    26701 GAAGTTGAAG ACTTAAAAAG AGAAGTTAAC CGATTGTCTA CTATTAGCCT TGTTAAATTC
    26761 ATCGGCGATG TCAGCGACAA ATTGAATGTT GCAAATTCGG AAATGAATCG TCAACGGCGA
    26821 ATTGCAGAAA ACGAACGCAA GCTAAGAGAA GAAGCCGAAC AAAAGTTTGA GTTCTGGGAA
    26881 AAACTTAATC ACGGTATTAA ATGATAGACA CTTGTACCCA CAGAGTTAAA ATACATTTAA
    26941 AAACAAGAGA TATCTGGGAT CTTGAAAGCC GACTGATTGA AGTTTATGAA ATAAGGTCCT
    27001 GGCTGGATGA GCTTACAGAA TGGCAACCAG ATATGTATGA ACTTAGATTT CACAGTAGTG
    27061 GTAGTCAATG TGTTGCTTGG TTTGCAGACG AACGGTATGC CATGCTGTGT GCATTAAAAT
    27121 ATTCATGATT AAATTACTTG GAAAACTACC GCTCAAACCT GTTATCGCTC TTAGCGGCGG
    27181 CGTGGACAGT ATGGCTGTGG CTGATTTTGT TAGCCGTAGC AGAAGTGTGT CTTGTGCATT
    27241 TTTCCATCAC GGCACCGGTG TTAGCGATAT GGCGCAGAAG TTTGTTAGAG AATATTGTCA
    27301 ACAACGCGGC TGGCCTTTAT ATGAAGGACA TATTGTTAAC GAGCGACCCA GCGATGTTAG
    27361 CCCAGAAGAA CACTGGCGCA ACGAACGCTA TCGTTGGCTT GATGGTTTGT TGTTAGACAT
    27421 TGTTGCGGCC CATCATTTAG ATGACTGTAT CGAAACTTAC CTATGGAGCA CGATGCATGG
    27481 CACTGCCAAG GTTATTCCTT ATCGCAGGAA TCGTGTCATC CGTCCTTTCC TTCTAACTAA
    27541 GAAAGCGGAG TTAGTTGACT GGGCAGAAAA GAATGGCGTG CCATGGGTCG AAGATTACAC
    27601 TAACGGTGAT ACTAAGTATA TGCGAAACTA TGTTCGTCAC AATATTGTGC CACATGCACT
    27661 AACAGTAAAT CCTGGCTTGG CAAAAGTCGT TGCAAAAAAA GTAGAAGAGT TTAATTTAGA
    27721 TGTTGACACA ATTTAAAAAG ATTGCTACAA TATAGCTTGT TAAGTAGAAA ACGTTGTGAT
    27781 TTAGAGAATA AATAATTCAC AAAGATTGTA AGAAAGTAGT TGACATAAAT TGACTAGTTT
    27841 GTTATAATAG ATACTTAGAC AGTTAGAAAT AACTTGTTAG CCTCTTTAGC TCAATTGGTC
    27901 AGAGCAGCGG ACTCATAATC CGTTGGTTAC GTGTTCGAGT CACGTAGGAG GCACCAGAAT
    27961 TTGCGAGTAT GGTGAAATTG GTAGACACAA GAGACTTAAA ATCTCTCGCC GCAAGGTGTC
    28021 CCGGTTCGAG TCCGGGTACT CGCACCAAGT TGTTCCGGCC TTAGTATAAT GGATAATACA
    28081 GCGGTCTTCT ACACCGTGAA TATGGGTTCG ATTCCTGTAG GCCGGACCAG TAAAATTTAA
    28141 TTGATCTATA TTGCTAAATA CAGTACAATT AAAAAACTGC CCCTGTAGTT AAATGGTAGA
    28201 ACATCGGTTT TGTAATCCGA GGACGGGAGT TCGATTCTCT CTAGGGGCAC CAAGTTTGAA
    28261 GAAGTAGTTG ACACAAATTA GAACTTAGTG TACAATTAGT TCATGTTAGC AAGTTAGTAG
    28321 ACAGAAAAAT ATTTTAAATT TATTTGTCTT TTATGCAAAA AGAAGTTGAC ATAAAAGATA
    28381 AATAAATGTA TAATAGACAC ATACACTGTT AAAAGATAGT GTATAAATTT TAAGGAAAAG
    28441 ATATGCAAAC GATTGTGAAT CATAAACATT TTAACTCTGC CAAGCAGATG GGTTTCCAGC
    28501 CTTCTGCTAA TTGGTCAGCG ATTGAAATTA GTTATGATCG CACACCGGAG CAAAGTAGGG
    28561 TCCGAGAAGG AGCAGGTTAC GCCTAACAGC AAGTAACTCT AAACTTCAAG GACCCTAGGA
    28621 TTAGAAACCC TAGGGTTTTT TGTTTGCAAC AAGGAATTAT GACGGAAACA GATAGTAAAA
    28681 AATTAAAAGA AGCAGAGTGG ATTCGACAGC ATACACTAAC ACAGGATCAG ACTAAACAAC
    28741 TGATTTTGAA CAAGTTTAAA CGTGCCGAAG CAATGTATTC AGCTTCTAAA CAGCGGGAGA
    28801 TGTTCGTTCA AAAACATCGC TAATACCGCA AAGTGTGATA AAGAGTAACG AGGACTCTGC
    28861 CCTGCACTTA AAACATGGGG CAAACGGGCG GCGACTAGGA TGAAATCCCT TGTGTGGGAG
    28921 GAAAAATTAG TTCGTATTAA AGCATACTGC TCTCTTAACT GAGCATCCGC GGAGAGGAAC
    28981 TAATATTATG TTCGCCTGAC TCAGCAGTAT GCTTTAATAC ACACATTGAG CTGGTATGGA
    29041 CTGAAATGTC GCAGACAGTG TGTTTAACAT TTTGGAGTAG AAGCATCAAC GGTGATGCAG
    29101 TGGACTGTAA ATCCGCCGTC TTTATGGCAC GCCTGGTTCG ATCCCAGGAT ACTCCACCAA
    29161 TTTTAGCCGC GTAGCTCAGA GGAAGAGCAC TCGCTTGATA AGCGATAGGT CGACATTTCA
    29221 AAACTGTCCG TGGCTACCAA ATTTACTCAG TTCGTCTATC GGTTAGGACG ACAGCCTTTC
    29281 AAGTTGTAAA GACGGGTTCG ATTCCCGTAC TGAGTACCAT TTTAGGCTCG TTCATATAGT
    29341 GGTTATTATC GCGGATTGTC TATCCGTAGA CGGGAGTTCG ATTCTCCCAC GAGTCGCCAA
    29401 GTTTATGTTG GGGTATAGCT TAGTTTGGCC TAAAGCAACG GTCTTTGAAA TCGTGATCAC
    29461 TGGTTCGAAT CCAGTTACCT CTGCCAGTTT ATCTGTGTGT AATGTCAGTC AGGTCAGACG
    29521 GCCGGCCTTG GAAGTCGGAG GTCGCAGGTT CGAATCCTGC CACACAGACC AATTTATTCC
    29581 CCAGTAGCAC AGCGGTAGTT GCGCTTCACT GTTAATGAAG ATGTCGTATG TTCGATCCAT
    29641 ACCTGGGGAG CCAATCTATG TATCCATAGT GTAATGGCAG CATCGCGGTC TCCAAAACCG
    29701 TCAGTCTAGG TTCGAGTCCT AGTGGGTACG CCAAATTTGA AAGTCGACAA GCGAAAAGCT
    29761 ATAAGGAAGT CACAGGTAGA ACCTATCCTT GGCGAGTAAC GGACTTTCGT TTTATATGGG
    29821 CTGTTAGTGA TAATGGTAGC ACAGGGGCTT TGCAAGTCTC GAGCAGGAGT TCGATTCTCC
    29881 TACGGTCCAC CAAGTTTTGA GAGTGTCAGC AAGAGAACAA CACGCTATAG AGGTTTCTTC
    29941 GAAGGACTAA TATAGTAGAA GGCAAACGGG TTCAACTCCC GAGGGATCGG AAGATCCCTG
    30001 CAGATTGGTT GCTACGCTGG TTAAGTATCC CAAGTGACGT ACCGAGTCCT GCCCGGGCTT
    30061 TGTTAATCCA GGTGAATGGT GCCAATAACG ATGGTGGCAC AACTCTCAAA TTCAATATAT
    30121 CACTGTCGTA TAGTGGAGAA TACACGATCC TACGAAGTTC GGAACGGTGG TTCGATTCCA
    30181 TCCAGTGATA CCAAACAGAC CCCGCTTTGT AAGTTGAGCG TATCAACTTA CATTAATTTA
    30241 TCAAAGGAAA ATTGACATGA AACTTTCAGG TAAACGTTAG TGTCATCCTA GACCCCGTAT
    30301 GGTCCTGGAT GGCACGTAAA AGACAATAGT TACGATCCAT CCCTTCAAGA TGTTACTGGT
    30361 TAGCATACCG GACTCTTAAT CCGAGAAGTC TGAGTTCGAA TCTCAGTGGA GGGACCATAT
    30421 GGGGGTGAAA CTTTAAGGTG AAGTAACCGG CTTTTAACCG GTAAAATTCG GATCGTTCCC
    30481 GAACACCCCT ACCATATAAA AGACAATTGA CAGTGAACAC AGGCACAAGG GCCCTTGTAG
    30541 TCTAGTAACT GGCAGTTAAC AATGCCAAGT GGAAAGGAAA GGTTTTCGCG ACCAACGCCG
    30601 TGCCAGCAAC ATTGTTTTCG CAGTTGTCTT CTATATGGTA GAAAACTATC GAACTCTGCT
    30661 AAATACTATT ATAATTTAAT AGGGTTCAAT ATGAAACAAT GTCCTAAATG TAATACAGAA
    30721 CACAATAAGC CTGGAACTTT TTGTTCTAGA ACTTGTGCCA ACAGTAGAGA TTTTTCCGAA
    30781 GAAAGCAAGG CTAAAAAACG TCTTGCGTTA AAAGGAAAAC CTGCTAGGCG TGTTGATGTA
    30841 GATACTTGGA AGAAGAATAT TTCTGAAGCA CACTTAAAAA GATTTGCCGA GCGAACTTTT
    30901 GAAGAGTGCG GTTGGGACTC TAAAAGAGCC CGTGTAATAA AAGAACAAGA TTATAAATGT
    30961 ATCAAGTGTG GACTAGCAGA ATGGCTAGGC TCTCCGTTAA TATTTGAGAT AGATCACAAA
    31021 GACGGAGACA ACACTAACGA TGCTAGAGAA AACTTAGAAG CAATGTGTCC TAACTGTCAT
    31081 AGCACAACAG ACACATGGCG AGGAAGAAAT AAAGTTAAGG CGTAGAGTTC GAGTCCCTGT
    31141 GCCCCTACCA TATAAAAACA CATTACCCCT GACAGCGGCG TACCCGTGGA GTCAATGGGA
    31201 GTCTTGCAAG CTAGTGTGTT TCTATATGGT AAGTGTTATC TGCAGATAAC ACCCATGCTG
    31261 GGGAGTAATT AACCTCAGGA ACTCGCGGTG ATGGAATGGT AGACATAGGC CCATTATGGG
    31321 GTCGGTGGAA ATAAACGCCA CATGCAGGTT CGAGTCCTGC CCGCAATGAG TTTGTATATA
    31381 AAAACACATT GTTTAGTTGT ATTGATTGCA GCCTCAATTG ATGATACTAT CTTAACGGAC
    31441 GGTATATGGT TAGAGTAAGA CACGGACAAC GGTGTCATAG TCGGCAGTGT GTTTTTATAT
    31501 GGTAAAAAGG GCAATGTGAA GGCCCTGGTA TGTAAGCCTC TAGAAGTCAA CTTACATACT
    31561 AAAGGTGTGC CGGATCACCA CAACTCTTTG ATCATTATCA GACTAAATGA TCACCATATT
    31621 GAAGTACATT CATCATTGGT CATTGGCCTC AAGCGGTTGG CAAACCGGGA CCACATGACG
    31681 AAGCAGCCTA GCCAGCGCGA TGAAAATCCC CCTGACGGAG AGAGTGTATT TCAATATGGC
    31741 TATTTTATCT AGTAAATCGA TATAAATAAT AAAATGCGGG ATTAGTTTAA TGGTCAAACG
    31801 AAACCTTGCC AAGGTTTAGT CAGGAGTTCG ATTCTCCTAT CCCGCTCCAT TTAATATGAT
    31861 CATCCAAAGT ATACACAGCG CATGGGATAT GGTTTATAAC CAGTATCGCA ACACTGTCTA
    31921 TAAAACTTTA GAAGATCCTG TAACAAGAAA ACAATATGTT GAGATTGTAC AATATCTATA
    31981 TAACAAAGAA GGTAGAGTAG AAGAATCTGC CAAAGGTCGT AACGTAGATA AACAAGCATA
    32041 AAGGAAGTGT GGCAGAGCCC GGTTTATTGC TACAGTCTTG AAAACTGTCG TGTCGAAAGG
    32101 CACCGTGAGT TCGAATCTCA CCGCTTCCGC CAATAAGGGT CTTTAGTTCA ATGGATAGAA
    32161 TGCCATGCTT CGAACTTGGA GATGTGGGTT CGATTCCTGC AAGACCCGCC AATAAGGTAA
    32221 TATAGCATAG TGGCTAATGC AACTGCTTCA TACGCAGTCT ATCGTTGGTT CGAGTCCAAC
    32281 TATTACCACC ATGGTGTTGT TAGTGTAATG GCTGCACGGC TGTCTGTGAA ACAGTTAGGG
    32341 AGGGTTCGAT TCCCCACTTC ACCCCAATAT AGGCTTGACA TGAACTGTTG TTCATATCGC
    32401 TATGACATGG CGACTTAGGC AGTTAGATTC TGCACTAGCC CACCAAATTT AGCCCTACTC
    32461 GTATAATGGC ATTACGTCGG TTTTGTAATC CGAATACGGC AGTTCGATTC TGTCGTGGGG
    32521 CACCAATAAA TTCATATTAA CATGTACATA CTTCGAAATT TTGGTAAATA TATATACCAG
    32581 CGAACGGTAC TTGATCGAGG AGAATTTATA TGGAATTAGC GTACAATTCA CGCGAAGAGA
    32641 TGGTTAAGGC AATCATCAAA AGTCAACACT CTCAGAGAAA TTGGGATTTA TCTAGACAGA
    32701 TCCCAGAGGA TGACATAAAA ATATTAGAGG CAGCAGTTAC TCAGTGTCCT AGTAAGCAAA
    32761 ATTTTGCATT TTATAAAACT ACTTTTATTA CTAATAGAAG TGTAATTGAA AAAATACACG
    32821 AAAAATCAAC AGGCTTAGGC TATGTAGATG CTGAAACTCA ACAGCGTGTC GAGTGTACTA
    32881 ATCCGCAAAC TCTAGCTAAT TTATTAGTTG TTTTTGAAGA AATTACTCCA TCTGCTTATT
    32941 TCGATAAACA TCATGCTTTA AGAAATAATA ATAGTAAATC TGTTTTTGAA AGAGACCGTG
    33001 ACACCGCCGT AGGTATTGCA GTAGGTTACA TGAACGTAGT TGCTACTATG TTAGGCTACG
    33061 AAACAGGTTG CTGTGCTTGC TACGATCAAG AAGCAATACA AGAAATCTTA GGCTCTGAAA
    33121 ACAAGCCAGT GCTATTGATG GGTGTCGGCT ACAAAGATCC AAACAGACAG CGTAGAGAAC
    33181 ACCACACATT AGGTGTAAAG ATTCCTCGTC GTCCAAAAGA AGAAATCAAA GTAGACTATA
    33241 TTGTTTAAAT TTAGTTTTAT TTTTTGTCAT TAATAAAGGC CACTAAGTGG CCTTTATTTT
    33301 TGTCGACGAT AATTAATCTA CGCCGCCCCA GCCTGTTTTA GCTCGTATAG CAAAAGCAAG
    33361 TTCGCGCATA CGTTCAAATT CAGGACTGTT TTTATGATGC GGACCACTAT CTTTAAGTGC
    33421 GTTGTATGAT TTACGAAGTT CTTCAATAGT TTTACCTTTG TACTTGCCAC GCTCACTTGG
    33481 ACTAACTTTA GTTTCTGTGT CCCAGGCCTC ATTGATAATG TCAATGTATT TTCGCATTAG
    33541 TTCTTTAGAC ATAGTTTCTC CTTTGAAATA TTTAAAGTAG CAGTCTATTA GACTGCTAAT
    33601 ACGAAAGTAT ATTAGAAAAA TTTAGCCGTG CGGCTCGGAG GAAGAGCACT CGCTTTATAA
    33661 ATACATGATG AAACAACCTA TTAAAATTAT TCCCAAACAA CCAGTTATAA ATATATACTG
    33721 GAAGCTCACT GATTTTTGTA ACTTTAAATG CAATTACTGT CCTAGTTTCT TGCACAGCGG
    33781 AAAGTATGCC AATGGAAAAT TACCTGGCTT TCCAATTTAT TCTGACATTA TAATTTTTAT
    33841 GGACAAGCTA AAAGCATTGT CAGCTTCCGG AACTCATATA AACCTTCAAT TTGGCGGCGG
    33901 TGAACCAACC TTACATCCTA ATTTCCTTGA CATCATAAAA TATATGAGGA CAGAAAACGT
    33961 GCATCTCGGT GTCACTACCA ACGGATCTAG AAGCGATGAA TGGTGGGAAG AGGCATTGCC
    34021 GTTTTTAGAC AATGTAACAA TTTCCTTGCA TCCTGAGTTT ACAAAAATAG AAAAAATAAA
    34081 TTCTATATCG AAATATATCG TTGAATCAAA TACTGCTATC ATGTTTAATC TCAGTTGCGA
    34141 TCCTGCCAGA TGGGACACGG TATTAGAGTT GTATGACAAT ATGGATGATT ATTTAAAACC
    34201 AATGGTAAGT GCAAAAGTTC TAAATTATTT AGAAACAACT AAAGAAAATT ATTCTTACAC
    34261 AGATGAACAA ACAGCATGGA TTAGAAGTCA CGGCGGGAGT ATGCCATCAT CCCGTGGCTT
    34321 TATTAATTCA GTAGTATATT TTGACGATGG ATCTTCTGAA AACTTAGCAC TTGGTAAAAT
    34381 GACTATCAAT AATTGGAATG AATTTAAGAA CTGGAAATGC AAAGTTGCTA GTCAAAGTCT
    34441 AATGATAGAT TACACTGGAA CTGTCTTCGC AGGTATATGT ATGGTAAAGT CTCTTGGGCA
    34501 CATCACTGAA TTTGAATTAG ATTACAGTGA TATAGTTTGT CCATTTAAAT ATTGTGCTTG
    34561 TCCTACTGAT ATTAGGTCAG AAAAATATAA AATTTAACCC ACGGTCTTTA ACTCAATTGT
    34621 ATAGAGTGCA AGTCTTCGAA ACTTGAAGTT AGGAGTTCGA ATCTCTCAGG ACCGGCCATT
    34681 ATTAAATAGT TTCTAACCAA GGTCCAGGAA ACAATCTTAC TAGGATCATG ATCCTAGTCT
    34741 GATCACTGTT ATTAACAACT CTATGCGGAG TTTTTACTCC CAACAAGTAT GGCTTAGATG
    34801 TTTCGGCTTC GTATATCAGT TCGCATTGGT CTTCAGTGTA TCTAAAAAAT TGATGAGTTT
    34861 TACCTTGATT TTCTACCTTG ACAATGGTAT AATCAGAGTT TACTTTAAAA AAATTAATCC
    34921 AAGTATTTTC ACAGCCGATT ATTGGTATAT TTAAACTATG TTTAAAAGGA CCACTGTCTA
    34981 CGTGATAATT GCCTGCACCT TTTCCAACAG TTACGTTGAC AGCAATAGCG CCTACTGAAT
    35041 CGTACATTTT TTTACTTTTT AAAAAATCAC TTAGTGCGGC AGATCCAAGG AATATTTCTT
    35101 TATGTTTTTC TATATAAGTT AATGTTGTTC TATTAAGCAA ACTCGTAGGC ACTAATTTCA
    35161 ATACTTCTTG TTGTATCTCG GCGAGATTTT CAATGTCTAC AGGTTTGTAA AAATCAGATA
    35221 TGTTCATAAA AGTATTTATA CCCATAAATA TAATTATGCA ATTTATTAAA CTTAATAAAA
    35281 AATTTGATGT TAGTAGTTTT ACAGAAACAT CATTGATCAA CGAATATGCC ATCAACGGCA
    35341 AAGGTATTGG ATTCTATAAT ATCGACAATT ATAATAAAGA TTTGATACTT TCGGTTATAC
    35401 CTGAAAGATT TAGAAAAGAT TTCTTTGTAA GAGAAATGAA AATAAACTAC AATATTCCTC
    35461 CACATACTGA CAGCTATGTA TATGCTACGA TAAATTTTTA TGTTAAAGCA GTGGATTGTC
    35521 AAACTAATTT CTTCAAGAAA GTAGATTCTA GCTTAGGAGT TAAAATGACA ACTCAGACTA
    35581 CTGGAAGAAC ATTTTCAGAA GACCAATTAG AACATACTGG AAGTTTTGTA GCAGAAACTG
    35641 GAGATGCTTG GTTATTAGAT GTGTCTAGTC CACATAGCGT TAAAAATTTA AAATACGGAC
    35701 AAGTTGATAG AATTGCATTA GTGTTACAAT CCTCGAACTA TACTTTTGAT CAAGTGCGTG
    35761 AGATGTTGCA AGAAACTGGT TACATCGACA ATTAAATTAT AAATTTCTGT AATCTAAGTT
    35821 TCGCTTCTGC CATAGTAAGT CTTTCTTCTG TGATTATATC AGATAATACC ACCGTGATAC
    35881 ATAAACGATC TTCTTTAACA GTAGTTACAT TATGTGGACA ACCTGCTTGT ACTAAGCTAG
    35941 GATAATGTAA TGGATCGCTT TCTACTAGGT CAACCATATC TGCTGTCCAT GGTATATATT
    36001 CAGTATTGAT CAGTGTTTTT GCTATTACTG GCGGCGTAGA AGATGTTTCT TTTACTTTAT
    36061 ACCAATGCAT TTGACTGCCA GCGCCGCCGT ATATAAAGTT TATTTTAACA TAATCGCCGC
    36121 CACTGCAATC AGTGTGAATT CCTTGTCTGG CAAATGGATG AGAATAAAAT GATTCCATAT
    36181 ACCTGATTAT TATACCAAGA TTTTTTAAAA AATTAATAAA ATCAGGATTT ATATTTTTAA
    36241 AATCAATGGG AGTTTGATAG TTCTTTTTCA ACTCACTGTG ATCTATAATC ACTGGATTGA
    36301 TATTTAAATT TAAGTGTACG CAATAATCGG ACATAAACAT ATTTAGTCGC CAATGTAGCT
    36361 CAGATGGTAG AGCAGCGGAT TGAAAATCCG TGTGTCACTG GTTCGAATCC AGTCTTTGGC
    36421 ACCAATTCGA TGATTGATCA AATAAGTGTT CTATTATTTC TTTTAATTGA CACAAATTGG
    36481 TTTTGGTAGT ATAATACTTA CATAGACAGC AACAAAGGAG CACACAATGA AACACACCCT
    36541 GTACCGCATA GTTGATCACA AAACTGGTTA TCATCGTGCC ATCATGGTCA TGACTGACAT
    36601 GGACGGTATG TGGATGAATC GCTTCTGGGA CTTTGGCTCC ATGGATGTGT TTGATGTTGC
    36661 TCGGTCTATT GAGATCTTCA ACGAGATCAA AGTGTCGATT GACAGCGTAT CAAAGACTGA
    36721 ATTCACTCGC AAGTTCGGCA AGGCCTTTGC ACTGTAAGGA GCAAGAGATG ACAGTCTGGA
    36781 TTGTGATCCG CAACGACAAA ATTGATTCTG TGTTTCTCTC ACAAGAGCAG GCACAGGCAC
    36841 ACATTGACAG CATCAAAGGT TGGAACCTTT GGAAGATCGT AGAAAAAGAC ATTGAAGGAA
    36901 CATTGGTATG AACGAACGAA TTCGAGAACT TAAACAACAG GCTACAGACT ATGTTGATAG
    36961 TGTTGACACC GGTCTTAAAC TGGATCATTA TCAGCAATTC GTAGACCTAA AATTCGCCGA
    37021 GTTGATTGTT CAACGAACAT TGGCGATTGT TGAAGCACAC ACTGAAATTT TTCAAAGTGA
    37081 TCAAGCACGA GCCATGGTTG AACATATCAA ACATTCTGTA AAAACCGATT TGGGAGTTGA
    37141 AGAATGAAAA ATCGTTATGG CGACAAATAT AATTTTGAAA AAGTCAGCGA GAATGTCTAT
    37201 ACCATTGTAG GCGATCTCAA ATACTGGCGT TATGGCGGCC GTGAAGGACA ACCAGAAATG
    37261 GACTTCACAG ATCTAGGTTT TGTTGATCCC AGTGGTGGCC CGTTTATCGA ATTGGGCATG
    37321 AGAATCGATG GCCGCAAGAT TGTCAATATC AGTGCCAAAG AAGACAACAT TTATTTTGAG
    37381 GTAGAATGAC ATGAGTCTAT ATAATTTAGT TTTTGGAATG AACCCAGACA GTGATAAACT
    37441 ACTGGCTTTG TTGGACGCAA CCCGTGAAGA CTTTGGACGT TTTCGTACAG TTTACATGGA
    37501 AGATGGTTTT ATCGTTGTTC ATACTCGCTG TGGCGGTAAC AACCGTGAAG ACTACTTTCC
    37561 AGAATGGGTT GAAGATCATC CTTGGTACAG TCATGATGCA GATGGTGATT TCGACAACAC
    37621 TTATGCAGAC ATTTACTTTA AGGTTCCCGA TGACGAAAAA CTGTTACTAG CCCTTCGCGG
    37681 CTTAGAAGCA GGCGCCAACC CAGAAAAACA ATGGGAAGAA CTTTTTAGTT TAATAAAATG
    37741 ACCCTAGAAG AACTGATCAA GGTCAAGGAA AGCCTAGAAG AACTTACTGC TGACGTGGAA
    37801 ACTTTTAATT GGGGACCTAG TTGGGAGTTT GCAAATCAGC GTAAAGCAGA AGCTCTGCGT
    37861 ATTGTAAAGC GAGCAATTAA GGAAAAGAAA AATGCCATGG ATTGAAAATG TAAGTTTGGG
    37921 TGATATCCCA AAAGGTCGTC ATCACAATGC CGGCGAGAAT AGTATGCTGA TTCAGATTGT
    37981 TGACCCAGCC ATGGAATTCC CAGAGCCCAT GCACAAGTTC AAAGAAACAC ATCAGTTTGA
    38041 GTTTCTAGAT CTTGAACAAG GTGATGCTTA CGGTGAAGAA TTTAAAGTCT CTGACGCACA
    38101 GGCAGAACAG TTAGTCAAGC TATTGCAACA TGCACTGGAC AAGCGAATGA ACGTAGTTGT
    38161 TCACTGTGTT GCAGGAGTTT GCCGTAGCGG CGCAGTCTGC GAAGTTGGCG TGATGATGGG
    38221 CTTTGATGAC TGTGAAGGAT TTCGTAGCCC TAACTTGATG GTCAAGCACA AGATGATGAA
    38281 ATATCTTGGT TGGACCTATG ACGAGAACGA GCCCCATACA ATCAATGGTG TTACTACTGA
    38341 TTGGGGCTTT GTTCTTCCAA AGGAACGAGA AGGTGATGTT TAAAATTAAA GAAAAAGAGT
    38401 TTGCTGATTT AAATACAGCA ATGGACTATG CCAAGTCATT AAACGAATTC GTTACTATTA
    38461 AAAGTGATGA CTTCGAAGTG TGTGGCAAGT TTGGAGTAGA TAGCATTCGA GACGGCTTAT
    38521 GTCCTGACGG TGTTAAATAC GATTGGAATA AGGCTAGTAG AATTGGCCGT GTTAAAAAGG
    38581 AGCGAGTATG AAAAGAGTCA TTGAAATTAG AGCCGCAGAA GGCGGTGAAG ACAGCAAGTT
    38641 GTTTGTTAAA GACCTTGCCC AAGCATATAC AAAATTCGCA GGTAAACTTG GCTGAACTAC
    38701 CCGCCTGATC AGTGAGTATC TTGGCGAAGT ACATATATTA GTCGAGGGTG CTGATTTATC
    38761 AGGCTTGTAT AACGAAAGTG GCGGACATAG AATACAACGT GTTCCGCCCA CTGAACGTAA
    38821 AGGCAGAGTG CATACTAGCA CAGTCACAGT GGCCATTGTA GATCCCGCCG TAGTTAAAAC
    38881 AACTATTAAT GAACGAGATC TTAAAATAGA ATGGTACAGC GGAACTGGTG CTGGTGGACA
[truncated: 356,030 more chars]
