# Supplementary material for: Clades of huge phages from across Earth’s ecosystems
Source: Nature. 2020 Feb 12;578(7795):425–31. doi: 10.1038/s41586-020-2007-4 (PMC7162821; doi:10.1038/s41586-020-2007-4)
Supplement: Supplementary file 6 — Genbank files for all genome. [file 41586_2020_2007_MOESM6_ESM.zip › genbank_genomes_SD-4/LP_PHAGE_46_12.gbk]

LOCUS       LacPavin_0818_WC45_scaffold_30120_prodigal-single     210462 bp    DNA     linear   BCT NOV-13-2019
DEFINITION  LacPavin_0818_WC45_scaffold_30120_prodigal-single, contig.
ACCESSION   LacPavin_0818_WC45_scaffold_30120_prodigal-single
VERSION     LacPavin_0818_WC45_scaffold_30120_prodigal-single.1  GI:
KEYWORDS    .
SOURCE      LP_PHAGE_46_12
  ORGANISM  LP_PHAGE_46_12
            .
COMMENT     Data sourced from ggkbase. For additional details see
            http://ggkbase.berkeley.edu/organisms/405007
FEATURES             Location/Qualifiers
     source          1..210462
                     /organism="LP_PHAGE_46_12"
                     /mol_type="genomic DNA"
     gene            complement(<2..1156)
                     /locus_tag="LacPavin_0818_WC45_scaffold_30120_prodigal-sin
                     gle_1"
     CDS             complement(<2..1156)
                     /product="SpoVR family protein n=1 Tax=Marinobacter
                     nanhaiticus D15-8W RepID=N6WXH7_9ALTE"
                     /codon_start=1
                     /transl_table=11
                     /translation="MAKKNKPMFDTNDWSFERLHIVEEHIKEIAFEELKLDVYPNQIE
                     IISSDQMLDAYSSHGLPLMYNHWSFGKHFLRDSYGYRRGLSGLAYEIVINSSPCISYL
                     MEDNSMTMQTLVIAHAAYGHNHFFKNNYLFKQWTDAEAILDYLAFAKNYIAKCEEQHG
                     AADVEKTLDACHAIMHYGVDRYERPAKPNHEREMLLQKEREERVQREANDLWRTLPEK
                     KTEATILKSDEKYPKEPQENLLYFLEKNSPYLEGWQREILRIVRKIAQYFYPQMQTKL
                     MNEGWASFTHYYIMNRLWEKGLLTDGQAMEFLHSHSGVLTQLQYDNKHYNGFNPYALG
                     FAMFTDIRRICENPTAEDREYFPHMVDTPWIETCLDAVRNYRDESFIAQFL"
                     /db_xref="UniRef100_N6WXH7"
                     /db_xref="N6WXH7_9ALTE"
                     /db_xref="sde:Sde_0731"
     gene            complement(1159..2421)
                     /locus_tag="LacPavin_0818_WC45_scaffold_30120_prodigal-sin
                     gle_2"
     CDS             complement(1159..2421)
                     /product="UPF0229 protein amb2154 n=1 Tax=Magnetospirillum
                     magneticum (strain AMB-1 / ATCC 700264)
                     RepID=Q2W5B7_MAGSA"
                     /codon_start=1
                     /transl_table=11
                     /translation="MSTIIDRRLNPRDKNVKNRQKFIERSRRQIKEVVRRNIKDGKIA
                     DIENGKAKIRVKGIGEPEFRVDPKTGDKKYVMPGNRKYVPGDIEPKPEDEDGEGGTEG
                     GLGEGEDDFEFVLSQDEYLDFIFEDLELPDMVKKQMKDVTKMVSKRAGYTNQGNPSQL
                     DVIRSLKNSLGRRIGLKRPDEDDIKELEDQLAEASDEETRIELIDRIAAMKQRMVAIP
                     WLDPFDVRYRNFIPTPQPMTKAVMFCIMDVSGSMGEFEKDIAKRFFFLLHMFLNRKYT
                     KVDIVFIRHHESATECDEDSFFHDRASGGTQVSTGLELTRKIITERYPLSDWNIYVAQ
                     ASDGDNFANDNDAASAAMSQLLPLAQFFAYVEIGRNGLNYGWSAGKQTDLWKVYTPFT
                     EDFKNLVMRKIASIEEIWQVFRDLFTKE*"
                     /db_xref="UniRef100_Q2W5B7"
                     /db_xref="A0A0D2T5X3_9PROT"
                     /db_xref="azl:AZL_004390"
                     /db_xref="Q2W5B7_MAGSA"
     gene            complement(2421..4364)
                     /locus_tag="LacPavin_0818_WC45_scaffold_30120_prodigal-sin
                     gle_3"
     CDS             complement(2421..4364)
                     /product="Putative Ser protein kinase n=1 Tax=Rhizobium
                     leguminosarum bv. viciae WSM1455 RepID=J0JSK3_RHILV"
                     /codon_start=1
                     /transl_table=11
                     /translation="MSIANIFKNNFDKVVPEFMSIDEYLELCKKDRLAYASASERMIS
                     AIGEPELVDTSKDARLSRIFTNRTVRVYPAFKEFYGMEDAIERLVGYFRHSAQGLEER
                     KQILYLLGPVGGGKSSLAERLKELMEKYPIYVLATAKGEISPIFESPLGLFSPSQYGK
                     LLQTEYGIEARYLTGIMSPWAMKRLKEFGGDLDQFKVVRLMPSKLEQIAVMKTEPGDE
                     NNQDISTLVGKVDIRKLEKFSQNDSDAYSYSGGLNRSNQGLLEFVEMFKAPIKVLHPL
                     LTATQEGNYTGTEAISAIPYQGIVLAHSNEAEWQTFRNNRNNEAFLDRICVVKVPYCL
                     RTEEEQKIYKKMLDCSGLGATPCAPQTLEMLAQFSVLSRLKDHENSTLFSKLRVYNGE
                     NIRESDPKAKSIQEYRDSAGVDEGMEGMSTRFAYKILSSTFNFTPEEIAADPVHLMYV
                     LETAVKREQFSEERERQYLSFIKSELSPRYAEFLGNEIQKAYLESYGEYGQNLFDRYV
                     AYADAWIQDCEFKDPDTGMMMDRKLLNDELEKIEKPAGINNPKDFRNEIVNFCLRARA
                     RKENNGKNPQWSSYAILRDVIEKKMFSQVEDLLPVISFEGKKDKELEKKHNDFVSRMR
                     ERGYTSRQIRRLVDWYMRVRKSA*"
                     /db_xref="UniRef100_J0JSK3"
                     /db_xref="J0JSK3_RHILV"
                     /db_xref="abq:ABAZ39_02460"
     gene            complement(4461..4613)
                     /locus_tag="LacPavin_0818_WC45_scaffold_30120_prodigal-sin
                     gle_4"
     CDS             complement(4461..4613)
                     /product="hypothetical protein"
                     /codon_start=1
                     /transl_table=11
                     /translation="MSHRDNNERDDWGDYKKDSKKKDKHRNERDWKLDRRKEYQGEKE
                     YDKDDE*"
     gene            complement(4616..4783)
                     /locus_tag="LacPavin_0818_WC45_scaffold_30120_prodigal-sin
                     gle_5"
     CDS             complement(4616..4783)
                     /product="hypothetical protein"
                     /codon_start=1
                     /transl_table=11
                     /translation="MGNAYTKGTVWIHNNLTKKMIPIGDALPEGFVFGTGRTNKRPNL
                     AERNRRGKRTK*"
     gene            complement(4862..5395)
                     /locus_tag="LacPavin_0818_WC45_scaffold_30120_prodigal-sin
                     gle_6"
     CDS             complement(4862..5395)
                     /product="hypothetical protein"
                     /codon_start=1
                     /transl_table=11
                     /translation="MIRFTGKKLRKQDQELLMEVAKFTLDKFVPPSRQRNLNITIRLE
                     DNYTRGWMGECEYMGLDLSYRRKFNIVVRSTRINVNAKDALKRLKDIMKTIIHEVVHV
                     KQYANNEMFDYMNGKTKFLGKVYKNPDTYMDYWDMPWEIAAYGLQETVYEQFAFVKKE
                     EERTGVKAKKSKRKTRL*"
     gene            complement(5443..6459)
                     /locus_tag="LacPavin_0818_WC45_scaffold_30120_prodigal-sin
                     gle_7"
     CDS             complement(5443..6459)
                     /product="Uncharacterized protein {ECO:0000313|EMBL
                     :AGS80890.1};  TaxID=1357714 species="Viruses; dsDNA
                     viruses, no RNA stage; Caudovirales; Myoviridae.;"
                     source="Caulobacter phage Cr30.;""
                     /codon_start=1
                     /transl_table=11
                     /translation="MKATIVYEPSYKKAEPASQSEIAQALTWYNQNMDEKEAAKVLKC
                     DIRLAKNHATLAWVTRIQERGFILPEISLKHLAELRERFAKATPVVSDDDETPTPVIN
                     IQERIEAKTDHHIGELEGMVDQYGLSGKPFNAYEWFSENDVKPVHANRIADYFRERAK
                     NLLAEVQSKDLSEAYDSLGKRRVTATHKVMTGIVQDAERLSQNVNKARKPRKRKAIAA
                     DKVVANLNYKEKDESLKIQSVNPESILGCQQLWIFNTKTRRLALFIASDAGGIMVKGS
                     TLKNFNEDTSFSKTVRKPEKVLESVLSGGKVALRKVMDGIRSKQYKLNGRVNKDTVLL
                     RAIH*"
                     /db_xref="A0A067XQ91_9CAUD"
     gene            complement(6466..6789)
                     /locus_tag="LacPavin_0818_WC45_scaffold_30120_prodigal-sin
                     gle_8"
     CDS             complement(6466..6789)
                     /product="hypothetical protein"
                     /codon_start=1
                     /transl_table=11
                     /translation="MAVVIKYQTLKDILRNSIVDVTFIKADGSKRRMECTLIEEFLPV
                     DEAHVGDAVDTALSEHRIRGREAAAQTSIRVWDIEKDAWRSFKLDSIKEILIRDMKTY
                     RSFTK*"
     gene            complement(6792..7742)
                     /locus_tag="LacPavin_0818_WC45_scaffold_30120_prodigal-sin
                     gle_9"
     CDS             complement(6792..7742)
                     /product="hypothetical protein n=1 Tax=unclassified
                     Verrucomicrobia (miscellaneous) RepID=UPI00037D13F6"
                     /codon_start=1
                     /transl_table=11
                     /translation="MIYLVAGSAGFLGSHLTRALIDRGHVVVGVDDLSTGNIDNVNDL
                     IDTDSYMLIKGDICDMNTLLDMPADLDGIFNFACPASPIHYQNMPIKTLMTNVVGVKN
                     LLDLSLMHHCRILQSSTSEVYGDPDVSPQSESYVGHVNCYGPRACYDEGKRAAEALLY
                     DYKRIAQVDTRIVRIFNTYGPNMSVDDGRVVSNFIVQALRGEDITMYGDGKQSRSFCY
                     VDDLIRGIIAFFEQDKITGPMNLGNPGEFTMLELAQKVIAITKSQSKIIHLTLPKDDP
                     RQRRPDITLAKSMGWEPTIKLDEGLRNTVDYFVNRLNNGE*"
                     /db_xref="UniRef100_UPI00037D13F6"
                     /db_xref="K9H8D1_9PROT"
                     /db_xref="fsc:FSU_2801"
                     /db_xref="UPI00037D13F6"
     gene            complement(7745..8146)
                     /locus_tag="LacPavin_0818_WC45_scaffold_30120_prodigal-sin
                     gle_10"
     CDS             complement(7745..8146)
                     /product="hypothetical protein"
                     /codon_start=1
                     /transl_table=11
                     /translation="MPQVVKSLDLLDLDVEKIDGVSFMKSSDPKHEKDPDMSHWAFAI
                     LTLSENADFEKHELGYKFMIVLYAGNTAEVFEAILGDLGSYVKGMVKRSQEGIIVKKS
                     AKGLSIMNKIFHGKYAESLLAGEVTVVSTGK*"
     gene            complement(8112..8672)
                     /locus_tag="LacPavin_0818_WC45_scaffold_30120_prodigal-sin
                     gle_11"
     CDS             complement(8112..8672)
                     /product="Uncharacterized protein {ECO:0000313|EMBL
                     :AGS80926.1};  TaxID=1357714 species="Viruses; dsDNA
                     viruses, no RNA stage; Caudovirales; Myoviridae.;"
                     source="Caulobacter phage Cr30.;""
                     /codon_start=1
                     /transl_table=11
                     /translation="VVTVGIDYSLSCPAMCVMREPGVENCDFYFLTQHKKCEGKVLNF
                     NGQLHREYLSEQERYYNIAMYFVHKIPSGVKKVFIEDYSFGSKGRVFHIAENTGCLKH
                     LLWENGIQFETIPPTVIKKYATGKGNADKAKMYEAFVSETNLNVIQYYSKTAKLDSPV
                     TDIVDAYYIAKWGYNNATSGEESRPS*"
                     /db_xref="A0A067XQT2_9CAUD"
     gene            complement(8666..8851)
                     /locus_tag="LacPavin_0818_WC45_scaffold_30120_prodigal-sin
                     gle_12"
     CDS             complement(8666..8851)
                     /product="hypothetical protein"
                     /codon_start=1
                     /transl_table=11
                     /translation="MTIDAYIKMSCPNCESEYAVDFLLANVEGEPAYCPFCGEEIPES
                     DEDYEDEREEKDEESPW*"
     gene            complement(8880..11441)
                     /locus_tag="LacPavin_0818_WC45_scaffold_30120_prodigal-sin
                     gle_13"
     CDS             complement(8880..11441)
                     /product="UPI0003CECFE1 related cluster n=1 Tax=unknown
                     RepID=UPI0003CECFE1"
                     /codon_start=1
                     /transl_table=11
                     /translation="MKTVVDYCTYYHETCRELLELRIKVLYNHVDKFIICESNKTHSG
                     IPIEYHLKGVIKELGLPPEKFDIIELDIPDDCEPYIEEIDYVHSGPNAHNKNSVLARV
                     RERMQRNAILSVIDKYDDDTFFIVGDCDEIVNPIHIDFLTHQCAQLPNNIIKVPLVYL
                     EGRADLRVVWKDNGVPLAWDKATFVCQKHHLLRGRPINIRGEFFNCPFPVVYVTLNGQ
                     VVQDMGWHFSWMGNAKKRKAKREGFCHYQDQYSFIEYKYDSDSAIKEIDDKEAKEGEL
                     PPSGEMGTILKKYPITKLPQEIFSCENIREHLLPGTLMDRVFDWGLTLENRGFQERIS
                     YEIFDMRVYEKYHRVPKGAIVVDIGASCGPFVFSILDNKPSQIFAFEPHEELFKTLGK
                     NVLRDDIEITLINKAIGPTDEAYDQAGVFDPVARDDYMNHKVSVASISWKTFIETHNI
                     TTIDFLKTDCEGGEYDIFNDEHMEWIKKNVKYIVGEWHLETPEQKEKFRHFRETYLKE
                     FQNVRIEDGMEQDIKQHLWNSDFIDYFRNFTVYIDNRPPEVAVIPPSSIKKRYKKDYW
                     KSVPIPVMEVTTTIAKGGCVVDCVFCPQRVLEESTKNYVGDRVLSMDNYLRALEKIPK
                     EVRITFAGFTEPYLNKNCTKMILAAHDAGHPVALFTTGVGMRPEDVDAIKHIKYPGDS
                     NGGLVLHLPDQDRNAKHPINANFIKTIERFKEVSGEIQNFRLMAMGPVHESVRHCFPE
                     ASVPMFWNRAGNLTKEEKMKPIRSQIWEQVWHSPIVSEPRTCAAEEGLYHGVMLPNGD
                     VSLCCQDYSLQHIVGNLFTMDYEDVIPAPQSTFKLCESCEMGCTPKKLPLKMLPI*"
                     /db_xref="UniRef100_UPI0003CECFE1"
                     /db_xref="A0A072CH95_9RHIZ"
                     /db_xref="UPI0003CECFE1"
     gene            complement(11438..12019)
                     /locus_tag="LacPavin_0818_WC45_scaffold_30120_prodigal-sin
                     gle_14"
     CDS             complement(11438..12019)
                     /product="hypothetical protein"
                     /codon_start=1
                     /transl_table=11
                     /translation="VNLQKLLNDYVMDQENPERNWDLAECYYAVGQTASALSFYLRCA
                     ERTDDDLLAYTCLCKIALCFEKPGNRTNSVRGIAMRAITVMPKRPEAFFILSRCYEMS
                     GSYCECYTYAEMALANCDFTLPPLRTNVEYPGPYVFLFEKAVAGYYWGREAESRVIFA
                     ELNKASTQMPAVYREAVKKNLASLGPVSKARKL*"
     gene            complement(12016..12990)
                     /locus_tag="LacPavin_0818_WC45_scaffold_30120_prodigal-sin
                     gle_15"
     CDS             complement(12016..12990)
                     /product="Uncharacterized protein n=2 Tax=Oligotropha
                     carboxidovorans RepID=B6JC16_OLICO"
                     /codon_start=1
                     /transl_table=11
                     /translation="MLSFVKSVLENGGSIHPIVIPAELTNGTGIFNPSVYNDNGKVVV
                     NVRHCQVTLYHAEKCKYEHQWGPLLYMNPENDITLTTTNYFCTLDVNYNLATYHKVDT
                     SGLDVPPIWEFRGLEDCRPVRWNDKLYLCGVRRDTTTNGQGRMELSEIVQTKNGVKEV
                     SRFRIPAPGANDSYCEKNWMPIIDRPFQYVKWTSPTEIVQVFPEIGTCHTLQLGHQKA
                     MVEKELRGGSHVIPFGDYYISLVHEVDLWYNELNRKNSWYHHRFVVWDKTFNLLRVSE
                     PFNFMGAEVEFCAGMCEHNGNILISFGFQDNAAFVLRCPKYLIEDMIS*"
                     /db_xref="UniRef100_B6JC16"
                     /db_xref="oco:OCA4_c28690"
                     /db_xref="B6JC16_OLICO"
     gene            complement(13004..14908)
                     /locus_tag="LacPavin_0818_WC45_scaffold_30120_prodigal-sin
                     gle_16"
     CDS             complement(13004..14908)
                     /product="hypothetical protein n=1 Tax=gamma
                     proteobacterium SCGC AAA160-D02 RepID=UPI000371B396"
                     /codon_start=1
                     /transl_table=11
                     /translation="MSKKLPTTYQEYIAISRYARYLDDKGRRETFEETVDRYISFFKK
                     RTHSNKKIPWEDLRNGILNLEVMPSMRAMMTAGEALDRDNVAGFNCSYIVIDSLKSFD
                     EIMYILMCGAGVGFSVESRYTNKLPEVPDEFHPTDTTIVFADSKIGWASGFREFLSLL
                     FSGKVPNWDVSKVRKSGERLKTFGGRASGPEPLVDLMNFTVSLLRKARGRRLSTIECH
                     DLVCKVADVVVCGGVRRSALISLSDLNDDYLRNAKSGQWWLADGQRALANISAVYEQK
                     PDMDTFMNEWVALYKSKSGERGMFSRQASQAVAAKYGRRSDTVDYGTNPCSEIILRPY
                     QFCNLSEVVVRAGDSLDDLARKVRLATILGTLQSTLTDFRYLNKKWKNNTEEERLLGV
                     SLTGIMDHGVLNGRADGTAAPVGLEDWLNHLRETAVKTNKEFAKVLGVDESAAITCVK
                     PSGTVSQLVDSASGIHPRYSQYYIRRVRADKKDPLGNFLISKGYKAEEDFYNKSNWVF
                     SFPIKAPAEAVLTKDVTAIEQLQLWKIYQENWTEHKPSITVYVGEDEWLRVGAWVYDN
                     IDCLSGVSFLPRDTGSYRQAPYEEIDEAKYNEMVSTMNVDINWTEFTEDTDTTESAKT
                     LACTAGVCEI*"
                     /db_xref="UniRef100_UPI000371B396"
                     /db_xref="S4S2D9_9CAUD"
                     /db_xref="sbe:RAAC3_TM7C01G0699"
                     /db_xref="UPI000371B396"
     gene            complement(14932..15669)
                     /locus_tag="LacPavin_0818_WC45_scaffold_30120_prodigal-sin
                     gle_17"
     CDS             complement(14932..15669)
                     /product="hypothetical protein n=1 Tax=Methylosinus sp.
                     LW4 RepID=UPI0003627CBE"
                     /codon_start=1
                     /transl_table=11
                     /translation="MSEDPVYYDVSTNSIVREDKIDVLPCIDGVPGYVRLVDHMGSDL
                     SVSRSARVSYNADWREGNDDKNDERLINYLWKNKHTTPFESVTFTFEVKAPIFVFRQW
                     HRHRTWAFNEISGRYTELDMGYYVPELDQITTQSTSNKQMRTSEQHSDADNIASVIKA
                     HCGISFSAYKILVAQGCPRELARTVLPVATYSRMFATVSLMNLFKFITLRSHDHAQYE
                     IRVYSDAMLKLIEPIVPVCTKAFHTHK*"
                     /db_xref="UniRef100_UPI0003627CBE"
                     /db_xref="A0A0F9MEY4_9ZZZZ"
                     /db_xref="sbu:SpiBuddy_0773"
                     /db_xref="UPI0003627CBE"
     gene            complement(15666..15797)
                     /locus_tag="LacPavin_0818_WC45_scaffold_30120_prodigal-sin
                     gle_18"
     CDS             complement(15666..15797)
                     /product="hypothetical protein"
                     /codon_start=1
                     /transl_table=11
                     /translation="MREDIESLIKWHEERLAELGYPPEVVMELRQYRNKFISSWRKV*"
     gene            complement(15797..16888)
                     /locus_tag="LacPavin_0818_WC45_scaffold_30120_prodigal-sin
                     gle_19"
     CDS             complement(15797..16888)
                     /product="DNA primase subunit n=1 Tax=Prochlorococcus
                     phage P-SSM3 RepID=R9S801_9CAUD"
                     /codon_start=1
                     /transl_table=11
                     /translation="VAVYLDRKYLFLVSSRLRNFKQKKDDLFNFSCPYCGDSVKNKLK
                     ARGYIFRKNNDYFYVCHNCQFSTTFNKFLKQIDASHHASYIMERYSAGENGHSSYEKP
                     TFDLGGPKPGDVDLTPRENDPRKKIEDPIISLENIVARSGNPPPLQSIYTLPPEHYAR
                     QYVVKRRIPEKFWKEIFFTEKFRDFLDTTYPNHGKEKVPNDDRIVLCYTNKHGHVTNV
                     AGRSLGDSKIRYLTVKVRDEKKLFGLHRVSITKEVYVLEGQFDSFFVPNSVASGDSNL
                     GTVPEYLDCDCTLIFDNEPRNLQIVKQINAAIENGHRVVLFPDTLPYKDINEMIMNGM
                     TEAEVLKIIEDNKFQGLTAKLKFSTWRKC*"
                     /db_xref="UniRef100_R9S801"
                     /db_xref="H6BJ02_9CAUD"
                     /db_xref="pmf:P9303_24151"
                     /db_xref="R9S801_9CAUD"
     gene            complement(16946..17218)
                     /locus_tag="LacPavin_0818_WC45_scaffold_30120_prodigal-sin
                     gle_20"
     CDS             complement(16946..17218)
                     /product="hypothetical protein"
                     /codon_start=1
                     /transl_table=11
                     /translation="MAWINPFDKVPQVPVDWANHIVYGGVAGTLLCLLGVSTIQALAA
                     VFIISAAKKSVDYFKVSETVSMCVGKTIVSCVWPLSIFLLELAGKV*"
     gene            complement(17227..17595)
                     /locus_tag="LacPavin_0818_WC45_scaffold_30120_prodigal-sin
                     gle_21"
     CDS             complement(17227..17595)
                     /product="BdrC5 n=1 Tax=Borrelia hermsii (strain HS1 / DAH
                     ) RepID=Q1CNY8_BORHD"
                     /codon_start=1
                     /transl_table=11
                     /translation="MMDFEQKISKLEVDMASLKERLYFLTNVHERLETTLDKIETMIE
                     TRREGVKEDVKDLYDKVHSVEKEIMCEIDSVRKDIKALEEEQGHKIDSLEKWRWLVIG
                     GAAVIAWIITKIAGILTHTG*"
                     /db_xref="UniRef100_Q1CNY8"
                     /db_xref="Q1CNY8_BORHD"
     gene            complement(17622..17798)
                     /locus_tag="LacPavin_0818_WC45_scaffold_30120_prodigal-sin
                     gle_22"
     CDS             complement(17622..17798)
                     /product="hypothetical protein"
                     /codon_start=1
                     /transl_table=11
                     /translation="MKNLIVVMFVFLCGCAAQTQLVPIPEMPRQPDILMKEPQQLKTI
                     RPQQIIVEKKIVQK*"
     gene            complement(17820..18395)
                     /locus_tag="LacPavin_0818_WC45_scaffold_30120_prodigal-sin
                     gle_23"
     CDS             complement(17820..18395)
                     /product="hypothetical protein"
                     /codon_start=1
                     /transl_table=11
                     /translation="MSIITGLVGKVTGLSFPWKLLAFLAILAGTFAYGHHMATVNVSA
                     KYELKISKYETDANKLSAQLAAAQSLVEEKILIKYVTVIQTIEKDRIVYKNQAATEVP
                     NQAQMSNGWVYLHDQAVLGLPADDSKVKDPTASGVQDNQALGVVVDNYGICRENTAQL
                     QAYQEYNKQIQAYVNSIRKYLEKNNKTLSQH*"
     gene            complement(18413..18664)
                     /locus_tag="LacPavin_0818_WC45_scaffold_30120_prodigal-sin
                     gle_24"
     CDS             complement(18413..18664)
                     /product="hypothetical protein n=1 Tax=Zavarzinella
                     formosa RepID=UPI0002F5FA29"
                     /codon_start=1
                     /transl_table=11
                     /translation="MDFKTIILHTFTGVDNTTIDVGRILWVAGGLAFLGCAAYALYKG
                     QAWDAVAFGTGFGLILAGGGGALMMKKGTEPSARDGDKH*"
                     /db_xref="UniRef100_UPI0002F5FA29"
     gene            complement(18769..19380)
                     /locus_tag="LacPavin_0818_WC45_scaffold_30120_prodigal-sin
                     gle_25"
     CDS             complement(18769..19380)
                     /product="Lytic enzyme (EC:3.2.1.14)"
                     /codon_start=1
                     /transl_table=11
                     /translation="MIDKTSLLQLTPQATHSKFSVDDICTELNKIFATLGTNARNAAF
                     FAQVAHESGDFTAVRENLNYSANGLLATFPTHFDTTTAAQYARQPEQIANHLYSNRMG
                     NGNEASGDGWKFRGRGFIQLTGKDNYTKCGNSLGVDLLSTPEYLETLEGAMRSALWYW
                     TANDLNHWADLGDIVTITKKINGGTIGLADRQMLYKRALTILH*"
                     /db_xref="mgy:MGMSR_2563"
                     /db_xref="V6F5M5_9PROT"
                     /db_xref="UniRef100_V6F5M5"
                     /db_xref="3.2.1.14"
     gene            complement(19377..19961)
                     /locus_tag="LacPavin_0818_WC45_scaffold_30120_prodigal-sin
                     gle_26"
     CDS             complement(19377..19961)
                     /product="hypothetical protein"
                     /codon_start=1
                     /transl_table=11
                     /translation="MFTKPKVNSTVNTVKTAVKNQQQKKPVVAAKPIVTKPTPTTPRN
                     VQSDNERQQPRQLSKSPRITKPQTTGPSNQFEHTVPSECQHCSGTGFKDARPYGDSCE
                     HCGGHGIDPRHPDHPDHPDHEEKLEISDPEYYHHVHHVDEDGTAGAVMSVGGGSVEGL
                     TDPNVGYAAERKRKQVGHYKNIIKGMARRKVPVL*"
     gene            complement(19940..20329)
                     /locus_tag="LacPavin_0818_WC45_scaffold_30120_prodigal-sin
                     gle_27"
     CDS             complement(19940..20329)
                     /product="Uncharacterized protein n=2 Tax=Synechococcus
                     phage S-SSM7 RepID=M4PYR7_9CAUD"
                     /codon_start=1
                     /transl_table=11
                     /translation="MFENLTEQNYLLYAAKVYEKPNAVMSEFEEDLNRTLYVKRLLTK
                     YYSSGILKDRLIMNHLVILLNVFGVEATSRILFFKLEPKDLSVVKPFLIYLNSMPEMV
                     YGVDGKDIPTSDITLDKGAIECLRNLK*"
                     /db_xref="UniRef100_M4PYR7"
                     /db_xref="E3SLC9_9CAUD"
                     /db_xref="M4PYR7_9CAUD"
     gene            complement(20334..20783)
                     /locus_tag="LacPavin_0818_WC45_scaffold_30120_prodigal-sin
                     gle_28"
     CDS             complement(20334..20783)
                     /product="hypothetical protein"
                     /codon_start=1
                     /transl_table=11
                     /translation="MSEPHFDNEIDAVNARFDSVLDTTFSNPNLIVQAVQAILQGYGI
                     NLPNLLASSSEEYVFRLDTPDEDADLYLYIVIDKSETGFEGYAQIVDSDELEELQNID
                     DDDDIDGTLDADLDEESNVENDGEVEKKEEKPTTSRFLRQVRHSADD*"
     gene            complement(20780..22921)
                     /locus_tag="LacPavin_0818_WC45_scaffold_30120_prodigal-sin
                     gle_29"
     CDS             complement(20780..22921)
                     /product="hypothetical protein"
                     /codon_start=1
                     /transl_table=11
                     /translation="MLEEILGNLSEDMRSVTGDHGATKKSNAYDAHNHLRAATAPKKP
                     EKGHYITKDGKPLHQKPFPSVNHALDAYKKMPADKSKGLRIQQFEAVDTSKLSKKLQQ
                     RLADRAAASGKKTDKAPLSASKVKSVDLKRRVDMIAAAAKKRDSIEHERIRDAASDNR
                     HMFGGSEMGSFNMGNPGRISYSGLGESSWAIVTEMEDGTQEIFECDTKEIAEKFMDRL
                     FKKTPSIKKDTYIVPPKAVMRQVKDAPRAGSYETDGRGNYYVSEHIIKVGDKYRLVSH
                     KGKNLGTFDTHAAAAKHEGEVEWFKQHTEEVELVDEMSGAGMKTRELHRHLKKIGWTL
                     KRTSGSHDIFTHPSAKHHLSVPRHSQLKAPLVKDILKASVVSEGNELDEAKGSAADAI
                     RNHPAVEYYGGKEDDHFINLKHGYNWDGQHSFGNPSATVARGELKRIKKCDDDCDSCA
                     SNAAHEARHGSKNEETINELGTKTLKKYVNRAVWGKAPKSSKVEKRVAGVDRATKKIL
                     SKTGDVHDLYGALVAEEGITEGWGVANQNRIHAQDTAAWAELHAKHANDPVMSKHMKD
                     LEWKVNPAAAERIAQERIAKKAAKKAPVSEAMKLEPEDLKGKTRKKYLGAKRGTTKVG
                     TPAHAIDVSNMKEEEQLDELSKGTLASYATKASSSGDERSNSNLSSKAAHKMALSTGD
                     KNSKEDDGETEDMKSFNRSKGIARAVRRLAK*"
     gene            complement(22914..24689)
                     /locus_tag="LacPavin_0818_WC45_scaffold_30120_prodigal-sin
                     gle_30"
     CDS             complement(22914..24689)
                     /product="hypothetical protein"
                     /codon_start=1
                     /transl_table=11
                     /translation="MNLNDKTLQSIADQAKKIMDDTTANLPVVDPNEQIDTSFVDRMV
                     AAGNSTRFVKEEAERPYVCVHTKKGRHECTATSSYGAAQKAAAKWGLKSTAGVTAHLA
                     DVKHTAVDEAVEDLEEGAKKPKCKNCGMAHSSHILSPGGPRHNKRELHCPSMHGTSMY
                     KPLKEDTEGWNDHVETQAPVDIKVRSEYAQKYAKSLTKHMGRNPHRQASAKAKHDAYV
                     HVANKFGQEIHDKLKQWHDDNASGKNDHMYVKEEKIGSCPSCGHGMKVSQWEKQPKKG
                     DEGDDAAVCPHCGAAEGWHEHEHGGKETVKEDRIPAHPLRDHAFHSKSNHELHFIMKD
                     AGEARKNMEDMGNDHAAGKYADQVNDAATVLYHRKTISDNRGKLPDWYQNHYKPHLEE
                     SMTSALHAINPKHDNVLPPKKEVKPKTSLVSKIKNAVKKVIKEETVTEHDEKHAAHMY
                     HGGPWDRGAADAYYHRDKDPHKYPAGTYNGERVKLTDPSELAAYHHGYDTTTDRKQWD
                     EGVKSIDLEPVLEEGGFLALVGKVQKDGEKYHVWQKHPAGYHYEVQHIDSRKENGLGR
                     SFYHHDSLHTLKDKGYEFIKEEDNA*"
     gene            complement(24695..25255)
                     /locus_tag="LacPavin_0818_WC45_scaffold_30120_prodigal-sin
                     gle_31"
     CDS             complement(24695..25255)
                     /product="Starvation-inducible DNA-binding protein n=1 Tax
                     =Glaciecola lipolytica E3 RepID=K6YXN4_9ALTE"
                     /codon_start=1
                     /transl_table=11
                     /translation="MNYFSANKTPKSLIEAVEAAMASPPVDHAGMLVRSMQRLLSDSY
                     VLYFQIHQSHWNVEGIDFPQFHGFFGDLYEEVYDKIDDIAEKIRTLGAYTPRSLSEII
                     SESSIHGVVAPPPAIGLAFAAPANPSTREMVEMIRRQNQIVISDLSVALMGAKELNNE
                     GLQNFLQDMIDRHNKIEWKLTATLKG*"
                     /db_xref="UniRef100_K6YXN4"
                     /db_xref="K6YXN4_9ALTE"
                     /db_xref="clh:IX49_12385"
     gene            complement(25252..26532)
                     /locus_tag="LacPavin_0818_WC45_scaffold_30120_prodigal-sin
                     gle_32"
     CDS             complement(25252..26532)
                     /product="hypothetical protein"
                     /codon_start=1
                     /transl_table=11
                     /translation="MSTKKQNMKVGNFKEFRNGASAPKHVKELYTAVRKGMRSENVLT
                     HFKAIFLVGGPGSGKDFVVNAVMNEFNTKEICLEKLVYAIQERNNIEDLKDFPSLVVN
                     GNAENIDAVIVTKAVLESMGYDTAMVYVYTSNDESKARNDARLSRGSRTISEDARHEK
                     YEKALSSLHQYTEIFESFVLYDNTKNYAKADTESKKEITSWLIELSNTVGGFLSKLPK
                     NEAATNWIMERVLEVGTTATAEFARQITPGQGDTNDVQTYAQADQRTDEVLESGAKGS
                     RNNCTCGRTPCVCGDKNQATGGTAVASASTAERTAATESHEEVGVREEEDDKEAKGKK
                     AYKKGLVNPSSNYGSSTNMMVGSQGIGFTAEEEIKKKKKILQGKDAGGMKQDWDAANF
                     GNPGAAALTAPWGQTAESKEPKTLSKIREQVKPK*"
     gene            complement(26560..26958)
                     /locus_tag="LacPavin_0818_WC45_scaffold_30120_prodigal-sin
                     gle_33"
     CDS             complement(26560..26958)
                     /product="hypothetical protein"
                     /codon_start=1
                     /transl_table=11
                     /translation="MQSFKEYLKEHSVHNRVDDFVHYACGHLGLDEPPPIELINDKKH
                     AQENSSFGGYHPAEKFIRVNIANRHPADVLRTLAHELVHHKQNLDGKLKHGSGETGSD
                     CENEANSEAGIMLRNYGRANPALYESNKYN*"
     gene            complement(26993..27826)
                     /locus_tag="LacPavin_0818_WC45_scaffold_30120_prodigal-sin
                     gle_34"
     CDS             complement(26993..27826)
                     /product="NAD dependent epimerase/dehydratase family
                     protein n=1 Tax=Bacteriovorax sp. DB6_IX
                     RepID=T0SXA5_9DELT"
                     /codon_start=1
                     /transl_table=11
                     /translation="MKLSVFGGTGFVGGNFMRMFPDNILIAREERYPRSTDTLYFIST
                     THNYNVFTDLHKDIDTNLTVLMDVLNAFRKRSWFEGGNITFNFISSWFVYGNCHLPAT
                     ESTPCDPKGFYSITKRAAEQLLISYCETYNLSYRILRLGNVVGKGDANASPQKNALQY
                     MINQMKAGEPVELYENGEFYRDMIHVDDCCNAIKLVCEQGEIDTIYNIGNGIPVHFGN
                     VIRMAHQRIGSNSTITAIPQKDFHRKVQTKTFYMSNTRLQRLGYEPKYSISDIVDEMI
                     S*"
                     /db_xref="UniRef100_T0SXA5"
                     /db_xref="T0SXA5_9DELT"
                     /db_xref="lrt:LRI_0877"
     gene            complement(27826..28293)
                     /locus_tag="LacPavin_0818_WC45_scaffold_30120_prodigal-sin
                     gle_35"
     CDS             complement(27826..28293)
                     /product="Uncharacterized protein {ECO:0000313|EMBL
                     :KKM28126.1};  TaxID=412755 species="unclassified
                     sequences; metagenomes; ecological metagenomes.;"
                     source="marine sediment metagenome.;""
                     /codon_start=1
                     /transl_table=11
                     /translation="VSRYSYLTTPTYADIQIACQRIVTKIQLDDCPVDCVMGLVRGGL
                     IPATIISHMLNVPMVTAAYSSFKGEGEKRYHENLLPVLPFYFGNILIIDDICDSGNTL
                     AEVSWHYRNEATITAALYYKERFSVPPRMNFKPDYYAFSIDEDAPYIKFPWEI*"
                     /db_xref="A0A0F9IKI9_9ZZZZ"
     gene            complement(28290..29615)
                     /locus_tag="LacPavin_0818_WC45_scaffold_30120_prodigal-sin
                     gle_36"
     CDS             complement(28290..29615)
                     /product="Putative PLP-dependent enzyme possibly involved
                     in cell wall biogenesis n=1 Tax=Microcoleus sp. PCC 7113
                     RepID=K9W7B7_9CYAN"
                     /codon_start=1
                     /transl_table=11
                     /translation="MDNISNDQRDSMIAQLASITPKYAYNCRDFVAGETPVFYSGPYW
                     DERELGAALKALITGKWLTSGDEVFKFQLEFAKLFGVKQAHMVNSGSSANLVMVASLK
                     KRLGWKDGDKVIVSPVGFPTTIAPIVQNGLVPVFVDIEMTTLNFNLDKLWDILAEDNA
                     GEQRIKAIFVSPVLGNPPSMNILDGMVAAYPEVKLIGDNCDSLGSKWNGESITKHYYA
                     WSTSFYPAHHISTGEGGMVCSDDVELINLARSISWWGRDCRCVGAANLKSCGTCGNRF
                     DKWLEGYDGIIDHKYLFTNMGYNLKPLDLQGAIGREQLKKMDEIDLYRRLNFIRFRDL
                     LVKYVPGIRAASALPSADPSWFGVPIICDTPEIKVKLVNFLEENKIQTRNYFAGNILL
                     HPGYKHLDDAKKYPNANLALSHVFFVGCPPHYNSAVFDYIERVLQRWVP*"
                     /db_xref="UniRef100_K9W7B7"
                     /db_xref="mic:Mic7113_0156"
                     /db_xref="K9W7B7_9CYAN"
     gene            complement(29608..30402)
                     /locus_tag="LacPavin_0818_WC45_scaffold_30120_prodigal-sin
                     gle_37"
     CDS             complement(29608..30402)
                     /product="Glucose-1-phosphate thymidylyltransferase {ECO
                     :0000256|RuleBase:RU003706}; EC=2.7.7.24
                     {ECO:0000256|RuleBase:RU003706};;  TaxID=1120923
                     species="Bacteria; Proteobacteria; Alphaproteobacteria;
                     Rhodospirillales; Acetobacteraceae; Acidocella.;"
                     source="Acidocella aminolytica 101 = DSM 11237.;""
                     /codon_start=1
                     /transl_table=11
                     /translation="MLAGIRDVLIIVNPSERVLFEKLFENSKVELGIDIRFAEQQAPN
                     GLAEAFIIAKQLDNFEEYTGFALILGDNIFHGSTLTGTLDFALCELEVDDGIPQRATI
                     FAQKVPDLTRFGVVALNRYNRSVEYIIEKPKRIDEEYLNFAVTGLYFFPQNVVDRASR
                     QEKSSRGELEITDLIGTYLGEGTLNVDVLSRGTSWFDTGTPDSMLDAAHYVKTIQTNH
                     GFLVGSPHEIAYRCGLVNEIDRDRYVTGIVGKSNYGKLLREAIENG*"
                     /db_xref="A0A0D6PI03_9PROT"
                     /db_xref="UniRef100_A1HMC5"
                     /db_xref="npn:JI59_25935"
                     /db_xref="A1HMC5_9FIRM"
                     /db_xref="2.7.7.24"
     gene            complement(30437..31498)
                     /locus_tag="LacPavin_0818_WC45_scaffold_30120_prodigal-sin
                     gle_38"
     CDS             complement(30437..31498)
                     /product="dTDP-glucose 4,6-dehydratase {ECO:0000256
                     |RuleBase:RU004473}; EC=4.2.1.46
                     {ECO:0000256|RuleBase:RU004473};;  TaxID=516051
                     species="Bacteria; Bacteroidetes; Flavobacteriia;
                     Flavobacteriales; Flavobacteriaceae; Muricauda.;"
                     source="Muricauda lutaonensis.;""
                     /codon_start=1
                     /transl_table=11
                     /translation="MSGIIVTGGAGFIGSNFVKLITDQGYHAIVLDKLTYAADLSYIY
                     DNCDPTEVLFTEGDINDTELVYNLLACYDPIGIVHFAAESHVDNSIKDSKPFIETNVM
                     GTVSVLEATRRWLANRHKYNIRKRSFRFHHVSTDEVYGSLGPDDAPFTETTPYAPRSP
                     YAASKAASDHMVASYGNTYGIPYVITNCSNNYGKHQHSEKLIPTVIRNALADESIPMY
                     GDGSNIRDWIHVEDHCEALLKVFVDGKDKNKYNIGGKCQISNRVLIGNILSMMGKSAD
                     LVKSVGDRPGHDFRYDIDNTKIETELGWTPRKNFLIGLNETIRWYINENTRHNSSGGS
                     LDTSVSSNHSDIEAASANL*"
                     /db_xref="A0A0D5YSZ6_9FLAO"
                     /db_xref="UniRef100_UPI00036A091C"
                     /db_xref="mmb:Mmol_1364"
                     /db_xref="UPI00036A091C"
                     /db_xref="4.2.1.46"
     gene            complement(31514..32491)
                     /locus_tag="LacPavin_0818_WC45_scaffold_30120_prodigal-sin
                     gle_39"
     CDS             complement(31514..32491)
                     /product="hypothetical protein"
                     /codon_start=1
                     /transl_table=11
                     /translation="MTIRSFIQYLDERVRAKPMTASGVSGDEHVQKFIQPYVGKTDTH
                     TTHREFRDPETKHVIRSGSTVSVHGHENIGGKHHAIVSASGSSQKVKMPISNILKPAE
                     AKNAGVDYEEHLAKNLNKHGVMKGASGGTSSRQDFHLNNKKTGESYRGEAKKDVHAVF
                     GQASLSHHPDKGWHFSDATKRKFPHYTSAAEKATVTVDGKKKPLLQHVNDTFEKPAVK
                     TYLSKKSSKNVYSDHTDLHPVHSYLKDHNVDVLHVGTHGTFRAGHSATNDRTSLGLQT
                     ATGTGKFRVREKERGALSVSFGINHMEKSGTDMTKPDHLAKIKEKLGHI*"
     gene            complement(32488..33816)
                     /locus_tag="LacPavin_0818_WC45_scaffold_30120_prodigal-sin
                     gle_40"
     CDS             complement(32488..33816)
                     /product="hypothetical protein"
                     /codon_start=1
                     /transl_table=11
                     /translation="MAQSPQDEINLRKYIRSSLFKAEGIRETSSTGAHRYESHIRFPF
                     MAKASFEKMKERFRSYGLQLEESTVSISDQSPTYILRVANSVLIKKIYGEPITLKNGA
                     MIYWVNNGQKRRESQAGTHFQTKELTPANINKRLLTGRELSKGDMRAIIEASLKRKTG
                     KKNLNELMRLLDACDTTESRISISPDFNTTDIKIVSKDFGELMSAMWIMNHGYNKVLF
                     PPSDVQPLVDFTAYGSNGKTAKISVKSGTGSKVTITNITDSIENEAKENIDDYKRDPA
                     FEVFDIVKNYTMKEGILELHKKMMTPSIEKLREIMKASSVDSITLQSLQNWLRDIPGK
                     SLKIILDPFYKVNVYGVMTDKSWDSIDRDKMRAILSPLGESMVRMLNDDPKTKKILNN
                     LANKMKVKQLDVKMLKKSITFQIRDFADMHFKFSWAGYNSGNKLGFKAEQ*"
     gene            complement(33818..35200)
                     /locus_tag="LacPavin_0818_WC45_scaffold_30120_prodigal-sin
                     gle_41"
     CDS             complement(33818..35200)
                     /product="DNA primase-helicase n=1 Tax=Pelagibacter phage
                     HTVC008M RepID=M1ICV9_9CAUD"
                     /codon_start=1
                     /transl_table=11
                     /translation="MKKIEMIILKNLFSNEQFVRKALPFLKAEYLTESPEKIVFEEIN
                     KYILKYNKLPTHEAVLLEINNRNGIFEEDFKKSVDLIEELKADTEVSQLEWLEEQAEK
                     FCQEKAVYNGIMECIQILDGKGKQDKTKGAIPSILSDALSVSFDPNIGHDYIQDSDRR
                     YEFYHKTEQRIPFDLDFFNRITRGGLPQKTLNIALAGTGVGKSLFMCHHAAACLCQNF
                     NVLYITLEMSEERIAERIDANLLNTRMDDLAVMPRDTYERKMTSLKDKVKGRLIIKEY
                     PTASASAIHFKNLLNELSLKKHFKPDIIFIDYLNICASSRLKHGSNVNSYSYIKAIAE
                     ELRGLAVEHNVAIMSATQTTRTGFQSTDPGLEDTSESFGLPATADMMFALVTSEEMDK
                     LNQIMVKQLKNRYNDPTLNKRFAIGIDRAKMKLYDIEQSAQRGIVDSGQAAPQPQGLN
                     TQSKFSKLKV*"
                     /db_xref="UniRef100_M1ICV9"
                     /db_xref="E3ST07_9CAUD"
                     /db_xref="abaz:P795_18315"
                     /db_xref="M1ICV9_9CAUD"
     gene            complement(35548..36603)
                     /locus_tag="LacPavin_0818_WC45_scaffold_30120_prodigal-sin
                     gle_42"
     CDS             complement(35548..36603)
                     /product="RecA-like protein n=1 Tax=Pelagibacter phage
                     HTVC008M RepID=M1HLX1_9CAUD"
                     /codon_start=1
                     /transl_table=11
                     /translation="MSFFDKILEEADNDAATKVSDGNGNDVDSHINTGSYSLNALLSG
                     SIYGGLPANKITALAGESSTGKTYFALNIVKQFLDDNPKGAVFYFESESAVTTDMLTS
                     RDIDIERVYIIPVVTIQKFRTQAVRILDKYIETTPTDEERTARPMLMVLDSLGMLSTE
                     KEVADIAEGKDTRDMTRAQLVRGTFRVLTLKLNKAKATLVMTNHTYQVVGSYVPTREM
                     GGGEGLKYAASTIVFLSKKKDKEKDSTDVTGNIITARLQKSRLTVENKKVQTLLDYHT
                     GLDKYYGLLEIAEKHNIIKKVSTRYELPDGTKAFEKNILENPEKYYTKEILDLIDEAC
                     KTEFLYGKTNTMDSTED*"
                     /db_xref="UniRef100_M1HLX1"
                     /db_xref="A0A0C5AB85_9VIRU"
                     /db_xref="lrt:LRI_1394"
                     /db_xref="M1HLX1_9CAUD"
     gene            complement(36671..39265)
                     /locus_tag="LacPavin_0818_WC45_scaffold_30120_prodigal-sin
                     gle_43"
     CDS             complement(36671..39265)
                     /product="DNA polymerase {ECO:0000256|RuleBase:RU000442};
                     EC=2.7.7.7 {ECO:0000256|RuleBase:RU000442};; 
                     TaxID=351708 species="Viruses; dsDNA viruses, no RNA
                     stage; Caudovirales; Myoviridae.;" source="Synechococcus
                     phage S-CBM2.;""
                     /codon_start=1
                     /transl_table=11
                     /translation="MFYTNVSVIGDNILYRGVTKEGKRVRQKIKYKPRVYVKTTKPSQ
                     WTTLEKEPLDEIVFDTIRDAREFQNKYKDVSNFPIYGTTRHETSFIADEFKKTIPWDR
                     SKLCVAGIDLEVDSSNGFPEPEFANEKITAITLSVYGTYHVFGCGEYKKHRDDVKYYS
                     CEDEMELISKFIDVWTHYYPDIVTGWNVQFFDMPYLINRILKIFGEEKAKKLSPWGKF
                     VSREDKYDKFGGKPKQYYLIYGVAILDYIKLYKKFTLKKRESYKLDYIAFAELGERKT
                     DIEEYETLHRLHRENYQLFIEYNVRDVELIVRLDDKLKLIDLALTLAYNARVNYEDVF
                     AQVRMWDSIIANKLALSNIIVPPKRDVEKSSQYVGAYVKDPQLGLHHWVVSFDLNSLY
                     PHLIMQFAVSPENLVSVAEFSIDDFFAICAHGGVEGLWKKIDADPSNEKLLNIGETGT
                     FKTLSTLKERNLCVAGNGALFKRESGFLPEIMEEMYNDRSKFKKKMINAEKLREKSLD
                     DPAAMVQITNDIARYHNLQNAMKVCLNSAYGTIGTPHFRFFDIRIAEAITMSGQMCIR
                     WIIDQTNAYMNQILETEGVDYVIASDTDSIYLNLGTVVKKFIPKEKNKKKIINMLDRF
                     CEDRLQKHIDKSFGELAGHLNAYSQKMNMKREVLADKGIWTSKKHYILNVYNSEGVEY
                     AKPQIKSVGVSMVQSSTPSFFRERMKKCVEIIMDGTEEELCAYIDKTREDMMTVPMTE
                     VAFPRGTNDIGKWGDEDTTYSKGTPIHVRGSLIFNKLIDSHHLEKKYERIRDGDKVKF
                     IYLREPNTVRSNIIAFVNRIPPEFDLDSFIDYDMQFEKAFIKPMEHITKVIGWKTKQS
                     STLDDFFS*"
                     /db_xref="I3ULE9_9CAUD"
                     /db_xref="mmh:Mmah_1995"
                     /db_xref="UniRef100_I3ULE9"
                     /db_xref="2.7.7.7"
     gene            complement(39319..39615)
                     /locus_tag="LacPavin_0818_WC45_scaffold_30120_prodigal-sin
                     gle_44"
     CDS             complement(39319..39615)
                     /product="hypothetical protein"
                     /codon_start=1
                     /transl_table=11
                     /translation="MELRVLKLTSGEEIVGELVSENTEYFVLKTTFALLVRGREANGG
                     LAWGFAPWGLFSEGDKPIRSTHVITAGLPTQDVIDAYTQATTGLVTPSHQLITG*"
     gene            complement(39581..39829)
                     /locus_tag="LacPavin_0818_WC45_scaffold_30120_prodigal-sin
                     gle_45"
     CDS             complement(39581..39829)
                     /product="hypothetical protein"
                     /codon_start=1
                     /transl_table=11
                     /translation="MKELGELRDLFVAKGFEIADYCGWYLVVGKDRYGLVDGKFYRNG
                     VLTPEKELLAGKKKDEPVRVAKKIRSKNGTQSIETDER*"
     gene            complement(39826..40554)
                     /locus_tag="LacPavin_0818_WC45_scaffold_30120_prodigal-sin
                     gle_46"
     CDS             complement(39826..40554)
                     /product="hypothetical protein n=1 Tax=Kocuria rhizophila
                     RepID=UPI0002DBF8A6"
                     /codon_start=1
                     /transl_table=11
                     /translation="MISVIVPTLWKAKELEFMLPKLLENKKVSEVIIIDNNKAARPDS
                     LPTHEKIRLLEQPENIFVNPAWNLGVKEAKSKKVCLMSDDILFDARVFDVVDPLVTDK
                     IGVIGVNALGIKSFFVNSPLINVSPVKIRLDHWDGFGTLMFVHKKNYLDTPEELKIYW
                     GDVWLYDYNAIKDRVNYTIDDFCVGTKMRISSGGFIKEIEIENSVAKAVIHKMYDEQR
                     LPDPEIQTPLMADVVFDMIEHWAR*"
                     /db_xref="UniRef100_UPI0002DBF8A6"
                     /db_xref="A0A0B4EMV4_KOCRH"
                     /db_xref="UPI0002DBF8A6"
     gene            complement(40551..41528)
                     /locus_tag="LacPavin_0818_WC45_scaffold_30120_prodigal-sin
                     gle_47"
     CDS             complement(40551..41528)
                     /product="Putative uncharacterized protein n=1 Tax
                     =Chlorobaculum parvum (strain NCIB 8327)
                     RepID=B3QQK7_CHLP8"
                     /codon_start=1
                     /transl_table=11
                     /translation="MKFISVSMVKDEADIIELFIRINSRIIDHFFIIDNGSTDGTLRI
                     LEKLKNEGFPMTVFIDQTPHFQQSAMITKLLKTALAKMPFDWAFAIDADEFINIEREK
                     LETELATVPHNYVATLNWSHWVPRGDIYYNYTNPLWSAFDRKKQETDVFPKVIVSNNI
                     ARDCIIEMGNHHALINYRETTNGLDMKRVPEQLLTCGTLDHVPVRSSHQILGKAICGA
                     GALSLKTNRNNHEGYHWDTITNLIKENNFTIDNLLIRYIALAYVSRPNAFVEDDVDST
                     VHIGKETDIIQYRNLSIVSEHRVLYNYTVRLANQIRQMQPPRGVPGGPL*"
                     /db_xref="UniRef100_B3QQK7"
                     /db_xref="cpc:Cpar_1818"
                     /db_xref="B3QQK7_CHLP8"
     gene            complement(41658..41864)
                     /locus_tag="LacPavin_0818_WC45_scaffold_30120_prodigal-sin
                     gle_48"
     CDS             complement(41658..41864)
                     /product="hypothetical protein"
                     /codon_start=1
                     /transl_table=11
                     /translation="MANRSDFNSTIPRSVKRMLIMMSINGGWSKNQLHREFQDWAKAH
                     AHHKEVVKKRLSAKGSNADTEETK*"
     gene            complement(41866..42609)
                     /locus_tag="LacPavin_0818_WC45_scaffold_30120_prodigal-sin
                     gle_49"
     CDS             complement(41866..42609)
                     /product="Putative uncharacterized protein n=1 Tax
                     =Actinobacillus succinogenes (strain ATCC 55618 / 130Z)
                     RepID=A6VP39_ACTSZ"
                     /codon_start=1
                     /transl_table=11
                     /translation="MDNTILHDACIVSFYMSNIDTKIVEAQKAIVAKFNKRNYPHYQV
                     LTNTSHGHSMDLFWGLNGLVVKGAEGAWSNVTQQIRHQIVFFLDIDCVPLNDFAIDAY
                     VEGAARGELIGNIQRSNHIQNNQHTFAAPSAVAINRDVFDKIGRPSAVPNYRGDVGEE
                     YTWMAEAAGVKVELKLPLCYDRPPTEGPFWALKDGQPVYGQGTTFGEYIDAGPTGLEP
                     LPLFYHNFQIFHPGSKERFLAKCEKILRN*"
                     /db_xref="UniRef100_A6VP39"
                     /db_xref="asu:Asuc_1376"
                     /db_xref="A6VP39_ACTSZ"
     gene            complement(42609..43388)
                     /locus_tag="LacPavin_0818_WC45_scaffold_30120_prodigal-sin
                     gle_50"
     CDS             complement(42609..43388)
                     /product="Glycosyltransferase n=1 Tax=Gloeobacter
                     kilaueensis JS1 RepID=U5QLT6_9CYAN"
                     /codon_start=1
                     /transl_table=11
                     /translation="MTAPLVTVITASTGNPMLHKCLQSVKEQTHPNVQHLVYVDGPSR
                     SPAFLDQLFKSQVLPMDPSTQKPGYRLDLIQLPYAVGTDRWNGHRMYGAGSYLADGEY
                     VMFLDDDNYLDPDHIESLLATLQNAIVPVGAAAWSYSLRKIVNSDGFLCNDDCESLGK
                     WPSVLHDQDFFVDVNCFFLPRMMAVQISPLWFRKFREPGQPEVDRVLTHTLRQVSHVC
                     SYKYSLNYTVGNTQNSVQKEFFDRGNAEMLRRYNGNLPWKK*"
                     /db_xref="UniRef100_U5QLT6"
                     /db_xref="A0A0D6JC42_9RHIZ"
                     /db_xref="glj:GKIL_3701"
                     /db_xref="U5QLT6_9CYAN"
     gene            complement(43398..44204)
                     /locus_tag="LacPavin_0818_WC45_scaffold_30120_prodigal-sin
                     gle_51"
     CDS             complement(43398..44204)
                     /product="Metallophosphoesterase n=1 Tax=Synechococcus
                     phage S-CRM01 RepID=F5B490_9CAUD"
                     /codon_start=1
                     /transl_table=11
                     /translation="MTKIYYISDIHLEFGAMELPSPDTDDNILLLAGDIIPAKYLDSS
                     EADTFFGVQCAKYKKVFFILGNHEHYGYIYDETAKAFNDYFKEKRFDITLCQSDYIEL
                     NDEWSMLADTLWTDFNKDDWFAKNTAKQCMNDFRIVNKMVNGTQWSSPMYRRLVPEDV
                     LVDHRATLASFLEDLEQNPDKKFVVMTHHLPSEQCVNAMFTGDSLNPAFFSELAPFII
                     DHPNIKFWVHGHTHCSVNVKIGECQVLCNPRGYIGHGANKEFDPTLSFEI*"
                     /db_xref="UniRef100_F5B490"
                     /db_xref="F5B490_9CAUD"
                     /db_xref="sfd:USDA257_c48130"
     gene            complement(44197..44442)
                     /locus_tag="LacPavin_0818_WC45_scaffold_30120_prodigal-sin
                     gle_52"
     CDS             complement(44197..44442)
                     /product="hypothetical protein"
                     /codon_start=1
                     /transl_table=11
                     /translation="MIETPQTSYSNPRFSVEPRVAFDPSNHIHMADYARFVRTGNWVE
                     GCRYFLDDPYTDIPTSINAKIVAHVLDQYKYDPRYND*"
     gene            complement(44503..44934)
                     /locus_tag="LacPavin_0818_WC45_scaffold_30120_prodigal-sin
                     gle_53"
     CDS             complement(44503..44934)
                     /product="Deoxycytidylate deaminase n=1 Tax
                     =Magnetospirillum magneticum (strain AMB-1 / ATCC 700264)
                     RepID=Q2W3S4_MAGSA"
                     /codon_start=1
                     /transl_table=11
                     /translation="MTTPYWDEYFMAIAKLASTRSKDRSTKVGAVIVRDKTILSTGYN
                     GFPRGVDDTIEARYERPLKYVWTVHAEENALLHAAREGICINGSTMYATLHPCSACAK
                     SIVQCGIKEVVVEDDDNPRFTDDFVIAKEIFAEAGVTVRHR*"
                     /db_xref="UniRef100_Q2W3S4"
                     /db_xref="X0WMR4_9ZZZZ"
                     /db_xref="mag:amb2697"
                     /db_xref="Q2W3S4_MAGSA"
     gene            complement(44931..45497)
                     /locus_tag="LacPavin_0818_WC45_scaffold_30120_prodigal-sin
                     gle_54"
     CDS             complement(44931..45497)
                     /product="Uncharacterized protein n=1 Tax
                     =Haliscomenobacter hydrossis (strain ATCC 27775 / DSM 1100
                     / LMG 10767 / O) RepID=F4L1N7_HALH1"
                     /codon_start=1
                     /transl_table=11
                     /translation="MDHFHNGPEFGEDYFTYPQFYSTIINGMPSGSHFVEIGSWKGKS
                     AAYMAVEIINSGKNIKFDCVDTWTGSEEHAGIKEVTEGTLYETFLRNTERVKHIINPI
                     RMDSVAAAETYANGSLDFVFIDGDHSYEGVRRDILAYLPKMKHNSIISGHDYAWHEPI
                     QRAVKEIFGPNNRYDDPFGNGCWVVKCL*"
                     /db_xref="UniRef100_F4L1N7"
                     /db_xref="hhy:Halhy_0673"
                     /db_xref="F4L1N7_HALH1"
     gene            complement(45506..45913)
                     /locus_tag="LacPavin_0818_WC45_scaffold_30120_prodigal-sin
                     gle_55"
     CDS             complement(45506..45913)
                     /product="RegA n=1 Tax=Synechococcus phage S-CAM1 RepID
                     =M4QIW5_9CAUD"
                     /codon_start=1
                     /transl_table=11
                     /translation="MSVENLVEVTLAERDDFLKVRETLTRIGVAAKKDNVIYQSCHIL
                     HKQGRYYIVHFKELFALDGKPSSIIENDFARRNTIVALLEEWGLVKVVDQTKIDELRA
                     PLSQIKIIPFKDKDKYTLVAKYNIGKKKRPETI*"
                     /db_xref="UniRef100_M4QIW5"
                     /db_xref="G8EYB9_9CAUD"
                     /db_xref="M4QIW5_9CAUD"
     gene            complement(45916..46296)
                     /locus_tag="LacPavin_0818_WC45_scaffold_30120_prodigal-sin
                     gle_56"
     CDS             complement(45916..46296)
                     /product="Clamp loader subunit n=1 Tax=Synechococcus phage
                     S-SM2 RepID=E3SJ39_9CAUD"
                     /codon_start=1
                     /transl_table=11
                     /translation="MADLFKEILPSILQNKKNVLTDAEEVKSYNPYIVNKALAGHLDC
                     VMYSNQMNMNFHLDKDAQYQYHLNSIRSAKRPFAQWFKATKESDLEAVKLFFGYSDRR
                     AREALKILTDEQIETIRIRTTIGE*"
                     /db_xref="UniRef100_E3SJ39"
                     /db_xref="E3SJ39_9CAUD"
     gene            complement(46298..46672)
                     /locus_tag="LacPavin_0818_WC45_scaffold_30120_prodigal-sin
                     gle_57"
     CDS             complement(46298..46672)
                     /product="hypothetical protein"
                     /codon_start=1
                     /transl_table=11
                     /translation="MFDSNHYRGPEISVNIKQQPNDAADSARLYGELKRKAEEEVSQA
                     TIQKFGAYNEVEVISADTWEDYNTQKKHYRLLFKINGNTYDIQTEAYPDELAHNTAYE
                     VNRALLAEVFDKCLSKLVSYRR*"
     gene            complement(46672..47613)
                     /locus_tag="LacPavin_0818_WC45_scaffold_30120_prodigal-sin
                     gle_58"
     CDS             complement(46672..47613)
                     /product="Clamp loader subunit n=1 Tax=Synechococcus phage
                     S-SM2 RepID=E3SJ35_9CAUD"
                     /codon_start=1
                     /transl_table=11
                     /translation="MSDDMILWVEKYRPHSIKDCVLPERMKSTFQDYVNKREIPNMIL
                     AGGAGSGKTTVARALCDEVGLDYIMINGSDESGIDTLRVTIKGFASSVSLMGGRKVVI
                     VDEADYLNPNSTQPAFRGVIEEFADNCSFIFTCNYKNRIIAPLHSRCAVIDFKLTSAE
                     KPQMASLFMKRVEGILKAEKVEYDGKVVAALIMKHFPDYRRVLNELQRYSSSGKIDAG
                     VLSNDANPKIKELIKSVGEKNFTEVRKWVAANSDNDVNLVYRQIYDGLTEVLKKESIP
                     AAVVLMARYQYQAAFCADQEVNLLAFLVELMVECEVA*"
                     /db_xref="UniRef100_E3SJ35"
                     /db_xref="E3SJ35_9CAUD"
                     /db_xref="gac:GACE_1052"
     gene            complement(47639..47899)
                     /locus_tag="LacPavin_0818_WC45_scaffold_30120_prodigal-sin
                     gle_59"
     CDS             complement(47639..47899)
                     /product="Uncharacterized protein {ECO:0000313|EMBL
                     :KKL78698.1};  TaxID=412755 species="unclassified
                     sequences; metagenomes; ecological metagenomes.;"
                     source="marine sediment metagenome.;""
                     /codon_start=1
                     /transl_table=11
                     /translation="MGKYSPQQIKEIKIKFDEIDNALTRSAAEKELVKEIIKDLKEKY
                     EIPPKMARKLAKAYHKRNLQEVRAEHEEFETTYETVFPEKSA*"
                     /db_xref="A0A0F9EX78_9ZZZZ"
     gene            complement(47910..48581)
                     /locus_tag="LacPavin_0818_WC45_scaffold_30120_prodigal-sin
                     gle_60"
     CDS             complement(47910..48581)
                     /product="Predicted protein n=2 Tax=Prochlorococcus phage
                     P-SSM2 RepID=Q58MJ7_BPPRM"
                     /codon_start=1
                     /transl_table=11
                     /translation="MKLSDNTLNVLKNFATINQGLVIRPGSVLRTINANRNILAEATI
                     EEEFPMEFGIYDLNKILSVLTHTKTAVNVEFEKESLVFESVGKVRVRHSPVGLIVAPP
                     DRKSINIASFDVQFKLSADVLNWINNTASILKSPNIVVKSDGGDISVWAMDVKGKIVD
                     DASVKVEGKSDTSFQAVFLIENLKMMNGGYTVELSSSGVAKFSHTEKKIVYWISTEKK
                     DSKFE*"
                     /db_xref="UniRef100_Q58MJ7"
                     /db_xref="R9S8L8_BPPRM"
                     /db_xref="Q58MJ7_BPPRM"
     gene            complement(48635..49258)
                     /locus_tag="LacPavin_0818_WC45_scaffold_30120_prodigal-sin
                     gle_61"
     CDS             complement(48635..49258)
                     /product="Putative deoxynucleoside monophosphate kinase n
                     =1 Tax=Escherichia phage PBECO 4 RepID=L7TKY0_9VIRU"
                     /codon_start=1
                     /transl_table=11
                     /translation="MTIIGLVGFISSGKGATADILIERYGFHRESFANGVKNAVSNVF
                     GWDREMLEGTTKESRTWREVPDAWWSEKLGKPFSPRYALQLMGTEAGRNVFHEDIWVM
                     AMERRMDHMSYNYVISDVRFPNEIQAIKRMGGKVVRVKRGPEPEWYDCAVRTNQLNGW
                     TGEVQHMIQFPDIHYSEWAWCGIPLDFEPIVNDGTLEDLEEKVSLIL*"
                     /db_xref="UniRef100_L7TKY0"
                     /db_xref="A0A0F9QHU1_9ZZZZ"
                     /db_xref="L7TKY0_9VIRU"
     gene            complement(49255..49794)
                     /locus_tag="LacPavin_0818_WC45_scaffold_30120_prodigal-sin
                     gle_62"
     CDS             complement(49255..49794)
                     /product="hypothetical protein"
                     /codon_start=1
                     /transl_table=11
                     /translation="MWVLCKMSAETFNISKRLCDIFYIEFCIEDAVSDQKLSIIPVEA
                     VLSGADPWNKGLVGVMPTPWNKGKSCIGKIVGNKSCYLNGEKSRFKKGITPHNKGVPM
                     SDGAKEHLSKTLMGRKNPKHSEWMKGRKIHITPHTEDTKKILSEKSSMYMWITNGKDS
                     RRVLKGGKIPREWKRGRTL*"
     gene            complement(49778..50614)
                     /locus_tag="LacPavin_0818_WC45_scaffold_30120_prodigal-sin
                     gle_63"
     CDS             complement(49778..50614)
                     /product="Uncharacterized protein n=1 Tax=Sinorhizobium
                     phage phiM12 RepID=S5MCQ1_9CAUD"
                     /codon_start=1
                     /transl_table=11
                     /translation="MQIEISVDKLRKHKLFIATPMYGGMNHGMYMKSCLDLQSVCQQY
                     GIECRFSFIFNESLITRARNYLCDEFLRSGFTHMLFIDADIHFDPRDVIAMLALDKDV
                     IGGPYPKKSIKWGAIQAAVKRHPDLPVAEYEKLVGDFVFNAVQGTEQFNVGDPLKVLE
                     LGTGYMLIKKEVFDKWREAYPEFRYKPDHVGQANFDGSRYIHAYFDTVIDVKRNIVRD
                     GQTVEVGGSDRYLSEDYMFCQYWRNIGGEIWLCPWVRTHHIGTYAFTGDMPSVANYVG
                     SL*"
                     /db_xref="UniRef100_S5MCQ1"
                     /db_xref="A0A067XQW1_9CAUD"
                     /db_xref="bgd:bgla_2g15150"
                     /db_xref="S5MCQ1_9CAUD"
     gene            50648..50872
                     /locus_tag="LacPavin_0818_WC45_scaffold_30120_prodigal-sin
                     gle_64"
     CDS             50648..50872
                     /product="hypothetical protein"
                     /codon_start=1
                     /transl_table=11
                     /translation="MKHSMFIVLVYRHAVFIANLLRLFNHLGVRPTQKPKGAEAPLEI
                     PHPDFLAAVQAANCSGTETRIQKLAETCRL*"
     gene            complement(50795..51091)
                     /locus_tag="LacPavin_0818_WC45_scaffold_30120_prodigal-sin
                     gle_65"
     CDS             complement(50795..51091)
                     /product="hypothetical protein"
                     /codon_start=1
                     /transl_table=11
                     /translation="MTQLSPTKEKLVRFLQGTGPVNTLTSRAARARFGVKNLRARVAE
                     LRAAGYPIYTNYKKVSKGRYVASYRLGRASKTTRFSKLLNAGFRTAAIRSLYRR*"
     gene            complement(51195..52844)
                     /locus_tag="LacPavin_0818_WC45_scaffold_30120_prodigal-sin
                     gle_66"
     CDS             complement(51195..52844)
                     /product="CobS n=1 Tax=Cyanophage P-RSM6 RepID
                     =M4SLJ6_9CAUD"
                     /codon_start=1
                     /transl_table=11
                     /translation="MPRVSYTAEEKIKFLEEIASFFKREILTKRDIDGYAEKRNLPVP
                     YFIYHDETRKVSHGKYTVAMAAGSFGKLPPFPKFQAKAAAATAAPEVLPEPALVVPEV
                     VQEVVPVATAVASLLQMPPSIQADISCTVPDADPTFIPFGNYTDIETIIASKMFFPVY
                     ITGMSGNGKTMSIVQACAKLGREILRINVTEETDELDLLGGTELINGSTVNREGAVLL
                     AMRRGAILLIDEGDLNNTKIMCLMPILEGKPYFNKKTGEIITPAPGFNIFFTGNTKGK
                     GSDDGRFVGTKVMNEAFLERLAITMEQEYPDPKIEKRIVLRNMELKNCVDDDFATKLC
                     NFAEITRKTYAEQAISEIISTRRLTHIVAAFSIFKDRMKSLTLALNRFDNETKGAFLE
                     LYSKIDGTVNPTGSSESEPETALEDPSAPVAAPATRSSPPLVTAPSTVTSDDRASITN
                     LIQNFKIEPCSRTSAGGSSDEYKVYSDMITRVLSGTSSAAADIGIVNMYDDTIRVYGN
                     KKEVRYPKNNIIARDSVWKATFFLTVCQVLLNIKTVANPFG*"
                     /db_xref="UniRef100_M4SLJ6"
                     /db_xref="M4SLJ6_9CAUD"
                     /db_xref="afi:Acife_2993"
     gene            complement(52934..55456)
                     /locus_tag="LacPavin_0818_WC45_scaffold_30120_prodigal-sin
                     gle_67"
     CDS             complement(52934..55456)
                     /product="Peptidase n=1 Tax=Synechococcus phage S-SSM5
                     RepID=E3SKI3_9CAUD"
                     /codon_start=1
                     /transl_table=11
                     /translation="MFDFTEKKTLVAKLLAQENLTVVYRKVPTAAFDLQNRTLIIPFL
                     KDMDEDVVDGLTCHEVGHALETPPDGWHNSLKHRKSLKGYLNVVEDARIERKMKERFP
                     GIVRSFRRMYKKLHQMNFFKLHGVNVDRLRLIDRINIFFKLGAHVRVAFTPEELVYID
                     RINAADTFEDAEAIAIELHDKAKEEYKKNPEPPSVMEQMNDLSNDEEGENSESSDKGE
                     PEETEDDSTETGESVKSDESDESEAAGDEGEAGDDGDDSDESTEDTSDVESEVCEGEE
                     SEDESEDGGEGSIPGTEEGADESDEDESDDSSGEGEESEDDSDEDSNDSESGGDDGSD
                     DEGDGSPEGAAPRREISDEEAEDGVESMTDNAFRENEGSLVDATSGETIVINPPTYNM
                     SKYFVPHRYVQGAISAHIGAIRASDNVQMKTAVDTLMKNRVLSFIERTTPVVNYMIKE
                     FEVRKNASAMSRTKVAKSGRIDPKKLSRFALDADIFQRLTTVPTGQNHGLVLFLDLSG
                     SMNHSMNAVFEQAILLSQFCRKLNIPFEVYGFGDAGVVKARYNVLYPNLLGQYVEPVR
                     NTLNVGNANFYIKQYLSSTMTRTQFHTAVYNMLYTGALYTRRNAANAGLFPVTETLYS
                     TPFDETIIASMDLVSRFKRGQNITIVNCIFITDGIGSVSANYWDQDLRNKEMRLNIRA
                     SQRTTAFIEDKHTGIRVPYENLSKNEGVERFTSARALIKLAQKVTGAKYTGYMMMDRA
                     EIAKYVWDYEYRYVTKRTVNKQRADLRDRVTEEGFLTSDKFGFNEYFFVLKENIQVDE
                     ELLDVEVGGTKHQITKAFQKAMNKRGLQRMFLNQFMESIAKM*"
                     /db_xref="UniRef100_E3SKI3"
                     /db_xref="M1UG08_9CAUD"
                     /db_xref="hak:KO116_P200030"
                     /db_xref="E3SKI3_9CAUD"
     gene            complement(55542..56132)
                     /locus_tag="LacPavin_0818_WC45_scaffold_30120_prodigal-sin
                     gle_68"
     CDS             complement(55542..56132)
                     /product="Peptide deformylase {ECO:0000256|HAMAP-Rule
                     :MF_00163, ECO:0000256|RuleBase:RU003335}; Short=PDF
                     {ECO:0000256|HAMAP-Rule:MF_00163};; EC=3.5.1.88
                     {ECO:0000256|HAMAP-Rule:MF_00163,
                     ECO:0000256|SAAS:SAAS00013131};; Polypeptide deformylase
                     {ECO:0000256|HAMAP-Rule:MF_00163};  TaxID=997888
                     species="Bacteria; Bacteroidetes; Bacteroidia;
                     Bacteroidales; Bacteroidaceae; Bacteroides.;"
                     source="Bacteroides finegoldii CL09T03C10.;""
                     /codon_start=1
                     /transl_table=11
                     /translation="MGIQKIKFVDGQMYSYEIHNVIDPYSPSLREVTPVFDFDNPPVD
                     PKYLAISLIETMVKLGGVGLAAPQCGLQHRVFVMGAQGVGFACFNPEILDFWGEDKME
                     EGCLSFPGLFIPVTRHANVKVRYTDWNRVVKEETFGGLTARIFQHEAAHLDGKLFVNE
                     VSPLILERAKGKVKVNKKKIRRQIEASAKASKVKKV*"
                     /db_xref="K5CQR2_9BACE"
                     /db_xref="bxy:BXY_16360"
                     /db_xref="UniRef100_K5CQR2"
                     /db_xref="3.5.1.88"
     gene            complement(56142..57851)
                     /locus_tag="LacPavin_0818_WC45_scaffold_30120_prodigal-sin
                     gle_69"
     CDS             complement(56142..57851)
                     /product="Recombination endonuclease n=1 Tax=Synechococcus
                     phage S-CBM2 RepID=I3ULC8_9CAUD"
                     /codon_start=1
                     /transl_table=11
                     /translation="MIIFKKLRYRNFLSSGNIPTEILLDKHPTTLVIGTNGAGKSTML
                     DALTFALFGKPFRNINKPTLVNSINEKDCLVEVEFYANNKSYKVVRGIKPLVFEIYQN
                     GELINQDAASKDYQEILEEQILKFNFKAFNQIVILGSSSFVPFMQLSAADRRTIIEDL
                     LGIDIFSAMNNIVKERAAIIKERAADLKNDIEGTVSKIDLQKKFTEDARKNTAEQIAK
                     KQGEYNDNVKHIEDLLENAASIQAHIEEMVKTINDESDLKSRQKKLDQFEGKMETSIN
                     KARKDIEFYTRNSTCPTCDQAIQNKDEKITQCTHRITEVSGGLDKLKEEYDKVSERLI
                     EIQKVHQHVSRQNSELTRINTTISEIQKYMKKLLKEIEELRTKKVLSDDMMEVSKELV
                     TKLGKLSEDRREVLDAKNYVDVAATLLKDTGIKAKIVKQYLPVINKLVNKYLASMDFF
                     VNFEIDETFKETIKSRHRDEFSYYNFSEGEKQRIDLALLFTWRAVAKMKNSMSTNLLI
                     MDEVFDSSLDSTSVENVIKILNSFETTNIFIISHRGDLFQDKFKNVIEFRKEKSFSQM
                     YTK*"
                     /db_xref="UniRef100_I3ULC8"
                     /db_xref="I3ULC8_9CAUD"
                     /db_xref="abaz:P795_18155"
     gene            complement(57848..58927)
                     /locus_tag="LacPavin_0818_WC45_scaffold_30120_prodigal-sin
                     gle_70"
     CDS             complement(57848..58927)
                     /product="Recombination endonuclease subunit n=1 Tax
                     =Sinorhizobium phage phiM12 RepID=S5MAP1_9CAUD"
                     /codon_start=1
                     /transl_table=11
                     /translation="MSLIAVLGDTHFGMRGDCRQFHKYNRKFYDEVFFPYIKSKGIKT
                     IIQTGDLFDRRKYVSYNTLYLAKKYFFERLVEEDLHMIVYPGNHDIFYRNTLDVNSID
                     LVLDEYIASGVITNYRKPVTVELDGTAVDFIPWICADNEKEIFDFIKTTKSAVCFGHF
                     EIAGFEMDRGAVCHDGMNREAFVNYEMVVSGHFHHKSTDGQIYYVGTPAQMTWADYGD
                     PRGFHVFDTKTRDLIFVRNPNEMFHKIVYDDREETLESVNNKNYAQYAETTVKLIVAS
                     KTNPVLYDIFLDHLYKVDPIEVNIVEDFTDYAEISDSDIIDQSDDTITTIEKMIDGIE
                     LGLDKTKLKILMRELYMESLKIETK*"
                     /db_xref="UniRef100_S5MAP1"
                     /db_xref="A0A0F6WBN9_9CAUD"
                     /db_xref="S5MAP1_9CAUD"
     gene            complement(58993..59565)
                     /locus_tag="LacPavin_0818_WC45_scaffold_30120_prodigal-sin
                     gle_71"
     CDS             complement(58993..59565)
                     /product="Sigma factor for late transcription n=1 Tax
                     =Sinorhizobium phage phiM12 RepID=S5M6K2_9CAUD"
                     /codon_start=1
                     /transl_table=11
                     /translation="MVKEITEPKKRVHYVNNQDLLKCIIQFKKDCRKAKREGASKPRI
                     PDYVGKCLMLIAENLSHKYNFAQYSFRDEMVSDAIENCVMYFDNFDPKRSKSPFSYFT
                     QITYYAFIRRIHKEKKQLYVKYKSTEQFSVLDEMDQFDSEDGSTRQSENVYENISEFI
                     DTYEKARAKKKIKKVAGKKSLELLMEEEQP*"
                     /db_xref="UniRef100_S5M6K2"
                     /db_xref="A0A0F6SIJ9_9CAUD"
                     /db_xref="S5M6K2_9CAUD"
     gene            complement(59665..60090)
                     /locus_tag="LacPavin_0818_WC45_scaffold_30120_prodigal-sin
                     gle_72"
     CDS             complement(59665..60090)
                     /product="hypothetical protein"
                     /codon_start=1
                     /transl_table=11
                     /translation="MNTETTATTEDLKSIRFFKLVNGDSVLTEVVKTFKHRLAIANPM
                     ILMVEADFDSGRQTIYMHPWIPQGIALGNVCNLSKKDIILNSEVEPDIIEYYAACVFD
                     LLDSPKKEIIKAPTEYVDEEKKVVMFKKAEQKSPPVVTE*"
     gene            complement(60087..61535)
                     /locus_tag="LacPavin_0818_WC45_scaffold_30120_prodigal-sin
                     gle_73"
     CDS             complement(60087..61535)
                     /product="RNA-DNA + DNA-DNA helicase n=1 Tax=Synechococcus
                     phage S-SM2 RepID=E3SJ18_9CAUD"
                     /codon_start=1
                     /transl_table=11
                     /translation="MYLLCDDWVKQELNDYFSFFAKGYEYSPQFKARKWNGKIYLYKI
                     KSSSLPTGLIGHLKKFCSERDIVCEVQDGLDLADEFSEGEAKDFIKQLSLDKYDERDY
                     QLSAFIKAIRYKKVLFLSPTSSGKSLIIYLIARYLLSTNCKRGLIIVPTVSLTDQMCG
                     DFADYAKDSGWDAKENCQIIRQGFTKDIRAPLTISTWQSIYDLPKKYFEQFDFVIGDE
                     CHLFTAKSLGGIMGKLVNAQYRIGTTGTIEETQVNKLTLESHFGPLIKVITTKELMDR
                     GQIAELDIKCIVLKYPPNICEISKELEYQQEMDLIVHNPARLKFVTNLASDLKGNTLL
                     LLQYVEKHGKILYNMIVDKNKSNKKRKIFFVYGGTDADQRNEVRRITEQENDAIIVAS
                     YGVFSTGVNIKRLHNIIFASPSKSKIRNLQSIGRGLRLGDGKEKATLYDISDDLRIDK
                     HINFTMQHYAERIKIYHAEKFKISTYRVDLKQ*"
                     /db_xref="UniRef100_E3SJ18"
                     /db_xref="E3SJ18_9CAUD"
                     /db_xref="ant:Arnit_0365"
     gene            complement(61573..62016)
                     /locus_tag="LacPavin_0818_WC45_scaffold_30120_prodigal-sin
                     gle_74"
     CDS             complement(61573..62016)
                     /product="UvsY n=1 Tax=Synechococcus phage S-MbCM25 RepID
                     =V5URY1_9CAUD"
                     /codon_start=1
                     /transl_table=11
                     /translation="MKPMNINELMDAWDKDSVVDKTEPGKEILRIPVLHSKYVKQHSM
                     HSLAVKQAAFEYSHMRKIKWEYYNGKLDESELKKYGWEPFRFLVKQDIQIYLDADSDL
                     QKLLARKALSEQSVDFCASVLKEINSRTYQIRSFIEWEKFIVGQN*"
                     /db_xref="UniRef100_V5URY1"
                     /db_xref="A0A0E3HCJ6_9CAUD"
                     /db_xref="V5URY1_9CAUD"
     gene            complement(62038..62577)
                     /locus_tag="LacPavin_0818_WC45_scaffold_30120_prodigal-sin
                     gle_75"
     CDS             complement(62038..62577)
                     /product="Tail completion and sheath stabilizer n=1 Tax
                     =Synechococcus phage S-CBM2 RepID=I3ULC2_9CAUD"
                     /codon_start=1
                     /transl_table=11
                     /translation="MSISSTPSNQNLAQAAKFSLNFTRLADTTFFCTSANMPGLSIQE
                     FPHTTPFIDMYAPGNKLTYETLRLSFLVDEDYRSWLGIHDWIRAMAFPENFDEYKALP
                     SLRKDQGISPSIIREPQYSDAQMTIFTNKNNPAMIVKFKDCFPLNLTGISYNVENDAD
                     TIITGQAEFRFSYYEIYKL*"
                     /db_xref="UniRef100_I3ULC2"
                     /db_xref="I3ULC2_9CAUD"
     gene            complement(62693..64045)
                     /locus_tag="LacPavin_0818_WC45_scaffold_30120_prodigal-sin
                     gle_76"
     CDS             complement(62693..64045)
                     /product="Major capsid protein n=1 Tax=Synechococcus phage
                     S-CBM2 RepID=I3ULC1_9CAUD"
                     /codon_start=1
                     /transl_table=11
                     /translation="MYLSETIQKKWAPILDHPDMAAITDPYRRAVTAVVLENEERALR
                     EEAGVLAEAGGANFAGAGGYGSGSAAGGPTAGFDPILISLVRRSLPNLMAYDICGVQP
                     MTGPTGLIFAMRSTYANATSAAFTANANEALYSEANTAWSGNSSSAHTPFSTTINPGT
                     SNASIFGLANTGTPVDTGVGEGLSVGTTMNQMGFSIEKVTVTAQTRALAASYTLELAQ
                     DLKAIHGLDAETELANILSTEVLAEINRQVVRTVYAVAVPGAQLANTPGVFNLATGQD
                     TDGRWQVEKYKGLIFQIEREANKIAKDTRRGKGNMIVCSTDVASALAMSGLLDYNSAL
                     SGATNLQVDDTGNTFAGVLFGRIKVYVDPYSVSGADYVVVGYKGGVAYDAGLFYCPYV
                     PLQMVRAIDPNTFQPKIGFKTRYGLVSNPYAEGSAAGLGRVANNTNVYYRKFIVSNLK
                     *"
                     /db_xref="UniRef100_I3ULC1"
                     /db_xref="I3ULC1_9CAUD"
     gene            complement(64083..65297)
                     /locus_tag="LacPavin_0818_WC45_scaffold_30120_prodigal-sin
                     gle_77"
     CDS             complement(64083..65297)
                     /product="Uncharacterized protein n=1 Tax=Prochlorococcus
                     phage P-SSM5 RepID=R9S8T7_BPPRM"
                     /codon_start=1
                     /transl_table=11
                     /translation="MKLRTLAEAAAEILAKSKTSAPAEPMHKSGAEVVDLGGSTNEKP
                     EGELKLEDAAAVLDASKAAAVSEPMKKGDAEVQDIGGSTTDTPDGGAVAAAAASAVGK
                     ATPPGTEPDPASDEKMKTLPEDVEGEEVDEVEEITEEDIAAAREAKLAMMREKMAAMG
                     CKEDIDAIFGAEDLSEEFRARVSTIFETAVIARAVAVVEEMEAEILEAAEESVEEIKA
                     ELEEQVDAYLNYVVEDWKEENKVAIESGMRVEFAEEFITGLKNLFSEHYVDIPEDKVS
                     VVDALASEVEALKGQLEEQTNSVSELQKKLDEAKKADIVKTVCEGLTATQAEKVKTLA
                     EGVEFTTECEYIEKMKIIRESYFSSGTAKVKQDAKINPVALVESEAPVVATETSSQMD
                     RYASALSRTVAR*"
                     /db_xref="UniRef100_R9S8T7"
                     /db_xref="R9S8T7_BPPRM"
     gene            complement(65331..65975)
                     /locus_tag="LacPavin_0818_WC45_scaffold_30120_prodigal-sin
                     gle_78"
     CDS             complement(65331..65975)
                     /product="Prohead core scaffolding protein and protease n
                     =1 Tax=Synechococcus phage S-CRM01 RepID=F5B3R1_9CAUD"
                     /codon_start=1
                     /transl_table=11
                     /translation="MKLIKETVEAVSYLTEESNGTKSMFIEGPFLVADEKNKNGRIYE
                     SKILAKEVNRYNEEYVSKNRAFGELGHPDTPSINLDRVSHLIVKLEQRENRFHGKAKI
                     LETPMGKIARSLIEGGASLGVSSRGMGSLVNRNGINYVQPDFYLATAADIVADPSAPG
                     AFVEGIMEGKEWIWDNGIIKEADISEMRDNIRRANKKQLEERMVKQFENFIQKL*"
                     /db_xref="UniRef100_F5B3R1"
                     /db_xref="F5B3R1_9CAUD"
     gene            complement(65981..66331)
                     /locus_tag="LacPavin_0818_WC45_scaffold_30120_prodigal-sin
                     gle_79"
     CDS             complement(65981..66331)
                     /product="hypothetical protein"
                     /codon_start=1
                     /transl_table=11
                     /translation="MKTVKQLLEVKSPLTEGFDSDESQAHELRLHADNDSHLYHSSHE
                     PIMANLAKKMKRGTYDSTKATKLWGYHADRAAQSYHKEHGSPGTKWHQMFPPHVRKLA
                     AKSWEEHHRDELQG*"
     gene            complement(66332..66604)
                     /locus_tag="LacPavin_0818_WC45_scaffold_30120_prodigal-sin
                     gle_80"
     CDS             complement(66332..66604)
                     /product="hypothetical protein"
                     /codon_start=1
                     /transl_table=11
                     /translation="MKTFKEFLSEAPRIRIIKARIRNGKVQRRKRVSGVKGMTIRGGR
                     LVRMSTTERLHRRVGARRAKFKRRAKLARSLIKRKRSMRRRHSLGL*"
     gene            complement(66607..67062)
                     /locus_tag="LacPavin_0818_WC45_scaffold_30120_prodigal-sin
                     gle_81"
     CDS             complement(66607..67062)
                     /product="hypothetical protein"
                     /codon_start=1
                     /transl_table=11
                     /translation="MTANTTTTQLLVDTGQTTVVKFTGFFNAASPVSEDKVVLKANTL
                     AWANANASSNVCTLSISKLQYSSDVTGTVQLYWVGTTNSEIMTFGTSQSGEFDCYIPN
                     NAVAPTGEIGVKVIGAANNDNFNFVLTINKEKGFDRAFVAYNDNTFVPA*"
     gene            complement(67076..67555)
                     /locus_tag="LacPavin_0818_WC45_scaffold_30120_prodigal-sin
                     gle_82"
     CDS             complement(67076..67555)
                     /product="hypothetical protein"
                     /codon_start=1
                     /transl_table=11
                     /translation="MKSLKTIRGMLKEMEVGKISDPPPMVILKRKAIRIFPSGQRVAL
                     YRNETLNLDVSIPYFPGQQGLHQTTYASMKEDTEDDSVEMLLDESIFRSLRSILKSNK
                     PGTVIFSNGQSAQVQPSTAKKLVDLHGSVNKKNKEGLAAIGNNPQDFKKVVDFTTTI*"
     gene            complement(67552..67719)
                     /locus_tag="LacPavin_0818_WC45_scaffold_30120_prodigal-sin
                     gle_83"
     CDS             complement(67552..67719)
                     /product="hypothetical protein"
                     /codon_start=1
                     /transl_table=11
                     /translation="MKTFSEFLAELDVTTLKSYVAKRQAQPYDPKKGLTPTVGTWRAM
                     RKISQKVFPKK*"
     gene            complement(67719..69995)
                     /locus_tag="LacPavin_0818_WC45_scaffold_30120_prodigal-sin
                     gle_84"
     CDS             complement(67719..69995)
                     /product="hypothetical protein"
                     /codon_start=1
                     /transl_table=11
                     /translation="MTIKKLIESSHQKNEVDFKEAFSQILCDKVSSVLSEMKIEVCED
                     ILVSEGVKNGTRFTIKDEHKAEYPQHMHGWLKATSQMYRVPNSPHTMIQLAPDHLGIA
                     SIEVPAHHIGRVMKEDEELNELSKGTLNSYAKKAAVAVDRHAFASGHSVAKGDWNNSD
                     HHSRKLMKRHGGLHRALDKLTKEDIEAIDELSKGTLGNYIKKAASSLDDNAFDAGTAT
                     FGSPRRRSGNRVAGKRYFGIKMAVDKLTKEEVEEINERVSKEDAQRFLKKHNLHKKEP
                     NELSSDDADRLLDFADHHDIQPTGHMRAKRAKLVHGHLVRLANFFNEDVEKVDEVSKG
                     TLTSYVDKALVDVHNQAYRAGEAGLGSGSRLTKHLIKGIKRQMGIKKAVSKLAKEDVE
                     TLDEAAMFHVWDNGGTTADRYTVAHKDDLKHPDRSGNSDMLGMSHNPTDPQGFSQFGS
                     GKAGAHLGKKIPFESLPNHLQNHVKDRYGVQGSSNESVDAPIGEYEIKGLNETFEDHK
                     VDRRSQIGIGSHVRSYDFPGFVDNAYVEGHVTHETPDHYHIHVNKTVWDGKEMPDEVG
                     HEVRAPKHMHSVSKAFGVHPIAAAPSTANHETVNESEVIRMPKFTHRVHYNFAENPLG
                     LASHDFIADDEAHAVRQSKKKIYNIAKTEGGSRDDYKITHVEKLKEETLLEYHNTESH
                     PDLWKTHKLVHKSGKELKKGDKVTDFRGDTHRIVGFELPHHSGSSGRVFTKYGKGHDG
                     YFFPSVVDAEIKKRKAVK*"
     gene            complement(69997..70170)
                     /locus_tag="LacPavin_0818_WC45_scaffold_30120_prodigal-sin
                     gle_85"
     CDS             complement(69997..70170)
                     /product="hypothetical protein"
                     /codon_start=1
                     /transl_table=11
                     /translation="MTFRIDNNHNLLQHVEAGDTIEFKNQLDTALSDKVRAELETLRI
                     DVANKFFGTETGN*"
     gene            complement(70181..71791)
                     /locus_tag="LacPavin_0818_WC45_scaffold_30120_prodigal-sin
                     gle_86"
     CDS             complement(70181..71791)
                     /product="T4gp20 homolog n=1 Tax=Cyanophage S-BnM1 RepID
                     =O36163_9CAUD"
                     /codon_start=1
                     /transl_table=11
                     /translation="MANQFRLFGFKISREDENETLPTPVQPQIEDGAINIQSGSHYGI
                     YVDLDGSYKSEVDLLTKYRTMAMQPEIDAAVEDIINEAIVHDERAETVKILMDELKQP
                     DNIKKMIQEEFRNVTRMLDFGNNGSDIFRRWYVDGRLYYHVVIDPANPRLGIQELIYV
                     DPRRIRKIRNIIKKKENGVEVVDRIETFYLYNEKLINNNIQSPQIMGSFAGGTKLTED
                     SVVNITSGMYDPAKSTCLSYIHKAIRPMNQLRFVEDATVIYRVSRAPERRVFYVDTGN
                     MPRQKAEQYLKDFMTKFRNKLTYDATTGEIRDDRKHMSMLEDFWIPRRGEGKSTEITT
                     LPAGQNLGQMDDVFYFEKKLYKALNVPVSRLESTTGFTLGRSNEITRDELKFDKFVDK
                     LRSKFSVLFDELLSRQLILKGICNEDDWQEFRQYIHYDFLKDNNFTELKEAELIQNRI
                     NILNMVAPYIGQFFSKAWVQKNVLRQTEEDVEEMNEQMEEESQEAMEQQAAVAAAQAG
                     QDGGTDGQQNTDDDQDINSKVSKLLGNQ*"
                     /db_xref="UniRef100_O36163"
                     /db_xref="O36163_9CAUD"
     gene            complement(71845..72396)
                     /locus_tag="LacPavin_0818_WC45_scaffold_30120_prodigal-sin
                     gle_87"
     CDS             complement(71845..72396)
                     /product="Gp19 n=4 Tax=unclassified Myoviridae RepID
                     =H6BI69_9CAUD"
                     /codon_start=1
                     /transl_table=11
                     /translation="MVFTVDEFRSQLTGDGARPNLFQVQLSLPPFVGGAAEAQKMSFM
                     CNTAQLPGSTLGTVQSYYFGREVKLAGNRTYPQWTVQVINDEDFTVRNAMERWHFAIN
                     GPVGNLRNQNAASVDGGYGADATVLQFAKTGEVVKAYKFIGLFPIDISPIELNWGAND
                     QIEEFALTFDYQYWVSDDPASQS*"
                     /db_xref="UniRef100_H6BI69"
                     /db_xref="A0A067XR27_9CAUD"
                     /db_xref="H6BI69_9CAUD"
     gene            complement(72445..74151)
                     /locus_tag="LacPavin_0818_WC45_scaffold_30120_prodigal-sin
                     gle_88"
     CDS             complement(72445..74151)
                     /product="Tail sheath protein n=1 Tax=Pelagibacter phage
                     HTVC008M RepID=M1IP93_9CAUD"
                     /codon_start=1
                     /transl_table=11
                     /translation="MSFQVSPGVNVSEIDLTTAIPAVSVSTGAFAGTFNWGPALVPVT
                     VTSEVELAAKFGTPDNNTAASFFTSANFLSYSNDLKVVRAQAANANNASANNVLGVRI
                     PNDAYYFNNQYTSSSGTAGYPWAARCLGALGNSLQVITWASATQWSGDTTGFASIFDY
                     APGTSLDVANRSGYTGANDELHIAVVDVLGHFTGTPNTVLEKFASLSSIADAATADGS
                     SNYYKEVIYRKSKYIYWTGVPQANTTGWGKNAADITSNNFVGHDATALSTTLVGGADG
                     TVADANVMTAMAQFASSEFIDISLLMTGSASNVVATYAVQLAEARKDCVAFFSPTLAA
                     TQDLTDPSVAIPTWANGVYRSSYGVMDSGWKYQYDKYNDMYRWVPLNGDIAGLCARTD
                     NARDPWWSPAGLQRGTVKNVVRLAFNPSKAQRDTLYKAGINSVVAFPGEGTLLFGDKT
                     FQNRPSAFDHINVRRLFIVLEKAIAKAARSSLFEFNDDFTRAQFVSIVEPFLRTVKGR
                     RGIYDYKVVCDTTNNTPDIIDGNQFVGDIYIKPARSINFIQLNFVAVRTGVSFDEVVG
                     KF*"
                     /db_xref="UniRef100_M1IP93"
                     /db_xref="M1IP93_9CAUD"
                     /db_xref="das:Daes_1622"
     gene            complement(74217..75911)
                     /locus_tag="LacPavin_0818_WC45_scaffold_30120_prodigal-sin
                     gle_89"
     CDS             complement(74217..75911)
                     /product="DNA terminase packaging enzyme large subunit n=1
                     Tax=Synechococcus phage S-RSM4 RepID=C7BV81_9CAUD"
                     /codon_start=1
                     /transl_table=11
                     /translation="MNDIVKGYLGSPLLKRTGVKHKFTKKQEQEYEKCFRDPQYFIER
                     YVKVITLDRGFVNIDLYPFQKETIRDMHNNRKMILKAGRQVGKTTVVVAYILWYVLFN
                     EDSTVAILANKAKTAREILDRIKMAYEALPKWLQQGIREWNKGNIELENKCRIMADST
                     ASSAIRGYAVSFLYLDEFAFVPNNIAESFFTSVYPTISSGTHSKMLVTSTPNGMNHFY
                     RMWKEATEGIDGVKSGFVSREANWREVPGRTEEWAADQKRVLGEQKYLQEMECTFLGS
                     SGTLISAAVLKSMDFGQSIRKTIEGLDIYEEPIPDHFYVQSVDSARGIGLDYSAFVIV
                     DATSHPYKVVAKYRSNVVSPLLFPSPIVQTAKWYNNAYLLIENNDIGGQVADLITTEF
                     EYENMFHGEESNGKMQLTQMNRAKQNGIKTTKKTKRQGCNALKDLLENYKLEIKDFNI
                     IEELSTFILKKNGYYAAEEGQHDDLVMCLVMFSWLTVQPYFRDITDHDIRKKLFEEKM
                     RQIEEDMPLLGIAPRETPENPKYFRTDNIIWETITPNDDGGVGEPYQDYLSDWGTG*"
                     /db_xref="UniRef100_C7BV81"
                     /db_xref="C7BV81_9CAUD"
     gene            complement(75908..76345)
                     /locus_tag="LacPavin_0818_WC45_scaffold_30120_prodigal-sin
                     gle_90"
     CDS             complement(75908..76345)
                     /product="Terminase small subunit n=1 Tax=Synechococcus
                     phage S-CAM8 RepID=G8EXP0_9CAUD"
                     /codon_start=1
                     /transl_table=11
                     /translation="MNDKLSEILGVAQDAQIIDLVPDQEAPNLPVAVEAVKPPDGQVI
                     EDADFAREMIYDIIDKGAKSIDTIAIIARESMHPRAFEVMAQLLKTQSDNIDKLLKLQ
                     KDKKDLLKDDSGGGDTSINIEQGVFVGSTSDLLKKIKSDVSNQ*"
                     /db_xref="UniRef100_G8EXP0"
                     /db_xref="G8EXP0_9CAUD"
     gene            complement(76366..77370)
                     /locus_tag="LacPavin_0818_WC45_scaffold_30120_prodigal-sin
                     gle_91"
     CDS             complement(76366..77370)
                     /product="Proximal tail sheath stabilizer n=1 Tax
                     =Synechococcus phage S-CAM1 RepID=M4QHN5_9CAUD"
                     /codon_start=1
                     /transl_table=11
                     /translation="MLNQQHFYHKTIRRCVVAFGNIFKDITLVRYDKNTTTEEERFIV
                     PLSYAGKENFITRLASNPDLHDPTQVVLPKMSFEMVGLSYDPSRKISSFKNSFNKIPG
                     SSTSVSTQRVGVPYDIDFEVNIYVRNVEDGTQIIEQILPFFTPDYTLSMNYVDGMNIS
                     LDVPIILKNVTYDQNWQGAADAATRVLTWTLQFKVKAQFFGPIDTGKIIRKSTANTYF
                     YNDSPADHLYLTLADGFADYKIGEPIYQNGTSVVDAKATADVVSWDSTGKILLINNLR
                     GSFVSNANIHGSITNADHNVLGIIPKDGLVDTIVITPNPLTANIGDDFGFTETNTEFG
                     *"
                     /db_xref="UniRef100_M4QHN5"
                     /db_xref="M4QHN5_9CAUD"
     gene            complement(77370..78242)
                     /locus_tag="LacPavin_0818_WC45_scaffold_30120_prodigal-sin
                     gle_92"
     CDS             complement(77370..78242)
                     /product="Gp14 n=1 Tax=uncultured phage MedDCM-OCT-S09-C7
                     RepID=D6PIP6_9VIRU"
                     /codon_start=1
                     /transl_table=11
                     /translation="MPVNHFFNNFNSKPEQDLYADLINECIKQYGIDAFYLPRSSESS
                     FDMIFGDDPTKKYSASYPVEVYVKNVDNFEGQELFSKFGLEMTQQMRFIVTTRAFSRT
                     VPSTYSRPREGDLVWLTNFQCLFEIKFVNQQHFFYAFGNTKFYGFELVCEKFRYSNED
                     VQTGIIEIDDSIDSKIISYEYFLNNDGNPLLSYEHDEIVYQGVDLGSATASAEVVAWD
                     VPTRTLKLKEIKGIFTVNTVIHGVQSGANYSLNHYDVLDNANDTLDNNSELRDLGTTG
                     GIIDFTESNPFGNP*"
                     /db_xref="UniRef100_D6PIP6"
                     /db_xref="D6PIP6_9VIRU"
     gene            complement(78242..78940)
                     /locus_tag="LacPavin_0818_WC45_scaffold_30120_prodigal-sin
                     gle_93"
     CDS             complement(78242..78940)
                     /product="Homing endonuclease n=1 Tax=Enterobacteria phage
                     JSE RepID=C4MYI3_9CAUD"
                     /codon_start=1
                     /transl_table=11
                     /translation="MDYNKHYLLLIERAKTRKLDGYLEKHHIVPRCMGGSDELTNLVK
                     LTPEEHYVAHQLLVKIYPENHKVVFAAQMMAAASNTHTRNNKLYGWLRKRLSIALSES
                     NRGIRRSPETEFKKGKFHTGKPFKKGHIPWMKGKRGFISKDGLEKIRESNRRCKKGLG
                     LHRTPDQKKNISAARIGKATGSSNGMSSAENRAKVGASKIGRKWFHNPTTKQVIQVHP
                     DNKPEGFVVGKKVS*"
                     /db_xref="UniRef100_C4MYI3"
                     /db_xref="A0A0A0PU90_9CAUD"
                     /db_xref="taf:THA_1264"
                     /db_xref="C4MYI3_9CAUD"
     gene            complement(78959..79747)
                     /locus_tag="LacPavin_0818_WC45_scaffold_30120_prodigal-sin
                     gle_94"
     CDS             complement(78959..79747)
                     /product="Neck protein n=1 Tax=Pelagibacter phage HTVC008M
                     RepID=M1I7U0_9CAUD"
                     /codon_start=1
                     /transl_table=11
                     /translation="MIPTSRQTLKDYCLRALGFPVIELNLDDDQIDDRIDQAIDMFQR
                     YHFDAVNKIYVSHIVTQDDIKNKYLNLGNDPIGSSIISITRIFTLSTNAVNSAATKGF
                     NMFDINYQIRLNELYDFSSADYVYFELANQHIRTLEMLFIGEVPIRYNRYDTDSANKA
                     RLWLDVDWGGKVQLGNYIVMEAYAIFGEDNQRFWNDAWLKQYTTTLIKQQWGVNLKKF
                     SGVQLPGGITLNGQQTYDEATAEKQRLEIELRDTYEMPCSWEIG*"
                     /db_xref="UniRef100_M1I7U0"
                     /db_xref="A0A0C5AMW6_9VIRU"
                     /db_xref="M1I7U0_9CAUD"
     gene            complement(79782..80123)
                     /locus_tag="LacPavin_0818_WC45_scaffold_30120_prodigal-sin
                     gle_95"
     CDS             complement(79782..80123)
                     /product="hypothetical protein"
                     /codon_start=1
                     /transl_table=11
                     /translation="MSNLIKIDSIRFNIGLSTDASMVEQLACRKILVDEAIPHGVLMY
                     SMDDYSSVLGPLSSWVFGLEMREVLFTDFPVITWTEYYDDYNVVSECAASSAELATSN
                     LVKFKNLIVAN*"
     gene            complement(80149..80646)
                     /locus_tag="LacPavin_0818_WC45_scaffold_30120_prodigal-sin
                     gle_96"
     CDS             complement(80149..80646)
                     /product="hypothetical protein"
                     /codon_start=1
                     /transl_table=11
                     /translation="MKINFELLYSDFSCYVMTASDKETKEWTPNEGEYKKNLFGCYIF
                     RGSMSERRADNNEPVSHYEGEIFVNSDVTLQFPTLETFDDGIVWLCFSSWKPITAVCY
                     RLDGDLTIDAGVGVFCVLGSFEFEDKKAEALNYVKPRDVPLKISGDAKVLLLNYGKFV
                     NQPIT*"
     gene            complement(80643..80804)
                     /locus_tag="LacPavin_0818_WC45_scaffold_30120_prodigal-sin
                     gle_97"
     CDS             complement(80643..80804)
                     /product="hypothetical protein"
                     /codon_start=1
                     /transl_table=11
                     /translation="VEQLRIREIDPDHPEEVTQDVVLDLFEKLATVRSLHNNDTRKYG
                     RGKPKILEL*"
     gene            complement(80782..81540)
                     /locus_tag="LacPavin_0818_WC45_scaffold_30120_prodigal-sin
                     gle_98"
     CDS             complement(80782..81540)
                     /product="Uncharacterized protein n=1 Tax
                     =Desulfurobacterium thermolithotrophum (strain DSM 11699 /
                     BSA) RepID=F0S149_DESTD"
                     /codon_start=1
                     /transl_table=11
                     /translation="MKKFVLTLSTGRCGTQKFSSILRGVPNSYVEHEGDPGFETCRVE
                     NISNPAVGASFVSKKINFYKEQNKDYVFHTGHICGLGFIGHFIDCGVIPDITILTRPR
                     REVATSMFRLSWIPGRRKFLIPWYSTPDDPNVLSYPNWQKAHSYQLCYWWVLESERRI
                     KAQVESLRPLGSKVWNTTLNQMMDFNHINSMLEFYGIDSVNDKTPYVLGRDKDDVVND
                     YAYYERDLQNKIQVPPAELLDRLEGEVCGAVAYS*"
                     /db_xref="UniRef100_F0S149"
                     /db_xref="dte:Dester_1292"
                     /db_xref="F0S149_DESTD"
     gene            complement(81537..82097)
                     /locus_tag="LacPavin_0818_WC45_scaffold_30120_prodigal-sin
                     gle_99"
     CDS             complement(81537..82097)
                     /product="Uncharacterized protein {ECO:0000313|EMBL
                     :KJK00476.1};  TaxID=1619948 species="Bacteria;
                     Proteobacteria; Gammaproteobacteria; Pseudomonadales;
                     Pseudomonadaceae; Pseudomonas.;" source="Pseudomonas sp.
                     21.;""
                     /codon_start=1
                     /transl_table=11
                     /translation="MSSRDFWMTEGVNHLRRLNQPSYYEGDDNVRHIERMVDGSVRDV
                     ACGYGRLCPLFSPKDYDGYDINIAAIDRGKLMHPEYRFHLWDGGVMPFAETTIIANTL
                     LVVEPRDLMGILDAITFNTNVVVLSEIMDSDQGPETSVPFVCPRTFSFYHMAFGDRGF
                     VTNRLIESIHEWSSLPMKIIKFKRQL*"
                     /db_xref="A0A0F0DWX9_9PSED"
     gene            complement(82094..82855)
                     /locus_tag="LacPavin_0818_WC45_scaffold_30120_prodigal-sin
                     gle_100"
     CDS             complement(82094..82855)
                     /product="Uncharacterized protein n=1 Tax
                     =Desulfurobacterium thermolithotrophum (strain DSM 11699 /
                     BSA) RepID=F0S149_DESTD"
                     /codon_start=1
                     /transl_table=11
                     /translation="MKPIVLTLTTARSGARMLYRHFSLVPDMSADHESTPGFPSVRRE
                     NITNPSIGREFVHRFVFEYIEKKPGKYYSNTDQSVSCGFVEHFLDLGVRPMFVILRRN
                     PRLVATSMFRLDWIPERHHFHRKWYSSPRESSALPIFGWEKMHAYQLCYWYACDCELR
                     IQKAKKLVTDAGCLTWETTPELVSDTSHFNIMLDHFSFPNVDKLPEKVFNTLNSSKFK
                     PEPPKEFLRELENEVLDSIPPDAANNLRSRGWGSI*"
                     /db_xref="UniRef100_F0S149"
                     /db_xref="dte:Dester_1292"
                     /db_xref="F0S149_DESTD"
     gene            complement(82852..83328)
                     /locus_tag="LacPavin_0818_WC45_scaffold_30120_prodigal-sin
                     gle_101"
     CDS             complement(82852..83328)
                     /product="hypothetical protein"
                     /codon_start=1
                     /transl_table=11
                     /translation="MHLIRDLDNFEEIADKFFFEYKQLFIQGGLEYVVRDTGRCLYYG
                     VFDGLQLVGYYWLMRFDPLPMNFYQGYEFHIDTNYQHRGIGMNIYDQILMEDRLAVVS
                     DLSHTPSSSKIWDKLMARENLRVGLFDHTSKLIRWNGFVKDEVYTSDRYQLVVSAK*"
     gene            complement(83319..84626)
                     /locus_tag="LacPavin_0818_WC45_scaffold_30120_prodigal-sin
                     gle_102"
     CDS             complement(83319..84626)
                     /product="Acetyl-CoA synthase n=1 Tax=planctomycete KSU-1
                     RepID=I3IJ83_9PLAN"
                     /codon_start=1
                     /transl_table=11
                     /translation="MDVETIFNPKSVALIGASSNPNKWGNWIAEQLLRHQDKRDVYLV
                     NHNGGDVFGKTCLKSIEELPDNIDLAVLAIPRDVVEQVAMGLVMGKKVKYVHIVTSGF
                     AEMGEWDMVCELRFASVIRQFGGELIGPNSAGIWDSYSPFHCLPVGEYKPGKVSVISQ
                     SGGVITDLYLRLQEAGIGFSKVISIGNVSNTRVKEYLAHMERDSNTEVIAVYLEDFQL
                     IPFEELNGCTKPVVLMAPKYTGASELAALNHTGSHLGEVYNIARSMREFAAVVQLHLS
                     KPKKPVGNKVMVVTDSGGLGVMAAAECQTYGLDLPQPSDAMYGRLMTASKEIRIFNPI
                     DMVNIPSGFCDATVSIMEDLQTGREYNCMIMILYLTESNQSEHIEYSIGKKLAEQVRD
                     GTIPVVFVCKDFNAPGVLALLDNGMAVYRDIETAATMVASLCT*"
                     /db_xref="UniRef100_I3IJ83"
                     /db_xref="svt:SVTN_36675"
                     /db_xref="A0A0B5I8V4_9ACTN"
                     /db_xref="I3IJ83_9PLAN"
     gene            complement(84657..85475)
                     /locus_tag="LacPavin_0818_WC45_scaffold_30120_prodigal-sin
                     gle_103"
     CDS             complement(84657..85475)
                     /product="PE_PGRS family protein n=4 Tax=Ralstonia
                     solanacearum RepID=M4U9T4_RALSL"
                     /codon_start=1
                     /transl_table=11
                     /translation="MLQNSGAISLADIQTEMGGANPITINEYYTGNSNGYVLTAKANG
                     TNVSLVSTGAIKFSDFYGVFKSLVITYSTPGTFTQTVANGAVLLNTYAISGSGGGGGG
                     HLVAGKGGSVFAGGGGGSGGANIMLSKAVVGSQTFSVNVGTGGVGGATSTTTGVAGTA
                     GASSNLRGGIWGAVIPSSGGGGGGAGGGTTATGAGGAAGTGLTVGIAGNTGGAGMGGY
                     GISVGATDITGPFIRAAGSGGSANGTGGGNGGCKTLNTDPSGNGANGLVVLVFR*"
                     /db_xref="UniRef100_M4U9T4"
                     /db_xref="rse:F504_467"
                     /db_xref="88350139"
                     /db_xref="M4U9T4_RALSL"
     gene            complement(85482..93053)
                     /locus_tag="LacPavin_0818_WC45_scaffold_30120_prodigal-sin
                     gle_104"
     CDS             complement(85482..93053)
                     /product="BclB C-terminal domain protein n=1 Tax
                     =Clostridium difficile P48 RepID=T4QFX8_CLODI"
                     /codon_start=1
                     /transl_table=11
                     /translation="MSQIPISFTSTGIAIGSHTANVALDAAGANDAIALPVGGTADRP
                     AGRDGYIRYNSDTHGVEGFIAGAWSGIGGSVVIQNNNVVVNATSTIDFSNGNNVILVV
                     TDDYANGRVNVFVDAIGTGANVYANGNLVLAHANLSFENSATINVTASANGSNANLVF
                     TVNAAAVVSGAQGTQGTQGITGIQGALGTQGTTGAGAQGTTGSQGATGIQGALGTQGA
                     TGAGLQGIQGITGIQGLTGVQGLTGTGAQGTTGAQGVQGITGVQGSVGTQGTQGVLGA
                     QGVQGITGIQGAVGTQGIQGITGAQGITGIQGAVGTQGTTGTQGTTGTQGIQGITGLQ
                     GLTGIQGTQGVQGITGLQGLTGTQGTTGTQGVQGIQGITGLQGLTGIQGLTGIQGVQG
                     TQGIIGVQGLTGIQGATGTQGTTGTQGTTGVQGVQGITGLQGLTGVQGSVGTQGITGA
                     QGITGSQGTTGTQGITGIQGITGIQGAVGTQGTTGTQGITGAQGTQGTIGSQGIQGIT
                     GIQGAVGTQGGQGITGAQGTQGITGLQGLTGIQGVQGITGIQGAVGTQGVQGIIGLQG
                     VQGITGVQGLTGTQGVQGITGLQGVQGITGVQGITGAQGVQGLTGVQGLTGIQGAVGT
                     QGTTGAQGVQGITGIQGLTGTQGTVGTQGVQGVIGSQGIQGIIGIQGLTGIQGTQGLT
                     GAGLQGVQGITGVQGITGLQGASSSIGGSNTQIVFNNNGVSAGSPNLTFDLASNALSV
                     SSINTATIVGNTSLSLSTLVGSNANVSIRSNGSTTVNVTNSTIDFTSSGALMNVTVDL
                     AGAVVNFSRTNKNYLRATGAGGGLALGTTGNTTQLVVDDTGLTVSAVINANAIFANTI
                     TGNTSLTLKTSTGSNSNISIGSNNSSFVNVSNTIIVISANGNTSAIVLQPARIDIVST
                     NIFYSGSVWYSGVTNAARRGDASSYNAMFNSWNYSVQPSIWNGKSAASVSVDGMYGYT
                     QNVFGQQFGIGFDPMQATFNNGFGFYPALAIGSDYRIGINTQLPVTALDIRPQPVIQY
                     PAQFTGTGINDISLTNVQSFTGTGNTYIIQIDATGTPDTFKWSDNNGVSYTTGVAITG
                     AFQTLNNGVQIKFTATTGHTLNDKWALGSIAPDVMRWLSASNTELMRVANSGVVSITG
                     NLTVGGFDVLASSNSAANTARVSANGASTLSSQQLNFINTASVQVSVSTGAGAAAGNA
                     NIAFTVAVTQGTTGPQGTQGIQGITGIQGLTGIQGITGTQGIQGITGTQGTTGTQGIT
                     GTPGAVGTQGTTGAQGTQGTQGIIGTQGITGTQGTTGTQGTTGAQGIQGITGLQGAVG
                     TQGTTGAQGITGTQGLTGIQGTQGVQGITGLQGVTGTQGITGVQGLTGIQGITGTQGT
                     TGTQGITGTQGTTGTQGVQGITGLQGAIGTQGTTGAQGITGTQGVTGVQGTQGIQGIT
                     GLQGIIGAQGTTGAQGVQGITGLQGAVGTQGTTGSQGIQGITGTGTQGTTGTQGITGA
                     QGIQGITGIQGVQGITGVQGVQGITGPTGGNTGQVLFNNGGVSTSSPNLTFTLSSNST
                     FAYLVNVSTTVNATSFITSQGLDVVGQANAAYAKANGAANTVAVYNNGVLVSSNDTVN
                     FNNSASVNAVAVANGTAQSDISFTMNTSSITSVGTLGSLTVTNGVNAATLNATTANIG
                     TIVSSGTISAATLDWGSLVSAFGQPTYEVNELTDVLYKADLRFNVTNGQPAWFDGGYD
                     SSTTLPISSNTVCTINVAGKGSVPAIGFTYPQGFVYVSFYYTSNQYANIQLRALCNGV
                     WYTAAAPVNVSTASNFKVMRFAVPGSNYLTDLELTVGADAVNPVWLSAINYYPTRWTT
                     EMEVPYVSKYLNVNRIPGQLVINNATSSTSTGTGALVITGGIGVGGAGYFGSSVNAAS
                     INAASHFTSAGLDIVGQANAAYAAANSAANTARVSANGASTLSAQQLNFINTASVQVS
                     VSAGAGAQAGNANIAFTVPVTQGTTGAQGIQGITGSQGVQGITGVQGLTGTQGITGAQ
                     GTQGIQGITGVQGLTGIQGITGAQGTQGIQGITGLQGAVGTQGTVGAQGTQGITGLQG
                     LTGIQGVQGITGLQGITGTQGTQGITGTGTQGTTGAQGVQGITGLQGAVGTQGTTGAQ
                     GTTGTQGITGVQGVTGAQGVQGITGLQGITGTGYSGVTSVTSATPASTGTITLTTNIQ
                     GAFVTGDRVRAINTVANYFEGTVTITGGTSFAIAADFNLGTTTATAWTVTIAGVRGVQ
                     GITGAQGTQGIQGITGVQGLTGIQGITGAQGTQGVQGITGLQGITGIQGIQGITGIQG
                     ITGTGTQGTTGVQGVQGITGLQGITGTGTQGTTGTQGVQGITGAGTQGTTGTQGVQGI
                     TGAGTQGATGAQGIQGITGPVGGSTTQVLYNNAGAVAGSANFTFDGTNVVVAGNITAF
                     SDSRLKKNIATIDSALSKVMKIRGVTFERIDSRVDGIRYTGVIAQEVNDVLPEAVLID
                     RNGVYSVAYGNMIGLLVEAIKEQEGTIRDLTSRLVTLETKMGG*"
                     /db_xref="UniRef100_T4QFX8"
                     /db_xref="bmq:BMQ_pBM50077"
                     /db_xref="Q65MH8_BACLD"
                     /db_xref="T4QFX8_CLODI"
     gene            complement(93116..97276)
                     /locus_tag="LacPavin_0818_WC45_scaffold_30120_prodigal-sin
                     gle_105"
     CDS             complement(93116..97276)
                     /product="Uncharacterized protein n=1 Tax=Bacillus cereus
                     G9241 RepID=Q4MVJ1_BACCE"
                     /codon_start=1
                     /transl_table=11
                     /translation="MSNTTIQIKRTLSNAAPNTLAFGELAFAFGSNTLFIGGNANNVI
                     PVVDTTTANTANAAYSQANAAYAASNAVSALSNTGANTVSVSANSGLTLNNKKLNFVN
                     TNTVIVSVSDGGSYANIEFTSSGGGGSGPGTQGPQGTTGAAGVGGANGNYGSFYSSGG
                     GQFAALANVAQPVIVDATVSNNNIHVDATGNVFITATGVYEFCYSVQLDKIGGGSTAN
                     FILFWPSVNGIAVSNSASTHIMFGAPADKIASLTYVVSANAGDRVQLNWMTDDPLTCY
                     LEKYTEGPFGSPENPAAQLSISQVMYTQLGPQGVQGISGTGTQGSTGAQGTTGAGTQG
                     TVGAQGTQGIAGIGTQGSTGTQGVQGITGAGTQGTQGTTGTQGITGVQGLTGAQGLTG
                     AGTQGAQGITGVQGLTGTGTQGAQGITGAGTQGTTGTQGTTGIQGVQGITGAGTQGTT
                     GTQGATGVQGITGTGTQGIQGIQGITGTQGVQGITGTQGVTGAGTQGSTGTQGTTGTQ
                     GTTGIQGLTGAGTQGAQGITGTQGLTGIQGITGAGTQGSTGTQGITGIQGVQGITGAG
                     TQGTQGITGIQGLTGTGTQGTTGTQGVQGITGIQGLTGTGTQGTTGTQGVQGITGTGT
                     QGTTGTQGLAGIQGVQGITGAGTQGTTGTQGVTGTQGIQGVTGAGTQGTQGIQGITGA
                     GTQGTTGTQGTTGTQGVQGITGAGTQGTTGTQGTTGTQGVQGITGAGTQGSTGTQGIQ
                     GITGAGTQGTTGTQGTTGTQGIQGITGTGTQGTTGSQGIQGITGTGTQGTTGTQGTTG
                     TQGIQGITGAGTQGTTGTQGTTGTQGIQGITGTGTQGTQGIQGITGAGTQGTTGAQGI
                     TGAQGIQGITGTGTQGTTGIQGVQGITGVGTQGTTGTQGITGTQGIQGITGAGTQGTT
                     GTQGIQGITGAGTQGTTGTQGTTGSQGVQGITGAGTQGTTGTQGIQGITGAGTQGTTG
                     TQGTTGIQGVQGITGAGTQGTTGTQGTTGTGTQGTTGTQGIQGITGAGTQGATGSQGI
                     TGIQGVQGITGAGTQGATGTQGATGSAGAAAGNTREIQFNNAGVTTGDQSLTFDTANN
                     ILSIGFAADGIANTSISLYKATTQPPSPPANTISIFGRSVAGRMMPAFVGPSGLDSAF
                     QPFLARNRVSLYQFYPGTTAPVAWGMAAPTTTGTASARAVNPQNLYQSIKRVGYAAAA
                     TAGSNASIRCANTGWLRGNTAGMGGFTFVARFGVADAAVVPSANMFVGFVNNSAIIAN
                     STNVATMANTIGVGQWGISNTLQIITNLAGATAATIDTGLLCNVGNTNYWEIAMFAAP
                     NDTKVTFQITDLANTANAGYFGTVTANATNMPLGNTGLAPHIWRTNGGAASAVAIDMV
                     SLYIETDL*"
                     /db_xref="UniRef100_Q4MVJ1"
                     /db_xref="W4B111_9BACL"
                     /db_xref="btt:HD73_5035"
                     /db_xref="Q4MVJ1_BACCE"
     gene            complement(97278..97472)
                     /locus_tag="LacPavin_0818_WC45_scaffold_30120_prodigal-sin
                     gle_106"
     CDS             complement(97278..97472)
                     /product="hypothetical protein"
                     /codon_start=1
                     /transl_table=11
                     /translation="MKVIVNKNGGSTVNFSKVARVVVGLNDLYDVNHTGRQSGDVLVF
                     DANTNTYIVETLQKIDGGVY*"
     gene            complement(97469..97804)
                     /locus_tag="LacPavin_0818_WC45_scaffold_30120_prodigal-sin
                     gle_107"
     CDS             complement(97469..97804)
                     /product="Uncharacterized protein n=1 Tax=Pelagibacter
                     phage HTVC008M RepID=M1IP77_9CAUD"
                     /codon_start=1
                     /transl_table=11
                     /translation="MGAYTDFTIDQGTDFSTTIDLAADDGTAINIAGFVFNGQIRKSY
                     TSANATANLFIVSTDAPNGAAIMVLTSDVTANIAFGRYVYDVTARDISNNTTRILEGI
                     ITITPRVTR*"
                     /db_xref="UniRef100_M1IP77"
                     /db_xref="M1IP77_9CAUD"
     gene            complement(97841..98668)
                     /locus_tag="LacPavin_0818_WC45_scaffold_30120_prodigal-sin
                     gle_108"
     CDS             complement(97841..98668)
                     /product="Uncharacterized PE-PGRS family protein PE_PGRS3
                     n=1 Tax=Mycobacterium canettii CIPT 140060008
                     RepID=L0PQK4_9MYCO"
                     /codon_start=1
                     /transl_table=11
                     /translation="MLANSGALRLSSDIATEFGGATPVKMSNYYAGNNSGYVLTGKAN
                     GTNVAMVSTGAIKFSEFYGTFKSLVITYSTAGNFTHTVANGSTTLNAYSISGSGGGGG
                     GQLLSGKGGYVWVGGGGGSGGANIMLSKAVVGAQTFSVNVGTGGAAGSQTLGGGTIGG
                     AGTAGASSNLRGGIWGAVVPSSGGGGGGSGASGVNAPGGTAGTGLTPGITGNTGGAGR
                     GGYGISVGATEPTGPFIRVAGSGGSANGTGGGNGGCMSSNTDTPGAGAVGLVVLVFR*"
                     /db_xref="UniRef100_L0PQK4"
                     /db_xref="mcq:BN44_10321"
                     /db_xref="G0TN80_MYCCP"
                     /db_xref="L0PQK4_9MYCO"
     gene            complement(98675..102967)
                     /locus_tag="LacPavin_0818_WC45_scaffold_30120_prodigal-sin
                     gle_109"
     CDS             complement(98675..102967)
                     /product="Outer membrane protein, hemagluttinin-like
                     protein n=1 Tax=Collimonas fungivorans (strain Ter331)
                     RepID=G0AKB1_COLFT"
                     /codon_start=1
                     /transl_table=11
                     /translation="MSNANIAQVQTANSFGLWLTTTNNLANSVNELRNGNYYKDGGDM
                     HFVGGRLFLDNTSGTVLSIAADQSISGTLYSTTIDNNVDLTVRGNNVILTRNTVLMQV
                     ANTIQTKNLISNTQVWAQNVNVAGVLLITGAGTLNVNSNFVVTNTGNVTVANTLTLSQ
                     PSGYGLVVASNTSTGNLTVSQNATAQNINVSSAVNVGSTLEVTGNTSLYANVAITKNL
                     VVSQNATVSGNISVTLNTISKSFYTTAGMDVTGQANLAYAQANTVWAALNVTSGTMNS
                     AIGFANAAIASLNSAVATINTNIGAANSAISAANSAVATINTNMGAANAAILSANGAV
                     ANINAALSTTNTTFGTVNTTFATHNTTFGTVNTNITNLGSAVTNANAAISAINSAFGT
                     TNTTFGNINTAFGTTNTTFSTLNTNIGGAFTNSNAALGTTNTTFATVNTTLGTLNTTF
                     STTNTTFGTVNTNITNLGSAVTNANAAISAINSAFATINTSATNLGSAITNANAAIAA
                     SNSAFGTTNTTFGTVNTNISTVYAQANAAYAKANTQGTYANGTLVVANTANLNFNNTA
                     TVNVSITANGGQTNASFSVNVSSITNDMSIGTANIAGNVYSNARVTFGVFGGGSTYYV
                     DQTGNAVFNNLTVNGNQVLQGNTVLNTNRFVLSNNAGAPADAYIQIGRGSGANQASFY
                     WNEASGRWQLIDVATNTYSTILTVANLVDVLTSTTKLSPPTANAVNGLYTLVGTTFGT
                     LNTTFGTLNTTFGTTNTSISNINTGLGTLNTTFATVNTTFGTVNTNITNLGSAVTNAN
                     AAIATSNTTFATVNTTFGTVNTAISTVYASSNTKLANAGGTITGSLNVNQDLVINGNL
                     TISGNSTTINTKSLFVDENVIFMAANTAGIPVLDGAVTMVRGSSANTYLIWKENQVKW
                     GYSNDGSTVRYFSDIDLVANNVAASLPATNGAFGTTNTTFATTNTTFGTVNTNITSLG
                     SAVTNANAAISSINSAFGTTNTNITNLGSAVTNANAAISAANSAINAVNSALSTTNTT
                     FGTTNTTFGSVNTAIGVAYGVANSAANTVRVSQNGSSTLAARQLNFINTATVLITVAD
                     GAGAQAGNANVSFAITNAAQGTQGITGIQGIQGITGAQGTQGITGIQGLTGVQGTNGS
                     NGTQGTTGAQGIQGITGIQGATGTQGTTGAQGTNGSNGTQGTTGAQGTNGSNGTQGTT
                     GAQGIQGITGIQGTNGSNGAQGTTGAQGTNGSNGAQGIQGITGIQGATGTQGTTGAQG
                     TTGGFTTSSDAQVNSLGVNTAASGVAGEIRATNEITAFFSDRRLKTNIKTIQDSVQKV
                     LAISGVTFNTNELAGSFGYTDTRSQVGVIAQEIEAVLPEIVVPAPFDIAVDADGNEYS
                     KSGENYKTVRYEKIVALLIEAIKQQDGTIQTLNNTVADLNTRLLALETKLKE*"
                     /db_xref="UniRef100_G0AKB1"
                     /db_xref="cfu:CFU_2210"
                     /db_xref="G0AKB1_COLFT"
     gene            complement(102975..103193)
                     /locus_tag="LacPavin_0818_WC45_scaffold_30120_prodigal-sin
                     gle_110"
     CDS             complement(102975..103193)
                     /product="hypothetical protein"
                     /codon_start=1
                     /transl_table=11
                     /translation="MEVKFVKVQEHEHLIKDISSGAILNVDKSAIVRHEKRIREIEKE
                     KRRDDDLNNLKSELSEIKALLKALIEQG*"
     gene            complement(103198..106044)
                     /locus_tag="LacPavin_0818_WC45_scaffold_30120_prodigal-sin
                     gle_111"
     CDS             complement(103198..106044)
                     /product="Putative uncharacterized protein n=1 Tax
                     =uncultured phage MedDCM-OCT-S04-C93 RepID=D6PHT3_9VIRU"
                     /codon_start=1
                     /transl_table=11
                     /translation="MATSTAAPQQITTTSVLTDSSVIPFIRANEVEFVAHNLKPYRPA
                     YFTFDDVNVNRFVQRASALVFDSANLSSVHKQGDGIYCNSTHAFATVIGSSPSNKLYI
                     NENYVSINVLPVGANTLAAGDFSPGDIVFQSAATAFGTIKGATFSGKVKYWNPTDKVL
                     VVIPSDGTLVANNSANANVVLYKLGQNKVVYAANTVEGNKFPNATLYYNTTRNIPTLG
                     NTSSAYTHYSGTTVKSNTTDPYSNTLIIQGTAPAEATGNFVYVSAGTGLGQVAKVLSV
                     SGNTLFLNVSLSPAVTGNSFYSIGYPVVDDNGILCGIYNIPETSTVKFKTGERVFEIT
                     DLQTYDDPDAGMKAVSKYLSAGFLQPKTDIRQTPVVADTVKTAPGTPAVVPPTPTNPS
                     PPPAVLNSVGTPNPAGHGRKGDPVAQTFFTPKPKTTKQNYGIFVSSVDLWFNGKPTGS
                     SPPFPVTVRIVTVDNGFPTETIVASTTVSCVDVKVSITPDSANIGSLYVNNTTLTKFT
                     FNDPVYLAADTQYALVVYSESPDYEVFISELGQVDITSGAAQRRISESPYNGSFFRSQ
                     NASTWTPYQNQQLMFVINKAVFDTNPVTLTYKVDPLNRTIMADDFLMHSSDIVFPSTS
                     LTYKIQSTLVNTNDGSFYLDPAALQVTPEKMFKFGQDLRISSKSSNRRRFVLGGNSAS
                     LLLEVTMQTNDPDVSPMFNSERLSAVAGTNIINTGGFNSSDISIVSSGTVHNNVANIT
                     VTFSAPDLSDGINASGNVSSFQLSGGKITGITLNNPGSGYLKAPTVTIVDKTPGTNTV
                     VASCTGEDQKYGGNHSARYVTRKITLADGFDAGDLRVYVDGIIPSGTHVNCYYKVLSA
                     SDTDAFIDKKWKLMSIVKDYNSPDQSTQIELQFTPSLTNELPSGILSYVENGVQYPLG
                     GKFKHFAIKLVMSTNDPTVVPVINNLRAIAVPAG*"
                     /db_xref="UniRef100_D6PHT3"
                     /db_xref="A0A0F6R5Y3_9VIRU"
                     /db_xref="D6PHT3_9VIRU"
     gene            complement(106079..109990)
                     /locus_tag="LacPavin_0818_WC45_scaffold_30120_prodigal-sin
                     gle_112"
     CDS             complement(106079..109990)
                     /product="VrlC protein n=1 Tax=Prochlorococcus phage
                     P-SSM7 RepID=E3SNL2_9CAUD"
                     /codon_start=1
                     /transl_table=11
                     /translation="MDFSISPYYDDFENKARIANYMRILFKPGYAVQARELTQAQSIL
                     QNQIKEFGDHIFQNGSPVHGGHLTFDSSVKAIQVQPTQGGVPITLTDFAGTLIVNNSG
                     SSIKRARVIAVDDSLESNTSGGAILCKYLTGLSFDDGETVRIATGTQETATLLSSNAT
                     SNGSVVSINEGIFYVDGYFVYVAPQTIVLDALSITPSYRIGLQIDDGFINSSTDDSLL
                     DPAQQSFNYQAPGADRYQFNLTLTKRALNSTDDSQFFELLRVENGIITKQVDYPIYSD
                     LESTLARRTYDQSGDFTVSPFRITCSDNLTDNTKFNIDVEPGKAYVKGFEFETIGTVL
                     ISNDKARTTNTSTAYDLNLEYGNYLVVANVFSGNNGIFNTGSFAQMDMHCVQTASINT
                     ASAAAYANTLIGTARIRNLEFAGGGNYYAYILDVSTIPNAENAVALSVNTTSIRCPAS
                     FSDVSNAYSNVQVSVLAGNSSGDVRVITSYDGATRTAFVSVPFTQQIDTNSLVSFDYG
                     TKDIDSLVVTPAAFTSANVFGAKNATSAIYPCMDVSSVGREITSGNTKVYLTEFNRMI
                     HSLPETFLAQNSFTNMSYISRKLLTNQTFDSTGNLIIGTGTGLDTSESFTYGYASQYI
                     PDNTANNNVFVVVRDKQSSNLANGQIIAFNKNAIAGGNGVYQTDSTHLTIDVSTTSGF
                     IGDVLITVKENSSEVNNRRLKTIVGNTQNTVLRTTDKYTNGTAVLGTGNASSVFVDTA
                     NGFVWFTNWNDIVKTSGTKQSLYIPDVTSIIKIYDSGSPTLAPNVSNTLTDITSNFLF
                     DSGQKDNYYDHASIILRDGANPPTGQTVVMLSYYNHSATTGFFNADSYPAADYSTGNI
                     PYYSSLNFGTFSLRDSIDFRPTRSIGTAASVATFTLAGLKIAQPDNPMELTYGYYLPR
                     IDKLALTRDKQFKIIKGVPEAYPKTPKDSDDAMTLYVLSIPPYSAKVSDIQIQYVENR
                     RYTMRDIGALDNRITQLEYYTALSQLETQTTDQSVLYQDGATAKDKYGIIADNFDGFN
                     IADNKSPDLICNLGDKTLTPYHDATPLEFFLDSATGSYGHNSKTLSVAYSETPCVVQN
                     TATKAITVQPYAFASFIGDVKLTPETDYWYSATLDPVVITPPTDFVRVETPPTGGGAI
                     KTPPPSVDMSVNTAVTKVVTTTNPTTPNKVVGGDATPVTVPPIKYCVPVWFGFGVGSF
                     GGVYLTDHGDTIYWNGSTPYNTLLTNGQQVGGCTILPKTATGFGSVTPTQWFGAAAAS
                     TPTKTEAVVSQTKVAPPINTGAGINLAAGGGFASRPTLKQL*"
                     /db_xref="UniRef100_E3SNL2"
                     /db_xref="A0A0E3FB41_9CAUD"
                     /db_xref="E3SNL2_9CAUD"
     gene            complement(110001..111611)
                     /locus_tag="LacPavin_0818_WC45_scaffold_30120_prodigal-sin
                     gle_113"
     CDS             complement(110001..111611)
                     /product="Gp8 baseplate wedge protein n=2 Tax=unclassified
                     T4-like viruses RepID=H8ZMI8_9CAUD"
                     /codon_start=1
                     /transl_table=11
                     /translation="MKSTLTTHQKIAMASQIKSGWSATVSNTYIGIGHVNMWSNADAV
                     IPDVDTSVDGINSVFDNLIAIKKITDSDMSMVVPRVDWAINTQYDSYDNSVDMFSHKT
                     VTQRTGSIRVFTANGSVVGTNTSFVSDFVAGNHISYYNFSNGLTEEREVISVSNNTFL
                     TVNSAFAYATTSNTYDTVVDNSPNYALGFYVRNTVDQVFLCLFNNGGVLSTQMPQISL
                     GGNLPQNPYIQTSDGYKWKYLYTIPSGVKAKFFTTEWMPVLTDQTVQTAAVDGRIDVI
                     KILNGGKGYNQNVVSSNATIITITGDGTGANAVATVSANGTITDLTILSGGSGYTYAN
                     VVATAGLTGSNASFDAIIQPHNGHGFNPVYDLGATNIMICLNLVADESGAIPVSSSNN
                     ADIIDYHQISIIQNPKMSANVSNVASGSVYNLTTGISTGPLPSGSGYTVDDTAFQGVS
                     LDVATFFGTIVNWDSVNNKVYLNNIRGTFVPFTSLRATKLGANITAFAEFPPLIKVYT
                     GDVLYVENRASVSRSPNQTEQIKLIIEL*"
                     /db_xref="UniRef100_H8ZMI8"
                     /db_xref="V5UT52_9CAUD"
                     /db_xref="H8ZMI8_9CAUD"
     gene            complement(111621..115001)
                     /locus_tag="LacPavin_0818_WC45_scaffold_30120_prodigal-sin
                     gle_114"
     CDS             complement(111621..115001)
                     /product="Baseplate wedge subunit n=1 Tax=Sinorhizobium
                     phage phiM12 RepID=S5MV60_9CAUD"
                     /codon_start=1
                     /transl_table=11
                     /translation="MATTPNAVSILASSQFPAFITENNPNFVAFVRAYYEWMETSDQG
                     AVLYHAKNLLNYRDIDATPNADFTNAFTGSVDSFINYFKNDFLPFFPNDVALDEKKLI
                     KLARQFYSEKGTEESTKFLFRVLYNKDLEIYYPKQNILRASDGKWQKPQSIKVILSPS
                     NENFDVELLQRRQGIGDTSNASCIIETATKTIDKGLNREIVEIFISNINKLFAVGEHL
                     VVNGTYPSNNAPFTFSEKIIGSISNLTINPKNQGLKYRGLEKDGVGNITYPGDPVVFY
                     GGLANTAEASKAIAFVNNVSTGQIKTISALQEGFGYRAYPNSNVKVISASGNGANVII
                     QSIANTVNVSIIYDSIAFKVNANIGDPNYGFTNAASANINTSLSSAFTFQNVVVGGIH
                     SMNVINGGSGYRSVPTYNIASEFDTDLSAAVYGLAAYPGDVQYLRDLGLVANVTIING
                     GTGYSNVKDKIIFTSAVGYGANIGFTTDGAGKINSVSIISPGTGYPYPLSALNLTVAN
                     SANVQNAASGSGAALVAYGLNEGELLETAVSDIGRIFDFRIVSRGFDYISTPSVSLRV
                     IDMITTHVYTGLEGWAEDIIVYQGANANSATFTAYLDKFGSDFANSILRVYNYSGAID
                     LSSNMVVGTTNTTITGSTVYGNGKAKANVQFLNGIINYDGFYLNTDGQPSADQFIQNY
                     TKYHNYSYILQIEKALNDYKDAFLALAHPAGTEMIGEFVIKNQESVGMALDSSVSYIK
                     GLTGNVTVNAYSATGIATGHGTSFVTTANSGDLLVLSTGSRQQTKTIKTVSNNTSLVL
                     ESNTAFFGGVLNTNTAISTVSTPGNVAGIVLAGDGVAYNVNNTIYSSSVTSVAPDGLS
                     MVLNTSQSQANVLMLLHFNETNGSNTISDAANNYNISVVGSSPTITSAIGKFGNSASF
                     TSNLNANYFSANAIPNLDLANTSFCVECFAYPLTSPSGGVRTTATIFAFYQHPALTVD
                     GFRVYTLGDNSLFVQFGSIGSVFYGTGSLNSNANAVVVGQWNHVAIVSNAGSGQFTMY
                     VNGTSVANTAKIVANPNPTDNTNVITVGGDLTGAFQQTNWNGYIDEFRFTFGTPVYTG
                     NFTPPTAPFTLPTSFVANNVGFMVYPALTNVSYQVVNF*"
                     /db_xref="UniRef100_S5MV60"
                     /db_xref="A0A067XQM9_9CAUD"
                     /db_xref="S5MV60_9CAUD"
     gene            complement(115003..117069)
                     /locus_tag="LacPavin_0818_WC45_scaffold_30120_prodigal-sin
                     gle_115"
     CDS             complement(115003..117069)
                     /product="Baseplate wedge n=1 Tax=Pelagibacter phage
                     HTVC008M RepID=M1HLR4_9CAUD"
                     /codon_start=1
                     /transl_table=11
                     /translation="MADSKLQLTSLDFDSIKQNLKTFLKSQSEFQDFDFEGSAINVLL
                     DLLAYNTFYNGFYLNMIGNEMFLDTAVLRKSVVSHAKLLGYVPRSATASIAYLDVTVN
                     KNPADQTTLLNIPRFTPFASQALNGISYTFYTTDDTAFVANSNTQFAFTMVPVKEGSP
                     VTKSFLVDNATNPEQYFDLVDSGIDTSTLMVNVQISQSNPSFDVYLTTKDVSDVGANS
                     HVYFLEEGTSGNYRIYFGDGIFGKKLDDQNVVNVSYLKTNADAANGSRKFSMQSQLLA
                     GSLTTATMNSAYTASAGGTPQETIQSIKFTAPKSFVAQDRAVTKNDYIAMINKDYPYF
                     DAVTVWGGEEEVPPVYGKVFISAKPKNGFEVTASEQQVLLQQVLKPISVLTVTPEYVQ
                     ADYNYLNFYLTVEYDPKLTHATTQQLQSSIRSAVNDFATSTLNSFNGTFKYSKFLKSI
                     DGVDPSIQSTSAVMFIEKRIRPDLISPQSYIVKFGTELHRGVTNDRVYSSPYFVQADS
                     DGVNQQCYLEETPFSFGGIDQINIDAAGTGYTTNPTLTIVGDGSGANAYAQIVNGKIA
                     KVTIDKRGDQYTTAIISISGGGGTGATLTPVLAGRIGALRTFYYDSNNIKRILNHDAG
                     TIDYVNGILYINNFGPTDVSESFKTLSIHAQPMNYNFASAKNIVITYDSVGTDSININ
                     LVPVSA*"
                     /db_xref="UniRef100_M1HLR4"
                     /db_xref="M1HLR4_9CAUD"
                     /db_xref="psf:PSE_3054"
     gene            complement(117190..117591)
                     /locus_tag="LacPavin_0818_WC45_scaffold_30120_prodigal-sin
                     gle_116"
     CDS             complement(117190..117591)
                     /product="Base plate wedge subunit n=1 Tax=Synechococcus
                     phage S-PM2 RepID=Q5GQU1_BPSYP"
                     /codon_start=1
                     /transl_table=11
                     /translation="MDNNSNTTRKFSDFDVNFTTHPVTHDLLKKTGTNSVVQALMNLV
                     QLSFYEKPFHPEIGSNIRKLLFELVDPITANALGEEVKNLIGNFEPRVRTRNVLVTAD
                     VDNNGYDVTVEFYLLNVNNPITVSVFLERLR*"
                     /db_xref="UniRef100_Q5GQU1"
                     /db_xref="Q5GQU1_BPSYP"
     gene            complement(117607..119703)
                     /locus_tag="LacPavin_0818_WC45_scaffold_30120_prodigal-sin
                     gle_117"
     CDS             complement(117607..119703)
                     /product="Baseplate hub subunit and tail lysozyme n=1 Tax
                     =Pelagibacter phage HTVC008M RepID=M1IDA6_9CAUD"
                     /codon_start=1
                     /transl_table=11
                     /translation="MSEKNFVGLDSFIWWIGVVEDRQDPMKLGRCRVRIFGIHTESLT
                     EIPSEDLPWASVVHSLNSHTFATPKETDVVMGFFADGRNGQVPIIMGIIPGYETNEKN
                     TGSGFHDLRSQDTIKSAPKYPVARTYKTDGTGIHLVEANTANSEVVESLRYPRDEDLN
                     KNTITGLSRGVLRPTDVMQSRQDKPYPIVGTAGDQTFKEPPPAFSPEYPYNQALETES
                     GHSLEFDDTAGSERITLAHRSGSFVEYYPSGTKVEEVVKNNYKIVMSDDHIHIMGHAF
                     VSIDSDVYIRSNGNVFVECGNDLDVKVSGSMNLSVKEALNIKAQKLNVDIASDTEIVS
                     GGNSFLTSGSDVNIKGGGDVAATAGGGVNLSGSSLAASASGDVNIKGGGSVLASAGGT
                     LDISSGGNIDAQAGGVMNLIGNPININSGSASPASGASPAAAASPAGIQDPVSRMPKN
                     ENPPSVDGATKFETLAFADDMEVDANVHAQVLQSAGLPPVGTAPVVETGEAAKPDGGG
                     TEKPVVCGKIALLDDYKKVQVSEHFTLADYTQGGSRKLKDQYGYTQAAILCNIVKHAE
                     NVLEPLYAAGYRFSLSSGFRRGDEDMPREALATWAAHHNGVPYHGSDHDYGMAADLVS
                     ITKGGQSLSAYDAAVGIYKIVGGISKQMLLEYTTSGGPGWVHIAYSTSLPKSAMQFGT
                     LKDHQTYARLQFVKLK*"
                     /db_xref="UniRef100_M1IDA6"
                     /db_xref="M1IDA6_9CAUD"
                     /db_xref="dsh:Dshi_2555"
     gene            complement(119700..121001)
                     /locus_tag="LacPavin_0818_WC45_scaffold_30120_prodigal-sin
                     gle_118"
     CDS             complement(119700..121001)
                     /product="hypothetical protein"
                     /codon_start=1
                     /transl_table=11
                     /translation="MADNAKLDGLQTSSDYSLSALFLITSDGKVVDITHMYIDLNIFE
                     DIFVPYVTGNMLIGDSLDLISTLGIQGNEYIYMELDKPSLDEPVKKYFRVYKVSDRTY
                     ETQTLQNYKLHFCSEEVLLSTQKQIRKSYRGMTIDNMIKDILTNQLKVDDSKMKGIFS
                     STTGNYDIIIPKMQPLEAAMWLTTRAYGDNKSIYFLFENRDGFNFVSYEDLIKQPVYA
                     KYTKAPKTDTNPLNNRNSINYIQFASDFDLIKTNRYGGYASSLYTFDIVNRSFQVNTF
                     NATQFPDDTNIRKNQSLNMNKNRFGQSMFDSTESMVKFYPTNDSDTTRNPTRPENWLS
                     KTAARMANINDMKLVINVPSDFMLKVGMLIELDLPKMVPQDGAYENDKFKSGIYMISS
                     VHHGITADLSSTTLELQSDGLGEELPAAIEFSGELQDVKKK*"
     gene            complement(121003..121659)
                     /locus_tag="LacPavin_0818_WC45_scaffold_30120_prodigal-sin
                     gle_119"
     CDS             complement(121003..121659)
                     /product="Baseplate wedge subunit n=1 Tax=Sinorhizobium
                     phage phiM12 RepID=S5MCY8_9CAUD"
                     /codon_start=1
                     /transl_table=11
                     /translation="MKYFENFPLVPYTFDPNRINFFNVKDIFTRVKMLDSIIDNIDVY
                     YTYNMKDSDTVEGIAYKYYGDVNKFWIILFANQILDPQFELPLKYETFREFIVNKYGS
                     IANASSTIDHYEKKITNTQTSANGFYSTSSTTLLYTKDTIAIDGVTSLPNLNIVVTLQ
                     SPSDTSIDGINIHTDTILYAVSQYDMEDALNESRREIRLIKKDFAAQIENELKKLLTA
                     *"
                     /db_xref="UniRef100_S5MCY8"
                     /db_xref="A0A067XR07_9CAUD"
                     /db_xref="S5MCY8_9CAUD"
     gene            complement(121662..122780)
                     /locus_tag="LacPavin_0818_WC45_scaffold_30120_prodigal-sin
                     gle_120"
     CDS             complement(121662..122780)
                     /product="Putative tail tube associated base plate protein
                     n=1 Tax=Escherichia phage PhaxI RepID=G9IIB7_9CAUD"
                     /codon_start=1
                     /transl_table=11
                     /translation="MALNPSTTSAPDTNNGELSKLESSQKGYNILRYPHDLGTTPDTM
                     HYVVFYINVPESSKYVKSNAGNLVNESSASQKNFDYLVSKGSRGKTLISGQQAAVGGG
                     GNAVAGAVQGSSALAPAAGGAVGMAIDLRPSLKRINTAIAVYMPDTVFSNYSHGWSSV
                     SATEAAGKTGDTAALIAGGAQAAKEIAGSTGAWIAGDDWQSPNFRSSPTTMEAAGKLG
                     EASGALGPGATGLALRSMGQAINPQVELLFTGTGNRAFVFEFKFQARSQQEAQQIRDI
                     IKSFRRFAAPELLDNTQNGRYFIMPAQFDIKFYYQNAENINLSKISTCVLEDIYVDYA
                     DGGQFATFSDGMPIQISLKLTFKEADIIYRELIEEFGY*"
                     /db_xref="UniRef100_G9IIB7"
                     /db_xref="G9IIB7_9CAUD"
     gene            complement(122808..123278)
                     /locus_tag="LacPavin_0818_WC45_scaffold_30120_prodigal-sin
                     gle_121"
     CDS             complement(122808..123278)
                     /product="Head completion protein n=2 Tax=Synechococcus
                     phage S-SSM7 RepID=E3SKS6_9CAUD"
                     /codon_start=1
                     /transl_table=11
                     /translation="MAYSGRFAPKRPEKYEGNASNIIYRSLWERKFMEWCDNTTSVLK
                     WQSEELFILYRDPTRDGKVRRYFPDFLITVAGVDGNPQKIMIEVKPKKQTVKPVPGKK
                     SRKLIREIMDWGTNSAKWEAATSYCLDRGWTFKIITEDDLDIGKAPKPFKKPHK*"
                     /db_xref="UniRef100_E3SKS6"
                     /db_xref="M4PZ09_9CAUD"
                     /db_xref="E3SKS6_9CAUD"
     gene            123351..123953
                     /locus_tag="LacPavin_0818_WC45_scaffold_30120_prodigal-sin
                     gle_122"
     CDS             123351..123953
                     /product="Putative DNA end protector protein n=1 Tax
                     =Sinorhizobium phage phiM12 RepID=S5MCZ1_9CAUD"
                     /codon_start=1
                     /transl_table=11
                     /translation="MSKLLDRIAEKLSGTGLTLRTTQSRNWLKQNIRDLAGKNPTQAI
                     TQDKERRSNKLFIGKMYFFFYDPKGKKTLPYYDRFPLVIPIEPYEDGFLGLNLHYLPI
                     RQRIILLDKLYDTLNNEKFDETTKMRLSYRLLSGARKFKEFEPCLKRYLFQHLRSKMI
                     CIEPDKWEVSVFLPVEKFVGESARAVQKESQKTLQENQNK*"
                     /db_xref="UniRef100_S5MCZ1"
                     /db_xref="S5MCZ1_9CAUD"
     gene            123950..124507
                     /locus_tag="LacPavin_0818_WC45_scaffold_30120_prodigal-sin
                     gle_123"
     CDS             123950..124507
                     /product="Uncharacterized protein {ECO:0000313|EMBL
                     :AKF13310.1};  TaxID=1647405 species="Viruses; dsDNA
                     viruses, no RNA stage; Caudovirales; Myoviridae;
                     Tevenvirinae; T4likevirus.;" source="Sinorhizobium phage
                     phiN3.;""
                     /codon_start=1
                     /transl_table=11
                     /translation="MTVPYTYLLRHKPTNTFYYGVKWASGCNPLTFWKDYFTSSKKVS
                     LLRTLFGDDSFEFEIRKTFSTGKAAAKWEKTVLRRMRVLENPTTWINRTTNSAWLYDI
                     HPQSGKAGWSKGKKRPEITIALKGKPRKDLIGKAPWNKGKTGVQVAWNRGKSPSEETK
                     KKHSETNKRIGIKPPIYRGKVGKNK*"
                     /db_xref="A0A0F6YQX7_9CAUD"
     gene            124504..125139
                     /locus_tag="LacPavin_0818_WC45_scaffold_30120_prodigal-sin
                     gle_124"
     CDS             124504..125139
                     /product="hypothetical protein"
                     /codon_start=1
                     /transl_table=11
                     /translation="MTFNINEFRTHIASQNEFSLSNKFNVLINAPDFLSDLGYMSQLT
                     LACSIAELPGVDIAPTEFRHYGFIQRTPYHLNFAPVTLTFLCTGKMNEKKFFDAWMSG
                     MIPFNSGMAEYPDAGGVDRKFGEITINQYDNMGAKVYSVTLKDAMPVSMQNLSLDWSN
                     ESIHHLPITFVYKKWITADIDVAPPMNDPVGAIVTDPSVPSTGKQNSYTNK*"
     gene            125158..125883
                     /locus_tag="LacPavin_0818_WC45_scaffold_30120_prodigal-sin
                     gle_125"
     CDS             125158..125883
                     /product="Base plate hub subunit n=1 Tax=Synechococcus
                     phage S-RSM4 RepID=C7BVJ8_9CAUD"
                     /codon_start=1
                     /transl_table=11
                     /translation="MKLPTISTPTYEVTLVSQEKPIHFRPFLVKEHKLLLMAAEGKDA
                     MESIKSLKEIAKNCVIEDLDIDVLPLVDLEVLFLHLRARSMGEIVDVFYKCKNEVEGN
                     ECGMLIECPINLLEVPVVNSDYERRIMIDEKVGIQLKAPTFEYAQRILQLNVSEDEDA
                     DLKAIAGIIDYVFDNENVYYSKDATEDEMVTFVKSIPGDKYEKIESYFDNLPTIKQTV
                     DKACPKCGYAHSFTLEGLYDFFI*"
                     /db_xref="UniRef100_C7BVJ8"
                     /db_xref="A0A0E3HJQ7_9CAUD"
                     /db_xref="C7BVJ8_9CAUD"
     gene            125973..126089
                     /locus_tag="LacPavin_0818_WC45_scaffold_30120_prodigal-sin
                     gle_126"
     CDS             125973..126089
                     /product="hypothetical protein"
                     /codon_start=1
                     /transl_table=11
                     /translation="MIPWERSVYVKMLSNKVKEDAEMQQLKEIERKTKRKRR*"
     gene            126086..127987
                     /locus_tag="LacPavin_0818_WC45_scaffold_30120_prodigal-sin
                     gle_127"
     CDS             126086..127987
                     /product="hypothetical protein"
                     /codon_start=1
                     /transl_table=11
                     /translation="MKQNKKTTDPDQAPVEGLDKVVPSTPTGLGLSELATKIKRKNFG
                     LSDDDAEARAKEVKDADETLRNGRKGLAGKVQKTALNLIFGRGGNLRSIAGKLLKSKK
                     DTVEASKIISKFKDDISGRGETSYGTTAALSKQISDELNELTDRVDDMNENVMDLITK
                     TDGHSRVNLETLNKIANTVEYVRERVSPKDFTVSGKNKEEKATYRFDPLAPAGRQVKA
                     ISKTGKATVDVSKEGGATSAYERVISKASTSANAMLDKPLASRIPDKAVDEEIEKTEK
                     VSAKPKRKDKIDNKLEKKIDKVLEILRDMRRRRGNWAKGEDKTREYKSRKKEKDSSFK
                     STDLIFGKKMGSRVRDLFKKKKTVAGDPVEKQKPSKGREILDKLMKSEKSPIARLIPK
                     KENVTGLTPKLPEAVPAEGMAGAEAAGAAGKSIGGVGLAVAGGALIAGVAGHFINKGL
                     KAVGMQDALDGNSFQKAGDKAASTDKFEASQAKMAGKLEGTGYTLVAPGKYKDATGNI
                     VNRNSLPEDVQKKLPGGVMKGEDAGEVTVPVKREKFTGHKATSEVIAPEKKDIGAQVT
                     PPKTETSSDGEKRSLIVSREKPVIINKSSGGGKQPVILITRNMEPSVSTYTASIFDHP
                     VVHPGIYKM*"
     gene            complement(128038..128976)
                     /locus_tag="LacPavin_0818_WC45_scaffold_30120_prodigal-sin
                     gle_128"
     CDS             complement(128038..128976)
                     /product="SsDNA binding protein n=1 Tax=Synechococcus
                     phage S-SM1 RepID=E3SI15_9CAUD"
                     /codon_start=1
                     /transl_table=11
                     /translation="MVDFSKLKNKSSNFDKLNKALDKINKGPNGADARFWQPEVDKAG
                     NGFAVIRFLEAPAVDGDDAVAFVQVFNHGFQGPGGWFIEECLTTVGEKCPVCEHNSGL
                     WNSGIEANKTIVRAQKRKLHYISNILVVKDPNHPENDGKVFLFKYGAKIFDKLKERFP
                     KKLPDGTYETRDSVDEDFLKFNPFNLWEGANFKLKARFVDNFRNYDKSEFEAPRPISD
                     DDSEIEKIWKSEYSLKDFHKVENFKTYEAQKTRLEAVLGGNSKPRTKSAESDESDGEA
                     AFSSPPFDGGKTVATTESSGDDSTLDYFRNLADSDE*"
                     /db_xref="UniRef100_E3SI15"
                     /db_xref="E3SI15_9CAUD"
     gene            complement(129056..129667)
                     /locus_tag="LacPavin_0818_WC45_scaffold_30120_prodigal-sin
                     gle_129"
     CDS             complement(129056..129667)
                     /product="Gp41 DNA helicase gp59 loader protein n=2 Tax
                     =unclassified T4-like viruses RepID=H8ZMX9_9CAUD"
                     /codon_start=1
                     /transl_table=11
                     /translation="MSSGFEVYQVFQAIRLHFTSDSYDYFKYSGKTRVSEENFETRKD
                     KYIYYKLGRNYDANTLPYFFAVNYALRDKKLWIRDFLQEEAVTTYETWIKWQQARSYN
                     FTSDLSRLNDLNFSELIKSKDGQFPDLLNMVFQKELSYDTLIILDHYIHLMDVWSKKI
                     VDDFIWSGFHTKAKKYIPFFLHYAPLDDTQYKKLIVNGLTVNR*"
                     /db_xref="UniRef100_H8ZMX9"
                     /db_xref="H8ZMX9_9CAUD"
     gene            complement(129660..129845)
                     /locus_tag="LacPavin_0818_WC45_scaffold_30120_prodigal-sin
                     gle_130"
     CDS             complement(129660..129845)
                     /product="hypothetical protein"
                     /codon_start=1
                     /transl_table=11
                     /translation="MNFFRRYLDTQALIYDILIWTGAALLIRFYDISPWILGIVALIT
                     VFPTSYDDLEEEEGSDE*"
     gene            complement(129842..130063)
                     /locus_tag="LacPavin_0818_WC45_scaffold_30120_prodigal-sin
                     gle_131"
     CDS             complement(129842..130063)
                     /product="Late promoter transcription accessory protein n
                     =2 Tax=Synechococcus phage S-SSM7 RepID=E3SLN7_9CAUD"
                     /codon_start=1
                     /transl_table=11
                     /translation="MATREEKNTFSIHIETLAAQTGQSHIETITTYCEEIGLEVEVAA
                     SLINDSLRMRIEAEAQELRYLPRSSKLPI*"
                     /db_xref="UniRef100_E3SLN7"
                     /db_xref="M4PND8_9CAUD"
                     /db_xref="E3SLN7_9CAUD"
     gene            complement(130063..131118)
                     /locus_tag="LacPavin_0818_WC45_scaffold_30120_prodigal-sin
                     gle_132"
     CDS             complement(130063..131118)
                     /product="GMP reductase {ECO:0000256|HAMAP-Rule:MF_00596,
                     ECO:0000256|RuleBase:RU003929}; EC=1.7.1.7
                     {ECO:0000256|HAMAP-Rule:MF_00596,
                     ECO:0000256|RuleBase:RU003929};; Guanosine
                     5'-monophosphate oxidoreductase
                     {ECO:0000256|HAMAP-Rule:MF_00596};  TaxID=265726
                     species="Bacteria; Proteobacteria; Gammaproteobacteria;
                     Vibrionales; Vibrionaceae; Photobacterium.;"
                     source="Photobacterium halotolerans.;""
                     /codon_start=1
                     /transl_table=11
                     /translation="VIIDNEPKLDFADVLLVPNRSNLMSRSQVGTTVDFFEHEVCPVI
                     AANMDGVGTFEMANALAKHKMMTALVKHYSIEDLVEFYANNDNGKYAIYSMGTSDKDY
                     EKLVAFTEDLDAANHGGDNFEGPLALCVDVANGYTTQFEDFCAKVSENFPQFILIAGN
                     VVTPERVEQLFEVGVDIVKIGIGPGSVCTTRKLTGVGYPQLSAVIECGEIARDYGGRI
                     ISDGGCTCPGDVAKAFAAGADMVMLGGMFAGHKESGGDVVNSAGRQYVKFYGMSSKTA
                     QDIHNGGVANYRASEGKEVLVPYRGPVEATIKDLLGGIRSTCTYLGAEDITQLHRKAK
                     FIRVNRVLNNVFGNDSI*"
                     /db_xref="A0A0F5VEN4_9GAMM"
                     /db_xref="ppr:PBPRB1716"
                     /db_xref="UniRef100_Q6LGK4"
                     /db_xref="1.7.1.7"
     gene            complement(131105..131797)
                     /locus_tag="LacPavin_0818_WC45_scaffold_30120_prodigal-sin
                     gle_133"
     CDS             complement(131105..131797)
                     /product="Spore cortex-lytic enzyme n=1 Tax
                     =Phenylobacterium zucineum (strain HLK1)
                     RepID=B4RC26_PHEZH"
                     /codon_start=1
                     /transl_table=11
                     /translation="MSAAIIREVTNLKAVKLIDDIDAFVEKHMTLMLRVGGLFVFFFV
                     GVAGLHTIRADRKLQLAEQMYQDQVQSSNSVIGDLSERIESLNKKYAPKVLFEKEAKC
                     LADNIYYEIGTQDQEGMLAVAQVTMNRTKYKYFAKTVCGVVYQKTSDKKTGCQFSWVC
                     RSHNIPPGSSYQRAMEVARKSLTKGVADSRLYNALYYHADYVSPSWSETKTFLTQIGP
                     HLFYAEASRDNR*"
                     /db_xref="UniRef100_B4RC26"
                     /db_xref="bsb:Bresu_0974"
                     /db_xref="B4RC26_PHEZH"
     gene            complement(132249..132374)
                     /locus_tag="LacPavin_0818_WC45_scaffold_30120_prodigal-sin
                     gle_134"
     CDS             complement(132249..132374)
                     /product="hypothetical protein"
                     /codon_start=1
                     /transl_table=11
                     /translation="MFLVILLVVGFVGGVLVYRNNKAKADAAIAAAQAKIDSLKK*"
     gene            complement(132420..132971)
                     /locus_tag="LacPavin_0818_WC45_scaffold_30120_prodigal-sin
                     gle_135"
     CDS             complement(132420..132971)
                     /product="Uncharacterized protein n=1 Tax=Synechococcus
                     phage S-CBM2 RepID=I3ULL6_9CAUD"
                     /codon_start=1
                     /transl_table=11
                     /translation="MSVTTLTGKLGAAGIAKWRKSVGDAYADKISNEAKDRGTLLHET
                     IETYLRNTMPDLRDISNKALFNKVARLLDKVDDIQVLEGTLYSDDLKLAGTTDCIANY
                     MGELSVIDFKTSTKPKLREYIDNYFMQGGAYGRMYEELTGVAPVNVVIMVAVEQSPVP
                     QMFFESYPKCHKMLLDFMRTLQS*"
                     /db_xref="UniRef100_I3ULL6"
                     /db_xref="I3ULL6_9CAUD"
                     /db_xref="csy:CENSYa_0671"
     gene            complement(133135..133824)
                     /locus_tag="LacPavin_0818_WC45_scaffold_30120_prodigal-sin
                     gle_136"
     CDS             complement(133135..133824)
                     /product="PhoH n=1 Tax=Cyanophage P-RSM6 RepID
                     =M4SQG8_9CAUD"
                     /codon_start=1
                     /transl_table=11
                     /translation="MANKTKKKSQQHFSLRQTRPLTENQQTTFESFYQGKNLMLHGVA
                     GTGKTYISMYLALEEVLKSDSLYNNVIVVRSVVPSRDMGFLPGNQKEKAKVYEEPYRD
                     ICDSLFGRGDGYDILATKGLVTFTTTSYLRGITFSDAIVIVDECQNLNGHECDTVITR
                     VGENSRIIFCGDYKQTDLNCKERSGFLNFNQVIKSMGCFDFIEFGVQDVVRSGLVKEY
                     ILAKERMNIQL*"
                     /db_xref="UniRef100_M4SQG8"
                     /db_xref="A0A0E3FKQ3_9CAUD"
                     /db_xref="has:Halsa_1675"
                     /db_xref="M4SQG8_9CAUD"
     gene            complement(133978..134292)
                     /locus_tag="LacPavin_0818_WC45_scaffold_30120_prodigal-sin
                     gle_137"
     CDS             complement(133978..134292)
                     /product="Uncharacterized protein n=1 Tax=Pelagibacter
                     phage HTVC008M RepID=M1ID27_9CAUD"
                     /codon_start=1
                     /transl_table=11
                     /translation="MEYTFRNKKTGVVETHNVRLSDYDNFKKKHPHLERYLESPPTVV
                     YNGKSFTSSTDNTWKEVLAKIGEKHPNSPLADEYTSKSVKEVKTKELVKKHRNKVAKI
                     IK*"
                     /db_xref="UniRef100_M1ID27"
                     /db_xref="M1ID27_9CAUD"
     gene            complement(134427..134843)
                     /locus_tag="LacPavin_0818_WC45_scaffold_30120_prodigal-sin
                     gle_138"
     CDS             complement(134427..134843)
                     /product="hypothetical protein"
                     /codon_start=1
                     /transl_table=11
                     /translation="MAKNVQAFTLFSALKAAGSKGISKEEVAKILGVKDNSVPVYIFN
                     LRKAYNANFKVVKDGRKIVAYILENVDELAIPQVRKNAKAPKGSGVVKAKKGVKTSPV
                     AVESDGSVPTLDADLEIAEYGDRELSDIADSLGITL*"
     gene            complement(135048..135629)
                     /locus_tag="LacPavin_0818_WC45_scaffold_30120_prodigal-sin
                     gle_139"
     CDS             complement(135048..135629)
                     /product="HNH endonuclease id=5082372 bin
                     =GWF1_Burkholderiales_GWF1_66_17 species=Hydrogenophaga
                     sp. PBC genus=Hydrogenophaga taxon_order=Burkholderiales
                     taxon_class=Betaproteobacteria phylum=Proteobacteria
                     tax=GWF1_Burkholderiales_GWF1_66_17
                     organism_group=Betaproteobacteria organism_desc="Control"
                     bin for RuBisCO paper Leave in GW2011 GOOD"
                     /codon_start=1
                     /transl_table=11
                     /translation="VSKVLITDSVGNPKDWVDHDEACCYYARKKVLWENGNYVATFHG
                     GISSETGEQSILDISSILSVSGPVFGNKFYSRETIYTERMVLYSRDRHICAYCGNAFE
                     PRGLTIDHVHPKSRGGKNTWTNCVTACKPCNMRKGSKTPEEAKMHLLYVPYSPTVYEK
                     TILRNRNILADQMEFLMNRVPKTSRLWLDYQKH*"
                     /db_xref="gwf1_scaffold_70_256"
                     /db_xref="ack:C380_06620"
                     /db_xref="86405726"
     gene            complement(135686..136357)
                     /locus_tag="LacPavin_0818_WC45_scaffold_30120_prodigal-sin
                     gle_140"
     CDS             complement(135686..136357)
                     /product="Uncharacterized protein n=1 Tax=Pelagibacter
                     phage HTVC008M RepID=M1HLX5_9CAUD"
                     /codon_start=1
                     /transl_table=11
                     /translation="MQSFKEFICEGLYDPARHKAIFLLGGPGSGKSYVRDKTKGDLGF
                     KSVDSDTAFEHAMHKHGLSLKMPEHEKAVRDSVRAGAKAVTHKREHHWMNGRLGLMID
                     GTGRDHEQVIKHSQALRNLGYDTHAVFVNTSLHVAHKRNELRARSVPRETVEHSWHAA
                     QNNLGKFQQHFGTDKMHIVDNDKADENVLHHLHKKIRKIAAAPVTNPIAKEWEKDQRE
                     KRRRS*"
                     /db_xref="UniRef100_M1HLX5"
                     /db_xref="M1HLX5_9CAUD"
     gene            complement(136607..136689)
                     /locus_tag="LacPavin_0818_WC45_scaffold_30120_prodigal-sin
                     gle_trna_33"
     tRNA            complement(136607..136689)
                     /product="Thr"
     gene            complement(136776..136852)
                     /locus_tag="LacPavin_0818_WC45_scaffold_30120_prodigal-sin
                     gle_trna_32"
     tRNA            complement(136776..136852)
                     /product="Arg"
     gene            complement(137034..137372)
                     /locus_tag="LacPavin_0818_WC45_scaffold_30120_prodigal-sin
                     gle_141"
     CDS             complement(137034..137372)
                     /product="hypothetical protein"
                     /codon_start=1
                     /transl_table=11
                     /translation="MSNTATAVAALAVESFPAGTTVGGVLFTLSSVDASGVATVANTA
                     TVAAGAADAEVSVAFVIDVAGDYTVSAQRQDGSGAALGSVVTSAVFNVVAAPVLVSVS
                     VPTGITVTVA*"
     gene            complement(137660..139015)
                     /locus_tag="LacPavin_0818_WC45_scaffold_30120_prodigal-sin
                     gle_142"
     CDS             complement(137660..139015)
                     /product="hypothetical protein"
                     /codon_start=1
                     /transl_table=11
                     /translation="MLTFKSFLFESAELDYEGERNFVGHGDNAREFMENLIMPSHFYV
                     PVKDAIHEALMTEADLAHLPVASDYLKQHPEHDATAKHVGREAGSNVLHHIARGAAAA
                     FPEGESEKARVAKHKDAVGHWNNFKRDYEGAENARRAKIGHPKKLSLGHGSNLMSSNG
                     KYDPEHHVGAGAQGKKVKILGLALAPHTIAGGNNVCPKATKGCKSTCLALHAGMNQGE
                     ERNYHLKVARTQFLQKHPEHAVRMLSHEIQRHGAGAKKKGFEPAVRLNANSDLNIEHI
                     LPHHYWNKFGKGGQHEVKHYDYTKVGGRMNSPAKREALAKKGYHLTLSSTGTGHAESN
                     DKDVSKHLHSGGNVAMVFRTREHNKLPHTVVVHHPNGEQTAHPVHNANERDDRYNDAE
                     HHAGGSPEHHKFLAANPHIKHGGGQVSGLTFKGNTKKDLEHTEFAVDSHEGVAHIKGH
                     L*"
     gene            complement(139083..139159)
                     /locus_tag="LacPavin_0818_WC45_scaffold_30120_prodigal-sin
                     gle_trna_31"
     tRNA            complement(139083..139159)
                     /product="Lys"
     gene            complement(139161..139802)
                     /locus_tag="LacPavin_0818_WC45_scaffold_30120_prodigal-sin
                     gle_143"
     CDS             complement(139161..139802)
                     /product="hypothetical protein"
                     /codon_start=1
                     /transl_table=11
                     /translation="MSAEVEDICPILQERQTKERGVRMGVLAEPVNLLTNIAFFAATI
                     VSITFAHGMYAILMSLGISVVGLMSTIAHAKPNRLTFDLDKHTIILWVLYYDFCWAHF
                     MAGYSIKTSLIIVGFIIAVGLGIIKIVKDKLRGNADYIPVLLMLATFGVFMIYKDGHT
                     HFLVAMVLALGALLFRSIDFDVKLPSGTHFMWHILNGFLMLHLTLYFVIFYSH*"
     gene            complement(139893..139967)
                     /locus_tag="LacPavin_0818_WC45_scaffold_30120_prodigal-sin
                     gle_trna_30"
     tRNA            complement(139893..139967)
                     /product="Pseudo"
     gene            complement(139973..140046)
                     /locus_tag="LacPavin_0818_WC45_scaffold_30120_prodigal-sin
                     gle_trna_29"
     tRNA            complement(139973..140046)
                     /product="Pseudo"
     gene            complement(140192..140266)
                     /locus_tag="LacPavin_0818_WC45_scaffold_30120_prodigal-sin
                     gle_trna_28"
     tRNA            complement(140192..140266)
                     /product="Gly"
     gene            complement(140417..140491)
                     /locus_tag="LacPavin_0818_WC45_scaffold_30120_prodigal-sin
                     gle_trna_27"
     tRNA            complement(140417..140491)
                     /product="Pseudo"
     gene            complement(140574..140651)
                     /locus_tag="LacPavin_0818_WC45_scaffold_30120_prodigal-sin
                     gle_trna_26"
     tRNA            complement(140574..140651)
                     /product="Leu"
     gene            complement(140661..140735)
                     /locus_tag="LacPavin_0818_WC45_scaffold_30120_prodigal-sin
                     gle_trna_25"
     tRNA            complement(140661..140735)
                     /product="Thr"
     gene            complement(140739..140814)
                     /locus_tag="LacPavin_0818_WC45_scaffold_30120_prodigal-sin
                     gle_trna_24"
     tRNA            complement(140739..140814)
                     /product="Arg"
     gene            complement(140821..140895)
                     /locus_tag="LacPavin_0818_WC45_scaffold_30120_prodigal-sin
                     gle_trna_23"
     tRNA            complement(140821..140895)
                     /product="Pseudo"
     gene            complement(140988..141062)
                     /locus_tag="LacPavin_0818_WC45_scaffold_30120_prodigal-sin
                     gle_trna_22"
     tRNA            complement(140988..141062)
                     /product="Thr"
     gene            complement(141064..141138)
                     /locus_tag="LacPavin_0818_WC45_scaffold_30120_prodigal-sin
                     gle_trna_21"
     tRNA            complement(141064..141138)
                     /product="Arg"
     gene            complement(141143..141217)
                     /locus_tag="LacPavin_0818_WC45_scaffold_30120_prodigal-sin
                     gle_trna_20"
     tRNA            complement(141143..141217)
                     /product="Pseudo"
     gene            complement(141290..141379)
                     /locus_tag="LacPavin_0818_WC45_scaffold_30120_prodigal-sin
                     gle_trna_19"
     tRNA            complement(141290..141379)
                     /product="Pseudo"
     gene            complement(141385..141474)
                     /locus_tag="LacPavin_0818_WC45_scaffold_30120_prodigal-sin
                     gle_trna_18"
     tRNA            complement(141385..141474)
                     /product="Ser"
     gene            complement(141486..141575)
                     /locus_tag="LacPavin_0818_WC45_scaffold_30120_prodigal-sin
                     gle_trna_17"
     tRNA            complement(141486..141575)
                     /product="Ser"
     gene            complement(141582..141673)
                     /locus_tag="LacPavin_0818_WC45_scaffold_30120_prodigal-sin
                     gle_trna_16"
     tRNA            complement(141582..141673)
                     /product="Pseudo"
     gene            complement(141947..142022)
                     /locus_tag="LacPavin_0818_WC45_scaffold_30120_prodigal-sin
                     gle_trna_15"
     tRNA            complement(141947..142022)
                     /product="Gln"
     gene            complement(142046..142119)
                     /locus_tag="LacPavin_0818_WC45_scaffold_30120_prodigal-sin
                     gle_trna_14"
     tRNA            complement(142046..142119)
                     /product="Gln"
     gene            complement(142290..142363)
                     /locus_tag="LacPavin_0818_WC45_scaffold_30120_prodigal-sin
                     gle_trna_13"
     tRNA            complement(142290..142363)
                     /product="Pseudo"
     gene            complement(142432..142506)
                     /locus_tag="LacPavin_0818_WC45_scaffold_30120_prodigal-sin
                     gle_trna_12"
     tRNA            complement(142432..142506)
                     /product="Met"
     gene            complement(142511..142602)
                     /locus_tag="LacPavin_0818_WC45_scaffold_30120_prodigal-sin
                     gle_trna_11"
     tRNA            complement(142511..142602)
                     /product="Pseudo"
     gene            complement(142608..142970)
                     /locus_tag="LacPavin_0818_WC45_scaffold_30120_prodigal-sin
                     gle_144"
     CDS             complement(142608..142970)
                     /product="hypothetical protein"
                     /codon_start=1
                     /transl_table=11
                     /translation="MTKNVTQEFIDALAACSATMAEYKAEYESDCDKFWNGLTNEQKL
                     MAFYSVCQKIHKADVVDQGSYRWALYDVFGFGMESYGAGMDCGYMEIHNLIGAGIDAD
                     KKINTEGLELVSEKKLEI*"
     gene            complement(142990..143064)
                     /locus_tag="LacPavin_0818_WC45_scaffold_30120_prodigal-sin
                     gle_trna_10"
     tRNA            complement(142990..143064)
                     /product="Glu"
     gene            complement(143174..143248)
                     /locus_tag="LacPavin_0818_WC45_scaffold_30120_prodigal-sin
                     gle_trna_9"
     tRNA            complement(143174..143248)
                     /product="Ala"
     gene            complement(143787..143864)
                     /locus_tag="LacPavin_0818_WC45_scaffold_30120_prodigal-sin
                     gle_trna_8"
     tRNA            complement(143787..143864)
                     /product="Lys"
     gene            complement(144359..144436)
                     /locus_tag="LacPavin_0818_WC45_scaffold_30120_prodigal-sin
                     gle_trna_7"
     tRNA            complement(144359..144436)
                     /product="Arg"
     gene            complement(144491..144576)
                     /locus_tag="LacPavin_0818_WC45_scaffold_30120_prodigal-sin
                     gle_trna_6"
     tRNA            complement(144491..144576)
                     /product="Pseudo"
     gene            complement(144590..144664)
                     /locus_tag="LacPavin_0818_WC45_scaffold_30120_prodigal-sin
                     gle_trna_5"
     tRNA            complement(144590..144664)
                     /product="Asp"
     gene            complement(144669..145217)
                     /locus_tag="LacPavin_0818_WC45_scaffold_30120_prodigal-sin
                     gle_145"
     CDS             complement(144669..145217)
                     /product="Putative HNH nuclease domain-containing protein
                     n=1 Tax=Sinorhizobium phage phiM12 RepID=S5M709_9CAUD"
                     /codon_start=1
                     /transl_table=11
                     /translation="MSKQSDSVKRWRKNAKSRIVTAMGGKCQICGYSKCDNNLALHHI
                     DPKNKDLSFSDLRANPKSWELIVNELRKCVLLCHNCHGELHANVIELPKEFAIFNEEF
                     VDYKPKTFVEYDKCSICGNDKEIFKRYCSLECSGKSKRRFDWDSIDLKTLYDCTPIIR
                     IAEMLDVSDAAVHKRLKKLGLK*"
                     /db_xref="UniRef100_S5M709"
                     /db_xref="S5M709_9CAUD"
                     /db_xref="oac:Oscil6304_2169"
     gene            complement(145236..145321)
                     /locus_tag="LacPavin_0818_WC45_scaffold_30120_prodigal-sin
                     gle_trna_4"
     tRNA            complement(145236..145321)
                     /product="Asn"
     gene            complement(145334..145419)
                     /locus_tag="LacPavin_0818_WC45_scaffold_30120_prodigal-sin
                     gle_trna_3"
     tRNA            complement(145334..145419)
                     /product="Gly"
     gene            complement(145456..145526)
                     /locus_tag="LacPavin_0818_WC45_scaffold_30120_prodigal-sin
                     gle_trna_2"
     tRNA            complement(145456..145526)
                     /product="Pseudo"
     gene            complement(146006..146485)
                     /locus_tag="LacPavin_0818_WC45_scaffold_30120_prodigal-sin
                     gle_146"
     CDS             complement(146006..146485)
                     /product="hypothetical protein"
                     /codon_start=1
                     /transl_table=11
                     /translation="MLVSKVTPRAIELAKEKADEMGTLRNSITEGEGNLAGFIGEILF
                     CNYLKGTQQNTYDYDIIKGGIKWDVKTKRCTSPPKNHYECSVAAFNTRQRCDNYCFVR
                     IVYNDDNWGDAYLLGWMPKEEYFEKAHFLRKGEIDPANNFKVKADCYNLPISSLRSF*"
     gene            complement(146485..146895)
                     /locus_tag="LacPavin_0818_WC45_scaffold_30120_prodigal-sin
                     gle_147"
     CDS             complement(146485..146895)
                     /product="hypothetical protein"
                     /codon_start=1
                     /transl_table=11
                     /translation="MSNETNWDLLNLVDQKILNTWDIVDDLKDIVTSIEDGDVNLEET
                     KEFLAALAVVYQMKFEQLHNLNSKVYQELVNQTVSIEIHGPAGGGGCGAQCDEEVLDF
                     GKPETSSEVVKASCKCNCRWPPDSNLSCDDELYE*"
     gene            complement(146906..147097)
                     /locus_tag="LacPavin_0818_WC45_scaffold_30120_prodigal-sin
                     gle_148"
     CDS             complement(146906..147097)
                     /product="hypothetical protein"
                     /codon_start=1
                     /transl_table=11
                     /translation="VLFIVPAGTVIAIDRKTRWTSSVTTKELVFETNHFQSSVDDLLH
                     FKRNNKDYYIMNSEVRKIS*"
     gene            complement(147282..147662)
                     /locus_tag="LacPavin_0818_WC45_scaffold_30120_prodigal-sin
                     gle_149"
     CDS             complement(147282..147662)
                     /product="Uncharacterized protein {ECO:0000313|EMBL
                     :AIW03935.1};  TaxID=1540098 species="Viruses; dsDNA
                     viruses, no RNA stage; Caudovirales; Siphoviridae.;"
                     source="Escherichia phage Seurat.;""
                     /codon_start=1
                     /transl_table=11
                     /translation="MSGYKSALEAAGAVVHAYERFGDWQGSWFAYVTYNGETGFVGGS
                     FGSCSECDAFEHEFNYDDEDADDYQERLADFGREYLDGRLCSGTEIISLHRLDRDSEW
                     DSESGDAIDWIRSTENGGYSGKLH*"
                     /db_xref="A0A0A0RPA4_9CAUD"
     gene            complement(147665..148627)
                     /locus_tag="LacPavin_0818_WC45_scaffold_30120_prodigal-sin
                     gle_150"
     CDS             complement(147665..148627)
                     /product="Putative RNA ligase 1/tail attachment protein n
                     =1 Tax=Enterobacteria phage 4MG RepID=V5KSY9_9CAUD"
                     /codon_start=1
                     /transl_table=11
                     /translation="MYRLYNGTGAKFTTKQIREFVENNPKLVTRKESVRYPGLYVLKY
                     TRRVFYDALWNVGDGILTELRGRIVDEDYNTMVAPFKKIYNRGENGTDFPLDADVTYV
                     EKINGFMGAKTHNNLRNEIIYSTTGSTDSPFAAMVEKHLNAFVPEMGWTWLFEICDPE
                     DPHIVYEYPGAYLIGARNLYTGEMKSEEDLDYYAKRQGFPRPEWGTGKFSEVVANVKK
                     ARFEGYVVYGKCDVVGGDNALKIKSPYYLTKKLFARIGKERLCSSWLLDCKKTIDEEY
                     YPLIDYVNEHRIQFSAMPEQERLLFMENFLNGITNAIETFFDRV*"
                     /db_xref="UniRef100_V5KSY9"
                     /db_xref="W8E9T7_9CAUD"
                     /db_xref="hao:PCC7418_3242"
                     /db_xref="V5KSY9_9CAUD"
     gene            complement(148620..149075)
                     /locus_tag="LacPavin_0818_WC45_scaffold_30120_prodigal-sin
                     gle_151"
     CDS             complement(148620..149075)
                     /product="Uncharacterized protein n=1 Tax=Vibrio
                     orientalis CIP 102891 = ATCC 33934 RepID=F9SNH5_VIBOR"
                     /codon_start=1
                     /transl_table=11
                     /translation="MSNDLVSKVLYLVRGLPGSGKSTYAEALARVRDMHHYEADMYFV
                     DSNGNYNFDVTQLGNAHRWCEGSVRATLQTEDFVVVSNTFTTWKEICPYYKIAMDTGA
                     LLSIVNMTNHYGNVHNVPQQTLDKMKARYASKELILSYDWYDLMEWSDV*"
                     /db_xref="UniRef100_F9SNH5"
                     /db_xref="A0A087IK28_VIBVL"
                     /db_xref="vct:JV59_32035"
                     /db_xref="F9SNH5_VIBOR"
     gene            complement(149068..149646)
                     /locus_tag="LacPavin_0818_WC45_scaffold_30120_prodigal-sin
                     gle_152"
     CDS             complement(149068..149646)
                     /product="Ser/Thr phosphatase family protein n=1 Tax
                     =Neisseria flavescens NRL30031/H210 RepID=C0EJD1_NEIFL"
                     /codon_start=1
                     /transl_table=11
                     /translation="MATFFISDVHLYHKNISKFCPETRPHTDVVQMNNEIVNQWTRQV
                     TEQDTVWILGDMFFCNAADALRLVKRLPGHKNLIYGNHDKAIRNNAELRNEFESVREY
                     AEIKVDGHQFMLFHYPIWEWNNMHRGAIHLHGHIHQRVSGVPGRIINVCMDSPEFVRH
                     TPYRLYISDEVIRLALKREIRQHHPRTEENDE*"
                     /db_xref="UniRef100_C0EJD1"
                     /db_xref="C0EJD1_NEIFL"
                     /db_xref="nel:NELON_00995"
     gene            complement(149658..149888)
                     /locus_tag="LacPavin_0818_WC45_scaffold_30120_prodigal-sin
                     gle_153"
     CDS             complement(149658..149888)
                     /product="hypothetical protein"
                     /codon_start=1
                     /transl_table=11
                     /translation="MKTLPKYTLLILAGLLVLMSWWIPSFLWYIVAGDSTMMELDKAH
                     WWAIPFLFTNVFLAVGCVAGAGYVVGEAADSN*"
     gene            complement(149890..150405)
                     /locus_tag="LacPavin_0818_WC45_scaffold_30120_prodigal-sin
                     gle_154"
     CDS             complement(149890..150405)
                     /product="hypothetical protein n=1 Tax=Aureimonas
                     ureilytica RepID=UPI0003779F7E"
                     /codon_start=1
                     /transl_table=11
                     /translation="MSDTDRPCGRCREGMGMILEAEEEKCPQCRVQVMGIPKDVRLLV
                     CGGRTYGNLRCDDELHKERCDQYDRLYCAIRDLKPDVIIHGNATGADTIAADFAEDYD
                     IPVLSFPANWNKYGKAAGGIRNAQMLKEGKPTLVLAAPGGNGTANMVRQAREKGIEVF
                     LLDGLDSINEV*"
                     /db_xref="UniRef100_UPI0003779F7E"
                     /db_xref="A0A0E9KBE7_9RHIZ"
                     /db_xref="mcg:GL4_2928"
                     /db_xref="UPI0003779F7E"
     gene            complement(150398..150589)
                     /locus_tag="LacPavin_0818_WC45_scaffold_30120_prodigal-sin
                     gle_155"
     CDS             complement(150398..150589)
                     /product="hypothetical protein"
                     /codon_start=1
                     /transl_table=11
                     /translation="MDTDENDRDNFLEKTRVRKDRKGKSRVHSNMDGDGVREIYRREP
                     KHRWANIGDDDFDEDELDE*"
     gene            complement(150599..150841)
                     /locus_tag="LacPavin_0818_WC45_scaffold_30120_prodigal-sin
                     gle_156"
     CDS             complement(150599..150841)
                     /product="hypothetical protein"
                     /codon_start=1
                     /transl_table=11
                     /translation="MPKQLDVAIENYKKHMEDHDYPTCFDTEKDFVVWCQLEHLAPTK
                     VCRKLVCRDCCPTYQKKMSDVGRCFNREIDLSKISK*"
     gene            complement(150850..151002)
                     /locus_tag="LacPavin_0818_WC45_scaffold_30120_prodigal-sin
                     gle_157"
     CDS             complement(150850..151002)
                     /product="hypothetical protein"
                     /codon_start=1
                     /transl_table=11
                     /translation="MSAMSELDIEVSELLHDGYDATDIAHILNVPLSMVRNLVQDIED
                     DEFLNR*"
     gene            complement(151005..151415)
                     /locus_tag="LacPavin_0818_WC45_scaffold_30120_prodigal-sin
                     gle_158"
     CDS             complement(151005..151415)
                     /product="Uncharacterized protein n=1 Tax=Sinorhizobium
                     phage phiM12 RepID=S5MDC8_9CAUD"
                     /codon_start=1
                     /transl_table=11
                     /translation="MAYINQDRKAQIAPVVKAVCKKYGVKATLSIDNHSSLVLSIKSG
                     KIDFIGNANKVCGANHAYVAKGFTPAKDHLQINNYWYHDHFDGEAKKFLAEVLVAMND
                     GNHDNSDIQSDYFDVGWYVNVNVGRWNKPYVLEA*"
                     /db_xref="UniRef100_S5MDC8"
                     /db_xref="A0A0F6YPT3_9CAUD"
                     /db_xref="S5MDC8_9CAUD"
     gene            complement(151522..151701)
                     /locus_tag="LacPavin_0818_WC45_scaffold_30120_prodigal-sin
                     gle_159"
     CDS             complement(151522..151701)
                     /product="hypothetical protein"
                     /codon_start=1
                     /transl_table=11
                     /translation="MLSKNKSSHGIDIEDELWHLRTAAIDLKALKAEMDIERNETATV
                     ETLKPNNFKPTNLNI*"
     gene            complement(151793..153136)
                     /locus_tag="LacPavin_0818_WC45_scaffold_30120_prodigal-sin
                     gle_160"
     CDS             complement(151793..153136)
                     /product="DNA ligase n=1 Tax=Cronobacter phage
                     vB_CsaM_GAP32 RepID=K4F786_9CAUD"
                     /codon_start=1
                     /transl_table=11
                     /translation="MTDVNGIFEALAANPSRLAKEALLKQNKGSYQLQRAIKLALDPF
                     VQFYIRKIPLVSKRKKECTLDQAMDLLGELSSRKVTGNAAIAFLKDLLEKVSEDDAMV
                     IERIIRKDLDCGIQDSTVNKIWKDLIPTFPCMLASAYDEKLIDKMRFPAIVQMKMDGM
                     RFNANVNAHTNTVEYRSRNGKLIEMNTPEMDTVFQLMAKNIGMGQVIFDGELLVVDKD
                     EKPLDRKTGNGILNKAVKGTITQADKDRIRAVVWDVIPLKYFLEGKCDVGYHDRLVTL
                     ATAVDHIGPAWRSMVTIVSTDLVASIEDANTIFAKYLAAGQEGIILKSMDGPWEDKRA
                     KHQIKFKDVKECDLKVVGWEIGEGKNSNRLGALLCESADGNVRVAVGTGFTDDMRDTI
                     KEDVVGSIITVKYNARISSESKGCRNPKGIDSLFLPVFVEIRLDKTKADTGAKIK*"
                     /db_xref="UniRef100_K4F786"
                     /db_xref="K4F786_9CAUD"
                     /db_xref="mpt:Mpe_B0266"
     gene            153357..153605
                     /locus_tag="LacPavin_0818_WC45_scaffold_30120_prodigal-sin
                     gle_161"
     CDS             153357..153605
                     /product="Putative uncharacterized protein n=1 Tax
                     =Nitrosomonas sp. AL212 RepID=F9ZHU4_9PROT"
                     /codon_start=1
                     /transl_table=11
                     /translation="VTDFSIWVFLGVALAVAICDVCWTLYFIEAGNKNALMAAFWSAM
                     IMANGSFVTVTYVANWRYTIAAVIGAAIGTFGAVKFKS*"
                     /db_xref="UniRef100_F9ZHU4"
                     /db_xref="nit:NAL212_1346"
                     /db_xref="F9ZHU4_9PROT"
     gene            153659..153922
                     /locus_tag="LacPavin_0818_WC45_scaffold_30120_prodigal-sin
                     gle_162"
     CDS             153659..153922
                     /product="hypothetical protein n=1 Tax=Cupriavidus sp.
                     BIS7 RepID=UPI000379E30C"
                     /codon_start=1
                     /transl_table=11
                     /translation="MDYTPKIKKAELVHGAYYRGRCRNATIARWNGQAQFFVHWRAKY
                     GMRYLETIHCPEDDDHYDVFIAHEVLAPENVPEDQKINLEANY*"
                     /db_xref="UniRef100_UPI000379E30C"
                     /db_xref="cti:RALTA_B0977"
                     /db_xref="B3R9L3_CUPTR"
                     /db_xref="UPI000379E30C"
     gene            153922..154257
                     /locus_tag="LacPavin_0818_WC45_scaffold_30120_prodigal-sin
                     gle_163"
     CDS             153922..154257
                     /product="hypothetical protein"
                     /codon_start=1
                     /transl_table=11
                     /translation="MDSESEALIESLRDDIKEMSLYIQAHPEFVASLKTLKVSYDRDT
                     KVLIAKRFGYPDIALIIEINEAASKAFGEEAYVRLLAVTAAFEFDRATEERRKLDARI
                     NAPYPKSLQ*"
     gene            154257..154655
                     /locus_tag="LacPavin_0818_WC45_scaffold_30120_prodigal-sin
                     gle_164"
     CDS             154257..154655
                     /product="Peptide chain release factor 1 n=1 Tax
                     =Lactobacillus casei subsp. casei ATCC 393
                     RepID=S6BRD4_LACCA"
                     /codon_start=1
                     /transl_table=11
                     /translation="MFTLNDKDLEYAWFSGTGAGGQHRNKHQNCLRLKHIPTGIQVTS
                     QNHRDRPSNERDAIEKLTSRVKSFLHPEVQKARFNATEEIRVYKEALDLVKDHASGVR
                     GSYKDIVLNKDADAFGEIIEARKSAVITEE*"
                     /db_xref="UniRef100_S6BRD4"
                     /db_xref="A0A0G1BUD4_9BACT"
                     /db_xref="thr:TRQ7_07290"
                     /db_xref="S6BRD4_LACCA"
     gene            154659..155204
                     /locus_tag="LacPavin_0818_WC45_scaffold_30120_prodigal-sin
                     gle_165"
     CDS             154659..155204
                     /product="Uncharacterized protein n=1 Tax=Frankia sp. CN3
                     RepID=G6HI43_9ACTO"
                     /codon_start=1
                     /transl_table=11
                     /translation="MTCIVGVEQDGKVWMGSDSAASDGHVIYVVDSPKLITNGPITFG
                     YTSSFRFADLLKFKLKFPAQKKAQDDRDYLVGVVVEKIRESLKEGGYARVDSHRDSGG
                     TALMSYRGMLYKLQDDFSVLRCVDQYASCGSGTEFAMGSLFTTHGDARFPPSERVKMA
                     LQAAAKHCCTVQGPEHIIQTP*"
                     /db_xref="UniRef100_G6HI43"
                     /db_xref="paee:R70331_25765"
                     /db_xref="A0A089L5Y8_9BACL"
                     /db_xref="G6HI43_9ACTO"
     gene            155212..155562
                     /locus_tag="LacPavin_0818_WC45_scaffold_30120_prodigal-sin
                     gle_166"
     CDS             155212..155562
                     /product="hypothetical protein"
                     /codon_start=1
                     /transl_table=11
                     /translation="MDEVQQLTPLGQAAASITPQLLARGYEPGWFQATFRGFYDGKWT
                     HPVVLPKNPTSSDTVLAVLDALVNIGGVPAWNGDGVCCVAQMLDEVYADRARLLKENE
                     ELKERLAQKEQTND*"
     gene            155555..155962
                     /locus_tag="LacPavin_0818_WC45_scaffold_30120_prodigal-sin
                     gle_167"
     CDS             155555..155962
                     /product="Uncharacterized protein n=1 Tax=Enterococcus
                     pallens ATCC BAA-351 RepID=R2SU81_9ENTE"
                     /codon_start=1
                     /transl_table=11
                     /translation="MTKIVYNACYGGFGLSDEAIERYAELKGITIYKNNKREFGISHY
                     YRCPVEDYLRIQDECNESGDHSKSNGLYYYPDYDRADPILVQVVEELGDAANRSCADL
                     QIEEVPAGTLYRIDEYDGKESVMTQRDYDWKVA*"
                     /db_xref="UniRef100_R2SU81"
                     /db_xref="R2SU81_9ENTE"
     gene            156054..156389
                     /locus_tag="LacPavin_0818_WC45_scaffold_30120_prodigal-sin
                     gle_168"
     CDS             156054..156389
                     /product="hypothetical protein"
                     /codon_start=1
                     /transl_table=11
                     /translation="MEIENTNLDREIHNALNEYIAFLYKKLDANSYAGQRYSFESEVG
                     RKYIHVILNTASQRSSHSWICIQDTAKFRRGTILKSATWKGPATNFGRGDIFSPNTYE
                     NRADWTGVS*"
     gene            156389..156595
                     /locus_tag="LacPavin_0818_WC45_scaffold_30120_prodigal-sin
                     gle_169"
     CDS             156389..156595
                     /product="hypothetical protein"
                     /codon_start=1
                     /transl_table=11
                     /translation="MGIKVTVHFLNGEVVEGTITSDYLSINLVDKISRGVPFNMASIG
                     GIAVKTIVVLSKNINYVEVQEQGD*"
     gene            156597..156884
                     /locus_tag="LacPavin_0818_WC45_scaffold_30120_prodigal-sin
                     gle_170"
     CDS             156597..156884
                     /product="hypothetical protein"
                     /codon_start=1
                     /transl_table=11
                     /translation="MYTLGFAVGRLVARFKVGYANGSKLPVDASVPVLNSLDQKLMDI
                     MARPDRDFAPQTAYVTAVKVARAERGFSLKGALDYVKALRVSQGLPEYQSS*"
     gene            157105..157242
                     /locus_tag="LacPavin_0818_WC45_scaffold_30120_prodigal-sin
                     gle_171"
     CDS             157105..157242
                     /product="hypothetical protein"
                     /codon_start=1
                     /transl_table=11
                     /translation="VNVVDITEFLEYDDLKVRELNEILKFLDEIDRKIMESIYGHSNE
                     D*"
     gene            157220..157438
                     /locus_tag="LacPavin_0818_WC45_scaffold_30120_prodigal-sin
                     gle_172"
     CDS             157220..157438
                     /product="Uncharacterized protein {ECO:0000313|EMBL
                     :KKM21333.1};  TaxID=412755 species="unclassified
                     sequences; metagenomes; ecological metagenomes.;"
                     source="marine sediment metagenome.;""
                     /codon_start=1
                     /transl_table=11
                     /translation="MVIRTKTEESHRIIDLTGPQGNAYCLLGIAQSTAKQLDLDHKAI
                     IAEMKSGDYEHLVETFDKYFGNIYILER*"
                     /db_xref="A0A0F9KGP3_9ZZZZ"
     gene            157439..157651
                     /locus_tag="LacPavin_0818_WC45_scaffold_30120_prodigal-sin
                     gle_173"
     CDS             157439..157651
                     /product="Uncharacterized protein n=1 Tax=Zobellia
                     galactanivorans (strain DSM 12802 / CIP 106680 / NCIMB
                     13871 / Dsij) RepID=G0L578_ZOBGA"
                     /codon_start=1
                     /transl_table=11
                     /translation="MKNVTEIIFMVLGLALLGLAFGMLFAFPVKWLWNWLMPDLFGLK
                     TIDVFQAWGLSVLCSFLFKSTSVSSK*"
                     /db_xref="UniRef100_G0L578"
                     /db_xref="A0A0F9Y2W8_9ZZZZ"
                     /db_xref="zga:zobellia_1948"
                     /db_xref="G0L578_ZOBGA"
     gene            157653..158138
                     /locus_tag="LacPavin_0818_WC45_scaffold_30120_prodigal-sin
                     gle_174"
     CDS             157653..158138
                     /product="Uncharacterized protein n=1 Tax=Gordonia
                     rhizosphera NBRC 16068 RepID=K6V2F4_9ACTO"
                     /codon_start=1
                     /transl_table=11
                     /translation="MKVIFLDIDGVLNSVQYAIARGPIDERLGFSYRTELEIDKEALF
                     HLERAIFETSAYVVISSSWRILYQPQQIGVMFAARGTFNAEMWDEIIIGCTPRVPSGH
                     RGTEVQAWLDKHPGVDKYVIVDDDSDFHNYQKPRFIHTDNDIGLTDDHVDDIIQLLGC
                     V*"
                     /db_xref="UniRef100_K6V2F4"
                     /db_xref="K6V2F4_9ACTN"
                     /db_xref="dac:Daci_3228"
                     /db_xref="K6V2F4_9ACTO"
     gene            158153..158512
                     /locus_tag="LacPavin_0818_WC45_scaffold_30120_prodigal-sin
                     gle_175"
     CDS             158153..158512
                     /product="hypothetical protein"
                     /codon_start=1
                     /transl_table=11
                     /translation="MSSNNYFELSIDDDPRFDRVVPGNLRDYTDTMKIRAINHISREF
                     ENSRPLTRPKTEFIGHNTYITREVFVSSSNLIYEAIEMSCDKDLYSEIVEENIRREII
                     LQRDNFNKANSRHPERK*"
     gene            158512..158772
                     /locus_tag="LacPavin_0818_WC45_scaffold_30120_prodigal-sin
                     gle_176"
     CDS             158512..158772
                     /product="hypothetical protein"
                     /codon_start=1
                     /transl_table=11
                     /translation="MNIELIIVGIVLAAIGGRIGWLLACRKVLEETRAVAETLADSQI
                     AIAEYEKIVNKEREEVAALVDRLLAEVNRLQDIVNQQLVATK*"
     gene            159096..159662
                     /locus_tag="LacPavin_0818_WC45_scaffold_30120_prodigal-sin
                     gle_177"
     CDS             159096..159662
                     /product="hypothetical protein"
                     /codon_start=1
                     /transl_table=11
                     /translation="MGKRFAVNRKPVKKSLKKLLNGYEWVGEGLFADVYAKVDRVIKI
                     INKGSDDKAYLRYLRRIGLESENPYFPKVYKVERCIDGKGKYIAVHMERLLDYCDTDG
                     EVQRKALKALKAEYPEDLQANEWDDSYDRASMYKDRIAKTNNPAARECLEILLEIVAN
                     DCHEGNLMWRKVGRKFQLVITDPVAYDI*"
     gene            159652..160053
                     /locus_tag="LacPavin_0818_WC45_scaffold_30120_prodigal-sin
                     gle_178"
     CDS             159652..160053
                     /product="Uncharacterized protein {ECO:0000313|EMBL
                     :KKM90533.1};  TaxID=412755 species="unclassified
                     sequences; metagenomes; ecological metagenomes.;"
                     source="marine sediment metagenome.;""
                     /codon_start=1
                     /transl_table=11
                     /translation="MISDMKAKNILNILERVADTADHERYFLAAAVVIKNKIISFGIN
                     RMKTDPFQAKYGKNKECIYMHAEIHAIKNALRHVEVDALRKADLYVLRIRNEDRGRAM
                     SKPCEGCQRAIAEFGIRNVIYTTDDGDTATL*"
                     /db_xref="A0A0F9LAW7_9ZZZZ"
     gene            160050..161774
                     /locus_tag="LacPavin_0818_WC45_scaffold_30120_prodigal-sin
                     gle_179"
     CDS             160050..161774
                     /product="hypothetical protein"
                     /codon_start=1
                     /transl_table=11
                     /translation="MKNGKAFLLIVFGFVLMCAAHISRADETVVQPVVTFDDRPVQEL
                     LDEARTDLLKHDGPYDKALDDLRSIILSQPVALSRTAHELLGYAYEKSKMYEKAMHEY
                     ELYLTIYPDESDDKTRVRQRLMALEIQVPHKSLYDVIKHKVPRQGDKESFTGAASQYI
                     YVDSSGNSVQVNSLTGIQASYTKEHNQYTLSSRVRLTELRDFSSQNGNRTNLYNAYVD
                     FEDTFKGYGIRVGRQNSEAGAISRFDGVYARAEVSEKVKVEVAAGIPYSGYNSSVSRR
                     FIGTEVSYFANSEWIFSGYVNRGMADGKLERSAIGATVNYFEKNKNILLRTEYDTVYH
                     TLNMISLQSTFTVKKLDMFALYERRKSPIPFIDSALSLGLQNQTRQSPYGSVGELFSK
                     SGLSTADIYKFVSNTPTMSTMVLGGSMNLNKKWRVTNDVAVSNLSSVPELRIAPQFDP
                     IPVQVGQANSYAYTSHLRGEDVFRENNAMEYVVSRTYGAMKAAYATVADNYRFGANGV
                     DSASVILRYDVYSRSGRVDTVSGIVRILHRLNKHEMIEVQASKSISQQRLIRTQDQTI
                     YVGYRYDW*"
     gene            161749..162276
                     /locus_tag="LacPavin_0818_WC45_scaffold_30120_prodigal-sin
                     gle_180"
     CDS             161749..162276
                     /product="hypothetical protein"
                     /codon_start=1
                     /transl_table=11
                     /translation="MSATDTIGKLLAVFALIFAGSVCAAECTAYERLHPTYPLTGSHL
                     STGKCYSCGLCHINGIWNGTPRTCIQCHNGDPSRQTIGRSIKHLPTLMIDCAGCHNTT
                     AFNSLTGITQLMIHNQAATMRCDSCHNGSYTSYNAQGKSRDHPTSSTVNGVKVLVASV
                     DCNYCHSSTKSSFNK*"
     gene            162325..163086
                     /locus_tag="LacPavin_0818_WC45_scaffold_30120_prodigal-sin
                     gle_181"
     CDS             162325..163086
                     /product="Uncharacterized protein n=1 Tax=Methylotenera sp
                     . (strain 301) RepID=D7DMB2_METS0"
                     /codon_start=1
                     /transl_table=11
                     /translation="MNKIKSFMLSLVLTTLSVFTYTAVPSLVAVAMPIDTAEAAECTM
                     YESIHPNFPLTGAHLSTGKCSTCASCHAGGVFLGTPKICATCHNGAPTSPTVGRSSAH
                     PPIGQTNCDGCHNTTSFTATWSMQHSTVGNQLCSSCHNNSFLNYGAMGKDQNHITTTA
                     ECSTCHQTVDNPTHTNADWLISMNAIHAGITTGCLSCHDGTHHPALGKIDYAPGHPAT
                     SDQCETCHSISAAFKCASLIDDKVIRDMMKKKLFS*"
                     /db_xref="UniRef100_D7DMB2"
                     /db_xref="meh:M301_0439"
                     /db_xref="D7DMB2_METV0"
                     /db_xref="D7DMB2_METS0"
     gene            163237..163572
                     /locus_tag="LacPavin_0818_WC45_scaffold_30120_prodigal-sin
                     gle_182"
     CDS             163237..163572
                     /product="hypothetical protein"
                     /codon_start=1
                     /transl_table=11
                     /translation="MSNPKAAYILVCAESFYRVDSRYKKPYVYAAVAQKNAEKRMARE
                     HADWVRELKWNPDAKHPEKIIVVSEGAYAEMVKDKGEWKTGQNGDKIWIPFDLPHCCD
                     PTSETYMSM*"
     gene            163575..163928
                     /locus_tag="LacPavin_0818_WC45_scaffold_30120_prodigal-sin
                     gle_183"
     CDS             163575..163928
                     /product="hypothetical protein"
                     /codon_start=1
                     /transl_table=11
                     /translation="MTIYLEPNDEGAFLDHPRMEPSGNYNIECPLCKGHGGWNMRLNA
                     YPLHGKENNPANRHQFSHFRCICRHCNGWGYVDAATAAKCQGHDWVFVRNTGNCLNLY
                     ECKHCGEKNVVDSSG*"
     gene            163943..164350
                     /locus_tag="LacPavin_0818_WC45_scaffold_30120_prodigal-sin
                     gle_184"
     CDS             163943..164350
                     /product="Uncharacterized protein {ECO:0000313|EMBL
                     :KKL22225.1};  TaxID=412755 species="unclassified
                     sequences; metagenomes; ecological metagenomes.;"
                     source="marine sediment metagenome.;""
                     /codon_start=1
                     /transl_table=11
                     /translation="MGTRSLTRVIEDGKTIITLYRQYDGYPSGHGKELADFLKDIRIV
                     NGIGTNQTKVANGGGCLAAQLVCNFKKEPGGFYLFPTDTVDAGQEYEYDVVVDDKLVV
                     INVYETSYENGRKLLFRSLPSKFDEDVQKYSEE*"
                     /db_xref="A0A0F9BK68_9ZZZZ"
                     /db_xref="gwf2_scaffold_1153_37"
     gene            164355..164495
                     /locus_tag="LacPavin_0818_WC45_scaffold_30120_prodigal-sin
                     gle_185"
     CDS             164355..164495
                     /product="hypothetical protein"
                     /codon_start=1
                     /transl_table=11
                     /translation="MAHVNFRRKNPVAKNLNAVNRPQTHRDRTKYTRNPKYRVQGDAD
                     VL*"
     gene            164485..164685
                     /locus_tag="LacPavin_0818_WC45_scaffold_30120_prodigal-sin
                     gle_186"
     CDS             164485..164685
                     /product="hypothetical protein"
                     /codon_start=1
                     /transl_table=11
                     /translation="MSCERHGYNNGVLCPACDLEYLDKIDTIERMCGAGARADEIATK
                     VGFPVYAVVNTIRSFLDRKVEL*"
     gene            164851..164949
                     /locus_tag="LacPavin_0818_WC45_scaffold_30120_prodigal-sin
                     gle_187"
     CDS             164851..164949
                     /product="hypothetical protein"
                     /codon_start=1
                     /transl_table=11
                     /translation="MPLIEGLEVATGVLMLLIVFGAFCYFVRRNHK*"
     gene            164946..165197
                     /locus_tag="LacPavin_0818_WC45_scaffold_30120_prodigal-sin
                     gle_188"
     CDS             164946..165197
                     /product="hypothetical protein"
                     /codon_start=1
                     /transl_table=11
                     /translation="VNEFIERLAEKADELADRTIQMPGEYHPDWRSTRDEAFARLIIK
                     ECQSAFFTDECYTSDLADIDYCRKIDTIKGHFMKHYFLP*"
     gene            165207..165371
                     /locus_tag="LacPavin_0818_WC45_scaffold_30120_prodigal-sin
                     gle_189"
     CDS             165207..165371
                     /product="hypothetical protein"
                     /codon_start=1
                     /transl_table=11
                     /translation="MPCQDFRSVIIGRLRQYFVDTGYDGATYSQEDYDQMSDDKLLDF
                     YVELYGKVDE*"
     gene            165364..165597
                     /locus_tag="LacPavin_0818_WC45_scaffold_30120_prodigal-sin
                     gle_190"
     CDS             165364..165597
                     /product="hypothetical protein"
                     /codon_start=1
                     /transl_table=11
                     /translation="MNRNAERLVCHMMDHFSEKYKHERPFPLENSDAEYFVELVVKEC
                     AYICDLYGMPDGTSETARILSAAIKAKFGVKDE*"
     gene            165590..165832
                     /locus_tag="LacPavin_0818_WC45_scaffold_30120_prodigal-sin
                     gle_191"
     CDS             165590..165832
                     /product="hypothetical protein"
                     /codon_start=1
                     /transl_table=11
                     /translation="MSRTLYDTVLAPYLLQQRKHDLGDHYAEDHINRMTNIELLDLIS
                     TSLEEMKLIEECRKEEEEAERDRQAYPDLGLDIGEL*"
     gene            165832..166005
                     /locus_tag="LacPavin_0818_WC45_scaffold_30120_prodigal-sin
                     gle_192"
     CDS             165832..166005
                     /product="hypothetical protein"
                     /codon_start=1
                     /transl_table=11
                     /translation="MSSMWSFLASIFLIFFAGLLAQSAVERGDSNGVTIVYFVVLVMF
                     FFGVGGLIKLAIQ*"
     gene            166002..166214
                     /locus_tag="LacPavin_0818_WC45_scaffold_30120_prodigal-sin
                     gle_193"
     CDS             166002..166214
                     /product="hypothetical protein"
                     /codon_start=1
                     /transl_table=11
                     /translation="MNIITLDRDHYRYISKYEEWCENNVGPGGWFDRPGDRWHIKQIF
                     GYTDFYFVDPADRISFKKMTEEYVNE*"
     gene            166207..166563
                     /locus_tag="LacPavin_0818_WC45_scaffold_30120_prodigal-sin
                     gle_194"
     CDS             166207..166563
                     /product="Uncharacterized protein {ECO:0000313|EMBL
                     :AII27163.1};  TaxID=1529058 species="Viruses; dsDNA
                     viruses, no RNA stage; Caudovirales; Podoviridae.;"
                     source="Vibrio phage ICP2_2013_A_Haiti.;""
                     /codon_start=1
                     /transl_table=11
                     /translation="MSELRPSVEQMLWVGKDCGLTMLSEAYENYMSHYDLFFLIDDYQ
                     AQSTVFNGEIVKHLWTEVDMKTQTVQIREDLSIDDCMAQLGIEYVAPDYSDIVPLTED
                     QLAQCAEDTHLFDIGE*"
                     /db_xref="A0A076G5H8_9CAUD"
     gene            166565..167080
                     /locus_tag="LacPavin_0818_WC45_scaffold_30120_prodigal-sin
                     gle_195"
     CDS             166565..167080
                     /product="hypothetical protein"
                     /codon_start=1
                     /transl_table=11
                     /translation="MNSLDLRLSVVESQQSYLVGQNREYLDKLDALEKQQALVNQTVI
                     GLIETNRRLLAEKETLVRALGLVALQNVVPTREEINAPTPKTITVEGCENIWDHLESL
                     DRPCDHGKPPKEYCDICDRGSGCDETGMRLDGSDLLEDDDDLDDEELCEHQVPLWDYC
                     SFCYPDTNLGI*"
     gene            167080..167307
                     /locus_tag="LacPavin_0818_WC45_scaffold_30120_prodigal-sin
                     gle_196"
     CDS             167080..167307
                     /product="hypothetical protein"
                     /codon_start=1
                     /transl_table=11
                     /translation="METYYSKWINDWFKWAGAQVSLTDSDHIVFTREQLHKYTQEVIE
                     QCCDVADKDGSTMIAGEIRDNFRKNKLFHRK*"
     gene            167385..167636
                     /locus_tag="LacPavin_0818_WC45_scaffold_30120_prodigal-sin
                     gle_197"
     CDS             167385..167636
                     /product="hypothetical protein"
                     /codon_start=1
                     /transl_table=11
                     /translation="MTKNANARLSDRAKVLVRVDGKVSFRTTAGKLRNREVGDFRDFN
                     LALWSAMTMLDTARSNGDNKFPVTGILKGFGEYQIQLSV*"
     gene            167639..167854
                     /locus_tag="LacPavin_0818_WC45_scaffold_30120_prodigal-sin
                     gle_198"
     CDS             167639..167854
                     /product="hypothetical protein"
                     /codon_start=1
                     /transl_table=11
                     /translation="MELNISVRDSLRGGNDISTVYAYPVGGGNPAFWSCFSNHYECRK
                     EREFIEMIEAENPGKYSSYLIAWDNCN*"
     gene            167864..168025
                     /locus_tag="LacPavin_0818_WC45_scaffold_30120_prodigal-sin
                     gle_199"
     CDS             167864..168025
                     /product="hypothetical protein"
                     /codon_start=1
                     /transl_table=11
                     /translation="MKMQLFIMWLCFSVGVFVMNFFIHQTIEHNTTCIVSYASALIAA
                     WFVVKQYDR*"
     gene            168015..168215
                     /locus_tag="LacPavin_0818_WC45_scaffold_30120_prodigal-sin
                     gle_200"
     CDS             168015..168215
                     /product="Uncharacterized protein n=27 Tax=Escherichia
                     coli RepID=B7ULQ1_ECO27"
                     /codon_start=1
                     /transl_table=11
                     /translation="MTDKHSIAEWDFSLHTECPKCDEWVDLLQCGDFFEWNQRISIGE
                     NRENVEAQCPLCGHEFKVETIY*"
                     /db_xref="UniRef100_B7ULQ1"
                     /db_xref="ecg:E2348C_0655"
                     /db_xref="H4J497_ECOLX"
                     /db_xref="B7ULQ1_ECO27"
     gene            168228..168422
                     /locus_tag="LacPavin_0818_WC45_scaffold_30120_prodigal-sin
                     gle_201"
     CDS             168228..168422
                     /product="hypothetical protein"
                     /codon_start=1
                     /transl_table=11
                     /translation="MFYVLNRRNDKTRCFDNATSCAAYFLGRSISLYIVVKSDLDGDR
                     IVDTIDLNDVKALETRMDRA*"
     gene            168422..168628
                     /locus_tag="LacPavin_0818_WC45_scaffold_30120_prodigal-sin
                     gle_202"
     CDS             168422..168628
                     /product="hypothetical protein"
                     /codon_start=1
                     /transl_table=11
                     /translation="MDIVELLREDFGLPRTQSICDAAADEIEKLRAQRSAWLDTDVSA
                     AVLVAQEKEIQYLREQVRLLGGDA*"
     gene            168628..168894
                     /locus_tag="LacPavin_0818_WC45_scaffold_30120_prodigal-sin
                     gle_203"
     CDS             168628..168894
                     /product="Uncharacterized protein {ECO:0000313|EMBL
                     :KKL63354.1};  TaxID=412755 species="unclassified
                     sequences; metagenomes; ecological metagenomes.;"
                     source="marine sediment metagenome.;""
                     /codon_start=1
                     /transl_table=11
                     /translation="VRTIYKYPLYSLSIANTVTLPEGAQVLTARFQNGTMYIWVLLEN
                     TGGLMESRTFKIFGTGFDIPDKDDLKYIATSEIGNLIFHVFEVL*"
                     /db_xref="A0A0F9DNS4_9ZZZZ"
     gene            168978..169280
                     /locus_tag="LacPavin_0818_WC45_scaffold_30120_prodigal-sin
                     gle_204"
     CDS             168978..169280
                     /product="hypothetical protein"
                     /codon_start=1
                     /transl_table=11
                     /translation="MNDIVDRLRSPLVSFENNGTQHYQSLATEAANIIDHLRELVDTQ
                     DSALECRKADMEFLVSSIEDIETCLADEGNSLHDLEFCKLEALRITRAALKGNYYD*"
     gene            169273..169506
                     /locus_tag="LacPavin_0818_WC45_scaffold_30120_prodigal-sin
                     gle_205"
     CDS             169273..169506
                     /product="hypothetical protein"
                     /codon_start=1
                     /transl_table=11
                     /translation="MTEREYTREDKVLLHTFFIAEGLIDKGLIEGPKYLTKDGKANVE
                     KWIAEGFTPTQEEVNWAMDAITAWQQSDDVPPQ*"
     gene            169628..169798
                     /locus_tag="LacPavin_0818_WC45_scaffold_30120_prodigal-sin
                     gle_206"
     CDS             169628..169798
                     /product="hypothetical protein"
                     /codon_start=1
                     /transl_table=11
                     /translation="MPMIIILTVFLYGLIGIFTFMFGCDMGYTGPLSVYIFWPIIWIK
                     GLYRALIAALKY*"
     gene            169800..170030
                     /locus_tag="LacPavin_0818_WC45_scaffold_30120_prodigal-sin
                     gle_207"
     CDS             169800..170030
                     /product="hypothetical protein"
                     /codon_start=1
                     /transl_table=11
                     /translation="MLGNWNNCEDYLPPEETLVLVYLHNGKMDVGAIFLEYPTWEEGG
                     GPPIKYWMDENENETWEWFDVTHWMPLPEPPL*"
     gene            170027..170332
                     /locus_tag="LacPavin_0818_WC45_scaffold_30120_prodigal-sin
                     gle_208"
     CDS             170027..170332
                     /product="Uncharacterized protein n=1 Tax=Cronobacter
                     phage CR9 RepID=M1F2G8_9CAUD"
                     /codon_start=1
                     /transl_table=11
                     /translation="MIAYKLFAQRKDGSLGPLFINRKMRIEVGKTYIAETHPTKGFAV
                     RSGWHCCHTTSAPHLSKKGRVWCKVSIMGVFEYQRPKAQGGLWYTAKRMTVLQILDL*"
                     /db_xref="UniRef100_M1F2G8"
                     /db_xref="A0A0F9R0V0_9ZZZZ"
                     /db_xref="M1F2G8_9CAUD"
     gene            170402..170734
                     /locus_tag="LacPavin_0818_WC45_scaffold_30120_prodigal-sin
                     gle_209"
     CDS             170402..170734
                     /product="hypothetical protein"
                     /codon_start=1
                     /transl_table=11
                     /translation="MTRESAVDRYQTTNAEVLAGLIGGEVGIRFNNNGDALGDLAAAV
                     LDKITRENTAFAIFDDLVVKHCPTLRYGKYAPKGMSRAQKADVALLADAYDMAQVLMG
                     TKIRCSRG*"
     gene            170745..170954
                     /locus_tag="LacPavin_0818_WC45_scaffold_30120_prodigal-sin
                     gle_210"
     CDS             170745..170954
                     /product="hypothetical protein"
                     /codon_start=1
                     /transl_table=11
                     /translation="MYLLINNYRNYPSIEAFDTEEDLATVLVERSTANKIVIKTDYIG
                     KRIVDLADPGRLPSRKYFIDTLRGA*"
     gene            170954..171325
                     /locus_tag="LacPavin_0818_WC45_scaffold_30120_prodigal-sin
                     gle_211"
     CDS             170954..171325
                     /product="hypothetical protein"
                     /codon_start=1
                     /transl_table=11
                     /translation="MGSYAEFPAERVRDACDTYILYVNNLFDKKFEMAVKKNMEKLRW
                     NFPFLNLKFVPPTRGEAEADVEATDEYRMLHMWLRNELYTARQLRNLANEAYHGGTGN
                     PPTVFVDIKMADILSLGDQNG*"
     gene            171318..171560
                     /locus_tag="LacPavin_0818_WC45_scaffold_30120_prodigal-sin
                     gle_212"
     CDS             171318..171560
                     /product="hypothetical protein"
                     /codon_start=1
                     /transl_table=11
                     /translation="MAEIYRIKFNNGTVAYTEDYDEYINWCKNLCLDERIDIFYSEDF
                     INQAIRELEDELYELREDYESLRCDARNARDRAGEF*"
     gene            171560..171739
                     /locus_tag="LacPavin_0818_WC45_scaffold_30120_prodigal-sin
                     gle_213"
     CDS             171560..171739
                     /product="hypothetical protein"
                     /codon_start=1
                     /transl_table=11
                     /translation="MSSRWDNDLVTHGQLEASIGSLREDLKEDIRVLQIWHCALLQEV
                     RDLQERIERMNGEHK*"
     gene            171739..171864
                     /locus_tag="LacPavin_0818_WC45_scaffold_30120_prodigal-sin
                     gle_214"
     CDS             171739..171864
                     /product="hypothetical protein"
                     /codon_start=1
                     /transl_table=11
                     /translation="MEEILLPYLAVYWLKKNWLKILSLSAVLWIVFELGAEYGRL*"
     gene            171833..172090
                     /locus_tag="LacPavin_0818_WC45_scaffold_30120_prodigal-sin
                     gle_215"
     CDS             171833..172090
                     /product="hypothetical protein"
                     /codon_start=1
                     /transl_table=11
                     /translation="LNSGPNMEDYKDYYKNWNHDELVEEVHQIGNDIGYWSKLAVNNY
                     EKQCALREENRRLTDDNIELNLEITKLRAELAWALRAPDLT*"
     gene            172087..172356
                     /locus_tag="LacPavin_0818_WC45_scaffold_30120_prodigal-sin
                     gle_216"
     CDS             172087..172356
                     /product="Uncharacterized protein {ECO:0000313|EMBL
                     :KKM73373.1};  TaxID=412755 species="unclassified
                     sequences; metagenomes; ecological metagenomes.;"
                     source="marine sediment metagenome.;""
                     /codon_start=1
                     /transl_table=11
                     /translation="VTLPDLINGLFELSGSAFIWLNIRRVLQDRQVKGVSIVTTTFFT
                     SWGVWNMYFYPHLGQWVSFCAGFTIVIANTIYIYLLYKYRNGDTQ*"
                     /db_xref="A0A0F9JUK2_9ZZZZ"
     gene            172353..172541
                     /locus_tag="LacPavin_0818_WC45_scaffold_30120_prodigal-sin
                     gle_217"
     CDS             172353..172541
                     /product="hypothetical protein"
                     /codon_start=1
                     /transl_table=11
                     /translation="MISVSEAKQLFLERNKYREEAKRLRAVIAEVSELAHCNVYSDSF
                     NLNRIAVLVDSVLDEEPL*"
     gene            172538..172777
                     /locus_tag="LacPavin_0818_WC45_scaffold_30120_prodigal-sin
                     gle_218"
     CDS             172538..172777
                     /product="hypothetical protein"
                     /codon_start=1
                     /transl_table=11
                     /translation="MRQYDDLSVGDVRKIDGMVSLITDGYYTDPSNGRISNFWYWRPI
                     LEDGSLGRTKCGYNNHMEHTFGEKLPHKVFIKVRK*"
     gene            172774..173037
                     /locus_tag="LacPavin_0818_WC45_scaffold_30120_prodigal-sin
                     gle_219"
     CDS             172774..173037
                     /product="hypothetical protein"
                     /codon_start=1
                     /transl_table=11
                     /translation="VKLFQSANIDEESSCIWGGPTAWINRFTVTYRNRYPVEIAEIWV
                     VWLPSYGMEYSPYTDEFLWSQRGFRWNLRTGEFCKVVRVVKDK*"
     gene            173068..173613
                     /locus_tag="LacPavin_0818_WC45_scaffold_30120_prodigal-sin
                     gle_220"
     CDS             173068..173613
                     /product="hypothetical protein"
                     /codon_start=1
                     /transl_table=11
                     /translation="MKSFKTFLAEKFLSIGFNPEHEVHREKHRQQIHDVIQKSYEKCG
                     GYGGLPSGSKEESDSIHHDISHAHIKAVKRGDKITAVHMYKMSHGRKTIAAATDGTPE
                     GKRDWLKVGMEDHLQKRAWAEKSGAPEHIAQKLGVPAVDAKHAERLTGKKVEIHPDGK
                     HYTRNIGGHPHTKAIYGHPKD*"
     gene            173795..174022
                     /locus_tag="LacPavin_0818_WC45_scaffold_30120_prodigal-sin
                     gle_221"
     CDS             173795..174022
                     /product="hypothetical protein"
                     /codon_start=1
                     /transl_table=11
                     /translation="MTDTKREDFKREFAALLRKYRITVQVTTDSRSYETYVSGVDFDF
                     DGYYDESGDYQWSETVTVGAYFDADDVEKAK*"
     gene            174019..174162
                     /locus_tag="LacPavin_0818_WC45_scaffold_30120_prodigal-sin
                     gle_222"
     CDS             174019..174162
                     /product="hypothetical protein"
                     /codon_start=1
                     /transl_table=11
                     /translation="VKAILIILTGVTIYNDMWFATLVCLFLLAADFYFYVADMEDKMR
                     NDL*"
     gene            174159..174404
                     /locus_tag="LacPavin_0818_WC45_scaffold_30120_prodigal-sin
                     gle_223"
     CDS             174159..174404
                     /product="hypothetical protein"
                     /codon_start=1
                     /transl_table=11
                     /translation="MSGPNWDKAWATDDPAQYWASEYQKLAAQLSAAKAALKPFAALY
                     QSHLYGKFDNQPVFGINDATITVGELRDAVIVVKGSL*"
     gene            174401..174634
                     /locus_tag="LacPavin_0818_WC45_scaffold_30120_prodigal-sin
                     gle_224"
     CDS             174401..174634
                     /product="hypothetical protein"
                     /codon_start=1
                     /transl_table=11
                     /translation="MSSFMAKLGEVTSKNKFVWRVTVALAAIIAFPFLVGVLIIQALI
                     EFGRALGEDFHEDFVPIYRLFWKCFKTGERESV*"
     gene            174627..174791
                     /locus_tag="LacPavin_0818_WC45_scaffold_30120_prodigal-sin
                     gle_225"
     CDS             174627..174791
                     /product="hypothetical protein"
                     /codon_start=1
                     /transl_table=11
                     /translation="VYKVYLVMRHDGDQHPQPVAVFPNKSSAEGFVRGDQSPFGNLYI
                     VPVPYHDDEV*"
     gene            174794..174979
                     /locus_tag="LacPavin_0818_WC45_scaffold_30120_prodigal-sin
                     gle_226"
     CDS             174794..174979
                     /product="hypothetical protein"
                     /codon_start=1
                     /transl_table=11
                     /translation="MEYVKVTFDEAMKMLEESVRVGQQLGNRVDRLEHAIALALVVMA
                     DDQYAIAKKTLKEALRL*"
     gene            174976..175335
                     /locus_tag="LacPavin_0818_WC45_scaffold_30120_prodigal-sin
                     gle_227"
     CDS             174976..175335
                     /product="hypothetical protein"
                     /codon_start=1
                     /transl_table=11
                     /translation="MSMLNLDLNISNPWDTKFCPAKWFFLKCWNATKNVVVETALSYH
                     RATLFTLELRYNTRCDHAGLAFSIALLGLHFQFNWYDTRHWNHYADRWMTDEECANDY
                     PTDEELVKLVEFEYDTH*"
     gene            175322..175735
                     /locus_tag="LacPavin_0818_WC45_scaffold_30120_prodigal-sin
                     gle_228"
     CDS             175322..175735
                     /product="Uncharacterized protein n=2 Tax=Pseudomonas
                     aeruginosa RepID=U8PL12_PSEAI"
                     /codon_start=1
                     /transl_table=11
                     /translation="MTLIEKLRKQADDTSNPIYWELRNLLNEAADALEDQDQLIEDYE
                     EVNKDKKRLVRELDVLLNGEAGAAKQASLCDIVSQLRIMKCARAINDLYPDIISVGGM
                     DEYERVCNDYIYESPDGGKTIYRRRLGELLREQVK*"
                     /db_xref="UniRef100_U8PL12"
                     /db_xref="I6NVL3_9CAUD"
                     /db_xref="U8PL12_PSEAI"
     gene            175732..175887
                     /locus_tag="LacPavin_0818_WC45_scaffold_30120_prodigal-sin
                     gle_229"
     CDS             175732..175887
                     /product="hypothetical protein"
                     /codon_start=1
                     /transl_table=11
                     /translation="MKNFMNWDLFTFGISLLGMVVCIFSGNYIAAAWAMVAALGYARL
                     WPETSLN*"
     gene            175899..176192
                     /locus_tag="LacPavin_0818_WC45_scaffold_30120_prodigal-sin
                     gle_230"
     CDS             175899..176192
                     /product="hypothetical protein"
                     /codon_start=1
                     /transl_table=11
                     /translation="MNKVKIFTLEPVWLIAFTRRIQKMLRPRMTNDIQMWHTWFAWYP
                     VITFAYSYDALNDLHTNEYKVAWLRRVYRCFSHQEMFPSCYEIGDPDFEKYLG*"
     gene            176192..176401
                     /locus_tag="LacPavin_0818_WC45_scaffold_30120_prodigal-sin
                     gle_231"
     CDS             176192..176401
                     /product="hypothetical protein"
                     /codon_start=1
                     /transl_table=11
                     /translation="MRYHICEKCLKDFLPNSDRGSTDTLCSSCVTEFMKKELAWEIAR
                     NISRKELGNLDAALDFANYLKEQTK*"
     gene            176594..176788
                     /locus_tag="LacPavin_0818_WC45_scaffold_30120_prodigal-sin
                     gle_232"
     CDS             176594..176788
                     /product="hypothetical protein"
                     /codon_start=1
                     /transl_table=11
                     /translation="MILRGKTQKGKNRIRELGDEWFIIRESGFVGCAEGAWLLQPAST
                     TDEEKSRWILKKNDPDFEIL*"
     gene            176871..177161
                     /locus_tag="LacPavin_0818_WC45_scaffold_30120_prodigal-sin
                     gle_233"
     CDS             176871..177161
                     /product="hypothetical protein"
                     /codon_start=1
                     /transl_table=11
                     /translation="MSFKRMCFNWGYSDGYKGVQFMGDGATSINEETRMMFREDYRQG
                     YNAGKDIRATEDNADSLMKMGLSDKDIAEAMHITIDQVEDLLFAARERTVEN*"
     gene            177130..177369
                     /locus_tag="LacPavin_0818_WC45_scaffold_30120_prodigal-sin
                     gle_234"
     CDS             177130..177369
                     /product="hypothetical protein"
                     /codon_start=1
                     /transl_table=11
                     /translation="LLRVSALWRIEMTTEKFATFTEAVEYFEALGYTDLVEHYEDSAT
                     YRKLIPGYENCETPFVDIFSTFTAYEGTVYVGVEY*"
     gene            177371..177547
                     /locus_tag="LacPavin_0818_WC45_scaffold_30120_prodigal-sin
                     gle_235"
     CDS             177371..177547
                     /product="hypothetical protein"
                     /codon_start=1
                     /transl_table=11
                     /translation="MDDYFYVVHHRGAPPTTGVAVFQTAEEAQSYVTSKNASLPEDTF
                     SYYYYESVKFTPES*"
     gene            177549..177743
                     /locus_tag="LacPavin_0818_WC45_scaffold_30120_prodigal-sin
                     gle_236"
     CDS             177549..177743
                     /product="hypothetical protein"
                     /codon_start=1
                     /transl_table=11
                     /translation="MPNFKIGDRVKYTENLRPLTGYSGLVVDYDDEAYVTQVAFEASS
                     PFTQITTNYWCGNDSLELVK*"
     gene            177825..178019
                     /locus_tag="LacPavin_0818_WC45_scaffold_30120_prodigal-sin
                     gle_237"
     CDS             177825..178019
                     /product="hypothetical protein"
                     /codon_start=1
                     /transl_table=11
                     /translation="MTAEIIKFPNTHLALMQVDDIESANGSGFLFSNGENLEFSREYL
                     ESLKKFSVPIKCPVVNIRSR*"
     gene            178021..178284
                     /locus_tag="LacPavin_0818_WC45_scaffold_30120_prodigal-sin
                     gle_238"
     CDS             178021..178284
                     /product="hypothetical protein"
                     /codon_start=1
                     /transl_table=11
                     /translation="MNDEHIPRDFEARCYDAECTVHHQENIIEDLRKDVETWRNAANF
                     HAKQAAWYRKALVEFGEHGPDCFARRLGKCNCGFEEALSGRPE*"
     gene            178281..178514
                     /locus_tag="LacPavin_0818_WC45_scaffold_30120_prodigal-sin
                     gle_239"
     CDS             178281..178514
                     /product="Uncharacterized protein {ECO:0000313|EMBL
                     :KGC14520.1};  TaxID=13373 species="Bacteria;
                     Proteobacteria; Betaproteobacteria; Burkholderiales;
                     Burkholderiaceae; Burkholderia; pseudomallei group.;"
                     source="Burkholderia mallei (Pseudomonas mallei).;""
                     /codon_start=1
                     /transl_table=11
                     /translation="MIDKNSSRYPYTIACDFVRGFATDFNETLGMQLPTLSRGQASQV
                     MHAFEAVFGITHEEMAKKLADYSIEQESKRLLG*"
                     /db_xref="A0A095FC14_BURML"
     gene            178511..178735
                     /locus_tag="LacPavin_0818_WC45_scaffold_30120_prodigal-sin
                     gle_240"
     CDS             178511..178735
                     /product="hypothetical protein"
                     /codon_start=1
                     /transl_table=11
                     /translation="MSNRFQMISDNGGFLTPATIHLSTVGLPILPGVPAYESCLFGAG
                     GASEVLAEYETLNEAIQGHNKLSKSLRLSR*"
     gene            178732..178893
                     /locus_tag="LacPavin_0818_WC45_scaffold_30120_prodigal-sin
                     gle_241"
     CDS             178732..178893
                     /product="hypothetical protein"
                     /codon_start=1
                     /transl_table=11
                     /translation="MNILTNHSIHLSAQVTEHRLKTAGVKMDYDALGIKKPKVPKNYR
                     LPQSVVEKL*"
     gene            178903..179175
                     /locus_tag="LacPavin_0818_WC45_scaffold_30120_prodigal-sin
                     gle_242"
     CDS             178903..179175
                     /product="hypothetical protein"
                     /codon_start=1
                     /transl_table=11
                     /translation="MALSDYRLCDICERKAFYDSKLNYQYGKCKGNYRIPEEYDIPFN
                     EVGEPQIDDPESVEEHGLRLDYLGDWAVLCQECAKTHKCVIVPREE*"
     gene            179172..179369
                     /locus_tag="LacPavin_0818_WC45_scaffold_30120_prodigal-sin
                     gle_243"
     CDS             179172..179369
                     /product="hypothetical protein"
                     /codon_start=1
                     /transl_table=11
                     /translation="MKDTIYHSPGCDLTDEQRRFVLDHLRARAEWSYDKVELLRAADL
                     LEYAWKRNDELHDVIDDHYYL*"
     gene            179378..179668
                     /locus_tag="LacPavin_0818_WC45_scaffold_30120_prodigal-sin
                     gle_244"
     CDS             179378..179668
                     /product="hypothetical protein"
                     /codon_start=1
                     /transl_table=11
                     /translation="MSKLFTNDDRAALIKQLLAVGNIDSKATVNAALTAAEQLHEAWN
                     DIQNANNLLRLWEGKYHDLHYAHEELKKRYEETENELDGLYYTLGYNDGGPL*"
     gene            179665..179775
                     /locus_tag="LacPavin_0818_WC45_scaffold_30120_prodigal-sin
                     gle_245"
     CDS             179665..179775
                     /product="hypothetical protein"
                     /codon_start=1
                     /transl_table=11
                     /translation="MKIPDEWQGTFVIFAIFVGSLVIGEAMLLYLTGYFK*"
     gene            179772..180038
                     /locus_tag="LacPavin_0818_WC45_scaffold_30120_prodigal-sin
                     gle_246"
     CDS             179772..180038
                     /product="hypothetical protein"
                     /codon_start=1
                     /transl_table=11
                     /translation="VSYKELEARLRAPRFYKGVRSERAGKLKPVYSDESIECADAIAK
                     LRSTLEGLVTVCTSIDQSKIETKRQREMFIKKLGLALEILGRPE*"
     gene            180035..180367
                     /locus_tag="LacPavin_0818_WC45_scaffold_30120_prodigal-sin
                     gle_247"
     CDS             180035..180367
                     /product="hypothetical protein"
                     /codon_start=1
                     /transl_table=11
                     /translation="MNTQIAMFLVMVLGLFGWGLYLNWDLVRPSQTTAKKILASLAVA
                     GFLSYLATALYAVATKDILMVSIAFGIPAVSAFGFLLFMICQGIWYSIVDQNETDSAR
                     DGNGWSNT*"
     gene            180449..180631
                     /locus_tag="LacPavin_0818_WC45_scaffold_30120_prodigal-sin
                     gle_248"
     CDS             180449..180631
                     /product="hypothetical protein"
                     /codon_start=1
                     /transl_table=11
                     /translation="VIKFNKRFYNFGVADGYSGRKPRTVFPMNRRDTIESYEEGYRDG
                     TEVRNYDFAVDLQNVE*"
     gene            180637..180840
                     /locus_tag="LacPavin_0818_WC45_scaffold_30120_prodigal-sin
                     gle_249"
     CDS             180637..180840
                     /product="hypothetical protein"
                     /codon_start=1
                     /transl_table=11
                     /translation="MSYKNLSGGDRVKFKINNGLGIVNGRTTVEKKVVSGRVVPMLTF
                     EDHVVATHRGRPYVVDARNIVSN*"
     gene            180842..181039
                     /locus_tag="LacPavin_0818_WC45_scaffold_30120_prodigal-sin
                     gle_250"
     CDS             180842..181039
                     /product="hypothetical protein"
                     /codon_start=1
                     /transl_table=11
                     /translation="MELYDMEDLYDRCALVGDGPRVKGMWHRIRRDDFSNFYAFLMSE
                     DGILDVETIDLESVDAYLEIK*"
     gene            181039..181224
                     /locus_tag="LacPavin_0818_WC45_scaffold_30120_prodigal-sin
                     gle_251"
     CDS             181039..181224
                     /product="hypothetical protein"
                     /codon_start=1
                     /transl_table=11
                     /translation="MQNFLVVYMILQTLAAILRLYYLACGEYPRQSETSSAGEVVQLV
                     VGCAFLFWAGTLLFGGK*"
     gene            181224..181367
                     /locus_tag="LacPavin_0818_WC45_scaffold_30120_prodigal-sin
                     gle_252"
     CDS             181224..181367
                     /product="hypothetical protein"
                     /codon_start=1
                     /transl_table=11
                     /translation="MNINIVRVTGTRWLCVWSPDQNKWVPVIKLTKEQIVEWRNAEEG
                     FFP*"
     gene            181364..181603
                     /locus_tag="LacPavin_0818_WC45_scaffold_30120_prodigal-sin
                     gle_253"
     CDS             181364..181603
                     /product="hypothetical protein"
                     /codon_start=1
                     /transl_table=11
                     /translation="VNNNVLRKYTVIYSESIGNYGSAITRFVYVERFPDERLFDAINR
                     AGYEKQTLDGDDLWDIDGSVTHIFYGHNEQVGYDE*"
     gene            181596..181835
                     /locus_tag="LacPavin_0818_WC45_scaffold_30120_prodigal-sin
                     gle_254"
     CDS             181596..181835
                     /product="hypothetical protein"
                     /codon_start=1
                     /transl_table=11
                     /translation="MSDPILETDADFENFYKKTRQYYAPESYRQFQDLIRVEQDGTYW
                     NFRIYLVTGTILNVTKLNREDIVSLCKYVGNHDAP*"
     gene            181825..181971
                     /locus_tag="LacPavin_0818_WC45_scaffold_30120_prodigal-sin
                     gle_255"
     CDS             181825..181971
                     /product="hypothetical protein"
                     /codon_start=1
                     /transl_table=11
                     /translation="MLRKWRVMEGVTLREHVWFPRCADAEFVRLVLINRDGYGHWITV
                     EEAT*"
     gene            182081..182251
                     /locus_tag="LacPavin_0818_WC45_scaffold_30120_prodigal-sin
                     gle_256"
     CDS             182081..182251
                     /product="hypothetical protein"
                     /codon_start=1
                     /transl_table=11
                     /translation="MSEVYAYEISDAMRRLKRAEENYSEYRSYTNDDEELRRAFVEFA
                     KLVAKANQEESK*"
     gene            182248..182481
                     /locus_tag="LacPavin_0818_WC45_scaffold_30120_prodigal-sin
                     gle_257"
     CDS             182248..182481
                     /product="hypothetical protein"
                     /codon_start=1
                     /transl_table=11
                     /translation="VSDVTRYDQQFRISDSSLREYDDGRYVKHSDYARLYRQNQMLRA
                     TLRGLREALLDEGYTESADNIDDALTYDGEQIL*"
     gene            182478..182693
                     /locus_tag="LacPavin_0818_WC45_scaffold_30120_prodigal-sin
                     gle_258"
     CDS             182478..182693
                     /product="Tax=RBG_19FT_COMBO_Actinobacteria_36_27_curated"
                     /codon_start=1
                     /transl_table=11
                     /translation="MTISYAKREILKKAFAEIINRNSIENDSNTPDFILAEYLVNCLE
                     NFGATVIHRDDWYDTSQSEINAIRPKD*"
                     /db_xref="87203211"
     gene            182699..183079
                     /locus_tag="LacPavin_0818_WC45_scaffold_30120_prodigal-sin
                     gle_259"
     CDS             182699..183079
                     /product="hypothetical protein"
                     /codon_start=1
                     /transl_table=11
                     /translation="MNGITRYDFHLDSFGDCCCDMVVKDDGQFVNYDEYADKCEEIKI
                     RIAVANMNNRTSIEEITRLTDEVERLRADAERWQWGVKNARWICHEHEAYVAIPVALG
                     ADLSCVATRIAAVDAAIGENNGSF*"
     gene            183066..183698
                     /locus_tag="LacPavin_0818_WC45_scaffold_30120_prodigal-sin
                     gle_260"
     CDS             183066..183698
                     /product="hypothetical protein"
                     /codon_start=1
                     /transl_table=11
                     /translation="MAHSKDVEYWTNRCSELSAWGMELKNALFDANKELEEKTAELQR
                     AKNAISYADAEIKELRTVLSVRTKTDEDFDWLCEQLRVSRECCENFARDSDVYQERIR
                     KHNEKCRIEYGPVNRWLIDESPPAGREVEYLDGIPCGFSEPTFEECGVVSKEDATAIT
                     AAMTDIEEHCIHCDWYGKVSECAEYLYCFDGKTYEIMCPQCGNPTGRTIV*"
     gene            183695..184144
                     /locus_tag="LacPavin_0818_WC45_scaffold_30120_prodigal-sin
                     gle_261"
     CDS             183695..184144
                     /product="hypothetical protein"
                     /codon_start=1
                     /transl_table=11
                     /translation="MKEVERTVLWLLARNPDHRMDPEWRVKYVKASDYDELEHDYDTI
                     VATWCPMESYNAMMEQRNEFRDRMDERVIELAYVNRRNRELSEELAKWPEWYEEEVLE
                     NISAIQTIAKLREALEKLDQRGDPFDTYCQGIVKEALAVEAAFRRGE*"
     gene            184141..185247
                     /locus_tag="LacPavin_0818_WC45_scaffold_30120_prodigal-sin
                     gle_262"
     CDS             184141..185247
                     /product="hypothetical protein"
                     /codon_start=1
                     /transl_table=11
                     /translation="MNMGEIKELSLEDVAGKDLVFAEEYDAVVQECNELRAQLDEAEK
                     AADDFKHCAQRLADQLCEARAELARLDAGWEAANLATMIQSDRASQAEYERDDLRAAV
                     ENNNSLVRMNMNGKDHWVEMFLIPLPPSAAPAAFVEANRDYIVTAAPAASEPNGETQG
                     EILNGLAESDPETISPVCGDAGGRNSVASGCGDLIDPSLLDPHHPDFDDCPHGPGCGH
                     PEPAASEPNRSHATTAAKDLSAEAGAGPKPLPCPFCGDTDVIVSQGITFRWKLMMCNT
                     CAARGPEVRIQTTGEGHTEDWERKGNAVARAAWNRRAGIQQLDALPEPVTAHNEVTEI
                     PSGKCELCGEQMPRGEEMFRFHGYSGPCPSLTVE*"
     gene            185303..185602
                     /locus_tag="LacPavin_0818_WC45_scaffold_30120_prodigal-sin
                     gle_263"
     CDS             185303..185602
                     /product="hypothetical protein"
                     /codon_start=1
                     /transl_table=11
                     /translation="MTIQRFTAYRRNLEVLGTHTELQRNPDDQPQYEGVIWTDGTVTI
                     RWLTLCRSTSVWANLMDLLNVHGHPEYGTEFQWHDGPAPAEWIELCAAAVNKAME*"
     gene            185605..185901
                     /locus_tag="LacPavin_0818_WC45_scaffold_30120_prodigal-sin
                     gle_264"
     CDS             185605..185901
                     /product="hypothetical protein"
                     /codon_start=1
                     /transl_table=11
                     /translation="MKDVKRYLVPSGYLQNGNTSFLADVWMVNAIDYDDMVRQRDKFE
                     REVSDRDLDMAMLELQKDAAFRRICQLEDALDKVYRDLKFASVDVLSVITGDKK*"
     gene            185898..186308
                     /locus_tag="LacPavin_0818_WC45_scaffold_30120_prodigal-sin
                     gle_265"
     CDS             185898..186308
                     /product="hypothetical protein"
                     /codon_start=1
                     /transl_table=11
                     /translation="MSNEPKMFWGCMAEMQDYPSETPVDLEFGSHGIFVFLSEYEELQ
                     KRIDLMNEVRILDQQEISEQFADLRKQRDDARLDCEWLGEQLAATQEALIKLRTAIQR
                     QGTPTRWGSPTSLEDELAARIEDANRAMREYDND*"
     gene            186301..186573
                     /locus_tag="LacPavin_0818_WC45_scaffold_30120_prodigal-sin
                     gle_266"
     CDS             186301..186573
                     /product="hypothetical protein"
                     /codon_start=1
                     /transl_table=11
                     /translation="MTDDEILKLAKNAGLEYFHSPKGTKEMHGYDFNVVEFAKALLDR
                     ERLACENILWSTRQHLLDGNFMGNVPTEAMGILEECADKIHQRSYK*"
     gene            186570..186821
                     /locus_tag="LacPavin_0818_WC45_scaffold_30120_prodigal-sin
                     gle_267"
     CDS             186570..186821
                     /product="hypothetical protein"
                     /codon_start=1
                     /transl_table=11
                     /translation="MKEPTKFWIDNKYISKDWAKGQTDFVLASEYELLKILYADIEAH
                     RNRLAEQFAVASRTNSELQQELGSLKRHLIKAWSNDGVL*"
     gene            186818..186997
                     /locus_tag="LacPavin_0818_WC45_scaffold_30120_prodigal-sin
                     gle_268"
     CDS             186818..186997
                     /product="hypothetical protein"
                     /codon_start=1
                     /transl_table=11
                     /translation="MSKLYVIVYFVKDECDGLHKKYMGPFTSAGHADQYIVDHADEFG
                     IDSFIIIMNKVGEFY*"
     gene            187352..187534
                     /locus_tag="LacPavin_0818_WC45_scaffold_30120_prodigal-sin
                     gle_269"
     CDS             187352..187534
                     /product="hypothetical protein"
                     /codon_start=1
                     /transl_table=11
                     /translation="MSDYCGKCRKEITIGNDSNDVSLNMGKHIYCEPCYQSLLSWWEC
                     WESGNYKLTCVYKDEE*"
     gene            187531..187704
                     /locus_tag="LacPavin_0818_WC45_scaffold_30120_prodigal-sin
                     gle_270"
     CDS             187531..187704
                     /product="hypothetical protein"
                     /codon_start=1
                     /transl_table=11
                     /translation="MTPCDKYGWPVEFVIGRPVLNFFRLLILTDIGMTWKWGRNAKWE
                     SGGNVLQDVGSSK*"
     gene            187701..187940
                     /locus_tag="LacPavin_0818_WC45_scaffold_30120_prodigal-sin
                     gle_271"
     CDS             187701..187940
                     /product="hypothetical protein"
                     /codon_start=1
                     /transl_table=11
                     /translation="VTLLYVSKPPVWTTKENIMRLISAKKYVDPVHFEPTVRLTIEIP
                     YEQYQTYVARNGIDEVIKTLGTDLMNIINDTAEAS*"
     gene            187940..188254
                     /locus_tag="LacPavin_0818_WC45_scaffold_30120_prodigal-sin
                     gle_272"
     CDS             187940..188254
                     /product="Uncharacterized protein n=1 Tax=Dunaliella
                     viridis virus SI2 RepID=M4Q100_9VIRU"
                     /codon_start=1
                     /transl_table=11
                     /translation="MIHIRQANFNTIVINTGHVHLVDLSNHTGSRTITNDAEAVVESV
                     FHEYGNVRITYTDTDGRVDELMHNQGAFTGFAPVLRDVQLLVEYLRETVMSITLEGIE
                     NE*"
                     /db_xref="UniRef100_M4Q100"
                     /db_xref="M4Q100_9VIRU"
     gene            188247..188546
                     /locus_tag="LacPavin_0818_WC45_scaffold_30120_prodigal-sin
                     gle_273"
     CDS             188247..188546
                     /product="Uncharacterized protein n=2 Tax=Paenibacillus
                     RepID=F5LIW6_9BACL"
                     /codon_start=1
                     /transl_table=11
                     /translation="MNDLEFLKDYDWRAAFHYADFDIEDVKEVYGYDDGENDGENWII
                     YGQLNDERYFFLSAGCDFTGWDCQASGLSNTSDSIEELVRTGMGDYDRERLDIIL*"
                     /db_xref="UniRef100_F5LIW6"
                     /db_xref="F5LIW6_9BACL"
     gene            188630..188941
                     /locus_tag="LacPavin_0818_WC45_scaffold_30120_prodigal-sin
                     gle_274"
     CDS             188630..188941
                     /product="hypothetical protein"
                     /codon_start=1
                     /transl_table=11
                     /translation="MEAEEFSVVLIGAKFAAEEAIRGMKEMMYCGFAWVNVYGVRKGS
                     KFSKVLEANGFRHVAYAKAHQYWVSVGGQSMDVKEAYASAMAKALSAAGLRAFADSRA
                     D*"
     gene            188951..189220
                     /locus_tag="LacPavin_0818_WC45_scaffold_30120_prodigal-sin
                     gle_275"
     CDS             188951..189220
                     /product="hypothetical protein"
                     /codon_start=1
                     /transl_table=11
                     /translation="MKIPVDPCAVDSITLRCEINRLRRELEAFESELEARGGEDRVVW
                     GFIGMHGYVVRKTFDEAAAAAVDYYKDPDAGYRVHTVYLHKGENI*"
     gene            189294..189797
                     /locus_tag="LacPavin_0818_WC45_scaffold_30120_prodigal-sin
                     gle_276"
     CDS             189294..189797
                     /product="hypothetical protein"
                     /codon_start=1
                     /transl_table=11
                     /translation="MDKYITTFLATALLIAGNAFAATKPEAVIDMTTGFDTVEAAATV
                     TIAKSLELENGHFYEYCGVIVKIDSKFYVTTPIVGTPDSCEYHYHGVYPVALYHTHPN
                     GVSKDDRYTQFSDDDINQAVAVKVPSYVGIDHNVRHEVKVFVKGDKVECKTRYGNTVC
                     FADGHEV*"
     gene            189809..190399
                     /locus_tag="LacPavin_0818_WC45_scaffold_30120_prodigal-sin
                     gle_277"
     CDS             189809..190399
                     /product="hypothetical protein"
                     /codon_start=1
                     /transl_table=11
                     /translation="VRTLFTLFLLIILVCLLALPHRARASQFNVCVGAPERALVASDA
                     VPYDTEQGAAVAAVLEAFRKPNSDFFEYGGVIVSDIVTHKYYYSSPVGGCGAGEVKYV
                     YDPDWDRGRQLEALYHTHPAQTVKNFAPWFFSEGDIYNVTKRKGSLVTSYIGVYADQD
                     GHRVVKKFEPDTDKAVKIYYQGNPYYVGLGTLVEVL*"
     gene            190396..190491
                     /locus_tag="LacPavin_0818_WC45_scaffold_30120_prodigal-sin
                     gle_278"
     CDS             190396..190491
                     /product="hypothetical protein"
                     /codon_start=1
                     /transl_table=11
                     /translation="MKIGIGTVLLGTAFVIYAVLMYRLAEVLGRV*"
     gene            190677..190856
                     /locus_tag="LacPavin_0818_WC45_scaffold_30120_prodigal-sin
                     gle_279"
     CDS             190677..190856
                     /product="hypothetical protein"
                     /codon_start=1
                     /transl_table=11
                     /translation="MYYYFVLLNSHGCELATSEKFPMSEETAMTAKMVKWLTEEVVVC
                     DVGDQVVVRETDWSE*"
     gene            190858..191238
                     /locus_tag="LacPavin_0818_WC45_scaffold_30120_prodigal-sin
                     gle_280"
     CDS             190858..191238
                     /product="hypothetical protein"
                     /codon_start=1
                     /transl_table=11
                     /translation="MSIKLLDCTVNPVAKKVLAEVKKILDAANLQVEGGLEPALYLYV
                     NGRERGYIIKTFKFAVAFAENRNSDDIVIYHGKVGDFTLNGSLQNDKIYESAVYFRYN
                     EVDLAASVIASEVLFAVKEESKNR*"
     gene            191250..191537
                     /locus_tag="LacPavin_0818_WC45_scaffold_30120_prodigal-sin
                     gle_281"
     CDS             191250..191537
                     /product="hypothetical protein"
                     /codon_start=1
                     /transl_table=11
                     /translation="MISVKNNRVSLSNLNETFRAIEQLTALIKHFSEDLPSPAYLTVN
                     YCGSVDSLTTKPEIQLHRRFFVTALKEQRKRLEKYLDEIGIDWDVDDEFVE*"
     gene            191544..191774
                     /locus_tag="LacPavin_0818_WC45_scaffold_30120_prodigal-sin
                     gle_282"
     CDS             191544..191774
                     /product="hypothetical protein"
                     /codon_start=1
                     /transl_table=11
                     /translation="MADVKFGNSKEVNDILTWLSSATDLAVQRGLMVTSKTRKDILLH
                     YQNCIGRHGHIVDISWQNMGCGVYRVYLKTDA*"
     gene            191855..192217
                     /locus_tag="LacPavin_0818_WC45_scaffold_30120_prodigal-sin
                     gle_283"
     CDS             191855..192217
                     /product="hypothetical protein"
                     /codon_start=1
                     /transl_table=11
                     /translation="MSSKYISIARAYNLSPGEVLAGLVFGVLGTGRSTDTLEHLDKKA
                     VEYGMSMFIMDKITETHTGFSNFKELLNAKGYRPTIRCNDTKVYKGDVAVDMTLLADA
                     YDMVQTLRGDDRRVFGRG*"
     gene            192227..192529
                     /locus_tag="LacPavin_0818_WC45_scaffold_30120_prodigal-sin
                     gle_284"
     CDS             192227..192529
                     /product="hypothetical protein"
                     /codon_start=1
                     /transl_table=11
                     /translation="MKFYNEYDIQIAAQAYSRHPVLSRAVDVLATVKADADDNSDGWH
                     SWMAPCKACQKLIELIESGDATEAQYRKAIAPIKAFYTRVNSSVYGPTNYPKFPAY*"
     gene            192492..192740
                     /locus_tag="LacPavin_0818_WC45_scaffold_30120_prodigal-sin
                     gle_285"
     CDS             192492..192740
                     /product="hypothetical protein"
                     /codon_start=1
                     /transl_table=11
                     /translation="MVLPTTQSFRHTNMKMSTVNQHLTEYDQVAQTEANEVVDCPSCG
                     GDWYMDIEPDTGVPYTCFACCNGSLVWRKHQAEAYTQI*"
     gene            192928..193293
                     /locus_tag="LacPavin_0818_WC45_scaffold_30120_prodigal-sin
                     gle_286"
     CDS             192928..193293
                     /product="hypothetical protein"
                     /codon_start=1
                     /transl_table=11
                     /translation="MTTEYTFDANIVSDLYKDAYGMRPTCGFWNSWNDGSDEDRQDMW
                     DGLIRDLDVSMNEQARAYTMHAADVEKRIALTLEMVAGATRADAVRYLHDAYGTDGDD
                     GYLEYHLGLKYGYFARTAQ*"
     gene            193290..193511
                     /locus_tag="LacPavin_0818_WC45_scaffold_30120_prodigal-sin
                     gle_287"
     CDS             193290..193511
                     /product="hypothetical protein"
                     /codon_start=1
                     /transl_table=11
                     /translation="VTTATIKNVNAALAIACIPLTLVRGKDYHYFIYDHAGKYETISV
                     MAYRTSHLSIEQWIQEAVTAMDEIVTSSL*"
     gene            193508..193702
                     /locus_tag="LacPavin_0818_WC45_scaffold_30120_prodigal-sin
                     gle_288"
     CDS             193508..193702
                     /product="hypothetical protein"
                     /codon_start=1
                     /transl_table=11
                     /translation="MNSTRTPAELWDAFIAHLNASDPLMFTEGKKKSQKAHTNFLGSI
                     ESYRKIYMEANSPHYYDWSL*"
     gene            193877..194554
                     /locus_tag="LacPavin_0818_WC45_scaffold_30120_prodigal-sin
                     gle_289"
     CDS             193877..194554
                     /product="hypothetical protein"
                     /codon_start=1
                     /transl_table=11
                     /translation="MSIKYNERNWVDGVCTVTPATIAVNRVLWVEYETHRIMSDVWDS
                     LPTAHYIDEDGREASKVVGGDGEYLVEVTVDATEDAYSDFYTYRLARLIEDNTHKAEA
                     DARVIRKGDLVKVVSGRTGKGSVGKVVVVMNGTYGMGYHSVGMQKFGIALSDRMGPVT
                     LKSGTVIQSHLDMVWVWEKNCEKAEVLPVDAEYIRGISDRQAQKETIELRARAACLNA
                     RKASRAA*"
     gene            complement(194991..195176)
                     /locus_tag="LacPavin_0818_WC45_scaffold_30120_prodigal-sin
                     gle_290"
     CDS             complement(194991..195176)
                     /product="hypothetical protein"
                     /codon_start=1
                     /transl_table=11
                     /translation="MQVRYYKLMLSEGLPSIVSEWISRKDLPLNAHWIGECNYVSPEV
                     AAHIEGVKSSYQVMLNG*"
     gene            complement(195190..195390)
                     /locus_tag="LacPavin_0818_WC45_scaffold_30120_prodigal-sin
                     gle_291"
     CDS             complement(195190..195390)
                     /product="hypothetical protein"
                     /codon_start=1
                     /transl_table=11
                     /translation="MIDYDTAINRAQWLQDHGQFTTVPLYKLAERLQDLERMCDHWKQ
                     VQEHQHDPVITNLGPLAANANT*"
     gene            complement(195387..195995)
                     /locus_tag="LacPavin_0818_WC45_scaffold_30120_prodigal-sin
                     gle_292"
     CDS             complement(195387..195995)
                     /product="hypothetical protein"
                     /codon_start=1
                     /transl_table=11
                     /translation="MIELYIVYRVWNQKIHKPYCAMHKSQDPHWGSQFACDSYRPTQK
                     YLMADMQLYGAQWFTIEIVKVCGTHDEASQLLQKVTESHGENTYNYDDHDAAIERAKQ
                     SHVNRDPKTKPKSKRKKPNHDGFTDHQHTEDVVQRITEYRSNSLWVHNAITKQEKAIL
                     KTDQIPPGFLVGRLCRKQSKRKKQLKAYCDHYGIKYDEGKYL*"
     gene            complement(196300..196518)
                     /locus_tag="LacPavin_0818_WC45_scaffold_30120_prodigal-sin
                     gle_293"
     CDS             complement(196300..196518)
                     /product="hypothetical protein"
                     /codon_start=1
                     /transl_table=11
                     /translation="MSNIKVNSRIRNRSENRSADFDVLRYECPRCGSNWIYTKQRSWG
                     SDDVTCGYCQNRIRIATEMNEKYDKHKN*"
     gene            complement(196515..196805)
                     /locus_tag="LacPavin_0818_WC45_scaffold_30120_prodigal-sin
                     gle_294"
     CDS             complement(196515..196805)
                     /product="hypothetical protein"
                     /codon_start=1
                     /transl_table=11
                     /translation="MSKLLKRFGVIQTHSKIISVEVKETTKDNGTDGTFYRVTYELDD
                     GRGEQFHNNYVDYAQAAAVANKLIDQGTMVSSVECPTGKVMVVQPDYSCLER*"
     gene            complement(196802..197716)
                     /locus_tag="LacPavin_0818_WC45_scaffold_30120_prodigal-sin
                     gle_295"
     CDS             complement(196802..197716)
                     /product="hypothetical protein"
                     /codon_start=1
                     /transl_table=11
                     /translation="MNITEEGMEHWKNHKTTITTTVDQIPAKNGPCNTNRYWDYDNSI
                     EVRLDPSQDVNSQNIYEYYCKHWHHLSWPDWETYKDMVAGKIKMDVDLFNKQSAQTPL
                     VFGYNKPHTGAATADTIGTIEIRTPERELVDMILKEEMSKILGPLSPDEERLVLHSRE
                     MANVPYPEPPPHYGILGGVPVQYNIPPANAPLNNAKPLTKTEQNLVDFCNSRLKPPQM
                     LFDFKDTKKPVKAVEIEEVTLLNDGYRVTYHFEDGSTETKHYFDNEFTAGKTGAYAQA
                     SKDANIVLMNGYKESNGGVILGKIEATR*"
     gene            complement(197713..197973)
                     /locus_tag="LacPavin_0818_WC45_scaffold_30120_prodigal-sin
                     gle_296"
     CDS             complement(197713..197973)
                     /product="hypothetical protein"
                     /codon_start=1
                     /transl_table=11
                     /translation="MFQYIMNLFRKKEYLKVDSSNTVWSSTLTLPNTVWDAATLTGTS
                     EPAPVKIWFSGDTIRIVLSDGKAVTLKEYIESVIDEKLKERQ*"
     gene            complement(197976..198206)
                     /locus_tag="LacPavin_0818_WC45_scaffold_30120_prodigal-sin
                     gle_297"
     CDS             complement(197976..198206)
                     /product="Tax=RBG_13_Actinobacteria_35_12_curated"
                     /codon_start=1
                     /transl_table=11
                     /translation="MIDDKTELALRRRDELISCQAMKIFELQKDNADKEEILDKIHLM
                     LVCIGGPLNDNYHKYSKEQLKIFFDIARLIEA*"
                     /db_xref="86681650"
     gene            complement(198203..198412)
                     /locus_tag="LacPavin_0818_WC45_scaffold_30120_prodigal-sin
                     gle_298"
     CDS             complement(198203..198412)
                     /product="hypothetical protein"
                     /codon_start=1
                     /transl_table=11
                     /translation="MNYPEDGTHRHDLLGASFVNSLAHDIISVQPMNIGDVTMGGENI
                     FSYTYARMMFDRNSHNRWEDDGGSV*"
     gene            complement(198570..198878)
                     /locus_tag="LacPavin_0818_WC45_scaffold_30120_prodigal-sin
                     gle_299"
     CDS             complement(198570..198878)
                     /product="hypothetical protein"
                     /codon_start=1
                     /transl_table=11
                     /translation="MNRIVIKSRNSPRERLCEALMKTYNASEDCCFYGIDQCPDQSIP
                     KTAFYTLSMFDETEFKLILDHYELVRVDRNTLGGLGNPMLIPIIKSTFNGNVTIGNYP
                     *"
     gene            complement(198880..199056)
                     /locus_tag="LacPavin_0818_WC45_scaffold_30120_prodigal-sin
                     gle_300"
     CDS             complement(198880..199056)
                     /product="hypothetical protein"
                     /codon_start=1
                     /transl_table=11
                     /translation="MNEYFVKTGLDEFKLLAETLEDARSEVSWNWANCGKLTIIERQY
                     EYVGSVETMIDTDY*"
     gene            complement(199069..199356)
                     /locus_tag="LacPavin_0818_WC45_scaffold_30120_prodigal-sin
                     gle_301"
     CDS             complement(199069..199356)
                     /product="hypothetical protein"
                     /codon_start=1
                     /transl_table=11
                     /translation="MISDDPLICCPDIPSENRKRAIRIGRRRHVVDYELRDALLEQIN
                     VLGPGAHYVYYGMDTPGGILLHQILITEIDEFCEAFRLVRMEDVVPVVLPA*"
     gene            complement(199495..199680)
                     /locus_tag="LacPavin_0818_WC45_scaffold_30120_prodigal-sin
                     gle_302"
     CDS             complement(199495..199680)
                     /product="hypothetical protein"
                     /codon_start=1
                     /transl_table=11
                     /translation="MNDRAIDLMTEIARKSQNNDGRVVWQLFGDEIVRECLRIIEDSE
                     GDLDFAVHSIKRAFDVE*"
     gene            complement(199677..199871)
                     /locus_tag="LacPavin_0818_WC45_scaffold_30120_prodigal-sin
                     gle_303"
     CDS             complement(199677..199871)
                     /product="hypothetical protein"
                     /codon_start=1
                     /transl_table=11
                     /translation="MTKTVRIENADGGTHHKIRIITQVQNSDGVWVDSTAPVTYLTHP
                     TMLQAETLWKGKRLILEEYE*"
     gene            complement(199868..200038)
                     /locus_tag="LacPavin_0818_WC45_scaffold_30120_prodigal-sin
                     gle_304"
     CDS             complement(199868..200038)
                     /product="hypothetical protein"
                     /codon_start=1
                     /transl_table=11
                     /translation="MKVRFTEDQNSRLIEILEDEIHRQVKRYSKLYGVDRIEQARIYE
                     LKELIAVLRSAQ*"
     gene            complement(200047..200307)
                     /locus_tag="LacPavin_0818_WC45_scaffold_30120_prodigal-sin
                     gle_305"
     CDS             complement(200047..200307)
                     /product="hypothetical protein"
                     /codon_start=1
                     /transl_table=11
                     /translation="MVKTETRIKRIKKKIDDLQHELQHIQEECAHPDETLTRTPRENS
                     GYDYQDYWYEFHCTVCDKRWREDQGPENRNRGVRVEKGNRYY*"
     gene            complement(200294..200533)
                     /locus_tag="LacPavin_0818_WC45_scaffold_30120_prodigal-sin
                     gle_306"
     CDS             complement(200294..200533)
                     /product="hypothetical protein"
                     /codon_start=1
                     /transl_table=11
                     /translation="LPHNENLSRLYFRSLKVVGDYGDSETVFDYELYTKMLLRDVISI
                     VRWYPEVHTQGEQDVLEQAIRKISEHYGVVDNGED*"
     gene            complement(200523..200774)
                     /locus_tag="LacPavin_0818_WC45_scaffold_30120_prodigal-sin
                     gle_307"
     CDS             complement(200523..200774)
                     /product="hypothetical protein"
                     /codon_start=1
                     /transl_table=11
                     /translation="MAQQLFTSVATVKHVTQVRLEELHQGNPTGPMYRVTTYFDDTTT
                     DGFTYTTYAEAMAFANDRLTNTTVSFANTNFFGTITVAP*"
     gene            complement(200774..201055)
                     /locus_tag="LacPavin_0818_WC45_scaffold_30120_prodigal-sin
                     gle_308"
     CDS             complement(200774..201055)
                     /product="hypothetical protein"
                     /codon_start=1
                     /transl_table=11
                     /translation="MRSVSRDRQVFNELPVYRDVLSVTIQEREANPAICRPAGYDVVM
                     EFSDGIGPRWHTLEYHTYELAASAANRVLVSGKFNFGVTPTTGTIKVTR*"
     gene            complement(201055..201243)
                     /locus_tag="LacPavin_0818_WC45_scaffold_30120_prodigal-sin
                     gle_309"
     CDS             complement(201055..201243)
                     /product="hypothetical protein"
                     /codon_start=1
                     /transl_table=11
                     /translation="MKPDNFEEWVNDNIPAIIKCPIVIMLLPIFLVLFVVAALMLPPK
                     LAYKWFGLYRDQFENRGR*"
     gene            complement(201240..201473)
                     /locus_tag="LacPavin_0818_WC45_scaffold_30120_prodigal-sin
                     gle_310"
     CDS             complement(201240..201473)
                     /product="hypothetical protein"
                     /codon_start=1
                     /transl_table=11
                     /translation="MSDGIKSYYEDSQDLLDQAKLDIVYGLPRQEMLRILDKLEHNII
                     ALGVDGMSLTHAQWHRLNEIRDAISKLTGKYIR*"
     gene            complement(201466..201627)
                     /locus_tag="LacPavin_0818_WC45_scaffold_30120_prodigal-sin
                     gle_311"
     CDS             complement(201466..201627)
                     /product="hypothetical protein"
                     /codon_start=1
                     /transl_table=11
                     /translation="MSDGTEQCLCLPCQARRAHFVLTEKGFVAWNVRDVFFYNMPCAN
                     GVTARKLYE*"
     gene            complement(201624..201776)
                     /locus_tag="LacPavin_0818_WC45_scaffold_30120_prodigal-sin
                     gle_312"
     CDS             complement(201624..201776)
                     /product="hypothetical protein"
                     /codon_start=1
                     /transl_table=11
                     /translation="MIVKPSKYATINKDGSISVNVAAYLASPEGQKAFDSMLKLQQTH
                     IGVKKK*"
     gene            complement(201773..202009)
                     /locus_tag="LacPavin_0818_WC45_scaffold_30120_prodigal-sin
                     gle_313"
     CDS             complement(201773..202009)
                     /product="hypothetical protein"
                     /codon_start=1
                     /transl_table=11
                     /translation="MSEEDCCGECGDACPSLASPPESDGRVTIEVNFQDRDMLLNCFI
                     AAHEADLTFNKWVAEALEAYIQTLPVLGDEGVSV*"
     gene            complement(202022..202507)
                     /locus_tag="LacPavin_0818_WC45_scaffold_30120_prodigal-sin
                     gle_314"
     CDS             complement(202022..202507)
                     /product="hypothetical protein"
                     /codon_start=1
                     /transl_table=11
                     /translation="MNNAMRRNISCGVIALVFFLFLFGTSHSQELTPEAKLNADPHWT
                     KWDDNKDTSVLWEVKDDSLNFIKSDAGDPYFAVLYRSSKNTDTPRVYTLHMLLVSWKD
                     CVAGLGSLVILTAGEEKLIVLFDEHKGTRAASAARDICLSGAEALNKIEEAKKNPKIN
                     T*"
     gene            complement(202521..202919)
                     /locus_tag="LacPavin_0818_WC45_scaffold_30120_prodigal-sin
                     gle_315"
     CDS             complement(202521..202919)
                     /product="hypothetical protein"
                     /codon_start=1
                     /transl_table=11
                     /translation="MSLRIDFVDEDAGIDIDKEITNPDEYHRLLMDLLQHCATRIVAD
                     EILNDVMSRRVTELNAEVDALDTALIEAEKQSIKMEKAILESLHKAPAFGSGRDKLCN
                     CPTCRNLRASLEPDDDDETNDMDMTFPLIT*"
     gene            complement(202919..203185)
                     /locus_tag="LacPavin_0818_WC45_scaffold_30120_prodigal-sin
                     gle_316"
     CDS             complement(202919..203185)
                     /product="hypothetical protein"
                     /codon_start=1
                     /transl_table=11
                     /translation="MSDKQPITLELAFSEAYDWSKRPVLAIEGYEVRLGDAPVKTQTF
                     SEYINEKYDLSSLKDVEIFLKQKDHTLAYEILYDQLDADYVDEA*"
     gene            complement(203238..203486)
                     /locus_tag="LacPavin_0818_WC45_scaffold_30120_prodigal-sin
                     gle_317"
     CDS             complement(203238..203486)
                     /product="hypothetical protein"
                     /codon_start=1
                     /transl_table=11
                     /translation="MTINDREIAAGIAPDASLFVQNSQDNVIRQPLMIARVEANGNIV
                     VTATKEQIVEDMKYFGREYHLIALLVLRIEELERKLAN*"
     gene            complement(203473..204183)
                     /locus_tag="LacPavin_0818_WC45_scaffold_30120_prodigal-sin
                     gle_318"
     CDS             complement(203473..204183)
                     /product="Tax=RIFCSPLOWO2_02_FULL_RIF_OD1_09_54_12_curated"
                     /codon_start=1
                     /transl_table=11
                     /translation="MNDRVIGPTEPYIEGYNILVVPFINQKLLTTTFFRLQEYYESPH
                     WWIRGRKFSVEEFIYTHLSDAGNIEYFNFWSGFNVPSHIVNEFFSLYAPDELTFNERL
                     LKCTIDTAFDGRDDKTFYLIGVLAGDKETLNHEIIHAKYHSNSAYRNQVNEIIVGMPN
                     AGYALLSNHLRSMGYCEDVINDEINAYLGTSKEKWLRIEFDVEDDITWKKNIKPTFLK
                     LRRLAKIMLEKDDINDHQ*"
                     /db_xref="88730641"
     gene            complement(204183..204458)
                     /locus_tag="LacPavin_0818_WC45_scaffold_30120_prodigal-sin
                     gle_319"
     CDS             complement(204183..204458)
                     /product="hypothetical protein"
                     /codon_start=1
                     /transl_table=11
                     /translation="VRNHKAVRKMVNECVSITCDVCKKEFDDQMEMQEFARFGDRAGY
                     GNVVFGDCTDYDIDMCQYCFKEILGDYVRLSRAAGFGELSSLLDGEE*"
     gene            complement(204455..204733)
                     /locus_tag="LacPavin_0818_WC45_scaffold_30120_prodigal-sin
                     gle_320"
     CDS             complement(204455..204733)
                     /product="hypothetical protein"
                     /codon_start=1
                     /transl_table=11
                     /translation="MIDRKTELLIILQEEAGEVTQAVSKLFRFGPDAHNPKDRKKTTN
                     IDHLETEIGDVLGVLKYLIEEGFLDGEKIEKAAHDKAKKLDKYMRNAK*"
     gene            complement(204730..204906)
                     /locus_tag="LacPavin_0818_WC45_scaffold_30120_prodigal-sin
                     gle_321"
     CDS             complement(204730..204906)
                     /product="hypothetical protein"
                     /codon_start=1
                     /transl_table=11
                     /translation="MKNFVLMFLHTLRLLLAFTTAVTAVLILVENVSLGVALLTLIIV
                     ALAVTSFKYYMETK*"
     gene            complement(204914..205621)
                     /locus_tag="LacPavin_0818_WC45_scaffold_30120_prodigal-sin
                     gle_322"
     CDS             complement(204914..205621)
                     /product="Uncharacterized protein {ECO:0000313|EMBL
                     :AHX01113.1};  TaxID=1472912 species="Viruses; dsDNA
                     viruses, no RNA stage; Caudovirales.;" source="Nitrincola
                     phage 1M3-16.;""
                     /codon_start=1
                     /transl_table=11
                     /translation="MKVTIGPYRNWVGPYQIAEKILFWMDKDEDRRVHKLGTWLAENS
                     KGDDSWITKLCTWIHSKQDRKIKVKIHNYDVWNMDGTLALIILPMLIELKKQKHGAGH
                     VDDEDVPEDLRRTSAPPTENEWDTDDNHFKRWDWVLDEMIWAFTQKTDDNYEDQYRVG
                     TSHILFQAVDKDGNKIGEPHEIGKCPEGTEEATMFEMVKGQKDTLKVDYDGLKLHWAR
                     IQNGCRLFGKYYSNLWD*"
                     /db_xref="A0A023NGQ5_9CAUD"
     gene            complement(205618..205983)
                     /locus_tag="LacPavin_0818_WC45_scaffold_30120_prodigal-sin
                     gle_323"
     CDS             complement(205618..205983)
                     /product="Uncharacterized protein {ECO:0000313|EMBL
                     :KKN08163.1};  TaxID=412755 species="unclassified
                     sequences; metagenomes; ecological metagenomes.;"
                     source="marine sediment metagenome.;""
                     /codon_start=1
                     /transl_table=11
                     /translation="MYIEQAIPLDPDFEWLDENGYPTEDALRYIKDWDWRDKPTSEYT
                     ALFDVIQSIWWSPEFGWHDEDVECEITNRTVRRYTLSTGGWSGNESLIEALQSNWIVW
                     SVTWEQSRRGGHYIFEVKL*"
                     /db_xref="A0A0F9QSD0_9ZZZZ"
     gene            complement(205956..206117)
                     /locus_tag="LacPavin_0818_WC45_scaffold_30120_prodigal-sin
                     gle_324"
     CDS             complement(205956..206117)
                     /product="hypothetical protein"
                     /codon_start=1
                     /transl_table=11
                     /translation="MKYIISVVVALSLCGCATMKRHREEFVIDCINSGGTVLIYKHTR
                     KCILNKQSR*"
     gene            complement(206114..206305)
                     /locus_tag="LacPavin_0818_WC45_scaffold_30120_prodigal-sin
                     gle_325"
     CDS             complement(206114..206305)
                     /product="hypothetical protein"
                     /codon_start=1
                     /transl_table=11
                     /translation="VIHPEDLFDKTEEEARKMVTDDGLRFRVVWKNGQPRLITHDVRL
                     DRMNVAIGDDNKVARAYIG*"
     gene            complement(206302..206703)
                     /locus_tag="LacPavin_0818_WC45_scaffold_30120_prodigal-sin
                     gle_326"
     CDS             complement(206302..206703)
                     /product="Putative uncharacterized protein n=1 Tax
                     =Planctomyces brasiliensis DSM 5305 RepID=F0ST79_PLABD
                     id=72944 bin=ACD50 species=Planctomyces brasiliensis
                     genus=Planctomyces taxon_order=Planctomycetales
                     taxon_class=Planctomycetia phylum=Planctomycetes tax=ACD50
                     organism_group=OP11 (Microgenomates) organism_desc=OP11"
                     /codon_start=1
                     /transl_table=11
                     /translation="MPYIKKIIRFEIDGEIDDLAFAIQEQGKEGRAGNLNYAITKLID
                     SLYDLRYSEINEAIGALECVKQEFYRRVAGPYEDLKAVENGDVYKMVKAPSAQPTVVI
                     SDDVRSGLADIGIDVDVAVAKGIEQYLNDAK*"
                     /db_xref="ACD50_210_3"
                     /db_xref="pbs:Plabr_1679"
                     /db_xref="86931553"
                     /db_xref="F0ST79_PLABD"
     gene            complement(206707..207426)
                     /locus_tag="LacPavin_0818_WC45_scaffold_30120_prodigal-sin
                     gle_327"
     CDS             complement(206707..207426)
                     /product="Uncharacterized protein {ECO:0000313|EMBL
                     :KKM68681.1};  TaxID=412755 species="unclassified
                     sequences; metagenomes; ecological metagenomes.;"
                     source="marine sediment metagenome.;""
                     /codon_start=1
                     /transl_table=11
                     /translation="MVAAKDHRGLAYLSGGMEKAVNLGAKWREVCTKRLEAMGYASID
                     ITALDVAYTKSHGSVTDAGYVIGKDASDLQIKSNIRHQFIYTDLRLIRDDCDFVIAYY
                     DQSFKDGSGSFTECQAAYDNEKPLFIVSDFEHVPSWLKSLATKTFYSPNTEFAFERLM
                     DYLDSLPPGILKVDRYGNHNAGSHYLCSLCGEVFGKTKQHFVSKVSPLLCKGCVDVVQ
                     QTRERHADRYEFAVKYLYDKE*"
                     /db_xref="A0A0F9K1X2_9ZZZZ"
     gene            complement(207475..208899)
                     /locus_tag="LacPavin_0818_WC45_scaffold_30120_prodigal-sin
                     gle_328"
     CDS             complement(207475..208899)
                     /product="Uncharacterized protein {ECO:0000313|EMBL
                     :KIG19555.1};  TaxID=215803 species="Bacteria;
                     Proteobacteria; Deltaproteobacteria; Myxococcales;
                     Enhygromyxa.;" source="Enhygromyxa salina.;""
                     /codon_start=1
                     /transl_table=11
                     /translation="MADLIIWNTFNTNTSYGHALPHVSKSAVRTSGPHQLSVWLSQFG
                     YNIKVIDFCHHMSKEDLLAITEKHIGKETLGVGVSTTFWSDYSSNKYEEPTWVVEARK
                     ELTLKHPELEWYLGGAVAFMGRMYRHKWKMFASYAEDDFLKHLNERTGKTEYKPFTIQ
                     CLTHHFGDDAAIQSCEVLPIQLSRGCQFKCKFCSGPLLGKKKGSYYRDFNMVKDEILS
                     NYERFGTTRYYYIDETVNESMDKVEFIAKMATELPFKMEWVGYNRLDLIASYPEMIDL
                     LRVSGLRSAFFGIESFHPKASLAVGKGWNGKHAKDFLLKLRDEWKDDINWTLSFVVGL
                     PHEDLSSLEETQRWCIDNKMYAWLWNALWMTSPNPAAPYRSVFEDEAEKYGFKFSNTH
                     NKNSWYTDNWNAHEATDVAIRLMSEQYLHGGLATWNMAQFAQTTEMSFSDAMNRKQPD
                     TRGFDLQLLTKIQVDRYVKAQLSN*"
                     /db_xref="A0A0C2DDM5_9DELT"
     gene            complement(208899..209276)
                     /locus_tag="LacPavin_0818_WC45_scaffold_30120_prodigal-sin
                     gle_329"
     CDS             complement(208899..209276)
                     /product="hypothetical protein"
                     /codon_start=1
                     /transl_table=11
                     /translation="MKTLIAILTMFMFSFSALADHQYRPDKYSDPHHYDRPQYEQHHD
                     RVYPRHYESRDHADVAALGMFVGGLIIADIVAAHVWHEGHEWRHVRVCRWFDEVGDYD
                     RIYRYQVCRNAWVDEYNRVVEVD*"
     gene            complement(209292..209368)
                     /locus_tag="LacPavin_0818_WC45_scaffold_30120_prodigal-sin
                     gle_trna_1"
     tRNA            complement(209292..209368)
                     /product="Leu"
     gene            complement(209376..209627)
                     /locus_tag="LacPavin_0818_WC45_scaffold_30120_prodigal-sin
                     gle_330"
     CDS             complement(209376..209627)
                     /product="hypothetical protein"
                     /codon_start=1
                     /transl_table=11
                     /translation="MNIFTETKETWIRIKAVRVIYRASMHNAGGWSVQYKTAGWFSMW
                     CQHSIHRDETIARREADVLWEVGGFKRTQYARNEAKINR*"
     gene            complement(209624..209857)
                     /locus_tag="LacPavin_0818_WC45_scaffold_30120_prodigal-sin
                     gle_331"
     CDS             complement(209624..209857)
                     /product="hypothetical protein"
                     /codon_start=1
                     /transl_table=11
                     /translation="MNKFLDKKTVKFKVKSVCVQRAVSGGWVVKWKPEGFLASWELYK
                     ICHNEKDARTEADLLVMTGFIEREYYTTHCVDL*"
     gene            complement(209854..210087)
                     /locus_tag="LacPavin_0818_WC45_scaffold_30120_prodigal-sin
                     gle_332"
     CDS             complement(209854..210087)
                     /product="hypothetical protein"
                     /codon_start=1
                     /transl_table=11
                     /translation="MGYVTVTTEVEVDVDLSEIDTEDLQDELNSRFDPYDEVTLPDDE
                     SVLRYLWEFKYYHPEKFDEVFARLCGDLLGKSL*"
     gene            complement(210151..>210462)
                     /locus_tag="LacPavin_0818_WC45_scaffold_30120_prodigal-sin
                     gle_333"
     CDS             complement(210151..>210462)
                     /product="Uncharacterized protein n=1 Tax=Candidatus
                     Photodesmus katoptron Akat1 RepID=S3DL04_9GAMM"
                     /codon_start=1
                     /transl_table=11
                     /translation="FELTDLEEEDYYMISSIQNNRGYNNIRQSLSRQYSLTKFFPNIQ
                     VLNSNLKGDRTLELQYIAKNNEELDSKAASQVVDYVGLLWGYKVMLVDESGNPIPMQR
                     Y*"
                     /db_xref="UniRef100_S3DL04"
                     /db_xref="S3DL04_9GAMM"
                     /db_xref="slo:Shew_1831"
ORIGIN      
        1 TAAGGAACTG TGCGATAAAG CTTTCATCAC GATAGTTACG CACAGCATCA AGACAGGTTT
       61 CGATCCACGG TGTATCAACC ATATGAGGAA AGTATTCACG ATCCTCTGCT GTTGGATTCT
      121 CACAGATGCG GCGGATGTCG GTGAACATAG CGAAGCCAAG CGCATACGGA TTGAATCCAT
      181 TATAGTGCTT GTTATCATAC TGTAGCTGCG TCAACACCCC GCTATGGCTG TGAAGAAACT
      241 CCATAGCCTG TCCATCAGTG AGAAGACCCT TCTCCCACAG GCGATTCATA ATGTAGTAGT
      301 GTGTGAACGA TGCCCACCCT TCATTCATCA GCTTGGTCTG CATCTGAGGA TAGAAGTATT
      361 GAGCAATTTT GCGCACGATC CTGAGTATTT CGCGCTGCCA CCCTTCAAGG TATGGACTGT
      421 TCTTCTCTAG GAAGTATAGA AGATTCTCTT GTGGTTCCTT TGGATATTTC TCATCGGACT
      481 TCAGGATAGT GGCTTCTGTT TTCTTTTCTG GTAGTGTGCG CCATAGATCG TTGGCCTCAC
      541 GCTGTACACG TTCCTCTCGT TCCTTTTGCA GAAGCATCTC ACGTTCGTGA TTAGGCTTTG
      601 CTGGCCTCTC GTAACGATCA ACACCGTAGT GCATAATGGC GTGACAGGCA TCAAGAGTCT
      661 TCTCAACGTC GGCTGCTCCG TGCTGCTCTT CGCATTTAGC AATGTAGTTC TTCGCGAATG
      721 CCAGATAGTC TAGGATTGCT TCTGCATCAG TCCATTGCTT GAATAGATAG TTGTTCTTGA
      781 AGAAATGGTT GTGACCATAC GCGGCGTGTG CAATGACCAG CGTCTGCATA GTCATACTGT
      841 TATCTTCCAT CAGATATGAA ATGCAAGGTG ATGAGTTGAT CACGATCTCA TACGCCAATC
      901 CAGATAGACC ACGGCGATAT CCATAAGAGT CACGCAGAAA GTGCTTCCCG AATGACCAGT
      961 GATTATACAT CAGTGGTAGA CCGTGCGAGC TATATGCATC GAGCATTTGA TCGGACGAAA
     1021 TGATCTCAAT CTGATTAGGA TACACGTCCA GCTTCAGTTC TTCGAATGCA ATCTCTTTGA
     1081 TATGCTCTTC GACAATGTGC AGTCGTTCAA ACGACCAGTC ATTGGTATCG AACATCGGCT
     1141 TATTCTTCTT TGCCATTATT ATTCCTTGGT GAATAGGTCG CGGAATACCT GCCAGATCTC
     1201 TTCGATGCTG GCGATCTTTC TCATCACCAG ATTTTTGAAG TCTTCTGTGA ATGGAGTATA
     1261 GACTTTCCAC AAATCTGTTT GCTTACCTGC ACTCCATCCA TAGTTAAGTC CATTGCGACC
     1321 AATCTCCACA TAGGCAAAGA ATTGTGCGAG TGGTAGCAAT TGAGACATAG CAGCAGAGGC
     1381 GGCATCGTTA TCGTTGGCGA AGTTGTCACC ATCAGATGCT TGTGCGACAT AGATGTTCCA
     1441 GTCACTCAAT GGATATCTTT CAGTGATGAT CTTACGTGTT AGTTCAAGAC CTGTGCTGAC
     1501 CTGTGTTCCA CCGCTAGCCC TATCGTGAAA GAAAGAATCC TCATCACATT CTGTTGCTGA
     1561 CTCGTGATGG CGAATGAATA CGATGTCTAC CTTGGTGTAC TTGCGGTTCA GGAACATATG
     1621 GAGTAGAAAG AAAAATCTCT TTGCGATATC CTTTTCGAAT TCACCCATAG ATCCTGACAC
     1681 GTCCATAATG CAGAACATTA CGGCCTTGGT CATTGGTTGT GGTGTGGGGA TGAAGTTGCG
     1741 ATAGCGAACA TCGAATGGAT CCAGCCAAGG GATAGCAACC ATACGCTGCT TCATTGCAGC
     1801 GATGCGGTCA ATCAATTCAA TACGTGTCTC TTCATCAGAT GCCTCGGCCA ACTGATCTTC
     1861 CAGTTCCTTG ATGTCATCCT CATCAGGACG CTTTAGTCCA ATGCGACGAC CGAGGCTATT
     1921 CTTCAATGAT CTGATCACGT CAAGCTGACT AGGATTTCCC TGATTGGTAT ACCCGGCACG
     1981 CTTGCTTACC ATCTTGGTGA CATCTTTCAT TTGCTTCTTG ACCATATCAG GAAGCTCAAG
     2041 ATCTTCGAAG ATGAAGTCTA GATATTCGTC CTGACTCAGT ACGAATTCAA AATCGTCTTC
     2101 ACCCTCACCA AGACCACCTT CTGTTCCACC CTCGCCATCT TCGTCTTCTG GCTTCGGTTC
     2161 AATGTCGCCG GGAACGTACT TACGATTTCC CGGCATCACA TACTTCTTGT CTCCTGTCTT
     2221 TGGATCGACA CGAAACTCTG GCTCTCCAAT ACCCTTGACA CGAATCTTGG CTTTTCCGTT
     2281 TTCGATGTCG GCAATCTTTC CGTCTTTGAT GTTCCTACGA ACAACTTCCT TGATCTGGCG
     2341 ACGAGAACGT TCAATGAACT TCTGACGGTT CTTGACGTTC TTATCGCGGG GGTTCAGCCT
     2401 ACGGTCAATG ATTGTTGACA TTAGGCAGAC TTTCTCACAC GCATATACCA GTCCACCAGA
     2461 CGGCGAATCT GACGCGACGT ATAACCCCTC TCACGCATAC GGCTTACGAA GTCGTTATGC
     2521 TTCTTCTCAA GTTCCTTGTC CTTCTTACCT TCGAATGAGA TTACAGGAAG AAGATCTTCG
     2581 ACCTGACTGA ACATCTTCTT CTCGATAACA TCACGAAGAA TTGCATAGGA AGACCACTGT
     2641 GGATTCTTTC CGTTGTTTTC CTTGCGGGCA CGCGCACGTA GGCAGAAGTT CACGATCTCG
     2701 TTACGGAAAT CCTTTGGATT GTTGATACCG GCGGGCTTCT CAATCTTCTC AAGCTCATCA
     2761 TTGAGTAGCT TGCGATCCAT CATCATACCA GTGTCCGGAT CCTTGAACTC GCAATCTTGA
     2821 ATCCACGCAT CTGCATAGGC AACATAGCGG TCGAATAGAT TCTGACCGTA CTCACCATAG
     2881 CTTTCTAGAT ACGCCTTCTG GATTTCATTG CCAAGGAACT CTGCATAGCG CGGCGACAGT
     2941 TCACTCTTGA TGAAGCTGAG ATACTGACGC TCACGTTCTT CACTGAACTG CTCGCGCTTC
     3001 ACCGCAGTCT CTAGCACATA CATAAGGTGC ACTGGATCCG CAGCGATCTC TTCTGGTGTG
     3061 AAGTTGAATG TGCTGCTGAG GATCTTGTAT GCGAAGCGGG TAGACATACC TTCCATACCC
     3121 TCATCTACAC CCGCACTATC ACGATACTCT TGAATGCTCT TTGCCTTTGG ATCACTCTCG
     3181 CGAATGTTCT CTCCGTTATA GACACGGAGC TTGCTAAAGA GTGTGCTGTT CTCGTGATCC
     3241 TTTAGGCGCG ACAGGACAGA GAATTGTGCT AGCATCTCTA GTGTCTGTGG TGCGCACGGT
     3301 GTAGCACCGA GACCAGAGCA ATCGAGCATC TTCTTGTAGA TCTTCTGTTC CTCTTCTGTA
     3361 CGAAGGCAGT AAGGAACCTT TACAACACAG ATACGATCTA GGAACGCTTC GTTGTTGCGG
     3421 TTGTTACGGA ATGTCTGCCA CTCAGCTTCG TTGCTATGCG CAAGAACAAT ACCCTGATAT
     3481 GGGATCGCTG AGATGGCTTC TGTACCCGTG TAGTTGCCTT CCTGTGTTGC TGTCAGCAGT
     3541 GGGTGCAGTA CCTTGATAGG TGCCTTGAAC ATTTCGACGA ACTCAAGTAG ACCTTGGTTC
     3601 GAACGGTTCA AACCACCGGA GTAGCTGTAT GCGTCGCTGT CGTTCTGACT GAACTTTTCA
     3661 AGCTTACGGA TATCAACCTT ACCAACCAGT GTTGAGATAT CCTGATTGTT TTCGTCACCC
     3721 GGCTCTGTCT TCATAACAGC GATCTGCTCA AGCTTGCTTG GCATCAGGCG AACAACCTTG
     3781 AACTGATCAA GATCACCACC GAATTCCTTG AGACGCTTCA TTGCCCACGG ACTCATAATG
     3841 CCTGTTAGGT ATCGTGCCTC AATGCCATAC TCGGTCTGAA GTAGTTTGCC GTACTGTGAT
     3901 GGACTGAATA GTCCTAGCGG GCTTTCGAAG ATTGGTGAGA TTTCACCCTT AGCAGTCGCG
     3961 AGTACATAGA TTGGATACTT TTCCATCAAT TCCTTCAGGC GTTCAGCTAG CGATGACTTT
     4021 CCGCCGCCGA CTGGACCGAG AAGATAAAGA ATTTGCTTAC GCTCTTCCAG ACCTTGTGCA
     4081 GAATGGCGGA AGTATCCGAC TAGACGCTCG ATGGCATCTT CCATTCCATA AAATTCCTTG
     4141 AACGCCGGGT ACACACGAAC AGTTCGGTTC GTGAAGATGC GGCTGAGGCG GGCATCTTTG
     4201 CTTGTATCAA CAAGCTCTGG CTCTCCGATA GCCGAAATCA TTCGCTCTGA TGCGGATGCG
     4261 TATGCTAGAC GATCCTTCTT GCAGAGTTCA AGATACTCAT CGATGGACAT AAACTCTGGA
     4321 ACAACCTTGT CGAAGTTGTT CTTGAAAATA TTCGCGATAG ACATACTTTA TTCGCTCCTT
     4381 GGTGAAAGGA ATAGTCTGGT TATTTTATGC AAGACTCATC AATAGATTAT CAAAATTATT
     4441 TTACAATGTC AATGACACTA TCACTCATCA TCCTTGTCGT ATTCCTTCTC TCCCTGATAT
     4501 TCCTTTCTGC GATCAAGCTT CCAGTCTCTT TCGTTTCTGT GCTTATCTTT CTTCTTGGAA
     4561 TCCTTTTTGT AATCTCCCCA GTCGTCGCGC TCGTTGTTAT CTCGATGGCT CATATCTACT
     4621 TAGTCCTCTT TCCACGGCGG TTTCTTTCGG CCAAGTTCGG TCTTTTATTT GTGCGACCAG
     4681 TTCCAAAAAC AAAACCTTCT GGTAAGGCAT CGCCTATAGG TATCATTTTT TTTGTTAGGT
     4741 TATTATGAAT CCACACAGTA CCTTTGGTGT ATGCATTACC CATCTTTGAC GTTTTTCCAA
     4801 CGGACACCGT AATAATATGT ATTGGTCGGT AAATGGTGCA CAAGATAGGT GTACGGACAA
     4861 ATCATAATCT CGTCTTTCTC TTTGACTTCT TGGCCTTTAC TCCGGTTCGC TCTTCCTCTT
     4921 TCTTTACGAA CGCAAATTGT TCGTAAACAG TTTCTTGTAA ACCGTATGCA GCGATCTCCC
     4981 ACGGCATATC CCAATAGTCC ATATATGTAT CAGGATTCTT GTATACCTTA CCAAGAAACT
     5041 TTGTCTTGCC ATTCATATAG TCGAACATTT CATTGTTCGC GTATTGCTTG ACGTGCACCA
     5101 CTTCGTGGAT GATCGTCTTC ATTATATCCT TGAGTCTCTT TAGTGCATCC TTCGCATTGA
     5161 CGTTGATGCG GGTTGAGCGC ACAACGATAT TGAACTTGCG ACGATAACTA AGATCAAGAC
     5221 CCATATACTC ACACTCGCCC ATCCAGCCGC GTGTATAGTT GTCTTCTAAT CGAATCGTGA
     5281 TGTTTAGATT TCTCTGACGT GAAGGTGGAA CAAACTTATC AAGAGTGAAC TTCGCAACTT
     5341 CCATTAATAG CTCTTGATCC TGTTTGCGCA GCTTTTTTCC TGTGAAACGG ATCATACGGT
     5401 ATACCCCTTT AGGTGTAGCC ATCGTCTAAG GGGTATTTAG GGTTAGTGGA TGGCGCGTAG
     5461 GAGTACCGTG TCTTTGTTTA CGCGACCATT AAGCTTGTAT TGCTTGCTGC GGATGCCGTC
     5521 CATTACCTTT CGTAGTGCTA CCTTGCCGCC ACTAAGAACC GATTCTAGAA CCTTCTCTGG
     5581 TTTGCGAACT GTCTTCGAAA ACGAAGTATC TTCGTTAAAG TTCTTCAATG TTGATCCCTT
     5641 CACCATTATG CCACCAGCGT CACTGGCAAT GAATAATGCA AGGCGACGGG TCTTAGTATT
     5701 AAAGATCCAT AGCTGTTGAC ATCCGAGAAT AGATTCTGGA TTCACTGACT GAATCTTTAG
     5761 AGACTCGTCT TTTTCTTTAT AGTTCAGGTT GGCAACAACC TTGTCGGCAG CGATAGCCTT
     5821 ACGCTTACGC GGCTTGCGTG CCTTGTTGAC ATTCTGAGAC AGCCTCTCGG CGTCTTGTAC
     5881 GATACCCGTC ATCACCTTAT GGGTTGCCGT CACGCGGCGC TTACCGAGGC TGTCGTAGGC
     5941 TTCAGAGAGA TCCTTTGACT GTACTTCGGC CAACAGATTC TTTGCACGCT CACGGAAGTA
     6001 GTCAGCGATG CGATTGGCGT GAACAGGCTT CACATCGTTC TCACTAAACC ACTCGTATGC
     6061 ATTGAACGGC TTGCCGGACA ATCCATACTG ATCGACCATA CCTTCAAGTT CACCAATGTG
     6121 GTGATCGGTC TTTGCTTCGA TACGCTCTTG GATATTGATG ACCGGTGTTG GTGTCTCATC
     6181 ATCATCAGAG ACAACAGGTG TTGCCTTGGC GAATCGCTCG CGGAGTTCTG CCAGATGCTT
     6241 TAGGCTAATC TCTGGTAGGA TAAATCCGCG TTCCTGAATT CGTGTGACCC ACGCGAGCGT
     6301 CGCGTGATTC TTTGCGAGCC TGATATCACA CTTGAGAACC TTCGCGGCTT CCTTCTCATC
     6361 CATATTCTGG TTGTACCAAG TCAGAGCCTG TGCGATCTCT GACTGTGATG CCGGTTCGGC
     6421 CTTCTTGTAG GAAGGCTCGT ACACGATGGT CGCTTTCATT TCATCTCACT TTGTGAAAGA
     6481 ACGATAAGTC TTCATATCTC GGATGAGAAT TTCTTTGATG CTGTCTAGCT TGAATGAACG
     6541 CCACGCATCC TTCTCAATAT CCCATACGCG GATTGAAGTT TGTGCAGCAG CCTCGCGGCC
     6601 GCGAATGCGA TGCTCTGATA GTGCGGTATC TACAGCATCA CCGACGTGAG CTTCGTCTAC
     6661 TGGAAGAAAT TCTTCGATCA GTGTGCATTC CATTCGACGC TTCGATCCAT CGGCCTTGAT
     6721 GAATGTCACG TCAACGATAC TATTGCGAAG GATATCCTTC AGCGTTTGGT ACTTGATAAC
     6781 AACAGCCATT ACTACTCTCC ATTGTTTAAT CTATTCACGA AGTAGTCTAC AGTATTTCGT
     6841 AGCCCCTCGT CAAGTTTAAT AGTTGGCTCC CAACCCATTG ATTTTGCTAG AGTTATGTCA
     6901 GGCCGTCTCT GACGGGGATC ATCTTTTGGT AATGTCAAGT GAATGATTTT CGATTGCGAT
     6961 TTTGTAATAG CGATGACTTT CTGTGCTAGC TCTAGCATTG TGAACTCACC GGGATTGCCT
     7021 AGATTCATAG GCCCAGTGAT CTTATCCTGT TCGAAGAAAG CAATGATACC GCGAATCAGA
     7081 TCATCGACGT AGCAGAATGA TCTTGATTGC TTACCATCAC CGTACATCGT AATATCCTCA
     7141 CCCCTCAGAG CTTGAACAAT GAAGTTAGAA ACCACGCGAC CATCATCCAC AGACATATTA
     7201 GGACCGTAAG TATTGAATAT ACGAACAATG CGTGTATCAA CTTGCGCAAT GCGTTTGTAA
     7261 TCATAAAGTA GTGCCTCTGC TGCTCTCTTC CCTTCATCGT AGCAAGCACG AGGGCCGTAG
     7321 CAGTTAACGT GACCAACATA TGATTCTGAT TGTGGCGAGA CATCAGGATC ACCATAAACT
     7381 TCTGACGTTG ACGACTGTAG GATACGGCAG TGGTGCATCA GTGAAAGATC TAGGAGATTC
     7441 TTAACACCAA CAACGTTTGT CATCAGTGTC TTGATCGGCA TATTCTGATA GTGAATCGGT
     7501 GATGCTGGGC ACGCGAAATT AAATATACCG TCAAGATCTG CTGGCATATC AAGTAATGTG
     7561 TTCATATCAC AGATATCGCC CTTGATGAGC ATATAGCTAT CGGTGTCGAT GAGATCGTTT
     7621 ACATTATCGA TGTTACCTGT TGACAGGTCA TCAACACCGA CAACAACGTG ACCCCGATCA
     7681 ATGAGTGCAC GAGTTAGGTG TGAACCTAGA AACCCTGCTG AACCTGCCAC TAGATAGATC
     7741 ATAATTATTT CCCTGTGCTT ACAACCGTGA CCTCACCAGC AAGCAATGAT TCTGCATACT
     7801 TACCGTGAAA GATCTTATTC ATAATAGAAA GACCCTTGGC CGACTTCTTG ACAATGATGC
     7861 CTTCTTGGCT TCTCTTCACC ATACCCTTTA CGTATGATCC AAGATCACCA AGGATAGCCT
     7921 CAAATACCTC AGCAGTATTC CCTGCATACA ATACGATCAT AAACTTGTAA CCTAACTCGT
     7981 GCTTTTCAAA ATCCGCATTC TCTGATAGAG TGAGTATAGC GAATGCCCAG TGAGACATAT
     8041 CAGGATCTTT CTCGTGCTTA GGGTCGCTAG ACTTCATAAA CGAGACACCA TCGATCTTCT
     8101 CTACATCAAG GTCAAGAAGG TCTAGACTCT TCACCACTTG TGGCATTGTT GTATCCCCAT
     8161 TTAGCAATAT AGTATGCGTC AACGATATCG GTCACAGGAC TGTCTAGCTT TGCGGTCTTG
     8221 CTATAATATT GTATCACATT AAGATTTGTT TCACTAACGA ACGCCTCATA CATCTTTGCC
     8281 TTGTCGGCAT TGCCTTTGCC AGTTGCGTAT TTTTTTATTA CGGTTGGGGG AATGGTCTCA
     8341 AACTGAATTC CGTTCTCCCA TAAAAGATGT TTCAAACACC CTGTGTTTTC CGCTATATGA
     8401 AACACTCGAC CCTTGGAGCC GAACGAGTAG TCTTCGATGA AGACCTTTTT GACTCCGCTG
     8461 GGAATTTTAT GCACAAAATA CATTGCTATG TTGTAGTACC GCTCTTGCTC ACTCAAATAC
     8521 TCTCTGTGTA GCTGACCGTT GAAGTTCAGG ACTTTACCTT CACACTTCTT GTGCTGTGTA
     8581 AGAAAGTAGA AGTCGCAGTT CTCAACACCC GGCTCTCTCA TCACGCACAT AGCAGGACAA
     8641 CTAAGTGAAT AGTCGATCCC TACAGTTACC ACGGCGACTC TTCATCCTTC TCTTCACGCT
     8701 CATCTTCATA GTCTTCATCA CTCTCAGGGA TCTCTTCCCC GCAGAATGGG CAGTATGCCG
     8761 GTTCGCCTTC AACGTTCGCT AGAAGAAAAT CTACTGCGTA CTCAGACTCG CAGTTCGGAC
     8821 AGGACATTTT GATGTATGCA TCGATGGTCA TTCTCGTCTC CCATAAGATT GATCTAATCT
     8881 TATATAGGGA GCATTTTTAA CGGTAGTTTC TTAGGTGTAC ACCCCATCTC ACAGGACTCG
     8941 CATAGCTTGA ACGTTGACTG TGGTGCTGGA ATCACGTCCT CATAATCCAT AGTGAATAGG
     9001 TTTCCGACAA TGTGCTGTAG GCTATAGTCC TGACAGCATA GGGATACATC ACCATTAGGA
     9061 AGCATAACAC CGTGATACAA ACCTTCTTCG GCTGCACAGG TGCGAGGTTC ACTGACGATT
     9121 GGACTGTGCC ATACCTGCTC CCATATTTGG GATCTGATCG GCTTCATCTT CTCTTCTTTA
     9181 GTCAGATTGC CAGCACGATT CCAGAACATA GGCACGCTGG CCTCTGGGAA GCAATGCCTT
     9241 ACAGACTCGT GAACCGGACC CATTGCCATT AGTCTAAAGT TCTGGATCTC GCCAGACACT
     9301 TCCTTGAATC TCTCGATGGT CTTAATGAAG TTCGCATTGA TTGGGTGCTT TGCATTTCTA
     9361 TCTTGGTCTG GTAGATGTAG AACCAATCCA CCATTAGAAT CTCCGGGGTA TTTGATATGC
     9421 TTAATCGCAT CGACATCCTC TGGACGCATA CCAACACCGG TAGTGAATAG CGCCACTGGG
     9481 TGTCCTGCAT CGTGTGCAGC GAGAATCATC TTGGTGCAAT TCTTGTTAAG GTATGGCTCT
     9541 GTGAACCCAG CGAATGTGAT GCGAACTTCC TTTGGAATCT TCTCTAGTGC ACGGAGATAG
     9601 TTGTCCATCG ATAGTACACG GTCGCCAACA TAGTTCTTCG TTGACTCTTC AAGAACTCTC
     9661 TGTGGACAGA ACACGCAATC AACAACACAA CCACCCTTGG CGATTGTGGT TGTCACTTCC
     9721 ATCACAGGGA TAGGAACGCT CTTCCAGTAG TCTTTCTTGT AGCGTTTCTT AATGCTAGAT
     9781 GGTGGGATCA CAGCAACTTC TGGTGGCCTA TTGTCGATGT ACACGGTGAA GTTGCGGAAG
     9841 TAGTCGATAA AGTCCGAGTT CCACAGATGT TGCTTGATGT CCTGTTCCAT ACCGTCTTCG
     9901 ATACGAACGT TCTGGAATTC CTTCAAGTAC GTCTCTCTAA AGTGTCTGAA CTTTTCCTTC
     9961 TGCTCTGGTG TCTCTAGATG CCATTCACCA ACGATATACT TGACGTTCTT CTTGATCCAC
    10021 TCCATATGCT CGTCATTGAA GATGTCATAC TCACCACCCT CACAGTCTGT CTTTAGGAAG
    10081 TCGATAGTGG TGATGTTGTG TGTTTCGATG AAGGTCTTCC AAGATATAGA CGCTACAGAG
    10141 ACCTTGTGAT TCATATAGTC GTCGCGGGCG ACTGGATCGA ATACACCAGC TTGATCATAG
    10201 GCTTCATCAG TTGGACCGAT TGCCTTGTTG ATCAAAGTGA TCTCAATGTC ATCGCGTAGA
    10261 ACATTCTTAC CCAGAGTCTT GAACAGTTCC TCGTGTGGCT CAAATGCAAA GATCTGTGAT
    10321 GGCTTGTTAT CGAGAATAGA GAACACGAAC GGGCCACAGG AGGCACCGAT ATCTACAACG
    10381 ATAGCACCCT TCGGAACACG ATGATACTTC TCGTACACTC GCATATCGAA GATCTCGTAT
    10441 GAGATACGCT CTTGGAATCC CCTGTTTTCT AGTGTTAGAC CCCAGTCGAA TACTCTATCC
    10501 ATAAGAGTTC CGGGAAGTAG ATGCTCACGG ATGTTTTCGC AAGAGAAGAT TTCTTGTGGT
    10561 AGCTTTGTGA TTGGATACTT CTTCAGTATT GTACCCATCT CGCCGCTAGG CGGTAGCTCT
    10621 CCCTCTTTGG CTTCCTTGTC ATCTATTTCT TTAATGGCAC TATCACTATC ATACTTGTAT
    10681 TCGATGAAGC TATACTGATC TTGATAGTGG CAGAAGCCCT CACGCTTCGC CTTTCTCTTC
    10741 TTGGCGTTTC CCATCCACGA GAAGTGCCAT CCCATATCCT GAACCACTTG CCCATTGAGG
    10801 GTGACGTACA CAACAGGGAA TGGGCAGTTA AAGAACTCGC CTCTGATATT GATTGGACGA
    10861 CCACGCAACA GGTGGTGCTT CTGACAAACA AATGTCGCCT TGTCCCACGC CAAAGGAACC
    10921 CCGTTGTCTT TCCAGACAAC ACGTAGATCT GCACGCCCCT CAAGGTATAC CAATGGAACC
    10981 TTGATTATGT TGTTTGGTAG CTGCGCACAC TGGTGTGTCA GGAAATCAAT GTGAATCGGG
    11041 TTCACAATCT CATCACAGTC TCCGACGATA AAGAATGTAT CGTCATCATA CTTGTCGATC
    11101 ACGCTAAGGA TAGCGTTTCT CTGCATACGC TCACGAACAC GGGCAAGAAC AGAGTTCTTG
    11161 TTATGTGCAT TTGGGCCAGA ATGAACGTAG TCGATCTCTT CGATGTATGG TTCGCAGTCA
    11221 TCAGGGATAT CAAGCTCAAT GATATCGAAT TTCTCTGGTG GTAGACCGAG TTCCTTGATG
    11281 ACACCTTTCA GGTGATACTC GATAGGAATA CCGCTGTGTG TCTTGTTCGA CTCACAGATG
    11341 ATAAACTTGT CTACGTGATT GTAGAGAACC TTGATGCGTA GCTCAAGCAG TTCACGGCAA
    11401 GTCTCGTGAT AGTATGTGCA ATAATCAACA ACGGTCTTCA TAGTTTTCTT GCCTTTGAAA
    11461 CTGGGCCTAG AGACGCAAGA TTTTTCTTTA CCGCCTCTCT ATATACTGCT GGCATCTGTG
    11521 TGGATGCTTT GTTTAGTTCT GCGAATATTA CTCTAGACTC TGCCTCTCGA CCCCAGTAGT
    11581 ATCCGGCCAC TGCCTTTTCA AACAAGAATA CGTATGGGCC GGGATATTCT ACATTGGTTC
    11641 TTAGTGGTGG TAGTGTGAAG TCACAGTTGG CTAGAGCCAT CTCCGCGTAT GTGTAGCATT
    11701 CACAATAGCT ACCAGACATC TCGTAGCATC TGGATAGAAT GAAGAACGCC TCTGGTCTCT
    11761 TCGGCATCAC TGTTATGGCA CGCATTGCTA TGCCACGCAC AGAGTTTGTT CTGTTACCGG
    11821 GCTTCTCGAA ACATAGGGCA ATCTTGCACA GACAGGTATA TGCCAATAGA TCATCGTCTG
    11881 TACGTTCAGC ACATCGTAGA TAGAAAGATA AGGCTGATGC TGTTTGACCA ACAGCATAGT
    11941 AGCATTCAGC AAGATCCCAG TTGCGTTCTG GGTTCTCTTG ATCCATTACG TAGTCGTTAA
    12001 GTAGTTTCTG TAGGTTCACG ATATCATATC CTCAATGAGA TATTTCGGGC AACGTAGAAC
    12061 AAACGCCGCA TTGTCTTGGA AACCGAACGA GATCAGAATG TTTCCATTGT GTTCACACAT
    12121 ACCAGCACAG AACTCAACCT CCGCGCCCAT AAAGTTGAAC GGTTCAGATA CACGTAGGAG
    12181 ATTGAACGTC TTATCCCACA CAACAAATCT ATGGTGATAC CAAGAGTTCT TTCTGTTCAA
    12241 TTCGTTGTAC CACAGATCCA CTTCGTGAAC GAGTGAGATA TAGTAGTCTC CGAATGGAAT
    12301 GACGTGTGAT CCACCACGAA GCTCTTTCTC TACCATAGCC TTTTGGTGGC CGAGTTGTAG
    12361 AGTATGGCAA GTACCAATCT CTGGAAACAC CTGAACAATT TCTGTCGGAC TTGTCCACTT
    12421 CACATACTGG AATGGGCGAT CAATGATTGG CATCCAGTTC TTTTCACAGT ACGAATCATT
    12481 GGCACCGGGT GCTGGAATTC TGAAGCGGGA AACTTCCTTG ACACCATTCT TGGTCTGGAC
    12541 GATCTCACTA AGCTCCATAC GTCCCTGACC ATTCGTTGTG GTATCGCGGC GAACACCACA
    12601 TAGATACAGC TTATCGTTCC AGCGAACAGG TCTACAATCC TCAAGACCAC GGAACTCCCA
    12661 GATCGGTGGA ACATCAAGCC CTGATGTATC AACCTTGTGG TATGTGGCTA GATTGTAGTT
    12721 GACATCGAGT GTGCAGAAAT AGTTTGTGGT AGTCAGAGTG ATGTCATTCT CTGGATTCAT
    12781 ATAGAGAAGC GGACCCCACT GATGCTCATA CTTGCACTTC TCTGCGTGAT ACAACGTCAC
    12841 CTGACAGTGA CGAACATTCA CAACGACCTT ACCATTGTCA TTGTAGACAG ATGGATTGAA
    12901 GATCCCGGTG CCATTCGTTA GCTCTGCCGG GATCACAATC GGGTGAATGC TTCCACCATT
    12961 TTCAAGTACA CTTTTTACAA AACTAAGCAT AACAAACCTC TAATTAGATT TCGCAAACCC
    13021 CCGCAGTACA AGCAAGAGTC TTTGCGCTCT CAGTTGTATC GGTGTCTTCT GTAAACTCTG
    13081 TCCAATTGAT ATCTACGTTC ATTGTCGATA CCATCTCGTT GTACTTAGCC TCATCGATTT
    13141 CCTCGTATGG GGCTTGACGA TACGAGCCTG TGTCTCGTGG GAGGAAGGAC ACCCCAGATA
    13201 GGCAATCAAT GTTATCATAG ACCCAAGCTC CAACACGAAG CCACTCATCT TCACCAACAT
    13261 ATACAGTAAT AGATGGCTTG TGTTCTGTCC AATTCTCCTG ATATATCTTC CACAGTTGTA
    13321 ACTGTTCAAT TGCCGTCACG TCCTTAGTAA GAACAGCTTC CGCTGGTGCC TTGATTGGGA
    13381 ACGAGAATAC CCAGTTGCTT TTATTGTAGA AATCTTCCTC TGCCTTATAC CCCTTAGAAA
    13441 TAAGGAAGTT TCCGAGTGGG TCCTTCTTGT CTGCGCGAAC ACGGCGAATG TAGTATTGTG
    13501 AATAGCGAGG GTGGATTCCT GATGCTGAGT CTACTAGCTG ACTGACAGTA CCAGATGGCT
    13561 TGACACAAGT AATTGCAGCG GACTCGTCCA CACCTAGAAC CTTTGCAAAT TCCTTGTTAG
    13621 TCTTCACAGC AGTCTCGCGA AGGTGGTTCA ACCAATCTTC AAGACCTACT GGTGCGGCGG
    13681 TACCATCCGC TCTACCATTC AGAACACCGT GATCCATAAT ACCAGTGAGC GATACGCCAA
    13741 GTAGACGTTC TTCTTCGGTA TTATTCTTCC ATTTCTTGTT TAGGTATCTG AAATCTGTGA
    13801 GTGTTGATTG AAGTGTTCCA AGGATAGTGG CGAGACGAAC CTTTCGAGCA AGGTCGTCTA
    13861 GTGAATCGCC AGCACGCACC ACAACCTCTG ATAGATTGCA GAACTGGTAA GGACGTAGGA
    13921 TGATCTCTGA GCAAGGATTT GTTCCATAGT CAACTGTATC ACTGCGGCGA CCATACTTCG
    13981 CCGCTACAGC CTGTGATGCT TGACGCGAGA ACATTCCACG TTCACCAGAC TTGGACTTGT
    14041 AGAGTGCAAC CCACTCATTC ATAAATGTGT CCATATCAGG CTTTTGTTCA TACACAGCAG
    14101 AAATATTGGC TAGCGCACGT TGACCGTCAG CAAGCCACCA CTGGCCTGAC TTAGCGTTAC
    14161 GTAGATAGTC GTCATTCAAG TCTGATAGGG ATATCAGTGC TGAACGGCGA ACACCACCAC
    14221 ACACAACGAC ATCGGCAACC TTGCAAACAA GATCGTGACA TTCTATTGTT GATAGACGGC
    14281 GACCACGAGC CTTGCGCAGA AGGCTGACAG TAAAGTTCAT TAGATCGACA AGCGGTTCTG
    14341 GGCCTGATGC ACGGCCACCG AAAGTCTTCA GGCGTTCACC AGACTTACGC ACCTTCGATA
    14401 CGTCCCAGTT AGGAACCTTA CCGGAGAACA GTAGCGATAG GAACTCCCGG AAACCTGATG
    14461 CCCAACCAAT CTTGCTATCA GCAAACACAA TGGTTGTATC TGTTGGGTGG AATTCATCAG
    14521 GAACTTCTGG TAGCTTGTTG GTGTATCTAG ATTCTACAGA GAAACCAACC CCGGCGCCGC
    14581 ACATAAGGAT GTACATAATT TCATCGAATG ACTTCAGACT GTCGATAACA ATATACGAAC
    14641 AATTGAACCC GGCAACGTTA TCTCTATCAA GTGCTTCGCC AGCGGTCATC ATTGCACGCA
    14701 TAGACGGCAT TACTTCAAGG TTCAAAATAC CGTTACGTAG ATCTTCCCAA GGGATCTTCT
    14761 TATTGCTGTG TGTGCGCTTC TTGAAAAATG AGATATAACG GTCTACGGTC TCTTCAAATG
    14821 TTTCTCTGCG GCCCTTATCG TCTAGGTAAC GGGCATAGCG ACTAATGGCA ATATATTCTT
    14881 GGTATGTTGT TGGTAGCTTC TTGGACATTT TCTTTCTTCT CTCTTCTTGT TTTACTTGTG
    14941 CGTGTGGAAT GCTTTCGTGC ATACCGGGAC GATTGGTTCG ATCAACTTCA ACATAGCATC
    15001 GCTATAAACA CGGATCTCAT ACTGTGCGTG ATCGTGACTA CGCAGTGTGA TGAACTTGAA
    15061 TAGATTCATT AGGCTCACGG TAGCGAACAT TCGTGAGTAC GTCGCGACTG GGAGAACTGT
    15121 ACGAGCAAGC TCTCGTGGGC AACCCTGTGC AACAAGAATC TTGTATGCAG AGAAAGAGAT
    15181 GCCGCAATGC GCTTTGATAA CACTCGCGAT ATTATCGGCG TCTGAATGCT GTTCGCTAGT
    15241 GCGCATTTGC TTGTTTGACG TTGACTGTGT GGTGATTTGG TCAAGCTCTG GAACATAGTA
    15301 TCCCATATCG AGTTCTGTGT AGCGGCCACT GATCTCATTG AATGCCCAAG TACGGTGACG
    15361 GTGCCACTGG CGGAATACAA AGATCGGGGC CTTGACTTCG AACGTAAACG TTACTGATTC
    15421 GAATGGTGTG GTGTGCTTGT TCTTCCAGAG ATAGTTGATC AGTCGTTCAT CGTTCTTGTC
    15481 ATCGTTGCCT TCACGCCAGT CTGCGTTATA GCTGACTCGT GCGCTACGTG AAACACTCAG
    15541 GTCGCTGCCC ATATGGTCAA CGAGGCGAAC ATAGCCGGGA ACACCGTCGA TGCAAGGTAG
    15601 CACATCAATC TTGTCTTCAC GAACAATACT GTTGGTAGAG ACATCATAGT ACACTGGATC
    15661 TTCACTCATA CTTTCCTCCA AGAGCTAATA AATTTGTTGC GATACTGTCT TAGTTCCATC
    15721 ACAACTTCAG GTGGGTATCC AAGTTCAGCA AGTCTTTCTT CGTGCCATTT GATAAGCGAT
    15781 TCGATATCTT CTCTCATCAG CACTTTCTCC AAGTTGAAAA TTTCAGTTTA GCCGTCAGAC
    15841 CTTGAAACTT GTTGTCTTCG ATTATCTTCA ATACCTCGGC TTCAGTCATA CCATTCATAA
    15901 TCATTTCGTT GATGTCTTTG TACGGCAACG TATCTGGAAA GAGAACAACA CGGTGGCCGT
    15961 TCTCAATCGC AGCATTGATT TGTTTTACAA TTTGTAGGTT GCGTGGCTCA TTGTCGAAGA
    16021 TCAGCGTGCA GTCGCAGTCA AGATACTCTG GAACAGTTCC CAAATTACTA TCGCCGCTGG
    16081 CAACACTATT AGGAACAAAG AACGAATCAA ACTGACCTTC CAGTACGTAG ACTTCTTTGG
    16141 TGATTGACAC GCGGTGCAAT CCGAACAGCT TCTTTTCATC TCTAACCTTT ACTGTGAGAT
    16201 ACCTGATCTT CGAATCGCCT AATGATCTTC CTGCCACGTT AGTTACGTGA CCGTGCTTGT
    16261 TTGTGTAGCA CAGAACAATA CGATCATCGT TAGGGACTTT CTCTTTACCG TGATTCGGGT
    16321 AAGTGGTATC AAGAAAATCC CTGAACTTTT CAGTGAAGAA AATTTCCTTC CAAAACTTCT
    16381 CTGGAATGCG GCGTTTCACC ACATACTGTC GAGCGTAATG TTCAGGAGGT AAGGTATATA
    16441 TGCTCTGTAG TGGTGGTGGA TTGCCACTGC GAGCAACTAT ATTTTCTAAA GAGATGATCG
    16501 GATCTTCGAT CTTCTTTCTG GGGTCATTTT CCCGTGGTGT TAGGTCAACA TCTCCGGGTT
    16561 TCGGACCACC TAGATCGAAG GTTGGCTTCT CGTAGCTAGA GTGCCCGTTC TCGCCAGCAC
    16621 TGTACCGTTC CATAATATAT GATGCGTGAT GCGACGCATC GATCTGCTTC AAGAATTTAT
    16681 TAAAGGTTGT ACTGAACTGG CAGTTGTGAC AGACATAGAA GTAGTCGTTG TTCTTGCGGA
    16741 AAATGTATCC GCGTGCCTTC AGCTTATTCT TTACCGAGTC TCCGCAATAT GGGCACGAGA
    16801 AATTGAACAG ATCATCTTTC TTCTGTTTGA AATTTCTTAG GCGGGAGGAC ACCAGAAAGA
    16861 GATACTTTCT GTCGAGATAG ACAGCCACTG TTCACGCTCA CTTATGGGAA TGGTCCCATC
    16921 ATAATACAAT AACATCGCTA TAAAATCAAA CTTTGCCAGC TAGCTCTAAC AGAAAAATGG
    16981 AAAGCGGCCA CACACAAGAC ACGATGGTCT TGCCAACACA CATCGAGACT GTTTCAGAAA
    17041 CCTTGAAGTA GTCTACGCTT TTCTTTGCTG CTGATATTAT GAATACTGCG GCGAGAGCTT
    17101 GTATGGTACT TACTCCGAGA AGGCATAACA GTGTGCCAGC AACACCACCA TATACAATGT
    17161 GGTTTGCCCA GTCTACAGGA ACTTGTGGAA CCTTGTCAAA AGGATTAATC CAAGCCATCT
    17221 ATATTCCTAG CCTGTGTGTG TAAGAATGCC AGCGATTTTT GTAATGATCC AAGCAATGAC
    17281 GGCAGCACCG CCGATAACAA GCCATCTCCA TTTTTCCAGA GAATCGATCT TGTGACCCTG
    17341 CTCTTCTTCA AGCGCCTTGA TGTCCTTACG AACACTATCG ATCTCGCACA TAATCTCTTT
    17401 CTCTACAGAG TGCACCTTGT CGTAGAGATC CTTGACATCT TCCTTAACAC CTTCGCGACG
    17461 AGTCTCGATC ATCGTCTCGA TCTTATCAAG AGTTGTTTCG AGCCTTTCGT GGACGTTGGT
    17521 TAGGAAATAC AGCCTTTCTT TGAGGGAAGC CATATCAACT TCAAGCTTTG AGATCTTTTG
    17581 TTCGAAGTCC ATCATTATGC CAACTCCTAT GGCAGCGACG ATTATTTTTG TACTATCTTC
    17641 TTCTCTACAA TAATCTGTTG AGGTCTAATC GTCTTTAGCT GCTGAGGTTC TTTCATTAGA
    17701 ATATCAGGCT GTCTTGGCAT CTCAGGAATT GGGACTAGTT GCGTTTGCGC AGCACACCCA
    17761 CAAAGAAAAA CAAACATCAC TACAATTAGA TTTTTCATTT CATCCACCTA TTTATATGAT
    17821 CAGTGCTGTG AGAGTGTCTT GTTGTTCTTC TCAAGATACT TCCTAATGGA ATTGACGTAT
    17881 GCCTGAATCT GCTTGTTGTA TTCTTGATAC GCCTGTAGCT GTGCTGTATT CTCTCTACAG
    17941 ATTCCATAGT TGTCTACGAC AACACCCAGT GCCTGATTGT CTTGAACGCC GGAAGCTGTT
    18001 GGATCCTTAA CCTTACTATC ATCGGCAGGG AGACCTAGTA CGGCCTGATC GTGCAGGTAG
    18061 ACCCATCCAT TAGACATCTG TGCTTGGTTT GGCACTTCCG TTGCCGCCTG ATTCTTGTAG
    18121 ACGATGCGAT CCTTTTCGAT TGTTTGGATC ACAGTCACAT ACTTGATGAG AATCTTTTCT
    18181 TCGACAAGTG ATTGCGCTGC CGCTAGCTGT GCCGATAGTT TGTTGGCATC AGTCTCATAC
    18241 TTTGAGATTT TAAGTTCGTA CTTTGCGGAG ACATTGACCG TAGCCATATG ATGTCCGTAT
    18301 GCGAACGTTC CAGCAAGAAT AGCTAAGAAC GCTAGAAGTT TCCAAGGGAA CGAAAGACCT
    18361 GTCACTTTTC CAACCAATCC AGTAATAATG CTCATCGTAT AATCTCCATT CTTTAGTGTT
    18421 TATCGCCGTC CCGTGCTGAA GGCTCGGTAC CCTTCTTCAT CATCAATGCG CCACCACCAC
    18481 CAGCAAGGAT AAGCCCGAAT CCAGTGCCGA ACGCCACCGC ATCCCAAGCC TGACCCTTAT
    18541 AGAGCGCATA TGCAGCACAA CCAAGAAAGG CAAGGCCACC AGCAACCCAC AGGATCCTAC
    18601 CAACGTCAAT CGTGGTGTTA TCAACACCAG TGAAGGTGTG CAGTATTATT GTCTTGAAAT
    18661 CCATACGTCA CCCCAGCCAA ATTGTCCTTT CAGGGCCACG GAGAGGCCCG TGGTGCCGTT
    18721 ATCTGATGTC ACCCTATGGC GACGTATGTT TATTTAGGAA AATGCCATTT AATGCAGTAT
    18781 TGTAAGGGCT CTCTTATATA ACATTTGGCG ATCTGCTAGG CCGATTGTGC CACCATTGAT
    18841 CTTTTTTGTA ATGGTAACGA TATCTCCGAG ATCTGCCCAA TGGTTCAGGT CATTAGCCGT
    18901 CCAGTACCAT AGAGCGGAGC GCATTGCACC CTCCAATGTC TCTAGATATT CTGGTGTGGA
    18961 AAGTAGATCC ACACCAAGCG AGTTTCCGCA CTTGGTGTAG TTATCTTTAC CCGTTAATTG
    19021 GATAAAGCCC CTTCCGCGAA ACTTCCACCC ATCACCAGAA GCTTCGTTAC CATTACCCAT
    19081 ACGATTACTG TATAGATGGT TCGCGATCTG TTCTGGTTGA CGCGCATACT GCGCTGCCGT
    19141 GGTGGTATCA AAATGTGTTG GGAATGTTGC TAGCAATCCG TTTGCTGAAT AGTTCAGATT
    19201 CTCTCTGACT GCTGTGAAGT CGCCCGACTC GTGTGCTACC TGTGCGAAGA ATGCCGCGTT
    19261 GCGTGCATTG GTTCCTAGTG TAGCGAATAT CTTGTTTAGC TCGGTGCAGA TATCATCTAC
    19321 GCTGAACTTG CTGTGTGTTG CCTGTGGTGT TAGTTGTAGT AGTGATGTCT TGTCAATCAT
    19381 AGGACCGGTA CCTTTCTTCT AGCCATACCC TTGATAATGT TCTTATAGTG GCCTACTTGC
    19441 TTGCGCTTAC GCTCTGCTGC ATATCCAACG TTTGGATCTG TAAGACCTTC GACGGATCCG
    19501 CCGCCAACCG ACATCACAGC ACCAGCAGTG CCGTCTTCAT CTACGTGGTG TACGTGATGA
    19561 TAATATTCAG GGTCAGATAT TTCAAGCTTC TCTTCGTGAT CCGGGTGGTC TGGATGATCA
    19621 GGGTGTCTTG GGTCTATTCC GTGACCTCCA CAATGCTCGC ACGAGTCTCC ATATGGCCTA
    19681 GCGTCTTTGA AACCTGTACC AGAGCAGTGT TGACACTCGC TAGGAACAGT ATGTTCGAAC
    19741 TGATTCGATG GTCCGGTTGT CTGTGGCTTT GTGATGCGTG GTGACTTGCT CAATTGACGT
    19801 GGTTGTTGTC TTTCGTTGTC TGACTGAACG TTTCTTGGTG TGGTTGGGGT TGGCTTGGTA
    19861 ACGATAGGCT TTGCGGCGAC AACAGGCTTC TTCTGCTGCT GGTTCTTCAC CGCAGTCTTC
    19921 ACTGTATTGA CAGTGCTATT TACTTTAGGT TTCGTAAACA TTCAATCGCC CCTTTGTCCA
    19981 ATGTGATATC GCTAGTCGGA ATGTCTTTCC CATCTACCCC ATAGACCATC TCTGGCATAC
    20041 TATTCAGGTA GATCAGGAAC GGCTTAACGA CAGACAAATC CTTCGGTTCC AACTTGAAAA
    20101 ACAAAATCCT TGATGTCGCC TCGACTCCGA ATACGTTCAG AAGAATGACC AGATGGTTCA
    20161 TAATCAGACG GTCTTTCAGA ATCCCACTAG AATAATATTT AGTAAGCAGT CTCTTGACAT
    20221 ACAAGGTACG ATTAAGATCT TCTTCGAATT CAGACATCAC TGCATTAGGC TTTTCATAGA
    20281 CCTTTGCTGC ATAGAGTAGA TAATTTTGTT CAGTCAAATT TTCAAACATA GTATTAGTCG
    20341 TCTGCGCTGT GTCTTACTTG CCTTAGAAAA CGTGATGTTG TTGGTTTCTC TTCTTTCTTT
    20401 TCAACTTCAC CATCATTTTC CACGTTCGAC TCTTCATCTA GATCCGCATC TAGTGTGCCG
    20461 TCGATATCAT CATCGTCATC GATATTCTGA AGCTCTTCTA GTTCGTCGCT ATCAACGATT
    20521 TGTGCATAGC CTTCGAAACC AGTTTCAGAC TTATCAATAA CTATGTATAG ATACAGATCT
    20581 GCGTCCTCAT CTGGTGTGTC TAATCTGAAG ACATACTCTT CGCTGCTTGA GGCTAATAGA
    20641 TTTGGTAGGT TAATGCCATA ACCTTGAAGG ATCGCCTGAA CAGCCTGAAC GATGAGGTTG
    20701 GGATTCGAAA ATGTTGTGTC TAGGACGCTA TCAAACCTCG CGTTTACTGC ATCAATCTCG
    20761 TTGTCGAAGT GCGGCTCGCT CATTTCGCGA GCCTTCTTAC TGCACGGGCA ATACCCTTTG
    20821 ATCTATTGAA GGACTTCATA TCTTCCGTCT CGCCATCATC TTCCTTGGAG TTCTTATCCC
    20881 CGGTTGATAG CGCCATCTTA TGTGCAGCCT TTGAAGAAAG GTTTGAATTG CTTCTCTCGT
    20941 CACCAGAGCT AGATGCCTTT GTAGCATATG ATGCTAGCGT GCCCTTGCTC AGTTCATCGA
    21001 GTTGTTCTTC TTCCTTCATA TTGCTGACAT CTATAGCGTG CGCTGGTGTC CCGACCTTAG
    21061 TTGTACCGCG CTTCGCGCCA AGATACTTCT TTCTGGTCTT CCCCTTCAGA TCTTCTGGCT
    21121 CAAGCTTCAT AGCTTCAGAA ACAGGAGCCT TCTTAGCAGC CTTCTTGGCA ATACGCTCTT
    21181 GTGCAATTCT TTCTGCTGCG GCAGGGTTTA CCTTCCACTC TAGATCCTTC ATATGCTTGC
    21241 TCATAACAGG ATCGTTTGCG TGTTTCGCGT GAAGTTCTGC CCAAGCCGCA GTATCCTGTG
    21301 CGTGGATGCG GTTCTGGTTA GCGACTCCCC ATCCCTCAGT AATGCCTTCT TCGGCAACGA
    21361 GTGCGCCATA GAGATCGTGT ACATCACCAG TCTTACTGAG AATCTTCTTT GTCGCACGGT
    21421 CTACACCAGC AACACGCTTC TCGACCTTAC TACTCTTTGG TGCCTTACCC CAAACAGCCC
    21481 TGTTGACATA CTTCTTCAGC GTCTTTGTTC CAAGCTCGTT GATGGTCTCT TCATTCTTGC
    21541 TGCCGTGACG GGCTTCGTGT GCAGCATTGG ATGCGCAGGA GTCACAGTCA TCATCACACT
    21601 TCTTAATACG TTTCAGTTCT CCACGAGCAA CGGTAGCTGA TGGATTACCA AATGAATGCT
    21661 GACCATCCCA GTTATAACCG TGCTTCAGAT TGATGAAATG ATCATCTTCC TTGCCACCAT
    21721 AGTATTCTAC GGCAGGATGA TTTCTGATAG CATCAGCAGC ACTTCCCTTG GCTTCATCAA
    21781 GCTCATTACC TTCAGAGACT ACAGAAGCCT TGAGGATATC CTTGACCAAC GGGGCCTTTA
    21841 GCTGCGAGTG TCTGGGAACA GACAGGTGAT GTTTTGCGCT TGGGTGTGTG AAGATATCGT
    21901 GACTTCCTGA CGTTCTCTTC AGAGTCCAAC CGATCTTCTT TAGATGGCGG TGAAGCTCTC
    21961 TTGTCTTCAT ACCGGCACCG GACATCTCAT CTACAAGCTC TACCTCTTCT GTGTGTTGCT
    22021 TGAACCACTC GACTTCACCT TCGTGCTTTG CAGCAGCCGC GTGTGTGTCG AATGTACCGA
    22081 GATTCTTTCC CTTATGTGAG ACTAGACGAT ATTTGTCACC AACCTTGATG ATATGCTCGC
    22141 TGACATAGTA GTTACCTCTA CCATCAGTCT CGTAGCTTCC TGCGCGTGGC GCATCCTTGA
    22201 CTTGACGCAT CACCGCTTTT GGAGGAACGA TGTATGTGTC TTTCTTTATT GAGGGCGTTT
    22261 TCTTGAAGAG CCTGTCCATA AACTTTTCTG CGATCTCTTT GGTATCACAC TCAAAAATTT
    22321 CCTGTGTACC ATCTTCCATC TCTGTAACAA TAGCCCAGCT AGACTCTCCG AGTCCGCTGT
    22381 AGCTGATGCG ACCGGGATTG CCCATATTGA AGCTGCCCAT TTCGCTACCA CCAAACATAT
    22441 GGCGGTTGTC GCTAGCAGCA TCACGGATGC GCTCGTGTTC AATAGAATCG CGCTTCTTTG
    22501 CAGCCGCAGC GATCATATCC ACACGCCTCT TGAGATCAAC ACTCTTTACC TTTGATGCTG
    22561 AGAGCGGTGC CTTATCAGTC TTCTTTCCAG ATGCTGCTGC ACGATCAGCC AGACGCTGCT
    22621 GAAGCTTCTT GCTCAACTTG CTAGTATCTA CAGCTTCGAA CTGCTGGATA CGAAGACCCT
    22681 TTGACTTGTC GGCTGGCATC TTCTTGTATG CATCGAGAGC GTGGTTTACT GATGGGAAAG
    22741 GCTTCTGGTG AAGTGGTTTA CCATCCTTAG TAATGTAGTG GCCCTTCTCT GGTTTCTTAG
    22801 GTGCCGTTGC TGCACGGAGA TGGTTGTGTG CATCATAGGC GTTAGACTTC TTGGTGGCCC
    22861 CGTGATCACC AGTGACCGAA CGCATATCTT CTGAGAGATT GCCTAGAATT TCTTCAAGCA
    22921 TTGTCTTCTT CCTTTATGAA CTCATATCCC TTGTCTTTTA GGGTGTGCAG TGAATCGTGG
    22981 TGATAGAAAG ACCTTCCTAG ACCATTTTCC TTTCTGCTAT CGATATGCTG GACTTCGTAA
    23041 TGATATCCCG CTGGGTGCTT CTGCCATACG TGATATTTCT CGCCATCCTT CTGAACCTTA
    23101 CCGACTAGGG CAAGAAAACC ACCCTCTTCT AGTACAGGCT CTAGATCGAT TGATTTGACG
    23161 CCTTCATCCC ATTGCTTACG ATCTGTAGTT GTATCGTAGC CGTGGTGATA TGCTGCAAGC
    23221 TCTGATGGAT CAGTTAGCTT GACACGCTCA CCATTATATG TTCCGGCTGG ATACTTATGT
    23281 GGATCCTTGT CACGGTGATA GTAGGCATCG GCAGCGCCAC GATCCCACGG ACCACCGTGG
    23341 TACATATGCG CAGCGTGCTT CTCATCGTGT TCAGTGACAG TCTCTTCCTT GATGACCTTC
    23401 TTGACGGCAT TCTTGATCTT TGAAACAAGC GAAGTCTTTG GCTTCACTTC CTTCTTTGGT
    23461 GGTAGAACGT TATCGTGTTT TGGATTGATT GCGTGAAGGG CACTGGTCAT ACTCTCTTCA
    23521 AGATGTGGCT TGTAGTGGTT CTGGTACCAG TCTGGGAGTT TGCCTCTGTT GTCAGAGATC
    23581 GTCTTTCTAT GGTACAGAAC AGTGGCCGCA TCATTAACCT GATCAGCATA CTTACCAGCA
    23641 GCGTGATCAT TACCCATATC TTCCATATTC TTTCTTGCTT CACCAGCATC CTTCATAATG
    23701 AAGTGTAGCT CGTGATTTGA CTTGCTATGG AATGCGTGAT CACGGAGAGG ATGTGCTGGA
    23761 ATTCTATCTT CTTTCACAGT TTCCTTTCCG CCGTGTTCGT GTTCGTGCCA GCCTTCAGCA
    23821 GCGCCGCAAT GTGGGCATAC TGCCGCATCA TCGCCTTCAT CACCCTTCTT TGGTTGCTTT
    23881 TCCCATTGAC TGACCTTCAT ACCGTGTCCG CAAGATGGGC AAGAGCCGAT CTTTTCTTCT
    23941 TTGACGTACA TATGATCGTT CTTACCACTC GCATTGTCAT CGTGCCACTG CTTCAGCTTA
    24001 TCGTGAATTT CTTGACCAAA CTTATTAGCA ACGTGCACAT ACGCATCGTG CTTGGCCTTC
    24061 GCTGAAGCCT GACGATGTGG GTTCCTACCC ATATGCTTGG TGAGAGACTT AGCATACTTC
    24121 TGTGCGTATT CACTGCGGAC CTTGATGTCA ACAGGGGCCT GTGTTTCTAC GTGGTCGTTC
    24181 CAGCCTTCAG TATCTTCCTT CAATGGCTTA TACATTGAAG TTCCGTGCAT ACTTGGGCAA
    24241 TGAAGTTCGC GCTTATTATG ACGAGGACCA CCGGGAGATA GAATGTGGCT GCTGTGTGCC
    24301 ATACCACAAT TCTTACACTT TGGCTTTTTC GCACCCTCTT CAAGATCTTC AACAGCTTCA
    24361 TCAACTGCTG TGTGCTTAAC ATCTGCGAGA TGTGCTGTGA CGCCAGCGGT ACTCTTCAAG
    24421 CCCCACTTAG CGGCAGCCTT CTGTGCAGCG CCATAGCTGG ATGTCGCTGT GCATTCGTGA
    24481 CGACCCTTCT TGGTGTGTAC GCACACGTAT GGGCGCTCCG CTTCTTCCTT GACGAAACGG
    24541 GTGCTGTTAC CAGCGGCCAC CATTCTATCA ACGAATGACG TGTCGATCTG TTCGTTTGGA
    24601 TCAACAACAG GCAGGTTTGC TGTTGTGTCA TCCATAATCT TCTTTGCCTG ATCAGCAATA
    24661 GATTGTAGTG TTTTGTCGTT GAGATTCATT TTTATTATCC TTTCAGAGTG GCGGTGAGTT
    24721 TCCACTCGAT CTTATTGTGT CTATCGATCA TATCTTGTAG AAAGTTCTGA AGACCTTCAT
    24781 TGTTTAGTTC CTTAGCGCCC ATAAGTGCCA CGCTTAGGTC ACTAATAACA ATCTGGTTTT
    24841 GGCGGCGAAT CATTTCTACC ATTTCTCTTG TTGATGGATT TGCTGGTGCT GCAAATGCAA
    24901 GACCGATTGC TGGTGGTGGT GCAACGACAC CGTGAATAGA TGATTCGCTA ATGATTTCGC
    24961 TGAGTGATCT TGGTGTATAC GCACCGAGAG TTCTGATCTT TTCCGCGATG TCATCTATCT
    25021 TGTCGTAGAC TTCTTCGTAT AGATCACCGA AAAATCCGTG AAACTGGGGA AAGTCGATTC
    25081 CCTCAACATT CCAATGTGAC TGGTGAATCT GGAAGTACAG GACATACGAA TCGGAAAGTA
    25141 GACGCTGCAT ACTACGAACA AGCATACCAG CGTGATCAAC TGGTGGGCTA GCCATAGCTG
    25201 CTTCTACAGC CTCGATCAGA CTCTTTGGTG TTTTGTTTGC TGAAAAGTAA TTCATTTTGG
    25261 CTTTACCTGT TCTCTAATCT TTGATAGTGT CTTTGGTTCT TTTGATTCTG CCGTCTGACC
    25321 CCAAGGTGCG GTGAGTGCAG CAGCGCCGGG ATTGCCAAAG TTAGCGGCAT CCCAATCCTG
    25381 TTTCATCCCA CCAGCATCCT TACCCTGAAG TATTTTTTTC TTCTTCTTGA TCTCTTCTTC
    25441 TGCGGTGAAT CCAATGCCCT GTGAACCAAC CATCATATTG GTAGAACTAC CATAGTTGGA
    25501 CGATGGATTT ACTAGACCTT TTTTGTAGGC TTTTTTGCCT TTGGCTTCTT TGTCGTCTTC
    25561 TTCTTCGCGG ACGCCAACTT CTTCGTGGCT TTCCGTGGCG GCGGTCCTTT CTGCTGTACT
    25621 GGCGCTGGCA ACGGCTGTAC CTCCGGTAGC TTGGTTTTTG TCTCCGCAGA CACAGGGTGT
    25681 TCGTCCACAA GTACAGTTGT TTCTGGACCC TTTAGCACCA GATTCCAAAA CTTCGTCAGT
    25741 GCGTTGATCA GCTTGTGCAT ATGTCTGTAC ATCGTTAGTA TCCCCTTGAC CCGGTGTGAT
    25801 TTGACGAGCG AATTCGGCAG TAGCCGTAGT GCCCACTTCT AGAACGCGCT CCATAATCCA
    25861 ATTGGTAGCA GCCTCATTCT TTGGTAGCTT GCTCAAGAAG CCACCGACAG TGTTAGATAG
    25921 TTCAATGAGC CAGCTTGTGA TTTCTTTCTT TGACTCTGTA TCGGCTTTTG CATAGTTCTT
    25981 TGTGTTGTCG TATAGAACGA ACGACTCAAA AATTTCTGTG TACTGGTGAA GGCTTGATAG
    26041 CGCCTTCTCA TACTTCTCGT GTCTTGCATC TTCACTGATG GTTCTAGATC CACGAGACAA
    26101 TCTTGCGTCG TTACGGGCCT TTGATTCATC ATTTGATGTG TAGACGTATA CCATTGCGGT
    26161 ATCGTATCCC ATCGATTCTA GAACGGCCTT AGTGACAATG ACCGCATCGA TGTTCTCGGC
    26221 ATTGCCGTTT ACAACGAGGG ATGGAAAGTC CTTTAGGTCT TCGATATTGT TTCTTTCCTG
    26281 AATTGCGTAT ACAAGCTTTT CTAAACAGAT CTCTTTGGTG TTGAATTCAT TCATCACGGC
    26341 ATTGACAACG AAGTCCTTAC CGGAGCCGGG ACCACCAACG AGGAAGATTG CCTTAAAGTG
    26401 TGTGAGGACA TTTTCTGATC TCATACCCTT GCGGACAGCG GTGTACAATT CTTTGACGTG
    26461 CTTAGGCGCA GAAGCTCCAT TACGGAACTC CTTAAAATTG CCAACCTTCA TATTCTGCTT
    26521 TTTTGTGCTC ATTTTGTTCC AACTCTGTGT GGTACAATAT CAATTGTATT TATTAGATTC
    26581 ATAAAGGGCT GGATTTGCTC TACCATAGTT GCGGAGCATA ATACCAGCCT CACTGTTCGC
    26641 CTCATTTTCA CAGTCACTAC CGGTCTCTCC GGATCCGTGT TTCAGCTTTC CATCTAGATT
    26701 CTGTTTGTGG TGCACTAACT CGTGGGCGAG TGTGCGCAGG ACATCCGCTG GATGCCTGTT
    26761 AGCAATGTTG ACACGAATGA ATTTCTCGGC TGGATGGTAT CCACCGAAAC TTGAATTCTC
    26821 TTGAGCGTGC TTCTTGTCAT TGATCAATTC AATTGGCGGT GGTTCATCTA GTCCCAAGTG
    26881 ACCGCAAGCA TAATGTACGA AATCATCGAC GCGATTATGG ACGCTGTGTT CTTTTAAGTA
    26941 TTCTTTGAAA CTCTGCATTT CTCTTTTCTT AATAGCATAG CCGATCTCTT ATTTAGGATA
    27001 TCATTTCATC GACAATATCC GAGATGGAGT ATTTCGGCTC ATACCCAAGT CTTTGGAGTC
    27061 TTGTGTTGGA CATATAGAAT GTTTTAGTCT GGACTTTCCG GTGAAAATCC TTCTGGGGAA
    27121 TAGCTGTTAT TGTGCTGTTC GACCCGATTC TCTGGTGTGC CATACGGATC ACGTTACCGA
    27181 AATGTACCGG TATACCGTTA CCGATATTGT AGATCGTGTC GATTTCACCC TGTTCACAGA
    27241 CCAGCTTGAT GGCGTTGCAG CAGTCATCGA CGTGGATCAT ATCCCGGTAG AATTCACCAT
    27301 TCTCATATAG TTCAACCGGC TCACCAGCCT TCATCTGGTT GATCATATAC TGTAGGGCGT
    27361 TCTTCTGTGG GGACGCATTG GCATCACCCT TACCGACAAC GTTACCGAGT CTCAGGATAC
    27421 GGTAGCTCAG ATTGTAGGTT TCACAGTACG AGATGAGTAG CTGTTCAGCC GCACGTTTTG
    27481 TAATAGAATA GAAACCCTTC GGGTCACAAG GCGTGCTTTC TGTGGCTGGA AGATGGCAGT
    27541 TGCCATACAC GAACCAGCTA GAGATGAAAT TGAATGTGAT GTTTCCGCCT TCGAACCAAG
    27601 ACCGCTTCCT GAAAGCATTC AGTACGTCCA TAAGAACGGT CAGGTTCGTA TCGATGTCCT
    27661 TGTGCAGATC AGTGAACACG TTGTAGTTGT GTGTGGTGCT GATGAAGTAA AGGGTGTCTG
    27721 TACTTCTAGG ATAGCGTTCC TCTCTGGCTA TCAGAATGTT ATCTGGGAAC ATTCGCATAA
    27781 AGTTCCCACC GACAAAGCCT GTTCCACCAA AGACTGAAAG TTTCATTAGA TCTCCCAAGG
    27841 GAACTTGATA TATGGCGCAT CCTCATCAAT AGAGAATGCA TAGTAGTCTG GCTTGAAATT
    27901 CATCCTCGGT GGTACGGAGA ATCTTTCTTT GTAGTAAAGT GCTGCCGTGA TCGTCGCCTC
    27961 GTTTCTATAG TGCCACGAGA CTTCTGCCAG TGTATTCCCG CTATCACAGA TATCATCAAT
    28021 GATCAGAATG TTTCCGAAAT AGAATGGAAG CACTGGCAGA AGGTTTTCGT GGTATCGCTT
    28081 TTCTCCCTCG CCTTTAAATG AAGAATATGC CGCTGTGACC ATAGGCACAT TGAGCATATG
    28141 GCTGATGATC GTGGCAGGGA TTAGCCCGCC ACGAACCAGA CCCATCACAC AGTCAACAGG
    28201 ACAATCGTCA AGCTGGATCT TTGTAACAAT ACGCTGACAC GCTATTTGAA TATCAGCATA
    28261 TGTCGGTGTT GTCAGGTAGC TATATCTACT CACGGAACCC ACCTTTGTAG GACGCGCTCG
    28321 ATGTAGTCGA ACACAGCCGA ATTGTAGTGT GGTGGGCAAC CAACAAAGAA GACGTGGCTC
    28381 AATGCCAAGT TCGCATTTGG ATACTTCTTG GCATCATCAA GGTGCTTGTA CCCCGGATGA
    28441 AGAAGAATAT TTCCTGCGAA GTAGTTTCTT GTCTGTATCT TGTTCTCTTC AAGGAAGTTC
    28501 ACAAGCTTGA CCTTGATCTC TGGTGTATCA CAGATGATAG GGACACCAAA CCAACTTGGG
    28561 TCTGCACTTG GTAGTGCGCT TGCGGCCCTG ATACCCGGAA CATACTTCAC AAGTAGATCT
    28621 CTGAACCTGA TGAAGTTCAG GCGGCGATAT AGATCGATCT CGTCCATCTT CTTCAACTGC
    28681 TCACGGCCAA TAGCACCCTG TAGATCTAAT GGCTTGAGGT TGTATCCCAT ATTGGTGAAG
    28741 AGGTACTTGT GATCGATGAT GCCATCGTAA CCTTCAAGCC ACTTGTCAAA CCTGTTTCCA
    28801 CAGGTACCAC AGGACTTCAG ATTCGCAGCA CCAACACAAC GACAGTCGCG ACCCCACCAA
    28861 GAAATGCTAC GTGCAAGGTT GATGAGTTCA ACGTCATCAG AACACACCAT TCCACCTTCA
    28921 CCTGTTGAAA TATGGTGAGC AGGATAAAAT GAAGTTGACC AAGCGTAGTA GTGCTTCGTG
    28981 ATAGACTCGC CATTCCACTT GGATCCAAGT GAATCACAGT TGTCACCGAT CAGCTTTACT
    29041 TCTGGATACG CAGCAACCAT ACCATCGAGG ATATTCATCG ATGGCGGATT ACCTAGAACT
    29101 GGCGACACGA AGATTGCCTT GATACGCTGT TCACCAGCAT TATCTTCAGC GAGAATATCC
    29161 CAGAGTTTGT CTAGGTTGAA GTTCAGGGTG GTCATCTCGA TATCAACGAA CACTGGGACA
    29221 AGACCGTTCT GAACTATGGG TGCAATCGTG GTTGGGAATC CTACTGGTGA AACGATAACC
    29281 TTATCACCAT CTTTCCAGCC AAGACGCTTC TTCAGTGATG CTACCATCAC TAGATTGGCA
    29341 GACGAACCAC TGTTGACCAT ATGAGCTTGC TTGACGCCGA ATAGCTTGGC GAACTCTAGC
    29401 TGGAACTTGA ACACTTCATC GCCAGATGTG AGCCACTTGC CTGTGATCAG AGCCTTGAGT
    29461 GCTGCACCTA GTTCACGCTC ATCCCAGTAT GGGCCACTGT AGAACACTGG CGTCTCACCA
    29521 GCAACGAAGT CTCGGCAGTT ATATGCATAC TTCGGTGTGA TAGACGCAAG CTGCGCAATC
    29581 ATTGAATCAC GTTGGTCATT TGAAATATTA TCCATTCTCA ATAGCCTCTC TCAATAGTTT
    29641 GCCATAATTT GATTTGCCGA CGATACCAGT TACATATCTG TCCCTGTCAA TCTCGTTCAC
    29701 AAGTCCGCAT CTGTATGCGA TCTCGTGTGG TGATCCGACA AGGAACCCGT GATTGGTCTG
    29761 AATAGTCTTC ACATAGTGTG CAGCGTCTAG CATAGAGTCT GGTGTGCCTG TATCAAACCA
    29821 GCTTGTACCG CGAGATAGAA CATCAACGTT CAGTGTACCC TCACCTAGAT ATGTACCGAT
    29881 CAGATCAGTG ATCTCTAGCT CTCCGCGAGA AGACTTCTCC TGCCTTGATG CACGATCAAC
    29941 AACATTCTGC GGGAAGAAGT ATAGACCCGT TACCGCAAAA TTCAAGTACT CTTCGTCAAT
    30001 GCGCTTCGGC TTCTCGATGA TGTACTCTAC AGAACGATTA TATCTGTTGA GTGCAACGAC
    30061 ACCGAACCTT GTCAGGTCTG GAACCTTCTG TGCAAAGATG GTGGCTCTCT GTGGAATACC
    30121 ATCATCAACT TCAAGCTCAC ATAGAGCAAA GTCTAGCGTT CCTGTCAACG TAGATCCGTG
    30181 GAAAATATTG TCTCCGAGAA TCAGAGCAAA GCCTGTGTAC TCTTCAAAGT TGTCTAGCTG
    30241 CTTCGCAATG ATGAACGCTT CGGCAAGACC GTTAGGCGCT TGCTGTTCTG CAAACCGAAT
    30301 ATCAATCCCA AGTTCTACCT TGGAATTTTC AAACAGCTTC TCAAACAACA CGCGCTCACT
    30361 AGGATTGACG ATGATCAGTA CATCGCGAAT ACCAGCAAGC ATCAGTGTCG ATAGCGGAAA
    30421 ATATATCAAT GGTTTGTCAT AGATTGGCAG AAGCTGCTTC GATATCGCTG TGGTTGCTGG
    30481 ATACAGACGT GTCGAGCGAC CCGCCGCTAG AATTATGCCT AGTGTTTTCA TTTATGTACC
    30541 ATCGTATTGT TTCGTTCAAT CCAATTAGAA AATTCTTCCG AGGGGTCCAG CCCAACTCAG
    30601 TTTCAATTTT CGTATTATCT ATATCGTATC TAAAATCGTG TCCCGGCCTA TCGCCAACAC
    30661 TCTTCACTAG GTCGGCGGAC TTCCCCATCA TTGATAGGAT GTTGCCAATC AGGACTCTAT
    30721 TACTAATTTG ACACTTGCCT CCAATATTAT ACTTGTTTTT GTCCTTCCCG TCAACAAACA
    30781 CCTTCAACAA AGCTTCGCAG TGATCTTCAA CGTGAATCCA ATCACGAATG TTGGAACCGT
    30841 CTCCGTACAT TGGGATTGAC TCATCTGCAA GAGCATTACG AATCACAGTA GGGATAAGCT
    30901 TCTCGCTGTG CTGATGTTTT CCGTAATTGT TGGAGCAATT CGTAATAACA TACGGGATGC
    30961 CGTATGTGTT TCCGTATGAC GCTACCATAT GGTCGCTTGC AGCCTTGCTA GCCGCATATG
    31021 GTGATCGTGG TGCGTAAGGT GTCGTCTCAG TGAACGGAGC ATCATCAGGA CCGAGTGATC
    31081 CATAGACCTC ATCAGTAGAG ACGTGATGGA ATCGAAATGA TCTCTTGCGA ATGTTGTACT
    31141 TGTGACGATT CGCCAACCAT CTACGTGTCG CTTCAAGCAC AGAGACCGTG CCCATTACGT
    31201 TAGTCTCTAT GAATGGCTTG GAGTCCTTGA TCGAATTGTC TACGTGACTC TCTGCCGCGA
    31261 AATGCACGAT ACCGATAGGA TCGTAGCAAG CAAGGAGGTT GTACACGAGT TCCGTATCGT
    31321 TGATGTCGCC TTCTGTGAAC AATACTTCAG TCGGATCACA GTTATCGTAG ATGTATGAAA
    31381 GATCTGCTGC GTATGTCAGC TTATCCAGAA CAATGGCGTG ATATCCTTGG TCTGTGATCA
    31441 ACTTTACGAA ATTAGATCCT ATGAAACCGG CACCGCCAGT CACGATAATT CCACTCATAA
    31501 TATAGTCACC CTGTTAAATA TGGCCTAGCT TTTCCTTGAT CTTTGCAAGA TGATCTGGCT
    31561 TCGTCATATC AGTCCCAGAC TTTTCCATAT GATTGATACC GAAGGATACC GACAATGCAC
    31621 CGCGTTCCTT CTCTCTCACC CTGAATTTTC CAGTGCCAGT TGCAGTTTGA AGACCTAGTG
    31681 ATGTTCTGTC GTTAGTTGCA CTATGACCGG CCCTGAACGT TCCGTGCGTA CCTACGTGAA
    31741 GTACATCGAC GTTGTGATCT TTCAGGTAGC TATGTACCGG GTGTAGATCT GTATGGTCCG
    31801 AGTAAACATT CTTCGAAGAC TTCTTAGATA GGTAAGTCTT GACCGCTGGT TTTTCGAACG
    31861 TATCGTTAAC GTGCTGTAGA AGAGGCTTCT TCTTTCCATC TACGGTGACA GTCGCCTTCT
    31921 CGGCAGCACT GGTGTAGTGA GGAAACTTTC TCTTCGTGGC ATCTGAAAAG TGCCAGCCCT
    31981 TATCTGGATG GTGTGAGAGG CTTGCCTGTC CGAACACAGC GTGAACATCT TTCTTGGCCT
    32041 CGCCACGATA GGACTCGCCG GTCTTCTTGT TGTTCAAGTG GAAATCTTGT CTGCTGCTGG
    32101 TTCCACCACT AGCACCCTTC ATCACGCCGT GCTTATTCAG ATTCTTTGCA AGGTGTTCCT
    32161 CATAGTCAAC ACCAGCATTC TTAGCTTCGG CTGGCTTTAG GATGTTGCTG ATGGGCATCT
    32221 TGACCTTCTG CGAAGATCCA GAGGCGCTTA CGATAGCGTG ATGTTTTCCG CCGATATTTT
    32281 CGTGGCCGTG CACGGAAACC GTTGATCCGC TTCGGATTAC GTGCTTGGTT TCTGGATCCC
    32341 TGAACTCTCT ATGGGTTGTG TGAGTATCTG TCTTTCCAAC ATATGGCTGG ATAAACTTCT
    32401 GGACGTGTTC GTCACCAGAG ACTCCGGATG CTGTCATTGG CTTGGCACGG ACGCGCTCGT
    32461 CTAGGTATTG AATGAACGAC CTGATTGTCA TTGTTCTGCC TTGAATCCTA GTTTGTTTCC
    32521 ACTGTTGTAT CCAGCCCAAG AGAACTTGAA GTGCATATCT GCGAAGTCTC TGATCTGGAA
    32581 TGTGATCGAC TTCTTCAGCA TCTTAACGTC TAGCTGCTTA ACCTTCATCT TGTTCGCGAG
    32641 ATTATTTAGG ATCTTTTTTG TCTTCGGGTC GTCATTGAGC ATACGGACCA TAGATTCGCC
    32701 TAGTGGTGAC AGAATAGCTC TCATCTTATC TCTATCGATG GAATCCCAAG ACTTATCAGT
    32761 CATAACGCCA TACACATTCA CCTTGTAGAA TGGGTCTAGG ATAATCTTCA GTGATTTTCC
    32821 GGGAATATCG CGAAGCCAGT TCTGAAGGCT CTGTAGTGTA ATGGAATCGA CTGATGAAGC
    32881 TTTCATAATC TCACGAAGCT TCTCGATGCT TGGTGTCATC ATCTTCTTGT GAAGCTCAAG
    32941 GATACCTTCC TTCATCGTAT AGTTCTTGAC GATATCAAAC ACTTCGAACG CCGGATCTCT
    33001 CTTGTAGTCA TCGATGTTTT CTTTTGCTTC GTTCTCGATG GAGTCTGTGA TGTTCGTGAT
    33061 AGTAACCTTA CTTCCTGTAC CAGACTTTAC GGAGATCTTG GCAGTCTTTC CATTAGAACC
    33121 ATATGCCGTA AAGTCAACGA GTGGCTGAAC ATCTGATGGT GGGAACAACA CCTTGTTATA
    33181 TCCGTGATTC ATAATCCACA TAGCAGACAT TAGCTCACCG AAATCTTTAC TGACGATCTT
    33241 TATGTCTGTT GTATTAAAGT CTGGTGAGAT AGAGATTCTA GACTCTGTGG TATCGCAAGC
    33301 ATCTAGTAGG CGCATAAGCT CGTTGAGATT CTTTTTCCCA GTCTTTCTCT TTAGAGATGC
    33361 TTCGATGATC GCACGCATAT CTCCCTTCGA CAACTCTCTT CCGGTCAGGA GTCTCTTGTT
    33421 GATATTTGCT GGTGTTAGTT CCTTAGTCTG GAAGTGTGTA CCTGCCTGTG ATTCTCTGCG
    33481 CTTTTGCCCG TTGTTAACCC AGTAGATCAT CGCACCGTTC TTCAGTGTGA TCGGCTCTCC
    33541 ATAGATCTTC TTTATCAGGA CACTATTGGC TACACGCAGG ATGTACGTTG GTGATTGGTC
    33601 AGAGATTGAT ACAGTAGACT CTTCAAGCTG AAGACCATAG GAACGAAATC TTTCCTTCAT
    33661 CTTTTCGAAG GAAGCCTTTG CCATAAAAGG AAACCTGATA TGAGACTCAT ATCTATGAGC
    33721 GCCAGTAGAA GAGGTCTCTC GGATCCCTTC GGCCTTGAAT AGAGATGACC TGATATACTT
    33781 TCGCAGGTTT ATTTCGTCTT GTGGCGACTG GGCCATCTCA CACCTTTAGT TTGCTGAACT
    33841 TCGACTGTGT ATTTAGTCCC TGTGGCTGTG GTGCGGCCTG ACCAGAGTCA ACGATGCCGC
    33901 GCTGTGCAGA TTGTTCGATA TCGTACAGCT TCATCTTCGC ACGGTCGATA CCAATAGCAA
    33961 AACGCTTGTT TAGTGTTGGA TCGTTGTAGC GGTTCTTGAG TTGCTTGACC ATAATTTGAT
    34021 TGAGCTTATC CATCTCTTCG CTGGTCACAA GAGCAAACAT CATATCTGCC GTAGCTGGTA
    34081 GGCCAAACGA CTCGCTGGTA TCTTCTAGAC CCGGATCTGT TGACTGGAAT CCTGTACGAG
    34141 TGGTCTGTGT GGCCGACATA ATCGCCACGT TGTGTTCCAC AGCAAGACCG CGAAGTTCCT
    34201 CTGCAATAGC CTTGATGTAT GAATACGAGT TCACGTTCGA ACCGTGCTTC AATCTTGACG
    34261 ATGCACAGAT GTTCAGGTAG TCGATGAAGA TGATGTCTGG CTTGAAGTGT TTCTTCAGTG
    34321 ACAGTTCATT CAATAGGTTC TTGAAGTGAA TTGCTGATGC TGATGCGGTT GGGTATTCCT
    34381 TGATGATCAA ACGACCCTTG ACCTTATCCT TCAATGAAGT CATCTTGCGC TCATAGGTAT
    34441 CTCGTGGCAT AACCGCAAGG TCATCCATAC GAGTATTCAA GAGGTTCGCA TCAATACGTT
    34501 CAGCGATTCT TTCTTCAGAC ATCTCAAGTG TGATGTACAG AACATTGAAG TTCTGACAAA
    34561 GACACGCTGC TGCGTGATGG CACATAAATA GTGACTTACC AACACCAGTA CCGGCGAGTG
    34621 CAATGTTCAG CGTCTTCTGT GGCAGACCGC CGCGAGTGAT CCTGTTGAAG AAGTCTAGAT
    34681 CGAACGGAAT ACGCTGCTCT GTCTTGTGAT AGAACTCATA GCGTCTATCA GAATCTTGGA
    34741 TATAATCGTG GCCGATATTT GGATCGAACG ATACAGAAAG GGCATCAGAC AGGATCGATG
    34801 GGATAGCACC CTTGGTCTTG TCTTGCTTAC CCTTACCATC TAGGATCTGG ATGCACTCCA
    34861 TAATGCCGTT ATAGACAGCT TTCTCTTGAC AGAACTTCTC TGCCTGTTCT TCAAGCCACT
    34921 CAAGCTGACT AACCTCTGTA TCGGCCTTCA GTTCTTCTAT TAGATCGACA GACTTCTTGA
    34981 AGTCTTCTTC GAAGATTCCG TTACGATTAT TGATCTCTAG AAGAACGGCC TCGTGTGTAG
    35041 GAAGCTTGTT GTACTTGAGA ATGTACTTGT TAATTTCTTC GAAAACTATC TTTTCTGGGC
    35101 TTTCTGTTAG GTACTCTGCC TTCAGAAACG GTAGGGCTTT GCGAACGAAC TGTTCGTTGC
    35161 TGAACAGGTT CTTCAAGATA ATCATCTCTA TCTTCTTCAT AGTCGAAATT CTCTCTTTCT
    35221 AGTAGATCAG CCCCACCATT CTTCATATAG GCTTCTTGCA TCAGCACAAG AAGAACTTCG
    35281 GCAGTGATCT CCATAAATGA TGGGTCTTTG GAATTGTCCT GAGGCCCATC TAGGATATTC
    35341 ACCTTATACT TCAACCCCGG ACTGTTAGCG CCACCAACAA TATGGACGAG CCCATAACTA
    35401 TACAGTGTAC CTGCATACGG CCCCCTGAGA AGTCTTACCG GGAATAGCCC GCTCTCTGGG
    35461 TCTGATATCG AGTTGTCTAC GGTGAAGTAT TTGTCGATGC CAAATTTCCT ATTCCTATTC
    35521 CAAGAGGAAA TATAGCTGGC GGCGAGTTCA ATCTTCTGTT GAATCCATCG TATTGGTCTT
    35581 GCCATATAGG AACTCCGTTT TGCACGCTTC GTCAATGAGA TCCAGAATTT CCTTGGTGTA
    35641 ATACTTCTCT GGATTTTCTA GGATGTTCTT CTCGAAAGCC TTGGTGCCAT CTGGTAGTTC
    35701 GTATCGTGTG GACACCTTCT TGATGATGTT ATGCTTCTCT GCAATTTCGA GTAGACCATA
    35761 ATACTTGTCT AGGCCGGTGT GATAATCAAG AAGAGTCTGT ACCTTCTTGT TCTCTACCGT
    35821 CAGGCGTGAC TTCTGTAGTC TTGCTGTGAT AATGTTGCCT GTAACGTCCG TGCTATCCTT
    35881 TTCCTTATCC TTCTTCTTGG ACAGAAACAC AATCGTGGAC GCTGCATACT TGAGACCTTC
    35941 ACCACCACCC ATCTCACGAG TAGGAACATA CGAACCAACT ACCTGATAGG TATGGTTAGT
    36001 CATCACAAGT GTCGCCTTCG CCTTGTTGAG CTTCAGTGTG AGAACACGGA AAGTGCCACG
    36061 TACTAGCTGT GCACGAGTCA TATCACGAGT GTCCTTACCC TCGGCAATAT CAGCAACTTC
    36121 CTTCTCAGTC GAAAGCATTC CGAGTGAGTC AAGTACCATA AGCATTGGGC GTGCTGTACG
    36181 CTCTTCGTCT GTTGGTGTCG TCTCAATGTA CTTGTCTAGA ATGCGTACCG CCTGTGTACG
    36241 GAACTTCTGG ATAGTAACAA CTGGGATGAT GTAGACGCGC TCGATATCGA TATCGCGGCT
    36301 TGTCAGCATA TCTGTTGTGA CTGCTGATTC TGATTCGAAG TAGAACACAG CACCCTTTGG
    36361 ATTATCATCA AGGAATTGCT TGACGATGTT CAGTGCGAAG TATGTCTTGC CTGTCGATGA
    36421 TTCACCAGCA AGTGCTGTGA TCTTATTTGC TGGTAGACCA CCGTAGATCG AACCAGAGAG
    36481 TAGTGCATTG AGGCTGTATG AGCCTGTGTT GATGTGCGAG TCAACGTCGT TGCCGTTACC
    36541 ATCGGACACC TTTGTTGCCG CATCGTTGTC GGCTTCTTCT AGAATCTTAT CGAAAAATGA
    36601 CATAGACTTT CCTTGTGGTT AGTAAAACCC TATCACATAT GATAGGTTAT TGTCGCGTCA
    36661 AAGTCAAACG CTAGCTGAAG AAATCATCGA GTGTTGATGA TTGCTTTGTC TTCCATCCAA
    36721 TGACTTTCGT AATGTGTTCC ATTGGTTTGA TGAACGCCTT TTCAAATTGC ATATCGTAAT
    36781 CGATGAAACT ATCTAGGTCG AACTCTGGCG GAATCCTATT TACGAAAGCT ATGATGTTGC
    36841 TACGAACAGT GTTCGGCTCT CTTAGGTAGA TGAACTTCAC CTTGTCTCCG TCACGAATTC
    36901 TTTCATACTT CTTTTCTAGA TGATGGCTAT CGATCAATTT ATTAAAGATG AGCGACCCAC
    36961 GAACGTGGAT GGGCGTACCT TTGCTGTATG TAGTATCTTC GTCACCCCAC TTGCCGATAT
    37021 CATTTGTTCC GCGAGGGAAT GCGACTTCTG TCATTGGGAC AGTCATCATA TCCTCACGAG
    37081 TCTTGTCGAT ATACGCACAC AGTTCTTCCT CTGTACCATC CATAATGATC TCGACGCACT
    37141 TCTTCATCCT CTCACGGAAA AAGCTTGGTG TTGATGACTG TACCATTGAT ACACCAACAG
    37201 ACTTGATCTG TGGCTTGGCG TACTCGACAC CTTCACTGTT GTAGACGTTG AGGATATAGT
    37261 GCTTCTTCGA AGTCCAGATA CCCTTGTCGG CTAGGACTTC GCGCTTCATA TTCATCTTCT
    37321 GTGAATACGC ATTGAGATGT CCCGCTAGTT CTCCGAACGA CTTGTCGATA TGCTTCTGTA
    37381 GCCGGTCTTC GCAGAACCGA TCTAGCATAT TGATGATCTT CTTCTTGTTC TTTTCCTTCG
    37441 GGATGAACTT CTTCACAACG GTACCGAGGT TCAGGTAAAT CGAGTCGGTA TCTGATGCGA
    37501 TTACGTAATC GACACCCTCA GTCTCAAGGA TCTGGTTCAT ATACGCATTG GTCTGATCGA
    37561 TGATCCACCT GATACACATC TGTCCTGACA TCGTGATTGC TTCCGCAATA CGGATATCGA
    37621 AGAACCTGAA GTGTGGTGTT CCAATGGTTC CGTAAGCTGA GTTCAAGCAT ACCTTCATCG
    37681 CGTTCTGAAG ATTGTGGTAT CGTGCGATAT CATTAGTGAT CTGAACCATT GCTGCCGGAT
    37741 CGTCAAGTGA CTTCTCGCGC AACTTCTCGG CATTGATCAT CTTCTTCTTG AACTTCGAAC
    37801 GGTCGTTGTA CATCTCTTCC ATAATTTCTG GAAGGAACCC GGACTCTCTC TTGAACAGTG
    37861 CACCGTTACC GGCAACACAT AGGTTACGCT CCTTCAGTGT AGAGAGTGTC TTGAACGTTC
    37921 CTGTTTCACC AATGTTGAGA AGTTTCTCGT TGCTGGGATC CGCGTCGATC TTCTTCCACA
    37981 AGCCTTCGAC GCCACCGTGG GCGCAGATGG CGAAGAAGTC ATCGATGCTG AATTCTGCCA
    38041 CGCTCACAAG ATTCTCTGGC GACACAGCGA ACTGCATAAT CAAATGTGGG TACAGCGAGT
    38101 TCAAGTCGAA AGATACGACC CAGTGATGGA GTCCAAGCTG TGGATCCTTG ACGTATGCGC
    38161 CGACATACTG ACTGCTCTTC TCAACGTCAC GCTTAGGTGG AACGATGATG TTACTTAGAG
    38221 CCAGCTTGTT AGCAATGATA GAGTCCCACA TACGAACCTG TGCGAACACG TCTTCGTAGT
    38281 TTACCCGTGC GTTGTATGCT AGTGTTAGTG CGAGATCAAT CAGCTTCAGC TTATCATCTA
    38341 GACGAACGAT AAGCTCAACG TCTCGGACGT TATACTCTAT GAATAGCTGG TAGTTCTCGC
    38401 GGTGCAGACG ATGAAGTGTT TCATACTCTT CGATGTCAGT CTTGCGCTCG CCAAGTTCAG
    38461 CGAACGCGAT GTAGTCTAGC TTGTAAGACT CTCTCTTCTT CAGAGTAAAC TTCTTGTAGA
    38521 GCTTGATATA GTCTAGGATC GCTACACCAT AGATCAAGTA ATACTGTTTT GGCTTACCGC
    38581 CGAACTTGTC ATACTTGTCT TCACGAGAAA CAAACTTGCC CCACGGAGAT AGCTTCTTCG
    38641 CCTTCTCTTC ACCAAAGATC TTTAGGATGC GATTGATGAG GTATGGCATA TCGAAGAACT
    38701 GGACGTTCCA GCCAGTAACG ATATCTGGGT AGTAGTGAGT CCATACGTCG ATGAACTTGC
    38761 TGATGAGTTC CATCTCATCT TCACAACTGT AATACTTCAC ATCATCGCGA TGCTTCTTGT
    38821 ACTCTCCACA GCCGAATACG TGGTACGTTC CATAAACGCT CAGTGTGATA GCGGTAATCT
    38881 TTTCATTAGC GAATTCAGGC TCTGGGAAGC CGTTGGACGA ATCAACCTCA AGGTCGATAC
    38941 CGGCTACGCA GAGCTTTGAA CGATCCCAAG GAATCGTCTT CTTGAATTCA TCAGCAATGA
    39001 ACGAGGTCTC GTGGCGTGTC GTTCCGTAGA TTGGAAAGTT AGAGACATCC TTGTACTTGT
    39061 TCTGGAATTC TCTAGCATCC CTGATCGTAT CGAATACGAT CTCATCTAGC GGTTCTTTCT
    39121 CAAGTGTTGT CCATTGCGAG GGCTTCGTAG TCTTTACGTA GACCCTCGGC TTATACTTGA
    39181 TTTTTTGGCG AACACGCTTA CCCTCTTTCG TGACTCCACG ATAAAGGATG TTGTCGCCAA
    39241 TTACGCTCAC GTTTGTGTAA AACATTAAAC CTCACAGGAT ACATTATCTA TACAGTCTAT
    39301 CATCCGAAAA TCTTAATCTC AACCGGTGAT CAACTGATGG CTTGGTGTTA CAAGTCCTGT
    39361 TGTCGCTTGT GTGTACGCAT CGATCACGTC CTGTGTTGGT AGACCGGCAG TGATAACGTG
    39421 CGTAGACCTG ATTGGCTTGT CACCTTCAGA GAAGAGTCCC CAAGGCGCAA AGCCCCAAGC
    39481 AAGACCACCA TTAGCTTCCC TTCCACGGAC AAGAAGTGCG AACGTTGTCT TGAGGACAAA
    39541 ATACTCTGTG TTTTCCGACA CGAGTTCGCC AACAATTTCT TCACCGCTCG TCAGTTTCAA
    39601 TACTCTGAGT TCCATTTTTG CTCCTTATTT TCTTTGCTAC ACGGACGGGT TCGTCCTTCT
    39661 TTTTTCCAGC TAAAAGTTCT TTCTCCGGTG TTAGCACACC GTTCCTGTAG AATTTTCCAT
    39721 CCACAAGACC ATATCTATCT TTGCCGACTA CGAGATACCA TCCACAGTAA TCAGCGATTT
    39781 CAAACCCCTT TGCTACGAAG AGATCACGAA GCTCGCCAAG CTCTTTCATC GCGCCCAGTG
    39841 TTCTATCATA TCAAACACAA CATCAGCCAT CAGTGGTGTT TGGATTTCTG GATCTGGTAG
    39901 TCTCTGCTCA TCATACATCT TGTGAATGAC AGCTTTAGCA ACAGAGTTTT CAATCTCGAT
    39961 TTCCTTGATG AAACCACCAG ACGAAATACG CATCTTCGTA CCGACACAGA AATCATCAAT
    40021 GGTGTAGTTC ACGCGATCCT TGATCGCGTT GTAGTCATAT AGCCACACGT CACCCCAATA
    40081 GATCTTTAGT TCCTCTGGCG TGTCAAGGTA GTTCTTTTTG TGTACGAACA TCAGTGTGCC
    40141 GAAACCATCC CAGTGGTCTA GGCGGATCTT TACTGGTGAT ACGTTGATCA ACGGGCTATT
    40201 GACAAAGAAG CTCTTGATCC CTAGTGCATT AACACCAATG ACACCAATCT TGTCTGTGAC
    40261 AAGAGGGTCA ACAACATCAA ATACCCGAGC ATCAAACAGG ATATCGTCTG ACATCAGACA
    40321 AACCTTCTTA CTCTTGGCTT CTTTCACACC AAGATTCCAA GCTGGGTTCA CGAAGATATT
    40381 TTCTGGCTGT TCAAGTAGCC GTATCTTTTC GTGTGTTGGG AGACTATCTG GTCTAGCTGC
    40441 CTTATTATTG TCGATGATGA TGACCTCAGA GACCTTCTTG TTTTCAAGAA GCTTCGGAAG
    40501 CATAAACTCA AGCTCTTTCG CCTTCCAGAG AGTAGGAACG ATAACGCTAA TCATAGCGGG
    40561 CCTCCCGGAA CGCCTCGTGG TGGTTGCATC TGCCGAATTT GATTCGCAAG ACGAACGGTG
    40621 TAGTTGTACA AGACTCGATG TTCGCTGACA ATCGAAAGAT TTCTATACTG GATGATGTCG
    40681 GTCTCTTTTC CGATATGGAC TGTCGAGTCA ACATCATCTT CTACGAAAGC ATTTGGTCTG
    40741 CTGACATAGG CAAGTGCGAT GTACCTGATA AGAAGGTTGT CAATGGTGAA ATTGTTTTCT
    40801 TTGATTAGGT TGGTGATTGT GTCCCAATGA TAACCCTCGT GATTGTTTCT ATTTGTCTTC
    40861 AGCGAGAGAG CGCCAGCACC ACAGATAGCC TTACCAAGAA TCTGGTGTGA TGACCGTACT
    40921 GGTACGTGGT CTAGTGTTCC ACAGGTCAAT AGCTGCTCCG GAACCCTCTT CATATCTAGA
    40981 CCATTTGTAG TCTCGCGATA GTTGATGAGT GCGTGATGGT TTCCCATCTC AATAATACAA
    41041 TCTCTAGCAA TATTGTTTGA GACGATAACC TTCGGGAATA CGTCCGTCTC CTGCTTCTTT
    41101 CTGTCAAACG CGGACCATAG AGGGTTTGTG TAGTTATAGT AGATATCTCC GCGTGGAACC
    41161 CAATGAGACC AGTTGAGTGT TGCGACGTAG TTATGTGGCA CAGTCGCGAG TTCTGTCTCT
    41221 AGCTTCTCTC GTTCAATATT GATGAACTCG TCAGCATCGA TTGCAAAAGC CCAGTCAAAC
    41281 GGCATCTTTG CGAGAGCCGT CTTCAGGAGC TTAGTGATCA TTGCGCTTTG TTGGAAGTGT
    41341 GGTGTTTGGT CGATGAAGAC CGTCATAGGG AAACCTTCGT TCTTCAGCTT CTCTAGGATT
    41401 CTAAGTGTTC CATCGGTGCT TCCATTATCG ATAATGAAGA AGTGATCAAT GATGCGAGAG
    41461 TTTATGCGGA TGAAGAGTTC AATGATATCA GCCTCATCCT TGACCATAGA TACAGAGATA
    41521 AATTTCATTC GTCCACTCCT GTTATTATTC TCGCTTACCG CGTGCGAGGA CGACCTATCG
    41581 TTTCGTCGGC TCCAATATGA CATTGCTTTG TCACGCCAGA TCTTTATTTT ACCTCGCATC
    41641 TGGTTTCGAA GTATGTGCTA CTTAGTCTCT TCTGTATCCG CGTTTGACCC CTTAGCTGAT
    41701 AGACGCTTCT TCACAACTTC CTTGTGATGA GCGTGTGCCT TAGCCCAATC CTGAAATTCA
    41761 CGATGAAGCT GGTTCTTCGA CCAGCCACCA TTGATGGACA TCATAATGAG CATACGCTTT
    41821 ACTGAGCGTG GGATTGTGGA ATTGAAATCT GATCTGTTTG CCATTTTAGT TCCTTAGTAT
    41881 TTTTTCACAC TTAGCCAAAA ATCTTTCCTT AGATCCCGGA TGGAATATCT GGAAGTTGTG
    41941 GTAGAACAAC GGTAGTGGTT CTAGTCCTGT CGGACCAGCA TCAATATATT CACCGAATGT
    42001 AGTGCCCTGT CCATAAACAG GCTGACCGTC CTTCAATGCC CAAAACGGAC CTTCGGTTGG
    42061 TGGTCTATCA TAGCACAAAG GAAGCTTTAG TTCAACCTTT ACACCAGCGG CCTCTGCCAT
    42121 CCAAGTATAT TCCTCACCGA CATCTCCACG ATAATTTGGA ACTGCTGATG GTCTTCCAAT
    42181 CTTATCGAAC ACGTCACGAT TGATTGCAAC TGCTGATGGT GCAGCAAATG TATGCTGGTT
    42241 ATTCTGAATG TGATTTGATC TCTGGATGTT ACCGATCAAT TCTCCACGAG CCGCACCCTC
    42301 AACGTATGCA TCGATTGCAA AATCGTTCAG TGGCACACAA TCGATGTCTA GGAAGAATAC
    42361 GATCTGGTGT CTTATTTGCT GGGTGACATT CGACCAAGCG CCTTCAGCAC CCTTAACGAC
    42421 AAGACCGTTT AGACCCCAGA ATAAGTCCAT CGAGTGTCCG TGTGATGTAT TTGTCAGGAC
    42481 TTGATAGTGT GGGTAATTTC TCTTGTTGAA CTTCGCGACG ATAGCTTTCT GCGCCTCGAC
    42541 AATCTTGGTG TCGATGTTCG ACATATAGAA ACTGACGATA CAGGCATCGT GTAGAATTGT
    42601 GTTGTCCATT ATTTCTTCCA AGGTAGGTTG CCGTTATATC TACGCAGCAT TTCTGCATTG
    42661 CCACGATCAA AAAATTCCTT CTGCACAGAG TTCTGGGTGT TGCCCACTGT GTAGTTCAGG
    42721 CTGTACTTAT ACGAGCAAAC GTGTGATACC TGCCGTAGTG TATGTGTCAG AACACGATCA
    42781 ACCTCTGGTT GACCCGGCTC CCTGAACTTA CGGAACCACA ACGGAGAAAT CTGTACTGCC
    42841 ATCATCCTTG GGAGGAAGAA GCAATTCACA TCAACAAAGA AGTCTTGGTC GTGAAGAACC
    42901 GAAGGCCACT TACCAAGACT CTCACAGTCA TCATTGCACA GAAAGCCATC ACTATTGACA
    42961 ATCTTACGTA GTGAATATGA CCAAGCCGCA GCACCAACAG GAACAATGGC ATTCTGTAGT
    43021 GTTGCCAGCA AACTTTCAAT ATGATCTGGA TCTAGGTAGT TGTCGTCATC AAGGAACATC
    43081 ACGTACTCGC CATCAGCAAG ATAGCTACCA GCACCATACA TACGGTGTCC GTTCCAGCGA
    43141 TCAGTACCGA CAGCGTATGG TAACTGGATT AGATCTAGAC GATAACCCGG CTTCTGTGTC
    43201 GATGGATCCA TAGGAAGGAC TTGTGACTTG AAAAGCTGAT CTAGGAATGC TGGCGAACGT
    43261 GATGGACCAT CAACATAAAC CAAGTGCTGT ACATTTGGAT GCGTCTGTTC TTTCACAGAC
    43321 TGCAAGCACT TATGAAGCAT TGGATTTCCA GTGCTTGCGG TGATCACGGT TACTAGTGGT
    43381 GCTGTCATCA TAAACTCCTA GATTTCAAAC GATAGGGTCG GATCGAATTC CTTGTTCGCA
    43441 CCGTGCCCAA TATACCCTCG TGGGTTACAG AGGACTTGAC ACTCACCAAT CTTTACGTTG
    43501 ACAGAACAGT GTGTATGGCC GTGAACCCAG AACTTGATGT TTGGGTGGTC TATAATGAAT
    43561 GGTGCGAGTT CACTGAAGAA CGCGGGGTTC AGACTATCAC CAGTGAACAT AGCATTCACA
    43621 CACTGCTCTG ATGGGAGATG GTGTGTCATT ACAACGAACT TCTTATCTGG GTTCTGCTCA
    43681 AGATCCTCAA GGAAGCTTGC CAGTGTGGCA CGATGATCTA CCAGAACATC TTCTGGAACT
    43741 AGTCTACGAT ACATTGGACT CGACCACTGG GTACCGTTGA CCATCTTGTT AACGATACGG
    43801 AAGTCGTTCA TACATTGCTT TGCCGTGTTC TTGGCAAACC AATCATCCTT GTTGAAGTCT
    43861 GTCCATAGAG TATCGGCAAG CATCGACCAT TCATCGTTCA GTTCAATGTA GTCACTTTGG
    43921 CATAGCGTGA TATCGAACCG CTTTTCCTTG AAGTAATCGT TGAACGCCTT TGCCGTCTCG
    43981 TCATAGATGT AGCCGTAGTG TTCGTGGTTT CCAAGGATAA AGAATACCTT CTTGTACTTC
    44041 GCGCACTGAA CACCGAAGAA CGTATCGGCT TCTGAACTGT CTAGATACTT TGCAGGAATG
    44101 ATGTCACCAG CTAGCAATAA GATATTGTCG TCTGTGTCTG GGCTTGGCAA TTCCATTGCG
    44161 CCAAACTCAA GATGAATATC ACTGATGTAG TATATCTTAG TCATTGTATC TCGGATCGTA
    44221 CTTGTATTGA TCTAGAACGT GCGCAACAAT CTTCGCATTG ATGCTTGTTG GGATATCGGT
    44281 ATAAGGATCG TCCAGAAAAT ATCGGCATCC TTCCACCCAA TTACCAGTCC TTACGAAGCG
    44341 AGCATAGTCC GCCATATGAA TGTGGTTGCT TGGATCGAAA GCTACTCTTG GTTCAACAGA
    44401 GAACCGTGGA TTCGAATAGC TTGTTTGGGG GGTTTCAATC ATAATGTAGA TTCCTCAGAT
    44461 TCACTTGTAC ACGGTAATTG TACCAGATAT TGCCGTAATA GTCTAACGGT GACGAACTGT
    44521 TACACCAGCT TCAGCAAAGA TTTCCTTTGC TATTACAAAA TCATCTGTGA ATCGTGGGTT
    44581 GTCATCATCC TCGACAACTA CTTCCTTAAT GCCACACTGA ACGATTGATT TCGCACAGGC
    44641 AGAACAAGGA TGGAGCGTTG CATACATCGT AGATCCGTTG ATACAAATAC CTTCGCGGGC
    44701 GGCGTGAAGA AGTGCATTCT CTTCTGCGTG TACAGTCCAC ACATACTTCA GTGGACGTTC
    44761 ATATCTGGCT TCGATAGTAT CATCTACGCC ACGAGGAAAT CCATTGTATC CTGTAGATAG
    44821 AATAGTTTTA TCTCTGACAA TTACGGCACC AACCTTTGTC GATCTATCCT TTGAGCGGGT
    44881 AGATGCGAGC TTGGCGATTG CCATAAAGTA TTCGTCCCAA TATGGTGTCG TCATAGACAC
    44941 TTCACAACCC AGCAACCATT ACCAAATGGA TCGTCGTATC TGTTGTTGGG GCCGAAGATT
    45001 TCCTTGACTG CACGCTGGAT CGGTTCGTGC CAAGCATAAT CGTGACCTGA AATGATGCTG
    45061 TTGTGTTTCA TCTTTGGAAG ATACGCGAGA ATGTCTCTAC GTACACCTTC GTAGCTATGA
    45121 TCACCGTCGA TGAACACAAA ATCAAGACTG CCGTTCGCAT ACGTCTCCGC AGCAGCAACA
    45181 GAATCCATCC TGATTGGGTT GATGATGTGC TTGACGCGCT CTGTGTTTCT CAAGAATGTT
    45241 TCGTAGAGAG TTCCCTCTGT TACTTCCTTG ATACCAGCGT GTTCTTCGCT TCCTGTCCAC
    45301 GTATCAACAC AATCAAACTT GATGTTCTTT CCACTGTTTA TGATCTCTAC TGCCATATAT
    45361 GCAGCAGACT TACCCTTCCA AGATCCGATC TCAACGAAGT GACTGCCTGA CGGCATTCCA
    45421 TTAATGATAG TTGAATAGAA CTGTGGGTAT GTGAAATAAT CTTCCCCGAA TTCGGGGCCA
    45481 TTGTGAAAGT GATCCATAAT ATACCTCAGA TTGTTTCTGG TCTTTTCTTC TTCCCGATAT
    45541 TGTACTTCGC TACTAGCGTG TACTTATCCT TGTCCTTGAA TGGGATGATC TTAATCTGCG
    45601 AGAGTGGCGC GCGTAGCTCA TCAATCTTTG TCTGATCGAC AACCTTCACA AGACCCCACT
    45661 CTTCAAGAAG AGCTACGATG GTATTGCGAC GAGCAAAGTC GTTCTCGATG ATGCTGGATG
    45721 GCTTGCCATC GAGCGCAAAG AGTTCCTTGA AATGGACGAT GTAATAGCGA CCCTGCTTAT
    45781 GGAGGATATG GCAGGATTGA TAGATCACGT TGTCTTTCTT CGCGGCTACA CCAATTCTGG
    45841 TAAGCGTCTC GCGAACTTTC AGAAAGTCAT CCCGTTCTGC AAGCGTCACT TCTACTAGAT
    45901 TTTCTACGCT CATTTTTATT CACCTATCGT AGTTCTTATT CGTATAGTTT CAATCTGTTC
    45961 ATCAGTCAAT ATTTTCAGGG CTTCTCTTGC TCTACGATCA GAATAACCAA AAAATAACTT
    46021 AACCGCTTCC AGATCACTTT CTTTTGTGGC CTTGAACCAT TGGGCAAACG GTCTTTTGGC
    46081 GCTACGAATA CTATTTAGGT GATACTGATA TTGGGCATCT TTGTCTAGAT GGAAGTTCAT
    46141 ATTCATCTGG TTCGAATACA TCACGCAGTC CAGATGACCA GCTAGCGCCT TATTTACGAT
    46201 GTATGGATTG TAGCTCTTGA CTTCCTCGGC ATCAGTGAGG ACATTCTTCT TGTTCTGAAG
    46261 AATGCTAGGT AGAATTTCTT TGAAGAGGTC GGCCATATTA GCGACGGTAA GACACTAGCT
    46321 TGCTAAGACA CTTATCGAAG ACTTCGGCAA GAAGGGCGCG ATTGACTTCG TATGCAGTGT
    46381 TGTGAGCAAG CTCATCTGGA TACGCCTCTG TCTGAATGTC ATAGGTATTT CCGTTGATCT
    46441 TGAACAGAAG ACGATAGTGC TTCTTCTGGG TATTGTAGTC TTCCCACGTA TCAGCAGAGA
    46501 TGACTTCGAC TTCGTTGTAC GCACCAAACT TCTGGATGGT TGCTTGCGAG ACCTCTTCCT
    46561 CGGCCTTTCT CTTTAGCTCT CCGTATAGGC GAGCAGAATC AGCAGCATCA TTCGGCTGTT
    46621 GCTTGATGTT GACGCTGATC TCAGGGCCAC GATAATGGTT TGAATCGAAC ATTATGCTAC
    46681 CTCACATTCG ACCATCAGTT CTACGAGGAA CGCAAGAAGA TTCACTTCTT GGTCAGCACA
    46741 GAATGCGGCC TGATATTGAT ATCTAGCCAT TAGAACGACT GCTGCCGGAA TGGATTCCTT
    46801 CTTGAGAACT TCTGTCAGAC CATCATAGAT CTGGCGGTAA ACAAGATTGA CATCGTTATC
    46861 CGAATTGGCA GCAACCCACT TACGGACCTC AGTGAAGTTC TTCTCACCGA CACTCTTGAT
    46921 CAGTTCCTTG ATCTTTGGGT TCGCATCGTT CGATAGAACA CCAGCATCGA TCTTACCAGA
    46981 CGATGAGTAT CGCTGAAGTT CATTGAGAAC ACGGCGATAG TCTGGGAAGT GCTTCATAAT
    47041 GAGAGCCGCA ACCACCTTAC CATCATACTC AACCTTCTCT GCCTTCAAGA TGCCTTCGAC
    47101 GCGCTTCATA AACAGGGAAG CCATCTGAGG CTTCTCGGCA GATGTCAACT TGAAGTCGAT
    47161 CACAGCACAG CGTGAATGCA GTGGTGCGAT GATGCGGTTC TTATAGTTAC AGGTGAAGAT
    47221 GAATGAGCAG TTGTCTGCAA ACTCTTCTAT GACGCCACGG AATGCTGGCT GTGTCGAGTT
    47281 TGGATTCAGG TAGTCTGCCT CATCAACGAT GACAACCTTG CGACCACCCA TCAGGGACAC
    47341 TGATGAAGCG AATCCCTTGA TGGTCACGCG AAGTGTATCG ATACCAGATT CATCTGACCC
    47401 GTTTATCATA ATGTAATCGA GACCGACTTC ATCGCATAGC GCACGGGCCA CGGTGGTCTT
    47461 GCCAGAACCG GCACCACCAG CGAGAATCAT ATTCGGAATC TCTCGCTTAT TCACGTAGTC
    47521 CTGAAACGTA CTCTTCATAC GTTCAGGAAG TACGCAATCC TTGATCGAAT GTGGGCGGTA
    47581 TTTCTCCACC CACAAAATCA TATCATCACT CATAATATAG TTTCCTTTTC AGGACAAATC
    47641 AGGCAGACTT TTCTGGGAAC ACGGTCTCGT ATGTGGTTTC AAACTCTTCG TGTTCTGCAC
    47701 GTACTTCCTG AAGGTTGCGC TTGTGATATG CCTTCGCAAG CTTACGTGCC ATCTTCGGTG
    47761 GGATCTCATA CTTTTCCTTG AGATCCTTGA TGATTTCCTT GACCAATTCC TTCTCTGCGG
    47821 CAGAACGTGT CAGTGCATTG TCGATCTCAT CGAACTTGAT CTTGATTTCC TTGATCTGTT
    47881 GCGGTGAATA CTTTCCCATA TTTTACCCCT TATTCAAACT TGCTGTCTTT CTTCTCGGTC
    47941 GAGATCCAGT ACACGATCTT CTTCTCAGTG TGTGAGAACT TCGCGACACC AGATGACGAT
    48001 AGCTCTACGG TGTATCCACC GTTCATCATC TTCAGGTTCT CGATAAGGAA CACGGCTTGG
    48061 AATGATGTGT CTGATTTTCC TTCGACCTTG ACGCTTGCAT CGTCAACGAT CTTACCCTTG
    48121 ACATCCATTG CCCATACACT GATATCACCA CCATCACTCT TGACGACAAT GTTTGGTGAC
    48181 TTCAGGATAG ACGCTGTGTT GTTGATCCAG TTAAGGACAT CGGCAGATAA CTTGAACTGC
    48241 ACATCAAACG ATGCAATATT GATGCTCTTC CTATCTGGTG GGGCGACGAT GAGACCAACT
    48301 GGTGAGTGAC GAACGCGGAC CTTACCCACG GATTCGAACA CGAGAGATTC CTTTTCGAAC
    48361 TCTACGTTCA CGGCAGTCTT TGTGTGTGTG AGTACACTGA GGATCTTATT CAGATCATAG
    48421 ATTCCGAATT CCATTGGGAA CTCTTCCTCG ATTGTTGCTT CCGCAAGAAT GTTGCGGTTG
    48481 GCATTGATGG TACGTAGAAC GCTGCCGGGG CGAATCACGA GACCTTGGTT GATGGTCGCG
    48541 AAATTCTTCA ATACGTTTAG GGTGTTGTCA CTCAACTTCA TATAGTAACT CCATAATAAA
    48601 TTATTCGAAC ATCCTTCAGT ATACGCTAAA GGGTCTACAA TATCAAACTC ACCTTCTCTT
    48661 CTAGATCTTC TAGCGTGCCA TCATTGACGA TGGGTTCGAA GTCTAATGGA ATTCCACACC
    48721 AAGCCCATTC TGAATAGTGG ATATCTGGGA ACTGAATCAT ATGCTGAACT TCACCAGTCC
    48781 ATCCATTCAG TTGGTTTGTT CTCACTGCAC AGTCATACCA CTCTGGCTCT GGGCCACGCT
    48841 TGACGCGAAC AACCTTACCG CCCATACGCT TGATTGCTTG AATTTCATTT GGAAAGCGAA
    48901 CATCAGAGAT GACGTAGTTG TAGCTCATAT GATCCATTCG GCGTTCCATT GCCATTACCC
    48961 AGATATCTTC GTGGAAAACA TTGCGACCAG CTTCAGTGCC CATCAGTTGC AATGCGTATC
    49021 TTGGTGAGAA TGGCTTTCCT AGCTTCTCAC TCCACCAAGC ATCTGGAACT TCGCGCCACG
    49081 TCCTAGATTC CTTGGTGGTA CCTTCTAGCA TTTCACGATC CCAACCGAAA ACATTGGAGA
    49141 CCGCATTCTT CACACCATTA GCAAAGCTCT CTCTGTGAAA CCCATATCGT TCAATCAAAA
    49201 TATCAGCGGT GGCACCTTTT CCAGATGAAA TGAACCCTAC CAGTCCGATT ATGGTCATAA
    49261 TGTTCTACCT CTTTTCCACT CTCTAGGAAT TTTGCCGCCT TTCAATACAC GGCGGCTGTC
    49321 TTTACCGTTT GTTATCCACA TATACATTGA CGATTTTTCA GAAAGAATTT TTTTAGTATC
    49381 CTCTGTGTGT GGTGTGATGT GAATTTTTCT ACCTTTCATC CATTCCGAAT GTTTCGGATT
    49441 CTTTCTACCC ATAAGAGTTT TACTGAGATG TTCTTTCGCG CCATCCGACA TAGGAACACC
    49501 TTTATTATGG GGTGTTATGC CTTTCTTGAA TCTTGATTTC TCTCCATTTA GATAGCAACT
    49561 CTTATTTCCT ACAATTTTTC CTATGCACGA CTTGCCTTTA TTCCAAGGGG TTGGCATAAC
    49621 ACCAACCAAC CCCTTGTTCC AAGGATCCGC TCCTGATAGA ACGGCTTCTA CAGGAATAAT
    49681 AGACAACTTC TGATCGCTAA CAGCATCTTC TATACAGAAC TCAATATAGA AAATATCACA
    49741 GAGACGCTTC GATATATTGA AGGTCTCTGC CGACATCTTA CAGAGAACCC ACATAGTTAG
    49801 CGACACTAGG CATATCACCT GTGAACGCAT ACGTTCCAAT GTGGTGTGTG CGAACCCACG
    49861 GACATAGCCA GATTTCACCA CCGATATTGC GCCAATACTG GCAGAACATA TAGTCCTCGG
    49921 AGAGATATCG ATCTGATCCA CCAACCTCAA CAGTCTGCCC ATCACGAACA ATGTTTCTCT
    49981 TGACATCAAT GACGGTATCA AAGTATGCGT GAATATATCG GCTACCATCA AAGTTCGCCT
    50041 GACCAACGTG GTCTGGCTTG TAGCGGAATT CTGGATACGC TTCGCGCCAC TTGTCGAACA
    50101 CTTCCTTCTT GATCAGCATA TAGCCGGTAC CAAGCTCAAG AACCTTGAGA GGATCACCGA
    50161 CATTGAACTG CTCTGTTCCC TGCACAGCGT TGAACACAAA GTCACCAACA AGCTTCTCAT
    50221 ACTCTGCCAC AGGAAGATCT GGGTGACGCT TCACAGCAGC CTGAATGGCT CCCCACTTGA
    50281 TCGACTTCTT TGGATACGGA CCACCAATGA CATCCTTATC CAATGCGAGC ATCGCGATCA
    50341 CGTCGCGAGG ATCGAAGTGA ATGTCCGCAT CAATGAAAAG CATATGCGTG AACCCTGAAC
    50401 GCAAAAATTC GTCACACAGA TAATTTCTGG CACGAGTGAT CAGCGATTCG TTGAAGATGA
    50461 AAGAGAATCG GCATTCGATT CCGTACTGCT GACATACTGA TTGTAGGTCG AGACAGGACT
    50521 TCATATACAT TCCGTGATTC ATTCCACCAT ACATTGGGGT GGCGATGAAT AGCTTGTGCT
    50581 TGCGCAATTT GTCTACTGAG ATTTCGATCT GCATTGTTTA ACTCCAAGTC AGTCAGTTGT
    50641 TATAAAAATG AAGCATAGTA TGTTCATTGT CTTAGTATAT AGACACGCTG TTTTCATTGC
    50701 AAATCTATTA AGATTATTCA ATCACTTGGG CGTGCGGCCC ACACAAAAAC CAAAGGGAGC
    50761 CGAAGCTCCC TTGGAAATCC CACACCCGGA TTTTTTAGCG GCGGTACAGG CTGCGAATTG
    50821 CAGCGGTACG GAAACCCGCA TTCAGAAGCT TGCTGAAACG TGTCGTCTTT GACGCTCTGC
    50881 CTAGACGGTA CGAGGCTACA TAACGGCCCT TAGAAACCTT CTTGTAGTTT GTGTAGATCG
    50941 GATAACCAGC AGCACGTAGC TCTGCGACGC GGGCGCGGAG ATTCTTAACT CCGAAGCGTG
    51001 CACGAGCAGC GCGTGAAGTC AGTGTGTTAA CTGGACCAGT GCCCTGAAGA AAGCGGACAA
    51061 GCTTTTCCTT TGTCGGTGAA AGTTGCGTCA TTTGAAACCT CAATAATTAA AGAACCGCGA
    51121 ACATAATGAA ATGTGGGGTG CGGCATTACC CACTGTAAAG TAAGTATGCC ACACCCCATT
    51181 TTTAATTTCA AACTTTAGCC GAAAGGATTC GCAACCGTCT TGATGTTCAG AAGAACCTGA
    51241 CACACGGTGA GAAAGAACGT AGCCTTCCAT ACAGAGTCAC GAGCGATGAT ATTGTTCTTT
    51301 GGGTAACGGA CTTCCTTCTT GTTGCCATAG ACCCGAATAG TGTCATCGTA CATATTTACA
    51361 ATACCAATGT CAGCAGCAGC ACTGGATGTT CCAGAAAGAA CGCGGGTGAT CATATCCGAG
    51421 TAGACCTTGT ACTCGTCCGA AGACCCACCA GCCGAAGTAC GACTGCACGG TTCAATCTTG
    51481 AAGTTCTGAA TCAGATTCGT AATACTAGCC CTATCATCAG AAGTCACTGT TGACGGTGCA
    51541 GTTACCAGAG GGGGGCTGCT ACGGGTCGCG GGAGCCGCGA CAGGGGCACT GGGATCCTCT
    51601 AATGCGGTCT CAGGCTCGCT TTCCGAGCTA CCCGTAGGAT TGACAGTACC GTCAATCTTG
    51661 GAGTAAAGCT CAAGAAAGGC ACCCTTGGTC TCATTGTCGA ATCGATTGAG TGCCAGAGTA
    51721 AGAGACTTCA TCCGATCCTT AAAGATTGAG AACGCGGCGA CGATGTGCGT TAGGCGGCGA
    51781 GTGCTGATGA TCTCACTGAT AGCCTGTTCC GCGTATGTCT TGCGAGTGAT CTCGGCAAAG
    51841 TTACAGAGCT TGGTCGCAAA GTCATCATCC ACACAGTTCT TTAATTCCAT ATTGCGGAGG
    51901 ACGATGCGCT TTTCGATCTT CGGATCCGGA TACTCCTGTT CCATCGTGAT CGCAAGACGC
    51961 TCAAGGAACG CCTCATTCAT TACCTTGGTA CCAACGAAGC GACCGTCATC CGATCCCTTG
    52021 CCCTTGGTGT TGCCAGTGAA GAAAATGTTG AACCCCGGAG CAGGAGTGAT GATCTCACCA
    52081 GTCTTCTTGT TGAAGTATGG CTTGCCTTCA AGAATCGGCA TCAAGCACAT AATCTTGGTG
    52141 TTGTTCAGAT CGCCCTCATC GATCAGAAGA ATCGCTCCGC GCCGCATCGC GAGAAGTACC
    52201 GCACCCTCGC GGTTGACGGT CGAACCATTG ATGAGTTCGG TGCCACCGAG AAGGTCGAGT
    52261 TCGTCAGTCT CTTCGGTGAC GTTGATGCGC AGAATTTCGC GGCCGAGCTT GGCACACGCC
    52321 TGAACGATGC TCATCGTCTT ACCATTACCA GACATCCCAG TGATGTAGAC TGGGAAGAAC
    52381 ATCTTCGACG CAATGATGGT CTCGATGTCG GTGTAGTTGC CGAACGGAAT GAACGTAGGA
    52441 TCCGCATCGG GAACCGTGCA GGAGATATCA GCCTGAATGC TGGGAGGCAT CTGCAAGAGT
    52501 GACGCCACTG CGGTCGCGAC AGGAACAACT TCCTGTACGA CTTCAGGAAC TACCAGAGCG
    52561 GGTTCAGGAA GAACTTCAGG AGCCGCAGTG GCGGCAGCGG CCTTGGCCTG AAACTTCGGA
    52621 AACGGAGGAA GCTTTCCGAA CGAACCAGCG GCCATTGCGA CGGTGTACTT ACCGTGCGAG
    52681 ACCTTGCGGG TCTCATCGTG ATAGATGAAG TACGGAACCG GAAGATTGCG CTTCTCGGCA
    52741 TAGCCGTCGA TATCCCTTTT CGTCAAGATC TCTCGCTTGA AGAAACTCGC AATTTCCTCA
    52801 AGGAACTTGA TCTTCTCTTC GGCGGTATAC GATACGCGGG GCATTTCTAA TCTCCACTCT
    52861 ATTTACTGTA GGACCAATGG TACGCGAGAA TATAGGCTAA TGCAAGCCAA TTATGCATTT
    52921 ACTTATCAAT AACTTACATC TTGGCGATGC TTTCCATAAA CTGGTTGAGG AACATCCGCT
    52981 GAAGTCCACG CTTGTTCATA GCCTTCTGGA ACGCCTTGGT GATCTGATGC TTGGTGCCGC
    53041 CGACTTCGAC ATCAAGAAGT TCTTCATCGA CTTGGATGTT CTCTTTAAGA ACGAAGAAGT
    53101 ATTCATTGAA TCCAAACTTA TCACTGGTCA AGAAACCTTC CTCGGTCACA CGATCACGAA
    53161 GATCTGCACG TTGCTTGTTA ACGGTGCGCT TAGTGACATA GCGGTATTCG TAGTCCCACA
    53221 CGTACTTCGC AATCTCCGCT CGGTCCATCA TCATATAGCC CGTGTACTTG GCTCCTGTGA
    53281 CCTTCTGTGC AAGCTTGATA AGCGCACGAG CAGAAGTGAA TCTTTCGACA CCTTCATTCT
    53341 TGCTAAGATT TTCGTAGGGG ACACGAATGC CGGTGTGCTT GTCTTCGATG AACGCAGTAG
    53401 TGCGCTGTGA AGCCCTGATG TTGAGGCGCA TTTCCTTGTT GCGAAGATCC TGATCCCAGT
    53461 AGTTTGCACT GACAGAACCG ATACCATCAG TGATGAAGAT GCAGTTCACG ATGGTGATAT
    53521 TCTGTCCACG CTTGAACCTG CTAACAAGAT CCATCGAAGC AATGATAGTT TCATCGAATG
    53581 GCGTGCTGTA GAGAGTTTCG GTGACAGGAA ACAGACCGGC ATTGGCAGCA TTGCGGCGAG
    53641 TATAGAGCGC ACCAGTGTAA AGCATATTGT AGACCGCAGT GTGGAACTGA GTGCGGGTCA
    53701 TCGTGCTTGA CAGATATTGC TTGATATAAA AATTCGCATT GCCGACATTG AGCGTGTTCC
    53761 TTACCGGCTC AACATACTGT CCAAGAAGGT TAGGATACAG AACATTGTAG CGAGCCTTCA
    53821 CAACACCAGC ATCACCGAAG CCATACACTT CAAAGGGGAT ATTCAACTTG CGGCAGAACT
    53881 GGCTGAGAAG AATTGCCTGT TCGAACACGG CATTCATCGA GTGGTTCATC GATCCAGAGA
    53941 GGTCAAGGAA CAACACGAGA CCGTGGTTCT GTCCGGTAGG AACAGTGGTC AGGCGCTGGA
    54001 AGATGTCCGC ATCAAGAGCG AAGCGTGAGA GCTTCTTAGG ATCAATGCGA CCAGACTTGG
    54061 CGACCTTGGT GCGAGACATC GCGCTCGCAT TCTTGCGAAC TTCAAATTCC TTTATCATAT
    54121 AGTTCACAAC AGGAGTTGTG CGCTCGATGA AGCTCAGAAC CCGATTCTTC ATCAGAGTAT
    54181 CGACGGCAGT CTTCATCTGA ACGTTATCGC TGGCACGGAT GGCACCAATG TGTGCACTGA
    54241 TCGCACCCTG CACGTAACGG TGCGGAACGA AATACTTGCT CATATTGTAT GTCGGAGGAT
    54301 TGATGACGAT GGTCTCGCCG GAAGTAGCAT CGACAAGGCT TCCCTCGTTC TCACGGAACG
    54361 CATTGTCGGT CATCGACTCT ACGCCATCCT CAGCCTCTTC ATCCGAGATC TCGCGACGGG
    54421 GAGCGGCACC TTCAGGAGAG CCATCGCCCT CATCGTCACT GCCGTCATCA CCACCAGACT
    54481 CGCTATCATT AGAGTCCTCG TCGCTATCAT CCTCAGATTC TTCACCTTCA CCAGAAGAGT
    54541 CATCAGATTC ATCTTCGTCA GATTCATCCG CGCCTTCTTC GGTGCCGGGA ATCGAGCCTT
    54601 CGCCACCATC CTCGGATTCA TCCTCAGATT CTTCTCCCTC GCAGACTTCC GACTCTACAT
    54661 CAGAAGTATC TTCGGTGCTT TCATCAGAGT CGTCGCCATC ATCACCGGCT TCACCCTCGT
    54721 CACCAGCGGC TTCTGATTCA TCAGACTCAT CGCTCTTGAC GGATTCGCCC GTCTCGGTGG
    54781 AATCGTCCTC TGTTTCTTCG GGTTCGCCCT TGTCAGAAGA CTCTGAATTT TCACCTTCTT
    54841 CGTCGTTGGA AAGATCATTC ATCTGTTCCA TCACACTGGG AGGTTCAGGA TTCTTCTTGT
    54901 ACTCTTCCTT GGCCTTATCG TGAAGTTCGA TTGCGATAGC TTCGGCATCC TCAAACGTAT
    54961 CAGCCGCATT GATGCGGTCT ATGTACACGA GTTCTTCGGG AGTGAATGCA ACACGAACGT
    55021 GTGCACCAAG CTTGAAGAAA ATATTGATGC GGTCGATGAG ACGAAGACGA TCAACGTTCA
    55081 CACCGTGAAG CTTGAAGAAG TTCATCTGGT GAAGCTTCTT GTACATCCTG CGGAATGAGC
    55141 GCACGATGCC GGGAAAACGC TCCTTCATCT TGCGCTCGAT GCGAGCATCC TCAACAACGT
    55201 TGAGATAGCC CTTCAGAGAC TTGCGGTGCT TGAGGCTGTT GTGCCAGCCA TCAGGAGGGG
    55261 TTTCCAGTGC GTGACCAACT TCGTGGCACG TTAACCCATC GACAACATCC TCGTCCATAT
    55321 CCTTCAGGAA GGGGATGATG AGTGTGCGGT TCTGAAGATC AAATGCTGCC GTTGGCACCT
    55381 TGCGGTAAAC AACAGTCAGA TTCTCCTGCG CCAGAAGCTT GGCGACCAGA GTTTTCTTTT
    55441 CAGTGAAATC GAACATTAGG ATGGGTTCCT CTATTTCTGG AACCCATTGT ACGCTCCTAA
    55501 TACTTTAATG TCAATCCAAT ATATTATGGA CAATCAACTA CTTACACCTT CTTTACTTTA
    55561 CTGGCCTTGG CAGAAGCCTC AATCTGACGA CGGATCTTTT TCTTGTTGAC TTTTACCTTT
    55621 CCCTTGGCTC TTTCTAGGAT CAGTGGTGAG ACCTCATTGA CAAAGAGCTT TCCGTCAAGG
    55681 TGTGCTGCCT CGTGCTGGAA AATTCTAGCA GTGAGGCCAC CGAATGTTTC TTCCTTGACA
    55741 ACACGGTTCC AATCTGTGTA GCGAACCTTT ACATTCGCGT GGCGTGTGAC TGGGATGAAT
    55801 AATCCGGGGA ATGATAGACA ACCTTCTTCC ATCTTGTCTT CTCCCCAGAA ATCTAAGATC
    55861 TCTGGGTTGA AGCAAGCGAA GCCGACACCC TGTGCACCCA TCACGAATAC TCTGTGCTGA
    55921 AGTCCGCACT GTGGTGCGGC TAGACCAACA CCACCAAGCT TAACCATCGT CTCAATGAGA
    55981 GAGATAGCAA GATACTTTGG ATCGACAGGC GGATTGTCGA AGTCGAATAC TGGTGTGACT
    56041 TCTCTCAGGC TTGGTGAGTA TGGATCGATG ACATTGTGAA TCTCATACGA GTACATTTGC
    56101 CCATCAACGA ATTTGATTTT TTGAATGCCC ATAATGATTT CCTATTTCGT GTACATTTGT
    56161 GAGAATGACT TTTCCTTGCG GAACTCAATC ACGTTCTTGA ACTTGTCTTG GAACAGATCT
    56221 CCACGGTGAG AGATAATGAA GATGTTCGTG GTCTCAAAAC TATTCAGGAT CTTGATCACG
    56281 TTCTCTACAG ATGTTGAATC TAAAGAGCTA TCGAATACCT CATCCATAAT CAGCAGGTTC
    56341 GTACTCATAC TGTTCTTCAT CTTGGCGACG GCTCTCCAAG TGAACAGTAG AGCCAAGTCT
    56401 ATACGTTGCT TCTCACCCTC AGAGAAATTG TAGTAACTGA ACTCGTCACG GTGACGCGAC
    56461 TTGATCGTTT CCTTGAAAGT CTCGTCTATT TCAAAGTTGA CGAAGAAGTC CATAGAAGCA
    56521 AGATACTTGT TCACCAGTTT GTTGATCACT GGTAGATATT GCTTGACGAT CTTCGCCTTG
    56581 ATGCCAGTAT CCTTCAGGAG AGTTGCCGCG ACATCGACAT AGTTCTTCGC GTCCAGCACT
    56641 TCTCGGCGGT CCTCACTCAG CTTTCCAAGC TTGGTAACAA GTTCCTTGGA GACCTCCATC
    56701 ATATCATCAC TGAGAACCTT CTTAGTCCGT AGCTCTTCGA TTTCCTTCAG AAGCTTCTTC
    56761 ATATACTTCT GGATCTCGGA GATGGTGGTG TTGATACGAG TTAGTTCGCT GTTCTGGCGG
    56821 CTGACGTGCT GATGAACCTT CTGGATCTCG ATCAGGCGCT CGCTGACCTT ATCATACTCT
    56881 TCCTTCAGCT TATCAAGCCC ACCACTGACC TCAGTGATCC TGTGGGTGCA CTGCGTGATC
    56941 TTCTCGTCCT TATTCTGGAT AGCCTGATCG CAAGTAGGGC AGGTACTATT ACGAGTATAG
    57001 AACTCGATGT CCTTGCGAGC CTTATTTATA CTAGTTTCCA TCTTGCCTTC AAATTGGTCA
    57061 AGCTTCTTTT GACGTGACTT TAGATCTGAC TCATCATTGA TGGTTTTGAC CATTTCTTCT
    57121 ATGTGTGCCT GTATGCTAGC AGCATTCTCT AATAGATCCT CGATGTGCTT TACGTTATCA
    57181 TTATACTCGC CTTGTTTCTT GGCGATCTGT TCGGCTGTGT TCTTTCTGGC ATCCTCGGTG
    57241 AACTTCTTCT GTAGATCGAT CTTGGAGACC GTACCCTCGA TATCATTCTT CAAGTCTGCT
    57301 GCACGTTCCT TAATGATAGC CGCCCGTTCC TTGACGATGT TGTTCATCGC AGAAAAGATG
    57361 TCAATACCAA GCAAGTCCTC GATAATAGTT CTACGATCAG CCGCTGATAG CTGCATAAAC
    57421 GGAACGAACG AGGATGACCC AAGGATCACG ATCTGGTTGA AAGCCTTAAA GTTGAATTTC
    57481 AGAATCTGCT CTTCAAGGAT CTCTTGATAG TCTTTAGATG CGGCATCCTG ATTGATCAGT
    57541 TCACCATTCT GGTAGATCTC AAATACGAGT GGCTTGATTC CACGGACAAC CTTGTATGAC
    57601 TTGTTGTTCG CATAGAACTC GACCTCAACC AAGCAATCTT TCTCGTTGAT CGAGTTCACG
    57661 AGAGTTGGCT TGTTGATGTT GCGGAATGGC TTTCCGAAAA GAGCGAACGT CAATGCATCG
    57721 AGCATAGTGG ACTTGCCAGC GCCATTGGTT CCAATGACCA GCGTAGTCGG ATGCTTATCC
    57781 AGCAAGATCT CCGTTGGGAT GTTGCCAGAA GAAAGGAAAT TGCGGTAGCG TAGTTTCTTG
    57841 AATATGATCA TTTGGTTTCG ATCTTCAGTG ATTCCATATA TAGTTCTCTC ATCAGGATCT
    57901 TCAGCTTGGT TTTATCAAGG CCGAGTTCAA TACCGTCGAT CATCTTCTCA ATCGTGGTGA
    57961 TGGTGTCATC AGACTGGTCA ATGATGTCGG AGTCGGAGAT TTCTGCGTAG TCTGTGAAGT
    58021 CTTCGACAAT GTTGACTTCG ATTGGATCTA CCTTGTACAG ATGATCTAGG AAGATATCGT
    58081 ACAGGACTGG GTTAGTCTTT GATGCGACGA TAAGCTTCAC CGTAGTCTCT GCGTACTGGG
    58141 CGTAGTTCTT GTTGTTCACG GACTCTAGAG TTTCCTCGCG ATCATCATAG ACGATCTTGT
    58201 GGAACATCTC ATTTGGGTTA CGAACAAAGA TCAGGTCGCG AGTCTTCGTA TCGAAGACGT
    58261 GGAAGCCACG AGGATCACCA TAGTCTGCCC ACGTCATCTG TGCTGGTGTT CCGACATAGT
    58321 AGATCTGGCC GTCTGTAGAC TTATGATGGA AGTGTCCTGA CACTACCATC TCATAGTTCA
    58381 CGAACGCCTC ACGGTTCATA CCATCGTGGC AAACTGCACC GCGATCCATT TCGAATCCAG
    58441 CAATTTCAAA GTGTCCGAAG CACACGGCAG ACTTCGTGGT CTTGATGAAG TCGAAGATTT
    58501 CCTTTTCGTT GTCAGCACAG ATCCACGGAA TGAAATCCAC CGCAGTGCCA TCAAGCTCTA
    58561 CGGTGACGGG CTTTCGGTAG TTCGTGATCA CGCCTGATGC GATATACTCA TCGAGTACCA
    58621 GATCAATCGA GTTCACGTCG AGTGTATTGC GATAGAAGAT ATCGTGGTTG CCGGGATAGA
    58681 CGATCATATG AAGATCTTCT TCCACTAGAC GCTCAAAGAA ATACTTCTTC GCTAGGTATA
    58741 GCGTATTGTA CGAGACGTAC TTGCGACGAT CAAATAAATC ACCCGTCTGA ATGATTGTCT
    58801 TGATGCCCTT GGACTTGATG TATGGGAAGA ATACTTCATC GTAGAATTTA CGATTGTACT
    58861 TGTGGAATTG CCTACAATCT CCACGCATAC CAAAGTGTGT GTCTCCAAGT ACGGCAATCA
    58921 AACTCATTCA CTTCTCCATA ACAAGGGTAG TCCACGAAAT AGTATACAGA ATCAATGCAT
    58981 AATAAACAAC TTTTAAGGTT GCTCTTCTTC CATCAAAAGT TCTAGTGATT TCTTTCCTGC
    59041 GACTTTCTTA ATCTTCTTTT TCGCACGAGC CTTCTCATAC GTGTCGATGA ACTCGCTGAT
    59101 GTTCTCATAC ACGTTCTCGC TCTGTCTCGT TGAGCCGTCT TCTGAATCGA ACTGGTCCAT
    59161 CTCATCAAGC ACAGAGAACT GTTCTGTGGA CTTGTACTTC ACGTACAGTT GCTTCTTTTC
    59221 TTTATGAATA CGTCTGATGA ATGCGTAATA GGTGATCTGT GTGAAGTACG AGAACGGGCT
    59281 CTTGGATCTC TTTGGGTCGA AGTTGTCGAA GTACATTACA CAATTCTCGA TAGCATCAGA
    59341 GACCATCTCA TCTCTAAAGG AATACTGTGC AAAGTTGTAC TTGTGTGAAA GGTTCTCTGC
    59401 GATCAGCATT AGACACTTGC CAACATAGTC TGGAATTCTA GGCTTAGAAG CGCCTTCGCG
    59461 CTTCGCCTTA CGGCAATCCT TCTTGAACTG GATGATGCAC TTCAAGAGGT CTTGATTGTT
    59521 AACGTAGTGA ACTCTTTTCT TCGGTTCTGT AATTTCTTTA ACCATTATAA ATTTACCTTC
    59581 ATAAAAACTT GACAAGATGC CATAATCTGC GTACACTAGA CCGTGTTGGG TATCAATGGA
    59641 TACTAATAAG TATTAGATAC TGAATTACTC TGTAACCACT GGTGGACTCT TCTGTTCCGC
    59701 CTTCTTAAAC ATCACAACTT TCTTCTCTTC GTCCACATAT TCTGTGGGCG CTTTGATGAT
    59761 TTCCTTCTTA GGAGAATCCA AGAGGTCGAA CACACAGGCA GCGTAGTATT CAATAATGTC
    59821 TGGTTCGACT TCACTATTCA GGATGATATC CTTCTTGCTG AGATTGCAAA CATTACCAAG
    59881 AGCAATTCCT TGCGGAATCC AAGGGTGCAT ATAAATAGTT TGCCTTCCAC TATCAAAGTC
    59941 AGCCTCAACC ATTAGTATCA TTGGGTTGGC GATAGCCAAC CTGTGTTTGA ACGTCTTAAC
    60001 TACTTCTGTA AGAACACTGT CTCCGTTTAC TAGCTTGAAA AATCTGATGG ACTTTAAATC
    60061 TTCGGTTGTT GCCGTAGTCT CTGTGTTCAT TGTTTTAGGT CTACCCTATA GGTCGAGATT
    60121 TTGAATTTCT CTGCGTGATA AATCTTGATT CTCTCGGCGT AATGCTGCAT AGTGAAGTTG
    60181 ATATGCTTAT CGATGCGAAG ATCATCAGAG ATATCGTACA GAGTTGCTTT TTCTTTTCCG
    60241 TCTCCTAAAC GTAATCCTCT ACCTATTGAC TGAAGGTTCC TAATCTTCGA CTTACTAGGT
    60301 GATGCGAATA TAATATTATG TAGTCGTTTT ATATTGACAC CCGTAGAGAA CACTCCGTAA
    60361 GATGCAACGA TGATGGCATC GTTTTCTTGC TCGGTGATTC TTCGCACTTC ATTTCTCTGG
    60421 TCGGCATCTG TGCCACCGTA GACAAAGAAT ATCTTTCTTT TCTTGTTACT CTTATTCTTA
    60481 TCCACTATCA TATTATACAG GATTTTCCCA TGTTTTTCAA CATATTGTAA CAATAAGAGG
    60541 GTGTTTCCTT TGAGGTCTGA TGCGAGGTTT GTGACGAATT TCAGACGCGC AGGATTGTGC
    60601 ACGATCAGAT CCATCTCTTG TTGATACTCC AACTCTTTCG AAATCTCACA GATATTTGGT
    60661 GGATACTTTA AGACAATGCA TTTGATATCT AGTTCAGCGA TCTGTCCACG GTCCATCAGT
    60721 TCCTTTGTTG TGATAACCTT GATCAGTGGG CCGAAGTGAC TCTCAAGCGT GAGTTTATTT
    60781 ACCTGTGTTT CCTCGATGGT TCCTGTGGTA CCAATGCGAT ACTGTGCATT GACGAGCTTA
    60841 CCCATAATTC CACCGAGTGA CTTTGCTGTG AACAGATGAC ACTCATCACC AATTACGAAA
    60901 TCGAACTGCT CGAAATATTT TTTCGGTAGA TCATAAATAC TTTGCCAAGT TGAAATAGTT
    60961 AGCGGCGCAC GGATGTCCTT TGTGAATCCC TGCCTGATGA TCTGGCAATT CTCTTTCGCA
    61021 TCCCAACCAC TATCTTTAGC ATAGTCAGCA AAGTCTCCAC ACATCTGATC TGTAAGAGAT
    61081 ACTGTAGGTA CGATGATGAG TCCACGCTTG CAATTCGTAG AAAGAAGGTA TCTCGCAATC
    61141 AGGTAGATGA TCAGAGACTT TCCGCTTGAG GTCGGTGATA GGAACAGCAC CTTCTTGTAG
    61201 CGGATTGCTT TGATGAATGC ACTCAACTGA TAGTCACGCT CATCGTACTT GTCAAGACTG
    61261 AGTTGCTTGA TGAAGTCCTT AGCCTCTCCC TCACTGAATT CATCAGCAAG GTCTAGACCA
    61321 TCCTGAACCT CACATACAAT GTCACGCTCA GAGCAGAACT TCTTCAGGTG TCCAATCAAT
    61381 CCAGTTGGAA GTGACGACGA CTTGATCTTG TAGAGGTAGA TCTTTCCGTT CCACTTTCTA
    61441 GCCTTGAACT GTGGCGAATA CTCGTACCCC TTCGCGAAGA ATGAAAAGTA ATCGTTGAGT
    61501 TCTTGCTTGA CCCAATCATC ACAGAGCAAG TACATCGCGC ACTCATTCTT CTTGACTGCG
    61561 GTTAGAACTG TTTTAGTTCT GTCCGACAAT GAACTTTTCC CACTCGATGA ATGAACGGAT
    61621 CTGGTATGTT CTGCTGTTGA TTTCCTTTAG TACGGATGCA CAGAAGTCTA CTGACTGTTC
    61681 TGATAGAGCC TTTCTCGCTA GGAGCTTTTG TAGGTCGCTA TCAGCATCCA GATAGATCTG
    61741 AATATCTTGC TTGACTAGGA AACGGAATGG CTCCCAGCCA TACTTCTTCA GTTCAGACTC
    61801 ATCGAGCTTT CCATTGTAGT ATTCCCATTT GATCTTTCTC ATATGAGAAT ATTCAAACGC
    61861 CGCTTGTTTG ACAGCAAGGG AATGCATCGA GTGTTGTTTG ACATACTTTG AATGTAGCAC
    61921 AGGAATGCGG AGAATTTCCT TACCGGGTTC TGTCTTATCA ACAACAGAGT CCTTGTCCCA
    61981 AGCATCCATC AATTCATTTA TATTCATTGG CTTCATAACA ACTCCATATC GAATGTACTA
    62041 TAGCTTATAT ATCTCGTAGT AACTGAACCT AAATTCGGCC TGACCGGTGA TGATGGTATC
    62101 GGCATCGTTC TCTACGTTGT ATGAGATACC GGTGAGATTT AGAGGAAAGC AATCCTTGAA
    62161 CTTCACGATC ATTGCAGGAT TATTCTTGTT GGTAAAAATA GTCATCTGAG CATCACTATA
    62221 CTGTGGCTCT CTGATAATCG AAGGTGAGAT GCCCTGATCC TTACGTAGAG ATGGTAGAGC
    62281 CTTATACTCG TCAAAATTTT CTGGGAATGC CATCGCACGA ATCCAATCGT GAATACCAAG
    62341 CCACGAACGA TAGTCTTCGT CAACAAGGAA AGATAGTCTT AATGTTTCAT AGGTCAGCTT
    62401 GTTACCCGGT GCGTACATAT CAATGAACGG GGTAGTGTGT GGAAACTCTT GAATGGATAG
    62461 ACCCGGCATA TTTGCAGACG TGCAGAAGAA TGTGGTGTCA GCAAGTCTCG TAAAGTTCAG
    62521 TGAGAACTTT GCGGCTTGGG CCAGATTCTG ATTGCTTGGT GTAGATGAAA TGGACATCGA
    62581 TTAGCCCTCT ATGGTGCTAC ACTTATTTAG GACATAAAAA AGGCCGGGGT TTTACCCCCG
    62641 GCCTTAACTC TCATTTTGTT ATTATTCTCT AGATGAGTTC TAGTTGTTTA TCTTACTTCA
    62701 GGTTCGAAAC GATGAACTTG CGGTAGTAAA CGTTTGTGTT GTTGGCAACA CGACCAAGAC
    62761 CCGCTGCTGA TCCTTCTGCG TATGGGTTGG AGACTAGACC GTAACGGGTC TTGAAACCAA
    62821 TCTTTGGCTG GAAGGTGTTT GGATCGATGG CACGCACCAT CTGTAGTGGG ACGTATGGGC
    62881 AGTAGAACAA GCCAGCGTCA TAAGCAACGC CACCCTTGTA TCCGACCACT ACGTAATCCG
    62941 CACCCGATAC CGAGTATGGA TCCACATAGA CCTTGATACG ACCGAAGAGA ACGCCAGCGA
    63001 ATGTGTTGCC GGTGTCGTCA ACCTGTAGGT TGGTGGCTCC GCTTAGTGCG CTGTTGTAGT
    63061 CTAGGAGACC GCTCATTGCT AGGGCTGATG CAACGTCTGT TGAGCAGACG ATCATATTGC
    63121 CCTTGCCACG ACGAGTGTCC TTCGCGATCT TGTTAGCTTC GCGCTCGATC TGGAAGATCA
    63181 GACCCTTGTA CTTCTCAACC TGCCAGCGAC CATCTGTATC CTGACCTGTT GCTAGGTTGA
    63241 ATACGCCCGG TGTGTTGGCA AGCTGTGCGC CCGGTACCGC GACTGCGTAA ACAGTACGAA
    63301 CTACCTGACG ATTGATTTCC GCAAGAACTT CGGTCGAGAG GATGTTGGCA AGTTCGGTTT
    63361 CTGCGTCGAG ACCGTGGATC GCCTTCAAGT CCTGTGCGAG TTCTAGGGTG TAGCTAGCAG
    63421 CTAGCGCACG GGTCTGTGCG GTAACTGTTA CCTTTTCAAT CGAGAAGCCC ATCTGGTTCA
    63481 TCGTTGTACC AACAGATAGA CCTTCGCCTA CGCCTGTGTC AACTGGGGTA CCAGTGTTAG
    63541 CAAGACCGAA GATCGATGCG TTGCTGGTGC CGGGATTGAT GGTTGTTGAG AATGGAGTGT
    63601 GTGCACTTGA ACTGTTACCA GACCAAGCGG TGTTCGCTTC ACTGTACAGA GCTTCGTTTG
    63661 CGTTAGCAGT GAAAGCTGCT GATGTTGCGT TTGCATAGGT GCTGCGCATT GCGAAGATCA
    63721 GACCGGTTGG GCCTGTCATT GGCTGCACGC CGCAGATGTC ATACGCCATC AGGTTAGGTA
    63781 GTGAACGACG GACTAGGCTG ATTAGGATTG GATCGAAACC AGCGGTTGGA CCGCCAGCAG
    63841 CCGAACCTGA ACCATAACCA CCGGCACCCG CGAAGTTCGC GCCGCCTGCT TCTGCTAGAA
    63901 CGCCAGCTTC CTCACGGAGT GCGCGCTCTT CGTTCTCAAG AACGACTGCC GTAACAGCAC
    63961 GGCGATATGG GTCTGTGATA GCAGCCATAT CTGGGTGATC CAGAATTGGT GCCCACTTCT
    64021 TTTGAATTGT TTCTGAAAGA TACATTTTTG AAATCTCCTA AATTGGAATT GAGTTAATCG
    64081 CTTTAACGGG CGACTGTTCT AGAGAGTGCG GATGCATAAC GATCCATCTG TGAAGATGTT
    64141 TCGGTTGCTA CAACAGGTGC TTCGCTCTCA ACCAGTGCTA CTGGATTGAT CTTGGCATCC
    64201 TGCTTCACCT TTGCGGTACC AGACGAGAAA TAACTCTCAC GAATTATCTT CATCTTTTCA
    64261 ATATATTCAC ACTCTGTGGT GAACTCAACT CCCTCTGCGA GAGTCTTTAC CTTCTCTGCT
    64321 TGCGTGGCGG TGAGACCCTC GCAAACTGTC TTTACAATGT CAGCCTTCTT AGCTTCATCA
    64381 AGCTTCTTCT GAAGCTCAGA AACGCTGTTT GTCTGTTCTT CTAGCTGTCC CTTGAGTGCT
    64441 TCCACTTCAG AGGCTAGCGC ATCTACTACC GATACCTTGT CTTCTGGGAT ATCAACATAG
    64501 TGTTCCGAGA ATAGGTTCTT GAGGCCGGTG ATGAATTCTT CAGCAAACTC TACACGCATA
    64561 CCAGACTCGA TAGCGACCTT GTTTTCTTCC TTCCAGTCTT CAACTACGTA GTTGAGATAG
    64621 GCATCGACCT GTTCTTCTAG CTCTGCCTTG ATCTCTTCAA CAGACTCTTC AGCAGCTTCT
    64681 AGGATTTCGG CTTCCATCTC TTCAACAACG GCAACTGCGC GAGCAATTAC TGCGGTCTCA
    64741 AAGATTGTGG AAACGCGAGC GCGGAATTCT TCTGAGAGAT CTTCGGCACC AAAGATTGCA
    64801 TCGATATCTT CCTTGCAACC CATAGCAGCC ATCTTCTCTC TCATCATTGC AAGCTTCGCT
    64861 TCGCGAGCAG CAGCAATGTC TTCTTCCGTG ATCTCTTCGA CTTCATCGAC TTCTTCGCCT
    64921 TCGACATCTT CTGGAAGAGT CTTCATCTTC TCATCAGATG CTGGATCTGG CTCTGTACCC
    64981 GGTGGGGTCG CCTTTCCAAC AGCACTGGCA GCAGCCGCCG CAACAGCACC GCCATCTGGC
    65041 GTGTCGGTTG TTGATCCGCC GATATCCTGT ACTTCGGCAT CGCCCTTCTT CATTGGCTCT
    65101 GACACAGCAG CAGCCTTTGA GGCATCAAGC ACAGCCGCAG CATCTTCTAG CTTTAGCTCG
    65161 CCTTCTGGCT TTTCGTTTGT GGAACCACCG AGATCAACGA CCTCGGCTCC CGACTTGTGC
    65221 ATTGGCTCGG CTGGCGCGGA AGTCTTCGAC TTCGCCAGAA TTTCAGCAGC AGCTTCAGCA
    65281 AGTGTACGCA GTTTCATAGG AACTCCTTGA ATATGAACAT ATTTAGTAAA TCACAGTTTT
    65341 TGGATAAAAT TCTCAAACTG TTTGACCATT CTCTCTTCCA GTTGCTTCTT GTTGGCTCTA
    65401 CGGATGTTAT CGCGCATCTC TGAAATATCG GCTTCCTTAA TGATGCCGTT GTCCCAGATC
    65461 CACTCTTTAC CTTCCATAAT GCCTTCTACG AAAGCTCCCG GTGCGGATGG GTCCGCCACG
    65521 ATATCTGCCG CTGTAGCTAG ATAAAAATCA GGTTGTACAT AATTAATGCC ATTCCTATTA
    65581 ACAAGAGATC CCATACCTCT TGACGAAACA CCAAGGGACG CACCGCCTTC AATGAGGCTC
    65641 CTTGCGATCT TGCCCATTGG GGTTTCCAAA ATCTTTGCCT TACCGTGGAA GCGGTTCTCA
    65701 CGCTGTTCCA GTTTTACGAT AAGGTGTGAT ACACGATCCA GATTGATGGA TGGTGTGTCT
    65761 GGATGTCCAA GTTCACCAAA GGCACGGTTC TTTGAAACGT ACTCTTCGTT GTAGCGATTG
    65821 ACTTCCTTAG CAAGAATCTT GCTCTCGTAG ATACGACCAT TCTTGTTCTT CTCGTCGGCA
    65881 ACGAGGAATG GACCCTCGAT GAACATCGAC TTGGTACCAT TCGACTCTTC AGTCAAATAG
    65941 CTTACGGCCT CTACGGTTTC TTTGATCAGC TTCATTTTTA TTATCCCTGT AGCTCGTCTC
    66001 TGTGATGCTC TTCCCAAGAC TTTGCCGCAA GCTTGCGGAC GTGTGGTGGG AACATCTGGT
    66061 GCCACTTGGT GCCGGGTGAT CCGTGTTCCT TGTGGTAGCT CTGTGCAGCA CGATCAGCGT
    66121 GATAGCCCCA TAGCTTTGTC GCCTTAGTAG AGTCGTATGT ACCCCTCTTC ATCTTCTTAG
    66181 CAAGATTCGC CATAATTGGC TCGTGGCTAG AGTGATAGAG ATGGCTATCG TTGTCGGCGT
    66241 GTAGTCTTAG CTCGTGAGCC TGTGACTCAT CGCTATCGAA GCCCTCAGTG AGAGGACTCT
    66301 TGACTTCCAA CAGTTGCTTT ACAGTTTTCA TTTACAACCC CAGTGAGTGT CTACGTCTCA
    66361 TCGACCTTTT TCTTTTGATC AAGCTTCTTG CCAACTTGGC TCTACGCTTG AACTTAGCTC
    66421 TTCTTGCTCC GACTCTTCTA TGCAGCCTTT CCGTGGTGGA CATTCTTACC AAACGACCGC
    66481 CACGGATTGT CATACCCTTT ACGCCAGAAA CTCTCTTTCT ACGCTGCACC TTACCATTAC
    66541 GAATACGCGC CTTGATGATG CGGATACGTG GTGCTTCAGA AAGGAACTCC TTGAACGTTT
    66601 TCATTATTAC GCAGGGACAA ACGTGTTATC GTTATAAGCA ACAAACGCTC TATCAAATCC
    66661 CTTCTCTTTA TTTATCGTTA ATACGAAGTT GAAGTTGTCG TTGTTTGCAG CACCGATAAC
    66721 CTTGACTCCG ATCTCTCCTG TTGGAGCGAC AGCATTGTTA GGAATATAGC AATCGAATTC
    66781 ACCAGACTGC GATGTTCCGA ACGTCATAAT TTCAGAGTTT GTAGTACCAA CCCAGTACAA
    66841 CTGAACAGTT CCCGTTACAT CTGACGAGTA TTGAAGCTTT GAAATAGACA GCGTACACAC
    66901 ATTCGAAGAG GCGTTAGCAT TAGCCCACGC GAGTGTATTT GCCTTCAGTA CGACCTTATC
    66961 TTCTGATACA GGGCTGGCTG CATTGAAAAA TCCAGTGAAC TTCACTACTG TTGTCTGTCC
    67021 AGTATCTACT AGAAGTTGGG TGGTTGTGGT ATTGGCTGTC ATTGTATGTT CCTACTTAAA
    67081 TCGTGGTTGT GAAGTCAACA ACTTTCTTGA AATCCTGTGG GTTGTTGCCG ATTGCAGCAA
    67141 GCCCTTCCTT ATTCTTCTTG TTCACGCTTC CGTGTAGATC AACGAGTTTC TTTGCCGTTG
    67201 ATGGCTGCAC TTGTGCACTC TGTCCGTTTG AGAAGATAAC TGTTCCCGGT TTATTGCTCT
    67261 TCAGAATTGA CCTAAGCGAT CTGAAGATTG ATTCATCCAG AAGCATCTCT ACAGAATCGT
    67321 CTTCTGTATC CTCTTTCATC GATGCGTAGG TCGTCTGATG GAGACCCTGC TGACCGGGAA
    67381 AGTATGGAAT ACTTACGTCA AGATTCAGGG TCTCATTACG ATAAAGAGCA ACGCGCTGCC
    67441 CTGAAGGGAA GATACGAATC GCCTTTCTCT TTAGAATAAC CATAGGAGGC GGATCAGAAA
    67501 TTTTTCCGAC CTCCATCTCC TTCAGCATTC CTCTGATTGT CTTCAGGCTT TTCATTTCTT
    67561 TGGAAACACC TTTTGTGAAA TCTTTCTCAT AGCTCTCCAC GTACCCACAG TAGGTGTCAG
    67621 TCCCTTCTTT GGATCATATG GCTGTGCCTG TCTCTTTGCG ACATAGCTCT TCAGCGTAGT
    67681 CACATCGAGT TCGGCCAGAA ATTCTGAGAA CGTCTTCATT ACTTAACAGC CTTACGCTTC
    67741 TTAATCTCCG CGTCTACAAC GCTAGGGAAG AAGTAACCAT CGTGACCCTT ACCATACTTA
    67801 GTAAAGACTC GACCACTGCT TCCTGAATGG TGTGGAAGTT CGAAACCTAC GATGCGATGT
    67861 GTATCGCCAC GGAAGTCAGT TACCTTGTCA CCCTTCTTCA GTTCCTTACC AGACTTATGG
    67921 ACTAGCTTGT GAGTCTTCCA TAGATCAGGG TGTGACTCTG TATTGTGATA CTCAAGAAGT
    67981 GTTTCTTCCT TTAGCTTCTC TACGTGGGTG ATCTTGTAGT CGTCTCGGCT ACCACCTTCA
    68041 GTCTTGGCGA TATTATAGAT CTTTTTCTTC GACTGTCTGA CTGCGTGTGC CTCATCATCA
    68101 GCAATGAAAT CGTGTGATGC TAGACCAAGT GGATTCTCTG CAAAGTTATA ATGAACCCTG
    68161 TGTGTGAACT TTGGCATTCT AATAACTTCA CTTTCGTTTA CAGTCTCGTG ATTTGCTGTC
    68221 GATGGTGCTG CTGCAATTGG ATGAACACCG AACGCCTTTG AAACTGAATG CATATGCTTT
    68281 GGTGCACGGA CTTCGTGACC AACTTCATCT GGCATTTCCT TACCATCCCA TACAGTCTTG
    68341 TTAACGTGGA TGTGATAGTG GTCTGGTGTC TCGTGTGTAA CGTGACCTTC TACGTATGCA
    68401 TTGTCTACGA AGCCGGGAAA GTCATAGCTA CGAACGTGCG ATCCGATACC AATCTGGCTA
    68461 CGACGATCCA CCTTATGATC TTCAAATGTT TCGTTGAGAC CCTTGATCTC ATACTCACCA
    68521 ATAGGAGCAT CTACAGATTC GTTGGAGCTT CCCTGAACAC CATAGCGATC CTTGACGTGA
    68581 TTCTGAAGGT GGTTTGGAAG ACTCTCAAAA GGAATCTTTT TACCTAGATG GGCACCAGCC
    68641 TTACCAGATC CGAACTGAGA GAATCCCTGT GGATCTGTTG GATTGTGACT CATACCAAGC
    68701 ATATCCGAAT TACCAGAGCG ATCTGGGTGC TTCAGGTCGT CCTTGTGGGC CACTGTGTAA
    68761 CGATCAGCAG TCGTCCCGCC ATTGTCCCAT ACGTGGAACA TCGCAGCCTC GTCAAGAGTC
    68821 TCTACGTCTT CCTTAGCGAG CTTAGATACA GCCTTCTTGA TTCCCATCTG GCGCTTGATA
    68881 CCCTTGATGA GATGTTTCGT TAGTCTGCTA CCACTACCAA GGCCAGCCTC ACCGGCTCTG
    68941 TATGCCTGAT TGTGAACATC GACAAGAGCC TTATCGACAT ACGATGTCAA TGTTCCCTTG
    69001 GATACCTCAT CAACCTTTTC CACATCTTCA TTGAAGAAGT TGGCTAGACG TACTAGATGG
    69061 CCGTGAACGA GTTTTGCACG CTTGGCTCTC ATATGACCAG TAGGTTGAAT ATCGTGATGG
    69121 TCTGCGAAAT CAAGTAGACG ATCAGCGTCA TCACTACTCA GTTCATTGGG TTCCTTCTTG
    69181 TGAAGATTAT GCTTCTTGAG GAATCTCTGT GCGTCTTCTT TTGATACACG CTCGTTGATC
    69241 TCTTCGACTT CTTCCTTAGT CAGCTTATCA ACAGCCATTT TGATTCCGAA ATATCTTTTT
    69301 CCAGCAACTC TATTTCCAGA CCTTCTTCTT GGTGAACCAA ATGTAGCAGT ACCAGCATCG
    69361 AAAGCATTAT CGTCTAGGCT TGATGCAGCT TTCTTAATAT AGTTGCCAAG AGTTCCCTTC
    69421 GAAAGCTCGT CAATAGCTTC AATGTCTTCC TTGGTTAGCT TGTCAAGTGC CCTGTGAAGT
    69481 CCACCGTGTC TCTTCATTAG CTTGCGTGAG TGGTGATCTG AATTATTCCA GTCGCCCTTG
    69541 GCAACTGAGT GACCAGAAGC AAATGCGTGA CGATCTACCG CAACAGCAGC CTTCTTCGCA
    69601 TACGAGTTGA GAGTTCCCTT CGAAAGTTCG TTGAGTTCTT CGTCTTCCTT CATAACTCTA
    69661 CCGATGTGGT GAGCAGGAAC TTCAATTGAT GCGATGCCAA GATGGTCTGG TGCCAACTGG
    69721 ATCATTGTGT GTGGTGAGTT AGGCACGCGA TACATCTGCG ACGTAGCCTT GAGCCAGCCG
    69781 TGCATATGCT GTGGATACTC TGCCTTGTGT TCGTCCTTGA TGGTGAATCG GGTGCCATTC
    69841 TTGACACCTT CGCTGACGAG GATGTCTTCA CAGACTTCGA TCTTCATCTC TGAAAGAACC
    69901 GAGGATACCT TGTCGCACAG AATCTGTGAG AAGGCTTCCT TAAAATCCAC TTCGTTCTTC
    69961 TGGTGAGAAC TTTCAATGAG CTTCTTGATT GTCATTTTAG TTTCCTGTTT CAGTTCCGAA
    70021 GAACTTGTTG GCTACATCGA TTCTTAATGT CTCTAGTTCA GCACGGACCT TATCCGACAG
    70081 TGCGGTGTCA AGCTGGTTCT TAAACTCAAT AGTATCCCCA GCTTCTACGT GCTGAAGGAG
    70141 GTTGTGATTG TTGTCAATTC TGAAAGTCAT TGCATATGCC TCACTGGTTT CCTAATAGTT
    70201 TACTAACCTT ACTATTTATA TCTTGGTCAT CGTCTGTATT CTGTTGACCG TCTGTACCGC
    70261 CATCTTGACC TGCCTGTGCG GCAGCAACAG CGGCTTGTTG TTCCATAGCT TCCTGTGATT
    70321 CCTCTTCCAT CTGTTCATTC ATCTCTTCGA CATCTTCTTC TGTCTGGCGA AGGACATTCT
    70381 TCTGGACCCA AGCCTTTGAG AAGAACTGAC CAATGTATGG GGCTACCATA TTCAGGATAT
    70441 TGATACGGTT CTGGATTAGC TCGGCTTCCT TGAGTTCGGT GAAGTTGTTA TCCTTCAGGA
    70501 AGTCATAGTG GATGTACTGG CGGAATTCCT GCCAGTCGTC TTCATTACAA ATACCCTTTA
    70561 GGATCAACTG ACGGGATAGA AGTTCATCAA ACAGAACCGA GAACTTGGAA CGAAGCTTGT
    70621 CAACGAACTT GTCGAACTTG AGTTCATCAC GAGTGATCTC ATTCGAACGA CCAAGCGTAA
    70681 ATCCGGTGGT GGATTCTAGA CGCGAGACTG GAACATTGAG AGCCTTGTAC AACTTCTTTT
    70741 CGAAGTAGAA CACGTCATCC ATCTGACCTA GGTTCTGACC GGCTGGAAGT GTAGTGATCT
    70801 CTGTTGACTT GCCTTCACCA CGGCGAGGAA TCCAGAAGTC TTCAAGCATC GACATATGCT
    70861 TGCGATCATC ACGGATCTCT CCGGTTGTCG CATCGTATGT AAGCTTGTTG CGGAACTTCG
    70921 TCATAAAGTC CTTGAGATAC TGTTCAGCCT TTTGGCGTGG CATATTGCCA GTATCTACAT
    70981 AGAATACTCG ACGTTCTGGT GCGCGAGATA CACGATAGAT AACAGTCGCA TCTTCTACGA
    71041 AGCGCAACTG GTTCATTGGG CGGATTGCCT TATGGATATA CGAGAGGCAA GTTGACTTGG
    71101 CTGGATCGTA CATACCAGAT GTGATGTTCA CAACAGAGTC TTCTGTTAAC TTGGTACCAC
    71161 CAGCAAAGCT ACCCATAATC TGTGGGCTTT GAATATTGTT ATTGATTAGC TTTTCGTTGT
    71221 ATAGATAGAA GGTCTCGATG CGGTCAACGA CCTCTACACC GTTTTCCTTC TTCTTAATGA
    71281 TGTTGCGGAT CTTGCGGATT CTACGTGGAT CCACATAGAT TAGTTCTTGA ATTCCCAGTC
    71341 TTGGATTTGC TGGGTCAATG ACTACGTGAT AGTACAAACG CCCATCTACA TACCAACGAC
    71401 GGAAGATATC AGAACCGTTA TTACCGAAGT CAAGCATTCT TGTGACGTTA CGAAATTCTT
    71461 CCTGAATCAT CTTTTTGATG TTATCAGGTT GCTTCAGTTC GTCCATTAGA ATCTTGACTG
    71521 TCTCTGCACG CTCATCGTGT ACGATGGCTT CATTGATGAT GTCTTCGACA GCCGCATCTA
    71581 TCTCTGGCTG CATAGCCATC GTGCGGTACT TGGTTAGAAG GTCTACTTCA GACTTGTATG
    71641 AGCCGTCAAG ATCAACATAG ATGCCATAGT GGGATCCACT CTGGATGTTG ATAGCGCCAT
    71701 CCTCAATCTG AGGCTGTACT GGTGTTGGTA GCGTCTCGTT CTCGTCTTCA CGAGAAATCT
    71761 TAAAGCCGAA TAGCCTGAAC TGGTTAGCCA TTAATTACTC CATATCAAAT AGAGGGAGAG
    71821 ATGGATTTCT CTCCCTCGTT TCAATTACGA CTGCGATGCA GGATCGTCAG ATACCCAATA
    71881 CTGATAGTCG AAGGTCAGTG CAAACTCTTC GATCTGATCA TTGGCACCCC AGTTGAGTTC
    71941 AATTGGGGAA ATGTCGATTG GGAACAGTCC GATGAACTTG TATGCCTTGA CAACTTCGCC
    72001 AGTCTTTGCA AACTGAAGAA CCGTCGCATC TGCACCATAG CCACCATCGA CGCTTGCGGC
    72061 GTTCTGGTTT CTTAGGTTGC CTACTGGACC GTTGATAGCA AAGTGCCATC TTTCCATAGC
    72121 ATTTCTGACA GTGAAGTCTT CATCGTTGAT AACCTGCACT GTCCACTGTG GGTACGTGCG
    72181 ATTACCAGCA AGCTTGACTT CGCGACCGAA GTAGTATGAC TGTACGGTAC CAAGTGTCGA
    72241 ACCCGGTAGC TGGGCAGTGT TGCACATAAA GCTCATCTTC TGCGCCTCAG CCGCCCCGCC
    72301 CACGAATGGT GGGAGGGATA GCTGTACTTG GAACAGATTA GGACGTGCGC CATCGCCAGT
    72361 CAGTTGTGAT CTAAATTCGT CTACGGTGAA TACCATTTTA TTTTGCTCCT GAAACTATAC
    72421 TGTTATTTAG TGACTTGTTT AGGATCAGAA CTTACCAACA ACTTCGTCAA AGCTGACACC
    72481 CGTGCGTACC GCAACGAAGT TTAGCTGGAT GAAGTTGATA GAACGTGCTG GCTTGATGTA
    72541 AATGTCACCA ACGAACTGGT TTCCATCAAT GATATCTGGC GTGTTGTTTG TGGTGTCACA
    72601 GACTACCTTG TAGTCATAGA TGCCACGGCG ACCCTTGACC GTTCTTAGGA ATGGCTCGAC
    72661 AATGCTGACG AACTGCGCTC TTGTGAAATC ATCGTTGAAC TCAAAGAGAC TTGAACGTGC
    72721 AGCCTTGGCG ATTGCCTTCT CAAGAACAAT GAACAGTCTA CGTACATTGA TGTGATCGAA
    72781 TGCACTTGGA CGGTTCTGGA AGGTCTTGTC ACCAAACAGT AGGGTGCCTT CTCCGGGGAA
    72841 AGCTACTACA GAGTTGATAC CGGCCTTGTA GAGTGTGTCA CGCTGTGCCT TACTTGGGTT
    72901 GAAGGCGAGT CTGACAACAT TCTTAACAGT TCCACGCTGT AGACCCGCTG GCGACCACCA
    72961 AGGATCACGA GCATTGTCTG TGCGAGCGCA GAGACCAGCA ATGTCACCAT TGAGCGGAAC
    73021 CCAACGGTAC ATATCGTTGT ACTTGTCATA CTGATACTTC CAGCCACTGT CCATAACTCC
    73081 ATAGGAGCTT CTGTATACCC CGTTTGCCCA AGTTGGGATA GCTACTGAAG GATCTGTTAG
    73141 ATCCTGTGTA GCTGCCAGTG TTGGAGAGAA GAATGCTACA CAGTCCTTGC GGGCTTCTGC
    73201 TAGCTGGACG GCATATGTGG CAACAACGTT GCTCGCAGAA CCTGTCATCA GCAACGAGAT
    73261 GTCGATGAAT TCAGAACTTG CGAACTGTGC CATTGCTGTC ATCACGTTAG CATCAGCTAC
    73321 GGTACCATCT GCACCGCCAA CAAGGGTTGT TGATAAGGCT GTCGCATCGT GACCAACAAA
    73381 GTTGTTGCTA GTGATGTCAG CGGCATTCTT TCCCCATCCA GTTGTGTTCG CCTGTGGGAC
    73441 ACCAGTCCAG TAGATGTACT TGGACTTTCT GTAGATGACT TCCTTGTAGT AGTTGCTTGA
    73501 ACCATCAGCA GTCGCAGCAT CTGCAATTGA CGATAGGGAA GCAAACTTTT CAAGAACCGT
    73561 GTTAGGTGTT CCGGTGAAGT GTCCAAGTAC GTCAACGACC GCAATGTGAA GCTCATCGTT
    73621 CGCGCCGGTA TATCCAGAGC GGTTTGCAAC GTCGAGAGAT GTTCCCGGTG CATAGTCGAA
    73681 GATGCTTGCA AAGCCTGTAG TATCACCAGA CCACTGAGTA GCAGATGCCC ACGTAATGAC
    73741 TTGTAGTGAA TTACCTAGAG CACCAAGGCA GCGTGCTGCC CAAGGGTACC CGGCAGTACC
    73801 AGAAGAACTG GTGTACTGAT TATTGAAGTA GTATGCATCA TTTGGAATTC TGACACCTAG
    73861 TACGTTGTTA GCAGATGCGT TGTTCGCATT GGCTGCTTGT GCACGAACTA CCTTCAGGTC
    73921 ATTTGAGTAT GACAGGAAGT TCGCGGACGT GAAGAAGGAT GCAGCAGTGT TATTATCTGG
    73981 CGTGCCAAAC TTAGCAGCTA GCTCAACTTC ACTGGTGACT GTGACTGGAA CGAGTGCTGG
    74041 ACCCCAATTA AAGGTTCCTG CAAAAGCACC TGTCGATACG GACACCGCAG GAATTGCAGT
    74101 AGTCAGATCG ATCTCTGAAA CATTTACACC GGGACTTACT TGAAACGACA TTGTATTTTC
    74161 TCCTAAGAAT AGGCAGAGGT ATAGACTCTC TCTCTGTTAT TTATGAATTC TGGTTTTTAC
    74221 CCTGTTCCCC AATCTGACAG GTAATCTTGA TAAGGCTCAC CGACACCCCC ATCGTCATTT
    74281 GGAGTGATAG TTTCCCATAT GATATTATCC GTTCTGAAGT ATTTAGGGTT CTCTGGGGTC
    74341 TCCCTTGGGG CGATACCCAA CAGAGGCATA TCTTCTTCGA TCTGCCTCAT TTTCTCTTCG
    74401 AAAAGCTTCT TTCTTATATC GTGATCGGTG ATATCCCTGA AATACGGCTG GACGGTGAGC
    74461 CAACTGAACA TCACTAGGCA CATCACCAAG TCATCGTGTT GACCTTCTTC GGCAGCGTAA
    74521 TAGCCGTTCT TCTTCAGGAT GAACGTCGAT AGTTCTTCGA TGATATTGAA GTCTTTGATC
    74581 TCTAGCTTGT AGTTCTCTAA TAGATCTTTG AGTGCATTGC ACCCCTGACG CTTTGTTTTC
    74641 TTGGTGGTCT TGATGCCATT CTGCTTCGCA CGGTTCATCT GTGTGAGTTG CATCTTGCCA
    74701 TTGCTCTCTT CACCGTGGAA CATATTTTCA TATTCGAATT CTGTGGTGAT GAGATCTGCC
    74761 ACCTGACCAC CGATATCATT GTTCTCGATA AGAAGATATG CATTGTTGTA CCACTTAGCC
    74821 GTCTGGACGA TAGGGCTAGG GAATAGAAGC GGCGATACCA CATTGGATCT GTACTTAGCC
    74881 ACAACCTTGT ATGGATGACT CGTCGCATCT ACTATTACGA ATGCAGAGTA GTCCAATCCA
    74941 ATTCCACGAG CCGAGTCCAC AGACTGAACA TAGAAGTGAT CTGGGATTGG CTCTTCATAG
    75001 ATATCGAGAC CTTCGATGGT CTTACGGATA GACTGGCCGA AGTCCATAGA CTTGAGTACG
    75061 GCAGCAGATA TGAGAGTTCC AGAGCTACCC AAGAAGGTAC ATTCCATTTC CTGAAGGTAC
    75121 TTTTGTTCGC CAAGAACACG TTTCTGATCA GCCGCCCATT CTTCAGTACG ACCCGGAACC
    75181 TCACGCCAGT TAGCTTCTCT GGATACGAAG CCGCTCTTGA CTCCATCGAT ACCTTCTGTC
    75241 GCTTCCTTCC ACATACGATA GAAGTGATTC ATACCGTTAG GGGTAGATGT CACAAGCATC
    75301 TTCGAATGTG TACCAGACGA AATGGTTGGA TATACGGAAG TGAAGAACGA TTCTGCAATG
    75361 TTGTTTGGAA CGAATGCAAA CTCGTCAAGG TATAGGAACG ATACTGCGTA ACCACGGATC
    75421 GCGCTCGATG CAGTAGAGTC CGCCATAATA CGGCACTTAT TCTCTAGTTC GATATTGCCC
    75481 TTGTTCCATT CACGGATACC TTGCTGAAGC CACTTTGGAA GAGCTTCGTA TGCCATCTTG
    75541 ATACGATCAA GAATTTCACG AGCCGTCTTT GCCTTGTTAG CAAGGATTGC GACGGTCGAG
    75601 TCTTCATTGA ATAGGACATA CCAAAGGATG TACGCAACAA CGACAGTGGT CTTTCCTACT
    75661 TGACGACCCG CCTTGAGGAT CATCTTTCGG TTGTTGTGCA TATCCCTGAT TGTTTCTTTC
    75721 TGGAACGGGT ATAGGTCGAT GTTCACGAAA CCCCTGTCAA GCGTGATGAC CTTGACGTAT
    75781 CGCTCGATGA AGTATTGCGG ATCTCTAAAG CACTTCTCGT ACTCTTGCTC CTGCTTTTTT
    75841 GTGAACTTAT GCTTGACTCC GGTCCTCTTT AGAAGAGGCG AACCAAGATA GCCCTTTACA
    75901 ATATCATTCA TTGATTACTC ACATCACTCT TAATTTTCTT CAGAAGATCT GATGTAGACC
    75961 CAACGAATAC ACCCTGTTCA ATATTGATAG ATGTATCACC ACCGCCGCTA TCATCTTTCA
    76021 GAAGATCTTT CTTATCCTTC TGTAGCTTCA AAAGCTTATC AATGTTATCT GATTGAGTTT
    76081 TCAGTAGCTG TGCCATAACT TCAAACGCAC GCGGGTGCAT ACTTTCTCGC GCTATGATAG
    76141 CGATAGTATC GATTGACTTT GCACCCTTAT CGATGATGTC ATAGATCATC TCACGAGCAA
    76201 AGTCAGCATC CTCAATGACC TGACCATCTG GCGGCTTCAC AGCCTCAACA GCAACTGGTA
    76261 GGTTTGGTGC CTCTTGATCT GGAACAAGAT CGATAATCTG TGCGTCTTGA GCAACCCCAA
    76321 GGATTTCTGA TAGTTTGTCA TTCATATGTG CATACCAATA TTAGTTCAAC CAAATTCGGT
    76381 GTTAGTCTCC GTGAAACCGA AGTCATCACC AATGTTTGCC GTCAGTGGAT TTGGCGTGAT
    76441 TACGATAGTA TCAACCAGAC CATCCTTTGG AATTATTCCT AGAACGTTAT GGTCTGCATT
    76501 TGTGATCGAT CCGTGAATAT TGGCGTTAGA TACAAACGAA CCTCTGAGAT TATTTATCAG
    76561 TAGAATCTTA CCAGTTGAAT CCCAAGAAAC AACGTCTGCT GTTGCCTTGG CATCGACAAC
    76621 GGATGTTCCG TTCTGATAGA TAGGCTCGCC AATCTTGTAG TCTGCAAATC CATCGGCTAG
    76681 TGTTAGATAT AAGTGATCTG CTGGCGAGTC ATTATAGAAG TATGTGTTCG CAGTAGATTT
    76741 ACGAATGATC TTACCGGTAT CAATTGGACC GAAGAACTGT GCCTTCACCT TGAACTGTAA
    76801 TGTCCAAGTA AGAACACGAG TTGCTGCGTC AGCAGCGCCT TGCCAATTTT GATCATATGT
    76861 GACGTTCTTC AGAATGATGG GAACATCAAG AGAGATATTC ATACCATCAA CGTAGTTCAT
    76921 TGAAAGGGTA TAATCTGGTG TAAAGAATGG GAGGATCTGT TCTATGATCT GCGTGCCATC
    76981 TTCTACGTTA CGAACATAGA TGTTAACCTC AAAGTCAATA TCATACGGAA CACCAACACG
    77041 CTGCGTAGAA ACGCTAGTGC TGCTGCCGGG AATCTTGTTG AAGCTGTTCT TAAATGATGA
    77101 TATTTTTCGC GATGGGTCAT AAGACAGCCC GACCATCTCA AATGACATCT TAGGAAGAAC
    77161 TACCTGTGTT GGATCGTGTA GATCTGGATT TGAGGCGAGT CTTGTTATGA AGTTCTCTTT
    77221 TCCAGCATAG GATAGGGGAA CGATGAAACG CTCTTCTTCT GTGGTGGTAT TCTTGTCGTA
    77281 TCTAACAAGC GTAATATCCT TGAATATATT ACCGAATGCG ACGACACATC TGCGAATAGT
    77341 CTTGTGATAG AAGTGCTGTT GGTTCAACAT TATGGATTAC CAAATGGATT TGATTCAGTA
    77401 AAGTCGATGA TCCCGCCAGT TGTGCCAAGA TCTCTCAGTT CACTATTGTT ATCGAGAGTA
    77461 TCATTAGCAT TGTCAAGAAC ATCGTAGTGA TTCAAGCTAT AGTTCGCACC AGACTGAACA
    77521 CCGTGAATAA CAGTGTTGAC TGTGAAAATA CCCTTGATTT CTTTCAACTT CAGTGTACGA
    77581 GTTGGAACAT CCCAAGCAAC AACTTCTGCC GATGCTGTCG CACTACCAAG GTCAACACCT
    77641 TGATACACAA TCTCATCGTG TTCATACGAG AGTAGTGGGT TTCCATCGTT GTTCAAGAAG
    77701 TATTCGTAAG AAATTATCTT CGAATCGATA GAGTCATCGA TCTCGATGAT TCCAGTCTGT
    77761 ACATCTTCGT TGCTGTAACG GAACTTCTCA CAAACAAGCT CAAAACCATA GAATTTCGTA
    77821 TTTCCGAATG CGTAGAAGAA GTGCTGTTGA TTGACGAACT TGATTTCAAA TAGACATTGA
    77881 AAATTTGTCA GCCATACAAG ATCGCCTTCT CGTGGTCTTG AATATGTCGA TGGAACAGTC
    77941 CTAGAGAAAG CTCTTGTGGT TACGATGAAA CGCATCTGCT GTGTCATCTC AAGACCGAAC
    78001 TTACTAAAGA GTTCCTGTCC TTCAAAGTTA TCCACGTTCT TGACGTAGAC CTCTACTGGA
    78061 TAAGATGCCG AATACTTCTT CGTAGGATCA TCACCAAAGA TCATATCAAA CGAAGACTCT
    78121 GATGAACGAG GCAAGTAAAA GGCATCGATG CCATATTGCT TAATGCACTC GTTGATAAGA
    78181 TCCGCGTAAA GATCTTGTTC TGGTTTAGAA TTGAAATTGT TGAAGAAGTG ATTTACAGGC
    78241 ATTACGATAC CTTCTTACCA ACAACAAAAC CTTCTGGTTT GTTATCTGGA TGAACTTGAA
    78301 TTACTTGTTT GGTGGTTGGG TTGTGAAACC ACTTGCGTCC AATTTTTGAT GCTCCAACTT
    78361 TAGCTCTGTT CTCAGCACTA GACATTCCAT TTGAAGATCC CGTAGCCTTG CCAATTCGTG
    78421 CCGCAGAAAT GTTCTTTTTT TGATCTGGCG TTCTATGGAG ACCGAGACCC TTTTTACATC
    78481 TACGATTGGA CTCTCGAATT TTTTCTAAGC CATCTTTAGA GATGAATCCA CGTTTTCCTT
    78541 TCATCCAAGG TATATGTCCC TTTTTGAAAG GTTTCCCAGT ATGAAATTTT CCTTTCTTGA
    78601 ATTCTGTTTC TGGTGATCTA CGAATACCCC TATTTGATTC TGATAGAGCT ATGGATAAAC
    78661 GCTTCCTTAG CCACCCATAA AGTTTATTAT TTCTGGTGTG TGTATTTGAC GCCGCCGCCA
    78721 TCATCTGCGC GGCGAAAACA ACTTTGTGAT TTTCTGGATA TATTTTCACC AGTAGTTGGT
    78781 GTGCCACATA ATGCTCTTCT GGGGTTAGTT TAACGAGGTT TGTTAATTCA TCAGAACCGC
    78841 CCATACATCT AGGAACAATA TGATGCTTCT CCAAATACCC GTCTAATTTT CGGGTCTTGG
    78901 CTCTCTCGAT CAACAGCAAG TAGTGTTTAT TATAATCCAT ATTCAGGTTT GTAATATTTC
    78961 AGCCGATTTC CCAAGAACAA GGCATTTCGT AAGTATCTCT CAGTTCAATC TCAAGTCTCT
    79021 GCTTCTCTGC TGTAGCCTCA TCATAGGTTT GCTGACCATT GAGAGTGATG CCGCCGGGAA
    79081 GCTGGACTCC ACTGAACTTC TTTAGGTTCA CACCCCATTG TTGCTTGATG AGTGTAGTCG
    79141 TATACTGCTT TAGCCACGCA TCATTCCAGA AACGCTGGTT GTCTTCACCG AAGATCGCAT
    79201 ATGCCTCCAT AACGATATAG TTACCAAGCT GAACCTTCCC ACCCCAGTCA ACATCGAGCC
    79261 AGAGTCTTGC CTTGTTGGCA CTGTCCGTAT CGTAACGGTT ATATCTGATA GGAACCTCAC
    79321 CAATGAATAA CATCTCAAGT GTACGGATAT GTTGGTTAGC GAGTTCGAAG TACACATAGT
    79381 CGGCAGACGA GAAATCGTAC AACTCATTCA GACGGATCTG ATAGTTGATG TCGAACATAT
    79441 TGAAACCCTT CGTCGCCGCA GAGTTAACTG CGTTCGTTGA GAGAGTAAAT ATTCTTGTGA
    79501 TGCTAATGAT TGAAGATCCG ATTGGATCGT TACCGAGGTT CAGATACTTG TTCTTGATAT
    79561 CATCCTGTGT GACGATGTGG GAGACATAGA TCTTGTTCAC AGCATCAAAG TGGTAACGCT
    79621 GGAACATATC GATTGCCTGA TCGATACGGT CATCGATTTG GTCATCATCT AGGTTTAGCT
    79681 CAATCACAGG GAATCCTAAT GCACGAAGGC AATAGTCTTT CAAAGTTTGT CTGCTGGTTG
    79741 GTATCATCTT AGTCTACCTG TGATTGTCTA TCTATTTATG GTTAGTTGGC GACGATAAGA
    79801 TTCTTGAACT TGACCAGATT GCTGGTAGCA AGCTCTGCTG AACTGGCAGC ACACTCGGAA
    79861 ACTACGTTAT AGTCATCGTA GTATTCTGTC CAAGTGATTA CAGGGAAGTC TGTGAACAAT
    79921 ACTTCTCTCA TCTCAAGACC GAACACCCAA CTGCTGAGTG GTCCAAGAAC AGAGGAATAA
    79981 TCATCCATCG AGTACATCAG AACTCCGTGT GGAATAGCTT CATCAACTAG AATTTTGCGA
    80041 CACGCAAGCT GTTCAACCAT ACTGGCGTCT GTTGAAAGAC CGATATTGAA TCGGATGCTG
    80101 TCGATTTTGA TTAGATTGGA CATTGTGCCT CCTTAAACTC TTATGTATTT AGGTGATTGG
    80161 TTGATTGACG AATTTTCCAT AGTTTAGTAA TAGTACCTTC GCATCCCCAG ATATCTTTAA
    80221 TGGTACGTCT CTGGGCTTGA CGTAGTTCAG TGCCTCTGCC TTCTTATCCT CAAATTCAAA
    80281 CGACCCCAGA ACACAGAATA CCCCAACCCC AGCATCGATG GTAAGATCAC CATCCAACCG
    80341 ATAGCACACT GCCGTGATCG GTTTCCAGCT AGAGAAACAC AACCACACGA TCCCATCATC
    80401 AAATGTCTCT AGTGTTGGAA ACTGAAGAGT GACATCTGAA TTGACGAAGA TCTCGCCCTC
    80461 ATAATGGCTT ACCGGTTCAT TGTTATCTGC TCTGCGTTCG CTCATACTCC CACGGAAGAT
    80521 GTAACACCCA AAGAGATTCT TCTTATACTC ACCTTCGTTC GGAGTCCACT CTTTCGTTTC
    80581 CTTATCAGAT GCCGTCATAA CGTAGCACGA GAAATCTGAA TACAACAGTT CGAAGTTGAT
    80641 CTTCATAGTT CTAGAATCTT TGGTTTTCCT CGACCATACT TCCGTGTATC GTTGTTATGG
    80701 AGAGATCTCA CAGTGGCAAG CTTTTCAAAA AGGTCTAGAA CAACATCCTG TGTTACCTCT
    80761 TCTGGATGGT CTGGGTCTAT CTCACGAATA CGCAACTGCT CCACAGACCT CTCCTTCTAA
    80821 TCTATCTAGT AATTCTGCCG GTGGCACCTG AATCTTATTC TGCAAGTCTC TTTCATAGTA
    80881 CGCATAGTCA TTGACAACAT CATCCTTATC TCTTCCTAAG ACATATGGCG TCTTGTCGTT
    80941 CACAGAATCA ATCCCATAAA ACTCAAGCAT AGAGTTAATG TGATTGAAAT CCATCATCTG
    81001 ATTCAGTGTA GTATTCCATA CCTTTGAACC TAGTGGTCTA AGTGATTCAA CCTGTGCTTT
    81061 TATTCGTCTC TCACTTTCCA GAACCCACCA GTAGCATAGC TGGTAACTAT GGGCTTTCTG
    81121 CCAGTTTGGA TATGAGAGAA CATTCGGATC ATCTGGTGTC GAATACCAAG GAATCAAAAA
    81181 CTTTCGTCTA CCCGGAATCC AACTGAGCCT GAACATACTC GTGGCAACCT CCCGTCTTGG
    81241 TCTGGTCAGA ATCGTGATAT CTGGAATGAC ACCACAGTCT ATGAAATGTC CTATAAAACC
    81301 CAGACCACAG ATATGTCCTG TGTGAAACAC ATAGTCCTTG TTTTGTTCCT TGTAGAAGTT
    81361 GATCTTCTTC GAAACAAAAC TTGCCCCGAC AGCCGGGTTT GATATGTTCT CAACCCTGCA
    81421 AGTTTCAAAG CCGGGATCTC CCTCGTGTTC AACATAAGAG TTAGGAACAC CACGAAGTAT
    81481 CGAAGAAAAT TTCTGTGTGC CGCATCTTCC GGTTGAAAGT GTCAGAACAA ACTTCTTCAT
    81541 AGCTGCCTCT TGAATTTGAT GATCTTCATA GGAAGACTAG ACCATTCGTG AATCGATTCT
    81601 ATTAGCCTGT TAGTAACGAA ACCCCTGTCT CCGAACGCCA TATGATAGAA CGAGAATGTT
    81661 CTAGGGCACA CGAACGGAAC GCTAGTCTCT GGTCCCTGAT CAGAATCCAT TATTTCCGAC
    81721 AGAACAACTA CATTCGTATT GAACGTGATA GCGTCTAATA TACCCATAAG ATCTCTTGGC
    81781 TCAACAACCA ATAGTGTGTT AGCTATGATA GTTGTCTCTG CAAACGGCAT AACACCACCA
    81841 TCCCATAGAT GGAATCTATA TTCTGGGTGC ATCAATTTAC CCCTATCAAT GGCAGCAATA
    81901 TTGATATCAT ACCCATCATA ATCTTTAGGA CTAAACAGGG GGCATAGCCG TCCATACCCA
    81961 CAAGCAACAT CACGAACACT ACCGTCAACC ATTCTTTCTA TGTGTCTGAC ATTATCATCG
    82021 CCTTCGTAAT ACGAAGGCTG GTTCAATCGT CTCAGGTGAT TAACACCCTC CGTCATCCAA
    82081 AAATCTCTGC TACTCATATA GAACCCCAGC CACGAGATCT TAGGTTATTG GCGGCATCCG
    82141 GTGGGATACT ATCGAGAACT TCGTTTTCAA GCTCGCGCAA GAATTCCTTT GGTGGTTCTG
    82201 GTTTGAACTT TGAACTATTG AGTGTGTTGA ATACCTTTTC GGGTAGTTTA TCGACATTAG
    82261 GAAAACTGAA GTGATCCAGC ATAATATTGA AATGGCTCGT GTCGGACACT AGTTCTGGTG
    82321 TAGTCTCCCA CGTCAAGCAC CCAGCATCAG TTACTAGCTT TTTCGCTTTC TGTATTCTCA
    82381 ATTCACAGTC ACAGGCATAC CAGTAACATA GCTGATATGC GTGCATCTTC TCCCATCCAA
    82441 AGATAGGTAG GGCACTAGAT TCTCTTGGTG AAGAGTACCA CTTACGATGA AAGTGATGTC
    82501 TCTCTGGAAT CCAATCGAGC CTGAACATAC TTGTTGCGAC CAGTCTAGGA TTTCTTCTCA
    82561 GTATAACGAA CATTGGTCGC ACACCAAGAT CTAGAAAGTG TTCTACAAAA CCACAGGAAA
    82621 CCGACTGGTC TGTGTTTGAG TAATACTTCC CCGGCTTCTT CTCGATATAC TCAAATACAA
    82681 ACCTGTGAAC AAACTCTCTT CCTATAGACG GATTTGTAAT GTTCTCTCTA CGCACGCTTG
    82741 GAAATCCCGG AGTGCTTTCG TGATCAGCCG ACATATCAGG AACAAGAGAA AAGTGCCTGT
    82801 AAAGCATACG GGCACCAGAC CTTGCTGTTG TCAGCGTAAG AACGATAGGC TTCATTTTGC
    82861 AGAGACCACC AACTGATAAC GGTCACTGGT ATAGACCTCA TCCTTAACAA AACCATTCCA
    82921 CCTGATAAGC TTTGATGTGT GATCGAACAG ACCCACACGA AGGTTCTCTC TAGCCATAAG
    82981 CTTGTCCCAG ATCTTACTAG AGCTTGGAGT ATGTGATAGA TCAGAGACGA CAGCCAACCT
    83041 ATCTTCCATT AGGATCTGAT CATAGATGTT CATACCGATT CCACGATGTT GGTAGTTGGT
    83101 GTCGATGTGG AACTCATATC CCTGATAGAA GTTCATTGGT AGTGGATCGA ATCTCATAAG
    83161 CCAGTAGTAA CCAACCAATT GAAGTCCATC AAAAACACCG TAGTATAGAC ACCGACCGGT
    83221 ATCCCTAACG ACATACTCAA GGCCACCCTG AATGAACAGT TGCTTGTATT CGAAGAAAAA
    83281 CTTATCTGCG ATCTCTTCGA AATTATCCAG ATCGCGTATT AGGTGCATAA TGATGCCACC
    83341 ATAGTTGCTG CCGTTTCGAT ATCTCTGTAG ACGGCCATAC CATTGTCAAG TAGAGCCAAT
    83401 ACACCCGGAG CGTTGAAATC CTTACATACG AAAACAACTG GAATGGTGCC ATCACGGACC
    83461 TGTTCGGCTA GCTTTTTACC GATGGAATAT TCTATATGTT CTGACTGATT GCTCTCCGTG
    83521 AGATATAGTA TCATAATCAT ACAGTTATAC TCGCGGCCAG TTTGGAGGTC TTCCATAATG
    83581 CTTACCGTAG CATCACAGAA ACCGCTCGGA ATATTAACCA TATCAATAGG ATTAAAAATG
    83641 CGGATCTCTT TCGATGCCGT CATAAGACGA CCATACATCG CATCTGATGG TTGTGGAAGA
    83701 TCTAATCCAT ACGTCTGACA CTCTGCCGCA GCCATAACAC CAAGACCACC ACTATCAGTT
    83761 ACTACCATTA CCTTATTACC CACAGGCTTC TTCGGCTTCG ATAGATGAAG CTGTACAACT
    83821 GCCGCAAACT CTCTCATACT TCTAGCTATG TTGTACACTT CCCCAAGATG TGATCCTGTG
    83881 TGATTCAATG CAGCTAGCTC AGATGCTCCC GTATATTTTG GTGCCATAAG AACCACAGGT
    83941 TTTGTGCAAC CGTTCAGTTC TTCAAATGGA ATCAGTTGGA AGTCTTCTAG ATACACGGCA
    84001 ATGACTTCTG TATTTGAATC TCTCTCCATA TGAGCCAAGT ATTCTTTGAC TCTAGTGTTC
    84061 GAAACATTTC CGATAGAAAT GACCTTTGAA AATCCTATGC CAGCCTCTTG AAGTCTCAGG
    84121 TATAGATCCG TGATCACACC ACCACTCTGT GATATGACGC TAACCTTTCC CGGCTTGTAT
    84181 TCGCCAACCG GCAAACAATG AAACGGTGAA TAGCTATCCC AGATACCGGC AGAGTTTGGT
    84241 CCGATGAGTT CACCACCAAA TTGTCTGATG ACACTAGCGA ATCTCAGTTC GCATACCATA
    84301 TCCCACTCGC CCATCTCAGC GAAACCTGAT GTAACAATAT GAACATACTT GACCTTCTTT
    84361 CCCATAACAA GACCCATAGC AACTTGTTCT ACGACATCTC TAGGGATAGC CAGAACGGCC
    84421 AAATCGATAT TGTCTGGTAG CTCTTCGATA GACTTCAGAC AAGTCTTTCC AAATACATCA
    84481 CCACCATTAT GGTTGACGAG ATATACATCA CGCTTATCTT GATGTCTTAG TAGTTGTTCG
    84541 GCAATCCAGT TACCCCACTT ATTTGGGTTG GATGATGCGC CGATAAGAGC AACGCTCTTT
    84601 GGATTGAATA TAGTTTCAAC GTCCATAATA AACCTCAGTT ACGAATCCAC AGTTATTTAT
    84661 CTGAATACCA GAACGACTAG TCCATTAGCC CCGTTTCCAG ACGGGTCTGT ATTCAAGGTT
    84721 TTACACCCAC CATTACCGCC ACCAGTACCG TTAGCACTCC CACCAGAGCC AGCGGCCCTG
    84781 ATAAATGGTC CTGTGATATC AGTAGCACCA ACAGAAATTC CATATCCACC CATACCAGCA
    84841 CCACCAGTGT TGCCAGCGAT ACCGACAGTT AAGCCAGTTC CGGCAGCACC ACCCGCACCT
    84901 GTCGCTGTAG TTCCGCCACC AGCACCACCA CCCCCACCAC CAGAGCTTGG AATGACAGCA
    84961 CCCCAAATGC CACCACGGAG ATTTGATGAT GCACCAGCAG TACCTGCAAC CCCGGTAGTT
    85021 GTAGAAGTAG CACCACCAAC ACCACCAGTC CCGACGTTGA CAGAAAATGT CTGTGATCCA
    85081 ACAACAGCCT TACTAAGCAT TATATTGGCA CCACCAGACC CACCACCACC ACCGGCAAAA
    85141 ACAGATCCAC CTTTACCAGC AACCAAATGT CCACCGCCTC CACCACCGCT ACCAGAAATG
    85201 GCATATGTGT TTAGAAGAAC AGCACCATTA GCTACAGTCT GTGTAAAAGT GCCCGGCGTT
    85261 GAATATGTAA TAACGAGTGA CTTGAATACG CCATAGAAAT CTGAGAACTT GATAGCACCA
    85321 GTTGAAACTA GCGAAACGTT TGTTCCGTTA GCTTTAGCTG TGAGAACGTA TCCATTAGAG
    85381 TTACCTGTGT AATACTCATT GATAGTGATT GGATTCGCAC CACCCATCTC AGTCTGTATA
    85441 TCAGCAAGGC TTATAGCACC ACTATTCTGA AGCATAATGT ATCAACCACC CATTTTTGTT
    85501 TCTAGTGTCA CCAGTCTTGA TGTTAGGTCT CTGATGGTAC CTTCTTGTTC CTTGATAGCT
    85561 TCGACTAGAA GGCCGATCAT ATTTCCGTAT GCGACAGAGT AAACACCATT GCGATCAATC
    85621 AACACCGCTT CTGGAAGAAC ATCATTGACT TCTTGTGCAA TAACACCAGT ATATCTAATG
    85681 CCATCAACTC TACTATCTAT TCTCTCGAAA GTGACACCAC GAATCTTCAT AACCTTGGAT
    85741 AGCGCACTAT CAATGGTTGC AATGTTTTTC TTCAGTCTGC TATCAGAGAA TGCTGTGATG
    85801 TTACCGGCGA CAACAACGTT TGTTCCATCG AACGTGAAGT TGGCACTACC GGCGACAGCA
    85861 CCGGCATTGT TATATAGAAC CTGTGTTGTT GATCCGCCGA CAGGACCAGT AATACCTTGA
    85921 ATACCTTGTG CACCAGTAGC ACCTTGTGTT CCAGCACCAG TAATGCCTTG GACACCTTGT
    85981 GTTCCAGTTG TTCCCTGTGT TCCAGCACCA GTGATACCTT GGACACCTTG TGTTCCGGTT
    86041 GTTCCTTGTG TACCAGTGCC AGTAATGCCT TGTAGACCCG TGATACCCTG AACACCCTGT
    86101 ACACCTGTTG TTCCCTGTGT ACCAGTTCCA GTAATACCTT GGATACCAGT GATGCCTTGG
    86161 ATACCTTGTA TACCAGTGAT ACCTTGAAGC CCTGTAATAC CTTGGACACC CTGAGTTCCT
    86221 TGCGCACCTG TAATACCCTG AATACCGGTG AGACCTTGGA CACCAGTGAT ACCCTGAATC
    86281 CCTTGAGTTC CCTGTGCACC AGTGATACCC TGTACACCAC GAACACCAGC AATAGTTACA
    86341 GTCCACGCTG TGGCAGTAGT AGTGCCAAGA TTAAAGTCTG CTGCGATAGC AAATGATGTA
    86401 CCACCAGTAA TGGTCACAGT ACCTTCAAAG TAGTTTGCTA CGGTGTTGAT TGCACGAACA
    86461 CGATCACCAG TTACAAATGC ACCTTGAATA TTTGTTGTTA GAGTTATTGT TCCTGTACTT
    86521 GCTGGTGTTG CGCTAGTCAC TGATGTTACG CCGCTATACC CTGTCCCGGT GATACCTTGT
    86581 AGACCAGTTA TGCCTTGAAC GCCTTGTGCG CCAGTAACAC CTTGGACGCC AGTGATACCC
    86641 TGAGTTCCGG TGGTTCCTTG TGCACCTGTT GTTCCTTGTG TACCAACAGC GCCTTGAAGT
    86701 CCAGTAATAC CCTGAACACC TTGTGCGCCC GTGGTTCCCT GTGTTCCAGT TCCAGTGATG
    86761 CCTTGGGTAC CTTGTGTACC GGTAATACCT TGAAGTCCGG TGATACCCTG TACGCCTTGA
    86821 ATACCAGTTA GACCTTGCAA TCCAGTGATG CCCTGAGTTC CTTGCGCACC AACGGTTCCT
    86881 TGAGTACCAA CGGCACCTTG AAGTCCTGTG ATACCTTGAA TACCTTGCGT GCCTTGGGCA
    86941 CCAGTAATGC CTTGGATACC AGTTAGACCC TGCACACCAG TAATGCCTTG GATGCCCTGT
    87001 GTTCCCTGTG CGCCAGTGAT GCCTTGTGTT CCTGTAAGAC CCTGAACACC AGTGATACCT
    87061 TGCACACCTT GTGAGCCGGT GATTCCTTGG ATACCCTGTG CACCAGTTGT ACCTTGTGTA
    87121 ACTGGAACTG TGAATGCTAT GTTAGCATTA CCAGCCTGTG CGCCAGCACC AGCAGATACC
    87181 GACACTTGAA CAGATGCGGT ATTGATGAAG TTTAGTTGTT GTGCAGATAG AGTAGATGCG
    87241 CCATTAGCAG AAACGCGAGC AGTATTCGCT GCGCTGTTCG CTGCCGCATA TGCAGCATTC
    87301 GCCTGACCGA CAATATCAAG ACCCGCAGAT GTGAAGTGGC TAGCCGCATT GATGGAAGCT
    87361 GCGTTTACAG AAGATCCGAA ATACCCAGCA CCACCAACAC CAATACCGCC AGTTATAACA
    87421 AGCGCACCAG TTCCAGTTGA AGTTGACGAG GTAGCATTAT TAATTACAAG CTGCCCCGGA
    87481 ATTCTATTCA CATTTAGATA TTTGCTTACA TACGGAACTT CCATTTCCGT TGTCCATCTT
    87541 GTCGGATAAT AGTTGATAGC CGATAACCAC ACTGGGTTAA CAGCGTCAGC ACCAACAGTA
    87601 AGTTCAAGAT CTGTTAGATA GTTTGATCCG GGAACAGCGA AACGCATCAC CTTAAAGTTA
    87661 GATGCCGTTG ATACGTTCAC AGGCGCTGCT GCCGTATACC AGACACCATT ACACAAAGCT
    87721 CTTAGCTGTA TGTTTGCATA CTGGTTACTG GTATAGTAGA AGGACACGTA CACGAATCCC
    87781 TGTGGATAAG TGAATCCGAT TGCCGGAACG CTTCCCTTAC CAGCAACATT GATCGTGCAT
    87841 ACGGTATTCG AACTTATAGG AAGTGTGGTC GATGAATCAT AACCGCCATC GAACCAAGCT
    87901 GGTTGACCAT TAGTTACATT GAAACGAAGA TCTGCCTTGT AAAGAACGTC TGTTAGTTCG
    87961 TTGACTTCAT ATGTCGGTTG ACCAAATGCG CTTACCAAAG AGCCCCAGTC CAATGTGGCA
    88021 GCAGATATGG TTCCACTAGA AACAATGGTT CCAATATTAG CGGTCGTTGC ATTCAAGGTC
    88081 GCCGCATTCA CACCATTCGT AACTGTCAAG CTACCAAGTG TACCAACACT GGTGATAGAG
    88141 CTTGTGTTCA TCGTGAACGA GATATCTGAC TGTGCTGTTC CATTAGCAAC AGCAACAGCA
    88201 TTTACGGACG CGCTATTGTT GAAATTTACG GTATCGTTAG AAGAAACCAA CACACCATTA
    88261 TTGTAGACGG CGACCGTGTT CGCAGCACCA TTAGCTTTTG CATATGCAGC ATTGGCCTGT
    88321 CCAACTACAT CTAGACCTTG TGATGTTATG AATGATGTTG CATTAACAGT TGTCGAAACA
    88381 TTTACTAGGT ACGCAAAGGT TGAATTTGAC GACAGTGTGA ACGTCAAATT AGGTGATGAT
    88441 GTAGATACTC CACCGTTGTT GAATAGAACC TGTCCAGTGT TACCACCAGT TGGGCCGGTG
    88501 ATACCTTGCA CGCCTTGGAC ACCAGTAATG CCCTGCACAC CCTGAATGCC GGTGATGCCT
    88561 TGAATACCTT GCGCACCAGT GATGCCTTGT GTTCCGGTAG TACCCTGTGT TCCTGTTCCA
    88621 GTGATACCCT GAATACCCTG CGAACCAGTA GTTCCTTGAG TGCCAACAGC GCCCTGTAGA
    88681 CCTGTGATGC CTTGCACGCC TTGTGCACCG GTAGTGCCCT GAGCACCAAT GATACCCTGT
    88741 AGACCAGTGA TACCTTGGAT GCCTTGAGTG CCCTGAACAC CAGTGACTCC CTGTGTTCCT
    88801 GTAATGCCTT GTGCACCAGT CGTTCCTTGT GTGCCGATAG CACCTTGTAA ACCAGTGATT
    88861 CCTTGAACAC CTTGAGTTCC TGTTGTACCT TGTGTCCCGG TAATACCTTG AGTTCCTGTT
    88921 GTACCCTGAG TACCTGTGAT GCCCTGAATA CCGGTGAGAC CTTGGACACC AGTGATACCT
    88981 TGGGTTCCGG TAACACCTTG GAGACCAGTG ATACCCTGAA CACCTTGTGT GCCTTGAATT
    89041 CCAGTTAGAC CCTGAGTTCC TGTGATACCT TGCGCACCAG TAGTACCCTG TGTACCAACT
    89101 GCACCTTGTA GACCGGTGAT GCCTTGAATA CCCTGTGCAC CAGTAGTACC TTGAGTTCCT
    89161 GTTGTGCCTT GTGTTCCAGT GATACCTTGC GTACCTATAA TTCCTTGGGT GCCCTGCGTA
    89221 CCTTGCGCGC CAGTCGTTCC TTGTGTACCA ACAGCACCCG GTGTTCCAGT GATACCTTGC
    89281 GTACCTGTCG TACCCTGAGT ACCCGTGATG CCTTGAATAC CCTGTGTTCC AGTGATGCCC
    89341 TGAATGCCAG TAAGACCCTG AATGCCAGTG ATACCTTGAA TACCCTGTGT TCCCTGTGGT
    89401 CCCGTGGTTC CTTGTGTCAC CGCAACAGTG AATGCGATAT TGGCATTACC GGCAGCAGCA
    89461 CCAGCACCAG TAGATACCGA CACTTGAACA GATGCGGTAT TGATGAAGTT TAGTTGTTGT
    89521 GATGAGAGTG TTGATGCACC GTTAGCAGAC ACGCGAGCAG TGTTAGCCGC AGAGTTGCTA
    89581 CTTGCAAGAA CATCAAACCC ACCAACAGTT AGGTTTCCAG TGATGCTGAC GACACCACTA
    89641 TTAGCAACAC GCATTAGTTC TGTGTTCGAC GCACTTAGCC AACGCATAAC GTCGGGTGCT
    89701 ATCGAACCAA GAGCCCACTT ATCGTTTAGC GTGTGTCCTG TTGTAGCCGT GAACTTGATC
    89761 TGTACGCCAT TGTTCAGTGT CTGGAATGCG CCAGTGATAG CCACACCTGT TGTATAAGAT
    89821 ACACCATTGT TATCGGACCA CTTGAATGTA TCTGGTGTAC CAGTCGCATC AATCTGGATA
    89881 ATATATGTGT TACCAGTTCC TGTGAATGAC TGTACGTTAG TCAGAGAGAT GTCATTGATG
    89941 CCGGTTCCTG TGAACTGGGC TGGATACTGG ATAACTGGTT GTGGGCGGAT ATCAAGTGCG
    90001 GTTACTGGAA GCTGTGTATT GATACCAATT CTGTAGTCAC TACCAATAGC AAGTGCTGGG
    90061 TAGAAGCCAA ACCCATTGTT GAACGTTGCC TGCATTGGAT CAAATCCGAT ACCAAACTGC
    90121 TGTCCGAATA CGTTCTGTGT ATATCCGTAC ATACCATCAA CAGAAACAGA TGCTGCCGAC
    90181 TTACCATTCC AGATGCTTGG CTGGACAGAG TAGTTCCACG AATTGAACAT CGCGTTATAC
    90241 GATGATGCGT CACCTCTACG CGCAGCGTTC GTGACTCCAC TATACCATAC AGATCCAGAG
    90301 TAGAAGATAT TTGTGGATAC GATATCGATA CGTGCTGGCT GAAGAACTAT CGCTGATGTA
    90361 TTGCCATTAG CACTGATAAC GATAATTGTA TTGCTGACGT TGACGAATGA AGAGTTGTTA
    90421 GAACCGATAG AAATATTTGA ATTCGAACCA GTAGAAGTCT TCAATGTCAG AGACGTATTG
    90481 CCAGTGATAG TATTAGCAAA GATTGCGTTA GCATTGATGA CAGCACTTAC AGTAAGGCCC
    90541 GTATCGTCAA CTACCAACTG TGTTGTATTA CCTGTAGTAC CGAGAGCAAG ACCACCACCA
    90601 GCACCTGTTG CACGTAGATA GTTCTTATTT GTGCGAGAGA AGTTAACGAC AGCACCAGCA
    90661 AGATCTACGG TTACGTTCAT CAACGCACCA GAGCTTGTGA AATCAATAGT GCTATTTGTA
    90721 ACGTTTACGG TTGTCGATCC ATTTGATCTA ATAGAAACGT TTGCGTTGGA TCCAACAAGT
    90781 GTTGATAGTG ATAGTGAAGT ATTACCAACG ATTGTTGCTG TGTTGATACT TGAAACAGAT
    90841 AGAGCATTAG ATGCCAGATC GAACGTTAGG TTCGGACTAC CGGCAGACAC GCCATTATTG
    90901 TTGAAGACAA TCTGTGTATT TGACCCTCCG ATAGAACTGC TCGCGCCCTG AAGGCCGGTG
    90961 ATACCTTGGA CACCAGTGAT ACCCTGAACA CCCTGTAGAC CAGCACCAGT TAGACCTTGT
    91021 GTTCCCTGAA TACCAGTGAG ACCTTGGATA CCAATGATTC CTTGGATGCC TTGGGAACCT
    91081 ATGACACCTT GAACACCTTG TGTGCCTACG GTGCCTTGTG TTCCAGTGAG ACCTTGAATG
    91141 CCAGTGATAC CTTGGACACC CTGTGCACCT GTCGTTCCTT GTGTACCTAC AGCACCTTGA
    91201 ATACCGGTGA GACCTTGGAC TCCGGTGAGA CCTTGGACGC CTTGCGCACC AGTGATACCT
    91261 TGGACACCAG TGATACCTTG GACACCCTGA AGTCCTGTGA TACCCTGAAC ACCTTGAGTT
    91321 CCTGTAAGAC CCTGCACGCC AGTGATGCCC TGAACGCCTT GCAGACCGAT GATTCCTTGG
    91381 ACACCTTGAG TACCAACAGC ACCCTGAATT CCAGTGATGC CTTGAACACC TTGAATACCT
    91441 GTGAGACCCT GTAGACCCGT TATACCTTGC GTGCCCTGTG CACCAGTTAT GCCTTGACCA
    91501 CCTTGCGTTC CAACAGCACC TTGAATACCT GTGATGCCTT GGATGCCTTG AGATCCAATA
    91561 GTTCCCTGAG TACCTTGCGC ACCAGTGATA CCCTGCGTAC CAGTTGTACC TTGCGTTCCA
    91621 ACAGCACCTT GAATACCTGT GATGCCTTGT ATGCCCGTAA TGCCTTGAGT TCCAGTTGTA
    91681 CCCTGTGATC CCGTGATTCC TTGTGCACCA GTTATACCTT GCGTTCCAAC AGAGCCTTGA
    91741 ACACCTGTGA GACCTTGCAG TCCTGTGATA CCCTGAACGC CTTGAACACC AGTTGTTCCT
    91801 TGTGTGCCTG TGGTACCTTG TGTTCCAGTA GCGCCTTGAA TACCCGTGAG ACCCTGTACA
    91861 CCGATGATAC CTTGGGTTCC TTGAACGCCT TGAATACCCG TGAGACCCTG AATACCAGTG
    91921 AGACCTTGTA GACCGGTGAT ACCTTGAATA CCTTGGACAC CTTGTGTGCC TGTGGTTCCT
    91981 TGCGTTCCGG TGAGACCTTG TAGACCAGTG ATTCCTTGGA CGCCTTGTGT TCCTTGGATG
    92041 CCGGTGAGAC CTTGTAGACC AGTGATACCT TGAATACCCT GTGTACCTGT TGTACCCTGT
    92101 GTTCCAGTTG TTCCTTGTGT TCCAACAGCA CCTTGAATGC CGGTAATACC TTGCGCACCA
    92161 GTAATGCCTT GGATACCTTG CGTACCTACA GCACCTTGAA TTCCGGTGAT TCCTTGAACG
    92221 CCTTGTGCGC CGAGGACTCC TTGTGTCCCC TGTGTTCCAA CGGAGCCTTG AACACCAGTG
    92281 ATACCCTGCA CACCCTGTGC GCCAGTGGTT CCTTGTGCGC CAGTTCCAGT GAGACCCTGA
    92341 ACACCGGTCA ATCCTTGGAT GCCAGTGATA CCTTGAATGC CCTGTAGACC AGCACCAGTA
    92401 GCACCTTGTG TTCCTAGTGC ACCCTGAATA CCAGTAGCAC CTTGAGAACC TGTTGTTCCC
    92461 TGTGCACCAG CACCAGTTGT TCCTTGTGTT CCAAGCGCAC CCTGAATACC TGTGATACCT
    92521 TGAGTACCTT GGGTTCCTTG GGCACCAGAT ACAACTGCTG CTGCATTGAC AGTAAAGACA
    92581 AGATTTGCGT TACTACCATT GGCCGATGCT GTGACATTGA TTGTTGCACT GTTTTCAAAA
    92641 CTTAGATTTG CGTGTGCAAG TACGAGATTG CCATTGGCAT ATACATTCGC CCCAGTGCCT
    92701 ATTGCATCGA CAAATACATT CACTCGACCA TTGGCATAGT CATCAGTGAC AACTAGGATT
    92761 ACGTTGTTGC CATTAGAAAA GTCGATTGTA GATGTTGCGT TTACAACGAC ATTGTTATTC
    92821 TGTATGACGA CAGATCCACC GATTCCGCTC CAAGCACCAG CGATGAAACC TTCTACGCCG
    92881 TGAGTATCGC TGTTGTATCT GATGTAGCCA TCGCGCCCAG CGGGTCTATC GGCAGTGCCG
    92941 CCAACTGGAA GGGCAATAGC ATCATTTGCA CCAGCAGCAT CAAGCGCAAC ATTGGCAGTG
    93001 TGACTACCAA TGGCGATTCC GGTTGATGTA AAACTAATAG GGATTTGTGA CATTCTATAC
    93061 TCGACCAATC CGTGTATGTA CTATTTAGGG CACAATTACG AACGGTATGA AACTGTTACA
    93121 AATCTGTTTC GATATAAAGA CTTACCATAT CAATGGCGAC AGCAGACGCA GCACCACCGT
    93181 TAGTTCTCCA AATGTGCGGC GCGAGACCGG TATTTCCAAG AGGCATATTG GTTGCGTTTG
    93241 CCGTAACAGT TCCGAAATAG CCAGCATTAG CCGTATTAGC CAAATCGGTA ATTTGGAATG
    93301 TAACTTTCGT ATCGTTTGGA GCCGCGAACA TCGCAATTTC CCAGTAGTTG GTATTACCGA
    93361 CATTGCACAA CAGACCAGTA TCAATTGTGG CCGCTGTTGC ACCAGCGAGG TTCGTGATGA
    93421 TTTGAAGGGT GTTACTTATT CCCCATTGAC CAACGCCTAT GGTATTAGCC ATCGTTGCAA
    93481 CGTTCGTGCT GTTAGCGATA ATGGCGCTGT TGTTAACGAA TCCGACAAAC ATATTTGCCG
    93541 ATGGAACAAC GGCAGCATCA GCAACGCCGA AACGAGCGAC GAAGGTGAAG CCACCCATAC
    93601 CCGCTGTATT GCCACGTAGC CAACCAGTGT TGGCGCAACG AATGGATGCA TTGGAACCAG
    93661 CAGTTGCCGC AGCGGCATAT CCAACTCTCT TTATGCTCTG ATATAGGTTT TGTGGATTTA
    93721 CCGCACGAGC AGATGCAGTT CCTGTTGTAG TTGGAGCCGC CATACCCCAC GCAACTGGTG
    93781 CCGTTGTACC GGGATAGAAT TGATAAAGCG AAACGCGATT TCTCGCTAAG AATGGTTGAA
    93841 ATGCAGAATC AAGACCTGAT GGACCGACGA ACGCGGGCAT CATTCGTCCG GCAACAGAAC
    93901 GTCCGAAGAT GCTTATAGTG TTTGCTGGTG GTGATGGTGG CTGTGTGGTT GCCTTGTATA
    93961 GACTAATAGA TGTGTTTGCA ATTCCATCTG CGGCAAAGCC AATGCTCAAA ATATTATTTG
    94021 CGGTATCAAA TGTAAGACTT TGATCACCAG TGGTAACACC AGCATTGTTG AATTGAATTT
    94081 CTCTTGTGTT ACCAGCGGCA GCACCAGCAG ATCCAGTCGC ACCTTGTGTG CCTGTTGCTC
    94141 CCTGCGTACC AGCCCCAGTG ATACCTTGGA CGCCTTGGAT ACCGGTGATA CCTTGTGATC
    94201 CAGTTGCGCC TTGTGTGCCA GCGCCGGTAA TACCTTGGAT ACCTTGAGTT CCAGTTGTAC
    94261 CCTGTGTGCC TGTACCTGTG GTTCCTTGTG TTCCGGTTGT ACCCTGCGTT CCAGCACCAG
    94321 TGATTCCTTG AACACCTTGG ATGCCAGTAG TACCCTGCGT TCCAGTTGTA CCTTGTGTTC
    94381 CAGCCCCAGT GATACCTTGA ATGCCTTGCG TTCCAGTTGT ACCTTGTGTT CCAGCACCAG
    94441 TGATACCCTG AACACCCTGA GATCCAGTTG TTCCCTGAGT ACCTGTTGTA CCTTGTGTTC
    94501 CAGCCCCAGT GATACCTTGG ATACCTTGTG TTCCAGTGGT TCCTTGTGTT CCAGCCCCAG
    94561 TAATACCCTG AATACCTTGT GTACCAGTAA TACCTTGTGT GCCAGTAGTA CCCTGTGTCC
    94621 CAACACCAGT GATACCTTGG ACGCCTTGAA TACCAGTCGT GCCCTGTGTA CCAGTTCCGG
    94681 TGATGCCTTG AATACCTTGT GCACCAGTAA TACCTTGTGC ACCAGTAGTA CCTTGTGTTC
    94741 CAGCCCCAGT GATACCTTGG ATACCTTGTG TACCTTGAGT TCCGGTTCCT GTTATACCCT
    94801 GAATACCCTG AGTGCCTGTT GTACCTTGAG TTCCGGTGGT TCCTTGTGTT CCCGCACCAG
    94861 TGATGCCTTG GATACCTTGT GTGCCTGTGG TTCCTTGCGT TCCGGTTGTA CCTTGGGTTC
    94921 CAGTTCCAGT GATGCCTTGG ATACCTTGTG AACCTGTTGT ACCTTGGGTT CCAGTTCCAG
    94981 TGATGCCTTG GATACCTTGT GTGCCTGTGG TTCCTTGCGT TCCGGTTGTT CCTTGAGTTC
    95041 CAGCCCCAGT GATACCCTGA ATACCTTGAG TTCCAGTGGA TCCTTGTGTA CCAGCACCAG
    95101 TGATACCTTG GACGCCTTGT GTTCCAGTTG TTCCTTGTGT ACCTGTGGTT CCTTGTGTTC
    95161 CCGCACCGGT AATACCTTGG ACACCTTGTG TACCTGTGGT TCCTTGTGTT CCTGTTGTTC
    95221 CCTGCGTACC AGCACCAGTG ATACCTTGGA TGCCTTGTGT ACCCTGTGTA CCGGCACCAG
    95281 TGACACCCTG AATACCTTGT GTACCAGTGA CACCCTGAGT ACCTGTTGTA CCTTGTGTTC
    95341 CAGCCCCAGT GATACCTTGA ACACCCTGAA TGCCGGCGAG ACCTTGAGTT CCAGTTGTAC
    95401 CTTGCGTTCC GGTTCCTGTG ATACCTTGAA CACCTTGAGT TCCAGTTGTA CCTTGCGTTC
    95461 CGGTTCCTGT GAGCCCCTGA ATACCAGTGA TACCTTGAAC ACCTTGAGTT CCAGTTGTAC
    95521 CTTGTGTTCC AGTTCCAGTG AGCCCCTGAA TACCTGTAAT ACCTTGCGTT CCCTGAGTAC
    95581 CAGCACCAGT GATACCTTGA ACACCCTGAA TACCTGTTAT ACCCTGTGTG CCTGTTGATC
    95641 CCTGAGTACC AGCACCAGTG ATACCTTGAA TACCAGTAAG ACCTTGTGTG CCGGTGATAC
    95701 CTTGTGCACC TTGAGTTCCA GCACCAGTCA ACCCCTGTAT ACCTGTTGTG CCTTGTGTAC
    95761 CTGTTGTGCC TTGTGTTCCG GTTGATCCCT GAGTTCCAGC ACCAGTTACA CCTTGTGTAC
    95821 CAGTGATACC CTGCACACCT TGTGTACCAG TGATACCCTG TATTCCTTGA ATACCTTGGG
    95881 TTCCTGTTCC AGTGATACCC TGTACGCCCG TAGCTCCTTG TGTGCCAGTG GTACCTTGTG
    95941 TGCCAGCACC AGTGATTCCT TGAACACCTT GGATGCCAGT AGTACCCTGC GTTCCAGTTG
    96001 TACCTTGTGT TCCAGCACCA GTTATGCCTT GAGCGCCTTG TGTTCCTGTT CCGGTGAGAC
    96061 CCTGAACACC AGTGATGCCT TGTGCACCTT GTGTTCCTGC ACCAGTAAGA CCCTGTGCGC
    96121 CAGTAAGACC CTGAACACCA GTGATACCTT GTGTGCCAGT TGTTCCCTGT GTTCCTTGTG
    96181 TGCCAGCGCC GGTAATACCT TGGACACCCT GTGTACCTGT AGAACCTTGT GTGCCGATTC
    96241 CAGCTATACC TTGTGTTCCT TGCGCCCCGA CCGTTCCTTG TGTTCCGGCA CCAGTTGTTC
    96301 CTTGTGCACC TGTGGATCCT TGTGTACCTG TTCCAGAAAT ACCTTGAACA CCTTGTGGTC
    96361 CGAGTTGGGT ATACATTACC TGTGAGATAC TTAATTGAGC CGCAGGATTT TCTGGAGAGC
    96421 CGAATGGACC TTCTGTATAT TTTTCTAGGT AGCAAGTAAG AGGATCGTCG GTCATCCAAT
    96481 TTAGTTGAAC ACGATCACCA GCATTAGCAG ATACAACATA GGTCAGGCTA GCAATTTTAT
    96541 CTGCTGGTGC GCCAAACATA ATATGCGTGC TGGCCGAATT CGAAACAGCA ATACCATTGA
    96601 CGCTAGGCCA GAAAAGGATG AAATTTGCTG TGCTACCACC ACCGATCTTG TCTAGCTGAA
    96661 CAGAGTAACA AAACTCATAC ACACCAGTAG CAGTGATGAA AACATTTCCG GTTGCATCAA
    96721 CGTGAATATT ATTATTGGAT ACAGTAGCAT CGACAATAAC TGGCTGTGCT ACGTTTGCCA
    96781 ATGCGGCAAA TTGACCACCA CCACTGGAAT AGAAGGATCC ATAGTTACCA TTAGCTCCAC
    96841 CGACACCAGC AGCGCCTGTT GTACCTTGTG GCCCCTGTGT TCCCGGACCA CTACCCCCAC
    96901 CACCAGATGA CGTGAATTCG ATGTTGGCAT AGGAGCCACC ATCAGACACC GAAACTATTA
    96961 CAGTATTGGT ATTTACGAAA TTCAGTTTCT TATTATTAAG AGTCAGGCCA CTATTTGCAG
    97021 AAACAGATAC AGTGTTGGCA CCCGTGTTTG ATAGGGCTGA GACCGCATTA GAGGCTGCGT
    97081 AGGCGGCGTT CGCCTGTGAG TAGGCAGCGT TGGCTGTGTT CGCTGTAGTT GTGTCAACAA
    97141 CAGGGATTAC GTTGTTCGCA TTCCCACCGA TAAAGAGGGT GTTTGAACCG AACGCAAAAG
    97201 CAAGTTCACC GAAAGCTAGA GTGTTCGGTG CTGCATTAGA AAGGGTTCTT TTAATCTGGA
    97261 TTGTGGTGTT GGACATATTA ATAAACTCCA CCATCAATCT TTTGTAGAGT CTCTACGATA
    97321 TAAGTGTTCG TATTGGCGTC GAAAACGAGA ACATCACCAG ACTGACGACC TGTATGATTC
    97381 ACGTCATACA GGTCATTCAG ACCAACCACA ACTCTGGCAA CCTTAGAAAA ATTTACGGTA
    97441 GACCCGCCGT TTTTATTAAC AATAACTTTC ATCGTGTGAC TCTCGGTGTA ATTGTAATAA
    97501 TACCCTCTAG GATACGAGTA GTATTATTAG AGATGTCTCT GGCTGTTACA TCGTAAACAT
    97561 ATCTGCCGAA CGCGATATTC GCTGTGACAT CTGATGTTAG AACCATTATA GCTGCGCCAT
    97621 TTGGAGCATC AGTAGAAACT ATGAATAGGT TTGCGGTCGC ATTGGCAGAC GTATAAGACT
    97681 TACGAATCTG TCCATTGAAG ACAAATCCTG CGATATTGAT AGCAGTGCCA TCATCAGCAG
    97741 CAAGATCAAT TGTGGTCGAG AAGTCCGTAC CCTGATCAAT TGTGAAGTCT GTGTAAGCGC
    97801 CCATTTTATT TTCCGTGTGT AGGTTCTCTT GACCTATTTA TCATCTGAAT ACAAGGACAA
    97861 CTAACCCCAC CGCCCCCGCT CCGGGAGTAT CTGTGTTTGA AGACATACAT CCACCATTAC
    97921 CACCACCGGT ACCGTTAGCA CTACCACCAG AGCCAGCAAC ACGAATGAAT GGCCCGGTTG
    97981 GTTCTGTCGC ACCAACAGAA ATCCCATATC CACCGCGACC AGCACCACCA GTATTTCCGG
    98041 TGATACCGGG AGTTAGACCG GTTCCTGCCG TCCCACCGGG AGCATTTACA CCAGACGCAC
    98101 CAGACCCACC ACCACCACCA CCAGAACTTG GAACGACGGC ACCCCAAATT CCTCCACGTA
    98161 GATTTGAAGA CGCGCCAGCA GTACCAGCAC CACCAATAGT TCCACCACCA AGAGTCTGTG
    98221 ATCCGGCAGC ACCACCAGTA CCGACATTGA CAGAAAATGT TTGTGCACCA ACAACGGCTT
    98281 TAGATAGCAT TATGTTGGCA CCACCAGATC CACCACCACC ACCAACCCAT ACATATCCAC
    98341 CCTTACCAGA TAGCAACTGT CCACCACCAC CACCACCGCT TCCAGAAATG GAATATGCGT
    98401 TTAGTGTTGT CGATCCATTT GCAACAGTAT GTGTGAAGTT TCCGGCAGTT GAATACGTGA
    98461 TGACAAGTGA TTTGAAAGTT CCGTAGAATT CAGAGAATTT TATGGCACCA GTAGACACCA
    98521 TAGCCACGTT AGTACCGTTA GCCTTTCCAG TGAGAACATA TCCAGAATTA TTTCCGGCGT
    98581 AATAGTTACT CATTTTGACG GGTGTTGCCC CGCCAAACTC TGTAGCTATA TCCGATGATA
    98641 GTCTTAGTGC GCCGCTATTC GCCAACATAG AATATTACTC TTTCAGTTTG GTTTCTAGTG
    98701 CTAGCAATCT CGTGTTCAGA TCTGCGACCG TGTTGTTCAG GGTCTGGATT GTACCGTCCT
    98761 GTTGCTTGAT GGCTTCGATG AGCAGCGCAA CGATCTTCTC GTATCTGACT GTCTTGTAGT
    98821 TCTCGCCACT CTTGGAATAC TCGTTACCAT CCGCATCAAC AGCGATGTCG AATGGTGCTG
    98881 GTACTACGAT TTCTGGAAGA ACCGCTTCGA TTTCTTGCGC GATAACACCG ACCTGACTGC
    98941 GCGTATCTGT ATACCCAAAC GATCCTGCGA GTTCGTTGGT ATTGAACGTG ACACCAGAGA
    99001 TTGCCAGAAC CTTCTGTACT GAATCTTGAA TCGTCTTGAT GTTTGTCTTC AGACGACGGT
    99061 CAGAGAAGAA CGCTGTAATT TCGTTTGTGG CACGAATTTC ACCAGCAACA CCAGATGCAG
    99121 CAGTGTTGAC ACCGAGAGAG TTTACTTGAG CATCAGAGCT TGTTGTGAAC CCGCCAGTTG
    99181 TACCTTGTGC ACCAGTTGTT CCTTGAGTGC CCGTAGCACC TTGGATACCA GTGATGCCTT
    99241 GAATACCTTG TGCACCATTA GATCCATTCG TACCCTGTGC ACCAGTCGTG CCTTGTGCAC
    99301 CATTAGATCC ATTCGTACCC TGAATACCAG TGATGCCTTG AATACCTTGC GCACCAGTAG
    99361 TACCCTGTGT ACCATTAGAT CCATTTGTTC CCTGTGCACC AGTAGTACCC TGTGTACCAT
    99421 TAGATCCATT CGTACCTTGT GCACCTGTTG TACCTTGAGT TCCGGTAGCA CCTTGGATAC
    99481 CTGTGATGCC CTGAATACCT TGCGCACCAG TAGTACCCTG TGTACCATTA GATCCATTTG
    99541 TACCCTGAAC ACCAGTTAGA CCCTGAATGC CAGTGATGCC TTGGGTTCCC TGTGCGCCCG
    99601 TGATGCCTTG AATGCCCTGA ATGCCCGTGA TGCCTTGGGT TCCCTGTGCC GCATTGGTGA
    99661 TAGCAAACGA AACGTTGGCA TTACCAGCTT GCGCACCAGC ACCATCAGCG ACTGTGATAA
    99721 GAACAGTTGC GGTGTTGATG AAGTTTAGTT GACGGGCCGC AAGGGTAGAT GATCCATTCT
    99781 GAGAAACACG GACGGTATTA GCCGCTGAGT TAGCCACACC ATACGCCACA CCAATAGCAG
    99841 TATTCACAGA ACCGAACGTT GTATTTGTCG TACCAAACGT GGTGTTCGTT GTGCTAAGAG
    99901 CAGAATTCAC AGCATTGATA GCCGAGTTGG CCGCACTGAT CGCCGCATTG GCATTTGTAA
    99961 CTGCCGAACC AAGATTTGTG ATGTTGGTAT TGGTTGTGCC GAATGCAGAG TTGATAGAGC
   100021 TTATTGCCGC ATTGGCATTT GTAACCGCTG AACCAAGGCT CGTGATATTA GTATTGACTG
   100081 TACCAAATGT AGTATTGGTT GTTGCAAACG TTGTGTTTGT CGTACCGAAT GCGCCATTTG
   100141 TTGCAGGTAG AGATGCCGCT ACATTGTTGG CAACCAAGTC GATATCAGAG AAGTATCTGA
   100201 CGGTAGATCC ATCATTACTA TATCCCCACT TGACCTGATT TTCTTTCCAG ATGAGGTATG
   100261 TGTTCGCAGA TGATCCACGA ACCATCGTGA CAGCACCATC TAGAACAGGA ATACCAGCAG
   100321 TATTCGCTGC CATAAAGATA ACGTTCTCAT CAACGAAGAG TGACTTGGTG TTGATAGTCG
   100381 TTGAGTTACC GCTAATGGTC AAGTTGCCAT TGATAACCAA ATCTTGGTTT ACGTTTAGGC
   100441 TTCCCGTGAT TGTACCACCA GCATTTGCAA GCTTGGTGTT GGATGATGCG TACACTGTGC
   100501 TGATAGCAGT GTTGACTGTA CCGAACGTCG TGTTGACTGT GGCAAAGGTT GTATTCGATG
   100561 TTGCAATAGC AGCATTGGCA TTAGTGACGG CAGAACCAAG ATTTGTTATG TTGGTATTGA
   100621 CTGTGCCAAA TGTTGTGTTG ACAGTAGCGA AGGTGGTGTT CAGTGTACCA AGACCAGTGT
   100681 TAATATTGCT AATGCTTGTG TTGGTTGTTC CGAACGTGGT GTTCAGTGTG CCAAATGTTG
   100741 TGTTCAATGT GCCAAATGTT GTGCCGACTA GAGTATACAA ACCGTTAACA GCATTTGCCG
   100801 TAGGAGGGCT TAGTTTCGTT GTACTTGTTA GAACATCAAC CAAGTTCGCC ACAGTAAGGA
   100861 TAGTCGAATA TGTGTTAGTC GCAACATCGA TAAGCTGCCA TCTTCCAGAA GCTTCGTTCC
   100921 AGTAGAATGA TGCTTGGTTT GCACCAGACC CGCGACCAAT TTGAATGTAG GCGTCTGCTG
   100981 GCGCTCCTGC ATTGTTACTT AATACAAAGC GGTTTGTATT CAGAACAGTA TTGCCTTGAA
   101041 GGACTTGGTT TCCGTTAACT GTTAGGTTAT TGAAAACGGC ATTGCCTGTC TGATCAACAT
   101101 AGTACGTTGA TCCACCACCG AAAACACCGA AGGTTACTCT TGCATTAGAA TAAACATTTC
   101161 CTGCAATGTT AGCGGTGCCA ATCGACATAT CATTGGTTAT GGACGATACG TTGACACTAA
   101221 ACGAGGCATT CGTCTGACCA CCATTTGCGG TGATCGAAAC ATTCACAGTA GCCGTGTTAT
   101281 TGAAATTCAA GTTGGCTGTA TTTGCTACAA CGAGAGTTCC GTTGGCATAA GTGCCCTGAG
   101341 TATTTGCCTT TGCATATGCG GCATTGGCTT GAGCATACAC GGTGCTGATA TTTGTGTTGA
   101401 CGGTTCCGAA CGTTGTGTTT GTAGTTCCGA ATGCTGAGTT CGATGCTGCG ATTGCCGCAT
   101461 TAGCATTCGT GATGGCAGAA CCAAGATTCG TGGCACTAGT GTTGATTGTC GCGAATGCAG
   101521 AATTGATAGC ACTGATTGCT GCATTGGCAT TAGTTACAGC AGAGCCAAGA TTCGTAATAT
   101581 TAGTATTGAC GGTACCAAAC GTTGTATTCG TTGTACTGAA TGTTGTATTG AGAGTGCCGA
   101641 GTGTTGTATT GACCGTAGCA AACGTAGTGT TCGTTGTGCC AAGAGCAGCA TTACTGTTCG
   101701 TGAATGCCCC GCCGATATTT GTATTCAGAG TAGAGAACGT AGTGTTCGTA GTTCCGAATG
   101761 CGGTATTGAT GTTACCAAAT GTAGTGTTGG TTGTTCCGAA TGCTGAATTG ATAGCACTGA
   101821 TCGCGGCATT GGCATTCGTA ACAGCAGAAC CAAGGTTCGT GATGTTTGTG TTGACAGTGC
   101881 CGAACGTGGT GTTGTGTGTA GCAAACGTTG TGTTTACTGT ACCGAATGTT GTGTTCGTTG
   101941 TGCTTAGGGC AGCATTTATA TTAGCGACCG CGCCATTGGC GGACAGGATC GCTGCATTGG
   102001 CAGCACCCAT ATTCGTATTG ATAGTCGCCA CAGCAGAGTT CGCCGCAGAT ATTGCGCTGT
   102061 TGGCAGCACC AATATTCGTA TTGATCGTCG CGACAGCACT ATTCAGGCTT GCGATGGCGG
   102121 CATTGGCAAA TCCGATGGCG CTGTTCATTG TTCCTGATGT GACGTTAAGA GCCGCCCATA
   102181 CAGTGTTCGC CTGTGCGTAT GCTAGGTTTG CCTGACCAGT GACATCCATA CCAGCGGTAG
   102241 TATAGAAGGA CTTGGAGATC GTGTTCAGTG TTACTGATAT GTTTCCAGAG ACAGTGGCGT
   102301 TCTGGCTAAC GACCAAGTTC TTTGTGATAG CCACGTTCGC ATACAGACTG GTATTGCCGG
   102361 TGACTTCTAG AGTCGATCCG ACGTTGACGG CAGACGATAC GTTGATGTTC TGGGCGGTTG
   102421 CGTTCTGGCT AACCGTTAGG TTTCCGGTGC TTGTATTCGA AGCAACAACT AGACCATAAC
   102481 CAGATGGCTG TGAAAGTGTT AGGGTGTTTG CTACCGTTAC GTTACCGGTA TTGGTTACGA
   102541 CGAAGTTACT ATTAACATTT AGTGTGCCAG CACCAGTAAT CAAAAGGACG CCAGCAACGT
   102601 TTACGTTCTG TGCCCATACT TGGGTATTCG AAATGAGGTT CTTTGTCTGG ATCGTGTTAG
   102661 CGACCTGCAT CAACACGGTG TTACGAGTCA GGATTACGTT GTTGCCACGA ACGGTTAGAT
   102721 CGACGTTGTT ATCGATGGTG GTTGAATAGA GAGTTCCGGA GATTGACTGG TCTGCCGCAA
   102781 TAGAGAGTAC AGTTCCTGAC GTGTTATCAA GAAACAGTCT TCCGCCGACG AAGTGCATAT
   102841 CACCACCGTC TTTGTAATAG TTGCCGTTTC TTAGTTCGTT GACAGAGTTT GCAAGATTAT
   102901 TGGTTGTGGT TAGCCACAGG CCAAATGAAT TTGCCGTCTG TACTTGTGCG ATATTTGCGT
   102961 TAGACATTTA TGCCTCAGCC TTGTTCTATC AGTGCTTTTA GTAGCGCCTT GATTTCGGAA
   103021 AGTTCCGATT TCAGATTATT TAGGTCATCA TCCCGACGCT TTTCTTTTTC GATCTCACGG
   103081 ATTCTTTTTT CGTGTCTAAC AATGGCCGAC TTGTCCACGT TGAGAATGGC ACCGGACGAG
   103141 ATATCTTTGA TAAGATGCTC GTGTTCCTGT ACCTTGACGA ATTTGACTTC CATAATATTA
   103201 GCCCGCTGGG ACTGCTATTG CGCGAAGGTT ATTTATGACT GGAACCACCG TTGGATCGTT
   103261 CGTGGACATA ACTAGCTTGA TCGCAAAGTG CTTGAACTTT CCACCCAGTG GATACTGCAC
   103321 ACCGTTCTCT ACGTAAGAGA GAATTCCGCT TGGAAGCTCA TTTGTCAGGC TTGGAGTGAA
   103381 CTGAAGCTCG ATCTGTGTTG ACTGATCTGG TGAGTTGTAG TCCTTCACGA TGCTCATCAG
   103441 CTTCCACTTC TTGTCAATGA ATGCATCAGT ATCAGATGCC GAAAGCACCT TGTAGTAGCA
   103501 GTTTACGTGT GTTCCTGAAG GAATGATACC GTCTACATAT ACACGTAGAT CACCAGCATC
   103561 GAATCCATCA GCAAGCGTGA TCTTTCGAGT CACGTATCTT GCGGAGTGGT TGCCGCCATA
   103621 CTTCTGGTCT TCGCCAGTGC ACGATGCAAC TACCGTGTTT GTACCCGGAG TCTTGTCAAC
   103681 AATCGTTACC GTTGGAGCCT TCAGATATCC AGAACCCGGA TTGTTCAAGG TGATTCCGGT
   103741 AATCTTACCA CCAGACAACT GGAATGAAGA TACGTTACCG GATGCATTGA TACCGTCAGA
   103801 TAGATCTGGT GCGCTGAATG TGACCGTGAT ATTCGCTACG TTATTGTGAA CGGTACCAGA
   103861 GCTAACAATC GAGATATCAC TGGAATTGAA CCCACCAGTG TTAATGATGT TGGTTCCGGC
   103921 AACTGCACTC AAACGCTCTG AGTTGAACAT TGGAGATACA TCAGGGTCAT TGGTCTGCAT
   103981 AGTGACTTCA AGAAGAAGTG ATGCGCTATT TCCACCAAGA ACGAATCTTC TTCTGTTGCT
   104041 GCTCTTTGAA GAGATGCGTA GATCTTGACC GAACTTGAAC ATCTTCTCTG GTGTCACCTG
   104101 AAGAGCGGCT GGGTCTAGAT AGAAGCTACC ATCATTCGTG TTGACTAGCG TTGACTGAAT
   104161 CTTGTATGTC AGAGATGTAC TTGGGAATAC GATATCAGAT GAATGCATAA GGAAGTCATC
   104221 AGCCATAATT GTCCTATTGA GAGGATCAAC CTTGTAGGTC AGTGTGACTG GGTTAGTATC
   104281 AAAGACCGCC TTGTTGATTA CGAACATCAA CTGCTGGTTC TGATATGGCG TCCAAGTAGA
   104341 TGCATTCTGT GAACGGAAGA ATGATCCGTT ATATGGGGAC TCAGAGATTC TGCGCTGTGC
   104401 CGCCCCGCTT GTGATATCAA CCTGACCAAG CTCAGAAATG AATACTTCAT AGTCTGGGGA
   104461 TTCTGAATAC ACAACGAGTG CATACTGGGT ATCCGCTGCA AGATACACAG GGTCATTGAA
   104521 CGTGAACTTG GTTAGCGTTG TGTTGTTTAC ATACAGGCTA CCAATGTTTG CACTATCTGG
   104581 GGTGATAGAC ACCTTGACAT CAACACAGGA TACTGTGGTT GATGCTACGA TTGTTTCTGT
   104641 TGGGAACCCA TTATCCACAG TGACGATTCT GACCGTAACT GGGAATGGTG GCGAGCTACC
   104701 TGTTGGCTTT CCATTGAACC ATAGATCGAC AGACGATACG AAAATACCAT AGTTCTGCTT
   104761 TGTTGTCTTT GGCTTTGGTG TGAAGAATGT CTGTGCAACA GGATCGCCCT TTCTACCGTG
   104821 ACCAGCAGGA TTTGGAGTAC CGACAGAGTT CAGTACGGCT GGTGGTGGAG ATGGGTTTGT
   104881 TGGTGTTGGT GGAACAACAG CGGGGGTTCC CGGAGCAGTC TTTACGGTAT CTGCAACAAC
   104941 AGGTGTCTGT CTGATGTCCG TCTTTGGCTG TAGGAATCCA GCCGATAGGT ACTTCGAAAC
   105001 TGCCTTCATT CCAGCATCTG GATCATCATA TGTCTGTAGG TCGGTGATCT CAAATACACG
   105061 CTCGCCAGTC TTAAACTTGA CTGTACTTGT TTCTGGGATA TTATAGATAC CACACAGGAT
   105121 TCCATTGTCA TCGACTACTG GATATCCAAT CGAGTAGAAG CTGTTTCCTG TAACCGCTGG
   105181 TGAGAGTGAT ACATTAAGGA ATAGCGTGTT TCCTGATACG GATAGAACCT TGGCTACCTG
   105241 ACCAAGACCA GTGCCAGCCG AAACATATAC GAAGTTTCCG GTGGCTTCTG CTGGGGCTGT
   105301 GCCCTGAATG ATCAGTGTAT TGCTATATGG ATCTGTGGTG TTTGACTTAA CTGTTGTGCC
   105361 AGAGTAGTGA GTATATGCAG ACGATGTATT TCCAAGAGTA GGAATGTTTC GTGTTGTGTT
   105421 GTAGTAGAGC GTCGCATTAG GAAACTTGTT ACCCTCTACG GTATTCGCTG CATACACAAC
   105481 CTTGTTTTGA CCGAGCTTGT ATAGAACGAC ATTGGCATTT GCGCTATTGT TAGCAACAAG
   105541 AGTTCCGTCT GATGGGATGA CAACAAGAAC CTTGTCTGTT GGATTCCAAT ACTTGACCTT
   105601 ACCAGAGAAG GTCGCACCTT TGATGGTTCC GAATGCTGTC GCGGCAGACT GGAACACGAT
   105661 GTCGCCGGGA CTAAAGTCGC CAGCAGCAAG AGTATTCGCA CCAACAGGAA GAACGTTAAT
   105721 AGATACGTAA TTTTCGTTGA TGTAGAGCTT GTTAGATGGA GACGATCCAA TGACAGTCGC
   105781 GAATGCGTGA GTTGAATTAC AGTAGATACC ATCACCCTGC TTGTGAACGC TCGACAGATT
   105841 TGCCGAGTCG AATACAAGAG CCGATGCCCT CTGTACAAAT CGATTGACAT TCACGTCATC
   105901 GAATGTGAAG TACGCCGGTC TGTACGGCTT CAGGTTGTGA GCTACAAACT CGACTTCATT
   105961 CGCACGAATG AACGGAATCA CCGACGAATC AGTGAGTACC GAGGTTGTCG TTATTTGCTG
   106021 TGGTGCTGCT GTAGAGGTTG CCATTGTTTC TTCCGTTTAG TCTAATATTT ATGTCAGCTT
   106081 ATAGCTGCTT CAAAGTTGGT CGGCTTGCGA ATCCACCGCC AGCAGCCAAG TTAATGCCAG
   106141 CCCCAGTATT GATAGGTGGC GCTACCTTGG TTTGCGAAAC GACAGCTTCG GTCTTTGTTG
   106201 GAGTGCTTGC TGCTGCTGCT CCAAACCACT GTGTTGGAGT TACCGAACCA AATCCAGTTG
   106261 CAGTCTTGGG TAGAATTGTG CATCCGCCTA CCTGCTGACC GTTCGTAAGA AGTGTGTTAT
   106321 ATGGAGTGCT GCCGTTCCAG TAAATGGTAT CACCGTGGTC GGTTAGATAC ACACCACCGA
   106381 ACGAACCAAC ACCAAATCCA AACCAGACAG GGACACAATA TTTGATTGGT GGAACTGTTA
   106441 CTGGTGTCGC ATCACCACCG ACTACCTTAT TAGGGGTTGT TGGATTGGTT GTTGTGACAA
   106501 CCTTCGTCAC TGCGGTATTC ACAGACATAT CCACTGATGG TGGTGGTGTC TTGATTGCGC
   106561 CGCCACCTGT TGGTGGGGTC TCAACACGAA CAAAGTCTGT TGGTGGTGTG ATTACTACTG
   106621 GATCGAGAGT TGCGCTATAC CAGTAGTCTG TCTCTGGGGT TAGCTTGACA TCACCAATGA
   106681 ATGATGCAAA CGCATATGGC TGTACAGTGA TAGCCTTAGT AGCCGTGTTC TGAACAACAC
   106741 AAGGTGTTTC TGAGTACGCA ACAGAAAGAG TCTTGCTGTT ATGACCGTAG CTTCCGGTTG
   106801 CCGAATCCAA GAAGAACTCT AGTGGAGTTG CATCGTGATA TGGCGTCAGC GTCTTATCAC
   106861 CAAGATTACA GATAAGGTCT GGTGACTTGT TATCTGCAAT GTTGAAGCCA TCGAAGTTAT
   106921 CGGCAATGAT ACCGTACTTG TCCTTGGCTG TCGCACCATC CTGATAGAGA ACGCTCTGAT
   106981 CAGTCGTTTG TGTCTCAAGC TGGCTTAGGG CTGTGTAGTA TTCAAGCTGT GTGATTCTGT
   107041 TGTCGAGTGC ACCAATATCA CGCATTGTGT AGCGACGATT TTCGACATAC TGAATCTGGA
   107101 TGTCAGAGAC CTTTGCGCTA TATGGTGGGA TGCTCAGAAC ATAGAGTGTC ATTGCATCGT
   107161 CAGAATCCTT TGGAGTCTTT GGATACGCTT CTGGTACACC CTTGATGATC TTGAATTGCT
   107221 TATCTCTCGT AAGAGCTAGC TTGTCGATAC GTGGGAGATA GTATCCATAG GTCAGTTCCA
   107281 TTGGATTATC TGGCTGTGCA ATCTTCAAAC CTGCAAGAGT GAACGTAGCA ACAGATGCGG
   107341 CTGTTCCAAT CGAGCGTGTT GGTCTGAAGT CGATGCTATC ACGTAGCGAG AACGTTCCAA
   107401 AGTTCAGTGA TGAGTAGTAC GGAATGTTTC CGGTAGAGTA GTCTGCTGCT GGGTACGAAT
   107461 CAGCATTGAA GAAGCCGGTT GTTGCGCTGT GGTTGTAGTA CGACAGCATA ACAACGGTCT
   107521 GTCCTGTTGG TGGATTTGCA CCATCGCGCA GGATGATCGA TGCGTGATCG TAATAGTTAT
   107581 CCTTCTGTCC GCTATCGAAT AGGAAGTTCG AAGTAATGTC TGTCAGCGTG TTAGATACGT
   107641 TAGGTGCCAG TGTTGGGCTA CCAGAATCGT AGATCTTGAT GATGCTGGTA ACGTCTGGGA
   107701 TGTACAAGCT TTGCTTGGTT CCAGAAGTCT TTACGATATC GTTCCAGTTT GTGAACCAGA
   107761 CAAAACCGTT TGCAGTATCA ACGAATACGC TACTTGCATT ACCTGTACCT AGAACGGCTG
   107821 TACCGTTTGT GTACTTGTCG GTTGTTCTTA GGACTGTATT CTGGGTATTT CCAACGATTG
   107881 TCTTTAGACG ACGGTTGTTA ACTTCAGAGC TATTTTCCTT GACGGTAATG AGAACGTCAC
   107941 CGATGAATCC GGATGTTGTC GAGACATCGA TGGTGAGATG GGTGCTGTCA GTCTGATAGA
   108001 CACCATTACC ACCAGCAATC GCATTCTTGT TGAATGCAAT GATCTGACCG TTTGCTAGGT
   108061 TTGAGGACTG CTTATCACGA ACCACAACGA ACACATTATT GTTTGCTGTG TTATCTGGGA
   108121 TATACTGGCT GGCATATCCA TATGTGAATG ACTCTGAAGT ATCAAGACCG GTACCGGTAC
   108181 CGATGATCAG GTTTCCTGTA GAGTCGAAGG TCTGGTTGGT CAGAAGCTTT CTGCTGATAT
   108241 AGGACATATT AGTGAAAGAG TTCTGCGCCA AGAATGTCTC TGGGAGACTA TGAATCATTC
   108301 TGTTGAATTC AGTCAGATAT ACCTTGGTGT TGCCACTGGT AATCTCGCGC CCGACAGACG
   108361 AAACATCCAT ACAAGGATAG ATTGCGCTGG TCGCGTTCTT TGCGCCGAAC ACGTTGGCCG
   108421 ACGTGAATGC TGCTGGCGTT ACAACTAGTG AGTCGATGTC CTTTGTGCCA TAGTCGAATG
   108481 ACACGAGAGA GTTAGTATCG ATCTGTTGTG TGAATGGAAC AGAAACAAAT GCTGTGCGGG
   108541 TCGCACCATC GTAAGATGTG ATGACACGAA CATCACCAGA ACTGTTACCA GCAAGAACGC
   108601 TTACCTGTAC GTTCGAATAT GCATTGCTGA CATCAGAGAA CGATGCTGGG CATCTGATAC
   108661 TTGTCGTATT GACAGAAAGA GCAACGGCAT TTTCCGCATT AGGAATTGTG CTGACATCAA
   108721 GAATGTATGC GTAATAGTTA CCGCCACCAG CAAACTCAAG GTTTCTAATT CTTGCGGTAC
   108781 CGATTAGGGT ATTTGCATAT GCAGCAGCAC TAGCAGTGTT GATACTCGCT GTCTGTACGC
   108841 AGTGCATATC CATCTGGGCA AACGATCCCG TGTTAAAGAT ACCGTTGTTA CCAGAGAATA
   108901 CGTTAGCGAC TACGAGGTAG TTGCCATATT CAAGGTTCAG ATCATATGCT GTTGATGTGT
   108961 TTGTAGTTCT AGCCTTATCG TTGGAGATGA GGACTGTTCC GATTGTTTCA AACTCGAAAC
   109021 CCTTGACATA CGCCTTGCCC GGCTCAACGT CGATGTTGAA CTTGGTATTG TCTGTCAGGT
   109081 TATCGGAGCA AGTGATTCTG AATGGGCTTA CTGTGAAGTC ACCAGACTGG TCATATGTCC
   109141 TTCTGGCAAG AGTCGATTCA AGGTCTGAAT AGATTGGATA GTCAACCTGC TTTGTGATGA
   109201 TGCCGTTCTC GACACGTAGA AGTTCAAAGA ACTGACTATC GTCTGTGGAG TTTAGCGCCC
   109261 TCTTTGTAAG AGTCAGGTTG AACTGATAGC GATCCGCACC CGGAGCCTGA TAGTTGAACG
   109321 ACTGTTGCGC TGGGTCTAGT AGTGAATCGT CAGTTGACGA GTTGATGAAA CCGTCATCGA
   109381 TCTGTAGACC GATTCTGTAT GATGGAGTGA TGCTCAGTGC GTCTAGAACG ATTGTCTGTG
   109441 GGGCAACGTA TACGAAGTAT CCATCTACGT AGAAGATACC TTCGTTGATC GAGACCACAG
   109501 AACCGTTAGA TGTAGCATTG GAAGAAAGGA GTGTCGCTGT CTCTTGTGTT CCTGTGGCAA
   109561 TACGAACGGT CTCGCCATCA TCAAACGAAA GGCCGGTTAG GTACTTGCAG AGGATCGCAC
   109621 CACCAGAAGT ATTGCTTTCC AAGCTGTCGT CAACTGCAAT GACACGCGCT CGCTTGATGG
   109681 ACGACCCACT GTTATTTACA ATGAGAGTTC CAGCAAAGTC TGTTAGTGTG ATAGGAACGC
   109741 CACCCTGTGT TGGCTGAACC TGAATCGCCT TTACGGAACT ATCGAAAGTC AGGTGTCCAC
   109801 CGTGAACAGG AGATCCGTTC TGGAAAATAT GGTCTCCAAA TTCCTTGATC TGGTTCTGTA
   109861 GGATCGACTG AGCCTGCGTT AGTTCGCGTG CCTGAACAGC ATATCCCGGC TTGAACAGAA
   109921 TACGCATATA GTTGGCAATA CGAGCCTTAT TCTCGAAATC ATCATAATAG GGGGAGATTG
   109981 AAAAATCCAT TGTTCGTACC TTATAGCTCT ATGATCAGTT TGATCTGTTC GGTCTGGTTT
   110041 GGCGATCTAG AAACACTCGC CCTATTCTCT ACGTATAATA CATCGCCCGT ATACACCTTA
   110101 ATCAACGGAG GGAACTCCGC GAATGCCGTG ATATTAGCTC CAAGCTTCGT CGCTCTTAGG
   110161 GACGTGAAAG GAACGAATGT ACCGCGAATA TTATTTAGGT ACACTTTATT ATTCACCGAA
   110221 TCCCAGTTGA CGATGGTTCC AAAGAACGTT GCCACATCAA GGGAAACGCC TTGGAATGCC
   110281 GTATCATCAA CCGTGTAACC ACTACCCGAT GGCAACGGGC CAGTAGAGAT ACCAGTAGTC
   110341 AGGTTATAGA CGCTGCCTGA AGCAACGTTA GATACGTTCG CAGACATCTT TGGATTCTGA
   110401 ATAATTGAGA TCTGGTGGTA GTCGATAATG TCGGCATTGT TGCTGGAACT AACTGGGATA
   110461 GCCCCACTCT CGTCAGCAAC AAGATTCAAG CAAATCATAA TATTTGTCGC ACCAAGATCG
   110521 TACACTGGAT TGAATCCGTG TCCATTGTGC GGTTGAATGA TCGCATCAAA CGATGCATTG
   110581 CTACCAGTCA AACCTGCTGT GGCGACGACA TTAGCATACG TATATCCAGA CCCACCGGAG
   110641 AGAATTGTCA GATCAGTAAT AGTTCCATTC GCGCTAACTG TCGCGACAGC ATTAGCACCG
   110701 GTACCATCAC CAGTAATTGT GATGATGGTC GCGTTACTGG AAACAACATT CTGGTTGTAT
   110761 CCCTTGCCAC CATTTAGAAT CTTGATAACG TCGATTCTTC CGTCAACAGC GGCTGTTTGT
   110821 ACTGTCTGAT CTGTTAGGAC AGGCATCCAC TCTGTGGTGA AGAACTTTGC CTTGACGCCA
   110881 GATGGGATCG TGTACAGATA CTTCCACTTA TAGCCATCAG ATGTCTGGAT GTACGGATTC
   110941 TGTGGTAGAT TTCCACCAAG GCTAATCTGT GGCATCTGCG TTGATAGGAC ACCACCATTG
   111001 TTGAATAGGC ATAGAAATAC CTGATCGACA GTATTGCGAA CGTAGAATCC GAGTGCATAA
   111061 TTTGGGCTGT TATCGACTAC GGTATCGTAG GTATTCGATG TAGTTGCATA TGCGAACGCT
   111121 GAGTTGACAG TTAGGAAGGT GTTGTTGGAA ACGGAGATGA CCTCACGCTC TTCTGTGAGG
   111181 CCGTTTGAGA AGTTGTAGTA TGATATATGG TTTCCTGCAA CGAAGTCTGA AACGAATGAT
   111241 GTGTTAGTAC CGACAACAGA CCCGTTGGCG GTGAATACCC GAATAGAACC GGTTCTTTGT
   111301 GTCACTGTTT TGTGTGAGAA CATATCGACG CTATTGTCAT ACGAATCATA CTGTGTATTG
   111361 ATTGCCCAAT CTACGCGAGG TACAACCATC GACATATCAC TGTCGGTAAT CTTCTTGATA
   111421 GCGATAAGGT TATCAAATAC AGAATTGATG CCATCGACGC TAGTGTCAAC GTCTGGAATA
   111481 ACAGCATCTG CATTTGACCA CATATTAACG TGACCGATAC CGATGTAGGT ATTAGAAACC
   111541 GTTGCCGACC AACCAGACTT GATCTGGCTA GCCATTGCGA TTTTTTGGTG TGTTGTTAGT
   111601 GTGCTTTTCA TCATTTATTC CTAGAAATTG ACGACCTGAT AACTTACGTT AGTTAGTGCT
   111661 GGGTAGACCA TAAAGCCCAC GTTGTTCGCA ACGAAGCTTG TTGGTAGAGT AAACGGTGCG
   111721 GTTGGCGGTG TGAAGTTTCC AGTATAAACT GGGGTTCCAA AGGTAAATCT AAATTCATCA
   111781 ATGTAACCAT TCCAGTTTGT CTGTTGGAAT GCCCCGGTTA GATCTCCACC GACAGTAATA
   111841 ACATTTGTAT TGTCTGTAGG ATTTGGATTT GCCACTATCT TGGCTGTATT AGCGACGCTA
   111901 GTTCCGTTGA CGTACATTGT GAATTGGCCG GACCCGGCAT TCGAAACAAT CGCAACGTGG
   111961 TTCCACTGAC CAACTACCAC AGCATTAGCG TTAGAGTTCA ACGATCCTGT GCCGTAAAAT
   112021 ACAGATCCTA TGCTACCAAA TTGCACAAAG AGAGAGTTAT CACCAAGTGT GTATACACGG
   112081 AAGCCATCTA CAGTAAGAGC CGGGTGTTGG TAGAATGCGA AAATAGTAGC AGTTGTGCGA
   112141 ACACCACCAG ATGGGCTTGT TAGTGGGTAT GCGAAACACT CTACGCAAAA TGAAGTATTC
   112201 GCGAGATCTA GATTTGGAAT TGCATTGGCA GAGAAATAAT TTGCATTGAG GTTAGATGTG
   112261 AAAGATGCAC TATTACCAAA TTTACCTATA GCGCTCGTGA TTGTTGGAGA AGACCCAACA
   112321 ACGCTTATGT TATAGTTGTT AGCGGCATCA GAGATTGTAT TGCTTCCATT TGTCTCATTG
   112381 AAATGTAGAA GCATCAGAAC GTTCGCTTGG GACTGGCTTG TGTTCAATAC CATCGAGAGT
   112441 CCATCTGGCG CAACACTAGT TACGCTTGAA CTGTAGATCG TGTTGTTGAC GTTGTATGCC
   112501 ACACCGTCAC CAGCCAATAC TATACCGGCG ACATTGCCCG GTGTTGATAC GGTAGAGATT
   112561 GCCGTGTTCG TGTTTAGGAC ACCGCCGAAG AATGCTGTGT TACTTTCAAG AACAAGACTT
   112621 GTGTTATTCG AAACAGTCTT GATTGTCTTC GTCTGCTGTC TAGACCCGGT ACTAAGGACA
   112681 AGAAGATCTC CGCTATTAGC GGTAGTTACG AAAGATGTTC CGTGGCCGGT AGCAATTCCT
   112741 GTTGCAGAGT ATGCATTCAC CGTCACGTTT CCAGTGAGAC CTTTGATGTA AGACACAGAA
   112801 GAATCTAGTG CCATACCAAC ACTTTCTTGG TTCTTTATAA CGAACTCACC GATCATCTCG
   112861 GTTCCTGCTG GATGTGCCAG TGCCAAAAAT GCATCCTTAT AATCGTTGAG AGCCTTCTCG
   112921 ATCTGTAGGA TATACGAATA GTTGTGATAC TTCGTGTAGT TCTGGATGAA CTGGTCTGCG
   112981 CTTGGTTGTC CGTCAGTGTT TAGATAGAAG CCATCATAGT TGATGATACC ATTCAAGAAC
   113041 TGGACATTCG CCTTTGCCTT TCCGTTTCCA TATACAGTGC TTCCTGTAAT AGTAGTATTG
   113101 GTGGTGCCGA CAACCATATT GCTTGATAGA TCAATCGCAC CACTGTAGTT ATAGACTCTC
   113161 AGTATCGAGT TGGCAAAATC AGAACCGAAC TTGTCCAAGT ATGCGGTGAA TGTTGCGGAG
   113221 TTCGCATTCG CGCCCTGATA CACGATGATG TCTTCTGCCC ACCCCTCAAG CCCCGTGTAT
   113281 ACGTGTGTCG TAATCATATC GATAACACGA AGAGATACGC TCGGGGTCGA GATGTAGTCG
   113341 AATCCACGAC TGACTATTCT GAAGTCAAAG ATTCTTCCGA TATCAGATAC CGCAGTTTCT
   113401 AGTAGCTCGC CTTCATTGAG GCCGTATGCA ACTAGAGCCG CGCCTGAACC AGAAGCCGCG
   113461 TTTTGTACGT TTGCGCTATT GGCAACAGTC AGGTTCAATG CTGATAGTGG ATATGGATAC
   113521 CCTGTACCCG GAGAGATGAT GCTTACGGAA TTGATCTTAC CAGCACCGTC TGTTGTGAAT
   113581 CCGATATTTG CACCGTATCC AACAGCACTA GTAAAGATGA TCTTGTCTTT GACGTTACTG
   113641 TATCCAGTAC CGCCATTGAT GATGGTCACA TTAGCGACCA AACCAAGATC TCTCAGGTAT
   113701 TGAACATCAC CGGGATATGC TGCTAACCCA TATACGGCTG CTGATAGGTC GGTATCGAAT
   113761 TCAGATGCGA TGTTATAAGT AGGAACCGAT CTATACCCGG AACCTCCGTT GATAACGTTC
   113821 ATAGAGTGGA TGCCACCGAC AACAACATTC TGGAATGTGA AGGCTGACGA TAGCGATGTG
   113881 TTGATATTGG CAGATGCTGC ATTAGTGAAT CCATAATTTG GATCACCAAT ATTTGCATTG
   113941 ACCTTAAATG CAATAGAGTC GTAGATGATG GATACGTTTA CAGTATTAGC AATGGACTGG
   114001 ATGATTACAT TAGCACCATT ACCACTAGCA CTAATAACTT TGACGTTCGA ATTTGGATAT
   114061 GCTCTGTAAC CAAAGCCTTC CTGAAGAGCA GAGATCGTCT TGATCTGTCC AGTGCTTACG
   114121 TTGTTGACGA ACGCAATAGC CTTACTCGCC TCTGCCGTAT TAGCTAGACC ACCATAGAAA
   114181 ACAACGGGGT CTCCGGGATA CGTGATATTA CCAACACCAT CCTTTTCTAG ACCGCGATAC
   114241 TTCAGACCCT GATTTTTGGG GTTGATAGTC AGATTGGAAA TAGATCCGAT GATCTTTTCT
   114301 GAGAACGTAA ACGGCGCGTT ATTCGATGGG TATGTACCGT TGACAACAAG ATGCTCACCA
   114361 ACAGCGAACA GCTTGTTGAT GTTCGAAATA AAGATCTCAA CGATTTCTCT ATTGAGTCCC
   114421 TTATCGATAG TCTTTGTCGC AGTTTCGATG ATGCACGATG CATTAGAAGT GTCGCCAATA
   114481 CCTTGGCGTC TCTGAAGAAG CTCAACATCG AAGTTTTCAT TCGATGGAGA CAGAATGACT
   114541 TTGATCGACT GTGGCTTCTG CCACTTACCA TCAGATGCGC GAAGGATATT CTGCTTTGGA
   114601 TAATAGATCT CAAGATCTTT GTTGTACAAT ACCCTGAATA AGAATTTCGT TGACTCTTCA
   114661 GTACCCTTTT CTGAATAGAA CTGTCTCGCC AGCTTGATAA GCTTCTTCTC ATCAAGCGCA
   114721 ACATCATTAG GGAAGAATGG GAGGAAGTCG TTCTTGAAAT AGTTGATGAA GCTATCGACC
   114781 GAACCGGTAA ATGCATTCGT GAAATCTGCA TTTGGTGTCG CGTCAATGTC GCGATAGTTG
   114841 AGAAGGTTTT TCGCGTGATA TAGAACTGCA CCCTGATCAG ATGTCTCCAT CCACTCATAA
   114901 TACGCACGAA CGAACGCTAC GAAATTTGGA TTGTTCTCCG TTATGAACGC AGGAAACTGC
   114961 GAACTGGCGA GTATCGAAAC GGCGTTCGGG GTCGTTGCCA TATTAAGCAC TTACCGGTAC
   115021 AAGGTTAATG TTGATCGAAT CTGTACCAAC TGAATCGTAT GTGATTACGA TGTTTTTTGC
   115081 AGATGCGAAA TTATAGTTCA TTGGCTGTGC GTGAATAGAT AGTGTCTTGA ACGATTCGGA
   115141 AACGTCTGTT GGGCCGAAAT TGTTGATGTA TAGAATTCCA TTGACGTAAT CGATTGTTCC
   115201 CGCATCGTGA TTCAGGATTC TCTTGATGTT ATTGCTATCG TAATAGAACG TTCTTAGCGC
   115261 ACCAATACGG CCAGCTAGAA CAGGGGTAAG AGTCGCACCG GTTCCACCAC CACCACTGAT
   115321 ACTTATGATA GCTGTAGTGT ACTGATCTCC ACGCTTGTCA ATTGTGACCT TGGCGATCTT
   115381 TCCATTGACA ATCTGGGCAT ATGCATTAGC ACCACTACCA TCACCGACAA TGGTCAGTGT
   115441 CGGATTTGTG GTGTATCCGG TACCGGCAGC ATCGATATTG ATCTGGTCGA TACCACCGAA
   115501 CGAGAATGGG GTCTCTTCTA GATAGCACTG CTGGTTCACG CCATCAGAAT CTGCCTGTAC
   115561 GAAGTATGGA GACGAATAGA CTCTATCGTT TGTGACGCCT CTGTGAAGCT CTGTACCGAA
   115621 CTTTACGATG TATGACTGTG GCGAGATAAG GTCTGGTCTT ATTCTCTTCT CAATGAACAT
   115681 CACAGCGGAT GTTGATTGGA TGGAAGGGTC TACACCATCA ATACTCTTCA GGAACTTCGA
   115741 ATATTTGAAA GTTCCATTGA AAGAGTTTAG TGTCGATGTC GCAAAATCAT TGACAGCACT
   115801 TCTGATAGAA GACTGAAGCT GCTGTGTTGT AGCGTGCGTA AGCTTTGGAT CGTACTCGAC
   115861 CGTTAGATAG AAGTTCAGAT AATTATAGTC AGCCTGAACA TATTCTGGTG TCACAGTAAG
   115921 AACACTGATT GGCTTTAGAA CCTGTTGCAG AAGAACTTGC TGTTCAGATG CCGTGACTTC
   115981 GAATCCATTC TTTGGCTTTG CTGAGATGAA TACCTTACCA TAGACAGGTG GTACTTCTTC
   116041 CTCGCCACCC CATACGGTAA CAGCATCGAA GTATGGATAG TCCTTGTTGA TCATCGCAAT
   116101 GTAATCGTTC TTCGTTACGG CTCTGTCTTG TGCCACGAAG GACTTTGGTG CGGTAAACTT
   116161 GATACTCTGG ATAGTTTCTT GTGGCGTGCC GCCAGCAGAT GCCGTGTATG CGCTATTCAT
   116221 TGTTGCGGTT GTCAGAGACC CTGCAAGCAA CTGTGATTGC ATCGAGAACT TTCTGGATCC
   116281 ATTAGCGGCA TCCGCATTGG TCTTTAGGTA GCTGACATTG ACGACGTTCT GATCATCAAG
   116341 CTTCTTTCCA AAGATTCCAT CACCGAAGTA GATTCTGTAA TTGCCGCTAG TTCCTTCCTC
   116401 TAGGAAGTAT ACGTGTGAAT TTGCGCCAAC ATCAGACACG TCTTTTGTTG TCAGGTACAC
   116461 ATCGAAGGAT GGGTTTGATT GTGATATCTG TACATTGACC ATCAGTGTTG ACGTGTCAAT
   116521 TCCGCTATCA ACGAGATCGA AATACTGCTC TGGGTTCGTG GCATTATCGA CTAAGAACGA
   116581 CTTCGTTACC GGGCTTCCCT CTTTGACGGG AACCATCGTA AACGCAAATT GCGTATTCGA
   116641 ATTAGCAACG AATGCCGTGT CGTCGGTAGT GTAAAAGGTG TAGGATATGC CATTGAGAGC
   116701 CTGTGATGCG AACGGGGTGA ACCTTGGTAT ATTTAGAAGA GTTGTCTGGT CAGCAGGGTT
   116761 TTTATTAACA GTAACGTCTA GATATGCAAT AGATGCGGTA GCTGAACGTG GGACATAGCC
   116821 AAGAAGCTTT GCGTGCGAGA CGACAGACTT TCTAAGGACA GCCGTGTCCA AGAACATCTC
   116881 GTTTCCGATC ATATTCAGGT AGAAGCCGTT GTAGAATGTG TTGTACGCTA GAAGGTCTAG
   116941 AAGGACGTTG ATAGCGGAAC CTTCAAAATC GAAATCTTGA AATTCCGATT GTGACTTCAA
   117001 GAACGTCTTG AGGTTTTGCT TGATCGAATC AAAATCTAAG CTCGTCAATT GCAACTTTGA
   117061 ATCGGCCATT TTACTTCATC CCTCTTCTAT ATCCAGAAGG GGTATTTTCA CCCTTGGATA
   117121 TCTTTTTTGT GGTAGTCCCG TTAGTTATGA ATATTTTACC GAGACTGTTT TTGTTTCCCT
   117181 TCAACTTAAT CACCTTAGCC TCTCCAAAAA GACCGATACC GTGATTGGAT TGTTAACGTT
   117241 CAGTAGATAG AATTCCACGG TGACATCGTA TCCATTGTTG TCTACATCTG CTGTCACTAG
   117301 GACATTACGA GTCCTGACTC GTGGCTCAAA GTTTCCAATG AGGTTCTTTA CTTCCTCACC
   117361 GAGCGCATTC GCAGTAATTG GATCCACAAG TTCGAATAGG AGTTTCCTGA TGTTCGAACC
   117421 GATCTCTGGA TGGAATGGCT TCTCATAAAA CGATAGCTGT ACCAAGTTCA TCAAAGCTTG
   117481 GACAACAGAA TTCGTACCCG TCTTCTTGAG AAGATCGTGA GTGACAGGAT GTGTTGTGAA
   117541 GTTCACATCG AAGTCACTAA ATTTTCTTGT TGTGTTTGAA TTGTTGTCCA TCGTCTATTT
   117601 ATCTTCTTAT TTGAGCTTGA CAAACTGTAG TCTTGCGTAG GTCTGGTGAT CCTTCAGCGT
   117661 GCCGAACTGC ATAGCAGACT TCGGTAGTGA TGTCGAGTAG GCAATGTGGA CCCAACCCGG
   117721 ACCACCGGAC GTTGTGTATT CAAGAAGCAT TTGCTTGGAA ATGCCGCCGA CGATCTTGTA
   117781 AATACCGACC GCAGCATCAT AGGCAGATAG GGACTGACCG CCTTTTGTAA TACTTACAAG
   117841 GTCTGCCGCC ATACCGTAAT CGTGGTCCGA TCCGTGGTAT GGAACCCCAT TGTGGTGCGC
   117901 CGCCCACGTT GCAAGCGCCT CTCGTGGCAT ATCCTCGTCT CCGCGACGGA AGCCAGAACT
   117961 TAGGCTGAAC CTGTAGCCAG CGGCGTATAG AGGCTCTAGG ACGTTCTCAG CGTGCTTGAC
   118021 AATATTACAT AATATGGCGG CTTGAGTATA TCCATACTGA TCCTTGAGCT TCCTGCTACC
   118081 GCCCTGTGTG TAGTCCGCGA GGGTGAAGTG TTCGGAAACC TGAACCTTCT TATAATCGTC
   118141 CAGAAGAGCA ATCTTTCCAC ATACAACCGG CTTCTCTGTA CCACCACCAT CAGGCTTTGC
   118201 AGCCTCGCCA GTTTCAACAA CCGGGGCCGT ACCGACTGGT GGCAATCCTG CCGACTGCAA
   118261 TACTTGCGCG TGGACATTGG CATCGACTTC CATATCATCA GCGAACGCCA GTGTTTCGAA
   118321 TTTGGTCGCA CCATCCACAC TAGGTGGATT TTCATTCTTT GGCATTCTGC TAACTGGATC
   118381 TTGAATACCT GCCGGTGATG CAGCAGCCGC AGGAGATGCA CCAGACGCTG GTGATGCCGA
   118441 TCCAGAGTTG ATATTGATTG GGTTGCCGAT AAGATTCATC ACACCACCAG CTTGGGCATC
   118501 GATGTTTCCA CCCGATGAGA TATCAAGTGT TCCGCCAGCA CTGGCTAGGA CACTGCCACC
   118561 ACCCTTGATA TTGACATCGC CACTCGCGCT AGCAGCCAGA CTACTACCGC TTAGATTGAC
   118621 GCCACCACCA GCAGTAGCAG CCACGTCTCC GCCGCCCTTG ATGTTGACAT CACTACCGGA
   118681 AGTCAGGAAG CTATTTCCTC CGCTTACGAT CTCTGTGTCG CTAGCGATAT CGACGTTGAG
   118741 CTTCTGGGCC TTTATGTTTA GGGCTTCCTT AACACTTAGG TTCATAGATC CGCTGACCTT
   118801 CACATCAAGG TCATTTCCAC ACTCGACAAA GACGTTTCCG TTAGAACGAA TGTAGACATC
   118861 AGAATCTATC GATACGAATG CGTGTCCCAT AATGTGAATG TGGTCGTCGG ACATAACGAT
   118921 CTTGTAGTTG TTCTTGACGA CTTCTTCTAC CTTGGTTCCT GATGGGTAGT ATTCAACGAA
   118981 GGATCCTGAT CTGTGAGCAA GAGTAATTCG TTCGCTACCA GCGGTATCAT CGAATTCAAG
   119041 GGAGTGACCA GACTCTGTTT CTAGAGCTTG GTTGTATGGG TATTCTGGTG AGAATGCTGG
   119101 TGGCGGTTCT TTGAATGTCT GATCACCAGC GGTGCCGACA ATAGGATACG GCTTATCTTG
   119161 ACGTGACTGC ATAACGTCAG TAGGTCTAAG CACGCCACGA GATAGACCTG TGATGGTGTT
   119221 CTTATTAAGG TCTTCGTCTC TAGGATATCT CAGAGACTCC ACAACTTCTG AGTTTGCTGT
   119281 ATTAGCCTCG ACCAAATGAA TTCCGGTACC GTCAGTCTTG TAGGTTCTTG CTACTGGGTA
[truncated: 115,429 more chars]
