# Supplementary material for: Clades of huge phages from across Earth’s ecosystems
Source: Nature. 2020 Feb 12;578(7795):425–31. doi: 10.1038/s41586-020-2007-4 (PMC7162821; doi:10.1038/s41586-020-2007-4)
Supplement: Supplementary file 6 — Genbank files for all genome. [file 41586_2020_2007_MOESM6_ESM.zip › genbank_genomes_SD-4/F22_PHAGE_CIR_34_47.gbk]

LOCUS       SRR1747053_scaffold_1_prodigal-single     232919 bp    DNA     linear   BCT NOV-13-2019
DEFINITION  SRR1747053_scaffold_1_prodigal-single, contig.
ACCESSION   SRR1747053_scaffold_1_prodigal-single
VERSION     SRR1747053_scaffold_1_prodigal-single.1  GI:
KEYWORDS    .
SOURCE      F22_PHAGE_CIR_34_47
  ORGANISM  F22_PHAGE_CIR_34_47
            .
COMMENT     Data sourced from ggkbase. For additional details see
            http://ggkbase.berkeley.edu/organisms/404925
FEATURES             Location/Qualifiers
     source          1..232919
                     /organism="F22_PHAGE_CIR_34_47"
                     /mol_type="genomic DNA"
     gene            complement(<2..238)
                     /locus_tag="SRR1747053_scaffold_1_prodigal-single_1"
     CDS             complement(<2..238)
                     /product="Uncharacterized protein n=1 Tax=Faecalibacterium
                     sp. CAG:82 RepID=R6Q5L8_9FIRM"
                     /codon_start=1
                     /transl_table=11
                     /translation="MSEWISVKNRLPEIETEVLIRTQWKSCGDPRSIITTAYYEDGTV
                     LEDDSRYNWAEIWEWGIYDEEKDGYRIPKGWWESN"
                     /db_xref="UniRef100_R6Q5L8"
                     /db_xref="R6Q5L8_9FIRM"
     gene            complement(231..437)
                     /locus_tag="SRR1747053_scaffold_1_prodigal-single_2"
     CDS             complement(231..437)
                     /product="hypothetical protein"
                     /codon_start=1
                     /transl_table=11
                     /translation="MFKWISTKDRLPKDGQKVLFYGDFDFMVGWYYPDDKYWMPIASD
                     SILYQQEVTYWTELPEPPEGDNNV*"
     gene            complement(687..962)
                     /locus_tag="SRR1747053_scaffold_1_prodigal-single_3"
     CDS             complement(687..962)
                     /product="Orf78 n=1 Tax=Lactobacillus phage LP65 RepID
                     =Q5ULN6_9CAUD"
                     /codon_start=1
                     /transl_table=11
                     /translation="MNNDYMTYAKEIVCDYANEHIDKTDSIRITTDSVYIVWFCKTLQ
                     NWKALLSTTLPDGMYYEVTYNGDKNETYLDAYKKFENRCIKDNNDKQ*"
                     /db_xref="UniRef100_Q5ULN6"
                     /db_xref="Q5ULN6_9CAUD"
                     /db_xref="efn:DENG_01081"
     gene            complement(962..1189)
                     /locus_tag="SRR1747053_scaffold_1_prodigal-single_4"
     CDS             complement(962..1189)
                     /product="hypothetical protein"
                     /codon_start=1
                     /transl_table=11
                     /translation="MKGFIEVYLKNDNTLLINVDAIESIMALGNYDTVIYMKTILSKH
                     DSRNNEQELYQLNYEVCHSYEEVKTMIKEAI*"
     gene            complement(1186..1410)
                     /locus_tag="SRR1747053_scaffold_1_prodigal-single_5"
     CDS             complement(1186..1410)
                     /product="hypothetical protein"
                     /codon_start=1
                     /transl_table=11
                     /translation="MAKEHFVKFEEKVWHECGKEKYYDYAHKWINASHVQYVSSNSNE
                     GVKIYLMGRNTPIEVFGYAEDIIKELEDAL*"
     gene            complement(1431..1646)
                     /locus_tag="SRR1747053_scaffold_1_prodigal-single_6"
     CDS             complement(1431..1646)
                     /product="hypothetical protein"
                     /codon_start=1
                     /transl_table=11
                     /translation="MDYKKNLELIKEIETATQSVTKHVTVPKLVKCKECYYSEPLPFR
                     KEHIQLYCRTYDICKNKEGFCDLGIHK*"
     gene            complement(1655..1939)
                     /locus_tag="SRR1747053_scaffold_1_prodigal-single_7"
     CDS             complement(1655..1939)
                     /product="hypothetical protein"
                     /codon_start=1
                     /transl_table=11
                     /translation="MHDYINEPTDYICPFLKAYNIGDRYTEWQNVKYKLPVANQYVLI
                     YVKEKNDYTMVTWTYGTITYQPEGIWFSEDKWYYNQYRIEYWMPIPKIPE*"
     gene            complement(1958..2332)
                     /locus_tag="SRR1747053_scaffold_1_prodigal-single_8"
     CDS             complement(1958..2332)
                     /product="hypothetical protein"
                     /codon_start=1
                     /transl_table=11
                     /translation="MDAKEFLKVYNRMCTTLKTQHKCNKEDCPIGRIYTWDPNKIRPS
                     CYDIVCKCYSEAVDIVEEWSKENPAKTRQLELLKIFPKAETDEEGVVMLCPAKIDSSF
                     KCRINNATCSQCCKDYWSEEIE*"
     gene            complement(2349..2639)
                     /locus_tag="SRR1747053_scaffold_1_prodigal-single_9"
     CDS             complement(2349..2639)
                     /product="hypothetical protein"
                     /codon_start=1
                     /transl_table=11
                     /translation="MSNSIEVPLTLKNPVILKSNMWFDAQLCPPIIDIPVLHGKRSER
                     ILCCVEQKDGRRMVKEGYAFIYSEDTNHITWKIPGTIYRVTHWTYMPELPNK*"
     gene            complement(2642..2899)
                     /locus_tag="SRR1747053_scaffold_1_prodigal-single_10"
     CDS             complement(2642..2899)
                     /product="hypothetical protein"
                     /codon_start=1
                     /transl_table=11
                     /translation="MKLRKFIKIFNDTLVVKYTTKEVPDNDRIVLCVYERFRYCNNCK
                     DKIQCYQLCRYINGKWYFTEGNHFNFRIIKWYDLPKLNDEE*"
     gene            complement(2896..3240)
                     /locus_tag="SRR1747053_scaffold_1_prodigal-single_11"
     CDS             complement(2896..3240)
                     /product="hypothetical protein"
                     /codon_start=1
                     /transl_table=11
                     /translation="MRYTANKNRWVAFVAAIFMLFVLCCSCSTDQENNITSGIVIDKY
                     DYRPHYTSIVNKIPITYYYSKRYRIKIQNTVEDQTIEQWIELDKETYDAYEIGDWYPR
                     ENYAILETEATE*"
     gene            complement(3221..3463)
                     /locus_tag="SRR1747053_scaffold_1_prodigal-single_12"
     CDS             complement(3221..3463)
                     /product="hypothetical protein"
                     /codon_start=1
                     /transl_table=11
                     /translation="MNPKRYGHKYTLFYYDFDPQNEWQAYDYSVLWYIYNNASVKDEI
                     RKLHYNFKKNKLEYPIYKYRYSRKIYVRKDNEIYCE*"
     gene            complement(3524..3964)
                     /locus_tag="SRR1747053_scaffold_1_prodigal-single_13"
     CDS             complement(3524..3964)
                     /product="hypothetical protein"
                     /codon_start=1
                     /transl_table=11
                     /translation="MINLIETYKNNINALESNPLSKVLRFMLECTDDYHAIYCEDGFL
                     GKAATEFHVKVYLLVYEYANKEDMWFCFSIWKDNTIREKVKVDEWLDFYNNKILGRSF
                     FYKNHLYVFKDVRYTTYEKNNEYINCLSYDIIKYNLSLKEKNYE*"
     gene            complement(4278..4616)
                     /locus_tag="SRR1747053_scaffold_1_prodigal-single_14"
     CDS             complement(4278..4616)
                     /product="hypothetical protein"
                     /codon_start=1
                     /transl_table=11
                     /translation="MDDIELLYDYYNHFAPAPKPEHISYNICYEGYGSEENWHAETCP
                     YTFISNISTYEEALKELRSIKNKGDKSFYEQTKMDTNEIKVYIKAIIHSCGNVYEKQY
                     QFVWFKKSKY*"
     gene            complement(4641..5042)
                     /locus_tag="SRR1747053_scaffold_1_prodigal-single_15"
     CDS             complement(4641..5042)
                     /product="hypothetical protein"
                     /codon_start=1
                     /transl_table=11
                     /translation="MIDLIKEYIHCEYIDPKEAAEYIFECAEKFVNEKLQNETIDLNY
                     FSGTQVWNMPPTILFKSKIPYSEEWIKNFGRALYNIKKDKLIIRTINGIKWKIQVAQG
                     YDCRLLGNPYKWISGMSNLCVVVNRYIEEKQ*"
     gene            complement(5064..5459)
                     /locus_tag="SRR1747053_scaffold_1_prodigal-single_16"
     CDS             complement(5064..5459)
                     /product="hypothetical protein"
                     /codon_start=1
                     /transl_table=11
                     /translation="MIDLIKKYLNSKHIDRNKLRSDLLAIFDHEAKIFDRPAFGGQQI
                     YGRIHVDSDHSFPLPIEFDYYIKGRYTKDDLLDFEKKYITNHSYIFKYKNSKKKRIRV
                     YEPNIIWNELEISNNGYINVIEYVIDIPY*"
     gene            complement(5452..5847)
                     /locus_tag="SRR1747053_scaffold_1_prodigal-single_17"
     CDS             complement(5452..5847)
                     /product="hypothetical protein"
                     /codon_start=1
                     /transl_table=11
                     /translation="MIDLIEKVAQQYEKDKEQIELAKWVIDYVDKNITDIITDKEDPL
                     LDVDNDETWMLDIDFPYIIYGHGNATIFRYWLTIFSRRYHRHFKTFDNITYEFTIGKF
                     LDFKMDKWRMKMHGIYALCVTRKRIKHHD*"
     gene            complement(5847..6245)
                     /locus_tag="SRR1747053_scaffold_1_prodigal-single_18"
     CDS             complement(5847..6245)
                     /product="hypothetical protein"
                     /codon_start=1
                     /transl_table=11
                     /translation="MIDLIKEYSNYYISIQETQKYEILDNIKDDCCVIDIIEIAMKKY
                     IEKYSGDWFCIGKYSHYFDYPYDVYTIYIINKHRQYKNYKRKKGKYEYRFEINYPYSK
                     LKTDMNYYFDKLKDNVSKAIGHEALGYKVR*"
     gene            complement(6238..6606)
                     /locus_tag="SRR1747053_scaffold_1_prodigal-single_19"
     CDS             complement(6238..6606)
                     /product="hypothetical protein"
                     /codon_start=1
                     /transl_table=11
                     /translation="MIDLIKEYLSKDRSEPETQEYTIIGDSANAISIIQSAAKEYMKL
                     YSQISICIFKNETNDTYTVWTTNRNSKDLDDAWYFSIDPNSLSEYYINLGLDQLREGI
                     SKVLGGQKIKSIKYKNENYD*"
     gene            complement(6621..6971)
                     /locus_tag="SRR1747053_scaffold_1_prodigal-single_20"
     CDS             complement(6621..6971)
                     /product="hypothetical protein"
                     /codon_start=1
                     /transl_table=11
                     /translation="MINLIKEYITQTKSYNEEFSGEYPLIFSLQNDCRILKELYKDMR
                     IYAEKYKVHFNLENYPLGIMITTSDKDYNYSYSSMVAKQDCESNKKMYYYLNMLNRDV
                     NAVLKRKNIYRTWI*"
     gene            complement(6968..7291)
                     /locus_tag="SRR1747053_scaffold_1_prodigal-single_21"
     CDS             complement(6968..7291)
                     /product="hypothetical protein"
                     /codon_start=1
                     /transl_table=11
                     /translation="MIDLVKQYIDQIESACVIKAIFKAVKIYEKKYPVVFNICNYSCK
                     YWNNIMIESIEIKSGRTYGITILRNDFNNKRMIPYYLNEIGQLVCAALNMQIYKIDRL
                     DRNKL*"
     gene            complement(7303..7788)
                     /locus_tag="SRR1747053_scaffold_1_prodigal-single_22"
     CDS             complement(7303..7788)
                     /product="hypothetical protein"
                     /codon_start=1
                     /transl_table=11
                     /translation="MIDLIKQYNDYIRNNIIEGDGDIRICKEILRAIKRSANIYADII
                     NKRQYSSRYVANPDVINEYYHACGGLFIKSENNKNNDYGQYIDPSKIIYGNMTCQLLD
                     KFNIIYIKNKSYIAFDGARNRRIYYPTLLGYSTPGKEITESTYIDSITYQIKMKIQPI
                     D*"
     gene            complement(7809..8309)
                     /locus_tag="SRR1747053_scaffold_1_prodigal-single_23"
     CDS             complement(7809..8309)
                     /product="hypothetical protein"
                     /codon_start=1
                     /transl_table=11
                     /translation="MIDLIEQYNNYIKSHIIENSDNIRICKDMLCAIKGAANRYSNII
                     DANSNNTRFIYHDHHIVNGYYYVSDALYIENKNIKNNDRSLYYMDHTKVVYGNVTRGL
                     LDKFNSIYIKDKNYIAIDKHRNKRIYYPEIFWSPASEMNDYIDIIYYRLKIKVQPIDS
                     DEIKIR*"
     gene            complement(10933..11475)
                     /locus_tag="SRR1747053_scaffold_1_prodigal-single_24"
     CDS             complement(10933..11475)
                     /product="Ribonuclease H {ECO:0000256|HAMAP-Rule:MF_00042,
                     ECO:0000256|SAAS:SAAS00016437}; Short=RNase H
                     {ECO:0000256|HAMAP-Rule:MF_00042};; EC=3.1.26.4
                     {ECO:0000256|HAMAP-Rule:MF_00042,
                     ECO:0000256|SAAS:SAAS00016437};;  TaxID=506534
                     species="Bacteria; Proteobacteria; Gammaproteobacteria;
                     Chromatiales; Chromatiaceae; Rheinheimera.;"
                     source="Rheinheimera sp. A13L.;""
                     /codon_start=1
                     /transl_table=11
                     /translation="MDSASNFPGGYYPLAKTVHMFTDGACSGNPGAGAYACILQYKEH
                     EKIISDYSPKTTNNIMELTAVIKGFESIKYPCDVEITSDSKYVVQGATEWLPNWKSNN
                     WKTANKKPVANQELWQRLDELIQEHKSVKFHWIKGHNQHFYNCKCDKIATDLIKLHQN
                     IPIDNSIEEDPQYTIDTIAM*"
                     /db_xref="F7P0X7_9GAMM"
                     /db_xref="UniRef100_F7P0X7"
                     /db_xref="amac:MASE_07740"
                     /db_xref="3.1.26.4"
     gene            complement(11484..12248)
                     /locus_tag="SRR1747053_scaffold_1_prodigal-single_25"
     CDS             complement(11484..12248)
                     /product="hypothetical protein"
                     /codon_start=1
                     /transl_table=11
                     /translation="MEFTINGVTYNKESFCEAFNVNIADFDEVYAAAKARGIVKETLK
                     QKSPFDKFMDELNLHNAANDVKNEEVWEEQKRREDKTENKCKYEKVTFEFRNAYEAKA
                     FVDMVTGEGLSTENIDYTPDNKIILKEITQAEYNKFAAWYQTRKFTNEAVRGIGKTTT
                     TAANVGKYAAEQIAAPIAKSGIKALGMLAKTITKTAVKTGSSLLSTIVETASDTCSDI
                     KSDPEVIKAMDNANKAKNSIVNGTGNTILTKGISIG*"
     gene            complement(12295..12723)
                     /locus_tag="SRR1747053_scaffold_1_prodigal-single_26"
     CDS             complement(12295..12723)
                     /product="hypothetical protein"
                     /codon_start=1
                     /transl_table=11
                     /translation="MGNGTENARAGWAYGVYDDKTLTKIIDQKGRVKGTQTNNRGELT
                     AVYEALKYVASLDPTGEEIKIYSDSEITVKGIRGVCNRNANKDIWHQVELLCDIINSK
                     QLNVDVNFIESHMGSTDSKDLHNLNNEVDKLAKIASRALL*"
     gene            complement(12796..13005)
                     /locus_tag="SRR1747053_scaffold_1_prodigal-single_27"
     CDS             complement(12796..13005)
                     /product="hypothetical protein"
                     /codon_start=1
                     /transl_table=11
                     /translation="MVVLNKNDMSSIMAGYGTWGDMTVTLKDGTKFIVPKRFTTTERK
                     RKILAQQIKARNFKGFTVLALGDEQ*"
     gene            complement(13579..14115)
                     /locus_tag="SRR1747053_scaffold_1_prodigal-single_28"
     CDS             complement(13579..14115)
                     /product="hypothetical protein"
                     /codon_start=1
                     /transl_table=11
                     /translation="MNNTIIIIAKEEAVCRYSLSTNEEGKTVAKKCTPEAVVGSNVKA
                     ASRINALNDVVHCLQQIDKKDKLSSPIKILTIDMVLNPITNGTPLFWFANEGKTSSGE
                     ELNKKEIDLWTEFYSLYGRNVTKVIFGSVSSAVTFARNSKYPITKDMRTIAEYINSAW
                     DDVNAKSKTVEDMETDEI*"
     gene            complement(14548..16047)
                     /locus_tag="SRR1747053_scaffold_1_prodigal-single_29"
     CDS             complement(14548..16047)
                     /product="hypothetical protein"
                     /codon_start=1
                     /transl_table=11
                     /translation="MANLDWNFGLADQGKLTYNKVSGITFSIGEISNDVTKSQLIANV
                     DDEMRVKLIKALKLVKDKDYINPYVGLVKDEDNVVSISYEREKRLYDEFMHCAQTKAD
                     WIKFLSDYSKVGRMRQELTIDYAKKLTDLSGITELLMQSVICMGMKGAKISFDKKEGI
                     SYTLPSIKNLIDANPNKIIVGDPLWKTISACMSYVQRTTDTSILDYIQEQEPVYEIEQ
                     VLRDMKERDSIYLEIKNMFKDLVGSIRSEDSDGNDFDDTTSQADNTFNDGIARLENML
                     RAATKDISPEERAANIKACARRGNDESENTFYLHLCKPEYILWLDSLGLASVPFVGER
                     LYDESANENKVKEGDVLEFTDGECDDGTHVCFIEKPYSGKLKIFAKDGKLYAGKAIKD
                     AVKVPDINNKATVKVMMSYYAGEDVKAKYETITNRAKNKTKIIKKDNKYFMVIRSADG
                     EKLNIPVFVHKSLEDFIVGKYGNIVGTRCNLIHGNTKDVYVMYVDIDFD*"
     gene            complement(16115..18034)
                     /locus_tag="SRR1747053_scaffold_1_prodigal-single_30"
     CDS             complement(16115..18034)
                     /product="hypothetical protein"
                     /codon_start=1
                     /transl_table=11
                     /translation="MIKRKQTMNAMIPYLMKKTDMAIIIHRLTIVDNDNYGLQMKVDF
                     TTIENNKLIRLNDELIKKMSDRELVFKDTWHNATKSFPEGRRIPCSAIVQLCYGDAGE
                     TQESLLLNGIWGRRENNNTYSFAIKCLSSDNEIINNKYLINDTDLVDVLPDDFIHFSC
                     LGNSPSGERRNMILCGSDLYDWEAIINNASDDFLSINKAPKDYLHMAKESAKLFQCLA
                     GSKSFGICKRIAIYSKKFAENKFDGMCWGASEALANHIKESCGKDIHPGALNGMFIQG
                     RIAQGKYGYITLPSRMIMNKINYLAKRDDTPVQEFTWEEVKDPAIKSKIINKEIPLVI
                     IGDKDAPIDIFMDANTLKSVYDVSIAPEYTVLRVLKGDSKVHFSSTIFAKCAMKNSEL
                     TEKMTKKLFEYDFTGTAQRSLKSEGRVLSLDTFDGDIFMRDVLVGAFPEYSRKDSNVA
                     LDIIKNLVETANKKMSNMGISMRGSGKGIVVGPENLSQECLLGEFEMYNRHLIKMFAD
                     LDIPESEAFVAGFKYPTMDVDEYEIYNLLSLNTIKARLSKTVKNENLRKNLEHEYFMY
                     QDSIAVMPCSEVFKEKHAGSDFDTDMMQFLMLITDQALDIIKEKHPELVGEMKCYNDL
                     YHILKHDPVIVKIDQ*"
     gene            18253..18762
                     /locus_tag="SRR1747053_scaffold_1_prodigal-single_31"
     CDS             18253..18762
                     /product="hypothetical protein"
                     /codon_start=1
                     /transl_table=11
                     /translation="VNCVSYYRPYSIRYYSDTIDSIIDPLLDYDFLEFRDVVLGLSRF
                     IGCLGGFLNLVVVKRSIEKLLDCLVPMTVDSRHSDLLIIAVTERGNDALGIIVNFSSS
                     GNTYSHLIEIEEIKPRKREGSFVPRCLADTPALLVRSVQKVSGYFDVTVVLRGDLVIR
                     SLDSDFEFS*"
     gene            complement(18978..19202)
                     /locus_tag="SRR1747053_scaffold_1_prodigal-single_32"
     CDS             complement(18978..19202)
                     /product="hypothetical protein"
                     /codon_start=1
                     /transl_table=11
                     /translation="MSAKTKNIIANIILAVMYGIGFWGAMLAGGAIIYGYYIHSLVAI
                     AAVVTSILVANKAADYIIDGDYITKSTKRL*"
     gene            complement(19301..19720)
                     /locus_tag="SRR1747053_scaffold_1_prodigal-single_33"
     CDS             complement(19301..19720)
                     /product="hypothetical protein"
                     /codon_start=1
                     /transl_table=11
                     /translation="MRSLNIGLCKSQETPYPDFISEYIFDIDSVNKESLETYGSELST
                     QAFMFVTELKSKMLGALRLNIYVPEKSEILLVMILRAIYCTAYLEVNIYHYIKPEYGF
                     SDSDSNRWVSQNFQLVPEIDRDTMMVRPHSMNEAYYS*"
     gene            complement(19807..20124)
                     /locus_tag="SRR1747053_scaffold_1_prodigal-single_34"
     CDS             complement(19807..20124)
                     /product="hypothetical protein"
                     /codon_start=1
                     /transl_table=11
                     /translation="MKTYFVVNRNDRSKIGYFQSNLLLTDGAILSVRGEGIYSVIAYA
                     DKPIRFGNFLCPDYIQTKDMLNSHEQEWTLFSPVEIKSAESLIAVYKTAINTRLVSCV
                     CIG*"
     gene            complement(20221..20700)
                     /locus_tag="SRR1747053_scaffold_1_prodigal-single_35"
     CDS             complement(20221..20700)
                     /product="hypothetical protein"
                     /codon_start=1
                     /transl_table=11
                     /translation="MDTNTNIIIAYNGKREIFTIVAKKHYALGDTIDGNKTVYAIVNN
                     DKAYIATAIRADGDGEWYRTILYHDGKYDVNDPEYVEYRRRGDTWCLHNGDTQDFYEK
                     YRRNLVRYIGDGLNCLLQFEETFTQTIGLNLYDKGYTNKAIRNGEVVYSEWIQRGHH*"
     gene            complement(20838..21254)
                     /locus_tag="SRR1747053_scaffold_1_prodigal-single_36"
     CDS             complement(20838..21254)
                     /product="hypothetical protein"
                     /codon_start=1
                     /transl_table=11
                     /translation="MKLKLNELVNDKRTIVTALCEGRHEMPENVVGSIFPMTVDPTNV
                     DELDRIAVEFVRSVDGKDIHLVVTGLSVALVAVIKAVTACANDNSSATSLTLWHFDRA
                     TGDYYPQKVVKFPEICPFCGHIIAPGEWGCSACEST*"
     gene            complement(21624..22034)
                     /locus_tag="SRR1747053_scaffold_1_prodigal-single_37"
     CDS             complement(21624..22034)
                     /product="hypothetical protein"
                     /codon_start=1
                     /transl_table=11
                     /translation="MLVTIGSERRVMLMNHFINTVILLLLYEYVGLWYKRRQPKRRYS
                     PSGQDVRFCARPFFLVGVSFRRLLLSSAVIPPNFVRAHHLSFILSLRDRKDNGRLTLF
                     IVSSPGYSLSRCHRLEKQRDFLDKNISSSFCKIA*"
     gene            complement(22121..22510)
                     /locus_tag="SRR1747053_scaffold_1_prodigal-single_38"
     CDS             complement(22121..22510)
                     /product="hypothetical protein"
                     /codon_start=1
                     /transl_table=11
                     /translation="MYYYVVNHAEEVGLFKSDLDMKDGGSVFAGLHDFTIVGYSVDKI
                     EIGGLIIDLGIINDDSVFFSAEKWREDGWAVIKPVEVFDADELAKLISATVNAQLAEY
                     IGGGVKEDDDTEDLSMIPSVDEDDMPF*"
     gene            complement(22689..25862)
                     /locus_tag="SRR1747053_scaffold_1_prodigal-single_39"
     CDS             complement(22689..25862)
                     /product="hypothetical protein"
                     /codon_start=1
                     /transl_table=11
                     /translation="MKTIMNNTNTISAADIAKVLLERPYIVLKKGGKQIYALDVASIE
                     TEGNGYDLLHGTGVLTSVDGVYELVNIIRASSVSAKELKKANRRYRVFDKKGMNNTVI
                     GVDRPMDIALNKADMTDDDIISVNLSDIYAKALASKNSKRAMENTKLINIAANTYGVR
                     LYDEKLYVALNGWIAGSTVVELYDVEMKKTYLDAETNKGLSLSKTFMPSVRTSSMKNA
                     GEKFFIIDSKVEDFEKALCCGLSLRDRFNQLSNNGLLSVSTKQMVKEWKYLPSSIAGR
                     TKLDLSKCRIAVINQKGRVGDGNGSAKPDLVNVPDKTALQMRVRTYQGKGMLMCEEET
                     FARDLEYLNKVATVHPEMITYYGDPSLPIGVIVDRNFIKMLDERLEILPESERTSWII
                     HEFGGGLSKSEMSIDECSKWLRRCANDDDKKTIMDMFIRGFERGLKKKTLACFTPDTD
                     GSYLPSMLKGIDKWSTIKSLDSMFTKLWGADCRPTAWMGGYTLGLTQHPVFKDAGAAY
                     RKARGKDGLAVVFVNTETWEKLGKPTEAVLTKFPSPSERGAVRVAVRVNDHVCNNCIG
                     LDMSRESMALLEAMSGADCDGDKCNFMSTVINRDGNNIRTWLGNILENAGYRHMTVKN
                     ILPEMAETATVDSVLEMHIKDVNAQAGMTGVMVSAMNIIKLNAKGNPDAEAYVGRFEN
                     ITEMRMEDILSWMEYIGQNGCNVKIDDTNRAAWWLDCGLIQDWLAEFTTGLSGSGVPM
                     PDNIRNFFCAFKDAIVTYWVTSIEEANKAAIEYNKTAKEGKKKPLIQLNKDKLVRRLT
                     IANSKLYEAVEAVISECDQWAHKRITEIKWVSDNAVTVEEFCKAYKVDPSKVDARFGY
                     VGNYMPDKYKRYGFGHISAASHNLGNSEVWKHWAGTFAAAQDYRRTKKETNGEYSVRL
                     ARVAELCNAAWNKSKYSTMFMVSRYVRQIGYNVTDEVALSYEKEYEGKYALPIVLMNS
                     DKKNDYTTTLAEIKSGNIATGTIKGDRFVVSSTINGKNKNVGLQVATESDLLINGLNL
                     RIDQLVNARIDDKNHKEYYVALCTIVD*"
     gene            complement(26074..26325)
                     /locus_tag="SRR1747053_scaffold_1_prodigal-single_40"
     CDS             complement(26074..26325)
                     /product="hypothetical protein"
                     /codon_start=1
                     /transl_table=11
                     /translation="MLFFVTGIAITSITVLSVLVLAIGVALLMFNETALHIILGIRLL
                     IAFAQGMIIVCSGALGNIVRCMYLLHRDGYVDITIRKKK*"
     gene            complement(26561..26803)
                     /locus_tag="SRR1747053_scaffold_1_prodigal-single_41"
     CDS             complement(26561..26803)
                     /product="hypothetical protein"
                     /codon_start=1
                     /transl_table=11
                     /translation="MQRLGKRDLEELAIFIAGCLYTAYGLSVVTPILFPNLFTDDTRE
                     ISNCLIMFLPNMIKSIPSTSRLIAKVIFKILRWTRK*"
     gene            complement(27035..27295)
                     /locus_tag="SRR1747053_scaffold_1_prodigal-single_42"
     CDS             complement(27035..27295)
                     /product="hypothetical protein"
                     /codon_start=1
                     /transl_table=11
                     /translation="MKQKLKNKENKLVLRIAIKAILRWLMFKALAIGVVLFSITAFWN
                     ENLTLAQKVVSVIIGIMFAFFPMMVKFDDILDDVITHEKTKR*"
     gene            complement(27590..27976)
                     /locus_tag="SRR1747053_scaffold_1_prodigal-single_43"
     CDS             complement(27590..27976)
                     /product="hypothetical protein"
                     /codon_start=1
                     /transl_table=11
                     /translation="MKFANVKARWVKEAKKALRGTRKKGKTDIFAATTIGDSSMAGTY
                     ELYEAAHAVGMFSGSVLVYAYVRGLMNKDMYVKYMPALKIMESNLYSNRANKVFKDAI
                     DYINGKDTTSALVKASATFYKVAKEG*"
     gene            complement(28122..28319)
                     /locus_tag="SRR1747053_scaffold_1_prodigal-single_44"
     CDS             complement(28122..28319)
                     /product="hypothetical protein"
                     /codon_start=1
                     /transl_table=11
                     /translation="MKAVERRLAMKIAKKAINALMALILNFLMGLVLPLPIRIIILIT
                     LFNIKKLVLKRVKMEVVKRIA*"
     gene            29173..29778
                     /locus_tag="SRR1747053_scaffold_1_prodigal-single_45"
     CDS             29173..29778
                     /product="Uncharacterized protein n=1 Tax=Bacillus cereus
                     Rock4-18 RepID=C2X4H6_BACCE"
                     /codon_start=1
                     /transl_table=11
                     /translation="MRNVDSIKDLPNLLYHGTISIYSDSIKSGIKLNCGLVPSDFGNG
                     FYTTTFKKQAEIFAEKKVKIHNRKNKNNIADPIVAVFDLNQNILNECSGIIFNTENYK
                     WKEFIFNNRVGKELAISDFHNLDSVCDFVYGSVADSLIAQMIESYCTGHIDAELFLKQ
                     LNPLNNGESDQLSFHTIDSLKSIKLKYIYTVKNEEKIVCPI*"
                     /db_xref="UniRef100_C2X4H6"
                     /db_xref="C2X4H6_BACCE"
                     /db_xref="lgq:P906_07730"
     gene            29766..29966
                     /locus_tag="SRR1747053_scaffold_1_prodigal-single_46"
     CDS             29766..29966
                     /product="hypothetical protein"
                     /codon_start=1
                     /transl_table=11
                     /translation="MSNLTLQYIANSIHRRYNIEQSEAERISANSFVAELYDECYDYI
                     EHYSIDYWADEIMKDEEAVTTN*"
     gene            30889..31377
                     /locus_tag="SRR1747053_scaffold_1_prodigal-single_47"
     CDS             30889..31377
                     /product="Uncharacterized protein n=1 Tax=Firmicutes
                     bacterium CAG:646 RepID=R5RHC2_9FIRM"
                     /codon_start=1
                     /transl_table=11
                     /translation="MLDFYYIDNAYIQYLRTYDTQVSYNKNEKRPYIGIVFYINGIEY
                     YAPLSSPKPKHKTMKNSKDLRKINGGQYGVINFNNMIPVSQGSLIHIDINSWPNPKHR
                     RFLQKQYFAIQADYHNIIKTANELYQLVTAPDDKLTGYELTVKQRCCNFALLESIYLG
                     YK*"
                     /db_xref="UniRef100_R5RHC2"
                     /db_xref="R5RHC2_9FIRM"
                     /db_xref="llt:CVCAS_pA0016"
     gene            31558..33303
                     /locus_tag="SRR1747053_scaffold_1_prodigal-single_48"
     CDS             31558..33303
                     /product="hypothetical protein"
                     /codon_start=1
                     /transl_table=11
                     /translation="MINRISQLAPEKDLKKYYIRDALGVFARFANEKVGTMLDGEYRF
                     DEGTKKIMEEYHLEDNDGWTLINVYLGKIFARYPGFVSKETEDIINKIIAISLLCVSF
                     ENSAEKQEKVNELQAAIKKYTKTIKIDTFSDDVESILYSCDNNSFMIHSIMTTIICMI
                     LNEYSPYDICYFNDKRKPVYYYCEVRRGSLTCCDFREVSLEQSAMMSKSIDLIINNFD
                     EKKKREYGSPENFNIAFSNKMLSDINTEYGSRCFVLEKYVSDNSKKSSNSKNLAKWDS
                     MGEDLNDMAIIMCAKYLDNTIRLLQFTGIDNKNEYVIRDLEENRMKLFLDLNDDSVSN
                     NPVYEIYYRYCASRLFKYSIDITKRRRLFTHGVNITYSPKGKFNGIPFNYYVCEYIYK
                     NKLRIYIRVHNKYVNRYFILTEGRCDYPLLCYNGYEFAALLIACALIGIDDIIGYIKK
                     TYMDYYNDVVKKSGGFSVNIVDDNGNVVGDSHSIITHNCLEYAGVLIDMLDEIYGQLD
                     LNQKSSDGKSSKTISISETYTEEIHLSPFIRRLPAGQKVSDNALDLAHRLKVNLPDGY
                     TIVEEHSREVRKKAK*"
     gene            33427..36888
                     /locus_tag="SRR1747053_scaffold_1_prodigal-single_49"
     CDS             33427..36888
                     /product="ATP-dependent DNA helicase RecQ {ECO:0000313
                     |EMBL:KHJ39487.1}; EC=3.6.4.12
                     {ECO:0000313|EMBL:KHJ39487.1};;  TaxID=1122941
                     species="Bacteria; Bacteroidetes; Sphingobacteriia;
                     Sphingobacteriales; Sphingobacteriaceae; Pedobacter.;"
                     source="Pedobacter glucosidilyticus.;""
                     /codon_start=1
                     /transl_table=11
                     /translation="MKKYSCSYNGINPNFVISDIESVKTIKEEYSGYLDILYNLLSRG
                     CPCKPSTFLINNISEIVEPRIRYYIDNTYNKEEWYNVIKGFGDNNPASAFYHKYLKCD
                     DQFSDVYKYFLPECPMSDIIYYNNVGETSAIQKSATDFYDPIHGFIIEIDGQQHNDDR
                     QRAIDKYRNVLCDRYGIKIQRVPTRCSNYSKDDRKNILKNLSEAIHKKHDSDGSIRKE
                     LDNDDVLYLFVIRFQIILIELFRGGIFDFNNNIELNVSIRHQECYNNNIINRAFELAY
                     NDIQEWIRNLAALNNSQIDFPVIKISDNSNIILDVDTGVRYDQNIDSHIGNHILIKCR
                     DDYFRYDKNANTNKILYAFCKNYYIVRYNSFRFDNIINNDKTIVALRFFLKNIFGFDD
                     FRPKQVEIIISGFNKKIGTIGLLPTGSGKSICFQLVSLLTPGVSIVISPLRVLMDDQC
                     NNLLERNCINAFLINSDTKEIVPNFNPGTTIKIDNRENIGALINLNTKILYISPERFL
                     NEAFCNFIKKNINILGNIAIDEVHCLSEWGHDFRTSYLLIFRILKDLKINDEVLLIGT
                     SATSSPRVTEDIISEFKTLKSDVHVIKGTSLKRSELFFDIVKVDNDKAAIKELRRQYA
                     EDMEGRRKILIFAAFASDAPIYCEDLSQVPFITRNGVRRNTVYPYTGKMHDKEKNDTY
                     NDYKHGKIRCIVATKAFGMGVDISNIRHTIHIDMSSSIESMYQEMGRAGRDGKRSKCT
                     IIYVYNQAVDQLLVKAKNDNDPTFPNIETKKCGSLSKQFYLMKVNTMSPLKEAVFIDC
                     ILLKFISGQNGSFATETAMRKLGAYNPNSNNSFEKQLELFKPKLEKYLYKLYLLGIIP
                     LWNITYSNNVNNPIYSNMIVANDITVNSAIENLEKYIHRYNRLYKYSRQEIPHHEGVS
                     ELFGPIYALCKWTYDNFQMTRFRSLMILNEIVKTFSDSDIFMDQIESYFNGNESIDKI
                     ISTNETSSGEAAFENIEKLLTDNPEEVYMQIQKYIAEYNENPVLAYIEGITALRLQDK
                     EHRTQYYRNQIIIGIRYYGSNGNLNDILSKTFECIDNDLSELLILIISENLNDELMNN
                     TWGLLDIILSTSISEERLKEIVNISVITSTFKKINDIHSNLIINNSKDDSKSKRKKSA
                     RRNAKRQ*"
                     /db_xref="A0A0B8XVF8_9SPHI"
                     /db_xref="UniRef100_UPI0003181888"
                     /db_xref="pjd:Pjdr2_4743"
                     /db_xref="UPI0003181888"
                     /db_xref="3.6.4.12"
     gene            36885..37343
                     /locus_tag="SRR1747053_scaffold_1_prodigal-single_50"
     CDS             36885..37343
                     /product="hypothetical protein"
                     /codon_start=1
                     /transl_table=11
                     /translation="MNDLIEKEVLDVLNMIKATDENFVKFIDEQKKRFDARAKKLDEQ
                     EEKLDKCVTLAISKNKQIDSVLKETKEKLDNIEQVEMTYNNLAEKFNSAIDNVEAMLV
                     SKTSEKENISKQLDDLKKLRVEITNGMTIIKNMQDKIITDLISIKQINDK*"
     gene            37453..37824
                     /locus_tag="SRR1747053_scaffold_1_prodigal-single_51"
     CDS             37453..37824
                     /product="hypothetical protein"
                     /codon_start=1
                     /transl_table=11
                     /translation="MATIKINNSIEVKGKVSFTHSAYLNKEKQQWEDNGVEGTLVTHQ
                     YLDDIHSIETDRFLLRDCTVYVEAFGSDDFDITYKFIAESCVVKDDPLPKEEIQKIED
                     KKYAYEKTNKFLYGISEDEYE*"
     gene            37830..38648
                     /locus_tag="SRR1747053_scaffold_1_prodigal-single_52"
     CDS             37830..38648
                     /product="Uncharacterized protein n=3 Tax=Bacillus
                     thuringiensis RepID=C3IUW8_BACTU"
                     /codon_start=1
                     /transl_table=11
                     /translation="MAEINTNTYSAANDDDDNYYDLMTPIDIEEAEEKEKADKAIAKR
                     EELEKSLSSQQNIWGYSSLGIEARKAAMTMLSTKTGLYSRIPLVCKGKSCPYIESCGL
                     NKYDLTPVGEYCPLETAQIEMSVQKYVNEFEISNDDFTDQNILREIVNLEIMMERCKS
                     LMAKEQNPIIEVVTNITQEGEQFTHPEVSKAFEMYEHCQKQHSSLLNLMNATRKDKAE
                     TGAGAGGNLISDIFSKLNTIEENGGFVEPQNNQNTTYVYCDSNNQEDTNTDKGM*"
                     /db_xref="UniRef100_C3IUW8"
                     /db_xref="A0A069DIC5_9BACL"
                     /db_xref="btn:BTF1_30822"
                     /db_xref="C3IUW8_BACTU"
     gene            38655..38975
                     /locus_tag="SRR1747053_scaffold_1_prodigal-single_53"
     CDS             38655..38975
                     /product="hypothetical protein"
                     /codon_start=1
                     /transl_table=11
                     /translation="MSAATSFQNFLKSNEAINKLASTEAAKGIFDGIENVLSRGKGEG
                     AEKLTDAIIRAHHKGNAMENGISAARVAGSIFGVSTAYRLASGGGIYKDRNGNTNVAG
                     IPFI*"
     gene            38977..39366
                     /locus_tag="SRR1747053_scaffold_1_prodigal-single_54"
     CDS             38977..39366
                     /product="hypothetical protein"
                     /codon_start=1
                     /transl_table=11
                     /translation="MARKSKKSDNNKFLISVKKEIKFLDVALVSLFIFMIIFTVYHSI
                     MVYRTMYEPSSLIVGVFGFCGFECGCMAGITKRKMTLKDIEYQEYNKKYDPHEQEPTD
                     IKEITSEDLPQNQIKIDSIKDENIDAK*"
     gene            39356..40240
                     /locus_tag="SRR1747053_scaffold_1_prodigal-single_55"
     CDS             39356..40240
                     /product="hypothetical protein"
                     /codon_start=1
                     /transl_table=11
                     /translation="MPSNFGPPKWNHQMPGIGSVSNIGGNLKAAFMTGFTGSAHYEDK
                     NGIIRSRFSPTNGGFRGTLANFSTDKETGKAYWNPGLSVGGTLTAGYGAAGGAMAGAA
                     SGAVLSNFLEGGNMVKGAIAGAAVGGAALVSAPFVVGAAAKGVVSVLQNSDKIFAGIG
                     SGVEAAASAIGRGVKGAASATMQAATVGGASGVLNPITRGFSGLTGFASSLIKHTPGS
                     NADGIISDFSLSGLGKAVVFGGAMIKGVKDAAKTYMNDKRGQVDPYISSVSPQIRLMD
                     DSGASGDLVFSLNNNRRG*"
     gene            40249..40686
                     /locus_tag="SRR1747053_scaffold_1_prodigal-single_56"
     CDS             40249..40686
                     /product="hypothetical protein"
                     /codon_start=1
                     /transl_table=11
                     /translation="LSVISKIVQTKKLGLQDLVSVGLNVGFGISDYKQNRKEGKSKAA
                     SVTGAVGEFAIGELIGGGAMLALNLAQAVPQMATSAAIGINKMSRQEARKSYGSSMPF
                     YNASFNDTRQAYTMRQAGMQLAENSKYNLQQSLLGNEAAMLHM*"
     gene            40689..41366
                     /locus_tag="SRR1747053_scaffold_1_prodigal-single_57"
     CDS             40689..41366
                     /product="hypothetical protein"
                     /codon_start=1
                     /transl_table=11
                     /translation="MNLDNLISYANVRALTRSEKSINAERTLLHRMREGVNNDSVGSS
                     MLSMIQKSTGIQSVQTKQEAQDMIQKNVKTLRDRKIAKSTKHVGSSNYDTFDGIREQF
                     KKTINVPNASKSIYSTFMSRNNDATFNSMINKAKSDAAKKANEATSNTAKNVLADTKI
                     ATKVAGKEAAEGAAKKVGKSLLDKAVDMKIPQIALGVGVTAWLVNKLSDSRGQQSNAQ
                     LYGQQGY*"
     gene            41370..41621
                     /locus_tag="SRR1747053_scaffold_1_prodigal-single_58"
     CDS             41370..41621
                     /product="hypothetical protein"
                     /codon_start=1
                     /transl_table=11
                     /translation="MALDLNNINKKDAQKIKDILKDPVKWAQVFVITYDSAQKKYVPW
                     TARWYQAEMLRDNSLKKVARCGRRTGRVLPLCPELLEVA*"
     gene            41830..42303
                     /locus_tag="SRR1747053_scaffold_1_prodigal-single_59"
     CDS             41830..42303
                     /product="hypothetical protein"
                     /codon_start=1
                     /transl_table=11
                     /translation="MKFNIIRDLTNDVYSVKIMFDSFGSEEMSKEDELKILDDHGPAT
                     INVGGKFIGKYINGEVQIGEPTEEEIDAIKLELVRNLDTVELNEGMIVDYKIDANSII
                     MTDKLAEAFETKNKVAEAKAELFVAVIKQRIEDAVTEWKKSASDFDTYNPEEFVV*"
     gene            42345..42929
                     /locus_tag="SRR1747053_scaffold_1_prodigal-single_60"
     CDS             42345..42929
                     /product="hypothetical protein"
                     /codon_start=1
                     /transl_table=11
                     /translation="MQLRFNKTIRKNIVIVDLEAIKFTECEIEALRRFDAPVISVEKM
                     YPLNADNPSFPVKFQKKLRQSFRVRVKFDGTNDIEGACEAAESFYDDIRDIIEDTLYE
                     LTDKLEDSFTHDLGRGVEIIRSGSESLPPDQKPDGSGCCPPQFKPGNHVTVPVPPKPN
                     SNRPCPPPAPPRPIPPCNCDDTSVIWTDGDSVHI*"
     gene            43099..44655
                     /locus_tag="SRR1747053_scaffold_1_prodigal-single_61"
     CDS             43099..44655
                     /product="Uncharacterized protein n=1 Tax=Bacillus cereus
                     BAG1X2-2 RepID=R8F8G6_BACCE"
                     /codon_start=1
                     /transl_table=11
                     /translation="MCIDMLHNVCTKPNFVCLVATPYENQIRLIFTRLKELVDSSPMI
                     KQSVIKCTSSPYNLTMNNNSRILGFTTGASSNSGAASLRGQKCDALYLDEMDYMGDSD
                     FDTIATIAAERPDITMFISSTPTGARKKFYECCTDKSLGYKEFHFPSSCNPNWCPAME
                     AEFRSQLSEQGYVHEIEAEFGSEEAGVFNKDDIDSATQMDFYAYNKLDVLQERRCRES
                     NCFPTMLIYDEDHPAPFNLFRCVGVDFDKYQASSSIIVLDYIPEFKCFKVVKRVELPK
                     TEYSYDAAFNAILSVNRIYNPAWIYCDRGSGEYILERLHIYGKEHPETGLHNKVKGWQ
                     FANTLDIEDPVTHEMQKKPMKPFMVNQLSIAFERHRMVLSPFDELVSKQLIDYRVERI
                     GKNNQPVFCSENEHFVDALGLAFLAFVLEFTELVNTVKEVERISKVNFVNNNRMASAK
                     SINSMFNSLKTPFSNGKVRNDDDDLPGDKPPNYEVHHGWGTGKKASASYSQWGSRNIF
                     KSRYTGRTLW*"
                     /db_xref="UniRef100_R8F8G6"
                     /db_xref="A0A069DH80_9BACL"
                     /db_xref="btn:BTF1_30797"
                     /db_xref="R8F8G6_BACCE"
     gene            44782..45756
                     /locus_tag="SRR1747053_scaffold_1_prodigal-single_62"
     CDS             44782..45756
                     /product="hypothetical protein"
                     /codon_start=1
                     /transl_table=11
                     /translation="MANKQQITYKPDFEYKKNYNTIGTIETASDTIDDTSYDNENQID
                     LLTLDFLRTKIQNVKPLLINIPTEISSICFDIIKGIDNTLPYIKDPVFDNSDSSNNNS
                     DNSNKNNSISTDPRSNLSNGKIVNLPSSSSFSGAAYTAKKKKDTVQKNLVDAFDYTVL
                     TIYDDFLDTISEKIGAYQSNLALGNTFGLQMDMSQQYSENTKNIENGLEHISDNIIRA
                     QIIYDQKSRLLSKLFDFQNCITHFRSLYSAKEFYIRYRAEKAYKNNASSKDKFIYDTL
                     QATIMLYYNKYCNCVSNIYKYYDSCSELIGECLNMQSQIFVSRKILNK*"
     gene            45786..46082
                     /locus_tag="SRR1747053_scaffold_1_prodigal-single_63"
     CDS             45786..46082
                     /product="10 kDa chaperonin n=1 Tax=Staphylococcus simiae
                     CCM 7213 RepID=G5JKU4_9STAP"
                     /codon_start=1
                     /transl_table=11
                     /translation="MTIKPLNDNIIIEVKADKKVSDHNGILIVNKIANKDSDTGIVIA
                     TGEGRLLNDGTIIKPNVKVGDTVIFERLACTEIRTKDEDNAYAIIKENNILCIL*"
                     /db_xref="UniRef100_G5JKU4"
                     /db_xref="G5JKU4_9STAP"
                     /db_xref="suv:SAVC_09030"
     gene            46094..48280
                     /locus_tag="SRR1747053_scaffold_1_prodigal-single_64"
     CDS             46094..48280
                     /product="Uncharacterized protein n=3 Tax=Bacillus
                     thuringiensis RepID=J4ABX3_BACTU"
                     /codon_start=1
                     /transl_table=11
                     /translation="MANTNQNFFNKLVSKFARKNNLPSDFREIREVQQSENKNKKNFF
                     VKLIGSIKMIQQHRGEIISPESECNFDDIYNAYMSDSYINVALNKYKSLVYKAGYQLK
                     SENDRAIEYLNKRFKIFSLTTGKPMDILFQEISDDLVMYSNAFIVKKRSDDINVPNMK
                     QVGIFGKKPVAGYFRIDPRDIRIELNNHGTIKRYIYNIGGDEQYFDPLDIIHIYMDKT
                     ADHKFGTPRIVAALEDVKLLRRIEGNIAVLIYRFAMPIYHWKVGLEDAGKGATETEIN
                     DLTAKVAGMDVDGCIVTNERTNVNSIGADGVALDASGYLSYFEKRVFSALGVSESQMG
                     RGGAKQDADSMESQMHDYIKYIQRHLSVFIENYMLTELLLEGGFDPISNANDYVNYAF
                     NEISLDTKIKLENHEMAKFQADLITFSEVRHELNKKAEDVDPNELYTNMITNKSAIDQ
                     INAKATAEIKVAKATAGLTSNTDNAATSNTNTKSAKSVSGVKGNGTQKSSKNSSNGTI
                     KSINTPSNQHGKTSVKIKESADKENLNSLIDKYSNISLLYKNIKEASVINKSDLSFSL
                     IISFNELLRNVDKIFAQKYSDGQKRFINEFNDDNDTDFNTSYLMINNYDQSLDTSAKD
                     TIDTIKSTILNNYDGESEKTITETFDNEEYKVFYMLSYLGDKAYWNGYANAAKEFGIK
                     ELLVDFSEGSNDVKEHDGTIELSHYSIDEIPSYHAFCKCKLSYNKE*"
                     /db_xref="UniRef100_J4ABX3"
                     /db_xref="btn:BTF1_30787"
                     /db_xref="C3IUW1_BACTU"
                     /db_xref="J4ABX3_BACTU"
     gene            48283..49659
                     /locus_tag="SRR1747053_scaffold_1_prodigal-single_65"
     CDS             48283..49659
                     /product="Uncharacterized protein n=1 Tax=Bacillus cereus
                     BAG1X2-2 RepID=R8F881_BACCE"
                     /codon_start=1
                     /transl_table=11
                     /translation="MIDLTEQINLVESSVDTSVNIDPDSIMVDIEGMHSNIITGNYTM
                     YTPESLVGSIPSWTSPYNKPCIMHHNEKDGKIIGRIINVSSKEKDTRSNTPALLFTIN
                     VPDEDGKKQIRDGRLATVSVGISALDVRCSICGENIAEHECEHKRGKQYNGETCYWEI
                     RSFKGKELSYVITPSDPYAHNVKIYSPSDNKNIKEQEDMIITENLDNAISNEEKVLNN
                     TTDNSNKSIENNGTITNVSESEEKDSAVQESAETTIETKESTETENTAETAPEATTVT
                     ENTEATTPDGAATITDCDTHPESGKKNNLLLDEILKRYADATAECASYKSECNNYKKQ
                     FDELSTLYNALSLKYKVLMSNEINSLRTSCGQAVVEAEELSNRTIESLEDMLKDIRSD
                     IDAKKITEQQNKDEETNKDITENLQQVESPVNIISDTDTKENTVNKPEINVKEMWDNL
                     GNKLFNNL*"
                     /db_xref="UniRef100_R8F881"
                     /db_xref="A0A024QGY7_9BACI"
                     /db_xref="cbv:U729_3069"
                     /db_xref="R8F881_BACCE"
     gene            49680..51377
                     /locus_tag="SRR1747053_scaffold_1_prodigal-single_66"
     CDS             49680..51377
                     /product="hypothetical protein"
                     /codon_start=1
                     /transl_table=11
                     /translation="MAIYPNNFTNKDVLSPGARGETFQASLPGYRDGADRINRTNMNL
                     NTNAHDVPNIKWELDRRLPPLFKYGFAYGFNQIVLPKGRVVAVDPYMNTINTEMMDGQ
                     GVDPNTGAAFRMPKSYNTLTLANGGVPVKLREDTDIYPAEAKYVAPDARGQKVNGVGR
                     EWVPIIGLEKAYDATTSSFRPFGNSGPKGQLKDAGYTIGEISGKAELDGVTVNNVRPG
                     NIPVGIIQRNEYTRDDDAFNGIMPGAVLTDAMVELPWFGFKDRAEQNPWGSAYGDLFP
                     GALVKSDENGRITISPLSYTEDLYTGLDFNISELEFERQQVIGQVYSVNRDLLPEGAA
                     RWATWALADRRNFRDFNPDEYRKTNRNGEDNTMNSAYHTTGEYPGYPYDSTVLEHDLH
                     MLESNRPYSGRMPDQYQFDNLGIPGLTDGKNAVKRVFPWQDAATVSEDKNATEYVDVY
                     MRVSEVDVENLMIKIDDGDAVACVKDAVVTAKFGDGEAKTFAVVKFADALQGLVVLSI
                     RDAAVANEYMEAKKAADPAAAAAFTVKFKFEKRGVSGVPTFMDWDGCMGSVKILLTK*"
     gene            51402..52616
                     /locus_tag="SRR1747053_scaffold_1_prodigal-single_67"
     CDS             51402..52616
                     /product="Uncharacterized protein n=1 Tax=Bacillus cereus
                     BAG1X2-2 RepID=R8F874_BACCE"
                     /codon_start=1
                     /transl_table=11
                     /translation="MNINGFLNDLNTIRESIAADQAAGKESKISPESINIAEMTVRNL
                     NGDYTHGRTTIQEALTSTDTVKLIPKVIEGQMREAAEPEYLATNFMQKITVDKGNSVT
                     YVIPVAGEIHASEVGEGGRYNEQTVDFNTIENSQLEVRVKKIGCKVSITEEAITDSSW
                     DIYGMNVRKMGRAMARYKEEWIFQQFSTHGHTVFDNNLRSQNEAYGTTGRDVDGSFND
                     TMSVEDFLDLVLVLMSNGFNPTDVIMHPLTWVVFARNTMLGNGLTYGAFNGQYVHPNN
                     MVQGTPAAFGLANNGANQPLIVSPDQVQNRLPMPLAINLSPYIKFDKVNRKFDMYCID
                     RGEVGVIVEKEALSTDNWSDPEKDIRNLKCKERYGVGILNNGLAITVCKNLAVAATYP
                     TPPVVKVQNEQV*"
                     /db_xref="UniRef100_R8F874"
                     /db_xref="A0A024QIP1_9BACI"
                     /db_xref="btn:BTF1_30772"
                     /db_xref="R8F874_BACCE"
     gene            52726..53214
                     /locus_tag="SRR1747053_scaffold_1_prodigal-single_68"
     CDS             52726..53214
                     /product="hypothetical protein"
                     /codon_start=1
                     /transl_table=11
                     /translation="MKEIAVVKLAPGKVAFYDDYTKIHLTLSNPTASIYEGMNLKRIK
                     NSVKFGVLQVLVGSLNTEIEEVPVKTIHDHVDKAVINESTTEPTVSKIIVETVDADTV
                     VDNDAPQVEIDEKIVPEEVDEKIEAEVEPQAESVETETGVEAEPKPKRGRKKNTDKEV
                     TE*"
     gene            53310..54128
                     /locus_tag="SRR1747053_scaffold_1_prodigal-single_69"
     CDS             53310..54128
                     /product="hypothetical protein"
                     /codon_start=1
                     /transl_table=11
                     /translation="MYREFNFAAIDTDTKTKTITVTMTAAVDESTLVGDNIRLLDCST
                     NHYIDISVKSDGDKLFIILPDYPIPNSKYHLTIKGIKNIVGDALTKGINYQIEFKSSV
                     NTEVRFIAPVFSEDIQGELIFALQEFISKKDVPNLDDVKFANSFFIEVSTDNLFNKIV
                     FSTNLIHRNSMSVMELGNGQYYARARVQIDEENYGIWSDIITFVINRSEDTVSTPNSD
                     DKSNNDSDEPIFYKPLTITGVPKDGDDCQSFYIEFSSDIDLEDTDDIEVYRRLI*"
     gene            54129..54779
                     /locus_tag="SRR1747053_scaffold_1_prodigal-single_70"
     CDS             54129..54779
                     /product="hypothetical protein"
                     /codon_start=1
                     /transl_table=11
                     /translation="VLEKVNCKVNAIDNYLEITPDDGIKNNCLYEIRINKIKSADGSS
                     ELTNQKVLVYTKITPAYSTIEAVRSLLMNCDEVTDSTILYHIRDASKFVEYVTNKKYG
                     DNDVPFNVFQFVKYKAAYDSLISFSVNNISLGITKGTMGDVGYEKSFSIGDITKLLKL
                     LKDEYDKWYDSLFDAMYTGPASPKITVKSSYILHTDIRNDNPPYRSYMLYKTGCIK*"
     gene            54776..55216
                     /locus_tag="SRR1747053_scaffold_1_prodigal-single_71"
     CDS             54776..55216
                     /product="hypothetical protein"
                     /codon_start=1
                     /transl_table=11
                     /translation="MTYHDSFQYVIRKYSRKLYLVKLNKKVRCRCHEAGSDDPDPACP
                     KCLGTGYRITVYEITGAPQTSTFPDTFRSTNQIVITTNFYLLDNVPIDRDDLIIYDDK
                     AFIINDTARNVGFNARFCYTKACGIPKKLDNNIFFKNLYAIIGK*"
     gene            55219..56217
                     /locus_tag="SRR1747053_scaffold_1_prodigal-single_72"
     CDS             55219..56217
                     /product="hypothetical protein"
                     /codon_start=1
                     /transl_table=11
                     /translation="MLNYKDETILVIGKGTTNYKVNTINEVPNEYEAKKYGEDSQLYN
                     AFMDSLDFSVSNSIFMINMKYDTDYPKIINSITHSDFTYIVPLNIKFSDLIYIEDENR
                     KIFYAEYLLNSIKDSNLSTIFMTDNHAHYYEDIDHFVKSMESVIRTFKGTSVAINNYG
                     RNLCFVANNLANYDHANLIAVYMLASSQYKDYPLQDCGNAVFDIDTHDVHMRELSFFK
                     YNIKRSATIDNFHNFNIRADQGKCVTIDRIIKYLQRYLDLSEFCGKFYNAYIKSVVLE
                     RLNTLLAAVKNVAIADYKVLSCDFVKNTQTRTVVILNEIEITPINSIEKYKLFIEV*"
     gene            56226..56924
                     /locus_tag="SRR1747053_scaffold_1_prodigal-single_73"
     CDS             56226..56924
                     /product="Uncharacterized protein n=1 Tax=Clostridium
                     saccharoperbutylacetonicum N1-4(HMT) RepID=M1MU01_9CLOT"
                     /codon_start=1
                     /transl_table=11
                     /translation="MEEKIDELELLLDNKEIHKQHYIDGKTNEIIANTTRQRSDKGCS
                     CFDFIKMVQKVTRLDLARYNIEFNSDRFKYRVTDPQIVLDNPIITYQTISRIPMGEIK
                     PRIRDVVKDQDNNLAGNVYAQKYNCVVQFNIFASVYDLAEEVMSNFESMMIKYAGYFK
                     RNGVAELYFKEEISDSNYDLFRQVISVRNIRYTVHIEHLYNNVGRIIDDVIINNVTDD
                     DTLKVYHENNNTQR*"
                     /db_xref="UniRef100_M1MU01"
                     /db_xref="cbv:U729_3076"
                     /db_xref="A0A0A7G081_9CLOT"
                     /db_xref="M1MU01_9CLOT"
     gene            56960..59881
                     /locus_tag="SRR1747053_scaffold_1_prodigal-single_74"
     CDS             56960..59881
                     /product="Tail sheath subunit n=1 Tax=Clostridium
                     saccharoperbutylacetonicum N1-4(HMT) RepID=M1MNZ2_9CLOT"
                     /codon_start=1
                     /transl_table=11
                     /translation="MAQTTSLFFQDEVLPGVLTEIQQDYNVGYYTTAWGNTSTVLVLG
                     TAFTGPINQVMKIYSPEHALYVYGNTYDASTHKEASLVTGIQDVYDKGCRAIYACRIA
                     GKNIYKDFELAPDFGYKLRVSGAYPSNECKNMYIRFINNGADLKLVYYKPADRATIYE
                     KMNGVVDSAYSMIETVLDLKNTYGYTVDTKISELINLFNTYQLNNVLRLSIIKDGVDV
                     TSVDPEARNLPIGSIFDGVYFIGRDKNLCDAITIVDNKLSSASPMWVKHTNVPTYKTL
                     KVNTDINAAYPIAGEYDALRSIFTSVATTSKFDFIKNSENVSLVYGIDDTDYEQVDIS
                     GFDLYKALGSGYATTAHIELKNPDIENPTAKDYVVRETPESNQNRIVAISDGLYSMLQ
                     NVPADYRVLAHTSAVESMDAKLPSKDEFLTKVPGDVQYITTDANKKAIRITPIVDEQS
                     DISEDNKFSFDFKIVEDDTIDEVTKTDCASTHAAKAINIVEADKATSVKDGVLYAVLD
                     TDAYKIYINKDGAQTTIDNLDAAFDGEYFFDDINKKLLKVTYTTGDDGKTATVSTIDH
                     STYLGEAISENGKEYFLVSFDAGTYVAKFDADAGITILGSVAQVLSSEGNGFYCVPAV
                     VGDGQAHKIIVTSRYAESSTYELFVSNLAASDLGKFFKFEYADGFESYINEYLNSDAA
                     KVSDQTTEAGQFATEIFDTTKYIPYKTTDNLARQLAQHCTYTSLKTATTHGIIGYRKI
                     NDTSISGIATIVDKACATDFDLYAKRNNGRYMLDKDNVPYSIGRNISMTFGGYYITTT
                     DGYKYISNGACGYAGMISALPIEQSSTNQPIDINTLAFELTNYQLVKLTEKGFVTFKN
                     SFTKGIVVTDGITMAPNTSEYKRLSTTRIIGCVETVIRNACEPFIGQVNTLAKRNSIK
                     TAVNSVLQKLIGTLIKDYDFEVTSDDAQQVLGIIDIDYVIVPYYEIRQIRNRITIKDS
                     I*"
                     /db_xref="UniRef100_M1MNZ2"
                     /db_xref="cbv:U729_3077"
                     /db_xref="A0A0A7G2I2_9CLOT"
                     /db_xref="M1MNZ2_9CLOT"
     gene            59903..60046
                     /locus_tag="SRR1747053_scaffold_1_prodigal-single_75"
     CDS             59903..60046
                     /product="Major structural protein n=1 Tax=Bacillus cereus
                     (strain G9842) RepID=B7IZH3_BACC2"
                     /codon_start=1
                     /transl_table=11
                     /translation="MAFDNTSVEEYTKTYTSFSGADIVASFNGIVIGELQAITYSVSR
                     ETK*"
                     /db_xref="UniRef100_B7IZH3"
                     /db_xref="bcg:BCG9842_A0100"
                     /db_xref="B7IZH3_BACC2"
     gene            60102..61067
                     /locus_tag="SRR1747053_scaffold_1_prodigal-single_76"
     CDS             60102..61067
                     /product="Uncharacterized protein n=1 Tax=Coprobacillus sp
                     . 29_1 RepID=E7GEW4_9FIRM"
                     /codon_start=1
                     /transl_table=11
                     /translation="MQKRKYWSEQDIQFLKDNIKNMSIEELAKHFNVSYSAIATKIHK
                     IGISKKSYGFYWTSEEDQIIIQHFEYAPKEYLMRMLPNRSWLSIFQRGSSFFNLQRKS
                     QDKYYLNYNFFSEWNENVAYIIGLIAADGHLRYHSSKNNSNSLELELSASDIDILNKI
                     CSLLETNKPLIYNKVKNTYKLSISNVKIIEDLISKGIPYKNKTTSICFPTNMPTKYNK
                     DYIRGIMDGDGSIYTERSNNRLHLQFLGSKSMISSIQKFIPIDITDLTIIDLYDSHSC
                     YKLSVSGKRALEILTWLYKDSNLYFQRKHDIYLSYLSSSNSPCIQ*"
                     /db_xref="UniRef100_E7GEW4"
                     /db_xref="32914379"
                     /db_xref="E7GEW4_9FIRM"
     gene            61642..61974
                     /locus_tag="SRR1747053_scaffold_1_prodigal-single_77"
     CDS             61642..61974
                     /product="Major structural protein n=1 Tax=Bacillus cereus
                     (strain G9842) RepID=B7IZH3_BACC2"
                     /codon_start=1
                     /transl_table=11
                     /translation="MSNTDDDPNGLANVTTTADLVDTQAEIAYADEILPFDITITFAN
                     EYGQRAVTTLYGVELLNEGSGYSIDTVTSEKAYTFIARRIGYMQKDMQGTGELSNSHK
                     LTGAANAD*"
                     /db_xref="UniRef100_B7IZH3"
                     /db_xref="bcg:BCG9842_A0100"
                     /db_xref="B7IZH3_BACC2"
     gene            62081..63802
                     /locus_tag="SRR1747053_scaffold_1_prodigal-single_78"
     CDS             62081..63802
                     /product="Uncharacterized protein n=1 Tax=Bacillus
                     weihenstephanensis (strain KBAB4) RepID=A9VUY0_BACWK"
                     /codon_start=1
                     /transl_table=11
                     /translation="LAIEDFTRTYTSFSGSDMVATCNILGENIVLGTLQTISYSLHMD
                     RRAVRAIGNVNPKEYTQGPRTIAGTLVFAVFDKHMMYHMAEQFAKKDNTYKNNAYTAL
                     YDKYKSFTQERHILSDELPPFDVTITLANEYGNRAKIAIYNIQLVNEGQVMSISDIYT
                     ENTYQFVALDIDYLRSDDPSFKYEEDDGEIEDNAPQVSVSKDYNLLDTISIEHISHDY
                     LNSTSLIRITKNSVQSNVRLNDGILYIKDVNSQDQSYREYPIPSSNSNVYNKVLRLEN
                     GLYKAYFKENITDLQTDEIQIYIHDEDRGYRPVIENIVYTDSTANDNPLDRHFYFKIR
                     SLCSSIYGHNKLYIKNSNTNNTEAYNINDLGYTLVPITSFAINTEYIIYSGRQSGDSS
                     SFAEQSVSHLFKFRYNTDIFNDESMRYTIMSQLYHKDQAILIDLFNVLQNTSREMSFS
                     AQAILMSEYLLTEGACYQSDIDHFIESIQAVENNLMAQLNGLDKIAVSDNVYCVSKVS
                     ELYNSNKPYATAVNDFINIYNDKPEKFMSKYTVYYYYDLNKDKNEVCSCLQMKMVDRR
                     GATDEYN*"
                     /db_xref="UniRef100_A9VUY0"
                     /db_xref="bwe:BcerKBAB4_5752"
                     /db_xref="A9VUY0_BACWK"
     gene            63789..64841
                     /locus_tag="SRR1747053_scaffold_1_prodigal-single_79"
     CDS             63789..64841
                     /product="Virion structural protein n=1 Tax=Bacillus
                     cereus (strain G9842) RepID=B7IZH5_BACC2"
                     /codon_start=1
                     /transl_table=11
                     /translation="MNTINTYNQHNIRLGSKAMYTNIVNSNNSTLAENNLSGLVKARH
                     FAAVEARIYFGDVYIDEAQYINFSVAQNTIPIMGYNSYVTDVFAQGSRIIQGSFIINF
                     TKSSYLYEVMNALSNVNSGATLPKISKTCNNPTVSKSVKAPMWDKCFDIVIPYGTNNI
                     IEGDQVVSLSTTVILKGVHLMSCEQQFGTAGENGGAPIAEQYTFYARDIDFDVPTNNQ
                     VSEDIDETVVIKDDPTIDSVIAKYNSGSYDIICKIINNNKDIIELKDANVNIIFNSSY
                     NLIMTYDEENNYFKAHVSTNKSAYRNGFNYMIATYLYKMSMVNDIPIVTVSVDYPVDK
                     EEDRRNLTTEIQITYK*"
                     /db_xref="UniRef100_B7IZH5"
                     /db_xref="bcg:BCG9842_A0102"
                     /db_xref="B7IZH5_BACC2"
     gene            64869..65375
                     /locus_tag="SRR1747053_scaffold_1_prodigal-single_80"
     CDS             64869..65375
                     /product="hypothetical protein"
                     /codon_start=1
                     /transl_table=11
                     /translation="MRLNSINNNTENTKANEVKETTQDTEIKIEDDLPTVEKEKIATK
                     GMDLAEKIAYWKDKYKKIYRTVIDDTTFIWRRINRAEYSKCAFEKFSTNSKLDMFEKQ
                     YLFCKIGILYPENAIELMDDSAGIAAILSDEIIYKSGFADMYPKTTEVENADDVITDN
                     EDDLDEDK*"
     gene            65362..66021
                     /locus_tag="SRR1747053_scaffold_1_prodigal-single_81"
     CDS             65362..66021
                     /product="Uncharacterized protein n=1 Tax=Bacillus cereus 
                     (strain G9842) RepID=B7IZH7_BACC2"
                     /codon_start=1
                     /transl_table=11
                     /translation="MKINNSNKDRDESIDVSQLISDLQDKYRDIFITSIQGEVFIYKP
                     IGRRDWCDICKRDDLNALQKEDLICATCVVYPENYDFSQCAAGLPTELANKIKQDSYL
                     SKEAVINMIEYYRDEMATINNNITCIINEAFPNYDIEEIENWGWDRTIKYFTRAEWKL
                     VNLRGLTNAMDIEDLFNKSDEQDETHTVETSQITGLTKEELAEKQAKFPEIDWANPSR
                     S*"
                     /db_xref="UniRef100_B7IZH7"
                     /db_xref="A0A024QH18_9BACI"
                     /db_xref="bcg:BCG9842_A0104"
                     /db_xref="B7IZH7_BACC2"
     gene            66076..72225
                     /locus_tag="SRR1747053_scaffold_1_prodigal-single_82"
     CDS             66076..72225
                     /product="Uncharacterized protein n=3 Tax=Bacillus
                     thuringiensis RepID=C3IUU6_BACTU"
                     /codon_start=1
                     /transl_table=11
                     /translation="MARRKKDQHKTKRRTSGPLDSIPVIAGAAAAIGITTAALNRYNP
                     SFMSDTLNRAYHALSESAVELKKRSSKGIDIYDVKKAVKKFSESYDNYSAKYNPLTSE
                     NSLGRVFLSGSRSKATATNLYKNDVLTDAINELADRFKKKDQTEINKRQFSAINSLLR
                     KDSKMLYNPSTDNLFKFRTNAAKKLGANGLFENDEIDTITNEAIEIARRFNKLDDDGY
                     YNGSLKSVQKFDNELRDGTFHRRTEKIEDEFKKKLYDIDALEKKYGSKRVKKSSNQFA
                     EDILDSTPLTVREVVKKYKDGSLESSRQMDDAIGELSDLLNSKDGERFGDLYWDASLR
                     ESADGKLHSYGAIDSMVRKAKSFYDETIVSKVLKIDEIINKQTKPVNISFSGSFNPIL
                     EKLINKESDSTLLTDTFLDINGKAFKFNINAVNDDNIFEELTDLSGRIKTVQKNSVAG
                     KSLTKMFGADFDTGRSRGGILDFHESNKMNPVEALVAKFAKFSDPRYGRNEAKTVFDG
                     DLSSTLASITSYEDIEDLYAQYSDINKILKNGYSALDRTSASKLYNSLGSITDPSDNV
                     KHLRSVLNILSEDNESMISDLIDLSSNRDFRLSSSDFSKELKLLASDPAKYLSANHVN
                     SNYIPGQDSSTDAYSILRRALTDEAFLKISGEDSIIDKGSYIQDAIGQGTDSAKKALG
                     SFYSSLYSATFESAKKDIRDIDNISELYEYSMMNVDALIQKDSGAKDTLRELVNDNVS
                     LLQNGFNDKSYYTNEYSDNIFVPNGVSPLDIIKNLNDTEKLKDNAKRFGKQFIAGSGN
                     AEDMTSATFAPFFFTDRLLSGFEQYGLGFSADAYKSTVSLASNIMLKRVLPAAGLLYG
                     LSYLDFESNNFTGSGLKETFLSGIANVDLGVRRITDAAGLSGALRDASVSNPAFSYWS
                     NEQEYQGYDERKEWYESGYSPVRSGRWWSFGSSSEFRGGKISYFTPSYLRRESSNYYD
                     VSVYGSSDEKWKHSWIPTPRHPLSTLNAILDPYWLEEMHYEDRPYPVTGKMFEEGTPW
                     GAILNPTVGNLLKPQKKMHQEVLQGTTVDVRALIKKRNEEEQRKANNNSYIQLGPDGV
                     TALRRPYAQSVSGEGELPPDYNVYYDNGSDIAYYAPIDQSQEQSVGDAAIYANSSMSN
                     MTGYYGAVKSDLSAFDKMRASNNPIVFAASRVIPLDQISLVNESIKQRSAGGYRISGY
                     DPHGFVIDTDRYTEGGPSFDPTKETFDKSDLLETRSVEEWLHDASYSAKELGGIYGFA
                     LDLVAPPKQRYAMADASAMSSFSGRFWDENIGGSGGDVMEIARRFFPHEDHSVTRINN
                     IQNTMPLWIPARFRVGDAYSALPKGDMRFPGAGYETLNELHPDDFGLYGSFDRFKILA
                     DIAPWSQEYKEWHKIAKRSVQDPELQKEIKEIEDRVERQNSRHTFYNKNYSIDTTEIN
                     GIVSEVSNNTFKLYGSDKEYSVAGVDLNSGQSLSDFMTAGADVKLTVNKEDIGNKTTE
                     AIVFDYSNNGTNITKSIVDSDAGTINRDTEIGVQAYSDGYSALNHLTETIAHAPIPYI
                     HNKFLRVNTPMEAWEEEELYGTSYSTWNHPIEGFIKPTIRKTMAMAPLAVAANVALFG
                     VSKYLDGTDANGLIKAGMKSAEALTNPMAFAGGLASSLLTMNTKYTQIGVDIGEVIGL
                     GAIAYKYSDNPIISTVAGGLIGATAGTKFFRSDASEAGKIGAVIGLGISALKNAYFDK
                     DEMFGDYVPEDAQKRWDLQEYFDRLKYIKYTGLYNEAARKAKSEEGVDIDTILNQMEY
                     IQEENEKLRNKLIKRKESVLSNDFLSYSERDELLSTIDDKIAELQYGGDNIAIEGGEY
                     TRAAIAYKKAAESTIYGLQKDAGWSEILKALPKNHRDFFMEFAKETDAKKREEIRSKV
                     SDYENKVLDIVWNENKSKIEDNKEYFADHYLPNILWQGWKPNVSLDNVEIKTIENEGM
                     MLSDFGFYESNANSYEVQQTPGIANYEEESSPVAVRANLMSTLSGLGLFNVDVSLTPS
                     SRPGLQMFSEINRINSYNVKNKINSALGFRAIY*"
                     /db_xref="UniRef100_C3IUU6"
                     /db_xref="btn:BTF1_30712"
                     /db_xref="A0A0B5QP21_BACTU"
                     /db_xref="C3IUU6_BACTU"
     gene            72275..80518
                     /locus_tag="SRR1747053_scaffold_1_prodigal-single_83"
     CDS             72275..80518
                     /product="hypothetical protein"
                     /codon_start=1
                     /transl_table=11
                     /translation="MAKKKYNGRINYKLSDNSHITRILSDDYTIDDNPIRRIKDLIKN
                     DKVLSKIAGGSSVSSLQLGIDRSFKDTSAKAGNPLMLDFIDIAMKTPKTSTSKNIMMT
                     AVNGAVRYSYQRTPYRTNLHTLNKTISAAQAAINKGNFTGIVFDLETITGKNEAGKDT
                     FSAITEISMRVLDHNFKEATSSFGGQDNVEKSIHAIIGLNEKQEADIRNMLSGYMSGK
                     TKFKDLTEQQKVAVQEILNFNEATVKNVNFRGMNLIQTVSKKSREEIESMIDSHTGAE
                     LAGDVESGLRKLRQWHDNSNAESALSYLSDYMNSINGTNTFGIGANVLAYDNNVLRAS
                     GLVGNLPANGFIDITEIWRQHTAITGKETRGGAQQSNIFAQMFPGESPSGVAHIASTD
                     TEMSARIAETELGTSFSAGLKYREKQLKKHDFEVGGIYKTHDTISSPIGFSLGNDGTI
                     IASTGYYKDPLNPARSGVRDYAYPIGLSKGFSYELVDHEIVDLTNLSPEQTDQLKSIM
                     GDKYVGDSQIHMIGMRPILDSNSPETIDGSTKYLFLNPRDFDATLGDFERIGTVSEKD
                     GKKVIQGLYGNSEARIKDSMNTAIDYHTTEKAVRSFEDAPYKTLSDFNLYYQGHQGSI
                     KELSAAIATGDISQINAARAKIATEMRVTYSAAGKSNAPELADKLAYASERLESLLPL
                     YDEFNTIAASNGIDGSTDKDATFKKTLDYFADSLSYVSSDGTRTSVSSSRIKPLDSES
                     LTLHLPGLARPGATSDAMTIGFGQNFDRYKLAEKLNRLSDKKKTGVAYADEVSDINML
                     RKFVSSLTDIKSYDGVAKDDITAISNSLVKHGLMREGTFKKKGASKTVYSPSDLFNPQ
                     LSIDDMLDMIKDGYSQEELDYLKTQSRGDILSSVIYDALNDSGIRSKSTTQRMIPFIS
                     PDSSNGTFLKQGNRPIKTIEDMLDAFRNAYKVSGTVKTQSSNYFFSAKTNGKTAAVNA
                     IYGALVDDPFKGTKFKDFLETRGFSAKEIADKATAIQTSATEYRSYIEDMVSSYLDEG
                     FQFQITDHGVQVRDPMTDWQDLVLPRMRMSDNGTAYWQMGSKDMIINTHAVFDGYGGK
                     IVLHSDFQKDGFRRSSKRSIVREQARGNNVTAQTLINQVSYDMRSVFSDTPDAFSKSE
                     SSKYVSGGVLDIVSLADHMFSLTDEESLDSSGFLNKYRANHRGRYDELKAAYIKGKKS
                     RGDQKIEKVADLGMEFYELFTAESDSLFDSIAEGTSDPDTKNLIKHISASATQEKLMD
                     RGMYVVNAPRYDTPLSNFLNQKRNTGYQNAKAPIPLNLEKMKAIGAKEYRTIESDSTL
                     RAHEALANKGLVTSARIDVAHLSQEEYNKIISTAQLGDISKTYGDDTYAKALEILNTV
                     NLENDGSFITTEFANALPVSDVNNKMIDVVNKGLYRIEGPTGDKTRKIDAIDMIPKIT
                     INSNGSIDVKYSKEFYVKQGSTMVMFDRDESVSKGTLKIGAKEKTKRNAIGSFRYYDE
                     NNIEISEKDVAQAISEIGIDVFTGRTQDEQAELAARLLKEKKGITMKFKLEDIRLANK
                     VGFGEEKSYATSLTMSVGASKEMRDILDKYRNTQKGNNDIIESIIGVTIRDDAFDVIA
                     RQIGMADSDVAVFKRIMHSPTDILHGILKGTSAENAHMFTNIGELKHESVESNVALMS
                     ERIMRDFKEKGASDEEITKFFSSVLDGKAIYDPKKGILQLTDEKVERINSDILIKKYD
                     EITKNERANDIITTTVSVNAAKDWSASKFSGHIAKELSDNEQLYKSGAISRDTAIRRE
                     RDIRLKYSDEFFGGVKVSNQELEVIGRQRYNDATLSPFIGAKSQDTFVSKTQEALERK
                     GVLSKVNGKYELAESGRDQMIYSGAYSDYSKTMLNGYDYEMKSSRYSRASLDKAEAKD
                     IVDDYTGKIRTFNQHNSVIQKQIIDDGDFNVVKASDIIPAIGDAQEEATKLPNNPYVN
                     DMVVDLGEGFGGDFSNDRYVAIKGIDPKFFKGNDEDMIAIKNKYQKSLDSLQRSATIL
                     EKLQNDTLSLEERSAYFGSNSKLTRDQMIEQTKQNMINYKNSIIKQQEEIIVTGKNSI
                     NSEFKNFRADISAMLETQTANWEKLDKNFTYDGTALTEQIRKGNLVDFAVINTKSAED
                     MGLFDQADQYVEMLKKDNNEYYQKLIGELGEGASNKDIMKLSSQREGITMFMQRFPTV
                     HDQSVMSARIYTTENGVQDNTAFVAEWSQKKMKNDNDSDKVEFYTTSKRVVSDQMQDS
                     EMNLGQRIQARRNVMPEHKSADKQTNPSEALAKRSAFGTAYSNIADADEFENVYAEYS
                     SSSRLAEFEDFFKQAKDESEKSGVALDKVFETKAATSGDFSEMKKLFVDRRRMDDALI
                     AEVAQSSKAKVGYINNAVANFTSIGDQYSLLRAKEFDVGSDDFIRYHAANELINRERG
                     DLIENVINAKNTVKSSDQVSTVSDMLDGMRDMLTGNSASVRDKGQENLHEVIDRAIGS
                     KYDDYIDNAFKQNTYLAQYLKRTLNLEEATQGDKRKAAIDLTLSVMRETSTADNRSFQ
                     YSMKYSTPIESSDGSFVRDIAYKISDSAASSNNAAIKENADYAYTAAKVMTETASSGS
                     THAATGSAARAVSQTIKNSVSKNIALGAVGIAASIFAVGIIGGNPSRAPQEDAQTAVP
                     KDAYRYDNYNYETGTVNPMMPPMDMPQGQNRGYVVNMRASTNGSYYDAEKKVAQATQQ
                     SYSSSNYSFTMNRKFSYSSQQDNDAYVEGILNRLI*"
     gene            80620..89862
                     /locus_tag="SRR1747053_scaffold_1_prodigal-single_84"
     CDS             80620..89862
                     /product="Uncharacterized protein n=1 Tax=Bacillus cereus
                     VD166 RepID=J8M9L3_BACCE"
                     /codon_start=1
                     /transl_table=11
                     /translation="MAEKSILSYLYSHNYNKIDPSNFVLPTTNDFKSTELPYELEKKI
                     NYDGDFTKMLYFIEKPYSENPGFYSDDNVIIVKGKPILTGEYLGNFDSDTVYFPLSDI
                     DDNNAMVSYNDNLFTIKEYLTYASASFGNNAQVGVRFVGVNAPETYKYKLIEADKVDS
                     IAKHFTKSDIKDSRENFLYDELSEDYISDTMYFIQKTIDGTKYWCQLTNESEEKFGPI
                     EDENGNISYDTITVRKYLYKTADANDNKISHEMTQRMIDLIGDNEVVMMLDHNMLNNK
                     SGDYPTTYDQYDDSLIGTLKRYIGGLYSENSGPKYAGFSNFGQDGYGRFLGCLYVKTK
                     IPGLPEEIQEKIGDQWINVTKYLLYYYGPNGIINNALELSFNSYSPTHVANYNFASSA
                     FKVWTYNNNKQRIEDLLDNASFDSITRQREIQKQILGFDFDTELKDWTVMIGDYACII
                     PPTSIRCVTRNSAESVPLIRSRGSAMKETPQSERILEMTLYFTEDSGINGVEIEVPVT
                     ENGETHRLDEHTLAPTGETIKYYMNGLRALISMFKLCPFMPITNTYINDTLNIDAVAL
                     SNLYISTVPGYPKCISANLQLREFNYHAYMTEIPYNGSESADTLMYSNLFEKCIDYDA
                     LRYYYQKPLYRGEVAARYPFDSKEYLNCTYGNKTALQPMSFEGSGIEFYIPDSDHLNR
                     LLQVKMESISQPIKTQYKVTDDVKEWAAELGKLYPALNDFILSDEYQNFVDFLNDGPT
                     NSNGNHLFVNADLIQDSETRVEITDYSSFVSSFNKNDTYYENGYVYQLTKANQFLKSV
                     FTRNFRQDNYNVYWYFNNRYIPFNFDVNKIAEQRFDFSNLIASNIISNFDIDNNNIKF
                     VINKAKETNTYNIINFLKNLSIDIETNYTNYFNDDGYFVIPFMEKNKDKTVTSNIKNS
                     NAYKVIEYCFNYYTNERPFELPSDTMQSTVMDIKEDVDLDTEDSFKFIKYPNDTIMDS
                     AIVTNVSASFNNNLTNTYLKAIDGYAPQYLGGQDTVIELSLQTQDESVVSALNLLPKL
                     CAEYMRNYRLILSCCPLRINTDITRMLGVNEVMIESVDVSTVDGYPGLYQVNMRFIAM
                     DRTVRNKEALKRLDVNNAGSRTIATTQTFTTRDYFGLKDKISAAEIYPDLELPTIAEL
                     NAYGFTYIKYKIFDTSRIYPDPDFYFVYGATTTNKIIRDSIINNLENKNDKTFTMSDY
                     LGGQLNINIAQDGNEQLLSYDNENATAKLEGSISQNIEEAVQKYKNAIYNLKIQTDKV
                     INNGFDLYNISDVNRNINMYTSDELYNLVNIISNLKSNEYWNFSSNAKGLFRSSLSWN
                     IESDDDFSGFVEYFDQATDIVNYIIGDHNKYGTKPYYNGIDDYIYQEIYEKSIDKQGN
                     ILSNDKLLNNFNEKYNIDKCNSKYREDIKTWISSIFNDYNFPDITYDSGYAEPHYKPS
                     LFYVATVNGELNRSGSLAPQFTYVENYLVKSILSIADSFTGISSYHDIDDKNNNSWKL
                     NAFTNVNDSIYPLIGKNNKLEEVKDIINTETTFGPFKVSQYSGRYIKRHLGLNYFDAY
                     LSDLLTETQSHYDDTKREKAYFNKIDDEKYYFFNPAIMRHQIKYYSDNDEYSKKIIDG
                     YKIGLLYSPKIAAAEIVINLAIIMQYLICHNILISEIQCLARDVINNKNKIIELHTIM
                     ESNKTETIYTNKDYTVFKAEYDKASKATIAKKCTKTIFDQLLEAQDAYDSAKETISDE
                     EIDSVEASLKELANNTFESQDDFNNIVSSLTDIYNKLILGNTLIASLVYINGLDSTMM
                     DAISNKNYQVLNDMLHSSQLALNSTNNIFTYKFLLSLAGREVIKSIEDLGASENTVSS
                     IATGIIDEKFKVNQESQPYIYTRDSFYDMITSDMRGRMARAFPTFYMLFVDEGREIGL
                     WKLNDNFYNMSSISEITITKSRKIAADTCTVSMTNLFKTFTTDDEDGKEMAYDLETLS
                     SIDNSFGDLWDSIFSPRKLFLREYQERLEQNPIERAQLKPGVRIHVRMGYGGDAYSLP
                     TVFNGVVTQVSTGEYINIVCQGDGVELTNPINSGLKYSEDITNYGDIPIVKQIKNWAT
                     AGATPKTIMHGFLTTKGKWTRQLINKISSGRFFDDNPFGITHFGDPDFKNIFSNSECV
                     QNIYEAYSTPNFNGDSPNAVTYMQYDYATNDIPKVSTQIIDKSFWDLMHVMAGVAPDY
                     IASIIPFGLRSSVFYGLPHYYCAYEYMKDSDGRIKERRKPFQQYHVYNSYSDIIENNI
                     STSSEFMKTNAVGLYGLKGALGNMTTKRVGPIYADIDIYSEYQKSMTVDTTFVSQYNG
                     ALSPLGTIVPFLNNILEDTNALVKYGIDNESIAFRITARALKDSVKEMYQGELITIGD
                     PSVKPYDVMYLSDVYENMQGGCEVEAVTHILNSQTGFTSSIYVDPMIDIDNRYYQVAH
                     SLGISTLASCVGVCGAIWSTSALFGRTTQPFTKMAAKMLTKGTDRLASSVTDILNFLP
                     IGDEISNKVANFIKGSNIFANLNASYQCDKIQELASNLAKIDFSKINDLSKAGQLESY
                     LDAINSIGKIDTSSLSDLVNLTKASDERHQAQIYSYIANHLDDILKEQTSNISSSLTN
                     IADILKKSDGLQTLGKADANIGDALTLLNNINDADFTNRRTIQKYIDAIKLLQNSDEA
                     KDVATDLAQITKNVVDSTKTAATNIDNVASGLAASKIASAVSGTTDDVADALKKAYYV
                     KTGTAIATTVGLTLVEMALEAIICGVVRNNITRFYRNLEVLRIYPLTKNGKVYTAGLS
                     GSRGLVVGSSTFDKQGWLQNFLTDLSDNFLFSNIFYGWILGGDSRDISNITTAWRRGN
                     KMKEPDSDLVGASSALINLLSSVNANMNNYDGMMVNRIALNRITNLYGNDSDTETAAT
                     LKAFSNLYISDGDTLEYDVRLSALQPIDYLMDSLKESGVPDGTLTCYHTMTDYNEGTV
                     QIHYNDNLLDVPYYHSIADQPDLIDMSMLSFDCNMVLSNLIKYYIPSQFSGYTNSEGK
                     QVSISIVNALIPGYSNSWLSTGYSTNFYINNMDHETFLMILDMEKQACNNMFTYDFVK
                     QDDENILYNISVYPEVISEG*"
                     /db_xref="UniRef100_J8M9L3"
                     /db_xref="A0A024QIL9_9BACI"
                     /db_xref="bcb:BCB4264_A3573"
                     /db_xref="J8M9L3_BACCE"
     gene            89866..90240
                     /locus_tag="SRR1747053_scaffold_1_prodigal-single_85"
     CDS             89866..90240
                     /product="hypothetical protein"
                     /codon_start=1
                     /transl_table=11
                     /translation="MYYNNFKDKIKDISNSTSLNTTYYTCAAFVNKAYEESNVCDITF
                     IDQNGERQSLEKIPVILSNSSTIGWFPNDNEYVTIEMKNGSCQIISPHINDYNSSYKH
                     TNDIKTNILTDFFNYTIGGTIF*"
     gene            90355..90867
                     /locus_tag="SRR1747053_scaffold_1_prodigal-single_86"
     CDS             90355..90867
                     /product="hypothetical protein"
                     /codon_start=1
                     /transl_table=11
                     /translation="MSNENLKAISDNYLRKIKRESVTPNRQNTSGIVSTDNKSGSLLE
                     NGTNKTITDTLNQSKGSSESQSQTDICYEKNIITNRLNIKTDDIFINNNRLNPILFSS
                     ALFSQNDVCTQGDLNLFGTVLVKAWDKSLNKAVYIRRQIRFPIAYPTAQIADIDPQFG
                     IPIDGNGGTL*"
     gene            90864..91391
                     /locus_tag="SRR1747053_scaffold_1_prodigal-single_87"
     CDS             90864..91391
                     /product="hypothetical protein"
                     /codon_start=1
                     /transl_table=11
                     /translation="MSTVDLATTLSGDIYFENAVENNSLRLTYNLRFDDLQSLRLSFM
                     HSRAKIPDITEKSLNLSFNYDDESEKVKAACVFDNNATKKQLEYAIRSTLTDLKENSD
                     FGSDMELYIHSNLRDKNVLANIETVISDAIAPILSSPTVKVIPKVSLSSNGYFQGILI
                     EIYDNNQLFMTYNLK*"
     gene            91411..92196
                     /locus_tag="SRR1747053_scaffold_1_prodigal-single_88"
     CDS             91411..92196
                     /product="hypothetical protein"
                     /codon_start=1
                     /transl_table=11
                     /translation="MKTIKEIHDSILNTFSTLSGFTVQDGTVLDDQTYALADALAEAY
                     IEIENNKNPYLYSKISGSNLDDLGYMVNCPRQANEEDDSYLHRLVEWMISCEAANYDS
                     IENALMNLQFASYATYVPFVYGVGTAIVYIIPNSYDDDTIISAKLEVKNRVDKVKSAA
                     SYIEYVVPEQKHVSLAIRIEYEDNADKSYVLTQLTKKIQDYINNIAIGSKLEIGELNK
                     IGTNQVGVDYFVIVQMYMNGEPANELSYLQTIHRKFVFDNLIY*"
     gene            92208..96449
                     /locus_tag="SRR1747053_scaffold_1_prodigal-single_89"
     CDS             92208..96449
                     /product="Clumping factor ClfB fibrinogen binding protein
                     n=2 Tax=Staphylococcus aureus RepID=D2UIA0_STAAU"
                     /codon_start=1
                     /transl_table=11
                     /translation="MLEQDKILSLMTKHFPRWMDIRKRVKTSNGGKYLQSLAYEVADI
                     QTAIDEYKKDFFLINYRDKYDDIPYYVYYITVGEIDTNDFVLISPSGLSEASSVEEFY
                     NTDNKYFYEDNKIFFRKENVDETSAQVKYILDDIEYTSIISKLFVWNIYDEFAAFVGL
                     KRFTNEDNESLTNRILNVFRCIPNSTEEGLKNAIINDLLEPINEAYPNLSYDEIRNKI
                     IIERPTPENLELKYDEFTTILDKLAEINADVYRMKIWDEDIWQFKLSGIDYLPHVWDH
                     ILAAYDNGIGFKDDLKPEIIEHIDETDATAKISVYKQDFDVIQEYLSGHSIKKNIKLR
                     LLKYNDDLKATDVEYTITASKPVNITNRLDDISLSVTDGTKSASISLSDIFELTEDDE
                     LYLNNVTQSFVKCHKDYIYEEVPVPDPDPDPDPDPTDPTDPTDPTNPDQDETGDNTEE
                     ETGGDTGDSKDDTDDKEEEKPPKTELVVKEIIRTYSIVRITPNNKAVADKIKSARIDS
                     NKAVYSIVCSDNDFNFDPIFVYKNEDEYRYDITNSHSGAFEYCYLTQKSEIIHYSYNK
                     VKTYTKVTNDVEMANNFSPVMQFEDQYIYVITNYKNCTAVFQNNLTDTFIGSWSFGNS
                     SLSIISSIDYDNVESTSYTFNADIITNSPRITFSDMFTENNISQYLTADDGSSINPAD
                     FTPRNLSRYEISSLISDDASKEDINYSKTYLSNADLANDTVSTNKYVRSVRATNITSE
                     YIKLPHVKIDNIIYIGGNMNWRLGDPVTNTVRYTLQAEKGLIIFDSTPSTDLYIVYTI
                     YVPESVSIPLNELYRLAEYNRQAYKKIYDSTISGITDGYVYTVENVDDSDLYNIIVTD
                     YPTYFIPAIIDNTVVFNKVPENALSIKYGYYYFGEQEYYLLADKTPTSEENISNVKFE
                     NTRSNGSEIILNKYNENYIKNSRMRLNTISNTYAIDLIKHTDKIINNKLGAISTCDNF
                     YKWKSFGVDLSLEKYGIYNNIGIRLISNMPNGYAYYDITVDKDSDTAKDYYVSLYLSG
                     KLNAYIAKETTYDGMRFRRSLTAEIVKKLDVLKADNRVSAVFTQDPGYNYYLIITAES
                     QNKNYINIFDDIMMYENTDKLDINAQKNIDILGYSIKEKVTDNNYNNRIYFDSNKYTD
                     KNNVDIDQYGYIINSCNIDWDMTKLFEYKNADDFKRYLSVRSKVNIDEHGNYLYTTSD
                     SVGRIVTEPIAINNYRLIKNLIIEINDMPFESLTGFQTRLLVSQTEDGIYEDTGVIAY
                     KNTDSFSGDLLSGNFVKLSIVMPVNKYIGSIAMYAEYKTTETEQPVGAIRPNGSITSA
                     ILDTYYMTDYIIDKVNMECECPLSSFRIKIRSYKDNNIWTDWKDISVDSNGNVTTPVK
                     FENTRYFQAIVEVLQNDTRVKINYIDVRRSDNDSE*"
                     /db_xref="UniRef100_D2UIA0"
                     /db_xref="saus:SA40_2386"
                     /db_xref="D2UIA0_STAAU"
     gene            96436..98283
                     /locus_tag="SRR1747053_scaffold_1_prodigal-single_90"
     CDS             96436..98283
                     /product="hypothetical protein"
                     /codon_start=1
                     /transl_table=11
                     /translation="MIQNNCRIDASNGIRFFDQDILIDDFVYNDYAEVELTIAYNTPG
                     FGIVLFNNATSALLSSDSETFLFRIGYREASIEYKTGYLNRTILSIPTTIYPGIHNDN
                     IKVKFRKYRRNIYLDVDGTSVFDTRLYKLPKDISKFCIGIYSNAGNVIKYIQSNSKIP
                     DYWSINMYNTIGGRIKFFNDGFEVSECNEKAEIEQMKIDLPAGKFYLHYKLSDQNDIK
                     CYAFASNDALIKDADKNILDYSDNSITLEKDTEVNIKFVGTYGTVSEIILNQDKDSGY
                     VYTTDDNKEVPPSNIIINKNNISKVVWSAVITSFGTKEEVYLFKDGEYSLKEYSGDKS
                     FEFGKTYQYTYDLETNKFDINYNDDIEFTETLSEDEIDKDTFSILKNVDATLFYLTIY
                     EKDGTITNIITDNVKKISVPFSRRDPIIVTDEYDEPLNISSSYRIYTVFKDGTDIIDH
                     DQDRYVFTNIEREVYPVSTYNSYKTQFDISENINAVRIYGITNETIDYDSVYRVINHV
                     DDIGLCCDNNYKQIDSSEVVISRLTNEIVINSDTSGFSYIVIDYLKDQSYCINPNFDK
                     DTYDIEISSSSKLKYYFAPNSSTVMSDYKVLSFDNFGNDSYYLCIRKEV*"
     gene            98287..100065
                     /locus_tag="SRR1747053_scaffold_1_prodigal-single_91"
     CDS             98287..100065
                     /product="hypothetical protein"
                     /codon_start=1
                     /transl_table=11
                     /translation="MKIHPGLHDIVSSQTINKETDVQLAYITNESEEPTLTLNANYYT
                     SSRTALIPYETFDKQNLLLYDENDNEITDSYNYIIRIGTDKYQYIPQNIAASIQPDTF
                     QYRVIGKKNETYNNTKNYYISVKAFNDKYNSSDQTSLISTLKTVFLDASVRGLCPESI
                     VFNGNDQNDFVYDQTSDDCDFCFIKSNDGINADGTKIIDEKNFFGKNLWIIVPDNSFP
                     MSSNVMSLYDYDGTDHNYKTSSDIYKTIDYSGLKLFLAQRYKEQVDAEIFTYSDTMYA
                     PLFIKEDREYNRYIIYSPSSLFEKPTISKINLIIEYILKIYLCSYVYSSKAYSSWIAD
                     EMPDYVVNNHKLTKQLKFVSDKPYYELLDASKSDISYVDTEILDNTNIGCALDASDYI
                     IFSKKQSSSSGITKPDGYISIYCPNKTIIYYKNNVYVKTTDLNKSIKYSLDLDTLTVT
                     IKDYYDSYQGISLVENTASLIIKHGTNSNVYIAVKDNKLQLIAEGKYSTEDGIVLGIL
                     YIQYDKTVERQLYDIRLRGGGLPKNKKHDFQSILDIGSIKGMAYRRAGSLIIQIPEEF
                     RQYDSIIKAAIDKHKAADEYAIVLYY*"
     gene            100088..102196
                     /locus_tag="SRR1747053_scaffold_1_prodigal-single_92"
     CDS             100088..102196
                     /product="hypothetical protein"
                     /codon_start=1
                     /transl_table=11
                     /translation="MSLKRVDFSDGIRSDNIQFNFEDLQNQINYDRSFIVGPGIAKGL
                     NIDVDEKEYIVTISDGTIVDPDGEIINVEGKKYEIDLPSNIMQTIIKDYTVKDNKIIL
                     SDIPYATNGRYIAAIDSKLNDYHNDIVVSTLTGTEISDYSIDSDLPNILTFNNVSDGT
                     IYTIQYCIAYNIIFTVYVNTANEIQICRSISSTSPSEYGLSDFKYRLGNVFVRSNVNG
                     YTTISKIQDMSDRVNIYTDENGELYINGKPFSSITNIYLYCPLNPKENDIWYNGQYGN
                     NQLLVYRIIDGIGGWYPISTYTYALHNKKKLWNPTNDLTYNKDTMHPSYFLFTNLEKD
                     LYFEPKTESLKVIVDNTILHSDQYEEVTARDIYDIFQTNSDPELVQYISNCGYTKNNL
                     LSLLYEIDSSGNVVGEKDDTCIGFKMVEAFTYKFTYNGYVRGPYVEAVVTQSYLTPSL
                     KRKIDRVSTYVVEQTITPESTCIAYDQDNKMYIVTTDTSYLYNENQLEVFINGIKLIK
                     NVDYSEVMMNATSKETNRFTINRSLSTSDYITYRINTNVYSYEELKNDNSRYWLFDLI
                     ITRNNASQDIALPESLALNDGSFVIAVRKSDRCILIRKTENVKDNADYEIIHNEDANQ
                     SVFHIIDESAVKIGDSVYLVGLKQKFDGVDYSSSLLKIIDSGAIEGQFLRVIETDNGN
                     VTKIKADNVIKIIGEEAVVG*"
     gene            102193..102639
                     /locus_tag="SRR1747053_scaffold_1_prodigal-single_93"
     CDS             102193..102639
                     /product="hypothetical protein"
                     /codon_start=1
                     /transl_table=11
                     /translation="MKDASITWIIKQDNNEETITYDYYLGNVNGLNTTTVHIQAWNNY
                     QGFDDAKDVTNARLVIKTLTIDDSYIFDYLTVKINNQVKSLTKYDDIKYGISIGSLSG
                     AKNTGTESEQYKLTNRNMCDIELTFNSIDYRVKEGIKNLILDIESN*"
     gene            102653..103219
                     /locus_tag="SRR1747053_scaffold_1_prodigal-single_94"
     CDS             102653..103219
                     /product="hypothetical protein"
                     /codon_start=1
                     /transl_table=11
                     /translation="MAQTQKLPGIIVFRGNTKEVEARKIIDRQFVFDIEKNEFFIDTN
                     KSRVKCGQDASKMEDYIKEIQDKIESGDIVSKDEIDEIIEQVTENKQDKIKNYDDVLY
                     KANWDLFSTDGDNSIHEYYYKNDNIKENSEIHITPAVETLEEYDNVVSAELFPAIDTF
                     TDSSGQRYCLIRAKNIPEHDIKIHVSVI*"
     gene            103237..104460
                     /locus_tag="SRR1747053_scaffold_1_prodigal-single_95"
     CDS             103237..104460
                     /product="Putative uncharacterized protein n=1 Tax
                     =Lachnospiraceae bacterium 7_1_58FAA RepID=H1CBT7_9FIRM"
                     /codon_start=1
                     /transl_table=11
                     /translation="LPTTIQEVAILNGKPIKDTTARSSINTISDTIGSKDDLDTTNKT
                     LVGAINEVKNGSNKFSYHEGVKTASDADDNAVITRVLNGASVDKGSIFIVKTLIGTDT
                     YAYTGYVYNGTAWAAMDGNYSADNVYFTKDLVYTAPIGVLTVPTSGSGKIASTGKNAT
                     TVLSSILAEEKNPVTTKPSASIKLNNAGAKEVGTKITPAYVASFNSGAYTYDTSTGVT
                     ASGWTITDTDKHTSTESTGSFAEITVTDSTNYKVSATASYTDGIVPKTNIGNAYSAGQ
                     IKAGTTAQVTSSAITGFRKYFYGSSVAAIEQTSAGIRGLTNSTSAVGNSKTFSMDIVE
                     GAKYVIVAFPTNINKTLKKVEDTGAFGTDIVGKFVKTTVSVNGANNYDAIDYDVYTYA
                     PDTALGANKYNVTIG*"
                     /db_xref="UniRef100_H1CBT7"
                     /db_xref="H1CBT7_9FIRM"
     gene            104471..105358
                     /locus_tag="SRR1747053_scaffold_1_prodigal-single_96"
     CDS             104471..105358
                     /product="hypothetical protein"
                     /codon_start=1
                     /transl_table=11
                     /translation="MANYEESTNIKLDWAMPFQRTGKFPLDRSSMFSSLADAIKYAKG
                     DTSDPDSRELCGSSYIGQQICVYENDEVNYYKIDADRTLKSLSNLTDSITSASADDQI
                     PSAKAVYELNCPIQVEFSTAKNSGGVYSPFKTDGYSAAEIKNLTKNKKRDFDCIISSD
                     EMPQAYYHFGKARLLAVSTYNKDGTNWKAGNVLCLFVAKINDMNLDEYDVTFTFLYES
                     DSSASPTKVSIVKYQKSLSTLDIASDNDVNTMITEVLGSYSTQQQPSSIILNSNTIDS
                     TKQFELTIDDTGTLTSQEL*"
     gene            105386..105643
                     /locus_tag="SRR1747053_scaffold_1_prodigal-single_97"
     CDS             105386..105643
                     /product="hypothetical protein"
                     /codon_start=1
                     /transl_table=11
                     /translation="MTTIVSLDKLKSILEKLVSKINSKADKTDVDAISSILDTSTTDN
                     NKVLMVVNGAPSWQSVQVFYSSTSEPQNSTGSDGDIYLVTE*"
     gene            105688..106086
                     /locus_tag="SRR1747053_scaffold_1_prodigal-single_98"
     CDS             105688..106086
                     /product="hypothetical protein"
                     /codon_start=1
                     /transl_table=11
                     /translation="MAEAPNTTLCLINCDSAIYDITGQSIITNTSVTISENQKHFDSP
                     SIYFDKSSNTNITIDLPAAAKSIQFWFYPTGSNTSGWWPTLFSTNCGSNTSGGTYMHI
                     DDAKDSTYPAFRVNNISSSSSSTLKRNIWH*"
     gene            106145..106897
                     /locus_tag="SRR1747053_scaffold_1_prodigal-single_99"
     CDS             106145..106897
                     /product="Glycosyl hydrolase family 20 catalytic domain
                     protein n=1 Tax=Firmicutes bacterium CAG:272
                     RepID=R6TNZ0_9FIRM"
                     /codon_start=1
                     /transl_table=11
                     /translation="MFFIDGSKVATLTGTNAAEITTVYLGALKRPSTFASDAYYSGYI
                     DDILITSDCLYTEDFTVPTDPWYSMNSGDIPLHHVDTTSYGTYEGTIANLTDGDTSTY
                     WWTNNAQSSGSFVKFSFNKYINFNGLTAITTTNTGDCIQSGTVLQTSVNGEDWTTVGN
                     FTGQTTTTFTDLNIKKIKHIRIYVETSSNQWLCVNEITLDYTEYCPLKIKKDNTWIDV
                     KKVYQKFDDTWKVVSDYSSLFSTNTLYKHYSN*"
                     /db_xref="UniRef100_R6TNZ0"
                     /db_xref="R6TNZ0_9FIRM"
     gene            106911..107489
                     /locus_tag="SRR1747053_scaffold_1_prodigal-single_100"
     CDS             106911..107489
                     /product="hypothetical protein"
                     /codon_start=1
                     /transl_table=11
                     /translation="MAEENIKVKSKYYTTNNPQPETQPDWTQNDSTAPDYIKNRIGGY
                     YTNYDATTITWDGDITGRDTINLDSYNLYKVSDIIIHEQDVIGAVITITDGQRSQEIT
                     LTSDDLTNDENLVMSDVFISCGKSGQFTTDLFGEEITFFVPSPGTYFPKLDNQYVKSI
                     LKPATTVLTQIPAELTTIKGGYDIQKKYYNNS*"
     gene            107544..108542
                     /locus_tag="SRR1747053_scaffold_1_prodigal-single_101"
     CDS             107544..108542
                     /product="hypothetical protein"
                     /codon_start=1
                     /transl_table=11
                     /translation="MAIRCALIDFDTPIVNGASISGTINGVDVFGKVYAEDFNDIRTY
                     IIPLLDGPIDDSSSDIIYMIEYDKYYKSYILYDRDDPTSTNDLVVVLRQEVAETAPAI
                     IPSKYIDQSYVNDKIDNIRTIENIVDYNEASSGDIVCVSHLNNEGKVDKYYLQSNSYV
                     TIASITIPEDPTTDTTTTWITDSDNNITGFTIDKDSDGNIFYLQKVYALFSGISANDG
                     TSTKDLILKLNENTQDNFSLKGLVKNDRAEATLTIECLRGTDQVIITGAVMINAPWGG
                     QATPYMMTPNSNMNGRNDLTASFITKLTFTSDTAIKPGGKIKIFGIKYRSNPNAIN*"
     gene            108561..109319
                     /locus_tag="SRR1747053_scaffold_1_prodigal-single_102"
     CDS             108561..109319
                     /product="Uncharacterized protein n=1 Tax=Clostridium sp.
                     ASF356 RepID=N1ZH24_9CLOT"
                     /codon_start=1
                     /transl_table=11
                     /translation="MATLDTSVLLGKHLKSALTAVVAKLNTKANASDVISKGSQTLTD
                     DEKAQARENIGAGTSSFSGKYTDLTGKPNVVLYDSQTLTESQKAQVRANIGAGASSFS
                     GNYSDLQNAPTKLSDFTNDKSFATTTEVNTAIANSKHASFSIVTALPAVADAKENILY
                     LFKNTTTGYYDIYAKINNKLERLDDVSVDLTNYSTTTQMNTAITNAAGTAVKYSSQSL
                     TDAQKTQALTNLGVEFATDQQITAMLTELGLTTA*"
                     /db_xref="UniRef100_N1ZH24"
                     /db_xref="N1ZH24_9CLOT"
     gene            complement(109371..110375)
                     /locus_tag="SRR1747053_scaffold_1_prodigal-single_103"
     CDS             complement(109371..110375)
                     /product="hypothetical protein n=1 Tax=Clostridium
                     tunisiense RepID=UPI00031F01AC"
                     /codon_start=1
                     /transl_table=11
                     /translation="MKKLIRDVDDTSPSVEAAFDMFITSKRSEGRQEATIRSYRTSFK
                     DFKQFCNKNKITDISKINKKTIESYKTHLLDLDVTMETRNTYLRAVKAVVYYLFDAED
                     LTPFRIKLFPAPSKEHISTYDDDDLKKLIECEYKDSTNFSQIRDYYMMITLLLTGIRR
                     STLANMMIEDIDFENKKIYLRHVKRDNEFKLKEIPLNADLENALKKYLKLTRLKEQKI
                     KYLFPNVEGKMLIPDTVTKCINKLCKDAGVSPRGCHEFRRTFATKCYDKLDDIEKTRK
                     LMLISDSRVLKHYINEDISTLQESSQQLNFVTQIQSPQVLKDAAKKDPPKPRKNTKKN
                     *"
                     /db_xref="UniRef100_UPI00031F01AC"
                     /db_xref="hhl:Halha_0416"
                     /db_xref="A0A0E3MC03_CLOSL"
                     /db_xref="UPI00031F01AC"
     gene            111038..113758
                     /locus_tag="SRR1747053_scaffold_1_prodigal-single_104"
     CDS             111038..113758
                     /product="Putative uncharacterized protein n=1 Tax
                     =Subdoligranulum sp. 4_3_54A2FAA RepID=G9RS89_9FIRM"
                     /codon_start=1
                     /transl_table=11
                     /translation="MANKKALDLDQLKTSLSAVKDWTSDKIAALTKDDVGLDKVDNTA
                     DADKAVKSAVQDTDGDKFTEKYLKNRGAITDFNAATAEGVYIFNGTVSNFALASGYGS
                     LSVFVDGSVIIQVASVTNSARCYRRKYETATGWGDWYTVAYTSDIPTVPTATDSKAGI
                     MKLYTSTGSSTDGTMTRKAITDSLIATKIAYGTGNSAGSVPPVYAGITGTAKNIFRYL
                     PPDAIYIEYSADGGTTWTEYTDSNAATNKLRLTDHINDLNHTYYFGGPDSTTTITTDY
                     KLRFTFSPTDGRYGDIKFFYIYLSASRHNISCDVERSTIGAKTTFTKTLSDVHVAGWS
                     GPNIINMSGGVAQFGGGDNQTTNGYSVRFTFNIAQINADYSSNVPFIQNIRAYADPIW
                     NSAGITYLNTGLDYNIDTSKNITFPANITATQLNGRATDAIALSDSSGKYNVGDTETP
                     VYFKDGKPVATTLDSLFEEKADKDTVLLKDNTTEYTPTADYNPSTKKYVDDNITGIDK
                     VFTGATSSADGAKGLVPAPAKGNQDKYLKGNGTWGTPYTHPTTAGNKHIPSGGASGNI
                     LKWSANGTAVWGDPDSTDPCYIINATDPSTMTDPKIEFNDTTIQTSGYNKLKQFFSTY
                     GFNIAIMTESGYIFKLSYFNADNAICIFNGLIDKKADIASGSITSKVIGTITCIGTTW
                     SYAEKDVGDSGVIVSASTTVANYSGDRTIVNPLSEPISDSAQIYQNGILLQKDVNYTI
                     NDQGDIQTIDYDPSNGDVFTVISKTTGVDVQLNATASNITLTNSNGYFDNVSDVENAI
                     QKIGAKLNGGVVSSIKVNGTAVTPDSDGSINVPSPTIKVNGTTVAAATDGSVNITNVV
                     KTTGATMTGDLVAKSTSTGNHVRNIAVYASDATLPTTGNDGDIILVYSNS*"
                     /db_xref="UniRef100_G9RS89"
                     /db_xref="G9RS89_9FIRM"
     gene            113783..116020
                     /locus_tag="SRR1747053_scaffold_1_prodigal-single_105"
     CDS             113783..116020
                     /product="hypothetical protein"
                     /codon_start=1
                     /transl_table=11
                     /translation="MRDGFIQADYLELTGNEYINTWFNAGGKTRIVLDCMQLDTSKTF
                     CFYCGARTAVSATDAKANTLFFVNNAYRQDFYGTSKSTSGYYSDANKRLVIDNNMGTV
                     KIGSDYTLSMTASSTTSSGSLILGASYQYSNSSITNLDNYARMRIYSCQIYDNGTLVR
                     DFVPCLEESSEHIGLYDNVNDIFYRPFGTGWPFIIINKPIIGKVNANNGIKPIIGGYV
                     NIGGSYKKISQAYIFKEEQYTSLDYIESNGIQTIDTGIQPSDDLVTTIDFQCLSDGVT
                     ENAIFGSSWSVNGGYILEAYSAGGGLRWHYGGAYKDVAIDATTRNTFICSKDGVTVNG
                     TAYTFTPTGSNSTNNIHIFTTPDSADTTRNGRFKLYRLKMVKNGVTVRFFTPVKRNSD
                     NMIGLYEKIENKFYCSDSSTKDKIPPSKRSYIETTYADSDHNTNAKWVWNNSTNYAAN
                     AKVSMNLEGVLTAEANILMKPGDSDAYKLAKYGYDYGYSIPYTNLLSSNCTLTSIKIT
                     NSSGTEIASSNPTMTVGDDHVMRFSVTSTALMSAAAGNYTLTVTVFRNSYTCRFDIPI
                     TKIDVSGRYFSAGSETVVTSYTSLMKMHDGGQILNKAFTAEALVPTWTITSKVSGASY
                     GFSLTSDGYYTSNNAGVNSSAAVCRVNFTNNTGAAYTVTFNCINYAEANYDYGIIGKI
                     NTALGTSSSADSTYTKSFKGSSSSGVQTVTLSVPTGTSYVDIKYLKDSSQSSNNDSLK
                     FKIVV*"
     gene            116055..116780
                     /locus_tag="SRR1747053_scaffold_1_prodigal-single_106"
     CDS             116055..116780
                     /product="hypothetical protein n=1 Tax=Methanobrevibacter
                     smithii RepID=UPI000360D63E"
                     /codon_start=1
                     /transl_table=11
                     /translation="MAQPKILANLDQLKSLQFADGISYLGVLNNNETLLDKVTASGIY
                     LFVVENNKSLPLTFLTNIQDDSNYANKNFVYTLQVIKTEDYLATNDFLVELGVDFPTN
                     TIQIIERLGTTLTNNASRDIWYREYINNSGSWVWSDWCEGGGGGKVECDSALSTTSTN
                     PVQNKIVATALAGKSDTNHTHSTYATTTALNNKLDKSGGTMTGALTAQANTNYTTYQV
                     RNIAFSTSASTPTGNGSILGVYS*"
                     /db_xref="UniRef100_UPI000360D63E"
                     /db_xref="msi:Msm_1688"
                     /db_xref="UPI000360D63E"
     gene            116780..117505
                     /locus_tag="SRR1747053_scaffold_1_prodigal-single_107"
     CDS             116780..117505
                     /product="hypothetical protein"
                     /codon_start=1
                     /transl_table=11
                     /translation="MPIYTNNNGTSKQFHSIYTNNSNARKGLTNAYANIDGIDKEIFA
                     PLYRWIKYTYYGSSTQETRPSISTWSGEETDYTDELGYILADGLYIAPSYSINESSKT
                     ISLVNYKYLKTVNSMTLKYGNINYPSEYLSSITTVPQWTLLKSNFNSTTSSADWSDTD
                     YGAVRVYGYRISEICVNPIEIRCTGTISNQYVRKMEYLSQTIVYSTNKNEYTSSKRSD
                     LGSDFYLNWYNSDSGMQYFYKSI*"
     gene            117870..118292
                     /locus_tag="SRR1747053_scaffold_1_prodigal-single_108"
     CDS             117870..118292
                     /product="hypothetical protein"
                     /codon_start=1
                     /transl_table=11
                     /translation="MSWKDSTDEGDVGSSYSSSSSGWFYQYSNSSSTQRVKGHIMYAT
                     GGYILTIGDSSGIAISFDTIRYRKPVSYSSSYTLGYTDSYYPGYAPELNSNGTLFTGY
                     GYYLDSDGYAYSKNIDDNGNEYCRFYDDYRWVYDGYHY*"
     gene            118986..119600
                     /locus_tag="SRR1747053_scaffold_1_prodigal-single_109"
     CDS             118986..119600
                     /product="hypothetical protein"
                     /codon_start=1
                     /transl_table=11
                     /translation="MWDLVRDTPQYISTTSSHCYIYKYTSNSGDEDVDAEFFLSRSYT
                     FDHNTKKIKLNSPVITVAYTDLTDRTSNSQYSGYYAILHAGNDEAIIDWSSPYVPDSP
                     NRVHYGWYLLYLEHFVQQYDSTKKANLYVKYRWDYFETTPYNTPYYLWKYKYQNTILT
                     QNKDEYTAALDSAISNDYKYSSATYDSSSMMDKYLYKYNGTTYN*"
     gene            119783..120313
                     /locus_tag="SRR1747053_scaffold_1_prodigal-single_110"
     CDS             119783..120313
                     /product="hypothetical protein"
                     /codon_start=1
                     /transl_table=11
                     /translation="VISKAGLSESLGSGSFTNYFTTLYYANSPTIIQNTSSNYYSITC
                     NDNDVRIDSEVKGSSSAATSHKTVTTYAGKMFLYNDPFSVRSGYTPTAISSYQNSISN
                     GAPSYIYLFEIKSFESIVGSNDIKCNYSDSYNLDPSNYTDGVTWEYDCTLTSENRNAY
                     TEGVYSNYKIEYIGAE*"
     gene            120342..121103
                     /locus_tag="SRR1747053_scaffold_1_prodigal-single_111"
     CDS             120342..121103
                     /product="hypothetical protein"
                     /codon_start=1
                     /transl_table=11
                     /translation="MPIYINRGGASSQLTSIYTNQNSSKKDTISAYANINNVQKQIFK
                     RTYKYAKYTYSYSSRSLAGVYEAGRFTDDDVLVDFDEESYGGISSVFLSDFYIARSYS
                     VSVSDSSITITLNNPKTVDVASNFESYYFDGNRYNCSSAPISGYYVLYNGDTSYTCSG
                     RGSDHLGYKLTWFGIGWSSSVGGNEVRYSSTLVPKINVIKTLSKTEYIDCDTKQYTST
                     SYAGSNSLSYTYYADPSYGTFGNANGNETYYKLLN*"
     gene            121169..121723
                     /locus_tag="SRR1747053_scaffold_1_prodigal-single_112"
     CDS             121169..121723
                     /product="Uncharacterized protein n=1 Tax=Firmicutes
                     bacterium CAG:103 RepID=R5ARV2_9FIRM"
                     /codon_start=1
                     /transl_table=11
                     /translation="MIVQPLFNAPIHYTKSLGNLHTEPTCVDKAVVTGVYTFVGGEES
                     PIDASWPIDSTGAGAVYGDWSLLVVENGTNILQVAERLGIVDHRIIYTRTYSKNTWSD
                     WFENRTKIDVDDAISDTSTNPVQNKVVNQELNKKLNVLGGTMQGELKAQSNANYTSYQ
                     VRNMAFSTSASLPTGDGSVLGVYS*"
                     /db_xref="UniRef100_R5ARV2"
                     /db_xref="R5ARV2_9FIRM"
     gene            121756..122142
                     /locus_tag="SRR1747053_scaffold_1_prodigal-single_113"
     CDS             121756..122142
                     /product="hypothetical protein"
                     /codon_start=1
                     /transl_table=11
                     /translation="MNQIVFKDGKTFTSVEYPIETEPCIFSKKILTDGINRDFLRITV
                     LASYADVNQYFVDNTEYSIRQFDLDNEGKELETYADYDWSEYSVAGDIVDHRDGKVTV
                     YMSKPVVYETAVDNLITDTVIKEALN*"
     gene            122160..122774
                     /locus_tag="SRR1747053_scaffold_1_prodigal-single_114"
     CDS             122160..122774
                     /product="Uncharacterized protein n=1 Tax=Oscillibacter
                     valericigenes (strain DSM 18026 / NBRC 101213 / Sjm18-20)
                     RepID=G4L1K2_OSCVS"
                     /codon_start=1
                     /transl_table=11
                     /translation="MANSIFASSVKRLYKQSGFDKSIPKTAYQKNLITAQEYFDITGE
                     QFTESLDNVKQAKILECDKACSAAIIAGCDTTLTDGTVEHFAWTAEDQINIATAEKAI
                     QGGAPSFPYHADNKLCRLYSAADIMKIITAATAHKTYHTTYFNHLKTWINRCTTVDEV
                     NAITYGVTLPDDLLTSLNGIVEAMQQLLASENNTDENTTNEENA*"
                     /db_xref="UniRef100_G4L1K2"
                     /db_xref="ova:OBV_20210"
                     /db_xref="G4L1K2_OSCVS"
     gene            122936..124837
                     /locus_tag="SRR1747053_scaffold_1_prodigal-single_115"
     CDS             122936..124837
                     /product="Uncharacterized protein n=1 Tax=Faecalibacterium
                     cf. prausnitzii KLE1255 RepID=E2ZHN4_9FIRM"
                     /codon_start=1
                     /transl_table=11
                     /translation="LAIIGTFHLPSGMSQNDQSEITKLIAKGGVYDAANKQIVVKNGS
                     AADAETLFTISLVEIPQMFTGDAASVGTTVTVGEDGKIKVDIKDEVLTDADKDVASGL
                     ATLDADKNLAQDAKTYAGGTTTIKEKFDTTDTAIQGIQTTLAGLTGAYVYIGKIDSDA
                     PTAEELTAKATELLGEGKTLAIGHVIVDNAGIEWWYDGTTWVNLGQTIITVATKDVAG
                     IVKGSDDVEIAADGTLTIKHAADATTLNNVAADQYVTKTTLNELVKMPIVYSLTATLE
                     DADADKLATITAPKSNDVAIIVRADGGVTYSTVSYIYYDEEWHALCGKLTADDVLFSS
                     DITLAGDYTAVGNVKLSSGTLAAKGKTLAQIMTEIFTKKLQPKITANPGVTGFALTGA
                     GAVEAGTKLTSVSFGTAKLSAGSYTYGPATGITAKSFSIKRETNVADLNGVEVATAAS
                     GTDDNSGNGFIIGDQGGTNVVNSLKYTVTAAYDAGAVAKDNLGGESDPVVQIPAGTKT
                     QTTSAYTPFRNSFYGTLADEFDTTAADAAATIRGLTKTGKALAAGGSFVINIPEGVKS
                     CVFAYPATLRDVSSVIYKEGMNSDVKDTFNKFEVTVPGLNDYTGIKYKVYVFNAAGGI
                     TARTYTVTI*"
                     /db_xref="UniRef100_E2ZHN4"
                     /db_xref="E2ZHN4_9FIRM"
     gene            124868..126397
                     /locus_tag="SRR1747053_scaffold_1_prodigal-single_116"
     CDS             124868..126397
                     /product="hypothetical protein"
                     /codon_start=1
                     /transl_table=11
                     /translation="LAINDTQFSFLGFPMGFKRDLAFALDRSSIFYSYEDAVKYAKGD
                     AADPDSRNLCTTSYIGQIISVLTVSGDAVTKAEIYKIDKDRTLASLDSMPLDGTSVTT
                     VDGKLSLAGFAAAENGAQPKVTVDGDGNRTITWAVPDTTTVEGLQTAVGTLQTDVGNL
                     KTTVGGAESGLVKDVADLRADVDKTDGKITDALKGYVKDATYDAESLKLTLPMVDADG
                     ADKTLVINLPKDNFVRSGRYEAAYKSAEDADPIAAIVLTVGNGETSKEVVIPAASLID
                     TYVADNSGKKAVTVTITEDNKVSAALDLAADTILSIDTDGKLTIDTTAIYTEIANKHK
                     ENADAIAALTESTNTELTAIKTAHNTLDEAFKAHKHNGTDAPKVSFNDLADVPTDLVH
                     TKDLTDAVAEAKTELTTEINKKQDQVIIKAVTLAKASWTGSAEAGFTYRVDLTAPENS
                     IIDIVPATNDDGEIALDAHIKQVLVDHAADGYIEIQAGSQPSADIAVNITIIPSAKVS
                     E*"
     gene            126424..126807
                     /locus_tag="SRR1747053_scaffold_1_prodigal-single_117"
     CDS             126424..126807
                     /product="hypothetical protein"
                     /codon_start=1
                     /transl_table=11
                     /translation="MAIVSTFNLPSVNRTTLLQNDDNFISEIQFEITSTNAPKATISS
                     LKGSTICEVTTYIVDTFDNNATISIGTGADTNAVMSALDIDAQTSAQYCDDGLLYNVS
                     DPIVISITGSPTKGRALVTFKLYRV*"
     gene            126821..127102
                     /locus_tag="SRR1747053_scaffold_1_prodigal-single_118"
     CDS             126821..127102
                     /product="hypothetical protein"
                     /codon_start=1
                     /transl_table=11
                     /translation="MPKIFKKLDGVINNIFSIGLKNKKTTFTSSENGLSIDKNVDVGS
                     NKITTTSVPTANNDVVNLLYVSTQINNNKLKIEYDPETEAMTIGILSES*"
     gene            127268..127639
                     /locus_tag="SRR1747053_scaffold_1_prodigal-single_119"
     CDS             127268..127639
                     /product="hypothetical protein"
                     /codon_start=1
                     /transl_table=11
                     /translation="MAVKSLLRDINNIVYPITTVDSIYDNKNGEKLDSIILKKQDKCV
                     SEIITIPQDQWSDDKTYTYKSDKISNSSTIFWELVRDENYQYIKMCKISCDDNQDQNK
                     KIIFKCAKKPKYDIKIKIALL*"
     gene            127654..129537
                     /locus_tag="SRR1747053_scaffold_1_prodigal-single_120"
     CDS             127654..129537
                     /product="Putative uncharacterized protein id=3086320 bin
                     =GWF2_Clostridiales_36_10 species=Clostridium sp. BNL1100
                     genus=Clostridium taxon_order=Clostridiales
                     taxon_class=Clostridia phylum=Firmicutes
                     tax=GWF2_Clostridiales_36_10 organism_group=Firmicute"
                     /codon_start=1
                     /transl_table=11
                     /translation="LIFNTGSNTQQDSSNNIVSSFESNHLYAYTDFKSTNMIKNMFID
                     KDGSLCKRNSIKTAYKYTGVSSIGAYYSMFNTGDSFDSAIYFIEDSDLKTSEDKAYVN
                     AIHYNNQTGKYEDIVTKLSLPAPTKNYKFFTNNTRTICAIGNGKLYGYDHLTASSFKT
                     IEPYIPLIERNRTNLGVGTKYEDENLLTNKVRATYIADGSSRDYRIPEQVSVDAVYVR
                     GNKLAAGTDYSVRTAGIYTYVTTTATYSGVSGDNELLEIYYTRNIDKDTSIKYPNGIA
                     NVACNGASILCLYTDTCIYLSGYSDCKETKFNSNQLYFPESVSSKIDLSTLRSKILGI
                     APLNNNKFAVITQGGSIVIYKISQVVLGDELKYYSNQVDALNVYNDTSLLNSDKKLFA
                     SSNYSIYIAYQNFIKCFDIDNDGNVTSNNITFPNYIMQYLKSNNISLNNYDMYYNGDQ
                     NYLYIYNAKYNTIVCDLNNYAFYIYDGGYKIKFFITDSIFVAPDGVSFEEIQSNSYGT
                     EDTSYITGIYLSKTLNLGSIASAKMVNQIALKTESQTNDNSAINANAKITLNTDTQNT
                     ISITNDLINAKTNIPIVSSYNSDEYDICNDVIIQVDLPSNIYKLDSIIFDRDILDEIV
                     PSK*"
                     /db_xref="gwf2_scaffold_132_103"
                     /db_xref="86561808"
     gene            129554..130633
                     /locus_tag="SRR1747053_scaffold_1_prodigal-single_121"
     CDS             129554..130633
                     /product="hypothetical protein"
                     /codon_start=1
                     /transl_table=11
                     /translation="MGKISQLYNKDKQKIYPVTLSTSVIEPSSGKTISDEIKSVKEAT
                     SSFVGDITTVTLNKNNWDATTHTQSISVFGITGNEEHQIIQISPSTTLTSNVTTYNNA
                     GITVVSQLKDKIVFSAKIIPTEDIIVLVSQIYTKQYMHDSNSAVTAVTTAGTGAAYIA
                     TIPDVTELTNGLQITIIPHVVSTSVNPTLNINSLGAKFIKQRIANTTNSVASGDSVSW
                     LTANKPVVLCYDGTQWVTLNISKSDISSSGGVIPIKSGGTGASTAEGAREALGAEGKH
                     KTQKVILTVDGWGSDNTQTVTVNGVKASGANDENDIFVFPVAESANNWGKYLIMPSSQ
                     SLNSITFTCSEIPIGNITVCVLILD*"
     gene            130650..131744
                     /locus_tag="SRR1747053_scaffold_1_prodigal-single_122"
     CDS             130650..131744
                     /product="hypothetical protein"
                     /codon_start=1
                     /transl_table=11
                     /translation="MIFSPTNYSGNIQAEKLLNKMQEQTAIYSSYWWKRRPLSGSYVE
                     LKQDIPMGSAYGDCDIYNHALHGVTSTSYHLHVSIYRHDQSKDAEEFATLSYSNKINI
                     NQSTGAISLSNPSTLTINSTSDITSSIYSTLRGKYVTGFIGQAKNTVYYIPVNSSGVD
                     ESYMHTDYSSDKYGTEISINSCGYVVTDCEYENSNNQATAIKLVTSKISSSGSTWELI
                     SSDNSDTYPKSGENSGYQWIYLGKISDAALNPTQESKNKWTTINVTTASFAGSQYMIK
                     IPASMALVYIKDTNGYNGYRCWGIIDTDNAKAYGLSIYGSDPDVDLSLDSETLGKLSG
                     GTAVAVIGGMKLQSSGSTGFACTISYLPLF*"
     gene            131757..132122
                     /locus_tag="SRR1747053_scaffold_1_prodigal-single_123"
     CDS             131757..132122
                     /product="hypothetical protein"
                     /codon_start=1
                     /transl_table=11
                     /translation="MIYKLWNKKTAIYDITAEQAIINNPLYGSENSYLFYRDDGSIYD
                     ILPISIIRSKTELDESKTDDEVCEAYIKILTAPHKPIDEIAILKDKNAELESNINMLK
                     TANENLEDSIVKMIISGNV*"
     gene            132119..132568
                     /locus_tag="SRR1747053_scaffold_1_prodigal-single_124"
     CDS             132119..132568
                     /product="Predicted membrane protein n=3 Tax=Clostridiales
                     RepID=D4MXY2_9FIRM"
                     /codon_start=1
                     /transl_table=11
                     /translation="MIKNRTVKNITKEIILFIIGGLTYVFMEMLFRGYSHVSMFFVGG
                     IAFLLIGEINEIPKLKNLPLFYQMGLGSIIITLIELISGYILNIRLGLNVWDYSGLPF
                     NFHGQICLYFSILWFFVSLIAILLDDYIRYRFFGQSKAEYKLFCKYF*"
                     /db_xref="UniRef100_D4MXY2"
                     /db_xref="bprl:CL2_03990"
                     /db_xref="E5VNY3_9FIRM"
                     /db_xref="D4MXY2_9FIRM"
     gene            132587..133030
                     /locus_tag="SRR1747053_scaffold_1_prodigal-single_125"
     CDS             132587..133030
                     /product="hypothetical protein"
                     /codon_start=1
                     /transl_table=11
                     /translation="MITPDTELGTITQDELDQYLKDIYKIGNNDLTLPTDFDTEINYP
                     NHCVSYNIDGKDYYLLECVYYDAFSGCKTYYLINASVILNDPKNNYETSIGFAMGRYL
                     KPIAAGKCIWTEWSSEDPYVYNFLKSCGGAGSGSGQIIYRKWSVE*"
     gene            133027..133431
                     /locus_tag="SRR1747053_scaffold_1_prodigal-single_126"
     CDS             133027..133431
                     /product="hypothetical protein"
                     /codon_start=1
                     /transl_table=11
                     /translation="MSIAKNQSNIDLVLNQISEDVFCDNEFDMTQYPNELFLLEDTSA
                     SVYYISNQTNYNNVKQFLVALKKYENTDSVQAILISSATCNNIENISPSTIYLLSYNG
                     NFTIETISGKKDDDIQYITAQDLKDVDDVELT*"
     gene            133428..133622
                     /locus_tag="SRR1747053_scaffold_1_prodigal-single_127"
     CDS             133428..133622
                     /product="hypothetical protein"
                     /codon_start=1
                     /transl_table=11
                     /translation="MKKIIFLNSAHSKMFFNKKPYKIFFDGIIINSHEYLERFNHDTL
                     SRYSHKAINSGVKIHKKEGD*"
     gene            133627..134076
                     /locus_tag="SRR1747053_scaffold_1_prodigal-single_128"
     CDS             133627..134076
                     /product="hypothetical protein"
                     /codon_start=1
                     /transl_table=11
                     /translation="LPNYTKNYHLIKPVKTELYNVDDVTNSNADIIDNELAKRINKVD
                     NCTENNIPIICKDGNIKDSGMNLINISNSFMATELPDPSETYNNICYMYIGESNGELE
                     TNNFYKCILDKTTKQYEWTKVTLAGLNHIPVETVADIPNIQYLSDES*"
     gene            134086..134445
                     /locus_tag="SRR1747053_scaffold_1_prodigal-single_129"
     CDS             134086..134445
                     /product="Uncharacterized protein n=1 Tax=Butyricicoccus
                     pullicaecorum 1.2 RepID=R8W4V3_9CLOT"
                     /codon_start=1
                     /transl_table=11
                     /translation="MSDLFPIILGSGVVAALIEFGKAIFCKIFDRVAKKNDKKEDQES
                     EINTTVNLLKDALRQSLKSNIRQLCRKYIDDGSIDFDERGDLIDMHEIYHKLGGNGHL
                     DADMRTVNNLPVHNNKQ*"
                     /db_xref="UniRef100_R8W4V3"
                     /db_xref="R8W4V3_9CLOT"
     gene            134551..137388
                     /locus_tag="SRR1747053_scaffold_1_prodigal-single_130"
     CDS             134551..137388
                     /product="hypothetical protein"
                     /codon_start=1
                     /transl_table=11
                     /translation="MPIQNDLNGHFSYRLYNEQLFDLHKIIENINYTGSSDPDASYAG
                     ALWLDGDNLKYAGNNRWNPLYKDKFQITEFITSATQPENPIYGQLWIDRGILKYFDGS
                     SFTTLKADTVQSQITDFDYYNYLIIHCLKEYGESYLNDVSDSTFYSKTVYKADWQYTG
                     ANNVYYYTILQTDHQLKNNFAYLLTSDILVGSGTYYKHELDDTEFQITTDASGNIIVY
                     INDPKDITIDLIGVKSSSSIGNNTKVKTYLVPNAKNDRVFFDGLETEKHDYINDVTMT
                     IDSSLINGQNISLAHVDPKYLSDIKKNIIYVSESQPYINIKPEANNTWSEYYIYDMSD
                     DKLKLLVKYDGSPDFVETPNGIMLTKNALSKYFTGTQKQSFVIVLTFCFKAFKTKGTV
                     KKIVNTINDIDNGIIIGSGANYDNTYLIVDSEYTPHYSITDNRFEITDFNGSHNVKLI
                     SCAKKTHMTDIPHNDDNIIVLPSTLFNGFDKPMICFNDKMHPAEKFLTDGSSYMIEID
                     YHTIDYLDIIETSSNIIKTGIIENNCIECTYEDVGTSDSYFIIIDNIPYDSKDVVRNK
                     TNGSLYSKYIKNGLEYIVMLDNSNFIINENIASKKINIDRADDMLVYVNGEPVFNKAK
                     VNLSKANYNNQIVSIDNTDSSYAFIQNGLRYIIHDTKLNNTLAKIVTAFTYQNDSIEF
                     DDRYVNQEYALYSYTYGNVVEQPIITGEIDGSVGSEDGVYYLNGSDQYTVNANTLSIY
                     INGIRQYPDTYTELNSISFKLDKPTDSIITYVIEPLEGTETQSYKYCIANNENKLAAY
                     QNTYIVDNILANGYIKVYKNGVRLNNFDFEIKSPNTIYIKDSVDSDVFLIESRNDYTL
                     RENVMPIAFDRTIWNADIKYTSDLGTSYLPEEFIINHDTVLVYINGLLLGDRSCYEID
                     KINNTIELCDEAKLLLDSAQADNGYVTFEWR*"
     gene            137391..139646
                     /locus_tag="SRR1747053_scaffold_1_prodigal-single_131"
     CDS             137391..139646
                     /product="hypothetical protein"
                     /codon_start=1
                     /transl_table=11
                     /translation="MPNTKIRPSNIDMDLLSKELVQNHDFNQGQKNDVSHVADIEAGL
                     IAKAATRSVDGKDTLVSDRDTVEKALFVFDPETNEKIPADNIVDEDKFNDLLITNMDH
                     SSTVTHKKTSYDIMSLREELYALFNSLSKKGILNNYYAQNGFFDPFNKFDPRCSIEDV
                     CDIAQVGAITAGFTQHIYISVEDSEKIQPFGWYIVEKHFDTNNQDLYSIVCISDIKYN
                     MENELIDCTVFDYNYSDVGLNLKDKDDLYTELPTMKLKSLHGQYINNTYSFSKTDTYV
                     GTGKVNEISFDDDSLTVNVPAIDNGNNPAFAFSFRAPANKIGVLKTLSIYGNTDGNAS
                     DLRCYVLKDSDRADELLTSLDERYAANDTLILGRSKQVFLSALRESDTWNVNNKITFD
                     FADESDGKYKLSLENDTYLIVIVKTNPEATGTWNLLCSRNPSTNNDVQTYNKLYTYHR
                     NADGKYVFTEKEYHYDLIYSIITEEVLNEKEIGFNNGLYTSQEFNFEECNDLELTMVI
                     NREGLFRVATSATINGSNNDPIVTELDTSVKSLNTTTLGYNYGIKAGDILVIGDKIVT
                     VKKENSDNRLFINEDNIKVNAGDKIYKIGYKPHLMLTLDYESLCLNHYDQVHEDAPMS
                     IPLQLVKVIPNNEKTIDTMSDKLVFKIDDDHWPDSKREYIENLYFDYKTNLPLKTMGS
                     KKENSDTEKTYSRLPACKAQLSIAWESTVPEQYFSEGEYSNSNFIGRIYSLIVSSSSV
                     LGSEIYLVEPA*"
     gene            139766..141148
                     /locus_tag="SRR1747053_scaffold_1_prodigal-single_132"
     CDS             139766..141148
                     /product="Gp163 n=1 Tax=Sphingomonas phage PAU RepID
                     =H9NC40_9CAUD"
                     /codon_start=1
                     /transl_table=11
                     /translation="MDKINFTLLKELANKKRQHTTDLSWNQIADQCGITGKDRGEKAR
                     KMTYDRHSSHTIANKVPELTLDGNQFAIDILDEIDSKYDASSFDHDTLFKAISEIRGD
                     GTYTNTKLIELSEDDQKSPDVLLEKHGFDKNKFELVSAKNTMWHSQKKDKNNPVTLYS
                     SKITVKPRTDNVSFDALKEDFLKFVNENVPDCVKVDKLQTKSDYMLEINIADLHLGKL
                     CHKDITGCDYNTQIATDVFNKIIDNIIAETSGYKFEKILFVYSNDFFNYDTANYTTTA
                     GTSQSYDSNWQQLFQDGCHLLVNAIEKLAKIAPVESFYIGSNHDEQSAYYLTCYLNGY
                     FRNNPNITIDYSFMSRKLVMWGKSLIYFMHGDMPKKQINGIIAREYPSEWGSTLYREI
                     HAAHYHSEQSIIESCGSICRFLPSVTGTDVWHYDNGYTGALTKTQSFIWSKEEGLKAI
                     INTNAPYNIK*"
                     /db_xref="UniRef100_H9NC40"
                     /db_xref="A0A011AB22_9CLOT"
                     /db_xref="lcs:LCBD_1299"
                     /db_xref="H9NC40_9CAUD"
     gene            141152..142228
                     /locus_tag="SRR1747053_scaffold_1_prodigal-single_133"
     CDS             141152..142228
                     /product="hypothetical protein"
                     /codon_start=1
                     /transl_table=11
                     /translation="MDNKQNRIDNIKTIINNLISDADYNINSDITYQTKNMNSDTFNE
                     DMDNIYKSLNRLYEKTRLLYDLDSNVETYIHEYLDGTLDTLEASIKKIENQRDILKRS
                     TDIVFNVDFESDYNSDYTDRDNSIIDKKAYIRGGTLTLTPAVTINVPITSENILISQY
                     NQYSSYLYKKINRLTENGMYRVYYASTTPMTIKEKVTISFTDPIKMNDFDLKLSNCNY
                     DNLIYITEDSTKISIDKVSTILSSKLLKGIEFDIICANPSIDSFTLPDTESPNYYYDL
                     KKQAFYSNIKAELNQKYKDNVKEYDKLVYKYDGINSGFYNDDQSLIKHANDPDQYMDK
                     SGSYRFGNPYPKIETANIYGTKEI*"
     gene            142233..142649
                     /locus_tag="SRR1747053_scaffold_1_prodigal-single_134"
     CDS             142233..142649
                     /product="hypothetical protein"
                     /codon_start=1
                     /transl_table=11
                     /translation="MKYVYLTLDDLLDIFDDENKDETKNQHIESDKKIKEESDKDDAL
                     TEIYYNLIDLLAEYYGYEDDENDCQEDDGDSCDTSCENCYSKLKSTDFNENDVKNIHD
                     KKIETIKETKQHEKIKITKSEALYLLGFDEKDFEIV*"
     gene            142649..144076
                     /locus_tag="SRR1747053_scaffold_1_prodigal-single_135"
     CDS             142649..144076
                     /product="Dentin sialophosphoprotein (Fragment) n=1 Tax
                     =Canis lupus RepID=C9W8D2_CANLU"
                     /codon_start=1
                     /transl_table=11
                     /translation="MSLLGLIKTVASAVSKKNSSTSSSKNSSGSSSSSKSSSSSSKSS
                     SSVSDAELKQMQEQYNEFAGMNLQSKLESAEERRLTNSTKNEYKSMIAEMNSLKDKID
                     QAEAERGDYNASNAFMEGSIASSSGNRTYDKGVTSPSQSSAPDTISKEFMSALLMNGH
                     GNDVTVKDENGNVINKYSSDKMNLDKGDRLRQNDIVQYGGVSYVARKDPKTGEIYGER
                     LMDYNDTNSVNIVQNGSKSTRTVTKVKQHQDANGKLSYEIIVENAYDSYNDSDNSYDY
                     DDSGYDYTPDPPSPPVITYTDYKLYNYCFGIDSIKISYNTISNIGCFVSNIINIGEIT
                     DASKVILNASDYMPEYTSIEYYIIDGNKTIPILNSNISYIEKELLFPNLPTRFDIKDN
                     VYTIYKNYEATNLKLSDLDFSDKNVKYTISYEPVKTDYIPENSSIKVKAILRQYRDDS
                     GAPYIKSISLIKSGGGELWEDISLT*"
                     /db_xref="UniRef100_C9W8D2"
                     /db_xref="C9W8D2_CANLU"
                     /db_xref="lls:lilo_0788"
     gene            144052..145500
                     /locus_tag="SRR1747053_scaffold_1_prodigal-single_136"
     CDS             144052..145500
                     /product="hypothetical protein"
                     /codon_start=1
                     /transl_table=11
                     /translation="MGRYISDLKDKYISNLVIYNQNERAKELSDQDDSEPIYKPLIVH
                     EDEEPIVQEHNTMLHEICLDINGLNAELSTLAYDYYEIIEDTQGAIQKIQNSINSTLE
                     AQNDMNMLCSAYSSCNNFVSISKEHIMDIDDSTITDNIIHAKELSSVPATLRISNVSG
                     NGYAGNGHVYDNSTSKYLSDTFDTSKVESILNNANTGQYFEYSRLSSNSNTVVSCSDV
                     NYDSNGAKCSLYLQSDSVFNVIKIDSDQQHLKIVDIFTSLDGASYSTLSDFHNFEFNN
                     DTQKYNTENYIIGSGIFNLPDSKYIKITFESNEYDSKEVLAYQNKTIDGSTVKEKTEI
                     INNAYRYKIKINAIQAFRKTYESSSLILTDDLVGAVKANAINSIALYAAEYCPTTKSY
                     NKAIDDYIKYSIIINETEYPIIPINRNSTSNTNKTKIIRIKNDLSNSENTVYLSDDIK
                     SMKIKVILNCIDKYNSPYISNMKLLVAEDVNV*"
     gene            145497..146705
                     /locus_tag="SRR1747053_scaffold_1_prodigal-single_137"
     CDS             145497..146705
                     /product="hypothetical protein"
                     /codon_start=1
                     /transl_table=11
                     /translation="MNTIRYDDMIKKYHYYKNVIIQDYIKRGIYPKNSQIEQTLNRID
                     LALPILQDYKIHEGSDFDTAKYNDTLRQIHTDLQYLYEITNVTIKSRLNYLKSYLKSH
                     LIDMQNRANAYNMRALIEKNSTSLGNTLINKNDVYPSIINNKCNILLSDSIKLYKQSK
                     LACFVTANNISQDDVIVEFLNKKTNDSYYSTVYNIDHNTFNVPGDLIYNKYNISLSGN
                     EKVNRKTVLNLSGSTYNKDNKYDIYGGKNKIIIRNADTGKCEVKDVPINTACQISEHS
                     FIEFYVLSGNSITFTFNKKPINTNFQLINNSADVSKNNRIFIECDSDFVFDISVDSGE
                     IYANKITDISIGLNNLTINNNHELSDFIVYEYDKEKNQEEYQINVRINNITDPHMKID
                     SILIKELFTA*"
     gene            146759..146974
                     /locus_tag="SRR1747053_scaffold_1_prodigal-single_138"
     CDS             146759..146974
                     /product="hypothetical protein"
                     /codon_start=1
                     /transl_table=11
                     /translation="MIIYNMRERGPLEYDKFVYNIFQFCNYVKHYKKDIDSEYFNGLV
                     NNFNSLYNSILDKANDIYMNALVYEET*"
     gene            146981..148108
                     /locus_tag="SRR1747053_scaffold_1_prodigal-single_139"
     CDS             146981..148108
                     /product="hypothetical protein"
                     /codon_start=1
                     /transl_table=11
                     /translation="MIPKLNSSELNDIFINAYNEVNDKINEFSEICNDLTKKTKIINY
                     EIEYAKYLMDKFDNKQSLGNYHNILCVDAIKGNYERYGATVHPQFIDVPSNVFNLKVA
                     SSNEYFFRNDVDVSISDTDKDNFQEEYKSILMHDSLQKNIVFDEYLNNTITIKILLPD
                     ISQQLGPSTFNTIEIDPFLKGSFDILSIDIENSLKETYPIPIVSGDTLISQAGKIRIA
                     LSERYNFQQITIRCKLNFGYNKDNAIIYPFGLKHIYLYNANYNQYLTDPKKSDKEIQS
                     YIICKYDLPKGTELNSINQKVKIRTPFSTEEVLCENYGITFYADFYDDVIQLETSELD
                     ENSFPGNFTSFYVKIPLIDFELDDKVYNRTLVSIGVNFTTR*"
     gene            complement(148135..148785)
                     /locus_tag="SRR1747053_scaffold_1_prodigal-single_140"
     CDS             complement(148135..148785)
                     /product="Putative membrane protein n=1 Tax=Firmicutes
                     bacterium CAG:321 RepID=R7HLE0_9FIRM"
                     /codon_start=1
                     /transl_table=11
                     /translation="MTFIVYMRDKINLINLYISSVFAGICISIGCTVNLLVDNKYIGA
                     LLFSFGLLTILSYNLDLYTGKICYLLDKGVDYLDDLITIWVGNVGGALLTAFILEPTR
                     IYNTLNLKANKLVELKGADSLPSLFFLGTMCGICLYIAVIQYNSSENISFKNIFIVIM
                     SVSIFVICGFEHSIADMFYALIANNRSFDFPHIIVITLGNSFGSMLCAYFHRLIKT*"
                     /db_xref="UniRef100_R7HLE0"
                     /db_xref="R7HLE0_9FIRM"
                     /db_xref="fsu:Fisuc_2932"
     gene            complement(148757..148948)
                     /locus_tag="SRR1747053_scaffold_1_prodigal-single_141"
     CDS             complement(148757..148948)
                     /product="hypothetical protein"
                     /codon_start=1
                     /transl_table=11
                     /translation="MIKCRSDEKPCCDYCKYCEHAIVETPIFAPDEPMYCNLHKDHKH
                     MMIVQDCGYCDDFHCIHAR*"
     gene            complement(148941..149183)
                     /locus_tag="SRR1747053_scaffold_1_prodigal-single_142"
     CDS             complement(148941..149183)
                     /product="hypothetical protein"
                     /codon_start=1
                     /transl_table=11
                     /translation="MIRKIFLYFKYYRTLKCIYSEMSEKYNMPLSEARKSVFNSWIMD
                     MLEDPDMVYEMLYHYDAEVWAKMIVEDYFPGDKTND*"
     gene            complement(149180..149551)
                     /locus_tag="SRR1747053_scaffold_1_prodigal-single_143"
     CDS             complement(149180..149551)
                     /product="hypothetical protein"
                     /codon_start=1
                     /transl_table=11
                     /translation="MKITANMKCPAVREYIHKYSKVAPQFVDVTREEYLDFLDKYQGR
                     LIKQPVIANGCYGGSWYDPEMIDVSLIVAEGFHCDDKSSYLNDDVEDRYRILKNYKQY
                     MDEIRRLVEQGLTPYKPLYNI*"
     gene            complement(149566..150468)
                     /locus_tag="SRR1747053_scaffold_1_prodigal-single_144"
     CDS             complement(149566..150468)
                     /product="DNA-directed RNA polymerase sigma24 subunit n=1
                     Tax=Clostridium saccharoperbutylacetonicum N1-4(HMT)
                     RepID=M1MU66_9CLOT"
                     /codon_start=1
                     /transl_table=11
                     /translation="VIIISEATNKYPEPTFEEKTQEWLEIEALVLRYQKQFKDEFKGD
                     PDIEQDAKEAAAEILSRFYPLLKKYLTIVTTGIINWQDKESKDFVSNFINDRAQLNAL
                     HRKSQTAEYRRAIYDSFNFVKETYGNNDPEEIMTDLQMLLLVVAKRYKQVGKNFCAYV
                     TNSYKFELARHIKNYFKNPLNVTYRLSEYSVDALKDDSSEMYEDEYYESETGIPSKEW
                     INGYCSDAFQSLTPVERKILVKYYLENLNDKQIAYELGLHLNTINAKRRKSLAKLCEY
                     YGIDPSTIKRSRKSGKNAVTMTQY*"
                     /db_xref="UniRef100_M1MU66"
                     /db_xref="btn:BTF1_31437"
                     /db_xref="A0A024QGX4_9BACI"
                     /db_xref="M1MU66_9CLOT"
     gene            complement(150544..150984)
                     /locus_tag="SRR1747053_scaffold_1_prodigal-single_145"
     CDS             complement(150544..150984)
                     /product="hypothetical protein n=1 Tax=Anoxybacillus
                     kamchatkensis RepID=UPI00036FD8B2"
                     /codon_start=1
                     /transl_table=11
                     /translation="MALKKVSKTKAKTKSKLGNKKTIIDDIEFDSKLEAKYYLYLKEL
                     QKDKKIDHFELQPEFTLIPPFEKNGKKYRATKYIADFKIYRSKNENDFYLVDTKGFVT
                     KDFAIKEKLFNHIYRDIDLQLLTFYTPTGEWLTLKEAEKRRKSK*"
                     /db_xref="UniRef100_UPI00036FD8B2"
                     /db_xref="lfu:HR49_11075"
                     /db_xref="A0A0B1XUH0_9BACI"
                     /db_xref="UPI00036FD8B2"
     gene            complement(151019..151513)
                     /locus_tag="SRR1747053_scaffold_1_prodigal-single_146"
     CDS             complement(151019..151513)
                     /product="hypothetical protein"
                     /codon_start=1
                     /transl_table=11
                     /translation="MACKLYSLSEAIRLTKNEGMFFTRLAWRNQGFDRIVLLLNSNDI
                     AIDLLNKYDKCLPEINDYNILLLIDNTMNKYIFNWQPSVYDIMSDDWIEVIREVKIPM
                     TKAEKIVAECNEREGTHVLYKTVAKLLCDKFPDWTIEEIENFAIELYKARMEDYDLEI
                     EEGL*"
     gene            complement(151522..152265)
                     /locus_tag="SRR1747053_scaffold_1_prodigal-single_147"
     CDS             complement(151522..152265)
                     /product="Uncharacterized protein n=1 Tax=Bacillus cereus
                     BAG1X2-2 RepID=R8F812_BACCE"
                     /codon_start=1
                     /transl_table=11
                     /translation="MNQFINKVGEIHITEQQLFDYMNCPTLFDIRNSSQITIPYQVTQ
                     HKLICQVMRYFLTNLQNGVIPTYKELQRKWDSICAENKDIIDANKNISGWQKIVNFVT
                     WAQNNKIAVGDISIPFIIDSKDVVLHGSIDQLLVDPQSHKVELFYPNFTDKEFDKYTI
                     DTRLKYTIDAYAFKTIYKQPIDGIHVYSAKTNQNTYTYRGEEDFLRLKTSIYNIGHAI
                     VNNCFYPRENALCSSCPGKVYCKYWHKEI*"
                     /db_xref="UniRef100_R8F812"
                     /db_xref="R8F812_BACCE"
     gene            complement(152265..152780)
                     /locus_tag="SRR1747053_scaffold_1_prodigal-single_148"
     CDS             complement(152265..152780)
                     /product="hypothetical protein"
                     /codon_start=1
                     /transl_table=11
                     /translation="MTYTLNKNYDEIKNLIQNETLRDLVDDTITETGMDEEKVNYATE
                     VAHWCYKLLEDRGVVTDNVHQGFVDVILFGALIHNAYTTLNKDDPDSHIYDVFKAREN
                     LDDFFANKGVPSDYRNSIFQLIESQYGATFEIPYVRPQADSPQSTLATAKFIVDTIEN
                     NLVNCHDDSDH*"
     gene            complement(152817..153131)
                     /locus_tag="SRR1747053_scaffold_1_prodigal-single_149"
     CDS             complement(152817..153131)
                     /product="hypothetical protein"
                     /codon_start=1
                     /transl_table=11
                     /translation="MSAIFLLLRIYNKKVESKIMQKQKTPHDVRGFQIKCVNYIQCPL
                     CYGCRNYDFRDPECIKCKEYNSKKNLCNTKLHRGDLIAKMLTKSTLDMRNEDVQFKSY
                     ND*"
     gene            complement(153250..153326)
                     /locus_tag="SRR1747053_scaffold_1_prodigal-single_trna_11"
     tRNA            complement(153250..153326)
                     /product="Leu"
     gene            complement(153617..154861)
                     /locus_tag="SRR1747053_scaffold_1_prodigal-single_150"
     CDS             complement(153617..154861)
                     /product="Transposase ISLasa12 n=1 Tax=Megasphaera
                     elsdenii DSM 20460 RepID=G0VRF4_MEGEL"
                     /codon_start=1
                     /transl_table=11
                     /translation="MNVEEINNETEAPTKVPFTKTIKLRLYPDSDQARSLEEMCEEYR
                     KVCNYVSEYIFNNDFELRPLKLNKLLYYDLRSKYNLGSQMTQSVFRTVVARYKTLESQ
                     LAQKPYKYKDENGKWQFEKRTLHWIEKPIYFARIQADLVHGSNYSFLNNGTIISLTTL
                     NKRAKMSFEKRHFGSYLNNVWTLGTGKLVRLKKIWYLHIPVTKNIDVFTKENVSHVVG
                     IDRGLRFLATTYDDHKKTTFISGKQIAYKRHKFLETRRQIQSKNTRAAKRVLKRLSGR
                     ENRWMSDINHRISKTLVQTYGPNTLFVLEDLTGVSFDNLNKSKELNNNIRSWAFYQLE
                     QFLIYKAHENQSEVIKVNAQYTSQRCPKCGITNKDNRHHDTHEYVCSCGYHSNDDRIG
                     AMNIQLLGTKWISGEKNPVFKK*"
                     /db_xref="UniRef100_G0VRF4"
                     /db_xref="med:MELS_0176"
                     /db_xref="G0VPW7_MEGEL"
                     /db_xref="G0VRF4_MEGEL"
     gene            complement(154858..155301)
                     /locus_tag="SRR1747053_scaffold_1_prodigal-single_151"
     CDS             complement(154858..155301)
                     /product="hypothetical protein"
                     /codon_start=1
                     /transl_table=11
                     /translation="MIQMYANKSPASFNCDDRYFRALREYIAGKYNKEFGILYARFNN
                     ALIFNNFDEIKEYEDKIAQYILDNPLRAKDFDIYLFLFNSKKESKVSNRTCKKIYDLI
                     ANDDGEHIGVNLLRYMEDKENGFESLKRLLLYCYEYRCKLRIKME*"
     gene            complement(155279..155704)
                     /locus_tag="SRR1747053_scaffold_1_prodigal-single_152"
     CDS             complement(155279..155704)
                     /product="hypothetical protein"
                     /codon_start=1
                     /transl_table=11
                     /translation="MDNLIQGIWIINVRQQETGNMSLVDYVMTFILILIIITFLVLVL
                     EFMILSTLEGAFVGLNIDNNSYKIALIIGAFLSIVLSAIIIPIYLDEHNNEKYETVYD
                     IIIGDEVNFNDFNEHYEIIDQNGNIYTVREKNNDTNVCE*"
     gene            complement(155721..156998)
                     /locus_tag="SRR1747053_scaffold_1_prodigal-single_153"
     CDS             complement(155721..156998)
                     /product="Replicative helicase n=1 Tax=Bacillus phage
                     0305phi8-36 RepID=A7KUV6_9CAUD"
                     /codon_start=1
                     /transl_table=11
                     /translation="MENIENIDDLDLDTISDDLPDDLDLDNIFDLDNKPDIDDQAKIQ
                     EAIENRKGKEGQTVNLNPIIDILTDSDSDIEDKKSDILIGPENDPVRSTIEAYKTFDK
                     IAWNKKSGYKLPHFPFMQKRLEGLDEGLYLFAAESNAGKTSLMSNIMYDACMCEENHL
                     VGLYFSLDDSKQLVIPRVISMIQNIPISASAKPYTYQDLYDKASDSDPNKELYKSYLD
                     KREAGIQKLINNADKFQIRDNNDAITSSEDIYKCIQSMVTYVKGMYGEEYNVIVAIDA
                     LDDIRFKNEKFQSDTDRHKMIAKTCKDWATEFHIPVFGSRHLNKIRMDRKPCLDDLKD
                     TSEYVYEATLVFLLYNEVGKKGQSANVFYTRADQQTLPENQREKQPVIEIAWAKNKAS
                     SYKGKSYCYFIPEFSKMIEVSEQDKAKYDAISY*"
                     /db_xref="UniRef100_A7KUV6"
                     /db_xref="cbv:U729_3156"
                     /db_xref="A0A0A7G042_9CLOT"
                     /db_xref="A7KUV6_9CAUD"
     gene            complement(157013..158035)
                     /locus_tag="SRR1747053_scaffold_1_prodigal-single_154"
     CDS             complement(157013..158035)
                     /product="Uncharacterized protein n=1 Tax=Bacillus cereus 
                     (strain G9842) RepID=B7IZM4_BACC2"
                     /codon_start=1
                     /transl_table=11
                     /translation="MPFYCEGGGMLSINGDKIFTRNLIIESDKTESIRKRFNNKDCYI
                     SAYRYDSQDLKTANLYGAYYIDLDYQLNSTEDLRILQYDLLQIIAFLRHQCDIPSEFI
                     KIYFSGCKGFHILIDPVIFGINSVQTDLNLKYKAFTKYISDNIISYKTIDLKIYDRSR
                     LFRMVNSINMKTGLYKVPVNFEFATKCTFEELVKFASHPKLLSIKREQPLPINKAIDK
                     FNDAVSSEMVQINKRNIINRNGRIFEVLPCINEMIRVGATQGNRNSTCIIVASALFQS
                     GKTEEEVYAALQEWNSNTTPSLSDKEIRSVIKSAIKEYNSGKGYGCYSIKMAGYCLGA
                     ECRCYK*"
                     /db_xref="UniRef100_B7IZM4"
                     /db_xref="cbv:U729_3154"
                     /db_xref="A0A0A7G0K6_9CLOT"
                     /db_xref="B7IZM4_BACC2"
     gene            complement(158041..158697)
                     /locus_tag="SRR1747053_scaffold_1_prodigal-single_155"
     CDS             complement(158041..158697)
                     /product="hypothetical protein"
                     /codon_start=1
                     /transl_table=11
                     /translation="MQSDRIHSITNLLNYYVCNCLGYQPDEAHFGCTKKTIEYLIDCG
                     FNDNTIINVLNTQNDYSSESFSFEDLPDSLWKDSLLEKNKFYIHHELHLNNNSDVIDI
                     FSGSIQKTSNAVEMKIIYTAEDVLLYFCSAFELQSKDLDRNKEIGAINYLLDLFFKRF
                     PDLNSIDIMLYLIDEVSNSDKKCYNILEMQDSIYPTVERLRIINNDLIYNKTNKIIWR
                     *"
     gene            complement(158642..160165)
                     /locus_tag="SRR1747053_scaffold_1_prodigal-single_156"
     CDS             complement(158642..160165)
                     /product="DNA polymerase III subunit alpha (EC:2.7.7.7)"
                     /codon_start=1
                     /transl_table=11
                     /translation="MKLINPDYTYYDVYKVVNGFDDHATYDLICDKKTDGLFQLESDL
                     FKGTIGDMHPTNLNDIGALNAICRPGPLSAGLDKQYNRTKNGKEPLEEPLPRTLDIVK
                     ETYGALIYQEQVMAISVKVCGFNANQSDSIVRKIVAKKKKDKLAMLRRMMIYGKTNQE
                     GPEGWHDNDFLPWYDPKREYGDEIDGAIKRGYTYEQMDNFFTMLMGFAEYCFNKSHAM
                     CYAYIGYITGFLKAHYPLQFMTALLSMQKDQDKIEHYIGVARDDLNINVMVPDINISG
                     EQFTIKDNDIYFGLGSIKGVGAAAIPEIISHKPYASFEDFYNKTNHTLVKKNVLYNLI
                     CSGCFDKTDSTDRHSVLSELVEIKALPEDDDISVQAESLYTKLSCIKYEKELLGMSIT
                     YMSEWDQLTVGEKSTLYGSIDTIREKTDKNGRLMCFIDFITNDDAKVKCLIFASTYNK
                     CRGEVSLFNTNDVFIIYGKKSDKNTFIIDTIRKNQEEKQDAKRPNPFNNQFAELLCM*"
                     /db_xref="hmr:Hipma_1402"
                     /db_xref="UniRef100_UPI0003B52DD2"
                     /db_xref="107397956"
                     /db_xref="UPI0003B52DD2"
                     /db_xref="2.7.7.7"
     gene            complement(160494..160829)
                     /locus_tag="SRR1747053_scaffold_1_prodigal-single_157"
     CDS             complement(160494..160829)
                     /product="DNA polymerase III subunit alpha (EC:2.7.7.7)"
                     /codon_start=1
                     /transl_table=11
                     /translation="MNKLTKEIDALFDVPSLTFKDIDSLADSDDAKDKEAYASFKKLE
                     DKYPKLFEYARKFEGNARNLGVHASGILITPVPINDYVPTRYVDGLSVTLYEGPTLES
                     FNFVKLCEV*"
                     /db_xref="saf:SULAZ_0041"
                     /db_xref="C1DXC6_SULAA"
                     /db_xref="UniRef100_C4FKU3"
                     /db_xref="2.7.7.7"
     gene            complement(161299..162885)
                     /locus_tag="SRR1747053_scaffold_1_prodigal-single_158"
     CDS             complement(161299..162885)
                     /product="DNA-directed DNA polymerase {ECO:0000256|SAAS
                     :SAAS00057170}; EC=2.7.7.7
                     {ECO:0000256|SAAS:SAAS00057170};;  TaxID=1262899
                     species="Bacteria; Fusobacteria; Fusobacteriales;
                     Fusobacteriaceae; Fusobacterium; environmental samples.;"
                     source="Fusobacterium sp. CAG:439.;""
                     /codon_start=1
                     /transl_table=11
                     /translation="METNEKNFTHLHVHSSFSLLDGYSSPLKLVTRAKELGMTAMALT
                     DHNHLLGIPQFQKACKDVGIKPILGYEAYYTPDMSILSMSAEERIEWAKDQARKLGPA
                     NGFFFDTAYLDLEQPMGKKGVRLKKRKVPMKDLHGLLKDYEYNTKSYHLILIAKNQTG
                     WKNLVKIQSESSKYCTYKGRYHCDLNLLKKYHEGIICSTACVGSYFAQMIIAGKYEEA
                     ISTIKEFHDLFGEDFYLEIQPLNIEKQHATNFFLMKYAKQFGIKLIATNDVHYAMRED
                     HDDHAVIVNMGLGRTADGSSKNKKSESEESDDSDINTPITNNMVYLDDYWIRSYDEMI
                     DYFKIQKDSIFSNDKYCVDDDIKNHYMNYVSEALENTNRIADQIEDIKLGSPVPLFPI
                     YKDVPEGYTEESYFIELCIRGLFSYKKKHPEIDINIYFKRLFKEIRVIKKKGFVPYFL
                     AVYNYTNWCKENKIPVGPGRGSAAGSLCLYMLQITSSIDPIKNELSFERFLTEDRTSP
                     PDWIHNYYENTVEPSGNTGC*"
                     /db_xref="R7JGD6_9FUSO"
                     /db_xref="cyj:Cyan7822_4329"
                     /db_xref="UniRef100_R7JGD6"
                     /db_xref="2.7.7.7"
     gene            complement(162896..164569)
                     /locus_tag="SRR1747053_scaffold_1_prodigal-single_159"
                     /gene="recJ"
     CDS             complement(162896..164569)
                     /gene="recJ"
                     /product="recJ; Single-stranded-DNA-specific exonuclease
                     RecJ (EC:3.1.-.-)"
                     /codon_start=1
                     /transl_table=11
                     /translation="VIEKYKLADTLLANRGYTEEERQHILLEPYKSIQNPYKLKNAES
                     AAKLIKTFCDNHNSEIYVFADYDVDGLTSGFIMGDVLNKLSKGYVSVLFPNRSDGYGL
                     NFYTCQKIVEHKSEDDNILVITVDNGITCVEQVKYLKDNGIQVIVLDHHESKDIVPDC
                     LIVDAHGPDKDPAHYHLCGCSIVFKVCQILMDLYNKYDMLDYTPFVALGTLADMMDLT
                     EENISLIRYGIDYMNSDDIKKWKGLYWLIDYCGLNDRVYPNSLKFDIIPKLNACGRMN
                     NIELAYSLFTAESDSECERITNTIAELNDKRKDLTKSAKTLVHDAIYARSDEWFDDHV
                     FYLALQPEYSGICGVIATQAFQEHERLPISFVIAQNSDVYTGSIRINDIYPFLDSQEL
                     LNQELNAGTINFFGGHKCAAGFSMPANENNLNNFVVHINEYIKNKFNEYVSGNGQVST
                     DNSIYYDTEITYDDFCESFYKSYAFIPFKDEPVFYWKDVYCMSSHTSKSNPLNIEYKF
                     VKDSRIKDIWVWGEKNKNIDKQTVGLLGNIVPDFRNRNRYTMDIQDIVR*"
                     /db_xref="mbj:KQ51_01144"
                     /db_xref="A0A088T246_9MOLU"
                     /db_xref="UniRef100_E1KVC4"
                     /db_xref="3.1.-.-"
     gene            complement(164566..166623)
                     /locus_tag="SRR1747053_scaffold_1_prodigal-single_160"
     CDS             complement(164566..166623)
                     /product="Membrane proteins related to
                     metalloendopeptidases n=1 Tax=Megamonas hypermegale
                     ART12/1 RepID=D4KHW5_9FIRM"
                     /codon_start=1
                     /transl_table=11
                     /translation="MIAPFAGNSSYRLTSKFGYRTLDKGKEKHNGLDFVSYSRKEVIA
                     VDNGTVIAIITNSYNMDTANLRGNYVKIKTSDGKYILYYQHLASVSVKVGDKISIGDE
                     LGIEGNTGRVWSANGGTGIHLHFEVRDANTNAAINPADVYDIYNKVGDYNPSDKFVRE
                     GTDKAYIEDQNNQNDVKDTDVESDIKYTDELDGKYEPIYPDLTISPNLLTKQYNGKIK
                     ITNYIDPEIIKNKYNTGIIANNNSPYNVDNYISRLESHSPNIVLNSTNVDRLKDNMPT
                     ETDEQGVETGYSIQNKNKLLELVESIDKLSKSVEKRVVRLENIESTTMRYLYRLSSRI
                     KVNCVYYGGQSVYNKYLCIRCLDDDLVNDTPVSLDQCLNCSRYEPIEGQVYELDDKTY
                     LSNTDIDNSIIIDNSQAERKTTSKYIEQLNLSHYNDSLNKISKKVIDTSTEKQDNVEI
                     RLLETTLSEQTPDISKYEIDNIVSQIPESSDNNTSNDITREESSVSEATNIAPFELPI
                     LNSSNVLVPSKRIVQVMADYESFQPTRYKDGLDPKTGKQMYSIGFGHQILDTDNLVEP
                     ILYQQAMDLLFNDSMSKAGLITNNMRRAGLLYNIRQCELDALVCFTCSCGGRSEVTTA
                     VIEYIKNKTSDNEKKLYDTWTSNGIYYAYYEDGERKTKLLQPLVERRKREFKIFTKGD
                     YSK*"
                     /db_xref="UniRef100_D4KHW5"
                     /db_xref="mhg:MHY_08090"
                     /db_xref="D4KHW5_9FIRM"
     gene            complement(166962..167159)
                     /locus_tag="SRR1747053_scaffold_1_prodigal-single_161"
     CDS             complement(166962..167159)
                     /product="hypothetical protein"
                     /codon_start=1
                     /transl_table=11
                     /translation="MKLFNSNKVLFDNIRSNPDDYNIEIDDSSVIVYNGINEPKKYNK
                     NDFIMMLFIEAELSIKNVNFI*"
     gene            complement(167182..170256)
                     /locus_tag="SRR1747053_scaffold_1_prodigal-single_162"
     CDS             complement(167182..170256)
                     /product="Uncharacterized protein n=1 Tax=Firmicutes
                     bacterium CAG:129 RepID=R5S1M9_9FIRM"
                     /codon_start=1
                     /transl_table=11
                     /translation="MNLSIEDFSINFDYIAYSTIYGVESSKTCRNFVIALSIVNYSNV
                     LANANTRLFKVPYLCFGCTKVKMLPKDNYYIYKYKDEKTDLVHEIFLYNNKQAAYNYR
                     NSYHIFWYNHSGTNEESKQNFFNEVVRNVDIPILESWKDYLWEFHYNNTYTNTYYDRD
                     VSTRRLLTVHNARFSKQELIEYISKGLSDSKIKIDENNNNVTDKINSVTGLDSYLNNY
                     SEVLANKIQNSYVPCFTPGKDAYNKRLKDFDDSCYFGGMDLFYAQKCTMQATINTLKT
                     KKSAFIIGEQGSGKTIMSLGVCYASKSHDGFNAVIMCPSHLVNKWQREIERYVPNGKA
                     YIIKSINDVIKLNPILRNKKKHDNVFMIMSKETAKLDNELRPNVVYSRPKKAFICPHC
                     GEILRSATRYDFEYNDKPKMTDEDFYKENAKNQECLKCHTKLWTPISANNDNWIKLGS
                     NGWVNKNRISALHTTLSGNTKRSKSDANMLYAIEKYQEDQSEFSQPKYSRYPIAKYIR
                     KYYKGYIDFVIGDELHLYNRDSAQGDAFGQLTSVATKVIGLTGTLLNGYADSLFYLLF
                     RTIPGTMIKEGFYYNSKDAFNKAYGVIKNIYTDETDGYRTITRKATKKLPGVSPLVFT
                     KFLLENAVFVNLSDMLDGLPNYTEYPTKVTMSDELANNYSDAQDKISEAFSKNKKLIG
                     SITKTLSAYPDYPYDFEPVVDPDTNKVIVKPNDMSDKNALLPKEQELLNIVEQKHANN
                     EKVLVYYSWTNIIDLDVRLKKILEDHGYHTEVLKASVSAQNREQWIREHTEETDILLC
                     NPSLVETGLDLLDYTTIVFYEIGYNLFTMRQSSRRSWRLGQTRPISVYYLYYEDTIQE
                     QALSLMASKLQASMAIEGKFSEDGLQALSENEDLLTQIANSIVSGIKYKVNDNCFKQI
                     VTDTYHQQNTSATQVVALNHDDFSDFGDLIDDSVDDVENTEQSVIDIDDNAIVQNIIK
                     EPKKIFRRTKYEIEGKHYDLSYWQKDKINANNPIAKIINSKENIEELCDCVV*"
                     /db_xref="UniRef100_R5S1M9"
                     /db_xref="R5S1M9_9FIRM"
                     /db_xref="tto:Thethe_02880"
     gene            complement(170279..171757)
                     /locus_tag="SRR1747053_scaffold_1_prodigal-single_163"
     CDS             complement(170279..171757)
                     /product="hypothetical protein"
                     /codon_start=1
                     /transl_table=11
                     /translation="MSYANSRIEFTSGYLTNTLKSIAQAKGKIDILGYIEKIFTNCYD
                     SVFYIEEIKYINNGSPYSSREKITENVGDKFFKSLNRIKRLAIKYYDELKKFENNNSE
                     NNTEFENILSDSDEKRKELEDEYEDIKESFTQTIDLFLNNIRNYVDSYGYNYRYIPSD
                     MQKLGNDIFIYQLSQIFGLVKQKNTSIKNKMLTIATTDSIEEYTRVNESLSSDLVEKY
                     GVFYSQPKNNNTLTFDKYIIGDPSDCKISNGVFDIVYCDASNISMFENCTKTTEYSAL
                     VNSMKFLKPDGLLVYTTYYFRYTKDVCSVLARYMRDAKIVTCKEKGFITVIGYRRKDK
                     VSDQELYTKLRSVIYYYDFSSDSLSDVEFNVEPANLDVSIFRGAHVTSEMIKNLYESN
                     NLFDSIDLTYANGNKDDKHPLLPFSLGQLGLVLTSGCLDGVIKEKDSNGRVIGCHAIK
                     GEVNKITELTTADDHKNTREETISNKVSINIFKPNGELISLA*"
     gene            complement(171811..172194)
                     /locus_tag="SRR1747053_scaffold_1_prodigal-single_164"
     CDS             complement(171811..172194)
                     /product="hypothetical protein"
                     /codon_start=1
                     /transl_table=11
                     /translation="MNTYSTIILILLILACIADIITRILTGLKKQENNQNNQILENAL
                     SVSDLINDIIKSWFLFAQKQNWTNPDRMAYVVQMVLSVFPESVREMLGMPVADYVQKL
                     YDQFTSSYKQLDKELEEKNNEDKAE*"
     gene            complement(172208..172531)
                     /locus_tag="SRR1747053_scaffold_1_prodigal-single_165"
     CDS             complement(172208..172531)
                     /product="hypothetical protein"
                     /codon_start=1
                     /transl_table=11
                     /translation="MIDLIAKYRSQFVFGISPKQLKQLLEDNTKSNGFFLKGRYYPCV
                     CELFAPIEANKRFKYPNKKCYTVIKTLGLSNMNIEEYSCNNCLARCIENLTSDNPKIK
                     LKNNI*"
     gene            complement(172538..172783)
                     /locus_tag="SRR1747053_scaffold_1_prodigal-single_166"
     CDS             complement(172538..172783)
                     /product="hypothetical protein"
                     /codon_start=1
                     /transl_table=11
                     /translation="MATIIDKPFWSKETELLTIDKNKAEKIQVKICEKDDTRYIDIRT
                     LKKDYASGDYLHTKTGICLSEDLYNQITEVINQNLNK*"
     gene            complement(172783..173214)
                     /locus_tag="SRR1747053_scaffold_1_prodigal-single_167"
     CDS             complement(172783..173214)
                     /product="hypothetical protein"
                     /codon_start=1
                     /transl_table=11
                     /translation="MAINCLGCKNNRICTIYQQYKDIIEISSCTSFSAISNVPESNTS
                     SLYWPPGVRSSGSSLHSRIEDRKEIIKSLNDKRKADIAAADAHDNEKVTCAICGGEFR
                     RCETTVCDNCGKIICMNDANEDLTTNKTLCDDCYNADEENK*"
     gene            complement(173214..173798)
                     /locus_tag="SRR1747053_scaffold_1_prodigal-single_168"
     CDS             complement(173214..173798)
                     /product="hypothetical protein"
                     /codon_start=1
                     /transl_table=11
                     /translation="MCKLQNTETFESSLANFLDKAEESEIHDYLSDDGDKITNKEEAN
                     YFIRKVKEMTQTVQNINDTADEEIEKQTKRINEWRDQSTRNYSYMIEEYTKKLRDYWI
                     EYGNNKTVKLSQGSLCMRKMKDKEEYNADLINEFLERNVLYQYTNRVPDKAKIKENMV
                     VNPDGTVSIPDGTGTMHQLEGFTIKKQEPRFEVK*"
     gene            complement(173821..174375)
                     /locus_tag="SRR1747053_scaffold_1_prodigal-single_169"
     CDS             complement(173821..174375)
                     /product="hypothetical protein"
                     /codon_start=1
                     /transl_table=11
                     /translation="MANRAGYRLHVKGNKKFVKEFLMAMQWRDEYENNGVPGVLSCYE
                     DKIIDYDNDDCVCYCSGSCKWSIASSMRNKSADNNIEYLSKRFGLDIEAYSSESLCCF
                     EEHVYIACGNVIIDDCASTCDLLIDEDDDYQLTDEAFDNPVLKAAGITKDNYSQYINE
                     HKEESQDGWLHLGGFDKWSFDYVK*"
     gene            complement(174392..176218)
                     /locus_tag="SRR1747053_scaffold_1_prodigal-single_170"
     CDS             complement(174392..176218)
                     /product="RecQ helicase, putative n=1 Tax=Bacillus cereus 
                     (strain G9842) RepID=B7IZE7_BACC2"
                     /codon_start=1
                     /transl_table=11
                     /translation="MSQIYQQSEGSMVARIKQVGNFCHISFNGKSKEDFYNYAQKLIY
                     INEKSWIDSLGVWECPGTYYDFIVSLFENNIDYNNIGSDLKFKPYEYQQKLIYDSLNH
                     KELLLVSPCGSGKTVIGIGTFLELKKNNLISQDSIGIILVKATLKIQWQKEIEKFSNL
                     KANIIKTSADIASANRAKIKNLKAKIKKLNSIEDKLIVKDLKSKIKQHEKDSKQVFKD
                     QFIGYDLLVLNYEALKNSEISDMLKTLKIEYIFADEVHKISNRKAQLSQAAYQFNYIK
                     YKIGATATAISNNPENIFGLYSFIAPELFPSYSSFAKSYIKFAGYGRVIGVKNEVSLA
                     RRYKNNIVVLTKEEVSKHLPELTVIQQYCEMTDEQQVMSDQILDELKEVKDREYELSK
                     NAVSQVDLENNKEYQNIKAKIMMLQTFAQELADDPKLLQISESEYAAKYCLEHNQSPK
                     TDLAMELVTQIIESGEKVVIISRYVRMLDILNEEIIRKFGQQFKIAVVTGSMSDQERY
                     DNIYTKFRDSDEYRILLMSDAGSTGTNASTAQYIIEFDLAESYATQTQRHGRIERADS
                     IHKNVFVYQIIAKNSYDEIQQKIVSKKEAYDSNLIKIFANNK*"
                     /db_xref="UniRef100_B7IZE7"
                     /db_xref="bcg:BCG9842_A0072"
                     /db_xref="B7IZE7_BACC2"
     gene            complement(176187..178025)
                     /locus_tag="SRR1747053_scaffold_1_prodigal-single_171"
     CDS             complement(176187..178025)
                     /product="DNA helicase {ECO:0000256|SAAS:SAAS00145970}; EC
                     =3.6.4.12 {ECO:0000256|SAAS:SAAS00145970};;  TaxID=1262887
                     species="Bacteria; Firmicutes; Clostridia; Clostridiales;
                     Eubacteriaceae; Eubacterium; environmental samples.;"
                     source="Eubacterium sp. CAG:252.;""
                     /codon_start=1
                     /transl_table=11
                     /translation="VKSINGPYFVLSGPGSGKTKCLVSRTQYMLYNKIAPESILLFTF
                     TVKAANEIKERIAESIDKSAAEKITIGTYHSVCLRILKKYYTWLGLFKENFTIYDQTD
                     TSGILKKLCSSSTIDQQTIANYISDQKDNLLSPEESLKNSNTSIDNEKALLYSEYQKI
                     LVRNNAIDFDDILFYTVKLLQSFPKIREELNEQYKYIISDETQDASTSNICLLQLLSQ
                     KYNNICMFLDDDQSIYGFRGANLNSILSIPGHMQNMTILHLNQNYRSTQNIVNGALSV
                     INHNKKREQKELFTCNQTGQNIIYTEKYNTEQESKNAINLVKYLVEKKGLAYSDVAIL
                     YRNNALSRPLESVLMQNNIPYSIKNGLAFFERKEIKDVLAYIRFILNHYDDEAFKRII
                     NIPQRGIGTVTINKIEKYVDEHIGTDIIKCCEEIIANKMFGAGTLSKLKEFVDYINTS
                     TEVIDDYMPHEFVTKLIREINYSAVLLKDDPDTYVDRYANVLQLVTMALGYIDIRDFV
                     SSVALIQNTDEENDNKVTLTTMHGCKGLEWKAVIVIGLNDSVIPGRSDEEEERRLFYV
                     AMTRAKEYLFLSRPIFTPKCSYANAKCRFIDEIDKQYVSDISTIRR*"
                     /db_xref="R6JYH1_9FIRM"
                     /db_xref="bprl:CL2_17740"
                     /db_xref="UniRef100_R6JYH1"
                     /db_xref="3.6.4.12"
                     /db_xref="3.6.1.-"
     gene            complement(178082..178285)
                     /locus_tag="SRR1747053_scaffold_1_prodigal-single_172"
     CDS             complement(178082..178285)
                     /product="hypothetical protein"
                     /codon_start=1
                     /transl_table=11
                     /translation="MNDKRKIRITIDEKGGYKFEAMEGFNGESCIEKTKNIEMVLGGT
                     AVASGKKDDYYNGDSPENVFVNL*"
     gene            complement(178330..178722)
                     /locus_tag="SRR1747053_scaffold_1_prodigal-single_173"
     CDS             complement(178330..178722)
                     /product="hypothetical protein"
                     /codon_start=1
                     /transl_table=11
                     /translation="MSHWVKYENKTFENTNMKLLSKAMRTLGYGLDNTCKSIRNAWGE
                     SQCDCAITKDNKTLSLGFKKNDKNILELVGDFYGTGVDERTFLDKVAQQYQSERIQNV
                     LRDNRWEIENVTKNKNNEIVINAYEFTF*"
     gene            complement(178725..179129)
                     /locus_tag="SRR1747053_scaffold_1_prodigal-single_174"
     CDS             complement(178725..179129)
                     /product="hypothetical protein"
                     /codon_start=1
                     /transl_table=11
                     /translation="LAEQNKFNPNIISFSSIRNNKKRKPVSNNVSETDLKTKIVNARN
                     EAQKELTELNNKFKTFLESIEDNNTANFTGYIESIEKYHEMLRITAEAIINGNEDLKE
                     YLGDQYNEIRKDFYKDLIAAIDKKNNTENEDN*"
     gene            complement(179131..180783)
                     /locus_tag="SRR1747053_scaffold_1_prodigal-single_175"
     CDS             complement(179131..180783)
                     /product="Uncharacterized protein n=1 Tax=Bacillus cereus
                     BAG1X2-2 RepID=R8F7S2_BACCE"
                     /codon_start=1
                     /transl_table=11
                     /translation="MRECIKTTFDWLIKAKTPIILVNTYEEEAFIRDLCEYAYSSAYD
                     LVTWSMASGMDKYDTVNKQIVSSVPGASFMVFANTIDAKQNPKNNDNSDDNADSDDSL
                     FDSNTDKKNVIFVIKDAHAVYENNNTIIRKIRDLKEYRYKVYCPLILMTPVTSIPLEL
                     EKIVTVFNYDLPNKEEVTLTVNGLISALKKKNEADFVEPDTDTVNATINSLMGLTSNE
                     IRYILMRSAMQYNTLNLDLISQCKVNMVEKSGLLDYVVPKISFDDIGGNEPFKEWIDD
                     VSSVLTDSAKDFGCEVPKGYMALGIAGTGKTVIAEAIAKKLGVPMFIFNVSKIFDKLV
                     GQSEKKIEQALRIVKSSAPCVLLFDEAEKIFGGYGGSDCDGGTSSRVFSSILRFLAEN
                     DKVFIVMTSNDVRKLPPELTRSGRLDTTWYFSFPTFSERKDIFRIHFAKAGRTDIDQD
                     ILTKAAKKTNNFTGAEIKNVVKQAIWQSYKRYKETNENTITIDDIEYAISKVVPTYKT
                     SKEKIDALERYARGRALFANNSSENKDVNDFDDDELLRALDK*"
                     /db_xref="UniRef100_R8F7S2"
                     /db_xref="A0A069DHY7_9BACL"
                     /db_xref="ccz:CCALI_02520"
                     /db_xref="R8F7S2_BACCE"
     gene            complement(180811..181695)
                     /locus_tag="SRR1747053_scaffold_1_prodigal-single_176"
     CDS             complement(180811..181695)
                     /product="hypothetical protein"
                     /codon_start=1
                     /transl_table=11
                     /translation="MKFEFTYEGAPDTIGFNSEDIESLSEMMNASYSYTIIDNHQLKN
                     QIIEIDGISFSEEDNKIYLNFSIYDDANTDSWNKDKDKKLVVKDRAPIDVKHFSYILY
                     DAMKDYGVIEFSKEDIIPMIYTAQHNGAIVNTISTNDDISMPKYACTGVFYNSDTNKV
                     VSTFNEVDVSSKHIAISNNDTILLTKNSVLAYDTIFFRISICGNDYYYSWNTSTQYHL
                     NEDNEENEDDNSNKNSNDFSGIIIDISDLSYFNIIKRKDIKCIDAMDDIEKSPSKPIE
                     ALNKYNNRCEDYDFDLAF*"
     gene            complement(181685..182329)
                     /locus_tag="SRR1747053_scaffold_1_prodigal-single_177"
     CDS             complement(181685..182329)
                     /product="hypothetical protein"
                     /codon_start=1
                     /transl_table=11
                     /translation="MIIFDIKWKVKTAGPTPVVLKNTRTELFLFGCKKAMSGNPCKGC
                     FNPSTWNASAATITHPAKEVVYNIITNPNFNGYLTIGGGEPTDQLDELIELCKTMKVY
                     RPKCHIMVYTWHDLYKENLFENEKFSELFNYIDMVVDGEYKEDQRLYNETALDGFTNS
                     VGSANQTIWSKHYDSDIKSDIWLGIEMGKLKNIELTDSNELVYILKDMDNYYEV*"
     gene            complement(182316..182516)
                     /locus_tag="SRR1747053_scaffold_1_prodigal-single_178"
     CDS             complement(182316..182516)
                     /product="hypothetical protein"
                     /codon_start=1
                     /transl_table=11
                     /translation="MLDNSEFLTCPKCNYNRFEQFDSHSYDITNKKATNVIDGPIMLR
                     CLKCGHTFEKPNCIIIKKYDNF*"
     gene            complement(182516..183253)
                     /locus_tag="SRR1747053_scaffold_1_prodigal-single_179"
     CDS             complement(182516..183253)
                     /product="hypothetical protein"
                     /codon_start=1
                     /transl_table=11
                     /translation="MSTNDNFVFPKKIKEKIERRLNPALIKTRDVSGKPMRYIAGSTV
                     VDILNDAFDYMWDWISDKEWIEQGVSWYNKYWKNAEGKQEGRWEEQGPVAHVRGHLVV
                     SFYDNNGNFHEITKSGYGSKCIIGKQSEQDSIFKAAETDALKKAASRLGIGLELYRSE
                     EENAYFEMAKDPTAWTDEMLHKYAKALDYINNVMGQLAPQDQIGVIEQFGYDCHSLED
                     INPTNIDNFIGYLTDLEKKAGEEQEAS*"
     gene            complement(183276..184337)
                     /locus_tag="SRR1747053_scaffold_1_prodigal-single_180"
     CDS             complement(183276..184337)
                     /product="Uncharacterized protein {ECO:0000313|EMBL
                     :KEZ40665.1};  TaxID=563466 species="Eukaryota; Fungi;
                     Dikarya; Ascomycota; Pezizomycotina; Sordariomycetes;
                     Hypocreomycetidae; Microascales; Microascaceae;
                     Scedosporium.;" source="Scedosporium apiospermum.;""
                     /codon_start=1
                     /transl_table=11
                     /translation="MNASPLAAKFNPFLKKNINTASTTTPATAVTPKNEVEIKESLDK
                     TLPDPVAENPVPNPFGKEATKNPFAHAHETKKEEVKVEPADESVTTEATPESAEVKVE
                     TITEPEATVEPEVVEVTDSIEETAETEVEAETDTETAEATPKKRRRRTKQQIEEDNKA
                     AAIAAQAENSDTPAVENSVETPVNVVNNSTVDFKAACEEFGSFCNDEEWTAFADDVKT
                     SYNDIKITPDITTASLIGITCQLSNLRDKIWQQHQYYKAQFDRLASKEPEGVIERTKR
                     LYMDDAANNDMKRKKSSTVACMNYTTKDGNVINLYEFLDEIRARYYFLNAVMNNIEFK
                     KNQLVTISSALKIENSLAN*"
                     /db_xref="A0A084G003_9PEZI"
     gene            complement(184337..185017)
                     /locus_tag="SRR1747053_scaffold_1_prodigal-single_181"
     CDS             complement(184337..185017)
                     /product="hypothetical protein"
                     /codon_start=1
                     /transl_table=11
                     /translation="MVSKNNQILQIIREINPDDPTKYVTDLVKEFSLEKINDKILNCN
                     LCGNNRNKTLLSGNVNSKVLVISDTPKKYQFNSNIKTARTLENERANILFDILSEINI
                     DPNSLLYCNCISCIDSNSTSLLPCKKELCNCYNNILKNIIKIVDPEAILLLGNVPLRL
                     FFNENFLNLRGQLLDINGIEAMATYNLSYFETMKNLKEREILLSEYNLFKTDIINFFE
                     YIQKKGII*"
     gene            complement(184977..185660)
                     /locus_tag="SRR1747053_scaffold_1_prodigal-single_182"
     CDS             complement(184977..185660)
                     /product="Uncharacterized protein n=1 Tax=Bacillus cereus
                     BAG1X2-2 RepID=R8F7R7_BACCE"
                     /codon_start=1
                     /transl_table=11
                     /translation="MQNNICEYGYSDCMNIGEKCHLCSVKGLHYKPPKEVKKGLNKSA
                     PKITKRGGSVFEYNNNKANNSLLSGVTSRQTPNSGAGQIKGDEQISGIINIMEELKEQ
                     NKLTSRGEKTFTIQKEWLEKLKREAIAENKEFWYLKFIFSGTDKDVYCILDSDMVMSM
                     VYTMVEDRRAKIRADLSLDVAKKENELLKAKLLTADKENDLLKAQIKLLSENLNNGQQ
                     KQPDITNNT*"
                     /db_xref="UniRef100_R8F7R7"
                     /db_xref="A0A069DHN5_9BACL"
                     /db_xref="R8F7R7_BACCE"
     gene            complement(185650..186633)
                     /locus_tag="SRR1747053_scaffold_1_prodigal-single_183"
     CDS             complement(185650..186633)
                     /product="RecA n=1 Tax=Bacillus phage 0305phi8-36 RepID
                     =A7KV38_9CAUD"
                     /codon_start=1
                     /transl_table=11
                     /translation="MRVISRAVDKKLRVNNYLKTSLLLETIAYNQKKPEFIACWLESE
                     SSLELDYLVNTFHIDPDRFLYIEHDREGAGEAALEKIESVLAASVCDMVVINSLKCLV
                     PKEEVDASIAKSTIALQARMNAKMARKFTSLVAESNAAFVVVTHLSTDIGNVMARDNK
                     IIAGGEAIKYASALTIDLRKRSIQDSDPITALEGIKIGLTVKKNHCTPSVNPYLKTEY
                     FAIFGQGIEQYLETLQNAINQGILTQNGAMIRDIDTETGEIRQWNGQDLVWRGKNAYR
                     EFVKNNPDYFANLQDRVNGRTVEMSEAEVAAAKAEENKIIEDVAKDMSDAE*"
                     /db_xref="UniRef100_A7KV38"
                     /db_xref="A7KV38_9CAUD"
                     /db_xref="trd:THERU_00565"
     gene            complement(186863..187108)
                     /locus_tag="SRR1747053_scaffold_1_prodigal-single_184"
     CDS             complement(186863..187108)
                     /product="hypothetical protein"
                     /codon_start=1
                     /transl_table=11
                     /translation="MTLQEKLKAIDKISDGINSKAGKTIMGRLGRSEEIKDKLKIEYI
                     PTPSKNVNDAIGGGFPRKRMTIVSGLPDSGNCFAVIF*"
     gene            complement(187086..187460)
                     /locus_tag="SRR1747053_scaffold_1_prodigal-single_185"
     CDS             complement(187086..187460)
                     /product="hypothetical protein"
                     /codon_start=1
                     /transl_table=11
                     /translation="MYSNDTNQISQGFDNFIGALISSLHASPEASKQAIVEILCKKIM
                     NLIVNENEIDLYAARPYIKSVLTFLCKRKDSLTELLKSETGSKNKQIDSAIDDYNQVI
                     QFFNNILVNTGGEKTNDITGKT*"
     gene            complement(187463..189931)
                     /locus_tag="SRR1747053_scaffold_1_prodigal-single_186"
     CDS             complement(187463..189931)
                     /product="DNA gyrase subunit A {ECO:0000256|HAMAP-Rule
                     :MF_01897}; EC=5.99.1.3
                     {ECO:0000256|HAMAP-Rule:MF_01897};;  TaxID=1262839
                     species="Bacteria; Firmicutes; Clostridia; Clostridiales;
                     Clostridiaceae; Clostridium; environmental samples.;"
                     source="Clostridium sp. CAG:780.;""
                     /codon_start=1
                     /transl_table=11
                     /translation="MQENIIKQDVSNVVGTSFLDYAMSVITDRALPNITDGLKPVQRK
                     ILYSMWLNNLTPSANYHKCATTVGHVIGAFSAHGDTSTYEALVAMSQPITSRYPLIDF
                     NGNNGNPLDDDPAAAYRYTESKLSRIGYDMLDAIDKNTVEFVPNFDNTKTEPTTLSGL
                     IPNLLINGSSGIAVGMACNLMPHNINEVYDTLIYYIDQTINEEEIDENKVFSLIKGPD
                     FPLGGIIVGTSGIRNYFKTGRGNIIVKANYTTKILKNGTTQIIINDLPYKTKKTDLVK
                     HIDNLREAGILSEIREIRDESSKDCYVRIVIDVKKDANLTLLLNKLFSKTSLQTSIGV
                     NNVVLVDGKPETVNLDTMLRAFLAHSVNVTYNYIAYESEKLSTKINTVRAIILAATNI
                     DTVIAIIKNSDNEFEDLKNTNIFENDEQIKYILDMAIKNISHANIAKYNKNLEELNSQ
                     AAEYQNLMNDQNALLKYIKDKYSALKKKYGDERRTTIEEAEYSVLDEADLITEESIVV
                     SYTNNDIVKSVSEKEYKTQSRNGKGINQYINEADNDSIKKIIYMSNKDDLLFFTNIGR
                     CHIIKGYQITKVSKVTKGKHINNYLKLDAGERVVNVIAADTKVKNSTFVFATRNGMLK
                     KMSFDLLPKRGNITKVITLMNNDMLADIDVIENKDTECNITVVTSDGKALSMTQDKIR
                     ETGKSGRGVRGIKLSDNNYVVKVIVSPADNTDSKKYLLTVTENGFAKQTSCNAYASKG
                     RNGRGVASHKITNESGQIVSAAIVDNNDELLVSTKRGKMIRLKLSEIRSTGRVSTGVR
                     LIKLGDNDIIASVSVIDVDNENKE*"
                     /db_xref="R5PW09_9CLOT"
                     /db_xref="nam:NAMH_0664"
                     /db_xref="UniRef100_R5PW09"
                     /db_xref="5.99.1.3"
     gene            complement(190027..190725)
                     /locus_tag="SRR1747053_scaffold_1_prodigal-single_187"
     CDS             complement(190027..190725)
                     /product="OB-fold nucleic acid binding domain protein n=1
                     Tax=Clostridium difficile CD160 RepID=T3D5C8_CLODI"
                     /codon_start=1
                     /transl_table=11
                     /translation="MSTQFQRIENENNIATFIGTMVSDFSIHHTTKNQNFYTFDLRVK
                     RLSDNYDIIPIIVSESYYNCIDPDVKPGSRLYCNGEVRTYNESYVDSNGNTKYHVKVF
                     VYAYEITNNVSEEFNDTNFVHLNGHLCKDPVLRTTPNGRSITDLVIAVGRNSSVRNKS
                     DYIPTIAWGTNAISASNISKGDGVSIRGRFQSRTYNKKIGENQTMLKISYEVSVDDIE
                     VNTDFSNNWSVKTH*"
                     /db_xref="UniRef100_T3D5C8"
                     /db_xref="T3D5C8_PEPDI"
                     /db_xref="cad:Curi_c08360"
                     /db_xref="T3D5C8_CLODI"
     gene            complement(190694..191317)
                     /locus_tag="SRR1747053_scaffold_1_prodigal-single_188"
     CDS             complement(190694..191317)
                     /product="hypothetical protein"
                     /codon_start=1
                     /transl_table=11
                     /translation="MNLDFVTNSELLYGKIIEFSGAISFKTSCMLSMIKNILTNDENA
                     IVLYIDADNHMCLKYLKDHDIDSGRCIISTCNDPDIILSIVSELKNNYSDHIVIVIDS
                     ISNLKFNSPFKDLSKFIIRLSRLICNTQIVVYAVNQFRYNNNQKRFVSYCSKCFDLYS
                     SLRFIIINKNENELYLKIQKNKINNQTGYLVVNIGTSNEYSISENRE*"
     gene            complement(191355..191534)
                     /locus_tag="SRR1747053_scaffold_1_prodigal-single_189"
     CDS             complement(191355..191534)
                     /product="DNA gyrase subunit B {ECO:0000256|HAMAP-Rule
                     :MF_01898, ECO:0000256|RuleBase:RU003363}; EC=5.99.1.3
                     {ECO:0000256|HAMAP-Rule:MF_01898,
                     ECO:0000256|RuleBase:RU003363};;  TaxID=765912
                     species="Bacteria; Proteobacteria; Gammaproteobacteria;
                     Chromatiales; Chromatiaceae; Thioflavicoccus.;"
                     source="Thioflavicoccus mobilis 8321.;""
                     /codon_start=1
                     /transl_table=11
                     /translation="MNAEPFWDTTMNPETRKIIQVTIEDAEAADQMLTLCMGADVKDR
                     KDYIIDNAINANIDI*"
                     /db_xref="L0GRZ7_9GAMM"
                     /db_xref="UniRef100_L0GRZ7"
                     /db_xref="tmb:Thimo_0674"
                     /db_xref="5.99.1.3"
     gene            complement(191808..191936)
                     /locus_tag="SRR1747053_scaffold_1_prodigal-single_190"
                     /gene="gyrB"
     CDS             complement(191808..191936)
                     /gene="gyrB"
                     /product="gyrB; DNA gyrase subunit B (EC:5.99.1.3)"
                     /codon_start=1
                     /transl_table=11
                     /translation="MACPPLFKIAKNKDIRYAYSDAERDSIVAEMGNNCIVNRFKG*"
                     /db_xref="ccel:CCDG5_0006"
                     /db_xref="A0A078KKV7_9FIRM"
                     /db_xref="UniRef100_R5KIT2"
                     /db_xref="5.99.1.3"
     gene            complement(192309..192542)
                     /locus_tag="SRR1747053_scaffold_1_prodigal-single_191"
     CDS             complement(192309..192542)
                     /product="DNA gyrase subunit B (EC:5.99.1.3)"
                     /codon_start=1
                     /transl_table=11
                     /translation="MNSAGGTAKAARDRKYQAILPIFGKVLNVEKTRIDKVYANEKLL
                     DVLRALKCGIGEDFDINKLRYHKIILASDADKT*"
                     /db_xref="ccl:Clocl_0006"
                     /db_xref="G8LYP8_CLOCD"
                     /db_xref="UniRef100_G8LYP8"
                     /db_xref="5.99.1.3"
     gene            complement(192728..194011)
                     /locus_tag="SRR1747053_scaffold_1_prodigal-single_192"
     CDS             complement(192728..194011)
                     /product="DNA gyrase subunit B {ECO:0000256|HAMAP-Rule
                     :MF_01898, ECO:0000256|RuleBase:RU003363}; EC=5.99.1.3
                     {ECO:0000256|HAMAP-Rule:MF_01898,
                     ECO:0000256|RuleBase:RU003363};;  TaxID=936596
                     species="Bacteria; Firmicutes; Clostridia; Clostridiales;
                     Lachnospiraceae; Lachnoanaerobaculum.;"
                     source="Lachnoanaerobaculum sp. MSX33.;""
                     /codon_start=1
                     /transl_table=11
                     /translation="MAHNEENGAQITILRYPENVRQRVGMYLSSKEHAVYEIIDNSID
                     EYLAGYAKNISVCFTGDVITIRDDGRGIPIEPHKDPEYKGLSQVEVAATVLHAGGKFD
                     DAEDAYKTVTAGLNGVGLSCVNATSSDMIINIYKDGSVYQAHFAKGLIVEHLHLLADK
                     TDECNGTEICFRLDPEIWGEDVFPNQNKIKTRLEQLAFLNPGLTTIFSDGTDENTIAY
                     HYPDGLKDYVNKIIGVKANIIEDTIYKNSVVSDVDVSVALTYTDTYTSDVITFCNNIN
                     TEDGGDHLIGFRAGLLKAINEYAVNNKFIKEENKFEANDVLEGICAIVSIKVKDPKFI
                     SQAKNKIDMRNVRTVLTSFTESLVSSYFDKYPDNAKIIIEKCVTASEARKSAQKAREH
                     IRKNKNILEGSLAGKIADCQSKNPEECEVYIVEGR*"
                     /db_xref="W2VPB6_9FIRM"
                     /db_xref="sri:SELR_00070"
                     /db_xref="UniRef100_K0Y0U3"
                     /db_xref="5.99.1.3"
     gene            complement(194015..194395)
                     /locus_tag="SRR1747053_scaffold_1_prodigal-single_193"
     CDS             complement(194015..194395)
                     /product="hypothetical protein"
                     /codon_start=1
                     /transl_table=11
                     /translation="MNDKELQSVQNDLLNEIDLETKTDNDIKAAAEEIAAALYLSGVT
                     RYSFNDVAYTFKSMVDNANKKVIITAADEAKFKLMLGKYRPFIIESPIDKDYTVRQTL
                     TAAVEGFIRHVTGNIKPEILDDGE*"
     gene            complement(194392..194895)
                     /locus_tag="SRR1747053_scaffold_1_prodigal-single_194"
     CDS             complement(194392..194895)
                     /product="hypothetical protein"
                     /codon_start=1
                     /transl_table=11
                     /translation="MSLNKVILEGKIISDPKFSGNEGSEFITFILGVNKNYKGKDEQY
                     PASLGIPCKAFKHNAVFINKYFTKMSSIIIVGSMDQDAEYTRPDGSVKPAEFYIKIDE
                     QYFSGDKGSNPAAGGDNTGGSNVQTTAAPARGASPFAATQQSAAPKTTASPFSSPIKR
                     TGGIGGR*"
     gene            complement(194925..195473)
                     /locus_tag="SRR1747053_scaffold_1_prodigal-single_195"
     CDS             complement(194925..195473)
                     /product="hypothetical protein"
                     /codon_start=1
                     /transl_table=11
                     /translation="MNLFDVYKTCYKKAIENVNSIESPYERATVYTNIMNAIALMSRN
                     SDAKDMSDTESDETTVTKKTKKKVTETTPVEVPSVDINQGDAPTASESVAEAATDTPS
                     ESIIDKTSDEDPDEWTDEITAKYANEINYIQEQTEIYGQDTMDDFVKSNTNGVYNSFG
                     EMGPREFIATYQLVKTAIEQAG*"
     gene            complement(195475..196779)
                     /locus_tag="SRR1747053_scaffold_1_prodigal-single_196"
     CDS             complement(195475..196779)
                     /product="ATP-dependent Clp protease ATP-binding subunit
                     ClpX n=1 Tax=Caldicellulosiruptor saccharolyticus (strain
                     ATCC 43494 / DSM 8903) RepID=CLPX_CALS8"
                     /codon_start=1
                     /transl_table=11
                     /translation="MAKKTQEKLTVERCSFCGTELDQNVKMIANDDQTAWICEDCAEK
                     CYSCFHEEDNPIAEDELQTKKKSKNDSSMKFKPSDIKTYLDQYIIGQDHAKDILSVAV
                     YNHYKIVHDNNKVDDTELSKSNILMLGSTGSGKTLLIQTLAKCLNVPLAIVDTSKMTA
                     AGYAGADVETSLKLLIQNADNDIERAERGIIYFDEFDKIAKRGGDAIVSSKDVGGEAV
                     QQALLKLIEGSEVEVPNGNKRYPNEECQRINTKNILFICGGSFEGIEKIIAQRLNLNK
                     SSGAIGFSSSLPTKQAPIKFGDVISTVTTEDLKTFGLIPEIIGRLPIICTLDDLSKEA
                     LVKIMKEPKNALCKQYRKLLKIDNVDLEFTDNALEAIADIAIEKHTGARGIRGIIEPL
                     LLNYMKICPEGDISKIIITDDYVLGKSDTPKIVFKNTKESVE*"
                     /db_xref="UniRef100_A4XHW1"
                     /db_xref="csc:Csac_0880"
                     /db_xref="CLPX_CALS8"
     gene            complement(196873..197049)
                     /locus_tag="SRR1747053_scaffold_1_prodigal-single_197"
     CDS             complement(196873..197049)
                     /product="hypothetical protein"
                     /codon_start=1
                     /transl_table=11
                     /translation="MFKQITKDLYTVSRKAGKCASVLNDIDTLARGDLSKYLKRKHKR
                     KIMSKVNKTINKIF*"
     gene            complement(197049..197348)
                     /locus_tag="SRR1747053_scaffold_1_prodigal-single_198"
     CDS             complement(197049..197348)
                     /product="hypothetical protein"
                     /codon_start=1
                     /transl_table=11
                     /translation="MKITLETFTKNLADKNNISVSEAKRISNMVFGSLEDMLLEGNGC
                     TFNVGTFSVSDVKERSVTINFGERRGEKTVVPAHKKITFTPNKKIRFAYKNYKAD*"
     gene            complement(197353..197649)
                     /locus_tag="SRR1747053_scaffold_1_prodigal-single_199"
     CDS             complement(197353..197649)
                     /product="hypothetical protein"
                     /codon_start=1
                     /transl_table=11
                     /translation="MAGVIPPLHFYDQIDGIFQEMDITLNNGYHLIVEQNTDPGYQNE
                     IMVCITDNNNSVNQDLAIVRHLDNGNKFEVIVYADKDDKDYTDKFEIELYKEKE*"
     gene            complement(197615..198187)
                     /locus_tag="SRR1747053_scaffold_1_prodigal-single_200"
     CDS             complement(197615..198187)
                     /product="Anaerobic ribonucleoside-triphosphate
                     reductase-activating protein
                     {ECO:0000256|PIRNR:PIRNR000368}; EC=1.97.1.-
                     {ECO:0000256|PIRNR:PIRNR000368};;  TaxID=1262826
                     species="Bacteria; Firmicutes; Clostridia; Clostridiales;
                     Clostridiaceae; Clostridium; environmental samples.;"
                     source="Clostridium sp. CAG:594.;""
                     /codon_start=1
                     /transl_table=11
                     /translation="LNYSSLRQMDISNGPGIRVSLFVSGCQFNCYNCFNKEAQDYNYG
                     KPYTEETTNKMLELVSKPHIAGLSILGGDPLWQSEEDMDKLALLSFKIRDQLNKNVWI
                     WSGFTWEQLFCDPDASEENVRYLYARRHLIRNCDVFIDGRYKDDLRDLRLKWCGSSNQ
                     RVIDVQKSLVDTNNIILYENGGSNSPAPFL*"
                     /db_xref="R6D520_9CLOT"
                     /db_xref="UniRef100_R6D520"
                     /db_xref="fus:HMPREF0409_01224"
                     /db_xref="1.97.1.-"
     gene            complement(198345..198758)
                     /locus_tag="SRR1747053_scaffold_1_prodigal-single_201"
     CDS             complement(198345..198758)
                     /product="Uncharacterized protein n=1 Tax=Enterococcus
                     flavescens ATCC 49996 RepID=R2RY44_ENTCA"
                     /codon_start=1
                     /transl_table=11
                     /translation="MIKPIIDYKGYFISDDGNVYCNLGQGNRNRNKTIELYKINPRLT
                     KNGYARIYARQNSTNKRKDLYIHRLVAQYFLPNPENKKYVNHKNCIRSDNRVENLEWC
                     TAKENTDYTLQIEHVIRNFDGTYKSNYNFRDFQVC*"
                     /db_xref="UniRef100_R2RY44"
                     /db_xref="A0A0E3FNY8_9CAUD"
                     /db_xref="llw:kw2_1818"
                     /db_xref="R2RY44_ENTCA"
     gene            complement(199047..201134)
                     /locus_tag="SRR1747053_scaffold_1_prodigal-single_202"
     CDS             complement(199047..201134)
                     /product="anaerobic ribonucleoside-triphosphate reductase 
                     (EC:1.17.4.2)"
                     /codon_start=1
                     /transl_table=11
                     /translation="METIVIKRDGRKVPFNKEKIVNAIKAAFADNNQEDSTGISLKIA
                     DSIEAMNVNEFDVEEIQNIVENKLMASKHKDIAKTYVEYRFLHKLIREANTTDQSIKE
                     LIDGTSDYWNKENSNKNPRVVTTQRDYLAGITSTDITKRLLLSKDIVDADECGILHFH
                     DKDYFAQKSLHNCELINLADMLQNGTVINGVKIDKPHRLITAATIATQIITAVTSSSY
                     GGASINLSDLAPFVRDSFWIYFEKYLKRGFDEVSAQNWAQIDTKKEIEDAVQTFNYQV
                     NSMTNTNGQAPFLSVFMYLNDNIEYQHETALLIEEFLKQRILGFKNETGHYVTPAFPK
                     LLYVLDENNITEDSPFWYLTVLSAKCTAKRMVPDYISAKIMRRDKVDQNGNGNVYACM
                     GCRSFLTPYIDPVTNEPKYWGRFNQGVVTINLPDIALSSGKDIDKFWKLFDERMELCH
                     KALQYRHERLALATSDVAPILWQHGALARLPKGASIHPLLHGGYSTLSLGYAGLYECV
                     KYMTGESHSHRKGKEFGLKIMQTLNNKCNEWKKNEDIAYSVYGSPIESTTYKFAKCLQ
                     KRFGTIKDVTDHDYITNSYHINVREHIDPFEKLRIESEYQKLSPGGAISYIECADLTN
                     NIDAVLEIIKYIYDNIMYAELNTKSDYCQICGYDGEIQIIDKDGELSWHCPNCGNEDQ
                     TKMNVARRTCGLN*"
                     /db_xref="rbr:RBR_01510"
                     /db_xref="UniRef100_R5Y9X4"
                     /db_xref="R5Y9X4_9MOLU"
                     /db_xref="1.17.4.2"
     gene            complement(201276..201839)
                     /locus_tag="SRR1747053_scaffold_1_prodigal-single_203"
     CDS             complement(201276..201839)
                     /product="hypothetical protein"
                     /codon_start=1
                     /transl_table=11
                     /translation="MESKFTDITGLIEKLSNELKDISTYRKECEEKLSNADKMIVDIQ
                     HCLEFEKLNAVELVKIALKLKSTVINRRYYKNELDLIKSMMGADGNIGNTMTRLNLVR
                     DAYSKQLKEIESLKYFPRADASLFSPEHVYKPGEIKPSTKSSNGNYGKTITYTDSKGN
                     TKTIYKNKYDRLDAKLKQISKEFAGKS*"
     gene            complement(201843..202523)
                     /locus_tag="SRR1747053_scaffold_1_prodigal-single_204"
     CDS             complement(201843..202523)
                     /product="Predicted alternative thymidylate synthase (EC:2
                     .1.1.148)"
                     /codon_start=1
                     /transl_table=11
                     /translation="MSKIIIKTDRTCSDPIRLIGEMAGVCYGADTEDIEKNFKRGMNC
                     LKSQHGRTFEFPDIYMVLEGYSARVIREFYTHIGGSPTRLQSSTRYIDYAKKGFDYMI
                     PESIKNIPEALARYKALMQIIRETGQQLEELNIPKEDVANILPLGMTTTVVCKINLRT
                     LIDMSHQRKCKRAYWEFRNLFSDIENALSAYSPEWNYIVQTYFVPKCKYLGHCPEEHP
                     CTEDNKEK*"
                     /db_xref="rim:ROI_22860"
                     /db_xref="UniRef100_R5ISF8"
                     /db_xref="R5ISF8_9FIRM"
                     /db_xref="2.1.1.148"
                     /db_xref="2.1.1.14"
     gene            complement(202516..202968)
                     /locus_tag="SRR1747053_scaffold_1_prodigal-single_205"
     CDS             complement(202516..202968)
                     /product="Uncharacterized protein n=1 Tax=Bacillus sp.
                     B14905 RepID=A3ICI2_9BACI"
                     /codon_start=1
                     /transl_table=11
                     /translation="MMVTFKKNENIFDSDAQVIVNPVNTVGVMGKGLALDFKNRYPKM
                     FTEYKKACQYHLIDIGKLYYYPGSKCDERDIILFPTKKHWKNKTLVSYIEKGLQNFVE
                     TYKDVDIHSVAFPRIGCGLGGLDWDSTVKPLIIKYLSSLEDLEVQLYE*"
                     /db_xref="UniRef100_A3ICI2"
                     /db_xref="A3ICI2_9BACI"
                     /db_xref="smul:SMUL_2552"
     gene            complement(202988..203206)
                     /locus_tag="SRR1747053_scaffold_1_prodigal-single_206"
     CDS             complement(202988..203206)
                     /product="hypothetical protein"
                     /codon_start=1
                     /transl_table=11
                     /translation="MVSKKNQNIARRTCNALGNSFDTINTSIELCKKCIDANMLENVK
                     QLLDNTQQILFTAKELSIDSLKYIANIE*"
     gene            complement(203196..203384)
                     /locus_tag="SRR1747053_scaffold_1_prodigal-single_207"
     CDS             complement(203196..203384)
                     /product="hypothetical protein"
                     /codon_start=1
                     /transl_table=11
                     /translation="MTPNYIAINDKLESTKNHLLDLREMMLDSDEKYTIQDLYSYIDI
                     LIDQMVDITNLLLNIHGI*"
     gene            complement(203384..203854)
                     /locus_tag="SRR1747053_scaffold_1_prodigal-single_208"
     CDS             complement(203384..203854)
                     /product="Deoxyuridine 5'-triphosphate nucleotidohydrolase
                     (EC:3.6.1.23)"
                     /codon_start=1
                     /transl_table=11
                     /translation="MILTNQTIKPRFEIVKDEHRKNPDANISMPVRSTMASAACDFFS
                     PITVRIEPGESCMIWSDLKAIMNFDEVLAIFPRSSLGSKGIMLMNTVGIIDADYANNE
                     KNDGNIGFNLYNYSKEPYIIREGDKLVQGILMKYAPIGEESHQTRTGGFGSTGK*"
                     /db_xref="lmod:LMON_1758"
                     /db_xref="UniRef100_E0E4Y2"
                     /db_xref="A0A073KNP8_9BACI"
                     /db_xref="E0E4Y2_9FIRM"
                     /db_xref="3.6.1.23"
     gene            complement(203872..204495)
                     /locus_tag="SRR1747053_scaffold_1_prodigal-single_209"
     CDS             complement(203872..204495)
                     /product="hypothetical protein"
                     /codon_start=1
                     /transl_table=11
                     /translation="MGNRCNHYIIIGFPGVGKTTMCKENLDCIDLESSAFIVEGKRHE
                     NWYKEYVNTAIYLSKNHHVFVSSHDVVQDYLEEKRFSSMPTMIIVYPDKSLKDEWLKR
                     LENRYKTEDLLDRLNRQYINNSDKNKRALEYVEKNWDSCIEAIEKRQYFYKLKINSID
                     QANNLESILEKSMLYIDKRQSMYEEFDKIFDNGNTIKVDNICKSLNF*"
     gene            complement(204497..204916)
                     /locus_tag="SRR1747053_scaffold_1_prodigal-single_210"
     CDS             complement(204497..204916)
                     /product="hypothetical protein n=1 Tax=Clostridium
                     difficile RepID=UPI00016C695D"
                     /codon_start=1
                     /transl_table=11
                     /translation="MDSERDNYVLRLIENIKTKEKDLGEKPTFSPKTTCIFTFNNNKI
                     NIHTLDIGNVNFYLVYFNSLYLSATNLNIDPMTVIYEGFSIDNWMYDLHQRASMLEWT
                     QKSNQCTELKSQLDKLLSEDKQKELQLNNIADLIKGI*"
                     /db_xref="UniRef100_UPI00016C695D"
                     /db_xref="A0A0E3DEL1_9CAUD"
                     /db_xref="jeo:JMA_38080"
                     /db_xref="UPI00016C695D"
     gene            complement(204880..206157)
                     /locus_tag="SRR1747053_scaffold_1_prodigal-single_211"
     CDS             complement(204880..206157)
                     /product="Uncharacterized protein n=1 Tax=Lachnospiraceae
                     bacterium A4 RepID=R9JN19_9FIRM"
                     /codon_start=1
                     /transl_table=11
                     /translation="MSNIFIPQKLKVGFNNRDGTYTGKLAYVIYYDNTGKLRKQISWE
                     NWRDKNIEPLEIDNTPISGFVLNKKVGGYQDYYNMRQTYIRVYDPRDFEFEITVPNLL
                     YILENTSSIKGKGLEGDFVYGWDGTDLLLIPTSAPEYKELTSRANILYNDKSISARDL
                     KVGYTYYKADGTPLVYMGKMYTYENREAFCYRERLPYWYTYQVGEWSENIDNTWHDDI
                     LSEINNTRDYKADYKYKSEQSKKKKFVFYKPSETKFHNAIMTYSSLPKNFVYSVSENP
                     CLEYPQYLDVFEHDSYFNAIDYSATKKYICPFERFKKIINDLIPIDSSKKDLGYWYKD
                     KEYLEIDATKFNKRSYDNIYAFYYSDSNKYVCYNKAHGNDRITILETDSIEELYDFIK
                     PIKYDRYLTNGKQMLTERGWEKWTVKETTMYFD*"
                     /db_xref="UniRef100_R9JN19"
                     /db_xref="R9JN19_9FIRM"
                     /db_xref="jeo:JMA_38090"
     gene            complement(206159..206452)
                     /locus_tag="SRR1747053_scaffold_1_prodigal-single_212"
     CDS             complement(206159..206452)
                     /product="hypothetical protein"
                     /codon_start=1
                     /transl_table=11
                     /translation="MIHIISGNCTGKTRKLIELAAKDPNSIIVCKNSAAMIEKAKEYR
                     HYIEAIDYEAFDHINDPSYPYIGKNYYVDELEGLLFYMFHENVVAYTLTNEDQ*"
     gene            complement(206465..206797)
                     /locus_tag="SRR1747053_scaffold_1_prodigal-single_213"
     CDS             complement(206465..206797)
                     /product="Uncharacterized protein n=1 Tax=Ruminococcus sp.
                     CAG:17 RepID=R5N557_9FIRM"
                     /codon_start=1
                     /transl_table=11
                     /translation="MDNNENISSNTDTQYKTKFCMYCGEKIAFDAVICPKCGRQVEML
                     KYEQSKKDDTPIIINNNTNANATAKSTAIVKQKKRYTFFSFLFDIFMICITGGLWLIW
                     MIIRSQNN*"
                     /db_xref="UniRef100_R5N557"
                     /db_xref="R5N557_9FIRM"
     gene            complement(206810..207094)
                     /locus_tag="SRR1747053_scaffold_1_prodigal-single_214"
     CDS             complement(206810..207094)
                     /product="hypothetical protein"
                     /codon_start=1
                     /transl_table=11
                     /translation="LNNNIIKEEFEKLLEPFHPFDIKYIAPYKNDCESGYIATIIDNE
                     NSHKIIRDMCAKNYAQRVDQDTYEFDLDYGYCQIIDNGDRYNLYVTSSIR*"
     gene            complement(207091..208395)
                     /locus_tag="SRR1747053_scaffold_1_prodigal-single_215"
     CDS             complement(207091..208395)
                     /product="ATP-dependent DNA ligase (EC:6.5.1.1)"
                     /codon_start=1
                     /transl_table=11
                     /translation="MANILENLLSISNEIKNVSATSDKQTILRRERHNKDFTDMLKFV
                     YDKTIVTGIDKKKLNKATDEKIECAVINNLSELYDYLKKNNTGRDCDIAACQDFIDNQ
                     CDNVEQENFVKSIITKDLVIGINTKVINSIYGDAFIKEWQVQQAYLIDDHPLKPNEWF
                     AISRKANGTRCTFYRGRLLSRQNKEFKGLNHIKKAIYDLGLDSYFIDGEIIRKNIDNM
                     SENENLRIGTGIINTDSDEDKTEIQYIIFDIFPLNHFLDENRSLETYAQRLQYLNYLD
                     QYLKEKLPGPFPTLSVIERFYHGYDQSKIKYYLHKMDEEGKEGCMINKDVQYLCKRHA
                     GILKVKTFHTVDLKITGYKEHKNRNRLGSFIVDYKGNSLNVPGYTYDESIEFWNKRNE
                     MIGKIIEVKYKDVSTNKDTGLESLQFPVFVTVREDKDTESYN*"
                     /db_xref="fpa:FPR_23300"
                     /db_xref="D4KCE0_9FIRM"
                     /db_xref="UniRef100_D4KCE0"
                     /db_xref="6.5.1.1"
     gene            complement(208402..209052)
                     /locus_tag="SRR1747053_scaffold_1_prodigal-single_216"
     CDS             complement(208402..209052)
                     /product="hypothetical protein"
                     /codon_start=1
                     /transl_table=11
                     /translation="MGLDMNIYRITKPNTDNDKGTYLDLDEVYKSGDSALYDYLKIPD
                     NEIDKSYYKQLKPYCEQIKIICQETDFDRMYADYGIDKNKNYLINTNSRDWNYVICND
                     DGTERTICIPQRVLDEKYTNDIIKHYYICKQEEEKYWRKEYDIQKWFHEHLERYHETA
                     VENCGYYMIPEFILRQFMVDQLDHPFGLSQYNNGQIETLPLHTTTDNSALFYCEWY*"
     gene            complement(209056..209610)
                     /locus_tag="SRR1747053_scaffold_1_prodigal-single_217"
     CDS             complement(209056..209610)
                     /product="hypothetical protein"
                     /codon_start=1
                     /transl_table=11
                     /translation="MSIAVIKKENNIYTIGTDRAWFREHIDLLDTIHTPYAKLRKFES
                     NDHVNLYIASVGKMRDMSILFDIVIPDKISKGELKIKNYSITDIYNLFVDYKLKAKEM
                     FVKDGYDADDTLYIIAFDNKAYVYEEGGIAPIDDYFAIGSGDSYALGALYNGATVTQA
                     IYTACHFCSTCSVQNTKPIVMEVR*"
     gene            209740..210117
                     /locus_tag="SRR1747053_scaffold_1_prodigal-single_218"
     CDS             209740..210117
                     /product="hypothetical protein"
                     /codon_start=1
                     /transl_table=11
                     /translation="MALELNEEMQAQLKELCKKEFEKLEESNKNAGKRKWKIVIDKSE
                     LALAAFLKNEVELGTAISHASIEDVNAVLVETFSVSENCSEEIEQLKAERKELQEKAS
                     ALTKRITALSIKAKKSKTTMVVR*"
     gene            complement(210149..211813)
                     /locus_tag="SRR1747053_scaffold_1_prodigal-single_219"
     CDS             complement(210149..211813)
                     /product="N-acetylmuramoyl-L-alanine amidase n=1 Tax
                     =Dehalobacter sp. UNSWDHB RepID=T0J796_9FIRM"
                     /codon_start=1
                     /transl_table=11
                     /translation="MRVYKYEKANNVIIAEIDKKEVYKIDFVTCREPKETLSAFYQRQ
                     NTKPALVVNGGFFNMSTGSPVFNFVDEGESKSSDNKYQWGIGVVNDADLEYSCKSSRI
                     WRDFISGYPNLIDGGKKLRIDFAKELDYQARRTVLGYNKDYIFVVCVDSPGMNFSQLQ
                     DVLLDIGCEYAINLDGGGSTNMLYGGKQMTSASYNRAVDNVLAIYSTAKINEDTDTSS
                     DKIASSDAPVKIKYINGYLTPDKQKTITVAGKTLTINQKICPNNLVSDRYIASWVPAG
                     GHMKPCAKVSNGVGIPRGITAHNTPEVKVSAKTTMAEQSVRAFYNGNGSGAVVHYMLD
                     DTSIWQVLEADPGNVERGWHASDMSNRRPTHTGSKYDTIGGNLDTIAIECIGNSAVAE
                     DNMARLIAWLCKEHNLDPKIDLYTHNYFMGLPDKIVTGVRKNCPAYILPHWDVFKNKV
                     ISYYNSLTGKNASQTPVDNKTDNSTTTTTPSGTKYYKVMVNGYFGSYAEALSYKQKID
                     KKFYMNSLIRNINQKYYIQCATYTKYDSAKALVDRMESSGYPATIA*"
                     /db_xref="UniRef100_T0J796"
                     /db_xref="T0J796_9FIRM"
                     /db_xref="ial:IALB_1005"
     gene            complement(211828..212097)
                     /locus_tag="SRR1747053_scaffold_1_prodigal-single_220"
     CDS             complement(211828..212097)
                     /product="hypothetical protein"
                     /codon_start=1
                     /transl_table=11
                     /translation="MIVKLIIYGILMMVSGYCIFKIEYRLRRWSIINLVEDNLKHNEE
                     IVCEDAIVVCDSNGELAWYNANNEVESLSQIAMNKTKDNRNNKSE*"
     gene            complement(212094..212876)
                     /locus_tag="SRR1747053_scaffold_1_prodigal-single_221"
     CDS             complement(212094..212876)
                     /product="Transglycosylase SLT domain protein n=1 Tax
                     =Clostridium asparagiforme DSM 15981 RepID=C0DAL0_9CLOT"
                     /codon_start=1
                     /transl_table=11
                     /translation="MKKYFTIMLLCVVLSILIIIFYDNDSIISEYADNETIRVEAPDS
                     TPEIEYSFYEFAIPYQENIERLKVQENRVIISPFSAAEALIDPINIAIEDHIENTEEE
                     IQESIEIVSATKNYVFKSGYTYYDIDFDYELQEYVQDICNEYGIDHKLVLALIGCESS
                     YQIDAVSKTNDYGLMQINKCNFKHIKEQFGELDFLSAKDNILAGVYMLSLIKDYAKNN
                     NELLMCYNLGVNGAKAKWAKGVYSNTYTEKVQKQMDKLETIK*"
                     /db_xref="UniRef100_C0DAL0"
                     /db_xref="C0DAL0_9FIRM"
                     /db_xref="rto:RTO_01330"
                     /db_xref="C0DAL0_9CLOT"
     gene            complement(213135..214595)
                     /locus_tag="SRR1747053_scaffold_1_prodigal-single_222"
     CDS             complement(213135..214595)
                     /product="Uncharacterized protein n=1 Tax=Firmicutes
                     bacterium CAG:536 RepID=R5Z414_9FIRM"
                     /codon_start=1
                     /transl_table=11
                     /translation="MANFIIQFPLRTEIFQEDILNKRFEIGRKIYNSLITISQKKYKE
                     MVKTKKYRNLMSMLTGNKKSDNSIWKQINQMQKEYGLTEYSLHVDVKEMQKHFKKNID
                     SFTAQKIATTLWKSYNKLFYGNGKRVYYKRYGDMNSLEGKSNSTGIRLVNEHLIWNGL
                     NIPVVIDWNNSYEYQAMQSEISHCRIIRKFVRNKYKFYVQIIFKGTPPTKFNKETEKI
                     KHSLGDGDVGIDIGTSTIAISSKTDVKLLILADKVQNIENKKRHLLRKMDRSRRATNT
                     ENYNKNGTINKQGSKKIIWNKSNHYAKYQNQLKELYRKQADVRKYQHECLANYIISLG
                     NNIYVEKMNFAGLQKKATKTEKNDSGKIKRKKRFGKSLANRAPAMLLTIINRKLTYYG
                     LKLIEINTFKAKASQFNHVTGEYCKKSLFQRWNDLNGIKIQRDLYSAFLIMNISDNLE
                     SFDIKKCNDRFNNFKILHDIEIRRLSNSTTLNSMGI*"
                     /db_xref="UniRef100_R5Z414"
                     /db_xref="A0A0E9FVP0_CHLTH"
                     /db_xref="cad:Curi_c27060"
                     /db_xref="R5Z414_9FIRM"
     gene            complement(214736..215326)
                     /locus_tag="SRR1747053_scaffold_1_prodigal-single_223"
     CDS             complement(214736..215326)
                     /product="Uncharacterized protein n=1 Tax=Blautia hansenii
                     DSM 20583 RepID=C9L805_BLAHA"
                     /codon_start=1
                     /transl_table=11
                     /translation="MAQFNKFSNTAFKEKIKIMTQIILLVGESGSGKTTIADLLEEMY
                     GYKVLKSYTTRPPRLNDTSHVFITDKEFDKLKDIVAYTEYNGYRYCATADQVDNSDIY
                     VIDPDGIEKLKNIYHGKKELVDVYLRVPEEIRASRMKKRGDSDTQIASRLDYDKKAFA
                     SYYPAFIVDNSQEELDIAIDKIVNIINLYKQEPAAE*"
                     /db_xref="UniRef100_C9L805"
                     /db_xref="R7CS97_9FIRM"
                     /db_xref="lke:WANG_1306"
                     /db_xref="C9L805_BLAHA"
     gene            complement(215278..215529)
                     /locus_tag="SRR1747053_scaffold_1_prodigal-single_224"
     CDS             complement(215278..215529)
                     /product="hypothetical protein"
                     /codon_start=1
                     /transl_table=11
                     /translation="MIDLIKEYIKFRKIHFIVKELDNIGHLLKYHNVIDLQTTNKTIP
                     LSQTCEWHNGYKTDTNAYESEFERWRNSINSPILLLRKK*"
     gene            complement(215864..216319)
                     /locus_tag="SRR1747053_scaffold_1_prodigal-single_225"
     CDS             complement(215864..216319)
                     /product="hypothetical protein"
                     /codon_start=1
                     /transl_table=11
                     /translation="VPALNTKVPFIPVMFADKNTHFASGDIRITYFSRDVEVNVNADD
                     ILDVLIREAGRYCNSHASDLFIDWSSIMKKFEDFSIESSTYLFGFRDSGVDHYDFIVS
                     RIENCGLKPYYYRSIWKLDIEVDEHPEIERKYITMKLYEVNYYNTRKEY*"
     gene            complement(216320..216802)
                     /locus_tag="SRR1747053_scaffold_1_prodigal-single_226"
     CDS             complement(216320..216802)
                     /product="hypothetical protein"
                     /codon_start=1
                     /transl_table=11
                     /translation="MSKDSFKIYNPTFAIVLKLNRQFDPKYLISVGQIVFEANNHTYA
                     FDADSSYIYYLNDTYVGIGLEDIVDPFTDEEITFDSNDLKNITKFNEFYIFIESKDKI
                     SIESISEFSIEFSDLNCNHTRIDVDHNVLQDCFENTLSYEFYNLSENKSYYYNGKDVK
                     *"
     gene            complement(217241..217317)
                     /locus_tag="SRR1747053_scaffold_1_prodigal-single_trna_10"
     tRNA            complement(217241..217317)
                     /product="Met"
     gene            complement(217308..217910)
                     /locus_tag="SRR1747053_scaffold_1_prodigal-single_227"
     CDS             complement(217308..217910)
                     /product="hypothetical protein"
                     /codon_start=1
                     /transl_table=11
                     /translation="MSIIDYGAIAFKNGKLISTNMFTPMKQTVGWRDTKKDVYRSYDC
                     NDNYVYKPLNLKGNHFVYIGDRDCTIAFYKGWMAILEKTYDPDTTSDEYLKSNHLTCY
                     DRRWEDFLYNNYTWIKWEDYAGGEDITVTRKNGYFVCKWKYKGDKYKVYFGYGVDFSS
                     YKKWRIVNYYRCPASIWRDIKYCIKDLINDMRYKIRNMGH*"
     gene            complement(217920..218549)
                     /locus_tag="SRR1747053_scaffold_1_prodigal-single_228"
     CDS             complement(217920..218549)
                     /product="hypothetical protein"
                     /codon_start=1
                     /transl_table=11
                     /translation="MRTFKIEKNPNECGKLYYRDTVTFESGVTVLIGCNGCGKTSLLS
                     QIKYSLDKENIPYIFYDNLHDGGENARSKAGFFGDMSFLAAAIQSSEGENIVMNMCNI
                     GCQMGALTKKYPDAKELWFLFDAVDSGLSIDNIIDLKEGLFEAAIKYNPDKEIYIIAS
                     ANEYELCHGEKCFDTYLCKYVNINSYKQYKNFILKSRRRKDKREEKHNH*"
     gene            complement(218710..218786)
                     /locus_tag="SRR1747053_scaffold_1_prodigal-single_trna_9"
     tRNA            complement(218710..218786)
                     /product="Asn"
     gene            complement(218921..219013)
                     /locus_tag="SRR1747053_scaffold_1_prodigal-single_trna_8"
     tRNA            complement(218921..219013)
                     /product="Ser"
     gene            complement(219186..219262)
                     /locus_tag="SRR1747053_scaffold_1_prodigal-single_trna_7"
     tRNA            complement(219186..219262)
                     /product="Pro"
     gene            complement(219268..219343)
                     /locus_tag="SRR1747053_scaffold_1_prodigal-single_trna_6"
     tRNA            complement(219268..219343)
                     /product="Lys"
     gene            complement(219361..219945)
                     /locus_tag="SRR1747053_scaffold_1_prodigal-single_229"
     CDS             complement(219361..219945)
                     /product="Putative uncharacterized protein n=1 Tax
                     =Bacillus phage 250 RepID=D2XPY2_9VIRU"
                     /codon_start=1
                     /transl_table=11
                     /translation="MTGIYKITNKLNNKSYIGQSTNIIKRFNKHKTQNSLYNHQYNTP
                     FHKAIREDGIENFIFEILEECGKEDLNQKEMYYIEKYNTSFPNGYNMSYGGKTGSLNK
                     IYSFEDVLSIKKLIKDNTMLLSDIAKQYGVTLQTISDINAGKRWHDENEIYPLRKRVK
                     HNDICKKCGKVIFKGTKYHLCRNCYNQSKKENAI*"
                     /db_xref="UniRef100_D2XPY2"
                     /db_xref="A0A0E9F5H5_CHLTH"
                     /db_xref="D2XPY2_9VIRU"
     gene            complement(219963..220037)
                     /locus_tag="SRR1747053_scaffold_1_prodigal-single_trna_5"
     tRNA            complement(219963..220037)
                     /product="Glu"
     gene            complement(220561..220636)
                     /locus_tag="SRR1747053_scaffold_1_prodigal-single_trna_4"
     tRNA            complement(220561..220636)
                     /product="Thr"
     gene            complement(221407..221481)
                     /locus_tag="SRR1747053_scaffold_1_prodigal-single_trna_3"
     tRNA            complement(221407..221481)
                     /product="Gln"
     gene            complement(221760..223277)
                     /locus_tag="SRR1747053_scaffold_1_prodigal-single_230"
     CDS             complement(221760..223277)
                     /product="Uncharacterized protein containing a von
                     Willebrand factor type A (VWA) domain n=1 Tax=Marinitoga
                     piezophila (strain DSM 14283 / JCM 11233 / KA3)
                     RepID=H2J4R0_MARPK"
                     /codon_start=1
                     /transl_table=11
                     /translation="MTNNFKNAMRLATNYTDTENGALTHKSTLNDVYDMFAMGAAMRE
                     RPDADIVLMFKNACAEDLDLALKCLFYIRDIRGGQGERRFFKLCLEWLAESQYYKKKI
                     AYREDYLKNFFDEIVTVGRFDDLYAFVGTYAEKDMWKYLNDTIQEDLKLLKKDMPVSL
                     CAKWLKSENTSSKESRELGKKTREAFNMTPRQYRITLSRLRKKIKIVETTMSQGDWND
                     IDFAALPSRAGFKYRNAFMNSEIIGDKYKEFISNKDTKVKAGTLYPYEITEKAFDSLY
                     YSKYNDSERKVLNKYWDNLNDYFNGCSFNGIAVVDTSGSMFGTPFNVASSLGIYCAEK
                     NNGPFADCFITFSNKPKFVTINKNLDIVDKVDVFRKNAEIANTNIEATFDLILNTAIK
                     NNLDPKDMPENLIIISDMEFDQARSYPRIPEKTLIENIKDKWCMTRYKMPHLIFWNVN
                     ARQNNIPMSLEEGDVSYVSGFSPSIFSSILTGKSGLDLMYEAIDKPRYDFRVTEY*"
                     /db_xref="UniRef100_H2J4R0"
                     /db_xref="A0A094IFW5_9MOLU"
                     /db_xref="mpz:Marpi_0401"
                     /db_xref="H2J4R0_MARPK"
     gene            complement(223285..224565)
                     /locus_tag="SRR1747053_scaffold_1_prodigal-single_231"
     CDS             complement(223285..224565)
                     /product="HNH endonuclease n=1 Tax=Eubacterium
                     cellulosolvens 6 RepID=I5AX14_EUBCE"
                     /codon_start=1
                     /transl_table=11
                     /translation="MVYVLNKNGRPLMPTKNHAKVRILLKSKKAKVIKRCPFTIQLLY
                     SSTNYTQDINLGVDTGSKHIGISVTTKDKVLFESDVELRNDIVGLLSTRRQNRRTRRN
                     RKTRYRKPRFNNRKRKDGWLAPSVQNKVDTHLMVIRKVHEILPISKIIVEVASFDIQK
                     IKNPSIAGTDYYEGEQLGFWNVREYVLFRDEHTCQCCHGKSKDKVLNVHHIESRKTGG
                     NASNNLITLCETCHTGYHKGTVELPKTIKRGMKFKDATFMGIMKWAFYNKLKEIYPNA
                     SLTYGYITKNTRIENKLPKDHYIDARCISNNPKATSDGCIYYQKKVRCHNRQLYKNTI
                     LKDGYRKRNQAPYEVMGFRLYDKIRWKQQECFIFGRRSTGRMDLRLLDGTKVNASVGY
                     KNLRLLEMRKNMLIELRKGGQSSFSHRQACGVPR*"
                     /db_xref="UniRef100_I5AX14"
                     /db_xref="I5AX14_EUBCE"
                     /db_xref="fma:FMG_P0170"
     gene            complement(225188..225273)
                     /locus_tag="SRR1747053_scaffold_1_prodigal-single_trna_2"
     tRNA            complement(225188..225273)
                     /product="Leu"
     gene            complement(225903..226418)
                     /locus_tag="SRR1747053_scaffold_1_prodigal-single_232"
     CDS             complement(225903..226418)
                     /product="hypothetical protein"
                     /codon_start=1
                     /transl_table=11
                     /translation="MASKIYYYVNNDKRTVTAVIYGTIKDALNRLTIILKNTKNVNDF
                     FYRDIIYSAIDKYNCGDTVFNEDSGMLYGKDDKISSTITAEPDIEFNEDTIARLKYIA
                     KCSVKNKYHKQLESTLSKYFDFFVSVAENINSTIHNSVKTRSEHQFSYIDVADWERIK
                     ENRRKQSTDEI*"
     gene            complement(226478..226705)
                     /locus_tag="SRR1747053_scaffold_1_prodigal-single_233"
     CDS             complement(226478..226705)
                     /product="hypothetical protein"
                     /codon_start=1
                     /transl_table=11
                     /translation="MLRVYQIKWICNNPILLQCVLPTSIQMYSKDYENMSAKEIEKII
                     HDFLLETYEYEPFKFKYRILKDKKSKIKKSY*"
     gene            complement(226683..227117)
                     /locus_tag="SRR1747053_scaffold_1_prodigal-single_234"
     CDS             complement(226683..227117)
                     /product="hypothetical protein"
                     /codon_start=1
                     /transl_table=11
                     /translation="LTRQDQKEVRTIFKDILDLKNNWNQYNADSFDPKFVHEIQKNVL
                     RLQYRPDCIVPTANDSIQIEYSCEECNNQEIYLEIEFFTNHHIKMFYTIIDKENNSQH
                     ILVKKEIESIQRDDYEKINRYAKTIKELAEENEAKNVKSISN*"
     gene            complement(227110..227253)
                     /locus_tag="SRR1747053_scaffold_1_prodigal-single_235"
     CDS             complement(227110..227253)
                     /product="hypothetical protein"
                     /codon_start=1
                     /transl_table=11
                     /translation="MQIITKEKYDKAKQCLIDNGIELDEVNIVLQALCYILCDEETEQ
                     YFD*"
     gene            complement(227279..227370)
                     /locus_tag="SRR1747053_scaffold_1_prodigal-single_trna_1"
     tRNA            complement(227279..227370)
                     /product="Leu"
     gene            complement(227725..228132)
                     /locus_tag="SRR1747053_scaffold_1_prodigal-single_236"
     CDS             complement(227725..228132)
                     /product="hypothetical protein"
                     /codon_start=1
                     /transl_table=11
                     /translation="VTREKFLDNISTYYEEYRANWSRKSPETIICHAYDIAKYQMITE
                     YLQYLLSFDSTDRMDDLDRDAYMILNDNIILKLDDNCHFDLTRKIYDFELNYDDPMWT
                     TYENISQIIIDYKNELSIDNTPYDATEEEYLYC*"
     gene            complement(228129..228410)
                     /locus_tag="SRR1747053_scaffold_1_prodigal-single_237"
     CDS             complement(228129..228410)
                     /product="hypothetical protein"
                     /codon_start=1
                     /transl_table=11
                     /translation="MPTAALNIIDFKKATIIDSKNKKHTGAFSTKRYSSDKIPDGFIK
                     YELSKDVCDIESPKLNRFAFEDFIGSFFTKENLIKDNNANSISIKEIVL*"
     gene            complement(228441..228671)
                     /locus_tag="SRR1747053_scaffold_1_prodigal-single_238"
     CDS             complement(228441..228671)
                     /product="PF13274 family protein n=1 Tax=Clostridium sp.
                     CAG:81 RepID=R5FU73_9CLOT"
                     /codon_start=1
                     /transl_table=11
                     /translation="MVKQEEFIMPYQIKDISDYILWYCNQKQYCINIFKFQQTLYFLQ
                     AKFLVAHKNPLFEEKIEAVDWGIKIDPIYHTN*"
                     /db_xref="UniRef100_R5FU73"
                     /db_xref="R5FU73_9CLOT"
                     /db_xref="aso:SFBmNL_01513"
     gene            complement(228665..228976)
                     /locus_tag="SRR1747053_scaffold_1_prodigal-single_239"
     CDS             complement(228665..228976)
                     /product="hypothetical protein"
                     /codon_start=1
                     /transl_table=11
                     /translation="MRYQKAKKGNYYFKRFYKEKAKWLCSIGDYNPAKGYIKDRIHTD
                     GIDIYLPEDKQYVKYPKNSNAQKWLKRYSNRRFRRNIVDELPIKSNYNRKYTEYWWTL
                     W*"
     gene            complement(229048..229287)
                     /locus_tag="SRR1747053_scaffold_1_prodigal-single_240"
     CDS             complement(229048..229287)
                     /product="hypothetical protein"
                     /codon_start=1
                     /transl_table=11
                     /translation="MLQRPERFSVITTRKWQLQLMHELMREANDENLYDYWIRYAVPD
                     EPSDSDFDSIAQDEDAFNECFKLFQKLIADTDYPT*"
     gene            complement(229315..229542)
                     /locus_tag="SRR1747053_scaffold_1_prodigal-single_241"
     CDS             complement(229315..229542)
                     /product="hypothetical protein"
                     /codon_start=1
                     /transl_table=11
                     /translation="MKEKGISLVIFKLNDDTEKHFGILMSDNSILCLCCGEIFEKGNY
                     ELIKNYNGFDYVDDTLKEFFDRSIFDESIED*"
     gene            complement(229597..230310)
                     /locus_tag="SRR1747053_scaffold_1_prodigal-single_242"
     CDS             complement(229597..230310)
                     /product="Ser/Thr phosphatase family protein n=1 Tax
                     =Blautia hansenii DSM 20583 RepID=C9L7M6_BLAHA"
                     /codon_start=1
                     /transl_table=11
                     /translation="LIYVTGDFHGGHDSKKLTTTKFPEQKNLTKQDYVIICGDFGCIW
                     DGSNSDKYWLNWLNDKNFTTLFVDGNHENFNLLYNTDKYPIVRKFGSEVRQVAPSVFH
                     LMRGEIYTIDNKRFFTFGGAESIDKMFRKENKSWWSQELPSNEEIDNAIDNLANCNHP
                     IDYVITHCAPDFIVSDLGYDRHDYITRFFDNLCDVYKLKFKHWYFGHYHIDKEIRHID
                     PDIDKKFTAVYNKIIALPS*"
                     /db_xref="UniRef100_C9L7M6"
                     /db_xref="C9L7M6_BLAHA"
                     /db_xref="pod:PODO_22945"
     gene            complement(230562..231020)
                     /locus_tag="SRR1747053_scaffold_1_prodigal-single_243"
     CDS             complement(230562..231020)
                     /product="hypothetical protein"
                     /codon_start=1
                     /transl_table=11
                     /translation="MINLIEKYLSLYNSKPIKEKRDTYYSILKDIYKRLACGIGQYTP
                     KEDKVDTTWYNYVFHFNKEEQEIINSLKDLDKQIEYINNYIDDLCDLFPTTLCIYAKE
                     LSHSYKLNFVCFGITHKIRETDILKNQYNLLMYFESIQHEPIFSKWENNF*"
     gene            complement(231185..231793)
                     /locus_tag="SRR1747053_scaffold_1_prodigal-single_244"
     CDS             complement(231185..231793)
                     /product="Uncharacterized phage-associated protein n=1 Tax
                     =Fretibacterium fastidiosum RepID=D4MAN7_9BACT"
                     /codon_start=1
                     /transl_table=11
                     /translation="MIQNITPEIVYCYECKYGAEPEIVHKEYPIHCFMYDVNRSENDF
                     CSRGRTKRDKNTVRKSPYYVLDIAKYIVTKCIEDQKSITNLQLNEIMYIIQRDYLQKK
                     GVTLFDDLFEAWRCGPILVEVYYFFCGAGAAPLTDTYKSENIIIVPEDKKRINKIIAN
                     TRKLDPWDMMVLINNKDSAWKRTYDTFGNKSLISNEMIKIYG*"
                     /db_xref="UniRef100_D4MAN7"
                     /db_xref="sbr:SY1_22340"
                     /db_xref="D4MAN7_9BACT"
     gene            complement(231771..232127)
                     /locus_tag="SRR1747053_scaffold_1_prodigal-single_245"
     CDS             complement(231771..232127)
                     /product="hypothetical protein"
                     /codon_start=1
                     /transl_table=11
                     /translation="VHDIISAAYMKTYAGEVAITYEFIDSYMNRCNINLNKPIARFKG
                     RYNRIDHPFTRKDIKKYLPNEIVLGFVFNEFTDSQEYKIITSIDDTEEVEDKDICFHV
                     VVQRNNPIKNDTKYNP*"
     gene            complement(232162..232353)
                     /locus_tag="SRR1747053_scaffold_1_prodigal-single_246"
     CDS             complement(232162..232353)
                     /product="hypothetical protein"
                     /codon_start=1
                     /transl_table=11
                     /translation="MNKYLEIEDLLNKFHVRLVCQKCHDVFDVYDSSIHHSRKSKDRT
                     ISYYIKCPSCQNKVLVHYD*"
     gene            complement(232375..232755)
                     /locus_tag="SRR1747053_scaffold_1_prodigal-single_247"
     CDS             complement(232375..232755)
                     /product="Uncharacterized protein n=1 Tax=Firmicutes
                     bacterium CAG:102 RepID=R5AM95_9FIRM"
                     /codon_start=1
                     /transl_table=11
                     /translation="MDAVDFIKYKDRMCSHCYSPEYSIQHKHCPIDELKGSESCADYI
                     RKHPTKVVALVEEWAKNNPIKTRRSEFLKIYPNVEMSLDDPDNKTLRIPPCYLDTNYR
                     AEEDDGTCKRGNTFNGCINCSKAY*"
                     /db_xref="UniRef100_R5AM95"
                     /db_xref="R5AM95_9FIRM"
     gene            complement(232742..>232918)
                     /locus_tag="SRR1747053_scaffold_1_prodigal-single_248"
     CDS             complement(232742..>232918)
                     /product="Uncharacterized protein n=1 Tax=Faecalibacterium
                     sp. CAG:82 RepID=R6Q5L8_9FIRM"
                     /codon_start=2
                     /transl_table=11
                     /translation="EIWEWGIYDEEKDGYRIPKGWWESNHYIHEDHYNNVDDEVTHWM
                     PLPEPPEEENNGCS*"
                     /db_xref="UniRef100_R6Q5L8"
                     /db_xref="R6Q5L8_9FIRM"
ORIGIN      
        1 GGTTGCTTTC CCACCATCCT TTTGGGATTC TGTATCCATC TTTTTCCTCG TCGTATATTC
       61 CCCACTCCCA GATTTCAGCC CAGTTATAAC GGCTATCATC TTCGAGTACT GTTCCATCTT
      121 CATAGTATGC TGTAGTAATT ATTGAACGCG GATCACCGCA GCTTTTCCAT TGCGTTCGTA
      181 TCAAAACCTC GGTTTCGATT TCTGGCAATC TGTTTTTAAC GCTTATCCAT TCAGACATTA
      241 TTGTCTCCCT CTGGTGGCTC AGGTAATTCT GTCCAATAAG TTACTTCCTG CTGATATAAA
      301 ATTGAATCAG AAGCTATTGG CATCCAGTAT TTATCGTCAG GATAATACCA GCCGACCATA
      361 AAATCAAAAT CACCATAAAA CAGTACTTTT TGCCCGTCTT TTGGTAATCT ATCTTTTGTG
      421 CTTATCCATT TAAACATTGC TTTATTTTTC CTTTATAGTA TATATATTAT TATCTTTCTT
      481 ATCTATGATT TTATATTTCT CAATCAAGAA TATCAAATAC GCCTTAAGCG CATATGCAAT
      541 TGTACTTTGA ACAATTGGCT TTGGATATGT ATATACTAAT TAAATATCTT CTAGTAATTG
      601 TGTTATACTA ATCCGATATA TGAACACCTA AAGGTTCTAT CTATACCTGT TGCGTGAATT
      661 TCGAGCCCCA TTTTTTATTC TATACTCTAT TGCTTATCGT TATTATCTTT TATACATCTA
      721 TTTTCGAACT TTTTATAAGC ATCGAGATAT GTTTCATTTT TATCTCCGTT GTATGTAACT
      781 TCGTAATACA TACCATCTGG TAATGTAGTA CTAAGTAATG CTTTCCAATT CTGAAGTGTT
      841 TTACAGAACC ATACGATATA AACACTATCA GTAGTTATCC TTATACTATC AGTCTTATCT
      901 ATATGTTCAT TAGCGTAGTC ACATACGATT TCTTTAGCGT ATGTCATATA GTCATTATTC
      961 ATTATATTGC CTCTTTGATC ATTGTCTTAA CTTCTTCATA AGAATGGCAT ACTTCATAAT
     1021 TAAGCTGATA TAGTTCTTGC TCATTATTTC TGCTATCATG TTTACTTAGA ATAGTTTTCA
     1081 TATAAATTAC TGTATCATAA TTGCCTAAAG CCATGATAGA TTCAATGGCG TCAACATTTA
     1141 TTAAAAGCGT ATTATCATTT TTTAGATAAA CTTCAATAAA TCCTTTCATA GTGCGTCCTC
     1201 CAATTCTTTA ATAATATCTT CAGCGTACCC AAATACTTCT ATCGGCGTAT TGCGTCCCAT
     1261 AAGATATATC TTAACGCCTT CATTACTATT ACTTGATACA TATTGAACGT GACTGGCATT
     1321 TATCCATTTG TGTGCATAGT CATAATATTT TTCTTTACCG CATTCATGCC ATACTTTTTC
     1381 TTCGAATTTG ACAAAATGCT CTTTAGCCAT TCAGATCAAC CTCTTCTAAT TCATTTATGT
     1441 ATTCCTAAGT CACAGAATCC TTCTTTATTC TTGCATATAT CATATGTCCG GCAATATAGC
     1501 TGTATATGCT CTTTACGGAA GGGAAGCGGC TCGCTATAAT AACATTCCTT ACATTTTACC
     1561 AGCTTAGGTA CAGTAACATG TTTAGTAACA GATTGTGTAG CTGTTTCTAT TTCTTTGATT
     1621 AGCTCTAAAT TTTTCTTATA ATCCATTATT GTTTTTATTC TGGTATTTTA GGAATTGGCA
     1681 TCCAATATTC TATTCTATAT TGATTATAAT ACCACTTATC TTCACTAAAC CAAATACCCT
     1741 CTGGTTGATA AGTGATTGTA CCATAGGTCC ATGTAACCAT AGTATAATCA TTTTTTTCTT
     1801 TTACATAAAT AAGAACATAC TGATTTGCTA CAGGTAGCTT ATACTTAACA TTCTGCCATT
     1861 CGGTATATCT GTCCCCGATA TTATACGCTT TAAGAAATGG ACAGATATAA TCGGTTGGTT
     1921 CATTGATATA ATCGTGCATT ATAAAAATAC CTCATTATTA TTCGATCTCT TCTGACCAAT
     1981 AATCTTTACA GCATTGACTG CATGTAGCAT TATTTATTCT ACATTTAAAA CTTGAATCTA
     2041 TTTTTGCAGG GCATAACATT ACAACGCCTT CTTCATCTGT TTCTGCTTTT GGAAATATTT
     2101 TTAAAAGCTC TAACTGTCTT GTCTTAGCTG GATTTTCTTT TGACCATTCT TCAACAATGT
     2161 CAACTGCTTC AGAATAACAT TTACATACAA TATCGTAGCA AGAAGGTCTT ATTTTATTAG
     2221 GATCCCATGT GTATATTCTA CCAATAGGAC AATCTTCTTT ATTACACTTG TGTTGTGTTT
     2281 TAAGAGTTGT GCACATCCTA TTGTACACTT TAAGGAATTC TTTTGCGTCC ATGATTTGTG
     2341 CTCCTTTTTT ATTTATTCGG TAACTCTGGC ATATATGTCC AATGAGTTAC TCTATATATA
     2401 GTCCCTGGAA TTTTCCATGT TATATGATTG GTATCTTCTG AATATATAAA GGCATAGCCT
     2461 TCTTTGACCA TTCTTCGCCC ATCTTTCTGT TCAACACAAC AGAGGATACG CTCTGATCGC
     2521 TTTCCATGTA ATACTGGAAT GTCTATAATG GGAGGGCAAA GCTGCGCGTC GAACCACATA
     2581 TTCGACTTTA ATATTACCGG ATTCTTGAGT GTAAGCGGCA CTTCTATACT ATTGGACATA
     2641 TTTATTCCTC GTCGTTTAGT TTTGGTAAAT CATACCATTT GATTATCCTA AAATTAAAAT
     2701 GATTTCCTTC TGTAAAATAC CATTTTCCAT TTATATATCT ACAAAGCTGA TAGCACTGTA
     2761 TTTTGTCTTT ACAGTTATTG CAGTAACGGA ATCTCTCATA CACACAGAGT ACTATACGAT
     2821 CATTATCTGG TACTTCTTTG GTTGTATATT TTACCACAAG AGTGTCATTA AATATTTTTA
     2881 TGAATTTTCT TAATTTCATT CTGTTGCTTC TGTTTCTAAA ATAGCATAAT TTTCTCGTGG
     2941 ATACCAATCG CCTATTTCAT ATGCATCATA AGTCTCTTTG TCTAATTCTA TCCATTGTTC
     3001 AATAGTCTGA TCTTCAACTG TATTCTGTAT CTTGATTCTA TAGCGTTTTG AATAATAATA
     3061 CGTAATCGGG ATCTTATTAA CTATTGAAGT ATAATGTGGT CTATAATCGT ATTTATCTAT
     3121 AACGATTCCT GAAGTTATAT TATTCTCCTG ATCTGTTGAA CAAGAACAGC AGAGTACAAA
     3181 TAACATGAAA ATGGCAGCGA CAAAGGCTAC CCACCTATTT TTATTCGCAG TATATCTCAT
     3241 TATCTTTCCT TACATATATC TTTCTAGAAT ATCTGTATTT ATAAATAGGA TATTCTAATT
     3301 TATTTTTCTT GAAATTATAA TGTAGCTTTC TTATTTCATC TTTTACTGAA GCATTATTAT
     3361 ATATATACCA TAACACTGAA TAATCATAAG CTTGCCATTC ATTCTGCGGA TCAAAGTCAT
     3421 AATAGAATAG TGTATACTTA TGTCCATAGC GTTTAGGATT CATAGTCTCA GAAAAGATGA
     3481 TTGTGCCGAG AATTGCCTTA TACTGTTTCT TTTTGATTCT CTCTTATTCA TAATTTTTCT
     3541 CTTTTAAAGA TAGATTATAT TTTATTATAT CATATGATAA GCAGTTTATA TATTCATTGT
     3601 TCTTTTCGTA AGTTGTATAT CTTACATCTT TAAAAACATA TAAATGATTT TTATAAAAGA
     3661 AACTTCGCCC TAATATTTTA TTGTTATAAA AATCAAGCCA TTCATCTACT TTTACTTTTT
     3721 CTCGTATTGT GTTATCTTTC CATATACTAA AACAGAACCA CATATCTTCT TTATTTGCAT
     3781 ATTCGTAAAC CAACAAATAT ACTTTTACAT GAAATTCTGT GGCAGCTTTT CCGAGAAAGC
     3841 CATCTTCACA ATATATGGCA TGATAATCAT CGGTGCATTC TAACATAAAC CTTAATACTT
     3901 TACTTAAAGG ATTGGATTCA AGTGCATTTA TATTATTCTT ATATGTTTCA ATTAAATTTA
     3961 TCATGCATTT ATCTTAAAAA GCGCGGATTT TCGATCCACA ACTCTTTCTT TACATCAATA
     4021 CATTCTGCAC CATACAGATC TGATTCTTCA CACTCTTCGA GCTGGATCAG CATCTGATAT
     4081 GTATCTAAGT GTTTGCCTTC AAAGAAAGAC GCAGTATCGG TTACTGCTTC GAGCTCTTTA
     4141 TATAGCTTCA AAGCTTCTTC GTAAGTGTCG AAGTCGTCAA AACTCCACTC GTCGTCTGTT
     4201 ATACAGTCGT TTTCGTCATA GCCGATACCA CATACATAAT ATCTGATCTT TTTTGTGTCA
     4261 TATTGTTGTA CCTCTTTTTA GTATTTTGAT TTCTTGAACC ATACAAATTG ATATTGCTTT
     4321 TCATAAACAT TGCCACAGCT ATGAATAATT GCTTTTATAT AAACTTTTAT TTCGTTTGTA
     4381 TCCATTTTTG TCTGTTCGTA AAAGCTTTTA TCGCCCTTAT TCTTAATGCT TCTTAATTCC
     4441 TTTAGAGCTT CTTCGTAAGT ACTAATATTG CTAATAAAAG TATATGGGCA AGTTTCGGCG
     4501 TGCCAATTTT CTTCACTTCC ATATCCTTCA TAACAAATAT TATAGCTTAT ATGTTCAGGT
     4561 TTTGGAGCTG GGGCAAAATG ATTATAATAA TCATACAATA ATTCAATATC ATCCATTAAG
     4621 TCAATATTAT CCATTTTATA CTATTGTTTT TCTTCTATAT ATCTATTAAC TACGACACAC
     4681 AGATTACTCA TTCCACTAAT CCATTTGTAA GGATTACCAA GGAGTCTACA ATCATAGCCT
     4741 TGTGCAACTT GAATTTTCCA TTTAATGCCG TTAATTGTTC TGATAATAAG TTTGTCCTTT
     4801 TTGATATTAT AAAGTGCGCG ACCAAAATTT TTTATCCATT CTTCTGAATA GGGAATTTTG
     4861 CTCTTAAACA GTATTGTTGG TGGCATATTC CATACTTGAG TTCCACTAAA ATAATTCAAG
     4921 TCTATGGTTT CGTTCTGCAA TTTTTCATTT ACGAATTTTT CGGCGCATTC AAAAATATAC
     4981 TCTGCTGCTT CTTTTGGATC TATATATTCA CAATGGATAT ATTCTTTAAT CAAGTCAATC
     5041 ATTATCTCTT ATTTTTATCT TACTTAATAT GGTATATCGA TAACATATTC TATAACATTT
     5101 ATATATCCAT TATTGCTTAT TTCTAATTCA TTCCATATTA TATTTGGCTC ATACACTCTT
     5161 ATTCTTTTCT TTTTTGAATT TTTGTATTTG AATATATAAC TATGATTTGT AATATATTTC
     5221 TTTTCAAAAT CAAGCAAATC ATCTTTTGTA TAACGACCTT TTATATAATA ATCAAATTCT
     5281 ATAGGCAATG GAAAACTATG GTCGCTATCT ACATGAATAC GTCCATATAT TTGTTGTCCT
     5341 CCAAATGCTG GTCTATCAAA TATTTTTGCT TCATGATCAA AGATTGCAAG TAGATCAGAG
     5401 CGCAGCTTAT TTCGATCTAT ATGTTTGCTA TTCAAATATT TTTTTATTAA GTCAATCATG
     5461 ATGTTTTATT CTTTTTCTTG TAACGCATAA AGCATATATG CCGTGCATTT TCATTCTCCA
     5521 CTTATCCATT TTGAAATCAA GAAATTTACC TATTGTGAAT TCATATGTTA TATTGTCGAA
     5581 TGTTTTAAAA TGCCTATGGT ATCTTCTTGA AAAAATTGTA AGCCAATACC TAAAAATTGT
     5641 TGCATTGCCA TGACCGTATA TTATATATGG AAAATCAATG TCCAGCATCC ATGTTTCATC
     5701 ATTATCGACA TCTAGTAAGG GATCTTCTTT GTCGGTTATT ATATCTGTTA TATTTTTATC
     5761 TACGTAATCT ATAACCCATT TAGCTAATTC TATTTGCTCT TTATCTTTTT CGTATTGCTG
     5821 CGCTACTTTT TCTATCAGGT CAATCATTAT CGTACTTTAT AGCCTAAGGC TTCGTGTCCA
     5881 ATAGCTTTAC TTACATTGTC TTTTAACTTA TCAAAATAGT AATTCATATC AGTTTTAAGC
     5941 TTAGAATAAG GATAATTGAT TTCAAATCTG TATTCATATT TTCCTTTTTT TCTTTTATAA
     6001 TTCTTATACT GTCGATGCTT ATTTATAATA TATATAGTAT ATACATCGTA TGGGTAATCG
     6061 AAATAATGTG AATACTTTCC GATGCAGAAC CAATCTCCAC TATATTTTTC TATATACTTT
     6121 TTCATAGCTA TTTCTATGAT GTCTATAACA CAGCAATCGT CTTTGATATT ATCTAGGATT
     6181 TCGTATTTTT GTGTTTCTTG TATTGATATA TAATAGTTTG AGTATTCTTT TATTAAATCA
     6241 ATCATAGTTT TCGTTTTTAT ATTTTATAGA TTTGATTTTT TGCCCGCCTA ATACTTTACT
     6301 TATACCTTCT CTTAACTGAT CTAAACCAAG ATTTATATAG TATTCAGATA AAGAATTCGG
     6361 GTCAATACTA AAATACCAAG CGTCATCAAG ATCTTTGCTA TTACGATTTG TTGTCCATAC
     6421 AGTATATGTA TCATTAGTTT CATTTTTAAA TATACAAATA CTTATTTGAC TATAAAGCTT
     6481 CATATATTCT TTTGCTGCTG ATTGTATTAT GCTTATTGCA TTCGCAGAAT CGCCAATTAT
     6541 TGTATATTCT TGTGTTTCCG GCTCTGATCT GTCTTTACTT AAATATTCTT TTATTAAATC
     6601 TATCATAGCT TGAGTCTATA TTATATCCAG GTTCTATATA TATTTTTTCT TTTAAGTACA
     6661 GCATTTACAT CTCTATTTAA CATATTCAAA TAATAATACA TTTTCTTATT TGACTCACAA
     6721 TCTTGTTTAG CAACCATAGA GCTATAGCTA TAGTTATAAT CTTTATCAGA AGTCGTGATC
     6781 ATAATACCAA GTGGATAATT CTCTAAATTA AAGTGAACTT TATATTTTTC GGCGTATATT
     6841 CGCATATCCT TATACAACTC TTTCAGTATA CGACAATCAT TCTGTAAAGA AAATATTAAC
     6901 GGATATTCGC CGCTAAATTC TTCATTATAA CTTTTAGTTT GAGTGATATA TTCTTTTATT
     6961 AAGTTTATCA TAGCTTATTT CTATCTAATC TATCTATCTT ATATATTTGC ATATTTAATG
     7021 CGGCGCATAC AAGTTGACCT ATCTCATTCA AATAATAAGG AATCATTCTT TTATTATTAA
     7081 AATCATTTCT TAGAATAGTG ATACCATAAG TGCGCCCAGA TTTTATCTCT ATACTTTCTA
     7141 TCATTATATT GTTCCAATAC TTACAAGAAT AATTACATAT ATTGAATACA ACAGGATACT
     7201 TCTTTTCATA TATCTTAACA GCTTTAAAAA TAGCTTTTAT TACACAAGCT GATTCAATCT
     7261 GATCTATATA TTGTTTTACT AAGTCTATCA TGTCTATTAT ATCTAATCTA TAGGCTGAAT
     7321 TTTCATTTTT ATCTGATAAG TTATAGAATC TATATAAGTA CTTTCTGTTA TCTCTTTTCC
     7381 TGGCGTTGAA TAACCAAGTA ATGTTGGATA ATATATTCTT CTATTTCGGG CGCCATCAAA
     7441 CGCTATATAA CTTTTGTTTT TAATATATAT AATATTAAAT TTATCCAGAA GTTGGCACGT
     7501 CATATTTCCA TATATGATTT TTGATGGATC TATATATTGG CCATAATCAT TATTTTTATT
     7561 ATTTTCGCTT TTAATAAATA AGCCACCACA TGCATGATAA TATTCGTTGA TTACATCTGG
     7621 ATTAGCTACA TATCTTGAGG AGTATTGTCT TTTATTTATT ATATCAGCGT ATATATTTGC
     7681 TGATCTTTTG ATCGCCCGTA ATATCTCTTT GCATATTCTT ATATCTCCAT CGCCTTCTAT
     7741 TATATTATTT CTTATATAAT CATTATATTG TTTGATTAAA TCTATCATAT TTGCTTTTTT
     7801 GCTTTACTTC ATCTTATTTT TATTTCATCC GAATCTATAG GCTGAACTTT TATTTTTAAC
     7861 CGATAATATA TTATATCTAT ATAATCATTC ATTTCCGACG CAGGAGACCA AAATATTTCT
     7921 GGATAATATA TTCTTTTGTT TCTGTGTTTA TCAATGGCTA TATAATTCTT ATCTTTAATG
     7981 TATATAGAAT TAAATTTATC TAAAAGTCCG CGCGTTACAT TTCCATATAC AACTTTTGTA
     8041 TGATCCATAT AATATAAACT ACGATCATTA TTTTTTATAT TCTTATTTTC TATATATAAG
     8101 GCATCACTTA CATAATAATA TCCATTGACT ATATGATGGT CGTGATATAT AAATCTTGTG
     8161 TTATTTGAAT TTGCATCTAT TATATTTGAA TATCTGTTAG CTGCACCTTT AATTGCACAT
     8221 AACATATCTT TGCATATTCT TATATTATCA CTGTTTTCTA TTATATGGCT TTTTATATAA
     8281 TTATTATATT GTTCGATTAA GTCTATCATG ATGCTTTAAT CCTTTATAAA TCTTATTTTA
     8341 TTATATTTTA AGTTAAAATC GAGGCGCAGG ATAAATAATC CCTTTTACTT TCATCTATAT
     8401 TTCCAAATCA TAAAAAATCC TATTTCTTAA GAATATACAT ACATATATAG AGAGAGAAAG
     8461 AATGAGAGAC AAGCCAATAA GAGAGAAGAG AGAGGGAAGT AAAGAATATG CTCCGACTTA
     8521 TATCTAAGAG ATATGCACAC TGCCACTTAT ATATAAGTGT TTTCATAGTA ACAAGACTAT
     8581 AAAAACTCTT ATGTCTAAGA GATATATATA CCTACTTATA TTTTGGCGGC TTTATTATAC
     8641 CAAAGCTATA ATAGGCTTTA TATATTCTAA GAGAGGGTAT ATATATAATA AAATATATTC
     8701 TTGAGCTGTA TATAGCTAAT AGAATCGTAT ATCTAAAATA TAATATAAAT ATATTCTTAG
     8761 GCTACTTGTT TCTAAGTGAT CTTATAGCGT TAAGTATATA ATAAAAATAT ATTTTGAACC
     8821 ATTTCTGTTT AATCAGATAT ATGTAGCTCG ATATACAATA TAAATATATT CTTGAACCAT
     8881 CTATGTTTAA TAAAAATATA TATCGAAAAT ATAATAAAAA TATATTTAGA ACCAGGTACT
     8941 TTTTAAAAAT TTTATATGCA TACGCGCGCA TATAAGGACC TTTTATAGTA AATCCCTTTT
     9001 CTAAAGAAAA GGGATTTACT ATAACTTTTA AGTTATTTTA ACATGGTCCA TCAAAATAGT
     9061 TAAAATATTT TCTTATCTTC AAGTGTCCCG AGCGCCCACT TGAGTCTAAT TAAATTTCTC
     9121 TTAGCTATAT GTCTTGTCTT CTCTTATCAA GCGCCATACA TATAGCTAAT ATATTCGAAA
     9181 ACTTAAAATT AAGCGTTTAT TTGCGTCCAA AATCCTTTTT AATATAAATT CCTTAAAAAG
     9241 TTTCTTAACC CCTCTGAATT GGCTTAAAAA TGGCCTTAAA ACGAATATAA ATATTCTCTT
     9301 AGCAAAACGC TTTTTGTTTA CCAGTATATA TAGTCTTATA AAGACTTATA TCTCATGGAC
     9361 TATAATTTAT AAAATTATAT ACGTTGGTAA ACATATATTC TGCAAGATTA TAATATATCA
     9421 TCTTGCATAA AAACCTGCTT TTATTCAAAA TCAGTATATA TAGACTATAG TATTTTTGCA
     9481 AGCCCACTTT CGTTTTCTTG CAAAATACTA CATAAAAAGT TATTTTATGG CTCTGACCAC
     9541 TTATTTTATT ATAATTTATG TTTATGACTC TATTGTTTTA TATATCCTTG ATCATAAAAA
     9601 ATAAAATATA AATTATATTT AAATCATGAC TCATAAAAAT AACTTGGCTT ATTTTATTTT
     9661 AAATTATATC TCTTAGATAC AGGGGGCTTA CTTAACTTAT ATTATATATA TTTTCTTAGA
     9721 CTATATAGAT CATAGTTTTA TATATATACT CTCTCTTATA GAGAGAAGTC ATTAAGGGCA
     9781 TTCTATGCGC CCATTTATAT AACTTAAAAT AAAATTATAT TGCTAAAACC ACTCCTTAAT
     9841 AGTAAACCCT TTCCTATAGG AAAGGGTTTA CTATTAAGAA TTATCTTTAC ACACAAAGGG
     9901 ATAAATATTT TTTCAATGCC AAATATACTA TGCAAAAATG TATATTGCGT ATAATTATAC
     9961 ACGATTTATT CTCCTTTTAC ATAGGGGTAG AATAGGGTTT TTTGCATAAT CAATGTATAT
    10021 TGATGTATAA TTGGCTCTTG GATAATGAGA GGGCAGAGAA GGACTCATTT TGCTATTACA
    10081 GTCATCTAAA AATTGAACGC GAATCATTTT AACTGCAATC TTCAAAACAT ATATTATAAA
    10141 AACAAATCAA AAAATAAAAC TTAAAATAAA ATAAAAAATA ATAAAATAAA AAATAAATCG
    10201 AGCCCGACTG CCTTCTCAAA ATCTATGTTT TACAGGACTG AGTTATTCTA TGACCCGTAT
    10261 ACTTATATCA TAGTATATCT CTTATATATA TACTCTTATA TATTATATAC AGTCCTGAGT
    10321 ATATGTCTAT GCTCTTATCA TAATAGTATT TGGATCCTAT TGTATTCATG CGTCCAAATT
    10381 TATATTATAA TTATATATAT TATAGCTTAT AATTAGTTTG GGCATACGGC CGCTTGAAAT
    10441 ACATACGATT ATAATAAGAG CATACGACTT AAATATAAGC CCTCGCTGCG CTCGGGCATA
    10501 TATATAGAAT GGCGCTCGCA CAGGCACGCC CCCTTATACA GTATATATAA TATATAATAT
    10561 CCCTAGGAAA TATAATATAA GCTGAGAGGG TATAGAGTAG TGCGCCGCCA TTATAAAAGA
    10621 GCCCTTGTAA ATAAAATAAA ATGATTTGGG CTATTTATAT TTGCTTTGAA TCTATTTGCT
    10681 TGTGTACACT TAAAAATAAA AATAACTTGA TATTAGCAAA TTGATTCCAT AAAAACTTTA
    10741 AATAAAAATA TAAAAATAAA AATATAAAAA AATAAAATAA AATAAAATAT AAAAAGTTGT
    10801 GTGAGTATAT CTGCGCAGAC AACCTATAAC AGAATAACCC TAAAAATAAA AAAATAACCT
    10861 GTCCCAATAT AGATTTATAC CTCTATATCA AAACAGGTTA TTTTTATTCT TATCCTTATC
    10921 CTTATATTAG ACTCACATTG CTATTGTATC AATCGTATAC TGTGGATCCT CTTCTATGCT
    10981 ATTGTCTATT GGGATATTCT GATGCAGCTT AATAAGATCG GTGGCTATCT TATCACACTT
    11041 GCAGTTATAA AAGTGTTGAT TGTGCCCCTT GATCCAATGG AACTTAACTG ATTTATGTTC
    11101 TTGTATAAGT TCATCGAGTC TCTGCCACAA CTCCTGATTA GCTACTGGCT TCTTGTTTGC
    11161 TGTCTTCCAG TTATTGGATT TCCAGTTAGG GAGCCATTCG GTTGCGCCCT GAACCACATA
    11221 CTTACTATCA GAAGTTATTT CAACATCACA GGGGTACTTG ATGGATTCAA ACCCCTTGAT
    11281 TACTGCTGTA AGCTCCATGA TATTATTTGT GGTTTTGGGA GAATAATCAG AGATTATCTT
    11341 TTCATGTTCT TTGTATTGTA AGATACAGGC ATAGGCGCCT GCCCCAGGAT TACCTGAGCA
    11401 GGCACCATCA GTAAACATGT GTACTGTTTT TGCAAGAGGA TAGTATCCTC CGGGGAAATT
    11461 AGATGCGCTG TCCATATATA ATATCAGCCG ATGCTTATTC CTTTCGTAAG AATTGTATTT
    11521 CCTGTGCCAT TTACTATGCT ATTCTTAGCC TTGTTGGCAT TATCCATAGC CTTAATGACT
    11581 TCAGGATCAG ACTTGATGTC AGAGCAGGTA TCAGATGCAG TTTCAACTAT AGTTGAAAGA
    11641 AGAGAAGAGC CGGTTTTGAC TGCGGTCTTT GTAATAGTCT TGGCAAGCAT ACCGAGTGCT
    11701 TTGATGCCGG ACTTTGCGAT AGGAGCCGCG ATCTGTTCTG CTGCATACTT GCCTACGTTA
    11761 GCAGCAGTGG TAGTGGTCTT ACCAATACCT CTTACTGCTT CATTGGTAAA CTTACGGGTC
    11821 TGATACCATG CAGCGAACTT GTTATACTCA GCCTGAGTGA TCTCTTTGAG GATAATCTTG
    11881 TTGTCAGGAG TATAATCGAT ATTTTCTGTA GAAAGACCCT CTCCTGTAAC CATGTCTACG
    11941 AAAGCCTTGG CTTCGTATGC GTTCCTGAAT TCAAATGTAA CCTTCTCATA TTTGCATTTG
    12001 TTTTCGGTTT TGTCTTCGCG CCGCTTCTGT TCTTCCCAGA CCTCTTCGTT CTTGACATCG
    12061 TTTGCTGCGT TATGGAGATT TAACTCATCC ATAAACTTAT CGAAAGGACT CTTTTGCTTA
    12121 AGAGTTTCCT TAACGATTCC TCTTGCCTTA GCCGCTGCGT AAACCTCGTC GAAATCTGCG
    12181 ATGTTGACGT TGAAAGCCTC GCAGAAGCTT TCTTTGTTAT AAGTGACTCC GTTGATAGTG
    12241 AATTCCATTT TAGTATTCTC CTTTGTGTGT GTATATGTTT TTGTTTTTTT GTTTTTATAG
    12301 TAGTGCTCTG CTTGCTATCT TGGCAAGCTT ATCGACCTCG TTATTCAAAT TATGAAGGTC
    12361 TTTTGAATCT GTTGAACCCA TATGTGATTC TATAAAATTG ACATCTACAT TGAGCTGTTT
    12421 TGAGTTTATA ATATCACATA AAAGCTCAAC TTGATGCCAA ATATCTTTAT TGGCATTTCT
    12481 ATTGCATACT CCTCTAATTC CTTTTACAGT GATTTCTGAG TCACTATATA TCTTGATTTC
    12541 TTCTCCTGTA GGGTCAAGAG AAGCTACATA CTTAAGTGCT TCGTAAACTG CTGTTAATTC
    12601 GCCACGGTTA TTTGTCTGGG TGCCTTTTAC TCTTCCTTTC TGATCTATAA TCTTTGTAAG
    12661 GGTCTTGTCA TCATAAACCC CATAAGCCCA ACCTGCACGA GCGTTTTCTG TACCATTGCC
    12721 CATGCAGGCA CCATCCGTAA ATATAAGTAT TGTATATTCC TTCTTTCTTG TCTTTTGTTA
    12781 TTTTGCTTAT TTGTGTTACT GCTCGTCTCC TAATGCGAGT ACGGTGAATC CCTTGAAGTT
    12841 TCTTGCCTTG ATTTGCTGTG CCAGAATTTT TCTCTTTCTC TCGGTAGTGG TGAATCTTTT
    12901 GGGCACAATA AACTTTGTAC CATCCTTAAG CGTTACGGTC ATGTCTCCCC ATGTACCATA
    12961 TCCTGCCATA ATGCTTGACA TATCATTCTT GTTCAGAACC ACCATGATAA TATACTCCTT
    13021 TTATCTTTTG TATTTTTATG TTTTATATTT TTGTTTTTTG AATAAGAAAA ATCCTGACAA
    13081 GTTAACCTAT AACTTGCCAG GACAGACTAT ATGCCATGCA TTGCATATAA TCTAGTAAAT
    13141 ACGTATACGG TCAGGTCATT AATGTTCATG GATTTTCGAC CAAAAGCAAT TCTTATTAGA
    13201 CACTGACAAT CGTTTGGGAA TTACTTATCT TGTTACTATC GTGACACTTG AAGTCACATA
    13261 GTCTATCATT ACAAGATTTT GATAAACTTC AGGCTATTTA AGATAGTTGC CTGCTTTCTA
    13321 TGTAGCATTA ACACGCAATG CTTGCACGCC AACAAATTTA TCTATTTCTT TTACATGGGA
    13381 ATTTGTTGAG CCCATGAACA GGCTGAAATA CACATATGCT TTTTACTGTT ATATTATGCA
    13441 TATATGAATG ATCTTTTGTC TTTCTCTGGT CAGATCAATA GATTTTCAGA GTAGAGGTTG
    13501 CTTGACGGAC AACCCTTGCT GTCTCTCGTA GAGAACGCCG CTTATATATA TATTTGTTAT
    13561 TGAATATGAT ATGTAGATTT AAATTTCGTC TGTCTCCATA TCCTCAACAG TCTTGCTCTT
    13621 TGCGTTGACG TCATCCCATG CGGAATTGAT GTATTCTGCG ATTGTTCTCA TATCCTTGGT
    13681 AATAGGATAC TTTGAGTTTC TTGCGAATGT TACAGCGGAT GAAACCGAGC CGAAAATAAC
    13741 CTTTGTTACG TTTCTTCCAT ACAGGCTGTA AAACTCTGTC CAAAGGTCAA TCTCTTTCTT
    13801 GTTAAGCTCT TCTCCGGAGC TTGTCTTCCC TTCATTGGCA AACCAGAAGA GAGGAGTGCC
    13861 ATTGGTGATT GGATTGAGCA CCATATCAAT AGTAAGAATC TTGATTGGGC TGCTTAACTT
    13921 GTCCTTCTTG TCGATCTGCT GAAGGCAATG AACGACATCG TTGAGGGCAT TGATACGGCT
    13981 TGCAGCTTTT ACGTTGCTGC CAACGACTGC TTCGGGAGTG CACTTCTTGG CAACGGTCTT
    14041 GCCCTCTTCA TTGGTTGAAA GCGAGTAACG GCAGACAGCC TCTTCCTTGG CGATGATGAT
    14101 GATGGTATTG TTCATGATAA GAACTCCTTT TAAAATAAAA TATTTTTTGT AGTGGACTGC
    14161 TTGTCCACTA ATACATACAT GATAAGATAT AAAATAAATA AAATGAGTTA TCATATACAT
    14221 ATTAGCAAAC AAGAAGCTAT GATTATATAT AAAGTAAAAT AAAATTAAAT GAATATATAT
    14281 AATCAAAAAA GTGTGTGAGT TAATTCTCAT TCTAATAATG CATATACTTA TCATGTAAAT
    14341 AGTGTAAGGA GGCGAACCAC TTACATAATA AGTATAGCAT TAAAAGAAAG GAGAAAAAAA
    14401 CAAATTATAA AGTTACAAGG AACACAAAAA TGAAAAATGA AGTAGCAACT TTATAACAAG
    14461 AGAGCGTGTG AGTTATATAA CTTATCCGGT AAAGTCCATT ATATAAATAT AAGAGATTAT
    14521 ACCAGATAAG CTATATAAAA AAGACAATCA ATCAAAGTCA ATATCTACAT ACATGACATA
    14581 TACATCTTTG GTATTGCCAT GAATAAGATT GCATCTTGTG CCAACAATAT TTCCGTATTT
    14641 GCCTACGATA AAATCTTCGA GAGATTTATG GACAAAGACA GGAATGTTGA GCTTTTCGCC
    14701 ATCGGCAGAC CTGATAACCA TGAAGTACTT GTTGTCCTTC TTGATTATCT TGGTCTTATT
    14761 CTTGGCACGA TTTGTGATTG TCTCGTATTT GGCTTTGACA TCTTCACCGG CATAATAAGA
    14821 CATCATCACC TTGACGGTTG CCTTATTGTT GATGTCAGGG ACTTTGACAG CATCCTTGAT
    14881 TGCTTTGCCA GCATACAGTT TGCCATCTTT TGCGAAGATC TTGAGTTTGC CACTGTATGG
    14941 CTTTTCAATG AAGCATACAT GAGTACCATC ATCACATTCA CCATCAGTGA ACTCAAGAAC
    15001 ATCTCCTTCT TTGACTTTGT TCTCGTTGGC GGATTCGTCA TAAAGACGCT CACCAACAAA
    15061 GGGAACAGAA GCCAGACCGA GAGAATCGAG CCAGAGAATA TATTCAGGTT TGCATAAATG
    15121 CAGATAGAAT GTATTCTCGG ATTCATCATT GCCACGTCTT GCACAGGCTT TGATGTTTGC
    15181 TGCCCTCTCT TCAGGAGATA TGTCTTTGGT TGCTGCGCGG AGCATATTTT CAAGTCTTGC
    15241 AATACCATCA TTGAAGGTAT TGTCTGCCTG CGATGTTGTA TCGTCAAAGT CATTGCCGTC
    15301 ACTGTCTTCG GATCTGATTG ACCCAACGAG ATCCTTGAAC ATATTCTTGA TTTCGAGATA
    15361 GATTGAGTCG CGCTCTTTCA TATCCCTGAG AACTTGTTCG ATCTCATATA CAGGCTCTTG
    15421 CTCCTGAATA TAATCAAGAA TAGAAGTGTC TGTCGTTCTC TGGACATAAC TCATGCATGC
    15481 TGAGATTGTT TTCCAGAGAG GGTCTCCAAC AATGATCTTG TTGGGATTTG CATCGATCAG
    15541 ATTCTTGATA GACGGAAGAG TATATGATAT ACCCTCTTTC TTATCGAATG AGATCTTAGC
    15601 TCCTTTCATG CCCATACAGA TGACGGATTG CATGAGAAGT TCGGTTATGC CAGACAAGTC
    15661 GGTTAACTTC TTTGCATAGT CGATTGTGAG CTCTTGTCTC ATTCTGCCTA CCTTGGAATA
    15721 GTCAGATAAG AACTTAATCC AATCTGCTTT GGTTTGGGCA CAATGCATGA ATTCATCATA
    15781 GAGCCTCTTT TCTCTCTCAT AAGAGATAGA AACGACATTG TCTTCATCCT TGACCAGACC
    15841 AACATAAGGA TTGATATAAT CCTTGTCTTT GACGAGCTTG AGTGCCTTGA TAAGTTTAAC
    15901 TCTCATCTCA TCATCAACAT TTGCGATGAG CTGGGACTTT GTTACATCAT TAGAGATTTC
    15961 ACCGATGCTG AACGTTATTC CAGATACCTT GTTGTAGGTC AGTTTGCCCT GGTCTGCGAG
    16021 ACCGAAATTC CAATCAAGAT TTGCCATTTT TGTGTTCTCC TTTTGATTCT TTGTTTTTGT
    16081 TTTTTCTATT GCCCCGAAGG GCTAAGACAG ACCATTACTG GTCTATCTTA ACGATTACGG
    16141 GATCGTGCTT GAGGATATGA TAAAGGTCGT TATAACACTT CATCTCTCCT ACAAGCTCGG
    16201 GATGCTTTTC CTTGATTATG TCAAGAGCTT GATCCGTTAT GAGCATAAGG AATTGCATCA
    16261 TATCGGTATC GAAATCAGAT CCGGCATGCT TTTCCTTGAA TACTTCAGAG CAAGGCATAA
    16321 CTGCTATTGA ATCCTGATAC ATGAAGTATT CATGTTCGAG ATTCTTGCGC AGATTTTCAT
    16381 TCTTGACTGT CTTGGAGAGT CTTGCCTTGA TGGTATTGAG CGATAAGAGA TTATAAATCT
    16441 CATACTCATC AACATCCATC GTGGGATATT TGAATCCTGC TACGAATGCT TCGGATTCCG
    16501 GTATATCGAG ATCAGCAAAC ATCTTGATAA GATGCCTGTT GTACATCTCG AATTCTCCGA
    16561 GTAAGCATTC TTGGGAGAGG TTTTCAGGGC CGACAACGAT TCCTTTGCCT GATCCGCGCA
    16621 TAGAGATGCC CATGTTGGAC ATTTTCTTAT TTGCTGTTTC AACGAGATTC TTGATTATAT
    16681 CAAGAGCTAC GTTTGAATCT TTGCGGCTGT ATTCAGGGAA CGCGCCTACA AGTACATCTC
    16741 GCATGAATAT ATCTCCATCG AATGTGTCAA GAGATAAGAC TCTGCCTTCG GACTTAAGTG
    16801 ATCTCTGAGC AGTACCAGTG AAGTCATACT CAAAGAGCTT CTTCGTCATC TTCTCTGTAA
    16861 GCTCGCTATT CTTCATAGCG CACTTAGCAA ATATAGTAGA TGAGAAGTGA ACTTTTGAGT
    16921 CGCCCTTTAA TACTCTTAAA ACAGTGTATT CGGGAGCAAT GCTCACATCA TATACTGACT
    16981 TAAGTGTATT TGCGTCCATG AATATATCAA TAGGAGCATC CTTATCGCCA ATGATGACGA
    17041 GAGGGATTTC TTTGTTGATA ATTTTGGACT TGATGGCAGG ATCTTTAACT TCTTCCCATG
    17101 TGAATTCCTG AACAGGAGTA TCATCTCTCT TAGCGAGATA GTTGATCTTG TTCATGATCA
    17161 TTCGAGAGGG AAGCGTTATG TATCCATATT TACCCTGGGC AATTCTGCCC TGGATAAACA
    17221 TACCGTTAAG GGCGCCGGGA TGAATATCCT TACCACATGA TTCTTTGATA TGGTTCGCCA
    17281 GCGCTTCAGA TGCACCCCAG CACATACCAT CGAACTTGTT CTCTGCAAAC TTCTTGCTAT
    17341 AAATAGCAAT CCGTTTGCAG ATACCAAAGG ATTTTGAACC AGCAAGACAC TGGAACAGTT
    17401 TAGCTGATTC CTTTGCCATG TGAAGGTAAT CCTTCGGAGC TTTGTTGATA CTAAGAAAGT
    17461 CATCGGACGC ATTGTTTATG ATTGCTTCCC AATCGTAAAG ATCGGATCCA CAGAGAATCA
    17521 TATTGCGTCT TTCTCCTGAA GGCGAATTGC CAAGGCAGGA GAAGTGAATA AAGTCGTCAG
    17581 GTAAGACATC TACCAGATCA GTATCATTGA TAAGGTATTT GTTATTGATG ATTTCATTAT
    17641 CGCTAGACAA ACACTTGATA GCAAAGCTAT AAGTGTTGTT GTTTTCGCGT CTACCCCAGA
    17701 TGCCATTAAG TAATAATGAC TCTTGGGTTT CGCCCGCATC GCCATAACAC AGTTGGACTA
    17761 TTGCGGAGCA GGGGATTCTT CTGCCTTCGG GGAAGGACTT CGTAGCGTTA TGCCACGTAT
    17821 CTTTGAAGAC AAGCTCTCTG TCGCTCATCT TCTTGATAAG CTCATCATTG AGCCTGATGA
    17881 GCTTATTATT TTCGATTGTT GTAAAGTCAA CTTTCATCTG AAGCCCATAA TTGTCATTGT
    17941 CGACAATGGT GAGTCGATGA ATTATGATTG CCATGTCTGT TTTCTTCATT AAGTACGGAA
    18001 TCATGGCATT CATCGTTTGC TTACGCTTGA TCATTTTATT GCCTCCTTGT TAATTGTTTC
    18061 CAAGTAAATT ATACCATACA GTTGTTAATT TTGAAATTAA CCTGTCAAGA TAATGTACAA
    18121 GGAAATTTTT TCTGAATACG GAAAGTTTAC AAAAAGTCAC TTGATTTTAT TTTCTGGATG
    18181 CGTTATAATA GATCCAGTAC CGGGCTTTAG GTAAACATAG GAACTAGGAA CGAAGAGAAA
    18241 CTGAGAAGTT AAGTGAACTG TGTGAGTTAT TACAGACCCT ATAGTATCAG ATACTACTCC
    18301 GATACTATAG ATTCTATAAT AGATCCATTA CTGGACTACG ACTTCCTGGA ATTCAGGGAT
    18361 GTTGTTCTCG GTCTCAGCAG ATTCATTGGT TGTCTCGGCG GTTTCCTCAA CCTTGTTGTT
    18421 GTCAAACGGA GCATTGAGAA GCTCCTCGAC TGTCTGGTGC CTATGACCGT TGATTCTCGC
    18481 CATAGTGACC TGCTTATCAT AGCTGTCACA GAGCGTGGCA ATGACGCGCT TGGTATCATC
    18541 GTCAACTTTT CCAGCAGCGG GAACACATAC TCCCATCTCA TTGAGATAGA AGAAATCAAG
    18601 CCGAGGAAGC GTGAAGGTTC TTTTGTCCCA CGTTGCCTGG CAGATACGCC AGCCCTTCTT
    18661 GTACGGAGTG TACAGAAGGT ATCTGGCTAC TTTGATGTCA CCGTGGTACT TCGTGGTGAT
    18721 CTTGTCATAC GAAGCCTTGA TTCGGACTTC GAATTTTCCT AAGTTGAAGA TGTTGCTCGG
    18781 GACGATTGTA ATGTTCATCA TTTGGATCAC ACTTTCTCCC ACACTGAAGT AGTGGGCAAC
    18841 GTTAAAAGAT ATTTTTATAG TATACAAGTA AACTCATATA CTAAAAAATC CCTTTGTTTT
    18901 ATAACAAGGG ATTTTTTACA ACCTCTCTGA ATATATAGAT ACATATATCC AGAGAACGCA
    18961 CTAAGCCTGA TGTCTATTTA AAGTCGCTTA GTCGACTTGG TGATATAATC ACCATCGATT
    19021 ATATAATCGG CGGCTTTGTT TGCCACCAAT ATACTTGTAA CAACTGCTGC GATTGCTACA
    19081 AGACTATGGA TATAATATCC ATAGATAATT GCGCCTCCAG CTAACATTGC TCCCCAGAAT
    19141 CCTATGCCAT ACATTACTGC GAGGATTATA TTTGCTATAA TGTTTTTGGT TTTTGCGCTC
    19201 ATTTGATTTA CTCCTTTGCC CCGAAGGGAA TTATATATAA CAAAAAGAGC CTGTATATTA
    19261 ACTATACAAG ACTCTTTTTA TTATATCTTA TTCGGATTCG TTATGAGTAG TAAGCCTCAT
    19321 TCATTGAATG TGGTCTTACC ATCATGGTAT CCCTGTCTAT TTCAGGGACT AGTTGAAAGT
    19381 TTTGAGATAC CCATCTATTT GAATCACTAT CACTAAAACC ATATTCTGGT TTTATGTAGT
    19441 GATAAATGTT TACTTCAAGA TAGGCTGTGC AATAGATGGC ACGCAATATC ATCACTAACA
    19501 ATATTTCTGA TTTTTCAGGG ACATAAATGT TAAGACGTAA CGCGCCAAGC ATTTTGCTTT
    19561 TTAACTCTGT AACAAACATA AATGCTTGTG TACTGAGTTC GGATCCATAA GTCTCAAGAG
    19621 ATTCTTTGTT TACTGAATCT ATATCGAATA TGTATTCAGA TATAAAGTCA GGATAAGGAG
    19681 TCTCTTGAGA TTTACAAAGT CCTATGTTCA GGCTGCGCAT TTTACCTACA CTTCCTTTCT
    19741 TTTCTGCATT ATGGATATAT TATAACACAT ATCTACAATA CAGTCAATAG GGAAATGATG
    19801 GTAAAATCAG CCTATGCAGA CACAAGATAC TAATCTTGTG TTTATAGCCG TCTTATAAAC
    19861 AGCTATAAGA GATTCGGCGC TCTTGATCTC AACAGGACTG AATAATGTCC ACTCCTGCTC
    19921 ATGAGAATTA AGCATATCTT TTGTCTGGAT ATAATCCGGG CAAAGAAAAT TACCGAATCT
    19981 AATTGGCTTA TCTGCATAGG CAATCACAGA GTAGATACCC TCTCCTCTTA CGCTGAGGAT
    20041 TGCTCCATCA GTGAGAAGAA GATTGGACTG GAAATATCCA ATTTTAGAGC GGTCGTTTCT
    20101 GTTGACTACG AAATATGTTT TCATAATTTC GTACCTCCTT TTAATCTGCG AAACTCCGGG
    20161 CTTGTGACCG GTAATAGCCG CATTAAACCA GCCTAATAAA TAGGCTGGTC CACTCTGCGA
    20221 TTAGTGGTGT CCACGCTGTA TCCACTCGGA ATACACGACT TCGCCATTTC TAATGGCTTT
    20281 GTTCGTGTAC CCTTTATCGT ACAGGTTCAA TCCAATAGTT TGGGTAAATG TCTCTTCGAA
    20341 TTGAAGAAGA CAGTTTAACC CGTCACCTAT GTATCTTACT AGATTTCGCC TGTATTTCTC
    20401 GTAGAAATCC TGGGTATCTC CGTTATGGAG ACACCATGTA TCTCCGCGCC TACGGTACTC
    20461 GACGTACTCC GGATCATTCA CATCGTACTT GCCATCGTGG TACAAAATGG TTCGGTACCA
    20521 TTCGCCGTCT CCGTCTGCAC GAATCGCTGT CGCAATATAT GCCTTATCGT TGTTAACGAT
    20581 GGCATAGACG GTTTTGTTAC CATCGATGGT GTCGCCAAGC GCGTAGTGCT TCTTGGCGAC
    20641 AATCGTGAAG ATTTCACGCT TTCCGTTGTA CGCGATGATG ATGTTGGTGT TGGTATCCAT
    20701 AGTATCCTCC TTGTATCTCC CATGTGAATA GGAGAAATGC AGCTATGTTG TTATGAATTT
    20761 GCTCGGGCTT GTGACCGAGC TGCCGCATTA AACCGATTAA CTTAAAGTTA ATCGGTCCAC
    20821 TCTGCGTATA TAGCGCATTA GGTTGACTCA CATGCGCTAC AGCCCCATTC ACCTGGGGCT
    20881 ATGATATGCC CGCAAAACGG ACATATCTCT GGAAATTTTA CTACCTTTTG TGGGTAGTAA
    20941 TCTCCAGTGG CACGATCAAA GTGCCAGAGT GTTAAGCTCG TGGCACTTGA GTTGTCATTT
    21001 GCACAAGCGG TCACTGCCTT GATGACAGCT ACCAGTGCAA CTGACAGACC AGTGACGACA
    21061 AGGTGGATAT CCTTGCCGTC AACTGATCTG ACAAACTCAA CCGCAATGCG ATCAAGTTCA
    21121 TCGACGTTGG TCGGATCGAC CGTCATGGGG AAGATCGAGC CAACCACATT CTCGGGCATC
    21181 TCGTGTCTGC CCTCACAGAG GGCAGTGACG ATGGTTCTCT TGTCGTTTAC AAGTTCGTTG
    21241 AGTTTGAGTT TCATATTTTT CTCCTTCCCG GTTTATAGCT TATCCGGGTG CTTTGTTTTA
    21301 TTTTTCCAAG CAATCCCTTT GTTTTCACAA GAGAATGCAC TTGTACAAGT ACGCCCTACA
    21361 AGAAAGAGTA TATCCAGAGC CCCGAAGGGA ATATGATATA CTGGTTTTGT AGGCACTCGC
    21421 ACAAGCACGG TCTCCAGTGA GAATAGCGGC TACTTCCTCA AATAATTAAA TGAGAGTGAA
    21481 GTGCTGCTAT TGTGCTAAGG GTTGCGCGGG TTGGATCAGA AATGACTCTG GATTGAGCCA
    21541 CTCTATTTCC GAAAAATCCC TTTGTTTCTG ATGCTATAAA ATAGCATGAA GCTAAGGTAT
    21601 TGCCCGGAAA TGTAGACATA TCCTCAAGCG ATTTTGCAAA AGCTTGAAGA TATGTTCTTA
    21661 TCCAAAAAAT CCCTTTGTTT TTCTAAGCGA TGGCATCTGG ATAGACTATA TCCAGGAGAA
    21721 CTCACAATGA ACAGTGTGAG TCTGCCATTA TCTTTCCTGT CCCGAAGGGA AAGGATGAAA
    21781 GATAAGTGAT GCGCTCGGAC GAAATTCGGA GGTATGACCG CGCTTGAAAG AAGTAACCTC
    21841 CGAAAAGAAA CGCCGACCAG AAAGAAAGGA CGAGCGCAAA AGCGAACGTC TTGCCCCGAA
    21901 GGGGAATATC GTCGTTTAGG CTGTCGACGT TTATACCATA GTCCTACGTA TTCATATAGT
    21961 AATAGCAGGA TTACGGTATT TATAAAATGG TTCATTAGCA TCACTCTCCT TTCAGAGCCT
    22021 ATTGTAACCA ACATATAGAC TCCATATATT ATATTGCCTC ATGAGGGCTG GGATACCGCC
    22081 TGTTTTAATA GGTACAGGCG GTTCAGGAAA CCTATATGGA TTAGAACGGC ATGTCGTCTT
    22141 CATCCACGCT GGGGATCATG CTGAGGTCCT CAGTGTCGTC ATCCTCCTTG ACGCCGCCGC
    22201 CGATGTATTC GGCTAACTGC GCGTTAACCG TTGCGGAAAT GAGCTTCGCG AGCTCATCTG
    22261 CATCGAAAAC CTCGACGGGC TTGATAACAG CCCATCCGTC TTCTCTCCAC TTCTCAGCGG
    22321 AGAAGAAGAC GGAATCGTCG TTGATGATTC CAAGATCGAT GATAAGACCA CCAATCTCTA
    22381 TCTTGTCGAC GCTGTAGCCG ACGATGGTGA AGTCATGGAG TCCTGCAAAT ACAGAACCTC
    22441 CATCCTTCAT GTCGAGATCG GACTTGAAAA GTCCAACCTC CTCTGCGTGA TTAACAACGT
    22501 AGTAGTACAT CATAGTGTAC TCCTTTCTGC CTACTTAGTA GGCTATAAAT TTTTGTCTCA
    22561 TATAGAGACT GGTATACCAC CTGTTTAAAG GTACAGATGG TAATGGAAAC CTTACACCAC
    22621 AATCTTTTTA AGAAAATTTC TTAAAAAGTC TTGACAAAAC AAGATTTGTG GTGTATAATG
    22681 TAAGCGTATT AGTCGACGAT AGTGCAAAGA GCAACATAGT ACTCCTTGTG GTTCTTGTCG
    22741 TCAATACGCG CATTAACGAG CTGGTCTATG CGTAAGTTCA GCCCGTTAAT GAGAAGGTCG
    22801 GATTCAGTTG CTACCTGAAG CCCGACATTC TTATTCTTAC CATTAATGGT GCTGCTTACT
    22861 ACGAAACGAT CACCCTTAAT GGTTCCGGTG GCTATATTGC CACTCTTGAT TTCTGCGAGA
    22921 GTGGTGGTAT AGTCATTTTT TTTGTCACTA TTCATGAGTA CGATAGGAAG CGCATACTTG
    22981 CCCTCATACT CCTTTTCATA GCTCAAAGCA ACCTCATCAG TCACATTGTA ACCGATCTGG
    23041 CGGACATATC TACTCACCAT GAACATAGTC GAATACTTCG ACTTGTTCCA TGCAGCGTTG
    23101 CAAAGCTCTG CTACACGAGC GAGACGAACA GAGTATTCTC CATTTGTCTC CTTCTTGGTT
    23161 CTCCGATAGT CTTGAGCCGC CGCGAAAGTG CCAGCCCAGT GTTTCCATAC CTCGCTGTTT
    23221 CCAAGATTAT GGCTTGCGGC ACTTATGTGC CCAAAGCCAT ATCTCTTGTA CTTGTCAGGC
    23281 ATATAGTTGC CGACATATCC GAAACGAGCG TCAACCTTGC TTGGATCAAC CTTATATGCT
    23341 TTGCAGAATT CCTCAACAGT CACAGCGTTG TCAGAAACCC ACTTGATTTC AGTGATTCTC
    23401 TTGTGTGCCC ACTGGTCACA CTCTGAGATC ACAGCCTCAA CTGCTTCATA AAGCTTAGAG
    23461 TTTGCAATCG TGAGTCTCCT CACAAGCTTG TCCTTATTGA GCTGGATAAG AGGCTTCTTC
    23521 TTCCCTTCTT TTGCCGTCTT GTTATATTCG ATAGCAGCCT TATTGGCTTC TTCTATCGAA
    23581 GTCACCCAGT AAGTCACAAT CGCATCCTTA AACGCACAGA AGAAGTTTCT GATATTGTCA
    23641 GGCATCGGAA CGCCAGAGCC TGACAGACCA GTAGTGAACT CTGCAAGCCA ATCCTGGATC
    23701 AGCCCACAGT CAAGCCACCA AGCAGCCCTG TTTGTGTCGT CAATCTTGAC GTTGCATCCA
    23761 TTCTGCCCAA TGTACTCCAT CCAGCTAAGA ATGTCTTCCA TTCTCATTTC TGTGATGTTT
    23821 TCAAAGCGTC CGACATAAGC TTCAGCATCA GGATTACCCT TTGCGTTAAG CTTGATGATG
    23881 TTCATGGCCG AAACCATGAC ACCAGTCATG CCAGCTTGTG CATTCACGTC CTTTATATGC
    23941 ATCTCAAGGA CAGAGTCTAC AGTTGCCGTC TCCGCCATTT CAGGCAGAAT ATTCTTAACC
    24001 GTCATGTGAC GATAACCGGC ATTCTCAAGT ATATTGCCAA GCCAAGTACG GATGTTATTT
    24061 CCGTCCCTGT TTATGACAGT GCTCATGAAG TTGCACTTAT CACCGTCACA GTCGGCTCCA
    24121 CTCATAGCTT CAAGAAGAGC CATAGATTCT CTGCTCATGT CAAGACCGAT GCAGTTGTTG
    24181 CATACATGGT CATTAACACG AACAGCTACT CGAACTGCAC CACGTTCAGA CGGAGACGGG
    24241 AACTTTGTGA GCACCGCCTC AGTAGGTTTA CCTAACTTTT CCCACGTCTC CGTGTTCACG
    24301 AAGACGACGG CAAGTCCGTC CTTACCACGT GCCTTCCTGT AGGCAGCTCC AGCGTCCTTA
    24361 AATACAGGAT GCTGAGTTAA CCCAAGGGTG TATCCACCCA TCCAAGCTGT AGGACGGCAA
    24421 TCAGCGCCCC AGAGTTTAGT AAACATGGAG TCGAGCGATT TGATGGTTGA CCACTTGTCT
    24481 ATGCCTTTCA GCATAGAAGG TAAATAGCTA CCATCGGTAT CAGGCGTGAA GCATGCAAGG
    24541 GTCTTTTTCT TAAGCCCTCT CTCGAAACCA CGGATAAACA TATCCATGAT TGTCTTCTTA
    24601 TCATCGTCAT TGGCACATCT TCTGAGCCAC TTGGAGCATT CGTCAATGCT CATTTCGGAC
    24661 TTAGAAAGTC CGCCGCCAAA CTCGTGGATA ATCCACGAAG TTCTTTCGCT TTCAGGAAGA
    24721 ATCTCAAGAC GCTCATCGAG CATCTTGATA AAGTTCCTGT CAACGATAAC GCCAATGGGG
    24781 AGAGAAGGGT CACCATAGTA CGTGATCATC TCAGGATGTA CAGTAGCAAC CTTGTTGAGA
    24841 TATTCCAGAT CACGTGCAAA GGTCTCCTCT TCACACATAA GCATGCCCTT GCCCTGATAC
    24901 GTTCTTACTC TCATCTGGAG AGCAGTTTTA TCAGGGACAT TGACAAGATC CGGTTTAGCA
    24961 GAGCCATTGC CGTCTCCAAC ACGACCCTTC TGGTTAATTA CCGCAATACG GCATTTGGAA
    25021 AGATCGAGCT TAGTACGACC TGCGATGGAG GAGGGAAGAT ACTTCCACTC CTTTACCATC
    25081 TGCTTTGTAG AGACAGATAA TAATCCGTTA TTGGATAACT GATTGAATCT GTCTCTAAGA
    25141 GACAATCCGC AGCACAGAGC CTTCTCAAAG TCTTCAACCT TGCTGTCAAT GATGAAGAAC
    25201 TTTTCACCAG CATTCTTCAT GCTGGAGGTT CTTACGGATG GCATGAATGT CTTTGATAAA
    25261 GACAATCCCT TATTCGTCTC TGCGTCGAGA TATGTTTTCT TCATCTCGAC GTCGTACAAT
    25321 TCCACTACTG TCGAGCCAGC AATCCAGCCA TTAAGTGCTA CATACAGCTT CTCGTCATAA
    25381 AGACGAACAC CATATGTATT TGCGGCAATG TTGATAAGCT TCGTGTTCTC CATCGCTCTC
    25441 TTACTGTTCT TGCTAGCAAG AGCCTTAGCA TAGATGTCAC TGAGGTTGAC AGATATAATG
    25501 TCATCATCAG TCATATCAGC CTTATTTAAG GCGATGTCCA TAGGACGGTC AACGCCTATA
    25561 ACGGTGTTGT TCATCCCTTT CTTATCGAAG ACACGATAGC GGCGGTTTGC CTTCTTCAGC
    25621 TCCTTTGCGG AGACAGAAGA TGCTCTAATG ATGTTGACGA GTTCGTAAAC TCCATCAACA
    25681 GAGGTGAGCA CGCCGGTTCC GTGGAGAAGG TCGTAACCAT TACCTTCTGT CTCAATAGAA
    25741 GCGACGTCAA GAGCGTAAAT CTGCTTGCCG CCCTTCTTGA GTACGATGTA AGGACGCTCA
    25801 AGAAGAACCT TTGCGATGTC TGCTGCGGAG ATGGTGTTGG TGTTGTTCAT AATGGTTTTC
    25861 ATTTTTTGTG TTCCTTTCTT GTCGCTTTGC GACTATAAAA AATAACCCTC TCCTAGTCTC
    25921 CTTAAATAAA ATATTTTAGG AGAGGGATTG TAACGTATAT ACTATTTTTT TAAGTAGATA
    25981 GTAGCAAACT ACTTGACAAA TTAATCGTCT TATGATATAA TGGTTAAGGG ATAGATGAGA
    26041 GTCTCCCTCA CCTATCCCTA TAGCTACACG ATATTACTTC TTTTTACGGA TAGTTATATC
    26101 AACGTAGCCG TCTCTGTGCA ATAAGTACAT GCAACGTACT ATATTGCCGA GAGCACCACT
    26161 GCATACGATT ATCATGCCTT GTGCGAAAGC TATGAGTAAT CTTATGCCGA GGATTATGTG
    26221 CAATGCTGTT TCATTGAACA TAAGTAAAGC TACTCCAATT GCCAGCACTA ATACGGAAAG
    26281 CACTGTAATA GAAGTAATTG CAATACCTGT TACGAAGAAC AGCATTCGCA CTTCCTCATC
    26341 ATTCAGACGA TTCATTCTGT CACCTTCTTT CAAGAGAATA GAATGTACGT GTATACCATT
    26401 TTTTAAAAAG TAGATAGTAG CAAACTACTT ACGTTTTTCA GCTATGCGCT CGGATTAGCA
    26461 CTAACCATAA AAATAAAAAA ACTATTGACT TTTGCAACGA CTTGTGATAT AATAATCAAA
    26521 GAGAATGGAT GGCTGCGTGT AACAACCATC CACGATCTAG TTATTTTCTG GTCCACCTAA
    26581 GGATCTTGAA AATAACTTTA GCAATCAATC TCGAAGTGCT CGGAATTGAC TTGATCATAT
    26641 TTGGCAAAAA CATAATCAGG CAATTCGAAA TCTCTCTTGT GTCATCTGTA AACAGATTTG
    26701 GAAAAAGTAT TGGGGTGACA ACACTTAATC CGTATGCAGT ATACAAACAG CCAGCAATAA
    26761 AGATAGCGAG CTCTTCGAGA TCCCTCTTAC CAAGGCGTTG CATTGGACTC ACCTCCTTTC
    26821 AGGATGAATT CGGATACGTT TAAACTGACC TTAAACTGTC TCTGTTTCGG CTCATGCCAT
    26881 CGTCAGCACA CAGACTTCTA CTGTGTGGAC AGAGATAAAA AAATAAGCCC ATGTTTATCA
    26941 AATAAGTCTT TTTTAATAAG ACCTATTGAC AAACATGGGC TGTTGTGCTA TAATAGGAGT
    27001 GTAGTGGTTG CAACCACTAC ACTCCTACTG TCACTTATCT TTTGGTTTTT TCGTGAGTGA
    27061 TGACATCATC TAAGATGTCA TCAAACTTCA CCATCATCGG GAAAAATGCG AACATTATCC
    27121 CGATAATGAC TGATACGACC TTCTGGGCGA GAGTCAGATT CTCGTTCCAG AATGCGGTGA
    27181 TGCTGAAAAG CACCACACCT ATGGCTAATG CCTTGAACAT CAGCCATCTA AGGATTGCCT
    27241 TAATGGCAAT CCTTAGGACA AGTTTGTTTT CTTTGTTTTT GAGTTTCTGT TTCATGAGAA
    27301 ACCTCTTTCT TGTCCACTTG TAGTTATGTG TACCCTTAAT ACACTCACTA CTCCTTACGA
    27361 ACCAACACAA GAGTGACGGT AGGACTTATT TTTTTGTAAG GTTTTATGCA CACGCGGATA
    27421 CTCAGGATTA CCGTGTACCA AGTAATCCTC TTGTTCATGT ATGTTTTTAT TACATCACAT
    27481 GACAAGCGGT AAGCGGTATA GTTTTTAGCT ATATGTTGCC CACTCTTACC CGTGGAGGTA
    27541 GGATACATAT AGAGTTAGGG TATAGCATAG CTATACCCCA CATGTGTCAT TAGCCTTCCT
    27601 TAGCTACCTT GTAGAAGGTA GCAGAAGCCT TGACCAGTGC GCTTGTGGTG TCCTTGCCAT
    27661 TAATATAATC AATGGCGTCC TTGAACACTT TATTGGCTCT ATTACTATAG AGATTACTCT
    27721 CCATAATCTT CAGGGCAGGC ATGTACTTAA CGTACATGTC CTTATTCATA AGCCCACGCA
    27781 CGTATGCGTA GACAAGAACG GATCCGCTAA ACATACCTAC TGCATGAGCT GCCTCATATA
    27841 GTTCGTATGT TCCTGCCATA CTGCTATCAC CAATGGTCGT AGCAGCGAAG ATGTCGGTCT
    27901 TGCCTTTCTT TCTTGTTCCA CGGAGAGCCT TCTTGGCCTC CTTGACCCAG CGGGCTTTAA
    27961 CGTTAGCAAA CTTCATATAG TTTACCCTTT CTCTACTCTA TGGTGGTGAG CACCTTATAT
    28021 CCCCTCTGTA TTCTTGCATG GTAGGACTTG GGACCTACCC ATAGGCACAT TAGATACACC
    28081 TATGCTTACT ACTATTCATA GTAAGCATAG GTAAAAGGTA GTCAAGCAAT ACGCTTAACT
    28141 ACCTCCATTT TAACTCTCTT CAACACTAAT TTCTTAATGT TAAAGAGAGT TATTAAGATG
    28201 ATTATTCTTA TGGGAAGTGG TAACACCAGT CCCATAAGAA AATTAAGTAT CAATGCCATT
    28261 AATGCATTGA TTGCCTTCTT TGCTATTTTC ATAGCAAGCC TTCTTTCAAC TGCCTTCATT
    28321 GTTTTTTCTC CTTTTGTTTT TATACTTATA TATCTGATCA GTAAAATGAA CCCCCAGGGG
    28381 CTCATTTTTA TTGATCCAAC CAGATATATT AATACCACCT TCCTCGCAAA AATTTTTTAT
    28441 ATTTTTGTCC GTATTAGGTT TTTATCCCTG AGCAAAAATT TTTTATATTT TAATCCATAT
    28501 TAGTCTTTTC CCACCAAGCA AAAAATTTTA TATTTTTATT TGTGTTAATG TTCCCACCTG
    28561 AACAAAATTT TATATTTATT AGCATCATGC CTTTGTCTAT GCAAAAAGTT TTTATCTCTT
    28621 AGCACACTTT ACTCTACTTG TTCCGGTACT CAAAATCTCC AAGAAAAAAT ATTTTTATAT
    28681 CCCTTGTCCA TATTATTACA ATTATAGAGT AATCTCCAGT CATCAAGTTG AGTCATCTTT
    28741 TCTTGATCAT CGCATATACT ATTTCAGAGA GGGTAATAAA TCTCTTGGAA AATAAAAAAT
    28801 ATTTTTCGCA ACCACTTGAC AAATTAAATT TTGTGTGATA TAATATTTAT GTAGCCAGGA
    28861 GATATATGTC TTGGCTATAA CCAGACATTT TAATGTCTTA AAAAGCTTGG TGTGTCCTAC
    28921 CAATTTAAAG TGGAAATTAA AAAAGTCAGT GTATCCTACT GTGAATGGAA ATTAAAAAAG
    28981 TTGGTGTGCC CCTACCAGAA AGTGGGAACT GAAAAAGTAA AAGATAATTA ATTTTAAATT
    29041 GTTGATTATA CAAGACCTCG ACTTTTCGAG GTCTTATTGC TATATATTAA AAAAATGTAA
    29101 CTTTTTATCA TCTGCTTGAC AGAATAAATA ATGTGTGATA TAATGATATT GTAGTAAGGA
    29161 TGCTTGTAAT AAATGAGAAA TGTCGATTCA ATAAAAGATT TGCCTAATTT ACTTTATCAC
    29221 GGAACTATAT CTATATATTC TGATAGCATA AAGAGCGGCA TTAAACTTAA TTGTGGGTTA
    29281 GTTCCATCTG ATTTTGGCAA TGGCTTTTAT ACTACAACTT TCAAAAAACA AGCAGAAATT
    29341 TTTGCTGAGA AAAAAGTAAA GATCCATAAT AGAAAGAATA AAAACAATAT TGCTGATCCG
    29401 ATTGTTGCGG TATTTGATTT GAATCAAAAT ATTCTTAATG AATGCTCTGG AATAATTTTT
    29461 AATACGGAAA ATTATAAATG GAAAGAGTTT ATATTTAATA ACAGAGTCGG AAAAGAACTT
    29521 GCTATTTCGG ATTTTCATAA TCTTGATTCT GTTTGTGACT TTGTATATGG AAGTGTGGCT
    29581 GATTCATTGA TAGCTCAGAT GATAGAATCA TATTGCACCG GGCATATAGA TGCGGAATTA
    29641 TTTTTAAAAC AACTTAATCC GCTAAATAAT GGAGAATCTG ATCAATTATC GTTTCATACA
    29701 ATTGATTCAC TTAAGTCCAT TAAATTAAAA TACATATATA CAGTAAAAAA TGAGGAGAAA
    29761 ATAGTATGTC CAATTTAACT TTACAGTATA TTGCCAATTC TATTCATAGA CGTTATAATA
    29821 TTGAGCAATC TGAAGCAGAA AGAATATCTG CTAATTCATT TGTTGCGGAG TTATATGATG
    29881 AATGCTATGA TTATATTGAA CATTATAGCA TTGACTACTG GGCTGATGAA ATTATGAAGG
    29941 ATGAAGAAGC TGTAACAACA AATTGAAAAT AATAAGTAAT AAATATATAG ATAAATAACA
    30001 AGATTATTTA TCGCAGCGTT GAAACAGATA ACAGGATCGG CTCCTGCATA TCTGTGGAGC
    30061 TTTGAATTAG GGTTAAATAG TTTCCACAAG CCGAAGTAGG TATTGATTAT TTATATTTAT
    30121 ATAATTTATA TCGAAAGAAA ATATTAGACT GAAGAGGTCA CTCAGAATCT ATTATTGATT
    30181 CTGATTCGTA CTATAGAACA TTTTCTATGG TACTTAAAAA AAATAAAATG GTGATCTGGC
    30241 ACCAATAATA ATCTGATGCT CGTTATGAAT AGCATAAACG TAGCTAGTGG GCTTGCGCAT
    30301 TAAGAGTCGT AAGATAGCAA GATATATTTA ATGCAGTAGA ATGATAAAAT GATAAATGAT
    30361 ATATATTATC TCAAGGAACT GTGGTTGGCA GACAACGATA AAACCAGAGA AAAAGAGAAG
    30421 GAGTGTTTAT TGCCGCGGCA GTTTGACTCC TTTTTTTTAA CGCTGACAGT TTATACTTAC
    30481 AACAATTATT TCAGCGTTAA ATCAGCGTTG GAATCAGTGT TAACACATTT TCTTAGCGAT
    30541 TTTATGATTC TGCTGCACAT TTTTGCAGGG AATTATATAG TAATAATATT TTGACTTCAC
    30601 GGAACAGTTC ATAGAATATT TACATTGTAT TTTACAGATA CTGTTGACAT TCTTGAGGAT
    30661 ATGCGATATA ATATTATTGC ATTCTGATTA TATCACATCA TCTAAGCGGT ACTCCTCTAC
    30721 CATCGACATG AGTCGACAAA ATGAGGACCT AAAAAAGCGG TGCATCCTTA CCATGAAGTA
    30781 GGACCTAAAA AAGCGGTACG TCTCCACCAC AAAGTGAGAA CCTAAAAACG GGGGCATTTA
    30841 CGCCCCCGTA TTTTTATTTT GGTATAAGTC AAGAAAGAAC AGGTTATTAT GCTCGATTTT
    30901 TATTATATTG ATAATGCGTA TATTCAATAT CTACGTACAT ACGATACACA AGTTTCTTAT
    30961 AATAAGAATG AAAAACGCCC ATATATCGGC ATAGTATTTT ATATAAATGG AATTGAATAT
    31021 TATGCTCCAT TGTCTTCTCC TAAACCGAAG CATAAGACAA TGAAAAACTC AAAAGATTTG
    31081 AGAAAAATAA ATGGAGGACA GTACGGAGTA ATAAACTTCA ATAATATGAT ACCTGTTTCT
    31141 CAAGGATCAC TCATTCACAT TGACATAAAT TCATGGCCTA ATCCAAAGCA TAGAAGGTTT
    31201 CTGCAAAAAC AATACTTTGC GATCCAAGCC GATTATCACA ATATTATCAA AACAGCAAAT
    31261 GAATTATATC AGTTAGTCAC GGCGCCAGAC GACAAGTTAA CCGGTTATGA GTTAACAGTA
    31321 AAGCAACGCT GTTGCAACTT TGCATTACTT GAATCTATTT ACCTTGGATA CAAATAAGCA
    31381 TATCCACTTA GTAATAAATA GAACAACAGA ACCCGGCGCG CTTCTTGTCC CTCTTAACTT
    31441 GTTTTTTAGA GAGGGCTAGC GGACCATGCC GGGTCTTTTT TATTTTTATG CTCTTGACTT
    31501 TTTAAAATAA ATGTGGTATA CTATATATAA CCAAGAAAAA TGAGAAAGGT ATTACTAATG
    31561 ATAAATCGTA TAAGTCAATT GGCTCCAGAA AAGGACCTTA AAAAATATTA TATCAGAGAC
    31621 GCACTCGGTG TCTTTGCCAG ATTTGCTAAT GAAAAAGTTG GAACTATGCT TGATGGAGAG
    31681 TATAGATTCG ATGAAGGCAC CAAAAAGATA ATGGAAGAAT ATCATCTTGA AGACAATGAT
    31741 GGTTGGACAC TTATCAATGT GTATTTAGGC AAGATTTTTG CAAGGTATCC TGGCTTTGTT
    31801 TCAAAAGAAA CTGAAGATAT AATAAACAAA ATAATTGCTA TTTCACTTTT ATGCGTCTCA
    31861 TTTGAAAACT CCGCAGAAAA ACAAGAAAAG GTTAATGAAT TACAAGCCGC CATCAAAAAA
    31921 TACACAAAAA CAATTAAGAT AGATACTTTC TCTGATGATG TGGAGTCTAT ATTGTATTCA
    31981 TGCGATAATA ATAGCTTTAT GATTCATTCT ATAATGACTA CTATTATCTG TATGATACTT
    32041 AATGAGTATA GTCCTTATGA TATATGTTAT TTTAATGATA AGAGAAAGCC TGTATATTAT
    32101 TACTGCGAAG TAAGGAGAGG TTCTTTAACT TGCTGTGACT TCAGAGAAGT GTCATTGGAA
    32161 CAAAGTGCAA TGATGTCAAA AAGCATTGAC CTCATCATAA ACAATTTCGA TGAAAAGAAA
    32221 AAGCGCGAAT ATGGATCGCC TGAAAATTTT AATATTGCAT TCAGCAATAA AATGCTATCG
    32281 GATATAAATA CCGAATATGG TAGCAGATGC TTCGTATTAG AGAAGTATGT ATCTGATAAT
    32341 AGCAAGAAGT CCAGCAATAG CAAAAACTTA GCAAAATGGG ATAGTATGGG CGAAGATTTA
    32401 AATGATATGG CAATTATCAT GTGTGCCAAA TATCTTGATA ATACTATTCG TCTCTTACAG
    32461 TTTACAGGCA TAGACAATAA AAACGAATAT GTAATTCGTG ATCTTGAAGA AAACAGAATG
    32521 AAACTATTCT TGGATTTGAA TGATGATTCT GTATCTAATA ATCCTGTTTA CGAAATATAT
    32581 TACAGGTATT GTGCCAGTCG GTTATTCAAG TATAGTATTG ACATTACAAA AAGAAGAAGA
    32641 TTGTTTACGC ATGGCGTGAA CATTACATAT AGTCCCAAAG GTAAATTCAA TGGCATTCCT
    32701 TTTAACTATT ATGTATGTGA ATACATATAT AAAAATAAGC TTAGGATATA TATCCGTGTA
    32761 CATAACAAAT ATGTAAACAG ATATTTTATC CTGACTGAAG GGCGCTGTGA TTACCCATTA
    32821 TTATGTTATA ACGGATATGA GTTTGCCGCT TTGCTTATCG CTTGTGCTCT GATAGGTATA
    32881 GACGATATTA TTGGGTATAT CAAGAAAACA TATATGGATT ATTATAACGA TGTAGTCAAA
    32941 AAATCTGGTG GATTTTCTGT AAATATCGTT GATGATAATG GAAATGTTGT TGGAGATAGC
    33001 CATTCAATAA TAACTCATAA CTGTCTTGAA TATGCCGGTG TTCTTATTGA CATGTTAGAT
    33061 GAGATCTATG GACAGCTTGA TTTGAATCAG AAGAGCTCTG ATGGCAAGTC ATCTAAAACT
    33121 ATCAGCATCT CTGAGACGTA TACTGAAGAG ATTCATCTGA GTCCATTTAT AAGAAGATTA
    33181 CCTGCCGGAC AGAAGGTATC GGATAATGCC CTGGATCTTG CTCATAGACT AAAAGTTAAT
    33241 CTGCCCGATG GCTATACTAT TGTGGAAGAG CATAGTAGGG AAGTCAGAAA GAAGGCAAAA
    33301 TAAACAAAAT CGGTGTTTGC AATTTGTTGC AAATGCCGAT TTTTCGTATA TCCTATTGAC
    33361 AAATAGAATT ATTAGTGATA TAATAATTAA AATGGTAGAA TTATTTAGAA ATAAGGAGTT
    33421 GGCATTATGA AAAAATATTC ATGCAGCTAT AACGGTATAA ACCCCAACTT TGTTATTTCT
    33481 GACATTGAGT CCGTCAAAAC AATAAAAGAA GAATATTCTG GCTATCTTGA CATTTTATAT
    33541 AATCTTCTTT CTCGTGGCTG TCCATGTAAG CCTTCAACGT TTTTAATAAA TAATATTTCA
    33601 GAAATTGTAG AGCCGCGCAT AAGATACTAT ATTGACAACA CATATAATAA GGAAGAATGG
    33661 TATAATGTCA TCAAAGGTTT TGGCGATAAT AACCCAGCAA GCGCATTTTA TCACAAATAT
    33721 TTAAAATGTG ATGACCAATT CAGTGATGTT TACAAATACT TCTTGCCAGA ATGTCCTATG
    33781 TCTGATATTA TTTATTATAA TAATGTCGGA GAAACCAGTG CTATACAAAA ATCTGCCACT
    33841 GATTTTTATG ATCCGATTCA TGGTTTTATT ATAGAAATTG ATGGGCAACA ACATAATGAT
    33901 GATAGACAGC GTGCTATTGA CAAATATCGC AACGTACTAT GTGATCGGTA TGGAATTAAA
    33961 ATTCAAAGAG TGCCGACACG TTGCAGCAAT TATTCTAAGG ACGATAGGAA AAATATTCTA
    34021 AAAAATCTAT CAGAAGCAAT TCATAAAAAA CATGATAGTG ATGGATCTAT ACGAAAAGAA
    34081 TTGGACAATG ATGATGTCCT TTATCTTTTT GTTATAAGGT TTCAAATCAT TCTTATAGAA
    34141 TTATTCAGAG GTGGAATTTT TGATTTCAAT AATAATATTG AGTTAAACGT TTCGATTAGA
    34201 CACCAAGAAT GCTATAATAA TAATATAATT AACAGAGCAT TTGAATTAGC GTATAACGAT
    34261 ATTCAAGAAT GGATTCGAAA TCTTGCCGCA CTTAATAATT CACAGATTGA TTTTCCTGTT
    34321 ATAAAAATAT CTGACAATTC CAATATTATA CTAGACGTTG ACACAGGAGT CAGATATGAT
    34381 CAGAATATTG ATTCGCATAT TGGCAATCAT ATTCTAATAA AATGCCGTGA TGATTATTTC
    34441 AGGTATGACA AAAATGCAAA TACGAATAAA ATCTTATATG CTTTCTGCAA GAATTATTAC
    34501 ATTGTAAGAT ATAATAGTTT TAGATTTGAC AATATAATCA ATAACGATAA AACGATAGTG
    34561 GCATTAAGAT TCTTTTTAAA AAATATATTT GGCTTCGACG ATTTTAGACC TAAGCAAGTA
    34621 GAAATTATAA TCTCTGGCTT TAATAAGAAA ATTGGTACAA TTGGATTATT GCCAACTGGC
    34681 AGTGGAAAAT CTATTTGCTT TCAATTGGTA AGTTTATTAA CACCCGGCGT AAGCATTGTC
    34741 ATATCGCCAT TAAGAGTTTT AATGGATGAC CAATGCAATA ATCTTCTTGA AAGAAATTGC
    34801 ATCAATGCTT TTCTTATTAA TAGTGATACC AAAGAGATTG TACCAAACTT TAATCCTGGC
    34861 ACCACTATAA AAATTGATAA TCGAGAAAAT ATCGGTGCGC TTATCAATCT TAATACTAAG
    34921 ATCTTGTATA TTTCTCCGGA ACGATTTTTA AATGAAGCCT TTTGCAACTT TATTAAAAAG
    34981 AATATAAATA TACTTGGAAA CATTGCTATT GACGAAGTAC ATTGTTTATC AGAATGGGGG
    35041 CATGACTTTA GAACATCATA TCTGCTGATA TTCAGGATAC TAAAAGATCT TAAAATTAAT
    35101 GATGAAGTCT TGCTTATTGG CACATCTGCT ACGTCTTCTC CAAGAGTTAC TGAAGATATA
    35161 ATTTCAGAAT TCAAGACATT AAAATCCGAT GTTCATGTCA TTAAGGGAAC ATCGCTAAAA
    35221 AGATCTGAAT TATTTTTTGA TATTGTTAAG GTGGATAATG ATAAGGCCGC AATAAAAGAA
    35281 CTCCGACGTC AATATGCGGA AGATATGGAA GGCAGGCGCA AGATCTTGAT TTTTGCCGCT
    35341 TTTGCCAGCG ATGCACCTAT TTATTGTGAG GACTTATCCC AGGTACCTTT TATTACAAGA
    35401 AATGGTGTGC GTCGCAATAC TGTATATCCA TATACAGGAA AAATGCATGA CAAAGAAAAG
    35461 AATGATACTT ATAATGACTA TAAACATGGA AAAATTCGAT GTATAGTAGC CACAAAAGCG
    35521 TTTGGAATGG GAGTTGATAT ATCCAATATC AGGCATACAA TACATATAGA TATGTCTTCA
    35581 TCAATTGAAT CTATGTACCA AGAGATGGGG CGTGCTGGTC GTGATGGTAA AAGATCAAAA
    35641 TGTACGATCA TATATGTATA TAATCAAGCT GTAGATCAGC TATTAGTAAA AGCAAAAAAT
    35701 GATAATGATC CAACTTTTCC TAATATTGAA ACAAAGAAGT GCGGATCTCT TAGCAAGCAA
    35761 TTTTATTTGA TGAAAGTCAA TACTATGTCG CCATTAAAAG AAGCGGTTTT TATTGACTGT
    35821 ATTCTACTAA AATTTATTAG CGGTCAAAAT GGCTCATTTG CAACAGAAAC AGCCATGCGT
    35881 AAATTAGGAG CGTATAATCC TAATAGCAAC AATTCGTTTG AAAAGCAGCT TGAATTATTT
    35941 AAGCCAAAAC TCGAAAAATA TCTGTATAAG TTATATCTGC TTGGCATCAT TCCATTATGG
    36001 AATATAACAT ATTCGAACAA CGTTAATAAT CCAATTTATT CGAATATGAT TGTTGCAAAT
    36061 GACATTACAG TAAACTCTGC TATTGAGAAT CTTGAAAAAT ATATACACAG ATATAATAGG
    36121 CTTTACAAAT ATTCAAGACA AGAGATTCCG CACCATGAAG GAGTTTCGGA ATTGTTCGGT
    36181 CCAATATATG CATTGTGTAA ATGGACATAC GACAATTTCC AGATGACAAG ATTCAGATCT
    36241 TTAATGATCC TGAATGAAAT AGTTAAAACG TTTAGCGATT CTGACATTTT TATGGATCAA
    36301 ATTGAAAGTT ATTTCAATGG CAATGAATCT ATAGACAAAA TAATAAGTAC GAATGAAACG
    36361 TCATCTGGTG AAGCAGCGTT CGAGAATATA GAAAAGCTTC TTACAGATAA TCCCGAAGAA
    36421 GTATATATGC AAATACAAAA ATACATTGCT GAATATAATG AAAATCCCGT ATTGGCGTAT
    36481 ATAGAGGGAA TAACTGCTTT AAGACTTCAG GATAAAGAAC ACAGGACACA ATATTATCGT
    36541 AACCAAATAA TAATTGGCAT AAGATATTAT GGCAGCAATG GAAATCTTAA TGACATTCTC
    36601 AGTAAAACAT TTGAGTGTAT AGACAATGAT CTGTCTGAAC TTTTGATCCT TATTATCAGT
    36661 GAAAACTTAA ATGACGAATT GATGAATAAT ACATGGGGGT TATTAGATAT AATCCTGTCC
    36721 ACCAGTATTA GCGAAGAACG ATTAAAAGAA ATCGTCAATA TCAGTGTTAT TACATCAACA
    36781 TTTAAAAAAA TTAATGATAT TCACAGCAAT CTTATCATTA ACAATAGTAA GGATGATAGT
    36841 AAGAGTAAAC GCAAGAAAAG TGCAAGGAGA AACGCAAAAA GACAATGAAT GATCTGATCG
    36901 AAAAAGAAGT GCTTGACGTG CTCAACATGA TTAAGGCAAC TGATGAAAAT TTTGTCAAGT
    36961 TTATTGACGA GCAAAAGAAG CGCTTTGATG CACGAGCAAA AAAACTTGAT GAACAAGAGG
    37021 AAAAACTCGA CAAATGCGTC ACCTTGGCTA TTTCAAAAAA TAAACAGATC GACAGCGTTC
    37081 TTAAAGAAAC CAAAGAAAAA CTCGATAATA TTGAGCAGGT CGAAATGACA TACAATAATC
    37141 TCGCGGAAAA ATTCAATTCT GCAATTGATA ATGTCGAAGC CATGTTGGTA TCAAAAACAA
    37201 GTGAAAAAGA AAATATCAGC AAACAACTTG ACGATCTTAA AAAATTAAGA GTAGAAATCA
    37261 CCAATGGAAT GACAATCATA AAAAATATGC AGGATAAGAT TATTACCGAT CTTATCAGCA
    37321 TAAAACAAAT AAATGACAAA TAGTCAACTG AATGGTGCTG ATACCAGTAA TCATTGGTAA
    37381 TAATATAGGT GATAAACTTA TAAAATATAG GTTTATCACC TATATTTTTT ATTTTTAGAG
    37441 AGGAAAATAA AAATGGCTAC AATTAAAATA AATAATTCAA TAGAAGTTAA GGGAAAAGTT
    37501 TCATTCACTC ACTCTGCTTA TTTGAACAAA GAAAAGCAGC AGTGGGAAGA CAATGGTGTA
    37561 GAAGGTACTC TTGTTACACA TCAGTATCTT GATGATATTC ATTCAATAGA AACTGATAGA
    37621 TTCTTATTGC GTGATTGTAC AGTGTATGTA GAAGCTTTTG GCAGCGACGA TTTCGATATA
    37681 ACATATAAGT TTATTGCTGA GAGTTGTGTA GTTAAAGACG ATCCATTGCC TAAAGAAGAG
    37741 ATTCAAAAAA TTGAAGATAA GAAATATGCT TATGAGAAAA CCAATAAGTT CTTATATGGT
    37801 ATATCTGAAG ATGAATACGA ATAATACATA TGGCAGAGAT AAATACGAAT ACATATTCTG
    37861 CCGCTAATGA TGACGACGAT AACTATTATG ACCTTATGAC TCCGATTGAC ATTGAAGAGG
    37921 CAGAAGAAAA AGAGAAAGCA GATAAGGCTA TTGCCAAAAG AGAAGAATTA GAAAAGTCAT
    37981 TGTCATCTCA GCAGAATATA TGGGGATATA GCAGTTTAGG GATTGAGGCG CGGAAAGCCG
    38041 CCATGACTAT GCTTAGTACA AAGACTGGAT TATATAGCAG AATCCCTCTC GTATGTAAAG
    38101 GTAAGTCATG TCCTTATATT GAAAGCTGCG GCTTAAATAA ATACGACTTA ACTCCTGTTG
    38161 GAGAATATTG TCCACTAGAA ACCGCTCAGA TAGAAATGAG TGTACAGAAG TATGTCAATG
    38221 AGTTTGAAAT ATCAAATGAT GACTTCACTG ATCAGAATAT ACTCAGAGAG ATAGTTAATC
    38281 TTGAAATCAT GATGGAAAGG TGTAAATCTC TTATGGCTAA AGAACAGAAT CCCATTATTG
    38341 AAGTTGTGAC TAATATAACT CAAGAGGGCG AGCAATTCAC TCATCCAGAA GTTAGTAAGG
    38401 CTTTTGAAAT GTATGAGCAT TGTCAGAAAC AGCATTCATC ATTACTCAAT CTTATGAATG
    38461 CTACTCGTAA GGACAAAGCG GAGACTGGTG CCGGAGCTGG TGGCAATCTC ATTTCTGATA
    38521 TTTTCAGTAA ACTAAATACC ATTGAAGAAA ACGGTGGATT CGTCGAGCCG CAAAATAATC
    38581 AAAATACAAC TTATGTTTAT TGCGATAGCA ATAATCAAGA AGATACAAAT ACAGATAAAG
    38641 GAATGTGATA CAATATGTCA GCAGCTACAT CTTTTCAGAA TTTTTTGAAG AGCAATGAAG
    38701 CTATAAATAA ACTTGCCAGT ACAGAAGCGG CTAAGGGAAT TTTTGATGGC ATTGAAAACG
    38761 TACTGTCAAG AGGCAAAGGT GAAGGCGCGG AAAAACTGAC TGATGCTATT ATAAGAGCTC
    38821 ATCATAAAGG AAATGCTATG GAGAATGGTA TCAGTGCTGC ACGTGTAGCC GGATCAATCT
    38881 TTGGCGTATC AACTGCATAC AGATTAGCGT CAGGCGGCGG TATTTATAAA GATAGAAATG
    38941 GCAATACGAA TGTCGCCGGG ATACCATTTA TCTGATATGG CACGTAAAAG TAAGAAGTCA
    39001 GATAATAATA AATTCTTAAT ATCAGTAAAA AAAGAGATCA AATTTCTTGA CGTAGCCCTT
    39061 GTTTCATTAT TTATCTTTAT GATTATATTT ACGGTATATC ATTCTATCAT GGTATACCGT
    39121 ACTATGTATG AGCCATCATC ACTTATAGTC GGTGTTTTTG GATTCTGTGG TTTTGAATGT
    39181 GGATGTATGG CTGGAATCAC AAAGAGAAAA ATGACTCTTA AGGATATTGA ATATCAAGAG
    39241 TATAATAAAA AATATGATCC GCATGAACAA GAGCCTACTG ATATTAAGGA AATAACAAGT
    39301 GAAGATTTGC CGCAAAATCA AATTAAAATT GATTCTATAA AGGATGAGAA TATAGATGCC
    39361 AAGTAATTTT GGACCGCCTA AATGGAATCA TCAGATGCCT GGTATAGGCT CAGTATCTAA
    39421 TATAGGCGGC AACTTAAAAG CTGCTTTCAT GACCGGATTT ACCGGAAGTG CTCACTATGA
    39481 AGATAAAAAC GGCATAATAC GCAGTAGATT CTCTCCAACA AATGGAGGAT TTCGTGGCAC
    39541 GCTTGCAAAC TTCAGTACTG ATAAGGAAAC TGGTAAGGCT TATTGGAATC CTGGTTTATC
    39601 TGTTGGCGGT ACACTTACTG CTGGATATGG TGCTGCCGGT GGGGCAATGG CAGGAGCTGC
    39661 AAGTGGAGCT GTTTTAAGCA ACTTTCTCGA AGGTGGCAAT ATGGTCAAAG GTGCTATTGC
    39721 CGGAGCTGCT GTTGGCGGTG CCGCATTAGT GTCTGCTCCA TTCGTTGTCG GAGCCGCAGC
    39781 AAAAGGCGTA GTAAGTGTCC TCCAGAATTC TGATAAGATT TTTGCCGGTA TAGGCTCTGG
    39841 AGTCGAAGCT GCCGCATCCG CTATAGGTCG CGGAGTTAAA GGCGCTGCGT CTGCTACAAT
    39901 GCAAGCCGCT ACTGTTGGCG GTGCAAGTGG TGTACTTAAT CCTATAACAA GAGGTTTTAG
    39961 CGGACTTACT GGTTTTGCAT CAAGTCTTAT TAAACATACG CCTGGATCTA ATGCCGATGG
    40021 CATTATATCT GATTTTAGTT TATCTGGATT AGGCAAAGCG GTAGTATTTG GCGGAGCAAT
    40081 GATAAAAGGT GTTAAGGATG CCGCTAAAAC ATATATGAAT GATAAGCGTG GTCAGGTAGA
    40141 TCCATATATC TCATCTGTAT CTCCGCAGAT AAGACTTATG GATGATTCTG GTGCATCTGG
    40201 TGATTTAGTA TTCTCACTTA ATAATAATAG GAGAGGATGA CTTAAAATTT GTCTGTAATC
    40261 AGTAAAATAG TCCAAACTAA AAAATTAGGC TTACAAGATC TCGTTAGTGT TGGATTAAAC
    40321 GTCGGATTCG GTATATCCGA TTATAAACAG AATAGAAAAG AAGGAAAGAG TAAAGCTGCT
    40381 TCTGTTACCG GAGCTGTTGG AGAATTCGCA ATAGGCGAAC TTATCGGTGG TGGCGCAATG
    40441 CTCGCTCTTA ACCTTGCACA AGCTGTACCA CAAATGGCTA CAAGTGCAGC AATAGGTATA
    40501 AACAAAATGA GTAGACAAGA AGCAAGAAAA AGCTATGGCT CAAGTATGCC ATTTTATAAC
    40561 GCTTCTTTTA ATGACACAAG ACAGGCTTAT ACAATGAGAC AAGCTGGTAT GCAATTGGCT
    40621 GAAAACTCTA AGTATAATTT ACAGCAGTCT TTATTGGGGA ATGAAGCAGC AATGCTTCAT
    40681 ATGTAATCAT GAATTTAGAC AATCTTATAA GTTATGCTAA TGTCAGAGCA TTAACAAGAT
    40741 CAGAAAAATC TATAAATGCA GAACGCACCT TATTACATAG AATGAGAGAA GGCGTGAATA
    40801 ATGACAGTGT TGGATCAAGT ATGTTATCCA TGATTCAAAA ATCAACTGGC ATACAGTCTG
    40861 TGCAAACAAA GCAAGAAGCA CAGGACATGA TTCAAAAAAA TGTCAAAACA CTGCGTGACA
    40921 GAAAAATTGC AAAATCGACA AAACACGTTG GATCATCTAA TTATGATACA TTTGATGGTA
    40981 TCCGCGAACA ATTTAAGAAA ACGATAAATG TTCCTAATGC AAGTAAATCT ATTTATTCTA
    41041 CATTTATGTC AAGAAATAAT GATGCTACAT TCAACAGCAT GATCAACAAG GCAAAAAGCG
    41101 ATGCGGCAAA AAAAGCTAAT GAAGCTACAA GCAATACTGC AAAGAATGTT CTTGCTGATA
    41161 CTAAAATCGC TACGAAAGTT GCTGGTAAAG AAGCCGCAGA AGGAGCCGCC AAAAAAGTCG
    41221 GTAAATCATT ATTAGATAAA GCAGTAGATA TGAAGATACC ACAAATAGCA TTAGGTGTCG
    41281 GTGTAACAGC TTGGCTTGTA AATAAGCTTT CAGATTCTCG CGGACAGCAA TCTAACGCAC
    41341 AGCTTTATGG GCAACAAGGA TACTAATATA TGGCTTTAGA TTTAAATAAT ATCAATAAGA
    41401 AAGATGCGCA AAAAATAAAA GACATCTTGA AGGATCCGGT AAAATGGGCG CAAGTATTCG
    41461 TTATTACTTA TGACAGTGCC CAGAAAAAAT ATGTACCTTG GACCGCAAGA TGGTATCAAG
    41521 CAGAAATGCT TAGAGATAAC TCTCTTAAAA AAGTTGCACG TTGTGGAAGA CGAACGGGTA
    41581 GAGTTTTGCC CTTATGCCCC GAATTGCTGG AAGTTGCTTA AGCCTGATAT ACTTAAATTA
    41641 TAATAATCTC AAGTAACAAT TACCAGGATT GCTTAATCAG CAGCGAAGCA TTATAAAATA
    41701 TATAATGTAT GCTCAGAGAC TACCTACTAA GTAGGCATAT ATAGTAGTGA TATTATATAT
    41761 GGGCGAGGCA CTTATAAAAT AAATGTATTG AAAGTTATAT AAATATTTTA TCGCAGAGGT
    41821 ATTTTAGAAA TGAAATTTAA TATTATTCGC GATCTTACAA ACGATGTTTA TTCAGTAAAA
    41881 ATTATGTTTG ATTCTTTTGG CTCAGAAGAG ATGTCAAAAG AAGATGAACT TAAGATTCTG
    41941 GATGATCATG GTCCTGCCAC AATAAATGTT GGCGGTAAGT TCATTGGCAA ATATATTAAT
    42001 GGTGAAGTCC AGATTGGCGA ACCAACAGAA GAAGAAATTG ATGCAATCAA ACTTGAGCTT
    42061 GTACGCAATC TTGATACTGT TGAACTCAAT GAAGGTATGA TCGTCGATTA TAAAATAGAC
    42121 GCAAATTCCA TTATCATGAC CGACAAACTC GCAGAAGCCT TTGAAACAAA GAATAAGGTC
    42181 GCAGAAGCTA AGGCTGAGTT ATTTGTCGCA GTCATCAAAC AGCGTATTGA AGACGCAGTA
    42241 ACTGAGTGGA AAAAATCAGC GAGCGATTTT GATACTTATA ATCCAGAAGA ATTTGTAGTC
    42301 TGATATACTC TTATAATTAA ATATAGAGAG GTTACTTTTA TACAATGCAA TTAAGATTTA
    42361 ATAAGACAAT CAGAAAGAAT ATTGTTATTG TCGATTTAGA GGCTATAAAG TTTACTGAAT
    42421 GTGAGATCGA GGCTCTGAGA CGCTTTGATG CTCCAGTTAT TTCAGTGGAA AAAATGTATC
    42481 CTCTGAACGC GGACAATCCT TCTTTCCCGG TTAAATTCCA GAAAAAGCTC CGTCAGTCAT
    42541 TCAGAGTCAG AGTTAAATTT GATGGCACCA ATGACATTGA AGGTGCTTGC GAAGCTGCTG
    42601 AAAGTTTCTA TGATGATATT CGTGACATTA TAGAAGATAC TTTATACGAA CTAACCGATA
    42661 AGCTTGAAGA TTCATTTACT CACGATCTCG GTAGAGGTGT TGAAATAATC AGGTCTGGAT
    42721 CAGAGTCCCT GCCACCTGAT CAGAAACCTG ATGGTAGTGG TTGCTGCCCA CCTCAATTTA
    42781 AACCCGGTAA TCATGTTACT GTTCCTGTTC CACCAAAGCC AAATAGTAAC AGACCGTGCC
    42841 CACCTCCTGC ACCTCCAAGA CCAATTCCTC CATGTAATTG TGATGACACA TCTGTTATCT
    42901 GGACTGATGG AGACAGTGTA CATATCTGAT ATTTCGAAAA CAACACAAAA CTTTCAATAC
    42961 ATTATTTTAT TTGAAGATAT AGTCCGATCA TTCAGGGAAA GCCTGAAGAG ATAAGCAGAA
    43021 ATGACTTATC CGATATACTC TACTCTGATT TAACAAGTCA GGGTAGAGTA TATTAGTAAC
    43081 AACAAGAAAA CTGAAACAAT GTGCATAGAC ATGCTGCATA ACGTATGCAC AAAGCCTAAC
    43141 TTTGTGTGTC TTGTGGCAAC GCCTTATGAG AACCAGATTC GACTTATTTT TACAAGACTT
    43201 AAAGAATTAG TCGACAGCTC ACCAATGATA AAACAGTCGG TGATTAAGTG CACATCAAGC
    43261 CCTTATAACC TGACTATGAA TAATAATTCA AGAATACTTG GCTTCACAAC TGGCGCGTCC
    43321 AGCAACAGTG GCGCAGCTTC TCTTCGTGGT CAGAAATGCG ATGCGTTGTA TCTTGACGAG
    43381 ATGGACTACA TGGGCGACTC AGACTTTGAT ACTATAGCAA CCATAGCGGC AGAACGTCCT
    43441 GACATCACCA TGTTTATTTC TTCTACGCCA ACTGGTGCAA GAAAGAAATT CTATGAGTGC
    43501 TGTACAGATA AAAGCCTTGG CTATAAAGAA TTCCATTTTC CATCTTCGTG TAATCCTAAC
    43561 TGGTGTCCTG CGATGGAGGC CGAGTTCAGA TCACAGCTTT CAGAACAAGG ATATGTTCAT
    43621 GAGATTGAAG CTGAATTCGG ATCAGAAGAA GCCGGAGTAT TCAATAAAGA CGATATAGAT
    43681 TCAGCGACAC AAATGGATTT TTATGCCTAT AATAAATTAG ACGTATTGCA GGAACGCAGA
    43741 TGCAGAGAGA GTAATTGTTT TCCTACAATG CTTATATATG ATGAAGACCA TCCTGCGCCA
    43801 TTTAATCTAT TCAGATGCGT AGGCGTTGAC TTCGATAAAT ATCAGGCATC ATCATCCATT
    43861 ATAGTCCTTG ATTATATTCC AGAATTCAAA TGTTTTAAGG TAGTAAAGCG CGTAGAATTA
    43921 CCTAAAACAG AGTATTCTTA TGATGCCGCG TTTAACGCTA TATTATCTGT TAATCGGATA
    43981 TATAATCCAG CGTGGATATA TTGCGACCGT GGCAGTGGAG AATATATTCT TGAAAGACTA
    44041 CACATTTATG GTAAAGAACA TCCTGAAACG GGATTACATA ATAAAGTTAA AGGATGGCAA
    44101 TTTGCAAACA CTCTGGATAT AGAAGATCCC GTTACTCACG AAATGCAAAA GAAGCCAATG
    44161 AAACCCTTTA TGGTTAATCA GCTTTCAATT GCATTTGAAA GACACAGAAT GGTCTTATCT
    44221 CCATTTGATG AACTTGTAAG CAAACAGCTT ATAGATTATA GAGTAGAAAG AATAGGTAAA
    44281 AATAATCAAC CTGTATTCTG TTCTGAAAAC GAACACTTTG TTGACGCTTT GGGATTAGCA
    44341 TTCTTGGCTT TTGTCCTTGA ATTTACTGAA CTTGTCAATA CTGTCAAGGA AGTAGAGAGA
    44401 ATTTCAAAAG TCAATTTTGT AAACAATAAC AGAATGGCTT CTGCGAAATC GATCAACAGT
    44461 ATGTTCAATT CCTTAAAAAC TCCTTTCTCA AATGGAAAGG TTCGCAATGA CGACGATGAT
    44521 CTTCCTGGAG ACAAACCTCC GAATTATGAA GTTCATCATG GATGGGGCAC AGGCAAAAAA
    44581 GCTTCTGCAA GTTATTCTCA ATGGGGTTCG AGAAATATAT TTAAATCCCG TTATACTGGC
    44641 AGAACATTAT GGTAATAAAT AATTCGTAAA TAAGAGTTTT ATTCTCCAAT TTCTTTTATT
    44701 TACATGTGGA TAGTACATTA GTCCCTCTCT CTGATGTACT ATCCTTTTTT GTTTTATAAG
    44761 ACCATAGAGT AGGATGATGA AATGGCTAAC AAACAACAAA TAACTTATAA ACCCGATTTT
    44821 GAATATAAGA AAAATTATAA TACAATCGGA ACAATAGAAA CTGCTTCAGA TACAATTGAC
    44881 GATACGAGTT ATGATAATGA AAATCAAATA GACTTATTGA CTCTTGATTT TTTGAGAACC
    44941 AAAATTCAGA ATGTCAAACC ACTGCTTATA AATATCCCTA CGGAAATATC AAGCATATGT
    45001 TTTGATATAA TAAAAGGTAT AGATAATACT TTACCATATA TAAAAGACCC GGTTTTCGAT
    45061 AACTCTGATT CGTCAAATAA TAACTCTGAT AATAGTAATA AGAATAATAG TATAAGTACA
    45121 GATCCCAGAT CAAATTTGTC CAATGGAAAA ATTGTTAACC TGCCATCATC GTCATCATTT
    45181 TCTGGGGCTG CTTATACCGC AAAAAAGAAA AAAGACACAG TACAAAAGAA TCTTGTAGAC
    45241 GCGTTTGATT ATACTGTTCT TACAATATAC GATGATTTTC TTGATACAAT ATCTGAAAAA
    45301 ATCGGAGCAT ATCAATCCAA CTTAGCACTT GGAAATACAT TTGGATTACA GATGGATATG
    45361 AGCCAACAAT ATTCTGAAAA TACAAAAAAT ATAGAAAATG GACTTGAACA TATTTCAGAT
    45421 AATATAATCA GGGCGCAGAT AATATATGAT CAAAAAAGCA GATTGCTTTC AAAGCTATTT
    45481 GATTTTCAGA ACTGTATAAC TCATTTCAGA TCATTGTATT CAGCCAAAGA GTTTTATATA
    45541 AGATATAGAG CTGAAAAGGC ATATAAAAAC AATGCTTCTT CAAAAGATAA ATTCATATAT
    45601 GATACTTTAC AGGCAACTAT AATGTTGTAC TATAATAAGT ATTGTAACTG TGTTTCAAAT
    45661 ATATATAAGT ATTATGATTC ATGTTCAGAG TTAATTGGAG AGTGCCTGAA TATGCAATCA
    45721 CAAATATTTG TTTCTCGCAA AATTTTAAAT AAATAAGTAT TATAAATAGA GAGGAAATAT
    45781 AATACATGAC CATCAAACCA TTAAATGATA ATATAATTAT CGAAGTTAAG GCTGACAAGA
    45841 AAGTATCTGA TCACAATGGA ATTCTTATTG TAAATAAGAT AGCAAATAAG GATTCAGATA
    45901 CTGGTATAGT AATCGCCACC GGAGAGGGCA GATTACTTAA TGATGGTACG ATAATAAAAC
    45961 CCAATGTTAA AGTAGGAGAC ACTGTTATCT TTGAGAGATT AGCTTGTACT GAAATCAGAA
    46021 CAAAAGACGA AGACAATGCT TATGCTATAA TCAAAGAAAA TAATATCCTG TGTATCCTTT
    46081 AATATAAAAT AGAATGGCTA ATACGAATCA AAATTTTTTT AACAAGCTTG TAAGTAAATT
    46141 TGCTCGTAAA AACAATCTGC CATCCGATTT CAGAGAGATA AGAGAAGTAC AGCAATCTGA
    46201 AAATAAAAAT AAGAAAAATT TCTTTGTGAA GCTCATTGGC TCAATAAAAA TGATTCAGCA
    46261 GCATCGTGGA GAAATTATAT CACCAGAATC CGAGTGCAAC TTTGACGACA TATACAATGC
    46321 TTATATGTCT GACTCTTATA TCAATGTAGC TCTTAATAAA TATAAGAGTC TTGTCTATAA
    46381 AGCTGGATAC CAATTAAAAT CAGAGAATGA TCGTGCAATT GAGTACTTAA ACAAGAGATT
    46441 TAAGATATTC AGTCTTACTA CTGGTAAACC AATGGATATT CTGTTCCAAG AAATCAGTGA
    46501 TGATCTCGTA ATGTATTCAA ATGCATTTAT AGTTAAAAAG AGATCAGATG ATATTAACGT
    46561 GCCGAACATG AAACAAGTAG GCATATTCGG CAAGAAACCA GTAGCTGGTT ATTTCAGAAT
    46621 AGATCCTCGT GATATAAGAA TTGAACTTAA TAATCATGGA ACCATCAAGA GATATATTTA
    46681 TAATATTGGC GGCGATGAAC AATACTTTGA TCCTCTTGAT ATTATCCATA TTTATATGGA
    46741 TAAGACTGCT GATCATAAAT TCGGTACACC GAGAATTGTT GCGGCTCTTG AAGATGTTAA
    46801 ATTATTAAGG CGTATAGAAG GCAATATAGC AGTTCTTATT TATAGATTTG CAATGCCCAT
    46861 ATATCATTGG AAAGTTGGAC TTGAAGATGC AGGCAAGGGA GCTACTGAAA CTGAAATAAA
    46921 CGATTTAACA GCAAAAGTAG CTGGTATGGA TGTTGATGGA TGTATTGTTA CCAATGAACG
    46981 TACAAACGTA AATTCTATCG GTGCTGATGG TGTTGCTCTT GATGCTTCTG GTTATTTATC
    47041 TTATTTTGAG AAACGTGTAT TTTCTGCCCT AGGAGTCTCT GAGTCTCAGA TGGGACGAGG
    47101 CGGAGCAAAG CAAGATGCGG ATTCAATGGA ATCTCAGATG CATGATTATA TAAAATACAT
    47161 TCAAAGACAC TTGAGTGTAT TTATAGAGAA CTATATGCTT ACTGAACTTC TGCTTGAAGG
    47221 CGGCTTTGAT CCAATATCCA ATGCTAATGA CTATGTGAAT TATGCATTTA ATGAAATCTC
    47281 TCTTGATACA AAGATAAAAC TTGAGAATCA TGAGATGGCT AAGTTCCAGG CAGATCTTAT
    47341 TACTTTTTCT GAAGTCAGAC ATGAGCTTAA TAAGAAGGCA GAAGATGTTG ATCCTAATGA
    47401 GTTATATACA AATATGATTA CCAATAAGTC TGCTATAGAT CAAATTAACG CAAAAGCTAC
    47461 GGCAGAAATT AAGGTTGCAA AAGCCACAGC CGGTTTAACA TCAAATACTG ATAATGCAGC
    47521 TACTTCTAAT ACAAATACAA AATCTGCAAA ATCAGTATCT GGAGTAAAAG GAAATGGCAC
    47581 GCAAAAATCT TCTAAAAACT CATCTAATGG AACAATCAAA TCAATAAACA CTCCATCCAA
    47641 CCAACATGGT AAAACTTCTG TAAAAATAAA AGAATCTGCT GACAAAGAAA ACTTAAATTC
    47701 TTTGATTGAT AAATACAGCA ATATATCCCT TTTATATAAA AATATAAAAG AAGCTTCAGT
    47761 AATAAATAAA TCAGATTTAT CCTTTTCTTT AATAATCTCA TTCAATGAAT TATTGAGAAA
    47821 TGTTGATAAA ATTTTCGCAC AAAAGTATAG CGATGGTCAA AAGAGATTTA TCAATGAATT
    47881 TAATGATGAT AATGACACTG ATTTCAATAC ATCATATTTA ATGATAAATA ATTATGATCA
    47941 ATCACTTGAT ACAAGCGCGA AAGATACAAT TGATACAATC AAATCAACAA TCCTGAATAA
    48001 TTATGATGGC GAATCCGAAA AAACAATAAC TGAAACATTT GATAATGAAG AGTATAAAGT
    48061 ATTTTATATG CTTTCTTATT TAGGTGATAA GGCTTATTGG AATGGATATG CAAATGCGGC
    48121 AAAAGAATTT GGCATCAAAG AGCTTTTAGT TGATTTTTCT GAAGGCAGTA ATGATGTCAA
    48181 GGAACATGAT GGAACAATAG AGTTATCTCA TTATTCTATT GATGAAATTC CATCGTATCA
    48241 TGCTTTCTGC AAGTGCAAGC TATCATATAA CAAAGAGTAA CAATGATCGA TTTAACAGAA
    48301 CAAATAAATC TCGTAGAAAG TTCTGTTGAT ACATCTGTTA ATATCGACCC TGATTCTATT
    48361 ATGGTTGACA TTGAAGGAAT GCACTCCAAT ATTATAACTG GTAACTATAC TATGTATACG
    48421 CCAGAATCAC TTGTTGGCAG CATTCCTTCA TGGACTTCTC CTTATAATAA GCCATGTATT
    48481 ATGCACCATA ATGAAAAAGA TGGCAAGATA ATTGGCAGAA TCATAAATGT ATCATCTAAA
    48541 GAAAAGGATA CGAGGTCAAA TACTCCAGCA CTATTATTTA CAATAAATGT GCCTGACGAA
    48601 GATGGTAAAA AACAAATTCG TGATGGCAGA CTTGCAACTG TTTCTGTAGG CATAAGTGCT
    48661 TTGGATGTAA GATGCAGCAT ATGTGGCGAA AACATAGCTG AACATGAATG CGAGCATAAA
    48721 CGTGGTAAGC AATATAATGG CGAAACATGT TACTGGGAGA TACGTTCCTT TAAAGGTAAG
    48781 GAATTATCTT ACGTAATAAC TCCATCAGAC CCATATGCTC ATAATGTAAA GATATATTCT
    48841 CCTTCAGACA ATAAGAATAT AAAGGAACAA GAAGACATGA TTATTACAGA AAATTTAGAT
    48901 AATGCAATTT CTAATGAAGA AAAAGTGTTA AATAATACAA CTGATAACAG TAATAAGTCA
    48961 ATTGAAAATA ATGGTACTAT TACCAATGTA TCAGAATCAG AAGAAAAAGA TTCTGCTGTT
    49021 CAGGAATCTG CTGAAACAAC AATAGAAACA AAAGAATCTA CTGAAACTGA AAATACTGCT
    49081 GAAACTGCGC CAGAAGCAAC AACTGTTACT GAAAATACTG AAGCAACTAC ACCTGATGGT
    49141 GCTGCTACTA TAACTGATTG CGATACTCAC CCTGAATCTG GCAAAAAGAA CAATTTGCTT
    49201 CTCGATGAAA TACTTAAACG ATATGCCGAT GCTACAGCAG AATGTGCAAG TTATAAATCT
    49261 GAATGCAACA ATTACAAGAA ACAGTTTGAT GAATTATCTA CATTATATAA TGCCTTATCA
    49321 TTAAAGTATA AGGTTCTTAT GTCTAATGAG ATAAATTCGC TCAGAACATC TTGTGGACAA
    49381 GCAGTTGTTG AAGCAGAAGA ACTTTCAAAT AGAACTATTG AATCTCTTGA GGATATGCTT
    49441 AAAGATATTC GTAGTGATAT TGATGCAAAA AAGATCACTG AGCAGCAGAA CAAAGACGAA
    49501 GAAACTAATA AAGACATTAC AGAAAATCTT CAGCAAGTTG AAAGCCCAGT TAATATAATT
    49561 TCTGATACTG ATACGAAAGA GAATACCGTT AATAAGCCAG AGATAAATGT CAAAGAAATG
    49621 TGGGACAATC TCGGCAATAA ACTTTTCAAC AATTTATAAT TTATAGGAGT ATAAGTTAAA
    49681 TGGCTATTTA TCCTAATAAT TTTACTAATA AGGATGTATT AAGTCCTGGT GCTCGTGGTG
    49741 AGACATTCCA GGCAAGCCTC CCTGGTTATC GTGATGGTGC AGACAGAATT AACCGCACCA
    49801 ATATGAACCT TAATACAAAT GCACATGATG TTCCTAATAT TAAGTGGGAA CTCGACCGCC
    49861 GTCTTCCGCC ACTCTTCAAG TACGGATTCG CATACGGTTT CAATCAGATT GTTCTTCCAA
    49921 AGGGACGTGT AGTCGCAGTT GATCCTTATA TGAATACCAT CAATACTGAA ATGATGGATG
    49981 GTCAGGGTGT TGATCCTAAT ACTGGCGCTG CATTCAGAAT GCCTAAGTCC TACAATACTC
    50041 TCACCCTTGC TAATGGTGGT GTTCCTGTTA AGCTTCGTGA AGATACTGAT ATTTATCCTG
    50101 CTGAAGCTAA GTATGTTGCA CCTGATGCAC GTGGTCAGAA AGTCAATGGA GTTGGCAGGG
    50161 AGTGGGTTCC GATTATTGGT CTTGAAAAGG CATACGATGC AACTACTTCT TCATTTAGAC
    50221 CATTCGGAAA TAGTGGTCCT AAGGGGCAGC TTAAAGATGC TGGTTATACC ATTGGTGAAA
    50281 TTTCAGGTAA AGCAGAGCTT GATGGCGTAA CTGTCAATAA TGTTCGTCCT GGTAACATTC
    50341 CTGTTGGTAT TATTCAGAGA AATGAGTATA CTCGTGATGA TGACGCATTC AATGGCATTA
    50401 TGCCTGGTGC AGTTCTTACT GACGCAATGG TCGAGCTCCC CTGGTTCGGA TTTAAGGACA
    50461 GAGCAGAGCA GAATCCTTGG GGATCTGCAT ATGGCGACCT CTTCCCAGGT GCTCTTGTTA
    50521 AATCTGACGA AAATGGTCGT ATTACTATTT CTCCGCTTTC TTATACTGAA GATCTTTATA
    50581 CTGGCCTTGA TTTCAACATT TCTGAGCTTG AGTTTGAGAG ACAGCAGGTT ATTGGACAGG
    50641 TCTACTCTGT AAATAGAGAT CTTCTCCCTG AGGGCGCAGC TCGTTGGGCT ACATGGGCTC
    50701 TTGCAGACAG ACGTAACTTC CGTGATTTCA ATCCTGATGA GTATCGTAAG ACTAATCGTA
    50761 ATGGTGAAGA TAATACCATG AATTCTGCTT ACCACACTAC TGGTGAGTAT CCTGGTTATC
    50821 CTTATGATTC CACTGTCCTT GAGCATGACC TCCATATGCT TGAGTCTAAT CGTCCTTACT
    50881 CTGGCAGAAT GCCTGACCAG TACCAGTTCG ATAATCTTGG TATTCCTGGT CTTACTGATG
    50941 GTAAGAACGC TGTCAAGAGA GTATTCCCGT GGCAGGATGC TGCTACTGTC TCTGAGGACA
    51001 AGAATGCTAC TGAATATGTT GATGTTTATA TGCGTGTATC TGAAGTTGAT GTTGAGAATC
    51061 TCATGATCAA GATCGACGAT GGCGATGCAG TTGCTTGCGT TAAGGACGCA GTTGTTACCG
    51121 CTAAGTTTGG CGATGGCGAA GCAAAGACTT TCGCAGTTGT TAAGTTTGCA GATGCTCTTC
    51181 AGGGTCTCGT AGTTCTTTCG ATCAGAGATG CTGCTGTTGC TAATGAATAT ATGGAAGCTA
    51241 AGAAGGCTGC TGATCCTGCT GCCGCTGCCG CATTTACTGT TAAGTTCAAG TTCGAGAAAC
    51301 GCGGTGTATC CGGTGTTCCT ACCTTTATGG ACTGGGATGG CTGCATGGGC TCCGTCAAGA
    51361 TTCTTCTTAC AAAGTAATTT AGAGAGGATA CATAAACATA AATGAATATT AATGGATTTT
    51421 TAAATGATTT AAATACAATC CGTGAGAGCA TTGCTGCTGA CCAGGCAGCC GGTAAGGAAT
    51481 CGAAAATCTC TCCGGAGTCT ATAAATATTG CTGAGATGAC CGTTCGTAAT CTTAATGGCG
    51541 ATTATACTCA CGGTCGTACT ACTATTCAAG AGGCTCTTAC TTCTACTGAT ACTGTCAAGC
    51601 TAATCCCTAA AGTTATTGAA GGTCAGATGA GAGAAGCCGC AGAACCAGAA TATCTTGCTA
    51661 CAAATTTCAT GCAGAAGATT ACTGTTGACA AGGGTAACTC GGTAACTTAC GTCATTCCTG
    51721 TTGCTGGTGA GATTCATGCA TCTGAAGTCG GTGAAGGCGG CAGATACAAT GAGCAGACTG
    51781 TTGACTTCAA CACCATTGAG AATTCACAGC TCGAAGTTCG TGTCAAGAAG ATTGGTTGCA
    51841 AGGTTTCCAT TACTGAAGAA GCAATCACTG ATTCTTCTTG GGACATCTAC GGTATGAATG
    51901 TACGTAAGAT GGGTCGCGCA ATGGCTAGAT ATAAGGAAGA GTGGATCTTC CAGCAGTTCT
    51961 CAACTCATGG TCATACTGTT TTTGATAATA ATCTTCGTTC TCAGAATGAG GCTTATGGTA
    52021 CTACCGGTAG AGATGTTGAT GGCTCGTTTA ACGACACAAT GTCGGTTGAA GATTTCCTTG
    52081 ATTTAGTACT TGTCCTTATG TCTAATGGTT TCAATCCTAC TGATGTTATT ATGCATCCAC
    52141 TTACTTGGGT AGTTTTCGCT CGTAATACTA TGCTTGGTAA TGGACTTACA TATGGTGCAT
    52201 TCAATGGTCA GTATGTACAT CCGAACAACA TGGTTCAGGG TACTCCTGCT GCATTCGGTC
    52261 TTGCTAATAA TGGTGCTAAT CAGCCTCTTA TCGTTTCACC TGATCAGGTT CAGAACAGAC
    52321 TTCCAATGCC TCTTGCAATC AATCTTTCTC CTTATATTAA GTTTGATAAG GTCAATAGAA
    52381 AGTTTGATAT GTATTGTATT GATCGTGGTG AGGTCGGCGT TATTGTTGAG AAAGAAGCAC
    52441 TTTCTACTGA TAACTGGTCT GATCCCGAGA AGGACATCAG AAACCTGAAG TGTAAGGAAC
    52501 GCTACGGTGT TGGTATTCTT AATAATGGTC TTGCTATTAC TGTTTGTAAG AATCTCGCTG
    52561 TCGCTGCTAC TTATCCTACT CCTCCTGTTG TCAAGGTTCA GAACGAACAG GTCTAATCAA
    52621 CCATAAATTT TAATATATAA AGTTTTAGTA TAATCTTAAT GACCATAGAC CAAATGAAAA
    52681 TTATGGTCTA TGGTCATTTG TTTTAGAGAG GATATAATAA TAAACATGAA AGAAATTGCT
    52741 GTTGTAAAAC TCGCTCCTGG TAAAGTTGCT TTTTACGATG ACTATACAAA GATTCATCTT
    52801 ACGCTTTCTA ATCCTACTGC TTCAATCTAT GAAGGTATGA ATTTAAAGAG AATCAAGAAT
    52861 TCTGTTAAAT TTGGAGTATT ACAAGTTCTT GTTGGCTCAT TAAATACAGA AATTGAAGAG
    52921 GTTCCTGTTA AGACAATTCA TGATCATGTA GATAAGGCTG TCATAAATGA ATCTACTACC
    52981 GAACCAACTG TATCGAAAAT CATAGTTGAA ACTGTTGATG CTGATACTGT TGTCGATAAT
    53041 GACGCGCCAC AGGTTGAAAT CGACGAAAAG ATCGTTCCTG AAGAAGTAGA TGAAAAGATC
    53101 GAAGCCGAGG TAGAGCCTCA GGCCGAGTCT GTAGAAACAG AAACTGGAGT AGAAGCTGAG
    53161 CCAAAACCAA AGCGTGGACG CAAAAAAAAT ACCGATAAGG AAGTTACCGA ATAATGGCTT
    53221 GTAAGTCCAA AACGAAGTCA AAGACAAAAT CCAAAAGCGG ATGCAAAGGC GGCAAGTAAA
    53281 GACAACTCTT GCCTGAAAGG ATATACCGTA TGTACAGAGA ATTTAACTTT GCGGCTATTG
    53341 ATACGGATAC CAAAACAAAA ACTATTACAG TCACTATGAC TGCCGCTGTT GATGAATCTA
    53401 CATTGGTTGG AGATAACATC AGATTGCTTG ATTGTTCTAC TAATCATTAT ATAGATATTT
    53461 CAGTAAAATC TGATGGCGAT AAGTTATTTA TCATATTGCC AGACTATCCT ATACCAAACA
    53521 GTAAATATCA TTTAACCATA AAGGGTATAA AGAATATTGT CGGCGATGCT CTTACTAAGG
    53581 GAATCAATTA TCAGATTGAA TTCAAAAGCT CAGTTAATAC AGAAGTAAGA TTTATTGCTC
    53641 CGGTCTTCTC TGAAGATATA CAAGGTGAAT TGATATTTGC ATTACAAGAA TTTATCTCTA
    53701 AAAAAGATGT TCCTAATTTA GATGATGTCA AGTTTGCTAA TTCATTTTTC ATAGAAGTCT
    53761 CTACTGATAA TCTATTTAAC AAGATAGTAT TTTCGACCAA TTTAATTCAC CGTAACTCTA
    53821 TGTCTGTTAT GGAACTTGGA AATGGTCAGT ATTATGCCAG GGCCAGGGTT CAGATAGATG
    53881 AAGAAAATTA TGGCATATGG AGTGACATAA TCACTTTTGT TATAAATAGA TCCGAAGACA
    53941 CTGTAAGTAC TCCTAATTCA GATGATAAGA GCAACAATGA CAGTGATGAA CCAATATTCT
    54001 ATAAACCACT TACTATAACT GGTGTGCCCA AAGATGGCGA TGATTGTCAA TCATTTTATA
    54061 TTGAATTCAG TAGTGACATA GATCTTGAAG ACACAGATGA TATTGAAGTT TACAGGAGGT
    54121 TGATTTAAGT GCTTGAAAAA GTTAATTGCA AAGTAAATGC TATTGATAAT TATCTTGAAA
    54181 TCACTCCTGA TGATGGAATA AAGAATAATT GTCTTTATGA AATTAGGATC AATAAAATTA
    54241 AATCTGCCGA TGGATCTTCT GAATTAACTA ATCAGAAAGT CTTGGTTTAT ACCAAGATTA
    54301 CTCCTGCTTA CAGTACAATA GAAGCAGTAA GATCATTGCT TATGAATTGT GATGAAGTAA
    54361 CTGATTCAAC TATTTTGTAT CATATCAGAG ACGCTTCAAA GTTCGTTGAA TATGTCACTA
    54421 ATAAAAAATA TGGCGATAAT GATGTTCCAT TTAATGTATT CCAATTTGTT AAGTATAAAG
    54481 CAGCATATGA TTCACTTATA AGCTTTAGCG TAAATAATAT TTCTCTTGGT ATTACAAAGG
    54541 GAACAATGGG TGATGTTGGC TATGAAAAAT CATTCTCTAT AGGTGATATT ACAAAGCTCC
    54601 TCAAGTTACT TAAGGACGAA TATGATAAGT GGTATGATTC ATTATTTGAT GCAATGTATA
    54661 CTGGTCCTGC TTCTCCTAAG ATAACTGTTA AATCAAGTTA TATTCTTCAT ACTGACATCA
    54721 GAAATGACAA TCCTCCATAT AGATCATATA TGCTCTATAA AACGGGGTGT ATTAAATGAC
    54781 CTACCATGAC TCATTTCAAT ATGTTATACG TAAGTATTCA AGAAAACTTT ATCTTGTCAA
    54841 GCTTAATAAA AAAGTAAGAT GCAGATGTCA TGAAGCTGGT TCTGATGATC CGGATCCTGC
    54901 TTGTCCTAAA TGTCTTGGGA CAGGATACAG AATTACAGTA TACGAAATAA CAGGTGCGCC
    54961 GCAAACATCT ACTTTTCCTG ACACCTTCAG GTCAACGAAC CAAATAGTAA TAACCACAAA
    55021 CTTCTATCTT CTTGATAATG TTCCAATTGA CAGAGATGAT CTTATTATCT ATGATGATAA
    55081 GGCTTTTATA ATAAATGATA CTGCAAGAAA TGTAGGCTTT AACGCAAGAT TCTGTTATAC
    55141 AAAAGCTTGT GGTATTCCGA AAAAGCTTGA CAATAATATA TTCTTCAAAA ATCTGTATGC
    55201 GATTATAGGT AAATAAAGAT GCTTAATTAT AAAGATGAAA CCATATTGGT CATAGGAAAG
    55261 GGAACAACCA ATTATAAAGT GAATACTATA AACGAAGTCC CTAATGAATA TGAAGCCAAA
    55321 AAATATGGTG AAGATTCACA GCTTTATAAT GCCTTTATGG ATTCATTGGA TTTCAGTGTT
    55381 TCTAATAGTA TTTTTATGAT AAATATGAAG TACGACACCG ATTATCCTAA AATTATAAAT
    55441 TCCATCACTC ATAGTGATTT TACATATATT GTCCCATTAA ATATAAAGTT CTCAGATCTT
    55501 ATATATATCG AAGATGAAAA CAGAAAGATA TTCTATGCTG AGTATCTGCT TAATTCCATT
    55561 AAGGATTCGA ATCTGTCTAC AATATTTATG ACAGATAATC ATGCTCACTA TTATGAAGAT
    55621 ATTGACCATT TCGTAAAGTC AATGGAATCA GTAATAAGAA CCTTCAAAGG AACATCAGTG
    55681 GCAATCAACA ATTATGGACG CAATCTGTGT TTTGTCGCCA ATAATCTAGC TAATTATGAC
    55741 CATGCAAACC TCATAGCAGT ATATATGTTG GCATCTTCTC AGTATAAGGA CTATCCATTA
    55801 CAAGATTGTG GCAATGCTGT TTTTGATATA GATACGCATG ATGTCCATAT GCGAGAATTG
    55861 TCCTTCTTTA AATACAATAT AAAAAGATCT GCCACAATAG ATAATTTCCA TAATTTCAAT
    55921 ATAAGAGCCG ATCAAGGTAA ATGTGTAACA ATTGACAGAA TAATCAAGTA TCTGCAAAGG
    55981 TATTTGGATT TATCAGAATT TTGCGGTAAA TTCTATAATG CTTATATAAA GTCAGTTGTT
    56041 CTTGAAAGGC TCAATACATT ATTGGCTGCT GTTAAAAATG TTGCAATAGC AGATTATAAA
    56101 GTTTTGTCAT GTGATTTTGT AAAAAATACG CAGACAAGAA CCGTTGTGAT ACTTAATGAA
    56161 ATTGAAATTA CGCCTATTAA TTCTATTGAA AAATATAAGC TGTTTATTGA GGTTTGAAGA
    56221 TAAAGATGGA AGAAAAAATC GATGAATTAG AACTACTGCT TGACAATAAA GAGATTCATA
    56281 AACAGCATTA TATTGATGGT AAAACAAATG AGATAATTGC CAATACAACA AGGCAAAGAT
    56341 CTGACAAAGG CTGTTCGTGT TTTGACTTTA TCAAAATGGT TCAAAAAGTT ACACGTCTTG
    56401 ATCTTGCAAG ATATAATATC GAATTTAATA GTGATAGGTT TAAGTACAGA GTTACTGACC
    56461 CTCAAATTGT TTTAGATAAT CCTATTATAA CTTATCAGAC CATATCTCGT ATACCAATGG
    56521 GTGAAATTAA ACCACGTATA AGAGATGTAG TAAAAGATCA AGACAATAAT TTAGCTGGAA
    56581 ATGTATATGC GCAAAAATAT AACTGTGTAG TGCAATTCAA CATATTTGCA AGTGTATATG
    56641 ATTTAGCTGA AGAAGTAATG AGTAACTTTG AAAGCATGAT GATAAAATAT GCAGGATATT
    56701 TCAAGAGAAA TGGTGTAGCT GAATTATATT TCAAAGAAGA AATATCTGAT TCAAACTATG
    56761 ATTTATTCAG ACAGGTTATA TCTGTTAGAA ATATCAGATA TACTGTGCAC ATTGAACACC
    56821 TGTATAATAA TGTTGGCAGA ATCATTGATG ATGTAATAAT CAATAATGTG ACTGACGATG
    56881 ATACCCTAAA AGTTTATCAT GAAAACAACA ATACGCAAAG ATAAAATTAA ATTATAATAA
    56941 AATTTAGGAG GAGCCTTTAA TGGCACAAAC CACTTCTTTA TTTTTCCAAG ACGAAGTACT
    57001 GCCTGGCGTA CTGACTGAAA TCCAGCAGGA TTATAACGTT GGTTATTACA CCACTGCTTG
    57061 GGGCAATACA TCAACTGTTC TCGTTCTTGG TACAGCGTTT ACTGGTCCTA TAAATCAAGT
    57121 GATGAAGATT TATAGCCCGG AGCACGCTTT ATATGTTTAC GGTAATACTT ATGACGCATC
    57181 TACTCACAAA GAGGCTTCGC TGGTTACCGG AATTCAGGAT GTTTATGATA AGGGTTGCCG
    57241 CGCTATTTAC GCTTGCCGTA TAGCTGGTAA GAATATTTAT AAGGATTTCG AACTTGCTCC
    57301 CGACTTTGGA TACAAGCTTC GTGTATCAGG TGCTTATCCA TCCAATGAAT GCAAGAATAT
    57361 GTACATTCGC TTTATCAATA ATGGTGCTGA TCTAAAGCTT GTTTATTACA AGCCAGCAGA
    57421 CAGAGCTACC ATTTATGAAA AGATGAATGG CGTTGTAGAT TCTGCTTATT CGATGATTGA
    57481 GACCGTTCTT GATCTTAAGA ATACATATGG TTATACCGTT GATACAAAAA TCTCTGAGCT
    57541 CATCAATCTG TTTAACACCT ATCAGTTAAA CAATGTTCTC AGGCTCAGCA TTATCAAAGA
    57601 TGGTGTAGAT GTTACTTCTG TTGATCCAGA AGCACGCAAT CTTCCTATTG GTTCTATTTT
    57661 TGATGGTGTA TATTTTATTG GCAGAGATAA GAACCTTTGC GATGCAATCA CTATCGTTGA
    57721 TAATAAGCTG TCTTCGGCAA GTCCTATGTG GGTTAAGCAT ACCAATGTTC CTACATATAA
    57781 GACTCTGAAG GTAAACACTG ACATCAACGC GGCTTATCCT ATTGCTGGTG AATATGACGC
    57841 ACTGAGAAGC ATCTTTACTT CTGTTGCTAC AACCTCGAAG TTTGACTTTA TCAAAAACTC
    57901 TGAGAATGTT TCGCTTGTTT ATGGTATCGA TGATACCGAT TATGAGCAAG TAGATATTTC
    57961 AGGTTTTGAT CTTTATAAAG CACTTGGTTC TGGTTACGCA ACCACTGCCC ATATTGAGCT
    58021 CAAGAATCCT GACATTGAGA ATCCTACTGC TAAGGATTAT GTTGTCAGAG AAACTCCTGA
    58081 GTCCAATCAG AATAGAATCG TAGCAATTTC TGATGGTCTC TATTCAATGC TTCAGAATGT
    58141 TCCAGCCGAT TATCGTGTTC TTGCACACAC ATCTGCTGTT GAAAGCATGG ATGCAAAACT
    58201 TCCTTCTAAG GATGAATTCC TTACAAAGGT TCCCGGTGAT GTTCAGTATA TTACTACTGA
    58261 CGCTAATAAG AAGGCAATCA GAATCACTCC TATCGTTGAT GAGCAGTCTG ACATCAGCGA
    58321 AGATAATAAG TTCTCATTTG ATTTCAAGAT AGTTGAAGAC GATACTATTG ATGAAGTTAC
    58381 TAAGACTGAT TGTGCATCGA CTCATGCTGC AAAGGCAATT AACATCGTTG AAGCTGATAA
    58441 AGCTACTTCT GTTAAGGATG GCGTTCTCTA TGCCGTACTT GATACAGATG CTTATAAGAT
    58501 CTATATCAAT AAGGATGGCG CACAGACTAC TATTGATAAC TTAGACGCTG CTTTTGATGG
    58561 CGAATACTTC TTTGATGACA TCAATAAGAA GCTTCTCAAG GTTACTTATA CTACTGGTGA
    58621 TGATGGTAAG ACTGCTACAG TTTCTACTAT TGACCATAGT ACTTATCTTG GTGAGGCGAT
    58681 CAGCGAGAAT GGCAAGGAGT ATTTCCTCGT AAGCTTCGAT GCTGGTACTT ATGTTGCTAA
    58741 GTTTGACGCT GATGCCGGTA TTACTATCCT TGGTTCTGTA GCTCAGGTTC TTTCGTCTGA
    58801 AGGCAATGGA TTCTATTGTG TTCCCGCCGT CGTTGGTGAT GGACAGGCTC ATAAGATTAT
    58861 TGTCACTTCG AGATATGCTG AGTCAAGCAC ATACGAGTTA TTCGTATCGA ATCTCGCGGC
    58921 AAGTGATCTT GGCAAGTTCT TCAAGTTCGA GTATGCTGAT GGTTTCGAGT CATATATAAA
    58981 TGAGTATCTT AATAGTGACG CTGCTAAGGT AAGTGACCAG ACTACTGAAG CTGGGCAGTT
    59041 TGCAACAGAG ATTTTTGATA CTACTAAGTA CATTCCTTAT AAGACCACTG ATAACCTTGC
    59101 AAGACAGCTC GCACAGCATT GTACATATAC TTCGCTTAAG ACCGCAACCA CTCATGGTAT
    59161 TATCGGTTAT CGTAAGATCA ATGATACCTC GATTAGTGGT ATAGCTACTA TTGTTGATAA
    59221 GGCTTGCGCT ACTGATTTTG ATCTGTATGC AAAGCGTAAT AATGGTAGAT ATATGCTTGA
    59281 TAAGGATAAT GTGCCTTACT CAATCGGACG CAATATTTCG ATGACATTTG GCGGCTATTA
    59341 TATCACCACT ACTGATGGTT ATAAGTACAT CTCTAATGGT GCTTGTGGTT ATGCTGGTAT
    59401 GATTTCAGCA CTTCCTATTG AGCAGTCTTC TACTAATCAG CCCATTGATA TCAACACTCT
    59461 TGCTTTCGAG CTTACAAATT ATCAGCTTGT CAAGCTCACT GAAAAGGGAT TTGTCACATT
    59521 TAAGAATTCC TTTACTAAGG GCATAGTTGT TACTGACGGT ATTACAATGG CTCCTAATAC
    59581 TTCTGAGTAT AAGAGACTCA GCACCACCAG AATCATTGGT TGCGTCGAGA CCGTTATCAG
    59641 AAATGCTTGT GAGCCGTTTA TTGGTCAGGT TAATACGCTT GCTAAACGTA ACTCGATCAA
    59701 GACCGCTGTC AACTCTGTTC TTCAGAAGCT TATCGGAACT CTTATTAAGG ACTATGACTT
    59761 CGAAGTTACA TCGGATGATG CACAACAGGT TCTTGGCATA ATCGATATTG ACTATGTTAT
    59821 TGTTCCTTAC TATGAAATCC GTCAGATCCG TAATAGAATC ACTATTAAGG ATTCTATATA
    59881 AGAAGTTAAG AGGTAAAATA TAATGGCATT TGATAATACT TCGGTTGAAG AGTACACCAA
    59941 AACATATACT TCATTCTCTG GTGCGGATAT TGTAGCATCA TTTAATGGTA TTGTAATTGG
    60001 TGAACTTCAA GCTATAACTT ATTCAGTTTC AAGAGAAACG AAGTGAATAT GATAATATCC
    60061 TGAATAGTAA TATTTTTACA AATACTATTC AGGAGAATAT CATGCAAAAA AGAAAATATT
    60121 GGTCGGAACA AGACATACAG TTTCTAAAAG ATAATATAAA AAATATGAGC ATTGAAGAAC
    60181 TTGCTAAACA TTTTAATGTA TCATATTCTG CAATAGCTAC TAAGATCCAT AAGATTGGTA
    60241 TATCTAAAAA GTCATATGGC TTTTATTGGA CAAGCGAAGA AGATCAAATC ATAATTCAAC
    60301 ACTTTGAATA TGCTCCAAAA GAATATTTGA TGAGAATGCT ACCCAATCGT TCTTGGTTAT
    60361 CTATTTTTCA AAGAGGTTCG TCATTCTTCA ATTTACAACG TAAATCTCAA GACAAATATT
    60421 ATTTAAATTA TAATTTCTTT TCAGAGTGGA ATGAAAATGT TGCATATATA ATTGGATTGA
    60481 TTGCAGCAGA TGGGCATCTA AGGTATCATT CGTCTAAGAA TAATTCTAAT TCTCTTGAAC
    60541 TTGAATTATC AGCAAGTGAC ATTGATATTC TGAATAAAAT ATGTTCTTTA TTAGAAACTA
    60601 ATAAACCGCT TATATATAAC AAAGTTAAAA ATACATATAA ATTAAGTATA AGTAATGTAA
    60661 AAATAATTGA AGACCTTATT AGTAAAGGAA TTCCATATAA AAACAAAACA ACTAGTATAT
    60721 GTTTCCCAAC TAATATGCCG ACGAAATATA ATAAAGACTA TATTCGTGGT ATAATGGATG
    60781 GAGATGGAAG TATTTATACT GAAAGAAGCA ATAATAGATT GCACCTTCAA TTTCTTGGAT
    60841 CAAAATCAAT GATTTCGTCA ATACAAAAAT TCATCCCGAT TGATATAACT GATCTAACAA
    60901 TTATTGATTT ATATGACTCT CATTCATGTT ATAAATTATC AGTTTCTGGA AAACGTGCAT
    60961 TAGAGATATT AACTTGGTTA TATAAAGATT CTAACTTATA TTTCCAAAGA AAACATGATA
    61021 TATATTTATC GTACTTATCT TCATCAAATT CTCCGTGTAT ACAGTAATGT ATGCAGGACA
    61081 CGACCTTAAA ACCAGTAATC GCTAAAAGCT TTGTTACTAC AATAAGAGAT AGAATCAGAA
    61141 ACTCTTATGA ATGTGAAGAA ATTCAGAAAC AACAACAAAG ATTGTATATG GTGAGAACCT
    61201 AAGTACATAA AAAGGCGTGT TTGGTCTCCA AGTCAGAAAT GATATGGTCA AACGACTATG
    61261 GATTGGAAAA TCCGTAAAGC TGCAAGCTAT TGGCAGAAGA AATGGGTCGC CCCTAATAGG
    61321 TAAAGCTAAG GGTGAAGAAA TAGTCTACTC ACATCTTAAT CGGTGTGCAG CTACTCAGTG
    61381 TAGCGTAATA AGATGTAGCG ATCTTATTAG AATAAAAAGG AAAAAGCTCC AATTTATTGT
    61441 CTCGGTTCTC CTGAACCACG CTCATTTTCT AGGGGCAAGC GCGGCATCGC TGGTACTCTC
    61501 GTATTTACTG TCTTTGATCG TGATGCACTG ATCGAAGAGT TCAAGAGAAA CAATCAGCTC
    61561 AATAAATTAC AGAAGTTCAA AGCAAATTCA TCTAAGCACG GTTATACTCC TTATAACTCT
    61621 GTTGATGAGT GGGATCGTAT CATGTCTAAT ACTGATGATG ATCCTAATGG ACTCGCAAAC
    61681 GTTACTACTA CTGCTGATCT CGTAGATACA CAGGCAGAGA TTGCATATGC GGATGAAATT
    61741 CTTCCATTCG ACATTACAAT CACTTTTGCT AATGAGTATG GTCAGAGAGC AGTTACTACG
    61801 CTTTATGGCG TTGAGTTACT TAATGAAGGT TCTGGCTATT CTATTGACAC TGTTACCAGT
    61861 GAAAAGGCAT ATACGTTTAT TGCTCGCAGA ATTGGTTACA TGCAGAAGGA TATGCAGGGT
    61921 ACTGGCGAAT TATCTAACTC GCACAAATTA ACTGGTGCAG CTAACGCTGA CTAAAATATA
    61981 TTTCGGGGGC CGCAATCGCG GCTCCTTTTT TGTTTATATC ATGCTTATTT TTCAAGTAAT
    62041 AATATAAGCA AATGAATTTT CTGAAAAAGG AGGACATAAC TTGGCAATTG AAGATTTTAC
    62101 AAGGACATAT ACTTCATTCT CTGGATCTGA TATGGTCGCT ACTTGCAATA TCTTAGGTGA
    62161 GAATATAGTA CTTGGAACAT TGCAAACAAT AAGCTATTCA TTACATATGG ATAGAAGAGC
    62221 AGTACGTGCT ATTGGAAATG TAAATCCAAA AGAATATACA CAAGGTCCAA GAACTATTGC
    62281 CGGTACTCTT GTCTTCGCTG TATTTGATAA GCATATGATG TATCATATGG CTGAACAGTT
    62341 CGCTAAAAAA GACAATACAT ATAAGAATAA TGCGTATACC GCATTATATG ATAAATATAA
    62401 GTCGTTTACA CAAGAGCGTC ATATTCTTTC TGATGAACTA CCTCCATTCG ATGTTACAAT
    62461 AACACTTGCC AACGAATATG GTAATAGAGC TAAAATAGCT ATATATAATA TTCAGCTTGT
    62521 AAATGAAGGA CAAGTAATGT CAATAAGTGA CATTTATACT GAAAACACTT ATCAATTCGT
    62581 GGCACTTGAT ATTGATTACT TAAGAAGCGA TGATCCGTCT TTCAAATATG AAGAAGACGA
    62641 TGGAGAGATA GAAGATAATG CGCCGCAAGT CAGCGTATCT AAAGATTATA ACCTACTTGA
    62701 TACAATATCC ATTGAACATA TAAGTCATGA CTATCTGAAC AGCACAAGTC TTATACGTAT
    62761 CACTAAAAAT AGCGTTCAAA GTAATGTAAG ATTAAATGAT GGCATTTTGT ATATAAAAGA
    62821 CGTAAATTCC CAAGATCAAT CATATAGAGA ATATCCTATA CCATCAAGCA ACTCTAATGT
    62881 ATACAATAAA GTATTGCGTC TTGAAAATGG ATTATATAAA GCGTATTTCA AAGAAAATAT
    62941 AACTGATCTT CAAACTGATG AGATTCAGAT TTATATTCAT GACGAAGACA GAGGATACAG
    63001 ACCAGTAATC GAAAATATAG TTTATACCGA TTCTACTGCA AATGATAATC CATTAGATAG
    63061 GCATTTTTAT TTCAAAATCA GGTCATTGTG TTCGTCTATA TATGGTCATA ACAAATTATA
    63121 TATTAAGAAC AGCAACACAA ACAATACAGA AGCATATAAT ATAAATGATT TAGGATACAC
    63181 ATTAGTACCA ATAACCTCTT TTGCAATCAA TACCGAGTAT ATTATATATT CTGGCAGACA
    63241 ATCTGGTGAT TCATCTTCTT TTGCTGAACA GTCTGTATCT CACTTATTTA AATTCAGGTA
    63301 TAATACTGAT ATTTTTAATG ATGAGTCTAT GAGGTATACA ATTATGAGTC AATTATATCA
    63361 TAAAGATCAA GCTATTTTAA TTGACTTATT CAATGTTTTG CAAAATACAA GTAGAGAGAT
    63421 GTCATTCTCC GCTCAAGCTA TCCTGATGTC AGAATATCTA TTAACCGAGG GAGCGTGTTA
    63481 TCAAAGTGAT ATTGACCATT TCATTGAAAG CATTCAAGCA GTAGAAAATA ATTTAATGGC
    63541 TCAGTTAAAT GGGCTTGATA AAATAGCTGT ATCAGACAAT GTGTACTGTG TATCAAAGGT
    63601 TTCTGAATTA TATAACAGCA ATAAACCATA TGCTACTGCT GTCAATGATT TTATAAATAT
    63661 ATATAATGAT AAGCCAGAGA AATTCATGTC AAAATATACT GTCTACTATT ATTATGATTT
    63721 GAATAAAGAT AAGAATGAAG TGTGTTCATG CTTGCAAATG AAGATGGTTG ACAGAAGAGG
    63781 TGCTACAGAT GAATACAATT AACACTTATA ATCAGCATAA TATTCGTCTT GGCAGCAAAG
    63841 CTATGTATAC TAATATTGTT AATAGCAATA ATAGTACATT AGCAGAAAAT AATCTATCTG
    63901 GATTAGTTAA AGCAAGACAT TTCGCCGCCG TTGAAGCAAG AATATATTTT GGTGATGTTT
    63961 ACATAGACGA AGCACAGTAT ATAAACTTTT CTGTCGCTCA GAATACTATA CCAATCATGG
    64021 GTTATAATTC ATATGTAACT GATGTGTTTG CTCAGGGGTC ACGCATAATA CAAGGATCTT
    64081 TTATAATTAA CTTTACTAAA TCAAGTTATC TATATGAGGT TATGAATGCA TTGAGTAACG
    64141 TAAATAGTGG CGCGACACTT CCCAAAATCA GTAAGACTTG CAATAACCCT ACTGTAAGTA
    64201 AAAGTGTCAA AGCACCAATG TGGGATAAAT GCTTCGATAT TGTTATACCA TATGGAACAA
    64261 ATAATATAAT TGAAGGCGAT CAGGTTGTAA GCTTGTCCAC TACTGTTATT CTTAAAGGTG
    64321 TACACCTTAT GTCATGTGAG CAACAGTTCG GTACAGCCGG TGAAAATGGC GGCGCACCCA
    64381 TAGCAGAACA ATATACATTC TATGCCAGAG ATATTGATTT TGATGTTCCT ACTAATAATC
    64441 AGGTTTCTGA AGATATAGAC GAAACAGTTG TAATCAAGGA TGACCCTACT ATTGACAGTG
    64501 TAATAGCAAA ATATAATAGT GGCAGTTATG ATATAATCTG CAAGATAATA AATAATAATA
    64561 AAGATATTAT CGAATTAAAA GATGCCAATG TAAATATTAT ATTCAACTCA TCATATAATC
    64621 TCATAATGAC TTATGATGAG GAAAATAATT ATTTCAAGGC TCATGTTTCT ACAAATAAAA
    64681 GTGCTTATCG TAACGGATTC AATTATATGA TAGCTACATA TCTATATAAG ATGAGTATGG
    64741 TAAATGACAT TCCTATTGTA ACTGTATCCG TTGATTATCC TGTAGATAAA GAAGAGGATC
    64801 GCCGCAATCT TACTACAGAG ATACAAATAA CATATAAATA AAATACATAA AAAATTGGAG
    64861 AATTTAATAT GCGTTTAAAT AGTATAAATA ACAACACTGA GAATACAAAA GCAAATGAAG
    64921 TAAAAGAGAC TACGCAAGAC ACTGAGATTA AAATAGAGGA TGATCTCCCT ACCGTCGAGA
    64981 AGGAAAAAAT AGCAACTAAG GGTATGGATC TTGCTGAAAA AATAGCATAC TGGAAAGATA
    65041 AATATAAGAA GATCTATCGT ACTGTTATTG ATGATACTAC GTTTATCTGG CGTAGAATAA
    65101 ACAGAGCGGA GTATTCTAAG TGTGCTTTTG AAAAATTCAG TACTAATTCA AAGCTGGATA
    65161 TGTTTGAAAA GCAATATCTG TTTTGTAAGA TAGGTATCCT ATATCCTGAA AATGCTATAG
    65221 AGCTTATGGA TGACAGTGCC GGTATTGCAG CTATTCTTTC TGATGAAATT ATTTATAAGA
    65281 GTGGATTTGC AGATATGTAT CCTAAAACAA CTGAAGTTGA AAATGCTGAT GATGTAATCA
    65341 CAGACAATGA GGATGACTTA GATGAAGATA AATAATTCCA ATAAAGACAG AGATGAATCT
    65401 ATTGATGTAT CTCAACTTAT AAGTGATCTA CAGGATAAGT ATCGTGATAT ATTCATCACT
    65461 TCTATTCAGG GCGAAGTATT TATTTATAAG CCAATTGGAA GACGTGATTG GTGTGATATA
    65521 TGCAAACGTG ATGATCTGAA TGCTTTGCAG AAAGAAGATT TGATTTGCGC CACTTGTGTT
    65581 GTGTATCCTG AAAACTATGA CTTCAGTCAA TGCGCGGCAG GACTTCCAAC AGAGCTTGCC
    65641 AATAAGATAA AACAGGATTC ATACTTATCT AAAGAAGCTG TTATCAATAT GATAGAATAC
    65701 TATCGTGATG AAATGGCTAC TATAAATAAT AATATCACAT GCATAATCAA TGAGGCATTC
    65761 CCAAATTATG ATATAGAGGA AATCGAAAAT TGGGGATGGG ATCGAACCAT TAAATACTTT
    65821 ACACGTGCTG AATGGAAACT TGTTAATCTC CGTGGACTTA CAAATGCTAT GGACATAGAA
    65881 GATCTGTTCA ATAAGAGTGA TGAACAAGAC GAAACGCATA CTGTAGAAAC ATCTCAGATT
    65941 ACAGGACTTA CTAAAGAAGA GCTTGCTGAA AAACAGGCTA AGTTTCCCGA AATAGACTGG
    66001 GCAAACCCGT CTAGAAGTTA AGATATAAAA AGGGTTTGCT ATGTTAAATA GCAGACCCTT
    66061 TATTAGGTTT ATTTTATGGC TAGAAGAAAA AAGGATCAAC ATAAAACAAA AAGACGGACA
    66121 AGTGGTCCGC TTGATTCAAT TCCTGTAATA GCTGGAGCAG CCGCAGCTAT AGGTATTACT
    66181 ACTGCCGCAC TAAACAGATA TAATCCATCA TTTATGTCAG ATACTTTGAA TCGGGCGTAT
    66241 CACGCACTTA GTGAATCTGC TGTTGAACTC AAGAAAAGAT CATCAAAAGG TATTGACATA
    66301 TACGATGTAA AAAAGGCTGT AAAGAAGTTC AGTGAGTCAT ATGACAACTA TTCTGCTAAA
    66361 TACAATCCAT TGACTTCTGA AAATTCTCTT GGAAGAGTTT TTCTTAGTGG TTCAAGATCA
    66421 AAAGCAACAG CTACAAATTT ATATAAAAAC GATGTTCTCA CTGATGCCAT AAATGAGCTT
    66481 GCAGACAGAT TCAAGAAAAA AGATCAGACT GAGATAAATA AAAGACAATT TTCAGCTATC
    66541 AATTCGTTGC TGCGCAAAGA TTCAAAAATG CTTTATAATC CATCGACCGA TAATCTTTTC
    66601 AAGTTCAGAA CGAATGCCGC AAAAAAGCTT GGAGCGAATG GATTATTCGA AAATGATGAG
    66661 ATAGACACTA TAACAAACGA AGCAATAGAG ATAGCAAGAA GATTCAATAA ACTCGATGAT
    66721 GACGGTTATT ATAATGGCTC ATTAAAATCT GTACAGAAGT TTGATAATGA ACTCAGAGAT
    66781 GGGACCTTTC ATAGACGAAC TGAAAAAATA GAAGATGAGT TTAAAAAGAA ACTATACGAT
    66841 ATAGATGCCC TTGAAAAGAA ATATGGCTCG AAGAGAGTTA AAAAGTCTTC TAATCAATTT
    66901 GCAGAAGACA TTCTTGACAG CACTCCACTG ACAGTACGAG AAGTAGTTAA AAAATACAAA
    66961 GACGGATCAT TAGAAAGTTC CAGGCAAATG GATGATGCCA TAGGCGAATT ATCCGACCTG
    67021 CTTAATTCTA AAGATGGTGA AAGATTCGGA GATTTATATT GGGACGCTTC TTTAAGAGAA
    67081 AGTGCTGATG GCAAATTACA TAGCTATGGT GCCATTGATT CAATGGTACG TAAAGCAAAA
    67141 AGCTTTTATG ATGAGACCAT TGTCTCAAAA GTTCTCAAAA TAGATGAGAT TATCAACAAA
    67201 CAAACGAAGC CCGTAAACAT TTCTTTTTCT GGTTCATTCA ATCCTATCCT TGAAAAGCTT
    67261 ATAAACAAAG AATCTGATAG CACATTACTT ACCGATACAT TTTTAGACAT CAATGGTAAA
    67321 GCATTTAAAT TTAATATAAA TGCAGTCAAT GATGACAATA TCTTTGAAGA GCTTACTGAT
    67381 TTATCTGGCA GAATCAAAAC TGTTCAAAAG AATAGTGTAG CAGGAAAAAG TCTTACAAAA
    67441 ATGTTTGGCG CAGATTTTGA TACTGGTAGA TCAAGAGGTG GTATATTAGA TTTCCACGAA
    67501 TCTAATAAGA TGAATCCTGT TGAAGCATTG GTCGCGAAAT TTGCTAAATT CTCTGACCCA
    67561 AGATATGGCA GGAATGAAGC CAAGACTGTT TTTGATGGAG ATTTGTCTTC TACTCTCGCA
    67621 TCTATTACAT CTTATGAAGA TATAGAAGAT CTTTACGCTC AGTATTCTGA CATCAATAAG
    67681 ATACTGAAGA ATGGATATTC TGCGCTCGAT AGAACATCGG CGTCAAAACT ATACAATTCA
    67741 CTCGGTTCTA TTACAGATCC ATCTGATAAT GTCAAACATC TTCGTAGTGT CCTTAATATC
    67801 TTATCTGAAG ATAACGAGTC TATGATTTCC GATTTAATTG ATCTTAGCTC CAATAGGGAT
    67861 TTCAGACTCA GTTCTTCTGA TTTTAGTAAA GAGTTGAAGT TGCTTGCATC AGATCCAGCT
    67921 AAATATTTAA GCGCAAATCA TGTGAACTCA AATTATATTC CGGGACAAGA TTCTTCAACT
    67981 GATGCTTATA GTATACTGCG CAGAGCTCTG ACAGATGAAG CGTTCTTAAA AATAAGTGGA
    68041 GAAGACTCCA TAATTGATAA AGGATCTTAT ATTCAAGACG CAATAGGACA AGGTACAGAT
    68101 TCCGCTAAAA AGGCCCTTGG TTCTTTCTAT TCATCATTAT ATAGTGCTAC ATTTGAAAGT
    68161 GCTAAAAAAG ACATTAGAGA TATAGATAAT ATCTCTGAGC TATACGAATA CTCCATGATG
    68221 AATGTAGACG CTCTTATTCA AAAGGATTCT GGTGCAAAGG ATACACTGCG TGAGCTTGTT
    68281 AATGATAATG TATCTTTATT GCAGAATGGA TTCAATGATA AGTCTTATTA TACTAACGAG
    68341 TATTCTGATA ATATATTTGT TCCAAATGGC GTATCTCCAT TAGATATTAT AAAAAATCTC
    68401 AATGATACCG AAAAACTTAA AGATAACGCA AAGAGATTCG GCAAGCAATT TATAGCTGGT
    68461 TCTGGTAATG CGGAAGATAT GACCTCTGCG ACATTTGCTC CATTCTTTTT CACTGACAGA
    68521 CTATTAAGTG GATTCGAACA ATATGGCTTA GGTTTCTCCG CTGACGCTTA TAAAAGCACT
    68581 GTATCTCTTG CAAGCAATAT TATGCTTAAA AGAGTTTTGC CTGCCGCAGG ACTATTATAT
    68641 GGACTCAGTT ATCTTGACTT TGAGTCAAAT AATTTTACTG GTTCCGGACT TAAAGAAACA
    68701 TTTTTGTCTG GTATAGCTAA TGTTGATCTT GGAGTAAGAA GAATAACTGA TGCTGCCGGA
    68761 TTAAGTGGAG CATTAAGAGA CGCTTCTGTG TCTAATCCAG CTTTTTCATA TTGGTCTAAT
    68821 GAACAGGAGT ATCAGGGATA TGACGAGCGC AAAGAATGGT ATGAAAGTGG ATATAGCCCG
    68881 GTAAGATCTG GACGTTGGTG GTCGTTTGGT TCTTCATCTG AATTCCGTGG CGGCAAAATA
    68941 TCTTATTTTA CTCCCAGTTA TTTAAGAAGA GAAAGCTCTA ATTATTATGA TGTATCTGTT
    69001 TATGGTTCGT CTGATGAAAA ATGGAAGCAT TCATGGATAC CTACTCCAAG ACATCCATTG
    69061 TCTACACTGA ATGCAATTCT TGACCCATAT TGGCTTGAAG AAATGCATTA TGAGGACAGA
    69121 CCATATCCTG TTACTGGTAA GATGTTTGAA GAAGGAACCC CTTGGGGCGC AATTCTCAAT
    69181 CCTACTGTTG GAAATCTTCT TAAACCACAG AAGAAGATGC ATCAGGAAGT ACTACAAGGA
    69241 ACTACCGTTG ATGTAAGAGC ACTTATCAAG AAACGCAATG AAGAGGAACA ACGTAAGGCG
    69301 AATAATAATA GTTATATTCA GCTCGGACCG GACGGTGTTA CAGCATTAAG AAGACCATAT
    69361 GCGCAATCAG TGTCTGGTGA AGGAGAGTTG CCACCAGATT ATAATGTATA CTATGATAAT
    69421 GGTTCAGATA TTGCGTATTA TGCTCCGATA GATCAGTCAC AAGAACAATC GGTTGGCGAT
    69481 GCTGCTATAT ATGCTAATAG CAGTATGTCA AATATGACTG GATACTATGG TGCTGTCAAA
    69541 AGTGATCTTT CTGCGTTTGA CAAAATGCGT GCGTCAAATA ATCCGATAGT TTTTGCTGCG
    69601 TCAAGAGTTA TTCCACTTGA CCAGATCTCT CTTGTAAATG AATCCATAAA GCAGAGAAGT
    69661 GCCGGTGGAT ATAGAATCTC TGGTTATGAC CCACATGGTT TTGTTATAGA CACAGACAGA
    69721 TACACTGAAG GAGGGCCATC ATTTGATCCG ACTAAAGAAA CTTTTGACAA GAGTGACCTT
    69781 CTTGAAACAC GTTCAGTTGA AGAATGGCTT CATGATGCTT CGTATTCCGC AAAAGAGCTT
    69841 GGTGGTATAT ATGGATTCGC ACTCGATCTC GTAGCTCCTC CTAAACAAAG ATATGCTATG
    69901 GCTGATGCCA GTGCCATGTC TTCTTTCTCA GGAAGATTCT GGGATGAGAA CATAGGTGGA
    69961 TCTGGTGGAG ACGTCATGGA AATAGCAAGA CGTTTCTTCC CACATGAAGA CCATTCAGTC
    70021 ACAAGAATCA ATAATATACA GAACACCATG CCATTATGGA TCCCAGCCAG ATTCCGCGTA
    70081 GGAGACGCCT ATTCGGCGCT TCCTAAAGGT GATATGAGAT TCCCTGGAGC TGGTTATGAA
    70141 ACACTGAATG AACTGCACCC CGATGATTTC GGACTCTACG GAAGTTTCGA TCGATTCAAG
    70201 ATTTTAGCAG ATATAGCTCC GTGGTCACAA GAATATAAAG AGTGGCATAA AATAGCAAAA
    70261 CGCTCTGTAC AAGATCCGGA ATTACAGAAA GAAATCAAAG AGATAGAAGA CAGAGTAGAA
    70321 AGACAGAATT CAAGACATAC ATTCTATAAT AAAAATTATT CTATAGATAC TACCGAGATA
    70381 AATGGTATTG TTTCAGAAGT CTCGAATAAT ACATTTAAAC TATATGGTTC TGACAAAGAA
    70441 TATTCTGTAG CAGGTGTCGA TTTAAATTCT GGTCAATCAT TATCTGACTT TATGACCGCT
    70501 GGTGCTGACG TAAAATTAAC TGTCAATAAA GAAGATATTG GCAATAAAAC AACAGAAGCT
    70561 ATAGTATTTG ACTATTCAAA CAATGGAACT AATATAACAA AGTCTATTGT AGATAGTGAT
    70621 GCCGGTACAA TAAATAGAGA CACCGAGATT GGTGTACAGG CATATTCTGA TGGCTATTCA
    70681 GCTTTGAATC ATTTAACAGA AACTATTGCT CACGCCCCGA TTCCATATAT TCATAATAAA
    70741 TTCTTGCGAG TTAATACTCC TATGGAAGCC TGGGAGGAAG AAGAATTATA TGGCACTTCT
    70801 TATTCTACAT GGAATCATCC TATAGAAGGA TTCATTAAAC CTACTATCAG AAAAACTATG
    70861 GCAATGGCTC CTCTTGCAGT AGCTGCTAAT GTAGCCTTAT TTGGAGTATC AAAATATCTT
    70921 GATGGAACTG ATGCCAATGG ACTTATAAAA GCTGGTATGA AATCAGCAGA GGCACTTACT
    70981 AACCCTATGG CTTTTGCTGG CGGTTTGGCT TCATCTTTAC TTACCATGAA TACCAAGTAT
    71041 ACTCAGATAG GAGTAGATAT AGGTGAAGTC ATTGGTCTTG GTGCAATAGC TTATAAGTAT
    71101 TCAGATAATC CTATTATTTC AACAGTGGCA GGAGGACTTA TAGGCGCGAC TGCCGGAACT
    71161 AAATTCTTCA GATCTGATGC AAGTGAAGCA GGAAAGATAG GAGCAGTCAT AGGTCTTGGT
    71221 ATATCCGCTT TGAAGAATGC TTATTTTGAT AAGGACGAGA TGTTCGGAGA TTACGTACCA
    71281 GAAGACGCAC AAAAACGATG GGATCTTCAA GAGTATTTTG ACAGGCTCAA ATATATAAAA
    71341 TATACTGGAT TATATAATGA AGCTGCCCGT AAGGCTAAAT CAGAAGAAGG CGTAGATATT
    71401 GATACCATTC TCAACCAAAT GGAGTATATA CAGGAAGAGA ATGAAAAATT ACGCAATAAG
    71461 CTGATTAAAC GAAAAGAGTC AGTATTATCG AATGATTTCT TATCTTATTC TGAGCGCGAT
    71521 GAACTTCTTT CAACTATTGA TGATAAGATA GCTGAATTGC AATATGGCGG AGATAATATA
    71581 GCAATAGAAG GTGGAGAATA TACCCGTGCT GCTATTGCTT ATAAAAAAGC CGCTGAATCC
    71641 ACTATATATG GATTACAAAA AGATGCTGGA TGGTCTGAGA TATTAAAAGC ACTTCCTAAG
    71701 AACCATCGTG ACTTCTTTAT GGAATTTGCT AAAGAGACAG ATGCAAAGAA ACGTGAAGAA
    71761 ATCAGGTCAA AAGTTTCTGA CTATGAAAAT AAAGTTCTTG ATATTGTCTG GAATGAAAAC
    71821 AAATCAAAGA TAGAAGATAA TAAAGAGTAT TTTGCAGATC ATTATCTTCC AAATATACTA
    71881 TGGCAAGGAT GGAAACCAAA TGTAAGTCTT GATAATGTAG AAATTAAGAC AATAGAGAAT
    71941 GAAGGTATGA TGCTTTCAGA TTTTGGTTTC TATGAATCAA ACGCAAACTC ATATGAAGTA
    72001 CAACAGACTC CAGGCATAGC TAATTATGAA GAAGAGAGTT CTCCGGTAGC GGTAAGAGCA
    72061 AATCTTATGT CCACATTAAG TGGCTTGGGA TTATTCAATG TAGATGTCAG CTTGACTCCA
    72121 TCATCAAGAC CTGGATTACA AATGTTTTCT GAGATCAATA GAATAAATTC ATATAACGTA
    72181 AAAAATAAGA TAAACAGCGC ATTGGGCTTC AGAGCAATAT ACTAAAATCA AGTAATAATA
    72241 ATTATATACT AATTATTCAG AGAGGATTAC CTTTATGGCA AAGAAAAAAT ATAATGGAAG
    72301 GATCAATTAT AAATTATCAG ATAATTCACA TATAACAAGA ATTCTGTCCG ATGATTATAC
    72361 TATTGATGAT AACCCTATCA GACGAATAAA AGATTTAATA AAAAATGATA AAGTATTAAG
    72421 TAAGATTGCT GGCGGTTCAT CTGTTTCATC TTTACAGCTT GGAATAGACA GAAGTTTCAA
    72481 AGATACTTCC GCAAAAGCTG GTAATCCTCT TATGCTTGAT TTTATAGATA TTGCTATGAA
    72541 AACACCTAAG ACAAGCACAT CAAAAAATAT AATGATGACT GCTGTCAATG GTGCTGTCAG
    72601 ATACTCATAT CAGAGAACTC CATACAGAAC AAATCTTCAT ACTCTTAACA AGACAATATC
    72661 CGCTGCGCAA GCCGCAATAA ATAAAGGAAA CTTTACTGGT ATTGTATTTG ACCTTGAGAC
    72721 TATAACCGGA AAAAATGAGG CAGGCAAAGA TACTTTTTCG GCTATAACCG AAATCTCTAT
    72781 GCGTGTACTT GACCATAATT TCAAAGAAGC CACATCATCG TTTGGTGGTC AAGATAATGT
    72841 AGAAAAAAGT ATTCATGCTA TTATTGGTCT TAATGAAAAA CAAGAGGCAG ATATACGCAA
    72901 TATGTTATCT GGATATATGA GTGGCAAAAC AAAGTTCAAG GATCTTACTG AACAGCAAAA
    72961 AGTCGCTGTA CAAGAGATTC TGAACTTCAA CGAAGCCACT GTTAAAAATG TTAATTTTCG
    73021 TGGCATGAAC CTTATTCAGA CAGTAAGTAA AAAATCAAGA GAAGAAATTG AATCTATGAT
    73081 TGATTCTCAT ACTGGTGCTG AACTTGCTGG TGATGTTGAA AGCGGTTTAA GAAAACTGAG
    73141 ACAGTGGCAT GACAATTCCA ATGCTGAATC AGCCCTCTCA TATTTGTCTG ATTACATGAA
    73201 TAGCATTAAT GGTACGAATA CATTTGGTAT TGGTGCAAAT GTACTTGCTT ATGATAATAA
    73261 TGTCCTCAGA GCAAGCGGAT TAGTTGGAAA TTTACCTGCC AACGGATTTA TAGATATAAC
    73321 CGAGATATGG AGACAGCATA CCGCCATTAC TGGCAAAGAA ACTCGTGGAG GAGCTCAACA
    73381 GAGTAATATT TTTGCTCAGA TGTTCCCTGG AGAAAGTCCA AGTGGAGTCG CACATATTGC
    73441 GTCAACAGAT ACTGAGATGT CTGCGAGAAT TGCTGAAACA GAATTGGGAA CGTCTTTCTC
    73501 TGCCGGACTG AAATATAGAG AAAAACAACT CAAGAAACAT GATTTTGAAG TTGGCGGCAT
    73561 TTATAAAACT CATGACACTA TTAGCTCTCC AATTGGTTTC TCGCTTGGTA ATGATGGAAC
    73621 CATTATTGCA TCAACAGGTT ATTATAAAGA TCCACTTAAT CCAGCAAGAA GTGGTGTAAG
    73681 AGATTATGCT TATCCTATTG GATTAAGCAA AGGATTTTCA TATGAATTAG TCGATCATGA
    73741 AATAGTAGAT CTTACAAACT TGTCTCCAGA ACAGACTGAT CAGTTAAAGT CTATAATGGG
    73801 AGATAAGTAT GTCGGTGACT CTCAGATTCA TATGATTGGT ATGCGTCCTA TTCTTGACTC
    73861 TAATTCTCCT GAAACAATTG ATGGAAGCAC TAAGTACTTA TTTTTAAATC CTCGTGACTT
    73921 TGATGCTACT TTAGGTGACT TCGAAAGAAT TGGCACAGTA AGTGAGAAAG ATGGCAAAAA
    73981 GGTTATACAA GGATTATATG GCAATTCTGA AGCACGTATA AAAGATAGTA TGAATACTGC
    74041 AATTGACTAT CACACAACCG AAAAAGCTGT AAGGTCTTTT GAGGATGCGC CATATAAAAC
    74101 ACTTTCTGAT TTTAATTTAT ATTATCAGGG GCATCAAGGA TCAATAAAAG AATTATCTGC
    74161 CGCAATAGCT ACTGGTGATA TTAGTCAGAT CAATGCCGCC AGAGCTAAAA TTGCTACAGA
    74221 AATGCGTGTT ACATATTCTG CCGCTGGCAA ATCTAATGCT CCAGAACTTG CTGATAAACT
    74281 CGCATATGCT AGCGAAAGAC TTGAATCATT ACTTCCGTTA TATGATGAAT TCAATACTAT
    74341 CGCTGCAAGC AACGGTATAG ATGGATCAAC AGATAAAGAC GCCACATTCA AAAAGACACT
    74401 CGATTATTTT GCTGATAGTC TCAGTTACGT ATCTTCTGAT GGAACAAGAA CATCCGTTTC
    74461 ATCTAGTAGA ATTAAGCCTT TAGATAGCGA ATCTTTAACA CTGCATTTAC CCGGATTAGC
    74521 TCGTCCCGGT GCGACAAGTG ATGCGATGAC TATAGGTTTT GGTCAGAATT TTGACAGATA
    74581 TAAGCTTGCT GAAAAACTAA ATAGATTATC AGATAAGAAA AAGACCGGCG TTGCCTATGC
    74641 TGATGAAGTG TCTGACATAA ATATGCTCAG GAAATTTGTG TCATCATTAA CTGATATAAA
    74701 ATCATATGAT GGTGTTGCAA AAGATGACAT AACTGCAATA TCAAACTCTC TCGTTAAACA
    74761 TGGTTTAATG CGAGAGGGGA CTTTTAAGAA AAAAGGCGCA AGCAAAACTG TCTATTCTCC
    74821 ATCTGATTTA TTCAATCCTC AGTTATCTAT AGATGATATG CTTGATATGA TAAAAGACGG
    74881 ATATTCTCAG GAAGAACTTG ATTATCTGAA AACACAAAGT CGTGGAGACA TATTATCTTC
    74941 AGTTATTTAT GATGCACTTA ATGATAGTGG AATAAGAAGT AAATCAACGA CTCAAAGAAT
    75001 GATTCCGTTT ATCTCTCCTG ATAGTTCCAA TGGCACTTTC TTAAAACAAG GAAACAGACC
    75061 TATTAAAACA ATTGAAGATA TGTTAGATGC TTTCAGAAAT GCTTATAAAG TAAGTGGAAC
    75121 AGTAAAAACA CAAAGCTCTA ATTACTTCTT TTCAGCGAAA ACAAATGGCA AAACAGCGGC
    75181 TGTAAATGCT ATATATGGTG CACTTGTTGA TGATCCGTTC AAAGGCACAA AGTTTAAAGA
    75241 TTTTCTTGAG ACAAGAGGAT TTTCTGCCAA AGAAATAGCA GATAAGGCTA CCGCAATACA
    75301 AACATCTGCT ACAGAATATA GAAGTTATAT AGAAGATATG GTATCTTCTT ATCTTGATGA
    75361 AGGGTTCCAA TTCCAGATTA CAGATCATGG TGTACAAGTC AGAGATCCAA TGACTGATTG
    75421 GCAGGATCTT GTTTTACCAA GAATGCGTAT GTCAGACAAT GGCACCGCGT ATTGGCAAAT
    75481 GGGCTCAAAA GATATGATTA TAAATACCCA TGCTGTATTC GATGGTTATG GCGGCAAAAT
    75541 TGTTCTTCAT TCTGATTTTC AAAAAGACGG TTTCAGACGT TCAAGCAAGC GTTCGATTGT
    75601 AAGAGAACAA GCCAGAGGAA ATAATGTAAC TGCGCAAACA CTTATAAACC AAGTAAGCTA
    75661 TGATATGAGA AGTGTATTTA GTGATACTCC CGATGCTTTC TCAAAATCAG AATCAAGCAA
    75721 ATATGTTTCT GGTGGAGTGC TTGATATTGT TAGCCTTGCT GATCATATGT TTTCTCTTAC
    75781 AGATGAAGAA AGCTTAGATT CATCCGGATT CTTAAATAAA TACAGAGCAA ATCACAGAGG
    75841 CAGATATGAC GAATTAAAAG CGGCTTATAT TAAAGGTAAG AAATCACGCG GCGACCAGAA
    75901 AATTGAAAAA GTAGCTGATC TTGGCATGGA ATTCTATGAA CTGTTTACCG CTGAATCAGA
    75961 TTCGTTATTT GACTCAATAG CCGAAGGCAC AAGTGATCCA GATACTAAAA ACCTGATTAA
    76021 ACATATATCT GCTTCTGCTA CTCAGGAAAA ACTGATGGAC AGAGGTATGT ATGTTGTTAA
    76081 TGCGCCGCGA TATGACACTC CTTTATCTAA TTTTTTAAAC CAGAAACGTA ATACTGGTTA
    76141 TCAGAACGCA AAAGCTCCTA TACCATTAAA TTTAGAAAAA ATGAAAGCTA TAGGTGCTAA
    76201 AGAATACAGA ACTATAGAGA GTGATTCAAC TTTAAGAGCT CACGAAGCAT TGGCAAACAA
    76261 GGGTCTTGTA ACCTCTGCAA GAATTGATGT TGCGCACCTT AGCCAAGAAG AATATAATAA
    76321 AATAATATCT ACCGCACAGC TTGGAGATAT ATCTAAGACA TATGGAGATG ACACATATGC
    76381 CAAAGCACTT GAAATTCTCA ATACTGTAAA CCTTGAGAAT GATGGTTCGT TTATAACAAC
    76441 TGAGTTCGCT AATGCTCTCC CAGTATCTGA TGTAAATAAT AAAATGATCG ATGTTGTCAA
    76501 TAAAGGACTA TATAGAATAG AAGGTCCTAC TGGTGATAAA ACCAGGAAAA TTGACGCCAT
    76561 TGATATGATA CCAAAAATTA CAATAAACTC TAATGGTTCA ATTGATGTCA AGTATTCAAA
    76621 AGAGTTCTAT GTTAAACAGG GCAGTACAAT GGTCATGTTT GACAGAGATG AGTCTGTATC
    76681 TAAAGGAACT CTAAAGATTG GAGCAAAAGA GAAGACTAAA CGTAATGCTA TTGGTTCATT
    76741 TAGATATTAT GATGAAAATA ATATAGAGAT CAGTGAAAAA GATGTTGCTC AAGCAATAAG
    76801 TGAAATTGGC ATAGATGTCT TTACCGGCAG AACTCAGGAT GAACAGGCTG AACTTGCTGC
    76861 CAGACTTCTC AAAGAGAAGA AAGGCATTAC AATGAAATTT AAGCTCGAAG ATATACGCCT
    76921 TGCTAATAAA GTAGGTTTCG GAGAAGAGAA AAGCTATGCT ACATCATTAA CAATGTCTGT
    76981 TGGCGCGTCA AAAGAAATGC GAGACATTCT TGATAAATAT CGCAATACGC AAAAAGGTAA
    77041 CAATGATATT ATCGAATCTA TTATTGGAGT TACTATACGT GATGATGCCT TTGATGTCAT
    77101 TGCAAGGCAA ATAGGAATGG CTGATTCTGA TGTTGCGGTA TTTAAGAGAA TAATGCATTC
    77161 GCCTACGGAT ATTTTGCATG GTATACTTAA AGGTACTTCT GCTGAAAACG CCCATATGTT
    77221 TACCAATATA GGCGAACTTA AGCATGAAAG CGTAGAATCC AATGTCGCTT TGATGTCAGA
    77281 AAGAATCATG AGAGACTTTA AAGAAAAGGG CGCCTCAGAT GAAGAGATCA CAAAATTCTT
    77341 CAGCAGTGTA CTTGATGGCA AAGCAATATA TGATCCTAAG AAAGGAATTC TTCAGCTCAC
    77401 TGACGAAAAA GTAGAACGAA TAAATTCAGA TATACTTATT AAAAAGTATG ATGAGATAAC
    77461 CAAAAATGAA AGAGCAAATG ACATTATAAC TACCACTGTT TCTGTCAATG CCGCAAAAGA
    77521 CTGGTCTGCT AGTAAATTCT CAGGACACAT TGCCAAAGAA CTATCTGACA ATGAGCAGCT
    77581 ATATAAATCT GGTGCAATAA GTAGAGATAC TGCCATAAGA AGAGAACGAG ACATCAGACT
    77641 CAAATACTCT GATGAATTCT TTGGTGGAGT AAAAGTCTCT AATCAGGAAC TTGAAGTAAT
    77701 TGGCAGACAA AGATATAATG ATGCGACTTT AAGTCCATTT ATCGGCGCGA AAAGTCAAGA
    77761 CACTTTTGTT TCTAAAACAC AAGAAGCACT TGAGAGAAAA GGCGTATTAT CAAAAGTCAA
    77821 TGGTAAATAT GAATTAGCTG AATCCGGTCG TGATCAGATG ATTTATTCAG GTGCATATTC
    77881 TGATTATAGC AAAACTATGC TTAATGGATA CGACTATGAA ATGAAATCAT CTCGTTATTC
    77941 ACGTGCGTCT TTGGATAAAG CCGAGGCAAA AGATATTGTT GATGATTACA CTGGTAAGAT
    78001 TCGCACTTTC AATCAACACA ATTCTGTAAT ACAAAAACAG ATAATTGATG ATGGCGACTT
    78061 TAATGTAGTC AAAGCTTCTG ATATAATACC TGCTATTGGA GATGCTCAAG AAGAAGCTAC
    78121 TAAGCTACCT AATAACCCAT ATGTAAATGA TATGGTGGTC GATCTTGGCG AAGGTTTTGG
    78181 TGGTGATTTC AGCAATGATA GGTACGTTGC AATAAAAGGT ATTGACCCTA AGTTTTTCAA
    78241 GGGCAATGAC GAAGATATGA TTGCAATAAA AAATAAATAC CAGAAATCAC TTGACTCATT
    78301 ACAACGAAGT GCCACTATTT TAGAAAAACT TCAAAATGAT ACGCTTAGTC TTGAAGAACG
    78361 ATCTGCATAC TTTGGCAGCA ATAGTAAGCT CACCAGAGAT CAGATGATTG AACAGACTAA
    78421 GCAAAACATG ATCAATTATA AAAACAGCAT TATCAAACAG CAAGAAGAAA TCATTGTAAC
    78481 TGGCAAGAAT TCAATAAACA GTGAGTTTAA GAATTTCCGT GCTGATATAA GTGCAATGCT
    78541 TGAAACACAG ACTGCCAACT GGGAGAAGCT TGATAAGAAC TTTACTTATG ACGGAACAGC
    78601 TCTGACAGAA CAGATACGTA AAGGTAATCT TGTTGATTTC GCGGTTATCA ATACAAAATC
    78661 TGCTGAAGAT ATGGGGCTAT TCGATCAAGC AGATCAGTAT GTTGAAATGC TTAAGAAAGA
    78721 CAATAATGAG TATTATCAAA AACTTATTGG TGAGCTTGGA GAAGGTGCTT CGAATAAAGA
    78781 CATAATGAAA CTTTCGTCTC AGCGAGAGGG CATTACTATG TTTATGCAAA GATTTCCAAC
    78841 CGTTCATGAT CAGAGCGTTA TGTCTGCAAG AATTTATACT ACTGAAAATG GCGTCCAAGA
    78901 CAATACTGCA TTTGTAGCTG AATGGTCTCA GAAAAAGATG AAGAATGATA ACGACTCGGA
    78961 TAAAGTTGAA TTCTATACTA CTTCTAAGAG AGTCGTTAGT GACCAAATGC AAGATAGCGA
    79021 AATGAACCTT GGACAAAGAA TTCAAGCAAG ACGTAATGTT ATGCCAGAGC ATAAATCTGC
    79081 TGATAAACAA ACTAATCCAT CAGAAGCATT AGCTAAACGT TCTGCATTTG GTACAGCATA
    79141 TAGTAATATA GCCGATGCCG ATGAGTTTGA AAATGTTTAT GCAGAGTATA GTAGCAGCTC
    79201 AAGGTTAGCA GAATTTGAAG ACTTTTTTAA ACAAGCAAAA GACGAATCAG AAAAAAGTGG
    79261 CGTTGCGTTA GATAAAGTAT TTGAAACCAA AGCAGCAACA TCAGGCGACT TCTCTGAAAT
    79321 GAAGAAGTTG TTTGTTGACA GACGACGTAT GGACGATGCA CTTATTGCAG AAGTCGCACA
    79381 GTCTTCAAAA GCGAAAGTCG GTTACATCAA TAACGCTGTT GCTAACTTCA CGAGTATTGG
    79441 TGATCAATAT TCATTGTTAA GAGCAAAAGA ATTTGATGTC GGCAGTGATG ACTTCATAAG
    79501 ATACCATGCC GCTAATGAGC TTATCAATAG AGAACGTGGA GACCTTATCG AGAATGTCAT
    79561 TAACGCTAAG AATACTGTCA AATCCTCTGA TCAGGTAAGT ACAGTATCAG ATATGCTTGA
    79621 TGGCATGAGG GATATGCTTA CTGGCAATAG TGCTTCTGTT CGAGATAAAG GTCAAGAAAA
    79681 TTTACACGAA GTCATAGACA GAGCTATTGG TTCCAAATAT GATGATTATA TTGATAATGC
    79741 TTTTAAGCAA AACACATATT TAGCTCAATA TCTTAAAAGA ACGCTTAATC TTGAAGAAGC
    79801 AACTCAAGGA GACAAAAGAA AAGCCGCAAT TGATCTCACT CTTTCTGTCA TGAGAGAAAC
    79861 TTCTACTGCT GACAATAGGT CATTCCAGTA TAGTATGAAG TATTCTACAC CAATAGAATC
    79921 CAGTGATGGT TCATTTGTAA GAGATATTGC TTATAAAATA TCTGATTCTG CCGCATCATC
    79981 CAATAATGCA GCTATTAAAG AAAATGCTGA TTATGCTTAC ACCGCTGCTA AAGTGATGAC
    80041 TGAGACAGCA TCGTCTGGTT CTACTCATGC TGCCACTGGA AGTGCTGCCA GAGCTGTGTC
    80101 TCAGACTATT AAGAATTCTG TAAGTAAAAA TATTGCTCTT GGTGCTGTTG GTATAGCCGC
    80161 TTCGATATTT GCTGTCGGTA TTATAGGTGG CAATCCCTCT CGTGCTCCAC AAGAAGACGC
    80221 TCAGACTGCT GTCCCGAAAG ATGCTTATAG ATATGACAAT TATAATTATG AGACCGGCAC
    80281 AGTAAATCCT ATGATGCCAC CGATGGATAT GCCTCAGGGA CAGAATAGAG GATATGTAGT
    80341 TAATATGAGA GCATCTACCA ACGGAAGTTA TTATGATGCA GAGAAAAAAG TGGCACAGGC
    80401 TACACAACAG AGTTATTCTT CTAGCAATTA TTCATTTACA ATGAATAGAA AATTCTCTTA
    80461 TTCATCTCAA CAGGATAATG ATGCTTATGT AGAAGGTATA CTAAATAGGC TCATATAAAA
    80521 TAAAAGGCGG CGGTCATTCG CCGCCTTTTT ACTATATTAT TCAGAATATC AAGAGTAATA
    80581 ATATTTGTAT ACTAACCTTA CGAGAGGATA TTATTAAAGA TGGCAGAAAA ATCTATACTT
    80641 TCATATTTGT ATAGTCACAA TTACAATAAA ATAGATCCCT CTAATTTTGT TCTTCCAACA
    80701 ACAAATGATT TCAAGTCCAC TGAATTGCCT TATGAACTTG AAAAGAAAAT AAATTATGAT
    80761 GGCGACTTTA CTAAAATGCT GTATTTCATT GAAAAACCAT ATTCTGAGAA TCCCGGTTTT
    80821 TACAGTGATG ACAATGTTAT TATAGTTAAA GGTAAGCCAA TTTTAACTGG TGAATATCTC
    80881 GGTAACTTCG ACTCTGATAC CGTGTATTTT CCATTGTCTG ATATAGATGA CAATAATGCA
    80941 ATGGTTTCTT ATAATGATAA TCTCTTTACT ATTAAAGAAT ACCTTACTTA TGCCAGCGCA
    81001 AGCTTTGGAA ACAATGCTCA AGTCGGTGTA CGTTTCGTCG GCGTCAACGC GCCTGAGACA
    81061 TATAAGTATA AGCTTATCGA AGCTGACAAA GTAGATTCCA TTGCAAAACA CTTTACCAAG
    81121 AGTGATATAA AAGACAGCAG AGAAAACTTC TTGTATGATG AATTGTCTGA AGACTATATA
    81181 TCTGATACGA TGTATTTTAT TCAGAAGACG ATAGATGGTA CGAAATATTG GTGTCAGCTT
    81241 ACAAATGAGT CAGAAGAAAA ATTCGGTCCT ATTGAAGATG AGAACGGCAA TATATCTTAT
    81301 GACACTATCA CTGTACGTAA GTATCTTTAT AAGACTGCTG ATGCGAATGA CAATAAAATA
    81361 AGCCATGAGA TGACACAGAG AATGATCGAC CTTATAGGCG ATAATGAAGT CGTCATGATG
    81421 CTCGACCATA ATATGCTTAA CAACAAATCT GGCGATTATC CAACTACTTA TGACCAATAT
    81481 GATGACTCTC TGATTGGCAC TCTGAAAAGA TATATAGGCG GATTGTATTC TGAGAACAGC
    81541 GGACCAAAAT ACGCTGGCTT CTCTAATTTT GGTCAGGATG GTTACGGACG TTTTCTTGGA
    81601 TGCCTTTATG TTAAAACAAA GATTCCTGGA CTTCCAGAAG AGATCCAAGA AAAGATCGGA
    81661 GACCAATGGA TCAATGTCAC TAAGTATCTG CTTTATTATT ATGGTCCGAA TGGTATCATA
    81721 AATAATGCTC TTGAGCTTTC ATTTAATAGT TATAGCCCTA CTCATGTTGC CAACTATAAT
    81781 TTTGCTTCAA GTGCTTTTAA GGTATGGACT TATAATAATA ACAAGCAGAG AATAGAAGAT
    81841 CTTCTTGATA ATGCTTCTTT TGATAGCATC ACAAGACAGA GAGAAATTCA GAAACAGATT
    81901 CTTGGTTTTG ACTTTGATAC TGAGTTGAAA GATTGGACTG TAATGATTGG AGATTATGCG
    81961 TGCATAATCC CTCCTACATC TATCAGATGT GTCACAAGAA ATAGTGCAGA ATCTGTGCCG
    82021 CTTATTCGTT CACGTGGATC AGCGATGAAA GAAACACCTC AGAGTGAGCG CATTCTTGAA
    82081 ATGACATTGT ATTTCACAGA GGATAGTGGA ATAAATGGTG TTGAGATTGA AGTGCCGGTC
    82141 ACAGAAAATG GCGAGACTCA TAGGCTTGAT GAGCATACTC TTGCTCCTAC TGGTGAGACT
    82201 ATTAAGTATT ATATGAATGG TCTTCGTGCG CTTATATCTA TGTTTAAGCT GTGCCCATTC
    82261 ATGCCTATAA CTAATACTTA TATCAACGAT ACACTAAATA TAGATGCTGT CGCATTATCT
    82321 AACCTCTATA TATCTACTGT ACCAGGCTAT CCAAAATGTA TCTCAGCAAA TCTCCAATTA
    82381 AGAGAATTCA ACTATCATGC ATACATGACT GAGATACCTT ATAACGGCAG TGAATCAGCA
    82441 GATACGCTTA TGTATAGCAA TTTATTTGAG AAGTGTATCG ATTATGATGC TCTGAGATAT
    82501 TATTATCAGA AACCATTGTA TAGAGGAGAA GTTGCGGCAA GATACCCATT CGATTCTAAA
    82561 GAGTATTTGA ATTGTACTTA TGGTAACAAG ACTGCTTTAC AACCTATGTC TTTTGAAGGA
    82621 TCAGGAATAG AATTCTATAT ACCTGATTCA GACCATCTTA ATAGACTTCT ACAAGTTAAA
    82681 ATGGAATCTA TAAGTCAGCC TATCAAAACG CAGTATAAAG TTACTGATGA TGTAAAAGAG
    82741 TGGGCTGCGG AATTAGGTAA ACTATATCCT GCATTAAATG ATTTTATCCT GTCTGACGAA
    82801 TATCAAAACT TTGTAGATTT TTTAAATGAC GGTCCTACAA ATAGTAATGG CAATCATTTA
    82861 TTTGTTAATG CTGATCTTAT TCAGGACTCT GAAACAAGAG TTGAGATAAC TGATTATAGC
    82921 TCATTCGTAT CCTCTTTTAA TAAAAATGAT ACATATTATG AAAATGGATA CGTTTATCAA
    82981 CTCACAAAAG CAAACCAATT TTTAAAGTCT GTATTTACAA GAAATTTCAG ACAAGACAAT
    83041 TATAATGTAT ATTGGTATTT TAATAATAGA TATATACCTT TTAATTTCGA TGTAAATAAG
    83101 ATAGCCGAAC AAAGATTTGA TTTTTCGAAT TTAATTGCAA GTAATATTAT AAGCAATTTT
    83161 GATATAGATA ATAATAATAT TAAATTTGTT ATCAATAAGG CTAAAGAAAC AAACACTTAC
    83221 AATATAATAA ATTTCTTAAA AAATCTGTCT ATAGATATAG AAACAAATTA TACCAATTAT
    83281 TTTAATGATG ATGGTTACTT TGTTATTCCA TTTATGGAAA AGAATAAAGA CAAAACTGTC
    83341 ACATCAAATA TCAAAAATAG CAATGCTTAT AAAGTTATTG AATATTGCTT CAATTATTAT
    83401 ACAAACGAGC GTCCATTCGA ACTTCCTTCA GACACTATGC AGTCTACTGT CATGGATATA
    83461 AAAGAAGATG TAGATCTTGA TACTGAGGAT TCATTTAAGT TTATCAAGTA TCCAAATGAT
    83521 ACTATAATGG ATTCGGCTAT AGTAACCAAT GTCTCTGCTT CATTCAATAA TAATCTGACT
    83581 AATACATATC TTAAAGCTAT TGACGGGTAT GCGCCACAAT ATTTAGGTGG ACAAGATACT
    83641 GTTATCGAAT TATCTCTACA AACACAAGAC GAAAGTGTGG TTTCTGCGCT CAATCTTTTG
    83701 CCTAAACTTT GTGCAGAGTA TATGCGAAAT TATAGGCTCA TTCTGTCTTG TTGCCCATTA
    83761 AGAATCAATA CTGATATAAC ACGTATGCTC GGTGTTAATG AAGTGATGAT TGAAAGTGTT
    83821 GATGTTTCAA CTGTCGATGG CTATCCAGGG CTATATCAAG TCAATATGAG ATTTATTGCG
    83881 ATGGATAGAA CCGTGCGCAA TAAAGAAGCT CTTAAGAGAC TTGACGTAAA TAATGCTGGA
    83941 TCGAGAACCA TTGCAACTAC TCAGACATTT ACTACAAGAG ACTATTTTGG ATTAAAAGAC
    84001 AAAATCTCTG CCGCTGAGAT ATATCCGGAT CTTGAACTTC CTACTATAGC AGAGCTTAAT
    84061 GCCTATGGTT TTACTTATAT TAAATACAAG ATATTTGATA CAAGCAGAAT ATATCCTGAT
    84121 CCAGATTTTT ATTTTGTATA TGGAGCCACT ACTACCAACA AAATTATACG AGATAGTATA
    84181 ATCAACAATC TTGAAAACAA GAATGATAAG ACATTTACCA TGTCTGATTA TCTTGGTGGG
    84241 CAGTTAAATA TCAATATCGC TCAGGATGGC AATGAGCAAT TATTAAGCTA TGACAATGAG
    84301 AATGCTACTG CTAAACTTGA GGGTAGCATA TCACAGAATA TTGAAGAAGC TGTACAAAAA
    84361 TACAAGAACG CAATATATAA TTTAAAGATA CAAACAGACA AAGTTATCAA TAACGGTTTT
    84421 GATTTATATA ATATATCAGA TGTAAATCGA AATATAAACA TGTATACATC TGATGAGCTA
    84481 TATAATCTTG TAAATATAAT TAGTAACCTT AAAAGTAATG AATATTGGAA TTTTTCATCA
    84541 AACGCAAAAG GATTATTTAG AAGCTCATTA AGTTGGAATA TTGAAAGCGA TGATGATTTT
    84601 TCTGGTTTTG TTGAATATTT TGATCAAGCC ACAGATATTG TTAATTATAT CATTGGAGAC
    84661 CATAATAAAT ATGGAACAAA ACCATACTAT AATGGAATTG ATGATTATAT TTATCAAGAA
    84721 ATATATGAAA AGTCAATTGA TAAACAAGGC AATATCTTAT CAAATGATAA GCTATTAAAT
    84781 AACTTTAATG AGAAATACAA TATTGATAAA TGTAATAGCA AATATAGAGA AGATATTAAA
    84841 ACTTGGATTT CCTCCATCTT TAACGATTAT AATTTTCCTG ATATAACATA CGATAGTGGA
    84901 TATGCTGAAC CACATTATAA ACCATCTCTA TTTTATGTTG CTACGGTCAA TGGAGAGTTA
    84961 AATAGAAGTG GTTCACTTGC TCCACAATTT ACTTATGTTG AAAATTATCT TGTTAAATCT
    85021 ATTTTATCTA TTGCTGATTC TTTTACTGGT ATATCCTCTT ATCACGATAT AGATGACAAA
    85081 AATAATAATT CGTGGAAATT AAATGCTTTT ACCAACGTAA ATGATTCTAT TTATCCATTG
    85141 ATTGGTAAGA ATAATAAACT TGAAGAAGTA AAAGATATAA TTAACACAGA AACTACATTT
    85201 GGTCCTTTTA AAGTTTCGCA ATATTCTGGA AGATACATTA AACGACACCT TGGATTGAAT
    85261 TATTTTGATG CATATTTAAG TGATTTACTA ACTGAAACAC AATCACACTA TGACGATACA
    85321 AAACGCGAAA AAGCATATTT TAATAAAATA GATGATGAAA AATATTATTT CTTCAATCCA
    85381 GCAATAATGA GACATCAAAT CAAATATTAT AGTGACAATG ATGAGTATTC TAAAAAAATT
    85441 ATTGATGGTT ATAAGATAGG ATTATTATAT AGCCCTAAAA TAGCTGCTGC TGAAATAGTT
    85501 ATTAACTTGG CAATCATAAT GCAATATCTT ATTTGTCATA ATATTTTGAT TTCCGAAATT
    85561 CAGTGCCTTG CCAGAGATGT AATAAATAAT AAAAACAAAA TTATTGAACT TCACACTATT
    85621 ATGGAGTCAA ATAAAACTGA AACAATTTAT ACCAATAAAG ATTATACAGT TTTTAAAGCA
    85681 GAGTATGATA AAGCATCTAA AGCTACTATC GCAAAAAAAT GCACCAAAAC CATATTTGAT
    85741 CAATTATTAG AAGCACAGGA TGCATATGAT TCTGCTAAAG AAACAATATC AGATGAGGAA
    85801 ATAGATAGTG TAGAGGCAAG TCTTAAAGAA CTTGCTAATA ATACTTTTGA ATCACAAGAT
    85861 GACTTTAATA ACATTGTTTC ATCTCTAACA GATATTTACA ATAAACTGAT ATTGGGCAAC
    85921 ACACTTATAG CTTCTTTGGT ATATATCAAT GGACTTGACA GCACAATGAT GGACGCAATA
    85981 TCTAACAAGA ACTATCAAGT ACTTAATGAT ATGCTACATT CTTCTCAGCT TGCATTAAAT
    86041 AGCACAAATA ATATTTTCAC CTATAAATTT CTGTTGTCTT TAGCCGGTAG AGAAGTTATT
    86101 AAGTCTATTG AAGACCTTGG TGCTAGTGAG AATACAGTTT CATCTATTGC TACTGGCATT
    86161 ATTGATGAAA AATTTAAGGT AAATCAAGAG AGTCAGCCAT ATATTTATAC CAGAGATTCA
    86221 TTCTATGATA TGATTACAAG TGACATGAGA GGTAGAATGG CGCGAGCATT CCCTACATTC
    86281 TATATGCTTT TTGTAGATGA GGGAAGGGAA ATAGGTTTAT GGAAACTCAA TGATAACTTC
    86341 TATAATATGT CTTCAATAAG CGAGATAACA ATAACAAAGT CTCGTAAAAT AGCTGCTGAC
    86401 ACTTGCACTG TCTCGATGAC AAATCTGTTT AAGACATTTA CTACTGATGA CGAAGATGGT
    86461 AAAGAAATGG CATATGACCT CGAAACACTG TCTTCTATAG ATAATAGCTT TGGTGATCTC
    86521 TGGGATTCAA TTTTCAGCCC TCGAAAGTTA TTCTTAAGAG AATATCAAGA AAGACTTGAG
    86581 CAGAATCCTA TAGAGAGAGC GCAGCTCAAA CCCGGTGTTC GCATTCATGT CAGAATGGGA
    86641 TATGGCGGCG ATGCTTACTC ACTTCCTACT GTATTTAACG GTGTCGTCAC CCAGGTGTCT
    86701 ACTGGTGAGT ATATCAATAT AGTTTGTCAA GGTGATGGTG TTGAGCTCAC TAATCCTATA
    86761 AACAGTGGAC TTAAGTATTC TGAAGACATA ACAAACTATG GAGATATACC GATAGTAAAA
    86821 CAGATTAAGA ATTGGGCTAC TGCTGGTGCT ACACCAAAAA CTATTATGCA TGGATTCTTG
    86881 ACGACTAAAG GCAAATGGAC AAGGCAACTT ATCAATAAGA TTTCTTCTGG TAGATTCTTT
    86941 GATGACAATC CATTTGGTAT AACTCATTTT GGTGACCCGG ATTTTAAAAA TATCTTCAGC
    87001 AACAGCGAGT GTGTTCAGAA TATATATGAA GCATATAGTA CTCCTAATTT CAATGGTGAT
    87061 TCTCCAAATG CGGTAACTTA TATGCAATAT GATTACGCGA CTAATGATAT TCCTAAAGTG
    87121 TCTACTCAGA TTATTGATAA ATCTTTCTGG GATCTCATGC ACGTAATGGC TGGAGTAGCA
    87181 CCCGATTATA TAGCAAGTAT CATTCCATTC GGACTTCGCA GTTCTGTTTT TTATGGACTT
    87241 CCTCATTATT ATTGTGCTTA TGAATATATG AAAGATTCCG ATGGAAGAAT AAAAGAGAGA
    87301 AGGAAACCAT TCCAGCAATA TCACGTATAT AATTCATATA GTGATATTAT AGAAAATAAT
    87361 ATCTCAACCT CATCTGAATT TATGAAGACA AATGCTGTAG GTCTATATGG ATTAAAAGGT
    87421 GCGCTCGGAA ATATGACAAC TAAACGTGTC GGCCCAATCT ACGCTGATAT AGACATCTAC
    87481 TCTGAATATC AGAAGTCAAT GACAGTAGAT ACGACTTTTG TATCTCAGTA TAATGGCGCA
    87541 CTAAGTCCAC TTGGTACTAT TGTTCCATTC CTCAATAATA TTCTTGAAGA TACAAATGCT
    87601 CTTGTAAAAT ATGGTATAGA CAATGAAAGT ATTGCATTCA GAATAACCGC GAGAGCACTA
    87661 AAGGATTCTG TCAAAGAAAT GTATCAAGGT GAACTTATTA CTATTGGAGA TCCTTCTGTT
    87721 AAGCCATATG ATGTAATGTA TTTATCAGAT GTATATGAAA ATATGCAAGG TGGCTGTGAG
    87781 GTTGAAGCTG TTACTCATAT TCTTAATTCG CAGACTGGTT TTACATCAAG TATCTATGTA
    87841 GATCCAATGA TAGACATTGA TAACAGATAC TATCAAGTAG CTCATTCATT AGGTATATCT
    87901 ACTCTTGCAA GTTGTGTCGG TGTATGTGGT GCTATTTGGA GCACATCAGC ATTATTCGGC
    87961 AGAACAACTC AACCATTTAC TAAAATGGCT GCTAAAATGT TAACCAAAGG TACTGATAGG
    88021 CTTGCAAGCA GCGTTACTGA TATACTCAAC TTCTTACCTA TTGGAGATGA GATAAGTAAT
    88081 AAGGTTGCAA ACTTTATTAA AGGTTCTAAT ATCTTTGCTA ATCTCAATGC TTCATATCAA
    88141 TGTGATAAAA TTCAAGAACT TGCAAGTAAC TTGGCTAAGA TAGATTTCTC TAAGATAAAT
    88201 GATTTATCAA AAGCTGGTCA ACTTGAATCT TATCTTGATG CAATCAATAG TATTGGTAAG
    88261 ATAGATACAT CAAGCCTATC AGATCTCGTA AATCTTACAA AAGCGTCTGA TGAACGTCAT
    88321 CAAGCACAGA TTTATTCTTA TATTGCCAAC CATCTCGATG ACATACTTAA AGAGCAAACA
    88381 AGTAATATCA GTTCCAGCTT AACTAATATT GCAGACATAC TTAAAAAATC AGATGGATTA
    88441 CAAACACTTG GTAAAGCCGA TGCTAATATC GGTGATGCAT TGACCCTATT GAATAATATA
    88501 AATGATGCAG ACTTTACAAA TCGCAGAACA ATTCAAAAAT ATATTGATGC TATAAAACTT
    88561 CTTCAAAATT CTGACGAAGC TAAGGATGTT GCCACAGATC TCGCTCAGAT AACCAAAAAT
    88621 GTTGTTGATA GTACAAAAAC TGCTGCGACT AATATTGATA ATGTCGCTTC TGGTCTTGCT
    88681 GCAAGTAAAA TAGCATCAGC AGTCAGTGGC ACTACAGATG ATGTTGCTGA TGCTCTTAAA
    88741 AAAGCATACT ATGTTAAAAC TGGTACTGCT ATTGCTACAA CTGTTGGATT AACTCTTGTA
    88801 GAAATGGCTC TTGAAGCAAT TATTTGTGGC GTTGTAAGAA ACAATATAAC AAGATTTTAT
    88861 CGTAATCTTG AGGTTCTTAG AATTTATCCT CTCACCAAAA ATGGTAAAGT GTATACTGCT
    88921 GGACTAAGTG GTTCAAGAGG ATTAGTAGTA GGTTCATCAA CATTTGATAA GCAAGGATGG
    88981 TTACAAAACT TCCTTACTGA TCTGAGTGAT AATTTCTTAT TCAGCAATAT TTTTTATGGT
    89041 TGGATACTTG GCGGAGATTC AAGAGATATA AGTAACATTA CTACTGCGTG GAGACGAGGA
    89101 AATAAGATGA AAGAGCCTGA CTCTGATCTT GTCGGCGCAT CTTCTGCTCT CATAAATCTT
    89161 CTTAGCTCTG TCAATGCCAA CATGAATAAT TATGATGGTA TGATGGTTAA CCGTATCGCG
    89221 TTAAACAGAA TTACAAATCT TTATGGTAAT GATTCTGATA CAGAAACTGC GGCTACTTTA
    89281 AAAGCATTCA GTAATTTGTA TATAAGTGAT GGCGACACAT TAGAGTATGA TGTAAGGTTG
    89341 TCTGCATTAC AGCCAATAGA TTATCTTATG GATTCTCTTA AAGAATCCGG TGTCCCTGAT
    89401 GGCACACTCA CTTGCTATCA TACTATGACA GATTACAATG AAGGTACTGT TCAGATACAT
    89461 TATAATGATA ATTTATTGGA TGTCCCTTAT TATCATTCGA TAGCTGATCA GCCAGATCTC
    89521 ATTGATATGT CTATGTTAAG CTTTGATTGT AATATGGTAC TCAGCAATCT TATAAAGTAT
    89581 TATATACCAA GTCAATTCTC TGGATATACT AATTCAGAAG GTAAGCAAGT AAGTATATCA
    89641 ATTGTAAACG CTCTCATTCC TGGTTATAGT AACTCATGGT TATCTACTGG ATATTCGACA
    89701 AACTTCTATA TAAACAACAT GGATCATGAG ACTTTCTTGA TGATTCTTGA TATGGAAAAG
    89761 CAGGCTTGCA ATAATATGTT TACTTATGAT TTTGTAAAAC AGGATGATGA AAATATCTTA
    89821 TATAATATCT CTGTTTATCC TGAAGTAATA AGTGAGGGTT GATGTATGTA TTATAACAAT
    89881 TTTAAAGATA AGATCAAGGA CATATCGAAC AGTACATCAT TAAATACCAC ATATTATACT
    89941 TGTGCTGCTT TTGTAAATAA GGCTTATGAA GAGTCAAATG TTTGTGATAT TACATTCATT
    90001 GATCAGAACG GCGAAAGACA ATCTCTTGAG AAAATACCTG TTATTCTATC AAACAGTAGC
    90061 ACAATAGGAT GGTTTCCAAA TGACAATGAA TATGTCACAA TTGAAATGAA GAATGGCTCA
    90121 TGCCAGATAA TTTCACCTCA CATAAATGAT TATAATTCTT CATATAAGCA CACGAATGAT
    90181 ATTAAAACAA ACATATTGAC CGACTTTTTC AATTACACTA TAGGCGGTAC AATATTCTAA
    90241 AAATAATAAG GCTGTACTTT CGCGGTACAG CCTTATTTGT CTTCAATTTA GATAGTGTGC
    90301 AATGGTAATA TAAAATATAG ATTAAGATAC TCAACTCAAC TGGAGTTTTT TATAATGAGC
    90361 AATGAAAATT TGAAAGCAAT TTCAGATAAT TATCTAAGAA AGATAAAAAG AGAATCTGTC
    90421 ACACCAAACA GACAGAATAC ATCTGGAATT GTATCAACAG ATAATAAGAG TGGATCACTT
    90481 CTTGAAAACG GCACGAATAA AACAATCACT GATACTCTTA ATCAGTCAAA GGGATCTTCT
    90541 GAATCACAAA GTCAGACAGA TATATGCTAT GAGAAAAATA TAATCACAAA CAGACTTAAT
    90601 ATCAAAACAG ATGATATTTT CATAAATAAT AATAGGCTTA ATCCGATATT ATTTTCCTCT
    90661 GCGTTATTCA GTCAGAATGA TGTATGTACT CAAGGCGATT TAAATCTTTT CGGCACTGTG
    90721 CTTGTAAAGG CTTGGGATAA GTCACTTAAT AAAGCTGTTT ATATAAGACG GCAAATCAGG
    90781 TTCCCAATAG CTTATCCAAC TGCGCAGATT GCAGATATTG ATCCACAGTT TGGAATACCT
    90841 ATAGATGGTA ATGGAGGTAC ATTATGAGTA CTGTAGACTT AGCTACAACA TTATCAGGAG
    90901 ATATATATTT TGAAAATGCC GTAGAAAACA ATTCATTAAG ACTTACATAC AATCTGCGTT
    90961 TTGATGATTT ACAGTCATTG AGATTGTCAT TTATGCATTC ACGAGCCAAG ATACCTGACA
    91021 TAACAGAAAA GTCTTTGAAT TTGTCGTTCA ACTATGACGA TGAATCTGAG AAGGTAAAGG
    91081 CTGCTTGTGT ATTTGACAAC AACGCTACAA AAAAGCAATT AGAGTATGCA ATCAGATCAA
    91141 CACTTACAGA TCTCAAAGAG AATTCTGATT TTGGCTCTGA TATGGAGTTA TATATCCATT
    91201 CGAATCTCAG AGATAAGAAT GTACTTGCAA ATATAGAGAC AGTTATATCT GACGCAATCG
    91261 CGCCCATTCT CTCGTCTCCT ACTGTTAAAG TAATTCCTAA AGTAAGTCTT TCTTCAAATG
    91321 GATATTTCCA AGGTATTCTG ATTGAGATAT ATGATAACAA TCAACTCTTT ATGACTTATA
    91381 ACCTTAAATA AATTAAAGGT AAAAATATAG ATGAAAACAA TAAAAGAGAT ACATGACAGC
    91441 ATACTGAATA CATTCAGTAC ACTATCAGGA TTCACTGTTC AGGATGGTAC TGTACTTGAT
    91501 GATCAGACAT ATGCTTTAGC CGATGCGCTC GCAGAGGCAT ATATAGAAAT TGAAAACAAT
    91561 AAAAATCCAT ATTTGTATTC TAAAATATCT GGAAGTAATC TTGATGACTT AGGATACATG
    91621 GTTAATTGCC CAAGACAAGC GAATGAAGAA GATGATTCTT ATCTTCATAG ACTTGTTGAG
    91681 TGGATGATAA GCTGCGAAGC CGCAAACTAT GATAGTATAG AAAATGCGCT GATGAATCTT
    91741 CAGTTCGCTT CTTATGCCAC TTATGTACCA TTCGTCTATG GTGTCGGAAC GGCTATAGTT
    91801 TACATTATAC CTAATTCTTA TGATGACGAC ACCATTATTT CAGCAAAGCT TGAAGTAAAA
    91861 AACAGAGTAG ACAAAGTAAA GTCGGCAGCA TCTTACATTG AATATGTTGT GCCCGAACAA
    91921 AAGCACGTCT CACTTGCTAT AAGAATCGAA TACGAGGATA ACGCTGATAA GAGTTATGTA
    91981 CTTACTCAGC TTACCAAAAA GATTCAGGAT TACATAAATA ATATAGCTAT AGGTTCAAAG
    92041 CTTGAGATAG GTGAATTAAA TAAGATTGGA ACTAATCAGG TTGGCGTCGA TTATTTTGTT
    92101 ATAGTACAGA TGTATATGAA CGGTGAGCCA GCAAATGAAC TTTCTTATCT GCAAACCATA
    92161 CATAGGAAAT TTGTCTTTGA TAACCTGATC TATTAAGGAG TAGATATATG CTTGAACAAG
    92221 ATAAAATACT CTCTTTAATG ACAAAGCACT TTCCAAGATG GATGGATATA AGAAAGAGAG
    92281 TAAAAACGTC TAATGGCGGC AAATATCTGC AATCACTCGC TTATGAGGTT GCAGATATAC
    92341 AGACCGCTAT AGATGAATAT AAGAAAGATT TTTTTCTTAT TAACTATCGT GACAAATATG
    92401 ATGATATTCC ATACTATGTT TACTATATAA CTGTAGGCGA GATAGATACA AATGATTTTG
    92461 TGCTTATATC TCCCAGTGGT TTATCTGAAG CGTCCAGTGT AGAAGAGTTC TATAACACTG
    92521 ATAACAAGTA CTTCTATGAA GACAACAAAA TATTCTTCAG AAAAGAAAAT GTCGATGAGA
    92581 CTTCGGCCCA AGTAAAATAT ATTCTTGATG ATATAGAGTA TACTTCTATT ATAAGTAAGT
    92641 TATTTGTATG GAATATTTAC GATGAATTCG CCGCGTTTGT AGGACTTAAG AGATTTACCA
    92701 ATGAAGATAA TGAATCTCTT ACGAATCGAA TACTTAATGT ATTCAGATGT ATTCCTAACA
    92761 GCACCGAAGA AGGTTTAAAG AACGCAATCA TAAATGATTT ACTTGAACCG ATCAACGAAG
    92821 CTTATCCAAA CCTCAGCTAT GATGAGATCA GGAATAAGAT TATAATTGAA CGCCCGACTC
    92881 CAGAAAACCT TGAACTTAAA TATGATGAGT TCACTACTAT TTTAGATAAA CTGGCAGAGA
    92941 TAAACGCTGA TGTCTATAGA ATGAAGATAT GGGACGAGGA TATATGGCAA TTCAAATTGT
    93001 CCGGAATTGA TTATCTACCT CATGTATGGG ATCATATCTT AGCAGCTTAT GATAATGGTA
    93061 TAGGATTCAA AGATGATCTT AAACCAGAAA TCATAGAGCA CATAGACGAA ACTGATGCTA
    93121 CAGCTAAAAT CTCTGTATAT AAGCAGGACT TTGATGTTAT TCAGGAGTAC TTGTCTGGAC
    93181 ACTCAATCAA GAAAAATATA AAGCTGAGAC TTCTGAAATA CAATGATGAC CTGAAAGCCA
    93241 CTGATGTTGA GTACACGATT ACGGCATCTA AGCCAGTCAA TATAACAAAC AGACTCGATG
    93301 ACATATCATT ATCTGTTACC GATGGAACAA AAAGCGCTTC AATCTCACTT TCTGATATTT
    93361 TCGAACTTAC AGAAGATGAT GAGTTATATC TCAATAATGT AACTCAGTCA TTTGTAAAGT
    93421 GTCACAAAGA TTATATCTAT GAGGAAGTCC CTGTGCCTGA TCCTGACCCA GATCCCGACC
    93481 CTGATCCAAC AGACCCGACT GATCCAACGG ATCCAACTAA TCCTGATCAA GATGAAACCG
    93541 GTGATAATAC TGAAGAAGAG ACTGGTGGCG ACACTGGCGA CAGTAAAGAC GACACTGACG
    93601 ACAAAGAAGA AGAAAAACCT CCAAAAACTG AATTAGTCGT TAAGGAAATC ATCAGAACAT
    93661 ATTCTATTGT AAGAATTACG CCTAATAATA AAGCTGTTGC AGACAAAATT AAGTCAGCTC
    93721 GAATTGATTC AAACAAGGCA GTCTACTCAA TTGTATGCAG TGACAATGAT TTTAACTTTG
    93781 ATCCGATATT CGTTTACAAG AATGAAGACG AATACCGCTA TGACATAACC AACTCTCATT
    93841 CAGGAGCATT TGAATACTGT TATCTTACAC AAAAGTCTGA GATTATCCAT TATTCTTATA
    93901 ATAAAGTTAA GACATATACA AAAGTTACCA ATGATGTTGA GATGGCTAAT AACTTCTCAC
    93961 CAGTGATGCA ATTTGAAGAT CAGTATATCT ATGTAATCAC AAATTATAAG AATTGTACTG
    94021 CCGTTTTCCA GAATAACCTT ACGGACACAT TCATTGGTTC ATGGAGCTTT GGAAACAGTT
    94081 CACTGTCTAT AATTTCCTCT ATAGATTATG ATAATGTTGA ATCTACAAGT TACACATTTA
    94141 ATGCTGATAT AATTACTAAT TCTCCGAGAA TTACTTTCAG TGATATGTTT ACTGAGAATA
    94201 ATATATCTCA GTATCTTACC GCTGATGATG GATCTTCTAT CAATCCGGCA GATTTTACTC
    94261 CAAGGAATTT GTCAAGATAT GAGATCAGCT CGCTTATCAG TGACGATGCG TCCAAAGAAG
    94321 ATATTAATTA CAGCAAAACT TATTTATCTA ATGCTGATCT TGCCAATGAC ACTGTAAGCA
    94381 CAAATAAGTA TGTTCGTTCG GTCCGTGCCA CCAATATAAC CTCTGAGTAT ATAAAACTGC
    94441 CTCATGTTAA AATAGATAAT ATAATCTATA TAGGCGGTAA CATGAATTGG AGACTTGGCG
    94501 ATCCTGTGAC TAACACCGTA AGATATACAT TACAGGCAGA GAAGGGGCTC ATCATCTTCG
    94561 ATTCGACACC TTCAACCGAT CTGTATATTG TCTATACCAT TTATGTCCCT GAATCGGTTT
    94621 CTATTCCACT GAATGAGCTT TATAGGCTTG CCGAATACAA CAGACAAGCA TATAAAAAGA
    94681 TATATGATTC TACTATTTCA GGCATAACTG ATGGATATGT ATACACTGTA GAGAATGTGG
    94741 ATGACAGCGA CCTATATAAT ATTATTGTCA CTGATTATCC CACATATTTT ATCCCTGCGA
    94801 TTATAGATAA CACAGTTGTA TTCAATAAAG TTCCAGAGAA TGCTCTGTCC ATCAAATACG
    94861 GGTATTATTA TTTTGGCGAG CAAGAATACT ATTTACTTGC TGACAAAACT CCTACATCAG
    94921 AAGAAAATAT CTCTAATGTC AAATTTGAAA ATACAAGGTC AAATGGCTCT GAGATTATTC
    94981 TGAATAAATA CAATGAAAAC TATATAAAGA ATTCGCGTAT GCGACTTAAT ACAATAAGCA
    95041 ACACATACGC CATAGACCTT ATAAAGCATA CTGATAAGAT TATAAATAAT AAGCTCGGCG
    95101 CGATTTCTAC CTGTGACAAC TTCTATAAAT GGAAGTCATT CGGAGTAGAC CTGTCTCTCG
    95161 AAAAATACGG AATCTATAAT AATATCGGCA TCAGACTCAT TTCTAATATG CCTAATGGAT
    95221 ATGCTTATTA CGACATCACA GTAGATAAGG ATTCAGATAC TGCAAAAGAT TATTATGTTT
    95281 CATTGTATCT CAGCGGAAAA CTTAATGCCT ATATCGCAAA AGAAACCACT TATGATGGCA
    95341 TGAGATTTCG TAGATCATTG ACTGCTGAGA TTGTCAAAAA ACTTGATGTA TTAAAAGCAG
    95401 ATAACAGAGT TTCTGCTGTG TTTACTCAGG ATCCCGGATA TAACTATTAT CTCATAATAA
    95461 CCGCTGAATC TCAGAATAAA AATTATATCA ATATATTCGA TGATATAATG ATGTATGAAA
    95521 ATACAGACAA GCTTGATATT AACGCGCAGA AAAACATAGA TATACTTGGA TATAGTATTA
    95581 AAGAGAAAGT CACTGATAAT AATTATAATA ACAGAATCTA TTTTGACAGC AATAAATATA
    95641 CTGATAAGAA TAACGTCGAT ATAGACCAAT ATGGCTATAT CATCAACTCA TGTAATATTG
    95701 ACTGGGATAT GACAAAACTC TTTGAATATA AGAATGCTGA TGATTTCAAG AGATATTTAT
    95761 CAGTTCGCAG CAAGGTCAAT ATAGACGAGC ATGGTAATTA TCTGTATACT ACCAGTGATA
    95821 GTGTCGGTAG AATTGTGACT GAACCGATAG CTATAAATAA CTACAGGCTT ATTAAAAATC
    95881 TCATAATTGA GATAAACGAT ATGCCATTCG AAAGTCTTAC TGGATTCCAG ACACGTTTGC
    95941 TTGTATCTCA AACCGAAGAT GGCATTTATG AAGATACCGG AGTTATTGCG TATAAGAATA
    96001 CCGATAGTTT TTCTGGCGAT CTTCTCTCTG GAAACTTTGT CAAGCTCAGC ATAGTTATGC
    96061 CGGTTAATAA ATATATCGGC AGCATAGCGA TGTATGCAGA ATACAAAACT ACTGAAACAG
    96121 AGCAGCCGGT CGGCGCGATA AGACCCAACG GCTCTATCAC ATCTGCTATT CTTGATACTT
    96181 ATTATATGAC AGATTATATA ATTGATAAAG TCAATATGGA ATGTGAATGC CCGTTATCTT
    96241 CGTTCAGAAT AAAGATAAGG TCTTATAAAG ACAATAACAT ATGGACTGAC TGGAAAGACA
    96301 TTTCTGTTGA TTCAAATGGT AATGTAACTA CACCAGTCAA GTTTGAAAAT ACGAGATACT
    96361 TCCAGGCAAT CGTTGAAGTA TTACAGAATG ATACTCGTGT CAAAATAAAT TATATTGATG
    96421 TAAGGAGATC CGATAATGAT TCAGAATAAT TGCAGAATAG ATGCCAGCAA TGGTATAAGA
    96481 TTCTTTGATC AGGATATTCT TATAGACGAT TTCGTATATA ATGATTATGC GGAAGTGGAA
    96541 CTCACAATTG CCTATAATAC GCCCGGTTTT GGAATTGTAT TATTCAATAA TGCCACTTCT
    96601 GCATTATTGT CGTCAGACAG TGAGACATTC TTATTCAGAA TTGGCTACAG AGAGGCGTCC
    96661 ATTGAATACA AGACTGGCTA TTTGAATAGG ACTATCCTGT CTATACCGAC AACGATATAT
    96721 CCTGGCATAC ATAATGATAA CATCAAAGTC AAGTTCAGAA AATACAGACG AAATATATAT
    96781 CTTGATGTTG ACGGTACTTC TGTTTTTGAT ACGAGACTAT ATAAGCTGCC CAAGGACATC
    96841 AGCAAATTCT GTATTGGCAT ATATTCGAAT GCCGGAAATG TTATTAAGTA TATTCAGTCA
    96901 AATTCCAAGA TACCAGATTA TTGGAGTATA AATATGTACA ATACCATCGG CGGAAGAATC
    96961 AAATTCTTCA ATGATGGATT TGAAGTGTCT GAATGCAATG AAAAGGCTGA GATAGAGCAG
    97021 ATGAAGATAG ATCTCCCGGC AGGAAAATTC TATCTTCATT ACAAGCTGAG TGACCAGAAT
    97081 GATATTAAGT GCTATGCTTT CGCTTCAAAT GACGCTTTGA TAAAAGACGC CGATAAAAAC
    97141 ATTCTGGACT ATTCGGATAA TTCCATAACC CTTGAAAAAG ACACAGAAGT TAATATTAAG
    97201 TTTGTTGGTA CATATGGAAC TGTCTCTGAG ATTATCCTGA ATCAGGATAA AGACAGCGGA
    97261 TATGTTTACA CCACTGATGA CAACAAAGAG GTCCCTCCAA GCAATATTAT TATCAATAAA
    97321 AATAATATAA GTAAGGTTGT CTGGTCCGCC GTTATTACTT CATTCGGTAC TAAAGAAGAG
    97381 GTTTATCTAT TCAAAGACGG AGAATATTCT CTCAAAGAAT ATAGCGGAGA TAAATCATTT
    97441 GAATTCGGGA AGACATATCA GTATACTTAT GATCTTGAAA CCAATAAATT CGATATAAAC
    97501 TATAATGATG ATATTGAATT TACAGAGACA CTGAGTGAAG ATGAGATAGA CAAAGATACG
    97561 TTTTCTATTT TAAAGAATGT GGACGCGACA TTATTCTATC TTACTATTTA TGAGAAAGAT
    97621 GGCACTATTA CAAATATCAT AACCGATAAC GTAAAGAAGA TAAGCGTTCC ATTCAGCAGA
    97681 AGAGATCCAA TTATAGTTAC CGATGAATAT GATGAGCCGC TCAATATTTC AAGCTCTTAC
    97741 AGAATATATA CTGTATTCAA AGACGGTACT GACATTATAG ACCATGATCA GGACAGATAT
    97801 GTATTTACGA ACATTGAGAG GGAAGTATAC CCTGTAAGCA CATATAATAG TTACAAGACT
    97861 CAATTTGACA TAAGTGAAAA TATCAATGCG GTGAGAATAT ATGGAATCAC AAATGAGACC
    97921 ATAGATTATG ATAGTGTCTA TCGTGTTATT AACCACGTTG ATGATATAGG TTTATGCTGC
    97981 GATAATAACT ATAAACAAAT AGACAGCTCA GAAGTTGTCA TATCAAGACT CACAAATGAG
    98041 ATTGTTATAA ATTCAGATAC TTCTGGATTC AGCTATATCG TTATTGACTA TTTGAAGGAT
    98101 CAGAGTTATT GTATCAATCC TAATTTCGAC AAAGACACAT ATGATATTGA GATTTCATCG
    98161 TCTTCGAAGT TGAAGTATTA TTTCGCTCCA AATTCCAGCA CCGTTATGAG TGATTACAAG
    98221 GTATTGTCTT TTGATAATTT CGGCAATGAC TCATATTATC TATGTATAAG AAAGGAAGTG
    98281 TAATCTATGA AAATACATCC CGGGCTTCAT GATATTGTTT CTTCACAGAC AATAAATAAA
    98341 GAAACAGATG TTCAGCTTGC CTACATTACA AATGAATCAG AGGAGCCCAC TCTGACATTG
    98401 AACGCAAATT ATTATACTTC CTCAAGAACT GCGCTTATAC CATATGAGAC ATTTGATAAA
    98461 CAGAATTTGC TTCTCTATGA CGAAAACGAT AATGAGATAA CAGATTCATA TAATTATATA
    98521 ATAAGAATTG GCACTGATAA ATATCAGTAT ATACCACAGA ATATCGCGGC ATCCATTCAG
    98581 CCTGATACAT TTCAATACAG AGTCATTGGT AAGAAAAATG AGACCTATAA TAACACTAAA
    98641 AACTATTATA TCTCAGTTAA GGCGTTCAAT GACAAATACA ATTCATCTGA TCAGACATCT
    98701 CTTATAAGCA CATTGAAGAC TGTCTTTCTT GATGCTTCTG TGAGAGGGTT GTGCCCAGAG
    98761 TCAATTGTAT TCAATGGAAA CGATCAGAAT GATTTCGTAT ATGACCAGAC ATCTGATGAT
    98821 TGTGATTTTT GCTTTATAAA ATCGAATGAT GGTATAAATG CCGATGGTAC AAAAATTATA
    98881 GATGAAAAGA ATTTCTTTGG CAAAAATCTT TGGATAATAG TTCCTGATAA TAGCTTCCCT
    98941 ATGTCTTCAA ATGTAATGAG TCTTTATGAT TATGATGGCA CTGACCATAA CTATAAGACA
    99001 TCTTCAGACA TCTATAAGAC TATAGATTAT TCTGGTTTAA AATTATTCTT GGCACAGCGT
    99061 TATAAGGAAC AAGTGGACGC TGAAATATTC ACTTATTCTG ATACTATGTA TGCTCCACTA
    99121 TTTATCAAAG AAGATCGTGA ATATAACAGG TATATAATAT ACAGTCCATC TTCATTATTT
    99181 GAGAAACCAA CAATTTCAAA GATCAACTTG ATTATTGAAT ATATTCTGAA GATATATCTT
    99241 TGCTCGTATG TTTACTCTTC AAAAGCTTAT TCATCATGGA TAGCTGATGA GATGCCCGAT
    99301 TATGTAGTCA ACAATCATAA GCTTACAAAA CAACTCAAGT TCGTATCTGA TAAGCCATAT
    99361 TATGAGCTTC TTGATGCTTC TAAATCAGAT ATTTCATATG TTGATACAGA GATACTTGAC
    99421 AATACGAATA TCGGATGCGC ACTTGACGCT TCGGACTATA TCATCTTTTC TAAAAAGCAA
    99481 AGCAGCTCAT CAGGTATCAC TAAACCAGAT GGATATATCT CTATATATTG TCCGAATAAG
    99541 ACCATAATCT ATTATAAAAA CAATGTATAT GTAAAAACTA CCGACCTTAA TAAGTCGATT
    99601 AAATATTCTC TTGATTTGGA TACATTGACC GTTACCATCA AAGACTATTA TGACTCATAC
    99661 CAGGGTATTA GTCTGGTTGA AAATACAGCC TCATTGATTA TTAAACACGG AACAAATAGT
    99721 AATGTATATA TAGCTGTAAA AGATAATAAA TTACAACTTA TTGCAGAGGG CAAATATAGT
    99781 ACAGAAGATG GCATAGTGCT TGGCATATTG TACATTCAGT ATGACAAGAC GGTTGAGCGT
    99841 CAACTATACG ACATTCGGCT TCGCGGAGGC GGATTACCTA AAAACAAGAA GCATGATTTT
    99901 CAATCAATTC TTGATATAGG GTCAATCAAA GGAATGGCTT ACAGACGAGC CGGATCACTC
    99961 ATTATACAGA TACCTGAAGA GTTCAGACAA TATGATAGTA TCATCAAGGC TGCTATAGAT
   100021 AAACATAAAG CGGCAGATGA ATACGCCATT GTCCTGTATT ATTAAGCCCA TATGAAAGGA
   100081 TAAACTAATG TCTTTAAAGC GCGTAGATTT CTCAGACGGA ATCAGAAGTG ATAATATCCA
   100141 GTTTAACTTT GAAGACTTGC AGAATCAAAT CAACTATGAT CGATCTTTCA TAGTAGGTCC
   100201 TGGTATAGCT AAAGGACTCA ATATCGACGT AGATGAAAAA GAATATATTG TCACTATCAG
   100261 CGATGGAACA ATAGTTGATC CTGACGGTGA GATTATAAAT GTTGAGGGCA AAAAATATGA
   100321 AATTGATTTG CCCTCAAACA TTATGCAAAC TATAATCAAA GATTATACTG TAAAAGATAA
   100381 TAAGATTATA TTATCGGATA TTCCATACGC TACAAACGGC AGATATATAG CAGCGATTGA
   100441 TAGCAAGCTT AATGACTATC ATAATGATAT TGTGGTTTCT ACATTGACCG GAACTGAAAT
   100501 AAGTGATTAT AGTATAGACA GTGATTTGCC AAATATCCTT ACATTTAACA ATGTGAGTGA
   100561 TGGAACAATT TATACTATAC AATACTGTAT CGCTTACAAT ATCATTTTTA CTGTTTATGT
   100621 GAATACTGCC AACGAGATTC AGATATGCAG AAGTATATCA TCGACATCTC CAAGCGAATA
   100681 TGGATTGTCT GATTTTAAAT ACAGATTAGG AAATGTATTC GTCAGAAGCA ATGTAAATGG
   100741 CTATACCACC ATATCCAAGA TTCAGGATAT GAGTGATCGA GTCAATATAT ATACTGATGA
   100801 AAATGGTGAG CTGTACATCA ATGGCAAGCC ATTCAGTTCC ATAACAAATA TATATCTGTA
   100861 TTGTCCACTT AATCCAAAAG AAAATGATAT TTGGTACAAT GGTCAATATG GAAATAACCA
   100921 ATTACTCGTA TATCGTATTA TAGATGGAAT CGGCGGCTGG TACCCAATAA GTACTTATAC
   100981 TTATGCTTTG CATAATAAGA AGAAACTATG GAATCCAACA AACGATTTAA CTTATAATAA
   101041 GGATACGATG CATCCTTCGT ACTTCTTGTT TACTAATCTT GAAAAAGACT TGTATTTCGA
   101101 ACCAAAGACT GAGTCTCTTA AGGTCATTGT AGATAATACT ATATTACATA GTGACCAGTA
   101161 TGAAGAAGTG ACTGCTAGAG ACATATACGA TATTTTCCAG ACAAACTCTG ATCCAGAACT
   101221 TGTACAGTAT ATAAGCAATT GTGGTTACAC AAAGAATAAT CTTCTTAGTT TGCTATATGA
   101281 GATTGACTCA TCGGGCAATG TCGTAGGTGA AAAAGATGAC ACCTGTATAG GTTTCAAAAT
   101341 GGTCGAGGCA TTCACATATA AGTTTACTTA TAATGGTTAT GTAAGAGGAC CATATGTCGA
   101401 GGCTGTCGTT ACACAATCCT ATCTGACTCC CTCTCTTAAG AGAAAGATAG ACAGAGTATC
   101461 AACCTATGTA GTAGAGCAGA CAATAACTCC TGAAAGTACT TGTATTGCAT ATGACCAAGA
   101521 CAATAAGATG TATATTGTCA CCACTGACAC GTCTTATCTG TATAATGAAA ATCAACTTGA
   101581 AGTCTTTATC AATGGCATCA AGCTTATAAA GAATGTTGAT TATTCAGAAG TTATGATGAA
   101641 TGCCACCTCA AAAGAAACCA ACAGGTTTAC TATCAATAGA AGTCTCAGTA CATCAGATTA
   101701 TATCACATAC AGAATCAATA CGAATGTATA TTCTTATGAA GAACTCAAAA ATGACAATAG
   101761 CCGTTATTGG CTATTCGATC TTATTATAAC AAGGAATAAC GCTTCTCAGG ATATTGCGTT
   101821 ACCTGAATCG CTGGCACTTA ATGATGGCTC ATTTGTAATA GCCGTTCGTA AATCTGACAG
   101881 ATGTATTCTT ATAAGGAAGA CTGAAAATGT TAAAGACAAT GCCGATTATG AGATAATTCA
   101941 TAATGAGGAT GCTAATCAGT CTGTATTCCA TATCATAGAC GAATCTGCTG TTAAGATTGG
   102001 CGACAGTGTA TATCTTGTAG GACTCAAGCA GAAGTTTGAT GGCGTTGATT ACAGCTCCAG
   102061 CCTGCTTAAG ATAATTGATT CAGGCGCGAT AGAAGGTCAA TTCCTCAGAG TCATTGAAAC
   102121 AGATAATGGA AATGTCACTA AAATAAAAGC TGATAATGTA ATCAAAATAA TCGGAGAAGA
   102181 GGCGGTGGTA GGATGAAAGA CGCGAGCATT ACATGGATCA TAAAACAAGA TAATAATGAA
   102241 GAGACAATAA CCTATGATTA TTATCTCGGC AATGTCAATG GTCTTAATAC TACTACCGTT
   102301 CATATTCAAG CATGGAACAA TTATCAAGGA TTTGATGATG CAAAAGACGT TACCAACGCC
   102361 AGACTTGTCA TAAAAACGCT TACAATAGAT GATTCATATA TCTTTGATTA TCTGACTGTT
   102421 AAGATAAATA ATCAGGTTAA ATCACTTACT AAGTATGATG ATATAAAGTA TGGTATATCT
   102481 ATTGGATCGC TTTCCGGCGC AAAAAACACC GGAACAGAGA GTGAGCAATA TAAGCTTACG
   102541 AATAGAAATA TGTGCGACAT AGAACTCACA TTTAACTCTA TTGACTATAG AGTCAAAGAA
   102601 GGTATCAAGA ATCTTATTCT CGATATAGAA TCAAATTAAA AGGAGTATCT AAATGGCTCA
   102661 GACACAGAAG CTTCCCGGAA TTATAGTATT CCGTGGAAAT ACAAAAGAAG TTGAAGCCCG
   102721 CAAAATCATT GATAGACAGT TTGTATTTGA TATTGAGAAG AATGAATTCT TCATAGATAC
   102781 AAATAAGTCA AGAGTCAAGT GCGGACAAGA TGCTTCTAAA ATGGAAGATT ATATCAAAGA
   102841 GATTCAGGAT AAAATTGAAT CCGGAGATAT TGTCTCGAAA GATGAAATTG ATGAAATCAT
   102901 AGAACAGGTC ACTGAAAACA AGCAAGACAA AATCAAGAAC TATGATGATG TCCTGTATAA
   102961 AGCAAACTGG GATTTGTTCA GTACTGATGG TGATAATTCA ATCCATGAGT ATTATTATAA
   103021 AAATGATAAT ATCAAAGAAA ACTCAGAAAT TCACATAACT CCTGCTGTTG AAACATTGGA
   103081 AGAATATGAT AATGTGGTAA GCGCAGAATT GTTCCCAGCT ATAGATACAT TTACTGACAG
   103141 CAGCGGACAA CGATATTGTC TTATCCGCGC CAAGAATATC CCAGAACATG ATATAAAAAT
   103201 TCATGTTTCT GTTATATAAA ATAAGGAGGA CTTAAATTGC CTACCACAAT TCAAGAAGTA
   103261 GCTATTCTTA ATGGTAAGCC TATTAAAGAT ACAACTGCCA GAAGTAGCAT CAATACAATA
   103321 AGTGATACTA TTGGCAGTAA GGACGATCTT GATACAACTA ATAAAACACT TGTCGGCGCA
   103381 ATAAATGAAG TTAAGAATGG TTCAAATAAA TTCTCGTATC ATGAAGGTGT CAAGACGGCT
   103441 TCTGACGCTG ATGACAATGC CGTTATTACA AGAGTTTTGA ATGGTGCAAG TGTAGATAAA
   103501 GGCTCGATCT TTATTGTCAA GACATTGATC GGCACAGATA CATACGCTTA TACTGGTTAC
   103561 GTTTATAATG GTACTGCCTG GGCAGCTATG GATGGAAACT ATAGTGCTGA TAACGTATAT
   103621 TTCACAAAGG ATCTTGTTTA CACAGCTCCT ATTGGTGTTC TGACTGTCCC GACATCTGGA
   103681 TCAGGTAAAA TTGCGTCAAC AGGGAAGAAT GCAACCACTG TTTTATCTTC GATTTTGGCT
   103741 GAAGAGAAAA ATCCTGTCAC TACCAAGCCA AGCGCATCTA TTAAGCTTAA TAACGCTGGA
   103801 GCAAAGGAAG TCGGCACAAA AATTACTCCT GCTTATGTTG CTTCGTTTAA TTCTGGCGCA
   103861 TATACATATG ATACTTCTAC TGGAGTAACC GCTTCTGGTT GGACTATCAC AGATACTGAT
   103921 AAGCATACTT CAACAGAATC TACTGGATCA TTTGCTGAAA TTACTGTAAC TGATTCTACT
   103981 AATTATAAAG TCTCGGCAAC TGCCTCATAT ACAGATGGTA TAGTTCCTAA GACCAATATT
   104041 GGTAATGCAT ATAGTGCTGG TCAGATTAAG GCAGGAACTA CTGCACAGGT TACATCCAGT
   104101 GCAATCACAG GATTCAGGAA GTATTTTTAT GGATCCAGTG TCGCGGCTAT TGAACAAACC
   104161 TCTGCTGGCA TTCGTGGACT CACTAATAGT ACTTCTGCTG TAGGTAACTC AAAGACATTC
   104221 AGTATGGATA TAGTGGAAGG CGCAAAATAT GTCATAGTCG CTTTCCCAAC TAATATAAAC
   104281 AAAACTCTTA AAAAGGTCGA AGACACAGGT GCTTTCGGTA CTGATATAGT AGGTAAGTTT
   104341 GTTAAGACTA CAGTCTCTGT GAATGGTGCT AATAATTATG ACGCTATTGA TTACGATGTG
   104401 TATACTTATG CTCCTGACAC TGCTCTTGGT GCAAATAAGT ATAATGTAAC TATTGGGTGA
   104461 GGTGAGATAA ATGGCTAATT ACGAAGAATC TACAAATATA AAATTGGATT GGGCGATGCC
   104521 CTTTCAGAGG ACTGGAAAGT TTCCTCTTGA CAGATCGTCT ATGTTTAGTT CACTTGCAGA
   104581 TGCTATTAAA TACGCTAAAG GTGACACCTC TGATCCTGAT AGTAGAGAAC TTTGTGGATC
   104641 GTCTTATATA GGACAGCAGA TTTGTGTCTA TGAGAATGAT GAAGTAAATT ATTATAAGAT
   104701 TGATGCTGAT AGAACATTAA AAAGTTTATC TAATTTAACC GATTCAATAA CATCTGCTTC
   104761 TGCTGATGAC CAAATCCCTA GTGCTAAGGC TGTATATGAA TTAAATTGCC CTATACAAGT
   104821 TGAGTTTAGT ACAGCTAAAA ATAGCGGTGG AGTATATTCA CCATTTAAAA CAGATGGATA
   104881 TTCTGCTGCC GAAATAAAAA ATCTTACAAA GAACAAAAAA CGTGATTTTG ATTGCATTAT
   104941 AAGTAGTGAT GAAATGCCGC AAGCATATTA TCATTTTGGA AAAGCAAGAC TGTTGGCTGT
   105001 TTCAACATAT AACAAAGATG GTACAAACTG GAAAGCCGGT AATGTACTAT GTTTATTTGT
   105061 CGCAAAAATA AATGATATGA ACTTAGATGA GTATGATGTT ACGTTTACGT TTTTATATGA
   105121 ATCAGATAGT TCTGCATCAC CTACAAAAGT CTCTATTGTA AAATATCAAA AATCGCTATC
   105181 TACTTTAGAT ATAGCTTCAG ACAATGATGT AAATACCATG ATCACAGAAG TCTTAGGATC
   105241 ATATAGCACG CAGCAGCAAC CTTCTTCTAT TATTCTTAAT TCAAATACCA TAGATTCTAC
   105301 TAAGCAATTT GAATTAACTA TAGATGATAC TGGAACATTA ACTTCACAAG AATTATAATT
   105361 CTTATTATCT GACTTTATAA TAATTATGAC TACAATTGTT TCTCTTGACA AACTCAAAAG
   105421 TATTCTTGAA AAGCTTGTAT CTAAGATCAA CAGTAAAGCT GATAAAACAG ATGTCGATGC
   105481 AATAAGTTCT ATACTGGATA CTAGCACTAC AGATAATAAT AAAGTCTTGA TGGTAGTGAA
   105541 TGGCGCACCG TCTTGGCAAT CAGTACAAGT ATTTTATTCA AGTACATCCG AGCCACAGAA
   105601 TTCTACTGGT TCTGATGGCG ATATATATCT TGTTACAGAA TAAGTATATT AAGATTAAGA
   105661 AGGTAAGATT AAGAAGGTAA GATTAAAATG GCAGAAGCTC CAAATACAAC TTTATGTTTA
   105721 ATAAATTGCG ACTCTGCCAT TTATGATATA ACGGGGCAGA GCATAATTAC AAACACAAGT
   105781 GTGACTATAT CAGAAAATCA GAAGCATTTT GATTCACCTA GTATCTATTT TGATAAGTCA
   105841 TCTAATACTA ATATTACAAT AGATCTTCCA GCGGCGGCAA AATCAATACA GTTCTGGTTT
   105901 TATCCAACCG GTAGTAATAC ATCTGGTTGG TGGCCGACAT TATTCAGTAC TAATTGTGGT
   105961 TCAAATACTT CTGGTGGTAC TTATATGCAT ATTGATGATG CTAAAGACAG TACTTATCCT
   106021 GCGTTCAGAG TAAATAACAT TTCTTCTTCA TCATCGTCTA CACTAAAACG GAACATATGG
   106081 CACTGAAGCA ATAACAAGAG ATACATGGCA TCATTTTGCT TTATGCATTG ATGGTACAAG
   106141 CCACATGTTT TTTATAGATG GTTCAAAAGT CGCAACTCTT ACTGGCACTA ATGCCGCTGA
   106201 AATAACAACT GTTTATCTCG GCGCATTAAA ACGTCCATCT ACTTTTGCTT CTGACGCTTA
   106261 TTATTCTGGT TATATAGATG ATATACTAAT AACAAGTGAT TGCTTATATA CAGAAGATTT
   106321 TACTGTACCT ACAGATCCGT GGTATAGTAT GAATTCTGGT GATATACCAT TACATCACGT
   106381 AGATACCACC AGCTATGGTA CATATGAAGG TACTATAGCA AATCTTACAG ATGGAGATAC
   106441 ATCTACTTAT TGGTGGACTA ATAATGCTCA GAGCTCTGGC AGCTTCGTTA AATTCAGCTT
   106501 TAATAAATAT ATAAATTTTA ATGGTTTGAC CGCCATTACT ACAACTAATA CTGGCGACTG
   106561 CATTCAAAGC GGTACAGTAT TACAAACATC AGTAAATGGA GAAGATTGGA CTACAGTAGG
   106621 TAATTTTACG GGCCAAACAA CTACTACGTT TACTGATCTT AATATAAAGA AAATAAAACA
   106681 TATTCGTATT TATGTTGAAA CAAGCTCAAA TCAATGGCTT TGTGTAAATG AAATCACATT
   106741 AGATTATACA GAGTATTGTC CATTGAAAAT CAAGAAGGAT AATACATGGA TAGACGTTAA
   106801 AAAAGTATAT CAGAAATTTG ATGATACTTG GAAAGTCGTT TCTGATTATA GTAGTTTGTT
   106861 CAGCACAAAT ACTTTATATA AACATTATAG TAATTGAGGT AATGAAATAA ATGGCAGAAG
   106921 AAAATATAAA AGTAAAAAGT AAATATTATA CTACTAATAA TCCTCAACCA GAAACTCAAC
   106981 CAGATTGGAC CCAAAATGAT TCTACTGCCC CTGACTATAT AAAAAATAGA ATAGGTGGAT
   107041 ATTACACTAA TTATGATGCA ACTACTATAA CATGGGATGG AGATATAACA GGTAGAGATA
   107101 CAATAAATCT CGATTCCTAC AATTTATATA AGGTTTCTGA TATAATAATA CATGAACAAG
   107161 ATGTAATTGG AGCTGTTATT ACAATTACCG ATGGTCAACG ATCCCAAGAA ATAACATTAA
   107221 CTTCAGATGA TCTTACAAAT GATGAAAACC TTGTTATGTC AGATGTATTT ATCAGTTGCG
   107281 GTAAATCTGG ACAATTTACA ACAGATTTAT TTGGCGAAGA AATAACATTT TTTGTTCCTT
   107341 CGCCTGGTAC TTATTTTCCT AAACTCGACA ATCAATATGT TAAATCTATT CTAAAGCCAG
   107401 CAACTACAGT ATTGACACAA ATACCAGCAG AATTAACTAC AATTAAAGGT GGGTATGATA
   107461 TTCAAAAAAA ATACTACAAC AATTCTTAAT TGCGTAATTC TGAAAAAAGA TTTTGTAACT
   107521 AAAGGCGGTG TTCATTTATA AAAATGGCAA TACGTTGCGC ATTAATTGAT TTTGATACAC
   107581 CAATTGTTAA CGGTGCTAGT ATATCTGGAA CAATAAATGG TGTAGATGTT TTTGGAAAAG
   107641 TTTATGCAGA AGATTTCAAT GACATTAGAA CATATATTAT TCCATTACTA GATGGCCCTA
   107701 TTGATGATTC TTCATCAGAT ATAATATATA TGATTGAATA TGATAAATAT TATAAAAGCT
   107761 ATATACTTTA TGATCGTGAT GACCCGACAA GCACTAATGA TTTAGTAGTT GTTTTGCGGC
   107821 AAGAAGTTGC TGAAACCGCT CCTGCTATTA TTCCATCTAA ATATATAGAT CAATCATATG
   107881 TAAACGATAA AATTGATAAT ATAAGAACAA TTGAAAATAT TGTAGATTAT AATGAAGCTA
   107941 GTTCTGGAGA TATTGTATGT GTATCACATT TAAACAATGA GGGTAAAGTT GATAAATATT
   108001 ATCTACAGTC AAACTCATAC GTTACAATTG CATCTATAAC AATTCCAGAA GATCCAACTA
   108061 CAGATACTAC TACTACATGG ATTACAGATT CAGACAATAA CATAACTGGA TTTACTATTG
   108121 ATAAGGATAG TGATGGCAAT ATCTTTTATC TACAAAAAGT ATATGCATTA TTCTCTGGTA
   108181 TTTCAGCTAA TGATGGAACT TCTACTAAAG ATTTAATTCT TAAACTTAAT GAAAATACTC
   108241 AAGACAATTT TAGCCTAAAA GGATTAGTAA AGAATGATCG CGCCGAAGCA ACATTAACTA
   108301 TTGAATGCTT ACGAGGCACA GATCAAGTTA TAATAACAGG TGCAGTAATG ATTAATGCAC
   108361 CTTGGGGCGG ACAAGCCACT CCATACATGA TGACTCCAAA TAGTAACATG AATGGCAGAA
   108421 ATGATTTAAC TGCCTCATTT ATTACAAAGC TTACATTTAC ATCAGATACC GCAATCAAAC
   108481 CTGGTGGAAA AATAAAAATA TTTGGAATAA AATATAGAAG TAACCCAAAC GCAATAAATT
   108541 AAAAACAGAG GTAAATTAAT ATGGCAACAC TCGACACAAG TGTACTTTTA GGTAAACATC
   108601 TTAAATCAGC TTTAACTGCT GTAGTAGCTA AACTTAATAC TAAAGCGAAT GCAAGTGATG
   108661 TAATATCTAA GGGTTCGCAA ACTTTAACAG ACGATGAGAA GGCACAAGCA AGAGAGAACA
   108721 TCGGCGCTGG TACTTCTTCT TTCTCTGGCA AATATACAGA TCTTACAGGT AAGCCTAATG
   108781 TAGTCTTATA TGACTCACAG ACGCTCACAG AGTCTCAGAA AGCTCAGGTA AGAGCAAATA
   108841 TCGGCGCTGG CGCGTCTTCA TTCTCCGGCA ATTATTCAGA CCTCCAGAAT GCTCCTACGA
   108901 AGCTCAGTGA CTTCACTAAT GATAAGAGCT TTGCTACAAC CACTGAGGTT AATACTGCTA
   108961 TAGCAAATTC GAAGCACGCA TCATTCTCCA TCGTAACTGC ATTACCAGCA GTGGCCGACG
   109021 CAAAAGAAAA TATCCTGTAT CTCTTCAAGA ATACTACCAC AGGGTACTAT GATATTTATG
   109081 CTAAGATAAA CAACAAGCTT GAGAGACTTG ATGATGTCAG CGTAGACCTT ACTAATTATT
   109141 CTACTACTAC CCAGATGAAT ACTGCTATAA CCAATGCCGC TGGTACAGCA GTAAAATATT
   109201 CTTCGCAATC TCTCACTGAT GCACAGAAGA CTCAGGCACT CACTAACCTT GGAGTTGAAT
   109261 TTGCTACTGA TCAGCAAATC ACTGCGATGC TTACTGAGCT TGGATTAACT ACTGCGTAAA
   109321 AATAAAAAAA ATAAGCCGTG GGTAATTCCC ACGGCTTTTC TATATTAATT TTAATTTTTT
   109381 TTAGTATTTT TGCGCGGCTT TGGTGGATCC TTTTTGGCTG CGTCTTTTAA AACTTGCGGT
   109441 GATTGTATTT GTGTAACAAA ATTCAATTGC TGAGAGCTTT CTTGAAGTGT ACTTATATCT
   109501 TCGTTTATAT AATGTTTTAA AACTCTGGAA TCACTTATTA ACATAAGCTT TCTTGTCTTC
   109561 TCTATATCAT CGAGTTTATC ATAGCATTTA GTAGCAAATG TACGTCTGAA CTCATGGCAA
   109621 CCTCTTGGAG AAACACCGGC ATCTTTACAC AACTTGTTAA TACATTTTGT TACTGTATCT
   109681 GGTATAAGCA TTTTTCCTTC TACATTAGGA AAGAGATATT TTATTTTTTG CTCTTTAAGG
   109741 CGTGTAAGCT TTAAGTATTT TTTCAAAGCA TTTTCTAAGT CAGCATTTAG TGGTATCTCT
   109801 TTTAACTTAA ATTCATTGTC TCGCTTTACA TGCCTTAAAT ATATTTTTTT ATTTTCAAAG
   109861 TCAATATCTT CGATCATCAT ATTTGCTAAT GTGCTTCTTC TTATTCCAGT AAGTAATAGT
   109921 GTAATCATCA TATAATAATC TCGTATTTGA CTGAAATTTG TTGAGTCTTT GTATTCACAT
   109981 TCTATTAGCT TCTTTAGATC ATCGTCATCG TATGTTGAAA TATGTTCTTT AGATGGAGCA
   110041 GGGAATAGCT TTATTCTAAA TGGCGTCAGA TCTTCAGCAT CAAATAAGTA GTATACAACT
   110101 GCTTTTACTG CTCGCAAATA TGTGTTTCTT GTCTCCATTG TAACATCAAG ATCCAATAGG
   110161 TGTGTCTTGT ATGATTCAAT AGTTTTTTTA TTTATCTTTG AAATATCAGT GATTTTATTT
   110221 TTGTTACAAA ATTGTTTGAA GTCTTTAAAA GATGTTCTGT AGGAGCGAAT GGTTGCCTCT
   110281 TGGCGCCCTT CACTTCTCTT ACTTGTTATG AACATATCAA ATGCTGCTTC TACTGATGGG
   110341 CTTGTGTCGT CGACGTCTCT AATAAGTTTT TTCATGTTAA TGATCTCCGT TTTTTGTCAT
   110401 TTTTGGTGTT TATCGTGATT TTAGAAAGTA CTCCCGCTGA TTACAAAAAA AGAAAATAAT
   110461 ACCGTTTATA ATTTAATTAA TAAACGGTAT AATTTTCTGT AGATAATTAA TAACTAACAA
   110521 TAAGTAACAG TATAGTTTGA TGTTCGGTTT TATGTGATAA CGACAGTAAT CTTTCTTGGA
   110581 GCTGGTGGTG AGGATTGAAC TCACGACCTG CTGATTACGA ATCAGCGATA GTTTTTTACT
   110641 CCAAAAACTA ACCAAATAAT TTGTCTATAT ATCACAACAT GAAAAACAAT TAACTATATC
   110701 TTTTGTGTAT CAATAACAAA TATTCGCATA AATGTATAAA AATACTTAAT GCTCTACAAA
   110761 AAATTATTCC TGTTGATTAC AAATATATTA TACCACACAA ATATGAATAA AACAAGCAAA
   110821 AATAGCAAAT TTGGGAAAAA ATTTGCTATT TTTTCAATGT CGTCAGATTA CGAAAAAAAT
   110881 ATCACGATAC AATTCAAAAA TGGCATTTAG TCTGGATGTA TTAATCCATA TGAAAAACAG
   110941 AGTAATATTA TAGTTAGAAA AAACAGCGGC GCAAAATACG CCGCATTACA TTTTACAATT
   111001 AAACTTCTAT TCTTGCAAGA AAGGATAATT TTATAAAATG GCTAATAAGA AAGCATTAGA
   111061 TCTTGACCAA CTCAAAACAT CATTAAGCGC TGTTAAGGAT TGGACAAGTG ATAAAATTGC
   111121 TGCTCTCACT AAAGACGACG TAGGTCTTGA TAAGGTAGAT AATACTGCCG ATGCAGACAA
   111181 GGCTGTTAAA TCTGCTGTAC AAGATACTGA TGGAGATAAG TTTACTGAAA AGTATTTAAA
   111241 AAATCGCGGA GCGATAACTG ATTTTAATGC AGCTACTGCT GAAGGCGTTT ACATATTTAA
   111301 TGGTACTGTA TCTAATTTTG CTTTAGCTTC TGGATACGGA TCACTTTCAG TATTTGTAGA
   111361 TGGCAGTGTT ATTATACAAG TGGCATCTGT TACCAATAGC GCCAGATGCT ATAGAAGAAA
   111421 GTATGAAACG GCAACTGGAT GGGGCGATTG GTATACTGTT GCATATACTT CAGACATCCC
   111481 TACAGTTCCT ACTGCAACAG ATTCTAAAGC CGGTATAATG AAGCTTTATA CTAGCACCGG
   111541 TTCAAGTACT GATGGTACTA TGACCAGAAA AGCTATTACT GATAGTCTTA TTGCAACCAA
   111601 AATTGCTTAT GGTACTGGAA ATAGTGCCGG ATCTGTTCCT CCTGTCTATG CAGGTATAAC
   111661 CGGAACCGCC AAAAATATAT TCAGGTATCT TCCTCCTGAT GCTATATATA TTGAATATAG
   111721 TGCTGATGGT GGTACTACAT GGACTGAATA TACAGATAGC AATGCGGCTA CTAATAAATT
   111781 AAGACTTACT GATCATATTA ATGATTTAAA TCATACTTAT TACTTTGGCG GTCCTGATAG
   111841 TACAACTACT ATTACAACTG ATTACAAGCT TAGATTCACC TTTAGTCCTA CTGATGGTAG
   111901 ATATGGTGAT ATTAAATTTT TCTATATATA TTTATCTGCT AGTAGACATA ATATAAGTTG
   111961 TGATGTTGAA AGATCTACAA TTGGTGCTAA GACCACTTTT ACAAAAACTC TGTCAGATGT
   112021 ACATGTAGCT GGGTGGAGTG GTCCTAATAT AATTAATATG TCTGGCGGAG TAGCTCAATT
   112081 TGGAGGAGGC GATAACCAGA CAACAAATGG ATACTCGGTA AGATTTACAT TTAATATTGC
   112141 ACAAATTAAT GCTGATTATA GTAGTAATGT GCCGTTTATT CAAAATATCC GTGCATATGC
   112201 AGATCCTATT TGGAATAGTG CAGGTATCAC ATATCTAAAT ACTGGATTAG ATTATAATAT
   112261 AGATACATCT AAGAATATTA CTTTCCCAGC TAATATAACA GCTACGCAGT TAAATGGTCG
   112321 TGCTACCGAT GCTATTGCTT TATCCGATAG TAGTGGTAAG TATAATGTCG GCGACACCGA
   112381 AACTCCTGTT TACTTTAAAG ATGGTAAACC TGTTGCTACT ACATTAGATT CTTTATTTGA
   112441 AGAAAAAGCA GATAAAGATA CTGTCTTATT AAAAGATAAT ACAACTGAAT ATACACCTAC
   112501 TGCTGATTAT AATCCTTCTA CTAAGAAGTA TGTTGATGAT AATATAACTG GAATTGATAA
   112561 AGTATTTACT GGTGCCACTT CTTCTGCTGA TGGTGCAAAA GGTTTAGTGC CTGCGCCTGC
   112621 TAAAGGAAAT CAAGATAAGT ACCTTAAAGG CAATGGAACA TGGGGCACAC CATATACTCA
   112681 CCCTACAACT GCTGGCAATA AACATATTCC TTCGGGTGGT GCAAGTGGTA ATATATTAAA
   112741 GTGGAGTGCT AATGGTACTG CTGTATGGGG AGATCCTGAT AGTACTGATC CATGCTATAT
   112801 AATTAACGCA ACTGATCCGT CTACAATGAC TGATCCCAAA ATAGAATTTA ATGACACAAC
   112861 AATACAAACT AGTGGATACA ATAAGCTAAA GCAATTTTTT AGTACATATG GTTTTAATAT
   112921 TGCCATAATG ACAGAATCTG GATATATATT TAAACTTTCG TATTTTAATG CTGATAATGC
   112981 TATTTGCATT TTTAATGGTC TTATAGATAA AAAAGCTGAT ATTGCTTCTG GCAGTATTAC
   113041 TTCTAAAGTT ATTGGCACTA TTACTTGTAT TGGAACAACA TGGAGTTATG CAGAAAAAGA
   113101 TGTTGGAGAT AGTGGCGTAA TTGTTTCTGC AAGTACTACT GTAGCTAATT ATTCTGGTGA
   113161 TAGAACTATA GTTAATCCAT TGTCTGAACC AATATCAGAT TCTGCACAGA TTTATCAAAA
   113221 CGGTATATTA TTACAAAAAG ACGTAAACTA TACAATAAAT GACCAAGGTG ATATTCAAAC
   113281 AATTGATTAT GATCCATCTA ATGGCGATGT CTTTACTGTA ATATCTAAAA CTACTGGTGT
   113341 TGATGTACAA CTAAATGCAA CAGCTTCGAA TATTACGTTG ACTAATTCTA ATGGATATTT
   113401 TGATAATGTA TCTGACGTAG AAAATGCTAT TCAAAAAATT GGTGCAAAAT TAAATGGTGG
   113461 CGTAGTATCT TCTATCAAAG TAAATGGTAC AGCTGTTACA CCTGATTCTG ATGGTTCAAT
   113521 AAATGTGCCG TCGCCAACTA TTAAGGTAAA TGGAACTACA GTAGCTGCTG CAACAGATGG
   113581 ATCAGTAAAT ATTACCAATG TTGTTAAGAC AACTGGTGCT ACTATGACAG GAGATCTTGT
   113641 TGCTAAATCT ACCAGCACTG GTAATCATGT GAGAAATATA GCTGTGTATG CAAGTGATGC
   113701 TACTCTTCCT ACTACTGGAA ATGATGGAGA CATTATACTT GTCTATAGTA ATTCCTAATA
   113761 CAGATAGGAG TTGATTTAAC TTATGCGTGA TGGATTTATT CAAGCAGATT ATCTCGAACT
   113821 TACAGGCAAT GAATACATAA ATACTTGGTT TAATGCTGGT GGTAAAACTC GCATTGTTCT
   113881 TGATTGTATG CAGCTTGATA CTTCTAAGAC TTTTTGTTTT TATTGCGGCG CAAGAACTGC
   113941 TGTAAGTGCT ACTGATGCAA AAGCAAATAC ATTATTCTTT GTTAATAATG CATATAGACA
   114001 AGACTTCTAT GGAACATCAA AAAGTACATC TGGGTATTAT TCTGATGCTA ATAAGAGATT
   114061 AGTTATTGAT AATAATATGG GCACAGTTAA AATTGGTTCA GATTATACTT TATCAATGAC
   114121 CGCATCTAGT ACTACTTCCT CTGGTTCTTT AATTTTAGGT GCGAGTTATC AATATAGTAA
   114181 TTCATCTATT ACTAATTTGG ATAATTATGC TAGGATGAGA ATTTACTCTT GTCAGATATA
   114241 TGATAACGGT ACTCTTGTTC GCGATTTTGT TCCATGCCTC GAAGAAAGTT CCGAACATAT
   114301 AGGATTATAT GATAATGTAA ATGATATTTT TTACAGGCCA TTTGGAACAG GATGGCCATT
   114361 TATTATAATT AATAAACCTA TAATTGGCAA AGTAAATGCC AATAATGGTA TAAAACCAAT
   114421 TATTGGTGGA TACGTTAATA TAGGTGGATC ATATAAGAAA ATATCTCAAG CTTATATATT
   114481 TAAAGAAGAA CAATATACAT CCCTTGATTA TATAGAATCT AATGGTATAC AAACAATAGA
   114541 TACTGGGATT CAACCTTCTG ATGATTTAGT TACCACTATA GATTTTCAAT GTCTATCTGA
   114601 TGGAGTTACT GAGAATGCAA TATTTGGTTC TTCTTGGTCT GTTAATGGAG GATATATACT
   114661 TGAAGCTTAT AGTGCTGGTG GTGGCTTAAG ATGGCATTAT GGAGGAGCGT ATAAAGACGT
   114721 TGCTATAGAT GCAACTACGC GCAACACGTT CATTTGTTCA AAAGACGGCG TTACTGTTAA
   114781 TGGTACAGCA TATACGTTTA CTCCCACTGG ATCTAATAGT ACAAATAATA TTCATATATT
   114841 TACAACTCCA GATTCCGCTG ATACTACTCG TAATGGTCGT TTTAAACTCT ATAGACTTAA
   114901 AATGGTTAAA AATGGAGTCA CCGTAAGGTT CTTTACTCCA GTAAAACGTA ATTCAGATAA
   114961 CATGATTGGT CTCTATGAAA AAATAGAAAA TAAATTCTAT TGTAGTGACT CATCAACAAA
   115021 AGATAAAATT CCTCCTTCAA AAAGATCCTA TATTGAAACT ACATACGCAG ATAGTGATCA
   115081 TAATACTAAT GCTAAGTGGG TTTGGAATAA TTCTACTAAT TATGCCGCTA ATGCAAAAGT
   115141 ATCTATGAAT TTAGAAGGAG TACTTACTGC TGAAGCTAAC ATATTAATGA AGCCTGGAGA
   115201 TAGCGACGCA TATAAATTAG CTAAATATGG TTATGATTAT GGATATAGTA TTCCATATAC
   115261 CAATCTTTTA TCATCTAATT GTACATTAAC ATCTATTAAA ATCACCAATT CATCTGGTAC
   115321 TGAAATAGCC AGTAGCAATC CTACAATGAC TGTAGGTGAT GATCATGTAA TGCGTTTTAG
   115381 TGTTACTTCT ACAGCATTAA TGTCAGCTGC TGCCGGAAAT TATACTCTGA CTGTTACCGT
   115441 ATTTCGTAAT TCATATACAT GTAGATTTGA TATACCAATC ACTAAAATAG ATGTTTCAGG
   115501 TAGATATTTT AGTGCTGGTA GCGAAACTGT AGTTACATCT TATACTAGTT TAATGAAAAT
   115561 GCATGATGGC GGACAAATTC TTAATAAAGC ATTCACAGCA GAAGCATTAG TCCCTACATG
   115621 GACAATTACT TCTAAAGTAT CTGGAGCTTC TTATGGTTTT AGTCTTACAT CTGATGGATA
   115681 TTATACATCT AACAATGCAG GTGTAAATAG TTCTGCTGCT GTTTGCCGTG TTAATTTTAC
   115741 AAACAATACC GGAGCTGCTT ATACTGTTAC CTTTAACTGT ATAAACTATG CTGAAGCAAA
   115801 TTACGACTAT GGTATTATAG GAAAAATCAA TACTGCTCTT GGTACTAGTA GCAGTGCCGA
   115861 TAGCACATAT ACTAAGTCGT TTAAGGGAAG TTCATCATCT GGTGTTCAAA CTGTTACGCT
   115921 TTCTGTGCCT ACAGGTACAA GCTATGTAGA TATAAAGTAT CTTAAAGATA GCTCACAAAG
   115981 TTCGAACAAT GACTCTCTTA AATTTAAAAT AGTTGTTTGA TGGTAATATA ACCATAGAAA
   116041 GGAAAATGTG ATTTATGGCA CAACCAAAAA TACTGGCGAA TTTAGATCAG TTAAAATCTT
   116101 TACAGTTTGC TGATGGTATA TCATATCTTG GCGTTTTAAA TAATAATGAA ACATTATTGG
   116161 ATAAAGTTAC CGCGTCCGGA ATATATTTGT TTGTAGTCGA AAATAATAAG TCTTTGCCAT
   116221 TAACTTTTTT AACAAATATA CAAGATGACT CTAATTATGC AAATAAAAAT TTTGTATATA
   116281 CGTTGCAAGT AATTAAAACA GAAGACTATT TAGCCACCAA TGATTTTCTT GTTGAATTGG
   116341 GTGTGGATTT TCCGACTAAT ACTATACAAA TTATAGAACG TTTGGGCACA ACGCTCACCA
   116401 ATAATGCATC TCGTGATATT TGGTATAGAG AATATATAAA TAATAGTGGC AGTTGGGTTT
   116461 GGTCAGATTG GTGCGAAGGC GGTGGAGGTG GAAAGGTAGA ATGCGATTCG GCACTTTCTA
   116521 CTACGTCTAC TAACCCTGTC CAGAATAAAA TAGTAGCTAC CGCTCTTGCA GGTAAATCGG
   116581 ATACTAATCA TACTCATAGT ACTTATGCTA CCACAACAGC GCTAAATAAT AAACTTGATA
   116641 AATCAGGTGG AACTATGACT GGCGCATTAA CTGCTCAAGC AAACACAAAT TATACTACTT
   116701 ATCAAGTTCG TAATATAGCT TTTAGTACAT CTGCTTCAAC TCCTACTGGT AATGGAAGTA
   116761 TATTAGGAGT GTATTCGTAA TGCCTATTTA TACTAATAAT AATGGTACAT CTAAGCAGTT
   116821 CCATTCTATT TACACAAACA ATAGCAATGC AAGAAAAGGA TTAACAAATG CTTACGCAAA
   116881 TATAGATGGA ATTGACAAAG AAATATTTGC ACCATTATAT AGATGGATAA AATACACCTA
   116941 TTATGGATCA AGCACACAGG AAACCAGGCC GAGTATATCA ACATGGTCTG GTGAAGAAAC
   117001 TGATTATACA GATGAACTTG GTTATATATT AGCAGATGGA TTATACATAG CGCCATCGTA
   117061 CTCAATTAAT GAATCTTCTA AAACAATTTC TCTTGTAAAT TACAAATATT TAAAGACAGT
   117121 AAATTCTATG ACTTTAAAAT ATGGTAATAT AAATTATCCG TCCGAGTATT TATCAAGTAT
   117181 AACAACAGTA CCACAATGGA CATTATTAAA AAGTAATTTT AATAGCACTA CATCTAGCGC
   117241 AGATTGGTCA GATACAGATT ATGGTGCTGT AAGAGTATAT GGATATAGAA TTTCCGAGAT
   117301 ATGTGTTAAT CCTATAGAAA TAAGATGTAC TGGTACAATT TCTAACCAGT ATGTACGAAA
   117361 AATGGAATAT TTGAGCCAAA CCATAGTATA TTCAACCAAT AAAAATGAAT ATACATCAAG
   117421 TAAAAGAAGT GATTTAGGAT CAGATTTTTA CTTGAATTGG TATAATAGCG ATTCAGGGAT
   117481 GCAATATTTT TATAAATCTA TTTAATAAAA AAGATAGGTT GGTTTATTAA CATGCCAATA
   117541 TATACTAACA TTGGGGGGGG CAACAACAGC TTTCCTCCAT ATACATAAAT AATAATGGAA
   117601 GTAGCAAAGC AATAAGTAAT GCTTACGCAA ATATAAATAA TAGTAGCAAA GAGATTTTTA
   117661 CTGGAACAAA ACGCCATTGG TGGAAATACT ATAAAATAAA TAAATGGACA TATACAGACT
   117721 ATACTGGTGG ATTTTATGAT AGTGATACAG ATCAGAATTA TGAAACAGAT AATAACTATT
   117781 TTAGTGTAAC GCCTGGCACA CAATATCTTT ATAGATCTGT TAGCTTTGAT TCTACCAATG
   117841 GCATATTTAC ATTGTCTAAT TCATTTAGTA TGAGCTGGAA AGACTCTACT GATGAAGGCG
   117901 ATGTTGGTTC ATCATATTCA TCATCTAGTT CTGGATGGTT CTATCAATAT TCTAATTCCT
   117961 CATCTACACA AAGAGTTAAG GGACACATTA TGTATGCAAC TGGTGGATAT ATATTGACAA
   118021 TAGGTGACAG TTCTGGTATA GCTATATCTT TTGATACGAT TAGATATAGG AAACCTGTAT
   118081 CATATAGTTC TAGTTATACT CTTGGATATA CTGATAGTTA TTATCCTGGC TATGCACCAG
   118141 AGCTTAACTC TAATGGAACA CTATTCACGG GATATGGTTA TTATCTTGAT TCCGACGGAT
   118201 ATGCATATTC AAAAAATATT GATGATAATG GTAATGAATA TTGTAGGTTC TACGATGATT
   118261 ATAGATGGGT ATATGATGGA TACCATTATT AAATAAAAAA TAAGGAATAT AAATAAAAAT
   118321 GGCTATATAT ACAAACATAA ATGGAGTACA GAAAGAATTA ACGGAAAATT GGGGGGGGCA
   118381 ATCCCTGATT CAAACAGAAC AAAGTCTGTA ACATCATTAG GAGCACAAGC AACATTACAA
   118441 TTGCCAGGAA ATATCATAAT ACTTCAGATC AATGTTAGAG CTGTTTCATA TCTTGATCAA
   118501 TTTTCATGTC TATGTTGCTA TTATAGAAAA AATAATTTTT TGATTGGAAC TTATACCGCA
   118561 ACATATGGTA ATACTGGTAG TCAATCAATG AATCATTACA TTACTCATGA AAACGTCTCA
   118621 TTAAATGCTA ATAATATATT GGCATTAGAT TTGTTTGGGT CTTATGGTAG TACAAATTCA
   118681 TGTAATATAC TAAAAATCCA AGATGGATTA ATCACGACTT TTCCATCAGA TACAATAACC
   118741 AATAATACTT GTGACATAAA ATATATAGTT ATAGAATAAT TAAAATAGGA CAAACATATG
   118801 CCAATATATA CAAATATGGG GGGGGGCCCT CTAAACAATC TTCCTCTTTA TATATAAATC
   118861 AAAATGGATC TAGAAAACAA ACAAATAATG TTTATGCATG CATAAATAAT GCAAGCAAAG
   118921 AAATATATGG ACGTCAATTA TATCATAGTT TCAGTAAATA TGAATTAACT ACTGACGGTA
   118981 ACAAAATGTG GGATCTTGTA AGGGATACAC CACAATATAT AAGCACAACA TCATCTCATT
   119041 GTTATATATA TAAATATACA TCAAACTCCG GAGATGAAGA CGTTGATGCT GAGTTTTTCT
   119101 TAAGTAGGTC ATATACTTTT GATCATAATA CAAAAAAGAT TAAACTTAAT TCGCCTGTTA
   119161 TTACTGTTGC CTATACTGAT CTAACCGACA GAACATCAAA TAGTCAATAT TCTGGATATT
   119221 ATGCAATATT GCACGCAGGT AATGATGAAG CCATAATAGA TTGGTCAAGT CCATATGTTC
   119281 CAGATTCTCC CAACAGAGTA CATTATGGAT GGTATTTATT GTATTTAGAA CATTTTGTCC
   119341 AACAATACGA TTCAACAAAA AAAGCTAATT TATATGTTAA ATATAGATGG GATTATTTTG
   119401 AAACAACCCC ATACAATACA CCTTATTATT TGTGGAAATA TAAATACCAA AATACTATAT
   119461 TGACTCAAAA TAAAGATGAA TATACTGCTG CACTTGATAG CGCAATATCA AATGATTATA
   119521 AATATTCCAG TGCAACATAT GATTCATCAT CTATGATGGA TAAATATTTA TATAAATACA
   119581 ACGGAACTAC ATACAACTAA ACTGCTAAGG AATACAATAT GCCAATTTAT AACAACATTG
   119641 GGGGGGGCAA CGTCAGCTTA CTTCTCTCTA TATCAACAAT AATGGATCGT CAAAAATATT
   119701 AAGTAATGTA TATACCAATA TTAATGGTTC TAGTAAGAAA ATTTATCCGG CAATAAAATA
   119761 TGTATGGAAA CGATACACTA AAGTGATCTC AAAAGCTGGT TTATCGGAAT CATTAGGATC
   119821 TGGGTCGTTT ACTAATTATT TTACAACATT GTATTATGCT AATAGTCCAA CTATCATTCA
   119881 AAATACTAGT TCAAATTATT ATTCAATTAC ATGTAATGAC AATGATGTAA GAATTGATAG
   119941 CGAAGTTAAA GGGTCATCTA GTGCGGCAAC GTCTCATAAA ACAGTTACTA CATATGCAGG
   120001 AAAGATGTTT TTGTACAATG ACCCTTTTAG CGTTAGATCT GGATATACGC CAACTGCAAT
   120061 AAGCAGCTAT CAAAATAGTA TAAGCAATGG TGCTCCAAGT TATATATATT TATTTGAAAT
   120121 TAAAAGTTTT GAGTCTATTG TTGGCTCAAA TGACATTAAA TGCAATTACT CAGATTCGTA
   120181 TAATTTAGAT CCGAGTAATT ACACTGATGG AGTTACTTGG GAGTATGATT GCACATTGAC
   120241 AAGTGAAAAT AGAAATGCAT ATACAGAAGG TGTATATAGT AATTACAAAA TTGAATATAT
   120301 TGGAGCGGAA TAAAATTCAA TTACAATAAA AGGAATATAA TATGCCAATT TATATAAATC
   120361 GGGGGGGGGC ATCCTCTCAA TTAACTTCAA TATACACTAA TCAGAATAGT TCTAAAAAAG
   120421 ATACTATATC TGCATATGCC AATATAAACA ATGTTCAAAA ACAAATATTT AAAAGAACAT
   120481 ACAAATACGC AAAATATACT TATTCATATA GCAGTAGATC ATTAGCCGGT GTATATGAAG
   120541 CTGGACGTTT TACTGATGAT GATGTACTTG TTGATTTTGA TGAAGAGTCA TATGGTGGAA
   120601 TTAGCTCCGT TTTTTTAAGT GATTTTTATA TCGCCAGATC ATACAGTGTA AGTGTATCTG
   120661 ACTCATCAAT AACAATTACA TTAAATAACC CTAAGACAGT TGATGTTGCT AGTAATTTCG
   120721 AATCTTACTA TTTTGATGGT AATCGTTATA ATTGTTCTTC TGCTCCAATT AGTGGATATT
   120781 ATGTATTGTA TAATGGAGAC ACTTCTTATA CATGTAGTGG AAGAGGTAGT GATCACTTGG
   120841 GATATAAACT AACATGGTTT GGAATTGGAT GGTCATCATC TGTAGGTGGA AATGAAGTAA
   120901 GATATAGTAG TACACTTGTA CCAAAAATAA ATGTTATAAA AACATTGTCC AAAACGGAGT
   120961 ATATTGATTG TGATACAAAA CAATATACAA GCACAAGCTA TGCTGGATCT AATTCATTGT
   121021 CTTATACATA CTATGCAGAT CCCAGTTACG GAACATTTGG TAATGCAAAT GGCAATGAAA
   121081 CATATTATAA GTTGCTTAAT TAATATCAAA ACATATTACA ATTTCGCGTA ATATATAAAA
   121141 TAGAAAAATA AAACAAAGGG CGAAAATAAT GATAGTCCAA CCATTGTTCA ATGCCCCGAT
   121201 ACATTATACC AAAAGTCTTG GTAATTTACA TACAGAACCA ACATGTGTAG ATAAAGCTGT
   121261 TGTCACAGGT GTTTATACTT TTGTTGGCGG AGAAGAATCT CCGATAGATG CATCTTGGCC
   121321 AATCGATTCG ACTGGTGCAG GTGCGGTATA TGGTGACTGG TCTTTATTAG TAGTTGAAAA
   121381 TGGAACCAAT ATTCTTCAAG TAGCTGAAAG ATTAGGTATA GTGGACCATA GAATAATCTA
   121441 TACAAGAACT TATTCTAAAA ATACTTGGTC TGATTGGTTT GAAAATAGGA CCAAAATAGA
   121501 TGTCGATGAT GCTATTTCAG ACACATCCAC TAATCCAGTT CAAAATAAAG TAGTAAATCA
   121561 AGAACTTAAT AAAAAACTTA ATGTATTAGG CGGCACTATG CAGGGCGAAT TAAAAGCCCA
   121621 AAGTAACGCC AATTATACTT CCTATCAGGT GCGCAATATG GCATTCAGTA CGAGTGCTTC
   121681 TTTGCCTACA GGTGATGGTA GTGTATTAGG CGTCTACTCT TAAAATATAA TATATTTTTA
   121741 TACGAGGTTT TATAAATGAA CCAAATAGTT TTTAAAGATG GTAAAACATT TACTTCTGTT
   121801 GAGTATCCGA TAGAAACAGA GCCATGTATC TTTTCTAAGA AGATTCTGAC AGATGGTATC
   121861 AATAGAGACT TTTTAAGAAT CACTGTTTTG GCATCGTATG CCGATGTCAA TCAGTATTTC
   121921 GTAGATAATA CTGAATATAG TATCAGACAA TTCGATCTGG ACAATGAAGG CAAAGAGCTT
   121981 GAGACTTATG CTGATTATGA TTGGTCTGAG TATTCTGTTG CCGGTGACAT TGTAGATCAT
   122041 AGAGATGGCA AGGTCACTGT TTATATGTCT AAGCCAGTTG TCTATGAAAC GGCTGTCGAC
   122101 AATCTTATCA CCGATACTGT AATTAAAGAA GCACTTAACT AAGAGAGGAT ATAAAAATAA
   122161 TGGCTAATTC AATTTTTGCA TCGTCTGTAA AGAGATTATA TAAGCAGTCT GGATTTGATA
   122221 AGTCAATTCC AAAGACTGCA TATCAAAAGA ATCTGATTAC TGCCCAGGAG TATTTCGATA
   122281 TTACTGGTGA GCAGTTTACT GAGTCACTTG ATAATGTTAA GCAGGCTAAG ATCCTTGAAT
   122341 GTGACAAGGC TTGCTCGGCT GCTATTATAG CTGGTTGTGA TACTACTCTC ACTGATGGCA
   122401 CTGTAGAGCA TTTTGCTTGG ACTGCTGAAG ACCAGATTAA TATCGCGACA GCAGAAAAGG
   122461 CAATTCAGGG CGGCGCACCT TCATTCCCGT ATCACGCTGA CAACAAACTT TGTAGACTCT
   122521 ACAGCGCAGC AGATATTATG AAGATTATAA CTGCGGCTAC TGCCCATAAG ACTTATCATA
   122581 CCACTTATTT CAATCACCTT AAGACTTGGA TTAACAGATG TACCACAGTA GATGAAGTCA
   122641 ATGCTATTAC ATATGGTGTC ACTCTTCCTG ATGATCTTTT AACAAGTCTT AATGGTATCG
   122701 TCGAGGCAAT GCAGCAGCTT CTTGCTTCTG AAAATAATAC AGACGAAAAT ACAACTAACG
   122761 AAGAGAACGC TTAACCAATA ATCAAATATA ATATGGCAAT GATATGTTAA AATTACAATG
   122821 TATCATTGCC TTTTATTTTT TAAATATTAT TAAATAAGAG ATATTAAGTA ATAAATATGA
   122881 TGTGAGATTA AAAGCTCACC ATAAAATATA AATATTTTCG AAAGGAAATA CAAACTTGGC
   122941 TATTATAGGA ACTTTCCATT TACCTTCTGG TATGAGCCAG AATGATCAAA GCGAAATTAC
   123001 TAAACTTATT GCTAAGGGTG GCGTTTATGA CGCTGCCAAC AAGCAGATCG TTGTAAAGAA
   123061 CGGATCTGCC GCTGATGCAG AAACATTATT TACTATTTCA TTAGTTGAAA TTCCCCAGAT
   123121 GTTTACTGGC GACGCTGCTT CTGTCGGAAC CACTGTTACT GTTGGTGAGG ATGGTAAGAT
   123181 CAAGGTCGAC ATTAAGGATG AAGTTTTAAC TGACGCAGAT AAAGATGTGG CTTCTGGTCT
   123241 TGCAACTCTT GATGCAGATA AAAATCTTGC TCAGGATGCA AAGACTTATG CTGGTGGTAC
   123301 TACCACTATT AAAGAAAAGT TTGATACCAC TGATACCGCA ATTCAGGGCA TTCAAACTAC
   123361 TCTTGCTGGT TTAACTGGCG CATACGTTTA TATTGGTAAG ATTGACTCTG ATGCACCTAC
   123421 TGCTGAAGAG CTTACCGCTA AGGCTACTGA ACTTCTTGGC GAAGGCAAGA CTCTTGCAAT
   123481 TGGTCACGTT ATTGTTGATA ATGCTGGTAT CGAGTGGTGG TATGATGGTA CGACTTGGGT
   123541 TAATCTTGGT CAGACCATTA TCACTGTTGC TACTAAGGAC GTTGCTGGTA TTGTTAAAGG
   123601 CAGTGACGAT GTAGAGATTG CGGCTGATGG TACTCTTACT ATTAAGCACG CTGCTGACGC
   123661 TACAACACTT AATAATGTTG CAGCTGATCA GTATGTTACT AAGACGACTC TTAATGAGCT
   123721 CGTTAAGATG CCCATTGTTT ATAGCTTAAC TGCTACTCTT GAAGATGCTG ATGCGGACAA
   123781 GCTTGCTACG ATTACTGCTC CTAAATCTAA TGATGTTGCA ATCATTGTAA GAGCAGATGG
   123841 CGGCGTTACA TATTCTACTG TTTCGTATAT CTATTATGAT GAGGAGTGGC ACGCTCTCTG
   123901 CGGTAAGTTA ACTGCTGATG ATGTCCTGTT CTCGTCAGAC ATTACCCTTG CTGGTGACTA
   123961 TACTGCTGTC GGTAATGTTA AGCTTTCGTC TGGTACTCTT GCGGCAAAGG GCAAGACTCT
   124021 TGCTCAAATT ATGACTGAGA TTTTCACTAA GAAGCTACAG CCTAAGATTA CCGCTAATCC
   124081 CGGTGTTACT GGATTTGCTC TCACTGGTGC TGGCGCAGTT GAAGCTGGTA CTAAGTTAAC
   124141 TTCCGTTTCA TTTGGTACTG CTAAACTCTC TGCTGGTTCA TACACTTATG GTCCTGCTAC
   124201 TGGTATTACC GCTAAGTCTT TCTCTATAAA GCGTGAGACT AATGTTGCTG ATCTTAATGG
   124261 TGTTGAAGTT GCAACCGCTG CTTCTGGTAC TGATGACAAC TCTGGCAACG GATTTATTAT
   124321 TGGTGATCAG GGTGGCACTA ATGTTGTTAA CTCCCTTAAG TATACTGTGA CTGCTGCTTA
   124381 TGACGCTGGC GCAGTTGCTA AGGACAATCT TGGTGGCGAA TCTGATCCTG TTGTTCAGAT
   124441 TCCTGCTGGT ACTAAGACCC AGACAACTTC TGCATATACT CCTTTCCGTA ATTCATTCTA
   124501 TGGCACACTC GCAGATGAAT TCGATACAAC TGCTGCTGAT GCTGCTGCAA CTATCAGAGG
   124561 ACTTACTAAG ACTGGCAAGG CACTTGCCGC AGGCGGCTCG TTTGTAATCA ACATTCCTGA
   124621 GGGTGTTAAG TCTTGTGTAT TTGCATATCC TGCTACTCTC CGCGATGTTT CGAGTGTTAT
   124681 TTATAAGGAA GGTATGAATT CAGACGTTAA GGATACCTTT AACAAGTTTG AAGTCACGGT
   124741 TCCTGGTCTT AATGATTACA CTGGCATCAA GTATAAGGTT TACGTCTTTA ATGCTGCTGG
   124801 CGGTATTACT GCTCGTACCT ATACTGTTAC TATATAATGA GAATAGGATA TTTGGAGGTA
   124861 AATAACATTG GCTATTAATG ATACTCAATT CTCGTTCTTA GGATTCCCTA TGGGATTCAA
   124921 GCGCGATCTT GCGTTTGCGC TCGATAGATC TTCTATATTC TATTCTTATG AAGACGCTGT
   124981 AAAGTATGCT AAGGGTGATG CTGCTGACCC CGATTCACGT AATCTTTGCA CTACTTCTTA
   125041 TATCGGTCAG ATCATTTCTG TCCTTACTGT TTCTGGCGAT GCAGTTACTA AGGCAGAAAT
   125101 TTATAAGATT GATAAGGATA GAACACTTGC TTCACTTGAC AGTATGCCTC TCGATGGCAC
   125161 ATCTGTTACG ACTGTTGATG GCAAGCTCTC ACTCGCTGGC TTCGCTGCTG CTGAAAATGG
   125221 TGCACAGCCT AAGGTAACTG TTGACGGCGA TGGTAATCGC ACCATTACAT GGGCTGTTCC
   125281 AGATACCACT ACGGTTGAAG GTCTTCAGAC CGCTGTTGGT ACTTTACAGA CCGACGTCGG
   125341 CAATCTTAAG ACTACTGTTG GTGGTGCTGA GTCTGGTCTC GTTAAGGATG TTGCAGATCT
   125401 TCGTGCTGAT GTCGATAAGA CTGATGGCAA GATTACCGAT GCTCTTAAGG GCTACGTAAA
   125461 AGACGCAACC TATGACGCAG AAAGCCTTAA GCTCACTCTC CCTATGGTTG ATGCTGATGG
   125521 CGCAGACAAG ACTCTCGTTA TCAATCTGCC GAAGGATAAC TTCGTAAGAT CCGGTCGTTA
   125581 TGAAGCTGCT TATAAGTCTG CTGAAGATGC AGATCCTATT GCAGCTATCG TCCTTACTGT
   125641 TGGTAATGGC GAAACTTCTA AGGAAGTCGT AATTCCAGCT GCTTCGCTCA TCGACACCTA
   125701 TGTTGCTGAT AACTCTGGTA AGAAGGCAGT TACTGTCACT ATTACAGAGG ATAATAAGGT
   125761 TTCTGCTGCG CTTGACCTCG CTGCTGACAC TATCCTCTCT ATTGATACTG ATGGCAAGCT
   125821 TACTATTGAT ACGACTGCCA TTTATACAGA GATCGCTAAT AAGCATAAGG AAAATGCCGA
   125881 TGCAATCGCA GCTCTTACTG AGTCTACGAA TACTGAGCTT ACTGCTATCA AGACCGCTCA
   125941 TAACACTCTT GATGAAGCTT TCAAGGCTCA CAAGCATAAT GGTACTGACG CTCCGAAGGT
   126001 AAGTTTCAAT GACCTTGCTG ATGTTCCTAC TGATCTTGTA CATACTAAGG ATCTTACCGA
   126061 TGCTGTTGCA GAAGCTAAGA CCGAACTTAC TACCGAGATC AATAAGAAGC AGGATCAGGT
   126121 TATCATCAAG GCAGTTACAC TTGCTAAGGC TTCATGGACT GGCAGTGCAG AAGCAGGTTT
   126181 TACTTACAGA GTAGATCTTA CTGCTCCTGA GAATAGCATT ATCGATATTG TTCCTGCAAC
   126241 TAATGACGAT GGTGAGATTG CTCTTGATGC GCACATCAAG CAGGTTCTTG TTGATCATGC
   126301 CGCTGATGGA TATATCGAGA TTCAGGCTGG CTCGCAGCCT TCTGCTGATA TTGCTGTTAA
   126361 TATAACTATT ATTCCTTCCG CTAAAGTCTC AGAATAATAA ACTATAAAGT GTAGGATTAT
   126421 ATAATGGCAA TAGTATCAAC TTTTAACTTA CCATCTGTAA ATCGTACTAC ACTTCTTCAG
   126481 AATGATGATA ACTTTATCTC AGAGATTCAA TTTGAGATAA CGAGTACGAA TGCTCCAAAA
   126541 GCTACGATTT CATCATTAAA AGGCAGTACG ATTTGCGAAG TGACGACATA TATCGTTGAT
   126601 ACATTTGATA ATAATGCTAC AATAAGTATT GGTACTGGTG CCGACACAAA CGCTGTTATG
   126661 TCGGCACTAG ACATCGATGC ACAAACATCA GCTCAATACT GTGATGATGG ATTGCTTTAT
   126721 AATGTAAGCG ACCCAATTGT GATTTCCATT ACTGGTTCTC CGACTAAGGG AAGAGCATTA
   126781 GTTACTTTTA AATTATACAG AGTTTGATGG AGGATGAATA ATGCCTAAGA TATTTAAAAA
   126841 GCTTGATGGT GTTATCAATA ATATTTTCTC CATCGGGCTC AAAAATAAAA AAACTACTTT
   126901 TACATCTTCT GAAAACGGTC TCAGTATTGA TAAAAATGTA GATGTTGGTA GCAATAAGAT
   126961 TACGACCACA TCTGTTCCTA CCGCTAATAA TGATGTAGTA AATTTATTAT ATGTATCTAC
   127021 TCAAATCAAT AATAATAAAC TGAAAATTGA GTATGATCCT GAGACTGAAG CGATGACAAT
   127081 CGGTATCTTA TCAGAATCAT AATATTTTCA AAAAGTAATT ATAGTTTGAT GTATATTCGT
   127141 GGTCTTTACG AGGATCATGA ATATACATCT TTTTTATATT CATGTAACAT TGCCCGTATA
   127201 AACATAATTG AAGTATTTAA GTAATGTAAC AATAGATATT AATAATATAA AAGGATGCAT
   127261 ACACAATATG GCAGTAAAAT CTCTTTTACG TGATATTAAT AACATTGTTT ATCCAATCAC
   127321 AACTGTTGAT AGTATATATG ACAATAAAAA CGGCGAAAAA TTGGATTCTA TTATACTGAA
   127381 AAAACAAGAC AAGTGCGTTT CTGAAATTAT AACTATTCCT CAAGATCAAT GGTCTGATGA
   127441 TAAAACGTAC ACTTATAAAT CTGATAAAAT AAGTAATTCA AGTACTATTT TTTGGGAACT
   127501 TGTGCGTGAT GAAAATTATC AGTATATAAA AATGTGTAAA ATATCTTGTG ATGATAATCA
   127561 AGATCAAAAC AAGAAAATAA TTTTCAAGTG TGCCAAAAAA CCAAAATACG ACATAAAAAT
   127621 TAAAATTGCA TTGCTTTAAA GGAGGTTATA TTTTTGATAT TTAATACTGG CTCTAATACT
   127681 CAACAGGATA GTTCTAATAA TATCGTATCT TCTTTTGAAA GTAACCATTT ATATGCATAT
   127741 ACTGATTTTA AATCTACCAA TATGATTAAA AATATGTTTA TTGACAAAGA TGGTTCTCTC
   127801 TGCAAAAGAA ACAGTATAAA AACAGCTTAT AAGTACACTG GCGTATCATC AATAGGTGCA
   127861 TATTATAGCA TGTTTAATAC TGGCGATTCA TTTGATAGTG CTATTTATTT TATAGAAGAT
   127921 AGTGATCTGA AAACATCTGA AGATAAAGCA TATGTCAATG CTATACATTA TAATAACCAA
   127981 ACTGGTAAAT ACGAAGACAT AGTAACGAAA CTATCGTTAC CAGCGCCAAC AAAAAATTAT
   128041 AAATTCTTTA CTAACAATAC AAGGACTATA TGTGCTATAG GCAATGGAAA GCTATATGGA
   128101 TATGATCATT TGACTGCTTC TAGCTTTAAA ACTATCGAAC CATATATACC ATTAATTGAA
   128161 CGTAATAGAA CTAATTTAGG TGTTGGAACT AAATATGAGG ATGAAAATCT GCTGACAAAC
   128221 AAGGTCCGCG CGACCTATAT CGCCGACGGT TCTTCGCGCG ATTACCGGAT ACCTGAACAA
   128281 GTGTCGGTCG ACGCGGTCTA TGTGCGCGGG AACAAGCTCG CCGCCGGGAC TGATTACTCG
   128341 GTCAGAACCG CCGGAATCTA CACCTACGTG ACGACCACCG CGACCTACTC CGGCGTCTCG
   128401 GGCGACAACG AGCTGCTCGA AATTTACTAC ACCAGAAATA TAGATAAAGA TACAAGCATA
   128461 AAATATCCAA ATGGGATAGC CAATGTTGCA TGTAACGGTG CTAGTATTTT GTGTTTATAT
   128521 ACAGATACAT GCATATATCT ATCTGGATAT TCTGATTGCA AAGAGACTAA ATTTAATTCA
   128581 AATCAATTAT ATTTTCCTGA ATCAGTTTCT TCTAAGATAG ACTTATCTAC ATTAAGATCA
   128641 AAAATCTTGG GCATTGCACC ATTAAACAAT AATAAATTTG CGGTTATTAC ACAAGGCGGA
   128701 AGTATTGTAA TATATAAAAT ATCTCAAGTG GTTCTTGGTG ATGAACTCAA ATATTATAGT
   128761 AATCAAGTTG ACGCATTAAA TGTTTATAAT GATACATCAT TATTAAACTC AGATAAGAAA
   128821 TTATTCGCAA GCTCTAATTA TAGCATATAT ATTGCTTATC AGAATTTTAT AAAATGTTTT
   128881 GATATTGACA ATGATGGCAA TGTAACGTCA AATAATATTA CATTTCCTAA TTATATCATG
   128941 CAATATTTAA AATCAAATAA TATCTCATTG AATAATTATG ATATGTATTA TAACGGTGAT
   129001 CAAAACTATT TATATATTTA TAATGCTAAA TATAATACCA TAGTATGCGA TCTGAATAAT
   129061 TACGCCTTTT ATATTTATGA TGGCGGTTAC AAAATAAAAT TCTTTATAAC AGACTCAATT
   129121 TTTGTTGCTC CTGATGGTGT ATCATTCGAA GAAATTCAAA GCAATAGCTA TGGCACTGAA
   129181 GATACATCTT ATATAACTGG AATATATTTG AGTAAGACAT TGAATCTTGG TTCTATTGCT
   129241 TCTGCAAAAA TGGTTAACCA AATCGCATTA AAAACAGAAT CTCAAACAAA TGACAATTCT
   129301 GCAATTAATG CTAATGCAAA AATAACCTTA AATACAGATA CGCAAAACAC GATCTCAATA
   129361 ACCAATGATT TAATTAATGC AAAAACAAAT ATACCAATAG TATCTTCATA TAACAGCGAT
   129421 GAATATGATA TATGCAATGA TGTTATTATA CAAGTCGATT TGCCATCGAA TATTTATAAA
   129481 CTTGATAGTA TAATTTTTGA TAGAGATATA TTGGATGAAA TTGTGCCATC GAAATAATGA
   129541 GGTAGTAATT TAAATGGGAA AAATCTCTCA ATTATATAAT AAAGACAAAC AAAAAATATA
   129601 TCCAGTTACT TTGTCTACTT CTGTAATCGA GCCTAGCAGT GGCAAAACAA TATCTGATGA
   129661 AATCAAAAGT GTAAAAGAAG CTACTTCGTC TTTTGTTGGC GATATAACAA CTGTTACTCT
   129721 TAATAAAAAT AACTGGGATG CCACTACGCA TACACAAAGT ATTTCTGTGT TTGGTATCAC
   129781 TGGCAATGAA GAACATCAAA TAATACAGAT TTCTCCAAGT ACCACATTGA CATCTAATGT
   129841 AACTACATAT AATAATGCTG GCATAACTGT TGTATCGCAA TTAAAAGATA AAATTGTGTT
   129901 TTCTGCAAAG ATTATTCCAA CAGAAGATAT AATTGTTTTA GTGAGCCAAA TTTATACTAA
   129961 GCAATATATG CATGATAGTA ATTCTGCTGT AACAGCAGTT ACAACAGCCG GAACAGGCGC
   130021 AGCATATATT GCAACAATTC CTGATGTGAC AGAACTTACT AATGGATTAC AGATAACTAT
   130081 AATACCTCAT GTTGTCAGTA CGTCTGTTAA TCCTACACTG AATATAAATT CATTAGGGGC
   130141 AAAGTTTATT AAGCAGAGAA TTGCTAATAC CACAAATTCT GTAGCATCTG GTGATTCTGT
   130201 GTCATGGCTC ACTGCTAATA AACCCGTTGT GCTATGCTAC GATGGAACTC AATGGGTTAC
   130261 TCTTAATATA TCTAAGTCAG ATATATCATC TTCTGGTGGA GTAATTCCTA TAAAATCTGG
   130321 TGGTACAGGA GCGTCTACTG CTGAAGGTGC AAGAGAAGCC CTCGGCGCAG AAGGAAAACA
   130381 TAAAACACAA AAAGTTATAT TAACGGTTGA TGGATGGGGA TCAGACAACA CACAGACTGT
   130441 TACTGTTAAT GGAGTCAAAG CATCTGGAGC TAACGATGAA AATGATATTT TTGTATTCCC
   130501 TGTTGCCGAA AGTGCAAACA ATTGGGGAAA GTATTTGATA ATGCCTTCTT CTCAGAGTTT
   130561 AAATTCAATT ACTTTTACAT GCTCAGAAAT ACCAATTGGC AACATAACTG TATGCGTTTT
   130621 GATTCTTGAC TGAATGGATG TGATTATAGA TGATTTTTAG TCCTACTAAT TATTCTGGCA
   130681 ATATTCAAGC AGAAAAATTA CTTAATAAAA TGCAGGAACA AACTGCAATA TATTCATCAT
   130741 ATTGGTGGAA ACGAAGACCA TTGTCTGGAT CTTATGTTGA ATTAAAACAA GATATACCTA
   130801 TGGGATCTGC ATATGGAGAT TGCGATATTT ATAATCATGC ACTTCATGGT GTAACATCAA
   130861 CGAGCTATCA TTTACATGTA TCTATTTATA GACATGATCA ATCTAAAGAT GCTGAAGAAT
   130921 TTGCTACGCT ATCATATTCA AATAAAATCA ACATAAATCA GTCTACTGGT GCAATATCAT
   130981 TGTCAAATCC ATCTACTTTA ACTATAAATA GCACTTCTGA TATTACATCA TCTATATATT
   131041 CCACATTACG TGGAAAATAT GTTACTGGTT TTATAGGTCA AGCTAAAAAT ACTGTATATT
   131101 ATATTCCTGT TAATTCAAGT GGTGTAGACG AATCATATAT GCACACAGAC TATTCTTCTG
   131161 ATAAATACGG CACTGAAATA TCAATAAATA GTTGTGGATA CGTTGTTACC GATTGTGAAT
   131221 ATGAAAATTC TAATAATCAA GCAACGGCGA TAAAGTTGGT TACCTCTAAA ATAAGCTCAT
   131281 CTGGCAGTAC ATGGGAATTA ATTTCTTCTG ATAATTCTGA CACATATCCT AAATCTGGAG
   131341 AAAACAGTGG TTATCAATGG ATATATCTTG GTAAAATTTC TGATGCAGCT TTAAATCCAA
   131401 CACAAGAAAG CAAAAATAAA TGGACTACAA TAAATGTGAC TACTGCAAGT TTTGCTGGTT
   131461 CACAGTATAT GATAAAAATA CCGGCTTCAA TGGCACTTGT ATATATTAAA GATACTAATG
   131521 GATATAATGG TTATAGATGT TGGGGTATTA TTGATACAGA TAATGCAAAA GCATATGGAC
   131581 TAAGTATTTA TGGTTCTGAC CCTGATGTTG ATTTATCACT TGATTCTGAA ACGCTTGGTA
   131641 AATTATCTGG TGGAACGGCT GTCGCGGTTA TTGGTGGTAT GAAATTACAA TCTTCTGGAT
   131701 CTACAGGATT TGCTTGTACA ATTTCATACT TGCCTTTATT CTAAGGAGTA TTTACTATGA
   131761 TATATAAACT TTGGAACAAG AAAACTGCTA TATATGACAT CACTGCCGAG CAAGCAATAA
   131821 TCAATAATCC ATTATATGGT TCTGAAAACA GTTATTTATT TTATAGAGAT GATGGCAGTA
   131881 TCTATGATAT ACTTCCAATA TCTATAATCA GATCAAAAAC AGAACTTGAC GAATCAAAAA
   131941 CTGACGATGA AGTTTGCGAA GCATATATAA AAATACTCAC TGCTCCACAT AAACCTATAG
   132001 ATGAAATTGC CATTTTAAAA GACAAAAATG CTGAATTAGA GTCCAATATC AACATGTTAA
   132061 AAACTGCAAA CGAGAATCTT GAAGACAGTA TTGTAAAAAT GATTATTAGT GGTAATGTAT
   132121 GATAAAGAAC AGAACAGTGA AAAATATCAC GAAAGAGATT ATACTGTTTA TTATCGGTGG
   132181 ACTTACATAT GTATTCATGG AAATGCTTTT TAGGGGCTAT TCTCATGTAT CAATGTTCTT
   132241 TGTTGGTGGT ATTGCATTTT TACTGATAGG TGAGATAAAT GAAATCCCTA AACTTAAGAA
   132301 TTTGCCATTA TTCTATCAAA TGGGTCTAGG TAGTATAATA ATTACACTTA TTGAACTGAT
   132361 TTCTGGATAC ATATTGAATA TCAGACTCGG TTTGAATGTT TGGGACTACA GTGGTTTGCC
   132421 ATTCAATTTT CATGGACAGA TTTGCTTGTA CTTTTCTATA CTATGGTTCT TTGTAAGTCT
   132481 TATAGCCATA TTGCTTGATG ATTATATACG ATATAGATTT TTTGGACAAT CAAAAGCAGA
   132541 ATATAAATTG TTCTGCAAAT ATTTTTAAAG GAGGTCAGAA TGATATATGA TTACTCCTGA
   132601 TACAGAGCTC GGCACAATAA CTCAAGACGA GTTAGATCAA TATCTTAAAG ACATATATAA
   132661 AATAGGGAAT AACGATTTAA CACTGCCAAC GGATTTTGAT ACGGAAATAA ATTATCCCAA
   132721 TCACTGTGTA AGCTATAATA TAGATGGCAA AGACTATTAT CTTTTGGAAT GTGTATACTA
   132781 TGATGCATTT TCTGGATGTA AAACATATTA TCTTATCAAT GCTTCTGTCA TATTAAATGA
   132841 TCCTAAAAAT AATTACGAAA CGTCAATAGG ATTTGCAATG GGACGTTATT TGAAACCAAT
   132901 TGCAGCGGGA AAATGTATTT GGACCGAATG GTCATCAGAA GATCCATATG TATATAACTT
   132961 TCTTAAATCA TGTGGTGGAG CTGGTAGCGG TTCTGGGCAA ATAATTTATA GGAAGTGGTC
   133021 AGTCGAATGA GTATTGCAAA GAATCAATCA AATATTGATT TGGTTTTAAA TCAAATTTCC
   133081 GAAGATGTAT TTTGCGATAA TGAGTTCGAT ATGACTCAAT ATCCTAATGA GCTTTTTCTG
   133141 CTCGAAGATA CCTCTGCAAG TGTATATTAT ATATCTAATC AAACTAACTA TAATAATGTT
   133201 AAGCAGTTTT TAGTTGCTTT AAAAAAGTAC GAAAATACTG ATAGTGTACA AGCTATCTTA
   133261 ATATCGTCTG CAACGTGCAA TAATATTGAA AATATATCAC CATCAACAAT TTATCTTCTT
   133321 TCTTATAATG GTAATTTTAC TATTGAGACA ATAAGTGGAA AGAAAGACGA TGATATTCAA
   133381 TATATAACTG CACAAGATCT AAAAGACGTT GACGATGTAG AGTTAACATG AAAAAAATAA
   133441 TATTTTTAAA CAGCGCTCAT TCAAAGATGT TTTTTAATAA AAAACCATAT AAAATATTTT
   133501 TTGATGGAAT TATAATTAAC TCACATGAAT ATTTAGAGAG GTTTAACCAT GACACATTAA
   133561 GCCGTTATTC GCACAAAGCA ATTAATAGCG GTGTAAAAAT CCATAAAAAG GAAGGAGATT
   133621 GACAAATTGC CAAACTATAC TAAAAATTAT CATTTAATCA AACCAGTTAA AACTGAGTTA
   133681 TATAATGTGG ATGATGTTAC GAATTCTAAT GCAGATATTA TTGACAATGA ACTTGCAAAA
   133741 AGAATCAATA AGGTTGATAA TTGTACAGAA AATAACATTC CAATTATTTG CAAAGACGGT
   133801 AACATAAAAG ATAGTGGAAT GAATTTGATA AATATATCTA ATTCATTCAT GGCAACTGAA
   133861 TTGCCAGATC CATCCGAAAC ATACAATAAT ATATGTTATA TGTATATTGG AGAGAGTAAT
   133921 GGAGAGCTTG AAACCAATAA CTTTTATAAA TGTATATTAG ATAAAACGAC AAAACAATAT
   133981 GAGTGGACAA AGGTAACACT TGCTGGACTC AATCATATTC CGGTTGAAAC TGTTGCCGAC
   134041 ATTCCAAATA TACAATATTT ATCTGATGAA AGTTGAATTT ATAAAATGAG TGATCTATTT
   134101 CCAATTATTC TCGGCTCCGG TGTTGTTGCC GCATTAATTG AATTCGGTAA AGCTATTTTC
   134161 TGTAAAATTT TTGATCGTGT AGCAAAGAAA AATGATAAAA AAGAAGATCA GGAAAGTGAA
   134221 ATAAATACTA CCGTAAATCT ATTAAAAGAC GCATTGCGAC AATCGTTAAA AAGCAATATA
   134281 CGACAGCTAT GCAGAAAGTA TATAGATGAC GGTTCAATTG ATTTTGATGA ACGTGGCGAT
   134341 TTAATTGATA TGCATGAGAT ATATCATAAA CTGGGTGGGA ACGGACATCT CGACGCAGAT
   134401 ATGCGAACAG TAAATAACTT ACCAGTGCAT AATAATAAAC AGTAAAATAT TTTGCCCGGC
   134461 TTACGAAAGC CGGGCTTATT TTTGTATAAA ATCCTTAGCT TAAATAGTAA TAGTATAAGT
   134521 GATAAATCCG CATAGAAAGG ACATTAGACT ATGCCTATAC AAAATGACCT TAATGGACAT
   134581 TTTTCATATA GATTATACAA CGAACAGCTT TTTGATCTGC ATAAGATCAT AGAGAATATA
   134641 AATTATACTG GTTCGTCTGA TCCTGATGCG TCATATGCCG GTGCGTTATG GCTCGATGGC
   134701 GACAATCTGA AATATGCTGG CAATAACAGG TGGAATCCAT TATACAAAGA TAAATTCCAG
   134761 ATAACAGAGT TCATCACTTC TGCGACTCAG CCCGAGAATC CAATATATGG ACAATTATGG
   134821 ATTGATCGTG GAATCTTAAA GTATTTTGAT GGATCTTCAT TTACGACGTT AAAAGCAGAT
   134881 ACTGTTCAGT CTCAGATAAC AGATTTCGAC TATTATAATT ATCTCATAAT TCACTGTCTC
   134941 AAAGAATATG GAGAGAGTTA TCTCAATGAT GTTTCTGATT CAACATTTTA TTCTAAGACA
   135001 GTATATAAAG CTGATTGGCA GTATACAGGC GCGAACAATG TATATTATTA TACCATCCTT
   135061 CAGACTGACC ATCAGTTAAA AAATAATTTT GCTTATCTTC TGACCAGCGA TATTCTGGTC
   135121 GGCTCTGGCA CATATTATAA ACATGAACTT GACGACACTG AATTTCAGAT AACCACTGAT
   135181 GCCTCAGGAA ATATCATTGT CTATATCAAT GATCCGAAAG ATATAACGAT TGATCTTATA
   135241 GGTGTCAAGT CAAGCTCGTC GATAGGGAAT AATACCAAGG TCAAAACCTA TTTAGTACCT
   135301 AATGCTAAGA ATGACAGGGT ATTCTTTGAT GGTCTCGAAA CAGAGAAACA TGATTATATC
   135361 AATGATGTTA CAATGACCAT TGATTCTTCT CTCATAAATG GTCAGAATAT TTCTTTGGCG
   135421 CACGTTGACC CTAAATATCT CAGTGACATT AAAAAGAATA TAATATATGT CTCAGAATCT
   135481 CAACCATATA TAAACATAAA GCCTGAAGCA AATAATACAT GGTCAGAGTA TTATATCTAT
   135541 GACATGAGCG ATGATAAGCT CAAGCTGCTT GTAAAATATG ATGGCTCGCC TGATTTCGTA
   135601 GAAACGCCAA ATGGAATCAT GCTTACGAAG AATGCATTGT CAAAATATTT TACTGGTACT
   135661 CAAAAACAGT CTTTTGTTAT AGTCTTAACA TTCTGCTTTA AAGCTTTTAA GACAAAAGGC
   135721 ACTGTTAAAA AAATTGTAAA TACTATCAAT GATATTGACA ATGGTATTAT AATTGGATCT
   135781 GGCGCAAATT ATGACAATAC TTATTTAATA GTAGACTCTG AATATACTCC ACATTATTCA
   135841 ATCACTGATA ATCGTTTTGA GATTACTGAT TTTAATGGAA GTCATAATGT AAAGTTGATT
   135901 TCGTGCGCCA AAAAGACACA TATGACTGAT ATTCCGCATA ATGATGATAA CATCATAGTT
   135961 TTGCCTTCGA CTCTTTTTAA TGGCTTTGAT AAACCGATGA TATGTTTCAA CGATAAGATG
   136021 CATCCAGCGG AGAAATTCCT GACAGATGGC TCTTCTTATA TGATAGAAAT TGACTATCAT
   136081 ACAATAGATT ATCTGGATAT TATTGAGACA TCTTCTAACA TTATTAAAAC CGGTATCATC
   136141 GAAAATAACT GCATCGAATG CACATATGAA GATGTTGGAA CAAGCGATTC ATATTTTATA
   136201 ATCATAGATA ATATACCATA TGACTCTAAG GATGTTGTCA GAAACAAAAC CAATGGATCT
   136261 CTTTACAGCA AATATATAAA GAATGGATTA GAGTATATCG TAATGCTCGA TAATTCTAAT
   136321 TTTATTATAA ATGAAAATAT TGCGTCCAAG AAAATCAATA TAGACAGAGC TGATGATATG
   136381 CTCGTTTATG TTAATGGTGA ACCGGTCTTC AACAAGGCAA AAGTCAATTT ATCAAAGGCA
   136441 AACTATAATA ATCAAATTGT TAGTATAGAT AACACCGATA GTTCATATGC ATTTATACAA
   136501 AATGGTCTGC GTTATATAAT ACATGATACA AAACTGAATA ATACATTAGC CAAAATTGTA
   136561 ACTGCTTTTA CGTATCAGAA TGATTCTATA GAATTTGATG ATCGCTATGT GAATCAGGAA
   136621 TATGCTTTAT ACTCTTATAC TTATGGTAAT GTCGTTGAGC AGCCTATTAT CACAGGAGAA
   136681 ATTGACGGCA GTGTTGGCAG CGAAGACGGA GTATATTATC TCAATGGATC TGACCAATAC
   136741 ACTGTAAACG CCAATACATT ATCAATATAT ATCAACGGTA TAAGACAATA TCCTGATACA
   136801 TACACAGAGC TTAATTCTAT TAGTTTTAAG CTTGATAAGC CAACAGATTC GATTATCACT
   136861 TATGTGATAG AACCTCTTGA AGGTACTGAA ACTCAGAGCT ATAAATACTG TATAGCTAAT
   136921 AATGAAAACA AACTCGCGGC ATACCAGAAT ACATATATTG TTGATAATAT ACTTGCCAAT
   136981 GGATATATAA AAGTATACAA GAATGGCGTG CGACTTAATA ATTTTGATTT TGAAATCAAA
   137041 AGTCCTAATA CTATCTACAT AAAAGACTCT GTTGACTCTG ATGTATTTCT TATTGAGTCA
   137101 AGAAATGATT ATACATTAAG AGAAAATGTA ATGCCAATTG CATTCGATAG AACTATTTGG
   137161 AATGCCGATA TAAAATATAC AAGCGACTTA GGCACATCAT ATCTCCCTGA AGAGTTTATC
   137221 ATAAACCATG ATACAGTGTT AGTATATATC AACGGATTGT TATTAGGAGA TCGGTCGTGC
   137281 TACGAAATAG ATAAAATAAA TAACACTATT GAATTATGTG ACGAGGCAAA GCTTCTGCTC
   137341 GATTCTGCTC AGGCTGATAA TGGCTATGTC ACATTTGAAT GGAGATAAAA ATGCCAAATA
   137401 CAAAAATTCG TCCATCTAAT ATAGATATGG ACTTGTTATC AAAAGAACTT GTCCAGAACC
   137461 ATGACTTCAA TCAAGGACAG AAGAATGATG TATCTCATGT CGCTGATATA GAAGCTGGGC
   137521 TTATCGCTAA AGCTGCCACA AGGTCTGTTG ATGGTAAAGA TACTCTCGTC AGTGATAGAG
   137581 ATACAGTCGA GAAAGCATTA TTTGTTTTTG ATCCGGAAAC AAACGAAAAA ATACCTGCCG
   137641 ACAATATTGT TGACGAAGAT AAATTCAATG ATTTATTGAT TACAAATATG GATCATAGCT
   137701 CAACAGTTAC ACATAAAAAG ACTTCTTATG ATATTATGTC TCTTAGAGAA GAATTATATG
   137761 CGTTATTTAA TTCTCTTTCT AAGAAGGGTA TCTTGAATAA CTATTATGCA CAGAATGGAT
   137821 TCTTTGATCC ATTTAATAAG TTCGATCCAA GGTGTAGCAT TGAAGACGTG TGTGATATTG
   137881 CACAGGTCGG TGCAATTACT GCTGGCTTCA CTCAGCATAT ATATATATCT GTGGAAGATT
   137941 CAGAGAAGAT TCAGCCATTT GGATGGTATA TAGTTGAAAA ACACTTTGAT ACTAATAATC
   138001 AGGATCTATA TTCTATTGTC TGTATATCTG ATATAAAATA TAATATGGAA AATGAGCTGA
   138061 TAGATTGTAC CGTATTTGAT TATAATTATT CAGATGTCGG TCTTAATCTG AAAGATAAAG
   138121 ATGATTTGTA TACTGAGTTA CCAACTATGA AACTAAAATC ATTGCATGGA CAGTATATTA
   138181 ACAATACATA CTCTTTCTCT AAGACAGACA CTTATGTTGG TACTGGCAAA GTCAATGAAA
   138241 TCAGCTTTGA TGATGATTCT CTTACTGTAA ATGTTCCAGC AATTGATAAT GGGAATAATC
   138301 CAGCTTTTGC TTTCTCGTTC AGAGCTCCTG CAAATAAAAT TGGTGTCTTG AAGACTTTAT
   138361 CTATCTATGG CAATACCGAT GGTAATGCAA GTGACCTGAG ATGTTATGTT TTAAAGGATT
   138421 CTGATCGTGC CGATGAACTT CTTACATCTC TTGATGAGAG ATATGCTGCC AATGACACTC
   138481 TCATTCTTGG CAGATCGAAG CAAGTCTTCT TATCAGCTCT GAGGGAATCA GATACATGGA
   138541 ATGTAAACAA CAAGATCACT TTCGACTTTG CAGACGAGTC TGATGGCAAA TATAAATTAA
   138601 GTCTTGAAAA TGACACTTAT CTTATTGTCA TAGTAAAAAC TAATCCAGAA GCCACTGGTA
   138661 CTTGGAACCT TCTGTGTTCG AGAAATCCGT CAACTAATAA TGATGTCCAG ACTTATAATA
   138721 AGCTGTATAC ATATCATAGA AATGCTGATG GCAAATATGT ATTCACTGAG AAAGAATATC
   138781 ATTATGACCT TATCTATTCA ATTATAACTG AAGAAGTATT GAACGAAAAA GAAATAGGTT
   138841 TCAATAATGG ATTATATACT TCTCAGGAAT TCAATTTTGA AGAATGCAAT GATCTTGAAC
   138901 TTACAATGGT TATTAACAGA GAAGGTTTAT TCCGTGTCGC GACATCTGCT ACTATAAATG
   138961 GTTCTAATAA TGATCCTATA GTAACAGAAT TAGATACCAG TGTCAAATCA CTTAATACTA
   139021 CAACATTGGG ATATAACTAT GGTATTAAAG CTGGAGATAT ATTAGTTATA GGTGATAAAA
   139081 TAGTTACTGT CAAGAAAGAA AATTCTGACA ACAGACTATT TATCAATGAA GATAATATCA
   139141 AAGTAAATGC TGGCGATAAG ATATATAAAA TTGGATATAA GCCACATTTA ATGCTGACAC
   139201 TTGATTATGA AAGTTTATGT TTAAATCATT ATGATCAAGT TCATGAAGAT GCTCCAATGA
   139261 GTATTCCACT ACAATTAGTC AAAGTTATTC CAAATAATGA GAAGACTATT GATACAATGT
   139321 CTGATAAGCT TGTATTTAAA ATAGATGACG ATCATTGGCC AGATTCCAAA AGAGAATACA
   139381 TTGAAAATTT ATATTTCGAC TACAAAACAA ATCTTCCATT AAAAACAATG GGAAGCAAAA
   139441 AAGAAAACAG TGATACTGAA AAAACTTATT CCAGACTTCC TGCATGTAAA GCACAATTAT
   139501 CAATTGCCTG GGAATCTACT GTTCCTGAAC AGTATTTTAG CGAAGGCGAA TATTCTAACT
   139561 CAAACTTCAT TGGAAGAATT TATAGTCTGA TAGTTTCTTC AAGCTCAGTC CTTGGCAGCG
   139621 AGATATATCT TGTTGAGCCC GCTTGATAAT TTACAATTTG TCAACAACTA AATAGACGAT
   139681 TTTTGGGATT ATCATAATCT TGAAAACAGT AATATAAAGG TAGTCAATTT TCTAAAGAAA
   139741 GGCTACCTTT ATTATTTTTA TAAATATGGA TAAGATAAAT TTTACACTCC TCAAAGAACT
   139801 CGCTAATAAG AAAAGACAAC ACACTACTGA TCTATCATGG AATCAGATCG CTGATCAGTG
   139861 TGGTATAACA GGAAAAGATC GTGGCGAAAA AGCTCGTAAG ATGACTTATG ACAGACACTC
   139921 GTCTCATACG ATTGCTAATA AAGTCCCAGA ATTAACTCTT GATGGAAATC AGTTTGCGAT
   139981 AGACATTCTT GATGAAATAG ATTCTAAATA CGATGCCAGC TCTTTTGACC ATGATACACT
   140041 GTTTAAGGCT ATAAGCGAAA TTCGCGGCGA TGGTACATAT ACTAATACTA AACTTATTGA
   140101 GTTGAGCGAA GACGATCAGA AGTCTCCTGA TGTCCTTCTT GAGAAGCATG GATTTGATAA
   140161 AAATAAGTTC GAACTTGTCA GCGCAAAGAA TACTATGTGG CACTCGCAGA AGAAAGACAA
   140221 AAATAATCCT GTGACACTGT ATTCCAGTAA AATTACTGTT AAGCCGAGAA CTGATAATGT
   140281 TAGCTTCGAT GCACTGAAAG AAGACTTTTT AAAGTTTGTC AATGAAAATG TCCCTGATTG
   140341 TGTTAAAGTA GATAAGCTTC AGACTAAATC TGATTATATG CTTGAAATCA ATATCGCCGA
   140401 TCTTCATCTT GGTAAGTTGT GTCATAAGGA TATAACCGGT TGTGATTACA ATACTCAGAT
   140461 AGCTACTGAT GTATTCAATA AAATTATAGA TAATATTATA GCAGAGACAA GTGGTTATAA
   140521 ATTTGAGAAG ATACTGTTTG TCTATTCAAA TGACTTCTTC AATTATGATA CTGCAAATTA
   140581 TACGACTACT GCCGGGACTT CACAATCTTA TGATAGTAAC TGGCAGCAGC TATTCCAGGA
   140641 TGGATGCCAT CTCCTTGTAA ACGCAATAGA AAAGCTTGCG AAAATCGCGC CCGTAGAATC
   140701 ATTTTATATT GGCTCGAACC ATGACGAACA AAGCGCATAT TATCTTACTT GCTATCTGAA
   140761 TGGATATTTC CGCAATAATC CCAATATAAC TATAGATTAT TCTTTCATGT CCAGAAAGCT
   140821 TGTTATGTGG GGCAAGTCTC TTATCTACTT TATGCATGGT GATATGCCTA AGAAGCAGAT
   140881 CAACGGCATT ATAGCAAGAG AATATCCTTC TGAGTGGGGT TCAACATTAT ACAGAGAGAT
   140941 TCATGCGGCA CATTATCATA GTGAACAATC TATAATTGAA AGCTGCGGCT CAATCTGTAG
   141001 ATTTCTTCCT TCTGTAACCG GTACTGACGT ATGGCATTAT GATAATGGAT ACACTGGGGC
   141061 TCTCACAAAA ACACAGAGCT TCATATGGAG TAAAGAGGAA GGTTTGAAAG CAATAATCAA
   141121 CACAAACGCT CCATATAATA TAAAATAAAA AATGGATAAC AAACAAAACA GAATTGATAA
   141181 TATAAAAACC ATCATAAATA ATTTGATAAG TGATGCCGAC TATAATATAA ACAGCGACAT
   141241 TACTTATCAG ACGAAAAACA TGAATAGTGA TACGTTTAAT GAAGATATGG ATAATATCTA
   141301 TAAATCATTA AATAGATTAT ATGAAAAGAC AAGACTTCTG TATGATCTTG ATAGCAACGT
   141361 AGAAACATAT ATTCATGAAT ATTTAGATGG TACGCTTGAT ACATTAGAAG CTTCTATCAA
   141421 AAAGATAGAA AATCAAAGGG ACATATTAAA AAGAAGCACA GATATTGTTT TCAATGTGGA
   141481 CTTTGAAAGT GATTACAATA GTGACTATAC AGATAGAGAT AATAGTATCA TAGATAAAAA
   141541 GGCGTATATA AGAGGCGGCA CACTTACTCT TACACCTGCT GTTACTATTA ATGTTCCTAT
   141601 AACAAGTGAG AATATCTTAA TAAGCCAATA TAATCAATAT AGCTCATATC TGTATAAGAA
   141661 AATCAATAGA CTTACTGAAA ATGGAATGTA TCGTGTATAC TACGCGTCTA CTACTCCAAT
   141721 GACCATAAAA GAAAAAGTCA CAATATCTTT TACTGATCCC ATTAAAATGA ATGACTTTGA
   141781 TTTAAAACTA TCTAATTGCA ACTATGATAA TCTCATATAT ATAACAGAAG ACTCAACTAA
   141841 AATATCTATA GATAAAGTCT CTACGATATT GTCTTCGAAA TTATTAAAAG GTATTGAATT
   141901 CGACATTATA TGTGCCAACC CAAGTATAGA TAGTTTTACA TTGCCTGATA CTGAATCTCC
   141961 AAATTATTAT TATGATTTAA AGAAACAGGC TTTTTATAGC AACATAAAAG CAGAACTGAA
   142021 TCAAAAGTAT AAAGACAATG TAAAAGAATA TGATAAGCTC GTCTATAAAT ATGATGGCAT
   142081 AAACAGCGGT TTTTATAATG ACGATCAGTC GCTGATTAAA CATGCAAACG ACCCTGATCA
   142141 ATATATGGAT AAATCCGGGT CGTACAGATT TGGAAATCCC TACCCAAAAA TTGAAACAGC
   142201 CAATATATAT GGCACTAAGG AGATATAAAT TTATGAAGTA TGTATATTTA ACTCTTGATG
   142261 ACCTTCTCGA TATATTTGAC GATGAGAATA AAGATGAAAC CAAAAACCAG CACATTGAGT
   142321 CAGATAAAAA GATTAAAGAA GAATCAGATA AAGATGATGC TTTGACCGAA ATCTACTATA
   142381 ATCTGATAGA TCTCTTAGCA GAATATTATG GCTATGAAGA TGATGAGAAT GATTGTCAGG
   142441 AAGATGACGG TGATAGTTGT GATACAAGTT GCGAAAACTG CTATTCTAAA CTTAAGTCTA
   142501 CTGATTTCAA TGAAAACGAT GTTAAGAATA TTCATGATAA GAAGATCGAA ACAATAAAAG
   142561 AAACAAAGCA GCATGAGAAA ATCAAGATCA CTAAGTCAGA GGCTTTATAT CTTTTAGGTT
   142621 TTGATGAGAA GGATTTTGAG ATAGTATAAT GTCGCTTTTA GGTTTAATAA AAACCGTAGC
   142681 GTCTGCTGTC AGTAAAAAAA ATAGTAGCAC ATCATCGTCT AAAAATTCTT CAGGCTCTTC
   142741 AAGTTCTTCG AAATCATCAT CTAGTTCCAG TAAAAGCTCT TCATCTGTTT CAGACGCCGA
   142801 GCTGAAACAG ATGCAAGAGC AATATAATGA ATTTGCTGGA ATGAATCTCC AAAGCAAATT
   142861 GGAATCTGCC GAAGAAAGAC GACTGACTAA TAGTACTAAG AATGAATACA AGTCGATGAT
   142921 CGCTGAAATG AATTCTTTGA AAGACAAGAT CGATCAGGCT GAGGCCGAAA GAGGCGACTA
   142981 TAATGCAAGT AACGCATTTA TGGAAGGTTC TATAGCTTCA TCAAGTGGAA ACCGAACTTA
   143041 TGACAAAGGA GTTACATCTC CAAGTCAGAG TTCTGCTCCA GATACTATTT CAAAAGAATT
   143101 CATGTCAGCT CTGCTCATGA ATGGTCATGG TAATGATGTT ACGGTTAAAG ATGAAAATGG
   143161 CAATGTAATT AACAAGTATT CTTCTGATAA GATGAATCTT GACAAAGGCG ATCGTCTTAG
   143221 ACAGAATGAT ATTGTCCAGT ATGGTGGCGT TTCATATGTT GCCAGAAAAG ATCCTAAAAC
   143281 AGGCGAGATT TATGGCGAAC GCCTTATGGA CTATAATGAT ACCAATAGTG TTAATATAGT
   143341 CCAGAACGGC TCAAAATCTA CCAGAACTGT TACTAAAGTT AAGCAGCATC AGGATGCCAA
   143401 TGGAAAACTA TCCTATGAAA TTATTGTAGA GAATGCTTAT GATAGTTATA ACGATAGTGA
   143461 TAACAGTTAT GATTATGATG ACTCAGGTTA TGATTATACA CCTGATCCAC CATCTCCGCC
   143521 TGTAATTACT TATACTGATT ATAAGCTATA TAATTATTGT TTTGGAATTG ACTCAATAAA
   143581 AATCTCTTAT AATACTATAA GTAATATTGG ATGCTTTGTA TCTAATATAA TAAATATTGG
   143641 TGAGATAACA GATGCTTCGA AGGTTATCTT AAATGCGTCC GATTATATGC CAGAATACAC
   143701 TTCTATTGAA TATTATATCA TTGATGGCAA TAAAACAATA CCTATCTTAA ATAGTAACAT
   143761 ATCATATATC GAAAAGGAAT TATTATTCCC GAATCTTCCT ACAAGATTTG ACATAAAAGA
   143821 TAACGTATAT ACTATTTATA AGAATTACGA GGCTACAAAT CTTAAGCTTT CAGATCTTGA
   143881 TTTCAGCGAT AAAAATGTCA AGTATACAAT TTCTTATGAA CCCGTAAAAA CAGATTATAT
   143941 ACCTGAAAAT TCCAGTATCA AGGTTAAGGC TATCTTGCGT CAATACAGAG ATGATTCTGG
   144001 TGCGCCATAT ATAAAATCTA TTTCTCTTAT TAAGTCTGGA GGTGGAGAAT TATGGGAAGA
   144061 TATATCTCTG ACCTAAAAGA CAAATATATA TCAAATCTGG TTATTTACAA CCAAAATGAA
   144121 AGAGCAAAAG AATTAAGTGA TCAGGATGAT TCTGAGCCGA TTTATAAACC TCTTATCGTT
   144181 CACGAGGACG AAGAACCCAT TGTACAAGAG CATAACACCA TGCTTCATGA GATATGCTTA
   144241 GATATAAATG GATTGAATGC GGAGCTTAGT ACACTCGCTT ACGATTATTA TGAGATTATA
   144301 GAAGATACTC AGGGTGCCAT CCAGAAAATT CAAAACAGTA TCAATAGTAC TCTTGAAGCT
   144361 CAGAATGATA TGAATATGCT ATGTTCGGCA TATTCCAGCT GCAATAACTT CGTGAGCATA
   144421 TCCAAAGAGC ATATAATGGA TATTGATGAT AGTACAATCA CAGATAATAT AATCCATGCT
   144481 AAGGAATTAT CTTCTGTGCC TGCTACATTG AGAATATCAA ACGTATCTGG CAATGGTTAT
   144541 GCTGGTAATG GTCATGTCTA TGATAATTCT ACGAGCAAAT ATCTATCTGA TACATTTGAT
   144601 ACATCAAAAG TAGAAAGTAT TCTGAATAAT GCAAATACCG GACAATATTT TGAATATTCG
   144661 AGGTTATCAA GCAATAGCAA TACTGTAGTA TCATGTAGTG ATGTAAATTA TGACAGTAAC
   144721 GGCGCAAAAT GCTCGCTTTA TCTGCAATCA GATTCTGTAT TCAATGTAAT CAAAATAGAT
   144781 AGTGATCAAC AGCATCTAAA AATAGTAGAT ATTTTTACTT CTCTGGATGG CGCATCATAT
   144841 TCGACATTAT CTGATTTCCA TAACTTTGAA TTCAATAATG ATACTCAGAA GTATAATACC
   144901 GAGAATTATA TAATTGGATC GGGCATTTTT AATCTTCCGG ACTCTAAATA CATAAAAATA
   144961 ACTTTTGAGT CAAATGAATA TGACTCAAAA GAAGTATTGG CTTATCAGAA TAAGACAATA
   145021 GACGGCTCTA CGGTAAAAGA GAAGACAGAG ATTATAAATA ATGCCTATAG GTATAAGATA
   145081 AAGATAAATG CGATCCAGGC ATTCAGAAAG ACATATGAAT CTTCAAGCTT GATACTTACT
   145141 GACGATTTGG TCGGCGCAGT AAAAGCAAAC GCTATTAACA GTATTGCATT ATATGCGGCA
   145201 GAATATTGCC CTACTACAAA GTCTTACAAT AAGGCTATTG ATGATTATAT CAAGTATTCT
   145261 ATCATCATAA ATGAAACAGA ATATCCTATT ATACCTATAA ACAGAAACAG CACAAGCAAT
   145321 ACAAATAAGA CCAAAATTAT AAGAATAAAA AATGATCTTT CAAACTCTGA AAACACTGTA
   145381 TATCTCAGTG ATGATATAAA GAGTATGAAG ATAAAGGTCA TTTTGAATTG CATAGATAAA
   145441 TATAATTCGC CATATATATC TAACATGAAA CTATTAGTTG CCGAGGATGT GAACGTATGA
   145501 ATACAATACG ATATGATGAC ATGATAAAAA AATATCATTA TTATAAAAAT GTAATCATAC
   145561 AGGATTATAT TAAGAGAGGA ATATATCCTA AGAATTCACA AATAGAGCAA ACATTAAATA
   145621 GAATAGATTT GGCACTGCCC ATATTACAGG ATTATAAAAT TCATGAGGGT AGCGACTTTG
   145681 ATACTGCAAA GTATAATGAT ACATTAAGAC AGATACATAC TGATCTTCAG TATCTTTATG
   145741 AGATTACGAA TGTTACGATA AAGTCGCGCC TGAATTACCT TAAATCCTAT TTGAAGTCGC
   145801 ATCTTATAGA TATGCAAAAC AGAGCCAATG CTTACAATAT GCGAGCCTTG ATTGAAAAAA
   145861 ACAGCACTTC TCTTGGTAAC ACGTTGATTA ATAAAAATGA CGTGTACCCG AGTATAATAA
   145921 ATAATAAGTG TAATATATTA TTAAGCGATT CTATAAAGCT ATACAAGCAA TCTAAGCTTG
   145981 CTTGTTTTGT AACAGCAAAT AACATATCTC AAGACGATGT TATTGTAGAA TTTCTGAATA
   146041 AGAAAACAAA CGACTCATAT TACTCTACTG TTTACAACAT AGATCACAAC ACATTCAATG
   146101 TACCAGGAGA TTTGATATAC AACAAGTATA ATATCTCTTT AAGCGGCAAT GAAAAAGTGA
   146161 ACAGAAAAAC CGTCCTGAAT CTTAGCGGCA GTACTTATAA TAAAGACAAT AAGTACGATA
   146221 TTTATGGCGG CAAAAATAAG ATTATAATCA GAAATGCGGA CACCGGAAAA TGTGAAGTCA
   146281 AAGACGTGCC TATCAACACG GCTTGTCAGA TAAGCGAGCA TAGCTTCATT GAGTTTTATG
   146341 TATTAAGTGG CAATAGCATC ACTTTTACGT TTAACAAAAA GCCAATTAAT ACTAACTTCC
   146401 AGCTTATCAA TAACAGTGCC GACGTTTCAA AGAACAACAG AATATTCATT GAATGTGATA
   146461 GCGACTTCGT ATTTGATATT TCCGTGGATT CAGGAGAGAT CTACGCTAAT AAGATAACCG
   146521 ATATTTCTAT CGGGCTCAAT AATCTTACAA TAAACAACAA TCATGAATTG AGTGACTTTA
   146581 TTGTTTACGA ATATGATAAA GAAAAGAATC AAGAAGAGTA TCAAATAAAT GTGCGGATAA
   146641 ATAATATAAC AGATCCACAT ATGAAAATTG ATAGCATCTT GATAAAAGAG TTATTCACTG
   146701 CGTGAAGAAC AACAAATAAG CAATAAATAA AGTCAAATAA AATAATAGAT AAAACAAGAT
   146761 GATTATTTAT AACATGAGGG AACGCGGCCC TCTTGAATAC GATAAATTTG TATATAACAT
   146821 TTTTCAGTTT TGTAATTATG TGAAGCATTA CAAAAAGGAC ATAGACAGCG AATACTTCAA
   146881 TGGATTGGTA AATAATTTTA ACAGTCTATA TAATAGTATT CTCGATAAAG CAAATGATAT
   146941 ATACATGAAC GCTTTAGTAT ATGAGGAAAC ATAAAATCAG ATGATACCAA AATTAAATTC
   147001 CTCCGAACTT AACGACATTT TTATAAATGC CTATAATGAA GTAAATGACA AAATAAATGA
   147061 ATTCTCTGAA ATATGTAATG ACCTGACAAA GAAAACAAAA ATTATTAACT ATGAAATTGA
   147121 ATATGCTAAA TATTTGATGG ATAAGTTTGA TAACAAGCAA AGTCTGGGAA ATTATCATAA
   147181 CATATTATGT GTCGATGCAA TAAAAGGGAA TTATGAGAGA TATGGCGCGA CAGTGCATCC
   147241 ACAATTTATT GATGTCCCAT CAAATGTATT TAATCTTAAA GTGGCGTCCT CAAATGAATA
   147301 CTTTTTCAGA AATGATGTTG ATGTGTCTAT AAGCGACACA GACAAAGATA ATTTCCAAGA
   147361 AGAGTATAAG AGTATTCTGA TGCATGATTC TTTACAAAAG AATATTGTGT TTGACGAATA
   147421 CTTAAATAAT ACCATAACAA TTAAGATTCT TTTGCCAGAT ATTTCTCAGC AGCTTGGCCC
   147481 ATCTACTTTC AACACAATAG AGATAGATCC ATTCTTGAAA GGCTCTTTTG ATATACTGAG
   147541 TATTGATATA GAGAATTCAC TTAAAGAAAC ATATCCTATA CCTATTGTAT CTGGAGATAC
   147601 TCTTATCAGT CAGGCAGGGA AGATCAGAAT AGCATTATCT GAAAGATATA ATTTTCAACA
   147661 GATCACTATA AGATGCAAGC TCAATTTTGG ATACAACAAA GACAATGCAA TTATATATCC
   147721 GTTTGGATTA AAACATATCT ATTTATATAA TGCTAATTAT AATCAATATT TGACTGACCC
   147781 TAAGAAGTCT GACAAAGAGA TTCAATCATA TATTATTTGT AAATATGATT TGCCTAAAGG
   147841 CACAGAACTT AATTCAATAA ATCAGAAAGT AAAGATCAGA ACACCATTTT CTACTGAAGA
   147901 AGTGTTATGT GAAAACTATG GTATAACTTT CTACGCAGAT TTTTATGACG ATGTGATACA
   147961 GCTCGAAACA AGTGAATTAG ACGAAAACTC GTTCCCGGGA AACTTTACGA GTTTTTATGT
   148021 CAAGATACCA CTTATTGATT TCGAACTTGA TGATAAGGTT TATAACAGAA CACTTGTCAG
   148081 TATAGGCGTT AATTTTACGA CAAGATAAAA AAGAGGCGGT TATCCGCCTC TTTTTTATGT
   148141 TTTTATTAAT CTATGAAAAT ACGCGCATAA CATAGATCCA AAAGAATTAC CTAATGTTAT
   148201 AACAATAATA TGTGGGAAAT CAAATGATCT ATTATTTGCT ATAAGCGCAT AAAACATATC
   148261 TGCTATACTG TGTTCAAATC CACATATAAC AAATATACTC ACAGACATAA TAACAATGAA
   148321 TATATTCTTA AATGAAATGT TTTCACTTGA ATTGTATTGT ATAACAGCTA TATACAAACA
   148381 AATACCGCAC ATAGTACCTA AAAAGAATAA ACTTGGTAAT GAATCCGCGC CTTTTAATTC
   148441 TACCAACTTA TTTGCTTTTA AATTCAGTGT GTTATATATT CTTGTTGGTT CAAGTATAAA
   148501 AGCAGTTAAC AATGCGCCGC CAACATTTCC TACCCATATT GTTATTAAAT CATCTAGATA
   148561 ATCTACACCT TTATCTAACA GATAACATAT TTTACCTGTA TATAAATCAA GGTTATAAGA
   148621 TAATATTGTC AACAGTCCAA AAGAGAACAA GAGTGCGCCG ATATATTTGT TATCTACCAA
   148681 TAAGTTAACT GTACATCCAA TAGATATACA TATACCAGCA AAAACAGAAC TGATATATAG
   148741 ATTTATTAAA TTTATTTTAT CTCGCATGTA TACAATGAAA GTCATCACAA TATCCGCAAT
   148801 CTTGCACTAT CATCATATGC TTATGATCTT TGTGCAGATT GCAATACATT GGCTCGTCTG
   148861 GAGCAAATAT CGGAGTTTCT ACAATAGCAT GCTCGCAGTA TTTACAATAA TCGCAGCATG
   148921 GCTTTTCGTC TGATCTGCAT TTAATCATTT GTCTTATCTC CGGGAAAATA ATCTTCTACA
   148981 ATCATTTTTG CCCATACTTC AGCGTCATAA TGATAAAGCA TTTCATAAAC CATATCAGGA
   149041 TCTTCCAACA TATCCATAAT CCATGAATTA AAAACGCTTT TTCTTGCTTC TGACAAAGGC
   149101 ATATTATATT TTTCAGACAT CTCAGAATAA ATACACTTCA ATGTCCTATA GTATTTAAAA
   149161 TACAAAAATA TTTTTCGTAT CATATATTGT ACAATGGTTT ATATGGAGTT AATCCTTGTT
   149221 CAACCAATCT TCTGATCTCA TCCATATACT GCTTATAGTT TTTAAGAATT CTATAACGGT
   149281 CTTCAACATC GTCATTAAGA TATGATGATT TATCATCACA ATGGAACCCT TCTGCGACAA
   149341 TAAGCGATAC GTCTATCATT TCAGGATCAT ACCAAGATCC ACCATAACAA CCATTAGCAA
   149401 TAACTGGCTG CTTAATCAAT CTTCCTTGAT ACTTATCAAG GAAATCAAGG TACTCTTCTC
   149461 GTGTTACATC TACAAATTGT GGTGCAACCT TACTATATTT GTGTATATAT TCTCTAACTG
   149521 CTGGACACTT CATATTTGCT GTAATCTTCA TTATTATTAA TCTCCTTAAT ATTGAGTCAT
   149581 TGTGACTGCA TTTTTACCGG ATTTCCTGCT ACGCTTGATA GTAGATGGAT CGATTCCATA
   149641 ATATTCGCAT AACTTAGCTA AACTCTTACG TCGTTTAGCA TTGATCGTAT TCAGATGTAA
   149701 TCCTAACTCA TATGCTATCT GTTTATCATT GAGATTTTCA AGATAATACT TAACTAATAT
   149761 CTTTCTTTCA ACAGGAGTCA ATGATTGAAA TGCGTCACTG CAATAACCGT TGATCCATTC
   149821 CTTGGAAGGG ATCCCGGTTT CACTTTCATA GTATTCGTCT TCATACATCT CAGATGAATC
   149881 GTCTTTCAGA GCATCTACAC TATATTCTGA AAGCCTATAA GTGACATTAA GAGGATTCTT
   149941 GAAGTAGTTC TTGATATGTC GTGCTAATTC GAATTTATAG CTATTGGTAA CATAAGCACA
   150001 GAAGTTTTTA CCTACTTGCT TATATCGTTT AGCAACAACC AATAGAAGCA TCTGAAGATC
   150061 AGTCATAATC TCTTCCGGGT CATTATTACC ATAAGTTTCC TTAACAAAAT TAAAAGAGTC
   150121 ATAAATAGCC CGACGATACT CGGCTGTTTG ACTCTTTCTG TGTAAGGCAT TTAATTGTGC
   150181 ACGGTCATTT ATAAAATTAC TTACAAAGTC TTTTGACTCC TTATCCTGCC AATTTATAAT
   150241 ACCGGTAGTA ACAATGGTCA AATACTTTTT AAGTAATGGA TAGAATCGCG ATAAGATTTC
   150301 GGCTGCGGCT TCTTTAGCGT CCTGCTCAAT ATCAGGATCG CCTTTAAATT CATCTTTGAA
   150361 TTGTTTTTGG TATCTTAAAA CAAGAGCTTC AATTTCAAGC CATTCCTGAG TCTTTTCTTC
   150421 AAAAGTGGGC TCGGGGTATT TATTAGTGGC TTCGCTGATA ATAATCACAT CTACTCTGAG
   150481 ACTTTATTGC TCGATATTTT TTATCTTAAG TATAAAGTTA TACGTGATTA TCTTTAGTAA
   150541 AAATTATTTG CTCTTTCTAC GTTTTTCTGC TTCTTTAAGA GTTAACCATT CACCAGTAGG
   150601 CGTATAAAAG GTTAATAACT GCAAATCTAT ATCTCTATAG ATATGATTGA ACAGTTTCTC
   150661 TTTAATCGCA AAATCTTTTG TAACAAATCC TTTTGTATCT ACGAGATAAA AATCATTCTC
   150721 ATTTTTCGAT CTATAGATCT TAAAATCTGC AATATATTTG GTCGCTCTAT ATTTTTTACC
   150781 ATTCTTTTCA AACGGAGGGA TAAGAGTGAA CTCTGGTTGC AATTCAAAAT GATCTATCTT
   150841 TTTATCTTTT TGTAGCTCTT TAAGGTATAG ATAATATTTG GCTTCGAGTT TTGAGTCGAA
   150901 TTCAATATCA TCTATAATAG TTTTTTTGTT TCCTAACTTA GACTTAGTCT TAGCTTTTGT
   150961 TTTAGATACT TTTTTTAATG CCATTCCTAA TACGCATAAT ACGTATTATC TTTAGTAATT
   151021 ACAAGCCTTC CTCGATTTCG AGATCGTAGT CTTCCATCCT TGCTTTGTAC AATTCAATAG
   151081 CAAAATTTTC GATTTCTTCT ATAGTCCAAT CTGGAAATTT GTCACATAGA AGTTTTGCTA
   151141 CAGTTTTGTA AAGAACGTGA GTGCCTTCGC GCTCATTGCA TTCGGCAACT ATTTTTTCGG
   151201 CTTTAGTCAT TGGAATTTTA ACCTCTCTGA TCACTTCAAT CCAATCATCG GACATTATAT
   151261 CGTAAACACT TGGCTGCCAA TTAAAAATAT ACTTATTCAT TGTATTATCA ATTAGAAGAA
   151321 GTATATTATA ATCGTTAATT TCAGGCAAGC ATTTATCATA CTTATTCAGC AAATCAATAG
   151381 CAATGTCATT ACTATTTAAC AATAGAACAA TCCTGTCAAA ACCCTGATTA CGCCATGCTA
   151441 ATCTGGTAAA AAACATACCT TCGTTTTTTG TTAGCCTTAT AGCTTCACTT AAAGAATATA
   151501 ATTTACAAGC CATTTGTCTG TTCAAATCTC CTTGTGCCAA TATTTACAAT ATACTTTTCC
   151561 AGGACAAGAG GAGCATAAAG CATTTTCTCT TGGATAAAAG CAATTGTTCA CTATTGCATG
   151621 ACCAATATTA TATATCGAGG TTTTTAACCG CAAAAAGTCT TCTTCACCAC GATAGGTATA
   151681 AGTGTTTTGA TTGGTCTTTG CACTATAGAC ATGAATGCCA TCTATTGGCT GTTTATATAT
   151741 AGTTTTGAAA GCATACGCAT CTATAGTATA TTTAAGACGT GTATCTATTG TATATTTATC
   151801 GAATTCCTTA TCAGTGAAAT TAGGATAGAA TAATTCGACC TTATGACTTT GTGGATCCAC
   151861 AAGTAACTGG TCTATAGATC CATGAAGAAC AACATCTTTT GAATCTATGA TAAATGGAAT
   151921 ACTTATGTCT CCGACAGCAA TCTTGTTGTT TTGCGCCCAT GTAACAAAGT TTACTATTTT
   151981 TTGCCAACCA GATATATTCT TATTGGCATC TATAATATCT TTATTCTCGG CGCAAATGGA
   152041 GTCCCACTTA CGTTGCAGCT CCTTATAAGT GGGAATAACT CCATTCTGAA GATTTGTCAG
   152101 GAAATATCTC ATAACCTGAC AAATAAGTTT ATGCTGAGTA ACCTGATACG GAATAGTAAT
   152161 CTGACTACTA TTCCGAATAT CAAATAGGGT AGGACAATTC ATATAATCGA ATAGCTGCTG
   152221 TTCAGTTATA TGAATTTCTC CTACTTTATT TATAAATTGA TTCATCAGTG ATCGGAATCA
   152281 TCGTGACAGT TTACAAGGTT ATTTTCTATT GTATCAACAA TAAACTTAGC AGTAGCCAGA
   152341 GTAGACTGAG GACTGTCTGC CTGCGGTCTG ACATAAGGAA TTTCAAAGGT TGCGCCGTAC
   152401 TGAGACTCGA TCAACTGAAA GATTGAGTTT CTGTAATCAC TCGGTACACC CTTATTAGCA
   152461 AAGAAATCAT CAAGATTCTC GCGAGCTTTA AAGACATCGT AAATATGAGA ATCTGGATCA
   152521 TCCTTATTCA ATGTTGTATA AGCATTATGA ATTAAGGCGC CAAAAAGAAT TACGTCAACA
   152581 AATCCCTGAT GAACATTGTC TGTTACAACT CCTCTGTCTT CGAGAAGTTT ATAACACCAA
   152641 TGCGCTACTT CGGTTGCGTA GTTGACCTTT TCTTCATCCA TTCCTGTCTC AGTGATTGTA
   152701 TCATCAACGA GATCTCTTAA TGTCTCATTC TGAATAAGAT TCTTGATTTC ATCATAATTC
   152761 TTATTTAATG TATATGTCAT ATTGAAAATT CTCCAATTTT TTATATATGA TATTAGTTAG
   152821 TCATTATATG ACTTAAATTG TACATCTTCA TTACGCATAT CTAGAGTAGA TTTTGTTAGC
   152881 ATCTTGGCTA TCAAATCGCC GCGATGTAAT TTTGTATTAC ATAAATTCTT TTTTGAATTA
   152941 TATTCTTTGC ACTTGATACA TTCTGGATCT CGGAAATCAT AATTCCTGCA TCCGTAACAT
   153001 AAAGGACATT GAATATAATT AACGCATTTA ATTTGAAAAC CTCTAACATC GTGTGGAGTT
   153061 TTTTGTTTTT GCATTATTTT ACTTTCGACT TTCTTATTGT ATATCCGGAG TAACAAAAAA
   153121 ATAGCAGACA TATATACGAC TGCTACTTAA AATAGAGAAT ATCTTTAGTA AAATATTTTT
   153181 ATTATAATCA TTATATCACA AGAAAGCCAT TTTGTCAAGT ACTTTTGAAA AAATATTTTT
   153241 TCTTGTAACT GGTGATGGCA GCGGGATTCG AACCCGCAAT AAATGGTTTT TGAGACCACC
   153301 TCGTATACCT GTTCCAACAT ACCATCAAAA AATGGGCGTA TAAAACGCCC TAAAGAAATA
   153361 TGTTTGCCGC CAATTATTTA TTATTGTACG TATCAGAACG CCAATTGTTT TTTATTATAG
   153421 CACACCTTTT TTGCTAATCA TTAATTGCTA AAATAACAAT ATAATCAATA AAACTTATAA
   153481 TTAAAGTATT TTTATTCTAT AATAAATATA GAATCGAAGT TCAAACGATA AATAAAAATT
   153541 TATCTCCTTC GCCTCTGTTA TATCATCGGA CGATTGGCAA CGCCCGCTCA TTATCCAGAA
   153601 TATATCCAGA TAATATTTAT TTTTTAAAAA CCGGATTCTT TTCTCCAGAG ATCCATTTAG
   153661 TTCCTAATAA TTGTATGTTC ATTGCACCAA TCCTATCATC GTTAGAATGA TAACCGCAAC
   153721 TACATACATA TTCATGTGTA TCATGGTGCC TATTGTCTTT ATTTGTTATA CCACATTTAG
   153781 GACATCTCTG AGAAGTATAT TGTGCATTAA CCTTAATAAC TTCTGATTGA TTCTCGTGAG
   153841 CTTTATAAAT CAAAAACTGT TCTAATTGAT AAAATGCCCA CGAACGAATA TTATTATTAA
   153901 GTTCTTTCGA TTTATTTAAA TTATCAAAAG ATACGCCAGT TAAATCCTCC AGAACAAATA
   153961 AAGTATTAGG ACCATATGTC TGTACGAGTG TCTTAGAGAT CCGATGATTA ATATCAGACA
   154021 TCCAACGGTT CTCTCGTCCG GACAGTCTCT TTAATACTCT TTTAGCTGCT CTGGTATTTT
   154081 TAGATTGTAT CTGTCTTCTT GTTTCTAAAA ATTTATGTCT TTTATACGCG ATTTGTTTAC
   154141 CCGATATAAA AGTCGTTTTC TTATGGTCGT CATAAGTAGT TGCCAAGAAT CGTAATCCTC
   154201 GATCTATGCC AACAACATGA CTCACATTTT CTTTAGTAAA CACATCTATA TTCTTTGTCA
   154261 CAGGGATATG TAAATACCAT ATCTTCTTAA GTCTTACTAG TTTCCCTGTA CCAAGAGTCC
   154321 ATACATTATT TAAATAAGAG CCAAAATGCC TCTTTTCAAA AGACATTTTA GCTCTTTTAT
   154381 TTAATGTAGT AAGACTTATT ATTGTGCCAT TATTTAAGAA ACTATAATTA CTTCCATGTA
   154441 CTAAATCTGC TTGTATTCTC GCAAAATATA TTGGCTTTTC AATCCAATGT AATGTACGTT
   154501 TCTCGAATTG CCACTTACCA TTTTCATCTT TATATTTATA TGGTTTTTGT GCTAATTGAG
   154561 ATTCTAATGT TTTATATCTT GCGACAACAG TTCTAAATAC AGATTGTGTC ATTTGCGAAC
   154621 CAAGATTATA TTTACTACGC AGATCATAAT ACAAAAGCTT GTTTAGTTTT AATGGTCTCA
   154681 ATTCAAAATC ATTGTTAAAT ATATATTCAG ATACATAATT ACATACTTTT CTATATTCTT
   154741 CACACATTTC TTCAAGACTG CGAGCTTGAT CTGAATCTGG ATACAATCTG AGTTTTATAG
   154801 TTTTAGTAAA AGGCACCTTT GTAGGTGCCT CTGTTTCATT ATTTATTTCT TCTACGTTCA
   154861 TTCCATCTTT ATCCGAAGCT TACAACGATA TTCATAGCAA TACAAAAGAA GCCTCTTAAG
   154921 ACTTTCAAAG CCGTTCTCTT TGTCTTCCAT ATACCTAAGA AGATTTACGC CGATATGCTC
   154981 ACCATCATCA TTAGCTATTA AATCATATAT CTTTTTACAA GTACGATTAG ATACCTTACT
   155041 CTCTTTTTTA GAATTAAACA AAAAAAGATA TATATCGAAA TCTTTAGCGC GCAACGGATT
   155101 ATCTAAAATA TACTGTGCGA TTTTATCTTC ATATTCTTTG ATCTCATCAA AATTATTAAA
   155161 TATCAGTGCA TTATTAAATC TGGCATATAA TATACCAAAC TCTTTGTTAT ATTTGCCTGC
   155221 GATATATTCT CTTAATGCTC GAAAATAACG ATCATCACAA TTAAAAGAGG CTGGACTTTT
   155281 ATTCGCATAC ATTTGTATCA TTATTTTTCT CCCTTACTGT ATAGATATTT CCATTCTGAT
   155341 CTATAATTTC ATAATGCTCA TTAAAATCAT TAAAATTTAC TTCATCGCCA ATTATAATAT
   155401 CATATACTGT TTCATATTTT TCGTTATTGT GTTCATCCAA ATATATTGGA ATAATAATGG
   155461 CAGATAATAC TATCGACAAA AACGCCCCTA TGATAAGGGC TATTTTGTAT GAATTATTAT
   155521 CTATATTTAA ACCAACAAAT GCACCTTCTA GCGTTGATAA AATCATAAAT TCTAAAACAA
   155581 GTACAAGAAA AGTTATTATT ATTAAAATTA AAATAAATGT CATCACATAA TCTACTAATG
   155641 ACATATTACC TGTTTCTTGT TGTCTGACAT TTATAATCCA AATACCTTGT ATTAAATTAT
   155701 CCATATACTA TTATATCTTA TCAATACGAA ATGGCATCAT ACTTAGCCTT ATCCTGCTCT
   155761 GATACCTCAA TCATCTTAGA AAACTCAGGA ATAAAATAAC AATAACTTTT TCCTTTATAA
   155821 GAAGAAGCTT TATTCTTTGC CCAGGCAATT TCAATAACCG GCTGCTTTTC TCTCTGGTTC
   155881 TCAGGCAAAG TCTGTTGGTC AGCGCGTGTA TAAAATACAT TCGCTGACTG TCCTTTCTTA
   155941 CCTACTTCAT TATACAGTAA AAATACTAAG GTAGCTTCGT ATACGTATTC TGAGGTGTCT
   156001 TTTAAATCGT CTAAGCACGG TTTTCTATCC ATTCTTATCT TATTTAAATG TCTTGAACCA
   156061 AAGACCGGGA TGTGAAATTC TGTCGCCCAA TCCTTACAGG TTTTTGCAAT CATCTTGTGT
   156121 CTATCGGTAT CAGACTGAAA TTTCTCATTT TTAAATCTGA TGTCATCGAG CGCATCGATA
   156181 GCCACTATTA CATTATATTC TTCACCATAC ATTCCCTTAA CATAAGTAAC CATAGATTGG
   156241 ATACACTTAT AAATGTCTTC GGATGAAGTG ATTGCATCGT TATTATCTCT TATCTGGAAC
   156301 TTATCTGCAT TATTTATAAG CTTCTGAATT CCTGCTTCGC GCTTATCCAG ATATGACTTA
   156361 TACAATTCCT TGTTTGGATC AGAATCACTT GCTTTATCAT ATAAGTCTTG ATAAGTATAT
   156421 GGTTTGGCAC TTGCAGATAT AGGAATATTC TGAATCATTG AAATGACTCT CGGAATAACA
   156481 AGCTGTTTAC TATCGTCCAA TGAAAAATAT AAACCTACCA GATGATTTTC TTCGCACATA
   156541 CAAGCGTCAT ACATAATATT TGACATAAGG CTGGTCTTGC CCGCGTTACT TTCCGCAGCA
   156601 AACAAATATA ATCCCTCGTC CAAACCTTCA AGCCTTTTCT GCATAAAAGG GAAGTGCGGT
   156661 AGCTTATAGC CCGACTTCTT ATTCCATGCT ATCTTATCGA ATGTCTTGTA TGCTTCTATA
   156721 GTTGATCTTA CAGGGTCATT TTCTGGCCCT ATTAAAATAT CAGACTTTTT ATCTTCTATA
   156781 TCCGAATCAC TATCTGTCAG TATATCTATT ATAGGATTCA GATTAACAGT CTGACCTTCT
   156841 TTGCCTTTTC GATTTTCTAT TGCTTCCTGA ATTTTTGCCT GATCATCAAT ATCAGGCTTA
   156901 TTATCAAGAT CGAATATATT ATCAAGATCT AGATCGTCAG GCAAATCGTC ACTTATCGTG
[truncated: 96,219 more chars]
