# Supplementary material for: Clades of huge phages from across Earth’s ecosystems
Source: Nature. 2020 Feb 12;578(7795):425–31. doi: 10.1038/s41586-020-2007-4 (PMC7162821; doi:10.1038/s41586-020-2007-4)
Supplement: Supplementary file 6 — Genbank files for all genome. [file 41586_2020_2007_MOESM6_ESM.zip › genbank_genomes_SD-4/F09_PHAGE_CIR_33_145.gbk]

LOCUS       SRR1747035_scaffold_3_prodigal-single     213508 bp    DNA     linear   BCT NOV-13-2019
DEFINITION  SRR1747035_scaffold_3_prodigal-single, contig.
ACCESSION   SRR1747035_scaffold_3_prodigal-single
VERSION     SRR1747035_scaffold_3_prodigal-single.1  GI:
KEYWORDS    .
SOURCE      F09_PHAGE_CIR_33_145
  ORGANISM  F09_PHAGE_CIR_33_145
            .
COMMENT     Data sourced from ggkbase. For additional details see
            http://ggkbase.berkeley.edu/organisms/404917
FEATURES             Location/Qualifiers
     source          1..213508
                     /organism="F09_PHAGE_CIR_33_145"
                     /mol_type="genomic DNA"
     gene            complement(17..304)
                     /locus_tag="SRR1747035_scaffold_3_prodigal-single_1"
     CDS             complement(17..304)
                     /product="hypothetical protein"
                     /codon_start=1
                     /transl_table=11
                     /translation="LQGWNYSSSAYSTYPKYGWQTYWHWRDSSITTVDKPAFLTMGIS
                     ENNGTYTVTCTYASSVNIWIPSGFSRTTKSYSLNFTPSWSSNLYVILPYLP*"
     gene            2148..2489
                     /locus_tag="SRR1747035_scaffold_3_prodigal-single_2"
     CDS             2148..2489
                     /product="hypothetical protein"
                     /codon_start=1
                     /transl_table=11
                     /translation="MGKQRISLFERFKRAMEKTPTMKKWGIISWIATISLTILFVLCI
                     FFGPFGADIASFATVVGLSWGEVAVYNACYCFKERAENRMKISLNFINQLADKYGIEA
                     ITPIIQSIIQE*"
     gene            2880..3365
                     /locus_tag="SRR1747035_scaffold_3_prodigal-single_3"
     CDS             2880..3365
                     /product="N-acetylmuramoyl-L-alanine amidase (EC:3.5.1.28)"
                     /codon_start=1
                     /transl_table=11
                     /translation="LTDANYFNKVYKEAVEFAAYICQLYNFDPLKDGVIIGHYEGHQR
                     GIASNHADPRNWFPRFGKSMDTFRQDVAAKMGKKVTPSTPTNTETTVSYSGTVTASVL
                     RIRKGPSVSASIAGTLKKGEGVSIILEDNGWGKLADGSGWVSLTYIKKVSSATNTFKA
                     Y*"
                     /db_xref="clt:CM240_0690"
                     /db_xref="UniRef100_R5H7K4"
                     /db_xref="R5H7K4_9FIRM"
                     /db_xref="3.5.1.28"
     gene            complement(3620..4327)
                     /locus_tag="SRR1747035_scaffold_3_prodigal-single_4"
     CDS             complement(3620..4327)
                     /product="Resolvase domain protein n=1 Tax=Treponema
                     succinifaciens (strain ATCC 33096 / DSM 2489 / 6091)
                     RepID=F2NV35_TRES6"
                     /codon_start=1
                     /transl_table=11
                     /translation="MTFGYIRVSTDQQTVENQRFEINQYCEKHGMKIDGWIEETISGT
                     KNPEKRKLGKLLKKVQSGDIIICSEISRLGRSLYMIMDILSLCMEKGCQVRTIKDGFV
                     LGDDIQSKVLAFAFGLSAEIERNLISQRTKEALAMRKASGVKLGRPKGSLGESTKLTQ
                     YEETIKTLIVEQDNCYADVAKLFHVNRSTMKRFCDKRGYFRPSIVEKNQRKAERLERE
                     RIEKEYKDKLLEFDDED*"
                     /db_xref="UniRef100_F2NV35"
                     /db_xref="tsu:Tresu_0311"
                     /db_xref="F2NV35_TRES6"
     gene            4538..4960
                     /locus_tag="SRR1747035_scaffold_3_prodigal-single_5"
     CDS             4538..4960
                     /product="hypothetical protein"
                     /codon_start=1
                     /transl_table=11
                     /translation="MVYKIIGDFNTDSFESMLSKIGKYYKFIYQENNLYLALAQYKLK
                     DEAYATLKKTLKPSRNFIIREVNEKNIVNENDFVIEWCRDNLVAIEKQRYEIERQQKL
                     RDTMKALDNFEHILAEQEKAKKSQMTNNTNKKGGNNIG*"
     gene            4953..5189
                     /locus_tag="SRR1747035_scaffold_3_prodigal-single_6"
     CDS             4953..5189
                     /product="hypothetical protein"
                     /codon_start=1
                     /transl_table=11
                     /translation="LDSPKKRGRPKKVESPKAVVNEEAKMITMTQDKSEEDVSLKAIQ
                     QRWANIFGKYASTGFDNLAGAWAMSWSQLNNPFL*"
     gene            5301..5504
                     /locus_tag="SRR1747035_scaffold_3_prodigal-single_7"
     CDS             5301..5504
                     /product="hypothetical protein"
                     /codon_start=1
                     /transl_table=11
                     /translation="MWLYYTNYVYNILVKLNRDTPLFNYYYIPEYVDSKDMSTEAFKK
                     ESQKVDKILKAFNPSLTLKTITT*"
     gene            5835..6299
                     /locus_tag="SRR1747035_scaffold_3_prodigal-single_8"
     CDS             5835..6299
                     /product="hypothetical protein"
                     /codon_start=1
                     /transl_table=11
                     /translation="MYWVRLPQDLCYTFYFDGSHPNAFPDTIGLFDDLTDLDDYKWLQ
                     ASLLSKGVNSVLTATVPITKDAKAGSDATVITPDTILGYQDFFESNISGNILGFFAPF
                     QDFEMHTLENQPESMDIIYDRTRDLIATSGNSALMSITDKPSIASVKAAQYI*"
     gene            6351..6848
                     /locus_tag="SRR1747035_scaffold_3_prodigal-single_9"
     CDS             6351..6848
                     /product="hypothetical protein"
                     /codon_start=1
                     /transl_table=11
                     /translation="MINKNFDLKFQWKVSLWGDIFNIREDIKILREQVVSGLEGFIPK
                     LLSANGMTVDDYQQAKAYLKALDIKVEKVLDQENLIANPVGRPKLNDDEITNDNTGNS
                     SNAGTNVSDIKEFSYNIKKCQICGKELNEDEDVICNECLEEMYESRINDMSAFTHMIP
                     KKVKD*"
     gene            6853..7080
                     /locus_tag="SRR1747035_scaffold_3_prodigal-single_10"
     CDS             6853..7080
                     /product="hypothetical protein"
                     /codon_start=1
                     /transl_table=11
                     /translation="VNLIKTFKEKRWRVKHTTQSEPCCNHNPLDSNTTLQKSTKKLMV
                     SPDKQFYICTQCQKSFVFNKDEKGELIIEKA*"
     gene            7123..7383
                     /locus_tag="SRR1747035_scaffold_3_prodigal-single_11"
     CDS             7123..7383
                     /product="Uncharacterized protein n=1 Tax=Eubacterium sp.
                     CAG:581 RepID=R7NPX1_9FIRM"
                     /codon_start=1
                     /transl_table=11
                     /translation="LDPTIIIAIISFIGTCVGTIGGIITTNKLTNYKIEQLQRKVDAH
                     NNLITRTYELEKNMGIVFQKIEENKSDIQDIKKDVKGIMEKL*"
                     /db_xref="UniRef100_R7NPX1"
                     /db_xref="R7NPX1_9FIRM"
                     /db_xref="ehr:EHR_09915"
     gene            7408..7920
                     /locus_tag="SRR1747035_scaffold_3_prodigal-single_12"
     CDS             7408..7920
                     /product="hypothetical protein"
                     /codon_start=1
                     /transl_table=11
                     /translation="MVSNNYTPEVVEALNDLLGSFFQMNSIADNMAYALDCELNCPCA
                     SQVFHLKFAHAFPSDIFADKLSETMIQEGVRPVRKSLNSNEDTYENIELLFNDAYTEM
                     ESLKRKILDTIEFLDYNKSCKVFVIVLENMAEVASSFLHQCDIWRQKAKLYSTSPELF
                     DAEFEGFTKI*"
     gene            7961..8134
                     /locus_tag="SRR1747035_scaffold_3_prodigal-single_13"
     CDS             7961..8134
                     /product="hypothetical protein"
                     /codon_start=1
                     /transl_table=11
                     /translation="MGYVYFITNGENIKIGYTKNSVQKRLKQLNTGSDKQLYILGYMK
                     GTMADEENLHSKF*"
     gene            8322..8585
                     /locus_tag="SRR1747035_scaffold_3_prodigal-single_14"
     CDS             8322..8585
                     /product="hypothetical protein"
                     /codon_start=1
                     /transl_table=11
                     /translation="LDKKVLKFELSPQSLKIKNVLKNDFIAIDVYAISNVYPNRNNSY
                     FPVSAMQDAKPTFYNKPALGAFDVAHDDFKAHEMEYRWDNELQ*"
     gene            8649..10214
                     /locus_tag="SRR1747035_scaffold_3_prodigal-single_15"
     CDS             8649..10214
                     /product="Putative uncharacterized protein n=1 Tax
                     =Ichthyophthirius multifiliis (strain G5)
                     RepID=G0QLC9_ICHMG"
                     /codon_start=1
                     /transl_table=11
                     /translation="LVEIVEHDGQTWVHFTCVLWAKYAYKQVKRLLKDTKKKISVEIE
                     VLESHTDENKVEVIDKFVFDGFTILGSAVTEAIPNAHLTILDKINDAVYQKQEKCLSF
                     AYKELEDNTGSDADNKNEDFDSTVSDDGVVNEKVDEITMDNEQRGEEPKTMTYEEKRQ
                     LLESFLNSGLDENASHYSVTEINDGVVCFSLDDENFKATYSINEENVANVDMDTKEKI
                     VLSKDENPEDESGKETESKECESEDGKCEVCGNNPCTCAHEDDDGNKDEGHKENESED
                     DKNDDDHDNDEHDDDNDDDGKKETEAECDEGEKKVECNDPAQFAATDVTVDESHADHG
                     QVEGEELGSPKVDTDLLKEHDDGSILIGTPSGESIVAQDTHYAVGDEQLTADELYERF
                     NALNTSFAELTEKYNALNAQFNAKKNAELYALACSLVDSEEDLTEENATNIKAFMKEN
                     CDNSTYASDEELNEAVDHKIADALYAQKKLSRKVKEKEFSADIVKSQNNAPASTGSDA
                     EVLKNAIENLRKI*"
                     /db_xref="UniRef100_G0QLC9"
                     /db_xref="G0QLC9_ICHMG"
                     /db_xref="nda:Ndas_1205"
     gene            10238..10765
                     /locus_tag="SRR1747035_scaffold_3_prodigal-single_16"
     CDS             10238..10765
                     /product="hypothetical protein"
                     /codon_start=1
                     /transl_table=11
                     /translation="MKLFEKILMASEDVKSYLVSGVCADKELADGSLVKIGNLIDHEV
                     YKGIKDMNTREVEPYNGEGRIGIVDYVGVNEADVMGVMYRIGDKTAGMPCPAGVKTRV
                     RCAKLGDEFYLGDDNFESAAEVGKFAVAGSDGMWAIADSKAEGKLCVYIEDVRDKIVG
                     AVNDGKKFYCTVVSE*"
     gene            10906..11259
                     /locus_tag="SRR1747035_scaffold_3_prodigal-single_17"
     CDS             10906..11259
                     /product="hypothetical protein"
                     /codon_start=1
                     /transl_table=11
                     /translation="MKQIFSYNKFNEDIADSLVATCYALAQKSIEGKNNTPEYEDANR
                     DFNEKFMKYCVENAGMTWSGLDMVKSPMTYKKTGFLETFDTILAGAITPVVPTVAAEG
                     YEQLYDVTQVGFGVA*"
     gene            11712..11822
                     /locus_tag="SRR1747035_scaffold_3_prodigal-single_18"
     CDS             11712..11822
                     /product="hypothetical protein"
                     /codon_start=1
                     /transl_table=11
                     /translation="MNHLELEEHFFEIKKMYLEDNMSPKEIGEKFNSKRY*"
     gene            11832..12032
                     /locus_tag="SRR1747035_scaffold_3_prodigal-single_19"
     CDS             11832..12032
                     /product="Uncharacterized protein n=1 Tax=Fibrella
                     aestuarina BUZ 2 RepID=I0KD07_9BACT"
                     /codon_start=1
                     /transl_table=11
                     /translation="LLEKHRIQKSVSQAQRKYSLNENYFDEIDTSNKAYILGFLYADG
                     YNNRINNTVVLSLFKQDREILE*"
                     /db_xref="UniRef100_I0KD07"
                     /db_xref="fae:FAES_4010"
                     /db_xref="I0KD07_9BACT"
     gene            12111..12311
                     /locus_tag="SRR1747035_scaffold_3_prodigal-single_20"
     CDS             12111..12311
                     /product="Uncharacterized protein n=1 Tax=Fibrella
                     aestuarina BUZ 2 RepID=I0KD07_9BACT"
                     /codon_start=1
                     /transl_table=11
                     /translation="MLILAMASKHMCESLEKWGLTQNKTFTITFPDFLKEDLIPHFVR
                     GYFDGDGCACISRRKDNGKLDF*"
                     /db_xref="UniRef100_I0KD07"
                     /db_xref="fae:FAES_4010"
                     /db_xref="A0A0F9MBU0_9ZZZZ"
                     /db_xref="I0KD07_9BACT"
     gene            12599..13324
                     /locus_tag="SRR1747035_scaffold_3_prodigal-single_21"
     CDS             12599..13324
                     /product="hypothetical protein"
                     /codon_start=1
                     /transl_table=11
                     /translation="VNSLAEGIARGGVQTASNTEYTVTARREQVSLYVDWYHVAAGKL
                     DWGKLLQKIGASFAAYLQARLAKVMASVITNNTAGENKDGIAGYMANGLTDENWLITA
                     RNVKLANGGADVYALGTAIALADVLPKESATSGFRYGEDSAIIKDGFLPSYKKVPLIE
                     LGNALVPNTINGTPEVVLPDDIIYMLPLGMNKPIKVVFEGNTVSVEKDPMFAADHCYG
                     FTVDMRVGMDAVVGSKFGAIQLA*"
     gene            13430..14266
                     /locus_tag="SRR1747035_scaffold_3_prodigal-single_22"
     CDS             13430..14266
                     /product="hypothetical protein"
                     /codon_start=1
                     /transl_table=11
                     /translation="MAVSKKTIKNTEEVVNETNKEQIAENAETSIKESPAPQSSISLE
                     DIQAMMAKFQSTIDSLSNELKEEKAKNEKLAEAIRESTSGDTESSSKVEEVPESTSNA
                     TERLLEILGNKKSDKEVVIIHNRELVGGLSTAIQLTGLTINFHTLGEQRVLNWQQFEE
                     CVSKYRKWFDKEIILLAPEYTDIAERYNVSCLKRGNKTVVTKADLMNLYKKNERELED
                     YMNTLTESDQEFICSYWLGKCYSNDSKYLNRSKIELLNRISGKRIFDNLLTQMNYDSM
                     KH*"
     gene            14286..14549
                     /locus_tag="SRR1747035_scaffold_3_prodigal-single_23"
     CDS             14286..14549
                     /product="hypothetical protein"
                     /codon_start=1
                     /transl_table=11
                     /translation="MGILFSDVYRKAIALFDDPRITTAYETNPLQFNKIMYTYLQNAI
                     SMFNNPLSVSLRLSQYKEPKGIMQVFEGDGKNNKFELDPEFEI*"
     gene            14586..14993
                     /locus_tag="SRR1747035_scaffold_3_prodigal-single_24"
     CDS             14586..14993
                     /product="hypothetical protein"
                     /codon_start=1
                     /transl_table=11
                     /translation="LVQGSIDREAHTVEFPDVLPEGKQYAVEQYYVGEFTDSFEGLTN
                     KNVNGTSLVVGYVKDILARLLVKAWGEEERNLLLDIRNLMQDSDFKIMSNDRILKAKN
                     EWIDQLDSEIYNYQNRLAWQIRFMGGSKFIGRG*"
     gene            14996..15259
                     /locus_tag="SRR1747035_scaffold_3_prodigal-single_25"
     CDS             14996..15259
                     /product="hypothetical protein"
                     /codon_start=1
                     /transl_table=11
                     /translation="MDKDEKNFKVVLSVNEKIVCLEEIVSKLKKVLYVYDKSQEPNST
                     YNYRVYCGGIMMYVSSSNVLFDGELVSIIININAILTNQLDKG*"
     gene            15525..15680
                     /locus_tag="SRR1747035_scaffold_3_prodigal-single_26"
     CDS             15525..15680
                     /product="hypothetical protein"
                     /codon_start=1
                     /transl_table=11
                     /translation="MPEYTPLETVVIRSVKDERGEDLGTDWAEISFRDLKYPNPLGKR
                     YRFSLEF*"
     gene            15693..16013
                     /locus_tag="SRR1747035_scaffold_3_prodigal-single_27"
     CDS             15693..16013
                     /product="hypothetical protein"
                     /codon_start=1
                     /transl_table=11
                     /translation="MTEEEKHYDTSVWIAVNNSPLNPRNSCVIRRCNGNIALLGSPTK
                     SQTDATEIRYEPIVLENELKYMNQYYNQTIVVPQAEWYVTMQLNYFSNAVKINSRVIL
                     GGTD*"
     gene            16122..16556
                     /locus_tag="SRR1747035_scaffold_3_prodigal-single_28"
     CDS             16122..16556
                     /product="hypothetical protein"
                     /codon_start=1
                     /transl_table=11
                     /translation="VVLALDKDLWSANDDAITRVANNAPLYFIPKKEDLHDEEYHITL
                     KNCDDYKIILGNSKECETELSFKGGTLPTHFEYKVVLNGIKEENWSKYYEFKQTGDNT
                     FKIKNLKACNRGTLDVIATCADPDIAGVTISETFSFKLGGFY*"
     gene            16556..16750
                     /locus_tag="SRR1747035_scaffold_3_prodigal-single_29"
     CDS             16556..16750
                     /product="hypothetical protein"
                     /codon_start=1
                     /transl_table=11
                     /translation="MLDSSYAPSAFNRFVNLDGVEDRIIYYLLSPNKKTPEELEQTHI
                     IWKLLYYNDADALNRELPTY*"
     gene            16763..17131
                     /locus_tag="SRR1747035_scaffold_3_prodigal-single_30"
     CDS             16763..17131
                     /product="hypothetical protein"
                     /codon_start=1
                     /transl_table=11
                     /translation="LICSDDITQSDKRIFRSPHFEDAWTVESTILKIYIDQIIPTDRY
                     KAVVNFGIDIITHNKCININPSDDDKVYPVDTVDGVEIPITGKSRISTLLKAVLFLLN
                     GAHVQGVGNLEFSTMMSRFQ*"
     gene            17213..17479
                     /locus_tag="SRR1747035_scaffold_3_prodigal-single_31"
     CDS             17213..17479
                     /product="hypothetical protein"
                     /codon_start=1
                     /transl_table=11
                     /translation="LAISKELQAKIEMYEQAYFGLDLPVPFKGLLIYPVLTKDYYNFY
                     ANLSCFTQDKNVKEIKVVDDNGIETTKKVANPEGIGMSYMAYLI*"
     gene            17729..18079
                     /locus_tag="SRR1747035_scaffold_3_prodigal-single_32"
     CDS             17729..18079
                     /product="hypothetical protein"
                     /codon_start=1
                     /transl_table=11
                     /translation="MRDIYGIKTEANGAKKLYIYDIVLEPKELDEFIAIITHQNILDY
                     DGDKYIDPNLREEMELKARMQNKNYTSPSLEKMLVCISISSPYTMEMLKEQVSLRKLS
                     LMLKTIDAKGYYYA*"
     gene            18291..19016
                     /locus_tag="SRR1747035_scaffold_3_prodigal-single_33"
     CDS             18291..19016
                     /product="hypothetical protein"
                     /codon_start=1
                     /transl_table=11
                     /translation="MLFLAGVGRATLLDGERLVATANTLIDSSITIGLSFEELRAGAG
                     NKLYGRYAHTSTFDLKLTDAMFSLEYLAMNTGSDVELGGDAMKDEKLTVAGGKVTLSY
                     KAVPMVGNTNVYAYVKKSGTDEGYQRYAVSGAGVNEVTLDESLNDSEVCVRYMYHNDI
                     ASKITISANFIPKTLTCILEANLYNGGSCDVETSTLAGKVIIKVPRFMLNGSQELSMS
                     ASGVSNTSIEGSARDDLFLYNLK*"
     gene            19987..20190
                     /locus_tag="SRR1747035_scaffold_3_prodigal-single_34"
     CDS             19987..20190
                     /product="Uncharacterized protein n=1 Tax=Bacillus cereus
                     VD107 RepID=J8JY44_BACCE"
                     /codon_start=1
                     /transl_table=11
                     /translation="MLEKYGVENYFQAQDFDKKRKESNLKKYGVEFAQQSEEIQKKIE
                     ECCLKKYGVKNPTLNKEIREKQI*"
                     /db_xref="UniRef100_J8JY44"
                     /db_xref="X1D2R6_9ZZZZ"
                     /db_xref="J8JY44_BACCE"
     gene            20795..21133
                     /locus_tag="SRR1747035_scaffold_3_prodigal-single_35"
     CDS             20795..21133
                     /product="hypothetical protein"
                     /codon_start=1
                     /transl_table=11
                     /translation="LASGCAGCDGDGVYAEIVQVLENKTAADMFASIVVEDKNQSAKA
                     GDKIELNVYACPVDGAPIKLAVDQYDVTASSGTSTYANGVITVVDTTEFTVKFKLNEA
                     LTDTMKVTVA*"
     gene            21163..21267
                     /locus_tag="SRR1747035_scaffold_3_prodigal-single_36"
     CDS             21163..21267
                     /product="hypothetical protein"
                     /codon_start=1
                     /transl_table=11
                     /translation="MLCSNAQQENGGRITCRVDEKDPHRLCPYQKYCH*"
     gene            21323..21691
                     /locus_tag="SRR1747035_scaffold_3_prodigal-single_37"
     CDS             21323..21691
                     /product="hypothetical protein"
                     /codon_start=1
                     /transl_table=11
                     /translation="MDEMNSTFDIEVSPKKENKEKQIQYKKYDKNKRNKEIVKEEVVE
                     PVKQELESVTEEEEVKPVVEELKLKKGWARGVVHSKWKTSAWVILENGKGLTMDNFGK
                     YSIGETVEFELPSWYKDLQK*"
     gene            22026..23342
                     /locus_tag="SRR1747035_scaffold_3_prodigal-single_38"
     CDS             22026..23342
                     /product="Metallo-beta-lactamase family protein n=1 Tax
                     =Blautia hansenii DSM 20583 RepID=C9L7D5_BLAHA"
                     /codon_start=1
                     /transl_table=11
                     /translation="MSKSKDKIRVSFIGNNATSVAGSMTLITWGKPQRSILVEAGLVQ
                     GEKSLLGEYQANSANFKFKTKNIDYVFMSDNHGDHCLLFPLLVKRGFKGKAFVPEGFT
                     DIFKPMALDSANIMERNALDLTKKFKKNYPPIYDNGDVYAATMLLEECEFNKKIKIDE
                     DITVEFVPAGHTLHSSGIILYIKNGNTIKKIAFTGDMGNIAMPKLFTNTFQPIQSSNL
                     LISETTYADAKRSASGKDREKDIEKIKSIVYDYVIDREDGKILFPTFSFMRTQIILSI
                     LFDLFYTDEKFTCPIYVASPLACKICDVFDTHLEGEEFEKWQKIRGWGQVHFIKDFET
                     LENLLNKHTKENSAALFLAPSRFMQRRYSVYLAEKLLPSSKNIIAFCGYATPTSLAGK
                     IKQKKTKTIAINGKSVPCRANVINLQSFSSHIQHDELLKLLSGGYG*"
                     /db_xref="UniRef100_C9L7D5"
                     /db_xref="C9L7D5_BLAHA"
                     /db_xref="lby:Lbys_2155"
     gene            23898..24077
                     /locus_tag="SRR1747035_scaffold_3_prodigal-single_39"
     CDS             23898..24077
                     /product="hypothetical protein"
                     /codon_start=1
                     /transl_table=11
                     /translation="MKELFKNPIENFKEKTTGVYGIYCSGDDKYYIGSSVDIKKRWIG
                     HSSLLRNKKHYNFYL*"
     gene            24402..24881
                     /locus_tag="SRR1747035_scaffold_3_prodigal-single_40"
     CDS             24402..24881
                     /product="hypothetical protein"
                     /codon_start=1
                     /transl_table=11
                     /translation="VESFIVHRIYKRKMYPDLTKGMVFKSRTLEFKDLMKDVIPKIEI
                     DIKNGLSAPEVIKKYNMPYSPHFVATWFRKNKQLSFDSVRKEIYAFDEYGNFVKKYNQ
                     IKDAAKEVGSTIGTLSKACEKKLIPSRFWICLGKRRNSSKNVQRRRISRTLFALSWN*"
     gene            24829..24966
                     /locus_tag="SRR1747035_scaffold_3_prodigal-single_41"
     CDS             24829..24966
                     /product="hypothetical protein"
                     /codon_start=1
                     /transl_table=11
                     /translation="MCKEEELAGHYLHYLGTSKSVVGFTEEGIPQVFYYSTSAAEKDG
                     Y*"
     gene            25258..25848
                     /locus_tag="SRR1747035_scaffold_3_prodigal-single_42"
     CDS             25258..25848
                     /product="ATP-dependent Clp protease proteolytic subunit 
                     {ECO:0000313|EMBL:CRH80511.1}; EC=3.4.21.92
                     {ECO:0000313|EMBL:CRH80511.1};;  TaxID=813
                     species="Bacteria; Chlamydiae; Chlamydiales;
                     Chlamydiaceae; Chlamydia/Chlamydophila group; Chlamydia.;"
                     source="Chlamydia trachomatis.;""
                     /codon_start=1
                     /transl_table=11
                     /translation="LPDPQLVAYYKDSNDKRRMLYITRDIDDSLMDEIRCIIRWNIED
                     EENNIPVEERVPIKLLLLSYGGQIDMCQSMLDIIQLSRTKVICINLGVCASAASLILM
                     AGHERYTLKNSWALIHQGQGSTGGTYAMVEAQSANYKRLIENMKNFILSHTKIDLKLY
                     NKQKAKEWYLYDDTMVQLGVVDHVVDDISQIIGRGE*"
                     /db_xref="A0A0E9FCR8_CHLTH"
                     /db_xref="sna:Snas_0218"
                     /db_xref="UniRef100_R6PWX2"
                     /db_xref="3.4.21.92"
     gene            25854..27164
                     /locus_tag="SRR1747035_scaffold_3_prodigal-single_43"
     CDS             25854..27164
                     /product="hypothetical protein n=1 Tax=Brevibacillus
                     brevis RepID=UPI00035EBD9C"
                     /codon_start=1
                     /transl_table=11
                     /translation="MALVTDKVPEDYLREMRQLMADISNGDATWSNANDIRKKYGLPS
                     LTIDTIRRGALLYSEFNASGWVNEPVNKNIPTKNTTTLDSNGVRTSEKFVALSEDELT
                     DKTALLKAHGYNPVQFELLNAKNSIWQQGDGKGGLKNLYSSRITVKPTDCGLDLEELK
                     KYFEKFKSPRSTEHIRGDVSNKPNVVFFSHLDVHFGRISQPYETGVEYNMEVARQNML
                     STTKKMIDSVYWNHVEKIIYMVGNDYLNSSFTGYTTSQSHIQDNEGTFNTIFKKGTET
                     LIEVIDILSRVAQVEVVFVSGNHSRFEELALMQIIEAYYRNVEEVTVDASPFPRKYIR
                     VGKTLLGLTHGSDEKDRINGLMQTEAKEDWGQTSYHYWLCGHLHHNDWALRENYGVSV
                     FTLSAMTKMDNWTTKSGYTMADAGCIAFVFDYDKGLSDIKFYYV*"
                     /db_xref="UniRef100_UPI00035EBD9C"
                     /db_xref="A0A011AB22_9CLOT"
                     /db_xref="dge:Dgeo_3034"
                     /db_xref="UPI00035EBD9C"
     gene            28096..28233
                     /locus_tag="SRR1747035_scaffold_3_prodigal-single_44"
     CDS             28096..28233
                     /product="Uncharacterized protein {ECO:0000313|EMBL
                     :EXM38512.1};  TaxID=1341156 species="Bacteria;
                     Firmicutes; Clostridia; Clostridiales; Ruminococcaceae;
                     Ruminococcus.;" source="Ruminococcus albus SY3.;""
                     /codon_start=1
                     /transl_table=11
                     /translation="MAYKQPYNKIYTPEKWEQVNKENKELITDFITECKAKRRSEGTQ
                     K*"
                     /db_xref="A0A011UZB5_RUMAL"
     gene            28381..28842
                     /locus_tag="SRR1747035_scaffold_3_prodigal-single_45"
     CDS             28381..28842
                     /product="Phage site-specific recombinase n=1 Tax=Bacillus
                     subtilis subsp. subtilis str. NCIB 3610
                     RepID=S5DVZ7_BACIU"
                     /codon_start=1
                     /transl_table=11
                     /translation="MLSAVHMMLEMASDDDDLYEDYDRNASEKIKGVPKNPVREITFV
                     SDEHIKMLYDKLMKEERYKEATLLGILYDSGVRRNEVLQVKRTDIADDKNCTDTVVVG
                     KRSKKFKVIYFSRTKEAFKKYEATRTDNNEALFINAEGRPATANNIYDWIK*"
                     /db_xref="UniRef100_S5DVZ7"
                     /db_xref="A0A060AEW6_9CAUD"
                     /db_xref="bacy:QF06_20255"
                     /db_xref="S5DVZ7_BACIU"
     gene            28864..29046
                     /locus_tag="SRR1747035_scaffold_3_prodigal-single_46"
     CDS             28864..29046
                     /product="hypothetical protein"
                     /codon_start=1
                     /transl_table=11
                     /translation="MTGEDYKGLTCHSLRHCYIDNLLKGTHYLCRELELGAVPLEKVK
                     ILAHHENSDTTLKYSN*"
     gene            29116..29529
                     /locus_tag="SRR1747035_scaffold_3_prodigal-single_47"
     CDS             29116..29529
                     /product="hypothetical protein"
                     /codon_start=1
                     /transl_table=11
                     /translation="MADENKLLSGEKQVELTENEQKNEEKVEKITLEELIYNASKIVS
                     DKIKEEELNKLGNKLIIRTYLPILEKMRAMMTLIFDMNNQDVEMEEIRVVSLKKNMFF
                     NVLLGEYAMIDVSNKDLQTYQSYDLLYPIFAPFIL*"
     gene            29563..29823
                     /locus_tag="SRR1747035_scaffold_3_prodigal-single_48"
     CDS             29563..29823
                     /product="hypothetical protein"
                     /codon_start=1
                     /transl_table=11
                     /translation="MIRESLNIYAMKDLDSLLNNIDYQSLAESAKKNEELLEKMKNDK
                     DTLKEIRELYEALEKSQNNDKAMETINKLTQLYAVRSNKKVN*"
     gene            29927..30169
                     /locus_tag="SRR1747035_scaffold_3_prodigal-single_49"
     CDS             29927..30169
                     /product="hypothetical protein"
                     /codon_start=1
                     /transl_table=11
                     /translation="MSELSNTVSKAFENACNEIVKAIEKQLPQKTAAIKSEINFDYTV
                     LVKKVFESVFDNYYGENYDKESLMDSLTFINTTKKI*"
     gene            30582..30671
                     /locus_tag="SRR1747035_scaffold_3_prodigal-single_50"
     CDS             30582..30671
                     /product="hypothetical protein"
                     /codon_start=1
                     /transl_table=11
                     /translation="MAQNQFEVDIKLGLDKSVQVLDSEIEKID*"
     gene            30858..30983
                     /locus_tag="SRR1747035_scaffold_3_prodigal-single_51"
     CDS             30858..30983
                     /product="hypothetical protein"
                     /codon_start=1
                     /transl_table=11
                     /translation="MIGDMGAIASGNESLGTIGSYISKRIDFLKSLDTLVSQYSK*"
     gene            31161..31724
                     /locus_tag="SRR1747035_scaffold_3_prodigal-single_52"
     CDS             31161..31724
                     /product="hypothetical protein"
                     /codon_start=1
                     /transl_table=11
                     /translation="LATAQEGLKEPQDKKSKEKAALFKDIMRQIAQSQKKSSMSDEEY
                     KNILPQIEKDVRNYVEQTYAGKEKTLAGSNGWRKKIKVRGFQEGFEKNAEGQYVDAKG
                     NVVKGTNTSVLRASAFAPFITKEGEYVSASNAEGGLKKSVRVYDPRLANSENVGGVGD
                     LRNKTFTGLEKAFLTLTTKAQELSASG*"
     gene            31851..32063
                     /locus_tag="SRR1747035_scaffold_3_prodigal-single_53"
     CDS             31851..32063
                     /product="hypothetical protein"
                     /codon_start=1
                     /transl_table=11
                     /translation="MKGGVTALDAEETSVGGFFNRDSELASTVRNLVGLRGKASKMQR
                     GDIGDLPEAPTPDKTDRTDDKQTRRD*"
     gene            32370..32468
                     /locus_tag="SRR1747035_scaffold_3_prodigal-single_54"
     CDS             32370..32468
                     /product="hypothetical protein"
                     /codon_start=1
                     /transl_table=11
                     /translation="MEAAVSGQSSAKYQAHLEEQRRKQAGRLDEGF*"
     gene            32601..32822
                     /locus_tag="SRR1747035_scaffold_3_prodigal-single_55"
     CDS             32601..32822
                     /product="hypothetical protein"
                     /codon_start=1
                     /transl_table=11
                     /translation="LRKVAEGNTRFKEMDPNTIANSISKIYAYPEALDASLSHNLTSL
                     NESRAAQGLKPIKEEKFRKNFFKENPEIE*"
     gene            33429..33560
                     /locus_tag="SRR1747035_scaffold_3_prodigal-single_56"
     CDS             33429..33560
                     /product="hypothetical protein"
                     /codon_start=1
                     /transl_table=11
                     /translation="MLSQTPVVYSSKKKTDVDDFNTPAETPVDPEIERVQNLRESLK*"
     gene            34272..34598
                     /locus_tag="SRR1747035_scaffold_3_prodigal-single_57"
     CDS             34272..34598
                     /product="hypothetical protein"
                     /codon_start=1
                     /transl_table=11
                     /translation="MNAIAAIPKGKQLTAEDVGMTAQDFAKKKNAVISREKGNLEHEV
                     IDLLSKTGASDVSGFARKQVEVKWNGETEVVDAQEQYARVLREKSELLSKLGVDNASE
                     LLNQAV*"
     gene            34632..34853
                     /locus_tag="SRR1747035_scaffold_3_prodigal-single_58"
     CDS             34632..34853
                     /product="hypothetical protein"
                     /codon_start=1
                     /transl_table=11
                     /translation="LLTPFSETPMAATFNGPKGKFDYSFTPDQIAKGEDGSNYILDTK
                     TGKTYGTESFQLAGQLYGILANAQNPKFQ*"
     gene            34854..35174
                     /locus_tag="SRR1747035_scaffold_3_prodigal-single_59"
     CDS             34854..35174
                     /product="hypothetical protein"
                     /codon_start=1
                     /transl_table=11
                     /translation="LYQDSDISTDKDFSLYIADVKDGFTQLIKHMALSEEEFYDLLVR
                     ANDIIDGNAEPLTKDEQISLMNREMKTGRYFGHSQQPLSEKPVDNSFVSYAPNENGGV
                     DKRE*"
     gene            35301..35453
                     /locus_tag="SRR1747035_scaffold_3_prodigal-single_60"
     CDS             35301..35453
                     /product="hypothetical protein"
                     /codon_start=1
                     /transl_table=11
                     /translation="VALQKQIDKQNEAIKAQRDVMSERGLTISDVDGNFAIGKTLLSD
                     KGNEDL*"
     gene            36357..36512
                     /locus_tag="SRR1747035_scaffold_3_prodigal-single_61"
     CDS             36357..36512
                     /product="hypothetical protein"
                     /codon_start=1
                     /transl_table=11
                     /translation="MVDLQIASGYTRKELKGMMSEFNDLAMEIGKTTQEVAEAANDWL
                     RAGYSGQ*"
     gene            36537..36635
                     /locus_tag="SRR1747035_scaffold_3_prodigal-single_62"
     CDS             36537..36635
                     /product="hypothetical protein"
                     /codon_start=1
                     /transl_table=11
                     /translation="MELSTLGMINSADATSYLISVLKGWKLEANDV*"
     gene            36651..36824
                     /locus_tag="SRR1747035_scaffold_3_prodigal-single_63"
     CDS             36651..36824
                     /product="Putative uncharacterized protein n=1 Tax
                     =Clostridium sp. 7_3_54FAA RepID=G5F7W3_9CLOT"
                     /codon_start=1
                     /transl_table=11
                     /translation="LTAVDMQAAISAGDLAEAMSRASNSAQMAGSTLDRYIGYLTTIT
                     DVTQKSAASVGES*"
                     /db_xref="UniRef100_G5F7W3"
                     /db_xref="G5F7W3_9CLOT"
     gene            37102..37464
                     /locus_tag="SRR1747035_scaffold_3_prodigal-single_64"
     CDS             37102..37464
                     /product="Putative uncharacterized protein n=1 Tax
                     =Clostridium sp. 7_3_54FAA RepID=G5F7W3_9CLOT"
                     /codon_start=1
                     /transl_table=11
                     /translation="MKTVYSRYQNAAAGKFAAAQSDIESENYNEEDWANLNDVETALG
                     ALGIKIRDSVANFREFDDVMDEIADKWNTYTDVQKSGIATALAGTRQRENVLTIFENW
                     NAVEQYEEIAATAYGTAI*"
                     /db_xref="UniRef100_G5F7W3"
                     /db_xref="G5F7W3_9CLOT"
                     /db_xref="rum:CK1_19750"
     gene            37468..38037
                     /locus_tag="SRR1747035_scaffold_3_prodigal-single_65"
     CDS             37468..38037
                     /product="hypothetical protein"
                     /codon_start=1
                     /transl_table=11
                     /translation="MESYTESVEAAKTRMTVALEKWVLALGQSDTLIFFYNLVAEAAD
                     NLVSWIAAIATTTALLNSVGVGSALQKVYRGFISSLTSVTLAMNRMQINFNGYFKQGG
                     MALLGKNLKDNAEAVFSSSMKQNLAASLTNTINSIDTLSDTARQTMINGLIPVQNGLL
                     SYERELMKNIIATMQDTSITEDQVALKLQ*"
     gene            38374..39195
                     /locus_tag="SRR1747035_scaffold_3_prodigal-single_66"
     CDS             38374..39195
                     /product="Uncharacterized protein n=1 Tax=Clostridium sp.
                     CAG:678 RepID=R5KPE0_9CLOT"
                     /codon_start=1
                     /transl_table=11
                     /translation="MFGGVAGSYALNGIVSAIAKGLASKATIGAILGSAIAPIAALGT
                     LIFATVIAVIKKGEQEATERAKKAFKETAEELNNVKSLSVVAKKYDELSKGVDSLGRN
                     VTLTDEDYEKFLEYSNQLVEAFPELKVRTDENGNAIADMGNAMESTSDKVKGLIGDLQ
                     HLADLQLTSGEDGERVLKDTLNTVAEEQKAASDAIKEAQKEQTKANKTDIAALERQKA
                     DAEARLKAAKEAAANDPDNKTLEEKRNRINAAQKKVNNLQSRKNAGDATVAVEYS*"
                     /db_xref="UniRef100_R5KPE0"
                     /db_xref="A0A084JMB5_9FIRM"
                     /db_xref="R5KPE0_9CLOT"
     gene            39208..39633
                     /locus_tag="SRR1747035_scaffold_3_prodigal-single_67"
     CDS             39208..39633
                     /product="hypothetical protein"
                     /codon_start=1
                     /transl_table=11
                     /translation="LDAAQRDYNSFVDVLGEDSVAAIENEIATLETRISQATGDIKAA
                     DASVEAAVAAYDKTVASTKQTLAESGQAYARIMGAYDDVDTTTSNLLDDAIAAIDGVD
                     ANGVALTPEEYKTQVREMINSVNQLLADGTAKTLIEAAD*"
     gene            39649..40053
                     /locus_tag="SRR1747035_scaffold_3_prodigal-single_68"
     CDS             39649..40053
                     /product="hypothetical protein"
                     /codon_start=1
                     /transl_table=11
                     /translation="MTVEDANKARQAVMDYLKKAFPNIEEDENMVTILLQMGFKIVDG
                     QIVDDQNVIQKFKEKYGFSTNPNGVTEDYLNSLTVDEANKVFNWMGTEGYFSNGMNTN
                     QNIIDSMLWADRNAPTALTGKTGAFNKYLEDM*"
     gene            40057..40233
                     /locus_tag="SRR1747035_scaffold_3_prodigal-single_69"
     CDS             40057..40233
                     /product="hypothetical protein"
                     /codon_start=1
                     /transl_table=11
                     /translation="MSELDDRLKEFFYSDDFDPYTTNVYEAFADFPETVRNSIAQVQD
                     ALNNGELDENGLSD*"
     gene            40300..40641
                     /locus_tag="SRR1747035_scaffold_3_prodigal-single_70"
     CDS             40300..40641
                     /product="hypothetical protein"
                     /codon_start=1
                     /transl_table=11
                     /translation="MSSQYFPDMELPSGYIKSWSELKEAFESVSSIFDQLADARTEMA
                     SSGQLSIETTLDLLSTNADYINALEIENERIVLKTDAEEIMNRVRLQTIAVSLQAQIQ
                     EDNLRVAQLKS*"
     gene            40657..40782
                     /locus_tag="SRR1747035_scaffold_3_prodigal-single_71"
     CDS             40657..40782
                     /product="hypothetical protein"
                     /codon_start=1
                     /transl_table=11
                     /translation="MSGTYVEASDALVESTKTKVYAYGSEMEALAALSNAYLTAA*"
     gene            40960..42090
                     /locus_tag="SRR1747035_scaffold_3_prodigal-single_72"
     CDS             40960..42090
                     /product="hypothetical protein"
                     /codon_start=1
                     /transl_table=11
                     /translation="LRSLVGDFDEIVTTDKDGKVVGYNVKFKTHTDDDGSIHYDEGNI
                     AMREHLYYSIQDMLDSGDLAGSFEKNYTNPIKEAGSSAEDTKDKVLDLLNAYDALIDK
                     EWEAMKVFDEDTLTPTGYTKYFEKKRASLEKLAAYYEGMMQNTNLTEEERLDAEKNYI
                     ENQKAINNLDDEEVEDKYKILELYGASINSLILMKQQLVKTSDTYEELLENQKDLNSL
                     LQDEIDLRKEVSEWQQNLTDRQLEYVKGTAWSNSTAYDDAMNASLAEIEKQIEATKAS
                     MQFNFSQAVYGYMTEGMSEAEARAYVALGNSEYSQRYREDQEKYLGLIDSQVEYVVNR
                     TSAQIEELSNKLQLLEDSKPQEWIRISDIESYYASRSSLLQS*"
     gene            42121..42471
                     /locus_tag="SRR1747035_scaffold_3_prodigal-single_73"
     CDS             42121..42471
                     /product="hypothetical protein"
                     /codon_start=1
                     /transl_table=11
                     /translation="VSDLTDEQIKDLVDGLNEATVALHEAEINALEDKTELQEKQYDA
                     IVYRINLYKEELQDAIDAIEDAYEDEIKPLEDANKERERAIELENLLLAKKNANKEKE
                     RVYREGEHQCPRKR*"
     gene            42556..43242
                     /locus_tag="SRR1747035_scaffold_3_prodigal-single_74"
     CDS             42556..43242
                     /product="Uncharacterized protein n=2 Tax=Escherichia coli
                     RepID=T6G441_ECOLX"
                     /codon_start=1
                     /transl_table=11
                     /translation="MKENKEENKLEWKLTDKYLEQAKFLNVEIVRTKKNEKNQRVVIF
                     HCLNHPNKPDRVSPAYSFLYARSCGCRLKYYTEEDFIEDIADKEVKLYGKYKNDTEKT
                     EFVCKYRHVFSARPNKIKRGEGCPECKKRKLRECFIKDKKWYEEKLAKVNPSLEVVGE
                     YNGIKEDVTCRCKVCGRLTTTKADKFTTLQTGCHFCKLSIGESIIYTYLEDHNINFTP
                     QKRFDDCRYK*"
                     /db_xref="UniRef100_T6G441"
                     /db_xref="A0A0D0FHK3_LACBR"
                     /db_xref="T6G441_ECOLX"
     gene            44038..44715
                     /locus_tag="SRR1747035_scaffold_3_prodigal-single_75"
     CDS             44038..44715
                     /product="Uncharacterized protein n=1 Tax=Eimeria mitis
                     RepID=U6JQI6_9EIME"
                     /codon_start=1
                     /transl_table=11
                     /translation="LLTPYRQANEQLAELRRQRLELLDTSDFYDKNDTPDGYYDEDDL
                     NTYDFSDLDENEDYHAKMLAARSETEFNKWAAYRAEKARRQNTDISGNGIGYDGAGNA
                     YRIKSNAEIYQEWLANQGKSNSSSNSNSNYNYSNSNKGSSSGSTSSNKNNSSSSSSSS
                     SSSVNYGKEDYGKLMLAAKTPAEFEYYAKLRKDKIDSDPTLRKLYGTSQVPLNETLKL
                     QWLAKRN*"
                     /db_xref="UniRef100_U6JQI6"
                     /db_xref="U6JQI6_9EIME"
                     /db_xref="sfd:USDA257_c51400"
     gene            44818..45069
                     /locus_tag="SRR1747035_scaffold_3_prodigal-single_76"
     CDS             44818..45069
                     /product="hypothetical protein"
                     /codon_start=1
                     /transl_table=11
                     /translation="MLHGTPSKPEYVLNNDQAYNLLRNMATTRLPEMERTGTDNNCGT
                     QYIVQGDVVLEGVNDPAKFWSGVTTAMGSRWNVTRKSRG*"
     gene            45532..45753
                     /locus_tag="SRR1747035_scaffold_3_prodigal-single_77"
     CDS             45532..45753
                     /product="hypothetical protein"
                     /codon_start=1
                     /transl_table=11
                     /translation="LSVTAQCEEDQSLSNGKDYQWNIRMYENHSPRTAEEDPTTLVCS
                     GFTVGSTTSVIWVNLDKNLSDSEKKKVKD*"
     gene            45808..46002
                     /locus_tag="SRR1747035_scaffold_3_prodigal-single_78"
     CDS             45808..46002
                     /product="hypothetical protein"
                     /codon_start=1
                     /transl_table=11
                     /translation="MNITLPNEDDLAYPTTWPYRERRQINWVYTDLGWDKDVIKIELT
                     ESFTYNYTNGKTFTLYNVSD*"
     gene            46048..46341
                     /locus_tag="SRR1747035_scaffold_3_prodigal-single_79"
     CDS             46048..46341
                     /product="hypothetical protein"
                     /codon_start=1
                     /transl_table=11
                     /translation="LGNYISLNSNDGEKRKIIGYGQETGEIRLQEGFTTVPENGDTYK
                     LWTKDLTSSSNTFSQKTYHSSAERKVGGAAITSPYFKIMTSYWNSDKDHQIFV*"
     gene            46435..47685
                     /locus_tag="SRR1747035_scaffold_3_prodigal-single_80"
     CDS             46435..47685
                     /product="hypothetical protein"
                     /codon_start=1
                     /transl_table=11
                     /translation="LGQYVAGKKTDITFNKLDNTQWLLKNNCTIATQSTGDIQQIIVP
                     QTDYTVYTDFMDSIPNAVLYARQAPTLGIKYKDYRELDLESVPYIDIDQSVPAPWRDV
                     AFLGTWESVNNVEIKYYHYYLYSIDNYNNETLISESDDIYDSSLEWDFKGFETNNFYK
                     VRITIHDKYGKAYSEEDTFYIEYAVYSSVVPLANSLICDEQAIKLEVVSPVYVISTDR
                     ETEKTVTSNDVYLSSNSKYYYVDTTSGRVLNYTQVADANNTPIQIPEVFSFFTRFRFP
                     YVTSDNKVGFFNNITGTELKTLMEIAHASYTQFYLSEVDTVLYNELYSTLYTRQDNQA
                     LLDAIPLYPDGISIVLYSDENTPIKDASGNVVYYTLSSYTMSSTKIVVEEKIDTLIAS
                     FDHYVYYDKVTKDEIGSSASLNNG*"
     gene            47752..48213
                     /locus_tag="SRR1747035_scaffold_3_prodigal-single_81"
     CDS             47752..48213
                     /product="hypothetical protein"
                     /codon_start=1
                     /transl_table=11
                     /translation="LLSYDKETGELVIESSLKSDSYNNLNYKAYTLKSTNNYIPLPSS
                     TQGDISLGGDVYTVKVGGLDLLMVDEENKIIRKNPNMLKMQVFKNGSDEPLACFENGK
                     STSYDIQGMLSNLTTPDKFGFALQYKYVDSTKTTLKYMLVEEFKEEPDYMD*"
     gene            48217..48339
                     /locus_tag="SRR1747035_scaffold_3_prodigal-single_82"
     CDS             48217..48339
                     /product="hypothetical protein"
                     /codon_start=1
                     /transl_table=11
                     /translation="MIYILTKDIVFAPFGKEAKTYYVGQYKYVVNSDGSADWIL*"
     gene            48601..49185
                     /locus_tag="SRR1747035_scaffold_3_prodigal-single_83"
     CDS             48601..49185
                     /product="hypothetical protein"
                     /codon_start=1
                     /transl_table=11
                     /translation="VSFLTIEGDTTTEYTDDTGTVVRIQVESYTGNVMTLAKSFGYTG
                     TIYGYIAYTYSSVTSRFTKIRTIDGTTNPLVPKTSYVYLSVMNGTTTLIDKKKILTYT
                     SDKKLTIEGGISILLSDSDLDSLTYTAYNYISNTYTELDKIGDGKIIASDPTGGTVSG
                     PVKYRWGPKNGTGKEESDYIWMPDSQAVKQTNMA*"
     gene            49293..49481
                     /locus_tag="SRR1747035_scaffold_3_prodigal-single_84"
     CDS             49293..49481
                     /product="hypothetical protein"
                     /codon_start=1
                     /transl_table=11
                     /translation="MNINSYIYYAPRLEIRDVGVDTDITKSPDTIRKEVTAKLKANPY
                     SSPLSSDLILYNKFNLKD*"
     gene            49500..50240
                     /locus_tag="SRR1747035_scaffold_3_prodigal-single_85"
     CDS             49500..50240
                     /product="hypothetical protein"
                     /codon_start=1
                     /transl_table=11
                     /translation="LAYYFQSLLGSNGALSVYKKAPEDTFYTYICDMYGNYSMLDYNI
                     KANAFYHYLVAYRQSSGSYKMYEDNIANADGTSSPAYIATKWDFWTICDIEETETERL
                     YVKTGDIWKLRYNMDNGELTQNNSVTTWDTLGQFPKYSIGTKDYMSSSVTCLLGDITE
                     YKETEPVTATENGSTVTTFKIKTADGYTERINKDDMYSREVEKYDAWRTFINNGNLKL
                     LKDYKGNSWVVQITSSPTYNMNLQSNLM*"
     gene            50322..50456
                     /locus_tag="SRR1747035_scaffold_3_prodigal-single_86"
     CDS             50322..50456
                     /product="hypothetical protein"
                     /codon_start=1
                     /transl_table=11
                     /translation="MADNIFGDVLLRDENAIPFNTLKKILERPVIQPCYRLSVLTPDE
                     *"
     gene            50799..51275
                     /locus_tag="SRR1747035_scaffold_3_prodigal-single_87"
     CDS             50799..51275
                     /product="hypothetical protein"
                     /codon_start=1
                     /transl_table=11
                     /translation="LGSNIIDAVKGVLNFSLGNGYILDYKEPIFDPSFIGLKTQQTIR
                     AEQGETLGSILDALATQLSAEYYYNTVGNLCFYPINETVDDSVKPIIWTYPKFSRDLH
                     NMDLQYQNEQIINCVKVVGDSVDSTIYTATVTNNNPSSPICVERIGRRMDAPYTSS*"
     gene            51276..51563
                     /locus_tag="SRR1747035_scaffold_3_prodigal-single_88"
     CDS             51276..51563
                     /product="hypothetical protein"
                     /codon_start=1
                     /transl_table=11
                     /translation="VWSDDLALDLANYYLRKSSFVGVQFSVSVSFNPILTVNNLCEVE
                     DEFLSLQREKLLITSISYNSKDGKISLSCCNTSDLPSNTSDKESQGEKIRW*"
     gene            51804..51899
                     /locus_tag="SRR1747035_scaffold_3_prodigal-single_89"
     CDS             51804..51899
                     /product="hypothetical protein"
                     /codon_start=1
                     /transl_table=11
                     /translation="MLKKGSFNNCWVMAKHGTTRRFGADDNGLTD*"
     gene            52000..52179
                     /locus_tag="SRR1747035_scaffold_3_prodigal-single_90"
     CDS             52000..52179
                     /product="hypothetical protein"
                     /codon_start=1
                     /transl_table=11
                     /translation="MVNNLACEDCRFLVKCSAYAKLKPFLEDARRDLGVTLTFDACND
                     YKSIDDDDNDNENED*"
     gene            52371..53162
                     /locus_tag="SRR1747035_scaffold_3_prodigal-single_91"
     CDS             52371..53162
                     /product="hypothetical protein"
                     /codon_start=1
                     /transl_table=11
                     /translation="MTRSFTSFIKAKKADGTDSENYEKVLDWVKKAVPMTKDKENATM
                     VRLVGSLSANDYVGSDEQLHEGTVASMQFFNDFEKFACDLDIEGYIKSITDEERGPED
                     DKKPTGRKRLNLISMDFYHNALDIKNIIIPKDFVDALEDNGYVKGATAKMYVSWKPNE
                     KGEAKPKTKGFGQQRVTEGKSYLEMVLTGGDIAYDEDEQEDMIITPQMCKAMLNERAS
                     RLKELEEAGYQGSKGSSNSSAPTGFGKKGSGKMSPVIDDDSDIPF*"
     gene            53960..54082
                     /locus_tag="SRR1747035_scaffold_3_prodigal-single_92"
     CDS             53960..54082
                     /product="hypothetical protein"
                     /codon_start=1
                     /transl_table=11
                     /translation="MGIDIFSIKPNVVTRDLSGKSFLIYGERKSGSVVFCHPLL*"
     gene            54351..55280
                     /locus_tag="SRR1747035_scaffold_3_prodigal-single_93"
     CDS             54351..55280
                     /product="hypothetical protein n=1 Tax=candidate division
                     WS3 bacterium JGI 0000059-A10 RepID=UPI0003722C05"
                     /codon_start=1
                     /transl_table=11
                     /translation="MKTTNACKFPKPILLGFEKGYGFLDGIIAQPINTWKEALEVKKQ
                     LLKDAEAAEKENRETIFKTVIVDTIDIAYDLCEKYIVDKEGVDYLDETEKMRGYRALS
                     REYDKFFQEIVKAGYTLICISHATTKQIKENGEKYDKTIPTVPDRGFLVVSRLVDVTG
                     YASYETDEQGNVHSMLTMRGNKHLEAGSRSPYMSECIPFTYEALRDDMAKAIDEQKAH
                     GATVVDNEVNLFKDNEVTEDEKKSVDELIAEIGSYVKAIHNTGSTEYKKIIAEYLGKG
                     KSVKDCDESQLDMLLLILDDLKDYCTENNITVE*"
                     /db_xref="UniRef100_UPI0003722C05"
                     /db_xref="A0A0E9E1B7_CHLTH"
                     /db_xref="dly:Dehly_1693"
                     /db_xref="UPI0003722C05"
     gene            55544..56056
                     /locus_tag="SRR1747035_scaffold_3_prodigal-single_94"
     CDS             55544..56056
                     /product="hypothetical protein"
                     /codon_start=1
                     /transl_table=11
                     /translation="VNAPLITTYIKRIKEKYGMTNSQILFTLYYMYEYADNPAPKIET
                     ESDIFMVIRYFAESREFWQKYKEMRMTKSEFIEYILTKPPIAIDVARSEIIKKQEEDD
                     EKRDKRNHKEEISADDIVDDGLVNTDFIGDYDFRRGLQKQRGKDGMYLSELQRDIQEI
                     MSEHPEEWGG*"
     gene            56190..56750
                     /locus_tag="SRR1747035_scaffold_3_prodigal-single_95"
                     /gene="yorI"
     CDS             56190..56750
                     /gene="yorI"
                     /product="yorI; replicative DNA helicase (EC:3.6.1.-)"
                     /codon_start=1
                     /transl_table=11
                     /translation="LFVAINNLFSQGAVKLDQYIIDDYLKNNLQSLYNIYTRNNGNLY
                     VEKAKELATPENFNSNYQEMKKFSLLRAYLKSGIEVDEIFDPNEEDPEIADEQRYKFS
                     QMTIDEILNHFRQKVSNITQEYSPKVGRDSVKAGSDEAKKQKEEWKKTPAYGLSYASN
                     YMTTITKGIQPRKFVVSSAGTGVGKI*"
                     /db_xref="bamb:BAPNAU_1657"
                     /db_xref="UniRef100_UPI0002EFC740"
                     /db_xref="A0A0F5KR88_9BACI"
                     /db_xref="UPI0002EFC740"
                     /db_xref="3.6.1.-"
     gene            57316..57549
                     /locus_tag="SRR1747035_scaffold_3_prodigal-single_96"
     CDS             57316..57549
                     /product="hypothetical protein"
                     /codon_start=1
                     /transl_table=11
                     /translation="MSLTSGSPEFLTELISKMDWFDAKMRKDKRSNAYSIEWCSWKCY
                     SNLSSIYLNSNIFLDRKYEKFVQIRNAVLNQVD*"
     gene            57839..58897
                     /locus_tag="SRR1747035_scaffold_3_prodigal-single_97"
     CDS             57839..58897
                     /product="Uncharacterized protein n=5 Tax=Staphylococcus
                     epidermidis RepID=Q5HMN6_STAEQ"
                     /codon_start=1
                     /transl_table=11
                     /translation="MEFVENPNGTQNAALYIGTEMELITEIEPILWAYIADVPQEHIM
                     TGRYYGDEEERVDEAIRILHEEGHIYLEYVPDYDIGTLENIIEQHVLQHGVRNVFFDY
                     IHVTTDLISEFQSQAKARMQIREDQVLANLSLKLKELTRKYDISIDTWTQVSGDFKNE
                     QNRDQTIVRGAKSIIDKVDTASIVSEVSKKEEKYLEKIIKNRFLKYKPNRCISVYKNR
                     GGEYTKCKIWLYVDYATMRVHDLFCTDYDYELLDIPQTFTRVEEDQKVIFTNDKDAIR
                     GQIINDAVDIAETAKEEGTFDVFEDTEDVVRKIKETLDSAEEPFLESPESKKFKAVPE
                     DDEEENKSTSKEEEEIDF*"
                     /db_xref="UniRef100_Q5HMN6"
                     /db_xref="ser:SERP1592"
                     /db_xref="A0A0F5X7H7_STACC"
                     /db_xref="Q5HMN6_STAEQ"
     gene            58910..60106
                     /locus_tag="SRR1747035_scaffold_3_prodigal-single_98"
     CDS             58910..60106
                     /product="Uncharacterized protein n=1 Tax=Clostridium
                     difficile DA00129 RepID=T3MQC1_CLODI"
                     /codon_start=1
                     /transl_table=11
                     /translation="MIDKDELLKLVTEDVVINIMEENGSPLYSTSTDGRTQQKCLWFK
                     TICHGGDSHKLCFFTESKDFFCYTNCGRMNFFEFIKRIRNAKDGEFYSKVIVYIAKKV
                     GKSLSRSRVGFGNDTSPELRGQLSDMIKQSEDIERRQQFHEAKITKFYDDYKCLFNYF
                     DRNTFYKGWIDEGISIPSMEKFGIEWYEYQKYIIIPHYNIDGHLVGIRRRSLQPEDSK
                     RKYMPLFMSGKEFDHPLGLNLYGLYENKENIKRFKKAIIVEGEKSVLKADTYFKGRSC
                     VVATCGFNVSDWQIRALEKLGVDTVYLGFDKDFDDKYEEVYKADKLLYDNYLRYNERL
                     RTLAQRLALSFNVFLIKDTKGLLDIKDSPFDKGKDVYNQLIKMAKPVYSYGERQSSTS
                     IFLRGN*"
                     /db_xref="UniRef100_T3MQC1"
                     /db_xref="E9RJE2_BACNA"
                     /db_xref="bacy:QF06_20545"
                     /db_xref="T3MQC1_CLODI"
     gene            60328..62145
                     /locus_tag="SRR1747035_scaffold_3_prodigal-single_99"
     CDS             60328..62145
                     /product="YorK protein (Fragment) n=2 Tax=Bacillus RepID
                     =E5W358_9BACI"
                     /codon_start=1
                     /transl_table=11
                     /translation="VDPDTDGLTSSVLMSKIIEHFNPEAKIEYIFSFNKEHGLTYKAL
                     SEYSKDEIGLIIIPDASMICKDAIQIVKNYNCPIIVLDHHLVEIEYLDTNTGKWISKN
                     EADEIKEKESDRIKEDSYVNYCVAVNDTDGHYPNPTLSGVGVVRKFGEAYCEKYHCSD
                     SWLDDYLDLVSLGIIADSMDLRDLETRWYVLEGLKIENQKNDFLNELQERMADEIHFG
                     RTITNVGWVLAPRINGVVRYGTEKEQRDLFRAMVGEQETVIYQPRRKRATDPKPLPEE
                     HTLQWEMARVANNVKSRQDTAVRKFMEQIVDKIDKQGLDKNTILFVDCTRLVDKKSVT
                     GLVARKLTSKYLRPVVLLKEKSSSEFGGSCRGYDRGNIKNLKEFLEKTGLISVMGHEN
                     AAGISLKKDNVEAVISKCNKMLPLDQLKTVYQVDWEIPANEMQVRFVKEVAENYEIWG
                     NTVPAPTFAITNLHINASQINGYGETKSFIRFQHNGVTYIKKYCPATEFDTMTLKDRH
                     TFGANKKNLVMNLICQFQLEPWEDKVYPEVKILYYDVVEDKTNETPDLKSKTKSDATL
                     NAKTTSLNAKSTTDFDWGEVEKPKKRRVMLDKDLEDLDF*"
                     /db_xref="UniRef100_E5W358"
                     /db_xref="A0A0F5KPU1_9BACI"
                     /db_xref="fpa:FPR_23240"
                     /db_xref="E5W358_9BACI"
     gene            62366..65620
                     /locus_tag="SRR1747035_scaffold_3_prodigal-single_100"
     CDS             62366..65620
                     /product="Probable DNA polymerase YorL n=5 Tax=root RepID
                     =YORL_BACSU"
                     /codon_start=1
                     /transl_table=11
                     /translation="LRDCIIKIPDLINRAIELGYNGVCCTDHEALSAHVRFIRRYKEI
                     EENKEKYDKLKADKTEEEIELELNKDENKSIKKNLKYYENFESFKIGLGNEIYLVDRP
                     DVDEKISKFFHFILIAKDKKGYEQIKRISSDSAWKNWYRSGIMERVPTYKDELESIIG
                     NEKGHIIAQSACFRQGALVTTINGQKAIESITDEDYVLNKYGQFEKVNFPTHRLYKGN
                     GFEIELTGVGDNIVCTESHKFLTITNNKVQYYSNNLSIDDLDWVEAKNLDVNYGSSKH
                     QLLLPVSKQYSQNKKNIKKEEWDNIALKKTKMSHRVTILPENIVITPEMMRFFGLFLG
                     DGWINKLSAKVHRVGITFNEKEFDYYYSFVKTLEKSLNIKWSINYRKDQHKYDISSQS
                     SDFYNFMYYIFGECNAYNKKIPNRIKNISPEYDRELLFGYLLADGYFRLRKAKKINVN
                     HSKGLKDFPEVGEWVSASVSKQLTQDMFELATSLLIPCNIAIAPERVDSKGTHHCESY
                     YLRGSGKIMRGIEKMHFYSHEDVNTLLLTAIDKKRFINIDNIWYKKMYIHSIKKININ
                     ETVYCLNNESHSFVCNNVIVHNCLGSELDNLILEYLNTNDKSVKQKIDAFIKWCIKIF
                     GKENFYLEIQPCVIKQDKDGNNLPHEQAMVNQFMFILSNAYGLKVICSTDSHYLTKND
                     AKIHEAYLKADDNEKSRNREVASFYETTYMFAVDELIKTLSYHLTVEQIQEALTNTQD
                     IYNNIEVFDLYHSTIVPTDKKIPEFKVKHIFKDWYDKYEYLKKYADSTDKQDQYLLYL
                     VEQGFEKKKQWGESSYHFATYDENGKIIEEHDKVVTQEEKIARINEEFSSFWQISERL
                     NQKLSAYYVLVRGLVHEVMWKVSFVGVARGSAGGSYICYLSEITQINPLKYDLPFWRH
                     SSPLRPELPDIDLDSEALKRPLIFQNMHDYYGDENVLNTLTLKTEGTKSTILVCAKGF
                     GINNDDAQHLADLVPFERGSNWSLKDCFYGNEENGRIPVKEFINEVNKYEGLKDTLFK
                     IEGLICGRSIHASASYIFDAGYIVQNSKMRAPNGTTITAYNMEDSDYMGGLKVD*"
                     /db_xref="UniRef100_O31902"
                     /db_xref="A0A060AKJ6_9CAUD"
                     /db_xref="bsut:BSUB_02191"
                     /db_xref="YORL_BACSU"
     gene            66093..68186
                     /locus_tag="SRR1747035_scaffold_3_prodigal-single_101"
                     /gene="yorL"
     CDS             66093..68186
                     /gene="yorL"
                     /product="yorL; DNA polymerase, phage SPbeta (EC:2.7.7.7)"
                     /codon_start=1
                     /transl_table=11
                     /translation="MLDKLHTAIDLLIDAKIIEDKGSYKANYDTYLHPDVLDYNNYEM
                     WNLLDKNQILDAFQFDSAMGQQVITKTQPRSMLELSTANSLMRLMAQDGATEAPMDTY
                     RRYKNNIQLWYDEMKENKLSDHEQEIMKKHLGKLYGVADTQESIMEMSMDPEISGFDV
                     VLANKLRKSVAKKKKDLIAAVHEKFYKKGAELGTSKELLNYVWDVQIKRQLGYSFSKN
                     HCMPYTAICLQCMNIVQKYGALYWNCACLIVNSGSTDEENVDNNSGVNYGRIAKAMGN
                     MINAGIKISLPDINRARFGFYPDKNSNEIIYGLRPIQGLGGKIAKAIVDNRPYTSVED
                     FYSKMQEFKDSAKENKFGDTAMISLIKAGCFDNLENKDRRKTMEDFVRVISSPIKSLN
                     VSNIEDLNNLGLLTEDQQKFELRLCRFRNYVFQKKFFYKQMGKSASTAYYVLENKFAW
                     PFFEKYFLNDMSDEKDYNWGDDNQRVVKRGSLDRVFNKLMANFKDAVLSDPKMLAAVN
                     EAKFNTVWDEKATGSLSKWEMDSMCYYYHPHELIKVNKEKYNIIDFEDLPPDGPVVQT
                     YMYRGQEKSRFALSRICGTVLDKNKNKNTVDLLTPSGVVTLKFYKGAFNFYDRQLSKD
                     NEDGTKTVIEKSWFSRGNKLLITGYRRDTQFVPRKYSDSLYKHSVQLIKSIEDNGDLV
                     LMSDRADKEREENEF*"
                     /db_xref="bamb:BAPNAU_1660"
                     /db_xref="A0A0F5KP55_9BACI"
                     /db_xref="UniRef100_UPI000288CE8E"
                     /db_xref="2.7.7.7"
     gene            68176..70521
                     /locus_tag="SRR1747035_scaffold_3_prodigal-single_102"
     CDS             68176..70521
                     /product="RecD/TraA family helicase n=3 Tax=Clostridium
                     clostridioforme RepID=N9YLY2_9CLOT"
                     /codon_start=1
                     /transl_table=11
                     /translation="MSSELIEEKFIKIKASHSKTLYPSAGIGSDGKNWGIVSWNILEV
                     EQGTPTMSLYGEVTFTGEYTDGIDPNSAYVLLGKEVEHPKYGVQYQLVYYNKDIDFSN
                     QKNQRAFLRTFLSEGQMDELFAVCDDPLQAIADHDVETLKKAKGIGDYISNCIIERFE
                     ASKDMSTVYLELDKVGFSPNFISKLIEKYKAPQKVIDVVKNNPYQLVKDIKGVGFFTA
                     DKVALRSGYKTYDIKRIKSYILWYLDAQGEEGHSWVSAGELMGSLYEDLGGKQSLTVE
                     DEDGNPVNNVGKAIKELQDEDLIRVEEGDTKSGRRVYLMSFWNLEKDIAYHLKRLLQG
                     NNYFVANDFDEKIKKAEAKQGFQFTQEQIDGIKLGIEKQVCVISGLAGSGKSSLVTGI
                     LSVLDEYTFAQCALSGKAAARLQEVTGKEGFTIHRLLGYTGGCGFTYGEDNPLPYDII
                     ILDEVSMVGGEIFLDLIKAIPTGSKLLMLGDMGQLESIGSLNLAADMINSKEIPTVEL
                     KEVHRQAKASGILTTAYNVRNGIQLYQDTDYEGIETRGELQDMVLDIRNEKDNDRKDT
                     IAYFEKYFNSPLVNGDIEKIQIISPVKERGDACVHNLNLDIQKLINPVDLNESRPRIY
                     VQKMRDASGNDRSFWIQEGDKVMCIKNNYKVYDTSGAQTAMYNGWTGVVTSIDYENAI
                     VDFDLGDVPIILKHKEVKEHLILGYACTTHKYQGSGCPVIIGVIDYSTPPMMLCQQQI
                     YTLLTRAKKLCVLVAQTKALRRSIDTNFVSTKRTFLPEFLK*"
                     /db_xref="UniRef100_N9YLY2"
                     /db_xref="C9L7Y0_BLAHA"
                     /db_xref="lmu:LBLM1_11185"
                     /db_xref="N9YLY2_9CLOT"
     gene            70708..71154
                     /locus_tag="SRR1747035_scaffold_3_prodigal-single_103"
     CDS             70708..71154
                     /product="hypothetical protein"
                     /codon_start=1
                     /transl_table=11
                     /translation="MNREERRAAVKKLTKKGLTRESATTFVKRMDAITTNPVTTWEGE
                     KVTLDYNRIVSYPDWKQLRKDYRDWVTEHKDDVFTIEFDPLKKEKQAPDYNSFVQLKE
                     DETNPKWLFWAGDLIPVEGQTRPDTDKEKLAKEFNEKVDNILAKMK*"
     gene            71166..72131
                     /locus_tag="SRR1747035_scaffold_3_prodigal-single_104"
     CDS             71166..72131
                     /product="Uncharacterized protein n=1 Tax=Lachnospiraceae
                     bacterium 6_1_37FAA RepID=E9RTL4_9FIRM"
                     /codon_start=1
                     /transl_table=11
                     /translation="MEHTNFMMMIGVVASGKSTLAQNLKNMLTKMGQPTMIVSSDEIR
                     ETVFGDVNDQTHNEEVFKEVRRRINNCIDKMNIIVDATNINVKSRRSLLDIVRNRENV
                     NKVAYVMTTPVAVCKRQNKARTRTVPEEVIDRQVGKFEIPFYEEGFDIINLIGWNFNQ
                     FEVIAPQSNWTTDDDYITNLMKGFDQKTHHHKYTLDEHCRICAEEVAKRTDDKVLYRA
                     AQIHDLGKLTTGQPKEDGSGDYRYYSHHNIGTYDLLANLDCIGFTNMDDILKCLFYVN
                     FHMLPFFLETEKSKAKWEKIMGKENLDKLFLFNECDKIASGTYEG*"
                     /db_xref="UniRef100_E9RTL4"
                     /db_xref="E9RTL4_9FIRM"
                     /db_xref="syj:D082_40630"
     gene            72162..73520
                     /locus_tag="SRR1747035_scaffold_3_prodigal-single_105"
     CDS             72162..73520
                     /product="aldehyde dehydrogenase n=1 Tax=Acetivibrio
                     cellulolyticus RepID=UPI0001E2DE02"
                     /codon_start=1
                     /transl_table=11
                     /translation="MKFSFNKNFTWHPLYQYVMTVKRKYIQSYTLLNNEPCPENYNFN
                     DWLDRIFEVWGNITPKLNEKLNKIFDPLQITCYDHYVLFKYKGFIELSDDYNLSSFFE
                     LYDGLYRECRSCVFDLKNDEIALASLAKFKNYGEDDGDWSPKNIESKYNFAHEVFITN
                     KLDGSYQQYRYIADEDRILGSGSQALDPAESWRLAEGYKLLSDGQKELIKDYPDYTFI
                     FEYISPKNPIVVKYDESQEGLYLLAARDAKDGKEVSFDILSDMAEEYDSKMTQWYYNA
                     TLFSILADTDNYLSSEKEGWVIDMVDGYKNHFRCKIKTSDYVLMHKALSKNISPNAVV
                     NAIHEDRFDDFLAKCPDAYRELIMQYYNTVHEYLNLYKELIDKILIKGNAECVDFWND
                     KKEAMLWMDKLPKVLKGRTKTKYLGQENDFLLKKQFCYKYSEITKALNNLKRFKNSMV
                     EG*"
                     /db_xref="UniRef100_UPI0001E2DE02"
     gene            73583..74056
                     /locus_tag="SRR1747035_scaffold_3_prodigal-single_106"
     CDS             73583..74056
                     /product="Deoxyuridine 5'-triphosphate nucleotidohydrolase
                     {ECO:0000256|SAAS:SAAS00071038}; EC=3.6.1.23
                     {ECO:0000256|SAAS:SAAS00071036};;  TaxID=1263079
                     species="Bacteria; Firmicutes; Clostridia; Clostridiales;
                     Eubacteriaceae; Eubacterium; environmental samples.;"
                     source="Eubacterium rectale CAG:36.;""
                     /codon_start=1
                     /transl_table=11
                     /translation="MDVKIKLLSKTAKMPLKAHETDACFDLYADCPDDTYYSWDVQKD
                     VAGIKIRPHETVKVKTGIATAIPVGYWGAVFARSGLATKQGLRPANCVGVIDADYRGE
                     WIVALHNDSAETQIIRHGDRIAQAMILPVLPTTFEQVEELPDTERGAGGFGSSGN*"
                     /db_xref="R6U006_9FIRM"
                     /db_xref="UniRef100_R6U006"
                     /db_xref="ere:EUBREC_2284"
                     /db_xref="3.6.1.23"
     gene            74099..74518
                     /locus_tag="SRR1747035_scaffold_3_prodigal-single_107"
     CDS             74099..74518
                     /product="Putative uncharacterized protein n=1 Tax
                     =Lachnospiraceae bacterium 7_1_58FAA RepID=H1CAL8_9FIRM"
                     /codon_start=1
                     /transl_table=11
                     /translation="LENLLAALVGFSIFGMAYLSNVSFSLYYNIKIAGETFEKQRLLN
                     SLYKILAFAGGTMLLVLSTSLIIPWANKNNLPIPAEYSIVISTVATLGVCLSGSLKYI
                     LEAFNKMKKILSIKDENNTIEAARANALKSDKAVEGE*"
                     /db_xref="UniRef100_H1CAL8"
                     /db_xref="H1CAL8_9FIRM"
     gene            74521..74664
                     /locus_tag="SRR1747035_scaffold_3_prodigal-single_108"
     CDS             74521..74664
                     /product="hypothetical protein"
                     /codon_start=1
                     /transl_table=11
                     /translation="MALPNYNKLVIGDTETTGFKENRIVSIAILVYENGKKIADKYIL
                     VNP*"
     gene            74767..75024
                     /locus_tag="SRR1747035_scaffold_3_prodigal-single_109"
     CDS             74767..75024
                     /product="DNA-dirted DNA polymerase (EC:2.7.7.7)"
                     /codon_start=1
                     /transl_table=11
                     /translation="MTDSVWIFHNAKYDANKVIYPELKRYHIPIPNHAVCCTLENAKR
                     LIPKTEVANYKLGTLLEHFGYTLENAHSADADTWGCMKLYN*"
                     /db_xref="jeo:JMA_42980"
                     /db_xref="UniRef100_UPI0002FC7C8C"
                     /db_xref="W0ETE5_9PORP"
                     /db_xref="UPI0002FC7C8C"
                     /db_xref="2.7.7.7"
     gene            75087..75290
                     /locus_tag="SRR1747035_scaffold_3_prodigal-single_110"
     CDS             75087..75290
                     /product="hypothetical protein"
                     /codon_start=1
                     /transl_table=11
                     /translation="MVVLYTTNCPRCIVLEKKLKQKGIEFEARTDFDVKEMIKKGFAS
                     APLLEVDGEIMAFNEANQWINNN*"
     gene            75309..75416
                     /locus_tag="SRR1747035_scaffold_3_prodigal-single_111"
     CDS             75309..75416
                     /product="hypothetical protein"
                     /codon_start=1
                     /transl_table=11
                     /translation="MDISLRLTKDFERCLEDLKKKYGEDFEYINGVHSS*"
     gene            75462..75629
                     /locus_tag="SRR1747035_scaffold_3_prodigal-single_112"
     CDS             75462..75629
                     /product="Putative uncharacterized protein n=1 Tax
                     =unidentified phage RepID=H7BUX6_9VIRU"
                     /codon_start=1
                     /transl_table=11
                     /translation="MADATIDPNANASHRDIRSFMTEKGKSEDKLFGLNKIFLEIKKK
                     WGLRTAKAWLE*"
                     /db_xref="UniRef100_H7BUX6"
                     /db_xref="H7BUX6_9VIRU"
     gene            75726..76694
                     /locus_tag="SRR1747035_scaffold_3_prodigal-single_113"
     CDS             75726..76694
                     /product="Putative uncharacterized protein n=1 Tax
                     =unidentified phage RepID=H7BUX6_9VIRU"
                     /codon_start=1
                     /transl_table=11
                     /translation="LFFLGGYNNQPPKHLDTYFDDVIEFVSFLSNRQSRAVGLPNVII
                     WAYYFWKMDIKNGHYFKDPDTYLRQYFQKFVYRLNQPFLRIDQCAFTNVSIFDRPYLE
                     SLFGGLEFPDGSFAIDQIEEIMKCQRLFMDVVSDIRSENMFTFPVLTYSLLYKDGKFE
                     DEETARWACYHNIKWSDSNFFVSDNVGVLSNCCRLLSDTQKLDAFVNSIGGTALSVGS
                     CRVSTINLMRIAYETKFNKKKYIELLKDRVLLDCKALTSMRHILERNIEKGLLPNYQE
                     GAVELDKQYCTIGILGMYEVIDSFGLINTDEFGNKYYTEEGLEFAC*"
                     /db_xref="UniRef100_H7BUX6"
                     /db_xref="H7BUX6_9VIRU"
                     /db_xref="fpe:Ferpe_1491"
     gene            76986..77237
                     /locus_tag="SRR1747035_scaffold_3_prodigal-single_114"
     CDS             76986..77237
                     /product="Putative uncharacterized protein n=1 Tax
                     =unidentified phage RepID=H7BUX6_9VIRU"
                     /codon_start=1
                     /transl_table=11
                     /translation="MLNYIASKGVIYFAFTTKINVCEDKHSFIGTQTCPICGKPVADQ
                     YARVVGFYTPVSSYQKIRKKEFNLRRWYNVLDADSIMKG*"
                     /db_xref="UniRef100_H7BUX6"
                     /db_xref="H7BUX6_9VIRU"
                     /db_xref="fno:Fnod_1249"
     gene            77242..77736
                     /locus_tag="SRR1747035_scaffold_3_prodigal-single_115"
     CDS             77242..77736
                     /product="hypothetical protein"
                     /codon_start=1
                     /transl_table=11
                     /translation="MEEKIHLKGVVMEDFVNYAKPSLFLITCKCDWKCCHEANIPITV
                     CQNEPVVRQATKEFLISSIYKVYIDNEITKAVVIGGLEPMLQFEEVLSLLDYFRKQNC
                     NDDFIIYTGYYKEEIEKEIKQLKKYPNVILKYGRYKPNSVSHFDEILKITLASDNQYA
                     ERIS*"
     gene            77736..77945
                     /locus_tag="SRR1747035_scaffold_3_prodigal-single_116"
     CDS             77736..77945
                     /product="Ferredoxin thioredoxin reductase catalytic beta
                     chain n=1 Tax=Clostridium sp. CAG:217 RepID=R6ILM0_9CLOT"
                     /codon_start=1
                     /transl_table=11
                     /translation="MLKIVLNDDKELVEETNRQLAEMKEKYGKQYCPCGLTQTDDMVC
                     ICKAFKEQNYAGECNCGKYKKIEVD*"
                     /db_xref="UniRef100_R6ILM0"
                     /db_xref="R6ILM0_9CLOT"
     gene            78054..78188
                     /locus_tag="SRR1747035_scaffold_3_prodigal-single_117"
     CDS             78054..78188
                     /product="hypothetical protein"
                     /codon_start=1
                     /transl_table=11
                     /translation="MNKRVFSNEEKSLIKNYYCYKHWTCKKISQELNCCSDLIYRFVK
                     *"
     gene            79112..79936
                     /locus_tag="SRR1747035_scaffold_3_prodigal-single_118"
     CDS             79112..79936
                     /product="Putative uncharacterized protein n=1 Tax
                     =Lachnospiraceae bacterium 7_1_58FAA RepID=H1CC27_9FIRM"
                     /codon_start=1
                     /transl_table=11
                     /translation="MLNEKGVRLEIRNRYLRAIEEYGETRVVGVFYFGSGNYNLDTLN
                     SDIDVKTIVLPSFDDVIDSKNCVNKLIVEKDGSHSEVKDIRLMFNSYLKQNINFIETL
                     FTKYFELNPEYTGMWLGAVIKNREAIAHYCPQKAVLTMYGNMKTKYKQMLHRAPHNEF
                     DIDNYGYGLKDFHHIARLSDFIKRYIAENETYEKILVPTDPELLISYKTTPLPVEDAK
                     RVAEILITEAEVLVDEYVMDKHFETDKDVEEVLKNVQRTMIAHSLKKELLESETKL*"
                     /db_xref="UniRef100_H1CC27"
                     /db_xref="H1CC27_9FIRM"
     gene            80022..81998
                     /locus_tag="SRR1747035_scaffold_3_prodigal-single_119"
     CDS             80022..81998
                     /product="DNA ligase {ECO:0000256|HAMAP-Rule:MF_01588}; EC
                     =6.5.1.2 {ECO:0000256|HAMAP-Rule:MF_01588};;
                     Polydeoxyribonucleotide synthase [NAD(+)]
                     {ECO:0000256|HAMAP-Rule:MF_01588};  TaxID=411470
                     species="Bacteria; Firmicutes; Clostridia; Clostridiales;
                     Lachnospiraceae; Blautia.;" source="Ruminococcus gnavus
                     ATCC 29149.;""
                     /codon_start=1
                     /transl_table=11
                     /translation="MNNYENIARIKELTSLLNKYRDKYYNYSESLVSDAEYDKLFDEL
                     RELEWEENFILSNSPTQTVGYETVDSLKRVKHDHLMLSLDKTKSCQDLLSFAGDKEVA
                     LSMKLDGLTMSVKYENGKLISAETRGNGVEGTDVLNNAKVMKNLPLIIDNKETLVIDG
                     ECIILREDFERINAELPDGEQYATQRNLASGSLSLLDNKIASQRGLQFWAWSLIEGTT
                     GSFKRDMNKLQSLGFTIVPCNYFNGDNVDLYEVENLTVKLKQIADKKGIPVDGCVITY
                     DDIAYGLSLGNTGHHFRKSLAFKYEDETAGSILRDIEWAVGKTGVITPTAVFKSVVLD
                     NTEVSRASVHNISIIKSLGLRKNCSIKVFKANMIIPQILSCEDDGDADFEIPKVCPCC
                     GKPTTTKISESGAETLWCENPDCPEKNLAKFVQFVSKPAMNIDGLSEATLKRFIDAGY
                     IKKYADLYHLDKYKDEIVEMDGFGEKSYNKLIESIEKSRHVKLENLLVALSIPNIGKT
                     AAKEISKHFNGDWMAFEEALDFDNFDFSTLDGFGETMSQALHNWWNSEDTLFANLIFE
                     LNLVWDKPAQIATNEFINGKTFCVTGAFNTMKRSEIEKIITDNCGKLTGSVSKKTDYL
                     LTNEANSGSSKAKKAAELGTPIMSEEEFLKRIGK*"
                     /db_xref="A7AXK5_RUMGN"
                     /db_xref="csd:Clst_0516"
                     /db_xref="UniRef100_A7AXK5"
                     /db_xref="6.5.1.2"
     gene            82000..82431
                     /locus_tag="SRR1747035_scaffold_3_prodigal-single_120"
     CDS             82000..82431
                     /product="Uncharacterized protein n=3 Tax=Clostridium
                     clostridioforme RepID=R0A344_9CLOT"
                     /codon_start=1
                     /transl_table=11
                     /translation="MNNQMANKVDHTVDGKCSGCGACCSAILCVSDAEVKKIKKYLGQ
                     HPEVKMINRNTALDKGFKDICPFLNEENKCQIYEVRPEICSRFICSAFKDTSIPPLNH
                     RNKRIINMITTFMGEKTCPNAPDLAGLNKFYENKKKEVYGK*"
                     /db_xref="UniRef100_R0A344"
                     /db_xref="R0D6Q7_9FIRM"
                     /db_xref="R0A344_9CLOT"
     gene            82542..82697
                     /locus_tag="SRR1747035_scaffold_3_prodigal-single_121"
     CDS             82542..82697
                     /product="hypothetical protein"
                     /codon_start=1
                     /transl_table=11
                     /translation="MLEELSNPYGQVVCKHCDNHYMVYGCELSCKYERSCKKRDNYPF
                     WKEEEKE*"
     gene            82694..82966
                     /locus_tag="SRR1747035_scaffold_3_prodigal-single_122"
     CDS             82694..82966
                     /product="hypothetical protein"
                     /codon_start=1
                     /transl_table=11
                     /translation="MNLPTKQPLESTKWLKYRFSRKEDNIEDAQSNLLNWTILSYNPV
                     RKDYVLAGVITKVTETYVEFLGDPAVVDTRWFQESSAGHSLECLSQ*"
     gene            82963..83574
                     /locus_tag="SRR1747035_scaffold_3_prodigal-single_123"
     CDS             82963..83574
                     /product="Predicted phosphoesterase or phosphohydrolase n
                     =1 Tax=Firmicutes bacterium CAG:272 RepID=R6TYW3_9FIRM"
                     /codon_start=1
                     /transl_table=11
                     /translation="VNYYISDLHFGHKNILSFDRRPYDTTEEMELDLIFRWNSQVSNE
                     DHVYVLGDFLWKAESNEWIRILNKLKGNIHLILGNHDPKHFSTGVQKKLSEICHYKEV
                     TETIDGKPYRVILSHFAILSYYGSCYDNCFHLHGHTHTTKEQDLVVDFAEMAKKKLEE
                     SNENEYLNRAQMINVGCMMPYMNYTPQTFEYLLMKYKKGETKA*"
                     /db_xref="UniRef100_R6TYW3"
                     /db_xref="esu:EUS_13650"
                     /db_xref="R6TYW3_9FIRM"
     gene            83574..84350
                     /locus_tag="SRR1747035_scaffold_3_prodigal-single_124"
     CDS             83574..84350
                     /product="Thymidylate synthase ThyX {ECO:0000256
                     |HAMAP-Rule:MF_01408}; Short=TS
                     {ECO:0000256|HAMAP-Rule:MF_01408};; Short=TSase
                     {ECO:0000256|HAMAP-Rule:MF_01408};; EC=2.1.1.148
                     {ECO:0000256|HAMAP-Rule:MF_01408};;  TaxID=207559
                     species="Bacteria; Proteobacteria; Deltaproteobacteria;
                     Desulfovibrionales; Desulfovibrionaceae; Desulfovibrio.;"
                     source="Desulfovibrio alaskensis (strain G20)
                     (Desulfovibrio desulfuricans; (strain G20)).;""
                     /codon_start=1
                     /transl_table=11
                     /translation="MKVTLLNPTVLEDLYKNHGEFACECYGTNKKYAERVGKNCENSG
                     HMSGSRCEYIKFEIEADRGTLEQMMRSEIGVRYDNQDKYAYMDLIEAIPRVSPDEIVK
                     NLASFRYIDKNNFTYIIPSNIEKNEKAKALYQNLMSSIDTTRRLIRDILTENGIDVHA
                     AVEDANFVLPRATNTTLAIGFTPEALITFMHKRLCTRAQEPIRKIAVEMKRQIAGINP
                     VFAKELVPHCQYLLWCPEGDKCCGRYPTREELRDKLWTQE*"
                     /db_xref="Q30YX8_DESAG"
                     /db_xref="UniRef100_UPI0003792BDF"
                     /db_xref="dde:Dde_2321"
                     /db_xref="UPI0003792BDF"
                     /db_xref="2.1.1.148"
                     /db_xref="2.1.1.14"
     gene            84335..84886
                     /locus_tag="SRR1747035_scaffold_3_prodigal-single_125"
     CDS             84335..84886
                     /product="Uncharacterized protein n=1 Tax=Veillonella sp.
                     CAG:933 RepID=R5BPJ7_9FIRM"
                     /codon_start=1
                     /transl_table=11
                     /translation="MDSRIIIINGSGGSGKSTFIELCKKSLEDTPNWDVLELSTVDWV
                     KAVAQFAGWNGRKEEKDREFLYNLKMALQKWDNSPNQKVFDQINAVIDNDMLGKKNWL
                     FFVNIREPENIKTFIEQNKKATGLPCSTMLVVNANVRPIISNPADRDVGQFHYDTIIS
                     NSSDLDNLRHWAHDYLEFVQKII*"
                     /db_xref="UniRef100_R5BPJ7"
                     /db_xref="R5BPJ7_9FIRM"
     gene            84963..85223
                     /locus_tag="SRR1747035_scaffold_3_prodigal-single_126"
     CDS             84963..85223
                     /product="hypothetical protein"
                     /codon_start=1
                     /transl_table=11
                     /translation="MKRKLSFVALQNMDGHTVWVHDLVNDCYDQECVVKVNVVRTINP
                     FKNKKKKIVEFVESIELINEEFRFVYGLNGKCLEGDFEVYVK*"
     gene            85220..85483
                     /locus_tag="SRR1747035_scaffold_3_prodigal-single_127"
     CDS             85220..85483
                     /product="hypothetical protein"
                     /codon_start=1
                     /transl_table=11
                     /translation="MICQVNAYHYEKGNKAVVPLGRVKEKGTDIIFGAQYPECFKLIK
                     KYVDNKGFKSYYYNCHVTPEGVYNVDYGSYSDFCEFYKVNDDE*"
     gene            85476..86066
                     /locus_tag="SRR1747035_scaffold_3_prodigal-single_128"
     CDS             85476..86066
                     /product="Putative uncharacterized protein n=1 Tax
                     =butyrate-producing bacterium SM4/1 RepID=D4MQF9_9FIRM"
                     /codon_start=1
                     /transl_table=11
                     /translation="MSKKNYSWVNLSYLNKSYKGLPFLHPKNLKDLYPVHKQRKDRAV
                     KGWCNRDIWNFDNWFQQVIPDMLEELAKTHVGYPMVDFDKTRKTGKREYIDWKELTRE
                     KFNSDEEYKAAEEAQCKAWEDYLKEIAIHIRNSVEETCPKKNSVLEKYDGWANKIPEE
                     EKEQYYKECIEIDNYMQSEIEKALDMMKPIFFDLWD*"
                     /db_xref="UniRef100_D4MQF9"
                     /db_xref="bprm:CL3_11970"
                     /db_xref="D4MQF9_9FIRM"
     gene            86068..86247
                     /locus_tag="SRR1747035_scaffold_3_prodigal-single_129"
     CDS             86068..86247
                     /product="hypothetical protein"
                     /codon_start=1
                     /transl_table=11
                     /translation="MSKKRVKVLTYDSLIFESRLNMWLSSSKKNIIDIQFTTRYDEVL
                     GRERYTAFIKYEVDK*"
     gene            86244..87362
                     /locus_tag="SRR1747035_scaffold_3_prodigal-single_130"
     CDS             86244..87362
                     /product="Cysteine desulfurase IscS {ECO:0000256
                     |HAMAP-Rule:MF_00331}; EC=2.8.1.7
                     {ECO:0000256|HAMAP-Rule:MF_00331};;  TaxID=523844
                     species="Archaea; Euryarchaeota; Methanomicrobia;
                     Methanosarcinales; Methanosarcinaceae; Methanosarcina.;"
                     source="Methanosarcina thermophila TM-1.;""
                     /codon_start=1
                     /transl_table=11
                     /translation="MIYLDHAATTFVLPDIIDVIKDDLTEYWGNASTTYGLGRKSKDL
                     IEESRAKIAHIMGVLPEEIYFTSGSSEGNAWALAQKNKCLCSPYEHHNITENPKSVII
                     DKNYLIDAVKVTEKNEELGFLLGDYSGFLLSWMYVNNETGEIFNPREFMDLAHRLNMY
                     YHCDMTQALGNVPIDVKQSCDIATFSGHKAHSPKGVGFIYFSKDTFPVEKIKPLIYGG
                     DQESNRRAGTENIPYIHALALAVDSAVAHQKEKELTCKKMKRAFLEELGKLFGADDYI
                     VASPANSISSTVCICFHNVEGEILQSMLDEKDIYVGIGSACNSGDMNASAVLGAMNIP
                     EDYIRGEIRISMNENQNTVEDLIETARALHECYEMVRS*"
                     /db_xref="A0A0E3H8C2_METTE"
                     /db_xref="UniRef100_F7KB49"
                     /db_xref="clb:Clo1100_2273"
                     /db_xref="F7KB49_9FIRM"
                     /db_xref="2.8.1.7"
     gene            87368..89053
                     /locus_tag="SRR1747035_scaffold_3_prodigal-single_131"
     CDS             87368..89053
                     /product="UvrD/REP helicase n=1 Tax=Dictyoglomus turgidum 
                     (strain Z-1310 / DSM 6724) RepID=B8DZU4_DICTD"
                     /codon_start=1
                     /transl_table=11
                     /translation="MGFKPSTYQQDILDFFLNNPQSNMLVNALARSRKSTTACMLSEY
                     SKTSDLYIAFNASVVEEFKKKIKNPKTKVMTMHSLAYSIMLYNVEQESKDSEDKPKGF
                     GSQRSKRAVNLDNFKPHKILDEEITKRYGRYIEFAKRVFLKDNYVNLYNLCRLTLTDM
                     SSNKDVSRLIDDHVLFLYYGDEGYSAPDISEITSTLKILDTKSRQQFETQGVIDFTDM
                     LWITFNKLKYDNWEVPYWALYTNIYADEVQDFSNIQLNFLKFIKRAKGRYIFIRDFHQ
                     AIYNFCRSNAQAFNQIPKMFAPVETFDLPICYRCAKSHLSRVNREYGIPILPRDDAPM
                     GFVKTIEKSKISEYAKAGDMVISRKNKWLAEVVLDLARKGTSIFIEDKEMVGAIKRQI
                     LSSKCTSVGTLEKFLQKVISNYNKKLSEIVSKNVREGGHEEERLEAVAETNSKIDNTS
                     FLLEILEGYVENHASSDSVSKFSAFVDKLLNTTPSPDCVRLCSIHKAKGLEATNVFVL
                     NEAKINFDFRNSKEQNVQEKNLSYIATTRAKEGLYLVKEPSKTTTTTKNTACF*"
                     /db_xref="UniRef100_B8DZU4"
                     /db_xref="X0S377_9ZZZZ"
                     /db_xref="dtu:Dtur_0745"
                     /db_xref="B8DZU4_DICTD"
     gene            89068..89280
                     /locus_tag="SRR1747035_scaffold_3_prodigal-single_132"
     CDS             89068..89280
                     /product="hypothetical protein"
                     /codon_start=1
                     /transl_table=11
                     /translation="MAKIECKGCTPNCPYFPYMDGTVDWEYNEEGLKVRKKKKIFVCS
                     YDGHQIINWTDACPKELDKILGEKIN*"
     gene            89301..90017
                     /locus_tag="SRR1747035_scaffold_3_prodigal-single_133"
     CDS             89301..90017
                     /product="hypothetical protein"
                     /codon_start=1
                     /transl_table=11
                     /translation="MANIFSRNYKVDEPKVTSTQDKDYFTTAVASTDENGKLIASSGY
                     VSVLNQKVMHCPDCGCPLVMHDGELEFADEDYDEDNLNKTYVNYEEVQKDLLDMPPYY
                     NICYGIPADLSLGSDTARRLESYYHFTEKVEDDYEDRCVGEAIWIRNLFLLMIANRKY
                     ESITMTNLEHCIEDLAQYCVNEEISYLAMPFIGCGKGKLNWEDVRSMIIRTFANAINE
                     ADEAGEISEGYKINIAFCYQ*"
                     /db_xref="paeh:H70357_30950"
                     /db_xref="A0A089IBX6_9BACL"
                     /db_xref="gwc1_scaffold_2797_30"
     gene            90120..91364
                     /locus_tag="SRR1747035_scaffold_3_prodigal-single_134"
     CDS             90120..91364
                     /product="TWA4_scaffold00001, whole genome shotgun
                     sequence {ECO:0000313|EMBL:KIR03887.1}; EC=2.4.2.30
                     {ECO:0000313|EMBL:KIR03887.1};;  TaxID=1392836
                     species="Bacteria; Firmicutes; Clostridia; Clostridiales;
                     Lachnospiraceae.;" source="Lachnospiraceae bacterium
                     TWA4.;""
                     /codon_start=1
                     /transl_table=11
                     /translation="MDYTPKYLIFVSPDNKGVDSNKYYRMTSNGDTFTVEFGRVGATP
                     QTKIYPMSKWNSTLSSKLKKGYVDRSDLMQEIIVDSKIEDGSNGVDEFGLVQNLSVRE
                     IIKRLWDYANKTIQSAYSVRAEAVTQAMIDAAQEKIDYIAANYKDWSVEEFNKNLNEL
                     FIIVPRKMKRVSDCLVSNSSEYDNKLSEEQSLLDTMAGQVYKPKAKIADTDSEIKASE
                     SILQKMGITMEDVTQNEIARIKKMLGRDSDRFVKAWSVNNLETNKAFNSFVKDYNITD
                     TKFMWHGSRSQNFFNILKMGLKIRPANAVYTGSMFSDGLYFSTLARKSIGYTSVSGSY
                     WARGNSNTGFMGIFEVAYGNPYTVYEHTSECYHFNFDVLQKKNPPCHCVYASPEKGML
                     RNPEIIFYRPDQVTIRYLVEIK*"
                     /db_xref="A0A0D0SCB8_9FIRM"
                     /db_xref="UniRef100_G5HE64"
                     /db_xref="fae:FAES_0720"
                     /db_xref="G5HE64_9CLOT"
                     /db_xref="2.4.2.30"
     gene            91524..92117
                     /locus_tag="SRR1747035_scaffold_3_prodigal-single_135"
     CDS             91524..92117
                     /product="Numod4 motif family protein n=1 Tax=Ruminococcus
                     sp. CAG:9 RepID=R7CQ28_9FIRM"
                     /codon_start=1
                     /transl_table=11
                     /translation="LTSGNTRSCGCLQKESTIESGKKRRKLNRYDLSGEYGIGYTSKD
                     EPFYFDLEDYDKIKEYVWIYNKDKYPVATVYKNNHPHFLHLKRFVLDITDPKIDVDHK
                     NHVPYDCRKENLRPLEHYQNIGHCKIYTNNISGVKGVSYDKNRRKWVASLVVNKETKL
                     NKRFDTFEEAVKARQEAEEKYQQGFRYNPEEDLYNKG*"
                     /db_xref="UniRef100_R7CQ28"
                     /db_xref="R7CQ28_9FIRM"
                     /db_xref="cbi:CLJ_B2540"
     gene            92123..92605
                     /locus_tag="SRR1747035_scaffold_3_prodigal-single_136"
     CDS             92123..92605
                     /product="hypothetical protein"
                     /codon_start=1
                     /transl_table=11
                     /translation="MEDIQTTECMTFSWPSDFPSLEDSVVGSLKKGFRDYCFNNRQLK
                     EIIGKCHASNVSFVYRKQLDEDYKIEYIELIPCTFYFAETVEGNEVENVQVDMENLPV
                     ALIFCPYNNRSDMTLDANYVKKVKDYRKLVYFDDNGYPVYVDDLRKMREEKEGKENGV
                     *"
     gene            92595..93419
                     /locus_tag="SRR1747035_scaffold_3_prodigal-single_137"
     CDS             92595..93419
                     /product="hypothetical protein n=1 Tax=Paenibacillus elgii
                     RepID=UPI000248D2FA"
                     /codon_start=1
                     /transl_table=11
                     /translation="MEYKTLSDRMKGAYENKYRNYLPENLPVIMRNDGAHFHSFCRGM
                     KKPFDPIFVKTMQQTMLKLCEIIPNVKFGYVESDEISLVMIQSERNSQPWFDNNIQKI
                     VSTSAALCTLWFNNYFAENTIIDTPLDIYNMDQDSYDWKMVRKGQEMPTFDSRVFVVP
                     AFEVHNYFVWRQQDCTRNSIQAVAQTLFSQREMHGINTTKLQDKMFTEKGVNWNDYTT
                     VEKRGTCAYRIPTTVIGKNGQEVTRYKWILDYEMPILTSEEGKDFISQKVFTNESV*"
                     /db_xref="UniRef100_UPI000248D2FA"
                     /db_xref="H7BUV8_9VIRU"
                     /db_xref="ppm:PPSC2_c3708"
                     /db_xref="UPI000248D2FA"
     gene            93589..93855
                     /locus_tag="SRR1747035_scaffold_3_prodigal-single_138"
     CDS             93589..93855
                     /product="hypothetical protein"
                     /codon_start=1
                     /transl_table=11
                     /translation="LSRHVKTYTTAGKFAVGFIADHYVKNPEDMVPAAECYVRAYCYT
                     GQPLNEKGEYTLEPPTKPMTVKELQDWFVRECRYRRRAKDYELD*"
     gene            93870..94397
                     /locus_tag="SRR1747035_scaffold_3_prodigal-single_139"
     CDS             93870..94397
                     /product="Uncharacterized protein n=1 Tax=Clostridium sp.
                     CAG:678 RepID=R5L181_9CLOT"
                     /codon_start=1
                     /transl_table=11
                     /translation="MQFKVLSRRDCIKYSYQSHDEKSVVISISDSVDAIPHNYINHYN
                     NIKGQLSLFFDDIQPYKGMQYWKKDEGLIVENSTNSDDFVYESRIYQLMTKEDAKKVI
                     DFVNKWYDKVDVIIVHCNAGISRSSGVCAGIMKCFTGDDSQIYDNPYYHPNTLCYNLI
                     LQEYYKEGEENNDGT*"
                     /db_xref="UniRef100_R5L181"
                     /db_xref="R5L181_9CLOT"
     gene            94384..94683
                     /locus_tag="SRR1747035_scaffold_3_prodigal-single_140"
     CDS             94384..94683
                     /product="hypothetical protein"
                     /codon_start=1
                     /transl_table=11
                     /translation="MMVLNTGREYIPSVCSGCENEAICKYTDDVVKAEESFNELKKSI
                     KDYPECLSVKLSCKYKKYVTTKADIWGSDWAGSTYTRTSANSNLDITPTLKKSEF*"
     gene            95015..95102
                     /locus_tag="SRR1747035_scaffold_3_prodigal-single_trna_1"
     tRNA            95015..95102
                     /product="Leu"
     gene            95192..95264
                     /locus_tag="SRR1747035_scaffold_3_prodigal-single_trna_2"
     tRNA            95192..95264
                     /product="Pro"
     gene            95297..95608
                     /locus_tag="SRR1747035_scaffold_3_prodigal-single_141"
     CDS             95297..95608
                     /product="hypothetical protein"
                     /codon_start=1
                     /transl_table=11
                     /translation="MQKSWNKFVAGLLVIVAFVAILALSGCNNTKNSVSVDASEVPVG
                     FTDTGYMVKNEQNRVYHIVVDMNGWLYYCSDVEGNLTPVLSVIGTPTKDTTPFEEMNN
                     G*"
     gene            95601..95963
                     /locus_tag="SRR1747035_scaffold_3_prodigal-single_142"
     CDS             95601..95963
                     /product="hypothetical protein"
                     /codon_start=1
                     /transl_table=11
                     /translation="MAENYTPDEKFLTQEFTLKRDELGDWLTDAMWEGLKDCFRTPIC
                     EEATYKNELVVDRIIGFVRTLYVDPENNFVTFEGLFWPKYSSKTKEEWNNIKLSNVSF
                     YIMKEENPTKIPVSCFTV*"
     gene            96110..96409
                     /locus_tag="SRR1747035_scaffold_3_prodigal-single_143"
     CDS             96110..96409
                     /product="hypothetical protein"
                     /codon_start=1
                     /transl_table=11
                     /translation="MKDNLPIYIRYKCDGYTGFAKKPKEKYDVFITVATMGIRVENNL
                     DYSYENLSNLYGEFCGRYLKTASFNVKAEMEALVTYDENEDPILFVAEAVPKKKK*"
     gene            96415..96490
                     /locus_tag="SRR1747035_scaffold_3_prodigal-single_trna_3"
     tRNA            96415..96490
                     /product="Arg"
     gene            96610..96885
                     /locus_tag="SRR1747035_scaffold_3_prodigal-single_144"
     CDS             96610..96885
                     /product="hypothetical protein"
                     /codon_start=1
                     /transl_table=11
                     /translation="LELSKNPSIRFLTVVNGKAWCDNDSETKKFKLTNSPPEPLRKAV
                     DVIAEDLGLDFPVSSDNYTAKAYKEFLLKYFDSYHYYYKKFMENKEE*"
     gene            96897..97370
                     /locus_tag="SRR1747035_scaffold_3_prodigal-single_145"
     CDS             96897..97370
                     /product="Appr-1-p processing enzyme family, putative n=1
                     Tax=Bacillus pumilus ATCC 7061 RepID=B4ADL3_BACPU"
                     /codon_start=1
                     /transl_table=11
                     /translation="MSVSIIQGDVLKTSAKYICHQVNTFGAMGAGVAFQIKKNYPNVF
                     LEYNKFCSYHTPEELYGKVLRIEENKDKIFLNMFSQVGIGGPNVNTNYKYFHECLLKI
                     REMVPLAEEIAMPYMIGCGLAGGDWSIISADISDTLGLSHIVRLYDFNGVTSVKR*"
                     /db_xref="UniRef100_B4ADL3"
                     /db_xref="A0A0C2SGL7_BACPU"
                     /db_xref="bacw:QR42_08490"
                     /db_xref="B4ADL3_BACPU"
     gene            97373..97843
                     /locus_tag="SRR1747035_scaffold_3_prodigal-single_146"
     CDS             97373..97843
                     /product="hypothetical protein"
                     /codon_start=1
                     /transl_table=11
                     /translation="MKVWLKYTGWYEESSVDAVMTEEVMLKDKQSYFLEASVKLYEDI
                     KYLTDKVAIAKKERQPYIEQHKEYCQRKNDLMESLDSLETLSDDQQKRLYILLKEVEA
                     KLRKYTKEIEKRSFYIKDLEQKIEKLRNQSEEEILSSYLMSHHIYYCDWDVLEY*"
     gene            98206..98652
                     /locus_tag="SRR1747035_scaffold_3_prodigal-single_147"
     CDS             98206..98652
                     /product="Phage holin, LL-H family n=1 Tax=Flavonifractor
                     plautii ATCC 29863 RepID=G9YP36_9FIRM"
                     /codon_start=1
                     /transl_table=11
                     /translation="MTDITPIVVAVIGLCALAITIFLIPYLRKKVGQDKIDEALNTAE
                     LIQKYALIAVRAVEQMYPREIEKRLQEATKYFNQQMESLGITLDADEVRKAIEAAVYE
                     VNRELHDEKLKESLAQTENPVPSDDSVDNTGNTIPSEDSPSEEAVG*"
                     /db_xref="UniRef100_G9YP36"
                     /db_xref="G9YP36_9FIRM"
     gene            98786..98863
                     /locus_tag="SRR1747035_scaffold_3_prodigal-single_trna_4"
     tRNA            98786..98863
                     /product="Val"
     gene            99020..99110
                     /locus_tag="SRR1747035_scaffold_3_prodigal-single_trna_5"
     tRNA            99020..99110
                     /product="Pseudo"
     gene            99916..100188
                     /locus_tag="SRR1747035_scaffold_3_prodigal-single_148"
     CDS             99916..100188
                     /product="hypothetical protein n=1 Tax=Duganella
                     zoogloeoides RepID=UPI0003635408"
                     /codon_start=1
                     /transl_table=11
                     /translation="MIKKYTKKPVTIEAVIWDGTNETEIMEFVGAHCCVTTQHTINGT
                     VTNLIINTLEGDHYASVGDYIVKGIKGEFYPVKPDIMKMTYNEAVE*"
                     /db_xref="UniRef100_UPI0003635408"
                     /db_xref="A0A0E9ERN9_CHLTH"
                     /db_xref="spf:SpyM50665"
                     /db_xref="UPI0003635408"
     gene            100509..100584
                     /locus_tag="SRR1747035_scaffold_3_prodigal-single_trna_6"
     tRNA            100509..100584
                     /product="Glu"
     gene            101151..101235
                     /locus_tag="SRR1747035_scaffold_3_prodigal-single_trna_7"
     tRNA            101151..101235
                     /product="Pseudo"
     gene            101690..101774
                     /locus_tag="SRR1747035_scaffold_3_prodigal-single_trna_8"
     tRNA            101690..101774
                     /product="Leu"
     gene            102155..102240
                     /locus_tag="SRR1747035_scaffold_3_prodigal-single_trna_9"
     tRNA            102155..102240
                     /product="Leu"
     gene            102598..102673
                     /locus_tag="SRR1747035_scaffold_3_prodigal-single_trna_10"
     tRNA            102598..102673
                     /product="Ala"
     gene            102852..103073
                     /locus_tag="SRR1747035_scaffold_3_prodigal-single_149"
     CDS             102852..103073
                     /product="hypothetical protein"
                     /codon_start=1
                     /transl_table=11
                     /translation="MQVTEIKVAKNETNLLSWNYTCPVCKKQIVCIEKDGCSSFKCVF
                     PPMTQISDKEFADIKKDVGEKDIYLFSET*"
     gene            103076..103164
                     /locus_tag="SRR1747035_scaffold_3_prodigal-single_trna_11"
     tRNA            103076..103164
                     /product="Ser"
     gene            103187..103702
                     /locus_tag="SRR1747035_scaffold_3_prodigal-single_150"
     CDS             103187..103702
                     /product="hypothetical protein"
                     /codon_start=1
                     /transl_table=11
                     /translation="MSNKNSIEIERKFLISGFPKVDFDEVGIVKTIYINIKYNSDGSI
                     LQEIRIRRWFESGKGYRPDALTFKSGGNLTRTEIETNLTNNSLFDCFNELGYNPIVKD
                     YRGLYNNGYLIEFNLVDGGTDTAFYYAEVEFDSEEEANSYVWPFPEVFIEEVTNKPEY
                     KMANYWKRTRG*"
     gene            104855..105058
                     /locus_tag="SRR1747035_scaffold_3_prodigal-single_151"
     CDS             104855..105058
                     /product="hypothetical protein"
                     /codon_start=1
                     /transl_table=11
                     /translation="MDELLFLEEGIVEKIKALKKDRYTMKDVDNLCELLGLELFSYQK
                     ILILLTLNEKRFPKENFKRYLTR*"
     gene            105116..105189
                     /locus_tag="SRR1747035_scaffold_3_prodigal-single_trna_12"
     tRNA            105116..105189
                     /product="Arg"
     gene            105325..105399
                     /locus_tag="SRR1747035_scaffold_3_prodigal-single_trna_13"
     tRNA            105325..105399
                     /product="Gln"
     gene            106968..107048
                     /locus_tag="SRR1747035_scaffold_3_prodigal-single_trna_14"
     tRNA            106968..107048
                     /product="Arg"
     gene            107049..107123
                     /locus_tag="SRR1747035_scaffold_3_prodigal-single_trna_15"
     tRNA            107049..107123
                     /product="Pseudo"
     gene            107233..107688
                     /locus_tag="SRR1747035_scaffold_3_prodigal-single_152"
     CDS             107233..107688
                     /product="hypothetical protein"
                     /codon_start=1
                     /transl_table=11
                     /translation="MCDNCKNDISRPSNSSIAYGVYESGGVVKAEVTDTAFDAMHVIT
                     RLCEKADMKTISLEGIWENTLLENSYRGKAKVNHADGDKFVEDIGKEFARGKALEKYH
                     RAFDRKILAMLLDARVLVATIEHYCAKKSINTEKIPSIEAISKKRFGCK*"
     gene            107874..108278
                     /locus_tag="SRR1747035_scaffold_3_prodigal-single_153"
     CDS             107874..108278
                     /product="hypothetical protein"
                     /codon_start=1
                     /transl_table=11
                     /translation="MAINNAITYGEVEEFFSTLLSPETPKIRKYHVYGMYQREQENEK
                     KVAEFENAVTKNSDGWRFFGSMIGEDMCVVTGINRKEEIYYIPTYKDEEDKIHVCNTY
                     FVDFDKAVLACVIYKKTDSVESVQWVCKLINN*"
     gene            108293..108658
                     /locus_tag="SRR1747035_scaffold_3_prodigal-single_154"
     CDS             108293..108658
                     /product="Uncharacterized protein n=1 Tax=Clostridium
                     botulinum (strain H04402 065 / Type A5)
                     RepID=E8ZUE2_CLOB0"
                     /codon_start=1
                     /transl_table=11
                     /translation="MRKLNTIQKNNNLNTVYAVDEKGIGNANHVYNVIVTDGQGNETP
                     YSIAFQNGPRKEMDSIHGLLDTDLLEIVRDRLQGFQSGEFACRENALALTYLENCLLW
                     MNKRVEDRAERGVLGTTNK*"
                     /db_xref="UniRef100_E8ZUE2"
                     /db_xref="cbj:H04402_02609"
                     /db_xref="A0A0C3MAP0_CLOBO"
                     /db_xref="E8ZUE2_CLOB0"
     gene            108664..109119
                     /locus_tag="SRR1747035_scaffold_3_prodigal-single_155"
     CDS             108664..109119
                     /product="hypothetical protein"
                     /codon_start=1
                     /transl_table=11
                     /translation="MSKIGFTVINGGKDENSPPNPKNPQDIVYTTPPKCKFCSQEMKP
                     TGTGNYYCTCQAFNTYMGLLENIEKLKKSYEQNMLTYQKIGQKLVEESDYYKKVIAIS
                     QKRIANKDLKDKIKSAGNVIDLNSLLEYNKQDREETEDILGYYWFPPMS*"
     gene            109168..109449
                     /locus_tag="SRR1747035_scaffold_3_prodigal-single_156"
     CDS             109168..109449
                     /product="hypothetical protein"
                     /codon_start=1
                     /transl_table=11
                     /translation="MNTWEKWQQELFNSLQDIITYSHLGLVFTLILNEEISIGHEEKD
                     LHLSIKAVAYRKYFNSISPPRWTWNDSLASAENNLMVLINNWLRMRGLM*"
     gene            109449..109811
                     /locus_tag="SRR1747035_scaffold_3_prodigal-single_157"
     CDS             109449..109811
                     /product="hypothetical protein"
                     /codon_start=1
                     /transl_table=11
                     /translation="MQRLENKNKKIHGVLGLILNAFYFFVGVHYVATCHTTSILWYVA
                     LIVMLLIYLAYCYTFGVKWEIRHIQANKEKIDTMEKKIENMERNINFLLQNHIDESEN
                     YEDVAEREGFDPITHQRL*"
     gene            110164..110541
                     /locus_tag="SRR1747035_scaffold_3_prodigal-single_158"
     CDS             110164..110541
                     /product="hypothetical protein"
                     /codon_start=1
                     /transl_table=11
                     /translation="MFEVKFLRHNKKKFNTNVSQGYSFKRTFNTVTELMQYLDKAPHN
                     SVSVVDYSGLSHSEWYAFCQKRHQQLWNDRLKYKKEHPELSWIDQFLTPEHKKKEFYN
                     LLKGGRSEPTHRLPKKYYKKHNL*"
     gene            110566..111051
                     /locus_tag="SRR1747035_scaffold_3_prodigal-single_159"
     CDS             110566..111051
                     /product="Uncharacterized protein n=1 Tax=Ruminococcus sp.
                     CAG:403 RepID=R7H5K0_9FIRM"
                     /codon_start=1
                     /transl_table=11
                     /translation="MKRILSVIIPVFIFLFVLVGCSDSSDSSPNMTKAKNTDVEEEIE
                     EPEEVVLFENAEVKIVARELVYDSIFGPELKIYIENNSNKNLIIQCGDEVDVNGYTIS
                     VLMSTDVNAGKKAVGEVTFLDLEDCGIEEIEEVEINFSIINADTWDSLYTTPTTTLYF
                     G*"
                     /db_xref="UniRef100_R7H5K0"
                     /db_xref="R7H5K0_9FIRM"
     gene            111170..111415
                     /locus_tag="SRR1747035_scaffold_3_prodigal-single_160"
     CDS             111170..111415
                     /product="Uncharacterized protein n=1 Tax=Clostridium
                     difficile DA00210 RepID=T3U0V3_CLODI"
                     /codon_start=1
                     /transl_table=11
                     /translation="MKKTFNIKCTMEERWVDSFLSMLRYMEACGKIGHSTLIGFYSDG
                     DGDFRPQFEHDIQFNRNDGYVPEKDNSKIPERIYDAG*"
                     /db_xref="UniRef100_T3U0V3"
                     /db_xref="I7JYZ7_9STAP"
                     /db_xref="T3U0V3_CLODI"
     gene            111445..111660
                     /locus_tag="SRR1747035_scaffold_3_prodigal-single_161"
     CDS             111445..111660
                     /product="hypothetical protein"
                     /codon_start=1
                     /transl_table=11
                     /translation="LEVLESKTVVPFTPEEFAERAQEIVDLCQGDAALLNGWGHRAMD
                     SLMEDVLWSLGFDKRIEIFDQLRRVRY*"
     gene            111662..112210
                     /locus_tag="SRR1747035_scaffold_3_prodigal-single_162"
     CDS             111662..112210
                     /product="hypothetical protein"
                     /codon_start=1
                     /transl_table=11
                     /translation="MKQTRKNVFETNSSSVHSLSISNKDNYDYTQLDDYIEEDYGHNG
                     YGKYLKLNFEAFGWGWESNLDENSAVAKLEYILTAITCFQGYNVNWSSREDKEEAIKE
                     VMESDDFQKFEDDVKYALSKHDIHIIGIKISPDEDGYVDHQSLDYYVSDGMYYIFTRD
                     RITLEDYIFNKGYSLIIDNDNH*"
     gene            112261..112464
                     /locus_tag="SRR1747035_scaffold_3_prodigal-single_163"
     CDS             112261..112464
                     /product="hypothetical protein"
                     /codon_start=1
                     /transl_table=11
                     /translation="MANNSYMFKCKKKNALDGKTYRVYQIMPLPNQFGALGLVGIMYC
                     EQDKKFDANDLSQFEIIEEISLQ*"
     gene            112551..113198
                     /locus_tag="SRR1747035_scaffold_3_prodigal-single_164"
     CDS             112551..113198
                     /product="Uncharacterized protein n=1 Tax=Eubacterium
                     plexicaudatum ASF492 RepID=N1ZVS4_9FIRM"
                     /codon_start=1
                     /transl_table=11
                     /translation="MKQIRHNVFETNSSSSHSLVITTDNEHYTREEINDEFYLTKEGK
                     VRLWESSLEFYRSPFDILATFKDKLRYAIASSNGNLVDECRKICREYIDGFTDFEFDT
                     KDYIWNSEVKDYVEADEPVPNYGGTDDYEIEGWLKKYNVSLEEFLTNKRYIVVVDGDE
                     YNTWLHIKDSGLVNTTKIIHDSRVEYEAKWKEQYLARLEAEKEKKDAESSHENKA*"
                     /db_xref="UniRef100_N1ZVS4"
                     /db_xref="N1ZVS4_9FIRM"
     gene            113167..113616
                     /locus_tag="SRR1747035_scaffold_3_prodigal-single_165"
     CDS             113167..113616
                     /product="hypothetical protein"
                     /codon_start=1
                     /transl_table=11
                     /translation="MQNLRMKTKHKMKRYELSNYFLSLTTAEQIVLLTDTGFKEGFWR
                     ESKKSDHYWMTYHFCLFNSKKERISYEFSFDVAIDLDDLKSWNDFDNLEVIDDDFGQP
                     YNAFFRAQDSGHSFPFLDMIVDKYENRMNKLVEAKILEEVKLNETNS*"
     gene            113600..114043
                     /locus_tag="SRR1747035_scaffold_3_prodigal-single_166"
     CDS             113600..114043
                     /product="Uncharacterized protein n=1 Tax=Eubacterium
                     plexicaudatum ASF492 RepID=N2A4W6_9FIRM"
                     /codon_start=1
                     /transl_table=11
                     /translation="MKQIRKNVFETNSSSTHTLAICTEDEYKDWQDGKLLFNKWNETF
                     IKNSIRITKQDRKEAEEYYNRCKGKYYKDWFELTDAEKEEYTYTRISQQRRQEKDSLF
                     DYEGVGLTYQEFMQDCNSDGLETKTSHYTSPSGDKLVITCAYGYN*"
                     /db_xref="UniRef100_N2A4W6"
                     /db_xref="N2A4W6_9FIRM"
     gene            114147..114533
                     /locus_tag="SRR1747035_scaffold_3_prodigal-single_167"
     CDS             114147..114533
                     /product="hypothetical protein"
                     /codon_start=1
                     /transl_table=11
                     /translation="MSIENNPAIEILNTIVTTKGGDLFVFVITSLLAALCIICIITFI
                     VDWIQTKVLMDGFDLLLVATIILGVISGINLHAMTHPVKIISYEVKFSDPDHFSLTDY
                     EKLEENYIISREGKIYTLKERVDKND*"
     gene            114526..114879
                     /locus_tag="SRR1747035_scaffold_3_prodigal-single_168"
     CDS             114526..114879
                     /product="hypothetical protein"
                     /codon_start=1
                     /transl_table=11
                     /translation="MIDGVEVLTSEMVRVSADLDELIGAGIIFAVFALLLFYFLVLCI
                     KEKFGWLTLVCIVAVSLFTFASGKMFKMAFNPVYEERYMVKFEENIPTKFLQDYEILE
                     NKGNNIYIVREKGNE*"
     gene            114882..115055
                     /locus_tag="SRR1747035_scaffold_3_prodigal-single_169"
     CDS             114882..115055
                     /product="hypothetical protein"
                     /codon_start=1
                     /transl_table=11
                     /translation="MKIYCAFDHLNCESAPKSQEEVHACEYYGSYLCNACPSRYDGDR
                     VKKYIEDNPRVEH*"
     gene            115071..115580
                     /locus_tag="SRR1747035_scaffold_3_prodigal-single_170"
     CDS             115071..115580
                     /product="hypothetical protein n=1 Tax=unclassified
                     Euryarchaeota (miscellaneous) RepID=UPI00037B88F5"
                     /codon_start=1
                     /transl_table=11
                     /translation="MGYTTEFNGAISFNKPISSELKEYINKFSYTRRMKRDNEKIKEV
                     FPNWENLCYNGNLGEEGEYFIGGLGFAGQESDDSVIDNNYPPYTQAGLWCKWIINDEN
                     KLVWNEAEKFYNYVDWLKYLIDNFLAPNGYVANGIIDYQGEAPWDFGYIEVVNNKVYK
                     KHQKEIKND*"
                     /db_xref="UniRef100_UPI00037B88F5"
                     /db_xref="S4E3H1_ENTFL"
                     /db_xref="efd:EFD32_1857"
                     /db_xref="UPI00037B88F5"
     gene            115601..115858
                     /locus_tag="SRR1747035_scaffold_3_prodigal-single_171"
     CDS             115601..115858
                     /product="hypothetical protein"
                     /codon_start=1
                     /transl_table=11
                     /translation="VSTNGVKLYSERVTKEYLKYRKVHRIYCSDCDVEMKLSEMACAI
                     FTPLYEYVCPKCNHKMTSSVVYPAIEEVWEKEEDMKKVVMD*"
     gene            115858..116304
                     /locus_tag="SRR1747035_scaffold_3_prodigal-single_172"
     CDS             115858..116304
                     /product="Intein N-terminal splicing domain protein n=1
                     Tax=Leptospira borgpetersenii serovar Mini str. 200901116
                     RepID=M6V7E8_LEPBO"
                     /codon_start=1
                     /transl_table=11
                     /translation="MSNIKTYQNGNYMVSIDLDNGTKTRENDLSFFKADFPECCDYKI
                     TNNCAQGCSFCFPAGVKVKVNGNDVPIEEVNIGDIVDSYNLENHIKELKPVVKLYERD
                     YNGELIKITVEDKTIICTPNHKIYTINRGWVEAGFLTTNDEVMLYN*"
                     /db_xref="UniRef100_M6V7E8"
                     /db_xref="A0A0G0PP07_9BACT"
                     /db_xref="M6V7E8_LEPBO"
     gene            116804..116944
                     /locus_tag="SRR1747035_scaffold_3_prodigal-single_173"
     CDS             116804..116944
                     /product="hypothetical protein"
                     /codon_start=1
                     /transl_table=11
                     /translation="MKNNNPMNNPDSKDKKQKTLKKLLESGELKYPRGKERKSFKGTR
                     SL*"
     gene            117038..117283
                     /locus_tag="SRR1747035_scaffold_3_prodigal-single_174"
     CDS             117038..117283
                     /product="hypothetical protein"
                     /codon_start=1
                     /transl_table=11
                     /translation="LHVHHKEPFIEIFERFLKELGLNGQKVEYMSEDYLKLEKAIVDY
                     HNSHDIGLVVCESCHDKVDPKFHKRHILDSKEDENEN*"
     gene            117273..118181
                     /locus_tag="SRR1747035_scaffold_3_prodigal-single_175"
     CDS             117273..118181
                     /product="Uncharacterized protein n=1 Tax=Eubacterium
                     plexicaudatum ASF492 RepID=N2A9X8_9FIRM"
                     /codon_start=1
                     /transl_table=11
                     /translation="MKIDSIERISYSGKVYNIEVKDNHNYFVENILVSNCHENSTPTG
                     KHGDILGEQGIKVLESFHEYTELAIGGGDPLSHPDLIPFLRKCKELNLIPNMTVHQFA
                     FMKNQELIEQLVKEKLIYGIGVSLVDPLQPQFLKTISKYPNLVLHVINGIVTMDTLRA
                     LKNRNLKILILGYKTVRRGEEYVKEDWAKELVANKQKAIYDNLGRMINEKWFSVISFD
                     NLAIKQLEPQRLMSEEDWNTMYMGDDGQDGEQTSASMYIDGVEMQFARNSCDVNNRYD
                     VGNKTVTEMYQFLRDLNEEKNNETNS*"
                     /db_xref="UniRef100_N2A9X8"
                     /db_xref="N2A9X8_9FIRM"
     gene            118165..118749
                     /locus_tag="SRR1747035_scaffold_3_prodigal-single_176"
     CDS             118165..118749
                     /product="hypothetical protein"
                     /codon_start=1
                     /transl_table=11
                     /translation="MKQIRKNVFETNSSSCHSLVISKDNYGPEHIPAYLNFNADKDYG
                     WERSCYSSTEDKASYLYTAMLDCDMGAQAKEFKRKLEEDFKIKIFVPDYKRETSKYSD
                     WESWDCSGSVDHAGELIPFINEILEDDDKLKRFLFDPRSCIYTGNDNSCDPDDNCYVA
                     DVDEKGEYYDWHVEKNVKHPLWDGERYEYYFKGN*"
     gene            118752..119123
                     /locus_tag="SRR1747035_scaffold_3_prodigal-single_177"
     CDS             118752..119123
                     /product="hypothetical protein"
                     /codon_start=1
                     /transl_table=11
                     /translation="MNTGDYYPSKGYCNTKGILCEYANIRGYCGLTACLKHNLVQLDS
                     TSNFSLNFSRSEKSKMFIKFEPKEFNMEKNFDDTVNLNFTLPIVNQNSNEETGTLKVK
                     IPRAKYEFEEGGIKISVLKSE*"
     gene            119439..119624
                     /locus_tag="SRR1747035_scaffold_3_prodigal-single_178"
     CDS             119439..119624
                     /product="hypothetical protein"
                     /codon_start=1
                     /transl_table=11
                     /translation="LADNENERELLCPLIPLFEGIEEAITNDICYKAQNAKQLFINNF
                     KRTLDKDENNSNNLLTN*"
     gene            119746..121473
                     /locus_tag="SRR1747035_scaffold_3_prodigal-single_179"
     CDS             119746..121473
                     /product="Putative uncharacterized protein n=1 Tax
                     =Lachnospiraceae bacterium 7_1_58FAA RepID=H1CC11_9FIRM"
                     /codon_start=1
                     /transl_table=11
                     /translation="MYNYNNPNKKKNTKAWAPKPEKTVQTNRTNRKASFMDKVEKTAK
                     GYYTQVAVPTLPADKLYTSNGAIAYESSGSALLDINTSISALRSLPDGDIVKKFRAAY
                     SENPRLAIRWLFYAGDIREGQGQRRLFKICLEDMMNNGGAQIVANLIPMIPEYSRWDY
                     IYAVMDNPTTKPVVRELIRKQWKEDMANMKKGKSISLMAKWLDSASSHSHDTRKRGLK
                     TMDMLGLTEREYRKGLSALRKHLDVVERKMSSQNWQSIDYETVPSKANLNYNNAFLRN
                     DEERRRAYLNALTKGEAKINSSVANPCDIVHKYCDGSWNSAPRSYDATLEGMWKSLPN
                     LVTDDSSTIVVADGSGSMCTNVGRTRLTALEVANSLAIYFAERAKGAYKGRYITFSSR
                     PQMVNVNHDSLRENLMEAARHNEINNTNLEAVFDLILETAIDNHSPQSDLPKNILIIS
                     DGGWDSMVNIRNISTGGRGYGGYGYWGYNSTRATAQEAPAFLKSIEQKYKDAGYDMPM
                     IIYWNTTGNGNTNNGFPMTKNDYGIMVSGFSVNTLKMVLSGKTNPWDALMEVLLNKRY
                     DTVETKAFA*"
                     /db_xref="UniRef100_H1CC11"
                     /db_xref="H1CC11_9FIRM"
                     /db_xref="rto:RTO_04180"
     gene            121600..121842
                     /locus_tag="SRR1747035_scaffold_3_prodigal-single_180"
     CDS             121600..121842
                     /product="hypothetical protein"
                     /codon_start=1
                     /transl_table=11
                     /translation="MGYFRNLTNAELWSACTELKEIEKKNPPKNKENWPIKHGSYFSK
                     AVDYYDHFVSMPVTVAVSELKFEVERRGIINDCKRV*"
     gene            121823..122128
                     /locus_tag="SRR1747035_scaffold_3_prodigal-single_181"
     CDS             121823..122128
                     /product="hypothetical protein"
                     /codon_start=1
                     /transl_table=11
                     /translation="MTVKEYNEWRKEFGHVQVLLYAFPNVLKKIGNDDLIKELKILGY
                     DEHTLDFLNSAMDAWEKVEKEELMKDVNVQPDPVTIPKPEKSPFMPKEPKKPTYYNF*"
     gene            122254..122364
                     /locus_tag="SRR1747035_scaffold_3_prodigal-single_182"
     CDS             122254..122364
                     /product="hypothetical protein"
                     /codon_start=1
                     /transl_table=11
                     /translation="MIKTGEKEFVNGDIYYNPFFGDLWIIQNDTKIRKNQ*"
     gene            122437..122802
                     /locus_tag="SRR1747035_scaffold_3_prodigal-single_183"
     CDS             122437..122802
                     /product="hypothetical protein"
                     /codon_start=1
                     /transl_table=11
                     /translation="MSYDISYRVQCKDDPKLWADIGNCEANTTYNLRKMIQKSTGLEW
                     KNEEDNGLVKDVIPFIIHGLEELERFPDKYKQYESPNGWGTISGCKSFFTRCILDWTE
                     FTEDSWTSPYKDIVHFWIV*"
     gene            122799..123005
                     /locus_tag="SRR1747035_scaffold_3_prodigal-single_184"
     CDS             122799..123005
                     /product="hypothetical protein"
                     /codon_start=1
                     /transl_table=11
                     /translation="MNSNQDLINPNLADSLFCLYFLIVIGIAGLDNSTGEVLTPFCLF
                     ISGGLFMTAIHFFKLYLKGKKNDC*"
     gene            122995..123219
                     /locus_tag="SRR1747035_scaffold_3_prodigal-single_185"
     CDS             122995..123219
                     /product="hypothetical protein"
                     /codon_start=1
                     /transl_table=11
                     /translation="MTVERLRDILNEMAESPCWKQDKESQVVITIENFEANWGGRPYE
                     KVQSVGLGFDWEMGQFRIEPENKLMEVKKK*"
     gene            123216..123542
                     /locus_tag="SRR1747035_scaffold_3_prodigal-single_186"
     CDS             123216..123542
                     /product="hypothetical protein"
                     /codon_start=1
                     /transl_table=11
                     /translation="MTVSQVVLCIILAVGVVTIFFLGGTIVGGIHAYNKAYTEADEAH
                     KNLDDAKEQLITSLENKAAAQKELIDSYDKLVKELNAKQETLVSLTSTQRDMIKILEK
                     KLSENV*"
     gene            124291..124776
                     /locus_tag="SRR1747035_scaffold_3_prodigal-single_187"
     CDS             124291..124776
                     /product="hypothetical protein"
                     /codon_start=1
                     /transl_table=11
                     /translation="MENTWKTSLKEKKKELSEIHKDLNKLTRESYDEYVMKELAEKLI
                     GNCYIHKGHYIMIVQPPKLLEGRCDVSYSSSWGCVEINNFENETPYGCYTDSEIDCAP
                     YYNEDVDLFFLLNYPDKFDHFQPISRDEFYAKMEEAVRKSKRMIFDMLDNVKPRKFYR
                     F*"
     gene            124800..125072
                     /locus_tag="SRR1747035_scaffold_3_prodigal-single_188"
     CDS             124800..125072
                     /product="hypothetical protein"
                     /codon_start=1
                     /transl_table=11
                     /translation="MFFNRKSEKEKTPKFEELSSESYTSNLPNLEEVYQVLEQNYGHI
                     LTEEIFENLDYQFAMRLADNDDDYNRSLSVAEKMQILYSHQMLLKK*"
     gene            125243..125467
                     /locus_tag="SRR1747035_scaffold_3_prodigal-single_189"
     CDS             125243..125467
                     /product="hypothetical protein"
                     /codon_start=1
                     /transl_table=11
                     /translation="MRLNDVSLIGFALYLLCGLAVTYNVYNCPANRNDKEVTLLHYLT
                     LIFCWPIALVRAAIYWFKIQREIRKQKKIK*"
     gene            125538..126113
                     /locus_tag="SRR1747035_scaffold_3_prodigal-single_190"
     CDS             125538..126113
                     /product="hypothetical protein"
                     /codon_start=1
                     /transl_table=11
                     /translation="MCKWCENYRFTINATSKKNLIDHGDFYVHANYCPVCGRNLNLNK
                     VEEENTKEQNKKEQKVFLAKINANFIKGSNLEECYYKGMSTFGDTPLVTDKDGAKYFT
                     SKTTLKQELNWFYNPEDYEIIPTIRVVTEMPMKEIKVKLPYFTEEDFYLKSDSGSVIR
                     SVYDKDTNKRYVFSPKTIDKINLLVAKLNKL*"
     gene            126139..126633
                     /locus_tag="SRR1747035_scaffold_3_prodigal-single_191"
     CDS             126139..126633
                     /product="Uncharacterized protein n=1 Tax
                     =Desulfosporosinus acidiphilus (strain DSM 22704 / JCM
                     16185 / SJ4) RepID=I4D4G8_DESAJ"
                     /codon_start=1
                     /transl_table=11
                     /translation="MISPTYGRVDMKRIAEIVFNYIKDHADVAEHNHIVIGTDSQNHK
                     DETKAVIVIAVYTDGKGGKFFYEIQKLPIILNLKIKIHKETELSIAYADQLFDELATL
                     AIQENFDYEKYTSIGIHVDAGYAGPSGQVIPEIVGWLKGAGYEPTVKPDSFVASTIAD
                     RISK*"
                     /db_xref="UniRef100_I4D4G8"
                     /db_xref="dai:Desaci_1701"
                     /db_xref="I4D4G8_DESAJ"
     gene            126630..126899
                     /locus_tag="SRR1747035_scaffold_3_prodigal-single_192"
     CDS             126630..126899
                     /product="hypothetical protein"
                     /codon_start=1
                     /transl_table=11
                     /translation="MKRLVCLWNYIKFYYIYPNKSYMDKLKRVSKVMKASPYSYKQWA
                     EFLNRSEKDVRKIAHKRFFLTYRDFVIIAEKTNTTVAYLFQGDYF*"
     gene            126901..127284
                     /locus_tag="SRR1747035_scaffold_3_prodigal-single_193"
     CDS             126901..127284
                     /product="hypothetical protein"
                     /codon_start=1
                     /transl_table=11
                     /translation="MNLKKSYTYYIVYMGLKPEATITTYGNEERTLDKEIDSMDDITA
                     IQAKLNEEYEFADCVIMFYKLLRTSYNTIQQNPNGMVDMMGAMAEMMGRGLSEAVTEV
                     TDKSEVKDEENVKETKEEDKTSEIQ*"
     gene            127238..127627
                     /locus_tag="SRR1747035_scaffold_3_prodigal-single_194"
     CDS             127238..127627
                     /product="hypothetical protein"
                     /codon_start=1
                     /transl_table=11
                     /translation="MSKKQRKKIRQAKFSDYQYNDNDPRFKILFRNGDWLVVKFINDG
                     AFYSYCLNCRRYLHPTSYLSEPEFITRYSPEREFIYCPYCGSKNLKDEKSAKKKKYFY
                     LIEEKAIQYKDLPEELKKYPYKIGKKN*"
     gene            127703..128239
                     /locus_tag="SRR1747035_scaffold_3_prodigal-single_195"
     CDS             127703..128239
                     /product="hypothetical protein"
                     /codon_start=1
                     /transl_table=11
                     /translation="MFTKQEYLEEYKNNNKNDNIMKLLGYIEERLDHNSSLGYGVARF
                     ENFQLTPTMWRIMTNDKRFKELCECRGYELTFQKNEDGSWVDVTSVKAREDAEVWNKT
                     FKDNDVSYFFNVIMGRLFEIGREKNIKHPYYTIHKDCCSPIAWKLTNSRTFLQKVVEN
                     GWDFDCGPDSIPYIQIKG*"
     gene            128268..128504
                     /locus_tag="SRR1747035_scaffold_3_prodigal-single_196"
     CDS             128268..128504
                     /product="hypothetical protein"
                     /codon_start=1
                     /transl_table=11
                     /translation="MYIPKGDRETSLLPFTGCDEKKCPWKDCVRHPDSGFTYNSMGHL
                     SYLCKKFKEQPKEVKKVEEVKEIETKADDSKDSN*"
     gene            128482..128835
                     /locus_tag="SRR1747035_scaffold_3_prodigal-single_197"
     CDS             128482..128835
                     /product="hypothetical protein"
                     /codon_start=1
                     /transl_table=11
                     /translation="MILKILIKIWQFFFILDILGFFFSVKKCTKYLNDFFNARNVDVT
                     IINNGNSIWTLVQMVLVSAIPILNISMAYMWVFNYDDFVKSVLINVNDKLNKTGIITD
                     ELKEEFYNKVERDFN*"
     gene            128837..129325
                     /locus_tag="SRR1747035_scaffold_3_prodigal-single_198"
     CDS             128837..129325
                     /product="hypothetical protein"
                     /codon_start=1
                     /transl_table=11
                     /translation="MKIEKELIPAQERTLWVAEDGRMFSTEEECFAYEKRVDIRAVMT
                     ERCFYIPNPYESETEYWFIMGEEATPAYLLGYLEYSLRVYISSWQKKTLAKACLEQKK
                     DQKYYLIGLKIDERGDNSTFEILTIKEAEEKTKDAIANYKHLLDEYSSLRERLSIFPE
                     TN*"
     gene            129402..129740
                     /locus_tag="SRR1747035_scaffold_3_prodigal-single_199"
     CDS             129402..129740
                     /product="hypothetical protein"
                     /codon_start=1
                     /transl_table=11
                     /translation="MYNRNFHNKIGSDKIKLTFHSRDRGLERLGIKNERELRQLACNA
                     RNKGVNLDALTIYNYEKNGLTCEQMWAFKRRFRTKSNSEKIYYHKGFVFVFAGKNACT
                     LKTVIELKNI*"
     gene            129782..130114
                     /locus_tag="SRR1747035_scaffold_3_prodigal-single_200"
     CDS             129782..130114
                     /product="hypothetical protein"
                     /codon_start=1
                     /transl_table=11
                     /translation="MIFNITDAGLTHSNMETYYCIGIPRKKLPLNYGETSSYAFANRG
                     WSNMPYLLAENYTLSCFSFESEKDAREWWVKNKKFFLENKSYAKEYDFNYMKIIKVEI
                     GSKYSILK*"
     gene            130126..130497
                     /locus_tag="SRR1747035_scaffold_3_prodigal-single_201"
     CDS             130126..130497
                     /product="hypothetical protein"
                     /codon_start=1
                     /transl_table=11
                     /translation="MLPLKNRSAYYITIKANRDSEIKTLFAGESFGEGGFFVDFDRAK
                     RFNCPLSAEKWLKFNFDETNLPPDYYDWASITIEELKLVPVEKINLSKEGQTTESVKE
                     DKPKRIYNKKKKTEIPVAPII*"
     gene            130769..131662
                     /locus_tag="SRR1747035_scaffold_3_prodigal-single_202"
     CDS             130769..131662
                     /product="hypothetical protein"
                     /codon_start=1
                     /transl_table=11
                     /translation="MCTQPKLSPEKMYNLYGYKPDIVTNAFFFDTESGTSIWNLKSNN
                     TVYAKDGNFSNGWGITNAGKIMNGVFNNGVGWRDFGTEYPALFKNKQPQSVKDYADID
                     YEAKRQMFGWTKTDGNPKNEKYFIISVVSGGMKLSKAQNLVKSIFPDVEYCCNQDGGN
                     STYTNFEGTRLSASGWLRPVDSILAFWLRSNAEREKAELEEKKQNKEDKKEQNRPKKV
                     GYRCQLGAFSNSTRAITYRNEIRTLKGIIDYSTAFCIMDPKTKLYKVQVGFFAKKSGA
                     EKVKADLAEKGYNCYICYVEE*"
     gene            131662..132006
                     /locus_tag="SRR1747035_scaffold_3_prodigal-single_203"
     CDS             131662..132006
                     /product="hypothetical protein"
                     /codon_start=1
                     /transl_table=11
                     /translation="MKIFDACLKIEEILKDYLKASNKINDKKKSEYYKHEAYRLNFTA
                     RELDLFYNWGFSNLVYVPKLNHWACVMPKDYEYLNSTSYPYSKEDPPILFVSGNVDSV
                     LDEYLSKEKENG*"
     gene            132383..132925
                     /locus_tag="SRR1747035_scaffold_3_prodigal-single_204"
     CDS             132383..132925
                     /product="hypothetical protein"
                     /codon_start=1
                     /transl_table=11
                     /translation="MLGKLLYVISGLLILAFIAFICLFAYIIKDEDGGCANTPLEFVK
                     AHHKKWRDWAHLKFNDWKKYYILAPDKWTLMWFAPKRTVRTKNGVWDTVYVNFGFIGN
                     IKYVFFKYNMNNKQKKSDSIRNAQDNLKYILEAVQRDIEEIQKRAEEEINKAKEETDK
                     IQESYMNSNIELKSTDRWEN*"
     gene            132927..133601
                     /locus_tag="SRR1747035_scaffold_3_prodigal-single_205"
     CDS             132927..133601
                     /product="hypothetical protein"
                     /codon_start=1
                     /transl_table=11
                     /translation="MLALKIVLFLVLITSGGVVVWLLFGLLIGPLIFKGIFGADLDDI
                     KEKRKREECVKMDFDKWYDIYCLNTKKWGLSCLPHRRINNHNYKHGDVVLNNYWSLNY
                     FDAKDVYVDFGFVGNLKYSLWRRNYIKAKKARETNEKEVKNLKLILESAQSDIEILKK
                     KSEEEISKAAEISKKVKENLNNQELRWYHNNFAGKDIITPVKMKTGYGNAPSMITNLD
                     DDEADF*"
     gene            133655..133963
                     /locus_tag="SRR1747035_scaffold_3_prodigal-single_206"
     CDS             133655..133963
                     /product="hypothetical protein"
                     /codon_start=1
                     /transl_table=11
                     /translation="MVISYDNQIINLYMGWRAIHLDADFNNVDWSVNTPTYTITIELT
                     DKSSCSLGVFGKNEYYLAKIMLDKIKEGLANNTSFLDLDDYLKIQKKKLEKEKETKNG
                     *"
     gene            133956..134654
                     /locus_tag="SRR1747035_scaffold_3_prodigal-single_207"
     CDS             133956..134654
                     /product="Uncharacterized protein n=2 Tax=Butyrivibrio
                     RepID=D4S202_9FIRM"
                     /codon_start=1
                     /transl_table=11
                     /translation="MDNGFNLKEDRITFDCMPEDMQMTDAGFNALMGCTILWGLICNF
                     FICMFLEVQVFNFVAAHPLLFILGYFALAFLGAIIISGTENALIAFLGFNLICLPIGA
                     LLSVYVSQYTALSISYVCLLTGIIVVIMATISTVFPEYFCSLGHILLIALISIVLVEG
                     TLVFFLSYDGHVIDYAVVALFSLYIGYDWYCSQRYAATPYNAISCATDLYLDIINIFV
                     RLLAILGKKKRLNT*"
                     /db_xref="UniRef100_D4S202"
                     /db_xref="D4S202_9FIRM"
                     /db_xref="sbn:Sbal195_0134"
     gene            134710..134964
                     /locus_tag="SRR1747035_scaffold_3_prodigal-single_208"
     CDS             134710..134964
                     /product="hypothetical protein"
                     /codon_start=1
                     /transl_table=11
                     /translation="MEKKKYTYDLTFEEVIEEMWNRECWYQGEKFADGVIILADTDGK
                     GILKNFYGDCLDTSLLVLTKELYSQMFRRVYTQPDAERRV*"
     gene            134964..135359
                     /locus_tag="SRR1747035_scaffold_3_prodigal-single_209"
     CDS             134964..135359
                     /product="Uncharacterized protein n=1 Tax=Lachnospiraceae
                     bacterium A4 RepID=R9JME4_9FIRM"
                     /codon_start=1
                     /transl_table=11
                     /translation="MLYHLSHDPNLTNLTPQIPDTAIPYNEDVSIPRVCFAPTIEGCL
                     SALGDISMEYYVYTPVNQKLKGYSCRSRVCDAPATGERWIKKPVAVKKIGKIKSHNTG
                     LSKPMTIKYKGRTEQIWFFKYTYKWKERY*"
                     /db_xref="UniRef100_R9JME4"
                     /db_xref="R9JME4_9FIRM"
     gene            135359..135673
                     /locus_tag="SRR1747035_scaffold_3_prodigal-single_210"
     CDS             135359..135673
                     /product="hypothetical protein"
                     /codon_start=1
                     /transl_table=11
                     /translation="MERIKKGRKAPTRDKRENCGIVTSLLDANGNNIITGNLYEIKGK
                     NHSYMGKVFYNRYQKAFGMFMGCWYGDKNPNNPQNYGKFVAIPKDNGMKNQIFPVEEM
                     EL*"
     gene            135675..135902
                     /locus_tag="SRR1747035_scaffold_3_prodigal-single_211"
     CDS             135675..135902
                     /product="hypothetical protein"
                     /codon_start=1
                     /transl_table=11
                     /translation="MKTKYIKSKIISPEQNHWYNIDFYYDVKPFLETLAMATCGSCKK
                     RGIVRTNINDVGIYVISSPYCPACGAFMENG*"
     gene            135917..136231
                     /locus_tag="SRR1747035_scaffold_3_prodigal-single_212"
     CDS             135917..136231
                     /product="hypothetical protein"
                     /codon_start=1
                     /transl_table=11
                     /translation="MSKIVCAAIRFTPSNINRGCPKKSIILPCSRHGDGYRNFACISN
                     MLTGNHKATDWVKEGGFIDEAGNFYNRAKAFELVKDSLPASLIYFKEQRKEIELYSED
                     LY*"
     gene            136231..136503
                     /locus_tag="SRR1747035_scaffold_3_prodigal-single_213"
     CDS             136231..136503
                     /product="hypothetical protein"
                     /codon_start=1
                     /transl_table=11
                     /translation="MNNKEHPDTVLYDVYEQVAWERSLAEDQLNTLGFSLGCNVTCKK
                     KLVNINRSYIRTIKVCSECGEQLHPDMNFCPYCGRKIVDDQIKRIF*"
     gene            136478..137092
                     /locus_tag="SRR1747035_scaffold_3_prodigal-single_214"
     CDS             136478..137092
                     /product="Rhomboid family protein n=1 Tax=Ktedonobacter
                     racemifer DSM 44963 RepID=D6TMD9_9CHLR"
                     /codon_start=1
                     /transl_table=11
                     /translation="MTKLKEFSKTLTFWLVLINIAVYIAVLINPTLICYLWSYNLLYN
                     SSIEIWRFVTPVFTHAQLYHLVANLLSLVYLGSLVERYLTKTEFLCVYLGTGIISEIA
                     TFIAYSWFSPNAVGLGASGAIYGLMGFFITTVVDKKDRFKILIVVIISAVGINLFIPN
                     IGNIAHFAGLFSGLVFGHIFMKYCKHEKANKFLEEYMIEVKNKF*"
                     /db_xref="UniRef100_D6TMD9"
                     /db_xref="D6TMD9_9CHLR"
                     /db_xref="cle:Clole_3276"
     gene            137092..137466
                     /locus_tag="SRR1747035_scaffold_3_prodigal-single_215"
     CDS             137092..137466
                     /product="hypothetical protein"
                     /codon_start=1
                     /transl_table=11
                     /translation="MNNIFSMPVGLKGVSSVWHGDTKIGVCLTSNNSSLLGNFVPLNE
                     ISVMDNKGDNLLSENELKTITEIRTDIYEISPEHERYMLLDADEEIYLGERVIHLFYL
                     SHRDEFLVVGINYSIADPEKIS*"
     gene            137537..138361
                     /locus_tag="SRR1747035_scaffold_3_prodigal-single_216"
     CDS             137537..138361
                     /product="Uncharacterized protein n=1 Tax=Clostridium sp.
                     CAG:352 RepID=R6S3C5_9CLOT"
                     /codon_start=1
                     /transl_table=11
                     /translation="MSFYLKETTTNSYIQFVSNQYSYISNPNKKHLFKDIDKAANIVL
                     NHSIVDKFLSNRVFSIYHAETNSLVYDQLVSDVANKGLIRLNISKAVLNMQESLSEAP
                     VTSGNPIEMQFKDSLLPFVPHTNCAKAMIDGDELPVKDSLKKYQASKYTKDKILPTLE
                     SMSSTFEEIASSINSLPSNEDLAKQLGDYNAQIVDVLHYIEFSHLDACNGYLIFKKLQ
                     DILIARRTVKEQMEVINKLENCNLIIEKINAANAQAKKSVEESRSYCPRSDIDIFD*"
                     /db_xref="UniRef100_R6S3C5"
                     /db_xref="R6S3C5_9CLOT"
     gene            138451..138693
                     /locus_tag="SRR1747035_scaffold_3_prodigal-single_217"
     CDS             138451..138693
                     /product="hypothetical protein"
                     /codon_start=1
                     /transl_table=11
                     /translation="MKRTENLIAYTQEDLRKDIVKALFGENAVLGVDYIDFHYENEND
                     AGLIVNFHDKEMSFATKTFIIRIADVTNKEVVKEEI*"
     gene            138973..139254
                     /locus_tag="SRR1747035_scaffold_3_prodigal-single_218"
     CDS             138973..139254
                     /product="hypothetical protein"
                     /codon_start=1
                     /transl_table=11
                     /translation="MVWESFLEHLPKNGERIVIIHEWSSYELVGRNSTNHYTIYECNY
                     KSFKKTEYNSQDMSLVKLTNLKIIGGEKLYLCLDEKSLYSKFLHWARLY*"
     gene            139277..139516
                     /locus_tag="SRR1747035_scaffold_3_prodigal-single_219"
     CDS             139277..139516
                     /product="hypothetical protein"
                     /codon_start=1
                     /transl_table=11
                     /translation="MEWFDFEKKQPHIGEEILVMKTILGHHKIFVATYLGRERIDSRG
                     VCDVKLDNFKRYIQKNYSSQFHCFISSCLRWARLN*"
     gene            139613..139801
                     /locus_tag="SRR1747035_scaffold_3_prodigal-single_220"
     CDS             139613..139801
                     /product="hypothetical protein"
                     /codon_start=1
                     /transl_table=11
                     /translation="MDEIFGGSYNVYTAKFQGRKFDYYADEYLIYLSDFKSYPDKYSW
                     DISPHEIDTNCVHWAKLN*"
     gene            139817..140080
                     /locus_tag="SRR1747035_scaffold_3_prodigal-single_221"
     CDS             139817..140080
                     /product="hypothetical protein"
                     /codon_start=1
                     /transl_table=11
                     /translation="VFNINEKFKVTPMHNTILTIYSDTNDSYLCWDSFDKYYYFGQKD
                     DDNVICWSSLEEFNKFYAVAIKNLSIMKAQNLAPRCALLYKNT*"
     gene            140173..140961
                     /locus_tag="SRR1747035_scaffold_3_prodigal-single_222"
     CDS             140173..140961
                     /product="hypothetical protein"
                     /codon_start=1
                     /transl_table=11
                     /translation="VTMKVTPPEANIINAVDVVEHILGRDGLIEQNKDVLFKPVLFNE
                     MTFDILFQYREWFFAFVPTYEYLLTLKNPRSFYSFSAKQSIIFNSTLLDCQEENLLVS
                     HTKNFDKITLDYGLRPEQLQYKYLESGSTLFENADKLIISLKKQNIKSFFVLLYYVME
                     HIWWAVDVIWAFRDLIKEKYPIATMPKGSCFGTHVTDLTYYSTNELKLYEATSKKDKF
                     ACNLLPITRISREMEKCIYYHGFNEHDVNPAPYIPVVENYQEGY*"
     gene            140961..141809
                     /locus_tag="SRR1747035_scaffold_3_prodigal-single_223"
     CDS             140961..141809
                     /product="hypothetical protein"
                     /codon_start=1
                     /transl_table=11
                     /translation="MENKTIPYEDIRKQFASYLRIVDEIPFGFFFDNEEISLDKFAVL
                     FDYLKPTLPLLSYVTMLRTENPDVTFVDNLNFIFFDTKLSSTGLKVIKFNNWVGFYSD
                     MVTSFNKDFIISQNNLKNYSLMYKYIIRLKNCIRIIDDFFLVLDTPKNYLAHIYKNLS
                     DKALRALIKLTGFFGNYIMEKKGNIGPFDRNNTIYIHNPETHEIIYNPLTTENQNLPT
                     PTEADLEAIRGGMGNPMAFIPQTRANIIAQRMVTIYERQESQRLRAHQERMAEECLNI
                     LLRTAT*"
     gene            141806..142630
                     /locus_tag="SRR1747035_scaffold_3_prodigal-single_224"
     CDS             141806..142630
                     /product="hypothetical protein"
                     /codon_start=1
                     /transl_table=11
                     /translation="MIYLDMYGLDEYQSEKVKILSKGEKPIRHNIVQFIATMTCLVKD
                     LDDADFGEAVYKKPKCKNDWMILWSVSKKFDAILEYYKELIVWQPSWFMSLINNAVMW
                     NAKTYGKLPQPFTYLNNGTSYMINLNANSFHITWLNIIESCASFKEDEIIINQAIERA
                     LNCKNTNCDNYFRSLSFYITRRWNYLQFAFAVLNYLTIRVALDKYEEKFHIWRTLKQH
                     SIINSPENCNEIRQTMITIHKLHLSVNAVNSILSFRDNFPITERERAHNNYYNYWI*"
     gene            142665..143105
                     /locus_tag="SRR1747035_scaffold_3_prodigal-single_225"
     CDS             142665..143105
                     /product="hypothetical protein"
                     /codon_start=1
                     /transl_table=11
                     /translation="MPKSRMAHNFKARKGISRNYTLLARQKEFPKLTCKKNLPTPDTK
                     DSDNPDNIKYILKENDTQCTIFSTELKSQDNHKDPLYLIVGALTGALLLTGKEIEEYF
                     DLTPMIDKKLTLKDAPYKNTGVKIEYDTNDVPTDIVDFKGAPIK*"
     gene            143126..144619
                     /locus_tag="SRR1747035_scaffold_3_prodigal-single_226"
     CDS             143126..144619
                     /product="hypothetical protein"
                     /codon_start=1
                     /transl_table=11
                     /translation="MKKNDFPTNPVAFAQYVWENIEDGDTLMDKLQNIWEVSSYTIFD
                     GRKIEINLCCVDSSKWAGGYYNGKHEKLTRYDLASKYYLYIDDEQVKIPAVEDWTVST
                     FVQNYNTIWSILDTMHSPTTSPTKEEKEDIHKLLLLTQEADKKYEGKIEQLSTLRTLD
                     GLKNKIEKETEKCLPKEDKQMAENEKNYFPKNKGKTGADTQLKSAFYSNEEFCTRLVD
                     TFFNASDFSKKTLGELKNFLKEKYNDYKNDYENYIEEKSKKDPELETQSETKIINVND
                     NKPIITIDNNDTDTGTHKVSSTDTEQPKPVFKLGDVVYNNNNSVGYISRLGYADKYCY
                     YYWTPLFVSYKDRTYNYLEVGKELGLIYPYETYYKRIGNYLMSDPNCIKEITRIDSVY
                     KLNEDNLKKFPYLNRYVTDFKTQENDEKDSNTSTSNDTAPSDTAPSSSRENLIISSLP
                     NYLRKLNLIDSTYNYEVNTKLTTDTAEKLNDVIEALNDVIRYLQDNK*"
     gene            145706..146005
                     /locus_tag="SRR1747035_scaffold_3_prodigal-single_227"
     CDS             145706..146005
                     /product="hypothetical protein"
                     /codon_start=1
                     /transl_table=11
                     /translation="MTQGLINRLGAVFAYPSYLIKYSTALVALNESHYKNQTSDFFDE
                     LLLRKNLTTNNKESQKKILKLKEERQHTEIIKSRHVIKKQDGTVEFPNKEEEKAV*"
     gene            147288..147614
                     /locus_tag="SRR1747035_scaffold_3_prodigal-single_228"
     CDS             147288..147614
                     /product="hypothetical protein"
                     /codon_start=1
                     /transl_table=11
                     /translation="MKSISLNKNMMSALSNKKYKITTLEHINFNNTSVSAYYKRNVLK
                     NNVDLMYIFFETSYNNVVSSFTCEDMSLGVWIINDPISFGTLMKCFNENAYYFLKRKY
                     PENKEN*"
     gene            147617..147931
                     /locus_tag="SRR1747035_scaffold_3_prodigal-single_229"
     CDS             147617..147931
                     /product="hypothetical protein"
                     /codon_start=1
                     /transl_table=11
                     /translation="MKNNNNIHLNTSAKYKNNKFQIKYLKYKKYNMVLFATYFTELDI
                     DNIFLHGYQFSIYFNRTLRTLNYVNDMDYIGIDINIRPLMIHFGVDAYKYLTQAQEYR
                     KK*"
     gene            148331..148489
                     /locus_tag="SRR1747035_scaffold_3_prodigal-single_230"
     CDS             148331..148489
                     /product="hypothetical protein"
                     /codon_start=1
                     /transl_table=11
                     /translation="MNKEEYIKKKKEQLEKNLEEALDENKLYVLIFTDNQQSSCYGHH
                     DLRASLAR*"
     gene            148501..148905
                     /locus_tag="SRR1747035_scaffold_3_prodigal-single_231"
     CDS             148501..148905
                     /product="hypothetical protein"
                     /codon_start=1
                     /transl_table=11
                     /translation="MYCGCDNTWRDNIRDLLAGKLKYYKMTVNKWITYKCNCGCNTFY
                     CYRDWFVCSECFKEHLVGDFAITFKTKEDAKKVSMATVGTVKTNLTSPCQVLNTWHRY
                     GIISEYEFDEFMKDCHESDALNCTNPEQEVYW*"
     gene            148938..149522
                     /locus_tag="SRR1747035_scaffold_3_prodigal-single_232"
     CDS             148938..149522
                     /product="hypothetical protein"
                     /codon_start=1
                     /transl_table=11
                     /translation="MDKNTYLRKAKQRLDDEYMLKLNELNECFKSDNVMITVYIEKNI
                     FDILDFKVNNGDLELDNYDLKNLLRGKLRFPVNIRNAKSEKLRYVTQWFVDKCPKCGC
                     YIYYPKYNPNSGYTGVCANCFEERKLERYKTINFPTDSEHRLVNYKFYAVAGNMSREE
                     LDGFMRELGNEKYGNEILRGIDKDLKRLELCDEI*"
     gene            150300..151394
                     /locus_tag="SRR1747035_scaffold_3_prodigal-single_233"
     CDS             150300..151394
                     /product="hypothetical protein"
                     /codon_start=1
                     /transl_table=11
                     /translation="MTNKKYTIKYAKPKCGLEYSPAYNTHTNQNDLKLTNTHPLIKTS
                     IRKAINAQALLVITTCLTFSLVVSGIGYAQALNRTVDEVSSSDTDINTSPHYIAIENF
                     QTQKENYWDLNNLENISPDRIFYVDMNKLVTIEDEESVFNFSDVSIQYSQNSSTSESS
                     NTESSSLEQSKTDSNLELNKINSSLELNKTNSSLKQVESKTSTYRYAYLIHLTDSERH
                     VVESIVAGESGNQPFVGKKLVAQAIYNAMLRDNMSPSQVRKQYSYSGYKDIDEFEKEC
                     LKAYGNTNATDECRQAVKEIFDDCNMPTDDFVLFFYAPAYSKGTWHENAKTLKPITYI
                     AEDGSTTNYIGGHKFFALKDEPVINYTREN*"
     gene            152021..152530
                     /locus_tag="SRR1747035_scaffold_3_prodigal-single_234"
     CDS             152021..152530
                     /product="hypothetical protein"
                     /codon_start=1
                     /transl_table=11
                     /translation="MPRGRPRKNPLPVTDTVTSNSSEDVVKEVSKPDEVLLDSIETTK
                     TEVGNEDSKLLTKFEMGAEVGTVNKSRLKKDDSPHCVCCKEPVYSGRRLNLSLLTTLA
                     PYHFAVEEMQPYICSRCASDLGEVINKWLIKHGAEVKPYYKPEYMVKKYDENLNNANK
                     NSKEDNSNG*"
     gene            152523..152834
                     /locus_tag="SRR1747035_scaffold_3_prodigal-single_235"
     CDS             152523..152834
                     /product="hypothetical protein"
                     /codon_start=1
                     /transl_table=11
                     /translation="MAETNIDFIHGEDVAVWSSDYFTVIRTMEEYLKDYPDEVSIVSD
                     SYDTDGQNRCLTIKVPAKWMRNPKPPRSQNMTEEQKEAAKERGRHMAKVRMEKMNKKS
                     E*"
     gene            complement(153375..153983)
                     /locus_tag="SRR1747035_scaffold_3_prodigal-single_236"
     CDS             complement(153375..153983)
                     /product="hypothetical protein"
                     /codon_start=1
                     /transl_table=11
                     /translation="MTMVLFVSLLLAFCWQIPPLRVFIIVCALFFLLCFLLTLTEKDK
                     YTYKIKKDSNWSKIMEEYAKKRRRLEIYNEDYAFHRWQENQFSYYAPLYKEKMDNPPK
                     TKVIVQLKDKSAPIYLSDEMTCNERLNELHLRYRGKDDVISVPLDKIKAVTVVSAGEC
                     FAISGGYMGLVERMCGGKATPDKLITKDKHFVWLFENLPSYQ*"
     gene            complement(154013..154174)
                     /locus_tag="SRR1747035_scaffold_3_prodigal-single_237"
     CDS             complement(154013..154174)
                     /product="hypothetical protein"
                     /codon_start=1
                     /transl_table=11
                     /translation="MTIIYLKNYSELYCDYIIWDELNQFAQLYSNNSNNGNNHKDIPY
                     SDIQNIEYK*"
     gene            complement(154171..154455)
                     /locus_tag="SRR1747035_scaffold_3_prodigal-single_238"
     CDS             complement(154171..154455)
                     /product="hypothetical protein"
                     /codon_start=1
                     /transl_table=11
                     /translation="MSTFSVSSVFAEVMSEMLDSYFAECICHFNKICMRKRKGETTRY
                     FFSMKEVNYVKNNLQNPDSVTVKPLYDNGFIWCYEMDYAQVVKEKRGGNK*"
     gene            complement(154700..155302)
                     /locus_tag="SRR1747035_scaffold_3_prodigal-single_239"
     CDS             complement(154700..155302)
                     /product="hypothetical protein"
                     /codon_start=1
                     /transl_table=11
                     /translation="MLYALFAFFVGLFGAVIFNQGLFGNALSTIVVFLLTIPVVFAIG
                     GELYKQKEEEQKQQAEFERKQRVARGHLEDDLTPRQRALWDILHKYRDSDVLIWNIIN
                     RTKKEHELEMWNWKHNKELKEKYFAEYCKAEREGDLLKAKVKYNTFTYYERDTENAAK
                     ELKEKGLLDKYGNYTFWDNFPDNWKLSDEELEALDYEDDD*"
     gene            complement(155330..155980)
                     /locus_tag="SRR1747035_scaffold_3_prodigal-single_240"
     CDS             complement(155330..155980)
                     /product="Putative uncharacterized protein n=1 Tax
                     =Clostridium citroniae WAL-17108 RepID=G5HEQ0_9CLOT"
                     /codon_start=1
                     /transl_table=11
                     /translation="MKLNDAKYLESISSPVVFISTGNSKLGKFIGAINLPAGKTCNPD
                     APCRKYCYALKGHYVFASAKSVRERNLNIYKTNPKSFFNQLSCNTAFFKMVRWHDSGD
                     IVDRAYLEGMCKVARDNPDVKYLAFTKQFQIVNNYLATGETIPDNLKIVFSTWGNWIP
                     ENPFHLPMTFVRFKVKAMEGQNQKIPEDSFECLGNCATCGKCWNLKKGESVVFNQH*"
                     /db_xref="UniRef100_G5HEQ0"
                     /db_xref="A0A0E9EBI3_CHLTH"
                     /db_xref="G5HEQ0_9CLOT"
     gene            complement(156033..156563)
                     /locus_tag="SRR1747035_scaffold_3_prodigal-single_241"
     CDS             complement(156033..156563)
                     /product="hypothetical protein"
                     /codon_start=1
                     /transl_table=11
                     /translation="MLTYFCGDHINKPVVMIAYGEHEYYDNLSLIPSRYDGKRIEEAY
                     MYEYLRDFLKYLKQQSEMTEEFEVPPCYWIVDLKKNITLWSGLAYKSSYKSAITAIKA
                     YYVTELQQSSKVQRYEVNLEVKGILEVVVEARSFDDAKNKAQNQVHTFTSDDLFCLTT
                     KAISAMDEEKTTHEYC*"
     gene            complement(156563..156889)
                     /locus_tag="SRR1747035_scaffold_3_prodigal-single_242"
     CDS             complement(156563..156889)
                     /product="hypothetical protein"
                     /codon_start=1
                     /transl_table=11
                     /translation="MSMKLARTLESIYGDFKIWCHDANIEHRYLIEFEPYRYNFVGER
                     DDTLPRNSYSIHITWVEETESLKITCVRDNKKNRNHWVDSYLHVFQGIVDNLIDTIKQ
                     LERTCA*"
     gene            complement(156904..157653)
                     /locus_tag="SRR1747035_scaffold_3_prodigal-single_243"
     CDS             complement(156904..157653)
                     /product="Numod4 motif family protein n=1 Tax=Ruminococcus
                     sp. CAG:9 RepID=R7CQ28_9FIRM"
                     /codon_start=1
                     /transl_table=11
                     /translation="MKKIGETYGRLTIEAKDEKRSKEKKETYWLCSCSCGNFNLVSVS
                     NSNLGKAINSCGCLRKENTKKLGKKNTERERKKNKYDLITEDYGIGWTDKGYQFFFDL
                     EDFDKIKNYYWEVQKGANGYLYLRTCINSTNYTMSNFIMKGKSKEDKTIYDHKNRNSL
                     DNRKNNLRIASVSENGMNVKTRKNNTSGITGVQQAKDGKWIATIRIDKKRTYLGRFEK
                     KDEAIIERLKAEKEYYGEFAPQKELFNKYNI*"
                     /db_xref="UniRef100_R7CQ28"
                     /db_xref="A0A0C7QL98_CLOSO"
                     /db_xref="cbi:CLJ_B2540"
                     /db_xref="R7CQ28_9FIRM"
     gene            complement(157650..158201)
                     /locus_tag="SRR1747035_scaffold_3_prodigal-single_244"
     CDS             complement(157650..158201)
                     /product="hypothetical protein"
                     /codon_start=1
                     /transl_table=11
                     /translation="MKNQPITSKYTSINSKKLPAIYGRLDYSALLNYWESLTKFERTP
                     TILDFGCGRYTDHIEHFLSTKGFIYKGYDPYWKGEKENQDSLICEPFIVICSNVLNVI
                     NDDIILNKLQNRVRSFSFTANLDKKQSLYYISIYTGKGDAIGRITKKDCYQRNQKISA
                     YKLNSDYLSKNTITSKIGKDFLI*"
     gene            complement(158203..158358)
                     /locus_tag="SRR1747035_scaffold_3_prodigal-single_245"
     CDS             complement(158203..158358)
                     /product="hypothetical protein"
                     /codon_start=1
                     /transl_table=11
                     /translation="MTRKELYEAKNKQSISDFLNSLDDNFKAYITEIIKNELEWRKQM
                     KLNEKEN*"
     gene            complement(158371..158646)
                     /locus_tag="SRR1747035_scaffold_3_prodigal-single_246"
     CDS             complement(158371..158646)
                     /product="hypothetical protein"
                     /codon_start=1
                     /transl_table=11
                     /translation="MKYISSTLYNWLTDDSCSKTQLHIYAIQSEEEYLNLDAMIEHNE
                     EQEILEYLHYESDVIPVEAIQGKEYTTYHCKLIGDFLVVEETVTIDC*"
     gene            complement(158683..158937)
                     /locus_tag="SRR1747035_scaffold_3_prodigal-single_247"
     CDS             complement(158683..158937)
                     /product="hypothetical protein"
                     /codon_start=1
                     /transl_table=11
                     /translation="MNYTTITNLVHWMPVTGTKGENFYMSKDERYYISRPVFSRKGWE
                     LSRRNVIDGVVVYTFMKAFSSLKAAKNYVANVLYSDNCNW*"
     gene            complement(158965..159519)
                     /locus_tag="SRR1747035_scaffold_3_prodigal-single_248"
     CDS             complement(158965..159519)
                     /product="hypothetical protein"
                     /codon_start=1
                     /transl_table=11
                     /translation="MSKYTSIETVKNYIELARMNLIHLGFTELSETKIIAEWNTRAKN
                     RLGQCCPKRSIDGKRYFILNFNKKYFEIGDDINVQGTIIHEVAHCVNNGLSHEHSSGW
                     YKAITKYNAVYGTRIQRCSFDVNYLNYLKQQLTAKGKYKVYCDCCKKVVRVYQRDCNA
                     VQGIRSNPSIWRCGYCNNHTLRVL*"
     gene            complement(159557..159745)
                     /locus_tag="SRR1747035_scaffold_3_prodigal-single_249"
     CDS             complement(159557..159745)
                     /product="hypothetical protein"
                     /codon_start=1
                     /transl_table=11
                     /translation="MLRIINGTGKCCPDCGVEVNLTFDDEFDYICPECGQLFYSWECG
                     NTVETTMQDIKDQEALEH*"
     gene            complement(159765..160481)
                     /locus_tag="SRR1747035_scaffold_3_prodigal-single_250"
     CDS             complement(159765..160481)
                     /product="hypothetical protein"
                     /codon_start=1
                     /transl_table=11
                     /translation="MSKKYDYNKSDIANIVLEFKSLLKEHECLDDVCIYYNNRRTRYI
                     RNLWDKDEKKYVPLNSWIDEGESFHPTKYFEYAPSTNIISFSSEGTLSGLMYSGTPEW
                     LENFALKYGMYIEAATSWFFYFAPCNEWSDYETDDTEEYKNYPIILLFPEDYDGYKLS
                     ALKVIAQIWEDLCKMSEDKGGCALGYGMIFRYNGQKYKMIPRSDKQGEWSWEQWVDKI
                     RNYLSMVGCTEIYWDCGHMD*"
     gene            complement(160541..161080)
                     /locus_tag="SRR1747035_scaffold_3_prodigal-single_251"
     CDS             complement(160541..161080)
                     /product="Putative uncharacterized protein n=1 Tax
                     =Lachnospiraceae bacterium 7_1_58FAA RepID=H1CJ26_9FIRM"
                     /codon_start=1
                     /transl_table=11
                     /translation="MSTKTNNRIIWSNYDLNLENWIGDIKERLDECGVDYSEWSEYKF
                     YEEMVEVNNLYFDDERCNLNIPTEGRIIEIADIGLWNGRRMGYNLLNEHNINACLNFK
                     SDCEYAEWWVDSHNNLRSRQTHHDGTHYILYREVKPEITSDQLDNFCWKIYRGKATSK
                     DITKYTRALGKQVRNVYGW*"
                     /db_xref="UniRef100_H1CJ26"
                     /db_xref="H1CJ26_9FIRM"
                     /db_xref="euc:EC1_06700"
     gene            complement(161415..161990)
                     /locus_tag="SRR1747035_scaffold_3_prodigal-single_252"
     CDS             complement(161415..161990)
                     /product="hypothetical protein"
                     /codon_start=1
                     /transl_table=11
                     /translation="MTNTKIYNNMTVTVTCSESEDVEMINLINKFKETQKTHEFTEKS
                     YAPKIKAIGEAKWIVIVNQLLELCKVAEELDIRNQLSNFMRISFNRDDTGELYILRLG
                     WYSPLNQYTLTYGYTGCIYQDATLWPVEEYCPKSELEDKDGWLSKWDEYDIYNKFRSK
                     LMKEIQRRTEIENAKTNEIIDRYNEFAKIDE*"
     gene            complement(162074..163690)
                     /locus_tag="SRR1747035_scaffold_3_prodigal-single_253"
     CDS             complement(162074..163690)
                     /product="Uncharacterized protein n=1 Tax=Bacillus phage
                     vB_BanS-Tsamsa RepID=U5J9M6_9CAUD"
                     /codon_start=1
                     /transl_table=11
                     /translation="MSNTAIANFYKSTTHDYESFFTKYEPSEKENEINARIKELTDKL
                     EAAKVEMTKVQNSRYNKDFTSHGKKIVVHYSSNRSDIELYFDLFTGTPVNRDSLEPQT
                     FIIKEVNLKGGDFWVNVGYCFSLGAVVSRHYRYKIATNNAFCNFVMNGEQLIPILEPD
                     ATPISDGDVPAFESGMGDDATYFISQIWDIPVENIGPKYTFKRLRESLKRNKSTEIIF
                     RTAPKSVQESLLMRKIETAEPVYKLLNLTKAEFKEACDRNIIGDWTNLQTIIRSAFKQ
                     DDKNYYYGSNDDMTLEDFCHYTNQEWFDIIEKAKYWDEEFAFNHVQMGGYGNNALELT
                     FSAYLRNNTSYRNAKFYHFYTFGKFMDYVCEEAVNQGFKTLNSFMTELRDYLDMCTSM
                     DIKPTLYSSYLKQTHDITSRNYEVKLTEEQAEMFENAYKGFENYTTKDKKYSVIRPKN
                     ADDVKHEGSELNHCCSSYIGKVLKRNCLIIFLRKTDKLDKSLVTIELNNKAIVQARGN
                     SNRSISEEEYIAICEYAKENKLKVNVTPRD*"
                     /db_xref="UniRef100_U5J9M6"
                     /db_xref="U5J9M6_9CAUD"
                     /db_xref="efq:DR75_2996"
     gene            complement(163762..164442)
                     /locus_tag="SRR1747035_scaffold_3_prodigal-single_254"
     CDS             complement(163762..164442)
                     /product="hypothetical protein"
                     /codon_start=1
                     /transl_table=11
                     /translation="MKNETMIYAKYQETYMNDEFIGYERAKKFINNWDSWEKCFPHEV
                     LVWLVQKKIKMKDVCAIHYMPVSFGLNNYYEGRYERLPQIKKHFSFTEERGGWTREHV
                     EDAYQYIIPARYQSVHLRDAFKEAIYMAYPYMGKYKFDAYVPDYSTSTQDIYITMIYK
                     LDGEEVKTSLYCPLEALLKKDPDLIYKRHYGYNADYYRCQPERAKIVLGVLNSQKYKA
                     FCKKVKEG*"
     gene            complement(164497..164745)
                     /locus_tag="SRR1747035_scaffold_3_prodigal-single_255"
     CDS             complement(164497..164745)
                     /product="hypothetical protein"
                     /codon_start=1
                     /transl_table=11
                     /translation="MTIGNFVITYEGPSTDLEKNKEYYMFIVTRFDEKHKVLDNKVFY
                     FAFKPHFKPEDFELIMDLYRLPNHSKIASAHIVFDVEK*"
     gene            complement(164763..164924)
                     /locus_tag="SRR1747035_scaffold_3_prodigal-single_256"
     CDS             complement(164763..164924)
                     /product="hypothetical protein"
                     /codon_start=1
                     /transl_table=11
                     /translation="MSTNDYSQLRTLISDFCRNELNHGRCTEECCEFCCVNETYDKTK
                     VSETLDKEE*"
     gene            complement(164990..165481)
                     /locus_tag="SRR1747035_scaffold_3_prodigal-single_257"
     CDS             complement(164990..165481)
                     /product="hypothetical protein"
                     /codon_start=1
                     /transl_table=11
                     /translation="MNNTYFNLKVNSIPAGRFVKMAYVSDITLTALGRKAGVSVLKRV
                     IGTYRIGINYKNTKKAKEKAITQNKPMDAVAKLPWGQWKDGSNRIICHVNKKGEYNEY
                     LRVYDTPNKPRVAYYLNGKPISKEDLRKTGFVPDSYFTSKNDSGCMTISANNIEWIGQ
                     PSI*"
     gene            complement(165563..165868)
                     /locus_tag="SRR1747035_scaffold_3_prodigal-single_258"
     CDS             complement(165563..165868)
                     /product="hypothetical protein"
                     /codon_start=1
                     /transl_table=11
                     /translation="MKKYMVIDCYEREIGEPEFFDTMLKAQICMIEKFFEACRHIDEN
                     SYDYEFEINSMEDLDKVIDALTKEDLLDDENNFSENCAWAETYNHDNWDCKIIEVEI*"
     gene            complement(165904..166068)
                     /locus_tag="SRR1747035_scaffold_3_prodigal-single_259"
     CDS             complement(165904..166068)
                     /product="hypothetical protein"
                     /codon_start=1
                     /transl_table=11
                     /translation="MKNKILSFCLGEEDGTAIFCETREEFLQYINEKIDEAEERGQEH
                     FDLTIEQTEC*"
     gene            complement(166072..166221)
                     /locus_tag="SRR1747035_scaffold_3_prodigal-single_260"
     CDS             complement(166072..166221)
                     /product="hypothetical protein"
                     /codon_start=1
                     /transl_table=11
                     /translation="MITIVQCKDKATFKVTNDVTFDDVTVMMQDKEDADEMIYHLLVN
                     VIKGE*"
     gene            complement(166221..166556)
                     /locus_tag="SRR1747035_scaffold_3_prodigal-single_261"
     CDS             complement(166221..166556)
                     /product="hypothetical protein"
                     /codon_start=1
                     /transl_table=11
                     /translation="MNTIAYKPFINSNKEMMEKVNPDSWKAIIEFDSLDEVLCLYHAL
                     DNAIDNHFADARNKHVWALGSKTQEESLYYEDLADQQRRYGYKLMKIKNSLEETFHCS
                     VYYFEGDAK*"
     gene            complement(166613..167056)
                     /locus_tag="SRR1747035_scaffold_3_prodigal-single_262"
     CDS             complement(166613..167056)
                     /product="hypothetical protein"
                     /codon_start=1
                     /transl_table=11
                     /translation="MKKLNLFILVIALIMCFLYMGRSEQVIALGDSIKDYQAQIDKLH
                     SQLWEIENNKSLVLTQPDTNLPDVAFEANTYPVYAELVESDPDNNTYKFRVLNATQDD
                     GFDGIYTLETDMAVYEDAPYILTMDTNGTKETSDDYIAVVWIATP*"
     gene            complement(167043..167333)
                     /locus_tag="SRR1747035_scaffold_3_prodigal-single_263"
     CDS             complement(167043..167333)
                     /product="hypothetical protein"
                     /codon_start=1
                     /transl_table=11
                     /translation="MKKIDLTGQTFGELKVIEFFNPKGKDVVGVKEINNYFLGFITYK
                     HHFQSKSFHQKENAIKWRLQKELELFGPEKAPQRHLFEKYQIKKENKENEKA*"
     gene            complement(167367..168371)
                     /locus_tag="SRR1747035_scaffold_3_prodigal-single_264"
     CDS             complement(167367..168371)
                     /product="Phage/plasmid-related protein TIGR03299 n=2 Tax
                     =Faecalibacterium prausnitzii RepID=D4K717_9FIRM"
                     /codon_start=1
                     /transl_table=11
                     /translation="MGILQFNSEKVAPIASRFEGIQRTVFTDGVGKDITSAGNLEQAL
                     KLSGLDYKVEKRPLQFLQPVAQKVGDKEIIVQTPYQIADKVATVRTDTMQSLGIVSPN
                     YEILNNEDAFDFLDSLVEEGAHFETAGSYGANGAKNIITMSTEGMKILGDDYKPYLLL
                     QNSHDGSKAISISYVSLRIFCSNCLARAKKGIVNEISIRHSSSMNYKLEAARLTLKGQ
                     KEYLTEFKKEAEKYATINFSENQFFEMVKQLFPVKTEDRDIIQIRNLCQIEYLMRCYK
                     ANDVNNFKDKGFAGLLAVSDFESHPVALRKAKTPMGFTNVMVGMPLLNKVYSIIGEAA
                     *"
                     /db_xref="UniRef100_D4K717"
                     /db_xref="fpa:FPR_01740"
                     /db_xref="A8SBP9_9FIRM"
                     /db_xref="D4K717_9FIRM"
                     /db_xref="TIGR03299"
     gene            complement(168477..168641)
                     /locus_tag="SRR1747035_scaffold_3_prodigal-single_265"
     CDS             complement(168477..168641)
                     /product="hypothetical protein"
                     /codon_start=1
                     /transl_table=11
                     /translation="MKIKTTVETDLSYLDLLTQLKEDINSDTCMPVTDRKKAEKLTQE
                     LFDLLWKYSY*"
     gene            complement(169062..169241)
                     /locus_tag="SRR1747035_scaffold_3_prodigal-single_266"
     CDS             complement(169062..169241)
                     /product="hypothetical protein"
                     /codon_start=1
                     /transl_table=11
                     /translation="MSKRTPNNTITEYPQYDGMYYDRCEGIQRKTHGNYRYKINKQYK
                     EKRKQYLYTIEKEQE*"
     gene            complement(169234..171588)
                     /locus_tag="SRR1747035_scaffold_3_prodigal-single_267"
     CDS             complement(169234..171588)
                     /product="Putative PcfJ protein n=1 Tax=Bacillus phage
                     phiAGATE RepID=L0L8B7_9CAUD"
                     /codon_start=1
                     /transl_table=11
                     /translation="MKTTYIDTIPSEIIEKNKATVKKFLSTNEAASPNPDSCPDITVY
                     WQQKANGKAFHLLEGEYEIVSFKAVGGLQTVSEYRKERTGFYNVSNIKTNCIVVCSGK
                     DAKVAYAKYYPELEMLTFGVMTINIRKIPEEKRRYYFVERYFLFKNCPAPFDTKGNIA
                     FESKGGKFYSLGLVDYLCHDLNKAIVHSYFSDAVEEFTKRECSPKIRWTKWTPYTFSD
                     YYKTMYPRTISKTSTDISKLVNDLPVINLEELRKEFPKKAVDVKNSWNDEHHTEYKDT
                     IWVFNILSDNYCVIRQFGGYFEFTEQSRILIDNKGKVTIFEPAPLLDGDTIFRVSSSA
                     KAGIPIDRVCYFKGFEDMFKFKRLFYISSIINDNDVMTKAKSAISKIIYTLRYPFIEQ
                     FYKAGYKYIANYLMSATAKSDLKALFDGRKYSESANIYELSGMNKHQLKLVDDMFNKR
                     QNPERVTSLFYGSSATPWQVIDTAHFVSGVENLSSITDKDSDFYFNMAKRINLVHSDY
                     HDFLYFIGADNSVYTYYKDRSRINKNNWCYMNKNKNIISTTSEQTERDRKNLLKLMRL
                     QERTDKKGASEDVFKIFSDAFNLFKQISNTNRPDIDLYACKDVNELHRYHNMLIEINI
                     TDKEVRNKEEQERLNKLAAKLYDQRKEKFEYADDNFSIIIPEEMNKITKEGVYLHHCV
                     GGYVNRVAEGHTNILFLRKNSDIEIPFYTIEVSNGNEIIQIHGLYNRWLGNDPDAVKF
                     IINWIHEKGIKCPVNIVLNKGQGYSSSTIKLSEKEYGLEGKKYV*"
                     /db_xref="UniRef100_L0L8B7"
                     /db_xref="L0L8B7_9CAUD"
                     /db_xref="ova:OBV_25400"
     gene            complement(171689..172207)
                     /locus_tag="SRR1747035_scaffold_3_prodigal-single_268"
     CDS             complement(171689..172207)
                     /product="hypothetical protein"
                     /codon_start=1
                     /transl_table=11
                     /translation="MANININTKKSLNRVQLMKENNTNLEYLYIDGIKYGCMGSVNDR
                     DREAGLAVIQRIVDNSDKTGMALVMEVMAQVNFEASMNEKEINPDEVLEVKVDGITYP
                     CVLNYEKKALYDEAGEEICNTRDIDCELDERALKALLEARAVNAIREDNESKYNDYED
                     EDEDDDCEKDWE*"
     gene            complement(172318..172647)
                     /locus_tag="SRR1747035_scaffold_3_prodigal-single_269"
     CDS             complement(172318..172647)
                     /product="hypothetical protein"
                     /codon_start=1
                     /transl_table=11
                     /translation="MNNRDYNYVLVAHDGDSFYPVYSSNHKTVVENVMWAVCIQEEGF
                     NRIDSKKLIDFLTFNRIKPVDQLDNEDIPESPDWRINPSHLLKKLENQNWDGWNMFLL
                     TVPALNF*"
     gene            complement(172982..173914)
                     /locus_tag="SRR1747035_scaffold_3_prodigal-single_270"
     CDS             complement(172982..173914)
                     /product="hypothetical protein"
                     /codon_start=1
                     /transl_table=11
                     /translation="MKKINLTNVKNEKSVSEVLFDALKPKAITNEQSKTVYALKLSVE
                     REIEKKEDGRNWAIRDIPLYLPEVDLHYQREPRNFEVAKITNNFNINKVEVKAASIRK
                     VGNTWHLFLMDGAHTLSALLYMQSKGFPIYAITCKVFINLTLEEEAELFATQNEGKTN
                     LRGYEKYKAELCAKMPTAVIINQVTKEFGLTVKTNYNSTVNRYNNINAVEELYRIVKR
                     DGENALRFVFAVLQGTGWKDDMVYTQRMLAGISACYKYCEDTKAFNYFLLNLKQYKSC
                     DEFVRVAQDKIEEHEGHPAEKIRDYLLTYMIYKK*"
     gene            complement(174247..174441)
                     /locus_tag="SRR1747035_scaffold_3_prodigal-single_271"
     CDS             complement(174247..174441)
                     /product="hypothetical protein"
                     /codon_start=1
                     /transl_table=11
                     /translation="MFKITNKYGKSVTVMLKMEEQTLFKGDVLPSIICSFLNKKEIKP
                     DWFVNSFDFNLCKPYKVERV*"
     gene            complement(174434..174748)
                     /locus_tag="SRR1747035_scaffold_3_prodigal-single_272"
     CDS             complement(174434..174748)
                     /product="hypothetical protein"
                     /codon_start=1
                     /transl_table=11
                     /translation="MKKISVMGRNYTLEDTLNEMNSSWGVKHLRKVKNNFCLNICKGK
                     SCKACDKCEIEQCYNLSLKEIKEGKRKELIPCAEYFSDRTNYGARRYYNGKGVKTEVW
                     HV*"
     gene            complement(174813..175145)
                     /locus_tag="SRR1747035_scaffold_3_prodigal-single_273"
     CDS             complement(174813..175145)
                     /product="hypothetical protein"
                     /codon_start=1
                     /transl_table=11
                     /translation="MSKKMKNTVRSLTNNPTHLEAPSLNKALDTYGNLNCLIDSGLKE
                     VIRWCAKSTRDDTKERYVFSLKNLDYVLEHISTEVLVTIKVTPLEDEFGHPWCWMLTK
                     IRKKRVCF*"
     gene            complement(175186..175377)
                     /locus_tag="SRR1747035_scaffold_3_prodigal-single_274"
     CDS             complement(175186..175377)
                     /product="hypothetical protein"
                     /codon_start=1
                     /transl_table=11
                     /translation="MKIKYYYDGPVTRWLNPYCHYKGYTMASSEKQALNNFRGRIKRE
                     KGLTMDSKLELSTKYLKQM*"
     gene            complement(175695..176096)
                     /locus_tag="SRR1747035_scaffold_3_prodigal-single_275"
     CDS             complement(175695..176096)
                     /product="hypothetical protein"
                     /codon_start=1
                     /transl_table=11
                     /translation="MYINMSSVIMVAVALAIVMIAYGVIINIEAIAHKKSMNPRAMFI
                     IMAILAISVVVLICNIDYSKSIPAEIFTNEDVTGAYNAGYDKGYEEAYSSTEDWFNGL
                     QSVTICEDGTTIHLIDGKGEEWVLVSDNYQN*"
     gene            complement(176415..176618)
                     /locus_tag="SRR1747035_scaffold_3_prodigal-single_276"
     CDS             complement(176415..176618)
                     /product="hypothetical protein"
                     /codon_start=1
                     /transl_table=11
                     /translation="MNIEMRNKVNKLIHVDGYYAVKSNDMYRLDRVKGKLIALLKDSN
                     ELKTVIREFDRTMYYYYNTLHCM*"
     gene            complement(176914..177096)
                     /locus_tag="SRR1747035_scaffold_3_prodigal-single_277"
     CDS             complement(176914..177096)
                     /product="hypothetical protein"
                     /codon_start=1
                     /transl_table=11
                     /translation="MKVYHIIHHDGYNAVKNNDMYRLDRAKGKLISLLKDSTDLKAAV
                     TEFDRAMYYYWNTFNS*"
     gene            complement(177246..177449)
                     /locus_tag="SRR1747035_scaffold_3_prodigal-single_278"
     CDS             complement(177246..177449)
                     /product="hypothetical protein"
                     /codon_start=1
                     /transl_table=11
                     /translation="MKHINKEEKFIITLIIIVLVGLSCVKFCNHLVEKTINETIENAV
                     LVESDENGYVLNFYGQEYEYSFD*"
     gene            complement(177745..178137)
                     /locus_tag="SRR1747035_scaffold_3_prodigal-single_279"
     CDS             complement(177745..178137)
                     /product="hypothetical protein"
                     /codon_start=1
                     /transl_table=11
                     /translation="MNDIIRRYFELKARNSNRPFIQILNFAYQNNKITNDEALLFCSN
                     NWKKMHGFKMRHTEKINCRGEGKRYRKFLWDDKASLVINGKVLSVMKDYVEKERNGIG
                     LGEKDIGSKKWDWAFWSDLLNVMEEGHI*"
     gene            complement(178350..178553)
                     /locus_tag="SRR1747035_scaffold_3_prodigal-single_280"
     CDS             complement(178350..178553)
                     /product="hypothetical protein"
                     /codon_start=1
                     /transl_table=11
                     /translation="MKNKHESKIKYEAKSNPRLVISKKDELGQIHHFYKLDNLDQLYD
                     IPVNSLRYVTRILVRRKYIMEIQ*"
     gene            complement(178550..179113)
                     /locus_tag="SRR1747035_scaffold_3_prodigal-single_281"
     CDS             complement(178550..179113)
                     /product="hypothetical protein"
                     /codon_start=1
                     /transl_table=11
                     /translation="MAYFKVYIINGSGGSGKDTFCDLVWIAMNNFDPHCLVHKYYTSA
                     PAKKWASLMGWDEKTKRPMDRRFLCELKDMLDYWDNVTYKYLKEKIEEVYHFITFNRK
                     ILFLHAREDKDIIWIKEYCRGKGIYCKTIKVERKVLNENSKYGNHADDGVSKSGIAYD
                     YVINNNGTKVDLTKEVNNFIYKEDLFR*"
     gene            complement(179179..179916)
                     /locus_tag="SRR1747035_scaffold_3_prodigal-single_282"
     CDS             complement(179179..179916)
                     /product="Uncharacterized protein n=1 Tax=Azospirillum
                     lipoferum (strain 4B) RepID=G7Z9E2_AZOL4"
                     /codon_start=1
                     /transl_table=11
                     /translation="MTCIVGFTDKKNNITWIGADSLGSNGYTQDVESNPKVFRNTTLK
                     NVVMGSTSTFRHIDLLKYSKTLFPEIDKYKIPSGETEVNHEYMVTTFIPNIITLFENG
                     IKDNGDKGGNFLVGIDGKLYEIQNDYSVLEPLSGYSAVGCGEVTAKGSLYATTKYMKD
                     FTSEQHILTALEAAEKNCCGVQRPFVILNTKNEDIIIVGLDGKKEVIKKNNTTSSSDS
                     TITITTTTISSNNNHSKKKSSKRHYSR*"
                     /db_xref="UniRef100_G7Z9E2"
                     /db_xref="pgm:PGRAT_19360"
                     /db_xref="A0A089NKG2_9BACL"
                     /db_xref="G7Z9E2_AZOL4"
     gene            complement(179934..180740)
                     /locus_tag="SRR1747035_scaffold_3_prodigal-single_283"
     CDS             complement(179934..180740)
                     /product="hypothetical protein"
                     /codon_start=1
                     /transl_table=11
                     /translation="MTKNNNEIILKNEDETYIAIPNGIIEISNAINSYAILTYLFLVI
                     NKNLLGKVNSSILFLQECYIDDKKENQKSKATKIDKILSCLYLFSNTIVDSKKKVICE
                     SVIDIPKYSDYFNHCEFQIDKAVDIINIEKKKLYDKYQRFPQYTLSIEVYKNISGKFT
                     VLSLKEYLIIMNYCLKNKHKEKMKVDTMLNIYLLLKMKINRNQALNKAFPNGWLNKEV
                     FTIKSLSKISSVSETTLRKYLESLVKLKLIEKNICNNETFYKLKEELKND*"
     gene            181422..182018
                     /locus_tag="SRR1747035_scaffold_3_prodigal-single_284"
     CDS             181422..182018
                     /product="hypothetical protein"
                     /codon_start=1
                     /transl_table=11
                     /translation="LNKTLDDLVDWGYKSIYRNLTKEQVSEIYESEEFWSTVKPNETL
                     MKVLENSENDERGIWQQYNWILLTKGSKESLKKKLDYLNAIPFFERNQSKWRYFGLSH
                     GEKKEDVHMLGRIQIDDNYSFLNRTDADLKILVKNGKDTKFNRPKVETENLENLYIVD
                     NISQIFEILEFITKLDTEDIGLDGFDIMDMITEVNQII*"
     gene            182043..182198
                     /locus_tag="SRR1747035_scaffold_3_prodigal-single_285"
     CDS             182043..182198
                     /product="Uncharacterized protein n=1 Tax=Bacillus
                     licheniformis CG-B52 RepID=T5HLF0_BACLI"
                     /codon_start=1
                     /transl_table=11
                     /translation="VRLFYTVKLNSALIKENGYNLDISFQDCLKSNLIVSLADSQMLK
                     SIRDITG*"
                     /db_xref="UniRef100_T5HLF0"
                     /db_xref="T5HLF0_BACLI"
     gene            182316..184025
                     /locus_tag="SRR1747035_scaffold_3_prodigal-single_286"
     CDS             182316..184025
                     /product="Uncharacterized protein n=1 Tax=Paenibacillus
                     alvei TS-15 RepID=S9SHN5_PAEAL"
                     /codon_start=1
                     /transl_table=11
                     /translation="MMYIPEYITVTMDSVKEYEKIYKKGFVFNGKIYKRLSCSASQAR
                     VSTVVFCDETIKTELKRRLDNGRDLNHPLAPSKYNAYFGLYSSATKEVTKPRFCVVPD
                     YLENKMVDVDFIIEQPVDQDDIIEPRTIDIEFNRFDGSGLISPQMAEQWGKDLGEDYT
                     PCQFCIRYAFTKGMVNEFDFIEWCKEENNGNYLIKDVYGKIRDLREIDVILTEGQVKL
                     WDSWDSQESLEENGDKNGIYFGVTKYTPREDKKVLTMNYQFLQTLNLSNENIKTLCQD
                     TVDYISGVSGDNIYYTLLYLMGDSYDKERISKFMNNSEDYWLKSLILNQTLINDKYSK
                     EKIRDLIAKRIQLACLGKINCEGNFSVIVPDSYGLMQWITGQKVTGLLKEREFYMNYW
                     AKKDEERIACARSPMTHFSEWYIAKNKYKLDKDYRYIFSSEEVIDRDMRMSDEEVVRK
                     IEKYFKFSYTGMITNIHGIYTMNFSGSDFDMDIAANLVRPEVINGKFPNQRVVTYQPK
                     KPHKKIFTEDDLFSTDTFSFGTRIGQITNVSTTFCALIANFEKGTPERNLLEDRVKMC
                     CGS*"
                     /db_xref="UniRef100_S9SHN5"
                     /db_xref="S9SHN5_PAEAL"
                     /db_xref="bamy:V529_21230"
     gene            184266..184904
                     /locus_tag="SRR1747035_scaffold_3_prodigal-single_287"
     CDS             184266..184904
                     /product="Putative uncharacterized protein n=1 Tax
                     =Bacillus sp. BT1B_CT2 RepID=E5W3G7_9BACI"
                     /codon_start=1
                     /transl_table=11
                     /translation="MTLDELLNKDENELTQEQKDFINYYHYYYPVIDSPCVMNKICKY
                     IESIDFQIKKKIKSNGDFDYKSLQSKDFVLNRALYQQILEKVVNTVKSWEEKRKQIYS
                     NMVTRVGFQENLDREILYQNLKNELEDICSNSEQLANHLIYLFYVDKPSYNKNILWAV
                     AGKQIYENLKGKTTSFYYPLKNDNGSLKFLYDNFSIERYLVSDLEGEEITND*"
                     /db_xref="UniRef100_E5W3G7"
                     /db_xref="A0A0F5KPZ5_9BACI"
                     /db_xref="bamy:V529_21230"
                     /db_xref="E5W3G7_9BACI"
     gene            185281..185529
                     /locus_tag="SRR1747035_scaffold_3_prodigal-single_288"
     CDS             185281..185529
                     /product="hypothetical protein"
                     /codon_start=1
                     /transl_table=11
                     /translation="MNIRRIQFLFTIFVWVKVQENYLEKPDRIYWTDRDRKRFKQDAG
                     LTASFSLKNERNLLYDMGYIDINHGLGILPKFMNNEVF*"
     gene            185852..186592
                     /locus_tag="SRR1747035_scaffold_3_prodigal-single_289"
     CDS             185852..186592
                     /product="Group I intron endonuclease n=1 Tax=Coprococcus
                     sp. HPP0074 RepID=S2YNY1_9FIRM"
                     /codon_start=1
                     /transl_table=11
                     /translation="MEKNKKYYLFFLCASKLKESDITGLKEVAITYKWIGCMKISNKL
                     FNKAKNSLLTEKDCSLLKEKSLCLFCEALKRKGYIHNITLYNSFYFREVKFLRWEECS
                     FEEINNYLSFFIKEYHTITTTQTKVGVNLKEEIVKSTDDEFVGKDWLDKEGNWLVYQH
                     LSPNGKSYIGITQQSPQTRWRNGDGYYKQKKFYNAVKKYGWGNFQHNILKENLCEEAA
                     SYWEKYYIKEFNSYYNGYNATEGGLNEY*"
                     /db_xref="UniRef100_S2YNY1"
                     /db_xref="S2YNY1_9FIRM"
                     /db_xref="bti:BTG_14400"
     gene            186740..187177
                     /locus_tag="SRR1747035_scaffold_3_prodigal-single_290"
     CDS             186740..187177
                     /product="hypothetical protein"
                     /codon_start=1
                     /transl_table=11
                     /translation="MIKVSKYERKELERVGLLKDRRVGLNPQDANYTVTNREHVGRDK
                     TIYVAEEPEIMLFLGKYDDLNLQRISVNQYKKLVEKKILNDANTQRWGEYKVNAICFQ
                     DSYGVYRCKKISKIMLELGIWSNNKSRGGYKFVPKVVEAHTED*"
     gene            187345..187626
                     /locus_tag="SRR1747035_scaffold_3_prodigal-single_291"
     CDS             187345..187626
                     /product="Histone family protein DNA-binding protein n=1
                     Tax=Desulfurobacterium thermolithotrophum (strain DSM
                     11699 / BSA) RepID=F0S0F0_DESTD"
                     /codon_start=1
                     /transl_table=11
                     /translation="MVKNEFIAAIKDTEVCADISKKDIEAVIKGIDEVITNVVASEDS
                     VKLGSLGVFSGYTRPAKTVRNPRDGSKVEVPEKHGYPKFKFSSNMKKCD*"
                     /db_xref="UniRef100_F0S0F0"
                     /db_xref="dte:Dester_0018"
                     /db_xref="F0S0F0_DESTD"
     gene            187725..187847
                     /locus_tag="SRR1747035_scaffold_3_prodigal-single_292"
     CDS             187725..187847
                     /product="hypothetical protein"
                     /codon_start=1
                     /transl_table=11
                     /translation="MTRFRLIKAIMEETGYDKETVANVIESLEYKILDTIAMED*"
     gene            187974..188138
                     /locus_tag="SRR1747035_scaffold_3_prodigal-single_293"
     CDS             187974..188138
                     /product="hypothetical protein"
                     /codon_start=1
                     /transl_table=11
                     /translation="MIKFSREAKNCDRVYANEFFAWPENRYTSLARKYRQDVGEPEIP
                     EYEGLPEEKI*"
     gene            188265..188570
                     /locus_tag="SRR1747035_scaffold_3_prodigal-single_294"
     CDS             188265..188570
                     /product="hypothetical protein"
                     /codon_start=1
                     /transl_table=11
                     /translation="MDLEKQRANGVAEEDLIERPFEDILEDMKAEWWEKHKDYQRLWE
                     PYLADPTRVQKKHEQQLKHRKEYNEWIKRQAELKKKRNEVWQGEITDDGTIVETSDS*"
     gene            188722..189228
                     /locus_tag="SRR1747035_scaffold_3_prodigal-single_295"
     CDS             188722..189228
                     /product="Uncharacterized protein n=1 Tax=Clostridium sp.
                     ASF502 RepID=N2B6V2_9CLOT"
                     /codon_start=1
                     /transl_table=11
                     /translation="MMNLTNYIYPECSCNRMIALYKKYNRWEENDAYKPQLGDLCFYD
                     WDDNGVGDCTSEAEHVGMVYEVSGNSFRVIEGNYSNEVKIRSMEVDNKYIRGFGLPDY
                     AKACVGYKLPMYESKIKTIAGQVPYLHKGSSNEAVKVVKLLFNNLGFNSGDDSLFDER
                     LEAVVTQY*"
                     /db_xref="UniRef100_N2B6V2"
                     /db_xref="N2B6V2_9CLOT"
                     /db_xref="ert:EUR_30160"
     gene            189362..189529
                     /locus_tag="SRR1747035_scaffold_3_prodigal-single_296"
     CDS             189362..189529
                     /product="hypothetical protein"
                     /codon_start=1
                     /transl_table=11
                     /translation="MAAPTRRKSLKALIKEVTVGLANTFRNNINENNKNIAETVDNLP
                     DIAISKEQPTD*"
     gene            189612..189878
                     /locus_tag="SRR1747035_scaffold_3_prodigal-single_297"
     CDS             189612..189878
                     /product="hypothetical protein"
                     /codon_start=1
                     /transl_table=11
                     /translation="MAKLTNARAKANIAKEQKRLDAIQKKLETQRKKEEFGESWKYSL
                     KDEHKQALKEIVGDIGTPSLKDTVDYNTFFDPINFYKDEDGTVR*"
     gene            190056..190730
                     /locus_tag="SRR1747035_scaffold_3_prodigal-single_298"
     CDS             190056..190730
                     /product="SPBc2 prophage-derived uncharacterized protein
                     yonG n=3 Tax=Bacillus amyloliquefaciens
                     RepID=U4PSY2_BACAM"
                     /codon_start=1
                     /transl_table=11
                     /translation="LQKLYQSWMKYFNRFIPLYDKYVCSCCGKALPQEKYFLAYNEGN
                     LGRIEPNGRMHTHICIDCCKNLYEYLFYEKADKDGEKAMKWLCSYLNIYYDDVSYFKA
                     KKAMEEKDRKTHIVEEYMNVISRSATLKGKVFLESPDVDVSQNQGDSKADKIINSKTG
                     NVPEDLEEEWSKADLEAKRQVIKMVGYDPFYFEVEKDRKILYKDLLGMMEQGMELDGL
                     KVQAAI*"
                     /db_xref="UniRef100_U4PSY2"
                     /db_xref="W7Z8R9_9BACL"
                     /db_xref="bamb:BAPNAU_1598"
                     /db_xref="U4PSY2_BACAM"
     gene            190821..191099
                     /locus_tag="SRR1747035_scaffold_3_prodigal-single_299"
     CDS             190821..191099
                     /product="hypothetical protein n=1 Tax=Brevibacillus
                     brevis RepID=UPI00037A269A"
                     /codon_start=1
                     /transl_table=11
                     /translation="LSELKKKELETITSFSRDNGFGERYAISKAKGENTFSGIMAKMN
                     EMKYENAILNMYDVETSKSINQAADASFAAIFNQLSMSEAEVYKTCQD*"
                     /db_xref="UniRef100_UPI00037A269A"
                     /db_xref="W7Z8R9_9BACL"
                     /db_xref="UPI00037A269A"
     gene            191856..192746
                     /locus_tag="SRR1747035_scaffold_3_prodigal-single_300"
     CDS             191856..192746
                     /product="GIY-YIG catalytic domain-containing endonuclease
                     n=1 Tax=Paramecium bursaria Chlorella virus NW665.2
                     RepID=M1I6T9_9PHYC"
                     /codon_start=1
                     /transl_table=11
                     /translation="MENNYIVYKHTCKDNGKVYIGLTGMSLIERTGNNGEGYLHKKKN
                     GDWVQPQIARAIIKYGWDNFDHEILFANLTKEEADKKEKEMIDFYDSRNPQKGYNTRE
                     GGFNGPLSEETKQKLKETMEGRYDGEKNPFYGRKHSEETKEAIRKKNKIHASNRDISG
                     ENNPMYGRKLTAEEIKKRSEAQKGKHHSEESKKKMSEARKEWYKNHPDYKRPERTEEH
                     KEKMRQAMLGRKMDEDWKRKIGEGHAPYYCICVETGEKFPSFAEAGRQKGVDKASIQR
                     VVSGKQNTAGGFHWVKEIKQ*"
                     /db_xref="UniRef100_M1I6T9"
                     /db_xref="M1I6T9_9PHYC"
                     /db_xref="efau:EFAU085_02467"
     gene            193272..193562
                     /locus_tag="SRR1747035_scaffold_3_prodigal-single_301"
     CDS             193272..193562
                     /product="Uncharacterized protein n=1 Tax=Paenibacillus sp
                     . HGF7 RepID=F5LC81_9BACL"
                     /codon_start=1
                     /transl_table=11
                     /translation="LKIDRTFFALSRPFTAQDTNFITGDGINTDIYPRQLPNKKLLLS
                     SAEGIDSELFDQYKMAFEKMLLGDPNYFVCDISCEFSLHPFMNGKPMKPLIT*"
                     /db_xref="UniRef100_F5LC81"
                     /db_xref="W7YUE5_9BACL"
                     /db_xref="fpa:FPR_22280"
                     /db_xref="F5LC81_9BACL"
     gene            193815..194012
                     /locus_tag="SRR1747035_scaffold_3_prodigal-single_302"
     CDS             193815..194012
                     /product="hypothetical protein"
                     /codon_start=1
                     /transl_table=11
                     /translation="MLKIVNCENLIELLPNGDKAIIQKPQQIEMVKDMLINYNKGALD
                     YDNIELTCIDAGARGGRFDIS*"
     gene            194085..194600
                     /locus_tag="SRR1747035_scaffold_3_prodigal-single_303"
     CDS             194085..194600
                     /product="hypothetical protein"
                     /codon_start=1
                     /transl_table=11
                     /translation="MKLRADDYPANIRKLQLFNFKRDKVQAYERTQAAINQGLVMFPK
                     SLNARNEMEIEEVASDGTTSIRYEKVSFDEMNSLIQIDLTKEELVGMQKQKRPNGTIV
                     FELSPDAKQKNMHDDRVDCVAMMCNHLMELRAQEVLALEEKPKTEFKEMFAKQKSANK
                     TSSTNPFNGLG*"
     gene            194904..195071
                     /locus_tag="SRR1747035_scaffold_3_prodigal-single_304"
     CDS             194904..195071
                     /product="hypothetical protein"
                     /codon_start=1
                     /transl_table=11
                     /translation="MDMADGSRVWRIKIKSIDTKFMTYGDYLYDVQFCDIKGNITTVC
                     KGKFILTYEVG*"
     gene            195102..195380
                     /locus_tag="SRR1747035_scaffold_3_prodigal-single_305"
     CDS             195102..195380
                     /product="hypothetical protein"
                     /codon_start=1
                     /transl_table=11
                     /translation="MVRRDYSGMTLITPDSPNYNRGVLYGVLNAGIEEIPAKDMKLED
                     LKDVKISESGVEDKDILMYNKENEAWENKNMDKYLEDNLVDGGGVPRF*"
     gene            195546..195953
                     /locus_tag="SRR1747035_scaffold_3_prodigal-single_306"
     CDS             195546..195953
                     /product="hypothetical protein"
                     /codon_start=1
                     /transl_table=11
                     /translation="VANTYIPKAGEPCVTLDGNNKGQIKIGDGTSTWGELKYVGVSEG
                     AMSFAGTVATKADLPDNAKTGDIYQVTEDNKLYIWDGDSWEIFQAVDMSNYYTKEETA
                     DLVNVEINKVKADLEVIKIYGDSVVDTSVEANG*"
     gene            196071..196802
                     /locus_tag="SRR1747035_scaffold_3_prodigal-single_307"
     CDS             196071..196802
                     /product="Uncharacterized protein n=1 Tax=Bacteroides
                     massiliensis dnLKV3 RepID=R9I961_9BACE"
                     /codon_start=1
                     /transl_table=11
                     /translation="MNNVAIVDNEKTPVNVSINGALTLTGNGSVECNKNGKATVDNNG
                     SLTVENGSYARAIDEKGNGYYTCVNHGKMVINDGIFSAPRGISSLIENGYYSYTDTNP
                     AKGYVEGTNQSSPELTINGGTYITKFWAVKNDDNAKLIINDGSFYGSILNSGLEMTIN
                     GGNFSVDEDKNLIAIIAYNTQYNPAKTLITGGTFNGYIVNQGLENTVIEIKGGKFSIK
                     LDEKFIAEGYEQKFVDGYYVVSAKA*"
                     /db_xref="UniRef100_R9I961"
                     /db_xref="R9I961_9BACE"
                     /db_xref="bvu:BVU_4157"
     gene            196819..197187
                     /locus_tag="SRR1747035_scaffold_3_prodigal-single_308"
     CDS             196819..197187
                     /product="hypothetical protein"
                     /codon_start=1
                     /transl_table=11
                     /translation="MFKLAYVDKNKIDNSITQQVIPEESLIVTNNEDKSAELSYYDEK
                     GNLKSIVKKNVFDSEAEMRLWIAKYDYSGEIISYKNSEGNWESCVVKENNIVANLPEK
                     DEVILSTDKLHLDGGSVPEM*"
     gene            197196..197684
                     /locus_tag="SRR1747035_scaffold_3_prodigal-single_309"
     CDS             197196..197684
                     /product="hypothetical protein"
                     /codon_start=1
                     /transl_table=11
                     /translation="MAIKNVVSVIQLRNGPQSAWDKVADKYIPEAGEACVVTEGKYKG
                     QVKFGDGVTVWGKLPYSGAIATDNKTILVSDGKIEIAGYAEAVAGQLMRKSADGLEWF
                     TLTPESIGAVSKVVTGANGKSYVFNETDGGGTKFVRNDGLESFVGVHDGSGDGDLSGM
                     AA*"
     gene            197953..199197
                     /locus_tag="SRR1747035_scaffold_3_prodigal-single_310"
     CDS             197953..199197
                     /product="Putative uncharacterized protein n=1 Tax
                     =Lachnospiraceae bacterium 7_1_58FAA RepID=H1CBT7_9FIRM"
                     /codon_start=1
                     /transl_table=11
                     /translation="MAEKQINTIIQLRRDTQANWNAVASEFTPKEGEPCLTLDGADKG
                     KVKYGDGVTTWGALKYSGGDIPVTQVMQVTVNEGETDDAAITRITEGKTIVAGDVVVV
                     SHIISGEKTSKTAYNYNGTSWAALDGNYNAKNVYFDKDLTYTFDFGKYKVPTAGMGTI
                     ASDGVSVYDFFNDALNEEKNPTTTQPAVSLNSSEMKAYEVGTSVTPKYTASLSKGSYT
                     YGPDTGITAKTWSVVFNSQTLSTASGTFDAVVVGDSTKLSITATATYEDGAVPKTNVG
                     NDYPAGQIKAGSKSKTSGNITGYRNSFYGTLEAKDGELNSALVRALSSKSNKALAAGN
                     SFNLTIPVGAIRVVFAYPATLRDVSSVQDVNGMNAEVKSAFTKQVVSVEGAAGYTAID
                     YKVYVFDMANANDTANTYKVTI*"
                     /db_xref="UniRef100_H1CBT7"
                     /db_xref="H1CBT7_9FIRM"
     gene            199215..200849
                     /locus_tag="SRR1747035_scaffold_3_prodigal-single_311"
     CDS             199215..200849
                     /product="Putative uncharacterized protein n=1 Tax
                     =unidentified phage RepID=H7BUY9_9VIRU"
                     /codon_start=1
                     /transl_table=11
                     /translation="MADFGKLNFAVSFNPQTAFPLDARYYFDTLAKANLAAQGAVEVG
                     SSDGTYFFGENIVVVENDEAKMYIIQPDKSLKEVGGNVAINENVFAKDADGKLDLLGF
                     ADAVAGAQLTKGEDGKLKWVKPDTTTVEGLSTAVESLKTTVGDEKSGLVKDVNDLKAA
                     VGDADSGLTKDVADLKTSVKTNAGNIAANSESITTNAGNITKNTEAIDAVKKDLADNY
                     DTSTEVDAKIAAKISSTYKAAGSVAFAELPELASVIEGNVYNISDEFTTNDNFVEAAG
                     TKYPAGTNIVCIKVGDAYKWDVLAGFVDLSAYETSAAADNKYATKKELTDGLAAKVDT
                     IEGKGLSTEDYTTAEKTKLEGIAAGAQVNVIDGVSDEFEIAADGKVLNVKGIAASKVT
                     GLDTSLAGKVDKVEGSSLVPDADITKLQGLADIKSVKDGELQINEAGELSVSALDASK
                     VTGLSDALNGKISGVKVNGTELTPDADKKVNVPLAATDSVGLVKGAAEDTLNGVVINE
                     NGVGEVKKVDMAILEPNDAVTFILNGGKAPTPTTGG*"
                     /db_xref="UniRef100_H7BUY9"
                     /db_xref="H7BUY9_9VIRU"
                     /db_xref="rix:RO1_40910"
     gene            200889..201344
                     /locus_tag="SRR1747035_scaffold_3_prodigal-single_312"
     CDS             200889..201344
                     /product="hypothetical protein"
                     /codon_start=1
                     /transl_table=11
                     /translation="MAVEKIVNAIIACRRDNDYNYAKVATTFIPKSGEICLVDTSRQG
                     LCAIVGDGSATYESLLAKGYANDIFAKGYFQDGIFYNVRNNPTEVNILDKNTNKIYID
                     LNNTHNIYYYDGESFVLIGAGEIPTASADTAGVMKLYSELGNNTDGTIT*"
     gene            201461..202756
                     /locus_tag="SRR1747035_scaffold_3_prodigal-single_313"
     CDS             201461..202756
                     /product="hypothetical protein"
                     /codon_start=1
                     /transl_table=11
                     /translation="MPDIKKVKIGKILYDIKDQVARDSIASLTGGIEKLGTASSKDFA
                     EAVTADGAGLPTSKAVADYVKENLDKINQFEYEIVADKASLPTPSANTMYKIYLVPLA
                     GAAAGDAYEEFITIKNGDEYSMEKLGDTNIDLSGYVPTSRTIAGLALSGNITADALKT
                     ALSLTDADLNLGALAHKDSASATLTDYATGVASVKYTPEVTVTAAEAANTATAISSTG
                     KFTPAGSISTTYTPSGTAKFVKDNENGLAVSGTVSAPTVSVSLAMDTVLGSVKTAGTL
                     PTKAADTWDAGSCTADEGSFATEGVTATMGSGDDAETLVFSVAGTAKALNKLNYTAPS
                     YTEGVFNKGALPTFNEATVAVGVESATASVPTFTGDKFAATFTGTKATISADLVGTEA
                     DVTVSGSYDKFTLGELTATGKEATIAPTLQTGSKTITVE*"
     gene            203195..203857
                     /locus_tag="SRR1747035_scaffold_3_prodigal-single_314"
     CDS             203195..203857
                     /product="Uncharacterized protein {ECO:0000313|EMBL
                     :AII27017.1};  TaxID=1524910 species="Viruses; dsDNA
                     viruses, no RNA stage; Caudovirales; Myoviridae;
                     Spounavirinae; Twortlikevirus; unclassified
                     Twortlikevirus.;" source="Staphylococcus phage MCE-2014.;""
                     /codon_start=1
                     /transl_table=11
                     /translation="VEKETKLPDNTKNLVSEIRPDLIKFFEDKELPYKRGINSKEKTW
                     FKCPECGEREYIFIRNFCKRAHPCKNCDNKAVSMPNKILRALFLQTKNNFNYTKLEWS
                     PDWAGLYRYDGYFETFKGDKVAIEMHGQQHYKEVQNWDKGSFERDKIKIDLAKEHNIK
                     LIIIDCRESLFEFIKVNILKSELSNYINFDEIDWIKIMDSSSRPIMKEIADYFNSGMT
                     TG*"
                     /db_xref="A0A076G694_9CAUD"
     gene            203966..204181
                     /locus_tag="SRR1747035_scaffold_3_prodigal-single_315"
     CDS             203966..204181
                     /product="hypothetical protein"
                     /codon_start=1
                     /transl_table=11
                     /translation="MKIVEVIDLQENDSFQMLCVNEVCRYFKEKYNIGLYPRTIKKRI
                     EEKGEKWQKENPYHHRFIFRYIDKAND*"
     gene            204644..205357
                     /locus_tag="SRR1747035_scaffold_3_prodigal-single_316"
     CDS             204644..205357
                     /product="hypothetical protein"
                     /codon_start=1
                     /transl_table=11
                     /translation="MANISKIKLPNVTAPYQLIDNTALHSDDIDTTVTSTSVEKVGSA
                     SAVKQAYDKGVEAYNHADTLFEQLGSFLTFKGTKETAEEIKTITSARVGDVWLETAGH
                     SEWICIKAIDGTASASSWEELGIEINAASKTHTHNVTSNIGTASKVKVAGSVTAGTAP
                     SFNRGEDSFSANIPTAVSVTQANGNVTISVTNGTAASFTQGVDTFTAGTTPSNVTLPT
                     FDDVTVVTSVTETTSGPKG*"
     gene            205374..205511
                     /locus_tag="SRR1747035_scaffold_3_prodigal-single_317"
     CDS             205374..205511
                     /product="hypothetical protein"
                     /codon_start=1
                     /transl_table=11
                     /translation="MANFNFKKITLPNGDVGTVTDVTAQNAAADAADAASAASTAAAA
                     A*"
     gene            205590..205784
                     /locus_tag="SRR1747035_scaffold_3_prodigal-single_318"
     CDS             205590..205784
                     /product="hypothetical protein"
                     /codon_start=1
                     /transl_table=11
                     /translation="MNGSSNANPTFYAATTVGTSGYYLKSNGSGAPTWAAVSSGPDIV
                     VNATQPTGQKSGDFWYQVIS*"
                     /db_xref="gpa:GPA_23010"
     gene            205926..206075
                     /locus_tag="SRR1747035_scaffold_3_prodigal-single_319"
     CDS             205926..206075
                     /product="hypothetical protein"
                     /codon_start=1
                     /transl_table=11
                     /translation="MVVRKEKVVFTAGGEREFHVPASVSMVKLEVKSGSVKVEGRLTK
                     ESDYV*"
     gene            206225..206815
                     /locus_tag="SRR1747035_scaffold_3_prodigal-single_320"
     CDS             206225..206815
                     /product="hypothetical protein"
                     /codon_start=1
                     /transl_table=11
                     /translation="MANEAISNIALLYSMAALSGEGGGSGGGSGGTVSVKVHATYTID
                     AAEEARVENVGTEKDVQLDFYIPRGLEGKSSQWYISDGEPRSAVEGSVDGDLILYTTG
                     DVYKVINGAPVDQHLSLGGGQNNNPYTYAVKAGFKGSEEKFQELWLASLNSGYTNSIL
                     DGGESDFSGQNVQNDGGEGDSKTHHLRVDGINELDD*"
     gene            207224..207832
                     /locus_tag="SRR1747035_scaffold_3_prodigal-single_321"
     CDS             207224..207832
                     /product="hypothetical protein"
                     /codon_start=1
                     /transl_table=11
                     /translation="MRFRCRKTPKILSVSVLNSGGSANLQEQRSIELEWGQSAIISPT
                     TGYDGMKTVSVSTKKPTGSTFVKYTNTSSTSTSVIFDNIFYDFNPDTIWAWSFYRAKG
                     SPMTPRNTYTQSDIGRFFATDKGSYISQMVVNYNNKQPTVYFNFEDKSVLLGNASIVV
                     YDHKIEIIFHDGKVTTTNLDTLNWDTAFISPYTLEFRYYVFN*"
     gene            208837..209013
                     /locus_tag="SRR1747035_scaffold_3_prodigal-single_322"
     CDS             208837..209013
                     /product="hypothetical protein"
                     /codon_start=1
                     /transl_table=11
                     /translation="MSLYLTAWNPININLRKWDYDSGCVYYSTEKMYYRNFSRFGFLN
                     NDYTKFVFSGPSNN*"
     gene            209119..209790
                     /locus_tag="SRR1747035_scaffold_3_prodigal-single_323"
     CDS             209119..209790
                     /product="hypothetical protein"
                     /codon_start=1
                     /transl_table=11
                     /translation="VSIQVFGSGGSANLTTTIITPKASTQTYSPSLSYDGYSSVTVNG
                     DNNLVPSNIVSRKSIFGVSGSYSPSVILKENRIQSSITMTCYKSYRSSDNAVAWAVKR
                     TIPNYNKKSEYIDLTKMSAIYLYTSRIPKANSSYGNKLVFNSTISEISNNVGSFSNFP
                     YIAIMNGVSDVIYYSMSIVPYPTINISTRELILGLNFNYGASKLDSYITTGTFSVNEI
                     DIFTL*"
     gene            210692..210865
                     /locus_tag="SRR1747035_scaffold_3_prodigal-single_324"
     CDS             210692..210865
                     /product="hypothetical protein"
                     /codon_start=1
                     /transl_table=11
                     /translation="MTETGSSSQNRITSFCCPQPFTLTANQKCLFSLAYLTYETSPYI
                     ETFSNQYACYPFN*"
     gene            210978..211301
                     /locus_tag="SRR1747035_scaffold_3_prodigal-single_325"
     CDS             210978..211301
                     /product="hypothetical protein"
                     /codon_start=1
                     /transl_table=11
                     /translation="MATTKNILMKQNNGTDYDTLYPIGQETYVNVTMSQSGWSSSQYS
                     FESTYPNANYNISVSVASTATSAQFDAFGKAKIVGNATSNVVKALGTVPTQDIPVMLK
                     ITRKA*"
     gene            complement(211532..211894)
                     /locus_tag="SRR1747035_scaffold_3_prodigal-single_326"
     CDS             complement(211532..211894)
                     /product="Uncharacterized protein n=1 Tax=Ruminococcaceae
                     bacterium D16 RepID=F4XHJ0_9FIRM"
                     /codon_start=1
                     /transl_table=11
                     /translation="MFNRPITLLPLTILYNNDHIIFKDTQPLMTDTCTNCYNHLSRND
                     DDNGLKRGQLTKDIISKLTRSNYERQDDYNNQWEIIWNDTLCLKYKRKDHEDFWLWNH
                     EFYNAPIEDLEYIENLIK*"
                     /db_xref="UniRef100_F4XHJ0"
                     /db_xref="F4XHJ0_9FIRM"
     gene            complement(212594..213298)
                     /locus_tag="SRR1747035_scaffold_3_prodigal-single_327"
     CDS             complement(212594..213298)
                     /product="hypothetical protein"
                     /codon_start=1
                     /transl_table=11
                     /translation="MSTYKIVMQHKNSDGVYDTLLPKSYSGSFINISTVAGAALTVTG
                     PNNYNQSYTLSSSEDSHGFAVMDDGSYSLKVTYNGTTSTKNISKTGDGIFTYIVYPYN
                     SVLNSNSWEQISKASEQGVASSLWSIGDVKMDTINGTVGNLSVNGEYGFYIADFDHNK
                     EKEGSGILFMGFKTGYTNGTDVALCDSSYSNFQLESGFIMNKRSTYTSGGVNYGTNVG
                     GWASSYMRNTIIPSFK*"
ORIGIN      
        1 TGGGCATTTA AAAGCATCAA GGAAGATAGG GCAATATTAC ATAAAGATTA CTACTCCAAC
       61 TTGGAGTAAA ATTTAAAGAA TAACTTTTTG TTGTCCGTGA AAATCCTGAA GGAATCCAAA
      121 TATTAACCGA ACTTGCATAA GTGCAAGTTA CCGTGTAAGT TCCATTATTT TCTGAAATTC
      181 CCATTGTTAA AAAAGCGGGC TTATCAACTG TTGTAATACT GCTATCTCTC CAATGCCAAT
      241 AAGTTTGCCA GCCATATTTA GGATAGGTGG AATATGCTGA AGAAGAATAA TTCCATCCTT
      301 GCAAACATAC TTCATATCCA TTAAGATACT ACGAATAAAA ATAGTTTTCT GACCATCCAA
      361 GCGTATATTC TTTTACATTA TTTAAAGGTA TACGTGATAG TCCATTATGA CCAGAAGTAT
      421 CTAAATCTAA TATATAACTT AATTGACCCC ATCTTTCTAA AGGAATATCA GTCTAAAAAG
      481 TAAGTGTTAA TCCGTTAACA GTTGGAGTGG GGTTACTTAT TTTAAAATTC AAATCTTCTT
      541 TAAGTTCGCC ATTCCAGCTT GTCTAAATTG ACACAGAAGC TCGGCGAAAG AGTGCAACTT
      601 AAGAATAATA CAAAGTCCGT TCGTATTTAT ACCCGCTAGC AAACTCGTCA CAATTCAGGG
      661 TTATAGAGGT TCCTGATACT GAATAATAAT ATCTGCTAAA ATAATTGGTT AAAGCAGTAA
      721 CGCCCACACT TGAATTACTG CCTTTTATTA GACCGCACCA GTTTACACCG TTACTAGAAT
      781 GACGAGTACC ATTTTTGTAT ACGCCTGTAA CAAACCGAAA TATTATTCCT CTTGTGTCCC
      841 AACTTTCAAC AAGTTCCTCT GAAGAAAGTA AAATTCCAAC TATTGAAGAT AAGGTTAAAG
      901 TTTCTCCCAC AGAAACAGTT AAACCAGTAG AAGTAGCTGC TACATTTGTA AACTGAAATT
      961 GTTTATATCC ATTTCCTTTG TAATTCCCCG TTATTCCAAA AATACTTATT CCATCTTTAA
     1021 TATTATCAGA ATTTAAATTT GCATCACCTT TTATTCCTAC TATACCTAAT CCACAATACC
     1081 CGCTATCTGC TGTGATGTTC TAGTACGCGG CAGAAGGAGT AACTTCTTTT GACTAACATA
     1141 ATGCTGAAAC GGTGATAGAA GACATTCCAT CATACCGAAT ATTTGGTGTA AAGGTATCTG
     1201 TCTATGAAGT CATTGTTCTA GTGGCCTCTT CTAAATTAGT ACTCCCTCCA CAAGATTTTA
     1261 CTTGTATGCT CACATATTTG GCATTAAAAT GCTTCTTTTA TCACGCAAGT GCTACTGACC
     1321 AGCACATATA GGGACCAATG AAGAAAGTGT TATTCTAAGA AGTTAAAATT AAACTTCCGT
     1381 CAGACTGTAA GTCACTAAGT ATTTCATTAG TTCCTCGTTT CCAATACAAC TAAGGATACT
     1441 ACAAATTATT ATCATACAAA CAAGTAAGCG ATATAGAAGA CGTCCGCTCA ACTGCTGCGA
     1501 CAACACTTCT CTTTATTGCT CCTGTAATTC TATTAGTCGT TTCATCTCCT TGCATAAATA
     1561 AAATATTAGA CACCATAGAC CAATTATTTG TGGTAATGGA ACTATCACCC CACATTTGCC
     1621 AGTCTGTCGT AGGTATAGTA ATAGAAGTGG TTTGAGATGA AAAGTTCACA CTTTTCCTAA
     1681 AAAGCTTGTT GGTTTTAGAA GCATTAACAA TAACACTACT TAATCCATCA TACACAGAGT
     1741 CAGCCGTAAC AGTCTAACTA TATGTCTTAG GAGATATAGT TTTGCTCTGT AATTTGGGGG
     1801 AGCTGCCTGT AGAAAGACAT TGTATGCTCA ATTATTTGGC GTATTTTGAC AACATATATC
     1861 TTTGAGAATT GTTTTGAGAA CCTAAATCAA AAATTTTAGA TTTTCAAAAG ACCTCTCAAA
     1921 TACGCTTGCT TTATTTAAAT AAAGCGGTTG CGTTAGAGTC GAAAAATGCA ACAAAAAAGA
     1981 GGCGAGTTGC GCAAAATTCC CAATTAAACG CAACTTTGAG AAAAATGTGA TTTGTTGCAC
     2041 GAAATAGTAT CGAAAAATGT GCAAGATGTC TTGCATGATG CATTTAGATG TTATTGTGAG
     2101 ATAAATATAG TAAATATTAC ACACTTATGA AAGGAAGGAG AATAATTATG GGAAAACAAA
     2161 GAATTTCATT ATTTGAAAGA TTTAAGCGAG CCATGGAGAA AACTCCAACC ATGAAGAAGT
     2221 GGGGAATTAT TTCTTGGATT GCTACTATAA GTTTAACAAT CTTGTTTGTG TTATGTATTT
     2281 TCTTTGGCCC CTTTGGAGCA GATATAGCTT CCTTTGCAAC CGTTGTTGGA TTGTCTTGGG
     2341 GTGAAGTTGC TGTATATAAT GCTTGTTATT GTTTTAAAGA GCGTGCGGAA AATAGAATGA
     2401 AAATAAGTTT GAATTTTATA AATCAGTTAG CTGATAAATA TGGTATTGAA GCAATTACTC
     2461 CTATTATTCA AAGTATTATT CAGGAGTAAA AGATTTAAAA GGAGTTAGAA ATGAAATTAC
     2521 TAAAATGTCT TTTTACATAG AATAGATGTT ATAAACAGGG GGTAAAAATT ACTCCAAAGG
     2581 GTTTGATGAT ACACAGCACT GGTGCCAATA ACCCTAATTT GAAAAGATAT GTTCAACCAG
     2641 CTACTAATAA TAGTAATTAT AGCACTTTAA TTTCATAGTT AGGCAGAAAC AACGGTGGCA
     2701 CAGCTTGGAA CAATCCTAGA ACAAATGTTT GTGTTCATGC TTTTATTGGC AAACTTGCTA
     2761 ATGGCGAGGT TGCTACTGTT CAAACATTAC CTTGGAACTA TAAAGGGTGG CATTGTGGTA
     2821 AAGGAAATAA AGGTAGTGCA AATAATACTC ACATATCAGT AGAACTTTGT GAAGATGCCT
     2881 TGACAGATGC TAATTATTTC AATAAAGTAT ATAAGGAAGC AGTTGAATTT GCTGCTTATA
     2941 TTTGTCAATT ATATAATTTT GACCCGTTAA AAGATGGCGT GATTATCGGA CATTATGAAG
     3001 GACATCAGAG AGGTATTGCA TCTAATCATG CTGACCCTCG TAACTGGTTT CCTCGTTTTG
     3061 GTAAAAGCAT GGATACTTTT AGGCAAGATG TTGCTGCTAA GATGGGTAAA AAAGTAACTC
     3121 CATCTACACC CACAAATACT GAAACAACTG TATCTTATTC TGGCACTGTT ACTGCTTCTG
     3181 TATTAAGGAT TCGTAAGGGT CCCTCTGTCT CAGCTTCTAT TGCTGGGACT CTTAAAAAGG
     3241 GTGAAGGCGT CTCTATTATT CTTGAAGATA ATGGTTGGGG AAAATTGGCC GACGGTAGCG
     3301 GTTGGGTTAG TCTGACTTAT ATTAAGAAGG TTTCTTCTGC AACTAATACT TTTAAAGCTT
     3361 ATTAGGGCAA GATTACTGCC ACTTCAGGTG TAAATATTAG AACAGGTGCT GGTACTTCTT
     3421 ACAATAAGAA TGGTGCAGTA GCTTATAATA CAATTGTTAA AATTGTCGAA GAAAAGAAAG
     3481 TTTCTGGTAC TGCTTGGGGT AGACTTGCTG ATGGTAGAGG CTGGATTAGT CTTGCTTATT
     3541 TGAAAAAGAT TTAATCCATA GTAAATAAAA AAGAAAAGAG GGAGAGTGTT TAACCCTCCC
     3601 TCTTGTAAGT TAATTTTATT TAATCTTCAT CGTCAAATTC GAGAAGCTTG TCTTTATATT
     3661 CTTTCTCAAT GCGTTCGCGT TCTAATCTCT CTGCTTTGCG CTGGTTCTTT TCTACAATGC
     3721 TGGGTCTGAA ATAACCTCTC TTATCACAGA ATCGTTTCAT TGTGGAACGA TTGACATGAA
     3781 AAAGTTTTGC TACATCTGCA TAGCAATTAT CTTGTTCAAC AATTAAAGTC TTAATGGTTT
     3841 CTTCGTATTG AGTAAGTTTG GTGCTTTCTC CTAACGAACC TTTGGGTCTA CCGAGTTTTA
     3901 CACCACTCGC TTTTCTCATG GCAAGAGCTT CTTTGGTTCG CTGGCTGATA AGATTGCGCT
     3961 CAATTTCAGC AGAAAGTCCA AAAGCAAACG CTAATACTTT GCTCTGGATA TCATCACCCA
     4021 ATACAAATCC ATCTTTAATT GTTCTCACTT GACAACCCTT TTCCATACAT AAGGAAAGAA
     4081 TATCCATAAT CATATAAAGA CTTCTACCAA GTCGAGAAAT TTCAGAACAA ATAATAATGT
     4141 CTCCGCTTTG TACCTTTTTA AGAAGTTTGC CCAATTTGCG CTTTTCGGGA TTCTTTGTAC
     4201 CAGAAATTGT TTCTTCAATC CAACCATCAA TTTTCATTCC ATGCTTTTCA CAATATTGGT
     4261 TGATTTCAAA ACGCTGGTTT TCAACAGTCT GCTGGTCAGT GCTTACTCGA ATGTAGCCAA
     4321 AAGTCATAAT TAAAAATCTC CTTTTATTTG GTATTTTTTA ACGGGATGTA TTTTGATGAT
     4381 ACCATAGAGG AGTATAAAGT TCAACAAGTT AATAAAGGAA TAATGTGTCT TGTTTGTGCA
     4441 GATTAATCAA TTTACTATTA ACTGCTTGTT AATTATTAAT ATTAAAAATG ATTAATATTC
     4501 ATTATAGAGG ACATATTTTA ATATAAGGAG TATACATATG GTCTATAAAA TAATCGGTGA
     4561 TTTTAATACC GATAGTTTTG AATCAATGCT TTCTAAAATT GGAAAGTATT ATAAATTTAT
     4621 CTATCAAGAG AATAATCTTT ACTTGGCTTT GGCTCAGTAT AAACTAAAAG ATGAAGCTTA
     4681 TGCGACATTA AAAAAAACTC TAAAACCATC TCGCAATTTT ATTATTAGAG AAGTCAACGA
     4741 AAAAAACATC GTGAATGAAA ATGATTTTGT TATCGAATGG TGTAGGGATA ATTTGGTTGC
     4801 TATTGAAAAA CAAAGATATG AAATAGAAAG ACAACAGAAA TTAAGAGATA CTATGAAAGC
     4861 TCTTGATAAT TTCGAACATA TTTTAGCTGA ACAAGAAAAA GCTAAAAAGT CACAGATGAC
     4921 TAATAATACT AATAAGAAGG GAGGAAATAA TATTGGATAG TCCCAAAAAA AGAGGAAGAC
     4981 CCAAAAAAGT TGAATCGCCT AAAGCTGTCG TAAATGAAGA AGCTAAAATG ATTACTATGA
     5041 CTCAGGATAA ATCTGAAGAG GACGTTTCAT TAAAGGCTAT TCAGCAAAGA TGGGCTAATA
     5101 TTTTTGGTAA ATATGCCTCT ACTGGTTTTG ATAATTTGGC TGGCGCTTGG GCTATGTCTT
     5161 GGAGTCAACT AAATAACCCG TTTTTATAGA ATCAACGTAT TAAACAAATT AACGCTAAAG
     5221 CTCAAAAAGT TCAGTCTGAA GAATTACAGA ATGCTTTGAG TAATCCTGAA AATTCTGAAA
     5281 TGACTTTTCA GAGAATCAGT ATGTGGTTGT ATTATACTAA TTATGTTTAC AATATTTTAG
     5341 TAAAACTTAA TAGAGATACT CCCTTGTTTA ATTATTATTA TATCCCTGAA TATGTTGATT
     5401 CAAAAGATAT GTCTACTGAG GCTTTTAAGA AAGAAAGTCA AAAGGTAGAT AAAATTTTGA
     5461 AAGCTTTTAA TCCAAGTTTA ACTTTGAAAA CTATTACTAC TTAGGTGAGT TTGGAAGGTA
     5521 AGTCTTCTTA TCTCCCTCGT ACAAGTTATG ATAAGAACGA CGTTAATTTC TTCGTCATGT
     5581 AGAAACTTAA TACCGATATG GTTAAACTGA TTGGTTTCGG TAGTAAGCAA CAGTTTACTA
     5641 TTGCTTTTAA TATGGCAATC TTCCTTCAAC CAGCTTACGA TGTTAGCCAG TATCCTCAAT
     5701 TTATTCAGGA TGTCTGGAAT CAAATGCTGG AAACAGGCGT TGTTGTCATA GATTAGAAAA
     5761 CTAAGAAAAA GAGAATTTCT CCTAAAGCTA AATTACCAGA TGGTCACATT TTGGAAAGTA
     5821 ATGGAGAAAA CTATATGTAT TGGGTAAGAT TACCTCAAGA TTTGTGTTAT ACATTCTATT
     5881 TTGATGGCTC TCATCCTAAT GCATTTCCTG ATACCATTGG TCTGTTTGAT GATTTGACAG
     5941 ACTTAGATGA TTATAAATGG TTACAAGCTA GTTTGCTTAG TAAGGGTGTT AACAGTGTAT
     6001 TGACTGCGAC TGTACCCATT ACTAAGGATG CTAAAGCGGG AAGCGATGCT ACTGTTATTA
     6061 CCCCTGACAC AATTCTTGGA TATCAAGATT TCTTTGAAAG CAACATTTCT GGAAATATTT
     6121 TAGGGTTTTT TGCTCCCTTC CAAGATTTTG AAATGCACAC TCTTGAAAAC CAGCCTGAAT
     6181 CAATGGATAT CATTTATGAT AGAACCAGAG ACTTAATTGC CACTTCTGGT AACTCTGCTC
     6241 TTATGAGTAT TACTGATAAA CCTTCTATCG CTTCTGTTAA GGCTGCTCAA TATATTTAGG
     6301 CTGCTAGAAT TGATTATCTT ACCAGACAAT ACGAAAGCTT TTTAAACGAA ATGATTAATA
     6361 AGAATTTCGA TTTGAAGTTC CAATGGAAAG TTTCTCTCTG GGGTGATATC TTTAATATTC
     6421 GTGAAGATAT TAAAATTCTT AGAGAACAAG TTGTGTCTGG TTTGGAAGGT TTTATTCCTA
     6481 AACTTTTATC TGCTAACGGT ATGACTGTTG ATGATTATCA GCAAGCTAAA GCTTACCTTA
     6541 AAGCATTAGA TATCAAAGTG GAGAAAGTTT TGGACCAAGA AAACTTAATT GCTAACCCTG
     6601 TTGGTAGACC AAAGTTGAAT GACGATGAAA TTACCAACGA TAATACTGGT AACTCTTCCA
     6661 ATGCTGGAAC TAATGTTTCC GACATTAAGG AGTTTTCATA TAATATCAAA AAGTGCCAAA
     6721 TTTGCGGAAA AGAACTGAAT GAAGATGAAG ATGTAATTTG TAACGAATGC TTGGAAGAAA
     6781 TGTATGAGTC TCGTATTAAT GATATGAGCG CTTTTACACA TATGATTCCA AAGAAAGTAA
     6841 AGGACTAAAA GTGTGAATTT GATTAAAACA TTTAAAGAGA AAAGATGGCG TGTTAAGCAC
     6901 ACTACACAAT CTGAACCTTG TTGTAATCAT AATCCCTTAG ACTCTAACAC CACGTTGCAA
     6961 AAAAGCACTA AAAAGTTAAT GGTTTCTCCT GATAAACAGT TTTACATTTG TACACAATGT
     7021 CAAAAAAGTT TCGTCTTTAA TAAGGACGAA AAGGGAGAAT TAATAATTGA GAAAGCTTGA
     7081 TTGTTCCCTT TTTTCAGTCT TTCGTAAAGG AGGTCGATTG AATTGGACCC CACAATTATA
     7141 ATTGCTATAA TTTCCTTTAT CGGAACGTGT GTTGGTACTA TTGGCGGTAT TATAACTACC
     7201 AATAAATTGA CTAACTATAA AATCGAGCAA TTACAACGCA AAGTGGATGC TCACAACAAT
     7261 CTAATTACTC GTACCTATGA GTTGGAAAAG AATATGGGAA TCGTTTTCCA GAAAATCGAA
     7321 GAAAATAAAT CCGATATTCA AGATATTAAA AAAGATGTCA AAGGAATTAT GGAGAAACTA
     7381 TAAAAAGGAA AGTGAGAGGA CAATATCATG GTAAGTAATA ACTATACGCC AGAAGTTGTC
     7441 GAAGCTTTAA ATGATTTGTT AGGAAGCTTC TTTCAAATGA ATTCTATTGC TGATAATATG
     7501 GCTTATGCCT TGGATTGTGA ACTTAATTGC CCCTGCGCTT CTCAGGTATT CCACTTGAAA
     7561 TTTGCTCATG CATTTCCAAG TGATATCTTC GCAGACAAAT TAAGTGAAAC TATGATTCAA
     7621 GAAGGTGTTC GTCCTGTTCG TAAATCATTA AATTCTAATG AAGATACTTA TGAAAATATC
     7681 GAATTACTCT TTAATGATGC TTATACAGAA ATGGAATCTT TAAAGAGGAA AATTCTTGAT
     7741 ACTATTGAAT TTTTAGATTA CAACAAGTCA TGCAAGGTTT TTGTAATTGT ACTGGAAAAT
     7801 ATGGCAGAAG TCGCTAGCTC TTTTCTCCAT CAATGCGATA TTTGGAGACA AAAAGCTAAA
     7861 CTGTACAGCA CTTCTCCTGA ATTATTCGAC GCTGAATTTG AAGGTTTTAC AAAAATCTAA
     7921 ATTGTAAATT AGGTAACTAT ACAAAATAGG AAACTATACA ATGGGCTATG TTTATTTTAT
     7981 AACCAATGGG GAAAATATTA AAATAGGATA TACTAAAAAT TCAGTTCAGA AAAGACTAAA
     8041 ACAATTAAAT ACTGGCAGTG ATAAGCAATT ATATATCTTA GGATATATGA AAGGCACTAT
     8101 GGCTGATGAG GAAAACCTTC ATTCTAAATT TTAGCAATAT AAAATTAGAA ATAATGGAGA
     8161 ATGGTTTGAG CCATCAGATG ATATATTGGA CTATATTAAT ATAGTCAACC TTGTTCCTAA
     8221 TTGCTACGTT CGGAAGAATG AAGCTTGGAA TAATAGAGTA ATGGCTATGA CTTCTTTGTC
     8281 ATCGTCATTT ACATCTTAAG GGGAAAGGAG GAAGAAAAAT ATTGGATAAA AAAGTTCTGA
     8341 AATTTGAACT TTCTCCGCAA AGTTTGAAAA TTAAGAATGT GTTAAAAAAT GACTTTATTG
     8401 CTATCGACGT TTACGCAATT TCTAATGTCT ACCCTAATAG AAATAACAGT TATTTCCCTG
     8461 TCTCTGCTAT GCAAGACGCT AAACCTACAT TCTACAACAA ACCCGCTCTT GGCGCTTTCG
     8521 ATGTTGCTCA TGATGATTTT AAAGCTCATG AAATGGAATA TAGATGGGAT AATGAATTGC
     8581 AATAGGATTA CTTCGATTTT ACAAACGGTA AATGCGAAGT CCCCCTTGGC GTAATTCGTA
     8641 GTGAAGACTT GGTTGAGATT GTTGAACACG ATGGTCAAAC TTGGGTGCAT TTTACTTGTG
     8701 TCCTTTGGGC TAAGTATGCT TACAAACAAG TTAAAAGATT GTTAAAGGAC ACTAAAAAGA
     8761 AAATTTCTGT GGAAATAGAA GTTCTTGAGA GTCATACCGA CGAAAATAAA GTCGAAGTAA
     8821 TAGATAAATT CGTTTTCGAT GGATTTACTA TTCTTGGTTC TGCTGTTACT GAAGCTATCC
     8881 CTAATGCACA TTTAACCATT CTTGATAAAA TTAATGATGC TGTTTATCAG AAACAAGAAA
     8941 AATGTCTGTC TTTCGCTTAT AAAGAGTTGG AAGATAACAC TGGTTCTGAT GCAGATAATA
     9001 AAAATGAGGA TTTCGATTCC ACCGTCTCTG ATGATGGGGT TGTTAATGAA AAAGTGGACG
     9061 AAATCACAAT GGATAATGAA CAAAGAGGGG AGGAACCAAA AACAATGACC TATGAAGAGA
     9121 AAAGACAACT TCTCGAATCT TTTCTGAATA GCGGTCTTGA TGAGAACGCT TCTCATTATA
     9181 GTGTCACTGA AATTAACGAC GGTGTTGTTT GCTTTAGCCT TGATGATGAA AATTTTAAGG
     9241 CCACTTATAG CATCAATGAA GAAAATGTCG CTAATGTTGA CATGGACACT AAAGAAAAGA
     9301 TTGTACTCTC TAAGGATGAA AATCCTGAAG ATGAGAGTGG CAAAGAGACT GAATCCAAGG
     9361 AATGTGAATC TGAAGACGGC AAGTGCGAAG TCTGCGGTAA CAACCCTTGC ACTTGTGCGC
     9421 ATGAGGATGA TGATGGTAAT AAGGATGAAG GTCATAAAGA GAATGAGTCT GAAGATGATA
     9481 AAAATGATGA TGACCATGAC AATGATGAGC ATGATGATGA CAATGATGAC GATGGTAAAA
     9541 AGGAAACTGA AGCTGAGTGT GATGAAGGCG AAAAGAAAGT CGAATGCAAT GACCCAGCTC
     9601 AGTTTGCCGC CACAGACGTA ACTGTTGATG AATCTCATGC TGACCATGGA CAGGTTGAGG
     9661 GTGAGGAACT TGGTTCTCCT AAAGTTGATA CTGACCTTCT CAAAGAACAT GATGATGGTA
     9721 GTATTTTAAT CGGCACACCT TCTGGTGAAA GTATCGTTGC TCAGGATACC CACTATGCTG
     9781 TTGGTGATGA ACAACTTACT GCTGATGAAC TTTATGAGAG ATTCAATGCC CTTAATACTT
     9841 CTTTTGCTGA ACTAACTGAA AAGTATAACG CTCTTAATGC TCAGTTTAAT GCGAAGAAAA
     9901 ATGCCGAGCT TTATGCTTTG GCTTGCTCTT TGGTTGATTC TGAAGAGGAT TTGACTGAGG
     9961 AAAATGCTAC TAATATTAAG GCATTTATGA AAGAAAATTG TGATAACAGC ACTTATGCTT
    10021 CCGATGAGGA GCTTAACGAG GCTGTTGACC ATAAAATTGC AGATGCTCTC TATGCTCAGA
    10081 AAAAACTTAG CAGAAAAGTT AAGGAGAAAG AGTTCTCTGC TGATATTGTT AAGTCTCAGA
    10141 ATAATGCTCC TGCTAGTACA GGTAGTGATG CTGAGGTCCT TAAAAATGCA ATTGAAAATC
    10201 TTAGAAAGAT TTAATAAAAG AGGAGGATAA CTTTACTATG AAATTGTTTG AGAAAATTTT
    10261 GATGGCTAGT GAAGACGTTA AGAGCTATCT CGTTTCTGGT GTTTGCGCTG ACAAGGAACT
    10321 TGCTGATGGT TCTCTTGTTA AGATTGGCAA TCTGATTGAC CATGAAGTTT ACAAGGGCAT
    10381 TAAGGATATG AATACTCGCG AGGTCGAGCC TTATAACGGT GAGGGTCGTA TTGGTATTGT
    10441 TGACTATGTT GGTGTTAACG AAGCCGATGT TATGGGTGTT ATGTATCGTA TCGGCGATAA
    10501 GACTGCTGGT ATGCCTTGCC CCGCTGGTGT TAAGACTCGC GTTCGTTGCG CCAAGCTTGG
    10561 TGATGAGTTC TATCTTGGTG ATGATAACTT TGAGAGTGCT GCTGAAGTCG GTAAGTTTGC
    10621 TGTTGCTGGT TCCGATGGTA TGTGGGCTAT TGCTGACTCT AAGGCTGAAG GTAAGCTTTG
    10681 CGTTTACATT GAGGATGTTA GAGACAAGAT TGTTGGCGCT GTCAACGATG GCAAAAAGTT
    10741 CTATTGCACC GTCGTTAGTG AGTAATTTAA ATAATTAATT GTAATAATTA TAATAATCAC
    10801 TAACAATAAT TAATTTATAT TTTATACTTT AATATAAATT ATATGATATT TATTAATTAA
    10861 TAGATAGAAA ATATCTACGA ATATTACAAG GAGGATTTTG TTATTATGAA ACAAATTTTT
    10921 AGTTATAACA AGTTCAACGA AGATATCGCT GATAGCTTGG TTGCTACTTG CTACGCGCTT
    10981 GCTCAGAAGT CTATCGAGGG TAAGAACAAT ACCCCTGAAT ATGAAGATGC TAATCGTGAT
    11041 TTTAATGAGA AGTTCATGAA GTACTGCGTT GAGAATGCTG GTATGACTTG GAGCGGTCTT
    11101 GATATGGTTA AGTCTCCTAT GACTTACAAG AAGACTGGCT TCCTTGAGAC CTTTGACACC
    11161 ATCCTTGCTG GTGCTATTAC CCCTGTAGTT CCTACTGTTG CTGCTGAGGG TTATGAACAG
    11221 CTTTATGATG TCACTCAGGT TGGTTTTGGA GTAGCGTAAT GGCAGTCTCC GCATATCGAG
    11281 TAATCGGTAT GTAGTGCGTA TAATTAACGC CTATATCGCA TCAATTGCTG GCAATCCCTA
    11341 AAACTGGTTA AACTACAACA TAAGATTGAA ATATGTCTAA GTGTGAATGT TGCGAAAGTA
    11401 GAAAAAATTA ACCAGATGAT ATATGGTTAA ATCCTAAGTA TCACGTGTAT GAAATGGGTC
    11461 TTCAGCAGCA TATATCCGAA TAGGATACTG TTCAAAGACT ATCCCTCTTG AGGGGAGTAG
    11521 AATCAAGTGA TTCGAAACGA GCGACTCCTT ATAAATATAA TTGAAATTTG TTGTATTATA
    11581 TACTAAAATA TAAGGATGAT GATATAGTCT GAGCTTGTAT GAAAATACAA GAACCTTGAC
    11641 AGCACAAGGT TGATAAGAAT TAACGACTCT TATTTAACAG TTTTTAATTT GTTTAATATA
    11701 AAGGTGAATA AATGAATCAT TTAGAATTAG AAGAGCATTT CTTTGAAATT AAGAAAATGT
    11761 ATTTAGAAGA TAATATGTCT CCCAAAGAAA TTGGAGAGAA ATTTAATAGT AAAAGATATT
    11821 AGATTAACTA TTTGTTAGAA AAACATCGGA TTCAAAAATC TGTTTCACAA GCCCAAAGAA
    11881 AATATTCTTT GAATGAAAAC TATTTTGATG AAATAGACAC TTCTAACAAA GCTTATATTT
    11941 TAGGGTTTCT TTATGCAGAT GGATATAATA ATAGAATTAA TAATACCGTT GTTTTATCAC
    12001 TGTTTAAACA AGACAGAGAA ATTTTAGAAT AGATAAATCA GGAAGTAGGC AGTAATAAGC
    12061 CTTTATTTGA ATCTAATTAT ATTAATAAAG ATGATGGTGT TGAAAGGCAT ATGTTAATTT
    12121 TAGCTATGGC TTCTAAACAT ATGTGTGAAT CTTTAGAAAA ATGGGGATTA ACACAAAATA
    12181 AAACTTTTAC CATCACTTTT CCTGATTTTT TGAAGGAGGA TTTAATTCCT CATTTTGTTA
    12241 GAGGATATTT TGATGGAGAT GGATGTGCTT GTATTAGTCG AAGAAAAGAT AATGGAAAAT
    12301 TAGATTTTTA GTCAACCATA ATGTCTTCAA TAGGATTTTG TGAAGGGCTG ATAGAATACT
    12361 TGAAAAAGCA AGATATTAAT TTTCACATTG ATATCCCCAA AGGGTAGGAA AAGAATAGAG
    12421 TAGTACGTTC TCATTCTAAA AAAGAAAACA AGAAATTTAT GGACTTGATA TACAAAGATG
    12481 CTGACTTGTA TATGGAAAGA AAATATAATA AATTTAAAGC TTATTATGAA TCATAAAAAC
    12541 AAATTAAAAA CACATTGATA ACGCGAAATA CACTGTCGAT AGCAATGAAC TCTTCATCGT
    12601 GAACAGCCTT GCCGAAGGTA TTGCTCGTGG TGGTGTTCAG ACCGCTTCTA ATACTGAGTA
    12661 CACTGTTACC GCTCGTCGTG AACAGGTTTC TCTTTATGTT GACTGGTATC ATGTTGCTGC
    12721 TGGTAAGCTG GACTGGGGTA AGCTCCTTCA GAAGATTGGT GCTTCTTTTG CTGCTTATCT
    12781 TCAGGCTCGT CTTGCTAAGG TAATGGCTTC TGTTATTACC AACAACACTG CTGGTGAGAA
    12841 CAAGGATGGT ATCGCTGGTT ATATGGCTAA CGGCTTGACT GACGAGAACT GGCTCATCAC
    12901 TGCTCGTAAC GTCAAGCTTG CCAATGGCGG TGCTGATGTT TATGCCCTTG GTACTGCTAT
    12961 TGCTCTCGCT GATGTTCTTC CCAAGGAGTC TGCTACTTCT GGCTTCCGTT ATGGTGAAGA
    13021 TTCTGCTATC ATCAAGGATG GCTTCCTTCC TTCTTACAAG AAGGTTCCTC TGATTGAGTT
    13081 GGGTAACGCT CTTGTTCCTA ACACCATCAA TGGTACTCCT GAAGTCGTTC TTCCTGATGA
    13141 TATTATTTAT ATGCTTCCTC TTGGCATGAA CAAGCCCATC AAGGTTGTCT TCGAGGGCAA
    13201 TACTGTTTCT GTTGAGAAGG ACCCTATGTT TGCTGCTGAC CACTGCTACG GTTTCACTGT
    13261 TGATATGCGT GTCGGTATGG ATGCCGTTGT TGGCTCCAAG TTTGGTGCTA TTCAGCTTGC
    13321 CTAATCTAAT CTTATAAATT ACAATTAATT TGTAATAGAT TAAACAACTA AAATAAAAAG
    13381 TCTGGTATAG CCAGATATGT TTAAAAGGTT TAAAAGGAGA TTGTAAAAAA TGGCTGTAAG
    13441 TAAGAAAACT ATTAAAAATA CAGAAGAAGT TGTAAACGAA ACTAATAAGG AACAAATTGC
    13501 TGAGAATGCG GAGACTTCTA TTAAGGAGTC TCCTGCTCCT CAGTCTTCTA TCTCGCTGGA
    13561 AGATATTCAG GCTATGATGG CAAAGTTCCA GTCCACTATT GATTCTTTGA GCAACGAGCT
    13621 TAAGGAAGAA AAGGCAAAGA ATGAAAAGTT GGCAGAAGCA ATCAGAGAAT CTACTTCGGG
    13681 TGATACTGAA TCTTCTTCTA AGGTTGAGGA AGTACCTGAG AGTACTTCTA ACGCTACTGA
    13741 AAGACTTTTG GAAATTCTTG GTAATAAGAA GAGCGATAAG GAAGTTGTAA TTATTCATAA
    13801 TCGTGAGCTG GTTGGTGGTC TTTCAACCGC TATTCAGCTT ACTGGCTTGA CTATTAATTT
    13861 TCACACTCTC GGTGAACAGC GTGTTTTGAA CTGGCAGCAG TTTGAAGAGT GCGTTTCTAA
    13921 ATATCGCAAG TGGTTCGATA AAGAAATTAT TCTTTTGGCT CCCGAATACA CGGATATCGC
    13981 AGAACGCTAC AATGTGTCTT GTTTGAAGAG AGGTAACAAA ACTGTTGTTA CCAAGGCTGA
    14041 CCTTATGAAT CTTTATAAGA AAAATGAGCG TGAGCTTGAA GATTATATGA ATACTCTGAC
    14101 CGAATCTGAC CAAGAATTCA TTTGTTCTTA TTGGCTTGGA AAGTGCTATA GTAATGATAG
    14161 CAAGTATCTC AACAGAAGTA AGATTGAACT TCTGAATAGA ATTTCTGGCA AGAGAATTTT
    14221 TGACAATCTG TTGACTCAGA TGAATTATGA TTCAATGAAA CATTAAACAA ATAAGGAGGG
    14281 TTTAAATGGG CATTTTGTTT AGTGATGTCT ATCGAAAAGC AATAGCCTTA TTTGATGACC
    14341 CAAGGATTAC GACAGCGTAT GAAACTAATC CTTTGCAATT TAATAAGATA ATGTACACCT
    14401 ATTTGCAAAA TGCAATATCT ATGTTTAACA ACCCTCTGAG CGTTTCTTTA CGTTTATCTC
    14461 AATATAAAGA ACCAAAAGGT ATCATGCAAG TTTTTGAAGG TGATGGTAAG AATAATAAAT
    14521 TCGAACTTGA CCCTGAGTTT GAGATTTAGG ATAATTCAGT ATATAATTAT ATTGAGGGCG
    14581 AATTATTGGT GCAAGGCTCA ATTGATAGAG AAGCTCACAC TGTGGAATTC CCCGATGTTT
    14641 TACCTGAAGG AAAACAATAT GCAGTTGAAC AATATTATGT TGGTGAATTC ACTGACAGTT
    14701 TTGAAGGTTT GACCAACAAA AATGTAAATG GTACAAGTTT AGTGGTAGGT TATGTTAAAG
    14761 ATATTCTTGC TCGATTGCTT GTAAAAGCAT GGGGAGAAGA AGAACGCAAT TTGTTATTAG
    14821 ATATTCGCAA TTTAATGCAA GACAGCGATT TCAAGATTAT GTCTAATGAC CGTATCTTAA
    14881 AAGCGAAAAA TGAATGGATA GACCAACTTG ATTCAGAAAT ATACAATTAT CAAAATAGAC
    14941 TTGCATGGCA AATCCGTTTT ATGGGTGGTA GTAAGTTTAT AGGAAGGGGG TAAAAATGGA
    15001 TAAAGACGAA AAGAACTTCA AAGTAGTTTT ATCTGTTAAT GAGAAAATTG TATGCTTAGA
    15061 AGAGATAGTT TCCAAATTAA AGAAAGTTCT TTATGTGTAT GATAAATCTC AAGAACCCAA
    15121 TTCCACTTAT AATTACCGTG TGTATTGTGG TGGAATAATG ATGTATGTTT CGTCAAGTAA
    15181 TGTTCTTTTT GATGGTGAAT TAGTAAGTAT TATAATTAAT ATCAATGCTA TTTTAACAAA
    15241 TCAATTAGAC AAAGGATAGA TTAAGAAGTT AATATTTGAA TCAATCAATT ATGCAGAATA
    15301 TTTATTAAAG AAATATAAAG GCGATGATTA AAATGGCGAT TTTAAATACT ACAAATGTAG
    15361 TAGATAGTAG TATAATGCTT AAGGCTCGTT TAAAACATAA TATGGTTGGG GATAATTATT
    15421 ATATTCAAAA TCTACAACAT AAACGCGATT AGGACTGGGA ATATAGATAT AATACTGTTG
    15481 ATATAGAGGA AGAAAAAGAC CGACAAATTG AATACACAAC GAAAATGCCT GAATATACGC
    15541 CTCTTGAGAC TGTTGTTATA AGAAGTGTTA AGGATGAACG TGGTGAAGAT TTGGGTACAG
    15601 ACTGGGCTGA AATTTCCTTT AGAGATTTGA AATACCCTAA TCCTCTTGGT AAAAGATATC
    15661 GTTTTTCTTT GGAATTTTAG GACTTAAGTA CCATGACAGA AGAGGAAAAA CATTATGATA
    15721 CAAGTGTCTG GATTGCTGTA AACAATTCTC CTTTAAATCC ACGGAATTCT TGTGTGATTC
    15781 GTAGATGTAA TGGAAACATT GCTCTACTTG GGTCTCCCAC GAAAAGCCAA ACTGATGCCA
    15841 CTGAGATAAG GTATGAACCT ATTGTTTTGG AAAATGAGTT GAAATATATG AATCAATACT
    15901 ACAACCAAAC AATAGTCGTG CCCCAAGCTG AGTGGTATGT TACAATGCAA TTAAATTATT
    15961 TTTCAAATGC TGTTAAAATC AATAGCCGAG TTATTCTTGG CGGTACTGAT TAGAATGACA
    16021 TTGAAAATAA TGCTATATAT AAAGTTAAAG CTGTTATAAA GTGTACATCT ACAAAAACTT
    16081 TTGCAAAGAG TGGTTTTACT GGATTAGAAG ATATACCTTT TGTGGTCTTG GCGTTGGATA
    16141 AAGATTTATG GAGTGCTAAT GATGATGCTA TAACTCGTGT TGCTAATAAT GCTCCATTAT
    16201 ATTTTATTCC AAAAAAGGAA GACCTTCACG ATGAAGAGTA TCACATTACT CTTAAAAATT
    16261 GTGATGATTA TAAAATAATT CTTGGCAATA GCAAAGAATG TGAAACTGAA TTAAGTTTCA
    16321 AAGGTGGTAC ACTTCCTACT CACTTTGAGT ATAAAGTTGT TTTAAATGGT ATAAAAGAAG
    16381 AAAATTGGTC TAAATATTAT GAATTTAAAC AAACTGGTGA TAACACCTTT AAGATTAAAA
    16441 ATTTGAAAGC TTGCAATAGA GGCACTTTAG ATGTAATTGC TACTTGTGCT GACCCTGATA
    16501 TCGCAGGAGT TACTATTAGT GAGACTTTCA GTTTTAAATT AGGAGGTTTT TATTAATGTT
    16561 AGATAGTAGT TATGCACCAT CTGCATTTAA CCGTTTTGTA AATTTAGATG GAGTGGAAGA
    16621 TAGAATAATT TATTATTTGC TGTCTCCTAA TAAGAAAACT CCTGAAGAAT TAGAACAAAC
    16681 TCATATTATT TGGAAGCTTT TGTATTATAA TGATGCAGAT GCTCTTAATA GAGAATTGCC
    16741 TACATATTAG CAGATTACTT CTTTGATATG TTCTGATGAT ATAACTCAAT CCGATAAGCG
    16801 TATTTTTAGG AGTCCTCATT TTGAAGATGC TTGGACCGTT GAAAGTACAA TATTAAAAAT
    16861 TTATATTGAC CAAATTATTC CTACAGATAG ATATAAAGCA GTTGTTAATT TTGGTATTGA
    16921 TATAATTACT CACAATAAAT GTATTAATAT TAATCCAAGT GACGATGATA AAGTTTATCC
    16981 TGTAGATACA GTTGATGGAG TTGAAATTCC CATTACTGGT AAAAGTCGTA TTTCTACTTT
    17041 GTTGAAAGCA GTTTTGTTTT TACTTAATGG CGCTCATGTG CAAGGTGTTG GCAATTTAGA
    17101 ATTTTCAACG ATGATGAGTA GATTCCAATA GGCTCAATAC GGGATTTGGA ATAATAGAAA
    17161 TTTTGAAGGA ATTAAAGTTG TATTAGGATG CTACATGAGT GGGGTGTCTT AATTGGCAAT
    17221 TTCTAAAGAG TTACAAGCAA AAATAGAGAT GTATGAACAA GCCTATTTTG GTTTGGATTT
    17281 ACCAGTGCCA TTTAAAGGTT TGTTAATTTA TCCAGTTTTA ACAAAAGATT ACTATAATTT
    17341 TTATGCTAAT TTATCTTGTT TTACTCAAGA TAAAAATGTT AAAGAAATAA AAGTTGTAGA
    17401 CGATAATGGG ATAGAGACCA CTAAAAAAGT GGCTAATCCT GAAGGTATTG GTATGTCTTA
    17461 TATGGCATAT TTAATATAGA ATATGGAGAA TCAAGAATAT GGACCTATGG TTACTTCTTA
    17521 GGTAATTAAT ATGTTCGAAC TTATACTCCA TGAAAAAAAT GGTTTGTTTT GTCCTCATTG
    17581 TGGATTCAAA CGAACTTAGT TTGAAGTTAT CAAAGAATAT GCTAAATTCC AAGAGACGCT
    17641 GCCTGATAAT TTAAGCGAAA CTGAAAAGAA GATTAAATCT CTTGAGTTTA TTAATAATTA
    17701 TGCTATATGT CCAGAATGTA AAAGTAAGAT GAGAGATATA TATGGAATAA AAACAGAGGC
    17761 TAATGGTGCA AAGAAGTTAT ATATTTACGA TATAGTTTTA GAGCCAAAAG AGCTTGATGA
    17821 ATTTATAGCT ATTATTACTC ATCAAAACAT TTTAGATTAT GATGGAGATA AGTATATCGA
    17881 CCCCAATTTA AGAGAAGAAA TGGAATTAAA GGCGAGGATG CAAAACAAGA ATTACACTTC
    17941 TCCAAGTTTG GAAAAGATGC TTGTTTGTAT ATCTATAAGT TCTCCGTATA CTATGGAGAT
    18001 GTTAAAAGAA CAAGTGAGTT TGAGAAAACT TTCTTTAATG CTAAAAACCA TTGATGCTAA
    18061 AGGATATTAT TATGCTTAGA TTTAGGGTGC TATGTCTCGG ATGGTTTAGT TCAAGGATGG
    18121 AGACATTCAC CATTGGATAT TTACTGATAA CAAGAAGGAT ATGTCTAAGG AAATTATGAC
    18181 TATGAATGAT TTCCAAAAGA AATTTGCTTC TGTTACATAA TGGGGATTAA TTTCTCCAAC
    18241 TGATTTAAAT CAGGAAAAAA TGATTAAAAT AAATAAGGAG GATATATATT ATGTTATTTT
    18301 TAGCTGGTGT GGGCCGCGCC ACTCTTCTTG ATGGCGAGCG CCTTGTCGCT ACTGCAAATA
    18361 CTCTGATTGA CTCCAGCATT ACTATAGGTC TGAGCTTCGA AGAACTGCGT GCTGGCGCTG
    18421 GTAACAAGCT TTATGGTCGT TATGCACATA CTTCTACCTT CGACCTCAAG CTGACCGATG
    18481 CCATGTTCTC TCTTGAGTAT CTCGCTATGA ACACTGGTTC TGATGTTGAG CTCGGTGGCG
    18541 ATGCTATGAA GGATGAGAAG CTGACTGTTG CTGGTGGTAA GGTTACTCTG TCTTACAAGG
    18601 CTGTTCCTAT GGTTGGTAAT ACCAATGTTT ATGCTTATGT TAAGAAGTCT GGTACTGATG
    18661 AAGGTTATCA GCGTTATGCT GTTTCTGGTG CTGGCGTTAA TGAGGTTACT CTTGACGAGT
    18721 CTCTGAATGA TTCTGAAGTT TGTGTTCGTT ATATGTATCA CAACGATATC GCTTCCAAGA
    18781 TTACTATTAG TGCTAACTTC ATTCCTAAGA CTCTGACTTG CATTCTTGAA GCTAACCTTT
    18841 ACAATGGTGG CTCTTGTGAT GTTGAGACTT CTACCCTTGC TGGTAAGGTT ATCATCAAGG
    18901 TTCCTCGCTT CATGCTTAAT GGTTCTCAGG AACTCAGCAT GAGCGCTTCT GGTGTCAGCA
    18961 ATACTTCTAT TGAGGGTTCT GCGCGTGATG ACTTGTTTCT CTATAACTTA AAATAATAAG
    19021 GAAAAGAGAG AAAGAATAAT ATCTTTTAAC TAATAATTCG AAAACATAAA TGAGGGAAAA
    19081 TAATCCCGAA GATGTTTCAC TAAGCTTCTG TGTGCGATTA AAAGAAATTT TTTTCGTATA
    19141 AAACCAGATA AAGTCGGCAG ACGAAAGCCT AAACGAAAGC ATGGTTTTTA ATATGTCGGG
    19201 TGTCAATTCG TTTTTTAACG AGAGAAATAT TCATGGTGAG AATGTGAAAA TTCACTGACG
    19261 AACTTGCGAA TGTACGAGTT ACCCCATGCA AGAAATTGTA TGCTATTAAA TAGGGAAAAG
    19321 TAAAACTGCG CGGTATGAAA TTCCTAATTG CTAAGACAAT AATTTAATAG GCTCAAAGCA
    19381 AGCACCTAAA AATATTGAGA TAGAATTATT GGTACAAGGA AACCTACAAA ACGCATAGTT
    19441 ATTAGTCGAA ACTTGAGAAA GAAATAAGCT AATTTAATTT GTGGGGAAAA GAGATGTTCG
    19501 AACCGTTGAA GTTCCTGTAA TGGGAATGGA GGGATGGGCA TTAGTCGATT TAAAATTAAT
    19561 TAAAATCAAT TTAAATTTAA AACATCTATT ATTATTTGTT ATATTATAAA GAAAGGGGGG
    19621 ATAAAAATGA TACTTGATAA TTTAATTGAG GTAAAATTAG GTAGTCTTAA TATAAACCAT
    19681 TATCATTCTT TTGGATATTA GGGAAAATGT GGAGACACAA TAAAAGTTTT TTCTAAACAT
    19741 TTGTAGGATG GAACTTCTAT TAAAGAGGAA AGGAAATGCG ATTGTTGTGG AGAAAATTAT
    19801 AGTCGCAGAC ATAGTTAGCA TATTAAATCT TTTAACATTT GGGGAAAAGA TATATGTAAT
    19861 AAATGTTCTC ATATGAAAGA ATACAAGAAT AAGATACAAG AAAAAAGAGA ATAGACTTGT
    19921 TTAATAAAAT ATGGAGAAAA GAACCCATCT AATATTGTAG AATTTTAGAA TAATAGAACT
    19981 GCGACAATGT TAGAAAAATA TGGAGTGGAA AATTATTTTC AAGCGCAAGA TTTTGATAAA
    20041 AAGCGAAAAG AATCCAATTT GAAAAAATAT GGTGTAGAAT TTGCTCAACA AAGTGAAGAA
    20101 ATACAAAAGA AAATTGAAGA ATGCTGCTTG AAAAAATATG GAGTAAAAAA TCCTACTTTG
    20161 AACAAAGAAA TCAGAGAGAA ACAAATATAG TCTTGTATTA AAAAATATGG TTCGGAAACT
    20221 AGTCTTGGAA ACCAAGAAGT GAGAGATAAG GGTAAAAAGA CAATGATGGA TAAATATGGA
    20281 TATGACAATG CTCGGAAATG TCCTTAGTTG CAAGAAAAAG CAATGTAGAC AAGAGAGAAA
    20341 AATGGGAATG TCCCAACTTC TATGTAGCAA ATATAGTTAA AAGACATTTT ATCTGAAATG
    20401 TATCCATAGT ACAATATTAA ATTAAATTAC CCAGTATCTT CTTTATCCTT GGATATAGCT
    20461 CTTTTTATAG ATGAAAAAAT AAAAATAGAT GTTGAATATG ATGGTAACTA TTGGCATAAA
    20521 AATTATTAGA AAGATAGAAG ATGAGATGAA TTTTTAAAAT CGCAAGGGTT TAAGATTTTA
    20581 AGAGTTCGTT CGCGGAGATA GTTGCCAACA AAATAGCAAA TAGAAGAGTC CGTAAATCAA
    20641 TTAAAAGAAG GACGAAATTT CGTTTAGATT ATTTTAAAAG ATTGGGAAAA TAATTAATTT
    20701 TAAACCGATG GCAAGCCGTG TACGTTGAAA GGCGTATGCA CGGTTTAGAG CGGGGGAAAA
    20761 TCTGGAGATA ATTTCAAAGG ATTACCTATC GCTATTGGCT TCTGGATGTG CTGGATGCGA
    20821 CGGTGACGGC GTTTACGCTG AAATTGTTCA GGTTCTTGAA AATAAGACTG CTGCCGATAT
    20881 GTTCGCCAGC ATTGTTGTTG AGGATAAGAA TCAGTCTGCT AAGGCTGGTG ACAAGATTGA
    20941 ACTTAATGTT TATGCTTGCC CTGTTGATGG TGCTCCTATT AAGCTTGCTG TTGACCAGTA
    21001 TGATGTTACT GCTTCTTCTG GTACTAGTAC TTATGCTAAT GGTGTCATCA CTGTTGTTGA
    21061 TACCACTGAG TTCACTGTTA AGTTTAAGCT TAACGAGGCT CTCACTGATA CCATGAAGGT
    21121 TACTGTTGCT TAATTTAATT AACGAACAGG AGATTAAAAT AAATGCTTTG CAGTAATGCA
    21181 CAGCAAGAAA ATGGTGGAAG AATAACGTGC AGAGTCGATG AAAAAGACCC TCATCGGCTC
    21241 TGTCCTTATC AAAAATATTG TCATTAGAAG TGTGCATGGG AAAATTCTCC TGCCATGACG
    21301 AGCTGTGAGA GGAGATTAAG AAATGGATGA AATGAACAGC ACTTTTGATA TTGAAGTTTC
    21361 TCCTAAGAAA GAAAACAAGG AGAAGCAGAT TCAATATAAA AAGTATGACA AAAACAAGCG
    21421 CAACAAGGAA ATTGTAAAAG AAGAAGTTGT TGAGCCTGTT AAGCAGGAGT TGGAAAGTGT
    21481 CACTGAAGAG GAAGAAGTTA AGCCTGTTGT CGAAGAACTT AAATTAAAGA AAGGTTGGGC
    21541 AAGAGGCGTT GTACATAGTA AGTGGAAGAC TTCTGCATGG GTAATTCTTG AAAATGGTAA
    21601 AGGCCTTACG ATGGATAATT TTGGAAAATA TTCTATTGGG GAGACTGTTG AATTTGAATT
    21661 ACCTTCTTGG TACAAAGATT TACAGAAGTA AGTAATGACA AATAAATTGA GGATGGGGTT
    21721 AATCCCATCC TCTTTTTAGA CGCGAAAGAG AATAAAAGAT GAATTTTATT TGGTATTTTG
    21781 ATGCCGTTTT TCCCAGTAAA ACAAAGGATT TTGAAAAGCG TCTTTTTTGA CATGATTTTA
    21841 TTTGGAAAAG AAATTTTTCA AAGTCCTTGA CAAAAAATCA AACATTTGGT ATATTAAATA
    21901 TGAAAAATAT TAAATGGAAG AAGTGAAGGC AAATCTACAA CACGAGTTGT ATATACTTAT
    21961 ATTAGTATTA ATTATTAAAG GTAATTAAGA GATATAAGTT CCTATAATAA CGTAGGAGGT
    22021 TAACTATGAG TAAAAGCAAA GACAAGATTA GGGTGAGTTT TATCGGCAAT AATGCTACAA
    22081 GCGTTGCTGG CTCTATGACT TTAATCACAT GGGGGAAACC TCAGCGTTCT ATTTTGGTAG
    22141 AAGCTGGTCT TGTGCAAGGA GAAAAAAGTT TGCTTGGCGA ATATCAAGCA AATAGCGCAA
    22201 ATTTTAAATT TAAAACAAAA AATATTGATT ATGTTTTTAT GAGCGATAAT CACGGAGACC
    22261 ATTGCCTTTT ATTTCCCCTA TTGGTAAAAA GAGGTTTTAA AGGAAAGGCT TTTGTTCCCG
    22321 AAGGATTTAC AGATATTTTT AAACCGATGG CATTAGATAG TGCTAATATT ATGGAGCGAA
    22381 ATGCTCTTGA TTTAACTAAA AAGTTTAAAA AGAATTATCC TCCAATTTAT GATAATGGGG
    22441 ATGTTTATGC TGCTACAATG TTGTTAGAAG AATGTGAATT TAATAAAAAG ATAAAGATTG
    22501 ATGAAGATAT TACTGTAGAG TTTGTTCCTG CTGGTCATAC TTTACATTCT TCTGGTATTA
    22561 TTCTTTATAT TAAAAATGGT AATACAATTA AAAAAATTGC CTTCACAGGG GACATGGGAA
    22621 ATATTGCAAT GCCCAAATTA TTTACCAATA CTTTTCAGCC CATTCAAAGT TCTAATTTGT
    22681 TAATTTCCGA GACAACTTAT GCTGATGCAA AAAGAAGTGC GAGTGGGAAA GATAGAGAGA
    22741 AAGATATAGA AAAAATTAAA TCTATAGTAT ATGATTATGT AATAGACAGA GAAGATGGAA
    22801 AAATTTTATT TCCAACCTTC AGTTTTATGA GGACTCAAAT TATTTTGAGC ATATTGTTTG
    22861 ATTTGTTTTA TACAGATGAA AAGTTTACCT GTCCAATTTA TGTGGCTTCT CCGTTAGCGT
    22921 GTAAAATTTG TGATGTTTTT GACACACATT TAGAAGGAGA AGAATTTGAG AAGTGGCAAA
    22981 AAATTAGAGG TTGGGGTCAA GTCCATTTTA TAAAAGATTT TGAGACTTTG GAGAACTTGT
    23041 TGAATAAACA TACGAAGGAA AATTCAGCAG CTTTGTTCTT GGCTCCGTCA CGGTTTATGC
    23101 AACGGCGGTA TTCCGTTTAT TTGGCGGAAA AATTACTTCC GAGTTCTAAG AACATTATTG
    23161 CTTTTTGTGG TTATGCCACT CCTACGAGTT TAGCTGGGAA GATAAAGCAA AAGAAAACAA
    23221 AAACGATAGC TATCAATGGA AAATCTGTCC CATGCAGGGC GAATGTTATT AATCTTCAAA
    23281 GTTTTTCTAG TCATATCCAA CATGATGAAT TACTTAAATT ATTATCTGGT GGATATGGTT
    23341 AGGCAAGTTA CGAAAAAATT GCACTTGTTC ACGGAGATTT TGATGGTAAG GTCAAGTTTG
    23401 CTGAAGAACT AAAGAAAGAA ATTAGCAAAC GAAATAGAAC AGATAAAGTG ATAGTTGTAA
    23461 ACAAATCAAC AGAAATTTTA TTATAATTAA ATATTTGTAC AAAAAGCTTT CTTAAGCTTT
    23521 TTAAATAAAC CTATTGACAC AAGAGGTCAG GGTTGCCAGA GAAGTTGTAT ATTGGGCTAC
    23581 CATCCAGTGA TACAATGGAG GCTTATTAGG GTTGTCAGGT TTCCACAGGG TAGCAATTAA
    23641 AACTGTCCGA CTAACATACT TTCATGAGTA GTTTCAAATG GAAGAGAAAG GCGTTTTAAG
    23701 ATGTCGGCAT AAATCTTATA TCTCATGTAC CATGTGTACA AGGAGTTTCT TAAGACGTTA
    23761 GAGTTTAGTT TTAGCGTTTT ATGTAATGAA AAGGAAAATG AGACAGGGAG TAATTAACCT
    23821 TTTGTCTTAT TCCTTGTAGG ACAATTATCA TTTTCCTTTT TTATATATTC TAACAAGGAA
    23881 AGGATATATA GAATAAAATG AAAGAGTTAT TTAAGAATCC AATAGAAAAT TTTAAAGAAA
    23941 AAACAACAGG AGTATATGGT ATTTATTGTT CAGGAGATGA TAAATATTAT ATTGGCAGCA
    24001 GTGTTGATAT AAAAAAGCGT TGGATAGGGC ATTCAAGCTT GTTAAGAAAT AAAAAGCATT
    24061 ATAATTTTTA TTTATAGAAT GCATGGAATA AATATGGAGA AGAAGCCTTC TCTTGCTTTG
    24121 TTGTTGAAAT TTTTAACTGG AAGCGGTAGG ATGATGCACG TCGTTCTAAA TAGCTTACAG
    24181 CATTACATAA AAGAGAATAG ATTTATATTG AAAAATATGA TGCTACTAAT CATAAAAAAG
    24241 GATTTAATTT AACTTCGGTT ACATAGGGCG GAAGTCCGAG ATTGTCTACA AATTTATTAA
    24301 TGGCTGGTAA AGCGACAATT TCTTTTTTAC AGTTTTAGTA GATTTGTTTG TTGTTATAGT
    24361 ATAAAAGATG GCCTTTAACG GTTGTAGCAG AAAAATTAAA AGTGGAATCT TTCATTGTGC
    24421 ATAGAATTTA CAAAAGAAAA ATGTACCCAG ATTTAACAAA AGGCATGGTT TTTAAAAGTA
    24481 GGACTTTGGA ATTTAAAGAC TTGATGAAAG ATGTTATTCC CAAAATTGAA ATAGATATTA
    24541 AAAATGGATT ATCGGCTCCA GAAGTGATTA AAAAATATAA TATGCCATAT TCGCCACATT
    24601 TTGTAGCTAC TTGGTTTAGA AAAAACAAAC AATTATCTTT TGATAGTGTC CGTAAAGAAA
    24661 TTTATGCTTT TGATGAATAT GGTAATTTTG TAAAAAAATA TAATCAAATT AAAGACGCTG
    24721 CAAAAGAAGT TGGTTCTACA ATAGGCACAT TAAGTAAAGC TTGTGAAAAA AAACTCATTC
    24781 CATCTCGTTT CTGGATATGT TTGGGCAAGC GACGCAATTC CTCCAAAAAT GTGCAAAGAA
    24841 GAAGAATTAG CAGGACATTA TTTGCATTAT CTTGGAACTA GTAAAAGTGT TGTTGGTTTT
    24901 ACCGAAGAAG GTATTCCTCA AGTGTTTTAT TATTCTACTT CTGCGGCTGA AAAAGATGGT
    24961 TATTAGCCAT CTGCAATAAG TTTGGTTTGC CGAACTCTTT CTCGTAATAG TGAATAGCCA
    25021 AAGATTAAAC TATATAAACA TCAAGGATTA ATTTGGAGAT TTTATGATGA ATTAAACAAT
    25081 GAAGAAAGAG ATAGGTGTTA TTATATTTTA ACGGCTCAAA AGAGCTAAAA TGTGATATTA
    25141 TTTAATTAAA GGATTAAAAG GAAAAGCGAT ATGAAAAAAA ATGTTAAAAA TATTCCAACA
    25201 AATGATATTG CCGATTTATT CGAGATTGGA GTGTTGCCTC CAGAAGCAAA TCTTTAGTTG
    25261 CCAGACCCGC AGCTTGTTGC GTATTATAAA GATTCAAACG ATAAACGCCG TATGTTATAT
    25321 ATCACAAGAG ATATAGATGA TAGTTTAATG GATGAAATTC GTTGTATTAT TAGATGGAAT
    25381 ATTGAAGACG AAGAAAATAA TATTCCAGTG GAAGAAAGAG TTCCCATTAA ACTTTTGCTA
    25441 TTGTCTTATG GCGGTCAAAT TGATATGTGT CAATCTATGC TTGATATTAT TCAACTTAGT
    25501 CGTACAAAAG TAATTTGTAT TAATCTTGGA GTATGTGCTT CAGCAGCTAG TCTCATTCTT
    25561 ATGGCGGGGC ATGAAAGATA CACTTTAAAA AATAGCTGGG CGCTTATTCA TCAAGGACAG
    25621 GGTTCTACTG GAGGGACTTA TGCGATGGTA GAAGCGCAAA GTGCGAATTA CAAGCGTTTA
    25681 ATTGAAAACA TGAAGAATTT TATTTTGTCT CATACTAAAA TTGATTTGAA ACTTTACAAT
    25741 AAACAGAAAG CAAAAGAGTG GTATTTGTAT GATGATACAA TGGTTCAGCT TGGAGTAGTT
    25801 GACCATGTGG TAGATGACAT TTCACAAATT ATAGGCCGAG GAGAATAATT AAAATGGCTT
    25861 TAGTTACAGA TAAAGTACCC GAAGATTATC TTCGTGAAAT GCGTCAGTTA ATGGCGGATA
    25921 TTTCAAATGG CGATGCAACT TGGAGTAACG CAAACGATAT TCGCAAAAAG TATGGTTTGC
    25981 CTTCTCTGAC TATTGATACA ATTCGTAGAG GTGCGTTGCT TTATTCTGAG TTTAATGCTT
    26041 CAGGATGGGT TAATGAGCCT GTTAACAAAA ACATTCCTAC TAAAAATACC ACTACTTTAG
    26101 ATAGTAATGG TGTAAGAACA AGTGAAAAGT TTGTGGCCTT ATCAGAAGAT GAACTCACAG
    26161 ATAAAACTGC TCTTTTAAAA GCCCATGGTT ATAATCCTGT TCAGTTTGAA TTGCTTAATG
    26221 CCAAGAATAG TATTTGGCAA CAGGGTGATG GTAAAGGTGG TTTGAAGAAC CTTTATTCTT
    26281 CTCGTATTAC TGTCAAGCCT ACTGATTGTG GATTAGATTT AGAAGAGCTT AAGAAATATT
    26341 TTGAAAAGTT TAAGTCTCCT CGTAGTACTG AACATATTAG AGGAGATGTT AGTAATAAGC
    26401 CCAATGTAGT TTTCTTCAGT CATCTTGATG TACATTTTGG TAGAATTTCC CAACCCTATG
    26461 AAACAGGTGT TGAATATAAT ATGGAAGTCG CAAGACAAAA TATGCTTTCC ACTACTAAGA
    26521 AAATGATTGA TTCTGTTTAT TGGAATCATG TGGAAAAGAT TATTTATATG GTTGGTAATG
    26581 ATTATCTCAA TAGTAGTTTT ACTGGCTATA CTACAAGTCA ATCTCATATA CAGGATAACG
    26641 AGGGGACTTT TAACACAATT TTCAAAAAGG GTACAGAAAC CTTGATTGAA GTTATTGATA
    26701 TACTTAGTAG GGTTGCACAG GTAGAAGTTG TTTTTGTTTC AGGCAACCAC TCTAGGTTCG
    26761 AAGAATTAGC ATTAATGCAG ATAATTGAAG CATATTATAG AAATGTAGAA GAAGTTACAG
    26821 TTGATGCAAG TCCATTCCCA AGGAAGTATA TTAGAGTTGG CAAGACGCTT CTTGGCTTGA
    26881 CTCATGGTAG TGATGAAAAA GACCGCATTA ATGGTTTAAT GCAGACTGAA GCTAAGGAAG
    26941 ATTGGGGACA GACATCTTAT CATTATTGGC TTTGTGGTCA TTTGCATCAT AATGATTGGG
    27001 CTTTAAGAGA AAATTATGGT GTTTCTGTTT TCACTCTTTC CGCTATGACT AAAATGGATA
    27061 ACTGGACTAC AAAGAGTGGA TATACTATGG CTGATGCTGG ATGCATTGCT TTTGTTTTTG
    27121 ATTATGATAA AGGACTTAGC GATATTAAGT TCTATTATGT TTAACTAAAA ATAAGAGAGA
    27181 ATTTATGGGT AAGAAAAATA AAAATTAGGC TTTTGATTAG TACAGAGATG ATGAATCTGA
    27241 GGAGAGAAAG CCGTTTAAGA AAAAATAGAT AGTGAAGAAG AAAAAAGAAG AAGAGATTTT
    27301 TGAGTTTGAA GAAGATTACG AAAAGACTCG AAACAGAAAT AGATATGAAA ACCGTAAAAA
    27361 GAAAAAGAAG CATTATGAAG ATGATGATTA TTATGACGGT TGGAATTAAT TGACCTTTAC
    27421 TTATAGTTTG GGTTCTAAAA AAGTTTTGAA TAATTGAACT GGATAATCAA TGTTCACGGA
    27481 AAGGAGATAG CTTGACTAAG TGAGGTTGGG CTATCTCTTT TTTTCCCATT CCAAAAAAAA
    27541 GATTTAAAAG AGGTGAAAAA TGAACAAAGG AAAAGCTTTT GAAAAAGATT TTCAAGAAGC
    27601 TGCAAAGAAT GATGAATTAT TTGTGTTAAG ATTGCATGAT ACATCTTTAT CTTGGTAGCA
    27661 TGAAAAGACT TCAAGGTTTC AGCCTGAGAA CCCCTGTGAT TTTTTGGTAT ATGAGCTTCC
    27721 TAATTTATTT GCTATTGAGT GCAAAAGCAC TTGTTATAAA TCTTTAACTA TATAGAGAGA
    27781 TATTAAAGAT AAGACTTCTA AGATGATTAA AGCTCACCAG ATTAATAGTT TGATAAAGTT
    27841 TGCTCAATAG GAAGGTGTAT TTGCTGGATT TTTGCTTAAC TTTAGAGATG ATGAAGATAT
    27901 TACAAACAAT GTGACTTATT GGTTATCTAT ACAGAATTTT AGCAGATTTT TATGCGAAAA
    27961 TGATAAGCAA TCTATAAATA AATTGGATTG TATTTAGTAT GGAGCAATTA TAGTTGAACA
    28021 AAAGATAAAG AGGACTCATT ATACTTATAA CATAAAAAAG ATGCTTGAAG ATATTAGAAA
    28081 GGAGGAAATT GAATAATGGC ATATAAACAG CCTTATAATA AAATTTACAC GCCTGAAAAA
    28141 TGGGAGCAAG TAAACAAGGA AAACAAAGAA TTAATAACCG ATTTTATTAC AGAATGTAAG
    28201 GCAAAGCGTA GGTCAGAAGG CACTCAAAAA TAGTATTTTG CGGATTTGCG TAGAGTGGCA
    28261 ATTTGGGTTT TGGAAAATTG CGATAATCAA TCTTTTTTAG ATTTAAATAA AAGAGATTTC
    28321 CGTAGATTTA TGATTTATTG TTAGGATGAG TGGAATTTAA GTGCTGCTCG TTGTAATAGA
    28381 ATGCTTTCTG CTGTTCATAT GATGTTAGAA ATGGCTTCAG ATGATGATGA TTTATATGAG
    28441 GATTATGATA GAAATGCTAG TGAAAAGATA AAGGGTGTTC CTAAAAATCC TGTAAGAGAA
    28501 ATTACTTTTG TTTCAGATGA GCATATAAAA ATGTTGTATG ATAAACTAAT GAAAGAAGAA
    28561 AGATACAAAG AGGCAACTTT GTTGGGAATT TTGTACGATT CTGGCGTAAG ACGAAATGAG
    28621 GTTTTACAAG TGAAACGAAC TGACATAGCT GATGATAAGA ATTGTACTGA TACTGTAGTT
    28681 GTTGGTAAGC GCTCTAAAAA ATTTAAAGTG ATTTATTTTT CAAGAACAAA AGAAGCTTTT
    28741 AAAAAGTACG AAGCTACAAG AACAGATAAT AATGAAGCTT TATTTATTAA TGCAGAAGGG
    28801 CGTCCAGCAA CAGCCAATAA TATATATGAC TGGATTAAAT AGTGGGGAGA TGAATTAACA
    28861 GAAATGACAG GAGAGGACTA CAAAGGACTT ACTTGCCATT CACTAAGACA TTGTTACATA
    28921 GATAATTTAT TAAAAGGTAC TCATTATTTA TGCAGAGAGC TTGAATTGGG TGCCGTTCCT
    28981 CTTGAAAAAG TTAAAATTTT AGCTCACCAT GAAAATTCCG ACACAACATT AAAATATTCC
    29041 AATTAGGATG AGAACAAAGA TATCGAAGAA TTATTTGGTA TTACACTTTA AAAGGTTTAA
    29101 AAGGAGAGAA TAAAAATGGC AGATGAAAAC AAACTTTTAT CTGGTGAAAA ACAGGTCGAA
    29161 TTGACCGAAA ACGAACAGAA AAACGAGGAA AAAGTTGAAA AAATTACTCT GGAAGAGTTA
    29221 ATTTACAACG CTTCTAAAAT TGTTTCTGAT AAAATTAAAG AAGAAGAGTT AAACAAATTG
    29281 GGCAATAAAT TAATAATTCG CACTTATCTT CCAATTCTTG AAAAAATGAG AGCAATGATG
    29341 ACTCTTATTT TTGATATGAA TAATCAAGAT GTTGAGATGG AAGAAATTAG AGTTGTTTCT
    29401 TTAAAAAAGA ATATGTTTTT TAATGTTCTT CTTGGTGAGT ATGCGATGAT TGATGTTTCT
    29461 AATAAAGATT TGCAAACTTA TCAAAGTTAC GATTTACTTT ATCCAATTTT TGCTCCTTTC
    29521 ATTTTATAGT ATTGCGAGAA AGATTATAAT GAGATGAAAG AAATGATTCG AGAGTCTTTG
    29581 AATATTTATG CCATGAAAGA TTTAGATAGT TTGTTAAATA ATATTGATTA TCAGTCACTT
    29641 GCTGAATCTG CAAAGAAGAA TGAAGAACTA CTAGAAAAAA TGAAAAATGA CAAAGATACT
    29701 CTTAAAGAAA TTAGGGAGCT TTATGAGGCT TTGGAAAAAT CTCAAAATAA TGATAAAGCA
    29761 ATGGAAACAA TAAATAAACT CACACAGCTT TATGCTGTTA GGTCCAATAA GAAGGTAAAT
    29821 TAAGAAAAGT AATTAAGCTG TGCTTACAGC TTTAAAGCTA TAAATGCATA TATATCTAAA
    29881 GAGGGGAATT TTCCCCTCTT TGCTAATATA AAGAAAGGAT AAGTATATGA GTGAACTATC
    29941 AAACACAGTT TCAAAAGCCT TTGAAAATGC TTGTAATGAA ATTGTGAAAG CAATAGAAAA
    30001 ACAATTGCCA CAAAAGACGG CGGCAATTAA AAGCGAAATT AATTTTGATT ATACCGTTTT
    30061 AGTAAAAAAA GTTTTTGAAA GTGTTTTTGA TAACTATTAT GGAGAAAATT ATGACAAAGA
    30121 AAGTCTTATG GATTCATTAA CTTTTATAAA TACTACTAAA AAGATATAGC CAGATTTAAT
    30181 TTACGACAAA AACAAATTCA AATTTTTAAA GCCTATTGAA AAAGAAAAAA GAGCTTTTAA
    30241 TAAAAATGCT GTGCGCGAAT CTACTATAAA ACAATTTGGA GATACGGATA TTGCGTTTGA
    30301 TATAGCGACA TCACTTTTTG ATGAAGCAAC TTTTGTTGAG GAATATTCTA ATATGAGTTC
    30361 TTTAGACTAG TGGGAAGAAG TTCAAGAAAT GGTTTTTGAT TTTTGGAATA TGACAAGAGC
    30421 CAATAATAAT AGAAATAATT TAAGTTTGTC TCCATTGGAA GAAACTTATA AAATAGCTTA
    30481 TCAGAGAAGT TAGCAAGAAT ATGAAAAACG TTTTAATACT TTAATAAAAC CTCGTATTCT
    30541 GAAAAAATAT GGCATAAAGT TAGGGTAAAG GAGGAAAATA AATGGCACAG AATCAATTTG
    30601 AAGTTGATAT TAAACTTGGT TTGGATAAAA GTGTACAAGT TTTAGACAGT GAAATTGAAA
    30661 AAATAGATTA GCAATTATTA AAGGCCACTG AAAAAATGAA CAAGCGGTTT GAAAAAAGTA
    30721 TAAAAGGGAA AAATTTATCT ATGTCGGAAA AATTTGCGGC AAGAGATGAA TATGTTAAAT
    30781 CTCATACCAC CGCTTCAGTA CAGTAGATGC AAGAAAAAAG GGGTGCTTTA TCTTCACAGA
    30841 GGGATAAGGC TAAATCAATG ATTGGTGACA TGGGAGCAAT AGCTTCTGGT AACGAATCTT
    30901 TGGGAACTAT CGGTTCTTAT ATAAGCAAAC GTATAGATTT CCTTAAGTCT TTAGACACTT
    30961 TAGTAAGTCA ATATTCTAAA TAGATAACAG AATTTTAGCC AGCAATTGTC ACTGCTGAAA
    31021 AGATAAAACA GAAACAAGAA TCTAAAGTAG CTTCTTCGCG GAAAGCAAGT AGTAAGCCGG
    31081 ATTATAAAGC AATGACTATT GCTGCTAGAG GAATATCAGA AGAGCAATAC AATAAAGAAT
    31141 AGTCAGATTT ATCTCAAAAG TTGGCTACAG CTCAAGAGGG GCTAAAAGAA CCGCAAGATA
    31201 AAAAGTCAAA AGAGAAGGCC GCTCTTTTTA AAGATATAAT GCGTCAAATA GCACAGTCTC
    31261 AAAAAAAATC AAGCATGTCT GATGAAGAAT ATAAAAACAT TCTTCCACAG ATTGAGAAAG
    31321 ATGTGCGAAA TTATGTTGAA CAAACTTACG CTGGAAAAGA AAAGACTTTA GCTGGCTCGA
    31381 ATGGATGGCG GAAGAAAATA AAGGTCAGAG GTTTTCAAGA AGGTTTTGAA AAAAATGCTG
    31441 AAGGGCAATA TGTTGATGCG AAAGGGAATG TTGTAAAAGG AACAAACACT TCTGTGTTGA
    31501 GAGCTTCTGC TTTCGCCCCT TTTATCACTA AAGAAGGAGA ATATGTTTCT GCTTCAAATG
    31561 CTGAGGGAGG ATTAAAAAAA TCGGTAAGGG TGTACGACCC TCGTTTGGCT AACAGTGAAA
    31621 ATGTGGGCGG AGTTGGAGAT TTAAGAAATA AAACTTTTAC TGGTTTGGAA AAAGCCTTCT
    31681 TAACTTTAAC AACTAAAGCT CAAGAATTGT CTGCGTCAGG ATAGGCGGGC GGAGAAGAAT
    31741 ATCAAAAAAT TGAGTCTCTT ATCTCTTTAA TTCCGCAAGT TATTAAAGAC GCTTATGCAA
    31801 ACACTTCTTC GAAAGATGTT AAAACTTTAT TTGAAGATAG TTTAACAAAT ATGAAAGGTG
    31861 GAGTTACCGC TTTAGATGCT GAAGAAACTT CTGTGGGTGG TTTCTTTAAT AGAGATAGTG
    31921 AACTTGCTTC GACTGTAAGA AATTTAGTGG GTTTACGGGG GAAAGCTTCT AAAATGCAAA
    31981 GAGGAGATAT TGGTGACCTC CCAGAAGCTC CGACTCCCGA TAAAACAGAC AGAACTGATG
    32041 ACAAACAAAC CAGAAGAGAT TAGATTTCTA ATAAACAAAA GAGCGTTATT GATTAGAAGC
    32101 ACAAGGATGA AACTTGGGAG TCTATAAAAG GCAGTAAAGA AACCACTTAT GATAAAAACG
    32161 GAAATGTTTT ACAGGTTGGT ATTAAAGATT TCTTAAGCAG TTTGTCAGGA AGCAGTGATT
    32221 AGTTAAAAGA TGCCGTTCTT GCTTTAGCAG AACAAATATT ATCAACAACA AATATAGATA
    32281 TAGACTCGAA ACAACAAATG GAAGAGGTTA TATCTAAATA GTCTTTAAAT GCCCCTATCA
    32341 CTTATAGAGA TGAAGAAGGC AACGAAACCA TGGAGGCTGC TGTTTCAGGG CAGTCGAGTG
    32401 CTAAATATCA AGCGCATCTA GAAGAACAGA GACGAAAACA AGCTGGTCGG CTTGATGAGG
    32461 GATTTTAGCG TTTACAATCT GCAATAGCAT ATAATCAAAC AGAAAGTAAT GGAACCGCTG
    32521 CTATAACTAA AGCTACTGAA AGGATTTATT GGCTTGCAGA TATTCTAGAT GAAATTAATC
    32581 AAGGAGAATT AGCGGGTTCT TTGCGCAAGG TGGCCGAGGG TAATACACGG TTCAAAGAAA
    32641 TGGACCCAAA TACTATTGCC AATTCTATTT CTAAAATTTA TGCTTATCCA GAAGCCTTGG
    32701 ATGCTTCTCT TTCTCACAAC TTAACTTCTC TTAATGAATC AAGAGCGGCA CAGGGGTTGA
    32761 AACCAATAAA AGAAGAAAAG TTTAGAAAAA ACTTCTTTAA AGAAAATCCT GAAATTGAGT
    32821 AGAAGTACAA TGAAAGTAAA GCGGCAAAAG ACCGCTATGA TTCGGTTGAG TCTGACAGTG
    32881 TTGGCGATAA ATTAGCTGCT TTCTTTTCTG TAGTAGGGCA AAGTGAAGAA GGGGTTAACA
    32941 AATTTGTAAC TGTTCTCGCT AAGGCTTATG AACATTTAAA TGGTACAATT TCTAGAGTTA
    33001 AAAATATTGA TGGGGAAGAA GTTAGAGCTA CTGCTTCGGC AAAACGGTGG GTGGAAGATA
    33061 TTGTAGACTA TCGTGTTGGC GGAACAACAA TTAATCCTAA TTAGGGGATA AATGGCGTTT
    33121 ATTATGCCAA AGAAGGAATT ACTGGACAAG ACGTTAACTG GGAAGAAATT ACAGATAATC
    33181 CCTCTCCCGC TTTAGTTACC AATTTAGAAA ATAAGGCAGG ATTAACAGGT AATATTTATG
    33241 GCGGTAATAC ACCTCAAGAA AATGCTGACA TAGCTAAAAG TATTCTAGAA AAAAAGAAAA
    33301 AAGAATTAGA GAGAGTAAAA GCTTTAGTAG CCAATCCAAA AAGTGAAGCA GGTAAAAATA
    33361 AAAATTTAAA AAGAATTCAA GAAATTCAAG CTGAAATAGA CTATCACTAT AAGAACTGGG
    33421 ATGAACTTAT GTTGTCACAA ACTCCGGTAG TCTATAGCAG TAAAAAAAAG ACTGACGTAG
    33481 ATGATTTTAA CACCCCAGCC GAAACTCCTG TAGACCCAGA GATTGAGAGA GTCCAAAATT
    33541 TAAGAGAAAG TTTAAAATAG ACCGGTCTTT CTAAAGGTGC TTCTTTTAGC GCTAAAAATT
    33601 CTATTAGGCG GACTTTTGGA GGAAAAATTA CCGATATTAC GGGACAGGGT AAAAATCAAA
    33661 TTGTAGAAGC TTTGTTAGAA GATGGAAGTA AAGTAAAATA TACTTTAGAA GGGTTACTTG
    33721 GACAGTTAGT AACCTATGCA GAACAAGCTG AACAACAAGT GTCTGATACT TCTGAAAAAA
    33781 TTAAACAAGA TATTACACAG GATACTCAAT AGGCAACTAC AGCAGTTGAT AATAGTACTG
    33841 CGAATATTGA TTCAAAAACA GGTGCTAATA GTGTTGCTAA TACTGATGTT TAGAATAAAA
    33901 CGGGTGATGC TTCTACAGAG CTTGCTAAAG AGGAATAGGC AGTAGAAAAT GTAAACGCAG
    33961 CTTTAGAGGA ACATGAAACA GAAGTTTTAT CTGCTGCTGA AGCGGAAAAA CAAAAAGTCC
    34021 TTGTTTCTAA AGATTTAGTA AAACAACTTG CCAAAGAAGA AGAAGCTTTT GAGCAAACAG
    34081 GAGAAAGTGC GAAAAATGCC GAAACTTAGC AAGGTGTTAC GTATGAATAT AAAGATTTAA
    34141 AATCTTATGA TGATACCACA CATACCTATA CCGATACCGA AGGTAGAAAG TTAAGAAGCT
    34201 TAACTCAACT TGGCGGCGCG TTAAAAGGAC TTACTCCTTC TGAATCTGCT TCGAATGACG
    34261 AAAAAGCCTT TATGAATGCT ATAGCGGCCA TTCCTAAAGG AAAGCAGTTG ACGGCTGAAG
    34321 ATGTTGGAAT GACAGCTCAA GATTTTGCAA AAAAGAAAAA TGCTGTTATA AGTAGAGAGA
    34381 AGGGAAATTT AGAGCATGAA GTTATAGACC TTTTAAGTAA AACAGGCGCA AGTGATGTTA
    34441 GCGGTTTCGC ACGGAAACAA GTTGAAGTTA AGTGGAATGG CGAAACCGAA GTTGTTGATG
    34501 CTCAAGAACA ATACGCAAGA GTATTAAGAG AAAAGTCTGA GCTACTTTCT AAACTTGGGG
    34561 TGGATAATGC AAGCGAACTA CTAAATCAAG CTGTTTAGAG CTACACTCAA GCTTTAGACA
    34621 ATGCTCATGT ATTGTTGACT CCTTTTTCTG AAACGCCCAT GGCGGCTACT TTTAATGGAC
    34681 CAAAAGGAAA ATTTGATTAT TCTTTTACTC CTGACCAAAT AGCTAAGGGT GAAGATGGCT
    34741 CTAATTATAT CTTAGATACC AAGACTGGTA AAACTTACGG TACAGAAAGT TTTCAGCTTG
    34801 CTGGTCAATT ATACGGAATT TTAGCCAATG CTCAAAATCC CAAGTTCCAG TAGTTGTATC
    34861 AAGATAGTGA CATAAGCACC GATAAAGATT TTTCTTTGTA TATTGCAGAC GTAAAAGATG
    34921 GCTTCACACA ACTGATTAAG CATATGGCTT TAAGTGAAGA AGAGTTTTAT GACCTTCTTG
    34981 TTAGAGCTAA TGATATTATA GATGGTAATG CTGAACCTTT AACTAAAGAC GAGCAAATTT
    35041 CTTTAATGAA TAGAGAAATG AAAACAGGCA GATATTTTGG GCATTCGCAG CAACCATTGT
    35101 CTGAAAAGCC TGTTGATAAC AGTTTTGTTT CTTATGCTCC CAATGAAAAT GGAGGAGTGG
    35161 ATAAGAGAGA ATAGGCTGTT ATCAATGCTT ATGTTGGAGA GTATTAGAAA TTAGTTACTT
    35221 TACAAACAGA ACTAAAAAAT CTAGAAGAGC AAAAAAATGT CTTGGCTTAG AACGGTGTCA
    35281 ATTTTACACA AGATGAAGCT GTGGCTTTGC AGAAACAAAT TGACAAACAA AATGAAGCTA
    35341 TAAAAGCTCA AAGAGATGTA ATGTCTGAAA GAGGTTTGAC TATCTCGGAC GTGGACGGTA
    35401 ATTTTGCTAT TGGTAAAACT CTTTTATCTG ATAAGGGAAA TGAAGATTTA TAGGCAAAAA
    35461 TAAATAGAAT TAATAGTAAA AGTAATGTAA GGGCTGCTAA GAATAGTTCG GGTACTACAA
    35521 CAGCTACAAA TGCATCTCAA ACCAGAGATT TGAAGTTGCA AATGGACAAC TATAAAGAGT
    35581 TGCTTAGTTT GTAGAATAAA TTAAAAGAGT CCAATTTAAA GGTGGGTGGT TTAACAGGAG
    35641 AAAAACAAGC CCGTCAACAA GAAGAAAGTG CGTAGCTGCA AAAGCAAATT GAACAACTTC
    35701 AATAGATTTT AACTATAAAT GGACAAATTG TTGATGAAAA AACTCTAGAA AAAGAAATCA
    35761 CAGAAGCAAC GTATTTAACC GAGAACGAAA AAAAAGAAAA TCTCAACAAT TTAAGAAAAG
    35821 CAACTAATGA AGCAGCAAGA ACATCTGCTA ATATTGATAC TAAATATTCT CAATCAGCTC
    35881 AAAATAATAA TCCTAATTTG CAAGAGGCAA TGCAGGGTTA TTTTAGAAAT TTAGAAGAGC
    35941 AAGGAAAACT TGATAGAGAA ATTGCAAGAG CCAGAAACAA AGGATAGTCT TTGACAGGAA
    36001 ATGCCGCTAT TGAAAATTAG TCGTTTATTA ATTCACTGGA AGCATAGAAG CAAAGTTTGG
    36061 CTAATCAGTA CAAATATGAT GCACAAAAGA GAACTTTAAA TGACATGGAA TTAACAGAAG
    36121 AACAAATCAA CAAATTAGAG CAAAAAAGAA CCGAAATTCT TAATAACAAT TAGTTAGAGA
    36181 TGGATAAGAT GGGAGCTTCT GTTAATTAGA CAAAAGGATT TTTAACGCAA CTTAAAGACA
    36241 ACTTCAAGCA AAGCTTCCAA GAAATTGGAT ACGCAATTAT GCAAGTATTT TCATTCCAAC
    36301 AACTTCAATA GCTGTTTAGT TCTTTTATAA ATTCAGTTGA ACAATTAGAC TAGAAGATGG
    36361 TAGATTTGCA AATTGCTTCT GGCTATACAA GAAAAGAATT AAAAGGAATG ATGTCTGAGT
    36421 TTAACGACTT AGCTATGGAA ATAGGAAAAA CCACTCAAGA AGTTGCTGAA GCTGCTAACG
    36481 ATTGGCTTCG TGCTGGTTAT AGTGGGCAAT AGGCGGCTCA ATTAACAGAG GCTTCTATGG
    36541 AATTAAGCAC TCTTGGTATG ATTAATAGCG CTGATGCTAC TAGTTATTTA ATTAGTGTGC
    36601 TTAAGGGGTG GAAATTGGAA GCTAATGATG TATAGGGAGT TGTTGATAAA TTGACCGCTG
    36661 TTGATATGCA GGCTGCTATA AGTGCTGGTG ATTTAGCTGA GGCAATGTCC CGCGCAAGTA
    36721 ATTCTGCACA AATGGCTGGA AGTACTTTAG ATAGATATAT CGGATATTTA ACAACTATTA
    36781 CCGATGTTAC ACAGAAGAGC GCTGCATCGG TTGGTGAGAG TTAATTTCTA GCTCTCAAAG
    36841 AGGGATAATA CATAATCCTC TTAAGCAAAA TTTTTTCTAA TTGGCTTGGA AGTCCTGAGA
    36901 AGGATAACAA GGGGCAAGTT AAATAATATT TAACAGCCTG AACGACTTAA CGAAAAAACT
    36961 TCATTTCGAT GAAGAAGCGA AAGTCTGGTC TCACGCAATA ATCTAGCAAT GAAACGTGAG
    37021 AGGGAGGGTC AAGTGTAAAG ACACTTTAAA GAAGAACCTT CTCCGCCTGT TTTTTTGCAG
    37081 GTCATAAAAG TAACAGAAAC GATGAAAACG GTATATTCAC GCTACCAAAA TGCGGCTGCT
    37141 GGCAAATTTG CAGCGGCACA ATCCGATATA GAAAGCGAAA ATTATAATGA AGAGGACTGG
    37201 GCAAACCTAA ATGATGTCGA GACAGCCCTT GGAGCTTTAG GAATTAAAAT TCGCGACAGT
    37261 GTGGCGAACT TTAGAGAATT TGATGATGTA ATGGATGAAA TTGCCGACAA ATGGAATACC
    37321 TATACTGACG TACAGAAATC TGGTATAGCT ACTGCCCTTG CTGGAACAAG ACAACGTGAA
    37381 AATGTGCTTA CCATTTTTGA AAACTGGAAT GCGGTAGAAC AATACGAGGA AATTGCTGCT
    37441 ACTGCTTATG GTACAGCTAT TTAGAAAATG GAATCTTATA CAGAAAGTGT AGAAGCGGCT
    37501 AAAACTCGTA TGACAGTGGC TCTTGAAAAA TGGGTTTTGG CTCTAGGTCA ATCTGACACC
    37561 TTAATTTTCT TTTATAATTT GGTAGCAGAA GCTGCTGATA ATTTGGTTAG TTGGATAGCT
    37621 GCGATTGCGA CTACTACAGC TTTATTAAAT TCTGTAGGCG TAGGCTCCGC CTTGCAAAAA
    37681 GTTTATAGAG GATTTATTTC TTCTCTAACT AGCGTTACTT TGGCTATGAA CAGGATGCAG
    37741 ATTAATTTTA ATGGATATTT TAAACAAGGT GGAATGGCGC TTCTGGGGAA AAACTTAAAA
    37801 GATAATGCCG AAGCCGTTTT CTCGTCCTCG ATGAAGCAAA ATCTTGCCGC TAGTTTGACA
    37861 AATACTATAA ATAGCATTGA TACTCTTAGC GATACAGCAA GGCAAACTAT GATAAATGGC
    37921 TTAATTCCCG TGCAGAATGG TTTGCTTAGT TACGAGAGAG AGTTAATGAA AAATATTATT
    37981 GCAACTATGC AGGATACCTC AATAACAGAA GACCAAGTAG CTCTTAAGTT GCAATAGCTA
    38041 TTGCAAGGAC AAAATAATCT TTGGGTTGAT TCAATGCTAG CTACTATGGA CCAACAAGAA
    38101 CTAAGGCAAA GAACGCAAGA GTTAACTAAT GGGACGCGAG CTTTAACAGC CGAAGAAAAG
    38161 TTAATTATTG CTACTGAACA ATTAGCTAGA ATGCGTAACA CCACTGCTGG CAAAACTATA
    38221 ATAAGTGGTA TGGAGTAGTA TCAGCAACTA TCCCCCACCC TCGCTGCGGC AAAGGGCGCA
    38281 GCATCTCTCG GAGGTGGAAT GGGTGGCGCG TTTGCTGGTA ATATGATAGG AAAATATCTT
    38341 TTTGATAGCG ATGCAGCTTA GTCTTGGGGT ACAATGTTTG GTGGAGTAGC AGGAAGTTAT
    38401 GCACTTAATG GTATTGTTTC TGCTATAGCA AAAGGTCTTG CCAGTAAAGC AACGATAGGA
    38461 GCAATTCTAG GTTCTGCTAT TGCCCCTATT GCTGCACTTG GCACACTTAT TTTCGCAACC
    38521 GTAATAGCGG TGATTAAAAA GGGAGAACAA GAAGCAACAG AAAGAGCTAA AAAAGCTTTT
    38581 AAAGAAACAG CGGAAGAATT AAATAATGTA AAATCTTTAA GTGTTGTGGC TAAAAAATAC
    38641 GATGAATTAT CTAAGGGAGT AGATTCTTTG GGTAGAAATG TTACACTTAC TGATGAAGAT
    38701 TATGAGAAAT TCTTAGAATA CAGCAATCAA CTTGTGGAGG CATTCCCAGA ATTAAAAGTA
    38761 AGAACGGATG AAAATGGTAA TGCTATTGCT GATATGGGCA ATGCTATGGA ATCCACTTCC
    38821 GATAAAGTAA AGGGCTTAAT TGGCGATTTA CAGCATCTTG CTGATTTGCA ACTTACTTCT
    38881 GGCGAAGATG GTGAAAGAGT GTTAAAGGAT ACTCTTAATA CCGTGGCTGA AGAGCAAAAG
    38941 GCTGCTTCTG ACGCTATTAA GGAAGCACAA AAAGAACAGA CAAAAGCAAA TAAAACCGAT
    39001 ATTGCCGCGC TTGAAAGACA AAAAGCTGAT GCAGAAGCTC GTTTGAAAGC GGCTAAAGAA
    39061 GCGGCTGCAA ATGACCCTGA TAATAAGACG TTAGAAGAAA AAAGAAATCG CATAAACGCT
    39121 GCCCAAAAAA AAGTCAACAA TTTACAAAGC AGGAAGAATG CAGGAGATGC TACCGTAGCT
    39181 GTGGAATATA GTTAGGCATT ATATGAATTG GATGCAGCTC AAAGAGATTA TAATTCTTTT
    39241 GTCGATGTGT TGGGAGAAGA TTCTGTTGCA GCAATAGAAA ATGAAATAGC TACTTTGGAA
    39301 ACTCGAATTT CTCAAGCGAC GGGAGACATA AAAGCTGCGG ATGCGAGCGT CGAGGCGGCT
    39361 GTGGCTGCAT ATGATAAGAC TGTTGCTTCT ACAAAGCAAA CATTAGCAGA ATCGGGTCAG
    39421 GCTTACGCAA GAATAATGGG TGCTTACGAT GATGTTGACA CAACGACTTC CAATCTTTTA
    39481 GATGACGCTA TCGCCGCTAT AGATGGGGTA GACGCGAATG GCGTAGCTTT AACCCCAGAA
    39541 GAATATAAAA CTCAAGTAAG AGAAATGATT AATAGTGTAA ATCAGCTTTT GGCTGATGGC
    39601 ACTGCTAAGA CGCTCATTGA AGCCGCTGAT TAGAAGATTA ATACTAATAT GACAGTAGAA
    39661 GATGCTAACA AAGCAAGACA GGCGGTAATG GATTACCTTA AGAAAGCGTT CCCTAACATT
    39721 GAAGAAGATG AAAATATGGT TACAATTTTG CTACAAATGG GTTTTAAAAT TGTAGATGGG
    39781 CAAATTGTTG ATGACCAAAA CGTCATTCAA AAGTTTAAGG AAAAATACGG TTTTAGCACA
    39841 AACCCCAACG GTGTAACAGA AGATTATTTG AATTCTCTAA CAGTGGATGA AGCAAACAAA
    39901 GTGTTTAATT GGATGGGTAC AGAAGGTTAT TTCTCTAATG GAATGAACAC GAACCAGAAT
    39961 ATTATTGATT CTATGTTATG GGCCGATAGG AACGCCCCCA CAGCTCTTAC CGGTAAAACT
    40021 GGTGCTTTTA ATAAGTATTT AGAAGATATG TAGGGAATGA GCGAATTAGA TGATAGATTG
    40081 AAAGAGTTCT TTTACAGCGA TGATTTTGAC CCTTACACAA CCAATGTTTA CGAAGCTTTT
    40141 GCGGATTTCC CTGAAACGGT TAGAAATAGT ATTGCGCAAG TACAAGATGC TCTTAACAAT
    40201 GGAGAACTTG ATGAAAACGG TTTGTCAGAT TAGCTAACAG CAGTTTATGA TAATGCTTAT
    40261 TCAGCAGTGT TAGATTAGGG AAAAGAAATA GCAGAAACCA TGTCTTCTCA ATATTTCCCA
    40321 GATATGGAGT TGCCCAGCGG CTATATTAAA TCTTGGTCAG AATTGAAAGA GGCTTTTGAA
    40381 AGTGTTTCGA GTATTTTTGA CCAACTTGCA GATGCTCGTA CAGAAATGGC TTCTTCTGGT
    40441 CAATTAAGTA TTGAGACTAC TTTAGATTTG TTGTCAACTA ATGCCGATTA CATTAATGCC
    40501 CTTGAAATTG AAAATGAAAG AATTGTATTA AAGACCGATG CAGAAGAAAT CATGAACCGA
    40561 GTTAGGTTAC AAACCATTGC TGTTAGTTTG CAAGCGCAAA TTCAGGAAGA TAATTTAAGA
    40621 GTTGCACAAC TTAAGAGTTA GTTGTAGACA TTAATGATGT CTGGTACTTA TGTTGAAGCT
    40681 TCTGATGCTT TGGTTGAATC TACTAAAACA AAAGTTTATG CATACGGTAG CGAAATGGAG
    40741 GCGTTGGCTG CTTTATCCAA TGCTTATTTA ACCGCTGCAT AGGCTGCTTC TACCTTAAAT
    40801 AGGGCACAAA ATGGTGAGGT AGTAGACATA GGCAGTGTCA AAGCTGTAGA CTAGATAAAG
    40861 TTTACACCTA TTGATACTTC ACAATTAGAA AGTAAGACTA TTGATTTATC TGGAAATAGC
    40921 GAAGCATTAC AACAACAAAT TGAAGCTACT AAGGCTGAAT TGAGAAGTTT AGTCGGAGAC
    40981 TTTGATGAAA TTGTTACTAC GGATAAAGAT GGTAAAGTAG TGGGATATAA TGTAAAATTT
    41041 AAGACGCATA CTGACGATGA CGGAAGCATT CATTATGATG AAGGTAACAT TGCCATGAGA
    41101 GAGCATTTAT ATTATAGTAT TCAAGACATG CTTGATTCTG GTGATTTGGC TGGTTCGTTT
    41161 GAGAAGAATT ATACCAATCC CATTAAAGAA GCTGGCAGTT CCGCTGAAGA TACCAAAGAT
    41221 AAAGTTCTCG ACCTTCTTAA CGCCTATGAT GCTCTTATTG ACAAAGAGTG GGAAGCCATG
    41281 AAGGTATTTG ATGAAGATAC TTTAACTCCT ACTGGATATA CAAAGTACTT CGAGAAGAAG
    41341 AGAGCAAGTC TTGAAAAATT AGCAGCTTAT TATGAAGGCA TGATGCAAAA TACTAATCTC
    41401 ACAGAAGAAG AGAGATTAGA TGCTGAAAAG AATTACATTG AGAATCAAAA AGCTATTAAT
    41461 AACCTTGATG ACGAAGAGGT TGAGGATAAG TATAAGATTC TTGAATTGTA TGGGGCATCT
    41521 ATTAATTCTT TGATTCTGAT GAAGCAACAA TTAGTCAAAA CTTCTGATAC TTATGAAGAA
    41581 CTTCTTGAGA ATCAGAAAGA CCTTAATAGT TTGCTTCAAG ATGAGATTGA TTTGCGTAAA
    41641 GAAGTTTCTG AGTGGCAACA AAATTTAACT GACAGGCAAC TTGAATATGT AAAGGGAACT
    41701 GCATGGAGTA ATAGCACAGC TTACGATGAT GCCATGAATG CTTCTCTCGC AGAAATTGAA
    41761 AAGCAAATTG AAGCTACCAA GGCTTCTATG CAATTTAATT TCAGTCAAGC TGTTTATGGT
    41821 TATATGACCG AGGGCATGAG TGAAGCTGAA GCCCGTGCTT ATGTTGCTCT TGGTAATAGT
    41881 GAATATTCTC AAAGATATCG TGAAGACCAA GAAAAATATC TTGGTTTGAT TGATAGTCAG
    41941 GTTGAATATG TTGTTAATAG GACTTCTGCA CAAATTGAAG AACTTTCTAA TAAATTACAA
    42001 CTTCTTGAAG ATTCCAAACC TCAAGAGTGG ATTAGAATTT CTGATATTGA AAGCTATTAT
    42061 GCAAGTAGAA GTTCGTTATT ACAAAGCTAG ATTGAAGTAT ATCAAAAGGC TTTGGAAGAT
    42121 GTGTCTGATT TAACAGATGA ACAAATCAAA GACCTTGTTG ATGGTTTAAA TGAAGCTACA
    42181 GTCGCTTTGC ATGAAGCTGA AATTAATGCT TTGGAAGACA AGACTGAGCT TCAAGAAAAG
    42241 CAATATGACG CAATTGTTTA TAGAATTAAT CTTTATAAGG AAGAACTGCA AGATGCTATT
    42301 GATGCTATTG AAGACGCTTA TGAAGATGAA ATAAAGCCTT TGGAAGATGC TAATAAAGAG
    42361 CGCGAAAGGG CAATAGAACT TGAAAATCTT CTTTTGGCTA AAAAGAACGC CAATAAAGAG
    42421 AAGGAGAGAG TATACCGTGA GGGTGAACAC CAATGCCCTC GTAAAAGATA GCTATATCGG
    42481 TTAATAGCCT GAGAAGGCCG AGACCGAAGT AAGACTGTTA AAATTATTAT GTATTAATAA
    42541 AGAAAGGAGG ATAAAATGAA AGAAAATAAA GAAGAAAATA AACTCGAATG GAAACTAACA
    42601 GATAAGTATT TAGAACAAGC TAAATTTTTA AATGTTGAAA TTGTTAGAAC AAAGAAAAAT
    42661 GAGAAAAATC AAAGAGTGGT AATTTTTCAT TGCCTAAATC ATCCCAATAA ACCTGATAGA
    42721 GTTTCTCCCG CATATAGCTT TTTATATGCA AGAAGTTGTG GATGCAGATT AAAATATTAT
    42781 ACTGAAGAAG ATTTTATAGA AGATATTGCA GATAAAGAAG TTAAACTTTA TGGCAAATAT
    42841 AAAAATGATA CCGAAAAAAC AGAATTCGTT TGTAAATATC GGCACGTTTT TTCTGCAAGG
    42901 CCAAATAAAA TAAAAAGAGG AGAAGGTTGT CCAGAATGTA AAAAAAGAAA ATTAAGAGAA
    42961 TGCTTTATAA AAGATAAAAA ATGGTATGAA GAAAAATTGG CTAAAGTTAA TCCTTCTTTG
    43021 GAAGTGGTTG GAGAATATAA TGGCATAAAA GAAGATGTAA CTTGTCGTTG TAAAGTTTGT
    43081 GGTAGATTAA CTACTACAAA AGCAGACAAA TTTACAACTT TGCAAACAGG GTGCCATTTT
    43141 TGTAAGCTAT CTATCGGGGA AAGTATTATT TACACTTATT TAGAAGACCA TAATATAAAT
    43201 TTTACCCCGC AGAAACGCTT TGATGATTGT AGATATAAAT AGCTTCTTCC ATTTGATTTT
    43261 TATTTGTTAG ACTATAATGT ATGTATAGAA TATTAGGGAG AACAACATTA TAAACCAGTA
    43321 GATTTTTCTT ATACTCCTAC AGAAGAATCT AAATAGAAAG CTGCAAAAAG ATTTGAAGAT
    43381 GGACAAAAGA GGGATAAAAT AAAGAAAGAA TATTGTTAGC AAAAAGGAAT TTGTCTCTTA
    43441 GAAATTTCTT ACAAGGATAA AAAAAGGCTT ACTGAAATTT TGGATGATTT TTTTAATAAT
    43501 TTTAACAGAA ACTCGAACGA CTGTCATACT TAATATGGTA ACATGTTGAG TTCAGCTATC
    43561 GTGTTATTTA AATAATATTA TTAAATAATA TAATATACAG TCTGGACTCG TGCTATAATC
    43621 TAAAAATGAA ACACGAGAGT AAGGCAGAAA TACCTTGCCG CCATAATTTT AATTATGGTC
    43681 ACAAAAGTAA CAGATTCGAT AGGTTGGGTA TACGAATCCA ATCCTACTAA GTTACGTGAA
    43741 GCTTAGAAGG ATATCGACGA TTTCTATAAA CAAGACCGCC TTGATGACCT CAATAACACA
    43801 AAAGATGCAG AGCAACAAAT TCTCCAAGAC CGTATAGACG CTTGGGATAA ATATCTTGAA
    43861 CAACTTGAAT GGGACTATAA GGAATATGAG CGTCTTGAAA ATGAACGTAT CCTAAAAGAG
    43921 CTTATGAACG CGAACTCTGA AGAAGAGATT CGCGCTCGTA TCACCGCAGA TATGGAGAAG
    43981 TTTAATTCTA ATATTCAATA GAACTATAAG AATTATACTA CGATTTTCCA AGACAACTTG
    44041 CTTACGCCTT ATCGTCAAGC TAATGAACAA TTAGCAGAAT TACGCAGACA GAGGCTTGAA
    44101 TTATTAGATA CCTCTGATTT CTATGACAAG AATGATACCC CTGATGGTTA TTATGATGAA
    44161 GATGATTTAA ATACTTATGA TTTTTCCGAC CTTGATGAAA ATGAAGATTA TCATGCCAAG
    44221 ATGTTAGCCG CTAGAAGTGA AACTGAATTT AATAAGTGGG CGGCTTATCG TGCTGAAAAA
    44281 GCTCGTAGAC AGAACACAGA TATTAGTGGT AATGGTATTG GTTATGATGG CGCGGGTAAT
    44341 GCGTACAGAA TAAAAAGCAA TGCTGAAATT TATCAAGAGT GGTTAGCAAA TCAGGGTAAG
    44401 AGTAATTCTT CTTCTAATTC CAATTCCAAC TATAATTATA GCAATTCAAA CAAAGGAAGC
    44461 TCTTCTGGTT CGACTAGTTC TAACAAGAAT AATTCGAGTA GTTCTTCCAG TTCCAGCTCT
    44521 TCTTCGGTTA ATTATGGTAA AGAAGATTAC GGTAAATTGA TGTTGGCTGC TAAAACACCT
    44581 GCGGAATTTG AGTATTACGC TAAATTACGT AAAGATAAAA TTGATAGCGA CCCAACGTTA
    44641 AGGAAATTAT ACGGAACTTC CCAAGTACCT TTGAATGAAA CGCTTAAACT ACAATGGTTG
    44701 GCTAAACGAA ATTAGTCCAG TGGAGGTTCT CTTGGAGGCG GAGGAAGCAA TTCTAATAGA
    44761 GTTTCACGTT ATGCCTCTGG ACTTGAAGAA GGACCAGTAA CTTATACAGG ACTTGCAATG
    44821 TTGCATGGTA CACCTTCTAA GCCTGAGTAT GTTTTAAATA ATGACCAAGC TTATAATTTG
    44881 TTACGCAATA TGGCAACCAC GAGACTTCCT GAAATGGAGC GTACTGGAAC TGATAATAAT
    44941 TGTGGTACAC AATATATTGT TCAGGGCGAT GTTGTGCTTG AAGGAGTAAA TGACCCTGCT
    45001 AAGTTCTGGA GTGGAGTAAC AACCGCAATG GGTTCCAGAT GGAATGTAAC TCGAAAGAGC
    45061 AGAGGATAAT TTTAAAATGA TTTGAATCCA AATAAAATTC TCAAAAAAGA GGGTAAAAAA
    45121 TTGGGGGAAA TTTATTGACA ATTAAATAAG AATAGCTTAT AATAAGAGCA TGAAAAAAAA
    45181 GGGGTGTGGT GTGGAACAAA AACTCGCCAC ACCTCATCCC TTAGTTAAAA ATATAATGAA
    45241 AGGAGTTAAA AGAAAATGAT ATACAAGGCA TCATCGCTGA GTCCGAACTT AAATGAAATA
    45301 GATATTTTAT CCACCTCTCG GAACCCGTTT TAGGCCCAAG TTAACACCCT TGGAACGTCC
    45361 GTAAAAGCGT ATTCTGTCAA TATTTTGTCA GGAGACGGTG CTACGACAAT CCTTAATTAG
    45421 CCTTCTCAAG CACTTGGATA GGAAATTAGG AACAAAGAGC AGCTTTCTTT GAATTTAAAA
    45481 GTGGATTAGA CTGGCAATTA TGTTACGTTT CAAGAAGAGG GGAAAAAGGG TTTGTCGGTT
    45541 ACGGCTCAAT GCGAAGAAGA CCAATCTTTA AGTAATGGAA AAGATTATCA GTGGAATATT
    45601 AGAATGTATG AAAACCATTC TCCAAGAACG GCAGAGGAAG ACCCCACAAC TTTGGTTTGT
    45661 TCTGGTTTTA CTGTCGGGTC TACAACTTCT GTAATTTGGG TCAATCTTGA TAAAAATTTA
    45721 AGTGATTCTG AAAAAAAGAA GGTTAAGGAT TAGCTTAAAT ATGATAGATG GATAGAAATT
    45781 AGTGCTTCAA GTAAAAATGA TGGTATGATG AATATCACTC TTCCAAACGA AGACGATTTA
    45841 GCCTATCCTA CTACATGGCC TTATAGAGAA CGTAGACAAA TCAACTGGGT TTATACAGAT
    45901 TTGGGCTGGG ATAAAGATGT TATAAAAATT GAACTAACCG AATCTTTCAC ATATAATTAT
    45961 ACAAACGGTA AAACTTTTAC ATTATACAAT GTTTCCGATT AGCACACGTT AACAAATTTT
    46021 TATGTAGAAC CTAATGATGA TATCGAATTG GGAAACTATA TTTCTTTAAA TTCCAATGAT
    46081 GGTGAAAAAA GAAAAATTAT TGGGTATGGT CAAGAAACTG GAGAAATCAG GTTGCAAGAG
    46141 GGGTTTACGA CTGTACCTGA AAATGGTGAT ACTTATAAAC TCTGGACAAA AGATTTAACT
    46201 TCCAGTTCTA ACACTTTCAG TCAAAAAACT TATCATAGCT CTGCTGAAAG AAAAGTTGGC
    46261 GGAGCAGCTA TTACTAGTCC TTATTTTAAA ATAATGACCT CTTATTGGAA TAGTGATAAA
    46321 GACCATCAAA TTTTTGTCTA GCCTAATATT AATATTAAGT CGGATGCAAA AAATCCTCCT
    46381 CAAATTGTAT GGGAAAATGG AGTTCGTTTA AATGTTAAGC AAAAAATTAG TGAGTTGGGA
    46441 CAATATGTTG CTGGAAAGAA AACTGATATT ACTTTTAATA AGCTTGATAA TACTCAATGG
    46501 TTATTGAAAA ATAACTGTAC TATTGCTACA CAAAGTACTG GCGATATTCA ACAAATTATT
    46561 GTTCCTCAAA CTGATTACAC AGTTTATACT GACTTTATGG ATTCTATTCC TAATGCTGTT
    46621 TTGTACGCAA GGCAAGCGCC GACATTAGGA ATTAAATATA AAGATTATCG TGAATTAGAT
    46681 TTAGAATCTG TTCCTTATAT AGATATCGAC CAATCTGTTC CTGCACCATG GAGAGATGTC
    46741 GCTTTTTTGG GGACGTGGGA ATCTGTAAAT AATGTTGAAA TTAAGTATTA TCATTATTAT
    46801 TTGTATTCGA TTGATAATTA TAATAATGAA ACTTTAATTT CTGAATCTGA TGATATTTAC
    46861 GATTCTTCCC TCGAATGGGA TTTTAAGGGC TTTGAAACGA ATAATTTCTA TAAAGTTAGA
    46921 ATAACTATTC ACGATAAATA TGGTAAAGCA TATAGCGAAG AAGATACTTT TTATATTGAA
    46981 TATGCAGTTT ATAGTTCTGT TGTCCCTCTT GCTAACTCTT TGATTTGTGA TGAACAAGCT
    47041 ATTAAACTTG AAGTAGTTAG TCCTGTTTAT GTTATCTCTA CCGATAGAGA GACAGAAAAG
    47101 ACAGTTACTT CCAATGATGT GTATTTGAGT AGCAATTCAA AATATTATTA TGTTGACACA
    47161 ACTTCTGGTA GAGTATTAAA TTATACTCAG GTTGCAGACG CAAATAATAC GCCCATTCAG
    47221 ATTCCAGAAG TATTCTCTTT CTTTACTCGT TTTAGGTTCC CTTATGTGAC TTCTGACAAC
    47281 AAAGTTGGTT TCTTTAATAA TATTACTGGA ACTGAATTGA AGACTTTGAT GGAAATTGCT
    47341 CATGCAAGTT ATACGCAATT TTATTTAAGT GAAGTAGATA CAGTTCTTTA TAATGAACTT
    47401 TATTCTACTT TGTATACGAG ACAAGACAAC CAAGCTCTTT TAGATGCAAT TCCTCTTTAT
    47461 CCAGATGGAA TTTCTATTGT TTTGTATTCT GATGAAAATA CTCCAATTAA AGATGCAAGT
    47521 GGGAATGTCG TATATTATAC TTTAAGTAGT TATACAATGT CTTCTACTAA AATTGTTGTA
    47581 GAAGAAAAGA TTGATACTTT AATTGCATCT TTTGACCATT ATGTTTATTA TGATAAGGTT
    47641 ACTAAAGATG AAATTGGCTC CTCTGCTTCT TTAAATAATG GATAGCTTGA TAGACGTTCA
    47701 ATTTATCTTT CTATTTTCTC AGATGAAAAT TCTGCTGATG AATATAAGAG GTTGCTTTCT
    47761 TATGACAAAG AAACAGGAGA ACTTGTTATT GAAAGTAGTT TGAAGAGTGA TAGTTATAAT
    47821 AATCTTAATT ATAAAGCATA CACTCTTAAA TCTACAAATA ATTATATTCC ACTTCCCTCT
    47881 TCAACCCAAG GTGATATTTC TCTTGGTGGA GATGTATACA CTGTTAAAGT TGGTGGATTG
    47941 GATTTGTTGA TGGTTGACGA AGAAAATAAG ATTATTCGTA AGAATCCTAA TATGCTTAAA
    48001 ATGCAAGTAT TTAAGAACGG TTCTGACGAA CCTTTGGCTT GTTTTGAAAA TGGTAAATCT
    48061 ACCAGTTACG ATATTCAAGG CATGTTGAGC AATCTTACTA CTCCTGATAA GTTCGGTTTT
    48121 GCCCTTCAAT ATAAGTATGT AGATTCCACA AAAACGACTT TGAAGTATAT GTTGGTTGAA
    48181 GAATTTAAAG AAGAACCTGA TTATATGGAT TAGAATATGA TTTATATTTT AACCAAGGAT
    48241 ATTGTTTTTG CTCCTTTTGG GAAAGAGGCA AAGACTTATT ATGTTGGTCA ATATAAATAT
    48301 GTTGTTAATT CAGACGGTTC TGCTGACTGG ATTCTTTAGG TCGATACTGA ATATTTATAT
    48361 CTTGATGAAA GTGGTGATTA TAAAGATGAA AGTGGTAAAG CTATTGATGT TGTAATTGAT
    48421 AAAGACTTAA CTGAAGGTGA AGCTACAAGT GGTAGCCAAA CTTATACTTC TATTGCAACT
    48481 AATGAATATG ATACCACTTT AGCTGATGCA GTAAATGCAA CTGCTGATAA TAAAATATTT
    48541 ACAACTACAA ATTACGATGA AAATTTAGTC ACAGCTTTTA ATGATTATTC GAATGTTTAT
    48601 GTGAGTTTCT TAACTATTGA AGGAGATACT ACGACTGAAT ATACAGATGA TACTGGTACA
    48661 GTTGTAAGAA TTCAAGTTGA ATCTTATACT GGTAATGTAA TGACTTTAGC TAAATCTTTT
    48721 GGGTATACTG GAACTATTTA TGGTTATATT GCTTATACTT ATAGTTCAGT AACAAGTCGT
    48781 TTTACCAAGA TTAGAACGAT TGATGGCACA ACTAATCCTT TAGTGCCAAA GACTTCTTAT
    48841 GTATATCTTT CAGTGATGAA TGGTACAACG ACATTAATAG ATAAAAAGAA AATTTTAACT
    48901 TACACTTCTG ATAAGAAATT AACTATCGAA GGTGGAATTT CTATTTTGCT TTCTGATTCT
    48961 GACCTTGATT CTTTAACTTA TACCGCTTAT AATTATATTA GTAATACTTA TACTGAACTT
    49021 GATAAAATTG GTGATGGTAA GATTATTGCA AGCGACCCAA CTGGCGGTAC AGTTAGCGGG
    49081 CCTGTTAAAT ATCGTTGGGG TCCTAAAAAT GGTACAGGCA AAGAAGAATC AGATTATATT
    49141 TGGATGCCTG ACTCTCAAGC TGTTAAGCAA ACTAATATGG CTTAGATTGC TTAGAGATGG
    49201 TTTGACTTTA ATTTAACGGT GGATAATTCT AAAGAAGTTC CTGTTAATTG TTCTATCGTT
    49261 TTAGTTACAG AATAAAGAAA GGAGGATAAT TAATGAATAT TAATAGCTAT ATTTATTATG
    49321 CACCACGGTT AGAAATTCGT GATGTTGGTG TTGATACTGA TATTACAAAA TCTCCTGATA
    49381 CTATTCGTAA AGAAGTTACT GCTAAATTAA AAGCTAATCC TTATTCTTCG CCTTTGTCCT
    49441 CCGATTTAAT TTTATATAAC AAATTTAACT TGAAGGATTA GGGTACGGGT ACTTCAATTT
    49501 TGGCTTATTA TTTCCAAAGT TTACTTGGCT CTAATGGCGC TCTTTCTGTA TATAAGAAAG
    49561 CACCAGAAGA TACTTTTTAT ACATATATTT GTGATATGTA TGGCAATTAT AGTATGTTAG
    49621 ATTACAACAT AAAAGCTAAT GCTTTTTATC ATTATTTAGT TGCATATCGT CAAAGTAGCG
    49681 GTTCTTATAA AATGTATGAA GATAATATTG CCAATGCGGA CGGCACTTCT TCGCCAGCTT
    49741 ATATTGCTAC AAAATGGGAT TTTTGGACAA TTTGTGATAT AGAAGAAACA GAAACAGAGC
    49801 GGCTTTATGT TAAAACAGGC GATATTTGGA AATTACGTTA TAATATGGAT AATGGAGAGT
    49861 TGACTCAAAA TAATAGTGTG ACAACTTGGG ATACTTTGGG TCAATTTCCT AAATATTCAA
    49921 TTGGCACAAA AGATTATATG AGTTCTTCTG TTACCTGTTT GTTAGGAGAT ATTACCGAAT
    49981 ATAAAGAAAC AGAGCCTGTA ACTGCAACCG AAAATGGTTC AACTGTTACA ACATTTAAGA
    50041 TTAAAACCGC CGATGGATAT ACAGAACGTA TTAATAAAGA TGACATGTAT TCTCGTGAAG
    50101 TAGAAAAATA TGACGCTTGG CGCACTTTTA TAAATAACGG TAATTTAAAA TTGTTAAAGG
    50161 ATTATAAAGG AAATTCTTGG GTTGTACAAA TAACCTCTTC TCCCACTTAT AACATGAATT
    50221 TGCAGTCCAA TCTTATGTAG ACTACAATTA CCTTTTCTTG GCAAGAAGCT TTAGACGTAA
    50281 ATTCCATATC TATTGTTTCC AGTGCTAGAT AAGGAGGAAA CATGGCTGAT AATATTTTTG
    50341 GAGATGTGTT GTTAAGAGAT GAAAATGCTA TTCCTTTCAA TACTTTAAAA AAGATTTTGG
    50401 AGCGTCCTGT TATACAACCT TGTTATCGTT TGTCTGTACT CACTCCTGAT GAATAGGTAT
    50461 CATACATTAT TCCAGAAGGA GATATTACTT TAGACGGATT AAATTATACT GAATCTTATT
    50521 AGAATGGATA GAGAAGAAGT ATTACCGTTA CGTTAGCCAA TGAAGATGGA AGATACACTC
    50581 CTAATATTGA TGGCATTTGG GTAAATACAA GATTTAGTTT TGATGTTGGA ATTAAATATC
    50641 AAGATACTAT TATTTGGTTT CCTAAGGGCA TATATATTTT AGGAGATGTT AGCTTAACCA
    50701 GAGAAAATTC CAGTAAAACA ATTCAATTAC AACTGTCAGA CAAGTACGCT GTTTTTGAAG
    50761 GTAAAACTGG TACTCTTGAA ACTGCATATG AAGTAGAATT GGGGAGCAAT ATTATTGATG
    50821 CTGTAAAAGG GGTTTTAAAT TTCTCTTTAG GCAATGGCTA TATTTTGGAT TATAAAGAGC
    50881 CCATTTTTGA CCCCAGTTTT ATTGGTTTGA AAACACAACA GACCATTAGA GCCGAACAGG
    50941 GAGAAACATT GGGCTCAATT TTAGATGCTT TGGCAACGCA GTTGTCTGCC GAATATTATT
    51001 ACAATACAGT GGGGAATTTA TGTTTCTATC CAATTAATGA AACAGTTGAT GACTCGGTCA
    51061 AACCTATTAT TTGGACTTAT CCAAAATTTA GCAGAGATTT GCATAATATG GATTTACAAT
    51121 ATCAAAATGA ACAAATTATT AATTGTGTAA AGGTGGTAGG GGATAGTGTG GATTCTACTA
    51181 TTTATACCGC TACGGTTACA AATAACAACC CCTCTTCTCC TATTTGTGTA GAGCGTATTG
    51241 GAAGGCGCAT GGATGCTCCC TATACATCTT CTTAGGTGTG GAGTGATGAT TTAGCTTTAG
    51301 ATTTAGCAAA TTATTATTTA AGAAAATCAA GTTTTGTTGG AGTTCAATTT TCTGTTTCAG
    51361 TTAGCTTTAA TCCAATATTA ACAGTAAATA ATTTATGCGA AGTTGAAGAT GAATTTTTGT
    51421 CTTTACAAAG AGAAAAGTTG TTAATTACTT CTATTTCTTA CAATAGTAAA GATGGTAAAA
    51481 TATCATTAAG TTGTTGCAAT ACTTCTGACT TACCCTCTAA TACTTCAGAC AAAGAAAGTC
    51541 AAGGAGAGAA AATAAGATGG TGACATATGA TAGATAAAAA TAATAATTAT GACCAATATG
    51601 CTGATGAAAT GCTAAATAGA ATACTTTAGT GTGTCACGGC AGAAATAAAA AGAACCTCGC
    51661 CGAGAATTGA AAGTGCCACA GTGACTAATG TAAATAGTGA TGGTACAGTA GATGTAATTT
    51721 TACCTCGGGA GCCTGAAACG GAATTTACGA GAATTTAGAA TCAAACTCCT TTTGAGTTAA
    51781 GAGAAGGAGA TTCTGTAGAG ATAATGCTTA AAAAGGGAAG CTTTAACAAT TGCTGGGTTA
    51841 TGGCAAAACA TGGAACGACA AGGCGTTTTG GCGCTGATGA CAATGGATTG ACCGATTAAA
    51901 AAAATTTTTT TCAGAAGTGC TTGACAAGAT AGCAAAGTTG TGTTATATTT TATTCACAAC
    51961 CAAGGTAGGT TGATTTTTGA ATAATTAGGA GATAGTACAA TGGTTAATAA TCTTGCGTGT
    52021 GAAGATTGTC GTTTTTTGGT AAAGTGCTCG GCGTATGCAA AGCTTAAGCC TTTCCTTGAA
    52081 GATGCTCGAA GAGATTTGGG TGTAACTTTA ACGTTTGATG CTTGTAATGA TTACAAGTCT
    52141 ATTGACGATG ACGATAATGA CAATGAAAAC GAAGACTAAA AATTAAAAGA CAAAATTAAA
    52201 GGAGTACAAA AATAATGGCT ACAAAAAATA CTGACCAGAT TCGTAGATTG ACAAATAGTG
    52261 TGACTCTTGC GGGTTATCTC GCTGATATTG AGTCTAAGTA GGGCGTAGAT AAGAATGGTG
    52321 TTGATTACAT TCGTATTCGT GGACAAATTC AGTGTGGCGA AGACAGTGTA ATGACTCGTT
    52381 CTTTCACTTC TTTCATTAAG GCTAAGAAGG CTGATGGTAC AGATAGTGAG AACTATGAAA
    52441 AGGTTCTTGA CTGGGTTAAG AAAGCAGTTC CTATGACCAA AGACAAGGAA AATGCTACTA
    52501 TGGTAAGACT TGTTGGTTCT CTTAGTGCAA ATGATTATGT AGGTTCTGAT GAACAGCTTC
    52561 ATGAGGGCAC TGTCGCTTCT ATGCAATTCT TTAATGATTT TGAAAAGTTT GCTTGCGACC
    52621 TTGATATTGA AGGATATATT AAGAGTATTA CAGATGAAGA GCGTGGTCCT GAAGATGATA
    52681 AGAAGCCTAC TGGTAGAAAG CGTTTAAATC TTATTAGCAT GGATTTTTAT CATAACGCTC
    52741 TTGATATTAA GAACATTATT ATCCCAAAGG ATTTTGTGGA TGCTCTTGAA GATAACGGTT
    52801 ATGTCAAGGG AGCTACTGCT AAGATGTATG TTAGCTGGAA GCCTAATGAA AAGGGCGAAG
    52861 CAAAGCCTAA GACCAAGGGT TTTGGTCAGC AGAGAGTAAC TGAGGGTAAG AGCTATCTTG
    52921 AAATGGTTCT TACTGGTGGT GATATTGCTT ATGATGAAGA TGAGCAGGAA GATATGATTA
    52981 TCACTCCTCA GATGTGTAAA GCTATGCTCA ATGAGAGAGC AAGTCGTTTA AAGGAACTTG
    53041 AGGAAGCTGG ATATCAGGGT TCTAAGGGTA GTAGTAATTC TTCTGCACCT ACAGGCTTTG
    53101 GTAAGAAGGG TTCTGGAAAG ATGTCTCCTG TTATTGATGA TGACTCGGAC ATTCCTTTCT
    53161 AACAAATGAG ATAGGAAGAA GAAATTGTTA AATTATTTAA AAAAGAGAAA AAATCTGTAA
    53221 GAGAAATTCA AGAGTAGTTA AAAGTTACAA GGGATGAAAT TAAAAAAGCA TTAGAATCTT
    53281 TTGGCTACTC TACAAGAACT TATACAGATT TATACTCTGT AAATCATCTG TATTTTAATT
    53341 AGATTGATAG TTTTGCAAAG GCTTATTGGT TAGGTTTTTT ATATGCAGAC GGTTGTGTTC
    53401 ATGCCAACAA AGTTTGCTTA GAATTAAAAG ATTTAGACCA TGTAAAAAAA TTTAAAACGG
    53461 CAATATCTAC AGAGGGATAT TCAATTAGGG TAAGAGAAGA TAAAAGATTC ACTCCTGTTT
    53521 GTACAACTTA TTGTTTTCAA GTGAAAAGTG AACAAATGGT AGAAGACTTA AGAAAATGGG
    53581 GTTGTGTTCC TTAGAAGTCT TTAAAAATTG ACCGTGTTCC AAACATAGGA GAAAATTATA
    53641 TTTTTCACTT TATTCGCGGA TATTTTGATG GAGACGGAAG TATTTCTTTT GTTGTATCAG
    53701 AACATCATTA CAGGATAGAT TTTGTTGGAT AAGAAGCTTT TTTAAAACAA ATTCAATTTT
    53761 ATTTAAGTAA TGGAAAATCT GAATCTAAAG TCACTAAAGT TAAAAGAGCA AATGCTTGGA
    53821 ACTTTGGTTG TAGTGGAAGG TTTTTATGTG AAGAATATTT AGATAAATTG TATAAAGATT
    53881 CTACAGATGA TATACGTTTA ACAAGAAAAT ATGAGAGTTA TTTAAAATTA AAAGAATATA
    53941 ATAAGGAGAC ATTTAAATAA TGGGTATTGA TATTTTTAGC ATTAAGCCTA ATGTGGTCAC
    54001 TCGTGACCTT AGTGGTAAGA GTTTTCTCAT TTATGGAGAA AGAAAAAGTG GTAGCGTAGT
    54061 GTTTTGCCAC CCTTTGTTGT AAGACAATTG ACGAAATTGC GGAATTAAGC GAGAAGACTT
    54121 AATTTGTAAT AATTATGTTA ACTCGAACCG AAGTTTATTA TTAAAATGAT AAACAGGGGC
    54181 AGAGCGTAGT AATTGAACCT TTGATTAAAG AATATAATAT TACCAAGAGT CCGCAACACC
    54241 TTATCTCGTA TAAGGTTGAA AAAGTACGCC AAACTGAATC TGAATTGACA GATTGATGAA
    54301 AATGAGCGAA AGCTCCAGAG TGTAAGATAA AAAGCTTACA GATAATAACA ATGAAAACTA
    54361 CAAACGCTTG TAAATTCCCA AAGCCTATTT TGCTCGGTTT CGAAAAGGGC TATGGTTTTT
    54421 TGGATGGCAT TATTGCACAG CCAATTAACA CTTGGAAAGA AGCTCTTGAA GTAAAGAAGC
    54481 AGTTGCTTAA AGATGCAGAA GCGGCTGAAA AGGAAAATAG AGAAACAATC TTTAAAACGG
    54541 TAATTGTCGA TACTATTGAT ATTGCCTACG ACCTTTGTGA AAAGTATATC GTAGACAAAG
    54601 AAGGTGTAGA TTATCTTGAC GAGACTGAAA AGATGCGTGG TTATCGTGCT TTGTCTCGTG
    54661 AATATGATAA ATTTTTCCAA GAGATTGTTA AAGCTGGTTA TACTTTGATT TGTATTTCTC
    54721 ATGCTACTAC TAAACAGATT AAGGAAAACG GTGAAAAGTA TGATAAGACT ATTCCTACTG
    54781 TACCTGACCG TGGATTCCTT GTCGTTTCTC GTCTTGTTGA CGTAACTGGT TATGCTTCTT
    54841 ACGAAACTGA TGAACAAGGT AATGTTCATT CCATGCTTAC GATGAGAGGT AACAAACATC
    54901 TTGAGGCTGG TTCTCGTAGC CCTTATATGT CTGAATGCAT TCCATTTACT TATGAAGCAT
    54961 TGCGTGATGA CATGGCAAAG GCTATTGATG AACAAAAGGC TCACGGTGCT ACAGTTGTTG
    55021 ATAATGAGGT TAATCTCTTT AAGGATAACG AAGTAACCGA AGATGAAAAG AAGAGCGTTG
    55081 ATGAGCTTAT TGCTGAAATT GGTAGTTATG TAAAGGCTAT TCATAATACT GGTAGTACAG
    55141 AGTATAAGAA GATTATTGCA GAATATCTTG GAAAGGGTAA GAGTGTAAAA GATTGCGATG
    55201 AATCTCAATT GGATATGCTT TTGCTTATTC TCGATGATTT GAAAGATTAC TGTACTGAAA
    55261 ATAATATTAC AGTAGAATAA ATAATTATTG GGGAATAGTA AAATTGATTA CTATTCCCCT
    55321 TTATTTTCCG TTTTAATATT TTAAGAAAGG AGTGAGGATT ATAGCACCAC CAAAGAAGAA
    55381 CAGAAAATGT AGCGTTTGTG GTAAGATGTT TCCTACAGAG GAAATTATTA CTGTAAATGG
    55441 TAAAAATTAT TGTCCTATTT GTGGTAAATA GCCAGCACAA GATGCAAAAG ATTACAAGAC
    55501 TTTAACTGAT TATCTTTGGG ATGTTCTTGG TATAAGAGAA TGGGTGAATG CTCCTCTTAT
    55561 AACAACATAT ATAAAAAGAA TTAAAGAAAA ATATGGAATG ACTAATTCTC AAATTCTTTT
    55621 TACTTTATAT TATATGTATG AGTATGCTGA CAATCCAGCT CCCAAGATAG AAACAGAATC
    55681 AGATATCTTC ATGGTTATAC GTTATTTTGC CGAATCAAGA GAATTTTGGC AAAAGTATAA
    55741 AGAGATGAGG ATGACTAAAT CTGAATTTAT CGAATATATA TTAACAAAAC CGCCTATAGC
    55801 GATAGATGTA GCTCGTTCTG AAATTATTAA GAAACAAGAA GAGGACGATG AAAAACGAGA
    55861 CAAACGAAAT CATAAAGAAG AAATTTCTGC TGATGATATC GTTGATGATG GTCTTGTTAA
    55921 CACTGACTTT ATTGGAGATT ATGATTTTAG AAGAGGACTT CAAAAGCAAA GAGGAAAAGA
    55981 TGGTATGTAT TTATCAGAAC TACAAAGAGA TATTCAGGAA ATAATGTCTG AACATCCTGA
    56041 AGAATGGGGG GGGTAACTTG GCGGATTATA GAGATTATCA AAGCAAATCT GCAATTAAAG
    56101 AAGTTCTTGG CTGTTTACTG TAGAATCCAA CTTTATTAAC AAGTAATAAA ATCGACAAAA
    56161 AAGATTTTGT TGAAGCTTTC CATCAGCTTT TGTTTGTAGC AATAAACAAT CTTTTCTCAC
    56221 AAGGCGCGGT AAAGCTTGAC CAATATATTA TTGATGATTA TTTAAAAAAT AATCTTCAGT
    56281 CTTTGTATAA TATTTATACA AGGAATAATG GTAATCTTTA TGTTGAAAAA GCTAAAGAAT
    56341 TAGCTACACC AGAAAACTTT AACTCTAATT ATCAGGAAAT GAAAAAGTTT TCTCTTCTTC
    56401 GCGCTTATCT TAAATCAGGT ATTGAAGTTG ATGAAATTTT TGACCCTAAC GAAGAAGACC
    56461 CTGAGATTGC TGATGAACAA AGATATAAAT TTAGTCAAAT GACTATTGAT GAAATTCTTA
    56521 ATCATTTTAG GCAAAAAGTA TCTAATATCA CGCAAGAATA TAGTCCTAAA GTTGGGCGAG
    56581 ATAGTGTTAA AGCTGGTAGC GATGAAGCTA AAAAGCAAAA AGAAGAATGG AAGAAAACTC
    56641 CTGCTTATGG TCTGTCTTAT GCAAGCAATT ATATGACAAC TATAACAAAA GGTATCCAGC
    56701 CAAGAAAGTT TGTAGTTTCT TCGGCAGGAA CGGGTGTTGG TAAAATCTAA AATGAACGAA
    56761 AAATACGAAG AGGGTTTAAA ATTATATTTA CAAGGAGATT TAAGTTTGAC TTAGATTTCT
    56821 AAAAAATTAC AATGTAGTCG AGGTCATTTG GGAGAGTATA TAAAAAGCCA AGGATATATT
    56881 GTAATAAATA GATAGAATGA TAATGGAACT AATGACAATA TTTTTTCTTT AATTGATACG
    56941 GAAGAAAAAG CTTATTGGTT AGGTTTTCTT TATGCCGATG GATATATTCG GAAAGGAGAA
    57001 AATAATCATA TAAGCATTGT ATTACAGCAA AGAGATATTA ATCATTTGGT TAAGTTTAAG
    57061 AAGTTTTTGA ATTCTCCGGC AAAAGTAAGC GATAAAATTG TAAATGGGTA TAATGAAGTA
    57121 TCTTTTGCTA TTAGTAGAAA AAAGATGCAT AATGATTTAA TTAAATTAGG CTGTTGTCCT
    57181 AATAAAAGTT TGCAATTACA ATTCCCCACA GAAGAATAGG TTCCTAATGA TTTTCTTAGA
    57241 GATTTTGTTA GAGGATATTT TGATGGGGAC GGATATATAG GAATTACACA AAATAAACAT
    57301 TGTTTAACTG GCAGGATGAG TTTAACATCT GGCTCTCCAG AATTTTTAAC AGAATTAATT
    57361 TCCAAAATGG ATTGGTTTGA TGCTAAAATG CGCAAAGATA AAAGAAGTAA TGCGTATAGC
    57421 ATTGAATGGT GTAGTTGGAA ATGTTATTCT AATTTATCTT CTATTTATTT AAACAGTAAT
    57481 ATATTTTTAG ACCGTAAATA TGAAAAATTT GTTCAAATTA GAAATGCCGT ATTAAATCAA
    57541 GTCGATTGAA GATTTAATAT TATTAGCGCG GAATTAAGCT GGAAAACCGT ATACAAAGGC
    57601 AATCAGAACC GAAGGCTATA TTAAATATAG TCAGGGGCAA CGCATAGTAG GTGAAAAGAT
    57661 ATAATCCTAC CACGAGGCCG CGCCACGCAT CGACATTAAG CGTGAAAAGT TATGCTGGAC
    57721 TGCAATGTAA TGTTGCAGAA GTAAAGATAA AAAACTTTAC GATAACAAAT CGAAAACCCG
    57781 TTTGACAATT GCTAATCTTT GTCACTCTTT TACGCCGAAG TACTGGGATT CTAACAAAAT
    57841 GGAATTTGTA GAGAATCCAA ATGGCACTCA AAATGCTGCT CTTTATATTG GAACAGAAAT
    57901 GGAACTTATT ACAGAAATTG AACCTATTTT ATGGGCTTAT ATTGCTGATG TTCCCCAAGA
    57961 GCACATTATG ACTGGTAGAT ATTACGGTGA CGAAGAAGAG CGAGTTGATG AAGCTATTAG
    58021 AATTCTCCAT GAAGAAGGTC ATATTTATCT TGAATATGTC CCTGATTATG ATATTGGCAC
    58081 TTTGGAGAAT ATTATTGAAC AACACGTTCT TCAGCATGGA GTAAGAAATG TTTTCTTCGA
    58141 TTACATCCAT GTAACAACTG ACTTGATTAG TGAATTTCAA TCTCAAGCAA AAGCAAGGAT
    58201 GCAGATTCGT GAAGACCAAG TTCTTGCAAA TTTAAGCTTA AAATTAAAAG AGCTTACTCG
    58261 AAAATATGAC ATTAGTATAG ACACTTGGAC ACAGGTTTCT GGTGATTTTA AGAACGAGCA
    58321 AAATCGTGAC CAGACTATTG TTCGTGGTGC TAAGTCTATT ATTGACAAGG TAGATACAGC
    58381 TTCTATTGTA TCAGAAGTAT CTAAAAAAGA AGAAAAATAT TTAGAGAAAA TTATTAAAAA
    58441 TAGATTCTTG AAATACAAAC CTAACAGGTG TATTTCTGTA TATAAGAATC GTGGTGGCGA
    58501 ATATACTAAA TGTAAAATTT GGTTGTATGT TGATTATGCC ACAATGAGAG TACATGATTT
    58561 GTTCTGTACC GATTATGATT ATGAACTTTT AGATATTCCT CAGACATTTA CTCGTGTTGA
    58621 AGAAGACCAG AAAGTAATTT TCACAAATGA CAAAGATGCC ATTCGTGGGC AAATAATAAA
    58681 TGATGCTGTT GATATTGCAG AAACAGCTAA AGAAGAAGGT ACTTTTGATG TTTTTGAAGA
    58741 TACAGAAGAT GTTGTTAGAA AAATAAAAGA AACTCTTGAT AGTGCAGAAG AACCTTTCTT
    58801 GGAGTCTCCT GAGAGTAAAA AGTTCAAGGC TGTTCCAGAA GATGACGAGG AAGAAAATAA
    58861 ATCTACGTCG AAAGAGGAAG AGGAAATAGA TTTTTAATAG AGGTTGATTA TGATAGATAA
    58921 AGATGAACTG TTGAAGTTGG TAACAGAAGA TGTAGTTATT AACATCATGG AAGAAAATGG
    58981 TTCTCCTTTA TACTCAACTT CTACAGATGG AAGAACTCAG CAAAAATGTC TTTGGTTTAA
    59041 AACAATTTGT CATGGTGGAG ACAGTCATAA GTTATGCTTT TTTACTGAGA GCAAGGACTT
    59101 TTTCTGCTAT ACGAATTGTG GTCGAATGAA TTTTTTTGAA TTTATTAAAA GAATTCGTAA
    59161 TGCTAAAGAT GGAGAGTTTT ATAGTAAGGT AATTGTTTAT ATTGCAAAAA AGGTTGGTAA
    59221 ATCATTATCT CGAAGTCGTG TTGGTTTTGG GAATGATACT TCACCAGAAT TGCGTGGACA
    59281 ATTATCTGAT ATGATAAAAC AGTCAGAAGA TATTGAAAGA AGACAACAAT TCCATGAAGC
    59341 TAAAATTACT AAGTTTTATG ATGATTATAA ATGTCTCTTT AATTACTTTG ACCGCAATAC
    59401 TTTTTATAAA GGTTGGATTG ATGAGGGAAT TAGTATTCCC TCTATGGAAA AATTTGGTAT
    59461 TGAATGGTAT GAATACCAGA AATATATAAT TATTCCCCAT TATAATATAG ATGGCCATTT
    59521 GGTTGGTATT AGACGAAGAA GTTTGCAACC AGAAGATTCT AAAAGAAAAT ATATGCCATT
    59581 ATTTATGAGT GGTAAAGAAT TTGACCATCC TCTTGGATTA AATTTGTATG GACTTTATGA
    59641 AAATAAAGAA AATATAAAGA GATTTAAGAA AGCGATTATA GTTGAGGGAG AAAAAAGTGT
    59701 CCTGAAAGCA GACACTTATT TTAAGGGTAG AAGTTGCGTA GTGGCAACTT GTGGCTTTAA
    59761 TGTTTCAGAT TGGCAAATTA GAGCTTTAGA AAAACTTGGA GTAGACACAG TTTACTTGGG
    59821 ATTTGATAAA GATTTTGATG ATAAATATGA AGAAGTTTAT AAAGCTGACA AATTGTTATA
    59881 TGACAACTAT TTAAGATACA ATGAACGATT AAGGACTTTA GCTCAGAGAC TTGCTTTAAG
    59941 CTTTAATGTC TTTCTTATTA AGGACACAAA AGGATTATTA GACATCAAAG ATTCACCTTT
    60001 TGATAAAGGT AAGGATGTTT ACAATCAATT AATAAAAATG GCGAAACCTG TTTATTCTTA
    60061 CGGGGAAAGG CAAAGTTCTA CGAGTATATT TTTAAGAGGT AATTAATGGA AAAATTACTA
    60121 TGGGAGACAA AGTTTTAGAA CAACTTTGAT GATGAATATG ATTTTCTTGA AGCAATTTTA
    60181 AATAGCTACG GCATTTAGGA TGTAAAAAGT TTTCTTCATC CTGTAAAGAA CAAGGTCGTT
    60241 AATGACCCTT TTCAGATGAA GAACATGGAT AAAGCTGTAT AGATTTTCCA TGATAATGTT
    60301 AACACTAAAA AGAAAATTGC AATTAAAGTG GACCCAGATA CAGATGGTTT AACAAGTAGT
    60361 GTTTTAATGA GTAAAATCAT TGAACATTTC AATCCAGAGG CAAAGATAGA ATATATTTTT
    60421 AGTTTTAACA AAGAGCATGG ATTAACCTAT AAAGCATTAA GTGAATATTC AAAAGATGAA
    60481 ATCGGTTTAA TTATTATTCC AGATGCTTCA ATGATTTGCA AAGATGCAAT TCAAATTGTT
    60541 AAAAATTACA ATTGTCCTAT CATTGTGTTA GACCATCATT TAGTTGAAAT TGAATATTTA
    60601 GATACTAACA CAGGTAAATG GATTTCAAAG AACGAAGCGG ATGAAATTAA AGAAAAAGAG
    60661 TCTGACAGAA TTAAAGAGGA TAGCTATGTT AACTATTGTG TAGCTGTAAA TGATACTGAT
    60721 GGACATTATC CTAATCCTAC TTTGTCTGGT GTTGGTGTAG TTCGTAAATT TGGTGAAGCT
    60781 TATTGTGAAA AGTATCACTG TAGTGATAGT TGGCTTGATG ATTATCTTGA TTTGGTTTCT
    60841 CTTGGTATCA TTGCAGATAG TATGGACTTA AGGGATTTAG AAACAAGATG GTATGTACTT
    60901 GAAGGTCTGA AAATTGAAAA TCAAAAGAAT GATTTTCTTA ATGAACTTCA AGAGAGAATG
    60961 GCTGATGAAA TTCACTTTGG TAGAACTATT ACAAATGTTG GCTGGGTGCT TGCTCCAAGA
    61021 ATTAATGGCG TAGTACGTTA TGGTACTGAA AAAGAGCAAA GAGATTTGTT TAGGGCTATG
    61081 GTTGGAGAGC AAGAAACTGT TATTTATCAG CCGAGACGAA AAAGAGCTAC TGACCCTAAA
    61141 CCTCTTCCAG AAGAACATAC CCTTCAATGG GAGATGGCGA GAGTAGCTAA TAATGTAAAG
    61201 TCTCGTCAAG ATACTGCTGT TCGTAAATTT ATGGAACAAA TTGTTGATAA AATTGATAAG
    61261 CAAGGGCTAG ATAAAAATAC CATTTTATTT GTCGATTGTA CACGGCTCGT GGACAAAAAA
    61321 AGCGTAACTG GCCTTGTGGC GCGGAAATTA ACCTCAAAAT ATTTGCGTCC AGTTGTTTTA
    61381 TTAAAAGAAA AATCGAGTTC TGAGTTCGGT GGCTCTTGTC GTGGTTATGA TAGAGGTAAT
    61441 ATTAAAAATT TAAAAGAGTT TTTAGAAAAA ACAGGTTTGA TATCTGTAAT GGGGCATGAA
    61501 AATGCAGCAG GTATTTCTTT GAAAAAAGAT AATGTTGAAG CTGTTATTTC AAAATGTAAT
    61561 AAGATGCTCC CTCTTGACCA ACTGAAAACT GTTTATCAAG TTGATTGGGA AATTCCTGCT
    61621 AATGAAATGC AAGTAAGATT TGTAAAAGAA GTTGCTGAGA ATTACGAGAT TTGGGGTAAT
    61681 ACTGTTCCTG CTCCTACTTT TGCAATTACA AATCTTCATA TAAACGCTAG TCAGATTAAT
    61741 GGTTATGGCG AAACTAAGAG CTTTATCAGA TTCCAGCATA ACGGTGTTAC TTATATTAAA
    61801 AAGTATTGCC CAGCTACAGA ATTTGATACA ATGACTCTTA AGGATAGACA TACCTTTGGT
    61861 GCTAACAAAA AGAATTTGGT TATGAATTTA ATCTGCCAGT TTCAGCTAGA ACCTTGGGAA
    61921 GACAAAGTTT ATCCAGAAGT TAAAATTCTA TATTATGATG TTGTGGAGGA TAAGACAAAT
    61981 GAGACTCCTG ATTTAAAAAG TAAGACCAAA TCTGATGCTA CTCTTAATGC TAAAACTACA
    62041 TCGTTGAATG CAAAGTCTAC TACAGATTTT GATTGGGGCG AAGTTGAGAA ACCTAAAAAG
    62101 AGAAGAGTAA TGTTAGATAA GGATTTAGAA GATTTAGATT TTTAAGATTT TTAAGATTGA
    62161 CAAATTAAAT GTGACATGAT ATAATGAGAC AAGAAACCTT GATGGATTAA TTTCCATCAA
    62221 GGACTATCTC ATATAAAGTA AATAAAAAGA AAGCGGGTGT GTTATGGTTT TTTATAAGCC
    62281 TATTACAGAT GAATAGGCAT CAAAAATAGC AAAAGAATTA AAATTCTTTT CTACGCATAA
    62341 CCATACAGAA GTAAGCAATT TCAGATTGCG AGATTGTATA ATAAAAATAC CCGACCTTAT
    62401 TAATCGTGCT ATTGAATTGG GATATAATGG AGTGTGTTGT ACAGACCATG AAGCTTTATC
    62461 TGCTCATGTA CGATTTATTA GGCGATACAA AGAAATTGAG GAAAACAAAG AAAAGTATGA
    62521 CAAATTAAAA GCGGACAAAA CAGAAGAAGA AATTGAATTA GAATTAAATA AAGATGAAAA
    62581 TAAATCAATT AAAAAAAATT TGAAATATTA TGAAAATTTC GAAAGTTTTA AAATTGGTTT
    62641 GGGGAATGAA ATTTATTTAG TAGATAGACC TGATGTAGAT GAAAAAATTA GTAAGTTTTT
    62701 TCACTTTATT TTAATTGCAA AAGATAAAAA GGGTTATGAA CAAATAAAAA GAATTTCTTC
    62761 TGATAGTGCT TGGAAAAATT GGTATCGTTC TGGAATAATG GAAAGAGTTC CGACTTATAA
    62821 AGATGAACTT GAATCCATTA TTGGGAATGA AAAAGGGCAC ATTATAGCGC AATCTGCTTG
    62881 TTTTAGGCAA GGGGCCTTAG TAACTACTAT AAATGGACAA AAAGCAATAG AATCTATTAC
    62941 AGATGAAGAT TATGTGTTAA ATAAGTACGG ACAATTTGAG AAAGTCAATT TTCCCACGCA
    63001 TCGTTTATAT AAAGGTAATG GATTTGAAAT TGAATTAACA GGTGTTGGGG ATAATATAGT
    63061 TTGTACTGAA TCGCATAAAT TTTTAACAAT AACTAATAAT AAAGTCCAAT ATTATTCTAA
    63121 TAATTTATCT ATAGATGATT TAGATTGGGT TGAGGCGAAA AATTTAGATG TAAATTATGG
    63181 AAGTTCAAAA CATCAATTAT TACTTCCCGT GTCTAAACAA TATTCCCAAA ATAAAAAAAA
    63241 TATTAAAAAA GAAGAATGGG ATAATATAGC ATTAAAAAAA ACAAAAATGT CTCATCGTGT
    63301 AACTATTTTA CCTGAAAATA TAGTTATTAC ACCAGAAATG ATGCGTTTCT TTGGTCTGTT
    63361 TCTTGGGGAT GGCTGGATTA ATAAACTATC AGCAAAAGTT CATCGAGTTG GAATAACTTT
    63421 TAATGAAAAA GAATTTGATT ATTATTATTC ATTTGTAAAA ACTTTAGAAA AAAGTTTGAA
    63481 TATTAAATGG TCAATTAATT ATAGAAAAGA CCAACATAAA TATGACATAA GTTCTCAATC
    63541 AAGCGATTTT TATAATTTTA TGTATTATAT TTTTGGTGAG TGTAATGCAT ATAATAAAAA
    63601 AATTCCAAAT AGAATAAAAA ATATTTCGCC AGAATATGAT AGGGAACTAT TATTTGGTTA
    63661 TTTATTAGCG GATGGATATT TTAGATTGCG AAAAGCTAAA AAAATTAATG TTAACCATTC
    63721 AAAAGGATTA AAAGATTTTC CTGAAGTTGG CGAATGGGTA AGTGCTTCGG TATCAAAACA
    63781 ATTAACTCAA GATATGTTTG AGTTAGCGAC AAGTTTATTA ATTCCTTGTA ATATTGCAAT
    63841 TGCTCCTGAA AGGGTAGATA GTAAAGGAAC TCATCATTGT GAATCTTATT ATTTGCGCGG
    63901 GAGTGGGAAA ATAATGCGGG GAATTGAAAA AATGCATTTT TACTCTCATG AAGATGTAAA
    63961 TACTTTATTG TTAACTGCTA TTGATAAGAA GAGATTTATT AATATTGACA ATATCTGGTA
    64021 TAAAAAGATG TATATCCATT CTATAAAAAA AATAAATATA AATGAAACTG TATATTGTTT
    64081 AAATAATGAA TCTCATTCTT TTGTTTGTAA TAATGTTATA GTGCATAATT GTCTTGGTTC
    64141 AGAATTAGAC AACTTAATTC TTGAATATTT AAACACAAAT GATAAAAGTG TAAAACAAAA
    64201 AATTGACGCA TTTATTAAAT GGTGTATAAA AATATTTGGA AAAGAAAACT TCTATTTAGA
    64261 AATTCAGCCT TGTGTAATTA AACAAGATAA AGATGGAAAT AATTTACCAC ATGAGCAAGC
    64321 AATGGTAAAT CAATTTATGT TTATCTTAAG TAATGCTTAT GGATTAAAAG TAATTTGCTC
    64381 GACTGACAGT CACTATTTGA CGAAAAATGA TGCAAAAATC CATGAAGCTT ATTTAAAAGC
    64441 TGATGATAAT GAAAAGTCTC GAAATAGAGA AGTCGCAAGT TTTTATGAAA CTACTTATAT
    64501 GTTTGCGGTA GATGAATTGA TAAAAACTTT ATCTTATCAT TTGACAGTAG AACAAATACA
    64561 AGAGGCTTTA ACTAATACAC AAGATATTTA TAATAATATT GAAGTTTTTG ATTTATATCA
    64621 TTCGACCATT GTTCCCACAG ATAAGAAAAT TCCAGAATTT AAGGTGAAGC ATATTTTTAA
    64681 AGATTGGTAC GATAAGTATG AATACTTAAA AAAGTATGCG GACTCAACTG ATAAACAAGA
    64741 CCAATATCTT TTATATTTAG TTGAACAAGG TTTTGAGAAG AAGAAACAAT GGGGAGAATC
    64801 TTCTTATCAT TTTGCCACTT ATGATGAAAA CGGCAAAATT ATAGAAGAGC ATGATAAAGT
    64861 AGTAACTCAA GAAGAAAAAA TTGCTCGAAT TAATGAAGAG TTTAGTAGCT TTTGGCAAAT
    64921 TTCTGAGCGT TTAAATCAAA AGCTTTCTGC ATATTATGTG CTTGTTAGAG GATTGGTGCA
    64981 TGAAGTTATG TGGAAAGTCT CTTTTGTCGG CGTTGCCAGA GGCTCGGCAG GAGGTAGTTA
    65041 TATTTGTTAT CTTTCTGAGA TTACACAAAT TAATCCTCTA AAATATGACT TACCTTTCTG
    65101 GAGACATAGT TCTCCTTTAA GACCCGAGTT GCCCGACATC GACCTCGACT CAGAGGCTTT
    65161 AAAACGTCCT CTTATTTTCC AAAATATGCA TGATTATTAT GGAGATGAGA ATGTTTTAAA
    65221 TACTCTTACT TTAAAAACAG AAGGGACAAA ATCAACTATC TTGGTGTGCG CTAAAGGATT
    65281 TGGCATAAAT AACGATGACG CTCAACATTT GGCAGATTTA GTTCCTTTTG AAAGAGGGTC
    65341 AAACTGGTCA TTAAAAGATT GTTTTTACGG GAATGAAGAA AATGGTAGAA TACCTGTAAA
    65401 AGAATTTATT AATGAAGTAA ATAAATATGA GGGGTTGAAA GATACTCTTT TTAAGATTGA
    65461 AGGACTTATT TGTGGTAGGT CTATTCATGC TTCGGCATCT TATATTTTTG ATGCGGGATA
    65521 TATTGTTCAA AACAGTAAAA TGAGAGCACC GAATGGTACG ACTATTACCG CCTATAATAT
    65581 GGAAGATTCT GATTATATGG GCGGCTTGAA AGTGGATTAA CTTATTATTT TTCGTTTTAT
    65641 TTAATTTTTG ATTTTTAAAG AAAAGGGGGA ATTATGTGGT TAATGTCTGA AGAAGAAAAA
    65701 GTAAAAGTTG TTGAAGCATA TTAGCGTGGA GATAGTATGT CGAAAATATG TAGAGATTTT
    65761 AATAAATCCA CAGAAATTTA TTCTGTGAAA TGTGAAGAAA AACGAAATGA TGAAAAATAA
    65821 ACCAGTCCAC TATAAATCTC ATAAATTGCG GGGAACTCCT AAGAGCCTTA ATAACCAAGT
    65881 TTATTTAGTG ATAAATAAAT GGCGAAGAGT AACGGCTTCG GTATGGTAAA ATCATTAAGG
    65941 ATTGGACAAT CAAACGCAGC GAAACCTGTT GAAACATACA GGGACGTTCA ACGACTATAA
    66001 TTGAGACACG AAAGTGATTG TATAGTCTAC TCCGACCTTT TAGGTGTTAA AGTATTGGGA
    66061 AACCAACGGT ATAAAGGACC TTAACGATTG AAATGCTCGA TAAGCTACAT ACGGCAATAG
    66121 ATTTACTTAT TGATGCAAAA ATAATTGAAG ATAAAGGAAG TTATAAAGCT AATTATGACA
    66181 CTTATCTTCA TCCTGACGTG CTTGATTACA ATAATTATGA AATGTGGAAT TTGTTAGATA
    66241 AAAACCAAAT TTTAGATGCA TTTCAATTTG ATAGCGCAAT GGGACAACAA GTTATTACAA
    66301 AAACCCAGCC TCGTTCTATG TTAGAACTTT CTACAGCTAA CAGTTTGATG AGGCTCATGG
    66361 CACAAGATGG AGCAACAGAA GCTCCTATGG ATACTTATCG TCGTTATAAA AATAATATCC
    66421 AATTATGGTA TGACGAAATG AAAGAAAACA AATTATCCGA CCATGAGCAA GAGATTATGA
    66481 AAAAACATTT GGGCAAACTC TATGGAGTTG CTGATACTCA GGAAAGCATT ATGGAAATGA
    66541 GTATGGACCC TGAAATAAGT GGGTTTGATG TAGTTCTTGC GAATAAGCTT CGAAAATCGG
    66601 TGGCCAAAAA AAAGAAAGAT TTGATTGCCG CTGTTCATGA AAAATTTTAT AAAAAAGGCG
    66661 CAGAGCTTGG AACTTCAAAA GAATTGCTCA ATTATGTTTG GGATGTGCAA ATTAAAAGGC
    66721 AGCTCGGATA TTCTTTTTCA AAAAACCACT GTATGCCCTA TACAGCCATT TGTCTTCAGT
    66781 GCATGAACAT TGTACAAAAA TATGGAGCAT TATATTGGAA TTGTGCTTGT TTAATTGTTA
    66841 ACAGTGGGAG TACAGATGAA GAAAATGTGG ATAATAATAG TGGCGTTAAT TATGGTAGAA
    66901 TTGCAAAAGC GATGGGTAAT ATGATTAACG CTGGTATTAA GATTTCTTTA CCTGATATTA
    66961 ATCGCGCTCG TTTTGGTTTT TATCCCGATA AAAATAGTAA TGAAATTATT TATGGTTTAA
    67021 GACCAATTCA AGGCTTGGGC GGGAAAATTG CTAAGGCAAT TGTAGATAAT AGACCTTATA
    67081 CTTCAGTTGA AGACTTCTAT TCTAAAATGC AAGAATTTAA AGATTCTGCA AAAGAAAATA
    67141 AATTTGGCGA TACAGCTATG ATTTCTCTTA TTAAAGCAGG ATGTTTTGAT AATCTTGAAA
    67201 ATAAAGATAG AAGAAAAACT ATGGAAGATT TTGTTAGAGT TATTTCTAGC CCAATTAAAT
    67261 CTCTTAACGT ATCAAATATT GAAGATTTAA ATAATCTTGG TTTATTAACA GAAGACCAGC
    67321 AAAAATTTGA ATTAAGATTA TGCAGATTTA GAAATTACGT TTTTCAAAAA AAATTCTTTT
    67381 ATAAACAAAT GGGAAAGAGC GCAAGTACTG CTTATTATGT ACTTGAAAAT AAATTCGCTT
    67441 GGCCTTTTTT TGAAAAATAT TTCCTCAATG ACATGAGCGA TGAAAAGGAT TATAATTGGG
    67501 GAGATGATAA CCAAAGAGTT GTTAAAAGAG GTAGTTTAGA TAGAGTTTTT AATAAGTTAA
    67561 TGGCGAATTT TAAGGACGCT GTTTTAAGTG ACCCTAAGAT GTTAGCCGCT GTAAATGAAG
    67621 CAAAGTTTAA TACTGTATGG GATGAAAAAG CAACAGGAAG TCTTTCTAAA TGGGAAATGG
    67681 ACTCTATGTG TTATTATTAT CATCCTCATG AATTAATAAA AGTTAACAAA GAAAAATATA
    67741 ACATAATTGA TTTTGAAGAT TTACCTCCTG ATGGACCAGT TGTTCAAACT TATATGTATA
    67801 GAGGACAAGA AAAAAGTCGT TTTGCATTAA GTAGAATTTG TGGAACAGTA TTGGATAAAA
    67861 ATAAAAATAA AAATACTGTT GATTTATTGA CTCCATCTGG GGTAGTAACT TTAAAATTTT
    67921 ATAAAGGCGC TTTTAATTTC TATGATAGGC AATTATCAAA AGATAACGAG GACGGAACAA
    67981 AAACTGTTAT TGAAAAGTCT TGGTTTTCCA GAGGGAATAA ATTATTAATC ACTGGTTATA
    68041 GGCGTGATAC TCAATTTGTC CCCCGCAAGT ATTCAGATAG TTTATATAAA CATTCTGTTC
    68101 AATTAATTAA AAGCATTGAA GATAATGGAG ATTTAGTTTT AATGTCGGAT AGAGCGGATA
    68161 AAGAAAGGGA GGAAAATGAG TTCTGAATTA ATTGAAGAAA AATTTATAAA GATAAAAGCG
    68221 TCTCATTCTA AGACCCTCTA TCCGAGTGCT GGAATTGGGT CAGACGGTAA AAATTGGGGA
    68281 ATAGTTTCTT GGAATATTCT TGAAGTAGAA CAAGGTACAC CTACAATGAG CTTGTATGGT
    68341 GAAGTTACTT TTACAGGAGA ATATACCGAT GGAATTGACC CCAATTCCGC CTATGTGTTG
    68401 TTAGGCAAGG AAGTTGAACA TCCCAAATAT GGTGTTCAGT ATCAATTAGT TTATTACAAC
    68461 AAAGATATTG ATTTCTCTAA TCAGAAGAAT CAAAGAGCTT TCTTAAGGAC TTTTTTGTCA
    68521 GAGGGGCAGA TGGATGAACT ATTTGCAGTA TGTGATGACC CATTGCAAGC CATTGCTGAC
    68581 CATGATGTAG AAACTTTAAA GAAAGCAAAA GGTATTGGAG ATTATATTTC CAACTGTATT
    68641 ATTGAGCGTT TTGAAGCCAG TAAAGATATG TCTACTGTGT ATTTAGAGCT TGATAAAGTA
    68701 GGTTTCTCTC CAAACTTTAT TTCTAAACTG ATTGAAAAAT ACAAAGCTCC GCAAAAAGTA
    68761 ATTGATGTTG TAAAGAATAA TCCATATCAA TTAGTAAAAG ATATTAAAGG GGTAGGTTTT
    68821 TTTACTGCTG ATAAAGTGGC TTTAAGAAGT GGATATAAGA CTTACGATAT AAAAAGAATC
    68881 AAATCTTATA TTCTTTGGTA TCTTGATGCT CAAGGCGAAG AGGGCCATTC TTGGGTATCT
    68941 GCTGGCGAAC TAATGGGTTC TTTATATGAA GACCTTGGTG GAAAACAAAG TTTAACAGTA
    69001 GAAGATGAAG ATGGCAATCC TGTAAATAAT GTTGGTAAAG CTATAAAAGA ACTTCAAGAT
    69061 GAAGATTTAA TTCGTGTTGA AGAAGGCGAT ACCAAATCAG GTCGAAGAGT TTATTTAATG
    69121 AGCTTTTGGA ATCTTGAAAA AGATATTGCT TATCATCTTA AAAGATTGCT TCAAGGTAAT
    69181 AATTATTTTG TTGCTAATGA TTTTGATGAA AAGATTAAAA AAGCAGAAGC AAAGCAAGGA
    69241 TTCCAATTTA CCCAAGAGCA GATTGATGGT ATTAAGTTGG GAATTGAAAA GCAAGTTTGT
    69301 GTAATTTCTG GTTTAGCTGG TTCTGGTAAA AGTTCGTTAG TTACAGGTAT TTTGTCTGTG
    69361 CTTGATGAAT ACACTTTTGC TCAATGTGCT TTAAGTGGTA AAGCGGCGGC AAGATTACAA
    69421 GAGGTTACTG GTAAAGAAGG ATTTACTATT CATAGACTTC TTGGTTATAC TGGCGGCTGT
    69481 GGTTTTACTT ATGGAGAAGA TAATCCATTA CCTTATGATA TCATTATTTT GGATGAAGTT
    69541 AGCATGGTAG GCGGAGAAAT TTTTCTTGAT TTAATTAAAG CTATTCCCAC AGGAAGTAAA
    69601 CTTTTAATGC TTGGTGACAT GGGACAGCTT GAATCTATTG GTTCTCTCAA TTTAGCTGCT
    69661 GATATGATTA ACAGCAAAGA AATTCCTACT GTTGAATTAA AAGAAGTTCA TAGACAAGCA
    69721 AAGGCTTCGG GCATTTTAAC TACAGCTTAC AATGTAAGAA ACGGTATTCA GTTATATCAA
    69781 GATACTGATT ATGAGGGTAT CGAAACTCGT GGAGAACTTC AAGACATGGT GCTTGATATT
    69841 CGAAATGAAA AAGATAATGA TAGGAAAGAT ACCATTGCTT ATTTTGAGAA ATATTTTAAT
    69901 AGTCCTCTTG TAAATGGAGA TATTGAAAAG ATTCAAATTA TCTCTCCTGT CAAAGAACGT
    69961 GGAGATGCTT GTGTCCATAA TTTAAATCTT GATATTCAGA AATTAATTAA CCCTGTTGAT
    70021 TTAAATGAAT CTCGTCCAAG AATTTATGTC CAAAAGATGA GAGATGCTTC TGGAAATGAC
    70081 AGGTCTTTCT GGATTCAAGA AGGCGATAAA GTTATGTGTA TTAAGAACAA TTATAAAGTT
    70141 TATGATACAA GTGGAGCACA AACAGCCATG TATAATGGAT GGACTGGTGT GGTTACAAGT
    70201 ATTGATTATG AAAATGCAAT TGTGGATTTT GATTTAGGCG ATGTTCCAAT CATTTTGAAG
    70261 CACAAAGAAG TTAAAGAACA TTTGATTTTA GGTTATGCTT GTACTACTCA TAAATATCAA
    70321 GGTTCTGGTT GCCCTGTAAT TATTGGAGTA ATAGATTATA GCACTCCTCC TATGATGCTT
    70381 TGTCAGCAAC AAATTTACAC CTTGTTAACC AGAGCTAAGA AATTATGCGT GCTTGTAGCT
    70441 CAAACTAAGG CTTTGAGACG TTCTATTGAT ACAAATTTTG TTTCAACTAA AAGAACATTC
    70501 TTACCTGAGT TCTTGAAATA GGAATATAGG TAGCTCAGAG AATAGTATAA TGTTCTTCAC
    70561 AGAAAAGAAG ATGAAGAACG TAGAGCTTTA ATAAGACAAC TAAAAGATTG GAAAGAAAAA
    70621 GATGAAGTAC AAGAGGAATA ATTTTTATTA TCCTCTTGAC AACTTCATTA GTTTCTGTTA
    70681 TTATATAGAT GATTCAAAGG AGTAACTATG AATCGAGAAG AACGTAGAGC GGCTGTAAAG
    70741 AAGCTCACTA AAAAGGGTTT AACAAGAGAA AGTGCTACTA CTTTTGTTAA AAGGATGGAT
    70801 GCTATCACCA CTAATCCTGT TACTACATGG GAAGGTGAAA AGGTAACTTT AGATTATAAT
    70861 CGAATTGTTT CTTATCCTGA TTGGAAGCAA TTAAGGAAAG ATTATAGAGA TTGGGTTACT
    70921 GAACATAAAG ATGATGTTTT TACGATTGAA TTTGACCCAT TAAAAAAAGA AAAGCAAGCT
    70981 CCTGATTATA ATAGTTTTGT CCAGCTTAAA GAAGATGAAA CTAATCCTAA GTGGCTGTTT
    71041 TGGGCAGGAG ATTTAATTCC TGTTGAGGGA CAAACAAGAC CTGATACTGA TAAAGAGAAA
    71101 TTAGCAAAAG AGTTTAACGA AAAGGTTGAT AATATTCTCG CTAAGATGAA GTAAGGAGAA
    71161 CAAAAATGGA ACATACGAAT TTTATGATGA TGATTGGAGT TGTGGCAAGT GGTAAGTCTA
    71221 CTCTTGCTCA GAATCTTAAA AACATGTTGA CTAAAATGGG TCAGCCTACA ATGATTGTTT
    71281 CGTCGGATGA AATTCGTGAA ACTGTTTTTG GAGATGTAAA TGACCAGACT CATAATGAGG
    71341 AAGTCTTTAA AGAAGTCCGC CGTCGTATTA ATAATTGCAT TGACAAGATG AATATTATTG
    71401 TTGATGCAAC TAATATTAAT GTTAAGTCTC GTAGAAGTTT ACTTGATATT GTTCGCAATA
    71461 GAGAGAATGT CAATAAGGTT GCTTATGTTA TGACTACTCC TGTGGCAGTT TGTAAGCGAC
    71521 AGAACAAAGC AAGAACTCGT ACTGTTCCTG AAGAAGTAAT TGATAGACAG GTTGGTAAGT
    71581 TTGAGATTCC TTTCTATGAG GAAGGTTTTG ATATTATCAA TTTGATTGGT TGGAACTTTA
    71641 ATCAGTTTGA AGTAATTGCT CCTCAGTCCA ATTGGACTAC TGATGATGAT TATATTACGA
    71701 ACTTGATGAA AGGTTTTGAC CAGAAGACTC ATCATCATAA ATATACTTTA GATGAGCATT
    71761 GTAGGATTTG TGCTGAAGAA GTAGCTAAGA GAACTGATGA TAAGGTTCTT TATAGAGCCG
    71821 CACAGATTCA TGATTTAGGT AAATTAACTA CTGGACAGCC GAAAGAAGAT GGTTCTGGTG
    71881 ATTATAGATA TTATAGTCAT CATAATATAG GAACATATGA CCTTTTAGCA AATCTGGATT
    71941 GTATTGGATT TACTAATATG GATGACATTT TAAAATGTCT GTTTTATGTT AATTTTCATA
    72001 TGCTTCCTTT CTTCCTTGAG ACGGAGAAAT CTAAAGCTAA ATGGGAAAAG ATTATGGGAA
    72061 AAGAAAATCT TGATAAGCTT TTCCTGTTTA ATGAATGTGA CAAAATTGCA AGTGGAACTT
    72121 ACGAAGGGTA AATTAGAATA AATAGTAAAG GAGAGTTTAA AATGAAATTT AGTTTCAATA
    72181 AAAATTTTAC TTGGCATCCT CTTTATCAGT ATGTTATGAC TGTAAAGAGA AAATATATCC
    72241 AGTCTTATAC TCTCCTTAAC AATGAACCTT GTCCTGAAAA TTATAATTTT AACGATTGGC
    72301 TTGATAGAAT TTTTGAAGTA TGGGGAAATA TTACTCCTAA ACTTAATGAG AAGTTAAACA
    72361 AGATTTTTGA CCCTCTTCAG ATTACTTGTT ATGACCATTA TGTATTATTT AAGTATAAAG
    72421 GTTTTATTGA ATTATCTGAT GATTATAATT TAAGTTCTTT CTTTGAATTA TATGATGGTC
    72481 TTTATAGGGA ATGTCGTTCT TGTGTTTTTG ATTTAAAGAA TGATGAAATT GCTCTGGCAT
    72541 CTTTAGCAAA GTTTAAAAAC TACGGTGAGG ATGACGGTGA TTGGTCTCCT AAAAATATTG
    72601 AGTCTAAATA TAATTTTGCT CATGAAGTTT TTATTACCAA CAAGCTTGAT GGTTCTTATC
    72661 AGCAGTATAG ATATATTGCA GATGAAGACC GAATCTTGGG TTCTGGTTCT CAGGCATTAG
    72721 ACCCCGCTGA ATCTTGGAGA CTTGCAGAAG GGTATAAACT TTTATCTGAT GGACAGAAAG
    72781 AATTAATTAA GGATTATCCT GATTATACTT TTATTTTTGA GTATATTTCT CCTAAAAACC
    72841 CCATTGTGGT TAAGTACGAT GAATCTCAAG AAGGTTTATA TTTACTTGCG GCAAGAGATG
    72901 CTAAGGACGG CAAAGAAGTT TCTTTTGATA TTCTGAGTGA TATGGCTGAG GAATATGATT
    72961 CTAAAATGAC TCAATGGTAT TATAATGCTA CTTTATTTAG CATTTTAGCT GATACTGACA
    73021 ATTATCTTTC TTCTGAAAAA GAAGGTTGGG TAATTGATAT GGTTGATGGA TACAAAAATC
    73081 ATTTTAGATG TAAAATTAAA ACATCGGATT ATGTCCTGAT GCATAAAGCT TTATCTAAAA
    73141 ATATTTCTCC TAATGCAGTT GTTAATGCTA TTCACGAAGA CAGATTTGAT GATTTTTTAG
    73201 CGAAGTGTCC TGATGCGTAT AGAGAATTAA TTATGCAGTA TTACAATACT GTTCATGAAT
    73261 ATCTTAATCT CTATAAAGAG TTAATTGATA AAATTTTAAT TAAAGGAAAT GCAGAGTGTG
    73321 TAGACTTTTG GAATGATAAG AAAGAAGCAA TGCTTTGGAT GGACAAACTT CCTAAAGTAT
    73381 TAAAGGGCAG AACAAAGACC AAATATCTTG GACAGGAAAA CGATTTCTTG TTGAAGAAAC
    73441 AGTTTTGCTA CAAATATTCT GAAATTACAA AAGCCCTAAA CAACTTAAAG CGTTTTAAAA
    73501 ACTCTATGGT GGAAGGGTAA CTTTCCACCA TTTTTATATA TAAAGAAACA AATTAAAATT
    73561 AGACAAAAAA GGATTGACAA ATATGGATGT AAAGATTAAG TTGCTGTCTA AGACAGCTAA
    73621 GATGCCTCTT AAGGCTCACG AAACAGATGC TTGTTTTGAC CTTTATGCTG ATTGTCCTGA
    73681 TGATACTTAT TACAGTTGGG ATGTTCAGAA AGATGTTGCA GGAATTAAGA TTCGTCCTCA
    73741 TGAGACTGTA AAGGTAAAGA CTGGTATCGC AACTGCAATT CCTGTTGGAT ATTGGGGTGC
    73801 AGTTTTTGCT CGTAGTGGTT TAGCTACTAA GCAAGGCTTG CGTCCTGCAA ATTGTGTGGG
    73861 TGTAATTGAC GCAGACTATC GTGGCGAGTG GATTGTTGCT CTTCATAACG ATAGTGCCGA
    73921 AACACAAATT ATTAGACACG GAGATAGAAT TGCTCAAGCT ATGATTCTTC CTGTGCTTCC
    73981 CACTACTTTT GAACAAGTAG AAGAACTTCC TGATACTGAG CGTGGTGCTG GTGGATTTGG
    74041 AAGTTCTGGT AATTAAAACT TAAAGGAGAA AGTTATGTAG GATTTTTGGA AATTAGCCTT
    74101 GGAAAATCTT TTAGCGGCTT TAGTGGGATT TTCTATTTTT GGCATGGCAT ATCTTTCTAA
    74161 TGTTAGTTTC TCTTTATATT ATAATATTAA AATCGCAGGA GAAACTTTTG AAAAGCAAAG
    74221 ATTGTTAAAC AGTCTTTATA AAATTTTGGC TTTTGCGGGT GGTACAATGC TACTTGTACT
    74281 TTCTACCTCT TTAATTATTC CTTGGGCAAA TAAAAACAAT CTTCCTATTC CTGCTGAATA
    74341 TAGCATTGTT ATTTCAACAG TGGCAACTTT GGGAGTATGT TTATCTGGTT CTTTGAAATA
    74401 TATTTTAGAA GCTTTTAATA AGATGAAGAA AATTTTGTCT ATTAAGGATG AAAATAACAC
    74461 TATTGAAGCA GCGAGAGCAA ATGCTCTGAA ATCTGATAAA GCTGTAGAGG GAGAGTAATT
    74521 ATGGCTCTCC CTAATTATAA TAAGCTCGTT ATAGGTGATA CTGAAACAAC TGGATTTAAA
    74581 GAGAATAGAA TTGTTAGTAT TGCAATTTTA GTATATGAAA ATGGCAAGAA AATTGCTGAT
    74641 AAATATATAT TAGTAAATCC ATAGGCATAG ATTGAAAGTG GAGCATCTAA AGTCAATGGT
    74701 ATTACCTATG ATACTATAAA AAATTGCCCC ACCTTTGATG AAGTATGGGA AGAAATAAAA
    74761 GATTATATGA CAGACAGTGT TTGGATTTTT CATAATGCTA AATATGATGC TAATAAAGTA
    74821 ATCTATCCAG AACTAAAAAG ATATCATATT CCAATTCCAA ATCATGCTGT TTGTTGCACT
    74881 TTGGAAAATG CAAAGCGCTT AATTCCAAAA ACAGAGGTAG CTAATTATAA ATTAGGGACT
    74941 TTGCTTGAAC ATTTTGGTTA TACCTTAGAA AATGCTCATA GTGCAGATGC AGATACTTGG
    75001 GGTTGTATGA AATTATATAA TTAGTTAGTT AAATTATCTG ATGGTAATTT AGATGTTACA
    75061 TAAAAGGACA AAAGGAGATT GATGTTATGG TTGTTTTGTA TACTACTAAT TGCCCTCGTT
    75121 GTATTGTTTT GGAAAAGAAA CTTAAACAAA AGGGAATTGA ATTTGAAGCC AGAACTGATT
    75181 TCGATGTAAA GGAAATGATT AAAAAGGGTT TTGCTTCTGC TCCATTACTT GAAGTTGATG
    75241 GAGAAATTAT GGCTTTCAAT GAAGCAAATC AATGGATTAA TAATAATTAA AAAGGAGGAA
    75301 AATTTTATAT GGACATTTCA CTTCGTTTAA CAAAAGATTT TGAAAGATGT CTTGAAGACT
    75361 TAAAAAAGAA ATATGGTGAA GATTTCGAAT ATATTAATGG GGTTCATTCT AGTTAGTTAG
    75421 ATTTTTCAGA ATTCTTAGAT AAATTCGTAA ATCAAAGCAC AATGGCAGAT GCTACTATCG
    75481 ACCCTAATGC AAATGCTAGC CATAGAGATA TTCGTTCTTT TATGACTGAA AAGGGGAAGA
    75541 GTGAAGATAA GCTTTTTGGT TTAAATAAAA TTTTCCTTGA AATTAAGAAA AAATGGGGAC
    75601 TGCGCACTGC TAAAGCTTGG TTAGAATAGG AATTTAGCAA GGGTTTTTAT CTTAACGATT
    75661 CTGCTACGGC AAGTTATTTT CCCTATTGTT GGGCAAATGA TTTAACTCGT TTGGCAAGAG
    75721 AAGGATTGTT TTTCCTTGGA GGATATAATA ATCAGCCTCC TAAACATTTG GACACATATT
    75781 TTGATGATGT TATTGAGTTT GTTTCGTTCC TCAGTAACCG TCAATCTCGG GCCGTTGGCC
    75841 TCCCAAATGT AATTATTTGG GCTTATTATT TCTGGAAAAT GGATATAAAA AACGGGCATT
    75901 ATTTTAAAGA CCCTGATACT TATTTAAGAC AATATTTTCA GAAATTTGTT TATAGATTAA
    75961 ATCAGCCGTT CCTTAGAATT GACCAGTGCG CTTTTACAAA TGTAAGTATT TTTGACCGTC
    76021 CTTATCTTGA ATCTTTGTTT GGTGGTTTGG AATTTCCAGA TGGGTCTTTC GCTATTGACC
    76081 AAATTGAAGA AATTATGAAG TGCCAGCGTT TGTTTATGGA TGTAGTAAGT GATATTCGTA
    76141 GTGAAAACAT GTTTACTTTC CCTGTTTTAA CTTATTCTTT ACTTTATAAA GATGGTAAAT
    76201 TTGAAGATGA AGAAACTGCT CGATGGGCTT GTTATCATAA CATTAAGTGG TCTGATTCTA
    76261 ATTTCTTTGT ATCTGATAAT GTTGGAGTGC TTTCAAATTG TTGCCGTTTA CTTTCTGACA
    76321 CTCAAAAGCT TGATGCTTTT GTTAATTCTA TTGGTGGTAC AGCGTTGTCT GTTGGGTCTT
    76381 GTCGTGTAAG TACAATTAAT CTTATGCGTA TTGCATATGA GACTAAATTT AACAAAAAGA
    76441 AATATATTGA ACTTCTTAAA GACCGAGTAC TTTTGGATTG TAAGGCATTA ACTAGTATGC
    76501 GTCATATTTT GGAGCGTAAT ATAGAAAAAG GTTTGCTACC CAACTATCAA GAAGGAGCAG
    76561 TCGAACTTGA CAAGCAATAT TGTACTATTG GTATTCTTGG AATGTATGAA GTTATTGATT
    76621 CTTTTGGATT AATTAATACT GACGAGTTTG GTAATAAATA TTATACAGAA GAAGGGTTGG
    76681 AATTTGCTTG TTAGATTCTT GATACTATCA ATGAAGTAAA AGATAGTTTT GAATGTGATT
    76741 TTTCTTTTAA TGTTGAATCT ATCCCTCGGG AAAATTGTGC TGGTGTAATT TGTACCGCAG
    76801 ATAATCTCTT GTTTGAGCAA AATAAATATT TTATTTACTC AAATTAGTGG GTCTCATTAA
    76861 CCGAACAATG CACTATTAAA GAAAAGTGTC GTTTAGGAAG CGTACTTGAT GAAAAATGTG
    76921 GCGGAGGCTG CATTGCTCAT ATTGATATTG AAAATCGTTT TGCAACAAAA GAAAGTGCTT
    76981 GGGATATGCT TAATTACATT GCTTCTAAAG GTGTAATTTA TTTTGCGTTT ACAACTAAAA
    77041 TTAATGTTTG TGAAGATAAA CATTCTTTCA TTGGAACTCA AACATGTCCT ATTTGTGGAA
    77101 AGCCTGTGGC GGACCAATAT GCAAGAGTAG TAGGATTTTA TACCCCTGTA AGTAGTTATC
    77161 AAAAGATTAG AAAAAAGGAA TTTAATTTAA GACGTTGGTA TAATGTTTTA GATGCAGATT
    77221 CTATCATGAA AGGATAAATT TATGGAAGAG AAGATTCATC TTAAAGGTGT TGTCATGGAG
    77281 GACTTTGTTA ATTATGCGAA GCCCTCCCTC TTCCTTATCA CTTGTAAATG TGATTGGAAA
    77341 TGTTGTCATG AAGCTAATAT TCCAATTACT GTATGTCAAA ACGAACCTGT GGTAAGACAA
    77401 GCTACGAAAG AATTTTTGAT TTCTTCTATT TATAAAGTTT ATATAGACAA CGAAATTACA
    77461 AAGGCAGTCG TAATAGGAGG TTTAGAGCCT ATGTTACAAT TTGAAGAAGT TTTGTCTTTG
    77521 CTGGATTATT TTAGAAAACA AAATTGTAAT GATGACTTTA TAATTTATAC GGGGTATTAT
    77581 AAAGAAGAAA TAGAAAAAGA AATTAAGCAA TTAAAAAAGT ATCCCAATGT AATTTTAAAA
    77641 TATGGCAGAT ATAAACCAAA TTCTGTCAGT CATTTTGATG AAATTCTTAA AATTACTTTG
    77701 GCTTCTGATA ATCAGTATGC AGAGAGGATA TCTTAATGTT AAAAATTGTA TTAAATGATG
    77761 ACAAAGAATT AGTAGAAGAA ACTAATCGCC AACTTGCAGA AATGAAAGAG AAATATGGAA
    77821 AACAGTATTG CCCATGCGGT TTAACTCAAA CTGATGATAT GGTTTGTATT TGCAAAGCCT
    77881 TTAAAGAACA AAACTATGCT GGTGAATGTA ATTGCGGGAA ATACAAAAAG ATAGAAGTTG
    77941 ATTAAGGGGT ATTATACCCC TTTCAACTTT TTCATTATAA CTTCTTGACA AGATAGAATC
    78001 AGTCTGTTAT AATGTCATTA AGTAAGAATA GATAAAAAGG GAGGCGAGCT ATAATGAATA
    78061 AGAGAGTCTT TTCTAACGAA GAAAAGTCAT TAATAAAAAA CTACTATTGT TATAAACATT
    78121 GGACTTGTAA AAAAATAAGT CAAGAATTAA ATTGCTGCTC AGATTTAATT TATCGTTTTG
    78181 TTAAATAGAA CAATTTAAAA AAAGAATATA CAAATCTTAT AGGGAATATT TATGGGAAAT
    78241 TAACTGTAGT GGAAGATGAT GGTTTTTCTA TTTTCGTAAT TTGTGATTGT TCTTGTGGGA
    78301 AGAAAAATTT AGCTTTGCGT CGTACAGATT TAATGCATGG AAGAATAAAA AGCTGCGGGT
    78361 GTTTAGCTAA TAAAGGCTCT GAGATGGAAA GTTTAATTGG ATAGAAATTT GGAAAATTAA
    78421 CAGTCATTTC TGACCATATG GAAAAAGGGA AACACTTGTG TTTATGTTAG TGTGATTGTG
    78481 GTTCATAGCC CGTTTTAAAA TTAGCATCTA ATTTAACTTA GGGGCATTCG AAATCTTGCG
    78541 GTTGTTTGAA AAAAGAGAGG GGCATAGAAA AAAGACGTGA TTTAACTGGG CAAAGATTTG
    78601 GAAATTTAAC CGCAATAAAT ATAGATGAAC AATTAACCTT GCAATGTGGC GAAGTTTATT
    78661 GGAATTGCTT GTGTGATTGT GGGAATAAAA TAGGAGTAAG AGCAAGCAAG TTGACTTCGC
    78721 AATGGACTTA GAGCTGTGGC TGTATTAAAT CTATAGGAGA AAAAGAGATT TCTCAAATTT
    78781 TAAGAGATAA TAAAATAGAA TTTAAGAACA ATCAAAGTTA TAAATTGCGT TTTCCATCAG
    78841 GACATCTTGC TTTTTTTGAT TTTATTGTAT ATTAGGGGAA TAGCTTTTAT ATTATAGAAT
    78901 TTGATGGGTC GCAACATTAT TACAAGCACA ACACTAAATG GGACAAAGAT GGAAAATTTG
    78961 AAAAAAGATA GGAATATGAT AAAATAAAAA ACGATTTTTG TTTAAGCAAT AATATTCCGC
    79021 TGATTAGAAT TCCTTTTAGT AAATTGCATA AAATAACCAT AGAAGATTTA AATCCTAAAA
    79081 CTACCAAATA TTTAATTAAG GAATAAAATT GATGTTGAAC GAAAAAGGTG TAAGATTAGA
    79141 AATAAGAAAT AGATATTTAA GAGCCATAGA AGAATATGGC GAAACTCGTG TCGTGGGAGT
    79201 TTTTTACTTT GGTTCGGGCA ATTATAATTT AGACACTTTA AATTCAGATA TAGATGTAAA
    79261 AACAATAGTC TTACCCTCTT TTGATGATGT GATTGATAGT AAAAATTGTG TAAATAAATT
    79321 AATAGTGGAA AAAGATGGGT CTCATTCAGA GGTAAAAGAT ATTCGTTTGA TGTTTAACAG
    79381 CTATTTAAAG CAAAACATCA ATTTTATTGA AACTTTGTTT ACTAAATATT TTGAACTTAA
    79441 TCCAGAATAT ACTGGTATGT GGCTTGGAGC AGTTATTAAA AATAGAGAAG CTATTGCTCA
    79501 TTATTGTCCT CAGAAAGCTG TATTGACAAT GTATGGTAAT ATGAAGACTA AGTATAAGCA
    79561 GATGCTTCAT CGAGCACCAC ATAACGAGTT TGATATTGAC AATTACGGTT ATGGGTTGAA
    79621 AGATTTTCAC CATATTGCAA GATTGTCTGA TTTCATTAAA AGATATATTG CAGAAAATGA
    79681 AACTTATGAA AAGATTTTAG TTCCTACAGA CCCTGAATTG TTAATTAGTT ATAAAACTAC
    79741 TCCACTTCCT GTTGAAGATG CAAAAAGAGT TGCAGAAATC CTAATTACAG AAGCAGAAGT
    79801 TTTGGTAGAT GAATATGTAA TGGATAAGCA TTTTGAGACT GATAAAGACG TAGAAGAAGT
    79861 CTTGAAAAAT GTACAAAGAA CAATGATTGC ACATTCTTTA AAGAAAGAAC TTTTAGAAAG
    79921 TGAGACTAAA TTATGAGTTA TGCAGTAATT GGTATTTTAG TTGTTTGGGT TGCTTTGTCT
    79981 TTGCTTATTA TGAGCACAAT TGATAAGTAA TGGAGATTAA TATGAATAAT TATGAAAATA
    80041 TTGCACGTAT TAAAGAATTA ACAAGTTTAC TAAATAAATA TCGAGATAAG TATTATAATT
    80101 ACAGTGAATC TTTGGTCTCT GATGCAGAGT ATGACAAGCT GTTTGATGAA TTGCGTGAAT
    80161 TGGAATGGGA AGAGAATTTT ATTCTTTCAA ACTCTCCTAC TCAGACAGTT GGTTATGAAA
    80221 CTGTTGATTC GCTTAAGAGG GTTAAACATG ACCATTTGAT GCTTTCTCTT GATAAGACTA
    80281 AGAGTTGTCA AGATTTACTT AGTTTTGCTG GGGACAAAGA AGTTGCTTTG TCTATGAAGT
    80341 TAGATGGACT TACTATGTCT GTCAAATATG AAAATGGAAA ACTTATTTCT GCTGAAACTC
    80401 GTGGTAATGG TGTTGAAGGA ACTGATGTTC TTAATAATGC CAAGGTTATG AAGAATCTGC
    80461 CTTTGATTAT TGATAATAAG GAAACTCTTG TTATTGATGG AGAGTGTATT ATTCTTAGAG
    80521 AAGATTTTGA ACGAATCAAT GCAGAGCTTC CTGATGGAGA ACAATATGCT ACTCAGCGCA
    80581 ATCTTGCAAG TGGTAGTCTT TCTCTTTTGG ATAATAAGAT TGCTTCTCAG AGAGGTCTTC
    80641 AGTTTTGGGC TTGGAGTTTG ATTGAGGGGA CTACTGGCAG CTTCAAAAGA GATATGAATA
    80701 AGCTTCAGTC TTTAGGTTTT ACTATTGTTC CTTGCAATTA TTTCAACGGG GATAATGTTG
    80761 ACCTTTATGA AGTTGAAAAT TTAACTGTTA AGTTGAAGCA AATCGCTGAC AAAAAGGGCA
    80821 TTCCTGTTGA TGGTTGTGTT ATTACTTATG ATGATATTGC TTATGGCTTA AGTCTTGGTA
    80881 ATACAGGACA TCATTTCCGT AAGAGCTTGG CTTTTAAGTA TGAAGATGAA ACGGCAGGAA
    80941 GTATTCTTAG AGATATTGAA TGGGCAGTTG GCAAAACTGG TGTAATTACT CCTACCGCAG
    81001 TTTTTAAATC TGTTGTTCTT GATAATACAG AAGTAAGCCG TGCATCTGTT CATAATATTA
    81061 GCATTATTAA GTCTCTTGGT TTAAGAAAGA ATTGTTCTAT TAAAGTTTTT AAAGCAAATA
    81121 TGATAATTCC TCAAATTCTT TCATGCGAAG ATGATGGAGA TGCAGATTTT GAAATTCCAA
    81181 AGGTTTGCCC TTGCTGTGGT AAACCTACAA CAACTAAGAT TTCCGAATCT GGGGCTGAGA
    81241 CTCTTTGGTG TGAGAATCCT GATTGTCCTG AAAAGAATTT GGCTAAGTTT GTCCAGTTTG
    81301 TATCTAAACC GGCTATGAAT ATTGATGGTT TGAGTGAAGC CACTCTTAAG AGATTCATTG
    81361 ATGCTGGATA TATTAAGAAG TATGCAGACC TTTATCATCT TGACAAGTAC AAGGATGAAA
    81421 TTGTTGAGAT GGATGGCTTT GGTGAAAAGT CTTATAATAA GCTGATTGAA TCTATTGAAA
    81481 AGTCACGTCA TGTTAAGCTT GAAAATCTTC TTGTCGCTTT GAGCATTCCC AATATTGGTA
    81541 AGACAGCCGC TAAAGAAATT AGTAAGCATT TTAATGGAGA TTGGATGGCT TTTGAGGAAG
    81601 CCCTTGATTT TGATAATTTT GATTTTTCCA CTTTAGATGG ATTTGGCGAA ACAATGTCTC
    81661 AGGCTTTACA TAATTGGTGG AATAGTGAAG ATACGTTGTT TGCAAATCTT ATCTTTGAGT
    81721 TGAATTTGGT TTGGGATAAG CCAGCACAGA TTGCTACAAA TGAGTTTATC AATGGTAAGA
    81781 CTTTCTGTGT TACAGGTGCT TTTAATACTA TGAAGCGTTC TGAAATTGAA AAAATTATTA
    81841 CTGATAATTG TGGTAAGTTA ACTGGTTCTG TTTCTAAGAA AACCGACTAT CTTTTGACTA
    81901 ATGAAGCTAA TAGTGGTTCT TCTAAAGCTA AGAAAGCTGC TGAATTAGGA ACTCCTATTA
    81961 TGAGCGAAGA AGAATTTTTA AAAAGGATTG GAAAGTAATA TGAATAATCA GATGGCTAAT
    82021 AAAGTAGACC ATACTGTTGA TGGTAAATGT TCTGGATGTG GAGCTTGTTG TTCTGCAATT
    82081 CTTTGTGTAA GTGATGCAGA AGTAAAAAAG ATTAAAAAGT ATCTTGGTCA GCATCCAGAA
    82141 GTAAAAATGA TTAATCGCAA TACCGCTTTG GATAAAGGTT TTAAGGATAT TTGTCCTTTT
    82201 TTGAATGAGG AAAACAAGTG TCAGATTTAT GAAGTAAGAC CTGAAATTTG TTCTCGTTTT
    82261 ATCTGTTCTG CTTTTAAGGA CACCTCTATT CCACCTCTCA ATCATAGGAA TAAGAGAATT
    82321 ATTAATATGA TTACTACATT TATGGGTGAA AAGACTTGTC CAAATGCACC TGACCTTGCA
    82381 GGGTTGAACA AGTTTTATGA AAATAAAAAG AAAGAGGTTT ACGGAAAATG ACAATTAAAT
    82441 ATTGTTGTGA AAAGTGTGGC AAAGAGTTTT AGTCTTTAGA TGAATGCTAC TTACATGAAA
    82501 GAAAATGTGT TGATGGGATT GATGGGAAAA AAGCTGTATT AATGCTTGAA GAATTAAGCA
    82561 ATCCTTATGG GCAAGTTGTT TGTAAACATT GTGATAATCA TTATATGGTT TACGGATGTG
    82621 AGCTTTCTTG TAAATATGAA AGGTCTTGTA AAAAGAGAGA TAATTATCCT TTCTGGAAAG
    82681 AAGAGGAAAA AGAATGAATC TACCAACAAA ACAACCTTTA GAATCTACCA AGTGGCTAAA
    82741 ATATAGATTT AGTAGAAAAG AAGATAATAT TGAAGATGCT CAGTCTAATT TATTAAACTG
    82801 GACTATTCTT AGTTATAATC CTGTTCGTAA AGATTATGTT TTAGCTGGTG TAATTACTAA
    82861 AGTTACAGAA ACTTATGTAG AATTTTTAGG AGACCCTGCT GTTGTTGATA CAAGATGGTT
    82921 CCAAGAATCC TCTGCTGGAC ATAGTTTGGA GTGTTTAAGT CAGTGAATTA TTATATTTCA
    82981 GATTTACATT TCGGACATAA AAATATTCTT AGTTTTGACC GCCGCCCATA TGATACAACA
    83041 GAAGAAATGG AGCTTGATTT AATCTTTCGT TGGAATAGTC AAGTCTCAAA TGAAGACCAC
    83101 GTATATGTAT TAGGTGACTT TTTATGGAAA GCTGAATCAA ATGAATGGAT TCGTATTTTA
    83161 AATAAATTAA AAGGAAATAT TCATTTAATA CTTGGTAATC ATGACCCGAA ACATTTTTCT
    83221 ACTGGGGTGC AGAAAAAGCT GTCTGAAATT TGTCATTATA AAGAAGTAAC TGAAACAATT
    83281 GATGGTAAAC CTTATCGAGT AATTCTTTCT CACTTTGCTA TTCTTTCTTA TTATGGGTCT
    83341 TGCTATGATA ATTGTTTTCA TTTACATGGA CATACTCATA CTACTAAGGA ACAAGATTTA
    83401 GTAGTAGATT TTGCTGAAAT GGCAAAAAAG AAATTAGAAG AATCTAATGA AAATGAATAC
    83461 TTAAATAGAG CACAAATGAT TAATGTTGGT TGTATGATGC CTTATATGAA TTATACTCCA
    83521 CAGACATTTG AATATCTTTT GATGAAATAT AAGAAGGGAG AAACAAAGGC ATAATGAAAG
    83581 TAACCCTTTT GAATCCTACT GTACTTGAAG ATTTGTATAA AAATCACGGT GAGTTTGCTT
    83641 GTGAATGTTA TGGTACAAAT AAGAAGTATG CTGAACGAGT AGGTAAGAAT TGTGAAAACT
    83701 CAGGTCACAT GAGTGGCTCT CGTTGTGAAT ATATTAAATT TGAAATTGAA GCAGATAGAG
    83761 GTACTTTGGA ACAGATGATG CGTTCTGAAA TTGGAGTGCG CTATGATAAT CAGGATAAGT
    83821 ATGCTTATAT GGATTTGATT GAAGCAATCC CTCGTGTAAG TCCTGATGAA ATTGTTAAAA
    83881 ATCTTGCTTC ATTCAGGTAT ATTGATAAGA ATAACTTTAC TTATATTATT CCGAGTAATA
    83941 TTGAAAAGAA TGAAAAAGCA AAGGCTTTAT ATCAGAATCT TATGAGTAGT ATTGATACCA
    84001 CTCGTAGACT TATTCGTGAT ATTCTTACTG AAAATGGTAT TGATGTTCAT GCCGCAGTAG
    84061 AAGATGCAAA TTTTGTTTTG CCAAGAGCTA CTAATACTAC TTTAGCGATT GGTTTTACTC
    84121 CCGAAGCTCT GATTACATTT ATGCACAAGC GTTTATGCAC TCGTGCTCAG GAACCTATTC
    84181 GTAAGATTGC TGTTGAAATG AAGAGACAGA TTGCAGGGAT TAATCCTGTA TTTGCTAAAG
    84241 AACTTGTTCC TCATTGTCAG TATCTTCTTT GGTGTCCAGA GGGAGATAAA TGTTGTGGTA
    84301 GATATCCTAC TCGTGAAGAA TTGAGGGATA AGTTATGGAC TCAAGAATAA TTATAATTAA
    84361 CGGTTCTGGT GGAAGTGGTA AATCCACTTT CATTGAGCTG TGTAAGAAAT CTTTGGAAGA
    84421 CACTCCTAAT TGGGATGTTT TGGAATTATC CACTGTTGAC TGGGTTAAAG CTGTAGCTCA
    84481 ATTTGCTGGC TGGAATGGTC GTAAGGAAGA AAAAGATAGA GAATTTCTTT ATAACTTAAA
    84541 GATGGCCTTG CAGAAATGGG ATAATTCTCC TAATCAGAAA GTTTTTGACC AAATCAATGC
    84601 TGTTATTGAT AATGATATGC TTGGCAAAAA GAATTGGCTA TTTTTTGTAA ATATCCGCGA
    84661 ACCAGAAAAT ATCAAAACTT TTATTGAACA AAATAAGAAA GCGACTGGGC TTCCTTGTTC
    84721 GACTATGCTT GTTGTTAATG CAAATGTGAG GCCAATTATT TCTAACCCTG CTGATAGAGA
    84781 TGTTGGGCAA TTCCATTATG ATACCATTAT TAGTAATAGT TCTGATTTAG ATAATCTTAG
    84841 ACATTGGGCG CATGATTATC TTGAATTTGT CCAAAAAATA ATTTAAAAAA GTATTGACAA
    84901 TATGGTTCTG CCTATGATAT ATTATTTATA GGTAGAATCA TATTTTTAAT ATGAGGTGAA
    84961 ACATGAAAAG AAAATTGAGC TTCGTTGCTC TTCAAAATAT GGATGGTCAT ACTGTGTGGG
    85021 TACATGATTT AGTAAATGAT TGTTATGACC AAGAATGTGT CGTAAAAGTT AATGTAGTTA
    85081 GGACTATTAA TCCTTTTAAG AACAAAAAAA AGAAAATTGT TGAATTTGTA GAATCTATTG
    85141 AATTAATTAA TGAAGAGTTT AGGTTTGTGT ATGGGCTAAA CGGAAAATGT TTAGAGGGAG
    85201 ATTTTGAGGT GTATGTAAAA TGATTTGTCA AGTTAATGCT TACCATTATG AAAAGGGTAA
    85261 TAAGGCGGTT GTTCCTCTTG GACGTGTAAA GGAAAAGGGA ACTGATATTA TTTTTGGAGC
    85321 ACAATATCCT GAATGTTTTA AACTGATTAA AAAATATGTT GACAATAAAG GATTTAAGAG
    85381 TTATTATTAT AATTGTCATG TTACTCCAGA AGGAGTTTAT AATGTGGATT ATGGTAGCTA
    85441 TTCGGATTTT TGTGAATTTT ATAAGGTAAA TGATGATGAG TAAAAAGAAT TACAGTTGGG
    85501 TTAATTTAAG CTATTTAAAT AAATCTTATA AAGGCTTGCC TTTTTTACAT CCAAAAAATT
    85561 TAAAAGACCT TTATCCTGTA CACAAGCAGA GAAAAGATAG AGCTGTTAAA GGTTGGTGTA
    85621 ATAGAGATAT TTGGAATTTT GATAATTGGT TTCAGCAAGT AATTCCAGAC ATGCTAGAAG
    85681 AATTGGCTAA GACCCATGTT GGTTATCCCA TGGTTGATTT TGATAAAACT CGTAAGACTG
    85741 GTAAGCGAGA ATATATTGAT TGGAAAGAAC TTACGAGAGA AAAATTTAAT TCTGATGAAG
    85801 AATATAAAGC CGCAGAAGAA GCTCAATGTA AAGCATGGGA AGATTACTTA AAAGAAATTG
    85861 CAATTCATAT TCGTAATTCT GTTGAAGAGA CTTGTCCTAA GAAAAATTCT GTTCTTGAGA
    85921 AGTATGATGG ATGGGCAAAT AAGATTCCTG AAGAAGAAAA AGAACAGTAT TATAAAGAAT
    85981 GCATTGAAAT TGACAATTAT ATGCAATCTG AGATTGAAAA AGCTTTGGAT ATGATGAAAC
    86041 CAATTTTCTT TGATTTGTGG GATTAATATG AGTAAGAAAA GAGTAAAAGT TTTGACGTAT
    86101 GATTCGTTAA TTTTTGAATC TCGTTTAAAT ATGTGGCTTA GTAGTTCTAA AAAGAATATT
    86161 ATAGATATTC AATTTACTAC AAGATATGAT GAAGTTTTAG GCAGAGAAAG ATATACTGCT
    86221 TTTATTAAAT ATGAGGTAGA TAAATGATTT ATTTAGACCA TGCGGCAACA ACTTTTGTAT
    86281 TGCCTGATAT TATTGATGTC ATCAAAGATG ATTTAACTGA ATATTGGGGT AATGCAAGTA
    86341 CGACTTATGG TTTAGGACGA AAGAGTAAAG ATTTAATTGA AGAAAGTCGT GCAAAAATTG
    86401 CACATATTAT GGGTGTTCTT CCAGAAGAAA TTTATTTTAC CTCTGGTAGT AGCGAGGGTA
    86461 ATGCGTGGGC TTTAGCTCAG AAAAATAAAT GCTTATGTAG CCCTTATGAG CACCATAATA
    86521 TCACAGAAAA CCCAAAGTCT GTAATTATTG ACAAAAATTA TCTTATTGAT GCTGTCAAAG
    86581 TTACTGAAAA AAACGAAGAG TTGGGTTTTT TGCTTGGGGA TTATAGTGGA TTTCTTTTGT
    86641 CTTGGATGTA TGTAAACAAT GAAACGGGAG AAATTTTTAA CCCTCGTGAG TTTATGGATT
    86701 TAGCTCATAG ACTTAATATG TATTATCATT GTGATATGAC ACAAGCTTTA GGTAATGTTC
    86761 CCATTGATGT AAAGCAATCA TGTGATATTG CAACTTTTAG TGGCCACAAA GCGCATAGTC
    86821 CAAAAGGAGT AGGGTTTATT TATTTCTCTA AGGACACTTT TCCTGTTGAG AAGATTAAGC
    86881 CTTTGATTTA TGGTGGAGAC CAAGAAAGTA ATCGCAGGGC TGGCACTGAA AATATTCCCT
    86941 ATATTCATGC TTTAGCTTTA GCTGTTGACA GTGCGGTTGC ACATCAAAAA GAAAAGGAAT
    87001 TAACTTGTAA GAAAATGAAG AGAGCTTTTC TTGAAGAGCT TGGTAAATTA TTTGGCGCTG
    87061 ATGATTATAT AGTTGCTTCT CCTGCAAACA GTATTAGTTC TACAGTATGT ATTTGTTTTC
    87121 ATAATGTAGA AGGAGAAATT CTTCAGTCTA TGTTAGATGA AAAAGATATC TATGTTGGAA
    87181 TTGGAAGCGC GTGCAATAGT GGTGATATGA ATGCTTCTGC TGTGTTGGGA GCTATGAATA
    87241 TTCCAGAAGA TTATATTCGT GGAGAAATTA GAATTTCTAT GAATGAAAAT CAGAATACAG
    87301 TTGAAGATTT AATCGAAACT GCAAGAGCTT TGCATGAATG TTATGAAATG GTTAGGAGTT
    87361 GATTGCAATG GGCTTTAAGC CAAGCACGTA TCAACAAGAT ATTTTAGATT TCTTTCTTAA
    87421 TAATCCTCAA AGTAATATGC TTGTGAATGC CCTTGCGCGG AGTCGGAAAT CAACGACTGC
    87481 CTGTATGCTT TCTGAGTATT CAAAGACCTC TGATTTATAT ATTGCATTTA ATGCAAGTGT
    87541 AGTTGAAGAG TTTAAGAAGA AGATTAAGAA TCCCAAGACT AAAGTTATGA CAATGCATTC
    87601 TTTAGCATAT TCCATTATGC TTTATAATGT GGAGCAAGAG TCTAAGGATT CAGAAGATAA
    87661 ACCAAAAGGT TTTGGTTCTC AGCGTTCTAA GAGAGCTGTA AATTTGGATA ACTTTAAACC
    87721 GCATAAGATT CTTGATGAAG AAATTACAAA ACGCTATGGT AGATACATTG AATTTGCCAA
    87781 GAGAGTTTTT TTGAAAGATA ATTATGTAAA TCTTTATAAT TTATGTAGAT TAACTCTTAC
    87841 AGATATGTCT TCAAATAAAG ATGTGTCTCG TTTAATTGAT GACCATGTAT TATTTTTGTA
    87901 TTATGGGGAT GAAGGTTATT CTGCGCCTGA TATCAGTGAA ATTACTTCTA CATTGAAGAT
    87961 TCTTGACACT AAAAGTAGAC AGCAATTTGA AACTCAAGGT GTAATTGATT TTACTGATAT
    88021 GCTTTGGATT ACTTTTAATA AACTGAAATA TGATAATTGG GAAGTTCCTT ATTGGGCTTT
    88081 GTATACTAAT ATATATGCAG ACGAAGTTCA AGATTTCTCA AACATTCAAT TAAATTTTTT
    88141 AAAGTTCATT AAGAGAGCTA AAGGTAGATA TATCTTTATA CGGGATTTCC ATCAAGCCAT
    88201 CTATAATTTT TGTCGGTCAA ATGCACAAGC TTTCAATCAA ATCCCTAAGA TGTTTGCTCC
    88261 TGTAGAAACT TTTGATTTAC CTATTTGTTA TCGTTGTGCT AAGTCTCATC TCAGTAGAGT
    88321 AAATAGAGAA TATGGAATTC CTATTCTTCC TCGTGATGAT GCTCCAATGG GATTTGTTAA
    88381 GACTATTGAG AAGAGTAAAA TTTCAGAGTA TGCTAAAGCA GGAGACATGG TAATCTCAAG
    88441 AAAGAACAAA TGGCTTGCAG AGGTAGTGCT TGATTTAGCG AGAAAAGGGA CATCTATTTT
    88501 TATTGAAGAT AAAGAGATGG TAGGAGCAAT TAAAAGACAG ATTTTATCAT CCAAATGCAC
    88561 CTCAGTTGGC ACACTCGAAA AATTCCTCCA AAAAGTAATA AGTAATTATA ATAAAAAACT
    88621 CTCTGAAATC GTTTCAAAAA ATGTCCGTGA GGGGGGACAC GAGGAGGAGC GTTTGGAAGC
    88681 CGTGGCGGAG ACAAATTCTA AGATAGATAA CACGAGCTTT TTGTTAGAGA TTTTGGAAGG
    88741 ATATGTTGAA AATCATGCTT CTTCTGATAG TGTTTCTAAA TTCTCAGCTT TTGTTGATAA
    88801 ACTATTAAAT ACCACTCCTT CTCCTGATTG TGTCAGACTT TGTAGTATCC ATAAAGCTAA
    88861 AGGGCTTGAA GCTACGAATG TTTTTGTTTT GAACGAAGCA AAAATTAATT TTGATTTTAG
    88921 AAATAGTAAA GAGCAAAATG TTCAGGAAAA GAATTTAAGT TATATTGCAA CTACTCGTGC
    88981 AAAAGAAGGT TTATATCTTG TTAAAGAACC TTCTAAAACA ACTACTACTA CTAAAAATAC
    89041 CGCTTGCTTT TAAGAAAGGA TAATTTGATG GCTAAGATTG AATGTAAAGG TTGTACTCCT
    89101 AATTGTCCTT ATTTCCCTTA TATGGATGGA ACAGTTGATT GGGAATATAA TGAGGAAGGA
    89161 TTGAAAGTCA GAAAGAAAAA AAAGATTTTT GTTTGTTCTT ATGACGGTCA TCAAATTATA
    89221 AATTGGACTG ATGCATGTCC AAAAGAATTA GATAAAATAC TTGGCGAAAA AATTAATTAA
    89281 TTATAAAAGG AGTATTTAAA ATGGCTAATA TTTTTAGTCG CAATTACAAG GTCGATGAGC
    89341 CAAAGGTAAC TTCTACTCAG GACAAAGATT ATTTTACTAC CGCAGTTGCC TCTACTGATG
    89401 AAAATGGTAA ACTCATTGCT TCTTCTGGTT ATGTTTCTGT TTTGAATCAA AAAGTAATGC
    89461 ACTGCCCTGA TTGTGGGTGT CCTCTTGTCA TGCATGATGG TGAACTTGAG TTCGCTGATG
    89521 AAGACTATGA TGAAGACAAC CTTAATAAGA CTTATGTAAA TTATGAAGAG GTACAAAAAG
    89581 ATTTGCTTGA TATGCCTCCG TATTACAACA TTTGTTATGG TATTCCTGCC GACCTTTCTT
    89641 TGGGTAGCGA TACAGCAAGA CGCCTTGAGT CCTATTATCA TTTTACTGAA AAGGTTGAAG
    89701 ATGATTATGA AGACAGATGT GTTGGCGAAG CAATTTGGAT TCGGAATCTG TTTTTGCTTA
    89761 TGATTGCAAA TAGGAAATAT GAATCTATTA CTATGACGAA TCTTGAACAT TGTATTGAAG
    89821 ACCTTGCACA GTATTGTGTT AATGAGGAAA TTTCTTATCT TGCTATGCCT TTTATTGGTT
    89881 GTGGGAAGGG CAAATTAAAT TGGGAAGATG TACGTTCTAT GATTATTCGC ACTTTTGCTA
    89941 ATGCAATTAA TGAAGCTGAT GAAGCAGGAG AAATTTCCGA GGGCTATAAG ATTAATATTG
    90001 CTTTTTGCTA CCAGTAATTT AACTGATTAG ATTAGTAAAA AATAACTGAA TAAACTCTTG
    90061 ACAAAAGTAA ATCTCTATGG TAATCTAATC ATAGAGATTT ACTTATAGGA GATGAAATTA
    90121 TGGATTATAC TCCCAAATAT TTAATCTTTG TCAGTCCTGA TAATAAGGGC GTTGATTCAA
    90181 ATAAGTATTA TCGTATGACT TCAAATGGAG ACACTTTCAC AGTAGAGTTC GGTCGTGTTG
    90241 GCGCAACTCC TCAGACTAAA ATTTATCCTA TGTCCAAATG GAACTCTACG CTCTCCTCTA
    90301 AATTGAAGAA GGGTTATGTT GACCGTTCTG ATTTGATGCA GGAAATTATT GTAGATTCTA
    90361 AGATTGAAGA TGGGTCTAAC GGTGTAGATG AATTTGGCCT TGTTCAGAAT TTGTCTGTTC
    90421 GTGAAATTAT TAAGCGTCTT TGGGATTATG CTAATAAGAC TATTCAATCC GCTTATTCTG
    90481 TTCGTGCCGA AGCTGTTACT CAGGCTATGA TTGACGCTGC TCAGGAAAAA ATTGATTATA
    90541 TTGCAGCGAA TTATAAAGAT TGGTCTGTTG AGGAGTTTAA TAAGAATTTA AATGAATTAT
    90601 TTATTATTGT TCCTCGTAAG ATGAAACGTG TCTCTGATTG CCTTGTTTCT AATTCTTCTG
    90661 AATATGATAA TAAGCTTTCT GAAGAACAGA GTTTGCTAGA TACTATGGCT GGTCAGGTTT
    90721 ATAAGCCCAA GGCAAAAATT GCCGACACTG ATTCTGAGAT TAAAGCTTCT GAAAGCATTT
    90781 TGCAGAAGAT GGGTATCACT ATGGAAGATG TTACTCAGAA TGAAATTGCT AGAATTAAAA
    90841 AGATGCTTGG GCGAGATTCT GATAGATTCG TAAAAGCATG GAGTGTTAAT AATTTAGAGA
    90901 CTAACAAAGC ATTTAATTCT TTTGTTAAGG ATTATAATAT TACAGATACT AAGTTCATGT
    90961 GGCATGGTAG TAGGTCTCAA AATTTCTTTA ACATTCTTAA GATGGGCTTG AAGATTCGTC
    91021 CTGCAAATGC TGTCTATACA GGTTCAATGT TCAGCGATGG CTTATATTTT AGCACTTTGG
    91081 CTCGAAAGAG CATTGGTTAT ACAAGTGTCA GCGGTTCTTA TTGGGCAAGA GGAAATAGCA
    91141 ACACTGGATT TATGGGTATT TTTGAAGTGG CTTATGGTAA TCCTTATACT GTTTATGAGC
    91201 ATACTTCTGA ATGTTATCAT TTTAATTTTG ATGTGCTTCA GAAAAAGAAT CCTCCTTGTC
    91261 ATTGCGTTTA TGCTTCTCCT GAAAAGGGAA TGCTTCGCAA TCCTGAAATT ATTTTCTATC
    91321 GTCCTGACCA AGTAACTATT CGATATTTAG TGGAGATTAA ATAAATGAAA GAACCCGTAA
    91381 AAGTTGGAGA TGTTTTTGGT CGTTTAAAGG TCTTATATAA ATGTGATTAT TAGTATCAAG
    91441 GCCCAAATCG GAAACGTGCT AATTTATGGC ATGTACAATG TCAATGTGAA AACAAAACAG
    91501 AATTTGATGT TTTAACTCAC AGTTTGACTT CTGGTAATAC AAGGTCTTGT GGTTGTTTAC
    91561 AAAAAGAATC TACTATTGAA AGTGGGAAGA AAAGAAGAAA GCTAAATAGA TATGATTTAA
    91621 GTGGAGAGTA TGGAATAGGA TATACTTCTA AAGATGAGCC TTTTTATTTT GATTTGGAAG
    91681 ATTATGACAA AATAAAAGAA TATGTTTGGA TATATAACAA GGATAAATAT CCTGTTGCAA
    91741 CGGTTTACAA AAATAATCAT CCACATTTTT TACATTTGAA AAGATTTGTT TTAGATATTA
    91801 CTGACCCTAA AATAGATGTA GACCATAAAA ACCATGTCCC TTATGATTGT AGAAAAGAAA
    91861 ATTTAAGACC TTTGGAACAT TATCAAAATA TTGGACATTG TAAAATTTAT ACCAATAATA
    91921 TTTCTGGCGT TAAAGGTGTA AGTTATGATA AAAACAGAAG AAAATGGGTT GCTTCTTTAG
    91981 TTGTAAATAA AGAAACTAAA TTAAATAAGC GTTTTGATAC TTTTGAAGAA GCGGTAAAAG
    92041 CTCGACAAGA AGCGGAAGAA AAATATCAAC AAGGATTTAG ATATAATCCA GAAGAAGATT
    92101 TATATAATAA AGGATAAATG TAATGGAAGA TATTCAGACT ACAGAATGTA TGACTTTTAG
    92161 TTGGCCTTCT GATTTTCCTT CTTTGGAAGA TTCGGTTGTT GGTTCTCTTA AAAAGGGTTT
    92221 TAGAGATTAC TGCTTTAATA ATAGACAGCT AAAAGAAATT ATTGGAAAAT GTCACGCTTC
    92281 TAATGTAAGT TTCGTTTATC GTAAACAGTT AGATGAAGAT TATAAGATTG AGTATATTGA
    92341 ACTTATTCCT TGCACTTTTT ATTTTGCTGA AACTGTAGAA GGAAATGAAG TTGAGAATGT
    92401 TCAAGTCGAT ATGGAAAATC TTCCTGTTGC TTTAATCTTT TGTCCCTACA ATAATAGGTC
    92461 TGATATGACT TTGGATGCTA ATTATGTAAA AAAAGTTAAA GATTATAGGA AGTTAGTTTA
    92521 TTTTGATGAT AATGGTTATC CTGTTTATGT TGATGACTTG AGAAAAATGA GAGAAGAAAA
    92581 AGAGGGAAAA GAAAATGGAG TATAAGACTT TAAGTGACAG AATGAAAGGA GCTTACGAAA
    92641 ATAAATATCG TAATTATCTT CCTGAGAATC TTCCTGTTAT TATGAGAAAT GACGGCGCTC
    92701 ACTTTCATTC ATTTTGTCGT GGTATGAAGA AGCCTTTTGA CCCTATTTTC GTTAAAACCA
    92761 TGCAACAGAC AATGCTTAAA CTTTGTGAAA TTATTCCTAA TGTTAAATTC GGTTACGTTG
    92821 AGTCTGATGA AATTTCTCTT GTTATGATTC AGAGTGAAAG AAATTCTCAG CCTTGGTTTG
    92881 ACAATAACAT TCAGAAAATT GTTAGCACAT CTGCTGCTCT TTGTACTCTT TGGTTTAATA
    92941 ATTATTTTGC TGAGAATACT ATTATTGATA CACCCTTGGA TATCTATAAT ATGGACCAAG
    93001 ATTCTTATGA CTGGAAGATG GTTCGCAAAG GTCAAGAAAT GCCTACATTT GATAGTCGAG
    93061 TATTTGTTGT CCCTGCTTTT GAAGTACATA ATTATTTTGT GTGGAGACAG CAGGATTGTA
    93121 CTCGCAACTC TATTCAGGCA GTTGCTCAGA CTTTGTTTTC TCAGCGCGAG ATGCATGGTA
    93181 TCAATACAAC CAAATTGCAG GATAAGATGT TTACTGAAAA GGGTGTAAAC TGGAACGATT
    93241 ATACAACAGT AGAGAAACGT GGTACTTGTG CTTATCGTAT TCCCACTACT GTTATTGGTA
    93301 AGAATGGTCA GGAAGTTACT CGTTATAAAT GGATTCTTGA TTATGAAATG CCAATCTTAA
    93361 CAAGTGAAGA AGGCAAAGAC TTTATTAGTC AAAAGGTATT TACCAATGAG TCTGTTTAAA
    93421 AATATTGCAA GAGCAAAGTA GTTAATTGAC TTTAGTGGCT TAAATGTAAA AGGTACAAAA
    93481 ATTTATCCTA CAGATACAGA TTATTATATG GAATTATGGG ACGTTGGATG TGCTTTAGGA
    93541 GAATATAAAT ATAATAATAA GCCCATTGAA AATGGATAGT ATCTTTGTTT GTCAAGACAT
    93601 GTAAAAACTT ATACTACTGC TGGTAAATTT GCGGTTGGAT TTATAGCTGA CCATTATGTA
    93661 AAAAATCCTG AAGATATGGT TCCTGCGGCA GAATGCTATG TTCGAGCTTA TTGTTATACT
    93721 GGTCAACCTT TAAATGAAAA GGGAGAATAT ACACTGGAAC CACCTACAAA ACCAATGACT
    93781 GTAAAAGAAT TACAAGATTG GTTTGTCAGA GAATGTAGAT ATAGACGTAG AGCAAAGGAT
    93841 TATGAATTGG ATTAAGAAAG GAGAAAATTA TGCAGTTTAA AGTTCTTAGT CGTAGAGATT
    93901 GTATTAAGTA TAGTTATCAG TCTCATGATG AAAAATCTGT TGTCATTAGT ATTAGTGACT
    93961 CTGTAGATGC TATTCCTCAT AATTACATTA ATCATTATAA TAATATTAAG GGACAGCTTT
    94021 CTCTTTTCTT TGATGATATT CAGCCATATA AGGGAATGCA ATATTGGAAG AAGGATGAAG
    94081 GTCTAATTGT AGAAAATTCT ACAAACTCGG ATGACTTTGT TTACGAATCT CGTATTTATC
    94141 AATTGATGAC AAAAGAAGAT GCTAAGAAAG TTATTGATTT TGTCAATAAA TGGTATGATA
    94201 AGGTTGATGT AATTATTGTT CATTGTAATG CTGGTATTAG TCGTTCTTCT GGTGTCTGTG
    94261 CTGGTATTAT GAAATGTTTT ACTGGGGATG ATAGCCAGAT TTATGATAAT CCATATTATC
    94321 ATCCTAATAC TCTGTGCTAT AATTTGATTC TGCAAGAATA TTATAAGGAA GGAGAAGAAA
    94381 ATAATGATGG TACTTAATAC AGGTCGAGAA TATATTCCAA GTGTTTGTTC AGGATGTGAA
    94441 AACGAAGCAA TTTGTAAGTA TACAGATGAT GTGGTCAAAG CAGAAGAATC TTTTAATGAA
    94501 CTCAAAAAAA GTATTAAAGA TTATCCTGAG TGCCTTTCTG TAAAACTTTC TTGCAAATAT
    94561 AAGAAGTATG TTACTACCAA GGCTGACATC TGGGGGTCTG ATTGGGCTGG TTCTACTTAT
    94621 ACTCGTACAA GTGCAAATTC TAATTTAGAT ATTACTCCTA CATTGAAAAA GTCAGAATTT
    94681 TAGTATTAAA CTATTGACAA AATAGTGTTT GTGTGGTAAT ATAAATATAC AGTTGGTTAA
    94741 TCGGTAGCTG TGAGAAAAGT AAGATAACTC ATAGAGAAAT GTGGTTCAAC GGCCTTGCTT
    94801 ACTCAGGGTG CGTAATATGT TGCCAAAAGA CACCTTCCCA ACTATAAAAT TAAAAGGTAG
    94861 CGAGTGTACC GTTTTAACGG TTTTGGGTAC ACATCTAAAT AAACACTCTA AAGAAAATAA
    94921 AATAAAAAGA AAGTTTTATT AAAGCCTTGA CAACTTGATG ATTGTATGTT ATGATTATCA
    94981 TGTCGAAAGG GAAAAGACAA ACAATAAAAA ATATGCGGGT GTGGCGAAAC AGGCAGTACG
    95041 CAAAAGACTT AAAATCTTTC GGTAAATATA CCGTGCGGGT TCGAATCCCG CCACCCGTAC
    95101 CATTCGCTTT TGCGGAACAA ACTTTAGGCG AGGGAAGTTA GAAAACAGTA GTACCTGTAC
    95161 TACGAATTGA TTTATAACTC GTTCACATTT CGGGGATGTG GTGTAATGGG AACACGCTGC
    95221 CCTTGGGAGG CAGAATCGCC GTTCGAATCG GACATCTCCG ACCATTTAAA TCTATTTTTA
    95281 AAGTGAGGAA TTAATCATGC AGAAGAGTTG GAATAAGTTT GTTGCTGGAC TTCTTGTTAT
    95341 TGTTGCTTTT GTTGCAATCT TGGCACTGTC TGGTTGTAAT AATACTAAGA ATAGTGTCAG
    95401 TGTTGATGCA AGTGAAGTTC CTGTTGGTTT TACTGATACT GGTTACATGG TTAAGAATGA
    95461 ACAGAATCGT GTTTATCATA TTGTTGTTGA TATGAATGGT TGGCTTTATT ACTGCTCTGA
    95521 TGTTGAGGGC AATCTTACTC CTGTTCTGAG TGTTATTGGT ACTCCTACTA AGGATACTAC
    95581 TCCTTTTGAG GAAATGAATA ATGGCTGAGA ATTATACTCC TGATGAAAAG TTTCTAACTC
    95641 AAGAATTTAC TCTTAAGCGA GATGAGTTGG GAGATTGGCT TACAGACGCA ATGTGGGAAG
    95701 GTCTTAAGGA TTGCTTTAGA ACTCCTATTT GTGAAGAAGC AACTTATAAA AATGAATTGG
    95761 TTGTAGATAG AATTATTGGA TTTGTAAGGA CTCTTTATGT TGACCCCGAA AATAATTTTG
    95821 TAACTTTTGA AGGTCTCTTT TGGCCTAAGT ATTCTTCTAA AACTAAAGAA GAGTGGAACA
    95881 ATATTAAACT TTCGAATGTT TCTTTTTACA TTATGAAAGA AGAGAATCCT ACAAAGATTC
    95941 CTGTATCTTG TTTTACAGTG TGAGGTAAAT TATGTCTAAA AAGAATTTTA GATATCGTAA
    96001 TAATTAGATT GTTTGTCCTC GTTGTCATCA AAAGTATTCG GTTAATTCTA ATTATGAATG
    96061 CCCTTATTGT CATACAAAAT TTTACGATTT GAGTTTTGTT GACTTAAATA TGAAAGACAA
    96121 TTTACCTATT TATATTAGAT ATAAATGTGA TGGATATACT GGCTTTGCAA AAAAGCCTAA
    96181 AGAAAAATAT GATGTATTTA TCACAGTAGC TACTATGGGG ATTAGGGTAG AAAATAACTT
    96241 GGATTATAGT TATGAAAATC TTTCTAATCT TTATGGGGAA TTTTGTGGTA GGTATTTAAA
    96301 AACAGCCTCT TTTAATGTAA AAGCTGAAAT GGAAGCCTTA GTTACATATG ATGAAAATGA
    96361 GGACCCTATT CTTTTTGTAG CTGAAGCTGT ACCCAAGAAG AAAAAATAAG GTATGCGTCT
    96421 ATAGTCTAAC TGGATAAAAC AAATCTCTCC TAAAGATTAG TTCTGAGTTC GAGTCTCGGT
    96481 AGGCGCACCA GAAAAAATAA TATGCCTAAA ATGAAAAGCA AAGAAAATAA AAATAAAAAA
    96541 TTTCTTTTAT TAAATACTTG ACAGATTTAA TCGTCTGTGT TACCATATAA GAGAAGTGAG
    96601 GAACACAAGT TGGAACTTTC TAAGAATCCT TCCATTAGAT TTTTAACTGT TGTTAATGGT
    96661 AAGGCTTGGT GTGATAATGA TTCTGAGACT AAGAAGTTTA AGTTGACGAA TAGTCCACCT
    96721 GAGCCTTTGA GAAAAGCTGT AGATGTTATT GCAGAAGATT TGGGATTAGA TTTCCCTGTA
    96781 AGCTCTGACA ATTATACTGC TAAAGCTTAT AAAGAATTTC TTCTTAAATA TTTTGATTCT
    96841 TATCATTATT ATTATAAGAA ATTCATGGAA AACAAAGAAG AATAAAGGAG AAGATTATGT
    96901 CAGTGTCTAT TATTCAGGGT GATGTGCTTA AGACTTCAGC AAAATATATT TGTCATCAAG
    96961 TTAATACCTT TGGTGCAATG GGCGCTGGTG TAGCTTTTCA AATTAAAAAG AATTATCCTA
    97021 ATGTATTTTT GGAGTATAAT AAGTTTTGTA GTTATCATAC TCCTGAAGAA CTTTATGGTA
    97081 AAGTTCTTCG AATTGAGGAA AACAAAGATA AAATTTTTCT TAACATGTTC TCTCAAGTCG
    97141 GTATTGGTGG ACCAAATGTA AATACTAACT ATAAATATTT TCATGAGTGT CTTCTTAAGA
    97201 TTCGTGAAAT GGTTCCTCTG GCAGAAGAAA TTGCTATGCC TTATATGATT GGATGCGGTC
    97261 TTGCTGGTGG AGATTGGTCT ATCATTAGTG CTGATATTTC AGACACTTTG GGTTTAAGCC
    97321 ATATTGTACG TTTGTATGAT TTTAATGGTG TGACTTCTGT GAAAAGGTAA TTATGAAAGT
    97381 TTGGCTTAAG TATACGGGTT GGTATGAAGA ATCTTCTGTT GATGCTGTAA TGACGGAAGA
    97441 AGTTATGCTT AAAGATAAAC AAAGTTATTT TCTTGAAGCA AGTGTTAAAC TTTATGAAGA
    97501 TATTAAATAT CTTACAGACA AGGTAGCGAT TGCTAAAAAA GAAAGACAGC CTTATATTGA
    97561 ACAACATAAA GAATATTGTC AGAGAAAGAA TGATTTAATG GAATCTTTGG ATTCATTAGA
    97621 AACTCTTTCT GATGACCAGC AAAAGCGTCT TTATATTTTA CTTAAAGAAG TAGAAGCGAA
    97681 ACTTCGTAAA TATACAAAAG AGATTGAGAA GAGAAGTTTT TATATTAAGG ACTTAGAGCA
    97741 AAAAATTGAG AAACTTAGAA ATCAATCTGA GGAAGAAATT CTTAGCTCTT ATCTTATGAG
    97801 TCATCATATT TATTATTGTG ACTGGGATGT TCTTGAATAT TAATTAAGCT AGATACTCCA
    97861 TTGGTTAAGT CTACGTTTGT CTGGTTAAGC TCATTACTTT ACTGGTATCT TAGTAGGAAA
    97921 CCTATCAGGC TAGCATGAGG TCTCTACGGA GCATGGAGTT TGATACCATT CATACGTGGG
    97981 TGGTATCATA TATGCAGGAT TAGTGTTAGC GGTTAGCACG ACGGTCTTCC CCTTTAATAG
    98041 TTTAATGAAA AACCATTGAT GTAAGTTCAA GTCTTACTTA AAGGACCAAA ACCGTAAGGG
    98101 CGAGTTCGAA TCTCGTATCT TGCTCCATTA AATTTTATTT AATAAACACT TGATAAAGCG
    98161 TTTGTTAGAT GTTATAATTC AAAATGTAAA AAAGGAAGTA CAAAAATGAC TGACATTACC
    98221 CCTATTGTAG TTGCTGTAAT TGGTCTCTGT GCTCTGGCTA TTACAATTTT TCTTATTCCT
    98281 TATCTTCGTA AGAAGGTTGG ACAGGATAAA ATTGATGAAG CTCTTAATAC AGCAGAACTA
    98341 ATTCAGAAGT ATGCTCTAAT TGCTGTTCGA GCTGTTGAGC AGATGTATCC ACGGGAGATT
    98401 GAAAAGCGTT TGCAGGAAGC AACAAAGTAT TTTAATCAGC AGATGGAGTC TCTTGGTATT
    98461 ACTCTTGATG CAGATGAAGT CCGTAAGGCT ATTGAAGCCG CTGTATACGA GGTAAACCGT
    98521 GAGCTTCATG ATGAAAAGTT AAAGGAGAGT TTGGCACAGA CTGAGAACCC TGTTCCTTCA
    98581 GATGACTCTG TCGATAACAC TGGCAATACC ATCCCTTCTG AGGATAGTCC ATCCGAAGAA
    98641 GCTGTGGGTT AAGATAGTTT TCCTTTCTAA AAAATGTGTT GTTGAGACGT AATTACTCAA
    98701 CGTCTATAAA TAAATTAAGT AACGTGAGGT TTGTTGGTAA AATACGAAAG TCCTTTGGCA
    98761 TTTGGCGGAA AAACCAATAT TATATGGGAG TATAGTTCAA CTGGTTAGAA TGCCGCCTTT
    98821 ACACGGCGGA GGCTTACAGG TTCGAGTCCT GTTACTCTCA CCAGCAGATA CAAATTTAAA
    98881 AAGTTGACAC TCACAGCAAA TTTATTTTAT GTTTTTGGAA TAACGTCGTG TAAGGTTCGA
    98941 CTCCTTATTA ACGTATCCCT TGAGCAAGGA ATGGTTAACC GTGGTTGGCT AGAAAAAAGT
    99001 GCCAAGATTG CTCATTTATG GAGTGGTAAT CCTAATTGGT AAGGACCTTG TTTGCTAAAC
    99061 AAGTAGTAAG TTGTAAGACT GTACTGGTTC GAGTCCAGTC CACTTCGTCA AAACTCGTGG
    99121 ATTCCGTATC CTTCTAAAAA AGCGGATGAA GGGGCGTTTG AGGAAGGTTT ACTCAAATTA
    99181 AAAATAAACC GAACGGCTTT ATGATTCCCC AGTTGACCTT AAGGATGAGA TGTTCAATGT
    99241 ATACCTGCGA GTACATTTGG ATGTATGGTG AAGGAGTAGG TTTGAGAACA CCTATAGGTC
    99301 AAGAAATGTT CTTACCATTA AATCCTTGAA AGAAAAAGTA TAACAAGGGC TTTCTTTTAA
    99361 AAACACAGCA ATGTCCCGTC ACCTTGTTTG TATAAGGGAG AACCTGTGAG TTATAGTTAA
    99421 AAGGTCTATA ACATTTATAT CCCCATTAGT GTAATGGAGC ATTCTTATTA ACTGATAGTG
    99481 AGTAAACACC ACATCGGGAG AGGAAGTTGG TTCGAATCCA ATTATGGGGG GGCAATATGC
    99541 TACAATAGTA GTGGTGGTAT TATTGTAGTT ATCACATCGG AAGTGATGTG ACCCTTGGAG
    99601 TTTGTCTTCG CATCGACGAA CTTGGAGTTG TTCGCCCAGA TGGTGGACTG AGCGCCGACA
    99661 ACAAACTCGA ATGACGGATG AGAGTATAAA TAACTCCGTT GCCAATAAAG CAGTAGGGTT
    99721 AGATATTTCT TGATGCTTTA CTCAAAAACA AGAAATCCGT TGTTTTACTC ATTTGGAGTA
    99781 CGTTAAGCTC CCATTAAAAG TAAAAATAAA ATCATCATTT TATTTATCTT TAAACCACAA
    99841 TATGCTGGGG TTTAAAAAAA TCTTAGCCGC TATATCTTGT GGTTAAATTT TTAAAAACAC
    99901 AAGAAGGTGA AATTCATGAT TAAAAAGTAT ACTAAGAAGC CAGTTACTAT TGAAGCCGTT
    99961 ATTTGGGATG GTACTAATGA AACCGAAATT ATGGAATTTG TTGGTGCTCA TTGTTGTGTT
   100021 ACTACTCAGC ATACTATTAA TGGTACTGTA ACTAATCTTA TCATTAATAC CCTTGAGGGA
   100081 GACCATTACG CTTCTGTTGG TGATTATATC GTTAAGGGAA TTAAAGGTGA GTTCTATCCC
   100141 GTTAAGCCTG ATATTATGAA GATGACTTAT AATGAGGCTG TTGAGTAAAA GAAAATTCTA
   100201 ATAAAGTCTT GACAGAAATC TAAAAATGTG GTAAGATAAA TACATCTTAA GAGAAGAATA
   100261 AAAAATAAAA ATAAATCTTC TCAAAAAGTA CAAAAGAAAA TTTTAAAAAG TGGTTGACAT
   100321 TCTATGAATG ATGTGTTATA ATAAAAATAT AGGCTAAACC TCCTGAAAAG TAATTGAAAA
   100381 GTAGACTCTT ACAGCAAATT CCTTAAAAGG TTAACACAAT TGTCTTGAAA ACAATCATTA
   100441 GCGAGTTCGA TTCTCGTCAG AGGGCGCTCT GTGGTGAATA ATACGCAAAA GAGTCTAGGT
   100501 TATAATATGG TGGGTTAGTC AAGTGGCTAA GACGAGGGCC TTTCACGTCC TAAACGCTGG
   100561 GTTCGACTCC CGCACCCATC ACCATTTGTT CAAATCAGAA ATCCGTTCTT ATGATAGTGT
   100621 GAGTAAGTTT TATCGGAGTT AAATGAGGGG AACTTAAATC TATCAAAGGG CTAAAGATTT
   100681 AGTACTTGAC GAAATGCTAC TTCTCCTTTT TCTCTATCTG ATATGAATAA TTTCCTTTCA
   100741 ATAAGATGAT ATTTGTAAAG TAGAGACTAA CAGCAATTTT GAAAGTTAAT AAGCCAAACT
   100801 CCCATCCCTC GGTTCGAATC CGAGCACCTT CGGTTGAAGA GTGTAGCCAA GTGGCAAGGC
   100861 AGGAGTCCAT AACTACAATG TCTCTAGTAT TTATGCGTTT GTGGCCAAGT GGTAAGGCAC
   100921 CGCACTTTGT TGGATAGCAT TAGGGCCTCG ATAAGTTCAA GACTTATATC CAACCCCATA
   100981 ATGCGGGTAT CGAGAGTTCG AATCTCTCCA GACGCACCAA TAGCAGAAAT GCTAATTTTG
   101041 TAATATGATT TCATTATAGT AGACGCTTAC AGCAATTTTA AATGTACTTA TCTGTTAAAT
   101101 AAGAATACAC AAAAGCGTCT AGCCCCTTTC TAAAAGAGAA ATAATTAAAT GGGTGAGTAG
   101161 TGAATCGGCA AACACGACAG ACTGTAAATT TGTTTCCTAA CGGAGTAGAA GGGTCGGCAC
   101221 CTTCCTCACC CACCAATAAA ATTTTGTTTT AAAACTCTTG ACAAAATGAA AATTTTATGT
   101281 TATAGTAAAA ACATGGTAAA GATACAAATT TATTTGTAAG CTAATGTTCA TTTTTTATTG
   101341 TTCATAAAAG CATTCCTTTC AAGTAGACTC TAACAGCAAC TTTACAATAA CAAATGCTAT
   101401 GGGCCTGTGT GTTGGAGGTT CAAGTCCTTC ACTCCCGACC ATCGGGAGTT AGCTCAATTG
   101461 GCAGAGCAAC AGATTTTGTA AAACGAGTCT AGTCATTAAC TAAAAATAAA AAAGTTGACG
   101521 CTCCTATTTT TCTAATAGGT AAACATAAAT TCCTTTCAAG TAGACACGCA CAGCAAAATT
   101581 ACTTGATGCT TTAATATGGA AAATTAACGA TAAGGTTCGA CTCCTTAATC TTCTTTGGAA
   101641 GATGCGTGGT TGCTGGAAAT CAAAAAACGT GTCTAGTATT AATTATTATG GCTGAGTGGC
   101701 GAAATTGGCA TACGCAGTTG CTTCAAGTAC AACCCTCGAA AGAGATGTGG GTTCAAGTCC
   101761 CACCTCAGCT ACCATGGTCT TGATGATAGA CTAACAAAAC ATCATCCCCC TTATGCCCGC
   101821 CTGTAAAAGG AGTAGAGAAC AAGTGAATGG TTCTTGACGA GGGTAGAACA CTGATATACG
   101881 GTTAGATGTT AGGGGTCGAA TGTAACATCA AAACCTACAG CGTAAAGCTA TACGGAGAAG
   101941 TCAGTGCCGT GTCTACGGGA GCAAATGGTT GCGCATTTGT TCAAACAAAA ACTCTGATTA
   102001 CTGCAACTAA ATCGGGGTAG GTATTGAGGT TATGGGTCAT GTAACCTTAA AACACAATAA
   102061 GCCGAGCATA CTGCTTATTG CTCCTAACAG GTGGTGCTGA GGATGAACAA CAAAAGCCAA
   102121 GTTAATGAGT TCTTGTTAAA AACTCTTTTG TTATGCAGAT ATGATGGAAT TGGAAGACAT
   102181 GCGAGATTTA GGTTCTCGTG CTTTAAAAGT GTAAGAGTTC AAATCTCTTT ATCTGCACCA
   102241 AAAGTGGAGA GTGTAGGTTC GAGTCCTGCC CCGCTCGTGG GAAACCCTTG CAGGAAGCTG
   102301 TTAGGTACAG CGCCACTTAG AATTTCTTTC ATCTTATTAC GCGAATAAGA GATTGAGACG
   102361 GTTTTCTTAG TCACAGATTC TTTTTACGGT AAATTTAAAA GAATGACAAC CTGTTAATTT
   102421 GGGTCTTTTA GGTCAGTAAA ACAAGAAAAA GACTTCGCTT GTTTAGAAAT TTTCTTCAGA
   102481 AATTGAACGA AAACAATTAG AGAATTCTCT CATTGCAATG CCGAAAGATA GTAAGTTACG
   102541 AATTCGCCAA TAATGAATTA CGAACTTACT ATTGAGTAGG GATAAGAGAG AATATTTGGG
   102601 CCTGTAACTC AGTTGGGAGA GTGTCTGCTT TGCACGCAGG AAGTCGCAAG TTCAAGTCTT
   102661 GTCAGGTCCA CCATTGCTGG CGAGTGAAAC GGATATATAA ATCACACTTG GCTCATACCC
   102721 AAGTAATAAT GGGTTCAGCA ACCAAAAAAC AAAAGGAAGC AAATTCAATG ACTAATTTTA
   102781 AGACTTACAT TTATTAGACA GCAAGTAATA AAAAGTTTGT TTATAGATGC CCTCATTGTA
   102841 ATAAGGGAAT AATGCAAGTA ACAGAAATTA AAGTTGCTAA GAATGAAACT AATCTTTTAT
   102901 CTTGGAATTA TACTTGCCCA GTTTGTAAGA AGCAAATTGT CTGTATTGAA AAAGATGGCT
   102961 GTTCTTCTTT TAAATGTGTG TTCCCTCCAA TGACTCAAAT TAGTGATAAA GAATTTGCTG
   103021 ATATTAAAAA AGATGTAGGA GAGAAAGATA TTTATCTATT CTCTGAAACA TAAATGCACG
   103081 TTTGGTAGAG TTGGTTGATT ACACCAGTCT TGAAAACTGG CATACTGTAA GGTATCACAG
   103141 GTTCGAACCC TGTAGCGTGC GCCATGGAAA GAAAAGGAGA TTAAAAATGA GCAATAAGAA
   103201 TTCAATCGAA ATCGAACGTA AGTTTTTAAT CTCTGGTTTT CCTAAAGTCG ATTTTGATGA
   103261 AGTCGGAATT GTTAAAACTA TCTATATTAA TATTAAATAT AATTCTGATG GAAGTATTTT
   103321 ACAGGAAATT CGTATAAGAC GTTGGTTTGA AAGTGGTAAA GGTTATCGTC CAGATGCTCT
   103381 TACTTTTAAG TCTGGTGGTA ATTTAACCCG TACTGAAATT GAAACAAATC TTACAAATAA
   103441 TTCTTTGTTT GATTGTTTCA ATGAACTTGG TTATAATCCT ATTGTAAAAG ATTATAGAGG
   103501 TCTTTACAAT AATGGTTATC TAATTGAATT CAATCTTGTA GATGGTGGCA CTGATACTGC
   103561 TTTCTATTAT GCCGAAGTTG AATTTGATTC TGAGGAAGAA GCCAATAGTT ATGTTTGGCC
   103621 TTTTCCTGAA GTATTTATCG AGGAAGTTAC TAATAAGCCT GAATATAAAA TGGCAAATTA
   103681 TTGGAAACGT ACTCGTGGAT AAGGACTATT TGTTTAGTCC TTTATTTGCT TCCGTGGCTC
   103741 AATTGGTAGA GCGCCTGATT TGGTAGAATG ACAGAAAGGT AATGTCTGAA GGGTAGCCCC
   103801 CAAGGTCAGT TAATAACTGT TATGAGTTCG AATCTCATTT CTATCCCCAG TAATCAGGAT
   103861 GTTGCAGGTT CGATTCCTGT CGGAAGCTGG GAACATAGTC AAGCCTTCAC GTTGGCGTTC
   103921 TTGTTTAAAC TAATTGACTA AGAGGTTGTT ATGAAAAAGA AAGAAAGATT TTGTGCTTTT
   103981 TGTGGAAAAG AAATCCACAA TCCAAAATTT TGCAATAATG TTTGTTAGAA TAAATTTTAT
   104041 CAACAATAGT ATATTGAAAA ATGGAAAACG GGAGAAATTT CAGGTGTTTC TGGTTTTGGT
   104101 GTAAGTAAAA GAATAAAAAA TTATTTGCTA GAAAAGTATG ATTATTCTTG CTAGGAATGT
   104161 GGTTGGAATA AAATTAATCC ATTTACAAAT AGAACAACAT TAGAGATTCA TCATAAAGAT
   104221 GGAAATTATT TGCATTGCTA GGAAGAAAAT TTAGCTTTAC TTTGTCCAAA TTGCCATTCT
   104281 CTAACTGAAA ATTATAAAGC TTTAAATAGA CCAGAATTAA GAAGAGATAG AACAAAATAT
   104341 CAAGGAAGAC CTAATTTTTC TGATGAGTTA GATTTTAAAC CTAAAGAAGC TAAAAAATAT
   104401 TATTGTTCTA TTTGTGGCAA TGAAATAACC CGCAAGGCAA AATTATGTCT TAATTGCAGA
   104461 AAAAAAGAAA ATTTGAAAAG CTCTAATAAA CCTTCTAAAG AAATTTTAAT GGAAGAATCT
   104521 AAAAATTTTG TCTCTTATGT AAAATTAGGG GAAAAATATG GGGTATCTGA CAATACTATT
   104581 AGGAAGTGGT TCTCAAGTTA CGATTTGCCT CTTCCTAAAA GGAAAAAGGC AGAATATAAA
   104641 CCAAAAGTCT ACCATCCAGA ATATTAGGTT TATACAACAA GAAAAACAGC TACAGAATGG
   104701 GAAAAATACT TAAAATTGGG TCAGCATAAA ATTGCTCGAT ATGTTCCCAA CCATACTGTT
   104761 TCTCAAATAG AAGATTACAT AAAAATTTTT TATGATGAAG CTGTGAAAAA AGGAATTATT
   104821 AATAAATAAT AGCAAATAAA AGAGGATTTT TATTATGGAT GAGCTTTTAT TCTTGGAAGA
   104881 GGGAATTGTT GAAAAGATTA AAGCTTTAAA GAAAGATAGA TATACAATGA AAGATGTTGA
   104941 TAACCTTTGT GAACTCCTTG GTCTTGAGTT GTTTTCTTAT CAAAAAATTC TTATACTTCT
   105001 TACTTTAAAC GAAAAAAGAT TTCCAAAAGA AAATTTTAAA AGATACTTGA CAAGATGATA
   105061 AGTATATGTT ATACTTAAGA TGTGGTTGAG AGATACAACT TAAAAAACTT GGAATGTGGA
   105121 AGTAATTTAA GGGTAAAATT ACCGCTTCCG AGGCGGTTCA TGCGGGTTCG AGCCCCGTCT
   105181 TCCACTCCAA TTCCTTAGTA GTTTAAAAGA CGATAAATAA ATTAAAATAC CCTTCAGTCG
   105241 GAAAGCCTCT AATGAGTATA GAATGGCACT CAAGTAGGGA GTTCTGGATG GGCGAATCGG
   105301 AACCACCAGC TAAGGAAAAA ATATAGGGGT GTAGCCAAGC GGTAAGGCAA GGGACTTTGA
   105361 CTCCCTGACT CGAAGGTTCG AATCCTTCCA TCCCTGCCAT AAGCAACAAT TCAAATTATC
   105421 TAACGTAGAC GCTTACAGCA AACAATAATA ACAATCAAAT TTTATAAAAA GTGTATTTAA
   105481 AAGATTTTGG GTATTGTTCC TTGCTAATTA GTTTATGATG CTTTCATAAT TCTCCTTTTA
   105541 GTTTTAAGCG TCTAGTTTAT AAGTGCCGTA CCAAGGTTGG GGTCACTCGA CGGAGGGCTT
   105601 AAGTAAGGGT TCGAATCCCT CGCGGTGCAT GATTTTTGAG ACTTGTTTGG AGTACTACAA
   105661 ACAAGATTTA ATGATGATTT AAAAGTAAAC CCTTACAGCA ATTTAACTAC TTAATTTTTG
   105721 CCTTATGAAA TTAAAGATAA TAAAGGGTTT AGTCCTGTAA TGTTGAAGAA GTAGACACTA
   105781 ACAGCAATTA AATAAAAATG CTAATACATA TTTAATTGGA ATAAATGCTT TTTAGATTTT
   105841 TATATAGTGT CTAGGATTTT ATATGGGGAT GTATCTCAAT TGGTCAGAGG GCCCGACTTA
   105901 TGTTTTAGTA GTTTAAAAGT AAAACTTTCA ATGCAAGTGC AAGACTTGTC TAAAACACCA
   105961 AATCGGGAAG TTGAGTGTTC GAGTCACTCC ATTCCCACCA TTTAAAATAC AGGTAGCATT
   106021 GGAGTAATTA ACCAATGAGA AAATAATGCC CAAACATTAA GCTGTATTTT TAAAAAATTC
   106081 TTTTGGGAGG ATTAAAAATG GAAATAATTT GTGGTATTTA TAAAATAACT AATCTCGTAA
   106141 ATAATAAAGT TTATATTGGA TAGAGCACTA ATATTTTAAA GCGTTTTATT GCTCATAAAA
   106201 GTCGTGCTTT TAATCCTAAA AATTCTTAGT ATGACTCACA TCTTTATAGG GCTATTAGAA
   106261 AATATGGAAT AGATAATTTC AATTTTGAAA TTATTAAAAG ATGCAAAAAA GAAGATTTAA
   106321 ATAAAGAAGA ACAACATTAT ATAAAATTTT ATTAGTCTAA TTTTTTTGAA TGCGGATATA
   106381 ATTTAACAGA AGGTGGTAGT TCTCCAACTT CTTAGAAATT ACAAAAAGAA GAAATTGAAT
   106441 AGATTTATGA TTTATTACAA AATTCGGATT TGTCTGAAGA TTAGATTGGG AAAAGATTTA
   106501 ATGTTGGTTA GAGAACAATT AGTCATATAA ATTGTCGGCA AATTTGGACA AAAGAAGATT
   106561 TTGATTATCC TTTACGAAAA ATTAAATGTC CTTTACATAA AAATTCAGAA GAAAATCAAA
   106621 TAATATATCC AAAAGAAAAA CTGTTTTGTA AAAATTGTGG AAAAGAAATA ACACGATATT
   106681 CTAAAACAGG TTTGTGCAGG GAATGCTATA TTAAAAGTAC TCAAGTTAAT AAACCCACAA
   106741 AAGAAGAATT GTTTGAGCAA TTAAAAATCA ACAATGGAAA CTTTCTTTTG ATAGGAAGGA
   106801 TGTATAATGT CAGTAACACC GCTGTCTGTA AGTGGTGTAA ATATTACAAT TTACCTTTTC
   106861 ATTCAAAAGA TTATAAATAA CAATTAAAAA AGTAAACTCT AACAGCAAAC ATTAAAAACT
   106921 TGTGAAAATG GATTACAAAC GTTTTGAAAA TGAGTTTAGT GTAATCCGCG CCTGTAGTCT
   106981 AATTGGATAA AACAGCACTC TTCTAAAGTG TATTTTTTAT ACGAGTTCGA ATCTCGTCAG
   107041 GCGTACCATG AGGAGTAGCA TAGCGGCAAA TGCACTAGTC TCTAAAACTA GGTAAACAGG
   107101 GTCGGCACCT GTCTCCTCTG CCAGATATTG AGGGAATTAA ATAACAAATC TTAATTCCCT
   107161 CTTTTATATA AAGATAAAAC AAAGTAAACA AAAACTAAAG TAAAACAAAG AAATTAAAGG
   107221 AGACAAAAAA TTATGTGTGA CAACTGCAAG AATGACATTT CCCGACCGTC TAACTCTTCT
   107281 ATTGCTTATG GTGTTTATGA GAGTGGCGGT GTGGTAAAGG CTGAGGTGAC TGATACTGCA
   107341 TTTGATGCAA TGCATGTTAT CACTCGTCTT TGTGAAAAGG CTGATATGAA GACCATTTCT
   107401 CTTGAAGGCA TTTGGGAGAA CACTCTTCTT GAGAACAGTT ACCGTGGTAA GGCTAAGGTA
   107461 AATCATGCTG ACGGTGACAA GTTCGTTGAG GATATTGGTA AGGAGTTTGC TCGTGGTAAG
   107521 GCTCTTGAAA AGTATCATCG AGCATTTGAC CGTAAGATTC TTGCAATGCT TCTTGATGCA
   107581 CGAGTTCTGG TTGCAACAAT TGAACATTAT TGTGCAAAGA AGAGCATCAA CACTGAAAAG
   107641 ATTCCTTCGA TTGAAGCGAT TTCTAAGAAG CGTTTTGGTT GTAAGTAATC AAAGATAAAA
   107701 AAGTAGTTCA TCTAAAATTT TCATAAATTC ACTCCAAAAA AGGAAGAGGT CGAATGGCTT
   107761 CTTCCTTTTT TTACACGTTT TTGTTAGAAT TCTCAGTTAG AAATTTTTAA TAAACGCTTG
   107821 ACAAGAAAAA AGATATATGG TAATATCTAA ATACAAAGAA AAGAGGTGTA ATCATGGCAA
   107881 TTAACAATGC AATTACATAT GGAGAAGTTG AAGAGTTTTT TTCTACTCTT TTATCTCCTG
   107941 AGACTCCTAA GATTCGTAAG TATCATGTTT ACGGAATGTA TCAGCGTGAA CAAGAAAATG
   108001 AAAAGAAAGT TGCTGAATTT GAGAATGCAG TAACTAAAAA TTCCGATGGT TGGCGCTTTT
   108061 TTGGCTCGAT GATTGGCGAA GATATGTGCG TTGTCACAGG AATCAATCGC AAAGAGGAAA
   108121 TTTATTACAT TCCCACTTAC AAAGATGAAG AAGATAAAAT TCATGTTTGT AATACTTATT
   108181 TTGTAGATTT TGATAAAGCG GTTCTTGCTT GTGTAATTTA TAAGAAAACT GATTCTGTTG
   108241 AGTCTGTACA ATGGGTTTGT AAATTAATTA ATAATTAAGA GAGGTAAATT AAATGCGTAA
   108301 GCTTAATACT ATTCAGAAGA ACAATAATCT TAACACCGTT TATGCAGTTG ATGAAAAGGG
   108361 CATTGGTAAT GCCAATCATG TTTATAATGT TATTGTAACT GATGGTCAGG GTAATGAGAC
   108421 TCCTTATTCT ATTGCATTCC AAAATGGTCC TCGCAAGGAA ATGGATTCAA TTCATGGACT
   108481 TCTTGATACA GACCTTCTTG AGATTGTTCG TGACCGTCTT CAGGGTTTTC AGTCTGGTGA
   108541 ATTTGCCTGT CGTGAGAATG CACTTGCACT TACTTATTTG GAAAATTGCT TGCTCTGGAT
   108601 GAACAAGCGC GTTGAAGACC GTGCTGAACG TGGAGTACTT GGTACTACTA ACAAGTAATT
   108661 AAGATGTCTA AGATTGGTTT TACAGTGATT AATGGGGGAA AGGATGAAAA TTCTCCCCCC
   108721 AATCCTAAAA ATCCCCAAGA TATAGTTTAT ACAACTCCCC CTAAATGCAA GTTTTGCTCT
   108781 CAAGAAATGA AGCCAACAGG TACGGGTAAT TACTATTGTA CTTGTCAAGC ATTTAATACT
   108841 TACATGGGTC TTTTAGAAAA TATTGAAAAA TTAAAAAAGT CTTATGAACA AAACATGCTG
   108901 ACTTATCAAA AGATTGGTCA AAAGCTTGTT GAGGAATCTG ATTATTATAA AAAAGTAATT
   108961 GCGATTTCAC AAAAACGAAT TGCTAACAAA GACTTAAAAG ATAAAATTAA AAGTGCTGGA
   109021 AATGTAATTG ACTTAAACTC GCTTTTAGAG TATAATAAAC AAGACCGAGA AGAAACGGAA
   109081 GATATTTTAG GTTACTATTG GTTTCCTCCA ATGAGTTAAT TTAAAATATT TATAAAGTTG
   109141 TAAATAAATA AAAGGAGACT ATAATATATG AATACGTGGG AGAAATGGCA ACAAGAGTTG
   109201 TTTAATAGTC TCCAAGATAT TATAACATAT AGTCATTTAG GACTTGTGTT TACTTTGATT
   109261 TTAAACGAAG AAATTTCTAT AGGCCATGAA GAAAAAGACT TGCATCTATC AATTAAAGCT
   109321 GTGGCCTATA GAAAATATTT TAATTCAATT TCTCCTCCAA GATGGACTTG GAATGATTCA
   109381 TTAGCCTCAG CAGAAAATAA TTTAATGGTG CTTATTAATA ACTGGTTAAG AATGCGAGGA
   109441 CTAATGTAAT GCAAAGATTA GAGAACAAAA ATAAAAAGAT TCATGGGGTA TTAGGATTAA
   109501 TTCTAAACGC TTTTTATTTC TTTGTGGGAG TACATTATGT AGCTACTTGT CATACGACAA
   109561 GTATTTTATG GTATGTAGCG CTAATAGTTA TGCTGCTTAT TTATTTAGCT TATTGCTATA
   109621 CTTTTGGTGT TAAGTGGGAA ATTAGACATA TTCAAGCCAA CAAAGAAAAA ATTGATACAA
   109681 TGGAAAAGAA AATTGAAAAT ATGGAACGTA ATATCAATTT TCTTTTACAA AATCATATTG
   109741 ATGAATCTGA AAATTACGAA GATGTGGCTG AACGAGAAGG ATTTGACCCA ATTACACATC
   109801 AGCGACTCTA AAAAAATATT TTAAAAAAGC ATGTAATAAG TACTTGACAA GATAAAAGTT
   109861 AAGTGCTATT ATATAACTAA GCTAAGGGAA ACCTTAGTGA AAAATGAAAG GCTTAAGACG
   109921 AGATGTAGCA AGCATTCAAT AATTGATTTG GTTGTAAGGC GTCTCACCAG CGCAGATTGT
   109981 TACGACGAAC TAAACTTGCT TAAAGGTAGC GGGAACAATC CTCTAAAAGA TTTCCGATGG
   110041 TGGCTTGGAA CTTCTTAAAG TAAGAAGGTA AATGGGTAAG GCAACATACG TGTTAGCGTT
   110101 TATCGTGTAG GAAATTTTAG AGCAGATAAA AAGAAAGCAG ATAATAAGAA AGGGAGAAGA
   110161 AAAATGTTTG AAGTTAAATT CCTTCGTCAT AACAAAAAGA AATTTAATAC AAATGTTTCT
   110221 CAGGGATATT CTTTCAAGAG AACTTTTAAT ACTGTAACAG AACTTATGCA GTATTTAGAC
   110281 AAAGCTCCTC ACAATTCTGT TTCAGTGGTT GATTATAGTG GCCTTAGTCA TTCTGAATGG
   110341 TACGCTTTTT GTCAGAAGAG GCATCAACAG CTTTGGAATG ATAGACTTAA ATATAAAAAA
   110401 GAGCACCCCG AACTTTCTTG GATTGACCAA TTCCTTACCC CTGAACATAA GAAGAAAGAA
   110461 TTTTATAATT TGTTAAAGGG TGGCAGGTCT GAGCCTACTC ATAGACTCCC AAAAAAGTAT
   110521 TATAAAAAGC ACAATTTATA AATTAAATAT AGGAGAAAAA TTTTGATGAA GCGTATTCTT
   110581 AGTGTGATTA TTCCAGTTTT TATTTTTCTG TTTGTCCTAG TAGGCTGTAG TGACTCTTCC
   110641 GATTCTTCCC CTAACATGAC TAAAGCGAAA AATACAGATG TTGAAGAAGA AATCGAAGAA
   110701 CCGGAAGAAG TGGTTTTATT TGAAAACGCA GAAGTAAAAA TTGTAGCCAG AGAACTTGTT
   110761 TACGATAGTA TTTTCGGTCC AGAACTTAAA ATCTATATTG AAAATAACTC TAATAAAAAT
   110821 CTTATTATTC AATGTGGTGA CGAAGTTGAC GTGAATGGTT ATACAATTTC TGTCTTAATG
   110881 TCCACAGATG TAAATGCAGG AAAGAAAGCA GTTGGTGAGG TAACTTTCCT CGATTTGGAA
   110941 GATTGTGGGA TTGAAGAAAT CGAAGAAGTT GAGATTAATT TCTCCATTAT TAATGCCGAT
   111001 ACTTGGGACA GCTTATATAC TACTCCTACA ACGACTTTGT ATTTTGGTTG ATAATTAATT
   111061 AAATTATGTT GATATAAAGT TGTCAAGAAA AAAAGTTTTT AGAATTTCTT GACAACTTTA
   111121 TTTCTTTGTG GTATACTTCA TTTATAAAAA TATACAAGGA GTTTTTTAAA TGAAAAAAAC
   111181 TTTTAATATT AAATGTACTA TGGAAGAAAG ATGGGTTGAT TCTTTTCTTT CTATGTTGCG
   111241 CTATATGGAA GCTTGTGGAA AGATTGGGCA TTCCACTTTG ATTGGTTTCT ACAGTGATGG
   111301 TGATGGAGAT TTTAGGCCGC AGTTTGAACA TGATATACAA TTTAATAGAA ATGATGGCTA
   111361 TGTTCCTGAG AAGGATAATA GCAAAATCCC TGAGAGGATT TATGATGCTG GCTAAAAGTT
   111421 AGCCAAGATT GGAGACTTCG ATGATTGGAA GTATTAGAAA GTAAAACAGT TGTCCCTTTT
   111481 ACGCCAGAAG AATTTGCCGA AAGAGCGCAA GAGATTGTAG ATTTATGTCA AGGTGATGCG
   111541 GCTCTTTTAA ATGGCTGGGG ACATAGAGCA ATGGATAGTT TAATGGAAGA TGTGTTATGG
   111601 TCTTTAGGTT TTGATAAGCG GATTGAAATT TTTGACCAAT TACGTCGGGT AAGGTATTAA
   111661 TATGAAACAA ACAAGAAAAA ATGTTTTTGA GACTAATTCT TCAAGTGTTC ATTCATTGAG
   111721 TATTAGCAAT AAAGATAATT ATGATTATAC TCAATTAGAT GATTATATTG AAGAAGATTA
   111781 TGGTCACAAT GGTTACGGTA AATATCTAAA ATTAAATTTT GAAGCCTTTG GCTGGGGTTG
   111841 GGAATCTAAC TTAGACGAAA ATAGCGCAGT AGCTAAACTT GAATATATCT TAACTGCTAT
   111901 AACTTGTTTT CAAGGTTACA ATGTTAATTG GAGCAGCAGA GAAGATAAAG AAGAAGCTAT
   111961 TAAAGAAGTT ATGGAATCTG ATGATTTCCA AAAGTTCGAA GATGATGTAA AGTATGCTCT
   112021 TTCTAAACAT GACATTCACA TTATAGGAAT CAAAATTAGT CCTGATGAAG ATGGTTATGT
   112081 AGACCATCAA AGTCTTGATT ATTATGTTTC TGATGGAATG TATTATATTT TTACAAGAGA
   112141 CAGAATTACT TTAGAAGATT ATATTTTTAA TAAAGGTTAT AGTTTGATTA TCGACAACGA
   112201 TAATCACTAA CAAAAATAAA ACAAGATAGA ATAAAAGTGA AATTTTAAGG AGTATTATAA
   112261 ATGGCTAATA ATAGTTATAT GTTTAAATGT AAGAAGAAGA ATGCGCTTGA TGGTAAGACC
   112321 TATCGTGTAT ATCAGATTAT GCCTCTTCCT AATCAGTTTG GTGCTCTTGG TCTTGTAGGC
   112381 ATTATGTATT GTGAACAGGA TAAGAAGTTT GACGCAAATG ATTTAAGCCA GTTTGAAATT
   112441 ATTGAGGAAA TTTCTCTTCA GTAATTAAAC GGAAAATAAT TTAATAAAGG CTTGACATTT
   112501 ACCTCTCCTT ATGATATTCT TTCAGTAGAA AAATAAGGAG AGGTATTTTT ATGAAACAAA
   112561 TTAGGCATAA TGTGTTTGAA ACCAATAGTA GCTCAAGTCA TTCTCTTGTG ATTACTACTG
   112621 ATAATGAACA TTACACAAGA GAAGAAATTA ACGATGAGTT TTATCTTACC AAAGAAGGTA
   112681 AAGTGAGATT GTGGGAATCC TCCCTTGAAT TTTACCGCTC ACCTTTTGAT ATACTTGCAA
   112741 CTTTCAAAGA TAAATTGAGA TATGCTATTG CGTCTTCTAA TGGCAATCTT GTAGATGAAT
   112801 GTAGAAAAAT TTGCAGGGAA TACATTGATG GATTCACAGA TTTTGAATTC GATACCAAAG
   112861 ATTATATTTG GAATTCAGAA GTTAAAGATT ATGTAGAAGC AGATGAACCT GTTCCCAATT
   112921 ATGGGGGAAC TGATGACTAT GAAATCGAGG GTTGGCTTAA AAAGTACAAT GTATCTCTTG
   112981 AAGAGTTTTT GACCAATAAG AGATATATTG TGGTTGTGGA TGGCGATGAA TATAATACGT
   113041 GGCTTCATAT TAAAGATTCT GGTTTAGTAA ATACTACTAA AATTATCCAT GATAGCCGTG
   113101 TTGAATATGA GGCTAAATGG AAAGAACAGT ATTTGGCTCG ATTAGAAGCA GAGAAGGAGA
   113161 AGAAAGATGC AGAATCTTCG CATGAAAACA AAGCATAAGA TGAAGCGTTA TGAATTATCT
   113221 AATTATTTTC TTTCTTTAAC CACAGCAGAA CAAATTGTCC TTCTTACTGA TACAGGTTTT
   113281 AAAGAAGGGT TTTGGAGAGA ATCTAAAAAG TCTGACCATT ATTGGATGAC TTATCATTTT
   113341 TGTCTTTTTA ACTCCAAAAA AGAAAGAATT TCATATGAAT TTAGCTTTGA TGTAGCGATT
   113401 GACCTTGATG ACCTTAAATC TTGGAATGAT TTTGATAATC TTGAAGTCAT TGACGATGAT
   113461 TTTGGTCAAC CATATAATGC TTTTTTTAGA GCACAAGATA GTGGACACAG TTTTCCTTTC
   113521 CTTGATATGA TTGTTGACAA ATATGAAAAT CGAATGAATA AATTAGTAGA AGCTAAAATT
   113581 TTAGAGGAGG TAAAATTAAA TGAAACAAAT TCGTAAAAAT GTATTTGAAA CCAACTCTTC
   113641 TTCTACTCAT ACCCTTGCTA TTTGTACCGA AGACGAGTAT AAAGATTGGC AAGATGGGAA
   113701 ACTGCTTTTT AATAAATGGA ATGAAACTTT TATTAAAAAC TCCATTAGAA TTACTAAGCA
   113761 AGACAGGAAA GAAGCAGAAG AATACTATAA TAGATGCAAA GGTAAATATT ATAAGGATTG
   113821 GTTTGAACTT ACAGACGCAG AAAAAGAAGA ATATACTTAT ACTCGTATTT CCCAACAACG
   113881 TAGACAAGAA AAGGATTCTC TTTTCGACTA TGAGGGAGTT GGTTTAACTT ATCAAGAGTT
   113941 TATGCAGGAC TGTAATAGTG ATGGCCTTGA AACTAAGACT TCTCATTATA CTTCTCCCAG
   114001 TGGTGATAAA CTTGTTATTA CTTGTGCTTA TGGTTATAAC TAACAATTAA AATATTTTAA
   114061 TAGGTCAAGG AGATTATTTT TTATTAACTC CTTGACTTTT TTCTTTTTGT AGAGTATAAT
   114121 TTGATTACTC GAAAGGAGAT GTAAAAATGT CGATTGAAAA TAATCCAGCC ATTGAAATTC
   114181 TCAATACAAT AGTAACTACT AAAGGTGGAG ACCTCTTTGT TTTTGTTATT ACTAGTCTTC
   114241 TCGCTGCTCT TTGTATTATT TGTATAATTA CTTTTATTGT AGATTGGATT CAAACTAAAG
   114301 TTCTCATGGA CGGATTTGAT TTGCTTCTTG TAGCGACCAT TATTCTTGGA GTAATCTCGG
   114361 GAATTAATTT GCACGCAATG ACTCATCCAG TTAAAATCAT CTCTTATGAA GTTAAATTCT
   114421 CTGACCCAGA CCATTTTTCA TTAACTGATT ACGAAAAACT CGAAGAAAAT TATATTATTT
   114481 CCAGAGAAGG AAAAATCTAC ACGTTAAAAG AAAGGGTTGA CAAAAATGAT TGATGGCGTT
   114541 GAAGTTTTAA CTTCTGAAAT GGTAAGAGTT TCTGCTGATT TAGATGAATT GATTGGTGCA
   114601 GGAATTATTT TTGCTGTTTT TGCTTTGCTT TTATTCTATT TTTTGGTGTT ATGTATAAAA
   114661 GAAAAATTTG GCTGGCTAAC GCTTGTTTGT ATTGTAGCCG TTTCTTTGTT CACTTTTGCC
   114721 TCTGGTAAAA TGTTTAAAAT GGCATTTAAT CCTGTTTATG AAGAAAGATA TATGGTTAAA
   114781 TTTGAAGAAA ATATTCCGAC CAAATTTTTA CAGGATTACG AAATCCTTGA AAATAAAGGA
   114841 AATAACATTT ACATTGTTCG AGAGAAAGGA AACGAATAAA AATGAAGATT TATTGCGCAT
   114901 TCGACCACCT GAATTGTGAG TCTGCTCCCA AGTCTCAGGA AGAGGTTCAT GCTTGTGAAT
   114961 ATTATGGTTC TTACCTTTGT AATGCCTGTC CCTCTCGTTA TGATGGTGAC AGAGTAAAGA
   115021 AGTATATAGA GGATAATCCC CGTGTTGAAC ATTAAAAAGG AGAACTAATT ATGGGGTATA
   115081 CTACTGAATT TAACGGGGCA ATTTCTTTTA ACAAGCCAAT TTCTTCTGAA CTTAAAGAGT
   115141 ACATTAACAA ATTTAGTTAT ACTCGCCGCA TGAAGCGAGA TAATGAAAAA ATTAAAGAAG
   115201 TATTTCCAAA CTGGGAAAAT CTTTGTTACA ATGGAAATTT GGGTGAAGAG GGAGAATATT
   115261 TTATTGGCGG TTTGGGATTT GCTGGGCAAG AATCTGATGA TTCTGTTATT GACAACAACT
   115321 ACCCTCCTTA CACTCAAGCT GGTCTTTGGT GTAAATGGAT TATTAATGAT GAAAACAAAT
   115381 TAGTTTGGAA TGAAGCAGAA AAATTTTACA ATTATGTTGA TTGGTTGAAG TATCTCATTG
   115441 ATAATTTTCT TGCCCCTAAT GGATATGTTG CTAATGGAAT TATTGATTAC CAAGGAGAAG
   115501 CGCCTTGGGA TTTTGGATAT ATTGAAGTAG TTAATAACAA GGTTTACAAA AAGCATCAGA
   115561 AAGAAATAAA AAATGACTAA TAATATGGAG GACAATCTCT GTGAGCACTA ATGGAGTTAA
   115621 ATTGTATAGC GAACGTGTAA CAAAAGAATA TCTTAAGTAT CGCAAGGTTC ATCGCATCTA
   115681 TTGTAGTGAT TGTGATGTTG AAATGAAGCT GAGTGAAATG GCTTGTGCTA TTTTTACACC
   115741 TCTTTATGAG TATGTATGTC CCAAGTGTAA TCACAAAATG ACTTCTTCTG TTGTTTATCC
   115801 TGCAATTGAG GAAGTTTGGG AAAAGGAAGA AGATATGAAG AAAGTGGTGA TGGATTAATG
   115861 AGTAATATTA AGACTTATCA GAACGGTAAT TATATGGTTT CCATCGACTT GGACAATGGG
   115921 ACCAAGACTC GTGAAAATGA TTTAAGCTTT TTCAAGGCTG ATTTTCCAGA ATGTTGCGAC
   115981 TATAAAATTA CTAATAATTG CGCACAGGGT TGTAGTTTCT GTTTTCCTGC TGGAGTAAAA
   116041 GTAAAAGTTA ATGGAAACGA TGTCCCGATT GAAGAAGTGA ATATCGGAGA TATTGTTGAT
   116101 TCTTATAATT TGGAAAATCA TATTAAAGAA TTGAAGCCTG TCGTTAAACT TTATGAACGT
   116161 GATTATAATG GAGAATTAAT TAAAATCACA GTCGAAGATA AAACTATTAT TTGTACTCCT
   116221 AATCATAAGA TTTATACTAT TAATAGAGGT TGGGTAGAAG CTGGCTTTTT GACAACCAAT
   116281 GATGAGGTAA TGCTTTATAA TTAAGTAGTG CCAAATATGT TAGCAGGAAT TTGAAACAAG
   116341 AGATAGTAGA ACCATTGTTT GTTTTAATAA CGAATGTCGA AAAGAGTGGC ATCGTATATA
   116401 GTATAAAAAT AAAACTAAAA CTTACATTTG TTAGAAATGC GGGAAAGAAT ATTAGGCTAC
   116461 TGCAAAACAA AGTAAAGAGC TTTGTCCTGA ATGTATAAAA GAAAAACCGC ATATTTTAAA
   116521 AGAATTTTAG CAAAATATTA TATGTAGATA GTGCGGAAAA ATTTTAAAAA CAGTTACTAA
   116581 AAAAGTAACC AGAAAAAATC TCAAAAACAA TCCTGCGTAT ACTTGTGATG AATGCAAAAA
   116641 GAAGAATAAT CTTGAAGCTT CTTTAAGGAT GAAATTAAAC AATCCTGTTT ACGAACAAGA
   116701 ATTAACTTGG GAAGAATATT GTTAGAAAGA AAAAGAAAAG GAACAAGACA AACAGCAAAA
   116761 AGAAATACGC AAAGAACAAA ATAGAAAAGA AGCATCTAAG CGTATGAAAA ATAATAATCC
   116821 AATGAATAAC CCAGATAGCA AAGACAAAAA ACAAAAAACT CTTAAAAAGC TTTTGGAATC
   116881 AGGTGAATTA AAATATCCCC GAGGCAAAGA AAGAAAAAGT TTTAAAGGAA CTCGCTCTTT
   116941 ATAGAATTAT ATCCGAATTC GTTTAAGAGA TTGGAAAAAG GCAAATTTTG AAAGAACTAA
   117001 TTATACCTGT GAAGTTTGTG GGGCAAGACG GGGATATTTG CACGTTCATC ATAAAGAACC
   117061 CTTTATAGAA ATATTTGAAA GATTTCTAAA AGAATTAGGT TTAAATGGTC AAAAAGTTGA
   117121 ATATATGTCA GAAGACTATT TAAAACTTGA AAAGGCTATT GTAGATTATC ACAATTCTCA
   117181 TGATATTGGA TTAGTAGTAT GTGAATCTTG TCATGATAAA GTAGACCCTA AATTTCATAA
   117241 AAGACATATT TTAGATAGTA AGGAAGATGA AAATGAAAAT TGATTCTATC GAAAGAATTT
   117301 CTTATAGTGG AAAAGTTTAT AATATTGAAG TAAAAGATAA TCACAATTAT TTTGTCGAAA
   117361 ATATTTTGGT AAGTAATTGT CATGAAAATA GCACTCCAAC TGGCAAGCAT GGTGACATTC
   117421 TTGGTGAACA GGGTATCAAG GTTCTTGAAA GTTTCCATGA ATACACAGAG CTTGCAATTG
   117481 GAGGTGGAGA CCCCCTTTCT CATCCTGACT TGATTCCTTT TCTTCGCAAG TGTAAGGAAT
   117541 TGAATCTTAT TCCTAATATG ACTGTTCATC AGTTTGCCTT TATGAAGAAT CAGGAGCTTA
   117601 TTGAACAGCT TGTTAAGGAA AAGCTCATCT ATGGTATTGG TGTCTCTCTT GTTGACCCTC
   117661 TTCAGCCGCA GTTTCTTAAG ACTATTTCTA AGTATCCCAA TCTTGTTCTC CATGTCATTA
   117721 ATGGCATTGT AACAATGGAT ACTCTTCGTG CTCTTAAGAA TCGTAACCTT AAGATTCTTA
   117781 TTCTTGGTTA CAAGACTGTT CGCCGTGGTG AGGAATATGT TAAGGAAGAT TGGGCCAAGG
   117841 AACTTGTAGC TAATAAGCAG AAGGCAATCT ATGACAATCT TGGTCGTATG ATTAACGAGA
   117901 AGTGGTTCTC TGTTATTAGT TTTGACAATC TTGCTATTAA GCAGCTTGAA CCTCAGCGTC
   117961 TTATGTCTGA GGAAGATTGG AATACTATGT ACATGGGTGA TGACGGCCAA GATGGCGAAC
   118021 AGACCAGTGC TTCTATGTAC ATTGATGGAG TTGAAATGCA GTTCGCAAGA AATTCTTGTG
   118081 ATGTAAATAA CCGCTATGAT GTTGGTAATA AGACTGTTAC TGAAATGTAT CAGTTTTTGA
   118141 GAGATTTAAA TGAGGAGAAG AATAATGAAA CAAATTCGTA AAAATGTATT TGAAACAAAT
   118201 TCAAGTTCTT GTCATTCTCT TGTTATTTCA AAGGACAATT ATGGTCCAGA ACATATTCCA
   118261 GCTTATCTAA ATTTTAATGC AGATAAAGAT TATGGCTGGG AAAGAAGTTG CTACTCTTCC
   118321 ACGGAAGATA AGGCTTCTTA TCTTTATACA GCTATGCTTG ATTGTGACAT GGGTGCTCAA
   118381 GCAAAGGAAT TTAAACGTAA GCTTGAAGAA GACTTTAAGA TTAAAATCTT TGTTCCTGAT
   118441 TACAAAAGAG AGACAAGTAA ATATAGTGAT TGGGAATCTT GGGACTGTAG TGGTTCTGTA
   118501 GACCATGCAG GAGAACTCAT TCCATTCATT AATGAAATTC TTGAAGATGA TGACAAATTA
   118561 AAACGCTTTC TTTTTGACCC AAGAAGTTGT ATTTACACTG GCAATGATAA CAGTTGTGAC
   118621 CCTGATGATA ATTGCTATGT TGCCGATGTA GATGAAAAGG GCGAATATTA TGATTGGCAT
   118681 GTTGAAAAGA ATGTTAAGCA TCCTCTTTGG GATGGAGAGC GTTATGAATA TTACTTTAAG
   118741 GGGAACTAAT AATGAACACA GGAGATTATT ATCCCTCTAA AGGATATTGT AATACAAAGG
   118801 GTATTTTATG TGAATATGCT AATATTAGAG GATATTGCGG TTTAACTGCG TGTTTGAAGC
   118861 ACAATCTTGT TCAGTTGGAT AGTACATCTA ATTTTAGTTT AAATTTTTCT CGTTCGGAAA
   118921 AATCTAAGAT GTTTATTAAA TTCGAGCCAA AAGAATTTAA TATGGAGAAA AATTTTGATG
   118981 ACACAGTTAA TTTAAATTTT ACTCTACCTA TTGTAAATCA GAATTCTAAT GAAGAAACTG
   119041 GTACTTTAAA AGTAAAAATT CCTCGTGCTA AGTATGAATT CGAGGAAGGT GGGATTAAAA
   119101 TTTCTGTTTT GAAATCTGAG TAGGGGTATA ATTGAGTATA AGAGGGTATA ATTATGGTTG
   119161 ATATTAACTG GCTTTAGACC CAAGAGGGGT AGAAAGCTTA TTAGACTTGG ATAAGAAAAT
   119221 TAGCAAACCG AGCAGAAGAT AGAACAGACA TTCCAATTTT AGTAGATACC AATGGAGAAA
   119281 TTTAGGTTTG GGTAATAATA AATAAAAAAT ACCTATCTAA AGAGCAATTT GAAAAACTTA
   119341 CTGATAAATC TGATGGTGAA ATTACTACTA AATTAGAATT TAAGACAAAA GATATCATTA
   119401 TAAGGGAATT AACTAATATA TCTAAAAGTA GAGATGCATT GGCTGACAAT GAGAATGAAA
   119461 GAGAACTTTT ATGTCCCCTT ATTCCACTCT TTGAGGGTAT TGAAGAAGCT ATTACTAATG
   119521 ATATTTGCTA TAAAGCTCAA AATGCTAAAC AATTATTTAT AAATAACTTT AAGAGAACTT
   119581 TAGATAAAGA CGAAAATAAT TCGAATAACC TCTTGACAAA TTAAGATACG TCTGTTATAG
   119641 TATGTATTGT CAGTGATAAG TAGTTAGACT CTCACAGCAA ACTACAAAAA CTTTTATTTT
   119701 GAAAAAAGGA CAAAAGAGTC TAGTCCTTAA AAAAGGAGAA AAATTATGTA TAACTATAAT
   119761 AATCCTAACA AGAAGAAGAA TACTAAGGCT TGGGCACCTA AGCCTGAGAA GACTGTTCAG
   119821 ACCAATCGAA CCAACCGTAA GGCTTCCTTT ATGGACAAGG TTGAGAAGAC TGCTAAAGGC
   119881 TACTACACTC AGGTTGCAGT TCCTACTCTT CCCGCCGACA AGCTGTACAC TTCTAATGGT
   119941 GCTATTGCAT ATGAGTCTTC TGGTTCTGCT CTTCTGGATA TCAATACTTC CATCTCTGCT
   120001 CTTCGTAGCC TCCCTGATGG TGATATTGTG AAGAAGTTCC GTGCGGCTTA TTCTGAGAAT
   120061 CCTCGTCTCG CTATTCGTTG GCTGTTTTAC GCTGGCGATA TCCGTGAGGG TCAGGGCCAG
   120121 CGCCGTCTTT TTAAGATTTG CCTTGAGGAT ATGATGAACA ATGGTGGTGC TCAGATTGTG
   120181 GCGAACTTGA TTCCCATGAT TCCTGAATAT TCTCGTTGGG ATTATATTTA TGCTGTCATG
   120241 GATAATCCCA CTACTAAGCC TGTTGTTCGT GAACTGATTC GTAAGCAGTG GAAGGAAGAC
   120301 ATGGCTAATA TGAAGAAGGG GAAGTCCATT AGCCTTATGG CAAAGTGGCT TGATAGCGCT
   120361 TCTTCTCACA GCCATGACAC TCGTAAGCGT GGTCTTAAGA CGATGGATAT GCTCGGTTTG
   120421 ACTGAGCGTG AGTATCGCAA GGGTTTGTCT GCTCTTCGCA AGCATCTTGA CGTTGTTGAG
   120481 CGTAAGATGT CTTCTCAGAA TTGGCAGAGC ATTGATTATG AGACTGTTCC TTCCAAGGCC
   120541 AATCTCAACT ACAACAATGC TTTCCTTCGT AATGATGAAG AGCGCCGTCG TGCTTATCTA
   120601 AATGCTCTTA CCAAGGGCGA AGCAAAGATT AACTCTTCTG TAGCTAATCC TTGTGATATC
   120661 GTTCATAAGT ATTGTGATGG TTCGTGGAAT AGTGCTCCTC GTTCTTATGA TGCTACTCTC
   120721 GAAGGTATGT GGAAGTCTCT TCCCAATCTT GTAACTGATG ATAGTTCTAC TATTGTTGTT
   120781 GCAGATGGCT CTGGTTCTAT GTGTACCAAT GTTGGTCGTA CTCGTCTGAC TGCCCTTGAA
   120841 GTAGCCAACT CTCTTGCAAT TTACTTTGCA GAGCGTGCTA AGGGTGCATA TAAGGGTCGT
   120901 TACATTACTT TCTCTTCTCG TCCTCAGATG GTTAATGTTA ATCACGACTC TTTGCGCGAG
   120961 AATCTTATGG AAGCCGCCCG TCATAATGAA ATTAATAATA CCAACCTTGA GGCTGTGTTT
   121021 GACCTGATTC TTGAAACTGC CATTGATAAT CATTCCCCTC AGAGTGATTT GCCCAAGAAT
   121081 ATTCTGATTA TCAGTGATGG TGGTTGGGAT TCTATGGTAA ACATTCGTAA CATTAGTACT
   121141 GGTGGTCGCG GCTACGGTGG TTATGGTTAT TGGGGTTATA ACAGTACTCG TGCTACTGCT
   121201 CAGGAAGCTC CTGCTTTCCT TAAGTCCATT GAGCAGAAGT ACAAGGATGC TGGATATGAT
   121261 ATGCCCATGA TTATCTACTG GAATACCACA GGAAATGGTA ACACAAATAA TGGCTTTCCC
   121321 ATGACCAAGA ATGACTATGG TATCATGGTT AGTGGGTTTA GTGTAAATAC TTTGAAAATG
   121381 GTTCTCTCAG GCAAGACGAA TCCTTGGGAT GCTCTTATGG AAGTACTGTT GAATAAGCGT
   121441 TATGACACTG TTGAGACCAA AGCTTTTGCC TAAGTTAAAA AAATAAATTA AGAGAGGGCA
   121501 ATTCCCTCTC TTTTTTTACT GTTTCCTATT GACAAATAAG AAAAACTGTG TTATTCTTTA
   121561 TATGCAATCA CAATTATATT AAGTGAAAGG TGTATTATTA TGGGCTATTT TCGTAATTTA
   121621 ACTAATGCAG AACTTTGGTC GGCTTGTACA GAGCTTAAGG AAATCGAAAA AAAGAATCCT
   121681 CCAAAGAACA AAGAGAATTG GCCTATTAAG CACGGTAGTT ATTTTTCTAA GGCTGTAGAT
   121741 TATTATGACC ATTTTGTATC TATGCCAGTT ACCGTAGCAG TAAGCGAACT TAAATTTGAG
   121801 GTCGAAAGAC GAGGTATTAT TAATGACTGT AAAAGAGTAT AATGAATGGC GTAAAGAGTT
   121861 TGGTCATGTT CAAGTTTTAC TTTATGCCTT TCCAAATGTT TTAAAAAAGA TTGGCAACGA
   121921 TGATTTGATT AAAGAACTTA AGATTTTGGG GTATGATGAG CACACCCTTG ATTTTCTCAA
   121981 TTCAGCTATG GATGCATGGG AAAAGGTTGA GAAAGAAGAG CTTATGAAGG ATGTAAATGT
   122041 TCAACCTGAC CCTGTTACTA TTCCCAAGCC CGAAAAAAGT CCTTTTATGC CAAAAGAACC
   122101 TAAGAAGCCA ACATATTATA ATTTTTAGAT TCCACCTTTT TATTGTGAAA AATGTGTTCA
   122161 TACTTGGGGG ATAGATTGTT TTAGAGACCC CATAGATGAT ACATCTTGTC CCAATTACAA
   122221 AAGAGAACAG CCCGATGGAG GTTTTTACGG ATAATGATTA AGACTGGTGA AAAAGAATTT
   122281 GTTAATGGAG ATATCTATTA CAATCCTTTC TTTGGGGATT TATGGATAAT TCAAAACGAC
   122341 ACTAAAATTC GCAAAAATCA ATGACACATA TGCCACTGAT GTTAATGATG TTGCTGGCTT
   122401 TGTATATGTT GGTCATATTG ATTTGGAGGT AATTAAATGA GTTACGATAT TAGTTATCGA
   122461 GTACAGTGCA AGGATGACCC TAAACTTTGG GCTGATATTG GAAATTGTGA AGCAAATACA
   122521 ACTTATAATT TAAGAAAAAT GATTCAGAAA TCTACAGGGT TAGAATGGAA GAATGAAGAA
   122581 GATAATGGTC TTGTAAAAGA TGTTATTCCT TTTATCATTC ACGGTTTAGA AGAACTTGAA
   122641 AGATTTCCCG ATAAATATAA ACAGTACGAA TCTCCTAATG GATGGGGAAC AATTAGTGGA
   122701 TGCAAGAGTT TCTTTACTCG ATGTATTTTA GATTGGACGG AGTTTACAGA AGATAGTTGG
   122761 ACTTCTCCAT ATAAAGATAT TGTTCATTTT TGGATTGTAT GAATTCAAAT CAAGATTTAA
   122821 TAAATCCAAA TTTAGCTGAT TCATTATTTT GTTTATATTT TCTTATTGTA ATTGGAATAG
   122881 CAGGATTAGA TAATTCCACA GGAGAAGTAC TGACTCCTTT CTGTTTGTTC ATCAGTGGTG
   122941 GATTATTTAT GACTGCCATT CATTTCTTTA AACTTTATTT AAAGGGCAAG AAAAATGACT
   123001 GTTGAAAGAT TAAGAGATAT CCTTAACGAA ATGGCTGAAA GTCCATGCTG GAAGCAAGAC
   123061 AAAGAATCTC AGGTAGTAAT TACCATTGAA AATTTTGAAG CTAATTGGGG TGGTAGACCC
   123121 TATGAAAAAG TCCAATCTGT TGGGCTTGGT TTTGATTGGG AAATGGGACA ATTTAGAATT
   123181 GAACCAGAAA ATAAATTGAT GGAGGTAAAA AAGAAATGAC TGTTTCACAA GTTGTTCTTT
   123241 GTATTATCCT CGCAGTTGGC GTTGTTACTA TTTTCTTTTT GGGTGGAACT ATTGTAGGTG
   123301 GAATCCATGC TTACAACAAA GCTTATACAG AAGCAGATGA AGCTCATAAG AATTTAGATG
   123361 ACGCAAAAGA ACAGCTTATT ACTTCTTTAG AGAACAAAGC TGCTGCACAG AAAGAGCTTA
   123421 TTGATTCTTA TGATAAACTT GTTAAAGAAT TAAATGCAAA GCAAGAAACT CTTGTATCTC
   123481 TTACATCTAC TCAAAGAGAT ATGATTAAGA TACTTGAGAA AAAACTTTCG GAAAATGTTT
   123541 AATAAATACT TGACAGGAAG CAAACCTTAT GGTATATTAA GAGTGTCCCA AGGGAAAGGA
   123601 TGAAAAAATG AAGAAAAGAT TCTCCCCGAA AGAGAAAAAA ATTTTCTCCT GTAGCGTAGA
   123661 AAAAATCTTC TTGATTTATA CTAACAGGCC TGATAGGTAA ATCACGTTCT TGCCTACAAG
   123721 ACACACAATT GAATATTCAA TGATAGCTGA GATGCAATGA CTTCTTAGAC ATGTATAAAG
   123781 TTTATACTGT CGGAAGCATA CTTTGTAGAA ATAGGAACTA CGAAGATACT AGAGCGGCAA
   123841 GCTCCCCCCC ACCTGAAAGT TAATGGTGGA AAATTCTTGC AAGAATTATA AAATCCTATT
   123901 TATCGGATTC TTGCCCGATA GAATAGGTTG ATTGCTAACT AAAAATGTTA GACAAAGAGC
   123961 GCGGCATCGT CCAGAGGCTA GGACCAGAGG CTCATAGTGA GGTGAACGTT GTCTATTCCT
   124021 CACCTTTAAT AAGAATCCGA TGGGGGTCGG AGCGCTTATT ATCGTATTTG AATAACCTAC
   124081 GGGTAGGTTG TTCGCAGTTT TACAAGAAGA CTTATATCAC TTGTCCGCCA AAATGGATAG
   124141 CCGTAGACGG GAAAGTTTCA ATGAGTGAAG GAAGTAATAG AGCGGGGAAT AACTTCCAAG
   124201 TCTTCGCAAT TTATTAAATT GGAAATTTAA TAGAGTCTCA TGATTAATTT AATATTAGTT
   124261 ATGAGACTAT TTTTATTATA GAGGTGTAAC ATGGAAAATA CGTGGAAGAC TTCTTTGAAA
   124321 GAAAAGAAGA AAGAACTTTC TGAAATTCAT AAAGATTTAA ATAAACTCAC AAGAGAATCT
   124381 TATGATGAAT ATGTTATGAA AGAACTTGCT GAGAAACTTA TTGGCAACTG TTATATTCAT
   124441 AAAGGACATT ATATTATGAT TGTTCAACCT CCCAAGCTAT TAGAAGGCAG ATGTGATGTT
   124501 AGTTATTCTT CTTCTTGGGG CTGTGTAGAA ATCAATAATT TTGAAAATGA GACACCTTAT
   124561 GGTTGTTATA CAGATTCAGA AATTGATTGC GCTCCTTATT ACAACGAGGA TGTTGATTTG
   124621 TTCTTCCTTT TAAATTATCC CGATAAATTT GACCATTTTC AGCCTATTTC TCGTGATGAA
   124681 TTTTATGCGA AGATGGAAGA AGCCGTTCGC AAATCTAAGA GAATGATTTT CGATATGTTG
   124741 GATAATGTTA AACCCCGCAA GTTTTATAGG TTTTGATTTT AAGGAGAGGT AAATAAAAAA
   124801 TGTTTTTTAA TAGGAAGTCA GAAAAAGAAA AAACTCCTAA ATTTGAAGAG CTTTCCAGTG
   124861 AATCTTACAC GAGTAATCTC CCTAATCTTG AAGAAGTCTA TCAAGTTTTA GAGCAGAATT
   124921 ATGGTCATAT TTTGACAGAA GAAATTTTTG AAAATCTCGA TTATCAATTT GCAATGCGTC
   124981 TTGCTGACAA TGATGACGAT TATAATAGAA GTTTATCTGT AGCTGAAAAA ATGCAGATTC
   125041 TTTATTCTCA TCAAATGCTT CTTAAAAAGT AATTTTAAAA ACAATTTAAT AAGTGATTGA
   125101 CAAACTCAAA AAAGTATGTT AATATAACAA TAAGAGCTGT AGTATATTCT CCTTTTTCTA
   125161 TAATTGTTCA TGATTGTTTC CTCCAAAAAA ACAAATACTT ATACTACAGC TCTTTTTCAT
   125221 TCCTTTGCAA AGGAGTTTGC TGATGAGATT GAATGATGTA TCTCTAATAG GTTTTGCTCT
   125281 TTATCTTTTA TGTGGGCTTG CAGTAACATA TAATGTTTAT AATTGTCCTG CTAATAGAAA
   125341 TGATAAAGAA GTAACCTTAT TGCATTATTT AACTTTGATT TTCTGCTGGC CTATTGCTCT
   125401 CGTTCGGGCT GCAATTTACT GGTTTAAGAT TCAAAGAGAA ATAAGAAAAC AGAAGAAAAT
   125461 TAAATAAAGC TCTTGACAAC AGACTCTTTT TAGTCTATAC TAATGATAGT AATTTAGACT
   125521 GAAAGGAGTC TTTCTATATG TGTAAATGGT GTGAGAATTA TAGATTCACT ATTAACGCTA
   125581 CAAGCAAAAA GAATCTTATT GACCATGGCG ATTTTTATGT TCATGCCAAT TATTGTCCTG
   125641 TATGTGGACG CAATCTTAAT CTTAATAAAG TTGAAGAAGA AAATACAAAA GAACAAAATA
   125701 AAAAAGAGCA AAAAGTTTTC CTTGCTAAAA TTAACGCTAA TTTCATCAAA GGTTCCAATC
   125761 TTGAAGAGTG CTATTATAAA GGAATGAGCA CTTTTGGAGA CACCCCTCTT GTTACAGATA
   125821 AAGATGGAGC CAAATATTTT ACTTCAAAGA CTACTCTTAA ACAAGAATTG AATTGGTTTT
   125881 ATAATCCAGA AGATTATGAA ATTATTCCAA CAATTCGTGT AGTTACAGAG ATGCCTATGA
   125941 AAGAAATTAA AGTAAAACTT CCTTATTTTA CAGAAGAAGA TTTTTACCTC AAATCTGACT
   126001 CTGGAAGCGT AATCAGAAGT GTTTATGATA AAGACACGAA CAAAAGATAT GTATTTTCTC
   126061 CAAAAACAAT CGACAAGATT AACCTACTTG TAGCTAAACT TAACAAGTTG TAATTAAATT
   126121 AAATGAAAGG ATGATAATAT GATTAGTCCT ACTTACGGAC GAGTAGACAT GAAGAGAATA
   126181 GCTGAAATTG TCTTTAACTA CATTAAAGAC CATGCAGATG TAGCAGAACA TAATCATATT
   126241 GTCATTGGTA CTGATAGTCA GAATCACAAA GATGAAACAA AAGCCGTCAT TGTTATCGCT
   126301 GTCTATACCG ATGGCAAGGG TGGAAAGTTC TTCTATGAGA TTCAAAAACT ACCAATTATT
   126361 TTAAATTTAA AAATTAAGAT TCACAAAGAA ACTGAATTGA GCATTGCATA TGCAGACCAG
   126421 TTGTTTGATG AATTAGCAAC TTTAGCCATC CAAGAAAACT TTGACTATGA AAAGTACACT
   126481 AGTATTGGAA TTCATGTTGA TGCTGGATAT GCTGGACCAA GTGGTCAAGT AATTCCAGAA
   126541 ATTGTTGGAT GGTTAAAAGG TGCGGGATAT GAGCCTACAG TTAAACCAGA CAGTTTTGTA
   126601 GCAAGCACGA TTGCAGATAG GATTAGTAAA TGAAAAGATT AGTTTGTCTT TGGAATTATA
   126661 TTAAATTCTA TTATATTTAT CCCAACAAAT CTTATATGGA CAAGCTGAAG CGAGTAAGTA
   126721 AAGTAATGAA AGCAAGTCCT TATTCATATA AGCAATGGGC TGAATTTTTA AATAGGTCAG
   126781 AAAAAGATGT AAGAAAGATT GCTCATAAAA GATTTTTCTT AACATATAGA GACTTTGTAA
   126841 TTATCGCAGA AAAAACTAAT ACTACAGTAG CATATTTATT TCAAGGAGAT TATTTTTAAA
   126901 ATGAATTTGA AGAAGAGCTA TACTTATTAT ATTGTATATA TGGGCTTGAA GCCCGAGGCA
   126961 ACTATTACTA CTTATGGCAA TGAAGAGCGA ACTCTTGACA AAGAGATTGA CAGTATGGAT
   127021 GATATTACTG CAATTCAAGC AAAACTCAAC GAAGAGTATG AATTTGCTGA TTGCGTAATT
   127081 ATGTTTTATA AGCTCCTCAG AACTTCTTAT AATACTATTC AGCAAAATCC TAATGGGATG
   127141 GTTGATATGA TGGGAGCCAT GGCAGAAATG ATGGGCAGAG GTCTCTCCGA AGCTGTTACG
   127201 GAAGTCACTG ATAAATCCGA AGTAAAGGAT GAAGAGAATG TCAAAGAAAC AAAGGAAGAA
   127261 GATAAGACAA GCGAAATTCA GTGATTATCA ATATAATGAT AACGACCCTC GTTTCAAAAT
   127321 TCTATTCCGT AATGGAGACT GGCTTGTAGT TAAATTTATC AATGATGGAG CTTTTTATTC
   127381 TTATTGCTTA AATTGTAGAA GATATCTCCA TCCTACTTCA TATTTATCTG AGCCAGAATT
   127441 TATTACAAGA TATTCTCCTG AAAGAGAATT TATCTATTGT CCTTACTGTG GTAGTAAAAA
   127501 TCTTAAAGAT GAGAAATCTG CAAAAAAGAA AAAGTATTTT TATCTCATTG AAGAAAAAGC
   127561 TATTCAGTAT AAGGATTTAC CAGAAGAATT AAAAAAGTAC CCTTATAAAA TTGGCAAGAA
   127621 AAATTAATAA CCACTTGACA ACTCTTCTTA CTTATAGTAT TATATAAATA CAAAATAAAA
   127681 AAGTAAGAGG AGTTGTTAAA TTATGTTTAC CAAACAGGAA TATCTTGAAG AATACAAGAA
   127741 TAACAATAAG AATGACAATA TTATGAAACT TCTTGGTTAT ATCGAGGAAC GTCTTGACCA
   127801 TAATTCCAGT TTGGGCTATG GTGTGGCTCG TTTTGAGAAC TTCCAGCTCA CTCCTACTAT
   127861 GTGGAGAATT ATGACCAACG ACAAGCGCTT TAAGGAACTC TGTGAATGCA GAGGTTATGA
   127921 ACTTACTTTT CAAAAGAATG AAGATGGTTC TTGGGTTGAT GTAACCAGTG TAAAGGCAAG
   127981 AGAAGATGCA GAAGTTTGGA ATAAAACTTT TAAAGATAAT GATGTAAGCT ATTTCTTCAA
   128041 TGTTATTATG GGTCGTCTCT TTGAAATTGG TCGTGAGAAG AATATCAAGC ATCCTTATTA
   128101 TACCATTCAT AAAGATTGTT GTAGTCCTAT TGCTTGGAAA CTGACAAACA GCAGAACTTT
   128161 TCTTCAGAAG GTTGTTGAAA ATGGATGGGA CTTTGATTGT GGTCCTGATT CCATCCCTTA
   128221 TATTCAAATT AAGGGGTAAT TAAATAATGT GTGTATAGGA GAGACAAATG TATATCCCAA
   128281 AAGGAGATAG AGAAACATCT TTACTTCCTT TTACTGGCTG TGATGAAAAG AAATGTCCAT
   128341 GGAAGGATTG TGTAAGACAT CCTGATAGTG GTTTTACATA TAATTCCATG GGACATTTAT
   128401 CTTATCTTTG TAAGAAATTT AAGGAGCAAC CAAAAGAGGT TAAAAAAGTA GAAGAAGTGA
   128461 AGGAGATAGA AACAAAAGCG GATGATTCTA AAGATTCTAA TTAAAATTTG GCAGTTTTTC
   128521 TTTATCTTAG ATATTTTAGG TTTTTTCTTT TCTGTGAAAA AGTGTACTAA ATACCTCAAT
   128581 GACTTTTTTA ATGCTCGAAA TGTAGATGTT ACAATTATAA ACAACGGGAA CTCAATATGG
   128641 ACACTTGTTC AAATGGTATT AGTAAGTGCG ATACCCATTT TGAATATTTC GATGGCTTAT
   128701 ATGTGGGTTT TTAATTATGA CGATTTTGTA AAATCTGTAT TAATTAACGT AAATGATAAA
   128761 TTAAATAAAA CAGGAATAAT CACCGATGAA TTAAAAGAAG AATTTTATAA CAAGGTAGAA
   128821 AGGGATTTTA ATTGATATGA AAATTGAAAA AGAATTAATC CCTGCCCAAG AAAGGACGCT
   128881 CTGGGTCGCA GAAGATGGGC GCATGTTTAG TACAGAAGAA GAATGCTTTG CTTATGAAAA
   128941 AAGAGTAGAT ATTCGCGCTG TAATGACAGA ACGCTGTTTC TATATCCCTA ACCCTTATGA
   129001 AAGCGAAACC GAATATTGGT TTATTATGGG GGAAGAAGCG ACCCCTGCTT ATCTATTAGG
   129061 TTATTTAGAA TATTCTTTAA GAGTCTACAT CAGCTCTTGG CAAAAGAAAA CTTTAGCTAA
   129121 AGCCTGTTTA GAACAGAAAA AGGACCAAAA GTATTATCTT ATTGGTCTAA AGATTGATGA
   129181 ACGTGGAGAT AATTCCACTT TTGAAATTCT TACCATCAAA GAAGCAGAAG AAAAAACTAA
   129241 AGATGCTATT GCTAATTATA AGCATCTTTT AGATGAATAT TCCAGTCTTA GAGAAAGACT
   129301 ATCAATTTTT CCCGAAACAA ATTAATAAAC TATTGACAAC TCCTTTTAGG TCTGGTATAC
   129361 TTTAAACATA AAGTAAATCA TTCTTGAAAG GAGTTGTTTA AATGTATAAC CGTAATTTCC
   129421 ATAACAAGAT TGGCTCTGAT AAAATCAAAT TAACTTTTCA TTCTCGTGAC CGTGGATTAG
   129481 AAAGACTTGG TATTAAGAAT GAAAGAGAAC TTCGTCAGTT AGCTTGTAAT GCTCGTAATA
   129541 AGGGTGTTAA CCTTGATGCT TTGACCATTT ATAATTACGA AAAGAATGGT CTTACTTGTG
   129601 AACAAATGTG GGCTTTTAAG AGACGTTTTC GTACTAAATC TAACAGCGAA AAGATTTATT
   129661 ATCACAAAGG TTTTGTTTTT GTGTTTGCTG GTAAGAATGC TTGCACTCTT AAAACTGTAA
   129721 TTGAGCTAAA AAATATTTAA GGTGAAATTT AAGCGCATTA TAGAAAAGGA TAAGAACAAA
   129781 AATGATTTTT AATATTACAG ATGCTGGTCT CACACATTCT AACATGGAGA CCTATTATTG
   129841 TATTGGCATT CCTCGCAAGA AACTTCCTCT TAATTATGGT GAAACTTCTT CTTACGCTTT
   129901 TGCCAATAGA GGTTGGTCTA ATATGCCTTA TCTTCTTGCT GAGAATTATA CTCTTTCTTG
   129961 TTTTTCTTTT GAAAGTGAAA AAGATGCAAG GGAATGGTGG GTGAAGAACA AGAAATTCTT
   130021 CCTTGAAAAC AAGTCTTACG CCAAGGAATA TGACTTTAAT TACATGAAAA TCATTAAGGT
   130081 TGAAATTGGT AGTAAATATT CTATTCTAAA ATAAAGGAGA TTGTTATGCT TCCTCTTAAG
   130141 AATCGCTCTG CATATTATAT TACCATTAAA GCAAATCGAG ATTCAGAAAT CAAAACACTT
   130201 TTTGCAGGAG AAAGTTTTGG TGAGGGTGGA TTCTTCGTAG ACTTTGACCG TGCCAAGCGT
   130261 TTTAATTGTC CTCTTTCTGC TGAAAAGTGG CTCAAGTTTA ATTTTGATGA AACTAATCTT
   130321 CCTCCTGATT ATTACGATTG GGCAAGCATT ACTATTGAAG AACTTAAACT TGTTCCTGTA
   130381 GAAAAGATTA ATCTTTCCAA AGAGGGGCAG ACCACTGAAT CTGTAAAGGA AGATAAGCCA
   130441 AAACGCATCT ACAACAAAAA GAAAAAGACA GAAATTCCTG TTGCCCCAAT TATTTAATTC
   130501 ATAAAAATTT AACAATTTAA ATATTGACAG GTATCCTTTT TTGTGTTAAG GTAATAATAG
   130561 AAAAGGATAC CTGTCCTTTA TTTTAATTAA AACAAATCTG TTGAAATAGT ACAGAAGAAT
   130621 GGAGATTTAA ATGGCAAATA TTTAGTATCA TTATGGCAAA AACAATTCTC TGCTTCGTTG
   130681 GTATCACCCT ATTGTAAGAG GGGTTACTTA TAACAATGTA GTTGTAATTG AATGGCCCAA
   130741 GAGCGAATTA AAGAGTGCAA GTATAGATAT GTGCACTCAG CCTAAACTAA GTCCAGAAAA
   130801 GATGTATAAT CTTTATGGTT ATAAACCCGA TATTGTAACG AACGCTTTCT TCTTTGATAC
   130861 TGAAAGTGGA ACTTCTATTT GGAATCTTAA AAGTAATAAT ACTGTTTATG CTAAAGACGG
   130921 TAATTTCTCT AATGGTTGGG GTATTACTAA CGCTGGTAAG ATTATGAATG GCGTATTTAA
   130981 CAACGGTGTT GGTTGGAGAG ATTTCGGTAC GGAATATCCT GCTTTGTTTA AAAATAAGCA
   131041 GCCTCAGTCT GTAAAGGATT ACGCTGATAT TGATTATGAA GCTAAAAGAC AGATGTTTGG
   131101 TTGGACAAAA ACAGATGGTA ATCCTAAGAA TGAAAAATAT TTTATTATCT CTGTAGTTTC
   131161 TGGCGGCATG AAACTTTCTA AGGCTCAGAA TCTTGTTAAG TCGATTTTTC CTGATGTAGA
   131221 GTATTGTTGC AATCAAGATG GCGGAAATTC TACTTATACC AATTTTGAAG GTACACGTTT
   131281 ATCTGCATCT GGTTGGCTAA GACCTGTCGA TTCCATTCTC GCTTTCTGGC TTCGTTCTAA
   131341 TGCTGAAAGA GAAAAGGCAG AACTTGAAGA GAAGAAACAA AACAAGGAAG ATAAGAAAGA
   131401 ACAGAATCGT CCCAAGAAAG TCGGCTATCG TTGCCAGTTA GGCGCTTTTA GCAATTCTAC
   131461 TCGCGCAATC ACTTATCGTA ACGAGATTCG CACTTTAAAG GGCATTATTG ATTATTCTAC
   131521 AGCTTTCTGT ATAATGGACC CAAAAACTAA GTTGTATAAA GTTCAAGTTG GATTCTTTGC
   131581 TAAAAAGTCT GGGGCTGAAA AGGTTAAAGC TGATTTAGCT GAAAAAGGAT ATAATTGCTA
   131641 TATCTGTTAT GTGGAGGAAT AATGAAAATT TTTGATGCCT GTCTTAAAAT TGAAGAAATT
   131701 TTAAAAGATT ATCTTAAAGC TTCTAATAAA ATAAACGATA AAAAGAAATC TGAATATTAT
   131761 AAACATGAAG CTTACAGATT AAATTTTACT GCGAGAGAAC TTGATTTGTT TTATAACTGG
   131821 GGTTTTTCTA ATCTTGTTTA TGTACCCAAA CTAAATCATT GGGCTTGCGT AATGCCTAAA
   131881 GACTATGAAT ACCTTAATTC AACTTCTTAC CCCTATTCCA AAGAAGACCC CCCTATTCTT
   131941 TTTGTAAGTG GTAATGTTGA TAGTGTATTA GATGAATATT TAAGTAAGGA GAAAGAAAAT
   132001 GGTTGACAAA AATTACGAGG TAATTCCTGA TATTACCACA CCTATTGATT AGGAAGTTGC
   132061 CAATTTTATT TAGAGAATTA TTGATGCTGA TGACACTTTT GCAACTTTAA CAGAATCAGT
   132121 TTTTATTGAT TACGATTATG AACTTGAGAA TATTTATATT TATACAAGGT ATCCTCAATA
   132181 TTTAACTGTT ATCAATCATC AACTTTTTAA AGATTTATGT GATATGATTA ATGAATATTA
   132241 TGGATTTACT GTATATGTTA AGAAGATTGA TTCAATTCTT CACATTAAGC CCAAAAAGAA
   132301 TTAAAAATTT AATTTAATAA ATAGTTGACA ACACCTCTCC TTCATGGTAT ATTGAGTGTA
   132361 CTAAAGAAGG AGAGGTGTTT TTATGCTCGG TAAATTGTTG TATGTTATTA GTGGATTACT
   132421 CATCCTCGCT TTTATCGCTT TCATTTGTCT TTTTGCTTAT ATTATCAAGG ATGAAGATGG
   132481 TGGATGCGCA AATACGCCGC TTGAGTTTGT TAAAGCTCAT CATAAAAAAT GGCGCGATTG
   132541 GGCGCATTTG AAATTTAACG ATTGGAAAAA GTATTATATT TTAGCTCCTG ATAAATGGAC
   132601 TTTAATGTGG TTTGCCCCTA AACGAACAGT TAGAACCAAA AATGGAGTTT GGGATACCGT
   132661 TTATGTTAAT TTTGGCTTTA TCGGAAATAT TAAATATGTC TTTTTTAAAT ATAACATGAA
   132721 CAACAAACAA AAGAAAAGCG ACTCTATTAG AAATGCCCAA GACAATTTAA AATATATTCT
   132781 TGAAGCTGTG CAAAGAGATA TTGAAGAAAT TCAAAAAAGA GCCGAAGAAG AAATCAACAA
   132841 AGCCAAAGAA GAAACAGATA AAATTCAAGA ATCTTACATG AACAGTAACA TTGAATTAAA
   132901 GTCTACTGAT AGATGGGAGA ATTAACATGT TGGCATTAAA AATTGTTTTA TTTTTAGTTT
   132961 TAATTACTTC AGGTGGAGTT GTTGTGTGGC TTCTTTTTGG GCTTTTAATT GGGCCACTTA
   133021 TTTTCAAAGG AATTTTTGGC GCTGATTTAG ATGATATTAA AGAAAAGCGC AAACGCGAAG
   133081 AATGTGTCAA GATGGATTTC GATAAGTGGT ATGATATTTA TTGCTTAAAT ACTAAGAAAT
   133141 GGGGCTTAAG CTGCCTTCCT CATCGCAGAA TTAACAACCA CAATTACAAG CATGGAGATG
   133201 TAGTTCTAAA TAATTATTGG AGTTTGAATT ATTTTGACGC TAAAGATGTT TATGTAGATT
   133261 TTGGCTTTGT TGGTAATCTA AAATATTCAT TGTGGAGACG TAATTATATT AAAGCCAAAA
   133321 AAGCCAGAGA AACTAACGAA AAAGAAGTAA AAAATCTCAA ACTTATTCTT GAAAGTGCTC
   133381 AGTCTGATAT TGAAATTCTT AAAAAGAAAT CCGAAGAAGA AATTAGCAAA GCGGCAGAAA
   133441 TCTCTAAAAA AGTCAAAGAG AATCTTAATA ATCAAGAGTT ACGTTGGTAT CATAATAATT
   133501 TTGCTGGAAA AGATATTATT ACACCTGTAA AGATGAAAAC AGGATATGGT AATGCTCCTT
   133561 CAATGATTAC TAACCTTGAT GATGACGAAG CGGATTTTTA AATAAAAGAT TTCTTTTATT
   133621 TGTGTTATCT ATAAATTTAT AGGAGAAATA AATAATGGTT ATTAGTTACG ACAACCAGAT
   133681 TATTAATTTG TATATGGGAT GGAGAGCTAT TCACCTTGAT GCTGATTTTA ACAATGTGGA
   133741 TTGGTCAGTA AATACTCCAA CTTATACTAT TACTATTGAA CTTACTGATA AATCCTCTTG
   133801 TAGTTTAGGC GTTTTTGGGA AAAACGAGTA TTACCTAGCA AAAATAATGC TGGATAAAAT
   133861 TAAAGAAGGT TTAGCTAACA ACACTTCTTT TCTTGACCTT GATGATTACT TGAAAATACA
   133921 GAAGAAGAAA TTAGAAAAAG AAAAGGAAAC TAAGAATGGA TAATGGCTTT AATTTAAAAG
   133981 AAGATAGAAT TACTTTTGAC TGTATGCCAG AAGATATGCA AATGACAGAT GCAGGATTCA
   134041 ATGCTCTTAT GGGATGTACT ATTCTTTGGG GCTTGATTTG TAATTTCTTT ATCTGTATGT
   134101 TCCTTGAGGT GCAGGTTTTT AATTTCGTAG CGGCTCATCC TCTTCTTTTT ATTCTGGGAT
   134161 ATTTTGCTTT AGCTTTTCTT GGAGCTATTA TTATTAGTGG CACAGAAAAT GCTTTAATTG
   134221 CTTTCCTTGG ATTTAACCTT ATTTGTTTGC CTATTGGAGC ACTTCTAAGT GTTTATGTAA
   134281 GTCAGTATAC CGCTTTGAGT ATCAGCTATG TGTGTCTTCT TACAGGTATT ATTGTAGTAA
   134341 TCATGGCTAC TATTAGCACT GTATTCCCTG AGTATTTCTG TTCTCTTGGG CATATCCTTT
   134401 TAATTGCTTT GATTAGTATT GTCCTTGTTG AAGGAACTTT GGTTTTTTTC CTTAGCTACG
   134461 ATGGTCATGT AATTGATTAT GCTGTGGTAG CTCTGTTCTC TCTTTATATT GGCTATGACT
   134521 GGTATTGTTC TCAGAGATAT GCTGCTACAC CTTATAATGC CATTAGTTGT GCAACAGACC
   134581 TTTATCTTGA TATTATTAAT ATCTTTGTTC GTTTGCTTGC AATTCTTGGC AAGAAAAAAA
   134641 GATTAAATAC TTGACAACTC CTTATCTTTT TGGTATTATT TGAGTATCAA AGATAAGAAG
   134701 TTGAATTTTA TGGAAAAGAA AAAGTACACT TATGATTTAA CTTTTGAAGA AGTTATTGAA
   134761 GAAATGTGGA ATAGAGAATG CTGGTACCAA GGAGAAAAAT TTGCTGACGG TGTAATTATT
   134821 CTTGCAGACA CTGATGGCAA AGGAATTTTA AAAAATTTTT ATGGCGACTG CTTAGATACA
   134881 AGTTTGCTTG TCCTTACCAA AGAACTTTAT AGTCAGATGT TTCGTCGTGT GTACACTCAG
   134941 CCTGATGCTG AAAGGAGAGT ATGATGTTAT ATCATCTTTC TCATGACCCA AATCTTACAA
   135001 ATCTGACACC ACAGATTCCT GATACAGCGA TTCCTTATAA TGAAGATGTA TCTATTCCAA
   135061 GAGTTTGTTT TGCTCCTACT ATCGAAGGTT GTCTTTCAGC ATTAGGAGAT ATTAGCATGG
   135121 AATATTATGT CTACACTCCT GTTAATCAAA AGCTCAAAGG ATACTCTTGT AGAAGTCGTG
   135181 TTTGTGATGC TCCTGCTACG GGAGAAAGGT GGATTAAAAA ACCTGTTGCT GTAAAAAAGA
   135241 TTGGCAAAAT CAAATCACAC AACACAGGTT TGTCTAAGCC TATGACCATT AAATATAAAG
   135301 GTCGTACAGA GCAGATTTGG TTTTTCAAAT ATACCTATAA ATGGAAGGAG CGTTACTAAT
   135361 GGAACGCATT AAAAAGGGAC GTAAAGCTCC CACTCGTGAC AAGAGAGAGA ATTGTGGTAT
   135421 TGTAACCTCT CTTCTTGATG CCAATGGTAA TAATATTATC ACTGGTAATC TTTATGAAAT
   135481 CAAGGGTAAG AACCATTCCT ATATGGGAAA GGTTTTCTAT AATAGATATC AGAAAGCATT
   135541 TGGTATGTTT ATGGGTTGTT GGTATGGAGA CAAGAATCCT AACAATCCCC AGAATTATGG
   135601 CAAGTTTGTA GCTATTCCTA AAGATAATGG CATGAAGAAC CAAATCTTTC CTGTTGAAGA
   135661 AATGGAGCTT TAACATGAAG ACTAAATATA TTAAATCTAA AATTATTTCT CCAGAACAAA
   135721 ATCATTGGTA TAACATTGAT TTTTATTATG ATGTCAAGCC CTTCCTTGAG ACTCTTGCTA
   135781 TGGCTACTTG TGGGAGTTGC AAAAAAAGAG GCATTGTTCG AACAAATATT AATGATGTTG
   135841 GTATATATGT TATTTCAAGT CCTTACTGTC CCGCTTGTGG GGCTTTTATG GAAAATGGAT
   135901 GAAATTGAGG TATAATATGT CAAAAATTGT ATGTGCCGCT ATTAGGTTTA CGCCTAGTAA
   135961 CATTAACAGA GGATGTCCAA AAAAGAGCAT TATTCTTCCT TGCTCTCGTC ATGGTGATGG
   136021 TTATAGAAAT TTTGCTTGTA TTAGCAATAT GCTTACAGGA AATCATAAAG CTACCGATTG
   136081 GGTTAAAGAA GGAGGTTTTA TTGATGAAGC TGGAAATTTT TACAATAGAG CAAAAGCCTT
   136141 TGAACTTGTA AAAGATTCTC TTCCTGCTTC TCTTATTTAT TTTAAAGAAC AGCGAAAAGA
   136201 AATTGAACTT TATTCGGAGG ATTTATATTA ATGAATAACA AAGAACATCC TGATACTGTA
   136261 TTATACGATG TTTACGAACA AGTTGCTTGG GAACGTAGCC TTGCAGAAGA CCAGTTAAAC
   136321 ACTCTTGGCT TTAGTCTTGG CTGTAATGTA ACTTGTAAAA AGAAACTTGT AAACATAAAC
   136381 AGGAGTTATA TTAGAACTAT CAAAGTTTGT TCTGAATGTG GCGAACAATT GCATCCTGAT
   136441 ATGAATTTCT GTCCTTATTG CGGGAGGAAA ATTGTTGATG ACCAAATTAA AAGAATTTTC
   136501 TAAAACTTTA ACCTTTTGGT TGGTTTTAAT TAACATTGCA GTTTATATTG CAGTTTTAAT
   136561 TAATCCTACT CTTATTTGTT ATCTATGGAG TTACAATTTA CTATATAACA GTTCCATTGA
   136621 AATTTGGCGA TTTGTAACTC CTGTTTTTAC TCACGCCCAA TTATATCATC TGGTGGCAAA
   136681 TTTGCTTAGT CTTGTTTATT TAGGAAGCCT TGTAGAAAGA TATCTTACAA AAACAGAATT
   136741 TCTTTGCGTC TATTTAGGTA CAGGTATTAT TTCAGAAATC GCTACCTTTA TTGCTTATTC
   136801 TTGGTTTTCT CCTAATGCTG TTGGTCTTGG CGCTTCTGGT GCTATTTATG GATTAATGGG
   136861 ATTTTTCATT ACTACTGTTG TAGATAAAAA AGATAGATTT AAAATTTTAA TTGTTGTAAT
   136921 CATTTCTGCC GTTGGAATAA ATTTATTTAT TCCCAATATT GGTAATATTG CTCATTTTGC
   136981 AGGACTTTTT AGCGGCCTTG TATTTGGACA TATTTTTATG AAATATTGTA AACATGAAAA
   137041 AGCGAATAAG TTTTTAGAAG AATATATGAT TGAGGTTAAA AATAAATTTT AATGAATAAT
   137101 ATCTTTTCTA TGCCTGTTGG CCTTAAAGGG GTAAGTTCTG TTTGGCATGG TGACACAAAA
   137161 ATTGGAGTTT GTTTAACTTC TAATAATTCT TCCTTGCTTG GAAACTTTGT CCCCTTGAAT
   137221 GAAATTTCTG TTATGGATAA TAAAGGGGAT AATCTTTTGT CTGAAAATGA ACTTAAAACC
   137281 ATTACAGAAA TTAGGACAGA TATTTATGAA ATTAGCCCTG AACATGAGAG ATATATGTTG
   137341 CTTGATGCAG ACGAAGAGAT TTATCTCGGA GAAAGAGTAA TTCATTTGTT TTACTTGTCT
   137401 CATCGTGATG AATTTCTTGT GGTTGGAATT AATTATTCTA TTGCGGACCC TGAAAAAATT
   137461 TCTTAATAAA CCCTTGAAAT AATCCTTTTA TCTTGGTATA ATTGTCGTAT CAAAATTGAA
   137521 AGGAGATAAA GCTGATATGA GCTTTTATCT GAAAGAAACC ACAACTAACT CTTATATTCA
   137581 GTTTGTGAGC AATCAATACA GCTATATTTC AAATCCTAAC AAGAAACATT TGTTTAAGGA
   137641 TATTGACAAA GCTGCAAACA TTGTCCTCAA TCACTCTATT GTTGACAAGT TTTTGTCAAA
   137701 TCGTGTGTTT TCTATTTATC ATGCTGAAAC CAATAGCTTG GTGTATGACC AGCTCGTTTC
   137761 CGATGTGGCA AATAAAGGAT TAATTCGTTT GAATATTTCT AAAGCAGTCC TTAATATGCA
   137821 GGAAAGTTTA AGCGAAGCAC CTGTTACAAG TGGAAATCCT ATCGAAATGC AATTCAAAGA
   137881 TTCTCTTTTG CCATTTGTTC CTCATACTAA TTGTGCAAAG GCTATGATTG ATGGTGATGA
   137941 ACTTCCTGTC AAAGACTCTC TTAAAAAATA TCAGGCAAGT AAATATACCA AGGATAAGAT
   138001 TCTTCCTACT TTAGAATCTA TGTCCAGTAC TTTTGAGGAA ATCGCTTCTT CTATCAACTC
   138061 TCTTCCCTCT AATGAAGACT TGGCAAAGCA GTTGGGCGAT TACAATGCTC AAATTGTTGA
   138121 TGTGCTTCAT TACATTGAGT TCTCTCACCT TGATGCTTGC AATGGTTATC TTATTTTTAA
   138181 AAAGCTCCAA GATATTCTCA TTGCAAGACG TACTGTTAAG GAACAGATGG AAGTTATTAA
   138241 CAAGCTCGAA AACTGTAACC TGATTATTGA AAAAATTAAC GCCGCAAATG CTCAGGCTAA
   138301 AAAGTCTGTT GAAGAGTCGC GTTCCTACTG CCCTCGTAGC GATATTGATA TCTTTGACTA
   138361 AATAATTTCA ATTAAAATTT AATAAACACT TGACAGCTTC TTTCTTACTT GCTATAATAT
   138421 AGTTACAGTA AAGAAAGGAG CTGTTATTTT ATGAAACGAA CTGAAAATCT TATTGCATAC
   138481 ACTCAGGAAG ATTTAAGAAA AGATATTGTT AAAGCTCTCT TTGGTGAGAA CGCAGTTCTT
   138541 GGTGTAGACT ATATTGATTT TCATTATGAA AATGAAAATG ATGCTGGTCT TATTGTTAAT
   138601 TTCCATGACA AGGAAATGTC TTTTGCAACT AAAACTTTTA TCATTAGAAT TGCTGATGTA
   138661 ACTAACAAGG AAGTTGTAAA GGAGGAAATC TAAGCCTAAA TTTGATTAAT TATGGAATGG
   138721 CACACTTTTG CAGAAAAGCT CCCGCGAAAA GGAGAGTTAA TTTGGATTTG TTTTTCAACA
   138781 GCAATAAGCC AAGTAAAATG TAGAACATCT TCAAATCCTG TGTACAAATG CATTTTTAAA
   138841 AATGAATGTT CTGGAAGTGT GATTTTACAT GATTTAGTTT TAATCTCAGG CAAAGCAACT
   138901 ATAAATAAAA AATCCATATG GTATTGTTCT TTTTGGCTTG ATAATGTTCA TTGGGCGAGG
   138961 TTGTATTAAA TCATGGTATG GGAATCTTTT CTTGAGCATC TTCCTAAAAA CGGGGAGCGA
   139021 ATTGTAATTA TCCACGAGTG GTCAAGTTAT GAACTTGTAG GGCGCAATTC CACCAATCAT
   139081 TACACCATTT ACGAATGTAA TTATAAGAGC TTTAAAAAAA CAGAATATAA CAGCCAAGAT
   139141 ATGAGCTTAG TAAAACTTAC CAATTTAAAA ATAATTGGTG GAGAAAAACT TTATCTTTGT
   139201 TTAGATGAAA AGAGTCTTTA TTCAAAATTT CTTCACTGGG CAAGATTATA TTAAAAATAA
   139261 AAAGGATTAA CAAAAAATGG AATGGTTTGA TTTTGAAAAG AAACAACCCC ATATTGGCGA
   139321 AGAAATTCTC GTAATGAAAA CCATTCTTGG GCATCATAAA ATCTTTGTTG CTACCTATTT
   139381 AGGAAGAGAA AGAATAGATA GTCGTGGAGT ATGTGATGTT AAACTAGACA ATTTTAAAAG
   139441 ATATATTCAA AAAAATTATT CAAGCCAATT TCATTGTTTT ATATCTTCCT GTTTACGTTG
   139501 GGCAAGATTA AATTGAAATA AAAAAGGATT AACAAAAATG GAATGGTATA GTTTTGAAGA
   139561 TAGGTAGCCA CGTGTCGGTG AAGAAGTCCT TATACTTGAA GACGTTCAAT TTATGGACGA
   139621 AATTTTTGGT GGCAGTTATA ATGTTTACAC AGCAAAATTT CAAGGGAGAA AATTTGATTA
   139681 TTACGCAGAT GAATATTTGA TATATTTAAG TGATTTTAAA TCATATCCTG ATAAATATTC
   139741 TTGGGACATT TCTCCTCATG AGATTGATAC AAATTGTGTT CATTGGGCGA AATTAAATTG
   139801 AAAGGAGAAT TTTATCGTGT TTAACATTAA TGAGAAATTT AAAGTTACTC CTATGCATAA
   139861 TACCATTCTG ACTATTTATA GTGATACCAA TGATAGTTAT CTTTGTTGGG ACAGCTTTGA
   139921 TAAGTATTAC TACTTTGGTC AGAAAGACGA TGATAACGTC ATTTGTTGGT CTTCTCTTGA
   139981 AGAGTTCAAC AAGTTCTACG CTGTGGCTAT CAAGAATCTT TCAATTATGA AAGCTCAAAA
   140041 TCTTGCTCCT CGTTGCGCTC TTCTTTATAA AAACACTTAA AAATATATAA TAAGAGTCTT
   140101 ATTTGTTGAG ATTAAACTCT TGACAAATAA GGCTTTTTGT TGTATTATAT AAAAGGATAG
   140161 AGGTGAAAGT GTGTGACGAT GAAAGTAACT CCGCCTGAAG CAAATATTAT TAACGCAGTA
   140221 GATGTGGTTG AACATATTTT GGGTAGGGAT GGATTAATTG AGCAAAACAA AGATGTATTA
   140281 TTCAAACCAG TTCTTTTTAA TGAAATGACT TTTGATATAT TATTTCAATA TCGTGAATGG
   140341 TTCTTTGCTT TTGTTCCTAC TTATGAGTAC CTTTTAACTT TAAAGAATCC TCGTAGTTTT
   140401 TATTCTTTTT CTGCTAAACA ATCAATCATA TTTAACAGTA CATTGCTTGA TTGCCAAGAA
   140461 GAGAACTTAT TAGTTTCTCA CACCAAAAAC TTTGATAAAA TTACTCTTGA TTATGGTTTA
   140521 AGACCAGAAC AGTTACAATA TAAATATCTT GAATCAGGAA GTACTTTATT TGAAAACGCT
   140581 GATAAATTAA TTATCTCTTT AAAAAAACAA AATATAAAAA GTTTTTTTGT TCTTTTGTAT
   140641 TATGTTATGG AACATATTTG GTGGGCAGTA GATGTAATTT GGGCTTTCAG AGATTTGATA
   140701 AAAGAAAAAT ATCCAATAGC TACGATGCCT AAAGGTAGTT GTTTCGGCAC TCATGTTACT
   140761 GACCTTACTT ATTATTCTAC AAATGAATTA AAGCTTTATG AAGCTACTTC AAAGAAAGAC
   140821 AAATTTGCTT GTAATCTTTT ACCTATTACA CGAATTAGTA GAGAAATGGA AAAATGTATT
   140881 TATTATCATG GTTTTAATGA ACATGATGTT AATCCCGCTC CCTATATTCC TGTCGTTGAA
   140941 AATTATCAGG AGGGTTATTA ATGGAAAATA AAACAATTCC TTATGAGGAT ATTAGAAAGC
   141001 AGTTTGCCTC TTATTTGAGG ATTGTTGATG AAATTCCTTT CGGCTTTTTC TTTGACAATG
   141061 AAGAAATTAG CCTTGATAAA TTTGCTGTTT TGTTTGATTA TCTCAAGCCT ACTCTTCCAT
   141121 TACTTTCTTA TGTCACTATG CTCAGAACTG AAAATCCTGA TGTAACTTTT GTTGATAATC
   141181 TAAATTTTAT TTTCTTTGAT ACAAAATTGA GTTCTACAGG TTTAAAAGTA ATTAAATTTA
   141241 ATAATTGGGT TGGTTTTTAT TCTGATATGG TTACTTCTTT TAATAAAGAT TTTATCATCA
   141301 GTCAAAACAA TCTAAAGAAT TATAGTTTGA TGTATAAATA CATTATTAGA TTGAAGAATT
   141361 GTATTAGAAT TATAGATGAT TTCTTTCTTG TACTTGATAC CCCAAAGAAT TATCTCGCCC
   141421 ATATTTATAA AAACCTTTCT GATAAAGCTC TGAGAGCTTT AATTAAATTA ACAGGCTTCT
   141481 TTGGAAATTA TATTATGGAG AAAAAAGGAA ATATCGGGCC TTTTGACAGG AATAATACAA
   141541 TTTATATTCA CAATCCAGAA ACGCATGAAA TTATTTATAA TCCCCTTACA ACCGAAAATC
   141601 AGAATCTTCC CACTCCAACA GAAGCAGATT TAGAAGCTAT TAGAGGTGGT ATGGGAAACC
   141661 CTATGGCCTT TATTCCTCAA ACCAGAGCTA ACATTATTGC TCAAAGAATG GTTACTATTT
   141721 ATGAAAGACA AGAGAGCCAA AGATTGCGTG CTCACCAAGA AAGAATGGCA GAAGAATGTC
   141781 TTAACATTCT CTTAAGGACG GCAACATGAT TTATTTAGAT ATGTATGGTT TAGATGAATA
   141841 CCAGTCCGAA AAAGTAAAAA TTCTTTCAAA AGGTGAAAAG CCTATTAGAC ATAACATTGT
   141901 TCAATTTATT GCGACTATGA CTTGTTTAGT TAAAGATTTG GATGATGCAG ATTTTGGAGA
   141961 AGCAGTTTAT AAAAAGCCTA AATGTAAAAA TGATTGGATG ATTCTTTGGA GCGTTTCTAA
   142021 AAAGTTCGAT GCCATTCTTG AATATTATAA GGAATTAATT GTATGGCAAC CAAGCTGGTT
   142081 TATGTCTCTT ATTAACAATG CTGTAATGTG GAACGCAAAA ACATATGGAA AACTGCCTCA
   142141 ACCTTTTACT TATCTTAATA ATGGCACATC TTATATGATT AATTTAAATG CCAACTCTTT
   142201 TCATATCACT TGGCTTAATA TTATTGAAAG TTGCGCTAGT TTTAAAGAAG ATGAGATTAT
   142261 TATTAATCAA GCAATTGAAC GCGCATTAAA TTGTAAAAAC ACAAATTGCG ATAATTATTT
   142321 TAGAAGTTTG AGCTTCTATA TTACTCGTCG TTGGAACTAT TTACAATTTG CTTTTGCCGT
   142381 TCTTAATTAT TTAACAATTC GTGTTGCTCT TGATAAATAC GAAGAAAAAT TTCATATTTG
   142441 GCGCACTTTA AAACAGCATA GTATTATAAA TAGTCCAGAA AATTGTAATG AAATAAGACA
   142501 AACAATGATT ACAATTCACA AACTTCATTT GTCTGTTAAT GCAGTTAACT CAATATTAAG
   142561 TTTTAGGGAT AATTTTCCTA TCACTGAAAG AGAAAGAGCA CATAACAATT ATTACAATTA
   142621 TTGGATTTAA AAAATAAATT AATTTAAAAA AGGAGATAAC TATAATGCCT AAATCTCGTA
   142681 TGGCACATAA CTTTAAGGCT CGTAAGGGCA TTTCTCGTAA CTACACACTT CTTGCTCGTC
   142741 AGAAGGAATT TCCCAAACTG ACTTGCAAGA AGAATCTTCC CACTCCTGAT ACTAAAGATA
   142801 GTGATAATCC TGATAATATT AAGTACATTC TTAAGGAGAA TGATACTCAG TGTACTATCT
   142861 TCTCTACGGA GCTTAAATCT CAGGATAATC ATAAAGACCC GCTTTATTTG ATTGTAGGTG
   142921 CGCTTACTGG TGCTCTTCTT CTTACTGGTA AAGAAATTGA GGAGTACTTT GATTTAACTC
   142981 CCATGATTGA CAAAAAGCTT ACTCTTAAAG ATGCGCCTTA TAAGAACACT GGTGTTAAGA
   143041 TTGAATATGA CACCAATGAT GTTCCTACTG ATATTGTTGA TTTTAAGGGC GCTCCCATTA
   143101 AGTAAAAGGG AAAAAGGAGA ATAATATGAA AAAGAATGAT TTTCCCACTA ACCCAGTAGC
   143161 TTTTGCTCAA TATGTTTGGG AAAACATCGA AGATGGAGAT ACCCTGATGG ATAAACTTCA
   143221 AAATATTTGG GAAGTTTCTT CGTATACTAT TTTTGATGGC CGTAAAATTG AAATTAATCT
   143281 TTGTTGTGTC GATAGTTCAA AATGGGCTGG CGGATATTAC AATGGAAAGC ATGAAAAATT
   143341 AACTCGTTAC GACCTTGCTT CCAAATATTA TCTTTATATT GATGACGAGC AAGTTAAAAT
   143401 TCCCGCTGTC GAAGATTGGA CTGTCAGCAC TTTTGTCCAG AATTATAATA CTATTTGGAG
   143461 CATTCTTGAC ACAATGCACT CTCCTACCAC TTCTCCCACC AAAGAAGAGA AGGAAGATAT
   143521 TCATAAGTTA TTACTTTTAA CTCAAGAGGC AGATAAGAAA TATGAAGGAA AGATTGAACA
   143581 ACTTTCTACT TTACGAACTC TTGATGGTTT GAAAAATAAA ATTGAAAAAG AGACTGAAAA
   143641 ATGTCTCCCG AAAGAGGACA AACAGATGGC AGAAAATGAA AAAAATTACT TCCCTAAAAA
   143701 TAAGGGAAAA ACGGGTGCCG ATACTCAATT AAAATCCGCA TTTTATTCTA ACGAAGAATT
   143761 TTGTACACGA CTCGTGGACA CTTTCTTTAA CGCTTCCGAC TTTTCTAAGA AAACTCTTGG
   143821 CGAACTTAAA AACTTCCTGA AAGAGAAATA TAATGATTAT AAAAATGATT ATGAAAATTA
   143881 TATTGAAGAG AAATCTAAGA AAGACCCCGA ACTTGAAACC CAGTCTGAAA CTAAAATCAT
   143941 TAATGTAAAT GATAATAAGC CCATTATTAC TATTGATAAT AATGATACGG ATACTGGGAC
   144001 GCATAAAGTT AGTAGTACTG ATACAGAACA GCCTAAGCCT GTCTTTAAGC TCGGAGATGT
   144061 TGTTTATAAT AATAATAATT CTGTTGGTTA TATTTCTCGC CTTGGCTATG CTGATAAGTA
   144121 TTGTTATTAT TATTGGACAC CTCTTTTTGT TTCTTATAAA GATAGAACAT ATAACTATCT
   144181 TGAAGTTGGT AAAGAGCTTG GCTTAATTTA TCCTTATGAA ACTTATTACA AGCGTATCGG
   144241 CAATTATCTT ATGTCTGACC CTAATTGTAT TAAGGAAATT ACTCGTATTG ATTCTGTTTA
   144301 TAAGTTAAAC GAAGACAATC TTAAAAAGTT CCCTTATCTT AATAGATATG TAACTGATTT
   144361 TAAAACCCAA GAGAATGATG AAAAAGATTC TAACACATCT ACATCAAATG ATACAGCACC
   144421 TTCGGATACA GCACCTTCAT CCTCAAGAGA AAATCTTATT ATTTCTTCAC TTCCTAATTA
   144481 TCTCCGTAAG CTCAATCTTA TTGATTCTAC TTATAATTAT GAAGTAAATA CTAAACTCAC
   144541 TACTGATACT GCTGAAAAGT TGAATGACGT TATCGAAGCT CTTAATGATG TTATTCGGTA
   144601 TCTTCAAGAT AATAAATAAA TATTAAAAAT ATTTATATAA ATCTATATAT AAACTTGTTT
   144661 ATCTCATATC GGATAAACAA GTTTATTTTT TGTTTTAAAT TGTACTTGAC AACTTGACTT
   144721 TTGTGTGTTA TTATGTATTT GGATTAATAG AATTTGCCAT ATTGTGCAAT TATTAATACT
   144781 ATTTATATAA AGGAGATAAT TTATGGCTAA TTAGAAATAG AGCCTTTATC TTAGAGTTTA
   144841 GGAAAAACTA TCTAATGTTT CTTCTGTTGA TAATTATAAA GAACTTTGTA AGCTGCTTGA
   144901 TGAAACCGAT TATTCCAAAC CGTCGCAAAA GAAACATCAA AAGAAACAAT TAGAAAATTG
   144961 GAAAAAATGT TTTACTTGGA GAAAAAGCAA AGATAAATTT ATCAATATCA AAGTTGTTCC
   145021 TCCTGAAGAA TATTATCAAG CTGTAGTTAA AGAATTATAC CAAAATACTG CTATCTGGAT
   145081 TTTTTGCTCG TTCCTTAATA TATATGGACA ATATACGAAT GGAGAAAATC TTTGTATTTC
   145141 TAAAGGAGAT TTGGCTACTG CAATAGGTTT ATAGAATGAA AATTTCAAAC ATTTCCATTC
   145201 TTCTCCCTAT ATTTATGGTA AGCGTTTAGA AAAATATACT TTAGATTTAA AAGATTCTAG
   145261 ATATCCCTTT GCCACAGAAC CTAAAAAAGA AATAAGAGAA ACAAGAAAAA AGAATGAATT
   145321 TGTTTTAGCA AAACATACAA TGAGTGTATT AGAAGATTAT GATTCCCATA CCTCAAAGTA
   145381 GAATTATTAT CAAGTAGAAT CCATTTTAAG CCAATTAGAA AAAGAAGGAG TTATTTTTTT
   145441 ACAAAATACT ATTGTAGGTG GATTTATTGA TAAAGATAAA TTACCATTTG ATGCAGACTA
   145501 TTCAGCTATA TATGAAGAGA ATGGAAGTTT TTATTTACCT CTTAAAAACA AAGAACCACT
   145561 TCTTGTTACT TATAAAGAAC GACCTTTAAC TTCTAAAGAA ATAGATACCT ATGTTAATCT
   145621 TAGAGGTCAA ATTTTTATAG ACTTGGGCTG CAATTGTTTT TCAAGTTTAA TTTCAAATGG
   145681 TAAACAAAAA GAATTTGAAC AAAAAATGAC ACAAGGACTT ATTAACCGTC TTGGAGCAGT
   145741 TTTTGCTTAT CCTTCTTATT TAATTAAATA TTCTACTGCC CTTGTTGCTT TAAATGAATC
   145801 CCATTATAAA AATCAAACTT CTGATTTTTT TGATGAATTA CTTTTACGAA AGAATCTTAC
   145861 TACTAATAAC AAAGAATCTC AAAAGAAAAT TCTTAAACTT AAAGAAGAAA GACAACACAC
   145921 TGAAATTATA AAATCAAGAC ACGTTATAAA AAAACAAGAT GGAACTGTTG AATTTCCTAA
   145981 TAAAGAAGAA GAAAAAGCGG TATAGCTTTC GCAATAGTAT GAAATTTTCT TATATGAAAA
   146041 ATTAAATAAA GACTTGATTC AACTTAATTT AGATAAACTT ATACCTCAGA ATCTTGAATC
   146101 TCTTTCTTCT AATCCTTCTG AAAAAAATTC TGTGTGGGAA AATTTATTTA ATAAATCTTG
   146161 GTCTAAAATA TAGAATTCTC AAGACCCTTA ATTTTACTTA TTTTTTCTTA TATGGTGCAA
   146221 AATTTGAAAA ATTAAAAAAA ATAGACAGCC TTTTTTCCCT TTAAAAATAT GACTTTTCTT
   146281 TCTTAAAAGG GAAATATCTT TCGGATATAT ATTATTATTT AATACAAGAG AAAGGTATTT
   146341 CCCTTGACCT TCTTTTTTAC CTTATTTTTA TTGGTGTTTT TCTTTTAAAA ATTTTTGCTG
   146401 TTTTTAAATT TTTGCACCAT TTTTGATTTG TTCCTTTGTT TTACTATTAA AAATCCAAAA
   146461 ACGTACATTT TGAAAAATCG ACAATTTTTT AAACCCTTAT TTTATATGGC TTTTGAAGAG
   146521 GTCAGGTCAA AATTTGTCTA TAGATATATT ATATATTATT CTTAGGACGA ATTTTGACTT
   146581 GACCCTCTTA AAACCCTTAT GTTTACTGCA TTTAAAAATT TGCTAAAATT TCAAAATGTA
   146641 CGTTTTTTGA AAAAGTCCCT CAATAGGAGA GTTTCTAACT TCATACTTCG CTGACGCTCG
   146701 TATTCACTAA GAAACTCTAT TTTTCTAAAA CTTTTAATTT CTGTATTTAC CCTTTTTTAT
   146761 TTTATAATGA TAATAATAAA TAATACCTCC CTGTTTCATT TAAAAACCAT ACGACAGAAA
   146821 ATGAAAGAAA GGTTAGAGTT TGTTGAAGTG AGCCGTGCGA ACGATTACAA ACTCTTACCC
   146881 CCTTTCTTCA TTTGGCAGTC GTAACCGCGA GAGGATGTTT GCATTATGAA AGAGAGAGCA
   146941 TTAGCGACAG GCGGAGCGTA ATGCGACCAT CTTTCATAAT GATACAAACA CCGCATCACG
   147001 GTGGTTAACG GGTTGGGATT CGTAACACTT TTTCTATATT TTTTGTTACT TTTCTTATTA
   147061 AACTATTGAC TTTCATACCT TTATCTGCTA TTATATCTAT AGTAAGAAAG AATACTACTT
   147121 TAATAAGTAG AAAAAACGCT ACTTTAGCAA ATAGAACAAG TAAAAAAAGA ATTGGATTAA
   147181 TAAGTAATAT ATCTTTCGTA ATGTGAGATT CTGGAAGTTC TTACGTGAAG TGGAGCACTT
   147241 GTGCGAACAC TGAACTTAGA ACTTCCCCTA TAAAGGGAGT TTGTATTATG AAGTCTATTT
   147301 CTCTTAATAA AAATATGATG AGTGCTTTAA GTAATAAGAA ATATAAAATT ACTACTCTTG
   147361 AGCATATTAA TTTTAATAAT ACTTCTGTCT CTGCTTATTA TAAGCGTAAT GTGCTTAAAA
   147421 ATAATGTTGA CCTTATGTAT ATCTTCTTTG AGACTTCTTA TAATAATGTT GTTTCTTCTT
   147481 TTACTTGTGA AGATATGTCT TTAGGTGTTT GGATTATTAA TGACCCTATC TCTTTTGGAA
   147541 CTCTTATGAA GTGCTTTAAT GAAAATGCTT ATTACTTTTT GAAAAGAAAA TATCCTGAGA
   147601 ATAAAGAGAA TTAATTATGA AAAACAACAA CAATATTCAT CTCAATACTT CTGCTAAGTA
   147661 TAAAAATAAT AAGTTTCAGA TTAAGTATCT TAAATATAAG AAATATAATA TGGTATTGTT
   147721 TGCTACTTAT TTTACAGAGC TTGATATTGA TAATATCTTT TTACATGGCT ATCAATTCTC
   147781 TATCTATTTT AATAGAACTT TAAGAACTCT TAATTATGTA AATGATATGG ACTATATTGG
   147841 AATTGATATT AATATCAGAC CTCTTATGAT TCATTTTGGT GTTGATGCTT ATAAATATCT
   147901 TACTCAAGCT CAAGAATATA GAAAAAAATA ATAAAGAAGA ATAAAAAAGA ATGGAGAAGT
   147961 TTACTATTTC TTAACTAATA CTTAATAAAA GATATGGATA AATTGTTTAA AATTGTTTGC
   148021 TTAGTAGTAA GTCTTTTCTT TTTAGGTATG TATGGATATG CTTACTGGTA TATCTTTTTA
   148081 ATGAGATAAA GGAATAAGAA TATGGCTGTT ATTGGTATTA TTTTTATTTG CGTGCTTGGT
   148141 TTGGCTGTCG CAGTTGGAAT GATGTAAATA TAAAATAATT ATAATTGTAA TAAAATTTCT
   148201 TTCTAATTTC GATTTTAATT TTAGGGATAT AACTTGACCT ATTTTAAGTT AGAATTAATT
   148261 GTAGAGAAAA AGTTTATTAT ATTTATAATT GTTGTGGATA GAATTTTGAT AGAGAATAGA
   148321 TGTGAATGTT ATGAATAAGG AAGAGTATAT TAAAAAGAAA AAAGAACAGC TTGAGAAGAA
   148381 TCTTGAAGAA GCTTTAGATG AAAATAAATT ATATGTGCTT ATCTTTACTG ATAATCAACA
   148441 ATCTTCTTGT TACGGCCATC ATGATTTGCG AGCATCGCTC GCGCGATAAA TTACTGTGAT
   148501 ATGTATTGCG GTTGTGATAA TACTTGGAGA GATAATATTA GAGATTTGTT AGCAGGAAAA
   148561 CTTAAGTATT ATAAGATGAC TGTTAATAAA TGGATTACTT ATAAGTGTAA TTGTGGTTGT
   148621 AATACTTTTT ATTGTTATAG AGATTGGTTT GTTTGTTCTG AATGTTTCAA GGAACATCTT
   148681 GTGGGTGATT TTGCTATTAC TTTCAAGACT AAAGAAGATG CTAAAAAAGT ATCTATGGCA
   148741 ACTGTTGGAA CTGTTAAGAC AAATCTGACA AGCCCTTGTC AGGTCTTGAA TACATGGCAT
   148801 AGATATGGTA TTATTAGTGA ATATGAATTT GATGAATTTA TGAAAGATTG TCACGAGAGT
   148861 GACGCTCTCA ATTGTACTAA TCCTGAACAG GAAGTGTACT GGTAAATAAA TTTACCAAAA
   148921 CAGGAGGTCT TTTGGTAATG GATAAAAATA CTTATTTAAG AAAAGCTAAA CAAAGACTTG
   148981 ATGATGAATA TATGTTAAAG CTCAATGAGT TAAATGAGTG CTTTAAAAGC GATAATGTCA
   149041 TGATTACTGT TTATATTGAG AAAAATATTT TTGATATTTT AGATTTTAAA GTTAATAATG
   149101 GAGATTTGGA ACTTGACAAT TATGACTTAA AGAATTTGTT GAGAGGTAAA TTACGCTTTC
   149161 CTGTTAATAT TCGTAATGCT AAGAGTGAAA AATTAAGATA CGTAACTCAG TGGTTTGTAG
   149221 ATAAGTGTCC TAAGTGTGGA TGTTATATTT ACTATCCCAA ATATAATCCT AATTCTGGAT
   149281 ATACTGGGGT ATGCGCTAAT TGTTTTGAAG AAAGAAAACT TGAAAGATAT AAGACTATTA
   149341 ACTTTCCTAC AGATAGCGAA CATAGACTTG TGAACTATAA GTTTTATGCT GTTGCTGGTA
   149401 ATATGAGTAG AGAAGAATTG GATGGTTTCA TGAGGGAACT TGGGAATGAA AAGTATGGGA
   149461 ATGAGATTTT AAGAGGGATT GATAAAGATT TGAAGAGATT GGAACTTTGT GATGAAATTT
   149521 GAGAATCGCT CATGCGATGA ATTGATGGTT GGATTAGGTT TCAGCCTTAA ATGTCACGGG
   149581 AAAAATCGTA GTGCGTAAAA TAGACTTTAC TTGTGAGTTG ACGGGTGTCT TGATAGTAAC
   149641 AAGAATCTTG TAAAAGTGAA GTGAGGTAGC AAGAAGTTTG TGAGAAGTTT GTGAGAAGTT
   149701 TGTGAGTGGA ATTATCGTTA AACGATAATT TTGCCTGAGA AAAAACATTG TATGGAACAT
   149761 TATGGTATGT TTAGTACATT TAATGGAATG TTTGGAACAT TCTTGGAATA TTTGGTACAT
   149821 TTGGACTGAC GTATCGAGCA CCAATTTTGC CCATTTTCCC GTTCTGGTGC TCTTTTAGGT
   149881 ATAGAGAGGG AGGCAAAACC AATTCGCATT TATTCAAAAA ATTTTTACAA AAAGTTCATA
   149941 ATTTGTTCAC AACCATTCCA GATTCTATTC CAAACTCCAT TCTGTACTCC ATTCTAGACC
   150001 ACGTTCTAGT TTTCAACCAT CCAACGTTTT TATTATAGCA TTCACCATAA AATTCACCAT
   150061 AAAAAAAGTT ACAATTTGTA ATCAAATCTC CATTAACTTC TTGACAAATA CCTTCCTTTA
   150121 TGTTACAATG TATCTAAGGT TGTATAGAGC TTCGGTAATA AACATTATTG CCAACGACCT
   150181 AAGCGTTAAG GGTGAGTGAC CTATTAAGAA TCTGTATCTT AATATAAGTT ATTCATCATA
   150241 TAGACTTAAG GAAGGAAGAA AACTTTGCCT TAACTAAAGT TAAAGCAAAG AAGCAAGAAA
   150301 TGACAAACAA GAAATATACA ATTAAATACG CCAAGCCCAA GTGTGGACTT GAATATAGCC
   150361 CTGCATATAA CACACATACA AATCAAAACG ATTTAAAACT CACAAACACA CATCCCCTAA
   150421 TCAAGACAAG TATTCGTAAA GCAATTAACG CACAAGCGTT GCTTGTAATC ACAACCTGTC
   150481 TTACATTCAG CTTAGTGGTA AGTGGAATTG GATATGCACA AGCCTTAAAC AGGACAGTTG
   150541 ATGAAGTTTC CTCTTCTGAT ACAGACATAA ATACATCTCC TCATTATATA GCAATTGAAA
   150601 ACTTTCAGAC ACAAAAAGAA AATTATTGGG ACTTGAATAA TCTTGAAAAT ATTAGTCCCG
   150661 ATAGAATTTT TTATGTGGAC ATGAACAAGC TGGTTACTAT TGAGGATGAA GAATCTGTAT
   150721 TTAATTTTTC AGACGTGAGC ATACAGTATT CTCAAAATAG TTCAACTTCT GAATCTTCAA
   150781 ACACAGAAAG TTCGAGCCTT GAACAAAGCA AGACTGATTC CAATCTTGAA CTAAACAAGA
   150841 TTAATTCTAG TCTTGAACTA AACAAGACTA ATTCTAGTCT TAAACAAGTA GAATCAAAGA
   150901 CTTCAACTTA TCGCTACGCA TATTTAATTC ATCTGACTGA TTCTGAGCGT CATGTAGTAG
   150961 AGAGCATTGT AGCTGGTGAG AGTGGTAATC AACCTTTTGT AGGCAAAAAG CTCGTAGCAC
   151021 AAGCAATTTA CAATGCTATG TTGAGAGACA ATATGTCCCC CTCACAAGTA AGAAAGCAAT
   151081 ATTCTTATAG TGGATATAAG GACATTGATG AATTTGAAAA AGAATGTCTT AAAGCCTATG
   151141 GCAACACAAA TGCTACTGAT GAATGTAGAC AAGCAGTAAA AGAGATATTC GATGATTGTA
   151201 ACATGCCTAC GGATGATTTT GTATTATTCT TTTATGCTCC TGCATATAGT AAAGGTACAT
   151261 GGCATGAAAA TGCTAAAACT TTAAAGCCAA TTACTTATAT TGCAGAAGAT GGAAGTACCA
   151321 CTAACTATAT TGGTGGACAT AAATTTTTTG CTTTAAAAGA TGAACCTGTA ATTAATTATA
   151381 CCAGAGAAAA TTAAAACAAG GCTAATTTAA ATAATAAAGC AATTAATTTA TAATTAATAT
   151441 AATTCATTTG TAAGCAAGCT TAGGACTTGA GTACGGTTTG AATATAAATT TGACCTTGGA
   151501 AGGGGTTAAA TTAAATTTAG ACTGAAAAGT AATTATAATT ATAATTAAAT CAAAAGAAAA
   151561 GCAAAAAGAA ATATAAATAA ATTAAAATAA AAAGAAAAAT AATATTTGTA TTGGGTTTGC
   151621 CAAGACCGCT CTTCAAGTAG ATTTAATTAT AATAATAATT AAATACAAAA GTACAAAGCT
   151681 ACTGAAAATT AGTAGTATAC TTTTACCTAA ATGATGATGC AACAAAAAAT AGAACGAAAT
   151741 TTATAAGTAA TTAATATAAA GTATTTAAGA TAATACCATT AATCCATAAT TTTGTTTAGT
   151801 TGTATATCTA TTGCTCAAAT CCTGTTAAGG ATTTGTTTTT ACTCAAGTAT GCTCTATATG
   151861 ACCTATGAAA TCCATGGCAA CTGAAGTTGC CAAATGTCTG TAGTAAGTCA AGAGAAGTTT
   151921 AATAATTATC TGTAATGAAA TGTTATTAAA CCCTTGACAA GCTACAGGCA TTCTGTTATA
   151981 ATAATTAATG TAAAGAGATG TAAAGAGAGG TGTATGATTA ATGCCGAGAG GTAGACCCCG
   152041 TAAAAATCCT TTGCCCGTTA CTGATACTGT CACATCGAAC TCTAGTGAGG ATGTTGTAAA
   152101 GGAAGTCTCA AAACCTGACG AGGTTTTGTT AGATTCTATT GAGACTACCA AGACAGAAGT
   152161 TGGTAATGAA GATAGCAAGC TTTTGACAAA GTTTGAAATG GGGGCAGAAG TAGGGACTGT
   152221 AAATAAAAGC AGACTTAAGA AAGATGACTC TCCTCATTGT GTATGTTGTA AAGAGCCTGT
   152281 TTATTCAGGA CGTAGATTAA ATCTATCTTT ACTTACAACA CTTGCACCTT ATCATTTTGC
   152341 CGTAGAGGAA ATGCAACCTT ACATTTGTAG TAGGTGTGCT TCTGATTTAG GTGAGGTTAT
   152401 TAATAAATGG CTCATTAAAC ATGGAGCAGA AGTTAAACCA TACTACAAAC CAGAATATAT
   152461 GGTTAAGAAA TATGATGAGA ATTTAAATAA TGCAAACAAA AATTCAAAGG AGGATAATTC
   152521 TAATGGCTGA AACTAATATT GATTTCATTC ATGGAGAAGA TGTAGCAGTA TGGAGTTCTG
   152581 ATTATTTTAC TGTAATTAGA ACCATGGAAG AGTATCTTAA GGATTATCCT GATGAAGTAA
   152641 GCATTGTATC TGATAGCTAT GACACTGATG GTCAGAATAG ATGCTTAACT ATTAAAGTTC
   152701 CTGCTAAGTG GATGAGAAAT CCCAAACCTC CAAGAAGTCA AAATATGACT GAAGAACAAA
   152761 AGGAAGCTGC TAAAGAACGT GGCAGACATA TGGCTAAGGT TCGCATGGAA AAAATGAATA
   152821 AAAAGTCTGA ATAAGACTTA GATAAATTTT CTCTGTTCTG TTCTCCAAAA TTGAAAGAAG
   152881 CTCACTCTGA TATCCTCTTC AGAGATGGGC TTTTTTCATG GATAAAATTA GAAGTGATAT
   152941 AGTAGGTTTG TGGGAAACTG TTTTTTGATT TTTGTGGTTG AAATGAGCAG CAATGAAATG
   153001 GGGGTGCGAA GCACAAAAAG AGTCCCGCCG AGGTTTACTT AAAAGGGGTG GGTGGGTTGG
   153061 GAGGAATAAG TAAGGATAAG AACATAGTAT CCCCTTCGGA ACCGACGCAC CTGAAAAAGT
   153121 TTTGCCACTT GTTTGTGGTT TATTGAAAAG AAGGCGTTTC TCTTTTCTTG ATGAAGATAT
   153181 TAAATTTTTG GGGGTGGTGG TGGGGAAGGA TTAAAACCCC CCGCAGGATA TGGAAAAAAT
   153241 CTCCCCTTAA ATAAGGAAAA AGATTCCCTG TAAAAAGGGA AATAGATTCT CACTGAGTAA
   153301 GAATCTTAAC TTATAGTCAC TGAGTAACTA TAAGTGCTGA GAAGTCTAAC CCACCCTCCC
   153361 TACCAAGACT TCATTTATTG ATACGATGGG AGATTTTCAA AAAGCCATAC AAAATGTTTG
   153421 TCCTTTGTTA TTAATTTATC AGGTGTAGCT TTCCCTCCAC ACATTCTTTC CACGAGACCC
   153481 ATGTAGCCTC CTGAAATAGC AAAGCATTCT CCAGCAGAAA CTACTGTAAC AGCTTTTATC
   153541 TTATCAAGTG GAACAGAAAT AACATCATCT TTTCCTCTAT ATCGCAAATG AAGCTCATTT
   153601 AACCTTTCAT TACAGGTCAT TTCATCTGAA AGATATATAG GAGCTGATTT ATCTTTGAGC
   153661 TGGACAATTA CTTTTGTCTT CGGTGGATTA TCCATTTTTT CTTTGTAAAG CGGTGCATAA
   153721 TAACTGAATT GATTTTCCTG CCACCGATGA AAAGCATAAT CCTCGTTATA AATTTCGAGT
   153781 CTTCTTCGCT TTTTAGCATA TTCCTCCATT ATCTTTGACC AATTGCTGTC CTTTTTGATT
   153841 TTGTAGGTAT ACTTATCTTT TTCTGTTAAT GTTAACAAAA AGCATAATAA GAAGAAAAGT
   153901 GCACAGACAA TAATAAAAAC ACGCAAAGGA GGAATTTGCC AACAAAAAGC CAACAACAAG
   153961 CTAACAAAGA GAACCATAGT CATAATTTAA CACTACCTTT CATTTTTTTA AATTATTTAT
   154021 ATTCGATATT CTGAATATCA GAATAAGGAA TATCTTTATG ATTATTACCA TTATTGCTAT
   154081 TGTTACTATA TAACTGAGCG AATTGATTTA GCTCATCCCA AATAATATAG TCACAATATA
   154141 ACTCAGAATA ATTTTTAAGA TAAATAATTG TCATTTATTA CCACCTCTCT TTTCTTTAAC
   154201 TACCTGAGCA TAATCCATTT CATAACACCA AATAAAGCCA TTATCATACA AAGGTTTGAC
   154261 AGTGACACTA TCAGGATTCT GAAGATTATT CTTGACATAA TTTACTTCTT TCATAGAGAA
   154321 AAAATAACGG GTGGTTTCAC CCTTACGCTT ACGCATACAA ATCTTGTTAA AATGACAGAT
   154381 ACATTCTGCA AAGTAAGAGT CAAGCATTTC AGACATAACT TCAGCAAAAA CAGAAGAAAC
   154441 AGAAAAAGTA GACATAATAA TACTCCTTTA AGAAATTTAA ATTTTATAGT TTTTGTGAAT
   154501 TAAAAACACA GGAATTTCGA TGGTTAGGAC TGGTAAAAGT TTTTATCTTC TACCAGTCCT
   154561 GTTTGGTGAT TACATACTCT TACCAATCAA GATAAGAATA AAGATAGACA GCTCAAAACA
   154621 AAGAGCAATA CCTTCAAAAG TTATGCAAAT CACCTCCTTT CATTAGATTT TAAGGAATCT
   154681 ACATATATAT CACCTCCTTT CAATCATCAT CCTCATAATC TAATGCCTCT AACTCTTCAT
   154741 CAGACAACTT CCAATTATCA GGAAAATTAT CCCAAAAGGT ATAATTCCCA TATTTGTCAA
   154801 GAAGTCCTTT TTCTTTGAGT TCTTTAGCTG CATTTTCCGT ATCACGTTCA TAATACGTAA
   154861 ATGTATTGTA CTTAACTTTT GCTTTTAATA AATCACCTTC TCTCTCGGCT TTACAATACT
   154921 CAGCAAAATA CTTTTCTTTT AACTCCTTAT TATGCTTCCA ATTCCACATT TCCAGTTCAT
   154981 GTTCTTTTTT AGTTCTGTTG ATAATGTTCC ATATTAAAAC ATCACTATCA CGGTACTTAT
   155041 GAAGAATATC CCAAAGTGCT CTCTGTCTTG GAGTTAAATC ATCTTCAAGA TGACCTCTTG
   155101 CGACTCTCTG TTTTCGTTCG AATTCTGCTT GTTGTTTTTG TTCTTCCTCC TTTTGTTTAT
   155161 AAAGTTCACC TCCAATTGCA AATACAACAG GAATTGTAAG AAGAAAAACG ACAATGGTAG
   155221 ACAAGGCATT TCCGAACAAA CCTTGATTGA AGATTACCGC ACCAAACAAA CCTACAAAGA
   155281 ATGCAAATAA AGCATACAAC ATCGTATCAC CTCCTTTCTT ATTATAACAT TAATGCTGGT
   155341 TGAAAACCAC AGATTCCCCT TTCTTAAGAT TCCAGCATTT ACCACAAGTG GCACAATTTC
   155401 CTAAACATTC AAAAGAATCT TCAGGAATCT TTTGATTTTG TCCCTCCATC GCCTTTACTT
   155461 TAAAACGAAC AAAAGTCATA GGTAAATGGA ACGGATTTTC AGGAATCCAG TTTCCCCAAG
   155521 TGCTAAAAAC AATTTTAAGA TTATCAGGAA TTGTTTCTCC TGTCGCTAAA TAGTTGTTCA
   155581 CAATCTGAAA TTGTTTAGTA AATGCTAAAT ATTTAACATC AGGATTATCT CTTGCGACTT
   155641 TACACATCCC CTCTAAATAA GCTCTATCTA CGATATCACC AGAATCATGC CACCTTACCA
   155701 TTTTAAAAAA TGCTGTGTTA CAAGAAAGCT GGTTAAAGAA AGACTTAGGA TTAGTTTTAT
   155761 AAATATTCAG ATTGCGTTCT CTCACGCTCT TGGCAGACGC AAACACATAA TGTCCCTTTA
   155821 AAGCATAGCA ATATTTGCGA CAAGGCGCAT CAGGATTACA AGTTTTACCA GCAGGAAGGT
   155881 TGATAGCTCC GATAAATTTA CCAAGTTTGG AGTTACCAGT AGAAATAAAG ACAACAGGAG
   155941 AAGAGATAGA TTCCAGATAC TTAGCATCGT TCAGTTTCAT AATAACATAC TTCCTTTCAA
   156001 ATGTCAATAA TTATTAATGG TTTTTGTATA TATTAACAGT ACTCATGGGT AGTTTTCTCT
   156061 TCATCCATAG CACTGATTGC CTTAGTAGTA AGGCAGAAAA GGTCATCACT TGTGAAGGTG
   156121 TGAACTTGAT TTTGAGCTTT GTTTTTAGCA TCGTCAAAAC TTCTAGCCTC AACGACAACT
   156181 TCAAGAATTC CTTTAACCTC AAGGTTGACT TCATATCTTT GGACTTTAGA AGACTGCTGA
   156241 AGTTCTGTTA CATAGTACGC TTTAATAGCT GTAATTGCAG ACTTGTAACT GGATTTATAA
   156301 GCCAGTCCAC TCCAAAGAGT GATATTTTTC TTAAGGTCAA CAATCCAATA ACAAGGAGGA
   156361 ACTTCAAATT CCTCTGTCAT TTCAGACTGT TGTTTAAGGT ACTTCAAGAA ATCACGAAGA
   156421 TACTCATACA TATAAGCTTC TTCAATACGC TTCCCATCAT AGCGAGAAGG AATGAGAGAA
   156481 AGATTGTCAT AATACTCATG CTCTCCATAG GCAATCATGA CAACAGGCTT ATTGATATGG
   156541 TCTCCACAGA AATAAGTTAA CATTATGCAC ACGTCCTTTC TAACTGCTTG ATAGTATCAA
   156601 TTAAATTATC TACAATTCCT TGGAAAACGT GGAGATAAGA ATCGACCCAA TGATTACGAT
   156661 TCTTTTTATT ATCACGAACA CAAGTGATTT TAAGAGATTC AGTCTCTTCT ACCCATGTAA
   156721 TGTGGATGCT ATAAGAATTT CTTGGAAGTG TATCATCTCT TTCTCCAACA AAGTTGTACC
   156781 GATAAGGTTC GAACTCAATA AGGTAGCGAT GCTCAATATT TGCATCATGA CACCAAATCT
   156841 TGAAGTCACC ATAGATAGAT TCAAGAGTTC TAGCAAGTTT CATAGACATA CCAATTTCTC
   156901 CTTTTAAATA TTATATTTAT TAAACAGTTC TTTTTGAGGA GCAAATTCTC CATAATATTC
   156961 TTTTTCTGCT TTTAGACGTT CAATAATAGC CTCATCTTTC TTTTCAAATC TGCCTAAATA
   157021 AGTACGTTTT TTATCAATCC TTATTGTAGC AATCCATTTC CCATCTTTAG CTTGTTGCAC
   157081 TCCTGTTATT CCAGAAGTAT TGTTTTTTCT TGTCTTTACA TTCATTCCAT TTTCAGAAAC
   157141 AGAAGCAATA CGAAGATTGT TTTTACGATT ATCTAAAGAA TTTCGGTTTT TATGGTCGTA
   157201 AATTGTTTTA TCCTCTTTGC TTTTTCCTTT CATAATAAAA TTGCTCATGG TGTAATTAGT
   157261 ACTATTAATA CAAGTACGCA AATAAAGATA GCCATTTGCT CCTTTTTGTA CTTCCCAATA
   157321 ATAGTTCTTA ATTTTATCAA AATCTTCTAA ATCAAAAAAG AATTGATATC CTTTATCTGT
   157381 CCAACCAATT CCGTAATCTT CAGTTATTAA ATCATATTTA TTCTTCTTTC TTTCTCTTTC
   157441 AGTGTTTTTC TTTCCAAGTT TTTTAGTATT TTCTTTTCTT AAACAACCAC AACTATTAAT
   157501 AGCTTTTCCC AAATTAGAAT TACTTACCGA AACTAAGTTG AAATTACCGC AAGAGCAGGA
   157561 ACACAACCAG TATGTTTCTT TCTTTTCTTT ACTTCTTTTT TCATCTTTCG CTTCAATGGT
   157621 TAAACGACCA TACGTTTCTC CAATTTTTTT CATATTAAAA AATCCTTTCC TATTTTAGAT
   157681 GTGATAGTAT TCTTACTAAG GTAATCAGAA TTCAACTTAT ATGCACTTAT TTTTTGATTT
   157741 CTTTGATAAC AATCTTTTTT TGTTATTCTT CCAATTGCGT CTCCCTTTCC TGTATAAATA
   157801 CTAATATAAT ATAAAGATTG TTTTTTGTCA AGATTGGCTG TAAAAGAAAA GCTTCTAACT
   157861 CTATTTTGTA ATTTATTCAA AATAATATCG TCGTTAATAA CATTTAAAAC ATTAGAACAA
   157921 ATTACTATAA AAGGTTCGCA TATCAAACTA TCTTGGTTCT CTTTTTCTCC TTTCCAATAA
   157981 GGGTCATAGC CCTTATAAAT AAAGCCTTTG GTTGAAAGAA AATGTTCAAT ATGGTCAGTA
   158041 TAACGGCCAC AACCGAAATC TAAAATCGTT GGTGTTCTTT CAAATTTAGT TAAAGACTCC
   158101 CAATAATTTA AAAGCGCAGA ATAATCTAAA CGACCATAAA TTGCTGGCAA TTTTTTAGAA
   158161 TTGATAGATG TGTACTTAGA GGTGATAGGC TGATTTTTCA TGTTAGTTCT CCTTCTCGTT
   158221 AAGTTTCATT TGTTTTCTCC ATTCGAGTTC ATTTTTGATA ATTTCAGTTA TATAAGCTTT
   158281 AAAATTATCA TCTAGAGAAT TTAAAAAGTC AGAAATGGAT TGTTTGTTTT TAGCCTCATA
   158341 AAGTTCTTTT CGAGTCATTA CACACTTCCT TTAACAATCA ATAGTAACAG TTTCTTCAAC
   158401 GACAAGGAAA TCACCAATAA GTTTGCAGTG GTAAGTGGTG TATTCCTTGC CCTGAATAGC
   158461 TTCAACAGGA ATAACATCGC TTTCGTAATG CAAATATTCA AGGATTTCCT GTTCTTCGTT
   158521 ATGTTCAATC ATAGCATCCA GATTAAGGTA TTCTTCTTCA CTTTGGATGG CATAGATATG
   158581 AAGCTGAGTT TTGGAGCAGG AATCATCAGT GAGCCAATTG TAAAGAGTGG AAGAAATGTA
   158641 TTTCATAGTT AAACTCCTTT CAAATTAGAA CAAATTGTTT TGTTACCAGT TACAGTTATC
   158701 GGAATATAGA ACATTGGCTA CATAATTTTT TGCAGCTTTA AGTGAAGAGA ATGCTTTCAT
   158761 AAAGGTGTAA ACAACCACGC CATCAATAAC ATTCCTTCTG CTTAATTCCC AGCCTTTACG
[truncated: 69,281 more chars]
