# Supplementary material for: Clades of huge phages from across Earth’s ecosystems
Source: Nature. 2020 Feb 12;578(7795):425–31. doi: 10.1038/s41586-020-2007-4 (PMC7162821; doi:10.1038/s41586-020-2007-4)
Supplement: Supplementary file 6 — Genbank files for all genome. [file 41586_2020_2007_MOESM6_ESM.zip › genbank_genomes_SD-4/GWB1_PHAGE_COMPLETE_CIR-CU-CL_55_23.gbk]

LOCUS       GWB1_scaffold_5_curated_closed_complete_prodigal-single     485034 bp    DNA     linear   BCT NOV-13-2019
DEFINITION  GWB1_scaffold_5_curated_closed_complete_prodigal-single, contig.
ACCESSION   GWB1_scaffold_5_curated_closed_complete_prodigal-single
VERSION     GWB1_scaffold_5_curated_closed_complete_prodigal-single.1  GI:
KEYWORDS    .
SOURCE      GWB1_PHAGE_COMPLETE_CIR-CU-CL_55_23
  ORGANISM  GWB1_PHAGE_COMPLETE_CIR-CU-CL_55_23
            .
COMMENT     Data sourced from ggkbase. For additional details see
            http://ggkbase.berkeley.edu/organisms/405778
FEATURES             Location/Qualifiers
     source          1..485034
                     /organism="GWB1_PHAGE_COMPLETE_CIR-CU-CL_55_23"
                     /mol_type="genomic DNA"
     gene            93..1535
                     /locus_tag="GWB1_scaffold_5_curated_closed_complete_prodig
                     al-single_1"
     CDS             93..1535
                     /product="Transposase n=1 Tax=Parasutterella
                     excrementihominis CAG:233 RepID=R5EAQ0_9BURK"
                     /codon_start=1
                     /transl_table=11
                     /translation="MKARITLLDPETNSGKVHQLDLLHAEHIQYVQSCVKLMVSNRIF
                     NVLPSGRKSYFPTSEILSSQLVKNAQAQAVELVHGWVNGVYGRTLKAKITGLKEDGTY
                     SDLEALQLYTIGKYRLTHGGKFGKGTISQELVDLYWSWVWNPETVGNPPTISERFPLR
                     FTEMTCTFRESGASHFHGWWLKFSSLTRYKTIFLPLKESPFLRKRKDVQLTVLAAKRP
                     DGHWTFQFSEKSEDPVLDGSAGKLGIDVGLNVLAATSSGTLYGQRFKAKFNRLHKRAQ
                     SIRANRKRQGFLEDSRRLWAMERRLSGQIKTATNTVANQLVKSHPNTTFVVEDLDLSS
                     APGSKRFAYRALQSSLERKAVTEKVNPAYTSQECPSCHFVSRSNRRGVKFVCQSCGRK
                     SHADFVGGSNLLGRSGDNQIGLKTSVKSVKAILDERHRLRFRSPRSLLEGAHTDEPEA
                     YCGGMAGNSLTRIAPKQPIPIKPRKRDKRV*"
                     /db_xref="UniRef100_R5EAQ0"
                     /db_xref="sul:SYO3AOP1_0712"
                     /db_xref="D9Y8Q2_9BURK"
                     /db_xref="R5EAQ0_9BURK"
     gene            1660..1944
                     /locus_tag="GWB1_scaffold_5_curated_closed_complete_prodig
                     al-single_2"
     CDS             1660..1944
                     /product="Transcription factor SPT8 {ECO:0000313|EMBL
                     :BAO38768.1};  TaxID=1003335 species="Eukaryota; Fungi;
                     Dikarya; Ascomycota; Saccharomycotina; Saccharomycetes;
                     Saccharomycetales; Saccharomycetaceae; Kluyveromyces.;"
                     source="Kluyveromyces marxianus DMKU3-1042.;""
                     /codon_start=1
                     /transl_table=11
                     /translation="MDTDRDMEEIEAGSEIEPLYEDDFDLDNMRGHQGEPTDSEDMDD
                     SDDHDPDDDDESYEDDDFNDSMDGDHASALASAGWGTDEDYGTFNAFGEE*"
                     /db_xref="W0T6T2_KLUMA"
     gene            1949..2203
                     /locus_tag="GWB1_scaffold_5_curated_closed_complete_prodig
                     al-single_3"
     CDS             1949..2203
                     /product="hypothetical protein"
                     /codon_start=1
                     /transl_table=11
                     /translation="VLWPPQPQGYTKRTVKDYQPGDAIGYARAFLKSTGMATDPRWSQ
                     RGKVVGPKGAFLEVQWADPEGTSLVHPNNIAKVGTAAWAD*"
     gene            2191..2466
                     /locus_tag="GWB1_scaffold_5_curated_closed_complete_prodig
                     al-single_4"
     CDS             2191..2466
                     /product="hypothetical protein"
                     /codon_start=1
                     /transl_table=11
                     /translation="LGGLTILLKIFHLVPIGCKEEESTMNLVTRSARKMIRRCCGDHS
                     LSEFKANAHRANRARVKRTLAQVASGNMEDANLMPVRAHMITAYEVD*"
     gene            2470..2571
                     /locus_tag="GWB1_scaffold_5_curated_closed_complete_prodig
                     al-single_5"
     CDS             2470..2571
                     /product="hypothetical protein"
                     /codon_start=1
                     /transl_table=11
                     /translation="MKTTLTEFLHDVMVGAFSTLAVLVPVLWLSGQV*"
     gene            2611..2865
                     /locus_tag="GWB1_scaffold_5_curated_closed_complete_prodig
                     al-single_6"
     CDS             2611..2865
                     /product="hypothetical protein"
                     /codon_start=1
                     /transl_table=11
                     /translation="MAVVERWSAKMADGQEFQISLTYTGMEGFGYVIYNVVDNKPCIR
                     STQTGRGSDFSALARAQLELGENIGRSVVISMTKLPRGAL*"
     gene            2862..3326
                     /locus_tag="GWB1_scaffold_5_curated_closed_complete_prodig
                     al-single_7"
     CDS             2862..3326
                     /product="hypothetical protein"
                     /codon_start=1
                     /transl_table=11
                     /translation="MMESICTFLASAPHAEVCPARADEDATCVCGLWDARNELECLNT
                     SYNAYYRDEDWRAGSPEVLAEILVSKRFRSRPKLDVTVTLDLSCEDLARFDAAFAKCL
                     AVSERKAKLGDLHEALRRQQEDRSRLAAHALTEIDTNIAGIEAQIAALKSET*"
     gene            3420..3611
                     /locus_tag="GWB1_scaffold_5_curated_closed_complete_prodig
                     al-single_8"
     CDS             3420..3611
                     /product="hypothetical protein"
                     /codon_start=1
                     /transl_table=11
                     /translation="MKTLKTIGRSASAVSAQFRTGAGSMHDRRAPRGGACNDVRELMD
                     SYMEDREVQGELDSMVDEG*"
     gene            3639..3971
                     /locus_tag="GWB1_scaffold_5_curated_closed_complete_prodig
                     al-single_9"
     CDS             3639..3971
                     /product="hypothetical protein"
                     /codon_start=1
                     /transl_table=11
                     /translation="MNTTWCKLASGSWGLKIVGTDEELAALVVGAPLKVARQDGTSSM
                     ETPTAISLFPGYAQASIVAKPKAAATTRPVTASRRSNWRPCGYPGCSPSYCDECDGVG
                     YRSGRGGY*"
     gene            4172..5014
                     /locus_tag="GWB1_scaffold_5_curated_closed_complete_prodig
                     al-single_10"
     CDS             4172..5014
                     /product="hypothetical protein"
                     /codon_start=1
                     /transl_table=11
                     /translation="MTTTIKMGQCQEPILKCLHQHGGSFAAAEVTAEVITSMGAASEG
                     DAGKKSRQAVTNAAFELRQRHCMTSNGKVWTLTGLGTSVATGSTGGKIPARDYKADLV
                     RVRAPNGERAKDVAPEPSGDATSEGDTSQEASAQISAEATEEGTATESVSPPVDPHAA
                     TDPAPAATPPRQRRMKVASAAPQQQGVEDPRIQEARLKTECFGGWSSKARPCEGCPVS
                     RQCREGQAAAMMHLASYLKAAVVTDAMKNLHTTLITGMLESRVRVAPVWSAPVLTVVP
                     PVEE*"
     gene            5019..5516
                     /locus_tag="GWB1_scaffold_5_curated_closed_complete_prodig
                     al-single_11"
     CDS             5019..5516
                     /product="hypothetical protein"
                     /codon_start=1
                     /transl_table=11
                     /translation="VSTGTSAEQALAPFRSVLNDPNTPLPEKIRVGAELWLLIDLAEK
                     VLGPFKEELRSAALAQLGGKKDSVTFDGNGFSQARVTVPEEIVKLEPKAQAALNSFQG
                     LSLEMAILEDVFNSIYKVDLRSNSVAAFNALPEDARRHMAHKVKIDMNTPRVSLQTFN
                     GVDPL*"
     gene            5542..5754
                     /locus_tag="GWB1_scaffold_5_curated_closed_complete_prodig
                     al-single_12"
     CDS             5542..5754
                     /product="hypothetical protein"
                     /codon_start=1
                     /transl_table=11
                     /translation="VTYYLEASAQLAPQNLSPKRKHQGGDLMGYNIWQTEADFKITAE
                     RQHWRMRFRDEMCHDNVDLHTRSCQE*"
     gene            5714..5887
                     /locus_tag="GWB1_scaffold_5_curated_closed_complete_prodig
                     al-single_13"
     CDS             5714..5887
                     /product="hypothetical protein"
                     /codon_start=1
                     /transl_table=11
                     /translation="MTTWIFTPVPARNESDVCPTCGGDLSTKHSTPCPRGEGVTMWAI
                     VETFEFDDENESP*"
     gene            5868..6386
                     /locus_tag="GWB1_scaffold_5_curated_closed_complete_prodig
                     al-single_14"
     CDS             5868..6386
                     /product="peptidyl-tRNA hydrolase (EC:3.1.1.29)"
                     /codon_start=1
                     /transl_table=11
                     /translation="MRTSPRSSDGQSGEFLIYRSHVQFVSGTLGETMNVKQVIVIRKD
                     IKMRRGKEIAQGSHGSMAWMSEVIRNHTRDHQDSCVDYLSNGYQPIDLTPEQNEWLIN
                     GLFTKIVTQVDSEAELMSVFQAATDAGLTVHLITDAGLTEFNGVPTRTCLAIGPNKSE
                     EIDKITGHLKLY*"
                     /db_xref="cdg:CDBI1_18748"
                     /db_xref="UniRef100_A3ZNP0"
                     /db_xref="A0A0G0PPV4_9BACT"
                     /db_xref="A3ZNP0_9PLAN"
                     /db_xref="3.1.1.29"
     gene            5878..5954
                     /locus_tag="GWB1_scaffold_5_curated_closed_complete_prodig
                     al-single_trna_1"
     tRNA            5878..5954
                     /product="Arg"
     gene            6390..6695
                     /locus_tag="GWB1_scaffold_5_curated_closed_complete_prodig
                     al-single_15"
     CDS             6390..6695
                     /product="hypothetical protein"
                     /codon_start=1
                     /transl_table=11
                     /translation="MSNVIKIAEFQTRKDHRNRRDRARWAHKKASLRPLEPPDLPDTN
                     RCQAWHQGGQCALDIGHYRPNLDLNPCPHILENGTEWFGVGDWASVAYLTSGILDRI*"
     gene            6818..7222
                     /locus_tag="GWB1_scaffold_5_curated_closed_complete_prodig
                     al-single_16"
     CDS             6818..7222
                     /product="hypothetical protein"
                     /codon_start=1
                     /transl_table=11
                     /translation="MNPIKSRFLKSPSYRAVQLAYAFLRETPYRNVEAVTGQDKMDKA
                     PREYARSVLALDVATYVLWLSEEGAIDPKNTSPAWGYRAAEAKALKPSILEWMLLPET
                     PERAEKRLGIYNAYMARKKEVAAAHMAARKLS*"
     gene            7219..7596
                     /locus_tag="GWB1_scaffold_5_curated_closed_complete_prodig
                     al-single_17"
     CDS             7219..7596
                     /product="Gp154 n=8 Tax=Myoviridae RepID=Q853C8_BPMBZ"
                     /codon_start=1
                     /transl_table=11
                     /translation="VKERLYLVVRSDLPPGLQMSQVVHAMVAFDRAHPGVSEAWQDSS
                     NTISILSVPNEGALRKLADEIDCWGDAPWVPFYEPDLEGSMTALALGPGYTSQRMVRG
                     LLPALDPKVAYYASAEFDTNPHP*"
                     /db_xref="UniRef100_Q853C8"
                     /db_xref="Q853C8_BPMBZ"
     gene            7629..7706
                     /locus_tag="GWB1_scaffold_5_curated_closed_complete_prodig
                     al-single_trna_2"
     tRNA            7629..7706
                     /product="Pseudo"
     gene            7728..8306
                     /locus_tag="GWB1_scaffold_5_curated_closed_complete_prodig
                     al-single_18"
     CDS             7728..8306
                     /product="hypothetical protein"
                     /codon_start=1
                     /transl_table=11
                     /translation="MNMTPKEKQQVAESVMVLRDVLKGYDSLVEDKHNLLEGIKKIGD
                     ALNVSWECIPGQYIKFAKNGGGMVAIILEILKDASHNTSLNSHTLGHEREAREKGAPI
                     TPLEEAKKQIAYLTSKLDAANKELAQRKEDATAWCQVDESNPTEVALRDLVYEWARTE
                     TRGTTPFRELQGLVLAALVHSLISREKSCVSS*"
     gene            8291..8521
                     /locus_tag="GWB1_scaffold_5_curated_closed_complete_prodig
                     al-single_19"
     CDS             8291..8521
                     /product="hypothetical protein"
                     /codon_start=1
                     /transl_table=11
                     /translation="MRVLLTPQDILKVFEDYEYDEHCGNCYDVHNQDAHGHYDSCEFA
                     DNRDALIRLATLIVEFASSPSTLRKGPKPWHR*"
     gene            8536..9327
                     /locus_tag="GWB1_scaffold_5_curated_closed_complete_prodig
                     al-single_20"
     CDS             8536..9327
                     /product="hypothetical protein"
                     /codon_start=1
                     /transl_table=11
                     /translation="MVTVIGIAGNSSAGKDTVANLLVERGFTIVSFADELKRLAGRIF
                     DYDANTLFGEPACRNAPDPRASDPAYWKGVWDRVDVNQGRLVKLFRDAPIPISECRIT
                     RTFTEMVLEFLHRREGMTARRCLQQMGTAWGRALWSDVWINTVRNTVQHLEQGWSYTR
                     QGGPVDPDTWGTDPHVHVCISDSRFANEAQAVRSLKGGKMIWLEASLRAPRNPSIAHD
                     SEPVRESFIVNGVDLIDYDLDNNGTLESLPGKLDLALIALAEGLS*"
     gene            9324..9878
                     /locus_tag="GWB1_scaffold_5_curated_closed_complete_prodig
                     al-single_21"
     CDS             9324..9878
                     /product="5' nucleotidase, deoxy (Pyrimidine), cytosolic
                     type C protein (NT5C) {ECO:0000313|EMBL:EEV89171.1};
                     EC=3.1.3.- {ECO:0000313|EMBL:EEV89171.1};;  TaxID=638300
                     species="Bacteria; Proteobacteria; Gammaproteobacteria;
                     Cardiobacteriales; Cardiobacteriaceae; Cardiobacterium.;"
                     source="Cardiobacterium hominis ATCC 15826.;""
                     /codon_start=1
                     /transl_table=11
                     /translation="MKHQLLMVDMDGTIAEFLGGLRRVWATSVGTVCPLPPPEQHTIW
                     DLYAVVPKEHHETFDQVMATPGLFRDLEPIKGAVDALHAMRQAGHEVMLCSTPLVTNK
                     GCVEEKLDWIERHLGDAFTKKAIFTHDKTVVCGDILVDDKPVIRGARMPTWSHVVYHQ
                     PYNAHITDRPRLHSWADWRSLLTI*"
                     /db_xref="C8N864_9GAMM"
                     /db_xref="bpt:Bpet4512"
                     /db_xref="UniRef100_C8N864"
                     /db_xref="3.1.3.-"
                     /db_xref="3.1.3.5"
     gene            complement(9875..10096)
                     /locus_tag="GWB1_scaffold_5_curated_closed_complete_prodig
                     al-single_22"
     CDS             complement(9875..10096)
                     /product="hypothetical protein"
                     /codon_start=1
                     /transl_table=11
                     /translation="MDEKMTALIAAVRAHARAHYEEGGWDYVVEAFDDEDLAADIGRA
                     TTPEDAIAAVQEVLQLLDDRRQDIQATVF*"
     gene            complement(10114..10320)
                     /locus_tag="GWB1_scaffold_5_curated_closed_complete_prodig
                     al-single_23"
     CDS             complement(10114..10320)
                     /product="hypothetical protein"
                     /codon_start=1
                     /transl_table=11
                     /translation="MATNRYNTRITQVQGSPLVIEFSAQPSRPFKVVIPGEFLPDGSP
                     KHIVFTSQTKAREWVRANSKIVCP*"
     gene            complement(10396..10632)
                     /locus_tag="GWB1_scaffold_5_curated_closed_complete_prodig
                     al-single_24"
     CDS             complement(10396..10632)
                     /product="hypothetical protein"
                     /codon_start=1
                     /transl_table=11
                     /translation="METMTRNHSCTDLAGTVHVSVSRGRHRHFWVSLRADGRVEVRDT
                     SMTVTGRVVGRRDQPGAPFRGSNDAREAVMVALS*"
     gene            complement(10692..10853)
                     /locus_tag="GWB1_scaffold_5_curated_closed_complete_prodig
                     al-single_25"
     CDS             complement(10692..10853)
                     /product="hypothetical protein"
                     /codon_start=1
                     /transl_table=11
                     /translation="MSLHERIAKTLGWTVAEAMSFSLPALRELVRSVNPKLAHEISEC
                     LHTGQHLLA*"
     gene            complement(10850..11053)
                     /locus_tag="GWB1_scaffold_5_curated_closed_complete_prodig
                     al-single_26"
     CDS             complement(10850..11053)
                     /product="hypothetical protein"
                     /codon_start=1
                     /transl_table=11
                     /translation="MKPILTVPANPQGTRIHRVFRLRAGYFVVYLNLLPDGSSDSNTV
                     RQEYTGQGAEKAAKDSALALVNS*"
     gene            11355..11600
                     /locus_tag="GWB1_scaffold_5_curated_closed_complete_prodig
                     al-single_27"
     CDS             11355..11600
                     /product="hypothetical protein"
                     /codon_start=1
                     /transl_table=11
                     /translation="MTELPQFTKGKKYHILLRCDPTGQEAYFKGTFLELSHPAPTRSA
                     YALFDGTLHLGRGWPDETSEEFIVQADHIHSVQEIKS*"
     gene            11597..11920
                     /locus_tag="GWB1_scaffold_5_curated_closed_complete_prodig
                     al-single_28"
     CDS             11597..11920
                     /product="hypothetical protein"
                     /codon_start=1
                     /transl_table=11
                     /translation="MKQYLSMTTKRSDLRSAAIGWGNIEDPRLVVQGKSIGHTPCIHG
                     PTYDCVLRALADGWELLGPSESLDDDGTFSWDLVRDCDHGSAREAFLPEFNRQMARMR
                     KEEGR*"
     gene            11917..12762
                     /locus_tag="GWB1_scaffold_5_curated_closed_complete_prodig
                     al-single_29"
     CDS             11917..12762
                     /product="Phosphohydrolase n=1 Tax=Silicibacter
                     lacuscaerulensis ITI-1157 RepID=D0CUS0_9RHOB"
                     /codon_start=1
                     /transl_table=11
                     /translation="MMSSHVVIYHAGCPDGFTAAWVVWENLYGNDAEYIPAKYGDAPP
                     DVTGRTVLIVDFSYSRDVLLKMHTEAKSLLVLDHHKGAREALEGLPFCTFDMARSGAG
                     MAWDHIRGKKDRPWLVNYVEDRDLWRWALDDSKAVNAWVGIQDFHDDSTDHLPTHAFC
                     NWSRMLAAGSGVAKRNGKPILRFQAQYVANMVRQAQRVSFGGFDNIPLVNCTRPLIDE
                     VLNKLAETSFLAIGWSQEADGRFRYSLRSSKENGNVDVSYLAQAHGGSGHQNAAGFTL
                     DKLLF*"
                     /db_xref="UniRef100_D0CUS0"
                     /db_xref="D0CUS0_9RHOB"
                     /db_xref="pfv:Psefu_1426"
     gene            12765..12953
                     /locus_tag="GWB1_scaffold_5_curated_closed_complete_prodig
                     al-single_30"
     CDS             12765..12953
                     /product="hypothetical protein"
                     /codon_start=1
                     /transl_table=11
                     /translation="VDIQDTAKALIGAGDRLRAAKAAWVTRGPESPWYRLCDELREAE
                     VQYLQAFETLRAALERFH*"
     gene            12998..13183
                     /locus_tag="GWB1_scaffold_5_curated_closed_complete_prodig
                     al-single_31"
     CDS             12998..13183
                     /product="hypothetical protein"
                     /codon_start=1
                     /transl_table=11
                     /translation="MATNQYNTRITQVQGSAIVIEFSGQPSHPFKVEIAGQRWVFKSQ
                     TRAREFVHSRMPVGSNE*"
     gene            13248..13520
                     /locus_tag="GWB1_scaffold_5_curated_closed_complete_prodig
                     al-single_32"
     CDS             13248..13520
                     /product="hypothetical protein"
                     /codon_start=1
                     /transl_table=11
                     /translation="MTTYRVAVSLFAVRVRVGTEHILYVAEKPQWDGSWATSDVTQAK
                     TWTTKGWARKWIQERAFRQIESASVIPQDCHNQNYAWVETVLGRQS*"
     gene            13579..13938
                     /locus_tag="GWB1_scaffold_5_curated_closed_complete_prodig
                     al-single_33"
     CDS             13579..13938
                     /product="Uncharacterized protein n=1 Tax=Mycobacterium
                     smegmatis JS623 RepID=L0J8L3_MYCSM"
                     /codon_start=1
                     /transl_table=11
                     /translation="MSKIKTVHPNLTAPAALSKKGKEAVQKVLDVMAKHGCNLAEDAT
                     GGCPAFRTPEEWAARGESYGLKSVVVVVHDGGDVGNYFSFDREQYNLVEDVNAALGKI
                     GLYAEQCTCWYSAIYPI*"
                     /db_xref="UniRef100_L0J8L3"
                     /db_xref="X5L7B2_9MYCO"
                     /db_xref="msa:Mycsm_07106"
                     /db_xref="L0J8L3_MYCSM"
     gene            14060..14263
                     /locus_tag="GWB1_scaffold_5_curated_closed_complete_prodig
                     al-single_34"
     CDS             14060..14263
                     /product="hypothetical protein"
                     /codon_start=1
                     /transl_table=11
                     /translation="MNTNDATFSNRVNVNGAEINEAIIARIRTAVAYECSTDEIMDMI
                     EATSTCPTRWVAFMAEAIRSGRA*"
     gene            14326..14565
                     /locus_tag="GWB1_scaffold_5_curated_closed_complete_prodig
                     al-single_35"
     CDS             14326..14565
                     /product="hypothetical protein"
                     /codon_start=1
                     /transl_table=11
                     /translation="MDAIVWISNRNHPTQTTCKVLRTTPTTIIVDMVYPHTTTNLKFR
                     RSDGNMTGGKVSFWLDAESLKQINREILATHTGNC*"
     gene            complement(14562..15269)
                     /locus_tag="GWB1_scaffold_5_curated_closed_complete_prodig
                     al-single_36"
     CDS             complement(14562..15269)
                     /product="hypothetical protein"
                     /codon_start=1
                     /transl_table=11
                     /translation="MVTLRSKLVRLAHENPALRPHLLPLLKEAMGQWTEIGHGDYDQY
                     RDAVWAMYEVTYRQLGLIISSPQGLNEFDVWSIYFDGETPVAFKLCKKTRFGVKGGLA
                     GSNGSAEGRGAIKSLLSRVYRQPGQYSEVSHGVEKLVLAGGAPVICAAHVPEILGKPV
                     KPSPDGLHYTRTLAGVGPVEKIMVGTPRGIPTTSFNAPWCPVMEEDAGQQARTAEDMA
                     DSIEEHATHLGCMLDWD*"
     gene            15343..15576
                     /locus_tag="GWB1_scaffold_5_curated_closed_complete_prodig
                     al-single_37"
     CDS             15343..15576
                     /product="hypothetical protein"
                     /codon_start=1
                     /transl_table=11
                     /translation="MKKPAKKSYSPRKSNKFEFTYVEWDEDTAAHCVFGKDSGFAYAA
                     FSDKGEADTYSEDHNQNTRDAIQHVTETSLFPR*"
     gene            15638..16189
                     /locus_tag="GWB1_scaffold_5_curated_closed_complete_prodig
                     al-single_38"
     CDS             15638..16189
                     /product="Uncharacterized protein (Fragment) n=1 Tax
                     =Emiliania huxleyi CCMP1516 RepID=R1BSD1_EMIHU"
                     /codon_start=1
                     /transl_table=11
                     /translation="MTTLLYIHGLESGPRGAKTEALEAAGFTVVSEQMPCPPIRDLKG
                     PEGAQLFEQSLMIQLQALATHKIDAIVGSSFGGAVAVELLLRGLWAGPTLLLCPGHEL
                     MAERTGYQLHWEGLEGLPGEVTKQVLVVHGRGDAVVPVGHSQNLVAGSQATLVLVDDD
                     HRLSATSNTQQLTSLLALIGVSP*"
                     /db_xref="UniRef100_R1BSD1"
                     /db_xref="R1BSD1_EMIHU"
     gene            16253..16474
                     /locus_tag="GWB1_scaffold_5_curated_closed_complete_prodig
                     al-single_39"
     CDS             16253..16474
                     /product="hypothetical protein"
                     /codon_start=1
                     /transl_table=11
                     /translation="MKPTYIIVLTHTTTNVKTYVAARTQVDGSWSTPHQDLARVYKTL
                     GGAMRWLADHPEIALGTGGIQGDIVTVQV*"
     gene            16471..16728
                     /locus_tag="GWB1_scaffold_5_curated_closed_complete_prodig
                     al-single_40"
     CDS             16471..16728
                     /product="hypothetical protein"
                     /codon_start=1
                     /transl_table=11
                     /translation="VTTESKPLTNPSAIALQEALDQMEYSKTCIRENRGYDKELARES
                     YVSGLGEVLIPAMEIALGDIEKGQDLEKIARMMVKILEGKS*"
     gene            16725..16949
                     /locus_tag="GWB1_scaffold_5_curated_closed_complete_prodig
                     al-single_41"
     CDS             16725..16949
                     /product="hypothetical protein"
                     /codon_start=1
                     /transl_table=11
                     /translation="MSDWKNSKGESVYIESIPWVEEGMKVYVPKQGDERAYTAGIVMI
                     ATGDAARVLTQLGSHWYRLRDCVKISQSNS*"
     gene            17118..17552
                     /locus_tag="GWB1_scaffold_5_curated_closed_complete_prodig
                     al-single_42"
     CDS             17118..17552
                     /product="hypothetical protein"
                     /codon_start=1
                     /transl_table=11
                     /translation="VVGVVLVAFLGGLGLMHAQGNRVRDELTTRMEAVRQRRADIYSA
                     TQREAHIVAYWEQVSGMSAPRERDVWEAPLSPRDRALERSRAERIRARDAEITGAENR
                     VHIAIRRYDEAAANYNRYAELVDPSVSRGFPHHVPYSNEVSP*"
     gene            17549..18382
                     /locus_tag="GWB1_scaffold_5_curated_closed_complete_prodig
                     al-single_43"
     CDS             17549..18382
                     /product="UPI0003CDE93B related cluster n=1 Tax=unknown
                     RepID=UPI0003CDE93B"
                     /codon_start=1
                     /transl_table=11
                     /translation="MNSISRFGLSMLAVLLTLTVATSAIAYPAITHPVTDLAGVLTPA
                     EVEDIAARELDHFQRTHVQIAVLTVPTTNGEPIEDFANGVAGQWRGGQAGQNNGVLVV
                     LAIRDHRSRIEVGSGLEAQVTDSQAVELLDSMRPSFRASQFGDGLRGIVGALIVATGG
                     NPQMVTQAGWRYHPMPAQHSSGDHTVLILFIILGGFLFLLMLWWMARDERGSYGYSSG
                     RSYGGSGSSSTFVYLNNDSSSSSSSSSSSWDSGSSSSSNDSSYGGGGGDFGGGGGSSG
                     W*"
                     /db_xref="UniRef100_UPI0003CDE93B"
                     /db_xref="A0A0E2NPA8_9RHIZ"
                     /db_xref="mlo:mll4127"
                     /db_xref="UPI0003CDE93B"
     gene            18389..18853
                     /locus_tag="GWB1_scaffold_5_curated_closed_complete_prodig
                     al-single_44"
     CDS             18389..18853
                     /product="Putative hydrolase n=1 Tax=Acinetobacter phage
                     Acj61 RepID=E5E4J4_9CAUD"
                     /codon_start=1
                     /transl_table=11
                     /translation="MNPIPLAACALIIHESGLILAVSRKDRPDAFGLPGGKVDGKESL
                     EFTAYRELFEETGLVALPDGAPPFFTALCPGGGPNGVDYMTSTFLCKTHGSRIQTTEK
                     GLVRWVPKEVLCHPTAPFAQYNLDMFVALNSVPWFIQDLHITTIHLDPEYVL*"
                     /db_xref="UniRef100_E5E4J4"
                     /db_xref="E5E4J4_9CAUD"
     gene            18850..19107
                     /locus_tag="GWB1_scaffold_5_curated_closed_complete_prodig
                     al-single_45"
     CDS             18850..19107
                     /product="hypothetical protein"
                     /codon_start=1
                     /transl_table=11
                     /translation="MSRTITWGTLAEGCQYATWHGWGISVTRRYPKGWSIELRRGKKA
                     SPGRVTLDSHLSARYSEAYAMKWAEKVVRALNRALKKDQKR*"
     gene            19104..19463
                     /locus_tag="GWB1_scaffold_5_curated_closed_complete_prodig
                     al-single_46"
     CDS             19104..19463
                     /product="hypothetical protein"
                     /codon_start=1
                     /transl_table=11
                     /translation="MTITVTVSHIHDVFAARANHWALTTIDNAFFNSRDRWVGVEEGP
                     LTFQFTDRDAFLNYLTEGYLKAFGRFTSAGESCDEIEKVLSDPHYQKKFASVGWVLNM
                     AGTHGRVEYNWWFKRCE*"
     gene            complement(19465..20283)
                     /locus_tag="GWB1_scaffold_5_curated_closed_complete_prodig
                     al-single_47"
     CDS             complement(19465..20283)
                     /product="hypothetical protein"
                     /codon_start=1
                     /transl_table=11
                     /translation="MSPQASPIKVAFRHLLQGAKTLNLSNYDLEGLPEGKPTTLYHGT
                     TAFFKTFDMNRGRDELVNKFYGRGIFLTPYKHVAEKYAEANRNIGFDPSIIDDLKSQN
                     RNAGGMLEALYKGGVDAWETYPRATGFWNDNPTPGQGTLDTMGFEKFLGVDPNSINDV
                     AGYIIGSKVKPLGSGESPLDMFGGAPTGAPGYLYDTLDEVGLDSSAYRPKVYTVVATV
                     FNTLITSSKAQAKRAKSRGYDSVIYYGSDLVSGVPEVAVFDPHKVKITHVEVID*"
     gene            complement(20283..20732)
                     /locus_tag="GWB1_scaffold_5_curated_closed_complete_prodig
                     al-single_48"
     CDS             complement(20283..20732)
                     /product="hypothetical protein"
                     /codon_start=1
                     /transl_table=11
                     /translation="MTLRSKLIRLAHANPELRGQLLPLLKEAAGGPKKRDVDEEAIAK
                     WMPSALRREQREVALRDQYHNNLQTPGTEENQRHQTILDNQAKWEKLEGQWILRVPGQ
                     PVAALPTTGKQNAAQFVAFDLKTRKELALLSKREVFGWLTKMALLDT*"
     gene            20775..21650
                     /locus_tag="GWB1_scaffold_5_curated_closed_complete_prodig
                     al-single_49"
     CDS             20775..21650
                     /product="Pathogenesis-related protein 1-like protein n=1
                     Tax=Volvox carteri RepID=D8THS6_VOLCA"
                     /codon_start=1
                     /transl_table=11
                     /translation="MSAISNFPECCLSYTLNWRNLAWTGTGQRLTGELLQGPLFPLSP
                     APRMPLDKLAAWRIAYSHWVSRVARTVPMYTDEALKVLGLPATASVEDAKKAFRTLIM
                     IHHPDRGGDIAKAVPIIEAWTQLKDGVTISRPNPTSGTYPGSGYRSPPPRTRPRPPPP
                     PPPRPPPRKPEPPPAQPSQGPSSKYPPLKVTWKEAERATKVPNGTSQPEAKDRQRAED
                     LIKKAAKVPGYAIKMSALANQMANSIDSVAKALRRGRAFEDHDEVPGIDIHIIRSMSQ
                     IFYTRAMTLARVAGA*"
                     /db_xref="UniRef100_D8THS6"
                     /db_xref="A0A090MCM1_OSTTA"
                     /db_xref="gsn:YC6258_03201"
                     /db_xref="D8THS6_VOLCA"
     gene            21656..22450
                     /locus_tag="GWB1_scaffold_5_curated_closed_complete_prodig
                     al-single_50"
     CDS             21656..22450
                     /product="hypothetical protein"
                     /codon_start=1
                     /transl_table=11
                     /translation="MAESIIPVDPNPARVAFRHLLASRPIYIDKQALQHFVQTDLIPS
                     ISKWLKRQPQQNDPIGSVDHIAQATLQVEKADQRSSDQVRVQIHARSSRSKGVAVLSG
                     SAGRAAREINVWINGALSPEDFLVPTKWSDRMSPVWECSSPGCLPYGIYAVLLHEVTH
                     MAEVAPPSLSYNPRDVIEKGEAVWEGYINDPGEVRAFMQEVVDAAERLAPKLRVHMRS
                     NQQLMETVLTLTTTWSIIEKHLKPRERVKILKAVYEVLDRKGLLLE*"
     gene            22680..23273
                     /locus_tag="GWB1_scaffold_5_curated_closed_complete_prodig
                     al-single_51"
     CDS             22680..23273
                     /product="hypothetical protein"
                     /codon_start=1
                     /transl_table=11
                     /translation="MQFTPPEEQWSIIIDTDSYSGNFEREMGAYITGLETIRGEDLIH
                     DFREAHGVNRKERNVYWNDDPRNPLAEVFMEWPGEHGDELAHICPTPGYGNNGHGEHK
                     KLSELTPAKAEKYLCPAYQSVQLRTNEKPTDEQVKLIKEWAYKFAAKTQDPKPTLAEY
                     EKSGRDNHPFYFQQPIKIIGFRLQCDRMTTEETNLGP*"
     gene            23263..23655
                     /locus_tag="GWB1_scaffold_5_curated_closed_complete_prodig
                     al-single_52"
     CDS             23263..23655
                     /product="hypothetical protein"
                     /codon_start=1
                     /transl_table=11
                     /translation="LDPDQYTLQARRLLQETDWETLVAKIAQAIQEARTNAFSECVET
                     VRDFCHSTKSPGGSEVASRILESLGSRSGNDGTAFTHTASLRAAQELNYMFVQCQHCG
                     HVDVQCQLTKPIPRPQPTMPEGSWDDED*"
     gene            23642..23878
                     /locus_tag="GWB1_scaffold_5_curated_closed_complete_prodig
                     al-single_53"
     CDS             23642..23878
                     /product="hypothetical protein"
                     /codon_start=1
                     /transl_table=11
                     /translation="MMKTKRPTEKALDQIHSLSQEMERLIANGDWTQAEFNRLRHEAH
                     AIVPDFADVHSFLIRAAHPDWLGPAYRARQDPDD*"
     gene            23871..24128
                     /locus_tag="GWB1_scaffold_5_curated_closed_complete_prodig
                     al-single_54"
     CDS             23871..24128
                     /product="Gp286 n=1 Tax=Bacillus phage G RepID
                     =G3MA27_9CAUD"
                     /codon_start=1
                     /transl_table=11
                     /translation="MTSWHVRHIPKGQLGNLSKIAEELEEALDAEEQGQDLMLMFELS
                     DIIGACGLVAARYGMTLDQLVTFSKLRSEVAIADAGPVPNP*"
                     /db_xref="UniRef100_G3MA27"
                     /db_xref="G3MA27_9CAUD"
     gene            24375..24695
                     /locus_tag="GWB1_scaffold_5_curated_closed_complete_prodig
                     al-single_55"
     CDS             24375..24695
                     /product="Gp287 n=1 Tax=Bacillus phage G RepID
                     =G3MA28_9CAUD"
                     /codon_start=1
                     /transl_table=11
                     /translation="MEQFVFCYQRDAHDRFDMLVENATAFLQAHNIEWRVRDVTHEDS
                     GYHHHKVDIEVLTQTYGWLETHSCTYYADEQTSRFNIKGNQHTLSNTAIASPRILVPF
                     LERL*"
                     /db_xref="UniRef100_G3MA28"
                     /db_xref="G3MA28_9CAUD"
     gene            24887..25321
                     /locus_tag="GWB1_scaffold_5_curated_closed_complete_prodig
                     al-single_56"
     CDS             24887..25321
                     /product="hypothetical protein"
                     /codon_start=1
                     /transl_table=11
                     /translation="MSTIKDTDSYVHIQMHAWYPTLEQFQELLAADWKEAALEAYCLD
                     YSFDEKTREEYLLVQEFTKLVREACPAGFQVGVHLLWPRAAHCGEDIYVVDGELDHNR
                     WMYHRKCDKAALIERGGKLWCAGCMEPVEREDTMSLEEKAGA*"
     gene            25444..25749
                     /locus_tag="GWB1_scaffold_5_curated_closed_complete_prodig
                     al-single_57"
     CDS             25444..25749
                     /product="hypothetical protein"
                     /codon_start=1
                     /transl_table=11
                     /translation="MSPTTWPCSCTKTHPITKLECESCGDPRPAFLPEDDTHARDKAR
                     EYIARAGFNVVEAQAFALRNGIPVAQSRAVAEMTRELEDTVRRYGTQAGFIFEWSQV*"
     gene            25808..26122
                     /locus_tag="GWB1_scaffold_5_curated_closed_complete_prodig
                     al-single_58"
     CDS             25808..26122
                     /product="hypothetical protein"
                     /codon_start=1
                     /transl_table=11
                     /translation="MKDTLHFYGQGNVVTDCLRPIGADTKKTQDVLQVTCKACQKTHT
                     FKASFRFQYGVRIVVGDRVRVISTQEVGEVIGFCPEGVPYTVQFKSGETARLMGHEIE
                     VK*"
     gene            26276..26413
                     /locus_tag="GWB1_scaffold_5_curated_closed_complete_prodig
                     al-single_59"
     CDS             26276..26413
                     /product="hypothetical protein"
                     /codon_start=1
                     /transl_table=11
                     /translation="MFLGTFSVMSGHILLTAEKQVSPASLKAGLNVLQALCVACACMA
                     Q*"
     gene            26630..27487
                     /locus_tag="GWB1_scaffold_5_curated_closed_complete_prodig
                     al-single_60"
     CDS             26630..27487
                     /product="hypothetical protein"
                     /codon_start=1
                     /transl_table=11
                     /translation="VGPVEKYDLTSLAINGNTAPGNAPIKPLEQTDPPVNSVGSHVVL
                     DAIGSAQNPVQPSSRCDHQLCLGVTSIEKPRPQIQIHNLVPAGPQANTGITQTTLNPK
                     SWCGCAPPVISSTTTLEPLEDNDFAQTARFKYAPKASAHDRLAYLTCTDSCPAHDTVV
                     PAKEAKDRAPNCPLCNQPREVYQHPTVKPYGLAIYHAKLLSLPPHTNPIAIVPFCGTG
                     IEAKALLDVGFRVIAIDIDPRHVAMTQYRLGGVGVTVVAVGDAPPATTTTTEVPATDT
                     TSFEDLLGL*"
     gene            27491..29038
                     /locus_tag="GWB1_scaffold_5_curated_closed_complete_prodig
                     al-single_61"
     CDS             27491..29038
                     /product="Gp98 n=2 Tax=unclassified Siphoviridae RepID
                     =G1JWW8_9CAUD"
                     /codon_start=1
                     /transl_table=11
                     /translation="MTNTNLTPPSAAPTKYTLHHGDCLDVLKSLPANSVDAIVTDPPA
                     GINFMGKDWDKDKGGRDKWVAWMTEISRECIRVIKPGGHALVWAIGRTSHWTGWAWED
                     AGWEVREKITHLNGQGFPKSLDVSKALDKQAGAEREVVGSKVGQPGYSVAPGKGRNTL
                     NSANDGSLNNSDAECQITAPSTDAAKKWDGWGTALKPSSEDWWMFRKPLEGTVAANVL
                     AHGTGALNIDGCRIGCESRPINNYSSEGAQGCMSHGEGKGHSGKEYTTTTVSQGRWPA
                     NAVLSHNEDCVEVGTRKVKTGTATFKNTDAGTVLDSYSGGLKRQDHGEYGHADPDGTE
                     TVPAWDCTPDCPVRMLDEQSLAGGMHSAGAARDKTVTSTYEASSYDLSGPRPMGRLGD
                     TGGASRFFYCAKASKGDRGEGNNHPTVKSQSLMVWLCRLICPPGGTILDPFLGSGTTG
                     IAALLEGFRFIGIEKELPYFEIAKGRIENYNQPKAAPKAATKVEGATEGKNPTTPDTG
                     SILDMFG*"
                     /db_xref="UniRef100_G1JWW8"
                     /db_xref="A0A0F9NZ79_9ZZZZ"
                     /db_xref="sur:STAUR_0910"
                     /db_xref="G1JWW8_9CAUD"
     gene            29049..29252
                     /locus_tag="GWB1_scaffold_5_curated_closed_complete_prodig
                     al-single_62"
     CDS             29049..29252
                     /product="Uncharacterized protein n=1 Tax=Wolbachia
                     endosymbiont of Drosophila simulans wNo
                     RepID=M9WTL5_9RICK"
                     /codon_start=1
                     /transl_table=11
                     /translation="MNLFILHENPTLASHMMCDQHVVKMPTETAQMLSTVARAHGFDV
                     GYKTTHPNHPCTRWIGESLENFA*"
                     /db_xref="UniRef100_M9WTL5"
                     /db_xref="wed:wNo_07680"
                     /db_xref="M9WTL5_9RICK"
     gene            29487..29969
                     /locus_tag="GWB1_scaffold_5_curated_closed_complete_prodig
                     al-single_63"
     CDS             29487..29969
                     /product="hypothetical protein"
                     /codon_start=1
                     /transl_table=11
                     /translation="MEENKATPRMVAQKGVTTLNRSQLMKFMYLRLNKSTNPRVTVAY
                     MTVSEANGPQAIQFGYAIRAPNDPWNRNRARLIAEGRMFASMVRAPKEPTTKAPTQAS
                     GSIPLDTTPGNPPDQQILDALTALPDTFMCAATVRKYAKMVREARTIRVVAQSTVSAP
                     *"
     gene            30101..30391
                     /locus_tag="GWB1_scaffold_5_curated_closed_complete_prodig
                     al-single_64"
     CDS             30101..30391
                     /product="hypothetical protein"
                     /codon_start=1
                     /transl_table=11
                     /translation="MDNEPSQDQLQAQKEARWQELQEFGTLHDWEGGQNILQCLLQEK
                     GTSSGRGQGGCDTGTRQGPESLGRPLGFLIKSPKFSGQEIEPTRPGLGFRGV*"
     gene            complement(30891..31433)
                     /locus_tag="GWB1_scaffold_5_curated_closed_complete_prodig
                     al-single_65"
     CDS             complement(30891..31433)
                     /product="hypothetical protein"
                     /codon_start=1
                     /transl_table=11
                     /translation="MKTSTGNYVTMGTTKEPILIFPSQTGRNPGRGPACSNFGAPYLA
                     YALTGCMAPTLRSKLIRLAQENPALRPHLLPLLKTAGGAPINLMEHIKRAWDAREAAI
                     LDLSEQYGIDYAEHAMEIQNGIGNGIGFTVADITIKFPKDPNGERSEASKEVGRLLWL
                     LGAIDFLSSQINKSQDPSLR*"
     gene            complement(31430..31639)
                     /locus_tag="GWB1_scaffold_5_curated_closed_complete_prodig
                     al-single_66"
     CDS             complement(31430..31639)
                     /product="hypothetical protein"
                     /codon_start=1
                     /transl_table=11
                     /translation="MKKPPAVNKISKLLTETSVGKLVMMLANDPNMVISVDLIKTIKG
                     EPGSAEAWLEIKAFMNARLGVQEPK*"
     gene            complement(31707..31943)
                     /locus_tag="GWB1_scaffold_5_curated_closed_complete_prodig
                     al-single_67"
     CDS             complement(31707..31943)
                     /product="hypothetical protein"
                     /codon_start=1
                     /transl_table=11
                     /translation="MTLDKIADAFMARHAPKHPHLRELLFYMGPVRSEKDALAIINRL
                     PMEDVHKLLELQDLLQGMVDTARQINALSAQSSN*"
     gene            complement(31989..32204)
                     /locus_tag="GWB1_scaffold_5_curated_closed_complete_prodig
                     al-single_68"
     CDS             complement(31989..32204)
                     /product="hypothetical protein"
                     /codon_start=1
                     /transl_table=11
                     /translation="MTTLTNERIESLASQPGVSRKAVENFLFTVGPVTRANVQGIVGN
                     LMADARSYRWSQETIQAIRTGIMDALS*"
     gene            complement(32269..32586)
                     /locus_tag="GWB1_scaffold_5_curated_closed_complete_prodig
                     al-single_69"
     CDS             complement(32269..32586)
                     /product="hypothetical protein"
                     /codon_start=1
                     /transl_table=11
                     /translation="MTKHILQQIIDDSEGFTSRSYSGRGMYGKTCLGVELGMDNTLGE
                     FLAALVWGAEDNSRHLMDLAEGLRSAQTDSMGLGQILYFPDVPYTDEDDSEEDDDSEE
                     DDE*"
     gene            32897..33121
                     /locus_tag="GWB1_scaffold_5_curated_closed_complete_prodig
                     al-single_70"
     CDS             32897..33121
                     /product="hypothetical protein"
                     /codon_start=1
                     /transl_table=11
                     /translation="MSDLETGCSGYTDVQVERFMTRGVERCRSGARSAVGEAWCTQRA
                     LRLQLLASNKGPIWPLSIPLKIPILVPIGY*"
     gene            33133..33339
                     /locus_tag="GWB1_scaffold_5_curated_closed_complete_prodig
                     al-single_71"
     CDS             33133..33339
                     /product="hypothetical protein"
                     /codon_start=1
                     /transl_table=11
                     /translation="MEKNTNRDHVTGQYDVDDDAMCTCGHKRGEHTCGKRGTGAFECV
                     VEGPDGILGSAGCECMKFNRVSYR*"
     gene            complement(33618..33926)
                     /locus_tag="GWB1_scaffold_5_curated_closed_complete_prodig
                     al-single_72"
     CDS             complement(33618..33926)
                     /product="hypothetical protein"
                     /codon_start=1
                     /transl_table=11
                     /translation="MKIQEALLNLERRVAKLTMGTTPGTQLIRCLVVPENLPANVHKD
                     CPNLEQGDSALVWALHLGPMGRRGRTWYGKTVQMAIRNAQRDLAEVEKNWVGASPSWW
                     *"
     gene            complement(33929..34195)
                     /locus_tag="GWB1_scaffold_5_curated_closed_complete_prodig
                     al-single_73"
     CDS             complement(33929..34195)
                     /product="hypothetical protein"
                     /codon_start=1
                     /transl_table=11
                     /translation="MAKIIGTDGSVTALHGLNGPELSLDQLHEAVGGWIEIVRPLPGE
                     RRYVLVVNEEGVLKGLPFNPTASVLAGQRIVGPAVWAEYGTEID*"
     gene            complement(34198..34443)
                     /locus_tag="GWB1_scaffold_5_curated_closed_complete_prodig
                     al-single_74"
     CDS             complement(34198..34443)
                     /product="hypothetical protein"
                     /codon_start=1
                     /transl_table=11
                     /translation="VNKMNMHVTVAAVAYRMALKEVEEAKRYWKELLDRDVAGGTDGN
                     FNKAVSDAYKAWKFNEAVAEVQRQTLIITIDEFGLGK*"
     gene            complement(34440..34631)
                     /locus_tag="GWB1_scaffold_5_curated_closed_complete_prodig
                     al-single_75"
     CDS             complement(34440..34631)
                     /product="hypothetical protein"
                     /codon_start=1
                     /transl_table=11
                     /translation="MRLHDRVRVKPGLCLGEDDTAARGTIIAVDDVHLEFFIRWDDEF
                     EDDAPWSEDELELLEETGP*"
     gene            complement(34640..34888)
                     /locus_tag="GWB1_scaffold_5_curated_closed_complete_prodig
                     al-single_76"
     CDS             complement(34640..34888)
                     /product="hypothetical protein"
                     /codon_start=1
                     /transl_table=11
                     /translation="MNPINELGHTSFSVVGLSAGAKAAGYTIERVVIGHLYPKNGNVF
                     NPTPRLRFTVYLNGGIVGTYFFRRDAIELANGIVSGKY*"
     gene            complement(35058..35165)
                     /locus_tag="GWB1_scaffold_5_curated_closed_complete_prodig
                     al-single_77"
     CDS             complement(35058..35165)
                     /product="hypothetical protein"
                     /codon_start=1
                     /transl_table=11
                     /translation="MRDPNQLVKAIVAQLQVRRAQTEKLLDSLQSLPYP*"
     gene            complement(35616..36068)
                     /locus_tag="GWB1_scaffold_5_curated_closed_complete_prodig
                     al-single_78"
     CDS             complement(35616..36068)
                     /product="hypothetical protein"
                     /codon_start=1
                     /transl_table=11
                     /translation="MPDLKPTAKRVATRILRAMAYSRETFKDKVEEHTGGALLEFYKA
                     QLAEKNGQTKWVAHWRTEVSTLLDRNLVVVFQHEVRGFKDTLKAANEVFTALKSKDAG
                     YRRIAENTIKRDYGITKVRIHLDDMDTEAFWDRVAGALAVGTVLDPQK*"
     gene            complement(36279..36345)
                     /locus_tag="GWB1_scaffold_5_curated_closed_complete_prodig
                     al-single_trna_35"
     tRNA            complement(36279..36345)
                     /product="Thr"
     gene            complement(36663..37331)
                     /locus_tag="GWB1_scaffold_5_curated_closed_complete_prodig
                     al-single_79"
     CDS             complement(36663..37331)
                     /product="HNH endonuclease n=1 Tax=Thermoanaerobacter
                     thermohydrosulfuricus WC1 RepID=M8CLN2_THETY"
                     /codon_start=1
                     /transl_table=11
                     /translation="MDALAAKKVCSECGTLKPLDDFGLNKRAKDGHKYKCKECMSILR
                     HARYVRDGVKVKEQVIAYRASNPERVQAWEDARDPEKYRVRSAAYYQANRAAVRARQN
                     ARNKEHPERRRAKDARFYKSHPEHFTVNRQQRRANLAKVESTLTGDEVELALEVSCGL
                     CAYCLKPYGDKPTVDHVAPISKGGPNVAENIVIACKSCNSSKGVRGILCMANVGCGAV
                     VMGR*"
                     /db_xref="UniRef100_M8CLN2"
                     /db_xref="M8CLN2_THETY"
                     /db_xref="panp:PSNIH2_21815"
     gene            complement(37283..37459)
                     /locus_tag="GWB1_scaffold_5_curated_closed_complete_prodig
                     al-single_80"
     CDS             complement(37283..37459)
                     /product="hypothetical protein"
                     /codon_start=1
                     /transl_table=11
                     /translation="MKIRLSKGEMEQYRAFDFGSGFKSLAGLRLGPAANLPIAHTLAW
                     MPWQLKKYVPNVGL*"
     gene            complement(37525..37923)
                     /locus_tag="GWB1_scaffold_5_curated_closed_complete_prodig
                     al-single_81"
     CDS             complement(37525..37923)
                     /product="Uncharacterized protein {ECO:0000313|EMBL
                     :KKL16309.1};  TaxID=412755 species="unclassified
                     sequences; metagenomes; ecological metagenomes.;"
                     source="marine sediment metagenome.;""
                     /codon_start=1
                     /transl_table=11
                     /translation="MKPVAKKLSWTPVLRGGVYCSPACGGGCTREAYETAGREAQKLL
                     KRMRTGGWVVDVWENLGWHYCLRFTKEFSIYPTGDGHYIVCGEHTIVSNIGPMRDPNQ
                     LVKAVVAGLRERRDTAEKLISSMLSEDGQG*"
                     /db_xref="A0A0F9B318_9ZZZZ"
     gene            complement(37954..38313)
                     /locus_tag="GWB1_scaffold_5_curated_closed_complete_prodig
                     al-single_82"
     CDS             complement(37954..38313)
                     /product="hypothetical protein"
                     /codon_start=1
                     /transl_table=11
                     /translation="MTKREVEQPKTSVTVTFEVENEEIESLLISAIESGGIRYWGHVD
                     STSCPDRAHYWGVTIYENEDPRRECVMNHASIVRGLQVMAREYPDHFKDVLISNCDMV
                     TADVFIQCALFGEIVYG*"
     gene            complement(38497..38841)
                     /locus_tag="GWB1_scaffold_5_curated_closed_complete_prodig
                     al-single_83"
     CDS             complement(38497..38841)
                     /product="hypothetical protein"
                     /codon_start=1
                     /transl_table=11
                     /translation="MSETTWERGDVIATFLANMGPTRAERDRVASASEGVEELRSLGP
                     SNHQACLRAEGQARQLCTEAGVPLEFARIGGTEALSGRLALVTVTFDSGKLGREPLEW
                     VSSPKQGPWSRA*"
     gene            complement(38935..39192)
                     /locus_tag="GWB1_scaffold_5_curated_closed_complete_prodig
                     al-single_84"
     CDS             complement(38935..39192)
                     /product="hypothetical protein"
                     /codon_start=1
                     /transl_table=11
                     /translation="MGTGRAHAYRSDEAQCAICERPVRCMGEQSQEGDYPYLAIVIDG
                     GAAWGDQDSDASAPGYMGEFPVGADCHRRFVERGPVRDPQK*"
     gene            complement(39355..39681)
                     /locus_tag="GWB1_scaffold_5_curated_closed_complete_prodig
                     al-single_85"
     CDS             complement(39355..39681)
                     /product="hypothetical protein"
                     /codon_start=1
                     /transl_table=11
                     /translation="MKMMNKLTDIQYSDEAQDRPHILTKDELGVFGGLPIRVCVYPRA
                     AGPEYRAMADLGPDGDLTTFASEFCSSIREAVEGLRRVVRLEVVDRALGLEAAKDLFK
                     ELSFEV*"
     gene            complement(39825..40226)
                     /locus_tag="GWB1_scaffold_5_curated_closed_complete_prodig
                     al-single_86"
     CDS             complement(39825..40226)
                     /product="hypothetical protein"
                     /codon_start=1
                     /transl_table=11
                     /translation="MTVQELFESLQRILQSGKMPGNTKVILDVDARRGLHRLGVDDGD
                     RLILMADVPGSISNEPATLIGSFQPGSGVRVRVREKGPFKGLYGEVRKCCTSTGRYTV
                     YLEGLPEANYPVLFRSRDLVPTEGLVLDPQK*"
     gene            complement(40223..40537)
                     /locus_tag="GWB1_scaffold_5_curated_closed_complete_prodig
                     al-single_87"
     CDS             complement(40223..40537)
                     /product="hypothetical protein"
                     /codon_start=1
                     /transl_table=11
                     /translation="VTLKLRQVVQNLVGDIPDGKFYTPKEWNASVGEWNQVHPSALLV
                     VVHGGGNLAPFFDPEGDRAVEMDGALQACGVYAELCTGWYAVINPLPVAMRGKPALRV
                     VR*"
     gene            complement(40534..40818)
                     /locus_tag="GWB1_scaffold_5_curated_closed_complete_prodig
                     al-single_88"
     CDS             complement(40534..40818)
                     /product="hypothetical protein"
                     /codon_start=1
                     /transl_table=11
                     /translation="MTTPKDPAERIVRLRRNAELQNARYPQYKGHWDGPEWKLFLVTQ
                     DIRTKMGLAFLAGEVTLAKVMFLDGRAVVSAYSTLNGVDTILSPSKGRWL*"
     gene            complement(40869..41072)
                     /locus_tag="GWB1_scaffold_5_curated_closed_complete_prodig
                     al-single_89"
     CDS             complement(40869..41072)
                     /product="hypothetical protein"
                     /codon_start=1
                     /transl_table=11
                     /translation="MLTDDDDFALLPSLAYEKMERILRERDAAYAVLREVWRIADRGC
                     SDGCSPAACGKMVNLIEPVLGPP*"
     gene            complement(41155..41580)
                     /locus_tag="GWB1_scaffold_5_curated_closed_complete_prodig
                     al-single_90"
     CDS             complement(41155..41580)
                     /product="hypothetical protein"
                     /codon_start=1
                     /transl_table=11
                     /translation="MGGVVVLHSPEVTKIPRVGRSLGQQTLQDMILLGDTVRVASQWR
                     PEAGLPQTGLVAIDGRDGIVVGREGSSQVLVQLEGEGEPMWFLREELHRMQAPTRGRE
                     EAKAMTFGVPDEQREAAIMANMGIACPTGVKTTLRQNPQ*"
     gene            complement(41549..42076)
                     /locus_tag="GWB1_scaffold_5_curated_closed_complete_prodig
                     al-single_91"
     CDS             complement(41549..42076)
                     /product="hypothetical protein"
                     /codon_start=1
                     /transl_table=11
                     /translation="MAHMEYKLGKDQLGRWGALPITAVHVYLPQWDAHYRVEADDGPD
                     GACGYGPTLEMALVDLRGELQNRVRRASEVHEQYETLLASVEDPILVGDKVKVNWPNG
                     WGARVHLQIGVIVEPLPPLFLPVVVEGDDVRDSSWVLFPDGHIELIALRHLERVTASP
                     DVPKVDGGGSSPALA*"
     gene            complement(42079..42300)
                     /locus_tag="GWB1_scaffold_5_curated_closed_complete_prodig
                     al-single_92"
     CDS             complement(42079..42300)
                     /product="hypothetical protein"
                     /codon_start=1
                     /transl_table=11
                     /translation="MSYEKLTLDEVEILLKDSRVSGLALQQLGRERFGATASQVSVSR
                     IRLIALLGTFVSNERTHDAIARRHLVGGK*"
     gene            complement(42475..42780)
                     /locus_tag="GWB1_scaffold_5_curated_closed_complete_prodig
                     al-single_93"
     CDS             complement(42475..42780)
                     /product="hypothetical protein"
                     /codon_start=1
                     /transl_table=11
                     /translation="MTLVSCARCGTQQIRPHMKAASPITHPGQFICMDHIPCEDRALE
                     QGKQDPSCQINPVLSCVCPLGTKSCGLIHGATTGWDIRVPSRDGEDPTDAGERGSGR*"
     gene            complement(42981..43220)
                     /locus_tag="GWB1_scaffold_5_curated_closed_complete_prodig
                     al-single_94"
     CDS             complement(42981..43220)
                     /product="hypothetical protein"
                     /codon_start=1
                     /transl_table=11
                     /translation="MTETHPNDPWDNPWEFIFLTLAAIALGAMITVAVLAPTPPRKAT
                     LKAPTAWQTLPEDRHLDPNDPTFDGDCGAPILVSP*"
     gene            complement(43644..44144)
                     /locus_tag="GWB1_scaffold_5_curated_closed_complete_prodig
                     al-single_95"
     CDS             complement(43644..44144)
                     /product="hypothetical protein"
                     /codon_start=1
                     /transl_table=11
                     /translation="MIWTTPQTPSKPTGTSNANYGTSGPKKPPSMTHPSMAQEPPPPV
                     RLTWNWKTTSLTRWMQLGTPSPKTNDRSSTPKAPNVGQTSQDPQSNDPTQLPPTMGPT
                     TPQTPNDQGRSNVWNEDWPSYIGFGILLAIIFGSGVWALLICTTRQVCDEWVSLRPTT
                     PSTWTH*"
     gene            complement(44141..44596)
                     /locus_tag="GWB1_scaffold_5_curated_closed_complete_prodig
                     al-single_96"
     CDS             complement(44141..44596)
                     /product="hypothetical protein"
                     /codon_start=1
                     /transl_table=11
                     /translation="LTPTNLATCGERNKDGLMCTLSPHHRDNHACNTRVTWKPKKTPR
                     PRKPRGASKLMTLKAPKTPDYKFDFDWTPCGCGCKGLRPIVLTGGGQRNTLGVWLYGA
                     GRLFLMYTHDNPRTDIPCVSNFFNLSEAEDLLRSQLEHHLSKTLPAGTK*"
     gene            complement(44754..44972)
                     /locus_tag="GWB1_scaffold_5_curated_closed_complete_prodig
                     al-single_97"
     CDS             complement(44754..44972)
                     /product="hypothetical protein"
                     /codon_start=1
                     /transl_table=11
                     /translation="MTSPLQVYKTTTTEHRVVLPNDGVVVWTRIESTTGKTTYKLSVI
                     DDTNNTCASTFLDEEQRKALVALLMGNQ*"
     gene            complement(44969..45712)
                     /locus_tag="GWB1_scaffold_5_curated_closed_complete_prodig
                     al-single_98"
     CDS             complement(44969..45712)
                     /product="hypothetical protein"
                     /codon_start=1
                     /transl_table=11
                     /translation="MTDTQIDGNHSCGRCKAANLSSWTTIYTGDTKSENPKVQEVICN
                     ACRNDDTLREWDQDHRLHSHATLEAALKTYRWRNDPPNKFVDLRWTAINEASNRVHDY
                     VKANFEPSVWFGHGGHPFTKTEDKWGSPTCGFGTAVCEPMAKVIRASKASWMVSKETD
                     RASRLFSVLPRLHDYTLKTWCTAGRCLIELENPKARITLITAENEDAMRMGIQGIDAT
                     EMQAIGLLDWAEKAWTEGAITLVDKVPTP*"
     gene            complement(45705..45890)
                     /locus_tag="GWB1_scaffold_5_curated_closed_complete_prodig
                     al-single_99"
     CDS             complement(45705..45890)
                     /product="hypothetical protein"
                     /codon_start=1
                     /transl_table=11
                     /translation="MRVPDPHLDELNHRITLMQGALTQIASLGCKYKGTGCVYGHPNP
                     CTPCLALEAASMKDEHD*"
     gene            complement(45887..46288)
                     /locus_tag="GWB1_scaffold_5_curated_closed_complete_prodig
                     al-single_100"
     CDS             complement(45887..46288)
                     /product="hypothetical protein"
                     /codon_start=1
                     /transl_table=11
                     /translation="MTPRTAHAVAGAGNHEELLLGLALYGHLRVGHMRDMEGPVSPKV
                     THRYTSINKQTGAQTTLFEGVLEREYDKAKGHSHITCPFGYANQVHHYLDGTEIVFQW
                     YVVDTQGQMIECEGPNWEKLQNNCFGRTESK*"
     gene            complement(46248..46550)
                     /locus_tag="GWB1_scaffold_5_curated_closed_complete_prodig
                     al-single_101"
     CDS             complement(46248..46550)
                     /product="hypothetical protein"
                     /codon_start=1
                     /transl_table=11
                     /translation="MTPVGPNNDLTEAIADFEKITGIPVAVSYAPDGVLMASAYPNKS
                     QEPISPRVSDSTLLAIWIYAFLLGWNYHLKTEYLSNHCCPRCGYDTKNGSCCSGCR*"
     gene            complement(46557..46826)
                     /locus_tag="GWB1_scaffold_5_curated_closed_complete_prodig
                     al-single_102"
     CDS             complement(46557..46826)
                     /product="hypothetical protein"
                     /codon_start=1
                     /transl_table=11
                     /translation="VVSDAIERLRPAVENLSDVANSAQKSYGPNPGLESQVAEVVQDF
                     EALAAQVTAGTIIPDFKAPLRAFFAKLKAAMHAYEIQYWTTPPKK*"
     gene            complement(46832..48145)
                     /locus_tag="GWB1_scaffold_5_curated_closed_complete_prodig
                     al-single_103"
     CDS             complement(46832..48145)
                     /product="hypothetical protein"
                     /codon_start=1
                     /transl_table=11
                     /translation="MGSSSFTCAISGLPIHCGDRVQYMLLTRSPYYQGKEAGGAMATI
                     TGGWFPRTFPLQGTYNDYGGVEHLEGVAQQAAWKEMFNQDLIERGWGDNSVHDVPTTK
                     DMPLEDLIDAIHGGRLLVSDNVDPYPPLKELLAKVTGKPVKKNLIPSWVPTRKRVEKA
                     LKALGYELGGNAIMVTKINRMTIRVVASYMMAPKFQNENGHTCTSPAGEANILTTIRD
                     QLANKWAGMVVAGRGGQRRAELHLSILPDTEYGDKDEHRNFYGQGASKGRHPLPVTAI
                     MIRDDVWRTLVNLPTTGNWDGKTQNIETLYGLVKTEWDKAIAGFKGTDPLFSRALWHL
                     GNDLLSQSFKRVPFTVGLFENWNAMVEAAAKGNVTPQEAKDFLTTVAQYVHVMNWLGS
                     IRIDLKPAASGPQFGDFQAHHQYLKAMTQLAYVEARKQATERENW*"
     gene            complement(48148..48390)
                     /locus_tag="GWB1_scaffold_5_curated_closed_complete_prodig
                     al-single_104"
     CDS             complement(48148..48390)
                     /product="hypothetical protein"
                     /codon_start=1
                     /transl_table=11
                     /translation="MPPTSGHSTRFSLANERPTMSNSPPIDIHTIKQRAKRATNWTPE
                     KCHHETAQVGFWVAWAAMFLLGLITSPFRATTKSKD*"
     gene            complement(48344..48739)
                     /locus_tag="GWB1_scaffold_5_curated_closed_complete_prodig
                     al-single_105"
     CDS             complement(48344..48739)
                     /product="hypothetical protein"
                     /codon_start=1
                     /transl_table=11
                     /translation="MWEIFNVCQKDPPVTTTLPTPIQVSLNGQKVSAMLVSMTGDYFS
                     GNLRFVLDMDWPVGVPMEDFQTRPPQNATDFNGFMVYEISPPRHSLSFEAGNHLYTCS
                     IENPEGRTLTVVPHYAANLRALNKIQSCK*"
     gene            48772..48957
                     /locus_tag="GWB1_scaffold_5_curated_closed_complete_prodig
                     al-single_106"
     CDS             48772..48957
                     /product="hypothetical protein"
                     /codon_start=1
                     /transl_table=11
                     /translation="MWVIWGDDGGGHWDKGHGELAVGAGHMGYLIVNGGHGVVTPLMA
                     TISSKWPDMPSSIFLPR*"
     gene            complement(48887..49105)
                     /locus_tag="GWB1_scaffold_5_curated_closed_complete_prodig
                     al-single_107"
     CDS             complement(48887..49105)
                     /product="hypothetical protein"
                     /codon_start=1
                     /transl_table=11
                     /translation="MRTTDIEDFPVELQDALRELPRERLAELKEMIDHMSMAQSHLDE
                     GETKLVNEAEKWMRAYRAIWKKLLPSKA*"
     gene            complement(49102..49431)
                     /locus_tag="GWB1_scaffold_5_curated_closed_complete_prodig
                     al-single_108"
     CDS             complement(49102..49431)
                     /product="hypothetical protein"
                     /codon_start=1
                     /transl_table=11
                     /translation="MLRPGRFDDIFTFNLPNANDRKRFIDLFLAQNTTTLSPEKVLEM
                     AELTEGFSQAYLKDFCLRLAYDEDIGVLFRRIGMTRDILQTVGLDEFPRPRKFGGAKY
                     PRSIAEP*"
     gene            complement(49454..49759)
                     /locus_tag="GWB1_scaffold_5_curated_closed_complete_prodig
                     al-single_109"
     CDS             complement(49454..49759)
                     /product="hypothetical protein"
                     /codon_start=1
                     /transl_table=11
                     /translation="MLLEDTTSPKTDWERVNHLTRAILNIVILVSLVASFVLVVWNHF
                     KKLKGKWSWKRFFLHDLFDLLRVGTSQWNNLPDANDTTVGSSLKTVGVPPHHPRHSQ*"
     gene            complement(49767..50102)
                     /locus_tag="GWB1_scaffold_5_curated_closed_complete_prodig
                     al-single_110"
     CDS             complement(49767..50102)
                     /product="hypothetical protein"
                     /codon_start=1
                     /transl_table=11
                     /translation="MKLDQPKLIQDLQAAKEAALKTARDNPGDGGTCNMDRAILFLPK
                     GVRVAQVAGAVTRAGLSGHGSTWLGARVYFIHAPIGGQGDLNTRQAEAISWTLKTAGW
                     GTAVYYQMD*"
     gene            complement(50131..53673)
                     /locus_tag="GWB1_scaffold_5_curated_closed_complete_prodig
                     al-single_111"
     CDS             complement(50131..53673)
                     /product="hypothetical protein"
                     /codon_start=1
                     /transl_table=11
                     /translation="MIPSVPLPEFRRPLKIDGLEDLIVDLRNALGRSPAQWRQDFFDD
                     IVGCYADRPTGIIVPNLGSGTARRDLEDRVIKLIEFGKATIPATHSFTLTGYLLDAST
                     GRISYGISRTGDPHTTRHPIQFSNLLAAKEWMSSHWKILWTPDNEKLLQNVVSDIAKG
                     CEQTQTEPRTAQATFTHHFTDPNKASFTVTLKGALDSTYDLTYSLDGRGETDLRTSTG
                     VRLCKEIQDLMTRHWGAEWTHDNLDALHQAVDSVDDCILKGQHAAETAEAAPKLDHFE
                     YLSHIQRQIARSGYRVNVVSADRRAGKTTLAVAVANAALAEGKRVLYLSPSTTDPPEV
                     ISKGTFSSKFYAGEEFDLVIADEAEHLHPEVRQSLKDHKGKLLITLSTPAFEGWWNDK
                     ALVDKASWTLPLSSNPSISQETFRQLKTEKNSKSESAVSSRLATRAIDTLESLAREWL
                     KAKPSSYWSKEEGPKEWLLGLLSKDTSHSWVAPAEMFVSKEADGLDHNWIPLNKIGTI
                     GPHFFTSSADLVTRTEAWIQDAARAQEKGPMTTETKDTLESLAAEWKEAYPEGYTGSY
                     HPTVWLEGLAKRDSTWAPTNQMAKASRAKVSPDLLARTETWLAQQWSKQPAPKDDGSL
                     PPTVSVKDLLTGIKVEANATKDCWTYRLTYRITVTPAMTNVTNVETLTKWMPFSDLVG
                     WLEGHTGYLWTKPSAGTGIPILGLTVAQQEELDDILRQARNQARTKNPENENISADMN
                     RLSPQATAISGGDHHKEELAVGTSFLIWLTKNNLSLRARFDEGADKETWEYALWNTKQ
                     ADYRHLGPRIWLKDPIPYISNAVYPKIDEKTFWNPIDAADLNTLMRDARKRYDDEDGY
                     DPDEEGTVDAIEGCPIALAQDFKGTDLASYMIHEGWSLDVGMWSFDTIGTTVTGYQVW
                     STKTSSWVSHRGPMNLHDLEAWVVATWGSALTSGWREELHNIVDIYSKHPKTTPLANL
                     MPKVGVLHAPATATTTQRLKARAKTEAKSAMVTVAGRQLAKAARDPLVEFLTQTLGAN
                     RGKALKFLAGPQGLALTKVLGGVGLASTPWAKHSTMATRNSTPDSGYLSDPDAVGPKL
                     FDMSYEPSSKLASIAQSMREDGLADLGDSLADLVTKPALRLVMDMVSGMADEKVRVDV
                     GEPARKLTRVDETEGAEVEVDVPNTTERGVNHLP*"
     gene            complement(53706..53873)
                     /locus_tag="GWB1_scaffold_5_curated_closed_complete_prodig
                     al-single_112"
     CDS             complement(53706..53873)
                     /product="hypothetical protein"
                     /codon_start=1
                     /transl_table=11
                     /translation="MKTWHKHCIASIWLGILATLIGFSTFPGALNLAAFMVVTCAGYW
                     FRAIHSANQDQ*"
     gene            complement(54033..54644)
                     /locus_tag="GWB1_scaffold_5_curated_closed_complete_prodig
                     al-single_113"
     CDS             complement(54033..54644)
                     /product="hypothetical protein"
                     /codon_start=1
                     /transl_table=11
                     /translation="MIKSFTNPKNQITPITFVCSRRGSGIHQTKTITQQVIRIGEDPK
                     SHLVISGTEGRRLIIENRVGKEIWALEYVNDAVVNRWYPRSDDTIHIGQIDVQLGFAK
                     PVNIPADDELALIQLAGKLPSQPSTLDRCFTIMRQLGEDTLTITEGNEGIYRVQVGGR
                     LDCEGIKGAPEDALQKTLSNLTLALKEKVDAMQAQVDALKGLL*"
     gene            complement(54651..54944)
                     /locus_tag="GWB1_scaffold_5_curated_closed_complete_prodig
                     al-single_114"
     CDS             complement(54651..54944)
                     /product="hypothetical protein"
                     /codon_start=1
                     /transl_table=11
                     /translation="MTRTPIGSHVVYVDAYGNEHPAIVIESPTSGEQPAWCFDKTWAT
                     MVTLEYFEEGCATVKPRVSLGVTGQRHIYLNPQPLQQDPKPAEDNGLAGLLGL*"
     gene            complement(55038..55391)
                     /locus_tag="GWB1_scaffold_5_curated_closed_complete_prodig
                     al-single_115"
     CDS             complement(55038..55391)
                     /product="hypothetical protein"
                     /codon_start=1
                     /transl_table=11
                     /translation="MTCQQCEEWAIRDKSFRDVMIVLHTRIATLEAALHRDQTGLASA
                     LEEVLNITRGYGWATTSRGPYTYDDEEYRLEFGRCLDAIAGVTHTALVASGDLAHPHC
                     CSLQQGHLPDINPKE*"
     gene            complement(55388..55804)
                     /locus_tag="GWB1_scaffold_5_curated_closed_complete_prodig
                     al-single_116"
     CDS             complement(55388..55804)
                     /product="hypothetical protein n=1 Tax=Streptomyces
                     prunicolor RepID=UPI0003627765"
                     /codon_start=1
                     /transl_table=11
                     /translation="MRLQHQTTFGGVDDPPEQVGNCYATCLASLLDLDVANVPNFCAI
                     KDNSWFSQSQQWLAERGLMSMNFRFNPFEDPAYHHGISIAAGPGPRGHQHAVLWQGTK
                     LFHDPHPSGAGLLKATEWEVLVVADLSMLLRKWGQS*"
                     /db_xref="UniRef100_UPI0003627765"
                     /db_xref="A0A0F8ZKG2_9ZZZZ"
                     /db_xref="UPI0003627765"
     gene            complement(55801..56709)
                     /locus_tag="GWB1_scaffold_5_curated_closed_complete_prodig
                     al-single_117"
     CDS             complement(55801..56709)
                     /product="Uncharacterized protein {ECO:0000313|EMBL
                     :KKW12948.1}; Flags: Fragment;;  TaxID=1618448
                     species="Bacteria; Microgenomates.;"
                     source="Microgenomates (Gottesmanbacteria) bacterium
                     GW2011_GWB1_49_7.;""
                     /codon_start=1
                     /transl_table=11
                     /translation="VKNLPDCWCGSQDWQERGGSFGGMSQTNYRCNRCQRCAIELYMN
                     GCGLFHVQTNSSVDDEGLASDPHIQYINRVLLSVWRDWHARVEAARAPLSLANYHDVN
                     AQLGLPVDAKDIPKEVYGKWSDLLNEFRRSKKYKYPKGFDRLPVPPQMPPNMFAYMWQ
                     PTGWERVVPSDTKHLPIPPDPIRVRHDAEFLGIFEELSSNDVCIRPQEIPNQYYKDEF
                     NLEPWYTFPMRGAQITMGPRKRVISIQATRGTPFDVGALAELAKADGVTFDADSTLVT
                     NVLIHAWTPAKTVEYLDLIFKALSAP*"
                     /db_xref="A0A0G1W2K3_9BACT"
     gene            complement(56716..57069)
                     /locus_tag="GWB1_scaffold_5_curated_closed_complete_prodig
                     al-single_118"
     CDS             complement(56716..57069)
                     /product="hypothetical protein"
                     /codon_start=1
                     /transl_table=11
                     /translation="MGTFGCIVGLIFLYVLFAHFASRLFERFDPSSAYSNQSPGTWRS
                     EHDHKDYPKMSPCDWHAAYIIFGSVLWPASLSIWTVGFILWTLPHRIVLRVERYGPDQ
                     RGVQGGNGNGRLSKR*"
     gene            complement(57139..57501)
                     /locus_tag="GWB1_scaffold_5_curated_closed_complete_prodig
                     al-single_119"
     CDS             complement(57139..57501)
                     /product="hypothetical protein"
                     /codon_start=1
                     /transl_table=11
                     /translation="MRDTQAETELKRQLRELRDQYTHERDAHDVDGRALLRATRELRA
                     IQDDNNHLRECMANNVLSEDTVRLILFLLANSMGYTNASELVDNFLDGMDVTPKIGSH
                     GVYRLNAMLEVIRPKPRT*"
     gene            complement(57573..58202)
                     /locus_tag="GWB1_scaffold_5_curated_closed_complete_prodig
                     al-single_120"
     CDS             complement(57573..58202)
                     /product="hypothetical protein"
                     /codon_start=1
                     /transl_table=11
                     /translation="MSITTHTIISPHKAEGRILRRVYNTFDWIPQTACTMVPDGDHLG
                     NFKVHGTGSNPINLLVLDNYGNERLPDKFAGAIWGGRVKQFSYTLAINTDTGQTYFAN
                     FGLEGDDLILILTEDYLPKVPKAMLPRLDALLSRKRPFWFELQEAFLRSYISRWVGLE
                     RASEFIMVGLDLGRTPQVPGSPLKRCSLYLWGEDTSYRFVDDWKDAKTT*"
     gene            complement(59260..59862)
                     /locus_tag="GWB1_scaffold_5_curated_closed_complete_prodig
                     al-single_121"
     CDS             complement(59260..59862)
                     /product="hypothetical protein"
                     /codon_start=1
                     /transl_table=11
                     /translation="MNRQRTTGECFLLMRFLGHDTRIEISDNKADGGVFANVGSPVIR
                     HRGIPLSSGQPVKTGEAALNLLYGTLVQAIQKDIGDLESQIGKLRKAIGVDAPVDPPS
                     ERAGALNAIAEPLGIKRVGPDAIKVLAKDLNAGDVVVGVLGGRHMFVGSLPCPASEKV
                     LVVIKKDQDESDDEESAYRVDVCFPEDQYILAEPDEDVVT*"
     gene            complement(59855..60841)
                     /locus_tag="GWB1_scaffold_5_curated_closed_complete_prodig
                     al-single_122"
     CDS             complement(59855..60841)
                     /product="hypothetical protein"
                     /codon_start=1
                     /transl_table=11
                     /translation="MKTLEKTCFALIEGMGFTGGILKKEMLLADGTSTYWVSAGDMTS
                     KKHPTPEASLEELVRLLTKRVDAKVKTLETQIAKLRSITAPTGAAGPHGGGTCPGCAA
                     GAGDECTCSIRTPAYKVGDRVRLARKTRGTNLEHRFIGLTGTVTSTTPNAYEELEFMV
                     SFDGGAKAGWYIAGDLDPASACVAACERTPEPGSLTGFKIGDRVKVARGRYQHIDETG
                     TVIGPCGPHEVCVGFSSSRGTGTSAYTGYYMTEHLDHVEEEELARGPWGRGSIKKGDI
                     VRADRGWVSTTEKGEVVDVGPTTCLVLFPSQPEPVALPHGDLRRTTCGADNE*"
     gene            complement(60841..61131)
                     /locus_tag="GWB1_scaffold_5_curated_closed_complete_prodig
                     al-single_123"
     CDS             complement(60841..61131)
                     /product="hypothetical protein"
                     /codon_start=1
                     /transl_table=11
                     /translation="MRGSKSVKQYAFWKHDVYPYVLGGEVTEMSDEGHVRAHGWGSYW
                     FKPFKIVPLRAGRIFKRALEKLQDGERKAQKVHGHEWTAKVAALFPERFECK*"
     gene            complement(61128..61337)
                     /locus_tag="GWB1_scaffold_5_curated_closed_complete_prodig
                     al-single_124"
     CDS             complement(61128..61337)
                     /product="hypothetical protein"
                     /codon_start=1
                     /transl_table=11
                     /translation="VTLEETIRAFLAFWKTHSNFDMSYDAASGLLITKGCDGKFGTCC
                     AKSYDLDGLAESLEDLAGTPKGKEP*"
     gene            complement(61334..61762)
                     /locus_tag="GWB1_scaffold_5_curated_closed_complete_prodig
                     al-single_125"
     CDS             complement(61334..61762)
                     /product="Marine sediment metagenome DNA, contig:
                     S01H1_S16341 {ECO:0000313|EMBL:GAG27952.1}; Flags:
                     Fragment;;  TaxID=412755 species="unclassified sequences;
                     metagenomes; ecological metagenomes.;" source="marine
                     sediment metagenome.;""
                     /codon_start=1
                     /transl_table=11
                     /translation="MDASTVDNDPPKTRRTYRLNNITALATPCTGCDCVPCECACDGC
                     GAPTPGECECSAIRGEGDDDAMAPMHCAPRPCGQADCAVSSGIHEGLTFGCGHLDRNG
                     YWERPCRTCAAAWDAANPNSEYGPAWPFDRGGVPQKFGGP*"
                     /db_xref="X0WXP8_9ZZZZ"
     gene            complement(61968..62372)
                     /locus_tag="GWB1_scaffold_5_curated_closed_complete_prodig
                     al-single_126"
     CDS             complement(61968..62372)
                     /product="hypothetical protein"
                     /codon_start=1
                     /transl_table=11
                     /translation="MNGMPKMPDPFAPFKEPVVTLQIPFVPNQEIVQAAERLTRAPAM
                     LSHEEFLIALAREAMHKQKEAASNAEFFDHLEHHEDPIVNARREETRLNHLNQAKVWC
                     RVAGTICHHLAILGVRWDTTLPATVTVLGDPL*"
     gene            complement(62347..63219)
                     /locus_tag="GWB1_scaffold_5_curated_closed_complete_prodig
                     al-single_127"
     CDS             complement(62347..63219)
                     /product="DNA-binding protein n=1 Tax=Acetobacter aceti
                     RepID=UPI000226082D"
                     /codon_start=1
                     /transl_table=11
                     /translation="MAHKIGDQVRFHVEHWPRPTYTGKVTALRGEMVQVEWRELVGPV
                     TVWLHESKVEPVLEGITNDTEHAAALHEVERLWEAPPGTPAFERLQILAEVVDAYEKV
                     HHPIPEPSPESAKAFREEQMGGEPCGCGHTSDETPGCGGLQCLTELRKDLNAALQAKD
                     RHEQASYAVLVLPRIPSLLANLESMTWRAEASEGSLAMARGERNLLRKDVARLTQELE
                     AARTEIHVWSGKACEEEQAAGNGPCGACRYCLPRQYDDLDIANLRIQRYEKMLANYER
                     ELQELRNERNAQDA*"
                     /db_xref="UniRef100_UPI000226082D"
                     /db_xref="mno:Mnod_7326"
                     /db_xref="A0A0D6MWI7_ACEAC"
                     /db_xref="UPI000226082D"
     gene            complement(63223..63471)
                     /locus_tag="GWB1_scaffold_5_curated_closed_complete_prodig
                     al-single_128"
     CDS             complement(63223..63471)
                     /product="hypothetical protein"
                     /codon_start=1
                     /transl_table=11
                     /translation="MVIDRWDWYDLNDLLQESATEVRALTATKERDTTRMVINRPPES
                     RRVKPYCIECDAPPPRSKGWEQVCLVHSWPNSGVSGRK*"
     gene            complement(63465..64058)
                     /locus_tag="GWB1_scaffold_5_curated_closed_complete_prodig
                     al-single_129"
     CDS             complement(63465..64058)
                     /product="Peptide chain release factor 1 n=1 Tax
                     =Spirochaeta thermophila (strain ATCC 49972 / DSM 6192 /
                     RI 19.B1) RepID=E0RQ10_SPITD"
                     /codon_start=1
                     /transl_table=11
                     /translation="MCTSASIPSGGCGGVFDLAIIEQSPGLCIIEVSGKGAKDAFANE
                     AGGHRVQRTSNGRIHSSTITVATLEPPNETQLVIRPQDIEWAATRASGCGGQGVNTTD
                     SAVQVRHLPTGLMVRCQTERSQKQNLASALSLLRARLWEAANTQATSTRAADRKQQVG
                     AGSKADKRRTVRMQDGVVTDHILGTKWNLKAYMRGEW*"
                     /db_xref="UniRef100_E0RQ10"
                     /db_xref="stq:Spith_1974"
                     /db_xref="E0RQ10_SPITD"
     gene            complement(64009..64122)
                     /locus_tag="GWB1_scaffold_5_curated_closed_complete_prodig
                     al-single_130"
     CDS             complement(64009..64122)
                     /product="hypothetical protein"
                     /codon_start=1
                     /transl_table=11
                     /translation="METIIVEIRAAEGGSDAKDLVNVYLGIYTKRGLRRGL*"
     gene            complement(64132..64650)
                     /locus_tag="GWB1_scaffold_5_curated_closed_complete_prodig
                     al-single_131"
     CDS             complement(64132..64650)
                     /product="hypothetical protein"
                     /codon_start=1
                     /transl_table=11
                     /translation="VNHPYRDPSHQPPKRIPWWCRVFGHKTDRGDYWPDSPFQYQYPN
                     CPRCGTQLLFPELEPAPEEPEAQATEYITDRTTTYTERTTTSWVIDQESLQAFPKKWQ
                     EFSNHINITSATFFQEAQATFDKLFTGSTEVLKSAQELLKHCHACQACQKGTLCPEGQ
                     QLSKLTIETRVK*"
     gene            64700..65779
                     /locus_tag="GWB1_scaffold_5_curated_closed_complete_prodig
                     al-single_132"
     CDS             64700..65779
                     /product="hypothetical protein"
                     /codon_start=1
                     /transl_table=11
                     /translation="MSTNLVDRYIGAIKVADRFLTAKEFTDPRGLFEAYQMALEDLRK
                     EVPLSLAEPRRRLIVGHYWQRVIRAGRALSEWVIQTRSIPAGKTKALELTARVFNAQR
                     TSDVPGWFEKNQKALAFLTEAASWGEKDASAEGGLELAMVGPFKVHNTIGADAKQFKE
                     LQGLVESAAKALNTTRDFKKTLYGDVFVVGQIASSRYAAWYNIKGDDVYLRSMAKKGV
                     DDLQSLIHELGHRYFKRFTTPVQRSMVHRLFSRLSYKSVEVEEPKVGDIFPLPIHGLK
                     GKVITITSMEGNTVGISTGGSVKRDSMMQLLKQNARNSAHFPSSYASKDPEEFFSECF
                     AFFTMGKLKPDLAESFQQCLDEALV*"
     gene            complement(65776..66645)
                     /locus_tag="GWB1_scaffold_5_curated_closed_complete_prodig
                     al-single_133"
     CDS             complement(65776..66645)
                     /product="hypothetical protein"
                     /codon_start=1
                     /transl_table=11
                     /translation="MSHVEIYAIRHNGEVCFYDGDVHNACAGALHIWECLSQKHTPKA
                     NLMNGYKELFQLPARQMEEWEHIALDFTRDGTWIKRENLSRVCAALDTFWEHHHQATS
                     KYTGEKWKVTATIPGIVSVLRKLAQDTSFRGACFNQTSVNTNPWQVRINDDGEEDAEY
                     RPYNFDMDVGRPNLFGKVPVEIFEHENLKPTTTLEWEDVSRPPSDGFPEHRRYQAIMD
                     EDLNLEVYSSGEFWFWRCRTGTWDAGSSVTFPDKEEAMLEVEAFASLRQRLQATKREQ
                     DLERRIEVLERRR*"
     gene            complement(66642..67574)
                     /locus_tag="GWB1_scaffold_5_curated_closed_complete_prodig
                     al-single_134"
     CDS             complement(66642..67574)
                     /product="Nicotinate phosphoribosyltransferase {ECO
                     :0000256|RuleBase:RU003838,
                     ECO:0000256|SAAS:SAAS00075163}; EC=6.3.4.21
                     {ECO:0000256|RuleBase:RU003838,
                     ECO:0000256|SAAS:SAAS00075163};;  TaxID=1254432
                     species="Bacteria; Proteobacteria; Deltaproteobacteria;
                     Myxococcales; Sorangiineae; Polyangiaceae; Sorangium.;"
                     source="Sorangium cellulosum So0157-2.;""
                     /codon_start=1
                     /transl_table=11
                     /translation="MHSALMTDRYELAMLGAYLREGIADRRAVFELYVRKLPKHRNFM
                     LVVGIDRISDYIWHLGFDEQDIDYLCGAPGLKDVMTTEMVSYLRHYRFTGNVDSMLEG
                     QIAFGGEPILRVEASLGEAQILETFMLGVINHETKVASKAARVVLAAQGLPVSEFGAR
                     RIDPAAAEYASRAAYIAGCKNTSFEDAGYLYGIPVSGTCAHSYMLAHVDGPDREQDAF
                     NKFAEAFPSGTRPALDLLPCVLRDGRLLSTMTTTRREFHTFWLLTHPCGKWVKGEGAT
                     DEEALRLALTHSEQHLASLKEDNEKLMATAKVVP*"
                     /db_xref="S4XYL4_SORCE"
                     /db_xref="UniRef100_S4XYL4"
                     /db_xref="scu:SCE1572_22345"
                     /db_xref="6.3.4.21"
     gene            complement(67634..67822)
                     /locus_tag="GWB1_scaffold_5_curated_closed_complete_prodig
                     al-single_135"
     CDS             complement(67634..67822)
                     /product="hypothetical protein"
                     /codon_start=1
                     /transl_table=11
                     /translation="MTKPDDIVQYCQACGAIYAATQGPQCWLCKSPNQVEGSAKEAWQ
                     IANARTAIKQLRKNPKLN*"
     gene            complement(67848..68402)
                     /locus_tag="GWB1_scaffold_5_curated_closed_complete_prodig
                     al-single_136"
     CDS             complement(67848..68402)
                     /product="hypothetical protein"
                     /codon_start=1
                     /transl_table=11
                     /translation="MNPKVHHFASAIEVAMDRNARKPGDSYEHLLGRVSDKLFDLRGA
                     VHVGDANRILEEAANVAVFLLFVADAKGELSAPDAESHSPKSDGLGLQAPKKSDDVTS
                     WDLAEEMMDHRPTGKELRIQYYVDLIEEDIASHEEPTKWSDLTDLPLEYAQRLDAYTA
                     RRRAKRMTRMTNFDPSILLEEDSP*"
     gene            complement(68399..68731)
                     /locus_tag="GWB1_scaffold_5_curated_closed_complete_prodig
                     al-single_137"
     CDS             complement(68399..68731)
                     /product="hypothetical protein"
                     /codon_start=1
                     /transl_table=11
                     /translation="MIPPNEPIYYGHKDTSQEGKVWYFHLSPNQWWVEIHGVNKPIVP
                     LRVRERIDGDPESNYWGWLDTKKPDTYTMIWPSKMQLDMCFPYGPDAETALGRGRCVN
                     LMVEEIEE*"
     gene            complement(68852..69103)
                     /locus_tag="GWB1_scaffold_5_curated_closed_complete_prodig
                     al-single_138"
     CDS             complement(68852..69103)
                     /product="Uncharacterized protein n=1 Tax=Sinorhizobium
                     phage phiM12 RepID=S5MQG0_9CAUD"
                     /codon_start=1
                     /transl_table=11
                     /translation="MLAFPGMLVGVAEDAGMLVPPDPDNFDREAFPHFFIFTELQLGR
                     RMSSPSEHSDNAKVIAPIPVDRLKTMTLQDFIDAGLQLC*"
                     /db_xref="UniRef100_S5MQG0"
                     /db_xref="A0A0F9P616_9ZZZZ"
                     /db_xref="S5MQG0_9CAUD"
     gene            complement(69141..69590)
                     /locus_tag="GWB1_scaffold_5_curated_closed_complete_prodig
                     al-single_139"
     CDS             complement(69141..69590)
                     /product="hypothetical protein"
                     /codon_start=1
                     /transl_table=11
                     /translation="VGPWDNPWNLTVWLWHHRVGSLLVLAFYVMSAHASFRVYERCDM
                     TFGEPDRANVHVDRIFMALFWPIAPIYGVCTLLYKVGCWLVLGGLAFLVFTAPRWIVV
                     HVDMGVTYLVRKARFWFEKVQKMPGQGPYRSPPHHGDKDEPNIPKQE*"
     gene            complement(69593..69802)
                     /locus_tag="GWB1_scaffold_5_curated_closed_complete_prodig
                     al-single_140"
     CDS             complement(69593..69802)
                     /product="hypothetical protein"
                     /codon_start=1
                     /transl_table=11
                     /translation="MSFLIERKDRGRSEWWCSDDEGVASEWVRDLDEADQYHIRSAAE
                     KDCAMVQAKTKATLTVVERPVKKGK*"
     gene            complement(70046..70462)
                     /locus_tag="GWB1_scaffold_5_curated_closed_complete_prodig
                     al-single_141"
     CDS             complement(70046..70462)
                     /product="hypothetical protein"
                     /codon_start=1
                     /transl_table=11
                     /translation="MSKKIKAFKFTVGDQVCLSDLDHSGTVYSGDLTVGDIGTITKVE
                     PTSVCVRFPMGLGVFNPGCLELVKKAPKVLTLGWARKQVAKVKRLKNDSEAAHGVEDD
                     MREEFLKALAVGAVTDSAGIAKILLKTSKIGSRWFA*"
     gene            complement(70479..70988)
                     /locus_tag="GWB1_scaffold_5_curated_closed_complete_prodig
                     al-single_142"
     CDS             complement(70479..70988)
                     /product="hypothetical protein"
                     /codon_start=1
                     /transl_table=11
                     /translation="MSTTTANERITQVRVALIATLTTNGHKVEVDDWRGVTVDGINIQ
                     FQLKEDQSTSWPYRGKDKLRIHFGCYGSKRMFPEPKTGFNVPKIVGETEQFVASELAK
                     RAMNQKAADARMTVAPLVAALNKEFAGGRGNTCIDSQGEMAIEVRHTRCTEEQARKLH
                     EALRDIFGA*"
     gene            complement(71046..71339)
                     /locus_tag="GWB1_scaffold_5_curated_closed_complete_prodig
                     al-single_143"
     CDS             complement(71046..71339)
                     /product="hypothetical protein"
                     /codon_start=1
                     /transl_table=11
                     /translation="MGNRIAVVYGVAYHRNGSGGVGFYAVHFKGTTQVDSHEFLATVF
                     KEQGCCAVIALDLVPTEGVGHGNKWRGDAFEPELRRAIKTWEDAEDHRLGLDV*"
     gene            complement(71339..71665)
                     /locus_tag="GWB1_scaffold_5_curated_closed_complete_prodig
                     al-single_144"
     CDS             complement(71339..71665)
                     /product="Putative uncharacterized protein n=1 Tax
                     =Cronobacter turicensis (strain DSM 18703 / LMG 23827 /
                     z3032) RepID=C9XXZ9_CROTZ"
                     /codon_start=1
                     /transl_table=11
                     /translation="MKTKTDPTENDVILPVVYVTKYALTQGILVCHNATHCRNVSEKM
                     IEARLGQYKSYFHRPDWHTTEAEALARAEEMRRAKIKSIQKQQLKMEKMQFKFVTTHI
                     PRNGDD*"
                     /db_xref="UniRef100_C9XXZ9"
                     /db_xref="ctu:CTU_11330"
                     /db_xref="C9XXZ9_SICTZ"
                     /db_xref="C9XXZ9_CROTZ"
     gene            complement(71692..71934)
                     /locus_tag="GWB1_scaffold_5_curated_closed_complete_prodig
                     al-single_145"
     CDS             complement(71692..71934)
                     /product="hypothetical protein"
                     /codon_start=1
                     /transl_table=11
                     /translation="MRDIYDHSRPSRQTVRVRPDRSWQPWITPFKGMVYGLVMDKVEA
                     LTEEGRFHPALELGSTYIILDGARALNLKHVTRVVG*"
     gene            complement(71938..72192)
                     /locus_tag="GWB1_scaffold_5_curated_closed_complete_prodig
                     al-single_146"
     CDS             complement(71938..72192)
                     /product="hypothetical protein"
                     /codon_start=1
                     /transl_table=11
                     /translation="MIVVTWDIETWEQLDLDREVALVVSKFVCGTHMWITAMDTAKVK
                     ATVKERELKFWPTKQGENDAVQLGAELEKLGFTVDINTKG*"
     gene            complement(72194..72397)
                     /locus_tag="GWB1_scaffold_5_curated_closed_complete_prodig
                     al-single_147"
     CDS             complement(72194..72397)
                     /product="hypothetical protein"
                     /codon_start=1
                     /transl_table=11
                     /translation="MHDHEYVKRCTCCGALYTLTAWRELPLLGHQDDEDAQLELRNCP
                     CPAGATLYLRVDQDGKPVPDPEV*"
     gene            complement(72450..72677)
                     /locus_tag="GWB1_scaffold_5_curated_closed_complete_prodig
                     al-single_148"
     CDS             complement(72450..72677)
                     /product="hypothetical protein"
                     /codon_start=1
                     /transl_table=11
                     /translation="MTTPMRRTDCCWNTDLEARFGTWWAVEVRDQWGWRYLDWARFTT
                     AELALAHHATLTETRPMRVVECPADNDRRTA*"
     gene            complement(72797..74116)
                     /locus_tag="GWB1_scaffold_5_curated_closed_complete_prodig
                     al-single_149"
     CDS             complement(72797..74116)
                     /product="Putative uncharacterized protein n=1 Tax
                     =Corynebacterium variabile (strain DSM 44702 / JCM 12073 /
                     NCIMB 30131) RepID=G0HB72_CORVD"
                     /codon_start=1
                     /transl_table=11
                     /translation="MPTEKTCTKCGATKPTNEFYADPTSRDGYKTHCKVCVRVRSKSW
                     REDHPEEVAARGKLRYEVDISQEGSKCCAACGRIDVEFYRDSTKLGGLDVYCKACKKT
                     KRDARLEKLKTEAPEEAEALKARNLDNNRAWRKNNATRDQAARRAWREKNSEKLAAQH
                     VAWVEANPEKYEELQERKKIKDKAKRAARRTEREADHIANPPTPKPPPTEKVCLGCHL
                     LKPIAAFGKHSEKGHTARCRACLNAARNPDPTIVEAMAQRKALRALGMKMCNGCGVQK
                     PLEEFSPDARSNKRQPRCKECAIAWQKKYRDTPIGAARSKAVGEAWRAAHPDEIKAMG
                     IAYRKANPEKIAAHNTRRMARLNDVEDTLTPDEVKLILKESKASGDLCTYCGKPCGKR
                     VTLDHIFPLAKGGPNTAENLTVACKSAIPRSMPGLSSRWYLRPVSSS*"
                     /db_xref="UniRef100_G0HB72"
                     /db_xref="A0A0E3XAA5_9VIRU"
                     /db_xref="cva:CVAR_0843"
                     /db_xref="G0HB72_CORVD"
     gene            complement(74150..74884)
                     /locus_tag="GWB1_scaffold_5_curated_closed_complete_prodig
                     al-single_150"
     CDS             complement(74150..74884)
                     /product="hypothetical protein"
                     /codon_start=1
                     /transl_table=11
                     /translation="MPEPIELSTVEPIWTTWAGEARSQSRYVYRPVRYIRHTQRRVRV
                     LPGNPSLPLRVMLKELSTDRNMRPNGGLNGSPLGIDLELRGHEVRKLIYAGGGFTSVL
                     AKEGIDIEDFIQELFRAILVRNRGTCRWDHKKSSMGHMVHLIARCVISNMLRRDRRRT
                     SIESLTENGDAPELLVGTDDEEVILQREDLLTRAFPMEEEQQRAGRFLMLLEAGYSRR
                     DALETLEESATWGDGVIRKLREKFRE*"
     gene            complement(75022..75489)
                     /locus_tag="GWB1_scaffold_5_curated_closed_complete_prodig
                     al-single_151"
     CDS             complement(75022..75489)
                     /product="hypothetical protein"
                     /codon_start=1
                     /transl_table=11
                     /translation="MATLDDCLQLMKSMGMFDRILVCPAESCVGIYIRTETSNQTVIR
                     QGVPLHATAPTAEDAMAELHKLLVRAIEKQASELQDKTDKLWRAVGRTPFKVGDRVRL
                     KGAQSGGVITDLPKIATITYSQGSDKGGTVRVALEDLEEDTSPMPTDLPFGDI*"
     gene            complement(75493..75669)
                     /locus_tag="GWB1_scaffold_5_curated_closed_complete_prodig
                     al-single_152"
     CDS             complement(75493..75669)
                     /product="hypothetical protein"
                     /codon_start=1
                     /transl_table=11
                     /translation="MKKRHDWNSFLAGLNTWAAIHSFQQHHMWWVGFSVGIAVWCALD
                     AISNALMASHGKDT*"
     gene            complement(75678..75917)
                     /locus_tag="GWB1_scaffold_5_curated_closed_complete_prodig
                     al-single_153"
     CDS             complement(75678..75917)
                     /product="hypothetical protein"
                     /codon_start=1
                     /transl_table=11
                     /translation="MNRLPYLALMLSVPILLAAWVYNRSQWLSSVYLMFAAWDVYYIW
                     QQLRIDKARDLEANRARWRAANKALEHEREDASKE*"
     gene            complement(75914..76432)
                     /locus_tag="GWB1_scaffold_5_curated_closed_complete_prodig
                     al-single_154"
     CDS             complement(75914..76432)
                     /product="3'-5' exoribonuclease {ECO:0000256|HAMAP-Rule
                     :MF_00977}; EC=3.1.13.-
                     {ECO:0000256|HAMAP-Rule:MF_00977};;  TaxID=247156
                     species="Bacteria; Actinobacteria; Corynebacteriales;
                     Nocardiaceae; Nocardia.;" source="Nocardia farcinica
                     (strain IFM 10152).;""
                     /codon_start=1
                     /transl_table=11
                     /translation="MTTQTLVYRDDVTRYFLDTEFMEDGKTIDLISIGLVCEDGREYY
                     AINQEAKLHKANPWVRQNVLPQLPKHGDPMWKSKATIAAEVLLFLTPLHKYQPELWAY
                     YADYDWVVFCQLYGRMIDLPSKLPMYCMDLKQHSVMLGSPTHPTQPADKAHDALEDAR
                     WNASLFKFLKAP*"
                     /db_xref="Q5YZ14_NOCFA"
                     /db_xref="UniRef100_H6RCY8"
                     /db_xref="ncy:NOCYR_1846"
                     /db_xref="H6RCY8_NOCCG"
                     /db_xref="3.1.13.-"
     gene            complement(76456..76668)
                     /locus_tag="GWB1_scaffold_5_curated_closed_complete_prodig
                     al-single_155"
     CDS             complement(76456..76668)
                     /product="hypothetical protein"
                     /codon_start=1
                     /transl_table=11
                     /translation="VKFSRIVEETRRGFQYRYPAHCILFFVLNYIHQPKATWFKYYAW
                     VKDLDRLHKRPRRGYIPCPICALLGT*"
     gene            complement(76665..77261)
                     /locus_tag="GWB1_scaffold_5_curated_closed_complete_prodig
                     al-single_156"
     CDS             complement(76665..77261)
                     /product="hypothetical protein"
                     /codon_start=1
                     /transl_table=11
                     /translation="MRAGMTDQEVLWECWSAKCERCGKPIAMKNWYAQASFSDLKQGD
                     FAPTNACRCIMTKSKTTNVKPNNARDPLMRELKKLYMSLEEDSRMGEEDLRDMYREDA
                     KDTKIVYELLLQGKYGEAHRFWGHMDTAPRDSLPEGIRWAMRAAESAKIEFSNKPPTH
                     VYRVIQQAVLEEKIRDLEKTLAVTRAEYRKYGGRIPHK*"
     gene            complement(77376..78026)
                     /locus_tag="GWB1_scaffold_5_curated_closed_complete_prodig
                     al-single_157"
     CDS             complement(77376..78026)
                     /product="hypothetical protein"
                     /codon_start=1
                     /transl_table=11
                     /translation="MQNGTADNKGCQMNLKELADQLRTMIESLNRGDPNDDPDDATQA
                     SLRAVAMAALRLSTPYPGVQLIGKIEWWDGCNCHGSDMHTELEWETLEEMGRAIASHG
                     HGEVSDLQDVKWSIPLSENERSTLFEAFERGQKQTATRKVLRDALEKANKEHGSAVMA
                     MTRISKEIQDGRSDFNDVALARKLGELTIADTLVIACAARRHEAEKALVRLEQEVD*"
     gene            complement(77987..78193)
                     /locus_tag="GWB1_scaffold_5_curated_closed_complete_prodig
                     al-single_158"
     CDS             complement(77987..78193)
                     /product="hypothetical protein"
                     /codon_start=1
                     /transl_table=11
                     /translation="MTPLDKAIKLRRQAAHLCELALAGIKPMEGFRRLDAQATAAYLE
                     LEPDDARTFIRRCRMELLTTKGAK*"
     gene            complement(78190..78399)
                     /locus_tag="GWB1_scaffold_5_curated_closed_complete_prodig
                     al-single_159"
     CDS             complement(78190..78399)
                     /product="hypothetical protein"
                     /codon_start=1
                     /transl_table=11
                     /translation="MKKTDVVNVIVVLVGFLMFLTGWPMLAWMTSPWTLAYLIVGWAL
                     GGFGSLIGLCRLGEERHQQWLKRKE*"
     gene            complement(78414..78719)
                     /locus_tag="GWB1_scaffold_5_curated_closed_complete_prodig
                     al-single_160"
     CDS             complement(78414..78719)
                     /product="hypothetical protein"
                     /codon_start=1
                     /transl_table=11
                     /translation="MYAPNTPVVARCTFQQEGVVVNHGATGVITGETWTQQTTTGAFG
                     VTTESTSGVVTVCWRVGKPRLKDLHTTHPIGRDGFQMSSQVQVRDTWREVKWSDGRK*"
     gene            complement(78719..78934)
                     /locus_tag="GWB1_scaffold_5_curated_closed_complete_prodig
                     al-single_161"
     CDS             complement(78719..78934)
                     /product="hypothetical protein"
                     /codon_start=1
                     /transl_table=11
                     /translation="MSKPQDTVESLSLEMAKAFDYYDAKTHARSLRDDINYGSRVTWS
                     ERPDGWGDLGRRINLVVRAGQAAKRKT*"
     gene            complement(78954..79184)
                     /locus_tag="GWB1_scaffold_5_curated_closed_complete_prodig
                     al-single_162"
     CDS             complement(78954..79184)
                     /product="hypothetical protein"
                     /codon_start=1
                     /transl_table=11
                     /translation="MKTQAVCHVCGSNPCYLICPMQDPYAGNPLAEHEDHEFNSRYDN
                     VREMYAGTGDNLEEDRDFEAGEAEAEMVNNAE*"
     gene            complement(79248..79775)
                     /locus_tag="GWB1_scaffold_5_curated_closed_complete_prodig
                     al-single_163"
     CDS             complement(79248..79775)
                     /product="hypothetical protein"
                     /codon_start=1
                     /transl_table=11
                     /translation="MRLYKGISRLRYHRLFNKYNIALLKWAVALKPGDLISGCTTWPF
                     NTIVKSIEIDRNQPWQGKGSFVSEVVVQTTDGYQHTCPGGGCVSRPLTPEQVREVLQC
                     RHLTEQAYIEGLDRAITEGWRTAGWKVPQLDLYHRAHDGRPVCDEMGQRLPDDLKAYI
                     EENDRWYAAQRAKNS*"
     gene            complement(79772..80818)
                     /locus_tag="GWB1_scaffold_5_curated_closed_complete_prodig
                     al-single_164"
     CDS             complement(79772..80818)
                     /product="DNA ligase (EC:6.5.1.1)"
                     /codon_start=1
                     /transl_table=11
                     /translation="MIHLNEGESIEVQGSGKKPYVVKNSGGVVNCSCPAWKNQSLPID
                     QRICKHIKANVSNGAAASVHQSGSVVNGTAPKTPTKPKNVPPCLLAHTWDRDVDVSGW
                     WSSYKLDGVRAWWDGERFWSRLGNEYFAPQWFKDKMPKGVVLDGELFAGNGRFQKTVS
                     YVRKGTPVDAEWEEIQFMVFDMPNHPGPFEDRLDAMVKLLRDEFMGYYVPRKGALVNL
                     LDQSPVKDNKRALEWDLALATKYGYEGIMLRQPGSLYEAGRSHTLLKVKDFFDCEVTV
                     TGYKKGKGKHKDRVGSLDVVMDNGITLNVGTGLSDHERENPPSIGSRVTISYQELSKD
                     GVPRFPAYLRIYPT*"
                     /db_xref="mxa:MXAN_0615"
                     /db_xref="Q1DEP0_MYXXD"
                     /db_xref="UniRef100_Q1DEP0"
                     /db_xref="6.5.1.1"
     gene            complement(80815..81150)
                     /locus_tag="GWB1_scaffold_5_curated_closed_complete_prodig
                     al-single_165"
     CDS             complement(80815..81150)
                     /product="hypothetical protein"
                     /codon_start=1
                     /transl_table=11
                     /translation="MIKLSGYSDDNVEIEGDYEDEILAYDRESTDFVIGTPEGGVRVG
                     MAYSDLGVWMATLSPLKEGVPIPWPVRIEAGGYTIVAIVDCPPGTPVQAWQGQDELVW
                     ENGEPVGEE*"
     gene            complement(81147..81407)
                     /locus_tag="GWB1_scaffold_5_curated_closed_complete_prodig
                     al-single_166"
     CDS             complement(81147..81407)
                     /product="hypothetical protein"
                     /codon_start=1
                     /transl_table=11
                     /translation="MIPAGTTVSEPEPACDHFWKSDADYPGAGCANPVAYACDCRRCK
                     IIVEERFHACEGHLGSRAILAHHKRTYPNDAMNMIRIGVKTP*"
     gene            complement(81379..81615)
                     /locus_tag="GWB1_scaffold_5_curated_closed_complete_prodig
                     al-single_167"
     CDS             complement(81379..81615)
                     /product="hypothetical protein"
                     /codon_start=1
                     /transl_table=11
                     /translation="MRRKKYSIGHVGDVMAKIKKVTPKNLQKVLEEIPKLIAAGYLDA
                     VMFCPAFNNWLDDMLGEDMFGTEGQNDPRGDHRE*"
     gene            complement(81578..81805)
                     /locus_tag="GWB1_scaffold_5_curated_closed_complete_prodig
                     al-single_168"
     CDS             complement(81578..81805)
                     /product="Elongation factor Ts n=1 Tax=Chlorella
                     variabilis RepID=E1Z9V7_CHLVA"
                     /codon_start=1
                     /transl_table=11
                     /translation="MLIAMQELRQEVAVLRAEVVRLRAIVEPPAVLVTPEMVKELRKR
                     TNVGILDCKRALEKCKGDVDAAEKVLHRPCR*"
                     /db_xref="UniRef100_E1Z9V7"
                     /db_xref="chy:CHY_1786"
                     /db_xref="87892605"
                     /db_xref="E1Z9V7_CHLVA"
     gene            complement(81808..82065)
                     /locus_tag="GWB1_scaffold_5_curated_closed_complete_prodig
                     al-single_169"
     CDS             complement(81808..82065)
                     /product="hypothetical protein"
                     /codon_start=1
                     /transl_table=11
                     /translation="MTTRLTDFLCWMPGQGEARTDAVLVAEQTAGIAAETFTRNRFRD
                     QDPPTPVDLRVAVCGVGGSDVTSHYRVQVKVSTTYLIHRED*"
     gene            complement(82074..82382)
                     /locus_tag="GWB1_scaffold_5_curated_closed_complete_prodig
                     al-single_170"
     CDS             complement(82074..82382)
                     /product="hypothetical protein"
                     /codon_start=1
                     /transl_table=11
                     /translation="MSNKWIQLGDDWYARSLRQYQGTIHGMTVTVTETGVSDEEGNLS
                     NWKISVHYPGATVEAVERYETVEHILEMASNLAREMSLGYAAARRGEKSQYSPDAPKV
                     *"
     gene            complement(82375..82869)
                     /locus_tag="GWB1_scaffold_5_curated_closed_complete_prodig
                     al-single_171"
     CDS             complement(82375..82869)
                     /product="hypothetical protein"
                     /codon_start=1
                     /transl_table=11
                     /translation="MIELVCDTCGKREPTKHLERNRDYDEHVNLHPVGWLGVSTEDIR
                     LPPGLRACSVKCAHDLCDKYPDLLVIVKGPDYWAEDFEGEPIPLCEMLAIIPMPREQD
                     VVWEEPLPKGRCDLRVGNWRSEWSLKTGESVDEDDYYIEKKYLPRLRATDKKLRRAEK
                     ASDV*"
     gene            complement(82866..84017)
                     /locus_tag="GWB1_scaffold_5_curated_closed_complete_prodig
                     al-single_172"
     CDS             complement(82866..84017)
                     /product="Putative uncharacterized protein n=1 Tax
                     =Oscillochloris trichoides DG-6 RepID=E1IDS9_9CHLR"
                     /codon_start=1
                     /transl_table=11
                     /translation="MSDRIEYEKRALPYIQTLLDQQEPPRLYAICTGACAGLQKTLWS
                     VPGISGLLVGASFPYDIAATTETLGYIPESYVSAETAMGLAHTAYMKALASPRTGTPI
                     GLGVTGSVASLREHRGDHRAWIATTTPTLVGLRCLTLPKGVGMDARLADDLAIEGEAL
                     NSVLDMTGNHFVPMPNYGTRTFMNGVTHGPRTMTSVSHDVFHQYPMFHADGSRSKAPE
                     GPSMLLYPGAFNPPHKGHLGLAREAERVSGRPVVFHITQQTLHKTALTVPEMLARARA
                     LRGHDVLFGFDNALYIEKARQHPGAGIVLGADALARMLDPRWCPVDPMIDEFLALGTR
                     FYVAGRVIEGRLVQLENIDMPSVFRDLCVAVPGRWDISSTEIRNTKVSP*"
                     /db_xref="UniRef100_E1IDS9"
                     /db_xref="psl:Psta_2764"
                     /db_xref="89666343"
                     /db_xref="E1IDS9_9CHLR"
     gene            complement(84025..84240)
                     /locus_tag="GWB1_scaffold_5_curated_closed_complete_prodig
                     al-single_173"
     CDS             complement(84025..84240)
                     /product="hypothetical protein"
                     /codon_start=1
                     /transl_table=11
                     /translation="MTPWQEMLGKTREEVVALLGEPQHKGATSRKYPTPSCYQYGNME
                     LHFQPWKTGTCVFVFDLENHHDGLKWG*"
     gene            complement(84245..84943)
                     /locus_tag="GWB1_scaffold_5_curated_closed_complete_prodig
                     al-single_174"
     CDS             complement(84245..84943)
                     /product="hypothetical protein"
                     /codon_start=1
                     /transl_table=11
                     /translation="VKNPFQIPNIPHALPMRPWCEKGELTWEDFYAEAKKKYPVRYFL
                     SHDLPHWWRVHVSLPIEHFTDWVVCHVVPSRRFHMLDLRQPKDEEGYPYRYGWIDSDR
                     QILYSCFNILVRFIEREHGGKDKYLEYIAFQEEDCSQEFPEWQEKCRNQREILDIYLW
                     WKETRPATNKAISEALTKWHDLYRPVQSKEEAEVTPGLAEADKLHKDLEAAYEVAETK
                     RLARLIELRHLLWT*"
     gene            complement(84947..85684)
                     /locus_tag="GWB1_scaffold_5_curated_closed_complete_prodig
                     al-single_175"
     CDS             complement(84947..85684)
                     /product="hypothetical protein"
                     /codon_start=1
                     /transl_table=11
                     /translation="MRMTELVPGTNIVVNESCAITELRGRRGIVFSASTWADCVKVSF
                     DEGPPVWSLCATSLDSDSPEQRGIVPYVTTPGGESLQYIPTMEVKLVTIKSKPNKNGD
                     VFPGIHVFPPVDNPITRLYENLRCTFKSVARIDSIPVIDALNRTHKSLRALAKSLDVP
                     WIVASFSPPESMDMTVSKLLGFVANRGNQIGPCSGRAYGLPYRELASLLTAINDLNVA
                     VAAMLPPTLPPTRVEEPGLRFDLQVED*"
     gene            complement(85728..85970)
                     /locus_tag="GWB1_scaffold_5_curated_closed_complete_prodig
                     al-single_176"
     CDS             complement(85728..85970)
                     /product="hypothetical protein"
                     /codon_start=1
                     /transl_table=11
                     /translation="MAREIGFKIRILTKGPRHTPQAWAEKLLWCQKNIGIMPSTEYNQ
                     HFTHRNLVKYPQGPTQYDAPYWLAVQKRLQAAYDRE*"
     gene            complement(85934..86236)
                     /locus_tag="GWB1_scaffold_5_curated_closed_complete_prodig
                     al-single_177"
     CDS             complement(85934..86236)
                     /product="hypothetical protein"
                     /codon_start=1
                     /transl_table=11
                     /translation="MKTDKVEKVCLFDMDGTLVGYSQQMLLDLQKLAFPGEPPPQLDW
                     AMMGPKGTVGAEMPPTWRTGSGSSSHRGIGGSTSHELSQASRSWTWPERLGSKSAS*"
     gene            complement(86233..86502)
                     /locus_tag="GWB1_scaffold_5_curated_closed_complete_prodig
                     al-single_178"
     CDS             complement(86233..86502)
                     /product="hypothetical protein"
                     /codon_start=1
                     /transl_table=11
                     /translation="MMRDLCACGRQIYSRWFKRHVRKCTAALVRIGLAGGGNSVAYCD
                     ERLLHNRPVGCTCGAVDWEGIAVPRPCSVCVASVGETKQSWARSL*"
     gene            complement(86499..86699)
                     /locus_tag="GWB1_scaffold_5_curated_closed_complete_prodig
                     al-single_179"
     CDS             complement(86499..86699)
                     /product="hypothetical protein"
                     /codon_start=1
                     /transl_table=11
                     /translation="MAHQHQWKFQVSLFVELPAEAFHHVNKGQLRLKATKILGAGWDR
                     VTIAYCDCGKATKDLSVLCKGK*"
     gene            complement(86717..86938)
                     /locus_tag="GWB1_scaffold_5_curated_closed_complete_prodig
                     al-single_180"
     CDS             complement(86717..86938)
                     /product="hypothetical protein"
                     /codon_start=1
                     /transl_table=11
                     /translation="MADEHKHNWKPVPNEFRCYTCNCGKTGFRRSLGEPIREHKKPRD
                     YHRLGQTHISSTALATGANRTGKRGPGGW*"
     gene            complement(86942..89050)
                     /locus_tag="GWB1_scaffold_5_curated_closed_complete_prodig
                     al-single_181"
     CDS             complement(86942..89050)
                     /product="Putative uncharacterized protein n=1 Tax
                     =Pseudomonas syringae pv. lachrymans str. M301315
                     RepID=F3E747_PSESL"
                     /codon_start=1
                     /transl_table=11
                     /translation="MGQVAMLDPIIHQLLNEAATKWMAVTGTNPDRTSFRVRFDGGWD
                     DLDLDHFLKDINQAQELDPSGITTFMLLRGAAESYLKDLNISAMDFLTKPLEVEAKVA
                     PLRELRELLENEHVIQTIEDFMGWIRAASAHYGLSEQHNKALDKLMANKLQLAYVRRD
                     ALRSIETLQANQFVHGKADTKDLKYNPGVYEFWNVNSLVKAMQAQLLSGITLCMVRDP
                     GEPMFSFFCIAIRNGQSLTVLCDQESLPHPGAKRMSRRPDRILSKRAERHRFPYDLLD
                     LQTPADGKDQYIKDSKELVPINVTGVKLTSLGELHPDTFVWLTMLFELIKERYGTQNL
                     QLPETSYTGEMIVNPHALVDTHGALVKDGQYQPIELPPLRGEDVTAETTADQWVEEPR
                     HYNRWMMERYASQVPEAVLNPVGAEQLLTLGSGETGLTFSKSEETGHNTLEGGHLNGS
                     CLQRYPVEFETMDPITFGTKETLVRDRLWVARMNQVKVVEALALKEFDETKDAVLQWY
                     QKAVAKNVGPLVEAAVRGTFVLPSLQPKNGEWAWARDLVMVTRECLDQGTRKNMHFHA
                     YSKVGMDKGCHLSRYNSGSLFICGGSRNPYSGATNFYCYGEGLTVASVYTKIKPDCPE
                     ALAVLCGLSSVEELPWQLRHWSTEEPYVGNPILNRLDPEEWNLDNPWKSLELEIWIML
                     SKNYIHSQRKALGLPRATWG*"
                     /db_xref="UniRef100_F3E747"
                     /db_xref="F3E747_PSEAV"
                     /db_xref="enc:ECL_B086"
                     /db_xref="F3E747_PSESL"
     gene            complement(89136..89573)
                     /locus_tag="GWB1_scaffold_5_curated_closed_complete_prodig
                     al-single_182"
     CDS             complement(89136..89573)
                     /product="hypothetical protein"
                     /codon_start=1
                     /transl_table=11
                     /translation="MTTLQVLVRKTNEGVTFTLIGKRGKSLRTNTDVRQRAVSLAEAR
                     WREGALKAAAELGIADSGYITDLSKGRYRHLSNSCGHTLALEPWGFARKREDGTIGMN
                     DTGSTPTDFRARVLLAWEAPLTEIEVEPRCYKFESVWDIEAPS*"
     gene            complement(89620..89931)
                     /locus_tag="GWB1_scaffold_5_curated_closed_complete_prodig
                     al-single_183"
     CDS             complement(89620..89931)
                     /product="hypothetical protein"
                     /codon_start=1
                     /transl_table=11
                     /translation="MSYEGYVQCICKSGHYEEQPEPYGEELAPCCVCEADIAWANRVD
                     QTNCDNYGEIPFRVIHEKFLVCSAITQTCNLGHKHVISEEVFRVPTQDETDPLRVYSA
                     D*"
     gene            complement(89928..90176)
                     /locus_tag="GWB1_scaffold_5_curated_closed_complete_prodig
                     al-single_184"
     CDS             complement(89928..90176)
                     /product="hypothetical protein"
                     /codon_start=1
                     /transl_table=11
                     /translation="MTEQHIFLAAIFLSLVVVLIPWQVSNHISKRLIQQETEHLDQWG
                     ATWGVSRFLDEPNDSYRHRILVYILWGSNPPDYTKRIS*"
     gene            complement(90193..90435)
                     /locus_tag="GWB1_scaffold_5_curated_closed_complete_prodig
                     al-single_185"
     CDS             complement(90193..90435)
                     /product="hypothetical protein"
                     /codon_start=1
                     /transl_table=11
                     /translation="MKAQVTLPVTATRIQGSSRYSIRLGGLKVAEVSRDPDTGWFWDY
                     SFYRSRCIAWEEEQMGSLVDAIHVAMGSTSVQRNDW*"
     gene            complement(90449..91324)
                     /locus_tag="GWB1_scaffold_5_curated_closed_complete_prodig
                     al-single_186"
     CDS             complement(90449..91324)
                     /product="Ligase 2 n=1 Tax=Moumouvirus goulette RepID
                     =M1PXX0_9VIRU"
                     /codon_start=1
                     /transl_table=11
                     /translation="MSYMHLTNLYRPEGQTILLFRECYSMEKIHGTSAHISWKEGKLH
                     FSSGGESHNKFVSLFEEVALVAAFEAMGHPEVVVFGEAYGGNQQGQSWRYGPNSKFIA
                     FEVKVGDSWLSVPSADDVAKKLSLEFVHYVKISTDLAAIDAERDAPSEQARRNGVVGD
                     QPREGVVLRPLVEVTLNDGERVMAKHKRDAERETTKIRKVVDPSQLEVLTKATEIAEE
                     WVTPTRLQHVLDKLPQGIGIEKTGDVIAAMIEDVIREAKGEIVDSKEARKAIGQKSAQ
                     LFKALCKESLEKFRA*"
                     /db_xref="UniRef100_M1PXX0"
                     /db_xref="A0A0F9UDQ5_9ZZZZ"
                     /db_xref="M1PXX0_9VIRU"
     gene            complement(91340..91744)
                     /locus_tag="GWB1_scaffold_5_curated_closed_complete_prodig
                     al-single_187"
     CDS             complement(91340..91744)
                     /product="hypothetical protein"
                     /codon_start=1
                     /transl_table=11
                     /translation="MRSYEPILTPAQAISLTEKEEETLASEIQTINMTLRKRFNGMDP
                     VDVTFTSHSYRVRDHLENWITSSGHWAITKMVYDHMEPNMTREPTDMVLGQGVGGPYR
                     QGPPGPRDGAAPHARVTLTALNPVDVVGCGMG*"
     gene            complement(91815..95369)
                     /locus_tag="GWB1_scaffold_5_curated_closed_complete_prodig
                     al-single_188"
     CDS             complement(91815..95369)
                     /product="hypothetical protein"
                     /codon_start=1
                     /transl_table=11
                     /translation="MNATWSKLRDGSRGVKVVGTREQLDSLKNTLDAGGPFDIVVVTN
                     PPSEASTEQLGPVEDFAFSGDTGFLLCHVLKRADDSKAPATVKTLPSLAELLANHGPL
                     FIQPLFIQDVLAVDTIIFSVTRDPADIFKVDFVALRAWLGNQISRFDDGSWAQSDEAT
                     LTKLLKGVFPGGIPQSITDFRAVESDKTFRNWEAYLTQNRLLLFPRQMSHAEVKAEIE
                     AWGTWKQSQTPSQTLTNQQAAALVGFEPPRQNLLSSTGAMGISEWGSVRVTDNLESLA
                     KEWAALKEKSANIKKSLWGFYRDHSDILNASKNSAEILQWSTNWVGHLIKSQGDAGKA
                     IQKVGADLEVTHDLITRTETYVAKERVKVLGPVKEDTLTSMGNYWSTVCGTEMGQWLS
                     GLIKETTPFLGTPKDMGAHYHVPADAIARTEAFIARSKEEALPRVTHMSPPSHRPHVE
                     AYIQREQKKHPYLNSDWMREWFDWLIKGEAEIIKDGQGGFYVRGRPGRHFALSEDDNG
                     EEIQDIVRLERGKGVTNTPMSPTDTIEAFAQEISTADALVTKGDPPPLSHYLELIQDY
                     IATPAWATWTELSKNIPKHRSLRLDTVCAEERTKARVAKDQDRGQVPPEETIRNLAKE
                     IAKFRGDKNDAYYATEIEWDLSARTWQSWAGTASDLPADLLTRIDSFTRLPSARAHYI
                     RTSPVDNLRDRMLAKGHAFRARKAPSDANIWEYQVWSPKSGHAQTQWLRNPSTLGINE
                     VTDWVQAQLPYTGLANSQEDLKTLLYEARRWYAGGKWAVKASQDSIMSLPDILREHQV
                     VIRADKNENDVSLIGLWEPHTGVWVLPPKRATYLIPLKECLHAQYGVEWIPSNLKHLD
                     KELDKAIEDLEIRQGLKMTVTGFLAENDLIVEAVKTDTGDVWYGLWDLETEKYSVDPC
                     SLPRLKDRIQHLCGEFKWSDISDEGLTNEDQLSDEIEFAETKLKKAIQQAQVYMGTAN
                     PSCEPATGIAQQVAKKTKTQRVMATAKTEAGRAANRVAARQLAKAVRDPLLEFLTQVL
                     GANKRKAMAFLASPSGLAITKLLLGTGLGMLPMSQYQDTGDAFLPANKLALIASVMRD
                     DGMADLGDNALDLITSPLFKRAGVLLATINAMADEPAVGGEKAVEKAVEKIRVSVASE
                     DAPAKKTKRVRVKVEPKVEEPELEFDEIEVELGEMQAS*"
     gene            complement(95399..96289)
                     /locus_tag="GWB1_scaffold_5_curated_closed_complete_prodig
                     al-single_189"
     CDS             complement(95399..96289)
                     /product="Uncharacterized protein n=1 Tax
                     =Haliscomenobacter hydrossis (strain ATCC 27775 / DSM 1100
                     / LMG 10767 / O) RepID=F4KZB7_HALH1"
                     /codon_start=1
                     /transl_table=11
                     /translation="MSRKKIAFVRASPKTRGFPYLPDKTPGRGRIPYYNTDQKDPAYI
                     PFVDVCWWSDNCADAAQGLRRLGYEVCAFDFDSDRLPELPLSKHTIVKADIRTTRKAL
                     DLLGVRQPKNVDLPWSLRKYRHRKVWSSTLGDVRKEVEETKTSLFIKPLRWQKAFNGH
                     VVYWDPNKYNPRNGTWGGLSYDHETTGFPPDFPVMVSDVVDISTSPEHRIYVVKKKIL
                     PTSLGGCRGFTQARRVAEQMVRDFKNQPISYGLDIAQIEDGPYALVEVNDGFSVGNYN
                     LSFTRYAQVIEARWREMVSS*"
                     /db_xref="UniRef100_F4KZB7"
                     /db_xref="A0A086AG51_FLAHY"
                     /db_xref="snd:MYY_1104"
                     /db_xref="F4KZB7_HALH1"
     gene            complement(96300..97121)
                     /locus_tag="GWB1_scaffold_5_curated_closed_complete_prodig
                     al-single_190"
     CDS             complement(96300..97121)
                     /product="hypothetical protein"
                     /codon_start=1
                     /transl_table=11
                     /translation="MIVCKECQGNGCDPKCPDVACPACEGMGTFSGTPGAPPVGPPCE
                     ACDGTGREKLPEEVFCNRCGKTCDKGDINPNLNFPPRHDSYGLIKAKVSGGYHSDSLC
                     DMTTYTFSICEGCLKELFDSFKIPPAVWDDMTGSQEVYNPNWKEDSNRRHEESLARER
                     ATLLPLLPETVPDVWEVEANPRGGLCDYYLKGDPGGLHASLSIVCDSLLVSVSRDMVN
                     DDDQPITMEEAEMARQVFAPWAVLDSKLANVRLMLCRGVAEGQLALVGFEKPLGV*"
     gene            complement(97118..97888)
                     /locus_tag="GWB1_scaffold_5_curated_closed_complete_prodig
                     al-single_191"
     CDS             complement(97118..97888)
                     /product="hypothetical protein"
                     /codon_start=1
                     /transl_table=11
                     /translation="MTAIPLVVRDLPNPANFAYACGKCSRIYDHSNRDLADSCCQPRK
                     CACGALAKEYHMVCSDCDAKATATKKAADFERATKQRYSSEMGPWLCWEDAGEEGFFC
                     NVEDLYDYCFRKGLEVPEWVWGTTSRTLRLDAVSILESALDEHHEDAIDRVEDISLLQ
                     TLLDLWCDRQIIETFDEDRSLAILIPPDPDNRQECVQTDTYKCRGCSHEYEVDRIRLH
                     GESWENNYDPKNWVLCAQSKCWLPKCPKCGRTQAKRTP*"
     gene            complement(97891..98076)
                     /locus_tag="GWB1_scaffold_5_curated_closed_complete_prodig
                     al-single_192"
     CDS             complement(97891..98076)
                     /product="hypothetical protein"
                     /codon_start=1
                     /transl_table=11
                     /translation="MDHFTSHKVTLMTPHPTRSGVWQLKLADSRWVTLVGVSEMRGLE
                     PPSFQIEAIELDKHDWE*"
     gene            complement(98076..101783)
                     /locus_tag="GWB1_scaffold_5_curated_closed_complete_prodig
                     al-single_193"
     CDS             complement(98076..101783)
                     /product="hypothetical protein"
                     /codon_start=1
                     /transl_table=11
                     /translation="MPPGCAHFGQVKTFSFDGHPADPEHKIGQPWVPLQTPQTMPPQG
                     LIMEKSRTSEYRTLPKLPGEQFVWNAQVETGKWPGEFILTSGARSTVLHMTDLAKALV
                     PVESMPAGAKDFVAELPWHPLSDDDTQVGDPDLSLAKAKVTKPESRVVSSVSDYKKKV
                     DLLEKEDAKGIPSKVTDFIGMSVQWFGWSGTVTAARPYPGHTGGPFVLDVDWKSLDTG
                     AKIYDAATAHSPKSTWLDSDLLPFLGPVKEGAVQSSLIGRRVSFATIQGTVTGYARNS
                     KSRYRICWDTYNTSDSLWTEAEILPYLVGPKKEDTPMSDTLVTDSTTTFTIGSTAISN
                     GYTLLGMEPKKPYLWEASISKDYVPALQRYIHLRANYEASNAEREALDRALWDLHGIS
                     PEVYVNKRMAAARDKNKGDSPNQILQKMVGDPIHIDTIKGMQSDYLEELHSVGKKEPD
                     KEADKEPTQAEVTEAKEVANLRHQYIRAIAADIKNGEHAGCFHGDLTQYIIDYIGPHE
                     GGTSPQEVQQVLLATPGLLEWAVTNGVKTPTQESLAGVHIAQWSQTENEAGTETQVVL
                     KGDGEGQREVLHRLQIFLDPGTPWEPQKTQNHIAQTARDTLADHIQQHMKEALKDIQF
                     NFTYTPAAHEKIQATVNEVLRKRLHYTVPKDTDTVKSLAKEIAVASANGSLKGQVQTD
                     SKTYEELLQDYIDDPTEPVTWAVSRTDLGAELNSRVEGLIYNERVKKAIGKASSIAST
                     HSMGVAETKPNAVAFDTVESLANEASKYLSTPVETAKTLILEDITGVKVNPKWAFLPK
                     DLSVRLGNFLDLAWAIGALDEEIVKWRTTQGWASPLREFGYGAAILANIQACHPTPLD
                     WSYYLPADLKTKLDQFITLERDKVWKGVTSFPRAASPIFATGVIFDTVESLANEMVKA
                     KGYASPFSVELAKDEILENIQKDRDRTDWGTLPVELSKRLQAFTEREHRIISLAAASR
                     RKISDLPSTVPTAPVESFARTIRDNIQRVIPSHIVWSDNLTPALKTELDQFITQERNN
                     VWGPYAFTESLTSSPETGVSTNKPPETIEPHNMPTNTEKKMPTTKTRKVANTFKAELG
                     SAATKTAARQLAKAVRDPLLEFLVQSLGADKRKATKFLASPTGLAITKLVVGSGLGAL
                     PMSKYEQNEDELIPANRLAQVASVMREDGLADLGDGAMDLLTGPLFKKAGSLLATINT
                     MADEKVRVDVAGAAEEGEEEVAAEAGARAHA*"
     gene            complement(101834..102277)
                     /locus_tag="GWB1_scaffold_5_curated_closed_complete_prodig
                     al-single_194"
     CDS             complement(101834..102277)
                     /product="hypothetical protein"
                     /codon_start=1
                     /transl_table=11
                     /translation="MVDHNYKSLYAYQDKGHWDRWMPLAEWLQRNKVAWMPDMEPLEG
                     FLRELLTPRTAYALAGLIHQQWRQAVQEGRLQGDPALPDLACFEHQIGEICLGVVGVG
                     GEDAPEPTPEWDNTTTAPWAEEKFSNHEDPCVRELWDEFKKLRDR*"
     gene            complement(102270..102596)
                     /locus_tag="GWB1_scaffold_5_curated_closed_complete_prodig
                     al-single_195"
     CDS             complement(102270..102596)
                     /product="hypothetical protein"
                     /codon_start=1
                     /transl_table=11
                     /translation="MAGEIDKRIQELDLSGSPTATHTPAGRFLYSIGDIDVYSKTDTD
                     PPYVIAPVDDPCAVEAALPKGWTIGNGWWASDPSQKQPDGRWLLYFGTIRDYLAGPQG
                     WKLTNG*"
     gene            complement(102600..103109)
                     /locus_tag="GWB1_scaffold_5_curated_closed_complete_prodig
                     al-single_196"
     CDS             complement(102600..103109)
                     /product="Uncharacterized protein n=1 Tax=Crinalium
                     epipsammum PCC 9333 RepID=K9VTT5_9CYAN"
                     /codon_start=1
                     /transl_table=11
                     /translation="LANNHPGYFLVAATGHRPEKIGGYSLEVALRLRRFATQCLRQIP
                     ETTHVISGMALGWDQAIAEAALDLGLPLIAAVPFLGQESMWPAQSQVHYHELLAKATR
                     IVYVSEPGYGAEKLQKRNVWMADRCDTMLALWDGTRGGTFNCVRYTERVGKPIVNVWD
                     KFQEFLKAA*"
                     /db_xref="UniRef100_K9VTT5"
                     /db_xref="cep:Cri9333_0392"
                     /db_xref="K9VTT5_9CYAN"
     gene            complement(103113..103832)
                     /locus_tag="GWB1_scaffold_5_curated_closed_complete_prodig
                     al-single_197"
     CDS             complement(103113..103832)
                     /product="hypothetical protein"
                     /codon_start=1
                     /transl_table=11
                     /translation="MKPLFGWFGNNDEQEAQTLKLERERNSLYQENQNLKNSLQAVTA
                     ERDMLQEALTNNAGTCYAVLHRKIAWQRRVLRDLTDLHNWSQSGFRMFDLILRLQNTL
                     KRLDGMLDQSQQGTPVKPPVAKAPTAASIAEPFLPFLPGIPTMDDLTRAAKASVSPPV
                     MVRASIKLDKNMYSEVLPHPVTMTGRQLLTLANKTPETHKLIQQLPNGTRNIEADDTV
                     ELQGNFGVARFKTLPRSQTGG*"
     gene            complement(103836..104669)
                     /locus_tag="GWB1_scaffold_5_curated_closed_complete_prodig
                     al-single_198"
     CDS             complement(103836..104669)
                     /product="Uncharacterized protein n=1 Tax=Acaryochloris
                     marina (strain MBIC 11017) RepID=B0CBV9_ACAM1"
                     /codon_start=1
                     /transl_table=11
                     /translation="MSPPMPPVILFRPGCVGESEGEEEAANRYFKVVTRRSQVPHKAT
                     VVGRYSVLPFYKELEEDLRDAGSTLINSHREHRFVADLQNYVGILDELTPKTWTQLSD
                     VPDSGGPFVVKGETNSRKDKWSTHCFARNKTEAIEVAQVLMADGLIGQQQIYVRQFVE
                     LETFLVDPINKQPITREFRFFFLRGKPLVGGYYWSNYLEDLNAVGIDPKASEVPQEFL
                     LQVGNRVKDHVTFVVVDVAKTMDGRWIVIELNDGQMSGLSCIPPEDLYRAMALNLTEE
                     K*"
                     /db_xref="UniRef100_B0CBV9"
                     /db_xref="amr:AM1_5403"
                     /db_xref="B0CBV9_ACAM1"
     gene            complement(104669..105046)
                     /locus_tag="GWB1_scaffold_5_curated_closed_complete_prodig
                     al-single_199"
     CDS             complement(104669..105046)
                     /product="hypothetical protein"
                     /codon_start=1
                     /transl_table=11
                     /translation="MTSQRKLEMIAAGKEMDDQHAQKLRAIVTELDPMGLRAMGAPEG
                     EYSHEIMMLAGSEYRIRSALTAARCLWEIFEYTFSGVHKHHPGYYAAAGRQVYQAFRD
                     YDDALAKLIGMPTHELRRIAKRI*"
     gene            complement(105043..105351)
                     /locus_tag="GWB1_scaffold_5_curated_closed_complete_prodig
                     al-single_200"
     CDS             complement(105043..105351)
                     /product="hypothetical protein"
                     /codon_start=1
                     /transl_table=11
                     /translation="VLQLRAHFNGSKWSVQAYDLTVAPGSGWYEVAALTNEEDARWLK
                     ATLILHKVDPIDARAHIGFALTQLESQSIADGFHSGFAAGVKAEKKRLQDSLKGVKGP
                     *"
     gene            complement(105364..105675)
                     /locus_tag="GWB1_scaffold_5_curated_closed_complete_prodig
                     al-single_201"
     CDS             complement(105364..105675)
                     /product="hypothetical protein"
                     /codon_start=1
                     /transl_table=11
                     /translation="MTDLQESDSHSQCTATVTPPAHEVPFSFMGRGWVALLWWCDVDR
                     VWDTVVYEVRRSPKEGREPVMEWVASGVSWNRFVPVQWQSGKCERAFINKISTETKSF
                     K*"
     gene            complement(105897..106076)
                     /locus_tag="GWB1_scaffold_5_curated_closed_complete_prodig
                     al-single_202"
     CDS             complement(105897..106076)
                     /product="hypothetical protein"
                     /codon_start=1
                     /transl_table=11
                     /translation="MSNHSKRHSIFWEELLIAAIPAILSPLVHHVGEVIRDYISDRRE
                     SKEPQEPTDKREGKP*"
     gene            complement(106069..106209)
                     /locus_tag="GWB1_scaffold_5_curated_closed_complete_prodig
                     al-single_203"
     CDS             complement(106069..106209)
                     /product="hypothetical protein"
                     /codon_start=1
                     /transl_table=11
                     /translation="MQGLDIFVTNHPWITAFLLLILYELVVGLVNPRICQHCYEKEDA
                     DE*"
     gene            complement(106214..106477)
                     /locus_tag="GWB1_scaffold_5_curated_closed_complete_prodig
                     al-single_204"
     CDS             complement(106214..106477)
                     /product="hypothetical protein"
                     /codon_start=1
                     /transl_table=11
                     /translation="MSTSRTSVGTLEATFYEESPGSGVACKWSVEAKYANLTICSRDC
                     VYLRVQDHWGQVITNKASWPPGVQKIVTVFEQLLGDLGPGDRF*"
     gene            complement(106486..106671)
                     /locus_tag="GWB1_scaffold_5_curated_closed_complete_prodig
                     al-single_205"
     CDS             complement(106486..106671)
                     /product="hypothetical protein"
                     /codon_start=1
                     /transl_table=11
                     /translation="MNATNSPDALQQYDITQVLREILKHGDSHPSQRAMLELVDLLER
                     ELALKGYKIVRAPVTEA*"
     gene            107036..107542
                     /locus_tag="GWB1_scaffold_5_curated_closed_complete_prodig
                     al-single_206"
     CDS             107036..107542
                     /product="hypothetical protein"
                     /codon_start=1
                     /transl_table=11
                     /translation="MTIVAARAVPYSVMADFLAGVNPTNSIASMAHQFDRVWIISVTN
                     GVCDGTYKLLITEELEDRIALQFDDIQDKYTPNGVQLPRDPQLVYFNDTMAKKVMDFI
                     RRAHESRPESQDLLVVNCHMGISRSGAISDFARTVCGQDYDEWKRMNQGVIPNMHVKS
                     LLMGAWKG*"
     gene            107539..108189
                     /locus_tag="GWB1_scaffold_5_curated_closed_complete_prodig
                     al-single_207"
     CDS             107539..108189
                     /product="hypothetical protein"
                     /codon_start=1
                     /transl_table=11
                     /translation="MSTKHSRRKESQSVQATLRDCFSHWKTLYRTRLDVINSLFFGYG
                     NGYVWHDGALVNCEPNAYLEEPARRADELEEYSKDPKLAGILKDKLAHYAKVDALPEG
                     PVKGPMRGMCLMSKYSHIMYVPDNVRPDWLAFAYDAAHVLCNLPKPRHAKGTGFRLAH
                     ERLAEILGERPMKKATWDARELAKQKAADKEVEENRKLGRQLVADLERRFPQLRHP*"
     gene            108186..109031
                     /locus_tag="GWB1_scaffold_5_curated_closed_complete_prodig
                     al-single_208"
     CDS             108186..109031
                     /product="hypothetical protein"
                     /codon_start=1
                     /transl_table=11
                     /translation="MNRYGASWTKDCGDYWHGTYKDRFHPVVWQFGSIWQCTVGVDYP
                     GGKRDGTVHMCLQYQKTRTAAMKHAIEWVEYYIGQGSKPPGVEATLHACFTYWHTIYK
                     TRLDVIAHIFSSGGNGYDWLDGGITCTSPEDYLEVVAREAQEAPKRELYKQCAALLVS
                     LGEVYMEEPEHETSWTHVSESSLINRVPDDVQPDWLRFAYEAAKTLRDLPDPDRATRA
                     WKQAEERNLGKRYDGMDDATWEAQTARQNAYVEGALIHNRLEGARIVEDLERQFPQLV
                     GALQV*"
     gene            109039..109587
                     /locus_tag="GWB1_scaffold_5_curated_closed_complete_prodig
                     al-single_209"
     CDS             109039..109587
                     /product="hypothetical protein"
                     /codon_start=1
                     /transl_table=11
                     /translation="MTPQHLMLKSIEKALVDAGELACPTHRSRTTGRLRFIPDAEGFR
                     ITTSFDPAFVPDNLCTSARSRLCVGHAGHPRRVLERYQDILRTAGFDVRIDGVHHYKT
                     RQYVWINRVYDEYENETVNDDELMAKKILQVKKLSDAASAFADATLEWDKLSNSQADK
                     SDVAAALSRFKRAKEAFEKARK*"
     gene            109587..109868
                     /locus_tag="GWB1_scaffold_5_curated_closed_complete_prodig
                     al-single_210"
     CDS             109587..109868
                     /product="hypothetical protein"
                     /codon_start=1
                     /transl_table=11
                     /translation="MATLSSIAARMVVEGVRQIGSGVREYLRDQRKAATAKKPEPRPS
                     LLHDALINLGFKEQEVRAALASPEVKQTAHAPLGDQVRMALKVLTGKRV*"
     gene            109865..110491
                     /locus_tag="GWB1_scaffold_5_curated_closed_complete_prodig
                     al-single_211"
     CDS             109865..110491
                     /product="hypothetical protein"
                     /codon_start=1
                     /transl_table=11
                     /translation="MKTLAASTGKWRWIVEMSSMVNNAEYVTHVEREVNWRTFSENKE
                     LTSLFRRVFSDFSSKPKLVMCRPVLAREIQEGLNLSYMGSVWDEEGAPKITHILDGLW
                     ALVQRIQIDMELFNEAGRNPTNIINEIVAYNYYDCMSGGMPTGMLLGCRYIIETYNCD
                     LTTPCYPGHGENPWYTLGDWMDSTKGASLEQVLPELDLSKILGLPAGT*"
     gene            110546..110746
                     /locus_tag="GWB1_scaffold_5_curated_closed_complete_prodig
                     al-single_212"
     CDS             110546..110746
                     /product="hypothetical protein"
                     /codon_start=1
                     /transl_table=11
                     /translation="MSTPVRLGYVEERTLRELAQGATNCPHDNTWKRTVRALAKKGLA
                     RPVPGMPEFYDVTEAGRVWMAK*"
     gene            110759..110986
                     /locus_tag="GWB1_scaffold_5_curated_closed_complete_prodig
                     al-single_213"
     CDS             110759..110986
                     /product="hypothetical protein"
                     /codon_start=1
                     /transl_table=11
                     /translation="MRQIHINETTWQYQIGASTVKIRSPEGKCSFPGVNEVKGGGADV
                     ERGRHKGTSEGMVKPSDVRAYIETHLLLVKG*"
     gene            110990..111829
                     /locus_tag="GWB1_scaffold_5_curated_closed_complete_prodig
                     al-single_214"
     CDS             110990..111829
                     /product="hypothetical protein"
                     /codon_start=1
                     /transl_table=11
                     /translation="VQTLTIITGTGEKSRSFSAMLLGSLQADSLWEGGEANTKAIRPV
                     WAQFGTTEDEMRPFLANFRSGRKAQTLSRHGHKESEIELLKTAGYQFATTKTSVGTVV
                     TAFLPDLFRMDPGMVDPKGVRFVVLPPQAWLDQQAAHLDTKAAVTHVRRFYKPSALGV
                     SQDWNQKGTEPALVAKRDQILEGLLPLSTLFTAYLDRRTRSPLIPDVRFQLQLLAAAL
                     SNGFASLPGDGYRQGWGHGGHRFKFDTDDALGYGTPLAFKANHTDLETFLAEQVAIFF
                     QGA*"
     gene            111883..112071
                     /locus_tag="GWB1_scaffold_5_curated_closed_complete_prodig
                     al-single_215"
     CDS             111883..112071
                     /product="hypothetical protein"
                     /codon_start=1
                     /transl_table=11
                     /translation="MNIEQRYDLIATKVTLDGRPARICGAKCQFAVVRALDGSTGDFQ
                     WAWETVAHVVANGGRFRS*"
     gene            112468..112641
                     /locus_tag="GWB1_scaffold_5_curated_closed_complete_prodig
                     al-single_216"
     CDS             112468..112641
                     /product="hypothetical protein"
                     /codon_start=1
                     /transl_table=11
                     /translation="MRTNAYTHSTVDYPTEEPKRYCRDCTREVYLWLATGLQFDAPGT
                     NASRWKAIWEIAP*"
     gene            112638..112757
                     /locus_tag="GWB1_scaffold_5_curated_closed_complete_prodig
                     al-single_217"
     CDS             112638..112757
                     /product="hypothetical protein"
                     /codon_start=1
                     /transl_table=11
                     /translation="MTHRMMFEAFLKVANVPWLGTAIFTFGTRGKLTLIRLHG*"
     gene            complement(112834..113574)
                     /locus_tag="GWB1_scaffold_5_curated_closed_complete_prodig
                     al-single_218"
     CDS             complement(112834..113574)
                     /product="Restriction endonuclease n=1 Tax=Deinococcus
                     peraridilitoris (strain DSM 19664 / LMG 22246 / CIP
                     109416 / KR-200) RepID=L0A241_DEIPD"
                     /codon_start=1
                     /transl_table=11
                     /translation="MDEKKCSTCGDVKPLGEFNVKTSSHDGHCAQCKVCRSTARKASY
                     KANPEKDKARSNAYYRSNTKKVRAKWAADYKANPEKFKAISAANYRTNPEKIRARVAA
                     WVVANPEVTAIAHQRRRDLDSKNDAGISDTEMRETIRDANNMALGICAYCFKPFGETA
                     KSKRTVDHVIPRTKGGRTVPENVVIACLSCNSKKGNRSTFSMLNVKMQPEPQRELPPE
                     TPERPFIIINGQWHLASRLPDTANMVAP*"
                     /db_xref="UniRef100_L0A241"
                     /db_xref="dpd:Deipe_1529"
                     /db_xref="86958678"
                     /db_xref="L0A241_DEIPD"
     gene            113651..114205
                     /locus_tag="GWB1_scaffold_5_curated_closed_complete_prodig
                     al-single_219"
     CDS             113651..114205
                     /product="hypothetical protein"
                     /codon_start=1
                     /transl_table=11
                     /translation="MKNEDARLGMCVRLKPGYGDHDFEKEIGKALNVSWSTDGGNYPV
                     TVKVKWPDGTIRNYTPSILIEDPPLVVFTSKNMDGTTFAFAPESQGRVREAFPDQPRF
                     PGRVFVAHPNPPLPNAWELTYQQVIACIEILAGGASAKELAEKFGWVSFQDPVSEQET
                     SKPLSLTGKNEKNEKNENTGLPLR*"
     gene            114227..114325
                     /locus_tag="GWB1_scaffold_5_curated_closed_complete_prodig
                     al-single_220"
     CDS             114227..114325
                     /product="hypothetical protein"
                     /codon_start=1
                     /transl_table=11
                     /translation="MELVVQLSLSIPRAEAKREIAGLVKLLKMFAK*"
     gene            114394..114972
                     /locus_tag="GWB1_scaffold_5_curated_closed_complete_prodig
                     al-single_221"
     CDS             114394..114972
                     /product="hypothetical protein"
                     /codon_start=1
                     /transl_table=11
                     /translation="MASKIVKNVVDRFRDKTAMAVVLRGVVNHDWGWFSREDPRMHLQ
                     TVDQKSRGGRGRAKVWLETQGQRTFEWAEGPISGPDRKKLQAKVVADRQSIEALWVEF
                     MIRNRWLKAEVSGSIVTLTAYPGQHNAFVRRIDLTKELPGAYDPQTQPNWAEQTLLVS
                     LDPTTSLLAVGPNPEMDHRDHFDLGPILWGNS*"
     gene            114972..118943
                     /locus_tag="GWB1_scaffold_5_curated_closed_complete_prodig
                     al-single_222"
     CDS             114972..118943
                     /product="hypothetical protein n=1 Tax=Uliginosibacterium
                     gangwonense RepID=UPI0003704B6C"
                     /codon_start=1
                     /transl_table=11
                     /translation="MARIASVAVGGFWPTPPHLVPHIAKLVAAPRSPMKGVVEFLDPC
                     AGEGDAVLALMEAMMPGKHGNSHVHTVEMERRRFEALTTNVRERAGWRSHPLQGDAFR
                     VAYKISRGIQVLFANPPYDTDHQFKRLEHRFLSRFTGTLMEDGALFFVVPFYALKASA
                     DLLAQEYSRLYCFRFPEPDWDAYKQVVLVGRKGPTQMTPDAGLRDQVLGWANDADSIP
                     VLTDNPRPLWTLPDDTVNYSRDAFTTWEMRPVDTATMMAELKPWTMSDRSGKQFPIYG
                     VIPEVGELIARTYPTAMPPRPAHIAAGIAAGVFNGARIVPNDPASKLPPLLVKGVFDK
                     EFRTVDEKTNKDGEVTGLVQIQQPKLVVSVLDLNQCCYHTMKMEAATSKATEISEFTT
                     GDLLAHYSRSLLDTLLDHCPVQHDPSNPDHRMALPFTIMGEVTPLDPTATRVIPRLLF
                     PAQAHCVMSAIKLLGGLKAKKRGRIGKTALVLGELGSGKSTISLATAHSIGAKRILIL
                     CPPHLLDSWQTQIAAVTPWAKATVLKDIPSIEAFSADASTPVAIAILSRETAKLGHAI
                     EGVTGWCPKCGSELPEEDLAKKRSRCEATHRMPLNEEAQIMLDLGRLLMARFPGDSRT
                     NALAMTRHMRKVIQAWEALPRTGAMETKAEMDLRSSPRLTGAIWSLAGMFCKSARNQY
                     GNQDNKHLQALQLLLAGLNDQDLIAQVALYLYTFQSTSPEEDSTSQQRQCGEAVRTAA
                     RGLLLLMAPGSAKLLEMVSEFKAVKLEEQESSTYSYGRPQDPWKEWAIIQDALCNKTE
                     YLNWYSYHGMAFSESGVMLRDRSVGDSRSFLDAISQLSPAASWATSEVCGEVLFQAIP
                     EPRRVPLAKHIAKKYPKLFDMLFIDENQDFSSAGSAQYFASSALASLGLPTLRLTGSV
                     MNGYAESLFNTLWESSPAFREEFARDQRTLFTDRYGYKKRILEQKDMDTGKPVAYGAV
                     TDRIEERGRDVGHAPGVLPLLILKHLLPIAVTLHKTDLALNLPVCREIVEKIQPTSEQ
                     LARHESMLADLLAAIKADRFDEVLSGKLFGQLSEAPSHLDRCTDDVGNCDDGAFEIRY
                     PESVGGSLVHRAEPFSSTTLLPKEEWMLNKVEAELAEGRNVMVFSWHVSLLPRLARLI
                     EARIGEKVVVLNPAKVGTAKREAWINKEVVGKGRRVMLTNPVAIMTGLNNLVWFATEV
                     FFEGPNCAAIVARQAIGRVDRIGQTKETRIYFPLYEVDTQVGMHELLMTKVAVSMSVD
                     GLDPEGALAAAGASEGSAYTGISVGKHLYDLLSERAARVRPVSGFSSPKASLGGVLDL
                     LGS*"
                     /db_xref="UniRef100_UPI0003704B6C"
                     /db_xref="ctes:O987_14615"
                     /db_xref="107251344"
                     /db_xref="UPI0003704B6C"
     gene            119039..119350
                     /locus_tag="GWB1_scaffold_5_curated_closed_complete_prodig
                     al-single_223"
     CDS             119039..119350
                     /product="hypothetical protein"
                     /codon_start=1
                     /transl_table=11
                     /translation="MDRDTYQLTQHSNIRQQQRGLKEEIRDLIFWYGQEFRGAHGATH
                     MALVERELPPEIQGDPMVVGARDWVLVVSKGILITCYRRRNAVQALRRQSEARAKHHS
                     H*"
     gene            119362..119643
                     /locus_tag="GWB1_scaffold_5_curated_closed_complete_prodig
                     al-single_224"
     CDS             119362..119643
                     /product="hypothetical protein"
                     /codon_start=1
                     /transl_table=11
                     /translation="MINGVYDSTDCYVIVTDADNGTILTDVHIASGVTQVLDEMGWDV
                     EIRAPRRGEAPGTYARRSDGTLQILGFSIPVPEALDHVLNKALDAYFEG*"
     gene            119703..119972
                     /locus_tag="GWB1_scaffold_5_curated_closed_complete_prodig
                     al-single_225"
     CDS             119703..119972
                     /product="hypothetical protein"
                     /codon_start=1
                     /transl_table=11
                     /translation="MSEHEHTWTPAREMAAYECACGVMGHKSAKTGVVKVVTTMKPEP
                     KMRGSWNWNHAHGCRRMPAMGAMGSNSEDSSAANNGGYLFHWWRR*"
     gene            119972..120922
                     /locus_tag="GWB1_scaffold_5_curated_closed_complete_prodig
                     al-single_226"
     CDS             119972..120922
                     /product="hypothetical protein"
                     /codon_start=1
                     /transl_table=11
                     /translation="MTRQHDLNRTLLQPGSHGKRFYLSFLDEALALKYQDGVYILKWI
                     RSSSQSGESSPRMCTWKHDLTGRTHEILTDCNKVDAHPWNGQIEPPKAVPSINEAINM
                     ALITMTTAKSPILKYLLAHGGKAPAAEVVEAMVLALGGTLEGEEKKRAKQALTNSAFE
                     LRQRMVLVSNGKIWALTGLGFRVASGEILLPARDYKAPLVRVREARKSTPTQAVPLVA
                     EPVKAGTKVRVAEGQDLQVVKLEAKLAKGLKSLVEYQHRQRILEAKVAAHTSELAEAH
                     AERAVLREMYVRDSGISPEELAKKIRRAVLQREMDALDGG*"
     gene            121124..121597
                     /locus_tag="GWB1_scaffold_5_curated_closed_complete_prodig
                     al-single_227"
     CDS             121124..121597
                     /product="hypothetical protein"
                     /codon_start=1
                     /transl_table=11
                     /translation="MNKIEHVAPPVGSKFTKIHKKVLYTLDVVEGGYLVLGKLFDSPS
                     GAAKFCTNRPTSGWDWWKIEKVGVAKVCSTPQGGPPLQLGPGRQETSGGTPDPEDARD
                     PEEGDDETVGDLLQQLERELAKNKSLEIITQQRNEAVIARKREELAKLIQESGGT*"
     gene            complement(121626..121751)
                     /locus_tag="GWB1_scaffold_5_curated_closed_complete_prodig
                     al-single_228"
     CDS             complement(121626..121751)
                     /product="hypothetical protein"
                     /codon_start=1
                     /transl_table=11
                     /translation="MPGREGNKEAPNPDHGTSQGVPIEGAVTILSLMVVANHQLV*"
     gene            121908..123074
                     /locus_tag="GWB1_scaffold_5_curated_closed_complete_prodig
                     al-single_229"
     CDS             121908..123074
                     /product="hypothetical protein n=1 Tax=Nocardioides sp.
                     Iso805N RepID=UPI00035F7F7E"
                     /codon_start=1
                     /transl_table=11
                     /translation="VTPSRLTGAHQLGVELLRALGVAARITSYIRCTTNVGHDLKRMN
                     SKVSKKMAKIEDNNMERNMSSNAVDTKDSGCHACAGSIEEELKMNKPNPDIQPVKIPV
                     NLNPLFPWVVQIEHITPTLALVYLASQENTNRRVNKRRVSAYAPIMREHKWQLTPQGI
                     AFDTRGHLVDGQHRLWAIIESGVTVSLLVVYGLSDDAIRALDRGWIRSVSEALRRGSS
                     IPATLKPDLARIGSWATSEYLMLTGTNLQSDPEQVEAYFGKNSGAIEELLPMLSARWL
                     KAASIGASLVFAMQEYPDQTYQFLGAMIKGADLAEDSPALVLRNLLEHSVGKVAEQRR
                     SLALRILQALKVHIQNGTLKDSDSLRADRLISKGQLTKLGTEVIAFFQPESPAA*"
                     /db_xref="UniRef100_UPI00035F7F7E"
                     /db_xref="A0A0B8N3G0_9NOCA"
                     /db_xref="mvi:X808_8740"
                     /db_xref="UPI00035F7F7E"
     gene            123109..124113
                     /locus_tag="GWB1_scaffold_5_curated_closed_complete_prodig
                     al-single_230"
     CDS             123109..124113
                     /product="hypothetical protein"
                     /codon_start=1
                     /transl_table=11
                     /translation="MRDTRPVEVIVKQNQEIRDARVALGLSSKCHEWREPKEPGHRYS
                     HDRGPQYYLNHVLFMNRFFTLLFLDGAYPNGVYQLLWVDKNGPHLKENDARKSVWRSM
                     DDSGLGVIHEILMDYTRVDIWPVYPDVAREPRRDPVDPHNWEVIHNEENPKAWWGRAC
                     GAYDQGYPFRAQNGFEEFLFHCDREPKAAFNLGRIAEQQNRIEEAGVWYRCALSIQPN
                     YPRATDALAALKKLWVAPVISIRRQEPQPLNTGLSMMDVLRICGAPKEYLTRGHTAFL
                     SKEAVKRMGDNTQGLTRDSTNISDMYRYDGQALNIAENIVLGWLQWKRAGLMGVPAVR
                     *"
     gene            124169..125053
                     /locus_tag="GWB1_scaffold_5_curated_closed_complete_prodig
                     al-single_231"
     CDS             124169..125053
                     /product="Site-specific DNA-methyltransferase 
                     (adenine-specific) {ECO:0000256|RuleBase:RU361257};
                     EC=2.1.1.72 {ECO:0000256|RuleBase:RU361257};; 
                     TaxID=1385941 species="Bacteria; Actinobacteria;
                     Bifidobacteriales; Bifidobacteriaceae; Bifidobacterium.;"
                     source="Bifidobacterium breve NCFB 2258.;""
                     /codon_start=1
                     /transl_table=11
                     /translation="MLPQILPLLPESYGTYIEPFLGGGAVLLALLPPRALVGDFNPKL
                     IEVFEALRDECEDVIQLVGSLTTKTAPGGECLSEEEFLSLATEASADLAVGEADYYRV
                     RADMPTTRAGRAARFIYLNQHGFNGLNRENSKGEFNVPFGHRLNVALDVDNLRKVAKY
                     LGSGQVKLTCQDWKVLTGLAQPGDLVFMDPPYFEGFTDYCAGGFEGRDLDVLYREVHR
                     LHEQGIHVILTNSHCQEVLDRFQEFTLIPVGGSYRIGGGHGRKNKKMEVIISNLAPEP
                     PPQGALDFFSLGKNHEEP*"
                     /db_xref="W6FCW6_BIFBR"
                     /db_xref="UniRef100_C5E8N2"
                     /db_xref="bbrn:B2258_0358"
                     /db_xref="C5E8N2_BIFLI"
                     /db_xref="2.1.1.72"
     gene            125054..128494
                     /locus_tag="GWB1_scaffold_5_curated_closed_complete_prodig
                     al-single_232"
     CDS             125054..128494
                     /product="hypothetical protein"
                     /codon_start=1
                     /transl_table=11
                     /translation="VTPVPPVPTPVSTWAALKGWTLRARINPVGDVWEYNFWDPKVAN
                     YALPWSADSLKNNVFRRMADGLALGDSLSFDQVHIDDLSSMTLKARKEYDRDGDDGDK
                     EPSYGLAPGAAVWLVNPVLPKETWVSMSVHSVNGENATCDWFDERGGFHRVEFRQSSL
                     KIIDPKEAASNVILAKAHAQQARQNLADVGSKTAVRDALSNLTAAVEHLADAKTAKPN
                     EIKERALDPDVKRIGESVAKELGTDDSKSTAYKGDGQDGYDDMTLAREWLSHMTLMTH
                     KGVLELIESIVKSPKDPRWIIRDLFNWGNSKDPILVDLIDRTVAYITWAKTQPTIPGD
                     RQYMEMARGILGLRKNFKLSTEGVDLYALAGVLQEYVREPTLEKWETIFPRNLDGADM
                     LGRRLNKWAVASRRKPHNPIEALAWEIADFRRGDAENERLDIPEGFIHFGNAKFENAK
                     YRQSRKRVGYYAFYEKSLVKSILNDREVNRKGDTKTIPWDIAALDLPEELRKRVDECI
                     MSNASTLELSSSPKSVLGDLELEEDTLDILADGLQRARSSNPSDMTGCLEEIQRSLIN
                     LACEGSWTSAHLPGDLGERLDTFVNGKRAELGLPPLLTPDISVVKNMNIRDTPGTKNH
                     VNLEFHHLDETQQNQMLEVFQKALVGFEGSILTSESYLGERGPKTKGITAVRINLQAR
                     DRVLAAVRSLVDSWGATNLAKQAPPVRDFKRNLARYMIDHGWTLDSSAHPSYRGPWSK
                     EPYYQVWSTKTTTWVNGGAVDFKGLRAWMEEECGQYLTPGWEKDLNFICGLYHLHPKT
                     ANLRGLMPKAKVLEAHMEKTGTPENDPDPLLVSLAEERLTNLRRFYAVLGSLPKIEGR
                     PDTTTTIEAHKVAELIQIQNVLRQNLICSRERCSSGVGDGKIGGGNLEARNMELDGIS
                     VPYELVTWILDKRGILPPQQHKCRDDTYEIQEEYFRACFANEGKDLKMAKPTKAQRVT
                     QTAKTEASRAVYRVAGRQLAKAVRDPLLEFLTQTLGANRRKALKLLASPQGLAVTKIL
                     MGAGLGSLPQAKYLEETDGKNLWSGIPNKNPNYVPANRLAILAQAMREEGMADLGDGA
                     LDLLTGPLFKKAGGVMAMVTEMADEKVRVDVGQESDPEVQEPQEVPLEAQTQQQRAES
                     *"
     gene            128704..129003
                     /locus_tag="GWB1_scaffold_5_curated_closed_complete_prodig
                     al-single_233"
     CDS             128704..129003
                     /product="hypothetical protein"
                     /codon_start=1
                     /transl_table=11
                     /translation="MTDDEFKDAITGVATKLIATGKAMKIGETRFGPILSVCVPADPI
                     GWRGRLRPDDYNPPKDACPTCSGSGCGDGDEGRCEWCWGSGEVHALNCHCSVCDL*"
     gene            129070..129435
                     /locus_tag="GWB1_scaffold_5_curated_closed_complete_prodig
                     al-single_234"
     CDS             129070..129435
                     /product="hypothetical protein"
                     /codon_start=1
                     /transl_table=11
                     /translation="MPLPSTNVAARFLKEAMSNLRSRTTGVDGAIIWVSAGEFAGAEL
                     QHGPRIKVVLGEKITGEGLADAVSVTLGVPPKVLGELPGKVAKRVVAFINKNRDVLLR
                     HWNGEIDTKEMLDLLESVG*"
     gene            129445..130011
                     /locus_tag="GWB1_scaffold_5_curated_closed_complete_prodig
                     al-single_235"
     CDS             129445..130011
                     /product="hypothetical protein"
                     /codon_start=1
                     /transl_table=11
                     /translation="MTIKNVVDRFQKKTAMAVVLRNVADHNWGWFSREDPRMHLQTVD
                     PQAQKERTEAKVWLEAKGQRTFELAEGDISGPNLKKLRAKVTADRQYIETLWVGFMIE
                     NGWLKAEIAESVVTLTAYPGQHNAFTRKINLVKEFPGAYSSQVQPNWTTQVIYVSLDA
                     TTSMLAVGTRPKMDECNHIQLGPLLWDG*"
     gene            130016..130261
                     /locus_tag="GWB1_scaffold_5_curated_closed_complete_prodig
                     al-single_236"
     CDS             130016..130261
                     /product="hypothetical protein"
                     /codon_start=1
                     /transl_table=11
                     /translation="MNIPLTCPECLGRGTFAVEMNDGTQYRTCLACKGTGRLKVITVV
                     VEAVEDDRCFVPLACPEIGTSQDYKLGVRDSIGGRPW*"
     gene            130275..130640
                     /locus_tag="GWB1_scaffold_5_curated_closed_complete_prodig
                     al-single_237"
     CDS             130275..130640
                     /product="Uncharacterized protein n=1 Tax=Kribbella
                     flavida (strain DSM 17836 / JCM 10339 / NBRC 14399)
                     RepID=D2PKK5_KRIFD"
                     /codon_start=1
                     /transl_table=11
                     /translation="VSEHIRPAPLDMVFDAFEDTYLMARMNYQCCQSCGLDAISKENK
                     DEPSGHLGYVFYHAQDEERREERGYLMLSYGALGPNPMTDEAVGKLICDVLARHGRHF
                     EWDGSSETRIQVYTEGVDR*"
                     /db_xref="UniRef100_D2PKK5"
                     /db_xref="kfl:Kfla_1416"
                     /db_xref="D2PKK5_KRIFD"
     gene            130637..131326
                     /locus_tag="GWB1_scaffold_5_curated_closed_complete_prodig
                     al-single_238"
     CDS             130637..131326
                     /product="hypothetical protein"
                     /codon_start=1
                     /transl_table=11
                     /translation="MRPDTIEDLVQAMAKAMPSETALQCELWIRQDIATGVLKEYGLP
                     PELTSRLAALVARERAMGKTLSVQLSVGVNRPETGTMQFGQDWPGIFIRGDNAFFHAL
                     ALKQVLEAVDVEASGMAFIYKADCVELVKLLESCNVNHDPPPTPQKLVRFEDCLIGHC
                     THEGDSEDETPTTDPVLADLDQRELVSLRAKNRQLREQLAASETKAAKMERVLNAIKA
                     QLDGINLTDSD*"
     gene            131344..131658
                     /locus_tag="GWB1_scaffold_5_curated_closed_complete_prodig
                     al-single_239"
     CDS             131344..131658
                     /product="hypothetical protein"
                     /codon_start=1
                     /transl_table=11
                     /translation="MSNTSKKPITIKSLAYEASEQALQAGESLLDFSYLDGGGALTTP
                     KAMAKEIQYSIELTTFKDAREVWESQDWGADKALVKKIVAFVRQARKRWREAGATTDC
                     LA*"
     gene            131695..132723
                     /locus_tag="GWB1_scaffold_5_curated_closed_complete_prodig
                     al-single_240"
     CDS             131695..132723
                     /product="Serine/threonine protein kinase id=5799585 bin
                     =GW2011_AR15 species=GW2011_AR15 genus=GW2011_AR15
                     taxon_order=GW2011_AR15 taxon_class=GW2011_AR15
                     phylum=Archaeon tax=GW2011_AR15
                     organism_group=Woesearchaeota organism_desc=One curated
                     contig, not circularized"
                     /codon_start=1
                     /transl_table=11
                     /translation="MTDLYRILNVDSRASVEVINAAYKALANKHHPDHGGSQKLFTEI
                     GAAHDILGDVKKRAKYDREAGRAVPTGKTIIGSYEILKFLAEGAMGRTYVARHQLTQK
                     LVCVKCCLGVGPEYESVMLNEAGAVWDIRHYAFPAIREVLKLDDGAVAIIMSYVPGPT
                     LDQAVKHLGKIDPEHCGWIFERLMAGLSYLHANGVVHGDIKPQNVILQPESHGAVMID
                     FGLSMVKPTSMDHNIGFTNHFSPPEQLEADRKPLIPETDLYSLGMTMLYAFTGKMSKR
                     DESLRSSDVPVGIREFLRMMTAPNITDRPNWQSMDILKEIHDLRIKCFGTRNTRGKIF
                     PKVPYDTF*"
                     /db_xref="GW2011_AR15_1_62"
                     /db_xref="ttr:Tter_0991"
                     /db_xref="87820102"
     gene            132758..133720
                     /locus_tag="GWB1_scaffold_5_curated_closed_complete_prodig
                     al-single_241"
     CDS             132758..133720
                     /product="Uncharacterized protein id=5799584 bin
                     =GW2011_AR15 species=GW2011_AR15 genus=GW2011_AR15
                     taxon_order=GW2011_AR15 taxon_class=GW2011_AR15
                     phylum=Archaeon tax=GW2011_AR15
                     organism_group=Woesearchaeota organism_desc=One curated
                     contig, not circularized"
                     /codon_start=1
                     /transl_table=11
                     /translation="MSESADYTSTNWVPSHDFKDARAAYTSSVVDRSYGKAVAAGVTA
                     RDLVPKTEISIDTPTLAVVCDVTGSMGTWPAVMFSKLPYLLHELKSYLGADAKFLVSA
                     VGDVDGDKYPLQVYPPEATFDKTKESLTSLVIEGGGGGQTCESYEVAAAFFLAGIRVA
                     RDQKPVLVFIGDESPYDKVRASHLAPFGVTIENQSTETLFAELNNVYDVYLIHKPYGH
                     DDVNSPTTARVKRDWTKLLPPEHLIPLDQPERVVDVLFGILAWTSGKADVFTKELTDR
                     QTADQSRKVLTSLNGLYQNAPKVAGSGKSTFHKLPAGKPSKPLL*"
                     /db_xref="GW2011_AR15_1_61"
                     /db_xref="nko:Niako_3817"
                     /db_xref="89062194"
     gene            133738..134652
                     /locus_tag="GWB1_scaffold_5_curated_closed_complete_prodig
                     al-single_242"
     CDS             133738..134652
                     /product="Pyruvate kinase id=5799583 bin=GW2011_AR15
                     species=GW2011_AR15 genus=GW2011_AR15
                     taxon_order=GW2011_AR15 taxon_class=GW2011_AR15
                     phylum=Archaeon tax=GW2011_AR15
                     organism_group=Woesearchaeota organism_desc=One curated
                     contig, not circularized"
                     /codon_start=1
                     /transl_table=11
                     /translation="MLNLHITAVPSDPHFAEFASHPFLKGIRMNGLFFRACDLKAEVA
                     SIPASATVPLWFDAKGRQLRVEESISHADHLELVLNHRIDLPLPHPIIFKAGEDWATV
                     ERITEGNRLHMKADGFPKYRVKAGDSIHFRDEHLTIRDSKLFTNDEVEKIQAAYKMGH
                     RKFYLSYVEQQRDLEEFQELVGKDSEIILKIESKKGLQFVQRDFCKQPNVRLMAARGD
                     LYVEVDHPHDILAAQRLIIAMDRDALVGSRMMLSLFNNTVPSCSDICEIGLLRSIGYR
                     SFLLCDDLCKEGKALGRAVATFEALSCS*"
                     /db_xref="GW2011_AR15_1_60"
                     /db_xref="5799583"
     gene            134643..134750
                     /locus_tag="GWB1_scaffold_5_curated_closed_complete_prodig
                     al-single_243"
     CDS             134643..134750
                     /product="hypothetical protein"
                     /codon_start=1
                     /transl_table=11
                     /translation="MLVIRIELWPKGRESAKRQLAIAHIASVRDCPKKS*"
     gene            134794..135153
                     /locus_tag="GWB1_scaffold_5_curated_closed_complete_prodig
                     al-single_244"
     CDS             134794..135153
                     /product="hypothetical protein"
                     /codon_start=1
                     /transl_table=11
                     /translation="MAKNPKLSESQELAAVNGPVEEIGHLQTELGAILASVLERRNAI
                     RRYFGSDDESEAEVAHLVALFTSSNRRAISNKILQVYMLNRYQTIQTIEPNPPTSAPK
                     DPYAEFSSGIGLPVPKK*"
     gene            135253..135693
                     /locus_tag="GWB1_scaffold_5_curated_closed_complete_prodig
                     al-single_245"
     CDS             135253..135693
                     /product="hypothetical protein"
                     /codon_start=1
                     /transl_table=11
                     /translation="MLKWADGNQFELGVLTRSHGKVWIISITDVGKKPIFEPSADTLV
                     LQFDDLDLDDTDFLPAKALFQPEQAELIVRFILKAHEDAAYRRDLLLVNCLGGVARSG
                     AVAEFTKDLLGLDVAEFDELNPHIVPNKFVLQLLRDALGSVREA*"
     gene            135690..135890
                     /locus_tag="GWB1_scaffold_5_curated_closed_complete_prodig
                     al-single_246"
     CDS             135690..135890
                     /product="hypothetical protein"
                     /codon_start=1
                     /transl_table=11
                     /translation="MTREAIQALKALLPIGASIGIGKDEYGDVYFVYVQRGTTVGSIP
                     KTFNGANVQVVKIARPVPMVAT*"
     gene            135887..136207
                     /locus_tag="GWB1_scaffold_5_curated_closed_complete_prodig
                     al-single_247"
     CDS             135887..136207
                     /product="hypothetical protein"
                     /codon_start=1
                     /transl_table=11
                     /translation="MKKRKHPKYIYANGVNLSGLYSALPLHMTWDSELQSWWDVKGNF
                     EVTILGTKVQARIVTFAALTQAEVQAWTDGVAAAMRMLTRWSLNHIDYPKAYVHSLFE
                     DFNE*"
     gene            136200..137048
                     /locus_tag="GWB1_scaffold_5_curated_closed_complete_prodig
                     al-single_248"
     CDS             136200..137048
                     /product="hypothetical protein n=1 Tax=Gemmata
                     obscuriglobus RepID=UPI00016C4D70"
                     /codon_start=1
                     /transl_table=11
                     /translation="MSDIKDVLGTRMKVYEGVEAQRRLMPGLPAMIRLDGRSFHTFTK
                     GLIRPFDPGLMGLMQNVTELLVKESNARIGYTQSDEISLVLYSDSFESQLYFDGRIQK
                     ITSSLAAFASVHFNLLMPKYLPNKKVGRAPTFDCRVWNVPDLEEAANCIMWREWDATK
                     NSVSMAAQAVCSHKELHGLNGLEQKQMLLQRGIDWDKYPPQCKRGTFIRRTTTTAPFT
                     AEDLEALPPGHNARKNPGLSVTRSKIEPIVYPPLATVANRVKALFFGGTAYTEEEFNT
                     MMGPMP*"
                     /db_xref="UniRef100_UPI00016C4D70"
                     /db_xref="A0A081BYP9_9BACT"
                     /db_xref="jeo:JMA_37590"
                     /db_xref="UPI00016C4D70"
     gene            137045..137356
                     /locus_tag="GWB1_scaffold_5_curated_closed_complete_prodig
                     al-single_249"
     CDS             137045..137356
                     /product="hypothetical protein"
                     /codon_start=1
                     /transl_table=11
                     /translation="MKTKLQKVQEYMDLQLIRCDALLGKCQKMSVFQEVGDAAQRLKD
                     LLLLMPPILQASEDALERPPELEDLMGRLDKAHKELGDATSRVNLALSLAIAIHLQQR
                     P*"
     gene            137358..137726
                     /locus_tag="GWB1_scaffold_5_curated_closed_complete_prodig
                     al-single_250"
     CDS             137358..137726
                     /product="hypothetical protein"
                     /codon_start=1
                     /transl_table=11
                     /translation="MLKSCRVLFDLALFTLGNKISRFGQKRSAPFPFYGRTVYLVTKP
                     WAYKDEGRRHGFIVREDDDNPLIVFRQEHFFRGFGFSLAGEYWQDGGSEVVIFLNFLE
                     DQSVLIDRDSDGYKREPEVA*"
     gene            137726..138295
                     /locus_tag="GWB1_scaffold_5_curated_closed_complete_prodig
                     al-single_251"
     CDS             137726..138295
                     /product="hypothetical protein"
                     /codon_start=1
                     /transl_table=11
                     /translation="MRHNNEPEKPRVYIEYDTTESGGEVLDPNDRWSSHEPIHTTLHV
                     LHLYKSKPDIMFTDSLEVEDEKVFGLQHVYLVTVRYTTGNTFGTCYGAHEFYSVRATE
                     AETLADKLVIETPSEGYRFLTPFCHPIRYPRRWLHPMWCHIWSCMISLKTSPPVPIRV
                     RGGPRVRRYDEVQLCGICGSTVSWGSSDD*"
     gene            138234..139061
                     /locus_tag="GWB1_scaffold_5_curated_closed_complete_prodig
                     al-single_252"
     CDS             138234..139061
                     /product="endonuclease n=1 Tax=Leptolyngbya boryana RepID
                     =UPI000365157B"
                     /codon_start=1
                     /transl_table=11
                     /translation="MRYNYAGYAGVPYPGAAPMIDLPETIDKIATLVRLARVAADQLP
                     PEHVEAKRIVRNMGQWVAKEGNYPFYGNLRGLYAEPWVPYRREIIVNAVHVIREHQYL
                     DPTITRETIGEDPLRFVYDITGFAPYVISMEDSRYLDVVRAWGYKPYREGVGIRKSWS
                     KQAIVRRAGHKCEACGRTGEQSPTRPSDLTIDHIVPSCQSGPNDPSNFMVLCHSCNKK
                     KGAMPLAQWWVVLERGRGVGKTRGRAMVARMWERLSASGRLPVDAGIFWGMGRDLAT*"
                     /db_xref="UniRef100_UPI000365157B"
     gene            139058..140050
                     /locus_tag="GWB1_scaffold_5_curated_closed_complete_prodig
                     al-single_253"
     CDS             139058..140050
                     /product="ADP-ribosylation/Crystallin J1 n=1 Tax
                     =Acetohalobium arabaticum (strain ATCC 49924 / DSM 5501 /
                     Z-7288) RepID=D9QQR7_ACEAZ"
                     /codon_start=1
                     /transl_table=11
                     /translation="MKSAPATMVGLAVGDALGMPFEHFSDRVDPRLATWDGNYVAGSW
                     PDRLTHTLDGKVPMPSLPAGCWTDDTGMAMALAKSLMACGKYDPVDAANGYLIWAQGE
                     PCGMGGSTRDALRAVRDGVPWDRSGKTFDNPNAVGNGTAMRVAPLGLFYRNENPLVMH
                     HVARLDATITHDHIEAITASSVIAMLVAGLSSHRWTVAGTLQEVLAILDSRSFGGPDS
                     TNVTKLLRMAFDLFDLNTPTPEAIGLLGRRGNAAQTVVSAVYCAMAHEDDFAEGVRMA
                     VRGGGDTDTRAAITGALLGTYLGLEAIPTGWVEGLKDGQVLIQMDELLMKGPTR*"
                     /db_xref="UniRef100_D9QQR7"
                     /db_xref="aar:Acear_1345"
                     /db_xref="88148480"
                     /db_xref="D9QQR7_ACEAZ"
     gene            140047..140367
                     /locus_tag="GWB1_scaffold_5_curated_closed_complete_prodig
                     al-single_254"
     CDS             140047..140367
                     /product="hypothetical protein"
                     /codon_start=1
                     /transl_table=11
                     /translation="MNTKEPLPPYRSPSMPCRKCGTYTADPTMMLSMGKMVPQGPSDT
                     YEPAYEPSWWKRLWGIVPHRARMRRGCKQCKAVYYELPWDESDALAVAGYGDVLIEKA
                     MRVK*"
     gene            140400..140867
                     /locus_tag="GWB1_scaffold_5_curated_closed_complete_prodig
                     al-single_255"
     CDS             140400..140867
                     /product="Uncharacterized protein {ECO:0000313|EMBL
                     :KKN89647.1};  TaxID=412755 species="unclassified
                     sequences; metagenomes; ecological metagenomes.;"
                     source="marine sediment metagenome.;""
                     /codon_start=1
                     /transl_table=11
                     /translation="MPTIVLSPGDVLKVQFDESDGAFEVHFDTTEHPNSVVIKETGGF
                     EGSICGAAEAILYHEDFSFDGFDEECVPVEGTLEVTTEVTAETRASWETDTVESLGTE
                     IDKHGTGYASAAKMLQEDINTSSSWMKWEHVKWLPVTLRLRADALIERLKKAR*"
                     /db_xref="A0A0F9UQ46_9ZZZZ"
     gene            140864..141382
                     /locus_tag="GWB1_scaffold_5_curated_closed_complete_prodig
                     al-single_256"
     CDS             140864..141382
                     /product="hypothetical protein"
                     /codon_start=1
                     /transl_table=11
                     /translation="MIEVHTLRKVRESASLLERLEALTNPGGSLMRQWLTQAKVGYAL
                     ICWDWNRDEILGWLLAFEPPEEGDFKAQYMCCHVFVDPRYRRQHIGRDLLRRAVLDFG
                     FLSAEVHDEASEHLFTDPMVQDKMHLTWRHHGCLECGGTHMAVGLVNGKLARRPCGIC
                     GEKSLAQIGLGV*"
     gene            141391..141600
                     /locus_tag="GWB1_scaffold_5_curated_closed_complete_prodig
                     al-single_257"
     CDS             141391..141600
                     /product="hypothetical protein"
                     /codon_start=1
                     /transl_table=11
                     /translation="MLKFLFAIFCLCLLVCVAGLCGAAYMPMVCHPVGNGSGVTDCDY
                     HGLYAFLTLILFFGVGAGFFAWYKK*"
     gene            141808..141886
                     /locus_tag="GWB1_scaffold_5_curated_closed_complete_prodig
                     al-single_trna_3"
     tRNA            141808..141886
                     /product="Met"
     gene            142196..142269
                     /locus_tag="GWB1_scaffold_5_curated_closed_complete_prodig
                     al-single_trna_4"
     tRNA            142196..142269
                     /product="Pseudo"
     gene            142332..142406
                     /locus_tag="GWB1_scaffold_5_curated_closed_complete_prodig
                     al-single_trna_5"
     tRNA            142332..142406
                     /product="Lys"
     gene            complement(142366..143451)
                     /locus_tag="GWB1_scaffold_5_curated_closed_complete_prodig
                     al-single_258"
     CDS             complement(142366..143451)
                     /product="Putative HNH endonuclease 2 n=1 Tax=Cronobacter
                     phage CR3 RepID=I1TRV4_9CAUD"
                     /codon_start=1
                     /transl_table=11
                     /translation="MFPLYTPEAFQAAKSFTLLPLKCQQCPTTIYRTKKALKYAILKG
                     KEKFFCPKCLPQSQVSSIEVACLTCGVKFLKRASQCKKTPNHFCSRSCAVKTNNVKTP
                     KRKVEGSCRTCQKPTHTKDRYCSDSCKEVARQIWEAERELEWQKPPVKVKGPRKPRAS
                     SGYKKIGRSPAQKREDGKAGVVAWRQRTKLKAIEYKGGCCQTCGYRKCVWALSFHHVD
                     PSQKDFGIGGRNLKSWARIQVELDKCVLICSNCHAEVHDALDSTPDAKAHWRKRLKIK
                     AIEYKGGHCCLCGYHNCNRALSFHHLDPSQKDFNISRVSRTWESIQPELDKCVLLCMN
                     CHGEVHAGTAILDSMVDRTGIEPVSTG*"
                     /db_xref="UniRef100_I1TRV4"
                     /db_xref="wwe:P147_WWE3C01G0775"
                     /db_xref="88261566"
                     /db_xref="I1TRV4_9CAUD"
     gene            143506..143895
                     /locus_tag="GWB1_scaffold_5_curated_closed_complete_prodig
                     al-single_259"
     CDS             143506..143895
                     /product="hypothetical protein"
                     /codon_start=1
                     /transl_table=11
                     /translation="MGRSIIDQFTNPTSGKLLSPEEILKQAAGNLSTGEVGKLAAQVQ
                     IATETKQVLQDTQACLLDLSGTLKEAIRSNDALGQRVKRLTKVGIWVAFIGGIVLPLA
                     MGLATCNQRRPTIPSPTHLDASVNIEP*"
     gene            143897..144190
                     /locus_tag="GWB1_scaffold_5_curated_closed_complete_prodig
                     al-single_260"
     CDS             143897..144190
                     /product="hypothetical protein"
                     /codon_start=1
                     /transl_table=11
                     /translation="MYLIMFDPGGDSSPTFKRVRTSKRARQVVKDSLEDSHCAKNGMM
                     LAVFPKGRHSWQPWVYVMDGWTRSRIPIHRSWLENWHYIALRHSPVLWPLTAP*"
     gene            144321..144400
                     /locus_tag="GWB1_scaffold_5_curated_closed_complete_prodig
                     al-single_trna_6"
     tRNA            144321..144400
                     /product="Glu"
     gene            144416..144491
                     /locus_tag="GWB1_scaffold_5_curated_closed_complete_prodig
                     al-single_trna_7"
     tRNA            144416..144491
                     /product="Asp"
     gene            144493..144563
                     /locus_tag="GWB1_scaffold_5_curated_closed_complete_prodig
                     al-single_trna_8"
     tRNA            144493..144563
                     /product="Pseudo"
     gene            144680..144916
                     /locus_tag="GWB1_scaffold_5_curated_closed_complete_prodig
                     al-single_261"
     CDS             144680..144916
                     /product="hypothetical protein"
                     /codon_start=1
                     /transl_table=11
                     /translation="MARIGPQGDLEGSELALLKRVTQHMTAPTRLCRVPVVHEDQDYT
                     TCLFFCRDIWETEARLRPILPGDAKFSHEVQSHG*"
     gene            144909..145265
                     /locus_tag="GWB1_scaffold_5_curated_closed_complete_prodig
                     al-single_262"
     CDS             144909..145265
                     /product="hypothetical protein"
                     /codon_start=1
                     /transl_table=11
                     /translation="MANNNPFDIANTLVECGLHRHYDYHLGGDDPSCQGCRLRRGIVR
                     AIEAATPQVTPQVTRDSGVVDMDNLEANQYGCLRCPECDSRARMPYQNSPRFDGASVV
                     ECEGCGFVEAAVFTKK*"
     gene            145300..145548
                     /locus_tag="GWB1_scaffold_5_curated_closed_complete_prodig
                     al-single_263"
     CDS             145300..145548
                     /product="hypothetical protein"
                     /codon_start=1
                     /transl_table=11
                     /translation="MTTTTATVTSGQIRQLLTEATTAGDLEQVHICRTALGEGSDQET
                     VGSIAWAINKCVRVIAAAEEYSEWDGTSYVVPSHQVRA*"
     gene            145500..145985
                     /locus_tag="GWB1_scaffold_5_curated_closed_complete_prodig
                     al-single_264"
     CDS             145500..145985
                     /product="hypothetical protein"
                     /codon_start=1
                     /transl_table=11
                     /translation="MGWYLVCRAKPSGAGMNRKERRRQGGVDSSLRDRFHLFKYNKEL
                     ARLLGWLRAKPSADSVVLIVDANDLIGQALAAVAAQQMPSAPQDLAQIERGGKRPTLI
                     LTMSRQECARFLAEVNPNVARALHEPAPQGRIWCVVSCSGGTTLTMMDEPTGVGSAGT
                     T*"
     gene            145982..146311
                     /locus_tag="GWB1_scaffold_5_curated_closed_complete_prodig
                     al-single_265"
     CDS             145982..146311
                     /product="hypothetical protein"
                     /codon_start=1
                     /transl_table=11
                     /translation="MSRKRKLLCTYAAPCCQPEVWEKAPPASMVIGNGGRVAFGDFSI
                     TFDGTDTGKRYADNRCPWLVCWKGAVGSLRPVTAFIEHARFDKYADALREAMSQEHAR
                     LDRLGAR*"
     gene            146431..146598
                     /locus_tag="GWB1_scaffold_5_curated_closed_complete_prodig
                     al-single_266"
     CDS             146431..146598
                     /product="hypothetical protein"
                     /codon_start=1
                     /transl_table=11
                     /translation="MDPEVDRVMDALEARYEEPRCCSMCDAPGHGFPGGGPCPLEDRG
                     WAEGPGHAWEM*"
     gene            146638..146865
                     /locus_tag="GWB1_scaffold_5_curated_closed_complete_prodig
                     al-single_267"
     CDS             146638..146865
                     /product="hypothetical protein"
                     /codon_start=1
                     /transl_table=11
                     /translation="MTEIEYEMVKKTWRDAREALAACAFVIAEDAVEGMVISDVRRER
                     FRSLMTAHEAAGKALDAAMTMYHAGLVTKAL*"
     gene            146873..147181
                     /locus_tag="GWB1_scaffold_5_curated_closed_complete_prodig
                     al-single_268"
     CDS             146873..147181
                     /product="Uncharacterized protein n=1 Tax=Blastopirellula
                     marina DSM 3645 RepID=A3ZP21_9PLAN"
                     /codon_start=1
                     /transl_table=11
                     /translation="MKNVVAKVHEIVRHRNGVGGAPFYAVRFLGGKDVEGREFIATVF
                     DEQGCCAVLAVDHLDTEGVAFGVNSWRGDHFEPELRAAIAKQNDNEENMPFSLPSPKA
                     *"
                     /db_xref="UniRef100_A3ZP21"
                     /db_xref="A3ZP21_9PLAN"
     gene            147189..148169
                     /locus_tag="GWB1_scaffold_5_curated_closed_complete_prodig
                     al-single_269"
     CDS             147189..148169
                     /product="Probable cyclic pyranopterin monophosphate
                     synthase n=2 Tax=Sulfolobus solfataricus RepID=MOAA_SULSO"
                     /codon_start=1
                     /transl_table=11
                     /translation="MNPSKLLVQEYLLAHSLATLATEHGVYASFVDGDRKASFNYDQI
                     ESKAGEPHGLKNVRFSGGEPTVYKGLVELVAYCKARGVERIAISTNGSAPQSLYDKLL
                     AAGANDFSVSLDACCAEDADKMAGVKGKFDRIVESIRYLSSKTYVTVGVVLNQDNLAQ
                     LKDTVLFAHNLGVADIRIISAAQFNETLEGVLGIPEEILDAHPILKYRVNNLKAGRNV
                     RGLQAGDANRCHLAWDDCVVAGPFHFPCVIYMREQGEPIGRVSPQMREERINWLKGHD
                     IHADPICSRNCLDVCIDFLNKFRELMAPDYEETPASEAPTKRIRLPVIGV*"
                     /db_xref="UniRef100_Q980F0"
                     /db_xref="A0A0F9A3E6_9ZZZZ"
                     /db_xref="sso:SSO0362"
                     /db_xref="MOAA_SULSO"
     gene            148173..149165
                     /locus_tag="GWB1_scaffold_5_curated_closed_complete_prodig
                     al-single_270"
     CDS             148173..149165
                     /product="Putative glycosyl transferase n=1 Tax
                     =Streptococcus pneumoniae RepID=Q4K1Z8_STREE"
                     /codon_start=1
                     /transl_table=11
                     /translation="MLTIYDCSNSSERPEHRGNGGPIENDVVRYLRENADAYDCMWVE
                     DPKRAQVIFTNDIYPKHALELNAPRVKRMDGMFWQDGLRERNVPYVEAAKQSDEVIFI
                     SDYSMETFSCRCNLNGCADNHIGTLKSHQVIHHWVDPKVFNYQNTESRRFERRFTFAA
                     CASNWARSEKRLGSVLGFARLVPEVDILLIGTCPTVLGHLPKNVRPIGYLEDPKSIAE
                     WLNRCHGFLNLTYRDAAPKTVPQALSCGLPVLYAFSGGVPGMVPEGMGVHVMDGRDQD
                     SMEPERLLTAYRDYAFNYDNMFATIQAKLDASGKFKTMLGQYYAAIRSVVKSTH*"
                     /db_xref="UniRef100_Q4K1Z8"
                     /db_xref="A0A0F8YKZ7_9ZZZZ"
                     /db_xref="bnc:BCN_5193"
                     /db_xref="Q4K1Z8_STREE"
     gene            149211..151463
                     /locus_tag="GWB1_scaffold_5_curated_closed_complete_prodig
                     al-single_271"
     CDS             149211..151463
                     /product="hypothetical protein n=1 Tax=Streptomyces sp.
                     R1-NS-10 RepID=UPI00036C1C7D"
                     /codon_start=1
                     /transl_table=11
                     /translation="MPTTKSPSGVDQFKTIVTRTKRVPAFAILTSGTNQLVGAAITRQ
                     LDCALISIGFKLSGDLFTYLASQRTEDVVGMSAQLLTIAQEMVGDHVKHNVYFKNFPE
                     NVPDTKEFWMACLVDARLNQKGLGVQDIRSYEALFAGHTAKFPVGYQEYVNLLSLPGY
                     GRYLHSYEEMVANQEEFIPDSVRKLTVLHLGGSLLEESVTLYHMLAGSKVPLSDGDRA
                     LLKDVAQLCLYEEQPVSIPIRENRAIINKARIENNQSILVDTVIDVLRLACIISGGDE
                     TLEKPTKFKSMSRPIRRNLMRALDEVVQNAEWKLADVNKHAEVWKRLGERVHPHEFKG
                     PGRDVFAVARGDKKAASLAGKVELALSKKDVFGAIDLLATAPGMLFRNLDRLLVVASD
                     VESGPHEGMPTGYLLLKVRDVIEKVSGRVILSVREHLQNRIVAGTVRIFTNSKGKAWV
                     EAEDRQPLSQDTVEAFNRIFDAEILRRLPDVTSLFVETAALGIALPLSEKNKSDGFGI
                     LPRGSVMPVPRGLLRFFVYWKEATERTDYDLSVFTLDKSFQALSQCSWTDLRGGFGGF
                     MTHSGDITSAPNGASEFIDVDLEKADCQYIVPQVNVFSGNSYDEAEEAFFGFMERTKE
                     QKGKPFEASTVRVKSDLRGKGQIALPLVFMRNDRGEWVGKWLHLYMKGMANFNRVEQN
                     RVSAGLLAKAMVDRKYLTVQYLVDLLSQRPASKSKDVYSVYIGLQKPTVDTVFTKVYS
                     IDNLLELIPA*"
                     /db_xref="UniRef100_UPI00036C1C7D"
                     /db_xref="D9X8M2_STRVR"
                     /db_xref="svt:SVTN_32700"
                     /db_xref="UPI00036C1C7D"
     gene            151674..151874
                     /locus_tag="GWB1_scaffold_5_curated_closed_complete_prodig
                     al-single_272"
     CDS             151674..151874
                     /product="hypothetical protein"
                     /codon_start=1
                     /transl_table=11
                     /translation="MSASKVNQARRIQHLEATLKQIATESTDETTKAQATQALTSQYQ
                     GYANLKVAVAAPAAAPEAPTAA*"
     gene            152009..152275
                     /locus_tag="GWB1_scaffold_5_curated_closed_complete_prodig
                     al-single_273"
     CDS             152009..152275
                     /product="hypothetical protein"
                     /codon_start=1
                     /transl_table=11
                     /translation="MNQNDLQLLRASFDQDTQQTIWEVSDHNGQGYQITSEGIVRFKA
                     IRTEEIPSEIVGNPPDRIYVVCKDDILANTPVYRRVAVQAQVSA*"
     gene            152275..152574
                     /locus_tag="GWB1_scaffold_5_curated_closed_complete_prodig
                     al-single_274"
     CDS             152275..152574
                     /product="id=5083204 bin=GWF1_Burkholderiales_GWF1_66_17
                     species=unknown genus=unknown taxon_order=unknown
                     taxon_class=unknown phylum=unknown
                     tax=GWF1_Burkholderiales_GWF1_66_17
                     organism_group=Betaproteobacteria organism_desc="Control"
                     bin for RuBisCO paper Leave in GW2011 GOOD"
                     /codon_start=1
                     /transl_table=11
                     /translation="VDIRNEFRRLSDEDYNYELFKFEHVENKLSTRPDLCAFLLLDQL
                     VPGTKDMIPCAEHDEIWLAVDIDALGAVATEADVLTLVRCGVRFDSGNDSLAMFV*"
                     /db_xref="gwf1_scaffold_99_197"
                     /db_xref="86404791"
     gene            152587..153225
                     /locus_tag="GWB1_scaffold_5_curated_closed_complete_prodig
                     al-single_275"
     CDS             152587..153225
                     /product="hypothetical protein"
                     /codon_start=1
                     /transl_table=11
                     /translation="MDLILPKCSHPEATICHCICHGGPSGGIIMHDHACCSPCDQCGA
                     RIMCEHCQLERMVARAKKAEAEVARLTEEVQTRTSERDAEARQRAVLGNELAAERVQY
                     DVSSSAQRLQDARAEITRLTLEVQRLEKVIADAAAAQDQATLEEIEMQRVMDDHPGFE
                     VSKCDPGCCNDFWARHIQTGVEDCADTAEGAVRLVMLREKYRSRKTNQPTDP*"
     gene            153387..153462
                     /locus_tag="GWB1_scaffold_5_curated_closed_complete_prodig
                     al-single_trna_9"
     tRNA            153387..153462
                     /product="Arg"
     gene            153495..153570
                     /locus_tag="GWB1_scaffold_5_curated_closed_complete_prodig
                     al-single_trna_10"
     tRNA            153495..153570
                     /product="Arg"
     gene            153573..153650
                     /locus_tag="GWB1_scaffold_5_curated_closed_complete_prodig
                     al-single_trna_11"
     tRNA            153573..153650
                     /product="Arg"
     gene            153728..153799
                     /locus_tag="GWB1_scaffold_5_curated_closed_complete_prodig
                     al-single_trna_12"
     tRNA            153728..153799
                     /product="Gly"
     gene            153812..153885
                     /locus_tag="GWB1_scaffold_5_curated_closed_complete_prodig
                     al-single_trna_13"
     tRNA            153812..153885
                     /product="Pseudo"
     gene            153904..154695
                     /locus_tag="GWB1_scaffold_5_curated_closed_complete_prodig
                     al-single_276"
     CDS             153904..154695
                     /product="id=2799752 bin=GWB1_Spirochaetes_59_5 species
                     =unknown genus=unknown taxon_order=unknown
                     taxon_class=unknown phylum=unknown
                     tax=GWB1_Spirochaetes_59_5 organism_group=Spirochaetes"
                     /codon_start=1
                     /transl_table=11
                     /translation="VPKKKFISYSKAKRIVLSVKLSHRNTYQGLVRSGALKDMPIKPE
                     EAYKGQWEDWGEFLGIPGNPIIRALMSQAGYLPANTGDRELWQKVKKALKLIPQDEAE
                     MIDMYFFQPVKQAAMAEYFGISQPSIHYRLFRALERLEYAIQVPKLSLKDKEKLGGFF
                     KDPIDGWILALLYETTCQTEVARQLNAIHGLNVSQGFVRHRIRRAIEELRQDEEMEHY
                     ADAFQFVSENKNQLRYVTRLAPSSQVRPGIKSRRVGRRNDRHVRV*"
                     /db_xref="GWB1_scaffold_1297_39"
                     /db_xref="86110340"
     gene            154699..155061
                     /locus_tag="GWB1_scaffold_5_curated_closed_complete_prodig
                     al-single_277"
     CDS             154699..155061
                     /product="Uncharacterized protein n=1 Tax=Pedosphaera
                     parvula Ellin514 RepID=B9XKX8_9BACT"
                     /codon_start=1
                     /transl_table=11
                     /translation="MGWATLYIADLKAGLTVKFRPHGNSMRPKVESGQLCTVAPVERE
                     QREPQIHLNEDSPGIEDTVTVMLIPIKSLAVSYCLRCGRQQIERHENGPPIRTVAPCR
                     VIERPSYPIPRPPALRPT*"
                     /db_xref="UniRef100_B9XKX8"
                     /db_xref="B9XKX8_PEDPL"
                     /db_xref="psl:Psta_2314"
                     /db_xref="B9XKX8_9BACT"
     gene            complement(155054..155770)
                     /locus_tag="GWB1_scaffold_5_curated_closed_complete_prodig
                     al-single_278"
     CDS             complement(155054..155770)
                     /product="hypothetical protein"
                     /codon_start=1
                     /transl_table=11
                     /translation="MPVKCYVPSCSSPAGPGMGPWVPFCAKHWFACPWEVREPLFRFY
                     RAPPASKEDDWENPLQDSWVGAVMTALVELGVKIRILLLDIDGVLNSHGHWARRSPEL
                     RAIEEASVIRGGTDPACMAHLNEIVSRTSCLVVLSSTIRRFETLEDLQSHFNQYGFVG
                     TLLDRTPYINESRCRGREIDMWLKAHPEVASFAILDDEGDMDPHLDKWVKTSMHKEGL
                     ERGHIERVCTLLGVPAVPVK*"
     gene            complement(155761..156174)
                     /locus_tag="GWB1_scaffold_5_curated_closed_complete_prodig
                     al-single_279"
     CDS             complement(155761..156174)
                     /product="hypothetical protein"
                     /codon_start=1
                     /transl_table=11
                     /translation="MKITVVAPNEPDRLGPSVPPFRYHLDAVVAYMLAHGRPRIRLVQ
                     FSETVYWAVEGSHRLAAAQELGLIPEFVVMTGKFLTSQEYGNDYNAWGEDHLVTPKEF
                     IFNVGRPSGRSYEFDASVLVARSPKTCSGAEAPCQ*"
     gene            complement(156171..156488)
                     /locus_tag="GWB1_scaffold_5_curated_closed_complete_prodig
                     al-single_280"
     CDS             complement(156171..156488)
                     /product="hypothetical protein"
                     /codon_start=1
                     /transl_table=11
                     /translation="MDCGLDQSIDEDRWVKENPVYCPVPWCNAHKMRRFRCGDAEGDF
                     VGIHVARMAYVGRFTAIEKRRAKDFREGGVTNPELSAGMVRMLQDWVDVGLLPGRKGR
                     RKV*"
     gene            complement(156488..156769)
                     /locus_tag="GWB1_scaffold_5_curated_closed_complete_prodig
                     al-single_281"
     CDS             complement(156488..156769)
                     /product="hypothetical protein"
                     /codon_start=1
                     /transl_table=11
                     /translation="MRSALIGQAYYIFVAARLARRQLPGYYLTEEEAESVRSRTPNAY
                     ISSIHVVSYDNGRTFHRITVAGESEQALVINRETAPVVTPTYITQDGIW*"
     gene            156887..157522
                     /locus_tag="GWB1_scaffold_5_curated_closed_complete_prodig
                     al-single_282"
     CDS             156887..157522
                     /product="Uncharacterized protein n=1 Tax=Anabaena
                     cylindrica (strain ATCC 27899 / PCC 7122)
                     RepID=K9ZCI6_ANACC"
                     /codon_start=1
                     /transl_table=11
                     /translation="MNLEPTTYIPSQCAVFRKTKEAFGGLSNMAGGYPLVVNGISIRT
                     TEALYQALRFPHLPEVQQEIIDHKSPMSAKWCAKAHINEGQSRSDWDDVRVPFMMWCL
                     CVKLVQNPSTFVGLLESTGNMDIVEFSLKDAFWGAKPVSGMEALNGVNILGQLLMQLR
                     DRVRSSGIPNVVQPLNISGFLLGGKPIEPVVFVGSHPASGVVDVTDLLTIS*"
                     /db_xref="UniRef100_K9ZCI6"
                     /db_xref="acy:Anacy_1422"
                     /db_xref="K9ZCI6_ANACC"
     gene            157537..158001
                     /locus_tag="GWB1_scaffold_5_curated_closed_complete_prodig
                     al-single_283"
     CDS             157537..158001
                     /product="hypothetical protein"
                     /codon_start=1
                     /transl_table=11
                     /translation="MEDISRLHLVQRVELRPVGERSPARGLIDGVFRFDYMGSAEFEF
                     GALPAALKEMRTGPALPAPVKLTSQDYEAWYVGQPKFQPVAQKFFNHELGDDLTPPYR
                     LQECSSLRRSYIPNPRDSRHALDGWWCVDAGRVWAMFRTKETADLWLLGVKT*"
     gene            158047..158424
                     /locus_tag="GWB1_scaffold_5_curated_closed_complete_prodig
                     al-single_284"
     CDS             158047..158424
                     /product="hypothetical protein"
                     /codon_start=1
                     /transl_table=11
                     /translation="MKHDREIEVFRFREKGFDRIYTVMFWEDYGVVCPNFVTTNGSAG
                     FFAGSVSDDYEVVEVLACDPGSLGNTMEVIRRLVMTYRGWMQKINGYPKRDIWDPPVT
                     KLCIQEAVCSCGLATTSIGPSDL*"
     gene            158507..158902
                     /locus_tag="GWB1_scaffold_5_curated_closed_complete_prodig
                     al-single_285"
     CDS             158507..158902
                     /product="hypothetical protein"
                     /codon_start=1
                     /transl_table=11
                     /translation="MAITAAQEAVEQEYAACRALEVVFTKKWRKLGKDWRLHSFQESA
                     DFSAMLCRAVGTKIIKEVRRLDRSWCGGLYQGRVIYAPQEAPVVTIIHETAHHIHHEE
                     WLGGSPHGKQFCEVEQMLFDFLLTRDRFL*"
     gene            159016..159159
                     /locus_tag="GWB1_scaffold_5_curated_closed_complete_prodig
                     al-single_286"
     CDS             159016..159159
                     /product="hypothetical protein"
                     /codon_start=1
                     /transl_table=11
                     /translation="MRFLKIHPDDGYRLVQKGIEAGFQRDTSHFGYWLFNHLGKWLQS
                     HPK*"
     gene            159156..159683
                     /locus_tag="GWB1_scaffold_5_curated_closed_complete_prodig
                     al-single_287"
     CDS             159156..159683
                     /product="Uncharacterized protein {ECO:0000313|EMBL
                     :KKN65709.1};  TaxID=412755 species="unclassified
                     sequences; metagenomes; ecological metagenomes.;"
                     source="marine sediment metagenome.;""
                     /codon_start=1
                     /transl_table=11
                     /translation="MNWCWPLPGTPLQDIPVGDHPGAFGAPRKYDTHTGVDLYCQDGQ
                     EVHAVEDGMVVAIEPFTGPEADSPWWQDTQAVLVKGASGVVLYGEVKPNQYMCHLYDR
                     RGKGGFPEEVRVRAGDIIGWVTRVLKEDKGLPTTMLHLELYGPETKTAVWWGKGEARP
                     KVLLDPTPFLLEIER*"
                     /db_xref="A0A0F9SFA2_9ZZZZ"
     gene            159687..159917
                     /locus_tag="GWB1_scaffold_5_curated_closed_complete_prodig
                     al-single_288"
     CDS             159687..159917
                     /product="hypothetical protein"
                     /codon_start=1
                     /transl_table=11
                     /translation="MAKINDLIPALRAGKTIYRPSRHYVEDDNIGYDADGWFFRAGRL
                     GYNGTVRCPTSFSLKELECDDWEIMPPVDNKQ*"
     gene            159914..160282
                     /locus_tag="GWB1_scaffold_5_curated_closed_complete_prodig
                     al-single_289"
     CDS             159914..160282
                     /product="hypothetical protein"
                     /codon_start=1
                     /transl_table=11
                     /translation="MTWSIGLQAAWYGWPHPEGWTVGQMRAYEFGFDVDARIPDKAVY
                     VAIPANFDYTTATAYTWSADPGYMFQWYIPGVLDILMDALVEERLRYLDNQILGRMRE
                     IAGLPPIPPDPPEPETQVFL*"
     gene            160291..160812
                     /locus_tag="GWB1_scaffold_5_curated_closed_complete_prodig
                     al-single_290"
     CDS             160291..160812
                     /product="hypothetical protein"
                     /codon_start=1
                     /transl_table=11
                     /translation="MSLDNHLRERNLLLGALHNPTVEEFTDLFTRGCDFLCLKDEDAA
                     KVFDASLPNVRRWKRGVVVPPAALMVLGFLRERIELEEYIEAMVVTFALSLKPTLAIY
                     VAIYDLPRFDFQTAVQLGLKITQTTDADFAKLVGVSRPTVTRWKTGKSAPHSILQPNI
                     YTALRKLAVKARK*"
     gene            160809..161189
                     /locus_tag="GWB1_scaffold_5_curated_closed_complete_prodig
                     al-single_291"
     CDS             160809..161189
                     /product="hypothetical protein"
                     /codon_start=1
                     /transl_table=11
                     /translation="MKLLDFDLARVLRDYPAEAAEIMVKLRGSRSKYKHAKMEELQWS
                     WEYGVWVQALTLVQAFSQEPRESPDMEVRIQDYLSRCDGGLYGKIGPVWAWTVTTPPP
                     PELREYTTKMMQDRVALEENFQPR*"
     gene            161253..161339
                     /locus_tag="GWB1_scaffold_5_curated_closed_complete_prodig
                     al-single_trna_14"
     tRNA            161253..161339
                     /product="Ser"
     gene            161423..161507
                     /locus_tag="GWB1_scaffold_5_curated_closed_complete_prodig
                     al-single_trna_15"
     tRNA            161423..161507
                     /product="Ser"
     gene            161561..162280
                     /locus_tag="GWB1_scaffold_5_curated_closed_complete_prodig
                     al-single_292"
     CDS             161561..162280
                     /product="hypothetical protein"
                     /codon_start=1
                     /transl_table=11
                     /translation="MPKCEFGCDQEASIQFKSSGKWCCSPSPNSCPGKRERDSTKKKG
                     KPTHKGGRRGFYPGFTPWQTGKTYEEMYGAVGAAEKKAILAKRASQQDHKKWWASQSD
                     ETKQEYRERFDKIRTSGYKQGSGHGLNGWYKGYWCDSSWELAFVIHCIDHGVPIERNR
                     VSYEYEYEGRTHKYYPDFIVGGSLVEIKGIWTKKERAKIDQCPVPLKVIDKGSIQEYL
                     DYAISKHGRKFTSVYEKVTSK*"
     gene            162285..162376
                     /locus_tag="GWB1_scaffold_5_curated_closed_complete_prodig
                     al-single_trna_16"
     tRNA            162285..162376
                     /product="Ser"
     gene            162378..162466
                     /locus_tag="GWB1_scaffold_5_curated_closed_complete_prodig
                     al-single_trna_17"
     tRNA            162378..162466
                     /product="Ser"
     gene            162579..163172
                     /locus_tag="GWB1_scaffold_5_curated_closed_complete_prodig
                     al-single_293"
     CDS             162579..163172
                     /product="Uncharacterized protein {ECO:0000313|EMBL
                     :KKM06954.1};  TaxID=412755 species="unclassified
                     sequences; metagenomes; ecological metagenomes.;"
                     source="marine sediment metagenome.;""
                     /codon_start=1
                     /transl_table=11
                     /translation="MNRTERALFVRDVADDLAALEAATVKIKQLTYIIERHQGAWAGV
                     GKHPLEYIRERAIENATYGVDGEVPPSMRQTKCPECRGTGIRDTGRGSGRGSGRCPCP
                     AGDREAEPAPLPPSGPLFDRILFMGNGAESAQSAQRLRAQLNEAIMLLGGLQQPPHSE
                     SDEEARRAEQEYDEGMARVRALAGSITKALVGSKGVI*"
                     /db_xref="A0A0F9H790_9ZZZZ"
     gene            163174..163452
                     /locus_tag="GWB1_scaffold_5_curated_closed_complete_prodig
                     al-single_294"
     CDS             163174..163452
                     /product="hypothetical protein"
                     /codon_start=1
                     /transl_table=11
                     /translation="MIQWQYKAEKKPLGTTTYQEDVLFGKAKTMTSTYTCDITDPLAV
                     EWLNKLGAEGWEMVKEGYRACLFKRQVPGVPYRSPDLTGRVGYEGTNP*"
     gene            163449..163775
                     /locus_tag="GWB1_scaffold_5_curated_closed_complete_prodig
                     al-single_295"
     CDS             163449..163775
                     /product="hypothetical protein"
                     /codon_start=1
                     /transl_table=11
                     /translation="MSRDMILRDEKFVHRYSYDNLCTQNWLDGQAQGVQVTASYLDAK
                     AVDLFRQGKHEEAIALQSLGKEILKVLVPKLEKLAEDHKTAYPAILAPEEEESPSPAS
                     TRKPPT*"
     gene            163772..164260
                     /locus_tag="GWB1_scaffold_5_curated_closed_complete_prodig
                     al-single_296"
     CDS             163772..164260
                     /product="hypothetical protein"
                     /codon_start=1
                     /transl_table=11
                     /translation="MTERKKDTQPVIAVMQQMMTKAPESAVTKVLRQYEVKATKAKDL
                     GDIPALNEAIMELHAELAHILADPDEYLIMNQGPHEAEPYELVRWWRPNSAGYTTNFD
                     LAGRYTLTEATKAAKNRPKEDFVVPVKVAASWIRRVVSGEKAYGFREGSAKLTKKSVT
                     KP*"
     gene            164257..164436
                     /locus_tag="GWB1_scaffold_5_curated_closed_complete_prodig
                     al-single_297"
     CDS             164257..164436
                     /product="hypothetical protein"
                     /codon_start=1
                     /transl_table=11
                     /translation="MTKIPTKTKRPQCIQVAMGAGWPKGPFLNVMHADSSQELIKISK
                     KAASILIANGMDHTG*"
     gene            164445..164681
                     /locus_tag="GWB1_scaffold_5_curated_closed_complete_prodig
                     al-single_298"
     CDS             164445..164681
                     /product="hypothetical protein"
                     /codon_start=1
                     /transl_table=11
                     /translation="MARSIDLTKQLIVRLGRKLDRNATLRVLPSGQGSYAFLEIPLSW
                     ESHKLLAIGYGATNLSAMIQLLSNISKQLDPLQQ*"
     gene            164688..165053
                     /locus_tag="GWB1_scaffold_5_curated_closed_complete_prodig
                     al-single_299"
     CDS             164688..165053
                     /product="Hypothetical protein"
                     /codon_start=1
                     /transl_table=11
                     /translation="MTYDEYIATAMAYAEAHPEQRPGQVYFNVLVAHRPDLAERLRGT
                     ALDPFYARGRISSFLNEVATRWDSRGGITELEELLANAVHAADDAVRDNYREDALRFL
                     HGRVDGIESAIEVLKRRVK*"
                     /db_xref="aja:AJAP_42915"
                     /db_xref="A0A075VEM2_9PSEU"
     gene            165100..165294
                     /locus_tag="GWB1_scaffold_5_curated_closed_complete_prodig
                     al-single_300"
     CDS             165100..165294
                     /product="Uncharacterized protein {ECO:0000313|EMBL
                     :KKM66333.1};  TaxID=412755 species="unclassified
                     sequences; metagenomes; ecological metagenomes.;"
                     source="marine sediment metagenome.;""
                     /codon_start=1
                     /transl_table=11
                     /translation="MTRHKVRVVNVQGRDCDEDLPDGVTFENNEFWATCPDCGNQQAD
                     MGHNVNCEACGYGPMPCRSR*"
                     /db_xref="A0A0F9J9W1_9ZZZZ"
     gene            165298..165573
                     /locus_tag="GWB1_scaffold_5_curated_closed_complete_prodig
                     al-single_301"
     CDS             165298..165573
                     /product="hypothetical protein"
                     /codon_start=1
                     /transl_table=11
                     /translation="MPSKPVTHEDEVTALARVLELDIGYDIGMCGTGCLYLRSLEDGR
                     FATGDHLVKDSEEIFDNPTLAIKRFIELRHQLQLGTDHEREAQKGTR*"
     gene            165570..165941
                     /locus_tag="GWB1_scaffold_5_curated_closed_complete_prodig
                     al-single_302"
     CDS             165570..165941
                     /product="hypothetical protein"
                     /codon_start=1
                     /transl_table=11
                     /translation="MTNEEKIQDYAKRLLKHEIITAVLILSEDEEGFTEFDLWEIATD
                     KEDHGPDCDCDSDFVDAMKLLGDLATDAGGWWYRPVGERYDYEFMDVAGWTQMHKSWH
                     LRREARNKAPTSKAKSKHHSN*"
     gene            165951..166463
                     /locus_tag="GWB1_scaffold_5_curated_closed_complete_prodig
                     al-single_303"
     CDS             165951..166463
                     /product="hypothetical protein"
                     /codon_start=1
                     /transl_table=11
                     /translation="MALNWHDLDTCWVAFFPQGGPSVEAVRHSHHWTYRADGSDWAIT
                     DSITTTSTPEETFAEIERRVRAILVLRGATGMMTLAEQCEDRGMKIEDLIGKTIKEVC
                     ALGFQVENGSWPTKRDSFLLQRDLFPEEGVDTHNFGRKTGYVWVAPDWEPSKPTKPVD
                     PSPGLTGQEP*"
     gene            166460..166825
                     /locus_tag="GWB1_scaffold_5_curated_closed_complete_prodig
                     al-single_304"
     CDS             166460..166825
                     /product="Uncharacterized protein n=1 Tax=Caulobacter
                     phage CcrRogue RepID=K4JSL5_9CAUD"
                     /codon_start=1
                     /transl_table=11
                     /translation="MTKKKKKPVLIHKHYSGPKSKKFWKMVNSLPSPDHDALYLAGVL
                     LQDMEHKVLGQLEAALTAKRVKKSQEMRQDACEVCHGLRGGTPGNENIINGKAMCDYC
                     YSDYLEVTGLVSGKRSKTE*"
                     /db_xref="UniRef100_K4JSL5"
                     /db_xref="K4JSL5_9CAUD"
     gene            166850..167173
                     /locus_tag="GWB1_scaffold_5_curated_closed_complete_prodig
                     al-single_305"
     CDS             166850..167173
                     /product="Uncharacterized protein {ECO:0000313|EMBL
                     :KKN58910.1};  TaxID=412755 species="unclassified
                     sequences; metagenomes; ecological metagenomes.;"
                     source="marine sediment metagenome.;""
                     /codon_start=1
                     /transl_table=11
                     /translation="MSSDDKESGCMAPLLGLVIGVPLALWNSWVMTVLWGWFAVPQFG
                     VRPLSMPVAYGILLLAGMMHPTPNTTKEQRERGSTERVIEILVLGAFTSTLSLLLGWL
                     AHQFQ*"
                     /db_xref="A0A0F9RR09_9ZZZZ"
     gene            167287..167700
                     /locus_tag="GWB1_scaffold_5_curated_closed_complete_prodig
                     al-single_306"
     CDS             167287..167700
                     /product="hypothetical protein"
                     /codon_start=1
                     /transl_table=11
                     /translation="MNHLTTSMLKRCPEGKPREQTRMHGPTAGRQTLNLRNESSILSA
                     CTMNHYTSTAGLVVRPAHPCGGQQGFVREYSSAEERRAYAPRVGSSNLSTRTSNRMCT
                     DALLNAGTQGGLLSHKEHTAVSVTATGTRLRRISV*"
     gene            167351..167425
                     /locus_tag="GWB1_scaffold_5_curated_closed_complete_prodig
                     al-single_trna_18"
     tRNA            167351..167425
                     /product="Lys"
     gene            167501..167575
                     /locus_tag="GWB1_scaffold_5_curated_closed_complete_prodig
                     al-single_trna_19"
     tRNA            167501..167575
                     /product="Val"
     gene            167708..167789
                     /locus_tag="GWB1_scaffold_5_curated_closed_complete_prodig
                     al-single_trna_20"
     tRNA            167708..167789
                     /product="Arg"
     gene            complement(168073..168693)
                     /locus_tag="GWB1_scaffold_5_curated_closed_complete_prodig
                     al-single_307"
     CDS             complement(168073..168693)
                     /product="Putative HNH endonuclease 2 n=1 Tax=Bacillus
                     phage BCU4 RepID=J9PQQ3_9CAUD"
                     /codon_start=1
                     /transl_table=11
                     /translation="MKLCQKCGSRIPAHIVIEGKKRNLKNRLYCFECSPFKAHNTKVL
                     APSPHSPTPTPTDKRRHTSDHQPIQQLTCERCARVYLHNVKHRSGHTLRYCNSCMVNT
                     RRFERKLKCIEYMGGECQKCGYSKCSRAFHFHHLDPSLKSWQISGGHCRKWERVKEEL
                     DKCVLLCSNCHMELEEELEVLKRGPRTTVLNALKKAISEKSGHTGT*"
                     /db_xref="UniRef100_J9PQQ3"
                     /db_xref="A0A0F9SBE5_9ZZZZ"
                     /db_xref="wwe:P147_WWE3C01G0775"
                     /db_xref="J9PQQ3_9CAUD"
     gene            168781..169062
                     /locus_tag="GWB1_scaffold_5_curated_closed_complete_prodig
                     al-single_308"
     CDS             168781..169062
                     /product="hypothetical protein"
                     /codon_start=1
                     /transl_table=11
                     /translation="MGVMACERDGCDNILCDSLLRLKVDGTHYQLYICRDCLEELQAN
                     KATWQPPMTMREVHEAVWNFMNEFKGPISNAEGRAEIEAVFQRILQVEE*"
     gene            169071..169943
                     /locus_tag="GWB1_scaffold_5_curated_closed_complete_prodig
                     al-single_309"
                     /gene="nadE"
     CDS             169071..169943
                     /gene="nadE"
                     /product="nadE; NAD synthetase (EC:6.3.1.5)"
                     /codon_start=1
                     /transl_table=11
                     /translation="MTTMQARIIQELGVKPTIDPATEIKERVQFLRDYLVASKARGYV
                     LGISGGQDSSLAGRLAQMAVNLLIDHPAYQGPTKDYEAFFVAVRLPHGTQKDEVDAQR
                     ALQFIRPDVTVTYNIKDAVDSATLTFQKSMGEDLTDYHKGNIKARMRMVAQYAIGGQK
                     NLLVIGTDHAAESVTGFFTKFGDGGADILPLAGLTKRQGARLLKELGADPAIYLKVPT
                     ADLLDGNPAQADETELGISYDEIDNYLEGYPISNGCPGAHVGEEAARIIEARFLATRH
                     KRAAPVTPTDTWWK*"
                     /db_xref="bif:N288_12340"
                     /db_xref="Q2BAM6_9BACI"
                     /db_xref="UniRef100_U5L959"
                     /db_xref="6.3.1.5"
     gene            169948..170241
                     /locus_tag="GWB1_scaffold_5_curated_closed_complete_prodig
                     al-single_310"
     CDS             169948..170241
                     /product="hypothetical protein"
                     /codon_start=1
                     /transl_table=11
                     /translation="MAVTGHPKATLQHNPVTGARETPFETIHRLSYDLWRAREMSDRL
                     ILEWNKRYTDLPKFKDREAHWAKIEKARELGDLSYLALQQFVEKSLPAPKKRK*"
     gene            170246..170473
                     /locus_tag="GWB1_scaffold_5_curated_closed_complete_prodig
                     al-single_311"
     CDS             170246..170473
                     /product="hypothetical protein"
                     /codon_start=1
                     /transl_table=11
                     /translation="MSLTESLRAMLLCKHPIQRRSQLLSSTSGVQWCADCGAMRWLDG
                     GGTENPWQLCDGMESVKSELITKALEMAENP*"
     gene            170470..170847
                     /locus_tag="GWB1_scaffold_5_curated_closed_complete_prodig
                     al-single_312"
     CDS             170470..170847
                     /product="hypothetical protein"
                     /codon_start=1
                     /transl_table=11
                     /translation="MSKPKPYTREQIREATIAELPKVIEFFNEEAHKRHAKEHNSTVE
                     RMREIGCGDPIANSLSILLEAINADRATIKALKDELVARKATLIEVQRMLGGYWHHST
                     SSETLIEHIDAAMDLLTETQVHD*"
     gene            170840..171163
                     /locus_tag="GWB1_scaffold_5_curated_closed_complete_prodig
                     al-single_313"
     CDS             170840..171163
                     /product="hypothetical protein"
                     /codon_start=1
                     /transl_table=11
                     /translation="MTDPYDKANTWHTTLDVASIDVTIPVAKIGGFIRSFQDRFPSYS
                     VFPRFYLGGGMGIRLFVTKSEGVQLSTDGSAPWLTQQDYTRMLEFALGYRSALDNVCK
                     KAKVR*"
     gene            171164..171529
                     /locus_tag="GWB1_scaffold_5_curated_closed_complete_prodig
                     al-single_314"
     CDS             171164..171529
                     /product="hypothetical protein"
                     /codon_start=1
                     /transl_table=11
                     /translation="MPSAAIRCTSCRAEFDDLPRDCCPSCGTTGVPMAIEDDFTLKIN
                     LHELRCLTIWASNYASKNFDADSKRALTGILGAIRPQLPRNVPLTLGDEFQELRSVGD
                     LEVRHPDGSIEKFPKNMPS*"
     gene            171578..171886
                     /locus_tag="GWB1_scaffold_5_curated_closed_complete_prodig
                     al-single_315"
     CDS             171578..171886
                     /product="hypothetical protein"
                     /codon_start=1
                     /transl_table=11
                     /translation="MATPKNTKHVVVEMTAPEKKTPASKRGKAPQAPVQTTMVAAPMV
                     TDAEAAPTPVAPPVVVVTPVVVVSPEAKLVAGRDAQIGMEIVRRSLGKRRHQRGWAAL
                     *"
     gene            171889..172167
                     /locus_tag="GWB1_scaffold_5_curated_closed_complete_prodig
                     al-single_316"
     CDS             171889..172167
                     /product="Marine sediment metagenome DNA, contig:
                     S01H1_L05862 {ECO:0000313|EMBL:GAF68286.1};  TaxID=412755
                     species="unclassified sequences; metagenomes; ecological
                     metagenomes.;" source="marine sediment metagenome.;""
                     /codon_start=1
                     /transl_table=11
                     /translation="MGMSTHVVGFKPADETWKKMKNVWYACKVAGVAPPLEVDRFFNG
                     EAPDDAGVEVVLGKDCLKEWNDEGRAGYEVDMAKLPAGVKIIRFYNSY*"
                     /db_xref="X0RZ53_9ZZZZ"
     gene            172176..173003
                     /locus_tag="GWB1_scaffold_5_curated_closed_complete_prodig
                     al-single_317"
     CDS             172176..173003
                     /product="hypothetical protein"
                     /codon_start=1
                     /transl_table=11
                     /translation="MKVFFPHGGRWRMLQWYEQDEGHQLLMAKRPEGILAAMKAVLSK
                     HEAAEIKGYWEIDVWGPSPEIQARAIAIEEQEAREDFWQHIVSTARFSSRRKLPPPLK
                     PCPGFEPLDPNGESDTEYHYGCKNCRDMIQIDVPDKEAFYQERKRMFESTLQHHPVKG
                     LVESRATPAQDGQPLMVAGADFGHHSYGVLLHEFKMPEVPTEPHRHTMALNEVLFFYT
                     IVKSLPDNGPKELITTLKKKFQEEDRRERESYTQKRKREEDEHWNEFLALLKGPSHA*"
     gene            172996..173610
                     /locus_tag="GWB1_scaffold_5_curated_closed_complete_prodig
                     al-single_318"
     CDS             172996..173610
                     /product="hypothetical protein"
                     /codon_start=1
                     /transl_table=11
                     /translation="MHDTTVRMRDGRVFCGPIWAWRPQEGYLVLVSDDTGVGEVRILF
                     QDMESAITKNTYLNANAIGSRDEIERAIQEGWTPPHGWTWTPLPEVLLNELEGHSKAV
                     IAKDSTYNGIVIWYTGRDLEYMIDSFGCMLHEICLDDAPHGISIWEGYYVIIPIRSAG
                     DDTDCDIEPDPKGAFRKPTEEEWVAIRAGKSPWSENDSQPGTFG*"
     gene            173607..174074
                     /locus_tag="GWB1_scaffold_5_curated_closed_complete_prodig
                     al-single_319"
     CDS             173607..174074
                     /product="hypothetical protein"
                     /codon_start=1
                     /transl_table=11
                     /translation="MTTTAKSKREARAALYGKEVTDWTLDELVLILTERYAPTVIPPC
                     RVCGGELSIASSGGGPTVWACNTMEDDPEKPDRLRRKKDRACADDHYSQSRYEDRRCG
                     GDDVVMEALRRLTPPDNMVLCTCGHRLLSHLHCDALTAPNGDPCECSGFKPAK*"
     gene            174047..174340
                     /locus_tag="GWB1_scaffold_5_curated_closed_complete_prodig
                     al-single_320"
     CDS             174047..174340
                     /product="hypothetical protein n=1 Tax=Brevibacillus
                     laterosporus RepID=UPI0003655E13"
                     /codon_start=1
                     /transl_table=11
                     /translation="VFRIQASEVKPMEVNILSAMIGHTMVSILDGESLDGGMLFTSTD
                     GTTFRFYHSQRCCESVGIEDIIGDVQDLLLGPLLSWPKRFPQTKSSHANVRTI*"
                     /db_xref="UniRef100_UPI0003655E13"
                     /db_xref="X1C657_9ZZZZ"
                     /db_xref="lfu:HR49_22175"
                     /db_xref="UPI0003655E13"
     gene            174498..174701
                     /locus_tag="GWB1_scaffold_5_curated_closed_complete_prodig
                     al-single_321"
     CDS             174498..174701
                     /product="hypothetical protein"
                     /codon_start=1
                     /transl_table=11
                     /translation="MVTDRKPIQAALDEEENLDAPTRTLWQTELEDMARTGWFNPYDE
                     QEMQVALAALRAGQEIPSFSRSG*"
     gene            175081..175153
                     /locus_tag="GWB1_scaffold_5_curated_closed_complete_prodig
                     al-single_trna_21"
     tRNA            175081..175153
                     /product="Thr"
     gene            175159..175232
                     /locus_tag="GWB1_scaffold_5_curated_closed_complete_prodig
                     al-single_trna_22"
     tRNA            175159..175232
                     /product="Thr"
     gene            175234..175308
                     /locus_tag="GWB1_scaffold_5_curated_closed_complete_prodig
                     al-single_trna_23"
     tRNA            175234..175308
                     /product="Thr"
     gene            175468..175719
                     /locus_tag="GWB1_scaffold_5_curated_closed_complete_prodig
                     al-single_322"
     CDS             175468..175719
                     /product="hypothetical protein"
                     /codon_start=1
                     /transl_table=11
                     /translation="MTKKELELVGQMLDVAADQFSNHGCNDFKMPNTDENWAFIEAMQ
                     AGLPPEDCDKRPAQGDPIYTMDWAVMRYLADKAREESKS*"
     gene            175825..176085
                     /locus_tag="GWB1_scaffold_5_curated_closed_complete_prodig
                     al-single_323"
     CDS             175825..176085
                     /product="hypothetical protein"
                     /codon_start=1
                     /transl_table=11
                     /translation="VDARWIERRGEVESHPVVRVQFPSTYYCLESKLTMASRISAWKM
                     LVAGYRHFQLTSKQGGLPLVQRLRWAYRYMTSGHSLTSEGTP*"
     gene            176082..176411
                     /locus_tag="GWB1_scaffold_5_curated_closed_complete_prodig
                     al-single_324"
     CDS             176082..176411
                     /product="hypothetical protein"
                     /codon_start=1
                     /transl_table=11
                     /translation="MNWLTTILGTGSPNWIAAYTLIVFAVAYGTAYIILSRFVKRKTS
                     SWKSREEKSRVILDQSWDQAREAINGSLNGDQYDWVWVAEGETAVLMILQKHPIASIP
                     VDSESKP*"
     gene            176455..176874
                     /locus_tag="GWB1_scaffold_5_curated_closed_complete_prodig
                     al-single_325"
     CDS             176455..176874
                     /product="hypothetical protein"
                     /codon_start=1
                     /transl_table=11
                     /translation="MNPSLHIASPCITGAIASTMAADAACAGNSVEEYSTDNREVAGS
                     YPASRTMSTGSTDKFTGRRLGVRVGGSGGPCTPLKRETYLFDPGPAHSMNSLGPLWCS
                     TDASLTGLGAGHRANSKSATLGIVTLQPRQQPQQQQQ*"
     gene            176531..176605
                     /locus_tag="GWB1_scaffold_5_curated_closed_complete_prodig
                     al-single_trna_24"
     tRNA            176531..176605
                     /product="Ile"
     gene            176654..176726
                     /locus_tag="GWB1_scaffold_5_curated_closed_complete_prodig
                     al-single_trna_25"
     tRNA            176654..176726
                     /product="Pseudo"
     gene            176902..176975
                     /locus_tag="GWB1_scaffold_5_curated_closed_complete_prodig
                     al-single_trna_26"
     tRNA            176902..176975
                     /product="Gln"
     gene            176977..177050
                     /locus_tag="GWB1_scaffold_5_curated_closed_complete_prodig
                     al-single_trna_27"
     tRNA            176977..177050
                     /product="Gln"
     gene            177206..177730
                     /locus_tag="GWB1_scaffold_5_curated_closed_complete_prodig
                     al-single_326"
     CDS             177206..177730
                     /product="hypothetical protein"
                     /codon_start=1
                     /transl_table=11
                     /translation="MTLWEEYVAKYPPRQLPYEKLPPFDPPWEEVEIRYDLFKLRAKF
                     NLTHPQALLLYTMVGWHRHHLIDSMIHVRSWRGIAQPTIEDAQEWTVSQQAVPFRLDQ
                     TVHPMEKRIHNNLAKKGFIEIRHIDYHKDAPFLLPYAKAKQIKRGFDVWIPKWEGFDR
                     KIEELLYSPEPAPV*"
     gene            177748..178905
                     /locus_tag="GWB1_scaffold_5_curated_closed_complete_prodig
                     al-single_327"
     CDS             177748..178905
                     /product="Putative uncharacterized protein n=1 Tax=Hahella
                     chejuensis (strain KCTC 2396) RepID=Q2S6U3_HAHCH"
                     /codon_start=1
                     /transl_table=11
                     /translation="MATELARQVKFTLNKHPNADKLSIATIDGMDWQCVTQTEQWGDV
                     REGIYIAIDALLDVSLPSFDFLKDKATKKLSNGRPAHKLKTIRLRGALSQGLLIPVPE
                     SLPGMLPGETGVEIAPLGGHWGTWTEALGIERYEPPIPSNMSGDMIRCPGAFQSYTHI
                     ENAKNFPDVFAEGDPVRVTEKIHGTNFRVALVVDGMVTDGVATPTYMVGTHNTARDPK
                     GTNAYSLAAAKFLPEDKVRALVQNDNGSWPMTEHYIIFAELFGSGIQDLTYGCEANVQ
                     QVRIIDVLVDGRYQGREVIEKVAEVLGLQTVPVLYRGPFNKESVQALRDGASTLPGAK
                     HVREGVVVTSEPETRVDFYQGQQLASGFQGRKILKYISDAYLERKDAKDGH*"
                     /db_xref="UniRef100_Q2S6U3"
                     /db_xref="A0A0G2BIR7_9BACT"
                     /db_xref="hch:HCH_07016"
                     /db_xref="Q2S6U3_HAHCH"
     gene            178909..179286
                     /locus_tag="GWB1_scaffold_5_curated_closed_complete_prodig
                     al-single_328"
     CDS             178909..179286
                     /product="hypothetical protein"
                     /codon_start=1
                     /transl_table=11
                     /translation="MSANWAQTIGLLCSAIGQNADRPDKLKGYLEKLRDTFREEWGDH
                     LRVYLIERAGCYELAIYRDTPLKTPNDRYFPVQVLHTAGYLEMVHPDGSATVTKDRWD
                     CDRVIPYKLAVSTELATRERGLK*"
     gene            179283..179375
                     /locus_tag="GWB1_scaffold_5_curated_closed_complete_prodig
                     al-single_329"
     CDS             179283..179375
                     /product="hypothetical protein"
                     /codon_start=1
                     /transl_table=11
                     /translation="MKRSLSSRIHDTLAFYWRLVTITLTKWVSR*"
     gene            179533..179856
                     /locus_tag="GWB1_scaffold_5_curated_closed_complete_prodig
                     al-single_330"
     CDS             179533..179856
                     /product="hypothetical protein"
                     /codon_start=1
                     /transl_table=11
                     /translation="VKHPTGKIICFLDHTAREEPVKVPLVDPAHLQKVLEDIQETLKQ
                     YPVKMLLLHDSFQAPQKSKVWPKEPQPFKWYVESGPTWEEQELRILEDQGLLHMVCHK
                     NRDPK*"
     gene            179853..180335
                     /locus_tag="GWB1_scaffold_5_curated_closed_complete_prodig
                     al-single_331"
     CDS             179853..180335
                     /product="Putative adenylate cyclase n=1 Tax=Deinococcus
                     deserti (strain VCD115 / DSM 17065 / LMG 22923)
                     RepID=C1D462_DEIDV"
                     /codon_start=1
                     /transl_table=11
                     /translation="VTIPQEIERKFLVHIDRLPPEAKTGGSCFAQGYLSSKPAVRVRL
                     ADGGTDHAKAWITIKGPGLMTRSEFEYEIPPRDAEELLKLCPTSLTKVRRKVQVGQHT
                     WEIDQFTGAHVGLWLAEIELTHEQETFEIPTWLGNEVTADKRFTNSNLAKTLVLPLDI
                     *"
                     /db_xref="UniRef100_C1D462"
                     /db_xref="ddr:Deide_3p00310"
                     /db_xref="C1D462_DEIDV"
     gene            180336..180668
                     /locus_tag="GWB1_scaffold_5_curated_closed_complete_prodig
                     al-single_332"
     CDS             180336..180668
                     /product="hypothetical protein"
                     /codon_start=1
                     /transl_table=11
                     /translation="MKSAKKLLPGFTLELYDPNGYSILVDYLMAGPKPARESKEDMKK
                     HKVKKPAPWIKLGALANYHAMIGGPVTSEVTVRDTPFQPYPDQDWVVFVDGVPGYVAC
                     AALSKRED*"
     gene            180674..180901
                     /locus_tag="GWB1_scaffold_5_curated_closed_complete_prodig
                     al-single_333"
     CDS             180674..180901
                     /product="hypothetical protein"
                     /codon_start=1
                     /transl_table=11
                     /translation="MADIFAGLVMILLILAYIVGVSALTALICWMILTTLMPHSFHGP
                     YTFLQVWGLSVLIGLVGWVVNWVIEQLVSEK*"
     gene            180903..181313
                     /locus_tag="GWB1_scaffold_5_curated_closed_complete_prodig
                     al-single_334"
     CDS             180903..181313
                     /product="hypothetical protein"
                     /codon_start=1
                     /transl_table=11
                     /translation="MYDTWEVIVAKAIAQGGIVISPNGLPVRCIRGNLLLEDEHADHP
                     DYKFPVDVAPTQNLDVNPMGEETHALIYTDGYIAVTIYECCYAVWDNRGRLLYGCLGH
                     WKEGAYRLSDASLTKILELSRPKSKDRIEGWEFT*"
     gene            181319..181564
                     /locus_tag="GWB1_scaffold_5_curated_closed_complete_prodig
                     al-single_335"
     CDS             181319..181564
                     /product="hypothetical protein"
                     /codon_start=1
                     /transl_table=11
                     /translation="MIGHLSFAFRSRPWPKHDPRMPNHPDSSLRYRLLSRFYDIIRPL
                     FVEEWDHNEDYLCGYCCKPVLRRYLYCSVQCSEEQDR*"
     gene            complement(181569..183023)
                     /locus_tag="GWB1_scaffold_5_curated_closed_complete_prodig
                     al-single_336"
     CDS             complement(181569..183023)
                     /product="Transposon, transposase n=1 Tax
                     =Acidithiobacillus ferrooxidans (strain ATCC 23270 / DSM
                     14882 / NCIB 8455) RepID=B7J7K9_ACIF2"
                     /codon_start=1
                     /transl_table=11
                     /translation="MKSRLTLPDPETNLGKLAQLDLLHREYIKYLQSCIEKMVSDRII
                     SLAPSARRTYFAKSESLSSQIVKNAQMQAQAMMLTWASGVYGRVLKGKISSERVTEKN
                     PDGIYSELEAIQLYTIGKYHLTHGGKFGKGSISQELVDLYWSWMWDPELVGNPPTISE
                     RFPMQLSEMTCSIEESKSLHFKGWWLRFSTLTRYKTVVIPLKASPFLRSPKDVQLTVM
                     AQKTPVGSWVFQFSEKSEDPIFDGSAGKLGVDVGLNVLAATSSGTLYGQRFKTKFNRL
                     HKRVQSIRANRKRQGFLEDSRRLWALERRLSGQIKTATNTIANQLVKSHPSTTFVVED
                     LDLSETKGSKRFAYRALQLSLECKAVTEKVNPAYTSQECPSCHYVSRSNRKGVKFVCQ
                     SCGRKSHADFIGGSNLLGRSEDKQIGLKTPVKSVKAILEERHRLRFRSPRSLLVGAQT
                     DEPGAYCGGIDRKVITRIAPKQSIPVRPSRDGCI*"
                     /db_xref="UniRef100_B7J7K9"
                     /db_xref="B7J7K9_ACIF2"
                     /db_xref="sap:Sulac_1669"
     gene            183111..183455
                     /locus_tag="GWB1_scaffold_5_curated_closed_complete_prodig
                     al-single_337"
     CDS             183111..183455
                     /product="hypothetical protein"
                     /codon_start=1
                     /transl_table=11
                     /translation="MMLQQQAVGYPYRKPNLEAENQRLQAALTALEAKKAKLPKPWTE
                     DQRDAAHIFLSILLGLTSIVLIAAAGITTGSAPWWTSVILYTSFVATTWCLLRVVSGH
                     WAWWQAFAQDPE*"
     gene            183452..183949
                     /locus_tag="GWB1_scaffold_5_curated_closed_complete_prodig
                     al-single_338"
     CDS             183452..183949
                     /product="hypothetical protein"
                     /codon_start=1
                     /transl_table=11
                     /translation="MTLEELSALNDARTPGKAAYDDGRTDGEERGKPPSIYIGSVLVA
                     ELYGDENGGSRSSGIPSMEQMDANGRTICAALNELDRLQQIEQAARALSFDETERLQG
                     IEKAARALCKESPFEFSQDGGSYQCTFCLDTEGNHEWGCAFVVLARSLGIPMEELPNQ
                     MDGIK*"
     gene            183946..184668
                     /locus_tag="GWB1_scaffold_5_curated_closed_complete_prodig
                     al-single_339"
     CDS             183946..184668
                     /product="hypothetical protein"
                     /codon_start=1
                     /transl_table=11
                     /translation="MSGGMDDGEPGGKHNYVSQPPQEDTIESLADWLANIGAAWGTRE
                     SWIRRINDYISGDCLHVDRNEVFHCWETTPRVAQLILRERAQLAQKCTPEIMEASKMA
                     YRGYWCQTGAHDSIAEIDAEWEDLVQEDPSMARNYRNAAIAVLEWERARPRVVLSRHN
                     VPATLTPVECEAIVAELLEHGDPPMEAIKRLVANSEFLTKAAIKAEKERDVAVTQLAE
                     ATRERGLLQRAIDGLWDRLGGR*"
     gene            184665..185240
                     /locus_tag="GWB1_scaffold_5_curated_closed_complete_prodig
                     al-single_340"
     CDS             184665..185240
                     /product="hypothetical protein"
                     /codon_start=1
                     /transl_table=11
                     /translation="MSAKFATDTAARRKKTGSMANSLPSARKGSSWGSCMSQREKQHE
                     RHGIKKATHTADRRIGAEDIRKELSGEDLEVSGAPKSKGTKKPQYQFVDSDPSRTPWC
                     PISCKHLLTISIGGITNTQWSRRRHTYKSHAVVSANHITGHYITACGKHSEMNPDRRD
                     GYTLSHNREVTCQKCKQALAPYEQVWEDSNE*"
     gene            185233..185490
                     /locus_tag="GWB1_scaffold_5_curated_closed_complete_prodig
                     al-single_341"
     CDS             185233..185490
                     /product="hypothetical protein"
                     /codon_start=1
                     /transl_table=11
                     /translation="MSDLIDEVANAIADIGDPKERASNLAIAIRSQGLREREACAEIA
                     TEYALACSENKTHSTMEAALINLAKEVAAHAIADRIKARKP*"
     gene            185545..186117
                     /locus_tag="GWB1_scaffold_5_curated_closed_complete_prodig
                     al-single_342"
     CDS             185545..186117
                     /product="hypothetical protein"
                     /codon_start=1
                     /transl_table=11
                     /translation="MTDRYIYANREDWALQEARDILVEKPEHYEEDIKDALHEAYQRG
                     LKASPSMESLNKLLGLQAYMSSIGAKDVPCHCGSGAHPRKCDRHPWAFDAHVLELNYE
                     NLKDVAQENERLQDENMRLRLIELRVLRYRDDTKVHHEAIRAWEEASTHESKDAALDV
                     VSSTCDACIESTNQLLLAVGYEQPKESDHD*"
     gene            186110..186682
                     /locus_tag="GWB1_scaffold_5_curated_closed_complete_prodig
                     al-single_343"
     CDS             186110..186682
                     /product="Putative uncharacterized protein n=1 Tax
                     =uncultured bacterium W5-51b RepID=H9BX73_9BACT"
                     /codon_start=1
                     /transl_table=11
                     /translation="MTRRVPSDSVWKATIKAIPIGKRVGESVYLHNSALWPAQEGRPL
                     GDIVDQAMGFVDRQLPASQERVIDIVKFSQRKPVVSLLCYPTFFEDAFPAINHAYTVD
                     LKAGTVKERDYSKYTNKPILHRKELFLAKDHPRYEEFAAITRTIEDLGLFCDTKRIGY
                     EWAWGRRLADAGVKVFGNQIISPCPTGVIA*"
                     /db_xref="UniRef100_H9BX73"
                     /db_xref="H9BX73_9BACT"
                     /db_xref="cmp:Cha6605_4949"
     gene            186679..186948
                     /locus_tag="GWB1_scaffold_5_curated_closed_complete_prodig
                     al-single_344"
     CDS             186679..186948
                     /product="hypothetical protein"
                     /codon_start=1
                     /transl_table=11
                     /translation="MIEPNYRQLGDPGPLAEPLTAHKLAQIIDHFYPRGGMTIFVNPT
                     DWFRLYGDPHIWSFTSRITLDEFLFLGARIFTDETVPIGEPRIVS*"
     gene            186945..187280
                     /locus_tag="GWB1_scaffold_5_curated_closed_complete_prodig
                     al-single_345"
     CDS             186945..187280
                     /product="hypothetical protein"
                     /codon_start=1
                     /transl_table=11
                     /translation="VSQSLAFTILSNELRHRCREAGYGDIIVGSCDILALNKDGLSYC
                     EAGHKEHPTIDGKPALWVIVENLIGMSSGSCHWCAFKRQEEMSDMMRYALEGAPFHWA
                     TEHYRDLRK*"
     gene            187277..187801
                     /locus_tag="GWB1_scaffold_5_curated_closed_complete_prodig
                     al-single_346"
     CDS             187277..187801
                     /product="hypothetical protein"
                     /codon_start=1
                     /transl_table=11
                     /translation="MTYSARTTRPIRPQLHRYLMEHGVWKPGDVNADIGGGKYDIATE
                     YLAEHGVTNYVWDPGNRSEDHNRAVLRAILDDSHGRTAGADTATIANVLNVIPTLEER
                     LDVLRRAANAVKPGGAVYIWVHCGDMSGVGKPTRDGWQENRKTASYMPEVEQVFQLVE
                     RRGRVICGALRRLG*"
     gene            187798..187959
                     /locus_tag="GWB1_scaffold_5_curated_closed_complete_prodig
                     al-single_347"
     CDS             187798..187959
                     /product="hypothetical protein"
                     /codon_start=1
                     /transl_table=11
                     /translation="MKKVVWRQVEVEHGPFYNVNSIAGVVVGVTPAKVSESLNAEACR
                     TFRHPCKEN*"
     gene            187959..188435
                     /locus_tag="GWB1_scaffold_5_curated_closed_complete_prodig
                     al-single_348"
     CDS             187959..188435
                     /product="hypothetical protein"
                     /codon_start=1
                     /transl_table=11
                     /translation="MKTFHETLASLTVGWAITNVEPGRGREGGPAKLTLSRDGNIRTL
                     EIRAGIYEPVIESVQDRQPGSGNPTYSDVSDMLDTILEQVSAYEDTNHDGCRIEPLED
                     VFARRFGFRCVETGQEWWTTMSAVKESRRYASRFRSPESRLELANDLSQGVIGWGR*"
     gene            188435..188779
                     /locus_tag="GWB1_scaffold_5_curated_closed_complete_prodig
                     al-single_349"
     CDS             188435..188779
                     /product="hypothetical protein"
                     /codon_start=1
                     /transl_table=11
                     /translation="MYQIRRFMGHQEHRCGHTVCNCKGLDIWAPIVDPRTRTPANYHT
                     HGEAVQDLPDLRLAVGLQEGVEPRDLRVERIELGQADPDTRPVKERSTRTISSTEGLR
                     GGKVGGSPLDIL*"
     gene            188949..189023
                     /locus_tag="GWB1_scaffold_5_curated_closed_complete_prodig
                     al-single_trna_28"
     tRNA            188949..189023
                     /product="Pro"
     gene            189150..189530
                     /locus_tag="GWB1_scaffold_5_curated_closed_complete_prodig
                     al-single_350"
     CDS             189150..189530
                     /product="hypothetical protein"
                     /codon_start=1
                     /transl_table=11
                     /translation="MSHSSGRVYLDTDQPDPERELVGWFEYDGTSDFARPKIFPTQDE
                     MSACWRKDQGKVTCTCGKPTTKVLIVADYGCMPEWQGYACLTCMVISARRGRDPDWSW
                     KARERQFGAFGFSNEEDVEDVDWE*"
     gene            189537..189848
                     /locus_tag="GWB1_scaffold_5_curated_closed_complete_prodig
                     al-single_351"
     CDS             189537..189848
                     /product="hypothetical protein id=24636941 bin
                     =Halorubrum_J07HR59 species=Halorubrum sp. J07HR59
                     genus=Halorubrum taxon_order=Halobacteriales
                     taxon_class=Halobacteria phylum=Euryarchaeota
                     tax=Halorubrum_J07HR59"
                     /codon_start=1
                     /transl_table=11
                     /translation="MNSTQPTTPCPLCDRVGPQLVLERHHLKTRREDKDLIELICKEC
                     HKQIHALFPQRDLRNEALNLDSVEGLLANEKFLAARKFIQKVKPGETIRSRESKRRRG
                     W*"
                     /db_xref="Halorubrum_J07HR59_7_1734"
                     /db_xref="U1P225_9EURY"
                     /db_xref="nmo:Nmlp_2676"
     gene            189850..190077
                     /locus_tag="GWB1_scaffold_5_curated_closed_complete_prodig
                     al-single_352"
     CDS             189850..190077
                     /product="hypothetical protein"
                     /codon_start=1
                     /transl_table=11
                     /translation="MSGANGYTPEEWFDLRVRMMAEVWVDADHVIFERMFRANGIPWE
                     QPSKESREREIIETLPIARKHLEDYDNRTDR*"
     gene            190074..190700
                     /locus_tag="GWB1_scaffold_5_curated_closed_complete_prodig
                     al-single_353"
     CDS             190074..190700
                     /product="Uncharacterized protein n=1 Tax=Corallococcus
                     coralloides (strain ATCC 25202 / DSM 2259 / NBRC 100086 /
                     M2) RepID=H8MRV2_CORCM"
                     /codon_start=1
                     /transl_table=11
                     /translation="MTATVRGGDRTSLDTYPTPPWCVQSLTGALSLPPGNWLEPSAGQ
                     GAIIRAVNRSDVHWSAVEIDPTHEATLRPLVANVYMGDFLETQLGTFDVVIGNPPFSK
                     APQFVERSLGLANIVVMLLRLSFVSTKGRFHLMGHNAPDMYVLPDRPQFAGTNRDSSD
                     YAWFVWHANQNRRRGILHVLDPVPPANRKPFHMADYEVPFNVCDLLVQ*"
                     /db_xref="UniRef100_H8MRV2"
                     /db_xref="ccx:COCOR_07683"
                     /db_xref="H8MRV2_CORCM"
     gene            190675..190935
                     /locus_tag="GWB1_scaffold_5_curated_closed_complete_prodig
                     al-single_354"
     CDS             190675..190935
                     /product="hypothetical protein"
                     /codon_start=1
                     /transl_table=11
                     /translation="MCVTSWYSSGMTFLTGFLLFLASLPNNHHVSHRPPPRVRHLWCF
                     VTVLQRAEVRVCEPTQTSCWARRELIEHGGAQVGQCAPTAVP*"
     gene            191339..191412
                     /locus_tag="GWB1_scaffold_5_curated_closed_complete_prodig
                     al-single_trna_29"
     tRNA            191339..191412
                     /product="His"
     gene            191495..191701
                     /locus_tag="GWB1_scaffold_5_curated_closed_complete_prodig
                     al-single_355"
     CDS             191495..191701
                     /product="hypothetical protein"
                     /codon_start=1
                     /transl_table=11
                     /translation="MRYKNIANHPEFSKQAKKTDDLKAALIYYGASLSPDALKAVQAD
                     YKRAEIKIQRLCKVLDKQGYREFL*"
     gene            191706..192485
                     /locus_tag="GWB1_scaffold_5_curated_closed_complete_prodig
                     al-single_356"
     CDS             191706..192485
                     /product="hypothetical protein"
                     /codon_start=1
                     /transl_table=11
                     /translation="MDRLEQAQGFYGGVLNKPKASTEAKCDALDEILDADPANQEALQ
                     YVIRELSKDFEDEPEDTWLRHLLYIAETTQVFDPYARMQLYQGLLRQALWVCEDLERL
                     RGRETLIWSAVRRAASIVDPIDRLTDFLPVLQSGIASGVYSIQQCVLQGIQNTLGGRT
                     THDVLTPASQKVLQGVVRERLEFLLAAPTSARGSETDYQTRAGYSALLVNVLATMEGL
                     QDDTYQEALIRVAATVPPQTMSTIRRFLDLKREQLKNPKVS*"
     gene            192490..192741
                     /locus_tag="GWB1_scaffold_5_curated_closed_complete_prodig
                     al-single_357"
     CDS             192490..192741
                     /product="hypothetical protein"
                     /codon_start=1
                     /transl_table=11
                     /translation="MNKKDKILGSYYIHVCNSGTTIGVRDRKGAIGHEIYIESGFFGL
                     GSTEMVIGGRGGDYCGVHASDLRELAAMFTKVADQIEGK*"
     gene            192741..193064
                     /locus_tag="GWB1_scaffold_5_curated_closed_complete_prodig
                     al-single_358"
     CDS             192741..193064
                     /product="hypothetical protein"
                     /codon_start=1
                     /transl_table=11
                     /translation="MPSGYLAYRDMMAEIDGGPTDKEARAKLWSEKGITSRDLRWEGP
                     ENEGNGTVIFQHGKPVYLMWYEWNITYENLMASLQKDLGGLFLKLVDVRGGNGHYSAG
                     LDVIG*"
     gene            193061..193807
                     /locus_tag="GWB1_scaffold_5_curated_closed_complete_prodig
                     al-single_359"
     CDS             193061..193807
                     /product="Uncharacterized protein n=1 Tax=Plesiocystis
                     pacifica SIR-1 RepID=A6G6X7_9DELT"
                     /codon_start=1
                     /transl_table=11
                     /translation="MKALKPNAILRVFKRPRVFLPVIHTPTLQEALSSVEVAIEAGAD
                     GVILINQGMTVKAIMGDLLPRLPLLAGYPGMWTGLNALSYTPEEAVGLAALYGIDGVW
                     SDDAGVDHRTADERYAAGSTFLETRNRHNWGGLYFGGTAFKTQTEVELADLAETARAA
                     MGFVDVVTTSGRGTGVAAQLSKVRAIREAIGNHPMALASGVTPENVHQYLPYVDAYLV
                     ATGIESDFGVLDPERTRALAEAIHGWAPGP*"
                     /db_xref="UniRef100_A6G6X7"
                     /db_xref="A6G6X7_9DELT"
                     /db_xref="rli:RLO149_c020930"
     gene            193804..194010
                     /locus_tag="GWB1_scaffold_5_curated_closed_complete_prodig
                     al-single_360"
     CDS             193804..194010
                     /product="hypothetical protein"
                     /codon_start=1
                     /transl_table=11
                     /translation="MRTPAEAWGLTEDEMDDVVRAAFELRPMIPPTQHERARIAEALK
                     KYVEIKQGHGWAPPGVPPGVRRRP*"
     gene            194007..194675
                     /locus_tag="GWB1_scaffold_5_curated_closed_complete_prodig
                     al-single_361"
     CDS             194007..194675
                     /product="hypothetical protein"
                     /codon_start=1
                     /transl_table=11
                     /translation="MTRKRTTEPTILETLAKYQGPLFKCNVTAQRYVEDVTVLLARIA
                     ELEAVQTQEVAETNAQLQLRENLDAAYLEENSTRDLHLDATRQQRALDLPGRVAAMED
                     VLAPWPELPPTPETLEELDVDYYTANGGRSHGVDVKPPTESLCPICETPCSQAKPHAH
                     EIISDESGEIVFIDKGILDENSPPLTPETVRVLLAEGREMRRVLTERVDKMRELPTTA
                     KEPC*"
     gene            194675..195286
                     /locus_tag="GWB1_scaffold_5_curated_closed_complete_prodig
                     al-single_362"
     CDS             194675..195286
                     /product="Uncharacterized protein {ECO:0000313|EMBL
                     :KKN19529.1};  TaxID=412755 species="unclassified
                     sequences; metagenomes; ecological metagenomes.;"
                     source="marine sediment metagenome.;""
                     /codon_start=1
                     /transl_table=11
                     /translation="MKTKELVRQLQEQDPSGEEECCCGNQDIFFVSKDPAYYDGSLQV
                     LIRDPAKAPYYDVVGGKYVRTGFKIQIHTLGISDILDDPKAVIDYTEVGPDLQGAYAT
                     ADETSREAYRKMHCDIERDLFVRWARGVADKLAGDISEVNGCARNFFDANLSPIDPFP
                     VDLGAMLPDGTYRSYNDRRCAQWSREIELTFDGMGWDFKKKVL*"
                     /db_xref="A0A0F9NNQ7_9ZZZZ"
     gene            195286..195687
                     /locus_tag="GWB1_scaffold_5_curated_closed_complete_prodig
                     al-single_363"
     CDS             195286..195687
                     /product="hypothetical protein n=1 Tax=Streptomyces RepID
                     =UPI0003697F14"
                     /codon_start=1
                     /transl_table=11
                     /translation="MLPTSACVVLIRYGKIAAIRSRKHNGAIELPGGKSEPGEKPEET
                     AIRECIEEVGVHPYLVRCLHVEEDDGHGYQCYVYLARIHEGDLESGPEGEAVWVTPEE
                     LLTGTYARISAKWLSTIKDELGQWQDPQVGD*"
                     /db_xref="UniRef100_UPI0003697F14"
                     /db_xref="A0A031LTM9_9CREN"
                     /db_xref="aym:YM304_35360"
                     /db_xref="UPI0003697F14"
     gene            complement(195711..196448)
                     /locus_tag="GWB1_scaffold_5_curated_closed_complete_prodig
                     al-single_364"
     CDS             complement(195711..196448)
                     /product="hypothetical protein"
                     /codon_start=1
                     /transl_table=11
                     /translation="MQVEISAYQSKILNQVISSFRGRGSKPPFLDSLALDSLGRLDDT
                     LMGRVERLYSSSSQEVGFLASGGKLFHHEHSQWWSDCQLVTATNAAIFLGLPTLSPHL
                     DCKAYKAWVRYTGTLKDGTINEDRIAQMHRHLRIRAVRVPCTLPRIKQELARGYPVEL
                     SLQWEDAYDTSHSVLVVDVKGNKIQATNSCHGADGWEAWSAVFARAKTYGTNCCHDGK
                     PLARSFRPIGKCNKVSARWRDRTGSVE*"
     gene            complement(196462..197106)
                     /locus_tag="GWB1_scaffold_5_curated_closed_complete_prodig
                     al-single_365"
     CDS             complement(196462..197106)
                     /product="hypothetical protein"
                     /codon_start=1
                     /transl_table=11
                     /translation="MKPIVFITFLLMACGLPELRIADSGTPEDAGTETGREDAQLPGD
                     TQDAASEVASEDVVTPDVVSDAPQGEDVTPDVVAPPDVAPLCGVEGGACCHTSPVCGP
                     ALTCVSDGAGGATCRRNTTCGAGGINYGYRVDSGTAQPCCPGNVCLAGSICMNRDLYG
                     TVCSPGSCAGACYLCGGLQQPCCMDNLGARTCAPGFTCHLSTNPAVEETGFCRP*"
     gene            complement(197103..197300)
                     /locus_tag="GWB1_scaffold_5_curated_closed_complete_prodig
                     al-single_366"
     CDS             complement(197103..197300)
                     /product="hypothetical protein"
                     /codon_start=1
                     /transl_table=11
                     /translation="MNMTEEEYEAESGNYAGYCQACDDITADGVEPDAQGYKCPKCGQ
                     MQVMGLENALLAGHINLGDES*"
     gene            197383..198000
                     /locus_tag="GWB1_scaffold_5_curated_closed_complete_prodig
                     al-single_367"
     CDS             197383..198000
                     /product="Uncharacterized protein {ECO:0000313|EMBL
                     :KKN67684.1};  TaxID=412755 species="unclassified
                     sequences; metagenomes; ecological metagenomes.;"
                     source="marine sediment metagenome.;""
                     /codon_start=1
                     /transl_table=11
                     /translation="MKQYPSISKDHIHGVPFYVFDKLDGSNLRADFSAKKGFWKFGTR
                     TRLTDLSDPIGKLALPLIQAQEAAFAALFQSLREREATCFFEFWGPSSFAGVHDYQEA
                     GHRVDLIDVSIHRRGFMGPKEFVKTFEGHVPTAPLLYMGNVTEDLTQAVWDGTLPGMT
                     FEGVVCKGAPLKKGYPPHMFKLKSQAWIARVKSLYTDPAVLAELL*"
                     /db_xref="A0A0F9SKW1_9ZZZZ"
     gene            198096..198296
                     /locus_tag="GWB1_scaffold_5_curated_closed_complete_prodig
                     al-single_368"
     CDS             198096..198296
                     /product="hypothetical protein"
                     /codon_start=1
                     /transl_table=11
                     /translation="MAPTLDIFDYCTGCGISPTVGSTRLCYDCLDPKHPDQPSVAPPP
                     NNDERNWEVLDEYLQIVPLENP*"
     gene            198314..198613
                     /locus_tag="GWB1_scaffold_5_curated_closed_complete_prodig
                     al-single_369"
     CDS             198314..198613
                     /product="hypothetical protein"
                     /codon_start=1
                     /transl_table=11
                     /translation="MTAKTPPIEEPHSFQIQQLHLVIAVDGRKWEYRHKNGMAQVGQV
                     GHHPQDEVTELGKAVLTMSIEELLKAVTQMKRQFEAGVPPVDGLAMFRAAGLEIE*"
     gene            198621..199070
                     /locus_tag="GWB1_scaffold_5_curated_closed_complete_prodig
                     al-single_370"
     CDS             198621..199070
                     /product="UPI0003D6B238 related cluster n=1 Tax=unknown
                     RepID=UPI0003D6B238"
                     /codon_start=1
                     /transl_table=11
                     /translation="MKSKSDPNWAVYKTVPALPKIPLSTTANRVTEAANLLRGVGETV
                     EGLGHDASQWRSLRPEVQVFAQLMERKLRANDHKDGWKECSPVELFKRVQEEMEEFRL
                     AFENPNTLGEVALRNSPAAIAWEGIDVANMILMVIDVMGILTPTLKG*"
                     /db_xref="UniRef100_UPI0003D6B238"
                     /db_xref="A0A085EXR6_9BRAD"
                     /db_xref="plv:ERIC2_c26840"
                     /db_xref="UPI0003D6B238"
     gene            199077..199673
                     /locus_tag="GWB1_scaffold_5_curated_closed_complete_prodig
                     al-single_371"
     CDS             199077..199673
                     /product="Putative uncharacterized protein n=1 Tax
                     =Gordonia effusa NBRC 100432 RepID=H0R2U6_9ACTO"
                     /codon_start=1
                     /transl_table=11
                     /translation="MNDKDDKVEALLQKYNIPNPRCRAYVGDGWVPLVDQLFADMIAL
                     GWDRDLHQLKEKFGGLRVYIGVSSASVKERIRVAEEVAARTCDECGAPGEILESPRGW
                     WTCWCKGCYAKSLTKYIEECKVDLAETLVSIEKNKKTISDAFWSSTISAVITGDQADL
                     TSLEKAQKNLSRDTSCAQEMQKDIDACEKYLKEIQPDE*"
                     /db_xref="UniRef100_H0R2U6"
                     /db_xref="H0R2U6_9ACTN"
                     /db_xref="H0R2U6_9ACTO"
     gene            199666..199977
                     /locus_tag="GWB1_scaffold_5_curated_closed_complete_prodig
                     al-single_372"
     CDS             199666..199977
                     /product="hypothetical protein"
                     /codon_start=1
                     /transl_table=11
                     /translation="MSNPRSLSKSQIGLLAMMGMSVEMRKSYARALVYNSVLLATDKR
                     FNHWATVEHQDGSRFVLACAFLITDPEDDGYLWLMAEHSGVHVFCKEDLAHWREFKRI
                     G*"
     gene            199974..200342
                     /locus_tag="GWB1_scaffold_5_curated_closed_complete_prodig
                     al-single_373"
     CDS             199974..200342
                     /product="hypothetical protein"
                     /codon_start=1
                     /transl_table=11
                     /translation="MRELKNKLPENVKRDIPIDLVGVRESRKFSSGKVQGPDDPARHW
                     LRSLNEITRPWEIKDQSLIEQERAFARHQFNLGLRDVVLETAVAMEQARRRGTDSQKT
                     YTRGAFEKALADFMVALEIE*"
     gene            200396..200485
                     /locus_tag="GWB1_scaffold_5_curated_closed_complete_prodig
                     al-single_374"
     CDS             200396..200485
                     /product="hypothetical protein"
                     /codon_start=1
                     /transl_table=11
                     /translation="MFDRATNSIPSLKLELLLSCAGVDLCTRA*"
     gene            200518..200605
                     /locus_tag="GWB1_scaffold_5_curated_closed_complete_prodig
                     al-single_trna_30"
     tRNA            200518..200605
                     /product="Leu"
     gene            200610..200691
                     /locus_tag="GWB1_scaffold_5_curated_closed_complete_prodig
                     al-single_trna_31"
     tRNA            200610..200691
                     /product="Leu"
     gene            200711..200795
                     /locus_tag="GWB1_scaffold_5_curated_closed_complete_prodig
                     al-single_trna_32"
     tRNA            200711..200795
                     /product="Leu"
     gene            200838..200922
                     /locus_tag="GWB1_scaffold_5_curated_closed_complete_prodig
                     al-single_trna_33"
     tRNA            200838..200922
                     /product="Leu"
     gene            200924..201009
                     /locus_tag="GWB1_scaffold_5_curated_closed_complete_prodig
                     al-single_trna_34"
     tRNA            200924..201009
                     /product="Leu"
     gene            complement(200988..201635)
                     /locus_tag="GWB1_scaffold_5_curated_closed_complete_prodig
                     al-single_375"
     CDS             complement(200988..201635)
                     /product="hypothetical protein n=1 Tax=Pseudonocardia sp.
                     P1 RepID=UPI0001FFECB7"
                     /codon_start=1
                     /transl_table=11
                     /translation="MSRTWTDTQLIQAVTTKFSMSEVLRELGLYPNSSNAKTIQTHMG
                     RLGLKSEHWAVHFKKWSEEQLTRAVATQFTMAMVLRELGLSPVGGNYKTIRQHILRLG
                     LSTTHWTGQGHLKGKTHSWSVKMPLSELLVENSTYGTNHLSKRLVKEGVLRYECSDPD
                     CLLTTWKGKPISLHLDHKNGVPTDHRLENLRLLCPNCHSQTPTYCGKNIGGPTGT*"
                     /db_xref="UniRef100_UPI0001FFECB7"
                     /db_xref="A0A0F8WUS7_9ZZZZ"
                     /db_xref="hym:N008_10620"
                     /db_xref="UPI0001FFECB7"
     gene            complement(201725..202852)
                     /locus_tag="GWB1_scaffold_5_curated_closed_complete_prodig
                     al-single_376"
     CDS             complement(201725..202852)
                     /product="hypothetical protein"
                     /codon_start=1
                     /transl_table=11
                     /translation="MSQVPQADRVASRFLQAKGVSLLPDFKKAQEAFEKKDMDPMAKF
                     GKTVLSLIFPTDRTTGDFGAPVPADWYLALGTAKRNAINALQKDVREFLDMRHGILNS
                     DMFQSVWIRRFETWAKPLRTLEIASAATDEDRIIKRGPFEIVPMPGVPVSKIEGALKA
                     LDEATGKIQRVFPEVLYGKVHLSTHLNSKSAAWYTPSGDQFYVSVNAQSRFGDVHTIA
                     HELGHRYQHRFLSAELTREFFDLSTRTVYEEVLFDKDLRNRMADEVVSLTKARGLGKP
                     MVPMSPELVMWLKSPDGPREARQLTTEFLSGKIDEKELHEGIAGKKDVTLMTGKVLRE
                     PIAVTPYGATKWTENFAEAFAHLVLGMPLPNEIVEFMAKLK*"
     gene            complement(202885..203139)
                     /locus_tag="GWB1_scaffold_5_curated_closed_complete_prodig
                     al-single_377"
     CDS             complement(202885..203139)
                     /product="hypothetical protein"
                     /codon_start=1
                     /transl_table=11
                     /translation="MTIEIVCRDYGNPGCLGVPDERYTMDFSDVEPGAKIYWCTHCGP
                     EAHAMADILENTIATRGKEFTDKLDGLIQDAEEALRRERN*"
     gene            complement(203136..203654)
                     /locus_tag="GWB1_scaffold_5_curated_closed_complete_prodig
                     al-single_378"
     CDS             complement(203136..203654)
                     /product="Putative uncharacterized protein n=1 Tax
                     =Algoriphagus machipongonensis RepID=A3HSA8_9BACT"
                     /codon_start=1
                     /transl_table=11
                     /translation="MMTQQETLDTFLPLIDIKGEDYQKFTIVEARRATPGEVIITETS
                     DGVETTNTAKGDDYVVRNSTGAQELYLLGGEKLHARYTRIHGSTYEVTKFPWEKPDLG
                     TGVVQTWCHYQATGKCRAVKYNGREVQFMASWGEPMALKPGDMLCTPLPQKGEVYRIA
                     AREFSETYRLAT*"
                     /db_xref="UniRef100_A3HSA8"
                     /db_xref="A3HSA8_9BACT"
     gene            complement(203651..204388)
                     /locus_tag="GWB1_scaffold_5_curated_closed_complete_prodig
                     al-single_379"
     CDS             complement(203651..204388)
                     /product="id=2002554 bin=GWE2_OD1_40_11 species
                     =GWE2_OD1_40_11 genus=GWE2_OD1_40_11
                     taxon_order=GWE2_OD1_40_11 taxon_class=GWE2_OD1_40_11
                     phylum=OD1 tax=GWE2_OD1_40_11 organism_group=OD1
                     (Parcubacteria)"
                     /codon_start=1
                     /transl_table=11
                     /translation="MKPYVGVTAFMSREQVLEALDNMPQESSHLLMVGLLASSKTLRG
                     ETNKYPNRFPIIGELPLIAPLDADPRELRLIHFSTGDEGQGQLTSSMRQIRDILGWRG
                     FVHGFQLNMVWPNAKAIKDGSRLGDRIVLQIGPRAMRVGGGYTETAKRVADYGDAITD
                     VLVDGSGGKGVPLDTDLCLRYLEAIAERSPNIGLGVAGGLCQETLHLIHPIRARFPEV
                     NIDAEGCLRTNDQLDRMKVQRYLRDAL*"
                     /db_xref="gwe2_scaffold_386_7"
                     /db_xref="88336604"
     gene            complement(204391..204723)
                     /locus_tag="GWB1_scaffold_5_curated_closed_complete_prodig
                     al-single_380"
     CDS             complement(204391..204723)
                     /product="hypothetical protein"
                     /codon_start=1
                     /transl_table=11
                     /translation="MSDNSYAKFFLGSILPTGVLRAPEMEEKFDQTIAKIRAAGFIWT
                     YYGYCHGEMGDAISIEETTVAEVEDPVEILALGHYPDRVRDLKEFLLKEFGIQDAKVG
                     WYLAAVYN*"
     gene            complement(204716..205150)
                     /locus_tag="GWB1_scaffold_5_curated_closed_complete_prodig
                     al-single_381"
     CDS             complement(204716..205150)
                     /product="hypothetical protein"
                     /codon_start=1
                     /transl_table=11
                     /translation="MSIGMGGDWDDNGDDDWEPLHIGMSSWGEGGEDDPMGQETDATL
                     LAQCYLDSANKPIAAVDRLVDRLDRLLLVGNLYRARNLLDALDTDRLAPNVLTGVLSI
                     TYHAKGVVDHTGFLRRALHSLRHTWKLDENRLHRIEERFSHE*"
     gene            complement(205147..205545)
                     /locus_tag="GWB1_scaffold_5_curated_closed_complete_prodig
                     al-single_382"
     CDS             complement(205147..205545)
                     /product="hypothetical protein"
                     /codon_start=1
                     /transl_table=11
                     /translation="VDIEDTEDRLEGYVYDGDIVECPWCKGKGAFRRHVPRRRLKKWL
                     RRANRHADQYGKYLRDKSIQGMVLNHLDPTRSYPPQCLQEQGMNLAGLTAYAKVFAFV
                     CWRDKQLFIPCAKCHGEGEMTVRIPDGVGQ*"
     gene            complement(205535..205963)
                     /locus_tag="GWB1_scaffold_5_curated_closed_complete_prodig
                     al-single_383"
     CDS             complement(205535..205963)
                     /product="hypothetical protein"
                     /codon_start=1
                     /transl_table=11
                     /translation="MVPDKHRKLTHKKRRIRKKWRIQEYLELGFTVAGYMPMELSDYE
                     GGFLDPIIEFVEARNIGLAGGANAAPKDAVLNVEHGVGQVLAMFFFYVTKNDGPHPER
                     QKCRWSSITEEDRLAVIGELERLGALYVSASELKDSHRGY*"
     gene            complement(205968..206816)
                     /locus_tag="GWB1_scaffold_5_curated_closed_complete_prodig
                     al-single_384"
     CDS             complement(205968..206816)
                     /product="Metallophosphoesterase n=1 Tax=Haliangium
                     ochraceum (strain DSM 14365 / JCM 11303 / SMP-2)
                     RepID=D0LN08_HALO1"
                     /codon_start=1
                     /transl_table=11
                     /translation="VRITWCTDIHLDLVFDLVGNERFISESKVQAFCAKVMATKPDCV
                     VITGDISQASSLEIHLMWLEMYLPGIKVFFVLGNHDFYSGSILSVRAMVDKYDGTMTR
                     TCWLNKMGVVKLTDKTALVGHDGWYDGGYANWFRSLPNLKIGDYDLIADFRFQPPLLM
                     HKLMNDLSQQAADHIDEHVVAAAKAGFPHVLFATHVPPFRENSRSPDGSMSPEHSWLP
                     VMASRRAGDALKLTAQDFPETKFLCLSGHTHTAWEQDYGPNLKCLTGKSVYGSPHLSI
                     RVLEIE*"
                     /db_xref="UniRef100_D0LN08"
                     /db_xref="hoh:Hoch_0762"
                     /db_xref="D0LN08_HALO1"
     gene            complement(206813..207340)
                     /locus_tag="GWB1_scaffold_5_curated_closed_complete_prodig
                     al-single_385"
     CDS             complement(206813..207340)
                     /product="Uncharacterized protein n=1 Tax=Myxococcus
                     stipitatus (strain DSM 14675 / JCM 12634 / Mx s8)
                     RepID=L7UM24_MYXSD"
                     /codon_start=1
                     /transl_table=11
                     /translation="MIEFIEGDLFADTTLDAIGHGVNCEGAMGKGIAVEFKKRWPTMY
                     EDYWRLCRNGYLRPGGVFIWDSTDRLVWDQDGELLPPTTGIMKSSNVDTRTIFNLATQ
                     ASWRTKATLNAIRESVRKMLEIAEGQKFHTIGIPRIGAGLGGLNWEDVKEVLIEEAKD
                     SPVLLIVFSVPGAKP*"
                     /db_xref="UniRef100_L7UM24"
                     /db_xref="msd:MYSTI_07801"
                     /db_xref="L7UM24_MYXSD"
     gene            complement(207337..208032)
                     /locus_tag="GWB1_scaffold_5_curated_closed_complete_prodig
                     al-single_386"
     CDS             complement(207337..208032)
                     /product="hypothetical protein"
                     /codon_start=1
                     /transl_table=11
                     /translation="MSEVEEIELDTQEQFDAMVKKLHAVSSLDRDKTMLAQSLESFKD
                     HQIQHQSDNRWVIARKHEGGGWSSIYLAEIIILWGGSILVHGDIDHVIFSSYGDSTKP
                     LHVLEWMARHTDIRSYVHQKATIGTGHQLIDEIDPSVFAYDVLSRAFECVQDWRETGD
                     HPGEHYEEKNLWLDAVYDIYCGNHHEEVKKTLYEEGVESELLGGLGEVVTPRVYFAHA
                     AIRKLCSLLGGTT*"
     gene            complement(208176..208406)
                     /locus_tag="GWB1_scaffold_5_curated_closed_complete_prodig
                     al-single_387"
     CDS             complement(208176..208406)
                     /product="hypothetical protein"
                     /codon_start=1
                     /transl_table=11
                     /translation="MHAKQYANLDIAEAQVYGIRCHRGPYCWHASFTIADVTISLDRH
                     YMEDIDKAKQAAEWLAAQWLRGVGAHDVPVVL*"
     gene            complement(208460..208690)
                     /locus_tag="GWB1_scaffold_5_curated_closed_complete_prodig
                     al-single_388"
     CDS             complement(208460..208690)
                     /product="Uncharacterized protein n=1 Tax=Desulfotomaculum
                     gibsoniae DSM 7213 RepID=R4KIQ1_9FIRM"
                     /codon_start=1
                     /transl_table=11
                     /translation="MDRQPLSYYLALRYPITFTPCEEGGFFVEIVDLPGCYSQGETLY
                     EAYQMIENARHLWLTVAYDCGVKIPEPTGLRV*"
                     /db_xref="UniRef100_R4KIQ1"
                     /db_xref="dgi:Desgi_0872"
                     /db_xref="86996573"
                     /db_xref="R4KIQ1_9FIRM"
     gene            complement(208733..208987)
                     /locus_tag="GWB1_scaffold_5_curated_closed_complete_prodig
                     al-single_389"
     CDS             complement(208733..208987)
                     /product="hypothetical protein"
                     /codon_start=1
                     /transl_table=11
                     /translation="MVDELLTANQELRAIVLALAAQKPNCNAMGSECHFCGENDWDPD
                     GAIVRQPHLADCLWVKAKKILERDTTPQEKLPGPYGRAGI*"
     gene            complement(209011..210222)
                     /locus_tag="GWB1_scaffold_5_curated_closed_complete_prodig
                     al-single_390"
     CDS             complement(209011..210222)
                     /product="Gp334 n=1 Tax=Bacillus phage G RepID
                     =G3MA75_9CAUD"
                     /codon_start=1
                     /transl_table=11
                     /translation="MPLQLVYAPEQPPKQFTKAIFLAGPSPRNPTHPNWRIEALKILT
                     AQGYDGAVFIPLTRNGTGYNYDAQVNWETECLNLSDVIAFWVPRDMESLPGLTTNVEF
                     GLWCNSGKAVLGYPTDAEHMRYLAYHAGLEGMPVHETLEDTLRAAVKRIGEGATRVGG
                     ERNVPIHIWNLPHFQNWFRMQKAAGNRLDGAKLLWSFRTGPKKSFTFCFALKVDVHVA
                     IEGRNKTNEIILSRPDVSSVIAYRRGASYLDTEVVLVREFRSPASTMDGMIHEVPSGS
                     SKVKEDELVVASHELEEEAGLVVDPTRLRRIGSRQLCGTFSTHQAQVYACELTEEEMA
                     ALRQQSQDGVMHGVVGDSEQTYVEIRKVRDLCESNDVDWSCMGMILTTLRDSYPASAS
                     SIVARLLGPSR*"
                     /db_xref="UniRef100_G3MA75"
                     /db_xref="tcu:Tcur_2824"
                     /db_xref="88337111"
                     /db_xref="G3MA75_9CAUD"
     gene            complement(210245..210679)
                     /locus_tag="GWB1_scaffold_5_curated_closed_complete_prodig
                     al-single_391"
     CDS             complement(210245..210679)
                     /product="hypothetical protein"
                     /codon_start=1
                     /transl_table=11
                     /translation="MKRFQVEFSGDDGECADSFATLQGAAQYVVSNYGDESDDLKLSV
                     MQDADEEQRASFAAALQQAKCDLKRIQGLEMAIYRSRGELQLATADHKHIQGILAAAG
                     EHMSETGKAHWVDKLNRATEILAARRQATQQLEQEQQSLIGK*"
     gene            complement(210691..211026)
                     /locus_tag="GWB1_scaffold_5_curated_closed_complete_prodig
                     al-single_392"
     CDS             complement(210691..211026)
                     /product="hypothetical protein"
                     /codon_start=1
                     /transl_table=11
                     /translation="MRLFSFKHTGPIPGHDDLYKTHIAGRRWTVDLGWWKERRGFLLE
                     AAQECLYGGPKGGPDGAGEWGLGGGYYSAALILDPREWFHLFGHEMIYYDGENHCVQL
                     GPFQVSWLS*"
     gene            complement(211023..211832)
                     /locus_tag="GWB1_scaffold_5_curated_closed_complete_prodig
                     al-single_393"
     CDS             complement(211023..211832)
                     /product="Uncharacterized protein n=1 Tax=Paenibacillus
                     polymyxa (strain SC2) RepID=E3EJX7_PAEPS"
                     /codon_start=1
                     /transl_table=11
                     /translation="MAKTNFGQIPDTRTPTEQYLALLDRERMERRRLGDRPILSTNKD
                     FAEIQAGYKNLRKLVTEDEFKAIEAQGWRAIPEAYDAKEAEYDACGAPLSERAPKYFW
                     DLKQFPHANYAIDVDWGSLEEQLARWSKSHSLNLDPDFQRAHVWTVDQQSAYVGYQLQ
                     GGEVGKNIIFNCPSWDTTADGSMEIVDGKQRMEAVRKFMRNELPVFGRTLSQWSGRLR
                     YMAGFKFHVVALHTRAELLQLYLNINAGGTPHTDIELNRVRAMLAKEMGTK*"
                     /db_xref="UniRef100_E3EJX7"
                     /db_xref="ppm:PPSC2_p0607"
                     /db_xref="E3EJX7_PAEPS"
     gene            complement(211833..212408)
                     /locus_tag="GWB1_scaffold_5_curated_closed_complete_prodig
                     al-single_394"
     CDS             complement(211833..212408)
                     /product="Uncharacterized protein n=1 Tax=Paenibacillus
                     polymyxa (strain SC2) RepID=E3EJQ4_PAEPS"
                     /codon_start=1
                     /transl_table=11
                     /translation="MTKLYSAYPDIADMIGPNTNINEVPKFPHSSYEVHVPWTSLERT
                     ILDHTTEYGLDLNPDFQREHVWTTRQQIAYVEYMLMGGEVSKTLVFGADNWTGGKLGN
                     YQLLDGKQRLEAVRAFLRDEIPAFRRTKSEFLGKLNFTSHGFNWRVVDLRTRADVLKL
                     YLALNSGGTPHQPEELQRVQGLLAIELKGGK*"
                     /db_xref="UniRef100_E3EJQ4"
                     /db_xref="A0A0D0H9S7_9BURK"
                     /db_xref="ppm:PPSC2_p0260"
                     /db_xref="E3EJQ4_PAEPS"
     gene            complement(212447..212899)
                     /locus_tag="GWB1_scaffold_5_curated_closed_complete_prodig
                     al-single_395"
     CDS             complement(212447..212899)
                     /product="ADP-ribose pyrophosphatase n=1 Tax=Gordonia
                     alkanivorans NBRC 16433 RepID=F9VYH6_9ACTO"
                     /codon_start=1
                     /transl_table=11
                     /translation="MAPRVGPMIEVVAGILIEDGRVLLTQRSRNSPMPWTWNCPGGKV
                     EPGETHQQALAREWLEEIGCYVGVGNYVFQSDFEGYRVSHFTVHHSPAGQLPKALVDE
                     GIGWFTAQDLAGLTCTRSLNHWKKTVIQILETYGVGCIIGVSDDFPKK*"
                     /db_xref="UniRef100_F9VYH6"
                     /db_xref="F9VYH6_9ACTN"
                     /db_xref="cms:CMS_1294"
                     /db_xref="F9VYH6_9ACTO"
     gene            complement(212871..213254)
                     /locus_tag="GWB1_scaffold_5_curated_closed_complete_prodig
                     al-single_396"
     CDS             complement(212871..213254)
                     /product="hypothetical protein"
                     /codon_start=1
                     /transl_table=11
                     /translation="MSLIHARFRDGTWVYRLWSSTADAYFTGDLSDVDVKRILLDDCT
                     VRDIREGRADQAIEERLARTRINGTSSFRGDTQDIGGSWETERCTCGDFHHTFQPGSD
                     LDGLCEQCGEQGEDSSHGPPCGTHD*"
     gene            complement(213262..214947)
                     /locus_tag="GWB1_scaffold_5_curated_closed_complete_prodig
                     al-single_397"
     CDS             complement(213262..214947)
                     /product="Uncharacterized protein n=1 Tax=Beggiatoa alba
                     B18LD RepID=I3CBU6_9GAMM"
                     /codon_start=1
                     /transl_table=11
                     /translation="MKVQIQGGNLVSLTQKDFLASGGEGNIFVIGGTTYKVYSDPTKM
                     IPVGKIQELAEIKDPRVIKPEKVLLDPKNSKPIGFTSKFVHNSGALCQVFPRAFRDRN
                     GITPGDIGELVNKLRSLVSNVHAAKSLIVDLNEMNFLLGQRMEDIYAIDVASYQTPHY
                     RATALMESVRDRHMKPGEFTEGTDWFAFGILSFQMFIGIHPYKGTHPSVKGLEERMQN
                     NLSVLNKDVRVPQTCYAFSAIPKAYMDWYRAIFEKGQRVAPPGEQGVVVAVMVPTNAT
                     LGTKVLDIQEMHSFPFDGDILGVWDDVVVTEKTVYYKGRQIGPSAKNTRGVGFTKGGK
                     PVVASLQGVTPTLFDAGAKVNVPCGLVGDGLTSYDGRLYLKNGDKIVTMSLMEVGADQ
                     KVLAAPEIVAHTLEHATKLFDGVAVQNLLGSTYVSVFPTAGASYQIRIPELDGTKLLD
                     AKFDRGVLMVLCARNGVYERDIFRLDETMTSYDIRVVPDVTPSGLNFVTLDSGVCVCL
                     TEEEKLEMFSARMGSTGIRVVEDAVLGGDMKLFKRNGKVLFARGRRLYSLSLK*"
                     /db_xref="UniRef100_I3CBU6"
                     /db_xref="A0A0F9SHU0_9ZZZZ"
                     /db_xref="synp:Syn7502_02301"
                     /db_xref="I3CBU6_9GAMM"
     gene            complement(214950..215321)
                     /locus_tag="GWB1_scaffold_5_curated_closed_complete_prodig
                     al-single_398"
     CDS             complement(214950..215321)
                     /product="hypothetical protein"
                     /codon_start=1
                     /transl_table=11
                     /translation="MQKDYINEKSEYLLVMVQRDRETGQEFVIDSGIKVESLKATTLE
                     EADAEAQLCLLGDERGYRGYLNDDGEYSLESAFLVKNIGPMPIAAMKSAYRHSLELER
                     RASQENKERAEFERLKAKFGG*"
     gene            complement(215325..216134)
                     /locus_tag="GWB1_scaffold_5_curated_closed_complete_prodig
                     al-single_399"
     CDS             complement(215325..216134)
                     /product="hypothetical protein"
                     /codon_start=1
                     /transl_table=11
                     /translation="VNTNAYFALGKSHTVCQDYAESRLEGVDPIQVMAAVSDGCSSSP
                     DTDFGSRFMARAAMVAGVHGTPTAIWNRAKASAQSLMLMPESLDATLLTARVLGDRLW
                     LSAYGDGVIAVQFKDGSRQTWSISFPGDAPAYMNYLYNERRLKAYLNQYGVRVVDCRI
                     TDPKANPVSWAEERQVTESEYSWATDMPMADIQSVTICSDGVRSFRRTTPTGATESVP
                     LQDVLDQIMAIKSSAGEFVVRRMRRFLYDFCPKNGWVHDDDVAVATILNGV*"
     gene            complement(216131..216397)
                     /locus_tag="GWB1_scaffold_5_curated_closed_complete_prodig
                     al-single_400"
     CDS             complement(216131..216397)
                     /product="hypothetical protein"
                     /codon_start=1
                     /transl_table=11
                     /translation="MKFAPHQKYGFEILDLCSRIHGSVIHSGNSYPNAALQLWADWLA
                     WRVQDGVWGKTKPDGNERYDNAIRALAEATMAMAYDHIRKETTP*"
     gene            complement(216394..217023)
                     /locus_tag="GWB1_scaffold_5_curated_closed_complete_prodig
                     al-single_401"
     CDS             complement(216394..217023)
                     /product="hypothetical protein"
                     /codon_start=1
                     /transl_table=11
                     /translation="MHPHTHIEGSQTACIECGGHRTLVNQYREAEGLDGPVVVRRFVC
                     LPCYDALPLGAKLFDQSFKAQSQEESPAKTHVAKRSLPKVPKQVTKTTLTTPPEQPVA
                     ASPARKLLDYILKQSRKGNARQGIQHVLEVTDDWMREARWGDCGALLNDADPAQFSVT
                     MSLGLLAACYPCRALTKEPRQRFIEALRTHLSRTRPQDMEILMQGLEGP*"
     gene            complement(217113..218891)
                     /locus_tag="GWB1_scaffold_5_curated_closed_complete_prodig
                     al-single_402"
     CDS             complement(217113..218891)
                     /product="hypothetical protein n=1 Tax=unclassified
                     Verrucomicrobia (miscellaneous) RepID=UPI0003810495"
                     /codon_start=1
                     /transl_table=11
                     /translation="LHHKSILDGKQLGDWEVLYEVPCDPEANTKFRYYLCRCKCGTEK
                     RFHVPYLNTGKLTCCEGCREKDREQEHQQVIQQMVGTSRGGYTIIGFSGFNSAGSRTW
                     VCRCRCGKETIYSTGQLQGTSHNRMQCKNCQSEEMELSNRVTTFIPERFWRRLRDNAV
                     LREITFSITQEQAYQVFANQGMCCALTGEPLWFSRLRTNYNRYTTASVDRIDSDGAYT
                     IDNIQWVHKVVNQMKWSLPQKDFISWCSKIGRGAQVLPLAGNHPYEKALVLAKATGLR
                     TPEAYRGWIAQVHPVGLPPDPDVVYKDSGWEGWEKFLGTWIRHSESGKRGIEFLPYEK
                     AREMARASGAMNKSLYLEWAKTNRVTGIPHNPEHYYSRKGWVNWGDFLGTWVEKQGWL
                     PVFPTYEEARKIVLGARIRTSMEYDRWNPISHGMPSSPSYTYKGKGWQGWGEFLATGN
                     VSMSVKTFLPYGEARKVARAAGIQTVAAYRRWVKATHPEGMPYNPSLIYDSWTTWTEF
                     LGAEVVAPQEKVFLPYEEAKKVARAAGIRGQAHYQEWFKKERPKMLPSSPDRIYKGKG
                     WVNWKDFLGTVRVGKASVIVPAGSHG*"
                     /db_xref="UniRef100_UPI0003810495"
                     /db_xref="89567551"
                     /db_xref="UPI0003810495"
     gene            complement(218948..219688)
                     /locus_tag="GWB1_scaffold_5_curated_closed_complete_prodig
                     al-single_403"
     CDS             complement(218948..219688)
                     /product="von Willebrand factor type A-like protein n=1
                     Tax=Beggiatoa alba B18LD RepID=I3CIN6_9GAMM"
                     /codon_start=1
                     /transl_table=11
                     /translation="MPILNDATMEQHHIGGSSFGFSAKRVQDLGATEYTLVVIAADAT
                     GSVHGFQDKIEDVVKAVVKSCRYSPRADNLMLRFVTFNSNAISEVHGFKPLSECNTDA
                     YTGTVQPAGCTNLYDAAYSCAGSLNQYGKDLTAQDFGANGIFIVITDGDDNTSKTTPT
                     MLRTEIAKGVTGEHLESTVSILVGVNVSGQMSVRLQEFQTEAGFTQYVEIDNANEKKL
                     AKLADFVSRSISAQSTALNSGTSQTLTF*"
                     /db_xref="UniRef100_I3CIN6"
                     /db_xref="89293676"
                     /db_xref="I3CIN6_9GAMM"
     gene            complement(219714..220511)
                     /locus_tag="GWB1_scaffold_5_curated_closed_complete_prodig
                     al-single_404"
     CDS             complement(219714..220511)
                     /product="Uncharacterized protein n=1 Tax
                     =Desulfatibacillum alkenivorans (strain AK-01)
                     RepID=B8FDJ0_DESAA"
                     /codon_start=1
                     /transl_table=11
                     /translation="MKAHLLVIDPQQDFCSPKGSLFVQGADKDMSRLALMVKRLSGKL
                     NDIHVTLDSHRKVDISHPMWWRDSSGKHPSPFTMISVSDMVNGLWTTTQPGAYKRSLA
                     YLKALETGKRYPHVIWPEHCLIGDEGHNIAPELSEAIHEWEAKRYGMADFVTKGSNPW
                     TEHFSAVQAEVPDPEDPSTQINVGLIRTLEEADFILLAGEALSHCVANSVRDVISSFS
                     DPKYVEKIVFLTDASSNVTSFEKYGEDFMRDMVAKGMKTSTTTTVLT*"
                     /db_xref="UniRef100_B8FDJ0"
                     /db_xref="dal:Dalk_4949"
                     /db_xref="89293677"
                     /db_xref="B8FDJ0_DESAA"
     gene            220638..221162
                     /locus_tag="GWB1_scaffold_5_curated_closed_complete_prodig
                     al-single_405"
     CDS             220638..221162
                     /product="hypothetical protein"
                     /codon_start=1
                     /transl_table=11
                     /translation="MQLSQGVAVRTVVLAGSSILGVCHLAFPATKLSPYMSFPDMPTH
                     AQRYRCRVREVRLPHTGTPLVLTAHPVAWVTYRTATRIDVLGVTEGVQGTLGAGTVGT
                     ATHDSSSAPTSRKKVTLLVSRSASIFRCSTTEDHISIAGVPRHRTGINRRRKNCVSKV
                     MARHTGWQQVGLPR*"
     gene            complement(221116..221877)
                     /locus_tag="GWB1_scaffold_5_curated_closed_complete_prodig
                     al-single_406"
     CDS             complement(221116..221877)
                     /product="hypothetical protein n=1 Tax=Zavarzinella
                     formosa RepID=UPI0003615A7C"
                     /codon_start=1
                     /transl_table=11
                     /translation="MTTGSEFMAALGTVKDTVREQAILKAFTEGDYPSFLKSWVDVTT
                     AGKGPDGRSHTLVYRVAPDYLAVGTNEDYVLMPMYPGTAQKIADQWGCILPTYQMVKQ
                     IWRAAPNKLHPYPQDHVKFDNTANSSYLTINTKVQAERKALGRPLGTLTAGHKKDIIL
                     SKKIPGNPGRIFIYGWFSLAGNPIQGLPLYSGHSNHYVDYSHGVRLVNTQATLDGEPV
                     DIREVLGNTPHGKRDVVCQLISEEGPLAATRYDGP*"
                     /db_xref="UniRef100_UPI0003615A7C"
                     /db_xref="X1RG68_9ZZZZ"
                     /db_xref="saci:Sinac_4596"
                     /db_xref="UPI0003615A7C"
     gene            complement(221874..222269)
                     /locus_tag="GWB1_scaffold_5_curated_closed_complete_prodig
                     al-single_407"
     CDS             complement(221874..222269)
                     /product="hypothetical protein"
                     /codon_start=1
                     /transl_table=11
                     /translation="MVAVGLKMVTELDLLDQLIELSQDESKTDASLDLLLQLWEDWTD
                     EQVDNMLQEAVPEKLSDTLLVCMLMTSLSRATTMVHRDSFYTRVRSHLLTRMPEQQVE
                     GNLRGLIGAKAIQSATEAAEVLRGLLVKR*"
     gene            complement(222238..222420)
                     /locus_tag="GWB1_scaffold_5_curated_closed_complete_prodig
                     al-single_408"
     CDS             complement(222238..222420)
                     /product="regulatory protein, FmdB family n=1 Tax=SAR324
                     cluster bacterium JCVI-SC AAA005 RepID=UPI0002626B23"
                     /codon_start=1
                     /transl_table=11
                     /translation="MPTYEYVCPKCGHQFEQDQKITEEPLKVCPQEECKGEDLKRLVG
                     KTGFILNGGGWAKDGY*"
                     /db_xref="UniRef100_UPI0002626B23"
                     /db_xref="X1BKF4_9ZZZZ"
                     /db_xref="nwa:Nwat_0397"
                     /db_xref="UPI0002626B23"
     gene            222541..223323
                     /locus_tag="GWB1_scaffold_5_curated_closed_complete_prodig
                     al-single_409"
     CDS             222541..223323
                     /product="hypothetical protein"
                     /codon_start=1
                     /transl_table=11
                     /translation="MEITAAMEPPKMDRGTFVVRCVQALLNEGCNIDQAIGVAANTQN
                     ETGWGQFYHAFNLGGWKIWKFSAKNSDGTPRRWWRALGNKSSNDPQTCFYRAFTSPEE
                     FFHEWLKTFVPKVNPASKPNGRYWKTGQQFWSGGDYFPELVAAGYKGDVSQHNPAPSI
                     AEHAQITKTLTVMWCQHLLLLTPDGAWGTKSKAACKLYQTSKGLPATGLLDPATLGVL
                     LHSVGAMKTVALVTPLLALSPDPVPACFDPPPALLACFGPLP*"
     gene            223615..224100
                     /locus_tag="GWB1_scaffold_5_curated_closed_complete_prodig
                     al-single_410"
     CDS             223615..224100
                     /product="hypothetical protein"
                     /codon_start=1
                     /transl_table=11
                     /translation="MDKKNVVVGMQVKFGREGGEQTLGKVVKKNRKKLKIEQLESRGT
                     FKAYPVGTLWTVPEELVTPVTLEAGMEASAPAKTVDIALPPKGHKPRTPVKAVVPPAE
                     APMLIDVKTGKRFVGQPGETAEMLFDRLRAANPGTPPSPPAPPAPAPSPAAKRRDINL
                     Q*"
     gene            224268..224666
                     /locus_tag="GWB1_scaffold_5_curated_closed_complete_prodig
                     al-single_411"
     CDS             224268..224666
                     /product="hypothetical protein"
                     /codon_start=1
                     /transl_table=11
                     /translation="MGPSIRRRILDSTIKFALQAAQMKVPGPMTLVKTLWQYNPEGKI
                     LVAIDHVCPEKINYFFQGIGFSVAVSNMLEIFILPNLLNSPFAMIGRDPMGELMEECQ
                     PVGLSTDAFAPLMLPSEPDTSHCSGCLHLN*"
     gene            224691..224939
                     /locus_tag="GWB1_scaffold_5_curated_closed_complete_prodig
                     al-single_412"
     CDS             224691..224939
                     /product="hypothetical protein"
                     /codon_start=1
                     /transl_table=11
                     /translation="MYFPTTRLGTLNFFLLQWFGIRLAAVSAINIHIGWRFLFGVVPL
                     TGWWGSYWGPLWQGGTFRSKALHWLELPSTRSTPQDDD*"
     gene            224956..225480
                     /locus_tag="GWB1_scaffold_5_curated_closed_complete_prodig
                     al-single_413"
     CDS             224956..225480
                     /product="hypothetical protein"
                     /codon_start=1
                     /transl_table=11
                     /translation="MELKTALEEALKRYERAHKLKLDDALAKMAWKAEVEALLTQLSS
                     PSVEVVDEAPPEPTPVRWMCVEELQAEMGVPEQFHTQGEQQAVSRQVYRKIHNGPLAV
                     YHQRQIYRAAGKKGSDRYHYSGPVLDLIREEITKRMERRRLTVTGESLQPTLDPTIFP
                     TITLPSHLSVPARP*"
     gene            225477..225578
                     /locus_tag="GWB1_scaffold_5_curated_closed_complete_prodig
                     al-single_414"
     CDS             225477..225578
                     /product="hypothetical protein"
                     /codon_start=1
                     /transl_table=11
                     /translation="MSMGRLSVLILIILLALYVAVRAHIEDRKKLQR*"
     gene            225575..225766
                     /locus_tag="GWB1_scaffold_5_curated_closed_complete_prodig
                     al-single_415"
     CDS             225575..225766
                     /product="hypothetical protein"
                     /codon_start=1
                     /transl_table=11
                     /translation="MTPERKAPYLAERFCDHCERDTQHNCRDSDHERDSSADYQECLV
                     CHWYCTGMSGEYHPPLGDG*"
     gene            225763..226044
                     /locus_tag="GWB1_scaffold_5_curated_closed_complete_prodig
                     al-single_416"
     CDS             225763..226044
                     /product="hypothetical protein"
                     /codon_start=1
                     /transl_table=11
                     /translation="MMSKEHITEIQGRLKAIKVEIQDRIKGLQEESKQLNKELDTFRT
                     KCPTCRCWLLPEEECECCGEAELYRDFLDDRDDRIGAPIVRGALPKKPT*"
     gene            226068..226730
                     /locus_tag="GWB1_scaffold_5_curated_closed_complete_prodig
                     al-single_417"
     CDS             226068..226730
                     /product="hypothetical protein"
                     /codon_start=1
                     /transl_table=11
                     /translation="MPPTLRSRLIRLAHANPALRAQLLPLLRQAGEKSWPPFKVGDTV
                     TLRRDIGIGPDRVQVGKEGLLATVVDVAPGKAFTPNGPDPFIDRYTLQLSQSDKIVTL
                     TEHFWTDEFRRLKRRDPIEEAFQQVLAALREKGLLSQFKRAPSLRRLGRSLVTPPHGT
                     PVPLEDVQDALKVLHKVEDKHYQVYVPTGNTERATYLITLNTGLSGQLVQGMEMYWAK
                     QT*"
     gene            complement(226727..227305)
                     /locus_tag="GWB1_scaffold_5_curated_closed_complete_prodig
                     al-single_418"
     CDS             complement(226727..227305)
                     /product="hypothetical protein"
                     /codon_start=1
                     /transl_table=11
                     /translation="MIPPATISQSLRHSAGFSGGPTYEILCQAIGNALVTWLPTVTLT
                     GVTTGVIGAGTVTGTLTFTGLLPAVLAALTGAGLNGQTVQGLATGLVNGLTVLNGLTY
                     LGTSTGVATGTDATFVTVANTTSLASILQGVHASLCSPQGGTGSSVPGLYTGIANAIG
                     TIVSTGIGTGLVAPVGPVGPSSSAGTSLSHPV*"
     gene            complement(227302..227994)
                     /locus_tag="GWB1_scaffold_5_curated_closed_complete_prodig
                     al-single_419"
     CDS             complement(227302..227994)
                     /product="HNH endonuclease n=1 Tax=Thermoanaerobacter
                     thermohydrosulfuricus WC1 RepID=M8CLN2_THETY"
                     /codon_start=1
                     /transl_table=11
                     /translation="MKQKGPIPMEKLCSQCGILKPAVEFGPDKRATSGLRPECKECRK
                     TYYRANKTSIIAKATDWARRNRGKVKANHLAWRRAHPEEIRVRDLAWKAANPEKARSV
                     ARASETRWRANHPVAAAAKDQRSRDRRDQCDAHITDEEMHATLQEAFDQSLGICTYCL
                     KPFDNTHTGRATVDHIIPRSLGGPTVSGNVVIVCGRCNSKKGNRGIFGVIGPRPLLLV
                     ALLGPEIEAIPT*"
                     /db_xref="UniRef100_M8CLN2"
                     /db_xref="M8CLN2_THETY"
                     /db_xref="nos:Nos7107_2989"
     gene            228131..228505
                     /locus_tag="GWB1_scaffold_5_curated_closed_complete_prodig
                     al-single_420"
     CDS             228131..228505
                     /product="Uncharacterized protein n=1 Tax=Methylibium
                     petroleiphilum (strain PM1) RepID=A2SNA4_METPP"
                     /codon_start=1
                     /transl_table=11
                     /translation="VNDDLLALIQTVTSQLLAIRFNFVCERDLQDGIEKVLREQGHTF
                     SREFRFDAKDRIDFMVEGGLGLEVKIDRNLAQVTRQLHRYAQQSSVQGLLLVTSRLRL
                     TNLPDFLNEKPIRSAWISGVNL*"
                     /db_xref="UniRef100_A2SNA4"
                     /db_xref="A0A0F6YK34_9DELT"
                     /db_xref="mpt:Mpe_B0268"
                     /db_xref="A2SNA4_METPP"
     gene            228502..230241
                     /locus_tag="GWB1_scaffold_5_curated_closed_complete_prodig
                     al-single_421"
     CDS             228502..230241
                     /product="SNF2-related n=1 Tax=Rhodoferax ferrireducens 
                     (strain DSM 15236 / ATCC BAA-621 / T118)
                     RepID=Q21PZ2_RHOFD"
                     /codon_start=1
                     /transl_table=11
                     /translation="MTVGQISYQEKDRTWKIACEPHVMVRLKRVFERIAKSQHGYVTL
                     GDTPENARELEWFIARYPMEVADPEYLTQRANAHREREAMIHRTLDLNYEPTQFELAI
                     PARDYQRRAADLLLKSGGLLLADDVGIGKTVSAICAFTDTRTLPAVVVTLTHLPSQWK
                     SELAKFAPKLKTHIIQTGKLYDIRAKDGSFPDVILINYHKLNTWADTLVSTFRVKSLI
                     LDECQELRHGSSNKYSAARHISENCSYRGGLSATPFYNYGAEMFNVMEILQPGCLGTP
                     AEFSREWCGGNIHYQEKVSIKDPRAFGMYLREQGLMLRRTRKEVGRELPPLTKAIHTI
                     DADLDEIQKISSSATELAKIILAQKGFTEKGQKFLAAEEFSVRLRQATGIAKAAYVAE
                     FVKILAESGEKIVLYGWHRDVYAIWKEKLRDLNPVFYTGSESTTQKEASKKAFIEGDA
                     RVLIMSLRAGAGLDGLQGHCSLVVFGEIDYSPGVHEQAIGRVYRDGQEDSVTAYFLIS
                     ESGSDPIIADILGLKASQIQGVKDPTADIIENLDVGGRDIKRLAESFLKQVGTYDKVM
                     ADLATMKPLKNTP*"
                     /db_xref="UniRef100_Q21PZ2"
                     /db_xref="rfr:Rfer_4467"
                     /db_xref="Q21PZ2_RHOFT"
                     /db_xref="Q21PZ2_RHOFD"
     gene            230286..241214
                     /locus_tag="GWB1_scaffold_5_curated_closed_complete_prodig
                     al-single_422"
     CDS             230286..241214
                     /product="id=2507717 bin=GWB1_Spirochaetes_59_5 species
                     =unknown genus=unknown taxon_order=unknown
                     taxon_class=unknown phylum=unknown
                     tax=GWB1_Spirochaetes_59_5 organism_group=Spirochaetes"
                     /codon_start=1
                     /transl_table=11
                     /translation="MNDFLGQVLPGARTSPSNASTTDAADSGVSRGVYSIAGTTTELQ
                     GDRYRATLLDSGETTEYLLWAETSGPLAVAPGTDHTDGTATIPAGSLTVIDTSVPTTG
                     IRTDGTNQVLVTDNGGRTLAAIQSLTYTRPGLGTPATFTLGGADYTFDPLSGVLTLLD
                     TGAVRAAVNVAGPDPVAVSASRGDQFTATHYTLSTALFSWTRNDSTGTRFGWNAGHRK
                     WELFRGKTPTSLGLLSSSASAKYALTPVPTTPVGQYLPGSTTTSQYSSVRLGALPNES
                     SYPVVFRTVGPPFSGLLVVTDDLANSSYDFASTTPPLAGVVGANSGTLAWNPTFVQAH
                     EGEEVWYSPQNFTESSTGTVGLLTDATHFIAPVPGPTERPIIRLGNRAPLTVLLAATE
                     AALTALSVPSGSVGIALSTGKLKFATADIDKADPGTRAVPNPSFDPLYLNVQVRYDGI
                     AGNLYPQPIKAPVQLVNIDGISVASFDTTTEVFIPDAKGLGTGLSGILNVPDGTGNPP
                     DLTAAIGPRPGDSGVVRRLSSGFGDVYLFSDNGIIAKVLTVNFEDELEQLGALYDTGL
                     PPEEILPTKAYSVPLDTVYVALDQRSSISGSKVLLGSSLSQSLIGQTLYFVQAELLPS
                     IYPDTARLYSRIRDSYTLDGTESLAFSIDGTSVTWNASALGAGTYTPTQIATSLGTAV
                     TGAGATGSAGVLSGYVYIQSNTPTTGQVQILFSLSGCRVLGFPPGWDVTNPIAGDHSA
                     TDGNWLPDTGLEFGLRRSPQNLDGSQPISDVRSTYRVTDEILANDISSIPYQLLSYPP
                     REDIAGYDVGVFFRLSAQGKPGASPSLRASLAPFEDVLYEFDKSRFGWLSSRSFVGQL
                     ESPATSLDLGVQGVVGATFYAAMGGLLKISATGEAATYRELDTDFLVPEGSGSALLIG
                     RIGPEVLKGSRGRFTAGGSVLTDTSVTFTGTAQIGYRVKAISGNDQGSYTVTSVGATT
                     LGVSPPFVNGDGSQNVSWVLYSNVAPGDVDPSVIADIVYEDFSPLPNEPFEVRVLTLL
                     GVAGGALDPLDVPTVNSGQSLTIRFDRTGADIPVTVLTSTPLGTMVNGSLIIPSTGAR
                     FTTGSFTVQVGTRTFVQGTDLLPVAAFSPDPGANIEYLTVGVIGELKFGSTVLADFDS
                     AQVTYLQTVLPAASIGTSTAEVDPNTGELGLSSVDLAANVDKNVYVAVLQELENVYIN
                     PILGSFTFVRPLKAGQLVEAQYYRAVPDSGALFLDSTGATVQVREFLPLYVRRELATR
                     VSDRLYSFNPTSRTTESTVEAQVYVDTKLVSYGVPSGVVVTWTNNTLSLKQPVDVTSR
                     VMISYAVYEAFGGETSYTVSQAPVWRPPFNIAKNQGTLSFIGNRTSTITLGKQLRVGG
                     FLTYVRAATYVSASDSTTVTIFPAPATNAGTLAPSETPLTFLTDRPVTPLIDPTGATP
                     TAVPSADAGFLPELTVLAGLASIPVFQTVAVGDTTVQFEGDFTRYMLAGFMLEMFGIP
                     FLIVKSELTPDGRYTTVTFGSPSPMEFVWSVALPANRIRVSARPVYPSGASTFLGPGG
                     FLPTEPYEVVLYGEMDGATLLPGRTLVEGRDFNIDTNSGHISFLAPRLTGLASLQSLK
                     FYRTDVTTLSPGIYRGAVQYPRVSATFSYLDPPSEANGRIHGILQGTFTFDSPDSFYA
                     RSVPLSQYISETAASLTSNASAQLPGSNPAVGGFQSPAPSAQGLTGIVSQRQDLVSRD
                     RVTRTFLRYFNGLVTSFEQVLETLSGNPIGDRDGKLRLWMGTGDQWVPPGYEDAITGA
                     VNDRNVWFDVWMSYRTGLPTIRLIAADPILDPLTATTDSKGRPTGNALHPQAMSFLMG
                     LQPKGIKNDVDDVVLTGLRGTTTTLAGFVYFQTTSYGTYQGLGEASPFSRLFGERTTA
                     FTTTEPGLGATTTGNNGVYSAGKIMGDLFNGGLTIQSTNGKVIARLANPVRGAITNVL
                     GVEVKDRLARARILAYSPTGFPTVDAGSTGFPSILATVLPLDQLPLLPDGLPDISQLA
                     SVPPTSLAKLPDLNTGDPTLHTPPFKAGDQLAFGTPNGSVYQLGYTGTPIPVGTGFQY
                     AGIFVDSILQGCLIILKSKDLAGVDVQITVPTSLVLLSAPTVGAPFTAERGDSLFVVP
                     TTGRPITLSDPPTTAQLDSLVGSLPSYRTGTDINFIPRTGELTDATLPSFSDPNIFGL
                     KELLGQRPPSPLSNLEAQVSFQNGDVLPSNIPALQGESKLDSGDYSLPYYGINNTELD
                     VLGEVLPIGIDLITLDSIDPVVDNPPPIGYPVYAVEAVYPDEILDNAGIVDSTDPDYP
                     SAILTTQDLQPSAAVYPAPGHKGVGTVDRYDLVLIEEATGSALPLGSTGIFSVGDVTH
                     GATSVIEPPRFVSATTVGLRHSLAINNIQAWFDQTHVTGIMISEDTTVPGNIVTTFTL
                     PGVPTTQIVWDNGLGGGALAPPVGGFNDYFRLADKPTTATIKVIDPVTNNFVPGAYAT
                     FFLETVNPADVRLCTFSADGSLFAPTAAVFLSGFGAQTLVVTSIAPFFNFAAYPSTTV
                     GAVTTLDYPMEFAIDIDSTHTLTFAIEGDRLTLSGPIDPRTAYPRGSLTTGGDPVQCE
                     LSTRDSLTSIYSTLAGTFVTTFSSANHISQVNGNLPFTFLSRSGILPNGIGSMSGGVG
                     QLKVMGFEEYGSVAIDSTGITFSALTSSRQDALNGAILNAVAISDQKDDAGVAYKPAR
                     DNRFILPGGAGPLPAPLPASAVIKGDVDRVLPGDTLVVHGFYDDGTYTYPLSSGKAGT
                     HLVRGTIKSTDIVATPFEHRDTYAMVTGDPNGGWLDFEFPTVTGVVSGATLDLVVTEI
                     LALTSLKDWAGAPIAQTHTFPSAGKVFIILDEAKLLDPASGVYKEAIYSADYASMVPG
                     TGTFVDLTNYKNGIGVGIGAGQFTAAIANGMKVSGMTIVPVNPHGTGIPENLPGYTSI
                     IAPDPIAIFGFRAIQALGPSAVPLGWAAAATGTLDPTGLELTAVNLYTKDKASSNVFL
                     ALDQAVYDEIPGALDAVLNDTDWDTLHTTGAFVPSGSRCLLPTDTWTVDYSGAAAIYV
                     EPSVPHSCNDLSLNRVNVVDSVNSLTLAEVGARRLSTYVAAAPPVNNSWVEYVQLEIK
                     RPRRFHAVNDALALSLGRLRASYEIRRGIVQTLVSSGSICTLTAEPVDNHYPPVAVVG
                     GHATQLGDFTNPDLNLHVGDVVRFLDSNGEVSDTAEILNIPSTITLVLSKKVTFAPGT
                     KFEIYLKVPPVPQEQSNEELLGFATDTVLLSRSANYTAQTGGKVLTRNILADTDGALD
                     YTALDIQVGDVVVIDPVGPLEGPTGPASPTEMGVRPFGDNGVSSRGASYVAGSPSRAD
                     DNRGYYWVDAIAAQGITVTATGNLLAGDTATGDILFGTAAAYTVYPTVHASGLTGTTE
                     GQQDLRPTSFAGVGNSYRLDYKSVAPFSYRILRPSPFLSRETVELILSMRERMLSWME
                     EIRGAANQESTYFVFQRDHHISDLGSTFDLGSGLGVFHTTYLEGLIGRWDITPFVNVS
                     DGLSILDRRFWGLDFRLDTLVPPLGISATPYANFTGTSVDPGWDPGETDRPVLVDRIN
                     EALDSRDQLRQTRYSWLTLRTHRTTGTMEGIRRFDQELPSRKAEQERALTVTKSVKLL
                     TR*"
                     /db_xref="GWB1_scaffold_10209_4"
                     /db_xref="86109010"
     gene            241211..241444
                     /locus_tag="GWB1_scaffold_5_curated_closed_complete_prodig
                     al-single_423"
     CDS             241211..241444
                     /product="hypothetical protein"
                     /codon_start=1
                     /transl_table=11
                     /translation="MTNEELIAKLQSLGLDPSNPTWVKSGSVDLEQLPVLGKQRELLT
                     ALKEILQQQVNADVVRLDEATEALSRLQHGGGQ*"
     gene            241441..241659
                     /locus_tag="GWB1_scaffold_5_curated_closed_complete_prodig
                     al-single_424"
     CDS             241441..241659
                     /product="hypothetical protein"
                     /codon_start=1
                     /transl_table=11
                     /translation="VTPQMQNFVDSYFSFLLSGNLEDFRGVCSQFALVIQSGASNEDL
                     QGCMDQCHENAELLCLITETSAQLELGN*"
     gene            241664..244267
                     /locus_tag="GWB1_scaffold_5_curated_closed_complete_prodig
                     al-single_425"
     CDS             241664..244267
                     /product="id=2507712 bin=GWB1_Spirochaetes_59_5 species
                     =unknown genus=unknown taxon_order=unknown
                     taxon_class=unknown phylum=unknown
                     tax=GWB1_Spirochaetes_59_5 organism_group=Spirochaetes"
                     /codon_start=1
                     /transl_table=11
                     /translation="MPATVASWGGLQIQLVIPEVEQITSTISSVLELVNAALDIGLNI
                     LNIIRTFIPATINILRSLVNELIATIRNFAVDLRQIGIYANLGDLSLLSNYNNLKGGY
                     AAYERRMLTRLNNRNDPTRPEFSTSSSVLALFIYASVDPTFLTNGQLDITKFQPMRQT
                     LSAFSRLLGIRGATGRSAALPIASNLQVSYPFFASRNPPGDNSPAALAVSVSQMLGRD
                     TAILSWGCASPPGASDQDVAPSLPPAGFLVEVSCYPSGFYVGYLAPAPSGTAGPNGTG
                     SETGAQAYMTGVYQEGTTGQPLRIFGGDDTVLLDESNLWDSSLFVDGAVRPGSTPVFF
                     FRDLNSPEVLHKPFSTEEQSNGTTKYYNQRTFFVPQQNILSQAISGGSYSLELRREDL
                     PQYCPFVDGVLDTAHATVPTTIYARVIPVTADVTETNYKQLKWDVMSHRTDDQTRVQL
                     VTGAPGNFLPDAKGIPSSVIEVTLPSQEQDLYGLAIQTAIAITLLSRSDLTNPNPITA
                     GVQIPNTGYVATGLEGVAIEVFNRGNVHAAIDDPSNYFGERGFSPDAFVTDIYGKVVA
                     RANQYIATQGAVPPELLAAFRDAFQTLVNWQWSDTTIAGAQGNRALNQTILGSLLAGR
                     SAPNTTVLARNVYSLPGTYQDLGSNTSTDILAQASSRFSGSGFGTLTNFDHAPVVYDG
                     TSRNPSVWYARSLLPPQMYVLARSVLSLTSDQSVVRSRRGDWVVWRPFVGMSPLAVNS
                     RLLNQLEGFLNTLVGGLGSVSNAILNVISFLQQRIREIQELIRRIEQYLNIPFQISIP
                     EIVALPLLVNGTSGVVSGLVSAQNKPTDGPQAYAGGLAIMAGGLPALLTDLLLLVLSS
                     PASSHTNPTTP*"
                     /db_xref="GWB1_scaffold_10209_1"
                     /db_xref="86109008"
     gene            244390..244602
                     /locus_tag="GWB1_scaffold_5_curated_closed_complete_prodig
                     al-single_426"
     CDS             244390..244602
                     /product="hypothetical protein"
                     /codon_start=1
                     /transl_table=11
                     /translation="MTTKLSTMPVPRGLELALVQAMAESIEDSINMEDAIRQLLVKTG
                     HNDPNITVVECVGHLVKAYFRLNGGC*"
     gene            244605..245717
                     /locus_tag="GWB1_scaffold_5_curated_closed_complete_prodig
                     al-single_427"
     CDS             244605..245717
                     /product="Phosphopantothenoylcysteine decarboxylase
                     /phosphopantothenate--cysteine ligase n=1 Tax=Candidatus
                     Nitrosopumilus salaria BD31 RepID=I3D3D1_9ARCH"
                     /codon_start=1
                     /transl_table=11
                     /translation="MGNPKKILVTGGPVHAYLDAVKIITNKFRGGMMAQLADDLHQTG
                     TSVTYLTAKGATKIPKWTEVIFHDGFQDYRDKVRDLAAKHDATILGAAVANLIPLNPW
                     KGKFPSHNFKPGDRIPIDFTIAPRVIDDVKTHAPNTMLFGYKLLSGVSHEELIEAAWG
                     VLRESKAQAIIANDASNLDAKFIVTRERGVHSLQANQLAGFIQAMLADTYWCSEPGIM
                     FPPTPQEEAQLRDALTTFSATCDPTTFFPTHGELRFGSIAMRSQGGTFLTTSRGKNEL
                     ASFTRFTTAPNNHVIYPSQGPKASLNAPLLARILQANPDVHCVVHGHVQWPNLPTQPY
                     APPGTVRDTDRDVSQPFNIEGHGCFLFPDPQMKVIQ*"
                     /db_xref="UniRef100_I3D3D1"
                     /db_xref="nin:NADRNF5_0151"
                     /db_xref="85798132"
                     /db_xref="I3D3D1_9ARCH"
     gene            245714..246373
                     /locus_tag="GWB1_scaffold_5_curated_closed_complete_prodig
                     al-single_428"
     CDS             245714..246373
                     /product="Uncharacterized protein {ECO:0000313|EMBL
                     :KKM72979.1};  TaxID=412755 species="unclassified
                     sequences; metagenomes; ecological metagenomes.;"
                     source="marine sediment metagenome.;""
                     /codon_start=1
                     /transl_table=11
                     /translation="MNYPSNVVYQRLYARYLKPERIHQMLELAGDLKGRNILDLCGGA
                     GELAVEAWKRGAGTVQIVDSSFEMTRPNLDPSCRGALQIINKDVGSYLKGQQSPLWDV
                     AFCKQAVNYWLDEFSAKDLGNILRPGGTFVFNTFNQCPDTVPIPKTYTSQGRRYVEMS
                     WLTDKSTIQHVQICEGMPPHTTSFWWISPEEFDTLAEAGGFDSEVIVDHATSIYRWTK
                     K*"
                     /db_xref="A0A0F9JT28_9ZZZZ"
     gene            246379..246789
                     /locus_tag="GWB1_scaffold_5_curated_closed_complete_prodig
                     al-single_429"
     CDS             246379..246789
                     /product="hypothetical protein"
                     /codon_start=1
                     /transl_table=11
                     /translation="VAKKTAPKKLDCRFCRDGTPATCRVAVFEGDEDPKAYCDPCAKA
                     FKQVLQENQVGFKGAELTNAELVPDPCSELRSEVLKLLGGASSPSPLLRAAMALGAPG
                     RAPTPRQQPVIAPPKPEAKSDRPDPSGLLGLLGL*"
     gene            complement(246786..247334)
                     /locus_tag="GWB1_scaffold_5_curated_closed_complete_prodig
                     al-single_430"
     CDS             complement(246786..247334)
                     /product="hypothetical protein"
                     /codon_start=1
                     /transl_table=11
                     /translation="MTAIAAIETDEGVWICSDAFIGGDDWADTLAKPKWTCSKGLVVA
                     TSGSMRVGQLVERVYLTGRRKVGESEEVYLMRAFADPARAACVEAEIPKADLEGFNAL
                     VVYQGKIYLIDSDFSVQRSSCRYNAIGAGSAHCMGSLFSTFGDPCKRLETAIESAAKH
                     HPAVKGRFPAMFIPLKGPRLGP*"
     gene            complement(247423..248271)
                     /locus_tag="GWB1_scaffold_5_curated_closed_complete_prodig
                     al-single_431"
     CDS             complement(247423..248271)
                     /product="id=3532008 bin=GWB1_Spirochaetes_59_5 species
                     =unknown genus=unknown taxon_order=unknown
                     taxon_class=unknown phylum=unknown
                     tax=GWB1_Spirochaetes_59_5 organism_group=Spirochaetes"
                     /codon_start=1
                     /transl_table=11
                     /translation="MSVPLGTKRCGQCGHEGPLVDFSVDKARKNGRNPYCLKCTAQRN
                     VLRYEACRADGVCTKCGAKLSENGAPIPSLCVSCTEKQSSRGKDRRLKRSAERMCFSC
                     GKKVDGGGSWKFCKECRDKGRTSQKALYAKRRESGQCLHCGEISVAWGLCRKHVLQDM
                     ARTHLNGVFDWVILDTLWEAQNGKCALTGVDLVLGHGAAVDHVLPKSRGGLKEVTNIR
                     WVHKDANYAKGTMTDHEFFDLCSRICEYADNRPRAGVLRDAMESLMIRKNVHLRGTGK
                     AHSDPK*"
                     /db_xref="GWB1_scaffold_2934_6"
                     /db_xref="86110773"
     gene            complement(248268..249482)
                     /locus_tag="GWB1_scaffold_5_curated_closed_complete_prodig
                     al-single_432"
     CDS             complement(248268..249482)
                     /product="Uncharacterized protein n=1 Tax=Oscillatoriales
                     cyanobacterium JSC-12 RepID=K8GN91_9CYAN"
                     /codon_start=1
                     /transl_table=11
                     /translation="LSDPTRDLTRKVHRESTERRERREALEKWRAGKGPKPPPRAKYP
                     GEVGVGERVRPKIEGGTPIDPVVTHVEKRDSRRLKKECETLVEMLRAEREKTAFLEKI
                     GRPITPKIIRMEKTSGLREQTAVVLASDWHVEEVVEAVKVSYRNSYNLEIAEKRIHRF
                     FTGIIDLVTHHRASKKVVIRDVVLAILGDLLTGYIHEENLANNELSPVETVVWLLPHL
                     TGGIQTLLDKLDLRSISIPVSRGNHSRLTKRQMITTGPENSLEYMMGKILERHFAKDP
                     RVTFDTSKSMDQFVEAYDFTLHFTHGDQISYGGNVGGISIPLLKKIPAWDDVRYAHLH
                     HIGHFHCQTDLGRVMVNGSLIGYNPFARWISAKFEPPQQTFYVLDAKRGKCHVTPLWV
                     DEMLGNNPKVIR*"
                     /db_xref="UniRef100_K8GN91"
                     /db_xref="A0A0F7L7Q3_9VIRU"
                     /db_xref="K8GN91_9CYAN"
     gene            complement(249679..253149)
                     /locus_tag="GWB1_scaffold_5_curated_closed_complete_prodig
                     al-single_433"
     CDS             complement(249679..253149)
                     /product="Tax=RIFOXYC1_FULL_Spirochaetes_54_7_curated"
                     /codon_start=1
                     /transl_table=11
                     /translation="MPRTVDPSTIATGGGFTPPSGTNQTVSGDLTAHIESPAGAHPAS
                     AISVLDPFDRFTLGEDVETSLDELAALIPPAMGGVGSSGVAWLGSANSGAPDWGILKL
                     NDGALAPTLNPVADVAAVYPYYYRAPVSETGTGVDIAKDPMFNVADGGYDGGGVGLAH
                     AAFVTVTQGLGAADGYPTWRLFKSIANPSAVVSGICSPADRGVLALVKWPYGEPATPA
                     APAANIADIQARCIAAILLGKGLQDGADGLPGGIFSEASGSQRAFGSLTNVANPAAPY
                     TITIGLPGGLTSAIFTATAGAPTNPLEFQVGGGVAATATNLSLAINSLYYPNTFFAIP
                     VAGVVELHLASPGTIGNSVTFADSSATYVLVAPTGGTDVVSSPYNFPGRAAGQYMLDE
                     LQSGVSVTAGTNPFTLVAAGQVRLLTDPSAVTFAPAVTNGGLPVFGGTANSIGTTVVP
                     SLPSSIGIGGGTNGNFFAYRLPYLKDYSTVSNLPYTPTVEKARFTDKLLPALGGAGTL
                     AQAGNYANFTADFWSYQLARYRHRFSLAVGAVADRRDDNYALVHFKKEAYFESYVRDG
                     VVPSASQVYSTNLVDWTGNSSPFDQLDNLIDPAATATVAAPYGAHRSEILEDNDGTAV
                     PAPVTTTYTLGIGANNLIYYSGVQYYTPLDRVADTAAASIQVMTLDFTGAFKNNGYRS
                     HDKVPVAGPLAADQRRFALNQNLGFLSLSSFAYEGTESPVASNIVSTSAAVTLFPGRL
                     GEFRRQRVEFGFADLFAGATNPVTASHLSYTFNVATLPEGFNFFGDTTTPSFTQDAKV
                     RFFIRRPLVVDGATGFSMPYVGGNTASNRGFTLTEASGKPILFHSMQEGSFTAIVPYG
                     NASVFGSATAAMGPIKDTQERFLDEVYRYPEDWAPLVGGVGTPQAILQGPGISGAPGT
                     IGAINVLVRPVQADPNWPGWYFQSLHMAPLSNIAPYDKEAQVAGLPARNPNYSEGVEN
                     PFPSRGLLIYPQKDYTGYLPVGPNYTGLTGERVFVRALNAGPVTSPATTTASLRIHGL
                     QYADLTGTPPGGAGIAVMVKVPGLTTWMDVGEENGAGPAGKQDAAFDGAGCHEAHTDG
                     TELSSQTVYCDVILNLGFGLFDNGAGMCPLLVKVILKDNATSKGLNFEQGGEDGVTTS
                     CRGLIGIDIL*"
                     /db_xref="89720392"
     gene            complement(253155..256385)
                     /locus_tag="GWB1_scaffold_5_curated_closed_complete_prodig
                     al-single_434"
     CDS             complement(253155..256385)
                     /product="id=3162039 bin=GWB1_Spirochaetes_59_5 species
                     =unknown genus=unknown taxon_order=unknown
                     taxon_class=unknown phylum=unknown
                     tax=GWB1_Spirochaetes_59_5 organism_group=Spirochaetes"
                     /codon_start=1
                     /transl_table=11
                     /translation="MPTFPKFYNTVVPSSVSRSLDAGEASWDTLLAQSGRPILDADLN
                     LTQDVGGYNRVLLASRSLPSGFFRGQGIGSSFSDYSFYGAPAPADANKFELGKLLAIV
                     AGMPVAVEYTGTTTPGANVITLPAAQASSGIAPDIKTTDFVFLEVWRAQVAPSPRARG
                     TIEIVDPQVIAPGDTTTIDATAVAGPAVTFVADGGGATGFAIGASANATATNLVAAIN
                     NPANGLYPTYVAARSLLSNTVIVTATFGGVAGNGILLAESTGGINIVVSAATLLNGAD
                     RTNKPNQNAIYRHGNVGSPSGVNLTDDLVDPVLNVETTQRVQIQYRLRVYSDLALGVN
                     PKSQPDAFSNVNILAQGAQGAPVATYPFVPADAATVVANSDATAYGFEDAGLYLAGDG
                     SSAASTALGSVDGFVYAIPVCFVFRRNDATATGGFSPAANANGGINFTHVGFANTHID
                     VAGPVAIAAGKSDRPDGLFHDLIDAVDVLDLRRHVTPPGYDFASELKFQSQSLMDQTN
                     LTWQVDASDVGLIGNGSGGQSTTPMYCNEVGRAGAPGFAGDFIREFDHVARRFASQSV
                     VEQIVFEVLPTGAHPTGITVTKAGASVLSWCEGDVIDIDFSLLEASSLQDWTIPVGGA
                     PKVSAAWPVGTRVTDVLTVFHDDGHDTVMVDQATQLALVTGVGTDIISLTLDSNPSVI
                     NDGGIGVDHPMVDDPALDGGSTRRLFIELEVTYPTGAGLLHTPDTTLTPSASSGYLPY
                     DGGSVVEQDSTQRPPEMDVTWVPNPKFRSDKREVLLEQKSTIFLDSIVTRNTTKVYTP
                     RRIQTATGLLANGAPPVTPAIGSASRELTLAAAVAGQVLIAVTYVPQDPIPNAGAGLG
                     YQLDVYYTAVAPQTCGIQLGGPVVLPTEITLEPVAVLDNVWTGQVGKGSTDDSFPYGS
                     PMEQVPTVDIGAGFPKEWYFSATADVAITDFNAQTGLLTLHSLVQMDGSNTITLGNTA
                     PLGRGPLTDGEFRAYYDYANYLGYKPTAMAQPLSGAVRHKVFTTMLVRSTTSNLLFRK
                     GELLLVVISRFADLDANNNIAFTDLPAIRTAASIYRTKNLLLTTGN*"
                     /db_xref="GWB1_scaffold_18115_3"
                     /db_xref="med:MELS_1113"
                     /db_xref="89720393"
     gene            complement(256445..257791)
                     /locus_tag="GWB1_scaffold_5_curated_closed_complete_prodig
                     al-single_435"
     CDS             complement(256445..257791)
                     /product="PhoH family protein id=1869176 bin
                     =GWD2_Desulfuromonadales_54_10 species=Pelobacter
                     propionicus genus=Pelobacter
                     taxon_order=Desulfuromonadales
                     taxon_class=Deltaproteobacteria phylum=Proteobacteria
                     tax=GWD2_Desulfuromonadales_54_10
                     organism_group=Deltaproteobacteria"
                     /codon_start=1
                     /transl_table=11
                     /translation="VENQLFVLDTSVLVHDPESLYSYRKSSVAIPLFVVMELDDLKIS
                     QRHDVASAARTASRHIAEIVEQGSLQDPGGVLDSRTNSHFFIIGQDEHFEELQNTSLS
                     RKMDMLILGSALKAQERFKHLTVVLVTKDVNLRILADARGLKTEDYREDRVHPGEIPT
                     GKHTLPIASLDNLQTLYGTKAEMPPWTEDVVDLTGVAPNEFVQFTAPDGESQLFRMGK
                     ASLKPISTRVPKMKFDAKNEGQQMALDLLLDPKVQLVVLMGPSGSGKTLLSLMVALHQ
                     LDKAYDKIILSKPVVPMGRDLGYLPGNEEEKMAPWMMSFYDNLDQLLTTDKKENQKKG
                     IQEKNWEQLLHAGQVEIQPMHSIRGRSIPKAFMIFDEVQNTSPHEVRTIVSRAATGTK
                     VVLCGDPSQIDDPFLDALSNGLVHAATVTRTSHIAGAVFLPEGVRSPLADLAASML*"
                     /db_xref="gwd2_scaffold_2267_6"
                     /db_xref="glo:Glov_2315"
                     /db_xref="89720394"
     gene            complement(257870..258517)
                     /locus_tag="GWB1_scaffold_5_curated_closed_complete_prodig
                     al-single_436"
     CDS             complement(257870..258517)
                     /product="id=3646173 bin=GWB1_Spirochaetes_59_5 species
                     =unknown genus=unknown taxon_order=unknown
                     taxon_class=unknown phylum=unknown
                     tax=GWB1_Spirochaetes_59_5 organism_group=Spirochaetes"
                     /codon_start=1
                     /transl_table=11
                     /translation="MARYFDRIKKAREAVKMGFGFSHTDPIPTMKGKYILELTDSRTG
                     KVLEHIEKENLVTLDGGVLIAMLLASGATPTPPAIRGLTMLAVGTGATGPILNPDAPD
                     NRQRHLNAEIARKPFTSTVFRTAAGAVSAVPTNVVDFTTSFGEGEAVGPLNEMGLVRT
                     ISMNPVVLNPVVSVFPTYDPSLDLTVCDILVNVSNFNLISKPNTSILTITWRISC*"
                     /db_xref="GWB1_scaffold_3493_2"
                     /db_xref="89720395"
     gene            complement(258541..263832)
                     /locus_tag="GWB1_scaffold_5_curated_closed_complete_prodig
                     al-single_437"
     CDS             complement(258541..263832)
                     /product="id=3646174 bin=GWB1_Spirochaetes_59_5 species
                     =unknown genus=unknown taxon_order=unknown
                     taxon_class=unknown phylum=unknown
                     tax=GWB1_Spirochaetes_59_5 organism_group=Spirochaetes"
                     /codon_start=1
                     /transl_table=11
                     /translation="MTLPKSPNTSGLTSRLPASVYGPSAQNPAPFGVTGQVDADRVRA
                     LADQIVTVFLNSLPSNYVAQSKGPYYVQQFQSAAEELAKIQVLLTDAYEDTDFDFTRS
                     EVLFQFLATLVFPDASVTGIPEIGGDITYREFLKRMVALLLQGSKVSTLVSGVEALTD
                     ANVSIIEKGKFVGVPGVAWTLADQFTFEVDISKYRKTASTSAIAVALHYHTVTVNVSG
                     TGTTVDAVYDAGTGPSHTHPISGFLVESANGVGQDPHVHDLLSDFADLPLVLQSNVAL
                     ILQALDPAHTLYEYRNLFRETLDQAFTDTLGRVDLSDYRYEDVRRDCTGTKELSGSGG
                     IVLADRYMFNDPTLSFRSVRVGATLLVPVVPAPAPSTHLPREHRYEVKAVLTFPYGDD
                     VVARAYTTSPTGLSGNATVEEGAFVDALQDFSLAVPGEVLTFATGPNAGSYLLETVLG
                     LDGGPVGDALGPSTSVRPAPSILRVAPRFTSAGGGVAYTVEVDRLGIRRPIVVTNEDA
                     ESQFYSPGGPFSTLQVARGPLVKGWGDGTPASKYDVTVLYDAAPVTVSAINPFTGLIT
                     LAAPIAGFAPGAHTVTVSYSWFPAPVQGLRLNTMGLTLNKWDLKGGRHTTSSGVGLPG
                     GGADTTRFPMAVALGRYPRRNPALQVAHRYLAFEKGYTAALNSPTTLLLNQSPGRVNV
                     PYAVADVGPQSFSFDGGMNDPSSPWVSVGNPQGSAPNGIFTLTDNDPSSVSYWKQDFP
                     LPISTSVSIGARLQVTQYTLDGVFTGVGFGFHNNRRLFFAGALVVTNPVTGTSLRHIG
                     LLARPGELSSQNSWVIGPQAEGTILARTGVPPVAQVVTIPTGSVPTLLAAGDKFQILT
                     GTQTGVYTVVDIFQSTTGVTAIGVTPVFPADPELFGNRDVTIYFETKWDEGPCTWRLY
                     ANTRSQTAQVVFGGTSGASLSIGAVTLASPAYLGPDVLPEGYGRAVWGSLDRVATNAT
                     EWQFIRYQATPDGAYAFSRGTVIDTTMTQDPEDAEWYLTTPFGDSALDAGALRITSTP
                     AIEGLGTSYGYGYTDPFLTGRRVSALDAKVSVARDTYGIGGATLTLQDTHRQAELSSI
                     LYQDNGGFGKSIYRSDTLSLVGSVPYYLQTWDAVVGTGITEPSTFPNGPEYLLTSVAD
                     TWSMFNTLTPYYAFGVGRFLEFRMAITSFVGGAAGRIGLSLLAQGVGVQVCLDFVATD
                     TIVLRGDPTTAAIATVAVPWSDGAQRTYRLEFETGAITLYVDNVVAVILAPGAFPGPS
                     TLLGDVEIRAYPAVTSQFEASLRGLCFGITEFGVLNLHRSFGLYLGGDKHDINNWKIP
                     RTDGLTVANSDPLSVITEMDWRSECWVRVFMDPTFGASFVRPDLAPPPGYTGDFATQS
                     MDPSAGWVTLDYMQLPRVTSDEKFGSVVFGALNPASSVLSTWDDVRYRVFTNISVDYR
                     APQSMVLNRWNVISSGDRLKDMSPEEVVVASTTDARISLRPCHIYADRVFAVRVDNVT
                     LPTNLWRFNRDSQEVSLLGITLPSSNYPVNVVFAAGRPVTTTYLQSQPLRESQTLLNE
                     GTPPVPMSQTGIAVLDTDTVSTVSGDGGLTPAFPPAVPADPNYFLRDQYLVRKYENDP
                     DYLYERMSFFQLDDGGDRSRISSFCDGSKMSGVGFSGTTFSENFVGVGQVDRGRGPGT
                     SRFVLFASGGVAGGADGELGLIGPAIYTAPFSGDPNPAATGVGPAMLYPTAPATGTVP
                     GVDTGAIYREVTWILRYGAAPGAILTDSDPPALVAAL*"
                     /db_xref="GWB1_scaffold_3493_3"
                     /db_xref="89720396"
     gene            complement(263836..267213)
                     /locus_tag="GWB1_scaffold_5_curated_closed_complete_prodig
                     al-single_438"
     CDS             complement(263836..267213)
                     /product="id=3646180 bin=GWB1_Spirochaetes_59_5 species
                     =unknown genus=unknown taxon_order=unknown
                     taxon_class=unknown phylum=unknown
                     tax=GWB1_Spirochaetes_59_5 organism_group=Spirochaetes"
                     /codon_start=1
                     /transl_table=11
                     /translation="MTLQLLGPDGVLRDQLVFSTAQTTSFLSGTLSTDIIDVEVSIFG
                     QPFTSDPSLVAFTGTSFTIPNPSSFPNGLDLLSGDNIIQVRGVYLGGTRTPAVTATIR
                     LISPSQVEIFEPPSGITIERMDNEVTITVQGLTDTRVTGYNFYASTTAGGGASGYTRL
                     NVNKVVTGEPVENATELFTLTSKNPAQASNPLYVRARVDQENLAETVLSADVDSRVEI
                     AQTVTEIQTQVTLSSLETVTYYSFAHGRNNNAQSTPPTIFSGVFASTPSTESLFYVVT
                     AVYFDTTTQTEFESFFSTEVVGAPAVIRIQTTTLAAISRQQTLEEAIFSIYRQNPDIA
                     VQPGAVVRDTFLDPFSTEVERVRFLLDYVYRASSFDTLLAIDDPNGTGASVSPASSAY
                     KTALASALFFSNVNDVQAIIDGSFEKLAANFGVTREGGKGAIGEGRFYTSLTPTQSLP
                     IPLGTIVVGGGIQYRTTRSSSIPVSSLASFYNPATRQYSVTVPLQAVTVGSVTNLGAR
                     QITSSAVYGLSVTNDAPTFGGTDVETNSHLASRARAALASVDTGTAQGYGKIAASVPG
                     VLQSQVVRAGSPFMQRDYDTTLKRHMGGLVDVWERGVRNATISDVFAFTYSQKRDIQF
                     VVIGTPSDYVLRAIDVDLTVSNPLAQMLDYLSLGLGIRNITTGEFFDLTGVVILNYNT
                     IQLSTASGIVQPALGLTDIVLGDYRYRTGTTYTLSRQPVSAVLSVEGEVTGLLDTQLY
                     SLVHPKAPLGLGKSTQAGDYLQINESTDPNVVSPSGALFTETNELHLVSGFYVESLFR
                     LGADSLSLVVTNSTSTVTYAGPYDPGGTPDYTIVEGDATNPVGIRRTQTSTIPDGGTV
                     LITYQYAENFVVSYQTNLVTSALQQALDDGSHATALVLAKESVQVPVDITASVVLKKG
                     TGTQQGDIRNLADQSIRNNLQYLVSGSVQALRRSDVITAIDRSDYVSYVVVPLTKMAR
                     AVNSQVVRDDLDTLALGDAFRVDSWSNSQYATWLIIQQLTAPTDNGGGPTNEFRGVYQ
                     DDVALDLQTSAPQNLAQGNGRAYIIGSGGLLVPGYSQDLVKNHVLVSLPIGDAPSNHK
                     YWTTYMVRYSEGEQDIAVNQMEYLVLGSVRFTYTEDR*"
                     /db_xref="GWB1_scaffold_3493_7"
                     /db_xref="89720397"
     gene            complement(267218..268336)
                     /locus_tag="GWB1_scaffold_5_curated_closed_complete_prodig
                     al-single_439"
     CDS             complement(267218..268336)
                     /product="id=3646181 bin=GWB1_Spirochaetes_59_5 species
                     =unknown genus=unknown taxon_order=unknown
                     taxon_class=unknown phylum=unknown
                     tax=GWB1_Spirochaetes_59_5 organism_group=Spirochaetes"
                     /codon_start=1
                     /transl_table=11
                     /translation="VSRDIQLAFPCSHILGEERVTLDPDRRSLYTIKPINGTSLLKLV
                     VNDTYEVPAFTGVVTSATLRSYRREPYRVTTATNSITVTTTTRTFTVSLPTGYLSNER
                     LTSLFTAAQGSDVQVGASVGNGCFTLTDQKTMGLSSRMQVTGTALEPLGFDQQSGDKG
                     KVVVPSWKVYARSAGLGSAQDIAEADPRGYFIRFDAPVRQNYYYSVTYTVPPDQCLRC
                     RGTEVENDYRFDTQGEAITVTDENLLYQSCLKVILTELGSNIYYPWYGSNLADLIGSK
                     AIGGTASGIRQSVMNALTRFQNLQNAQAKFQRITAKERLFSVDGVVVTPSSEDPTVFL
                     VEVNVRNFSSDPVVISIVYTAPGMFALPGTNNLSLGNF*"
                     /db_xref="GWB1_scaffold_3493_8"
                     /db_xref="86108773"
     gene            complement(268333..268515)
                     /locus_tag="GWB1_scaffold_5_curated_closed_complete_prodig
                     al-single_440"
     CDS             complement(268333..268515)
                     /product="hypothetical protein"
                     /codon_start=1
                     /transl_table=11
                     /translation="VQIEVQVEGSPRGTVDVPEGATKRDIRRAACGLAGVWPCDPAYV
                     VSYVPGESIDLKRVPL*"
     gene            complement(268636..269526)
                     /locus_tag="GWB1_scaffold_5_curated_closed_complete_prodig
                     al-single_441"
     CDS             complement(268636..269526)
                     /product="id=3646183 bin=GWB1_Spirochaetes_59_5 species
                     =unknown genus=unknown taxon_order=unknown
                     taxon_class=unknown phylum=unknown
                     tax=GWB1_Spirochaetes_59_5 organism_group=Spirochaetes"
                     /codon_start=1
                     /transl_table=11
                     /translation="MSFSVGGYFRQGAYRDFRAFILNQRRDVLARITTISAELHRIGL
                     VRVLYARRDPNNPTSPMSERRIGIDVSPNTSLEKLCQAYVAMGGNLFDISLFLQPDSV
                     QIVDAPDAPPGDPENGETSPTQVVETQPYGGIASSQTADPSAGGTYTGGWLNLLRYPP
                     RRFGNTTSYAAEAAEMSRTINATRVWVSKEIKTLRNDGEARILKLMDLREQLKQEMEE
                     TLPQAVGGSVPGLIWVPDQHALSHNVATIVSMIDEVFYPRLSNGDFDMSRPRVTGPNP
                     SFPVLLDDAPNGEEDWCALG*"
                     /db_xref="GWB1_scaffold_3493_9"
                     /db_xref="86108774"
     gene            complement(269523..270461)
                     /locus_tag="GWB1_scaffold_5_curated_closed_complete_prodig
                     al-single_442"
     CDS             complement(269523..270461)
                     /product="GIY-YIG catalytic domain-containing endonuclease
                     n=1 Tax=Acanthocystis turfacea Chlorella virus GM0701.1
                     RepID=M1HUW1_9PHYC"
                     /codon_start=1
                     /transl_table=11
                     /translation="MSGAKEEGGVEGLLGLREDAAGNAKPYGEIYKVTCIVNGKIYVG
                     QTTMGVANRWYDHQSEALAGRGHLLSKAIRKYGVGNFAIETVAQAQNQDALNDLEINL
                     IKTLECRAPRGYNLTEGGSRGKHAPESKAKMSASHTGKRLTPEHIANILKAGVIGTGR
                     AMTEEEKAKISTANLGSVRSLETRAKMSAAKKGVNPSPQAHAAAAIAHHNRQKTPQEL
                     EGTRRSNRERVWTPEMREAASTAQQGKKLTPEHIEILRQTHSGSVHTPEHIEKVRQSH
                     LGKKRGPEARAKMKEGRRKAREARAALRTQKEEGGQ*"
                     /db_xref="UniRef100_M1HUW1"
                     /db_xref="A0A0F9LK07_9ZZZZ"
                     /db_xref="dge:Dgeo_3057"
                     /db_xref="M1HUW1_9PHYC"
     gene            270745..271335
                     /locus_tag="GWB1_scaffold_5_curated_closed_complete_prodig
                     al-single_443"
     CDS             270745..271335
                     /product="Putative metallo-dependent phosphatase 1 n=1 Tax
                     =Bacillus phage phiAGATE RepID=L0LAH5_9CAUD"
                     /codon_start=1
                     /transl_table=11
                     /translation="MADDPPQPPNPTFTHVVSDLHLAHVRIIIYEPMRQAWGVDSDAM
                     TETMIQAWSNIVKPEDHVLNLGDFMLGPKVKWPEYRLRLNGQVTIVKGNHDPIKQEHW
                     DLMAPLNIHETLTFMDPVLGVVVCRHDPHKFTPEDIAKADLLLHGHLHSNQHHLPARE
                     EIRAKCVCVSIEQLPTAPAPMPWGQFQEWARQKLGR*"
                     /db_xref="UniRef100_L0LAH5"
                     /db_xref="A0A076G7D9_9CAUD"
                     /db_xref="mpg:Theba_0128"
                     /db_xref="L0LAH5_9CAUD"
     gene            271392..271706
                     /locus_tag="GWB1_scaffold_5_curated_closed_complete_prodig
                     al-single_444"
     CDS             271392..271706
                     /product="hypothetical protein"
                     /codon_start=1
                     /transl_table=11
                     /translation="MPSNTPNNFNDAFLESRHVISWGRFQMHTSGSLYENGDTWVADL
                     KGHLLVEAAQLLTGARGFKELSGRKEDSIKLVHKDLFLKAEIEGFKAGSDYRTRVKIS
                     PK*"
     gene            271775..272551
                     /locus_tag="GWB1_scaffold_5_curated_closed_complete_prodig
                     al-single_445"
     CDS             271775..272551
                     /product="id=3925021 bin=GWB1_Spirochaetes_59_5 species
                     =unknown genus=unknown taxon_order=unknown
                     taxon_class=unknown phylum=unknown
                     tax=GWB1_Spirochaetes_59_5 organism_group=Spirochaetes"
                     /codon_start=1
                     /transl_table=11
                     /translation="MRKSKVVVGTIWGKWTVIEELPRVDTPSGRQRPKVKVRCACGKE
                     SELQSTGLTSGTSTGCRNCAKRAATVGDRFDKLVVQGYEKVRGKSMIACLCDCGNRVM
                     IRIGQLRTNQTNHCGCAHIGSWAGVGELSKTVFNHIRHNAKVRNLEFRITCEEAWALY
                     ETQGRICALSGLPLAFDFGSGRNTASLDRKNPSKGYTLDNVQWVHREVNLTKWDFTDD
                     EYITMCRLVTDHQAGLVAQKRNSSHELQEVPATHIPPLAT*"
                     /db_xref="GWB1_scaffold_6850_9"
                     /db_xref="86113764"
     gene            272502..273674
                     /locus_tag="GWB1_scaffold_5_curated_closed_complete_prodig
                     al-single_446"
     CDS             272502..273674
                     /product="Uncharacterized protein n=1 Tax=Plesiocystis
                     pacifica SIR-1 RepID=A6FYP3_9DELT"
                     /codon_start=1
                     /transl_table=11
                     /translation="MSSKKSPQPTSLPWLRERTILLTVAGSRSYGTHNPETSDLDVKG
                     ICIPPKEYLYGFLKHFEQADKPGHMLPFMNLLSPELTGVVQRTKMEGSIYSLQKFMAL
                     AADNNPNVLECLFVEEADVLLCTPAGQKLRDNRNLFLSQAAKHRFSGYALRQLARIKS
                     HRHWLLNPMTEQPTRAQFGLKPQMEVDKNQLLAVQAEVSKQLDRWHEGNIEDLEESTK
                     IRVREGFSQLLAELKIASDTRYTSAARSLGFEENFIHYLQKEREFSTATQHWNQYLTW
                     KSERNEERAKLEAKYGFDTKFGSQLVRLLRMCREILTEGVVRVKRPDAAEILAVRNGA
                     WSYEKLLAFAEQQNAELETLLATSPLPRSSDRKALDELCQELVEASFSGPTNGVID*"
                     /db_xref="UniRef100_A6FYP3"
                     /db_xref="A0A0F9V2D0_9ZZZZ"
                     /db_xref="nos:Nos7107_0689"
                     /db_xref="A6FYP3_9DELT"
     gene            273703..274443
                     /locus_tag="GWB1_scaffold_5_curated_closed_complete_prodig
                     al-single_447"
     CDS             273703..274443
                     /product="id=3925021 bin=GWB1_Spirochaetes_59_5 species
                     =unknown genus=unknown taxon_order=unknown
                     taxon_class=unknown phylum=unknown
                     tax=GWB1_Spirochaetes_59_5 organism_group=Spirochaetes"
                     /codon_start=1
                     /transl_table=11
                     /translation="MAQSTPTEIGDQFTSLEVIGLLPPHFEPSGHKRQKVRVRCACGQ
                     EFDILAYSLTRGNTTQCRQCSYLDMQKWKIGERYDKLVIQEFMYLDGSHRMAICQCDC
                     GNKITLRASSLTKNMTNNCGCAHTGSWTGTGELATMVFNRIRQSAQIRGIGFSITCEE
                     VWALYENQGRKCALSGLPIGFSPRAHGNHTASLDRKDSSKGYEEGNLQWVHKNVNQMK
                     MDLPNEEYITLCKTVSEHQELVAGSFKP*"
                     /db_xref="GWB1_scaffold_6850_9"
                     /db_xref="86113764"
     gene            274440..274670
                     /locus_tag="GWB1_scaffold_5_curated_closed_complete_prodig
                     al-single_448"
     CDS             274440..274670
                     /product="hypothetical protein"
                     /codon_start=1
                     /transl_table=11
                     /translation="MTKVEQIDKDWVRQRVFDITKVSNDSERAHVAEDILYRDILRAI
                     AEGRCADPTMCATEALKACLIEFRRAYGGSSY*"
     gene            complement(274678..275658)
                     /locus_tag="GWB1_scaffold_5_curated_closed_complete_prodig
                     al-single_449"
     CDS             complement(274678..275658)
                     /product="hypothetical protein"
                     /codon_start=1
                     /transl_table=11
                     /translation="MTLRSKLIRIAHENPQFRAQLLPLIKEAAEPSLNDAEMDALKAV
                     AKAKGRNWKGWLMDQWPSSKYPGFEGDITAQLQSIRNKIGPSGLKKIKLASEVLTDDE
                     IWESDLLTDAEIGALKVAQKKWGKHWRAKLNTLGNASKHGYSPKSELPKETETLVFTA
                     WKKLGPEGLGVPRLKSWQGPIVGLRAAFEKSAGAKGSIESHIEMGMVAIAKEVRDALD
                     KEFKDSITFREPSTTMRNSAAFEGDIAWQGDDSGKMGFILVVLEIDQFDLQKGNVHLN
                     MNLPNGKRMQKDFGLPSGWMSKSPEMLGREIANVLGKNWIDPFFGAASVS*"
     gene            complement(275708..276265)
                     /locus_tag="GWB1_scaffold_5_curated_closed_complete_prodig
                     al-single_450"
     CDS             complement(275708..276265)
                     /product="hypothetical protein n=1 Tax=Thioalkalivibrio
                     thiocyanodenitrificans RepID=UPI00035E1780"
                     /codon_start=1
                     /transl_table=11
                     /translation="MSYIPVERFKRYYPSILEYLGEINGIGAFTKYSKYKDLSDLRTR
                     VRALLDYHDRYPGAGGVGLTGPEDPKIDDLSVTELKSLRKDLEAPLVEKYGRGFKAFK
                     AFMVDKPIVDFIRVGDEYQRRGVATALYDYGAHYLSQKGMKLYASGLQSKEAQAAWDF
                     LRKTKGANIGTEKGPYGKTRTFLSY*"
                     /db_xref="UniRef100_UPI00035E1780"
     gene            complement(276342..278024)
                     /locus_tag="GWB1_scaffold_5_curated_closed_complete_prodig
                     al-single_451"
     CDS             complement(276342..278024)
                     /product="Uncharacterized protein {ECO:0000313|EMBL
                     :KKM90777.1};  TaxID=412755 species="unclassified
                     sequences; metagenomes; ecological metagenomes.;"
                     source="marine sediment metagenome.;""
                     /codon_start=1
                     /transl_table=11
                     /translation="LAYASPVDRMPTSKTLVDRFLGTQVAKMAFREARTAGELDPNWV
                     KGIRLWVKKTFAPRTFDPHAPHDVLDHLKRLRDVELEKFYGHLFYSHGLLQHADGGLK
                     SVIDQLRDKVTEELGKAREVLTDAIDGVRFMVDATTPGTREHEHRPDIREFYANKPGG
                     EDHLKAERYLVDGLTEQANNAAEKVDAILSGRLLRFITAWLTKWAAGMPFETDELLLE
                     HNIGGMKLVFEGKFSPVGADPGKDIRSPRDLKNYIPHLIKAKALLERRGLGFLWYGAV
                     FVTCKECGGQNQYGTELGVGGHYLPNKDTIYIYSDPGNGITELMIHETGHRLYYRWLN
                     AVDRANFDRYYGEVAAVSSYGAKASAEDFAEVFAHFVMGEDMTRDQIDRFKAFLGGIG
                     KKLKLASPIKVSRKDLVGHLSVIAKAWRSDYAKFRKAAYDLLSAGKRDAPYLGRCLGE
                     FVTEFTQEPDGGSKTERLIKDAFKESVATYGPVDDQERSSSVADRFLQAAGYETKDHE
                     PIEFKVTPDNEGDNNRGWQVDKVEAFLGGKPVGYLNMSYIPVERFKRYYPRQ*"
                     /db_xref="A0A0F9PBN8_9ZZZZ"
     gene            complement(278035..278601)
                     /locus_tag="GWB1_scaffold_5_curated_closed_complete_prodig
                     al-single_452"
     CDS             complement(278035..278601)
                     /product="id=3144755 bin=GWB1_Spirochaetes_59_5 species
                     =unknown genus=unknown taxon_order=unknown
                     taxon_class=unknown phylum=unknown
                     tax=GWB1_Spirochaetes_59_5 organism_group=Spirochaetes"
                     /codon_start=1
                     /transl_table=11
                     /translation="MSDDRNPFGGKNPSGMYTPMSEIEQEFVSRLIEAKDLQVIVHGW
                     GHVPNPPVTLGDLQLVIPLKLDFDRPATPIPVSYFDLELRTISSGITLYRERQSAEYG
                     NQPLLVGQGTSIQMVWHIGIRAIDPNLIKTQMPGVYGLTSRGFDKDTGALTFAGNMKL
                     TESQKKLLVSVRKGEASVRQERDDKTKN*"
                     /db_xref="GWB1_scaffold_1776_44"
                     /db_xref="86109241"
     gene            complement(278598..278810)
                     /locus_tag="GWB1_scaffold_5_curated_closed_complete_prodig
                     al-single_453"
     CDS             complement(278598..278810)
                     /product="hypothetical protein"
                     /codon_start=1
                     /transl_table=11
                     /translation="MSGGNPYDRRDLERYAASYPYDKQGRSVRQLALLNWFVFKSFVG
                     LPKEVVRQYALSLYDSMPSSPKVPSK*"
     gene            complement(278838..279248)
                     /locus_tag="GWB1_scaffold_5_curated_closed_complete_prodig
                     al-single_454"
     CDS             complement(278838..279248)
                     /product="Cold-shock DNA-binding domain protein {ECO
                     :0000313|EMBL:KKU25719.1};  TaxID=1619042
                     species="Bacteria; Parcubacteria.;" source="Parcubacteria
                     (Magasanikbacteria) bacterium GW2011_GWA2_46_17.;""
                     /codon_start=1
                     /transl_table=11
                     /translation="VIGSIRRYLAEKNYGFVVPGDGGEDVFFHFSAFDSQEGAPPITG
                     EPVSFEKEPDSNKALSVTRLTVPAKFTGLVTNYDPVKGYGFIRTKGGKTFYLHKSEVV
                     SKSIPMRGATVDFYAVPAPVGSKEAPRACYVTVM*"
                     /db_xref="A0A0G1NYF9_9BACT"
                     /db_xref="hni:W911_15630"
     gene            complement(279245..280423)
                     /locus_tag="GWB1_scaffold_5_curated_closed_complete_prodig
                     al-single_455"
     CDS             complement(279245..280423)
                     /product="Uncharacterized protein n=1 Tax
                     =Caldicellulosiruptor hydrothermalis (strain DSM 18901 /
                     VKM B-2411 / 108) RepID=E4QBJ0_CALH1"
                     /codon_start=1
                     /transl_table=11
                     /translation="MLTQTNRRKRLTRQDGAVPSAESTARGRASDMQGAPLALLPSVD
                     QRRSGVHTLERGPYQVVPVVDSNQKPLMPTTPSRARRWIKNKEATPFFKRGIFCVRLN
                     REPSAQEKQPIAVGIDPGSKKEGFTVKSKAHTFLNIQADAVQHVKDAVETRRMMRRTR
                     RSRKTPYRASRMNRKQRGSLAPSTKARWQWKIRIVAQLAKMFPITDLVVEDIKARTVK
                     GVRKWNKSFSPLEIGKTWFYKELEQFGKVHLKQGWETKALRDAVGLKKSKAKLSEVFA
                     AHCVDSWVLANWLVGGHTLPENTNMLCISPIRFHRRQLHVMVPAVGGIRKPYGGTRSS
                     GFKRGSLVSHPKYGLTYVGGVSNKGLITLQTLKTGVRVYRNAKPEDLVFRSYNVWRVW
                     *"
                     /db_xref="UniRef100_E4QBJ0"
                     /db_xref="chd:Calhy_0344"
                     /db_xref="E4QBJ0_CALH1"
     gene            complement(280453..280884)
                     /locus_tag="GWB1_scaffold_5_curated_closed_complete_prodig
                     al-single_456"
     CDS             complement(280453..280884)
                     /product="hypothetical protein"
                     /codon_start=1
                     /transl_table=11
                     /translation="MPSIQDTILNLLETQALPVALAQLQAVRDNAKKDWEKSLVDITI
                     NFASREGHEAIGYLKGLIADLIKGKIDISLFESKLTLREASDLLAVLQQHEADTKDQV
                     HVILQQIVDALVAIGQTMLKVLLQGAAGAVGNTAPVTTLLP*"
     gene            complement(280888..281259)
                     /locus_tag="GWB1_scaffold_5_curated_closed_complete_prodig
                     al-single_457"
     CDS             complement(280888..281259)
                     /product="hypothetical protein"
                     /codon_start=1
                     /transl_table=11
                     /translation="VKNLAIVLTLVLSSCVTLRNSSVYQAEIAFANRVVHLSAPEVRH
                     AIATECTCADGHWTTAAGSSASPSTVCNDRVEWWLMYAARWPWHNAMMRYNGSLTNTN
                     PGAAPAIPAQTCDLPADPGGN*"
     gene            complement(281275..281583)
                     /locus_tag="GWB1_scaffold_5_curated_closed_complete_prodig
                     al-single_458"
     CDS             complement(281275..281583)
                     /product="hypothetical protein"
                     /codon_start=1
                     /transl_table=11
                     /translation="MGNWWLDSQGRNNLAGIPGDATNPAVLPDYLIVDLLIRNQRAKE
                     DFLAMLPSMTADEQVRLNALTDANPATLLPFPFNDQAVEDQFMHTLNSRGFRDPNRKR
                     *"
     gene            281664..281948
                     /locus_tag="GWB1_scaffold_5_curated_closed_complete_prodig
                     al-single_459"
     CDS             281664..281948
                     /product="hypothetical protein"
                     /codon_start=1
                     /transl_table=11
                     /translation="MSDLEKNPALEQEQEEDVVLEEGDFAVVFKSDGDIKIMVTEGET
                     EEKDQDQLEKAVGLAEYIRFVLDSEECLELFKQHNKEYEAAPGSGSNVLN*"
     gene            complement(281945..283492)
                     /locus_tag="GWB1_scaffold_5_curated_closed_complete_prodig
                     al-single_460"
     CDS             complement(281945..283492)
                     /product="Gp98 n=1 Tax=Mycobacterium phage Porky RepID
                     =B5A660_9CAUD"
                     /codon_start=1
                     /transl_table=11
                     /translation="MNVNERCRLELGDCLEVLKTLPDDSVDSVVTDPPYLISFMGSKW
                     DTDKGNIAADPKFWAEVLRVLKPGGYLLAFGATRTYHRMTCAIEGAGFSIRDSIHWTF
                     GSGWPKGIDVSKAIDGYLQQGRSDSIALREVNETRPGEADTRPSTLNGHRGYVGAEDE
                     GPSEKRDEPSTPEAKQWDGWNSSLKPGHEPIVMARKPLRELTIAAQVLKTGTGALNID
                     ACRIAGQPRATGTVALHRDSSGVNGIYGLDKRLDRNQTYDANLPNGRWPTNWVMTHSA
                     DCQCVGTRKVRDGGGGVAPHKDPGVIAGNHSGFHEVAGERTRARFNYIGPDGTEEIEK
                     WDCVEGCPVAEMDRQSGTLTSGSKSGHRNEPKTKNAFGKFELRDEAPSEGDSGGASRF
                     FPVTSWEPEDFAVFRYVAKASRSDRGEGNNHPTVKPKSLMIWLTSLVTQPGGTVLDPF
                     LGSGTTGVAALQAGFQFIGIEKEEEYFGIAKERIENYNKPAVKPPKAPKGPDAEELIG
                     GSILDLF*"
                     /db_xref="UniRef100_B5A660"
                     /db_xref="B5A660_9CAUD"
                     /db_xref="dku:Desku_0762"
     gene            complement(283494..284156)
                     /locus_tag="GWB1_scaffold_5_curated_closed_complete_prodig
                     al-single_461"
     CDS             complement(283494..284156)
                     /product="hypothetical protein"
                     /codon_start=1
                     /transl_table=11
                     /translation="MPDPKRKLDLLSECNDQHVPPNDFKQTFCKRCRNPTCVNAGWQG
                     SNFQERISTQKDRLIINPQFASPEDHQFDPFRAMHFLEVAAEALSIRSPGSDSWDAPG
                     VHLASPDQSTNTSQVVEDAVSKLNEARGKPAKPAKPVKERLPPAAPEPERVLKPVVKP
                     LSAETRVANTAFPDEGVMLDGSPPPSPVGAARGALVAVDPWAPVVVENKVPVGAKIKM
                     GQ*"
     gene            complement(284156..284374)
                     /locus_tag="GWB1_scaffold_5_curated_closed_complete_prodig
                     al-single_462"
     CDS             complement(284156..284374)
                     /product="hypothetical protein"
                     /codon_start=1
                     /transl_table=11
                     /translation="MNRCGQKPLDGIGGRCTRMPHSTGPCAHPAHEESWKRRANRWLL
                     DQWFDGGTIRLGIAKAVWCIADTRGWWS*"
     gene            complement(284367..284693)
                     /locus_tag="GWB1_scaffold_5_curated_closed_complete_prodig
                     al-single_463"
     CDS             complement(284367..284693)
                     /product="hypothetical protein"
                     /codon_start=1
                     /transl_table=11
                     /translation="MTIEERLDELERNVHSVAEVVAGTADDTLRVCIAMEELSNAGAI
                     PEIPWDLATAMVELHHARFAKDNGGESTTDVPLEAQIEQIEARITELRTELVKRLTPR
                     EDALNE*"
     gene            complement(284690..289945)
                     /locus_tag="GWB1_scaffold_5_curated_closed_complete_prodig
                     al-single_464"
     CDS             complement(284690..289945)
                     /product="id=4084145 bin=GWB1_Spirochaetes_59_5 species
                     =unknown genus=unknown taxon_order=unknown
                     taxon_class=unknown phylum=unknown
                     tax=GWB1_Spirochaetes_59_5 organism_group=Spirochaetes"
                     /codon_start=1
                     /transl_table=11
                     /translation="MSDVFSFLEDANTLKITPKPWMTSGKFQLVRVTADALPGVIDAC
                     MASGLYSLDLETTGLDTRVFDGETNSKIVGCCLSPDGKTGYYIPLRHKKGVEHNIPWS
                     AFRRELSRLVASPARAIFHNGKFDQEFLQFNGGEPIGEWDEAGKWEDTLILAYLRDTR
                     AKKKGLKHLAQTELGMEMLELEELFPEGTKNLDFSELDPSWEPMIWYAASDAICTWLL
                     YEKLAPQVLTPDDGVKGQKFIYDVERLCVAATRWMERPRVLMDQEKARELIRIGQREW
                     VSSLQEVYGSASEIVGRDIRPGYYKLMMGTIEAKESDLTSWRMTLASLKFDPDVVSPS
                     YMELVIQARSESDKHELDPVVKEGKKVKVQTLTKRVLSMVNKGAMEEVDFPFVYDVLS
                     PEQLGSLLRECKVPGLTATEKSGQVATNQDELERVLEEAGDKFPFATKIKRFREISKA
                     LSTYLLPIIEDCAPDGSLRAHFNAHKIDTGRFCVSATKDKDKRALDGGTRFPFHGTPA
                     TYDPKRPECLARIRECIIARPGKILCAIDYSGVELRIVSNLSYEPKWLREFFHCSGCD
                     HMFAGGDGTCTPEAPPPYCPTCGSDKIGDLHTLTGLAIFGADAINRADWKKLRGDSKC
                     VHPDTLVVRPEGVHTIGGVVGVGAPDTFVSSSGSVWAGETWAPIMENYYGDVKPLYHV
                     VTTHGILTCSDNHGIKLADGSVKTLHEGLGRGDYLAVPTSMPLISDLPFEPIQIKLNE
                     CVPPCIYTPNYAMAYFAGLISGDGATRTASSMIVHGHIDKVDRLGVPYRLWQDILVGT
                     CNDLGLKPVRRPEGVYLGSAILARFLEHLGLVFECQGVGKGKANRTLRIPPWVLKSGP
                     KAIYRFLGGLMDTDGTVAVDGAASITTKDAIFAGQIAAVLQACGKHVVVEPSWNKTYR
                     RWYYRVHLPTSHSYFLKQYMKHPGKIARLRKIPIGRLKVTNQIIRVIPATKGLCVDFH
                     LGTSSHLYWANGIITHNSCNFALCYGGGGNAVVNAVGCDKNEGWRIKNEFDKTYKVLA
                     GWWVEKHKFARKHKFVTTAFGRRLPMPDIDHAMGGIKSKAERNSVNSPVQGCLHPESR
                     IPTSLGLLTLQELWDRQSAGEFNGFDVWTGKAWAPGRVLFSGEKLLRTTTFESGKITQ
                     TSPEHLFRVWASQGFKWVPQEDLQIGDWVATGAMPIEWGVPKYQYRSEARPQEGHLFN
                     KGMTAHNSKSFLIDGNHPDLWEFLGMVYGDGSIGKENLIVHVGENRDYPEFSSQVYAN
                     SWVVRLNQFLNAGAIARKKVTKEGTTKKGAPYLPMWEIKVHNKEFRTFCRDVLGVLDQ
                     NTYTKRFPRAVWSESKENRAAFLRGYFSADGTVSEDTRGSLDSSIGFSVRSTNQGLLK
                     DTQDLLGTLGIRANYTPRSLRTTVLDRWAFREQVGYNIDFKTERAMDMVLCPQSSNKY
                     FMPPDLTSWIGGVVKASTVAYGPLASDKKSAVLRLVAGSGSKPQCLKYLDMVPEVEVP
                     TGMQFALGYNYERVTKKSNDMGLVTMYDIEVFDDDHAFVCDGVITHNTSADITKLAMG
                     LIYKECKKRDWLEKVHMLLTMHDELVFEIDKDILEEALDTFVPIMCRNKAILNLKWPV
                     PLTSDVEMGMDWTVHWNLKEMRRDGVCPPELEGCFKGLVPKDKKVVSPPEAQGTTLER
                     ASSSPKTTTPQSKPPSSPPKDGPVRIYQLKSLGLSELEPLARIMAGGSPNAPARLRVL
                     DPEGGDITGVLSTVWGGTIPNVELE*"
                     /db_xref="GWB1_scaffold_9497_11"
                     /db_xref="dar:Daro_0163"
                     /db_xref="86112728"
     gene            complement(289938..290111)
                     /locus_tag="GWB1_scaffold_5_curated_closed_complete_prodig
                     al-single_465"
     CDS             complement(289938..290111)
                     /product="hypothetical protein"
                     /codon_start=1
                     /transl_table=11
                     /translation="MSQKVAFTVVARYRGDAPDDGYIETIRRHLENALEVENARLSMN
                     FVLRIEEQESTHV*"
     gene            complement(290132..290560)
                     /locus_tag="GWB1_scaffold_5_curated_closed_complete_prodig
                     al-single_466"
     CDS             complement(290132..290560)
                     /product="id=4084144 bin=GWB1_Spirochaetes_59_5 species
                     =unknown genus=unknown taxon_order=unknown
                     taxon_class=unknown phylum=unknown
                     tax=GWB1_Spirochaetes_59_5 organism_group=Spirochaetes"
                     /codon_start=1
                     /transl_table=11
                     /translation="MTGIVTTKLPDLAWGEPTIARVIPYGDDRWGQFRFLVGTDWEPL
                     FPLVPDGILDQALRGYVTPLMRILGPPPKALVKRLPMADTLCMNRKSCISYVPSKCVP
                     SPTTPDCWEAEVFPENRSLINNLVMLWRDGIVVIITVPEE*"
                     /db_xref="GWB1_scaffold_9497_10"
                     /db_xref="86112727"
     gene            complement(290557..291180)
                     /locus_tag="GWB1_scaffold_5_curated_closed_complete_prodig
                     al-single_467"
     CDS             complement(290557..291180)
                     /product="DNA primase id=4084143 bin
                     =GWB1_Spirochaetes_59_5 species=unknown genus=unknown
                     taxon_order=unknown taxon_class=unknown phylum=unknown
                     tax=GWB1_Spirochaetes_59_5 organism_group=Spirochaetes"
                     /codon_start=1
                     /transl_table=11
                     /translation="MRGALLSSGSPSGAVNRTEKRVGRIKTDIPIDRVLAKYGYAVEE
                     GTDREQQFSCDLHGDGTDSKPSARCYPDTNQFYCWACGMSRDAIQLVREKEGVGFMEA
                     MDLLEKQYQLPPMSWEGEEKEETPESLLESILREPPRDTLEIESSRAKRLLDAMTMER
                     AKPLSLVLRLWEQFDYLTVMATTNPNEVHGAMSKLVKRLVEESGNTQ*"
                     /db_xref="GWB1_scaffold_9497_9"
                     /db_xref="srm:SRM_01163"
                     /db_xref="86112726"
     gene            complement(291162..291377)
                     /locus_tag="GWB1_scaffold_5_curated_closed_complete_prodig
                     al-single_468"
     CDS             complement(291162..291377)
                     /product="hypothetical protein"
                     /codon_start=1
                     /transl_table=11
                     /translation="MIMTLKDLIAQLSKYNPDSIVMFYNDGYYTEVTTCERQFSVGGW
                     PYATEEEAQTESCGDPDTPVFPCVVLY*"
     gene            complement(291388..292194)
                     /locus_tag="GWB1_scaffold_5_curated_closed_complete_prodig
                     al-single_469"
     CDS             complement(291388..292194)
                     /product="hypothetical protein"
                     /codon_start=1
                     /transl_table=11
                     /translation="MIEIVNTAKTQYRLSLEGSPEKVLLVAKEPDGYKVVYEHNHGWE
                     PYADKVDGLKWAKDIAADLLARWTGFNNEGYPIFAKPILKPLQVGTVKAWGYRATEAN
                     SSYLCDRHMGFDIRHVRPGAEALLRELQEPEPDRVVFLDASDVLVIPEMAKPAEFLGA
                     TVAGVALIVDAQDVLHYVDARKLALAVTLVEWDTIMCAPEIFQPVALLYKGVVTAVIM
                     PMREPHLDDPDTFADAHEARKARMTEAGVSILEMVAVVPQQEPSVLDMFA*"
     gene            complement(292187..293818)
                     /locus_tag="GWB1_scaffold_5_curated_closed_complete_prodig
                     al-single_470"
     CDS             complement(292187..293818)
                     /product="Methyltransferase {ECO:0000256|RuleBase:RU362026
                     }; EC=2.1.1.- {ECO:0000256|RuleBase:RU362026};; 
                     TaxID=1226755 species="Bacteria; Firmicutes; Bacilli;
                     Bacillales; Paenibacillaceae; Paenibacillus.;"
                     source="Paenibacillus sp. FSL R7-269.;""
                     /codon_start=1
                     /transl_table=11
                     /translation="MTNHIVIRGDSLQVLPTLEAESFDAIVTDPPYGLSVEPDIAEVM
                     ACWIAGKPYKHGRAGFMSKDWDASVPGPEYWREVFRVLKPGGHLLAMSSSRTWDLLSI
                     AIRFAGFESRDTIAVHGSVVVPIGVPALHWTFGSGFPKSLNVSKAIDKQAGAEREVVG
                     LSQYAARANTHPRAMSPGDLHREVEDTRTETAPATDAAKKWDGWGTALKPSHEVILVF
                     RRPLRESTVAAQVLATGTGAINVDACRVGTPDDLTGNHGQHALGRMNDDGWKPPLMVS
                     PGNPAGRWPPNTLLCHLPSCKQVGTNTVKAKQLTAGRRTVKWGVEEGGCTYEKGTGAV
                     FATEDGKDEVPAFECAEGCPIAEMDRQSNQAQLGRAAYSFGTGRAAYSFGTGGRANPS
                     EVKKPGMFKGVGGGGEVYGDSGGASRFFPNFTWEPGEIEHAFRYVAKTSKGERNAGMP
                     EGAANKHVTVKPLNLMRFLVKLVTQPGGKVLDPFCGSGTTGMACVHEGFEFTGIELEE
                     ESANTARLRIAGVKPPVEEAPEEDSILGMFGATND*"
                     /db_xref="W4BDQ7_9BACL"
                     /db_xref="UniRef100_T2LLU4"
                     /db_xref="pth:PTH_2144"
                     /db_xref="T2LLU4_9BACL"
                     /db_xref="2.1.1.-"
     gene            complement(293815..296667)
                     /locus_tag="GWB1_scaffold_5_curated_closed_complete_prodig
                     al-single_471"
     CDS             complement(293815..296667)
                     /product="Lipoprotein, putative id=2649172 bin
                     =GWB1_Spirochaetes_59_5 species=Pelobacter propionicus
                     genus=Pelobacter taxon_order=Desulfuromonadales
                     taxon_class=Deltaproteobacteria phylum=Proteobacteria
                     tax=GWB1_Spirochaetes_59_5 organism_group=Spirochaetes"
                     /codon_start=1
                     /transl_table=11
                     /translation="VKILLRSSFIGSTSDDQELAFRNYLALGDASLGFDVPEDNTIWE
                     VIQNFARTHNHVPDVRTLRAHFEQLHQPEPVDRIEILLTLKPLYKGDFLHRVEERAEE
                     RRTRLVQELLREAGQIVSTGMEIKEGKQKKLIRGPIDAIRFLITKSHDIVMPATGQRL
                     SGEITLDGEDFKREYDRIENDPLAGFGQHTGIEQIDTTLSGAKKFELWTHAAWTGGLK
                     CVTGGTRLFDVTTGKLRTVKEIFDTGDLPTVHTLDETKWKMTTAQVSHVAESGVRPIL
                     KIESETGRSIRVSGNHPFRTPTGWVNAEDLSSGDWVAVPRDLRVGARVKSPFTDEEVA
                     VLGYLIGDGGIIEDLTLTNSSVRCLKEMGIKEAKGTRRKQLQDPPVFRTVDKRVCKSD
                     GRKHTDVIRVSRSPDRKGYTPSPVRLLLENLGLWGAGARDKHIPGDLWAISDDQVWVL
                     LSALWATDGRIGMEKSRGKRKGKSVFSYGSTSYQLVVDLQALLQRVGVPSTVSKVSVT
                     CNGEPYDFWSLLVTSRQGMGLFLSKISPKGKEPTRRKAEKWNQTALIKYDGDRIPASF
                     LADIPDLTRFKTPTGFWRSVRRAKKGAWVSRNYVRKFAEVVGDEQLTRMMEGNVSWER
                     VRYSTLDGMEMTYDMSVPGHANFVANGFITHNSSFAMNWAYNQAVYLKHDSLIFSLEM
                     PYIQCRRILYAIHSMHGKFREARIQLGIQKDPGPSVSLDYGRVRDGQLTPEEKTFLLD
                     YVIPDFNSGLYGKIHIEVSDPDKSDFNVADLRSRAEVIYSKSPFSLLIVDHAGLLAPR
                     KWVPSTTERLNEILRDLKRLAMNFNRGAGMAVVNLFQISREGFKAAEKAVEKSDNTYT
                     IGPYNLTFLSYCNEAERSSDIVTATYLDETLRNQNRVLFQCLKSRDQAPFKNFFAQVE
                     WSCRRILTTHEVPMMVPKRDNDRSQNALDDVGDLFT*"
                     /db_xref="GWB1_scaffold_11530_5"
                     /db_xref="gba:J421_3317"
                     /db_xref="86113991"
     gene            complement(296664..297557)
                     /locus_tag="GWB1_scaffold_5_curated_closed_complete_prodig
                     al-single_472"
     CDS             complement(296664..297557)
                     /product="hypothetical protein"
                     /codon_start=1
                     /transl_table=11
                     /translation="MSDEKPKVCQKCFGTGFVDDEKTHMGIPMTRACSCLLAKDISDR
                     LEKAWKGIVQAAKITESPLLDLWDQDVFITASAATLRSHLRLVGIHVMRQYRWGFKVV
                     SDSDLITAWLANVAVSGQEIFDPDAMSASTEKATLVDLVDPPQLLVIQLGVKSARNRA
                     MWEVFLEALQHRRHVQKPTWVVDQPDHRFDVNHIAFSDAALTFMAGWENVALDERRPS
                     SVKEADPGTIGLVEMGFAPKEDAPDEGEPSAPTPPVVLSLSTGIMTQSTGTTRVVGRP
                     PKDPWEDKKKADKKKNRGGDR*"
     gene            complement(297554..300547)
                     /locus_tag="GWB1_scaffold_5_curated_closed_complete_prodig
                     al-single_473"
     CDS             complement(297554..300547)
                     /product="SNF2 family protein id=4026560 bin
                     =GWB1_Spirochaetes_59_5 species=Streptococcus constellatus
                     genus=Streptococcus taxon_order=Lactobacillales
                     taxon_class=Bacilli phylum=Firmicutes
                     tax=GWB1_Spirochaetes_59_5 organism_group=Spirochaetes"
                     /codon_start=1
                     /transl_table=11
                     /translation="MADPPLNPAYEKLKQIRTRTDLEARQSKYMKATFTGFDGVERPL
                     RLRYYQIQGIMHLLAMKRFLLADDTGLGKCKPLDSLVLTDRGMLRLGDLAPKGTHLEP
                     DTFYELDVPTQVWTGWNWAPIQRFYYGGPKPVRRVVTRRGYETVGSLVHPLWSRDGSG
                     VEGFTKMGDSQLGDFLCLDRSLVAFPTREPGLPIPVLADIAPHAKIYTTPDHLSPGLA
                     AFLAYVVAEGHASRWATNITQYRSINQEVHDHIRQLGKGLLGWEGDAGDKSRDTVVTI
                     SSVHIREYLLGLGVEMGLSATKRVPWPIFQGTRESVISFLRAFFDGEASVDGDILEIS
                     SASEWLLKDIQVLLLRFGIMGSRNIKAVKGYEHNTYWRLTICGDDARAFHDTIGFLTP
                     RKQEALARLFNKKSNANLDVIPHAKTMVDSLRAEILSRSTRKGSNESRTGSGIKQFGL
                     YFEKTLNNIRNHGSNPTYFFLHHLMGVARQVQIENTDAFQEVQSICHNHFFYDPIESI
                     RDELADVADIEVGDPQHSFVADGFINHNTLEVIGTLCYLWEKTPDLKVVILTTKSSIE
                     QWSGEFQKFATGITTFPCRGVPAQRKKIRDAFWAATGPSVLVMGYRTAVQDFTDLQDR
                     TGYVFVTDEASAYKNSATQVHQVCEHLSSRADRTWALTATPIKNNLIEGWGIYKVLVP
                     GLFGNKSHFLDNFCVTRLQQLPGTRRKVPIIVGYRAKDIQAFKETIDPYYLGRAKFEV
                     ASELPPLITKYVKVGMTPLQRSKYDDALAGLLEIIRDNKSEEKEVTKLTAVTYCQQIV
                     NHPELIGCEGESEKLDALMELLGDGGELEGQRVIVFSRFRKMVDILMPTLKKAGIKAV
                     RITGEEDEKERKTAQDAFQNPNSDVRVVCITTAAAEAINLQAASALVFFDTPWSGGDY
                     LQIIGRMIRIGSIHDRCYAIHLMATGTIDERVLKVLAKKMELIESVLGKRIKGEDTGV
                     TVDVSNDLSDLFDSLVQDARSRKAA*"
                     /db_xref="GWB1_scaffold_8486_3"
                     /db_xref="cls:CXIVA_10950"
                     /db_xref="86113695"
     gene            300641..305866
                     /locus_tag="GWB1_scaffold_5_curated_closed_complete_prodig
                     al-single_474"
     CDS             300641..305866
                     /product="Phi92_gp198 n=1 Tax=Enterobacteria phage phi92
                     RepID=I7HXJ9_9CAUD"
                     /codon_start=1
                     /transl_table=11
                     /translation="VDIDAKDFVDYATFYVALSSVDELIATLTTAGEEKPTEYSGLDL
                     LVLQNQRLDADRFIRMIAPSLDSAIDILVRDMAEKANLRIKIRIDMALKGSPVSGYAK
                     RRDLLLFFLGRMKAHNNKLREDLEAVGTKATALVRAASLSSPLSRLFEVASIQSASGR
                     NNKLKQWAIKASGLCGNAVSEEEVLANELQEVKSLVDEIQAADRKLVTRDPGDSEAAE
                     IAEVKADLKSTLKEAIEQSSDPNAVKLAVATQINDSAKTPYLTKVGAAIKGGLSPAQE
                     EQVMARGKLIIASGAGSGKTRVLASKVVYHMQELGQGPGSVMAVSFSIKSSAELKKRV
                     FDYAEKAGLNLPKSGDYPGFGTTHAIARMVLNSSGRYRISAGDRGGDKSESAIKGGEL
                     NKLIKVAIEQVKMSARSTPSIPKDAMTFFPNLGNIATPSINNESNVKAPIDVPVQEPS
                     PIEVYLEDANGYASLIDTALQALRSSQQGVLKVEGKSLSTRFGPKTLITIRGPGVKQF
                     YNELSRMRTPDGNQTKYEKANPQYRTPDQFQIWAGPNANIEATRAFIDKYLGLGTIQN
                     SIDALLSLKGKDPKDITDSERGILQTIVTQPVVASKLKSTNMAVKTAADENGNEPAFE
                     DSGEMDAYEAQGIQKMKQNTTDPYYYWLNNPAGQWFNIGASASDFEKEDDKGTKKKVP
                     LSVFARFIGINKNTLVAPGQTFVDAEKPQDGASAEDDEREEQEGGVSSRILAAVYGAY
                     EWLKTNSTPTKGRLDYDDQLIQAARVLSENPQLLKRLQTQYKTVLIDEAQDLNKCVHG
                     DTVVTTRSGTKMVKDLTIGEDVLSLEAGRIEFHRILAKADSSWTRGYRITTATGRTLT
                     MSPDHQIYATDIERVPEGQMALYMMYRKDMGFRLGTSTRPTHRTKGGSNSRAAAEHAD
                     AMWILEMGTPEDILYKEQAYSLKYGVPTYIYEGYNHGCDQPRIDKLFQEFGKNGLSLL
                     QKYDLDPRFPHWTNSTNTRGKVSRRIVTLQAHRGKLPRGSFVSIEWTGEAPPDCGAIY
                     NVKNGRKLINRYFRDYQEARDFAVVLAAKFNGTMTETLYLNKEKLTLITASSLYPGMM
                     VPVQNGSLASWGIKDMLHITAYREMAAQLGLDISDLKQSKSAMHERIRETQEERCLSN
                     PLPPIKGSPVSLDGIVTVEPIEGGTYFDITVDKAGNFFGNGILSHNCQHIMFGMIAGY
                     IDPSNLKPRTDGKTSADTFAYIGDDKQAIFEFRGALPDEFIRKSDLVPGGEGFKTLLM
                     EKNYRSGSKIVDAANKLISFNSKQIPMTCTTDPSRGEGSIQRRQVGFADEGPGMMVEL
                     IQAAYEEAKANGENLDGFYKKYGLAARTNSELIGYQMAMIGAGIPFRSKRNPLDGPAT
                     GPIVALFKLFLPGTSVKDRNDSFVRGMSAPYFGMSPHTVKKKLSDLGAGDFYRFCEEG
                     GYKKLYSGSDYRDRFVAYLDYLKEIKKLSESGGSAALLNFILDFRGPDGQNFGEQLAI
                     EIKNSPEQMDEAQLLADEAELDEVTDSILIQQALKPVSPLFGVAARYPQANDFVEYVN
                     SLSIKNDRNNKTDDEDAEGTKNLITVDTVHGWKGLECDHLFLPMSQGQFPHKRSMGSD
                     KLLESERRLAYVAFTRGRDSVTIIEPTMRQKGDKVVPIEPSQFVGEACIQSQGVPATS
                     QEVAGDEDVDERDAEDEPTSRMARVKKALRTGQDSMFLMPILEKTADDDLIAEEEPEE
                     KTADDDLIAAWEAGI*"
                     /db_xref="UniRef100_I7HXJ9"
                     /db_xref="I7HXJ9_9CAUD"
                     /db_xref="bbrc:B7019_0867"
     gene            305870..306718
                     /locus_tag="GWB1_scaffold_5_curated_closed_complete_prodig
                     al-single_475"
     CDS             305870..306718
                     /product="hypothetical protein"
                     /codon_start=1
                     /transl_table=11
                     /translation="METQHIAASTYVQITREELEEWLNNIGYRGKWERDGKTAGVYLI
                     SLSDSVAIKLSSTIGSTDDAMGRGQASMQLALVSKITGRVVNKKAQGQSHFARTKGWM
                     TNWERGVDTMKRAYMPSSDFYDAIAAIPDRDKYKQDVLAKIEQVPGWGANNYFINLHQ
                     KVEKDGVLMPADWRALEGGLKRQAPKENPQATPPSDPQQEPITKREEVQQTINFNEQK
                     VQSLRDLYVAAKRSGDEWTQNFAVSIGQQLKSGRNLSAPQILLVKKKLDIFRVPSNGK
                     PASDLF*"
     gene            306735..306899
                     /locus_tag="GWB1_scaffold_5_curated_closed_complete_prodig
                     al-single_476"
     CDS             306735..306899
                     /product="hypothetical protein"
                     /codon_start=1
                     /transl_table=11
                     /translation="MKWFNVLLALIGTLASIACLALLFAQDSPKWVFFVLTTLYGISR
                     IIDAWNEITV*"
     gene            complement(306960..307451)
                     /locus_tag="GWB1_scaffold_5_curated_closed_complete_prodig
                     al-single_477"
     CDS             complement(306960..307451)
                     /product="Putative uncharacterized protein id=3733416 bin
                     =GWB1_Spirochaetes_59_5 species=Drosophila willistoni
                     genus=Drosophila taxon_order=Diptera taxon_class=Insecta
                     phylum=Arthropoda tax=GWB1_Spirochaetes_59_5
                     organism_group=Spirochaetes"
                     /codon_start=1
                     /transl_table=11
                     /translation="MDPSLMDSFISALTHKQWPLVAGFVIVFLVHFANKAGLKDKVGA
                     KYVPWVALGLGMLLSIGSSLMGGTPVADVLQTGLLSGGLATAFWELALKDMLGIKPVV
                     VAAGTLPAATPVVEAPAATVVVVAPSVEAPVAPVVAAEVAVTTTTTTEVAPTPPVEVP
                     TTV*"
                     /db_xref="GWB1_scaffold_43581_5"
                     /db_xref="86113192"
     gene            complement(307467..312965)
                     /locus_tag="GWB1_scaffold_5_curated_closed_complete_prodig
                     al-single_478"
     CDS             complement(307467..312965)
                     /product="Gp420 id=2790180 bin=GWB1_Spirochaetes_59_5
                     species=unknown genus=unknown taxon_order=unknown
                     taxon_class=unknown phylum=unknown
                     tax=GWB1_Spirochaetes_59_5 organism_group=Spirochaetes"
                     /codon_start=1
                     /transl_table=11
                     /translation="MTAENWGPGVSRVLSALARQFTSVVWQADKPPTDAELNLISQVE
                     FEALSQTVRAQVHSGFFLDPTRTEQDYLTDPLYANQFVIAPPATVGGTEEASPVLLAA
                     VNGWVIPVAGSYLPESAGPDEVANRVRLFPPPTTDARSDLVFLEVWRALVSANPSTTN
                     KPSAGFIWKNGNTQYGGTNVTDDLEDPSLGFETTKRVQLQYRIRVVGSGDAGGTSVDL
                     ANFPDGLTDPQVLAQGTTVAPVGGAVFTNMRQELGDPSLWRAGSGDPANALGTVDGYV
                     YAIPMCAVFRRNTGAFTAVANAGNPNQNGAAERTPASHALADPQSGARTLALASLTAA
                     LLDTTTGWVTLTNYSTSALGDADLFPIGTTRRYLVIGEGIDAEVIAINVNSDPGGHPS
                     DIFIDAAGRGRAGTMAKYHAAGSALRLYNTNPDGLYADQIDITDIIDLRRSVNFGDWD
                     YTRLLQNGVAALVQNNLHSSWKKAGTGGDTVGTVTTEVSYLQAPSAVPFPAPTQVDVV
                     DGPDGIRTVWSDSAAIQGDITNILDPGVTLDANHITATTFDATVSSKWAVGADFQPHG
                     FLNLGVGVVQGWTNGSVIFMDIGGATGNDGAHAGLVGGQESVRFLSPAEVYLQNTDSL
                     VGTQYPWKLRFVGGVSGNGVGGALPTESQNGYRAAMVTSPGGFGEDAFEHPGPMYPLA
                     ATNFESPFIVLGGILNAAVAATVVANAANFVSVTAAIGTIRATGLDFNTVVNLLPLGR
                     SVRTLRDILTNDGKDITGSSSGLYIVVYGDKDSQDNNGAFQVIGAGTAAADGGSPYTD
                     HAAAANADSLIVRPLSADWIAFDNTGNIVTIEFRSQEINAEDDNGSTNPPSGVAVVLT
                     DMRWSGGTVFPPTNPIATADAPATTGKLVPIDSRAVITTNVMWSPNRGASTRVPDQIV
                     RFSAKNSAATFVRNDIGSLDPVFVTETGYPSGDRVYGATQVQLWNRLPSKGMSAPALP
                     SGSTTYGGVVVGLTEQDREAEVFVDPGSKTVIFRPLIKKPMILKGLNAVTTVPSLIGA
                     LDYPGGGPLKDNLALFTPNKTLGYALPPEYAPRFGRQDIPYHTYTGGTDPIYPGINHL
                     FADGSNASSPTFYIIGGKTNPGPPGSALVQSILFSTNNGAILYGQSGTVGGAPHSAYG
                     ARKQFLSGVVSSDLGVGMHGIELPPYHGIARLYGVYEYNDFLNNLDPTYIGGFQNDRL
                     TRVLGSLSGVSAVNLLRTGASKQTLFIRQGGGNDTTNLQDSHTYIVPDSAIDISLAPA
                     YTGVETFDSFNYVVECVVFGFAEGFINKNNYVLARRSTGTGIVVVDTDTYELIGVDMI
                     LPAASPRGDALYEVYNRTVYQGDPYMTRDGSTLQEADYMARYGQIPQASAVSLGTTIQ
                     QFDSVSGAMTVTRPNARALEVLASMDFYTTLGTGKIGGSMWSGTSIDCGFTDPVAGRL
                     GRLPTSGSDPAWRVLPMAFTQGQEANDSFASVSVTIRDYLKADTGDLKVALTMGLAFL
                     EITAPFSGPAPASNEDMASNLANTINGDLVNTAPYVRAEVSGATVTITAKVRGSLGNT
                     YRVALRTGIAPTAAPVLTLAMADVTTGPTAYTSSFFSGGVDVPVNGGLGNSVISLTGM
                     TERLPLGILVSDSDFLSENILNDTSTSLRSYFGGVRSVYANVPLTSGGFEYTRFLGEP
                     GAILAMSDGGVLQYTPYTLATPGGSHAYRIFRGGGAAFMLSGVAPGGPLTWASDTFQP
                     ALQPVLKGAVLSCKALLVRNYHEDAFGVASTRTEGDEIQMLILTQAIYGTPSTATNGV
                     ALSGIISPTGYGEGLAASDRYRLPGRPMDRGRTRTAPDPTTQPAPFTV*"
                     /db_xref="GWB1_scaffold_12872_1"
                     /db_xref="86111019"
     gene            complement(312980..313774)
                     /locus_tag="GWB1_scaffold_5_curated_closed_complete_prodig
                     al-single_479"
     CDS             complement(312980..313774)
                     /product="id=2790184 bin=GWB1_Spirochaetes_59_5 species
                     =unknown genus=unknown taxon_order=unknown
                     taxon_class=unknown phylum=unknown
                     tax=GWB1_Spirochaetes_59_5 organism_group=Spirochaetes"
                     /codon_start=1
                     /transl_table=11
                     /translation="MRIYADVNRFPDLLAGETSSVIIQVAGTPEVNTATPINGKFVVG
                     IPDGVTPPVITSASRLLDPSVPPGILPTIYNSLLAQYPTYGNILYNPILNASDIAKLD
                     ATAVFPWDPGPPIKTWSSRFQTGTPLGGTKGVAPNSVAVLPENSTTTPIRPGVLITDK
                     IDIAAYTGGLGASSFVVYWKVYQMSVTNDVMNYTSGVNTPALKNLIEVDQDILDVFLS
                     CDNGVGYTQASRLATVSTGVPGNDVRLAFINHTRSKVYVTAYAVMF*"
                     /db_xref="GWB1_scaffold_12872_2"
                     /db_xref="89720018"
     gene            313925..314452
                     /locus_tag="GWB1_scaffold_5_curated_closed_complete_prodig
                     al-single_480"
     CDS             313925..314452
                     /product="Tax=RIFOXYC1_FULL_Spirochaetes_54_7_curated"
                     /codon_start=1
                     /transl_table=11
                     /translation="MKTATFLLCLATLLVPVPGLSQPAARVPPVVVSRTVHESPVPTT
                     GNNDFRLLWAEEVVRIGPRVESRLYLELHDAFREPDLLARIEIREARGYQFCNPLTNP
                     GAWRASRTPALMGVACAMGNNVSTAVAIFRTGPGHLTIHVIAESQEFVLDTLDIPPTE
                     TLSIPGTEAWHVEVD*"
                     /db_xref="89720017"
     gene            314465..314953
                     /locus_tag="GWB1_scaffold_5_curated_closed_complete_prodig
                     al-single_481"
     CDS             314465..314953
                     /product="putative DNA primase traC (EC:2.7.7.-)"
                     /codon_start=1
                     /transl_table=11
                     /translation="MVGMHLEMVPEPTKSWSLKSELGAKQWTLLNQVVCQRASNRCEE
                     CLCSSQIECLEQWEYNDTTHTQTLVGFKALCPACREVRDLGRACSRGDGKRVASHLQA
                     LNRWSPEELDAQIEKAFDVWMERSAHDWTLDLRLLVVVQTDPEIIGRSYWMPFQLGQP
                     AN*"
                     /db_xref="bsd:BLASA_1503"
                     /db_xref="UniRef100_H6RKL5"
                     /db_xref="A0A0F9M922_9ZZZZ"
                     /db_xref="H6RKL5_BLASD"
                     /db_xref="2.7.7.-"
     gene            complement(314901..319958)
                     /locus_tag="GWB1_scaffold_5_curated_closed_complete_prodig
                     al-single_482"
     CDS             complement(314901..319958)
                     /product="id=3842754 bin=GWB1_Spirochaetes_59_5 species
                     =unknown genus=unknown taxon_order=unknown
                     taxon_class=unknown phylum=unknown
                     tax=GWB1_Spirochaetes_59_5 organism_group=Spirochaetes"
                     /codon_start=1
                     /transl_table=11
                     /translation="MSIVNRPYAGTWAPNKREVVQTVCDFLVYLNGDTSLPGCRQCRR
                     NIDIQKFVTSVSIDCGVEPGASNSSISLAVPRTYGDSIFRDGNTLLRTGLEVHIYFRG
                     YFPVKGMTTSNAPTAVGGINLGDIPQYPYYPVFHGVVTSVGYEYSGGYYSATLTCNGM
                     LHFWQHLKFSTSGSFFGARPTNSGVHTTVTGHPLSGKSPYSIMYSLYRDTAGAAAGVG
                     FALSSRSNYGAVNATTGDSLYALTIRYWEQRFRSRIYGLRMHGATGELFTSSQQAFLS
                     LYGSGSSAQGGHQHIAGHSAATARPSGDPFAQDIPLSSLVDSRVLRQATRLLPSENGS
                     RLSTNAQQLQAFATDYGSYGQVNLFESTYESKLDIATSVTGVTGYEFYQDVDGDLVFK
                     PPLFNLDTSSSRVYRIEPIDIISISFTETEPEATYIIIKGGAFQNTRGLVDESEWGTR
                     STYVDYKLVAQYGWRESSIESTYYNNAKSAFFFGISQLDRINAGVNACSITIPLRPEI
                     RPGYPVYIPHIDCYYYVQSISHAFNFGGQCTTTLSLTARRRKFIPPGDNSGASVGADL
                     PQVQLDKTNMSPRPLQVLDNSGIPRLIGFPNVVMALDPMHINPMFYSYGFGAESRNLT
                     ATTGTNRREVTDARRQTFIGGFIQALLERGVLISPGNEGASTSSARGNTDYRSTGNST
                     TQSWGVAIGSQFSTFTVNEADLTRALGTFITTRDLTQTSITTLSATVERLERQIQAAE
                     LANIGGVQAPATTTPTRPRTGTHPAPATPAATPAAPTPPATPPATTPATAPHPAPRPR
                     APSHVDVAHLQSELDTARQRLTTLTTNFDSPPSDPSGTQNDILLAYANQFTAVEHILH
                     EVNGNHTAHPSSLSSHATTLQDNDKVVLLSYLIQQLQTRSTGAVQRDMDFDPTGTINL
                     SSNTLELLSDRKASMSVNTPGQYRYYSASHPNPAQQGDADITRPTTSGGTTTTPTSDS
                     PTLSGDQRAEHTQMSPQEAVRYLRQAYIAERGQSPPDAVLAVMSAQWALENGARGQGM
                     YNFNFGGVKAGNRWVGGRVHLGTQEGTTNADGTVTLHDTNAWFRAYGSAEEGSRDYLR
                     NLLHNHGEAIDQVLTTGNIDLYAPQLSRSGYSTGDQGQYARNIHRLATTSLREWIPQS
                     QTTEDTAPTPGTQSSSTHVNPEEDLTTTVVRQASNIEGLPEDRRQDFVEIGTKHRPTK
                     GLRVRTFTNTRIVPTSEIVSLTFGTSQISRPTRGTSTVLAVGHTPQSAIVFINSCLAG
                     TATSLVRALTNNMAAVLGNMTMIRPPSEAIQGAITGIANLNTATGPIDGTPNISNGTP
                     NDVDPSNTGMLTNRHHTMTVLGAKAHALVQEVSQANSEALAQAISALQDLPSRTTQIP
                     ATITQLLRPWEDSITALFAGRPLPNSRPFQRSTETRFASVDNATFSPVFPVSDAKGYE
                     HYGSYQYGRGLSIEPGGNYERLMSSDPLRFANPADLEALLRAMRRQDADTEARVLARI
                     AADPQFAEGAQRVLQWAENPTAGATGTRTTQIANGLRNYIMSDRDAVMKLPVNNAAFN
                     LTDLTPMGDPLGGQDSCACRGAEADLLLAAYMSGAENTTFVSVQTPDDAARWVAGQMV
                     QAAPAWAAAQSALRGITTGSGRRSLLDSVSGWQSIASGVQSQADSLASNLTNTTGTNR
                     LNSQAAQVERASNKIGR*"
                     /db_xref="GWB1_scaffold_5691_6"
                     /db_xref="mau:Micau_1269"
                     /db_xref="89719356"
     gene            complement(319962..321179)
                     /locus_tag="GWB1_scaffold_5_curated_closed_complete_prodig
                     al-single_483"
     CDS             complement(319962..321179)
                     /product="id=3842753 bin=GWB1_Spirochaetes_59_5 species
                     =unknown genus=unknown taxon_order=unknown
                     taxon_class=unknown phylum=unknown
                     tax=GWB1_Spirochaetes_59_5 organism_group=Spirochaetes"
                     /codon_start=1
                     /transl_table=11
                     /translation="MPRNPVQPASFFKGIPDTNNTARDYVVQDGIPIDGSNAQLRSLS
                     PFLIRVLLPSILGDNGSNLLAAPQPHNRNPPPGSVREDNRSLTNYSQPAQTVSADAAV
                     EYRKLTQLGGSLPGLSTTSTAQLETQYNQAVFNQVFGPAVRGAIPNRDPNHRPAIVPA
                     MTNDISALSLALQLKRMSEIPPLLLLINPTSMQVQYKKIGQFQERNRYGYIYQSWGEE
                     LPKLTFTFKIGAYVAGHASLTQQAVSGVQRASRNDSASFQQLQALLMLFKSGAYLQDM
                     VQNSRAFPMIGNLAIEYDQKTYVGHMDTFSFGEEESQQHGGLEISVDFTAIKEFDFAP
                     QVSVVSPMTRPDSLYRGVSGGSLNRSGRGGSQFFTAPTIGIESQQAPAQPWAGAAVTT
                     AGVQPATVSSRRR*"
                     /db_xref="GWB1_scaffold_5691_5"
                     /db_xref="86113510"
     gene            complement(321184..321963)
                     /locus_tag="GWB1_scaffold_5_curated_closed_complete_prodig
                     al-single_484"
     CDS             complement(321184..321963)
                     /product="id=3842752 bin=GWB1_Spirochaetes_59_5 species
                     =unknown genus=unknown taxon_order=unknown
                     taxon_class=unknown phylum=unknown
                     tax=GWB1_Spirochaetes_59_5 organism_group=Spirochaetes"
                     /codon_start=1
                     /transl_table=11
                     /translation="MPSQYTVKSAFQSPLDEFTGSGKRPVVFDILGPDRETSLLPMDL
                     KMVLHVNPTSMQFTYAKTIERTQTLGGFVEFHWGENPTEISFNIATGGFVRLYSGLSN
                     VTGPTPSNDLIQPASARARSVNGTRRDTIAYDKFLDLLALFHNNGAIYDSQGNLAMQG
                     CIRILYDGGAWWGWFDGFSVEETADKPYQFSLTTNFIVEKERFLMKSTNSILPVVPNT
                     TLATPQTPTAPVAPPSAPQPFASPDPSVAEQQAIARDLAGL*"
                     /db_xref="GWB1_scaffold_5691_4"
     gene            complement(321967..325326)
                     /locus_tag="GWB1_scaffold_5_curated_closed_complete_prodig
                     al-single_485"
     CDS             complement(321967..325326)
                     /product="hypothetical protein"
                     /codon_start=1
                     /transl_table=11
                     /translation="MGNDQKYKVSFEADFKGLVKNAQEASSKMEDLFAAAIKQGVNSK
                     GLQTLARDLEKSAKKEAEVKEKIEKRLAVKKLRDLGREAEVKEELAEELADLEKRLNN
                     KTIKVKEKIQLTSQKKVAQQQLALFTESAEALEKGLNKAFEELTDVVHGMKKAEKSSK
                     VMAWYLEKTSKEFAETITGVADNFGSKLTGSIDSGAIARSLGAALGKGLGSIGDKAGG
                     AFKMLLGPLGAIIGMLGVFAGVMFDTDKKIKEFNRSTVKTFGALTLASLGSGDLSKGL
                     RILNHTVTDLMTNFGVNQEEAMALFDALDKGGITLDRLTRGSTNAAVAQRELSTTLAD
                     IHRVANATGVGLTEYADNLTNYVNDLGMSLETVNNSFATISKMASQSAFGTRRFYSMV
                     VQATAGQSSLNVRLEDTADLLMKMTKIMGAKKATEMVGQYGGDLSQMNTQERMRTALV
                     GGRATRRVIGREAVSQARSLGTTATSGGTGGRSMINDLTVALGSGPLVDAIERAGTAS
                     SDQAEEASQNLIHQMNSMSHGQQAAMVNTLTSSSNPQLSNLGRQMEQMVKLARATQGG
                     IGAQTNAFQALGPRGSIALRLATIQEHFGRGFDELSGAERAGAEAFIGVSGPQSDALS
                     TLAFNMRGGFTRLQALQARGNVTAEENSRMASELGAEINSSGEVVSSSTGQVISDSNG
                     LLLSYMQQSGADEIKTRDEQTELAFQTMEATTSLADVVENKLLYYTRSLYENVGEPLI
                     QWLGKQLDPAGEARRAAATEIRGGIREELGHEQEAASNISGQIKTREREASSADTTIA
                     RKRVLQGELTGLRGRYEESRRRRDTLTDAQRRLSTGDMTGVERTVTVAPQQQDSELLE
                     GGGGVITRLENMFGVGDAARTPGRPTTRTTTASPTEYLRNLMSGAGVSGRTVADVMPG
                     GGAPSATPEASNRPSADATAITDTAQAQGERALRETKRVARAQTRLFTGNAVGDALGN
                     SSLPMDLGRANAQANYELQLRDTLVGQDIDPDTINRIMQTGSAAGTNVAGDANITRML
                     GTLNSARASVAPAAHDFVYQNGGGRPIITPIDREDQVVGSKPGGPIARSGGGGNVHVN
                     IYGGDERRVYDVVRRVLQQSGIQPNRVGSNA*"
     gene            complement(325316..326470)
                     /locus_tag="GWB1_scaffold_5_curated_closed_complete_prodig
                     al-single_486"
     CDS             complement(325316..326470)
                     /product="hypothetical protein"
                     /codon_start=1
                     /transl_table=11
                     /translation="VDLRQLLTPGFLSTTVNVGGHRYGLKSLSHGDLFLLDQAVNEND
                     PTWKLWIVAHSLWVADGIFLLEDVVYAPKVVFEALSRSNRALISDLFGTVLWLFRRVR
                     KANLFLEAFLYEEESRRLWGAVGRGAVPLWRKSPVPGLERLGLNSLQSAWMSWNQLED
                     TREEQEYIWSNTKVMVSLQSHKSYQKMDNRDKSRIETEKGRRRAVIDRVGAIYRGELD
                     DAGNSKLPNGVRSARTDQELADEMRRWVTGDMDSHDKIIADYKDRIRTQQLEQEGARE
                     EALRKVQARKLQEAHVLGVRKPALVGLTQEQMEQKFKGAKPGAKFIIEADPVSRTFNR
                     YLRHDVTPGNLKVDPDGRVVSADMAQGTSQDPKPSLQELIATRKTILNGQ*"
     gene            complement(326503..327612)
                     /locus_tag="GWB1_scaffold_5_curated_closed_complete_prodig
                     al-single_487"
     CDS             complement(326503..327612)
                     /product="hypothetical protein"
                     /codon_start=1
                     /transl_table=11
                     /translation="MALTLKDLETIMAPLSLVGKQEDTFDVNGLAVTLRTLTPEEEVF
                     IQRYARAAFAEGDTTDQTGALDFLDRLRNCTLGHAITQIGTMDFRGVEYVETGEKLAN
                     GTAVKVRKHEALMGIIQTWSRGMTTSVFKKFSELVDKVEKEVETTIHFDDVDYDAEIA
                     RLEEKIGDLKIQKSQKDLGSNDLRSGLVKRAAMDRPFASTKEDLLPTDDGAVPEAPSK
                     EPFGQGDMVTEEGSFVAVPSDVKKSVELPEEHPKQVVPPVRKPLFDMVKPMTPIPVRV
                     PQVPAQAPQDPLESSFVDTSDPNVIEAENHRLMELRSRTVVKPPHFSAREAFQEVQKT
                     EHQVESTEPPVASVVLPKVVKSNLNPRFKPPVNKG*"
     gene            complement(327682..328863)
                     /locus_tag="GWB1_scaffold_5_curated_closed_complete_prodig
                     al-single_488"
     CDS             complement(327682..328863)
                     /product="hypothetical protein"
                     /codon_start=1
                     /transl_table=11
                     /translation="MLTHPTTTNSGLYVIRLSDVHYYGGRSVHCKRRWKEHLWDLRAN
                     RHVNKRMQAVFNIHGRFEPEIAIPWEEGMDLEAVEQKWLDEHFRKPGCVNLSSTSDGG
                     GGEWSEESRQKSRLTYRTKPGLAAKQREILDRIRPQAHLALAAKRGPKRPKPIAKMVK
                     TTLGLRHPPETIKQMSESAKVRCVAHPQAHDQDTRTLISTQQKGRIWVHNSTTNRRLW
                     PKEAEELIGQGWVLGKINFKAIPDKQKGRIGIRKGLTSRKVWPDEAEELLKQGWELGD
                     QKSGQVWVHTTTGESRLVWPQEAEELIAQGWLAGNGQTLQKGLLWINDGYTSRKVWPN
                     EVEELTKQGWERGKTHHSTGIPSQQKGLVWINNGTKNRRVQPEDVKGLLDQGWVQGFL
                     G*"
     gene            complement(328943..329740)
                     /locus_tag="GWB1_scaffold_5_curated_closed_complete_prodig
                     al-single_489"
     CDS             complement(328943..329740)
                     /product="Uncharacterized protein {ECO:0000313|EMBL
                     :KKK50105.1}; Flags: Fragment;;  TaxID=412755
                     species="unclassified sequences; metagenomes; ecological
                     metagenomes.;" source="marine sediment metagenome.;""
                     /codon_start=1
                     /transl_table=11
                     /translation="MPNQDTNHSHGAQGSSYLYDYGTSPNTRVAVSQKVRLLAPVFGS
                     GTTSLYQMGVVSSFSPSQSRNVDAVRGIGMGDVIAELVPSVTEPVTGSLERALLYLSN
                     LWQAVGYAAGVDGPVRSLAHHRWPFDIEHQLVFSSLADNDLGAANLGTHMPTSGFAQG
                     VQPVRYPNVSPGVSASATGATGYAASPGHSAIITMYEACWFTSWSATYSQDQGQIMES
                     GDVTVSDVHDFASTYGEQLLSGGDPTVGQLGSIRYGTSTVGTAGGAI*"
                     /db_xref="A0A0F8WP80_9ZZZZ"
     gene            complement(329790..330362)
                     /locus_tag="GWB1_scaffold_5_curated_closed_complete_prodig
                     al-single_490"
     CDS             complement(329790..330362)
                     /product="hypothetical protein"
                     /codon_start=1
                     /transl_table=11
                     /translation="MKLSILAFALSTLIVACVAPSQHDETRYGRVTVAFGPSLDGAWD
                     WSTDQLVDLRTELTALNALGPTFVEVPEWSSPDLVVRDWYSGPHCEHGGGQYTIGTHF
                     VEVDPACTGGGLGLRAAVGHELGHALGLQHICMESGELPVCSPVGIGSAVMNPELLYG
                     DPVSGSTQYTGISQDTPTDLDLAEWRRLHP*"
     gene            complement(330421..335379)
                     /locus_tag="GWB1_scaffold_5_curated_closed_complete_prodig
                     al-single_491"
     CDS             complement(330421..335379)
                     /product="id=3081505 bin=GWB1_Spirochaetes_59_5 species
                     =unknown genus=unknown taxon_order=unknown
                     taxon_class=unknown phylum=unknown
                     tax=GWB1_Spirochaetes_59_5 organism_group=Spirochaetes"
                     /codon_start=1
                     /transl_table=11
                     /translation="MPSLLNGGYAPPGVYTQTFFGAPPVPPSVPPVLPLFIGTGLETL
                     SQSNLPVVRGSSSTVDQQIVSEDEADRMVVSVNPDGSITLGAFDGTSNRFQVKNFPIV
                     SGDGTGTAATDTSAVSVTVNGDAIVVLGLDSATGLVEISEYPLATDVVLCTYFFDRTD
                     TQVTDDVSSQVTTTAAILDGQTGENFAFVLSTTDTFKVAVDGLAQVSITMPTSAVSFT
                     AAVVVATINGASGIGSLVATAYTNYLGRVCIRLTADVSIVLGDGNANGVLGFVANQST
                     ARNRTFYVFNGPIVTGDGGGVTSTNPADLVVEVDGVAVTATSVDGRTRAVTLPAAPVV
                     GSTVTIQYYFNTWQDTFDYLANTGISAITRAAITPNSNGAGVFIQGSDYILKNDTILW
                     GTASLVSSGLHTEGFTAFGSTQVTASLVDNRAYLSPCSTVLVTSGNVSVESRTQFQLA
                     FQPTTGNGRSNPLGSSMYLTVANDRMDLPTDQPELVTAYWGFGVLDALNRGAVTVLKV
                     DSETSTITLGSEVPEGATVYATFYYNTLVDQAFVGSSRGYTLTCVTPGTSGVGTYSLV
                     DGLSRSKYGVTLTSKGTDLATVTVNFPSGSELFPDARIEGGTPIDETVVVRFETSDTT
                     PARFTFPASGPYFTVPGQSSNLRVTIDGVAGSTGGVGGIDLTLPSGVGRAGAFASLLG
                     GEVAYTAASGETTYTVVAGVDDVVSVLVDGVSLTATSAAGAVTVAAYATAINAAAIAG
                     GAADPYYTAAGSFAQGYTVTINEYDRLMFNYTGATSGTSGSQTVTLTPATYTAATLAA
                     EISAQIAIAVGLLAAPFLGLAIVCTATADSKMRFTLTQAAGDASGVLEFIVGGTPARD
                     FAIIAGIDTAAAAAGAQTKLYSGPIATRHTVATTGGRLPYDRLILRNRIMPGAGSLAP
                     FHALSITGLASQGGTGAVKAGLPAGATGEAAYRGTALGPTFLGVPGWVDGIGTGFADA
                     RDGMPVVRFYDGSDPSFPANNVFNITVNGVLVAVTFTGSGAGTLTALGPKTTAGSILN
                     TIQAAFSAVPGTITPVAIQEGAGIRIYGAGTDSFSQTATFIIGSGSANATLGFTTGAV
                     ATATGVTAKQVASTLMSHVQTYASWVLDPSAVGAGYFASKAIAGVEVGLTNKEYVYIQ
                     SRTLGTASSFAFANATTLDALRTGTGLGLVSGDGANGEAAINGFFVKSSDPTNGSGSA
                     NTSVLNTATAGTGQDGSVGQTYVDDVTGLTFTILPRDGGLDYPTGSNATLTFRSSTTI
                     LTDSNIPVLAIPGLELTVSNTVDVPAGDTALVETFKRGGSEPSIGEAYYVSYNYTKTD
                     FTPKLFAKLSDVVNEYGPVSPDNPLSLAAHLAFLNGSTVIGTMQVQKTTGSSQASEAA
                     YLTAMDDSAGDCLPGSLSPTVLVFLTPATANLVKNVSIHCDVQSSIRFKAERTAIFGF
                     AAGTRADQVGLIAQTAGSTRVRFVYPEIATVSLTDVFGKVKSYLVDGRYPAAALAAAT
                     TSPTIDPATPWESRQLVGFTLSRRLSTTTANQIAIKGITVLENKPPFVKVRHGLTSDM
                     SNILTKTPTVIQITDEMQRRVRAVLDPFKGQKFLPQVLGQIEGQLSEMYKRAVAEQII
                     AAFKGISVIPDPEDPTGVLADSYFAPVFPLLYIQVTQRVTST*"
                     /db_xref="GWB1_scaffold_16387_1"
                     /db_xref="86111313"
     gene            complement(335474..335824)
                     /locus_tag="GWB1_scaffold_5_curated_closed_complete_prodig
                     al-single_492"
     CDS             complement(335474..335824)
                     /product="hypothetical protein"
                     /codon_start=1
                     /transl_table=11
                     /translation="MEKCMVCDGYGTRPHRAKPSKFTKCKPCGGLGVVETQVGPQDDF
                     WYLKYQAFPVSPTSVQLTGCHCGTVCMCVCAQCRPAVYTGDTTGSITIIGTEIPTILY
                     QQVPVPVSSIYWRV*"
     gene            complement(335836..336276)
                     /locus_tag="GWB1_scaffold_5_curated_closed_complete_prodig
                     al-single_493"
     CDS             complement(335836..336276)
                     /product="hypothetical protein"
                     /codon_start=1
                     /transl_table=11
                     /translation="VPTYRFQCNACGLSFTARAGAEVLEYKCDCGKVAKRTLPQGIHV
                     SVSGNVQGLGPPTTGLSGVDYNFDRAVGESSRKNWQGIAARQRDKLDVISANKGATGF
                     DLSKQADGSYRVMAPEERAASERSREFHFKVLDAHPILKKVPFK*"
     gene            complement(336279..337397)
                     /locus_tag="GWB1_scaffold_5_curated_closed_complete_prodig
                     al-single_494"
     CDS             complement(336279..337397)
                     /product="id=3081512 bin=GWB1_Spirochaetes_59_5 species
                     =unknown genus=unknown taxon_order=unknown
                     taxon_class=unknown phylum=unknown
                     tax=GWB1_Spirochaetes_59_5 organism_group=Spirochaetes"
                     /codon_start=1
                     /transl_table=11
                     /translation="MYFFLSSATKKLIIRNLRAYWSTHPEYQDLVDNIQGKYSFEERP
                     QYGIIVKTGSASKVQLSPDNFIGVQQSHVTLAKIPGYPGSSVEWVREDGIAIEQNGAL
                     FPSEPGIYYCSVEEGPQLFIDPLLEVRNEPLSMVTNAEAVLQQVPYPGSLRLFEQPSG
                     KLLRPETDYTIGEDGVTILLRTPIVRGISIVVDYRYPGTATGPWDIETLKGYNKPIPG
                     CVLVFGRKLQVGDRFAVLVSRKREDACLEYGGRWEVSVDIDIIARDVESQMEIADQTA
                     MYLWANLRPNVVDQGVDISDVTMSGESEEVYDENGDDYFYNSTLSMTMQTDWFLFEPI
                     LPRILSYDETVATLPPELTLAGFRDPFFTTKFAYPTVA*"
                     /db_xref="GWB1_scaffold_16387_5"
     gene            complement(337411..338454)
                     /locus_tag="GWB1_scaffold_5_curated_closed_complete_prodig
                     al-single_495"
     CDS             complement(337411..338454)
                     /product="Putative uncharacterized protein id=2929227 bin
                     =GWC2_OP3-like_45_7 species=Archaeoglobus veneficus
                     genus=Archaeoglobus taxon_order=Archaeoglobales
                     taxon_class=Archaeoglobi phylum=Euryarchaeota
                     tax=GWC2_OP3-like_45_7 organism_group=OP3 (Omnitrophica)"
                     /codon_start=1
                     /transl_table=11
                     /translation="MARPKNDILESIAGDLGEKTNLSAGLDVGTMNIVAARRTDKGIE
                     TRRIRDAFLELPLESKKMLKLANVSYVERDDELLILGDAALDTANIFGKEARRPLAAG
                     LMSSSDIDAMEVLGLLIKNVLGEPKVPNEHCYFSVPAAPVDRPGQDVIYHRGVLEKIV
                     RECGYTPTAANEAMSLVFAETAKENFSAVALSYGSGMTNCALAINTIEGLSFSVARGG
                     DFIDAGAAKSIGGTQARMCAIKEKGIDLNAPVGREQEALVFYFRNLIEYTIDQIALQF
                     QTIQGRFALPNPIPMVVSGGTSKAGGFLELFKSVFDRKRKKFPIQISEIRAASDPLNA
                     VAHGLLVQASQEY*"
                     /db_xref="gwc2_scaffold_12353_2"
                     /db_xref="hwc:Hqrw_1876"
                     /db_xref="87171477"
     gene            complement(338435..339058)
                     /locus_tag="GWB1_scaffold_5_curated_closed_complete_prodig
                     al-single_496"
     CDS             complement(338435..339058)
                     /product="hypothetical protein"
                     /codon_start=1
                     /transl_table=11
                     /translation="MTTNSPEVTITCITDAVHLRDLGIHMTRGSRAYVSLTAAEQSRD
                     LKNAKIDGTVVTQTLRFAAIRTQENVSSDTVTSQSPRARPVVPQVVVPPQVDMTPFVG
                     VMGDLVAEIRGLRQDLAKAPRATPVDMGPVLALLQQVQGMGPISKPQGDNNAGDDVMF
                     IPSNLTGSGTQDVSLTVLSESASDVGVSDAMGALKAVRKKSHGTTKE*"
     gene            complement(339065..339565)
                     /locus_tag="GWB1_scaffold_5_curated_closed_complete_prodig
                     al-single_497"
     CDS             complement(339065..339565)
                     /product="hypothetical protein"
                     /codon_start=1
                     /transl_table=11
                     /translation="VAISNKPKGRAPKPSLEDTLKADRRDLMVFGKAWVKYIKEEAHK
                     DAAKSTFIPRDQDFYSSFSYKVEDDMVVIYSNWEWLGIIVEGTKGPYKMAWLTQEKGV
                     NKVPLRNRDGSISIRTAPLTTATAWIHPKIAKHSFIQRAFRRAKQECVKNFIGRALPM
                     AFQNLR*"
     gene            complement(339565..340953)
                     /locus_tag="GWB1_scaffold_5_curated_closed_complete_prodig
                     al-single_498"
     CDS             complement(339565..340953)
                     /product="id=3081517 bin=GWB1_Spirochaetes_59_5 species
                     =unknown genus=unknown taxon_order=unknown
                     taxon_class=unknown phylum=unknown
                     tax=GWB1_Spirochaetes_59_5 organism_group=Spirochaetes"
                     /codon_start=1
                     /transl_table=11
                     /translation="MTEGWIAALYPSPPTNVLVVSPFEKGVLDIRWDDPSLLGANSGW
                     SVLGVNVYKSISSDRGPFRRLNSYPVSGSFFRDFTDVSLVSLETILWDTGWQAKGDAA
                     NLGRWTLKTRLPIYKPRTQGVLANAPQDVQVMVDGVQAWVVDVFGPTGEVTLDTTIQI
                     DPQSDRYVRAPLPISVDSVVTITYYTLQNIVSPGVDKKSFYRVTTVAEDATQPGGLVE
                     TPLNVTAPASDMQIEQLDYIWREGIRRNRWILEQGGERVKLFVMKVNGVPCLCRLNED
                     ERSRTYNKQPSNRCTICYGVGYVGGYEGGYDIIIAPDDAERRISQTPTGRRKEHTYEV
                     WMSYTPIVSQRDFIVKQNNDRYSIGPVRRPTNRGNVMQQHFNIQYLDSPDVRYSVPID
                     GTLVSPNLPWPQTRYTYSPLRETYDAREDPAWPVTPDAALPMATDEAGVTESLQVRFN
                     TGTGANIAARRP*"
                     /db_xref="GWB1_scaffold_16387_9"
                     /db_xref="86111319"
     gene            complement(340993..341349)
                     /locus_tag="GWB1_scaffold_5_curated_closed_complete_prodig
                     al-single_499"
     CDS             complement(340993..341349)
                     /product="hypothetical protein"
                     /codon_start=1
                     /transl_table=11
                     /translation="MTNATELNTEVTETPVEIEMKLSPEEVSSLVNFHKEAQELVSII
                     GQTEVRKQRLIVQLGGIEDRAQQVMNGAGARLKIPAGTPWQMSQDGTVVILDPKTGQP
                     VTTVTQPSASPPVIQP*"
     gene            complement(341312..341668)
                     /locus_tag="GWB1_scaffold_5_curated_closed_complete_prodig
                     al-single_500"
     CDS             complement(341312..341668)
                     /product="hypothetical protein"
                     /codon_start=1
                     /transl_table=11
                     /translation="MTFHGKTTLGILFSLGVILSVVSVPMYATSRSADASSRVPQVRS
                     DDAMRENVVRLDQVTRDQRGQVAGLRAEISDLSIRMRCFRGSFRGKVLVTANAVTPPE
                     RNEADDECYGTEHRSY*"
     gene            complement(341665..341976)
                     /locus_tag="GWB1_scaffold_5_curated_closed_complete_prodig
                     al-single_501"
     CDS             complement(341665..341976)
                     /product="hypothetical protein"
                     /codon_start=1
                     /transl_table=11
                     /translation="MAPPANQSVNWVDLGFKFLSILIIPIMAMGISVYTDVSVQKERV
                     AQAQHRLDENQQQIEAITSRVNQVAITATDTNAQIRELRTILEFIRERIAADTRSGVR
                     Q*"
     gene            complement(341976..342494)
                     /locus_tag="GWB1_scaffold_5_curated_closed_complete_prodig
                     al-single_502"
     CDS             complement(341976..342494)
                     /product="id=3532111 bin=GWB1_Spirochaetes_59_5 species
                     =unknown genus=unknown taxon_order=unknown
                     taxon_class=unknown phylum=unknown
                     tax=GWB1_Spirochaetes_59_5 organism_group=Spirochaetes"
                     /codon_start=1
                     /transl_table=11
                     /translation="MADPVSPSIPRIVEAFQRQHRQRGMARTQTKRNYRKNRVKNLQR
                     SRKRYRRMKNNPMFKRKQKLRRLHPERFHRIMGSLSVQIPFWSHNWGDGVLTGIEGQE
                     VVYCLLSEPEEDLRADYEDFLKDVYFLEPQDIETFFALLDDEAGLDISERVVSDMMSE
                     FNDPPINIEGWD*"
                     /db_xref="GWB1_scaffold_2934_15"
                     /db_xref="86110782"
     gene            complement(342532..345003)
                     /locus_tag="GWB1_scaffold_5_curated_closed_complete_prodig
                     al-single_503"
     CDS             complement(342532..345003)
                     /product="Putative uncharacterized protein id=3954324 bin
                     =GWB1_Spirochaetes_59_5 species=Oscillatoria sp. PCC 6506
                     genus=Oscillatoria taxon_order=Oscillatoriales
                     taxon_class=unknown phylum=Cyanobacteria
                     tax=GWB1_Spirochaetes_59_5 organism_group=Spirochaetes"
                     /codon_start=1
                     /transl_table=11
                     /translation="MAHGRSSNSNTSKFALHTFAGKPTKFFLVKREDLATQATVPVKK
                     PSHHVLVVDRSGSMHADMPDIRSTIEKLLTLTEFNDPSLRVSLITYSSQGDVKLHFAK
                     VTVADVMKTSSPYLAEIRAIRATAMTCISQGLAMAETLVDDKEMTCVTLHTDGFANDY
                     SPTSESKAIQAVVTKLKTHANLFANTIAYRDYCDFGLLSSISNALSGVCIQARDIRQV
                     YSAIYDTTKLLTGSLSPALEVGKGDADYVAFVSRSARKLLGSKDTMTVQGLAATDDKV
                     AFRYFEISEDEYKAIPAPVAGDTSVEVAPIFAYCRTQISEGNLNIAKYAMVATRCGEL
                     LASHAKALVSSDVAAFAAAVEGYLFDLTSYKPTETYGLTSTGPSLLTVFSVLQKHHSS
                     LSVNVKKMSASYKRRGIKKIPGTRQKDGSIQVPTVESRLRDPDGWASVGKFELNRNTA
                     TANMLLAQPIDLYSTGTNNRIASVSGVNLDLTNFNSYTLVGDGQLNLPALPMRTTDKR
                     CFKDLKDIGLVSGEYTPGAEFDLDLSKLPLVDYDMNYNSGIDKGTLQDLAKMTVLSKI
                     LSELVKGESTSLTTQQVAELKAHHLSASLNFSPPTTNEYSDLADAMATGKVDTRLSYK
                     INVGVPELTSVSKLKSGNEYLQRRFTLGVAGKAVEKATVGQLLTPKAKWDIKKLSSKT
                     VLDAVDTLSYPIYEGVLGLGGGADVKTVLKVAGVTDPDTFLKTLHGGDKDAIVAAATD
                     ANIQVNKAIEGIYDRVRPLAFYVGATGLVPDSLNAKSMTAEQFATAYPNAKLSKDETE
                     EGTFFVLPDGVVITVYVKGENFTRN*"
                     /db_xref="GWB1_scaffold_7306_20"
                     /db_xref="csg:Cylst_2733"
                     /db_xref="86113144"
     gene            complement(345081..345338)
                     /locus_tag="GWB1_scaffold_5_curated_closed_complete_prodig
                     al-single_504"
     CDS             complement(345081..345338)
                     /product="hypothetical protein"
                     /codon_start=1
                     /transl_table=11
                     /translation="MPPRGSNPPKLTTPQTEPRLPQGYEVRYHDPDLLAERVRDVGLV
                     WLARHEENSTCEWFSWAKSLPSATMQCRGHDINCRKKRVPV*"
     gene            complement(345338..345784)
                     /locus_tag="GWB1_scaffold_5_curated_closed_complete_prodig
                     al-single_505"
     CDS             complement(345338..345784)
                     /product="hypothetical protein"
                     /codon_start=1
                     /transl_table=11
                     /translation="MSTGPKKTPTQELENIGGPVHLIASYQMKLTARLSALLERRRVI
                     KGHLGSTDIEAESEIDRICSSFANDIRADLRQLILEAYGYRRFVKMMPFDTWEDIPEM
                     EIVLKDTIPYGMTYTPTANPDPEIRPEIKSKETAFDDFSDLFDKRK*"
     gene            complement(345808..346608)
                     /locus_tag="GWB1_scaffold_5_curated_closed_complete_prodig
                     al-single_506"
     CDS             complement(345808..346608)
                     /product="Putative Caspase-1, p20 id=2269387 bin
                     =GWB2_Deltaproteobacteria_65_81 species=Candidatus
                     Methylomirabilis oxyfera genus=Candidatus Methylomirabilis
                     taxon_order=unknown taxon_class=unknown phylum=unknown
                     tax=GWB2_Deltaproteobacteria_65_81
                     organism_group=Deltaproteobacteria organism_desc=Good +"
                     /codon_start=1
                     /transl_table=11
                     /translation="MTDKSLMVGINKYPGCPLNGCVNDITDMAHYLMDHCTMPRANIR
                     LLVDGRATKQAIVDRLHWLVDGAKPGDRLFFHFSGHGVQVPTRNPAGEVDNLDEAICP
                     QNFNWSDDTMIRDKEFNQMFSKVPVGVNFVWVSDSCHSGTLDRSFSNSVPRSMPMPED
                     ISWGVQTAKEAGITPQGMGLGMPGVPLNVALISGCKSNQTSADAFINGRYNGACTYYL
                     LKELVRSPGAPMTQVVTNLNVALRAAHYEQMPQLEGSLALMGKPFMAR*"
                     /db_xref="gwb2_scaffold_7299_9"
                     /db_xref="gca:Galf_2045"
                     /db_xref="33314355"
     gene            complement(346632..347078)
                     /locus_tag="GWB1_scaffold_5_curated_closed_complete_prodig
                     al-single_507"
     CDS             complement(346632..347078)
                     /product="Tax
                     =RIFCSPLOWO2_12_FULL_Acidobacteria_67_14b_curated"
                     /codon_start=1
                     /transl_table=11
                     /translation="VSAKGCVARPDDYGPYIYPFRTCDYCGSLNPEDLFNLTQAHPDL
                     ITMEVADWKYGWPHKLYVSGIPNPLAGVPTVRSAHYVNGICTPGEPRPEGPSLTHKFY
                     TEHILDDMDEEARLALTTEIWKRTGVSFLVGAGRRLSYRCIPFVSH*"
                     /db_xref="88849922"
     gene            complement(347195..348658)
                     /locus_tag="GWB1_scaffold_5_curated_closed_complete_prodig
                     al-single_508"
     CDS             complement(347195..348658)
                     /product="Phage related protein n=1 Tax=Deinococcus
                     geothermalis (strain DSM 11300) RepID=A8ZRK8_DEIGD"
                     /codon_start=1
                     /transl_table=11
                     /translation="MHTLLVHKVARRALEAAHTGSMICLPIPVEVANQVVLEGEGAEP
                     VENLHITLFALGKAADLAVSPDAILGVLREVAASSQPLVGVLGGIGRFAGQAEDGGDP
                     VFLSVDVPGLNEFRDRVGQALKILGVTWKDNHGYTPHMTLSYTPKDADMPLQRVDAVP
                     VAFNEVGFWVGDDRKNVSMGSQAARVAARHQAALTGTVQNWLVKYFSRPENKKWLSEG
                     VGAGIWAVLKKLKAPTPELVLGALVTRMPKEFFLDDRALYSPFSEELEDIIQVYLNRN
                     APSVGLLEIFPEFIAKGAVFSSALTFYGELLDRSALARGEEPEDIRPAIGSVVSRLGG
                     KLKHLDNWRQQPSMLGPVAGYDARVEWAKASDIVQAVFTPAELTTMASRESGGVVMSQ
                     SAARIASKYLQSSKLFKGKSALQWANLANELSMASDEEDFDKEQHFDAAHAHHMAQQA
                     YEAVGETDDAKHHAEMRASHRKQALRAKPAPYSISDS*"
                     /db_xref="UniRef100_A8ZRK8"
                     /db_xref="dge:Dgeo_3076"
                     /db_xref="A8ZRK8_DEIGD"
     gene            complement(348707..349120)
                     /locus_tag="GWB1_scaffold_5_curated_closed_complete_prodig
                     al-single_509"
     CDS             complement(348707..349120)
                     /product="hypothetical protein"
                     /codon_start=1
                     /transl_table=11
                     /translation="MGLVERVAARAILKPLSQETMGWLQEWMLHAPRGLPPQRVIEEL
                     SPFRPTSPIQLWRYVENPGPEKSKLLLSWVDNIGDVLNASFNDSDDILIRTAIVAPKD
                     ILVHNRILVAKMRHLHPNLRDLIIEQEITTFQPGG*"
     gene            complement(349127..349378)
                     /locus_tag="GWB1_scaffold_5_curated_closed_complete_prodig
                     al-single_510"
     CDS             complement(349127..349378)
                     /product="hypothetical protein"
                     /codon_start=1
                     /transl_table=11
                     /translation="MDAVVPETIPAPSADNPGVGALKLSMDSTEDSCIYFDPKTGDRY
                     VIPRAQALTVVLTEEGIRKFGRLFSYTGQRQVSLGPLWD*"
     gene            complement(349381..349671)
                     /locus_tag="GWB1_scaffold_5_curated_closed_complete_prodig
                     al-single_511"
     CDS             complement(349381..349671)
                     /product="hypothetical protein"
                     /codon_start=1
                     /transl_table=11
                     /translation="MAVWCYSEVDYVVAGSAEEAEALLQVATGYEAEDMAGWAECPSW
                     KPFGIAFKNGVVTHGTMCDPKEPGAVEVTKTMDEWARAMGPGYLCTTEFQED*"
     gene            349778..350065
                     /locus_tag="GWB1_scaffold_5_curated_closed_complete_prodig
                     al-single_512"
     CDS             349778..350065
                     /product="Uncharacterized protein n=1 Tax=Ralstonia
                     solanacearum (strain Po82) RepID=F6G2Q4_RALS8"
                     /codon_start=1
                     /transl_table=11
                     /translation="MNYRDHNRLIAIQEEMLDLLNEAKSLIKHEGLAYDRAKAYWIGA
                     VEMGLTNDHSYLGSAGVSMQDTIEETHPEDEEEDGEDEDDEDDEEKDEDDE*"
                     /db_xref="UniRef100_F6G2Q4"
                     /db_xref="rsn:RSPO_c02510"
                     /db_xref="F6G2Q4_RALS8"
     gene            350077..350334
                     /locus_tag="GWB1_scaffold_5_curated_closed_complete_prodig
                     al-single_513"
     CDS             350077..350334
                     /product="Uncharacterized protein n=1 Tax=Streptococcus
                     dysgalactiae subsp. equisimilis SK1249 RepID=F5U967_STREQ"
                     /codon_start=1
                     /transl_table=11
                     /translation="MCTKPTPNNLDTLFAKIAKEELYIETLEPRHMDGLDFHEVGVWG
                     LKRALKRAYEAGAASQWLPTTGPKTRRVRKPRSAPSKTEKP*"
                     /db_xref="UniRef100_F5U967"
                     /db_xref="Q6SZ23_STRPY"
                     /db_xref="sdc:SDSE_1391"
                     /db_xref="F5U967_STREQ"
     gene            350331..350954
                     /locus_tag="GWB1_scaffold_5_curated_closed_complete_prodig
                     al-single_514"
     CDS             350331..350954
                     /product="(p)ppGpp synthetase I, SpoT/RelA (EC:2.7.6.5)"
                     /codon_start=1
                     /transl_table=11
                     /translation="MNPTPHIENRETFFARLRPILAPSELLNVEVAYALAKHAHRAQT
                     RKELDDEGRPLRYFEHLRGTALIAIEELDLVEPEIIISALMHDALEDTRDISAPMLEH
                     LFGAEVAKIVLLLTKDPKEGYYERLLHWGTEKVWLVKGCDRLQNLRHLKDTTPAFQAK
                     QLAETRKVIYPMTLKMVLQARGSKYESAATALQDKIYQTVESFEVAT*"
                     /db_xref="dak:DaAHT2_2607"
                     /db_xref="UniRef100_Q1NL98"
                     /db_xref="89892686"
                     /db_xref="Q1NL98_9DELT"
                     /db_xref="2.7.6.5"
     gene            350951..351214
                     /locus_tag="GWB1_scaffold_5_curated_closed_complete_prodig
                     al-single_515"
     CDS             350951..351214
                     /product="hypothetical protein"
                     /codon_start=1
                     /transl_table=11
                     /translation="VSRKSPPGTCRICGTPTDDPSVAKPVCSKCCHRFNLLANHCRAC
                     REESEAMDRGIARDRASGKLPPLPAPMAPWDSSDWSLLGILKF*"
     gene            351244..351495
                     /locus_tag="GWB1_scaffold_5_curated_closed_complete_prodig
                     al-single_516"
     CDS             351244..351495
                     /product="hypothetical protein"
                     /codon_start=1
                     /transl_table=11
                     /translation="MLPTHVICETYPAYVNHIRPVTKATKLKPGGGLKDIQALCGYTF
                     KEGWDKPEVVLTHRYSEAMVTGNGSNYCAECVKLYREAP*"
     gene            351543..351824
                     /locus_tag="GWB1_scaffold_5_curated_closed_complete_prodig
                     al-single_517"
     CDS             351543..351824
                     /product="hypothetical protein"
                     /codon_start=1
                     /transl_table=11
                     /translation="MTLRSKLIRLAHDNPELRPQLLPLLKEAAQAFNKPNVTKWMRNH
                     ASEFDTATELAEDAADEFGAKDKGGPLDDDTHWIWDLAQDAMSWSKDHA*"
     gene            351838..352536
                     /locus_tag="GWB1_scaffold_5_curated_closed_complete_prodig
                     al-single_518"
     CDS             351838..352536
                     /product="hypothetical protein"
                     /codon_start=1
                     /transl_table=11
                     /translation="MTTLRSKLIRLAHSDPALRPHLLPLLADRTAALPSGTVQMFLEV
                     LKSKLTQHDKRVSEAEAKKGRSNIYRLGLLLEAAHKVDGDVHSVMDQDTPEALEVLKK
                     SLDRRFEATFPPVKATLKQIDEFLKSGKKPSLIKSAAARWTPKAKVWYQLPDRDGSDF
                     YFYATEIQKNGGAKGVMVEWRLGSRGKRPQPRAKSYSTGQLFEGDNRVYKEIPVSDVP
                     EEVVSEAKSSGKMG*"
     gene            complement(352533..353129)
                     /locus_tag="GWB1_scaffold_5_curated_closed_complete_prodig
                     al-single_519"
     CDS             complement(352533..353129)
                     /product="hypothetical protein"
                     /codon_start=1
                     /transl_table=11
                     /translation="MGGFVNMDGPGPKLVTVKFPRLGAFCEVQMDLGEGGITFTFTGK
                     VPGQLKEGESFVFDPDEDQTWWMQVTSPLSNLRTTKKFSARVTISRIHGEVEHLTGDV
                     HKAMEKLGSDLFPSSSPLVVTDRLSPTRGQVTLTVTANSIPKAFRAQRVGKQIREVIL
                     TGLPQEREWKHPGVSLSQTCTPVDANGQATLKLVASIC*"
     gene            complement(353142..354575)
                     /locus_tag="GWB1_scaffold_5_curated_closed_complete_prodig
                     al-single_520"
     CDS             complement(353142..354575)
                     /product="Csr/MutH/archaeal HJR family nuclease id=3954253
                     bin=GWB1_Spirochaetes_59_5 species=Marseillevirus
                     genus=unknown taxon_order=unknown taxon_class=unknown
                     phylum=unknown tax=GWB1_Spirochaetes_59_5
                     organism_group=Spirochaetes"
                     /codon_start=1
                     /transl_table=11
                     /translation="MSDVLCPACKKSMSHKGLPSHALACLSWNTEIGIPYAEFNWEAY
                     FKRGPYADGLVEGTDWVRCQECFLTGRDMRFKRMMDHLKKVHGMTEETYRAKFPEASV
                     RIGATLQRRVATVQDRYGVDNVFQAGDVKAQSKETMLIKYGGWGLQSPEIKARASATN
                     LERYGAENPFGSEEIQRRIRVSNLERFGVENPNQAPEVMAKRIQTNQEKYGVGHYLLT
                     DTFKVQFKDTSMKNWGVRHPMMSPGGKLVWETSNLKVFGVRTPLLLPEVQKRAYETNL
                     ANHNGQHSQKCPDVLAKARETWLEKYGTDNPSKVEAVWFKIKEVWNGKYGVPYPPQFL
                     WRNQKHESPNGLEQRVQELSPPGVLFTGDRSRPSRVYPVRRPGTPKDRYPDFIVLTGG
                     QMEAHRNGADIKLFRIPAVIEAFGDWWHGPEKTGKSREAHHDDVVAFYKDCGMRCLIL
                     WERDVNKRPQEVAERIRRFLIDVMQSV*"
                     /db_xref="GWB1_scaffold_7306_8"
                     /db_xref="86113130"
     gene            complement(354704..355486)
                     /locus_tag="GWB1_scaffold_5_curated_closed_complete_prodig
                     al-single_521"
     CDS             complement(354704..355486)
                     /product="id=3954252 bin=GWB1_Spirochaetes_59_5 species
                     =unknown genus=unknown taxon_order=unknown
                     taxon_class=unknown phylum=unknown
                     tax=GWB1_Spirochaetes_59_5 organism_group=Spirochaetes"
                     /codon_start=1
                     /transl_table=11
                     /translation="VHQAQIGAETVWELVTDYGASVVTGGHRIYTSPTEAVEAKDLQA
                     GAYVLAVVGGQIAYSRVRGLHPLPPRDVMYDITVEGNHNLVLSKSSITGHNCPDRDYH
                     FAPPEAEGNIGAYNRVFGQIWREDELFCYLERGLDWFNMMPPMTEGLDTIDKLVMEKP
                     AWRTAILWEAISHACFALAAMMVHEEFDYSIGGISLSIERSSKYESLKQNAESQFDKA
                     AEAKARTVKFLRGISQPKYGIGIKSAFGSSVGRGVLSPRNFL*"
                     /db_xref="GWB1_scaffold_7306_7"
                     /db_xref="86113129"
     gene            complement(355507..356550)
                     /locus_tag="GWB1_scaffold_5_curated_closed_complete_prodig
                     al-single_522"
     CDS             complement(355507..356550)
                     /product="id=3954251 bin=GWB1_Spirochaetes_59_5 species
                     =unknown genus=unknown taxon_order=unknown
                     taxon_class=unknown phylum=unknown
                     tax=GWB1_Spirochaetes_59_5 organism_group=Spirochaetes"
                     /codon_start=1
                     /transl_table=11
                     /translation="MRKSPKPVVTVPHPLLVPMLEKHGVTNEEFVKRNHLPADRRDLI
                     LEVRSLIITELHAAGTPWKKMREITGLSAIQKYTRAMWNPASRQNRLDNSAKNGRAGK
                     GRKYPTASVKLKKLWEDGFFDFHKGRVRTPEDIAKQRESFTPEVLAMMSERQKANWKD
                     PAFRAKTLEAMNAPEHRALLSKQKTLWMKEHPDHNSHGKGQWMDTPKGVEPRGYVRSS
                     YEVAAIDHLEGDPRVLGYEYEKVLYLSSITLEKWVGKWILPDFLVTYSDGRIVLVEVK
                     PAYVLKSRPENDEAIERLRVAEMEASARGWGFAIWTEEELKECLLRRKKKNSKPPIEP
                     EPSESVLSLLVGK*"
                     /db_xref="GWB1_scaffold_7306_6"
                     /db_xref="86113128"
     gene            complement(356581..357078)
                     /locus_tag="GWB1_scaffold_5_curated_closed_complete_prodig
                     al-single_523"
     CDS             complement(356581..357078)
                     /product="id=3954250 bin=GWB1_Spirochaetes_59_5 species
                     =unknown genus=unknown taxon_order=unknown
                     taxon_class=unknown phylum=unknown
                     tax=GWB1_Spirochaetes_59_5 organism_group=Spirochaetes"
                     /codon_start=1
                     /transl_table=11
                     /translation="MAVVWHPNDLLTQGGLDIFLTNASGNPSDAFSITYAIFFVAPGP
                     TEVLIGSPTRIPAHPNVGEYFASLQVPGSATPGDYRIRWTFQQFSSSPAQQVVQEWAV
                     VVDSTIIVPGAYSTNVQGMIDKLRMLLRDQCLGGEETVELDVEGERMIVRLDDLWETL
                     EVNPG*"
                     /db_xref="GWB1_scaffold_7306_5"
                     /db_xref="86113127"
     gene            complement(357069..358193)
                     /locus_tag="GWB1_scaffold_5_curated_closed_complete_prodig
                     al-single_524"
     CDS             complement(357069..358193)
                     /product="hypothetical protein"
                     /codon_start=1
                     /transl_table=11
                     /translation="MPVSLTTGTHSPWTQEGLQLLDSYAEGTCSVAEIMALTGKSKGT
                     ILTTASRMGRTRTARKEPLDPNISKVVRGFVVAGMGLGEIMGASGLTRLQVRQHIDMS
                     RGALSKEIGDIRGASHLVRIAVEEEQDLIRAGTTPLERWGSVDPQRWGAILNGVLGDP
                     REFSQLAQRRFSREEIIGALTAHTIGLKATDEIIRLFSITEVKLALLCQLFGVDQALW
                     AGIKRSRTALSDYSTEKRVVPKGIGYGAKTRAGTPFQGMLTMRSATEAMRAGELSREG
                     KAWFYEAMVYPLSDGRSYLPDFWVTDVSLSEAQQQLGEWPTLKDIRTFISRHLVRIED
                     TKGWFAPHHPSYDKIKQFRIDFPDLPFQVLLISRRNRQWL*"
     gene            complement(358240..358467)
                     /locus_tag="GWB1_scaffold_5_curated_closed_complete_prodig
                     al-single_525"
     CDS             complement(358240..358467)
                     /product="hypothetical protein"
                     /codon_start=1
                     /transl_table=11
                     /translation="MEPKFFGGDPVKVVEHGKFLGATGVVDRHTEHGVAVRFDVPLET
                     VVDLPRWPWTETYVQTEQLFREQALELLLVR*"
     gene            complement(358467..359936)
                     /locus_tag="GWB1_scaffold_5_curated_closed_complete_prodig
                     al-single_526"
     CDS             complement(358467..359936)
                     /product="Putative uncharacterized protein n=1 Tax
                     =Desulfotomaculum reducens (strain MI-1)
                     RepID=A4J4D1_DESRM"
                     /codon_start=1
                     /transl_table=11
                     /translation="MSTVFSQTDSGNQKSAFNELLVTEPFPVVAQGFTYNLSNDALIL
                     RKNGSGTSAQTNSMAVISTAAANNSFSQLLSRKSVKYVPGQGIVARFAGFFVTGATNS
                     TQYVGYGSVNDAFAFGYQGTTFGVLRRYGGSSEVRTLTITTKSSTLESVTVTLNGVAK
                     LCPVTNGADSTVTANEIAAVDFSEVGTNGGWQTEAVGNTVIFRSYRSGSLPGAYSVAG
                     STIVGAFASSVVGVAANDTNFVAQSAWSDDRADAKVELPILDWTKGQVFQIRFQWLGY
                     GMITFYVENPATGKFVLVHRIQYAGTATTPSITNPSLPFMMEAANTTNATVVGPLVSS
                     FGIFHEGENNLFGIARGIVAIKTGITTETPVLTIRNKSTYASKLNRIVLDIHGIAASS
                     DGTKNVVVRVYLNATLVAASFTDVSASTSPASYDTAATSFSGGTLLHGRGMAKVDNIE
                     IRHEKHGSHVLNPGEQITVTIQSAANVDMVVGSEWEELF*"
                     /db_xref="UniRef100_A4J4D1"
                     /db_xref="A0A0F9IAW5_9ZZZZ"
                     /db_xref="drm:Dred_1404"
                     /db_xref="A4J4D1_DESRM"
     gene            complement(360072..362324)
                     /locus_tag="GWB1_scaffold_5_curated_closed_complete_prodig
                     al-single_527"
     CDS             complement(360072..362324)
                     /product="hypothetical protein"
                     /codon_start=1
                     /transl_table=11
                     /translation="MATKQNKLKYSEEFDNALYTKFLSAISANAVTNPIDSALTADRL
                     ADTGVANNYHGCYPGAPLTLPPGQYTLSVYAKAGEWTWLALAINVVGTEDLSYFDLAN
                     GVVGTTHASQTPKITPVVGYPGWYRCSITRTTPYSTAFYSEIFTASGNGGAIHVGDAT
                     KGLYLFGFQLVQANWEGPYCPTTVQPVDDGNIRNIDAEAQNFFTYSDDQTNANWVKTN
                     VGSTTGGQIDPFGGTTACLFTDTVDGAPTSHYYRQTSAGLLVAKPFSILIYAKPGTKY
                     MFSLWDASTGTATEFNLQTLVVTHTPAVSGRTGRIIPAPNGFYRCEATWPSNVASGTS
                     WILQIYGAGTGTYTYQGDGTGTMTFARVQISQSNVVHTAPTLATVLNTGRPRDLTPST
                     QTGSLINWDFRGGVLPNDAVFLRAAGTAASETVQTGTSTVVTTGITTNIPRFGKRLDA
                     DVIGLVLEPTRINVVLRSTDISNASWLNSFGLTFRNTQAPDGGTAKEMIALSPTVWQY
                     LSQNPLGAAGIYTQSVWYKWAYSGVGFIQTVNPPTTTNFTTSTLWKVVEQTATHTAAT
                     YYVISPTEGTLESISNVGAWGAQYEVGAYRSEHVITAGASATRQPERLYHPNAAASIT
                     GKLKVRIVFRPKSTLANADSAQTIWYINGTNYCEIATTGVMTVVVGGTSNTTAAIVWA
                     QYDTVDLMVDTGNKVAVVTYSVNGGATVTPAVAGAAQPVVPAGTTLDIGCNGATNQLA
                     CWLLSVTAEG*"
     gene            complement(362358..366554)
                     /locus_tag="GWB1_scaffold_5_curated_closed_complete_prodig
                     al-single_528"
     CDS             complement(362358..366554)
                     /product="hypothetical protein"
                     /codon_start=1
                     /transl_table=11
                     /translation="MSTKPFWAQDSDKLLDADFTVLPLGGLTSTKLPDVLVLARAAGT
                     AASETVQTGTSQVVTTNITANVPRVGRRLDTDLPGLVLEETRVNKILNNRDGVTGWSA
                     QGGTTTQAYAAGVDGSPTTAFRMSAASGQVCNLGPSSQTVGAPVALSGWMRATTPGTN
                     DTVGILMQFGTLNSHVTGTTGTTAFTRYSNVQSPVGNSTVYLGPVEGRSNAPIAAAAR
                     DFVVDLVQSEAGGWVSEAILVAGANSTRSPERLYHPTASTLVRSGRLAFSVSLRPKST
                     AANFTATSRVWTSGSDYCEIASTGVMTISIGGVTNTTVALSWAQYDSLDLYVGAGGGI
                     ATRVGYRVNGGATTYPTVTGAVLGNVSIAGTLDLLCNGTASQFSAWITSIQAWKVGTS
                     PSWVVDSTPTLLAADFTTLAAGAAATLPGGLAFARALGTAASETVQTGTSTVVTTGLI
                     ANVARVGRRLTTDTLGLVLEESRVNWFPYARAPNAVGLAAGSGDSYPTTNNAQPDGGV
                     LGIEMVVPSGGWGKNWNTASTTHVMSQWVIKGPGTGAYGMAQQQASAADGSAVGGIAA
                     TSYTRIITTSATSQYAQPCDGRALNGVAAGARDVVVDLIHWESGRWSSEAIVSAGASA
                     TRNGERLYHPTASSLVQAGRLSLSVSLRPKCTPANFTATSRVWTSGSDYCEIASTGVM
                     TISVGGVTNVTSAITWAAYDTLDIYVATGGGSVTQVTYRVNGGIPTYVTVTGLPLGNV
                     STASTLDLLCNGTASQFSAWITNITAWKSGQVPTWAITEPTILNADFTALTPGAVATL
                     PSGFVLTRTAGTAASETVQTGLSTVVTTGITANVARAGRHLSPYTARNYPQALQFDGT
                     VKYGTATAVPFAAATQTTLCGWVKNPNNVGGEIILETSSDSGVANAFFLLNNGSGTLQ
                     MRVHDQTNARTSTVNTGALATNRWYRFTLVIDETLGSAQALIYLDGIANTASRPSDQQ
                     CLAGIDTNSLVVGLRVGGTNRFSGSLVLDRITTGKAYTAAEALAEYQTGVYPSGGTLL
                     ANYNWTNITGQTTIIDNGTGAKNIVLTNSPVWTNTDTPSIFPVGLVLEETRTNSVPAS
                     HSIPSGTTLGWTAGTGTTTVGQAAPDGSTAAVSIVCTSAQYGSYNSGAASVTSGLTYT
                     VSQWTKAVSVGANDTYGSWTQSPLTNFITGTATANWLRYAFSPLAATGTANVQYVPND
                     GRAATPGLSAANRSMYIDMPQVELGKWPSEAIITAASATATRSPERLYYPVAANLITN
                     GRLAISISLRPKSTAANFTATSRVWTSGSDYCEIASNGVMTISVGGVTNTTAAIVWAQ
                     YDSLDLYIATGGNVATTVAYRVNGGAKTSPAVAGATLGNISVASTLDVLCNGTASQFS
                     AWVTNVSVWKWTNGARPSWV*"
     gene            complement(366556..369732)
                     /locus_tag="GWB1_scaffold_5_curated_closed_complete_prodig
                     al-single_529"
     CDS             complement(366556..369732)
                     /product="Tax=RIFOXYD2_FULL_Elusimicrobia_34_15_curated"
                     /codon_start=1
                     /transl_table=11
                     /translation="MSRVTQRDITHSLSFNNPGTTMYGKATAVPFANATQLTIHLWLK
[truncated: 738,275 more chars]
