# Supplementary material for: Clades of huge phages from across Earth’s ecosystems
Source: Nature. 2020 Feb 12;578(7795):425–31. doi: 10.1038/s41586-020-2007-4 (PMC7162821; doi:10.1038/s41586-020-2007-4)
Supplement: Supplementary file 6 — Genbank files for all genome. [file 41586_2020_2007_MOESM6_ESM.zip › genbank_genomes_SD-4/M01_PHAGE_31_130.gbk]

LOCUS       SRR1747018_scaffold_3_prodigal-single     261892 bp    DNA     linear   BCT NOV-13-2019
DEFINITION  SRR1747018_scaffold_3_prodigal-single, contig.
ACCESSION   SRR1747018_scaffold_3_prodigal-single
VERSION     SRR1747018_scaffold_3_prodigal-single.1  GI:
KEYWORDS    .
SOURCE      M01_PHAGE_31_130
  ORGANISM  M01_PHAGE_31_130
            .
COMMENT     Data sourced from ggkbase. For additional details see
            http://ggkbase.berkeley.edu/organisms/405017
FEATURES             Location/Qualifiers
     source          1..261892
                     /organism="M01_PHAGE_31_130"
                     /mol_type="genomic DNA"
     gene            17..223
                     /locus_tag="SRR1747018_scaffold_3_prodigal-single_1"
     CDS             17..223
                     /product="hypothetical protein"
                     /codon_start=1
                     /transl_table=11
                     /translation="MTYVELNDEHNTIIDTRGIRQIHNQTVSDDCHYLKIHYSNRETY
                     YTYGYKDIETLYRDRDKIKEKLGF*"
     gene            239..826
                     /locus_tag="SRR1747018_scaffold_3_prodigal-single_2"
     CDS             239..826
                     /product="hypothetical protein"
                     /codon_start=1
                     /transl_table=11
                     /translation="MRQNIAIVLNAKTKKEAHREMYETIDLFREDMHMDTEYESIYFT
                     KEYIEEQYENFKQKYRDLDKDDIESRLEYSGAKDIEEYIQDVLDMYGWSTLEDYAKER
                     YNIIRFEGNKCIGVYNPRGYIDYVDSILCMKKYKNISTNDIKRYRIAEIVLKDKTSIE
                     WDMDKTYRDNKLILKQTLRKDIEPNNYLAIVRVHY*"
     gene            843..1154
                     /locus_tag="SRR1747018_scaffold_3_prodigal-single_3"
     CDS             843..1154
                     /product="Putative uncharacterized protein n=1 Tax
                     =Bacillus phage SP10 RepID=F8WPN6_9CAUD"
                     /codon_start=1
                     /transl_table=11
                     /translation="MSDFQKQRIERNIKKGTKRSFNMDVQYYKGIPLRLICRDTYKSN
                     KAKRFTINETNQNVWIPNKHLEEDGTIKQGENLDYIFIKAAKMKKLKYAGVNSWSWQR
                     R*"
                     /db_xref="UniRef100_F8WPN6"
                     /db_xref="F8WPN6_9CAUD"
                     /db_xref="sri:SELR_17960"
     gene            1166..1573
                     /locus_tag="SRR1747018_scaffold_3_prodigal-single_4"
     CDS             1166..1573
                     /product="hypothetical protein"
                     /codon_start=1
                     /transl_table=11
                     /translation="MVKTFREVLRDIKPGETWICTENCIIRDIRCYKDGMIETTYTTF
                     SQSGMFCVDGKRLFKLKKNEVEFEDAVKALKEGKIIESCETERMYKVGERGNEKAIFT
                     NTQDSSTWLDLNNIFKQKEVLGRWYIYDKGEIQ*"
     gene            1573..1848
                     /locus_tag="SRR1747018_scaffold_3_prodigal-single_5"
     CDS             1573..1848
                     /product="hypothetical protein"
                     /codon_start=1
                     /transl_table=11
                     /translation="MFLVTDSLSDCTNIYEVSLRGKKYTIGEFIQEVFTERPNEWGNI
                     EVNDIDAINYKDGKIIGQNFDNELLNKPIRHVIAQGGWSRMDYVIYV*"
     gene            1859..2350
                     /locus_tag="SRR1747018_scaffold_3_prodigal-single_6"
     CDS             1859..2350
                     /product="hypothetical protein"
                     /codon_start=1
                     /transl_table=11
                     /translation="MNIIRNLKLRVLIRKNIKNLKEIKKYTAKSIEELERQKMETNYN
                     VIYEFEEAVEREIDFYRRSIKKKIYKDNFNISELKTRLEDFEKIRSKVFKEYCFTMIL
                     NIFEDASYTPIEWIDAYNMLIILKEYNIVEHKPEEKKITIDMEYAICIFLCIFIIFVA
                     FYS*"
     gene            2363..2605
                     /locus_tag="SRR1747018_scaffold_3_prodigal-single_7"
     CDS             2363..2605
                     /product="hypothetical protein"
                     /codon_start=1
                     /transl_table=11
                     /translation="MLIELKDSSRSIVNLSDMSVINFTARTFGDVYAILVVPKGSTEG
                     ISFTYSDLNTLQGDRARIRSMLGLSKEENDENIQQQ*"
     gene            2583..2963
                     /locus_tag="SRR1747018_scaffold_3_prodigal-single_8"
     CDS             2583..2963
                     /product="Uncharacterized protein n=2 Tax=Clostridium
                     difficile RepID=U3Y5H3_CLODI"
                     /codon_start=1
                     /transl_table=11
                     /translation="MRIFNNNKISNSSIISGNNKAIVNGVEIDIPEGASISIKNNKVY
                     INGKEYRDKELENKEPVNIIVNGNAGSIDCGNSVEVKGNVTGDIDCGNSVKIGGDMLG
                     DIDCGNSVNISGNHTGAIDAGGIS*"
                     /db_xref="UniRef100_U3Y5H3"
                     /db_xref="U3Y5H3_PEPDI"
                     /db_xref="cdg:CDBI1_19478"
                     /db_xref="U3Y5H3_CLODI"
     gene            3098..3409
                     /locus_tag="SRR1747018_scaffold_3_prodigal-single_9"
     CDS             3098..3409
                     /product="Uncharacterized protein n=1 Tax=Clostridium
                     perfringens E str. JGS1987 RepID=B1BR52_CLOPF"
                     /codon_start=1
                     /transl_table=11
                     /translation="MSHASGKVIFKDGTERFAEYNGSGDYMYNLTYETTNERNDRWRQ
                     PGREPDCKHEHVEDVILQSDYGCGMTWKGKCCKDCGWITEGTDPYADDTFDEFRYGEE
                     Y*"
                     /db_xref="UniRef100_B1BR52"
                     /db_xref="B1BR52_CLOPF"
     gene            3421..3717
                     /locus_tag="SRR1747018_scaffold_3_prodigal-single_10"
     CDS             3421..3717
                     /product="hypothetical protein"
                     /codon_start=1
                     /transl_table=11
                     /translation="MVIKLSSRSFINLSDKTMDILYPGRGTIAVAKGKITNKISIEYK
                     HIRYALMRSGDLCLVMKNNSTVLGIKPADTFTIQGDREKLEELLQRLKPLIKEA*"
     gene            3719..3988
                     /locus_tag="SRR1747018_scaffold_3_prodigal-single_11"
     CDS             3719..3988
                     /product="hypothetical protein"
                     /codon_start=1
                     /transl_table=11
                     /translation="MTLNEFVKELRKEKAIQYAVVYKPVKEDKVLYLVLKNESYETSI
                     HAIDAINKIKEKVNEPFTYYLTELQEIGIIINNVIGYKSKFEILY*"
     gene            4001..6175
                     /locus_tag="SRR1747018_scaffold_3_prodigal-single_12"
     CDS             4001..6175
                     /product="Calcineurin-like phosphoesterase./RNA ligase. 
                     (EC:3.1.4.37)"
                     /codon_start=1
                     /transl_table=11
                     /translation="MRTLLLFRGAPGCGKSTFIKDHDLEQYSLSADNIRLMCQAPVQK
                     PDGTYGISQSNDNYVWKLLFDMLEQRMKRGEFVIVDATNSLTSDMSRYKHLVELYRYR
                     ALIVDMTDIPKDVCKQRNAHRLPEYKRVPEFVIDRMYDRFQTENIPKWIKVIRPEEVD
                     DAIKLKPLDFNKWKKIHHIGDIHGSLDCLKEYLGEIKDDEYYIFCGDYCDRGTQNAET
                     LLYMMELAKRDNVQLLTGNHEGHLWRYAKDERPTSTEFATVTSKEFDEAGVSKKDIRV
                     FYRKLGQIVYYTYGDKTVLVTHGGIAHMPDNLMLMATEQFIKGVGDYDEVDMAEKAFA
                     ESVKNTNIYQIHGHRNMHGASISNNIRSFNLEGEVEFGGHLRCVTLDKDGFKEYQTKN
                     DNFKTIKYEPDHFDNLSIADAIITLRANRFIREKKLDNNVSSFNFTPQAFKKKEWNEE
                     TIRARGLFINTNISQIVARSYNKFFNIGEMPLTKMGNLEKNFKYPVVAYEKYNGYLGL
                     LGYNPETDELMYCSKSTDEGDFAQWFKEYMQTHYTVEELATVKDYIKRMNVTLVFEVI
                     LVDKDPHMIKYEEDAVVLLDIIYNTLDFRHISYEMLQFTGVRLGFKVKRKAKTLNNWN
                     EFVSWYVTEVNTPENDVLEGFVLEDAEGFMTKIKTDYYQFWKRMRYVANEIAKNGFIK
                     KQSLVSEPLAHAFYAWLLTQPKEVQALDIISLRDRFYGSCIP*"
                     /db_xref="coo:CCU_21900"
                     /db_xref="UniRef100_R5VQC6"
                     /db_xref="R5VQC6_9FIRM"
                     /db_xref="3.1.4.37"
     gene            6248..6619
                     /locus_tag="SRR1747018_scaffold_3_prodigal-single_13"
     CDS             6248..6619
                     /product="Uncharacterized protein n=4 Tax=Clostridium
                     RepID=A8S0H9_9CLOT"
                     /codon_start=1
                     /transl_table=11
                     /translation="MSKNYKPTVAIDFDGVIHSYTSGWQGVGECSDPMVPGIDTAIAD
                     LRTDHKVIVVSSRAATPEGRIAIRDYLKKYNIEVDGIQSEKPPCIVSIDDRAICFTGY
                     SGILAKQVRNFKPWTDKDENE*"
                     /db_xref="UniRef100_A8S0H9"
                     /db_xref="A0A0E2H834_9FIRM"
                     /db_xref="puf:UFO1_3918"
                     /db_xref="A8S0H9_9CLOT"
     gene            6606..7193
                     /locus_tag="SRR1747018_scaffold_3_prodigal-single_14"
     CDS             6606..7193
                     /product="Uncharacterized protein n=1 Tax=Eubacterium
                     plexicaudatum ASF492 RepID=N2A4U3_9FIRM"
                     /codon_start=1
                     /transl_table=11
                     /translation="MKMNSLKRLRKADPLVIGAAVSNLFYSLAYPIVHTITMQGIDSK
                     WLSFASLANCFLASIITKLWLKKSKELYYFYGAMLGVEVIVYGILTVAFLGGVASPSM
                     YYMGDAILNAIITRNIICGGARLKALRYEGEEREEYDNKNNYYSYITSIIGFAISSFI
                     TFSTPVGFILMFVGIAVDNIFYYCAFKEEGVESNG*"
                     /db_xref="UniRef100_N2A4U3"
                     /db_xref="N2A4U3_9FIRM"
     gene            7186..7350
                     /locus_tag="SRR1747018_scaffold_3_prodigal-single_15"
     CDS             7186..7350
                     /product="hypothetical protein"
                     /codon_start=1
                     /transl_table=11
                     /translation="MDNSTLEGILIGVVVFILVVAFTCVGIKTCEYAMSSDTHSEIKY
                     CPNCGYKLGD*"
     gene            7386..8453
                     /locus_tag="SRR1747018_scaffold_3_prodigal-single_16"
     CDS             7386..8453
                     /product="Uncharacterized protein n=1 Tax=Ruminococcus sp.
                     CAG:9 RepID=R7CRM9_9FIRM"
                     /codon_start=1
                     /transl_table=11
                     /translation="MLPAGYYEVYFHKQKGFWLEEHPQIQIKEEKVYGNHIEKVDKVL
                     KAFKMFDRNLGIMLSGDKGMGKSLFARMLSTEAVKAGLPVIVVNFYAPGIMNFVNSIQ
                     QEALILFDEFDKTFEERDDYNPQYEVLNILDGLSIGKKLFAFICNDLDEINDCMLNRP
                     GRIHYHFRFSYPNEEEMRAYLKDKLNPIYYDQIDDVVKFSCMTNINYDCLRAIAFELN
                     CGYGFKESINNLNILCTDGAESYCTLELEYTNNKKFVRNVAFDLFDKDHYIKVWTNDQ
                     DARAIGEVYVGFSVSDIDMVKGKEFFATISNIELSSLDIYKNCTEEERQELEKYYLDP
                     ENVVMVTLRRSSDKNKNKRYF*"
                     /db_xref="UniRef100_R7CRM9"
                     /db_xref="R7CRM9_9FIRM"
                     /db_xref="btn:BTF1_31282"
     gene            8465..9265
                     /locus_tag="SRR1747018_scaffold_3_prodigal-single_17"
     CDS             8465..9265
                     /product="von Willebrand factor type A n=1 Tax=Clostridium
                     difficile E15 RepID=U3Y0U3_CLODI"
                     /codon_start=1
                     /transl_table=11
                     /translation="MGFFKKIFQKGGVTEAEITPQMPEAPKTEVLKEEKIVAKETKSD
                     AITTINLRKEKLNKICLEKKELQDLTSKVVVVLDYSGSMDQLYRDGVVQETLNRLLPL
                     ALRFDDDGEMELFIFSNNYKQLPSLNINNFDNYIENEKVLKKYSMGGTNYSPVIRNIT
                     KDQKGDIPTFVIFITDGDCFSSDKTPTEEAIRKASDKPIFWQFVGIGNSSFDFLESLD
                     DMQGRYIDNADFLKISNVCNLSDEELYKALLGEFPDWLNAAKLNNIIK*"
                     /db_xref="UniRef100_U3Y0U3"
                     /db_xref="cdg:CDBI1_19778"
                     /db_xref="U3Y0U3_PEPDI"
                     /db_xref="U3Y0U3_CLODI"
     gene            9316..9615
                     /locus_tag="SRR1747018_scaffold_3_prodigal-single_18"
     CDS             9316..9615
                     /product="hypothetical protein"
                     /codon_start=1
                     /transl_table=11
                     /translation="MVIILILLFSMLVAAICTAFNGLMTVAFNEEEEDMARSYFIWKM
                     TLDDDTELKFVANSISQILYNGINIDWDEIIKIEQVELYYSNAENDYPDIIDLRN*"
     gene            9633..9869
                     /locus_tag="SRR1747018_scaffold_3_prodigal-single_19"
     CDS             9633..9869
                     /product="hypothetical protein"
                     /codon_start=1
                     /transl_table=11
                     /translation="MRKNVIAIIIKIISSLILSVIFLFVCFNSELFGTYASCGFLIIL
                     GIAITILLYDAMNEIAIYNEIKRIRKKEEEKAKW*"
     gene            9959..10240
                     /locus_tag="SRR1747018_scaffold_3_prodigal-single_20"
     CDS             9959..10240
                     /product="hypothetical protein"
                     /codon_start=1
                     /transl_table=11
                     /translation="MSKKVIVKDIVIGDPICHPWYMFCNEYEEWDLIKDDVIFTKERY
                     LPKLMVECGIVDSISEVRRNRPELVTNLDKPAFMEIKWGKSRLYIQIGE*"
     gene            10247..10645
                     /locus_tag="SRR1747018_scaffold_3_prodigal-single_21"
     CDS             10247..10645
                     /product="Putative uncharacterized protein n=1 Tax
                     =Ruminococcus bromii L2-63 RepID=D4L507_9FIRM"
                     /codon_start=1
                     /transl_table=11
                     /translation="LKINKKLIPVLAIVAVLGLGAVGCRESNRVSHNISKEADNFNVT
                     RRLVVINARTDKPLFELVGNFALSNNSDNELEVVCQTGKNEFKKHFIYLNEYTIYTVE
                     DISGADVNKYKYEVNFLPETIQPITITTKD*"
                     /db_xref="UniRef100_D4L507"
                     /db_xref="rbr:RBR_02740"
                     /db_xref="D4L507_9FIRM"
     gene            10657..11034
                     /locus_tag="SRR1747018_scaffold_3_prodigal-single_22"
     CDS             10657..11034
                     /product="hypothetical protein"
                     /codon_start=1
                     /transl_table=11
                     /translation="MKYKLWSKNEKKFVENGWVIFPDGRPFWMTYGEIDAGVYMEDYA
                     LIKSTGIKNIDNIEIYEGDILKCKLYNGKYENYVIVWDEEEAGFDALNEDKSNFMSPS
                     IWTVSEIVGNIYENPELFYKGEN*"
     gene            11035..11406
                     /locus_tag="SRR1747018_scaffold_3_prodigal-single_23"
     CDS             11035..11406
                     /product="hypothetical protein"
                     /codon_start=1
                     /transl_table=11
                     /translation="MEKVYIRTKQFMFEDGEKIECGVVIDSDTWQIGGMPDTLPEELE
                     DALAECGISMEGSEAIEWNPDNVNIDEARRILKEKGFELVYNEPDFVKEFKRRFNGDL
                     EDLYDYGTLIEFSQKIKDLTE*"
     gene            11469..12362
                     /locus_tag="SRR1747018_scaffold_3_prodigal-single_24"
     CDS             11469..12362
                     /product="ErfK/YbiS/YcfS/YnhG n=1 Tax=Clostridium sp. CAG
                     :492 RepID=R5YVE6_9CLOT"
                     /codon_start=1
                     /transl_table=11
                     /translation="MKKSNILTATAIAAATVGTVGIVQHIDALSAQYTTTSVLCMRKG
                     PGTNYPVIRKLPKGQTVTVVSIDRYGWAKLNNNYYVSSLYLKRSSGTTSNKDKNSTTV
                     QGVFKYTKTNLNMRKGPSTNYYKILTIKSGQKVKVLGTSGNWSKVIYNNAIGYVSSQF
                     LTNTKPSTQTAINRITISLSSKKMKCYSNGKLVRTMDCAVGKSSTPTPQGQFPVVNKI
                     KNRPYYKENIPGGAPNNPLGKYWVGLKVGKYNGNVYAIHGTNDESSVGKAVSHGCIRL
                     HDYDILWLYNNVLIGCVVVIH*"
                     /db_xref="UniRef100_R5YVE6"
                     /db_xref="R5YVE6_9CLOT"
                     /db_xref="hhd:HBHAL_2605"
     gene            12380..12589
                     /locus_tag="SRR1747018_scaffold_3_prodigal-single_25"
     CDS             12380..12589
                     /product="hypothetical protein"
                     /codon_start=1
                     /transl_table=11
                     /translation="MRMTTVDILNTDNEQIVNGLFGHSFTIPKIGEKICYLDKEYKVV
                     DVKHELICVGSIIQTNKVTLIVKEI*"
     gene            12618..13055
                     /locus_tag="SRR1747018_scaffold_3_prodigal-single_26"
     CDS             12618..13055
                     /product="hypothetical protein"
                     /codon_start=1
                     /transl_table=11
                     /translation="MKKSDLKNGMSFETRRGEEYFIIQEDLYRKTIELSLEPNGSFNS
                     YIRDYEDDLTHKNKHNEDIVKIYDVDRNKIWKRIDWDKIPIDTKVFVKNFEDSNWKKR
                     HFAGYDKKIEGSPFRTFDYGQTSWTSEGTDISNWRFCKLNEEE*"
     gene            13058..13645
                     /locus_tag="SRR1747018_scaffold_3_prodigal-single_27"
     CDS             13058..13645
                     /product="hypothetical protein n=1 Tax=Clostridium
                     difficile RepID=UPI00016C6960"
                     /codon_start=1
                     /transl_table=11
                     /translation="MINATKHARERYAERIKGIERDAIKSNVAMYGNDYEKDLNKMYD
                     NSRLIYTGRFQTHKECQYRLADDIILVMDKVDQNLITLYRVDFNFTKSINKVILQDLV
                     EELDVKEKAWSLEKEKTEEANSELNNEKALLEMDIEAKAKELESLKDRLDALNKYMKT
                     TNADEITAKEAMDEIARKIVYSIDYKKAMQEIVED*"
                     /db_xref="UniRef100_UPI00016C6960"
                     /db_xref="U3XEF7_PEPDI"
                     /db_xref="UPI00016C6960"
     gene            13648..13947
                     /locus_tag="SRR1747018_scaffold_3_prodigal-single_28"
     CDS             13648..13947
                     /product="hypothetical protein"
                     /codon_start=1
                     /transl_table=11
                     /translation="MDTSKGVKFAIGSTIVTITLATVIICTAVLNSGCTSDKEPEYIG
                     FRTTQNTKKIANMTVYEIVDENTGVHYYLGKSETYKAFMSPVYNSDGTIKVDKED*"
     gene            13952..14398
                     /locus_tag="SRR1747018_scaffold_3_prodigal-single_29"
     CDS             13952..14398
                     /product="DNA repair protein RadC family protein n=1 Tax
                     =Sporomusa ovata DSM 2662 RepID=T0INK3_9FIRM"
                     /codon_start=1
                     /transl_table=11
                     /translation="MRMTKYKLQLVKDSGTNYGGKDFQISNPDDLYNLLCDVCDLDKQ
                     AEEVLILICLDSKNKVIGIHEVSRGIVNMSFACGREIFKRAILNNAAKIMLAHNHPSG
                     NSTPSEEDKKTAKLVKEAGELLDINLIENMVVGDNEYCSFKRIGEL*"
                     /db_xref="UniRef100_T0INK3"
                     /db_xref="cbv:U729_3221"
                     /db_xref="A0A0A7G2W7_9CLOT"
                     /db_xref="T0INK3_9FIRM"
     gene            14395..14535
                     /locus_tag="SRR1747018_scaffold_3_prodigal-single_30"
     CDS             14395..14535
                     /product="hypothetical protein"
                     /codon_start=1
                     /transl_table=11
                     /translation="MMLTKECKKRKLCNIHMDGYCNGLNFNCEYPSEHNKEAYNENNI
                     ER*"
     gene            14513..14692
                     /locus_tag="SRR1747018_scaffold_3_prodigal-single_31"
     CDS             14513..14692
                     /product="hypothetical protein"
                     /codon_start=1
                     /transl_table=11
                     /translation="MKIILKDNYMDPRIEEKLICSNVEPALAYKLASILNDRLKVNGK
                     FYQAVSDEYELKIPE*"
     gene            14705..14851
                     /locus_tag="SRR1747018_scaffold_3_prodigal-single_32"
     CDS             14705..14851
                     /product="hypothetical protein"
                     /codon_start=1
                     /transl_table=11
                     /translation="MKDSILGNAVNTFMKNFKENYDKNKISNKDKIECKKTIRESINK
                     FNNS*"
     gene            14965..15273
                     /locus_tag="SRR1747018_scaffold_3_prodigal-single_33"
     CDS             14965..15273
                     /product="hypothetical protein"
                     /codon_start=1
                     /transl_table=11
                     /translation="MRVAKIGKGIITGYFNNDYYVDRMFNPAINSNEVKDHLKKALPV
                     GRIVDVKELDSRQCSGDALEQCPHKGICYLIGYYEDGHYSDYTACMLNFKQTGEMEDA
                     *"
     gene            15266..15757
                     /locus_tag="SRR1747018_scaffold_3_prodigal-single_34"
     CDS             15266..15757
                     /product="hypothetical protein"
                     /codon_start=1
                     /transl_table=11
                     /translation="MHSRIFQLSNDEVTEPLTESSIIAFNEWFVNQIADYVNDNTDRE
                     SDIDWLLQTFNEEVCKYITIVKMDDIYVSITFKPGFKEEYYREKFTRLKELVRDLTLE
                     DFSNSSSLTVYSIKDKVESKFGFYVYNNETEFIIPFDTFVRELNGTAEETYYFGSTVD
                     YHW*"
     gene            15774..15983
                     /locus_tag="SRR1747018_scaffold_3_prodigal-single_35"
     CDS             15774..15983
                     /product="hypothetical protein"
                     /codon_start=1
                     /transl_table=11
                     /translation="MKWLIILFAIGWLWCSACEKTYDAARDKIEDSAKKTINRNKDTI
                     KKGTRKAVSIMDYIGHMTGWNHRFK*"
     gene            16005..16394
                     /locus_tag="SRR1747018_scaffold_3_prodigal-single_36"
     CDS             16005..16394
                     /product="hypothetical protein"
                     /codon_start=1
                     /transl_table=11
                     /translation="MIIYYAHHMSVYNTLQEARELKVIHRMFKDSVVINPNGWVNNEG
                     VNGSAIMEQCYIFVQKSDVVVFSALEDGVIGRGVYCELEKAFKHKKRVYFLIRNALVE
                     YYESDYKETKLINNGENWKTYAKVKIK*"
     gene            16406..16696
                     /locus_tag="SRR1747018_scaffold_3_prodigal-single_37"
     CDS             16406..16696
                     /product="Uncharacterized protein n=1 Tax=Clostridium
                     saccharoperbutylacetonicum N1-4(HMT) RepID=M1MNY6_9CLOT"
                     /codon_start=1
                     /transl_table=11
                     /translation="MKTYRKTLFKKDFDFVTAYGSYDDERSKMKGYIEFKMYFDFKEG
                     LRFSVAVPNYACCSKNPFKALFDVLETQVVDNSKYQRLKADCRNKGYWQHLE*"
                     /db_xref="UniRef100_M1MNY6"
                     /db_xref="csr:Cspa_c26760"
                     /db_xref="M1MNY6_9CLOT"
     gene            16707..17063
                     /locus_tag="SRR1747018_scaffold_3_prodigal-single_38"
     CDS             16707..17063
                     /product="Peptidyl-tRNA hydrolase PTH2 family protein n=1
                     Tax=Clostridium difficile DA00210 RepID=T3TX17_CLODI"
                     /codon_start=1
                     /transl_table=11
                     /translation="MRKVMYIVINEDLNMSPGKIGAHTAHASFDYLLEMRDKLDDEYG
                     TFCDFIDDYKEHGDTIIVLKAHEKDLLKWESEGYIVVRDRGLTEVEPNSITAVCLGIY
                     DKDEGMPKWIQRLRLL*"
                     /db_xref="UniRef100_T3TX17"
                     /db_xref="T2YXW8_PEPDI"
                     /db_xref="T3TX17_CLODI"
     gene            17036..17308
                     /locus_tag="SRR1747018_scaffold_3_prodigal-single_39"
     CDS             17036..17308
                     /product="hypothetical protein"
                     /codon_start=1
                     /transl_table=11
                     /translation="MDTKTKITIGDDNMFVDKPLCNLKHCRFFSDYNCMADKIKHERC
                     PYKIMCDDVDALGYINVTGHLEKKEDFLKEEMQRTCKHKNPDGTDA*"
     gene            17503..18063
                     /locus_tag="SRR1747018_scaffold_3_prodigal-single_40"
     CDS             17503..18063
                     /product="hypothetical protein n=1 Tax=[Clostridium]
                     glycolicum RepID=UPI00036C2A57"
                     /codon_start=1
                     /transl_table=11
                     /translation="MRKNFKRIIFTLTVLVTLGFGSINDVYASSYMRTTCNLNVRTGA
                     STKYKKLGTLKKGARVVPIKTRNGWCKIKYGNGYGWCKKSYLSKTGNTNNKNIKRTLK
                     VKAYAYTGHSMTSTGRVPKAGRTIAVDPRIIPYGSKIYIPALGRTYIAEDCGGGIKGN
                     KVDIYMSSNRECYNFGVRYLTIHILN*"
                     /db_xref="UniRef100_UPI00036C2A57"
                     /db_xref="A0A0B3WND5_9FIRM"
                     /db_xref="cdl:CDR20291_2373"
                     /db_xref="UPI00036C2A57"
     gene            18114..18332
                     /locus_tag="SRR1747018_scaffold_3_prodigal-single_41"
     CDS             18114..18332
                     /product="hypothetical protein"
                     /codon_start=1
                     /transl_table=11
                     /translation="MIKKRITKTAKQARLERQKMTDESTCPSCGYRACIGLKGEEEIR
                     TGWFSKKTIKFKEYSCIKCGCEWRINID*"
     gene            18347..18784
                     /locus_tag="SRR1747018_scaffold_3_prodigal-single_42"
     CDS             18347..18784
                     /product="Putative uncharacterized protein id=3012028 bin
                     =GWC1_Spirochaetes_27_15 species=Fusobacterium mortiferum
                     genus=Fusobacterium taxon_order=Fusobacteriales
                     taxon_class=Fusobacteriia phylum=Fusobacteria
                     tax=GWC1_Spirochaetes_27_15 organism_group=Spirochaetes"
                     /codon_start=1
                     /transl_table=11
                     /translation="MIFKETNGDLFKSSSDYTLMHCISHDCAMGAGIAKTFDALMPDM
                     KKQLKRTIRENDLTGYYAMLYKGKRDVINLVTKERYWHKPTYSSLKASLINAKQIILR
                     NNIKHIAMPVIGCGLDRLQWSKVSKMVKEIFADTDVEIVVYHK*"
                     /db_xref="gwc1_scaffold_2797_30"
                     /db_xref="ral:Rumal_3571"
                     /db_xref="E6UK16_RUMA7"
     gene            18802..19335
                     /locus_tag="SRR1747018_scaffold_3_prodigal-single_43"
     CDS             18802..19335
                     /product="spore protease n=1 Tax=[Clostridium] glycolicum
                     RepID=UPI0003603506"
                     /codon_start=1
                     /transl_table=11
                     /translation="MVIESILEQMLNTISSDVDITYLCIGTDRATGDALGPIVGTMLA
                     YRGLKVCGTIENPVHSLNLAQYEVRFKQNKPQHIVAIDACIGSYEDIGVIKFKTQGLR
                     PGAGAGKNFPRMGDTSIIGIVESNNRAVHECRLYEILEMAQDIVDTILKFEKIRVRNK
                     RKISHIFKRIVGIQNSN*"
                     /db_xref="UniRef100_UPI0003603506"
                     /db_xref="A0A0D1AEV4_CLOBO"
                     /db_xref="tsh:Tsac_0007"
                     /db_xref="UPI0003603506"
     gene            19351..19611
                     /locus_tag="SRR1747018_scaffold_3_prodigal-single_44"
     CDS             19351..19611
                     /product="hypothetical protein"
                     /codon_start=1
                     /transl_table=11
                     /translation="MENYTKELKKRIFDLNEIAPGDVIQYYRYTETLATSTENALVTK
                     VSEDKIVAIRYENNQESNFKCIIFRPNETGIEIRNVIKRGTI*"
     gene            19611..19808
                     /locus_tag="SRR1747018_scaffold_3_prodigal-single_45"
     CDS             19611..19808
                     /product="hypothetical protein"
                     /codon_start=1
                     /transl_table=11
                     /translation="MKNYQSYNIRELRTLDNLILTKDEFYNLISNKNVKYYKYLNENR
                     VYIKLIGFDDDYLIIYIEGGI*"
     gene            20019..20342
                     /locus_tag="SRR1747018_scaffold_3_prodigal-single_46"
     CDS             20019..20342
                     /product="hypothetical protein"
                     /codon_start=1
                     /transl_table=11
                     /translation="MSILLNIYTVIVLIAVIAMAFFAYKLKVLLPQISVDKLLRASSN
                     NHLEAAINILLYLFCPLLHVLFIGIVMYFLYLNNDESVKLIDESLDHVIERKEQEEYE
                     KNDNQ*"
     gene            20320..20457
                     /locus_tag="SRR1747018_scaffold_3_prodigal-single_47"
     CDS             20320..20457
                     /product="hypothetical protein"
                     /codon_start=1
                     /transl_table=11
                     /translation="MKKMIINKIMTEYNKRTIGGRKLGSYRFEELVGFYTQLKNGKQI
                     K*"
     gene            20497..20721
                     /locus_tag="SRR1747018_scaffold_3_prodigal-single_48"
     CDS             20497..20721
                     /product="hypothetical protein"
                     /codon_start=1
                     /transl_table=11
                     /translation="MLNSLQRPDNDILEYIHNHSKLYTGEEFASVVYKDPITQKEFIV
                     PENIPSEMCEKISNCIIFRINSLSDYVLKM*"
     gene            20731..21141
                     /locus_tag="SRR1747018_scaffold_3_prodigal-single_49"
     CDS             20731..21141
                     /product="hypothetical protein"
                     /codon_start=1
                     /transl_table=11
                     /translation="MYFDYTRAVQELYKKYNLEYFSDREKIIENSKYLYENNCYIDLY
                     GFEWVTNSTNKSMRYNRTPVRGRFSVGIYGKPIFYEYHPTRLNETRRPVDGMNRHYAL
                     TEYEAIQGYNHLIDKHLDYVQKELIDWANSYRIY*"
     gene            21152..21340
                     /locus_tag="SRR1747018_scaffold_3_prodigal-single_50"
     CDS             21152..21340
                     /product="hypothetical protein"
                     /codon_start=1
                     /transl_table=11
                     /translation="MSRKKNIIKNTLKSPESLDEETLNELLRKLDDLFETGNIFNPYQ
                     RDSLIYWTGEISDDTETE*"
     gene            21321..21530
                     /locus_tag="SRR1747018_scaffold_3_prodigal-single_51"
     CDS             21321..21530
                     /product="hypothetical protein"
                     /codon_start=1
                     /transl_table=11
                     /translation="MIQRPNNIILEELAINRKKLEGSMNTRLAKSAWHALSLIDLGIE
                     LNLFEREVLNYFRFERHDNIEEECK*"
     gene            21527..22366
                     /locus_tag="SRR1747018_scaffold_3_prodigal-single_52"
     CDS             21527..22366
                     /product="Thymidylate synthase ThyX {ECO:0000256
                     |HAMAP-Rule:MF_01408}; Short=TS
                     {ECO:0000256|HAMAP-Rule:MF_01408};; Short=TSase
                     {ECO:0000256|HAMAP-Rule:MF_01408};; EC=2.1.1.148
                     {ECO:0000256|HAMAP-Rule:MF_01408};;  TaxID=86416
                     species="Bacteria; Firmicutes; Clostridia; Clostridiales;
                     Clostridiaceae; Clostridium.;" source="Clostridium
                     pasteurianum BC1.;""
                     /codon_start=1
                     /transl_table=11
                     /translation="MKVQLIAHTPNPEEVVAQAAKLCYSPVGVDGIMEKLTPEKIDKF
                     VDHLATIGHESPLEHVNFTFAIEGISRVTTHQLVRHRLASYSQQSQRYVKLEQFEYII
                     PPAIEKAPRAKEAFIKAMEQDQEAYNEIVDSLMNNKLYMKYPSEFSTCMREVMAERII
                     IDVKNVETKHILAKFKEKFPKAYSMVEKECIEDARYVFPNACETKIVVTMNARSLLHF
                     FNVRCCNRAQWEIRAMADEMLKECKKVAPTLFKKAGPDCTFGKCGEGSMSCGHPRKPE
                     EFE*"
                     /db_xref="R4K7S7_CLOPA"
                     /db_xref="UniRef100_R4K7S7"
                     /db_xref="cpas:Clopa_4535"
                     /db_xref="2.1.1.148"
                     /db_xref="2.1.1.14"
     gene            22377..22556
                     /locus_tag="SRR1747018_scaffold_3_prodigal-single_53"
     CDS             22377..22556
                     /product="hypothetical protein"
                     /codon_start=1
                     /transl_table=11
                     /translation="MGIIYTKHKLDELYKERERIDKEIQECIDKINWYNEKYKDDVYY
                     QKNGVPFEEVHDYSP*"
     gene            22656..22784
                     /locus_tag="SRR1747018_scaffold_3_prodigal-single_54"
     CDS             22656..22784
                     /product="hypothetical protein"
                     /codon_start=1
                     /transl_table=11
                     /translation="MINYQIKNADTAIMSFRGENLFLSNFYEGKVLMQLRDDLRKM*"
     gene            22842..23024
                     /locus_tag="SRR1747018_scaffold_3_prodigal-single_55"
     CDS             22842..23024
                     /product="hypothetical protein"
                     /codon_start=1
                     /transl_table=11
                     /translation="MKKEIKDSTANIITVGGVGLMLLIAGLPLIPSLTILGGTVAGCA
                     YLTHNKSRRNTNGNRD*"
     gene            23008..23541
                     /locus_tag="SRR1747018_scaffold_3_prodigal-single_56"
     CDS             23008..23541
                     /product="Uncharacterized protein n=1 Tax=Nitrolancetus
                     hollandicus Lb RepID=I4EMH4_9CHLR"
                     /codon_start=1
                     /transl_table=11
                     /translation="MAIVINFFGGPGAGKSTTMARLFADLKSKGINCEMVSEFAKDLV
                     YENRMDTMKDELYIFAKQNHRLFRVKDKVDVIITDRPLLLTCVYDSLYGEDDKTLHDL
                     VRKTFKSYNNVNIFLDNRNIPYKENEGRLQSEEEANSIGYFIREELESSDESFIEVET
                     NDYDYIYKYVSLVLKLT*"
                     /db_xref="UniRef100_I4EMH4"
                     /db_xref="A0A0F9I0S5_9ZZZZ"
                     /db_xref="rus:RBI_I01848"
                     /db_xref="I4EMH4_9CHLR"
     gene            23571..23993
                     /locus_tag="SRR1747018_scaffold_3_prodigal-single_57"
     CDS             23571..23993
                     /product="hypothetical protein"
                     /codon_start=1
                     /transl_table=11
                     /translation="MEARSTYILAKRIINIIYVYEKSVRRNISNLSFEELTRGLADVF
                     YIYDINDKLLNGTSFDIDAQKQVVDKVVSETASLCIINTECDICCLQQIREAVTSINL
                     THEKHIRGTDILKTCNTVYFLVTHKFRPKINTDDWENI*"
     gene            24009..25124
                     /locus_tag="SRR1747018_scaffold_3_prodigal-single_58"
     CDS             24009..25124
                     /product="ATP-dependent metalloprotease FtsH (EC:3.6.1.3)"
                     /codon_start=1
                     /transl_table=11
                     /translation="MYLHTYITKDYDMYELKVSKVSKNRIRYDNEHRISLDDIVYKDE
                     KFSIAKRVNMKFNAILPEERDEAIEYVLEMVKRITDGIDESEEMKQFDDITEAINYVK
                     ELKANSGIDEEYVSLKDIIINDSVMNKIEQTLKFLNKDEKYSAIGAKTPKNLLLYGPA
                     GTGKTLIAKALGCESGRKVYTASAAEFAEKYVGVGPRKIRDLFDAARDNRPSIVFIDE
                     IDCIAMKRTGDRNGEDIKMLNQLLTELDGIADNKDMTVICATNRLDILDPAFIRAGRF
                     DRKIKIEKPNYENRIRMFELYLGKVKHDNNIDLNVLADITSGCNGADIQTIVNESAIL
                     AVDKELSKVGMDELTEKAEEIMQSNRDSNLEVNAIGF*"
                     /db_xref="tmt:Tmath_1771"
                     /db_xref="D7AQZ8_THEM3"
                     /db_xref="UniRef100_D7AQZ8"
                     /db_xref="3.6.1.3"
                     /db_xref="3.4.24.-"
     gene            25149..25298
                     /locus_tag="SRR1747018_scaffold_3_prodigal-single_59"
     CDS             25149..25298
                     /product="hypothetical protein"
                     /codon_start=1
                     /transl_table=11
                     /translation="LLIVKLFLLQMADTAIDCATEAILFGIPKDENDITQESVQRLTQ
                     YIKEM*"
     gene            25303..25485
                     /locus_tag="SRR1747018_scaffold_3_prodigal-single_60"
     CDS             25303..25485
                     /product="hypothetical protein"
                     /codon_start=1
                     /transl_table=11
                     /translation="VYRLQKMFKSFLKLLTTPRVGNLIKLCILNKMYYKGEINLATKF
                     DKLKEGEVYDCRKLHD*"
     gene            25460..25657
                     /locus_tag="SRR1747018_scaffold_3_prodigal-single_61"
     CDS             25460..25657
                     /product="hypothetical protein"
                     /codon_start=1
                     /transl_table=11
                     /translation="MIVVNCTTEEYHNLIEAFEGSICCPFKNNPKIKCTLDYTQKPVE
                     GEAEATCVPCLKKNIVWIIED*"
     gene            25671..25829
                     /locus_tag="SRR1747018_scaffold_3_prodigal-single_62"
     CDS             25671..25829
                     /product="hypothetical protein"
                     /codon_start=1
                     /transl_table=11
                     /translation="MKNKKDMMAKCENEIQKCNSKIKDLRNTESEELVEVVKHKEKVK
                     DDLQNLYK*"
     gene            25847..26242
                     /locus_tag="SRR1747018_scaffold_3_prodigal-single_63"
     CDS             25847..26242
                     /product="hypothetical protein"
                     /codon_start=1
                     /transl_table=11
                     /translation="MTRKLNIGDKIKIRPNIHVGKYGVNSVVENMVQYAGQTATIENA
                     YDVTRVIKGEKINSREYIINLDDNYYSWTIEMFNTNFEDNEIIEQVENILGINKEELK
                     QDYITNCSNDNPTEQDLIDYAKDKFKDFL*"
     gene            26254..26643
                     /locus_tag="SRR1747018_scaffold_3_prodigal-single_64"
     CDS             26254..26643
                     /product="hypothetical protein"
                     /codon_start=1
                     /transl_table=11
                     /translation="MMSNETSLKPHTIVKIREDLKQGLHNEHYVTRKMLEFKGMLATI
                     TEVVPLDNDEDFLYSLSVDNGRYWWKQENFEEGTYSPVMFLANELGLTYNEIVSDYRN
                     NTGKNEGDVIIDEELEEYIKTRYGKFL*"
     gene            26671..26982
                     /locus_tag="SRR1747018_scaffold_3_prodigal-single_65"
     CDS             26671..26982
                     /product="hypothetical protein"
                     /codon_start=1
                     /transl_table=11
                     /translation="MEKHDQEQIIEKAVDIASEAISSAMADERFEHLSDTERALAVVQ
                     SVAMGGMIALNTLADLFGEDFVEQVMSLLEKIGEAAEAADELHGHDMFSDIDTDMNDE
                     R*"
     gene            27049..27249
                     /locus_tag="SRR1747018_scaffold_3_prodigal-single_66"
     CDS             27049..27249
                     /product="hypothetical protein"
                     /codon_start=1
                     /transl_table=11
                     /translation="MAIRLKFKDKEIAEKLHEALVGSPAYVDSEIALVYDSTYNETNL
                     VVGNDNKGDINIRVDSYNIVDE*"
     gene            27259..27825
                     /locus_tag="SRR1747018_scaffold_3_prodigal-single_67"
     CDS             27259..27825
                     /product="Uncharacterized protein n=1 Tax=Coprococcus sp.
                     HPP0074 RepID=S2Y4V1_9FIRM"
                     /codon_start=1
                     /transl_table=11
                     /translation="MIVVLVGRMASGKDTVLNAIHNRTKIPVLVSHTTRPMRPGETDG
                     KEYHFIDNDTFKRMYDQHEFIEYRVYRPANGELWLYGLSEEEAKCKNLSMVIMDPTGY
                     EALAKRFGNENIIGILLEADKETIYNRAILRHGDSIEEINRRIKDDDRRFSKFEQEHG
                     ECHKVYNNNDRCINDVVDEIMDIIEKSL*"
                     /db_xref="UniRef100_S2Y4V1"
                     /db_xref="S2Y4V1_9FIRM"
                     /db_xref="bacy:QF06_20630"
     gene            complement(27836..28579)
                     /locus_tag="SRR1747018_scaffold_3_prodigal-single_68"
     CDS             complement(27836..28579)
                     /product="hypothetical protein"
                     /codon_start=1
                     /transl_table=11
                     /translation="MNIVKKNHALYGDVRFGYYNNGFKPFLSDVAKVLNIKDINKCVA
                     KWNDDYLIEDFKAIKYKLLTIDGVRKLISTNSIDVSPLFLEWLDDTCKQLKSEDTVPY
                     YNNKSEIQLMMEAMRNIALENAIHIEYPTFSVNYMYEPNPYYNCATSGNKMRCTKSYN
                     TWKKNFPYQLLEPLKDKLDFHSPLALFIYIKCPKEFDTDNLQKPINDAIARYFNCSDH
                     QIRVNTIECIGYVENNKDSEFYIHLENII*"
     gene            28687..28965
                     /locus_tag="SRR1747018_scaffold_3_prodigal-single_69"
     CDS             28687..28965
                     /product="hypothetical protein"
                     /codon_start=1
                     /transl_table=11
                     /translation="MSKRIEHIFEDGIEKKRCSRCKQYLPLDHYLYKADRWDKLSNEC
                     IRCISIRNKRRANPEFNIPEDIESPEEIKEYLDSVRGKKTKPDPIYKR*"
     gene            28983..29165
                     /locus_tag="SRR1747018_scaffold_3_prodigal-single_70"
     CDS             28983..29165
                     /product="hypothetical protein"
                     /codon_start=1
                     /transl_table=11
                     /translation="MAKKKKKKATTKSKMKRANKKTANVMCYAPFQLQPGCSHNIKPC
                     GKPSGGGNSPTISGGF*"
     gene            29165..29656
                     /locus_tag="SRR1747018_scaffold_3_prodigal-single_71"
     CDS             29165..29656
                     /product="hypothetical protein"
                     /codon_start=1
                     /transl_table=11
                     /translation="MKKDFINQQIEIYGEPDIGKTEYALSLLDKDDVIIYIDSDRKLR
                     REQVPDLPGFYIMYPRNVLDIFEIVTKVSKFVDVIVIDSLPTINNKGEAMINNKAFEK
                     DVISYVQDIISICKKNKCTIIIVNQIRFNGKKNVTYGIKRLGLYYSIRIEVLQDTINI
                     HYR*"
     gene            29688..30413
                     /locus_tag="SRR1747018_scaffold_3_prodigal-single_72"
     CDS             29688..30413
                     /product="hypothetical protein"
                     /codon_start=1
                     /transl_table=11
                     /translation="MKHKTRETNMLNRRLNKVMEGRYLYVIFTYDPKLKRLVYTDTCS
                     TLELAKKKLNKYAIERIPAVKAIRSLGSKYNAVYLLEHNGDVTPVYTLYRATEKINEI
                     YKAEYKTKVRKGDKEVDSGYIGFAYNSKTDSYICTRLYDDSLNVKKHISKRYGVDRKS
                     IEILDVIKIRRGFKFIDKKYADFTKLKEVKKALLDNQKLSTKELLQNELDSGDSKEVV
                     EKILSNLTEEEMVNLLSKIKEEK*"
     gene            30881..30967
                     /locus_tag="SRR1747018_scaffold_3_prodigal-single_trna_1"
     tRNA            30881..30967
                     /product="Ser"
     gene            30987..31063
                     /locus_tag="SRR1747018_scaffold_3_prodigal-single_trna_2"
     tRNA            30987..31063
                     /product="Asp"
     gene            31070..31144
                     /locus_tag="SRR1747018_scaffold_3_prodigal-single_trna_3"
     tRNA            31070..31144
                     /product="Pseudo"
     gene            31146..31232
                     /locus_tag="SRR1747018_scaffold_3_prodigal-single_trna_4"
     tRNA            31146..31232
                     /product="Tyr"
     gene            31236..31310
                     /locus_tag="SRR1747018_scaffold_3_prodigal-single_trna_5"
     tRNA            31236..31310
                     /product="Glu"
     gene            31315..31390
                     /locus_tag="SRR1747018_scaffold_3_prodigal-single_trna_6"
     tRNA            31315..31390
                     /product="Pro"
     gene            31405..31479
                     /locus_tag="SRR1747018_scaffold_3_prodigal-single_trna_7"
     tRNA            31405..31479
                     /product="Gln"
     gene            31486..31561
                     /locus_tag="SRR1747018_scaffold_3_prodigal-single_trna_8"
     tRNA            31486..31561
                     /product="Phe"
     gene            31563..31652
                     /locus_tag="SRR1747018_scaffold_3_prodigal-single_trna_9"
     tRNA            31563..31652
                     /product="Ser"
     gene            31659..31734
                     /locus_tag="SRR1747018_scaffold_3_prodigal-single_trna_10"
     tRNA            31659..31734
                     /product="Asn"
     gene            31861..31936
                     /locus_tag="SRR1747018_scaffold_3_prodigal-single_trna_11"
     tRNA            31861..31936
                     /product="Met"
     gene            32022..32096
                     /locus_tag="SRR1747018_scaffold_3_prodigal-single_trna_12"
     tRNA            32022..32096
                     /product="Trp"
     gene            32596..32712
                     /locus_tag="SRR1747018_scaffold_3_prodigal-single_trna_13"
     tRNA            32596..32712
                     /product="Pseudo"
     gene            33141..34619
                     /locus_tag="SRR1747018_scaffold_3_prodigal-single_73"
     CDS             33141..34619
                     /product="Uncharacterized protein containing a von
                     Willebrand factor type A (VWA) domain n=1 Tax=Marinitoga
                     piezophila (strain DSM 14283 / JCM 11233 / KA3)
                     RepID=H2J4R0_MARPK"
                     /codon_start=1
                     /transl_table=11
                     /translation="MGKYDVNKENMTLTTNGANTHVTTHNECLDFFALGGAMREKTEQ
                     DILNLFNAAYASDKLLAMKLLFYIRDIRGGQGERRTFRIILNDLAKFDPATMSKNLEL
                     IPEYGRWDDLYALVDTPLEKEMFSFIKKQFNLDRISNTPSLLAKWLKSENASSAETKR
                     LATKTRKALKLSPKQYRKELSRLRQRIGVIERLISENKWDEIEYDKIPSNAGFKYSNA
                     FARHDYERYSEFLEKAKNVNLRSVNAEALYPYEIVKRAYKYIDRWSSYDDITQTERDA
                     LEVYWKNLKDYFAGQSEDYSAICVVDTSGSMEGTPLEVALSLGLYTAERCKGPFKDTF
                     ITFSRNPQLQQVVGEDVYAKLENMSRADWNMNTDIKKVFDLLLNKAVKGGLSQETLPQ
                     NIFIISDMQFDYCARYEESNANTLLENIAKDWKAAGYEMPHLIFWNVNASSRNIPALG
                     KGRISYVSGFSPSIFEIVLSNKTGYELMLEVLNSERYSKITV*"
                     /db_xref="UniRef100_H2J4R0"
                     /db_xref="A0A094IFW5_9MOLU"
                     /db_xref="mpz:Marpi_0401"
                     /db_xref="H2J4R0_MARPK"
     gene            34698..35030
                     /locus_tag="SRR1747018_scaffold_3_prodigal-single_74"
     CDS             34698..35030
                     /product="hypothetical protein"
                     /codon_start=1
                     /transl_table=11
                     /translation="MKLIGLLSDFSDETIIYYNKEDDKYYYDKCEDTICDKFMTEFVH
                     YLNNPWEETGCINLNIKHEDEETLTILAVICYDAVTAFLYGHGETANDAVKDLEATYK
                     ELKQRFDK*"
     gene            35055..35303
                     /locus_tag="SRR1747018_scaffold_3_prodigal-single_75"
     CDS             35055..35303
                     /product="hypothetical protein"
                     /codon_start=1
                     /transl_table=11
                     /translation="MDEKFKYNQRLRVTYKDLKGFMESKGYYMYRQKNSTHTIFKNKT
                     GKSIPIPYKHGTICQGTVSKILKQMGEDRSELARYLYE*"
     gene            35361..35462
                     /locus_tag="SRR1747018_scaffold_3_prodigal-single_76"
     CDS             35361..35462
                     /product="hypothetical protein"
                     /codon_start=1
                     /transl_table=11
                     /translation="MKVSVIGKKKPEIQVRVQGQVKKEQKGIYNIKL*"
     gene            35479..36033
                     /locus_tag="SRR1747018_scaffold_3_prodigal-single_77"
     CDS             35479..36033
                     /product="hypothetical protein"
                     /codon_start=1
                     /transl_table=11
                     /translation="MNEFRNIIISSKKNIAIGVNYPDQAVSNKKIKIRCLKYSGEALP
                     FTDHNQASKLNSLYLLNKYLTKIKQIKEKDNSISCRIIINNTLYKTIIKGTYKEWVKT
                     GCYHSNKKPLNENEIALWREFGELYSELFFDITFADLNFYKLNNIKYNYVNVIYAKKV
                     IDKMENIMKEYENSELDKLFNEIL*"
     gene            36161..36646
                     /locus_tag="SRR1747018_scaffold_3_prodigal-single_78"
     CDS             36161..36646
                     /product="hypothetical protein"
                     /codon_start=1
                     /transl_table=11
                     /translation="METYGYIPNISPEQAKELDKLNTMYKFICIDLTTDEVEKVLLEY
                     LKDNLDLNLRLLDCTLNFNLVESDNIISYWEILNVSINQNNESYEEMKYVEKTINDYF
                     GKNAMYEISDGEYQLSSKKIFRMIFENAYPKPTSTGYALTVSYDNVKDFINSPACRYI
                     L*"
     gene            36665..36958
                     /locus_tag="SRR1747018_scaffold_3_prodigal-single_79"
     CDS             36665..36958
                     /product="hypothetical protein"
                     /codon_start=1
                     /transl_table=11
                     /translation="MEGYKCPHCGADLSTGMLAIAPTNLYGEDYRYVMCRECYNFLLF
                     KFKNFRFYKLPNRKAEYDAIKEFDKIIKTDLAEDELNLIDLLKDAAKTQNKLH*"
     gene            36983..38251
                     /locus_tag="SRR1747018_scaffold_3_prodigal-single_80"
     CDS             36983..38251
                     /product="PhoH family protein n=1 Tax=Clostridium
                     botulinum D str. 1873 RepID=C5VUC5_CLOBO"
                     /codon_start=1
                     /transl_table=11
                     /translation="VNIYLDTSVLMHSTTRLEKLMEEGNKLVVCTLVLEELDNHKDGK
                     DGEKAFKARTAIKFLKKYEDQIEFITSDGCQAEAIKRYELDPNKPDNKILEAAIIYEI
                     ETGKKLEIYTNDISMSIKARRLGLECLTPEYEEDKSYKGYIEIKGTEEENDYTLKELM
                     VSDTLHPNQYIIVTDTDYEENGEIFERSYAVKWTGDDYAETIIPRSKELQPKNMPQAC
                     AIDLMFSKDIPIKIICGGYGSGKTYIAVKSAEELINRYFCYSKLLLVRNPIPADNIDI
                     GALPGTKHDKVGSYFQSMTQYLSDVSSNMYEDSFDPDNLEAAKRRGYQLEMEIPSFMK
                     GRSVDDTLMIVDECEDLNLKLIKLLGTRIGNNSAIVLTGDWHQAEQQYKYDSGISKLI
                     EQTIDDPLVGIVVLDEDVRSSVSKTFANLK*"
                     /db_xref="UniRef100_C5VUC5"
                     /db_xref="A0A017RU17_9CLOT"
                     /db_xref="phm:PSMK_07780"
                     /db_xref="C5VUC5_CLOBO"
     gene            38281..39099
                     /locus_tag="SRR1747018_scaffold_3_prodigal-single_81"
     CDS             38281..39099
                     /product="hypothetical protein"
                     /codon_start=1
                     /transl_table=11
                     /translation="MSENIRLTYIPYSSMDEGFYQSIVEIAECSDCMANPFILYNNEL
                     DINVENLDSIINKYTEYIDADELYDKIDEIAKNESEGTIILYGFDISLDDIREDIIPL
                     INENMYLSINVIVEDDNYACSSSISLPMSIADESDEEWNKHKEEIDDELKRIGVLYQK
                     LNSLFKGLSNDGKSKKKTKQKELEAPKEVKLLECDIPSNKEKLTPADKEQENIEDSEL
                     DENFVCYTYEDVTNIVSVVRSGDVFSIEDDDNRVEFDKKALDFIIEALMKFYDE*"
     gene            39165..39887
                     /locus_tag="SRR1747018_scaffold_3_prodigal-single_82"
     CDS             39165..39887
                     /product="hypothetical protein"
                     /codon_start=1
                     /transl_table=11
                     /translation="MRTVFDETENLFESSKTVQLSNEELVSLIQEGDGDTDKYWYMLY
                     NQTKDSIYRVYHNVVHTYYKSNYKDDILSILKVGWAKAVNTFNNKKCKWFVSWAMLLM
                     EREYINFAKRRTKIREGKSVKAECLGCLNNSFLNSQTSDKALNETIDNILIDRPSEEV
                     YHKFEVEMLVQQKLKLLKKYHPVSYEMIVDSFYNEKTQTQIAQDFDIKQASVSRYIKI
                     GKNFLRDIISKQEKEACLYTTK*"
     gene            39916..40497
                     /locus_tag="SRR1747018_scaffold_3_prodigal-single_83"
     CDS             39916..40497
                     /product="ATP-dependent Clp protease proteolytic subunit 
                     {ECO:0000256|HAMAP-Rule:MF_00444,
                     ECO:0000256|RuleBase:RU003567}; EC=3.4.21.92
                     {ECO:0000256|HAMAP-Rule:MF_00444,
                     ECO:0000256|RuleBase:RU000549};; Endopeptidase Clp
                     {ECO:0000256|HAMAP-Rule:MF_00444};  TaxID=1403940
                     species="Bacteria; Firmicutes; Clostridia; Clostridiales;
                     Peptostreptococcaceae; Intestinibacter.;"
                     source="Intestinibacter bartlettii DORA_8_9.;""
                     /codon_start=1
                     /transl_table=11
                     /translation="MALIPSVVSKTSEGERVYDIYSRLLKDRIIFLGDEVNDTTASLV
                     VAQLLFLEAEDPDKDIYLYINSPGGVVTAGMAIYDTIQYIKPDVCTVCIGMAASMGAF
                     LLAAGAKGKRYALPNSEIMIHQPLGGTRGQATDIEIHTKNILDTKKRLNTILSERTGK
                     DYETICKDTERDNFMTAEEAKEYGLIDEVKNNR*"
                     /db_xref="W1USN4_9FIRM"
                     /db_xref="UniRef100_B0A764"
                     /db_xref="cno:NT01CX_0371"
                     /db_xref="B0A764_9FIRM"
                     /db_xref="3.4.21.92"
     gene            40513..41817
                     /locus_tag="SRR1747018_scaffold_3_prodigal-single_84"
     CDS             40513..41817
                     /product="ATP-dependent Clp protease ATP-binding subunit
                     ClpX (EC:3.4.21.92)"
                     /codon_start=1
                     /transl_table=11
                     /translation="MATSNFLKQQNKKKCSYCGNEYTKEDMIKKGILVFKGSTLDENG
                     EPVRICSNCIKACNEIYQANINKITSKNGVLDVSSMTPSKIKHHLDEWVLDQERAKTD
                     ISTEIYNQFKRLKRIAENPDANKNLRIEKSNMILIGPTGVGKTELVRSLSALLDLPYT
                     IQDATSFTSAGYIGRDVDEILKDLYNAAGKNIEKAQKGIVFLDEFDKLRKSNTRTGQK
                     DVGGESVQQALLKIIEGGEFDVKKDKMGSSTFKFDTSNVLFILGGAFVGIDEIVNKRL
                     KKNKNAPANIGFGGSPEAKKPVDYNSIAEDICQEDLKEFGIIPEVLGRCPVITTFKEL
                     SEETLVRILTEPKHAIVKQYQALFSMDNVDLEFTEEALKEIAKRAKKRKIGARALRSE
                     LQEILKTAMFEVPDMDNVRKVLVTVDDDKIVCKYENAISEEM*"
                     /db_xref="toc:Toce_1766"
                     /db_xref="UniRef100_R6G6B9"
                     /db_xref="R6G6B9_9CLOT"
                     /db_xref="3.4.21.92"
     gene            41878..42564
                     /locus_tag="SRR1747018_scaffold_3_prodigal-single_85"
     CDS             41878..42564
                     /product="hypothetical protein"
                     /codon_start=1
                     /transl_table=11
                     /translation="MKDQHREMINKQINILISEVEEISNVAERAKVRASLIEIMFNIA
                     TYDNITLDTGKESIKEDTAKEVVEEEIDFTPEDVEEQPEDVQEALNELAEESESDPFN
                     DAEEIPFDLEQAEPEKVTVEDDEGNVFDITEEYNYLGDDLEDEDKREICLQIKEYNSF
                     EDYKLLNMLPNGYSRSIIALTMTALGTDVVDQAVEAFNDGHYENLFKFLNANNCDEFA
                     QYLVDNYFEQ*"
     gene            42675..43142
                     /locus_tag="SRR1747018_scaffold_3_prodigal-single_86"
     CDS             42675..43142
                     /product="hypothetical protein"
                     /codon_start=1
                     /transl_table=11
                     /translation="MRRAVISGRIAHFGQKYIPAEGEKSAFATAFVNVSMDRKDEETG
                     YTETKPMKIIGNGWLAERMNNFAAGDQIYLEGRLEMERDYTNSEGELIKGGWIIRTDF
                     IDNWGSQSTATATKPSAPHKGGATAPKKGAMPDKKVAPGKGIKMPQRAKKAEM*"
     gene            43914..44354
                     /locus_tag="SRR1747018_scaffold_3_prodigal-single_87"
     CDS             43914..44354
                     /product="hypothetical protein"
                     /codon_start=1
                     /transl_table=11
                     /translation="MDDFNKIIEDGLNAIDDEVQQEEDIRQQAEYLTKQIIEKGHVRI
                     NYENKQYENEEDRYEEYELGVRHNKNYIILVASSITKAEFVKKYNETALVPKVYTPAT
                     FIAEYDSDYTYDQIVNTLVASFLAKLVGKFIVEELKDDDLEGDE*"
     gene            44358..46250
                     /locus_tag="SRR1747018_scaffold_3_prodigal-single_88"
     CDS             44358..46250
                     /product="DNA gyrase subunit B {ECO:0000256|HAMAP-Rule
                     :MF_01898, ECO:0000256|RuleBase:RU003363}; EC=5.99.1.3
                     {ECO:0000256|HAMAP-Rule:MF_01898,
                     ECO:0000256|RuleBase:RU003363};;  TaxID=1505
                     species="Bacteria; Firmicutes; Clostridia; Clostridiales;
                     Peptostreptococcaceae; Peptoclostridium.;"
                     source="Clostridium sordellii.;""
                     /codon_start=1
                     /transl_table=11
                     /translation="MEKPNNRVKVLTDRDHVRLRPGMYLPNINYFVYELADNSVDVYM
                     DGYGDLIIVSIDEQGKVSVRDYGPGLPVIPSEQFPDILEGELCMGNLKAGTKFTKDNK
                     RKSAGLNGVGASCVNCLSKTFDVEVYKDGKLYTMSFEEGLVKKHLSCDGDTKEATGTY
                     IECVPDRAIWEKLDDFDINQINSRMKQLAYLNPGLTIELNIDYEGHEVHEKYYFPEGV
                     KTYVEELAKNKDELTDIWYDIKTVDVEPNRPMDIYMALMYTDTYSDTIYAYTNNVLNT
                     NQSSSHITGFKSGLSSAIKSYYDDVSTNKNKKNIVAEDTRLGIIAIVSIKVADPHYIG
                     QGKDQLDEKAIRSAIYRETEEFVLDQLDKNPNEAKIILNKVLESCGAREAATRAKENA
                     RNKKALSGGKVNGLTKCISKDPEDTFIWLVEGDSAGGSAKKARNEQIDAILPVFGKIP
                     NTYNMSLDKVYSSEKMVSVIKALGCGIGPDCDIDKLNYKHIVILTDGDVDGWHIQCLW
                     ITFFYKYMRPVIDNGYLYIALPPLFTIVKNPGTKKEEHIYAYTIEEKDEVAAKLDCKY
                     EVMRNKGLGEMDWPELQHSTMDINTRKLIQVKIDEDEDSALCLDVCMNSKSIQARKEF
                     ILLNNE*"
                     /db_xref="A0A0C7PNU9_CLOSO"
                     /db_xref="UniRef100_UPI00036C64C3"
                     /db_xref="cdc:CD196_0005"
                     /db_xref="UPI00036C64C3"
                     /db_xref="5.99.1.3"
     gene            46260..46481
                     /locus_tag="SRR1747018_scaffold_3_prodigal-single_89"
     CDS             46260..46481
                     /product="hypothetical protein"
                     /codon_start=1
                     /transl_table=11
                     /translation="MKRTYKDIDDCPIRIGDIVAVSTNMGLTKARIIGEHETYEDVLY
                     LMTIPGNRKVQRKSNCCSFIKEEGSDINE*"
     gene            46474..48921
                     /locus_tag="SRR1747018_scaffold_3_prodigal-single_90"
     CDS             46474..48921
                     /product="DNA gyrase subunit A {ECO:0000256|HAMAP-Rule
                     :MF_01897}; EC=5.99.1.3
                     {ECO:0000256|HAMAP-Rule:MF_01897};;  TaxID=1262775
                     species="Bacteria; Firmicutes; Clostridia; Clostridiales;
                     Clostridiaceae; Clostridium; environmental samples.;"
                     source="Clostridium sp. CAG:138.;""
                     /codon_start=1
                     /transl_table=11
                     /translation="MSEEINNNEAILPTELRDVMTNNYIAYAQETLKERAIPDVRDGL
                     KPVHLRILYSMEELGLDHKAKYKKSARVVGDVLGKYHPHGEGSVYQALINKGQTWTMR
                     YPIIDIRGNSGSVDGDPAAAMRYTEARLSEYGEALLKDINKNTVDFTTNFDDTLKEPT
                     VLPSLIPNFLANGTDGIACGFATDVPPHNLTELYNACIFMIDRTLKDQSYEAKELMKY
                     IKGPDFPTGGIITNTKELKKAFETGRGKVTVKARYEVETDSKQRSKMTITELPYRVNK
                     LKLIEKIESLVESGELEGIKEIIDSSKGDDIRIIINFKKGVDPTLVINNLLNKTDLKK
                     NISYNIIALENKAILNDANILDCLNSFLFHCVNVIRRRSQFDLDKMQYRMMMLEAIFA
                     ALSNLDEFINVVRTSEQPVQAIMELLDLTEEQAKYLYDMRISVLSNQNETKLRNEYAK
                     LEEEVPVLQAIITNDQACLTRLKVEMAELRDKFGDERKTEIALEEEITDEDLIKNEDL
                     IVTITSEGNIKSVLESEYNTQKRNGKGNKGADTKDDEIITDLFTVQSKDDLLFITNKG
                     KVHHIKAYMLPKTSRIAKGKNIANYLTLEKDEYPVKTVATKLAENTESSLMLLTDHGQ
                     IKKLSLSLLSKKKKYTTVIGLKDDHKLVDANLVTEDDEILLGTANGQALRFNSSLVKN
                     TGRTAMGVIGIKLAEVDSAVSLVKITKDCDILSITELGLAKRTQESKYPVKGRATRGV
                     QSHKISDKTGKVVAYIPVVNENILIGTNNGKIIRLYADTLPQSNRNTTGNKAIKLDKD
                     DTVATATLAPNTDLEDN*"
                     /db_xref="R6AWV9_9CLOT"
                     /db_xref="psn:Pedsa_1061"
                     /db_xref="UniRef100_R6AWV9"
                     /db_xref="5.99.1.3"
     gene            48968..49273
                     /locus_tag="SRR1747018_scaffold_3_prodigal-single_91"
     CDS             48968..49273
                     /product="hypothetical protein"
                     /codon_start=1
                     /transl_table=11
                     /translation="MQAPKRELTKEELEIRNAFENEDLELLRCPHCGEMLEEIIVRRL
                     EYAIESYCLTKYGIEYSETLDNEFYEDSPYNFFCKNCDAELSQEFINKLEDRDLISI*"
     gene            49283..49576
                     /locus_tag="SRR1747018_scaffold_3_prodigal-single_92"
     CDS             49283..49576
                     /product="hypothetical protein"
                     /codon_start=1
                     /transl_table=11
                     /translation="MAKYREEDLNLLTYFNNEERELLKCPHCGEILTHLEVTRDVRRY
                     EKYALNGECIDYEDLEDAEDLEGSDIIVECGNCHHELTDNHVNQLIDCDLLII*"
     gene            49585..49914
                     /locus_tag="SRR1747018_scaffold_3_prodigal-single_93"
     CDS             49585..49914
                     /product="hypothetical protein"
                     /codon_start=1
                     /transl_table=11
                     /translation="MSKYTQEQEAIRQAIANFLGALLMNSMFTESEAKENVIAIFCEE
                     LTKYVSDGGLDIQAAKPLLKSTLWVLEKRKEELNTSYKELGLSDKPANSDLDQLIELL
                     NNYINKL*"
     gene            49939..51123
                     /locus_tag="SRR1747018_scaffold_3_prodigal-single_94"
     CDS             49939..51123
                     /product="Protein RecA n=1 Tax=Dehalogenimonas
                     lykanthroporepellens (strain ATCC BAA-1523 / JCM 15061 /
                     BL-DC-9) RepID=D8K207_DEHLB"
                     /codon_start=1
                     /transl_table=11
                     /translation="MAVKKRPVAEKLKELKQVTSAFNKAAGETRIDTVSNPDIYERIR
                     IEYIPTASLRLNSAIGGGWPRGKFSLISGNPDSGKTYRLLEDIAYNMKLDPDFMALWV
                     ESESSISEEVFDMFGIDRERLFYYEVGTDSGESALDLVIRYAHTGVDMIVINSLKCLT
                     PEKEFKDSMADANVAIQARMNAKFMRVIIPTIAESGSALCIVQHQSTDIGSYMGGQTI
                     TGGKSIRYNNVLTVEFRKASIPAGHPLHSVKDDYMLIKAKITKNHCKTTTNPYVTIEY
                     TVRLGQGTDITGEVVDEAFNQGILERAGAWIREYEEGKPQEKGNERILSDGTKAAWNG
                     MAKFTEYINNNPEYFDYLKSKVENNVSVEQLDEEEVERLKEQDEEETEFIKDVEEQLD
                     IQ*"
                     /db_xref="UniRef100_D8K207"
                     /db_xref="ial:IALB_1331"
                     /db_xref="D8K207_DEHLB"
     gene            complement(51140..51496)
                     /locus_tag="SRR1747018_scaffold_3_prodigal-single_95"
     CDS             complement(51140..51496)
                     /product="hypothetical protein n=1 Tax=[Clostridium]
                     glycolicum RepID=UPI000369D080"
                     /codon_start=1
                     /transl_table=11
                     /translation="MGLDKFFNDLDKDDIRIPDNSYKYKVDKFVNRFDSSNFDLFKFE
                     KSTIEKKVPMSMYFDKQDLALLKAIAYTKDTTVNKILMSVLKESLEITINSLPNDFNV
                     ETLAKKYDAKCRKRKD*"
                     /db_xref="UniRef100_UPI000369D080"
                     /db_xref="A0A0C7SYS2_CLOSO"
                     /db_xref="UPI000369D080"
     gene            complement(51498..52304)
                     /locus_tag="SRR1747018_scaffold_3_prodigal-single_96"
     CDS             complement(51498..52304)
                     /product="hypothetical protein n=1 Tax=[Clostridium]
                     glycolicum RepID=UPI0003660A7A"
                     /codon_start=1
                     /transl_table=11
                     /translation="MKIVSFFNVKGGVGKTTLTILTSMALSKEGRRVLIIDADTQANL
                     TQFVYKVTHNDKTMFHGLADNLLAEEMVIESPMEKYKNIDIIPSDLSLSVLSEYLTTK
                     VNREKSVWRWFKNNVGFLRKYDYIFIDLSPSYDLVARNFMIVSDSIITPIAYQDIASI
                     RGCELFYQKYSKDLEEMEIQTSANRAVIINSYTNRNLSTGKVFDMKLNEFEDIKNDLL
                     DSKLSDTTVVKNAILSRLDIEDYCKKIRKNHKIKYEFRNVLDELIEKEIL*"
                     /db_xref="UniRef100_UPI0003660A7A"
                     /db_xref="A0A0B3W728_9FIRM"
                     /db_xref="lcz:LCAZH_p042"
                     /db_xref="UPI0003660A7A"
     gene            52472..52660
                     /locus_tag="SRR1747018_scaffold_3_prodigal-single_97"
     CDS             52472..52660
                     /product="Uncharacterized protein n=1 Tax=Clostridium
                     botulinum CFSAN001627 RepID=M2A028_CLOBO"
                     /codon_start=1
                     /transl_table=11
                     /translation="MAWHFRKSIKLGPIRINASKSGIGYSIGNKIARHTKTSTGQTYN
                     TFKIPGTGISYTTKKKKK*"
                     /db_xref="UniRef100_M2A028"
                     /db_xref="M2A028_CLOBO"
                     /db_xref="cai:Caci_8546"
     gene            52677..53300
                     /locus_tag="SRR1747018_scaffold_3_prodigal-single_98"
     CDS             52677..53300
                     /product="Uncharacterized protein {ECO:0000313|EMBL
                     :GAK41950.1};  TaxID=1499968 species="Bacteria;
                     Firmicutes; Bacilli; Bacillales; Paenibacillaceae;
                     Paenibacillus.;" source="Paenibacillus sp. TCA20.;""
                     /codon_start=1
                     /transl_table=11
                     /translation="MPECANCANKDSNYCILCVDGSKFKMAKTFTPNYIKKNTNKKSN
                     RMGSQAEIINHQNNIDTVSANMTPNSGAGRVKGDEQIRGLVNIMQEVKTQEITRARGH
                     SQFTIKREWLDKLEREAPAENMDFWYLNFSFKDNDTQMYTVIDSKQMQDIVATMVEDR
                     KIAKQAQNKIDTANKKRILIEAENTKLLAEIDYLKAKIKELENNNEL*"
                     /db_xref="A0A069DHN5_9BACL"
     gene            53335..53955
                     /locus_tag="SRR1747018_scaffold_3_prodigal-single_99"
     CDS             53335..53955
                     /product="hypothetical protein"
                     /codon_start=1
                     /transl_table=11
                     /translation="MPNYCSYSMQVTGRPEDVNLFLNEMRSDYCYNEYGCEGITKDMR
                     HFCRVFEAAPSGEFTFLKQVNDNYEVFLKRLEISGDCAWSVASCMTSGAYTYYSQFKE
                     KYENRSQATTLQLESRRLNLIIEVYSEETGCAFSEHMLYVNGEEIINDCVDYNEIWYD
                     ENDNELDEPIREGGFDSWDFTNEYDLRIARAIFKKHGGLTTVVKVK*"
     gene            53958..54188
                     /locus_tag="SRR1747018_scaffold_3_prodigal-single_100"
     CDS             53958..54188
                     /product="hypothetical protein"
                     /codon_start=1
                     /transl_table=11
                     /translation="MTEAIVTRIYRIIIDDDNSYTLQKKYIGPMSKIPSADKDVENIL
                     NEPFIKISNNLFIPTNKIKKILWINPETNNMY*"
     gene            54200..54580
                     /locus_tag="SRR1747018_scaffold_3_prodigal-single_101"
     CDS             54200..54580
                     /product="hypothetical protein"
                     /codon_start=1
                     /transl_table=11
                     /translation="MIVELKKQFRIDNAIAEQIIKLNEKKFETDFCCSGHAKGNVIGY
                     VAFNVPSSLDLEEYDIVPPRGWHYEKTEYDSRIGLYMDGINGSPEITEEYINERLQTL
                     NDWVDELPMNTLSFTDKIELKEVK*"
     gene            54580..55059
                     /locus_tag="SRR1747018_scaffold_3_prodigal-single_102"
     CDS             54580..55059
                     /product="hypothetical protein"
                     /codon_start=1
                     /transl_table=11
                     /translation="MPLIMRYKLSFKATGEDEFEYFDLGGYAFKIKGMEIPFDFSAYG
                     YDMDYDEDNGRICIDYESGKGIMFDEFEIDECYDEEYKNLQLDKNAITAEFLSKVDEI
                     LEMYMDYNYMFEINKLEDVRFEDITFEDVTTGKIYAVDSNVIKQFNKKIQAELAKED*"
     gene            55061..55231
                     /locus_tag="SRR1747018_scaffold_3_prodigal-single_103"
     CDS             55061..55231
                     /product="hypothetical protein"
                     /codon_start=1
                     /transl_table=11
                     /translation="MKVRIELIGCDDTTQFDMEMTLEQYDFLNEVSKRSIMRSEYQCM
                     PTMEIRILEDED*"
     gene            55231..56589
                     /locus_tag="SRR1747018_scaffold_3_prodigal-single_104"
     CDS             55231..56589
                     /product="DNA ligase, ATP-dependent n=1 Tax=Clostridium
                     difficile RepID=UPI00016C6962"
                     /codon_start=1
                     /transl_table=11
                     /translation="MENIKDLCSKFLNLKSKSKVQDKLDTLDEYASDSDFCYLIEYLL
                     NDDKITGIKKSKIKKQIKDTSKLLNVQYDSLKALIEYLLKHNTGKDQNIFIVQNFLNK
                     IEDENDRQIIAEIITKDFKCGVTDLTAYGHIPGLKRNWRERKGHSLIDNKTGELKVKK
                     ILDKKITVTLKLDGYRFKAIKQGSEINLYTASGKIDNNIPEIISEMKSLPNGVYDGEM
                     IAHGEFEDSTARYNATSKILGKDGEKRGLDFIVFDYLMEVDKFFNYEEIIGARWKRLH
                     ILEDMLQSHSEAYKDKNHIRLVPIYIMHELCTENTVDKIITTYEQVVEQGEEGLVIDI
                     ADASYIRSKGTSMYKLKPEVTGDFKVVNLAQGKENSKFKDALGAFIVEYKNNTVNVGS
                     GIPDALREEVWNNKEFYLNKLIEVVYFGETQDEKTGLPSMRLPRFKRLRHDKNPNDVS
                     YD*"
                     /db_xref="UniRef100_UPI00016C6962"
                     /db_xref="U5JA36_9CAUD"
                     /db_xref="esm:O3M_26019"
                     /db_xref="UPI00016C6962"
     gene            56600..56761
                     /locus_tag="SRR1747018_scaffold_3_prodigal-single_105"
     CDS             56600..56761
                     /product="Uncharacterized protein n=7 Tax=Clostridium
                     difficile RepID=T2XVA8_CLODI"
                     /codon_start=1
                     /transl_table=11
                     /translation="MFKSCEFEGRCENEDIDCEYCQYNDDAVLQDFFSWNGEDEEPTQ
                     EELDEAMRH*"
                     /db_xref="UniRef100_T2XVA8"
                     /db_xref="T2YZM9_PEPDI"
                     /db_xref="T2XVA8_CLODI"
     gene            56771..56989
                     /locus_tag="SRR1747018_scaffold_3_prodigal-single_106"
     CDS             56771..56989
                     /product="hypothetical protein"
                     /codon_start=1
                     /transl_table=11
                     /translation="MRKGVREVFAGSKYRLTHKRGTFCLVNLITEKMYFLQFSFKEPW
                     LLPKSDIVCDNIKLYGWLFFYVGHKVIV*"
     gene            57001..57762
                     /locus_tag="SRR1747018_scaffold_3_prodigal-single_107"
     CDS             57001..57762
                     /product="Uncharacterized protein n=1 Tax=Clostridium
                     difficile P50 RepID=T4R9A9_CLODI"
                     /codon_start=1
                     /transl_table=11
                     /translation="MFGLFKKDKEVEEKLTEESVEKKNKAVKTVETPERFELEEEWIE
                     VEGYKGMDKDMKGHYNFQYEIGKTYVIEDPSSVKACEFGYHFSLNLNDVFDYYRLGNN
                     NRFFKVKALVRKSDYKDYGKVEPGYIFATTINKLAAKQITILRELSDEEIYEEIKNIY
                     QNTIMIDRLEITDMPEVYDKGTIQVLVDKCSHELQDKMNFGESFMYLLTKNLDSRESL
                     NLLGSAILLSDEMKDRDLLILAITEQKERIIMLRK*"
                     /db_xref="UniRef100_T4R9A9"
                     /db_xref="T2YZK5_PEPDI"
                     /db_xref="T4R9A9_CLODI"
     gene            57778..58470
                     /locus_tag="SRR1747018_scaffold_3_prodigal-single_108"
     CDS             57778..58470
                     /product="Uncharacterized protein n=1 Tax=Marvinbryantia
                     formatexigens DSM 14469 RepID=C6LIR6_9FIRM"
                     /codon_start=1
                     /transl_table=11
                     /translation="MSMKEWAEREIELLKEANKPDEGECFDYVGGCCDSALKAFEVLL
                     DDEHSGLSIQITKMILDKLIDGKALTPIEDVPESWNYIGCFDEEEEAAGIKRYQCKRM
                     SSLFKKEYPDGTATYSDSDRECGVNLNNPSWVFGSGAVSRIINEMFPITMPYTPPAKP
                     YKVYTEDFLSNKDNGDFDTEGFFYVETPDGERIEINKFYHYPARGEKVEITREKYEAM
                     KANRVDKPIEED*"
                     /db_xref="UniRef100_C6LIR6"
                     /db_xref="C6LIR6_9FIRM"
                     /db_xref="bprl:CL2_14870"
     gene            58524..59090
                     /locus_tag="SRR1747018_scaffold_3_prodigal-single_109"
     CDS             58524..59090
                     /product="hypothetical protein"
                     /codon_start=1
                     /transl_table=11
                     /translation="MKQLTILLDCDDTISTFMETCINKYNEIYGTNHSINEINDWYVD
                     GIFEHGLWSIFDKTDVLQHMPIKDGALDTIKKWHDMGHKIVIVTGVTSAKAYEDKMRW
                     VKLIGLEPYIYDVIPTRHKELINGDIFIDDNPVYLQEWQEIRGNANKLCLLMTAQHNK
                     DKTYDNFIRVDNWKEIDNILNILMLVVI*"
     gene            59172..59453
                     /locus_tag="SRR1747018_scaffold_3_prodigal-single_110"
     CDS             59172..59453
                     /product="hypothetical protein"
                     /codon_start=1
                     /transl_table=11
                     /translation="MLLIANKETRDELKAYIKDIEDKDEVVHILKWKDGTRMSDFIKQ
                     HNVNNEQLRCITDEEAKIELYGENMLIESATANALLYLTLTEFKDSLLI*"
     gene            59571..60206
                     /locus_tag="SRR1747018_scaffold_3_prodigal-single_111"
     CDS             59571..60206
                     /product="Phage SPO1 DNA polymerase-related protein n=1
                     Tax=Thermodesulfobacterium geofontis (strain OPB45)
                     RepID=F8C2B6_THEGP"
                     /codon_start=1
                     /transl_table=11
                     /translation="MNNLYNILRSSDNPLETARQLVAPICKDKLNNHIINCNECDFMH
                     SGKNICYGNPNANILIIAGNATDVKEEQDYLESIIDNSSINKSDIFVVHSVNCICKRK
                     SGDDLVSRDPALAELNNCLPFVKYVIQFVRPRIIISMGATALNQFYPQYKFLDYIGET
                     VNYDGIKAIITYSVNDLFILSERIDSEKVEELVYQTIDSFSEAQNYINIIK*"
                     /db_xref="UniRef100_F8C2B6"
                     /db_xref="top:TOPB45_1295"
                     /db_xref="F8C2B6_THEGP"
     gene            60221..61207
                     /locus_tag="SRR1747018_scaffold_3_prodigal-single_112"
     CDS             60221..61207
                     /product="ISE/inbred ISE genomic scaffold,
                     scaffold_pathogens_Hcontortus_scaffold_378 n=1
                     Tax=Haemonchus contortus RepID=U6PI30_HAECO"
                     /codon_start=1
                     /transl_table=11
                     /translation="MAGNFMSKPIGAKPVIPKKAGGIKKPILKGKPKVHHVEAKPIEE
                     APTLKEVTEELAQNLEAFSEKMEERVVQQTSEPMVGQCPPPGVEESLKQEVKIEAEEV
                     EVPITDPEDDDKFEDKAMKEMEKEVNEEETVEAIEEVEEEKPKTKKRTRKKAKKESSD
                     TTIIIDSEPLSVEEYKDYMAEIIRPSIQEWEDEKEEVKDKMSTLNLDPNMNPKEIREL
                     LAGLTDMHKEMQDRLDEAKVNLDNTVELIKSVEIKAAAEGANAEERKLKALIAKENYV
                     KEGETHSVNLTVFKQLLNERVLFYNSQINTLEYNKFLVMTFQKVCSTENKGF*"
                     /db_xref="UniRef100_U6PI30"
                     /db_xref="A0A061F1K2_THECC"
                     /db_xref="U6PI30_HAECO"
     gene            61219..61986
                     /locus_tag="SRR1747018_scaffold_3_prodigal-single_113"
     CDS             61219..61986
                     /product="hypothetical protein"
                     /codon_start=1
                     /transl_table=11
                     /translation="MTEFKPLSIDNKTKLKLGKPLDPALIKQKPSGNSTVDYIAGSTC
                     VDMLNEIFGHMWSFEITKEWIQEGFDQIQRENRKYPFKPDDPFVEVDAAGKFKRIPQG
                     PTAWCEVKLTVYVQGPNGDVFPITKMACGSQAITGNQSLQANTGFKGAQTDGMKKAAS
                     LLGIAQELYRDDEEKALFVNKYDEMMPIVWTEDVIKKHETEWNAVLKVTEDYGWNIKD
                     DLGYYVYQVTNGYTSDLYKMPEDCLIDLLNTITSDDE*"
     gene            61997..62209
                     /locus_tag="SRR1747018_scaffold_3_prodigal-single_114"
     CDS             61997..62209
                     /product="hypothetical protein"
                     /codon_start=1
                     /transl_table=11
                     /translation="MSLIFHDDQVECPGCGSHLFKEETTYALIEKKDRFGSKYYDVDD
                     IAYSITCANCKHVISISQKSIINKER*"
     gene            62211..62969
                     /locus_tag="SRR1747018_scaffold_3_prodigal-single_115"
     CDS             62211..62969
                     /product="Uncharacterized protein n=1 Tax=Bacillus phage
                     vB_BceM-Bc431v3 RepID=M4HNJ1_9CAUD"
                     /codon_start=1
                     /transl_table=11
                     /translation="MAKGKWVDHTNEQTFNTFGSKMIITEYKNAKELTVYFPEYDWSC
                     KSRYKEFQKGWIVCPYEPRTVGIGYMGEGPFLSKMNNKKTKAYDTWHQMLRRCYDQKH
                     KENKPTYKDCIVAKEWHNFQNFAMWYEENYYEVPEEIMQLDKDILVKGNKIYGPNTCL
                     IVPNCINSLFKNKKGNSNLPKGVSKIGKKYRGTYTYNTIKINGPTVSTPEEAFEFYKQ
                     GMENKIKELADMYEIYLPGNVYNALIDYEINIED*"
                     /db_xref="UniRef100_M4HNJ1"
                     /db_xref="A0A0C7QE15_CLOSO"
                     /db_xref="dmt:DESME_08995"
                     /db_xref="M4HNJ1_9CAUD"
     gene            63001..63270
                     /locus_tag="SRR1747018_scaffold_3_prodigal-single_116"
     CDS             63001..63270
                     /product="hypothetical protein"
                     /codon_start=1
                     /transl_table=11
                     /translation="MRKLEPNEGLRVFDIKLKATTAGPSPDNNQRVELFLLGCNKAMC
                     GNACKNCFNSITWNAGKAEFSWDPVEVAERINIMAPNKYITIGGG*"
     gene            63341..63667
                     /locus_tag="SRR1747018_scaffold_3_prodigal-single_117"
     CDS             63341..63667
                     /product="hypothetical protein"
                     /codon_start=1
                     /transl_table=11
                     /translation="MVYTWRDLAKARKGYVTKDISDNNNKYPISTKKIDELLKYIDIV
                     VDGEFDPEQCLYNEEAGDGFLSSIGSGNQKIWNVHDMNFEYMKNLNGLYLDENDTLIF
                     LNKKED*"
     gene            63669..64610
                     /locus_tag="SRR1747018_scaffold_3_prodigal-single_118"
     CDS             63669..64610
                     /product="hypothetical protein"
                     /codon_start=1
                     /transl_table=11
                     /translation="MYSKHTRGNDTVLILDDPLVVNDSEGTTTITEFNLNALNNFEEE
                     IYYTINYVKLMGTAGVNFHSNVRNEVMKIKISYDNEADQIELRITYDLSGNGNATKKC
                     ILDEERFISEVIDEMILANNKYIYSIPIIKEIAERTKEEIFFNYINDNAFVVNEQTIN
                     TTIKCLSREDGSCIATANRFMYVPEDDSIILCETIESTDLIDHEYVDLRIISDNHAVT
                     IERASLASRSKGKVKYVCLVVRNATITIEPTSDEFTRFDNMELRLPTIEDYLENKSIE
                     DLANTLYDYNNQDKINLYYKVNNFIDVILININAYLL*"
     gene            64628..65647
                     /locus_tag="SRR1747018_scaffold_3_prodigal-single_119"
     CDS             64628..65647
                     /product="Ycf46 n=1 Tax=Phaeocystis globosa RepID
                     =R9ZTZ6_9EUKA"
                     /codon_start=1
                     /transl_table=11
                     /translation="MFEQQLTELLNIKKNCIWVKTEQEKEVVPAIFNVLTKNYFNHIY
                     VWSFLTNLQEVKIENNNFTKTDIPNTQGPAFLRYYNSLQTDPDLKLEEHAIVLRDYDL
                     QFENPSYIRLLREMVEVRNEKYVPLIFVSEGYNPPSKLAHLFTVVEYKNPTEEELVQL
                     LTDYEIAREVNIDNKEEVAKKMLGFSRSEIIEALDLSFYKYGEVNLKILNDKKMEMIN
                     KSDVIDYSIPTKTMADIGGNHNFKKWFEEIKICMDPDARQYGVEMPKGYLALGIAGCS
                     KSLMAEVIANELGVPFLKLNMSKILSKFVGESERKIEQAVELINASAPCVLLIDEVEK
                     NLGGK*"
                     /db_xref="UniRef100_R9ZTZ6"
                     /db_xref="A0A024QIY2_9BACI"
                     /db_xref="pmn:PMN2A_0806"
                     /db_xref="R9ZTZ6_9EUKA"
     gene            65708..66550
                     /locus_tag="SRR1747018_scaffold_3_prodigal-single_120"
     CDS             65708..66550
                     /product="hypothetical protein"
                     /codon_start=1
                     /transl_table=11
                     /translation="MIVKCNYCNKEFKITITRYNESKNKIFHCCREHAKLAKQEGKVK
                     YSKEISLVCRHCGKNFKLKESYYNKQSKRGQIPKYCSTECRIAEQRKNKEFVKCNNCG
                     KEILVVKNKYNLHFCNEKCRIEYAKKGTQTVICDNCNKEFEKNKYAYNRAKKHFCSKE
                     CYDEYRANKKETYKEISHYLRTHEKYDEWRAKVFKRDEYECSKCGTKENLHAHHINQL
                     YDICDKYDMNIDKILNSKEFNDIDNGITLCQDCHALEHPYISRDEKGRFISRSGPKST
                     EDPE*"
     gene            66924..67418
                     /locus_tag="SRR1747018_scaffold_3_prodigal-single_121"
     CDS             66924..67418
                     /product="ATP-dependent zinc metalloprotease FtsH {ECO
                     :0000313|EMBL:CDQ41911.1};  TaxID=1462526
                     species="Bacteria; Firmicutes; Bacilli; Bacillales;
                     Bacillaceae; Virgibacillus.;" source="Virgibacillus sp.
                     Vm-5.;""
                     /codon_start=1
                     /transl_table=11
                     /translation="MLVNNDKGIFTVMTSNNVKDLPPELTRAGRLDAIWYFSLPNEEE
                     RQEILAVHFKKREQKVPEPIVREIAKETQGYTGAELEQIVKSAIKKAYVRKAKNIDNE
                     FEITKKDLIESKKEVIPISKSSKEKITALEQWAKGRALFANEKTSNSKKIELDNIDID
                     NFEF*"
                     /db_xref="A0A024QIY2_9BACI"
                     /db_xref="gwc2_scaffold_9586_5"
                     /db_xref="oac:Oscil6304_3121"
     gene            67450..67857
                     /locus_tag="SRR1747018_scaffold_3_prodigal-single_122"
     CDS             67450..67857
                     /product="hypothetical protein"
                     /codon_start=1
                     /transl_table=11
                     /translation="MDKITLDMDFGNDLEQNEDIEIPKAEKTEDEKREYVTDLIKEGL
                     GQCEENAKNLSKLIEDIEPFLGAGITQEIVGVMQYLQGIFESNIPSLLRGNYDELIPE
                     EIVGHELEASLLIDLLKGTRKELLKKIEEKRNK*"
     gene            67878..68282
                     /locus_tag="SRR1747018_scaffold_3_prodigal-single_123"
     CDS             67878..68282
                     /product="hypothetical protein"
                     /codon_start=1
                     /transl_table=11
                     /translation="MSVWKKIESKVMDKNVSRSTLAKALEKMNVTLDDSVKTISNAYG
                     SDTCDAALINKANPSRVSLGVKFNAQGGVELVGDIWGTGLGNDGGQEGLLDRIAHHYQ
                     VENITEQLSMSNWCIESTVDKNGKTIMEVVQY*"
     gene            68343..68540
                     /locus_tag="SRR1747018_scaffold_3_prodigal-single_124"
     CDS             68343..68540
                     /product="hypothetical protein"
                     /codon_start=1
                     /transl_table=11
                     /translation="MKRVRITIDEKGNYDMDLLEGFSGMSCSQKAKELQLLIGGDSVE
                     ETKKPEYFDPEGDNFDEIFIK*"
     gene            68554..68772
                     /locus_tag="SRR1747018_scaffold_3_prodigal-single_125"
     CDS             68554..68772
                     /product="Uncharacterized protein n=1 Tax=Bacillus
                     subtilis subsp. natto RepID=E9RJ75_BACNA"
                     /codon_start=1
                     /transl_table=11
                     /translation="MNEEKDDNVIVTIKWTYEDLENALRDRGYEPTDDNIDTLLSNGL
                     ASKLEDESIEKGWDIIDYIFCISEDQLE*"
                     /db_xref="UniRef100_E9RJ75"
                     /db_xref="E9RJ75_BACNA"
     gene            68820..70721
                     /locus_tag="SRR1747018_scaffold_3_prodigal-single_126"
     CDS             68820..70721
                     /product="DNA helicase {ECO:0000256|SAAS:SAAS00145970}; EC
                     =3.6.4.12 {ECO:0000256|SAAS:SAAS00145970};;  TaxID=626369
                     species="Bacteria; Firmicutes; Bacilli; Lactobacillales;
                     Carnobacteriaceae; Granulicatella.;"
                     source="Granulicatella elegans ATCC 700633.;""
                     /codon_start=1
                     /transl_table=11
                     /translation="MMLNMNKLLEGLNDGQKRAVKHINGPALTTATAGAGKTRVIIAR
                     AQYMIASGIDPSNILLTTFTNKAANEMKERIVSIVGDRGKRITVGTFHSICNRILRQH
                     GHHLNYEKTFTILDEEETDKIMKKIGKKYDIEFAMLKTYISDCKLHCKLTNQAYKEAA
                     NDTERKLADGYSEYQSELKRNQSMDFDDLLLQTVVLLENYPKVKKVINNKWKYISADE
                     NQDSSQLDCRLIYLLSGKNHNVFFVGDDYQSIYGFRGADLDVMLNLRSLYPELKMYNL
                     GVNYRSTETIVNAGKSIIRHNKKQIEKSVECGRGIKGAPIVITKCTNQKDEANKIVAY
                     IKMLHGKKGLKYSDIAILNRMSYLSRSVEEALMRARIKYTLIGGTPFFCRMEVQDILA
                     YARLTVNEHDFLAFKRTIAIPKRGVGDKTIDKIDEFAREYPGGAISIRKALDDPNLPV
                     KGKAKTGIKEYNKFLKKLDSKKTELSSKDFIEYIIKETGYLQYLKESYKDTYQERLLN
                     LQELINVAEEYNSIEELLVESSLYREDIDENEDAVQIMTIHKSKGLEFPAVIMTNMCE
                     GTCPHYKSIDDPKQLEEERRLTFVGITRAEDYLFMTYPQQQKIQGKTQFVRPSRFLNE
                     IDQSLVYRN*"
                     /db_xref="D0BN23_9LACT"
                     /db_xref="UniRef100_UPI0003B72237"
                     /db_xref="lbh:Lbuc_1689"
                     /db_xref="UPI0003B72237"
                     /db_xref="3.6.4.12"
     gene            70818..72314
                     /locus_tag="SRR1747018_scaffold_3_prodigal-single_127"
     CDS             70818..72314
                     /product="Helicase Snf2 family n=1 Tax=Prevotella sp. CAG
                     :592 RepID=R6WE68_9BACT"
                     /codon_start=1
                     /transl_table=11
                     /translation="MSKNLIKNKKLKPRKNIWDNMGSTMKLQPFPYQKEAIYHAIHNP
                     NTLMILPVGSGKTPIAIGIFLELRNQGLTDKPGIICVKASLKYQWVEEVKKFSDLRVK
                     AIETPSKARGKKFDEQFEDTDLYVLNYETFKNEKVSSKLLEKGSEVIILDEIHYIGDY
                     KRNKSKALYCFNHLPYKFGLTATPITKNPENIYSIFKMIKPELFPTHGKFANNYLKYR
                     SYGQVSGLKNEEHLFNILKPYIFVKDGEEIYKQLPELIVNKVYCEMSKPMVETNRRIM
                     ERLDEINEQINDYEYRIKDKSKLEFDEKYNKLVTQKLMHQTFAQELVDDPRLLALSDS
                     EAAKEYMCNSSCPKLDILLSLVTDIISSGEKVCIFTKYERMQQLLVEEIQKQMVVKIA
                     LVNGSMNSKERHRQINELFAGDHDILIATNAMTEGISLSWCKYLIEYDLAESYALQTQ
                     RHGRIRRANSISRTSYVYQILVRDSWDEIQEKIIIKKQKYDEQIKNIK*"
                     /db_xref="UniRef100_R6WE68"
                     /db_xref="A0A0D0IWR1_9BACT"
                     /db_xref="lru:HMPREF0538_20523"
                     /db_xref="R6WE68_9BACT"
     gene            72329..72919
                     /locus_tag="SRR1747018_scaffold_3_prodigal-single_128"
     CDS             72329..72919
                     /product="hypothetical protein n=1 Tax=Paenibacillus
                     larvae RepID=UPI00016929B6"
                     /codon_start=1
                     /transl_table=11
                     /translation="MFNTEDFIKDLNESISKMEAEELNINVTGDEESDREIIQNPQQA
                     NYFCKVVNELREEKAKTEELINQELERVKREYEAYKTKELNRIDGQIQYFSGLLESYA
                     TKELQNSKKRSIKLPHGTLSIKKQQDKYDYDEDAILEWLKKNKQDKFINVQTKETVNK
                     KDLKKEGFSHNGKLYLDDIEVEGVVITAQPDKFEVK*"
                     /db_xref="UniRef100_UPI00016929B6"
                     /db_xref="W2E1X8_9BACL"
                     /db_xref="cth:Cthe_2464"
                     /db_xref="UPI00016929B6"
     gene            72931..74064
                     /locus_tag="SRR1747018_scaffold_3_prodigal-single_129"
     CDS             72931..74064
                     /product="DNA primase n=1 Tax=Anaerococcus tetradius ATCC
                     35098 RepID=C2CGA0_9FIRM"
                     /codon_start=1
                     /transl_table=11
                     /translation="MIYEREFINTVKDATDMLELANEYTSMKKASPNTWQGQCPHPKH
                     RDSTPSFTVFTDTNTWACFGCNQDNQYGSDCIAFIQWITEGEYSWQDALLCLANRAGI
                     PIPDDKNQAKYDKNLKMSNKYHKDLSSEAMEYLESRGITSKEIEKWHIGYDKETNRIV
                     FPLYSKFNQVVGFNKRLLDTRTKGINNKYINSKNSEIFNKSTFLYGIHYIKQEVNYII
                     ITEGSMDVILATKYGLQNVVCTLGTSLSQQHVEVIKRMNKIPIIIYDGDDKGRYATQK
                     AANLFMENDMYCKVVNLPEGFDLADISLQTKNKLVKYINDNTYTYGYSKINELIKDYS
                     KKLYELQLDYSIEARKILERIPDNERDVLESYLKYSMGMIKED*"
                     /db_xref="UniRef100_C2CGA0"
                     /db_xref="arc:ABLL_2088"
                     /db_xref="89834497"
                     /db_xref="C2CGA0_9FIRM"
     gene            74066..74575
                     /locus_tag="SRR1747018_scaffold_3_prodigal-single_130"
     CDS             74066..74575
                     /product="hypothetical protein"
                     /codon_start=1
                     /transl_table=11
                     /translation="MLIFPGQDKGVYELFPELKNETAEDFLDFFVVDDLRELIVKCLD
                     KFSKKLTEKDRKLCEIVCDMLINKGVLGPDAHNALTDELLMAAMLRDCEVDINKPSTL
                     IRPRDVLFETNKELGSKVPEEELEKVAQCIEAQFGELTPIPLLKGTVGSFQQLFADAC
                     FVIDRYIEV*"
     gene            74579..75061
                     /locus_tag="SRR1747018_scaffold_3_prodigal-single_131"
     CDS             74579..75061
                     /product="hypothetical protein"
                     /codon_start=1
                     /transl_table=11
                     /translation="MICSNCIKKDVCKHKEYLDMYSGLELNECEYKKVEGCMPSTLPN
                     ISVSHFEEPKQPRLSREEVNEKILELSKQQNEQPTLREMITCEICGAVDFKDQMHKCS
                     KCGNWVCSSCSLELPTIGVDPNKPMGTEFLCDNCWGQEQQEEPDIEIVEEDDDNSDDE
                     *"
     gene            75051..75863
                     /locus_tag="SRR1747018_scaffold_3_prodigal-single_132"
     CDS             75051..75863
                     /product="hypothetical protein"
                     /codon_start=1
                     /transl_table=11
                     /translation="MTNKPKKPTIDDLKKHLFKYKDATIIVGNDVISDKEMFLPYSDD
                     KHYSRKSMKKTPKEFWDFYEEKIYKEDADSLNKSQQLIEGLIDLGIVKTLVDDNSDGT
                     FSNCNIRYIPLQGNYKVLKCNKCKKEMIYDSSKIDISGKPLTHNMYEDTECDGTIVPT
                     LPFANSIMNADLTEELEEAIFNLDSDEPMHSHTLIFIGVDFDNNIMHYIADKFSTIKN
                     SPQYKSQYPDDTYYIVIVSDGDELPIVAYNADFGTEDKIEDSLGRLSEVLKS*"
     gene            75904..76224
                     /locus_tag="SRR1747018_scaffold_3_prodigal-single_133"
     CDS             75904..76224
                     /product="hypothetical protein"
                     /codon_start=1
                     /transl_table=11
                     /translation="MEGFEYIISKSNIEGININTLEKLLQNTTCNQYSIKKVINSSII
                     AFDSNKGKICMINCVKNYYNLPDDNECVSTQKRLFGEFKDCPCDKCHLKAIELWKQQK
                     IEKK*"
     gene            76240..76524
                     /locus_tag="SRR1747018_scaffold_3_prodigal-single_134"
     CDS             76240..76524
                     /product="DNA-binding protein HU n=3 Tax=Clostridiales
                     RepID=B0AD12_9FIRM"
                     /codon_start=1
                     /transl_table=11
                     /translation="MNKTELTVTMADKLNKPKKEVEEFLNAFTDTITETLQSGDKIQI
                     TGFGTFEIRERAARKGRNPRNPQQEIEVPATVAPVFKAGKPFKEAVKKNK*"
                     /db_xref="UniRef100_B0AD12"
                     /db_xref="eac:EAL2_c02510"
                     /db_xref="R5XXF7_9CLOT"
                     /db_xref="B0AD12_9FIRM"
     gene            76583..77182
                     /locus_tag="SRR1747018_scaffold_3_prodigal-single_135"
     CDS             76583..77182
                     /product="hypothetical protein"
                     /codon_start=1
                     /transl_table=11
                     /translation="MAKKKKKSIIDYKDVLAIPFSQVNEFDNGFTYANNKNIYTEFND
                     GKFISHDGLDKCIEVTQVMPFLMIRNDKNEFLVMKRSDAPINKPSDLYSIGLYDHIYP
                     EDGYSDHLFSSLVRLLHTNIIKYKPLPFKHVGFVKDVGDSHLGIVFVLDTFAFTMEPC
                     NKKYMYQWFTKEQLIDNYSRFKSWSQHIINYIIDDNNEL*"
     gene            77195..79549
                     /locus_tag="SRR1747018_scaffold_3_prodigal-single_136"
     CDS             77195..79549
                     /product="Ribonucleoside-diphosphate reductase,
                     adenosylcobalamin-dependent
                     {ECO:0000313|EMBL:EEX21876.1}; EC=1.17.4.1
                     {ECO:0000313|EMBL:EEX21876.1};;  TaxID=537007
                     species="Bacteria; Firmicutes; Clostridia; Clostridiales;
                     Lachnospiraceae; Blautia.;" source="Blautia hansenii DSM
                     20583.;""
                     /codon_start=1
                     /transl_table=11
                     /translation="MNLNDWLPNKLAHSTWRDKYQNNGETFDEWLDRVSNGDPDLKQL
                     IVDKKFIFGGRILANRGLQNQGTKITYSNCYVLKPPDDNIESIYDTCGKLARTFSYGG
                     GVGIDISNLRPNGAPVHNAAKTTTGACSFMDTFAQVTDTIGQKGRRGALMLSMDINHP
                     DIEEFIDKKTNTDKVTSANISVRVTDDFMNAVVTKQKYTCSYLLEDGSLVTKEVDADK
                     LFEKLAENNWDYAEPGILYWDNINNNNLLSEYIKAGDFAYAGVNPCAEEPLPAGGACN
                     LGAINLSKFVVDPYTETATIDYMELADTIYKAVDAINDLLIEGADLHPLEMQRESVKK
                     YRQIGLGIMGFADMLIKLGITYGSEESIKIIDELGSFILYHAIIASNAYMKENGEEPF
                     YGYDAERLKRSKPIRNLLENTEYNADRLCKALEEGLFNSQLLTIAPTGSIAGMLDTSY
                     GAEPFFSLKYTRKTKSLNGGEEVTYLIDNTQAEEYKELHDLSVSDELPGFFITTHQIP
                     VEDRVKVQATWQKYIDASISSTVNLPKSATVEDVKQAYIYAWQQGCKGLTIYRAGCKR
                     DAILTEAFKEEEIEVPVSEMKNESGLQFGDTLLIDNNVRGVYRELTTGCGHLHCNFYF
                     DPDTGDLRQVFLDKGSKGGCLSMLNAVSRLSSLCARKGAPAEEIVDQLLSVVDCPAYQ
                     VSKHVTHATSKGSSCASAVAYALLDAHKEFCEEYGINEYEDEDIPEPKKTVKPKITKE
                     KVKEKADSLDDYYTTCPACGKKTLLAIGGCVSCQNPECSWSKCG*"
                     /db_xref="C9L7Y1_BLAHA"
                     /db_xref="ain:Acin_0064"
                     /db_xref="UniRef100_C9L7Y1"
                     /db_xref="1.17.4.1"
     gene            79574..79801
                     /locus_tag="SRR1747018_scaffold_3_prodigal-single_137"
     CDS             79574..79801
                     /product="hypothetical protein"
                     /codon_start=1
                     /transl_table=11
                     /translation="MNADGIIQELGEKIKQLTISEAILKGQLVESQQEINRLNNMIDE
                     KDMEIAELQTSKCQCGDGGCSCHSEEDGGVR*"
     gene            79802..80284
                     /locus_tag="SRR1747018_scaffold_3_prodigal-single_138"
     CDS             79802..80284
                     /product="Uncharacterized protein n=1 Tax=Clostridium
                     colicanis 209318 RepID=N9WHH6_9CLOT"
                     /codon_start=1
                     /transl_table=11
                     /translation="MTMKEPMKLRIKYFEGATKLKQKAIGKWIDVYARKDVFVKEGEM
                     AKVPLGFALELPKDYEGHLAPRSSTFKSWGVIQTNSVGVVDDTYIGDNDEWLMPVYCL
                     KGKDEILEGTGKCKGTMVHQGDKIGQFRIMESMPLLIFDEVETFGNKDRGGFGTTGER
                     *"
                     /db_xref="UniRef100_N9WHH6"
                     /db_xref="N9WHH6_9CLOT"
                     /db_xref="cpe:CPE1471"
     gene            80288..80704
                     /locus_tag="SRR1747018_scaffold_3_prodigal-single_139"
     CDS             80288..80704
                     /product="hypothetical protein"
                     /codon_start=1
                     /transl_table=11
                     /translation="MTVNRNRNDYSEISEFAVGSLFANDEGDIIVGNHEPSLNVDYSR
                     TLAPNDFSSVAMVDPAAHRILTSSGTAGLMNEELEVLQLRKEQADFKEEMMARMANLE
                     NECYRLSQIVYELQMEKTRKQKPRTDDGVNVNDFLL*"
     gene            80688..81143
                     /locus_tag="SRR1747018_scaffold_3_prodigal-single_140"
     CDS             80688..81143
                     /product="hypothetical protein"
                     /codon_start=1
                     /transl_table=11
                     /translation="MTSYYDENSLLSAEYITDCLNDILRNYSIMQRFRVEDLVNCTIQ
                     VVEEPDRISYHSVVTGDRVETIGRTKSALCITYTLHSNLYPEGKIYLNEDIEFMEVDN
                     QIGLVTFQFSPEVTERVSRALSYYNIDQNIKSRSRKKVIPQININSYML*"
     gene            81202..81591
                     /locus_tag="SRR1747018_scaffold_3_prodigal-single_141"
     CDS             81202..81591
                     /product="hypothetical protein"
                     /codon_start=1
                     /transl_table=11
                     /translation="MLYTTYLSNIKNLPDNEDVVKILITRFRPTTTFNPKKYNLIWRP
                     SLAPSEYIFARYKDGLMNWQEFREEYIEQTSTSSEFEKSFYEIKEYLDEGKDVFLICY
                     EKDDLQCHRSILREIFNCNDIKCREYK*"
     gene            81610..81918
                     /locus_tag="SRR1747018_scaffold_3_prodigal-single_142"
     CDS             81610..81918
                     /product="hypothetical protein"
                     /codon_start=1
                     /transl_table=11
                     /translation="MTEHKTTVKCDIYMCKYNSACCSQPRDSIKEEGTFCTRESIKIE
                     LDELNNIIDCVHYEEDYKKLRKCFACQIAENGEIDFEDDEINEFEIIEVNDDNDDGLW
                     *"
     gene            81905..83626
                     /locus_tag="SRR1747018_scaffold_3_prodigal-single_143"
     CDS             81905..83626
                     /product="DNA polymerase III subunit alpha (EC:2.7.7.7)"
                     /codon_start=1
                     /transl_table=11
                     /translation="MDYGKNYVITHLHLAYGSVGDSIILLDQLVDKLKELNMQTVCVT
                     NHGSLADMYDFYYACIDNNIKPIIGCEVYLQPEEEEEEKTNTHLILLAKNMTGVKNLL
                     KITSDASINNFYKVPRTTMEYLENHSEGLICTSACVGGIIPRLILREDIEGAKRYINK
                     FKSIFGDNFYLEIQPGEFQEQIDVNIELIYLSEEMNVPLVAANDVHYVNKEDWKTHDF
                     HIRINRKMKAPKNENESVYVDKIYYMMSYDELVGSFDSELYDRDVILKAIENTNVINS
                     KCETVEFKADKLNLPKFKVPDKYNSEKEYLEDLCFKRLDEIKYKITNPSEYVSRIYTE
                     LDVIDKLGFNSYFLIMQDLVNNAQLDGIKTGPGRGSVCGSIVAYLIGITKIDSIKYNL
                     LFDRFLSVYRTGSIPDVDLDCESGEGRDKLFKYTIDTYGIEKCAAVSTFGIRKARSAI
                     RDVGRLYGIDLKEIDTIAKLIPQVYYIEGTEDKKTDLSIKESLEYIPELKEWQKKYPD
                     LFDMAMKLENLPSHMSIHAAGTLIADTDIIDVAPMIRQVDKELNATSLDLHAAESQKL
                     VKYDYLG*"
                     /db_xref="txy:Thexy_0632"
                     /db_xref="F6BI75_THEXL"
                     /db_xref="UniRef100_F6BI75"
                     /db_xref="2.7.7.7"
     gene            83963..85042
                     /locus_tag="SRR1747018_scaffold_3_prodigal-single_144"
     CDS             83963..85042
                     /product="Homing nuclease n=1 Tax=Bacillus phage
                     0305phi8-36 RepID=A7KUW8_9CAUD"
                     /codon_start=1
                     /transl_table=11
                     /translation="VNKPKYSKEEVYTEILRIYKIENNMNKNIFKTYTTFEISDYNNF
                     FTKYGGIKKICKELNIKNKPSKNTKKELLDAGKEVYEKYGYLTCELFEKKTKYSKTGV
                     KGLFGSFTNFLNELNIPLNIASKITPEEVKEDVYNFCIENHTTNSSLYRKYGKYNQCH
                     IDKNFGGWINLLKELELTPQKVKPGIDYMLSEVKKIYMKYDFISSKLINEECDFTYQA
                     FSAYYDSIEDISLAISDGESKYIFNNSWMSVDIQKILNYLYKYIDKDKISIEKTFDWL
                     ITEEGTHMRLDIYIEDKNLCIEYNGKQHYEYIPFFHKDKEAFRRSQKRDQLKKELLKQ
                     HNIKLVQIKYDTKITEELIKEIIKN*"
                     /db_xref="UniRef100_A7KUW8"
                     /db_xref="X1JXN5_9ZZZZ"
                     /db_xref="bpb:bpr_III095"
                     /db_xref="A7KUW8_9CAUD"
     gene            85050..86447
                     /locus_tag="SRR1747018_scaffold_3_prodigal-single_145"
     CDS             85050..86447
                     /product="DNA-directed DNA polymerase {ECO:0000256|SAAS
                     :SAAS00057170}; EC=2.7.7.7
                     {ECO:0000256|SAAS:SAAS00057170};;  TaxID=1379698
                     species="Bacteria.;" source="candidate division
                     Zixibacteria bacterium RBG-1.;""
                     /codon_start=1
                     /transl_table=11
                     /translation="VNTLNIISECEKLTGDIFDIEFDNYDDEEVWKLISSRNTTGLFQ
                     IGSNTYKSRMYKLKPNSIEELANCLALVRGPCISSKLDQKYINVLNGKEDIELIHPMY
                     DSVVKDTCGIMIYQEQLMAVCSNMGLPLHEGYDLMKASAKKKFDKIKTYEEKLHSLVR
                     GSMDDETFNYIFKLILDSGKYSFNKSHAIAYATICYITAYYKVHHIKEFIAATLTCNY
                     NNKSGKTEEKKRKLYELYLDAVSNGVKFLPLDLKKSKWNFTVEGDKIRIGFCALAGFS
                     KAALDEIYDKMPEASDEPLVKQIHDNVEKRICSKKAMIPLILSGAIGDPVENYEYYCE
                     LRKEEPQSDIKISKDLILQPYAPQAEVEEVLYRVAYTENKFNTLPRIDLDDIKINNNY
                     TTEGYIQKVSKKKDSRGNEMAFIDVLTGDGLVSLVVFANVYKTYKSKLKKDNKIKFKA
                     VKQKHTHKFIKATVM*"
                     /db_xref="T0MIB6_9BACT"
                     /db_xref="UniRef100_T0MIB6"
                     /db_xref="aae:aq_1008"
                     /db_xref="2.7.7.7"
     gene            86479..87828
                     /locus_tag="SRR1747018_scaffold_3_prodigal-single_146"
     CDS             86479..87828
                     /product="hypothetical protein"
                     /codon_start=1
                     /transl_table=11
                     /translation="MQVNNYYVKHLLKVKLFSLKSYADSLKKNKYVDFTKCKSRFVND
                     IKLMIKYLKDIEIYTYNSTYNMRTQLEGLLETIKTVEAIEDLLEVLETCNGILSTNVD
                     NELSGNAIRYVLEETYESGENRIGTDLISTICEPIRADDHIKIFDPQCGDGTNVSNFA
                     RCIRNSVSEVYGLDEEQYGIYDAKKKIDKTIIGTLRGSKISNEVFDILFLKPRPQIEL
                     EHNFNQTIKEANEKAMLKQTYRFLKPGGLMVYTVPFYRMYNDMWYFIAKNFVEVMVIA
                     HKDKTEKLITIYAIKRSNPYYADALDRMLNIEFDSLRRYCDGQYTVNANPELEVQLFR
                     GSVIDVYELTDIIENDGLYNDFHKSFNEDKTKKDTSPLLPFNLGQIGLILTSGELDGI
                     VEEIPGVNHVIKGMTVKTVSSEEIRDSQTNTVTCKNTISNMVQLNAFTADGDFVSIN*"
     gene            87842..90850
                     /locus_tag="SRR1747018_scaffold_3_prodigal-single_147"
     CDS             87842..90850
                     /product="Uncharacterized protein n=1 Tax=Firmicutes
                     bacterium CAG:41 RepID=R6MGX9_9FIRM"
                     /codon_start=1
                     /transl_table=11
                     /translation="MYNKLNEYSKINIDHTLHAWTDKTIYDQDSGEFIFISMIGFSTT
                     TKDIIKVLNKSKNRVYISLRSAKWAYSSNEKYKTMSKKTSNSDYVHTILYQDDQITIN
                     QLREDYKLFIYTTKDETIEDKLFEKLKKYSSVPLLDEWKGFIKRRLMLEGAVSELTVY
                     GVKDDMNAYKVVFDRQLLVDIISNGLRTGEINIAGNNNPSVLLPSIHGLNDYLDMFGE
                     FLAKKIQTSFKPKFTPGTDKYDQYVNDIDDFIHDKNKIELFEAQKSMIQAITNNWRIN
                     KSTILSGEMGAGKTLIASAATYTHHENRNKGLNCLIMCPSHLQKNWEKELTRFVPNAK
                     IFTVHNLDELLDIEGRLRNRNRAENIYVIMSKEVAKLSYDERPCAVWSQRKQAYVCPE
                     CGEVLMKEETQTVGRRRIKVTVPLTHTDFASKGIVNDRCYSKKKVFNEKTGKAEEVEC
                     GCKLWVPVTNNANHNWIKLGKHGWIMIDKIEQVTEELAMRDDLNKKETAYLDKLQEYY
                     ELLTTGETVRPTIKKNYKYPVAKYIKKRMPYVFDYFIADELHQLASESHQGQALHYLT
                     QSVKHMIGLTGTILNGYANSIYYILYRLCPSLMKNEGFDYEDEMEFARLYGVYSRETR
                     YQVRNSRDRVSRGTKEKLLPGISTLVFTKFLLNNTAFISLDDMTEGLPSYTEIPLGVT
                     MNSEVREGYRLYEQTIANNAFQQGSLKVMGQMIRGMTNYPDAPHCATEIRNPDTDDLI
                     MVPRVLPKQTREKEEKLMEIIRDRVRSGERVLVYYNAINQTDIGKSLVKLIASEGYYA
                     SELTAKTKAEDREDYINKLVNRGVNVLICNPTLVETGLNLLDFTTIVFYQMGYNLSTM
                     RQASRRSWRLSQKHAITVYFMYYEDSVQEQALSLMANKLAAAQSMEGKFSEEGLRAMS
                     NNQSILTQIANNVCNGMKNTVDSTLFKSSNFVKKAANNKRHHAKTKEDIEYLLDDRGR
                     RVVLKPRAVKPRIIHDINYNALNNPLQLFI*"
                     /db_xref="UniRef100_R6MGX9"
                     /db_xref="R6MGX9_9FIRM"
                     /db_xref="tto:Thethe_02880"
     gene            90925..91278
                     /locus_tag="SRR1747018_scaffold_3_prodigal-single_148"
     CDS             90925..91278
                     /product="hypothetical protein"
                     /codon_start=1
                     /transl_table=11
                     /translation="MALILKRVTNPYECVRCSITRKCISYGEEYYEDDEDGTIIDFNY
                     YYDMMFQKKVEDAMPQLEASMDRFAYQQMMLEKQRQFLDKTKFDRKMATMDKSSTDNT
                     PFKPSGTPPTKGGGN*"
     gene            91278..98489
                     /locus_tag="SRR1747018_scaffold_3_prodigal-single_149"
     CDS             91278..98489
                     /product="Membrane proteins related to
                     metalloendopeptidases n=1 Tax=Megamonas hypermegale
                     ART12/1 RepID=D4KHW5_9FIRM"
                     /codon_start=1
                     /transl_table=11
                     /translation="MAVKCIKQLATDSRPTQSQKYIVIHNAGGGIAKTVRDYFEQCLG
                     PNPEAGRAGVCAHYSVDQDTIYQILEDNWNGQHTKGNGHYAPWGEGLPKGTCTNANAI
                     GIEIADGSSVDFDKATDNAIELTRYLMKTYNIPIENVVRHGDTQDKPCPQTTMQKNLW
                     GYMKETIKSRNDANTPIAIDTSAFTTAGSMVDTGTSSGSSTGGSASISLVFANDGYTT
                     AQESLPNANTSDNWVDMHKIKGLTLHMYPPYHNCSVDAMKEYFKYYNWDRAFHYKVDY
                     DTEIDYSKKVPTTSGPFTGGNTVGTSVSDVTLVPGEGVYSGTVIGAGGGTSTGTSTPA
                     GTIDGNDVPAKIYNYCSSKGATKAVCCAIIGNCEGESGFDPTQITPPHSAAGLFQWLK
                     GSERFASLEKKAKAAGKEWTDPDVQIQHMWDELAGEETVCASLLKKQVGGFDAYIKME
                     DPYQAAVVFGKCFERGGYYERRGQLGKKWFDKIDSYMTSSSGSSDSSKDDSSKDKDST
                     TSKNSAKKAMKVATYADDVEESDTVYGWPIPGIARVSSAYGYRECEYHDRFEMHGGID
                     IPADQGENVHAYAEGVVVESRKDISFGYVVKLKHADGCYTYYAHMLNLEVSIGQTVAS
                     GDVVGKVGHTGETDKNHLHFELYIDDMRVNPLIYVKPGGGSRKIPKPLQQIAVYTVGA
                     TEDNVTKDNVNRSKICFACADNNQHTYIDRALFNNQNPKYTVSIGAFFETDTHAVEKD
                     KKYDWEDVEKKIIRQCAQALYFEGFTADNLWREFDLNRAPSPFVYLDRDKWKKFLIEV
                     DKQVTWLVKKYGQVHGTYVPYNLLTNTNLNEFIDLSPDLGMNGNVSAGTSTGNTTLAS
                     ADGGFWLGDSITVLMKSNKLLENQTVVANGGWAANSYYKKDGNKVDKTASFPKPSDVK
                     YVFVLLGVNNPIVKYQTDLLEKLLSMYPGLPIYVGEVLPTGKDYHYSSKWGSETAATL
                     NPKIKTFNSEVQAYCNQNNNLNWISTTAGLVKDGLMDPNYVEKDNLHPNAAGLKKLAE
                     NIMAAISGSSNTGTTDNNTNTSTNAITSSDFIVFDSPFDNPIAVYDNDKDKDKKDDKP
                     VSGGDAPEYDKVKADPANINKYAYVGDDATVNVYAKTDETSKVVEVLQLGDEALITDI
                     EKEYYYKVKANNKVGYVPSVSLYIISANKFGYVDTEKKNHEAWIKYDDTDLYKSTKMD
                     TTVVAADSQTRVKILDMDEKSGFYQVSILDEINKGKTGWVKAYRITFNKHDFTVEKAD
                     DNEDKGMMTQEIEIQNPDFEGTATGVMEKYPNVQTTDGSLEGWDKEGDVEFLLVANKD
                     FGEPGRWKYRGNYFARIRSIKSELAGIKQEIDTSSVDSDKSEFALRVSAWMKLVTSDD
                     EPGAIDVNATESYIEDGLTYYIVNKNNKVVASSKFALPSDTTKFARRTALLTGFKKDD
                     KYSLVIGSKKPFDIYIDDISVEKVYNYKDETETGNDFTTGNIGTAGVGATAYDNGGIM
                     IYTQDKAKGTKDPQPTIKTVVTNEEYEEIMSYSNYELIDTYILQFEPYDKGLDEVLNA
                     PVLEDDRLNTLTESLNTLTGNSIHYNVVEAGPGSTDHCVKPADELNVLYQQTEVKCDP
                     IYPDLIIPPNYSTSDYDMESKNSIPLQALQDGKLKNEEILKKQFSFDYDTLEDKEKKS
                     KGKPINYNDPYPYDDRITELEQHFPKIKIDEIESRLYSCNHPGCPLAHPMAKNFAMLD
                     DMQLAQSKKIEQRLVRIENVLATMVRNIGRVGSRINVNCVYYGGQDVFGKYKTIRCLC
                     DDRVNDGASVTIDQCMCCTRYEPIIGQIYDILDETGFNGSAILDDMQMSYMNLDDFKN
                     LNKVENRASSFSYADVSLDPDKKPGTLIDKWKKEDKKAYLKQLKKKLGDDEKAKAELE
                     KSLESDYVFTMNWETTEVDTQAPDVKAYPTEGIASKYLKDESDGEIGEIDTSNLDKKL
                     DADVIAKYKDYNTINRGEWVDTREEADTTQSNNYTSEDFYFENFNANRTGYAYDNGLK
                     GYIGLESSGSMGSVSNGLTGAECRNKIVEYVKKVCQENTDKKATYNNSPRTVDPNDIK
                     YYKGTLHGCTNPALYDCTSLVSTAYKYAGLSSLYNKRASDNSLVSEIVNNDGDMWYAD
                     EEGLNTALPGDVVMVSSSKVNPDSVKARKIIQTHHAMVYLGKDEDGDHIIGHASGPYN
                     PPKAIRVDKWGPGHYAWGYSFFVRSKELKEADKVASSSVANGAGVQEATGTIDGNSYV
                     CILNKCRLTNYGPWCGSSSITADGSKTKDWYGKGVAAHNMPIGTKLYIPELKGKVNSD
                     GIFTVKDTGGYCFDFDVLTKSENTNIVSEKSYKVYVISWGSGKVTSSFTAAKKVNDAN
                     DGTEKYKAAWNGYKTYGGSTMELLRFNQEDANIKNQSWY*"
                     /db_xref="UniRef100_D4KHW5"
                     /db_xref="mhg:MHY_08090"
                     /db_xref="D4KHW5_9FIRM"
     gene            98717..99025
                     /locus_tag="SRR1747018_scaffold_3_prodigal-single_150"
     CDS             98717..99025
                     /product="hypothetical protein"
                     /codon_start=1
                     /transl_table=11
                     /translation="MKYKIGDIVYVYLFELKKTILKADLIPNRFGEIINIEEIGKDMY
                     VYTVKNIEGTNITVKNYDKSFDLCNVDELINILYNSNLTKERKDKMMNIVNDMVKKLK
                     *"
     gene            complement(99115..102402)
                     /locus_tag="SRR1747018_scaffold_3_prodigal-single_151"
     CDS             complement(99115..102402)
                     /product="DNA polymerase III subunit alpha (EC:2.7.7.7)"
                     /codon_start=1
                     /transl_table=11
                     /translation="LKDFTHIHVHTVGSLLDGYNRLSNLIDKVKELGMDAIAITDHGT
                     LAETFTFNKMCHKEGIKPLLGCEVYYTHDINTLSLSSDERRELALEKALADSIEIPEK
                     AKKKEITELIKPYMYDTKGYHLILIAKNQQGWDNLVKLTSEANDKCTFNGRGHCDLNL
                     LRKYSEGLICTSACVSSIICDSIRKGDIQRAEQMVKEFVDIFGDDFYLEIQPLNWEVQ
                     YEINLQLMRIANLYDVKLVASNDSHYTNKDDWYEHDVLLCMASGALLTDENRMKYAHE
                     FWIRSYDEMVEAFMGQSDDEGYMQLVREALANTREIVNKVEDNIKLGSDHELLPEIEV
                     PEGFTPETWLSRQCWLNLYKYLNKKNLWDKRLEYEARLKSELDIIITKGFASYILIVQ
                     DAINWGDKNGCSFGPGRGSGAGSLALFLLGIVKGTDPLEYNLLFSRFLTMDRKLCPDI
                     DSDVSMVDRQKLIDYLNNKYGHDNTCQVGTVTTLGVKNGIQDVAKVLGYSFAESTSIT
                     KRIDELIDAPELSFKMLDDLQEENEDLFDKWVTLQSEYSEVIRLARAFEGIPRNYGKH
                     AGGVLITPTAINDTFPTRTMEGRKVTVWDKNVVEEAGGVKYDFLGLTTISVIELCLSY
                     INKNYDINLKLTDLYENVAIRSDENSFGMLKHQDSEAVFQMESNLFKSLMRDIQPDSI
                     NDLIVITSLGRPGPLGAGMHTKYAKRKLGQEPVVMPLPNLDDILADTYGTIVYQEQIM
                     KISQVVAGFDDNQADTYMRKALAKKDKKKMALCKEWLIYGKPQQDEHGAPIDGGIKRG
                     YNEQELLAFWEDLKGYATYLFNKSHATSYSLLSSITAWLKYYYPKEFFAAILSLTKEP
                     SNKKKDKKRPKYIELLEKQFNIKVESPDINLSDELFTPLADQDKILFGLSAVKGVKNK
                     AIDAIINNRPYTSLEDFYDKVTKANVNKTAGTNLIKSGAFDRINPNRNALINEFHSIR
                     KDKDEELCEESYNSITCMAYEDEVLNAYVTYKPWIDSYNVGDIVNFEGQVIATEERYD
                     KNGGLMAFVTVYAEPCTIKLLVFSRQYRLHCDLFDRVNYGRTLKIKGEKKDKNTVAFK
                     IGSLVRE*"
                     /db_xref="cni:Calni_0109"
                     /db_xref="UniRef100_E1KZ26"
                     /db_xref="89693699"
                     /db_xref="E1KZ26_FINMA"
                     /db_xref="2.7.7.7"
     gene            complement(102468..104201)
                     /locus_tag="SRR1747018_scaffold_3_prodigal-single_152"
     CDS             complement(102468..104201)
                     /product="Exonuclease RecJ n=1 Tax=Clostridium sp. CAG:269
                     RepID=R7IR00_9CLOT"
                     /codon_start=1
                     /transl_table=11
                     /translation="MKIQEPVINKELVKQIKKELHLNEDIVSFLVGRGYDKSTIDLLT
                     SNEYEPIVNDYVLTNTKEACDKIWNYLNDCTDIYIFNDYDSDGINAGYILYDCLSRLV
                     LLQESECEIRMYTPNRCEGYGLNMDFCKDVVSTMGRRILVITVDNGITKKEEVEYLLS
                     NSVDVVITDHHKPQEGLVPDCIVIDAHLNDTDNENALGLCGAAVAYKLCKYILEDKLN
                     DTVFHEIYVPYVAIATITDMMPITEENIIYVKDGLYLLNDKEYKSMFNTDGEETNILN
                     YYNKFKGYSITPKDIAFEFGPQLNSCGRMGDVNKAMELVLETDEDRIVDMYNEVCDIN
                     EERKLLTDTAVAEILATVEDNCVSVIRVVRGLQGVAGNVATHITNIKHVPTILFTDGK
                     DLITASSRSIPGLDLQYIYKAISTQLEMSFGGHELAAGVTIHKKDFNKFVDLFNSIVY
                     DIILSAQASEETEEPVMLVDKILSVKDLGDRIVNKYNNILYFNDLSEPVFCLKDVFIK
                     DVRESKNNKNNIQFFFKDKTGENKKGIWCWKYGNTYEEAGRPTKVNVVFTLNKFNSML
                     CMNIKYMEPVE*"
                     /db_xref="UniRef100_R7IR00"
                     /db_xref="R7L7A7_9CLOT"
                     /db_xref="dap:Dacet_0520"
                     /db_xref="R7IR00_9CLOT"
     gene            complement(104216..105115)
                     /locus_tag="SRR1747018_scaffold_3_prodigal-single_153"
     CDS             complement(104216..105115)
                     /product="hypothetical protein"
                     /codon_start=1
                     /transl_table=11
                     /translation="MKPYDNYTFLLLSDEERLEEWNEIEDLVIQYQTYFNDPIDSHKS
                     KEAADILLQRFSPLFKSYITLIKYNQIDWNSREQKTFIYQFIEDRSLKRALNRKKTSA
                     EFKAKIYHAFNFVKSTYGELSEEDILADLYVCFLTLMKRYKQKGKNFCAYVANSYHFE
                     VARYIKKQISNPLVVNYKNCQYEDVINGENSNEYDVVIEDNYYESMMGLPDYTWVNGD
                     TCSSLFSDFTPYQRKILIKYYLEDYNDRQISELFGTNIGVINSKRRNAVDRLCDLIGV
                     DKDKLPRKRKSGRKANLPVNNKK*"
                     /db_xref="cbv:U729_3163"
                     /db_xref="A0A0A7G0D8_9CLOT"
     gene            complement(105165..105653)
                     /locus_tag="SRR1747018_scaffold_3_prodigal-single_154"
     CDS             complement(105165..105653)
                     /product="Uncharacterized protein n=1 Tax
                     =Sporolactobacillus laevolacticus DSM 442
                     RepID=V6IXF1_9BACL"
                     /codon_start=1
                     /transl_table=11
                     /translation="MAKKKRKTKQMGKIYHNKTVVNGIKFDSQTESEYYTYITTNKNK
                     LNIKSIELQPSFILQPKYILTPEGKKFVYEDDKSFKSLQKQYPNCTKAAIKYIADFKI
                     TYNDGRVEVIDVKGIKTADFKLKEKMFNFMYPEYHGLICVAKYKNEWLHWDEYQQRKK
                     KK*"
                     /db_xref="UniRef100_V6IXF1"
                     /db_xref="V6IXF1_9BACL"
                     /db_xref="lgy:T479_16340"
     gene            complement(105604..105762)
                     /locus_tag="SRR1747018_scaffold_3_prodigal-single_155"
     CDS             complement(105604..105762)
                     /product="hypothetical protein"
                     /codon_start=1
                     /transl_table=11
                     /translation="MARKRKNPTGIYLKEEFEFNPDFSSVNKKSTKGDKKDGKEKKKN
                     KTNGKDLS*"
     gene            complement(105767..106480)
                     /locus_tag="SRR1747018_scaffold_3_prodigal-single_156"
     CDS             complement(105767..106480)
                     /product="hypothetical protein"
                     /codon_start=1
                     /transl_table=11
                     /translation="MSCPIKFLASHNGHDIKRKTFNSCLHDAFNYLISKYTYEGVDNL
                     EYKIKKYWDKVCYENQDIIKNINVIHGWGRLYRAYEYLYNNKPNIMDLNVPYSLDIPG
                     TDYTITGQLNILIDRGSQIEVLIPSFSKTKPDEFKRRSDLKCTIDALVIKQVYNKMAV
                     FTFYNFNQNSNDFAIRNTKDFDRLCLIVENVCKGIESNIVYPHYGYECNSCAIKHLCS
                     SWGASTNLDPYNPFKDGKR*"
     gene            complement(106503..106775)
                     /locus_tag="SRR1747018_scaffold_3_prodigal-single_157"
     CDS             complement(106503..106775)
                     /product="hypothetical protein"
                     /codon_start=1
                     /transl_table=11
                     /translation="MNVAKQPNMVRGNQISCPNYKQCPMCYGCRNYDERDPECIECFK
                     EGVDGTSRNFNVCDTDKHEAWKLNVMVTKPKVELDNITFTGCKYDN*"
     gene            complement(106800..107138)
                     /locus_tag="SRR1747018_scaffold_3_prodigal-single_158"
     CDS             complement(106800..107138)
                     /product="hypothetical protein"
                     /codon_start=1
                     /transl_table=11
                     /translation="MALMDIERRDGIQLGGPMDYCYECAKKEGKNNYGELEYKECFAV
                     TQNGNRKCYCMDCFKKMLGKYMLIDPAAALDEIEVAEPPEEFKEAPKEEEKENKKEEP
                     ATKSTRKTTK*"
     gene            complement(107247..108317)
                     /locus_tag="SRR1747018_scaffold_3_prodigal-single_159"
     CDS             complement(107247..108317)
                     /product="N-acetylmuramoyl-L-alanine amidase n=1 Tax
                     =Clostridium bartlettii DSM 16795 RepID=B0ACG4_9FIRM"
                     /codon_start=1
                     /transl_table=11
                     /translation="MTVKKPTMVNKTPAKISKYIAGGTRSRTTKIAWHYTGLHDVKGI
                     NTINNWFNSINRGEQGNRYASAHFVMDLDGTIYEYVPMSRIAWTTNSANYYSIGIECA
                     TTGTNDHYSDKEYVSMVKLGAWLAQYYGLDPRTDFIRHTDVVGRAYKICPKYFVDHED
                     KWNQFKLDCYNYLKGKLTEKNIRNCTNGKGNSIVSSGGGATTSQPSVKETACNEVGYV
                     NVPDSTLNVRKGPGTAYDKLGSLKDDTKVEIKAICDNGWCKIVYDGGYGYVKESYLDG
                     IEEVQSVRKMIKNISDSPINIRKVADWDADAIAELQPGQSVTYADGPLVAANGSTKMY
                     KTISDTYITASTKYVKIIEVKL*"
                     /db_xref="UniRef100_B0ACG4"
                     /db_xref="B0ACG4_9FIRM"
                     /db_xref="rho:RHOM_04900"
     gene            complement(108389..108643)
                     /locus_tag="SRR1747018_scaffold_3_prodigal-single_160"
     CDS             complement(108389..108643)
                     /product="Holin, phage phi LC3 family n=1 Tax=Clostridium
                     sordellii ATCC 9714 RepID=T0EDI9_CLOSO"
                     /codon_start=1
                     /transl_table=11
                     /translation="MKEFLDKHTKLKSPYFWLSVVALIFSASGVDFNQLTSWQLLGQA
                     LVSILNNPVSIVAVITAFLGIWNDNSTKGLDNVTNKKGGE*"
                     /db_xref="UniRef100_T0EDI9"
                     /db_xref="A0A0C7GXI0_CLOSO"
                     /db_xref="T0EDI9_CLOSO"
     gene            complement(108655..109407)
                     /locus_tag="SRR1747018_scaffold_3_prodigal-single_161"
     CDS             complement(108655..109407)
                     /product="hypothetical protein"
                     /codon_start=1
                     /transl_table=11
                     /translation="VINMRRKTKKLLVLFLAFALIFLTGASVNAYDIATEATTDVSQS
                     RQFLKDRNASDKMLDNLDFIYDYCKKIGIDPTIVVAISSIETGYGKSHLFVSYNNPGG
                     IKARGGWEKFDTVEDGYRYMIRLLATYAGLINKDSWLYGKATTTQQLGNYYWVENGCD
                     HGYHNQLTRQIKTIQSYKVKKTKTKTIKKESLELKNSKETGNKNAIDIIDNIINRKEH
                     SHNNALQEILNRSNNHKKNGSSLDLIYNSLKK*"
     gene            complement(109382..110257)
                     /locus_tag="SRR1747018_scaffold_3_prodigal-single_162"
     CDS             complement(109382..110257)
                     /product="hypothetical protein n=1 Tax=[Clostridium]
                     glycolicum RepID=UPI0003820303"
                     /codon_start=1
                     /transl_table=11
                     /translation="MKKIIALLLVSLMVCVPNISYCAPVDIIFDIINREHSTNSSRAM
                     ELLYSFKKSAKANKDNKEPKDVKIIKNEKELNEANLQKGKIQGTLIGIDVSKWNGNIN
                     WKQVKEAGIQFAVIRAGYGYTKDKKFKRNIEGAIKNDIYIGIYWFSYAYTVDMAIKEA
                     KVCADIIKPYKNEIDLPVYFDYEYDSVDYAHKRGKSITKTLTTNMADAFCSTITSYGY
                     EAGIYTNLDFSNNYFRKSMLEKWQIWIAQWTRTNTYKKTDYSMWQYSAKGYVKGIKGY
                     VDMDYFYGDKYEKKN*"
                     /db_xref="UniRef100_UPI0003820303"
                     /db_xref="E5VYZ9_9FIRM"
                     /db_xref="cbi:CLJ_0012"
                     /db_xref="UPI0003820303"
     gene            complement(110269..110895)
                     /locus_tag="SRR1747018_scaffold_3_prodigal-single_163"
     CDS             complement(110269..110895)
                     /product="hypothetical protein"
                     /codon_start=1
                     /transl_table=11
                     /translation="MARKKDERSIVREMQNALDEKDLRELQNVKLKKEKEVAEEIADI
                     TTKANKELVDSIRDINDKASVLGVNVNFNRPNCPNYNNMKECGTCANFFDCYQHRQRP
                     TYEPMVEKVVKEPKKEVVDPDVHPVGCHCERCCPNPNPTWFEQHRNGLLAAALCMIMI
                     VLAIGWSPSGATFQAIQENYVNLLVDFFKMALLGGAGFIMFNIFRTKK*"
     gene            complement(110949..111203)
                     /locus_tag="SRR1747018_scaffold_3_prodigal-single_164"
     CDS             complement(110949..111203)
                     /product="hypothetical protein"
                     /codon_start=1
                     /transl_table=11
                     /translation="LIYKLVESKDGEFLLDGKRYTVQETIDIDLEGTKYNPIDVIGKI
                     KGETGKYYKVNNKVYYCIAPRKNAVKRLDLYTENFYLAIM*"
     gene            complement(111302..113050)
                     /locus_tag="SRR1747018_scaffold_3_prodigal-single_165"
     CDS             complement(111302..113050)
                     /product="Uncharacterized protein n=1 Tax=Emiliania
                     huxleyi CCMP1516 RepID=R1DMY0_EMIHU"
                     /codon_start=1
                     /transl_table=11
                     /translation="MAKKRLITYEQLNTLSKGIYAKLHDEINTVASGVNVANSNITAV
                     TERMTTAEGKLDTIQGDGAGSISKALQDAKDYADGQDTTLHTTITGEIGDAKAALQAE
                     IDKKAAQADMTTALAAKADAADLTTEQSRAQDAEGALAGRLDVIEGEDTVEGSIKKAV
                     ADHKKYADDTFATKGALNTVSEKVTTAEGNIEALKTAVGTDEKGNLKSVASQISDVNS
                     AAEALEGRVAANETAIGNIQKDYLKAADKTELAGNITEAKTAADNAQADATVAKDKIE
                     AFMKAADVQEGAIDTLKEIQDYITSDGAAAKQMTSDIAARVKQTDYDTEVQKLEAADS
                     ALADRATALEGLVGKEAGDDTEATGLVKKVADNASGVSSNKAAIASLQKAMGTVTEVA
                     SSTAVKAVEDRVQKTESAIGTKAAGETPATGLYKEIADEVTRATGVEDGLRTDVDALK
                     TTVGTDAKGLVKDVKDLQATVNTLEGSNHSHDNKEELDKFQDGDKAKLDNAVAKVTGD
                     ASVAGTIAEAKKAGDDAKAAVDALTITTADVAAEDGTVTGVTVALGNGKTAQIDYPYE
                     IVADSEIQAIIADLAK*"
                     /db_xref="UniRef100_R1DMY0"
                     /db_xref="R1DMY0_EMIHU"
     gene            complement(113068..114219)
                     /locus_tag="SRR1747018_scaffold_3_prodigal-single_166"
     CDS             complement(113068..114219)
                     /product="Gp4 n=1 Tax=Mycobacterium phage KSSJEB RepID
                     =G1D6U8_9CAUD"
                     /codon_start=1
                     /transl_table=11
                     /translation="MAITLISNIKQANNGTFWLVDSNDIRGGLYHVDSVAEMNVLPTD
                     NLKEGMLCYVAAEEKFYQYKKDADGQLKFDVWKVGFDKEETFTELSNKTIINSIIANS
                     DTLTNLQKQVDAITGTGEGGDATTIAGLNAQLASLKTTVGKATEGDTAATGLFARIEA
                     LEKQLTAHTHEIADVTGLQTALDDKAVKSDFDALKELVGTLPETATASNVVGYVDEKV
                     AALVDGAPETLDTLKELADALNNQPDAIAALTNSISQKADASALEALQQTVEKNKGVS
                     DTVSTKVDALDAILNGFGGADEPATVKDSLEELKTTLATKVDQNTVNTSIANAVNKFA
                     LSGSEDDSNLTISLDFGDGEGAVQLGKVDIPVITVSEVQTIIDNLDKTV*"
                     /db_xref="UniRef100_G1D6U8"
                     /db_xref="G4KKN8_9CAUD"
                     /db_xref="ckl:CKL_3248"
                     /db_xref="G1D6U8_9CAUD"
     gene            complement(114234..115691)
                     /locus_tag="SRR1747018_scaffold_3_prodigal-single_167"
     CDS             complement(114234..115691)
                     /product="Uncharacterized protein n=1 Tax=Ruminococcus
                     gnavus CAG:126 RepID=R5TWW7_9FIRM"
                     /codon_start=1
                     /transl_table=11
                     /translation="MADFNKKLVDQAALEALAKGLNDKSKAAVEAEKARAQEAEQAAK
                     DAADAAKSTADSAAADLVNVKKDIADLTSTDSGAVKQAKDYTDAEVKKVSDIVGKAAV
                     PGEGDAEGTPATGLVARVDSADSKIAGLETANEDEEKRIAALETKVGAAKVEGEEAQA
                     ATGLFAEVDRLDKKIDDLSIPSVDGLATTEYVDGKVSDLIGGADEAYNTLKKLEDELK
                     DGDNTVSGLVTQIAEKADKDHNHDDVYAKIDHNHDDVYAAKEHTHSTADVKYTNEQYP
                     EMESVADALDQLLYVTPTVKTFSSTPAFGDYEIGSTVSNPKFTWTYNKAITNQNLKAG
                     GTTIALDDPAVREYAYTGDITANTTFTVSGNDNKLKACSKTGSFNFKHKRYFGVAEVP
                     AEYDSAFVLGLSGKEFCTNRQKGSFSLTAGAGKYMFYCFPASYGTPTFNVGGFDGGFE
                     LAATIDFTNASGNTTSFVIYKSENANLGTQSIIVK*"
                     /db_xref="UniRef100_R5TWW7"
                     /db_xref="A0A0F9KHE0_9ZZZZ"
                     /db_xref="cul:CULC22_01665"
                     /db_xref="R5TWW7_9FIRM"
     gene            complement(115707..116039)
                     /locus_tag="SRR1747018_scaffold_3_prodigal-single_168"
     CDS             complement(115707..116039)
                     /product="hypothetical protein"
                     /codon_start=1
                     /transl_table=11
                     /translation="MSNKVVTTDALSEVLSIIKKDINTNSTNISTIQESLNTVQTGLT
                     EIKQIIKDSGVTASSDWNDITNKPDFADTLSLNDNKLKLLGNKTSEMSSVDITTTDDI
                     NNILNSIE*"
     gene            complement(116055..116510)
                     /locus_tag="SRR1747018_scaffold_3_prodigal-single_169"
     CDS             complement(116055..116510)
                     /product="hypothetical protein"
                     /codon_start=1
                     /transl_table=11
                     /translation="MALTDEQKVLQADILAEKTDSDTNPNMTYSTSAAKNKALNPDTF
                     SGNNSKVVNAINLTYKQAEKAITTVDNFSTKVNEVLLDVGSTNGLAKLEQLRTDMGQQ
                     TLIEGLIDLYENKLPTYTTTDSIEYATSEELVNMYNSIDVKSSTDNTQE*"
     gene            complement(116529..117899)
                     /locus_tag="SRR1747018_scaffold_3_prodigal-single_170"
     CDS             complement(116529..117899)
                     /product="hypothetical protein n=1 Tax=Coriobacteriaceae
                     RepID=UPI0003493755"
                     /codon_start=1
                     /transl_table=11
                     /translation="MAKHITLEGLQAVLQLVKQDVQAVDAKVDGIQVPSVEGLATEDF
                     VNQKIATVLGADDLAEDLDSLKEVIDVLTKDGADIVALQEAINKKVDAEDGKGLISLD
                     EITRLADVKNYDDTDVKNRLTALEGIDHSKYLTEHQDITGLATKEEVQAKADATALDG
                     KVDKAEGKSLIADTEIARLAEVKNYDDTEVKALIEAKADKEHTHDASAVVFADKTTLQ
                     AKLDDGSLKGAQGDPGEKGDAFTYADFTTEQLAALKGEQGAEGVGIDTVTIEYVDNVP
                     HVKVKYDDVDATVQDAGALDLTQIKEYTELKALVNKIQSQVNSTNPWGDCVWVDAEYA
                     QPTIGSFIPSPKLRAENDADEMALADRLEAGAYELYVVATTDMKDYDRRYDCMIPMDG
                     LREGQGGQVVQKRSDDAAWTRLLGQCPAWVKNNVNWAFNDTKNKEVELNCSPDTTCIF
                     VLVRRF*"
                     /db_xref="UniRef100_UPI0003493755"
                     /db_xref="ant:Arnit_1706"
                     /db_xref="L1PR36_9FIRM"
                     /db_xref="UPI0003493755"
     gene            complement(117915..118388)
                     /locus_tag="SRR1747018_scaffold_3_prodigal-single_171"
     CDS             complement(117915..118388)
                     /product="Uncharacterized protein n=1 Tax=Psychrobacter sp
                     . (strain PRwf-1) RepID=A5WF04_PSYWF"
                     /codon_start=1
                     /transl_table=11
                     /translation="MARQQIAKITLYGNTVSWMDPYNCIYLTTHKAGKLEAVVYDDMD
                     LNSIREGIAKRLIKVIEGEIPEPSTGGDASVDEKTLNELISKKVQDAIASGVDLSNYA
                     TTSELADAITNLIGGADESSDTLKELADLLAKKADKEEIVAIEEATVEETKDLYK*"
                     /db_xref="UniRef100_A5WF04"
                     /db_xref="prw:PsycPRwf_1299"
                     /db_xref="A5WF04_PSYWF"
     gene            complement(118479..119555)
                     /locus_tag="SRR1747018_scaffold_3_prodigal-single_172"
     CDS             complement(118479..119555)
                     /product="DnaB, putative n=1 Tax=Bacillus cereus (strain
                     G9842) RepID=B7IZM6_BACC2"
                     /codon_start=1
                     /transl_table=11
                     /translation="MREDIKSLLDADKDLSIETVDELDNKILATNFFENMANDIDEFD
                     KVAWENKAGFDTPSFPSFTEGLEGWSPGFYCFAGAANMGKTAIMLNIMEDLCMNADNK
                     LFGVYFSLDDSKNKVIPRIVAMRELLPINVVAKPGRFKQMIIDGHPDSINIATQLDRR
                     EEGLQKLKSESNRFVIFDSQEIRTIDDIYEKARQIYTYVKAIDEEMNIVIGIDSLKDI
                     EIPDLKLTTNERIDMVAKKIKDLSIELNCITFASMHLRKLNGNRRPTMDDLKDSNTLE
                     YELDACFLVYNDVSKNKQGAKIFYRDSEDSVDKQPVIEIDWGKNKISAYKGITFCNFA
                     PDYSKCIECSEDAAMRYNALIYEV*"
                     /db_xref="UniRef100_B7IZM6"
                     /db_xref="bcg:BCG9842_A0033"
                     /db_xref="B7IZM6_BACC2"
     gene            complement(119604..120638)
                     /locus_tag="SRR1747018_scaffold_3_prodigal-single_173"
     CDS             complement(119604..120638)
                     /product="Primase n=1 Tax=Bacillus phage 0305phi8-36 RepID
                     =A7KUV5_9CAUD"
                     /codon_start=1
                     /transl_table=11
                     /translation="LSCNIIEVGGKINDNFSRNYYIDKKELNEAIKRFDGDTYMTIYS
                     YESEDMATTNFVAPFYLDLDIDDIENNYDKLLIDLKIVYKKLCDTFKIDKSDIQLYFS
                     GSKGFHILISDKVFGFEPNRDLNKKFKKVALYIKSYTITKCIDTKIYDNRRLFRVPNT
                     VNTKTGLYKVYLPYNKLFKKQPDGCTKAMTYDELKEYASQPRNKRIALYKYNEQARIK
                     FDELIETIEQQERKKIDTKLAQEYIRKRKLLPCVEYILQNGATNGQRNNTTVALANSL
                     FQIGESLEDVRETITEWNMTKNEEPLPQSEINATVFSAYQNSRNNMFYGCSAFKDLDV
                     CVKGCSINKK*"
                     /db_xref="UniRef100_A7KUV5"
                     /db_xref="cbv:U729_3154"
                     /db_xref="A0A0A7G0K6_9CLOT"
                     /db_xref="A7KUV5_9CAUD"
     gene            complement(120640..121233)
                     /locus_tag="SRR1747018_scaffold_3_prodigal-single_174"
     CDS             complement(120640..121233)
                     /product="hypothetical protein"
                     /codon_start=1
                     /transl_table=11
                     /translation="MPINDLMDTYVSIAYGYEISQDIKKKIYNFVCYMFDNDYNYDFI
                     LNYLLKHGTEITDELYENSLLKPNKFYYHSELRIMPDTSIWNPNIKEISKKFYLEMRT
                     QYSIEDLLSYFYSILSVPNSLRNHKRDKGALESLLKQYHVEGIETIDLILFAIDYNID
                     NKESISSPFDLKIDRDLLARIIRMIESSVYKKVIWRD*"
     gene            complement(121354..122880)
                     /locus_tag="SRR1747018_scaffold_3_prodigal-single_175"
     CDS             complement(121354..122880)
                     /product="hypothetical protein"
                     /codon_start=1
                     /transl_table=11
                     /translation="MTVLKVKPSGYDAGGWDSSDYPMENAYDDDLTTVARCTLRRNRT
                     RKCTYNFTLPSLPEGCIVNGIKLHLLLKCANSNSSGACFLTIKHNDSTTLKEIHLEFV
                     NDGVDYDLELTKDQYDNLTSISFEGKYTTIMFTCYAYIFDMYISVDYTDLTQTMLLSD
                     SEVWVCENETHTITAQAYPITSVTWTTDDPNIIDLVPSNNGFTCDIIGKVPGQCYLTA
                     THADNSECTKRILVVVNQLTVICTPTINIGDNALKTLAIGPNEIKRIYLGDKQLFTEK
                     QEVVYTDIKHDNIPKDFSMNLYTRLVPDKYISGILCRVSTYIDTAGHLAGALRTTNNA
                     SGITGGDSSACYSFIPVYSGEDIIIDIPKTDYGIGLVGYDANKDYYQTWFGPDNGWAN
                     YKKYTDADIEKWTHMTCPIPQEGVKYIRWCMDSTDTDKYYFRRYSVQPIDLKVYPLNS
                     TESSKIIYTSSDENVAIVKDNMIVAKSAGTCVITITCGSVYSKINLTIVDNSSEFATY
                     *"
     gene            complement(122892..123134)
                     /locus_tag="SRR1747018_scaffold_3_prodigal-single_176"
     CDS             complement(122892..123134)
                     /product="hypothetical protein"
                     /codon_start=1
                     /transl_table=11
                     /translation="MLTKTQTLDAIRKALISYKTNVLDTIYAKASDVPSIDGLVSETS
                     LNNRLSNLSVVTMTQSQYNALETKDSNVLYLITNDE*"
     gene            complement(123154..123630)
                     /locus_tag="SRR1747018_scaffold_3_prodigal-single_177"
     CDS             complement(123154..123630)
                     /product="PREDICTED: mucin-2-like n=1 Tax=Mustela putorius
                     furo RepID=UPI000344037B"
                     /codon_start=1
                     /transl_table=11
                     /translation="MATITKTGTATATPTASSISFSGTTQRSGTISWTTPTLPDNATI
                     LSCTLTGTMTGSSSYGSVTLTVNGTTVTSGTAFSIDLGTKGTTTSVTATAKGSSRWGS
                     GTATFSNLLYTIEYEYTETVKEKNKKRMIINNTNVKKMYFGENIVYKVYLGDIQVF*"
                     /db_xref="UniRef100_UPI000344037B"
                     /db_xref="A0A068NNE9_9BACT"
                     /db_xref="fgi:OP10G_1569"
                     /db_xref="UPI000344037B"
     gene            complement(123645..125084)
                     /locus_tag="SRR1747018_scaffold_3_prodigal-single_178"
     CDS             complement(123645..125084)
                     /product="hypothetical protein"
                     /codon_start=1
                     /transl_table=11
                     /translation="MATYSDLIKQNVAPYTAKKIGVYDSNGERVGEISLGDFKPDYGE
                     RLYRFGILSDVHNQQDQTSESTEDLQHALDYFNNKQSVSFTVICGDISQNGTATEFAI
                     YQNNVNAKSPDTPVYTTTGNHDCGQGTSGLSLDTWKQYTGNHDRCFEITQGTDHFLFF
                     GMNKWDFGDSGTPYVTTDIDWLESKLQEYQNDRCFIITHLFFPSRAGNLNSIYPSGNW
                     LGGSQLTRIQGLCDTYKNTYWFSGHSHWKWYLQKYQSRANVYRNNCGWCVHIPSCAVP
                     IDSDGTTRVEKPLESEGAIIDVYADYIDIRGINFKTDKYIPIAQYRLYTDINHDSGGS
                     SGGGSGTSSIPDGYVAATADNFTVRTDTGATTTQSAATTTDDGYISVTFTAGSQKFWV
                     QTSNMTSSTSRVEVYVEDVIYDPEPSTSNKMGLGFYQNGGYYGIETGIEPYYDASENT
                     AVQFNSSGSKYSGTYPVTIKMKNLAFKCS*"
     gene            complement(125084..126355)
                     /locus_tag="SRR1747018_scaffold_3_prodigal-single_179"
     CDS             complement(125084..126355)
                     /product="hypothetical protein"
                     /codon_start=1
                     /transl_table=11
                     /translation="MLTKKQTLDTIKKTLSLYKTNVLDNVYAKTEYVDSKALPIILIN
                     DENKTGSALFPLLPEHNLVFIAGDAQIPDSNGDITTIYGLCYSDLQDDGSKLITEYRT
                     GKAAKINSNGILESFEYIDTNVKSIVSNIKGGETNKLLAKNSDTDFDYKWVDMPSIET
                     LPVNYDKNCATNVAELKAHTIYVAPKDADFLYLGYEKLSGSFSGFFLSINPHGKFIYT
                     GYKDDSRIEVMIEGTCYTAYFKTDTEDAHTEKTVYYLTKNNNIGFTPTLDYEPATKKY
                     VDNAKASITVPTKTSELTNDSNFLTEHQSLDGYAKTTDLHTHDNKEVLDTITAEKVAQ
                     WDSNTGSSGGSTSGINIVTISQSDYDALETKDANTLYLITTTNAGDIDTSSNDITLSD
                     DLPAGTYTLKYEDENNQPLDGFDEITTLEVQ*"
     gene            complement(126367..127479)
                     /locus_tag="SRR1747018_scaffold_3_prodigal-single_180"
     CDS             complement(126367..127479)
                     /product="hypothetical protein"
                     /codon_start=1
                     /transl_table=11
                     /translation="VINKMSSQELNQIFEDVKKKQDEALILIQNMKNDINKKLMIKNY
                     ADEFIDQKLDSINAGVVSNQNIVNFTSNELAGIYNKYGCMVHPKFKNDPVDIFNLKVA
                     SGTISNIMFKQSMTCKVNDIENEEYINLLKSDSLIDKEIVFDELNIDTITISYELDNS
                     LALGTSRFNVIEIDPYIKGAYSLTSLECYALDTTGNLSSTPITTVQGFDNIGKTRIIL
                     DKKVKFSKVVMTFKINFSTEVNNISVYPFGLKHIYFMEADFLADTSFVIVPIIADDFI
                     EYIYNDIVLYTANGKFKTTCDMYDIELYTNYSNNTLTGRVYTSSEASINRISKNTNKL
                     YAKIPLVKKNVANDDKEYLSLNGIEFNFIVNEEIIL*"
     gene            complement(127482..127718)
                     /locus_tag="SRR1747018_scaffold_3_prodigal-single_181"
     CDS             complement(127482..127718)
                     /product="hypothetical protein"
                     /codon_start=1
                     /transl_table=11
                     /translation="MIFYNFRYRGPYEYDKYVLNVLQYSNMVNDFIHDINNTATWKTL
                     YDLNNEVNDIYNKTIGDGGRSDMIYETLILNRGD*"
     gene            complement(127733..128959)
                     /locus_tag="SRR1747018_scaffold_3_prodigal-single_182"
     CDS             complement(127733..128959)
                     /product="hypothetical protein"
                     /codon_start=1
                     /transl_table=11
                     /translation="MAIEVKDADLYKDMMLKLQYYKEEVIKSFIRQGYYPSNDEIVAA
                     LEDIDYRSALFETYMSKEGSLFNTKEINYMFECIYKDLEILYSVLQDILIKDYNDLRL
                     YIETHIADLESTAKELEARCNEEMARTVFGNTIFFRAGNWNISTDDEYTIVDFGELNL
                     IQGSEIALFADVENIEANKVSFKLTATNDEQNKYSFDALPYNYNDNTYTVPGEMGCNK
                     YKMVLSAGTIVNGNISVNLATDPVNDYKILGGVDKMQVTYKDNSTTIIRDFAYDTNQF
                     IAEKACYIQFYYIDGDLLEYNFNQKPNHCNFSIVDGYVSSDVKIRKVFLDVPAGFACY
                     FKKSNDKGEIWAVAEDGIPNTPNTLLYTGNRDIEDFEIREYVKSNLINYNFKMYIKSI
                     KDVAKLINSVCIKQLD*"
     gene            complement(128959..130311)
                     /locus_tag="SRR1747018_scaffold_3_prodigal-single_183"
     CDS             complement(128959..130311)
                     /product="hypothetical protein"
                     /codon_start=1
                     /transl_table=11
                     /translation="MDKSILDEKRSLLLSDYTPKYEQLYIHPEEGEDFRINTALQDIK
                     SDIDKIDNLLIDKGNAVSTLLSDTITRLDLVKDKILAEKERIQDIKMLCNKYTDFDKV
                     ITINDKNSTGQYSYTDNSFLSYIKSYKKNTLYINDVVGNGNEGNPYVYLNGTYVQYSI
                     NTADRKSLSDNSINSYWEYQRITASTTEQYLIHDFYTDSEEAKCTITMSSSTKMNELQ
                     IMTPIDSTKVIGLQYSNDGVNYTAATIPDITFDKLDSYENTGYIYGSSLISVPNCYFV
                     KLTLQSNSSNNDTIAYERTMFKDETFNEDEVNDTKTETTFIQSAKRHVIKINDLYSYS
                     NQYINTSYFTTDNLVDGTDDVYAVSVFANVYIPSQLSDDSVEFTLTVNGIDYEVQPIN
                     SELDGVKVIRYSKGKSKTEYTELTDEVINSVILTVKIKSAKNLTPYINNVKVLLGGEV
                     *"
     gene            complement(130293..131807)
                     /locus_tag="SRR1747018_scaffold_3_prodigal-single_184"
     CDS             complement(130293..131807)
                     /product="hypothetical protein"
                     /codon_start=1
                     /transl_table=11
                     /translation="MLKDSIDFDYNLEQINQEIDSEIQLQDEIMDSEKMNNTFSTIES
                     NLNSLYEKTRYLEDAIEYAKTFAELKINEYTTDINSMIKSIEDISNISRNLGYVQYEV
                     PFVEGVIDIPDRNKDYKIKPCKVRESTTSDNKKCDIITLNNYVNQTYKINSVTSKCDQ
                     VPFDSNLADFDGSNKYTTLYLEQKPVEGDLVQTMTVALAEPSEINELEITPVNCYIEN
                     IRYVYVNGIEEYAGDLITGIEPESRIVTHVKFDMRCNKYNTITYELDKEALSMNAWDF
                     VRSAEYPTVVADTKLDTDIILSRTEINSSGNTVTKSYKTAKQVEKVDMYVYNFGLDSL
                     KVNRVELYEDGYFLSDPISIGDFSSNEYVQLAVDDSIVSGCGVEYYIVDGDVDKSIVP
                     VGTKIITDEMIFPDTDLRFTVDDDLHSDGLRQIKKDGLNVNISLEDAKTSYDGRYSAD
                     YQPLSEYYNYTPLNNTIRVKAIIRTYGDQIDAIPYIKSISVNKYGGNTLWTNLY*"
     gene            complement(131884..133398)
                     /locus_tag="SRR1747018_scaffold_3_prodigal-single_185"
     CDS             complement(131884..133398)
                     /product="Uncharacterized protein n=1 Tax=Thermobacillus
                     composti (strain DSM 18247 / JCM 13945 / KWC4)
                     RepID=L0EC99_THECK"
                     /codon_start=1
                     /transl_table=11
                     /translation="MGMKKISENVVALGRSLTLINDQVRDNTNIQKGALKTQTTGSTY
                     TVNIPVEENNSYKDVTVSYTSGLKYKADTNKYVSFDAKGILEPLSIDAEVMLETHSIY
                     ARCLNTGCVITDKLAEQAVTTSKIKDANVTTEKIKDLAVTTPKLAEGAVVNSKIADKT
                     IVAYEKIVPSTVTTELLVDYSVTSRKIADGAVINEKLGTHAVTTEKIADKTITNTNIA
                     DKTILSSNIADGAIETINLKDLSVSTAKLQDGSVTTPKLADGAVTSEKIADNTITANN
                     IKQGAINSECIENETIITEDLHDECVTLEKLAPDVFGKVNDAVIYENSNPDYKINYGT
                     AHNHMVQIKRTVDGEKQDTDLYVSGHIYAAGNIEGARVYNMAYADIAEGYIPGEELEP
                     GDIVELRENGKVYKAGMHNGFAAATVGVITDEYAACYGATEAEILSGEKVAVALVGKV
                     HVKVDGSAYIGSAISVSDVPGAGTLYEGGIVIGRALETSKQRGVHKVLCLVRPC*"
                     /db_xref="UniRef100_L0EC99"
                     /db_xref="K2FEK7_9BACT"
                     /db_xref="tco:Theco_1143"
                     /db_xref="L0EC99_THECK"
     gene            complement(133414..135252)
                     /locus_tag="SRR1747018_scaffold_3_prodigal-single_186"
     CDS             complement(133414..135252)
                     /product="hypothetical protein"
                     /codon_start=1
                     /transl_table=11
                     /translation="MAKGKISLGQLPMDQIDAYLSIVCGYTRKSEKATDTEQVGGIDA
                     EKIALAAQDDEGNLIEDRNTVQNALKLGGIDANEYITKGNSQTVMKDTYAVSDIVSDE
                     LKSNRDEMYQMQAQLVKAGFVKDTEPYNGFYDAFKSGNEKYINEIITSINSGSGNTVA
                     VADAQELSPNEYIAVDNNVAKIDSITGQNVVLNNAIGTAGDIYKTAGIYHQGEFVFGT
                     EDKNNSQGETTRAVVKDGSNRRVVYTLSESVTGFGTVLREWVSVQGSLDKVQVSLGCL
                     GRPGSIQMKIYRIDNEDDLVNGLYLLGESDYLSSSTMSASLNNVEFSFKDRVIIEPGF
                     DHLILLEAQGISTNNTYIIGGYTEPDANSAFYTDDVYIQSNDGTLAPNYGIKADMFLC
                     LYLKEIKTSAITYNKNGLYSCYKEMMYDDFTRLRVQMKVNREGIYTVASNSVVTAANS
                     ALLLEGEDNGVFAKDDKIVIGQNIYTINTKNAGDTSITLTENAYTPHGADVYRMGYKV
                     VVKARHKTIDLNNVTNPITYSEPKIVEVPLKAIIPGKEPDKEDFSSDRLIFEVDLRDQ
                     LGDLEAFNCFEVQIYWNSNLGANNISDSTCGKILDLTISTDKSYAH*"
     gene            complement(135257..138397)
                     /locus_tag="SRR1747018_scaffold_3_prodigal-single_187"
     CDS             complement(135257..138397)
                     /product="hypothetical protein"
                     /codon_start=1
                     /transl_table=11
                     /translation="MARKFNAGRQGEYLMNSQLFDVYNALKYINYKNVTPTQDKQAEI
                     PDGALWVDTSQGTNILKRYVAASRDWIPMFEGYFQPLPITENPVNPSDGQIWIDPSGV
                     IRYYDKQTAKWNVAAARSAANANISTAGIPNFYITPELKSSFTDTYSVSNVSIGKLFR
                     YDSPESGRGSYVDGSQYEDINTVAVYYPNSAKYDLAWCNVNPVRLSGSTKRLIKVINT
                     EPGDDQYFVETTTTNTEFYGFKEGDITGTFLRSRELVYGSEDISSEKMASIIASDTIS
                     DYVRVTGGIKLINKGKDYKYIYAITYHFADSAERNDGVVLSNGTTIGEINEIEVGDIN
                     DNNPTLFLDGIYLEQKDYSYDKTTGIMKFNGDGITNRMSMVAVSFTHTLCESIGDDDI
                     IFSNTEIVDNDIVINNSSALTDIDSWTTPIAFVSGVAGFEQISDQVTIDKTTNSITVK
                     DFGPVLENESYSIMLVDIGSETYDHGTATKNAITSDIIVSDTSVKYLLFIDGVCMSPK
                     DLVISNGQITISGDLSNDVEWFLIRISNTDTGIYLMFDEDVSYYTTMITDHNNNTIYN
                     NADMVVAYSKKQGSETYGVLIDDKFITDTPDGLTKYVTGQVLNMGYEDELGDIQYAYH
                     IYNSDGTYTWKKYDDVYGENSYLEVDDMVTQYATEGSLSIMSNKGLVGSNLYYYAYTY
                     ADTIDEPIRMGSRTCKINSSEAPVVGDTQAFYTNKNEVFLHGKGCIAAYVNGIMQEVS
                     DTTTMATCEFIIPTTVADPYKQKWGKQEELYAMFKAFDDTVTLGNLKQFMVDNGVTSL
                     AASEDVYNKIKVLHDAITEYESENSLCYIFEEIEAEESYSANRLTADASMRYDIFPNT
                     YIFENYSIGAGTINVYLNGVFLEKSCYSIFDGNKIMINNIDTVGGSDQWTKDGDHYTD
                     MKYYDESDGTVKWIECDECDYVTLEFRPDNSVKKVTYDVKQISYDTQSFDTEDYEFPS
                     SLKNSKDLIKIYINGILYDGTYVFKDGVLSLDTPVLNMDPIELYFNSHPYEYKIWKNK
                     NGEYIAPKDRVTFEWR*"
     gene            complement(138475..144708)
                     /locus_tag="SRR1747018_scaffold_3_prodigal-single_188"
     CDS             complement(138475..144708)
                     /product="hypothetical protein"
                     /codon_start=1
                     /transl_table=11
                     /translation="MAAITMTETSDSPYLGKSHVFSKSYNSDKSKETFTWKCWPQEVP
                     YSYTYYGKSYSGYYTGGTSSKPGGILRGSELTRYTRRGIFEGIRIHQIKWRKNGGTWK
                     TKGYSEISNESDATVSVSTATNGDKFEIQVTYELCTMGFPHRNFPFFWFCAKGSTYYV
                     GGNGKSIKYTKPNSDPGRSYSKVSNTAWEKVRLDWGDPRDPSVKTADKTLAGWSYKNG
                     KAKTRIYNELGDGADKTAYSPTYTYEYQTHYPQLHGLGWKSEAGNDYQYARKSAYWTY
                     RRTFTYSVTSSDIKEAPDPVEAPNKPEITVVPNHCSTDLRGEEGTVKVKYTHPSNHDG
                     AILLYAYQFNEKTGDFIQKRVGGGFIEVDANEIYQYTVNFKDLGFARSREIRYMAVAK
                     VDDLYYNDTKRKTTASLIDANDTYSERLTKWNVYAKGHYFNEEPVVEEIHLKESLDYT
                     KKATLYWDRPIDPDGDKVHYSLCIARPGSEWENDSLDTFYGGNYGGVNGDVLYSYRID
                     NITSTTYDLDTTSFPYLEDLKVWLVSYDDYINSYYYASRPIEFKKVQSPYVKIECEEI
                     RSGEINPTNHDDMIDGTRGKVKLTYYHEKCVGGTVDLEIYQPTDYEGTNGYRKAVIKN
                     VASFTGSNGLNGETKEYIVDFKQYSALDRSKDINYFVKATDTNGTKSWLTGDDKWENT
                     VRGHYYNDEPAPVYPALDIDHSENRKDYAHLIWDQPIDPDYDSKLWYAIYLATGDSSK
                     DTNSKEFGKQKTKMSYYKVYYTTATEYYIDITDFTSSTGDLSVWIESHDQKWNNYYHY
                     GTPKQFQNTATAPNKPYIVCYNMYDELDGLKCSEQGEVYIYYSHDQGWSGYVKLYAMG
                     KYKDGSFRVANVFEKQLGKEEVLIQDGSPYDFVVDFRKVFGNEWTNRDCEVHYYATAR
                     TANRDLVDAASSEGDIDWVPTVANSSAKFNSWDGAHYYNDEPSDMSSGSPAKLTLGLD
                     DANSDIFTKVRLKWSTATDVAGDIVRYEVYLKPEHKIYTVNDEIRYFNNPDPDADEAI
                     RCDLLGITNNTFLDFDMTGYEVEGETYTAFIRAVDGWHNSYYYDSNKLVFTKKEYSRP
                     KTKINIENAHGEFGKAQLIYTHPDSKLTGEDATDRGSCDGKVWVYAYIDGYESRPINI
                     SSLFGDVVTKEDKDDDVDYIIMTPDQTIDKTIDFREIVRLGKEQNIAISQYRSNYITY
                     YAIAKDVNPGIYSIDTAPDDIGSYEREEYLSQTINGIQYFYTHYFNEEPPQPVPYTGS
                     PLTEADRAVFGFNYTIIQIEPISDPDRDPMHYYIYIDTPNSMGDAEHTTKVYKEVANV
                     NTRDVVIETTDRVYNRCYRIDPIYEKTGDEVNVNNILYYNVYKLTGDDFNSSSSWTYI
                     SKSDTPSLKIDYIADNYPLSKWVDEANGLSQSDGAGLFTYWVESRDDYENSYYRSSDS
                     MIVDRIQHKKPNKPELTVTPAHGERGEISIKYKHPEQLDSLIYLYAYFTDSKGVKHTG
                     LVDVIDVSYTDEEKNDYYLNRVPIVKEVEYTVEFTKEVHDHTKFFERSTAISYYAVAA
                     DKIVGYISELKDNTSASIDDFNPDSIAEADRRDGHYFNEEPEISSPYYLFTEKIAADE
                     GDSIFEKGVLDNLVVEETPFDTMTLLWEMPVTATDNKDIDGDIIDYYFYMYCPSTTLE
                     TKNKDEEKPDHVFYGNYTESDSYGGNDIMQPDNGDAGDLDEFSDNGQEPEYVKGVVEY
                     NYLVTVPHEKIIGQTVSDKNGKTWFYYTFDLSLYQEDGNVTIWIETRDRYENSYYRSG
                     YSLTLKRGHKAKPVQTAYPNNVNNVVYCKRPRILIELAEDDLRQEVIVTWKNVEYSNK
                     DYNQRQFFSSIPKVTKGDPGLNTTGENDCYVIFRPPVAYTEISGSKVQYSIKVNNTCT
                     TSESRYFSYMYYKFGYNLTEDTFIPIKAVHVNEFRKAAQRVIDAYGKSYEDPGEYQLK
                     DRAVVIKQVVDNEDYNEIAKPLMNLNNFLNTCDKCDNDMQDITDDVGNDDEQFVDMAQ
                     DYEVIGPYFEGDNTEFTVPDNVIMDVDYHINELLKIINSQDYYMTSDFIDWKILLYIL
                     QNM*"
     gene            complement(144723..153233)
                     /locus_tag="SRR1747018_scaffold_3_prodigal-single_189"
     CDS             complement(144723..153233)
                     /product="Uncharacterized protein n=1 Tax=Clostridium sp.
                     CAG:221 RepID=R6FZG4_9CLOT"
                     /codon_start=1
                     /transl_table=11
                     /translation="MSIKYHNDKTGKWEIIASNKASDIAINDNESNFDSNNVEGALKE
                     VGGLAKANNIKLSEIDGRVQYIEEHGTTGGGGSGGGALPTITSEYSATIIDANEEQII
                     KIFFSSPNLGSGTCYIVCNDIELLTVPVDQGYNNITIPALGSGTFKLSLYVKDRAGLL
                     SNTLNWNLTAGGLTATLTMNTSLDYSITDRILMTYNVEYSLDDEITMYLTVDYDDYTV
                     ICSKGYNSYNLTGLGVGIHKVSFYLKAGPYSTKTQTFNVVVVNTEDLYVSSTTDSKLS
                     MEEGDPLSINYRISKKSAEYFDVQITVDDKLVSQRQSIVGNYYYNNNTLPIGTHVIKI
                     SVTSESGESSELVFNVEITAGSYIRKQIVTGGLIANWDATGLSNQDANKTKWVDKVSG
                     IEGELYNFNYSSNGWITDNDTNETYLACNGNTYVKIPYAPFANNVTTGFTIDILFRTR
                     DVGDIDARVLDITDTLAPYKGVYIDTQNAHLISAIHDINSAVGDDEWTRVTYVIDRLN
                     KFGKIYINAILSSAFYLTDDSSGSSIRYEDFMHNEYIYLNSFKGTGHYGSCEIRCLRL
                     YERELNDEEVLQNHIADIVNTAEQKAKYDFNYNNNGIPKMYFWGDTTEMSLTQKKTMR
                     IKYVSPNNEEYGESFDYPYCKVYWQGTSSLTYVRKNYNIELFDEDQRAIKYTPFKTGK
                     AENVLCLKVNYMESSNVNNVGLAEFANNGLYSKKNPAQELDPDVRQTITGFPILVYIN
                     DECMGLYDFNLDRYSTNSFGYDLIDETLAYEVSANTDATAGAFNKWTSASGQGKIDYY
                     ASDFEVIYPPSKMNGNDDYADLITLIEFVSDADDEYFKAKFDEFFDRESVFRYLLFVL
                     VFGMVDSLGKNMKLVTFDRKKWYIQLYDLDTAMGLDNTGALTFDVDIEIEKGTFNTST
                     SQLWTKILRVFEAELKQEYASMRNEQFTLKNIMHYIYDEQMSKIPEVYYNEAAQVRYL
                     DFGGKFLYALHGSREYQIKRWIRERLLYVDTLLGYDASTADYITVRGDMDGFVHLDIQ
                     TYSPMYLTVKWRDQANNSGSQILKIKRGETIRFEKELHATDQEILIYGGQHLKSIGDV
                     SNTSPKHLLLSAAPNLIDLRCTADTLFNVSLSTCKMMQTVDLHDCSRLGVDASNAVLD
                     LSGCENLRTVDIRGTKITSVTTSIKGGNLESIYYPYSIQAIELYNQTNLLTLSLPTSV
                     VFNERPDHELNKLPSKLSTFIINNCPNLKTIRHEESEYEYYKDNMFLPLFYANNIEIT
                     NSFNNLDTFDFSYCMNLKSLKLSNLDGLKTLRLNNLVYNDSSYSKLSEVDFSKLDNLE
                     TLEMKVTDESIGEYTAKPAFAQNTTLDLSKCTNLKNILCNYAIHGLSELRLPTSIDKL
                     VFDNTFDKTYSDINKIYISSTVGATNTIDLFGSKLHEFNIKTINKIKAITNLYLYAYH
                     KEDVDVNKYRDNIEIPNATVQGVYDFTNYADSDFSNLFKDKDLTNIKLVSSEYLPLVV
                     NLESCFERSTVSSDTGLATFFTKLTGVTNIKNLFKNSVGLTNGVSMDTSKVINAYGAY
                     YGCSDLVSVPEYNLESAIDISYMFYKCSSLADIFTFNVPKCISANYTFYDCKSLVELM
                     FSSDNKISSATHMCDNCSSLERVTLFNTATLAYMSYMFYQCKMLSAYPDIDTTALKDV
                     NYTFYNCIAMQGTPDGTGLWNNSNIKNYSLCFAGCINLTNFYTEIPVEWGGGMEEIGV
                     NDLEFSIIPTTNQTDVIGDYLPTFYSTYNHNMVNQCSSAWTEHVAKTSIKLKEPIAVT
                     AGETYNLTQTTYGTIRVVACDASGNIRTDIVRNSYFQNKEFTVPAGVDYINVIYSSYG
                     DKYIARTANLSILKKDAQNVESGYTNIIITKTDGTITESLKTTINEVSKVYIKFNSDT
                     TYISFRNHDFLQSVSSIDLSNCPVCDYMFLNCPNLVSVGSLTTEGVLSMDSMFYGCTK
                     LSEISSIDLSTCINISRMFYGCTKLTDLSSIDLSKILYIEEAFTNCVSLAEINIRNLV
                     NVLSLYKTFYGCTALTSIPELNISNCDSLEYAFYNCKNLTRIASINTDTLKYMSYAFY
                     NCNSLQNIPTFDTSKVTNMDYSFYGCETIASIPAFSTSNVLTMNYTFAKCTSLIEIPI
                     FDYIGLVAVQNTFENCQSLTSITMANTNNLTSIPNMFYNCLALASIDGLDTANVTDMS
                     YAFYNCASLARMELNVKSVTSMAYAFYGCTKLKAIVFTDNSTTTACTTLLHAFDGCQS
                     LESISSLDTSVCEDITYIFNNCLVLNAIGLASWDISKITSLNHSFTNCKALSKQKETE
                     GADPADLNALLSWDVSKIVSFNSTFKGWDCTNLDLSNWTTSAATRMDYMFEDCKNLQT
                     IIGIDAFVMNTVTSITCMFRGCSSMTSLNLNTWNTTLLEDASNAFESCSSLETLEIGN
                     WNASNIQSLYCFLSDCTALKQLDISSWELTSITNLERMCYACESMTDFNINTTYIKDN
                     VISSMSYMLYQCTSLNNIPTDFYIKGAANYVFALCSALTYIKNVYVLNSTSSYQLFRG
                     CSALDTVDKIVFTNCNNISNLFMGCSSLTTINTFTVTNTAGNTNMQNVFNDCAKLTTL
                     NNSSIDSSVYTLYYCFNGCIALTDLDLTNWNITNCENLAYTFNNCQALKTITVGANWN
                     TSKVKNFNSTFSGCLELLVVPALDLSSATDMTGMCNGCKKMTKIDGMETTTYNSSKVI
                     NIQYAFYDCQNLLYLPVLTTTSVSNASYTFFNCISMTGEPLSGSYWNSSISSYSYCFY
                     NCKALDNYAAIPDRWKGIGMTTYGLRMARAVVPQNTDEVVVLQAEILEKQNELNMLIN
                     QMNSLLSE*"
                     /db_xref="UniRef100_R6FZG4"
                     /db_xref="R6FZG4_9CLOT"
                     /db_xref="bprl:CL2_15340"
     gene            complement(153245..155800)
                     /locus_tag="SRR1747018_scaffold_3_prodigal-single_190"
     CDS             complement(153245..155800)
                     /product="Gp352 n=1 Tax=Clostridium sp. CAG:221 RepID
                     =R6FN56_9CLOT"
                     /codon_start=1
                     /transl_table=11
                     /translation="MATETKKLSALTEVITVNDNDYLLIVQNGDSKKVQASKLQGAKN
                     LSEKYVDLVSTDNTDKKFRMILRDDGEPIVYPMEVFTAEGWKQGDNLNVPFKTAAGSG
                     MAKVATADIETLFINQMYGGGTGTAGTVETSVSHSFVELYNNSEVDINLKGLYLNYKA
                     KSGTWQSLPLRGIIPAHCSFLVRGGAHYNINSDLVRLKIKDYDQSWDIQFSDEGFSMY
                     LSIGECAEETPVKFTKSSTDNKIISANQQWVDVIGAGGLTSEQTVPLYDGEQFIMGMS
                     RNTAVRRKTFFNNSTSLSNCEIIDYKTCNVDAYRPRCTRDGVWKENVSETQIKSDIPN
                     IVNMSFGKDEFTRTFTWQSTDFDKGFLKYKKEGDKEWTKVEAESDVISQYDKQVQVHH
                     VIIRNLTPGTYYYKVGTTGYYSDEEAFDVKDYSTDGFKFLWTTDQQGWNGFEYDMWDE
                     AFKGIKYYEYTDGVPNFDFHMNTGDMSQNGNRYFEWKYYFDYADDTVKNMPHVCTIGN
                     NDLVEKKYGYVFDYYNTLDDAPRLADVSPYDKFATTGYGSPAEERNEKMVSTCSYTLG
                     GFCHFINLNSNTEYMYEGLNTDQFLTKECAFLEKDLQEVAAKRASGEIKWVIIYMHLS
                     PMTIVRTKRLQRFIPIIEKYKVDLVLCGHNHTYSRSIPVYSGYMGDIAYDGKGKYTTS
                     PYNDYVTKVSTGSSELLLVDETQSDGSDINRKPDKVNGTHYIMLQAAGYKLSGKEKAI
                     IFSESQIDAKHMSRNWEEDPNGATTVLRPWWYSYAGKLPVQPTYAMLNVTPEQIEYTG
                     YYFTDLSVKDPDTGLVIQPKFDSTKNGRAQFDHLVITYAERHPSETESDNTTE*"
                     /db_xref="UniRef100_R6FN56"
                     /db_xref="R6FN56_9CLOT"
                     /db_xref="taz:TREAZ_3049"
     gene            complement(155856..156410)
                     /locus_tag="SRR1747018_scaffold_3_prodigal-single_191"
     CDS             complement(155856..156410)
                     /product="hypothetical protein"
                     /codon_start=1
                     /transl_table=11
                     /translation="MTEYTLSDFKNLNFVDGNILNAYEMNILKQFVSTAYQATLTQLA
                     VNNIHVGPEPPTQEQYGENYKNMLWIDTNDNADAGIDDSTMGIISDLTDTVQNLSKQL
                     EELQRQLALIIAGGGGTGPISKLNDCLELEDGSLFTLEDGSFLKLEFASKPDDDKDLS
                     FEGCGLALEDGSIMITEDGYILLL*"
     gene            complement(156410..158815)
                     /locus_tag="SRR1747018_scaffold_3_prodigal-single_192"
     CDS             complement(156410..158815)
                     /product="Phage structural protein n=1 Tax=Clostridium sp.
                     D5 RepID=F0YWS0_9CLOT"
                     /codon_start=1
                     /transl_table=11
                     /translation="MSTSCKLTVTETSVDQANNKSTISVKLTATTTGQSHNNYTSGSY
                     FPKGTITVNGTSYSIGRTLPYNSTVTLYNKSHTITHNSDGSKSVTVKYSFNTHIYDGT
                     LTGSKTLKLTDISIDKKSTPTASSSSVYIGSSITIDMNPYMSSYTHSISYKFNGGTTN
                     MTSGLSATSGIKDSCTFTPPSSLLNYMDPDSTSANAVFTVNTYKSSGTLIGSSTFTVA
                     VKTSATSYPPVMGSISASVYNNGSPFSNIYVKNYNGVKLSFSATAQQNAGIVSYKITG
                     GGVNTTVTSNTYTIPKLISSGSITYTVTATDTRGATCSGSVKITVNTYSPPSINNVTT
                     VRCDQNGTPADDGKYIKADVSATYSNIGNNQSGSIIVKIQYASNGGSYNSGNNLTVSK
                     SSGTAMATGIIGGSLSDGSYNVLYTITDAYNKQTTYEDILSTMFYVLDINSGGTSVGI
                     GAAASDANHVLTIGMEQIVFPNTTSLDLGVSGLDFASDTFQITSKDTTLNNTSLALNN
                     TSLTLKNKNTTLNSTVSMTLDATTLNLDSTAMNINSTSVTSSAEFLEYTKSLTITSSG
                     ITINNNGINDIQFNSDYVRIKEGATLAAVGWASSGSTSTNSFNLGRIYCESGIDMPNN
                     IAYRCINSTDAILPCMFINASNYCFLSHNDLTGTVLRGKTVKLSSASGTTVTSDERVK
                     KDFKTLEGYEDFFMSLKPIAYKYLTGTSDRYHVGFKAQDVKSSLENNKLTTQDFGGYV
                     ETDPDTDFYMETLGYDPFDGGKMCALSYEEFVGLAVYMIQKQHDQIEELKDRVAVLER
                     GDN*"
                     /db_xref="UniRef100_F0YWS0"
                     /db_xref="F0YWS0_9CLOT"
     gene            complement(158815..163767)
                     /locus_tag="SRR1747018_scaffold_3_prodigal-single_193"
     CDS             complement(158815..163767)
                     /product="hypothetical protein"
                     /codon_start=1
                     /transl_table=11
                     /translation="MISYKALTRASITLQLIDDIGLYDSEIFSSNGLLLQPYDRSTTL
                     TGIIYKNNRDITSEIKDIRWTMWSPDASNYATDEEWNENHKGSNVIEVTSDEIDSKCV
                     IQFEAYKKNKMNEDELIACSHITLVDINDLIAVTEKPDNPYDGQLWVDTSTDPATIWV
                     YKNGKWNRVGTVDAIVKNLIRNSAFTTFTNKYYDVVGSTVLSYTPSVFQRGSYNWLKL
                     QSDVAIDAERGVSYTVFDEDIKTNSDYSFQMLAYATSATSAVDNRINVRICSIDESNT
                     ETALYEYKDLEITTDVCKFFTSFKTLPNTKTIKIYITGRNGSVYDFNISHLALYNTAN
                     DYPWQPHPDDASLILDQETVFNALTNNGTVKGLYSIRDPKTGQLQIYFNANYIQSGTI
                     KGDRIDARNLTVIRDDGIKTLEITDKGEVNLIVNSFKLSSTGQTIEDFILDSIDLNDS
                     GQLKYLLKQIQKESSEADAIYTELYNTDELKDATYSKETATDLDLSMYTNEASSGQQR
                     ARRRSIITPGSDTGEEKLPSFVLGQSKLGYAVLGETGSGNLKTILYNVKRSYNGDTDR
                     LIAKIEERIAEIEKGGKAKTQAIAIYSNDEIIEESTLEDLYTVYIDKYSLLKRVFVIC
                     QDAVGIVRLTVVTDRWSKLEVETNQILSEVGEVKKYYAGPEGEEPTLLEAIGSIASEK
                     ITPEAIVNIVQNGVVDVDKDPQKVSEIISQTVINQTASDIDMSAENLKQGLKSSFDLS
                     INGIKLGTKDADGNTTLIDMHGDTVQIAAPQIDLSGYVTFSKFGDEFNKNFTTSFDKS
                     FNDSFGKKFDDSFTINLNKAFKGELPDITTINGGLITTNTILGNALVTNTITTDKLAA
                     DVLTANNIKTGNLQGTNSKSYFDLDNGTFRLANADKTFLTFDGSKLSFGDVAASDLGI
                     LVDDVTGVLPSWVKDWNGRTVEIDNENIVGVRAFLGHKEGTELTGIGLGVDLGTNTGE
                     EEFKGNVDSGIVGMRFGKKTFELKLDGTFKFGNDSRYISFDDEGLKVSAIYGEEIKAY
                     NLDVYKRSKDTEGNYVYDNKNKTFSVDDEGNISIKANSFSLTPTTANQQQLINGLTNS
                     STNSETNGLWINDGKLNINADNITTGKMSAGRVNITDGSFLIGTEDKPVFWIKNNDEV
                     IIKPSQFLLTDINGNTVIEVNENKKVTMNASYINTGSINGKFIEAETIDVSHLVAGTG
                     ATNINNILDQGGIAWSSKFGSETSATAITDCKLGYDVAQNITDKYSVGGIVNADEVNE
                     TAYIEIDLGNTYKISSSTIYFDTSAAPDSGVTYYYKIKYSYNGTDWYYIVGNEYSSYQ
                     SGWATGILPNQIAPLTNNFNAESGVEYINARYIRLCLGNLGTDPINMKVISWHLYSSG
                     RSTIIDSSGITTGAIKAEQIAANSISTEHIDILDDSFTFTDNDGNTVFAITEVNDNTT
                     VEIRPDTFILKDDSGNVGVSLKDGKLDIDASNITTGKLKADYIQGGTLDTSVIKSGSI
                     SGNQIDARELKVIRDGENGQVTTLQITNNGAIYANYEDFMLVSSDGTKNVGDYTDALR
                     DDIEEYIRFSGDTITLGKEIMEDGTANKFKAKLSSTSLDFMENDVAVASISNNRMFIT
                     NAQVKNVLTIGNSASGNNVGGFFDWTLRQNGHLSLKWRAN*"
     gene            complement(163785..165350)
                     /locus_tag="SRR1747018_scaffold_3_prodigal-single_194"
     CDS             complement(163785..165350)
                     /product="hypothetical protein"
                     /codon_start=1
                     /transl_table=11
                     /translation="MANNNYAAKATAQITIVDTTDASYLSGGLSIVSGSRNQIYVPTA
                     TGDSAYSPNWKFNNLVIRPFLTASNIKKADGTTYYNPDLFSPEEYPSFTTGTFTNIIS
                     DIHWYRRDNAGVETEIVSGTEGYSFNWDYSINNETVTINDKRQLVINENVLSPNTSMD
                     IICKFSYNDPYANMSIGQQFSINISNIAAGTGTSKVHIEAVNGNTIYNDSPEYIQLEA
                     SFYYNGDAIELASEIANAESTTSVLWYIRDIKTNTCWRLLDATQQDYINENSETGNKL
                     YEVCEYEQVTGSDSTITTELSPVKNSKGGTVLKVYPDLIAGSDVIKCVVTYNNVQYSE
                     LQVVYDNSDPIRMYIQSSTGDKLSRGQDNDNTILKPVIIYKGQLLDDTNTEDLQLLNS
                     LFSYFWYKDAIDGSVTWNVWNEYDGGIATLKSQVVTNSNEGLTLMEGTRELYVTADDI
                     DKQNKFTLDLVDKVQVAASNSRTYLMTNQLTEDQVMTASLINENAGINANDMDATLAT
                     AYEIQAYTQEENK*"
     gene            complement(165365..165898)
                     /locus_tag="SRR1747018_scaffold_3_prodigal-single_195"
     CDS             complement(165365..165898)
                     /product="hypothetical protein n=1 Tax=Clostridium
                     tunisiense RepID=UPI0002E008E0"
                     /codon_start=1
                     /transl_table=11
                     /translation="MADINQKDWDKIKDVIVSPYYNDGYGRYDLSLEEVARGLQAMGY
                     DLNGGGGSTNPDESQADTSNYKLELLSTNGTQITDEGFYTTLYVKLYKDNKDVTDITS
                     ESNFKWTRFSGNSETDKLKDAAWNLRYAAGAKEILVTREDVNRRALFQCQYVQYEDEV
                     TWVKNAYSTYVDSITKN*"
                     /db_xref="UniRef100_UPI0002E008E0"
                     /db_xref="sbu:SpiBuddy_1879"
                     /db_xref="UPI0002E008E0"
     gene            complement(165986..167131)
                     /locus_tag="SRR1747018_scaffold_3_prodigal-single_196"
     CDS             complement(165986..167131)
                     /product="hypothetical protein"
                     /codon_start=1
                     /transl_table=11
                     /translation="MAISDELDLTLQTKEGLKGVIEDNGQTAPTKFSQYPAVLDNIID
                     NMRSQLKIADFIIINDDTTLASLNSFFEFLPSVPAGSTTTTQATAEVTTSNLNVRASG
                     SSSGSYVGLLVKGDVVNVYGTASSGWYKINQWRSSSTGALTNHGSSYAYISNSSSYVT
                     YYPSTTISNKKQIDISSTDGTSVQQKCNYVLAETKGWEVLFDETYKPGTGSSGASTTT
                     ERTTDYSFNNCYTDNYSSSSYGSKVATNTSTVRQGYYSGYYYYKGNFRFTSSRLSEIK
                     SVLNNSTVKSVQIYVQRANTTHGTSGSATLKLYACNSSGSYSDVLVDGSSTLARGGGK
                     WITLSSDVVNGFKTGKYDHFKAYYPSTSLSYYIVFALNAKLRITYTA*"
     gene            complement(167146..168852)
                     /locus_tag="SRR1747018_scaffold_3_prodigal-single_197"
     CDS             complement(167146..168852)
                     /product="Uncharacterized protein n=1 Tax=Parabacteroides
                     sp. CAG:2 RepID=R6IMP4_9PORP"
                     /codon_start=1
                     /transl_table=11
                     /translation="MLTKTQTMNAIQKSLIAYKTNVLDNLYTNQNAFSNVKVGNTTIA
                     ADSATDTLTLTAGNNITLTPNATDDSVSIAAKDTTYTTSSPISLSGTTISHATSGASA
                     GSYGDSTNQTPAYGATFKVPYLTINNTGHVTGISEHTVKIPASNNTDTKMNVTLNTTT
                     KAYLVGVSTTPTTTAKALTGIADTGVYLDTTAGSLTATTFNGALSGNATSADKVNNQL
                     NIVLKAIQGGARTSYDGSSVQTVLINPSSIGAAFESHTHSQYVNPNSYGYIFIGDDEN
                     ISATGTDDVIAFKPGDGINISFGTSDVATSSVLIANAGVRSISSGSTNGTISVNTGGT
                     TADVAVKGLGTAAYTASTAYASSSHTHKYAGSSSAGGTATEAAKTTGTLTIQGNGISI
                     NTFNGSANKTVNITPANIGAATSSHTHSGYASSTHAHGLLNSDFTKEVNGSTGGWELI
                     NSTNTGYLLTSLRGGNSVPDWFNSPYGSGIIFGGSDTKGVLSMSYTSPSITFAGGASS
                     PSWNLKITGSNNKTYNLNDYATNDVILTLQGYVSTLQSDVSTLKTQMGDVESILQEIN
                     GE*"
                     /db_xref="UniRef100_R6IMP4"
                     /db_xref="A0A090CG02_PODAN"
                     /db_xref="gka:GK0543"
                     /db_xref="R6IMP4_9PORP"
     gene            complement(168963..170357)
                     /locus_tag="SRR1747018_scaffold_3_prodigal-single_198"
     CDS             complement(168963..170357)
                     /product="Hemagluttinin domain-containing protein 
                     (Fragment) n=1 Tax=human gut metagenome RepID=K1SZV3_9ZZZZ"
                     /codon_start=1
                     /transl_table=11
                     /translation="MLTKTQTLAAIQKSLIKYNDLVANQIDSKISAHNTLASATANGH
                     MSSGMVTKLNSIADGAEVNQNAISKIKIGDDTVTAAGKESTATFKGSNGISVSFDKDN
                     AIEISGADAVGAANKVSSDLSSYKTTVANTYMPKSGGTFTGIITLSGAPTSNLHAATK
                     KYVDDKVTGLSIGDYMPKSGGTFTGTVTLSGAPTTDLQAATKKYVDDAAAAAAAKVVD
                     SAPDTLNTLNLLAEALGDDPKFATTIATQIGTKVDKVDGKGLSTNDYTTDEKNKLKGI
                     ASGAEVNQNAFATIAVKVGTTTTNVEADAKQDVLTLTQGDNVTLTPNATNDTITISAK
                     DTTYPEATTSAHGLMSTGDKDKLNKIAAGAEVNQNAFSTVKVGNTSIASGGKTATLTL
                     AAGSNVTLTPDATGKKVTIAATDTTYPEASQSAHGLMSASDKTKLDSIVAEADVSDEE
                     ITSMIANVQTAINA*"
                     /db_xref="UniRef100_K1SZV3"
                     /db_xref="S2KWU6_BILWA"
                     /db_xref="ain:Acin_1902"
                     /db_xref="K1SZV3_9ZZZZ"
     gene            complement(170375..170803)
                     /locus_tag="SRR1747018_scaffold_3_prodigal-single_199"
     CDS             complement(170375..170803)
                     /product="hypothetical protein"
                     /codon_start=1
                     /transl_table=11
                     /translation="MTVNITWFINEDDAFEPINTYTADGAYTPGDYLEKVIRIYNNYN
                     GATDIDSAVNAKLVVAFKSYEDNFLLNLFQVSIDGVNYFPLTINIDRGEYELGTLTGY
                     ANNGGSDSYNCKTIYIKIGPIPDNIKSSLKSVIFYLEYDK*"
     gene            complement(170806..173430)
                     /locus_tag="SRR1747018_scaffold_3_prodigal-single_200"
     CDS             complement(170806..173430)
                     /product="hypothetical protein"
                     /codon_start=1
                     /transl_table=11
                     /translation="MAKKLNIIDFDYGVRSEEIQENFEILQDEINRERISIGGPGIAN
                     GLDITVTANENDFYITVSSGTIITKDGEEIFIEEQTIDIERPMLSQQCEYLVADTKNQ
                     ITLNEVPYSFFSRYEPVEFSDSYLPTASGIDINYVNSIATDDGIRVKAIKDKTLTLTG
                     LIKRSLKIKYYSTADRIDTLYIDNNNQLQVKVSSITSTTPSAILPDNYKYLIAYLLIT
                     SDYKENSEDTPHANILIKKDLRDKRNLYTDSNGVLYICGIPFDDLEFINMEEPEDPHE
                     NQLWLNLNNNTLYVYKKVDSYFYKKTIEVTTDFQDGQDEVDYKTNIAYKVEQGELSVY
                     VNGVRLTKDIDYVEMFGGIPSTNQTILKDSESDIFRIYKSLYIGDKITYCINIKESGM
                     MWVPVNKESYVNTKEIKYYGVHDTWPGGNYWQTKLAKDLGENENYPYKYQFFFFDAEQ
                     DRRMLFTPNRHEVDVYVNQFPLHSDQYIELTLDNVFDYAPQCVIDSLFKDENYHWANY
                     KTTALNKDEDTGLGIMLVEPLDARYSEGLEDELRYDELGTPLIEEDLFVEIRVNRSVV
                     DTPSKRKLQRIATYINEDDIVVEDPNIKNIDIKTGYYRYGEKQLEVYLNGVRLTENVD
                     YIEGTDIGTPDADLLNKNLEYLDSYDTSVAMRDKGTPSRRFTIRRLLNTGDNITYRIT
                     STYYSYDHINSLLDSIDVDYEEFKTAIDSFGTKLDELEASFGSSIMNMQTTINQIAGN
                     LSQDQDTYLTVNSVIKESQINAEFSARVPQTLNFINASIKSDGTTKSYTVGSLNNDTY
                     NIREKDYVQLIHRMKEGTEFLKDRFLIRDENYTLEDVVVNNSYSVTQLTISDNYIGNI
                     SDGDELIITGIRFGREGR*"
     gene            complement(173434..175311)
                     /locus_tag="SRR1747018_scaffold_3_prodigal-single_201"
     CDS             complement(173434..175311)
                     /product="hypothetical protein"
                     /codon_start=1
                     /transl_table=11
                     /translation="MKIYPSNHKIKTITTSRVDTDLNIPLAYMDIDYSKYNIDKLPSE
                     YFSTDSMTPLIPGQELENGKVKIFNRYKEEANTTNLIQYTNQKWYYMPNNIIQYTPKF
                     FLWKAMVKKSMSYCIDTVYNLNINCYNEYMSNSLSPVFTGASDNGYVPSNIKINDNQL
                     TADTFMNMSLEKADFCFIATANAAYYDDECTQQIDINEYFEKGCNLWIACEDARSFNE
                     NYEMLSSIDNVTYHLDSPIINSNASIMCDTYFNLNRIHEVTGISVHNIFNKDATSPIL
                     ILEYTNGGFVIISHISLFDSNHQSAGFPIIFETLMYVYMNSYKSSDYIKEWITYKVPD
                     YEVVGNTLTVKNNFTSNTNLSTYFGINSNDMSLVNISIIDDPNTRTAVSDTDLDYSTN
                     AIKCIGQNNNRLMFELDPDLKIDGYTEPDRPNGWKSIYYNGQIYYLSVLHYLIETDLT
                     NNIYMIEENDNLKILIYAFKSSSLGINVAKSTTITIPYIIANIDSGETIVQRIREANY
                     SVYYDKTADSISYCFSEDYIEKDEQYLLFTVSVSQTSDAITMYDIRQLGGGLPEGEPD
                     NYNLFDIGHINGRPYRQAGTLIITLPSRYKEYEDRIMNVVKKYMVAEDYPVIFFEDEE
                     V*"
     gene            complement(175322..177157)
                     /locus_tag="SRR1747018_scaffold_3_prodigal-single_202"
     CDS             complement(175322..177157)
                     /product="hypothetical protein"
                     /codon_start=1
                     /transl_table=11
                     /translation="VIKPTARVEIDNGIKFYEQDVLFDDYTYKGDTDITVTVDYANPG
                     FGIALLDSAGTYLAQKRELLMFKLGVKFVDVYYRNLDDLDSINNPIQGSLNAAYAKCY
                     TENLEFKISKRDNQYTIYVGGQKIAIYNSQCDLDSFNVAYYSVKDNVIKDIAIASSVP
                     YDWNVNMTNTHGGYIEFNEDGFELKGCKYNAEVEQLNIELEKGTYYLKYNKSDLCDIK
                     PYVMYSNDERIVDDEKNILNSNRTFTLPMDSKVSLKFVGTNGSINDIAITTAKNNSYI
                     QTTPETGDFVKIERSYLEFDLKELAKIEFDAIVYFVPGDTDFSPTEYAIVNILNRHYG
                     LNDLGLSVGIKYHFVYENGQLISSNEVNANKFTLPIDSLKFIMFDNVNAIITNLILTD
                     KDGSQTNVGVQFTTTKSVPGLIKSPIVVLNKHNDPLDLSASFRIVMQNDSPYYIFTNT
                     EREIFKADSLIKLNSLPINNSGAIIIYGIPKDAMLDMDKLYYIPERGKDNIDLCCNIY
                     DVMYEGDEYQVYIDYTTGYVTIRNPEKYKYFIVDYVKLDSYCINYNYEYNSYLVEIAT
                     DDKEGINVIYDNTEKKNGSYEYINEQKYYDTKLVPSENCYIVIGR*"
     gene            complement(177159..182285)
                     /locus_tag="SRR1747018_scaffold_3_prodigal-single_203"
     CDS             complement(177159..182285)
                     /product="Putative uncharacterized protein n=1 Tax
                     =Bacillus sp. 7_6_55CFAA_CT2 RepID=G9Q414_9BACI"
                     /codon_start=1
                     /transl_table=11
                     /translation="MFDYEKMIKRAINFFPTWSDIRKRHSKSTGGKLLSTVTEQSLDI
                     EKAIQEYIDSYFLDRIEGHNIVAFSYMATIGIMQDTDNVKVVYNNTNYKLTLDVDEFL
                     NATDNYLSYYENGKIYIREEVYNGNNTITIYVDNDCLDYELTRIHVWNIYDEFACFIG
                     MERHEGESNEDLYKRMIYFNENKPNASESGLKNAIMSELLIDCPDLKREDIKIEPVDA
                     VNLRKAYKGYSELLDLLNEMNRDVYRWKRWDLDEWQYDFKSIEYLPYKWDEALTKWQN
                     GIGYGDDLKVILSNNVNKTNADITLYSKDKETLNAYIRNKEIYKNVKLTFQKYNQKLN
                     SVNVKYRLKAAPMKIIDPGAINLSIYSSNEVTETLKLQDVYKFGTDITRTDGSKITDA
                     YRYRLQFVPKNNNYNIEIYRATVAYRHKTTKAILKTESLLKNANGFVLNSSGTLASTS
                     ISKTINNINNMVTSNYLTNVDKGGFTIRNGYTNGSGTININGYGNQTITFTSNCEMSD
                     LAHSDIVTKGCLWRDNDLILRTDYDGYKEITIDIEANKFSFTLNTDTTLDFYMFDYED
                     NKYIPHSISGAGSVFETEETLTPRKIKMFLKLKNMIEVSLGNFKYNNYTIKLSAANGA
                     LVAVENNDRTFILPDYIQNKLFIEMKTESSHAPVINSIAIGSDVLNNYYTTDVITYLN
                     NYDRILDIDCNCDCTLIKYDANDIEIERIDNYVSSSYYKATSNDSYIRLNLDDWDEVY
                     SVISETGSIDLIEESGQYFYNLLLSNGEIATAVTINGIKHVDPVVVSLHDILKSQFEG
                     YDITKNRVYCSKLADGLIISTGNTTSDFEIFKINSDYFKRKNAVKYVFEDIPSDINVI
                     WGTDDILVDGFSNTHDFDYISFYPVNSVISTAINEYNLFLNEMKEIPVVNNFSPLIDT
                     TSLNFYTVEPYVGSDPIDIRFYPFDKQREFDELKNWSVGIKELYIKYDADLFNIEAYE
                     IQETVIINRMKLSNYMEIADMYSLSDNSVLYTQQYVIIPPDNAEIIYKTYDGTDETSD
                     LIIDETVDVDNYFVKLKYANIDRIVQLNEYYNYTDYDPYEDYKVLHDQGIIVWPAYER
                     DKDKKITVHIRYTIKKPIALVYTEDALYEAVSYVVDAYKELSTYTIFNIENGDKYDLR
                     NLEDFKDCDLVYVNCSEPSFESMMVDTYLKFNKFAEENTVLVKTGYYYINGKEYYLFS
                     NDGTLDIDTYTGLNSVNAKLRNGEIETYKATDNYVRNSAMNLRGMNNLYGFNYNKETI
                     YGISNFGKYTACNSFNEWNTFGVRLSLVSNLENYELNDVALEFNFEEDWGYAYIDITD
                     YLYDDISYIGYMAYGLDVYIGVERPYKDVRFSRALNIEIGDPIKSASYIYASELQRED
                     KCRYYLVVKNNVHSTYDHKLLDDIIITDDKDKLYSSTVHMKNLDILGLNIENQKTETT
                     CYRMAIKSNKYCDCKGASLCSDGCIKTTSNIDWGLTILAKYETKEEFTTCELDNLILT
                     NNYVQASHTGYGYLTTQPIYIENPNTIKRLFYKLNNINTEEMSGLKFAIYTSNTKDGV
                     YSPNKYENSNYGCIDNKDIEMYIKVKIAIPAGKILDNLILFAEYRSDKENLLMAPTCE
                     RGNFISYVFDAQENLSYKVKSISLKAISNINDVNLYVRASSDKYSADVWGDWKLLKFN
                     ADGKLINTVKWNSARFFQIKIAINNRNGYIDLDYIDLEVI*"
                     /db_xref="UniRef100_G9Q414"
                     /db_xref="G9Q414_9BACI"
                     /db_xref="btn:BTF1_30662"
     gene            complement(182303..183112)
                     /locus_tag="SRR1747018_scaffold_3_prodigal-single_204"
     CDS             complement(182303..183112)
                     /product="Uncharacterized protein n=1 Tax=Bacillus
                     weihenstephanensis (strain KBAB4) RepID=A9VUZ2_BACWK"
                     /codon_start=1
                     /transl_table=11
                     /translation="VIKIKTLLEIYKELKETFYQKTNIDIGRGTVIDMFFSAIADQFS
                     TIYQTIEDNKKPYLFTEQTGDELDSTGYFVSLPRIDGESDENYKYRLMNWNLRHASCN
                     STAINDKCKELEFSTAANYVQYTKGVGTATIYLTPLSYDEDDIRLAIDEATDKVSTVI
                     NPSSRVEFRVPTPVDVKFVAYLKIKTDGDQYIIKQEVSDKVKDYVNSIAPGDYLELGD
                     INEIGLAVDGVEYFNIVQVYLDDEESTDFEILQTIKARFVYNQIIWWDVES*"
                     /db_xref="UniRef100_A9VUZ2"
                     /db_xref="bwe:BcerKBAB4_5764"
                     /db_xref="A9VUZ2_BACWK"
     gene            complement(183116..183652)
                     /locus_tag="SRR1747018_scaffold_3_prodigal-single_205"
     CDS             complement(183116..183652)
                     /product="hypothetical protein"
                     /codon_start=1
                     /transl_table=11
                     /translation="MIDFQLNKNGDLLFEESQVLNNSFELNFFVSKSDTLAINFYTEN
                     LSSFSYLENHKEDRILNPGICLNLYIKKTENNKEVVIAKDEDYIEQQIKIRLQTALGT
                     LLNNEDIGSDLDLYKHNIIADNDNFSIIRESAKRAISDILPNAEIDVQKIETIYLDYS
                     NSLMITIKNDDYNYYYYV*"
     gene            complement(183663..184205)
                     /locus_tag="SRR1747018_scaffold_3_prodigal-single_206"
     CDS             complement(183663..184205)
                     /product="hypothetical protein"
                     /codon_start=1
                     /transl_table=11
                     /translation="MSLEDSKDNLFTKAVAQSEKADTNTSKGIINKNSGSSMVYDKEG
                     NVNLSSGNYTQYKHNAKAGSATEISLHSNTITVQKDIVTSDLCVNYHKLNSQLYELTN
                     MKEVMNTSIGNLTMMGTVLVKVWEPTLQKWVLIRRQVRVPVFSNILDPYAVDKNIDLD
                     LDDAYDNIADYKISKDNSRK*"
     gene            complement(184222..184578)
                     /locus_tag="SRR1747018_scaffold_3_prodigal-single_207"
     CDS             complement(184222..184578)
                     /product="hypothetical protein"
                     /codon_start=1
                     /transl_table=11
                     /translation="MSSLKNTIRSNVVNRSDKYNISQQKIAKVIEISNSNCYTVSVIN
                     RDGANTVEYNVAIRKDNNDKGLVSWEPAVGDLVNIAEDGRRFVITGRYDSSVNNSTNY
                     DYYSNSINSTLGGFLQ*"
     gene            complement(184580..192955)
                     /locus_tag="SRR1747018_scaffold_3_prodigal-single_208"
     CDS             complement(184580..192955)
                     /product="Baseplate hub protein n=1 Tax=Bacillus phage
                     0305phi8-36 RepID=A7KUS1_9CAUD"
                     /codon_start=1
                     /transl_table=11
                     /translation="MANNLSDIRDKWAEMKVSKVENTDMDIEDFVPNIYEMIKEDCIT
                     EYLGSISDSLNKGKDDYKNVAYYCEAPYSETLGYDDKEKVWVLSVDGIEYSKNMLDMG
                     SIDGDTYGFSFSDIDDGGKSATIGSKTYKGFEDYIKSMNCVSSGGDDRGGIKVRAAGV
                     DCAEIPHYEAVVVYNKDTELEALTWDQIEGLAVSKKAEIQYAPYLINKNKSDDPDKWT
                     LSERDKSHSVLFYKNKQDGITTYLEVVKKDASYLFSSSSDYAGGTPMLVVGAGKSWGK
                     DTVLDGYKAQRRIKELLIDKKSSIQDMILILDAHTTTAVRTAPTYTCYTSLYYFPETV
                     KNIIQSWIDKQDGRPLSRLTYSPFGTDKYGRLLGTLYVKMKMNGESVWINVSKYVQAG
                     TNLTEPDPDFSGSPELEGIYNGLSNDAFKIGSYNNSYRFIDDSNVSGNESFEKMIKLH
                     ESLTGLEWNAEKECTVLLGDSFFLIPPQSIRNVSNIDYTKVPLLRSKGTMVKNQANRE
                     QVLEMDVFFYGENGINGIPYKAETPNGTEVTYYMNGLRALFAQFRICPFLPIHNYYIN
                     NVLGIEAVTMVGISLDTVEGFPKLLKATLTLREFNYRVYMPDLPIQYVNSDTGKIQDF
                     EPIFAKCFEWEVYRYYYQRCIMHGEEISKYTYNTYEYGEYYYSYKNVLQRANLTSQSI
                     EFYVPDDNWLTKALQCKKDKDRYGQMISSVSLNDDESSYVNEIAGDDPLVDNDTFKSK
                     LKTLLKDSKVQLKNKYNTSDSVVGVNTNDIYRTDDYATTWSKSRTHVMDVKPSDLKTI
                     FKNRLNVLFNLGWVNDVTLDEGLNSANTAVVWTFNIKLDTSKVSLDNIREYVRDLSTK
                     TDEGASSANFFKDGCGKYIVTAQYDENSKFVGVSAAYDAGLAAIMAAGSGSNKPSEVS
                     TTSEVFNYANYTDPKAMKFVPYIKDLNGNSVSIDLDLLHVVTQNTFTEMYLKAQDGFA
                     PQFMGGGDVTFEIMFTTQDLLVVSLMNQLPAYALQTTKTYRRVMPCFPVKAKNDYLQM
                     LGINECLVENVNVTTVDGFPGTYQIQMRFTSVDRTLRQREALRKINTDGFTSDIASTN
                     IKDYFSLEEALAQSELYPDLDLPSLAELEKLGWSYLKYANENRAYVDPDFYIIYSYQY
                     SAQMTKEIVKTYLYDKYYVAAEKDKEDGTETKTVGQCSASDSVLHMEDDSGLVLATKL
                     NKIMGLDVCDNSQNSVSKYAQELMSQLNVAGEQETLFRKGSMFASDNFDDLMELGTTL
                     SCLTAYGIENGWQIKEGWFATLSQTYVNDLVERLKVSGINKANSKKEDKEAKWVNEIY
                     TKRRNAILAINEILYSPMELEGGNRYADLSCVADAFCKVFDTDAGIRLLNILDPMGNY
                     SKGGLKKLATTGGESGGASSGHFSEKDGYYYGDSSYTTDNAGEKFDEEVWAEGNLPLY
                     LQGYIYAAGCCRTGQQYNKSNNDWAPQQFINGDTNKPNIRYKDNKVVKAYDENDKDIK
                     KIAKDKNLGMEDAYWYYVATVGDFFGAWGIGKYNIKRIQDMMCPKSQVNYKCKEMYDL
                     SKDPKWCEKGFLDPYYNYQGYRSKKGRDYIKAISTNACDNCVAFIRVVLQKLKEMLID
                     GYFISEVDVIAGNYDQVKKEWDEYIDQWDSSLNYNSGDQDHGGSGKKLQEEALNDAIE
                     KKYGMSKEDMDALIEDDIPTSYSQIFSARMIYPVMLMAIDCNAKIAKLVTKRNYDELN
                     NMTLGTSVGTADCTPMNKFLQALAGIKMLGTTMETDTDAITSNAQKIFNTLMQEIAEN
                     FSNDPRRYVLHSFYDMLTTDKRGRLVRAFPTFYIIFVDEGRRIGTWKLYDNFYNMSAI
                     SNIDIVKSRKVPADTCTFTMSNLYTSYASTYDNTVYQQYVDVYGVKDYFNSIFSPRAY
                     LNTEEMIRGRKQLTDTTVLSAGVRIHVRMGYGSDGSKLPIVFNGKIAEVNCGETIDVV
                     CQGDGHELMNPLNAFGELEAKSLEEAQSWVTICKDIRGAIARGGETPKNLVAKLMTAK
                     YGGVVKTAIRKMFNNRFFSENPFGIYHFGDRRFKDIFADSEIVQNLYEVSDEAILSGV
                     TALVPDKSESNSTPTINCSIQDKSMWEIVNLCAHAGDDYFAAIRDFGMRSTLCMMKGN
                     HYYAYAYKKVNSVIYERRKPFQQYHYFDSYNDIIYNSIEATETNMKTNAVGTWQATDF
                     IWGHEQATVGPVYLDMNIYPEYQKSMTVDTGLIASGNGGIDIPLITGLSERWSTDADD
                     DKVNKQLARKITTNVLRESVKDMYDGQLCVIGDPSVKPYDRFDIVDTYEDMSGQMEVE
                     TVVFSMNSETGFTTTITPDLIVRAVDCTQETSYQNVTGHFLATEGIAVTARLGMAKLI
                     ESSATATLTSSIMSSAKLSSLVESLGGAEAWASLNQLITSTTVGTETAGVAAVLLNPV
                     TLIETVVAGACIFIIAKNIQAALFNWLRNVQALTVYPINKYQRQLIAGMAGHRGSVMG
                     YPYKQSKDSIQAMIMAGYEKITDVPIVGSLTKSFCKGSNVDSVFEHWRESLGIAQMSN
                     DTNLSIENLYQEICGYASKEYSSNGAEIQALKFKDRLLSFDTKGKTDQTFLLYQIGGI
                     DDPDKKEYESLPPDEKKKVTIKELPTNKRVLALTPIEDDDEIKLAKSGGHSVIKNFKI
                     AHATSALEVGMKFEGGDRVIKYITDNEGKVFDLPMIQTDAIYVIKVIMQDEALQGAEL
                     TFNSGTRVNDSRSWKSTGFAFVLDCDNKDSLITAIKNARKQTDCETLGPNSKKIKRHV
                     FSYQDTDNGVAITVYPGKSGE*"
                     /db_xref="UniRef100_A7KUS1"
                     /db_xref="A0A024QIL9_9BACI"
                     /db_xref="cbv:U729_3133"
                     /db_xref="A7KUS1_9CAUD"
     gene            complement(193040..202387)
                     /locus_tag="SRR1747018_scaffold_3_prodigal-single_209"
     CDS             complement(193040..202387)
                     /product="hypothetical protein"
                     /codon_start=1
                     /transl_table=11
                     /translation="MANFNKNITIYDNKYSVVKGRRADGTFRSGSETLADRQKRVSTK
                     FADDITAIQDFVDTFANQSKVIFRDDNTLVLKTSHKPFDRVEESEAAKKALDILNTNK
                     FFNTITNKTSPSNVTLKYHNLANINTTASYDNMSHVFDKYQNIIKSNGTIVGYDLETL
                     GGMSDGIWNPLGITEFGINKQHIVNGKVAKTTSENIMLSGTVNHTAELNKIRAVLMSP
                     NGAKKLAEDPQYRGLLVSAKRYSMYGHKDTKIHFDGKKGYGVIDSFVGEKGEAWGNLE
                     QITAGVNKFINIEKQASQAIDEASGLRKDVKTSIDYIFDIMKTGNDQHGLVVGHNIRG
                     FDNAALNQYVKKLYNSDKAAQKYITSKMGILGINTPGFHLGPIAQADSLNFSRVVNNK
                     NYMGALLDVSDRGRQILAQAGRGINKQENIGAVFFPHLFEGAMAHSAGNDTAVVNAFF
                     THRFTEDYLKKIGIDQDAIGTFKGKTLIEAMNDMMGSFDNAVDIKANRQQIFMANKTM
                     NGSFGGKKVFNFTRDSQGNIITSTGHFINPNGGIEYNPVHGKQIGVVRNQPYTIVNYG
                     SVNTSQYSGQLANLVPEFATDEAYYLNLEQVVGDKYKSRTNPTQTTMLFSTKEEMEGF
                     IDSYLTPFAESTTGGGYKYLGNRKVAESYAKQYMLTDKGLEFNQQQWNSMFEAEQIKG
                     ALNSNFERRYEKKAAENFLFGDKSAKRIGESLDFIEYLNKKNLSAMTADDLGRIYYNK
                     YSGMKVGNVEITKNLADEIRENIKDTFGFHPRDENGKPLEKKILLDATADNAIASFEH
                     VKEQEKYYRNALNTVFKAHNINPSQHGSYGVTIAKSGQVMAAINNDFITLNDALSVPV
                     ANSVGEFMDLSEKGVRNLALNADTQLMPKALVDNMYEFKLSKDFYFNKKASNINGLMS
                     PKEYQNIIQYSLDSSDPGMNFIDKLIKIQTGATRQLTETERIQSGRQVFYQFVNDELS
                     KDKVLSKNQHIIELGSYVQKKDYNLRHALSYLEQGISEVREANPEAGVIRSTAKRGIK
                     TNYLMSKYRNNLTPEAMAETMKGIGKTVDVSSAKGTERKKMVEKLVNSFIIDEGTFSR
                     DLKALHGSNTDAIEDTMLAYRTLKKQYGTFVNDLIDAAGNVDMNLVFNEKSGRLFVQK
                     GEKMVDLDNIARIISDQGALYGKSGSQRLAIHHVLEYDQRAKALKYRTNLDDHFGGMK
                     TLVKRIDKLAEKGEVDLDSFRRAVGKLQVDLNEAPVYKYNYGSLLLANSPVDIRGVDP
                     LYPELFKEDGEFHSIITRMSNNDKFNVDDLQNIMERRIPESLEPGKLDPMQRSLMSPD
                     VVPILQEFNRATTNNSVVDRILKHINDTGKETKETKGIKVVNELYIPQGSGGFDNYGR
                     PVSVSAFNRNWIKANTIEEASKTYENLLIGARVIDTKQVHANIYKNVKEVGNLAGDFA
                     IRQLNMSNQNISQLVKYKRNSVIDSIINKYSNDPDRKYIADDVEQIMSEVEHIVRGSV
                     YEQGKLMDPELFERLIGDNPQDVRKISYNLNAIPAIEAMLEREDPEKLIKTKIPQMRE
                     MFGELKRDENGHYRYVKTPGTIIKRGETIFPYEAFGDIEKRFGSKFPESVLSLKFRNK
                     EGIELSEAEISKIINDTFGKQDIDIKDVINLFSNGDEFTAAYEVAHISQQELPKTFSN
                     SAEKSMTRIPYAKTGSHDPRIRKILTDTENDHWVKNIVLRDETLDAWYHDLEKAYKDG
                     GKTAKDILKQNGFDTIQDLKEAAKRERLLYRDFVFGENSIFGMVSVIANDNVTGHENM
                     GHQMSSALGEAIRLTGKYTAKPGASNTEQWESGINKVAEIIASDPKKFGFIREMDSSK
                     GVNEAKTLDISQNLSLLFSTNTYDKNKKGIEVLDSEKIVNLFREIDKTILKNAPEEDR
                     LVHTNLEGVDELVGAVKTITVDGKRHAIGSVGVTSTAFAEDSEVQSGVSQEYLDAKKA
                     LRQYTHMLDQVKAIKPEDLTEQHINLLKILPERIEEIRNEIDAMSDGAAFMKIDDQLR
                     NILSNSALNSTTERRLSNLIANSSDPYGYTKLIEEASDKLIARNKDGEFEINKKYKTD
                     NVNRPWLEDVKQQITFNPLEEDELTEKMLKEEEYRHLEPIYNEVVRKRGMKLGTDSAE
                     LFYQGNIAYAGAKFNAGGNVDLQPLLDKGVEVVPAEKYVGNLGRASAGQFVSSYADKT
                     ILLDLGENYANMSETGNRYIAVPGLGNVVNSQEIKRDWQKTAGALANTWQEWSNLGFN
                     DTEEGLRLVSRMDDLYDKLNTESQQIVKKGNVFAEKAKVRVNAPAQRLKIQATLGESE
                     LHDPLIDKIRANTPDNYKVDEDWFRDNATILGKSVSEWEKHGPNGPSLYYNYRLSSMS
                     DFQNKGYFDYDFMRQMGFTKKDASGNMVPITDKTELRSEMINYLKTHGTMDISDRYPN
                     IYDTSALTNYTFLDTTLADNATAIAGHTLSNLNGDLDGDSDSTVKIAKNNVNYLLYNK
                     HKEDSMAQMKADLKAQNIDIDSLDKDMVEENLRRNTIQSMKQNNVRGTAEELGEAYDF
                     FRGKELESIRVAVDNAKVVRENVAETLAKDSGRAYKSMALSVDGKNLLAEVEGGRSSL
                     GRLRTFNRRENVGAGELVKSDNELKDYFAEAVNVLDKQPDLFKGEKFKYVEGMREIGD
                     KESAKTVVSFGNNQREALDEMLYILQKSGSQMADQAETAALGRIQQNKYVESLLFKGS
                     KDAIGLVDAQLYAMKQASDNYFAQAEKDTERRLRLSGMSESEIRNSPELKSIALKRGN
                     ITLFSGGSEQDIISAKKLKMYAGDDRFMSFGGTMQSIRSGRATQETREDFLDWFERYG
                     KFSTVASQFDTWADDGTLSESMINKASSYIDKYEKEGVKDAAEKGKAMYLAEHYYDTI
                     DTLNKNNESFRADANLFAVFGRNGGSVERLVNVEGASGESHTALIQSLLSGQDVSYKD
                     HDFEKQGTRVMADRLKNINNFKNITKASSETLEHIVEGGKDSLLSSPASIIGFSAIGL
                     AIGVAAAGYAGGPLKKSKAVQDEQQQRQQTDDRMTVPEFFDNQGGFVTGNSQQGYIIN
                     INANTKKGERHMKRAMKEAVSASVGGAVSINMNFKSNSSGGWSDKDIEKIINNYM*"
     gene            complement(202447..208875)
                     /locus_tag="SRR1747018_scaffold_3_prodigal-single_210"
     CDS             complement(202447..208875)
                     /product="Uncharacterized protein n=1 Tax=Bacillus cereus
                     BAG1X2-2 RepID=R8F860_BACCE"
                     /codon_start=1
                     /transl_table=11
                     /translation="MARKRRDKKRDPSTLERLSKVSVTALAVGAGAVFLNRNKSVNKF
                     LTDTASPLLKSTKGFKKDLIGRDKKNLMTYYRAYQKNFGKNRSKLRDEIKRRKISPLA
                     LNVKNSKAVRDALEHKQFVSKTGYKALEKNKRIAGKILARQELYKYFLQSEKYKHLTE
                     DNARQIVKNVYDKLDDEAIASKIIDEMIPKTMEGIGIEKIDFNEIFTLINEVKKKSSP
                     KTNSLDPYLRKNKDLFDSLKGHRTREESAFDKVDKFFKKFLDVDINSEKFITSSKAAT
                     IGDLEDNLEKFDFESPLYEKMNVTAKKPSTRSKRKEFDYDTFIQTLKDMYGEEDYRNV
                     VLDPSIRIKDGADGPEFFSVEEMSETMKNIKNGFKDTLPGQILAKGFDDKRGMPDIAI
                     IPADTKSAFARARTFDIDEVGQAFKEDRERNISSTPSLYMDGYLYDMRENADGKVTID
                     FDSGQRVKMVSGYKRRVLNELLGTTDEYKPEAFHSELAKKLGLVQDGKFNPINHLMRS
                     LTKFEDPNWEFNQIESIEGIYLSTASPADTVKDMRSLGTAETEISKYKSRLHRNEETV
                     AALLNKKLTGITDETMEAIIDSGNITEKQRDMLQALMDGDITFYIKAAAFDEAGNYNL
                     KDIKNDKLRNIVNNLITDTKATLDSTETLYKKGAALPILELEFDSSTKLNLEGQLRIE
                     TVKDILLNKQGTDDAMFNWIDELNVNDIPITSKDNAMLKSMGTLAVFEDRTHLGTISN
                     FTSAVNSLYENTDYTLNTELELNPQMKNRFENDLGSIKSDFGLFSIGYNKNLNEEYGT
                     DYTKYGLIHMSSASQILTYNMNEGIKFNAQALKDTVRELNAGRNDPEHITELTINLQY
                     LLSRLSYSVEGEGLGLSANDMGSPLETVKNIALKRLLPAAAIYQGYNVLNYESQKLTG
                     TSIPGAFANSLANIDIASRRLIENTPLYGALNSLAESSVIHEYYFGDRHFNTAEEEQE
                     YYETGYSPVRKGRFWSFGSASEYRGGSITYWEPNYLKRANSDWKDAGIYGSIDNRWAH
                     SWIPTPQHPLAPIRRLLDPYWLEKYHLKENDRPYPLTGKMFTEGTAWGAVLNPTIGQI
                     LKPVKMLPQVKRRLGRDGRDSVAIIENLNNRIKQRAKENDDLMVVNGTDIRNAEYVPY
                     GNPDDDELNVTVSNGHATVQGMNYMDQVKNIREYEPPDGVTYTNDTIDYNSGTVSRKQ
                     QYIVSKAEKFVDELDRSSYNATSITESATNIIKKVNTAIKRKSKHARRIDNSTLMPDK
                     REGTFVYRNLANERLNYDNQYYSDHEIKKMVDRSVYKDYARDVKHSIKDLTGIYGFLG
                     DKAFGTDTYTYRFANAGEMTSFSRGFWDSNIGGLGGEFMEIARRFFPNTDKSRVSYNP
                     LRNNMPDWIPDTYHYGDPYVEIPKGEMRLPGKGYEAMYDLHPDQFGRYGAFDRYKILA
                     DIAPNSTEFKKWKNIAKNTVTDPNLVKEMEDIGVRASKMSGNHEFFDYKYIRNNLEYR
                     KGRVQGISNGQVVLAGGETLTLAGLNVNDQTTEALKEYLKPGQKITYRTYKDKKIDLE
                     NTQRITEAVVYSGSSNINERLLNEGYAEKNKEDNSALGIAGTQSGHQEVMGGLQEVIA
                     HAPLPYVHSKFLKVETPLESYKNELYYGHPFNTWDHPIKGFVTPAFNKNSGKSLAGEA
                     VALGYAYLHFSKIAGKTSSKLLSNVSTFTMATLNPASFLGIALGYATRLSNGKIEGNG
                     GSSLTNAQKGAAITTAISAAKYGWDNADNPLKAATTFAFAGSVISHNLKGVNEFAREA
                     FNKELNFLPGDFKAGAKIGALVGLGVSAIKNSHFDKDKIFSTKFVPKETKERWDIDEY
                     YDRMEYVKYMGLYRKAARKAEFFEHSNIRSTFKELDKNKEKIAKLDRKATKLATKNST
                     NEKIQSKLTEIQQQRQALEEQNNMFFKGGKYTQSAVAYKKKAESTLYGLSPTSTKDEL
                     LAAVPDEYKDHFQAFMDVTDKHEQKQILKYMPDYLKRPLQISWGQKPDKMESNYRYFK
                     RKKMPSMFWKGWKPNVNLKYVKMKTIQNEGMMLSDFGYYESEKAKPMYEAAPSIDDYN
                     NNSGQLYRTNLLTSLHGMGIGPMNISVKTTSAPGLWIYGDVKSTVSDATKVAGYKVAT
                     AAQTLSSLIF*"
                     /db_xref="UniRef100_R8F860"
                     /db_xref="R8F860_BACCE"
                     /db_xref="btn:BTF1_30712"
     gene            complement(208883..209692)
                     /locus_tag="SRR1747018_scaffold_3_prodigal-single_211"
     CDS             complement(208883..209692)
                     /product="Uncharacterized protein n=1 Tax=Bacillus cereus
                     BAG1X2-2 RepID=R8F882_BACCE"
                     /codon_start=1
                     /transl_table=11
                     /translation="MKTNGKDYNQVAFDAIVEKLSNEYDSIIYTEIMGEIFIYRPITR
                     YEYKNIMMADVEDIEKQDLICDTCVLYPDDYDWDDCIGGIPNELCTEILDKSCVSLED
                     MGILLEMYRDEMHELENQMTCIITKAFPAYKLEEIEKMDTIKFTKLFTRAEWILENLD
                     GLEVNTDVVEVINNALGKSKKAAIDENKETEEVAAEANDEENKTEQPQKSNRPAMSPE
                     QYRQYQEFCKKFPEFDMRTDYAFTGDTGMNASTVNPAQRVGWGISDRYSSR*"
                     /db_xref="UniRef100_R8F882"
                     /db_xref="R8F882_BACCE"
                     /db_xref="bcg:BCG9842_A0104"
     gene            complement(209694..210086)
                     /locus_tag="SRR1747018_scaffold_3_prodigal-single_212"
     CDS             complement(209694..210086)
                     /product="hypothetical protein"
                     /codon_start=1
                     /transl_table=11
                     /translation="MKVNEKAKITEEEIKEVEEMDTEEIAVQKIIDKFKKQYKRIYET
                     DVAGERIIWRPIKRSEYREIMAYEDKELSDREIVYVREEMMAKKVILYPKTEDIIEEF
                     AGVAEVIADECMYYSGFMPNGIKPTKQL*"
     gene            complement(210107..211210)
                     /locus_tag="SRR1747018_scaffold_3_prodigal-single_213"
     CDS             complement(210107..211210)
                     /product="Virion structural protein n=1 Tax=Bacillus
                     cereus (strain G9842) RepID=B7IZH5_BACC2"
                     /codon_start=1
                     /transl_table=11
                     /translation="MATRDYYTYGTNLSDREFFTTTVNTPYGIKRYFSNVDSEIYFGN
                     ILMEDIYKFDFTVEEKKLPIYGYNCFYADIIVPGQRFVSGSFVLNYTNSAHINDVLSK
                     IDDSIMNKTILESEVYNPGDKERDKPLWSKNFDIMLGYGYYKSDLPTYNANCQTICGV
                     QISGMQTVLDTTGQPIMEVYSFVAKDFIEGDGTGMTPSKDDSTKKDDKNDDKGSTSKT
                     DSSTDKVICADANDSDDYSKKYLEYQKSDGSDIGVVHSILYADDENSYYYIKVNIKDF
                     DGNVLNISDFKLIIDDQRIESNIQFTGKQDNNGIIYVSLLDHPTISKYINEILYDKDE
                     TDPKIGCTLKYTLTHNKKKYDVLYEGNMYLAKQ*"
                     /db_xref="UniRef100_B7IZH5"
                     /db_xref="bcg:BCG9842_A0102"
                     /db_xref="B7IZH5_BACC2"
     gene            complement(211210..213948)
                     /locus_tag="SRR1747018_scaffold_3_prodigal-single_214"
     CDS             complement(211210..213948)
                     /product="Uncharacterized protein n=1 Tax=Bacillus
                     weihenstephanensis (strain KBAB4) RepID=A9VUY0_BACWK"
                     /codon_start=1
                     /transl_table=11
                     /translation="MATYFNIDGYNSYSGCDAIVTAQLANIDEDSSISKNCYILGSLQ
                     TLSTSTHQDKVPVRNIGNINAVEYTMGQRTIAGSMVFAVFDRHFADEIFNDLKEYTND
                     TVILADEIPALNLTITLANEYGSRSRMALYGVKFVDEGQVLSINDLYTENTFQFVAVG
                     MDPLTAEKTEWAKSTSKSKKNKTYISKGNTPFPSYDGKSYPGSSGKPSDGEGNPQGPS
                     DINKYQPDDDGNKEPYYRINQPLAPGNKGIISVDLNDHPDVTVTITDINTNKSYNSVG
                     ANLSNNIWYVELSEGNYNIKFFDRKNNKELGSEYFSINSKLGNLESSNNDYPIIVNMT
                     HNSAEIEANDSRHDEAVLIDRTNQIVYDHIPLTKSTVTLNEESIGTNLISGNVYELYT
                     INSKEGYSSKSKSIMFSPLERQDYDVELLEDYVKSNKKLWVNDLNEFDYHALYNNEDD
                     NNLIDKVLNAPTATRMTRNFATYAAAPVNRATPTDKEAIKQEVLLYAIKLQNQLALIY
                     NNAIAENSIYNNNILNLDIQINDAINRINLYKIKGHKAYYMYSVKEQDEMKFYGTPNV
                     RYYLQPIFNQCKGISYNYCCFNNDTKEDLNVYSDINNLYAYDFNNYKTKYAKYSKDFL
                     YALIARDNFYSDKYMIDGPYCYYENNILYADVDYSETLQKGDYYLCIASIYEVLDHTP
                     IRKYKFSTDDKHLELDNYKTSITKDNYYLTWIEDNEFNSICKPTILCTYEDNSDLVDF
                     ESSLIKNYLKSRIDSIKARYSYSGVLESIYLSLISETLSFKNTMYRLQQEFISQFDES
                     SYFLYLDEIFYDLIRQDYESYSLVCSVQQKNKVFNFSSNMDDTHLVLIDYKIGEDLPT
                     KSTLYDTNTVDLTDRNSDYTLIYMIDKTMVYRSGFLLINNVTNKVYNYNMSLEVIK*"
                     /db_xref="UniRef100_A9VUY0"
                     /db_xref="A0A024QHT1_9BACI"
                     /db_xref="bwe:BcerKBAB4_5752"
                     /db_xref="A9VUY0_BACWK"
     gene            complement(214032..214700)
                     /locus_tag="SRR1747018_scaffold_3_prodigal-single_215"
     CDS             complement(214032..214700)
                     /product="Major structural protein n=1 Tax=Bacillus cereus
                     (strain G9842) RepID=B7IZH3_BACC2"
                     /codon_start=1
                     /transl_table=11
                     /translation="MANMTTEQYTSTYSSFGGCDITCTFNGKVIGELQAISYSINREK
                     VAIYTLGSAEPRSFSRGKRSIAGNLVFVSFDRDALLAELGTEQKISKFKANDAYAFMS
                     NDEPRFMSVEDWDKYMSELASPNGFTGGGETGGTSSDMVNDSATPVYADELLPFDITI
                     TLANEYGQKASIVLYGVELLNEGMGFSVDSLTTEKAYTFICRSVDTMKAIDENNAGKI
                     YSTW*"
                     /db_xref="UniRef100_B7IZH3"
                     /db_xref="bcg:BCG9842_A0100"
                     /db_xref="B7IZH3_BACC2"
     gene            complement(214743..217709)
                     /locus_tag="SRR1747018_scaffold_3_prodigal-single_216"
     CDS             complement(214743..217709)
                     /product="phage tail sheath family protein"
                     /codon_start=1
                     /transl_table=11
                     /translation="MSMTLFDDELTLPGVITQVVPDYSSGYDTSAWGTTESVTIIGTA
                     FNGPVGKPVQIATPEQAKYIFGDSFDTATKREATLVAEVYDAWQRGCRTIYAVRVSGD
                     EMYKDYDLAVESNLKLRISGLFPSNGNKACYMTFACKQGSSTAFGDEEGVIKIYKPGD
                     KTTIDEKIAGVVDSIDELLVTTINLDENGFERGSRLSDLLDTINNNSHNNVLRVDLVD
                     KDGVPRTNSDPEVQQLTVAAMFPGIYTICRDKTAEGVTLTTDVKVVADQTLSGAESEP
                     VWKHLIANTNPDKPYPIFAENISTFDKLLPSGIVVDANFDFLNDTGVIDRILVADNVD
                     YEGVDVTGFELYKKLGSGFARTACLKKLGDKLVSGSVEEGNAVYEPRYKVIAAPDGDK
                     YKVVGINDGIYSVLQMHESDYLVLAAATAETDLSAKLPKKKDFLFVESNDGIAVNDAE
                     QNKIMNISCKIDKEDLNAMPCKYDIKLASYPGDEDVKSKLMDEQILRLPCVTKDAAFD
                     HGVEKGQLAFVLADGIIQKFDGKKFVDAEAGIVELSRVLVEESGELKVYEKGTETTDS
                     GAVKFTAVADPFTSDSGTYEYLVAFCDDEAFVYKKDDDKIVPFMSLKDLADNVISTED
                     FMLVAAEPDIPVLDCDNITFIHIYSDMMDYCTVEEFVKELNECEMLNDRFTFECVEGK
                     DQDELEGLVLTGSGTNLALDEKGNVVTAYDTTLRIPYTTTDNFARHLAQHCLYTSLKS
                     YPTHGVIGCDRLQGISLNNIADRVNEICNLDLDMYAKKSNGRNMYDANNEPHPIGRCL
                     SVTFMQYTVTTGNGYYYISSGAAGYAGMISTLDPDRSSTNQPFNIDSLQYTLSNAQLT
                     KLNTIGIVCCKESPTLGIVVVDGVTQAPATSVYRRLSTTKIINAIGRILKEVIEPFIG
                     KPRTLSNLNAMETAIKSALNKIVGVLINDYSFEIVTDSASARLGVVKIDYAIYPAYEI
                     REVRNTITVTENAINE*"
                     /db_xref="cbv:U729_3077"
                     /db_xref="A0A0A7G2I2_9CLOT"
     gene            complement(217732..218520)
                     /locus_tag="SRR1747018_scaffold_3_prodigal-single_217"
     CDS             complement(217732..218520)
                     /product="hypothetical protein"
                     /codon_start=1
                     /transl_table=11
                     /translation="MKQDDFKQLEDILTTLDVTLLNRHSYIQNEFDSIPTSDLETKKK
                     RLRAQGNAQVRDFVSMVGLIVESIFEDQHVEYLPYEKTYSVREDMDQTITHPYIAWRI
                     VHREYRDKSALGPYIRDTLIDDEGRTGEVSSECFQTRVRFYIINTEMNLCWDLMDEFE
                     DMLIEYKPHIKKQGIVNYYFDQQLEDDFAQDFRDIVSILTLDYIILTEKNRVIFRENT
                     KSILLRGEAVNEDGSPITASGKVYTDNEEEVLASLKNNTDINRK*"
     gene            complement(218524..219588)
                     /locus_tag="SRR1747018_scaffold_3_prodigal-single_218"
     CDS             complement(218524..219588)
                     /product="hypothetical protein"
                     /codon_start=1
                     /transl_table=11
                     /translation="MIINYEKNNINYKSSININYNEMSIVLLGPADTMNEKCNIINPM
                     SLDNAIILYGEDSDLAQAYKQAYAITDTLNIFTVNCQTVSDYINIIDDLIQYDFTFIV
                     PIGIYLSDTFYDPSTQRTRSFVFYYLETLKNVNSLATLIMTDKHAELYEDIDDYLTKM
                     KKVWNTIKRRTGFMSLLTNYGSNLLITLNMLKDIKYSNVILSALLASCDLPNYPKSIN
                     YTPIYDLDVNDLTGLSDFIHFKYNYMTESTSIENLVNCRTTRNIYKNAIIDMIIKKVI
                     KVMDLNEYKGKLYNAYTKLQISNKITNVLKPYINKLFKSYELINIGFVKTGPSFGYIY
                     IELSIIPFGSIEELKVVMEV*"
     gene            complement(219563..220033)
                     /locus_tag="SRR1747018_scaffold_3_prodigal-single_219"
     CDS             complement(219563..220033)
                     /product="hypothetical protein"
                     /codon_start=1
                     /transl_table=11
                     /translation="MKTDEINEKTVRLLLNRYGYYFYIIKRIPNTRCTCVDPTTKDPD
                     LSCKKCLGLGTRVKIKKVFGAIRESQERETSVAQNISSTPKIVYIDGLEYVNKDDVVI
                     DSENVYNVLHIQYHRGGKGSQQFTRLVCPNRKSNTAKFAKNFKEVLHDHKLRKK*"
     gene            complement(220037..220780)
                     /locus_tag="SRR1747018_scaffold_3_prodigal-single_220"
     CDS             complement(220037..220780)
                     /product="hypothetical protein"
                     /codon_start=1
                     /transl_table=11
                     /translation="MAQFEFPDDKPRVLAGREKIPVYMFIDPDEPNIVYFQHNDQVEI
                     LDNSEYTLNVPSFEFEDGTTSAKESIKVTTELKPMYVSIQDVKSLAGGLPLEDADIAY
                     HIRQASLIAEYWSCKDSELVPEKLADIFGTTEQIKEDYYPFHMFIKYQAVVDCIREFY
                     IAAVARPSEYHDVLSDLERKEKMDLGAIKDLLDALTGEAEDWLAYVVTITADPQWALR
                     GKYSYAITNKSYKPYHPTLLDRGGWNRGY*"
     gene            complement(220780..221802)
                     /locus_tag="SRR1747018_scaffold_3_prodigal-single_221"
     CDS             complement(220780..221802)
                     /product="hypothetical protein"
                     /codon_start=1
                     /transl_table=11
                     /translation="MANVQNVFCITGIDTNFSKKTIIIETNFHVDANTVDLDTVRVYS
                     INNEVDIELPQTIKIRGKKIYVYLEDFPTPNESYYLIVRNIKDKLGRVLADAFDKRIY
                     FDFGSMGELKIVSPKDQYLHTIKDEPIRIKLAISNEDTETKYRFEISSDIAFFNKETI
                     LISNSKAIEMPNNSMYELGDVSKENIVYATDEKGNVLVDENGTRVIESSEIVVNLFIK
                     KNEIFYLRARLEKTENYFSDWSEMVQFQTCYTAPLEDESGYLDDNVISNREAFEDFLS
                     YEDMFAEEDEVAPEIVSKSEIGKTNQEFYVEYNKNIKFKKTDESQFTEDGLLYIGKTF
                     MTRRDL*"
     gene            complement(221795..222292)
                     /locus_tag="SRR1747018_scaffold_3_prodigal-single_222"
     CDS             complement(221795..222292)
                     /product="Putative uncharacterized protein n=1 Tax
                     =Plasmodium knowlesi (strain H) RepID=B3L857_PLAKH"
                     /codon_start=1
                     /transl_table=11
                     /translation="MKRAIAKIRLAPGNAGWFDPLTNIYLTLSEKECFVYNDQDTSNI
                     RKAIKENKLELKEGRLPSPVSKDKKEVVKKKSVNKLEEPEQVKDEVIEKIEVIEEKKE
                     EVKAERPRKKVKRKPDDSNKLLKQEEEVKEEEAKKEEVPDESPLAKVAELIKEKDKAE
                     ENNNG*"
                     /db_xref="UniRef100_B3L857"
                     /db_xref="B3L857_PLAKH"
                     /db_xref="rsv:Rsl_496"
     gene            complement(222315..223562)
                     /locus_tag="SRR1747018_scaffold_3_prodigal-single_223"
     CDS             complement(222315..223562)
                     /product="Major head protein n=1 Tax=Bacillus phage
                     0305phi8-36 RepID=A7KUP9_9CAUD"
                     /codon_start=1
                     /transl_table=11
                     /translation="MSLNSFLNEINELKQDVKEAVSEGVAPVVTKEGFDSMEKMVRNA
                     YGDYSKGAMTIKEAITTTDTIKLIPKVIEGKLREAMEPTYLGTQFFQKVRVDGGSSAV
                     YVIPVVGELIAYEVGEGTKYQESRADVNTLENATLEIRVKKFGVRVSMTEEAINDSSW
                     DILGINLRKMGQAMGRIKEEQIFNNFSQHGKPIFDNNLRQQLPEAGTTGLGKDGNYND
                     TLAVEDLLDLAMALLGQGFNPTDVIMHPLVWVVFARNNMIGNGLTYGALGGNYVHPNG
                     AIQGTPAAFGMANNGDGQKFIMRPDQIQGRIPVMGLTVSFSPWIHFDKMGKKFDMYCL
                     DREEVGIIAQREELSMDDWVDPERDIKLLKCKERYGIGLLNNGRAITVAKNIAVAPSY
                     PAQPVINVRATESGIGYPDRPTN*"
                     /db_xref="UniRef100_A7KUP9"
                     /db_xref="A0A024QIP1_9BACI"
                     /db_xref="btn:BTF1_30772"
                     /db_xref="A7KUP9_9CAUD"
     gene            complement(223585..225183)
                     /locus_tag="SRR1747018_scaffold_3_prodigal-single_224"
     CDS             complement(223585..225183)
                     /product="hypothetical protein"
                     /codon_start=1
                     /transl_table=11
                     /translation="MALMPYTNMSQDFMQPGAYGEMFINDGIPGHRRDGQRINRSNNS
                     LNINDHDVLNFKYGLDPRLPDQFRYGWAYGYNAMVIPKGRIVAADPYLMVMDTDTNHY
                     LNAVTIANGGKNVRLAQPADFEAGGSLEKYTGVAEFLIGKIWVELDGEINEDEDFLKA
                     NGGNVGVGGVARRDVRPGNIPVGILERNEYTRFADAFNGITFGPIRTDAIVELPWFIE
                     GEKALKNPWGSVVGNVKPGDEVCSDENGRFVLSPLSKRHPDHAAVMADMELYEEARRQ
                     VIGEVYATDASLLPEGAARFAQWALDDRLRFNDYNPYIYPTSNRAGEDFVENPPTLYQ
                     SDFRYPGYPYDRTPMMNDLHMLASSREGLYSSRFDEAHRLDRGIPGLLDGTNAVVKAY
                     GSSEKSGDIELAGDPLLKVSTIGVLADQADIDDPERREIPIIFPSTKLESLKVQIGKD
                     TADSCIITETLAPGAVLECGKFDIVYADLHKGLIMIKQREVADKADMKCPVYGAYVKR
                     GEAGVPTNLDWDGCKGTVRILMTK*"
     gene            complement(225204..226625)
                     /locus_tag="SRR1747018_scaffold_3_prodigal-single_225"
     CDS             complement(225204..226625)
                     /product="Protease/scaffold n=2 Tax=Bacillus phage
                     0305phi8-36 RepID=A7KUP6_9CAUD"
                     /codon_start=1
                     /transl_table=11
                     /translation="MAIEIREEVDAQIKFVPNYIPGKDLNESLSVNPISEDSIMVDIE
                     GIHSVITRNLNYYEPHCLETSVPRWTEPYERPLIMHHKEQDGVTIGRIKQCTYVDSCE
                     RTKGPGLVFTCNVGNKDGIEGIKNGTLVTTSIGVMVRDLRCSICGKNLAEEGECEHVK
                     GQRYDGKLCFWIIKDMEPKELSYVIVPSDKYAHNIKIYKPDAKMLGVSESYNNEDEVN
                     ELSIKDLYYDEISKSLAMKEAKALEEDGEKPEDKQVPDQPKPEGDEPKDDKATEDKKP
                     ENDKPKDDKPEGEDPKGKDEPKDDPKKDDPDNGDAAKDEDKDDEAKKENEALKAEVAE
                     LKKEITKLKKEVTDLQGERDKEKETREAVELKYLEVKKQQRIALAEKVNEMRTSLGLE
                     GENIEILSKSTEEALNTKIEVLKEFMCSGPELAKALPKVNSKISIDESADNTIKQNNK
                     DKKDSNNNIEMQMKEKYNNLLRR*"
                     /db_xref="UniRef100_A7KUP6"
                     /db_xref="A0A024QGY7_9BACI"
                     /db_xref="btn:BTF1_30782"
                     /db_xref="A7KUP6_9CAUD"
     gene            complement(226625..228793)
                     /locus_tag="SRR1747018_scaffold_3_prodigal-single_226"
     CDS             complement(226625..228793)
                     /product="Uncharacterized protein n=3 Tax=Bacillus
                     thuringiensis RepID=J4ABX3_BACTU"
                     /codon_start=1
                     /transl_table=11
                     /translation="MSIRDRLFPPSKKDKIDPVEKELIETIQEGLVKSSPLEFKEVRV
                     DEGISFTKKVSSLFNPKAISNFAVKSVGFLTSQVYRREVFSRPEYNLEEIRDASESDS
                     YIKISFSKYSYLIFKAGWTFKSDNQEAIDYLNKRFKLMSYCTGKPMDILLQEIADDFT
                     RYSNVILLKSRVDSIPGVKATPFDSDQVVGGYCRVDPASVKIKRDKYGNVIKYEQGHG
                     ANKKQFFPRDVIHMYYDKDANNAFGTPRIIAALDDVKLLRKIEGNIVALIHRFSMPLY
                     QWKIGIPEVGFQGTDAEINRAKREVESSSLDGLIITNEKTEIKAIGAEGHALNAEPYL
                     RYFEDRVFSALGVSASQMGRGGAKQDADSMEAQIHDTVKFIQRTISTWIKETVITELL
                     LEGGFNPFDGSADVDFAFEEISLETKLKKENHEMLKYQSNITTFEEARRKMGMKDEVE
                     DEDRLYQRMIADKSSLDQIDRNGEWQERLAKINAAKTAANNSSSSSSSNSSSKSSVST
                     SKSKTRNTSGQKQPSKAATNNNRPQNQHGTSSVKVKELSDLVLDFILDLQEDSISNET
                     VISLYENTIYDYFIRELNRISLRAINEATIEINSVDESYHLLPNKKIDISSQNKELQK
                     NIRTILEDMNDSSSNNKDDISSLSNYCTYRLKLLLEQHAKTTYDFSYIKAGSLLGMKE
                     VYIKQGNEIENIDINFVESLNDVEVFNNYTITYDKRGDNE*"
                     /db_xref="UniRef100_J4ABX3"
                     /db_xref="btn:BTF1_30787"
                     /db_xref="C3IUW1_BACTU"
                     /db_xref="J4ABX3_BACTU"
     gene            complement(228807..229127)
                     /locus_tag="SRR1747018_scaffold_3_prodigal-single_227"
     CDS             complement(228807..229127)
                     /product="10 kDa chaperonin n=1 Tax=Hydrogenivirga sp.
                     128-5-R1-1 RepID=A8URU8_9AQUI"
                     /codon_start=1
                     /transl_table=11
                     /translation="MNIKPARGRVVLRLPREERKEEKTSSGIIIPKNSKSDAEARKDF
                     AEVYAVGEGKILSNGVIMPMEYEPGQIVLFNKYAGMQVIDASEPNYKYLIIRDTDIEG
                     IISE*"
                     /db_xref="UniRef100_A8URU8"
                     /db_xref="A8URU8_9AQUI"
                     /db_xref="hho:HydHO_0856"
     gene            complement(229127..230923)
                     /locus_tag="SRR1747018_scaffold_3_prodigal-single_228"
     CDS             complement(229127..230923)
                     /product="Ig domain protein group 2 domain protein n=1 Tax
                     =Desulfotomaculum kuznetsovii (strain DSM 6115 / VKM
                     B-1805 / 17) RepID=F6CIJ4_DESK7"
                     /codon_start=1
                     /transl_table=11
                     /translation="MADDKQRLGYTPQIKYTEDYYSDYNPPATTQTSNVSTTSSLAQA
                     ANRIDSLIDGLPSELANAIRDIYNPVIDMIYTPFLKDKVIPDKSIQKELIIKINKDDK
                     TPPDPNPKPPGGDPDNPPDKPPTPGGGDDPDKPPVNPPGPDPGGGDDKPSIINVQSIY
                     LDNRSIFINVGQYRKLNATIVPSNATDKTVYWSSDDESIATVDQDGNVYGVALGKCSV
                     YARTSDRRKYAKCRVRVLKNGGSGTDEPEKPDPTPGGDDDKDIHVLRVEVEPKYHAMN
                     KHKKVQLTATIYPDNASNKEVIWYSSDTNICTVDEYGVVNSHDEVGQCKIYVESVDTH
                     KKATCYINVVSDDENPDDKPDDDSHPGHHPNPDPTPGGNPDDDPSKDNPDGSDPDDDD
                     DDDDDDGLWDTDDLPELIVKREDIRDVIENEFIRNISDLLDYYFNRLIKQLSGYYYNN
                     LSALMGLNTSSVKKLVGNIEDLTVKLDSQHLKDLALRQEKISNVKLSFFENNFNVHQT
                     TRHIQSFLVTYELKKRYVNIQFGNSKTNEGSLSNTVLKGARQSYDKQYEDTYIDLFKY
                     LNSSIKISDDIFDEIARGYKMKELMIKKGGTR*"
                     /db_xref="UniRef100_F6CIJ4"
                     /db_xref="F6CIJ4_DESK7"
                     /db_xref="ctet:BN906_00787"
     gene            complement(230930..232708)
                     /locus_tag="SRR1747018_scaffold_3_prodigal-single_229"
     CDS             complement(230930..232708)
                     /product="Uncharacterized protein n=1 Tax=Bacillus cereus
                     BAG1X2-2 RepID=R8F8G6_BACCE"
                     /codon_start=1
                     /transl_table=11
                     /translation="MANVLPKAQQLKLQNVMNDPVKWAQTFLISYDKNLKKDTPWTAR
                     WYQVQMLRDKSLKKVYRCGRRTGKSEVMVVEALYNATTNRNYRVLLITPYEAQVRLLF
                     MRLNELKNSSPLLASLITSTTKNPYKMEFKNGSCIMGFTTGASSGSSGASIRGQAADL
                     LILDECDYMADGDFDSIIMIAGERPDIRVIMSSTPTGRRGNFYNCCTNKATGYVEHYH
                     PSTHNPQWCEKMEAEMRAMLSEQGYIHEVLAEFGDQDTGVFNKDRLDEALTFYDYSYR
                     ELDCYQKMRCEESGKWPEMLIYDETNPAPPNIFRTMGVDWDKYGASSSILILEYNMEL
                     QKFMVLLRYEMPKAEYSYDEAVNTIIRLNRIYNPSFIYCDRGAGEYQIERLHIYGDEH
                     PESGLKQKVVGWSFSNKLTVHDPVTGEEDSKPMKPFMVSQLQIAFERNNLALSPYDEV
                     LFKQLIDYEVERMGANGIPTFTSKEEHFIDALGLAYLAMTLRFKQLTGVMQDLEVSSN
                     FVTSNVNLARKDDTRAMGLGRTGKVAPEVQEFYENYQYDEHPDEQQKWVKTNFSSSYY
                     NNNSFYNSSSRSTWGSRSGGLGNFRR*"
                     /db_xref="UniRef100_R8F8G6"
                     /db_xref="A0A069DH80_9BACL"
                     /db_xref="cbv:U729_3279"
                     /db_xref="R8F8G6_BACCE"
     gene            complement(232745..236362)
                     /locus_tag="SRR1747018_scaffold_3_prodigal-single_230"
     CDS             complement(232745..236362)
                     /product="hypothetical protein"
                     /codon_start=1
                     /transl_table=11
                     /translation="MPRTPDNEYYRQRIINSMWNNMDPNMTIGDVQQSFASSGIEPVR
                     PGEINPQQAYRDMVNRRQQIQINDAWKNVNNNMSVENFMDQFVGVDGQTQLDINGQKL
                     RMRGIQNRNAGIPEQEIGGDIWDYINRNNINATIGDVQKSFEAAGVQPVNSGDINAQQ
                     AHQEMIGRRQQSQIEDAYKNIDKNTTIEEFMDRFVGIDGQTQQDIDAMKLSNRVKQNR
                     AAGLSEQESIDDMWNYISSNNINASLEDVQKSFEAAGVEAVKPGEIDTQQAVSELRAH
                     RDQSQIDDIYKNLDPNMSIEDFMDQFVGVDGQTQQDIDAMKLSNRVKQNKRAGLSEQE
                     SIDDMWNYINDNNLNASIEDVQKSFESAGVEGVVPGEVIPSQAVSELAGAREQERIDK
                     IWNNLDPNMSVEDFMDQFVGIDGQTQQDIDRQKLINRVKQNRAEGLGEQEAIDDMWKY
                     ISDNNLNASVEDVQKSFEVARGVRPESDLRRVTEEAALTYDGIPESVTKQFDTFKPTV
                     KTLKDGSRIETIDLGNDMFTNVKFDKDNNILSKGYTKGKDAYNVYYNTEGDIVSEAYK
                     HNKVTNNVVEYNKKFEPTDITTTKEFDLETAKGLKSEANKLWEQLQYGGINDQIPYVH
                     YKNYNQPINPNPNPQQPQPKPEPKTKPGPQPEPNTFNPEQPDPTLHFNQPDYKKYKMH
                     DVVADEFTPTPLSSYDRRMKEYSDYIEEYERMQKMAQESALTSEAGARNYEKNKDALE
                     KFFGKDKFSSEDAALKYEEAKLYGPHRDNPNDPLRRNSKAWWDEREELLRKRRAWSKN
                     RQSFVNSEKAARELADTKFLHEVAANRDIYDLLRTQPPNYLGTPEVIKSITDADKWLK
                     DEENIARYNSIPEEFRNQVEGDIKKKRFELNKARRNAKLDADYANFRSNYESLTASQK
                     EQMRRLRRLESRYRKVNDPTRRADILDEINQTKDKIKDLKSQRKSTKKDMKRTNAKTR
                     DRASNIKEEIGNIKNEINDNKIFGSIQEAFEKERAANPSLTMEQYLKDNYKNTRFENF
                     KPKADYEVEQLKDKLQFHKDLLKEKAGIDIAKEEGDIVERGLAKLKKASKLDIAMSTV
                     GAISKYKDSRKQGRGVMSSAARAGVDFAASQLMGPGLYMGLTAFRAAPKALVTGAMYL
                     QNEVRQMNTASRFRVFGDASFQDSDQLATMRQSGMEMAKMANYNLEQTLMGNEARYLH
                     K*"
     gene            complement(236384..237070)
                     /locus_tag="SRR1747018_scaffold_3_prodigal-single_231"
     CDS             complement(236384..237070)
                     /product="hypothetical protein"
                     /codon_start=1
                     /transl_table=11
                     /translation="MKIPGLGFIGKRIGKVISQSGGPEASALKAIGKVGAFVGKGITK
                     GFKVGANAAAKVIGLTEEAADGRTIFEMGKDIGKAAGKKIGKAGAYVAAEGGAQLNYA
                     NFIAQQLTGKAPITSSLLGTNHPVTKIMKAMAPLKPSDKSLIGYKLSKTGKGLVIGGA
                     IMAGVKDGAVAFNNSRIGTNDGTVYNNLLQSNGQGNTWQSMQHNYLNNAGATGDLGLA
                     LHDLHHSPYY*"
     gene            complement(237086..237625)
                     /locus_tag="SRR1747018_scaffold_3_prodigal-single_232"
     CDS             complement(237086..237625)
                     /product="hypothetical protein"
                     /codon_start=1
                     /transl_table=11
                     /translation="MAVGDIGKKAIQFGRNVAYGLKGSTVGWAEGIGIRQIQANMTAD
                     QKKHLLEYGKKAEQAALRNGKTAKQAKDISRDARRELGERILAKQTKGYQVGDFLGYG
                     VRNIYKNKKDGMPFDKAVQKAFTKTVKDDKGNLVKQLNAKAIAGTAVTAGMAARVASG
                     GGLYKDRNGNTNIPVIPFI*"
     gene            complement(237631..238410)
                     /locus_tag="SRR1747018_scaffold_3_prodigal-single_233"
     CDS             complement(237631..238410)
                     /product="Uncharacterized protein n=1 Tax=Bacillus cereus
                     BAG1X2-2 RepID=R8F7K9_BACCE"
                     /codon_start=1
                     /transl_table=11
                     /translation="MANKSNKQISEYEFEVDQEISHELVADEVKRQEVVENRKRLEND
                     LIAADNPWGYSPAGLESKSAAMAMLSTKSGLYARIPITCKGDCCPYSESCMLLKYDMA
                     PEGEKCALETALIEKNLEGYKRDFDLDPSSSFVDFTYVKELINTDIMIERAQALLTQE
                     GVAVEEVYTGSNERTGDDFFRKEVSKALEIYEKHCRRRDKILDNMLATRKAKAQMKQG
                     DEKSIYDMIQENINMDYVIEEVPEEFQEEYSTNNDTNNEEE*"
                     /db_xref="UniRef100_R8F7K9"
                     /db_xref="A0A069DIC5_9BACL"
                     /db_xref="R8F7K9_BACCE"
     gene            complement(238394..238846)
                     /locus_tag="SRR1747018_scaffold_3_prodigal-single_234"
     CDS             complement(238394..238846)
                     /product="hypothetical protein"
                     /codon_start=1
                     /transl_table=11
                     /translation="MAQVKINKERFVEGRFTVKQRVVDTDEIIIDKDGNEVPKQEIVI
                     HGIFSTHDYIEELDTLESERYLLQGVHVFEETFGTNDYEITYEFTADSLTVKKDYVPD
                     KVKVIVEANLYQDENTEYFHSVNWNIAEGIYDDIINGGKEVLEDGEQE*"
     gene            239065..239478
                     /locus_tag="SRR1747018_scaffold_3_prodigal-single_235"
     CDS             239065..239478
                     /product="hypothetical protein"
                     /codon_start=1
                     /transl_table=11
                     /translation="MSSIGVICNVIPAAMGDIMREVLKNKKGITVIGKYRVVDWDGWN
                     DQPTYLLEKVQVYNKKGELLDKIDHLWFLTDEELYALEDSAIIKFVGDSYKYSKTGHI
                     VDYSVRPTSNILIMKWLDAKVKVGKWFKKKSGKCK*"
     gene            239686..240159
                     /locus_tag="SRR1747018_scaffold_3_prodigal-single_236"
     CDS             239686..240159
                     /product="hypothetical protein"
                     /codon_start=1
                     /transl_table=11
                     /translation="MMLNKMKIMLLVVLVIVIDTISMVSIISVAASRNDDILEAKEQI
                     AVIEATDVKDIKHELVKDNLSFMLNGCSEETAKENGLTENEVVRLVKEDDNSYSDIAI
                     VTFEEGKLIYNTVDTLNTSIECSMMNISTITMGCVMVATALIIAVVAVIAELLDK*"
     gene            240259..240915
                     /locus_tag="SRR1747018_scaffold_3_prodigal-single_237"
     CDS             240259..240915
                     /product="hypothetical protein"
                     /codon_start=1
                     /transl_table=11
                     /translation="MLKMIEIVLLVLAGIMTGLAIFAIAMSDETAKELDEISRLIYKK
                     VSARLQKENIGVMTIKQLIRAEMRKIDDKEIAMEEVAKSIVTTLAKDIIGRNMSTIAY
                     EKDECSLGSYNYVDDYVYVNSFYIDRAIRQKRSISDLNTLLDTICHELRHAWQNDNNV
                     YDNNEYINSFVDYAAYRKQPCEKDARYFAHIKVYTMSNKERERILKEAYMHLCRYNRA
                     *"
     gene            241024..243141
                     /locus_tag="SRR1747018_scaffold_3_prodigal-single_238"
     CDS             241024..243141
                     /product="hypothetical protein"
                     /codon_start=1
                     /transl_table=11
                     /translation="MKVLSVGQQTKIQKAIVKPLNEACNIVNGFNFVYEDVKVNGKRT
                     GKKRILVERTFEDIGMLNILNNFEVDNTRRSIRAIKKEDGKIISNRKYITGDCKEADA
                     AFIKGLYIVDFSGIIDLTTKDVMAERIRSLIFIGIKRENGKFRLAKDIKDADLVMMPY
                     AVSPSLIKHSRIYYAVVDKNGDLLKQAQARFNEIDAITGHSVGYKWAELLLKDNVSID
                     DISKIADRIGICTTTPMMKVGHINNVFFMDAELDYGSDYEENNDISAEIGTNFADGAV
                     RYNGDTLYHLFKTLFPRLKPWMMFGLSLQGRCDTLLMKAHGRFFRGRMIARYCNIMMA
                     QNINKCHLVYNGKMISGKALKKLPKAKLNAMLSNVDLVGTKDEFKAVNMAKIKNGCNL
                     YIVAMSNVTSGKLSNQAVAKVAKDYAEEIQHFCRMAAVRAFYNRETKYSLKFDSKSST
                     LKLAGQAYENKLAANPDVAEHDRHVGESLIKADDSFARSMTASANIPVNAMYLRLTPD
                     DSIILTGGTSILNSTWVDYVEPGADEGYGTHMLEVYCPAFEEKHLVRTYDNRLSDSLR
                     TCVGIKYPSQAPDEYAVFKCVSLEELKGRIAVLDVDDELKQDLIEFYETCPNNCIMVP
                     ADNTWKNQCAGSDFDGDDLAIYFEEVEYDDNDELVHYGLFEELNEETGEVNCHVPGFT
                     SLAVRKYAIKNNNVGQAAIITYK*"
     gene            243226..244926
                     /locus_tag="SRR1747018_scaffold_3_prodigal-single_239"
     CDS             243226..244926
                     /product="hypothetical protein"
                     /codon_start=1
                     /transl_table=11
                     /translation="MKETNKVVKIENIMGLSNNAYKEIVARKQVLDIKDVKDPLSLLI
                     STTVLGSDIGITIIRGSNVLMIKKSLIFEDGKMTEIGLALLHKMLVPLQELVDIKNID
                     SIKELRGKKIKTIYDAKNCATMTNRFGMVRQLKRISEAEIQAAVEQIKSFGIDTTEEE
                     FDTFVNDFVNIVRALGESSIDVKKHRDRHYSRDIHGFVGKGSACIGNMKAGRDPKKAL
                     TANLYLNSGAVMRSGEGYQMFLPEELENAFEDAIGDVKLAVKDSLEDCVNGELAKVHG
                     FDYDNYYKRLSNLHDLYPETRRVISYASSLVRGRKFTQPDEEEPDKYTDKFLAVLRNC
                     IFGVAKLEGMKMKDVYSLAIEICFLDNKGFYYKDANLKCVEVNKMLTAVDKIFGDIAV
                     FEYADNKLDVPLTVTDKPSDYADGNVYILEDGASEDFELCVEENFTGEATVVNGQLIA
                     SYDPYAQVDDNYVAIPVDNFFPVAPNERKEGKLVKNKKGAINALKSSDVTRVKVSADG
                     VSKIYVPVVVDGATKAKSVGFNNTTLFNGLKLKTVDLLCFEKEEYVDLAKYLYVARTR
                     *"
     gene            245009..245647
                     /locus_tag="SRR1747018_scaffold_3_prodigal-single_240"
     CDS             245009..245647
                     /product="hypothetical protein"
                     /codon_start=1
                     /transl_table=11
                     /translation="MNEYTMKNKLAVVGGNKGVNAILNMYRVPNSLKYYGVVRFNNYA
                     YSFMASERVFRATVYGFKGTLEELDKISAAIQSHMRPNREPACDSTNPDSPVFRDRYL
                     YDFLSKGIMIYKAPGLTDKNEEKYLGYVTSHAFVAYKKGNDITVLYKNVRFVFSVNKF
                     DRRPSTGTDVNKLNNVVYKLIFNVDKQLNDSMAKINTTNITEEVEDFDGDEF*"
     gene            245659..246039
                     /locus_tag="SRR1747018_scaffold_3_prodigal-single_241"
     CDS             245659..246039
                     /product="Uncharacterized protein n=1 Tax=Bacillus
                     thuringiensis Bt407 RepID=C3CV28_BACTU"
                     /codon_start=1
                     /transl_table=11
                     /translation="MSRGTLYLKSYHSGVMKGGDVININVARGYMKGIDYRLIHLAPS
                     KELFYWYRNNMNRPDWFSIYCKRYMNQFRTDPKAIDELNEIKHLLDQGRNVCIYCFCR
                     DVNKCHRGIIGHLFSKKGYTITVL*"
                     /db_xref="UniRef100_C3CV28"
                     /db_xref="btg:BTB_502p00510"
                     /db_xref="A0A0F6J9V4_BACTU"
                     /db_xref="C3CV28_BACTU"
     gene            246151..246597
                     /locus_tag="SRR1747018_scaffold_3_prodigal-single_242"
     CDS             246151..246597
                     /product="hypothetical protein"
                     /codon_start=1
                     /transl_table=11
                     /translation="MIRVFEEKMFEYQGVLVANPELLDDSDFTKLFDYKTVYIYDRNR
                     DNTDYIIGKVIRDIIINDRFVDIQCSFIKDTRDRRGCTQKQIESLRSILGSNYEYSLN
                     DLQLVFLAKQRRGLIQKLIDTFKNTEFIYWMPGMITVKDDKMYQLV*"
     gene            247101..247640
                     /locus_tag="SRR1747018_scaffold_3_prodigal-single_243"
     CDS             247101..247640
                     /product="hypothetical protein"
                     /codon_start=1
                     /transl_table=11
                     /translation="MIDIRICEECFNYDCPTPCPATDSQKISCIKRDMIYRLKDEFNF
                     DFENPKNYKKLASGKSEQIRAIYKEYTDMLHLDPSKPLYTHDGKLIATSFERLVIGDY
                     GAYIEYDLSQVPQGVRYYLERGQEYRTEPYWRNRVKYIWYTIPDSKPRIKIYWQLRTV
                     TYADYKRKKFYISPFEIMQ*"
     gene            247876..248697
                     /locus_tag="SRR1747018_scaffold_3_prodigal-single_244"
     CDS             247876..248697
                     /product="hypothetical protein"
                     /codon_start=1
                     /transl_table=11
                     /translation="MATYNNNKKSSVTLDSNRKRYALVAGNGIAILMSDEHKFRRFSN
                     HNKNAIMNSLEALDYILEKCPTNDTISELVIDIGIPNCIKGVFGASFRQYIRTQKFVG
                     SGDIIPVYMLDKMKHVVKAYNDRNFNVNIYSLSLASVDEEMVKIKQRALDVLYKVQVE
                     DSQTQSQPASQPVQGFTQEQVNAMIQNAVAQALAGIMGNNPAPVQQQPVAQPEQPIVE
                     PVIEQPVSTLAPKSQPVQSQVIESEVVDFNADDFTDDFDDSGEDPFAGFDDQIPF*"
     gene            248801..249331
                     /locus_tag="SRR1747018_scaffold_3_prodigal-single_245"
     CDS             248801..249331
                     /product="hypothetical protein"
                     /codon_start=1
                     /transl_table=11
                     /translation="MKILLTEKERMSINELLDKMEVLCDSEDVKVLNDIRTSLKEKTE
                     IKEEYIIEACLRSGFILDETKDAAVDLNRAYMTMKGEWNSVLIKVYAKASKVFLLHNT
                     WTKRFFESVQYYVARFKKAYDDMLLKDFTVRPDTKEEPVMSDEIRPSVDGHCIGGSCH
                     QCEDYDNCPTGQMSEY*"
     gene            249474..249740
                     /locus_tag="SRR1747018_scaffold_3_prodigal-single_246"
     CDS             249474..249740
                     /product="hypothetical protein"
                     /codon_start=1
                     /transl_table=11
                     /translation="MNKYFVRAKYLTSHNNGVQFAEFIVSAETTEEARIACQKTYGWN
                     CMVFEVLFCLNLSTCKDECILSDMMRYCYKNREIVSDEEEDQYI*"
     gene            249822..250133
                     /locus_tag="SRR1747018_scaffold_3_prodigal-single_247"
     CDS             249822..250133
                     /product="Uncharacterized protein n=2 Tax
                     =Thermoanaerobacterium RepID=I3WBN8_THESW"
                     /codon_start=1
                     /transl_table=11
                     /translation="MLYLGNAFSLQMLDCTVAHTVSIKPISIDDVKTAGFVSVVGHPD
                     TAAVLSDMLGKDVACNRVSVSLTPHDTLIVAQVVGGRLPAGATKLPDGFKMTFLKVNI
                     L*"
                     /db_xref="UniRef100_I3WBN8"
                     /db_xref="tsh:Tsac_2690"
                     /db_xref="W9EHF3_9FIRM"
                     /db_xref="I3WBN8_THESW"
     gene            250253..250513
                     /locus_tag="SRR1747018_scaffold_3_prodigal-single_248"
     CDS             250253..250513
                     /product="hypothetical protein"
                     /codon_start=1
                     /transl_table=11
                     /translation="MKQVIVSVDSLGTRAVDVDDKFICFYTVKDNGEPSIIIPDESDK
                     YEFFESMQDPKDFKTEKIFYLSHITNVYDLVKDCMHYYKECI*"
     gene            250549..250734
                     /locus_tag="SRR1747018_scaffold_3_prodigal-single_249"
     CDS             250549..250734
                     /product="hypothetical protein"
                     /codon_start=1
                     /transl_table=11
                     /translation="MSEILDMYNNIIDLESDMILNPDNYSEEFRKKCKSVIKRTEKRL
                     RDLGYIIDEEGELKALN*"
     gene            250756..250917
                     /locus_tag="SRR1747018_scaffold_3_prodigal-single_250"
     CDS             250756..250917
                     /product="hypothetical protein"
                     /codon_start=1
                     /transl_table=11
                     /translation="MYSNYLFSESFESLKGVAIALSRKGIRNIIRKTPAGWSLEVKCS
                     MVEINSILL*"
     gene            251076..251870
                     /locus_tag="SRR1747018_scaffold_3_prodigal-single_251"
     CDS             251076..251870
                     /product="hypothetical protein"
                     /codon_start=1
                     /transl_table=11
                     /translation="MLRIMIGNINTMQEILDNVFKPVLGEELEGVEVLDNDPNKLIKY
                     DLESLTFNQARIIEALLYNRKADGLLENIYADEAMTQNFEVLDGNSELLLGSFEITVE
                     NEARAKEIVDDVFKSAGVYDVHVSMKPVAPGMFTFCKISLLAVGLTEDQIKLLNRTTS
                     MKSVGLKTKKLVQSATTTGYSSAKIVANDIVTPLAECAGKYAGLTTSTAVKATYKAGA
                     TFADEVFSNITREEFTEYEPAKRAVAGFKRLIHGDKKQTSIMSRSL*"
     gene            252062..252574
                     /locus_tag="SRR1747018_scaffold_3_prodigal-single_252"
     CDS             252062..252574
                     /product="hypothetical protein"
                     /codon_start=1
                     /transl_table=11
                     /translation="MAKYSKETIMCMVNRKDIVLVSNTETGKCKKYSNVEDIRGYMTY
                     LLASQLEKVAEEADTDKKYIFILNRSMIGIDKAENRQIWLDTGKTKAGDKVLEPEFLE
                     NIKVIHSICEQLGDRVSVLSSYSVRPREYEGRRYGSERLQKILARTWEAMDKICPVQR
                     ASAPDSFVLE*"
     gene            252704..252868
                     /locus_tag="SRR1747018_scaffold_3_prodigal-single_253"
     CDS             252704..252868
                     /product="hypothetical protein"
                     /codon_start=1
                     /transl_table=11
                     /translation="MKKLESLFVKRMFLENLIKEAYVKGEANSRLERLEEALKDVEYE
                     IDIENIKAFA*"
     gene            253958..254296
                     /locus_tag="SRR1747018_scaffold_3_prodigal-single_254"
     CDS             253958..254296
                     /product="Uncharacterized protein n=1 Tax=Clostridium
                     asparagiforme DSM 15981 RepID=C0D703_9CLOT"
                     /codon_start=1
                     /transl_table=11
                     /translation="MKILNCTPHDINILGDNGSTITSIKPSGTIVRVNQENKRVGYLN
                     INGVAIPESAVTFNDNGLPDECDDTLLIVSKLTADAFPWRQDLLLVNESVRDEDGKVI
                     GCKSLAFANK*"
                     /db_xref="UniRef100_C0D703"
                     /db_xref="C0D703_9FIRM"
                     /db_xref="C0D703_9CLOT"
     gene            254334..254744
                     /locus_tag="SRR1747018_scaffold_3_prodigal-single_255"
     CDS             254334..254744
                     /product="hypothetical protein"
                     /codon_start=1
                     /transl_table=11
                     /translation="MKAINLMGMKYTEDMINVLRRYDKHMKDSSMKTIEEDGGISILD
                     IYVAREEYLALLNDEEANIIDGFIEIGTFLSKRHPIVNIIFGIGMVALTCLIDIFAVK
                     MLFSVLVAGILTIEIRTLAGKRAYKKIMNLIHNN*"
     gene            254758..254979
                     /locus_tag="SRR1747018_scaffold_3_prodigal-single_256"
     CDS             254758..254979
                     /product="hypothetical protein"
                     /codon_start=1
                     /transl_table=11
                     /translation="MILKRFYGNKRYRFRKDIMKIAMGNHYSDANWIERIDGKEVEVI
                     TKTGGICRDGEDKFSVSPRWCEEIYSEEE*"
     gene            254982..255188
                     /locus_tag="SRR1747018_scaffold_3_prodigal-single_257"
     CDS             254982..255188
                     /product="hypothetical protein"
                     /codon_start=1
                     /transl_table=11
                     /translation="MLDRFYGNKKYVFRKSLFIKSMGEQFLTPWAEELDNVEVEVTSR
                     TTGTCTIKNRKYYISPNWCELMEE*"
     gene            255191..255418
                     /locus_tag="SRR1747018_scaffold_3_prodigal-single_258"
     CDS             255191..255418
                     /product="hypothetical protein"
                     /codon_start=1
                     /transl_table=11
                     /translation="MNRFYGNKRYRFCKHLLERDLQHEGSAWTDKVDGKEITVVSKTG
                     AFCKDDDGEAYGIAPEWCEEIIYDEKEDSDN*"
     gene            255516..255875
                     /locus_tag="SRR1747018_scaffold_3_prodigal-single_259"
     CDS             255516..255875
                     /product="hypothetical protein"
                     /codon_start=1
                     /transl_table=11
                     /translation="MTREELLHRLDEISNLGDNWNLEGAKPINRGVIINARRIITDFK
                     NPPHFIAPVSYGTIQLEWENNNGYYIEIELEQPIENRYRITIFILNNVDDTQMFKTIE
                     FENYILIDNLVELFINS*"
     gene            255889..256185
                     /locus_tag="SRR1747018_scaffold_3_prodigal-single_260"
     CDS             255889..256185
                     /product="hypothetical protein"
                     /codon_start=1
                     /transl_table=11
                     /translation="MDIKKRTDEVLKSFNAYCEHKDCDRVCPSDKYERCFAEYVVKTY
                     EKDNNDGLEINGIIYERDLKLTAEQIEDLFFDWLESLGLEFGGGIDYVNCNEKE*"
     gene            256160..256441
                     /locus_tag="SRR1747018_scaffold_3_prodigal-single_261"
     CDS             256160..256441
                     /product="hypothetical protein"
                     /codon_start=1
                     /transl_table=11
                     /translation="MSTAMKKNNDNNKKVNKMKEINFIPWHSYIGLAIPFFFFGMCFD
                     RALNHTDILALIIGTAFALQMSIVVYLSLRDLNKTYNKLFRNNNEDKDE*"
     gene            256434..256538
                     /locus_tag="SRR1747018_scaffold_3_prodigal-single_262"
     CDS             256434..256538
                     /product="hypothetical protein"
                     /codon_start=1
                     /transl_table=11
                     /translation="MNKTEIILELNRLKDEAIANIKKTDCYIENHLIS*"
     gene            256557..256751
                     /locus_tag="SRR1747018_scaffold_3_prodigal-single_263"
     CDS             256557..256751
                     /product="hypothetical protein"
                     /codon_start=1
                     /transl_table=11
                     /translation="MKGNLRERLTETFISYCEEHNGECQKCDGPCYREVPNTDKTIFE
                     ELRSLFEEMDEHYKEVNNEI*"
     gene            256741..256977
                     /locus_tag="SRR1747018_scaffold_3_prodigal-single_264"
     CDS             256741..256977
                     /product="hypothetical protein"
                     /codon_start=1
                     /transl_table=11
                     /translation="MKFRFTKRDLKTTLKNHYKRKDTTYAIIDTALYIILMLISVYAL
                     EFMTSADKFTVYLLSAVIAVISNLYIGYLIKKED*"
     gene            256980..257471
                     /locus_tag="SRR1747018_scaffold_3_prodigal-single_265"
     CDS             256980..257471
                     /product="hypothetical protein"
                     /codon_start=1
                     /transl_table=11
                     /translation="MIFKKRDKVRPVNEKIKSLHCPSWHPDRKRLENLLTEEQRKRYT
                     SEFIHFKANLNIYEVIGYINQQEVCVEDMATKDICLFNETELTYLDDRVKEYNIPEFV
                     DSEISKIIVAGRYVKVILRDGAEGVALCNDTDNFHEDIGINIAYLRAQANSIGGKGYY
                     EQI*"
     gene            257458..257703
                     /locus_tag="SRR1747018_scaffold_3_prodigal-single_266"
     CDS             257458..257703
                     /product="hypothetical protein"
                     /codon_start=1
                     /transl_table=11
                     /translation="MSKFKVGDKVKLNLSSQDFKELLKYNSQIEREMMLCRNARYMII
                     TEAEDWGEPWGMQYSVDVDGGRTIWNDNDLKLYNDGV*"
     gene            257815..258228
                     /locus_tag="SRR1747018_scaffold_3_prodigal-single_267"
     CDS             257815..258228
                     /product="Uncharacterized protein n=1 Tax=Marivirga
                     tractuosa (strain ATCC 23168 / DSM 4126 / NBRC 15989 /
                     NCIMB 1408 / VKM B-1430 / H-43) RepID=E4TLA0_MARTH"
                     /codon_start=1
                     /transl_table=11
                     /translation="MARKYLEEIGIKPEDTPWGYGYENDEREERWQKEREEIGFDERE
                     TWSLDHTMNLLLYERLRRYKELAEKIINLDFYTFKYNDEELTERQCIERILEGLELEL
                     TLGECDKRRQEDEYIKERIGSIWKLYDLVKYALWW*"
                     /db_xref="UniRef100_E4TLA0"
                     /db_xref="mtt:Ftrac_0227"
                     /db_xref="E4TLA0_MARTH"
     gene            258233..258520
                     /locus_tag="SRR1747018_scaffold_3_prodigal-single_268"
     CDS             258233..258520
                     /product="hypothetical protein"
                     /codon_start=1
                     /transl_table=11
                     /translation="MKQSVIRWEENKEVDRNDIDTTKDLFEQIIEDKREAKSHNVLSS
                     FNDGMIKVQLTDGTGKIVEGDIYLVSGWSLKNEDDRFLLSGVVTNVFGHEK*"
     gene            258532..258903
                     /locus_tag="SRR1747018_scaffold_3_prodigal-single_269"
     CDS             258532..258903
                     /product="hypothetical protein"
                     /codon_start=1
                     /transl_table=11
                     /translation="MNKKACLELIKEEFRFLLQTDEEAEIVCDKLISEYESSNRHEGF
                     EAFVIDSVCMFDCKEDAFEWFVGTNTSYLALLDELDTQNLEITQDMVGKDLCDALIDC
                     YLDNQENYMKINDHIYLAWWM*"
     gene            258903..259037
                     /locus_tag="SRR1747018_scaffold_3_prodigal-single_270"
     CDS             258903..259037
                     /product="hypothetical protein"
                     /codon_start=1
                     /transl_table=11
                     /translation="MKILEYLIGDCDTCKHKDSCPYIEEGKGSCFEIGGFEPHYEKEE
                     *"
     gene            259040..259492
                     /locus_tag="SRR1747018_scaffold_3_prodigal-single_271"
     CDS             259040..259492
                     /product="hypothetical protein"
                     /codon_start=1
                     /transl_table=11
                     /translation="MSMLDNLAGGMSFEVRNGRKFYVIDDSIFVQAGITAREPKMEFA
                     GQILEFTSEYDEDILHNDSRNRDIMIIYNHAGTAIFKRHEIDNSDKLPGGDNRYKTLY
                     AKWKAFCMSHDKRCEWSRCELCEYDGYNHCELKWLADHYDTDKLIGGK*"
     gene            259494..259799
                     /locus_tag="SRR1747018_scaffold_3_prodigal-single_272"
     CDS             259494..259799
                     /product="hypothetical protein"
                     /codon_start=1
                     /transl_table=11
                     /translation="MPVTEKQRACLRILSYLTGELCDVGVKTFEEANEILKEHKKELE
                     EHISVKYLTDRNEERSLIMEVYIDECYVFVIELYCKEKVKNTDTIYTVDVVSFGTYA*"
     gene            259815..260150
                     /locus_tag="SRR1747018_scaffold_3_prodigal-single_273"
     CDS             259815..260150
                     /product="hypothetical protein"
                     /codon_start=1
                     /transl_table=11
                     /translation="MSGEYRPTYKFTLEEYNDGKQKWQSCECSVTEEVTQFYVTGYGA
                     DAKEAKEDMLKDLDNYINELLKFRQLLEDPKDPCVGCIYNPSACCIKNVCGDKQKYNE
                     ELEKRKELR*"
     gene            260150..260596
                     /locus_tag="SRR1747018_scaffold_3_prodigal-single_274"
     CDS             260150..260596
                     /product="Uncharacterized protein n=1 Tax=Clostridium sp.
                     CAG:269 RepID=R7IWG9_9CLOT"
                     /codon_start=1
                     /transl_table=11
                     /translation="MGDEVIKVLNHLGDQFGVAIDWSSANVVPYLNDLMARMIKYGIC
                     INIYHIIYAIFITAVFIVVTIVLYKIACKMIMKSEDNEEYNNSAKVLSTAFAISLVTT
                     VIVALIEIGNIKDCVADIIELNTVPEKYVVEMIQDKIDDYNESKSD*"
                     /db_xref="UniRef100_R7IWG9"
                     /db_xref="R7IWG9_9CLOT"
     gene            260609..260827
                     /locus_tag="SRR1747018_scaffold_3_prodigal-single_275"
     CDS             260609..260827
                     /product="hypothetical protein"
                     /codon_start=1
                     /transl_table=11
                     /translation="MYLSEMTNIELITEMKRISKGCVPVDINPCYTCEHNLTSNECKD
                     CRANVIEEIKDELEDRNVDWEGIICKKK*"
     gene            260812..261102
                     /locus_tag="SRR1747018_scaffold_3_prodigal-single_276"
     CDS             260812..261102
                     /product="hypothetical protein"
                     /codon_start=1
                     /transl_table=11
                     /translation="MQEKIEDFMLAMDSLFADNKYKEGEIIDGRFKDDLRHDTIDILC
                     DMFSYEVLNLIDVRVDESYVTSRSITVSFINKGTGRVISDTDELETLLRRIL*"
     gene            261147..261536
                     /locus_tag="SRR1747018_scaffold_3_prodigal-single_277"
     CDS             261147..261536
                     /product="hypothetical protein"
                     /codon_start=1
                     /transl_table=11
                     /translation="MRFDDFYEAFNFLRNHRMCECEINLGGDGHKRKCMINYFDKCLD
                     ISVVKVNPETDEIDTKMDNNTKTEVWLEFGRAFVDYSITDNVMFEHDYRLDCGADTFE
                     EAIVKLANLVNEFYFDNGEEKHKITEL*"
     gene            261755..261862
                     /locus_tag="SRR1747018_scaffold_3_prodigal-single_278"
     CDS             261755..261862
                     /product="hypothetical protein"
                     /codon_start=1
                     /transl_table=11
                     /translation="MLINIIIGLTACICIGSFFGIALFLISYKLDKNNL*"
ORIGIN      
        1 ATAAGGAGGA ATACAAATGA CTTACGTAGA ATTAAACGAT GAGCATAATA CTATAATCGA
       61 TACTAGAGGA ATAAGACAAA TACATAATCA GACTGTATCA GATGACTGTC ATTACCTTAA
      121 GATACATTAT AGTAATAGAG AAACTTATTA TACATATGGA TATAAAGACA TAGAAACTCT
      181 TTATAGAGAT AGAGATAAAA TAAAAGAAAA ACTAGGATTC TAGTAAAGGA GGAATACTAT
      241 GCGTCAGAAT ATCGCAATAG TGTTAAATGC AAAGACTAAA AAAGAAGCTC ATAGAGAAAT
      301 GTATGAAACA ATAGATCTTT TTAGAGAAGA TATGCATATG GATACAGAAT ATGAATCTAT
      361 CTATTTTACT AAAGAATACA TTGAAGAGCA ATACGAAAAT TTTAAGCAAA AATATAGAGA
      421 CTTAGATAAA GACGATATAG AAAGTAGACT AGAATACTCA GGTGCAAAAG ACATAGAAGA
      481 ATATATACAA GACGTATTGG ATATGTATGG TTGGAGCACG TTAGAAGATT ATGCTAAAGA
      541 AAGATATAAC ATCATAAGAT TTGAAGGAAA TAAATGCATT GGAGTATATA ATCCTAGAGG
      601 TTATATCGAT TACGTAGATA GTATATTATG CATGAAGAAA TACAAAAACA TCAGTACTAA
      661 TGATATTAAA AGATATAGAA TAGCAGAAAT AGTACTAAAA GATAAAACAA GTATAGAATG
      721 GGATATGGAT AAGACATATA GAGACAATAA ATTAATATTA AAACAAACAT TAAGAAAAGA
      781 CATAGAACCA AACAATTATT TAGCAATAGT AAGAGTGCAT TATTAAATAA AGGAGGTATA
      841 TTATGTCAGA TTTTCAAAAA CAAAGAATAG AAAGAAACAT TAAAAAAGGA ACTAAAAGAA
      901 GTTTCAATAT GGATGTACAA TATTATAAAG GTATACCATT AAGACTAATT TGCAGAGATA
      961 CATATAAAAG TAATAAAGCA AAGAGATTTA CTATTAATGA AACAAATCAA AATGTCTGGA
     1021 TTCCTAATAA GCATTTAGAA GAAGACGGCA CAATTAAACA AGGAGAGAAC CTAGACTATA
     1081 TATTTATTAA AGCAGCTAAA ATGAAAAAGC TAAAATATGC TGGAGTAAAT AGTTGGAGCT
     1141 GGCAAAGACG CTAAGGAGGT ATATTATGGT TAAAACATTT AGAGAAGTAC TGCGAGACAT
     1201 AAAACCAGGT GAAACTTGGA TATGTACAGA AAATTGTATT ATAAGAGATA TAAGATGTTA
     1261 TAAAGACGGA ATGATAGAAA CAACGTATAC TACATTTTCA CAATCAGGCA TGTTTTGTGT
     1321 AGATGGGAAA AGATTATTCA AATTAAAGAA AAATGAAGTA GAATTCGAAG ATGCAGTTAA
     1381 GGCGTTAAAA GAAGGCAAGA TAATAGAATC ATGTGAAACT GAACGCATGT ATAAAGTAGG
     1441 AGAACGTGGT AATGAAAAAG CAATCTTTAC AAATACACAA GATAGTTCTA CATGGTTAGA
     1501 TTTAAATAAT ATTTTTAAAC AAAAAGAAGT ATTAGGTAGA TGGTATATAT ACGATAAAGG
     1561 AGAAATACAA TGATGTTTCT AGTTACTGAC TCACTTAGCG ATTGTACTAA TATATACGAA
     1621 GTAAGTTTAA GAGGCAAAAA ATATACTATA GGAGAGTTTA TCCAAGAAGT ATTTACTGAA
     1681 CGCCCCAATG AATGGGGCAA TATAGAAGTA AATGACATAG ACGCTATTAA TTATAAAGAT
     1741 GGTAAAATAA TTGGTCAGAA TTTCGATAAT GAGCTATTAA ATAAACCAAT AAGACATGTT
     1801 ATAGCTCAAG GAGGTTGGTC CAGAATGGAC TATGTTATTT ATGTGTAGGT GATTATATAT
     1861 GAATATAATT AGAAATTTGA AGTTAAGAGT TTTAATAAGA AAAAATATAA AGAACTTAAA
     1921 AGAAATAAAG AAGTATACAG CTAAATCAAT AGAAGAACTA GAAAGACAAA AGATGGAAAC
     1981 AAATTATAAT GTGATATATG AATTTGAAGA AGCTGTTGAA AGAGAAATAG ACTTTTACAG
     2041 AAGAAGTATA AAGAAGAAAA TATATAAGGA CAATTTTAAT ATTAGCGAAT TAAAAACAAG
     2101 ATTAGAAGAT TTTGAGAAGA TACGTTCAAA AGTATTTAAA GAGTATTGTT TTACAATGAT
     2161 ATTAAACATA TTCGAAGATG CATCATATAC GCCTATTGAA TGGATAGATG CATATAATAT
     2221 GTTAATCATC TTAAAAGAAT ATAATATTGT AGAACATAAA CCAGAAGAAA AGAAAATAAC
     2281 TATAGATATG GAATATGCTA TTTGCATATT CTTATGCATC TTTATTATTT TCGTTGCGTT
     2341 TTATTCTTAA GGAGGAATAG AGATGCTTAT AGAATTAAAA GATTCAAGCA GAAGTATCGT
     2401 TAATCTATCA GATATGTCTG TTATAAACTT TACGGCTCGT ACATTTGGAG ATGTATATGC
     2461 AATACTTGTA GTGCCTAAAG GTTCAACAGA AGGAATATCA TTCACATATT CCGACCTTAA
     2521 TACATTACAA GGAGATAGAG CGAGAATAAG ATCAATGTTA GGCTTAAGCA AGGAGGAAAA
     2581 CGATGAGAAT ATTCAACAAC AATAAGATAA GCAATAGCTC AATAATATCT GGTAATAACA
     2641 AAGCCATTGT TAATGGCGTA GAAATAGATA TACCAGAAGG AGCTAGTATA TCAATAAAAA
     2701 ACAATAAAGT ATATATCAAT GGTAAAGAGT ATAGAGATAA AGAATTAGAA AATAAAGAAC
     2761 CTGTTAATAT AATAGTTAAC GGTAATGCTG GAAGCATCGA CTGCGGTAAC TCAGTCGAAG
     2821 TTAAAGGCAA CGTTACAGGT GATATAGACT GTGGCAATAG CGTTAAAATA GGAGGAGATA
     2881 TGCTAGGAGA TATTGATTGT GGTAACAGTG TCAATATATC AGGCAATCAC ACAGGAGCTA
     2941 TCGACGCAGG AGGGATCAGT TAGAATAAAA TGAAATATAT CAAGTATATA ATTCTACTAT
     3001 TAATGGTGGC GATAATTATT GCCACCACAA CTGTATCATG TAGTATTAAG TTACCAGATG
     3061 GAAACCATTA TGAGATAAAT TATAAAGGAG TGATATCATG AGCCATGCTA GTGGAAAAGT
     3121 AATATTCAAA GACGGAACTG AAAGATTTGC AGAATATAAC GGAAGTGGAG ACTATATGTA
     3181 TAATCTTACA TATGAAACTA CTAATGAAAG AAATGATAGA TGGAGACAGC CTGGACGTGA
     3241 GCCTGACTGT AAACATGAAC ATGTAGAGGA TGTAATACTA CAAAGCGATT ACGGATGTGG
     3301 CATGACATGG AAAGGTAAAT GCTGTAAAGA TTGTGGATGG ATTACAGAAG GTACAGATCC
     3361 ATATGCAGAT GATACATTTG ATGAATTTCG CTATGGCGAA GAATATTAGG AGGCGATAGT
     3421 ATGGTTATAA AATTAAGTTC AAGAAGCTTT ATAAATCTAA GCGATAAAAC TATGGATATA
     3481 TTGTATCCTG GAAGAGGTAC AATAGCTGTA GCTAAAGGCA AGATAACAAA TAAAATAAGC
     3541 ATTGAGTATA AACATATAAG ATATGCATTA ATGAGAAGTG GAGACTTATG TTTAGTTATG
     3601 AAGAATAACT CTACTGTACT TGGTATTAAA CCAGCAGATA CATTTACAAT TCAAGGAGAC
     3661 AGAGAAAAGC TCGAAGAATT ACTACAGAGA TTAAAACCTT TAATAAAGGA GGCATAGTAT
     3721 GACTTTAAAT GAATTCGTTA AAGAACTAAG AAAAGAAAAA GCAATACAAT ATGCAGTTGT
     3781 ATATAAACCA GTAAAGGAAG ATAAAGTATT GTATCTTGTA TTAAAGAACG AAAGCTATGA
     3841 AACATCTATA CATGCTATAG ACGCTATTAA CAAAATTAAA GAGAAGGTGA ATGAGCCATT
     3901 CACATATTAT TTAACAGAAC TACAAGAAAT CGGCATAATA ATAAATAATG TAATTGGCTA
     3961 CAAATCTAAA TTCGAAATAT TATATTAAGG AGGAAGATAT ATGAGAACAT TATTATTATT
     4021 TAGAGGAGCT CCAGGCTGTG GTAAAAGTAC ATTTATAAAA GATCATGATC TTGAACAATA
     4081 TTCACTTAGC GCAGACAATA TTAGACTAAT GTGTCAAGCG CCAGTTCAAA AACCTGACGG
     4141 CACATACGGA ATATCACAAA GCAATGATAA TTACGTATGG AAGCTATTAT TTGATATGCT
     4201 TGAACAACGT ATGAAAAGAG GAGAATTCGT TATTGTAGAT GCAACTAATA GTCTAACATC
     4261 AGACATGTCA AGATATAAAC ATCTAGTTGA GTTATATAGA TACAGAGCAT TAATAGTAGA
     4321 TATGACAGAT ATACCAAAAG ACGTGTGCAA ACAAAGAAAT GCACATAGAT TACCAGAGTA
     4381 TAAAAGAGTA CCAGAATTCG TTATAGACAG AATGTATGAC AGATTTCAAA CAGAAAATAT
     4441 ACCTAAATGG ATTAAAGTAA TTAGACCAGA AGAAGTAGAT GACGCAATAA AACTTAAACC
     4501 TTTAGACTTT AATAAATGGA AGAAGATACA TCACATAGGT GATATCCATG GCTCTTTAGA
     4561 TTGTCTTAAA GAATACTTAG GAGAAATTAA AGACGACGAA TATTATATCT TTTGTGGTGA
     4621 TTATTGCGAC AGAGGTACAC AAAATGCAGA AACTCTATTA TATATGATGG AGCTTGCTAA
     4681 ACGTGATAAT GTACAGTTAT TAACTGGTAA TCACGAAGGA CATCTTTGGA GATACGCTAA
     4741 AGATGAACGT CCTACATCAA CAGAGTTCGC AACTGTAACA TCTAAAGAAT TTGATGAAGC
     4801 AGGCGTATCT AAAAAAGACA TCAGAGTATT CTACAGAAAA TTAGGTCAAA TAGTATATTA
     4861 TACTTATGGC GACAAGACTG TGCTTGTAAC TCATGGAGGT ATAGCGCATA TGCCAGACAA
     4921 TCTAATGTTA ATGGCTACTG AACAATTTAT TAAAGGTGTA GGAGATTACG ACGAAGTAGA
     4981 TATGGCAGAA AAAGCATTTG CAGAATCTGT TAAAAATACT AATATATATC AAATACATGG
     5041 TCATAGAAAT ATGCATGGCG CATCTATAAG CAACAACATA AGATCGTTCA ATCTTGAAGG
     5101 CGAAGTAGAA TTCGGCGGTC ATTTAAGATG TGTAACACTT GACAAGGACG GATTCAAAGA
     5161 ATATCAAACA AAGAATGATA ACTTCAAGAC AATAAAATAT GAACCAGACC ACTTTGATAA
     5221 TTTATCTATA GCAGATGCGA TTATTACATT AAGAGCTAAT AGATTTATTA GAGAAAAGAA
     5281 ACTAGATAAT AATGTATCAT CATTCAACTT TACTCCGCAA GCATTTAAGA AAAAGGAATG
     5341 GAATGAAGAA ACAATAAGAG CGAGAGGTTT ATTTATTAAT ACTAATATAA GCCAAATAGT
     5401 AGCTAGAAGC TACAACAAGT TCTTTAATAT AGGAGAAATG CCATTAACTA AAATGGGTAA
     5461 TCTCGAAAAG AACTTTAAAT ATCCTGTTGT AGCATATGAA AAATACAATG GCTATCTTGG
     5521 ACTTCTAGGA TACAATCCTG AAACAGATGA GCTTATGTAT TGTTCTAAAT CTACAGATGA
     5581 AGGAGATTTT GCACAATGGT TTAAAGAATA TATGCAAACT CATTATACTG TAGAAGAATT
     5641 AGCCACAGTA AAAGACTATA TTAAGAGAAT GAATGTTACG CTTGTATTTG AAGTAATATT
     5701 GGTCGATAAG GATCCTCATA TGATCAAATA TGAAGAAGAC GCAGTCGTAT TATTAGATAT
     5761 TATATACAAT ACTTTAGATT TTAGACATAT AAGTTATGAA ATGTTACAGT TTACAGGCGT
     5821 CCGCCTTGGT TTTAAAGTGA AGAGAAAAGC TAAAACTCTT AATAACTGGA ATGAATTTGT
     5881 ATCTTGGTAC GTAACAGAAG TTAATACACC TGAAAACGAT GTTTTGGAAG GTTTTGTACT
     5941 GGAAGATGCT GAAGGATTCA TGACTAAAAT CAAGACAGAC TATTATCAAT TCTGGAAGAG
     6001 AATGAGATAC GTAGCAAATG AAATAGCAAA GAATGGCTTT ATTAAAAAGC AATCATTAGT
     6061 ATCTGAACCT CTAGCACATG CATTTTATGC TTGGTTGTTA ACTCAACCTA AAGAAGTACA
     6121 AGCCTTAGAT ATAATCTCAT TAAGAGATAG ATTCTATGGA AGTTGTATTC CCTAGATTTG
     6181 AAATTGGTGC AAGATGGTTT GACGATATAG TAGAAAATAA CAGTAATTAG AGAAAGGATG
     6241 AGAAGTTATG TCAAAGAATT ATAAACCTAC AGTAGCAATT GATTTTGATG GAGTCATTCA
     6301 CTCATATACG AGTGGATGGC AAGGAGTTGG CGAATGTTCA GACCCTATGG TACCTGGTAT
     6361 AGATACTGCA ATAGCAGATC TTAGAACAGA CCACAAAGTA ATCGTAGTAT CATCACGAGC
     6421 AGCAACTCCA GAAGGTAGAA TAGCAATACG TGATTATCTT AAAAAATATA ATATAGAAGT
     6481 AGATGGTATA CAATCTGAAA AGCCACCATG CATAGTATCT ATCGATGATA GAGCTATATG
     6541 CTTTACTGGT TATTCAGGTA TACTTGCTAA ACAAGTAAGA AACTTTAAGC CATGGACTGA
     6601 CAAAGATGAA AATGAATAGT CTAAAAAGAT TAAGAAAAGC AGATCCATTA GTTATTGGCG
     6661 CAGCCGTAAG TAATCTATTT TATAGCCTTG CGTATCCAAT AGTTCATACT ATTACTATGC
     6721 AAGGCATAGA TTCTAAATGG TTAAGCTTTG CTAGTTTAGC TAATTGCTTT TTAGCATCAA
     6781 TCATAACAAA ACTATGGTTA AAGAAAAGTA AAGAACTATA TTATTTCTAT GGCGCAATGT
     6841 TAGGCGTAGA AGTAATAGTA TACGGTATAT TAACTGTAGC ATTTTTAGGT GGAGTAGCAT
     6901 CTCCGTCTAT GTATTATATG GGAGATGCAA TACTTAATGC TATCATTACA AGAAATATTA
     6961 TCTGTGGTGG CGCTAGACTT AAAGCATTAA GATACGAAGG TGAAGAAAGA GAAGAATACG
     7021 ACAATAAAAA TAACTATTAC AGCTATATTA CAAGCATAAT AGGATTTGCA ATAAGCTCAT
     7081 TTATAACATT CTCTACACCT GTAGGATTTA TATTAATGTT TGTCGGTATT GCCGTCGATA
     7141 ATATATTCTA TTATTGTGCG TTCAAAGAAG AAGGAGTTGA ATCTAATGGA TAATAGTACA
     7201 TTAGAAGGAA TATTGATAGG CGTAGTAGTA TTTATACTTG TAGTAGCATT TACATGCGTT
     7261 GGCATCAAAA CATGTGAATA CGCAATGAGT AGTGATACTC ATAGTGAAAT AAAATACTGT
     7321 CCTAATTGCG GATATAAATT AGGAGATTAA TAATATAAGG AGGAAATAGT GTATTAACAT
     7381 ATGACATGCT TCCAGCAGGT TATTATGAAG TATACTTCCA TAAACAAAAA GGTTTCTGGT
     7441 TAGAAGAGCA TCCTCAAATA CAAATAAAAG AAGAAAAAGT CTATGGGAAT CATATAGAGA
     7501 AAGTAGATAA AGTATTAAAA GCATTTAAAA TGTTTGATAG AAACTTAGGT ATAATGCTTT
     7561 CTGGTGATAA AGGCATGGGC AAATCTTTAT TTGCTAGAAT GTTAAGCACA GAAGCAGTAA
     7621 AAGCTGGCTT ACCAGTAATT GTAGTTAACT TTTATGCACC AGGTATAATG AACTTTGTAA
     7681 ATTCTATACA ACAAGAAGCT TTAATACTAT TCGATGAATT TGACAAAACA TTTGAAGAAA
     7741 GAGATGATTA TAACCCTCAA TACGAAGTAT TAAATATACT TGATGGATTA AGCATAGGTA
     7801 AAAAGCTATT TGCTTTTATA TGTAATGATT TAGATGAAAT AAACGATTGC ATGTTAAATC
     7861 GTCCAGGTAG AATACATTAT CATTTTAGAT TTAGCTATCC TAATGAAGAA GAAATGAGAG
     7921 CTTATTTAAA AGATAAATTA AATCCTATAT ATTATGATCA AATAGATGAT GTAGTCAAAT
     7981 TTAGTTGTAT GACTAATATA AACTACGATT GTTTAAGAGC CATAGCATTT GAATTAAATT
     8041 GCGGATATGG ATTTAAAGAA TCTATAAATA ATTTGAATAT ATTATGTACA GATGGAGCTG
     8101 AAAGCTATTG TACTTTAGAA TTAGAATATA CTAATAATAA GAAGTTTGTA CGTAACGTAG
     8161 CATTTGATTT ATTTGACAAA GATCACTATA TTAAAGTATG GACTAATGAT CAAGATGCTA
     8221 GAGCAATAGG AGAAGTCTAT GTAGGATTTA GTGTTAGCGA TATTGATATG GTAAAAGGAA
     8281 AAGAATTTTT CGCAACTATA AGCAATATAG AACTAAGTTC ATTAGATATA TATAAAAATT
     8341 GCACAGAAGA AGAAAGACAA GAATTAGAAA AATATTATCT AGATCCTGAA AATGTAGTTA
     8401 TGGTTACATT AAGAAGATCT AGTGATAAAA ATAAAAATAA AAGATATTTC TAGGAGGTAA
     8461 AAGTATGGGA TTTTTTAAAA AAATATTTCA AAAAGGTGGA GTAACAGAAG CAGAAATAAC
     8521 ACCACAAATG CCAGAGGCAC CAAAAACAGA AGTTTTAAAA GAAGAAAAAA TAGTTGCAAA
     8581 AGAAACAAAA TCTGATGCTA TAACAACTAT AAACTTAAGA AAAGAAAAAC TAAATAAAAT
     8641 ATGTTTAGAA AAGAAAGAAT TACAAGACTT AACTTCTAAA GTTGTAGTAG TGCTAGATTA
     8701 TTCTGGTTCT ATGGACCAAC TATACAGAGA TGGTGTTGTG CAAGAAACGT TAAACAGACT
     8761 ATTGCCATTA GCATTAAGAT TTGATGATGA TGGTGAAATG GAACTATTTA TATTTAGTAA
     8821 TAATTATAAA CAATTACCAT CACTAAATAT AAACAACTTC GATAATTATA TCGAAAATGA
     8881 AAAAGTTCTA AAGAAATATA GTATGGGAGG AACAAACTAT TCTCCAGTTA TAAGAAATAT
     8941 AACAAAAGAT CAAAAAGGTG ATATACCTAC ATTCGTTATA TTTATAACTG ACGGTGATTG
     9001 TTTCTCAAGC GATAAAACAC CAACTGAAGA AGCAATAAGA AAAGCTTCTG ATAAACCTAT
     9061 ATTCTGGCAA TTCGTTGGTA TAGGCAATTC TTCATTTGAC TTTTTAGAAT CATTAGATGA
     9121 TATGCAAGGT AGATACATAG ATAATGCTGA TTTCTTAAAA ATCTCTAACG TTTGTAATTT
     9181 AAGTGATGAA GAACTTTATA AAGCATTATT AGGAGAATTC CCAGATTGGT TAAATGCAGC
     9241 TAAATTAAAT AATATAATAA AATAAAGTTA TAGCAGGGCT TAGTCCCTGC TATGATTGTA
     9301 ATAAGGAGAA GAATTATGGT AATAATACTT ATTCTTTTGT TTTCAATGCT TGTTGCTGCG
     9361 ATATGCACAG CATTCAATGG ATTAATGACA GTAGCGTTTA ATGAGGAGGA AGAAGATATG
     9421 GCTAGAAGTT ATTTTATATG GAAAATGACA TTAGATGATG ATACAGAATT AAAATTCGTT
     9481 GCTAACAGCA TTAGTCAAAT ATTATACAAC GGTATCAATA TTGACTGGGA CGAAATAATT
     9541 AAAATTGAGC AAGTCGAACT ATATTATAGT AATGCAGAAA ATGATTACCC AGATATAATA
     9601 GACTTACGTA ATTAGTAAAT GGAGGCGATA CTATGAGAAA AAACGTAATA GCTATAATAA
     9661 TCAAAATAAT ATCATCATTA ATATTATCTG TAATATTCTT ATTTGTATGT TTTAATAGTG
     9721 AATTGTTTGG TACATATGCA AGTTGCGGTT TTTTGATAAT CTTAGGAATC GCTATAACTA
     9781 TTTTACTATA TGATGCTATG AATGAAATAG CAATATACAA TGAAATTAAA CGTATAAGAA
     9841 AAAAAGAGGA GGAAAAAGCA AAATGGTAGA TATGTAAACG ACCCTAAAAT TTATCGAAGA
     9901 ATATAAACAA GCATTTAGAA TGAATCCACG AGATACCATA GTAAGTTAGG AGGCAATCAT
     9961 GTCAAAGAAA GTAATAGTTA AAGATATAGT AATAGGAGAT CCTATTTGTC ATCCATGGTA
    10021 TATGTTCTGT AATGAATATG AAGAATGGGA CTTAATTAAA GATGATGTAA TATTTACTAA
    10081 AGAACGCTAC TTGCCAAAAC TAATGGTAGA GTGCGGTATA GTTGATTCTA TTTCTGAAGT
    10141 TAGAAGAAAT AGACCAGAAT TAGTAACTAA TCTAGATAAG CCTGCATTTA TGGAAATTAA
    10201 ATGGGGCAAA TCTAGATTAT ATATACAAAT AGGAGAGTGA TATATTTTGA AAATCAATAA
    10261 GAAGCTAATA CCTGTATTAG CAATAGTAGC TGTACTAGGT TTAGGTGCTG TAGGATGTAG
    10321 AGAGTCAAAT AGAGTAAGTC ATAATATAAG TAAAGAAGCT GACAACTTTA ATGTAACAAG
    10381 AAGATTAGTA GTTATAAACG CTAGAACAGA CAAACCACTA TTCGAACTTG TAGGTAATTT
    10441 CGCATTATCC AATAACAGCG ATAATGAATT AGAAGTTGTA TGTCAAACAG GTAAGAATGA
    10501 ATTCAAGAAA CATTTTATAT ATTTAAATGA ATATACGATA TATACTGTTG AAGATATCAG
    10561 TGGAGCTGAT GTTAACAAAT ATAAATATGA AGTTAATTTC TTACCAGAAA CTATACAACC
    10621 TATAACTATA ACTACTAAAG ACTAGAGGTG AATCATATGA AATATAAATT ATGGTCCAAG
    10681 AATGAAAAGA AATTTGTAGA AAACGGATGG GTTATATTCC CAGACGGAAG ACCATTTTGG
    10741 ATGACATATG GGGAAATAGA CGCTGGAGTA TATATGGAAG ATTATGCACT AATTAAGAGT
    10801 ACAGGTATCA AAAATATAGA TAACATCGAA ATATACGAAG GCGATATACT AAAATGTAAA
    10861 CTATACAATG GAAAATATGA AAATTACGTA ATAGTTTGGG ATGAAGAAGA AGCAGGCTTC
    10921 GATGCATTAA ATGAAGATAA GAGTAATTTC ATGTCACCAA GTATATGGAC TGTATCAGAA
    10981 ATAGTAGGCA ATATCTACGA GAATCCAGAA CTGTTTTATA AAGGAGAGAA TTAAATGGAA
    11041 AAAGTATATA TAAGAACGAA ACAATTTATG TTCGAAGATG GAGAGAAAAT AGAATGTGGT
    11101 GTAGTCATTG ATTCTGATAC ATGGCAAATA GGCGGCATGC CAGATACATT ACCAGAAGAA
    11161 CTAGAAGATG CTTTAGCAGA ATGCGGTATA AGTATGGAAG GATCTGAAGC TATTGAATGG
    11221 AATCCTGATA ATGTAAATAT AGATGAAGCT AGAAGAATAT TAAAAGAAAA AGGATTTGAA
    11281 TTAGTATATA ATGAACCCGA TTTTGTGAAA GAATTTAAAA GACGTTTCAA TGGAGATCTA
    11341 GAAGATCTGT ACGATTATGG AACGCTTATA GAATTTAGTC AGAAGATAAA AGACTTAACA
    11401 GAATAATAAA CGATAAAGCA GATATTAATT TATCTGCTTT TTTTATGCAA TAAAAGGAGG
    11461 GAATTATTAT GAAAAAGTCG AATATATTAA CTGCGACAGC TATCGCTGCA GCTACAGTAG
    11521 GAACTGTAGG TATAGTACAA CATATTGATG CATTGTCTGC TCAATATACA ACTACATCAG
    11581 TATTATGTAT GAGAAAAGGA CCTGGAACTA ATTATCCAGT AATTAGAAAG CTACCAAAAG
    11641 GTCAAACAGT CACAGTAGTG TCAATAGATA GATATGGTTG GGCCAAACTT AATAATAATT
    11701 ATTATGTAAG CTCTCTGTAT CTAAAAAGAA GTTCTGGCAC AACAAGCAAT AAAGATAAAA
    11761 ATAGCACAAC AGTACAAGGA GTATTTAAAT ATACAAAGAC TAACCTTAAT ATGAGAAAAG
    11821 GTCCAAGCAC AAATTATTAT AAGATACTAA CTATAAAGAG TGGACAAAAG GTTAAAGTAT
    11881 TAGGAACAAG TGGTAATTGG AGCAAAGTTA TATATAATAA CGCAATAGGT TATGTATCAT
    11941 CACAGTTTCT AACTAATACT AAACCAAGTA CTCAAACAGC TATAAACAGA ATAACAATTA
    12001 GCTTATCTAG TAAGAAAATG AAATGCTATT CAAATGGTAA GCTAGTAAGA ACTATGGATT
    12061 GTGCAGTAGG TAAAAGCAGT ACCCCTACGC CTCAAGGACA GTTCCCTGTA GTTAATAAGA
    12121 TAAAGAATAG ACCATATTAT AAAGAGAATA TACCAGGAGG AGCGCCTAAT AATCCATTAG
    12181 GTAAGTACTG GGTAGGTCTT AAAGTAGGCA AATACAATGG CAATGTATAT GCGATACACG
    12241 GCACTAATGA TGAATCATCT GTAGGCAAAG CCGTTAGTCA TGGATGTATA AGATTACATG
    12301 ATTATGATAT TTTATGGTTA TATAACAACG TCCTAATAGG ATGCGTAGTT GTTATACACT
    12361 AAACGACAGG AGGAACAAAA TGAGAATGAC GACAGTAGAT ATATTAAACA CAGATAATGA
    12421 ACAAATAGTA AATGGTTTAT TTGGTCACTC ATTTACTATA CCTAAAATAG GAGAAAAGAT
    12481 ATGCTATTTA GATAAGGAAT ACAAAGTAGT AGACGTAAAA CATGAGCTAA TATGCGTCGG
    12541 CTCAATAATA CAAACAAATA AAGTGACCTT AATAGTAAAA GAAATATAAC ATGATTTATA
    12601 TACTTAGGAG GAATAGTATG AAAAAGTCAG ATTTAAAAAA TGGAATGAGC TTTGAAACTA
    12661 GAAGAGGCGA AGAGTATTTC ATAATACAAG AAGATTTGTA TAGAAAAACT ATAGAGCTCT
    12721 CATTGGAGCC TAACGGTAGT TTCAATTCTT ATATAAGAGA TTATGAAGAT GACTTAACTC
    12781 ATAAAAATAA GCATAATGAA GATATCGTAA AAATTTATGA TGTAGACAGA AATAAAATAT
    12841 GGAAGAGAAT AGATTGGGAC AAAATACCAA TCGATACTAA AGTATTTGTC AAGAACTTCG
    12901 AAGACAGTAA CTGGAAGAAA AGACATTTTG CTGGATACGA TAAAAAAATC GAAGGTTCTC
    12961 CATTTAGAAC ATTTGACTAT GGTCAAACAT CATGGACATC TGAAGGAACA GATATTAGTA
    13021 ACTGGAGATT CTGTAAATTA AATGAGGAGG AATAATTATG ATCAATGCTA CTAAACACGC
    13081 ACGTGAACGC TATGCAGAAA GAATAAAAGG TATAGAAAGA GATGCTATAA AATCTAATGT
    13141 TGCTATGTAT GGCAACGATT ATGAAAAAGA TCTAAACAAG ATGTATGATA ATAGTAGACT
    13201 AATTTATACT GGTAGATTCC AAACACATAA AGAATGCCAA TACAGATTAG CTGACGATAT
    13261 CATATTAGTC ATGGATAAAG TAGATCAAAA CTTAATAACT TTATACAGAG TTGATTTCAA
    13321 CTTTACTAAG AGTATAAATA AAGTTATATT ACAAGACTTA GTCGAAGAAT TAGATGTAAA
    13381 AGAGAAAGCA TGGTCATTAG AAAAAGAAAA GACAGAAGAA GCTAATAGTG AATTAAATAA
    13441 TGAAAAAGCA TTGCTTGAAA TGGACATAGA AGCTAAAGCA AAAGAATTGG AAAGCTTAAA
    13501 AGACAGACTA GATGCACTTA ATAAGTACAT GAAGACAACT AATGCAGATG AAATTACAGC
    13561 AAAAGAAGCT ATGGATGAAA TAGCTCGTAA AATAGTATAC AGCATAGATT ATAAGAAAGC
    13621 TATGCAAGAA ATAGTGGAGG ATTAATTATG GATACTAGTA AAGGAGTAAA ATTCGCAATA
    13681 GGGAGTACTA TAGTAACAAT CACATTAGCC ACTGTAATAA TATGTACAGC AGTATTAAAT
    13741 AGTGGATGCA CTTCAGATAA AGAACCAGAA TATATAGGTT TTAGAACAAC ACAAAATACC
    13801 AAAAAAATAG CGAATATGAC AGTATATGAA ATAGTAGACG AAAATACTGG AGTACATTAC
    13861 TATCTTGGAA AGAGTGAAAC ATATAAAGCA TTCATGAGTC CTGTATATAA TAGTGATGGC
    13921 ACAATAAAAG TAGATAAGGA GGATTAACAT TATGAGAATG ACAAAATATA AATTACAGTT
    13981 AGTAAAAGAC TCTGGTACAA ATTATGGTGG CAAAGACTTT CAAATAAGTA ATCCAGATGA
    14041 TTTATACAAT CTATTATGCG ACGTTTGTGA TTTAGACAAA CAAGCAGAAG AGGTATTAAT
    14101 ACTTATATGC CTCGATTCTA AGAATAAGGT AATAGGTATA CATGAAGTAA GTCGTGGTAT
    14161 AGTTAATATG TCATTTGCAT GTGGCCGTGA AATATTTAAA AGAGCAATAT TAAATAATGC
    14221 AGCTAAAATA ATGTTAGCTC ATAATCATCC ATCAGGTAAT TCAACTCCAA GTGAAGAAGA
    14281 TAAGAAAACT GCTAAACTCG TAAAAGAAGC TGGAGAATTA TTAGATATAA ATCTTATCGA
    14341 AAATATGGTA GTAGGAGACA ATGAATATTG CTCATTTAAA CGTATAGGTG AGCTATGATG
    14401 CTCACTAAAG AATGTAAAAA GCGTAAATTA TGCAATATTC ATATGGACGG ATATTGCAAT
    14461 GGATTAAACT TTAATTGTGA ATATCCGTCG GAACATAACA AGGAGGCTTA CAATGAAAAT
    14521 AATATTGAAA GATAATTATA TGGATCCAAG AATAGAGGAA AAACTAATAT GCTCAAATGT
    14581 AGAACCAGCA TTAGCTTATA AACTAGCTAG TATATTAAAT GATAGACTCA AAGTGAATGG
    14641 TAAATTCTAT CAAGCCGTAA GCGATGAATA TGAATTAAAA ATACCAGAGT AAGGAGATGA
    14701 AGATATGAAA GATTCTATAT TAGGTAATGC AGTTAATACA TTTATGAAGA ACTTTAAAGA
    14761 GAACTATGAT AAAAACAAGA TCTCTAACAA AGACAAAATA GAATGTAAAA AGACTATACG
    14821 AGAATCAATA AATAAATTTA ATAATAGTTA AAAGCACAGG CAACTGTGCT TTTTTATTCT
    14881 AACTATATTA AAGGGATATG AATTCCTATG TGTAATTATA TATATGAAGA CATATCTATG
    14941 ATAATTTAAA AGGAGTTGAA TAAAATGAGA GTTGCTAAAA TTGGTAAAGG TATCATAACA
    15001 GGATACTTTA ATAACGATTA TTATGTAGAT CGTATGTTTA ATCCTGCTAT TAACTCAAAC
    15061 GAAGTTAAAG ATCATTTAAA GAAAGCATTG CCTGTCGGTA GAATAGTAGA CGTAAAAGAA
    15121 CTAGACAGTA GACAATGCTC AGGAGATGCA TTAGAACAAT GTCCTCATAA AGGTATATGC
    15181 TATCTTATAG GATATTACGA AGATGGACAT TATTCAGACT ATACGGCTTG TATGCTTAAT
    15241 TTTAAACAAA CAGGAGAGAT GGAAGATGCA TAGCAGAATA TTTCAATTAT CAAATGACGA
    15301 AGTAACAGAA CCATTAACTG AATCAAGCAT TATTGCTTTT AATGAATGGT TTGTAAATCA
    15361 GATAGCAGAT TATGTTAATG ACAATACTGA TAGAGAAAGC GATATAGATT GGCTGCTACA
    15421 AACATTTAAC GAAGAAGTTT GCAAGTATAT AACTATAGTC AAAATGGATG ATATTTACGT
    15481 ATCAATAACA TTTAAACCTG GCTTTAAAGA AGAATATTAC AGAGAAAAAT TTACAAGATT
    15541 AAAAGAGCTT GTCAGAGATC TTACATTAGA AGATTTTAGC AATTCAAGCT CTCTTACTGT
    15601 ATATTCGATA AAAGACAAGG TAGAAAGTAA ATTTGGATTT TACGTCTACA ATAACGAAAC
    15661 AGAATTTATA ATACCATTTG ATACTTTTGT AAGAGAATTA AATGGTACAG CAGAAGAAAC
    15721 GTACTACTTT GGTAGCACAG TTGACTATCA CTGGTAAGAA AGGAGGAAGT ATAATGAAAT
    15781 GGCTTATAAT TTTATTTGCC ATTGGATGGT TATGGTGTTC AGCGTGCGAA AAGACTTATG
    15841 ACGCTGCACG AGATAAGATA GAAGATAGTG CAAAGAAAAC AATAAATAGA AATAAAGATA
    15901 CTATTAAAAA AGGTACAAGA AAAGCAGTAA GTATTATGGA TTACATCGGT CATATGACTG
    15961 GATGGAACCA TAGATTTAAA TAATATAATG AGAGGAGGAA TATTATGATA ATATATTATG
    16021 CACATCACAT GAGTGTTTAC AATACTTTAC AAGAAGCGAG AGAATTAAAA GTTATACACA
    16081 GAATGTTTAA AGACAGTGTG GTTATTAACC CTAATGGATG GGTTAATAAC GAAGGAGTTA
    16141 ACGGTTCAGC TATAATGGAA CAATGTTATA TATTCGTTCA AAAGAGTGAC GTAGTAGTAT
    16201 TCTCAGCTCT AGAAGATGGA GTTATAGGTA GAGGTGTTTA CTGCGAACTA GAAAAAGCAT
    16261 TCAAACATAA AAAGAGAGTA TATTTCTTAA TAAGAAATGC ATTGGTAGAA TACTATGAAT
    16321 CAGACTATAA AGAAACTAAA TTAATAAATA ACGGTGAAAA CTGGAAGACA TACGCTAAAG
    16381 TTAAAATAAA ATAAAGGAGA CATACATGAA AACATACCGT AAGACATTAT TTAAGAAAGA
    16441 TTTTGACTTC GTAACAGCAT ACGGATCCTA TGATGATGAG CGTAGTAAAA TGAAAGGCTA
    16501 CATAGAATTT AAGATGTACT TCGATTTTAA AGAAGGATTA CGATTCTCTG TAGCCGTACC
    16561 TAACTATGCA TGTTGCAGTA AAAATCCATT CAAAGCATTA TTTGATGTAT TAGAAACACA
    16621 AGTTGTCGAC AATAGTAAAT ATCAGCGATT AAAAGCTGAT TGTAGAAATA AAGGCTATTG
    16681 GCAACACTTA GAGTAAGGAG GAAAATATGC GTAAAGTAAT GTATATAGTT ATTAATGAGG
    16741 ACTTAAATAT GAGTCCTGGT AAAATAGGAG CTCATACTGC TCACGCATCA TTTGATTATC
    16801 TGTTAGAAAT GCGTGATAAA TTAGATGATG AATACGGAAC TTTCTGTGAT TTTATAGATG
    16861 ACTATAAAGA ACATGGAGAT ACAATAATTG TATTAAAAGC TCATGAAAAA GATTTGCTTA
    16921 AATGGGAATC TGAAGGTTAT ATAGTAGTAA GAGATAGAGG CTTAACAGAA GTTGAACCAA
    16981 ACAGTATTAC TGCAGTATGT TTAGGTATAT ACGATAAAGA TGAAGGCATG CCTAAATGGA
    17041 TACAAAGACT AAGATTACTA TAGGAGATGA TAATATGTTT GTAGATAAAC CATTATGCAA
    17101 TTTAAAACAC TGTAGGTTCT TCAGTGATTA TAATTGTATG GCAGATAAAA TAAAACATGA
    17161 AAGATGCCCA TACAAGATAA TGTGTGATGA TGTTGATGCA TTAGGATATA TTAATGTAAC
    17221 AGGACATCTA GAAAAGAAAG AAGATTTCTT AAAAGAAGAA ATGCAAAGAA CATGTAAGCA
    17281 TAAAAATCCA GATGGAACAG ATGCATGAGT ATATGATTCA GAATATGAAA TGAGAAGCTC
    17341 TCAAATGCAT TGTTCTATAT GTGGTAAAAG TAAATAGACG ACAAATAGTA AGTAATATAC
    17401 ATACTATAAA TTTATTTTTG GAAGGATGGT GAGAGAGGCT GAATAATATT TATATGAAAA
    17461 TAGCATTATG CGTTAATGCT ACTCGTTCAG CCGATAATAT TTATGAGGAA AAATTTTAAA
    17521 CGTATTATAT TTACATTAAC AGTATTAGTA ACACTAGGAT TTGGTTCAAT TAACGATGTA
    17581 TATGCATCCA GTTATATGAG AACTACATGT AACCTAAATG TTAGAACTGG AGCTTCTACA
    17641 AAATACAAGA AGCTAGGAAC ACTAAAGAAA GGAGCTAGAG TTGTACCAAT AAAGACTAGA
    17701 AACGGTTGGT GTAAAATAAA ATACGGCAAC GGATATGGTT GGTGCAAGAA ATCATATCTA
    17761 AGTAAAACAG GCAATACTAA TAATAAGAAT ATTAAGAGAA CACTCAAAGT TAAAGCGTAC
    17821 GCTTATACTG GTCATAGTAT GACTTCTACT GGTAGAGTGC CTAAAGCAGG TAGAACTATA
    17881 GCTGTAGACC CTAGAATAAT ACCTTATGGA TCTAAAATCT ATATACCTGC ACTTGGTAGA
    17941 ACTTACATAG CTGAAGACTG TGGTGGTGGA ATCAAAGGCA ACAAAGTAGA TATCTACATG
    18001 AGCAGTAACA GAGAATGCTA TAATTTCGGA GTAAGATATT TAACAATACA TATATTAAAT
    18061 TAATATAAGC GCCACAATTA AGTGGCGCTA TTTTGTTAAA GGAGAGAATT AAGATGATAA
    18121 AGAAACGTAT AACTAAAACT GCTAAGCAAG CAAGACTTGA AAGACAAAAA ATGACCGATG
    18181 AATCTACTTG TCCAAGTTGT GGATATAGAG CCTGTATAGG CTTAAAAGGA GAAGAAGAAA
    18241 TCAGAACAGG ATGGTTCTCT AAAAAGACTA TAAAATTTAA AGAATACAGC TGTATTAAAT
    18301 GTGGTTGTGA ATGGAGAATA AATATAGATT AAGGAGGTAT ATCATTATGA TATTTAAAGA
    18361 GACAAACGGA GATTTATTCA AATCAAGTTC AGATTATACA TTAATGCATT GCATTAGTCA
    18421 TGACTGTGCT ATGGGAGCAG GAATCGCTAA AACATTTGAT GCATTAATGC CAGATATGAA
    18481 AAAGCAATTA AAACGCACTA TTAGAGAAAA TGACTTAACT GGCTATTATG CTATGTTATA
    18541 CAAAGGTAAA CGTGACGTTA TAAATCTAGT AACTAAAGAA AGATATTGGC ATAAACCTAC
    18601 ATATAGTTCA TTGAAGGCTA GCTTGATTAA CGCTAAGCAA ATTATATTAC GCAACAATAT
    18661 AAAACATATA GCCATGCCTG TTATAGGCTG TGGCTTAGAT AGACTACAAT GGTCAAAAGT
    18721 CTCAAAAATG GTAAAGGAGA TATTCGCTGA CACAGACGTA GAAATAGTAG TCTACCATAA
    18781 ATAAAAGGAG GAAAATTTAA TATGGTTATC GAAAGTATAT TAGAACAAAT GTTAAATACA
    18841 ATCTCTAGTG ATGTAGACAT AACTTACTTA TGTATAGGAA CTGATAGAGC TACAGGTGAT
    18901 GCGTTAGGAC CAATTGTTGG AACAATGCTT GCGTATCGTG GTTTAAAAGT TTGTGGAACA
    18961 ATTGAGAACC CTGTACATAG TTTAAACCTA GCCCAATACG AGGTTAGGTT TAAACAGAAT
    19021 AAACCTCAAC ATATCGTAGC AATAGATGCA TGTATAGGTT CATATGAAGA TATAGGTGTA
    19081 ATAAAATTCA AAACTCAAGG ACTAAGACCA GGCGCTGGAG CTGGTAAGAA TTTTCCTAGA
    19141 ATGGGAGATA CCAGCATAAT AGGTATCGTA GAATCAAATA ATAGAGCGGT ACATGAATGT
    19201 AGATTATACG AAATATTAGA GATGGCACAA GATATAGTCG ATACCATATT AAAATTTGAA
    19261 AAGATAAGAG TAAGAAACAA GAGAAAAATC AGTCATATAT TTAAAAGAAT AGTAGGTATA
    19321 CAAAACTCAA ATTAAGATAG GAGTGATATC ATGGAAAACT ATACTAAAGA GCTTAAAAAA
    19381 AGAATATTTG ACTTAAATGA AATAGCACCA GGAGATGTAA TACAGTATTA CAGATATACT
    19441 GAAACTTTAG CAACATCAAC CGAGAATGCA TTAGTTACAA AAGTATCTGA AGACAAAATA
    19501 GTAGCTATAA GATATGAAAA TAATCAAGAA TCAAACTTTA AATGTATAAT CTTTCGCCCT
    19561 AATGAAACAG GTATTGAAAT AAGAAATGTA ATTAAAAGAG GAACAATCTA ATGAAAAATT
    19621 ACCAGTCCTA TAACATAAGA GAACTTAGGA CATTAGACAA CTTAATCTTA ACAAAAGATG
    19681 AATTTTACAA TCTTATTTCA AATAAAAATG TTAAGTACTA TAAATATTTA AATGAGAATA
    19741 GAGTATATAT TAAATTAATA GGGTTTGATG ATGATTATTT AATTATATAT ATAGAAGGAG
    19801 GAATATAATG AAAGCATTCG CATTAATAGT AGCGGTGATA TTATTTGTGG GAATCAATAT
    19861 AATATCATTC CTAATAACCG CAGGCATAGT TTATTTAATA TGCTTTTGTT TCAGCTTAGC
    19921 ATTTTCTTGG AAAATAGCAT TAGGTATATG GGTGATACTA TTACTGATAA ACTTGTTTAT
    19981 TAGTAGTCAC AAGAAGAGTA AATAAGGAGA TGTGATTTAT GAGTATATTA TTAAACATAT
    20041 ATACAGTAAT TGTATTAATC GCTGTAATAG CAATGGCATT CTTTGCATAT AAATTAAAAG
    20101 TGCTATTACC TCAAATAAGT GTAGATAAAC TATTAAGAGC TAGCTCAAAT AATCATCTAG
    20161 AAGCAGCTAT AAATATCTTA TTATACTTAT TTTGCCCTTT ACTTCATGTC TTATTCATAG
    20221 GAATAGTTAT GTACTTTTTA TATTTAAATA ATGATGAATC AGTTAAATTA ATAGATGAAT
    20281 CATTAGACCA CGTAATTGAA AGAAAGGAAC AAGAGGAATA TGAAAAAAAT GATAATCAAT
    20341 AAAATAATGA CAGAATATAA TAAAAGAACA ATAGGCGGTA GAAAATTAGG ATCATACAGA
    20401 TTCGAAGAAT TAGTAGGATT TTATACTCAA CTAAAAAATG GCAAACAAAT AAAATAGAGA
    20461 GGCTTTATGT CTCTTTATTT TATAGGAGGG AATTTAATGT TAAATAGCTT ACAAAGACCA
    20521 GACAATGATA TACTAGAGTA TATACATAAT CACAGCAAAC TTTATACAGG CGAAGAATTT
    20581 GCATCAGTCG TATATAAAGA CCCTATAACT CAAAAAGAAT TTATTGTTCC AGAAAATATA
    20641 CCATCAGAAA TGTGTGAGAA AATATCTAAT TGTATAATTT TTCGCATTAA TTCATTAAGT
    20701 GATTACGTTT TAAAAATGTA GGAGGGAAAT ATGTATTTTG ATTATACTAG AGCAGTTCAA
    20761 GAATTATACA AGAAATATAA TCTCGAATAT TTCTCTGATA GAGAGAAAAT TATAGAGAAC
    20821 TCAAAATATT TATATGAAAA TAATTGTTAT ATAGACCTAT ATGGATTTGA ATGGGTAACT
    20881 AATTCAACTA ATAAAAGTAT GAGATATAAT CGTACACCAG TACGTGGAAG ATTTAGCGTA
    20941 GGAATTTATG GTAAACCAAT TTTTTACGAA TATCATCCGA CTAGACTTAA TGAAACAAGA
    21001 AGACCTGTTG ATGGCATGAA TCGTCATTAT GCTTTAACAG AATACGAAGC AATACAGGGA
    21061 TATAATCATC TTATAGATAA ACATTTAGAC TATGTTCAAA AAGAATTAAT AGACTGGGCT
    21121 AATTCTTACA GAATCTATTA AGGAGTAGCG TATGAGCAGA AAAAAGAATA TTATTAAAAA
    21181 CACACTAAAA AGTCCCGAGT CTTTAGATGA AGAAACACTT AATGAGCTAT TAAGAAAACT
    21241 TGATGATCTT TTTGAAACGG GAAACATCTT TAATCCATAC CAGAGAGATT CGCTCATATA
    21301 TTGGACAGGA GAAATTTCAG ATGATACAGA GACCGAATAA TATTATATTA GAAGAATTAG
    21361 CTATTAATAG AAAAAAATTA GAAGGTTCTA TGAATACAAG ATTAGCAAAA TCTGCTTGGC
    21421 ATGCACTAAG TCTTATTGAT CTTGGCATAG AGCTTAATCT TTTCGAAAGA GAAGTATTAA
    21481 ATTATTTTCG TTTTGAAAGA CATGATAATA TAGAGGAGGA ATGCAAATGA AGGTACAACT
    21541 AATAGCACAT ACACCTAATC CAGAGGAAGT TGTAGCACAA GCTGCTAAGC TATGTTATTC
    21601 ACCTGTCGGT GTAGATGGAA TAATGGAGAA ATTGACTCCA GAAAAAATAG ATAAATTTGT
    21661 AGATCATTTA GCTACAATAG GACATGAAAG TCCACTAGAG CATGTAAACT TTACCTTCGC
    21721 AATAGAAGGT ATATCGAGAG TAACTACTCA TCAACTTGTT AGACACAGAT TAGCATCATA
    21781 TTCACAACAA TCTCAAAGAT ATGTTAAGCT AGAACAATTT GAGTATATAA TACCACCAGC
    21841 AATAGAAAAA GCTCCTAGAG CTAAAGAAGC ATTTATAAAA GCTATGGAAC AAGACCAAGA
    21901 AGCTTATAAT GAAATAGTAG ACTCATTAAT GAATAATAAA TTATACATGA AATATCCATC
    21961 AGAATTTAGT ACATGTATGA GAGAAGTAAT GGCTGAAAGA ATAATAATAG ATGTAAAAAA
    22021 TGTAGAAACT AAACATATAT TAGCTAAGTT TAAAGAAAAA TTCCCTAAAG CATATTCTAT
    22081 GGTTGAAAAA GAATGTATAG AAGATGCTCG TTACGTATTT CCAAATGCCT GTGAAACTAA
    22141 AATAGTTGTC ACAATGAACG CTAGAAGCTT ATTACATTTC TTTAATGTAA GATGCTGTAA
    22201 TAGAGCTCAA TGGGAAATAC GTGCTATGGC AGATGAAATG CTTAAAGAAT GTAAGAAAGT
    22261 AGCTCCTACA TTATTTAAGA AGGCTGGACC AGACTGCACA TTTGGTAAAT GTGGTGAAGG
    22321 TTCAATGAGC TGTGGTCATC CTAGAAAACC AGAAGAATTC GAATAGGTGA TATTATATGG
    22381 GAATTATATA TACAAAACAT AAACTAGACG AACTCTATAA AGAAAGAGAA CGTATAGACA
    22441 AGGAAATACA AGAGTGTATA GATAAAATCA ATTGGTACAA TGAAAAATAC AAAGATGACG
    22501 TGTATTATCA AAAGAATGGC GTTCCATTTG AAGAAGTACA TGATTATTCA CCTTGATTCT
    22561 ATTCCCCTAC TATTTGTAGG GGATTATTTG TACACTAACT ATAATTATAT TATCTGTATA
    22621 CGATTTTTTG ATATTTTTAA AAAGGAGTTG GTTAAATGAT TAATTATCAA ATAAAGAATG
    22681 CAGACACTGC TATAATGTCT TTTAGAGGAG AAAACTTGTT CTTAAGTAAT TTTTATGAAG
    22741 GTAAAGTATT AATGCAATTA AGAGACGACT TAAGAAAAAT GTAATACAGA TAAACTAAAG
    22801 ATAATAATAT TAGAGAGGTG ATTAATAAAG GAGTATATTA AATGAAAAAG GAAATTAAAG
    22861 ATTCAACAGC TAATATTATT ACAGTAGGAG GTGTAGGCTT AATGCTATTA ATAGCAGGCC
    22921 TACCTCTTAT ACCAAGTTTA ACAATATTAG GCGGAACAGT TGCAGGTTGC GCCTATTTAA
    22981 CACATAATAA AAGTAGGAGG AATACAAATG GCAATCGTGA TTAACTTTTT TGGAGGACCA
    23041 GGAGCTGGTA AAAGCACGAC TATGGCTAGA CTATTCGCAG ACTTAAAATC AAAAGGAATT
    23101 AACTGCGAAA TGGTATCAGA GTTTGCAAAA GATTTAGTAT ACGAAAATCG TATGGATACC
    23161 ATGAAAGACG AGCTATATAT ATTTGCTAAA CAAAATCATA GACTATTTAG AGTTAAAGAT
    23221 AAAGTAGATG TAATAATCAC TGATAGACCA TTATTATTAA CTTGTGTCTA TGATTCATTG
    23281 TATGGAGAAG ACGACAAGAC TTTACATGAC CTCGTCAGAA AGACATTTAA ATCTTATAAT
    23341 AACGTAAACA TATTTCTTGA CAATAGAAAT ATTCCTTATA AAGAAAATGA AGGAAGATTA
    23401 CAGTCAGAAG AAGAAGCAAA CAGTATCGGT TATTTTATAA GAGAGGAATT AGAATCTTCT
    23461 GACGAATCGT TCATTGAAGT TGAAACAAAT GACTATGATT ATATCTATAA ATATGTATCT
    23521 TTAGTATTAA AGTTAACATA ATTTAGTTAC TGTAAAGGAG ATTCAGAAAA ATGGAAGCCC
    23581 GCAGTACTTA TATATTGGCA AAAAGGATAA TTAATATTAT ATATGTATAT GAGAAATCTG
    23641 TAAGAAGAAA TATCAGTAAT TTAAGCTTTG AAGAATTAAC ACGAGGACTT GCAGATGTAT
    23701 TTTATATATA CGATATAAAC GATAAACTAT TAAACGGCAC TTCATTTGAT ATCGATGCTC
    23761 AGAAACAAGT AGTCGATAAA GTTGTAAGCG AAACAGCTTC GCTTTGTATA ATTAATACAG
    23821 AATGTGATAT TTGCTGTTTA CAACAAATAC GTGAGGCCGT TACATCTATT AACTTGACAC
    23881 ATGAAAAGCA CATCAGAGGA ACAGATATAC TGAAAACTTG TAACACAGTA TATTTCTTGG
    23941 TGACTCACAA ATTTAGACCT AAAATTAATA CAGACGACTG GGAAAATATT TAATTGGAGG
    24001 AGATAAATAT GTATTTACAC ACATATATAA CAAAAGATTA TGATATGTAT GAATTAAAAG
    24061 TAAGTAAGGT GTCAAAAAAC AGAATACGCT ATGATAATGA ACATAGAATT AGCTTAGACG
    24121 ATATAGTTTA TAAAGATGAA AAATTCTCAA TAGCTAAGAG AGTAAATATG AAGTTCAACG
    24181 CAATTTTACC AGAAGAAAGA GACGAAGCTA TAGAATACGT ATTAGAAATG GTAAAACGCA
    24241 TAACAGATGG CATTGATGAA TCAGAAGAAA TGAAACAATT TGATGATATA ACAGAAGCAA
    24301 TAAACTATGT TAAAGAGCTT AAAGCAAATA GCGGAATAGA TGAAGAATAT GTCAGTCTAA
    24361 AAGACATAAT AATAAATGAT TCTGTAATGA ATAAAATCGA GCAAACTTTA AAATTCTTAA
    24421 ATAAAGATGA AAAATATAGC GCAATAGGTG CTAAAACACC GAAGAATTTA TTATTATATG
    24481 GACCAGCAGG TACTGGTAAG ACTCTTATAG CTAAAGCACT AGGCTGTGAA TCTGGACGTA
    24541 AAGTATATAC AGCGTCAGCC GCAGAGTTCG CTGAAAAATA TGTAGGCGTA GGCCCTAGAA
    24601 AAATAAGAGA CTTATTTGAT GCAGCTAGAG ATAATCGCCC AAGTATAGTA TTTATAGATG
    24661 AAATAGATTG CATAGCAATG AAAAGAACAG GCGATAGAAA TGGCGAAGAC ATCAAGATGT
    24721 TAAATCAACT ATTAACAGAA TTGGATGGTA TAGCTGATAA TAAAGACATG ACAGTTATCT
    24781 GCGCTACTAA TAGACTTGAC ATATTAGACC CAGCATTTAT AAGAGCTGGA AGATTCGATA
    24841 GAAAGATAAA AATAGAAAAA CCTAATTATG AAAATAGAAT CAGAATGTTT GAATTGTATC
    24901 TTGGTAAGGT AAAACATGAT AATAATATAG ATTTGAATGT ATTAGCAGAT ATAACATCAG
    24961 GTTGTAATGG TGCTGATATA CAAACTATAG TAAATGAATC CGCTATATTA GCAGTGGATA
    25021 AAGAATTAAG TAAAGTAGGC ATGGATGAGC TTACAGAAAA AGCAGAAGAG ATAATGCAAA
    25081 GCAACAGAGA TTCGAACCTA GAAGTCAACG CTATAGGATT TTAAAATAAA ACAAAGGAGA
    25141 TGTGTATTTT GCTTATAGTT AAACTTTTCT TATTACAAAT GGCTGATACA GCTATAGATT
    25201 GTGCTACTGA AGCAATCTTA TTTGGTATCC CTAAAGATGA AAACGATATA ACACAAGAAA
    25261 GTGTACAAAG ATTAACTCAA TATATAAAGG AGATGTAATC TTGTGTATCG GTTACAGAAG
    25321 ATGTTTAAGA GCTTTTTAAA GCTCTTAACA ACTCCTAGAG TAGGCAATCT AATTAAGTTG
    25381 TGTATTCTTA ATAAGATGTA CTACAAAGGA GAAATAAATT TAGCAACTAA GTTTGATAAA
    25441 TTAAAGGAAG GTGAAGTATA TGATTGTCGT AAACTGCACG ACTGAAGAAT ATCACAACTT
    25501 AATCGAAGCA TTTGAAGGCA GTATTTGTTG TCCATTCAAA AACAATCCAA AGATAAAATG
    25561 CACATTAGAT TATACTCAGA AGCCTGTAGA AGGCGAAGCT GAGGCTACAT GTGTCCCATG
    25621 TTTAAAGAAA AATATAGTAT GGATAATCGA AGATTAGGAG GTATTATCTA ATGAAAAACA
    25681 AAAAAGATAT GATGGCAAAG TGTGAAAATG AAATACAAAA ATGTAATAGC AAAATAAAAG
    25741 ACTTAAGAAA TACTGAATCA GAAGAATTAG TAGAAGTAGT TAAACATAAA GAAAAAGTAA
    25801 AAGACGATTT GCAAAATTTA TATAAATAAA AAAAAGGAGA AAGATCATGA CAAGAAAATT
    25861 AAATATAGGA GATAAAATAA AAATAAGACC TAATATTCAT GTAGGTAAAT ACGGAGTAAA
    25921 CTCTGTAGTA GAAAACATGG TTCAATATGC AGGTCAAACT GCTACTATTG AAAATGCCTA
    25981 TGATGTAACC AGAGTAATAA AAGGTGAAAA GATTAACTCT AGAGAATATA TCATAAATTT
    26041 AGATGACAAT TATTATTCAT GGACTATAGA AATGTTTAAT ACTAATTTCG AAGACAACGA
    26101 GATAATAGAA CAAGTAGAAA ATATATTAGG CATAAATAAA GAAGAGTTAA AACAGGATTA
    26161 TATAACAAAT TGTTCAAATG ATAATCCTAC AGAACAAGAC TTAATTGATT ATGCAAAAGA
    26221 CAAATTTAAA GATTTCTTAT AAGGAGTGTG ATAATGATGT CAAATGAAAC TAGTTTGAAA
    26281 CCACATACGA TCGTAAAAAT CAGAGAAGAC CTTAAACAAG GTCTACACAA TGAACATTAC
    26341 GTGACTAGAA AAATGCTAGA GTTTAAAGGA ATGCTAGCAA CTATAACAGA AGTTGTTCCA
    26401 CTAGATAATG ACGAAGATTT TTTATACAGT TTATCTGTAG ACAATGGCCG TTATTGGTGG
    26461 AAACAAGAAA ACTTCGAAGA AGGAACATAT TCGCCAGTAA TGTTTCTAGC TAATGAGCTA
    26521 GGCTTAACAT ATAATGAAAT AGTAAGTGAT TATAGAAATA ATACTGGCAA AAATGAAGGA
    26581 GATGTTATCA TCGATGAAGA ATTAGAAGAA TATATCAAAA CTAGATATGG TAAATTCTTA
    26641 TAATAAATAA AATTTAGGAG GAATACAAAT ATGGAAAAAC ACGATCAAGA ACAAATAATA
    26701 GAAAAGGCTG TAGATATAGC TTCAGAAGCT ATAAGCTCTG CAATGGCAGA TGAAAGATTT
    26761 GAACATTTAT CAGATACTGA AAGAGCATTA GCTGTAGTAC AATCAGTTGC TATGGGTGGA
    26821 ATGATAGCAC TAAATACGTT AGCAGACTTA TTTGGTGAAG ATTTTGTAGA GCAAGTAATG
    26881 TCTCTGTTAG AAAAAATAGG AGAAGCAGCT GAAGCTGCAG ACGAATTACA TGGTCATGAT
    26941 ATGTTTTCTG ACATAGATAC TGACATGAAT GATGAAAGAT AAGTAATATC AATACTTACA
    27001 AAGTAATGGC ATAAAATAAT TAGTTTTATG CCATTTAAGG AGGTAATTAT GGCAATACGT
    27061 TTAAAATTCA AAGACAAAGA GATTGCTGAA AAGCTACATG AAGCATTAGT AGGCAGTCCA
    27121 GCTTATGTAG ACAGTGAAAT AGCACTGGTA TATGACAGCA CATATAATGA AACAAATCTA
    27181 GTCGTAGGCA ACGACAATAA AGGAGATATA AATATAAGAG TTGATTCTTA TAATATAGTT
    27241 GATGAGTAAG GTGATAATAT GATAGTAGTA CTAGTAGGAA GAATGGCATC AGGGAAAGAC
    27301 ACTGTACTAA ATGCTATTCA TAACAGAACA AAAATACCTG TGCTTGTAAG TCATACAACA
    27361 AGACCTATGA GACCAGGAGA AACAGACGGT AAAGAATATC ATTTTATAGA TAACGATACA
    27421 TTTAAGAGAA TGTATGATCA ACATGAGTTT ATAGAATACA GAGTTTACAG ACCAGCCAAT
    27481 GGAGAATTAT GGCTCTATGG ACTTAGTGAA GAAGAAGCAA AATGTAAAAA CTTATCCATG
    27541 GTAATCATGG ACCCAACAGG ATACGAAGCC TTAGCGAAGC GCTTCGGTAA TGAAAACATA
    27601 ATAGGTATAC TATTAGAAGC CGACAAAGAG ACAATATATA ATAGAGCGAT ATTACGTCAT
    27661 GGAGATAGTA TTGAAGAAAT AAATCGTAGA ATAAAAGATG ACGACAGAAG ATTTAGTAAG
    27721 TTTGAACAAG AACATGGAGA ATGCCATAAA GTATATAATA ATAACGATAG ATGTATAAAC
    27781 GACGTAGTAG ATGAAATAAT GGATATAATA GAAAAAAGCC TGTAGAAACA CAGGCTTAAA
    27841 TTATATTTTC TAAATGTATA TAGAATTCTG AATCTTTATT ATTTTCAACA TAACCTATAC
    27901 ATTCTATAGT ATTTACTCTT ATCTGATGAT CAGAGCAATT AAAGTATCTA GCTATAGCAT
    27961 CATTAATAGG TTTTTGAAGA TTATCTGTAT CAAATTCTTT AGGACATTTG ATATAGATAA
    28021 ACAATGCTAA TGGACTATGA AAGTCTAATT TATCTTTCAA TGGTTCTAAC AATTGGTAAG
    28081 GGAAGTTCTT CTTCCATGTG TTGTATGATT TTGTACAACG CATCTTATTA CCACTAGTTG
    28141 CACAATTGTA ATAAGGATTA GGTTCATACA TGTAGTTAAC ACTAAAAGTA GGATACTCAA
    28201 TATGTATAGC GTTTTCTAAT GCTATATTTC TCATCGCTTC CATCATAAGT TGTATCTCAG
    28261 ACTTATTGTT GTAATATGGA ACAGTGTCTT CACTTTTAAG TTGTTTACAT GTATCGTCTA
    28321 ACCATTCTAA AAATAAAGGT GATACATCTA TACTATTAGT AGAAATTAAT TTACGTACAC
    28381 CATCTATAGT TAACAGTTTG TACTTTATAG CTTTAAAATC TTCTATTAAA TAGTCATCAT
    28441 TCCATTTAGC AACGCATTTA TTAATATCTT TTATGTTTAA AACTTTAGCT ACATCAGATA
    28501 AAAAAGGTTT AAATCCATTG TTATAATATC CAAAACGTAC ATCTCCATAT AATGCATGAT
    28561 TCTTTTTAAC TATATTCATC TTATCAATCT CCCTTGTATT TTATTTTTTC TTATAATATA
    28621 GATTTATTAA TAAAAATATA TTGATAAGTA ATATAAAAAT AGAATATAAG TATTGGAGGG
    28681 ATAAGTATGT CTAAAAGAAT CGAGCATATA TTCGAAGACG GTATCGAAAA GAAAAGATGC
    28741 TCAAGATGTA AACAATATCT TCCATTAGAT CATTATCTTT ATAAAGCAGA CCGCTGGGAT
    28801 AAGCTTAGTA ATGAATGTAT ACGTTGTATA AGCATACGTA ACAAAAGAAG AGCTAATCCA
    28861 GAGTTTAATA TACCAGAAGA TATAGAATCT CCAGAGGAGA TTAAAGAATA TTTAGATAGT
    28921 GTACGTGGTA AGAAAACTAA ACCAGACCCT ATATATAAAA GATAAACAAT GGAGGTGATA
    28981 TAATGGCCAA GAAGAAGAAA AAGAAAGCGA CAACTAAATC TAAAATGAAA AGAGCTAATA
    29041 AGAAAACAGC TAATGTTATG TGTTATGCTC CATTTCAATT GCAACCAGGA TGTAGTCATA
    29101 ATATAAAGCC ATGTGGAAAA CCGTCAGGCG GCGGTAATTC GCCAACAATA TCAGGAGGCT
    29161 TTTAATGAAG AAAGATTTTA TTAATCAACA GATAGAAATA TATGGTGAGC CAGATATAGG
    29221 AAAGACCGAA TATGCTTTAT CTTTATTAGA TAAAGATGAT GTAATTATAT ATATAGATTC
    29281 AGATAGAAAA CTAAGACGTG AGCAAGTCCC TGATCTACCT GGATTTTATA TTATGTATCC
    29341 TCGAAATGTA CTAGATATTT TTGAAATTGT AACCAAAGTT TCTAAATTTG TAGACGTTAT
    29401 TGTGATTGAT AGCCTTCCCA CTATTAACAA TAAAGGTGAG GCTATGATAA ATAATAAAGC
    29461 ATTTGAAAAA GATGTTATCT CGTATGTACA AGACATTATA AGCATATGTA AAAAGAATAA
    29521 ATGTACTATC ATCATTGTTA ACCAAATTAG ATTCAATGGA AAGAAAAATG TAACTTATGG
    29581 AATAAAACGA TTGGGGTTAT ATTATTCCAT AAGAATTGAG GTATTACAGG ACACAATTAA
    29641 TATTCATTAT AGATAAATTT ATAATATAGA ATGGAGGGAA TAGAAAAATG AAGCACAAAA
    29701 CAAGAGAAAC AAATATGCTT AACCGCAGAC TTAACAAGGT GATGGAAGGT AGATACTTAT
    29761 ATGTAATATT TACATATGAT CCTAAACTAA AAAGATTAGT ATATACAGAT ACTTGTTCTA
    29821 CTTTAGAACT AGCTAAAAAG AAATTAAACA AATATGCTAT CGAAAGAATA CCAGCAGTAA
    29881 AAGCTATAAG AAGCTTAGGA AGCAAATATA ATGCAGTATA CTTATTAGAA CACAATGGAG
    29941 ATGTAACACC AGTTTATACT TTATACAGAG CTACAGAAAA AATAAATGAA ATATATAAAG
    30001 CTGAATATAA GACTAAAGTA AGAAAAGGTG ACAAAGAAGT AGATAGTGGC TATATAGGAT
    30061 TTGCATATAA TTCTAAGACA GATAGTTATA TATGTACACG TTTATATGAT GATTCATTAA
    30121 ACGTTAAGAA ACATATAAGC AAAAGATATG GAGTAGACAG AAAATCAATA GAAATATTAG
    30181 ACGTAATCAA AATAAGAAGA GGTTTCAAAT TTATAGATAA AAAATATGCA GACTTTACTA
    30241 AATTAAAAGA AGTAAAGAAA GCATTATTAG ATAATCAAAA ATTATCTACA AAAGAATTGC
    30301 TACAAAATGA ATTAGACTCT GGTGATTCTA AAGAAGTAGT AGAAAAAATA CTATCTAATT
    30361 TAACAGAAGA AGAAATGGTT AATCTATTAT CTAAAATAAA AGAAGAAAAA TAGTTAATAT
    30421 TTTTTTTAAA CTTTTGTATA TTAGTAATTA AATAAAATCA AAAATACAGG TAATACAAAA
    30481 ATACCAGACG CACACAGCAA ATATTTAAAT TAACTTTACA GGTGAAAAAG TATAATGAAT
    30541 GCGTCTAGCA TAATTTTTCA TAATAATTAC CTTAACCGTT TTAGACACGC ACAGCAAAAT
    30601 ATTATTTATG TTCAAATGGG TGAATGATAA TAACTGTGTC TAGTAAAAAT ATTTTATAAA
    30661 AGTTGATAAT TAAAAACAGG ATGAATATAT TATGTAGTAG AAAGACACAC ACAGCAAATA
    30721 TTCAAATTAT ACAAAGGATA AAACAATTGC ATTGGGCATA TGAATGTGTC TAGAAGAATT
    30781 CTCTTTCATA ATTTTTCTCC CCTTTTATAA ATATACAGTA GGTTTCCCCC TTTTAACCTA
    30841 CACTAGGGAA TAGAACGGAA AACTATTCCC TATTTTTTTT GGAGAGGTAC TCAAGTTGGT
    30901 TAAGAGGACA GTTTGCTAAA CTGTTAGGCC GCAAGGTGCG TGGGTTCGAG CCCCACTCTC
    30961 TCCGCCAAAG GAGAAAATAA TAATATGACT TGGTAGTTCA GTTGGTTAGA ATGTCGGCCT
    31021 GTCACGCCGA AGATCGAGGG TTCAAGTCCC TTCCAGGTCG CCAATATATG ATGACGTAGT
    31081 TTAAATAGGT AAAGCATGCG CTAAGCACGT AGCGTTGTAG GTTCAATTCC TATCACCAGC
    31141 TCCATGGAGA GATATACCGT AAGTGGTAGC GGGGCAGACT GTAAATCTGT TGCTTTAATG
    31201 CTCGGAGTGT TCGACTCACT CTCTCTCCAC CATATGACCC ATTAGTCAAG TGGTTAAGAC
    31261 ACCGCCCTTT CACGGCGGAA GCAGGAGTTC AAATCTCCTA TGGGTCACCA ATAACGAGGT
    31321 GTAGCTCAGT GAGTAGAGTG CATGGTTTGG GACCATGATG CCGAGAGTTC GATTCTCTCC
    31381 ACCTCGACCA ATAACAAAGT ATACTGGAGT TTCGTTCAAC GGTTAGGACA TGGGACTTTG
    31441 ACTCCCAAAA TAATAGTTCG AGTCTATTAA CTCCAGCCAA TAAGTGGTCA GATAGCTCAG
    31501 CAGGTAGAGC AGTAGATTGA AGATCTACGT CGCACAGGTT CGATTCCTGT TTTGACCACC
    31561 ATGGATGGTT ACTCTAATTG GTAAGAGACT GGTCTTGAAA ACCAGCGTAG GCGTAAAAAC
    31621 CGATCGGGGT TCGAGTCCCT GACCATCCGC CATTATATTC TCCCATAGCT CAATAGGTAG
    31681 AGCAATCGGC TGTTAACCGA TGTGTTGCAA GTTCAAGTCT TGCTGGGAGA GCCAGTTCGG
    31741 TATTTAATAT AAGTTTATAT ACCTTGAGAA CATATTGTTA AATACCATTT AAACTACCAG
    31801 ATCTTTTCTA AACTCAGCAT AATAAAACCT CTAGTAATTT ATTATCTGGT AGTTCTTTTT
    31861 AGCGAGATGA TGCAGTGGTT AGCAATCAAG GCTCATAACC TTGAAGTCGT GAGTTCAAAT
    31921 CTCACTCTCG CTACCAGTTT TTGTTTGAAA ACTTCATAAA ACATTAGTGC TACCATGTTT
    31981 GACTAAGAGT TGCTCCTCGA ACACATGGGT TTTTAAATTA TAGGAACGTA GTATAATTGG
    32041 CAACACAGTG GACTCCAAAT CCACTTTTGA GGGTTCAAAT CCTTCCGTTC CTGCCATTTA
    32101 ATTCTTTGCT ACTGAGAAGA GGTTGAGGAT GGGATATAGC AACACAAAAA AGTGCATGCC
    32161 AATAAACATG AAAGTTGTTA TATATGGGGC AAAGAATTTA GCTGCTACAT AAGAGCAGAC
    32221 TTTAATGAAC TGGTGAATTA CGTAATAAAT CCAGGTATCT ACGTTGCTTA GATATAGTTC
    32281 AGACTTATGA TGCTTCTGAA CGATAAACGG ATAAGGGAAA ACCGATACGG AATTGTATCC
    32341 TCGCAGTTAT TACTGCGAGG ATACAATTAC ACCCATCAGT GGTAACCCAG CAACTAACCT
    32401 GTACTGTAGC GAGTATAGGT AAACAATAAA ATAACTTTAC TGAATGATCA ACAGTAAAGT
    32461 TATTTATATG CGGACATAGC CCAATTTGGT TGAGGCGCAA CTAAAAATGT ATCTAGTACC
    32521 ATAGATACTA ACAGCAAGAT TATTCAGGAA GAGTTGATGA TATAAGTTCG AATCTTATTG
    32581 TCCGCACCAT AATATGCTAG CGTAGCTCAG ACGGTAGAGC ACCTGCCCCA AAACATATCT
    32641 AGACCAATAG ATATTAACAG CAAGAAATTA CCAAGCAGGA AGTCGCAAGT TCAAATCTTG
    32701 TCGCTAGCAA CATTTACATG CCAACGTAGC CAAGAGGTAA GGCGTCCGCC GTTCTAATGA
    32761 ATGTATCTAG TACTCAAGAT ACTAACAGCA AACTTTACAA GAGAGCATCA AAAATCCAAT
    32821 CGGATAATCG TGGGTTCGAA TCCCATCGTT GGCCAAGTTA AGCACAAACA GCAAATTTAT
    32881 TTTTTACATT TTACATATAA GAAGATGATT GATAAATAGT GCTTAGTATA ACTTAAAGAC
    32941 GCATACAGCA AATAATACAA GATAGAAGAA AATAAACAAG AATTATACCT CTAAAAACTC
    33001 TACAGTTTTT GCATAATGAA ACTCCTTTTA ATTATTATTT ATTGTTGTTG TGATTAGTAC
    33061 ATAACAGTAT GACCTCTACG CGTCTTGAAA GAATACGAGC CACCATAAGG TGGCTTAATA
    33121 AATTTATAGG AGGAATTGTA ATGGGAAAAT ACGATGTAAA TAAAGAAAAC ATGACATTAA
    33181 CAACTAATGG AGCTAACACA CATGTTACTA CACACAATGA ATGTTTAGAT TTCTTCGCAT
    33241 TAGGCGGAGC CATGAGAGAG AAGACAGAAC AAGACATATT AAACTTATTT AATGCAGCAT
    33301 ATGCATCTGA TAAGTTATTA GCAATGAAGC TTTTATTCTA TATAAGAGAT ATACGTGGAG
    33361 GACAAGGTGA AAGAAGAACA TTTAGAATCA TATTAAATGA TCTTGCTAAA TTTGACCCAG
    33421 CTACAATGAG TAAAAACCTT GAGTTAATAC CTGAATATGG TAGATGGGAC GACTTATATG
    33481 CATTAGTCGA TACACCATTA GAAAAAGAGA TGTTTAGCTT TATTAAGAAA CAGTTTAATC
    33541 TAGATAGAAT AAGCAATACA CCATCATTAC TTGCTAAATG GTTAAAATCA GAAAATGCAT
    33601 CATCAGCTGA AACAAAAAGA TTAGCAACTA AAACTCGTAA AGCTCTTAAA CTTAGTCCTA
    33661 AACAATATAG AAAAGAGTTA TCAAGATTAA GACAACGTAT AGGTGTAATA GAAAGACTTA
    33721 TAAGTGAAAA CAAATGGGAT GAAATAGAAT ATGATAAAAT ACCATCTAAT GCTGGTTTTA
    33781 AATATTCTAA CGCATTTGCT AGACATGACT ATGAAAGATA TAGTGAATTC TTAGAAAAAG
    33841 CTAAGAACGT TAATCTAAGA TCAGTTAATG CAGAAGCTTT ATACCCATAT GAAATAGTTA
    33901 AAAGAGCATA TAAATATATC GATCGCTGGA GCAGCTATGA TGACATAACT CAAACAGAGA
    33961 GAGATGCATT AGAAGTTTAT TGGAAAAACT TAAAAGATTA TTTTGCTGGA CAATCTGAAG
    34021 ACTATAGTGC TATATGTGTA GTAGATACAT CTGGTTCTAT GGAAGGTACA CCATTAGAAG
    34081 TAGCTTTATC ATTAGGATTA TATACAGCAG AAAGATGTAA AGGTCCTTTC AAAGACACAT
    34141 TTATAACTTT CTCAAGAAAT CCTCAACTAC AACAAGTTGT TGGTGAAGAT GTATACGCTA
    34201 AGCTAGAAAA TATGAGCAGA GCAGACTGGA ATATGAACAC TGATATTAAG AAAGTATTTG
    34261 ACCTATTACT AAACAAAGCA GTAAAAGGTG GATTATCTCA AGAAACATTG CCACAAAATA
    34321 TCTTTATAAT ATCTGATATG CAGTTTGATT ACTGTGCTAG ATATGAAGAA AGCAATGCCA
    34381 ATACTCTATT AGAAAATATA GCTAAAGATT GGAAAGCTGC AGGATATGAA ATGCCACACT
    34441 TAATATTCTG GAATGTTAAT GCTTCATCTC GTAACATACC AGCTCTAGGT AAAGGTAGAA
    34501 TATCATATGT AAGTGGTTTC TCACCATCTA TATTTGAAAT AGTACTATCT AATAAGACAG
    34561 GCTATGAGCT AATGTTAGAA GTGCTAAATA GCGAAAGATA TTCTAAAATA ACAGTATAAT
    34621 GAAAGCCACC ATGAAGGTGG CTTTTTTTAA AATTGCGCAA AACACAGTTT AAAAGATAAG
    34681 CTTAAGGAGG AATATGTATG AAACTAATAG GATTACTAAG TGATTTTAGT GACGAAACAA
    34741 TAATATACTA TAATAAAGAA GATGACAAAT ATTACTACGA TAAATGTGAA GATACTATCT
    34801 GTGATAAATT CATGACTGAA TTCGTTCACT ATTTGAATAA TCCATGGGAA GAAACAGGAT
    34861 GTATTAATCT TAATATTAAG CATGAAGATG AAGAGACGCT AACTATTCTA GCTGTAATCT
    34921 GTTATGACGC TGTAACTGCA TTTCTATATG GACATGGTGA AACTGCAAAC GATGCTGTGA
    34981 AAGATTTAGA AGCAACTTAT AAAGAATTAA AACAGCGTTT TGATAAATAA GCACAATATT
    35041 GGAGGGAAGA CATTATGGAC GAAAAATTTA AATACAACCA AAGGTTAAGA GTGACCTATA
    35101 AAGACCTGAA AGGATTTATG GAATCAAAAG GATACTATAT GTACAGACAA AAAAATAGTA
    35161 CACATACTAT TTTTAAGAAT AAAACAGGAA AGAGTATACC GATACCGTAT AAGCACGGTA
    35221 CTATTTGTCA AGGAACTGTA TCTAAGATTC TGAAACAGAT GGGTGAAGAT CGATCTGAAT
    35281 TAGCTAGATA TTTATATGAA TAGAAACTTA TTTATATGAA AACATTCTAT GAGATTATAT
    35341 TTATAAAGGA GGAGCTATTT ATGAAAGTAT CTGTTATTGG TAAGAAGAAA CCAGAAATAC
    35401 AAGTAAGAGT ACAAGGACAA GTTAAGAAAG AACAAAAAGG TATATATAAT ATAAAATTAT
    35461 AAGAGATGAG GTGTTATTAT GAACGAATTT AGAAACATTA TAATCAGTAG TAAAAAGAAT
    35521 ATAGCTATTG GCGTGAATTA TCCAGACCAA GCTGTATCAA ATAAGAAGAT TAAAATTAGA
    35581 TGCTTAAAAT ATTCAGGTGA AGCATTACCA TTTACTGATC ACAATCAAGC TTCTAAACTT
    35641 AATAGTCTTT ATTTACTTAA TAAGTATTTA ACAAAAATAA AACAAATAAA AGAGAAGGAT
    35701 AATTCGATTT CATGTAGAAT TATAATAAAT AATACTCTAT ATAAAACAAT CATTAAAGGC
    35761 ACATATAAAG AATGGGTCAA AACAGGTTGT TATCACAGTA ACAAAAAACC GTTAAATGAA
    35821 AACGAGATAG CTTTATGGAG AGAATTCGGT GAATTATATT CTGAATTATT CTTTGATATA
    35881 ACCTTTGCAG ACTTAAACTT CTATAAATTA AATAATATTA AATACAACTA CGTAAACGTT
    35941 ATATATGCTA AAAAGGTTAT AGATAAGATG GAAAATATAA TGAAAGAATA TGAAAATTCT
    36001 GAATTAGACA AACTTTTTAA CGAGATTTTA TAATTTTTAC AGACAATACT ATATTATAGA
    36061 GTATAATAGG CTCTCCTATT AAACTTTCTC TGTAATATTT AATCCCATAT AAAGCTAGAG
    36121 TATTACAGCT CTAGCTTTAT CCATAAGGAG AGTGAGATAT ATGGAAACAT ACGGCTATAT
    36181 ACCAAATATA AGCCCAGAAC AAGCTAAAGA GCTAGATAAG CTCAATACAA TGTATAAATT
    36241 CATATGTATC GATTTAACGA CAGATGAAGT AGAGAAGGTT TTACTGGAAT ATTTAAAAGA
    36301 CAATCTAGAT TTGAATCTAA GATTGCTAGA CTGTACATTG AATTTTAATT TGGTAGAATC
    36361 AGACAATATT ATTTCCTACT GGGAAATATT AAACGTGAGT ATTAATCAAA ATAACGAATC
    36421 ATATGAAGAA ATGAAATATG TGGAAAAAAC AATAAATGAT TATTTTGGTA AAAATGCTAT
    36481 GTATGAAATA TCTGATGGAG AATATCAGTT ATCTTCAAAG AAAATTTTCA GAATGATTTT
    36541 TGAAAATGCT TATCCTAAGC CTACAAGTAC TGGCTATGCA TTAACTGTCT CTTATGACAA
    36601 CGTAAAAGAC TTTATTAATA GTCCAGCATG TAGATATATA CTATGACAGC AAAGGAGATA
    36661 GAGTATGGAA GGTTATAAAT GCCCTCATTG TGGCGCAGAT TTAAGTACAG GCATGCTAGC
    36721 TATAGCACCA ACAAATCTTT ATGGAGAAGA CTATAGATAT GTTATGTGTA GAGAATGCTA
    36781 CAATTTCCTA TTATTCAAGT TTAAGAACTT TAGATTCTAT AAGCTACCTA ATAGGAAAGC
    36841 AGAATATGAT GCAATAAAAG AATTCGATAA AATCATAAAA ACAGACTTAG CAGAAGATGA
    36901 ATTAAATTTA ATCGATTTAC TAAAGGACGC AGCTAAAACA CAGAACAAAT TGCATTAAAC
    36961 TATTTGATTG GAGATGATTT TTGTGAATAT ATATTTAGAC ACATCTGTAT TAATGCATTC
    37021 TACGACTAGG TTAGAAAAAC TTATGGAAGA AGGCAATAAA TTAGTAGTGT GTACTCTAGT
    37081 TTTGGAAGAA CTAGATAACC ATAAAGATGG TAAAGACGGT GAAAAAGCAT TTAAAGCTAG
    37141 AACTGCTATA AAATTCTTAA AGAAATATGA AGACCAAATA GAATTTATAA CATCAGATGG
    37201 TTGTCAAGCT GAAGCGATAA AACGTTATGA ACTTGACCCT AACAAACCTG ACAATAAAAT
    37261 ATTAGAAGCA GCTATAATAT ACGAAATCGA AACTGGCAAA AAACTAGAAA TTTATACTAA
    37321 TGACATAAGC ATGTCAATAA AAGCTAGACG ATTAGGACTT GAATGTTTAA CTCCAGAATA
    37381 TGAAGAAGAT AAATCATATA AAGGATATAT AGAAATAAAA GGTACTGAAG AAGAAAATGA
    37441 TTATACTCTT AAAGAGTTAA TGGTATCTGA TACATTACAT CCAAATCAAT ATATTATAGT
    37501 AACAGATACA GATTATGAAG AAAATGGTGA AATATTCGAA AGATCATATG CTGTTAAATG
    37561 GACAGGTGAT GATTATGCAG AAACAATAAT ACCAAGAAGT AAAGAGCTTC AACCTAAGAA
    37621 CATGCCACAA GCATGTGCAA TAGACTTAAT GTTCAGCAAA GATATACCTA TAAAAATAAT
    37681 CTGTGGTGGT TATGGCTCTG GTAAAACATA TATAGCTGTT AAAAGTGCAG AAGAATTAAT
    37741 AAACAGATAC TTCTGTTACT CAAAACTACT ATTAGTTAGA AATCCTATAC CAGCTGACAA
    37801 TATAGATATA GGAGCTTTAC CAGGAACTAA GCATGATAAA GTAGGTAGCT ATTTCCAATC
    37861 TATGACTCAA TATCTAAGTG ATGTCTCTTC TAACATGTAT GAGGATTCTT TTGATCCAGA
    37921 TAATTTAGAA GCAGCTAAAC GTAGAGGGTA TCAATTAGAA ATGGAAATAC CATCATTCAT
    37981 GAAAGGTAGA TCTGTAGATG ATACATTAAT GATAGTTGAT GAATGTGAAG ATTTAAATCT
    38041 TAAATTAATC AAACTATTAG GAACAAGAAT AGGTAATAAT TCCGCTATAG TATTAACAGG
    38101 AGATTGGCAT CAAGCAGAAC AACAATATAA ATATGATAGC GGTATATCTA AATTAATAGA
    38161 ACAAACTATA GACGACCCAC TTGTCGGTAT AGTTGTTCTA GACGAAGACG TTCGTTCTTC
    38221 TGTATCTAAG ACTTTTGCGA ATTTAAAATA AGACATAAGT GTAATAAAAG GAGACAGAGT
    38281 ATGAGTGAAA ATATAAGATT AACGTATATT CCATATAGTA GTATGGACGA AGGATTTTAT
    38341 CAAAGTATAG TAGAGATAGC AGAGTGTAGT GACTGCATGG CTAATCCTTT TATATTATAC
    38401 AATAACGAAC TAGACATAAA TGTAGAAAAT TTAGATTCTA TAATAAACAA ATATACAGAA
    38461 TATATAGACG CAGATGAACT GTATGACAAA ATAGATGAGA TAGCAAAAAA TGAAAGTGAA
    38521 GGTACAATAA TATTATATGG CTTTGACATA TCTCTAGACG ACATAAGAGA AGATATAATA
    38581 CCTCTAATAA ATGAGAATAT GTACTTATCT ATAAATGTAA TAGTTGAAGA CGACAATTAC
    38641 GCTTGCTCAT CATCAATAAG CTTACCAATG AGTATAGCTG ATGAATCAGA TGAAGAATGG
    38701 AACAAGCACA AAGAAGAAAT AGACGACGAA TTAAAAAGAA TAGGTGTATT ATATCAAAAG
    38761 CTAAATAGCT TATTCAAAGG TCTTTCTAAT GATGGAAAAA GCAAGAAAAA AACTAAACAA
    38821 AAAGAGCTTG AGGCACCTAA AGAAGTAAAA CTGTTAGAAT GTGACATACC ATCAAACAAA
    38881 GAAAAATTAA CTCCAGCAGA CAAAGAACAA GAAAACATAG AAGATTCAGA ATTAGATGAA
    38941 AACTTCGTAT GTTATACATA TGAAGATGTA ACCAATATAG TTTCAGTGGT TAGATCAGGA
    39001 GACGTATTTA GCATAGAAGA TGACGACAAC AGAGTAGAAT TTGACAAAAA AGCTTTAGAC
    39061 TTCATAATAG AAGCATTAAT GAAATTCTAC GACGAATAGG TTTAATACAA ACGGGGATAG
    39121 ATGAAGCTAT CCCCTTTAAT ATTAAAAGAC ATTGGGAGGT TTTTATGAGA ACAGTATTTG
    39181 ACGAAACTGA AAATTTATTT GAATCTTCTA AGACTGTACA ACTGTCTAAT GAAGAGTTAG
    39241 TGAGTTTAAT TCAAGAAGGC GATGGCGATA CTGACAAATA TTGGTATATG TTATATAATC
    39301 AAACTAAGGA TAGTATCTAT AGAGTCTATC ATAATGTAGT CCATACTTAT TATAAGTCAA
    39361 ATTATAAGGA CGATATATTA TCTATATTAA AAGTAGGATG GGCTAAAGCC GTGAATACTT
    39421 TTAACAATAA AAAATGTAAA TGGTTCGTTT CATGGGCTAT GTTGCTTATG GAAAGAGAGT
    39481 ATATTAACTT TGCTAAACGT AGAACTAAAA TACGTGAAGG CAAATCAGTT AAAGCTGAAT
    39541 GTCTAGGATG TCTTAATAAT TCTTTCCTTA ATTCTCAAAC AAGCGACAAG GCATTAAACG
    39601 AAACTATAGA CAATATATTA ATAGATAGAC CAAGCGAAGA AGTATATCAT AAATTTGAAG
    39661 TTGAAATGCT TGTCCAACAA AAATTAAAGC TTTTAAAGAA ATATCACCCA GTTAGTTATG
    39721 AGATGATAGT TGACAGTTTT TACAACGAAA AGACACAAAC ACAAATAGCT CAAGATTTTG
    39781 ATATTAAACA AGCTAGCGTA TCTCGTTATA TAAAGATAGG GAAAAATTTC CTAAGAGATA
    39841 TAATATCTAA ACAAGAAAAA GAAGCTTGTT TATATACTAC TAAATAAATT TAAAATTAGA
    39901 GAGGAGAAAT CAATCATGGC ATTAATACCA AGTGTTGTAA GTAAAACTAG TGAAGGTGAA
    39961 AGAGTGTATG ACATATACTC TAGACTTTTA AAAGATAGAA TAATATTTTT AGGAGACGAA
    40021 GTAAACGATA CTACTGCTAG TTTAGTAGTA GCTCAATTAT TATTTCTAGA AGCTGAAGAT
    40081 CCTGACAAAG ATATTTATTT ATATATAAAT TCTCCAGGAG GAGTTGTTAC AGCTGGTATG
    40141 GCTATATATG ATACTATACA ATATATAAAA CCAGATGTAT GTACTGTATG TATAGGAATG
    40201 GCCGCATCAA TGGGTGCATT CTTATTAGCT GCAGGCGCTA AAGGTAAAAG ATATGCATTA
    40261 CCTAATAGTG AAATAATGAT ACATCAACCT CTAGGCGGCA CAAGAGGTCA AGCTACAGAC
    40321 ATAGAAATAC ACACAAAAAA TATATTAGAC ACTAAAAAGA GATTGAATAC AATACTTTCT
    40381 GAAAGAACTG GTAAAGATTA CGAAACAATA TGCAAAGATA CAGAAAGAGA TAACTTCATG
    40441 ACAGCAGAAG AAGCTAAAGA ATACGGTCTA ATAGACGAAG TTAAAAACAA CAGATAAGAG
    40501 AGGTGTATAA TAATGGCGAC TAGTAATTTT CTAAAACAAC AAAACAAAAA GAAATGTTCC
    40561 TATTGTGGAA ATGAGTACAC AAAAGAAGAT ATGATAAAGA AAGGTATATT AGTCTTTAAA
    40621 GGTAGTACGT TAGATGAAAA CGGAGAACCT GTTAGAATAT GTTCTAATTG TATAAAAGCA
    40681 TGCAATGAGA TATATCAAGC TAATATAAAT AAGATAACTT CTAAAAATGG TGTATTAGAT
    40741 GTATCTTCTA TGACTCCATC AAAGATAAAA CATCATCTTG ATGAATGGGT ACTAGACCAA
    40801 GAAAGAGCTA AAACAGATAT ATCTACTGAA ATATATAATC AATTCAAGAG ACTTAAAAGA
    40861 ATAGCAGAAA ATCCTGATGC TAATAAGAAT CTAAGAATAG AAAAATCTAA TATGATATTA
    40921 ATAGGGCCTA CTGGTGTTGG TAAAACAGAA TTAGTAAGAA GTTTATCCGC CTTATTAGAT
    40981 TTACCTTATA CTATACAAGA TGCTACATCA TTTACTAGTG CAGGATATAT AGGTAGAGAT
    41041 GTTGATGAAA TATTAAAAGA CTTATATAAT GCAGCTGGTA AGAACATAGA AAAAGCACAA
    41101 AAAGGTATAG TGTTCTTAGA TGAGTTTGAC AAATTAAGAA AAAGTAATAC AAGAACTGGA
    41161 CAAAAAGATG TTGGAGGTGA AAGTGTTCAA CAAGCATTAC TAAAAATAAT AGAAGGTGGA
    41221 GAATTTGATG TTAAGAAAGA TAAAATGGGA TCTAGTACTT TCAAATTCGA CACAAGTAAT
    41281 GTACTATTCA TATTAGGAGG AGCATTTGTA GGTATAGACG AAATAGTTAA TAAGAGATTA
    41341 AAGAAAAATA AAAATGCTCC AGCAAATATA GGATTTGGTG GTTCTCCAGA AGCTAAGAAA
    41401 CCTGTAGACT ACAATTCTAT AGCTGAAGAT ATATGCCAAG AAGATTTAAA AGAATTTGGT
    41461 ATAATACCAG AAGTTCTTGG TAGATGTCCA GTAATAACTA CATTCAAAGA ATTATCAGAA
    41521 GAGACATTAG TAAGAATATT GACAGAACCA AAACATGCTA TAGTAAAACA ATATCAAGCA
    41581 TTATTTAGTA TGGACAATGT AGACTTAGAG TTTACAGAAG AAGCATTAAA AGAAATAGCT
    41641 AAAAGAGCTA AGAAAAGAAA AATAGGAGCT AGAGCATTAA GAAGTGAGTT ACAAGAAATA
    41701 CTTAAAACTG CAATGTTCGA AGTTCCAGAT ATGGATAATG TAAGAAAAGT ACTGGTTACT
    41761 GTCGATGACG ATAAAATAGT ATGCAAATAC GAAAACGCAA TCTCAGAAGA GATGTAAACG
    41821 ATAGCCCTGT ACAAATAGCA GGGCTACTTT TTTATACAGA AAGGAGAATG AAAAATTATG
    41881 AAAGATCAAC ACAGAGAAAT GATCAATAAA CAAATAAACA TATTAATATC AGAGGTAGAA
    41941 GAAATATCTA ATGTAGCAGA AAGAGCTAAA GTAAGAGCTT CTTTAATAGA AATAATGTTT
    42001 AATATTGCTA CATATGACAA CATCACTCTA GATACTGGTA AAGAATCTAT TAAGGAAGAT
    42061 ACTGCTAAAG AAGTAGTAGA AGAAGAAATA GATTTCACAC CAGAAGATGT AGAAGAACAA
    42121 CCTGAAGATG TACAAGAAGC GCTTAATGAA CTTGCAGAAG AATCAGAAAG TGATCCATTT
    42181 AATGACGCAG AAGAAATACC ATTCGATCTT GAACAAGCAG AACCAGAAAA AGTAACAGTT
    42241 GAAGATGACG AAGGTAATGT ATTCGACATA ACAGAAGAAT ATAACTATCT AGGAGATGAC
    42301 CTAGAAGACG AAGACAAGAG AGAAATATGC TTACAAATTA AAGAATATAA CTCTTTTGAA
    42361 GATTATAAAT TATTGAACAT GCTACCTAAT GGTTACTCTC GTTCTATAAT AGCTTTAACT
    42421 ATGACAGCTT TAGGAACTGA TGTTGTAGAC CAAGCAGTAG AAGCATTCAA TGATGGTCAT
    42481 TACGAAAATC TGTTCAAATT CTTAAATGCT AATAACTGCG ACGAGTTCGC TCAATACTTA
    42541 GTAGATAATT ATTTTGAACA ATAATATATT AATTATTAAT GAAAGGTCCA TTCCAGCCTT
    42601 GATTGTAATC TAAAATGGAA AGCCCCTAAG TGGGCTTATT TTTAATTAGG TAAATTCGAA
    42661 AGGAGAACAA TAATATGAGA AGAGCAGTAA TATCAGGAAG AATAGCACAT TTTGGACAAA
    42721 AATATATACC AGCAGAAGGA GAAAAATCAG CATTTGCAAC AGCATTTGTT AATGTTTCTA
    42781 TGGACAGAAA AGATGAAGAA ACTGGTTATA CAGAAACTAA ACCTATGAAA ATAATAGGTA
    42841 ACGGATGGCT AGCAGAAAGA ATGAATAACT TCGCTGCAGG AGATCAAATA TACCTAGAAG
    42901 GTAGATTGGA AATGGAAAGA GACTATACAA ATAGCGAAGG AGAATTGATA AAAGGTGGTT
    42961 GGATAATAAG AACTGACTTT ATAGATAACT GGGGTAGTCA ATCAACTGCG ACAGCTACTA
    43021 AACCATCAGC ACCACACAAA GGTGGAGCAA CAGCACCTAA AAAAGGAGCT ATGCCTGATA
    43081 AAAAAGTTGC ACCAGGCAAA GGTATAAAAA TGCCACAAAG AGCTAAAAAA GCTGAAATGT
    43141 AAAAAATTGT TGATAAAATA ACAAAACTAT AATATACTAA ATATTAAAGA TAGCGACATG
    43201 TAGCGTATAA CTATATCTAT ATGTCGCTTT ATTTTACCCA TGCAGATGAT TTAGCTCGTA
    43261 GACCTTAGCT AATGAGCTTG ATGCAAAGGA AGCATTGACG ATAAGCTTGA TAATTATCGT
    43321 TAGCTCTCAG TTATACGGGA GATTCAGACG GCCATCTGAA TAAGGGCTTG AACCGTATAT
    43381 AGGATTGATT TCTATCCCAG ATAATTAGAA ATCTCAGATG ATTCTGCAGG GCGAGTTCGA
    43441 ATTAAATTAA GAGAGGAAAA TGCCATAAAC CTCTGTAAAA AAATGACAGG TTAGTTGAGC
    43501 CGATGCTATA AAATCAACAA GTATGAAGAG GACTGTTTCC CTATTTGCGC CGTTGGCATT
    43561 CATACTGCTA GGTAGTGCTA ACCAGGAAAG GGCAGGAGAG GTAGTGTCGT GCATTATAGG
    43621 AATATAGTGC AGGTTGTATT CTTTACTCAT ATTGAGTTGC TAGGGCGATC TGTAGCGTAA
    43681 AAGAATACCC GTTAAGGTAG ACGAAATAGG GATTAAGATG AACGACCGAC TGACGAAGTT
    43741 CTTAATGTTT AAACCCTATT GTCTTATAGA CTTATAATCT ATTTGGCAGT AGGGAATAAC
    43801 TATGTCAATT TCACTCCCTC TTTCTGAAGT TCCTTTGGTC GGCAATCGAT ACCAAATTTT
    43861 GGAATACGAG GAGAGTGCTG GAGTTCATTA CAAATAAAGG AGGGGTATTA AACATGGATG
    43921 ATTTCAATAA AATAATCGAA GATGGTCTTA ATGCAATAGA TGATGAGGTA CAACAAGAAG
    43981 AAGATATACG ACAACAAGCG GAATATCTTA CAAAGCAAAT AATCGAAAAG GGACACGTAC
    44041 GCATAAATTA CGAAAATAAG CAGTACGAGA ACGAAGAAGA TCGATACGAA GAATACGAGT
    44101 TAGGAGTAAG ACATAACAAG AACTATATTA TACTAGTTGC TTCATCAATT ACAAAAGCAG
    44161 AGTTTGTCAA AAAGTATAAT GAAACAGCTC TTGTTCCTAA AGTTTATACA CCTGCTACAT
    44221 TCATAGCAGA GTATGATTCA GATTATACTT ACGATCAAAT AGTCAACACA TTAGTAGCAT
    44281 CATTCTTAGC TAAGCTAGTA GGTAAATTCA TAGTAGAGGA ATTAAAAGAC GATGATTTAG
    44341 AAGGGGATGA ATAGTTAATG GAGAAACCTA ATAACAGAGT AAAAGTCTTA ACAGACAGAG
    44401 ACCATGTCAG ATTAAGACCA GGTATGTACT TACCAAATAT TAATTATTTT GTATATGAAT
    44461 TAGCAGACAA TAGCGTAGAC GTTTATATGG ACGGATACGG AGACTTAATA ATAGTATCAA
    44521 TAGACGAACA AGGTAAAGTA TCAGTTCGTG ATTATGGACC AGGTTTACCA GTAATACCAT
    44581 CAGAACAATT CCCAGATATT CTTGAAGGTG AATTATGTAT GGGTAATCTT AAAGCTGGTA
    44641 CTAAATTTAC TAAAGACAAT AAGAGAAAAT CAGCAGGATT AAATGGAGTA GGAGCTTCAT
    44701 GTGTCAACTG TCTATCTAAA ACATTTGATG TAGAAGTCTA TAAAGACGGT AAACTATATA
    44761 CCATGTCATT TGAAGAAGGA CTAGTTAAAA AGCATTTAAG CTGTGATGGA GATACTAAAG
    44821 AAGCAACAGG TACTTATATC GAATGCGTAC CAGACAGAGC TATATGGGAA AAGCTTGATG
    44881 ATTTTGATAT AAATCAAATC AATTCAAGAA TGAAACAATT AGCTTATTTG AATCCTGGAT
    44941 TGACAATAGA ACTAAATATA GATTATGAAG GACATGAAGT ACATGAGAAA TATTATTTTC
    45001 CAGAGGGTGT CAAAACATAT GTTGAAGAAT TAGCTAAAAA CAAAGATGAA TTAACTGACA
    45061 TATGGTATGA CATTAAGACT GTAGATGTTG AACCTAATAG ACCTATGGAC ATATATATGG
    45121 CTCTTATGTA CACAGATACT TATTCAGACA CTATTTATGC ATACACTAAT AATGTCCTTA
    45181 ACACAAATCA ATCATCATCA CATATAACAG GTTTTAAATC TGGTTTATCT TCAGCAATAA
    45241 AATCTTATTA TGATGATGTG TCAACTAACA AGAACAAAAA GAATATCGTA GCAGAAGATA
    45301 CTCGTCTAGG TATCATAGCT ATAGTATCAA TCAAAGTAGC AGACCCACAT TACATAGGAC
    45361 AAGGTAAAGA TCAACTAGAC GAAAAAGCAA TAAGAAGTGC AATATACAGA GAAACTGAAG
    45421 AATTTGTACT TGACCAATTA GATAAAAATC CAAATGAAGC AAAAATAATA TTAAATAAAG
    45481 TACTAGAATC TTGTGGTGCA AGAGAAGCAG CAACGCGTGC TAAAGAAAAT GCACGTAATA
    45541 AAAAAGCATT ATCTGGCGGT AAAGTAAATG GACTAACTAA ATGTATCTCT AAAGATCCTG
    45601 AAGATACATT TATATGGCTT GTTGAAGGAG ATTCAGCAGG AGGTAGTGCT AAGAAAGCTA
    45661 GAAACGAACA AATAGATGCT ATATTGCCAG TGTTCGGTAA GATACCAAAT ACTTATAATA
    45721 TGTCTCTAGA CAAAGTTTAT TCTAGTGAGA AGATGGTATC AGTAATTAAA GCATTAGGAT
    45781 GCGGTATCGG TCCAGATTGT GATATAGATA AGCTTAACTA TAAACATATC GTAATATTAA
    45841 CAGATGGTGA CGTAGACGGA TGGCATATAC AATGCTTATG GATAACATTC TTCTATAAAT
    45901 ATATGAGACC TGTCATTGAT AATGGTTATT TATATATTGC CTTACCACCA CTATTCACTA
    45961 TAGTTAAGAA TCCTGGAACT AAAAAAGAAG AACATATTTA TGCATATACA ATCGAAGAAA
    46021 AAGACGAAGT AGCAGCTAAA CTTGATTGTA AATATGAAGT AATGAGAAAC AAAGGTTTAG
    46081 GAGAAATGGA CTGGCCAGAA CTTCAACATT CTACTATGGA TATTAATACT CGTAAGCTAA
    46141 TACAAGTAAA AATAGATGAA GACGAAGACA GTGCATTATG CTTAGACGTT TGTATGAACA
    46201 GTAAATCTAT ACAAGCAAGA AAAGAATTTA TATTACTAAA TAATGAATAG GAGGTCAATA
    46261 TGAAACGTAC TTACAAAGAC ATAGATGATT GTCCTATTAG AATAGGCGAT ATAGTAGCAG
    46321 TTTCTACAAA TATGGGCTTA ACAAAAGCTC GTATAATCGG AGAACACGAA ACTTATGAAG
    46381 ATGTTCTGTA TCTTATGACA ATTCCTGGAA ATAGAAAAGT ACAACGTAAA TCTAATTGTT
    46441 GTAGTTTTAT TAAAGAAGAG GGGAGCGATA TTAATGAGTG AAGAAATAAA TAACAATGAA
    46501 GCTATACTTC CTACAGAGTT AAGAGATGTT ATGACTAATA ATTATATAGC ATATGCACAA
    46561 GAAACTCTTA AGGAAAGAGC AATACCAGAC GTAAGAGACG GGTTAAAACC CGTCCATTTA
    46621 CGTATATTAT ACTCAATGGA AGAACTAGGA CTAGATCATA AAGCTAAATA TAAAAAGAGT
    46681 GCTAGAGTAG TCGGAGACGT TCTAGGTAAG TATCATCCAC ATGGTGAAGG AAGTGTCTAT
    46741 CAAGCCCTTA TTAATAAAGG ACAAACTTGG ACTATGAGAT ATCCAATCAT AGATATAAGA
    46801 GGTAATTCAG GTTCAGTAGA TGGAGACCCT GCAGCAGCAA TGAGATATAC AGAAGCACGT
    46861 TTATCTGAAT ACGGCGAAGC ATTATTAAAA GATATAAATA AAAATACAGT AGATTTCACA
    46921 ACTAACTTTG ATGATACATT GAAAGAACCA ACTGTATTGC CATCATTAAT TCCTAATTTC
    46981 TTAGCAAATG GTACAGACGG TATAGCGTGT GGATTTGCTA CTGATGTACC ACCACATAAT
    47041 TTAACAGAGC TTTATAATGC ATGTATCTTT ATGATAGATA GAACTCTTAA AGATCAATCA
    47101 TATGAAGCCA AAGAATTAAT GAAATATATA AAAGGTCCTG ACTTTCCTAC AGGCGGTATA
    47161 ATAACAAATA CTAAAGAACT TAAGAAAGCA TTCGAAACAG GACGTGGTAA AGTAACAGTC
    47221 AAAGCTAGAT ATGAAGTAGA AACAGATTCT AAACAAAGAA GCAAAATGAC TATAACAGAA
    47281 TTGCCATACA GAGTAAATAA GTTAAAATTA ATAGAAAAGA TAGAAAGCTT AGTTGAGTCA
    47341 GGAGAACTTG AAGGCATAAA AGAAATAATA GACTCTTCAA AAGGAGATGA TATTAGAATA
    47401 ATAATAAACT TCAAGAAAGG TGTTGACCCT ACATTAGTTA TAAACAATCT TTTGAATAAG
    47461 ACTGACCTTA AAAAGAATAT AAGCTATAAT ATAATAGCTC TAGAAAATAA AGCAATATTA
    47521 AACGATGCAA ATATACTTGA TTGCTTAAAT AGTTTCTTAT TCCATTGTGT AAACGTAATA
    47581 CGTAGACGTT CACAATTCGA TCTTGATAAA ATGCAATACA GAATGATGAT GTTAGAAGCT
    47641 ATATTTGCAG CACTATCTAA TTTAGATGAG TTCATAAACG TAGTTAGAAC TAGTGAGCAA
    47701 CCAGTACAAG CTATAATGGA ATTATTAGAT TTAACAGAAG AACAAGCTAA ATATCTATAT
    47761 GATATGAGAA TCAGCGTTTT ATCTAATCAA AACGAAACTA AGTTAAGAAA CGAATATGCT
    47821 AAATTAGAAG AAGAAGTGCC AGTTCTACAA GCTATAATAA CAAATGACCA AGCTTGTTTA
    47881 ACTAGATTAA AAGTAGAAAT GGCAGAATTA CGTGATAAAT TCGGCGACGA ACGTAAAACT
    47941 GAAATAGCAT TAGAAGAAGA AATAACTGAT GAAGACTTAA TTAAGAACGA AGACCTTATC
    48001 GTTACTATAA CATCTGAAGG AAATATCAAA TCAGTTCTTG AATCAGAATA TAACACTCAA
    48061 AAGAGAAATG GTAAAGGCAA TAAAGGTGCT GATACTAAAG ATGACGAAAT AATAACTGAT
    48121 TTATTTACTG TACAATCTAA AGATGATTTA TTATTCATAA CTAATAAAGG TAAAGTTCAC
    48181 CATATTAAAG CTTATATGTT GCCTAAGACA AGCAGAATAG CTAAAGGTAA GAATATAGCA
    48241 AATTATCTAA CATTAGAAAA AGATGAGTAT CCAGTAAAAA CTGTAGCTAC TAAATTAGCA
    48301 GAAAATACTG AATCTAGTTT AATGCTATTA ACAGACCATG GACAAATCAA AAAGCTATCA
    48361 TTATCTTTAT TATCTAAGAA GAAGAAATAT ACAACTGTTA TAGGTCTTAA AGACGATCAC
    48421 AAGTTAGTAG ATGCTAATCT TGTAACAGAA GATGACGAAA TACTATTAGG TACAGCTAAT
    48481 GGTCAAGCAT TAAGATTTAA TAGTAGCCTG GTTAAAAACA CAGGTAGAAC AGCTATGGGT
    48541 GTAATAGGTA TTAAACTAGC AGAAGTGGAC TCAGCAGTAA GTTTAGTTAA GATAACTAAG
    48601 GACTGTGACA TATTAAGTAT AACTGAATTA GGATTAGCTA AACGTACTCA AGAAAGTAAA
    48661 TATCCTGTTA AAGGTAGAGC TACCAGAGGA GTACAATCAC ATAAAATATC TGATAAAACA
    48721 GGTAAAGTAG TAGCATATAT ACCAGTAGTT AATGAAAATA TCCTTATCGG TACTAACAAT
    48781 GGAAAAATAA TAAGATTATA CGCAGACACA TTGCCACAAT CTAATAGAAA TACTACTGGA
    48841 AATAAAGCTA TAAAATTAGA TAAAGATGAC ACTGTAGCAA CAGCTACTTT AGCACCTAAT
    48901 ACTGATTTAG AGGATAATTA ATTTTTATCC TCTTTTTTAG TATATTAAAT AAGGAGGATG
    48961 AAGAATTATG CAAGCTCCAA AAAGAGAACT TACGAAAGAG GAATTAGAAA TACGTAATGC
    49021 CTTTGAAAAT GAAGATTTAG AATTGTTAAG ATGCCCTCAT TGTGGAGAAA TGCTAGAAGA
    49081 AATAATTGTC AGAAGATTAG AGTACGCTAT TGAATCATAT TGTTTAACTA AGTATGGAAT
    49141 AGAATATAGC GAAACATTAG ATAATGAATT CTATGAGGAT TCTCCATATA ACTTCTTTTG
    49201 TAAGAATTGT GACGCAGAAT TAAGTCAAGA ATTTATTAAT AAATTAGAAG ATAGAGATCT
    49261 TATAAGTATA TAGGTGATAA TCATGGCTAA ATACAGAGAA GAAGATTTAA ATTTATTAAC
    49321 ATATTTTAAT AATGAGGAAC GAGAATTACT TAAATGTCCT CACTGCGGAG AAATATTAAC
    49381 ACATTTAGAA GTTACAAGAG ATGTGCGTAG ATATGAAAAA TACGCATTAA ATGGAGAATG
    49441 TATAGATTAT GAAGACTTAG AAGATGCAGA AGACTTAGAG GGCAGCGATA TAATAGTCGA
    49501 ATGCGGTAAT TGTCATCACG AATTAACTGA TAATCATGTC AATCAATTAA TAGACTGTGA
    49561 CCTTTTAATA ATATAGGAGA CAACATGAGT AAATATACAC AAGAACAAGA AGCAATTAGA
    49621 CAGGCAATAG CTAATTTTCT TGGAGCTCTA TTAATGAACT CTATGTTCAC AGAATCTGAA
    49681 GCTAAAGAGA ATGTTATTGC AATATTTTGT GAAGAATTAA CAAAATACGT ATCAGACGGA
    49741 GGTCTTGATA TACAAGCAGC AAAACCATTA TTAAAATCTA CATTATGGGT ATTAGAGAAG
    49801 CGTAAAGAAG AATTAAACAC TTCTTATAAA GAATTAGGCT TATCTGATAA ACCAGCGAAT
    49861 TCTGATTTAG ATCAGCTCAT TGAATTGCTA AATAATTATA TTAATAAATT ATAAATATAC
    49921 TAAAAGGAGA GATGCATAAT GGCAGTTAAA AAAAGACCAG TAGCTGAAAA GCTAAAAGAG
    49981 TTAAAACAAG TTACTAGCGC ATTTAATAAA GCAGCAGGAG AAACTAGAAT AGACACAGTA
    50041 TCTAATCCTG ATATTTACGA AAGAATAAGA ATAGAGTATA TACCAACTGC TTCGCTAAGA
    50101 TTAAATTCCG CAATAGGTGG AGGATGGCCA AGAGGTAAAT TCTCATTAAT ATCTGGTAAC
    50161 CCAGACTCAG GTAAGACTTA CAGATTACTT GAAGATATAG CTTATAATAT GAAGTTAGAT
    50221 CCTGACTTTA TGGCTCTATG GGTTGAATCA GAATCTTCTA TATCAGAAGA AGTATTCGAT
    50281 ATGTTTGGTA TAGACAGGGA AAGATTATTC TACTATGAAG TAGGAACAGA TAGTGGAGAA
    50341 TCAGCTCTTG ATTTAGTTAT AAGATACGCT CATACTGGCG TTGATATGAT AGTAATAAAT
    50401 TCACTTAAAT GTTTAACTCC AGAAAAAGAA TTTAAAGACT CCATGGCAGA TGCTAATGTA
    50461 GCTATACAAG CTAGAATGAA TGCTAAATTC ATGAGAGTTA TAATACCTAC AATAGCTGAA
    50521 TCTGGTTCAG CATTATGTAT AGTACAACAT CAATCTACTG ACATAGGATC ATATATGGGT
    50581 GGTCAAACTA TAACTGGTGG TAAATCTATA AGATACAATA ATGTATTAAC AGTAGAATTT
    50641 AGAAAAGCTT CAATACCAGC TGGACATCCA CTTCATTCAG TTAAAGATGA CTATATGCTA
    50701 ATCAAGGCTA AAATAACTAA GAATCACTGT AAGACTACTA CAAATCCATA TGTAACAATA
    50761 GAATACACAG TAAGATTAGG ACAAGGAACT GATATAACTG GTGAAGTAGT AGACGAAGCA
    50821 TTCAATCAAG GTATATTAGA AAGAGCAGGC GCTTGGATAC GTGAATATGA AGAAGGTAAA
    50881 CCACAAGAAA AAGGTAATGA AAGAATACTG TCAGATGGCA CAAAAGCAGC TTGGAATGGT
    50941 ATGGCTAAAT TCACAGAGTA TATAAATAAC AATCCTGAAT ACTTCGATTA TTTAAAATCT
    51001 AAAGTAGAAA ATAATGTTTC AGTAGAACAA TTAGACGAGG AAGAAGTTGA AAGATTAAAA
    51061 GAACAAGACG AAGAAGAAAC AGAGTTTATT AAAGATGTTG AAGAACAATT AGATATTCAA
    51121 TAAAAAAGAA AGAGGAAGCT TAGTCCTTCC TCTTTCTACA TTTAGCATCA TATTTTTTTG
    51181 CTAAAGTTTC TACATTGAAA TCATTAGGTA AGCTGTTGAT AGTTATCTCC AGCGATTCCT
    51241 TAAGCACACT CATAAGTATC TTGTTAACAG TAGTATCTTT TGTATAAGCA ATTGCTTTTA
    51301 ACAAAGCTAA ATCTTGTTTA TCAAAATACA TACTCATAGG TACTTTCTTT TCAATTGTAG
    51361 ATTTTTCAAA TTTGAACAAA TCAAAGTTAC TACTATCAAA TCTATTTACA AATTTATCAA
    51421 CTTTATATTT ATATGAATTG TCAGGAATTC TTATATCATC TTTGTCTAAA TCATTAAAAA
    51481 ATTTATCTAA ACCCATTTTA TAATATCTCC TTCTCAATTA ACTCATCTAA TACATTACGG
    51541 AACTCGTATT TAATCTTATG GTTCTTTCTT ATTTTCTTAC AGTAATCTTC AATGTCTAAT
    51601 CTACTCAAGA TAGCATTCTT TACTACTGTA GTATCACTTA ACTTAGAATC AAGAAGATCA
    51661 TTTTTTATAT CTTCAAATTC ATTAAGCTTC ATATCAAATA CTTTACCAGT AGATAAATTA
    51721 CGGTTAGTGT AAGAATTTAT AATAACAGCT CTATTAGCTG ATGTTTGAAT CTCCATTTCT
    51781 TCTAAATCTT TGCTATACTT TTGATAGAAT AACTCGCAAC CCCTAATACT TGCTATATCT
    51841 TGATAAGCTA TTGGTGTTAT TATCGAGTCA CTAACTATCA TGAAATTTCT AGCTACAAGA
    51901 TCATATGATG GTGATAAGTC TATAAATATG TAGTCGTATT TTCTTAAGAA TCCTACGTTA
    51961 TTCTTAAACC ATCTCCATAC AGACTTTTCA CGATTAACTT TAGTAGTTAG ATATTCACTA
    52021 AGTACAGATA ATGATAAATC TGATGGAATT ATATCAATGT TTTTATATTT TTCCATAGGA
    52081 GATTCGATAA CCATCTCTTC AGCTAATAAG TTATCAGCTA AACCATGGAA CATTGTTTTG
    52141 TCGTTGTGCG TTACTTTATA TACAAATTGA GTAAGATTAG CTTGCGTATC CGCATCTATA
    52201 ATCAATACTC TCCTACCTTC TTTACTTAAA GCCATAGATG TAAGTATAGT AAGCGTAGTT
    52261 TTACCAACGC CACCCTTAAC ATTAAAAAAG CTTACAATTT TCATATTATT TCTCCTCTAT
    52321 ATTATCTATT AATTTCTAAA CAAAATTATA CAACAAATTG TTGAAGAATT TCAAGAGGAA
    52381 TTTCTTAACA GAAATAGAAT ATTAAATTGT AAGTATGAAT ACTTACTGTA AGTTATTATT
    52441 TGAATACAAT TTTATGAAGG AGGTAATGAG AATGGCATGG CATTTTAGAA AAAGTATAAA
    52501 GTTAGGTCCT ATACGTATTA ATGCTTCCAA ATCAGGCATA GGATACAGTA TAGGTAATAA
    52561 AATTGCTCGT CATACTAAAA CATCGACGGG ACAAACATAT AACACTTTTA AAATTCCTGG
    52621 AACAGGGATA TCTTATACAA CTAAGAAGAA GAAAAAATAA TATTGGAGAT GATAATATGC
    52681 CAGAATGTGC AAATTGTGCT AATAAAGATT CAAACTATTG CATATTGTGT GTCGACGGCT
    52741 CTAAATTCAA AATGGCTAAA ACATTTACTC CTAATTATAT TAAGAAGAAT ACTAACAAGA
    52801 AATCAAATCG TATGGGTTCA CAAGCAGAGA TAATAAATCA TCAGAATAAT ATTGATACTG
    52861 TATCAGCTAA TATGACTCCT AATAGCGGAG CTGGTAGAGT AAAAGGTGAT GAACAAATAC
    52921 GAGGCCTTGT TAATATCATG CAAGAAGTAA AGACTCAAGA AATAACAAGA GCGAGAGGAC
    52981 ACTCACAATT TACTATTAAG CGTGAGTGGC TTGATAAACT AGAACGAGAA GCTCCTGCAG
    53041 AAAATATGGA TTTCTGGTAC TTGAACTTCT CATTTAAAGA TAATGACACA CAAATGTATA
    53101 CCGTAATTGA TAGTAAACAA ATGCAAGATA TTGTTGCTAC TATGGTAGAA GATAGAAAGA
    53161 TAGCTAAACA AGCACAAAAT AAGATAGACA CTGCTAATAA GAAAAGAATC TTAATAGAAG
    53221 CAGAGAATAC AAAACTTCTA GCCGAAATAG ATTATCTGAA AGCAAAGATA AAAGAGCTAG
    53281 AAAATAATAA TGAATTATAG AGAAAAATTA TGAGACAGAA AGTAGGTGTA AAAGATGCCT
    53341 AATTATTGCA GTTATTCAAT GCAAGTTACA GGTAGACCAG AAGACGTGAA TCTATTTTTA
    53401 AACGAAATGA GATCAGATTA TTGTTATAAC GAATATGGTT GTGAAGGAAT AACAAAAGAT
    53461 ATGCGACATT TTTGTAGAGT ATTTGAAGCA GCACCATCAG GAGAATTCAC ATTCTTAAAA
    53521 CAAGTAAATG ACAACTATGA AGTGTTTCTA AAAAGACTTG AAATATCAGG AGACTGCGCA
    53581 TGGTCAGTAG CAAGTTGTAT GACTAGCGGA GCCTATACTT ACTACAGTCA ATTTAAAGAG
    53641 AAATATGAAA ATAGAAGTCA GGCAACTACT TTACAACTAG AAAGCAGGAG ACTTAATCTT
    53701 ATTATAGAAG TATATAGTGA GGAAACAGGA TGTGCGTTCT CCGAGCATAT GTTATACGTA
    53761 AATGGTGAAG AAATTATAAA TGACTGCGTT GATTACAATG AAATATGGTA CGACGAGAAT
    53821 GATAACGAGC TCGACGAGCC TATTAGAGAA GGTGGATTTG ACAGCTGGGA TTTTACTAAT
    53881 GAATATGATT TAAGAATAGC TAGAGCAATA TTCAAAAAGC ATGGAGGCTT AACAACAGTA
    53941 GTTAAGGTAA AATGAATATG ACAGAAGCAA TAGTTACACG TATTTATAGA ATAATCATTG
    54001 ATGATGATAA TTCGTATACG TTACAGAAGA AGTATATAGG ACCAATGAGT AAAATACCAT
    54061 CAGCAGACAA AGACGTAGAA AACATTTTAA ATGAACCATT TATAAAGATA AGTAATAATT
    54121 TGTTTATTCC GACCAATAAA ATAAAGAAGA TTTTATGGAT CAATCCAGAA ACAAACAATA
    54181 TGTACTAAGA GGTAAGCGTA TGATTGTTGA ATTAAAAAAA CAATTTAGAA TTGATAATGC
    54241 TATAGCAGAA CAAATAATAA AGCTAAATGA AAAGAAGTTT GAAACAGACT TCTGTTGCTC
    54301 TGGTCATGCA AAAGGAAATG TTATAGGATA TGTAGCATTT AATGTACCTT CATCACTTGA
    54361 TTTAGAAGAA TATGATATAG TGCCGCCAAG AGGATGGCAC TATGAAAAAA CAGAATATGA
    54421 TTCTAGAATA GGTCTATATA TGGATGGTAT AAATGGAAGT CCAGAAATAA CAGAAGAATA
    54481 TATAAATGAA AGACTACAAA CTCTTAATGA TTGGGTAGAT GAGTTACCAA TGAATACTTT
    54541 ATCATTTACA GATAAAATAG AGTTAAAAGA GGTGAAATAA TGCCATTAAT AATGAGATAT
    54601 AAATTATCAT TTAAAGCTAC AGGAGAAGAT GAATTCGAAT ACTTCGATCT TGGAGGATAC
    54661 GCTTTCAAGA TAAAAGGAAT GGAAATTCCA TTTGATTTCT CTGCATATGG ATATGACATG
    54721 GATTATGATG AAGATAATGG CAGAATATGC ATAGATTATG AAAGTGGCAA AGGCATAATG
    54781 TTCGATGAAT TTGAGATAGA TGAATGTTAT GACGAAGAAT ATAAGAATCT ACAATTAGAT
    54841 AAGAACGCTA TAACTGCTGA ATTTCTAAGT AAAGTAGATG AAATATTAGA AATGTACATG
    54901 GATTATAATT ATATGTTTGA AATTAATAAG TTAGAAGACG TAAGATTCGA AGATATTACA
    54961 TTTGAAGATG TAACAACTGG AAAGATATAT GCAGTTGATT CTAATGTTAT TAAACAATTT
    55021 AATAAAAAAA TACAAGCAGA GTTAGCAAAG GAGGATTAAT ATGAAAGTAA GAATAGAATT
    55081 AATAGGATGT GACGATACTA CACAATTTGA TATGGAAATG ACACTGGAAC AATATGATTT
    55141 TCTTAACGAA GTGTCTAAAA GATCTATAAT GCGTTCAGAA TATCAATGTA TGCCAACAAT
    55201 GGAAATAAGA ATATTGGAGG ATGAAGATTA ATGGAAAACA TAAAAGATTT ATGCAGTAAA
    55261 TTCCTTAATT TAAAATCCAA ATCTAAGGTG CAAGATAAAC TTGACACCTT AGATGAATAT
    55321 GCTTCTGACT CTGATTTCTG TTACTTAATA GAATACTTAT TAAATGACGA TAAGATTACA
    55381 GGAATCAAGA AATCTAAAAT CAAGAAACAA ATCAAAGATA CATCTAAGCT ATTAAATGTG
    55441 CAATATGACA GTTTAAAAGC ATTAATAGAA TATCTGTTAA AACATAATAC AGGTAAAGAT
    55501 CAAAATATCT TTATCGTTCA AAACTTTCTA AATAAGATAG AAGATGAGAA CGATAGACAA
    55561 ATCATAGCCG AAATAATAAC TAAGGACTTT AAATGTGGAG TAACAGATTT AACAGCTTAT
    55621 GGACATATTC CAGGACTTAA AAGAAATTGG AGAGAACGTA AAGGACATTC TCTAATTGAT
    55681 AACAAGACTG GAGAGCTAAA AGTTAAAAAG ATACTAGACA AAAAAATAAC TGTGACATTA
    55741 AAACTAGACG GATACAGATT TAAAGCAATA AAACAAGGTA GCGAAATAAA TCTATATACA
    55801 GCTAGTGGTA AGATAGACAA TAATATACCA GAAATAATAT CAGAAATGAA ATCATTGCCT
    55861 AATGGAGTAT ATGATGGAGA AATGATAGCT CATGGAGAGT TCGAAGACTC TACCGCTAGA
    55921 TATAATGCAA CATCTAAAAT ATTAGGTAAA GACGGAGAAA AGCGTGGACT AGATTTTATA
    55981 GTATTCGATT ATCTTATGGA AGTCGATAAG TTCTTTAATT ATGAAGAAAT AATAGGTGCT
    56041 CGCTGGAAGA GATTACATAT ATTAGAAGAC ATGCTTCAAT CTCATAGTGA AGCATATAAA
    56101 GATAAGAATC ACATCAGACT TGTACCAATA TATATAATGC ATGAATTATG TACAGAAAAC
    56161 ACCGTAGATA AAATAATAAC TACATACGAG CAAGTAGTAG AACAAGGCGA AGAAGGTCTT
    56221 GTAATTGATA TAGCTGATGC TTCATATATC AGATCTAAAG GTACTAGTAT GTATAAGTTA
    56281 AAACCAGAAG TTACTGGCGA CTTCAAAGTA GTAAATTTAG CACAAGGTAA AGAAAATAGT
    56341 AAGTTTAAAG ATGCTTTAGG AGCATTTATC GTAGAGTATA AAAACAATAC TGTAAATGTT
    56401 GGTTCTGGAA TACCAGATGC TCTACGTGAA GAGGTGTGGA ATAATAAAGA GTTTTATCTC
    56461 AACAAACTAA TAGAAGTAGT ATACTTTGGT GAAACACAGG ATGAAAAGAC TGGATTACCA
    56521 AGTATGAGAC TACCAAGATT TAAGAGATTA AGACATGATA AAAATCCAAA TGATGTATCT
    56581 TATGATTAAG GAGGAATATA TGTTTAAAAG CTGTGAATTT GAAGGTAGAT GTGAAAACGA
    56641 AGATATAGAC TGCGAATACT GTCAATATAA TGACGATGCA GTATTACAAG ATTTCTTCAG
    56701 TTGGAATGGT GAAGATGAAG AACCAACACA AGAAGAATTA GACGAAGCTA TGCGCCACTA
    56761 GGAGGTTATC ATGAGAAAAG GAGTGAGAGA AGTATTTGCT GGTAGCAAAT ATAGATTAAC
    56821 ACATAAAAGA GGAACATTCT GTTTAGTTAA TCTAATAACA GAAAAAATGT ATTTCCTACA
    56881 ATTTAGCTTT AAAGAGCCAT GGCTATTACC TAAATCAGAC ATAGTATGTG ATAACATAAA
    56941 GTTATATGGC TGGCTATTTT TTTACGTAGG ACATAAAGTA ATAGTATAAG GAGGGGTTAA
    57001 ATGTTTGGTT TGTTCAAAAA AGATAAAGAA GTAGAAGAAA AACTTACTGA AGAATCTGTG
    57061 GAAAAGAAAA ATAAAGCCGT AAAGACAGTA GAAACGCCAG AAAGATTTGA ACTTGAAGAA
    57121 GAATGGATAG AAGTAGAAGG CTATAAAGGC ATGGATAAAG ATATGAAGGG CCATTATAAC
    57181 TTCCAATACG AAATAGGTAA AACGTATGTA ATAGAAGATC CTAGTTCCGT TAAGGCTTGT
    57241 GAATTTGGAT ATCATTTCTC ATTAAATTTA AATGACGTAT TCGATTATTA TAGACTAGGA
    57301 AACAACAATA GATTCTTTAA AGTAAAAGCA CTAGTAAGGA AAAGCGATTA CAAAGACTAC
    57361 GGTAAAGTAG AGCCTGGCTA TATATTTGCT ACTACAATAA ATAAATTAGC AGCTAAACAA
    57421 ATCACAATAT TAAGAGAGCT ATCAGATGAA GAAATATACG AAGAAATAAA AAATATTTAT
    57481 CAAAATACTA TAATGATAGA TAGATTAGAA ATAACAGATA TGCCAGAAGT TTATGATAAA
    57541 GGAACAATAC AAGTTCTAGT AGATAAATGT TCTCATGAAT TACAAGATAA AATGAACTTT
    57601 GGTGAGTCAT TTATGTATCT TCTAACAAAA AATTTAGATT CTAGAGAATC ATTGAATTTA
    57661 TTAGGTTCAG CAATATTGTT AAGTGATGAA ATGAAAGACA GAGATTTATT AATACTGGCT
    57721 ATAACAGAAC AAAAAGAACG TATTATAATG CTTAGAAAAT AAGGAGGAAA CAATATTATG
    57781 AGTATGAAAG AATGGGCAGA AAGAGAAATA GAATTATTAA AAGAAGCTAA TAAACCTGAC
    57841 GAAGGAGAAT GCTTTGACTA TGTAGGAGGA TGCTGTGATA GTGCATTAAA AGCATTTGAA
    57901 GTGTTATTAG ATGATGAACA TAGTGGTCTA TCTATACAAA TAACAAAAAT GATACTTGAT
    57961 AAATTAATCG ACGGCAAAGC TTTAACTCCT ATAGAAGACG TACCTGAATC ATGGAACTAT
    58021 ATAGGTTGTT TTGACGAGGA AGAAGAAGCT GCTGGTATAA AAAGATATCA ATGTAAAAGA
    58081 ATGAGTTCAT TATTTAAAAA AGAATATCCA GATGGAACTG CAACTTACAG TGATAGCGAC
    58141 AGAGAATGTG GAGTAAATCT TAATAACCCA AGTTGGGTAT TTGGTAGTGG AGCAGTAAGT
    58201 AGAATAATAA ATGAAATGTT TCCAATAACT ATGCCATATA CTCCACCAGC TAAACCTTAT
    58261 AAAGTATATA CAGAAGATTT CTTATCTAAT AAAGATAATG GAGATTTTGA TACGGAAGGA
    58321 TTCTTCTATG TAGAAACACC AGATGGCGAA AGAATAGAAA TAAATAAATT CTATCATTAT
    58381 CCAGCTAGAG GAGAAAAAGT AGAAATAACA AGAGAAAAAT ACGAAGCAAT GAAAGCAAAT
    58441 AGAGTAGACA AACCAATAGA AGAAGATTAA TATTATCATA ATCTAATATA TTAATATTAA
    58501 ATAATGCATG TAGGAGGAAT ACTATGAAGC AACTAACGAT ACTACTAGAT TGTGATGATA
    58561 CTATAAGTAC ATTCATGGAA ACTTGTATTA ATAAATACAA TGAAATATAT GGTACTAATC
    58621 ATTCTATAAA TGAAATAAAC GATTGGTATG TCGACGGTAT ATTCGAGCAT GGTCTATGGT
    58681 CTATATTTGA CAAAACAGAT GTCCTACAAC ATATGCCAAT TAAAGATGGC GCATTAGATA
    58741 CTATAAAGAA ATGGCATGAT ATGGGACATA AAATAGTAAT AGTAACAGGA GTTACTAGTG
    58801 CAAAAGCTTA TGAAGATAAA ATGAGATGGG TCAAATTAAT AGGACTAGAA CCATATATAT
    58861 ACGACGTAAT ACCTACACGA CATAAAGAAT TAATCAATGG CGACATCTTT ATAGATGATA
    58921 ACCCTGTATA TCTCCAAGAA TGGCAAGAAA TACGTGGTAA CGCAAATAAA TTATGTCTAT
    58981 TAATGACAGC TCAACATAAT AAAGATAAAA CATACGATAA CTTTATTAGA GTCGACAACT
    59041 GGAAAGAGAT AGACAATATA TTAAATATTT TGATGTTGGT GGTGATATAA ATGCATGGTA
    59101 TATTAAAAAC TTTAGATAAA CAAATATCTA AATTAATGGC AATAAAATTA TACAGCTAAA
    59161 GAGGTGATTT GATGCTGCTA ATTGCAAATA AAGAAACCAG AGATGAACTT AAAGCTTATA
    59221 TAAAAGATAT AGAAGATAAA GACGAAGTAG TTCATATACT AAAATGGAAA GATGGAACTA
    59281 GAATGTCAGA TTTTATAAAG CAACATAATG TTAATAATGA GCAATTAAGA TGCATAACAG
    59341 ATGAAGAAGC TAAAATAGAA TTATACGGTG AAAACATGTT AATAGAATCT GCTACTGCAA
    59401 ATGCTCTATT ATATTTAACA CTAACAGAAT TTAAAGATAG CCTATTGATT TAGGCTGTCT
    59461 TTTTCTATTT GAATTTATTA TTTTGAATAC TAACAGTAGA AATTTTTATG AAAACTGTTA
    59521 CGTGTTATAT TATAATAAAT ATATAGATAC TTATATTGAG GAGCAGAATT ATGAATAATT
    59581 TATACAACAT ATTAAGAAGC AGTGATAATC CACTGGAAAC TGCTAGACAA TTGGTTGCAC
    59641 CAATTTGTAA AGACAAATTG AACAACCATA TCATTAATTG TAATGAATGC GATTTTATGC
    59701 ATTCAGGTAA AAACATTTGT TATGGCAATC CAAATGCTAA TATATTAATA ATAGCAGGGA
    59761 ATGCCACAGA TGTAAAAGAA GAACAAGATT ATCTTGAGTC TATTATCGAT AACTCTTCAA
    59821 TAAATAAAAG CGACATATTT GTAGTACATT CAGTAAATTG TATATGCAAA AGGAAATCAG
    59881 GAGATGATTT AGTATCACGA GATCCTGCAT TAGCGGAACT TAATAACTGT TTACCTTTCG
    59941 TAAAATATGT AATACAATTT GTAAGACCTA GAATCATAAT ATCGATGGGT GCGACAGCAC
    60001 TTAATCAGTT CTATCCTCAA TATAAATTTT TAGACTACAT AGGTGAAACT GTTAATTACG
    60061 ACGGAATAAA AGCTATAATA ACATATAGCG TTAATGATTT ATTTATATTA AGTGAAAGAA
    60121 TTGATTCTGA AAAAGTTGAA GAGTTAGTAT ATCAGACAAT AGATAGTTTT AGTGAAGCAC
    60181 AAAACTATAT TAATATAATT AAATAAAGGA GAGAGAGAAT ATGGCAGGAA ATTTTATGAG
    60241 TAAACCAATA GGTGCTAAAC CAGTTATTCC TAAAAAAGCT GGAGGAATTA AGAAACCAAT
    60301 ACTTAAAGGT AAACCTAAAG TTCATCATGT AGAAGCTAAG CCTATAGAAG AAGCTCCTAC
    60361 TCTTAAAGAG GTAACAGAAG AATTAGCACA AAACTTAGAA GCATTTTCTG AAAAGATGGA
    60421 AGAAAGAGTG GTTCAACAAA CTTCAGAACC AATGGTTGGA CAATGTCCAC CACCAGGTGT
    60481 AGAAGAAAGC TTAAAACAAG AAGTAAAAAT AGAAGCTGAA GAAGTAGAGG TACCAATTAC
    60541 TGATCCTGAA GATGATGACA AATTCGAAGA TAAAGCAATG AAAGAAATGG AAAAAGAAGT
    60601 TAATGAAGAA GAAACTGTTG AAGCTATAGA AGAAGTTGAA GAAGAAAAAC CTAAAACTAA
    60661 AAAGAGAACT AGAAAGAAAG CTAAAAAGGA ATCTTCAGAT ACTACTATAA TAATAGACTC
    60721 TGAACCATTA AGCGTAGAAG AATATAAAGA TTATATGGCA GAAATAATAC GTCCTTCTAT
    60781 ACAAGAATGG GAAGATGAAA AAGAAGAAGT AAAAGATAAA ATGAGCACTC TTAATCTAGA
    60841 CCCTAATATG AATCCTAAAG AAATAAGAGA ATTATTAGCT GGTTTAACAG ATATGCATAA
    60901 AGAAATGCAA GACAGATTAG ATGAAGCTAA AGTTAATCTA GATAATACTG TTGAATTAAT
    60961 TAAGAGTGTA GAAATAAAAG CCGCTGCTGA AGGTGCTAAT GCTGAAGAAA GAAAATTAAA
    61021 GGCATTAATA GCAAAAGAAA ACTATGTTAA AGAAGGAGAA ACTCATAGCG TTAACTTAAC
    61081 TGTATTCAAA CAATTGTTAA ACGAAAGAGT TTTATTCTAT AACAGCCAAA TCAATACTTT
    61141 AGAATATAAT AAATTCTTAG TAATGACATT CCAAAAAGTT TGTAGTACAG AAAATAAAGG
    61201 ATTTTAAGGA GGAGTAAAAT GACAGAATTC AAACCGCTAT CAATAGACAA TAAAACCAAA
    61261 TTAAAATTAG GCAAACCATT AGACCCAGCT CTAATAAAAC AAAAACCATC AGGAAATAGT
    61321 ACTGTAGATT ATATAGCTGG TTCCACATGT GTAGATATGC TGAATGAAAT ATTTGGTCAT
    61381 ATGTGGTCAT TCGAAATAAC AAAAGAATGG ATACAAGAAG GATTTGATCA AATACAAAGA
    61441 GAAAATAGAA AATATCCATT TAAACCAGAT GATCCATTTG TAGAAGTAGA TGCCGCTGGT
    61501 AAATTTAAAA GAATACCACA AGGCCCTACT GCATGGTGCG AAGTTAAATT AACAGTATAT
    61561 GTACAAGGAC CTAATGGAGA TGTATTCCCT ATAACTAAAA TGGCTTGTGG TTCACAAGCT
    61621 ATAACAGGTA ATCAATCATT ACAAGCTAAT ACTGGCTTTA AAGGAGCTCA AACAGACGGT
    61681 ATGAAGAAAG CAGCTTCATT ATTAGGTATA GCTCAAGAAT TATACAGAGA TGATGAAGAA
    61741 AAAGCCCTAT TTGTTAATAA ATATGATGAA ATGATGCCTA TAGTATGGAC AGAAGATGTT
    61801 ATAAAGAAAC ATGAAACAGA ATGGAATGCT GTACTTAAAG TAACAGAAGA TTATGGCTGG
    61861 AATATAAAAG ATGATTTAGG ATATTATGTA TATCAAGTAA CTAATGGTTA CACAAGCGAT
    61921 TTATATAAAA TGCCAGAAGA TTGTCTAATA GATTTACTAA ATACTATAAC AAGCGACGAT
    61981 GAATAGGAGG GATTATATGT CTCTAATATT TCATGATGAC CAAGTAGAAT GCCCAGGATG
    62041 TGGTTCGCAT CTATTTAAAG AAGAAACGAC TTATGCTTTA ATAGAAAAAA AAGATCGTTT
    62101 TGGAAGTAAA TATTACGACG TAGATGATAT AGCATATAGT ATAACATGTG CTAATTGTAA
    62161 ACATGTAATA TCAATAAGTC AAAAATCTAT AATAAATAAG GAGAGATAAA ATGGCTAAAG
    62221 GGAAATGGGT AGATCATACA AATGAACAAA CTTTTAACAC ATTTGGATCT AAAATGATAA
    62281 TAACAGAATA TAAAAATGCA AAAGAGTTAA CCGTATATTT CCCTGAATAT GATTGGTCAT
    62341 GTAAAAGTAG ATACAAAGAA TTTCAAAAAG GCTGGATAGT ATGCCCATAT GAACCTAGAA
    62401 CAGTAGGGAT AGGCTATATG GGCGAAGGCC CTTTTTTAAG TAAAATGAAT AATAAAAAAA
    62461 CAAAAGCATA TGATACATGG CATCAAATGT TAAGAAGATG TTATGATCAA AAGCATAAAG
    62521 AAAATAAACC AACATATAAA GATTGCATAG TAGCAAAAGA ATGGCATAAC TTTCAAAATT
    62581 TCGCAATGTG GTATGAAGAA AATTATTATG AAGTGCCAGA AGAAATTATG CAATTAGACA
    62641 AAGATATACT TGTCAAAGGG AATAAGATAT ACGGTCCAAA TACTTGTTTA ATAGTACCTA
    62701 ATTGTATTAA CTCTTTATTT AAAAATAAAA AAGGCAATTC AAATTTACCA AAAGGTGTTT
    62761 CAAAAATTGG TAAAAAATAT AGAGGAACAT ATACTTATAA TACTATTAAA ATAAATGGAC
    62821 CTACGGTAAG TACGCCAGAA GAAGCTTTTG AGTTTTATAA ACAAGGCATG GAAAATAAAA
    62881 TAAAAGAATT AGCTGACATG TATGAAATTT ATCTTCCAGG TAATGTTTAT AATGCTCTTA
    62941 TTGACTATGA AATAAATATA GAAGACTAAA TATATAAGAG AAAGGTAGGT GAAAACGCCG
    63001 ATGAGAAAAT TAGAACCCAA TGAAGGATTA AGAGTTTTTG ACATAAAACT TAAAGCAACT
    63061 ACAGCAGGGC CATCTCCTGA TAACAATCAA AGAGTTGAAT TATTCTTATT AGGTTGTAAC
    63121 AAAGCAATGT GCGGAAATGC ATGTAAAAAT TGTTTCAACT CTATAACATG GAACGCAGGC
    63181 AAGGCTGAAT TTTCTTGGGA TCCTGTTGAA GTAGCTGAAA GAATTAACAT CATGGCTCCT
    63241 AACAAATATA TAACTATCGG CGGAGGGTGA GCCAACAGAT CAAATAGACA ATTTAATAAT
    63301 ACTATGCAGA GAATTAAAAA CTAAATATAA TTTCAATATA ATGGTTTATA CTTGGCGTGA
    63361 TCTTGCAAAA GCACGTAAAG GATATGTAAC GAAAGATATA TCTGACAATA ATAACAAATA
    63421 TCCTATATCT ACTAAGAAAA TAGATGAGCT ATTAAAATAT ATAGATATTG TAGTAGACGG
    63481 TGAGTTTGAC CCAGAACAAT GTTTATATAA CGAAGAAGCA GGAGACGGAT TCCTTAGTTC
    63541 TATAGGAAGT GGTAATCAGA AAATCTGGAA TGTACATGAT ATGAATTTTG AATACATGAA
    63601 AAACCTAAAT GGATTATATT TAGATGAAAA CGATACTTTG ATATTTTTAA ATAAAAAGGA
    63661 GGACTAATAT GTATTCAAAA CATACAAGAG GTAATGACAC TGTTTTAATA TTAGACGATC
    63721 CTTTAGTTGT TAACGACAGC GAAGGAACAA CTACAATAAC AGAGTTTAAT TTAAATGCAT
    63781 TAAATAACTT TGAAGAAGAA ATATATTATA CAATAAATTA TGTAAAACTA ATGGGAACTG
    63841 CTGGAGTTAA TTTTCATTCT AATGTAAGAA ATGAAGTGAT GAAAATTAAA ATAAGCTATG
    63901 ATAATGAAGC TGATCAAATC GAGCTTAGAA TAACATATGA TTTATCTGGT AATGGAAACG
    63961 CTACTAAAAA ATGCATATTA GACGAAGAAC GTTTTATTTC AGAAGTTATC GATGAAATGA
    64021 TTCTAGCAAA TAACAAATAT ATTTATAGCA TCCCAATAAT TAAAGAAATA GCAGAAAGAA
    64081 CAAAAGAAGA AATATTCTTT AATTATATCA ATGACAATGC ATTTGTTGTT AATGAGCAAA
    64141 CAATAAATAC TACTATAAAA TGCTTATCTA GAGAAGATGG TAGCTGTATA GCTACAGCTA
    64201 ATCGTTTCAT GTATGTACCA GAAGATGACT CAATAATATT ATGCGAAACA ATAGAATCTA
    64261 CAGACTTAAT AGATCATGAA TATGTAGATT TAAGAATAAT CAGTGATAAT CATGCAGTAA
    64321 CAATAGAAAG AGCAAGTTTA GCATCTCGTA GTAAAGGCAA AGTTAAATAC GTGTGTTTAG
    64381 TGGTAAGAAA TGCTACAATA ACTATAGAGC CTACATCTGA TGAATTTACT AGATTTGACA
    64441 ATATGGAATT AAGATTGCCA ACTATAGAAG ATTATCTAGA AAATAAATCG ATAGAAGATC
    64501 TTGCAAATAC ATTATATGAT TATAACAATC AAGATAAAAT CAACTTATAC TATAAAGTGA
    64561 ATAATTTTAT AGATGTAATA TTAATAAATA TAAATGCTTA TTTATTATAA AAAGGAGGGA
    64621 TAAGTTTATG TTTGAGCAAC AACTAACAGA ATTGCTTAAT ATAAAGAAGA ATTGTATCTG
    64681 GGTAAAAACA GAACAAGAGA AAGAAGTAGT ACCAGCTATA TTCAATGTGC TAACTAAAAA
    64741 CTATTTTAAT CATATATATG TTTGGAGTTT TCTAACTAAT TTACAAGAAG TAAAAATAGA
    64801 AAATAATAAT TTCACAAAGA CAGATATACC TAATACACAA GGACCAGCAT TTTTAAGATA
    64861 TTATAATTCA TTACAAACAG ATCCTGACTT AAAATTAGAA GAACATGCAA TAGTCTTAAG
    64921 AGATTATGAT TTGCAGTTTG AAAATCCATC TTATATAAGA TTATTAAGAG AAATGGTTGA
    64981 AGTTAGAAAT GAAAAATATG TCCCATTGAT ATTCGTATCA GAAGGATATA ATCCACCATC
    65041 TAAACTAGCA CATCTATTTA CTGTTGTAGA ATATAAAAAT CCTACAGAAG AAGAATTAGT
    65101 GCAACTTCTA ACAGATTATG AAATAGCTAG AGAAGTAAAT ATAGACAACA AAGAAGAAGT
    65161 AGCTAAAAAG ATGTTAGGAT TTAGTAGAAG TGAAATAATC GAAGCACTTG ATTTATCATT
    65221 CTATAAATAT GGAGAAGTTA ATCTCAAAAT ACTTAACGAT AAAAAAATGG AAATGATAAA
    65281 TAAATCTGAT GTAATAGATT ATTCTATACC TACTAAGACT ATGGCAGATA TAGGAGGTAA
    65341 TCATAACTTC AAAAAATGGT TCGAAGAGAT AAAAATCTGT ATGGATCCAG ATGCTAGACA
    65401 ATATGGCGTT GAAATGCCTA AAGGATATTT AGCACTAGGT ATAGCAGGTT GTTCTAAATC
    65461 ATTAATGGCA GAAGTTATAG CTAATGAATT AGGTGTGCCA TTCTTAAAAT TGAATATGTC
    65521 TAAAATATTA TCTAAATTTG TTGGAGAATC AGAAAGGAAA ATCGAGCAAG CTGTCGAATT
    65581 AATAAATGCA TCAGCACCAT GCGTTTTATT AATAGATGAA GTAGAAAAGA ACTTGGGAGG
    65641 TAAATAAATA AATCGTTCAT TCACGGTAAT ATCTTAGTGA ATAAGTATAT TAAGGACGTG
    65701 ATATATAATG ATAGTCAAAT GTAATTATTG TAATAAAGAG TTTAAAATTA CCATTACAAG
    65761 ATATAATGAA AGCAAAAATA AAATATTTCA TTGCTGTAGA GAACATGCTA AATTAGCAAA
    65821 ACAAGAAGGA AAAGTAAAAT ACAGTAAAGA AATTTCGCTT GTTTGTCGAC ATTGTGGTAA
    65881 AAATTTTAAA CTTAAAGAGT CATATTATAA TAAACAAAGT AAGCGTGGGC AAATTCCAAA
    65941 ATATTGTTCA ACTGAATGTA GAATAGCAGA ACAACGTAAA AATAAAGAAT TTGTTAAATG
    66001 TAATAATTGC GGGAAAGAAA TACTAGTTGT CAAAAATAAG TATAATCTAC ATTTCTGTAA
    66061 TGAAAAATGC AGAATTGAAT ATGCAAAAAA AGGAACTCAA ACTGTAATAT GCGATAACTG
    66121 CAATAAAGAA TTTGAAAAAA ATAAATATGC ATATAATAGA GCCAAAAAAC ATTTTTGTAG
    66181 CAAAGAATGC TATGATGAAT ATAGAGCTAA TAAAAAAGAA ACTTATAAAG AAATTTCGCA
    66241 TTATTTACGT ACGCATGAAA AATATGATGA ATGGAGAGCA AAGGTCTTTA AAAGAGACGA
    66301 ATATGAATGT TCCAAATGTG GAACAAAAGA GAACTTACAC GCTCACCACA TAAATCAATT
    66361 ATATGATATA TGTGATAAAT ATGATATGAA TATAGATAAG ATATTAAATT CGAAAGAATT
    66421 TAATGATATT GATAACGGAA TCACATTATG TCAAGACTGT CATGCTCTTG AACATCCATA
    66481 TATTTCGAGA GATGAAAAAG GACGATTTAT TAGCCGCTCT GGGCCAAAGT CTACAGAAGA
    66541 CCCAGAGTGA TTAGAAGGGA ATTAAGCTGG AAAGCGGGTT ATGTCCGTAA TCAGAGACCG
    66601 AAGGCGTTCA TAAAGAACTA AGCTATATAA AACTATTATT AATAGTGGAA GTTAGTGATA
    66661 CTGGTAACAG TAGTCAGGCG CAACGCATAG TAGATGATAC CTATACAGCT GATATAGGAG
    66721 TATAATTCTA CCACGAGGCC CTTCTTTGGT GTAGACTAGT AATTCCAAAA AAAGCTATGC
    66781 TGGACTGCTC ATGAATTAAC ATGAGATAAT GGGTATAATA CCCCAGAAAT TAGGATAAAA
    66841 AGCCTAATGA TAACAATTCG TATGCAAGTT CAAACGCTTC AGACAGTGGT ACTCTATCAA
    66901 GAGTATTCGG TAAAGTCTTA GATATGTTAG TTAATAACGA TAAAGGTATC TTTACTGTTA
    66961 TGACTTCTAA TAATGTAAAA GACTTGCCAC CAGAATTAAC TAGAGCTGGT AGATTAGACG
    67021 CTATCTGGTA TTTCTCTTTG CCAAATGAAG AAGAAAGACA AGAAATATTA GCAGTACACT
    67081 TCAAGAAGAG AGAACAAAAA GTGCCAGAAC CAATTGTTAG AGAAATTGCT AAAGAAACTC
    67141 AAGGATATAC TGGTGCTGAA TTAGAACAAA TAGTTAAATC CGCTATAAAG AAAGCTTATG
    67201 TAAGAAAAGC TAAAAATATA GACAATGAGT TTGAAATAAC TAAGAAAGAC TTAATAGAGT
    67261 CTAAAAAAGA AGTAATACCA ATAAGCAAGT CATCTAAAGA AAAGATAACA GCTTTAGAGC
    67321 AATGGGCTAA AGGCAGAGCA TTATTTGCCA ATGAAAAAAC TAGCAATAGC AAAAAAATAG
    67381 AATTAGACAA TATAGATATA GACAACTTTG AATTTTAATA TCTTATATAC TAAGAAGGAG
    67441 GGGTAAGTCA TGGATAAAAT AACTTTAGAT ATGGATTTTG GAAATGACCT AGAACAAAAT
    67501 GAGGACATAG AAATACCTAA AGCAGAAAAA ACAGAGGATG AAAAGAGAGA ATATGTAACA
    67561 GACTTAATCA AAGAAGGATT AGGTCAATGC GAAGAAAACG CTAAAAATCT ATCTAAACTA
    67621 ATAGAAGATA TAGAACCATT TTTAGGTGCT GGTATAACTC AAGAAATAGT AGGAGTTATG
    67681 CAATATCTTC AAGGCATATT TGAAAGCAAT ATACCTAGCT TATTAAGAGG GAATTATGAT
    67741 GAATTAATTC CCGAAGAAAT AGTAGGCCAT GAACTAGAAG CAAGTCTTTT AATAGATTTG
    67801 CTTAAAGGTA CTAGAAAAGA ATTGCTTAAA AAAATAGAAG AAAAAAGAAA TAAATAATTT
    67861 TAAAGGAGGA CAATAATATG TCAGTATGGA AAAAAATAGA AAGTAAAGTA ATGGATAAAA
    67921 ACGTAAGTAG ATCAACTTTA GCTAAAGCTT TAGAAAAAAT GAATGTAACT TTAGATGATT
    67981 CTGTAAAAAC AATATCTAAT GCTTATGGTA GCGATACTTG TGATGCTGCT TTAATAAACA
    68041 AAGCTAACCC ATCTAGAGTA TCTTTAGGTG TTAAATTTAA TGCACAAGGT GGCGTTGAAT
    68101 TAGTTGGAGA TATATGGGGA ACAGGCTTAG GTAATGACGG TGGTCAAGAA GGTTTACTTG
    68161 ACAGAATAGC TCATCATTAT CAAGTTGAAA ATATAACAGA ACAACTTTCA ATGTCTAACT
    68221 GGTGTATAGA ATCTACTGTT GATAAAAACG GTAAAACAAT AATGGAAGTA GTTCAATACT
    68281 AATCTAATAG CCCACAGAAA TGTGGGCTCA ATAATTTAAT TTTAATTTTA GGAGGAATGA
    68341 AAATGAAAAG AGTTAGAATA ACAATAGATG AAAAAGGAAA TTACGATATG GATTTATTAG
    68401 AAGGATTCAG TGGTATGAGT TGTTCTCAAA AAGCTAAAGA GCTTCAATTA TTAATAGGTG
    68461 GAGACAGCGT TGAAGAAACT AAAAAACCAG AATATTTTGA TCCAGAAGGA GATAACTTCG
    68521 ACGAAATATT TATAAAATAA GGAGCATAAT ACCATGAATG AAGAAAAAGA TGATAACGTA
    68581 ATTGTTACAA TAAAATGGAC GTACGAAGAT CTTGAAAATG CTCTAAGAGA TAGAGGTTAT
    68641 GAACCTACTG ATGACAATAT AGATACTTTG CTAAGCAATG GATTAGCTAG TAAACTTGAA
    68701 GATGAATCCA TAGAAAAAGG TTGGGACATA ATTGACTATA TATTTTGTAT ATCAGAAGAT
    68761 CAGCTTGAAT AACATTTACC CCTTTCTAAA GGGGATTTTA TATTAGAAAG GGGTAATGAA
    68821 TGATGTTAAA TATGAATAAA TTATTAGAAG GTTTAAATGA CGGTCAAAAA AGAGCCGTTA
    68881 AACATATAAA TGGACCAGCA TTAACTACTG CAACTGCAGG TGCTGGTAAA ACTAGAGTCA
    68941 TAATAGCAAG AGCTCAATAT ATGATAGCTA GTGGAATCGA TCCATCTAAT ATATTATTGA
    69001 CTACTTTTAC TAATAAAGCA GCCAATGAAA TGAAAGAAAG AATAGTTTCT ATAGTTGGCG
    69061 ACAGAGGTAA AAGAATAACA GTTGGTACTT TTCATAGTAT CTGCAATAGA ATATTAAGAC
    69121 AACATGGGCA TCATCTTAAC TATGAAAAGA CTTTTACAAT ATTAGATGAA GAAGAAACAG
    69181 ATAAGATAAT GAAGAAAATA GGTAAAAAGT ATGACATAGA ATTTGCTATG CTAAAAACAT
    69241 ATATATCTGA TTGTAAATTA CACTGCAAAT TAACTAATCA AGCTTATAAA GAAGCTGCAA
    69301 ATGATACAGA AAGAAAATTA GCAGATGGCT ATTCAGAATA TCAAAGCGAG TTAAAGAGAA
    69361 ATCAAAGCAT GGATTTTGAT GATTTGTTAC TACAAACAGT TGTTTTATTA GAAAACTATC
    69421 CAAAGGTCAA AAAAGTAATA AACAACAAAT GGAAATATAT ATCAGCTGAC GAAAATCAAG
    69481 ATAGTTCACA ACTAGATTGT AGATTAATCT ACTTATTATC AGGAAAGAAC CATAATGTAT
    69541 TTTTCGTAGG AGATGATTAT CAATCAATAT ATGGCTTTAG AGGTGCAGAT TTAGACGTTA
    69601 TGCTTAATTT AAGAAGTTTG TATCCAGAGC TTAAAATGTA CAATTTAGGC GTAAATTACA
    69661 GAAGTACCGA AACTATCGTA AATGCAGGAA AATCAATAAT CCGTCATAAT AAGAAACAAA
    69721 TCGAAAAATC CGTAGAATGC GGTAGAGGCA TAAAAGGCGC TCCAATCGTA ATTACTAAAT
    69781 GTACTAACCA AAAAGACGAA GCTAACAAAA TCGTAGCATA CATCAAAATG CTACATGGTA
    69841 AAAAAGGGCT AAAATATAGC GATATAGCCA TTCTAAACAG AATGAGCTAT TTATCAAGAT
    69901 CTGTCGAAGA AGCACTTATG CGTGCTAGAA TCAAATATAC GTTAATTGGC GGAACTCCAT
    69961 TTTTCTGTAG AATGGAAGTT CAAGACATTT TAGCATATGC ACGTTTAACA GTAAATGAAC
    70021 ATGATTTTCT AGCATTTAAA AGAACTATTG CTATACCAAA AAGAGGCGTT GGCGATAAAA
    70081 CTATAGATAA GATAGATGAG TTCGCACGCG AATATCCTGG CGGAGCAATA TCTATAAGAA
    70141 AAGCTTTAGA CGACCCTAAT TTGCCAGTCA AAGGTAAAGC TAAAACTGGT ATTAAAGAAT
    70201 ATAACAAATT TCTTAAAAAA CTTGATTCTA AAAAGACTGA ATTATCTTCT AAAGACTTTA
    70261 TAGAGTATAT AATCAAAGAA ACTGGTTATT TACAATATTT AAAAGAAAGC TATAAAGACA
    70321 CTTATCAAGA AAGATTATTG AATCTACAAG AATTGATCAA TGTAGCAGAA GAGTATAATA
    70381 GCATAGAAGA ATTATTAGTT GAATCTTCTT TATATAGAGA AGATATAGAC GAGAATGAAG
    70441 ATGCTGTACA AATCATGACT ATACACAAAT CTAAAGGTTT AGAGTTCCCT GCAGTTATAA
    70501 TGACAAATAT GTGCGAAGGT ACATGCCCTC ATTATAAATC CATAGATGAT CCTAAACAAT
    70561 TAGAAGAAGA AAGAAGATTG ACTTTTGTAG GTATCACAAG AGCGGAAGAT TATTTATTTA
    70621 TGACTTATCC GCAACAACAA AAAATACAAG GTAAAACACA ATTTGTAAGA CCTTCTAGAT
    70681 TTTTAAACGA GATAGACCAA TCTTTAGTTT ATAGAAATTA AAAAAGTGAT GTCAGTTGAC
    70741 CAAAAAAATC GAGTTTTGTT TGTGGCGAAA AATTGAGAGA ATTTTTTTAA AATTTGAATC
    70801 TAAAGGTAGG TAAGAAAATG TCAAAAAATT TAATCAAAAA TAAGAAACTT AAACCAAGGA
    70861 AAAACATATG GGATAACATG GGCTCAACTA TGAAGTTGCA GCCCTTTCCA TATCAAAAGG
    70921 AAGCTATCTA TCATGCTATT CATAATCCTA ACACGCTTAT GATATTACCT GTCGGTAGTG
    70981 GAAAGACTCC TATAGCTATA GGCATTTTTT TAGAACTCCG CAATCAGGGT TTAACAGATA
    71041 AGCCAGGAAT AATATGCGTC AAAGCTTCGC TTAAATATCA ATGGGTTGAA GAGGTTAAGA
    71101 AGTTTTCTGA CTTAAGAGTT AAAGCTATTG AGACTCCGTC TAAGGCACGT GGTAAAAAGT
    71161 TCGATGAACA ATTCGAAGAT ACAGATTTAT ATGTACTTAA TTATGAAACA TTTAAAAATG
    71221 AAAAAGTGAG CAGTAAACTA TTAGAGAAAG GTTCAGAAGT AATCATCCTA GATGAAATAC
    71281 ATTATATTGG AGATTACAAA AGAAATAAAT CTAAAGCTCT ATATTGCTTC AATCATTTGC
    71341 CTTATAAGTT TGGTCTTACA GCTACACCTA TCACAAAGAA TCCAGAGAAT ATATACAGTA
    71401 TATTTAAAAT GATTAAGCCT GAACTGTTTC CTACTCATGG TAAGTTCGCT AATAATTATT
    71461 TGAAATATAG AAGTTATGGT CAAGTATCTG GATTAAAGAA TGAAGAACAC TTATTCAATA
    71521 TTCTTAAGCC ATATATCTTT GTTAAAGACG GAGAGGAAAT TTATAAACAA CTTCCAGAAC
    71581 TAATTGTTAA TAAAGTGTAC TGTGAAATGT CTAAACCAAT GGTTGAAACA AATAGAAGAA
    71641 TAATGGAACG TCTAGACGAA ATCAATGAAC AAATAAATGA CTACGAATAT CGTATTAAAG
    71701 ACAAGTCTAA GCTTGAATTT GATGAGAAAT ATAATAAATT AGTCACTCAG AAATTAATGC
    71761 ATCAAACATT TGCTCAAGAA CTTGTAGACG ATCCAAGGCT ATTAGCACTT AGTGATAGTG
    71821 AAGCAGCCAA AGAATATATG TGTAACAGTA GCTGTCCTAA GTTAGATATA CTATTAAGTC
    71881 TAGTAACAGA TATAATAAGC TCAGGAGAAA AGGTATGTAT CTTTACTAAA TATGAACGCA
    71941 TGCAACAACT ATTAGTTGAA GAAATTCAAA AACAAATGGT TGTAAAAATT GCATTAGTCA
    72001 ATGGTTCTAT GAATAGTAAG GAAAGACATA GACAAATTAA TGAGCTCTTT GCTGGTGACC
    72061 ATGATATATT GATAGCAACT AATGCTATGA CAGAAGGAAT AAGCTTATCA TGGTGTAAAT
    72121 ATTTAATAGA ATATGACTTA GCTGAAAGCT ACGCATTACA GACTCAAAGA CATGGTAGAA
    72181 TACGTCGTGC TAATAGTATA AGTAGAACAT CATACGTATA TCAAATCCTT GTAAGAGACA
    72241 GTTGGGATGA AATACAAGAG AAGATAATAA TCAAGAAGCA AAAGTATGAT GAACAGATTA
    72301 AAAATATTAA ATAAAAGGAG ATGGGAATAT GTTTAATACA GAGGATTTTA TAAAAGACTT
    72361 AAATGAAAGC ATATCTAAAA TGGAAGCAGA GGAATTAAAT ATTAATGTAA CTGGCGATGA
    72421 AGAATCTGAC AGAGAAATAA TACAAAACCC TCAACAAGCT AATTATTTTT GTAAAGTAGT
    72481 AAATGAATTA AGAGAAGAAA AAGCTAAAAC TGAAGAGCTA ATCAATCAAG AACTTGAAAG
    72541 AGTTAAAAGA GAATATGAAG CATATAAGAC AAAAGAACTT AATAGAATAG ACGGTCAAAT
    72601 ACAATACTTC TCAGGACTAT TAGAATCATA TGCTACTAAA GAATTACAAA ACAGCAAGAA
    72661 ACGTTCTATA AAATTACCTC ATGGTACATT ATCTATAAAG AAACAACAAG ATAAATATGA
    72721 TTATGATGAA GACGCAATAC TAGAATGGTT AAAGAAAAAC AAACAAGATA AATTTATCAA
    72781 TGTTCAAACT AAAGAAACTG TCAATAAGAA AGATCTTAAA AAAGAAGGAT TTAGTCACAA
    72841 TGGTAAATTA TATCTAGATG ATATAGAAGT CGAAGGAGTA GTCATAACAG CACAACCAGA
    72901 CAAGTTCGAA GTTAAATAAG AGGTGAGAAT ATGATCTACG AAAGGGAGTT CATAAATACA
    72961 GTTAAAGATG CTACTGATAT GTTAGAGCTA GCTAATGAAT ACACAAGTAT GAAAAAGGCT
    73021 AGCCCTAATA CTTGGCAAGG ACAATGTCCA CATCCTAAAC ATAGAGATAG TACTCCTTCA
    73081 TTTACTGTAT TTACTGATAC AAATACCTGG GCATGTTTCG GTTGTAATCA AGACAATCAA
    73141 TATGGCTCAG ATTGTATAGC ATTTATACAA TGGATAACTG AAGGAGAATA TTCGTGGCAA
    73201 GATGCTTTAT TATGTCTAGC TAATAGAGCT GGTATACCTA TACCAGACGA TAAGAATCAA
    73261 GCTAAATATG ATAAGAATCT TAAAATGTCT AATAAGTATC ATAAAGATTT GTCATCAGAA
    73321 GCTATGGAAT ATCTTGAGTC CAGAGGAATA ACATCTAAAG AGATAGAGAA GTGGCACATA
    73381 GGATATGACA AAGAAACAAA TAGAATAGTA TTCCCGTTGT ATTCTAAGTT CAACCAAGTC
    73441 GTCGGCTTTA ATAAAAGACT ATTAGATACT AGAACTAAGG GCATAAATAA TAAGTATATA
    73501 AATTCCAAGA ACTCAGAAAT ATTTAATAAA TCAACATTTC TTTATGGTAT TCATTATATA
    73561 AAACAAGAAG TTAACTATAT TATTATTACA GAAGGAAGCA TGGATGTTAT CCTTGCAACT
    73621 AAATATGGTT TGCAGAATGT AGTATGTACT TTAGGTACAA GTCTATCTCA ACAACATGTA
    73681 GAAGTTATAA AGAGAATGAA TAAGATTCCT ATAATAATCT ATGATGGAGA TGATAAAGGA
    73741 AGATATGCTA CACAGAAAGC TGCTAACCTA TTTATGGAGA ACGATATGTA TTGTAAAGTC
    73801 GTTAACTTAC CAGAAGGATT CGATTTAGCA GACATATCAC TTCAAACAAA AAATAAATTA
    73861 GTAAAATATA TAAATGATAA TACCTATACT TATGGTTATT CAAAGATAAA CGAGCTAATA
    73921 AAAGATTATA GTAAAAAACT ATATGAATTA CAACTTGATT ATTCTATAGA GGCCAGAAAG
    73981 ATATTAGAAA GAATACCAGA TAACGAAAGA GATGTATTAG AAAGTTATCT TAAATATAGT
    74041 ATGGGTATGA TAAAGGAGGA TTAGTATGTT GATATTTCCA GGACAAGACA AAGGTGTATA
    74101 CGAATTGTTC CCTGAACTTA AAAACGAAAC AGCAGAAGAC TTTCTTGACT TTTTTGTAGT
    74161 AGATGACTTA CGAGAACTAA TAGTTAAATG CTTAGACAAA TTCAGTAAGA AGCTTACAGA
    74221 AAAAGATAGA AAGTTATGCG AAATAGTATG CGATATGTTA ATAAATAAAG GTGTATTAGG
    74281 ACCCGATGCA CATAATGCAT TAACAGATGA ATTATTAATG GCAGCTATGC TTCGTGACTG
    74341 TGAAGTAGAT ATCAATAAAC CATCTACTTT AATAAGACCT AGAGACGTAT TATTTGAAAC
    74401 CAATAAAGAA CTAGGCAGTA AAGTACCAGA AGAAGAACTA GAAAAAGTAG CGCAATGTAT
    74461 AGAAGCACAA TTTGGAGAGC TAACTCCTAT ACCATTATTA AAAGGTACAG TAGGAAGCTT
    74521 CCAACAATTA TTTGCAGATG CATGTTTTGT AATAGACAGA TATATAGAGG TATAAGCTAT
    74581 GATATGTAGT AACTGTATTA AAAAAGATGT GTGTAAACAT AAAGAATATC TTGATATGTA
    74641 CAGTGGCTTA GAACTTAATG AATGTGAGTA TAAAAAAGTA GAAGGTTGTA TGCCTTCTAC
    74701 TTTACCTAAC ATATCTGTTT CACATTTTGA AGAACCTAAA CAGCCACGAT TATCGAGAGA
    74761 AGAAGTTAAT GAGAAGATAC TAGAACTTAG TAAGCAGCAA AATGAACAGC CAACATTAAG
    74821 AGAAATGATA ACATGTGAAA TATGTGGTGC AGTAGATTTT AAAGACCAAA TGCATAAATG
    74881 CTCTAAATGT GGTAACTGGG TATGTTCTAG TTGTTCATTA GAATTACCAA CAATAGGCGT
    74941 AGATCCTAAT AAGCCAATGG GAACAGAATT CTTATGTGAT AACTGTTGGG GCCAAGAACA
    75001 ACAAGAAGAA CCAGACATAG AAATAGTAGA GGAGGATGAC GACAATAGCG ATGACGAATA
    75061 AACCGAAAAA ACCTACAATA GATGACTTAA AAAAACACCT TTTTAAGTAT AAAGATGCTA
    75121 CTATAATAGT AGGGAATGAT GTTATATCAG ATAAAGAAAT GTTTTTACCT TACAGCGATG
    75181 ATAAACATTA TAGCAGAAAA TCTATGAAGA AAACACCTAA AGAGTTTTGG GACTTCTATG
    75241 AAGAAAAGAT CTATAAAGAA GACGCTGATT CTCTTAATAA GAGTCAACAA TTAATAGAAG
    75301 GATTAATAGA TTTAGGAATA GTAAAAACAT TAGTCGATGA TAATAGCGAT GGAACATTTT
    75361 CTAATTGCAA TATAAGATAC ATACCATTAC AAGGTAATTA TAAAGTACTG AAATGTAATA
    75421 AGTGTAAAAA AGAAATGATA TATGATTCTA GTAAAATCGA TATCAGTGGC AAACCTTTAA
    75481 CACATAATAT GTACGAAGAT ACTGAATGCG ATGGCACTAT AGTTCCTACA TTACCTTTTG
    75541 CTAATAGTAT AATGAATGCA GACTTAACAG AAGAATTAGA AGAAGCTATA TTCAATTTAG
    75601 ATTCTGATGA ACCCATGCAT AGTCATACTT TAATATTTAT AGGAGTTGAT TTTGATAATA
    75661 ATATAATGCA TTATATTGCA GATAAATTTA GTACTATAAA AAACAGCCCT CAATATAAAA
    75721 GTCAATATCC TGATGATACA TATTATATAG TTATAGTATC TGACGGTGAT GAATTACCTA
    75781 TAGTTGCTTA TAATGCAGAC TTTGGAACTG AAGATAAAAT AGAAGATTCT TTGGGTAGAC
    75841 TATCTGAAGT CTTGAAATCT TAAGACATAT TTATGAAACT AATATAAAAG GAGATGCAAA
    75901 ATTATGGAAG GATTTGAATA TATTATATCT AAAAGTAATA TAGAGGGAAT AAATATAAAT
    75961 ACCCTTGAAA AATTACTACA GAATACAACA TGTAATCAGT ATTCAATTAA GAAAGTAATA
    76021 AATAGTTCGA TAATAGCTTT TGATAGTAAT AAAGGTAAGA TATGCATGAT AAATTGTGTC
    76081 AAAAATTATT ATAACTTACC AGACGATAAT GAATGTGTCA GCACACAAAA ACGTTTATTT
    76141 GGAGAGTTTA AAGACTGTCC TTGTGACAAG TGCCATTTAA AAGCTATAGA ACTATGGAAA
    76201 CAACAAAAAA TAGAAAAGAA ATAACAGGAG GACAACAACA TGAACAAAAC TGAATTAACT
    76261 GTAACAATGG CAGACAAATT AAATAAACCT AAAAAAGAGG TAGAAGAATT CTTAAATGCA
    76321 TTCACAGATA CTATAACTGA AACATTACAA AGTGGTGATA AAATACAAAT AACAGGATTC
    76381 GGTACATTCG AAATAAGAGA AAGAGCTGCA AGAAAAGGTA GAAATCCAAG AAATCCACAA
    76441 CAAGAAATAG AAGTACCAGC TACTGTAGCT CCAGTATTTA AAGCTGGTAA ACCTTTTAAA
    76501 GAAGCTGTTA AGAAAAATAA ATAGATAGAA TATAAATAGA GGATTAACGT CCTCTATTTA
    76561 TTTAATAGAA TGGAGTATGT ATATGGCAAA AAAGAAAAAG AAAAGCATAA TAGATTATAA
    76621 AGACGTATTA GCCATTCCAT TTTCACAAGT TAATGAATTC GATAATGGCT TTACTTATGC
    76681 TAATAATAAA AATATTTATA CTGAATTTAA TGACGGAAAA TTCATATCAC ATGATGGTCT
    76741 TGACAAATGT ATAGAAGTCA CACAAGTCAT GCCATTTCTA ATGATACGTA ATGATAAAAA
    76801 CGAATTCTTA GTTATGAAAC GTAGTGATGC TCCAATAAAT AAACCATCTG ATTTATATTC
    76861 CATAGGATTA TATGACCATA TATATCCTGA AGACGGCTAT TCAGATCATT TATTTTCATC
    76921 TTTAGTAAGA TTATTACATA CTAATATAAT CAAATACAAA CCATTACCTT TTAAGCATGT
    76981 AGGATTTGTT AAAGATGTAG GAGACAGTCA CCTAGGCATA GTATTTGTAC TCGATACCTT
    77041 TGCATTTACT ATGGAGCCAT GTAATAAAAA ATATATGTAT CAATGGTTTA CTAAAGAACA
    77101 ATTGATAGAT AATTATAGTA GATTTAAGTC ATGGTCTCAA CATATAATCA ATTATATAAT
    77161 AGACGACAAC AATGAGTTAT AAGGAGGGAA ACATATGAAT CTTAATGATT GGTTGCCAAA
    77221 CAAACTAGCA CACAGCACAT GGCGTGACAA ATATCAAAAT AATGGTGAAA CGTTTGATGA
    77281 ATGGTTAGAT CGTGTATCAA ATGGAGATCC AGATTTAAAA CAATTAATAG TAGATAAGAA
    77341 GTTCATATTT GGTGGTAGAA TACTAGCTAA TAGAGGACTT CAAAATCAGG GAACTAAAAT
    77401 AACATATTCA AATTGTTATG TATTAAAACC ACCTGATGAT AATATAGAAA GCATATACGA
    77461 TACTTGTGGT AAGCTTGCTC GAACTTTCTC TTATGGAGGA GGAGTAGGTA TAGACATATC
    77521 TAATCTAAGA CCAAATGGAG CTCCTGTTCA TAATGCAGCT AAAACTACTA CAGGTGCATG
    77581 TAGTTTCATG GATACATTTG CCCAAGTAAC TGATACTATA GGGCAAAAAG GTAGACGTGG
    77641 AGCATTAATG TTATCTATGG ATATAAATCA TCCAGACATA GAAGAATTTA TAGATAAGAA
    77701 AACTAATACA GACAAGGTAA CGTCAGCTAA TATATCAGTA AGAGTCACTG ATGACTTTAT
    77761 GAATGCAGTA GTTACTAAAC AAAAATATAC TTGTTCTTAC TTATTAGAAG ACGGTTCATT
    77821 AGTAACTAAA GAAGTAGATG CAGATAAGTT ATTCGAGAAA CTAGCAGAGA ATAACTGGGA
    77881 CTATGCAGAA CCTGGTATTC TTTATTGGGA TAATATAAAT AACAATAACT TATTATCTGA
    77941 ATATATTAAA GCAGGAGACT TTGCATATGC AGGAGTTAAC CCATGTGCAG AAGAACCGTT
    78001 ACCTGCAGGT GGAGCATGCA ATCTAGGTGC AATAAATTTA TCTAAATTCG TAGTAGATCC
    78061 TTATACAGAA ACTGCAACTA TAGATTATAT GGAATTAGCT GATACAATAT ATAAAGCAGT
    78121 AGACGCAATA AATGATTTGT TAATAGAAGG TGCAGACCTT CATCCATTAG AAATGCAAAG
    78181 AGAAAGCGTT AAGAAATATA GACAAATAGG TTTAGGAATA ATGGGATTTG CTGACATGCT
    78241 AATCAAATTA GGAATAACTT ATGGTTCTGA AGAATCTATT AAAATAATAG ATGAATTAGG
    78301 TAGCTTTATA TTATATCATG CAATAATAGC ATCTAATGCT TATATGAAAG AAAATGGAGA
    78361 AGAACCATTC TATGGTTATG ATGCTGAAAG ACTTAAAAGA TCTAAACCAA TCAGAAATCT
    78421 ATTAGAAAAT ACAGAATATA ATGCTGACAG ATTATGTAAA GCATTAGAAG AAGGCTTATT
    78481 TAATTCACAA TTACTTACAA TAGCACCGAC TGGTTCAATA GCTGGTATGC TAGACACATC
    78541 ATATGGAGCA GAGCCTTTCT TTAGTTTGAA ATATACTCGT AAAACTAAAA GCCTAAATGG
    78601 AGGAGAAGAA GTAACATACC TAATAGATAA TACACAAGCA GAAGAATATA AAGAACTTCA
    78661 TGATTTGTCA GTAAGTGATG AATTACCAGG ATTCTTTATA ACAACTCATC AAATACCAGT
    78721 AGAAGACAGA GTAAAAGTTC AAGCAACATG GCAAAAATAT ATAGACGCAT CAATATCTTC
    78781 TACAGTTAAT CTTCCTAAGA GTGCTACAGT AGAAGATGTT AAACAAGCAT ATATATATGC
    78841 ATGGCAACAA GGATGTAAAG GATTAACTAT ATACAGAGCA GGTTGTAAAC GTGATGCAAT
    78901 TCTAACTGAA GCTTTTAAAG AAGAAGAAAT AGAAGTTCCA GTATCTGAAA TGAAAAATGA
    78961 ATCTGGTTTA CAATTTGGAG ACACTTTATT GATAGATAAT AATGTACGTG GCGTATATCG
    79021 TGAATTAACT ACTGGATGCG GACACTTGCA TTGCAATTTC TATTTCGATC CAGACACAGG
    79081 AGACTTAAGA CAAGTATTCT TAGATAAAGG ATCTAAAGGT GGTTGCTTAT CTATGTTAAA
    79141 CGCTGTATCT AGACTATCTA GTTTATGTGC TAGAAAAGGA GCTCCAGCAG AAGAAATCGT
    79201 AGATCAATTA CTATCAGTAG TAGATTGTCC AGCTTATCAA GTTTCTAAAC ACGTTACACA
    79261 TGCAACATCT AAAGGTTCAT CTTGTGCTTC AGCAGTAGCA TATGCATTAT TAGATGCGCA
    79321 TAAAGAATTC TGTGAAGAAT ATGGTATCAA TGAATACGAA GATGAAGACA TACCAGAACC
    79381 AAAGAAAACA GTTAAACCCA AGATAACTAA AGAAAAAGTT AAAGAAAAAG CTGACTCTTT
    79441 GGATGACTAT TATACAACAT GCCCTGCTTG TGGTAAGAAA ACACTTCTAG CAATAGGAGG
    79501 ATGTGTAAGT TGTCAAAACC CAGAATGCTC ATGGAGCAAA TGTGGTTAAA ATATATAAAG
    79561 GAGGTTCATT AATATGAATG CAGATGGAAT CATACAAGAA TTAGGAGAGA AAATAAAACA
    79621 GCTAACTATA TCAGAAGCTA TACTAAAAGG TCAATTAGTA GAATCTCAAC AAGAGATAAA
    79681 CAGATTGAAT AATATGATAG ACGAAAAAGA TATGGAAATA GCTGAATTAC AAACTAGTAA
    79741 ATGTCAATGT GGCGATGGAG GATGCAGCTG TCACAGTGAA GAAGACGGAG GAGTAAGATA
    79801 AATGACAATG AAAGAACCAA TGAAATTAAG AATAAAATAT TTTGAAGGTG CTACTAAATT
    79861 AAAACAAAAA GCCATAGGTA AATGGATAGA TGTTTATGCA CGTAAAGATG TATTCGTTAA
    79921 AGAAGGTGAA ATGGCTAAAG TGCCATTAGG ATTTGCCCTT GAATTACCTA AAGATTATGA
    79981 AGGACATTTA GCTCCTAGAA GTTCTACATT TAAATCTTGG GGAGTTATAC AAACTAACTC
    80041 AGTAGGTGTT GTAGATGATA CTTATATAGG AGACAATGAT GAATGGTTAA TGCCTGTTTA
    80101 TTGTCTTAAA GGTAAAGACG AAATACTAGA AGGTACAGGT AAATGTAAAG GTACTATGGT
    80161 TCATCAAGGA GATAAAATAG GACAATTTAG AATAATGGAA TCAATGCCTT TATTAATATT
    80221 TGATGAAGTC GAAACTTTCG GAAATAAAGA TAGAGGAGGT TTCGGTACAA CAGGGGAGAG
    80281 ATAAAAAATG ACTGTTAATA GAAATAGAAA TGACTATAGC GAAATATCAG AATTTGCAGT
    80341 TGGTTCTTTA TTTGCTAATG ATGAAGGTGA TATAATCGTT GGAAATCATG AGCCCAGTTT
    80401 AAATGTAGAT TACAGTAGAA CTCTTGCTCC TAATGATTTT AGTAGTGTAG CAATGGTAGA
    80461 TCCTGCAGCT CATAGAATAT TAACATCATC TGGTACCGCT GGGCTTATGA ATGAAGAACT
    80521 AGAAGTACTA CAGCTTAGAA AAGAACAAGC TGACTTTAAA GAAGAAATGA TGGCAAGAAT
    80581 GGCTAATTTA GAAAATGAAT GCTATAGATT ATCACAAATA GTATATGAGT TACAAATGGA
    80641 GAAAACAAGA AAGCAAAAAC CTAGAACAGA TGATGGAGTA AATGTAAATG ACTTCTTATT
    80701 ATGATGAAAA TAGCTTACTT TCAGCTGAAT ATATAACAGA TTGCCTAAAT GATATATTGC
    80761 GAAATTATAG TATTATGCAA AGATTTCGCG TAGAAGATCT TGTAAACTGT ACTATCCAAG
    80821 TTGTTGAAGA ACCTGATAGA ATAAGTTATC ATTCAGTAGT AACAGGAGAT AGAGTCGAAA
    80881 CTATAGGTAG AACGAAATCT GCTTTATGTA TCACTTACAC ACTACACTCA AATCTATATC
    80941 CAGAAGGAAA AATATATCTA AATGAAGATA TAGAATTCAT GGAAGTAGAT AATCAGATTG
    81001 GACTTGTAAC ATTCCAATTT TCTCCAGAAG TAACAGAAAG AGTTTCAAGA GCTCTGAGTT
    81061 ATTATAATAT TGACCAAAAT ATCAAAAGTA GATCTAGAAA AAAAGTTATA CCTCAAATTA
    81121 ATATTAATTC ATATATGTTA TAATATATAA TATAGCCACT CAGAAATGGG TGGCTATTAT
    81181 AATATAATTA GGAGGTAGAA CATGTTATAT ACAACATATT TAAGTAATAT AAAAAATTTG
    81241 CCAGACAATG AAGATGTAGT AAAGATACTA ATAACAAGAT TTAGACCAAC TACAACATTC
    81301 AATCCAAAGA AATATAATCT TATATGGAGA CCATCTTTAG CTCCTTCAGA ATACATATTT
    81361 GCAAGATATA AAGATGGCTT AATGAACTGG CAAGAGTTCA GAGAAGAATA TATAGAACAA
    81421 ACATCAACAA GCTCTGAATT TGAAAAATCG TTTTACGAAA TAAAAGAATA CCTGGATGAG
    81481 GGAAAGGATG TATTCTTAAT ATGCTACGAG AAAGATGACT TACAATGTCA TAGGAGCATA
    81541 TTAAGAGAAA TTTTTAATTG CAATGACATA AAATGTAGAG AATACAAATA AAATAATGAG
    81601 GAGAATGATA TGACAGAACA TAAAACTACA GTGAAATGTG ACATATATAT GTGCAAATAT
    81661 AATTCTGCGT GCTGTTCACA GCCAAGAGAT TCAATTAAAG AGGAAGGAAC TTTTTGTACC
    81721 CGTGAGAGTA TTAAAATAGA ATTAGATGAA CTAAATAATA TAATAGATTG TGTTCATTAT
    81781 GAAGAGGACT ATAAGAAGTT AAGAAAATGT TTTGCGTGTC AGATTGCGGA AAACGGAGAA
    81841 ATTGACTTTG AAGATGATGA GATAAATGAG TTCGAAATCA TAGAAGTCAA TGATGATAAT
    81901 GACGATGGAC TATGGTAAAA ACTATGTAAT AACTCATTTA CATTTAGCTT ATGGTAGTGT
    81961 AGGTGATAGC ATAATCTTAC TAGACCAATT AGTCGATAAG CTAAAAGAAT TAAATATGCA
    82021 AACTGTATGC GTAACAAATC ATGGTTCGCT AGCAGACATG TATGATTTTT ATTATGCCTG
    82081 TATAGATAAT AATATAAAAC CTATAATAGG TTGTGAAGTT TATCTTCAAC CAGAAGAAGA
    82141 GGAAGAAGAA AAGACTAATA CACATTTAAT ATTATTAGCT AAGAATATGA CAGGTGTTAA
    82201 AAATCTATTA AAGATAACTT CAGATGCTAG TATAAATAAC TTCTATAAAG TCCCTAGAAC
    82261 TACAATGGAA TATTTAGAAA ATCATAGTGA AGGTTTAATA TGTACATCTG CATGCGTGGG
    82321 AGGAATAATC CCACGCTTAA TTTTACGTGA AGATATAGAA GGAGCAAAAC GATATATAAA
    82381 TAAATTCAAA TCTATATTCG GTGACAATTT CTATCTTGAA ATACAGCCAG GAGAATTTCA
    82441 AGAACAAATA GATGTTAACA TTGAACTTAT TTATTTGTCA GAAGAAATGA ATGTACCATT
    82501 GGTTGCAGCA AATGATGTTC ACTATGTAAA CAAGGAAGAC TGGAAGACTC ATGATTTTCA
    82561 TATAAGAATA AACAGAAAAA TGAAAGCACC AAAAAATGAA AATGAGTCTG TGTATGTAGA
    82621 TAAGATCTAT TATATGATGA GTTATGATGA GCTAGTCGGA AGTTTTGATA GCGAATTATA
    82681 TGATAGAGAC GTTATATTAA AGGCAATAGA AAATACAAAT GTAATTAATA GTAAATGCGA
    82741 AACTGTAGAA TTTAAAGCTG ATAAATTAAA TCTACCAAAA TTCAAAGTGC CAGATAAATA
    82801 TAATAGTGAG AAAGAGTATT TGGAAGATTT ATGCTTTAAA AGACTAGACG AAATTAAATA
    82861 TAAGATAACA AATCCTAGTG AGTATGTGAG TAGAATTTAT ACAGAATTAG ACGTCATAGA
    82921 CAAGCTAGGA TTTAATTCTT ATTTCTTAAT TATGCAAGAT TTAGTTAACA ATGCTCAATT
    82981 AGACGGAATA AAAACAGGAC CAGGACGTGG TTCAGTGTGT GGTAGTATAG TAGCTTATTT
    83041 AATCGGAATA ACGAAGATAG ATTCTATTAA GTATAATTTA TTATTTGATA GATTTCTATC
    83101 TGTTTATAGA ACAGGTTCAA TTCCAGACGT GGATTTGGAC TGTGAAAGTG GTGAAGGTAG
    83161 AGATAAACTA TTTAAATATA CTATAGACAC ATACGGTATA GAAAAATGTG CGGCCGTATC
    83221 TACTTTTGGT ATACGTAAAG CACGTAGTGC AATTAGAGAC GTAGGAAGAT TGTACGGAAT
    83281 AGATTTAAAA GAAATAGACA CAATAGCGAA ACTAATTCCA CAAGTTTATT ATATCGAAGG
    83341 AACTGAAGAT AAGAAAACAG ATTTATCTAT TAAAGAATCA TTAGAATATA TACCAGAGCT
    83401 TAAAGAATGG CAAAAGAAAT ATCCTGACTT ATTCGACATG GCCATGAAGT TAGAGAATTT
    83461 GCCTTCTCAT ATGTCTATAC ATGCAGCAGG TACTTTAATA GCAGATACAG ATATAATAGA
    83521 TGTCGCTCCA ATGATAAGAC AAGTAGACAA AGAATTAAAT GCAACTTCAC TTGATTTACA
    83581 TGCGGCAGAA AGTCAAAAGT TAGTTAAATA CGATTATTTA GGGTAGATTC TGCCCTCTCA
    83641 TATGTAGTGG GTTATATGCT GGAAAAGTAC AGAAGTACGA CCTGTTAAGT TTTTCGTACA
    83701 CCTACAGTAT TTTGTAATTA TTGTAGTCGT AACAATCGAA GAAATAGGGA CAATCAGCAG
    83761 GCACGATAAG ATCCGCCTCA ACGACTGGGA GAATATCTCC ATCGTATACG AGTAATTATA
    83821 TACGACAACC CCACGTAAAA AGATACAGTC TGAACTTCGT ACGAGAGTAC GAGAGCTAGG
    83881 CAGAAATGAC CTAGCATTTT TATAATTTCT TTATAATAAT GGATATCATT TTATAGGTAA
    83941 TTTACTTATG AGGTGATATA AAGTGAATAA ACCTAAATAT TCAAAAGAAG AAGTATATAC
    84001 TGAAATTTTA AGGATATATA AAATAGAAAA TAATATGAAT AAAAATATAT TTAAAACGTA
    84061 TACAACGTTT GAAATATCTG ATTATAATAA TTTTTTTACT AAATATGGAG GAATTAAAAA
    84121 AATATGTAAA GAACTCAATA TTAAAAATAA ACCATCTAAA AATACAAAAA AAGAATTATT
    84181 AGATGCTGGA AAAGAAGTTT ATGAAAAATA TGGATATTTA ACTTGTGAAT TATTTGAAAA
    84241 GAAAACAAAA TATAGTAAAA CAGGAGTTAA GGGATTATTT GGTTCTTTTA CTAATTTTTT
    84301 AAACGAATTA AATATACCAT TAAATATTGC ATCTAAAATC ACTCCAGAAG AAGTGAAAGA
    84361 AGATGTATAT AACTTTTGTA TAGAAAATCA TACAACAAAT AGTTCATTAT ATAGGAAGTA
    84421 CGGGAAATAT AATCAATGCC ATATAGATAA AAATTTTGGA GGATGGATAA ATCTATTAAA
    84481 AGAGCTAGAA TTAACTCCTC AAAAAGTAAA ACCTGGTATT GATTATATGC TATCTGAAGT
    84541 AAAAAAAATA TATATGAAGT ATGATTTTAT ATCTTCGAAA TTAATAAATG AAGAATGCGA
    84601 TTTTACATAT CAAGCATTTT CAGCATATTA TGATTCTATT GAAGATATAT CTTTAGCGAT
    84661 ATCAGATGGA GAAAGTAAAT ATATTTTTAA TAATTCTTGG ATGAGTGTAG ACATTCAAAA
    84721 AATACTAAAT TATCTTTATA AATATATAGA TAAAGATAAA ATATCTATAG AAAAAACCTT
    84781 TGATTGGCTA ATAACAGAAG AAGGAACTCA TATGCGTTTA GATATTTATA TAGAAGATAA
    84841 AAATTTATGT ATAGAGTATA ACGGTAAACA ACATTATGAA TATATTCCAT TTTTTCATAA
    84901 AGATAAAGAA GCATTTAGAA GATCACAAAA AAGAGATCAA CTCAAAAAAG AATTGCTTAA
    84961 ACAACATAAT ATAAAATTAG TACAAATAAA GTACGATACA AAAATTACTG AAGAATTAAT
    85021 AAAAGAAATT ATAAAAAATT AACAAATTTG TGAATACATT AAATATTATA AGTGAATGTG
    85081 AAAAGCTAAC AGGCGATATA TTTGATATAG AATTTGACAA TTATGATGAC GAAGAAGTAT
    85141 GGAAATTAAT TAGTTCTAGA AATACTACAG GACTATTCCA AATTGGATCC AACACTTATA
    85201 AGTCTAGAAT GTATAAATTA AAACCAAATA GCATAGAAGA GTTAGCAAAC TGTTTAGCAC
    85261 TTGTCAGAGG ACCATGTATT TCTTCTAAGT TAGATCAGAA ATATATCAAT GTCTTAAACG
    85321 GTAAAGAAGA TATTGAGCTA ATACATCCTA TGTATGATAG TGTAGTTAAA GACACTTGTG
    85381 GTATTATGAT TTATCAAGAA CAATTAATGG CAGTATGTTC TAACATGGGA TTGCCTCTTC
    85441 ATGAAGGTTA TGACCTAATG AAAGCATCTG CTAAAAAGAA ATTCGATAAG ATAAAGACTT
    85501 ATGAAGAAAA GTTACACAGC TTAGTACGTG GTTCTATGGA TGACGAAACA TTTAATTATA
    85561 TCTTTAAATT GATATTAGAT TCAGGAAAAT ACTCATTTAA TAAGTCTCAT GCCATAGCTT
    85621 ATGCTACAAT ATGTTATATA ACAGCTTATT ATAAGGTACA TCATATTAAA GAGTTTATAG
    85681 CAGCGACTCT TACATGTAAT TATAATAACA AAAGTGGTAA GACAGAAGAA AAGAAACGTA
    85741 AATTGTATGA ATTATATTTA GACGCTGTAT CTAATGGTGT AAAATTCTTA CCTCTTGACT
    85801 TAAAGAAATC TAAATGGAAC TTTACAGTAG AAGGAGATAA AATAAGAATC GGTTTCTGTG
    85861 CATTAGCAGG TTTCTCTAAA GCAGCGTTAG ATGAAATTTA TGATAAAATG CCAGAAGCAT
    85921 CTGATGAACC ATTGGTTAAA CAAATTCATG ACAACGTTGA AAAAAGAATT TGTTCTAAGA
    85981 AAGCTATGAT ACCATTGATA TTATCAGGAG CAATAGGAGA CCCCGTAGAG AATTATGAGT
    86041 ATTACTGTGA GTTACGTAAA GAAGAACCTC AATCTGATAT AAAGATAAGC AAAGATTTAA
    86101 TACTGCAACC TTATGCACCT CAAGCAGAAG TAGAAGAAGT ACTGTACAGA GTAGCTTATA
    86161 CAGAAAATAA ATTCAATACT TTACCTAGAA TAGATCTGGA TGACATAAAA ATAAATAATA
    86221 ACTATACAAC AGAAGGATAT ATTCAAAAAG TATCGAAAAA GAAAGATAGC AGAGGAAACG
    86281 AAATGGCATT CATAGATGTT TTAACTGGTG ACGGTCTAGT AAGTTTAGTA GTATTTGCTA
    86341 ATGTCTATAA AACTTATAAG TCTAAACTTA AAAAAGACAA CAAGATCAAA TTCAAAGCAG
    86401 TTAAGCAAAA ACATACACAT AAATTTATAA AGGCTACAGT TATGTAGCCT TTTACAACTA
    86461 TTTTTAAAGG AGGTAACTAT GCAAGTAAAT AATTATTATG TAAAACACTT ACTTAAAGTA
    86521 AAGCTCTTTT CTCTTAAATC ATATGCTGAT TCTTTAAAGA AAAATAAGTA TGTAGATTTC
    86581 ACTAAATGCA AGTCTAGATT TGTTAACGAT ATCAAACTTA TGATTAAGTA TTTAAAAGAT
    86641 ATAGAAATTT ATACTTATAA TTCAACATAT AATATGAGAA CGCAATTAGA AGGTTTATTA
    86701 GAAACTATTA AGACAGTAGA AGCAATAGAA GATCTACTAG AAGTACTTGA AACTTGCAAT
    86761 GGTATATTAA GTACAAATGT AGATAATGAA CTTAGTGGTA ACGCAATACG ATATGTTCTA
    86821 GAAGAAACAT ATGAATCAGG TGAAAATAGA ATTGGAACAG ATTTAATAAG TACAATATGT
    86881 GAGCCCATTA GAGCAGATGA TCATATAAAG ATATTTGATC CACAATGTGG AGATGGAACC
    86941 AATGTTAGTA ACTTTGCTAG ATGCATAAGA AATTCAGTAT CAGAAGTCTA TGGGTTAGAT
    87001 GAAGAACAAT ATGGAATATA TGATGCTAAA AAGAAAATAG ACAAAACTAT AATAGGTACA
    87061 TTACGAGGTT CTAAAATAAG TAATGAAGTA TTTGATATAT TGTTCTTAAA ACCAAGACCA
    87121 CAAATTGAAT TAGAACATAA CTTTAATCAG ACTATAAAAG AAGCTAATGA AAAAGCAATG
    87181 CTTAAACAAA CGTATAGATT CTTAAAGCCT GGAGGATTAA TGGTTTATAC TGTACCATTT
    87241 TACAGAATGT ATAATGATAT GTGGTATTTC ATAGCAAAGA ACTTCGTAGA AGTAATGGTT
    87301 ATAGCACATA AAGATAAAAC TGAAAAGCTA ATAACTATAT ATGCTATTAA AAGAAGTAAT
    87361 CCTTATTATG CAGATGCTTT AGATAGAATG TTAAATATAG AATTCGATTC TTTAAGAAGA
    87421 TATTGCGACG GACAGTATAC TGTTAATGCT AACCCTGAAT TAGAAGTACA ATTATTCAGA
    87481 GGTTCTGTAA TAGACGTTTA TGAATTAACA GATATAATAG AAAATGATGG ACTATATAAT
    87541 GACTTTCATA AATCTTTTAA TGAAGATAAA ACAAAGAAAG ATACGAGTCC ATTATTGCCA
    87601 TTTAACCTAG GACAAATAGG ATTAATACTA ACCAGTGGAG AGTTAGATGG TATCGTAGAA
    87661 GAAATCCCAG GAGTTAATCA TGTAATAAAA GGTATGACTG TTAAAACAGT AAGTTCAGAA
    87721 GAAATAAGAG ATAGTCAAAC TAATACTGTA ACATGTAAAA ATACTATATC TAATATGGTT
    87781 CAACTAAATG CTTTTACAGC AGATGGAGAT TTCGTAAGTA TTAATTAAAA GGAGGAATTA
    87841 TATGTATAAT AAACTCAATG AGTACTCAAA AATAAATATA GATCACACAC TTCATGCATG
    87901 GACTGATAAA ACAATCTATG ACCAAGATAG TGGTGAATTT ATATTTATAT CTATGATAGG
    87961 CTTTAGCACT ACAACTAAAG ATATAATAAA AGTACTTAAC AAAAGTAAAA ACAGAGTATA
    88021 TATATCTTTA AGAAGTGCTA AATGGGCATA TTCTTCTAAT GAAAAATATA AAACTATGTC
    88081 TAAAAAGACA TCTAACAGTG ATTATGTCCA TACTATACTA TATCAAGACG ACCAAATAAC
    88141 AATAAATCAA TTAAGAGAAG ATTATAAATT ATTTATATAT ACGACTAAAG ATGAAACAAT
    88201 AGAAGATAAA TTATTTGAAA AGCTTAAAAA ATATTCTTCA GTACCTTTAT TAGATGAATG
    88261 GAAAGGCTTT ATCAAAAGAA GACTAATGTT AGAAGGAGCA GTATCAGAAT TAACAGTATA
    88321 TGGTGTTAAA GATGATATGA ATGCATATAA AGTAGTATTC GACAGACAAT TATTAGTAGA
    88381 TATCATATCT AATGGATTAA GAACAGGAGA AATAAATATA GCAGGGAATA ATAATCCTTC
    88441 TGTATTACTA CCTTCTATTC ATGGATTAAA TGATTATCTA GATATGTTTG GTGAATTTTT
    88501 AGCTAAGAAG ATACAAACTA GTTTTAAGCC TAAATTCACT CCAGGAACAG ACAAATATGA
    88561 TCAATATGTA AATGACATAG ATGATTTTAT TCATGATAAA AATAAGATAG AACTATTCGA
    88621 AGCTCAAAAG AGTATGATAC AAGCAATCAC TAATAACTGG AGAATCAATA AGTCTACTAT
    88681 CTTATCAGGT GAAATGGGAG CAGGTAAAAC TCTTATAGCT TCAGCCGCAA CTTATACTCA
    88741 TCATGAGAAT AGAAACAAAG GATTAAACTG CTTAATAATG TGTCCATCGC ATCTACAAAA
    88801 GAACTGGGAG AAAGAGCTTA CAAGATTTGT TCCTAATGCT AAAATCTTTA CTGTTCATAA
    88861 CTTAGATGAA TTATTAGATA TAGAAGGCAG ATTAAGAAAT AGAAACAGAG CTGAAAATAT
    88921 ATATGTAATA ATGTCTAAGG AAGTAGCAAA ACTATCTTAT GATGAAAGAC CATGTGCTGT
    88981 ATGGTCTCAA CGTAAACAAG CATATGTGTG TCCAGAATGT GGAGAGGTGT TAATGAAAGA
    89041 AGAAACACAG ACAGTAGGTA GAAGAAGAAT AAAAGTAACT GTACCGTTAA CTCATACAGA
    89101 CTTTGCAAGT AAAGGTATCG TTAATGATAG ATGCTATTCT AAAAAGAAAG TCTTTAACGA
    89161 AAAGACAGGT AAAGCAGAAG AAGTAGAATG TGGTTGTAAG TTATGGGTGC CAGTTACTAA
    89221 TAACGCTAAT CACAACTGGA TAAAACTAGG CAAACATGGT TGGATAATGA TAGATAAGAT
    89281 AGAACAAGTA ACAGAAGAAT TAGCTATGAG AGATGATCTT AACAAGAAAG AAACAGCTTA
    89341 TTTAGATAAA CTACAAGAAT ATTATGAATT ACTAACCACA GGAGAAACAG TACGCCCTAC
    89401 AATCAAAAAG AACTATAAAT ATCCTGTAGC GAAATATATA AAGAAAAGAA TGCCATATGT
    89461 ATTTGACTAT TTTATAGCTG ATGAATTACA TCAATTAGCA TCTGAATCGC ATCAAGGTCA
    89521 AGCACTTCAT TATTTAACTC AATCAGTCAA ACATATGATA GGTTTAACAG GTACAATACT
    89581 AAATGGATAT GCTAACAGTA TATACTATAT TCTTTATAGA TTATGTCCAA GTCTAATGAA
    89641 AAACGAAGGT TTTGATTATG AAGACGAAAT GGAATTTGCA AGACTATACG GAGTATATTC
    89701 TCGTGAAACA AGATACCAAG TACGTAATAG TAGAGACCGT GTTTCACGTG GAACAAAAGA
    89761 AAAATTGTTA CCTGGTATAT CTACATTAGT ATTTACTAAA TTCTTATTAA ATAATACAGC
    89821 ATTTATATCT CTAGACGATA TGACAGAAGG ATTACCAAGT TATACAGAAA TACCACTAGG
    89881 AGTAACAATG AACTCAGAAG TTCGTGAAGG CTATAGATTA TATGAGCAAA CAATAGCCAA
    89941 TAATGCATTC CAACAAGGTA GTTTAAAAGT AATGGGACAA ATGATAAGAG GAATGACTAA
    90001 TTATCCTGAT GCTCCACACT GTGCAACTGA AATACGTAAT CCAGATACAG ATGATTTAAT
    90061 AATGGTTCCA CGAGTATTGC CTAAACAAAC CCGTGAAAAA GAAGAAAAAC TTATGGAAAT
    90121 AATAAGAGAT AGAGTACGTA GTGGAGAAAG AGTATTAGTA TATTACAATG CAATAAATCA
    90181 AACAGATATA GGTAAAAGTC TTGTTAAGTT AATAGCATCA GAAGGTTATT ATGCATCAGA
    90241 GTTAACAGCT AAGACTAAAG CCGAAGATCG TGAAGATTAT ATTAATAAGC TTGTTAATCG
    90301 TGGAGTAAAC GTATTAATAT GTAATCCAAC ACTAGTAGAA ACAGGGTTAA ATTTACTTGA
    90361 CTTTACAACT ATAGTATTCT ATCAAATGGG ATATAATCTA TCTACTATGA GACAAGCATC
    90421 AAGAAGAAGT TGGAGACTAT CTCAAAAGCA TGCTATAACA GTTTACTTTA TGTATTATGA
    90481 AGATAGCGTA CAAGAACAAG CATTATCTTT AATGGCTAAT AAACTAGCGG CCGCTCAATC
    90541 TATGGAAGGT AAATTCTCTG AAGAAGGACT TAGAGCTATG AGCAATAATC AATCTATACT
    90601 TACTCAGATA GCTAATAACG TATGTAATGG TATGAAGAAT ACCGTTGATA GTACATTATT
    90661 TAAATCTTCT AATTTTGTTA AGAAAGCTGC TAATAATAAA CGACATCATG CTAAGACTAA
    90721 AGAAGATATA GAATATCTAT TAGATGATAG AGGACGTCGT GTAGTACTTA AACCTAGAGC
    90781 TGTAAAACCT AGAATAATAC ATGACATAAA CTATAATGCA TTGAATAATC CATTGCAATT
    90841 ATTTATATAG CAAATAAAAA GTACGCCTTT TTTGTATAGT AATAGTATAG ATACTGATAT
    90901 CAATACAAAG GAGGCGTATT TATAATGGCT TTAATATTAA AAAGAGTAAC CAATCCATAC
    90961 GAATGCGTCA GATGTTCTAT AACTAGAAAA TGTATAAGTT ATGGCGAAGA ATATTATGAA
    91021 GACGACGAAG ATGGAACAAT AATAGACTTT AATTATTATT ATGATATGAT GTTTCAAAAG
    91081 AAAGTTGAGG ATGCTATGCC ACAATTAGAA GCATCTATGG ATAGATTCGC TTATCAACAA
    91141 ATGATGTTAG AAAAGCAAAG ACAATTCCTA GATAAAACTA AGTTCGATAG AAAGATGGCA
    91201 ACAATGGACA AAAGTTCTAC AGATAATACA CCATTTAAAC CTAGTGGCAC TCCACCAACT
    91261 AAAGGAGGAG GTAACTAATG GCAGTTAAAT GTATCAAACA ATTAGCTACA GATTCTAGAC
    91321 CTACACAATC TCAGAAGTAT ATAGTTATAC ATAATGCTGG TGGTGGTATA GCTAAGACAG
    91381 TACGTGATTA TTTTGAACAA TGTCTTGGAC CTAATCCAGA AGCAGGTAGA GCTGGAGTCT
    91441 GCGCCCATTA CTCAGTTGAC CAAGATACAA TATATCAAAT ATTAGAAGAT AACTGGAATG
    91501 GTCAACATAC TAAAGGTAAT GGACACTACG CACCTTGGGG TGAAGGATTA CCAAAAGGTA
    91561 CATGCACAAA TGCTAATGCA ATCGGTATAG AAATAGCAGA TGGTTCAAGT GTAGATTTCG
    91621 ATAAAGCTAC TGATAATGCA ATAGAGTTAA CAAGATATTT AATGAAAACA TATAATATCC
    91681 CAATAGAAAA CGTAGTACGT CATGGTGATA CACAAGATAA ACCATGTCCA CAAACTACCA
    91741 TGCAAAAGAA TCTATGGGGC TATATGAAAG AAACTATTAA AAGTAGAAAT GATGCTAATA
    91801 CGCCAATAGC AATCGATACT TCTGCATTTA CTACTGCAGG TTCTATGGTA GATACTGGAA
    91861 CAAGTAGTGG AAGTAGTACA GGAGGCTCAG CAAGTATTAG TCTTGTTTTC GCTAATGATG
    91921 GTTACACTAC TGCCCAAGAA TCATTGCCAA ATGCAAACAC TTCAGATAAC TGGGTAGATA
    91981 TGCATAAGAT AAAAGGATTG ACATTACATA TGTATCCACC TTATCATAAT TGTAGTGTAG
    92041 ATGCTATGAA AGAATATTTT AAATATTATA ATTGGGACAG AGCATTCCAT TATAAAGTAG
    92101 ATTACGATAC TGAAATAGAT TATTCTAAAA AGGTACCAAC TACATCTGGG CCATTTACAG
    92161 GAGGTAATAC TGTAGGTACT TCTGTATCAG ATGTAACATT AGTTCCTGGC GAAGGTGTTT
    92221 ATTCAGGTAC AGTTATAGGT GCTGGTGGAG GTACAAGTAC TGGTACTAGC ACTCCTGCAG
    92281 GAACAATAGA TGGTAATGAC GTACCTGCTA AAATATATAA TTATTGTTCT TCTAAAGGAG
    92341 CAACTAAAGC AGTATGTTGT GCTATCATAG GTAACTGTGA AGGTGAAAGT GGTTTTGACC
    92401 CTACACAAAT AACACCACCA CACTCAGCAG CAGGTCTATT CCAATGGCTA AAAGGTTCAG
    92461 AAAGATTTGC AAGCTTAGAG AAAAAAGCTA AAGCAGCAGG TAAAGAATGG ACAGATCCTG
    92521 ATGTGCAAAT TCAACACATG TGGGATGAGC TTGCAGGAGA AGAAACTGTC TGTGCTAGCT
    92581 TATTAAAGAA ACAAGTTGGA GGATTTGACG CATATATTAA AATGGAAGAT CCTTATCAAG
    92641 CAGCCGTAGT ATTCGGTAAA TGTTTCGAAC GTGGAGGCTA CTATGAAAGA AGAGGACAAT
    92701 TAGGTAAGAA ATGGTTCGAT AAAATAGATT CTTATATGAC TAGTAGTTCT GGTAGTAGTG
    92761 ACAGTTCAAA AGACGATTCG TCAAAAGATA AAGATTCAAC AACTAGCAAG AATTCAGCTA
    92821 AAAAAGCAAT GAAAGTCGCT ACTTATGCAG ATGATGTTGA AGAATCTGAT ACAGTATATG
    92881 GTTGGCCAAT ACCAGGTATA GCCAGAGTAT CTTCTGCATA TGGATACAGA GAATGCGAAT
    92941 ATCACGATAG ATTTGAAATG CATGGAGGTA TAGATATACC AGCAGATCAA GGTGAAAATG
    93001 TACATGCTTA TGCTGAAGGT GTAGTGGTAG AATCTAGAAA AGATATATCA TTTGGCTATG
    93061 TAGTTAAATT AAAACATGCT GATGGATGTT ATACGTATTA TGCACATATG TTAAATCTAG
    93121 AAGTATCTAT AGGTCAAACT GTAGCTTCAG GAGATGTTGT AGGTAAAGTA GGACATACAG
    93181 GAGAAACAGA TAAGAATCAT CTGCATTTTG AATTATATAT AGATGATATG AGAGTTAATC
    93241 CTTTAATATA TGTTAAACCT GGCGGAGGTT CTAGAAAGAT ACCAAAACCT TTACAACAAA
    93301 TAGCTGTATA TACTGTAGGA GCTACAGAAG ATAATGTAAC TAAAGACAAT GTAAATAGAA
    93361 GTAAAATATG TTTTGCATGT GCAGATAACA ATCAACATAC ATATATAGAT AGAGCATTAT
    93421 TTAATAATCA AAACCCTAAA TATACTGTAT CTATAGGTGC GTTCTTTGAA ACTGATACAC
    93481 ATGCAGTAGA AAAAGATAAG AAATACGATT GGGAAGATGT AGAAAAGAAA ATAATCAGAC
    93541 AATGCGCCCA AGCATTATAC TTCGAAGGAT TTACTGCTGA TAACTTGTGG CGTGAATTTG
    93601 ACCTTAATAG AGCTCCATCC CCTTTTGTGT ATCTAGATAG AGATAAATGG AAAAAGTTCT
    93661 TAATAGAAGT AGATAAACAA GTTACTTGGT TAGTTAAAAA ATATGGACAA GTACATGGTA
    93721 CATATGTACC ATATAATCTA TTAACTAATA CTAACTTAAA TGAATTTATA GATTTATCAC
    93781 CAGACTTAGG AATGAACGGT AACGTTAGTG CTGGTACATC TACAGGCAAT ACTACATTAG
    93841 CTTCAGCTGA TGGAGGCTTC TGGTTAGGAG ACTCTATTAC AGTATTAATG AAAAGCAATA
    93901 AATTACTTGA AAATCAAACA GTAGTAGCTA ATGGTGGATG GGCTGCAAAT AGTTACTATA
    93961 AAAAAGACGG TAACAAAGTA GATAAGACAG CATCATTCCC TAAACCTTCT GATGTAAAAT
    94021 ATGTATTCGT ATTATTAGGT GTTAACAACC CTATAGTAAA ATATCAGACA GATTTACTAG
    94081 AAAAATTATT AAGTATGTAT CCTGGCTTAC CTATTTATGT AGGTGAAGTA TTACCAACAG
    94141 GTAAGGATTA TCATTATTCT AGTAAATGGG GATCTGAAAC TGCAGCAACA CTTAATCCAA
    94201 AAATAAAAAC TTTTAACTCA GAAGTACAAG CTTATTGCAA TCAAAACAAT AATTTGAACT
    94261 GGATTTCAAC AACTGCTGGT TTAGTAAAAG ACGGATTAAT GGATCCAAAT TACGTAGAAA
    94321 AAGATAATCT ACATCCTAAT GCAGCAGGTT TAAAGAAATT AGCAGAAAAT ATTATGGCAG
    94381 CAATATCAGG TTCAAGTAAT ACTGGTACTA CTGATAACAA TACTAATACT TCAACTAATG
    94441 CTATAACTTC ATCTGACTTT ATAGTATTTG ATAGTCCTTT CGATAATCCT ATAGCTGTAT
    94501 ACGATAATGA TAAGGACAAA GATAAGAAAG ATGATAAGCC TGTATCTGGT GGTGACGCTC
    94561 CAGAATACGA TAAAGTAAAA GCAGATCCTG CTAACATAAA TAAATATGCA TACGTTGGAG
    94621 ATGATGCTAC TGTTAATGTA TATGCTAAAA CAGATGAAAC TAGTAAAGTA GTAGAAGTTC
    94681 TTCAATTAGG AGACGAAGCA TTAATAACAG ACATAGAAAA AGAATATTAT TACAAAGTCA
    94741 AAGCTAATAA TAAAGTAGGC TATGTACCTT CTGTCAGTTT ATATATAATC AGTGCTAATA
    94801 AATTCGGTTA TGTAGATACT GAAAAGAAAA ATCATGAAGC TTGGATCAAA TATGATGATA
    94861 CAGATTTATA TAAATCAACT AAGATGGATA CGACAGTAGT AGCTGCGGAT TCTCAAACAC
    94921 GTGTTAAAAT CTTAGACATG GATGAAAAGA GTGGATTCTA TCAAGTAAGT ATATTAGATG
    94981 AAATCAATAA AGGCAAAACA GGATGGGTAA AAGCCTATCG TATTACTTTT AATAAGCATG
    95041 ATTTCACAGT TGAAAAAGCA GACGATAACG AAGATAAAGG TATGATGACT CAAGAAATAG
    95101 AAATTCAAAA CCCTGACTTC GAAGGTACAG CTACAGGTGT CATGGAGAAA TATCCTAATG
    95161 TACAAACAAC AGATGGTTCA TTAGAAGGCT GGGACAAAGA AGGAGACGTA GAATTTTTAT
    95221 TAGTTGCAAA TAAAGACTTT GGAGAACCAG GCCGTTGGAA ATATAGAGGC AATTACTTTG
    95281 CTAGAATACG TTCAATTAAA TCAGAGCTAG CAGGTATTAA ACAAGAAATA GATACATCTT
    95341 CAGTAGATTC TGATAAGAGT GAATTTGCAC TTAGAGTATC TGCATGGATG AAACTTGTAA
    95401 CTTCTGATGA TGAACCTGGA GCAATAGACG TAAACGCAAC TGAAAGTTAT ATAGAAGATG
    95461 GATTGACTTA TTATATTGTT AATAAGAACA ATAAAGTAGT GGCATCTTCT AAATTTGCAC
    95521 TTCCAAGTGA TACTACTAAG TTTGCTAGAC GTACAGCTTT ATTAACAGGA TTCAAAAAAG
    95581 ACGATAAATA TTCATTAGTT ATAGGTAGCA AAAAGCCTTT TGACATATAT ATAGATGATA
    95641 TATCAGTAGA AAAGGTTTAT AACTATAAAG ACGAAACAGA AACTGGTAAC GACTTTACTA
    95701 CTGGTAACAT AGGTACAGCT GGAGTAGGTG CTACAGCATA TGATAATGGT GGTATAATGA
    95761 TTTATACTCA AGATAAAGCT AAAGGTACTA AAGATCCTCA ACCTACAATA AAAACAGTAG
    95821 TAACTAACGA AGAATATGAA GAAATAATGT CATATTCTAA TTATGAATTA ATAGATACAT
    95881 ACATACTACA ATTCGAACCT TATGATAAAG GTTTAGATGA AGTATTAAAT GCACCAGTAT
    95941 TAGAAGATGA TAGACTTAAT ACATTAACAG AAAGTTTAAA TACTTTAACT GGTAACTCAA
    96001 TTCATTATAA TGTAGTAGAA GCAGGCCCTG GTTCAACAGA CCACTGCGTT AAACCTGCAG
    96061 ATGAATTAAA CGTATTGTAT CAACAAACTG AAGTTAAATG TGATCCTATA TATCCTGACT
    96121 TGATAATTCC TCCTAATTAT TCTACATCAG ATTATGATAT GGAAAGTAAA AACAGTATAC
    96181 CACTACAAGC TTTACAGGAT GGGAAACTTA AGAACGAAGA GATATTAAAG AAACAATTCA
    96241 GTTTCGATTA CGATACATTA GAAGATAAAG AAAAGAAATC AAAGGGTAAA CCTATAAACT
    96301 ATAATGACCC TTATCCTTAT GATGATAGAA TAACAGAGCT GGAACAACAT TTCCCTAAAA
    96361 TAAAAATAGA TGAAATAGAA TCTAGACTAT ATTCTTGTAA CCATCCAGGA TGTCCGTTAG
    96421 CACATCCAAT GGCTAAGAAT TTCGCAATGC TTGACGATAT GCAACTTGCA CAATCTAAGA
    96481 AAATAGAACA AAGACTTGTA AGAATAGAGA ATGTATTAGC TACTATGGTA AGAAATATAG
    96541 GTAGAGTAGG CTCTCGTATA AATGTAAACT GTGTATATTA CGGAGGACAA GATGTATTCG
    96601 GTAAATACAA AACAATAAGA TGTTTATGCG ATGATAGAGT CAACGACGGG GCTAGCGTAA
    96661 CAATAGATCA ATGTATGTGC TGTACAAGAT ATGAGCCTAT TATAGGTCAA ATCTACGACA
    96721 TACTTGACGA AACAGGATTT AATGGTTCAG CTATACTTGA TGATATGCAA ATGAGCTATA
    96781 TGAATCTAGA TGACTTTAAG AATTTAAATA AGGTAGAAAA CCGAGCTTCT TCTTTTTCTT
    96841 ACGCAGATGT TAGTTTAGAC CCTGATAAGA AACCAGGTAC TCTAATAGAT AAATGGAAGA
    96901 AAGAAGATAA AAAAGCATAT CTTAAACAAT TAAAGAAAAA ACTAGGAGAT GACGAAAAAG
    96961 CTAAAGCTGA ATTAGAAAAA TCTCTTGAAT CTGATTATGT ATTTACAATG AACTGGGAAA
    97021 CTACAGAAGT AGATACTCAA GCTCCAGATG TTAAAGCATA CCCAACTGAA GGTATAGCTT
    97081 CTAAATATCT AAAAGATGAA TCTGATGGAG AAATAGGAGA AATCGATACA TCTAATCTTG
    97141 ATAAAAAACT TGATGCTGAC GTTATAGCAA AATATAAAGA TTATAATACT ATTAATAGAG
    97201 GTGAATGGGT AGATACAAGA GAAGAAGCCG ATACAACTCA ATCTAATAAT TATACATCTG
    97261 AAGATTTCTA TTTCGAAAAC TTTAACGCTA ATCGTACAGG TTATGCATAC GATAATGGTC
    97321 TTAAAGGTTA CATAGGATTA GAAAGTTCAG GAAGTATGGG TTCAGTATCA AATGGACTTA
    97381 CTGGTGCTGA ATGTAGAAAT AAAATAGTAG AATATGTTAA AAAAGTATGT CAAGAAAATA
    97441 CAGATAAAAA AGCTACTTAT AACAATAGTC CTAGAACAGT AGACCCTAAT GATATTAAAT
    97501 ACTACAAAGG TACTTTACAT GGTTGTACAA ATCCTGCGCT TTACGACTGT ACATCGTTAG
    97561 TATCAACTGC TTATAAATAC GCAGGTTTAT CAAGCTTATA TAATAAGAGA GCTTCAGATA
    97621 ATTCATTAGT ATCTGAAATA GTTAATAATG ATGGTGATAT GTGGTACGCT GATGAAGAAG
    97681 GATTAAACAC AGCATTGCCT GGAGATGTAG TAATGGTATC TAGCTCTAAA GTTAATCCAG
    97741 ATAGCGTTAA GGCTAGAAAA ATAATACAAA CACATCATGC AATGGTTTAT CTAGGTAAAG
    97801 ATGAAGATGG AGATCATATA ATCGGACATG CTAGTGGACC TTATAACCCA CCTAAAGCTA
    97861 TAAGAGTAGA CAAATGGGGA CCTGGTCATT ATGCTTGGGG ATATAGTTTC TTCGTAAGAT
    97921 CTAAAGAATT AAAAGAAGCA GACAAAGTCG CTTCATCATC AGTAGCTAAT GGCGCTGGAG
    97981 TACAAGAAGC AACAGGTACA ATAGATGGTA ACAGCTATGT ATGCATATTA AATAAATGTA
    98041 GACTTACTAA TTATGGACCA TGGTGTGGTA GTTCTTCTAT TACGGCAGAC GGTAGTAAAA
    98101 CAAAAGATTG GTATGGTAAA GGAGTTGCAG CTCATAATAT GCCAATAGGA ACTAAACTAT
    98161 ATATCCCAGA ACTTAAAGGT AAAGTTAATA GCGACGGTAT ATTTACTGTA AAAGATACAG
    98221 GTGGATACTG CTTCGACTTT GACGTATTAA CTAAGAGTGA AAACACTAAT ATAGTTTCAG
    98281 AAAAATCTTA TAAAGTATAC GTTATATCTT GGGGTAGCGG TAAAGTAACT TCATCATTTA
    98341 CAGCAGCTAA GAAAGTAAAT GATGCTAATG ACGGTACAGA AAAATATAAA GCAGCATGGA
    98401 ATGGTTATAA AACATATGGT GGTTCTACAA TGGAACTTCT TAGATTCAAC CAAGAAGATG
    98461 CTAATATTAA AAATCAATCT TGGTATTAAA AAATATAACT GATATCACAC GTAATAATAT
    98521 AGCGAAGACA AATATTTGTG TTCCATATAA TTTTTTCACT ATATACCCTC CTATTTTTTG
    98581 GGGACATGCG GATGTCCCCT TTTTCTTAAA AGATACTGAC TTCAAAGAGG TGGTTGTATG
    98641 GCATTAGCCC CAAGTAAGTG TGGTAGCACT AATACCAAAA AGAAAAACAA GAAAAAGAAA
    98701 AAATAAGGAG ATATGTATGA AATATAAAAT AGGCGATATA GTGTATGTGT ATTTGTTTGA
    98761 ATTAAAAAAG ACAATACTAA AAGCGGATCT TATACCAAAT AGATTCGGCG AAATAATCAA
    98821 CATAGAAGAA ATAGGAAAAG ATATGTATGT ATATACAGTG AAAAATATTG AGGGTACAAA
    98881 CATAACAGTA AAAAATTATG ACAAATCATT TGACTTATGT AACGTTGACG AATTAATAAA
    98941 TATATTGTAT AACAGCAACT TAACTAAAGA ACGTAAGGAT AAAATGATGA ATATAGTGAA
    99001 TGATATGGTG AAAAAATTAA AATAAGGTGA GGCATGGGCC TCACCTTATT TGTTTTCTTT
    99061 CTCTTCTTTT CTTTTTACTT TTCTTTTAAG TTCTGTTTTG TCTGCGTCTT TGTACTATTC
    99121 TCGTACCAAT GAGCCTATCT TAAAGGCTAC TGTGTTTTTG TCTTTCTTTT CTCCTTTGAT
    99181 TTTTAGGGTT CTGCCGTAAT TAACTCTATC GAATAAGTCA CAATGCAATC TATATTGACG
    99241 AGAGAATACT AATAATTTGA TAGTACATGG TTCAGCATAT ACTGTTACGA ATGCCATAAG
    99301 TCCACCATTC TTATCATATC TTTCTTCTGT AGCTATGACT TGTCCTTCAA AGTTAACTAT
    99361 GTCTCCTACG TTATAACTGT CGATCCATGG TTTATAAGTA ACATATGCAT TAAGAACTTC
    99421 ATCTTCATAA GCCATACAAG TTATAGAATT ATAAGATTCT TCACATAACT CTTCGTCTTT
    99481 ATCCTTTCTT ATGCTATGAA ACTCATTTAT TAATGCATTA CGATTAGGGT TTATTCTATC
    99541 AAAGGCACCA GACTTGATAA GATTAGTTCC TGCAGTCTTA TTAACATTAG CCTTAGTTAC
    99601 TTTATCGTAA AAATCTTCAA GAGAAGTATA TGGTCTATTA TTTATTATAG CATCTATAGC
    99661 TTTATTTTTC ACTCCTTTAA CTGCTGATAA TCCAAATAGT ATTTTATCTT GGTCAGCAAG
    99721 AGGAGTAAAT AGTTCATCTG ATAGATTGAT ATCAGGAGAT TCAACTTTTA TATTGAATTG
    99781 TTTTTCAAGT AGTTCAATAT ATTTAGGTCT CTTCTTGTCT TTCTTCTTAT TAGAAGGTTC
    99841 TTTAGTTAAT GATAATATTG CTGCAAAGAA TTCTTTTGGA TAATAGTATT TCAACCATGC
    99901 AGTTATTGAT GATAATAATG AATAGCTTGT AGCATGAGAT TTATTAAATA GATATGTCGC
    99961 ATATCCTTTT AAATCTTCCC AGAATGCTAA TAGTTCTTGT TCATTATAAC CTCTTTTAAT
   100021 TCCTCCATCT ATTGGCGCAC CATGTTCGTC TTGTTGTGGT TTACCATAGA TTAACCATTC
   100081 TTTACAAAGA GCCATTTTCT TTTTATCCTT TTTAGCTAAT GCCTTTCTCA TATAAGTATC
   100141 TGCTTGATTA TCATCAAAGC CTGCTACTAC TTGAGATATC TTCATTATCT GTTCTTGATA
   100201 TACTATAGTG CCATATGTAT CAGCTAATAT ATCATCAAGA TTAGGAAGAG GCATAACTAC
   100261 TGGCTCTTGT CCTAATTTAC GTTTAGCATA TTTAGTATGC ATACCAGCAC CTAAAGGACC
   100321 AGGTCTACCA AGTGATGTAA TAACTATTAA GTCATTTATG CTATCTGGCT GTATATCTCT
   100381 CATAAGACTT TTAAATAAAT TAGATTCCAT TTGAAATACT GCTTCACTAT CTTGATGCTT
   100441 TAGCATACCA AATGAATTCT CATCACTACG TATAGCTACA TTTTCATATA AGTCAGTTAA
   100501 TTTAAGATTA ATATCATAAT TCTTATTTAT ATATGATAGA CATAACTCTA TTACTGATAT
   100561 AGTAGTTAGT CCTAAGAAGT CATATTTAAC ACCACCAGCT TCTTCTACTA CATTCTTATC
   100621 CCATACAGTA ACTTTACGTC CCTCCATAGT TCTAGTAGGG AATGTATCAT TTATAGCAGT
   100681 AGGTGTAATT AATACTCCAC CTGCATGCTT ACCGTAGTTT CTAGGTATTC CTTCAAACGC
   100741 TCTAGCCAAT CTTATAACTT CAGAATATTC AGATTGCAAA GTAACCCATT TATCAAATAA
   100801 GTCCTCATTT TCTTCTTGTA AATCATCAAG CATTTTAAAA GATAATTCAG GAGCATCAAT
   100861 TAGCTCGTCT ATTCTTTTTG TAATACTAGT AGATTCTGCA AATGAATAGC CCAATACTTT
   100921 AGCTACGTCT TGTATTCCGT TTTTAACACC AAGAGTAGTT ACAGTACCAA CTTGACATGT
   100981 ATTATCATGT CCGTATTTAT TGTTAAGATA ATCAATTAAT TTTTGTCTAT CAACCATAGA
   101041 TACATCACTA TCTATATCTG GACAAAGCTT TCTATCCATT GTTAAGAATC TAGAGAACAG
   101101 TAGGTTATAT TCCAATGGAT CTGTACCCTT AACTATACCT AGTAAAAATA ATGCTAATGA
   101161 ACCTGCACCA CTACCTCTAC CAGGACCGAA TGAGCAACCA TTCTTGTCTC CCCAGTTGAT
   101221 AGCATCTTGT ACTATTAATA TATATGAAGC AAATCCTTTA GTTATTATTA TGTCCAATTC
   101281 ACTTTTAAGT CTAGCTTCGT ATTCTAATCT CTTATCCCAT AAATTCTTTT TGTTAAGATA
   101341 TTTATATAGA TTTAACCAAC ATTGTCTTGA TAACCATGTC TCAGGAGTAA ATCCTTCAGG
   101401 CACTTCTATC TCTGGCAATA ATTCATGGTC AGAACCAAGT TTTATATTAT CCTCTACTTT
   101461 ATTAACTATT TCACGAGTAT TAGCTAAAGC TTCACGAACA AGTTGCATAT AACCTTCATC
   101521 ATCAGATTGT CCCATAAATG CTTCAACCAT TTCATCATAA CTTCTTATCC AAAACTCATG
   101581 AGCATATTTC ATTCTGTTTT CATCAGTTAG CAATGCACCA GAAGCCATGC ATAATAATAC
   101641 ATCATGTTCG TACCAATCAT CTTTATTCGT ATAATGTGAA TCATTAGAAG CTACTAATTT
   101701 AACGTCATAC AAATTAGCTA TACGCATTAA TTGAAGATTA ATTTCATATT GTACTTCCCA
   101761 GTTTAATGGT TGTATTTCAA GATAGAAATC ATCGCCAAAT ATATCAACAA ATTCTTTAAC
   101821 CATTTGTTCT GCACGTTGTA TATCACCTTT TCTTATAGAG TCACATATTA TAGATGATAC
   101881 ACAAGCTGAA GTACATATCA ATCCTTCACT ATATTTACGT AATAGATTTA AATCACAATG
   101941 CCCTCTGCCA TTAAATGTAC ACTTATCATT TGCTTCACTA GTTAACTTAA CTAGGTTATC
   102001 CCAACCTTGT TGATTCTTAG CTATAAGTAT AAGGTGATAA CCTTTAGTAT CATACATATA
   102061 TGGTTTAATT AATTCAGTTA TCTCTTTCTT CTTAGCTTTC TCTGGTATCT CTATACTATC
   102121 TGCTAAAGCT TTCTCTAATG CTAATTCTCT TCTTTCGTCA GAAGATAGAG AAAGAGTATT
   102181 TATATCATGA GTATAATATA CTTCGCAACC AAGTAATGGT TTAATTCCTT CTTTATGACA
   102241 CATTTTATTG AATGTAAATG TTTCTGCTAA AGTACCATGA TCTGTTATAG CAATAGCATC
   102301 CATTCCTAAT TCTTTAACTT TATCTATAAG GTTTGATAAT CTATTGTATC CATCTAATAA
   102361 ACTACCAACT GTATGTACAT GTATATGTGT AAAATCTTTC AAAATATCAA CTCCCTCCAA
   102421 GTTATATATC TTAATATAGA AATTATGGCA AAAATAATAG CCAGTTTTTA TTCAACTGGC
   102481 TCCATATATT TTATGTTCAT ACACAACATA CTATTAAATT TATTTAGTGT AAACACTACA
   102541 TTTACCTTTG TTGGACGTCC AGCCTCTTCA TAAGTATTGC CATATTTCCA ACACCATATA
   102601 CCTTTTTTAT TTTCACCTGT CTTATCTTTG AAGAAAAATT GTATATTATT TTTATTATTC
   102661 TTAGATTCTC TAACATCTTT TATGAATACA TCTTTAAGAC AAAATACAGG TTCAGATAAA
   102721 TCATTAAAAT ATAATATGTT ATTGTACTTA TTTACAATTC TATCACCTAA ATCTTTTACT
   102781 GACAATATTT TATCTACTAA CATTACAGGT TCTTCTGTTT CTTCTGAAGC TTGTGCAGAT
   102841 AATATAATAT CGTATACTAT ACTGTTGAAT AAATCAACGA ACTTATTAAA ATCTTTTTTA
   102901 TGTATAGTAA CGCCTGCCGC CAATTCATGT CCACCAAAAC TCATTTCCAA TTGAGTACTT
   102961 ATAGCTTTAT ATATGTATTG TAAATCTAAA CCTGGTATAG AACGAGAAGA AGCAGTTATT
   103021 AAATCTTTAC CATCAGTAAA TAATATAGTT GGTACATGTT TTATGTTTGT TATATGTGTA
   103081 GCTACATTAC CTGCTACACC TTGTAAACCT CTAACTACTC TTATTACAGA TACACAATTA
   103141 TCTTCTACAG TTGCAAGTAT TTCAGCTACA GCTGTATCAG TTAGAAGCTT TCTTTCTTCA
   103201 TTTATATCAC ATACTTCATT GTACATATCA ACTATTCTAT CTTCGTCAGT TTCAAGTACA
   103261 AGTTCCATTG CTTTGTTAAC ATCGCCCATT CTACCACATG AATTTAATTG TGGACCAAAT
   103321 TCAAATGCTA TATCTTTAGG TGTTATGCTG TAACCTTTAA ATTTATTATA GTAATTTAAT
   103381 ATGTTAGTTT CTTCACCATC TGTATTAAAC ATGCTTTTAT ATTCTTTATC ATTAAGTAAA
   103441 TATAATCCAT CTTTTACATA TATGATATTT TCTTCTGTTA TTGGCATCAT ATCAGTTATA
   103501 GTAGCGATAG CTACGTATGG TACATATATT TCATGAAATA CTGTATCATT TAACTTATCT
   103561 TCTAATATGT ATTTACATAA CTTATATGCA ACAGCAGCAC CACATAACCC CAAAGCATTT
   103621 TCATTATCTG TGTCATTAAG ATGTGCATCA ATTACTATGC AATCAGGAAC TAATCCTTCT
   103681 TGTGGTTTAT GATGATCTGT TATTACAACA TCTACAGAAT TAGATAATAA GTATTCAACT
   103741 TCTTCTTTCT TAGTTATACC ATTGTCTACT GTAATAACAA GAATTCTTCT GCCCATAGTA
   103801 GATACAACAT CTTTGCAGAA GTCCATGTTT AATCCATATC CTTCACATCT ATTAGGAGTA
   103861 TACATACGTA TTTCACATTC TGATTCTTGT AATAATACTA GTCTGCTTAA ACAATCATAC
   103921 AATATATAAC CTGCATTAAT TCCATCGCTA TCATAATCAT TGAATATATA AATATCTGTA
   103981 CAATCATTTA AATAATTCCA TATCTTATCA CATGCTTCTT TAGTATTAGT AAGCACGTAA
   104041 TCATTAACTA TAGGTTCATA TTCGTTACTA GTCAATAAAT CTATAGTACT TTTATCATAT
   104101 CCTCTACCGA CTAAAAATGA TACGATATCT TCATTCAAAT GAAGTTCTTT TTTGATTTGT
   104161 TTTACTAATT CTTTATTAAT GACAGGTTCT TGTATTTTCA TTAAGCATTC TCCTCCTACT
   104221 TTTTATTATT GACTGGTAAA TTAGCTTTGC GTCCTGATTT TCTTTTACGC GGTAGCTTAT
   104281 CTTTATCTAC ACCAATCAAA TCACATAGTC TATCTACAGC ATTTCTCCTT TTACTATTTA
   104341 TAACTCCTAT ATTGGTACCA AATAATTCAC TTATCTGTCT ATCATTATAG TCCTCTAAGT
   104401 AATATTTTAT AAGTATTTTT CTCTGATAAG GAGTAAAATC TGAAAATAAA CTGCTACAGG
   104461 TGTCACCGTT CACCCACGTA TAATCTGGTA ACCCCATCAT ACTCTCGTAA TAATTATCCT
   104521 CTATAACTAC ATCATATTCA TTACTGTTCT CTCCATTAAT TACATCTTCA TACTGACAGT
   104581 TTTTGTAGTT AACAACTAAA GGATTTGATA TCTGTTTTTT AATATAGCGC GCAACTTCAA
   104641 AATGATACGA ATTTGCGACG TATGCACAGA AATTTTTTCC TTTCTGTTTG TATCTTTTCA
   104701 TTAATGTGAG AAAACAGACA TACAAATCTG CTAAAATATC CTCCTCCGAT AATTCACCGT
   104761 ATGTACTTTT GACAAAATTA AAGGCATGAT ATATTTTAGC TTTAAATTCA GCTGAAGTCT
   104821 TTTTACGATT CAGTGCTCGT TTTAACGATC TGTCCTCTAT AAATTGATAT ATAAATGTTT
   104881 TTTGTTCTCT TGAGTTCCAA TCTATTTGAT TATATTTAAT CAGAGTTATA TAAGACTTGA
   104941 ACAGTGGAGA GAATCTTTGT AATAATATAT CAGCCGCTTC TTTAGATTTA TGTGAATCAA
   105001 TAGGATCATT AAAATAGGTC TGATATTGAA TTACAAGATC TTCTATCTCG TTCCATTCTT
   105061 CAAGTCTTTC TTCGTCTGAC AATAATAAAA AAGTATAATT ATCGTATGGT TTCATTTCTT
   105121 ATCCGTATCC CTTAAATTAA ATTTAATAGG CTACAACAAG AAATCTATTT TTTCTTTTTG
   105181 CGTTGTTGAT ATTCATCCCA ATGTAACCAT TCATTTTTAT ATTTTGCTAC ACATATTAAT
   105241 CCATGATATT CTGGATACAT AAAGTTGAAC ATCTTCTCCT TTAATTTAAA ATCTGCTGTC
   105301 TTAATCCCTT TAACATCTAT GACCTCTACT CTACCGTCAT TATATGTTAT CTTAAAATCT
   105361 GCTATGTATT TTATAGCAGC CTTAGTGCAA TTAGGGTATT GTTTTTGTAA TGATTTGAAT
   105421 GATTTATCAT CTTCATATAC GAATTTTTTA CCTTCAGGTG TTAATATGTA TTTAGGTTGT
   105481 AAAATAAATG AAGGTTGTAA TTCGATAGAT TTAATATTCA ATTTATTTTT ATTCGTTGTA
   105541 ATATAAGTAT AGTACTCTGA TTCAGTTTGT GAATCAAATT TTATACCATT AACAACTGTT
   105601 TTATTATGAT AAATCTTTCC CATTTGTTTT GTTTTTCTTT TTTTCTTTGC CATCTTTTTT
   105661 ATCACCCTTT GTAGACTTTT TATTTACACT AGAAAAATCT GGATTGAATT CGAATTCTTC
   105721 TTTAAGATAT ATGCCTGTAG GATTCTTTCT TTTTCTTGCC ATGTTCTCAC CTCTTTCCGT
   105781 CTTTAAATGG ATTATATGGA TCTAAATTAG TACTAGCACC CCATGATGAA CACAGATGTT
   105841 TAATAGCACA TGAATTACAT TCATATCCAT AATGAGGATA AACTATATTA CTTTCTATCC
   105901 CTTTGCATAC ATTCTCTACT ATTAAACATA GTCTATCGAA ATCTTTTGTA TTACGTATCG
   105961 CAAAATCATT TGAGTTTTGA TTGAAATTGT AAAACGTAAA TACAGCCATC TTATTATATA
   106021 CTTGCTTAAT TACAAGCGCA TCGATAGTAC ATTTTAAATC TGAACGTCTT TTAAATTCAT
   106081 CAGGCTTTGT TTTAGAGAAT GAAGGAATCA ATACTTCTAT TTGAGATCCT CTATCTATTA
   106141 ATATATTCAA TTGACCAGTA ATTGTATAAT CTGTTCCAGG AATGTCTAGT GAATATGGAA
   106201 CATTTAAATC CATAATATTA GGCTTATTAT TATATAGATA TTCATATGCT CTATATAATC
   106261 TACCCCAGCC ATGTATTACA TTTATGTTTT TTATAATATC TTGATTTTCA TAACATACTT
   106321 TATCCCAGTA CTTTTTGATT TTATATTCTA AATTATCTAC GCCTTCGTAT GTATATTTAC
   106381 TGATAAGGTA ATTGAATGCA TCATGGAGAC AACTATTAAA TGTCTTTCTT TTAATGTCAT
   106441 GCCCATTATG TGAAGCTAAA AACTTAATCG GACATGACAT ATAGTTTAAC AGATCTTCTT
   106501 CTTTAATTAT CATACTTACA ACCAGTAAAG GTTATATTGT CTAATTCTAC TTTCGGTTTT
   106561 GTAACCATGA CATTTAATTT CCATGCTTCA TGCTTATCAG TATCACACAC ATTAAAATTT
   106621 CTAGAAGTAC CGTCTACACC TTCTTTAAAA CATTCAATAC ATTCAGGGTC TCGTTCATCA
   106681 TAGTTTCTAC AACCATAACA CATAGGACAT TGTTTGTAAT TAGGACAAGA TATCTGATTA
   106741 CCTCTAACCA TATTAGGTTG TTTCGCTACA TTCATAAGCA CTACCTCCTA ATACTATTCT
   106801 TACTTAGTAG TTTTTCTAGT AGATTTAGTA GCAGGTTCTT CTTTTTTGTT TTCTTTTTCC
   106861 TCTTCTTTAG GAGCTTCTTT GAATTCTTCT GGAGGTTCTG CTACTTCTAT TTCGTCTAAT
   106921 GCAGCTGCAG GATCAATTAA CATATATTTT CCTAACATCT TTTTAAAGCA GTCCATGCAA
   106981 TAGCATTTTC TATTACCGTT TTGAGTTACA GCAAAACATT CTTTATATTC TAGTTCGCCA
   107041 TAATTGTTTT TACCTTCTTT TTTAGCACAT TCATAACAGT AATCCATTGG ACCACCAAGT
   107101 TGTATCCCGT CTCTTCTTTC TATATCCATA AGAGCCATTT ATATCACCAC CTATTTTTTT
   107161 TATAATTAAT AATATATAAA AAAGCCTAGG GAATATATAA TAATTACTCC CTAGACTTAA
   107221 TCTAATTTTC TTCACTAGTA AAATTTTTAT AATTTCACTT CAATAATTTT AACGTATTTA
   107281 GTGCTTGCAG TTATATAAGT ATCACTGATT GTTTTATACA TCTTTGTAGA GCCATTTGCC
   107341 GCAACCAATG GTCCATCAGC GTATGTAACA CTTTGTCCTG GTTGTAATTC AGCTATAGCA
   107401 TCAGCATCCC AATCAGCAAC TTTTCTAATA TTGATAGGAG AATCTGATAT ATTCTTTATC
   107461 ATTTTTCTGA CAGATTGAAC TTCTTCAATA CCGTCTAGAT ATGATTCTTT AACATATCCA
   107521 TAACCTCCGT CGTATACTAT CTTACACCAT CCGTTATCGC ATATAGCTTT TATCTCTACC
   107581 TTAGTATCAT CTTTTAATGA ACCTAATTTA TCATAAGCAG TACCAGGGCC TTTTCTTACA
   107641 TTTAATGTAG AATCAGGTAC GTTAACGTAG CCTACTTCAT TACAAGCAGT TTCTTTAACG
   107701 CTTGGTTGTG ATGTAGTTGC TCCTCCTCCT GATGATACTA TGCTATTGCC TTTACCGTTA
   107761 GTGCAGTTAC GTATATTCTT TTCAGTTAAT TTACCTTTTA AGTAATTGTA ACAATCTAGT
   107821 TTAAATTGAT TCCATTTATC TTCATGGTCA ACAAAATATT TAGGACATAT CTTATAAGCT
   107881 CTACCAACAA CATCTGTATG TCTTATAAAA TCTGTACGTG GATCTAGTCC ATAGTATTGA
   107941 GCAAGCCATG CTCCAAGTTT AACCATTGAT ACATATTCTT TGTCTGAATA GTGGTCATTA
   108001 GTTCCAGTAG TAGCACATTC TATACCTATA CTGTAATAAT TCGCGCTATT AGTTGTCCAT
   108061 GCTATTCTAC TCATTGGTAC ATATTCATAT ATAGTACCGT CTAAGTCCAT AACAAAATGA
   108121 GCTGAAGCGT ATCTATTTCC TTGTTCGCCT CTATTTATAG AATTGAACCA ATTATTAATG
   108181 GTGTTAATAC CTTTAACATC ATGTAGACCT GTATAATGCC AGGCTATCTT AGTTGTTCTA
   108241 GATCTTGTAC CACCAGCGAT ATATTTACTA ATTTTAGCTG GTGTTTTATT AACCATAGTT
   108301 GGTTTCTTAA CTGTCATTAA TTGTCGCTTC CTTTCTTTAT ATTTATTTAC CGCCTTTCTT
   108361 TTTCTTTCCG CCTTTTTTAC ATGCCATACT ATTCACCACC TTTTTTGTTA GTCACATTAT
   108421 CTAAACCTTT AGTACTGTTA TCATTCCATA TTCCTAAGAA TGCAGTTATT ACTGCTACTA
   108481 TAGATACTGG ATTATTTAAT ATACTTACTA ATGCTTGACC TAATAATTGC CAGCTAGTTA
   108541 ATTGATTGAA ATCAACGCCA CTAGCACTAA ATATTAATGC CACAACACTT AGCCAGAAAT
   108601 ATGGACTTTT TAATTTAGTA TGTTTATCTA AAAATTCCTT CATGTCTGTC ACCTCTATTT
   108661 TTTTAGACTA TTATAGATTA AATCTAAAGA ACTACCATTC TTCTTATGAT TGTTACTTCT
   108721 GTTAAGTATT TCTTGTAGAG CATTATTATG AGAATGTTCT TTTCTATTTA TTATATTGTC
   108781 TATTATATCT ATAGCATTTT TATTACCAGT TTCTTTTGAG TTTTTTAATT CTAAAGATTC
   108841 TTTTTTTATA GTTTTAGTTT TTGTTTTTTT AACTTTATAA GATTGTATAG TTTTAATTTG
   108901 GCGAGTTAAT TGATTGTGAT ATCCATGGTC ACAGCCGTTT TCTACCCAAT AATAATTTCC
   108961 TAATTGTTGT GTGGTAGTAG CTTTACCGTA TAGCCATGAA TCTTTATTTA TAAGACCAGC
   109021 ATATGTAGCT AATAGTCTAA TCATATATCT ATAGCCATCT TCTACTGTAT CGAATTTTTC
   109081 CCAGCCGCCC CTTGCTTTTA TACCGCCTGG GTTATTATAA CTAACGAATA AATGAGATTT
   109141 CCCATATCCT GTTTCTATAC TAGATATTGC AACAACTATA GTAGGATCTA TTCCTATCTT
   109201 CTTACAATAA TCATAGATAA AATCTAAATT ATCTAGCATT TTATCACTAG CGTTGCGGTC
   109261 TTTCAAAAAT TGTCTGGATT GAGATACATC AGTTGTAGCC TCTGTTGCTA TGTCATAAGC
   109321 GTTTACTGAA GCTCCTGTTA AGAATATTAA TGCAAATGCA AGAAACAATA CTAATAACTT
   109381 TTTAGTTTTT CTTCTCATAT TTATCACCGT AGAAATAATC CATATCTACA TAACCTTTTA
   109441 TACCCTTAAC ATAGCCTTTA GCGCTATATT GCCACATTGA ATAATCAGTT TTCTTATAAG
   109501 TATTAGTTCT AGTCCATTGA GCTATCCATA TTTGCCATTT TTCTAACATT GATTTTCTGA
   109561 AATAATTATT AGAGAAGTCT AAGTTAGTAT ATATACCAGC TTCGTATCCA TAACTCGTTA
   109621 TTGTAGAACA GAAAGCATCT GCCATATTTG TAGTCAATGT TTTAGTAATA GATTTGCCTC
   109681 TCTTATGAGC ATAATCTACA CTATCATATT CATAATCAAA ATATACTGGC AAATCAATCT
   109741 CATTTTTATA AGGCTTAATT ATATCAGCAC ATACTTTAGC TTCTTTAATT GCCATGTCTA
   109801 CTGTGTATGC ATAACTGAAC CAATAAATAC CTATATAAAT ATCGTTTTTT ATTGCACCTT
   109861 CTATATTACG TTTAAATTTC TTATCTTTTG TATACCCATA TCCTGCTCTG ATAACAGCAA
   109921 ATTGAATTCC AGCTTCTTTA ACTTGTTTCC AATTTATATT ACCATTCCAT TTAGATACAT
   109981 CAATACCGAT AAGAGTTCCT TGAATTTTCC CTTTCTGTAA GTTAGCTTCA TTAAGCTCTT
   110041 TTTCGTTTTT GATTATCTTC ACATCTTTAG GCTCTTTATT ATCTTTATTT GCCTTTGCGG
   110101 ATTTTTTGAA ACTATATAAC AACTCCATTG CTCTTGAGCT ATTAGTACTA TGCTCTCTAT
   110161 TTATAATATC AAATATAATA TCGACAGGTG CGCAATAAGA AATATTAGGC ACACATACCA
   110221 TCAATGATAC TAATAGCAAT GCAATTATTT TTTTCATATA GCATCACTCT ACTTTTTAGT
   110281 TCTGAAAATA TTAAACATTA TAAATCCAGC ACCACCTAAA AGTGCCATCT TGAAGAAATC
   110341 AACTAGTAAG TTAACATAAT TTTCTTGTAT AGCTTGGAAT GTTGCTCCGC TTGGAGACCA
   110401 ACCTATAGCT AATACTATCA TAATCATGCA TAAAGCTGCG GCTAATAAGC CGTTTCTATG
   110461 TTGTTCAAAC CATGTAGGAT TTGGATTAGG ACAACATCTT TCGCAATGAC AACCAACTGG
   110521 GTGAACATCT GGATCAACAA CTTCTTTTTT AGGTTCTTTA ACAACTTTTT CAACCATTGG
   110581 TTCATAAGTT GGTCTTTGTC TGTGTTGATA ACAATCAAAG AAATTAGCAC AAGTACCACA
   110641 TTCTTTCATG TTATTGTAAT TAGGACAATT AGGTCTATTA AAGTTTACAT TAACACCAAG
   110701 CACGCTAGCT TTATCATTAA TATCTCTGAT ACTATCAACT AATTCTTTGT TAGCTTTAGT
   110761 AGTTATATCA GCTATTTCTT CAGCGACTTC TTTTTCTTTT TTTAATTTAA CATTTTGAAG
   110821 TTCGCGAAGA TCTTTTTCAT CAAGAGCATT TTGCATCTCT CTTACTATTG ATCTTTCATC
   110881 TTTCTTTCTA GCCATTGACT TCTCACTCCT TTCCTGGTTA GTATTTATAA TGTTAGACGA
   110941 TGAACAGTCT ACATTATAGC TAAATAAAAA TTTTCAGTGT ACAAATCTAA TCTTTTAACT
   111001 GCGTTCTTTC TAGGAGCTAT GCAATAATAA ACTTTGTTAT TAACTTTATA ATACTTACCA
   111061 GTTTCTCCTT TAATCTTTCC AATTACGTCT ATTGGATTAT ACTTAGTACC TTCTAAATCT
   111121 ATATCTATGG TTTCTTGTAC TGTATATCTT TTACCATCTA ATAGAAACTC GCCATCTTTA
   111181 GATTCAACTA GTTTATAGAT CAATTTGCAT CACCTCCAAT TCTTGTCCCT TTCATTTAAC
   111241 TATTACCAAA ACAAAAAAGC CTTAGTACAA ATATACCAAG GCTTAATAAA ATATTTTTTA
   111301 TCTATTTAGC TAAGTCAGCT ATTATAGCTT GTATTTCACT GTCTGCAACT ATTTCGTATG
   111361 GATAGTCTAT TTGAGCAGTT TTACCATTAC CTAAAGCAAC AGTAACACCT GTAACAGTAC
   111421 CATCTTCTGC AGCTACATCA GCAGTAGTTA TAGTTAATGC ATCAACTGCA GCCTTAGCAT
   111481 CGTCACCAGC TTTTTTAGCT TCTGCTATTG TACCAGCTAC TGAAGCATCT CCAGTTACTT
   111541 TAGCAACAGC ATTATCTAAT TTAGCTTTGT CTCCATCTTG GAATTTATCT AATTCTTCTT
   111601 TATTGTCATG ACTATGATTA GAACCTTCTA GTGTATTTAC AGTAGCTTGT AAATCTTTAA
   111661 CGTCTTTAAC AAGACCTTTA GCATCAGTAC CTACTGTAGT TTTAAGAGCG TCTACATCTG
   111721 TTCTTAATCC ATCTTCTACA CCTGTAGCTC TAGTAACTTC GTCAGCTATT TCTTTATATA
   111781 ATCCAGTAGC AGGAGTTTCA CCAGCAGCTT TAGTACCTAT AGCACTTTCA GTTTTTTGTA
   111841 CTCTATCTTC TACTGCTTTA ACAGCTGTTG AAGAAGCAAC TTCAGTTACA GTACCCATAG
   111901 CTTTTTGTAA GCTAGCTATA GCAGCTTTGT TACTAGATAC ACCAGAAGCA TTGTCAGCAA
   111961 CTTTTTTAAC AAGTCCTGTA GCTTCAGTAT CATCTCCTGC TTCTTTACCA ACTAAACCTT
   112021 CAAGAGCAGT AGCTCTATCA GCTAAAGCTG AATCAGCAGC TTCTAATTTT TGTACTTCAG
   112081 TATCGTAATC TGTTTGTTTA ACTCTTGCAG CTATGTCACT AGTCATTTGT TTAGCAGCTG
   112141 CACCGTCACT AGTTATATAG TCTTGGATTT CTTTTAATGT ATCTATAGCG CCTTCTTGAA
   112201 CGTCAGCAGC TTTCATGAAA GCTTCTATTT TATCTTTAGC AACAGTAGCG TCAGCTTGTG
   112261 CATTATCTGC AGCAGTTTTA GCTTCAGTTA TGTTTCCTGC TAATTCAGTT TTGTCTGCTG
   112321 CTTTTAAGTA ATCTTTTTGT ATATTACCTA TAGCAGTTTC ATTAGCAGCA ACTCTACCTT
   112381 CAAGTGCTTC AGCAGCTGAA TTAACATCAG ATATTTGACT AGCTACAGAT TTTAAATTAC
   112441 CTTTTTCGTC TGTACCTACA GCTGTTTTTA ATGCTTCTAT GTTACCTTCA GCAGTAGTAA
   112501 CTTTTTCAGA TACAGTGTTT AAAGCACCTT TAGTAGCGAA AGTATCGTCA GCATATTTTT
   112561 TATGATCAGC TACAGCTTTT TTAATAGAAC CTTCAACAGT ATCTTCGCCT TCGATTACAT
   112621 CTAATCTACC AGCTAAAGCT CCTTCAGCAT CTTGAGCTCT GCTTTGTTCA GTTGTTAAGT
   112681 CTGCAGCGTC TGCTTTAGCA GCTAATGCAG TAGTCATATC TGCTTGAGCA GCTTTTTTAT
   112741 CTATTTCTGC TTGTAAAGCA GCTTTAGCGT CGCCTATTTC ACCAGTTATA GTAGTATGTA
   112801 ATGTTGTATC TTGACCATCT GCATAATCTT TAGCATCTTG TAATGCTTTA GATATAGAAC
   112861 CAGCACCGTC GCCTTGTATA GTGTCTAGTT TACCTTCTGC AGTGGTCATT CTTTCAGTTA
   112921 CTGCTGTTAT ATTACTGTTA GCTACATTTA CGCCACTTGC TACGGTATTT ATTTCGTCAT
   112981 GAAGTTTAGC ATAAATACCT TTAGATAAGG TATTTAATTG TTCATATGTT ATTAATCTTT
   113041 TTTTAGCCAT TTATATTTGC ACCATCCTTA TACAGTTTTA TCTAAATTAT CTATTATTGT
   113101 TTGTACTTCA CTTACAGTAA TGACTGGTAT ATCAACTTTA CCAAGTTGAA CGGCACCTTC
   113161 GCCATCACCG AAATCAAGTG ATATAGTTAA ATTGCTATCG TCTTCTGAGC CAGATAAAGC
   113221 AAATTTATTT ACAGCATTAG CTATTGAAGT GTTAACAGTG TTTTGATCAA CCTTAGTAGC
   113281 TAATGTAGTT TTTAATTCTT CTAAAGAATC TTTAACTGTA GCAGGTTCAT CAGCTCCACC
   113341 AAATCCATTT AATATAGCAT CTAAAGCATC TACTTTAGTA CTAACTGTAT CTGATACGCC
   113401 TTTATTTTTT TCAACAGTTT GTTGTAAAGC TTCTAATGCA GAAGCATCAG CTTTTTGACT
   113461 TATTGAGTTT GTTAAAGCAG CTATAGCATC TGGTTGATTA TTTAGCGCAT CTGCTAATTC
   113521 TTTTAAAGTA TCTAGAGTTT CAGGAGCCCC ATCAACTAAA GCAGCTACTT TTTCATCTAC
   113581 ATAACCAACA ACGTTACTTG CAGTAGCAGT TTCTGGTAAT GTACCAACTA ATTCTTTTAA
   113641 TGCATCAAAA TCGCTTTTAA CTGCTTTATC ATCTAATGCA GTTTGTAAAC CAGTTACATC
   113701 TGCTATTTCA TGAGTATGAG CAGTTAATTG TTTTTCTAAT GCTTCTATTC TAGCAAATAA
   113761 GCCAGTTGCA GCAGTATCGC CTTCAGTTGC TTTACCTACA GTAGTTTTTA ATGATGCTAA
   113821 TTGAGCATTT AATCCTGCTA TAGTAGTAGC GTCGCCACCT TCACCCGTAC CTGTAATGGC
   113881 ATCAACTTGT TTTTGTAAGT TAGTTAATGT ATCTGAATTT GCTATAATAG AATTGATTAT
   113941 AGTTTTATTG CTTAATTCTG TGAAAGTTTC TTCTTTATCG AATCCAACTT TCCATACATC
   114001 GAATTTAAGT TGTCCGTCTG CGTCTTTTTT GTATTGATAG AATTTTTCTT CAGCAGCAAC
   114061 GTAGCACAAC ATACCTTCTT TTAAGTTATC AGTAGGTAGG ACATTCATTT CTGCTACACT
   114121 ATCAACATGG TATAAACCAC CACGTATATC ATTACTATCT ACAAGCCAGA ATGTACCGTT
   114181 ATTAGCTTGT TTGATATTAC TAATTAATGT AATTGCCATT TAAGTCCACC TCCTTATTTA
   114241 ACTATTATAC TTTGAGTTCC TAGATTAGCG TTTTCTGATT TATAGATTAC AAATGAAGTA
   114301 GTATTACCAC TAGCATTAGT AAAATCTATA GTAGCCGCCA ACTCAAAGCC ACCATCGAAT
   114361 CCACCTACAT TAAAAGTAGG AGTTCCATAA CTTGCAGGGA AGCAATAGAA CATATATTTT
   114421 CCAGCTCCTG CAGTTAAACT AAATGATCCT TTTTGTCTGT TTGTACAGAA TTCTTTACCA
   114481 GATAAACCTA ATACAAAAGC ACTGTCGTAT TCAGCTGGTA CTTCTGCAAC ACCAAAATAT
   114541 CTTTTATGTT TGAAGTTGAA TGAACCAGTT TTTGAACATG CTTTTAATTT ATTATCATTA
   114601 CCAGATACAG TAAACGTAGT ATTAGCTGTT ATATCTCCTG TATAAGCGTA TTCTCTAACT
   114661 GCTGGGTCAT CTAAAGCTAT AGTAGTTCCA CCAGCTTTTA AGTTTTGGTT AGTTATAGCT
   114721 TTATTATAAG TCCATGTAAA TTTAGGATTA GAAACAGTTG AACCTATTTC ATAATCACCA
   114781 AATGCAGGAG TTGAAGAGAA TGTTTTAACA GTAGGTGTAA CATATAGTAA TTGATCTAAT
   114841 GCATCAGCAA CAGATTCCAT TTCTGGATAT TGTTCGTTAG TATATTTAAC ATCTGCAGTT
   114901 GAATGCGTAT GTTCTTTTGC AGCATATACA TCATCATGAT TATGGTCTAT TTTAGCATAT
   114961 ACATCGTCAT GATTATGATC TTTATCAGCT TTTTCAGCTA TTTGAGTAAC AAGTCCAGAT
   115021 ACAGTGTTAT CACCATCTTT TAACTCGTCT TCTAATTTCT TTAATGTATT GTAAGCTTCA
   115081 TCAGCTCCAC CTATTAAATC ACTTACTTTA CCGTCAACAT ATTCTGTAGT AGCTAAACCA
   115141 TCTACGCTAG GTATAGATAA GTCATCTATT TTTTTATCTA ATCTATCTAC TTCTGCAAAT
   115201 AGACCAGTAG CAGCTTGAGC TTCTTCGCCT TCTACTTTAG CAGCACCTAC TTTAGTTTCT
   115261 AGTGCAGCTA TTCTTTTTTC TTCATCTTCA TTAGCTGTTT CTAAACCAGC AATTTTACTG
   115321 TCAGCAGAAT CAACTCTTGC AACTAAACCA GTGGCAGGAG TACCTTCAGC ATCACCTTCG
   115381 CCAGGAACAG CAGCTTTACC TACTATATCT GAAACTTTTT TAACTTCAGC ATCAGTATAG
   115441 TCTTTAGCTT GTTTAACTGC ACCACTATCG GTAGAAGTTA AATCTGCTAT ATCTTTTTTA
   115501 ACATTAACTA AATCAGCTGC AGCGCTATCA GCAGTACTTT TAGCAGCATC AGCAGCATCT
   115561 TTAGCTGCTT GTTCAGCTTC TTGAGCTCTA GCTTTTTCTG CTTCGACAGC AGCTTTAGAT
   115621 TTGTCATTAA GACCTTTAGC TAAGGCTTCC AATGCAGCTT GATCAACTAA CTTTTTATTA
   115681 AAATCAGCCA TGTTTAATCT CCTTTCCTAT TCTATACTAT TTAAAATATT ATTTATATCA
   115741 TCTGTAGTAG TTATATCTAC AGAAGACATT TCACTAGTCT TATTACCTAA TAATTTTAAT
   115801 TTGTTATCAT TCAATGAAAG AGTATCTGCG AAGTCTGGTT TATTAGTTAT ATCATTCCAA
   115861 TCAGAAGAAG CAGTCACACC AGAGTCTTTT ATTATTTGTT TAATTTCTGT TAACCCTGTT
   115921 TGTACAGTAT TCAGAGATTC TTGAATAGTA GAAATGTTAG TAGAATTGGT ATTAATATCT
   115981 TTCTTAATTA TACTAAGGAC TTCGCTTAAG GCATCGGTAG TTACTACTTT ATTAGACATG
   116041 ATTTATTCAC CACCTTATTC TTGTGTATTG TCAGTAGATG ACTTAACATC TATAGAGTTA
   116101 TACATATTTA CTAGTTCTTC AGATGTTGCA TATTCTATTG AGTCTGTTGT TGTATATGTA
   116161 GGTAATTTAT TTTCATATAA ATCTATAAGG CCTTCTATTA AAGTTTGTTG TCCCATATCT
   116221 GTTCTTAGTT GCTCTAATTT AGCAAGACCA TTTGTACTAC CAACGTCTAA TAAAACTTCA
   116281 TTTACTTTAG TACTAAAATT ATCAACTGTA GTTATAGCTT TTTCAGCTTG TTTATAAGTT
   116341 AAATTTATAG CGTTTACTAC TTTAGAATTA TTACCAGAGA AAGTATCTGG ATTTAAGGCT
   116401 TTATTTTTTG CAGCGCTAGT AGAATAAGTC ATGTTAGGAT TGGTATCGGA ATCAGTTTTT
   116461 TCTGCTAATA TATCAGCCTG TAGTACTTTT TGTTCATCAG TTAAAGCCAT TTACATCACT
   116521 TCCTTTAATT AGAATCTTCT TACTAATACA AATATGCAAG TAGTATCAGG AGAGCAATTT
   116581 AATTCTACTT CTTTATTCTT AGTGTCATTG AAAGCCCAGT TAACATTGTT TTTAACCCAA
   116641 GCTGGACATT GACCTAATAA TCTTGTCCAT GCTGCATCAT CACTACGTTT TTGAACTACT
   116701 TGACCACCTT GACCTTCTCT TAAACCATCC ATTGGTATCA TACAATCATA ACGACGATCA
   116761 TAATCTTTCA TATCAGTAGT AGCTACAACG TATAATTCGT ATGCACCAGC TTCAAGTCTA
   116821 TCAGCAAGAG CCATTTCATC TGCATCATTT TCTGCTCTTA ATTTAGGAGA TGGTATAAAT
   116881 GATCCTATAG TAGGTTGCGC ATATTCAGCA TCTACCCATA CACAATCGCC CCATGGATTA
   116941 GTACTGTTAA CTTGAGATTG TATTTTATTT ACTAATGCTT TTAATTCAGT ATATTCTTTT
   117001 ATTTGAGTTA AATCTAATGC ACCAGCATCT TGCACTGTAG CATCTACATC GTCATATTTA
   117061 ACTTTAACAT GAGGTACATT GTCTACATAC TCTATAGTAA CAGTATCTAT ACCTACACCT
   117121 TCAGCACCTT GTTCACCTTT TAAAGCAGCT AATTGTTCAG TAGTAAAGTC AGCATAAGTA
   117181 AATGCGTCAC CTTTTTCACC AGGGTCGCCT TGAGCTCCTT TAAGTGAACC ATCATCAAGT
   117241 TTAGCTTGTA ATGTAGTTTT ATCTGCAAAT ACTACTGCAG ATGCATCATG AGTATGTTCT
   117301 TTATCTGCTT TAGCTTCTAT TAATGCTTTT ACTTCTGTAT CATCATAGTT TTTAACTTCA
   117361 GCAAGTCTAG CTATTTCAGT ATCAGCTATT AATGATTTAC CTTCAGCTTT GTCTACTTTA
   117421 CCATCAAGTG CAGTAGCATC AGCTTTAGCT TGTACTTCTT CTTTAGTAGC TAATCCAGTT
   117481 ATATCTTGAT GTTCTGTTAA ATATTTGCTA TGATCTATGC CTTCAAGAGC AGTTAATCTG
   117541 TTTTTAACAT CTGTATCATC ATAATTCTTT ACATCTGCTA ATCTAGTTAT TTCGTCTAAA
   117601 GATATCAGCC CTTTACCGTC TTCAGCGTCA ACTTTTTTAT TTATAGCTTC TTGTAAAGCA
   117661 ACTATATCTG CGCCGTCTTT AGTTAATACA TCTATTACTT CTTTTAAAGA GTCAAGATCT
   117721 TCAGCTAAAT CGTCTGCTCC AAGTACAGTA GCTATCTTTT GATTAACGAA ATCTTCTGTA
   117781 GCTAAACCTT CAACAGAAGG AACTTGTATT CCATCGACTT TAGCATCAAC AGCTTGAACA
   117841 TCTTGTTTAA CTAATTGAAG TACTGCTTGT AATCCTTCAA GTGTTATATG TTTTGCCATT
   117901 AATTATTCAC TCCTTTATTT ATATAAGTCT TTTGTTTCTT CCACAGTAGC TTCTTCTATA
   117961 GCTACTATTT CTTCTTTATC AGCTTTCTTA GCTAATAAAT CAGCTAATTC TTTTAATGTA
   118021 TCAGAACTTT CGTCTGCTCC ACCTATTAAG TTTGTTATAG CATCTGCTAA TTCAGATGTT
   118081 GTAGCATAGT TTGATAAATC TACACCACTA GCTATAGCGT CTTGAACTTT TTTGCTTATT
   118141 AATTCATTTA AAGTCTTTTC ATCTACAGAT GCATCTCCGC CTGTTGATGG TTCAGGTATT
   118201 TCGCCTTCTA TAACTTTAAT TAAGCGTTTT GCTATACCTT CTCTAATAGA GTTTAAATCC
   118261 ATATCATCAT ATACTACTGC CTCTAATTTA CCAGCTTTAT GAGTAGTAAG ATATATACAA
   118321 TTATATGGAT CCATCCAACT AACTGTATTA CCATATAAAG TAATCTTTGC TATTTGTTGT
   118381 CTAGCCATTT TCATTTCTCC TTTCTTATAC TTGACTATAT TTTTATTACC TGTAGCTTAA
   118441 AGTCTTATAT TGACATAAAA AAAGTATAGA AAATAATTCT ATACTTCATA TATTAAAGCG
   118501 TTATATCTCA TAGCCGCATC TTCGCTACAT TCAATACATT TAGAATAATC TGGTGCAAAA
   118561 TTACAGAATG TAATTCCTTT ATATGCACTT ATTTTATTTT TACCCCAATC TATTTCTATA
   118621 ACTGGTTGTT TGTCTACGGA ATCTTCGCTG TCTCTATAGA ATATTTTGGC TCCTTGTTTG
   118681 TTCTTAGATA CATCATTATA AACTAAAAAA CATGCATCTA ATTCATATTC AAGTGTATTA
   118741 CTATCTTTTA AATCATCCAT TGTAGGACGA CGATTACCAT TTAATTTTCT TAAATGCATA
   118801 GAAGCAAAAG TTATACAATT CAATTCTATA GATAAATCTT TTATCTTCTT AGCTACCATG
   118861 TCTATTCTTT CGTTAGTAGT AAGTTTAAGG TCTGGTATTT CTATATCTTT TAAACTATCT
   118921 ATTCCTATTA CAATATTCAT TTCTTCATCT ATAGCTTTTA CGTATGTATA TATTTGTCTT
   118981 GCTTTCTCAT ATATATCATC TATAGTTCTT ATCTCTTGAG AATCGAATAT TACAAATCTA
   119041 TTAGATTCTG ATTTAAGCTT TTGAAGTCCT TCTTCACGTC TATCTAATTG AGTAGCTATA
   119101 TTAATAGAAT CAGGATGTCC GTCTATTATC ATTTGTTTAA AACGTCCAGG CTTAGCTACT
   119161 ACATTAATAG GTAATAATTC TCTCATTGCT ACTATTCTAG GTATTACTTT ATTCTTAGAA
   119221 TCATCCAATG AGAAATATAC ACCGAATAAT TTATTATCTG CATTCATACA TAAATCTTCC
   119281 ATTATATTTA ACATTATAGC TGTCTTACCC ATGTTAGCCG CACCTGCAAA ACAATAAAAT
   119341 CCTGGGCTCC AACCTTCTAA TCCTTCAGTA AAACTTGGAA AGCTAGGAGT ATCAAATCCT
   119401 GCTTTATTCT CCCAAGCAAC TTTATCGAAT TCATCTATAT CATTTGCCAT GTTTTCAAAG
   119461 AAATTGGTAG CAAGTATTTT ATTGTCTAAT TCATCAACTG TTTCGATACT TAAATCTTTA
   119521 TCAGCATCTA ATAAGCTCTT TATATCTTCT CTCATTATAT CCCCTCATTT CATAAGATTA
   119581 TAATTAATAA TCTATATATA AAATTATTTT TTATTAATAG AACAGCCTTT TACACACACA
   119641 TCTAAATCTT TAAATGCTGA ACAGCCATAG AACATATTAT TTCTAGAATT TTGATATGCA
   119701 CTAAACACTG TAGCATTAAT TTCAGATTGA GGTAAAGGCT CCTCATTCTT TGTCATATTC
   119761 CATTCGGTAA TAGTCTCACG CACATCTTCA AGACTCTCAC CTATTTGGAA TAGACTATTG
   119821 GCCAAAGCAA CTGTAGTATT GTTTCTTTGA CCATTGGTTG CACCATTTTG TAATATATAT
   119881 TCAACACATG GAAGAAGTTT ACGTTTTCTT ATATATTCTT GAGCAAGTTT AGTATCTATT
   119941 TTCTTTCTTT CTTGTTGTTC AATAGTTTCA ATAAGCTCAT CAAACTTTAT ACGTGCTTGT
   120001 TCATTATATT TGTATAGTGC AATTCTTTTA TTTCTAGGTT GTGAAGCATA TTCCTTTAAC
   120061 TCATCATAAG TCATAGCTTT AGTGCATCCA TCGGGTTGCT TTTTAAATAA CTTATTATAA
   120121 GGAAGATATA CTTTATAAAG ACCTGTCTTA GTATTAACTG TATTAGGTAC TCTAAATAGT
   120181 CTTCTGTTAT CGTATATCTT AGTATCGATA CATTTTGTTA TAGTATAACT TTTGATATAT
   120241 AAAGCTACCT TCTTGAATTT CTTATTAAGA TCACGATTAG GCTCAAATCC AAATACTTTA
   120301 TCACTAATTA GTATATGGAA GCCCTTTGAA CCAGAGAAAT ATAATTGTAT ATCTGATTTA
   120361 TCTATTTTAA ATGTATCGCA TAGCTTTTTA TATACTATCT TCAAATCTAT AAGTAATTTA
   120421 TCGTAATTAT TTTCTATATC ATCTATGTCT AAATCAAGAT AGAATGGAGC TACAAAATTA
   120481 GTTGTAGCCA TATCCTCAGA CTCATAAGAA TATATAGTCA TATATGTATC TCCATCAAAT
   120541 CTTTTTATCG CTTCATTTAA TTCTTTCTTA TCTATGTAAT AATTTCTGCT GAAATTATCA
   120601 TTTATTTTCC CACCAACTTC TATTATATTG CAACTCAATT TAATCCCTCC ATATTACTTT
   120661 TTTATATACT GAAGATTCTA TCATTCTGAT TATTCTAGCT AATAAGTCTC TATCTATTTT
   120721 CAAATCAAAT GGACTAGATA TACTTTCCTT ATTATCTATA TTATAATCTA TTGCAAATAA
   120781 TATCAAATCG ATAGTTTCAA TCCCTTCAAC ATGATATTGT TTTAGTAAAG ATTCTAATGC
   120841 TCCTTTATCT CTTTTGTGAT TTCTTAAAGA GTTAGGAACT GACAATATGC TATAAAAATA
   120901 GCTTAATAAA TCTTCGATAG AATATTGAGT TCTCATTTCT AAATAGAACT TTTTAGATAT
   120961 CTCCTTTATG TTTGGATTCC ATATTGAAGT ATCTGGCATT ATTCTAAGTT CACTGTGATA
   121021 ATAGAATTTA TTTGGTTTTA GCAAACTGTT TTCATATAAC TCATCAGTTA TTTCTGTACC
   121081 ATGTTTTAAT AAATAGTTTA AAATAAAATC ATAATTGTAA TCGTTATCAA ACATATAACA
   121141 TACGAAGTTA TATATCTTCT TCTTTATATC TTGCGAAATC TCGTAACCAT ATGCTATACT
   121201 AACATATGTG TCCATTAAAT CATTAATAGG CATTAATATT CCAACTCCCT TTTATAGTAA
   121261 TATTATTCAT CTTGCATATA TACTCATATC ATATTGACAT ATTATAATAT ATGCAAAAAA
   121321 GAGAGGACTT ATAACCTCTC TTTTTTTTAA TTATCAGTAT GTAGCAAATT CGCTACTATT
   121381 ATCAACTATT GTCAAATTTA TCTTAGAATA AACACTTCCA CATGTAATTG TTATCACACA
   121441 AGTTCCAGCA GATTTTGCCA CTATCATATT GTCTTTTACT ATTGCCACGT TTTCATCACT
   121501 AGAAGTATAA ATTATTTTAC TAGATTCTGT ACTATTCAAA GGATATACTT TTAAATCTAT
   121561 TGGTTGTACA CTATATCGTC TAAAATAATA TTTGTCAGTA TCAGTTGAAT CCATACACCA
   121621 ACGTATATAT TTTACTCCTT CTTGAGGAAT AGGACAAGTC ATATGAGTCC ATTTTTCTAT
   121681 ATCTGCATCT GTATATTTTT TATAGTTTGC CCATCCATTA TCTGGGCCAA ACCATGTTTG
   121741 GTAATAATCT TTGTTAGCAT CATATCCAAC TAGTCCAATA CCGTAATCAG TTTTAGGTAT
   121801 ATCTATAATA ATATCTTCAC CCGAATATAC TGGTATAAAA CTATAACATG CACTACTATC
   121861 TCCACCAGTA ATACCAGAAG CATTATTGGT AGTTCTAAGG GCTCCTGCCA AATGTCCTGC
   121921 AGTATCTATA TATGTAGAAA CACGACACAG TATACCACTT ATGTATTTAT CTGGAACTAA
   121981 TCTAGTGTAT AAATTCATAC TGAAATCTTT AGGTATATTA TCGTGTTTAA TATCAGTATA
   122041 CACTACTTCC TGTTTCTCAG TAAACAATTG TTTATCTCCT AGATATATTC TTTTTATTTC
   122101 ATTAGGTCCT ATAGCTAATG TTTTTAATGC ATTATCTCCT ATATTAATAG TAGGAGTACA
   122161 TATTACAGTT AGCTGATTAA CAACGACTAA TATTCGCTTA GTACACTCTG AATTATCTGC
   122221 ATGAGTCGCA GTTAGATAAC ATTGTCCAGG AACTTTACCA ATAATATCAC ATGTAAATCC
   122281 ATTATTACTC GGAACAAGAT CAATTATATT AGGATCATCT GTAGTCCATG TAACAGATGT
   122341 AATAGGATAC GCTTGTGCAG TGATAGTATG AGTTTCGTTC TCACATACCC ATACTTCACT
   122401 ATCACTTAAC AACATTGTCT GAGTCAAATC AGTATAATCA ACAGATATAT ACATGTCAAA
   122461 TATATATGCA TAACATGTAA ACATTATAGT TGTATATTTA CCTTCAAAAG ATATGCTCGT
   122521 TAAATTATCA TATTGATCTT TTGTTAACTC TAAATCATAA TCTACTCCGT CATTTACAAA
   122581 TTCTAAATGT ATTTCCTTTA ACGTAGTCGA ATCATTATGT TTTATAGTTA AAAAACACGC
   122641 TCCAGAAGAG TTACTGTTAG CACATTTTAA TAATAAATGT AATTTAATAC CGTTTACAAT
   122701 ACAACCTTCA GGTAATGATG GAAGAGTAAA ATTATATGTA CATTTTCTAG TTCTATTCCT
   122761 TCTTAATGTA CATCTGGCGA CTGTAGTTAA ATCATCGTCG TAAGCATTCT CCATAGGATA
   122821 ATCACTCGAG TCCCAGCCAC CAGCATCATA CCCACTAGGC TTTACTTTTA ATACAGTCAT
   122881 TTACTTACCT CCTATTCATC ATTAGTTATT AGATATAAAA CATTAGAATC TTTTGTCTCT
   122941 AATGCATTAT ATTGGGATTG TGTCATTGTA ACGACAGATA AATTGCTTAA TCTATTATTA
   123001 AGAGATGTCT CACTAACTAA TCCATCAATT GAAGGCACGT CTGAAGCTTT AGCATATATA
   123061 GTATCTAATA CATTTGTTTT ATATGAAATC AGCGCTTTTC TTATTGCGTC TAGAGTTTGT
   123121 GTCTTTGTAA GCATTACATC ACTCCCTTAT ATATTAAAAT ACTTGTATAT CTCCCAAATA
   123181 AACCTTATAT ACAATATTTT CACCAAAATA CATTTTTTTA ACATTAGTAT TGTTTATTAT
   123241 CATGCGTTTT TTATTTTTCT CTTTTACAGT TTCGGTATAT TCATATTCAA TTGTATATAA
   123301 TAAGTTACTA AAAGTAGCAG TACCTGAACC CCAACGACTA CTACCTTTTG CAGTTGCAGT
   123361 TACAGAAGTT GTTGTACCTT TGGTACCTAA ATCTATACTG AATGCTGTAC CAGATGTAAC
   123421 AGTAGTTCCA TTAACTGTAA GAGTAACTGA ACCATAAGAT GATGAACCTG TCATTGTACC
   123481 TGTTAATGTA CAAGATAATA TTGTAGCATT GTCAGGTAAA GTAGGAGTAG TCCATGATAT
   123541 AGTACCAGAT CTTTGTGTTG TACCACTAAA GCTTATACTA GATGCAGTAG GTGTAGCTGT
   123601 TGCAGTACCT GTCTTAGTTA TTGTTGCCAT ATAACATCAC TCTCCTAGCT ACATTTAAAT
   123661 GCTAAGTTCT TCATCTTAAT AGTTACTGGA TAAGTACCAC TGTATTTAGA ACCAGATGAG
   123721 TTAAATTGTA CAGCAGTATT TTCAGATGCA TCGTAATATG GTTCTATACC AGTTTCTATT
   123781 CCGTAATAAC CACCATTTTG GTAGAAACCT AGACCCATCT TATTAGATGT TGAAGGTTCA
   123841 GGATCGTATA TAACATCTTC AACATATACT TCTACTCTAG AAGTAGATGA AGTCATATTA
   123901 CTTGTTTGTA CCCAGAATTT TTGAGAACCT GCTGTAAATG TTACAGATAT ATAACCATCA
   123961 TCAGTAGTAG TTGCTGCAGA TTGAGTAGTA GTAGCACCTG TATCTGTTCT TACTGTAAAG
   124021 TTATCTGCTG TTGCTGCAAC ATAACCATCA GGTATACTAG AAGTACCACT GCCACCACCA
   124081 GAAGAACCTC CACTATCATG ATTTATATCT GTATATAATC TATATTGAGC TATAGGTATA
   124141 TATTTATCTG TTTTAAAGTT TATACCTCTT ATATCTATAT AATCAGCATA AACATCTATT
   124201 ATTGCCCCTT CTGATTCTAA TGGTTTTTCT ACTCTAGTTG TACCATCTGA ATCAATAGGA
   124261 ACTGCACAAC TTGGTATATG TACGCACCAA CCACAATTAT TTCTATACAC ATTTGCTCTA
   124321 GATTGATATT TTTGTAAATA CCATTTCCAG TGACTATGAC CACTAAACCA GTATGTATTT
   124381 TTATAAGTAT CGCATAAACC TTGAATTCTA GTTAATTGAG AACCGCCAAG CCAGTTACCA
   124441 CTAGGATAAA TACTGTTTAA ATTACCAGCT CTACTTGGGA AAAATAAATG TGTTATTATA
   124501 AAACATCTAT CGTTTTGATA TTCTTGTAAT TTGCTTTCTA ACCAATCTAT ATCTGTAGTA
   124561 ACATATGGAG TACCAGAATC TCCGAAGTCC CATTTATTCA TACCAAAGAA TAAGAAGTGA
   124621 TCTGTACCTT GTGTTATTTC AAAACATCTA TCGTGGTTAC CAGTATATTG TTTCCATGTA
   124681 TCTAATGATA ATCCACTAGT TCCTTGACCA CAATCATGAT TTCCTGTAGT AGTATAAACA
   124741 GGGGTATCAG GAGATTTAGC ATTTACATTA TTTTGATATA TTGCAAATTC AGTAGCTGTA
   124801 CCATTTTGAG ATATATCTCC ACATATAACA GTAAAACTAA CAGATTGTTT GTTGTTAAAA
   124861 TAATCTAATG CATGTTGTAA ATCTTCTGTA CTTTCTGAAG TTTGGTCTTG TTGGTTATGT
   124921 ACGTCAGATA ATATACCAAA TCTATATAAT CTTTCCCCGT AGTCTGGTTT AAAATCACCT
   124981 AATGATATTT CTCCGACCCT TTCTCCGTTT GAATCATAAA CTCCTATTTT TTTGGCTGTA
   125041 TAAGGAGCTA CGTTTTGTTT TATTAAGTCT GAATAAGTAG CCATTATTGC ACCTCCAATG
   125101 TTGTTATTTC ATCGAAACCA TCTAATGGTT GATTGTTTTC ATCTTCATAT TTAAGTGTAT
   125161 AAGTACCTGC TGGTAAATCA TCACTTAATG TTATATCATT ACTTGAAGTA TCTATATCAC
   125221 CTGCATTAGT AGTTGTTATT AGATATAATG TATTAGCATC TTTTGTTTCT AATGCGTCAT
   125281 AATCAGATTG AGATATAGTT ACTATATTTA TGCCAGATGT AGAGCCACCA CTTGAACCAG
   125341 TATTGCTATC CCATTGTGCT ACTTTTTCTG CTGTTATTGT ATCTAATACT TCTTTATTGT
   125401 CATGAGTATG AAGATCTGTA GTTTTAGCGT ATCCATCTAA TGATTGATGT TCAGTCAAGA
   125461 AATTACTATC ATTAGTTAGC TCTGAAGTCT TAGTAGGAAC AGTTATTGAA GCTTTAGCAT
   125521 TATCTACGTA CTTTTTAGTA GCAGGTTCAT AATCCAATGT TGGAGTAAAA CCTATATTAT
   125581 TATTTTTAGT TAAATAATAT ACTGTTTTTT CAGTATGAGC GTCTTCAGTA TCAGTTTTAA
   125641 AATAAGCTGT ATAACAAGTT CCTTCTATCA TAACTTCAAT TCTACTATCA TCTTTATAAC
   125701 CAGTATAAAT AAATTTACCA TGAGGATTGA TTGAAAGAAA AAATCCACTA AAAGAGCCGC
   125761 TAAGTTTTTC GTATCCTAAA TATAAAAAAT CAGCATCTTT TGGTGCTACA TAAATAGTAT
   125821 GAGCTTTTAA TTCAGCAACA TTTGTAGCAC AATTTTTATC ATAATTAACA GGCAATGTTT
   125881 CGATTGAAGG CATATCGACC CATTTATAAT CAAAATCCGT ATCACTATTT TTAGCTAATA
   125941 ATTTATTTGT TTCTCCGCCT TTTATATTAG AAACGATTGA TTTTACGTTC GTATCAATAT
   126001 ACTCAAAAGA TTCTAATATG CCGTTAGAAT TTATTTTAGC AGCTTTACCA GTTCTATATT
   126061 CAGTAATTAA TTTACTTCCA TCATCTTGTA AATCTGAATA ACATAGACCG TATATTGTTG
   126121 TAATGTCTCC ATTACTATCT GGTATTTGAG CATCTCCTGC AATGAATACT AAATTATGTT
   126181 CAGGTAATAA TGGGAATAAA GCAGAACCAG TTTTATTCTC GTCATTTATA AGTATTATTG
   126241 GCAAAGCTTT AGAATCTACA TATTCTGTTT TTGCATAAAC ATTATCTAAG ACATTGGTTT
   126301 TATATAAGCT TAATGTCTTT TTAATTGTAT CTAAAGTCTG TTTCTTTGTA AGCATTGTAT
   126361 CACTCCTTAT AAGATAATTT CTTCATTAAC TATGAAGTTA AATTCAATAC CGTTTAAGCT
   126421 TAAGTATTCT TTATCGTCGT TCGCGACGTT CTTCTTAACA AGAGGAATTT TAGCATACAA
   126481 TTTATTAGTG TTCTTAGATA TTCTATTAAT AGAAGCTTCT GATGAAGTAT AAACTCTACC
   126541 AGTTAATGTA TTATTAGAAT AATTAGTATA AAGTTCTATG TCGTACATAT CACATGTAGT
   126601 TTTAAACTTA CCATTAGCAG TATATAAAAC TATATCATTG TAGATATATT CAATAAAGTC
   126661 ATCAGCTATT ATAGGAACTA TTACAAAAGA AGTGTCTGCT AGGAAATCAG CTTCCATAAA
   126721 GTATATATGT TTTAAACCGA AAGGATACAC AGATATGTTA TTTACTTCTG TAGAGAAATT
   126781 GATTTTGAAA GTCATAACGA CTTTAGAGAA TTTTACTTTC TTGTCAAGTA TGATTCTAGT
   126841 TTTACCAATA TTGTCAAATC CTTGAACTGT AGTAATTGGT GTACTAGATA AATTACCTGT
   126901 AGTGTCAAGT GCATAACATT CTAAAGAAGT AAGGCTATAT GCTCCTTTTA TATATGGATC
   126961 TATTTCTATA ACATTAAATC TTGAAGTACC AAGAGCTAAT GAATTATCAA GCTCGTATGA
   127021 TATAGTTATT GTATCTATAT TCAATTCATC AAATACTATT TCTTTATCTA TTAAAGAATC
   127081 AGATTTTAAT AAATTGATAT ATTCCTCATT TTCAATATCA TTTACCTTAC AAGTCATAGA
   127141 CTGTTTAAAC ATTATGTTTG ATATAGTACC TGATGCTACC TTTAAATTAA ATATATCGAC
   127201 AGGATCATTC TTGAATTTAG GATGAACCAT GCAACCATAT TTATTATATA TACCAGCTAA
   127261 TTCATTAGAT GTGAAATTAA CTATGTTTTG ATTAGATACT ACACCAGCAT TAATACTATC
   127321 TAGTTTCTGG TCTATAAACT CGTCGGCATA ATTTTTTATC ATAAGCTTTT TATTTATATC
   127381 ATTTTTCATG TTCTGAATAA GTATTAAAGC TTCATCTTGT TTTTTCTTTA CATCTTCAAA
   127441 TATTTGATTT AGTTCTTGTG AACTCATTTT ATTTATCACT ATTAATCACC TCTATTAAGG
   127501 ATTAGTGTTT CGTATATCAT ATCAGATCTT CCACCATCTC CAATTGTTTT ATTATATATG
   127561 TCATTAACTT CATTGTTTAA ATCATACAAG GTCTTCCATG TAGCAGTATT ATTAATATCA
   127621 TGTATAAAAT CATTAACCAT ATTGCTATAT TGAAGAACAT TTAAGACGTA TTTATCGTAT
   127681 TCATATGGTC CTCTATATCT AAAATTATAA AATATCATAT GAGTCCTCCT TTCTAATCTA
   127741 ATTGTTTAAT ACATACGCTG TTAATAAGTT TTGCTACATC CTTTATTGAT TTTATATACA
   127801 TCTTAAAATT ATAATTTATT AGATTGCTCT TGACATATTC TCTTATCTCA AAATCTTCTA
   127861 TATCTCTATT ACCTGTATAG AGTAAAGTAT TAGGTGTATT TGGTATGCCA TCTTCAGCCA
   127921 CGGCCCAAAT TTCTCCTTTG TCATTTGACT TTTTGAAATA ACATGCAAAG CCTGCAGGAA
   127981 CATCTAGAAA TACCTTTCTT ATTTTAACGT CAGAAGATAC ATAGCCGTCT ACTATAGAGA
   128041 AATTACAATG ATTAGGCTTT TGATTAAAAT TATATTCTAA TAAATCCCCA TCTATATAAT
   128101 AGAATTGTAT ATAGCAAGCC TTCTCTGCTA TGAATTGATT AGTATCATAA GCAAAATCTC
   128161 TTATTATAGT AGTAGAGTTA TCCTTATAAG TTACTTGCAT TTTATCAACG CCGCCAAGTA
   128221 TTTTATAATC ATTAACAGGA TCAGTAGCTA GATTGACACT TATGTTACCA TTAACTATTG
   128281 TTCCAGCTGA TAATACCATT TTGTATTTAT TGCATCCCAT TTCTCCTGGA ACTGTGTAAG
   128341 TATTGTCATT ATAGTTATAA GGCAAAGCAT CGAAAGAATA TTTGTTTTGT TCATCGTTAG
   128401 TAGCTGTTAA TTTAAAAGAT ACTTTATTCG CTTCTATATT TTCTACGTCT GCAAACAATG
   128461 CTATCTCAGA ACCTTGAATT AAATTCAATT CTCCAAAATC TACTATTGTA TATTCATCAT
   128521 CAGTAGATAT ATTCCAGTTA CCTGCTCTGA AGAATATAGT ATTACCAAAT ACTGTACGAG
   128581 CCATCTCTTC ATTACAGCGT GCTTCGAGCT CTTTAGCTGT ACTTTCTAAG TCAGCAATGT
   128641 GTGTTTCTAT ATATAATCTA AGATCGTTAT AATCTTTAAT AAGTATATCT TGTAAAACAC
   128701 TGTATAATAT TTCTAAGTCT TTATAGATAC ATTCAAACAT ATAATTGATT TCTTTGGTGT
   128761 TAAACAGAGA GCCTTCTTTA GACATATATG TTTCAAATAA TGCACTGCGA TAATCTATAT
   128821 CTTCTAGTGC AGCTACTATT TCATCATTAG AAGGATAATA TCCTTGTCGT ATAAATGATT
   128881 TAATTACTTC TTCTTTATAG TATTGAAGTT TTAACATCAT ATCTTTATAT AAGTCAGCGT
   128941 CTTTTACTTC TATTGCCATT ATACTTCACC TCCTAATAAT ACTTTTACGT TATTGATATA
   129001 TGGAGTTAGG TTCTTAGCAG ATTTTATCTT AACAGTTAAT ATTACTGAAT TGATAACTTC
   129061 ATCAGTAAGT TCAGTATATT CTGTTTTTGA TTTGCCTTTA GAATAACGTA TAACCTTTAC
   129121 GCCGTCTAAC TCACTATTAA TTGGTTGTAC TTCATAATCT ATACCATTTA CAGTTAGTGT
   129181 AAACTCTACG CTATCATCTG ATAATTGTGA AGGTATATAT ACGTTAGCGA ATACACTAAC
   129241 AGCATATACA TCATCTGTAC CATCTACTAG ATTATCTGTT GTAAAATAAG AAGTATTGAT
   129301 ATATTGATTA GAATAAGAAT ATAAATCATT TATCTTAATT ACATGACGTT TAGCACTTTG
   129361 AATAAAAGTA GTTTCAGTCT TAGTATCATT TACTTCATCT TCATTAAATG TTTCGTCTTT
   129421 AAACATAGTA CGCTCATATG CAATAGTATC GTTATTAGAA CTATTAGATT GTAATGTTAG
   129481 CTTAACGAAA TAACAGTTAG GTACAGATAT TAAACTAGAA CCATATATGT ATCCTGTGTT
   129541 TTCATAGCTA TCTAATTTAT CAAATGTTAT GTCTGGTATA GTTGCTGCTG TATAATTTAC
   129601 TCCATCATTA GAATATTGAA GTCCTATTAC CTTTGTGCTA TCTATCGGAG TCATTATTTG
   129661 TAGTTCATTC ATTTTAGTTG ATGAGCTCAT AGTTATAGTG CATTTAGCTT CTTCACTATC
   129721 TGTATAGAAA TCATGTATTA AATATTGTTC AGTAGTTGAA GCTGTTATTC TCTGATACTC
   129781 CCAATAAGAA TTAATAGAGT TATCAGATAA AGATTTTCTA TCAGCAGTAT TTATAGAATA
   129841 CTGTACGTAT GTGCCATTAA GATATACATA TGGATTTCCT TCGTTTCCAT TGCCTACTAC
   129901 ATCGTTAATA TATAATGTAT TTTTCTTATA GCTCTTAATA TAAGATAAGA ATGAATTATC
   129961 AGTATAACTA TATTGTCCAG TTGAATTCTT ATCGTTTATA GTAATGACTT TATCAAAGTC
   130021 TGTGTATTTA TTGCATAGCA TTTTAATATC TTGTATACGT TCTTTTTCAG CCAGTATTTT
   130081 ATCTTTAACT AAATCTAGTC TAGTAATAGT ATCTGACAAT AGAGTAGAAA CTGCATTACC
   130141 TTTATCTATT AATAGATTAT CTATTTTATC TATATCGCTT TTAATATCTT GTAAAGCAGT
   130201 ATTAATTCTA AAATCTTCTC CTTCTTCGGG ATGAATATAT AATTGTTCAT ATTTAGGAGT
   130261 GTAGTCTGAT AAAAGAAGTG ATCTTTTTTC GTCTAATATA GATTTGTCCA TAATGTATTC
   130321 CCTCCATATT TATTAACTGA TATTGATTTA ATATAAGGGA TAGCATCTAT TTGATCTCCA
   130381 TAAGTTCTTA TAATTGCTTT AACCCTTATA GTATTGTTTA GAGGAGTATA GTTATAATAC
   130441 TCACTTAAAG GTTGATAATC TGCAGAATAT CTGCCATCAT ATGAAGTCTT AGCATCTTCT
   130501 AATGATATAT TTACATTTAA TCCGTCTTTC TTGATTTGTC GTAAACCATC ACTATGTAAA
   130561 TCATCATCTA CTGTGAAACG CAAATCTGTA TCAGGGAATA TCATTTCATC TGTAATTATC
   130621 TTAGTGCCTA CAGGTACAAT ACTTTTATCT ACATCCCCAT CTACAATATA ATATTCTACT
   130681 CCGCATCCTG ATACTATACT GTCATCTACA GCTAGTTGTA CATATTCATT AGATGAAAAG
   130741 TCACCTATGC TAATAGGATC TGACAAGAAA TAGCCATCTT CATATAGCTC TACTCTGTTA
   130801 ACTTTTAATG AATCTAGCCC AAAATTATAT ACATACATAT CTACTTTCTC TACTTGTTTA
   130861 GCTGTTTTAT AAGATTTAGT AACTGTGTTA CCACTAGAAT TAATTTCTGT ACGAGACAAT
   130921 ATTATATCAG TATCTAGTTT AGTATCTGCA ACAACAGTAG GATATTCCGC GCTTCTAACA
   130981 AAGTCCCAGG CATTCATAGA CAAAGCTTCT TTATCTAATT CGTATGTAAT TGTATTGTAT
   131041 TTATTACATC TCATATCAAA TTTAACATGT GTAACTATAC GAGACTCTGG TTCTATTCCT
   131101 GTTATTAAAT CTCCTGCATA TTCCTCTATG CCATTTACGT AAACGTATCT TATGTTTTCT
   131161 ATATAACAAT TTACAGGAGT TATTTCAAGT TCATTAATCT CACTCGGTTC AGCAAGCGCT
   131221 ACTGTCATTG TTTGCACTAA ATCACCTTCA ACAGGTTTTT GTTCCAGATA CAATGTTGTA
   131281 TATTTATTGC TGCCATCGAA ATCAGCTAAA TTACTGTCAA ATGGAACTTG ATCGCATTTT
   131341 GAAGTTACAG AATTTATTTT ATATGTTTGA TTAACGTAAT TGTTAAGAGT TATAATATCG
   131401 CATTTCTTAT TATCAGAAGT TGTGCTTTCA CGTACTTTAC AAGGTTTGAT TTTATAATCC
   131461 TTGTTTCTAT CAGGAATATC TATTACACCT TCTACGAATG GAACTTCGTA TTGCACATAT
   131521 CCTAGATTAC GACTTATGTT GCTTATATCT TCAATAGACT TTATCATACT ATTTATATCT
   131581 GTAGTATATT CATTTATCTT AAGCTCTGCA AAAGTTTTAG CATATTCTAT AGCGTCTTCT
   131641 AAATAACGTG TTTTCTCGTA TAGTGAATTA AGATTAGATT CTATAGTAGA AAATGTATTA
   131701 TTCATTTTTT CACTGTCCAT GATTTCATCT TGTAGCTGGA TTTCAGAATC AATTTCTTGA
   131761 TTTATTTGTT CTAAGTTATA GTCAAAATCA ATAGAATCTT TTAACATATG CATACCTCCT
   131821 TATCTATTTT CTTATTACCA AAAAGACGAG GATAAATCCT CGTCTTATAA TTCTGTATCT
   131881 ATATTAACAA GGTCGAACTA GACATAATAC TTTATGAACT CCACGTTGCT TTGAAGTTTC
   131941 TAATGCTCTA CCTATAACAA TTCCTCCTTC ATATAAAGTA CCTGCTCCTG GTACATCTGA
   132001 TACGCTAATT GCAGAACCTA TATAAGCAGA ACCATCTACT TTAACATGTA CTTTACCGAC
   132061 TAAAGCTACA GCAACTTTTT CACCGCTTAG TATTTCAGCT TCTGTTGCCC CATAACATGC
   132121 TGCATATTCG TCAGTTATTA CTCCGACAGT TGCTGCTGCA AATCCATTAT GCATACCAGC
   132181 TTTATAAACC TTACCATTTT CTCTTAGTTC TACTATATCG CCTGGTTCTA ATTCTTCACC
   132241 TGGTATATAA CCTTCGGCTA TATCTGCATA TGCCATATTA TAAACTCTAG CACCTTCTAT
   132301 ATTACCAGCT GCATATATAT GACCTGATAC ATATAAATCT GTATCTTGTT TTTCGCCATC
   132361 TACAGTTCTT TTTATTTGTA CCATATGATT ATGAGCTGTG CCATAATTTA TTTTATAATC
   132421 AGGATTACTG TTTTCATATA TAACTGCGTC ATTAACTTTA CCAAATACAT CTGGTGCAAG
   132481 TTTTTCTAGA GTGACGCATT CGTCATGAAG ATCTTCTGTA ATTATAGTTT CATTTTCTAT
   132541 ACATTCACTA TTGATTGCAC CTTGTTTTAT ATTGTTTGCT GTAATAGTAT TGTCTGCTAT
   132601 CTTTTCTGAA GTAACTGCTC CATCTGCAAG TTTAGGAGTT GTAACTGAAC CATCTTGTAA
   132661 TTTAGCTGTG CTAACAGATA GGTCTTTAAG GTTTATTGTT TCTATTGCTC CGTCAGCTAT
   132721 ATTAGAGCTA AGTATAGTCT TATCTGCTAT ATTAGTATTA GTTATTGTTT TATCAGCTAT
   132781 CTTCTCAGTA GTAACAGCAT GAGTTCCAAG TTTCTCGTTA ATAACAGCAC CGTCTGCGAT
   132841 TTTTCTACTA GTTACTGAAT AGTCAACTAA TAATTCTGTA GTAACAGTGC TAGGAACTAT
   132901 TTTTTCATAT GCTACTATAG TCTTATCAGC TATCTTACTG TTAACTACTG CGCCTTCAGC
   132961 TAATTTAGGA GTAGTCACTG CTAAGTCTTT TATCTTTTCA GTAGTAACGT TAGCGTCTTT
   133021 TATTTTAGAT GTTGTTACTG CTTGTTCAGC AAGCTTATCA GTTATAACGC ATCCTGTATT
   133081 TAAACAACGT GCATATATAG AATGAGTTTC TAACATTACT TCAGCATCAA TACTTAATGG
   133141 TTCTAGTATA CCTTTAGCAT CAAATGATAC GTATTTGTTA GTATCAGCTT TATATTTTAA
   133201 TCCGCTAGTA TAACTTACAG TTACATCTTT ATATGAATTA TTTTCTTCTA CAGGTATATT
   133261 GACTGTATAA GTAGAACCTG TAGTTTGAGT CTTTAATGCA CCTTTTTGTA TATTCGTATT
   133321 ATCTCTGACT TGATCATTAA TAAGTGTAAG TGATCTTCCT AAAGCTACAA CGTTTTCGCT
   133381 TATCTTTTTC ATTCCCATAC ATATCACCTC CTATTAATGA GCATAACTCT TATCAGTTGA
   133441 TATTGTTAAA TCTAATATCT TACCGCAAGT GCTATCTGAT ATATTATTTG CACCTAAATT
   133501 GCTATTCCAA TAGATTTGAA CTTCAAAGCA GTTGAATGCT TCAAGATCTC CTAATTGGTC
   133561 TCTTAAGTCA ACTTCGAATA TTAATCTATC ACTTGAAAAG TCTTCTTTAT CTGGTTCTTT
   133621 GCCAGGTATG ATAGCTTTTA ATGGGACTTC TACTATCTTA GGTTCACTAT ATGTAATAGG
   133681 ATTAGTTACG TTATTTAAAT CTATAGTTTT ATGTCTAGCT TTTACTACGA CCTTATAACC
   133741 CATTCTATAA ACATCAGCAC CATGAGGAGT ATAAGCATTT TCTGTTAATG TTATGCTAGT
   133801 ATCTCCAGCG TTCTTAGTAT TTATAGTATA AATATTTTGT CCTATAACGA TTTTATCATC
   133861 TTTAGCAAAT ACGCCATTAT CTTCACCTTC TAATAGTAAA GCACTATTAG CTGCAGTAAC
   133921 AACACTATTA CTTGCTACAG TGTATATACC TTCACGATTT ACTTTCATTT GAACACGTAA
   133981 TCTAGTAAAA TCATCATACA TCATTTCTTT ATAGCAAGAA TATAAACCAT TCTTATTATA
   134041 AGTTATTGCG CTTGTCTTTA TTTCTTTTAA ATATAAGCAT AGGAACATAT CTGCCTTTAT
   134101 ACCATAATTA GGAGCAAGAG TTCCGTCATT AGATTGAATA TATACATCAT CTGTATAGAA
   134161 TGCACTGTTA GCATCTGGTT CAGTATATCC ACCTATGATA TAAGTATTGT TAGTACTTAT
[truncated: 161,724 more chars]
