# Supplementary material for: Clades of huge phages from across Earth’s ecosystems
Source: Nature. 2020 Feb 12;578(7795):425–31. doi: 10.1038/s41586-020-2007-4 (PMC7162821; doi:10.1038/s41586-020-2007-4)
Supplement: Supplementary file 6 — Genbank files for all genome. [file 41586_2020_2007_MOESM6_ESM.zip › genbank_genomes_SD-4/BC_PHAGE_31_62.gbk]

LOCUS       BC_09192017_0_5m_scaffold_0_prodigal-single     296039 bp    DNA     linear   BCT NOV-13-2019
DEFINITION  BC_09192017_0_5m_scaffold_0_prodigal-single, contig.
ACCESSION   BC_09192017_0_5m_scaffold_0_prodigal-single
VERSION     BC_09192017_0_5m_scaffold_0_prodigal-single.1  GI:
KEYWORDS    .
SOURCE      BC_PHAGE_31_62
  ORGANISM  BC_PHAGE_31_62
            .
COMMENT     Data sourced from ggkbase. For additional details see
            http://ggkbase.berkeley.edu/organisms/404859
FEATURES             Location/Qualifiers
     source          1..296039
                     /organism="BC_PHAGE_31_62"
                     /mol_type="genomic DNA"
     gene            900..1397
                     /locus_tag="BC_09192017_0_5m_scaffold_0_prodigal-single_1"
     CDS             900..1397
                     /product="hypothetical protein"
                     /codon_start=1
                     /transl_table=11
                     /translation="VHKIAIIGTRNLTNIHVDRLDKLIAIIDNHSPKDYIITTGAAKG
                     IDQYGAELTRNKGFSIILYVPWSTYEEQWVGSMVMNGGNKVVKVVYNPYKDIEAYNSV
                     ISNHPNPSALSRGATALHARNYLIIKDCIKVIALPKFVSGKPSGGTAQGIRLCKSLSI
                     NVQVI*"
     gene            1406..1969
                     /locus_tag="BC_09192017_0_5m_scaffold_0_prodigal-single_2"
     CDS             1406..1969
                     /product="hypothetical protein"
                     /codon_start=1
                     /transl_table=11
                     /translation="MEYLSIKQMNIEQLISFIVVHFPDEYPPEETKEGIISYLYPFNL
                     FNDIDLNIREGLYEKVINVLESLHSNLYPFVGNDYVENIGEYLLREEENRYTFVIKEF
                     PYLGSEPYFQESYYYPDLGRIVYRQIVHNTRYPMGCIEQYRITVNDYKNFLITKRKEI
                     NETLIGFTKSVVPLEPSKEISDNAGSN*"
     gene            1953..2081
                     /locus_tag="BC_09192017_0_5m_scaffold_0_prodigal-single_3"
     CDS             1953..2081
                     /product="hypothetical protein"
                     /codon_start=1
                     /transl_table=11
                     /translation="MQEAIEAVYKRVSTQNKYNSWVSDLIKHLDSFQWKKTGVKYN*"
     gene            2172..2411
                     /locus_tag="BC_09192017_0_5m_scaffold_0_prodigal-single_4"
     CDS             2172..2411
                     /product="hypothetical protein"
                     /codon_start=1
                     /transl_table=11
                     /translation="MQRDEPYLQCDYNINNISFVIVFTSKNNYLSLEDIFYSKFKKED
                     RHIQLNDEEEFDKAYALISQLHKYLMSEMSLDKVP*"
     gene            2471..4258
                     /locus_tag="BC_09192017_0_5m_scaffold_0_prodigal-single_5"
     CDS             2471..4258
                     /product="Uncharacterized protein n=1 Tax=Leptolyngbya sp.
                     PCC 7376 RepID=K9PW40_9CYAN"
                     /codon_start=1
                     /transl_table=11
                     /translation="MQYINSCLSLFNVVPTPKANKTQPIFLKEYGVIILPGAVTYLQD
                     IQDWLRNNQLNGNDINQSFHKSWSTIINTPKERLVAQQILHYFSTYGLDTLGVYSPEL
                     IYIPNETLNLPSALPIKVIGTLDKDELVQRCLSMLASGIALKQSTIEDILGVIDGCGH
                     KLTGNEDIKNKEARILIADRTGVLPTNGDDLFRYIFYKATGGVTLVVNSKNNHTLINT
                     HKWSLPNLTDAQMIELSKSFNRDSRTPIWLSIKKANKDNIPYVNRIAKFSKKHHIPLD
                     VNILSNLTSKVFNVSKIIEASQGANIFQLIRAVNAVRFYALNTTSRYYRIRNGKGWAQ
                     EQGTITPINVLKNYEELLTRELKHRLKPIKVYYPSNLDYALPTSEKGYVGNIPMGTVI
                     TLPKTEESFLVGIHWKGDMVDLDISGDSIKGSVGWNKQYYTEDYGLMWSGDITSAPNG
                     ATEWLYCKAITGVYEVKVNSYRAEDNQAFQFILGHGSNIKKNYICDPSKVIFQCSMSM
                     VQNQVTLGIMEQGEEGLKFYIGGLGSGEGRVGRYSPQSEIIIDASINSVYSALRLKDL
                     MPSVDNLSDADINLSVDKLQKDSFMKLFV*"
                     /db_xref="UniRef100_K9PW40"
                     /db_xref="lep:Lepto7376_0612"
                     /db_xref="K9PW40_9CYAN"
     gene            4446..4676
                     /locus_tag="BC_09192017_0_5m_scaffold_0_prodigal-single_6"
     CDS             4446..4676
                     /product="hypothetical protein n=1 Tax=Scytonema hofmanni
                     RepID=UPI000345513C"
                     /codon_start=1
                     /transl_table=11
                     /translation="MPLKENINVSVYPNEKQGYVATCDELNVVTQGLTLDNIVHNVQE
                     ALLLYLEGEDLIELGYINTPSALITLEIKLFV*"
                     /db_xref="UniRef100_UPI000345513C"
                     /db_xref="A0A073CGG4_PLAAG"
                     /db_xref="cep:Cri9333_4093"
                     /db_xref="UPI000345513C"
     gene            4698..5372
                     /locus_tag="BC_09192017_0_5m_scaffold_0_prodigal-single_7"
     CDS             4698..5372
                     /product="hypothetical protein"
                     /codon_start=1
                     /transl_table=11
                     /translation="MSICQTCAFNIRGPTGEICGEGLNTHDITYCDSYLKGNNRDIKP
                     ISHLKDIILNPFIYWDKVPRYVRGILSHKDLVMTDIGLAIFSNPSWLVPNKDRNSWLI
                     CSNLIRYLKKYKSKCPQIDIYFLVSNSIDRPVAEYSIGPDYHYHSGSHIKKGLSIYII
                     VSNTLLNASVNSVVSLDWQLNGDLEPNNYKCYLSIGTRNYIVIPLLLKQVCGCGKLHQ
                     LENIEY*"
     gene            5383..5778
                     /locus_tag="BC_09192017_0_5m_scaffold_0_prodigal-single_8"
     CDS             5383..5778
                     /product="hypothetical protein"
                     /codon_start=1
                     /transl_table=11
                     /translation="MSHFSVCRLNWTKEHITGLNAVLQSLAPSLEGTFATHKCVTNHY
                     DITQFMESCIEFNDMAPIGIVLTGDEYLALCYDNEQNHAESFEHQKKVQTAIQAITQA
                     FGQYRGELEVERLKSSLPTSTNISVKVHN*"
     gene            6403..6675
                     /locus_tag="BC_09192017_0_5m_scaffold_0_prodigal-single_9"
     CDS             6403..6675
                     /product="hypothetical protein"
                     /codon_start=1
                     /transl_table=11
                     /translation="MPYSKLYIKAMLLISNRGHIKTMIKSITFKDKEYNLYSNVNIIA
                     GQNGTGKTSFLLNILKQYKQSPKSIYYYSRKDAFAEFKYSLKDCKY*"
     gene            6709..6921
                     /locus_tag="BC_09192017_0_5m_scaffold_0_prodigal-single_10"
     CDS             6709..6921
                     /product="hypothetical protein"
                     /codon_start=1
                     /transl_table=11
                     /translation="MMEAIRVYSSVDVILIDDIELYLHIETQFDLLHLIQLETQAQII
                     CTTNAPGIIMKGWIDRVISLDKEKID*"
     gene            7160..7366
                     /locus_tag="BC_09192017_0_5m_scaffold_0_prodigal-single_11"
     CDS             7160..7366
                     /product="hypothetical protein"
                     /codon_start=1
                     /transl_table=11
                     /translation="MAIEKAISNSPQGSKWKITYSLEGEDTNSYYQESESLDVINTFV
                     SNVSKLEPLNSESIYSSNKEFEMF*"
     gene            7494..7745
                     /locus_tag="BC_09192017_0_5m_scaffold_0_prodigal-single_12"
     CDS             7494..7745
                     /product="hypothetical protein"
                     /codon_start=1
                     /transl_table=11
                     /translation="MKPSEVGFDGASGIKFTKKESSKKGTYKLRRGGVIPLDYYNREW
                     ENQLLWVCPEGEEPILIYCNKNNELFELDFKPLSLEEIK*"
     gene            7804..7890
                     /locus_tag="BC_09192017_0_5m_scaffold_0_prodigal-single_tr
                     na_1"
     tRNA            7804..7890
                     /product="Ser"
     gene            8076..8495
                     /locus_tag="BC_09192017_0_5m_scaffold_0_prodigal-single_13"
     CDS             8076..8495
                     /product="hypothetical protein"
                     /codon_start=1
                     /transl_table=11
                     /translation="LQCEIHHNSNVLKIESFDSYQFILKASNKTFIWSYGWDDMGDYC
                     TPYKILIERFNWSEALSNKYEAYITELYSDYVLKSYYSHILFHLNNELFNEGLIIDYT
                     CDNPFSSISLIHRLYLEIYHRIQDQQNNYPKEFIEGI*"
     gene            8619..8963
                     /locus_tag="BC_09192017_0_5m_scaffold_0_prodigal-single_14"
     CDS             8619..8963
                     /product="hypothetical protein"
                     /codon_start=1
                     /transl_table=11
                     /translation="MKESSWGLTWENDLSFVFDLDLMADADIINAAKDYSELFPKSYL
                     KMFNHYNSRLEANIFISYVLVKAAIEQGWDEESEGVNHYIAKRMFEFLEECNWKPKHI
                     SKYNDMSSTTYD*"
     gene            9137..9499
                     /locus_tag="BC_09192017_0_5m_scaffold_0_prodigal-single_15"
     CDS             9137..9499
                     /product="hypothetical protein"
                     /codon_start=1
                     /transl_table=11
                     /translation="MKKHNIQTWCRLNKDIQVYTHYCTKFFNDYEPSAELNDFKKGTY
                     LQITMKEPSIYLDLEGNGFLFFNPEDLEEVYIDPCCEFSSINKIPSNIRQEENYPEWF
                     NGNPEDWFLKDVDCIYQG*"
     gene            complement(9505..9735)
                     /locus_tag="BC_09192017_0_5m_scaffold_0_prodigal-single_16"
     CDS             complement(9505..9735)
                     /product="Uncharacterized protein n=1 Tax=Nostoc
                     punctiforme (strain ATCC 29133 / PCC 73102)
                     RepID=B2ITC1_NOSP7"
                     /codon_start=1
                     /transl_table=11
                     /translation="MNQLSLEEYFKYHPPLTQERKDAHNAINKAALAFAQVIQSSVKD
                     EDCRKMAIFAVQQARMFSNQGITVDELSKELE*"
                     /db_xref="UniRef100_B2ITC1"
                     /db_xref="npu:Npun_R2598"
                     /db_xref="B2ITC1_NOSP7"
     gene            9795..10016
                     /locus_tag="BC_09192017_0_5m_scaffold_0_prodigal-single_17"
     CDS             9795..10016
                     /product="hypothetical protein"
                     /codon_start=1
                     /transl_table=11
                     /translation="MENTFSGKFNLGNYSTSNINIVDSSKALYIRSVVPDMLKFYLKE
                     ELHPSIAIEKAIKVSEELWEQLKKKGYVE*"
     gene            10269..10796
                     /locus_tag="BC_09192017_0_5m_scaffold_0_prodigal-single_18"
     CDS             10269..10796
                     /product="hypothetical protein"
                     /codon_start=1
                     /transl_table=11
                     /translation="VNVFYTEDNSNKCKKFIIRDVLDSDYIHDSNKIQDNIYEVPIPY
                     EFELFLNFINEPVIELIHKEYAGAHRGVTIHTQSYVYKTLFFMPKEGLEGVQLVYRRN
                     KEQEEAQFFFLDYTFNSLKVVQLGSGTSLSLTSGYNILYQSVYNINKIPIIASNIYHH
                     IKKSIKRGVIDWINF*"
     gene            10808..11125
                     /locus_tag="BC_09192017_0_5m_scaffold_0_prodigal-single_19"
     CDS             10808..11125
                     /product="hypothetical protein"
                     /codon_start=1
                     /transl_table=11
                     /translation="MRKITQRVATAFHSHSKLSVSNTITDGESVWLHGNKIIKRENNE
                     IYFSLAGWNTLTTRERINGIVGNKVIYKIKGEAIIKNKWSDVCIGSKDWVRVTPSGCY
                     VQC*"
     gene            11119..11373
                     /locus_tag="BC_09192017_0_5m_scaffold_0_prodigal-single_20"
     CDS             11119..11373
                     /product="hypothetical protein"
                     /codon_start=1
                     /transl_table=11
                     /translation="MLKLPLNQIIYLLENPNLHDKDILIKTLEVFGIVITSIKSPRGT
                     CVYLIDMFNIKLIGVHYIIGKSNPDWIHCNIYNKIQVDFT*"
     gene            11633..12136
                     /locus_tag="BC_09192017_0_5m_scaffold_0_prodigal-single_21"
     CDS             11633..12136
                     /product="hypothetical protein"
                     /codon_start=1
                     /transl_table=11
                     /translation="MLKLPLEKLYDLLLNQINMTEWISLDFKSDSLFGVISNSCTYVG
                     TLIYLVDLISIKVVGIYYTNQLGFSSVSFFSHYIKVDFYNDTNRFDIISFQSYDLLNG
                     KSLYKTEESDYKDYITSLIFMLYNLSKLKSMLKTCCNTVVTKNLELRVSEVTNNLEEL
                     LSNYKGV*"
     gene            12138..12803
                     /locus_tag="BC_09192017_0_5m_scaffold_0_prodigal-single_22"
     CDS             12138..12803
                     /product="hypothetical protein"
                     /codon_start=1
                     /transl_table=11
                     /translation="LIKLPLDVIHGLIHYINSNGVVKSIKSIVLCNSSSSFFGACLIQ
                     RVINQKETIQVYFLDMYLLKVFNKMQVSNNTIYIVNFNYIDGLVLQERFWPVNVTIPF
                     SALFKRQSNHLITTHLHGIKSIESNNTNYLLPIGISLKEYYSLFIKNIIKIIINLQYL
                     HNEGSLFKNVTLEEIFSIGQQLKSIENNYPIKQFKYIPNKRNYVCVCSEKIINIKDCH
                     KIR*"
     gene            12806..13231
                     /locus_tag="BC_09192017_0_5m_scaffold_0_prodigal-single_23"
     CDS             12806..13231
                     /product="Putative uncharacterized protein n=1 Tax
                     =Coleofasciculus chthonoplastes PCC 7420
                     RepID=B4VSD5_9CYAN"
                     /codon_start=1
                     /transl_table=11
                     /translation="MIIYTGNYKLCLSELLLKKGYSVNSQYTESCKDVWIPSAILKNT
                     IIDRPGALQSERCQYELGIQFCSIPGIMVFTHNEIFLNGVRIGVKRKLISNKDVEIIY
                     YPDSSECLNMYIQPNGGIEHWPDGFFDVMDESFKELFGI*"
                     /db_xref="UniRef100_B4VSD5"
                     /db_xref="B4VSD5_9CYAN"
                     /db_xref="pth:PTH_0154"
     gene            13277..13984
                     /locus_tag="BC_09192017_0_5m_scaffold_0_prodigal-single_24"
     CDS             13277..13984
                     /product="Uncharacterized protein {ECO:0000313|EMBL
                     :KKM23614.1};  TaxID=412755 species="unclassified
                     sequences; metagenomes; ecological metagenomes.;"
                     source="marine sediment metagenome.;""
                     /codon_start=1
                     /transl_table=11
                     /translation="MNEQQILDTLLPLATTTYVPVAHKDIIGSIKEQLSKRSMTIENS
                     RYLVSHGGNRLIGYYDVSVPNSSEIGLRFGFRNSYDKSMSIAIVTGAQVWICSNGLVK
                     GDGINFVRRHTGNVIEEVNQIIENSGNQLEQQSLDFISISEQMKSIYVSKQEAAGLYG
                     RAFLLNNQNLFNTKQLVKIKQELNDPSYEEFKKETLWSAYNHVTYVLKENKINNYFQQ
                     HVKWHKFIEEEYASQLN*"
                     /db_xref="A0A0F9IUF2_9ZZZZ"
                     /db_xref="gwf2_scaffold_16911_5"
     gene            14003..14575
                     /locus_tag="BC_09192017_0_5m_scaffold_0_prodigal-single_25"
     CDS             14003..14575
                     /product="hypothetical protein"
                     /codon_start=1
                     /transl_table=11
                     /translation="MNLKGIISKGIILDIAFPDNEYRLNPFIAILIYNDEENTDLYII
                     DMYSFICVGKKETDVGSESYITYFDTESICIKDTNRYENHALQSFYPPLLLFNTYPQV
                     MGSREWEGPEDEDTYTEYITTLGECYNLYNISHYDESPLSSLNNLLSNTYNLSKFFKL
                     IGKLDVEICNIISYLEKNYPSIKLIDTINA*"
     gene            14568..15182
                     /locus_tag="BC_09192017_0_5m_scaffold_0_prodigal-single_26"
     CDS             14568..15182
                     /product="hypothetical protein"
                     /codon_start=1
                     /transl_table=11
                     /translation="MLRLPLDFIVNLTSKRIILNTTLSDDEDILQIFMATLISIKDET
                     YLYVIDMCGLSLVTQYYVGHSKNYRIAYFNTESIEVSISSKPKQVFFFIDTLINTSDT
                     TKPVLMGNSVLDETGMKGYITYLKTLGKCYKIYNNLNNLYDGDLQNDLESLTDTEEEI
                     RYIFNRTIPDTTSVIVYLIQDLEENYTEYYKAPIPYYNKELFNA*"
     gene            15175..15717
                     /locus_tag="BC_09192017_0_5m_scaffold_0_prodigal-single_27"
     CDS             15175..15717
                     /product="hypothetical protein"
                     /codon_start=1
                     /transl_table=11
                     /translation="MLKLLLLQLKYLMQYKGIKGLYHLNNSFLAALHTKEDSINCIYI
                     IDMYNFIELSSCKEERQGINWIDGFVNRGVFLQYADSLGCHLIPFEELLSNRTLNISG
                     NQTWNDNLERYIDYIKYLIQLYKTFNMIDETCSINASMSTRGDYEFLIDTLQIINQLI
                     KNQEMNYPEGILSNAKVTSN*"
     gene            15695..16276
                     /locus_tag="BC_09192017_0_5m_scaffold_0_prodigal-single_28"
     CDS             15695..16276
                     /product="hypothetical protein"
                     /codon_start=1
                     /transl_table=11
                     /translation="MLKLPVTNIKSITSKGIVIDVALPDSEDMLKFLGALLIYEENKV
                     TNLYVIDLYKFINVSISQIGFHQMCWITYFETELIILEDDDKTIEHVIYIGKLLSKCN
                     HIPLGSKTWGSEDSQFDYEMYINTLGMCYELYRTLDEVYCIQNNDLVINLVTLFNDNY
                     KTDLLTKPLGSTLIKLNNVIKLLEDNYLNFVLT*"
     gene            16307..17584
                     /locus_tag="BC_09192017_0_5m_scaffold_0_prodigal-single_29"
     CDS             16307..17584
                     /product="Uncharacterized protein n=1 Tax=Brevibacillus
                     borstelensis AK1 RepID=M8DMF7_9BACL"
                     /codon_start=1
                     /transl_table=11
                     /translation="MAFLSIESNNPQFSFIINKNPNNPEKAIAKEIRQGFAVGWFPND
                     NLQKFCVRFIDPPQSMSYNKAAYEYLDVTALSSPSAYSNIIREIFNSVLKVDNPLDTT
                     DYKCVVTLGFIKCYRKFLEAFSKFFGERITYEEQTKYIYKVQFSTSSIRESLHLTNLF
                     CVFMMLNDEDQYVDVSEDMVGKYIKSVQAVKCPYYIANLFKVQLLRSEKLFKTYASTL
                     ASACTEDVKFQFGSTLEARKKWIENHLVLKNNIVDIGAGDTFNYGYLSKRIKGLYYPV
                     DKDLSVRETIKKKVSNKKFDSVVDPVENWDIVKDLLEGNTEVLLTEVLEHNTIEEVKK
                     LLLSVINHEHVRSVLVTLPLLNFNQYYLIEDGAFRHEDHQWELTDEIEQDLNSLLSNT
                     NGITYEWSLVGDIITTPSGEEVSPTKCLIINKN*"
                     /db_xref="UniRef100_M8DMF7"
                     /db_xref="M8DMF7_9BACL"
                     /db_xref="str:Sterm_3123"
     gene            17593..19395
                     /locus_tag="BC_09192017_0_5m_scaffold_0_prodigal-single_30"
     CDS             17593..19395
                     /product="hypothetical protein n=1 Tax=Paenibacillus
                     sanguinis RepID=UPI00036F861F"
                     /codon_start=1
                     /transl_table=11
                     /translation="MEINIPIHTVITLVGPTYSGKTKLSKKLVSELKVKYPDLNFHIV
                     SSDAIRKELIGEDLPKHSNEMLHASSLAFDLLYFKLKSLLTFPLSLKNAVVIIDTTGL
                     TEDFRNCINKIADEFYYHKAALVMNYKEYNDYFKFINNAPEEYVDQKIITNHIKRLRR
                     RALPQITKKAYPQGRFLIKEISENWEGVSINLSNYQEYIDCKLPTHTESNELIEYTIL
                     PDTHGCYDETIGCLSQSGFQIVDGIITNPGNKRIVCLGDYTDKGPQVKELINFLYGNK
                     SLIYFCLGNHEDFVVRYLKGEIEAKSDVLNYFDSITWLEGTPELDRLNELHSISQPFY
                     IHPEFICTHAPTRFSRLGKLDKDSIKSQYKLSYSYSEDYSSEGEYKKALERSLSFIKN
                     QGGYSNLPYIISGHVPVKQRLVVGAQVMLDTGVVYGNKLTTCTIKGKHLSFNYFNAKS
                     PYSETKYLVTLFDEKEDINLLELEPREYRRIRNCLGNKPTVWFAPTMSPSNSNDTDLE
                     PLKTALDYYQSKDVTDLVMQPKYMGSNAVFVWKPNTDDCYMTTRNGFLIQTHSVDISL
                     IINKFHPLILKEFPGATLVAVSGELLPWKVLSRV*"
                     /db_xref="UniRef100_UPI00036F861F"
                     /db_xref="S9ST94_PAEAL"
                     /db_xref="pdu:PDUR_03905"
                     /db_xref="UPI00036F861F"
     gene            19358..19903
                     /locus_tag="BC_09192017_0_5m_scaffold_0_prodigal-single_31"
     CDS             19358..19903
                     /product="hypothetical protein n=1 Tax=Brevibacillus
                     laterosporus RepID=UPI000375A32B"
                     /codon_start=1
                     /transl_table=11
                     /translation="VSYCPGRYFPEFKPFQVLKVEKENSVHVLPFDNLDGFKLLNNSP
                     VIKIDLNKDNYDYLDWVYQTWVSNSQGLFGYSKLEGVVIKPLDSHLSNVAPFIKVRNP
                     QYLKLVYGPTYNLEPNYSKLLRTKTTSGKIKSSIKEWNLSLELLGIHSSKLTLDNQKA
                     IQLILEFIKEEKNVELLDPRL*"
                     /db_xref="UniRef100_UPI000375A32B"
                     /db_xref="A0A0D1Y377_ANEMI"
                     /db_xref="paeq:R50912_01095"
                     /db_xref="UPI000375A32B"
     gene            19996..20562
                     /locus_tag="BC_09192017_0_5m_scaffold_0_prodigal-single_32"
     CDS             19996..20562
                     /product="hypothetical protein"
                     /codon_start=1
                     /transl_table=11
                     /translation="MLKLPLKNLHSLIELFDKKILTIAVNPRYNSFFGAILTKNSNKT
                     LIIYLIDFFIIKVIASEYIEIVKDIKIIRDLDDYFINWVKPCYFTIRNHSYLKFKHTQ
                     YLNSFIFRPLVFKITLDRSYMNYINKVRNTYYLEGEMNYITSKWFPAIHEIISDYEDT
                     LEEIKQKAKAQSISLELNYPFKLDSNIT*"
     gene            20559..20807
                     /locus_tag="BC_09192017_0_5m_scaffold_0_prodigal-single_33"
     CDS             20559..20807
                     /product="hypothetical protein"
                     /codon_start=1
                     /transl_table=11
                     /translation="MTVYFKVTNLTELYNKVGDIVGDLPRAWSKTVLPNYPHYRTTAH
                     YTFKNGLRSIKVHLIKDINQDIYDEPNTEIYEIIITKL*"
     gene            complement(20828..21286)
                     /locus_tag="BC_09192017_0_5m_scaffold_0_prodigal-single_34"
     CDS             complement(20828..21286)
                     /product="hypothetical protein"
                     /codon_start=1
                     /transl_table=11
                     /translation="MVIRKIIKVYKHTISIKANSTFTPLIQALYRAREDKFQEMNELE
                     KVTTIFGRTIEIEGSKTSKGKVTQQRKDSIASILAHQAQSVELYLLLPVVELASTTKD
                     FYIILWQHDGFSVHFTNKSKIDRCIPRILQIVQTKIDEQEILTHLEWELL*"
     gene            22107..22661
                     /locus_tag="BC_09192017_0_5m_scaffold_0_prodigal-single_35"
     CDS             22107..22661
                     /product="hypothetical protein"
                     /codon_start=1
                     /transl_table=11
                     /translation="VLKLPLKLINKFFNLLEYRTLLDIKLNYDSKLLGVCLIDSGKEY
                     KSMPPGLYLYIVDMYNFLPISRTYIGKGKKLYEFNDNGVIIEEEHFDIHIPFDSFIFC
                     LLPDDYLINWSDELKSEYSDYKVNLIHSYSTSYNLSEACGIVNRHKPLSNIINKNVLY
                     KLCEDINNSIEELENNYSIEFIKE*"
     gene            22669..22842
                     /locus_tag="BC_09192017_0_5m_scaffold_0_prodigal-single_36"
     CDS             22669..22842
                     /product="hypothetical protein"
                     /codon_start=1
                     /transl_table=11
                     /translation="MSLDELKAKLLTDPKVKAHYNVLQPEFNKTREVIKENRIIWAKF
                     LRILMYMYLINSK*"
     gene            22899..23132
                     /locus_tag="BC_09192017_0_5m_scaffold_0_prodigal-single_37"
     CDS             22899..23132
                     /product="hypothetical protein"
                     /codon_start=1
                     /transl_table=11
                     /translation="MDCDFTQKQIIITIIPSSKKKRNGNKKSLILYPMFFQLLFELLQ
                     TFARLNNYSFLMSIHSLMSIIYLMNHLLLVLNP*"
     gene            23183..23905
                     /locus_tag="BC_09192017_0_5m_scaffold_0_prodigal-single_38"
     CDS             23183..23905
                     /product="hypothetical protein"
                     /codon_start=1
                     /transl_table=11
                     /translation="MLIIPLNYIKEISNGLKKINNVSSSHLLLKYKESIKLLDFNQKE
                     LKEVWQGESIDSFIYYNCLEDLSHQVWLSVFYWDSELSTNYYTTLLLASTNQLLNSNP
                     PKLLTLQPLLSGSDGLNNSIIHWVVSNIKGRIEIAHINILSLIIRTNTHKYMLVDNTE
                     NNTLYYKSLYKPKAILHEVDLNNTKGSAKVMYLECVTKKDGSLSIKSENITSKINHIN
                     PYDEGWLFAVLYHLLNDSTKLT*"
     gene            23902..24168
                     /locus_tag="BC_09192017_0_5m_scaffold_0_prodigal-single_39"
     CDS             23902..24168
                     /product="hypothetical protein"
                     /codon_start=1
                     /transl_table=11
                     /translation="MKPKYKRTLSKYIRWIEINELDLESTEQGHSNFLKPELVTLDIN
                     GLFANEIMYNWESLGIIKPNTCSNPDLLTRYIQGKTLRNWYITD*"
     gene            24306..25010
                     /locus_tag="BC_09192017_0_5m_scaffold_0_prodigal-single_40"
     CDS             24306..25010
                     /product="hypothetical protein"
                     /codon_start=1
                     /transl_table=11
                     /translation="VVLKLNLELITKCLKDKQKYYILKYTFPEEIIVFYVDKICLINL
                     KYSKVKILWEGNYIHGFIYTKRLYWYDKKSLKLSVVSYNQKEKKNIHTNIKVRTKCIY
                     TELTNKEFPSWFYTVIEQEEKECEFTHLINNLIKEPIININIKDHIYTYGQIETKNSI
                     WFFTSEDSNWINGVLSYFRCCKVNKSNNKIEELFIIEKGYYYEEFKITNLNEMITKYP
                     KKDAVALLSDIKYIRY*"
     gene            25013..25630
                     /locus_tag="BC_09192017_0_5m_scaffold_0_prodigal-single_41"
     CDS             25013..25630
                     /product="hypothetical protein"
                     /codon_start=1
                     /transl_table=11
                     /translation="MVLKLPLSFLVSATKDIQGIAISSWSPANSPICTLHPNQIKYIN
                     LKTLSVSNEYYWKAKDTTWSGFYWHLGRLYVGVIESTNQGNKLTHIHLGRYYKTTPIG
                     HDSCVNRVGHILKDIDERISSIEFKEWCAIIHTKKHRWVVANINNKWGMGNWVVMKEV
                     KRPQDITLYNLSNKVILQLNCTPEYKTLIVSLLNVIANDERQWWF*"
     gene            25670..25900
                     /locus_tag="BC_09192017_0_5m_scaffold_0_prodigal-single_42"
     CDS             25670..25900
                     /product="hypothetical protein"
                     /codon_start=1
                     /transl_table=11
                     /translation="MGNKRFDYHEYLRSNHLTQNNNNVCFKCGKKLGNIRPDMQNATP
                     IFFHHFNTTDCILVGFVHNQCLPPSQEDENLI*"
     gene            25944..26267
                     /locus_tag="BC_09192017_0_5m_scaffold_0_prodigal-single_43"
     CDS             25944..26267
                     /product="hypothetical protein"
                     /codon_start=1
                     /transl_table=11
                     /translation="MDNLILWNIIRCSGMVWLCDSISQSGLTLENKLGITLVLMFITE
                     VLEYIIRNKVFKVSLTLTFLVCLSVLSIAALNKVFIPVPELSILLGGIISITLVSCLL
                     GIKQW*"
     gene            26413..26712
                     /locus_tag="BC_09192017_0_5m_scaffold_0_prodigal-single_44"
     CDS             26413..26712
                     /product="hypothetical protein"
                     /codon_start=1
                     /transl_table=11
                     /translation="MVLRLPLNQFNNPFISKGLNYVFNLSVHNLICVYPTNIKLLDIN
                     RNPFLIEEAYLTDEFIKNHTWLPLTISLILTYKNLHHECELNAVKETVCLPKKEE*"
     gene            26716..27006
                     /locus_tag="BC_09192017_0_5m_scaffold_0_prodigal-single_45"
     CDS             26716..27006
                     /product="hypothetical protein"
                     /codon_start=1
                     /transl_table=11
                     /translation="MVLKLPINVIKKFITVKEIKEVHQFASDKHNIICVHKDSLSLIN
                     FNHIPFLIELGYINEHFLPHSTLVTVIIKHHISYGDIYNNKYIWRIIKEAIC*"
     gene            27007..27528
                     /locus_tag="BC_09192017_0_5m_scaffold_0_prodigal-single_46"
     CDS             27007..27528
                     /product="hypothetical protein"
                     /codon_start=1
                     /transl_table=11
                     /translation="MVLRLPLDKIISLISKMKGIFIDLDTDYQLNNSFALCLFKKDPN
                     YAQFPNTYYVVYLLDIRTLSLINHYKIEAPRKLRSVVAENYGIYLETNLYDSNGFVID
                     EFLSYRIFSSYSDKGTYGLHIRQLFTKISLLCELEKVDTCISKWEPERVSVIDGMIDD
                     LKGELQTLLKNYP*"
     gene            27536..27973
                     /locus_tag="BC_09192017_0_5m_scaffold_0_prodigal-single_47"
     CDS             27536..27973
                     /product="Uncharacterized protein n=1 Tax=Oscillatoria
                     acuminata PCC 6304 RepID=K9TR29_9CYAN"
                     /codon_start=1
                     /transl_table=11
                     /translation="MAITTILKDTKNYPLLFNWTGGIPHKELEDWLLRESYTIPSDLE
                     TLWNKLGGGDIFESETILHPWLGKTYGDDTYNLHKYHHALGMSLMYLIFHIGMCLSSV
                     RLSDGKFVTLDKIYQEIQVFDTLDKWYVQVIRSEYKERYGVKE*"
                     /db_xref="UniRef100_K9TR29"
                     /db_xref="oac:Oscil6304_5129"
                     /db_xref="K9TR29_9CYAN"
     gene            27970..28170
                     /locus_tag="BC_09192017_0_5m_scaffold_0_prodigal-single_48"
     CDS             27970..28170
                     /product="hypothetical protein"
                     /codon_start=1
                     /transl_table=11
                     /translation="MNESESQKKIRELEQKVKELEVLIKSQVQTSNKNPLLKVLSPKE
                     QIAKNQAVMNWAQQRLQAIKDK*"
     gene            28246..28410
                     /locus_tag="BC_09192017_0_5m_scaffold_0_prodigal-single_49"
     CDS             28246..28410
                     /product="hypothetical protein"
                     /codon_start=1
                     /transl_table=11
                     /translation="MTSVTYIQLNLDLQNLKHLIKKLKVKLNEAERKATILRESLKSQ
                     QELDKKFSKE*"
     gene            28414..28725
                     /locus_tag="BC_09192017_0_5m_scaffold_0_prodigal-single_50"
     CDS             28414..28725
                     /product="hypothetical protein"
                     /codon_start=1
                     /transl_table=11
                     /translation="MIQQKHIAICISPNRMFGIRYELTGFNDGSFYINYYCPFNKGLI
                     YKHVSGIYSDLKREDNPDKDSLEGGYIYLYLPHESCELELPVVRYEYTELIKWLTTSY
                     A*"
     gene            28889..29284
                     /locus_tag="BC_09192017_0_5m_scaffold_0_prodigal-single_51"
     CDS             28889..29284
                     /product="hypothetical protein"
                     /codon_start=1
                     /transl_table=11
                     /translation="MVVVDMYTLRALVKTECTINAVIDYFIINEIRIKDECSDCCGES
                     FYVNELFQSKDNLIKYTTPFRNWSEEQRYLYTHYITNLFNKIDLITPSAKKINYRYPS
                     NFMDELSLNIDKKIINMTEGYPFMELASA*"
     gene            29277..29897
                     /locus_tag="BC_09192017_0_5m_scaffold_0_prodigal-single_52"
     CDS             29277..29897
                     /product="hypothetical protein"
                     /codon_start=1
                     /transl_table=11
                     /translation="VLKLPLNRIYCLLKSLSNYTRITDIEYLKHYLHSYRVISQDLIS
                     FLVCFVIEIDSGKRNDIYIVDMNIFNVIISKKAHNQYLRVNYFINGSLDTNVCTTYRP
                     ILLNTLDRSITLSKKYEEYISLLIRDLCMLDRLIEIVVGCSDYYFSDYNTYEEIDTFE
                     GIETLENISTTLINQIITALKTNINGYPLKFKHEVDLLKPQITALP*"
     gene            29899..30495
                     /locus_tag="BC_09192017_0_5m_scaffold_0_prodigal-single_53"
     CDS             29899..30495
                     /product="hypothetical protein"
                     /codon_start=1
                     /transl_table=11
                     /translation="MLKLPIQSVIDFIDTLKFENTNYYLEYKDSMLIGSSNRKINNNF
                     FSVILFTKTDKRYYPYLEEAMTQSFFLIDMYSLSLIAEYSCIGYYDYIQSFVDGEVIL
                     DVFDDDNRSTFHVLLSDKDGAMCTQYEGYTPYIQLLCGKLSLLNQLDDITDNHGVTGS
                     LIHEYYGLEISALNGIKELQVRVINEIKTLNNNYTLKH*"
     gene            30706..31059
                     /locus_tag="BC_09192017_0_5m_scaffold_0_prodigal-single_54"
     CDS             30706..31059
                     /product="hypothetical protein"
                     /codon_start=1
                     /transl_table=11
                     /translation="MYTLCLVSNYSLISYYDDFSFENEKINLKDYENHNYSIFLTDTN
                     KTLNRQIGDYKNYLTYIELLFNKLSLLSKLVSIQSDSLIKEYLDLKYLNGISKLRLKV
                     IEELKIPYNYPSIKL*"
     gene            31073..31687
                     /locus_tag="BC_09192017_0_5m_scaffold_0_prodigal-single_55"
     CDS             31073..31687
                     /product="hypothetical protein"
                     /codon_start=1
                     /transl_table=11
                     /translation="MLKIPIKLLYSLIDEINKLTCTGGIKYHRMSSSVGSDFLYAILI
                     YIEEHCDYSDIFLIDMYALLLVYNYPLDIIYDRITLFNDGVITIEGDEAYETYHDTIL
                     LGYNEHHPSLQDSSRFKDQRSQEEYFIYINNLCSKSSLINTIKNMIPECNKLEGLTQR
                     CYSDKPTPLYKSEELLKFLFQVEMEVKDLKSNYPIKTLIPLFNT*"
     gene            31732..32280
                     /locus_tag="BC_09192017_0_5m_scaffold_0_prodigal-single_56"
     CDS             31732..32280
                     /product="hypothetical protein"
                     /codon_start=1
                     /transl_table=11
                     /translation="MKEIKRIILSLMAITVLTSCESQLQASHRLLRDLGIPPIEVNVS
                     HVLDGDTFVYEVANHPSGTVDLGCNVTAFKLKQELGIHSKVMLESLLPPGSKVTIYPL
                     EYSSSGNISALVINHSNLVVNQEIVRSGWAVLNPNIKPHPYCTKKITENDPVIFFLNS
                     AFFTGLNSGPFKDKDKSSITLP*"
     gene            32918..33241
                     /locus_tag="BC_09192017_0_5m_scaffold_0_prodigal-single_57"
     CDS             32918..33241
                     /product="hypothetical protein"
                     /codon_start=1
                     /transl_table=11
                     /translation="MDNLNSGDTVYSYIKVYLCNINSLTAIEVMYHFINGEYKGSMDA
                     YEYIGELSNLTFQEAFYKLNNQELSFNNNHRSFSVGDILETKDEKEITSRFLCKSDGW
                     KKLSI*"
     gene            33312..33980
                     /locus_tag="BC_09192017_0_5m_scaffold_0_prodigal-single_58"
     CDS             33312..33980
                     /product="hypothetical protein"
                     /codon_start=1
                     /transl_table=11
                     /translation="VLKIPINRIKYLVNELTYHYILEEEEVENFELDITDIKLMDSIS
                     NKNYFIGACLINYDNYYDNSNKIYIIDFINLKLITMIYENESHWEEINEFNEQGIGLI
                     AYGDGWNTWGAETSTDFISYKEFEVLFIKSQENTLNWTPQFIEEYEDYILRFINKLTL
                     LGELHKINFESLQSIYNKCYNHSVIAINDLEKDLIKVKEEINIMLEKYPKPIQNVFGV
                     IKLC*"
     gene            33974..34642
                     /locus_tag="BC_09192017_0_5m_scaffold_0_prodigal-single_59"
     CDS             33974..34642
                     /product="hypothetical protein"
                     /codon_start=1
                     /transl_table=11
                     /translation="VLKLPFNLIKSLVDDLVSRHYTLLNLEEEEYNREAYIYDIELMH
                     SNEINYFIGACLLHIDDTTYDTNGISIIYTIDFLVLRLIDIIYESDSSDSHWIDIITF
                     DEKGLELFYYDSESSEYDNSDFISFKNFSMLFITPKDNYLNWTEEFTVIYENYITRLL
                     KKYVLFGLLNNIDITSIHSAYSECYGHNLSTLYDLEKQLLQVKEEIHTMHKNHPTFKL
                     LNNN*"
     gene            34791..35039
                     /locus_tag="BC_09192017_0_5m_scaffold_0_prodigal-single_60"
     CDS             34791..35039
                     /product="hypothetical protein"
                     /codon_start=1
                     /transl_table=11
                     /translation="MKELCNIYIYESICSVISDIDYLPNEARIKENVLRHILNSLRDL
                     IEGGHNYAIPITDVIAYIGVWFVKVSDEPFIQNGKLRI*"
     gene            35143..35532
                     /locus_tag="BC_09192017_0_5m_scaffold_0_prodigal-single_61"
     CDS             35143..35532
                     /product="hypothetical protein n=1 Tax=Vibrio harveyi
                     RepID=UPI0002E9C9A3"
                     /codon_start=1
                     /transl_table=11
                     /translation="MTMADTSYYLMNNTLEHVYLEDSYVLSIQTDEENNFITFLLEIV
                     LLEEHPLYTEPLVSEAYCYKKGKLSFPNTQSYSLVRSNAEPVKDPDGSIDYGNIDEMY
                     LKDNSYFLSGEWGTLTITSDSPVITLD*"
                     /db_xref="UniRef100_UPI0002E9C9A3"
                     /db_xref="pre:PCA10_02970"
                     /db_xref="33387599"
                     /db_xref="UPI0002E9C9A3"
     gene            35663..36136
                     /locus_tag="BC_09192017_0_5m_scaffold_0_prodigal-single_62"
     CDS             35663..36136
                     /product="hypothetical protein"
                     /codon_start=1
                     /transl_table=11
                     /translation="MHIDINDKSIKSHIIWKETLRYIKNLGNELEQNNFPPELGKINQ
                     LLYQETINAFYKTYPIEQMILDMSEVDGVPEGFNLVSQKEVAIPELKRLGGTKKFIAV
                     TLTSPTIGRYIDTGRVLGVLWSESFDKWLYPSEIRQYIKSFQSPVKKNDEIIKTH*"
     gene            36242..36649
                     /locus_tag="BC_09192017_0_5m_scaffold_0_prodigal-single_63"
     CDS             36242..36649
                     /product="hypothetical protein"
                     /codon_start=1
                     /transl_table=11
                     /translation="MLVNILNLNWSVSITTQRVHVVIHNPIEAKKYFEWKSLINHVQN
                     EVRDIKNNFNIVTQLIQSDYIGYKVNAHILTQWALQGFQMEVHATQTPNGWFVPWLPG
                     IEQSLFKGTLQEVWELQNIYEEMGVQLKIDLNN*"
     gene            36667..37104
                     /locus_tag="BC_09192017_0_5m_scaffold_0_prodigal-single_64"
     CDS             36667..37104
                     /product="hypothetical protein"
                     /codon_start=1
                     /transl_table=11
                     /translation="MGLNCSHGAFDGPYSYFHKWRQYLAQTAGLPSLKLMEGYYCNLN
                     ETNSFLLPTLYHTDKDNLWRIELIDKDLPIQWDSLKYTPLFILLKHSDCDGEISVRRC
                     WRLKFALENLLPHMDDEEWISVTKQFINGLLSAYKNNEPLKFG*"
     gene            37155..37415
                     /locus_tag="BC_09192017_0_5m_scaffold_0_prodigal-single_65"
     CDS             37155..37415
                     /product="hypothetical protein"
                     /codon_start=1
                     /transl_table=11
                     /translation="MSKTYRNLKGVEKLYRNLPIRRLLKEFQKAIDIIVDADTTPSPR
                     LRHKANASKSNICMEFDGKRIKAERETYSPTIMLDNGIELIA*"
     gene            37419..37673
                     /locus_tag="BC_09192017_0_5m_scaffold_0_prodigal-single_66"
     CDS             37419..37673
                     /product="hypothetical protein"
                     /codon_start=1
                     /transl_table=11
                     /translation="MGYTKDQLKINYSELIPYTNGYTLRVEGMLYFSNNNQAIDGRII
                     GVLKNDKELYSVEMLIGKVIPFSSLKDIIKKINYQNVDYF*"
     gene            37832..38401
                     /locus_tag="BC_09192017_0_5m_scaffold_0_prodigal-single_67"
     CDS             37832..38401
                     /product="hypothetical protein"
                     /codon_start=1
                     /transl_table=11
                     /translation="MTVILACVTDNSVHIGGDRILVFNSEVMYGYKVIQFDSCLAGFS
                     GTRDLYTNVLRNPPPVYIPENYTKGFNEYVHTTLHEWGKEGVFDCINGSAILGYLPSN
                     ESPQLIGISGEMGKNWFNIEVLNTSISSCEGTGSGSEAGRIAFDMLSDRGDLSIEEKM
                     DKAIRTVCKVHLYARPDPQGNIDILSLQR*"
     gene            38422..39117
                     /locus_tag="BC_09192017_0_5m_scaffold_0_prodigal-single_68"
     CDS             38422..39117
                     /product="Uncharacterized protein n=1 Tax=Chitinophaga
                     pinensis (strain ATCC 43595 / DSM 2588 / NCIB 11800 / UQM
                     2034) RepID=C7PUN3_CHIPD"
                     /codon_start=1
                     /transl_table=11
                     /translation="MNYTIITDEIKLKEFIEWLPELLPNEKYYLALFSRKKYIKDINI
                     KHTADKSQLKRFTSDKTKLFNKIKQLEVPYGTYTLGEIIIPQESLALYITINPRDMYK
                     ATINTMVKLAESIRDSNVIMNPQQEALSEIHKSKGRTCYLDFDIDEQNEEVLLELITQ
                     IKTYVNEDAVTWLRTRGGLHVLVYLSKVTHEYKKGFYQGISSLSQVDQKGDLLIPVPG
                     TFQGGFTPCFVDY*"
                     /db_xref="UniRef100_C7PUN3"
                     /db_xref="cpi:Cpin_3568"
                     /db_xref="C7PUN3_CHIPD"
     gene            39128..39406
                     /locus_tag="BC_09192017_0_5m_scaffold_0_prodigal-single_69"
     CDS             39128..39406
                     /product="hypothetical protein"
                     /codon_start=1
                     /transl_table=11
                     /translation="MNNEELLKIFELISNTELSKLNINQKINDIDYKYVYKLIFLFVQ
                     RNKERINLYINHKKLGVWSKLSQCILDIPSIINNSNQDLEILLLLKKE*"
     gene            39829..40023
                     /locus_tag="BC_09192017_0_5m_scaffold_0_prodigal-single_70"
     CDS             39829..40023
                     /product="hypothetical protein"
                     /codon_start=1
                     /transl_table=11
                     /translation="LIYEAIKQCSINISNKEIYKEKIEKVEEWLRLEKLEELYPSIES
                     IASNWYSISQEDRKYLYTKK*"
     gene            40243..40566
                     /locus_tag="BC_09192017_0_5m_scaffold_0_prodigal-single_71"
     CDS             40243..40566
                     /product="hypothetical protein"
                     /codon_start=1
                     /transl_table=11
                     /translation="MCKLIESLFKKIELSSKYINCIFDVKGIKFVRFESSGMCININN
                     INTINVKAEEYIEISLINNHEIIQLRSHEYGKLTGWTTEYNKINESKEFIQWFKYTFK
                     LKTLR*"
     gene            40606..40815
                     /locus_tag="BC_09192017_0_5m_scaffold_0_prodigal-single_72"
     CDS             40606..40815
                     /product="hypothetical protein"
                     /codon_start=1
                     /transl_table=11
                     /translation="MNVEYYNVCFAYNRPNGGRVSRQNELVKIILDEDKLPNCNHDEA
                     QSIIELKYKDCDCIIREVNLHEFNN*"
     gene            40932..41102
                     /locus_tag="BC_09192017_0_5m_scaffold_0_prodigal-single_73"
     CDS             40932..41102
                     /product="hypothetical protein"
                     /codon_start=1
                     /transl_table=11
                     /translation="MHFLGSGIRAALLLIFIDYMNNWAFTLNQRFIYCLILTIEITLL
                     QFIIRRKAFSNR*"
     gene            41263..41703
                     /locus_tag="BC_09192017_0_5m_scaffold_0_prodigal-single_74"
     CDS             41263..41703
                     /product="hypothetical protein"
                     /codon_start=1
                     /transl_table=11
                     /translation="MLKLPLNKFKDLINNIENQNNGDYFGLMSLGWNCAHGLNVYVKQ
                     LKKEKEYTLTLYLIDMFKVEVIGTPQYEVSKSPLFDVWINKTINLNFLHYNSFITLYR
                     FLPYGNNPYNTYLKNLFDIIQTLPTMYVNNKNHILNTVLSTYPN*"
     gene            41814..42314
                     /locus_tag="BC_09192017_0_5m_scaffold_0_prodigal-single_75"
     CDS             41814..42314
                     /product="hypothetical protein"
                     /codon_start=1
                     /transl_table=11
                     /translation="MLILPINKLKVLGNDYHIVNLQAIHIKDIKLIFLCLVHSEIGVS
                     GIITIINIINMYQVKVIADYVFPYELISLGTNNGISFDYWDDFNNIKSKHIELFEFNV
                     YGIDNDIKNILIGLSIISKLRCFSKNRKQPDIIKNSIKNVITSSIIKLNKLINDYSTK
                     QTKENY*"
     gene            42314..42877
                     /locus_tag="BC_09192017_0_5m_scaffold_0_prodigal-single_76"
     CDS             42314..42877
                     /product="hypothetical protein"
                     /codon_start=1
                     /transl_table=11
                     /translation="MLKLPIDKLLKLCKDYEVIALYDLYGHYTDGFFEGCLFTQDSRY
                     FIGLIDFIQVRMISCYAWWQENEFNLIQIDDFGRLVFKHFIFPKTNLVIVPPIPVSLR
                     TINIPLDIDTFKEGYITYINQLLRTMYLFEQIQEISNDIDLSFKRSGELTTDSKYDVH
                     DKMISNLFYQLSDEIEELCKNYPIDSI*"
     gene            43145..43492
                     /locus_tag="BC_09192017_0_5m_scaffold_0_prodigal-single_77"
     CDS             43145..43492
                     /product="hypothetical protein"
                     /codon_start=1
                     /transl_table=11
                     /translation="MNIEIEYQYYEDETHITLDWYCFIIKAELTPEIESICKDKDIIT
                     IIYKVITYGCIDVIKNRFYSDQMKTYIFLGTCISYIKEWVHVEHLKVKDLLTLLDFIS
                     DKGIRVGEHYLKD*"
     gene            43548..44069
                     /locus_tag="BC_09192017_0_5m_scaffold_0_prodigal-single_78"
     CDS             43548..44069
                     /product="hypothetical protein"
                     /codon_start=1
                     /transl_table=11
                     /translation="MNINKRLEEYFRTLPSERDFSSTAKHVKSVDSALEVLRWSRTYG
                     IKDGFDSAINILCDAPHVIIPTIESNEVTNEKELEVLILSLSFCTLDIELKFNTLKSL
                     IPLHKGRLVKDTIIRGLLNLLDVMTSSDLITTDILIKEIQDNYLCANEQNEYIRNLAQ
                     KAVHELREYVCVI*"
     gene            44099..44326
                     /locus_tag="BC_09192017_0_5m_scaffold_0_prodigal-single_79"
     CDS             44099..44326
                     /product="hypothetical protein"
                     /codon_start=1
                     /transl_table=11
                     /translation="MNYNIELSSKVLKFIIEALEFRIKHSKESLITLDYLRLDNKKET
                     LNKISNIGNDRAFLETINNDLKKVLNQTIYG*"
     gene            44415..44690
                     /locus_tag="BC_09192017_0_5m_scaffold_0_prodigal-single_80"
     CDS             44415..44690
                     /product="Uncharacterized protein {ECO:0000313|EMBL
                     :KHG39861.1};  TaxID=1532906 species="Bacteria;
                     Cyanobacteria; Nostocales; Nostocaceae; Aphanizomenon.;"
                     source="Aphanizomenon flos-aquae 2012/KM1/D3.;""
                     /codon_start=1
                     /transl_table=11
                     /translation="VIKVIISLIAFLELRVLCKEDGDEISLDSLRTLLFILTVVSKIN
                     RLTSITVSENGLFHAEWETSRNKSITICLKEHYLVNYVIMVSRVDIY*"
                     /db_xref="A0A0B0QL76_APHFL"
     gene            44804..45043
                     /locus_tag="BC_09192017_0_5m_scaffold_0_prodigal-single_81"
     CDS             44804..45043
                     /product="hypothetical protein"
                     /codon_start=1
                     /transl_table=11
                     /translation="MRKKNNQVSNSNKKHLSIVPTERDVPTFNYLLPERFVTSVLLDP
                     IVICSIEESMVRHKYSNKEINKILEYIYTPSLSEG*"
     gene            45062..45571
                     /locus_tag="BC_09192017_0_5m_scaffold_0_prodigal-single_82"
     CDS             45062..45571
                     /product="hypothetical protein"
                     /codon_start=1
                     /transl_table=11
                     /translation="MIKLPLNKITSLINPTDFIVSTGEGTSSGSFLSAALVRDKNGDY
                     HIKIIDMYSCVIITSFFLQLGNLSTYTIHCCIPSGIVLMDKWGNGPSRIHYEELISTD
                     ISGYKHKDYIKELFNYYTQKNNINNELNKIPNLIRNWKYTDKVVEELKLRLETVSEKI
                     KLLESNYST*"
     gene            45591..46328
                     /locus_tag="BC_09192017_0_5m_scaffold_0_prodigal-single_83"
     CDS             45591..46328
                     /product="Cysteine--tRNA ligase {ECO:0000256|HAMAP-Rule
                     :MF_00041, ECO:0000256|SAAS:SAAS00043703}; EC=6.1.1.16
                     {ECO:0000256|HAMAP-Rule:MF_00041,
                     ECO:0000256|SAAS:SAAS00043714};; Cysteinyl-tRNA synthetase
                     {ECO:0000256|HAMAP-Rule:MF_00041};  TaxID=513049
                     species="Bacteria; Cyanobacteria; Oscillatoriophycideae;
                     Oscillatoriales; Arthrospira.;" source="Arthrospira maxima
                     CS-328.;""
                     /codon_start=1
                     /transl_table=11
                     /translation="MTLRVYNTLTKQKEDFKTIESNKVSMYSCGITVYDYCHLGHARS
                     YTVWDVVRRYLEYIGYDVTYVQNFTDVDDKIIDRASIEGIAPQELTKRFIGAYFEDMH
                     WLDINDAHEYPCVTDYISQIIRFIQGLEAKGLTYITEDGIYFNVSKFPSYGKLSRRVV
                     PGNPISIQQGKVINKDKASKRHPSDFALWKLSKLGELSWKSPWGNGRPGWHIECSTMI
                     KEVMGEYIDIHTGGIDLIFPHHENEIA*"
                     /db_xref="B5W6U4_ARTMA"
                     /db_xref="UniRef100_K6DMF8"
                     /db_xref="arp:NIES39_D04000"
                     /db_xref="K6DMF8_ARTPT"
                     /db_xref="6.1.1.16"
     gene            46404..46955
                     /locus_tag="BC_09192017_0_5m_scaffold_0_prodigal-single_84"
     CDS             46404..46955
                     /product="cysteinyl-tRNA synthetase n=1 Tax=Anabaena sp.
                     PCC 7108 RepID=UPI0003499DA5"
                     /codon_start=1
                     /transl_table=11
                     /translation="MSKSLHNFTIIKSLRDSGIDPIAIRVLVLQSHYRKPLEFTQESL
                     ISATNTWNVINDALVFGRNASGLLEHIPQKLNTSLINKFKEVMSDDFNTSLALSLLVP
                     LAKEINKSNNLLVHENDKELLDVPDLISKWFTINHICDVLGLKTSEVIEDEISISEEE
                     IEQLIQERLKAKQNKDYQKGNEI*"
                     /db_xref="UniRef100_UPI0003499DA5"
                     /db_xref="plp:Ple7327_2982"
                     /db_xref="33678733"
                     /db_xref="UPI0003499DA5"
     gene            47027..47695
                     /locus_tag="BC_09192017_0_5m_scaffold_0_prodigal-single_85"
     CDS             47027..47695
                     /product="hypothetical protein"
                     /codon_start=1
                     /transl_table=11
                     /translation="MDTNNLYVVQKPSDSKFIIIEGESNAALLTFKLGYDATYTPFHK
                     DFDVFDDLQYACNKLGLEYVPNQFVYVKSSMCLNWPLCNTSLENKDIINNPHSVAPCI
                     TKHLTYDTLSTDTCLFTPFIENHTIFLNINLSLYGTYEKDVSLILQKDILKDFIGDVL
                     LVKIKQEGISMECKTHNTERIKVQSICEILQGSINDYDIYSSKQDNIYLDLDLNLRLV
                     NHLL*"
     gene            complement(47703..49727)
                     /locus_tag="BC_09192017_0_5m_scaffold_0_prodigal-single_86"
     CDS             complement(47703..49727)
                     /product="hypothetical protein"
                     /codon_start=1
                     /transl_table=11
                     /translation="MIPQTNTINTDITKEIISHTTDKVNQQCVCVAMQPVLVLGEAFE
                     IIRKQNNPTKAVLSIVSDKNNTVLMAKPNLMAMEGVKVSRYSSFIASERINNWMDDGT
                     IESYTEACYKTHNATTVQVKSQKGTSDLLLNLIQNFVDSTLTEICTELTKPSTDHYLE
                     LTKDHVKPKRTSVLGQKLSDIVYATEYRYNTDKQSHFEDKQQWQIVKLKLHIDTIQNK
                     FEAAYETLSVWQPLLPGGRRNYIISKLFMRYEHETLKLAIETKLLDKNLNLQQYICKE
                     LQVGVYKDKVEPEELITGGDIDVELEGEEVYMVYKSSSHLYHLPLSSSDVLTPPVITS
                     DYPCTSLPILLPAPATCPLPFSVSNLVSSYNFKLNSHPDFIQSFNDLALQFLSGYEPS
                     NDLEKRCKQVMVGTGKAFPMSYLRLSECPRLYAEGKDNLFYCPSSMRQSLSKGLNLHE
                     WDIVSCHTNILLGLFGSSFPLLKGMVERNSIWKDYEDYFISKLCPFNKPIVKAFHYAT
                     ILGGGTKAYKQALSKSIKDGIIITPQEADQLIKVYRSHPVVREMKAFINKWGYLNSSV
                     TYPTGESHKIILPTTIIDKETGKKVRDFTNSNTLQVFSGLLRAWEMVLISYVGLSHPE
                     AFSILLHQHDGITVIEHSNNAFELAQEALTEISMICFPNLSKPIKLEIKL*"
     gene            49880..50902
                     /locus_tag="BC_09192017_0_5m_scaffold_0_prodigal-single_87"
     CDS             49880..50902
                     /product="hypothetical protein"
                     /codon_start=1
                     /transl_table=11
                     /translation="MKAPKSRKQEKGLIKGIQEEVDNLKEGDEITKDLIERIKSLSLV
                     NPTVAMNFIYSLGCDKLKEELQYVIKACDEVLMHGLNAQPYNSIHELIKVYKGLSNKQ
                     TTQSVRKVLDKGNVTLINLGIGKISLIDVERLVRPLHKLYNSDCDGTVISTCAVQMGL
                     CETIHTILSGKPLTDMYINTHIITDSTSFLVFYQSLIKAFQKYVYMYESILKENLDSS
                     TTQEIIEYQSSVHKFFIKEAVIIRDLIDEWTLSNEVTNNSEYYSALSIADGVYLKQLN
                     NCIESLKISIDEHKATLSINIGTEPEFIHEDYVEDEEYDVDNGQEDFDVYDESYIGRN
                     YSYYSS*"
     gene            51014..51157
                     /locus_tag="BC_09192017_0_5m_scaffold_0_prodigal-single_88"
     CDS             51014..51157
                     /product="hypothetical protein"
                     /codon_start=1
                     /transl_table=11
                     /translation="MSTNSLDSIIELARDTVNIKVMPTNVGQIVCLYNNKELHIDPKL
                     CNW*"
     gene            51164..51535
                     /locus_tag="BC_09192017_0_5m_scaffold_0_prodigal-single_89"
     CDS             51164..51535
                     /product="Uncharacterized protein n=1 Tax=Listeria
                     seeligeri FSL N1-067 RepID=E3ZL99_LISSE"
                     /codon_start=1
                     /transl_table=11
                     /translation="MRSNYIESLILGAPIGSVIIISSSNHYEVIDGYERVYALVHFIS
                     NLISEPLVLEECHFIKELNGKTYQDLSFKMRLELNRVPLELVEVNKEHKELWDYYLHK
                     LYRPLTLSALVKESQELYLSY*"
                     /db_xref="UniRef100_E3ZL99"
                     /db_xref="A0A0F5Z5V4_LISSE"
                     /db_xref="E3ZL99_LISSE"
     gene            51747..51989
                     /locus_tag="BC_09192017_0_5m_scaffold_0_prodigal-single_90"
     CDS             51747..51989
                     /product="hypothetical protein n=1 Tax=Geminocystis
                     herdmanii RepID=UPI0003718298"
                     /codon_start=1
                     /transl_table=11
                     /translation="MCKVTTSRGNIFKDIGFKNPEEMLTKAELVFQINTKLDKNKLTS
                     NQICNYLNINLNTLTEILRGRLSLISVEDLTSVIKM*"
                     /db_xref="UniRef100_UPI0003718298"
                     /db_xref="cyh:Cyan8802_1135"
                     /db_xref="Q1IKL2_KORVE"
                     /db_xref="UPI0003718298"
     gene            52005..52679
                     /locus_tag="BC_09192017_0_5m_scaffold_0_prodigal-single_91"
     CDS             52005..52679
                     /product="hypothetical protein"
                     /codon_start=1
                     /transl_table=11
                     /translation="MRIGLLGLGKTALNICKELQKQDSSHQFVGLYNKSLYFKEECME
                     LGIYPYAYKDLSVFLDNIDWLIISIDKNWSDVIPNVLKHINKDTELTLISSTSVYGNR
                     NGAFVNEDTVLDTSLVREHIKELINVEEQVLTRDKSYILRCGLLYQDKDELMGLVELS
                     PTETHKYINITHRQLLYRSIYLKSAKVQNVVSQAIRLDDLLDELGIEELEGEINLYTN
                     VRVEIK*"
     gene            52720..54921
                     /locus_tag="BC_09192017_0_5m_scaffold_0_prodigal-single_92"
     CDS             52720..54921
                     /product="RIIA protector from prophage-induced early lysis
                     n=1 Tax=Klebsiella phage KP27 RepID=K7NPG9_9CAUD"
                     /codon_start=1
                     /transl_table=11
                     /translation="MNKVSCPSNVLEGSNKANYLHIGPTVAGKIIRLLRDSIYSHKWG
                     SFVREVIANAYDANIENNYNGPVEITLPSLFHQELTIKDHGKGMSREFMETCYTNVGL
                     STKELDTTQGGAFGLGRLTPLLISDSYKVETNHNGIKSIYTMAIGERDGLMLEWEGET
                     TDIGTTIRVFCDSKNNGSIKDAIKEWCSYMTPLPLIDTVQLTAHHKYKSFPNLENKNF
                     WCQVPYLSSSNSYNYKYDNIKYDNIIVLNDWVPYTLDKNSLPNELQSKLNKLINYKSN
                     RYGLLIKFPNGALDIITSRENIAYTNKTITAISNAVDKFTIELKTEYTQQIEKIDSLR
                     EVLLLSKDFPQFVSDNVIWKDINLNSLSLYSNKIDGCTYTYKSFKLTQLKWSKKKYGS
                     SINLINEKHVFIDDLVKKHKADRISHYLTNKQPVELHLISPTALDNNLVKQLDWPLLS
                     TLEVPPKVRQSNRNSKDKTTNLIRTNTKEVKAYKWNGYSNNTLPNVLTYSDPISLPSD
                     KNGMCLYTIRGKITRGLSIDISNLYTTSCYGYTINKLLSIIPKDRGPLYIIPECNAPL
                     LKGNWELLIDVVYEVIGDKLQEFSNISSYENSLAYYPKEFEDSYNWIHENKNLVWLAK
                     CINKEPDKYKLDDSNIIMQYFNESLKVKTFIEENSATIWAVKLLNTTKVSNTTELNSI
                     HKLIEKIEVLYPLIWDWRVSNFSYCDTDYAQYLIDYIKGIDLLNKQDLNTV*"
                     /db_xref="UniRef100_K7NPG9"
                     /db_xref="A0A0F9S9H2_9ZZZZ"
                     /db_xref="nml:Namu_2668"
                     /db_xref="K7NPG9_9CAUD"
     gene            54918..55874
                     /locus_tag="BC_09192017_0_5m_scaffold_0_prodigal-single_93"
     CDS             54918..55874
                     /product="RIIB protein n=2 Tax=unclassified Myoviridae
                     RepID=G3BLL8_9CAUD"
                     /codon_start=1
                     /transl_table=11
                     /translation="MIGFTTTRDGISLTIQGKSFFINNTSKILDKVKEELKNSNEEAL
                     LELLDEKLQVITFSDNRLKFKDNTVYFDNNPLPSTLSDKIVSLYREGFPFEPFVKFYE
                     RLKKTPSNRVLTQLLNYLEAGSWPILQDGRILAYKVVKLNPYKNMNLSKEKAEVIQNK
                     QHPSKIQYSYLNNPSLQEFHEILNTRDYIDIYSSSVPQGIGDILSVPRNSVDDNPNVT
                     CSHGLHTCSHSYTSQFGNAINGDDVVLLVAVCPSNWVSVPIDHNNAKARVCEYEILSI
                     HENLTEKRVALYQLQSSYKYSYSDENENDEEDEYDNYYNEEE*"
                     /db_xref="UniRef100_G3BLL8"
                     /db_xref="G3BLL8_9CAUD"
     gene            55940..56110
                     /locus_tag="BC_09192017_0_5m_scaffold_0_prodigal-single_94"
     CDS             55940..56110
                     /product="hypothetical protein"
                     /codon_start=1
                     /transl_table=11
                     /translation="MSKIVFDNDFEEWWSLNYSDLDKKGYLALVGKGIKEIAYKTWCE
                     GKQSFKCCSKEI*"
     gene            complement(56425..56601)
                     /locus_tag="BC_09192017_0_5m_scaffold_0_prodigal-single_95"
     CDS             complement(56425..56601)
                     /product="hypothetical protein"
                     /codon_start=1
                     /transl_table=11
                     /translation="VNLSKVKPSVSTEPNTFASFIYNKAKVLDDWDGESYEGTSVIAG
                     AKAMQSINLLNEYK*"
     gene            complement(56689..56796)
                     /locus_tag="BC_09192017_0_5m_scaffold_0_prodigal-single_96"
     CDS             complement(56689..56796)
                     /product="hypothetical protein"
                     /codon_start=1
                     /transl_table=11
                     /translation="MNTLPILDWVSNHDSRSKSYSIRTVVHNTKIKTKI*"
     gene            56855..57499
                     /locus_tag="BC_09192017_0_5m_scaffold_0_prodigal-single_97"
     CDS             56855..57499
                     /product="hypothetical protein"
                     /codon_start=1
                     /transl_table=11
                     /translation="MLKLPIEKISELINIYGELIECIRVSKGVYLCKFKGTLLIFILD
                     SLKVFVLSNKEVTLYFIYNYKDRIYIDIFYKVLDVIESIDIENLIGKWNIQKINLNLS
                     NYLGDIWVLNKSNKIYSLDYKYDDWKGGNLLFILFTVSNNEITYYWLIPVHLYAFVDT
                     NVLIQERLKRPYMFNTERNSLCMVYLEHESINSFSGKIKYTNNSVIESLRNTCK*"
     gene            57501..57908
                     /locus_tag="BC_09192017_0_5m_scaffold_0_prodigal-single_98"
     CDS             57501..57908
                     /product="Putative uncharacterized protein n=1 Tax
                     =Coleofasciculus chthonoplastes PCC 7420
                     RepID=B4VKC1_9CYAN"
                     /codon_start=1
                     /transl_table=11
                     /translation="MTKKKVAFYSIIQYVPYPIADERINIGVLTFNEVNVRFQALKDW
                     TRVKAFGKENIDFLYRFVQRMEECAKNNLVYPGDEHDDKPLKDKVIDISNSWMNSIQL
                     TEPRPSLANIDKLLIDIIGDFLIEPKSNNEKHK*"
                     /db_xref="UniRef100_B4VKC1"
                     /db_xref="B4VKC1_9CYAN"
                     /db_xref="oni:Osc7112_2682"
     gene            complement(58198..58419)
                     /locus_tag="BC_09192017_0_5m_scaffold_0_prodigal-single_99"
     CDS             complement(58198..58419)
                     /product="hypothetical protein"
                     /codon_start=1
                     /transl_table=11
                     /translation="MDGKYFFLLPLFGLGSSFTSNGFVLASYNFLDSLLITLDLSKPL
                     QVEAKGKGIDLLSFSPITIFIWVIVSYDK*"
     gene            58721..58924
                     /locus_tag="BC_09192017_0_5m_scaffold_0_prodigal-single_10
                     0"
     CDS             58721..58924
                     /product="Uncharacterized protein n=1 Tax=Synechocystis sp
                     . PCC 7509 RepID=L8KTV8_9SYNC"
                     /codon_start=1
                     /transl_table=11
                     /translation="MTYELWFNPTENTYTFFPSSNTHAYELLEKDSELLHMFSANTWE
                     EAQQMHYDYLNLNKYKYFNDNNN*"
                     /db_xref="UniRef100_L8KTV8"
     gene            58940..59347
                     /locus_tag="BC_09192017_0_5m_scaffold_0_prodigal-single_10
                     1"
     CDS             58940..59347
                     /product="hypothetical protein"
                     /codon_start=1
                     /transl_table=11
                     /translation="MTFNMYDIWQYIYSLLLNNIANDINECLYIDVVKVNPKTLEIDD
                     NSSLNTQVRIWLEFGLYVIVDCFNENTIHEIIPGVNIPSYVMEGIKNKDYMIISTHDT
                     DLNVRGRTFEKAFSELYIKLKQKYEIINNNNKE*"
     gene            59635..59916
                     /locus_tag="BC_09192017_0_5m_scaffold_0_prodigal-single_10
                     2"
     CDS             59635..59916
                     /product="hypothetical protein"
                     /codon_start=1
                     /transl_table=11
                     /translation="MPLIKRQKYQYLLVNKTIPVIIFIVISEFTQNIYFNYFEYVSLE
                     STNNIYRYGSTPTETINNYEFITKNVTHLKQSFLEKNNDKYYTPLMEKF*"
     gene            59879..60472
                     /locus_tag="BC_09192017_0_5m_scaffold_0_prodigal-single_10
                     3"
     CDS             59879..60472
                     /product="hypothetical protein"
                     /codon_start=1
                     /transl_table=11
                     /translation="MTSIIHLLWKSFNSKDYIYSNKLIPQHINSLFNEDLKNVFIFQL
                     YENCVIEVIQSLEINILQCYSYINPSINVGYNIDFNLILNLYLIIEEITNDIRLYESI
                     KEIISNLPCVLNVTINKNEFNTYKLNIILTLSINDLNELSITNNFNIEGFESLIEIYK
                     ELNQISVNEHYKYIIKAQKICNKYFNKILTSKQIINH*"
     gene            60544..60819
                     /locus_tag="BC_09192017_0_5m_scaffold_0_prodigal-single_10
                     4"
     CDS             60544..60819
                     /product="hypothetical protein"
                     /codon_start=1
                     /transl_table=11
                     /translation="MQTTNWQDRVINKFSKSLKEPYSINRDKNYLLISGSLGSLEINF
                     NNNKFEIILMRKYNSKQELKFLEEYNDLELTTTIAQGWESNDEWKSK*"
     gene            60853..60984
                     /locus_tag="BC_09192017_0_5m_scaffold_0_prodigal-single_10
                     5"
     CDS             60853..60984
                     /product="hypothetical protein"
                     /codon_start=1
                     /transl_table=11
                     /translation="MTIINVIELTLITWISGLLLLLILSLIHFSFNNTLKYIKKTNV*"
     gene            60977..61099
                     /locus_tag="BC_09192017_0_5m_scaffold_0_prodigal-single_10
                     6"
     CDS             60977..61099
                     /product="hypothetical protein"
                     /codon_start=1
                     /transl_table=11
                     /translation="MSKPEKVQKKEVITTITYTSYLPVSYEEYLSFLLASTGII*"
     gene            61120..61419
                     /locus_tag="BC_09192017_0_5m_scaffold_0_prodigal-single_10
                     7"
     CDS             61120..61419
                     /product="hypothetical protein"
                     /codon_start=1
                     /transl_table=11
                     /translation="MSVKSCVKILKELLKNEIDENLSLLSDIELLSFVYKLRLDNNIQ
                     NLIEILEEWEVEPESTFGAILKVNTSTTFMIIAIEGHYKFANEKIVERALDISED*"
     gene            61422..62060
                     /locus_tag="BC_09192017_0_5m_scaffold_0_prodigal-single_10
                     8"
     CDS             61422..62060
                     /product="hypothetical protein"
                     /codon_start=1
                     /transl_table=11
                     /translation="MSLFSGWGLPQYPYFTHGEYLNKEVLKSRNYPSFIIEGIKELSD
                     KHFYWLNNKDPHQRFEYDTIALGFEVIGTPSEQLIMYISNTNIHLYHYKLDRESEIYN
                     GKIQLSKLHKERNDVFKRMDSPNYIQDEESRNKVLDAVQISLDELQKECNAFNNWEYT
                     FEENWYRRLYDEPIPYSESDTLSTLINVAHILLELSYVEWGTNKISMISINA*"
     gene            62077..62628
                     /locus_tag="BC_09192017_0_5m_scaffold_0_prodigal-single_10
                     9"
     CDS             62077..62628
                     /product="hypothetical protein"
                     /codon_start=1
                     /transl_table=11
                     /translation="MQKDTPWNTNQRFSPDTSLLGNASMAKQLVEEHQLDNSGLQTGL
                     QEFVDAVGTQASAAASIVSAITEGEQLKAQDRLTLNQIEQEDRQSLLQDLSINTQMSH
                     LVRDEINKGLYLSANSLSITNRSQELRNTLALSTIELQAIQVEQQQQSITRSIIQQRI
                     NETKSLGNESIKEKLALIRQRNT*"
     gene            62736..63536
                     /locus_tag="BC_09192017_0_5m_scaffold_0_prodigal-single_11
                     0"
     CDS             62736..63536
                     /product="hypothetical protein"
                     /codon_start=1
                     /transl_table=11
                     /translation="MFLPYKNESKYTLGTLNPLEEFDKESDLVTALINKDINIGLPIT
                     TYIQYLECLLHRIGEQLPPIPLSDIIDSHNIKDRAFKNDLTNWINYTFDEKSLDDEAN
                     YFDSWTLIPASTYDYKVISIENNDYWYVLNEEGNPLDYDELLDLIDSYSLYVNLLTIP
                     ESKLGLLEDEDDVIELCSDLNNKCTEATYNFPFAWNTYWILPSYIPVELAQKADFLVY
                     DDNENNIRVMGIDGGGYDFYSSHWGPLYISYCQLNKRMVDTEKGPRYI*"
     gene            63593..63757
                     /locus_tag="BC_09192017_0_5m_scaffold_0_prodigal-single_11
                     1"
     CDS             63593..63757
                     /product="hypothetical protein"
                     /codon_start=1
                     /transl_table=11
                     /translation="MITLFSLLLTNNLLSVNYFNNSFTRRNIPIVIVTSHAQNNNDIS
                     PKRGDGRREN*"
     gene            63849..64094
                     /locus_tag="BC_09192017_0_5m_scaffold_0_prodigal-single_11
                     2"
     CDS             63849..64094
                     /product="hypothetical protein"
                     /codon_start=1
                     /transl_table=11
                     /translation="MAKTIRNYKVINKSLIDLNWSNIPKFPKQLIKTWSMEAKAANEI
                     KEAGYNSNNRVLTRAKGRLRNTYFNNSYKELLRIKSK*"
     gene            64183..64404
                     /locus_tag="BC_09192017_0_5m_scaffold_0_prodigal-single_11
                     3"
     CDS             64183..64404
                     /product="hypothetical protein"
                     /codon_start=1
                     /transl_table=11
                     /translation="MYTNKNEFWCLVDKNTLLPICIYLTQIDIEQEIHRVYGTLNNTS
                     VISDYHTSQSVDFNNWKTVLGSEFIDWIK*"
     gene            64418..65140
                     /locus_tag="BC_09192017_0_5m_scaffold_0_prodigal-single_11
                     4"
     CDS             64418..65140
                     /product="hypothetical protein"
                     /codon_start=1
                     /transl_table=11
                     /translation="MNRVYDTDYGNCKTWFPYGSKEELTITPYRAISYAIGNENEEIG
                     NITITSINDDLFIDVINVWTSYLNKGYESLLVRYIQETHDKTLYIKPTNSSQVQWLAE
                     LGFEPLYVEDWSPNSLQAPWESGYKEMIYISNPSKPMILASFEKRFLMALSNYISDII
                     TFTPEVNETNSNELTWKYNNKEFKSYTDKTLNIINCCIFSEEGIKTYINISTYTNIQA
                     LAKWFVSDVNISALKDISNSYK*"
     gene            complement(65141..65212)
                     /locus_tag="BC_09192017_0_5m_scaffold_0_prodigal-single_tr
                     na_2"
     tRNA            complement(65141..65212)
                     /product="Pro"
     gene            65290..65484
                     /locus_tag="BC_09192017_0_5m_scaffold_0_prodigal-single_11
                     5"
     CDS             65290..65484
                     /product="hypothetical protein"
                     /codon_start=1
                     /transl_table=11
                     /translation="MINDTPRSIIINGMYEGNIGLIKCCVKVVNIKDDSVTYCVNNSN
                     IYNEMNITKFNQTFLLINNY*"
     gene            65490..65897
                     /locus_tag="BC_09192017_0_5m_scaffold_0_prodigal-single_11
                     6"
     CDS             65490..65897
                     /product="hypothetical protein"
                     /codon_start=1
                     /transl_table=11
                     /translation="MNSICVIECNNQEGFQTKQIEINQYYPTDINKLFDKEISKETKD
                     KWNKYLDQFNIGKLKTYIRLSTESHLNLGWIYLLSREVAYRNDLLSNIYEMELERNTT
                     PFFTWIMWSSKWIYMGLELENNINVISIPKNKI*"
     gene            complement(66210..66524)
                     /locus_tag="BC_09192017_0_5m_scaffold_0_prodigal-single_11
                     7"
     CDS             complement(66210..66524)
                     /product="hypothetical protein"
                     /codon_start=1
                     /transl_table=11
                     /translation="MKFIITIDENFSDSTLLKVFYEGADEIDSQTLTAINVFIQTHKV
                     ELILTAVKLMYIIYDKTYIEGELLALNLYESLKVLNHQVKIDEASSQPERKWRIIKDF
                     DI*"
     gene            complement(66735..66893)
                     /locus_tag="BC_09192017_0_5m_scaffold_0_prodigal-single_11
                     8"
     CDS             complement(66735..66893)
                     /product="hypothetical protein"
                     /codon_start=1
                     /transl_table=11
                     /translation="MMEDYNSKDMEVRILSYTTDNNIPEYIIEVLEQIAISAFSLDIF
                     VYSKYCLP*"
     gene            complement(66960..67124)
                     /locus_tag="BC_09192017_0_5m_scaffold_0_prodigal-single_11
                     9"
     CDS             complement(66960..67124)
                     /product="hypothetical protein"
                     /codon_start=1
                     /transl_table=11
                     /translation="MTRGLLTSIYSKMKANTPISLSIGTEDLETILNSRGVYRIPNRN
                     TGGIYIGSTN*"
     gene            67266..67466
                     /locus_tag="BC_09192017_0_5m_scaffold_0_prodigal-single_12
                     0"
     CDS             67266..67466
                     /product="hypothetical protein"
                     /codon_start=1
                     /transl_table=11
                     /translation="MTRKLHIQGDFENDLVGLVIQYFGDVTKAGNDWVEFEVDYNENQ
                     INTIITNLPISACKINLTLSQI*"
     gene            67506..67754
                     /locus_tag="BC_09192017_0_5m_scaffold_0_prodigal-single_12
                     1"
     CDS             67506..67754
                     /product="hypothetical protein"
                     /codon_start=1
                     /transl_table=11
                     /translation="MSKVFERPIDSRVEKAFNSAYNKKNRKFTFGGNIVTIPIPASEI
                     DIKDLCLSLMPNGNTVKLLPKLSIIRQQLLEAIKPVEK*"
     gene            67778..68452
                     /locus_tag="BC_09192017_0_5m_scaffold_0_prodigal-single_12
                     2"
     CDS             67778..68452
                     /product="hypothetical protein"
                     /codon_start=1
                     /transl_table=11
                     /translation="MKIYVGVSGGIDSMYLLHQLIQMELSITCINFNHGTQFGYKANN
                     LVKEYCDTNNIKFTSGHIPNNFQSGNKEKYWREERYKFFQDTVKGNVLLLAHHLTDQY
                     VSWIMSRLKVSDRCFIPITNTFGDMKVIRPLYTVPKSKIKQYIKLHKISVLEDPSNTE
                     GNRGRTECELLPLVESIIPQAEGAFTKAYHKYILKEGYPIPTNNLNYFKLKQLIDLLI
                     LYISKD*"
     gene            68465..68920
                     /locus_tag="BC_09192017_0_5m_scaffold_0_prodigal-single_12
                     3"
     CDS             68465..68920
                     /product="hypothetical protein"
                     /codon_start=1
                     /transl_table=11
                     /translation="MKVIHAAFKNINQVKDKELLSYYHINNYLVNKLLCKSNKDNLLL
                     INSIKECLPEPIIRKTLELNQINQSFLLIKDSITPLVISKEDWELYLVGNYFSVVIPF
                     VNKTVRLPLKVSEEESINTLMTLIQNKLMKGNMYIETLGSHWKVRMELY*"
     gene            69181..69639
                     /locus_tag="BC_09192017_0_5m_scaffold_0_prodigal-single_12
                     4"
     CDS             69181..69639
                     /product="Anaerobic ribonucleoside-triphosphate reductase
                     n=1 Tax=Fervidobacterium pennivorans (strain DSM 9078 /
                     Ven5) RepID=H9UDG7_FERPD"
                     /codon_start=1
                     /transl_table=11
                     /translation="LTLIFVELIESIHKEFGDNLLDMQGIGRSNRDRVKFSDAFLSNI
                     PQVFDVTIDPTANIGNKSITHYISEQFKSLQKLYSFLLLYRKIKDIFGAANANDVIKG
                     IIKGDLFINDSTKIFMPYCYAVDLRNLLIDGMPFIQGGCTLDHLKEVIVF*"
                     /db_xref="UniRef100_H9UDG7"
                     /db_xref="fpe:Ferpe_1491"
                     /db_xref="H9UDG7_FERPD"
     gene            69886..70047
                     /locus_tag="BC_09192017_0_5m_scaffold_0_prodigal-single_12
                     5"
     CDS             69886..70047
                     /product="hypothetical protein"
                     /codon_start=1
                     /transl_table=11
                     /translation="MDKSFIEALAKDYTLLEGMELNIDFILKLSKYFLSIIQILIVKK
                     VYLHFLLLH*"
     gene            70101..71177
                     /locus_tag="BC_09192017_0_5m_scaffold_0_prodigal-single_12
                     6"
     CDS             70101..71177
                     /product="Putative uncharacterized protein n=1 Tax
                     =Desulfovibrio sp. 6_1_46AFAA RepID=G1UXF1_9DELT"
                     /codon_start=1
                     /transl_table=11
                     /translation="VAEINAKKALGNIMISKPSKFSSCCRLISDYESFNELGYINSFG
                     SGGISIGSHRVLGINLPRYAYLPEEELYKAIKLVHMGLYAHREIIKEEISKGILPLYK
                     HNVLSLKHQYSTIGIIGCYEYLSNKDLDICTNEGINVLTKVFKGIEECIKEWQFNEKK
                     DGNLYNVEQIHGEILCVTICNLDNYLNYNPNKFKMYSNQYILLIQEDVSIYKRLEIQE
                     YFDVHTTGGAICHLNINDSQPLTKEQMRKLIDTALLCKVVYFAVNYAFSKTVNGDILI
                     GLHKECPITGVGIETWYTRVVEFLTNVSNWNTIHKEWEFPNRKFYINSLDNKILNYEY
                     DSKSINNTILTEAKLIHTLESNNI*"
                     /db_xref="UniRef100_G1UXF1"
                     /db_xref="G1UXF1_9DELT"
                     /db_xref="tmi:THEMA_02795"
     gene            71158..71799
                     /locus_tag="BC_09192017_0_5m_scaffold_0_prodigal-single_12
                     7"
     CDS             71158..71799
                     /product="Anaerobic ribonucleoside-triphosphate reductase
                     activating protein n=1 Tax=Methanocaldococcus fervens
                     (strain DSM 4213 / JCM 157852 / AG86) RepID=C7P768_METFA"
                     /codon_start=1
                     /transl_table=11
                     /translation="LKVIIYKNNNINIHISNVIEESFQEYPPYISMIIFVSKCNLNCY
                     RCPNKSVKSYKTTTNELINKLESNPLLDALIVLGGEPTTCSTEIEDILQQAKHKGKLT
                     KIFTNGCRPNVIKDWLGKGLLNAVSIDLKTLSKFEKISGTDITSITYLNVFNECINVI
                     QKFPSVQLEVRTTELRNSDSSILTDIKEIKDYMKLHYFNVKHIIQDDTLEYTQ*"
                     /db_xref="UniRef100_C7P768"
                     /db_xref="mfe:Mefer_0579"
                     /db_xref="90012537"
                     /db_xref="C7P768_METFA"
     gene            71892..72515
                     /locus_tag="BC_09192017_0_5m_scaffold_0_prodigal-single_12
                     8"
     CDS             71892..72515
                     /product="hypothetical protein"
                     /codon_start=1
                     /transl_table=11
                     /translation="MSDVYDRAKELYKSLYKQEEYSEDIEHDLKEGLQLLLDITAMDI
                     RLSFKLGNILSDRINLWGTQLQRHKQTGTLNGSGITSLETLCNISSDVEKIMYKLYSS
                     NGGKEIEQGRELIQNNITEQGLPLNDNEIEIVNGINLMVLGSDKFSEVDLYKAQINVQ
                     ALRFFIEETIFNHASNMIQTVWLGHIPKLNNLVTQSIINFYPDLTSN*"
     gene            72532..72789
                     /locus_tag="BC_09192017_0_5m_scaffold_0_prodigal-single_12
                     9"
     CDS             72532..72789
                     /product="hypothetical protein"
                     /codon_start=1
                     /transl_table=11
                     /translation="MLNPFDILNYPWKDIQITLTPLLKGIWWLGIGAWVGGLSERTIS
                     SYTSNQSFNATEIGLITIALIMALCWLSFGLLFHSINQSKR*"
     gene            72797..73474
                     /locus_tag="BC_09192017_0_5m_scaffold_0_prodigal-single_13
                     0"
     CDS             72797..73474
                     /product="hypothetical protein"
                     /codon_start=1
                     /transl_table=11
                     /translation="MYSQDMDFIKDDLETLPNKVMDKIWVILKSSYKGIGQENLESES
                     SLNDDLTNLIQELLNEDKGYTCLLWAGIIIGKSIIPTIEKYDPNNDLLDVVLGLVCGH
                     CFTYAAVNESYAKNKILLPPIHEDIRARLFVEKYSLENIITLDNNQYRDALLIYHHLL
                     GLCINPSVTNDMVKIITLFIERDVITDNIKNKKVLLDWIAGEVISSAWERRIPVFMYD
                     IKNLNHK*"
     gene            73488..74105
                     /locus_tag="BC_09192017_0_5m_scaffold_0_prodigal-single_13
                     1"
     CDS             73488..74105
                     /product="hypothetical protein"
                     /codon_start=1
                     /transl_table=11
                     /translation="MKTIDVNKMNNLFTYVNKCVHNKETINFDKVLTLDKNIEAQLAL
                     CLKVLCTYKNRPSVITEKNCDLWWNVIIHTNKDLSSGSMYDYSKKTCVRVCKLISKYL
                     FWFIAHLNCEVLWIHSNLKNILALTFNKIYNKKDILYTFRKTNQVKDISFISKEDWTN
                     LLFQTGIYSYNGAIQLVNKKFLKEKTSIKDKPLVEITNFRALVYS*"
     gene            74211..74741
                     /locus_tag="BC_09192017_0_5m_scaffold_0_prodigal-single_13
                     2"
     CDS             74211..74741
                     /product="hypothetical protein"
                     /codon_start=1
                     /transl_table=11
                     /translation="MLNNNKIKIKPVIMNLWQINTYPIKLSNALYDMAWERAEQILAS
                     NNKDFKNTLYQEGLSLIKLTELCKEIYINKEINNSYNIEELLIKLNNLRLKGKLTIVK
                     SNNNREVIQWEYTLKIDKTLDNWSVLSINNILKSIKVLDMYSMNQLIKEYNYQEQESW
                     SLNNNYIGCYIGNSIK*"
     gene            74803..75423
                     /locus_tag="BC_09192017_0_5m_scaffold_0_prodigal-single_13
                     3"
     CDS             74803..75423
                     /product="hypothetical protein"
                     /codon_start=1
                     /transl_table=11
                     /translation="MAKIQFVNQEPALNPVRHGDVIGFRFNPKANTALETWVTESKES
                     LLNIINSDSLEPLYDRLRKYREELGPVNLAYGEKTGHVHTVLPGDAAVGKVVGTNTSP
                     SQGINFSTFPLSILDEMTFVPLKNGNAVNPNTKTILSPVLVVAVKPFGLYHISTKHQS
                     TITFDVESLKEEDLADHNSILCAPGNWLFGVQATVDINGKLERVAD*"
     gene            75531..76028
                     /locus_tag="BC_09192017_0_5m_scaffold_0_prodigal-single_13
                     4"
     CDS             75531..76028
                     /product="hypothetical protein"
                     /codon_start=1
                     /transl_table=11
                     /translation="MVSLLEMWGEFKNDNPEHMKKYREEYLPALLELVNQSESHKKVV
                     IATIEFAMSRTDDVKCAAGDWDPVWTPWLSNASDRQEMIKYWGIERVFEHLEHETLDE
                     DDNGYKLYKCKLGNNLTQVVLYMKCPSTGDIHINPVDDKCKTTTEALLFMNHNISFDM
                     FDVQT*"
     gene            76084..76560
                     /locus_tag="BC_09192017_0_5m_scaffold_0_prodigal-single_13
                     5"
     CDS             76084..76560
                     /product="hypothetical protein"
                     /codon_start=1
                     /transl_table=11
                     /translation="MKLTKITDINNLPNGTYSTDIATNYTFSDNAKRALGVELFKLNL
                     HTKQEYYSIAEIMRVIKDYKDGLNNTIVPLIEPVYELPPNLINKTELTHNNDDFLLVN
                     ESVVNEPIVNEPIVSFESNATIEEPIEILKEKVIEGLNNQEEVKPLNKKKGHKIIT*"
     gene            76928..77065
                     /locus_tag="BC_09192017_0_5m_scaffold_0_prodigal-single_13
                     6"
     CDS             76928..77065
                     /product="hypothetical protein"
                     /codon_start=1
                     /transl_table=11
                     /translation="MSSEYAFCISNEMLLIIYDYSIKEQQNLSIILPYEETDENTELN
                     W*"
     gene            77205..78740
                     /locus_tag="BC_09192017_0_5m_scaffold_0_prodigal-single_13
                     7"
     CDS             77205..78740
                     /product="Thymidylate synthase complementing protein n=1
                     Tax=Oscillatoriales cyanobacterium JSC-12
                     RepID=K8GNT5_9CYAN"
                     /codon_start=1
                     /transl_table=11
                     /translation="MISIKNYSNGTRLSSIIDNSLGINISVIGSGLKADTIAYIMACI
                     SRNKESIIELLDRISSTPTENNEKKVEQIIEGYGHSSVRALGHLPVSIEGLSILHSLQ
                     CFNLSALQDGQERSTRYVNILDTQQSNDWFYIPKEIQEIPELKESYISVMQYWMSAFQ
                     QSLSLYKINIKDKYEEGNTLTKKVVNSRALDCARYFLPLGTRTVTVMNQNGREWVELI
                     SMFESSLLKGDAAIGTLLENLLTQTEGGMLIKHTHKNANQLNKTALDHVKDIGFTEWS
                     DSEDNTKEFMQVFKEGLPLEWGYKSILNPHIETLNSNKPLTLHNTLMAVSNHHKGLDK
                     RVSRITSGMVCHGISDIGTLKDLNRHRGMVYMPLLMEGFVFKNSTEYPPGTNYYSVPP
                     YIEEGRLNHLEEDFCNTYNKGMDMVDDWFYTAEEELGAVLANELIKYLLPHAFNTPYF
                     ISGDISRWHYLLNLRKGLDGHISYRKWTYDCNAQWQKKGYNFVPNMVEPDASSITELE
                     YRS*"
                     /db_xref="UniRef100_K8GNT5"
                     /db_xref="89533654"
                     /db_xref="K8GNT5_9CYAN"
     gene            complement(78737..79639)
                     /locus_tag="BC_09192017_0_5m_scaffold_0_prodigal-single_13
                     8"
     CDS             complement(78737..79639)
                     /product="Putative uncharacterized protein n=1 Tax
                     =Cronobacter turicensis (strain DSM 18703 / LMG 23827 /
                     z3032) RepID=C9XYK1_CROTZ"
                     /codon_start=1
                     /transl_table=11
                     /translation="MQSLFISIPAYKDSELIPTLKSLFLHASGEYSLHPFILLQEDKE
                     VLHLRLKELQQEFTNINVIPVDTKESKGPCWARHWLQQFITHQEYYLQLDSHHRFVPN
                     WDKLMVEQLLLCPPKSLLTGYPAPYEPPNIFPPHHVPTKLIGTGFDDNGILNIEGSQP
                     ILNLSTPLEGNLIAGGFILAPSNFCIEVPYDPQIYFKGEEVSLAVRAWTSGWNIFHPN
                     QIMLYHYYTRKNVTKHWDDNTSWVHLNNISLDRIKTLLDMEHIHPHVYLGIYGLGSVR
                     TLEEYQSIFGIDFKNKVITPKSLN*"
                     /db_xref="UniRef100_C9XYK1"
                     /db_xref="ctu:CTU_12060"
                     /db_xref="33573460"
                     /db_xref="C9XYK1_CROTZ"
     gene            79771..80649
                     /locus_tag="BC_09192017_0_5m_scaffold_0_prodigal-single_13
                     9"
     CDS             79771..80649
                     /product="hypothetical protein"
                     /codon_start=1
                     /transl_table=11
                     /translation="MRHNPELNFSELINLLKSQDNTISLLNEIFPEVKHLWLNYKGNK
                     VLPLFSLIETLKADKHIPHISTHVIDTYLIYTGILCVQTEEDLDTLINSNNYHTSLTR
                     VSNILKKKSVSYVRLFTPVSALIILLTGKINNCLKLQSKLNLSKLSIMGTTAILGSIN
                     RVIAHNNTITRSNLFKLSGSELTLQMVNKNKERRLSNKKVKDELLSQPSVKKTHTDNV
                     KTTTADTLNLLHKHLVELNNNFNLNKVMIQENTNKIAQLQTAITEQEIDCLKLNELIL
                     AMETSIGVIKKSNNIN*"
     gene            80726..81682
                     /locus_tag="BC_09192017_0_5m_scaffold_0_prodigal-single_14
                     0"
     CDS             80726..81682
                     /product="GCN5-related N-acetyltransferase n=1 Tax
                     =Syntrophobotulus glycolicus (strain DSM 8271 / FlGlyR)
                     RepID=F0SXV3_SYNGF"
                     /codon_start=1
                     /transl_table=11
                     /translation="MESEIISLINNLSKINLLLKENNTPIKLINNPLLINELSEFLDT
                     LKKQDSYSSFEICYLHLLLGKNLNITKVVDLLSKNLSSLDNIKNLNEGIINTLTGNIK
                     GRLRKLSNKDSISSVLTSILNRLNNPLPSDLRNKYQDVITFKTYTDSNWKDICYIFEQ
                     ANLIELEGCCDLRASAPLESYKQSERLKNEFTKICAYHNNKIIGYIAYSIKDLSITSL
                     YILPEYMGKHIGKTLLQIALINLGVNIKLNLHNNYVIDEGILNPLYNSLFIGKRTIHV
                     VCMTNNIKALNLYKSYGFIPKNMYMDILNGYKCMYTNMYKEL*"
                     /db_xref="UniRef100_F0SXV3"
                     /db_xref="sgy:Sgly_2741"
                     /db_xref="F0SXV3_SYNGF"
     gene            81736..82062
                     /locus_tag="BC_09192017_0_5m_scaffold_0_prodigal-single_14
                     1"
     CDS             81736..82062
                     /product="hypothetical protein"
                     /codon_start=1
                     /transl_table=11
                     /translation="MFNSIEEALNIIHTLGKKGLVESPDYWSAVTYLKGKGYIMSGIG
                     LREDEKVWNYRALRSEIYSLKSLNNSNCNKCLDNELFKNWKISTMNIKALQKIKEKER
                     TENYLF*"
     gene            82064..82549
                     /locus_tag="BC_09192017_0_5m_scaffold_0_prodigal-single_14
                     2"
     CDS             82064..82549
                     /product="hypothetical protein"
                     /codon_start=1
                     /transl_table=11
                     /translation="MYINGLYIDGMPHKFNRNDNYSGFDILISKQSDKELINIVNDYK
                     ELGNTGYVIWDSLWPTGISILESEDRINTYNDLNINPISKELLFFRNIQYSKYKSILL
                     INTLNQYMSNLNIAYVIKHLLNTNTINDLQQIIILLSNDVYQDYKVNNSIKSSLGILI
                     I*"
     gene            82691..83359
                     /locus_tag="BC_09192017_0_5m_scaffold_0_prodigal-single_14
                     3"
     CDS             82691..83359
                     /product="hypothetical protein"
                     /codon_start=1
                     /transl_table=11
                     /translation="MKTPYQSFNLVPVINVPHNQYSYINLIVNDLLEILDNKKTLWVL
                     PGGSLDLILAIYNIKPDILNWLNIHIVEINKQVYDMYELLKIDVEKFISAQTNTKNIN
                     KVCAYKVHSLLNLNNINLSLCETSIDKFLINQQEQFHEDDLVFINTSTREQQQEFSAD
                     VLLNIAYDRLVLGLPSIFIGCTSLKLRNELEGSSTTNKEFYVDRALTPSSKMQSILSV
                     HSFT*"
     gene            83427..84353
                     /locus_tag="BC_09192017_0_5m_scaffold_0_prodigal-single_14
                     4"
     CDS             83427..84353
                     /product="hypothetical protein"
                     /codon_start=1
                     /transl_table=11
                     /translation="MKINPDSDIQELLSHNNSINLSKKNKQTKSNPKKIGLIVLLTVI
                     LIISLCLFIWIIKTPEPPAYLINEIDQEEVKNVLNTVESINKATSLNNNVKQSVNGML
                     NTILMYDNGHTSIANGYVEYNPPDKPLMGMLQRALTAASEEKIKTINSLKTSDETLES
                     KLITSSNNPISKILRPSIQGYVDKAVLNIFMNNGDPPVSLALNLEFLKAIAIADFTTY
                     YLAYVGTKRSENSFLDDAFIQQLVAQIVPVFYDMMVYPYITTNREIPEDIKEAIIIRM
                     CDSWHNITPLSIIEKCNQDLTPIPNENTRTGS*"
     gene            84328..85302
                     /locus_tag="BC_09192017_0_5m_scaffold_0_prodigal-single_14
                     5"
     CDS             84328..85302
                     /product="hypothetical protein"
                     /codon_start=1
                     /transl_table=11
                     /translation="MKILGQEVKHLIIPTYLVFLLISLGVKGYSSNNYWSLGIPSSIK
                     PYIERGIVKEVYVLQANKHKEYIKHISLILFSTNTAFIVLYLMVLISLSDSKEGIEFN
                     SSNPNNFNKGKRNGLPQDPQQKNVQEIKTFLLAYPIIILVCNNLSFTSIQPIIYLYIH
                     LLKTIGYYISYGEVGKNGEKTLALEQNSYIGQAIGKIKDKINLICIEVNRFKEERESR
                     TDKGNKEVLILNEVNKIITLSEEPKELINNLIRISSMGLNGYEMKLLLIFNNQEDCVE
                     SIELMGGTELGIIEFKSGNKSQLILRSQGKDDKTLLFPTKDSIQKHLN*"
     gene            85317..85763
                     /locus_tag="BC_09192017_0_5m_scaffold_0_prodigal-single_14
                     6"
     CDS             85317..85763
                     /product="hypothetical protein"
                     /codon_start=1
                     /transl_table=11
                     /translation="MADDNRNTGSNNYSPKRNIIETAIDEASDTTSLLLKLLLKSVFK
                     PASYLFIALVIVPVIVFLYLGPWSLIKGLLGINNDRNTLTEITKGANNAGSYLREVTS
                     EHELNFNINVKYIGDKNKPNKQNPQSIRFEDINDSGNNRVIEVNDN*"
     gene            85753..85959
                     /locus_tag="BC_09192017_0_5m_scaffold_0_prodigal-single_14
                     7"
     CDS             85753..85959
                     /product="hypothetical protein"
                     /codon_start=1
                     /transl_table=11
                     /translation="MTIKQHNKQEHNDLSLFIHVVLVIILIVLRLDTMTSEGKDRLLK
                     SLPSWFKENILQEVGNAYRKDIFK*"
     gene            85931..86698
                     /locus_tag="BC_09192017_0_5m_scaffold_0_prodigal-single_14
                     8"
     CDS             85931..86698
                     /product="hypothetical protein"
                     /codon_start=1
                     /transl_table=11
                     /translation="MRIVRISSNKQSNKQLEFVITVCCSLLLVLTLWKPSTLITLIQG
                     DVGGWSTPNEKLNTIHNTSINQPPPKETKLNRTTGINKKLISSNVGKRIASVAKNYSD
                     RREICSIRPESCARCVRAILKDAGCNFKVISSNPIDGWTKPYGPLYANSLWGKDIGQV
                     KSKNAEVLPGDLVFFENTYKGNWWNKLGLVPKDKYNTGKQSYTPVVTHVEVAINSTKM
                     VGKRSAFKPMSQASIKNRFGNKFLGSITLYANFCNNT*"
     gene            86673..87647
                     /locus_tag="BC_09192017_0_5m_scaffold_0_prodigal-single_14
                     9"
     CDS             86673..87647
                     /product="hypothetical protein"
                     /codon_start=1
                     /transl_table=11
                     /translation="MQISVIILRLLMFITLMLIFKDVSLYMVIRGNEDKISKQIPSIL
                     RESINKSTSKPISGNTNNKFIDVNKRLNLSGTTVISVRKVSNNLAFNNWGFNHIYRDS
                     NNNKVIDTGDVGYVTSGSTIKVLIAYCLYKQETPNLNKQRVIKKALVISDNDSANQMI
                     DWIGGITKVQECFNSEGLKHSYINRLFGSSKSITNKGCKEAGIYSNCTTPETLVKLME
                     YLVTGNNSLGLYLPEDKRKQILMILSLRPKDIGINKPDNYCAFIKEVGPQKCGIALLD
                     TSITNIAYIPNKKIIMFIGYKGSNNLNDNKINKVMNALFTIGLEGSKL*"
     gene            87644..88636
                     /locus_tag="BC_09192017_0_5m_scaffold_0_prodigal-single_15
                     0"
     CDS             87644..88636
                     /product="hypothetical protein"
                     /codon_start=1
                     /transl_table=11
                     /translation="MSKKNKHNNEDDTQIIYIEQEKESIPVFTSLSLTALVVFGLWIF
                     IPDFKTLINPLIKSINIPFKSFKFLVPNNKNNETINWQEKQTEKKQNKEETKGKSIST
                     NLLFINNVSVGSRFIGMAEGNYILTKSGTYSNTSNYNGHIEPSKAVPNNTINRGFCST
                     PIQTNSTSETERINIANLKCLKRLQSLVKEVNKGLNWNTTKLSEPRLSLFLNTIDLGN
                     QARGEVKRNMYTYQIARALEQDESITLATITAMRRDSFYSSKKNKLTSALNTIPALRR
                     SAIQYCGNDLLSNVISTDQARRVIAANQSLNNIGMGLTPMTRKQIMEKVCIRKK*"
     gene            88618..89544
                     /locus_tag="BC_09192017_0_5m_scaffold_0_prodigal-single_15
                     1"
     CDS             88618..89544
                     /product="hypothetical protein"
                     /codon_start=1
                     /transl_table=11
                     /translation="MYKKKVRIFIQVIISFLISVLIILYPYKALSETDFIQNIQRIFN
                     NTIQQIKDSQNQNQNKPINPNNVINQQAPNINSNRLSIEPNKTKTTSEIYINQPNIKL
                     TCRSVNGCNIQITVQHKQTSDDNYTSFEKLKEESLKLSINTSTEININTQKGPFLINI
                     KNLGIEVVDIDYSIKDLIKNPISNVPITTNQVPNNVTTSNIKDLGRIMFQKGKDNSYV
                     FLITEELNKGKYKFHIIPSVKRTKLIFIPLKNEINISINLQDTKGSIKPIQIAQPEII
                     YLENPLINHKGILNIELDIKQNQSRICIVGIT*"
     gene            89557..91053
                     /locus_tag="BC_09192017_0_5m_scaffold_0_prodigal-single_15
                     2"
     CDS             89557..91053
                     /product="hypothetical protein"
                     /codon_start=1
                     /transl_table=11
                     /translation="MKYALINMCKVLRVKDNPLLEKCINNGFIPIPIYCFDENYFLND
                     NCSELSTGIPKMLGPKFDWLIECLTDCKLHLQEYGLDLLILLGGTSKVTKLIDKLKEL
                     NNEITCYSLAYPDEYEIKTNKELIEICKTKNIPFNFITGYSTFVNVFEMFPTQKQLPI
                     YKNRFKESCYKYIKEGKAIISSTPYTINPWPNELHNILHKDIKEGLKLIYNTPILYKN
                     NINIREDILGFKSNVRLENKAKECLNEIFKEGGILTHNSFKLQSGTMLSPLINHGVIA
                     PYYMFNECLKTYQEVILNKGCDTLKNKYKDLIDKMLTGAYGIGISNIERNNIYTLNSS
                     IFNKTIDLSLYKSIEESKELINTLNINQDGLINTDNVNAVIALLKILMNKGYVSNRVR
                     LAIGLCLNACKIHPYVIRDIFRGFLIDYNSFNTYVGLCWIIGTSGFDNPTYKNPISIK
                     KQLVKNEYELTKNNELNETIKNKWYKDKINYLSVPFILESNRLPIKPI*"
     gene            91050..91151
                     /locus_tag="BC_09192017_0_5m_scaffold_0_prodigal-single_15
                     3"
     CDS             91050..91151
                     /product="hypothetical protein"
                     /codon_start=1
                     /transl_table=11
                     /translation="MKQTKQPEEKRPKHTLTKRGTIRNEKTEKLKDK*"
     gene            91312..91617
                     /locus_tag="BC_09192017_0_5m_scaffold_0_prodigal-single_15
                     4"
     CDS             91312..91617
                     /product="hypothetical protein"
                     /codon_start=1
                     /transl_table=11
                     /translation="MTTKNGGPKKGFKQSKTHKSNIAKAQEGKKNSNYKHGKRLDYRK
                     VAGAEKGDGSIVHHKNGDHTDNRKSNLQKLKGKEPGIKTSSQHEKMTKRSQGRPKGS*"
     gene            91734..91991
                     /locus_tag="BC_09192017_0_5m_scaffold_0_prodigal-single_15
                     5"
     CDS             91734..91991
                     /product="hypothetical protein"
                     /codon_start=1
                     /transl_table=11
                     /translation="MAKKQNKVSNNGVDPRIINSQLNNEREKLIQQGKSNNFSIKFMN
                     KMFIVKDELSKETPIAFSTNRTLVSAYTMPVINYMEKVRHK*"
     gene            complement(91997..92473)
                     /locus_tag="BC_09192017_0_5m_scaffold_0_prodigal-single_15
                     6"
     CDS             complement(91997..92473)
                     /product="hypothetical protein"
                     /codon_start=1
                     /transl_table=11
                     /translation="MYCISIDIESFLSIDKLSYISYIMKDKKPKYITANKDVNIIYSP
                     TKKEFFLKVPPTCLLKCEVPKDKFMRAVESCFNSNSIRNILDSFTKTKPEARLRLSIK
                     PNGSWKVSFSHTSIDIIEFCLVITSDTITPQEAGELLYQQFLTCNGKVAVDITLWY*"
     gene            92477..93229
                     /locus_tag="BC_09192017_0_5m_scaffold_0_prodigal-single_15
                     7"
     CDS             92477..93229
                     /product="hypothetical protein"
                     /codon_start=1
                     /transl_table=11
                     /translation="MNDIYIKTKGDYTPLFFPANKIIVLNKEQNIIMNYCNGNANTLY
                     QGENAPYIYNDIISIREEFWNLFTQKDNINNLEQLKKLLELFPYLTTRDITEAKNCEL
                     KVSDLHLPLLPNACSRIQVEEGKQLSEVIIQESDKTYIYVCNKNSLKGLPCNDVNTYN
                     KLLERVKFCYMINGLIQGIINERILYYPPIKNWYKFTPEIGTFEGGNEGVIIELTSSQ
                     HSSINIEELDKIRQIMDKSLKENFLRKVQALI*"
     gene            complement(93226..94206)
                     /locus_tag="BC_09192017_0_5m_scaffold_0_prodigal-single_15
                     8"
     CDS             complement(93226..94206)
                     /product="Patatin n=1 Tax=Moorea producens 3L RepID
                     =F4XJ98_9CYAN"
                     /codon_start=1
                     /transl_table=11
                     /translation="MKTNKFRILSLDGGGVRGIFACHILNKLSSYLKEPLSSHFDLII
                     GTSTGSLIGGMVSSGVEASEILNLYENLAQDVFTDSNNVFYRYIKKLGLKPKYDINKL
                     ETLILHKIGSHSLNELKTKFMAIAYDVKQDKPLFFRSWDPDLGVLKLAEVICMSSACP
                     TLFPGRELIHKGKQYIVVDGGLGVCNPIMIGITQGLKEGYALEDIYVVSIGTGEDPYN
                     ITLNNVQNWGTLQWSSKMIGILFSANDEVQTTIAKDLLGSSNVFRFQTSLRNNPMGVV
                     CPSAIASNDICVINKLTELGTKYVELDEVTTAMKQIQNIWLTLEPQIFID*"
                     /db_xref="UniRef100_F4XJ98"
                     /db_xref="F4XJ98_9CYAN"
                     /db_xref="oac:Oscil6304_2791"
     gene            94267..94911
                     /locus_tag="BC_09192017_0_5m_scaffold_0_prodigal-single_15
                     9"
     CDS             94267..94911
                     /product="hypothetical protein"
                     /codon_start=1
                     /transl_table=11
                     /translation="MTIKDIQEDIIKAFLSVDNKKLSSSIQYGLMINPGLIDLMIPSI
                     ELLTGINFEQWKNNNTEFSKWTYKFDWLVPTGYSLCIDHRNKLGVINALQKCIHLSSH
                     YKFEWDLCQWYYDLYDDKKKGLIITGLKDIHLENEINWLRKGIKHDISIVEIPNTYNI
                     EELYKSYQLSVYESIDFIDKVKIRSNIMYYLSHPSTIEKFRKDKTLNINNINKY*"
     gene            94918..95382
                     /locus_tag="BC_09192017_0_5m_scaffold_0_prodigal-single_16
                     0"
     CDS             94918..95382
                     /product="hypothetical protein"
                     /codon_start=1
                     /transl_table=11
                     /translation="MLYPVYKNGPFVTIPIHNILITEWKVLKETERNNVIKDFKFDPI
                     IPPNNMSLCLIDIREGNNIFFINPNDAENIYIHKSIKRPFKFDSEPYELILYRESIEL
                     IKIKGREYIKNMLINNLFSLLNDKLNSENITLELHTALLKDYKDTINVCILN*"
     gene            95436..95942
                     /locus_tag="BC_09192017_0_5m_scaffold_0_prodigal-single_16
                     1"
     CDS             95436..95942
                     /product="hypothetical protein"
                     /codon_start=1
                     /transl_table=11
                     /translation="MAYKIHSNNIVTLIKDNEIDITLVKETINLKEINGNVLLGNWIR
                     VLDLIRDIKKIHSVIITANEIKALSNKCSLSISSCGSFIRKSNNDKIDSIKCSQVEKD
                     SIWFSKVPYVLKFPLAQELKNTFSYIEVIPIISEEFNNEILGQDLYQNIIPLLTVDDF
                     YYYLPTME*"
     gene            95949..96539
                     /locus_tag="BC_09192017_0_5m_scaffold_0_prodigal-single_16
                     2"
     CDS             95949..96539
                     /product="hypothetical protein"
                     /codon_start=1
                     /transl_table=11
                     /translation="MSYYWLKDDVICYKLADEVLTDIPNLTPTQIQSLIENNKIQNLE
                     CLNRFEIPKDGLFLSLRLNTEKHFWEISNIDKQCLLFSEDRDICEELKTIIQSLITLY
                     LSDRTRTISFKCVEINLDISNNNFIYIPKTYPIKSTSHLIIEISNSFKSICLYVRILK
                     GFITRTYCFSGSISLNKTKIKRYIVDINLKEKSFRL*"
     gene            96582..96974
                     /locus_tag="BC_09192017_0_5m_scaffold_0_prodigal-single_16
                     3"
     CDS             96582..96974
                     /product="hypothetical protein"
                     /codon_start=1
                     /transl_table=11
                     /translation="MYIIGELKYSSLRQGIGYLKLQYNREDITSLIQRAEKTFNVKLK
                     GDDVHVSIVRDEPIPFKKYWNKHKEPIGIQIFCDEIFNDGRFYWVDVSCHYIDLIREE
                     LGLKRKTELPLHLTLGQSYKNTINNSKI*"
     gene            97013..97492
                     /locus_tag="BC_09192017_0_5m_scaffold_0_prodigal-single_16
                     4"
     CDS             97013..97492
                     /product="DNA protection during starvation protein {ECO
                     :0000256|HAMAP-Rule:MF_01441,
                     ECO:0000256|SAAS:SAAS00013554}; EC=1.16.-.-
                     {ECO:0000256|HAMAP-Rule:MF_01441,
                     ECO:0000256|SAAS:SAAS00013562};;  TaxID=1217664
                     species="Bacteria; Proteobacteria; Gammaproteobacteria;
                     Pseudomonadales; Moraxellaceae; Acinetobacter.;"
                     source="Acinetobacter junii CIP 64.5.;""
                     /codon_start=1
                     /transl_table=11
                     /translation="MQGEIVIEESSESSVLAKGLSDICESLLKLSINIITAHWNLQGM
                     EYGILHPKLGSDYQSVIESMDKVAERAVILGGGPLMGTQVNNVNPNTMLIRDVISSYE
                     QVQKLINYFINNEGSKDEVSKNMLTDIQEQLQKLLGFLNQTYKCCEQEMEEPEMMEN*"
                     /db_xref="N9CDP1_ACIJU"
                     /db_xref="UniRef100_D0SMA0"
                     /db_xref="pcr:Pcryo_1852"
                     /db_xref="D0SMA0_ACIJU"
                     /db_xref="1.16.-.-"
     gene            97601..99193
                     /locus_tag="BC_09192017_0_5m_scaffold_0_prodigal-single_16
                     5"
     CDS             97601..99193
                     /product="UvrD/REP helicase n=1 Tax=Cyanobacterium
                     aponinum (strain PCC 10605) RepID=K9Z8K1_CYAAP"
                     /codon_start=1
                     /transl_table=11
                     /translation="MSLKDINSRTWSSNHRKLVKWNEQQINILDEVKSSNNNMTIIAR
                     AGCGKTSILVGIVGALNNKATGNILAFNTHIADNLRTDKRIPSSRIKVSTAHSYGFSM
                     FKRVIDGININKNKYNSILDNILSNEHIHIPDFIVGSQTYKQAITKDIMYGLNKLLSL
                     CRSWLIDINDINNILELYDYYGYDFPIKQEYLETLCKCVSKTLIEGKNISTTQGIIDF
                     GDMIWLPNELDLKIDTYKDIVLMDEAQDANLGMIGILNKLIGPSTRTVFMCDDKQEIY
                     GFNGSVPGICNQISEKFNTTIMPLTNCYRCPENHLEIVRQWVPDIVCGKDDIEGCVIR
                     TTFHEMNKQYKPGMVVLSRFNTPLIELGIQLISQGIPVYMSNKDITQSYVSLLDSVKH
                     ISMEEAAFILQERKEKELNRVRKSQSKGTRKLKNITDRYDGVMFLIETFIETKPNIYS
                     IITFLQDLQKKPQNESVNLNTIHSFKGGEADNIVVLDSDNMPYFGLCSTDWELNMEEN
                     IAYVAHTRSRKNMYLVNRKKEK*"
                     /db_xref="UniRef100_K9Z8K1"
                     /db_xref="A0A0F9SSZ5_9ZZZZ"
                     /db_xref="can:Cyan10605_3491"
                     /db_xref="K9Z8K1_CYAAP"
     gene            99202..99522
                     /locus_tag="BC_09192017_0_5m_scaffold_0_prodigal-single_16
                     6"
     CDS             99202..99522
                     /product="hypothetical protein"
                     /codon_start=1
                     /transl_table=11
                     /translation="MYLINNINNLNNNNFISNSIIDLISDIIDINDIYNPNFPLYLLQ
                     DICRYYTDYNIEPHTYWVLKNKLRSKEFPNIIDVNNKLILFNSIDKANSINNKLGICI
                     NQVE*"
     gene            99501..100055
                     /locus_tag="BC_09192017_0_5m_scaffold_0_prodigal-single_16
                     7"
     CDS             99501..100055
                     /product="hypothetical protein"
                     /codon_start=1
                     /transl_table=11
                     /translation="MYKSSGVVVLDSFPIRQIDIEVLDSIAASIEEGILYALITQGDK
                     EYKSPFTFSQIKNWVDFVLDSPRIIIVDLPLSSFELNNTSNTVLTISKTLSNINNLPF
                     TEPLTELCCYTSGLIETNPYINTVKQCFKEHNVINIDGMNDKLSRKQILEEMLVSDNV
                     DKYFNLLTPKSYRSVINYKESLKN*"
     gene            100140..101006
                     /locus_tag="BC_09192017_0_5m_scaffold_0_prodigal-single_16
                     8"
     CDS             100140..101006
                     /product="hypothetical protein"
                     /codon_start=1
                     /transl_table=11
                     /translation="MSIVNNRKIIEIEGDNTLIDFFQIASIGIFSLSSKLYDIPYDFI
                     KGDIYRDKKLCIFIESNSYIKSNFVSLSISKPRFFDKNKNTIYIGLKDFISALIQGED
                     FTYFELVNSWDMKNHEIFSYIYKYNEWLFNENLIKSLIHRIYTRKLNNIQELNSNEKW
                     NGIIDLIFLTTLLNNNKRNVFKLGIGDLEISNNQKLKNYVDSNQEEDKDVSLSFLIEM
                     LLSAMPELENRLEQRLKTSSFLTDSERLAYLSRTMQYMDETLQEHYYLDRYFNAKFPT
                     LEGCCELMVKGK*"
     gene            101084..102436
                     /locus_tag="BC_09192017_0_5m_scaffold_0_prodigal-single_16
                     9"
     CDS             101084..102436
                     /product="hypothetical protein"
                     /codon_start=1
                     /transl_table=11
                     /translation="MSGLPIDPDTRILTRKGWRNYQDYIDGLLTVGEDIYTYESSSRT
                     FKWEPLVSVVFHGSGLLASINLQNTLINNSVISLIMGEKVPWIIEVVKKDSRRLTGYD
                     SIKLKEIDNSQTGIGEKRRSDDMGTTYYLILGKVDNLVTHQENDNRIDTTYITVSGAG
                     AGMTWTPYTTNETVIVQQSGLVFCVGTLSLRDKIGKYSIPSGNINELPIALNGYVLGE
                     KKAIQLKTFSGFSPLINTQITSVTLQSIPPASEGIIYKANIPITNLDLPLTLTLNESN
                     ELIYIPNKTFLGISSITYKVIDSLGNTSVNTGNINITVVNNEETQLATELTLNDIKDL
                     ITDLPNQTLSSSITNLPTDYSKELTLSGINNKLSTLLSILPVTNTTTLFSATVNDANV
                     IPAGCLSIDILVITGPVIIAGRTYNTGDPIKFEPMNLKVYPAIPYDATGGSITYTIIT
                     *"
     gene            102437..103357
                     /locus_tag="BC_09192017_0_5m_scaffold_0_prodigal-single_17
                     0"
     CDS             102437..103357
                     /product="hypothetical protein"
                     /codon_start=1
                     /transl_table=11
                     /translation="MFIKYIFIPHLEDTYLDLGPDIMSLCTREFVINVNTNSTQVTYE
                     QTSGEPMVINVSNPFLPVINIEQVRGKFTLVAYGDDETTDSVNILSGPIDNTLPITQT
                     TKIGLPPVNVFIVGIYTQKLNQFFRWRDTGGKIKWGDVSFLPSNVTSIKSYRLDNNLL
                     IIDALLNDIVFINSDTVFGLEVKYNIGGNISSRYGGNWFFDNNAQVDERWALNQSNTS
                     FSNTSRLIYVKQSQIYQDTLNSINHTNKSTVSRIVYSKSILFYDPISKTWSTIDATGN
                     FNALTDSLIPTYLTTKGNSSRIIYTDRIIA*"
     gene            103373..106330
                     /locus_tag="BC_09192017_0_5m_scaffold_0_prodigal-single_17
                     1"
     CDS             103373..106330
                     /product="hypothetical protein n=1 Tax=Chlorogloeopsis
                     fritschii RepID=UPI0002EC5108"
                     /codon_start=1
                     /transl_table=11
                     /translation="MTKIKGTAQIKIYDPNVPNSERYMEVSNYVTEYMYRRLYFAGNV
                     GLNPYREGHYNIFIANRPGYTINKTGVNTQFTYNANLGGTNQSGGLLGYGLKPSSQIS
                     PIAYNTDDIIVPFVQFFNRINPPSNPISFNIIGLCRESSQSTVYPCTILIVEPGCTQS
                     TTEFIDVVYNLEIVKGNSYFFGNQFPKDWVHYYVNNNVFNMHSVRCSYCNLPQNITQT
                     NGYEFLNVRELSHFNNYNSTIFYQSNHPPFKHGKYINLSPTTASNTSNSALGFVINTL
                     FLGEGTSTDNYNKYPYYWESNPSIGTSPFQSKFNKKPDAQYPFWEPTDTPNASGDILF
                     SGTWNPTSRFPEVMKILIVTGGAIGTATYRIQVKKFVRLCAASESGTTGTNLGNTWDM
                     SRGDSVPFLNPAKPHPRHHGTALSCPKAAWKDERVLMYDMTGITILNLYDGTFQTWDS
                     VSTPVLNTTAICQCEPVPSLNLIYVACRATGLYVINTEANTVVRLNPDPCYGVCVGGS
                     GKVYAVFEGRISNSDSWTTPLSLVSAGITTGNTPDAMAPSWSRVRYIKANPWDTTDKL
                     AIIITKNTGATQVFSNGNTLNGYVVWWSPTLGSTPCVVNTSGTTITTHPGAVACHPTT
                     DSWIVPANCLVKWGSSTPIVSNITIPYTYYTWSWGLPYKSSAVALTPIESIVGWDKWF
                     GNIPNNNTFDFHMFYANFYNGYVLGRDRLINPDTGVTFLTTNSLALTTSNNWDQGGSA
                     ILIRGDLFLQWGVNMGSFYQLNNLFRDHATNGPKTQGWIDYGWNGTTWVEGSTTPRTT
                     HATSAQGPNSVNITFVDGAIQVVPSFIPGQYMLQYLCNGLLIDNTVSWYYEVNRYFTD
                     YVTQSFPVNFNVPSTPNNGTYYEVTLPKYKKIPQSNTYGWVDDGTTDGINLDPDFYSA
                     DMQSKRSFNIALGGVTVPYTSIFYWSEKATPGPMEISIEYTNLRTDRRLRFNAAEAGK
                     AITGTYVYMKCPT*"
                     /db_xref="UniRef100_UPI0002EC5108"
     gene            complement(106469..107422)
                     /locus_tag="BC_09192017_0_5m_scaffold_0_prodigal-single_17
                     2"
     CDS             complement(106469..107422)
                     /product="RepA n=2 Tax=root RepID=Q7B618_NOSS7"
                     /codon_start=1
                     /transl_table=11
                     /translation="MDFDYKLHAQIGIKSDTVPSLRLWYLCRAYDQKGCGSITMPLTL
                     VQEAVKCSRTTLWRYLKDTKVIRSYRINKGIVTIYYRSLINVCKELGIEQLGGIGKVD
                     TVHDLYENSILITALQMQHTSELIAKKENKNSSLTFKGKKVSADEERQRYSFHNTVLK
                     YFDSDGHSLTSHMCRGAMVGTSFKNETKLLGVVRVFETKQGITNLILSSKVLPYGASY
                     RGIARRLGITPKAVGHYLRRASRVRIILRPSQHMLSKTAFLGTEDLLGENPTTGYYKD
                     HKGRDMKYHTNLYYPSIPLCYQTQLRKKLIKDKFKTLVCMV*"
                     /db_xref="UniRef100_Q7B618"
                     /db_xref="nop:Nos7524_5691"
                     /db_xref="P75008_9ZZZZ"
                     /db_xref="Q7B618_NOSS7"
     gene            complement(107432..107608)
                     /locus_tag="BC_09192017_0_5m_scaffold_0_prodigal-single_17
                     3"
     CDS             complement(107432..107608)
                     /product="hypothetical protein"
                     /codon_start=1
                     /transl_table=11
                     /translation="MNDKRYKAIEKWLGSGDTNREWEAILATQEITKWKHSSYSLSDI
                     QTYVTIRSNKPKIN*"
     gene            107635..107877
                     /locus_tag="BC_09192017_0_5m_scaffold_0_prodigal-single_17
                     4"
     CDS             107635..107877
                     /product="hypothetical protein"
                     /codon_start=1
                     /transl_table=11
                     /translation="MSYINTIIKEVKKDGTFNEVYIDQEGKYIYSRIVFFPNWNMFFL
                     YINKQFIEMSNDINPLLNLAHEAKETLKSKKLMVFN*"
     gene            107912..108289
                     /locus_tag="BC_09192017_0_5m_scaffold_0_prodigal-single_17
                     5"
     CDS             107912..108289
                     /product="hypothetical protein"
                     /codon_start=1
                     /transl_table=11
                     /translation="MTTTPTLNISSNSLITLSNGVIIHLPLNRHLAWARVANAKLGLG
                     MIGVGLIDIIITLCLKDISSICPEYTMPNIKLIDDVLALDVSMEVLKTAYKPYVEIYC
                     NIPLSEWKTIKAEITPYLDNNVM*"
     gene            complement(108269..115045)
                     /locus_tag="BC_09192017_0_5m_scaffold_0_prodigal-single_17
                     6"
     CDS             complement(108269..115045)
                     /product="Putative membrane-anchored cell surface protein,
                     haemagluttinin id=2262472 bin=GWB2_Ignavibacteria_35_12
                     species=Limnobacter sp. MED105 genus=Limnobacter
                     taxon_order=Burkholderiales taxon_class=Betaproteobacteria
                     phylum=Proteobacteria tax=GWB2_Ignavibacteria_35_12
                     organism_group=Ignavibacteria organism_desc=Good"
                     /codon_start=1
                     /transl_table=11
                     /translation="MTDRIRIRRTATAGKVPTTLDLQEGELGLNTVDKKLYSSDGTSV
                     FEIGNTIKSYTSLNTDITSLISGTTSGNLFEGINSGHFVIGIKSDDAQDGFHILDKGN
                     AISSNTDPYLNRLFSVSRSLGVSTTLSVSAVSFSGSGASLTALNASNISTGTLNAARL
                     PAAYLPLTGGTVTGNLGLGVSSPSVKLSIGRLGEDFTIPVINPNTAVLLTAGGGAAAS
                     GAAMTMIGGNTSQLGLFFGDTDAGEQGGVYYNNSTDVLDLRAAGSNRISISATSTTFS
                     STTASTSTTTGAIRGASLGISGAIFADTVSANSYNLIPIGRGGGSLSSNTSTGVSALL
                     SNTTGSNSSAFGVGSLVSNTTGSSLTAVGVSALRDNITGSSLTAVGVSALRANTTGSN
                     SSAFGVSALRDNITGGGASAFGVNAGRYIADGITGLTISNNSCFFGMNTKGTQNAINE
                     QVFGFNATGNGSNTVTIGDNNIINTYLKGIVNTDLLISSKGIKIGGSSYPSYEANIDF
                     LTDPANTWRRLIKVVCPSITFSTIGFCIEIINPIANHAVRNTVHTIKKETYYVACVRT
                     ESTTLDSPDACYVTGPSDRIRAVKTSIGNYEVQIQNDNTNREYRLSIYVYASNGNHTV
                     NYYAGDTASVGIAQYDAIVSATACEDFQNVSIKSSTASSSTGTGALIVSGGVGVSGRV
                     SATELSTTTILYLDSKGLYNNIIEIGSTGGFSTTPAIDFHSGITPVDFDARIIATGGN
                     GTSGKGSLNFIANNFTFSGLVYSSGIIRDPISTTDTLILTSGTGTPGTGAIIQLFGST
                     HSTYAGQSFLDTSIFNIRSLNGTVTYLTVNSSEVNISGIPLVLTAGTTTIQPLRLQTG
                     INLTTPVFGSVEFDGINLYLTNNSVTPTRRTIAFTDSTIVGNASTATTLQVARSINGT
                     AFNGSADIITANWGTIRDITIGSSTKSVNGASNVSWSLSEVGASPTVHTHLSADITDA
                     TDLNIGNTVVKRNVNSDFSGRYIFSQNLNHSHLLTTRTTDTIFFSSTDNFIYKNSAIG
                     FKTSLALNNVVNVDQTNASNISSGILADTYLSSNVVLLNNTQTISGTKTFSAITTISN
                     SLIVTGNIGLGITTPNTKLESDGVIRVNSSTQFTGFAVSNGAYTVAQLQGSSITNDNG
                     VLTLNDFGVPKVQIIATGISYLNGGNVGIGTISPTETLHVVGNILATETITSNRAFIG
                     STLSVGLVLSPYFRVSGGTIPFGAALGTEIKVASFGGATGNFTSLGISLYKNAAAEVG
                     TTWTNTALILGYDVDDSPKAGGYLSFYNGNVGIGTSSPTQKLDVAGSVNIAGEISTGT
                     NITLANQGELRLSELTANGTNYVALRSPANVAANITLTLPTALGTAGQVLSTDVSGNL
                     SWANNSADNLGNHIATTTLNMNGQVINAVSAFYLSNTNFSITNTTGNYTNLSLGNSLN
                     SEYGVSSIEIPTHTAYGGTNNHHTGIKLASGGMSGWGTAKFQVYTSNNWKTYSEVPCF
                     SVTNNIATVSSGVLNGLSSTFGSSSIELGYNSTISFIDFHSNSTSAAVDFEARISCTG
                     YTGGSGGGNLGIQANNLTFTAVTSSFTGTVTATSFSGSGASLTFLNASNLVSGTVPDG
                     RLSGDYTGISNIAFTTAGTSGLRFWGNTDAYKIYMALQSQSGAGRLDSTSDYNIYFRI
                     GGGTNRGFVFQNSTTNVAQIDGSGNLYTNGMIRLGSSSTTDFKIFRSVSTGTLNFEGT
                     QTTYSSFNFSTTAAANALSILNNGNVGIGTNSPSQKLDVVGTVNATSFSGPLTGNAST
                     ATTLQTARTIALSGAATGTATSFNGSANITIPVTALNATNLASGTVPIDRIPTGATST
                     TVALGNHNHDSVYVGVAGDTMTGLLTLNKAGNTSIPLSTTTSANAQLEIRSTGGNTAH
                     IAFHKPGIFAANFGLDSDNQFACGGWSSGNGYTGFKAGPITAFGNLINNGGYVYPGRA
                     DASGAYQGNWFLGSHASYGLYTNTGFYVSSHIYTAGAIQTINNITPTNGAIRLTPNLH
                     LNSVAGNAIYVNWDNGTGTAGNPSLMVGNGTGGTLFRINYNGYISTSSTIRFGSGGGV
                     PNEGNCGVITWNSINGGQGTVEFVDYCGSGGATCFAFYRVPNIGTPTASNIIASINQA
                     GTYTVLSDERVKKDIKDIEYGLDTVLALKPRKYNHYVNNKFNEGKVENGDVFVSKIGL
                     VAQEVYPIVPEIVEKPENEKEGFYSLDYTSLIPVLIKAIQEQQNQIDVLQTTVSILMK
                     KLQELHDIII*"
                     /db_xref="gwb2_scaffold_698_29"
                     /db_xref="bbac:EP01_08885"
                     /db_xref="89814336"
     gene            complement(115045..116604)
                     /locus_tag="BC_09192017_0_5m_scaffold_0_prodigal-single_17
                     7"
     CDS             complement(115045..116604)
                     /product="Putative uncharacterized protein n=1 Tax
                     =uncultured phage MedDCM-OCT-S01-C29 RepID=D6PGT3_9VIRU"
                     /codon_start=1
                     /transl_table=11
                     /translation="MTNTIRIKRRASTGASGSPASLFNAELAFSEVDDILYYGKGTGG
                     AGGTATSVEAIGGRGAYVTLNTTQTITGFKTFTGGINATLTGNADTATALQTSRTFTF
                     TTDVTGSTSFNGSSNVTIPLTLSNTSVTVGTFGTSTSVGSFTVDAKGRLTGASNIPIA
                     FPVTSVNTKTGAVVLITTDISEGTNLYYTDARVRFNRLDQMAQPTSAVILNSQNITLL
                     ADPVNAQDAATKSYVDIVAQGAGNAPFTSVRAIATSSLTLSGLQTVDGVSLIAGDRVL
                     AGNNGTNSGIYTVSAGAWVRALDADISSEFKPGKQVFVNEGTSFSDTVWSITNNEPIV
                     LGTSTITFTQASGLGQVVAGPGLNKSGNTISAVAGTGITLDANTIALTGQALALHNLA
                     TNGLIIRNGTGTVISRSIAVTGTGISITNGDGVAANPSITLSAALSSVGGLTPLADRL
                     AYYTGASTAALTTLTATGRSMIGIADVAAGRTLLGLGTMALQNAVSVAITGGTIDSVT
                     ITNSILDGGTF*"
                     /db_xref="UniRef100_D6PGT3"
                     /db_xref="D6PGT3_9VIRU"
                     /db_xref="mca:MCA2930"
     gene            complement(116651..118969)
                     /locus_tag="BC_09192017_0_5m_scaffold_0_prodigal-single_17
                     8"
     CDS             complement(116651..118969)
                     /product="Uncharacterized protein n=2 Tax=Pseudomonas
                     aeruginosa RepID=U8FDN3_PSEAI"
                     /codon_start=1
                     /transl_table=11
                     /translation="MAGLKLQQHKVFTKDGWKGYEDYLLGSLRIGDDIIVFNPNTKVY
                     DWSPLIEIDFCPFDRKVLLSILDKTIEFGKSQSWLIDVQYPPDLKLNNKYNLVDSSTL
                     AHIDSNRESFGVTWNKHIFYIQAGVTDLDLDLDLGLSTNILTPYKESNFTLIPVNNLD
                     SIPTWSPLTLYYNALVRTEELILLVGCAKHSSITSGNNYPYALSKTLITSLPISLLEF
                     DGLMGEDQVEIQTIELINISSSECYICNKTNKIPIGLPTSILYKDRELYEIRNSLLSV
                     PNKLVCTFKVKNLLGTISPNESFIRTFTPSNIPLPTPTPFPINPSDIVTKSMGNVSDG
                     YLQLDNMSYVPSIIKVRWDSLIDIPTIEVDWQHILNKPVFRTTWDEIERRPTTFPTSW
                     ELISNKPTSFSTTWEAILDKPQTFLPSSHAHSEYALKSHTHTVSDFPSLNLVIKQGDN
                     ISLLNNNVDFITLQDITSDLIKTLLKNPNVPGSGLDADLLGGFPAGYFTNANNITTGV
                     IGTQRLPLFSGDVYSLTNPTNLLLSITGVVPGIYTKVTVDDKGRILFGDALVPNDIPA
                     LDASKITTGVFNPLLLPLASFTARGAVVLSNSYLDIGSLTVPTSKVINDVYDITQTLI
                     PLSQKGVPNGVATLNSSGVIPTDQLPNTLDEVIFVDTFLGLPTIGQENYIYVVKNSQR
                     MYIWDGLGFKSTDVTSVPKLTTARNITITGDASWEVQFDGSQNVTSNLILSNTSVVPG
                     QYTKVTVDAKGRVIGGTTLITSNLPLIDGGSF*"
                     /db_xref="UniRef100_U8FDN3"
                     /db_xref="A0A0F7QI24_PSEAI"
                     /db_xref="bba:Bd2565"
                     /db_xref="U8FDN3_PSEAI"
     gene            complement(118982..119731)
                     /locus_tag="BC_09192017_0_5m_scaffold_0_prodigal-single_17
                     9"
     CDS             complement(118982..119731)
                     /product="hypothetical protein"
                     /codon_start=1
                     /transl_table=11
                     /translation="MTQRVLTPEWAQNLIEIIRDNRPIIYSDGGLTIFSSHGFHTAPT
                     HKYGMDLIQGFQDPIGLSANAIEYAYVRYVDSQLIVSTTLPNPSEALLIATVYTDTYK
                     VTQIINHRVELPDMSNLPFLPVIPPIPTVSPLPTYLKSSICIFIEKPKVKTIITDIKA
                     PFPYLFQSITTKALFGSLTYSLIKNGVVISGSNNLVASTTKTTTVFNPAISVAINDEI
                     GINITLNSLASDVSFTIYAYGLTSTILSDNL*"
     gene            119815..119985
                     /locus_tag="BC_09192017_0_5m_scaffold_0_prodigal-single_18
                     0"
     CDS             119815..119985
                     /product="hypothetical protein"
                     /codon_start=1
                     /transl_table=11
                     /translation="MITGSKRNIKWIPSDWLLYINSILSYCIPKGTRNKFFVLLNTVP
                     QPLNLLKSKNGY*"
     gene            119975..120778
                     /locus_tag="BC_09192017_0_5m_scaffold_0_prodigal-single_18
                     1"
     CDS             119975..120778
                     /product="hypothetical protein"
                     /codon_start=1
                     /transl_table=11
                     /translation="MGIRNKTIVSNQIKKDLVSLSSTLRILQLTIAEATFALKHHVKV
                     NIKDLQVIEVGINELDSLRMQLISLSDVGQRTCIKLEKNELLIQSLRSVKTTMGSTNT
                     DLSSSYIKSRNSVLSLLKANIDAYIEDDDDGDYIDMDNLDKTLTEKVKELLISSPMKL
                     VEAYCDFFFDVKEKVEIRRTKPLRKNNYQSDIDKDIEVMRSLYTLAEAYRDVQIKNLT
                     SIEELLGIIKGIHLSQLQFDIPLIEHLSMLSLSVVLGVALTIRELVERH*"
     gene            120814..122739
                     /locus_tag="BC_09192017_0_5m_scaffold_0_prodigal-single_18
                     2"
     CDS             120814..122739
                     /product="hypothetical protein"
                     /codon_start=1
                     /transl_table=11
                     /translation="MNQMETLLKRVNVKGIDTPPGRVYSYLSQPEKNTLPHSCTLYVY
                     DNDFYQLISFCCRALKGGAGVKVILNHYKDITPLTTGSWKFYINKEHADFPKVSKYTE
                     HFTPELPTNTDMVITVSDSLSEVIDEGIPITNSWEQFIKLYSISSVDNPVIVDLSRLR
                     PAGVTNNVGLVSTGPLGYTLKDEDRNDLSFVSIYIAIENYLNKGNCLSFLQVLGVLNN
                     TIRRGGVYKNGIITSSMCDDNPYIRDYLNAPIIEILGSHKKGVSIQASTFNTLGDETG
                     DTLLNLIIKKVNTESLFLDKVREENSFAHSPTLYQDIKSWLKEINNNEPTENEILKEV
                     NRLKYFYPNVCMGIFLAHRDTCEIWRINLGLCKTEEDILEGFSNMARNLTELHFLWRD
                     NTNNKDKNIYLPTSLSKQIGMDVMGLANILRLWKVKYKEFVELLERVVVTNKRLNWDS
                     IEMSDLDCNKENLFKLVRGLCKGYVLSTEVSDTVCKELGVLSLDRLHTVEPSQSHSFT
                     CKDTKNFTVCRNIMPPVMRRVRRVSDTQNNSNIYNYGNVETITEVGFDLYFRLCCAWQ
                     EMMRIYGRPHCVSYDLIVDCTSENLLQWFNSKQKTKYYSIIEDLKQVDYLEKSAVPKS
                     EKVINVLKEGECPVCAE*"
     gene            122823..123680
                     /locus_tag="BC_09192017_0_5m_scaffold_0_prodigal-single_18
                     3"
     CDS             122823..123680
                     /product="Uncharacterized protein n=1 Tax=Cyanophage
                     SS120-1 RepID=M1TVU9_9CAUD"
                     /codon_start=1
                     /transl_table=11
                     /translation="MSVSYKKLYLERCVKDGKRMLPTFWRPPIIKKEPFGFWGSSDMP
                     VPEEWEVNKLIQKIIGMGLVLELPVGEFVRDGLKGELPIEKHDGIDYVKKLLLSNSAD
                     EGRHYLGMVNAAEVYPISSDIMDKCNELKDEWVSLPGHPILKAGSLESGIFLVNLALL
                     RLIGSPSLATLGRGISSDERRHVITNRHAVDDLGLNPWEPGKAIKDLMIDTFNYLLED
                     FTPTDSEEILGLELNKDFLIQSGMDLLTLGTAPVLDSLVRTVDYSPAFEISNLALYDR
                     DIVEEVVSI*"
                     /db_xref="UniRef100_M1TVU9"
                     /db_xref="M1TVU9_9CAUD"
     gene            123749..124348
                     /locus_tag="BC_09192017_0_5m_scaffold_0_prodigal-single_18
                     4"
     CDS             123749..124348
                     /product="hypothetical protein"
                     /codon_start=1
                     /transl_table=11
                     /translation="MLLDIIDEIERKKLILEKASNRLNDMELCQEDWDAINNIRSVVH
                     KLEARITNLEDSLVKTCTCLNYYNQTLKDIENKSLNKLQNYDTDPINNDGKMQYLKSL
                     IGGFNTIDDIKNWKEEIISNESNIIKGITGIEEISNSIEEWGESFFIPMDYVEGLLKG
                     LLLAQDKRINMGIISWETIMSIYLGLNKYYIKRYKKITK*"
     gene            124345..124845
                     /locus_tag="BC_09192017_0_5m_scaffold_0_prodigal-single_18
                     5"
     CDS             124345..124845
                     /product="hypothetical protein"
                     /codon_start=1
                     /transl_table=11
                     /translation="MTNSNIQSICVTLPDWLLINNIKKFVCIYHNTKPFIYNSDLKDN
                     CTYISQKELKVRCESLNEIYMAISNIKGINVIWGDNNQSCWNYLERAATRELLVTKWN
                     SILRTGINFNINQVKEIIMGVHLISQGCVSYIDPCSNLPLHNDYIDKRLVNSMLSDLT
                     HCPIHN*"
     gene            124861..125622
                     /locus_tag="BC_09192017_0_5m_scaffold_0_prodigal-single_18
                     6"
     CDS             124861..125622
                     /product="hypothetical protein"
                     /codon_start=1
                     /transl_table=11
                     /translation="MNLNDDIVSLVPVSNNTDLSNLLVSWVGTISYYETIRKHLEEKY
                     RSPLHLHEAHLQTINHINSIIKELKVIAQTTQRLNKKEELIQELIKSIEQSYDTSITN
                     KTQYEIDKEIENTFLNRKIDSYTEMSNSVEFTCKSLMEKMLLSFSEEVEPVSKKSNDN
                     FFNIPKNINVLGKELISKELYPSIYINYISVVNLPLPALEAFIFMDSQLSDWQFNPTQ
                     YKLWLSSMCGRVLAYYTIIGEQEKVTKIISKLNKS*"
     gene            complement(125650..126474)
                     /locus_tag="BC_09192017_0_5m_scaffold_0_prodigal-single_18
                     7"
     CDS             complement(125650..126474)
                     /product="hypothetical protein n=1 Tax=Leptolyngbya
                     boryana RepID=UPI0003643CEF"
                     /codon_start=1
                     /transl_table=11
                     /translation="METKNKGKIKVTKNTFLKPSSRQLSETPNNQIISVKVGDIIEFD
                     VLDINHFNHYCFESVKPLNGYKRWYIFQGHAELITNNIPPLPSVTTPIVNNELVEIKG
                     VPFLAQYDNDYAASSSCFLTCISMVLLQLGYKPKNSEMQLEDELFIKAQDTEINRFDG
                     YSLIKLIKSLGYNATYTKTATVLDLKNNLKNNIPCILGTYMTSAGHIICLIGYSDKNK
                     YYLAHDPWGKCIETDNYDFDFSGNSVTYSYDLINRLGSPESISNPQDFWLMTITNK*"
                     /db_xref="UniRef100_UPI0003643CEF"
                     /db_xref="ter:Tery_4350"
                     /db_xref="Q10WN2_TRIEI"
                     /db_xref="UPI0003643CEF"
     gene            complement(126501..127298)
                     /locus_tag="BC_09192017_0_5m_scaffold_0_prodigal-single_18
                     8"
     CDS             complement(126501..127298)
                     /product="hypothetical protein"
                     /codon_start=1
                     /transl_table=11
                     /translation="MSSSISPVPINDFSNANASTSWVNRILEYAQRPRCTGNGGLNVR
                     ITKGRVIKEGCSRDILNDLTFIPTYIYTNGSFNVSVIANTIEYAWLRYIDKQIVVSEA
                     QPQKTQGDLIAIIYTNSKSVTKVENYDGWNCPPSSVVFCCPDELDEPLLNLIGDGHNI
                     NHEDIEGLAYVIMSQDPPNRNPKNPSELWLQVRGNYRAMWWAIPTVNSLTWLNVCSSV
                     AVGIHNPNSDSWVNENISSEIWGQLYFNEGSNQLWINAFGTWKTVGN*"
     gene            127400..127936
                     /locus_tag="BC_09192017_0_5m_scaffold_0_prodigal-single_18
                     9"
     CDS             127400..127936
                     /product="hypothetical protein"
                     /codon_start=1
                     /transl_table=11
                     /translation="MSLLRSPERLLEGIIGEINITPLIGYSITAYDLRLLDTSIGNIR
                     ELLPPIPLNNNLLGRINIRGRNESNNSGSNQYLNDFINNELMWFWNLPKKVSIKLFER
                     EIEDVYIIRPRLINEYLVVEEVSLINTNYCQDIYKLGLGENSEIQGIKYWKCNYIDSI
                     KIHNKYEIDNSWIEWISL*"
     gene            complement(127951..128961)
                     /locus_tag="BC_09192017_0_5m_scaffold_0_prodigal-single_19
                     0"
     CDS             complement(127951..128961)
                     /product="RNA polymerase sigma factor SigA n=1 Tax
                     =Halothece sp. (strain PCC 7418) RepID=K9YFR5_HALP7"
                     /codon_start=1
                     /transl_table=11
                     /translation="MTYIYNKESDDLKDFLTSLCSHSLLSPEQELLLARQVQIMLKIK
                     NKGIELGFREPFSEDMYEELSLTLKTPRANLIVDFDKGTLAREVMIKHNMRLVVSIAK
                     NFTGRGIELKDLIQEGCFGLIKGIEKYDPNRGTKLSTYATFWIGQAIKRAICEKSRTI
                     RLPVHVLELQTKIRKTKHKLRTELGKEPNDMEIISDLKIKGENVSIPKYRLVTNSERL
                     VISLESELSNKKDGTTITLSEFIADKHIHDLSNDNQRHNSLSEELSEVLNELPQLERD
                     VLILRFGLDGQNNGEKRSFDQVGIALGITRDKARTMVHNAIIALRSNKDTIERLIDYA
                     KE*"
                     /db_xref="UniRef100_K9YFR5"
                     /db_xref="A0A0A2BM01_9PROC"
                     /db_xref="hao:PCC7418_3695"
                     /db_xref="K9YFR5_HALP7"
     gene            128962..129384
                     /locus_tag="BC_09192017_0_5m_scaffold_0_prodigal-single_19
                     1"
     CDS             128962..129384
                     /product="hypothetical protein"
                     /codon_start=1
                     /transl_table=11
                     /translation="MLPTIKDYISFIIFYHPDKNVEVSTLINSNNSSITNRFFWDSSN
                     ISLKEIQSTGLNTLKLSGIHLPLYGPYSKFDSLHSQLSREFYQGILLNTGIPVPNTYI
                     HKPFYNIKPLIKDAKLLNIYELIHAELQDYISRKYAGY*"
     gene            129408..129761
                     /locus_tag="BC_09192017_0_5m_scaffold_0_prodigal-single_19
                     2"
     CDS             129408..129761
                     /product="hypothetical protein"
                     /codon_start=1
                     /transl_table=11
                     /translation="MQVYKTEEFINSLNPEPGFMLIQLVPEENSYYLGGIITMVEPPK
                     QPFTAIVIKTGGPEYMLSNGTYAKSKRTIGELVIIDPTSYPAHLSYTLEGKKDEQPKI
                     YRLVPEYIVVCTITK*"
     gene            129845..131533
                     /locus_tag="BC_09192017_0_5m_scaffold_0_prodigal-single_19
                     3"
     CDS             129845..131533
                     /product="60 kDa chaperonin 3 n=1 Tax=Anabaena variabilis 
                     (strain ATCC 29413 / PCC 7937) RepID=CH603_ANAVT"
                     /codon_start=1
                     /transl_table=11
                     /translation="MVAKVILSSDQVRTVIKQVLNDCVSLVEHTLGPLGRPSLVASVI
                     GKPQLVDDGKVILSNMGYKDTASEAIASLIINTIEEVNEKVGDSSTTNMILTSEVTKG
                     CIDATTNQYVNPFKLKAGLEKGLELCQEFLNKVTKEVQPKDVYRLAYVSSNSEEIALL
                     IADTVSKVGLNSGFIHVTESKGTTTYVEMSGGLEIESGCASPTILSTKGVKELSLDKP
                     YILIVDQPLNNPQDIIPIMEDVSKLGGSIIIFADSFSNDVLATLTINTLRGICTGIPI
                     QLPLYDRNEILKDISAISGNNNLIVSSVSGLTLQQCNVKNSIGVNQIAGAMIYKDKVR
                     LITTNSKGEYDSNNNPSLVARSIELEDDLQQAIKVGNGDKIESCRKRLAAMSGGVATL
                     YVSAPTEVALKYKREKLNDCISSITSATRKGVIPLASSTMIYMSLYLEEWIRNNSSDT
                     FFDGYIKGVQILSDALRKPLELMVINRGEQFTSIYNQFKKQAKESMWNIGYDVVSKSF
                     KDLLEDNKQLIDSSLALEEVLISVISLSTLLMLTKGGAVELPIEEQKIERISMM*"
                     /db_xref="UniRef100_Q3M1B1"
                     /db_xref="ava:Ava_C0144"
                     /db_xref="CH603_ANAVT"
     gene            131570..132286
                     /locus_tag="BC_09192017_0_5m_scaffold_0_prodigal-single_19
                     4"
     CDS             131570..132286
                     /product="hypothetical protein"
                     /codon_start=1
                     /transl_table=11
                     /translation="MYVWLNLIQELMTLGYKVKGKDKCLKHIEYPNCKIEGEIISNVT
                     PLLTVYELINLIEKLDNTKTIEKGNCIINTCNKNHIEWLEQIGGYKIPSDTDIEVNIL
                     PIENKLFELSVDIIKGNIKCNLNILPNNSYNGFISINDENNLFPQVVIIWECEFDSVL
                     NNNICTLIKKYSNITVIKTIGVLTTERNINLEDNTQFTLKINILNYASKTLSIRKDLL
                     GEKDFNQILLSDLPNYFINL*"
     gene            132288..132839
                     /locus_tag="BC_09192017_0_5m_scaffold_0_prodigal-single_19
                     5"
     CDS             132288..132839
                     /product="hypothetical protein"
                     /codon_start=1
                     /transl_table=11
                     /translation="MQHLIFKKDVSRNNKEINETENISARQVFGAFKRSNEGYLILNK
                     LIRKQLYICPICKSSLTNKKFEIDHIIPIVLIPSWKSYLVTCEHNLMVLCSHCNKSKS
                     SKYEGYYKLYFHRENYYENKKIYSKDIYKDYNKLIKTLIKNMCDDKYLQQRWNRDLII
                     LNQPLNFIVEKRLILEVDIVIDE*"
     gene            132832..133251
                     /locus_tag="BC_09192017_0_5m_scaffold_0_prodigal-single_19
                     6"
     CDS             132832..133251
                     /product="hypothetical protein"
                     /codon_start=1
                     /transl_table=11
                     /translation="MNDLNITKQKPSIDISNLLMCVEKEKEWLYIFNVVKWFQDNIYI
                     YTKQYGKNSYMVNRFIICMKQNKYCLMWALRRLLFEWGIDGSYKDIRKGIKNRAQSKL
                     LISNLINKLDLLWITPVERGVKNMSSFLFNDYKTLKI*"
     gene            133311..134120
                     /locus_tag="BC_09192017_0_5m_scaffold_0_prodigal-single_19
                     7"
     CDS             133311..134120
                     /product="hypothetical protein"
                     /codon_start=1
                     /transl_table=11
                     /translation="MVLTAEKTDVQELLNLSSSFNNNNYKNNCYKGKFKRQLIKPLSL
                     WTSLFANGLNACTIDAERQGWNAPRFGVGVFQVKAMMLGTDMFLIDDKTKDSSFTNIE
                     RLVLELSVKYDLKPDKKIAKTNWNWSGMTPYIKDFSNYSLLINDSLENEINQITNDSS
                     NNQYKEMKSKKLCMRFNYAPEMLNSKDSPKGTRYTYNKDKVILSHVIKQYFSGLEFEE
                     DDFMHNIINNGIDNKDLYLFNGGVISPQEAITLLDEVYGLTQKPQLLSNKI*"
     gene            complement(134124..134492)
                     /locus_tag="BC_09192017_0_5m_scaffold_0_prodigal-single_19
                     8"
     CDS             complement(134124..134492)
                     /product="hypothetical protein"
                     /codon_start=1
                     /transl_table=11
                     /translation="MNFYVLLIYLIISLVFTEGLSYLITNSQLFQLWRDLLTNIGKQL
                     NLIDSYGTNYLEYMVQCHLCTSHQIAIFVSIFQPYIYEFPTNIVVLNIIITSILIGRT
                     SYILFNIYELLNTWLINSSQ*"
     gene            134493..134876
                     /locus_tag="BC_09192017_0_5m_scaffold_0_prodigal-single_19
                     9"
     CDS             134493..134876
                     /product="hypothetical protein"
                     /codon_start=1
                     /transl_table=11
                     /translation="MDSETQRLINNILYSAHIIILTKGTMGNYPFYSFEDGKWLIEAM
                     KINIDRDWNKEMKGLIIYTNDVLVLSYRYQAWVKRNYIPIENIFIPGEWISELTQLRD
                     KTVNDVRLEEMSKNKSIIQRFKDVK*"
     gene            134866..135426
                     /locus_tag="BC_09192017_0_5m_scaffold_0_prodigal-single_20
                     0"
     CDS             134866..135426
                     /product="hypothetical protein"
                     /codon_start=1
                     /transl_table=11
                     /translation="MLNKYWLNTPWLYKFKLIIKVLNKYDINLINVNDIIKITHILKR
                     SLIRNKNIIELYMLDMYCLNSFDKPAFCLDINEINYKKSIDVYKNIKQAALHQIDLLT
                     AFLYGDTHGKQQVNYLIKWCNINILIMTHIWNTYKLKENHSLINAENDFLKIRHLYLK
                     KLDIINNKNTELSTNNSLKILNSLLN*"
     gene            complement(135431..135667)
                     /locus_tag="BC_09192017_0_5m_scaffold_0_prodigal-single_20
                     1"
     CDS             complement(135431..135667)
                     /product="hypothetical protein"
                     /codon_start=1
                     /transl_table=11
                     /translation="MPCCGKRVSLNQTSRRVAISPSGNTLPLNNTTSNPISNNVPTTC
                     VHTYQLQNTLNFGGKNYRVMKCSKCGNIKTVFLV*"
     gene            135756..136394
                     /locus_tag="BC_09192017_0_5m_scaffold_0_prodigal-single_20
                     2"
     CDS             135756..136394
                     /product="hypothetical protein"
                     /codon_start=1
                     /transl_table=11
                     /translation="MKDIIKYLLVNPNYLHKKYKYKIILFNLICDADINSISITKAQR
                     SKYLRNNLKYFENINSNYIMAYLFDYLIKYQMPNVEELYNVYQNELHRYMLIESLRVN
                     TPTTLKYKNLDSLSIINICKITTHINTKNITKGLFYTTIDHLISLFNLYDIEVNNTLI
                     TWEEQGICLRINNNLIVILIDIFILLGQHPTSMVNYLLKWGRNERLKDLKLI*"
     gene            136446..136853
                     /locus_tag="BC_09192017_0_5m_scaffold_0_prodigal-single_20
                     3"
     CDS             136446..136853
                     /product="hypothetical protein"
                     /codon_start=1
                     /transl_table=11
                     /translation="MLSIDASNELLDFLTSQINKGIECAFPTLNIYSQGGYMGGTLLV
                     SIPLGSPAFLKAKDGKSWANECPSTIAINEGISSEYAIFNKDMRVIFWGPVGPLSDGG
                     NLELTRQGVSVIESQRITKGMVVSIKRFYLTVN*"
     gene            136855..137757
                     /locus_tag="BC_09192017_0_5m_scaffold_0_prodigal-single_20
                     4"
     CDS             136855..137757
                     /product="hypothetical protein"
                     /codon_start=1
                     /transl_table=11
                     /translation="MTININPELFKDNNIPSIKANGYIYTYDESGICGYHSFKIKGVG
                     EIKVAEHVEISGSCSIKSITLNIIEALLYEEVIITGPLNVPLCFEGKGIIETSTNFNL
                     SECFQWEFPDVIKMKLMNVLSQKPEYITTDLRELLNLHRITLPELGEGIDYDAFNVIE
                     NLNNQDKIKFHVLKSKIVGFRSEEMVRNWLVGILYYNNLPCVVFLNAYWDNYSNYPLR
                     YILNTSAFKEVVTYIKSLLFPVNDFDGINLYNTNHDINSIKFRLNTESYTMVLDEPLS
                     QQALIEMDNNISKFLSLYTSYRNI*"
     gene            137760..138308
                     /locus_tag="BC_09192017_0_5m_scaffold_0_prodigal-single_20
                     5"
     CDS             137760..138308
                     /product="hypothetical protein"
                     /codon_start=1
                     /transl_table=11
                     /translation="MDNTLEEFVIVHPYTEEEFIQPTLRALGCEKFNVLNIKELDKIK
                     TITSNLTKLDVLKYNPIYPDISYIPTALFIQYPVIAHDLPERLVRSDFNGKNIEIETT
                     MSLIIPSINTTYTESAFSLHNYSNLSKSVLNKNDLLYKEQIIKELVIVGRYIKGSRYT
                     LRFNYELFLKLCHYLNKSLIYV*"
     gene            138301..138954
                     /locus_tag="BC_09192017_0_5m_scaffold_0_prodigal-single_20
                     6"
     CDS             138301..138954
                     /product="hypothetical protein"
                     /codon_start=1
                     /transl_table=11
                     /translation="MSNYCINLNELGLMKCVQVPILKPLYKCWLIDNALMFFSPSGIS
                     KNCLEEVLGYRSTFTSYKLIQHLKKHGLEKTSCLTLSLIDSKIEPGSIFSYLYEDYKR
                     SISQTTELTSRTLDTKVRVRQRYNMGYMGCGCTSTKITLPIPLPPYPPLQSSQCICIE
                     YQNKITHFTANIPLSNIQIENILRNNKVSNISMLINYLYPILIEPSSIGVLNGIIDK*"
     gene            138935..139447
                     /locus_tag="BC_09192017_0_5m_scaffold_0_prodigal-single_20
                     7"
     CDS             138935..139447
                     /product="hypothetical protein"
                     /codon_start=1
                     /transl_table=11
                     /translation="MVLSTNNINFTESDIQKSLALLACYTGSIHFQIEPIFEAKEGSE
                     ATTRRLDLLYVSPDKELVVGIEVKKNRISGEDMFSICVKKAYPEILKTTYPDKEIILI
                     ITNKITCGISPEALYMIEHFKFEGVTLKYLPVESIGESLFQEFVDNRPMSSAWYDNRL
                     RNEYSICLSK*"
     gene            139488..139937
                     /locus_tag="BC_09192017_0_5m_scaffold_0_prodigal-single_20
                     8"
     CDS             139488..139937
                     /product="hypothetical protein"
                     /codon_start=1
                     /transl_table=11
                     /translation="MAGQKSYLLGLTLNNINKSNINNSLKKVGVDSIWNQHKQNINGE
                     DYIILGLYTQFLDKSVSSRLRNMVYRLSKDGFIHPTIIKGTKRVNLMTSINANYTNVG
                     YPITLLNQQDFLYLMCMDDILRAGKLTSNPLAGREPFNQFESLLMRS*"
     gene            139947..140291
                     /locus_tag="BC_09192017_0_5m_scaffold_0_prodigal-single_20
                     9"
     CDS             139947..140291
                     /product="hypothetical protein"
                     /codon_start=1
                     /transl_table=11
                     /translation="MINTVEQALKERNKYKEACKDLVIISITNVFTTNPYTQKIEFFM
                     DLPMTAITPYRDNPLISNIKAYNFKNELLEDENTQAVIGDLNLVLNLCGMCLLDLFLS
                     GIVTLNREHYIR*"
     gene            140297..140671
                     /locus_tag="BC_09192017_0_5m_scaffold_0_prodigal-single_21
                     0"
     CDS             140297..140671
                     /product="hypothetical protein"
                     /codon_start=1
                     /transl_table=11
                     /translation="MSDIVLDSFQQYINRVIGDNDIPTTGDTLNNNVLVDINIQLCTR
                     IRLPIAQSLPLGDRTAEMNFILNLIRNEILKGNLSEIHIGDLTVCDLLRWSYIDIDTR
                     RNCNEYAPVYGQCSQEYQFPKY*"
     gene            140696..141178
                     /locus_tag="BC_09192017_0_5m_scaffold_0_prodigal-single_21
                     1"
     CDS             140696..141178
                     /product="hypothetical protein"
                     /codon_start=1
                     /transl_table=11
                     /translation="MSLLRNAYSNRKKRKDSLNKYIDVSHINISTLPINNNLIEPDYG
                     LGYKSSQSKIIHLSQNNLMIGVKGIRAFWKYFYGVNPSGSPQGISTLLENIHKTNPNS
                     IRGWNIEEKGTNYIAKFTHHPRCIKILTNDTNRLMRLLMKVNNKDTSIWRISYKDLEL
                     *"
     gene            141190..141678
                     /locus_tag="BC_09192017_0_5m_scaffold_0_prodigal-single_21
                     2"
     CDS             141190..141678
                     /product="hypothetical protein"
                     /codon_start=1
                     /transl_table=11
                     /translation="MNTIELNNILPKLFELVQDLYSNTEKGSQIATSKGYHLPILSDY
                     LYLIDNFLNVLVPNDVSLCCITGRVHTKWYYPNYFILVEAIPQEGMYNISIVPNGTSP
                     SPNACNTTVSLNDLVIILLLHALSGKISISELSENATEITKVRDIVCKKPLIKASMLP
                     RP*"
     gene            141729..142121
                     /locus_tag="BC_09192017_0_5m_scaffold_0_prodigal-single_21
                     3"
     CDS             141729..142121
                     /product="hypothetical protein"
                     /codon_start=1
                     /transl_table=11
                     /translation="MTNEILNAEELIETENTSITASTTTNSNSEKVIPQRFSFINTTK
                     SSAELKGLPILYIDPYNKDKKVRYGKIIGVGPVNITVEPFNKFATAGKHSTIKAKELN
                     MMFLLLNGVDSEGNEVITIVQEDLVVIK*"
     gene            complement(142192..142335)
                     /locus_tag="BC_09192017_0_5m_scaffold_0_prodigal-single_21
                     4"
     CDS             complement(142192..142335)
                     /product="hypothetical protein"
                     /codon_start=1
                     /transl_table=11
                     /translation="MTGTVSLFKSDDNTQLVSTMTTGPSTLANMRYSTFYGYYNGPGE
                     TTP*"
     gene            complement(142335..143225)
                     /locus_tag="BC_09192017_0_5m_scaffold_0_prodigal-single_21
                     5"
     CDS             complement(142335..143225)
                     /product="hypothetical protein"
                     /codon_start=1
                     /transl_table=11
                     /translation="MNNRLPYIDQIYWEAVNNYLSQMIAPHTGGIHFWNSNNPKPINL
                     GLANEGITGWDTSSQTLQRWTGSAWIEFTFGIELLRPLVITLLNNNGNNLQPQWLKDL
                     IVNLFINWNPTPLPSWIINIFNIYIDNLPLSVLLPLLNTWSPTPNSPVGTLITQAGIS
                     GGMTPEQFIALFTNWSNSVPTWIVNYINALLANKSWANTPGEASYNQLLPALTEWFNA
                     WLKNDITSKLTFSSIGGILTFAQIQAALGFWFTNSLQAYIDNGDASNKQYMVNLFSSL
                     ENTQNTNYADIIARLQAHSH*"
     gene            complement(143232..144518)
                     /locus_tag="BC_09192017_0_5m_scaffold_0_prodigal-single_21
                     6"
     CDS             complement(143232..144518)
                     /product="hypothetical protein"
                     /codon_start=1
                     /transl_table=11
                     /translation="MPLIERPYIDQAVWDIINPFLTQLHNPGNGGFQIYNEGNRPNNL
                     TINDVGKTIWNNTKGCFQEWSGGYWVDLRPKRGAIEDVVLEIISTWNPSTPPQWITNM
                     INNAINGLNLSVLQSILDTWTPGLNSPLRTLIIQIATQVLNTGVTPIPTWLTDYINGL
                     LNGSNAAAIPLSRILGALDSYWANNMLPYIIIQDDLIKAYVDQKITALDSRLTTDINT
                     KYNILLAALNTHTHAGTSTPAPVQTPAPTPSPTPSPSLSNVNVTLTQRPGTMRVSYVP
                     PYSQGTATGVRVVEAAFDISITYTGTGNASSIAATYFAPSNGYTTPSGERKILGYGVE
                     SIGSTASPYTLQNFYLPITTTSTVTPRKTWKYYIVKGNDGSNYMQYDTNTNWNTFMSN
                     YYLDHVEIPYGGFDTSAWLAFWNTLDANTKSLFPQF*"
     gene            complement(144527..146059)
                     /locus_tag="BC_09192017_0_5m_scaffold_0_prodigal-single_21
                     7"
     CDS             complement(144527..146059)
                     /product="hypothetical protein"
                     /codon_start=1
                     /transl_table=11
                     /translation="MSKRIPFIDETYWEKVNPYLSQLLTPENGGIQLWTNATRPTSLV
                     SNDVGRTGWNLDAGCLQRWNGSSWINLEPSLTTLSPIITQIFNNWNPNPVPSWLSNLI
                     LNTINAWTPTQTPSWLTQALDNLLSTLVLSDIVHLLNIWTPSQGSPVDLLIDAAMLSG
                     GLTEAQAIAIINNWSGAVPTWLINYINSILTGLALSQLAGNATLPQIQTALNQWYNAT
                     LNPYINGLLTLGSIGGVATFDQISGALTTWFNLPDTGLKAYIDTGDAGSKTYGDQIRA
                     TLLARVNADYADLLNRINTHGHTPTPTSTPTPFQYFCWPNTQDNLYEAFNIPSIMGSC
                     VIDKINLMRMFINPHRWHQAVDSVGSGTWGNYSASGKLVLLPSSAWADKSGPNNSPNG
                     ITLSTLLAATTNVATVNCPDTSTGWYAIVGESFTHKSTDNMYFVYFIWESASFTGNYP
                     LRDFPMQAYLSIYKNTTNDPYGQDSNTLYSTETSGPSVGPRFSDSGEAHTFVVQYRPP
                     LY*"
     gene            complement(146052..146879)
                     /locus_tag="BC_09192017_0_5m_scaffold_0_prodigal-single_21
                     8"
     CDS             complement(146052..146879)
                     /product="hypothetical protein"
                     /codon_start=1
                     /transl_table=11
                     /translation="MPKIPDINTINWGASITEFLTQLLDPETGSINLWNDETRPGGLI
                     GIAGVKQGKSGWNISKGCLEVFDGSKWIQLKSSITEIPTPLLTSNNNTIANTEWVTKR
                     IDKVIQDFTSNILDNYINTKVKEIVRDEIIPEVNFIMETYRTIHEISGYRSSVPVEPE
                     IRISSNKDNNNTYDVHISFDESSLAPVGIYVSQEKNIWMGYDRFLSKDLVNNTLVTTI
                     KGQQGLFYKSGTLQGVELEPSWVLHLITNPTVITPNTFESQIITIIHTPLSSVDLYV*"
     gene            147028..149103
                     /locus_tag="BC_09192017_0_5m_scaffold_0_prodigal-single_21
                     9"
     CDS             147028..149103
                     /product="hypothetical protein"
                     /codon_start=1
                     /transl_table=11
                     /translation="MEIKYFRNLNRIFDCADYDWNMDAVIQRSNHVGTQLAATISDFC
                     TAVSQCSIITNHEGRITTLETNFADLYSDFYGAGGYLDNKLSNIVNNFSGVSQTYVLE
                     THTRTDLSKNANVSSLTWNQVSNTNSSIATLGWVKREVALIEPDGVAWLNPPSKGLTK
                     NTFGGMHDFTATGTSLLYKTVLLEMPSWEVASTMFVNQSLAKLNNLPIVTIGQPQSTS
                     WNKITWSLGFVSIAGIDYVINANLTPFIVGNTSGVYYLYYNPVTPNPTYQLAVSTTPI
                     NDGLVAKITLLSDNNGIVWQPSLDLTKLARLISPNLFTGSNIFTKDVTFGTLNNDLTR
                     AKALYPLIDSLNDNTLITASWTRSRINEARDTYWSLIDETTDRLIPKTNIIVDLRSRS
                     AWASTPTEQSPLQAIATKEYVLDMFQATLGIPIVTLVNIDPPQIEWTSGVVKLPLSLA
                     TQLNKEECMVPASQNPMTISASANYIYVDYTTCAVVYSCDAVNETVQGKIIAVVRTLN
                     GDPVVSPTPDGGLAPIESPLFKGDPRVPTPNDTDCDTTIPNTQWVCDKIFNLIHGSCG
                     NAFPRVYQINTVDGLQLAVGVTSGGITHSSRGNITIAPTVDPIGCVATTKEYCWIRYK
                     DDPPYYDIVISASIPSTVEGILIATLTKNGNVINIEHADIVATETTISANYRAAWGGK
                     IVYIGPVQC*"
     gene            149108..149416
                     /locus_tag="BC_09192017_0_5m_scaffold_0_prodigal-single_22
                     0"
     CDS             149108..149416
                     /product="hypothetical protein"
                     /codon_start=1
                     /transl_table=11
                     /translation="MSLPRAYRNYIKNIAQWSIRTTGGLVNHPFQGNNTPIHPVKDSI
                     SVSKNTINEYLYLILINSCPYSYYVLSEEQIINGLLIATITNKVGNGFEIININSTPI
                     *"
     gene            149425..149886
                     /locus_tag="BC_09192017_0_5m_scaffold_0_prodigal-single_22
                     1"
     CDS             149425..149886
                     /product="hypothetical protein"
                     /codon_start=1
                     /transl_table=11
                     /translation="MSNIYNGSLLNEQEIIDLVIKAASKRTIIDMDCCNIIIIINPDM
                     IYWDSKGLIGDNLKVSRIISTIIKNCGSLELIPCKSNDCLATTIAQGITENYLKLSAE
                     MSDKIYEDAKRTLLDALYCNGALSTLSTNNFIDENNVQANAIRRYYGHYCC*"
     gene            149867..150244
                     /locus_tag="BC_09192017_0_5m_scaffold_0_prodigal-single_22
                     2"
     CDS             149867..150244
                     /product="hypothetical protein"
                     /codon_start=1
                     /transl_table=11
                     /translation="MDTTVVNVESTTPSTTSQAVRSGENQKNLEMAIDSLKRLLRNEN
                     RQREVHKQLENCFKAINQYLDMNTLEQAKGINFEIIKEAIKLIDIQLALVITNADMHD
                     QIIEIVSTLGNDVKEVMTKVPTI*"
     gene            complement(150257..150856)
                     /locus_tag="BC_09192017_0_5m_scaffold_0_prodigal-single_22
                     3"
     CDS             complement(150257..150856)
                     /product="hypothetical protein"
                     /codon_start=1
                     /transl_table=11
                     /translation="MTQIITFEEVNGGGNKIITTQDTSNGINTNVPLQYCDLVPVGTC
                     TNLQFYYGLSLNVGETPNCRNDFSNTQVVIPPTLFNIPDGKTFSASYVISPEKQITLN
                     ISDLGFERVMFLLIQAKCGDFYIGVNSEPSFRSKIYMLDATDLYQCCDKNKTVSYQSK
                     QTLTTSSIIIKNYYPPTGMYLIDGSRLRDIRVQVILIGY*"
     gene            150927..152033
                     /locus_tag="BC_09192017_0_5m_scaffold_0_prodigal-single_22
                     4"
     CDS             150927..152033
                     /product="Protein RecA n=1 Tax=Bacteroides sp. CAG:661
                     RepID=R5S6Y3_9BACE"
                     /codon_start=1
                     /transl_table=11
                     /translation="MVSSKVKKTDIILGMTNDETPSLLSDKVTDNVDTLLSKLVGKSS
                     SYYRGFNNTEIINTEFVRTDFPSINYIMGGGYPRAKIVEIAGEYSAGKSTIMYALIGS
                     LQKQGYSNILFDVEASYTDDWATKCGIDVNKLAIFKPDTLEEALEGIKLCIASNVDFI
                     WVDSVPAMMPKSIVEGSFLDSPPMAIRARKLSEALPQFVSAMGKGNNKTTITFLNQFR
                     ATMNAYGAAQDTTGGAALKFYSSVRMKISKGKAISNGGSADERVGQLTKIETIKNKLY
                     PPFRIGELSIFYGSDLTDYEGVGIDVNSELSTWAIKAGIVKVNSSWFLYKDSKYQGAL
                     KFLKAINTDPELKAGLVEEVNTYIESIMNKEKNV*"
                     /db_xref="UniRef100_R5S6Y3"
                     /db_xref="R5S6Y3_9BACE"
                     /db_xref="bhl:Bache_1712"
     gene            152030..152497
                     /locus_tag="BC_09192017_0_5m_scaffold_0_prodigal-single_22
                     5"
     CDS             152030..152497
                     /product="hypothetical protein"
                     /codon_start=1
                     /transl_table=11
                     /translation="MSVKPITNKKRYKSGSKFNPKDIDLMTVKELKETYDSAKAFVSA
                     CESTFSSMIGISNKSVTSNYNDSSSLYNDEPLLGGSVGKTFSDYNDYDKYAIQDVYLP
                     PTDITDRHEVSALPLSTSSHIPERIHDNDLDSEIYSGIEEELKLLVKQQITKE*"
     gene            152559..155702
                     /locus_tag="BC_09192017_0_5m_scaffold_0_prodigal-single_22
                     6"
     CDS             152559..155702
                     /product="DNA polymerase n=1 Tax=Microcystis aeruginosa
                     phage Ma-LMM01 RepID=A0A7U2_9CAUD"
                     /codon_start=1
                     /transl_table=11
                     /translation="MSINQFNFKVVTEPDYNLIERITNNDFSYMAIDIETYSSDSLEP
                     NGALDCTLSVIRLISLMTETWECPYVIDVKLINNIPYCLKLLNAINKGHESNFILIAQ
                     NASYEYTIIYHNFEIKLNYIKDTLTALATLDVANGWKEGIRRGKSLDSIAWHFFGIEL
                     DKTLQTSDWFNTLSMAQYEYSSFDVGAPQGIINPFTNEPLISIVIEFYILMQQVCRDE
                     LNMLSAFELDQACVPIVAEMEANGLPLNIELCKATSQTLNSIKEKSLQKLCTALGRRL
                     QLDLYTGELIVPSDLQKLLNSNKKLLEILNVKLPKEQKLTDVQMTSLEELLKHLDEDN
                     TEEDIDSIKTELLSETEDIWKTKELISDLLEYKKYFKVGGEVNKYLIAVRPKTSALHS
                     KTNVVGAGTSRTSSGGGNKSINLQSIPNSYIKQDITKSELIGGNKTSEKYKVNISVRT
                     LFGVPHDSEYVWGSFDYASQELRIASAISGDPAMIDVFRLERDNPNLIHPITNEFYAN
                     PMCDLHIVAAQKMFRFLEDVPLWELNKASTTLLPDGKVPRKVGKIVNFCVGMDAEALT
                     KQGWRKYGEFTCDDEILTYDINKDCYVWSKPLAINHFKNQETLLLDYKGDHNIASESS
                     ISRWSVITTPNHRWWTFLTSSTQDKRKGFKTHKFRTSKDISKNGPRIKMVISSSIEDT
                     EGTVLIESWEDLMVMCVVMYHLDRNNKEVYKGQFIYQEELINLNTILNKIWVSNFKYC
                     DIKTDIKPINPVVFTRLSVNEKKRYNKYGHAEFDKSLVESVFNKYNLDPYNISTWYNF
                     LFKLSKSTLDEMFNIFEDICGIHKVRIRTMSFIDKEVKDFVQLIGILIGYTITDLESS
                     GISSFLYKSTKTINSCKCEGMYISKSQKQDVWCPTTETETWVVRYNNFIGITGNSILY
                     GKSDKSFAKDFNLSLEATQVLIKAYSDGFPKLFKWIEQVGNNSKYEKTIRSAYNRQVF
                     VFEENAKGEDSDNASIRKAVNAIIQTTAGDMMKLALKYIKDDKELWKLLKVCNVVHDK
                     ILSWVNDSNCWKYLRAL*"
                     /db_xref="UniRef100_A0A7U2"
                     /db_xref="A0A075BV21_9CAUD"
                     /db_xref="lba:Lebu_0805"
                     /db_xref="A0A7U2_9CAUD"
     gene            155795..156361
                     /locus_tag="BC_09192017_0_5m_scaffold_0_prodigal-single_22
                     7"
     CDS             155795..156361
                     /product="hypothetical protein"
                     /codon_start=1
                     /transl_table=11
                     /translation="MNIFINARLGDGCYFKYKTCKHWSISFSGVEKNWIEHKHVISKS
                     NNKVYKRPQSLKAYGTKPIYFLHMTSCEVDCYAIMSIEEIINKMEIEDVIALYFDDGS
                     WHKKKHFMHIYTNSFNKDENLFLIKKLKELLDINCKLRLDKKKTGKEYFYLALSVSDS
                     NILKGIINDYIISYPNLSCFNYKIGLYE*"
     gene            156498..156749
                     /locus_tag="BC_09192017_0_5m_scaffold_0_prodigal-single_22
                     8"
     CDS             156498..156749
                     /product="hypothetical protein"
                     /codon_start=1
                     /transl_table=11
                     /translation="MEFNTLIPGKFTYIDLIQVKNKDGSLKNEYELVFDVNQEAKDIC
                     SAIQRHKVRAEEDLLSPFLSLNEVFPSKVDYKIGPYWMH*"
     gene            156777..158144
                     /locus_tag="BC_09192017_0_5m_scaffold_0_prodigal-single_22
                     9"
     CDS             156777..158144
                     /product="hypothetical protein"
                     /codon_start=1
                     /transl_table=11
                     /translation="VKVIIDNNKEFKSLLNISEKCTSDLSGGSIAVKCVQLVCIKDPL
                     NNQGKGLLKILAFKEGLCSFEGVMENVIISREGSLFIDKPTIHELLELIGLVESNNTL
                     ITLDKPLGKDLEIKIKDYGSKKLAVISTDDSGQEVKFPISGLNSINKDWNNVFKDNSG
                     KLIEKFMKICPHVHKTDELIELRIEKIPEGANHYELSLNTRLIESNTLRYITHIQMTE
                     EEYTTYVGMSFRISTKLKDIISIFKGGFQFSIAGTKDPIYRLSNTKGDTLTFFPGTVH
                     ITPSTQIDMSVKEGETICSLDLELNRFITALKFHMTEQTGGDALLSINKDFLNIKGGK
                     SSLPAQIQLHSLSLYGKGWQNLSINTKPLISGGQSILNILASTGNIVMRVVPFKKNSI
                     DISETHRVIILEPYAEFEGGSPTIQISGFIEELESNNTQDTSVLNNLEDSTTLNNDLI
                     GITPM*"
     gene            158201..158836
                     /locus_tag="BC_09192017_0_5m_scaffold_0_prodigal-single_23
                     0"
     CDS             158201..158836
                     /product="Deoxyuridine 5'-triphosphate nucleotidohydrolase
                     {ECO:0000256|HAMAP-Rule:MF_00116,
                     ECO:0000256|SAAS:SAAS00071038}; Short=dUTPase
                     {ECO:0000256|HAMAP-Rule:MF_00116};; EC=3.6.1.23
                     {ECO:0000256|HAMAP-Rule:MF_00116,
                     ECO:0000256|SAAS:SAAS00071036};; dUTP pyrophosphatase
                     {ECO:0000256|HAMAP-Rule:MF_00116};  TaxID=742722
                     species="Bacteria; Actinobacteria; Coriobacteriia;
                     Coriobacteriales; Coriobacteriaceae; Collinsella.;"
                     source="Collinsella sp. 4_8_47FAA.;""
                     /codon_start=1
                     /transl_table=11
                     /translation="MYATKGTIIRLPHCPPNQFEKTGNGMNAGYDIRAAEDTIIYPSY
                     LAKQDKGLNLIEWKSIGKLTDLSPTLQTQLSSVFDLELEDDTIGIKIDSNGEVYQLYY
                     KPQLVKTGLVISYDILSWSLLTTRSSVGSKQQLSMPHGVGIIDFTYKGLADEILISFT
                     SNDVRVIQKGERIAQLIPMNQYTIEIIEGNIEDDSYGLIENRGGFGSTGIN*"
                     /db_xref="A0A096KNZ6_9ACTN"
                     /db_xref="apv:Apar_0767"
                     /db_xref="UniRef100_R6A6E9"
                     /db_xref="3.6.1.23"
     gene            158888..159565
                     /locus_tag="BC_09192017_0_5m_scaffold_0_prodigal-single_23
                     1"
     CDS             158888..159565
                     /product="Uracil-DNA glycosylase n=1 Tax=Microcystis
                     aeruginosa phage Ma-LMM01 RepID=A0A7T7_9CAUD"
                     /codon_start=1
                     /transl_table=11
                     /translation="MYFTPNNNPWCTNCSLHKQRDSKVKAVHTHAHTPFSNILLFVLA
                     SYPGAREEKEGLSLVGESGKAFDKAINEVTKDIILPKCYRPILKYMAKGNVIRCNPKK
                     ETKISKIQMNACKNWLGKDLNAMHPKVPILACGSEAKKVLFGEEGSLYKMRGQVHYFE
                     SHPVVITSNPVILVKYKQETMDINGDRIEKDIITGSPKYFFMKDLKLMADVISDYVHS
                     VILDGEE*"
                     /db_xref="UniRef100_A0A7T7"
                     /db_xref="A0A7T7_9CAUD"
     gene            159565..160833
                     /locus_tag="BC_09192017_0_5m_scaffold_0_prodigal-single_23
                     2"
     CDS             159565..160833
                     /product="DNA polymerase III subunits gamma and tau (EC:2
                     .7.7.7)"
                     /codon_start=1
                     /transl_table=11
                     /translation="MKSSLAEEMRPKTWDDYIGIPNTIAQLQHTIQTNNPRGGIMIWG
                     PTGVGKTSLAKLIVSSWLCLEREPNQFNPCGKCNVCLGLNTDNYYYYTPSGSKDTGDG
                     KSSAQIIGEMISRSKQTPYYMNNKSGTFRHFQVINEMQLLSRATHNSLLDAIEEAPES
                     TTWILTGMDTNTNTMDSEVFAALANRCLYIRIPQNTEDDIKNRLITQIPNLNLETAQA
                     ISVLSNKNMRKAWSNLSIFWPRIEAENITSEMVYDELGGGCSEKSRRDFWRALALGNG
                     IDITNTLNKWLSKTSSNIIKNLLINDLIINPNIFKSNSYIKDLGAALYTDLRDVPLVL
                     VFLQYLGDIDLYNDKNINELNTQIENPIEINKDMQIADVIANELNKVLDIEIPLSGKK
                     LKNKVYGLSDTETAFLTLTSLDKILEYYNL*"
                     /db_xref="ter:Tery_0832"
                     /db_xref="UniRef100_A0A7T3"
                     /db_xref="A0A075BS42_9CAUD"
                     /db_xref="A0A7T3_9CAUD"
                     /db_xref="2.7.7.7"
     gene            160833..161729
                     /locus_tag="BC_09192017_0_5m_scaffold_0_prodigal-single_23
                     3"
     CDS             160833..161729
                     /product="hypothetical protein"
                     /codon_start=1
                     /transl_table=11
                     /translation="MYLGTSSVSIWLYVYMIRYKRMPDVIDLNTWRDILQVFKLPPEF
                     NQENKQIIIARIPNKILSYTTKKELGNINLKTEFNKNIDYKDIILITEAETKQKKEDI
                     TNFLHKHKTWIKPLEENPSELTRLYAILRKVFTHEAYEWLMFNYKESPLRIKEELSWW
                     SYKFNKTKVLIDINQVRQDLGEFEENTERYCSYLAQPKGNTILHNMKSSDIWSTFFSI
                     NMYKSPVDIFIQRNCPALSLSLNLLHYSVTNGYVGIEEGTIILNSWWVNVVTNRKTKP
                     WALKQNSDSLNELRRALKLILK*"
     gene            162053..163294
                     /locus_tag="BC_09192017_0_5m_scaffold_0_prodigal-single_23
                     4"
     CDS             162053..163294
                     /product="hypothetical protein"
                     /codon_start=1
                     /transl_table=11
                     /translation="MSISSKAGELATNDNVFSFEDMFDASAIEEQRKSSNTNVRRTIP
                     LVFQQSEHPLWVPRLKLTKQGEAPIVVSTKEPFNVYQEVINKKGESKLALLPIVEYHG
                     WIMLAEYGAGVSEWDGTNKVMHNHCNTLGSAPLGQSNTKVNAIFYPLRSMYQYDADAP
                     YTKPSQDVLSLNPFGSRGEWCGDCIRNCHNQIPSVVEPDNKLLRCKAWGYMYMMVTSL
                     TVKEGDDIVRYNVKELYNNKSEPLNYFPLAIDLKESSIQGAPKQGIIGAAQVHEDCKL
                     EPYKFVLGTNIRDIPRLTNPVEIAKFKSVHSRPYSLRAVFKENAITGDKATWSQGHFV
                     QDYETKSDLNFKEQIDARQDEHDECLAIWKEVSPLREIQELTNLPLGQFGNDVTSLKS
                     ADVAHFDPVVNDSDEGWGVDI*"
     gene            163389..164936
                     /locus_tag="BC_09192017_0_5m_scaffold_0_prodigal-single_23
                     5"
     CDS             163389..164936
                     /product="Putative helicase n=1 Tax=Lactobacillus phage
                     Lb338-1 RepID=C1KFP6_9CAUD"
                     /codon_start=1
                     /transl_table=11
                     /translation="VNSIIDLVLNGTLFSIKGLPEKVGNDILYIFTEIVGNTELIEKL
                     KDFPICKVIEDYGLESRANLGAKDSNGDIVIPIGFLKQIKEYLINLNYRFNIIQNNNY
                     PLINIEEIELNPYLRSYQKEAALKGLEEKIGIIQLPTGAGKTEINIEILKHCPTQANK
                     LVLVPTKGLLYQTVNSFKNRLGVDIGIIGDGHFDIKEITIGIPNTIDIRLKEQCSLTL
                     NYCKSIYALMIDECHDVISEPRVWRMISQMENKVITIGFSATPWLEGGLGKVMDALLG
                     KVIVEGKVSDFMDAGVIETPIIQYHVVPKPPLPPSLLTRLNKSKHGNGYDMSLMNVLY
                     NTCIVKHKTRNELIVELVKERLAMDSGPIALVVNRVGTSSSKNKKGTKAISHSDILKE
                     LIQEKLGLDFPLLHGGTTSSDSKIIINQLINGEIPGVIAGPAALTNGLDIPCLNAVFL
                     CAGGKKLSDVLQRIGRVLRRFDNNSNKPLVVDFYDNVLYFRNHSEGRIKICRDTYGID
                     NVKIIER*"
                     /db_xref="UniRef100_C1KFP6"
                     /db_xref="A0A068JPR1_9DELT"
                     /db_xref="dsf:UWK_01825"
                     /db_xref="C1KFP6_9CAUD"
     gene            164951..166150
                     /locus_tag="BC_09192017_0_5m_scaffold_0_prodigal-single_23
                     6"
     CDS             164951..166150
                     /product="Putative helicase n=1 Tax=Microcystis aeruginosa
                     phage Ma-LMM01 RepID=A0A7S4_9CAUD"
                     /codon_start=1
                     /transl_table=11
                     /translation="MMKIILGPSGAGKTRQLNEELKLDSSYAIRTATTAQAALISAGV
                     EGASEGRTIHSVLGIYNEASLSKSIINGSIYPRLRLIAEKYRNIAIDEISICSARFMN
                     YLVYALKEYNSVGNNPSLGIICMGDFAQLPHVTTSEVRTLPVFHSQYWPEMTIEYLTK
                     VYRQDNPEFIHLLNRARLGKLNDVKDWLVDNIEFSNSVDDNFEGLTVFSTNKEVNYYN
                     EKKLAELPGTVKNYPVKITGKPPEEYTKGRIGDLNVKKGAIVTLMVNNLKAGYANGSL
                     GIVEVLGDKFLSIRILRTNKVIDVNYVSISNKPLNAKKSLGSVSFIPVKIAYASTIHS
                     VQGQTITDKLQFKLGGNFLPKLSGGVYVVLSRVNDHNKLRIVGSPELLVQSNYINPIY
                     VPFIKGD*"
                     /db_xref="UniRef100_A0A7S4"
                     /db_xref="A0A7S4_9CAUD"
     gene            166198..167538
                     /locus_tag="BC_09192017_0_5m_scaffold_0_prodigal-single_23
                     7"
     CDS             166198..167538
                     /product="Putative DNA primase n=1 Tax=Microcystis
                     aeruginosa phage Ma-LMM01 RepID=A0A7P8_9CAUD"
                     /codon_start=1
                     /transl_table=11
                     /translation="MLEEKHIKQLTNIKTHLLLKDIIPNILNLPHDVCPFCNKRGKWK
                     IRGRGEIGTCFSSNCIIRSLNKHGACDVITAYRLLNKKSNNINEEPLGFIDTLNQLDS
                     LVIDKLGLDVLSTNLLESRHKVISQAWRTYVKELKSKYGTSGITYLLNRGFSEEIIYE
                     LDIGYASNNTLRRNSELSWDDLYEHRLIDNTTGREFFFDSIIFPVKDIFNRFLHLQGR
                     STCPIIPKDKEGNDRWPRYKATSNVIGIPNIDMFMFLEHKLGLYKNKSNNVFICEGVP
                     DVISLYQAGENAVGVFGTHGLLRNIYKFQGFNEITVIADNDKYANNHNYYPNLYKSWE
                     RIIPQIITLQIVCPTTKIYTFIPPTEINSHKIKDINDMCKAGIQGNSLINYIIDNRIH
                     LPKFLIEQKFHDSNYHLDILKVIKITNSHLSDIETLILKEYGNFMNYLLNVIIT*"
                     /db_xref="UniRef100_A0A7P8"
                     /db_xref="A0A075BS71_9CAUD"
                     /db_xref="A0A7P8_9CAUD"
     gene            167522..168052
                     /locus_tag="BC_09192017_0_5m_scaffold_0_prodigal-single_23
                     8"
     CDS             167522..168052
                     /product="hypothetical protein"
                     /codon_start=1
                     /transl_table=11
                     /translation="MLSLLDLKTDTICVSKGNTGNLLIVDVSSNIQLEHKELVYKWKE
                     FIFDKQNIIHKKDTQYLFIVYSYHMLSNTLNKGFIKRFPFIINIKSTSSFSYVREYIR
                     KRIKVLSKDKELIILQKDVQDDLSGLLQYKKHNIFIFYKEDSFIRFKHNPLSLTLAIS
                     YSYLNKSNNFITLINN*"
     gene            168073..168471
                     /locus_tag="BC_09192017_0_5m_scaffold_0_prodigal-single_23
                     9"
     CDS             168073..168471
                     /product="hypothetical protein"
                     /codon_start=1
                     /transl_table=11
                     /translation="MNKGTELLIAYDLLQSHPDLLNQGVKASDFFAVISFIMDTKDIE
                     SKEVFEQYINITDDINKLLYAYYSDIARTKSNLYKIGGLLLLLNKDENFYKSIEFKEF
                     RNKRKQGLIKMFPAITTILEGLQYPMDSSQ*"
     gene            complement(168428..168934)
                     /locus_tag="BC_09192017_0_5m_scaffold_0_prodigal-single_24
                     0"
     CDS             complement(168428..168934)
                     /product="hypothetical protein"
                     /codon_start=1
                     /transl_table=11
                     /translation="MGKQKTVHSRLLQYIRQEYTLKQPLILEPQGDWTIDLIILKKLL
                     DKIPSSLQYLPLADVVDLLNTSIVEVQDVPIPPKVEVYSHEEVSKAIKNLSHNNPKYH
                     RIISYLWLTHRSMAEISRSLEIQSSTLQRWTTKGLEIILAYLRCGIDSESNTAIEMNP
                     LDIVNLPK*"
     gene            complement(168970..169695)
                     /locus_tag="BC_09192017_0_5m_scaffold_0_prodigal-single_24
                     1"
     CDS             complement(168970..169695)
                     /product="hypothetical protein"
                     /codon_start=1
                     /transl_table=11
                     /translation="MNTNNNNDQTEVYINIVLSIKDFNLQFQEAMVSEGVTGLTPWVE
                     LKEQLSEIINIIDNPRFPELASTLAISVAGKVEHYGLSAEVIALLENGYSIEDISTQV
                     SRSVGVVITPLEIEEFIERFNKSNRSTMTSMRKGSIWNTQGVYEELYQQLTLLMEYIN
                     LMDPDEFTRARITKPQVLIELFREMRQTAKEAANILAIMDANNKVDQFIQIALEQVRT
                     KVPNVTYREIIQAWSDQLLLLNG*"
     gene            complement(169695..170837)
                     /locus_tag="BC_09192017_0_5m_scaffold_0_prodigal-single_24
                     2"
     CDS             complement(169695..170837)
                     /product="Putative uncharacterized protein n=1 Tax
                     =Microcystis aeruginosa phage Ma-LMM01 RepID=A0A7N9_9CAUD"
                     /codon_start=1
                     /transl_table=11
                     /translation="MTNLNQVTKPEYYSISRLKTYQSCPRYYYNKYVQNLSDQAFSSS
                     LFTGSLIHLALEEFYKEHKKSGNPKSLTHYLEEVLPSFLLQNKMCTPESAKDLAQELI
                     GVAKTLLQLYIKADVSYVGIDSIRKADGGVASKPQATKAWKNFIQENVELNATIQLLN
                     LELSSTIKIEINNRKGELSLVDVFSNIYYATTKYVHNLRLKKTLDVEIGISDYDYNTQ
                     AIINPLLMPTKFGGKDNVFFKAYIDLIVEDNEGKVIILDHKTNKTPFSYDDLLYNVQL
                     MSYVWAYQEVSGRKVDYIGINNVTIADTFTNSTSNSLVIREVPDKDYIERVLNNLFSV
                     HIPIKNNYYPFTLPEPYSKCLKTFEKPCPFLGTCWPDKARTIINND*"
                     /db_xref="UniRef100_A0A7N9"
                     /db_xref="A0A075BSQ2_9CAUD"
                     /db_xref="A0A7N9_9CAUD"
     gene            complement(170812..171402)
                     /locus_tag="BC_09192017_0_5m_scaffold_0_prodigal-single_24
                     3"
     CDS             complement(170812..171402)
                     /product="hypothetical protein"
                     /codon_start=1
                     /transl_table=11
                     /translation="MLEVTIGIDVGKEGGISILSKDGSELYDAFSIALESKDIVDSFK
                     QLHTKYIILHCYIEKQAYMNRSYGSNPFARQGGKSAFTLGYSQGLIEGALLALGISYT
                     LVPPKTWQKVIEDVVIPLDTKISNKKLKDTKVKSYLKVKELFPKAPLMTPRGKVLDGI
                     ADAILIAHWGASLCYDKGEKPKEQKRRTNDKSKSSN*"
     gene            complement(171402..185096)
                     /locus_tag="BC_09192017_0_5m_scaffold_0_prodigal-single_24
                     4"
     CDS             complement(171402..185096)
                     /product="hypothetical protein"
                     /codon_start=1
                     /transl_table=11
                     /translation="MYNPYSTSISPSVPLPDETLGIRTKNKQPLMWAGVLIGSSLLLG
                     KGIGLDTLIQPFESLYYGITGAITQDPYEQRVSTENRLFIPKHEGTYRTNTSGRTYVQ
                     VNRNPLQNIKYDSGYYTTSQQDSDLIKEGPNLTPFFTALGLGSAAYGLSTLKGISGGT
                     RLKQTGIVAGIGLVGGNIITSINNDETPDLLSGEAIIGTGVALGTGWLGRALGIHMEG
                     QLISKTTPRTFVDTVFNPHIFTTTTSLNTIKQKGSVLPVNPDDYDYVIGKSILGIGKQ
                     HWGRKWAPSITSAMVGGITMGTSSLLSGSNPQDILLSTAIGAMGGSFIGGYLLSNEEI
                     ITKMRSPAVAGILGFMGGLSIAHTVIGSRTPKDSNDDIKLPNPNSPLYSLVNPDDIKA
                     AISKPGVSNKDNLVTPWLEYNPFDGNFKGLNLTEKEYKILGTQAPLDRLQKFDKTLLT
                     TSPYDDIRQYKRVNTTNEHSKTNSKTADYISPIFLGYQALFLTSTVGLLALGGLDERV
                     ENIQRIIDSKSNITDSRRNALLGKQGIAGIAQPYAHGFSPTSLFSSTRAKAYVGLMAG
                     IGGIIGADLGNQSDNTIGGTVAGGLAGVALALSVPALVSAKGGQEAVKRWRPFSFAQG
                     LDDLKQKEEIWKAQRNLGEVGASLLQDVSDTSLRTKGMLTLGMGFGLGAAAGTALSGD
                     PTIGTFVGGSVGLLTGAYVASMHKRRVTSVRSALTTAGVDIASTTGKVIPSILSYAKN
                     EFINTVKGLTISLYPLSRVVYNMKEIQHQREDDLYGEENIDPLDKSLKGSSDNPLSNN
                     YFSSPIKLLESSTSDKTVKEQRDLIRYYKSGARYGGEYTSTNDPGTIQLYDQTRVGEG
                     FMEFLKNVDVGTAKGAFYSVSTDEEVMRLLSRASQKEGIITSYAQLKLNPFNDPFSGK
                     AIGGQSKEELSKYFGGYVADVLKKEGVGAAANAFFTSNIYSWVNSASSALGFGPLIKY
                     DDQVNGQGIYLDRQVAAVEGAIAQSTKSLPTYLSTLAVSAEVPIVSLYKRLTDVERQK
                     LLAQDPTSFSTGGVNPFLGGVVGGFLGGGAGSLLGKDLGGRMKGGIAGAAIGSIIGAS
                     LGISSFVKLLPGMGNMGDSSIFHTKFGGQSEYIIHSKMIMGTIHGEKVAYVSTGNIGA
                     MYKAYKGEADQMNYGMFVSERSRYGAEIIHDLEVAYDAIKVSSPGQDLNLSRMKGDSV
                     VVGGPVAGTERDSRKQWRDFISNATKNKDDILWTTAYSQGIDTNDLLYKHLEQGSNVT
                     IVMQNPYGAKGGGFREGTQNMLVNLLQKSIELKKQREQGIDVGELKVIINPSFSETLQ
                     HSKMMIAGSDIWLGSHNFSNNSFNKVFEIALKLQNQKGLADSLKSSVLGAAGTNGFTD
                     ITDLFSRVIEGGKSLSDFEKMLASKDFNESLNDASQLTSFNELNISGQFFPLFKDKEE
                     SGTLLINPRMGASYFHSRSLYNNLQRQGRAHHRVISNEDVGIASSLYKVAYIAKINEK
                     ARSKGIFNPVYSDLKYIPGVVQAYDKELYTQGLGNVINERIFMPLGMGRVYKDEVGFL
                     PSLMGGFGQMLDRTYLFYSGNQTTQGLTNPYADISSSSNKYQERAGQPGLFESVFSQG
                     TFLIQSSAQALIFYMTIGEPLNLLLSEAFKSSTESLIHDSLSGDYKTFNSFLNKTKRQ
                     YLLGQGALASNPVGAKISLIDTIDRMKGIQTSFYGASNFSPTIYHMNSLMMRTRSASL
                     LENVIKPFLLGVMNPYTNTDLKSQQGFISVIDAFIEKVGSPIELTPVYDASQSDKITQ
                     TISKRSNILQEISQLIPSGQSVSGGSLINRVDDAIAYTHSRHLMVDNIKQFITTHGLS
                     IPSITGTSVGAGSIEELEVLVRNTSRAVANNTTLSNQFYDVLNNSNVSPFNIDTNESR
                     SGRVYDYRMTEEGVLINSINFKISNEGIDRASSIALKLQGILDEIPLNPLYWSVFNKY
                     DWARKITGERQQGYKRVELASGLIIPKVKTIGDVLSFTELTERIRDITFGKGGISEHF
                     TKAKVQSQYDWLHEIQALNSSGQPTTGTEEQLDTLNSHLKANVKSVTDKLHSFWNATI
                     GFGIDAGTRVLERYQLIKGNPFDAASKGILQSSIALKNFEYHLLTLFPETSNPTLRGI
                     QWGDDPHSLGSAVKKAEMAAKDIWANRTTISTTEFIRTYGLFTNEDDFVNNYINRYLY
                     KHSEDIDPLTRQINAIDEYAIKQLQKVHSVQEFITQRAIGARTGTQPLSNVMDGDLWM
                     EAHERLRSETMGLFRMGLINEKQLQSRLVKISHGLGLDATGKVTKSKGITTALSIISI
                     FSVFGDQVMRNTSGVSLTTQLAYSLFMGGGPIGKLLGNKEGELKVNTEFDADRILPDL
                     PFLGRTGTIIASNLAVLGIASVLGTSTLRTEAVSYGFVLDKLISRIKLQKTNGTPFGI
                     DLQYMVDEVGPLPPGATPGKIAKLLSEHSALNAMTSAQLKAELRTAENLRLVFNIGSD
                     SFSFTSKLQGNQASFRALRTGGNLWFNTAVSYLALSFGMSALTKGVSSMMNYMRDSTS
                     TLDPMAYALLGSVALGMGTKKFSMGLLGFLGGAGVGYLSNALGINLLSIGSKGSQTDN
                     VQGTIISQLSSFRHGVRGNLRNASRAELMAAIMGEGIESKFSLLKQDVPAKEAKVIAR
                     QVTFPLVQFFSTTKVIGEQVNASGKVVREGDKYFYLGIQGPPITGMSMALSLPFKILK
                     TQPGVLGEGQQKGGILGLAINEEADLLDYLYQVGMVTTSFALLGNTFKGLGRLTNLIT
                     RKPLEANSIYSMGKGISNMSKFLEDIMLLLPSSITKAGIYLSTANLSNLQDVLEAKKY
                     YEAFKLKPAWEKTFQATGKYSSLVGKGIAGYLFGNIIGRVGFGLIGTSSKDIEANSDQ
                     YGTTTGVIIGGLNIGYGLLQNKITSPILSTASRGIMGHINKAMDLVNNPKLKNVRRMG
                     FSMGLFSAAAMIMTDSNFGLFQGMDTPYAKERQDYFDSHQLLVSLGYGITMGAIATSV
                     GGMGSTSADVLEDYKKVLDDPNPSMIKKIFTFNKVSRLTEEAEQVYEYIRNKRSFIDR
                     RYKLIQQIDPANVGVTPEFHLNRLKEIFDEQGFTSMKQALSSNYANDILFSMRGVKGA
                     YIDKALFSDRIFKRFIKAPIGVVIGAAIGAGTLNLFNPKVFNANNFYTWLQGEGVYAD
                     GKQGKGLGIRNVLADITRLMTFTDRSLDSGVELDKVFRSGQTYGGRNFMVTNEKLLLA
                     KGGFGQELNKTVQGLSELLVLDDVNTFLSGPGGFGITLRRGEEGTIVTPYFQLQASGT
                     DISAAAYSMASKFLFKTIGQSANELSFEVQNALKGLDAYYQAGIQPPRSKARKAALGI
                     LLSTSSLQPRQKPRRISQFNTGTESALSNASLAMSLEARNSLSRNLAYQPSESLISRL
                     YLDAMTTSHRNLDNLLRNRISPLGSAQEGIGNGKDLSNYLFGDPFYITNRKVDISNIK
                     FFVSDPKSKRGQRVKGTKGGQGDVYNEYSNLHLDTYIGEDKDLLFSPLIQKLDAVLNT
                     LPQPIPLLLYGGLLIGLPLYVLPMVLGEKKLRAEATEKGIEAMKISSERWFTSIDKDD
                     QIRAAWNFRSSYPLPGQARKVISGGENVPILYKGNYQLQLNEALGLHAGFGKDFTSEL
                     GKLQYQLDEGRFKLDPSDPNRVLHLNELYNSDGIVSKIKTAIHGSIIDPSLTTIVTPL
                     VSLPTSHITSEFELDTSRSIKENLFAARKAQIKIKGASSGFPPAATNEIDTMVSTLEQ
                     LYTSHISSPNYISNTTTQLTDVYMEHMNRMIDKYVDTLMESFISVDENTARGLYKALG
                     FPTNEIDTLISAKYTAGVTSIKIKTAALFVPGIPMNVLLNIETEADLYDAMQGMDEYQ
                     QRMAISADGKINMRTALKQRAKESVSQYLNDIISQLNLNVKDFAEVLGSGELGNPEFQ
                     AKMITHKLMLALNGGDIPGQEGFFSVLRHHWGGLAMQPPESVKRVLTTALKGLINIVK
                     GPKSNYITVGEESANRIISSVNRPRRIVPSASPSMGTTESEDMRRFVESLVNHNTHRT
                     NLISKYSKGVITLVNYLGFGIDVLESINIFGSFSYFGSVYNNPNTTQAQRKLAARGVG
                     TSMTMYVGSIFQNVLALSVMSVGSILVAQLGLPLVLAGALGLAIAGGVGLMATSKETR
                     KGIKKTWNKIWEGSVDFFSETAYNVAEGTLAMGLGSRGVSTIFGAVGGALAGVGLGLG
                     VIGFMTSLTLLTGMAAVAAPLGIIAASALTLGLLGGALGFISPRGIGEVTQGFLNGLN
                     NFKVGGVPIFNIFINTAQEAESLLLQGISGPISGLNQGTPFTVGTVNDVIAQEYKKFL
                     YSSKDISGKDAASNFISPTIYGRAPTQSNSVVNRYGNFMSIKPDGLIDPSIQRELNIR
                     GQMFNQSIIGTYTWRVMLVNSTNINAIRRAQASTPAKMYLNKSQEEVANISSELRTLS
                     NPSYSVLNTSKNKTHTYSSGAINFTEGLIETIERTKVAIANTKQPLNVEFDINHLNNT
                     ATQSREIVATHNLFDNPVHYGTGLIEANNGSQVSVGFNTSSDTIASINQMPYST*"
     gene            185097..185681
                     /locus_tag="BC_09192017_0_5m_scaffold_0_prodigal-single_24
                     5"
     CDS             185097..185681
                     /product="Ribonuclease HII {ECO:0000256|HAMAP-Rule
                     :MF_00052, ECO:0000256|SAAS:SAAS00016879}; Short=RNase HII
                     {ECO:0000256|HAMAP-Rule:MF_00052};; EC=3.1.26.4
                     {ECO:0000256|HAMAP-Rule:MF_00052,
                     ECO:0000256|SAAS:SAAS00016872};;  TaxID=93057
                     species="Bacteria; Cyanobacteria; Prochlorales;
                     Prochlorococcaceae; Prochlorococcus.;"
                     source="Prochlorococcus marinus str. MIT 9201.;""
                     /codon_start=1
                     /transl_table=11
                     /translation="MEQTLTGYMDEVGKGAWFGPLVVCMIICDEIDYLKSIGVRDSKK
                     LSPKKRAHINELLQSTELNLTYSFGVISNKYIDKYGIELSMREAYIRAFNTCTVKPSS
                     IIIDGGRNYLSNKGLKVTTIIKGDDRIIQIGAASILAKVYRDNMIERLDTKYPGYNLK
                     SNKGYGTQNHINGIYTFGATKLHRMSFIKNYISK*"
                     /db_xref="A0A0A2A5K8_PROMR"
                     /db_xref="UniRef100_F8HYT8"
                     /db_xref="wko:WKK_00825"
                     /db_xref="F8HYT8_WEIKK"
                     /db_xref="3.1.26.4"
     gene            185837..186397
                     /locus_tag="BC_09192017_0_5m_scaffold_0_prodigal-single_24
                     6"
     CDS             185837..186397
                     /product="Uncharacterized protein n=1 Tax=Celeribacter
                     phage P12053L RepID=I6S266_9CAUD"
                     /codon_start=1
                     /transl_table=11
                     /translation="MLQNNISHRILRCLNKSNNSQYNYGKNWYKNANSTCLEISKEVE
                     QPLEVVVKTLAFLSPSNKWERNIIDTKNILNAHKNKVSLNDIKVCTFNSNKTKVIKLL
                     EGKNTTITGRKVSSFYHNIYYPKTSNKVTIDRWIMRLIIDKDKSPSSKEYDQIESEFQ
                     RVAEGLDLLPSELQAVCWGVIRNSII*"
                     /db_xref="UniRef100_I6S266"
                     /db_xref="I6S266_9CAUD"
     gene            complement(186470..186937)
                     /locus_tag="BC_09192017_0_5m_scaffold_0_prodigal-single_24
                     7"
     CDS             complement(186470..186937)
                     /product="hypothetical protein"
                     /codon_start=1
                     /transl_table=11
                     /translation="MPIINSCSDVYKLSFPPGHNYGLFNSINNATVGTFKGLVVMNDM
                     KLKIIDAKVSEVELLRVLALPDKKFLGTWQNTNPSGPLEIIFDVDMAQFIYTNTKGFP
                     IYDDGLYVIKGVFITAIFVQPHCCDGYYHVPYIDGIYSCITKQDVEPAPPIFS*"
     gene            complement(186939..187808)
                     /locus_tag="BC_09192017_0_5m_scaffold_0_prodigal-single_24
                     8"
     CDS             complement(186939..187808)
                     /product="hypothetical protein"
                     /codon_start=1
                     /transl_table=11
                     /translation="MYTFHYTLPYLTLAYLNPCCYIINSRGCNNTIDYIPIKVDIRPY
                     IIPNTWDDPKELPNMSGDRYFLKIYSPYYYNSITTPKDTSYNNIKVDKYGTYSNSILI
                     GLLPSPSKSIKGCYRVEYYRWNKYLITPNTNLGCRVDCGVIKPITDVYPSTQLLKTEW
                     WYVGHKVPSCKNTGYQHIHMIRKDDDKLVVPNNTDYIPYANSKDLLLIDELVGIPNNY
                     KEDWRMVMEEVHGPYHPQIKERVITSLGIKWGIGPRAGTPYTIKYKIPLTIEDIIYRP
                     SRKEQDLLNRNTY*"
     gene            complement(187814..190432)
                     /locus_tag="BC_09192017_0_5m_scaffold_0_prodigal-single_24
                     9"
     CDS             complement(187814..190432)
                     /product="Terminase n=1 Tax=Microcystis aeruginosa phage
                     Ma-LMM01 RepID=A0A7N2_9CAUD"
                     /codon_start=1
                     /transl_table=11
                     /translation="MKKLTSLKDMMSKLVAEATINYPSDEVISIIDFTHNILFNGQEI
                     LFPQQRTVLKTFYGEELLPIEEDILNTWKEENKTNWVKDRKYKDLILEVGRGGCPCSN
                     ELIYTTKGIMTYEQALLLYEQEDNFGICTYDEQTSTSHITTNFKLWDKGILSACTIYT
                     ESGRKESNTTNHQYQTLRNGQVSWVEVKDIKIGDYIKVPIFLPLYGTNDMLSVSTAID
                     IGKELSELPNNLTFLRGSLMYVIKAFIASVVITYGSSRLLPTNKDVIEIKYPDQYLLS
                     EVQIFFTLFGIDSVLKGSKLSITDKISLRRTINTLHETSDDYIQSNLYKFYIPNLPVI
                     NFTEIEYKWEQIVYISPVFKSSIIGIEVPNTHTVVGTFLSHNSKSLIATIISAYEFYN
                     LMSLPDPAARYGLISSDPIGIFLIATTETQVKETLFGKLKGYMLNSHYFRTALEQKKI
                     QILEKAIKCSSKNIAIYAKHTNSEALVGYNLKCLVLDEVARFSNKINPDGTITSLADE
                     LWGNVGRATQRFGESGKKVAISSAWEWEDPIDRFRKGSFKNPNQISFSLCTWDLNKRL
                     EASRDACNSDYIDNREKAELEYENIRRTSNSAVFPQKLLEDSSIGFSVIDCVKTELDV
                     ETEAGLREYVGLDITRIEKESKYPTFLHIDFATSKDSAGLAFSHPVIDGNTFKIHVDG
                     LLKWTPYLTPKGTKRLVYYDSIETAILTICQSRNVVAVTFDQWNSQNTIQRLHSLGIR
                     AFQVSCSRSNQLEYFTLTSTLLQQGVLTLPKDNIFLPSLHSEFGNISIQQSGSITHGI
                     HGKDLADAVVNSVFQCYKYLSNMGFNARNFEQSDIKIIPSNCLISIDHNQYNKAREHI
                     KIGRDLFHKMKTNKII*"
                     /db_xref="UniRef100_A0A7N2"
                     /db_xref="A0A7N2_9CAUD"
     gene            complement(190435..191439)
                     /locus_tag="BC_09192017_0_5m_scaffold_0_prodigal-single_25
                     0"
     CDS             complement(190435..191439)
                     /product="hypothetical protein"
                     /codon_start=1
                     /transl_table=11
                     /translation="MITNNDINELNTRFHHISQGFGEDTACVDYIRYTSSSELEAERK
                     VHFLLSNPFDVRVITPWDIQFYLGDIRDNEYSSLPTTYLSLTPYKVFDINMNLLYTVS
                     KPVYDSWGYSPLDKVLVEESASGSVYCLHIETNNGTYPLGLIVNNLSLLSINTQPFNA
                     PEVLPNFYNPLHLSTIETPDEISFINISTFSNISWDINNSVLVHVWFLPSQPASNITP
                     DQVKTNVRTKKESFQVNQQYSENGIQYPVTLSPTSSGWLMFEQELSNGTLVPLTLVNP
                     SGLGGDRVIPSSNNIWYVSFSSGIDKVNLKQYFGDIRRRPLDFSTRRTIRITAALAQV
                     *"
     gene            complement(191436..191969)
                     /locus_tag="BC_09192017_0_5m_scaffold_0_prodigal-single_25
                     1"
     CDS             complement(191436..191969)
                     /product="hypothetical protein"
                     /codon_start=1
                     /transl_table=11
                     /translation="MIPTPSKDILQDFGEHYVNLGLGALLVQRPELGLTDTPNAQELK
                     LRRESTLQDLIPYEVGGIMLNGYKRCFINRPGVTYTNTSVVLDFLVEWEAINRPMGPF
                     THYVLCKGLNKFQGGTKNGNNRGSVDGTVLGIQPVNTYEIHTIVGRPDIIPGIKGLVI
                     YPGNKFVDYIKLEFRLV*"
     gene            complement(191966..193033)
                     /locus_tag="BC_09192017_0_5m_scaffold_0_prodigal-single_25
                     2"
     CDS             complement(191966..193033)
                     /product="hypothetical protein"
                     /codon_start=1
                     /transl_table=11
                     /translation="MNKIYSELSEELLRRIINKGSDLVIRDLNISNYNTYTRYNFVYP
                     SASSKGSDLSKVDISTDVLSLQTYKYTGNKAGFMPLSTVNSIQKYLHPNSYSPPSLIT
                     IKEPLGSECIILSEFVYKSSNSIAYRYFPVSSVSTLIPRLQTWNYVNNTFSLVNTYPS
                     EMYVFPSSALDWEVIWTLGVNNMTHPFLPYFVFTGLVVCVGQYKHIMYEYTDIEGLYG
                     SKNDVYLSSLKPLELDYPLGFPREGMLERDICYTALIGEYPYEGEINRDLGGYTGLVT
                     TALYHPIHKFYLYVRSDYSLFLSSRHPQPGAKQFVLNKRTALNLVRNPFELPVITIPS
                     LVEINDGIIKEYIYEYKLHEL*"
     gene            complement(193033..193503)
                     /locus_tag="BC_09192017_0_5m_scaffold_0_prodigal-single_25
                     3"
     CDS             complement(193033..193503)
                     /product="hypothetical protein"
                     /codon_start=1
                     /transl_table=11
                     /translation="MTNNLHKGFTSNLIFHKKQLSKGIDIRNKNFYELLIRTVNTPGA
                     SVYIWRSVTPLLSTPSRLVNPYVYEIKSLGINEGTITILNALNDGIYLKVMGYIWEAS
                     NSSSIDSGKIFNKDFLGMCIDLDVFANYVQKRIVNKGKFNIKKRVFYLVGDKRV*"
     gene            complement(193520..194176)
                     /locus_tag="BC_09192017_0_5m_scaffold_0_prodigal-single_25
                     4"
     CDS             complement(193520..194176)
                     /product="hypothetical protein"
                     /codon_start=1
                     /transl_table=11
                     /translation="MSNKLSALDAINSKELGSSLINPFDVIGLYPLNRLGTALLPFEL
                     PDESLLEALPYLFNTAPALSDDSCYDQIVNNNSYWHHLVDGTIIDLLVIPTQGTEMKI
                     LEGPMTISTIQLQQSLSLNLGFYTLLIIKQENTKVERISIDFFGGFLQRVYMCISTSV
                     GFTYLKVIINILSVLPNNELNIKGYTITHSNNLLYVNNQFYDQTNLEILGWLMYLIFN
                     *"
     gene            complement(194202..198545)
                     /locus_tag="BC_09192017_0_5m_scaffold_0_prodigal-single_25
                     5"
     CDS             complement(194202..198545)
                     /product="Putative uncharacterized protein n=1 Tax
                     =Microcystis aeruginosa phage Ma-LMM01 RepID=A0A7M5_9CAUD"
                     /codon_start=1
                     /transl_table=11
                     /translation="MTLTVQEKIEQSLIILNNFNQNTTYTEQEKLVLQKFLNSFNKIT
                     IIPNLSEENLKNNYDTVKILSLACVAKPPAAPVVKPDTTIPAVPRAKSKELKKKDWTE
                     LEDKCKELPDKIRTGQNLKTGFLNKGPLSNKELDLLQPDKPTFDWGIKFTYDSSEQNF
                     GLTCIPNTGTSLANLEDKQEWYMTLLPAMKSQIPKSPGMDTPNAMPGLQFQLKSNIAK
                     HRIPGSQPVYQHLGIDTVMITIVGCFTGDGGKKTRTTSTDMPINYANSLNPNISADGK
                     TVKKTNLTEEEQKILDVVNTLEPNFPIVRTNLASTVIFHLPSSLNELKGKLNEIEKLL
                     KSVESKGYIWRQGVNRFISSNASPSKEEFYTYNSNSNFTNGNVETSLQKKSDSNLATK
                     PGEKLTSKTKVNNEGVNTTWMKDVNMYECEPCQGVVPQTERLDSYHEFTSFQRLSYNK
                     ELEVEINLAKNVDSRAPKKNKYEEWGWDSTSAKVQKDADWGPLRNGENGNPRFKGVIR
                     GMEAYYARHDRTWYLMTLEVTDLGLSSDVPLNLIKELTEAAEAAAQNIKETEDTAKAL
                     TDPNERLDCILQQGNGFLTAPDDVGGTNNRAYIAGNIAGGGELIAWDTYTGEGIKYKM
                     EEVQEAGKTIKYAKASSSVLSPYEVATELASTKVNLISAASGGVWDLRVDTNVKKRFF
                     LTMYERGAIDYKPSGIGEDVLQSEVQGNIATGNNAEAEKAFQQLCSSFYSTSKKVTKE
                     GESLDVGSKTLNNPQRLLTSMTLSEVVSNFKESKVGEAQLGVLVNEWISKEGVTEDKG
                     IKVFQDLRMIKQGTCKGFGFARSNVPGSQWEVITPYGLFKQVLTENNSNTEADLNFLL
                     KYIDIKTNPFQSGFVSFVDGSGSNDPGLKNRNQQVACFDTTRGDMDPNTPGIQSIRDV
                     NDGQYNQYDPLAAGDSLPLEGLSVMDSILGLAATLITCGADLIPAIVALIAGIIAAIP
                     SMLTSAIIGILVATVFAIFAIANCLDSISRLISAAQGKEEFDKVGAGIDILVALVPEV
                     LGRTVVKELIENALKGLADTNLVKKTITFVLDKIINKSTAREAFLTNPKQFIGSIWKD
                     VWEALYKAIPALEPFIMNIKNSFEDLWIAIQNIYRNATKQTPLNSRKMNAALELGDDF
                     LYKDADLLTYLNQLKTNGQLKNFSKDNLPSINTVLIKPGIGTQYTVVSIIKDSKGNPL
                     KIKVKDDSGAEHFLDINTLGDYFDGVELAHMSAQIKQDMLIVKNRQNRITPTPIPTST
                     PIPTPIPTNPVIITPPPPVRPVRPALPALPPATPIKPNPIPSYVIGNPDNYINQLINP
                     NISISTQDIYKAYQNALTKNPDFISKQIMPSQFKDLTLEQQIHSIDSLLKNSQFLNSQ
                     GKILEYSSFDSVNGNIIFKAQSGEFIEHNIYISNESLFDITTSTNPLNPQLDNILKQE
                     LENITNPDPWN*"
                     /db_xref="UniRef100_A0A7M5"
                     /db_xref="A0A7M5_9CAUD"
     gene            complement(198547..199440)
                     /locus_tag="BC_09192017_0_5m_scaffold_0_prodigal-single_25
                     6"
     CDS             complement(198547..199440)
                     /product="hypothetical protein"
                     /codon_start=1
                     /transl_table=11
                     /translation="MLEGTNKCDTALRKEIIRLLDPIINSGIPSNVTSNVTPVPTITP
                     APSSKPSGNADINKCITNTIEILDKRFNEYEPKINYQDLLKNSSASYEQLLPELETRF
                     DTDLISAIKEISLNSFSGFIDDALTAVGFEDARIYFKQGSRKNERPLYIPQFQHGTET
                     LNKVNLDIEYVRGWNLQSAYGILLDIKYLLIQLLISSVVIRDLTQLKEKNNIDKYSLA
                     LQIGTFAIEQANNLNRVYKLFANWKIHNISDADDIKGYFSKHIWYNILDKTAFLFLDD
                     SATYDFITPIIQEYLLNCITT*"
     gene            complement(199446..199913)
                     /locus_tag="BC_09192017_0_5m_scaffold_0_prodigal-single_25
                     7"
     CDS             complement(199446..199913)
                     /product="hypothetical protein"
                     /codon_start=1
                     /transl_table=11
                     /translation="MDEDLLTLMDKLGNEGTYDQVLNLDHSNVQHHRQTLKSRLGTSS
                     SDYTEREIVGVSILLQHYSLESFTDRELKSLLNLDLSSLEHHTDVEYEPVMSNRLKGA
                     MDTGSLRVYSIMNGKGGIDLSRINYRVAKSYTAYQFFQSYLNINNTCLICSNY*"
     gene            complement(200309..201790)
                     /locus_tag="BC_09192017_0_5m_scaffold_0_prodigal-single_25
                     8"
     CDS             complement(200309..201790)
                     /product="hypothetical protein n=1 Tax=Pleurocapsa sp. PCC
                     7319 RepID=UPI00034CDA4D"
                     /codon_start=1
                     /transl_table=11
                     /translation="MTKRLISQELANNLIEDYPVLIDNRGYRKLILKLIFSKSKDNYT
                     LVDRVTLASCEDCLKELRSGHRYSAIKYLTKFQQEVGLKLYIKEYNYIDGKARMVKPF
                     FSINIQQAIQQELSNFIISKDTTMVNFITLKKASKNTLGEIRKELDKEVKRFYDNASI
                     EALPLLEYLNDLPSNLFTNKVKENKDYVCRTLSKLESNETNPNFKPAKDITLREIETK
                     ILMSIYENPKPLYKPSLSGNTVRIFSHGESILLLCRKLRKAICRGWYEYDLVSSQLAI
                     VAKLWNIGEVQEFLQSGNKIWISLFEYLGVKYAYNKLNNPDWLSALKDLFKESLYSLI
                     YGMEKSCLLARLTKGLKKLKIDKKGIDVLNHPIMAALYKAREAKIITVLQDEKLVLDW
                     YGDKELLVEGNTDKERLDCVRSLLAQEAQLVEMLLLKPVFDIAKENKQYMAITLFQHD
                     GFTVHYNKVTLVNSLEYKMKKAIRLQAGLFGIITDLEGGLIEG*"
                     /db_xref="UniRef100_UPI00034CDA4D"
                     /db_xref="dmr:Deima_0483"
                     /db_xref="UPI00034CDA4D"
     gene            complement(202018..205665)
                     /locus_tag="BC_09192017_0_5m_scaffold_0_prodigal-single_25
                     9"
     CDS             complement(202018..205665)
                     /product="Prophage MuMc02, head decoration protein n=1 Tax
                     =Candidatus Nitrosopumilus sp. AR2 RepID=K0BCR9_9ARCH"
                     /codon_start=1
                     /transl_table=11
                     /translation="MTSTADFYIIRGFRHIFGTKNVFLQTGSYYYLSLVNSLERQEAA
                     WMLSSSFPNKTDVHIKVTPEILALMGGGSGGVILTNNVPPDNPQPGTIYFNTTARIPY
                     YWDGDSWEPLAGATGGGSALLPALSGDLVSSGFDNAVQIAPGAINNNDISSTAGITFN
                     KLEKNPLNRAFHFGTQTANTISDFVPTVRTVPLNELAIPQSNVNLNNKRIINLAPGAM
                     DNDAVNYKQLIDTIANINDLPNLSTPLRLDQGGTGVVANSPIEALNGLLGVADGISLG
                     TPVDGVGVYVSKETNTGSVPSILKFKRIKAGTGISVNDLGNSIEIALGGTNKLNINTA
                     LEGYPLELGKGGTGATVPLIARINLGAVGRGENTLADSVSVGNVFRDIVSGTDLIRFR
                     SLVEGVGINLDQQTAIDRISVSIKPEDILLQDLGGSLILSGAQVSGLLPINKGGTDAE
                     TALDARLNLGAVGNVISLGGVSVVGTPSKNVTSGDPTIVRLKGLSPSTLKPNIKIEDI
                     DPSVITLSVDEPLIDINNLGGTLDLLKVTGILPIVKGGTGASTASLARLNLGIINRFE
                     VTTGSTGMSLLPPNPVVSVASDGFKAQIKGLKPGVGITITDGPGSTDLIISSTIGTLT
                     GSNVGTGPGRVFESITASDIKFRTINAGVLGGIQVITSGSNILLTPNIINLINAGTGA
                     KSVKPFALPGAIVELRSLRTPNSSLIQDGLVITEGTDHIEFRTNIANVTSVGTGAKLI
                     NDPLTGPGITIQVRTLSEALVNPGIEITEAVNSVTLQTIIAGLSSVGTGTPLVKTLTP
                     ITTPGTIVELKTLIPGKGTTVIGGTDDISVNLNVVNTGGQTELTASNPAALTPGAPLE
                     LRTVKAGQGITITTPTPQVIEISSNVSNFTYSNVGVGTGLVYKGLNATTYEYRTLAVA
                     TGNRLLITPLADQIDLDVNEAALNLSNLSGVLPVAKGGTGTTTVPGIRDILNVVFNGK
                     DASGISGVSLIQSVDNAVGEGKILNFRSVKPGANISIIPTGPTSQDLEISCTYVDVPT
                     PASNVGVGPGQVYVPASLYEFKTLNTAATNPGLVIENLVDTVVFKPLIGGVQNVTGLG
                     ESVINNTLPLSGTNQLLEFKRIKAETNSSITVTTVGNEIEVGIGTLGYMGTITTASTV
                     APFTYVVPHNLGLDATGNNFIVTVISSTGAILTPSAISASSGGSTTFTFAGATSPGAL
                     AFRMIKVGPYA*"
                     /db_xref="UniRef100_K0BCR9"
                     /db_xref="nir:NSED_01795"
                     /db_xref="K0BCR9_9ARCH"
     gene            complement(205688..207919)
                     /locus_tag="BC_09192017_0_5m_scaffold_0_prodigal-single_26
                     0"
     CDS             complement(205688..207919)
                     /product="Prophage MuMc02, head decoration protein n=1 Tax
                     =Candidatus Nitrosopumilus sp. AR2 RepID=K0BCR9_9ARCH"
                     /codon_start=1
                     /transl_table=11
                     /translation="MVEIKIEETFRYRFGTKDIWLMAGSYYYLDPNKPQDRQELDYMT
                     SPSFPYAAYIRVGATVHVCDNLITLPPYPTSTPYPTNAPPLHNTDCPTLIPVRTVLPS
                     QPTIGCSALGALDNTLRIWNGTKWVTFIESTSGSGTGGNNTIIPMLRGDVYSNGITNE
                     VSISPNIIVDADVSPNARIQLSKLERNPLDRINHIGVQAASTIVDFDIQVRTNTLNQL
                     RTPTFDLSIGGNRLVDVADPTYITDGANKRYVDAKLTSLDYCDLIGPSCDLELNGYKI
                     TQLGTPIGPKDATTKEYIDDLIESLPIKPTARLVSVENLPSLSGTGMNIDNFVVGSGD
                     NVLLVNQDDNRLNGLWRASPSLWQRVKEADEGNDLRNGMVVHVTQGSEYASTGWMLIT
                     DGQSITLGISPLEFHQVNILNAGNGLYKTHTTLHVGGKENEIAIYPDAIGISPFWPGQ
                     DSITTLGTITYGTWRARIIDIPYGGTGASTPAQARVNLNAASAGVNSDITALQGLLTP
                     LSIFQGGTSGCTASEARANLQVADCIGGVSSCITQLPNFVGPLTIVQGGTGANTANTA
                     RYNLSAAKSGANSDITSLTGLTTPLGIPFGGTGANTAPLARVNLGIVYTGSNLGNGAG
                     VYSSALTDTNGVNLKFRTILGSTGISATAGADTVNLAIVPSQIMLPELGGILPILKGG
                     TEATTAPAALLNLGGISTVTSTAPWLTATKSGTGVTLTPNIVAGSGIIVTVVGNTLVI
                     SLA*"
                     /db_xref="UniRef100_K0BCR9"
                     /db_xref="A0A059XB67_9BACT"
                     /db_xref="nir:NSED_01795"
                     /db_xref="K0BCR9_9ARCH"
     gene            complement(208006..210591)
                     /locus_tag="BC_09192017_0_5m_scaffold_0_prodigal-single_26
                     1"
     CDS             complement(208006..210591)
                     /product="hypothetical protein"
                     /codon_start=1
                     /transl_table=11
                     /translation="MYTHKILPTITINDNKDFLSSDLINKSVRQVVFNNDSLLKPNDI
                     ALLQDIPLTQLNTISQYLNKNICISQKEKPSISQNTLTNINIQFPLIKGYIDLGYLYS
                     FELPSIEINLVKPLLIPVTLYLLLKKVIKNTSNEFKHLPITLRPVREYESVEALYSLN
                     PIDSYIAYPLLKLFEKKGNYEIRPIDYGSYSDSSYIKNSINSVTFNTSYIASGLQVCV
                     INKTVHISPGVVFINGVRVISPNTVRINLTDGAYRGNDYHLNIDPSHIWLSDSYLLES
                     SRESLTLNPILTKPSQLIFGRVKVRVDKLHYLEFIPRVNSNWHSNISTRLDSISSLTS
                     SLLSTTNISSSSNLHITDFKLNGDTTQIDYSISYINNKYPCPLSRQKVIPLKNFLLAA
                     VSFSIPSEGNNISLISINNQVIPIIYVPIEGSTPSVLISISDLFIGLVINTPLIDISN
                     NVISLTQLISRLRGFKPYTTITSLYINNKPLDNSTTTLGLNGSSELTFNTIEEIGPSH
                     NQYTIRHESKDISIPVLDINPIYITSIPSYLIGQTFTVGKTISIAHIGTYIINTEYIQ
                     SLIRYNPLIAGVCVYKIGGNNIDTKTLFYFGEYRLSNGTGSNIYLDSNPILSTQLTPG
                     KYVIVFIPYVHPLEIATTSNSYVGGGRCTVTGKLQTISEEINNDIAFTLKGCYVLPNI
                     TPRTITLGLDNTQEIFPFIDNTLLRINDPLNQLLGSTTTISTQNNKTDISITLSNNKY
                     ISLEALSLTGIIYAEKGIWVSKPILINRTNLIDLKLILTCHLPGISKVIPYVSVDSNN
                     SFISLEQSSLEGSNNFREDILITYTLGLSITITRYIIIKLEMMNDIREKDILYIKEVL
                     IKPIY*"
     gene            complement(210578..214753)
                     /locus_tag="BC_09192017_0_5m_scaffold_0_prodigal-single_26
                     2"
     CDS             complement(210578..214753)
                     /product="hypothetical protein"
                     /codon_start=1
                     /transl_table=11
                     /translation="MYKYQEYIEEWNNLGEPWSRLIPYKGATIHPADLNTIQSILNHQ
                     VGNVLGSIYKNGTVVKGADIIIRNNICEVTPGIFYLDGILIDIPSKSFSINPLENYVL
                     YLHIDNNRSFLNTETISQSSSRDLILTPSLGTEVISITSRVEINNPSLYVLGNITLGI
                     GVTNKTNLMSPITSLLALSNYERYGNFIVKGLQPSVLNNTTVYSSNNSLPVSVIDAHS
                     IYIRNLEEALRSSIQAQTLIGNQLSLTINRFNTSNSVLVGNDINLLKTSFETASHNVQ
                     FFRIELKKAYDNLSTNTPTISKFIKDTITISPGVVYIEGYRVNIPSVTSILVERDLTE
                     HLIENVKYEVSDTDNKIYRSLNLINTYSFEDLLTLNTEIYISVENLSLNGKQGNGKVV
                     CIVNYALPDYITSIQLLLDFIISEIMFTPYNHMNIRFESTGGNINSGSAIRNAIVKAI
                     EIERITSNTLAINSTETSVITLITTTNSSILNWDKELSYLGNALTNSNYTLSFTPVTR
                     IKSLIADMQRKNEPIIRGVGDKDTLPDGTVFDINLVTQEGIKYIKGTDYMLIGSNTIK
                     WLYVTYPANGTLYYVTYTFTQPFIENEDFILSKLDNSIRFVNRVPSGGSFTLDYYYAL
                     NKRGYVYIDINGNFSTQVYNLNTDIFPSNTSSSVLLTTFDITTQGISLLPTHINRIIT
                     PELVSLLEERIRVLEDDISQLMLGLTTKQDSSAIYTNIQNFLSTTLNPADKYNYNILL
                     GGITPINKAITKPLSYTSGGYVYSDKLFGIKSKYVSLLSSPVFIFNQFSTEDYSSSLK
                     IFPINTLNKQPVMLFSVDKVTLLDPLESNLSLLDSYPLTIIKDTYTVGSSIYLDTIYK
                     NFTKQVGRFLSTIKDSIEYGAFNTLLLPSSYFMDSFLSQYKVSGITLNLIVINITSGI
                     KNIGIKLNGNNINDRTIPLGNTVKNLNNLLESDLNNNLTIQIQLPVLGIGTHVIDITQ
                     GNNVIASNTLIVPPNLLISAITEGVTSWNQVIDINLSNVHTISSKSVGTIVTINPNIQ
                     APLDQDFIYSSDESLIQFFSPTQDLIIEGITLNIKDFDPSVRIVGVIKEAIVDTEYHL
                     DSYRTTENIIGLLTSKTINTGGEVSQLLLTAPTPLYKGNTYAICLYVYNSWIDIGSYN
                     KQYPLPNLILKGLISRSNSERNVYSLSNNIQLDLILLTYTPNVQQDIILGNYSIENGN
                     VPITHFCINTYPMLPNGTSVLFQYYDGSKWRGCFINQIVSLAVTLSVLQVRALCKTFH
                     ELTSPIISLDESSVTLFTLASSILYTSNAITIDRLYTQVDVVIDYMDDPDIIYEVELG
                     NALIDSWLDMSIVPTSLINLDTSGLFKQVRFTYVFLTTDSPLKSFMYRLKAFTSNLTR
                     TPCIKQAVIYVYP*"
     gene            complement(214758..215294)
                     /locus_tag="BC_09192017_0_5m_scaffold_0_prodigal-single_26
                     3"
     CDS             complement(214758..215294)
                     /product="hypothetical protein"
                     /codon_start=1
                     /transl_table=11
                     /translation="MLDKHTYRLVGVFTNQGSRYRALNFIKSLVNPMFVIGKLTPWND
                     EDIPPTPSPAMLQIPEPYVYVRPTLIDILDYDYCSQDSSYLDQYKDYHPSLFPTRTEE
                     VGKVLIASHISQGLIVSPFRVVGLVSNVELVPNTPYLSSYLPVSILDVGILHWVNYLS
                     PTSLLEGGPHTLSIVINC*"
     gene            complement(215284..216414)
                     /locus_tag="BC_09192017_0_5m_scaffold_0_prodigal-single_26
                     4"
     CDS             complement(215284..216414)
                     /product="hypothetical protein"
                     /codon_start=1
                     /transl_table=11
                     /translation="MINTDITILGVNLKSICMALLAKYYGFNTILIDKEPLRDYPLNP
                     VFGDYIRREPIFSDVFGEIELPDLTQYRLSNFLQLTLETNYQYCTHKQFNAYAHFLLS
                     QLKDSGYVQVIQEGIKSISNKGPITLSDNLIASSVTIICNEYIHLSKLPIDWCAVPAS
                     GTVIDPYTDSIKDISNQKVVVWGTDESQILSILYLGSRDNFITWVIDKPYRVTLFDIP
                     SEEEWGHKNAQGSYYATTFKDDGIRDRYLQSVNKWQPSIHPTHEKGINQLIQAGKLLI
                     IDKVHTPTSIIKSHVSAGTYFLPVPKRFITIKDIPYTVKPATYSTDSLFPLLNNNFMD
                     TNKVYYMGYLSSRLDGIRQVSNIVNAQTGNLILQDIQNNYVR*"
     gene            complement(216417..219755)
                     /locus_tag="BC_09192017_0_5m_scaffold_0_prodigal-single_26
                     5"
     CDS             complement(216417..219755)
                     /product="hypothetical protein"
                     /codon_start=1
                     /transl_table=11
                     /translation="MTYQSNIFKEILALQAPITYNVNKFQPVSLHIISDISYESIEPI
                     EGYIDNIDFYIEKGTPFEPNCFETFAFNDSGIWTSIKLFETPDLSGPLFNDCFEPGCW
                     GNFSHQALETRYENGQLVQYPIDIGYSPIINNPNPFPLYTPSSLWTIEQEFIISKTFS
                     IYNTITSTTYLLGSGTTYTSPNTSLDYELLLDLDSFLRTNIESDSLSDSCVLCIYVNI
                     RNKNTQKIIPLLVLGTTDDLPNLYSISVPLITNSSIWLELGRLAAQDFLMYVKSIGQV
                     RNFTGTPVPYINYYSYFQPRFVTNRDNRNAYLDHSNELKYWACGAKDKDGNVYLVDIG
                     IFPECSDIPYIVDKNIPVGSDGRFFSRNPFPPGNKYIQVRKITPIKETLIYTYAPHTK
                     SLLKTLNDNNPLTPSLEESFGLKDVKVNLEHLSITLLLLTISNYVNINLCEHIHNPPF
                     IGPEVVNLIRSNFTTLIDLLAPYRLPYGRTHSIPLNLKPVTCKESIYEDAYRNGIYLM
                     GWTDNMWTPGCFEKCLYLTPINREVSSRAMGWLCYSLGVYRHAINSSEFQEFLVQVSD
                     YIINNIHPIMHLVSNGWTDTNIYKESLQIDEYDMSTSCVCCLALIKSYEQTGMYKYLE
                     ASVDIYNGILKYLMLPEEGVCADNMTDDTISTETLIYSLWFFTEMGRADIVERLVSLL
                     NTRAHNGSPLLSASLYQSLPGLGEVTYNGMDLVGAIELNPLMYPYSLLNLDVQPYEKT
                     QNVTSIIPQLLLLHGVSNLLPQESYVSIVDIPNTIEPIDGIKTLINEGVTTSLYLALE
                     LNKTSAFLNHQFVRIESIHLINSLIGYRNQSFSNVRAGIPIEFGWFHQKALTLSGTAG
                     RLIWMLIRGVSSLIVNKNRISESKDKLSAIGINFDQIIQDFNLYRQPGEDKYTFFNQY
                     IAYKTRGHNTTESIINLISLLGFPARLMESPVAIYEQLNTFNTYQPEFTSILEEGIMN
                     PFNKVHIVSSIPPSPDFIKAVDISTPIGININFITHLAFPYFNQCLPDLTVDMFILKN
                     YTTNLPTINLVSIIVGQPNSIFVSQCFNVIRVELSGFYANSLYIDYNPNLNPSIYLSE
                     SPTPYTISIIEPGLLFKIVYIPRE*"
     gene            complement(219757..220830)
                     /locus_tag="BC_09192017_0_5m_scaffold_0_prodigal-single_26
                     6"
     CDS             complement(219757..220830)
                     /product="hypothetical protein"
                     /codon_start=1
                     /transl_table=11
                     /translation="MRIRTIDEVISGIRRGINAISPELATFPKFGNLYAIIRGISSAV
                     TELEVGIQDEFNKLSVSKAKGDDLDTLSKDYGLVRFNGTSAQGYVLVSNLNDSVIQKG
                     TILSNATKDIQYEVINNVNLQVGIEVPIYIRSLTRRSFTNLTAGNYLYSRMYPGAQII
                     VGQYRDSKGSAIGNLSGGSDPEDDASLRTRMIDFLNGSYNALSPLNIQARLRNNFGTR
                     EIYIKDTLNTPGMFYIYTPFRDNVLRKELLDLIYRIKPIGIVPVIRTFNKSRIDISLT
                     VKVSSYNYIGQITTQIDEVIEQYVNSLGIGDMFNVSELGRRLSLVPYTKGIIINSPIL
                     NEVPSNNILITLGDVDKTIVEED*"
     gene            complement(220827..221261)
                     /locus_tag="BC_09192017_0_5m_scaffold_0_prodigal-single_26
                     7"
     CDS             complement(220827..221261)
                     /product="hypothetical protein"
                     /codon_start=1
                     /transl_table=11
                     /translation="MDLKLENGDLVLSNKSELNTESLVNITIYDILPSTFEEELHTIL
                     KRTFVTPLGYIRLRIIDSLGSRNIDYEYGDGIYMTLSQSMKSTLIQQIERYIIDCIEQ
                     LPLPIRINKYQIEVINVDAVQVRINYSLNNNDISETTILIEV*"
     gene            complement(221264..221653)
                     /locus_tag="BC_09192017_0_5m_scaffold_0_prodigal-single_26
                     8"
     CDS             complement(221264..221653)
                     /product="hypothetical protein"
                     /codon_start=1
                     /transl_table=11
                     /translation="MEFIPIPPPISWGTINIKVNISYLPKHIESVLELTVSYSKTNPN
                     IEGFPDSSCRALTCILHNTYKASSNNLVIKESIGVIEEGFYLIEMTLIKGNNIGDSLS
                     RVYGIWGSNTNIVIGLPYSIFKPIEFA*"
     gene            complement(221656..222228)
                     /locus_tag="BC_09192017_0_5m_scaffold_0_prodigal-single_26
                     9"
     CDS             complement(221656..222228)
                     /product="hypothetical protein"
                     /codon_start=1
                     /transl_table=11
                     /translation="MDITKYIEQLPRFTQLYRSIKELPDDVLDTLNNPEIAKAIKQLD
                     IREDLLNNCGVISQLDINQSKVTITGVMPDINSITFILTNPHLFHNNTRLIPSSNTSC
                     IRTEISQYIRNKDRVSLRPHKGTYQFSLNILDFLVTMYDPTNNIGRAMVNPYQKSLLL
                     EITEAEVYEFSIGSLLSKVTPIIKEAYLID*"
     gene            complement(222233..226300)
                     /locus_tag="BC_09192017_0_5m_scaffold_0_prodigal-single_27
                     0"
     CDS             complement(222233..226300)
                     /product="hypothetical protein"
                     /codon_start=1
                     /transl_table=11
                     /translation="MTIQQTPSLISNPKVSNTPFTSSINTDTKFSFDEKHKITTYNED
                     FSVSKLANVAAQALNNQVNKTQDLITQPDKPSASGPVGSSSPNDKLIAGKILAEARAA
                     SKGMSPTVNNINIATSAINELGKLKESSEIYQKASQTEKDGKVTDNISTLIEGGQKVA
                     QGVIDLMTPLLKGSPGVSISGNDTVNLGANRGISINTRGSITSVSPEHNVHTSLNVTT
                     SEVSVEKVGLKSQESETRINSTTNNIDRSTNNVQLHSSLETVSNNSTHYSKDLIQTVT
                     SNKLDSFARGETQGADMKFSMDKTMLYTIGETFTLGVGDAPSNQEKKPGFNVSDLLDN
                     TLGSPNTGSLLTISPSTYSLQQKGKVSIQSSGTQSHIANKIANIATEKVVNMSKQDVL
                     SVAMGSEFRIGASTGFSTFGGFGSTVLGNFNIIGNLMGFISGISEIAGLVFPDLELPS
                     ELNIPSRSEKVSLEGKIKFDECLPKGLNKGKTTSSSNPTNPTSTTIDIPPPTDGSVIQ
                     GSELNDLPEYKDQEILDKLQEVYPEAGGLQLNKPKGKDKVEAITPETDTPLGIKSSPQ
                     TSDPLQQPSTPHNTTIKTTEEDNNTTTPNNSSVILDKKSNANPQQSNSKSPSSNTVTN
                     SIKARYTPHTYIDIYREEDYFPDLKSSTNNNPSKNTNTQTPNNSVPSIKDYIEKSTTL
                     NDEQKQKISNNLKAINEALSEESSTSNLTLALSNKVKGLDESEIKEIVDSYLELNASL
                     AVGFGFLGDITAFFKEVTSVVTEVYEQVDKAASVFGLDIKGGPISSVMDIVNKVKTAS
                     DSSSISGLLSTLGSNFDEFMPITTSILGLLDGTKTKDDLISSLSSSVSGLISPLLKGT
                     GSSSIITDTLLEAVSDVITNGTVMNRDKGDILNRVISLLSSQNIIPSKAFDIANGLGN
                     VIDGIQNGSLLPSLLGSGVNTLFSTLNSAIDMGPINKILGNINSIYGTIESFMAIPSM
                     LEAMNDYDIPLLSQVSSILNCVDVYSRLKDIVGIVKDPLGYEPQHTESSLNLPTDLSI
                     NKLKNELSERILGKDSPITEAIASGGELSDFLSSVTSKSGGIDSLINQVSGSNPFFLL
                     PEGNKAYLNSGEVVDSGQFLVNSKGDVLITDKDSICRMENISLISNTEVIALDLPSLN
                     KENVTSGVLSSLLTPTSSKYIPEYKTKDDIKRALQSGDLEPLGSKNKDTQASYTVGIG
                     IKNNPQLMSELMDTSSSVHLKDSISNEEFIWSELNPTSIPGYVPSNELETDDIRVHQV
                     PLSSSNIRGTVQHTKGSCKASISELFQMINKLQGISSSTLQITTKEEELNSDYSNIKL
                     NQDSLLVKGQEILLSVINSIEINNKGYKLLSWNIN*"
     gene            complement(226305..227618)
                     /locus_tag="BC_09192017_0_5m_scaffold_0_prodigal-single_27
                     1"
     CDS             complement(226305..227618)
                     /product="hypothetical protein"
                     /codon_start=1
                     /transl_table=11
                     /translation="MNPLDYLLPNTLTPRPNSMLDEMKYEAINSLLSFNSQNTSERLS
                     DISNIVSSSLGTNKSIGFKEINGLIESILVWLLNTPYILINSQGNEGLTPHFSEYLKQ
                     NNQVDNLVPYSIASLIQDGCTYTWGGFFGTLSFEFYLNRTQNHYISTSQLCDIVTKTL
                     LSRIKNSYTEVLSKQIGIDSVETDLSIYRFPIDYIQSFSSTSSSLKLIDNLLQINDLI
                     NLDSIQNVSDEFKEIYQDLYIILINNPLRVDLTTFNIFHTDISNSLIKLSNEIHNWCI
                     KTKRILLTTNHTEIIQISQDIQSSFKESEGINPLVQLKSYLLLLPLPGGLNQLIGLST
                     LVLLHRVYILTHPSKLPNVLLEPFQESNVKYDSLMYSDSTFMDQVLSRQQQEGLFSRI
                     MSLIYLSGRLLRKSNIRDFILMGNNLSYISGWRDTDTTNIIKLID*"
     gene            complement(227615..228316)
                     /locus_tag="BC_09192017_0_5m_scaffold_0_prodigal-single_27
                     2"
     CDS             complement(227615..228316)
                     /product="hypothetical protein"
                     /codon_start=1
                     /transl_table=11
                     /translation="MQDSKYRSVYRERVSSVLTQEGITNLYVIQLIEFLFTRTIWVRR
                     NGVFKAYIDTRAYVCSLLTLPVSLRLILLIKTLMYEQSQINYYKKIYSIKDIRVNDYS
                     LVTVYNLLASVLQEGIHNDIALLLPNSVDDILKGHYQRLYSLLPLKTQQPIIQLLRNP
                     STSFMLDVRAINKELNIYTDYVINTLVSSLVESNSINLCLSYIGSHIGLSKRGVNRLT
                     QLYNSMILDTYQQNQ*"
     gene            complement(228318..229757)
                     /locus_tag="BC_09192017_0_5m_scaffold_0_prodigal-single_27
                     3"
     CDS             complement(228318..229757)
                     /product="Uncharacterized protein n=1 Tax=Kineosphaera
                     limosa NBRC 100340 RepID=K6XFS5_9MICO"
                     /codon_start=1
                     /transl_table=11
                     /translation="MAVQNSDFTTFLKVYQMTKKWEGGFSNNPNDVGGYTYAGITQGS
                     YDSFMSSRGKASKDVATLSEDEIHHFYYEDRWKPIMLDGFGPDIGIALFDISVNFQGP
                     GDAWGFVAEAYGQNPDGSYLPDADFGKWKETLASDIKSGKITEKEFASKIMGLRKNYY
                     INQVEKYPSQMVHFDGWMNRINDIYAQINGTAPAPNCLDNRDACTNYIPSNGEKFKGG
                     PATGSSNSSGSSADFGFASSNKSGLGIPGAVFARYPLPFDIRMRKCFEGYQKVASTLM
                     SVGGMGNISGPPIAKDMTAASESASKGDKEGTANNEIPSVDYGGYWADPCPQSIQFTS
                     PYTTNRWGRPHPGVDIAGDAGTPILASAPGKVADVFYQPGGFGNLIVIAHNVGGKMVY
                     SAYNHLLDNSTKVKVGDQVERGQHIGDMGSTGMSTGNHLHFEIRTDWAGSRGDVLNTH
                     ADPACLLDRYSDKCGYAESTFKIVPKSSK*"
                     /db_xref="UniRef100_K6XFS5"
                     /db_xref="syj:D082_29780"
                     /db_xref="A0A0A2UT24_9BACI"
                     /db_xref="K6XFS5_9MICO"
     gene            complement(229721..230314)
                     /locus_tag="BC_09192017_0_5m_scaffold_0_prodigal-single_27
                     4"
     CDS             complement(229721..230314)
                     /product="Putative secretion activating protein n=1 Tax
                     =Oscillatoria acuminata PCC 6304 RepID=K9TNU7_9CYAN"
                     /codon_start=1
                     /transl_table=11
                     /translation="MTYKTSPTFREFLNTLWEGGLTNHNKDYGGLTNVGITQDSYNTF
                     CTRTSRPSKPINNLTEIDIVNFYWFDRYVPSYADKLPYPLSLVIFDTSVLFSVGASFS
                     FINEYLFNNPVDYSTKGINLLLKQLKEGESVISIAEGICDCREKEHRKVINKDISQDV
                     FLDGWLNRLDDLRTIVKQYKDRKELLWRYKTQTSQPS*"
                     /db_xref="UniRef100_K9TNU7"
                     /db_xref="oac:Oscil6304_4569"
                     /db_xref="33322315"
                     /db_xref="K9TNU7_9CYAN"
     gene            complement(230342..230803)
                     /locus_tag="BC_09192017_0_5m_scaffold_0_prodigal-single_27
                     5"
     CDS             complement(230342..230803)
                     /product="N-acetylmuramoyl-L-alanine amidase family 2 n=1
                     Tax=Gloeocapsa sp. PCC 7428 RepID=K9XL51_9CHRO"
                     /codon_start=1
                     /transl_table=11
                     /translation="MNPLIILHETLYPYTEVITYFQPPNTRYHVCIKKEGQIVYCANP
                     TDVLFNCGRNTSYLGQSVRNSVDPMAYHVCLESPYSSKPNDIEHEGYTKEQYKSLGWL
                     VKCTGIDISRLIGHTDLDTNPGMDPRSFSMSRFFTWYNSAVSDKKIDIQRY*"
                     /db_xref="UniRef100_K9XL51"
                     /db_xref="glp:Glo7428_3963"
                     /db_xref="K9XL51_9CHRO"
     gene            complement(230893..231486)
                     /locus_tag="BC_09192017_0_5m_scaffold_0_prodigal-single_27
                     6"
     CDS             complement(230893..231486)
                     /product="GDSL-like lipase/acylhydrolase domain protein n
                     =1 Tax=Coleofasciculus chthonoplastes PCC 7420
                     RepID=B4VZ18_9CYAN"
                     /codon_start=1
                     /transl_table=11
                     /translation="MAALSNNQLYTTTSNTYKDAWKNEPYKNKPYKEWKDLLSQEADL
                     FKDISTDKPKNILLGDSLSHWFLPSRLPSNATWLNQGISGDKSFQTINRLEPLRGQQV
                     DNIYIMLGTNDIRYGSSDEDILNNIRNIISKAKTMDIVSNIIVQSILPTRLDNMPIFR
                     IRSLNNQIKIITEQEQIKYLNVFDSMLDSNDVLKKSL*"
                     /db_xref="UniRef100_B4VZ18"
                     /db_xref="B4VZ18_9CYAN"
                     /db_xref="csg:Cylst_1756"
     gene            complement(231576..232424)
                     /locus_tag="BC_09192017_0_5m_scaffold_0_prodigal-single_27
                     7"
     CDS             complement(231576..232424)
                     /product="hypothetical protein"
                     /codon_start=1
                     /transl_table=11
                     /translation="MKHDNNTNEICDFDLSKITASISGFQGAIQVLSLPDSQIWKYNA
                     DSVLPSPVSAIKLHIALALEKAVSNNSISLDTSITIPESFTHPGETYSAGSSISVGQA
                     LDVMLSKSSNVTTNLIVDKLGGKPKTTNLFKSFGGFTNTNFTNYLSYTGDDDSPQNTS
                     TTSEVTQAMYKLFTSNSSVAKRAINAMKSNEDNFNLSSVLNKDAGNERVLGNCGLFNV
                     NGKNFIITVFYYGSGSGIKDLATGKYASPNDHYLTDVTNKILEKFKNPKCKDFKGSTF
                     TPLVQP*"
     gene            complement(232414..234498)
                     /locus_tag="BC_09192017_0_5m_scaffold_0_prodigal-single_27
                     8"
     CDS             complement(232414..234498)
                     /product="hypothetical protein"
                     /codon_start=1
                     /transl_table=11
                     /translation="MIRDNSIGNPFIDSVRNTSGTRKGFNGFSNIVSGRVRNIPSAEY
                     HGHLTGTYMVELNDAGTDQLIPCKILKASASMDGVGDYIPCEEGDPVTVMFKDGRMDI
                     GYIIGGTNTEGYYKDFLIEGKGKDPFSLSGTGSKDVEINQPSIHPDRIATPDAQFYIV
                     GSRELGKDAYADIALSDPFNLVEVASQRPQPGSILIRNKQGDVAQYAKGDIILYADGD
                     IILLSNKTKDAECNKLRNRVQYYKDLVKKLEIKFNGSSSFSVSDSNQSTDKSGTTRES
                     SALTDSFTIDPKTQKLGTTKIDGLVNLLTSKNITKFPTDDKAKYSLLNKNTTTQPTKP
                     KLTEDSFKNAQQLKEYAINLLTTTKSDLSIKEITGTLTEALKELDKVPSKTSKVLDLK
                     TEIETINKQVGINLTAKEGAYQSSADTSDKNSGSKEVDSQSLPPDHPKNRNKYTVDSL
                     LNADYLEPYILRYHIAQLNKLIGITTSEIETCMRELATVQSPHTGNANDNSLSSNTPS
                     ESTTNYNPSKNKCGKTLVETVKDLESIVGKSYGSGTCYEGVADAIDYAGLGKIGGDCQ
                     VNGPNSVANNLAGYTAWAVDFAKFFNEDPSRLKKFNIRDLKKEGVIDPNDPRVPPGAV
                     IVVGQNEHVQRIEGDINIKTDDGRFLNPRSMTGFMTLSEYWLANPDIVHGIFVEDVPI
                     TVNNNNNNTNET*"
     gene            complement(234508..236814)
                     /locus_tag="BC_09192017_0_5m_scaffold_0_prodigal-single_27
                     9"
     CDS             complement(234508..236814)
                     /product="Putative uncharacterized protein n=1 Tax
                     =Microcystis aeruginosa phage Ma-LMM01 RepID=A0A7K7_9CAUD"
                     /codon_start=1
                     /transl_table=11
                     /translation="MKYFTKRAPIPAYVVTYAGAPSSKQPILFTSQSGQVGINPDGEP
                     YKLNWVITSVTTTIVRDWSVSRADIILTAPVSSNQCLEPALPDLSKFRGGNNPYLTVE
                     DEIRIYAGYISENQTLSAELLDETPIDLCPMCLEQDPEDPTPVCGPFGNYNIKQSDTK
                     PLCPIFWGFIDTINVDSSPTKGLRMVIQARDRVRVFSDTNIIAIPALEGRLVDSETGG
                     GYWQKNGNTKGLASGRREDVLMQVARAATGRIFGDVSEGESSNKECWRPVIGGSDQMD
                     DNWYYPKWLENNSSFQSSSSTSTPTATNTPTESPAPTPSPTAYNPSVNTISSSNLTPS
                     INTTPGEKAQSTTTTNNLPNATPVPKSSQALPPSKFGALLFTKFEYIPNSTEDFSRLI
                     PPEDPALWMREASIKYCMPHAEPRFHIWVQRPPLTKAAGSAVFRILGKSPLEVIKFLA
                     DTEERPTDFYASHVNGDYVFGPRALDTSGFYDPNRQYRTYYHRITPTDIEALKGTVSN
                     ASRIIELRAYTSTLGTANRFVVMDSETEGNSGAFLDKLRVTLDALPWNLNGDPESDLF
                     KETGGRAIYPPCRNQIIYDGNLSSYGPNDFNRMGGAMIVALTQARNYAREINSINIKV
                     LGDPTFYPGEAIRIYNSVLHDFGTSVNPGTQASEKILNTTLLDIESLSQDDQKERVLK
                     IREESDKLNNKRSTPIEAPDDSVTTSFNNTAQTDEYNKLFQHQVKTSRELSRMVWPVY
                     KIRSIKHEFRAGGNNPGFITTIDAISDY*"
                     /db_xref="UniRef100_A0A7K7"
                     /db_xref="A0A075BU47_9CAUD"
                     /db_xref="chl:Chy400_4071"
                     /db_xref="A0A7K7_9CAUD"
     gene            complement(236942..237679)
                     /locus_tag="BC_09192017_0_5m_scaffold_0_prodigal-single_28
                     0"
     CDS             complement(236942..237679)
                     /product="Putative uncharacterized protein n=1 Tax
                     =Microcystis aeruginosa phage Ma-LMM01 RepID=A0A7K6_9CAUD"
                     /codon_start=1
                     /transl_table=11
                     /translation="MTLQNELYCASVNNTGLDPLQGFDFFVWVQDVCTGKLAWFGLFQ
                     SLTLSIRDATETYLELGQRFPIQLNGEINIAWVLEQGMVDMQFVERTFGVKQLRRDMY
                     ITRGPRFQISFDANAAELEQFNSINVGGELHRAGDQLYRKGSDEYLQFEPGVYASNPG
                     SNYKPKAVGRYDVHRCKVDNLSLGLMPGRKVAALRWEGIAEGISWVDETVQTFKSSRA
                     SSLGGLASSGGFLTTPVVGVTPPITTL*"
                     /db_xref="UniRef100_A0A7K6"
                     /db_xref="A0A7K6_9CAUD"
                     /db_xref="sgy:Sgly_0778"
     gene            complement(237765..240818)
                     /locus_tag="BC_09192017_0_5m_scaffold_0_prodigal-single_28
                     1"
     CDS             complement(237765..240818)
                     /product="Putative phage tail sheath protein n=148 Tax
                     =Myoviridae RepID=A2PYN1_9CAUD"
                     /codon_start=1
                     /transl_table=11
                     /translation="MTMPIPRVRFIEENSGITPIRIQARNRICIIAPFTRGPVNFFRY
                     IGGYTDFANTYGSDLSTGSLAYQVAYDQGARDFACLRILGSGQPACGKLTFSGYANKD
                     NNIILYLKIIAPTVNRTNRELKTLVFSNGNYISEVSGRFWFKVTGFDGINYTVKWVFV
                     PLDIQDGYIAWMDSTPPDTITTVDPGFIQAYKDKIILDTTNISGMTGFTVTGAEPFVY
                     GNNCLDLGRPGESCTLGVVNGWKVTVTIKDMQYIWHTNQDLTQVRLNEDESGYTGILP
                     IYDPNIALNTTNFTSIETGYTGPLTQRDTTNLPNVILVPQTNILTVNKDNDAGKDFNI
                     ENGLTIQFDTVTNLSDIDFTIGDTWSVRANSDTWVVPIFKGSQPNQVATAMIDVLAGA
                     DPLGTVERTIEDNGVQFCLMPEEAGTAGNRYSYYVDLEKPDGEVICPATYAGSANATI
                     LNTVTQLQVDIKFAEYIEVGAVISHLDIAGSQNVVYELKGPLDSLTGPQKTYVSSQPN
                     LYIAPGVIVKSITIPTIGSTMANIEVGYPNGVSSSNPPIVSKGPTSTSYLSFKNIMGL
                     SVSNYTFLQSERMFGGVDGPRRASRDFYSFNNELLLSLYATSEGAWGNDLRVTIYPLT
                     NELFHLSVEDLNKDSYDPPLANEYYSNVSFRDTDADGALNALKVSKFIRGTFMPKAIN
                     KINMNVKYFSTSIARLKPADPVIVDPEDPGHPYNFGPKWLRQVHLERGFDGPPITDND
                     YFQALKLVKEKSAHILITPGVYESQQIKQTLMSHTASASELEGLRIAVINAKPQLLPE
                     AADLETVGYGYTRGVMVAGWCTYAGISNTGRYGQSPDAVYAGKIAVTPFFVSPAARTD
                     AGPIYSISEVDTQMYNSKNQLQVFTNARLEVIHLDPNLGAFYFLNGRNLSSDTQWDKI
                     SYRRTFDIIRGDIYALLQQYKSNVMSNKVFSRISSSIDSYLGTLTRNGSIRRFTGAQV
                     TSQATASGLVEVRFSVVPHYAMDYIDVYLTRDDDGNYSARPTMDG*"
                     /db_xref="UniRef100_A2PYN1"
                     /db_xref="A2PYN2_9CAUD"
                     /db_xref="ava:Ava_1074"
                     /db_xref="A2PYN1_9CAUD"
     gene            complement(240905..241666)
                     /locus_tag="BC_09192017_0_5m_scaffold_0_prodigal-single_28
                     2"
     CDS             complement(240905..241666)
                     /product="hypothetical protein"
                     /codon_start=1
                     /transl_table=11
                     /translation="MDTFKPPIPLTTSRVSLYNLCIYIYRKIATHPLIIAPLVRNPLT
                     GEVITIEKYKFKNGIELEGDKLCCSIFPHSSPTDGLSLPKPAETSLSTLFHQRTAIGD
                     EYEDGIYHISVKLHYNTQSIFIPHPDETLKIVPSDATVHYSQIGFTNNNAYKKVQLDM
                     NPALPVLSDYLELVRLAVLDKQQEVDYPVPVKNINVLYFNLKDGPWEKENRVYFSEAE
                     LLIRLDIIVGKEWRQNLRNPNNIICNTFKVQINNI*"
     gene            complement(241653..243503)
                     /locus_tag="BC_09192017_0_5m_scaffold_0_prodigal-single_28
                     3"
     CDS             complement(241653..243503)
                     /product="hypothetical protein"
                     /codon_start=1
                     /transl_table=11
                     /translation="MNNPIVNIDLDFIKAVRTYSFISKSEGSISNDDINTIAINDVYP
                     RILTRIALTTDKNGIPIFGGIGESKDYGVQYLKSMDVLNMLPYSLGLKRVAIALTASA
                     IIRFIPLKSDITLLDAAESIEKGALSDLDKLIGILSNDSKTVSALQKLDSTQNTSYKA
                     LFVSQDIDERTVPIDAFTHIVDTIALYKGANVYPKIIIPDNHLGICIVTLSCQVKQAI
                     LKEAFIIENSFTTTDIVTVVSQVINELNIELGTGIIASPNKGVSELVKIPISSVRLYP
                     DSSINKNLQLYIELTPAIDVIEIVSQVLSPVRDKEVLMVDFYTVPLPQSFNVPLSSQD
                     LINMVKSNYRGIKGLVFGTIGKYSELTNKGPHSAVIEIDKGTLITKQEQAILNPSENT
                     IDLKQDIVLDTFHFRLAKNYTFIGPSVITIRVNTQPITLETNIWSLNFIGGSLDDLLS
                     QLLDSIFINSRPSSLVAAITGPYALQVVPHLITDDETRIVIDIINLPLGVEVSTGTNR
                     LFITPFKGGTRSVNVPAVRVSASELSKRIDNVLKTSPNQLSSVNNSSVNNDKVSDKLV
                     SIREKLKGFEQCGNSNSYGTSSCSNNSHKFINRYYTLNDVIDIYLNNGHL*"
     gene            complement(243507..244172)
                     /locus_tag="BC_09192017_0_5m_scaffold_0_prodigal-single_28
                     4"
     CDS             complement(243507..244172)
                     /product="hypothetical protein"
                     /codon_start=1
                     /transl_table=11
                     /translation="MIKLVFLVPAVFEGIPKNPGDTKFFDEQSLDSIKELKGILSLSN
                     SLSNKVSIIPEHQSIYQLALSYFGLDELPMSVTHDSIELLNPIDATSDNSFIKDTQVV
                     VKKIENKSQEPQSINQGVKLKEIQPEFTQIVLPEVSVLEPKTILEDNSQDNSENSTYS
                     LSDELNQRRVELESTHHTKVKNLAEQYGITYVNKDSAIRAILHKEFEETAISLGQEEV
                     LIN*"
     gene            complement(244287..245840)
                     /locus_tag="BC_09192017_0_5m_scaffold_0_prodigal-single_28
                     5"
     CDS             complement(244287..245840)
                     /product="Uncharacterized protein {ECO:0000313|EMBL
                     :AGR48653.1};  TaxID=1357715 species="Viruses; dsDNA
                     viruses, no RNA stage; Caudovirales; Myoviridae.;"
                     source="Microcystis phage MaMV-DC.;""
                     /codon_start=1
                     /transl_table=11
                     /translation="MPSLSPGLHYIHEVMSGGRTLGTIRTYVPGGLVDDPQAIMVFAN
                     AAAYTTATATVAAWTGLAAAPPLTNGGSVIGFLGGTFEWGARHYTLDTGPMVDSTDLH
                     HPTLGVFPPVAPATTPTLRPTGIDLNRIANQLVTGSYILSAVPNYGEPKNRDEAQALG
                     LEYYISLSGNGEFTLQEFLPSQLEAAVAAAGGYQALDAAVATGYANALQRRAWYLTDP
                     ERKPIIDMCIRGVRFILSRVEDGGGCCSPELSLSEREVRETLSTINIPGLPLDPIGHA
                     GVLPAPITVDGVNSDIGIYTYATFMAGAGVNPTNVLANNSFETNKVGPNFGTGLGPAT
                     QLYWVKTMTFYPTLQDALMRRNGRTINSPKDIAEIESFQQLLMRDPETSGNCDPCSGL
                     GWATANFITASFYDFSAYCRTTQSQLGTRSVPVSFVTSESAPTASIDVPWLGRVNPVY
                     RVDSMLSYRAGWRPGGSALHMYADPKPLIRFDLTVTPATPAVGVTPATPIVVAIDTTS
                     ITPVWSTLP*"
                     /db_xref="A0A075BSN3_9CAUD"
     gene            complement(245939..247225)
                     /locus_tag="BC_09192017_0_5m_scaffold_0_prodigal-single_28
                     6"
     CDS             complement(245939..247225)
                     /product="Putative uncharacterized protein n=1 Tax
                     =Microcystis aeruginosa phage Ma-LMM01 RepID=A0A7K0_9CAUD"
                     /codon_start=1
                     /transl_table=11
                     /translation="MSQVPVNANFSPMSGPFTPSTSDMYPGEPIYTEVAKSFINIMGR
                     TPLTDIFPEETIRERLVIIEVEHEAYPSLMPLVDWNKPDVITGSNPNRMSRRPIQPLV
                     VRESKFISHAELNTRLRPGSMNEFWNPEEQIAEIIRKMVESHNLTFDVYRGMMLMGGI
                     NLSDPRTGTSVAVSAQIPRHNIWEYTVTEGYRARNESSLFLKIHDANEVNPLSQGTPW
                     TDPNSDILSMVQRFTNWFRHTNKSRVTAMYMSADLAHIISFNNQVKLFAGGTLFNVPP
                     MGSTIARQTPEPFVGLSPMGFGMGPEGVTSIAGIPVRIVDTKYRDPGSGRLKGVFPSN
                     KVVFVSEQDANGRSEAPGRTQFCVSENKGGAPGLWTRMVEELPPPSPPGKLIQMGNAG
                     LPYLKFPFRVAQVVVASPEDIHKRLGVVGDLSYGQV*"
                     /db_xref="UniRef100_A0A7K0"
                     /db_xref="A0A7K0_9CAUD"
     gene            complement(247295..248698)
                     /locus_tag="BC_09192017_0_5m_scaffold_0_prodigal-single_28
                     7"
     CDS             complement(247295..248698)
                     /product="Putative uncharacterized protein n=1 Tax
                     =Microcystis aeruginosa phage Ma-LMM01 RepID=A0A7J9_9CAUD"
                     /codon_start=1
                     /transl_table=11
                     /translation="MNQEISDKKNFMVEKKPKLLKVPLAEVGKWFHKKWNTINFTSEY
                     FEKAISNYRNNVLKHNPYLTYGHLKEPYSVDSERRRGELVDLVFEDKYLFGIFDATEE
                     AYTFVKDREYLYASAEIIPEFIDKDTGKNVGPVILRAALTNSPFLPANKEVLALSVEL
                     GFNSDDICVLSVHQAGKLMSEIDNDLDSTPINTPINTESSHKQEDSVVESTVSVSEEN
                     LNLELSETVIKEDKQQQQIVSNLVEPQEIKEPMTTSVTQELNVESSPKLEVPTNLSTN
                     VHNTTASTMVIPKGLTEQVHAITESIKAKVATKYEAQIASYAQVVEALKSEVERLQEG
                     LTSKEQKAKAYELSICQASEEIERANRQLLVDHMLGQGVPPVIANKFNEVSDAYLNKQ
                     STIKLSLEGGEAVERTILDSFAELLISAANSSPINLSQSGTAYSRPYDPTGRTQYLSR
                     VIENNNAIYRKELGRNI*"
                     /db_xref="UniRef100_A0A7J9"
                     /db_xref="A0A7J9_9CAUD"
     gene            248864..249304
                     /locus_tag="BC_09192017_0_5m_scaffold_0_prodigal-single_28
                     8"
     CDS             248864..249304
                     /product="hypothetical protein"
                     /codon_start=1
                     /transl_table=11
                     /translation="MENNIKAITCLFNWILSKGINNLETVSNEIKEDEFLKVKISRNS
                     INFKYDPNYTWGSIEHMNIIIHYSLMLCSGYLIKQEKDGWICFKLGNGNKESKRKYDL
                     PSVQQCSCLRTAYNQGDCRHIKMLKGHLLLQERIENEYKHMYYE*"
     gene            complement(249295..250185)
                     /locus_tag="BC_09192017_0_5m_scaffold_0_prodigal-single_28
                     9"
     CDS             complement(249295..250185)
                     /product="Phage related tail fibre protein n=1 Tax
                     =Bdellovibrio bacteriovorus (strain ATCC 15356 / DSM 50701
                     / NCIB 9529 / HD100) RepID=Q6MK48_BDEBA"
                     /codon_start=1
                     /transl_table=11
                     /translation="MPDIVYEHKDVLPQGRHRPYNYEFSTQAEMLALSSIGADKRWSL
                     AIEKSTNSVYVLVNVNPITWERLLTKDVGMSPTGLAGGHLFGNYPNPQVLPDSHMHTP
                     GLSIPPYPSSLPPSGVAGGSLDGTFPNPLLKSTGVVSGTYSAPTLTINSEGRIVSVIS
                     SSNVALLDGAIFTGPIVTKNITTNGLLTVQNNIKYSLSNTSGLGWTPQATNGTFQIRT
                     LTGNGTLGSIIGVSSGMIFKFVIYQDSVGGRQLSLANNYKFANGSNKLISQSPFSVSL
                     LNIFVVDTETYLCDLITNYS*"
                     /db_xref="UniRef100_Q6MK48"
                     /db_xref="bba:Bd2565"
                     /db_xref="Q6MK48_BDEBA"
     gene            complement(250187..251560)
                     /locus_tag="BC_09192017_0_5m_scaffold_0_prodigal-single_29
                     0"
     CDS             complement(250187..251560)
                     /product="Putative uncharacterized protein n=1 Tax
                     =Microcystis aeruginosa phage Ma-LMM01 RepID=A0A7J7_9CAUD"
                     /codon_start=1
                     /transl_table=11
                     /translation="MVDKSLGRITLNDLETLPPLDPQPGYMLRFKDTKQLGRATPYIS
                     RDGIFFTSCVRPAYQQLAAWDSASRKEPIISQGLEILATSVQSKLGLYTHEKLEIADF
                     IRANIEPNITRWLSMITRGLCKFGFVVCEIIYKKVVNRKGVSQIWIDDLIPYHPTEVL
                     FKLNKHNRLTHGERLENDPYLTGIWVPAPNDLINKRRIDNSFTGSHVRLKERSVFYIA
                     RQPEGNNPYGTSLLESVYSHHIYKELYRDMQATALDRYGSPLIYALVPAGSTIEQVEG
                     VDGNTRNLSLIELVEQKLSNIGSQSVIILPKNLNGESIELNTLTTGNNFSDAFIKAID
                     DCDDNMLQGMGIPNLMTKDKNNGLGSSGSAERQVDTFQAKITQLYKQITDELINQVIY
                     SLILWNFDSDVLPEARNKGNFTTRVTLYAEVDSYTKLLKVLLDGEIIDSKYKDVILDM
                     FRLPKIS*"
                     /db_xref="UniRef100_A0A7J7"
                     /db_xref="A0A7J7_9CAUD"
     gene            complement(251639..251911)
                     /locus_tag="BC_09192017_0_5m_scaffold_0_prodigal-single_29
                     1"
     CDS             complement(251639..251911)
                     /product="hypothetical protein"
                     /codon_start=1
                     /transl_table=11
                     /translation="MVSQLVRNKLKIDDWVKLNTLINVPLEEGFSFLSLDEYHKTAII
                     LAANDIIKERNESEQKAWEEIKSKQENLQTYRSNFDSLPKPPMINL*"
     gene            complement(252178..252654)
                     /locus_tag="BC_09192017_0_5m_scaffold_0_prodigal-single_29
                     2"
     CDS             complement(252178..252654)
                     /product="hypothetical protein"
                     /codon_start=1
                     /transl_table=11
                     /translation="MSNSVAVTLYPEVKLPSGRVIIYKSMSFRDRKSLLLKYKGQEGY
                     LAEELFASFCLVSDNNQPVASDWEINGDWTKRMDHWSVRDVMYYSQVFLDTELLEDSL
                     MKNAKDIAKKLLGGLENPTPMSFPEDTHQHGHTESSTQQEPTPSRRANLKINVPGS*"
     gene            complement(252760..266790)
                     /locus_tag="BC_09192017_0_5m_scaffold_0_prodigal-single_29
                     3"
     CDS             complement(252760..266790)
                     /product="hypothetical protein"
                     /codon_start=1
                     /transl_table=11
                     /translation="MTSIFPNSISSFYNPTNPTNSLHQFTSQFEKDIKEGKVDGFFRN
                     EMDDTLKNASYFSYAFGKDRSDDGNYDPYITAGLGQQEDELERLNYIKGISNSSVNNS
                     QLELEELARQNLAEGAFSAFNSDIYNLTLSGNKVLGRIMGAFNINNAVDPTLSFDEQE
                     KRKRNYDKFTASVVYQHIYNYGNYSYGANKVYAGLGIDYKNTPDSPKSTQDEAKSIMR
                     NIVKGEEFSVHSNVFRIHKELISIYPDLLAGRKYGKSLLSNDLVSTISKRVVDETDYV
                     SKPGIRQAVSLIESSTNSLTIDLFQLQNKAISDVLISKLQREQHRIASGDFKVNIRLS
                     APSNSSRANLVGYQILGPNILIMERLMRIRDDLAKNITNSSDREKLMTSNFKLEFIDT
                     GSYHAKVFTNDRVAQIGSFNWTSPVGNSVHQSGSNYEEIHLFHNKLEQLGIYDSLNKR
                     GVLGTSSAETLMNTERGMELALEELNKKSYNTLTSDTEKEAYRTSKVFLQTRLLNQRG
                     LYREEAGKAFTRSNIGLAGDIGQSLRTTVQFLTKNKGSAGSVNELYMNLNQVWLLQLD
                     NSLYYGSGGDYRGEMGPMDNNNNLSNLDVTHSLDSRRRVYREQQKDLFKLILENRAFI
                     SVDPRNYREKILHPLEEKVKLLLGRQEAEKQIRTGTIKGNVNALTDEQLLKIGTEVYY
                     KEFNGSISNLTNRVGNSESGLLKLLGLNNKGVNEGFYLQRLGINSSKVTDSLIKQDAS
                     LTAQQLLAVGSGNIIMTTETMSHVKNFIAVKREKGKDFKGTNPLTPLSYYSGSSNLGY
                     ESTAFSTLDTGVVSTEAGLILMGNEVRSYGQSKGYLQTRNYNEALSDEEEQDELTKRF
                     VYPFREWERLTQTPMLGGDATQTGTKAIWESKVSAWGLHQMKERVEHMNKSLGYSSEQ
                     GIKMTPIYGSKGEVSSYMLTFSTKSMIGGGYGDMSVGYQEFKYRFTVLKDLSGKPGLV
                     YLIDQNKVIGNSLLFNKTGTDITGLPFNLGDSEQDFNKTQGLKDRESLKLSPIDTFMS
                     LIGTMSGEVAYRTLVNQPMSYLNRLKEVKTSSIGPNSSSMLGKAGLDYLKFLGTGINT
                     PDGTNDYIKFFESLDIDTAYTISKKFGYRHVYGTTDTGKKALQLSAGEYKHYDGTQTG
                     NETHLIQRVDIMKNVMNIATINQHIKTLKNSRVVDTTTLLRIQQFEEQRTALLTHMMG
                     TFDELIDTQNKTRYQADIGLGIMESRRDPFYNQTNNNILKELKAALLEPFITMGQASF
                     YGSSQAWFRNPLFEITPQHNEFLSLGAQGIRDNEGSLKQIFRFAMAQPYIYGPTNTIG
                     TNVKGMIRGVAEGGGATETVEDGYSLFGRKKANVGDVMDMEVITYAGVGTITTRSDLE
                     NRVLNLLYQEYSIKQQEIYRRAPISKSDFDIAIRTQLTQGNSRDINIIQATSKYSELI
                     STTPLGHKNIHGESYVDEFLTFTFSGASKLGQVPQRLKNVVGSKPMYEIDSAFGYLTR
                     SRGRGNAITSTLSGSKVVMTGSYETNYETLQSIIHRTHSIDSQYLFNGNTSAKFTADN
                     YLEGLHRFRKAQLMELILDKYMDNSPVNKSIYINIIEDIKKGAVLNSDISMNLELERL
                     INGISGIHEEDKRFITNKFKLLYKEVTEVLGADTKLALINAGGIRVGLTQHQHEMLQT
                     FKQQLSNQYGFNEEQYQDESHIARYILMSALRSTDMLASGIKGFTGGKTQAKGDSSFI
                     LVQMSGAYSDYAYTNPLFGTDIEFLNQVRSTLGNSAEEVFIPGYGNIKTTDWKALTED
                     DKDKLGMLTGFTEKAEKRQKSSMLVEDWFVNGAMVAKSGDIVTYDLETNRVLVWGSKE
                     SLRENQIPKDRIDMSKLSNNDKESLRIAAIGQDINKVNSGASSLYYLKEAVDSRDQVS
                     AISGVIDNFRTIDDLPNISLLERQTWYRNAEQSIEYLLSAKQLTGISDNSQLLWEFIY
                     NRSILMGGGRRVEGIGMLAKAVSIMADPSLFELILPQLQGTAGAFGNVTTDLHNIAGL
                     YNPSNLKSYVNSHGQEIVRHEEYIKNLINSLNGKFNLGPGKRVDRSGVMTSAILMTFG
                     DSFIKDNNIRRGVYTQLFQKAMNNEMGGWMRNIAITSVLTGSNKVLMSKLNTLSTTMG
                     GTVSTSDIINGIINPSSSIYHSIPSNQRNEIIGLLADSFGSNMSKALSDMTSTTQVPI
                     NKVIDQDVFLKAVQGDTKSINYLNTLITNYIDPESVRNRRKNVAGIKGKVADYIISND
                     LGERNAALAAGNLDIIIQLMSQKDMVTIPNDINLNDNRTLLTLLAISGHSELNEITYK
                     VKLLDTAISFLDKQEIEKELDVLRSLVRGMTLSSNVLKLKADFLPSQSKEPVGSKHTG
                     GLEFQHLVKSLHQNADHFGKTGKLSDLRKVMANMFAAISQNESMATMDTIMERSNWMG
                     NRPVYDISDVQNISVIHAHKFIGLYEGMSIEDQNLLKQVRNDFKQYGQVVEEITSHIM
                     TELGNTTGNTLKDKARRIALTNEIQDLLTIMPEVSATDTLFTSNIKYLVEDASTTDKI
                     GVRESTEAQRIRDLLDKYAVIANSVKDKKGQAIDTASLIARLSSLQTVLTGREYQLNP
                     NKAFGMGSIAPVIEGLNYDSFMFALPSFFVEGQTEEGGTKLRFDFSKEASQYSYLLSS
                     KELTVLGDQYGSYVDELVAKTLMLASAFTPGTEMNNIRNLIQRSKMSGDSSLDLTKEE
                     YALITKFYETAVGQNGIVALMAEAGADVRSQQITAGKVRLSGIVTIPAASFLVSPGSI
                     LLAPEGERRQVQMSYDRYQAYLGAQGKYNRLENLPESSNPLEKLHRKRLLNYYQSMQN
                     ATLYGLSEEGTRSHQQVLDIYKDIKTKILNTGTNIVTLNQLEEELNRIRTVSRVRQTP
                     DNKGNVYVKRLGEVLEVDLKDLINKARRDIYKRNKLNTDVTYQNVQALLTQYINTSNE
                     TDTKKITESRLRLLDMLFVSRGTNTTVIKDSLEIQTKMGINLRFDSNKTYHSAIKEVN
                     KWLSRDPSLRTKHAAINRLLTKEGTRASTSGNIENDLWMDLMDTLNIIGNADKEGSKI
                     VQKLFYKLTPELNRLTQIVNDYGTSKSHKPKLLSKGTGDISLLNDLSSYNLMEGEMEG
                     GLRPKIDPFSIENLINTETDKGTYLKYLVDNMKTQFETGVLNEVKTRSLNTFEMPDEQ
                     YQGMIKKSLTDISALVTGLTTVSKMLSTVSAATQKYSITESDINILIQSLSLVKGIPQ
                     GKAGVDRATLLKLLDIQEADLAASIITPVGGVPSEGKVSIGINQVQTLINTLVNSLDS
                     SDVSQVLGFRSPPPGGTEAQRYTLQVLNDISLLNDYSSKVNGGIGLQYDSTLNRNRSL
                     TLLSPISLLTMSLGDFDGDPYTTIYSNFMDHHRSLYKNETRLSFIKDVKLKQLRDRLT
                     PFNGVLGIDANTIDQTGAQSLLTSNPNLNTSNPDLYKALHAFIQTGSQLVQLEKDIAL
                     TQSKIQVMNHQIEKGSYTKAVKKEVTNYLGLSGKYFTSSSEGGYRDQDASTSVMLTMI
                     DQGAGLFGGIRNKAPAVEATKNLLTNLMTSGSTTGHLDAKFLQNLISAGSDPTAGQVD
                     ILTNVLRTKLEIGANQETNPFRASYAGLLMAGDEGIRSFVRELNRDARVSIEALNKKY
                     GTQTAIDYFTSGSVTPDDEQRISNEILASMSARMLNKQASLSAAQSIFLSSAGVSLDK
                     GSYDMLTYTMGKAGGDILGKTYNTFIGAIYRDSPLVALGHVMQDENLNAALSDYFADN
                     GGSVNGMTHEDFLNGMQQRVQKAEALQGYIKNINQLLRDGIKPKGGSDLLAQLKEWSE
                     QYEQMEKGGSYDLQEELITKIAGGFGPSDSNIGMNAFIQLSSLVTHRENLIGSGYAAS
                     LSIKVIKKDDGGVTITMNPIGISDENDQHNIGHILGNLFGITTNFDGSRKDIDVTNIK
                     DKDSQDTFTKLVLELYEKKGGTGTKDFNAFDVAALKTSRDLQGLIVAYQYSNMTGSGF
                     EKTGKNLTSMNDMLRTTVGRYAIEQGLYDPSNPGLNPFTHTQIVDKLMGSSGYTHNGI
                     THNQSTVNDWISNSMSNNSTHMYLLTSITGKNEQDIRRDLLGIDLNGTFKEDNRLTQK
                     SVMYGLLEHTLDITQGLYGSAGEGLYDFTRFEKERKRVMSQLSGNASLNETEGTGANA
                     DLWHTVMNLMAGDKLSPHAANLAFRTIIETQKGIATSQGTLIDMLSGMTPDGDMSYRV
                     GTNPTAPEFKEEEHFRETLRVLLEDKTQRNVGGASMGDGSSQGWFFEYVNKMMESSST
                     NLRNEALQEFFEAATGKKDAIWGDPNSLFDNIIDKSKFSESELQNMQDSLNQGISDLR
                     EASLQKLQGQRQVVTNKRSQRVNEELATKYHTKVMQSAFSEASGVNTSLDFIAPILLT
                     VLGAGIMSGNINEEAVGQAVGGTIMALGYMRSGQMLESLSQVTPDTSQLGKTTRSLTR
                     GLLGGLVSSSFKLNATLQETNGDIGQAMALSMGREVGFILGSNLIAPTIEKTVMNLST
                     KHLEKNNKRFMEYEVRNLSRGHQLDYMLKGVNAALDPDDFAATKGTLSTISGALLSGF
                     MGLIMGNVGVKMAASTYSDFSDRQMTEFALVEQALSTLQDVQMEASRRSAEREASPDI
                     YDEYGYSVDVYEATPFEDYYMRAISDSTVSIEQLIDSEDQNNAMTFPDLT*"
     gene            complement(266794..267096)
                     /locus_tag="BC_09192017_0_5m_scaffold_0_prodigal-single_29
                     4"
     CDS             complement(266794..267096)
                     /product="hypothetical protein"
                     /codon_start=1
                     /transl_table=11
                     /translation="MLEHKSTFILINISSNEDILFLSLIRIEDVINVLKSSINASLLN
                     NYKSLDILIAVFDNYGICQDYKRHIITSGIPINTVIKRIHYSVLLLLKNLNLTLSQ*"
     gene            complement(267083..267358)
                     /locus_tag="BC_09192017_0_5m_scaffold_0_prodigal-single_29
                     5"
     CDS             complement(267083..267358)
                     /product="hypothetical protein"
                     /codon_start=1
                     /transl_table=11
                     /translation="MKVSTQIDIYNEDAEVINNLAKSLSVSSKEAMYLIIKFYQLKES
                     SDIQSIKWKLIQKLEKGHINWSYLLALRFLYITLGEILKQTNFHVRT*"
     gene            complement(267355..268197)
                     /locus_tag="BC_09192017_0_5m_scaffold_0_prodigal-single_29
                     6"
     CDS             complement(267355..268197)
                     /product="hypothetical protein"
                     /codon_start=1
                     /transl_table=11
                     /translation="MTVPNSDVMELMLQSMNIKVNIDSTQGITTAEQHKYYPELGIPW
                     REGVNIVNGNDTIQRTFSELNFPVNTPIWVEEIDLGKEDEVAGGRYFYKLTTNFYEGN
                     YTSSSGFFKWEYKKQIYLLEKWFYNTLDYEIQWVPSNNIINFPHTLKFKPGKALGLSI
                     KCSDNVIINSVTTKEIKLSPVSTPEVNIILLNKIPSSLLIRLYGLREVNVMRRFHPIN
                     ESIEDRAILIHPLGKEYQDRLIPPNKNFNPNFWNDPLRINNNEVLIERAILHPNLNYG
                     FIET*"
     gene            complement(268217..268474)
                     /locus_tag="BC_09192017_0_5m_scaffold_0_prodigal-single_29
                     7"
     CDS             complement(268217..268474)
                     /product="hypothetical protein"
                     /codon_start=1
                     /transl_table=11
                     /translation="MATLMRVGDLTIRTIFPGGIGPVWTGCPWTFSNGRSISPVGSQS
                     YAGFLITPNPGVFVCGKPVAVHPGLCTQGFTYTGDMQTIIT*"
     gene            complement(268485..268850)
                     /locus_tag="BC_09192017_0_5m_scaffold_0_prodigal-single_29
                     8"
     CDS             complement(268485..268850)
                     /product="hypothetical protein"
                     /codon_start=1
                     /transl_table=11
                     /translation="MKLKYPRFISTLITFLKFWVQGRLKIYSSQDIKDSLSSTYLKRL
                     PELTSTDICLYINNTYLIFHEDGGMSVCNKYNIISSESLVFDHRDGYCESIEFIQPWT
                     ECDKGLQPKDIVEKYFSLK*"
     gene            complement(268858..269391)
                     /locus_tag="BC_09192017_0_5m_scaffold_0_prodigal-single_29
                     9"
     CDS             complement(268858..269391)
                     /product="hypothetical protein"
                     /codon_start=1
                     /transl_table=11
                     /translation="MLEHKTSEVYKSFTGNICLNENSLLLLKGAFNHVNILKDKDKDE
                     YIISFEHGLMDVNLLNKLLGSTLIIGKIITLDNNLLNLSFIYKFNADDIVPSIIKDLA
                     KGKEVKEWSSVNVVPKMIIIGDLMAPHIRKIPLMSIRTKQIDINLDINKTIESNELSY
                     AISNKQYMKASIYGPLV*"
     gene            269454..270569
                     /locus_tag="BC_09192017_0_5m_scaffold_0_prodigal-single_30
                     0"
     CDS             269454..270569
                     /product="Heat shock protein DnaJ domain protein n=1 Tax
                     =Sulfurihydrogenibium sp. (strain YO3AOP1)
                     RepID=B2V8D0_SULSY"
                     /codon_start=1
                     /transl_table=11
                     /translation="MRDLNNCYILLGINNNSTIETIKKAYKIKAKKLHPDLNNGNSED
                     FIALNEAYDFIIKTFNNPIKEVNTFSVDFSNWSWDNTNTNNNINNTYEHYSYAEEMGF
                     NKKDSYYNNFNNDFNNDFNPDVIQPPFTTNARGEDIYITIDITYEEQCNYRNLRNIYK
                     KISYKRNIKCNSCKGLGHKNYSCTHCNGLGQKYEVNYSPKYGKATTSNKCSLCGGKGY
                     INVEAKCNYCNGLGYNEILFESDIPIDLISIIENKQNSLCFEGLGHEIINPKEWGLNG
                     NLIVNINLLKKINENITKVYIDFIKAIEGCNLNLNLDEGKFNINLNIPSGIKSGTKLK
                     VTKGDNLYLIEVLITVPKLEELNKKNKKLITQLKESL*"
                     /db_xref="UniRef100_B2V8D0"
                     /db_xref="ttm:Tthe_1187"
                     /db_xref="A0A0F3NNU3_9RICK"
                     /db_xref="B2V8D0_SULSY"
     gene            270566..270877
                     /locus_tag="BC_09192017_0_5m_scaffold_0_prodigal-single_30
                     1"
     CDS             270566..270877
                     /product="hypothetical protein"
                     /codon_start=1
                     /transl_table=11
                     /translation="MKGHVKRIFNRKIENLNTRITSPTTGSENQFYNNIPVNITLPFH
                     DYEKLVALVKKTKKTVNVLMGDLIRIAYNDIGSSVFLPNKNIVLQIDITKLFDKDLLD
                     Y*"
     gene            270886..271080
                     /locus_tag="BC_09192017_0_5m_scaffold_0_prodigal-single_30
                     2"
     CDS             270886..271080
                     /product="hypothetical protein"
                     /codon_start=1
                     /transl_table=11
                     /translation="MLKDKKLDIKKAIKRPGALSKKAKKANMTVLAFSKKHINDGNTL
                     TGRQSRFYLNTLRPLNKKNN*"
     gene            complement(271085..272392)
                     /locus_tag="BC_09192017_0_5m_scaffold_0_prodigal-single_30
                     3"
     CDS             complement(271085..272392)
                     /product="Uncharacterized protein n=1 Tax=Anabaena sp. 90
                     RepID=K7WYK4_9NOST"
                     /codon_start=1
                     /transl_table=11
                     /translation="MDGVVTIKILNEFIINTINNKNKIAYFEWDKSFNILSSNNLALS
                     LLVLNSKTQTEKKVIDFIPPEYLTAFHVHTQELFLNESHISTFSYQIEKNNTHINITW
                     LSSIEDNKVLTICCYLQTDNLTENSINTLLKIIPTPALIINTQGEYVGCNNLMFTLLD
                     IPNINSVDDILGNSIGTLKENINLCKYIQSIITLAKPNLIKEVQTTLNLHTGNKVYYL
                     FSYSKYNNLIIFVGLDITNVKRLEKDLLASEERNVAILKALPDVLKASAFRRKDDKMN
                     TLIDQLTQNPIFTNLPNFEKDNSLTENDNNQLIIDKDLYSKLIRLEVETREIDVRLKQ
                     IETLIYLGETSFINRLKYIEVFNETLLQTSKDISNTLEKTQNDLEFIRLSKELINITP
                     GGIKVIILGSFISLTLLIFSISYLIEKIGVENTIEQIEKYLNK*"
                     /db_xref="UniRef100_K7WYK4"
                     /db_xref="anb:ANA_C13042"
                     /db_xref="K7WYK4_9NOST"
     gene            272522..273289
                     /locus_tag="BC_09192017_0_5m_scaffold_0_prodigal-single_30
                     4"
     CDS             272522..273289
                     /product="hypothetical protein"
                     /codon_start=1
                     /transl_table=11
                     /translation="MLTIEIGHILENHIKDLLQTNYKPVTEKEFTERFYKTYPFLDKF
                     HSLSYNLEFWYIYDGMTLCKYNHISELEFRQRALISVKNREDYSSLSVFQLLDFLYLI
                     DGLIWVDNRMVGIQIATMPFKSSYNKNYNADNKTINFSKYSSVKSLAKKGIHTWLDRM
                     IVIYSNMAYLQSQVNINALIKSIQNIANSKPLLRKSNNQYLNANSIYETAYHKGHSPF
                     LITINDKGVLYTQHNAISHLEQISRSKFSKPSLLKNN*"
     gene            273355..273615
                     /locus_tag="BC_09192017_0_5m_scaffold_0_prodigal-single_30
                     5"
     CDS             273355..273615
                     /product="hypothetical protein"
                     /codon_start=1
                     /transl_table=11
                     /translation="MSITELLSVNSNYKFKTLSAENMSPLSPYMSVGFNSINSNKLIV
                     VLYDYIKSLPVYHKEVNNLSKASLSTSKLIDEYIELMQQWDK*"
     gene            complement(273622..273933)
                     /locus_tag="BC_09192017_0_5m_scaffold_0_prodigal-single_30
                     6"
     CDS             complement(273622..273933)
                     /product="hypothetical protein"
                     /codon_start=1
                     /transl_table=11
                     /translation="MKEKKVNKLPSGGIEYNGKEFNTIGLPRTSTRKGKAQMVLAKKG
                     KELKIVHFGTESNSLLKNINKVKAGRKGYLSRSKQLKDKEGNLSKDNKFSPNYWSNNN
                     F*"
     gene            complement(273966..274277)
                     /locus_tag="BC_09192017_0_5m_scaffold_0_prodigal-single_30
                     7"
     CDS             complement(273966..274277)
                     /product="hypothetical protein"
                     /codon_start=1
                     /transl_table=11
                     /translation="MYKPRLLTIKGITKHIKEWALIYNIPFSIVESRWDKGVRDVLTL
                     LSPRKEFIQLTYNEQTATLRQWASITGIKYDTLHSRYTRNKDPEKVLSPWCFNSNTIK
                     N*"
     gene            274310..274915
                     /locus_tag="BC_09192017_0_5m_scaffold_0_prodigal-single_30
                     8"
     CDS             274310..274915
                     /product="hypothetical protein"
                     /codon_start=1
                     /transl_table=11
                     /translation="MLIVFDGVDGLGKTTLINNLSLYLKAHNYQSFLLKYPSLKLRKW
                     LSYCLWFKPLSILLLYLDMWIDTQNFSIQHLYKNKDCYVLIDRYWMSTLCYQIGRHKP
                     FWFTQLFTKLCKFTLYQPDIVIWLDANFELVVSRLNNRQSLTDNLDKIIETSNILLEA
                     YNNYSFFMPSIKECHKINASQTEEIILEEVISIIDNYKTNF*"
     gene            274998..275555
                     /locus_tag="BC_09192017_0_5m_scaffold_0_prodigal-single_30
                     9"
     CDS             274998..275555
                     /product="hypothetical protein"
                     /codon_start=1
                     /transl_table=11
                     /translation="MKFIIDYINWKFFYSLLIMLIGHYPQYRKHPKIGIDNKYRLPHY
                     YGHLFRVCGLVIEFAGSSEAISLALLHDILEDTKIPKWLLKPLGQSIITKIELLTQNP
                     KLAKPLRKFSYCNRLVLNGNSDTYLVSICDKWDNWLSYKMEGNIPHSVIEYYMYFTNT
                     MKTVCSHTLLISLEEEINKQRLLNK*"
     gene            complement(275597..276643)
                     /locus_tag="BC_09192017_0_5m_scaffold_0_prodigal-single_31
                     0"
     CDS             complement(275597..276643)
                     /product="Uncharacterized protein n=1 Tax=Anabaena sp. 90
                     RepID=K7WYK4_9NOST"
                     /codon_start=1
                     /transl_table=11
                     /translation="MKKIPIFITQLRELFKILEEQFIYIEIDRDTNSIIYASGINNEI
                     IYMMFEDVFNSQGLQEYKKGLDYVLINPIHIYKSYINKSIFLLSTLIINEFWVIGLQP
                     SKIVQVICNKSDKWEGLNPEFFSFMNLPMVLFKNNEIILCNEAFMLSLHYFDDINLSL
                     LHLIEESTSLNIIQDKEGKLIPVIMKCTQNNNYIFILLSEVKLVCSTVPISVVTNKLN
                     FDFKKEEFSLLVRMEVQLKQLEIRIKQLEKFTYLETNGIASRLKEIEVYQDQDNKKWI
                     LLDIYKKSIEDKIVSLILLNTVIKNFPGGIKGFCIMITLLVLLFLTSIDITLRQQGFK
                     DTLDHIDKSIDKLE*"
                     /db_xref="UniRef100_K7WYK4"
                     /db_xref="anb:ANA_C13042"
                     /db_xref="K7WYK4_9NOST"
     gene            276734..277138
                     /locus_tag="BC_09192017_0_5m_scaffold_0_prodigal-single_31
                     1"
     CDS             276734..277138
                     /product="hypothetical protein"
                     /codon_start=1
                     /transl_table=11
                     /translation="MTITKLNDSSIYKYELKLDKAIKISLPDCYSLFLPSQSNLQAYL
                     TTESLRELLVTLGLIINEGYNFDIDFVPCIPQLEWFSGNVIIEEEIDGREKKMELFIK
                     QSWGFYSTEMIISEWVDYLIDMISEYKQLFKT*"
     gene            277174..277536
                     /locus_tag="BC_09192017_0_5m_scaffold_0_prodigal-single_31
                     2"
     CDS             277174..277536
                     /product="hypothetical protein"
                     /codon_start=1
                     /transl_table=11
                     /translation="MKLIDVLLSLFDSFSIKIKGLLAVGTINDVTWYIYFVTPKTRNI
                     IDNLINNGLILCKRDINLFINCPYKLYDDTDILVPDDFIQELILEVNNLSHQYSPFYF
                     QSYSAHICKYLEINIELN*"
     gene            277634..277825
                     /locus_tag="BC_09192017_0_5m_scaffold_0_prodigal-single_31
                     3"
     CDS             277634..277825
                     /product="hypothetical protein"
                     /codon_start=1
                     /transl_table=11
                     /translation="MFITIYKEDYQYWENYGYITVRSLGPSNITIEVPLDCCVNLEGY
                     IIPFLLIQYIKDNILIKHP*"
     gene            277986..278486
                     /locus_tag="BC_09192017_0_5m_scaffold_0_prodigal-single_31
                     4"
     CDS             277986..278486
                     /product="hypothetical protein"
                     /codon_start=1
                     /transl_table=11
                     /translation="MTNILVLQAVSNTFDNSICIYSNTLFAHYNSYDISFKHSDSLNI
                     NNNWSKLLFLIEEFKRKYYDYIFVLSNNSYIYDIRQSLTPLLNTRTKDVLMYQNVESN
                     TINTNAFLVHNTTNSLTFFQCFIDYLNNELPLSNSLFFWDTFVINYPNWTDVVQLCPK
                     NLFNIK*"
     gene            complement(278600..278911)
                     /locus_tag="BC_09192017_0_5m_scaffold_0_prodigal-single_31
                     5"
     CDS             complement(278600..278911)
                     /product="Uncharacterized protein n=1 Tax=uncultured
                     Mediterranean phage MEDS1 group RepID=K7XYX8_9VIRU"
                     /codon_start=1
                     /transl_table=11
                     /translation="MKPEDIEKKDGKLIYRGEKFEGFNKPKPTPQHPTKKKAVLAKKG
                     DEVKLVRYGAKGYSDFTKHKDPKRRASYKARHGAIKTKDGKAAYKDKLQAAYWSWNDL
                     W*"
                     /db_xref="UniRef100_K7XYX8"
                     /db_xref="K7XYX8_9VIRU"
     gene            279082..279405
                     /locus_tag="BC_09192017_0_5m_scaffold_0_prodigal-single_31
                     6"
     CDS             279082..279405
                     /product="hypothetical protein"
                     /codon_start=1
                     /transl_table=11
                     /translation="MMSTITGITLLIHQIIGGIPIADKATEIQNIKTHLLPNEVLILK
                     QPCGSHPTIKLDTLIKYKLSNTGTMLMQIGNDLSLKCNNLNIKNITGYYIKDNENNIT
                     QRKDW*"
     gene            280033..280500
                     /locus_tag="BC_09192017_0_5m_scaffold_0_prodigal-single_31
                     7"
     CDS             280033..280500
                     /product="hypothetical protein"
                     /codon_start=1
                     /transl_table=11
                     /translation="MTTTQTSLHTAPSTSEGIEGAVRWLKAVCRNEGCIVKNEWLPEE
                     LLGGYSHQENEIVLSLSLEGEEQMVVLLHEVIHLLQYKYGLFIPTQDGDELILQEVDK
                     RLPLAMWVSRTDPWREIYTPEHFEERWLLEVGALYLEYSFNWFKEWYTKTLLK*"
     gene            280652..281359
                     /locus_tag="BC_09192017_0_5m_scaffold_0_prodigal-single_31
                     8"
     CDS             280652..281359
                     /product="hypothetical protein"
                     /codon_start=1
                     /transl_table=11
                     /translation="MLKSILTAASIIVTLVTFSAPASAGVKEMTRELTRLGVRVEVGP
                     AKCYGLFGVFNLGATGGYSPKYNTICVSSEKLDVFTLEKVIAHESVHYLQHHTGVVDS
                     GFGVDEQTRMEKAKTLQQYSGVSCKVLAMEAVAWTAENNPQKVLKALKEAKGTPKMKV
                     TQPSECAPKPSKPSAPRPFGLGLKVYLFLLGAGFGGSIIYMLCMLVMYSSLFQEWKKK
                     CEYNNLKGDENPFQVDW*"
     gene            281594..282055
                     /locus_tag="BC_09192017_0_5m_scaffold_0_prodigal-single_31
                     9"
     CDS             281594..282055
                     /product="hypothetical protein"
                     /codon_start=1
                     /transl_table=11
                     /translation="MKWDWDFQNSFDGTSAGHDPKAITVKGVQDVIRILSSHPWARNQ
                     AWFLVRSWGGVNAYLLSDPMSLRRCEGIPLETYAKECKVDPFYIRNFALGRSGEWAWN
                     SRVLPKPGRKEMFVGKPIGILNPEEVVIDPLLLLEMQKVIGMMIPWDLTEG*"
     gene            282191..282382
                     /locus_tag="BC_09192017_0_5m_scaffold_0_prodigal-single_32
                     0"
     CDS             282191..282382
                     /product="hypothetical protein"
                     /codon_start=1
                     /transl_table=11
                     /translation="MILIIDNIEHQVDITWDETINCYRASIELNNNEYEGITKTKEGA
                     LNSLILTLELCNKQVILKT*"
     gene            282681..283022
                     /locus_tag="BC_09192017_0_5m_scaffold_0_prodigal-single_32
                     1"
     CDS             282681..283022
                     /product="hypothetical protein"
                     /codon_start=1
                     /transl_table=11
                     /translation="MTDLNTLLNNWYTLHKVQPAPNLKGHDTLHALLGEGIDWESEMR
                     VGVLDYTYTTLIRGGSLNLVGARKFLSTVASAMHMYGIPEAYDFLSSEELSKRITASV
                     KILRQVGIENI*"
     gene            283296..283481
                     /locus_tag="BC_09192017_0_5m_scaffold_0_prodigal-single_32
                     2"
     CDS             283296..283481
                     /product="hypothetical protein"
                     /codon_start=1
                     /transl_table=11
                     /translation="MKQFIIQVSLELTMQVLGIDAWDLLDSTTTDGLVEAICWLLFLC
                     RGINPSTREVVEYYLEE*"
     gene            283854..284048
                     /locus_tag="BC_09192017_0_5m_scaffold_0_prodigal-single_32
                     3"
     CDS             283854..284048
                     /product="hypothetical protein"
                     /codon_start=1
                     /transl_table=11
                     /translation="MLDNNTGSGSASIIWWEEDVSPIQWEDKTIEWSDNNITPNLTIE
                     WSDIVITSNLTIEWWEELED*"
     gene            complement(284088..285176)
                     /locus_tag="BC_09192017_0_5m_scaffold_0_prodigal-single_32
                     4"
     CDS             complement(284088..285176)
                     /product="hypothetical protein"
                     /codon_start=1
                     /transl_table=11
                     /translation="MKEFNLESTKYITLDNKVWILPSSVAKLKGKGNGNYNNWLLTGC
                     TNFLLGDELRLIKDSPLWIEAIKLFKAKYNMLITTSEDVKLIDLERAEAYFSFDKPQQ
                     VVHKSLYRNNSSLNLPVQEEPTITTLEYATHLGMDHRSVLRTLSNYKAAIERFGPLRI
                     QFTVGERTKEGKWLTKEAPSYYLLTEPQAYFLATLSRNTPQVIEFKIWLVDTFTKLRK
                     ERIFEGPMYELLSFLPGNWEGLIQSILCHLSSYTEHPYRQEVTLNNNNRVDVLMSNKE
                     ALEIKNHFINTCHIKELVFNKAYWSQLKEQLPGFETLYITSTKGISEDALTFTKVLEP
                     EIKYISLRALFQKLIPNKDIPLHLFPSI*"
     gene            285504..286376
                     /locus_tag="BC_09192017_0_5m_scaffold_0_prodigal-single_32
                     5"
     CDS             285504..286376
                     /product="hypothetical protein"
                     /codon_start=1
                     /transl_table=11
                     /translation="MFNSTAQVCNSIVFNSIVKAVKIWLKGQGEKIHPLVEEWVSHYF
                     FGGSVDKTLPPNAVEETKQAVLSQLWELWDEPTWFQLNTAEVGDRIWYSSLAGVLGRF
                     NYSLKVVEGGIQCHCWDYWDFNSDVSGSLHMEISHKSLRRTIIKIAEMLSIPVVENEN
                     DSTLYVREHHLAQLNANHAFYTKWEFFLSWEEIGISNPEVIDWEKGGLPKWWIYEDAL
                     IRAATQLKLGTSKNPRYNEGEMFIYIGPEERPDDTIPLDWESINLFRKLSEEQLQPYQ
                     VKPKKEGKRKRVNN*"
     gene            286522..287184
                     /locus_tag="BC_09192017_0_5m_scaffold_0_prodigal-single_32
                     6"
     CDS             286522..287184
                     /product="hypothetical protein"
                     /codon_start=1
                     /transl_table=11
                     /translation="MSKFNNSTISLVLTLAIKAVKVWLSSKELELNSLVEEWVKHYFT
                     GKGIDKGLPSDAIEETKEAVKVSLQKLWRNPSWKIHTANVGSGDGMQFWFCSLGGVIG
                     YFTYNLIPEENGVRVKCWDLWDFNGGIHYSLMVQLPESVKQLVKRFALLLGIKLLEED
                     GFLEVQESELAKLNQGRQFYTRWEFFLTWDELKGIGMKHPMLHKWEHGGLPLEWFIKN
                     TP*"
     gene            287253..287795
                     /locus_tag="BC_09192017_0_5m_scaffold_0_prodigal-single_32
                     7"
     CDS             287253..287795
                     /product="hypothetical protein"
                     /codon_start=1
                     /transl_table=11
                     /translation="VILITATTSYLACGGNSTVLALSGNTVAKVFEGEDEHYWAQKEY
                     QFLCIAHSVSLDLYPRPVSLEQVDDETWYVVMERLHPLQSRAISKREKEEAIAVMYEQ
                     WYNLHSVLVNWDIARLTDVGGGKWDNVLLCQTNEGIRIRFIDMGNAKLVGHRLFERAK
                     GDDLMALEEYVCLLLNGTLP*"
     gene            complement(287988..288455)
                     /locus_tag="BC_09192017_0_5m_scaffold_0_prodigal-single_32
                     8"
     CDS             complement(287988..288455)
                     /product="Uncharacterized protein n=1 Tax=Trichodesmium
                     erythraeum (strain IMS101) RepID=Q10YG6_TRIEI"
                     /codon_start=1
                     /transl_table=11
                     /translation="VLPSIRKTGTYTSKSKSNKSIKSEEWIKERQESKEVRRELTDAI
                     KDYINRHPELSFNAIKFLYSNATESLNLGLFAKRTKNLKEVLGLSPSSSIRDHLDSKE
                     IICLKAVDYLACQFIDMKDIYPCDAIKQAIDLSLTTKRFAPKYNQLSKGLVSV*"
                     /db_xref="UniRef100_Q10YG6"
                     /db_xref="ter:Tery_3643"
                     /db_xref="Q10YG6_TRIEI"
     gene            288792..288956
                     /locus_tag="BC_09192017_0_5m_scaffold_0_prodigal-single_32
                     9"
     CDS             288792..288956
                     /product="hypothetical protein"
                     /codon_start=1
                     /transl_table=11
                     /translation="MVGKRKYDIDFKVRLSNELKETLRDTAIQLEISESDVVRMLIRN
                     LKTKKIISLS*"
     gene            289047..289358
                     /locus_tag="BC_09192017_0_5m_scaffold_0_prodigal-single_33
                     0"
     CDS             289047..289358
                     /product="hypothetical protein"
                     /codon_start=1
                     /transl_table=11
                     /translation="MIKALDVKIKYGDIEDSLTIYTESIETSLTELMNQSYLPSSTFP
                     VKLYMGQEYVTKTVKGMTPGYLSEIREELKNRVSTMTDSQIVMNQLCSAIETAQEWFG
                     N*"
     gene            289603..290130
                     /locus_tag="BC_09192017_0_5m_scaffold_0_prodigal-single_33
                     1"
     CDS             289603..290130
                     /product="hypothetical protein"
                     /codon_start=1
                     /transl_table=11
                     /translation="MVSSIISECVGAEKAFGKLVGTFPQDFQSVWDSRHTTEKLLNLA
                     SKLGCAELINSAAKGALKNGVPLHQMSFEKTLDLLGGIDITVKIDGKIIGIDVTLDEE
                     TYIEKRSKLLFRWNEGRKKVLKALRYHHVIVVVWKVDSWSELTQSQKGELAEQILIHL
                     EEQDGKSYCSKLVLE*"
     gene            290196..290516
                     /locus_tag="BC_09192017_0_5m_scaffold_0_prodigal-single_33
                     2"
     CDS             290196..290516
                     /product="hypothetical protein"
                     /codon_start=1
                     /transl_table=11
                     /translation="MNLLQKLHVFEFDLHQVELDTNIICKRNKTQDWLIYITHDYCSV
                     FNAIRERFKNIPLLFIFLVEDEEFTSEELKELNDNDFNNLVMMDNGSDNVCEFCVPKS
                     WIDN*"
     gene            290603..290905
                     /locus_tag="BC_09192017_0_5m_scaffold_0_prodigal-single_33
                     3"
     CDS             290603..290905
                     /product="hypothetical protein"
                     /codon_start=1
                     /transl_table=11
                     /translation="MRLYYIILKSMLLETFCPEYNLIIHWMEDRNYQGNLYALALDIS
                     CGNINLGIQPISKHILIDIMMAEDDEDILSNLIDNEEVFNQCLLKAKESYISKLKN*"
     gene            290927..291232
                     /locus_tag="BC_09192017_0_5m_scaffold_0_prodigal-single_33
                     4"
     CDS             290927..291232
                     /product="hypothetical protein"
                     /codon_start=1
                     /transl_table=11
                     /translation="MKYLSFLLIPLLSFGIGVKPTSAQDSFASRCYLTGSSMQTNGEG
                     ATKYAYVFSGYEICAYYRPNQPILIKGSYDNEFYLPEGKTLEQCVAEMKRNEMIDCL*"
     gene            complement(291581..292735)
                     /locus_tag="BC_09192017_0_5m_scaffold_0_prodigal-single_33
                     5"
     CDS             complement(291581..292735)
                     /product="phage-like protein"
                     /codon_start=1
                     /transl_table=11
                     /translation="MFLLVYYFTIIRYNKYRPSIVIKVKDLNIELIKYIVLDNQLLIL
                     PSSVAKLKGYKGNNYSNWATNKHSDLLLGKEVRLIRNSPLWLEAIRLFKDKYNVLIAT
                     SEDVRLIDIERATAYFNTDKPQHTIHPSLSKKNSHLILPIEDEPTITSIEFAENIGLR
                     LKVVHETIRKYKVDLEVFGPLPFETAVAEKTLEGVWLNKEIPNHFKLNEQQAYFLATL
                     SRNTPQVVEFKKWLINTFFILKNERVIDGPMKELLSYFPGNWEGLIQTLLCHLSSFTE
                     QPFRQEVKLNNKSRVDILMSDTEALEIKNHIITPCHVKNLIINKAYWFQLKEQLPKFE
                     ILYLTSTKGITDQAISILEPLRPEIQYISLSSLFQRVAPNKDLPLHLLPS*"
                     /db_xref="abm:ABSDF1037"
     gene            292736..292891
                     /locus_tag="BC_09192017_0_5m_scaffold_0_prodigal-single_33
                     6"
     CDS             292736..292891
                     /product="hypothetical protein"
                     /codon_start=1
                     /transl_table=11
                     /translation="MPRETLFPAYIKVLMTYNDKQILERESKLRSTTAAELIRGFIRS
                     LDSSVKE*"
     gene            292912..293265
                     /locus_tag="BC_09192017_0_5m_scaffold_0_prodigal-single_33
                     7"
     CDS             292912..293265
                     /product="Uncharacterized protein n=1 Tax=Anabaena sp. 90
                     RepID=K7VYP9_9NOST"
                     /codon_start=1
                     /transl_table=11
                     /translation="MIKIKLMPDYGCYPLWWDELNLVGNIDPSELPLIHSTIESLHQW
                     TLLFDTHLDWDDPGNSPKLSTEELKAFEFEGLRLWLLLIEELSSNYEVSYQSAYLHQV
                     FIDPNELKNRLLTIE*"
                     /db_xref="UniRef100_K7VYP9"
                     /db_xref="anb:ANA_C12698"
                     /db_xref="K7VYP9_9NOST"
     gene            293312..293743
                     /locus_tag="BC_09192017_0_5m_scaffold_0_prodigal-single_33
                     8"
     CDS             293312..293743
                     /product="hypothetical protein"
                     /codon_start=1
                     /transl_table=11
                     /translation="MAIQMFETPFIIEDVEGPRCPVDSHEGFGWSDSQGFVIPENGDK
                     TNPIIYPTMGYHPSYGVGNLYSMVEGFVPEPGWKVIGKAPNNTWVCVPPWYVFKQPAP
                     PPNRWPQALAALAVGALCVWGGIQLLPQAGVNQPQTTYQAK*"
     gene            293797..294150
                     /locus_tag="BC_09192017_0_5m_scaffold_0_prodigal-single_33
                     9"
     CDS             293797..294150
                     /product="hypothetical protein"
                     /codon_start=1
                     /transl_table=11
                     /translation="MKRILKTLALSLYLTLSFALYTNADPANWSESDNRCPKVSDGYE
                     REVSTVTGTGGTYYVCYWFDDNNVHNLTMRPLNIMGGFNRAADDERGKSNLIKRHLFK
                     CAKDYVDNKGFCGEV*"
     gene            294223..294579
                     /locus_tag="BC_09192017_0_5m_scaffold_0_prodigal-single_34
                     0"
     CDS             294223..294579
                     /product="hypothetical protein"
                     /codon_start=1
                     /transl_table=11
                     /translation="MKEISKVNVHRLMYTIKDDMFYILEDGNTMFGPIPLAARENLID
                     VLTQLHSNVLNVLTSGKITSTYGDIQGTLRLKIDVNDCVNPFIYLLYTGSLTPCKTSC
                     YFHGSIDLMLDQIIIT*"
     gene            294784..295317
                     /locus_tag="BC_09192017_0_5m_scaffold_0_prodigal-single_34
                     1"
     CDS             294784..295317
                     /product="Uncharacterized protein n=1 Tax=Alicyclobacillus
                     acidoterrestris ATCC 49025 RepID=T0C3U5_9BACL"
                     /codon_start=1
                     /transl_table=11
                     /translation="MDKTQVFLDIEFTGLHQNTTPISLGLVGMDDNSFYGEFEDYDKS
                     QTNEWIDKNIIPYLLMNNSSLMVSADVGVIGNKEEVRDALTGWLSQYDAVEIWGDLKD
                     YEMVLFNELFGGAYEKPNNVYYISYDICTFFKVKGINPSISREEFIGIDIPGDKHSAL
                     YDARVIKACYEKLINMK*"
                     /db_xref="UniRef100_T0C3U5"
                     /db_xref="T0C3U5_9BACL"
     gene            295521..295766
                     /locus_tag="BC_09192017_0_5m_scaffold_0_prodigal-single_34
                     2"
     CDS             295521..295766
                     /product="hypothetical protein"
                     /codon_start=1
                     /transl_table=11
                     /translation="MIYILYAGSTNGVVPYWKEVLGVYDSLEEFTIAKEQVQQEYNIS
                     NNYKNSSTLLWSEEWKVNTLCDKFEEDITQRSWFGYG*"
     gene            295759..295905
                     /locus_tag="BC_09192017_0_5m_scaffold_0_prodigal-single_34
                     3"
     CDS             295759..295905
                     /product="hypothetical protein"
                     /codon_start=1
                     /transl_table=11
                     /translation="MDKDLYLLFCESGKGWVPYHKKLIGVFDTEDEVKDTVIHLEDNF
                     KVAK*"
     gene            295948..>296037
                     /locus_tag="BC_09192017_0_5m_scaffold_0_prodigal-single_34
                     4"
     CDS             295948..>296037
                     /product="hypothetical protein"
                     /codon_start=1
                     /transl_table=11
                     /translation="MYSDLIEGEIPLDYSIQGECFGFYITNGYM"
ORIGIN      
        1 GCAACGATTC CGATGGAGAT TAGATCGATG GTCTTTCCGT CTTCAATAAA TTCGGTATCA
       61 AAATAGTATT TCATTAGTAT TGTGCCTTGT GTTGTCTTTC TATTTTATCA CAATATTTGA
      121 ACGTTAGCAT TTGGACATCA CCAATAAATA AGATACAATT AATAAATCCT CTCGCGGTAC
      181 GGAAATACCC AGGGGAGGTA ACCATTAGTT AAGGAAATAG CCACATGGAT AATATTAGCA
      241 AAGTATTGGT AAAATCCGTT CACTTAGGCG GTAGTATTGT CTTAGAGGGT CATCAGCACC
      301 CAAAATGATA TTTATGGGGT TCTTTTAGGT AAAGTATTAT TGCGAATGTC TAAAACACAG
      361 CGACTTAAAT TAGGGACTAA TATAAATGCT GGTTAGGTAA TAGATAAAAA CCAATTTCAA
      421 GTTCTTTGCA CTACCACAGA AGTATTTAAA CCCGAGGTAT ATAAAGCTTT TTGCTAAGGG
      481 AACAATAAAC ATCTCTTAAG TATTTAATTT ATTTAAGTCA TGTGTTAAGG TTTAATCTAT
      541 CTTTAATGTA TGAATAAATA TGAGCTTTAA CCCAGTTAAG ATAGGTTCAG GAGGATTTGT
      601 TACCAGCTTA TAAAGTAGTG ATAAGCTATA TGCCAGAACT GATAATGGTC TAGCCTAGAG
      661 AGTAGGGGTG GTGTTAATCT GATATGGAGT AATGAAAGAA CAAATAAAGC AGTAGAAATA
      721 AACGTTTGTG TTCGTGTAAG GTTTAGTCCA GAGCTTGAAG ATAGTGTTTA CTACAGCATA
      781 AGTGATGGTA ATGGTGATAA CTATAAGAGT GAGCTTGTTA TAAATCCCTC TATGGAGTTC
      841 ATCCATAAAC TTCTTCTATG GCTAATTAGT GATAGTGAAT TATTAATGGG AATAAAGTAG
      901 TGCATAAAAT AGCCATTATA GGAACAAGAA ATCTGACTAA TATCCATGTA GATAGGTTAG
      961 ATAAACTCAT AGCTATTATA GATAATCATA GCCCAAAAGA TTATATAATT ACCACTGGAG
     1021 CAGCCAAGGG TATTGACCAA TATGGGGCTG AGTTAACTAG GAATAAAGGC TTTAGTATTA
     1081 TTCTTTATGT ACCCTGGAGT ACATATGAAG AACAGTGGGT AGGTAGTATG GTAATGAATG
     1141 GTGGAAATAA GGTAGTTAAG GTTGTCTACA ATCCTTATAA GGATATTGAG GCATATAACT
     1201 CTGTTATTAG TAACCACCCT AATCCAAGTG CCTTAAGTAG AGGAGCCACT GCCCTCCATG
     1261 CACGTAATTA TCTAATTATT AAGGATTGTA TAAAAGTAAT TGCACTACCC AAATTTGTTA
     1321 GTGGGAAGCC ATCAGGAGGT ACAGCACAAG GTATACGCTT GTGTAAATCA TTGAGTATTA
     1381 ATGTTCAGGT TATTTAATTA ATAATATGGA ATATTTGTCT ATTAAACAAA TGAATATAGA
     1441 ACAACTAATA TCCTTTATTG TTGTTCACTT CCCTGATGAA TATCCCCCTG AAGAAACAAA
     1501 AGAAGGTATA ATATCTTACC TTTATCCCTT TAATTTATTT AATGATATAG ATTTAAATAT
     1561 AAGAGAGGGT TTATATGAAA AAGTAATTAA TGTACTTGAA TCTTTACACT CTAATCTTTA
     1621 TCCTTTTGTA GGAAATGATT ATGTGGAAAA TATAGGTGAG TACCTACTAA GAGAAGAAGA
     1681 GAACCGGTAC ACATTTGTGA TTAAGGAGTT TCCTTACCTC GGTAGTGAGC CTTATTTTCA
     1741 GGAATCCTAC TATTACCCTG ACTTAGGAAG GATTGTTTAT AGACAGATAG TACATAATAC
     1801 TCGATACCCT ATGGGATGTA TTGAGCAATA TAGAATAACA GTGAATGATT ATAAGAACTT
     1861 TCTTATAACT AAGAGAAAGG AAATTAATGA AACACTAATT GGTTTCACAA AAAGTGTAGT
     1921 ACCATTAGAA CCTAGTAAGG AAATTAGTGA TAATGCAGGA AGCAATTGAG GCCGTTTATA
     1981 AGAGAGTAAG TACACAGAAT AAGTACAACT CCTGGGTAAG TGATTTAATA AAGCACTTAG
     2041 ATAGTTTTCA GTGGAAAAAG ACAGGAGTAA AGTATAATTA GTGCTACTGG CTTGCAAGTA
     2101 TCCCTGATAA AACTGATTTA GGTTCTTCTT TAATTTCATT AACATTATCT ATAAGAAATT
     2161 TAGATAATTA CATGCAAAGG GATGAACCTT ACTTACAGTG TGATTATAAT ATAAATAATA
     2221 TAAGTTTTGT AATTGTCTTT ACTTCAAAGA ATAACTACCT AAGTTTAGAG GACATATTTT
     2281 ATAGTAAGTT TAAAAAAGAG GATAGACATA TTCAATTAAA TGATGAAGAA GAGTTTGATA
     2341 AAGCCTATGC ACTCATTAGT CAATTACATA AATACCTAAT GAGTGAGATG AGTCTTGATA
     2401 AAGTACCTTA ATTTATTTAG ACATACCTCT GGTCAACGAA GTTCACAATT TACTTCCCAC
     2461 TAGAAATAAA ATGCAATACA TTAACTCATG TCTTTCATTA TTCAATGTTG TACCTACACC
     2521 TAAAGCAAAT AAGACACAAC CAATATTTCT AAAGGAGTAT GGTGTTATTA TCCTTCCAGG
     2581 TGCTGTTACA TACCTACAGG ACATCCAAGA TTGGTTAAGA AATAATCAAC TAAATGGTAA
     2641 TGATATTAAC CAATCATTTC ATAAGTCTTG GTCTACTATT ATTAATACAC CAAAAGAAAG
     2701 ATTAGTAGCC CAACAAATTC TTCACTATTT CTCAACATAT GGACTGGATA CTCTAGGTGT
     2761 GTACTCACCT GAGTTAATCT ACATTCCAAA TGAGACACTA AACCTTCCTA GTGCACTACC
     2821 TATAAAGGTA ATTGGAACAC TAGATAAGGA TGAACTAGTT CAACGCTGTT TATCTATGCT
     2881 TGCATCCGGC ATTGCTCTAA AACAATCCAC CATTGAGGAT ATTTTAGGGG TAATAGATGG
     2941 GTGTGGTCAT AAACTAACAG GTAATGAAGA TATTAAAAAT AAGGAGGCCC GTATCCTTAT
     3001 TGCTGATAGG ACTGGTGTAC TTCCTACTAA TGGGGATGAT CTTTTTAGGT ATATCTTCTA
     3061 TAAGGCCACT GGTGGAGTTA CCCTTGTTGT TAATAGTAAG AATAACCATA CCTTAATTAA
     3121 CACACACAAA TGGTCTTTAC CTAATCTCAC AGATGCCCAA ATGATTGAGC TCTCAAAGAG
     3181 CTTTAATAGA GATTCAAGAA CACCCATATG GCTATCTATT AAAAAGGCCA ATAAGGATAA
     3241 TATTCCCTAT GTTAATAGGA TTGCTAAATT CTCTAAGAAA CATCATATAC CATTAGATGT
     3301 TAATATCTTA AGTAATTTAA CATCCAAGGT ATTTAATGTA TCTAAGATAA TTGAGGCAAG
     3361 TCAAGGTGCT AATATATTCC AGCTTATTAG GGCCGTAAAT GCAGTTCGGT TCTATGCCCT
     3421 TAATACCACA TCAAGGTACT ACCGCATAAG AAATGGTAAG GGCTGGGCAC AAGAACAGGG
     3481 CACTATTACA CCCATTAATG TATTAAAGAA CTATGAGGAA TTACTAACTA GGGAATTAAA
     3541 ACACCGCCTT AAGCCTATAA AGGTTTACTA CCCTAGTAAT CTCGATTATG CACTTCCTAC
     3601 TAGTGAGAAG GGTTATGTGG GTAATATTCC CATGGGTACG GTCATCACAC TTCCTAAGAC
     3661 AGAAGAATCA TTCCTGGTAG GAATTCACTG GAAGGGAGAT ATGGTGGACC TAGATATAAG
     3721 TGGTGATTCT ATTAAAGGCT CTGTTGGATG GAATAAACAA TATTACACAG AAGATTATGG
     3781 CCTTATGTGG AGTGGAGATA TTACATCTGC CCCTAATGGT GCTACTGAGT GGCTGTATTG
     3841 TAAGGCTATT ACAGGTGTGT ATGAGGTAAA AGTAAACTCA TATAGGGCTG AAGATAATCA
     3901 AGCCTTTCAG TTTATTCTAG GTCATGGCTC CAATATTAAG AAGAACTATA TATGTGACCC
     3961 ATCTAAAGTA ATATTCCAGT GTAGTATGTC AATGGTACAG AACCAAGTAA CATTGGGTAT
     4021 TATGGAACAG GGTGAAGAAG GATTAAAGTT TTATATAGGG GGTCTTGGCT CAGGAGAGGG
     4081 AAGGGTAGGA AGGTATAGTC CACAGAGTGA AATCATTATT GATGCAAGTA TCAATAGTGT
     4141 TTACTCAGCC TTAAGACTAA AGGACCTTAT GCCATCTGTT GATAACCTAA GTGATGCTGA
     4201 TATAAATCTT AGTGTGGATA AACTACAAAA GGATAGTTTC ATGAAACTAT TTGTTTAATT
     4261 GGTTCGTAGG TAAAGAAGGT GCTTATAAGA AAGTAACCTT CTTTCTCTCT ATTTATATAG
     4321 GTACCTTATT GGTGTTCCTT AATATATTAC TACAATCATA CACCCCACCT ACGTTTACTT
     4381 CTTAGTTCCA GTAAAATACT TGAATTGAAT AAACTCAAGT ACCTTATTTT TTATTTAATT
     4441 AAACTATGCC ACTAAAAGAA AATATCAATG TCAGTGTTTA CCCTAATGAA AAACAAGGTT
     4501 ATGTTGCTAC TTGTGACGAA CTTAATGTTG TTACACAGGG CTTAACATTA GATAACATTG
     4561 TGCATAATGT ACAAGAGGCC TTACTGCTGT ACCTAGAAGG AGAAGACCTA ATTGAACTAG
     4621 GTTACATTAA CACACCCAGT GCCTTAATTA CCCTTGAGAT AAAACTATTT GTGTAATGTA
     4681 ATTAAGGAGA AATATAAATG AGTATTTGTC AAACTTGTGC CTTTAATATA AGGGGACCTA
     4741 CTGGTGAAAT ATGTGGTGAG GGATTAAATA CCCATGACAT TACCTACTGT GATTCCTACC
     4801 TGAAAGGTAA TAATAGGGAT ATAAAACCTA TATCACACCT TAAGGATATT ATTCTTAATC
     4861 CCTTTATATA CTGGGATAAA GTACCAAGGT ATGTTAGGGG GATATTGAGT CATAAGGATT
     4921 TAGTAATGAC AGATATAGGA TTAGCTATAT TTAGTAATCC TTCTTGGCTG GTACCTAATA
     4981 AAGATAGAAA TAGTTGGTTA ATATGCTCAA ACTTAATTAG GTACCTTAAA AAATATAAGA
     5041 GTAAGTGTCC TCAAATAGAT ATTTATTTCT TAGTGTCAAA TAGTATAGAT AGACCTGTAG
     5101 CAGAGTATAG TATAGGTCCT GATTACCATT ACCATAGTGG TAGTCACATA AAGAAAGGTC
     5161 TATCTATCTA TATTATTGTA AGTAATACCT TACTAAATGC TAGTGTAAAT AGTGTTGTAT
     5221 CACTAGACTG GCAACTTAAT GGAGACCTAG AACCTAATAA CTATAAGTGT TATCTGAGTA
     5281 TAGGAACTAG GAATTACATT GTTATCCCTT TACTTTTGAA ACAGGTATGT GGATGTGGTA
     5341 AATTACATCA ACTTGAAAAC ATAGAATATT AAGGAATTAT ACATGTCACA CTTTTCTGTC
     5401 TGTCGTCTAA ACTGGACTAA AGAACATATT ACTGGATTAA ATGCTGTTCT ACAATCTTTA
     5461 GCCCCTTCTT TAGAAGGTAC ATTTGCTACA CATAAATGTG TAACCAATCA TTACGATATT
     5521 ACTCAATTTA TGGAATCATG TATTGAGTTT AATGATATGG CCCCCATTGG TATTGTTCTT
     5581 ACAGGGGATG AGTATTTAGC CCTTTGTTAT GATAATGAAC AGAACCATGC AGAATCATTT
     5641 GAGCACCAGA AGAAAGTACA GACAGCTATC CAGGCTATTA CACAGGCTTT TGGTCAGTAC
     5701 CGTGGTGAGC TTGAGGTAGA GCGATTGAAA TCCTCACTAC CTACGTCTAC CAATATTAGT
     5761 GTAAAGGTAC ATAACTAATG AGGTAATGAC ATAGCCATAT ATATCGAAAG GGTTAAGTAG
     5821 GATTAATCTA TAAGTGTGTA TGGCTTCTCC TTATACCTGT CGAACTAAGG ATATACGTAA
     5881 TTCTTAGTAG CTGTACAAAA TCTTTCTGTA GTTAAACCGG AAATTATATA CATGCCGTAA
     5941 GACCAAGAAC TGAATGTACT TGCTGGTAGA AAGGGGCTGA CTACTCCATC AGTTTTGGAG
     6001 AGGGTTATAT GTACTGTTTA TTCCTACTAC ACATTAGGTA TGTAGTAACT ACAGGGTGAA
     6061 CACACATATA CTTATGGAAG GAGTTCCAAC CTAGGTGATA CTCTAATACC TCTAGTATAT
     6121 AAGATTCCAA CTTCCTACTT ATGTACTATG AATAATGTGT TAGTTAGTAA CTTCAGGGCC
     6181 CGAAGGTAAA CCTAATGCTC ACCTTGGAAT AAGGTAGCTA TCTATTTTAA TCTGTAAAGA
     6241 GATTAATATA GGTAACATTC TAAATATAAA AGGGAATAGT GCTTTACCAT TATTCTTTGT
     6301 AGTTTAGTAA TTAAACTACA ACAATTAAAT AAATACCATC TAAACTTATT TTCTAATTAA
     6361 TAAGTGGTGT AAGGTAAATT ATATTAATTA GACAATTTGC TTATGCCTTA CAGTAAATTG
     6421 TATATAAAGG CTATGCTCCT GATTTCTAAT AGGGGGCATA TTAAAACAAT GATTAAATCA
     6481 ATTACTTTTA AAGATAAAGA ATATAATCTT TATTCTAATG TAAATATTAT TGCAGGACAG
     6541 AACGGTACTG GTAAAACATC CTTTTTACTA AACATCTTAA AACAATATAA ACAAAGCCCT
     6601 AAAAGTATTT ACTACTACTC TAGAAAAGAT GCCTTTGCTG AGTTTAAGTA TAGTCTTAAG
     6661 GACTGTAAGT ACTAAAGGGA TGAAAGTGGT ATTAACTAGT ATTTAGTAAT GATGGAGGCA
     6721 ATAAGGGTAT ATAGTAGTGT AGATGTTATC CTGATTGATG ATATTGAACT TTACTTACAC
     6781 ATTGAAACTC AGTTTGATTT ATTACATTTA ATTCAATTAG AAACACAAGC TCAAATTATC
     6841 TGTACAACCA ATGCACCAGG TATTATAATG AAAGGTTGGA TTGATAGAGT TATATCACTA
     6901 GATAAGGAAA AAATAGATTA AAAGAAGTTT ATATAGTAAA TATAATACTG TTTCATTTAA
     6961 ATTACATATT ATGTGTATGG TAGAACTTTC TATACCCACT AGTTCAATTA ATAGGAGTAA
     7021 TATGAACCCA ATATCAGTTC TAATGACTAA GTAGTGGAGT AACTCTGATA CTGATTTACT
     7081 AAATCAATAC TCTGTAATTA GTCTTTTATT AGCAAATACT ATAAATAATA TTATTTATGC
     7141 AAATACTATA AATAATATTA TGGCTATTGA GAAAGCCATA AGTAACAGCC CTCAAGGAAG
     7201 TAAATGGAAA ATAACTTACT CTCTTGAAGG TGAAGATACA AATAGTTATT ACCAAGAGTC
     7261 AGAATCTCTT GATGTAATTA ATACTTTTGT AAGTAATGTA AGTAAGTTAG AACCATTAAA
     7321 CTCTGAATCT ATTTATAGTA GTAATAAAGA GTTTGAAATG TTCTAGTCTA CCTTAAATGA
     7381 AGAAGCTAAA TGGAGTTCCT ATAGAATTTG GTTTACACAT TACTCCTCAG CTTTTTCTAC
     7441 TTATTACTTT TGATGCGAAA TACTAAAACT TTCAAGTTAA ACAAAGAATT AATATGAAAC
     7501 CAAGTGAAGT GGGATTTGAT GGAGCTAGTG GTATAAAATT TACCAAAAAA GAATCCTCTA
     7561 AAAAAGGTAC ATATAAGCTT CGTAGGGGTG GAGTTATACC CTTAGATTAC TACAATAGAG
     7621 AGTGGGAAAA TCAATTATTA TGGGTGTGTC CAGAAGGTGA AGAACCTATA TTAATCTACT
     7681 GTAATAAGAA TAATGAACTA TTTGAGTTAG ATTTTAAACC ATTAAGTTTA GAAGAAATTA
     7741 AATAGATTGC ACTTATTAAG GATTATATCT ATATTGATTT ATTGATATAA TCTTTATATT
     7801 ATTGGAGAGG TGGCAGAGTG GCTAATTGCA CCTGACTTGA AATCAGGAAT ACTTTTAGGA
     7861 GTATCGTAGG TTCGAATCCT ATTCTCTCCG TTTAAATTAA TAATATAAAA ATGAAAATAC
     7921 TTTATAAGTG TGATAGTTAA TATTAAAGAA ATGAGCCTAT TAGATACTAA GAACTCTAAT
     7981 GATTTGAATA ATGTATTTGT ATTAGGATTA CTTAAAAATG CACATAACCG TTATTATATA
     8041 TATACTTAAT AGATGTAGTT AATTTATTAC TAGTATTGCA GTGTGAAATC CATCATAATA
     8101 GTAATGTACT CAAAATTGAA AGCTTTGATT CATATCAATT TATACTTAAG GCCTCGAATA
     8161 AAACATTCAT CTGGAGCTAT GGTTGGGATG ATATGGGAGA TTATTGTACA CCCTATAAAA
     8221 TTCTTATAGA AAGATTTAAT TGGAGTGAAG CCCTATCTAA TAAATATGAG GCTTACATTA
     8281 CTGAGTTATA TTCTGATTAT GTTTTAAAGT CTTACTATTC CCACATTCTA TTTCACTTGA
     8341 ATAATGAATT ATTTAATGAA GGACTTATAA TAGATTACAC TTGTGATAAT CCATTCTCAA
     8401 GTATATCCTT AATACATAGG TTGTACTTAG AAATATATCA TAGGATTCAA GATCAACAGA
     8461 ATAATTACCC TAAAGAATTT ATAGAAGGTA TTTAATAATG AGTTAGATTA ATAGTTTTTG
     8521 GTGATGAAAA AAACTATGGT GAGGTATTCC CTGGTTGGTA CCTAGTACAA CTAACCAATA
     8581 AGGTTACTAA GACTCCTTAC ATAGTTAATG GTCATAAGAT GAAAGAAAGT TCTTGGGGAT
     8641 TGACTTGGGA GAATGACCTC TCCTTTGTGT TTGATTTAGA TTTAATGGCT GATGCTGATA
     8701 TTATAAATGC GGCCAAAGAT TACTCTGAGC TATTTCCCAA AAGCTACTTA AAAATGTTTA
     8761 ATCATTATAA CAGTAGACTA GAAGCAAATA TTTTCATTTC TTATGTATTA GTTAAGGCTG
     8821 CTATTGAACA AGGTTGGGAT GAGGAAAGTG AAGGAGTTAA TCACTATATT GCTAAAAGGA
     8881 TGTTTGAGTT CCTTGAGGAA TGTAACTGGA AGCCAAAACA CATTAGTAAG TACAATGACA
     8941 TGAGTAGCAC TACATATGAT TGAGAGTAAA GTTATTTTTT ATAGTGCTAA TACTTAAAAC
     9001 CTTATTAGAT GACTAGGATT AACTATAACA TCGGCAATAA TTAAACCATA TAAAATGCCA
     9061 AACCTATAAT TCATAAGTAG TTAAAACATT TAAGACATCG GCAAAGATTA TTATTCTTAA
     9121 TTAAGGATTT AATATAATGA AGAAACATAA TATTCAGACA TGGTGTAGAT TAAATAAAGA
     9181 TATACAAGTT TATACACACT ACTGTACTAA GTTCTTTAAT GATTATGAAC CTAGTGCTGA
     9241 ATTAAATGAT TTTAAGAAAG GTACTTACTT ACAGATAACT ATGAAAGAAC CATCTATTTA
     9301 TTTAGATTTA GAGGGAAATG GTTTCTTGTT CTTTAATCCA GAAGATTTAG AAGAGGTTTA
     9361 TATTGACCCC TGTTGTGAGT TTTCTAGTAT TAATAAAATT CCTAGTAATA TAAGACAAGA
     9421 GGAAAACTAT CCTGAATGGT TTAATGGTAA TCCAGAAGAT TGGTTCTTAA AGGATGTTGA
     9481 CTGTATATAC CAAGGTTAAT GATTCTACTC TAGTTCCTTA CTTAATTCAT CTACAGTAAT
     9541 CCCTTGGTTA CTAAACATTC GAGCTTGTTG TACAGCAAAG ATAGCCATTT TTCTACAGTC
     9601 TTCATCTTTA ACACTAGATT GAATTACTTG TGCAAAGGCT AAGGCAGCCT TATTAATAGC
     9661 ATTATGGGCA TCCTTACGTT CCTGTGTTAA TGGAGGATGG TACTTAAAGT ATTCCTCAAG
     9721 TGATAATTGG TTCATTGTGT TTTTGTGTAA TTGTATTCAA TTGATTGTAC TACATAAATT
     9781 AGGTAATTAA AACTATGGAA AATACATTTA GTGGAAAGTT TAATCTAGGA AATTATTCTA
     9841 CAAGTAATAT AAATATTGTA GATTCAAGTA AAGCACTTTA TATAAGAAGT GTTGTACCAG
     9901 ATATGCTTAA GTTCTACCTG AAAGAAGAAT TACACCCATC AATAGCTATT GAAAAGGCTA
     9961 TTAAGGTAAG TGAAGAACTA TGGGAACAAC TTAAGAAGAA AGGTTACGTA GAGTAGTAAC
    10021 ATAAACAAAA GGAGATATTG ATGATTAAAT TACCGCTAAC TTTTCTATTA GAAATTAGTA
    10081 AGGGATTATT AGATGTAACA ACAATTGGTG GGTCACATTG TCTTTTTATA TGTAGATAAA
    10141 AAAACTTAAT TACTCTTGTA GATATAAGTA ATTTAAGTGT ACACACTATT TATAGTGGAA
    10201 ATAATTGTGG TCTTGTATTA GATGTAGAAT ATCAAAAAGA ACCCTTTAAC TCCTTACCTA
    10261 ACTTATGTGT GAATGTATTT TACACAGAAG ATAACTCTAA TAAGTGTAAG AAATTTATTA
    10321 TTAGAGATGT TTTAGATTCT GATTATATCC ATGATTCAAA CAAGATACAG GATAATATTT
    10381 ACGAGGTACC AATTCCATAT GAATTTGAAT TATTCCTTAA TTTTATTAAT GAACCGGTTA
    10441 TAGAGTTAAT ACATAAAGAA TATGCAGGGG CTCACCGTGG AGTTACAATA CATACTCAAA
    10501 GTTATGTGTA TAAAACATTA TTCTTTATGC CCAAAGAGGG TTTAGAAGGA GTTCAACTTG
    10561 TGTATAGACG TAATAAAGAA CAAGAGGAAG CTCAGTTTTT CTTCCTTGAT TATACCTTTA
    10621 ATTCTTTAAA AGTAGTTCAA TTAGGTTCAG GTACTTCACT TTCTTTGACT TCTGGTTATA
    10681 ACATTTTATA CCAAAGTGTG TATAACATAA ATAAAATTCC CATTATTGCT TCTAATATAT
    10741 ATCACCACAT AAAAAAATCT ATTAAAAGAG GAGTTATTGA TTGGATTAAT TTCTGAATTA
    10801 ATACAAGATG CGAAAGATAA CACAAAGGGT AGCAACGGCC TTTCACAGTC ATAGTAAACT
    10861 ATCAGTAAGC AATACTATAA CAGATGGAGA GTCTGTGTGG CTACATGGTA ATAAGATAAT
    10921 TAAGCGTGAG AATAATGAAA TATACTTCTC CCTTGCTGGT TGGAATACAC TAACCACAAG
    10981 GGAGAGGATT AATGGGATAG TGGGTAATAA AGTCATCTAT AAGATTAAAG GGGAGGCAAT
    11041 TATTAAGAAT AAGTGGAGTG ATGTTTGTAT TGGTTCAAAA GATTGGGTTC GTGTTACACC
    11101 CTCTGGATGT TATGTACAAT GTTAAAACTA CCATTAAATC AAATTATTTA TCTATTAGAA
    11161 AATCCTAACC TACATGATAA AGATATTCTT ATAAAAACAT TAGAGGTTTT TGGTATTGTA
    11221 ATTACATCCA TTAAATCACC TAGAGGTACT TGTGTGTACC TTATAGACAT GTTTAACATT
    11281 AAATTAATTG GTGTTCATTA CATTATTGGT AAGTCTAATC CTGATTGGAT TCATTGTAAT
    11341 ATCTATAATA AAATACAAGT TGACTTTACG TGAGATGAAT CTGAGTGCTT TATGTTTAAT
    11401 AGCTTTAAAG CCTTTGATAT ACTAAGTAGT AAATCCTTAT ATAGCTCAGT AGAAACAACC
    11461 TATAAAGACT ATATGACCTT ATTAATAGAG ATGTATGACA CTCATTTCTT ATTATGAAGT
    11521 ACACTAAGTT ACTACTGTGA TGATATTAAT ATAACAAACA GATTAAGTAC ACACCAGATA
    11581 GAAATTAATA AACAAATATA TAGACACTTA AGTAATTACA AAGGAGTTAT TAATGCTTAA
    11641 ATTACCATTA GAAAAGCTTT ATGATTTATT ACTAAATCAA ATTAATATGA CAGAATGGAT
    11701 TAGTCTTGAT TTTAAGAGTG ATAGTCTATT TGGTGTTATT AGTAATTCAT GTACATATGT
    11761 AGGTACTCTT ATTTATCTAG TTGATTTAAT ATCAATTAAG GTAGTTGGAA TTTATTATAC
    11821 AAATCAACTA GGTTTTTCTT CTGTTAGTTT TTTCTCTCAT TATATAAAGG TTGATTTTTA
    11881 TAATGATACT AATCGCTTTG ACATTATTAG TTTTCAATCA TATGATTTAT TAAATGGAAA
    11941 ATCATTATAT AAAACGGAAG AAAGTGATTA TAAAGATTAT ATTACCTCCT TAATTTTTAT
    12001 GTTATACAAT CTCTCTAAAC TAAAGTCAAT GTTAAAAACA TGTTGTAATA CTGTTGTAAC
    12061 AAAGAACTTA GAACTTAGAG TAAGTGAAGT AACTAATAAT TTAGAAGAGT TATTGAGTAA
    12121 TTACAAAGGA GTATAAATTG ATTAAGTTAC CATTAGATGT AATACATGGT TTAATTCACT
    12181 ACATTAATAG TAATGGTGTA GTAAAAAGTA TAAAATCAAT TGTGTTGTGT AACAGTTCAA
    12241 GTAGTTTCTT TGGGGCATGT TTAATTCAAA GAGTGATAAA CCAAAAAGAA ACAATACAGG
    12301 TTTACTTCTT AGATATGTAT CTTTTAAAGG TATTTAATAA AATGCAAGTA AGTAATAATA
    12361 CTATTTATAT TGTCAACTTT AACTATATAG ATGGTCTAGT ATTACAGGAA CGATTTTGGC
    12421 CTGTTAATGT AACTATTCCC TTTAGTGCAT TATTTAAAAG ACAATCTAAC CATCTTATAA
    12481 CAACACATTT ACATGGAATT AAATCAATAG AAAGTAATAA TACTAATTAC TTACTCCCTA
    12541 TAGGTATTTC TTTAAAAGAA TATTATTCTC TTTTTATTAA AAACATTATT AAAATTATAA
    12601 TAAATCTTCA GTATCTTCAT AATGAAGGTA GTCTTTTTAA AAATGTAACA CTAGAAGAAA
    12661 TATTTTCAAT AGGACAACAA TTAAAGTCTA TTGAAAATAA TTACCCAATA AAACAGTTTA
    12721 AGTACATACC TAATAAACGT AATTACGTGT GTGTTTGTTC AGAAAAGATT ATTAATATAA
    12781 AAGACTGCCA TAAAATAAGA TAAATATGAT TATTTATACA GGTAACTATA AACTATGTCT
    12841 TTCAGAATTA TTACTAAAGA AAGGGTATAG TGTTAATTCT CAATACACTG AATCCTGTAA
    12901 GGATGTATGG ATACCAAGTG CTATATTAAA AAACACTATT ATTGACAGAC CAGGAGCTCT
    12961 TCAAAGTGAG AGGTGCCAGT ACGAATTAGG TATTCAGTTT TGTTCTATTC CTGGTATTAT
    13021 GGTTTTTACA CATAATGAAA TATTCTTAAA TGGTGTAAGA ATTGGGGTAA AGAGAAAATT
    13081 AATAAGTAAT AAGGATGTAG AGATAATCTA CTACCCAGAT TCAAGTGAGT GTTTAAATAT
    13141 GTACATACAG CCAAATGGTG GTATTGAACA TTGGCCTGAT GGTTTCTTTG ATGTAATGGA
    13201 TGAATCCTTT AAAGAACTAT TTGGAATCTA GTAATAAATA CATTAATTAA AAACTATTAA
    13261 TTAAGGATTA AATAATATGA ATGAACAACA GATTTTAGAT ACACTATTAC CCTTAGCTAC
    13321 GACTACATAT GTACCAGTAG CACACAAGGA TATTATTGGT AGTATTAAAG AACAATTAAG
    13381 TAAAAGGAGT ATGACCATTG AAAATAGTCG CTACTTAGTT TCTCATGGGG GTAATAGATT
    13441 AATTGGTTAC TATGATGTCT CAGTACCTAA TAGCTCAGAA ATTGGTCTAA GGTTTGGTTT
    13501 TAGAAATAGC TATGATAAGT CAATGTCTAT TGCTATTGTT ACAGGAGCAC AAGTGTGGAT
    13561 ATGCTCAAAT GGTTTAGTTA AGGGAGATGG TATTAACTTT GTTCGTAGGC ATACAGGTAA
    13621 TGTGATTGAG GAGGTTAATC AAATCATTGA GAATAGTGGG AACCAATTAG AACAACAATC
    13681 ACTTGACTTT ATTAGTATAA GTGAACAGAT GAAATCAATC TATGTGTCTA AACAAGAGGC
    13741 TGCTGGTCTT TATGGTAGAG CATTCTTACT TAATAATCAA AATTTATTTA ATACTAAACA
    13801 ACTAGTTAAG ATTAAACAGG AGCTTAATGA CCCTTCCTAT GAAGAGTTTA AGAAAGAAAC
    13861 ATTGTGGAGT GCATATAACC ATGTTACCTA TGTATTAAAA GAGAATAAGA TTAATAATTA
    13921 CTTCCAGCAA CATGTTAAGT GGCATAAATT TATTGAAGAA GAGTATGCAT CCCAATTAAA
    13981 TTAAGTGCTT AAATTACCAT TAATGAACCT TAAAGGTATT ATATCTAAAG GAATTATACT
    14041 AGACATTGCC TTTCCTGATA ATGAATATAG GCTCAATCCT TTTATAGCAA TCCTTATCTA
    14101 CAATGATGAG GAAAATACGG ACCTCTATAT TATAGATATG TACAGCTTTA TATGTGTGGG
    14161 AAAAAAAGAA ACTGATGTGG GGAGTGAGTC TTATATCACA TACTTTGATA CTGAATCTAT
    14221 TTGTATAAAG GATACTAATC GGTATGAGAA CCACGCCTTA CAGAGTTTTT ATCCTCCCTT
    14281 ATTGCTCTTT AATACTTACC CTCAAGTAAT GGGTAGTAGG GAATGGGAAG GCCCTGAAGA
    14341 TGAAGATACA TACACGGAGT ACATAACAAC GCTGGGGGAG TGTTATAACC TATATAATAT
    14401 ATCCCACTAT GATGAGTCCC CTTTAAGCTC CTTAAATAAC CTTTTAAGTA ATACTTATAA
    14461 TTTAAGTAAG TTCTTTAAGC TAATAGGTAA ATTAGATGTA GAAATATGTA ATATTATTTC
    14521 TTATTTAGAA AAGAACTACC CTTCAATTAA ACTAATAGAT ACTATTAATG CTTAGATTAC
    14581 CACTGGACTT TATAGTAAAT CTAACATCTA AGAGAATTAT CTTAAACACA ACCCTTTCGG
    14641 ATGATGAAGA TATACTACAA ATCTTTATGG CCACTCTTAT ATCTATTAAG GATGAAACAT
    14701 ACCTCTATGT TATAGATATG TGTGGCCTTT CTCTAGTAAC TCAGTATTAT GTAGGCCATA
    14761 GTAAGAATTA TAGAATTGCT TACTTTAATA CTGAATCTAT TGAAGTAAGT ATAAGTAGTA
    14821 AACCTAAGCA AGTCTTTTTC TTTATAGATA CTTTAATTAA TACTTCAGAT ACAACTAAAC
    14881 CTGTATTAAT GGGCAATAGC GTATTAGATG AAACTGGTAT GAAAGGTTAT ATAACCTACT
    14941 TAAAAACTTT AGGTAAGTGT TATAAAATTT ATAATAACTT AAATAATCTT TATGATGGTG
    15001 ACCTTCAAAA TGATTTAGAA AGTCTAACGG ATACTGAAGA AGAAATAAGG TATATTTTTA
    15061 ATCGAACAAT ACCTGATACT ACAAGTGTAA TAGTATACCT TATACAGGAC TTAGAGGAAA
    15121 ATTATACTGA GTATTATAAA GCTCCAATTC CTTATTATAA TAAAGAGTTA TTTAATGCTT
    15181 AAATTACTAT TACTTCAATT AAAGTACCTT ATGCAGTACA AAGGTATTAA AGGTTTATAC
    15241 CATTTAAATA ACAGCTTTCT AGCTGCATTA CACACAAAAG AAGATAGTAT TAATTGTATA
    15301 TACATAATTG ATATGTATAA CTTTATTGAG TTAAGTAGTT GTAAAGAAGA ACGTCAAGGT
    15361 ATAAATTGGA TTGATGGTTT TGTTAATAGA GGTGTTTTTT TACAGTATGC AGATTCATTA
    15421 GGTTGTCATT TAATACCTTT TGAAGAACTA CTATCTAACC GTACTTTAAA TATTAGTGGA
    15481 AACCAAACAT GGAATGATAA CTTAGAAAGA TACATAGATT ACATTAAGTA CTTAATTCAA
    15541 CTTTATAAAA CATTTAATAT GATTGATGAA ACATGCTCAA TTAATGCAAG TATGAGTACA
    15601 CGAGGTGATT ATGAATTTCT AATAGATACA CTCCAGATAA TAAACCAACT TATTAAAAAC
    15661 CAAGAAATGA ACTATCCTGA AGGAATTTTA AGTAATGCTA AAGTTACCAG TAACTAATAT
    15721 AAAAAGTATT ACATCTAAAG GAATAGTGAT AGATGTTGCA CTTCCTGATT CAGAGGATAT
    15781 GCTCAAGTTC TTGGGAGCAT TACTCATATA TGAAGAAAAT AAAGTAACAA ATCTTTATGT
    15841 AATAGATTTG TATAAGTTTA TTAATGTAAG TATTTCTCAA ATAGGCTTTC ATCAAATGTG
    15901 TTGGATAACT TACTTTGAAA CTGAACTAAT AATACTAGAG GATGATGATA AAACAATAGA
    15961 ACATGTTATA TATATTGGTA AGTTATTAAG TAAGTGTAAC CATATACCTT TAGGAAGTAA
    16021 AACATGGGGC AGTGAAGATA GTCAATTTGA TTATGAGATG TATATCAATA CATTAGGTAT
    16081 GTGTTATGAA CTATACAGAA CATTAGATGA AGTTTACTGT ATTCAAAATA ATGATTTAGT
    16141 TATAAACCTA GTTACATTAT TTAATGATAA TTATAAAACT GACTTACTTA CAAAACCTTT
    16201 AGGTTCTACC CTTATAAAGC TTAATAATGT TATTAAATTA TTAGAAGATA ACTACCTAAA
    16261 TTTTGTGCTG ACATAAACAT TAAAAGAATA AATAAGGAGT TTTAACATGG CATTCTTAAG
    16321 TATTGAGAGC AATAACCCTC AGTTCAGTTT TATTATAAAT AAAAACCCTA ACAATCCTGA
    16381 GAAAGCAATA GCAAAAGAAA TCCGACAGGG ATTTGCAGTA GGATGGTTTC CTAATGATAA
    16441 TCTTCAAAAG TTTTGTGTAA GGTTTATAGA CCCACCACAA AGTATGTCCT ACAATAAGGC
    16501 AGCCTACGAG TACCTTGATG TAACAGCACT GAGCAGTCCA TCAGCTTATA GTAATATCAT
    16561 CAGGGAAATA TTTAATAGTG TACTAAAGGT AGATAACCCT TTAGATACAA CTGACTATAA
    16621 GTGTGTAGTA ACACTTGGTT TTATTAAGTG CTATAGAAAA TTCCTAGAAG CGTTTAGTAA
    16681 ATTCTTTGGT GAACGTATTA CATATGAAGA ACAGACTAAG TATATCTATA AGGTTCAATT
    16741 TAGTACCAGT AGTATTAGGG AATCATTACA CCTTACTAAT CTCTTCTGTG TCTTTATGAT
    16801 GCTTAATGAT GAAGACCAGT ATGTAGATGT AAGTGAAGAT ATGGTAGGTA AGTACATTAA
    16861 GTCTGTACAG GCTGTTAAAT GCCCTTACTA TATTGCTAAT TTATTTAAGG TACAACTACT
    16921 AAGGTCAGAG AAGCTATTCA AGACATATGC TAGTACACTA GCAAGTGCCT GTACAGAGGA
    16981 TGTTAAGTTT CAGTTTGGTA GTACACTTGA GGCAAGGAAG AAGTGGATTG AGAACCACTT
    17041 GGTCCTAAAG AATAATATTG TTGATATTGG GGCTGGTGAT ACCTTTAATT ATGGCTACCT
    17101 ATCAAAAAGG ATTAAGGGAT TGTACTACCC TGTGGATAAG GACTTATCTG TAAGGGAGAC
    17161 TATTAAGAAA AAGGTATCCA ACAAGAAATT TGATAGTGTG GTAGACCCCG TTGAAAATTG
    17221 GGACATTGTT AAGGACCTTT TAGAAGGAAA CACTGAGGTA CTTCTTACTG AGGTTCTTGA
    17281 ACATAACACA ATAGAAGAGG TTAAAAAGTT ACTCCTTAGT GTAATTAATC ATGAGCATGT
    17341 AAGGAGTGTA TTAGTGACAC TACCCTTACT AAATTTCAAT CAGTATTACC TGATTGAAGA
    17401 TGGTGCCTTT AGACATGAAG ACCACCAGTG GGAACTGACT GATGAGATAG AACAAGACCT
    17461 TAATAGCCTC CTATCTAATA CCAATGGCAT TACTTATGAG TGGAGTTTAG TAGGGGATAT
    17521 TATTACTACC CCTAGTGGTG AAGAAGTATC ACCAACCAAA TGTTTAATCA TTAACAAGAA
    17581 CTAAAAATCA ATATGGAAAT CAATATTCCA ATCCATACCG TTATTACCTT AGTAGGGCCT
    17641 ACCTACTCAG GTAAAACTAA GTTAAGTAAG AAGTTAGTTA GTGAACTAAA GGTAAAGTAC
    17701 CCTGATTTAA ACTTTCATAT TGTATCATCA GATGCTATTC GGAAAGAACT TATTGGTGAA
    17761 GACCTACCTA AACACTCAAA TGAGATGCTT CATGCTAGTA GTCTTGCATT TGACCTTCTA
    17821 TACTTTAAGC TAAAGAGCCT ACTTACATTC CCACTAAGCC TTAAGAATGC CGTTGTAATT
    17881 ATTGATACTA CTGGCTTGAC AGAAGACTTC AGGAATTGTA TCAATAAAAT AGCCGATGAG
    17941 TTTTATTACC ATAAGGCTGC ACTAGTAATG AACTATAAGG AGTATAATGA TTACTTTAAG
    18001 TTCATTAATA ATGCTCCTGA AGAGTATGTT GACCAGAAGA TTATTACGAA CCACATTAAA
    18061 AGGCTCAGAA GAAGAGCCTT ACCTCAAATT ACTAAGAAGG CATACCCTCA AGGAAGGTTC
    18121 TTAATTAAAG AAATTAGTGA GAACTGGGAA GGGGTAAGCA TTAACCTTAG TAATTACCAA
    18181 GAGTATATTG ACTGTAAATT ACCCACACAC ACTGAAAGTA ATGAACTAAT TGAGTACACC
    18241 ATCCTTCCTG ATACACATGG CTGTTATGAT GAAACAATTG GGTGCTTATC ACAATCAGGG
    18301 TTTCAGATTG TAGATGGTAT CATTACTAAT CCAGGTAATA AGAGGATTGT TTGTTTAGGT
    18361 GATTACACTG ATAAAGGGCC CCAAGTAAAG GAATTAATTA ACTTCCTTTA TGGTAATAAG
    18421 TCACTTATTT ATTTCTGTTT AGGTAACCAT GAGGACTTTG TGGTTAGGTA CCTAAAGGGA
    18481 GAGATAGAAG CAAAAAGTGA TGTATTGAAT TACTTTGATT CAATTACCTG GCTTGAAGGT
    18541 ACACCTGAGT TAGATAGGCT AAATGAGCTT CACTCAATCA GTCAGCCATT TTATATCCAC
    18601 CCTGAGTTTA TCTGCACACA TGCTCCCACA AGATTCTCAA GGTTAGGTAA GCTAGATAAA
    18661 GACTCTATAA AGAGTCAGTA TAAACTCAGT TACTCTTACT CAGAGGATTA CAGTAGTGAA
    18721 GGAGAGTACA AGAAAGCCTT AGAGCGTAGT CTATCCTTTA TTAAGAATCA GGGTGGTTAC
    18781 AGTAACCTTC CTTATATAAT CAGTGGACAT GTACCTGTTA AACAACGATT GGTGGTTGGT
    18841 GCCCAAGTTA TGCTTGATAC GGGTGTTGTT TATGGTAATA AACTAACCAC ATGCACCATA
    18901 AAAGGAAAAC ACCTATCATT CAATTACTTT AATGCAAAAT CCCCATATAG TGAAACTAAG
    18961 TACCTTGTAA CACTGTTTGA TGAAAAGGAA GATATCAACC TTTTAGAATT AGAACCAAGA
    19021 GAGTACCGAC GTATCCGTAA TTGTTTAGGT AATAAGCCTA CTGTGTGGTT TGCCCCTACC
    19081 ATGTCTCCCT CTAATAGTAA TGACACTGAC TTAGAGCCAC TGAAAACAGC ACTGGATTAT
    19141 TACCAATCTA AGGATGTGAC TGACTTAGTA ATGCAGCCTA AGTACATGGG AAGTAATGCG
    19201 GTCTTTGTGT GGAAGCCTAA TACAGATGAT TGTTACATGA CTACCCGTAA TGGTTTCCTT
    19261 ATTCAAACCC ATTCAGTAGA TATCTCTCTT ATCATTAATA AGTTCCATCC ACTAATACTT
    19321 AAAGAGTTCC CAGGTGCTAC ACTTGTTGCT GTATCAGGTG AGTTACTGCC CTGGAAGGTA
    19381 CTTTCCAGAG TTTAAACCAT TCCAAGTATT AAAGGTAGAG AAAGAAAATA GTGTTCATGT
    19441 TTTACCTTTT GATAACCTTG ATGGGTTTAA GTTACTTAAC AATAGCCCTG TTATTAAAAT
    19501 AGACCTTAAT AAGGATAATT ATGATTACCT TGATTGGGTG TACCAAACAT GGGTAAGTAA
    19561 TTCACAAGGA TTGTTTGGTT ACTCCAAGCT AGAGGGTGTT GTTATTAAAC CATTAGATTC
    19621 ACACCTTAGT AATGTAGCTC CTTTTATTAA GGTAAGAAAC CCACAGTACC TTAAGTTAGT
    19681 CTATGGCCCT ACATATAACC TAGAACCTAA TTACAGTAAA TTACTTAGAA CTAAAACAAC
    19741 CAGTGGAAAG ATAAAATCAT CCATTAAAGA ATGGAACTTA AGTCTGGAAT TATTAGGTAT
    19801 TCACTCAAGT AAGTTAACAC TAGATAACCA AAAAGCTATC CAGTTAATCC TTGAGTTTAT
    19861 TAAGGAAGAG AAGAATGTTG AATTACTTGA CCCTCGGTTG TAGAGGCCTT ATAAGTAGTA
    19921 ATTAAGGTTG AGTGCCTGAA GTGTTAAAGA GTAATCTGTG AAGGTTACTC TTACTTATTT
    19981 ATTAATATTA ATTAAATGCT TAAATTACCA CTAAAGAACT TGCACTCTTT AATAGAGCTA
    20041 TTCGATAAAA AGATATTAAC TATTGCGGTT AACCCTAGAT ATAATAGTTT TTTTGGAGCA
    20101 ATACTAACTA AGAACTCAAA TAAGACTCTC ATTATTTATT TAATAGACTT TTTTATAATA
    20161 AAGGTAATAG CTTCTGAATA CATAGAAATA GTAAAGGATA TAAAAATAAT AAGGGATTTA
    20221 GATGATTACT TTATAAATTG GGTTAAGCCT TGTTACTTTA CAATTCGTAA TCACTCTTAT
    20281 CTTAAATTTA AACACACCCA ATACTTAAAT TCCTTTATAT TTAGGCCTCT AGTTTTTAAA
    20341 ATTACACTAG ATAGGTCATA CATGAATTAC ATCAATAAAG TAAGAAATAC CTACTACCTT
    20401 GAGGGTGAAA TGAACTACAT AACAAGTAAG TGGTTCCCTG CAATTCATGA GATTATAAGT
    20461 GATTATGAAG ATACACTAGA AGAAATTAAA CAAAAAGCTA AGGCACAATC AATTAGTCTT
    20521 GAACTTAACT ACCCCTTTAA ACTTGATAGT AATATTACAT GACAGTGTAC TTCAAGGTGA
    20581 CAAACCTAAC AGAGCTATAT AACAAAGTAG GTGATATTGT AGGGGATTTA CCAAGGGCCT
    20641 GGTCTAAAAC TGTACTCCCT AATTATCCTC ACTACAGAAC TACAGCACAC TACACATTTA
    20701 AGAATGGATT AAGGAGCATT AAGGTTCACT TGATTAAAGA TATTAATCAA GACATTTATG
    20761 ATGAACCTAA TACTGAGATA TATGAGATTA TAATTACTAA ATTATAAAAA TAATTAAGGA
    20821 GTTAACACTA CAATAGTTCC CACTCTAAGT GAGTAAGTAT TTCTTGTTCA TCTATCTTAG
    20881 TTTGGACTAT TTGTAATATT CTAGGTATGC ATCTATCTAT TTTAGACTTA TTAGTAAAGT
    20941 GGACTGAAAA ACCATCATGC TGCCAAAGTA TGATATAAAA GTCTTTTGTT GTAGATGCAA
    21001 GTTCTACTAC TGGAAGGAGA AGGTAAAGCT CTACTGACTG TGCTTGGTGG GCAAGAATAG
    21061 AGGCAATAGA GTCTTTTCTT TGTTGTGTAA CTTTACCTTT TGATGTCTTA CTTCCTTCTA
    21121 TTTCTATTGT TCTACCAAAT ATAGTAGTTA CTTTTTCGAG CTCATTCATT TCTTGGAACT
    21181 TATCTTCCCT TGCTCTATAA AGAGCTTGGA TAAGAGGAGT GAAGGTACTA TTGGCTTTAA
    21241 TACTGATGGT GTGTTTATAC ACTTTAATGA TTTTTCTAAT AACCATATTT CACTTGAGGT
    21301 ATTTCATAGG TGTTTATATA TACATAACCA GTTACAGTAC AAGGACAAGT ATGAACTTTA
    21361 TATAGAAACA GTAATAAACA CATACTTACA ATTAAGCCTT TTATCTAAAG CTAAATACAA
    21421 CGCAAAAGGA AAACCTTTTA ATTCTAACCA GGAACATCAT ACACCTAAAC TTTATCAAAT
    21481 GTGTAATGAA TTACTCAATG ACCTTAAATA TATGGAAGAT AATTATTCAT TAGAATTTAT
    21541 GGAGGGAATT TAAGTGTTAA AACTACCACT AATGTTAATA TCTAGGCTCC TTAATATACT
    21601 AAAGGATACT ATGCTTATTG ACATTCTACA CTTTGGATAT GGTGAACATA ATATAATAGG
    21661 AGTTTGTTTA CTAACTTTAC TAAACATAAT TACAATTACA TTTTAAATGG GCTGTATTTA
    21721 TATACTATTG ATATGTTTAA TTACATACCA ATATCTAATT ACTTTATTGG GGATAGAGAA
    21781 ACTGTACAAA TTGAGAGTTT TAACACGGAT GGTGTACTCT TAAATTTTAA TGATTACTCA
    21841 AACCAATATA TATCCCTTGA AAGATTTTCT TTCTGCTTGT ATAAAAATAG AATAGTGACC
    21901 CTTATAAAAT TTATATAGAA AAAGTAATAA ATACTCATTC TTTATTAAGC CTTTTATTCT
    21961 TTGCCCGTTA CTATTTATTA ATAAAACACT TTAATTCTAA CCAAAACAGT AATACACCCA
    22021 AGGTTAATGA TATATGTAGA GGGTTATATA ATGACCTTAA GGAATAAGAA GATAACTACC
    22081 TAATAAAATA TATAGAGGAC ATCTGAGTGC TAAAACTACC ATTAAAACTA ATTAATAAGT
    22141 TCTTTAATCT ACTAGAGTAC AGGACTTTAT TAGATATTAA ACTTAATTAT GATAGTAAAT
    22201 TACTAGGGGT GTGTTTAATA GATAGTGGTA AAGAATATAA ATCAATGCCA CCAGGACTTT
    22261 ACTTATACAT TGTTGATATG TATAACTTCC TGCCCATAAG TAGAACCTAT ATAGGAAAGG
    22321 GTAAAAAACT TTATGAATTT AACGATAATG GGGTAATAAT AGAAGAAGAA CATTTTGATA
    22381 TCCATATCCC TTTTGATTCC TTCATATTTT GTTTACTACC AGATGATTAC TTAATTAACT
    22441 GGAGTGATGA ACTAAAGAGT GAGTATAGTG ATTACAAAGT AAACTTAATC CATAGTTACT
    22501 CAACAAGCTA TAACTTATCA GAGGCCTGTG GGATAGTAAA TAGACATAAG CCTTTAAGTA
    22561 ATATTATTAA TAAAAATGTC CTCTATAAAT TATGTGAGGA TATAAATAAT AGTATTGAAG
    22621 AGCTAGAGAA TAATTACTCT ATTGAGTTTA TAAAAGAATG ATATTACGAT GAGTTTAGAT
    22681 GAACTAAAAG CTAAGTTATT AACTGACCCA AAAGTTAAGG CACACTATAA TGTACTGCAA
    22741 CCAGAATTTA ATAAGACACG TGAGGTTATA AAAGAGAATA GAATTATTTG GGCTAAGTTC
    22801 CTTCGTATTC TAATGTATAT GTACTTAATT AACTCAAAAT AAGTTGATGT TAAAACTCTT
    22861 ATTGGTATAT ATGATTAAAG AACAAAAGAG CAATATTTAT GGATTGTGAT TTTACACAGA
    22921 AACAGATTAT TATTACTATT ATCCCATCAT CTAAAAAAAA GCGTAATGGT AATAAGAAAA
    22981 GTTTGATACT ATATCCTATG TTTTTTCAAC TACTATTCGA ACTTTTACAG ACATTTGCTA
    23041 GATTAAATAA TTATAGTTTT TTGATGTCTA TTCATTCGTT AATGAGCATA ATCTACTTGA
    23101 TGAATCACCT ATTGTTAGTA TTAAATCCTT AAAAAGATAA TTAATAACAA TATAAAAATG
    23161 TTATTACCTT AAATAAATAT AAATGTTAAT CATTCCCTTA AATTATATTA AAGAAATAAG
    23221 TAATGGTTTA AAAAAGATAA ATAATGTATC AAGTTCACAC TTATTACTTA AGTATAAGGA
    23281 ATCTATCAAA TTACTAGATT TTAATCAAAA GGAATTAAAG GAAGTATGGC AGGGAGAATC
    23341 TATTGATAGT TTTATTTATT ATAACTGCTT AGAAGACTTA TCTCATCAGG TATGGCTAAG
    23401 TGTTTTTTAC TGGGATAGTG AATTAAGTAC AAACTATTAC ACCACACTAT TATTGGCTTC
    23461 GACAAACCAA TTACTAAACA GTAACCCTCC TAAATTATTA ACATTACAAC CCTTACTAAG
    23521 TGGTAGTGAT GGCCTTAATA ATTCTATAAT TCATTGGGTA GTTTCAAATA TAAAAGGAAG
    23581 GATTGAAATT GCACATATTA ATATTCTTAG CTTAATCATA AGAACTAATA CACATAAGTA
    23641 TATGTTGGTT GATAATACTG AAAATAATAC TTTGTATTAT AAATCTTTAT ATAAACCAAA
    23701 AGCCATTCTT CATGAGGTTG ACCTTAATAA TACAAAGGGC AGTGCTAAGG TAATGTACTT
    23761 GGAATGTGTA ACAAAAAAGG ATGGTAGTTT AAGTATTAAA AGTGAGAATA TTACAAGTAA
    23821 GATAAACCAC ATAAATCCCT ATGATGAAGG GTGGCTTTTT GCTGTACTAT ACCACCTTCT
    23881 TAATGATTCA ACTAAACTTA CATGAAACCA AAGTATAAAA GGACACTGAG TAAGTACATA
    23941 AGGTGGATTG AAATAAATGA ATTAGATTTA GAGTCAACAG AACAAGGACA TTCTAACTTC
    24001 TTAAAGCCTG AACTAGTAAC GTTAGATATA AATGGTTTAT TTGCCAATGA GATTATGTAC
    24061 AACTGGGAAT CATTAGGCAT AATTAAACCT AATACATGCT CAAATCCAGA CTTACTGACG
    24121 AGGTACATAC AAGGTAAAAC ACTAAGGAAC TGGTATATAA CTGATTGAAA AATAGGCATA
    24181 GAAGAAAGCT TATTTAATAA GGAAGAGTTC TATTCCTTAC TAATAAGTTT AGGTGAGGAT
    24241 GTTGATAAGG TATTTAAGGG AATACAGTAA GTTCAGTTAG ATAAACATCC ACAAAAGGAA
    24301 TTAAAGTGGT ACTTAAACTA AACCTAGAGT TAATAACAAA GTGTCTTAAG GACAAACAAA
    24361 AGTATTACAT CCTTAAATAT ACATTCCCCG AAGAAATCAT AGTATTTTAT GTAGATAAAA
    24421 TATGTTTAAT TAACCTTAAG TACAGTAAGG TAAAAATACT ATGGGAAGGT AATTACATTC
    24481 ATGGCTTTAT TTATACTAAA AGACTATATT GGTACGATAA AAAGTCTTTA AAACTCTCAG
    24541 TTGTTTCATA TAACCAAAAA GAGAAAAAGA ATATACACAC AAACATAAAA GTTAGAACCA
    24601 AGTGTATTTA TACAGAGCTA ACAAATAAAG AGTTCCCTTC TTGGTTTTAT ACAGTTATTG
    24661 AACAAGAAGA AAAAGAGTGT GAATTTACAC ACTTAATAAA TAATCTTATT AAAGAACCAA
    24721 TTATTAATAT AAATATTAAA GACCATATTT ATACATACGG TCAAATAGAA ACTAAGAATT
    24781 CTATATGGTT CTTCACTTCT GAAGATTCTA ATTGGATAAA TGGGGTTCTT TCTTACTTTA
    24841 GGTGTTGTAA GGTAAATAAG TCTAATAATA AAATAGAAGA ATTGTTCATT ATAGAAAAGG
    24901 GTTACTATTA TGAAGAATTC AAGATAACAA ATCTTAATGA AATGATTACA AAGTATCCAA
    24961 AGAAAGATGC AGTTGCTCTA CTATCAGATA TAAAGTACAT AAGATATTAA TTATGGTTTT
    25021 AAAACTGCCC TTGTCCTTCC TAGTGAGTGC AACTAAGGAC ATACAAGGAA TAGCAATAAG
    25081 TAGTTGGTCA CCCGCCAATT CACCAATATG TACTCTCCAC CCTAATCAAA TTAAGTACAT
    25141 AAACTTAAAG ACACTTAGTG TAAGTAATGA GTATTATTGG AAGGCTAAAG ATACCACTTG
    25201 GTCAGGGTTT TACTGGCACT TAGGTAGGCT ATATGTTGGT GTAATAGAGT CTACCAATCA
    25261 GGGTAATAAA TTAACCCATA TACACCTAGG GAGATATTAT AAAACCACAC CAATAGGACA
    25321 CGATAGCTGT GTAAATAGGG TAGGTCACAT TCTTAAAGAT ATAGATGAAA GAATTAGTAG
    25381 TATAGAGTTT AAAGAGTGGT GTGCTATTAT TCACACAAAA AAACATAGGT GGGTCGTAGC
    25441 TAATATTAAT AACAAATGGG GAATGGGCAA TTGGGTTGTT ATGAAGGAAG TAAAGCGCCC
    25501 TCAAGATATT ACTTTATATA ACCTTAGTAA TAAAGTAATA CTGCAACTTA ATTGTACACC
    25561 TGAGTATAAA ACACTTATTG TTTCATTACT TAATGTTATT GCCAATGATG AAAGACAATG
    25621 GTGGTTCTAA TAACCTAATT GATTAAATTA TAAATAAATC ATTTAATATA TGGGTAACAA
    25681 AAGATTTGAT TACCATGAGT ACCTAAGGTC TAATCACTTA ACTCAAAATA ATAATAATGT
    25741 CTGTTTTAAA TGTGGTAAAA AATTAGGTAA TATAAGGCCG GATATGCAAA ATGCTACACC
    25801 AATATTCTTT CATCATTTTA ATACAACTGA TTGTATACTA GTTGGTTTTG TACACAATCA
    25861 GTGTTTACCT CCTTCTCAAG AAGATGAGAA CTTAATTTAA TATATATATT ATTGATTAGT
    25921 AGAGATTAAT CAATATATTA ATTATGGATA ACTTAATATT ATGGAATATT ATTAGATGCT
    25981 CAGGGATGGT ATGGCTATGT GACTCTATAT CACAATCAGG ATTAACACTT GAAAATAAAT
    26041 TAGGGATTAC CTTAGTGTTG ATGTTTATTA CAGAGGTACT GGAATATATT ATTAGAAATA
    26101 AGGTATTTAA GGTTAGCTTG ACCTTAACAT TTCTTGTTTG TTTAAGTGTG TTAAGTATAG
    26161 CCGCCTTAAA TAAAGTATTT ATCCCAGTGC CTGAGCTTAG TATTCTTTTA GGTGGAATAA
    26221 TTTCTATTAC ACTGGTATCT TGCCTTTTAG GAATTAAACA ATGGTAATTA TATACTGAAA
    26281 TTATTAATAA ATTTAAAAAG TATGTAAAGT CTTTATGTTT GTAAATTGAA ATATACTATT
    26341 ACAGTAAAGA ATTAATTCTA TATTTACTTA TCAAATGATG AATTATTTAA TTTAATTAAG
    26401 GAAGAATAAT AAATGGTGCT AAGACTTCCA CTTAACCAAT TTAATAATCC TTTTATTAGT
    26461 AAAGGATTAA ATTATGTATT TAATTTATCT GTACATAATT TGATATGTGT ATATCCTACA
    26521 AATATAAAAT TATTAGATAT AAATCGTAAC CCATTTTTAA TAGAGGAAGC GTACCTTACT
    26581 GATGAATTTA TAAAGAACCA TACGTGGTTA CCGCTAACAA TTAGTCTAAT CCTTACATAT
    26641 AAAAATCTAC ACCATGAATG TGAATTGAAT GCAGTAAAAG AAACAGTATG TTTACCTAAA
    26701 AAGGAAGAAT AATATATGGT ACTAAAACTT CCTATTAATG TAATAAAAAA GTTTATTACA
    26761 GTAAAAGAAA TCAAAGAAGT TCACCAATTT GCTAGTGATA AACATAATAT TATATGTGTA
    26821 CATAAAGATT CTTTATCACT TATTAATTTT AATCATATTC CCTTTTTGAT TGAATTAGGG
    26881 TATATTAATG AGCACTTCTT ACCTCATAGT ACATTAGTCA CTGTTATTAT TAAACACCAT
    26941 ATAAGTTATG GGGATATATA TAATAATAAA TACATTTGGA GAATAATTAA GGAGGCAATT
    27001 TGTTAAATGG TACTAAGACT TCCTTTAGAT AAGATAATAT CCCTTATAAG TAAGATGAAA
    27061 GGTATCTTTA TAGACTTAGA TACTGATTAC CAATTAAATA ATTCATTTGC TCTATGTCTT
    27121 TTTAAAAAAG ACCCAAATTA TGCACAATTC CCTAACACAT ACTATGTGGT ATACCTTTTA
    27181 GATATAAGAA CACTATCTTT AATAAACCAC TACAAAATAG AGGCTCCTAG AAAGTTAAGG
    27241 AGTGTTGTGG CTGAAAACTA TGGAATATAC CTTGAAACTA ACTTATATGA TTCTAATGGA
    27301 TTTGTTATTG ATGAGTTCTT AAGCTATAGA ATATTTAGTA GCTATAGTGA CAAAGGAACC
    27361 TATGGCTTAC ATATTCGACA ATTATTTACA AAGATAAGTT TATTGTGTGA ATTAGAAAAA
    27421 GTTGATACTT GTATTTCCAA ATGGGAACCA GAAAGAGTAT CAGTGATTGA CGGGATGATA
    27481 GATGACTTAA AAGGTGAACT TCAAACCTTG TTAAAAAATT ACCCTTAATA AACAAATGGC
    27541 AATAACTACT ATTTTAAAAG ACACAAAGAA CTACCCACTT CTTTTCAATT GGACAGGAGG
    27601 TATACCACAT AAGGAATTAG AAGACTGGTT GTTAAGAGAG AGTTATACTA TTCCTTCTGA
    27661 CTTAGAGACC CTTTGGAATA AATTAGGTGG GGGTGATATA TTTGAGTCAG AAACAATCCT
    27721 ACACCCTTGG TTAGGTAAGA CATATGGGGA TGATACCTAT AATCTTCATA AGTACCACCA
    27781 TGCACTAGGA ATGTCACTCA TGTACCTTAT TTTTCATATA GGTATGTGCT TAAGTAGTGT
    27841 CAGACTATCT GATGGTAAGT TCGTAACACT TGATAAAATA TACCAAGAAA TACAGGTATT
    27901 TGATACTTTA GATAAATGGT ATGTGCAAGT AATTAGGTCA GAGTATAAAG AACGTTATGG
    27961 AGTAAAAGAA TGAATGAAAG TGAAAGTCAA AAAAAGATTA GAGAATTAGA ACAAAAAGTT
    28021 AAAGAACTAG AGGTTCTAAT AAAATCTCAA GTTCAAACCT CTAATAAAAA TCCACTGTTA
    28081 AAAGTATTAA GTCCAAAAGA ACAAATCGCC AAGAATCAAG CTGTGATGAA TTGGGCTCAA
    28141 CAAAGACTAC AAGCAATTAA AGATAAATGA GGAAACGTAA AAAACAATTA CCCATTAGTA
    28201 TATAAAACAG GATTAAACTA AACACTAAAC ACTAAAGGAA AATATATGAC AAGTGTTACA
    28261 TATATTCAAT TGAATCTTGA TTTACAGAAC TTAAAGCACC TTATTAAAAA ATTAAAGGTA
    28321 AAACTAAATG AAGCAGAACG TAAAGCAACT ATTTTAAGAG AAAGTTTAAA GAGTCAACAA
    28381 GAGTTAGATA AAAAGTTTAG TAAGGAATAA TTTATGATTC AGCAAAAACA TATTGCTATC
    28441 TGTATAAGCC CTAATAGAAT GTTTGGTATT AGATATGAAC TTACAGGCTT TAATGATGGG
    28501 TCTTTCTATA TAAATTACTA CTGCCCCTTT AATAAAGGAC TTATTTATAA ACATGTTAGT
    28561 GGAATTTATA GTGATCTGAA AAGAGAAGAT AATCCAGATA AAGACTCTTT AGAGGGTGGC
    28621 TACATATACC TTTACCTACC ACATGAGTCC TGTGAACTGG AGTTACCAGT AGTTCGGTAT
    28681 GAGTACACTG AATTAATTAA GTGGTTAACT ACTTCATATG CTTAAACTTC CTCTGTATAA
    28741 CTTATATAAC TTCTGTAAGG AGTGGATATC CTTAAATCTT AACTCTGAAA TTAGTGACTA
    28801 TTGTTTTATG TACTCTAATC CTGAATTTAT TAGTAGTCAT GACTTTATGA GATGTTTCTT
    28861 AGTCTATTCC TCTAGTAGTG AATAAGATAT GGTTGTAGTT GATATGTACA CCTTAAGAGC
    28921 ACTAGTAAAG ACTGAGTGCA CAATAAATGC TGTTATTGAT TATTTCATTA TTAATGAAAT
    28981 ACGCATAAAG GATGAGTGTA GTGATTGCTG TGGTGAGAGT TTTTATGTTA ATGAACTTTT
    29041 TCAATCTAAG GATAATTTAA TTAAGTATAC AACTCCCTTT AGAAACTGGA GTGAGGAACA
    29101 AAGGTACTTA TATACACATT ACATAACTAA TCTCTTTAAT AAGATAGACT TAATCACTCC
    29161 ATCAGCAAAG AAGATTAATT ACAGGTATCC ATCTAATTTT ATGGATGAGT TAAGCCTTAA
    29221 TATAGATAAA AAGATAATAA ACATGACAGA GGGCTACCCA TTTATGGAGC TTGCTAGTGC
    29281 TTAAATTACC ACTCAATAGA ATATATTGCT TACTTAAAAG CCTAAGTAAC TATACAAGAA
    29341 TAACTGATAT TGAGTATTTA AAACACTATT TACACAGCTA TCGTGTTATT TCTCAAGACT
    29401 TAATCTCTTT CTTAGTGTGT TTTGTTATTG AAATTGACTC TGGAAAAAGG AATGATATCT
    29461 ATATTGTTGA TATGAATATC TTTAATGTAA TTATAAGTAA AAAAGCCCAT AACCAATATT
    29521 TAAGAGTTAA TTACTTTATT AATGGTTCTT TAGATACTAA TGTTTGTACT ACTTATAGAC
    29581 CTATTTTATT AAATACTTTA GATAGGTCTA TAACATTAAG TAAAAAGTAT GAAGAGTACA
    29641 TCTCTTTACT TATAAGGGAC CTATGTATGC TTGATAGATT AATAGAGATT GTTGTAGGGT
    29701 GTAGTGATTA TTACTTTAGT GATTACAATA CCTATGAAGA AATAGATACA TTTGAAGGAA
    29761 TAGAGACATT AGAAAACATA TCTACAACCT TAATTAACCA AATTATTACG GCACTAAAAA
    29821 CTAATATTAA TGGATACCCA TTAAAGTTTA AACATGAAGT AGATTTATTA AAACCACAAA
    29881 TAACCGCTTT ACCATAATAT GTTAAAACTA CCCATTCAAT CAGTAATTGA CTTTATAGAC
    29941 ACATTGAAGT TCGAAAATAC AAATTACTAC CTGGAGTATA AAGATTCTAT GCTTATAGGG
    30001 TCAAGTAATA GAAAGATAAA TAATAACTTC TTTTCTGTTA TTCTCTTTAC CAAGACAGAT
    30061 AAAAGATACT ACCCATATTT AGAAGAGGCT ATGACTCAAA GTTTCTTTCT TATTGATATG
    30121 TACTCTTTAT CTTTAATTGC TGAATATTCT TGTATAGGTT ATTACGACTA CATACAATCA
    30181 TTTGTTGATG GAGAGGTTAT TCTTGATGTT TTTGATGATG ATAACCGTTC TACTTTTCAT
    30241 GTCTTGTTGA GTGATAAAGA TGGTGCAATG TGTACTCAGT ATGAAGGTTA CACACCATAT
    30301 ATTCAATTAC TCTGTGGTAA GCTGTCTTTA TTAAATCAAT TAGATGATAT TACGGATAAT
    30361 CATGGTGTAA CTGGCTCTCT TATACACGAA TATTATGGTC TTGAAATAAG TGCACTAAAT
    30421 GGAATTAAGG AATTACAAGT AAGGGTAATT AATGAAATAA AAACACTTAA TAATAATTAC
    30481 ACTCTAAAAC ATTAAGGTTT ATAGCATATA TGTTACGACT TCTAATTAAA TCATTAATTA
    30541 ATCTTTTAAA TATACTTAGT ACACAGACGT GTGATGAGCT TTCTTTCTTT GTTTATCACT
    30601 CTATGAGGTT TCAGGATAAA GGTTTCTGCT ATCCTTATTA ACACAAGTGA TAATGAAGAT
    30661 AGTGAAGATT TAAAAGATAT AAAACAGATT ATTTTTATTA TTGATATGTA TACTTTATGC
    30721 TTAGTGAGCA ACTACTCTTT AATTAGTTAC TATGATGATT TTTCATTTGA GAATGAGAAA
    30781 ATTAATCTTA AAGATTATGA AAATCATAAC TATAGTATAT TCTTAACTGA CACAAACAAA
    30841 ACTTTAAATC GACAGATAGG TGATTATAAA AATTACTTAA CATACATAGA ACTATTATTT
    30901 AATAAATTAT CTTTATTAAG TAAGTTAGTA AGTATTCAAA GTGACTCCCT AATTAAAGAA
    30961 TACCTTGACC TGAAATATTT AAATGGTATT AGTAAATTGC GCTTAAAGGT AATTGAAGAG
    31021 TTGAAAATAC CATACAACTA TCCCAGTATA AAACTATAAA AACAATTATT ATATGTTAAA
    31081 GATTCCAATT AAGTTACTCT ACTCACTAAT AGATGAAATC AATAAACTTA CCTGCACTGG
    31141 AGGTATTAAG TACCACCGTA TGTCATCTAG TGTGGGTAGT GACTTTCTTT ATGCAATCTT
    31201 AATTTATATT GAAGAGCACT GTGATTATAG TGATATCTTT CTTATTGATA TGTATGCCCT
    31261 ATTACTTGTG TACAATTACC CCTTAGATAT TATATATGAT AGAATAACCT TATTTAATGA
    31321 TGGAGTCATT ACAATTGAGG GTGATGAGGC ATATGAAACA TACCACGATA CTATTCTACT
    31381 AGGTTATAAT GAACACCATC CTTCTTTACA AGATAGCTCT AGATTTAAAG ATCAAAGAAG
    31441 CCAGGAAGAA TATTTTATCT ATATTAATAA CTTATGCTCT AAATCCTCCC TAATAAACAC
    31501 AATAAAAAAT ATGATACCAG AGTGTAATAA ATTAGAAGGC CTTACCCAAA GGTGTTATAG
    31561 TGATAAGCCT ACCCCTCTTT ATAAATCAGA AGAACTACTT AAATTCTTAT TTCAGGTAGA
    31621 AATGGAAGTA AAGGATTTAA AATCAAATTA TCCTATTAAA ACATTAATAC CATTATTTAA
    31681 TACCTAGATT TTATTATAGG AAATAAAACA ATTAACACTG CTTTTAACAC AATGAAAGAA
    31741 ATTAAACGAA TTATCTTGAG CCTTATGGCT ATCACTGTTT TAACTAGCTG TGAGAGTCAA
    31801 TTACAAGCTT CACATAGATT ATTAAGAGAC TTAGGTATTC CCCCTATTGA GGTAAATGTA
    31861 TCACATGTAC TAGATGGTGA TACCTTCGTG TATGAGGTTG CTAATCACCC TTCGGGTACT
    31921 GTTGACCTGG GGTGTAATGT AACAGCATTC AAACTTAAAC AGGAATTGGG GATACACTCA
    31981 AAAGTAATGT TAGAGTCTCT CCTCCCACCT GGTAGTAAGG TCACTATTTA CCCCTTAGAG
    32041 TATAGCTCAA GTGGTAATAT AAGTGCCCTT GTGATTAACC ATAGTAATCT TGTTGTTAAT
    32101 CAGGAAATAG TAAGGTCAGG GTGGGCAGTT CTTAATCCTA ATATTAAACC TCATCCTTAC
    32161 TGTACTAAAA AAATTACAGA AAATGATCCA GTAATATTTT TCTTAAATAG TGCATTCTTT
    32221 ACTGGATTAA ACTCAGGCCC CTTTAAAGAT AAAGATAAAT CTAGTATAAC TTTACCTTGA
    32281 AAGTAATAAG TTAAATGATT AATATAATAT TCATTGATGT ATAGACAGGT GGATTAAACC
    32341 TTAATGTCCA TTCACTCTTA TCTGTTGGGA TTAGCTACTG GAATATAGAA GAAGAAGTTG
    32401 AATTTGATTT TATTAAGGTT TGTATTAAGG AACCTCAAAT TGAATATGTA CAGGAAGCCA
    32461 TAAGTATTAA TGGTATATCC CTAAGTTACT TAGATAAGTA TGGACTTACG CCTGTAGAGG
    32521 CTCATAAGCA ACTCATAAAA TTTATTCAAC AATATTATCC ACTTCCTAAT AATAGTGCTA
    32581 TAATTGGAGG CCATAATCCG GCCTTTGATA TATCTTTCTT AGAACGCTTA CCAAGCGTAG
    32641 ATATTAATTC TAAACAAACT GAACTACACT TACTTGATTT CTTTTCTCAT AGGGTAATAA
    32701 ATACCAGTGG TATTGCTAAA ACCTTATGGT GGAGTGGTGT ATTAAAAAAA GACCTTAGTA
    32761 AGAGTAATAA ACTATTTGAT TACTTTGAAA TTAATGAAGA CGGTAGACAT ACTGCCTTAT
    32821 TTGATGCAAG GGCAACTGGT AAGTCCTACT GTAAAATATT AAAGATATTA AGAAATTTAT
    32881 CTTTAGTAAA CTATTAAATA ATTAAGGAGA ATTAATAATG GATAATTTAA ATTCAGGGGA
    32941 TACAGTGTAT TCATACATTA AGGTATACTT ATGTAATATT AATAGCCTTA CAGCTATAGA
    33001 AGTAATGTAC CACTTTATAA ATGGGGAATA CAAAGGTAGT ATGGATGCCT ATGAGTATAT
    33061 TGGTGAACTA AGTAACCTAA CGTTCCAAGA AGCATTTTAT AAGTTAAATA ATCAAGAGCT
    33121 TTCATTTAAC AATAACCATA GATCATTTAG TGTGGGAGAT ATCCTTGAAA CTAAAGATGA
    33181 AAAAGAAATT ACTTCTAGAT TCTTATGTAA ATCTGATGGT TGGAAAAAAC TTAGTATTTA
    33241 AATTTATAGT GCACACTGTA TTAATACGCA CTATAAATTA CATATGTATA AAGAAATAGG
    33301 AGAATTACTG AGTGCTAAAA ATACCCATTA ACCGAATAAA ATATCTAGTA AATGAACTGA
    33361 CTTATCATTA TATTCTAGAA GAAGAAGAAG TAGAGAATTT TGAACTAGAT ATTACAGACA
    33421 TTAAATTGAT GGATTCCATA AGTAATAAAA ATTACTTTAT TGGTGCCTGT TTAATTAATT
    33481 ATGATAATTA TTATGATAAT TCCAATAAGA TATACATTAT TGATTTTATA AACCTAAAAC
    33541 TAATTACCAT GATTTATGAA AATGAATCAC ACTGGGAGGA AATAAATGAG TTTAACGAAC
    33601 AAGGTATTGG TTTAATTGCT TATGGAGATG GCTGGAATAC TTGGGGTGCA GAGACATCAA
    33661 CAGACTTTAT AAGTTATAAA GAATTTGAGG TGTTATTCAT AAAGTCTCAG GAAAATACAT
    33721 TAAACTGGAC TCCTCAATTT ATAGAAGAGT ATGAAGATTA TATATTAAGG TTTATAAATA
    33781 AATTAACTTT ATTGGGTGAA CTACATAAAA TAAACTTTGA GTCCTTACAA AGTATTTATA
    33841 ATAAGTGTTA TAACCATAGT GTTATTGCAA TTAATGATTT AGAGAAAGAC CTTATAAAAG
    33901 TAAAGGAAGA AATAAACATA ATGCTAGAGA AATACCCTAA GCCTATACAA AATGTATTCG
    33961 GAGTAATAAA GTTGTGTTAA AACTACCATT TAACTTAATA AAATCTTTAG TAGATGACTT
    34021 AGTTAGCCGT CACTATACCT TACTAAACTT AGAAGAAGAA GAATATAATA GAGAGGCATA
    34081 TATTTATGAT ATTGAATTAA TGCACTCTAA TGAAATAAAT TACTTTATTG GAGCATGTTT
    34141 ATTACATATC GACGATACTA CTTATGATAC TAATGGAATT AGTATTATTT ACACCATTGA
    34201 TTTTTTAGTC TTAAGGTTAA TCGATATAAT TTATGAGAGT GATTCAAGTG ATTCACACTG
    34261 GATTGATATA ATTACCTTTG ATGAAAAGGG TCTTGAATTA TTCTATTATG ATAGTGAAAG
    34321 TAGTGAGTAT GATAATTCTG ACTTCATTTC CTTTAAAAAC TTTAGTATGT TATTTATAAC
    34381 ACCTAAAGAT AATTATTTAA ATTGGACTGA AGAATTTACA GTAATATATG AGAACTATAT
    34441 AACAAGACTT CTAAAAAAGT ATGTTTTATT TGGATTACTA AACAATATTG ATATTACATC
    34501 TATACATAGT GCTTATTCTG AATGTTATGG ACATAATCTA AGTACACTAT ATGATTTAGA
    34561 AAAACAATTG CTGCAAGTAA AAGAAGAGAT TCACACAATG CACAAGAACC ATCCTACATT
    34621 TAAGTTATTA AATAATAATT AATACTAATT ACTCTATAAA GATTACACTT TGACATTAAG
    34681 AAGAACTAAT AACCAGTATA AATCAGGCCA TACTAAGATT AAGTTTATAG GAGATGAAGG
    34741 AAATGTTTTA AGCTGTAAAT TAACCCAACA AGCAATTTAC TTATTTGAGA ATGAAGGAAT
    34801 TATGCAATAT ATATATATAT GAAAGCATTT GTTCAGTAAT ATCAGACATT GACTACTTAC
    34861 CGAATGAGGC ACGGATAAAA GAAAATGTAT TAAGACATAT ACTAAACTCA CTAAGGGATT
    34921 TAATTGAGGG TGGACATAAT TATGCTATAC CTATTACGGA TGTTATAGCC TATATAGGTG
    34981 TGTGGTTTGT AAAGGTATCT GATGAACCAT TTATACAAAA TGGTAAATTA AGAATTTAAT
    35041 GTACAAAAGA TGGTAAATAA AAGGATAAAG GAAGTTCCTA CTTACATATT TAAAATCTAC
    35101 TTCCCATCCT TTAATTGATG TGTATACAAA CTTAAAAAAT TAATGACAAT GGCTGATACA
    35161 AGTTATTATT TAATGAATAA CACACTAGAG CATGTGTACT TGGAAGATAG TTATGTATTA
    35221 AGTATCCAAA CAGACGAAGA AAACAACTTT ATCACTTTCT TACTGGAGAT TGTTTTATTG
    35281 GAGGAACACC CTCTTTATAC AGAACCTTTA GTAAGTGAAG CATATTGTTA TAAAAAAGGA
    35341 AAACTTAGTT TTCCTAATAC TCAGTCTTAC TCTTTAGTAA GAAGTAATGC TGAACCTGTT
    35401 AAAGACCCCG ATGGTTCTAT AGATTATGGG AATATAGATG AGATGTACCT TAAAGATAAT
    35461 TCTTATTTCT TAAGTGGTGA ATGGGGTACA TTAACTATCA CATCAGATAG TCCAGTTATT
    35521 ACTTTAGATT AATACTTTTA ATCTAAAGTA AAATTAATGT TTTACATAAT AGATAATCTT
    35581 GTTTCATTTA AGTTATCTAT TATGTGTACG GTACACTGAA GGGACAACTT TTCCACTTAA
    35641 TACTTATACA AGAGGATTAA CAATGCACAT TGATATTAAT GATAAAAGTA TTAAATCACA
    35701 CATTATCTGG AAAGAAACTT TACGTTATAT TAAAAACTTA GGTAATGAGC TAGAACAAAA
    35761 TAATTTCCCC CCTGAATTAG GAAAAATAAA CCAGCTGTTA TACCAAGAGA CCATTAATGC
    35821 CTTCTATAAA ACTTACCCTA TAGAACAAAT GATTCTCGAT ATGTCTGAGG TTGATGGAGT
    35881 TCCTGAAGGC TTTAATCTAG TCTCACAAAA AGAAGTAGCT ATCCCTGAGC TTAAGCGCTT
    35941 AGGAGGAACT AAGAAATTTA TTGCTGTCAC CCTGACATCT CCAACCATAG GTAGGTATAT
    36001 TGACACAGGA AGGGTATTGG GTGTTTTATG GTCAGAATCA TTTGATAAAT GGTTATATCC
    36061 CTCTGAAATA CGCCAGTATA TTAAATCATT CCAATCCCCT GTAAAAAAGA ATGATGAAAT
    36121 AATTAAAACA CACTAGAACC TTACTCTTGT CTTTCTCTTA ACTTTAAATA AACATTGGTA
    36181 AATACAGGGA ACCTAGAAAT AAAATTGTTC CCTTATTATT TTTATAGGTA GGTTAATTAG
    36241 TATGTTAGTA AATATTTTAA ACCTTAATTG GTCTGTATCC ATAACAACCC AAAGGGTACA
    36301 TGTGGTAATT CATAATCCAA TAGAGGCCAA GAAGTATTTT GAGTGGAAGT CATTAATAAA
    36361 CCATGTACAA AATGAGGTGA GAGATATTAA AAATAACTTT AATATTGTTA CTCAATTAAT
    36421 ACAGAGTGAT TATATAGGTT ATAAGGTAAA TGCCCATATT CTTACTCAGT GGGCATTACA
    36481 AGGATTTCAA ATGGAGGTTC ATGCTACACA AACACCTAAT GGTTGGTTTG TGCCTTGGTT
    36541 ACCAGGTATA GAACAATCCT TATTTAAGGG TACACTACAA GAGGTATGGG AATTACAGAA
    36601 CATATATGAA GAAATGGGTG TTCAATTAAA GATTGATTTA AACAATTAAT ATTAAATTTA
    36661 ATTTATATGG GATTAAATTG TTCACATGGG GCTTTTGATG GCCCCTACAG TTATTTTCAT
    36721 AAGTGGAGAC AATATTTAGC ACAAACTGCG GGTCTTCCTT CACTTAAATT AATGGAAGGG
    36781 TATTATTGCA ATTTAAATGA GACTAACTCA TTCCTTTTAC CTACCCTTTA CCACACAGAT
    36841 AAAGATAATT TATGGAGGAT TGAATTAATA GATAAAGATT TACCTATACA GTGGGACTCT
    36901 TTAAAGTACA CACCACTATT TATTTTATTA AAACATAGTG ATTGTGATGG AGAAATCTCA
    36961 GTTAGAAGAT GTTGGAGATT AAAATTTGCA CTAGAAAATC TTTTACCTCA TATGGATGAT
    37021 GAAGAATGGA TTAGTGTAAC TAAACAGTTT ATCAATGGAT TACTAAGTGC ATACAAGAAT
    37081 AATGAACCTT TAAAATTTGG TTAATTAACA TATTAAAATT ATTATTTATC CTTTAATAAT
    37141 CAATAATTAA TACTATGAGT AAAACATATA GAAACCTTAA AGGAGTTGAG AAACTATATA
    37201 GAAATCTTCC TATAAGACGA TTATTAAAAG AGTTTCAAAA AGCTATTGAT ATTATTGTAG
    37261 ATGCTGATAC TACCCCTAGT CCAAGATTAA GACATAAAGC AAATGCTAGT AAGTCTAATA
    37321 TATGTATGGA ATTTGATGGT AAAAGAATTA AGGCTGAAAG AGAAACTTAT TCACCTACAA
    37381 TAATGTTAGA TAATGGTATA GAACTTATTG CTTAAACAAT GGGTTACACA AAAGACCAAT
    37441 TAAAGATTAA TTACTCTGAA CTTATACCTT ATACCAATGG TTATACACTA AGGGTAGAAG
    37501 GAATGTTGTA TTTTAGTAAT AATAACCAAG CAATAGATGG TCGTATTATA GGTGTACTAA
    37561 AAAACGATAA AGAACTTTAT TCGGTTGAGA TGTTAATTGG GAAGGTAATC CCTTTTAGTT
    37621 CATTAAAGGA TATTATTAAG AAAATTAATT ACCAGAATGT AGATTACTTT TAACAGAATA
    37681 AGAAGAAAAG TAATTAAATC TTGAAAGAGT TTTTAGCATA AATATAAAGA GCTTCCAACC
    37741 TAGTTGAATC GTGATTCTAT AAACGACGGG CGCTCCGCAG GATAAGCTGG CCACAAACAC
    37801 CTGCCCTTAT TAAAACTATT AATTAAAATA AATGACTGTT ATATTAGCTT GTGTTACTGA
    37861 TAACTCTGTT CATATTGGTG GTGATAGAAT TCTTGTGTTT AATAGTGAGG TAATGTATGG
    37921 ATACAAAGTA ATTCAATTTG ATAGTTGTTT AGCTGGATTT AGCGGTACTA GAGATTTATA
    37981 TACTAATGTA CTAAGAAATC CACCACCTGT ATACATCCCC GAAAACTACA CCAAAGGATT
    38041 TAATGAATAT GTACATACTA CCTTACATGA ATGGGGTAAG GAGGGTGTGT TTGATTGTAT
    38101 TAATGGTTCT GCTATATTAG GATATTTACC CTCTAATGAA TCACCTCAAC TAATAGGAAT
    38161 AAGTGGTGAA ATGGGGAAGA ATTGGTTTAA TATTGAGGTC TTAAATACAT CTATTTCTTC
    38221 TTGTGAAGGG ACTGGTTCTG GTAGTGAGGC GGGAAGAATA GCCTTTGATA TGCTATCAGA
    38281 TAGGGGTGAT TTAAGTATTG AAGAAAAGAT GGATAAAGCA ATCAGAACTG TGTGTAAAGT
    38341 TCATCTATAT GCCAGACCAG ACCCTCAAGG TAATATAGAT ATCTTATCAC TACAGCGTTA
    38401 ATTACTTTTA TTTTATTCAA GATGAATTAC ACAATTATTA CAGATGAGAT TAAGTTAAAA
    38461 GAGTTTATTG AATGGTTGCC TGAACTCTTA CCTAATGAAA AATATTACTT AGCACTCTTT
    38521 AGCAGAAAGA AGTACATAAA AGATATAAAC ATTAAACACA CAGCAGATAA ATCACAGCTC
    38581 AAAAGATTTA CATCTGATAA AACTAAGTTA TTCAATAAGA TTAAACAGTT AGAGGTTCCT
    38641 TATGGAACTT ACACACTAGG TGAGATTATT ATTCCACAAG AATCACTAGC CCTGTATATA
    38701 ACCATTAACC CAAGGGATAT GTACAAGGCT ACCATTAATA CCATGGTTAA ACTGGCTGAA
    38761 TCTATTAGAG ATAGTAATGT TATAATGAAC CCTCAGCAAG AGGCACTATC AGAGATTCAT
    38821 AAGAGTAAAG GAAGAACATG TTACCTAGAT TTTGATATTG ATGAACAAAA TGAAGAGGTC
    38881 TTATTAGAAC TAATTACTCA GATTAAAACA TATGTTAATG AAGATGCTGT CACATGGTTA
    38941 AGGACAAGGG GTGGTCTCCA TGTGTTAGTA TACCTAAGTA AAGTAACACA TGAGTATAAG
    39001 AAAGGTTTCT ATCAAGGTAT TAGTAGTTTA AGTCAGGTAG ACCAAAAGGG TGATTTATTA
    39061 ATACCAGTAC CTGGTACATT CCAGGGAGGA TTTACTCCAT GTTTTGTTGA TTACTAAAAG
    39121 AATAAATATG AATAATGAAG AACTACTAAA AATATTTGAA TTAATATCTA ATACCGAATT
    39181 AAGTAAGTTA AATATTAATC AAAAAATAAA TGATATAGAT TATAAATATG TATATAAGTT
    39241 AATTTTTTTA TTTGTTCAAA GAAATAAAGA AAGGATTAAC TTATATATTA ATCACAAAAA
    39301 ATTAGGTGTT TGGTCTAAGT TATCCCAGTG TATATTAGAT ATCCCTAGTA TAATTAATAA
    39361 TTCCAATCAA GACTTAGAAA TTCTATTACT ATTAAAAAAA GAGTAAGGGA TATTATTAAT
    39421 GTAATAGTAA CAGGTACCTT TGATGGGAAT CATGAAAACT TTAATATTAT TGAAGACTTA
    39481 CCTTTTAAAG ACTACATACC TGAATTAATT GATTTATATG AATCATTATT AATTAAAGAA
    39541 TATTATGATG GTACTGATAT TATAAAACTT TTAAGGAGTA GTAATCCTGT ATATACATTT
    39601 ATAGAACTAT GTACTAAACC TGGTATTTAT TCTTTCTATT ATGGTGGTGT AATTCATAAA
    39661 TACTTTCCTT CAGCTACATG GGAATTACTA CAACAGGTAG TTAATCAATA CTATGAATCA
    39721 AATTTAATAG TTTTACTAGA GGATGGTTAC TACTTTCGCT CATTAATTAA ACCAGAAGAC
    39781 TTAAAACCTT ATCAACTAGA ATGGCTAATA AATAAAAGGT GTTCATACTT GATTTATGAG
    39841 GCTATTAAAC AATGTAGTAT TAATATATCT AATAAGGAAA TATATAAAGA AAAAATTGAA
    39901 AAAGTGGAAG AATGGTTAAG ATTGGAAAAA TTAGAAGAAC TATATCCTTC TATTGAGTCT
    39961 ATTGCAAGTA ATTGGTACTC AATAAGTCAA GAAGATAGAA AGTATCTATA TACTAAAAAA
    40021 TAATAGGGTA TATACACATA TAGGTGAATC ACCCTTAAGA ATATGTAGTA TAAATCTTGT
    40081 ACTAGTTACA GCTGGTGTAC ATGAGATTAA ACTAACTGGT AAATTGCTTA ATTACTATTA
    40141 TGAAAAGAAC TTAAATAAAA TGTAAGTTTG ATAACTTATT TATATAAGAA TTTAAAATAA
    40201 CTTTAATTAT ATTGATTAAT CACTAAAATA ATTAGAACAA AAATGTGTAA ATTAATTGAA
    40261 TCCCTATTTA AGAAGATTGA ATTATCAAGT AAGTATATTA ATTGTATCTT TGATGTAAAG
    40321 GGTATTAAGT TTGTAAGGTT TGAGAGCTCT GGTATGTGTA TTAACATTAA TAATATTAAT
    40381 ACAATTAATG TTAAGGCTGA AGAGTATATA GAAATATCTC TAATAAATAA TCATGAAATT
    40441 ATCCAACTTA GGAGTCATGA GTATGGTAAG TTAACTGGAT GGACAACAGA GTATAACAAA
    40501 ATAAATGAAT CAAAGGAATT TATTCAATGG TTTAAGTACA CATTTAAATT AAAGACACTC
    40561 AGATAAATTT AATACCAAGT AAACCAATCT TAATAAATAA TTAACATGAA TGTAGAATAT
    40621 TATAATGTCT GTTTTGCTTA CAATAGACCT AATGGAGGAA GAGTTAGTCG TCAAAATGAA
    40681 CTAGTAAAAA TAATCTTAGA TGAAGATAAA TTACCTAATT GTAATCATGA TGAGGCACAA
    40741 TCTATCATAG AATTAAAATA CAAAGACTGT GATTGTATTA TTCGTGAGGT AAATTTACAT
    40801 GAATTTAATA ATTAATTAGG TTACTTATGT AAAGTAATAT ATTATTTTTA ATACTGAAAG
    40861 AGTAACTTAA TTAATTAAGT TTATTAAACT TTTAATTATA ATGATTTAGT AAAAAGAATA
    40921 TATGGAAAGT GATGCACTTT CTAGGTAGTG GAATAAGGGC GGCCCTGTTA CTTATATTTA
    40981 TTGATTATAT GAATAATTGG GCATTTACCC TTAATCAAAG ATTTATTTAT TGCTTAATTC
    41041 TAACAATAGA AATTACTTTA TTACAATTTA TAATAAGAAG GAAAGCCTTC TCCAATAGAT
    41101 AAACTATTGG ATTTGGTGTC TGTTTATATG TATGTATTGA CTTAACAATG CTTAATATAA
    41161 GCCTACAATT TATAACACTA ATTTATTTAT TAGTATTTAT TGGTGTATTT ACATTCATTG
    41221 ATTCATTATT AACCTATAAA GAATCAATAA GAAAATAAAA ATATGTTAAA ACTACCTTTA
    41281 AATAAGTTTA AAGATTTAAT AAATAATATT GAAAATCAAA ATAATGGTGA TTACTTTGGT
    41341 CTTATGTCAT TAGGTTGGAA TTGTGCACAT GGGCTTAATG TTTATGTAAA ACAATTAAAA
    41401 AAGGAAAAAG AGTATACACT AACACTATAT CTTATTGATA TGTTTAAGGT AGAAGTAATT
    41461 GGTACTCCTC AATATGAAGT AAGCAAATCA CCACTGTTTG ATGTATGGAT TAATAAAACA
    41521 ATTAACCTTA ATTTTTTACA TTACAATAGC TTCATTACAC TATATAGATT TTTACCATAT
    41581 GGTAATAATC CATATAATAC ATACCTAAAA AACTTGTTTG ATATTATACA AACACTTCCT
    41641 ACAATGTATG TTAATAATAA AAACCATATA TTAAATACAG TATTAAGCAC ATACCCAAAT
    41701 TAATATTTTT ATATAAAAGT AAGTTAAATC TTTAAAAACA ACTTAAATAA AACATTAACT
    41761 TAGTTCAATA TTATTACCAT AAAGAATTAA TAAAATAAAT CAGGAGTTAT ACCATGCTAA
    41821 TACTACCTAT TAATAAGTTA AAGGTATTAG GGAATGATTA CCATATTGTT AATCTTCAAG
    41881 CCATACATAT TAAAGATATA AAATTAATAT TCTTATGTCT AGTTCATAGT GAAATAGGTG
    41941 TAAGTGGTAT TATCACCATT ATTAATATTA TTAATATGTA CCAGGTAAAG GTTATTGCTG
    42001 ATTATGTTTT TCCCTATGAG TTAATTAGTT TAGGAACAAA CAATGGTATA AGTTTTGATT
    42061 ATTGGGATGA TTTTAATAAT ATTAAATCAA AACATATAGA GCTATTTGAG TTTAATGTTT
    42121 ATGGAATTGA TAATGATATC AAGAATATAC TAATTGGCTT AAGTATTATA TCAAAGCTAA
    42181 GGTGTTTTAG TAAGAATAGA AAGCAACCAG ATATTATAAA AAATAGTATT AAAAATGTAA
    42241 TAACTTCTAG CATAATTAAA TTAAATAAAT TAATTAATGA TTATTCTACT AAACAGACTA
    42301 AGGAGAATTA TTAATGCTTA AATTACCAAT TGATAAATTA CTTAAGTTAT GCAAAGATTA
    42361 TGAAGTAATT GCGCTTTATG ATTTATATGG ACACTATACA GATGGATTCT TTGAGGGTTG
    42421 TCTCTTTACA CAAGACTCCA GGTACTTTAT AGGTTTAATA GATTTTATTC AGGTAAGAAT
    42481 GATTTCTTGT TATGCGTGGT GGCAAGAAAA TGAATTTAAT CTAATTCAAA TAGATGATTT
    42541 TGGACGTTTA GTATTTAAGC ATTTTATCTT TCCTAAAACA AATCTAGTAA TCGTCCCACC
    42601 AATTCCTGTA TCTTTAAGAA CTATTAACAT ACCTTTAGAT ATAGATACGT TTAAAGAGGG
    42661 TTATATAACT TATATTAACC AATTACTTAG GACAATGTAC CTCTTTGAAC AAATACAAGA
    42721 AATAAGTAAT GATATTGACC TGTCTTTTAA GCGGAGTGGG GAATTAACTA CAGATAGTAA
    42781 GTATGATGTA CATGATAAAA TGATAAGTAA TTTGTTCTAC CAGTTGTCTG ATGAGATAGA
    42841 AGAGTTATGT AAGAATTATC CTATTGATTC TATATAATAT AAATACACAC GGTGGTGTAG
    42901 TGTAATGAGT AACACTCCCT TAAGATGGAA GGGAAAGGCC TTAATCGGCT GTTAGCTTCC
    42961 CCAGAGATGA AAGTCTGTAA GGAAGTTTAG TAAAAGGAAT CTGCAGAAGA ACCTAATAGC
    43021 CTCAAAATGG TTAGATTTAG TCAAAAGCTA AATAGTTGGA AATCGCATCT CGCCTAATAC
    43081 TAGGTACTAT CTAGGGGTTC AAATCCCCTT ACCACCATTT TAACTACTTA ATTGAATAGT
    43141 TTATATGAAT ATAGAAATTG AGTACCAATA CTATGAAGAT GAGACCCATA TAACCCTTGA
    43201 TTGGTACTGT TTTATTATTA AAGCAGAACT AACTCCAGAA ATAGAAAGTA TATGTAAGGA
    43261 TAAAGACATA ATAACCATAA TCTATAAAGT AATTACCTAT GGTTGTATAG ATGTTATAAA
    43321 GAATAGATTT TATTCAGATC AAATGAAAAC CTATATCTTT TTAGGAACCT GTATAAGCTA
    43381 TATAAAAGAA TGGGTACATG TAGAGCACTT AAAGGTAAAA GACTTACTTA CATTACTTGA
    43441 CTTTATAAGT GACAAAGGTA TTCGGGTAGG TGAACATTAC TTAAAAGATT AGAGTAATAT
    43501 TATTTCATTT TAATTATTTT AATTAAGTGT AAAAGATATT AAATTTTATG AATATTAATA
    43561 AAAGGCTAGA AGAATACTTT AGAACTTTAC CTTCTGAGAG AGACTTTAGT AGTACGGCAA
    43621 AGCATGTTAA GTCAGTTGAT AGTGCATTAG AGGTATTAAG GTGGAGTAGA ACTTATGGTA
    43681 TTAAAGATGG CTTTGATAGT GCCATTAATA TTCTTTGTGA TGCACCACAT GTAATAATTC
    43741 CTACAATAGA AAGTAATGAG GTAACTAATG AGAAAGAGTT AGAGGTATTA ATTTTAAGTC
    43801 TGTCTTTTTG TACCTTAGAT ATAGAACTTA AATTTAATAC ACTAAAATCA TTAATTCCTT
    43861 TACATAAGGG ACGCTTAGTT AAAGACACTA TTATACGTGG TCTTCTTAAC CTTCTCGATG
    43921 TTATGACATC TTCTGATTTA ATTACCACTG ATATATTAAT TAAAGAGATA CAAGATAATT
    43981 ATTTATGTGC TAATGAACAA AATGAATACA TTAGAAACTT AGCACAAAAA GCTGTACATG
    44041 AACTAAGAGA ATATGTATGT GTAATTTAAT TTATAGTTGA AGATACAAGG AATAAAACAT
    44101 GAATTACAAT ATTGAACTAT CAAGCAAGGT CTTAAAGTTT ATTATTGAAG CACTTGAGTT
    44161 TAGAATAAAG CACTCCAAAG AATCTCTAAT AACATTAGAT TATTTAAGGT TGGATAATAA
    44221 AAAAGAAACC TTAAATAAAA TATCTAATAT AGGTAATGAT AGAGCTTTTT TAGAAACTAT
    44281 TAATAATGAT TTAAAGAAGG TATTAAATCA AACAATATAT GGTTAGAGCC AGAAGAATTT
    44341 AACTATATTC CAAATAAAAC TAACTCAAGA AATAACCTTT GATGACTTAA TTACATCTGG
    44401 AAAGTTAAAT ATAAGTGATA AAAGTAATTA TATCTTTAAT CGCATTTTTA GAATTAAGAG
    44461 TTTTATGTAA AGAAGATGGT GATGAAATAT CACTAGACTC ACTAAGGACA CTACTCTTTA
    44521 TTCTTACAGT TGTAAGTAAA ATAAATAGGC TTACCTCAAT AACAGTTAGT GAAAATGGAT
    44581 TATTTCATGC TGAGTGGGAA ACAAGTAGAA ATAAGTCTAT CACTATATGT TTAAAGGAAC
    44641 ACTACCTTGT AAATTATGTC ATTATGGTAT CAAGAGTAGA CATATACTAA ATGGACAATT
    44701 ACAGGGTGTT GAGTTTCTTA GGTGCCTTAG TGCCTTAGTG CCTTAGTACC TTAAATACCC
    44761 CTTTGAGCTT AAGTAATTAA ATTACACATA AAGGAGATTA GTAATGCGTA AGAAAAATAA
    44821 CCAAGTAAGT AATTCTAACA AAAAACACCT TTCTATAGTA CCTACAGAGA GGGATGTACC
    44881 TACATTTAAT TACTTACTTC CTGAAAGGTT TGTTACAAGT GTATTACTAG ACCCAATTGT
    44941 AATTTGTTCA ATAGAGGAGT CAATGGTAAG ACATAAGTAT AGTAATAAAG AAATCAATAA
    45001 AATTCTTGAG TATATTTATA CACCTAGCTT GTCTGAGGGT TGATAAAGGC TTTAAAGTCA
    45061 CATGATTAAA TTACCATTAA ATAAAATAAC ATCTTTAATT AACCCTACAG ATTTTATTGT
    45121 TTCTACAGGG GAAGGTACTT CATCAGGGTC ATTTTTAAGT GCTGCTCTGG TTAGAGATAA
    45181 AAATGGGGAC TATCACATAA AAATAATTGA TATGTACTCC TGTGTAATAA TTACATCTTT
    45241 CTTTTTGCAA TTAGGAAATT TAAGTACATA TACTATACAT TGTTGTATAC CAAGTGGAAT
    45301 TGTATTAATG GATAAATGGG GGAATGGCCC CTCACGCATT CATTATGAAG AATTGATAAG
    45361 TACGGATATA AGTGGGTATA AACATAAGGA TTACATTAAA GAATTATTTA ATTATTACAC
    45421 TCAAAAAAAT AATATAAATA ATGAACTAAA TAAAATTCCT AATTTAATAA GAAATTGGAA
    45481 ATACACTGAT AAAGTAGTAG AAGAACTTAA ACTTAGGTTA GAAACAGTTA GTGAAAAGAT
    45541 TAAATTACTA GAGAGTAATT ATTCCACTTA AGTATAATGG AGTTAAAATA ATGACACTTA
    45601 GAGTTTATAA CACCCTAACT AAACAAAAGG AAGACTTTAA AACAATAGAA TCTAATAAGG
    45661 TAAGTATGTA TTCCTGTGGT ATTACTGTGT ATGATTACTG TCATTTAGGT CATGCACGTT
    45721 CATACACTGT ATGGGATGTT GTAAGAAGGT ACCTTGAGTA TATAGGGTAT GACGTTACTT
    45781 ATGTACAGAA CTTTACCGAT GTGGATGATA AGATTATTGA CCGTGCATCT ATTGAAGGAA
    45841 TAGCACCACA AGAATTAACT AAAAGGTTTA TAGGGGCTTA CTTTGAAGAT ATGCACTGGT
    45901 TAGATATTAA CGATGCTCAT GAATATCCCT GTGTGACTGA TTACATTTCT CAAATCATTA
    45961 GGTTTATTCA AGGACTAGAA GCTAAAGGAT TAACCTATAT AACAGAGGAT GGAATATACT
    46021 TTAATGTTAG TAAATTTCCT TCCTATGGTA AGTTATCTAG GCGTGTGGTA CCTGGTAATC
    46081 CTATAAGCAT TCAACAAGGG AAAGTAATAA ATAAAGATAA AGCTTCTAAA CGACATCCCT
    46141 CTGATTTTGC TCTATGGAAG CTATCTAAAT TAGGAGAACT ATCCTGGAAA TCTCCTTGGG
    46201 GTAATGGCCG TCCTGGTTGG CATATTGAGT GTTCTACTAT GATAAAGGAA GTTATGGGAG
    46261 AGTATATCGA TATTCATACT GGTGGTATTG ACTTGATATT TCCACACCAT GAGAATGAAA
    46321 TAGCTTAATC AGAGGGTATT CACAATAAGC CTTTAGCTAA CTACTAGCTA TATAACGGTC
    46381 ATGTAAAGAT TGAAGGAAAT AAAATGTCTA AATCATTACA TAACTTTACT ATAATTAAGT
    46441 CCTTACGTGA TAGTGGAATA GACCCAATAG CTATTCGTGT ATTAGTTCTA CAATCGCACT
    46501 ATAGAAAACC ATTAGAGTTT ACTCAAGAGA GTCTTATATC AGCAACTAAT ACATGGAATG
    46561 TAATTAATGA TGCTTTAGTC TTTGGCAGGA ATGCATCTGG TTTACTAGAA CATATACCTC
    46621 AAAAACTTAA TACCTCTTTA ATTAATAAGT TTAAGGAAGT AATGAGTGAT GATTTTAATA
    46681 CTTCTTTAGC TCTATCCTTA TTAGTTCCTT TAGCCAAAGA GATTAATAAA TCTAATAACT
    46741 TACTTGTACA TGAGAATGAT AAGGAACTAT TAGATGTACC TGACCTTATA AGTAAGTGGT
    46801 TTACAATTAA TCACATTTGT GATGTATTGG GTTTAAAGAC TAGTGAAGTA ATTGAAGATG
    46861 AAATAAGTAT TAGTGAGGAA GAAATAGAAC AACTCATTCA AGAGAGATTA AAGGCTAAAC
    46921 AGAATAAAGA TTACCAAAAG GGAAATGAGA TTTGAGAGTA CCTGAATGAA AAAGGTATTA
    46981 AATTAATTGA CAGTAAAAAC AATACTACTT GGATTAAGGA GGTGTAATGG ATACTAATAA
    47041 TTTATATGTG GTACAAAAAC CTAGTGATAG TAAATTTATT ATTATAGAAG GTGAAAGTAA
    47101 TGCAGCTCTT CTTACTTTTA AGCTAGGTTA TGATGCTACT TATACACCCT TCCATAAAGA
    47161 TTTTGATGTG TTTGATGACT TACAATATGC TTGTAATAAA TTAGGGTTAG AGTATGTACC
    47221 AAACCAATTC GTCTATGTTA AATCCTCGAT GTGCTTAAAT TGGCCTTTGT GTAATACTTC
    47281 TCTTGAAAAT AAAGACATAA TTAATAATCC TCACTCAGTA GCCCCTTGTA TAACTAAACA
    47341 CTTAACATAT GATACCTTAT CTACTGATAC TTGTTTATTT ACTCCTTTCA TAGAAAACCA
    47401 TACCATTTTT CTTAATATTA ATTTATCTCT GTATGGAACA TATGAAAAAG ATGTTAGTTT
    47461 AATACTACAA AAGGATATAT TAAAAGACTT TATTGGAGAT GTGTTATTAG TAAAAATAAA
    47521 GCAAGAAGGT ATATCTATGG AGTGTAAAAC CCATAATACT GAAAGAATTA AAGTTCAATC
    47581 TATATGTGAA ATTCTTCAGG GTAGTATTAA TGATTATGAT ATATACTCAT CTAAACAGGA
    47641 CAATATCTAT TTAGATTTAG ATTTAAATTT GAGATTAGTA AATCACTTAC TCTAATTAAT
    47701 CACTATAACT TGATTTCTAA TTTAATTGGT TTACTTAAGT TTGGAAAGCA TATCATTGAG
    47761 ATTTCTGTTA ATGCTTCTTG GGCTAACTCA AATGCATTAT TAGAGTGTTC TATAACGGTA
    47821 ATGCCATCAT GCTGGTGTAA TAGTATACTA AAGGCCTCTG GATGACTTAA TCCTACATAG
    47881 GATATAAGTA CCATCTCCCA AGCCCTAAGT AGTCCACTAA ATACTTGTAG GGTATTAGAG
    47941 TTGGTAAAAT CTCTTACTTT CTTCCCAGTC TCTTTATCTA TAATCGTAGT TGGTAAGATA
    48001 ATTTTATGAG ACTCACCAGT TGGGTATGTA ACACTACTGT TAAGGTATCC CCATTTGTTG
    48061 ATAAATGCCT TCATCTCTCT TACCACAGGA TGGCTCCTAT ACACCTTTAT TAGCTGGTCA
    48121 GCTTCCTGTG GTGTAATAAT AATTCCATCC TTAATAGATT TACTTAGTGC CTGTTTATAA
    48181 GCCTTTGTTC CACCACCTAA GATAGTGGCA TAGTGGAAGG CCTTAACAAT AGGCTTATTA
    48241 AAGGGACACA ATTTAGAGAT GAAATAATCT TCATAATCCT TCCAGATAGA GTTTCTTTCA
    48301 ACCATTCCTT TAAGTAATGG GAACGAACTA CCAAATAGAC CTAAAAGAAT ATTTGTGTGG
    48361 CACGATACAA TATCCCACTC ATGGAGATTT AAGCCCTTAC TTAAGGATTG TCTCATTGAA
    48421 GAAGGACAAT AGAATAGGTT ATCCTTTCCT TCGGCATAAA GTCTGGGACA CTCACTAAGC
    48481 CTTAAGTAAG ACATAGGGAA GGCCTTACCA GTACCAACCA TTACCTGTTT ACATCTTTTC
    48541 TCTAAATCGT TAGAGGGTTC ATAACCACTT AAGAACTGAA GGGCTAAATC ATTAAAGGAT
    48601 TGAATAAAGT CAGGGTGAGA ATTTAGTTTG AAGTTATATG AACTTACTAG ATTAGAAACA
    48661 CTGAAGGGTA AGGGACAGGT AGCTGGAGCA GGGAGTAATA TAGGAAGGGA AGTACACGGG
    48721 TAGTCAGAGG TTATAACAGG AGGAGTAAGA ACATCAGAGG ATGATAAAGG AAGATGATAT
    48781 AGATGGGAAC TACTTTTGTA CACCATATAG ACTTCTTCAC CTTCCAGCTC TACATCTATA
    48841 TCCCCTCCTG TGATGAGCTC CTCTGGTTCG ACCTTATCTT TATATACCCC GACTTGTAAT
    48901 TCCTTACATA TGTATTGTTG TAGGTTTAAG TTCTTATCTA ATAACTTAGT TTCTATAGCT
    48961 AACTTTAGTG TTTCATGTTC ATACCTCATG AATAATTTAG ATATTATATA ATTTCTCCTA
    49021 CCACCAGGTA ATAATGGCTG CCAAACACTA AGTGTTTCAT ATGCTGCCTC AAACTTGTTT
    49081 TGTATTGTAT CTATATGTAA CTTAAGTTTA ACAATCTGCC ACTGTTGTTT ATCCTCAAAA
    49141 TGGCTTTGCT TATCTGTGTT ATATCTATAC TCAGTGGCAT AAACAATATC AGACAGTTTC
    49201 TGCCCTAATA CACTAGTCCT TTTAGGTTTT ACATGATCTT TGGTTAGTTC TAAGTAATGG
    49261 TCGGTGCTTG GTTTGGTTAA TTCTGTACAT ATTTCAGTGA GTGTTGAATC TACAAAATTT
    49321 TGTATTAAAT TCAGTAATAA GTCTGATGTT CCCTTCTGAG ACTTCACCTG TACGGTTGTG
    49381 GCATTATGTG TTTTGTAACA GGCCTCTGTA TAAGATTCAA TTGTCCCATC ATCCATCCAA
    49441 TTATTTATCC TTTCTGAAGC TATAAAACTA CTATACCGTG ATACCTTAAC TCCTTCCATT
    49501 GCCATTAAAT TAGGTTTAGC CATTAGCACT GTATTATTTT TATCTGAGAC AATTGATAAT
    49561 ACGGCCTTTG TGGGATTATT CTGTTTTCTA ATTATCTCAA AAGCCTCTCC TAAAACTAAT
    49621 ACTGGTTGCA TTGCAACACA TACACACTGT TGATTTACCT TATCTGTTGT GTGTGAAATA
    49681 ATTTCTTTTG TAATATCTGT ATTAATCGTG TTAGTTTGTG GTATCATATT ATTATTGATT
    49741 TAGTATAGTG TGTTTAAGTT ATTGTTTTTG ATAGTCTAAT TTTAACACAC TTTATTATAA
    49801 TATTCACCAA GAAGGAGGAT TCTTTAAATA TAAGGAGTCC TCCTTCTTAT TGATATATAA
    49861 GTAATTATAA ATAATAAGTA TGAAAGCACC TAAGAGTAGA AAACAAGAAA AGGGTTTAAT
    49921 TAAAGGCATT CAAGAGGAAG TAGATAATTT AAAGGAAGGT GATGAAATAA CAAAGGACTT
    49981 AATAGAAAGG ATTAAATCAT TGAGCTTAGT TAATCCAACA GTAGCCATGA ATTTTATTTA
    50041 TTCACTGGGT TGTGATAAAT TAAAGGAAGA ACTTCAGTAT GTAATTAAGG CATGTGATGA
    50101 AGTATTAATG CACGGACTAA ATGCTCAACC ATATAATTCA ATACATGAGT TAATAAAGGT
    50161 ATATAAAGGA TTAAGTAATA AACAAACAAC CCAAAGCGTA AGGAAAGTAT TAGATAAAGG
    50221 GAATGTGACA TTAATTAATT TAGGTATAGG TAAGATTTCT TTAATAGATG TTGAAAGGCT
    50281 TGTAAGACCC TTACACAAGT TATATAACAG TGATTGTGAT GGTACTGTAA TTAGTACATG
    50341 CGCTGTACAG ATGGGTTTAT GTGAAACAAT ACATACAATA TTAAGTGGAA AACCCCTTAC
    50401 AGATATGTAC ATTAACACAC ACATAATCAC AGACTCTACA AGTTTTTTAG TATTCTATCA
    50461 AAGTCTTATT AAAGCCTTTC AAAAGTATGT ATATATGTAT GAAAGTATTT TAAAAGAGAA
    50521 CCTTGATTCA AGCACTACAC AAGAGATTAT TGAGTACCAG AGTAGTGTTC ATAAATTCTT
    50581 TATAAAAGAA GCAGTAATTA TTAGGGACCT TATAGATGAA TGGACATTAA GTAATGAAGT
    50641 AACAAATAAT AGTGAGTATT ACAGTGCACT ATCAATAGCT GATGGTGTTT ACCTAAAGCA
    50701 ATTAAATAAC TGTATAGAAT CACTAAAGAT AAGTATAGAT GAACATAAAG CCACCTTAAG
    50761 TATAAATATA GGTACAGAGC CTGAGTTTAT ACACGAAGAC TATGTAGAGG ATGAGGAGTA
    50821 TGACGTTGAT AATGGTCAAG AAGACTTTGA TGTATATGAT GAGTCCTATA TAGGGAGAAA
    50881 CTATAGTTAC TACAGTTCAT AATAATTATA ATTGTGTAGT ATAAAAACAT AAATCTCCAT
    50941 TATAAATAAG AGTAAAACAA ACCACTAGCT TAAATTAAGG AATGATACCG TATATTTAAA
    51001 CTGAAATATA AAAATGAGTA CAAATAGCTT AGACAGTATT ATTGAATTAG CCAGAGATAC
    51061 AGTAAATATA AAGGTAATGC CAACTAATGT TGGTCAAATA GTATGCCTGT ATAACAATAA
    51121 AGAATTACAT ATAGATCCAA AATTATGTAA TTGGTGAGAT GTAATGCGCT CTAACTATAT
    51181 TGAATCACTA ATACTAGGGG CTCCTATAGG TAGTGTTATT ATTATATCTA GTAGTAATCA
    51241 TTATGAAGTT ATTGATGGTT ATGAGAGGGT ATATGCTCTT GTTCATTTTA TTAGTAACTT
    51301 AATAAGTGAG CCCCTTGTAT TAGAAGAGTG TCATTTTATA AAAGAGTTGA ATGGTAAAAC
    51361 ATATCAAGAT TTATCATTTA AAATGAGATT AGAGTTAAAT AGAGTACCAT TAGAGTTAGT
    51421 AGAAGTTAAT AAAGAACATA AAGAACTATG GGACTATTAC CTTCATAAAC TATATAGACC
    51481 TTTAACACTA AGTGCATTAG TAAAAGAATC ACAAGAATTA TATTTAAGTT ATTAAAATGA
    51541 ATAATAAAAG AGTTTGTAAA TACTTTATTT GATGAATTAT TAAATAAAAA AGAAAGTATG
    51601 AACCCTATTG ATTTTAGTAG CGCACTAGAT AAATTATATG AGGAAATAAA GAGTATACTC
    51661 CACAAACAGT GTACAACTTA GGGCCTATTT ACTAGGGGCA TATAAGTCTA AAAGAGCATT
    51721 AAAACGTTTA GCTAACTAAT AAATTTATGT GTAAGGTAAC AACAAGTCGT GGCAATATCT
    51781 TTAAGGATAT TGGTTTTAAA AACCCAGAAG AGATGTTAAC AAAGGCTGAA TTAGTATTTC
    51841 AAATTAATAC AAAATTAGAT AAAAATAAAT TAACCTCTAA TCAAATTTGT AATTATTTAA
    51901 ATATTAATTT AAATACACTA ACAGAAATAC TAAGGGGTAG ACTTTCTTTA ATATCAGTAG
    51961 AAGATTTAAC GTCAGTAATA AAAATGTAAT TAAAGGAGTA ACAAATGCGT ATTGGTTTAT
    52021 TAGGTCTAGG TAAGACAGCA CTTAATATAT GTAAAGAATT ACAGAAACAA GATAGTTCAC
    52081 ATCAATTTGT AGGTCTTTAC AATAAATCTT TATACTTTAA AGAGGAGTGT ATGGAATTAG
    52141 GTATCTATCC ATATGCCTAT AAAGACCTAT CAGTATTTCT TGATAATATT GATTGGTTAA
    52201 TTATAAGTAT TGATAAGAAC TGGTCTGATG TTATTCCTAA TGTACTAAAA CATATAAATA
    52261 AAGATACAGA GCTAACCCTT ATTTCATCTA CCAGTGTTTA TGGAAACAGA AATGGAGCAT
    52321 TTGTAAATGA GGACACAGTT CTTGATACCT CATTAGTCCG AGAGCACATA AAGGAATTAA
    52381 TAAATGTAGA AGAACAAGTA TTAACAAGAG ATAAATCATA TATATTAAGG TGTGGTTTAT
    52441 TATATCAAGA TAAAGATGAG CTTATGGGGT TAGTCGAATT AAGTCCAACA GAAACTCATA
    52501 AGTACATAAA TATAACACAT AGACAATTAC TATATAGGTC TATATATCTT AAATCTGCAA
    52561 AGGTTCAAAA TGTAGTAAGT CAAGCTATAA GATTAGATGA TTTATTAGAT GAATTAGGTA
    52621 TTGAAGAATT AGAAGGAGAA ATTAATCTAT ACACAAATGT ACGTGTTGAA ATTAAGTAAT
    52681 AAATGTATTG AAATTAAGTA ATGTTAAGGA GATAAAGTAA TGAATAAAGT GTCATGCCCT
    52741 TCTAATGTTT TAGAGGGAAG TAATAAAGCA AATTACTTAC ACATTGGACC TACTGTAGCT
    52801 GGTAAAATTA TCAGGCTACT AAGGGACTCA ATCTATTCTC ACAAATGGGG CTCATTTGTA
    52861 CGTGAGGTGA TAGCTAATGC CTATGATGCA AATATAGAAA ATAATTATAA TGGGCCTGTT
    52921 GAGATTACAT TACCCTCATT ATTTCACCAA GAGCTTACCA TAAAGGACCA CGGTAAAGGA
    52981 ATGAGTCGAG AGTTTATGGA AACATGCTAT ACCAATGTAG GCCTAAGTAC CAAAGAACTA
    53041 GACACCACTC AAGGGGGTGC ATTTGGGCTA GGGAGATTAA CGCCATTATT AATTAGTGAT
    53101 AGCTATAAGG TAGAGACCAA TCATAATGGT ATAAAGTCTA TCTACACCAT GGCCATTGGA
    53161 GAAAGAGATG GTTTAATGTT AGAGTGGGAA GGAGAGACCA CCGACATAGG GACTACTATT
    53221 AGGGTCTTTT GTGATAGTAA AAATAATGGC TCTATAAAAG ATGCTATTAA AGAATGGTGT
    53281 AGTTATATGA CACCATTACC TTTAATTGAT ACAGTACAAT TAACAGCACA TCATAAGTAT
    53341 AAATCATTCC CTAATTTAGA AAATAAGAAC TTCTGGTGTC AAGTACCATA CTTATCTTCA
    53401 TCTAATTCTT ATAATTACAA GTATGATAAT ATTAAGTATG ATAATATTAT TGTCCTTAAT
    53461 GACTGGGTTC CTTATACACT TGATAAAAAT TCATTACCTA ATGAACTACA GAGTAAACTA
    53521 AATAAATTAA TTAATTATAA ATCAAATAGG TATGGTCTCC TTATTAAGTT TCCTAATGGA
    53581 GCCCTTGATA TTATTACATC AAGAGAAAAT ATAGCCTATA CAAATAAAAC CATAACAGCT
    53641 ATATCTAATG CTGTAGATAA ATTTACTATA GAGTTAAAAA CAGAATATAC ACAACAAATA
    53701 GAAAAGATAG ATAGCTTAAG GGAAGTCCTT CTTTTAAGCA AAGACTTTCC TCAATTTGTT
    53761 AGTGATAATG TTATCTGGAA AGATATTAAT TTAAACTCAC TATCCTTATA TAGTAATAAG
    53821 ATTGATGGGT GTACATATAC TTATAAATCA TTTAAACTAA CCCAACTTAA ATGGAGTAAA
    53881 AAAAAGTATG GGTCATCAAT AAATCTTATT AATGAAAAAC ATGTATTTAT TGATGATTTA
    53941 GTAAAGAAAC ATAAGGCTGA CCGTATATCT CATTATTTAA CCAATAAGCA ACCAGTTGAA
    54001 TTACACTTAA TTAGCCCTAC TGCCTTAGAT AATAACCTTG TTAAACAATT AGATTGGCCC
    54061 TTATTATCCA CTCTTGAGGT TCCACCTAAA GTAAGACAAT CTAATCGAAA TAGTAAGGAT
    54121 AAAACAACTA ATCTTATAAG AACTAATACT AAAGAAGTAA AGGCATATAA GTGGAATGGG
    54181 TATAGTAATA ATACACTGCC TAATGTTTTA ACGTACTCTG ACCCTATTAG TCTTCCTTCT
    54241 GACAAAAATG GTATGTGTTT ATATACAATA AGAGGAAAAA TAACAAGGGG ATTAAGTATC
    54301 GATATCTCTA ATCTTTATAC TACTAGTTGC TATGGATATA CTATAAATAA ATTATTAAGT
    54361 ATAATACCAA AAGATCGTGG TCCTTTATAC ATTATTCCTG AGTGTAATGC ACCATTACTA
    54421 AAAGGAAATT GGGAATTATT AATAGATGTA GTCTATGAGG TAATAGGAGA TAAATTACAA
    54481 GAGTTTAGTA ATATATCAAG TTATGAAAAC TCTTTAGCTT ACTATCCTAA AGAATTTGAA
    54541 GACTCATATA ATTGGATTCA TGAAAATAAG AACCTAGTGT GGTTAGCTAA ATGTATAAAC
    54601 AAAGAGCCAG ATAAGTACAA GCTTGATGAT AGTAATATCA TTATGCAATA TTTTAATGAA
    54661 AGCCTTAAAG TAAAGACATT CATTGAAGAG AATAGTGCAA CTATTTGGGC TGTTAAATTA
    54721 CTTAATACAA CAAAAGTAAG TAATACAACT GAATTAAATA GTATTCATAA ATTAATAGAA
    54781 AAAATAGAGG TCTTATATCC CCTAATATGG GACTGGAGAG TTTCTAACTT TTCGTACTGT
    54841 GACACAGATT ATGCTCAGTA TCTTATTGAT TATATTAAAG GAATTGATTT ACTAAATAAA
    54901 CAGGATTTAA ATACAGTATG ATAGGATTTA CAACAACAAG AGATGGAATC AGTTTAACTA
    54961 TCCAAGGTAA AAGTTTCTTT ATTAATAATA CATCTAAAAT TCTTGATAAG GTAAAAGAAG
    55021 AACTAAAAAA CTCTAATGAA GAAGCACTTC TTGAATTACT TGATGAAAAA CTTCAAGTAA
    55081 TTACATTTTC TGATAATCGT TTGAAGTTTA AAGACAACAC AGTTTACTTT GATAATAACC
    55141 CTTTACCATC AACACTATCA GATAAGATTG TTTCTTTATA CCGTGAAGGC TTTCCTTTTG
    55201 AACCTTTTGT TAAGTTCTAT GAAAGACTTA AAAAGACTCC TAGTAACAGA GTTCTTACCC
    55261 AATTACTCAA TTACTTAGAA GCAGGTTCAT GGCCTATTCT TCAAGATGGT CGTATTTTAG
    55321 CTTATAAGGT TGTAAAATTA AATCCTTATA AAAATATGAA CCTAAGTAAG GAAAAAGCAG
    55381 AGGTTATTCA AAATAAGCAA CACCCTAGTA AGATTCAGTA CAGTTACCTT AATAACCCTT
    55441 CCTTACAAGA GTTCCATGAA ATCTTAAACA CAAGGGATTA TATAGATATC TATAGTAGTT
    55501 CAGTACCCCA AGGAATAGGA GATATTCTTT CTGTACCACG TAATAGTGTT GATGATAACC
    55561 CTAATGTTAC CTGCTCTCAT GGCTTACACA CTTGTTCACA CTCATACACC TCTCAATTTG
    55621 GTAATGCTAT TAATGGGGAT GATGTAGTTC TTTTAGTTGC TGTATGCCCT AGTAATTGGG
    55681 TTTCAGTGCC TATTGACCAC AACAATGCTA AAGCACGTGT ATGTGAGTAT GAAATCTTAA
    55741 GTATTCATGA AAATCTTACA GAGAAACGTG TAGCCCTTTA TCAATTACAA AGTTCTTATA
    55801 AGTATTCATA CTCTGATGAA AATGAGAATG ATGAAGAGGA TGAGTATGAT AACTACTATA
    55861 ATGAAGAAGA ATAAATAATA ACAAAGCTTA GATATTAGTA TTTAAATACC TAGGCTTTGT
    55921 AATAACTAAG TAATATATTA TGAGTAAAAT AGTATTTGAT AATGATTTTG AAGAATGGTG
    55981 GAGTTTAAAT TACTCTGATT TAGATAAAAA AGGCTACTTA GCATTAGTAG GTAAAGGTAT
    56041 CAAAGAAATT GCTTATAAAA CATGGTGTGA AGGTAAACAA AGTTTTAAGT GTTGTAGTAA
    56101 AGAAATCTAA TTCTTACCAT AACTGCGCCT AAAAGGAATA CAGGCCTTTC TAGATTTAGC
    56161 TAGTAATAAC TCTAAATCTG TAACCTTAAT TATTGCCTTA CCATTACTTC CCCATGAGTT
    56221 CTGTAAAAGT ATTCAGGGTT TTCCATTTAA TAATAGGGAT GATGTATAAA ACCCAATGGC
    56281 TGTAATACAA TGACCTCTTA CAACCTTACC TTTAGGAATT AATACACCAC TTGGTGTTTT
    56341 ATACATACTC TCTAACCAAT CAAGGCCTAA TACTACTGGG CCTGTTTTTA TAATAGCTTG
    56401 TACTATATCC TGAATTGAAA ATGCCTACTT ATACTCGTTT AATAAGTTAA TAGATTGCAT
    56461 TGCTTTAGCC CCAGCAATGA CGGAAGTTCC TTCATAACTT TCACCATCCC AATCATCTAA
    56521 TACCTTTGCC TTATTATAAA TAAATGAGGC AAAGGTATTA GGTTCAGTAG AAACACTGGG
    56581 TTTTACCTTA CTTAAATTCA CTTTTACCGG TGTACAAATA GCTTCTGCTG TCCATCCAGA
    56641 TCCGACGCAC TCCCCCTCTT GACCTTAATC AAGTATGTTA TCTGGTGTTC ATATTTTAGT
    56701 CTTAATCTTT GTGTTGTGTA CAACTGTTCT AATAGAGTAT GACTTTGAAC GAGAATCGTG
    56761 ATTAGAAACC CAATCTAATA TAGGTAAAGT ATTCATTTAT CTATTTGTTT TAATATATAT
    56821 GTAATTTACA ACATTACATC AATAAGAAAT AAGTATGCTT AAACTACCTA TAGAAAAGAT
    56881 AAGTGAATTA ATAAATATAT ATGGTGAACT TATTGAATGT ATTAGAGTTT CTAAAGGGGT
    56941 TTACTTATGT AAATTTAAAG GAACTTTACT TATATTTATT CTTGATTCAT TGAAAGTATT
    57001 TGTATTAAGT AATAAAGAAG TAACACTTTA TTTTATTTAT AATTATAAAG ATAGAATATA
    57061 CATAGATATT TTTTATAAAG TGTTGGATGT TATAGAGAGT ATTGATATAG AAAATCTAAT
    57121 AGGTAAGTGG AATATTCAGA AGATAAACCT TAACTTATCT AATTACTTAG GTGATATATG
    57181 GGTACTTAAT AAAAGTAATA AAATTTATAG TCTTGATTAT AAATATGATG ATTGGAAAGG
    57241 AGGTAATTTA TTATTTATAT TATTTACTGT AAGTAATAAT GAAATTACAT ACTATTGGTT
    57301 AATTCCTGTT CATTTGTATG CATTTGTAGA TACAAATGTA TTAATACAAG AAAGATTAAA
    57361 ACGACCTTAT ATGTTTAATA CAGAACGTAA TTCTTTATGT ATGGTTTACT TAGAACATGA
    57421 ATCAATTAAC TCTTTTAGTG GAAAAATAAA GTACACAAAT AATAGTGTTA TTGAATCTTT
    57481 AAGAAATACG TGTAAGTAAA ATGACTAAGA AAAAAGTAGC ATTCTATAGT ATAATCCAGT
    57541 ATGTCCCCTA TCCTATAGCC GATGAAAGGA TTAATATAGG GGTATTAACA TTTAATGAAG
    57601 TAAATGTTAG GTTTCAAGCA TTAAAAGATT GGACAAGGGT TAAAGCATTT GGTAAAGAGA
    57661 ATATAGACTT TCTATATAGG TTTGTACAGC GTATGGAGGA ATGTGCTAAG AATAATTTGG
    57721 TATATCCAGG CGATGAACAT GATGATAAAC CACTTAAAGA TAAGGTTATA GATATATCTA
    57781 ACTCGTGGAT GAACTCTATA CAGTTGACAG AGCCACGCCC TTCATTAGCA AACATAGATA
    57841 AATTACTTAT AGATATAATT GGAGATTTCT TAATTGAACC TAAAAGTAAT AATGAAAAAC
    57901 ATAAATAATA TTTTTAGATA CAGAAATATT CTTAAAGTAT ATAAAACTAA AAGCATTACA
    57961 CCTACGTAAG TTAAGGTACT GAACTATACA AAAAGGTGAG TTAGGAACTG CTCACACTAA
    58021 TAGAGATGGG AATGAAGTCG ATTATAAGTC ATTAAATTAT ATACAAGGAA GGGTAGAGAA
    58081 GATTAATAAT AAAACGTTCT ATATTCCCAA TGTACCATTT AAATTTAATG GCTATAAAGA
    58141 GTTACACCAA GTACCATTAG AGTTTGTAGT AACAAAGACC AAGGCTGAGT GGAATGATTA
    58201 TTTATCATAT GAGACTATCA CCCAAATAAA AATAGTTATT GGTGAAAATG AGAGTAAATC
    58261 TATACCTTTT CCCTTTGCTT CTACTTGTAA AGGTTTTGAT AAGTCTAATG TTATAAGTAA
    58321 GGAATCTAAA AAGTTATATG AAGCAAGGAC AAAACCATTA GAAGTAAAAG AAGAACCTAA
    58381 ACCAAATAAA GGTAAAAGAA AGAAATATTT CCCGTCCATT GCAGAAGCTA CTAATAAATT
    58441 GGGCAGGAAA GTTTGTTATG CATCCCTTAG TTGGAAAGCT CAAGAGTGGA GATAGGTAAG
    58501 GCGACATATT CAATTAGGAA GTAATAAGGC ATATGAGCAA TTATATAAAC TCTTAATAAA
    58561 TGTAGATGCT TTCTATTTTA CCCATTTAAA TAAAGAAGGT GTGTTTCGAG ATGAGAAAGG
    58621 TAATCCTTTC TTTCAAGATT GGTTTTCAAG TGTAATAATG ATGACATTGT AACAGCCTTT
    58681 AATTTAAATA GTAATGTATT AAGTATGGAG TATTAATTTT ATGACATATG AACTTTGGTT
    58741 TAATCCGACG GAAAACACTT ACACATTCTT TCCATCATCT AATACACATG CGTATGAACT
    58801 CTTAGAAAAG GACTCCGAAT TATTACATAT GTTTAGTGCT AACACATGGG AAGAAGCACA
    58861 ACAGATGCAC TATGATTACT TGAACTTAAA TAAGTATAAA TATTTTAATG ATAATAATAA
    58921 TTAAATAAAG GTAATTAATA TGACATTTAA TATGTATGAT ATCTGGCAAT ATATTTATTC
    58981 CTTACTGTTA AATAATATTG CTAATGATAT AAATGAATGT TTATATATTG ATGTAGTAAA
    59041 AGTAAACCCT AAAACATTAG AAATTGATGA TAATTCCTCA CTAAATACTC AAGTACGTAT
    59101 TTGGTTAGAG TTTGGGTTAT ATGTCATTGT TGATTGTTTT AATGAAAATA CAATACATGA
    59161 AATAATACCT GGAGTAAATA TTCCCTCATA CGTAATGGAA GGAATTAAAA ATAAAGACTA
    59221 TATGATTATA TCTACACATG ATACTGATTT AAATGTAAGA GGCAGAACAT TTGAAAAAGC
    59281 ATTTAGTGAA TTGTATATAA AATTAAAACA GAAGTATGAA ATTATTAATA ATAATAATAA
    59341 AGAATAATTA ATAAGTTATC ATATACGGTT TTATAAATCA ACAACTAAAA GCATAATTGA
    59401 AATTAAATTT ACAGCTATTA ATAATATAGA AAAACGCATT CTGTATTATT CAAATAAAAA
    59461 CAATAGTATT AACATTAATA AACTTTGTAT AAATCAATAC TAAACATTAT TAATTATTGA
    59521 TTTTTAAGAT TAAGTAATTA ATATAATACA CATGACTGAT ACTCAGTTAA AAATTCCAAT
    59581 AAGAATGGAA TTAAGATTAA TAAATATAAA AACATCTTTT CATTAGGAAT ATATATGCCC
    59641 CTAATAAAAA GACAGAAATA TCAATATTTA TTAGTTAATA AAACCATTCC TGTAATAATA
    59701 TTTATTGTTA TAAGTGAATT TACACAGAAT ATTTACTTTA ATTACTTTGA GTATGTTTCT
    59761 TTAGAAAGTA CCAATAATAT TTATAGATAT GGTAGTACGC CAACAGAAAC AATAAATAAT
    59821 TATGAGTTCA TAACAAAAAA TGTAACTCAT TTAAAACAAT CATTCTTGGA GAAAAATAAT
    59881 GACAAGTATT ATACACCTCT TATGGAAAAG TTTTAACTCC AAAGATTATA TTTACTCAAA
    59941 TAAACTTATA CCCCAACACA TTAACTCTTT ATTTAATGAA GATTTAAAGA ATGTATTTAT
    60001 TTTTCAACTC TATGAGAATT GTGTAATAGA GGTAATACAA TCATTGGAGA TTAATATATT
    60061 ACAGTGTTAT AGCTATATTA ATCCTAGTAT TAATGTAGGG TATAACATAG ACTTTAACCT
    60121 AATATTAAAT CTTTATTTAA TAATAGAAGA AATTACTAAT GATATTCGCT TATATGAAAG
    60181 TATTAAAGAA ATTATAAGTA ATTTACCTTG TGTATTAAAT GTAACAATTA ATAAAAATGA
    60241 GTTTAATACT TATAAACTTA ATATTATTCT TACTTTAAGT ATTAATGATT TAAATGAATT
    60301 AAGTATAACA AATAACTTTA ACATAGAAGG ATTTGAATCT TTAATAGAAA TATATAAAGA
    60361 ACTTAATCAA ATAAGTGTAA ATGAACACTA TAAATATATA ATAAAGGCTC AAAAAATATG
    60421 TAATAAGTAT TTTAATAAAA TACTTACAAG TAAACAAATT ATAAATCATT AAATAAAAAC
    60481 TACATTTAAT GGTTTATTAA TTGAGCTAAA TAATCATATA ACCTTTAATA TTTTAGAACC
    60541 ATAATGCAAA CAACAAATTG GCAAGATAGA GTCATAAATA AATTTAGTAA GTCTTTAAAA
    60601 GAACCTTATA GTATTAATAG AGATAAAAAT TACTTATTAA TAAGTGGTTC ATTAGGATCT
    60661 TTAGAAATAA ACTTTAACAA TAATAAATTT GAAATAATAT TAATGCGTAA ATATAATTCT
    60721 AAACAAGAAT TGAAATTCTT AGAAGAATAT AATGACTTAG AGTTAACAAC AACTATTGCC
    60781 CAAGGTTGGG AATCTAATGA TGAATGGAAA TCAAAATAAT ATTAATTACA ATTTATTATT
    60841 AAAGGAAATA AAATGACAAT AATAAATGTA ATTGAATTAA CACTAATAAC ATGGATAAGT
    60901 GGATTACTTC TGTTATTAAT ACTTTCACTA ATCCACTTTA GTTTTAATAA TACACTTAAA
    60961 TATATAAAGA AAACCAATGT CTAAACCAGA AAAAGTACAA AAAAAAGAAG TAATTACTAC
    61021 CATTACTTAT ACATCATACC TCCCAGTAAG TTATGAAGAG TACCTATCTT TTCTACTTGC
    61081 AAGTACAGGT ATTATTTAAT CAAATAAAAA ATACTTAATA TGAGTGTAAA ATCCTGTGTA
    61141 AAAATACTTA AAGAATTATT AAAGAATGAG ATAGATGAAA ATTTATCTTT ATTATCTGAC
    61201 ATAGAATTAT TATCTTTTGT TTATAAACTT AGGTTAGATA ATAATATACA AAACTTAATA
    61261 GAGATTTTAG AGGAATGGGA AGTTGAGCCT GAAAGTACAT TTGGGGCAAT TCTTAAAGTA
    61321 AATACCTCTA CCACATTTAT GATAATAGCC ATTGAGGGCC ACTATAAATT TGCTAATGAA
    61381 AAAATAGTAG AACGTGCACT AGACATATCG GAGGATTAGT AATGTCATTA TTTTCAGGGT
    61441 GGGGTTTACC TCAATATCCT TACTTTACCC ATGGTGAATA CTTAAATAAA GAAGTATTAA
    61501 AAAGCCGAAA TTATCCTTCT TTTATTATTG AGGGTATAAA AGAATTGAGT GATAAACATT
    61561 TTTATTGGTT AAATAATAAA GACCCACACC AACGCTTTGA GTATGACACA ATTGCACTAG
    61621 GCTTTGAGGT AATAGGAACT CCAAGTGAGC AATTAATTAT GTATATTAGT AACACTAATA
    61681 TACACTTATA CCACTATAAG TTAGATAGAG AGAGTGAGAT TTATAATGGT AAGATTCAAT
    61741 TAAGTAAACT TCATAAGGAA AGGAATGATG TTTTTAAAAG AATGGACTCT CCTAATTATA
    61801 TTCAAGATGA GGAGAGTAGA AATAAGGTTT TAGATGCAGT ACAAATAAGC CTTGATGAAC
    61861 TACAAAAAGA GTGTAATGCT TTTAATAATT GGGAGTATAC ATTTGAAGAA AACTGGTATA
    61921 GGCGTTTATA TGACGAACCT ATACCTTATT CTGAAAGTGA TACCCTTAGC ACATTAATTA
    61981 ATGTGGCACA CATTCTATTA GAACTAAGCT ACGTAGAATG GGGTACTAAT AAAATTAGTA
    62041 TGATTAGTAT TAATGCATAA ATATAAAAGA GTTTAAATGC AGAAAGATAC ACCTTGGAAT
    62101 ACAAATCAAA GATTCAGTCC TGATACATCA CTATTAGGCA ATGCATCTAT GGCTAAACAA
    62161 TTGGTGGAAG AACACCAATT AGATAACTCA GGATTACAAA CTGGACTACA AGAATTTGTT
    62221 GATGCTGTAG GAACTCAAGC ATCAGCGGCC GCTTCTATTG TAAGTGCAAT AACAGAAGGA
    62281 GAACAACTTA AGGCACAAGA CCGACTCACA TTAAATCAAA TTGAACAGGA AGATCGACAA
    62341 TCCTTACTAC AAGACCTAAG TATTAATACA CAAATGTCTC ACTTAGTTAG GGATGAAATA
    62401 AATAAGGGTT TATACTTAAG TGCTAATTCT TTAAGTATTA CTAACCGTTC TCAAGAATTG
    62461 CGTAATACTT TAGCACTATC TACTATTGAA TTACAAGCAA TTCAAGTAGA ACAACAACAA
    62521 CAAAGTATTA CTCGTTCAAT TATACAACAA AGAATTAACG AGACTAAATC TCTAGGTAAT
    62581 GAAAGTATAA AAGAGAAATT AGCGCTTATT CGTCAACGTA ATACTTAAAA CCACTTAGAG
    62641 TTAATAATTT AAGGTCAATT ATATATATAT ATAATGTAAG ATTGACCTTA AAAATAAATA
    62701 ATTTATTGAT GTATATAATT TACTCAATAA ATAATATGTT TCTCCCCTAT AAAAATGAAT
    62761 CTAAATACAC GTTAGGTACA TTAAATCCTT TAGAAGAATT TGATAAAGAG AGTGATTTAG
    62821 TAACTGCACT AATAAATAAA GACATTAATA TAGGTTTACC TATAACAACC TATATACAAT
    62881 ACCTAGAGTG TTTATTACAC CGTATAGGTG AACAACTACC ACCTATACCA CTATCTGATA
    62941 TAATTGATTC CCATAATATA AAGGACCGAG CCTTTAAGAA TGACCTTACT AATTGGATTA
    63001 ATTATACCTT TGATGAAAAA TCTCTTGATG ATGAAGCTAA TTACTTTGAT TCATGGACAT
    63061 TAATCCCTGC ATCTACGTAT GATTATAAAG TTATAAGCAT AGAGAATAAT GATTACTGGT
    63121 ATGTACTAAA TGAAGAGGGT AATCCCTTAG ATTATGACGA ACTACTAGAC CTAATAGATT
    63181 CTTATAGTTT ATATGTAAAT CTATTAACAA TACCTGAATC TAAACTAGGG TTGTTAGAAG
    63241 ATGAGGATGA TGTAATTGAA TTATGTTCAG ACCTTAACAA TAAGTGTACT GAAGCAACAT
    63301 ATAACTTTCC TTTTGCCTGG AATACCTACT GGATTTTACC TAGTTATATA CCCGTTGAAT
    63361 TAGCACAGAA AGCTGATTTC CTTGTTTATG ATGATAATGA AAATAATATT AGAGTTATGG
    63421 GTATTGATGG AGGGGGCTAT GACTTTTATT CTAGCCATTG GGGACCATTA TATATATCCT
    63481 ACTGTCAATT AAATAAAAGG ATGGTAGATA CTGAAAAAGG TCCTCGGTAT ATATAATGAT
    63541 TAAAATAATA GTATTATGTT ATTAACCTAT CAATTAAAAA AGGATAACAA TTATGATAAC
    63601 TTTATTTAGT TTATTATTAA CTAATAACTT ATTATCAGTT AATTATTTCA ATAATTCATT
    63661 TACTAGAAGA AATATTCCTA TAGTAATTGT AACCAGTCAT GCACAAAATA ACAATGATAT
    63721 ATCACCTAAA AGGGGTGATG GCCGAAGAGA AAATTAATAT TTAGTATAGA AATTACGACA
    63781 AGATATAAAA TATTATTGAT TTTAAAATAG TGTAATATAT TTTTAGTTGT TAATTATTAA
    63841 TTACTAACAT GGCTAAAACT ATTAGAAATT ACAAAGTTAT TAATAAATCT TTAATAGATT
    63901 TAAACTGGAG TAATATACCT AAATTCCCCA AACAATTAAT AAAAACTTGG AGTATGGAAG
    63961 CAAAAGCAGC AAATGAAATT AAAGAAGCTG GGTATAATTC TAATAATCGA GTATTAACTC
    64021 GTGCTAAAGG AAGATTACGT AATACATACT TTAATAATTC TTATAAAGAA CTACTAAGAA
    64081 TTAAAAGTAA ATAATTATTA AATCTAATAA AATTAAATAA TCAATTAAAA ACAAAAGACT
    64141 ATTTTTTCAA GTAGCCTTTT ATAACCATAC AGGTAAATAA AAATGTACAC AAATAAAAAT
    64201 GAATTTTGGT GTTTAGTAGA TAAAAATACA TTACTTCCTA TATGTATTTA TTTAACGCAA
    64261 ATAGATATAG AACAAGAAAT ACATAGAGTT TACGGTACAT TAAATAATAC AAGTGTTATA
    64321 AGTGATTATC ATACAAGTCA ATCAGTTGAT TTTAATAATT GGAAAACAGT TTTAGGTAGT
    64381 GAATTTATTG ATTGGATTAA ATAATTAATA AATTAATATG AATAGGGTTT ATGATACTGA
    64441 CTATGGAAAT TGTAAAACTT GGTTTCCTTA TGGTTCTAAG GAAGAATTAA CAATAACGCC
    64501 ATACAGGGCT ATTTCATATG CTATAGGGAA TGAAAATGAG GAAATAGGTA ATATTACCAT
    64561 TACATCTATA AATGACGATT TATTTATAGA TGTAATAAAT GTATGGACAT CCTACTTAAA
    64621 TAAGGGCTAT GAGTCTTTAC TTGTACGGTA TATACAAGAA ACACATGATA AAACGTTATA
    64681 CATTAAACCA ACTAACTCAA GCCAAGTACA ATGGCTGGCT GAATTAGGGT TTGAACCATT
    64741 ATATGTAGAA GACTGGAGCC CTAACTCATT ACAGGCACCT TGGGAAAGTG GTTATAAAGA
    64801 AATGATTTAT ATTTCTAATC CATCAAAACC TATGATATTA GCCTCTTTTG AGAAAAGATT
    64861 CTTAATGGCA CTTAGTAATT ATATTTCTGA TATAATTACA TTCACTCCTG AAGTAAACGA
    64921 AACAAATAGT AATGAATTAA CATGGAAGTA TAACAATAAA GAATTTAAGT CTTATACTGA
    64981 TAAAACCTTA AATATTATTA ATTGTTGTAT TTTTTCCGAG GAAGGTATTA AAACGTATAT
    65041 TAATATATCT ACATACACAA ATATACAGGC CTTAGCTAAA TGGTTTGTGT CTGATGTTAA
    65101 TATAAGTGCA TTAAAAGATA TTAGTAATTC TTATAAGTAA TCGGAAGAGT AGGAATCGAA
    65161 CCTACTACCA TCTGTTCCCA AAACAGACAT TCTACCGGTG AACTATCCCC CGTCTTTATT
    65221 AGTATACACT ATATAAAGAT AAAACTATTA TCTCAACATT AAATTGATTT ATAAAAAATA
    65281 TAAATAAAAA TGATTAATGA TACCCCAAGG TCAATTATTA TTAATGGTAT GTATGAAGGA
    65341 AATATAGGAT TAATTAAGTG TTGTGTTAAG GTCGTTAATA TTAAAGACGA TAGTGTTACT
    65401 TACTGTGTAA ATAACTCAAA CATATATAAT GAAATGAACA TAACAAAGTT CAATCAAACA
    65461 TTCTTATTAA TTAATAATTA TTAAAGACTA TGAACAGTAT TTGTGTTATT GAATGTAATA
    65521 ATCAGGAAGG ATTTCAAACT AAACAAATTG AAATTAATCA ATACTATCCT ACAGATATAA
    65581 ATAAATTATT TGATAAAGAA ATAAGTAAGG AAACAAAAGA TAAATGGAAT AAGTATTTAG
    65641 ACCAATTTAA TATAGGAAAA CTAAAGACTT ATATCCGATT ATCTACTGAA TCTCATTTAA
    65701 ATTTAGGTTG GATTTACTTA TTAAGTAGAG AAGTAGCCTA CAGAAACGAC TTACTATCTA
    65761 ACATTTATGA AATGGAATTA GAAAGAAATA CTACCCCTTT TTTTACTTGG ATAATGTGGA
    65821 GTTCTAAATG GATTTATATG GGATTGGAAT TAGAAAATAA CATTAATGTT ATTTCTATAC
    65881 CTAAAAATAA AATATAGTTT TAATAAAACT TTATATATAT ATAGATACTT ATAATTATTC
    65941 TATTAATATA TATATATATA AGTTTTTCTA ATCTATAATT TTTTTAATTA ATACTTTTTA
    66001 CACTAAACAT AAAAATTCAA TTATGTTACG TCTGTACTAA TAGATACAAA ATACCAAGAT
    66061 AATTACTGTT TATAAATACA TGTTATTGTA ATAAAAATAA ATAATAGTAA TATACTTAAT
    66121 AAAATTAATC TGTTAGTACA AACATATGAA AATCAATTAA GGTTAACTAA CGGTAGTAAA
    66181 TGGTATGTTG ATTTAGAATT TTTATATAAT TAAATATCAA AATCTTTTAT AATTCTCCAT
    66241 TTACGTTCTG GTTGCGAACT AGCTTCATCT ATTTTCACTT GATGATTTAA AACCTTTAAT
    66301 GATTCATATA AATTTAGAGC TAATAACTCT CCTTCTATAT ATGTTTTATC ATAAATGATA
    66361 TACATTAACT TAACAGCCGT TAATATTAGT TCAACCTTAT GTGTTTGTAT AAAAACATTG
    66421 ATAGCAGTTA ATGTTTGTGA ATCTATTTCA TCAGCACCCT CATAAAAGAC TTTTAATAAG
    66481 GTACTATCTG AAAAATTCTC ATCAATAGTA ATAATAAATT TCATTATTTG TTGATATTAC
    66541 TTAATAAAAT TCCTTCCTCA ATACTTAATA ACTTAAAGTC TCCACCAAGA ACAAGTGTTG
    66601 GTAATAACAT CCTTGCCGGC TTTTTATAAG CAATACATTG ATTTACCTGC TATGCATATA
    66661 AATCTCTTAA CTGTTTAACT AAATCATACA ACAGTTCTTT GTGGTTTAGT CTTAAAAACT
    66721 CAATCTGGCG TTGTTTAGGG TAAACAATAT TTTGAGTATA CAAAAATATC TAATGAAAAT
    66781 GCACTAATAG CTATTTGTTC TAAGACTTCA ATAATGTATT CTGGAATATT ATTATCAGTC
    66841 GTATATGAAA GTATTCTAAC TTCCATATCT TTTGAATTAT AATCTTCCAT CATCCTCCAG
    66901 TTATCATGCT TCTGAGATTT TAAAGCACTT TTATGTTCTA ATAAACGGCT CTTTAAATAT
    66961 CAGTTGGTAC TACCTATATA TATACCACCG GTATTTCTAT TAGGAATTCT GTATACACCC
    67021 CTAGAATTTA GAATTGTTTC TAAATCTTCG GTACCAATAC TTAAACTTAT GGGTGTATTG
    67081 GCTTTCATCT TAGAATAAAT ACTTGTCAAT AATCCTCTTG TCATAATTTA TATGTATATT
    67141 TATATAATAA TTTTTGTAAT AAAAATTATA GTATATATAT ATATATATAT ATATATAGGA
    67201 TTAAAAGGAT TTAAACATCA ATCTTTAAAA ATATCAAAAA TTAATTAAAT TTAAGGACTA
    67261 CTATTATGAC TAGAAAATTA CACATACAAG GTGATTTTGA AAATGATTTA GTTGGATTAG
    67321 TGATACAATA TTTTGGTGAT GTTACAAAGG CAGGAAACGA TTGGGTTGAA TTTGAGGTAG
    67381 ATTATAATGA AAATCAAATA AATACAATTA TTACAAATTT ACCAATTTCT GCCTGTAAAA
    67441 TAAATTTAAC CTTAAGCCAA ATATAATTTT ATTAATTGAT TTTATTAAAT TTAAAAGAAT
    67501 TAATTATGAG TAAAGTTTTT GAGAGACCTA TAGATTCACG TGTAGAAAAA GCTTTTAATA
    67561 GTGCTTATAA TAAAAAGAAT AGAAAGTTTA CATTTGGAGG AAATATTGTA ACTATACCTA
    67621 TACCTGCAAG TGAAATAGAT ATAAAAGATT TGTGTCTATC TCTAATGCCT AATGGTAATA
    67681 CAGTAAAATT ATTACCTAAA TTAAGTATAA TTCGTCAACA GTTACTAGAA GCTATTAAAC
    67741 CTGTTGAAAA ATAAAAATAA TTAAAAAGGA GTTCTATATG AAAATTTATG TAGGTGTTAG
    67801 TGGCGGAATA GATTCAATGT ACTTACTACA TCAACTTATT CAAATGGAAC TGAGTATTAC
    67861 CTGCATCAAC TTTAATCATG GAACTCAATT TGGTTATAAG GCTAATAATT TAGTTAAAGA
    67921 ATACTGTGAT ACAAATAATA TCAAATTTAC ATCTGGTCAT ATTCCTAACA ATTTTCAATC
    67981 AGGTAATAAA GAAAAATATT GGAGGGAAGA AAGATATAAA TTCTTTCAAG ATACAGTTAA
    68041 AGGAAATGTT TTACTTTTAG CTCACCATTT AACAGACCAG TATGTAAGTT GGATAATGTC
    68101 AAGATTAAAG GTATCTGATA GGTGTTTTAT TCCCATTACA AATACATTTG GAGATATGAA
    68161 AGTAATTAGA CCCTTGTATA CAGTACCTAA ATCAAAAATT AAACAATACA TTAAACTACA
    68221 TAAAATTTCA GTATTAGAAG ATCCTTCTAA TACTGAAGGT AATAGAGGTA GAACTGAGTG
    68281 TGAATTATTA CCCCTTGTAG AAAGTATTAT TCCACAGGCT GAAGGTGCTT TTACAAAGGC
    68341 TTACCATAAA TACATTTTAA AAGAAGGTTA TCCAATTCCT ACTAATAACC TTAACTACTT
    68401 TAAATTAAAA CAACTAATTG ACCTTTTAAT TTTATATATT TCTAAGGACT AATTATTATA
    68461 AGTTATGAAA GTAATTCATG CTGCTTTTAA GAATATTAAT CAAGTAAAAG ATAAAGAATT
    68521 ATTAAGTTAT TATCATATTA ATAATTACTT AGTTAATAAA TTATTATGTA AAAGTAATAA
    68581 AGATAACCTT TTGCTAATTA ATAGTATTAA AGAATGTTTA CCTGAACCCA TAATAAGAAA
    68641 AACTTTAGAA TTAAACCAAA TAAATCAATC CTTTTTACTT ATAAAAGATA GTATTACTCC
    68701 ATTAGTTATA AGTAAAGAAG ATTGGGAACT TTATTTAGTA GGTAATTACT TTAGTGTAGT
    68761 AATACCATTT GTAAACAAAA CAGTTAGACT TCCTTTAAAA GTAAGTGAAG AAGAATCAAT
    68821 AAATACTTTA ATGACATTAA TACAAAATAA ATTAATGAAA GGAAATATGT ATATAGAAAC
    68881 ATTAGGTTCT CACTGGAAAG TACGTATGGA ATTGTATTAA ATGATTTTAT TAATTAAAAA
    68941 TATTTGTATC ATTTACAAAT ACTTTTAATT AATATACTAT AAATGAATTT ATTGAATTAC
    69001 TTCTTTTTAA ATTAAGTAAT TATATATAAG AAAGTAATCA TTAATAAACA TTAATGATTA
    69061 ATAAATTCCT TCTTATAAAT TGATAAACTA AGTAATTAGA ATTATTACTT TATTATAAAT
    69121 AAAAAGAAGG AATTATATAT ATGTTTAATG ATTTAGCTAT AACAACTGAT TTACACTCAT
    69181 TTGACCCTGA TTTTTGTAGA ATTAATTGAG TCTATACATA AAGAGTTTGG TGATAATCTT
    69241 CTTGATATGC AAGGTATTGG AAGAAGTAAT AGAGATAGAG TAAAGTTTTC AGATGCTTTC
    69301 TTGTCTAATA TTCCTCAAGT ATTTGATGTT ACTATCGACC CTACAGCAAA TATAGGGAAT
    69361 AAATCTATTA CCCATTATAT TAGCGAACAA TTTAAATCAC TACAAAAACT ATATTCATTT
    69421 CTGTTACTAT ACCGTAAGAT AAAAGATATA TTTGGTGCAG CTAATGCAAA TGATGTTATT
    69481 AAAGGAATTA TTAAGGGAGA TTTATTTATT AATGATTCAA CAAAGATATT CATGCCTTAC
    69541 TGCTATGCTG TTGATTTACG TAATCTGTTA ATAGATGGTA TGCCTTTTAT CCAAGGGGGA
    69601 TGCACATTAG ACCACCTAAA AGAAGTGATA GTTTTTTGAT GCAAGTTATA CAATCAATAT
    69661 CTGAAATAAG TAATCAAAAT CTCAGGAGCT ATTAGTTATC CTTCTTTATT TTGGATATGG
    69721 AATATATTCT TTAGACAAGA ATATGGTAAT GATTATACAA AGTATTTAAG AGATAAGAAT
    69781 ATAAAAATTT CATACACAAT TAGAAACCAA TTCCAAAGTC TTATATATAG TTTTAATTAC
    69841 CCATTTAGAA GTGGTAGAGA ATCTAGTTTT ACTAATGTAT CTATTATGGA TAAAAGTTTT
    69901 ATAGAAGCAT TAGCAAAAGA TTATACATTA CTTGAAGGGA TGGAATTAAA TATAGATTTT
    69961 ATTTTAAAAC TATCTAAATA CTTTTTGAGT ATTATACAGA TATTAATTGT AAAGAAGGTA
    70021 TATTTACATT TCCTGTTATT ACATTAGCTA TCTCATTAAA CAATAAAGGA GAATATACAG
    70081 ACCCTAATTT TGTTGATTAA GTGGCTGAGA TAAATGCTAA GAAAGCATTA GGTAATATAA
    70141 TGATATCTAA ACCAAGTAAA TTTTCAAGCT GCTGTCGATT AATATCTGAT TATGAATCAT
    70201 TTAATGAATT AGGTTATATT AACTCATTTG GTTCGGGGGG TATATCTATT GGTTCACATA
    70261 GAGTGTTAGG TATTAACTTA CCAAGGTATG CTTACTTACC AGAAGAAGAA CTGTATAAAG
    70321 CTATTAAATT AGTTCATATG GGTTTATATG CACATAGAGA AATTATAAAA GAAGAGATAT
    70381 CTAAAGGAAT ATTACCCTTA TATAAACACA ATGTACTAAG CTTAAAACAT CAATATAGCA
    70441 CTATTGGTAT TATTGGTTGT TATGAATATT TATCTAATAA AGATTTAGAT ATATGTACAA
    70501 ATGAAGGAAT AAATGTATTA ACTAAAGTAT TCAAAGGTAT TGAAGAATGT ATTAAAGAAT
    70561 GGCAATTTAA TGAAAAGAAA GATGGGAATC TGTATAATGT AGAACAAATA CACGGAGAAA
    70621 TTTTATGTGT AACTATATGT AATTTAGATA ATTATTTAAA TTACAATCCT AATAAGTTTA
    70681 AGATGTACTC TAATCAATAT ATTCTTTTAA TTCAAGAGGA TGTAAGTATA TATAAAAGGT
    70741 TAGAAATTCA AGAATACTTT GATGTACATA CAACAGGTGG TGCTATATGT CATTTAAATA
    70801 TTAATGATAG TCAACCACTA ACTAAAGAAC AAATGAGAAA ATTAATAGAT ACAGCACTAT
    70861 TATGTAAGGT TGTTTATTTT GCTGTTAATT ATGCGTTTTC TAAAACAGTT AATGGAGATA
    70921 TATTAATTGG ATTACATAAA GAATGTCCTA TCACTGGTGT TGGTATAGAA ACATGGTACA
    70981 CAAGAGTAGT AGAGTTTTTA ACTAATGTAT CAAACTGGAA TACAATTCAT AAAGAATGGG
    71041 AATTTCCTAA TAGAAAATTT TATATTAACT CATTAGATAA TAAAATTCTT AATTATGAAT
    71101 ATGATTCAAA AAGTATTAAT AATACTATCC TAACTGAAGC TAAATTAATA CATACTCTTG
    71161 AAAGTAATAA TATATAAAAA TAATAATATA AATATTCACA TTTCTAATGT TATTGAAGAA
    71221 AGCTTTCAGG AGTACCCACC TTATATATCA ATGATAATAT TTGTGAGTAA GTGTAACCTT
    71281 AACTGTTATA GGTGTCCTAA TAAATCAGTA AAGTCATACA AAACAACTAC AAATGAATTA
    71341 ATAAATAAAT TAGAAAGTAA CCCTTTATTA GATGCTTTAA TTGTTTTAGG AGGTGAACCT
    71401 ACTACATGTT CTACTGAAAT TGAAGATATA CTACAACAAG CTAAACATAA AGGTAAGCTA
    71461 ACTAAGATAT TTACTAATGG TTGTAGACCA AATGTTATAA AAGATTGGTT GGGAAAAGGA
    71521 TTATTAAATG CTGTATCCAT TGACTTAAAA ACACTTAGTA AATTTGAAAA GATATCAGGT
    71581 ACTGATATAA CATCAATTAC GTACTTAAAT GTTTTTAATG AATGTATTAA TGTTATTCAA
    71641 AAATTTCCTA GTGTTCAATT GGAAGTTAGA ACCACTGAAC TTAGAAATAG TGATAGCTCA
    71701 ATACTTACAG ATATAAAAGA AATTAAAGAT TATATGAAAT TACATTATTT TAATGTAAAA
    71761 CATATTATTC AAGATGATAC ACTAGAGTAC ACACAATAAA CTAATTGATA AATTGATTTA
    71821 ATACACCCAA ATAGTTAGTG TTGTTTAATT ACTAACTATT TAATTACTTA CATCATTAAA
    71881 AGAGTATAAA TATGTCTGAT GTTTATGACC GTGCTAAAGA ACTATATAAG TCTTTGTATA
    71941 AACAAGAAGA GTATAGTGAA GATATTGAAC ATGACTTAAA AGAAGGTCTT CAATTACTAT
    72001 TGGATATTAC AGCTATGGAT ATTCGATTAA GCTTTAAATT AGGTAATATT TTGAGTGATA
    72061 GGATTAATCT GTGGGGAACA CAATTACAAA GACATAAACA AACAGGTACA TTAAATGGTA
    72121 GTGGAATTAC ATCACTAGAG ACACTATGTA ATATTTCTAG TGATGTAGAA AAAATAATGT
    72181 ATAAATTATA TAGTTCAAAT GGAGGTAAAG AAATAGAACA AGGAAGAGAG TTAATCCAAA
    72241 ATAATATTAC TGAACAAGGA TTACCTTTAA ATGATAATGA GATTGAAATT GTAAATGGAA
    72301 TAAACCTAAT GGTTTTAGGT TCAGATAAGT TTTCTGAGGT AGATTTATAC AAAGCACAAA
    72361 TTAATGTTCA AGCCTTAAGG TTCTTTATTG AAGAAACTAT ATTTAATCAT GCAAGTAACA
    72421 TGATTCAAAC AGTTTGGTTA GGACATATAC CCAAACTGAA TAATTTAGTA ACTCAATCAA
    72481 TTATTAATTT CTATCCTGAT TTAACATCAA ACTAAAAAGG TATTTCTTTT TATGCTTAAC
    72541 CCATTTGATA TTCTAAACTA TCCTTGGAAA GATATTCAAA TTACTCTAAC TCCTTTACTA
    72601 AAAGGTATTT GGTGGTTAGG AATAGGAGCT TGGGTAGGAG GTCTTAGTGA ACGTACAATC
    72661 AGTTCTTACA CAAGTAATCA AAGCTTTAAT GCTACTGAAA TAGGTTTAAT TACCATTGCC
    72721 TTAATCATGG CATTATGTTG GTTGTCCTTT GGTTTACTTT TTCATTCAAT AAACCAATCT
    72781 AAGAGGTAAT ATAAAAATGT ATAGTCAAGA TATGGACTTT ATAAAAGATG ACCTTGAAAC
    72841 ATTACCAAAT AAAGTAATGG ATAAAATATG GGTTATTTTA AAGTCTTCTT ATAAGGGCAT
    72901 AGGGCAAGAG AACTTAGAGT CAGAAAGTTC ACTAAATGAT GACCTAACGA ATCTTATACA
    72961 AGAACTCTTG AATGAAGATA AGGGCTATAC CTGTTTACTA TGGGCAGGAA TTATAATTGG
    73021 TAAGTCTATA ATTCCTACCA TTGAAAAGTA TGACCCTAAT AATGATTTAT TAGATGTAGT
    73081 TTTAGGTTTA GTGTGTGGAC ATTGTTTTAC ATATGCTGCT GTTAATGAAT CATATGCCAA
    73141 GAATAAAATT CTTTTACCTC CAATCCATGA AGATATAAGG GCTAGATTAT TTGTAGAAAA
    73201 GTATAGCCTT GAAAACATTA TAACCCTTGA TAATAATCAG TATAGAGATG CACTTTTAAT
    73261 TTACCACCAC TTATTAGGTT TATGTATTAA CCCTAGTGTG ACTAATGATA TGGTAAAAAT
    73321 AATAACACTA TTTATTGAAA GGGATGTAAT TACAGATAAT ATAAAAAACA AAAAAGTATT
    73381 ACTTGATTGG ATTGCTGGAG AGGTAATAAG CTCTGCATGG GAAAGAAGAA TACCTGTTTT
    73441 TATGTATGAT ATTAAAAACC TAAACCATAA ATAAAGGATG TAATTAAATG AAAACTATTG
    73501 ATGTGAATAA AATGAATAAT TTATTTACAT ATGTAAATAA GTGTGTACAT AATAAAGAAA
    73561 CAATTAACTT TGATAAGGTA CTTACACTAG ATAAAAATAT TGAAGCACAA TTAGCCTTAT
    73621 GCTTAAAGGT ACTCTGCACC TATAAAAATA GGCCTAGTGT AATAACAGAA AAGAATTGTG
    73681 ATTTATGGTG GAACGTTATT ATTCATACTA ACAAGGACCT TAGTTCTGGG TCTATGTATG
    73741 ACTACTCAAA AAAAACATGT GTAAGGGTGT GTAAATTAAT TAGTAAATAT CTTTTTTGGT
    73801 TTATTGCCCA TTTAAATTGT GAGGTATTAT GGATTCACTC TAACCTAAAA AATATTTTAG
    73861 CACTAACATT TAATAAGATA TATAATAAAA AAGATATTTT ATATACCTTT AGAAAAACTA
    73921 ACCAGGTTAA AGATATATCT TTTATTTCAA AAGAAGATTG GACAAACTTA CTTTTTCAAA
    73981 CAGGGATTTA TTCATATAAT GGAGCTATTC AACTTGTGAA TAAGAAATTT TTAAAAGAAA
    74041 AAACAAGTAT TAAAGATAAG CCTTTAGTTG AAATAACAAA CTTTAGAGCT TTAGTGTACT
    74101 CTTAAATTGA CTATTAGTAA TAAGGTAATT ATATTACTTT ATTACTAATA ATAACAATTA
    74161 TTAAAATATT TAGCATTAAT AAAAGTTGTA AAATATATAC ATATATAAGA ATGTTAAACA
    74221 ATAATAAGAT TAAGATTAAA CCAGTAATAA TGAATCTTTG GCAGATTAAC ACATATCCAA
    74281 TTAAGCTCTC TAATGCTTTA TATGATATGG CTTGGGAACG TGCAGAACAA ATCTTAGCTT
    74341 CTAATAATAA AGATTTTAAA AACACTTTAT ACCAAGAAGG TCTATCTTTA ATTAAATTAA
    74401 CAGAGCTATG TAAAGAAATT TATATAAATA AAGAAATTAA TAATTCTTAT AATATTGAAG
    74461 AATTATTAAT AAAATTAAAT AATTTAAGAT TAAAAGGAAA ACTTACTATT GTTAAAAGTA
    74521 ATAATAATAG GGAAGTAATT CAATGGGAAT ATACCTTAAA AATAGATAAA ACATTAGATA
    74581 ATTGGAGTGT ATTAAGTATA AATAATATTT TAAAATCAAT TAAGGTATTA GACATGTACT
    74641 CTATGAATCA ATTAATAAAA GAATATAATT ACCAAGAACA AGAAAGTTGG AGCCTTAATA
    74701 ATAATTACAT TGGTTGTTAT ATAGGTAATA GTATAAAGTA AGTGAGTATA TCGTTAGGGG
    74761 GAAGTTCCCC TTGTTTTGTT CACATTAGTT AGGTATTTTC AAATGGCTAA AATTCAATTT
    74821 GTTAATCAAG AACCTGCATT AAATCCTGTG CGGCATGGTG ATGTAATAGG TTTCCGTTTT
    74881 AATCCAAAAG CTAATACAGC CTTAGAAACA TGGGTTACAG AGTCAAAAGA ATCTTTATTA
    74941 AATATTATTA ATAGTGATTC TTTAGAACCT CTGTATGATC GTTTACGTAA GTATCGTGAA
    75001 GAATTGGGAC CTGTTAACTT AGCCTATGGT GAAAAGACTG GACATGTTCA CACTGTACTC
    75061 CCTGGTGATG CAGCGGTTGG AAAAGTAGTA GGTACTAATA CCTCTCCTTC TCAAGGAATT
    75121 AATTTTAGTA CATTTCCTTT AAGTATATTA GATGAAATGA CTTTTGTTCC ACTTAAAAAT
    75181 GGTAACGCGG TTAATCCTAA TACTAAAACT ATTTTATCTC CTGTTTTAGT TGTGGCAGTT
    75241 AAACCTTTTG GTTTGTACCA TATTAGCACC AAGCATCAAT CTACTATTAC TTTTGATGTA
    75301 GAATCACTTA AAGAGGAAGA TTTAGCTGAC CATAATTCTA TCTTATGTGC CCCTGGTAAC
    75361 TGGTTGTTTG GTGTTCAAGC AACGGTTGAT ATTAATGGTA AATTAGAAAG AGTTGCTGAC
    75421 TAATCTTATT TAAGAAGGTA ATTATTTAAT TAATTACATA ACGACATAAA AAACAATATT
    75481 TATGTCGTTA TGTAACCAAA GTACACTGTA AAAAAATAAA GGAGTTAAGC ATGGTTTCAT
    75541 TGTTAGAAAT GTGGGGAGAA TTTAAAAATG ATAACCCAGA ACATATGAAA AAGTACCGAG
    75601 AAGAGTACCT TCCCGCACTA CTCGAATTGG TAAATCAAAG TGAGTCCCAC AAAAAAGTAG
    75661 TTATAGCAAC TATAGAATTT GCTATGAGTC GCACAGATGA TGTTAAATGT GCTGCAGGAG
    75721 ATTGGGACCC AGTATGGACT CCTTGGTTAA GTAATGCCTC AGACCGCCAA GAGATGATTA
    75781 AATACTGGGG AATTGAAAGA GTATTTGAGC ACCTTGAACA CGAAACCCTA GATGAGGATG
    75841 ATAATGGGTA TAAACTATAT AAGTGTAAAT TAGGTAACAA CCTAACACAA GTAGTTTTAT
    75901 ACATGAAATG TCCATCAACT GGAGATATTC ATATTAACCC AGTTGATGAT AAGTGTAAAA
    75961 CAACAACTGA AGCTTTATTA TTTATGAACC ATAATATTAG TTTCGATATG TTTGATGTTC
    76021 AAACATAAAA ATTAAACTCT AAAAAATGGT AAAATTAGGG AGTTGTCTAA AACTTAAATA
    76081 AATATGAAAC TTACAAAAAT TACTGACATC AACAATCTCC CTAATGGAAC CTATTCCACG
    76141 GACATAGCTA CAAATTACAC ATTTTCGGAT AATGCAAAAA GAGCTCTTGG TGTAGAATTA
    76201 TTTAAACTTA ATTTACACAC TAAACAAGAA TACTACTCTA TTGCTGAAAT AATGAGAGTA
    76261 ATTAAAGACT ATAAAGATGG ATTAAATAAT ACTATAGTTC CCTTAATAGA ACCTGTCTAT
    76321 GAACTACCAC CTAATTTAAT TAATAAAACT GAACTAACTC ATAATAATGA TGATTTTTTA
    76381 TTAGTAAATG AAAGTGTAGT TAATGAACCT ATAGTTAATG AACCTATAGT ATCTTTTGAA
    76441 TCTAATGCCA CTATCGAAGA ACCTATAGAA ATACTTAAAG AAAAAGTTAT TGAAGGACTA
    76501 AATAACCAAG AAGAAGTTAA ACCATTAAAT AAAAAAAAAG GGCATAAAAT AATTACATAA
    76561 GATGTTATAT TCCATTGTTA TAATATTAAT CAATTAACAA TGGAATATAG TATTTTATTA
    76621 CATGATGGCT TAAAACCACA CTTTATTATC GATAAATGCA GTAAAGAATT AGTAAAAAGA
    76681 GATTTGATTT CTAGAGATTT TTCCTTTTAT TAAAGAAATC AAATTCACTA TTAATTTTAA
    76741 AATCGATGAT AGTCTTCTAT TACACTTTAA TACCATTAAA CATAATGATA TTAATTTAAG
    76801 TATTAATAAT AAATTAAAGT ATATAAAAAA TACTCCCTTT AAGTATTATT TAAGTGAATT
    76861 TAATGAATTA TTAAAGACAA TTAATAAAAG TATTAATAAA GGAAATAGGG GGAATCACTG
    76921 TAAATTAATG AGTAGTGAGT ACGCATTTTG TATTAGTAAT GAAATGTTAT TGATTATTTA
    76981 TGATTATAGT ATTAAAGAAC AACAAAATTT AAGCATAATC CTTCCTTATG AAGAAACAGA
    77041 TGAAAATACT GAACTAAACT GGTAAGGTGT TAATAATCAT TAAAATAAAC CTTAAAGAAA
    77101 AAATATACCA CAATTGGTGA CATTCCAAAT AAAAATAGGT TTATAAAAAT ATAACAAATA
    77161 TAAACTTTAA AGCTATTTAC TTTATTACAT AAGGACAACA TTTAATGATA AGTATTAAGA
    77221 ATTACAGTAA TGGTACTAGA TTATCTTCAA TTATAGATAA CTCTTTAGGT ATTAATATTA
    77281 GTGTTATAGG CTCTGGCCTT AAGGCAGATA CAATAGCTTA CATTATGGCT TGTATATCTA
    77341 GAAATAAAGA ATCAATTATT GAACTTCTTG ATAGAATTTC TAGCACACCT ACAGAAAATA
    77401 ATGAAAAAAA GGTAGAACAA ATTATTGAGG GTTATGGGCA TAGTAGTGTT AGAGCACTAG
    77461 GACACCTACC TGTATCTATT GAAGGCCTAT CTATACTACA CTCCTTACAG TGCTTTAATC
    77521 TTAGTGCCTT ACAGGATGGT CAAGAACGTT CAACAAGGTA TGTAAACATT CTAGATACAC
    77581 AACAAAGTAA TGATTGGTTT TATATACCAA AAGAGATTCA AGAAATTCCT GAATTAAAAG
    77641 AATCATACAT TAGTGTAATG CAATACTGGA TGTCTGCCTT CCAACAATCA TTAAGTCTTT
    77701 ATAAGATAAA TATTAAAGAT AAGTATGAAG AAGGTAATAC ATTAACTAAG AAGGTAGTTA
    77761 ATAGTCGGGC CCTTGATTGT GCTAGGTACT TTCTTCCACT AGGTACAAGG ACTGTTACTG
    77821 TAATGAATCA AAACGGTAGA GAGTGGGTAG AACTAATATC TATGTTTGAA TCTTCTTTAC
    77881 TAAAAGGTGA TGCAGCAATA GGTACATTAC TTGAAAATTT ATTAACACAA ACAGAAGGAG
    77941 GAATGTTAAT TAAGCACACA CATAAAAATG CTAATCAATT AAATAAAACT GCTTTAGATC
    78001 ATGTTAAAGA TATTGGATTT ACTGAATGGT CTGATAGTGA AGATAATACT AAAGAATTTA
    78061 TGCAAGTCTT TAAGGAAGGA CTTCCATTAG AGTGGGGTTA TAAATCTATT CTAAATCCAC
    78121 ATATAGAAAC CTTAAATTCT AACAAGCCAT TAACCTTACA TAACACTTTA ATGGCTGTAA
    78181 GTAACCACCA TAAAGGTTTA GATAAAAGAG TATCACGCAT TACATCAGGC ATGGTATGTC
    78241 ATGGTATTAG TGATATAGGT ACCCTTAAAG ATTTAAACAG ACATCGAGGT ATGGTTTATA
    78301 TGCCTTTATT AATGGAAGGC TTTGTGTTTA AGAACTCCAC GGAATATCCT CCTGGTACTA
    78361 ATTATTACTC TGTTCCTCCT TATATTGAAG AAGGTAGACT TAACCACCTA GAAGAAGACT
    78421 TTTGTAATAC CTATAACAAA GGAATGGATA TGGTAGATGA TTGGTTCTAT ACGGCTGAAG
    78481 AAGAACTTGG AGCAGTCTTA GCTAATGAAC TAATTAAATA CTTATTACCA CATGCTTTTA
    78541 ATACTCCTTA CTTTATATCA GGAGATATTT CAAGGTGGCA TTACTTACTT AACTTAAGAA
    78601 AAGGATTGGA TGGCCATATT TCTTATAGAA AGTGGACATA TGATTGTAAT GCTCAGTGGC
    78661 AGAAAAAGGG GTACAACTTT GTTCCTAATA TGGTAGAACC TGATGCTAGT AGTATTACAG
    78721 AATTAGAATA TAGGTCTTAA TTTAAAGATT TGGGTGTAAT AACTTTATTC TTAAAATCAA
    78781 TACCAAAGAT TGACTGGTAC TCTTCTAATG TCCTTACACT ACCTAAGCCA TAAATACCTA
    78841 AGTATACATG GGGATGAATA TGTTCCATGT CTAGTAATGT TTTTATACGA TCTAAGGATA
    78901 TATTATTAAG GTGTACCCAA GATGTATTAT CATCCCAATG CTTAGTGACA TTTTTTCTAG
    78961 TGTAGTAATG ATAGAGCATT ATTTGATTAG GGTGAAATAT ATTCCACCCT GATGTCCATG
    79021 CCCTTACTGC TAAACTAACC TCCTCACCTT TAAAATAAAT TTGAGGATCA TAAGGGACTT
    79081 CTATACAAAA GTTAGAGGGT GCAAGTATAA ACCCTCCTGC TATTAAATTT CCTTCTAAGG
    79141 GTGTAGATAA GTTTAATATT GGTTGTGAGC CCTCTATATT AAGAATCCCA TTATCATCAA
    79201 ATCCTGTACC TATTAATTTA GTAGGTACAT GGTGTGGTGG GAATATATTA GGAGGCTCAT
    79261 AAGGAGCTGG ATAGCCTGTT AATAATGATT TAGGTGGACA TAATAATAAC TGTTCAACCA
    79321 TTAACTTATC CCAATTAGGT ACAAATCTAT GGTGACTATC TAGTTGTAAA TAATATTCTT
    79381 GGTGTGTAAT AAATTGTTGT AACCAATGTC TAGCCCAACA AGGACCTTTA GATTCTTTTG
    79441 TATCAACAGG TATTACATTT ATATTAGTAA ACTCTTGTTG TAATTCTTTA AGCCTTAAAT
    79501 GAAGAACTTC TTTATCTTCT TGTAATAAAA TAAAGGGATG TAATGAATAT TCTCCTGATG
    79561 CATGAAGAAA TAAACTCTTT AATGTAGGTA TTAATTCAGA ATCTTTATAA GCGGGTATTG
    79621 AAATAAATAA TGATTGCATA TATGAATTTA ATGAATTTAA TAAGTTTAAT AACCTTAATA
    79681 AAAGTTATTA GATTATTGTT TATGTAATAG TTAAATACAT TCTACCGCAC AAAATGTATT
    79741 GTAATGTTTG TTGTAATAAT TGGAGTTAAA ATGAGACATA ATCCTGAATT GAATTTTAGT
    79801 GAATTAATTA ATCTTCTTAA GTCTCAAGAT AATACTATTT CATTATTAAA TGAAATATTT
    79861 CCTGAAGTTA AACACTTATG GCTAAATTAT AAGGGCAATA AAGTATTACC TTTATTCTCT
    79921 TTAATAGAAA CATTAAAGGC TGACAAACAT ATTCCTCATA TTAGTACCCA TGTTATTGAT
    79981 ACTTACTTAA TCTATACCGG TATCTTATGT GTACAAACAG AGGAAGATTT AGATACTTTA
    80041 ATTAATTCTA ATAATTACCA CACAAGTCTA ACAAGGGTAA GTAATATTCT GAAGAAGAAA
    80101 AGTGTGTCTT ATGTAAGATT ATTTACCCCA GTTAGTGCCT TAATTATTTT ATTAACTGGA
    80161 AAAATAAATA ACTGTTTAAA ACTACAAAGT AAATTAAACT TAAGTAAACT ATCCATCATG
    80221 GGAACAACTG CTATCTTAGG TTCAATTAAT CGTGTAATAG CACATAATAA TACTATTACA
    80281 CGCAGTAATT TATTTAAGTT ATCTGGTAGT GAATTAACAT TACAAATGGT AAACAAAAAT
    80341 AAAGAAAGAC GATTATCTAA CAAAAAAGTA AAGGATGAGT TATTATCACA GCCTAGTGTA
    80401 AAAAAAACAC ATACAGACAA CGTAAAGACA ACTACTGCTG ATACCTTAAA TCTCTTACAT
    80461 AAACACTTAG TTGAACTTAA CAATAATTTT AATCTAAATA AAGTAATGAT ACAAGAAAAC
    80521 ACTAATAAAA TTGCACAATT ACAAACTGCA ATTACTGAAC AAGAAATTGA TTGTTTAAAA
    80581 CTAAATGAAT TAATTTTGGC AATGGAAACT TCTATTGGTG TTATAAAAAA GAGTAATAAT
    80641 ATCAATTAAT CTTTTTAAAA CAAATATTTG TAACCCCTAC ATATATTTGT TTAATTGATA
    80701 TTATTACTCT TTTTATATCA ATATTATGGA ATCTGAAATT ATATCACTAA TTAATAATTT
    80761 ATCTAAAATA AATCTTCTTC TCAAAGAAAA TAACACACCT ATTAAATTAA TTAATAACCC
    80821 TTTATTAATT AATGAACTAA GTGAATTCCT AGACACTTTA AAAAAACAGG ACTCTTATTC
    80881 CTCATTTGAA ATTTGTTACT TACATTTATT ACTAGGTAAA AACTTAAATA TAACAAAGGT
    80941 TGTTGATTTA TTATCTAAAA ACTTAAGTAG CTTAGATAAT ATAAAAAATC TAAATGAAGG
    81001 AATAATAAAT ACACTTACAG GAAATATAAA AGGAAGATTA AGAAAATTAT CTAATAAAGA
    81061 TTCTATATCA AGTGTATTAA CTTCCATATT AAATAGATTA AATAACCCAT TACCCTCTGA
    81121 TTTAAGGAAT AAATATCAGG ATGTCATTAC ATTTAAAACC TATACAGATA GTAATTGGAA
    81181 AGATATTTGT TATATATTTG AACAAGCAAA CTTAATAGAA CTGGAAGGCT GTTGTGATTT
    81241 AAGAGCTTCT GCACCATTGG AATCTTATAA ACAGTCCGAA CGTTTAAAAA ATGAATTTAC
    81301 TAAAATTTGT GCTTACCATA ATAATAAAAT TATTGGATAT ATTGCCTACT CTATTAAAGA
    81361 CTTAAGTATT ACAAGCTTGT ATATATTACC TGAATATATG GGTAAACACA TAGGGAAAAC
    81421 ATTATTACAA ATTGCTCTAA TAAATTTAGG TGTAAATATA AAACTAAATC TACACAATAA
    81481 TTATGTTATT GATGAAGGAA TTCTTAATCC TTTATATAAT TCTTTATTTA TAGGAAAAAG
    81541 AACAATACAT GTTGTTTGTA TGACTAACAA TATTAAAGCT TTAAATTTAT ATAAATCATA
    81601 TGGATTTATC CCAAAAAATA TGTATATGGA TATTTTAAAT GGTTATAAGT GTATGTATAC
    81661 AAATATGTAT AAAGAACTAT AAAAGTTTTA ATACATTAAT AGATTAATAT TTATTACTAT
    81721 TATATTAATA TACATATGTT TAATTCTATA GAAGAAGCCC TTAATATTAT TCATACATTA
    81781 GGTAAAAAGG GTCTTGTAGA ATCACCCGAC TACTGGTCAG CCGTTACTTA CTTAAAAGGT
    81841 AAGGGTTATA TAATGTCTGG TATTGGTTTA AGGGAAGATG AAAAGGTTTG GAATTATAGG
    81901 GCCTTACGCT CTGAGATTTA TTCATTAAAA TCTTTAAATA ATTCAAATTG TAATAAATGT
    81961 TTAGATAATG AGTTATTTAA AAACTGGAAA ATATCAACAA TGAATATAAA AGCTTTACAA
    82021 AAAATTAAAG AGAAAGAACG TACTGAAAAT TATCTATTTT AATATGTATA TAAATGGTCT
    82081 ATATATAGAC GGAATGCCAC ACAAATTTAA TAGGAATGAT AATTATTCAG GGTTTGATAT
    82141 ATTAATATCA AAGCAATCTG ATAAAGAATT AATTAATATT GTAAATGATT ATAAAGAACT
    82201 AGGAAATACT GGATACGTTA TATGGGATTC TTTATGGCCA ACAGGTATTA GTATTTTAGA
    82261 ATCAGAAGAT AGAATTAATA CTTATAATGA TTTAAACATT AACCCTATAA GTAAAGAGTT
    82321 ATTATTCTTT AGAAATATTC AATACAGTAA ATATAAAAGT ATTTTACTAA TAAATACATT
    82381 AAATCAATAT ATGAGTAATT TAAATATTGC TTATGTTATA AAACATTTAT TAAATACAAA
    82441 TACAATAAAT GATTTACAAC AAATAATTAT ATTACTTTCT AATGATGTTT ATCAGGATTA
    82501 TAAAGTGAAC AATTCCATAA AATCAAGTTT AGGTATATTA ATTATTTAAA AGATAATAAT
    82561 AATCATATCT TTTAAAATAT TATTATTAAC AAATTATTTA TCTTATTATA AATTACTCAA
    82621 TAATTATTAA TAAGATAATA ATTTTGTTAT TAACCTAAGT ACACCATTAG CCCTTATTTT
    82681 AAGTTTTATT ATGAAAACTC CTTATCAAAG TTTCAACTTA GTTCCTGTTA TTAACGTACC
    82741 CCATAACCAA TACTCTTATA TCAACCTAAT TGTAAATGAT TTATTAGAAA TTCTAGATAA
    82801 TAAAAAAACA TTATGGGTAT TACCTGGAGG TTCATTAGAC TTAATTCTAG CTATTTATAA
    82861 TATAAAACCA GATATATTAA ATTGGTTAAA TATTCATATA GTTGAAATAA ATAAGCAAGT
    82921 ATATGATATG TATGAATTAC TAAAAATAGA TGTTGAAAAG TTTATAAGTG CTCAAACTAA
    82981 TACCAAAAAC ATAAATAAGG TATGTGCCTA TAAAGTACAC TCATTATTAA ATCTTAATAA
    83041 TATAAACCTA TCTTTATGTG AAACATCTAT TGACAAGTTC TTAATAAATC AACAAGAACA
    83101 GTTCCATGAA GATGATTTAG TATTTATCAA TACAAGCACC CGAGAACAAC AACAAGAATT
    83161 TAGTGCTGAT GTACTACTTA ATATTGCTTA TGATAGATTA GTATTAGGCC TACCTAGTAT
    83221 TTTTATTGGA TGCACATCCC TAAAATTAAG GAATGAATTA GAGGGTAGTT CAACAACCAA
    83281 TAAAGAGTTT TATGTTGATA GAGCTTTAAC ACCCTCAAGT AAAATGCAAA GTATTCTTTC
    83341 AGTTCATTCT TTTACATAAC TATATATAAT ATTTAGGTAC TTAAAAATAT AAGTACCTAA
    83401 ATATTTTATT AACTCTTAAC TTAATTATGA AGATTAATCC TGATAGTGAT ATTCAAGAAC
    83461 TTTTATCTCA CAATAATTCT ATTAACTTAA GTAAAAAAAA TAAACAAACA AAAAGTAATC
    83521 CCAAGAAAAT AGGATTAATA GTATTACTTA CTGTCATCCT AATAATATCT TTATGTCTTT
    83581 TTATATGGAT TATTAAAACT CCTGAACCCC CTGCTTACTT AATTAATGAA ATAGACCAAG
    83641 AAGAAGTTAA GAATGTTCTT AATACCGTTG AATCTATTAA TAAAGCAACA AGCTTAAATA
    83701 ATAATGTTAA ACAAAGTGTT AATGGTATGT TAAATACCAT ATTAATGTAT GATAATGGGC
    83761 ATACATCAAT TGCTAATGGT TATGTAGAGT ACAATCCTCC AGATAAGCCT TTAATGGGAA
    83821 TGTTACAAAG AGCGTTAACT GCAGCATCTG AAGAGAAGAT TAAAACCATT AACTCTTTAA
    83881 AAACAAGTGA TGAAACACTT GAGAGTAAAT TAATAACAAG CAGTAATAAT CCAATTAGTA
    83941 AAATATTAAG GCCATCTATT CAAGGTTATG TAGATAAGGC TGTTTTAAAT ATATTTATGA
    84001 ACAATGGAGA CCCTCCAGTA TCATTAGCAT TAAACTTAGA GTTCTTAAAA GCAATTGCTA
    84061 TTGCTGACTT TACTACTTAT TACCTGGCCT ATGTAGGAAC AAAACGTAGT GAAAATAGTT
    84121 TCCTGGATGA TGCCTTTATT CAACAATTAG TGGCCCAAAT TGTTCCTGTA TTCTATGATA
    84181 TGATGGTATA CCCTTATATC ACCACAAACA GAGAGATTCC AGAGGACATT AAAGAAGCTA
    84241 TTATCATACG TATGTGTGAC TCATGGCATA ACATAACACC ATTAAGCATT ATTGAAAAAT
    84301 GTAATCAGGA CTTAACACCA ATACCTAATG AAAATACTAG GACAGGAAGT TAAACACTTA
    84361 ATTATTCCTA CATACTTGGT ATTCCTACTA ATTAGCTTAG GAGTAAAAGG TTATAGCTCT
    84421 AATAACTATT GGAGTTTAGG TATACCTTCA AGCATTAAAC CCTATATAGA AAGAGGAATT
    84481 GTTAAAGAGG TTTATGTACT ACAGGCTAAT AAACATAAAG AATATATTAA ACATATAAGT
    84541 TTAATATTGT TTAGTACAAA TACAGCCTTT ATTGTTCTTT ACCTTATGGT TTTAATTAGC
    84601 CTTAGTGATA GTAAAGAAGG TATTGAATTT AATTCAAGTA ACCCCAACAA CTTTAATAAA
    84661 GGAAAAAGAA ATGGGCTACC ACAAGACCCA CAACAAAAGA ATGTCCAAGA AATAAAAACT
    84721 TTTCTACTAG CTTATCCAAT TATTATATTA GTGTGTAATA ATTTATCCTT TACATCTATT
    84781 CAACCTATTA TTTACCTATA TATCCACTTA TTAAAAACAA TAGGTTATTA TATATCCTAT
    84841 GGGGAAGTAG GAAAGAATGG TGAAAAAACT CTTGCACTAG AACAAAACTC TTATATTGGC
    84901 CAAGCCATAG GTAAAATTAA GGACAAAATT AATCTTATTT GTATTGAAGT TAATAGATTT
    84961 AAAGAGGAAA GAGAAAGTAG AACTGATAAA GGTAATAAAG AGGTACTAAT ACTTAATGAG
    85021 GTTAATAAGA TTATTACTTT AAGTGAAGAA CCTAAAGAAT TAATTAATAA CCTTATACGA
    85081 ATTAGTAGTA TGGGATTAAA TGGATATGAA ATGAAACTTT TATTGATATT TAATAACCAA
    85141 GAAGATTGTG TAGAATCTAT AGAACTAATG GGAGGTACTG AATTAGGGAT TATCGAATTT
    85201 AAAAGTGGAA ATAAATCACA ATTAATCTTA AGGTCACAAG GTAAAGATGA TAAAACCTTA
    85261 CTATTTCCTA CTAAAGATTC CATTCAGAAA CACTTGAATT AAATGAGGTT AAACATATGG
    85321 CTGATGATAA TAGAAATACT GGGAGCAATA ACTACAGCCC TAAAAGAAAT ATAATAGAAA
    85381 CGGCAATTGA TGAAGCTTCG GATACCACAT CCTTACTATT AAAGCTACTC TTAAAAAGTG
    85441 TCTTCAAACC TGCTTCATAT TTATTTATTG CCCTTGTAAT AGTACCTGTA ATAGTATTTC
    85501 TTTACTTAGG GCCTTGGAGC TTAATTAAAG GATTGTTAGG AATTAATAAT GATCGTAATA
    85561 CTCTTACTGA AATAACAAAG GGGGCTAATA ATGCAGGTTC TTACTTAAGA GAAGTTACTA
    85621 GTGAACATGA ACTTAATTTT AATATAAATG TTAAATACAT TGGAGATAAA AACAAACCCA
    85681 ATAAACAAAA TCCTCAATCT ATTCGTTTTG AAGACATCAA TGATAGTGGA AATAATAGAG
    85741 TCATTGAAGT AAATGACAAT TAAACAACAT AACAAGCAAG AACATAATGA TCTATCTTTA
    85801 TTTATTCATG TTGTGCTTGT TATTATCTTA ATCGTATTAA GACTCGATAC TATGACATCT
    85861 GAAGGTAAAG ATAGGTTATT AAAATCTTTA CCTTCATGGT TTAAAGAAAA CATTCTACAA
    85921 GAAGTTGGAA ATGCGTATCG TAAGGATATC TTCAAATAAA CAAAGTAATA AGCAATTAGA
    85981 GTTTGTTATA ACTGTTTGTT GCTCCTTACT TCTAGTATTA ACACTATGGA AACCTAGTAC
    86041 ATTAATTACG CTTATACAAG GTGATGTCGG AGGTTGGAGT ACGCCAAATG AAAAACTAAA
    86101 CACCATTCAT AACACAAGTA TAAATCAACC ACCCCCTAAA GAAACTAAAC TCAATAGAAC
    86161 AACAGGTATT AATAAAAAGT TAATTTCAAG TAATGTGGGT AAAAGAATAG CAAGTGTAGC
    86221 TAAGAATTAT TCTGATAGAA GAGAGATATG TTCTATACGT CCTGAAAGCT GTGCTAGGTG
    86281 TGTGAGAGCC ATTCTTAAAG ATGCTGGGTG TAATTTCAAA GTAATAAGCT CAAACCCTAT
    86341 TGATGGTTGG ACTAAACCTT ATGGCCCTTT ATATGCTAAT TCCTTATGGG GTAAAGATAT
    86401 TGGTCAAGTA AAAAGTAAAA ATGCTGAGGT ACTTCCAGGT GATTTAGTAT TCTTTGAAAA
    86461 TACATATAAG GGTAACTGGT GGAATAAATT AGGTCTAGTT CCAAAAGATA AATATAATAC
    86521 AGGTAAACAG TCTTATACCC CTGTTGTTAC ACATGTTGAA GTAGCTATTA ATTCTACTAA
    86581 AATGGTAGGT AAAAGAAGTG CTTTTAAACC TATGTCTCAA GCAAGTATTA AAAATAGATT
    86641 TGGTAATAAA TTCTTAGGTA GTATTACTCT TTATGCAAAT TTCTGTAATA ATACTTAGGT
    86701 TATTAATGTT TATAACCTTA ATGCTTATCT TTAAAGATGT TTCTCTTTAT ATGGTAATTA
    86761 GAGGTAATGA AGATAAAATA TCCAAACAAA TTCCATCTAT ATTAAGAGAA TCAATAAATA
    86821 AATCAACAAG TAAACCAATA AGTGGTAACA CAAATAATAA ATTTATTGAT GTTAATAAAA
    86881 GACTGAATCT TAGTGGTACT ACAGTTATAT CAGTACGCAA GGTGAGTAAT AATTTAGCAT
    86941 TTAATAACTG GGGATTTAAT CATATATATC GAGATTCTAA TAACAATAAA GTTATTGATA
    87001 CGGGAGATGT AGGTTATGTT ACTTCTGGTT CTACTATAAA GGTATTAATT GCTTACTGTT
    87061 TATATAAACA AGAAACACCT AATTTAAATA AACAAAGGGT AATAAAAAAA GCACTTGTTA
    87121 TTAGTGATAA TGATTCAGCT AATCAAATGA TTGATTGGAT AGGAGGGATA ACTAAAGTTC
    87181 AAGAATGCTT TAATTCAGAG GGTTTAAAAC ATTCTTATAT TAATAGATTA TTTGGTAGTT
    87241 CTAAATCTAT TACTAATAAA GGCTGTAAAG AAGCAGGTAT ATATAGTAAC TGCACCACAC
    87301 CTGAAACTCT TGTTAAATTA ATGGAGTATT TAGTAACAGG TAATAACTCT TTAGGCTTAT
    87361 ACCTCCCTGA AGATAAAAGA AAACAAATAC TAATGATTCT ATCTTTACGA CCTAAAGATA
    87421 TTGGTATTAA TAAACCTGAT AATTACTGTG CTTTTATAAA AGAGGTAGGG CCACAAAAAT
    87481 GTGGAATTGC TTTATTAGAT ACCAGCATTA CTAATATTGC ATACATACCT AATAAAAAAA
    87541 TAATCATGTT TATTGGGTAT AAAGGTTCAA ATAACCTTAA TGATAATAAA ATTAATAAGG
    87601 TTATGAATGC ACTATTTACA ATCGGTTTAG AGGGCTCAAA ATTATGAGTA AGAAGAATAA
    87661 ACATAATAAT GAAGATGACA CTCAAATTAT TTATATAGAA CAAGAAAAAG AAAGTATTCC
    87721 TGTCTTTACA TCACTAAGTT TAACTGCATT AGTCGTTTTT GGTCTATGGA TTTTTATACC
    87781 TGATTTTAAA ACACTTATTA ATCCATTAAT AAAATCTATT AATATTCCTT TTAAATCTTT
    87841 TAAGTTTTTA GTACCAAATA ATAAAAATAA TGAGACAATT AACTGGCAAG AAAAACAAAC
    87901 AGAGAAAAAA CAAAACAAAG AAGAAACAAA AGGAAAATCA ATTAGTACAA ACCTTCTTTT
    87961 TATTAATAAT GTTAGTGTTG GTTCTCGGTT TATTGGTATG GCAGAAGGTA ATTATATCCT
    88021 CACTAAATCA GGAACTTATT CTAACACAAG TAATTACAAT GGACACATTG AACCCTCAAA
    88081 AGCTGTTCCA AATAATACTA TAAATAGAGG CTTTTGTAGC ACTCCTATTC AAACTAATAG
    88141 TACATCAGAA ACAGAAAGAA TAAATATAGC CAATTTAAAA TGTTTAAAAA GACTACAATC
    88201 TTTAGTAAAA GAAGTTAATA AAGGTTTAAA TTGGAATACT ACTAAATTAA GTGAACCTAG
    88261 ATTATCTTTA TTCCTAAATA CAATAGATTT AGGAAACCAA GCAAGAGGTG AAGTTAAACG
    88321 TAATATGTAT ACTTACCAGA TAGCAAGAGC CTTAGAACAA GATGAATCTA TAACCTTAGC
    88381 CACTATTACT GCAATGAGGC GTGATTCCTT TTACTCCAGT AAAAAGAATA AACTAACAAG
    88441 TGCATTAAAT ACTATTCCAG CCTTAAGACG AAGTGCTATA CAATATTGTG GTAATGATTT
    88501 ACTATCTAAT GTTATTAGTA CAGACCAAGC AAGAAGAGTA ATCGCTGCTA ATCAATCCTT
    88561 AAATAATATT GGGATGGGAT TAACACCTAT GACAAGAAAA CAAATTATGG AGAAAGTATG
    88621 TATAAGAAAA AAGTAAGAAT ATTTATTCAG GTAATTATCT CATTCCTTAT TAGTGTATTA
    88681 ATTATTCTTT ACCCTTATAA AGCCTTAAGT GAAACAGACT TTATTCAAAA TATACAAAGA
    88741 ATATTTAATA ATACCATCCA ACAAATAAAA GATAGCCAAA ACCAAAATCA AAATAAACCT
    88801 ATTAACCCTA ATAATGTTAT AAACCAACAA GCTCCAAACA TAAATAGTAA TAGGTTAAGT
    88861 ATTGAACCTA ATAAAACTAA AACAACAAGT GAGATTTATA TAAACCAACC TAATATAAAA
    88921 CTTACCTGTA GAAGTGTTAA TGGTTGTAAT ATACAAATAA CCGTTCAACA TAAACAAACA
    88981 TCAGACGATA ACTACACATC ATTTGAAAAA TTAAAAGAAG AATCCCTTAA ATTAAGTATT
    89041 AATACTTCTA CCGAAATAAA TATTAATACT CAAAAAGGAC CCTTTCTTAT TAATATTAAA
    89101 AACTTAGGAA TAGAAGTTGT TGATATAGAT TATAGTATCA AAGACTTAAT AAAAAACCCT
    89161 ATATCAAATG TTCCAATAAC AACCAACCAA GTACCCAATA ATGTAACAAC CTCAAACATA
    89221 AAAGATTTAG GTCGAATTAT GTTTCAAAAA GGGAAAGATA ATTCATATGT ATTTTTAATA
    89281 ACAGAAGAAC TAAATAAGGG AAAATATAAA TTTCATATTA TTCCTTCTGT TAAAAGAACC
    89341 AAACTTATTT TCATTCCTTT AAAAAATGAG ATTAATATTA GCATTAATCT ACAAGACACT
    89401 AAAGGCTCAA TAAAACCTAT ACAAATTGCA CAACCTGAAA TTATATACCT AGAAAATCCT
    89461 TTAATTAATC ATAAAGGAAT TCTTAATATT GAGCTTGATA TTAAACAAAA CCAAAGTAGA
    89521 ATTTGTATTG TTGGTATTAC ATAAGGATAA AAATTGATGA AGTACGCACT AATTAATATG
    89581 TGTAAGGTTC TTAGAGTAAA GGATAATCCA TTATTAGAGA AATGTATTAA TAATGGTTTT
    89641 ATTCCTATCC CTATTTACTG TTTTGATGAA AATTACTTTT TAAATGATAA TTGTTCTGAA
    89701 TTATCTACCG GCATCCCTAA AATGTTAGGA CCTAAGTTTG ATTGGCTAAT TGAGTGTTTA
    89761 ACAGACTGTA AGTTACACCT TCAAGAGTAT GGTTTAGATT TATTAATTCT ATTAGGTGGT
    89821 ACGTCAAAAG TAACAAAACT TATTGATAAA CTTAAAGAAT TAAACAATGA AATTACATGC
    89881 TACTCATTAG CCTATCCAGA TGAGTATGAA ATTAAAACAA ATAAAGAATT AATAGAAATA
    89941 TGTAAAACTA AAAACATTCC CTTTAACTTT ATAACAGGAT ATAGTACATT TGTTAATGTA
    90001 TTTGAAATGT TTCCTACACA AAAACAACTT CCTATATATA AAAACAGGTT TAAAGAATCC
    90061 TGTTATAAAT ATATTAAAGA AGGTAAAGCA ATTATATCCT CAACACCCTA TACAATAAAC
    90121 CCATGGCCCA ATGAATTACA TAATATCTTA CATAAAGATA TAAAAGAAGG ATTAAAACTA
    90181 ATATATAATA CCCCTATTCT TTACAAGAAC AATATTAATA TTAGGGAAGA TATACTGGGT
    90241 TTTAAAAGTA ATGTACGACT TGAAAATAAA GCAAAAGAAT GTTTAAATGA AATTTTCAAA
    90301 GAAGGGGGCA TATTAACCCA TAATTCTTTC AAACTACAAT CAGGAACAAT GCTCTCACCA
    90361 TTAATAAATC ATGGTGTTAT AGCTCCTTAC TATATGTTCA ATGAGTGCTT AAAAACTTAT
    90421 CAAGAAGTAA TACTTAATAA AGGATGTGAT ACTTTAAAAA ATAAATATAA AGATTTAATT
    90481 GATAAAATGC TTACAGGAGC CTATGGAATT GGTATAAGTA ATATTGAAAG AAATAATATT
    90541 TATACCTTAA ATAGTTCCAT ATTTAATAAA ACAATAGACT TATCCTTATA TAAATCTATT
    90601 GAAGAATCAA AAGAATTAAT TAATACACTA AACATTAACC AAGATGGATT AATTAATACT
    90661 GATAATGTAA ATGCTGTAAT AGCATTACTT AAAATATTAA TGAACAAAGG TTATGTAAGT
    90721 AATCGAGTTA GATTAGCCAT TGGCCTATGT CTAAATGCAT GTAAAATACA TCCTTATGTA
    90781 ATAAGAGATA TATTTAGAGG ATTTCTTATT GACTATAACT CCTTTAATAC CTACGTAGGT
    90841 TTATGTTGGA TTATAGGTAC CTCTGGGTTT GATAATCCAA CATATAAAAA CCCTATATCT
    90901 ATTAAGAAAC AACTTGTTAA AAATGAATAT GAATTAACAA AAAATAATGA ATTAAATGAA
    90961 ACAATAAAAA ATAAATGGTA TAAAGATAAA ATAAATTACT TATCAGTTCC ATTTATACTA
    91021 GAGAGCAATA GATTACCAAT AAAACCTATA TGAAACAAAC AAAACAACCA GAAGAAAAAA
    91081 GACCCAAACA CACTTTAACT AAAAGAGGAA CAATAAGAAA TGAAAAAACA GAAAAATTAA
    91141 AAGATAAATA AATTTATATG CATACATTAT TACTATAAAT TATTATTTAA TATAATTCAT
    91201 ATAATAATGT ATGTATATAA ACAATCCGTA CACGTCACTA AACCCAACAC AAAATACAAT
    91261 GCACACTACA TATAAACATG TATTATAAAT AAACTTATAA AAACAAGTTA TATGACTACT
    91321 AAAAATGGAG GTCCTAAAAA AGGATTCAAA CAAAGTAAAA CCCACAAATC AAATATAGCT
    91381 AAAGCTCAAG AAGGTAAGAA AAATAGCAAC TACAAACATG GTAAACGATT AGATTACAGA
    91441 AAGGTTGCAG GAGCTGAAAA GGGTGATGGC TCTATTGTCC ACCATAAAAA TGGAGACCAT
    91501 ACAGACAATA GAAAAAGCAA CCTACAAAAA CTGAAAGGTA AGGAGCCTGG AATTAAAACT
    91561 TCAAGCCAAC ATGAAAAAAT GACTAAAAGG TCACAAGGTA GACCTAAAGG ATCTTAATAA
    91621 TTAAACATTA AGACCTAAAA ATATTTAAAT TAAGAGTTAA AACATTTAAT TAACTTTTAA
    91681 TTTAATTATA AAAGTATTAC ACACAAAATA ATTAAATTAA GGAACAAATC AAAATGGCTA
    91741 AGAAACAAAA CAAAGTATCT AATAATGGTG TTGACCCTCG TATAATCAAC TCTCAATTAA
    91801 ATAATGAAAG AGAGAAATTA ATTCAACAAG GTAAGAGCAA CAACTTCAGT ATTAAGTTTA
    91861 TGAATAAGAT GTTTATCGTT AAGGATGAGT TATCAAAAGA AACCCCTATT GCATTTAGTA
    91921 CCAACAGAAC CTTAGTATCT GCTTATACAA TGCCAGTTAT TAACTACATG GAAAAAGTAA
    91981 GACATAAATA AAAGTATTAA TACCATAATG TTATATCAAC AGCCACCTTA CCATTACAGG
    92041 TAAGAAACTG TTGGTATAAT AATTCTCCTG CTTCTTGAGG AGTTATAGTA TCTGATGTAA
    92101 TAACCAAACA AAACTCTATA ATATCTATAG AAGTATGTGA AAAAGAAACC TTCCAACTCC
    92161 CATTAGGTTT TATAGAAAGT CTTAAGCGGG CTTCAGGTTT AGTTTTAGTA AATGAATCTA
    92221 GTATATTTCT TATTGAATTA CTATTAAAAC AAGATTCTAC AGCCCTCATG AATTTATCTT
    92281 TAGGTACCTC ACACTTTAAT AAACAAGTAG GTGGAACTTT AAGAAAGAAT TCTTTCTTAG
    92341 TTGGAGAGTA TATTATATTA ACATCTTTAT TAGCTGTTAT ATATTTAGGT TTTTTATCTT
    92401 TCATAATATA AGAAATATAA GATAATTTAT CAATTGATAA AAATGATTCT ATATCTATAC
    92461 TAATACAATA CATAACATGA ATGATATTTA TATAAAAACA AAGGGTGATT ATACTCCCTT
    92521 GTTCTTCCCA GCTAATAAAA TAATTGTGTT AAATAAAGAA CAAAACATAA TTATGAATTA
    92581 TTGTAATGGT AATGCTAATA CTCTTTACCA AGGAGAAAAT GCACCTTATA TTTATAATGA
    92641 TATTATTTCT ATTCGAGAAG AATTTTGGAA TTTATTTACT CAAAAAGATA ACATAAATAA
    92701 TCTAGAACAA CTAAAGAAAT TATTAGAATT ATTTCCATAC CTAACAACAA GAGATATAAC
    92761 AGAGGCTAAA AATTGTGAGC TAAAAGTATC AGACTTACAC TTACCCTTAC TACCTAATGC
    92821 TTGTTCAAGA ATACAGGTTG AAGAAGGTAA ACAGCTCAGT GAGGTAATAA TACAAGAGAG
    92881 TGATAAAACT TATATATATG TGTGTAATAA AAATAGCCTT AAAGGACTAC CTTGTAATGA
    92941 TGTAAATACA TACAATAAGT TATTAGAACG TGTTAAGTTT TGCTATATGA TAAATGGCTT
    93001 AATTCAAGGA ATAATTAATG AAAGAATACT TTACTACCCA CCTATTAAAA ATTGGTATAA
    93061 GTTTACTCCT GAAATAGGAA CATTTGAAGG GGGTAATGAA GGTGTAATTA TTGAATTAAC
    93121 CTCCTCTCAA CACTCCTCAA TTAATATCGA GGAATTAGAT AAAATAAGAC AAATAATGGA
    93181 TAAAAGCCTT AAAGAGAATT TCTTAAGAAA GGTTCAAGCC CTTATTTAAT CTATAAATAT
    93241 TTGTGGTTCT AAAGTTAGCC ATATATTTTG TATTTGTTTC ATAGCTGTTG TTACTTCATC
    93301 AAGTTCTACA TACTTAGTTC CTAGCTCAGT TAATTTATTA ATTACGCATA TATCATTAGA
    93361 AGCAATTGCA CTTGGACATA CAACACCCAT AGGGTTATTA CGTAAGCTAG TTTGAAATCT
    93421 AAACACATTA CTAGACCCTA ATAAATCTTT AGCTATTGTT GTTTGTACCT CATCATTAGC
    93481 AGAGAATAAA ATACCTATCA TCTTAGAAGA CCATTGTAGT GTTCCCCAAT TTTGAACATT
    93541 ATTTAATGTA ATGTTATAAG GGTCTTCACC AGTACCAATA GAAACAACAT AAATATCTTC
    93601 TAAGGCATAA CCTTCTTTCA ATCCTTGTGT AATCCCTATC ATAATCGGAT TACACACCCC
    93661 TAAACCCCCA TCTACAACAA TATATTGCTT TCCTTTATGT ATTAACTCTC GACCAGGAAA
    93721 TAAAGTTGGA CAAGCACTAG ACATACATAT AACCTCAGCT AATTTTAATA CACCTAAATC
    93781 TGGGTCCCAT GACCTAAAGA ATAAAGGTTT ATCTTGCTTA ACATCATAGG CAATTGCCAT
    93841 GAACTTAGTC TTAAGTTCAT TTAAAGAGTG TGAACCTATT TTATGTAATA TAAGAGTTTC
    93901 TAATTTATTA ATATCATACT TAGGTTTTAA TCCTAATTTC TTTATATATC TATAAAAAAC
    93961 ATTATTACTG TCAGTAAAAA CATCCTGAGC TAAATTTTCA TAAAGATTCA ATATTTCACT
    94021 TGCTTCAACA CCACTACTTA CCATTCCACC AATTAATGAA CCGGTTGAGG TTCCTATAAT
    94081 TAAATCAAAG TGGGATGATA AAGGTTCTTT TAAGTAAGAA CTTAATTTAT TTAATATATG
    94141 ACAAGCAAAT ATTCCCCTTA CACCCCCTCC ATCTAAACTT AATATTCTAA ACTTATTGGT
    94201 TTTCATTTTT AATTAAACTA TATATATATT TATTATAATA TTTTAATATG GTACTTATTT
    94261 ATAATTATGA CAATTAAAGA TATACAAGAA GATATAATTA AAGCTTTTTT AAGTGTTGAT
    94321 AATAAAAAAT TAAGCTCAAG TATTCAGTAT GGATTAATGA TAAATCCAGG TTTAATTGAC
    94381 TTAATGATTC CATCTATTGA ATTATTAACA GGTATTAACT TTGAACAATG GAAAAATAAT
    94441 AACACTGAAT TTAGCAAGTG GACCTATAAA TTTGATTGGT TAGTCCCTAC TGGTTATTCT
    94501 TTATGTATTG ACCACCGTAA TAAACTTGGT GTTATTAATG CCTTACAAAA GTGTATTCAC
    94561 TTAAGTTCTC ACTATAAATT TGAGTGGGAT TTATGTCAGT GGTACTATGA TTTATATGAT
    94621 GATAAAAAGA AAGGTTTAAT TATCACAGGT TTAAAAGATA TACACCTAGA AAATGAAATT
    94681 AACTGGTTAA GGAAAGGTAT TAAACATGAT ATAAGTATTG TAGAAATACC TAACACCTAT
    94741 AATATTGAAG AGTTATATAA ATCTTATCAA TTAAGTGTTT ATGAAAGTAT AGATTTTATA
    94801 GATAAGGTTA AAATAAGGTC TAATATTATG TACTATCTTT CTCACCCTAG TACAATAGAA
    94861 AAGTTTAGAA AAGATAAAAC CTTAAATATC AATAATATTA ATAAGTATTA AATTTATATG
    94921 TTATATCCAG TATATAAAAA TGGACCTTTT GTAACTATTC CTATCCATAA TATTCTCATT
    94981 ACCGAATGGA AAGTATTAAA AGAAACTGAA CGAAATAATG TAATTAAAGA TTTTAAGTTT
    95041 GATCCAATTA TTCCACCAAA TAATATGTCT TTATGTTTAA TAGATATCAG AGAAGGTAAT
    95101 AATATATTCT TTATAAACCC CAATGATGCT GAAAATATAT ATATTCATAA ATCTATTAAA
    95161 CGGCCATTTA AATTCGATTC AGAGCCCTAT GAACTTATTT TATATAGAGA ATCAATTGAA
    95221 CTTATAAAAA TTAAGGGTAG AGAGTACATA AAAAATATGT TAATTAATAA TTTATTTTCA
    95281 CTTTTAAATG ATAAATTAAA TAGTGAGAAC ATAACACTTG AATTACATAC AGCATTATTA
    95341 AAAGATTATA AAGATACAAT TAATGTATGT ATTTTAAATT AATACTACTT AATGTTTCTA
    95401 TATTAAACGT GTAAAGTAAT TAATAAAAAA TCCACATGGC TTATAAAATA CATAGTAATA
    95461 ACATAGTAAC TCTAATAAAA GATAATGAAA TAGATATTAC ACTAGTTAAA GAAACTATTA
    95521 ATTTAAAAGA GATAAATGGT AATGTTCTTT TAGGTAATTG GATTAGGGTA TTAGATTTAA
    95581 TAAGGGATAT AAAAAAAATA CATAGTGTAA TTATTACAGC AAATGAAATT AAAGCACTAT
    95641 CTAATAAATG TTCATTAAGT ATTTCTTCAT GTGGCAGCTT TATTAGAAAA AGTAATAATG
    95701 ATAAAATAGA TTCTATAAAA TGTTCACAGG TTGAAAAAGA TTCTATTTGG TTTTCTAAAG
    95761 TACCTTATGT ATTAAAATTT CCTTTAGCAC AAGAACTTAA AAATACCTTT AGTTATATTG
    95821 AAGTAATTCC AATCATATCA GAGGAGTTTA ATAATGAAAT ATTAGGTCAA GATTTATACC
    95881 AAAATATAAT CCCTTTACTT ACTGTCGATG ATTTTTATTA TTATTTACCT ACCATGGAGT
    95941 AATACTTTAT GTCATACTAT TGGCTCAAGG ATGATGTTAT CTGTTATAAA CTAGCAGATG
    96001 AGGTTTTAAC AGATATACCT AATTTAACAC CCACACAAAT ACAATCATTA ATTGAGAATA
    96061 ATAAAATACA AAACTTAGAG TGTCTTAATA GATTTGAAAT ACCTAAAGAT GGATTATTTC
    96121 TATCATTAAG ATTAAATACT GAAAAGCATT TCTGGGAAAT TAGTAATATA GATAAACAGT
    96181 GTTTATTATT TAGTGAGGAT AGAGATATAT GTGAGGAATT AAAAACAATA ATCCAATCAT
    96241 TAATCACTCT TTATTTATCA GATAGAACGC GAACTATCTC CTTTAAGTGT GTAGAGATAA
    96301 ATCTAGATAT ATCAAATAAT AATTTTATTT ATATACCTAA GACTTACCCT ATCAAATCTA
    96361 CAAGTCATTT AATTATTGAG ATTTCAAACT CATTTAAATC TATATGTTTA TATGTACGTA
    96421 TTCTAAAAGG ATTTATTACA CGTACATATT GTTTTTCAGG TTCTATTAGT CTTAATAAAA
    96481 CTAAGATTAA AAGATATATT GTAGATATTA ATCTTAAAGA AAAATCCTTT AGGCTTTAAT
    96541 ATTTTTTATA TTGATAAGAA TCAGAATTAT TATGCTATTA CATGTATATT ATTGGAGAAT
    96601 TAAAATATAG TAGTTTAAGA CAAGGTATTG GTTATTTAAA ACTTCAATAT AATCGAGAGG
    96661 ATATCACATC ACTAATACAA AGGGCTGAAA AAACATTTAA TGTAAAACTT AAAGGGGATG
    96721 ATGTTCATGT TTCTATTGTT AGAGATGAAC CCATTCCTTT TAAAAAATAC TGGAATAAAC
    96781 ATAAAGAACC AATAGGAATA CAAATCTTTT GTGATGAAAT ATTTAATGAT GGTCGATTTT
    96841 ATTGGGTTGA TGTTTCTTGT CATTACATAG ATTTAATTAG AGAAGAATTA GGACTAAAAC
    96901 GTAAAACAGA ACTCCCTTTA CATCTTACTC TAGGACAAAG TTATAAAAAT ACTATTAATA
    96961 ATAGTAAAAT TTAATATTGA TTGATTACTA ATTATATAAA TAACTTTTAA ATATGCAAGG
    97021 AGAAATTGTA ATTGAAGAAT CTTCTGAATC GTCAGTTCTA GCAAAAGGTT TAAGTGATAT
    97081 TTGTGAATCA TTGCTTAAAT TATCTATTAA TATAATTACA GCCCACTGGA ACCTTCAAGG
    97141 AATGGAGTAT GGTATACTTC ATCCAAAATT AGGAAGTGAT TACCAAAGTG TGATTGAAAG
    97201 TATGGATAAA GTAGCTGAAA GAGCTGTTAT TCTAGGAGGC GGTCCTTTAA TGGGAACACA
    97261 AGTAAATAAT GTAAATCCTA ATACTATGCT TATAAGAGAT GTTATAAGCT CTTATGAACA
    97321 AGTTCAAAAA CTTATTAATT ACTTTATTAA TAATGAGGGT TCAAAGGATG AGGTAAGTAA
    97381 AAATATGCTT ACTGATATTC AAGAACAATT ACAAAAGCTA TTAGGGTTTT TAAATCAAAC
    97441 ATATAAATGC TGTGAACAGG AAATGGAAGA ACCTGAAATG ATGGAGAATT AATTAACTCT
    97501 TAAAATTAAT TTAAGATTAT TTAATAAAGG GATAATTTAG ATATATCCCT TTATTAGTAT
    97561 ATGGGCTATA GATTGATATC ATTGCCTATG TAATAAATAT ATGAGTTTAA AGGATATAAA
    97621 TAGTAGAACT TGGTCATCTA ATCATAGAAA GTTAGTTAAA TGGAATGAGC AACAAATAAA
    97681 CATATTAGAT GAGGTTAAAT CATCTAATAA TAATATGACG ATTATAGCAA GGGCTGGTTG
    97741 TGGAAAGACA TCTATATTAG TTGGTATAGT AGGAGCCTTA AATAATAAGG CAACTGGAAA
    97801 TATACTAGCC TTTAATACAC ACATTGCAGA TAACCTAAGA ACAGATAAAC GTATTCCTTC
    97861 TAGTAGGATT AAGGTATCAA CAGCCCATTC ATATGGGTTT TCTATGTTTA AAAGAGTTAT
    97921 TGATGGTATT AATATTAATA AAAATAAATA TAATTCAATA CTTGATAATA TTCTTAGTAA
    97981 TGAACACATA CACATACCAG ATTTTATAGT AGGAAGTCAA ACATATAAAC AGGCTATTAC
    98041 AAAAGATATT ATGTATGGCT TAAATAAATT ACTATCATTA TGTAGGTCTT GGTTAATTGA
    98101 TATTAATGAT ATTAATAATA TTCTCGAACT TTATGATTAT TATGGTTATG ACTTTCCTAT
    98161 AAAACAAGAA TATTTAGAAA CTTTATGTAA GTGTGTAAGT AAAACCTTAA TAGAAGGTAA
    98221 GAATATATCT ACTACCCAAG GAATTATTGA TTTTGGTGAT ATGATATGGC TGCCTAATGA
    98281 ACTTGATTTA AAGATTGATA CCTATAAGGA TATTGTCTTA ATGGATGAGG CTCAAGATGC
    98341 TAATCTTGGA ATGATTGGTA TTTTAAATAA ACTAATAGGG CCATCTACAA GGACTGTTTT
    98401 TATGTGTGAT GATAAACAAG AAATATACGG TTTTAATGGA AGTGTGCCAG GTATTTGTAA
    98461 TCAAATTAGT GAAAAATTTA ATACTACAAT CATGCCCCTT ACTAACTGCT ATAGATGTCC
    98521 TGAAAACCAT TTAGAGATAG TAAGACAGTG GGTACCTGAT ATTGTATGTG GTAAGGATGA
    98581 TATAGAAGGA TGTGTGATAA GAACAACATT TCATGAAATG AATAAACAAT ATAAACCAGG
    98641 TATGGTTGTT CTTAGTAGGT TTAATACTCC ATTAATTGAA TTAGGTATTC AATTAATTTC
    98701 ACAGGGGATT CCTGTTTATA TGTCTAATAA AGATATAACC CAAAGCTATG TATCTTTACT
    98761 TGATAGTGTT AAACATATAA GTATGGAAGA GGCTGCTTTT ATACTACAAG AAAGAAAAGA
    98821 AAAGGAATTA AATAGGGTAA GAAAATCACA ATCTAAAGGT ACACGTAAAT TAAAGAATAT
    98881 TACTGATAGA TATGATGGTG TTATGTTTTT AATAGAAACA TTTATTGAAA CTAAACCTAA
    98941 TATATATAGT ATTATTACAT TTCTTCAAGA TTTACAAAAG AAACCCCAAA ATGAAAGTGT
    99001 AAATTTAAAT ACTATTCACT CATTTAAAGG AGGAGAGGCA GATAATATTG TTGTGTTAGA
    99061 TAGTGATAAT ATGCCCTATT TTGGTTTGTG TAGTACAGAC TGGGAACTTA ATATGGAAGA
    99121 GAATATTGCA TATGTAGCTC ATACACGTTC TCGTAAAAAT ATGTACTTAG TTAATAGAAA
    99181 GAAAGAAAAA TAATAATTTA TATGTATTTA ATTAATAATA TTAATAATTT AAATAATAAT
    99241 AATTTTATAT CTAATTCTAT AATTGATTTA ATTAGTGATA TTATAGATAT TAATGATATT
    99301 TATAACCCTA ATTTCCCTTT ATACTTATTA CAAGATATTT GTCGATATTA TACTGATTAT
    99361 AATATTGAAC CACACACATA TTGGGTATTA AAAAATAAAT TAAGGTCAAA AGAATTTCCT
    99421 AATATTATTG ATGTAAATAA TAAATTAATT TTATTTAATT CAATTGATAA AGCTAATAGT
    99481 ATAAATAATA AATTAGGTAT ATGTATAAAT CAAGTGGAGT AGTTGTTTTA GATTCTTTTC
    99541 CTATTCGTCA AATTGATATA GAGGTACTTG ATAGTATTGC TGCTTCAATA GAAGAGGGGA
    99601 TTCTTTATGC CTTAATTACT CAAGGAGATA AAGAATATAA AAGTCCTTTT ACATTTTCAC
    99661 AGATAAAAAA TTGGGTAGAT TTTGTATTAG ATAGTCCAAG AATTATAATT GTTGATTTAC
    99721 CTTTAAGTTC TTTTGAACTT AATAATACTT CTAATACCGT ATTAACAATT TCTAAAACTT
    99781 TAAGTAATAT AAATAATTTA CCATTTACAG AACCACTGAC CGAATTGTGT TGTTATACTA
    99841 GTGGATTAAT TGAGACAAAT CCATATATCA ATACGGTAAA ACAATGTTTT AAAGAGCATA
    99901 ATGTAATTAA TATTGACGGA ATGAATGATA AATTATCTAG AAAACAAATA CTAGAAGAAA
    99961 TGTTAGTATC AGATAATGTC GATAAATATT TTAATTTACT TACCCCTAAA AGTTACCGTT
   100021 CAGTAATTAA TTATAAAGAA TCTTTAAAGA ATTAATTTTA TTAAGTTTCT ATTCTTATAA
   100081 ATAGAAACTT AATTGTTTTA AATTATAAAA ACTAGTTATA AACATGAGTA TTGTAAAACA
   100141 TGAGTATTGT AAATAATAGA AAGATAATAG AAATAGAAGG TGATAACACT TTAATAGATT
   100201 TCTTTCAAAT AGCAAGTATA GGGATTTTTT CATTAAGTTC TAAACTTTAT GATATTCCAT
   100261 ATGATTTTAT TAAAGGGGAT ATATATAGAG ATAAAAAACT TTGTATTTTT ATTGAGTCAA
   100321 ATAGTTATAT AAAATCTAAC TTTGTGAGTT TAAGTATATC TAAACCAAGA TTCTTTGATA
   100381 AAAATAAAAA TACTATATAC ATAGGCTTAA AAGATTTTAT TAGTGCTTTA ATTCAAGGGG
   100441 AAGATTTTAC ATATTTTGAG TTAGTTAACT CTTGGGATAT GAAAAATCAT GAAATATTTA
   100501 GTTATATTTA TAAATATAAT GAGTGGTTAT TTAATGAAAA TCTTATTAAG AGTTTAATAC
   100561 ATCGTATATA CACACGTAAA TTAAATAATA TACAAGAATT AAACAGTAAT GAAAAATGGA
   100621 ACGGTATTAT AGATTTAATA TTTTTAACTA CTTTATTAAA TAATAATAAA CGTAATGTCT
   100681 TTAAGTTAGG TATAGGTGAC TTAGAAATCA GTAATAATCA AAAATTAAAG AATTATGTAG
   100741 ATAGTAATCA AGAAGAAGAT AAAGATGTAT CTCTATCTTT TTTAATTGAA ATGTTATTAT
   100801 CAGCAATGCC AGAACTTGAA AATCGTTTAG AACAACGATT AAAAACAAGT AGCTTTCTTA
   100861 CTGATTCTGA AAGATTAGCG TATTTATCTA GAACAATGCA ATATATGGAT GAAACATTAC
   100921 AAGAGCATTA TTACTTGGAT AGGTACTTTA ATGCTAAATT TCCTACTCTC GAAGGGTGTT
   100981 GTGAATTAAT GGTGAAAGGT AAATAATAAT CTTTTAATAT CTGGTATATA AACGAATATA
   101041 TAAATATGTA ACCTATTAGA ATAAACATAA TTATTATTTT AATATGTCAG GATTACCAAT
   101101 AGACCCAGAT ACACGGATAT TAACAAGAAA AGGCTGGAGG AATTACCAAG ATTATATTGA
   101161 TGGTTTGTTA ACTGTGGGTG AAGATATTTA TACATATGAA TCTTCAAGTA GAACATTTAA
   101221 ATGGGAACCT TTAGTTAGTG TTGTTTTTCA TGGTAGTGGT CTTTTAGCAA GTATTAATTT
   101281 ACAAAATACA CTAATAAATA ATAGTGTTAT TTCTCTTATT ATGGGAGAAA AGGTACCGTG
   101341 GATTATAGAA GTAGTAAAAA AAGATAGTAG ACGCTTAACT GGCTATGATA GTATAAAACT
   101401 TAAAGAAATA GATAACTCAC AAACTGGTAT AGGTGAAAAG AGACGCTCTG ACGATATGGG
   101461 AACTACCTAT TACCTTATTT TAGGAAAAGT AGATAATCTT GTTACTCACC AGGAAAATGA
   101521 TAATAGGATA GATACAACCT ATATTACTGT TAGTGGAGCT GGAGCAGGAA TGACATGGAC
   101581 TCCTTATACT ACAAATGAGA CAGTGATTGT CCAACAGAGT GGTTTAGTAT TTTGTGTGGG
   101641 AACACTATCA CTAAGAGATA AAATAGGAAA GTACAGTATT CCTAGTGGTA ATATAAATGA
   101701 ATTACCAATA GCACTGAATG GATATGTACT AGGAGAGAAA AAAGCAATTC AATTAAAAAC
   101761 ATTTAGTGGA TTCTCTCCCT TAATAAATAC ACAAATAACA AGTGTAACCT TACAGTCGAT
   101821 TCCTCCTGCT TCTGAAGGAA TTATTTATAA AGCTAATATT CCGATAACTA ATTTAGATTT
   101881 ACCCTTAACA CTAACCTTAA ATGAAAGTAA TGAACTAATT TATATACCAA ATAAAACATT
   101941 CTTAGGAATT AGTTCAATTA CTTATAAGGT AATTGATTCA TTAGGAAATA CAAGTGTTAA
   102001 TACAGGTAAT ATAAATATTA CTGTGGTTAA TAATGAAGAA ACTCAATTAG CTACTGAATT
   102061 AACACTAAAT GATATAAAGG ACCTAATAAC AGACCTACCT AATCAGACAC TCTCTAGTAG
   102121 TATTACTAAT CTTCCTACAG ACTATAGTAA AGAACTAACA CTTAGTGGTA TTAATAATAA
   102181 ATTAAGTACA CTATTAAGTA TTTTACCAGT TACCAATACA ACAACATTAT TTAGTGCTAC
   102241 TGTAAATGAT GCTAATGTAA TTCCAGCGGG ATGTTTATCA ATTGACATAT TAGTTATAAC
   102301 AGGGCCTGTT ATAATTGCAG GTAGAACATA TAATACAGGT GACCCTATTA AGTTTGAACC
   102361 TATGAATTTA AAGGTATACC CTGCTATTCC ATATGATGCA ACTGGAGGGA GTATTACATA
   102421 TACTATCATT ACTTAAATGT TTATAAAATA CATATTTATT CCCCACTTAG AAGATACATA
   102481 CCTGGATTTA GGTCCAGATA TTATGTCATT ATGCACAAGA GAGTTTGTTA TTAATGTAAA
   102541 TACTAACTCC ACACAAGTTA CTTATGAACA GACAAGTGGG GAACCAATGG TTATAAATGT
   102601 AAGTAATCCT TTTTTACCTG TTATAAATAT AGAACAGGTA AGAGGTAAGT TTACATTAGT
   102661 GGCCTATGGG GACGATGAAA CAACCGATTC TGTAAATATA CTATCGGGGC CTATTGATAA
   102721 TACACTTCCT ATTACACAAA CAACAAAAAT AGGTTTACCT CCTGTAAATG TTTTTATTGT
   102781 TGGTATATAC ACACAAAAAC TAAATCAGTT CTTTAGGTGG AGAGATACTG GAGGGAAGAT
   102841 TAAATGGGGT GATGTATCTT TCCTTCCAAG TAATGTAACT AGTATTAAAT CCTATAGGTT
   102901 AGATAATAAT CTATTAATTA TTGATGCCCT TCTAAATGAT ATTGTTTTTA TAAATAGTGA
   102961 TACTGTCTTT GGACTTGAAG TTAAATACAA TATTGGTGGA AATATATCTA GTAGATATGG
   103021 AGGTAATTGG TTCTTTGATA ATAATGCACA GGTTGATGAA AGGTGGGCAC TTAATCAGAG
   103081 TAATACATCC TTTAGTAATA CAAGTAGATT AATATATGTA AAACAATCCC AGATATATCA
   103141 AGATACATTA AATTCAATTA ATCATACTAA TAAAAGTACA GTATCACGTA TTGTTTATAG
   103201 TAAATCTATA CTCTTCTATG ACCCTATTAG TAAGACTTGG TCTACCATAG ATGCCACTGG
   103261 TAACTTTAAT GCACTTACAG ACTCACTAAT CCCTACTTAT TTAACCACTA AAGGAAATAG
   103321 TAGTAGGATT ATTTATACAG ATAGAATTAT TGCTTAATTA AAAAATACAT TTATGACTAA
   103381 GATAAAAGGA ACAGCACAGA TAAAAATATA TGACCCTAAT GTACCTAACT CTGAAAGGTA
   103441 TATGGAAGTA AGTAATTATG TTACTGAATA TATGTATAGA CGACTTTATT TTGCTGGAAA
   103501 TGTAGGACTA AATCCATATA GGGAGGGTCA CTATAATATA TTTATTGCTA ATAGGCCTGG
   103561 ATATACAATA AATAAAACAG GTGTTAATAC ACAATTTACC TATAATGCAA ACTTAGGTGG
   103621 GACTAACCAA AGTGGTGGTT TATTAGGTTA TGGATTAAAA CCTTCATCTC AGATTAGTCC
   103681 AATTGCTTAT AATACGGATG ATATAATCGT TCCTTTTGTT CAGTTCTTTA ATAGGATAAA
   103741 TCCTCCTAGT AATCCAATAT CTTTTAATAT AATTGGTTTA TGTCGGGAAA GTTCTCAATC
   103801 TACTGTATAT CCTTGTACTA TATTAATAGT AGAGCCTGGG TGTACACAAT CTACTACTGA
   103861 GTTTATAGAT GTTGTTTATA ACTTGGAAAT AGTTAAAGGG AATAGTTATT TCTTTGGTAA
   103921 TCAATTCCCT AAAGATTGGG TACATTATTA TGTTAATAAT AATGTATTTA ATATGCATAG
   103981 TGTTAGGTGT TCTTACTGTA ATCTCCCTCA AAATATTACA CAAACAAATG GGTATGAGTT
   104041 TTTAAATGTA AGGGAATTAT CACACTTCAA TAACTATAAT TCCACTATAT TTTACCAGAG
   104101 TAACCATCCG CCATTTAAAC ATGGAAAGTA TATTAATTTA AGTCCTACTA CAGCTAGTAA
   104161 TACATCTAAC TCAGCTTTAG GTTTTGTTAT TAATACATTA TTCTTGGGTG AAGGGACAAG
   104221 TACAGATAAC TATAATAAAT ACCCTTACTA CTGGGAATCT AATCCATCAA TAGGGACTTC
   104281 TCCATTCCAA AGTAAGTTTA ATAAGAAGCC TGATGCTCAA TATCCCTTTT GGGAACCTAC
   104341 TGACACACCT AATGCCTCGG GAGATATTCT ATTCTCTGGA ACATGGAATC CTACTTCAAG
   104401 ATTCCCAGAG GTAATGAAAA TTCTTATTGT TACTGGGGGT GCTATAGGGA CGGCCACTTA
   104461 TAGGATTCAA GTTAAGAAGT TTGTAAGGCT GTGTGCTGCC AGTGAGTCTG GCACTACAGG
   104521 AACTAACCTA GGTAATACTT GGGATATGAG TAGGGGAGAT AGTGTTCCTT TCTTAAACCC
   104581 AGCTAAACCT CATCCTAGAC ATCATGGAAC TGCACTAAGT TGCCCTAAAG CAGCATGGAA
   104641 AGATGAGAGG GTACTGATGT ATGATATGAC AGGCATTACT ATTTTAAACC TGTATGATGG
   104701 AACATTCCAA ACATGGGATA GTGTATCAAC CCCTGTACTT AATACTACTG CTATCTGTCA
   104761 ATGTGAGCCT GTTCCCTCTT TAAACTTAAT ATATGTTGCT TGTCGAGCAA CAGGCCTTTA
   104821 TGTAATTAAC ACTGAAGCTA ATACAGTGGT TAGATTAAAT CCTGACCCTT GTTATGGTGT
   104881 ATGTGTCGGA GGTTCAGGCA AAGTCTATGC AGTATTTGAA GGTAGAATAA GTAATTCAGA
   104941 CTCCTGGACA ACTCCACTAA GTCTAGTATC TGCTGGTATT ACAACAGGTA ATACACCAGA
   105001 CGCTATGGCA CCTAGTTGGA GTAGGGTTAG GTACATAAAA GCTAATCCTT GGGATACAAC
   105061 TGATAAGTTA GCTATTATTA TCACAAAGAA CACAGGTGCA ACCCAAGTAT TTAGTAATGG
   105121 CAATACTCTT AATGGTTATG TTGTTTGGTG GTCTCCTACT CTCGGTTCTA CTCCTTGTGT
   105181 TGTAAATACT TCTGGAACCA CTATAACAAC TCATCCAGGT GCAGTAGCGT GTCATCCTAC
   105241 AACAGACTCT TGGATTGTGC CTGCTAATTG TCTTGTTAAG TGGGGCAGTA GTACACCAAT
   105301 AGTTAGTAAT ATCACAATTC CTTATACTTA CTATACTTGG AGTTGGGGCC TACCATATAA
   105361 ATCCTCTGCA GTTGCACTAA CACCAATAGA AAGTATAGTA GGTTGGGATA AATGGTTTGG
   105421 AAATATTCCA AATAATAATA CATTTGATTT TCATATGTTT TATGCTAATT TCTATAATGG
   105481 GTATGTTCTA GGAAGGGATC GTCTTATAAA TCCAGATACA GGAGTTACTT TTTTGACCAC
   105541 AAACTCCTTG GCCCTAACTA CAAGTAATAA TTGGGACCAA GGAGGTAGTG CCATTCTTAT
   105601 TAGGGGGGAT TTATTCTTAC AATGGGGAGT TAATATGGGA AGTTTCTACC AATTAAATAA
   105661 TCTATTTAGA GACCATGCAA CTAATGGGCC AAAAACCCAA GGTTGGATAG ATTATGGCTG
   105721 GAATGGGACT ACATGGGTAG AAGGAAGTAC CACACCGAGA ACAACACACG CAACTAGTGC
   105781 TCAAGGCCCT AATAGTGTTA ATATAACATT TGTTGATGGA GCAATACAGG TAGTGCCATC
   105841 ATTTATACCT GGACAATACA TGTTGCAATA TTTATGTAAT GGCTTATTAA TAGATAATAC
   105901 CGTTAGTTGG TACTATGAGG TAAATAGGTA CTTTACTGAC TATGTAACAC AATCATTCCC
   105961 TGTTAATTTT AATGTTCCTT CTACACCTAA TAATGGTACT TACTATGAAG TAACACTTCC
   106021 TAAGTACAAG AAGATACCAC AAAGCAATAC ATATGGTTGG GTAGATGATG GAACAACCGA
   106081 TGGCATAAAT CTTGACCCTG ATTTCTACTC AGCTGATATG CAGAGCAAAA GATCATTTAA
   106141 TATTGCACTT GGGGGTGTGA CAGTACCATA TACATCAATA TTCTACTGGA GTGAGAAAGC
   106201 AACTCCGGGG CCAATGGAAA TAAGTATTGA ATACACTAAT TTAAGAACTG ATAGAAGACT
   106261 TAGGTTTAAT GCAGCAGAGG CTGGTAAGGC TATTACAGGT ACCTATGTTT ATATGAAATG
   106321 TCCTACATAA GTTTATAACT CTATAAACTT ATAAGTCATT ACTTACTTTA ATAGATAATC
   106381 TTGTTTCAGT TGGGTTATCT ATTATGTGTA CGGTCCCCTT TTACTCCCCC CTCCCAGCAG
   106441 ACTAAGACTA AGACTAAGAC TAGAACCCCT ACACCATACA CACTAGAGTC TTAAACTTAT
   106501 CTTTAATTAA CTTCTTCCTT AACTGAGTTT GATAACACAA AGGAATAGAG GGATAATAAA
   106561 GGTTTGTATG GTACTTCATA TCTCTCCCCT TATGATCTTT ATAGTAACCT GTTGTAGGGT
   106621 TCTCACCAAG TAAATCTTCA GTACCTAAGA AGGCTGTCTT ACTCAACATA TGTTGTGAAG
   106681 GTCTAAGTAT TATCCTTACC CTACTAGCCC TTCTTAAGTA ATGTCCTACT GCTTTTGGTG
   106741 TAATACCTAA ACGTCTTGCA ATCCCTCTAT AGGATGCTCC ATAAGGAAGT ACCTTACTTG
   106801 AAAGTATTAA GTTAGTAATG CCTTGTTTAG TTTCAAATAC CCTTACCACA CCAAGTAATT
   106861 TAGTTTCATT CTTAAATGAT GTTCCAACCA TTGCCCCCCT ACACATATGG GAGGTTAAGG
   106921 AATGACCATC TGAGTCAAAA TACTTCAATA CTGTGTTATG GAAAGAGTAC CTTTGTCTTT
   106981 CTTCATCAGC ACTCACCTTC TTACCTTTAA ATGTAAGGGA CGAGTTCTTA TTTTCTTTCT
   107041 TAGCTATAAG CTCTGATGTG TGTTGCATTT GAAGGGCAGT AATTAAGATA CTATTCTCAT
   107101 ATAAATCATG AACAGTATCT ACCTTTCCTA TTCCTCCTAA TTGCTCAATA CCTAATTCTT
   107161 TACATACATT TATTAAGGAC CTATAGTAAA TCGTTACTAT CCCTTTATTA ATCCTATAAC
   107221 TCCTAATAAC CTTAGTATCT TTAAGGTACC TCCATAATGT TGTTCTACTA CACTTCACTG
   107281 CCTCTTGAAC AAGTGTTAAA GGCATAGTGA TACTTCCACA TCCTTTTTGG TCATAAGCAC
   107341 GACACAGGTA CCATAACCGA AGGCTAGGTA CTGTATCCGA CTTAATTCCT ATTTGAGCAT
   107401 GTAGTTTGTA ATCGAAGTCC ATTATGAGTT ATTAATTAAT TTTAGGCTTA TTACTTCTTA
   107461 TTGTAACATA TGTCTGTATA TCCGACAATG AGTAACTACT ATGTTTCCAT TTAGTTATTT
   107521 CTTGAGTAGC TAGAATAGCT TCCCACTCTC TATTAGTATC ACCACTACCT AACCACTTTT
   107581 CAATAGCCTT ATACCTTTTA TCATTCATTG ATATATTATT TAAATTATTT ATAAATGAGC
   107641 TATATAAATA CTATTATAAA AGAAGTAAAG AAAGATGGTA CATTTAATGA AGTATATATA
   107701 GACCAAGAAG GGAAATATAT ATACTCACGT ATTGTTTTCT TTCCTAACTG GAATATGTTT
   107761 TTTCTTTATA TAAATAAACA ATTTATAGAA ATGAGCAATG ACATAAATCC TTTATTAAAT
   107821 CTAGCACATG AAGCTAAAGA AACATTAAAA TCTAAAAAAT TAATGGTATT TAATTGATAT
   107881 ATAATCTAAT AATTAATTTA TTTTTATTTA TATGACCACT ACTCCAACTC TTAATATATC
   107941 TAGTAATTCA CTTATTACAT TAAGTAATGG TGTTATTATT CATCTTCCTT TAAATCGACA
   108001 TTTGGCTTGG GCTCGTGTAG CAAATGCTAA ACTAGGTTTA GGTATGATAG GTGTAGGTTT
   108061 AATTGATATT ATTATTACAC TATGTTTAAA AGATATTTCT AGTATATGTC CAGAATACAC
   108121 AATGCCTAAT ATAAAATTAA TTGATGATGT CTTAGCTTTA GATGTAAGTA TGGAAGTATT
   108181 AAAAACAGCA TATAAACCAT ATGTTGAAAT ATACTGTAAT ATACCTTTAA GTGAGTGGAA
   108241 GACTATTAAG GCTGAAATTA CCCCTTACTT AGATAATAAT GTCATGTAAT TCTTGTAATT
   108301 TCTTCATTAA TATACTAACA GTAGTTTGAA GAACATCTAT CTGGTTTTGT TGTTCCTGAA
   108361 TAGCTTTTAT TAAAACTGGG ATTAAAGAAG TATAATCGAG ACTATAAAAT CCCTCTTTTT
   108421 CATTCTCTGG TTTCTCAACT ATCTCAGGTA CTATTGGATA AACTTCTTGT GCTACTAAAC
   108481 CAATTTTTGA TACAAACACA TCTCCATTTT CTACTTTGCC CTCATTAAAT TTATTATTTA
   108541 CATAATGATT ATATTTTCTA GGTTTTAATG CTAATACAGT ATCAAGACCA TATTCTATAT
   108601 CTTTAATATC TTTTTTAACC CTTTCATCAG ATAAAACAGT ATAAGTTCCA GCTTGATTAA
   108661 TAGAAGCAAT AATATTACTA GCTGTAGGTG TTCCAATATT AGGAACTCTA TAAAAAGCAA
   108721 AACAAGTAGC TCCTCCAGAA CCACAATAAT CTACAAATTC TACAGTACCT TGACCTCCAT
   108781 TAATAGAATT CCATGTGATT ACTCCACAGT TTCCTTCATT AGGTACTCCA CCTCCACTAC
   108841 CAAATCTAAT TGTACTGGAT GTTGATATAT ATCCATTATA ATTAATTCTA AACAATGTAC
   108901 CACCAGTTCC ATTACCTACC ATTAAAGAAG GATTTCCAGC AGTTCCAGTT CCGTTATCCC
   108961 AGTTGACATA AATTGCATTA CCAGCTACAG AATTCAAGTG TAAGTTTGGT GTAAGTCTAA
   109021 TAGCACCATT TGTTGGAGTA ATATTATTAA TAGTTTGAAT AGCTCCTGCT GTATAAATAT
   109081 GACTACTTAC ATAAAACCCA GTATTTGTGT AAAGACCATA ACTTGCATGA CTACCAAGAA
   109141 ACCAATTACC TTGATAAGCT CCACTAGCAT CAGCTCGACC AGGATAAACA TAACCACCAT
   109201 TGTTAATAAG ATTTCCAAAG GCAGTTATAG GCCCAGCCTT AAATCCAGTA TAACCATTTC
   109261 CAGAGGACCA ACCTCCACAA GCAAACTGGT TATCACTATC TAGACCAAAG TTAGCTGCAA
   109321 AGATACCAGG TTTATGGAAG GCAATATGGG CAGTATTTCC TCCTGTAGAA CGAATTTCTA
   109381 ACTGAGCGTT TGCAGAAGTG GTAGTAGATA AGGGTATTGA TGTATTACCA GCTTTGTTGA
   109441 GAGTAAGTAA TCCTGTCATT GTATCACCAG CAACGCCAAC ATATACACTG TCATGATTAT
   109501 GATTTCCAAG AGCGACGGTT GTAGAGGTTG CACCTGTTGG AATCCGATCG ATAGGTACAG
   109561 TTCCACTAGC TAAATTAGTA GCATTTAATG CAGTAACAGG AATTGTAATG TTAGCACTTC
   109621 CATTAAAGCT AGTAGCAGTA CCAGTAGCAG CTCCTGATAA AGCAATTGTT CTTGCTGTTT
   109681 GAAGAGTGGT TGCAGTAGAG GCATTGCCAG TCAAAGGACC GGAGAAGGAA GTGGCATTGA
   109741 CTGTACCAAC TACATCAAGT TTTTGTGATG GACTATTAGT ACCAATTCCG ACATTACCAT
   109801 TATTTAATAT ACTTAAGGCA TTGGCTGCCG CTGTTGTTGA GAAATTAAAG CTAGAATAAG
   109861 TAGTTTGTGT TCCTTCAAAA TTTAAAGTTC CAGTTGATAC ACTTCTGAAG ATTTTAAAAT
   109921 CAGTTGTAGA ACTACTACCT AATCTAATCA TCCCATTAGT ATATAAATTC CCACTACCAT
   109981 CTATTTGAGC TACATTAGTG GTACTATTCT GGAATACAAA ACCTCTATTA GTTCCTCCTC
   110041 CTATTCTGAA ATATATATTA TAGTCAGAAG TAGAATCTAA TCTTCCAGCT CCACTTTGAC
   110101 TTTGAAGAGC CATATATATT TTATAAGCGT CAGTATTACC CCAGAATCTT AGCCCACTAG
   110161 TTCCAGCAGT TGTAAAAGCT ATATTACTTA TTCCAGTATA ATCTCCTGAA AGTCTACCAT
   110221 CAGGCACAGT ACCACTAACC AAGTTAGAGG CATTAAGAAA AGTCAAGGAT GCACCTGAAC
   110281 CAGAGAAGGA AGTGGCTGTA ACAGTACCAG TAAAAGAACT AGTAACAGCT GTAAAAGTTA
   110341 AATTATTAGC TTGAATACCT AAATTTCCAC CACCACTTCC ACCAGTATAA CCAGTGCATG
   110401 AAATTCGTGC TTCAAAATCA ACAGCAGCAC TTGTACTATT TGAATGAAAA TCTATAAAAC
[truncated: 235,071 more chars]
