# Supplementary material for: Clades of huge phages from across Earth’s ecosystems
Source: Nature. 2020 Feb 12;578(7795):425–31. doi: 10.1038/s41586-020-2007-4 (PMC7162821; doi:10.1038/s41586-020-2007-4)
Supplement: Supplementary file 6 — Genbank files for all genome. [file 41586_2020_2007_MOESM6_ESM.zip › genbank_genomes_SD-4/SALIVA_PHAGE_50_19.gbk]

LOCUS       term6_saliva_scaffold_0_prodigal-single     291442 bp    DNA     linear   BCT NOV-13-2019
DEFINITION  term6_saliva_scaffold_0_prodigal-single, contig.
ACCESSION   term6_saliva_scaffold_0_prodigal-single
VERSION     term6_saliva_scaffold_0_prodigal-single.1  GI:
KEYWORDS    .
SOURCE      SALIVA_PHAGE_50_19
  ORGANISM  SALIVA_PHAGE_50_19
            .
COMMENT     Data sourced from ggkbase. For additional details see
            http://ggkbase.berkeley.edu/organisms/405139
FEATURES             Location/Qualifiers
     source          1..291442
                     /organism="SALIVA_PHAGE_50_19"
                     /mol_type="genomic DNA"
     gene            103..393
                     /locus_tag="term6_saliva_scaffold_0_prodigal-single_1"
     CDS             103..393
                     /product="hypothetical protein"
                     /codon_start=1
                     /transl_table=11
                     /translation="MTNANHEVIIMVPNRAIRGIDKLEEHVSKFNPAESIGECHVRTD
                     FSDITLEVEVIKGDNENCKLAAYGWGKGGELIDMQANGVARAFIRHLEKLQG*"
     gene            466..846
                     /locus_tag="term6_saliva_scaffold_0_prodigal-single_2"
     CDS             466..846
                     /product="hypothetical protein"
                     /codon_start=1
                     /transl_table=11
                     /translation="MNTLIDAVNAVRPASFPMAFLAWLVFVIPGLVVALFGCLAFLVD
                     DKAGDKFKLLGFTSLFLAFLVAILSFVTLTPITLEALGHVGLGNTGITPLLVIASYTT
                     NFAIGYSLILAFTAKFVPAARELL*"
     gene            987..1505
                     /locus_tag="term6_saliva_scaffold_0_prodigal-single_3"
     CDS             987..1505
                     /product="hypothetical protein"
                     /codon_start=1
                     /transl_table=11
                     /translation="MQTANLNDTINTLTDRIGSEALKRMTDWEIIARAHANVFQRQPN
                     RMQLDIMIRSYGKGFADAIDNDIFSDDKLEHSIESSQLVTDLHKFANRVNLYRVVATD
                     DIKEIRSGDFATEPYEEKGMTNLEEMKVARLTAALNAHNKKARIFEREFKTLMRRYED
                     AKKKGNEVLGTE*"
     gene            1658..2593
                     /locus_tag="term6_saliva_scaffold_0_prodigal-single_4"
     CDS             1658..2593
                     /product="hypothetical protein"
                     /codon_start=1
                     /transl_table=11
                     /translation="MRPNDIHEGDGILVTIKDEPQDKGTRFPKPGELKVHTAHILTVT
                     KVTPSTLEASTETNHEIITLTAALNETTGEYDTPQVSITPTGYGDTETPTYGGEAVAV
                     YPLGAPIKPGDPTPIHGCVPGAYGRFNSDADNSIVKGVFTAVYKEAAVLNVGYADYIV
                     ALNDAYDSITDPADLVGNVEHFCDVLPLDVTAHAALEHTQQGSLNSFSFNGLAIQLTS
                     TIGKTHVVEIMDKYVLDAIDVARLNGDTSNIGETIIKRTHNGVNAELSHLLDMLEATE
                     RHLKSFQERIKESISALEESPLHDSNLVAEYKENI*"
     gene            2757..2996
                     /locus_tag="term6_saliva_scaffold_0_prodigal-single_5"
     CDS             2757..2996
                     /product="hypothetical protein"
                     /codon_start=1
                     /transl_table=11
                     /translation="MNPLDKLALMLPLTSTLAYKSFPCYQVKRMSKYEVHAWRGYRWW
                     TGAYLMKFLGIKYVEPWIKKPQCDSFHMVSTCAPG*"
     gene            3077..3391
                     /locus_tag="term6_saliva_scaffold_0_prodigal-single_6"
     CDS             3077..3391
                     /product="hypothetical protein"
                     /codon_start=1
                     /transl_table=11
                     /translation="MSNYRIIEIPEEITLTLKDIATALRRSEDEVWFGDETLPVYDSA
                     IANDRLTVEIDGCHYMALIDEEENEVHLYCPEDEFLLFLEAADHFVNTVKREIRNRKA
                     KQ*"
     gene            3579..3899
                     /locus_tag="term6_saliva_scaffold_0_prodigal-single_7"
     CDS             3579..3899
                     /product="hypothetical protein"
                     /codon_start=1
                     /transl_table=11
                     /translation="MSLATFTFEMPLEELDGVAPHRNYEYPGCCELIVEGVEFNDHDR
                     TLTLTLGNDHGSRDVDAQPEDTEDFDALRARYEGEEIPEYYLFEKSAVWDVDPEEGYV
                     QFNV*"
     gene            3973..4779
                     /locus_tag="term6_saliva_scaffold_0_prodigal-single_8"
     CDS             3973..4779
                     /product="hypothetical protein"
                     /codon_start=1
                     /transl_table=11
                     /translation="MSTTEYVYAQAGTPKLCWDITPGDKVRLLIPARFGGGAIEGTYG
                     AKALILDGTNPPQNYMYFNNGTITTPNGVSYDMLELLAYWNSTALRSMVVKSGFATLG
                     DVARRPADTPSNQGYDVTGNPLENPPVEPESITEIMARIGVRFTFGGAGSDQQDKLEY
                     QPRITPSTSTLTYEECEYYSGAVVPEEPLSFIPDLKEDTRPVTDRDIKGLYPVPTGND
                     KVNNSQVISPREQEQVMREINAYKAHLEEMALDNDESHRVDPNDPWGNYL*"
     gene            4911..6185
                     /locus_tag="term6_saliva_scaffold_0_prodigal-single_9"
     CDS             4911..6185
                     /product="hypothetical protein n=1 Tax=Geminocystis
                     herdmanii RepID=UPI0003454218"
                     /codon_start=1
                     /transl_table=11
                     /translation="MQLVERHLIKPNHELYNTLDDLTFKAKNLYNHGLYLYRQSYFEH
                     KKNSDVPILTWADIDKNLRKQGNDDICALPSKVANAVLKNLGENISSFWRLVRLKRDG
                     RLAQKPKLPGYLHKTDGRYPVSFNYQTFGTKRGANMELFLCPRGINLPIPTKVANPKQ
                     VRIVPNHNNFVIEVIYNVEESEPKHTSKYAGIDLGVDNFATVTFSTQNKPLIIKGLEL
                     KSINQGYNRLIAKAQTQLPVSCKASKSIHRLWSRRSWILTTKIHQMTAFLATLFDEMQ
                     IEKVFIGKNTNWKQNLPFGKKVKQRFAYLPYETFIEQLQYKCKLRGIAVITQEESYTS
                     KASFLDNDDIPVYGEVDNPKFSGRRIKRGLYRSGDGRLINADVNGSYNILRKGLMNNN
                     QSFSQVDNPLIQPLVVKGIGKEPNNKLVQLYM*"
                     /db_xref="UniRef100_UPI0003454218"
                     /db_xref="T2ILE7_CROWT"
                     /db_xref="oni:Osc7112_2739"
                     /db_xref="UPI0003454218"
     gene            6352..6753
                     /locus_tag="term6_saliva_scaffold_0_prodigal-single_10"
     CDS             6352..6753
                     /product="hypothetical protein"
                     /codon_start=1
                     /transl_table=11
                     /translation="MFVDILNRFQPIQFFMESPIWVTIVIFAVIGFFRKLLTASITMG
                     FEQAIEESDKGEPGDAIASSITFLIGAFIVAVINVIYIFSLSYVSLSVLTYKGVDNGF
                     PVAAGLCIIVLLSWGLSILAHKVIDKLHKKP*"
     gene            6921..7292
                     /locus_tag="term6_saliva_scaffold_0_prodigal-single_11"
     CDS             6921..7292
                     /product="hypothetical protein"
                     /codon_start=1
                     /transl_table=11
                     /translation="MSVTFDALIAGYKSFKDDASEFGFAALSAPNALSVHHISLAGTM
                     LHLARQANEAIANLETVGDKEGAKEFAALMLEGAKRNMALSIIDLHRRTEFTVEKLEQ
                     LMGIAAKYRAYLTDEDYEGDF*"
     gene            7396..7878
                     /locus_tag="term6_saliva_scaffold_0_prodigal-single_12"
     CDS             7396..7878
                     /product="hypothetical protein"
                     /codon_start=1
                     /transl_table=11
                     /translation="MSKNQSPEMDTGDKITFAILFGFPLLLLIIFMTGLLVSREAIPN
                     HCYINHQTTDTPIETRNYKPSRSWSTHEWGWCFNPTKATYEGCWKDEDHYEPATFEWR
                     YVGTEDWAKETREPAGTDNEHPYRRVTEYDVQICDGRSQHADKNGQIESHQVSVSYYI
                     *"
     gene            7951..8406
                     /locus_tag="term6_saliva_scaffold_0_prodigal-single_13"
     CDS             7951..8406
                     /product="hypothetical protein"
                     /codon_start=1
                     /transl_table=11
                     /translation="MLRTKSIEDAVNPMLNVLVPLEEIEFWGEPHFVPTTLYMYCDEA
                     GDYIWGTRRGTMIPAESTPFKLYWERLKSLYYSILDPNLLDALDALPEETKREGWYKV
                     YRRCAEEVHFGEIRLHHPEDLEEVLYTYAVELLMHLHKATVPTPESLNA*"
     gene            8483..8917
                     /locus_tag="term6_saliva_scaffold_0_prodigal-single_14"
     CDS             8483..8917
                     /product="hypothetical protein"
                     /codon_start=1
                     /transl_table=11
                     /translation="MFIPQKKYEYTRTWEEVYAFRSALWSTEKSKAERMAEYRAAGGK
                     ILLAWEFDAGFSVIINDSDVDVSNDYESLYSYKLNLLVPYLEGEDPCNGFMTLEGDTE
                     YFDRESYTFKESMPGNPFKEAENELLAKYGLTKEDVDYYQSF*"
     gene            8941..9582
                     /locus_tag="term6_saliva_scaffold_0_prodigal-single_15"
     CDS             8941..9582
                     /product="hypothetical protein"
                     /codon_start=1
                     /transl_table=11
                     /translation="MKNTQKDINWITAVLDHDISELKETLEAVQALRVDEEQAVTRSD
                     LATAKREAQAELMEQVKNLAEYAYKVCVRRNETYASESAKAPSSDDAEWVPFTLNILC
                     ESGEVRQGIYDRRDNTFTLEDFTFLIESDSSWKLYRAVFKNQLHDDKFTRVMGEPFYG
                     WVMLPANEPMAWRRDGVSGMIEGAPCTISTISLMEIGGDTSLSASVMLPFRPE*"
     gene            9730..10035
                     /locus_tag="term6_saliva_scaffold_0_prodigal-single_16"
     CDS             9730..10035
                     /product="hypothetical protein"
                     /codon_start=1
                     /transl_table=11
                     /translation="VIQELLAKLGELVKCTEELDKLAKVADGFAGAMRFIGNIERSSE
                     ARNLYKDICAKRNHYKALSVWYQSSDIRIRKIEDLDIQAIKDSIEEYKKQLATVIEG*"
     gene            10128..10538
                     /locus_tag="term6_saliva_scaffold_0_prodigal-single_17"
     CDS             10128..10538
                     /product="hypothetical protein"
                     /codon_start=1
                     /transl_table=11
                     /translation="MPPKATSTIYRKALIMACIINPSNGKTVLTDVNIGDSLKFEYVG
                     ENGKLVKRDDYLAAYDSRNGARLETCEGDLTGYLQVAEFVIECEECISEDDEVHAMFC
                     DGNYVIDGMRYIDAKGRDWGQAIDLHVSSKVTYL*"
     gene            10633..11820
                     /locus_tag="term6_saliva_scaffold_0_prodigal-single_18"
     CDS             10633..11820
                     /product="hypothetical protein"
                     /codon_start=1
                     /transl_table=11
                     /translation="MRPFDFANLNPGDIIITDNLDHEDVFFDLFNHYRYRLYVVESCN
                     KVDNAFIVSLGDRGYRYIVTKHGDEYIITHMETANPVFANSTIYHYTAEEAEAANLVE
                     RAEAQDALRDFVCKSGGRNAPESLEEVFDNLYAQHVPGNDHTLTSVVNNDTARGIMGE
                     VIRGGISIARDLLVEDLKKIDVLIQEAREARDKINQLATENIIALQPNNEPFIFSNPT
                     IHNSLDNLLITGTTITVDDTEYLVTRTDESRAYVTDPATGKEVGYLAVESHGRPDLHF
                     NNGDKVSFYYPERAYPAVSIEDIEARKELTEKAKAIFIAFWEPLKKAEKAMNCPIDTW
                     GHPMGLVDSGWDERFTNTIANILSLANYRVSQLKTTRRTLIKQTNDYIAQLEEYYELA
                     HSE*"
     gene            12054..12428
                     /locus_tag="term6_saliva_scaffold_0_prodigal-single_19"
     CDS             12054..12428
                     /product="hypothetical protein"
                     /codon_start=1
                     /transl_table=11
                     /translation="MFTAISRGDRKLNDLLIDLRQVEDVKRLEVIACGDMATTGKFAK
                     MLEPQIRIVEIDTESEEDSVRAELTIFDIETNSYYDFIAIEDIDSSIGQFLINGEYGV
                     FPMVLMVVNETDEDAVIYFTTN*"
     gene            12550..13080
                     /locus_tag="term6_saliva_scaffold_0_prodigal-single_20"
     CDS             12550..13080
                     /product="hypothetical protein"
                     /codon_start=1
                     /transl_table=11
                     /translation="MTNSTLAHQTFFANRYADTEAGMRDLPAGEYYIELIDEVVDAKT
                     LEEQLSTIGDTTVVRVPFEVFKSMKPLYSLYNDMYDIHRAHKHLNLNSEQEIPLRVYG
                     HLKQEYLYEYSLALMTDIDGWMDITRFTIPRPTNDEQEAAMEKVSSKHRYMRLGAIVD
                     NRETIDFYFTNDPAGI*"
     gene            13320..13661
                     /locus_tag="term6_saliva_scaffold_0_prodigal-single_21"
     CDS             13320..13661
                     /product="hypothetical protein"
                     /codon_start=1
                     /transl_table=11
                     /translation="MQTNYVVAGHIHESATIELPAGKVADMEALETIIKNYKRAEDGR
                     SIYHPEELTGNRMTVELDAGFMVELELSHETPTKDTITIKAWDMDTYEDLDVIYTDEV
                     IDLIVHFEDMR*"
     gene            13712..13903
                     /locus_tag="term6_saliva_scaffold_0_prodigal-single_22"
     CDS             13712..13903
                     /product="hypothetical protein"
                     /codon_start=1
                     /transl_table=11
                     /translation="MPYMTNQLPKSERHMIEWKQAGNPKPTLGNTGYPAGNSNLHRKK
                     VKHWATNQSAKTHHDTPAP*"
     gene            13900..15222
                     /locus_tag="term6_saliva_scaffold_0_prodigal-single_23"
     CDS             13900..15222
                     /product="hypothetical protein"
                     /codon_start=1
                     /transl_table=11
                     /translation="MTEKVTAPPLDPVTNRRNRENVVTIITGIVFVASLAGAITYRAL
                     NPELTATNFYVLTALNAISIISGVVALTGLTLNFKMSKELNVCQWEASPYLYPKNLYA
                     VLFGTQEKITFKVKATQPTDGNPLAPWITNQDGNVVLDVQNDKYGEGTLVIHPADIYE
                     ATFDLLEGSEPELVGYASEWRYDTRSICWHLRLPASYHKHYSAAFGEKAKGKELFNGK
                     VTLQDKTLTYQDDIRPYILGKPKDRLSHRLSPKALSGSAVVLLIAGLFGGGALTLTVD
                     AFAEQRYGSAILPLLLTGLCVFMAVTLVSFSAVEAWYNRATYLKDYSEMWSTSSMGLP
                     ENFKEKLQYRSRSIILPLIPFGEDGSKYADWIQPRPAPDADGKAKSVVGVYLPRGEYG
                     LLELPEKTKIKYEDLEYPLDTPWVALEVGIDYKEPYGATIHLPASVLD*"
     gene            15411..15722
                     /locus_tag="term6_saliva_scaffold_0_prodigal-single_24"
     CDS             15411..15722
                     /product="hypothetical protein"
                     /codon_start=1
                     /transl_table=11
                     /translation="MTIENIKKVFKLDLVHGKEHSRYGGRMTLAAYAWYIDGNSVESK
                     HIYGCDAGTNSNSFSFKEPEFEMDTPYLIGYTLYGTPEQVAAITTTHYAVDIDHERTR
                     Y*"
     gene            15830..16684
                     /locus_tag="term6_saliva_scaffold_0_prodigal-single_25"
     CDS             15830..16684
                     /product="hypothetical protein"
                     /codon_start=1
                     /transl_table=11
                     /translation="MDTATIAHNYYTPASKETLAAAAIVAETARETILNNATPGYVES
                     FNLACKAIHRARTGETPITQIKLAGLDGFIITTYAAATELTNKQAKIILKGRPMPIFN
                     RKTKVSANYNDLVAKHKSNKERLEQLTLSLNECREANEARKIDIRTRANIINSSDKPD
                     NHPELIRVMREINARKVSYKNTERTINDLTESFAVTRARLEDIENQLHAYALAKEIAL
                     VEKQNKEIIDSFDTINNGTSTDIQAETISEILGNMPLTPVANDEALLDELGLEADIKN
                     IRKNGIEV*"
     gene            16687..17664
                     /locus_tag="term6_saliva_scaffold_0_prodigal-single_26"
     CDS             16687..17664
                     /product="Histone protein {ECO:0000313|EMBL:KFM22271.1}; 
                     TaxID=1502289 species="Archaea; Thaumarchaeota;
                     unclassified Thaumarchaeota; Marine Group I.;"
                     source="Marine Group I thaumarchaeote SCGC AAA799-B03.;""
                     /codon_start=1
                     /transl_table=11
                     /translation="MTNTSIILGVTPNEYVILEAFYTQILASDWTHKMPQAGMLNNKA
                     DSPICDHLSPYHEEGIDNIPLKELLTTDRVVEYKTDDPYGVYLTIAGTNKRYSFLWNA
                     ARYSDRLFIVYQLGAKPTKNAPELGYVQGVLVRMSGMVKGCNPLFIEALRVYEQILEF
                     HVLPRNGKEDIVPTPSEVLAILQGYGEYPGVDSVIAATDKKEAGKKKYVTQEKERKTA
                     NVERKAAKRKARAERKAIKRKARAERRAAKRKAKVKRTSAEWKALALVALFFLPVMWT
                     PIAYLVTNSVTFSLLIGFIACVPAIYKGLLSADEWVESEDDDTDNSDDD*"
                     /db_xref="A0A087S967_9ARCH"
                     /db_xref="nbv:T478_0838"
     gene            17811..18185
                     /locus_tag="term6_saliva_scaffold_0_prodigal-single_27"
     CDS             17811..18185
                     /product="hypothetical protein"
                     /codon_start=1
                     /transl_table=11
                     /translation="MQTVQDINPETLNTYGAVRQACQVIRKAATDNSAVIFDYTKANQ
                     HTMNHEDAATLHNKAYMEFHYNEVHCIGYLEDTRQWQKEEGIKDNDVISREINIQYWQ
                     KAVADELENYNNAKKVMDEYIK*"
     gene            18264..18674
                     /locus_tag="term6_saliva_scaffold_0_prodigal-single_28"
     CDS             18264..18674
                     /product="hypothetical protein"
                     /codon_start=1
                     /transl_table=11
                     /translation="MNDKLNYTEMYYVEEYGTNGIYFQFTPDPIDGFTFEEIAQVFKN
                     TYIASFSVHWNEEKERYDGFLLKEDDFRLSVSNNETYEWITGEIVIMREDPELIEYMA
                     TRNVSGSVWVRDIDQESQSVIFCTRILRWNEMSA*"
     gene            18816..19223
                     /locus_tag="term6_saliva_scaffold_0_prodigal-single_29"
     CDS             18816..19223
                     /product="hypothetical protein"
                     /codon_start=1
                     /transl_table=11
                     /translation="MFMRPQEVELEEDLDFEVRLSPIDGVDMEDLVETLRDQAGYVEV
                     ADSPLSAIDKFMEFYFYDEDGAPVTPEEDDSEIIYGSLIGAAREANSDQGAVYRAMRV
                     VNLVGKVTDISDGDEEGEIVVTISHLSPHSEVL*"
     gene            19326..19727
                     /locus_tag="term6_saliva_scaffold_0_prodigal-single_30"
     CDS             19326..19727
                     /product="hypothetical protein"
                     /codon_start=1
                     /transl_table=11
                     /translation="MTALHLDNPLEFGLSIKPIKGVSMKNITETISKKAAYIEAASCF
                     DSDTLAFYFCDKDGAYITVSDDDTRVCGSLSARDSVPGEHEHAIYYAMYTLSLLGEVE
                     DITIIDTIHIFGYGLVTVWISSCISKSDVTG*"
     gene            19884..20267
                     /locus_tag="term6_saliva_scaffold_0_prodigal-single_31"
     CDS             19884..20267
                     /product="hypothetical protein"
                     /codon_start=1
                     /transl_table=11
                     /translation="MQTRPESVINFPGGFDFHLAPETMGNISKKEVLERITKNASHVT
                     TYHLPGEEKLIAFHEEDGTPLEIKHNGKSYEIMATMEDPSRREHAIYDTMDACNLIGY
                     NAEFRIAGNCIVATIEDFPQDTGWF*"
     gene            20414..20740
                     /locus_tag="term6_saliva_scaffold_0_prodigal-single_32"
     CDS             20414..20740
                     /product="hypothetical protein"
                     /codon_start=1
                     /transl_table=11
                     /translation="MGMMEFYGLEFYFNTPAELAKLIEQGNKPLVSKLKVKLRLPSDK
                     PGAKTSKARMTVLAGGEKFKIELTAHSFDAYNILSGFGGDYNAAFESIDWEAGIVSIS
                     SREWEI*"
     gene            20840..21124
                     /locus_tag="term6_saliva_scaffold_0_prodigal-single_33"
     CDS             20840..21124
                     /product="hypothetical protein"
                     /codon_start=1
                     /transl_table=11
                     /translation="MSATSTLIEETIKNEYQYGNDRITDIEFGNPIDGAGTPQKVFVT
                     YEDKEGNREYHRTFYATIIGGGFTLEEDEEACINAECWCLDEDEEEQGSR*"
     gene            21124..21483
                     /locus_tag="term6_saliva_scaffold_0_prodigal-single_34"
     CDS             21124..21483
                     /product="hypothetical protein"
                     /codon_start=1
                     /transl_table=11
                     /translation="MDTLMSDPHVAYTTPLDIAFMVTGLVALVAVGVYRGVSWNFAKN
                     DFMNKCFYLLIIFNGLSAAKVIFGGFMTVRDYNTAGQLIMLANGLTMGVAFGYTYVMN
                     QLGADNEAQLHDVAKEE*"
     gene            21597..22004
                     /locus_tag="term6_saliva_scaffold_0_prodigal-single_35"
     CDS             21597..22004
                     /product="hypothetical protein"
                     /codon_start=1
                     /transl_table=11
                     /translation="MNELHLTSGDVLSIAFVALGFVISLVGCVKNNVSLKFSENSALD
                     KCLYVVPFINLILLTKIVFRHWLEANGLGGVGIAIDLLAMLAYGAVIGFTLGHVSGVK
                     YTTEEMEKELDKYLAELADEDEYWDDEDEDEGW*"
     gene            22105..22488
                     /locus_tag="term6_saliva_scaffold_0_prodigal-single_36"
     CDS             22105..22488
                     /product="hypothetical protein"
                     /codon_start=1
                     /transl_table=11
                     /translation="MSVITKNKLADLLLSDIDRVMSALNVLKEGNFLLTVYINDAKGD
                     DTLTVEGEREAKKIANKHLNLIKKATNLIIELNKALTDPNPIRHMALHPNKRGMITTI
                     WGKKIDKLVKNVDKATRERMDWRAH*"
     gene            22597..23064
                     /locus_tag="term6_saliva_scaffold_0_prodigal-single_37"
     CDS             22597..23064
                     /product="hypothetical protein"
                     /codon_start=1
                     /transl_table=11
                     /translation="MPIFTSNGAPSQEALDVFLNALASVETKGDTYKLMAITPRGITA
                     DRNLHGAWQLIDTELPSDSTNKDIREAQFALIHEALTDCTTGKLAESLTESPVEGTWD
                     WWCVIYDSYLGKRLQGRGKTLEDTRRHIMEWAGNMERSNLLEHLTPISSKSIR*"
     gene            23128..23568
                     /locus_tag="term6_saliva_scaffold_0_prodigal-single_38"
     CDS             23128..23568
                     /product="hypothetical protein"
                     /codon_start=1
                     /transl_table=11
                     /translation="MALVIIEREGKDAGFATTLSNLRPAGTIIDEIILLHKASELDDS
                     KTKVSLPRLDKIDRICFEIEDIPVEISWNTGGYDNMDTSWDYESEGAIMCFVSPKSTV
                     STRDGAMLDRTITKVLGRILALVSGLEVMGDIERYHKVYEKYAS*"
     gene            23830..24219
                     /locus_tag="term6_saliva_scaffold_0_prodigal-single_39"
     CDS             23830..24219
                     /product="hypothetical protein"
                     /codon_start=1
                     /transl_table=11
                     /translation="MSRLILNNGYISINPEINSYLIKNNNRIVDHTEAKELWEILTET
                     SCTADVQLNEELEGVAIFYFHFQDEDNSDYITHEGVTRSIIGTTKMGKDNPKYETLRF
                     IAKTGMTATIESIDEGVIFINGATKED*"
     gene            24388..25275
                     /locus_tag="term6_saliva_scaffold_0_prodigal-single_40"
     CDS             24388..25275
                     /product="hypothetical protein"
                     /codon_start=1
                     /transl_table=11
                     /translation="MTEQAQELIAKISSKEYGRPLLSGRNLNKLITPEAGWLLTCMDK
                     RAEHLIMRSNNPRMPHMVCGIMTATIKDIARNGKTASSWRRTGRTKYYKTLAKHALDI
                     ERLGETNTRPESITARKPETKGTALMLSDRKINRQLEKINKANGINIALRYQAEATLA
                     ASRKDLKDITEALRNIQYYNSDSTHKDELISTAKMLDKKVIPAQEKNLEQLTEMVRTG
                     REAVTKLNEALRNKRLSAATKTLIKDVQRIKALPDVDTTDLSLNRETLKAYNEIQDSN
                     KDLENLDNEEYLKELLARH*"
     gene            25288..25815
                     /locus_tag="term6_saliva_scaffold_0_prodigal-single_41"
     CDS             25288..25815
                     /product="hypothetical protein"
                     /codon_start=1
                     /transl_table=11
                     /translation="MTRKLTPQEHLENIIIQQNENRPVNQYTALLWNEGTAGFERPAY
                     IVDYGEYANEEDHPIFHAITSALLLIFAPLMIFVWVLLNWGVVNLIGCRNNKSTICVF
                     KNEEGKWVLVGLGFIMNVIVTGAFGVISSANGGTLGFWGISLLLNLIGLAWVILAESV
                     NALVSLAHLKTLEQS*"
     gene            25857..26288
                     /locus_tag="term6_saliva_scaffold_0_prodigal-single_42"
     CDS             25857..26288
                     /product="hypothetical protein"
                     /codon_start=1
                     /transl_table=11
                     /translation="MRKKLATLVALPIVLLTGCDAPNICEVNINETRVNVEVRNVSSS
                     YTWYSTEYYTCPDGKGVCTRQDPHWEDGGLDWREAGKYDNPDEGWTHWTGDAKRVDNL
                     DQPYKLDVESDDMICDGRENHKARDGEIVAHNSYSKFYVRS*"
     gene            26406..27647
                     /locus_tag="term6_saliva_scaffold_0_prodigal-single_43"
     CDS             26406..27647
                     /product="hypothetical protein"
                     /codon_start=1
                     /transl_table=11
                     /translation="MTNLNNPTLKPGDTIIASDTKRGTYSMHTITDTSGNMATTADSP
                     YWDTRTAIEHKPGTTAEGFDYTHIIHSSLKWMKRDMKASKSTPVNIIGHYSKEEAAER
                     NIHKYYAALHEAHDILTDGGRMIKHANAAAPLNQYHNNPHVVDSEQAVDDIMRCLNEE
                     TSTLAAEYDKATQEVAYIIDRIAQQDEKRVNAYMDKVRASKVEPSNEFIYLQDGIVGT
                     HDLGVMVGDILRVATHHGWQYMQVTGGNSKKVTLNDISTDATSTLAAVSVHDDEYGTY
                     CQPGCDYEFHYNVSLQLSWEDGTVITVFNYAILPSPDPALVDDYHNLITGQCETMFEE
                     LLNFRDPSKDTGWLIALTSSIGAEVRKLSYEDGNIFRIQNLKDYAHKLIKREREYHMK
                     EAGANRLELWGNLQAIAEFNR*"
     gene            27796..28221
                     /locus_tag="term6_saliva_scaffold_0_prodigal-single_44"
     CDS             27796..28221
                     /product="hypothetical protein"
                     /codon_start=1
                     /transl_table=11
                     /translation="MTAKKTYKVSPFFMSKSIAKSEWETQEEHNEGIMKLANSFFLAT
                     RPGNIITIKKANQRYGEDAVLIEYTVTRLMKSGNEWEYYPSTHNQVAESWSNRGYETP
                     KPGHYKVIKSEDEEWVRTGGDEGAYYCDGMTLILEEVAE*"
     gene            28311..28667
                     /locus_tag="term6_saliva_scaffold_0_prodigal-single_45"
     CDS             28311..28667
                     /product="hypothetical protein"
                     /codon_start=1
                     /transl_table=11
                     /translation="MSNSTCTFSEPISFDISFGLPCEEAVKRIKEDNLIIILDGCIYA
                     ESPYGHYGATIDITMSIEDHEGNTLYYPHLTRGTPMSVEYFLLGAGYNEARIEEFEIK
                     VKDDNTATVTFHKFVY*"
     gene            28816..29280
                     /locus_tag="term6_saliva_scaffold_0_prodigal-single_46"
     CDS             28816..29280
                     /product="hypothetical protein"
                     /codon_start=1
                     /transl_table=11
                     /translation="MTASIANLRNAFATIQEEGHATPLVARFETLNRTELEDDVYTEE
                     FTHIGNYVTVEWELEDGIIIGFDEAIYYLAGEELEAFSEAIKEGKLYFEHTQEIPAGA
                     NLKEVQDEVDAKIEDMVSAWTEYLFGDIELEESPSSSYEIMDIEGEYEEYEG*"
     gene            30028..30348
                     /locus_tag="term6_saliva_scaffold_0_prodigal-single_47"
     CDS             30028..30348
                     /product="hypothetical protein"
                     /codon_start=1
                     /transl_table=11
                     /translation="MTEFFSRERHIYLPGTYTVEDIFNHIEANEETLEYTSCNLGEPA
                     GEQIGIIHFVFGDNEQEIDVYIYESNHLVVDGETLGEDYEDWSSASVNAFESVIECLS
                     ELND*"
     gene            30558..30923
                     /locus_tag="term6_saliva_scaffold_0_prodigal-single_48"
     CDS             30558..30923
                     /product="hypothetical protein"
                     /codon_start=1
                     /transl_table=11
                     /translation="MNEEFSRERHIFIPNTYTAEDIFAHIERTMKNATIPEGDKTRKY
                     IKGWIGKPMGPQIGIINLDFGNSECEQQIEVYIYEGVDSKNSLVVDGEAIHEDYFEWS
                     DASTDTFESVVNCLKELER*"
     gene            30960..31433
                     /locus_tag="term6_saliva_scaffold_0_prodigal-single_49"
     CDS             30960..31433
                     /product="hypothetical protein"
                     /codon_start=1
                     /transl_table=11
                     /translation="MSDEEETIGSIIGKAVTAMVVSLGVVGVMSATEKPNTCIRNETS
                     QEVRVEIRNYSPGYYESVHEMRPCLNADGSMGSCPYDGSEWHSGSYQWRYADKYTDPE
                     EGWTNWSGDPEKSSTGYSYFLHQESDTAVCDGRERFKDKDGQVIKHNVSDTFYMA*"
     gene            31543..31971
                     /locus_tag="term6_saliva_scaffold_0_prodigal-single_50"
     CDS             31543..31971
                     /product="hypothetical protein"
                     /codon_start=1
                     /transl_table=11
                     /translation="MSAPLIPITKVRLATKSNKVLRAYLNDNIIRKNGEEYCTVKDSL
                     RGIAAIGEEHAYVDYWNEGTAPTFRTAGFGLVNSESKTVPLIIARRKVLNAPLEALKE
                     PSLLVGRKFPSKDGSYYSRITSAHMTDKGNLYVAYGLVLR*"
     gene            31989..32363
                     /locus_tag="term6_saliva_scaffold_0_prodigal-single_51"
     CDS             31989..32363
                     /product="hypothetical protein"
                     /codon_start=1
                     /transl_table=11
                     /translation="MNTIPLDAFSFTSSEVKELLQVAYKPVNGGYTLKDILAALEKLE
                     MGYASTDSHTFTEALFGKVSRGKVALTDDANLLGTFDASVMFSPGKLVGEKVTLGNGI
                     KGRIENFRITQYGGLLLAIHED*"
     gene            32468..32908
                     /locus_tag="term6_saliva_scaffold_0_prodigal-single_52"
     CDS             32468..32908
                     /product="hypothetical protein"
                     /codon_start=1
                     /transl_table=11
                     /translation="MSFRRLIPIMKVTLDSKSNQELKGCIGEDVVYHNNQPFATPQNI
                     MKGLALLEESSAYYYHEVGIFSAADIFVHVGFGAVDPIKMTAPLIMLGEKILGVPLEA
                     VKNPHLLVGKRFNWGEPRNPTFRIGDVYVSDTGSMYVMYDASGI*"
     gene            32934..33326
                     /locus_tag="term6_saliva_scaffold_0_prodigal-single_53"
     CDS             32934..33326
                     /product="hypothetical protein"
                     /codon_start=1
                     /transl_table=11
                     /translation="MVYCAWRGISVSKIQKKKVARVLMATCKPVAEDRYALEDILEVL
                     ENMDKEHLLTTAGYVFRRVHFAAPIDSKVFLYSDATPIGSVNEQAMMNQRYLVDEIIT
                     SKNGERVGQIATVRVTRLGDVFLAIHEG*"
     gene            33358..33645
                     /locus_tag="term6_saliva_scaffold_0_prodigal-single_54"
     CDS             33358..33645
                     /product="hypothetical protein"
                     /codon_start=1
                     /transl_table=11
                     /translation="MALFGFDTITKIIDGIKNGIPSWVSSFGNMCEKPAPDSGEHGDY
                     EEYNPDGEYYHKEYDADDGSYSVTEIGWRGSYDDDDNFSIVMFTEHDDDDY*"
     gene            33809..34162
                     /locus_tag="term6_saliva_scaffold_0_prodigal-single_55"
     CDS             33809..34162
                     /product="hypothetical protein"
                     /codon_start=1
                     /transl_table=11
                     /translation="MHLIDNYDARMTVSDTLELQEVMEFLTANKNELGIDDELYLSDN
                     YLQVPRFNGEQMLGIQFVMRYIAPKNGTSRTYKVLEISSEDMEDELGNEYMIPCEDFS
                     DLTDALLEKFETDIH*"
     gene            34207..34572
                     /locus_tag="term6_saliva_scaffold_0_prodigal-single_56"
     CDS             34207..34572
                     /product="hypothetical protein"
                     /codon_start=1
                     /transl_table=11
                     /translation="MHRIDEFDAYMTVPESLTLQEVKDFLAANREKLNIFPANGKYNI
                     DSGLYMYTSGNGSIDVHRLKGEQGLNIRFHDRYSWGGKVLEIASLAMIDEEYNEYYIP
                     SEEFSDLTDALLEKFEITP*"
     gene            34662..35117
                     /locus_tag="term6_saliva_scaffold_0_prodigal-single_57"
     CDS             34662..35117
                     /product="hypothetical protein"
                     /codon_start=1
                     /transl_table=11
                     /translation="VENTDFDTFKLQTAERLTVRYDRYISKLKKALSKARRLEKDLRG
                     DYRGYVAIECVDFNQILSPIQAAQFIARDICALIPLVERERSNAERDIMEAEDYNDLE
                     VVEAWVGRQLGNYGWNVRNLKKPLQEFKHGYGSGVEAYIMYRQARQARY*"
     gene            35350..35694
                     /locus_tag="term6_saliva_scaffold_0_prodigal-single_58"
     CDS             35350..35694
                     /product="hypothetical protein"
                     /codon_start=1
                     /transl_table=11
                     /translation="MSNTVYNLLYARLHTRKYTTGSMYPESHTDRDVHNASLETNYEM
                     TVTMSMVNPETQELRNMTVPRSKVIIIGDQPAGTQPYVLIYNDRNHYYVHIDSTFTYD
                     THIDFITPELNF*"
     gene            35792..37012
                     /locus_tag="term6_saliva_scaffold_0_prodigal-single_59"
     CDS             35792..37012
                     /product="hypothetical protein"
                     /codon_start=1
                     /transl_table=11
                     /translation="MQHNINPEHAINFANINSGDIIIADTLTNEDTFFVDAYNTRYAL
                     YTVETCNKVNNAILSPLTDAHVRSTLTQDGDTCIIKSINGNNYHAINTAKVWHYTYYE
                     AAKMRLYERAVAQDALRGLIHGAYNNFMPHQVEREFEGIYARHTGEQGHDATSIINPD
                     TSREVMSRIIEDGIKVIRRLLNEDHVIIGEGITEALAAYAEIADIMGTYVAPLSPDSE
                     SITVTDTRTTFGRTRSKSFTFTTGTAIITDKADYLITRLADDKAYVTVAGETYEAGYL
                     TYSIANEVSLYLKDSEPIHFVSMEETCPATTIEDIKNYYLATKEATEIFNTLEGNLSD
                     LRGRALNYRVQHENPLSDVGMFDYGNKRPDEALMLTGKRINQLKMGRAALTAQADNYI
                     NRINYYMNQAHSKS*"
     gene            37258..37671
                     /locus_tag="term6_saliva_scaffold_0_prodigal-single_60"
     CDS             37258..37671
                     /product="hypothetical protein"
                     /codon_start=1
                     /transl_table=11
                     /translation="MSELPPIEKRAIEPITFSLSFKHVNNIPVEELAERAMDNDVIYI
                     DAVKEDSEDDGLPMVDFCDEDGYPVGVIDPEDPLELDQDVTAYINDIDARQREGHEAL
                     KEGEYLGTDLEFTVDEDGWVWVTINSVIDRNIHRF*"
     gene            37785..38330
                     /locus_tag="term6_saliva_scaffold_0_prodigal-single_61"
     CDS             37785..38330
                     /product="hypothetical protein"
                     /codon_start=1
                     /transl_table=11
                     /translation="MSDEKYPELGEDNFNSWEFYDFLKNALIGRRIIKFSSSYIELDN
                     GYTIKIRPNWGCDCGNGSAEIDADYIDKPLDAAVMNVKYEEIEDYDQRHHTGFKIFIY
                     MKNEVINIEGTDAYEEYEDYYGSGFWLDAEMPEHRAQREAEKAEREAKRIEVTERAKK
                     LPGAMGYMASQPIIRRKNRKK*"
     gene            38339..38755
                     /locus_tag="term6_saliva_scaffold_0_prodigal-single_62"
     CDS             38339..38755
                     /product="hypothetical protein"
                     /codon_start=1
                     /transl_table=11
                     /translation="MATLKYPRLRHENLNSGELCKFLEETIIGRRIIKLNQEYIELDN
                     GYIIEIQPNWGGGSGKGESIIEADVINEPLDAAVMGLEYEESWSDEYADNTCFRIFIL
                     MKNNKISFEGSDATDGEPHYGSGFWVSATMPDDREV*"
     gene            38833..39279
                     /locus_tag="term6_saliva_scaffold_0_prodigal-single_63"
     CDS             38833..39279
                     /product="hypothetical protein"
                     /codon_start=1
                     /transl_table=11
                     /translation="MENLIRRAKQFLLAFGFVAALIGIIAGVDYITPHTCRVNEHNDD
                     TPIQVQNYVEEFNGETLQHTFCTEDGTYKPCMKMMPTHRAESFEWRYEGTQAWAKHEG
                     KPTGKNNSRPYHRFTHYDQQVCDSREQHAGVNGKIINHVVEEYFFI*"
     gene            39506..41071
                     /locus_tag="term6_saliva_scaffold_0_prodigal-single_64"
     CDS             39506..41071
                     /product="hypothetical protein n=1 Tax=Streptococcus ovis
                     RepID=UPI00037EBC52"
                     /codon_start=1
                     /transl_table=11
                     /translation="MSNDRKNNYIMQVANLLIIAVAALIIIGIGVAIFMAGIVSASPG
                     EVKVISGRRGIRVLQGKTGWRVPFIERVDSMTASMVSIDVKTNGSTPTNDFINVQAEA
                     EVKVRIGLDRKELFEVAARNFLGRTDIEIADSVRETLEGHLRSIIGEMELKAIVQDRQ
                     QLANKVQENATNDLEEMGLEIVAFNIQTVRDDKGVIDNLGADNTEKIRQEAATAKAIA
                     TQKIEEQQASSEKLANDARVAADKEIAKRQNELEISKSQLKAEAEKERAIAEAAFETE
                     FENQRSRTEAARANANIVRQEKEALVKAKEVEVRKQTLVAEVEETANTERRAREQRAQ
                     AELFESMKKSEAEAYRRQQEAEVLKMTAEAEAYRRQQEAEALKMTAEAEADAIRLRGE
                     AEAEAVRLKLEAEADGLDKKAEAMLKMKDAAVIEMLVNVLPEVARAVSEPLNNVDSIT
                     MYGEGNTGQMVGDIMTSMDKVTAGLGLDVRDLIQATVTGRAIGSGINNAAKDTKKEAE
                     PVLEPLDAEENYL*"
                     /db_xref="UniRef100_UPI00037EBC52"
                     /db_xref="A0A0E4H4B9_9STRE"
                     /db_xref="srp:SSUST1_1361"
                     /db_xref="UPI00037EBC52"
     gene            41276..41752
                     /locus_tag="term6_saliva_scaffold_0_prodigal-single_65"
     CDS             41276..41752
                     /product="hypothetical protein"
                     /codon_start=1
                     /transl_table=11
                     /translation="MNTPEMDEVLANIGVKLEALYELQLEADRTLVTLKQEELDTKRV
                     ESVTEAYTNFNTINIEEKINDGTLAKTNQSLYSLYADLVKLSNDIDTHRFAFTNDVAQ
                     TLNEDFTAIPYEGIEELTIYDIQMKRLREAKNFLDRSITLYNYGRDKLKEATGTVN*"
     gene            41788..42576
                     /locus_tag="term6_saliva_scaffold_0_prodigal-single_66"
     CDS             41788..42576
                     /product="hypothetical protein"
                     /codon_start=1
                     /transl_table=11
                     /translation="MGSIDAGRIIRDITWNYGKHQIQSIIDTGQVRRLTPADSKKHPY
                     LKDENPIYLDDCYLYVEDPVGINFPETYGAASLTILLNRDYDVKKRENSLMGWWDHST
                     LYGWTKKGEAVVLAGYNRPHKPRNHDESRKAKEAIEWYAKEKRHLATSFTPEHPIEVT
                     VNFSKGDIWEFEDFLYDYSPLYYFKGKNPAKYLARNYPTEREIVFISDNIAVCVPSKY
                     NHHEPLITLTADKPIASGLAGHTFNIKSVEVDGCHRNKAKVTLK*"
     gene            42721..43344
                     /locus_tag="term6_saliva_scaffold_0_prodigal-single_67"
     CDS             42721..43344
                     /product="hypothetical protein"
                     /codon_start=1
                     /transl_table=11
                     /translation="MLTAPANITVQILGLGVSAGLFFIGYANRTWVRNISLGMCALTA
                     TQSFLLGQTGVLAMNLVNLAYYIMLLFENRLTFVQSPIYRAASMSVAVGTAAVTQYGI
                     LGWGFWSPGTLALLGGLTGLVMALLENFVALKTVTVLNVACWVSYYILVGSYTNIIGN
                     GLVLVGVALSVWQRMHTTEPPPITSSGITVPVDTGSLRQAELHTEQQ*"
     gene            43522..43884
                     /locus_tag="term6_saliva_scaffold_0_prodigal-single_68"
     CDS             43522..43884
                     /product="hypothetical protein"
                     /codon_start=1
                     /transl_table=11
                     /translation="MFVDFVNMFADPTGFFSAAPLWLAFVIPGVITAVPVALVWWRLG
                     CPVWEATFKGGTSIIIGVIQAVATVYWGIVVTPAFTAHGVIEGNPLIMSGTFGWGAMM
                     LISNLVPWAVTNYKERYH*"
     gene            43925..45295
                     /locus_tag="term6_saliva_scaffold_0_prodigal-single_69"
     CDS             43925..45295
                     /product="hypothetical protein"
                     /codon_start=1
                     /transl_table=11
                     /translation="MICPTINYRKVQPSTMTCKIDISGFCKNPHETKYLTPEPAGTVK
                     TENVPDPKTVIALIGQEQRLINLWVESGTRALAEILEVPEKVLGKRWNCIKAHPGFQG
                     MHISFKERNDYPQRLWETVEGLSKFTRHQHHEISHSESYSVVMMPRPDLGWVSLTEYA
                     QVSDEHMRAALAVIDNHYAYKYPPRRTLDPKIPEYRQVHPGAVFGRYTGKTLRIGRKW
                     REDHKHLLAYPRVSSRTHRVLWDKPETRDGETYYPVEAAIPFTLSFVGKDWEVKAGDR
                     GGYVKNYDCLDWGWVTESVYVAGKVCEGSLVTGDAYIGENVTIKENTRISGKAHLNRR
                     MAIRSSKITGNITIGTEGSTQGEELIINSLTMDGEVTIDDAVKGIGYAEITGDIDLKG
                     DLTVFNTELTGSMVINSTGGYELCDSLKGELDHKGNKPIFELRNAPDRRQYRSMGYYQ
                     QKPPVD*"
     gene            45382..45747
                     /locus_tag="term6_saliva_scaffold_0_prodigal-single_70"
     CDS             45382..45747
                     /product="hypothetical protein"
                     /codon_start=1
                     /transl_table=11
                     /translation="MYVEFVNMFTDPTGFFKTAPIWVSFVLPGIISALLTISPAALVG
                     LFTKDEDNATIAGWILGALNLVGGAIFWGIVIFPAFEAHGVNPGFPTLISSILGFLAM
                     ATGTALATYLFSKAVSKYF*"
     gene            45766..46782
                     /locus_tag="term6_saliva_scaffold_0_prodigal-single_71"
     CDS             45766..46782
                     /product="hypothetical protein"
                     /codon_start=1
                     /transl_table=11
                     /translation="MVNGIVIPSVFNRFLDTNFWFSGIIPTPHTAIALIGREQLLMDI
                     YVDGGMPAVANLLGIPADILTNRWRKFKKKRLWGNLKLEDPTPFFHLDKDYDKLLSDK
                     YCTHTNPLFGTIHCHPPMALGQPIKDTRWVCDSAKARQELNKVLEKEVNKVADLSYED
                     RAWLLFTPRLDLGLVPLIHYAEQGKDYLEAAKLIFKHLLAYKQPPPEELIEDRPEYMA
                     RYNLDMVLDGKDKDYDRLRLFRRYRKSQCFKLAYPRYPSRKFHVLWNEPKTHEGETYY
                     PIVNLWGSSLEINVKPGRTYRYEGVPGARGGYVTAEYVAENDFYRWIPEGEYAAVKKP
                     ATER*"
     gene            46789..47190
                     /locus_tag="term6_saliva_scaffold_0_prodigal-single_72"
     CDS             46789..47190
                     /product="hypothetical protein"
                     /codon_start=1
                     /transl_table=11
                     /translation="MILAAADTGTKDPMTILVILIFFGALFLVLAAYTGIIWFVKRGK
                     TIDKLGIIYNVAPSIAIGVAVIILGTQPSLTKGLFMGATSLVIMMFTLGFLSRYCEPP
                     VAVGKTATLMFAGLGASIIVCAILASLTATL*"
     gene            47369..47947
                     /locus_tag="term6_saliva_scaffold_0_prodigal-single_73"
     CDS             47369..47947
                     /product="hypothetical protein"
                     /codon_start=1
                     /transl_table=11
                     /translation="MLFKTEVEYIAFPIENNPDFIKEAEAGKPINMLYRSDFRITRLG
                     HLNCEGACDIGVALACGDAIHYVEKNFDFLYALPFHSTGVKNNPGELWNHPERETPAV
                     AFNFKGKFFEIDDPQVPIHFNVHAVEERALKEATKITGKPCSNLKAYKEHVEDGAYHA
                     QCTYDTRNEDGTTQAHTGNLTVDFTIGKLTIS*"
     gene            48096..48383
                     /locus_tag="term6_saliva_scaffold_0_prodigal-single_74"
     CDS             48096..48383
                     /product="hypothetical protein"
                     /codon_start=1
                     /transl_table=11
                     /translation="LKRKSVTKKHKARDSRYSHWHWKGGKRLTLEENEKRKVYYPWRN
                     GEDLAIIAQAYNATGEVDADYEDRATRRHHRPHPEGCGYKSCDSCWVVYAW*"
     gene            48669..48741
                     /locus_tag="term6_saliva_scaffold_0_prodigal-single_trna_1"
     tRNA            48669..48741
                     /product="Glu"
     gene            48935..49010
                     /locus_tag="term6_saliva_scaffold_0_prodigal-single_trna_2"
     tRNA            48935..49010
                     /product="Lys"
     gene            49074..49146
                     /locus_tag="term6_saliva_scaffold_0_prodigal-single_trna_3"
     tRNA            49074..49146
                     /product="Ala"
     gene            49174..49255
                     /locus_tag="term6_saliva_scaffold_0_prodigal-single_trna_4"
     tRNA            49174..49255
                     /product="Leu"
     gene            49373..49450
                     /locus_tag="term6_saliva_scaffold_0_prodigal-single_trna_5"
     tRNA            49373..49450
                     /product="SeC"
     gene            complement(49546..49641)
                     /locus_tag="term6_saliva_scaffold_0_prodigal-single_75"
     CDS             complement(49546..49641)
                     /product="hypothetical protein"
                     /codon_start=1
                     /transl_table=11
                     /translation="MTSTTPVALFLTELKMLSQHKPPIHTGNTTL*"
     gene            49593..49664
                     /locus_tag="term6_saliva_scaffold_0_prodigal-single_trna_6"
     tRNA            49593..49664
                     /product="Pro"
     gene            49767..49839
                     /locus_tag="term6_saliva_scaffold_0_prodigal-single_trna_7"
     tRNA            49767..49839
                     /product="Lys"
     gene            49897..49973
                     /locus_tag="term6_saliva_scaffold_0_prodigal-single_trna_8"
     tRNA            49897..49973
                     /product="Asp"
     gene            50006..50090
                     /locus_tag="term6_saliva_scaffold_0_prodigal-single_trna_9"
     tRNA            50006..50090
                     /product="Tyr"
     gene            50133..50214
                     /locus_tag="term6_saliva_scaffold_0_prodigal-single_trna_1
                     0"
     tRNA            50133..50214
                     /product="Leu"
     gene            50249..50322
                     /locus_tag="term6_saliva_scaffold_0_prodigal-single_trna_1
                     1"
     tRNA            50249..50322
                     /product="Ile"
     gene            50416..50488
                     /locus_tag="term6_saliva_scaffold_0_prodigal-single_trna_1
                     2"
     tRNA            50416..50488
                     /product="Val"
     gene            50491..50565
                     /locus_tag="term6_saliva_scaffold_0_prodigal-single_trna_1
                     3"
     tRNA            50491..50565
                     /product="Pseudo"
     gene            50565..50637
                     /locus_tag="term6_saliva_scaffold_0_prodigal-single_trna_1
                     4"
     tRNA            50565..50637
                     /product="Thr"
     gene            51078..51149
                     /locus_tag="term6_saliva_scaffold_0_prodigal-single_trna_1
                     5"
     tRNA            51078..51149
                     /product="Asn"
     gene            51158..51232
                     /locus_tag="term6_saliva_scaffold_0_prodigal-single_trna_1
                     6"
     tRNA            51158..51232
                     /product="Arg"
     gene            51272..51347
                     /locus_tag="term6_saliva_scaffold_0_prodigal-single_trna_1
                     7"
     tRNA            51272..51347
                     /product="Glu"
     gene            51523..51594
                     /locus_tag="term6_saliva_scaffold_0_prodigal-single_trna_1
                     8"
     tRNA            51523..51594
                     /product="Arg"
     gene            51770..52393
                     /locus_tag="term6_saliva_scaffold_0_prodigal-single_76"
     CDS             51770..52393
                     /product="hypothetical protein"
                     /codon_start=1
                     /transl_table=11
                     /translation="LKKLIDKALNLLTCKGGKAEMVTAPPVRVSEEQAEAYITGRWRG
                     LRDGGFVNEFKYRKDEDYEHEGERGGDLIAVELHCLNWQNHCKQSAFIGALTTSNPGM
                     FCDIVLHTPDESLYHPENPIGGWEDTWVTFRGESGAGFQVDCYKIRRCHFDIVMVAGE
                     HCGDTFITEQNFKELVAVVEAFEHVESLSPEEVTRYHSCKAFKVKFE*"
     gene            52548..52796
                     /locus_tag="term6_saliva_scaffold_0_prodigal-single_77"
     CDS             52548..52796
                     /product="hypothetical protein"
                     /codon_start=1
                     /transl_table=11
                     /translation="LKKPAKFTPYYTYETKEGSFVVGLYTAEHTDTTGETPAGGERTK
                     GSHFKEWARDFLDKLLPLKEDKSGLGKYEILCRRRLHC*"
     gene            52796..53404
                     /locus_tag="term6_saliva_scaffold_0_prodigal-single_78"
     CDS             52796..53404
                     /product="hypothetical protein"
                     /codon_start=1
                     /transl_table=11
                     /translation="MTPYSKVELYKELHDPEYLEKMERYRREFMEREAKKAQPYEESA
                     KLSGIPITREDIDAYLKSRWSRGDHLVYNLYHDGDKGAEDTVSVWVHCDPAKRFEKVE
                     FAEALESNNPGLFHDVFIDDENGYWGWDDTLIKFKGSSGTNFTVSCYKIRRGDFYIYM
                     HAGLHAGDTPITADNFKELDAVIETFRYLNSVPPKTTNNVVE*"
     gene            53542..54816
                     /locus_tag="term6_saliva_scaffold_0_prodigal-single_79"
     CDS             53542..54816
                     /product="Surface protein/Bartonella adhesin n=1 Tax
                     =Bartonella australis (strain Aust/NH1) RepID=M1N2M0_BARAA"
                     /codon_start=1
                     /transl_table=11
                     /translation="MNTSSHRNDIPDVQEVAQSALHAWNEDAPTIDDNPRPNRLLRAI
                     ATAGAGALILSGCSVPETNTQPTPSETPFSTQGIEYVRVCQKVEDGTRAEDTSCEATE
                     TASASASPSVSASESATASASPSVSGTPSASPTSSPSNNNGGTNININNGGGGGDAHG
                     SNSGTSMFIWYYIGYMMGQNGSGGTTYINNGNNGNVPAVGAPLYGGSTSTPNKGTVYQ
                     GLPSSGGSFADSYRAAKAKAGMKDGKVATIERYNYKPTTSNGTKSNSGTSNGSNSSSS
                     GNSGTTNNNGGNAAAAGAGAAAGAAAGAVAANKSGNNSNTGNNNNAGKDTNNNKPNND
                     NNNANKNNNGSGSNNGNGSSNNSKSDSKSGSNSGSSNNGGNSNSGSKSGGSNSGSGSS
                     SGGGSKSGGSSSGGSKGGFGGGSKSGGGTSGG*"
                     /db_xref="UniRef100_M1N2M0"
                     /db_xref="baus:BAnh1_02810"
                     /db_xref="M1N2M0_BARAA"
     gene            54919..55374
                     /locus_tag="term6_saliva_scaffold_0_prodigal-single_80"
     CDS             54919..55374
                     /product="hypothetical protein"
                     /codon_start=1
                     /transl_table=11
                     /translation="MSEQQHAYFWQRAVQAIKNGRYKLSPHTRQEVSLKGAEVLRITW
                     NSQTSEPTVTLKTLWSGNWRVREGLKAYGDIIAVVHVTIHASSGYTIVEDTEQRSYYV
                     YNYDATLIAGELRSTLKPGFTSRILGASFYRPHCPHGVERVFQSVVTLK*"
     gene            55663..56220
                     /locus_tag="term6_saliva_scaffold_0_prodigal-single_81"
     CDS             55663..56220
                     /product="Uncharacterized protein n=1 Tax=Bartonella
                     elizabethae F9251 RepID=J1A3M8_BAREL"
                     /codon_start=1
                     /transl_table=11
                     /translation="MTDKASKKYELTDISKQLDNGVTVHRIRALEDVYTSDGKLIALK
                     GALGGWVQGTGNLSQDGGAWVHDDAIVYSSAVVKDDAQVAQQAEVSGNAFVYGSPLIY
                     GEAKVHGRTWVGGTSWVYDKAQVFGESRLDGSCTVCDSAWVYGSVRLMNKKVEGDTKM
                     NGAGSFVGTDFESVARELPAFASNW*"
                     /db_xref="UniRef100_J1A3M8"
                     /db_xref="pste:PSTEL_00495"
                     /db_xref="A0A089LJX0_9BACL"
                     /db_xref="J1A3M8_BAREL"
     gene            56428..56766
                     /locus_tag="term6_saliva_scaffold_0_prodigal-single_82"
     CDS             56428..56766
                     /product="hypothetical protein"
                     /codon_start=1
                     /transl_table=11
                     /translation="MTIELQTPTIAWEGIAFSFETPDELSDLMFEGFDPNLISIESIE
                     THNDTEDGSRGARFVAAVEDSRFTIELFAFDPDFFDILKIIRVNVDDIGEVDFEDGIL
                     ALKDNRIEMN*"
     gene            56851..57921
                     /locus_tag="term6_saliva_scaffold_0_prodigal-single_83"
     CDS             56851..57921
                     /product="hypothetical protein"
                     /codon_start=1
                     /transl_table=11
                     /translation="MTSTAVDGIRHLAHITTIEEVKECNAPADKIHAVRPAGTLWWVV
                     APKTMTEGDKGVYFEIDSILNTKHPAFEPIRGKKATRVINGHYIEGVVLHTMYLRETL
                     SQGLILPVSEFEGLSEDATQEEVDTYFDGIITKHVEEKILAGGDYGLEAFPNFITKTD
                     AERVQNIPTDFLDSITAKDVYATEKIDGTSMTVWRDIDTDEIRIANRDRSIKVDAMDS
                     KNWKQYLDGYRRYAHVFDQLKPGEWVQGELFCDRIGGHFKFSAGDQPDFRAFHASNGN
                     VETLFKDANLWVPVLDIEWVGNGFAALEQADSVESQVAPGQTAEGIVWYFKDGKPRRE
                     LANRAHFKIVSNAFLTHGKRRK*"
     gene            58097..58351
                     /locus_tag="term6_saliva_scaffold_0_prodigal-single_84"
     CDS             58097..58351
                     /product="Putative uncharacterized protein n=1 Tax
                     =Acinetobacter phage Acj9 RepID=E5EPG7_9CAUD"
                     /codon_start=1
                     /transl_table=11
                     /translation="MALENFTPVCKVNYKMIGQDGNAFNLMGGFAQQARRDGWDKADI
                     DLVINEAMSGNYDHLLTTLATYCVNHGMGSYEDDEDEEGY*"
                     /db_xref="UniRef100_E5EPG7"
                     /db_xref="E5EPG7_9CAUD"
     gene            58451..58702
                     /locus_tag="term6_saliva_scaffold_0_prodigal-single_85"
     CDS             58451..58702
                     /product="hypothetical protein"
                     /codon_start=1
                     /transl_table=11
                     /translation="MVYKGLHLVKVQNDTYRIMNGNHERVGIITYNKDWKLRPGTFAY
                     HARGVKEYPIYLDRTADAGSPKRALEAFVDTPCISMQTH*"
     gene            58746..59279
                     /locus_tag="term6_saliva_scaffold_0_prodigal-single_86"
     CDS             58746..59279
                     /product="hypothetical protein"
                     /codon_start=1
                     /transl_table=11
                     /translation="MKFSKLTAAALIGAIALTGCSSTNTANKVEETTTATATPSPEPT
                     EKAKEAVVINANLTTRQHLTGEEHPHINSDTDTSYNERKGKLTADHSDASAQDGTLNT
                     SYEVYLNYTLRTQEGELYSNTVPRSKVRIIVEDVDYAYAIGTKKQYQDGDITIVAPKD
                     GVNTKGDFKVNVRDVNN*"
     gene            59364..59777
                     /locus_tag="term6_saliva_scaffold_0_prodigal-single_87"
     CDS             59364..59777
                     /product="hypothetical protein"
                     /codon_start=1
                     /transl_table=11
                     /translation="MEMWSHPEQVMHWLLVLTFVSVIPATCRTIGHAAGFSIAQSLWW
                     AHFIKFHRLLSALLFTLTVIFELGCVAASIIAVPKALAGINITDSTVLMVSHLLNLAS
                     YIYVPYIISRVMNRLPHNTSSTPKTCKRVEATNQK*"
     gene            59843..60349
                     /locus_tag="term6_saliva_scaffold_0_prodigal-single_88"
     CDS             59843..60349
                     /product="hypothetical protein"
                     /codon_start=1
                     /transl_table=11
                     /translation="MSNRHPMSEEQYELIDETGNISPITGTIEQIIDILERVAHLYSG
                     NTINGEPLYIPPFEVAQSVTEDSGLALYHYTWFTDMRPEQIADRATGYPGKLERLMFI
                     AEPHTNDGNTRTRLVDDPAPQGKVTGRLVPCPRDIDNVAAYAKLVADTLSVFNGKTGE
                     ASIITRPA*"
     gene            60461..60533
                     /locus_tag="term6_saliva_scaffold_0_prodigal-single_trna_1
                     9"
     tRNA            60461..60533
                     /product="Thr"
     gene            60722..61489
                     /locus_tag="term6_saliva_scaffold_0_prodigal-single_89"
     CDS             60722..61489
                     /product="PspA/IM30 family protein n=1 Tax=Rothia
                     mucilaginosa ATCC 25296 RepID=C6R3Z8_9MICC"
                     /codon_start=1
                     /transl_table=11
                     /translation="MGKNKNSIFARFNNLIRAKINTAIDKAEDPQEMLNQLIRDYKEE
                     IRVAEANVAEVIGNLRIMESDHKKEQGKVQEWQVKAQAASNKADEFRAQAEKLEVGDP
                     ARTEAEAQADKFDGLARIALKNRTNAEKTAEKLEEQIKVATPRVDSLKGQLSDAREKL
                     AAAHHQRDELLARHKTNEAMGRILDATESINVNGTNLSSPMNEWEERIAREEARLQGR
                     QEIMADPVKDGFDELDALAVDSALDDELAKLKANNKK*"
                     /db_xref="UniRef100_C6R3Z8"
                     /db_xref="C6R3Z8_9MICC"
                     /db_xref="rmu:RMDY18_06530"
     gene            61687..62772
                     /locus_tag="term6_saliva_scaffold_0_prodigal-single_90"
     CDS             61687..62772
                     /product="hypothetical protein"
                     /codon_start=1
                     /transl_table=11
                     /translation="MPAHKSVTVPYEVRPLTSADIAPAEQVATNLDYTYSEGISPYPI
                     MYPTLRRLQQAGKELITITVRRQLNPLFFLEDFDNLQGVTWNHEDKTVTIPVRTLTQF
                     VGGRLKRDSVPETRVFLMGGTRFNMATTHKTTFYGWCFFRGDGITPEGRFEHVYLDGT
                     MTLPSPVYNFYSVTIISEAPSDLRGLYEVDRVTIKGTANIAGQVSLWRYILGGNIAIE
                     SDPAYGENELFGADSAVTTEGSPLVFTERLYGLDQNGYTPADLYGMVRMAWNMQGIYN
                     RVDKLHTFTDGVTRYCRNPERHDNTCKCIGWELARIDAPELYDKYVKMHAPGNTEEVN
                     IKEVNKEWGKLLAANQPDSLWQYPPRR*"
     gene            62883..63383
                     /locus_tag="term6_saliva_scaffold_0_prodigal-single_91"
     CDS             62883..63383
                     /product="hypothetical protein"
                     /codon_start=1
                     /transl_table=11
                     /translation="LFTVFILLLLAIFIAYRVHEAISAWRLAQGIKEFKERGFKGAIP
                     PFNPTPLEFKTGIALSFIIITAIATKMLDDRIIPYFIGGLLVAPFIPIFFFRSDIPEE
                     TPDAPGGWLVNYIDPMKCEWWIKENPVALWEYGYKQYGRIMVASIVNIVIYATLIVLV
                     ILTPNA*"
     gene            63533..64510
                     /locus_tag="term6_saliva_scaffold_0_prodigal-single_92"
     CDS             63533..64510
                     /product="hypothetical protein"
                     /codon_start=1
                     /transl_table=11
                     /translation="MFLTLLVLLLVAFIPFQVYKAIVAWRLTKGIKEFKERNFKGPLP
                     SFDPVPSELKSFSFIFMLVAVAVTLKLDTQVVPYVIGGLIIAGIIPAFFFNKDIPEGV
                     PEDPGFEGFEILFGCDRLTHDWWVHENPTALWEYGYKEYGKIMISSILKIIVSVVLVV
                     LAVVSPNVKALELMPDTKVENGTHQTVTIKYPLRELDSNNEQQQVAHEIQNTGGTSSD
                     ALLDSVKSANNPTKPLYAWVQEGESPAKQEVTYTPDKYFIIEDQEPGKAYVEYTPLYH
                     TRLTVFDGQPLCVEGRDTGCTVNAWDAGRAKIAFHVPKGEAKKYLKKSN*"
     gene            65316..66398
                     /locus_tag="term6_saliva_scaffold_0_prodigal-single_93"
     CDS             65316..66398
                     /product="hypothetical protein"
                     /codon_start=1
                     /transl_table=11
                     /translation="MSKEKYTYPCELRPLTAHDIRHLNHLNKRTFNQEGADFEVNVYP
                     FMMEAITELLVEGTELFCISNTPDSDPVLFIERESNINGATLNYEEGTIELPVPLESF
                     IDDPEATYRNGIFVLGKALKLKVGTYGDKLRLSGYCFLRSTREYKPGDFPVWIYGNIS
                     SCYIDGNFQTSGRIKKWHQFALKSNLSVGRTESLFAGDGKIEHVSVEGSLSTFGNLNL
                     WRYALKGDIIISVRYSHQGNPYRKTNLFGADSCIVPVGEDPKKYMEETFGHTKGGTTP
                     YSTYSTERMAHNMEANIEEISHYCRDSLNHDTTCMCLGWELARINKPKLYKKYVAMHE
                     RKRKNAMIEDWQALMAKHKVHDFYTY*"
     gene            66545..66913
                     /locus_tag="term6_saliva_scaffold_0_prodigal-single_94"
     CDS             66545..66913
                     /product="hypothetical protein"
                     /codon_start=1
                     /transl_table=11
                     /translation="MNENSISISDFTILGFFDGKFNPEDIATINDQDLTATNFQIRQD
                     EDPDGVGNSMKSLFVTISTGGYEFEAEFPLTSPILRDIAALMVDAQTFPLEFKITHLE
                     RYSGNIVMRYADPEPLELTA*"
     gene            67103..68014
                     /locus_tag="term6_saliva_scaffold_0_prodigal-single_95"
     CDS             67103..68014
                     /product="hypothetical protein"
                     /codon_start=1
                     /transl_table=11
                     /translation="MPIYIARYGKSLKASTLIPVWRAPRDPSTSSTPNLKEAYKGTLF
                     DIANLHVIHYDSRKAFYNRAGHIIYNGYMSSVRGNIGTYVEDLETNTPGLVTDTLRKG
                     TYVLNEAAKNIMGGNIIEGNAKVNAANVDLTRTVVSGNANIQGGTFTDCKMTDSATVI
                     GGTYERVTVKGEATLNVEGETKIQNSIFEGDTILHYTANGEFEISGHNTPNSNRDLLA
                     AFKFASSLFSCGTVHTFCLKSKSHNAGCKCGLYVPLAIRGSEVAREYMALVNARSMDT
                     ERLEALEAEMNKEFTRRNVFKWIRELR*"
     gene            68214..68558
                     /locus_tag="term6_saliva_scaffold_0_prodigal-single_96"
     CDS             68214..68558
                     /product="hypothetical protein"
                     /codon_start=1
                     /transl_table=11
                     /translation="MNVIANISYEFDEKNGNGSKVATATILDTDTWDEYGEFVLPIPN
                     PVVAYYSDNMTDSDMETWVAIARTNIIVQLLAVTLDNPLGDGKRYGFQNVTVEEDNIG
                     IFHLIAEVVEKP*"
     gene            68639..68989
                     /locus_tag="term6_saliva_scaffold_0_prodigal-single_97"
     CDS             68639..68989
                     /product="hypothetical protein"
                     /codon_start=1
                     /transl_table=11
                     /translation="MNLFKLFTRRNKQTRQRITLEYNKKTGTITALRLNDKKGRTTTT
                     ITRRATLERLNSSNLAPAIRKMEKGGSPDQWFRYTLAATTNMYTNTATGRVKAKNTHI
                     VHCGNGRIEAYVTQ*"
     gene            69918..71519
                     /locus_tag="term6_saliva_scaffold_0_prodigal-single_98"
     CDS             69918..71519
                     /product="Uncharacterized protein n=1 Tax=Rhodococcus
                     opacus (strain B4) RepID=C1AZ81_RHOOB"
                     /codon_start=1
                     /transl_table=11
                     /translation="MGRFNTKNHVTANKATNKIDTTGERISTFEGGTGWKRTPKAELF
                     LAAVTSLNEDTFYEKADARADRIAGLVKQVADDNVWLEGMIGWLRQEAGLRAVPAMIA
                     AEAVHARLEAGLTGGNRALVSAAIGRLDESSEFLAYWFARFGRKVPSAVKRGIADALN
                     KSVTENSVLKWQGRMAKGAFTLADVVNLTHPKPSDKYRENLYGAIIDSAYGREPNLEE
                     LSIMAARRDFLNLTKEEKIKVLSDKETADHIIKDARLTHEVIAGTIGAIPAEVWDNLI
                     DHMGYQALRMNLNRISNAGVSYDTIEKINRKLRDKDAIVRAKTMPINFLAAYKNAPLD
                     FAAALQAGANSVLDNVPELPGRTLLLLDRSGSMGSRLSERSSLSRQDAANMFAAAFAL
                     KNKGRVDVVAFDTQVEKVKITSNDLLRVVDNDMPSARGGTDTAKALRESYDGHDRILI
                     ISDEQSLNARKWWGSEYTVDEVLDERVPAHVNVFTWNLAGYEAAHMEAKERRWSLGGL
                     TDKGFELIPLLERGIDAGFPWENNG*"
                     /db_xref="UniRef100_C1AZ81"
                     /db_xref="rop:ROP_17620"
                     /db_xref="X0QAV5_9NOCA"
                     /db_xref="C1AZ81_RHOOB"
     gene            71697..72023
                     /locus_tag="term6_saliva_scaffold_0_prodigal-single_99"
     CDS             71697..72023
                     /product="hypothetical protein"
                     /codon_start=1
                     /transl_table=11
                     /translation="MARITLGAYAVIIDTYENDNEVSEITIPVSFKNITVTRGDFERT
                     GDTSWQVVPSNQPVDGTFIIGGVAEGEEIQALEEFTKNMNRSTRVKIIDSFHDSTGGL
                     SVTVEY*"
     gene            72040..72369
                     /locus_tag="term6_saliva_scaffold_0_prodigal-single_100"
     CDS             72040..72369
                     /product="hypothetical protein"
                     /codon_start=1
                     /transl_table=11
                     /translation="MAWISYLWVERVETKTNENTNLTVQGNTPPVSSEKVGTLGISPS
                     FYGFRWWFAYTDIHGREITMSGPVNDYVTPKELLEFIKNKPADKPVKFTGIEYFPNES
                     PYAIFEY*"
     gene            72455..72961
                     /locus_tag="term6_saliva_scaffold_0_prodigal-single_101"
     CDS             72455..72961
                     /product="Bacterial transferase hexapeptide repeat protein
                     n=1 Tax=Anaerotruncus colihominis DSM 17241
                     RepID=B0PAM0_9FIRM"
                     /codon_start=1
                     /transl_table=11
                     /translation="MNPFNKKYELLNIAIKSTSGTVVRRVQALQDIINSEGVTIARAG
                     ELGGWIENERNLSHSGGAWVADSAIVSGEARVLEDAVVNGNARVSGEACITNQALVTG
                     NAWVTGHAVVAGSAIVGDSARVLEYAKVIQGARLYNTSVARGMSRVGGTVYLTKNNVA
                     SGFDLIFN*"
                     /db_xref="UniRef100_B0PAM0"
                     /db_xref="A0A0A7S1T8_9GAMM"
                     /db_xref="fpp:FPB0191_00982"
                     /db_xref="B0PAM0_9FIRM"
     gene            73077..73913
                     /locus_tag="term6_saliva_scaffold_0_prodigal-single_102"
     CDS             73077..73913
                     /product="hypothetical protein"
                     /codon_start=1
                     /transl_table=11
                     /translation="MTNPTHVVRNWNAPAPTQVSNQAIINLENVAQLTHALNGEVHPR
                     IANLNITPSEDGTYTGAQIAKIDRATTLAYADTLNTTTEEAQLILKGHPMPTINLATQ
                     PELAELAKKQEANEAKLADIARRLQEYRKLNETKTEEAELLSERIRQSTAPASDFELQ
                     QVMREYKSCQNIIASNKNLYDKLILAHQKLNNAVQVTRDRIHAEHCAREIASVDKQNK
                     EIEEYLKGIGNEAPTGDTIDVAGMLEGIYNNELEDNDHIFDSLTLEQEITELRNTRND
                     KE*"
     gene            73923..74816
                     /locus_tag="term6_saliva_scaffold_0_prodigal-single_103"
     CDS             73923..74816
                     /product="hypothetical protein"
                     /codon_start=1
                     /transl_table=11
                     /translation="MNNTKALDLHGLTHNQYVYLEALLVNITTARWTGDTSFRFMPNI
                     GSPAPYIMGFITKPLNEVNLLKLLSSEIPLLWGTSTNSNGTYLLQQGRDVRYSIQISV
                     RHVPKGERLVTNAQQNNVHTTNGNVIPANLCVPNYVEALNNAYEGTLFLRAYNTITLL
                     YMSHKHSGAQPTRNDIPTLDDVLTMLEGYGDYHTITYVGDPATVANTETPKRYSGESG
                     VELAYDNTSSEGKYSLRYIAGVTCYYFSVLATLFFLASFVTVFFMRGYTWLLACGFGM
                     LSFIFIYSTETLLTEEEIKKL*"
     gene            74897..75103
                     /locus_tag="term6_saliva_scaffold_0_prodigal-single_104"
     CDS             74897..75103
                     /product="hypothetical protein"
                     /codon_start=1
                     /transl_table=11
                     /translation="MNIYSKNNKVDEEREFFAGLFLILSFVCMCATPVLWLVGLIAVG
                     IITSMVAMVSGFIGWLIAPEEYKK*"
     gene            75141..75374
                     /locus_tag="term6_saliva_scaffold_0_prodigal-single_105"
     CDS             75141..75374
                     /product="hypothetical protein"
                     /codon_start=1
                     /transl_table=11
                     /translation="MVDSEIPNKPKNEHTEIVSSTKLTMKERFYSYLRSHAPFAQILL
                     SLFSLGAVECLLGQVPIPLFKIFEVLGLPPGYH*"
     gene            75621..76466
                     /locus_tag="term6_saliva_scaffold_0_prodigal-single_106"
     CDS             75621..76466
                     /product="hypothetical protein"
                     /codon_start=1
                     /transl_table=11
                     /translation="MVPAITTPIRKALMPAKYCVTSRKNPAKLYDTIKPSYSLEEIAN
                     SAYHLASDASNAEPIRVPLTELMEEYIFCNTNGDMCITEDLEGKYLWYHNQEPVGEHG
                     NDVVNPADNMASYYRVPRDEYYPYEEPIDKWLDSDHLHIVYTEREPITKRVVEDYLTT
                     TIGGGRVVDTHNYLFKYIDTHTKGEGLANHVFLIASFKVRPYDSKKRLSFKLDSELIT
                     RNGYDIIRDLYMQDVLSTEDFTVTFNIEDTEKFDEKTLAEIAWETFAKRFHFDPAEGD
                     PYKAL*"
     gene            76550..77674
                     /locus_tag="term6_saliva_scaffold_0_prodigal-single_107"
     CDS             76550..77674
                     /product="hypothetical protein"
                     /codon_start=1
                     /transl_table=11
                     /translation="MSHNYSAVSRPAGEYYDEYHKGMIEEVSAAATIRQAILYSTPGV
                     SVHDPYGIMCPTDETIRKMWHQFLIDAYPLTTTERYDGAEYLPGGRFETDENGIRKNI
                     LKYSFHDTEYPYVFPGWIQRQCRKYGGEETANINILAYLVEWCSFHYSTKTVKSKFKY
                     SIEDVSNGTHQLTPELTEPIWKYCVQYAVRNIPTHKKVIWDNAVNFGPLMEHATVAIN
                     NGTYDEKIFHGAWTDEDSDELIMNTPNCAPLNAYKALVGKGATTEKESQEEESKPVGK
                     VKSRVITPERVRAFGNYSAAINALEWGEESPEEEVGASCDLPEEVEDDTMPEGVEAIL
                     EDMGYLDSVPWYCWVFLFCLAPVVPLILLWLFAAMFGIFH*"
     gene            77695..78540
                     /locus_tag="term6_saliva_scaffold_0_prodigal-single_108"
     CDS             77695..78540
                     /product="hypothetical protein"
                     /codon_start=1
                     /transl_table=11
                     /translation="VSNNVYYACLMAVADAERYQRITHSDSLRVAIGDLCEILPEGFV
                     DNPPYVTNDFQVKHKASILQRETYKALTAYLPEEDEETIYNIITGATVYTETNDPDIK
                     NLQKNLSEMRVAAGKIAINLNELKVASALHSKAADEAKAEIRGTKEDLSSPTVRALSA
                     KHLKHLSALEIVNDGISNITERLDKALGNIGDIEVQILQMQSYKQLKELTIKTADSVR
                     ALDGLCPADYSGKKVGMSSVDRERAAIDGLAEALQGDDSNAKAYQELDNLMLDKHTKE
                     ILGKS*"
     gene            78716..80113
                     /locus_tag="term6_saliva_scaffold_0_prodigal-single_109"
     CDS             78716..80113
                     /product="hypothetical protein"
                     /codon_start=1
                     /transl_table=11
                     /translation="MAHNMKYTIAGTDLKEVARFFSKFTKKSKVVPILDLEEKTVSFR
                     LTGDPSYRLIAEKIIPVIEVLEYIEVKEAKPFALDVSKLTAAAERMGDSEEPIILEVR
                     HTEDGDKKPGISFKVTNVLNVVRSSTISHGAFYGTNPYELDWVYAGEMMTADYNELCK
                     TIDAIMKTAHANPVGINHPLMLRYEDDKLCLYAVDHYRVTATKADMPFTLAESDDQVI
                     DILRGNFHKDNGLALSVHIEDAPLAHPTTDETLSLSIGAERFNNGAIIFWLATTDTEG
                     TAVYTPLFRSQVSVTHEGEYTPYSISTPTAVYDAINDSSIISGEHLVGGTVDANALKK
                     AIKQLQPKRSKDGSGAPIESTARAAFTSKNAKVPCLILSALDDIVSVPLEDDSNLALL
                     DEPYNKAARPNLRNLELATTYHGSAKKYHASYTNTRRGFIFQMDSTRGNLNTRTSTYC
                     AFKDWEARSEDQDIQ*"
     gene            80210..81448
                     /locus_tag="term6_saliva_scaffold_0_prodigal-single_110"
     CDS             80210..81448
                     /product="hypothetical protein"
                     /codon_start=1
                     /transl_table=11
                     /translation="MSNINFNDLEPGSNILTESPRVPKKSPYEADREYQLYTVVTTDD
                     KQAILKSNDVSEIDYHTLWVGEDKDGTPVCKIRGNTDYKQDSITTFPGVWYVSQRNAW
                     SRNIPAAISSYSTLVAEVSYLYHKGKFTKSDKKYAQELYDIMQGITGADIADGNPEKL
                     EAFKAALEEFFDSISNVIMSDNNKLMIARAKMRECYDSILKSQTNFQLPSPEGETVTL
                     EKYDSYPNRLVYSGTFKEGDIYVVPKGNNQPAPGDLMFPVTEIDGNTVWVKGNTPDML
                     LGNLFVGDTDSPNNLYYRVMGGNLPVPLGDVTRLPVVSFEDGAKYLAEVEEQNKILKT
                     LHRELCDIFKDTQTEVIYATFRRALLELRSAIDCGSNAALAQLNTLIAETYDAPKRAK
                     EAAKKGTLSWLQVLVESVLG*"
     gene            81727..82011
                     /locus_tag="term6_saliva_scaffold_0_prodigal-single_111"
     CDS             81727..82011
                     /product="hypothetical protein"
                     /codon_start=1
                     /transl_table=11
                     /translation="MSRTRKRRVPVTRPINRIWGTTLKCSKTGKVGYKTWQAANLALA
                     ALRGNSKRRIAMFGEDYRERNEKRYYRCEYCRNWHLTSLALTINHKKAAA*"
     gene            82011..82511
                     /locus_tag="term6_saliva_scaffold_0_prodigal-single_112"
     CDS             82011..82511
                     /product="hypothetical protein"
                     /codon_start=1
                     /transl_table=11
                     /translation="MSKKKKKSQAPESPKPPVPKLPEPTVYATPQALTAYGRTRGIGR
                     YAAHRRRKNRDYQTLAAKIEKLVYEREHARNNSLQYKSSRARKAAQKAKVCVLPRGKI
                     AYRTRRDALEVLAEIKAIRHEREKLGVRTRAHRMEQSAYKCHACGYWHLTSMKAERNE
                     ESNEDE*"
     gene            82643..82963
                     /locus_tag="term6_saliva_scaffold_0_prodigal-single_113"
     CDS             82643..82963
                     /product="hypothetical protein"
                     /codon_start=1
                     /transl_table=11
                     /translation="MENDGIITATLDVYVTERGAYKNTLICSDPVDYKETVPPTKWNV
                     QMKPMPRVTFANRPDAEKLIKEHYEGYSFKGEDGTEYVIVHLMHFSSDDDCFVFGADL
                     KVKK*"
     gene            83054..83380
                     /locus_tag="term6_saliva_scaffold_0_prodigal-single_114"
     CDS             83054..83380
                     /product="hypothetical protein"
                     /codon_start=1
                     /transl_table=11
                     /translation="MDNHDYSQEPAVQEARHVINATSDFGAEVITTLITSKTPEVKEA
                     TSKLDNEYLSALYAEKVNLEELISSETLDVTAITQATDKLKKNLESAKQAALNMGVTS
                     PQTSKN*"
     gene            83394..84929
                     /locus_tag="term6_saliva_scaffold_0_prodigal-single_115"
     CDS             83394..84929
                     /product="Ser/Thr phosphatase family protein n=1 Tax
                     =Rothia dentocariosa M567 RepID=D8UU05_9MICC"
                     /codon_start=1
                     /transl_table=11
                     /translation="MRHMYLLAGAPASGKSTFIQEVVEKNQLGRIISWDTYRSKFRDP
                     WGGGSRDLNTIDAWSIAPMSKRQEKYTINQSYSDTEMFMQMGETIFVDNTNTTKKNMS
                     GFLELAEKYGYRTWVVDVQGDLTLEELKERNRARKGYKRIPVNVVERFYENHIQTRKS
                     FNNLFRDTPYVVGLITPDEVLPNLAVGANFTETTKDNLNGEPVNLADTYKRVVLIGDI
                     QGMGNTLEEAIYDIDPDGLSSLDTLWVFMGDLFDRGNNPVKVADLVFPYLQSGAPNVK
                     LINGNHESLLMNVIAGVNDNKDAKETLEALTNAGYTLEQIHTAIQKAVPAAELKLESL
                     QPDHTVATTHLYLSHAGVHPNLYANSTATTPQGELVTGVYAYPLTYWETGYSTYYRAR
                     DGYSSYTEWAPALNTLYSKATKAHNNAEGIKGDTLIAVCGHRGGYGDLNQYQNLIPLE
                     SEVEYEHGHLSVMVYTNHEAAYANENDQYKHVWVGQRKEYAGDSDRVRDWVPKPLGDA
                     PTA*"
                     /db_xref="UniRef100_D8UU05"
                     /db_xref="A0A099ES18_9MICC"
                     /db_xref="rdn:HMPREF0733_11256"
                     /db_xref="D8UU05_9MICC"
     gene            85110..85844
                     /locus_tag="term6_saliva_scaffold_0_prodigal-single_116"
     CDS             85110..85844
                     /product="Hypothetical membrane protein n=1 Tax=Kocuria
                     rhizophila (strain ATCC 9341 / DSM 348 / NBRC 103217 /
                     DC2201) RepID=B2GLP9_KOCRD"
                     /codon_start=1
                     /transl_table=11
                     /translation="LKNSSNPVIQRQLDPETSIPGTWGASTAPLTVGNVASKSWLALA
                     FLIAGAVIGWHVPMAIAVVAAIIAFALGLYLVFKRTPLGAGSVLTYAVIEGIALGAVS
                     AASQARYPGIVLAALSGTVVAFLVVLIAFMFGLRANPKITRIVGLMAWAYIAYLFVSL
                     GIAMFTGFDTGSVSVMGIPLGAILGSIAVGMGVYYILVDFTDITQAVHSGASENLAWT
                     LVFGLMLSIIWVYVELLRVLRYVWGD*"
                     /db_xref="UniRef100_B2GLP9"
                     /db_xref="krh:KRH_17760"
                     /db_xref="B2GLP9_KOCRD"
     gene            86051..86869
                     /locus_tag="term6_saliva_scaffold_0_prodigal-single_117"
     CDS             86051..86869
                     /product="hypothetical protein"
                     /codon_start=1
                     /transl_table=11
                     /translation="MTLTKTLPKATGRRDITTATGKLYFIYGNEKQAIENGTPLPLTV
                     ILNAEDPCNPEETLYLRDLSNPETVSRLGELVRQPLGYAASAQEIANAYLQLANQTPV
                     PLMGITTNDTKDTVRLGTNIYPAGDGKVDTSWVSMSTIFNSDGYDPSIEYAPPTALDV
                     TVDITTYSDMTHPGYSHGDDNLIPGWFHWGMKNYDTLEWEVYIGDPDHNLRLVYGEVT
                     VANGVIHPNIGIQYFDHALVGHQTPPFTVLGARYDTQPVMENGIMAWYPVTLAV*"
     gene            86895..87776
                     /locus_tag="term6_saliva_scaffold_0_prodigal-single_118"
     CDS             86895..87776
                     /product="hypothetical protein"
                     /codon_start=1
                     /transl_table=11
                     /translation="MGNNIPVNPKASPPDTTFTATTDIILGIGKPEGEPLTLDTPIAV
                     LQRSTFTSEEKTQYATGRPGSWSPGTIGDLFPEATEATVGAITTEQVMDAYLATEPQF
                     IYRTTLGAEIIILVVHNLTKPTLPYREATEEEATTHDKGESITTDKYPTRVIAEGMEA
                     TTDVYRPAPDVILNLVSTYNDNADMVNRDAYPGWYVWKTVDGKLTANVVLGAPLAENS
                     TLNLLEVEAGYELDGDLENAAENGEDLQALLGLDYWAKNLADMAPTGYATMGVLPGHP
                     TMTEDGYSWLPVLLASK*"
     gene            87861..88706
                     /locus_tag="term6_saliva_scaffold_0_prodigal-single_119"
     CDS             87861..88706
                     /product="hypothetical protein"
                     /codon_start=1
                     /transl_table=11
                     /translation="MSNINFQALVKQVRDYAEGSIPVKSATINAEAVIQNSLYPRSAT
                     HHNLLNTISDFRKTLKERGYVTYGELAKLDVATQELYYESYKTDLETINQTLKGGTVF
                     TETNNPAIAKLQKNYLTHLDTLADLADRLQVVRDNLKAYQDENAKLTETIRASKEDND
                     SPQLITYMMKIEANKTTIESYEETLGTLSKMFTKLHTEAKGMSGRIEQLTLTEKVAEA
                     INQNRQILESYNNLTTSGDTINVEKELATNLAKVNMSLESDPNIEILDNLAYAQKIAE
                     IKKGK*"
     gene            88713..89798
                     /locus_tag="term6_saliva_scaffold_0_prodigal-single_120"
     CDS             88713..89798
                     /product="hypothetical protein"
                     /codon_start=1
                     /transl_table=11
                     /translation="MNKLDFFGVTQKEYDILDLFRDAIANTKQLNTSSWYAVNVDTEN
                     HETAYHLCDGYDVDALLYATGKYRKQGFASWEGYSAEEELCEVAESKGAIALHNVRME
                     NPELHDSGGYRILVRDVAVKPLNLTEILAENPTHIDTNPYYIRGIGGTIRVRGDSSDT
                     KYLANHTLYGAITSNSGNELELGNLGDTCYACGKGIKFGIKEQYPLLTKEQQESTVGR
                     AWGLLEALYKDIRSRRGDFSEIPSVDEVLMLVHGYGVFPEPEQVKGKRQKNKRKLTAT
                     PKQHREVEANLQTSEAVDKDTRNHKEGKSKRERRHAIETVVWIIVILVWCTPLNHLVP
                     GLESISPGIKLMGTLALMLWGYRILKF*"
     gene            complement(89874..90605)
                     /locus_tag="term6_saliva_scaffold_0_prodigal-single_121"
     CDS             complement(89874..90605)
                     /product="hypothetical protein"
                     /codon_start=1
                     /transl_table=11
                     /translation="MEIEDLKFTNEPKPTRANLARTIELAKCFMEEYKDAFVEIMEIS
                     KKNDTHVQFPTGDSKTPEWNREILADNPSTWPLALISVNERCEPHVYFAPDGIDGKYV
                     QARFDGSSFWLVNKHGELVEPGKGATFTLNKSNGKMGVNPAWGDMFPDVFPYIPQAIS
                     NDAEMPLRKMFTVTHGLSPEADDSTLWLLSTELARVRKGDPWFEVENTVIPELFKCTN
                     PNRVSFMFKDAVDKAIRETIGLAED*"
     gene            90731..91471
                     /locus_tag="term6_saliva_scaffold_0_prodigal-single_122"
     CDS             90731..91471
                     /product="hypothetical protein"
                     /codon_start=1
                     /transl_table=11
                     /translation="MEGFSKSRNMDIQNILDTVVHALSLAGIAVAVFVGLIIVSFTLS
                     VTITAGFAFTLKEILLGDDDDDDDDDEEEIECVCGECHIDNGADNESGEEDQSEDKPG
                     EIYPIAFTFGSEESPNNGVAGITLSQIGYTTTPTFMQQFTTALITPEDELKGNILGQY
                     MVASSITLDSFSHLIDPHELAEQVKKCDTEYEAACEAVKQCRKELIAWGNVSNESMQT
                     LQQAKQNLITAVKASYFTPEDEISPINE*"
     gene            91483..92661
                     /locus_tag="term6_saliva_scaffold_0_prodigal-single_123"
     CDS             91483..92661
                     /product="hypothetical protein"
                     /codon_start=1
                     /transl_table=11
                     /translation="VAKKHTCAKCGIERSYDAYTANCEACTNYHKQRAYDNFPNKYLE
                     MTTRATAQQQTCECGTPELELNDDCKQCQYRHYWWWTLNIAHSLWGNHNKRRIDPPCS
                     TCPASPWNVTPGCDGCAQRAATNKALDRLWKLADLKPVPWTTKTCKRCYAPAGVFTPG
                     CHTCKRSAKVAETKKKATQVGHKAFQLVSNPGGDTTPGGVLCYTCSSYASDTPHAPGK
                     DDSAVVCLVNSRDFYRRNPNPPVDKPLFPVVPEHYYCAECGIKDTYMFDDCKTCYQRH
                     YLRWKYGKPTMYSFYLQYKHDEKTKPYLCNGVKADGTTCDTPTMLFADGCVRCYNRYQ
                     KRVSDLPDGTELAYPSPNVAISESQRWHTYRMGRLEEAIPYRPLKFTPWNMTAWANVV
                     *"
     gene            92724..94175
                     /locus_tag="term6_saliva_scaffold_0_prodigal-single_124"
     CDS             92724..94175
                     /product="hypothetical protein"
                     /codon_start=1
                     /transl_table=11
                     /translation="MPSKKPFIFSYNTGNDNTAVHQDAPCPVKDVPVYFAIIDGNLYV
                     GKSIARRLYGNAIAGNYLRGKVKKDEEFTITTPQEHRAKNLRPQETYVPIRYVISAIA
                     ARKDKLEGAQGIINWLQSVLYEVVRYHPNTPVAITAKGDEKKAREAREGKYKHVAFRV
                     DNPTRYVTRTNGASPKLFVRFFHDGKGKVFVAVTDIARIAGYAPATFQNKIRFSKYRG
                     RLAAHRFDEAISPLGGTRKLNAIEIRDILEFLETHDEAPGTNHKHAIEWLNTAFDTFK
                     KDYLIPDEIQPAPEPLKPEHVHIPEPAPRVVINKEKKVEEPPAEPATDEPVELATDKV
                     EPTEPAKVTKEAKAETSKVTKGKTIKKPSSANKPCNDDKPCGGKKSCGAKGGCPGKGK
                     RTATGADMSEADVEAMCDTLAKLFEGSRSGKPTNESAGEFRDRLVNLIDMVTVTCVAA
                     SSKDVPASVHQELLAMLAPAHNALRKLNTYSKA*"
     gene            complement(94269..94880)
                     /locus_tag="term6_saliva_scaffold_0_prodigal-single_125"
     CDS             complement(94269..94880)
                     /product="hypothetical protein"
                     /codon_start=1
                     /transl_table=11
                     /translation="MKTPTWAAITAHVASKGYRAENIVAYGYYGSQANGLATQNSDED
                     IFIILDEPIPRKWKSNHSAESDCKLIYAKEWATQTDMLFDIIAIGNIVYPKMVRRPGG
                     KPEYNPWAAYIRNHRPSVYVAAWAAVAAARNTNRRRDKLLACEAYDFATMLKREKRAR
                     VDDMKARKIADYIAEMFGNEDPTYEPLFNNSERAYALYGLQDP*"
     gene            95143..98472
                     /locus_tag="term6_saliva_scaffold_0_prodigal-single_126"
     CDS             95143..98472
                     /product="Putative uncharacterized protein n=1 Tax=Rothia
                     mucilaginosa M508 RepID=G5ERF7_9MICC"
                     /codon_start=1
                     /transl_table=11
                     /translation="LKSTKLYAVAFAALTLFPSTFASAATVGSNPWDNHHGETAPTKT
                     VSTSNGKPCLVTGYRNVPLNPDGTTVNAFCFNNSNETNEKLSPYAAIDASKTQEDLYK
                     VQDTGIWGAGQQVARDTFAYQKLPDNTPVLENSQNMNSQHLVYNRTINKWLTAENVNR
                     KGAGQELIPTLTVDSSNPNQEYVEVVSRDNRALTSEATRRLTMGSRPMSLWYLKHPNP
                     SGDKSLATYDTATGLWTSMFHVMQDAPAQTYSTTATIKMSEDGTVPNVEKWMGAKDES
                     ARKKVNYDTAYFTSAPVEGKAQTVDTQSAQLQAVPGDKTTAKDGLTPVYTPNNHVSPY
                     SAGDTITIQPYARDLKYDRDMRYPIGRGQTFRLVNPVDGVTIDAHTGAITATRAAVEK
                     AGGTLNVQIEADWTPVIKYSSGGFMAGIPNFGGLGENNYWLNLASGTSSVVGMANENT
                     QIGIDELRRGKIEHALSVTFPNYQRGASFPAKMADGNIDATKYPEAPHAGQRWRLPAN
                     FDTDGYLRSIGLDGDKILRMQIEAAKEYGGIVTDRNLATIAFNFESGWSYAPAAREGK
                     NIYTDETVEGGWLKKMFDQHQGNGAFPWQAVQWMPMNYAELPEGSKGVQDTTVNWATN
                     IAPSDMTVRTFIPDRVHENGYVGHATHTGRDARTLTVNNPFITPLLRAHFEESPSTIL
                     PLASDNGIVGGEELGINIAPVREGVSSTYHLPVAGTTPTDAGKRWAALEDKSDWGGTA
                     VPETDPKKQIIRQAGREDVYALDPKTNKWFFAKDGKKDGYAYTAIPYTIGGVKEENPL
                     AASDYPRQMIGTTQVVDVLRNDSTNFGNNNGTTLTKVKLYDLQGNEVTEYDDGMAKYK
                     VVDVPGKNRQGIQVTTYQKQGFTPTVSYSAVRSDGVVSAKGAMTLFIGGTTSDAITNA
                     HKAATSGEAATQPVNPDLVVTEKGEPEVATENPEFTGGVNGVEPAINEVPEYTGGANA
                     VEADKNTQEEYKGGVNGVEPAVHEVPDYTGGVNDSEPAVADPKGEATVPAEAPKTDSV
                     APVANDVTTNNVSNVPVTEPTAEGKPEQPSGDKPEEPGKPVEAKTGHDSPSNVSPLVG
                     VGFGALIGGAVAVRRRARIED*"
                     /db_xref="UniRef100_G5ERF7"
                     /db_xref="G5ERF7_9MICC"
                     /db_xref="rmu:RMDY18_09300"
     gene            98679..98996
                     /locus_tag="term6_saliva_scaffold_0_prodigal-single_127"
     CDS             98679..98996
                     /product="hypothetical protein"
                     /codon_start=1
                     /transl_table=11
                     /translation="MDKNLTALNDDVARNEMLLSMIKDCAAYWRVQLTKARLILQHRL
                     HHVGNTARPLARARRSYELIKKHFLSLLNQMRTYTTTLKELYAQYSKFTTPYWVHSEI
                     NVF*"
     gene            99021..99644
                     /locus_tag="term6_saliva_scaffold_0_prodigal-single_128"
     CDS             99021..99644
                     /product="hypothetical protein"
                     /codon_start=1
                     /transl_table=11
                     /translation="MTTKTTKATKIASLALITIALATGCSKDVATKNAEKQNNGNVTT
                     TVVETATETAPATENTPEPVVTPEAPIDPEQTFTLESATMQNRAYTDSVTRPYRFRDG
                     DTQNGNDNGKIVAEGHTIRALNSTTEGESHTSYKVTITYTMRSNDGKITTRTVERDKV
                     SVVADTQDGTATVTATSRQLQDGDITLHVPNDLVTVNGKVNLRDVVN*"
     gene            99710..100615
                     /locus_tag="term6_saliva_scaffold_0_prodigal-single_129"
     CDS             99710..100615
                     /product="hypothetical protein"
                     /codon_start=1
                     /transl_table=11
                     /translation="MTEEFTEYKPSHTRTIPPINAYIAMWSDTLGLYTPESYKGILGR
                     YSYEPYKQEAPTLLYTEDGKTLQNRTTGEIVGTLTERKIGKFYHWHFQGVEVDGKKPK
                     AAPLQVMWAIRGTEEDALVFARERYGLGTLEYRMTLYGGSYAMWKLASLYMGKRKHNI
                     RLDEREIGYLGYRLFFLRQCNTEEEMRELVNEATETTLFLVRKVIYEAGARARRLVED
                     FPTRDSEKYAESAAPGLNYMGDLYVTLKEGEPRIAMLADVKSGLDAKTIVDNAIGEAL
                     NQVDKYSEEYKEDLYRIMALSPTIQ*"
     gene            100750..101832
                     /locus_tag="term6_saliva_scaffold_0_prodigal-single_130"
     CDS             100750..101832
                     /product="hypothetical protein"
                     /codon_start=1
                     /transl_table=11
                     /translation="MTTPKPTDLLTLKDYRLLTSSLIDAVPGYDCTEVRKNFYRIHPA
                     DTPLHPETVEEITANATNENPVTISGVPLTGVIDYGTLGTVWLVDTTKLEPGHPTRTS
                     RHIFTEPATFKRYYTAEGIRKLNNEKLKTQDLKTAYTEYVATDRSAYHHGIPQEDLDN
                     FIAHALNPRYYVGEIPEGWEPPVVEKGLEGIMRPGALVYKSNIQLGNMLVGRARTLSG
                     AHELTRQFLEESKVSPSKRALDLQGKERYTLYTEQQAKLIRRWNTAKGDDKQACIEEA
                     KLHFPANAPHEELYMLPPRIKRMLGNASVTVLRTTLKKHRPVGAVAPYGSKRDSSTEL
                     SLKDMLFKQEDAEAIMEAVKNLSKSQ*"
     gene            101936..102009
                     /locus_tag="term6_saliva_scaffold_0_prodigal-single_trna_2
                     0"
     tRNA            101936..102009
                     /product="Phe"
     gene            102235..102305
                     /locus_tag="term6_saliva_scaffold_0_prodigal-single_trna_2
                     1"
     tRNA            102235..102305
                     /product="Gly"
     gene            102332..102408
                     /locus_tag="term6_saliva_scaffold_0_prodigal-single_trna_2
                     2"
     tRNA            102332..102408
                     /product="Met"
     gene            102462..102535
                     /locus_tag="term6_saliva_scaffold_0_prodigal-single_trna_2
                     3"
     tRNA            102462..102535
                     /product="Thr"
     gene            102564..102636
                     /locus_tag="term6_saliva_scaffold_0_prodigal-single_trna_2
                     4"
     tRNA            102564..102636
                     /product="Trp"
     gene            102819..103061
                     /locus_tag="term6_saliva_scaffold_0_prodigal-single_131"
     CDS             102819..103061
                     /product="hypothetical protein"
                     /codon_start=1
                     /transl_table=11
                     /translation="MFSTVINRIREALNRPNPKQGEHVCVGKDKCPYESKKEHCCMAP
                     GNCPLDHAAASNEAVAHAHNDANMPWEGYEPAHHDK*"
     gene            103101..103208
                     /locus_tag="term6_saliva_scaffold_0_prodigal-single_132"
     CDS             103101..103208
                     /product="hypothetical protein"
                     /codon_start=1
                     /transl_table=11
                     /translation="MTMPKPGTMPADYLPGITITTYEAIKTLGGVPNNS*"
     gene            103274..104677
                     /locus_tag="term6_saliva_scaffold_0_prodigal-single_133"
     CDS             103274..104677
                     /product="hypothetical protein"
                     /codon_start=1
                     /transl_table=11
                     /translation="MQVSDLGLRSPTESEQEAYIDAQGTIIGLAPYLAPIASQVRLSV
                     AENLPQAYIDSGWRIVVPTVALRGSQGQYLPGMVMREILRMATLQPERTNRSGMTDEQ
                     LTRLAFDLEINEHLHALQPVIRLNPEVDKRPEDYDQPDYSTAEELYSALRTPEENQSN
                     TGGDTLPSGEPEGTEEEPETPEGDEQEVGSGTQEQESFVDEKTLEAALDQLGVQKLPD
                     MDKTLAQQNMQALARLEAINERRNQQAGGQLLDWILEETESDKPNWKSELTAVVRLAA
                     SQRSRGSMRRTYRSYNRLNGVMGGKIIYPTRLNSKPTIYVGIDTSSSMLEKGDLNNAA
                     THLADILETVSGLADIYSVSIDTDIHAIQKLFTVNDLTLYGGGGTELAPFFDELNSYE
                     QGGNRNAGKSANLAILVTDGEADWNQVKLKLAEHHTYQTVILTTKPLEETERTALEQV
                     MSDLPVAAQPKIIEVTP*"
     gene            104771..106135
                     /locus_tag="term6_saliva_scaffold_0_prodigal-single_134"
     CDS             104771..106135
                     /product="ATPase family associated with various cellular
                     activities (AAA) n=1 Tax=Lactobacillus iners LEAF
                     2062A-h1 RepID=E3C1I9_9LACO"
                     /codon_start=1
                     /transl_table=11
                     /translation="LTHIIRKQPVPLDKAINAVKMQATPAVADDGTLTPGMPVGFIGS
                     PGIGKTAQFAALAEELGYSIVSLIGAQMTPEALGGIPSVGSIDIEDLETGKVTQVPAA
                     VYLNEAFQVKIRTHRKVVLLLDEFSNSTPDVQAAMLKLLNERLFPDNSEVPAETIIVL
                     ATNSTTESVNPSPIQLATQNRVFWLPVQQTVTAWAPGARTKWGKPTLKHELDVREAIV
                     NYIVENPSVFYEPNNAMRISLIDKNLDKNAYDATVYAWRSPRSWDNYMEALARIPHDN
                     KATFLEYAVMAGEGIIGVLGTQAVYETLADYAEAHIGNMVTRLTPEAIFADPHGALKS
                     IPDDDANTAGSIATRFTAIITENGTNTNGQDENMHRIVQALNFIVLAGNPARPHKALR
                     VAFKPTMTAASKLATGTGMFLSVPFSIMPKELKRLAKSATGNPENITLMNLVKVVERA
                     IYGA*"
                     /db_xref="UniRef100_E3C1I9"
                     /db_xref="E1NM00_9LACO"
                     /db_xref="cmp:Cha6605_2646"
                     /db_xref="E3C1I9_9LACO"
     gene            106214..106666
                     /locus_tag="term6_saliva_scaffold_0_prodigal-single_135"
     CDS             106214..106666
                     /product="hypothetical protein"
                     /codon_start=1
                     /transl_table=11
                     /translation="MTLGTHYTPVKVHTLTCQTLPVHINTSQHDPHGTTPILEPFQEA
                     TTLEHILQATLARKTPPRFKVTPNIHSDTVTATISDDISTALNDNNLTLTILLAPEDK
                     AFINEVTHKGMSAVIFGIIESPENVGRPYTIQAKHVIATGGNTAKTVL*"
     gene            106708..106950
                     /locus_tag="term6_saliva_scaffold_0_prodigal-single_136"
     CDS             106708..106950
                     /product="hypothetical protein"
                     /codon_start=1
                     /transl_table=11
                     /translation="MSYDSEYQRLRARRKKREAERRRRESSSNSSYPSVFGDNSYYNN
                     DNDYSSSYDYSSSSYDCSYSSYDSSSSYDSGSCSFD*"
     gene            complement(107071..107610)
                     /locus_tag="term6_saliva_scaffold_0_prodigal-single_137"
     CDS             complement(107071..107610)
                     /product="hypothetical protein"
                     /codon_start=1
                     /transl_table=11
                     /translation="MTNHISLTSSGLTYTAKRLEVDGKPVVTVLVTDNQPEDKFHYLI
                     NGTTFTFTPRTVTVTNTFTGAHTGIEKTFTLFTVEPGKRTGGADQLLDGGFHSVKAAT
                     AWLEDPEAVAVFVKDFTEEHMSRLSGVISASRHWGEDDVERMNIAASEVTGIININEK
                     VQQSLVDKLITEYIQVASR*"
     gene            107726..107799
                     /locus_tag="term6_saliva_scaffold_0_prodigal-single_trna_2
                     5"
     tRNA            107726..107799
                     /product="Ile"
     gene            107868..107944
                     /locus_tag="term6_saliva_scaffold_0_prodigal-single_trna_2
                     6"
     tRNA            107868..107944
                     /product="Leu"
     gene            108126..108428
                     /locus_tag="term6_saliva_scaffold_0_prodigal-single_138"
     CDS             108126..108428
                     /product="hypothetical protein"
                     /codon_start=1
                     /transl_table=11
                     /translation="MLENPCPNNCIVCEHNDRNEKAPKIYTGIDEAVTDLVLNVLNAG
                     DGNAEDFNVDPIADKVILFNDTPFMNHRGWHQNPEINDDQFWEIAVANLKEVTNNA*"
     gene            108421..109365
                     /locus_tag="term6_saliva_scaffold_0_prodigal-single_139"
     CDS             108421..109365
                     /product="hypothetical protein"
                     /codon_start=1
                     /transl_table=11
                     /translation="MHNNKYTPLNLNNAKKYLFDLYKDEATANRVLASIGFPLEEVVE
                     QTANATTENPATLTGVVVIRPMSPPLDNPEGELEVADFPAYTTPYFLDAYDPETNTTV
                     FTEPVDNFMPHLYSLGTFLRYYNRTHRNTRIATKDLGASKHRLPANLLDVIIEKGYGV
                     VPNDQRMKRAIRLTASGAKAAEEALVTITNPAEQRFYAPSAVYAALGSKSLGALNSRL
                     KALGAEGLLAPAYIDKRNGKGIYTDEQVRVAERFLTKRATIEEYNAAYGKQNPCIVYT
                     NKASLTEALLLATGIYELKGFTSGGAGSRVYVETNKEN*"
     gene            109372..109758
                     /locus_tag="term6_saliva_scaffold_0_prodigal-single_140"
     CDS             109372..109758
                     /product="hypothetical protein"
                     /codon_start=1
                     /transl_table=11
                     /translation="MEEPLSIEITTETLDHGKSRISGYFTVTIKYDAEGNYLGVETEE
                     ATPAPGKSRLPHDVLKEIHNAVEHTSGALPKENAKYYAHLFSNAVFVINKYHGLNVLR
                     TSEPVETVYLNGATDYTITYCVDGWI*"
     gene            109850..110425
                     /locus_tag="term6_saliva_scaffold_0_prodigal-single_141"
     CDS             109850..110425
                     /product="hypothetical protein"
                     /codon_start=1
                     /transl_table=11
                     /translation="MLESVIKMMFRHKSVEARRYEAHLAEIKNLITKGNEDPESVNPA
                     YALMGTFHEDLDNEPVLHRYRLVVPESFDEVTESVGRDITVAVRAHRKDAGEFAEAIT
                     KTTLADNLDVTREEITEALLNLDYTQILRQAYAEPLTFREVFMRPVTRSATTIIADEN
                     EAQKRFVHYFAKAIVWELTKLSKRKQTPEKI*"
     gene            110440..110904
                     /locus_tag="term6_saliva_scaffold_0_prodigal-single_142"
     CDS             110440..110904
                     /product="hypothetical protein"
                     /codon_start=1
                     /transl_table=11
                     /translation="VNSATFFILCTLFVILLTPLTAIAYVRSGMKLTVKDEDDNYVYP
                     DDYFHYLHSWFPAIVLAAMNIGLFAKYGDGSTMTLTIIVMVALYILGVIWGLVARYLA
                     SKLLANGWNPWLTHLIGVPILVVFVGALVLSSLTLTQPEVSRAPVAQSSAKV*"
     gene            110987..111871
                     /locus_tag="term6_saliva_scaffold_0_prodigal-single_143"
     CDS             110987..111871
                     /product="hypothetical protein"
                     /codon_start=1
                     /transl_table=11
                     /translation="MNGATVVILIFLGFTLVLSLFGLVAIKAEGLRPEPTLDEETGDL
                     ICNLDFEYFRVSLLPTLATSAVAMTLLNWYNNKWVAFITLVLSVIWCFLSIRLGESAI
                     KREWNPWLVHLIGTPIFVAVIGALALSVTLTQDPTPKHGYSFSGDVPGESVTLYMDAN
                     GGAHREELKRPIVGQILQNHYVNDETVFWDERNTEGKVVSANANKSDALGRVYNPVTF
                     IEDLNPGDTPYVVSKVEYKLDKGVDPRDYPCATHKTDACKSGKLNATIVSEETTIHLP
                     KGERNKYVKEQPSKDSGK*"
     gene            111916..112920
                     /locus_tag="term6_saliva_scaffold_0_prodigal-single_144"
     CDS             111916..112920
                     /product="hypothetical protein"
                     /codon_start=1
                     /transl_table=11
                     /translation="LKDIETFLWDIGLRFLISSGIALLITAFFAFKTRKDPELIAEAR
                     YKTRERLDKRREALGREMETSKEAEEEYWKLGEDLSWENETETITHELPTEIRRKLDH
                     INTVSGALRFVGGLFTLAVFIFLLVSGLWIAALIYGIFALAMGVSIDSHKGDGLIEAI
                     GAIIFNAILVTIMLFGAQFWYTNTPPKTGLATYSVTMQEKQDGSYAPEGEQFKLVSVL
                     SKSNKQGYSHYAWSEGLSNGTVRTVTNYARQDENPGEKVKKNLDIIEDLPEGAEPYVT
                     HEVVFNVLQGKDKDTPLCTKDSYTLPCSHRNAWTDSAKATVHLPKGKYADYVKIDTAA
                     *"
     gene            113042..113371
                     /locus_tag="term6_saliva_scaffold_0_prodigal-single_145"
     CDS             113042..113371
                     /product="hypothetical protein"
                     /codon_start=1
                     /transl_table=11
                     /translation="MIDVHNALDVFLWLLLTGVVPTLAVVLATLITFAIFSIPAMITD
                     SDALGCFALILTFVAHVAFVIVAFINLPWWLGLFGYTDPYLILMSYIVFVLGSSGLAL
                     GFTASRS*"
     gene            113497..114666
                     /locus_tag="term6_saliva_scaffold_0_prodigal-single_146"
     CDS             113497..114666
                     /product="hypothetical protein"
                     /codon_start=1
                     /transl_table=11
                     /translation="MNLLEKYQTEYQDSVRINYHEPTGLYILKYLHNGVDFTDPLIRM
                     ARGLVLDRDGNIIMRGFDKFFNHRQYDTRETVPESFKVEFTHLIVPDANHKVTFWEKY
                     DGTCITVGLYNGDYLITTPGAIEYPKYAPRIRELLAEMPQVKEWLEAHPGHALIFEYI
                     SPDNLINVRYSEEALVLLAVTDVDNGAKHPQVAVELGKKLGLMVPAVYEMNMRQVAKI
                     QAEAKDIEGYVAVNHAGNLIKFKADDWFKKGNAYIHPYIRMDSIKSVATVIEAMRDDT
                     IDDVIGRQAELSSMGVTDRLTPVIAAIEDLVQETLNVSAELAANLKAANGNPELEHEV
                     RVAFHKRRDIEGIITSTAWLNYRKGIHPLENFAKEDKKYNVARLIIDRKNKVTKE*"
     gene            114783..116591
                     /locus_tag="term6_saliva_scaffold_0_prodigal-single_147"
     CDS             114783..116591
                     /product="Uncharacterized protein n=1 Tax=Clostridium sp.
                     CAG:306 RepID=R6PE40_9CLOT"
                     /codon_start=1
                     /transl_table=11
                     /translation="MSPITDTDYLHKKAYEAIWHLRRRLGVSHGEDRAIIIAATLLML
                     KNSPEIRGTTEPMGVQDLAVKINETLGALKDPLDLKQVHPLYSLYTQASWGTCDLPYE
                     KEADSVSKYLAPLVEYVEHIENTEWSGDDVIAPAFIESLRGSKSSHGQVFTPPHIAHF
                     IAETLNITAKDKTLDACNGTGILTQAAMAHTSGLPTSSYAVEYSPIVYAIAKAGQTLT
                     GHPYMIIEGDSSSESVKHWIQGRGISKVIMNPPYENTHGCLRIVRNVLESVPAGTTCA
                     FILPSHKLDRATDKFKNWLLQNNQITQILSFPLETFWRLRIQTSVFYITAGMPQGDQP
                     IRVHAMIDDGLITVSRKGRYDTDKAWETQYRQHWLDVIAGRKDDETTIYQNPADSIEG
                     PRYSPVVELTHDMFRSDLQRYHEFIDNEQEYNDVKHYRVEGVPGDPQGVMRKMEAAPR
                     KLFKVGDLFNANLGGREILKREQVPGRIRYVTNSLLNNGISAHIGNKEAVVACENEIT
                     IAQSGSVGADCVFFQPSPYAPTERVIRLTSIGFELDPAVGVYITTAFRRFMSKYNYGY
                     QPNPKYISRDVVSLPVYATGAPDWGLIREYMRALGG*"
                     /db_xref="UniRef100_R6PE40"
                     /db_xref="R6PE40_9CLOT"
                     /db_xref="blm:BLLJ_0992"
     gene            116686..117318
                     /locus_tag="term6_saliva_scaffold_0_prodigal-single_148"
     CDS             116686..117318
                     /product="hypothetical protein"
                     /codon_start=1
                     /transl_table=11
                     /translation="MTTTTPGTINNANPLAATISAPTIKTVPSLQGTITDKPTVLYSG
                     YQAHRTIMRPNITDEDLKIKNSTIAGERILKLLEAAKRTYTYTLNWRKGTNLPLYTTE
                     QLAFIKDWAWQTGGHDTSEEWVKGARKVFPNTESETLHGISFRTFKVARTHGEQEVLD
                     ILKANPAKFVKVPQANTDSATIRMADLLYTTKEADRILDAYDNINTTDKK*"
     gene            117327..117920
                     /locus_tag="term6_saliva_scaffold_0_prodigal-single_149"
     CDS             117327..117920
                     /product="hypothetical protein"
                     /codon_start=1
                     /transl_table=11
                     /translation="MSFLEENSKTPKSAIETPADTSDLFKVYTTSSVAAELKKERDLP
                     TNPLTLVQKIRELYTPDAILLSPYEPEPKKRRSPSYCWAPNTIRAMIEHYPNPIPGRD
                     NVRPKVLVAHTALWKSFITSNFTASEKIAHSTTKTMLNSLGLAPTYLYCSLDGGSMAW
                     RLYEADRVVAAVNESHEYFLSDDWEKAIKGIEKRLNS*"
     gene            118054..118581
                     /locus_tag="term6_saliva_scaffold_0_prodigal-single_150"
     CDS             118054..118581
                     /product="hypothetical protein"
                     /codon_start=1
                     /transl_table=11
                     /translation="MTTNEELYTVELEDTESVADPSGFWAQLTGKPMTLKDIAAEASN
                     YAEVSSPYTVTVAEHQSWFPDALFVKREDGTIIKGEEAEKLYLNDNDCGMHIELNPNP
                     SFNGAIEVIPFSIDEDLDEEGNLKPEAIETLANSQLYMHVYPYPQEYTPEDVEDYVWK
                     NTRENVTIKPYTNEK*"
     gene            118591..119034
                     /locus_tag="term6_saliva_scaffold_0_prodigal-single_151"
     CDS             118591..119034
                     /product="Phage related protein (Fragment) n=1 Tax=human
                     gut metagenome RepID=K1T2G8_9ZZZZ"
                     /codon_start=1
                     /transl_table=11
                     /translation="MANKKYDFTGDTLVIAHPHIRDRTVTLHRIVSKVNIPRYSVTAG
                     TIGGWVESEKNLSPCGEAWVAENSMVFDDAVCMVNALTTGNAVLYGYAVHRGSSVLGG
                     TAVQCGFSQTAGDSKIYEGKIVKGQIYETLNGVPIERPPRERPEY*"
                     /db_xref="UniRef100_K1T2G8"
                     /db_xref="jeo:JMA_38480"
                     /db_xref="A0A0B5ASR5_9BACL"
                     /db_xref="K1T2G8_9ZZZZ"
     gene            complement(119117..119923)
                     /locus_tag="term6_saliva_scaffold_0_prodigal-single_152"
     CDS             complement(119117..119923)
                     /product="hypothetical protein"
                     /codon_start=1
                     /transl_table=11
                     /translation="LNLKYETLTYTGNANQPSDFAGNNGNIIWALDGATPLWESVFTE
                     SDVAYALGILHEVLTNLDAAKFDENFTLQDFFAAGIYQAREQITEQYPNFFDVNEKYL
                     ITFSIAAARVKEDIVEYLILGDNALEYTIKIDSAIARSAITDTRIAPFKAVNRALIAN
                     TEKVEGKRPEALAEERLEIYRDARVVANQRGGYPIATFDLKTLEYSIRGSFYTSVQGY
                     PFTVAVFTNGFTSDFSPLPNDLTVRYTEGMKRLADSESAYEAAVAYAEAF*"
     gene            complement(119927..120529)
                     /locus_tag="term6_saliva_scaffold_0_prodigal-single_153"
     CDS             complement(119927..120529)
                     /product="hypothetical protein"
                     /codon_start=1
                     /transl_table=11
                     /translation="VFNEHLECECFTLVNVIDVTIITHSMGVAQAARSYRLIGASKAP
                     KGVYDIGAILPELGGLQQIQTYLPPANTGNKTYALNVRVRMTIMGQEQITPLLEELFD
                     QGARYVNLKTASELVALTHENNTALYRLATHLTNTIPDDTKESPVTTWKNLVQELHKT
                     AQETAKETVECPGINPIKCTDRAINHTPEANRLVEKLTKE*"
     gene            120745..121512
                     /locus_tag="term6_saliva_scaffold_0_prodigal-single_154"
     CDS             120745..121512
                     /product="hypothetical protein"
                     /codon_start=1
                     /transl_table=11
                     /translation="LTETRTNNLINLDCKHDTESKHQGKLIIKSGQPEIFTKEAELET
                     LAEAGITVEDLAHHLGTTPEEILSDNWQFPDCVTALDVAGRIQALYEERLAGYLWKTR
                     LNGHVYTIGSRVIAKVTPSEDSPLEDEENWDTYIEAIVLSMSEDRVALSPVISYESVD
                     ELGDPMTFEEWAERQHSFQGMSMRVDAVTGARFGDKDMTILSVEPPKGKPSFKEFQAA
                     GFTGRYLVPDGRISTLVWRRLHAQHGWKGTPALNTED*"
     gene            121596..122015
                     /locus_tag="term6_saliva_scaffold_0_prodigal-single_155"
     CDS             121596..122015
                     /product="hypothetical protein"
                     /codon_start=1
                     /transl_table=11
                     /translation="MSHPQYLLATLHLPDKKRRNFHTLHDGYTPLSVTITHIDPTINA
                     DSSYGIVADCKSTLTNSSHHGLHGEIHTNQATASVAARFASEYQQYLAQMDITMLEMQ
                     VWAVYQPEYQRIRFAIPLPGTNQAKSRPPLEELKVTP*"
     gene            complement(122102..122887)
                     /locus_tag="term6_saliva_scaffold_0_prodigal-single_156"
     CDS             complement(122102..122887)
                     /product="hypothetical protein"
                     /codon_start=1
                     /transl_table=11
                     /translation="MSELVILKNPDFDAFARYVTTDCAFTTWESHMRRTFRLLGFPAD
                     FNIMPPAPTVGVAAGIMPRTWHRLAIANGSYAPVLEALTGKPTSNPVIDVEGLSEMLE
                     HPMAPVFLHGVRKFTGEQLGILNMLASPHMDALVGVVGVDALLGFLPARPLISRKSEA
                     FLGKEIIEHGCAHVVPVKPSQVFDSVLGKVLHEALRLAEETLAEAQGVPLATSRACWF
                     LTHDSSLWSDVDIPSIAPGDDAKDSKTGTTVTESPAFEDVLLF*"
     gene            complement(122936..123661)
                     /locus_tag="term6_saliva_scaffold_0_prodigal-single_157"
     CDS             complement(122936..123661)
                     /product="hypothetical protein"
                     /codon_start=1
                     /transl_table=11
                     /translation="MAVHSRKAKAASEPLLFPVDDSVSLQVSPAGGVHGALIEAVPSA
                     EDAASASVIVSPEHVIGMFTTAVAATGLSVGELQAVAFDAGVVSSPDAVSERLKVRKS
                     TRVGRPTGDIVPYVVADSFGDSLKVAPIGSSGGSVLFRFMPADGSPVDVVVAPALLIM
                     LFTMVHRSMNYREEELRELAVRSGNVPVAPVRASRAQRRATAKGAKRGGLISGGLTGM
                     LGSTPAGTALGAPSPGVPSTFGR*"
     gene            complement(123769..124134)
                     /locus_tag="term6_saliva_scaffold_0_prodigal-single_158"
     CDS             complement(123769..124134)
                     /product="non-specific DNA-binding protein Hbsu/signal
                     recognition particle-like protein n=1 Tax=Paenibacillus
                     larvae RepID=UPI0001F85B12"
                     /codon_start=1
                     /transl_table=11
                     /translation="MFLLPNERLDPLMANEKTSIVEIRNNVADVTGQHPKVVKAVLDA
                     YHAEIVKSLAAKKDVSVNDFFTFKATVIGERSGRNPQTGEDITIPAHWGARAKASGSV
                     KDKLKGVRVTKADLKNAGK*"
                     /db_xref="UniRef100_UPI0001F85B12"
                     /db_xref="plv:ERIC2_c39680"
                     /db_xref="V9WBR4_9BACL"
                     /db_xref="UPI0001F85B12"
     gene            124513..124926
                     /locus_tag="term6_saliva_scaffold_0_prodigal-single_159"
     CDS             124513..124926
                     /product="hypothetical protein"
                     /codon_start=1
                     /transl_table=11
                     /translation="MNLVNLAYCVATLFEVRYPFIATTRYRVASVSVALLAACSVQYI
                     VMGQSFLSPATFAILGGVTGLIVAISHNFWALKTFTVLNVAAWVTYCLMVGAYTNLIG
                     NAFILGGVAFSVWVHLKKQKGTLVSGDAHTGTPEV*"
     gene            124992..125966
                     /locus_tag="term6_saliva_scaffold_0_prodigal-single_160"
     CDS             124992..125966
                     /product="hypothetical protein"
                     /codon_start=1
                     /transl_table=11
                     /translation="MERKLPKTLVGHGIAVFIDARGVGETPPEELVAPFGDCKIAVMG
                     AIDFYNPVTGAFTATIERGVPAQLSGNQLKISGSLGTLHGAPIPPGTFATHVTATSAI
                     DGYTENPVATVYLGAPVGDGGKAYHEARVIDSLFAPVTDGKVITVIEAYVAGFLGAWS
                     LSYNPRYYTFLDPAILDKVYLDYRLNTGLIGSTDRVTILDDGTVEALAQFCESMEDVD
                     TESVPNGIQLLEARNLGRFSELMDGVDTLGAFMHEGDPVATHNDMVYLVDKLLADVDT
                     IEKDLPAIRKNLKVLKGKLELSPNYDLDILREICELRSSCTGDCDCFK*"
     gene            126133..127326
                     /locus_tag="term6_saliva_scaffold_0_prodigal-single_161"
     CDS             126133..127326
                     /product="hypothetical protein"
                     /codon_start=1
                     /transl_table=11
                     /translation="MRLSNISDITPGDIIVTSNNQYNTPTYDTVDRPYVAYVATGSNG
                     TDTVTIQRLYGVDMGHTLSCHDSMYTLTALTDGLTTNIDNVWHYTQRDALFDNILYRL
                     GAIEKLSLFFGKYSTDVHEVRTIMDEARRNWENYVDLDNMEGSYERLNALIDRVERTM
                     STRVQEAQGKLNEVHAILKETANDMCDTMEAVKHVSVPTEWVNITWKEAGYRYSTWRN
                     QIIPVNAGITLRWGRDEYLNFFVNRATTTRAYVTDLETGEEVGYITANATDNLYLLYK
                     GNPKKHRIYQVMPISAGTIEDTKAYVERNDKLLALFNQCVESVSAKFKQIDIESINRV
                     AGYTLKLNTTEYHRYSMVTPNEALTDIICDMEQVKNYKKALKAKTSEWVYKFRQATTE
                     ALTNL*"
     gene            127603..129528
                     /locus_tag="term6_saliva_scaffold_0_prodigal-single_162"
     CDS             127603..129528
                     /product="Polymorphic outer membrane protein n=1 Tax
                     =Oscillatoria nigro-viridis PCC 7112 RepID=K9VQK2_9CYAN"
                     /codon_start=1
                     /transl_table=11
                     /translation="LNENTPKTKKQKLRTFGAAAAVPLVLAGASAGAIITTANAADNT
                     SATATATTNQTRTEKVVTTTLANFKGSAPDQTIDNYVHWVFNDSDLPQLNTSSRTTYT
                     VNVADLAGVAIKPDTLLVGAGATNRDADTLDLPLYADGVNSEARQGNLTLGSGTESTT
                     IRANADGTITIPRNDDNTQRLTFLYSVEKADGSGTVTQRITFNPTLPAVQQGAVAATT
                     TIGQLGTTNANPTEVKVGESGDATFTYTNNSQITATTAPGSTSDGTIRLSMTRDGKDV
                     ELESVEIKPGETKTISIQNVKASDTAGEVTGSDFKVIEKVPDCNEPIRVAPSDHLAAT
                     PINLGNVNEGGSTANFAKLFFDSAVKRSAPVLPAGANVESYPAKTSASDYFTPGGNGG
                     LAAVTNGNWRGESETSRCYWMSETTHNYDYTVYVKPVEVAEPTPTPEPTPSETPAPAP
                     TPSESTPPAPTVEPTPAPAPTTPKVTPEPSAPVTPTPAPSEPVVTPSTEPTPSESPAP
                     VPSESTPPAPTQEATTPAPSVSPSEPSVEKPSEPAVVKPSEPGKPVQAKTGHESQPDG
                     TLVALIAALGALVAGGFFLVKKARANAAKKNATDANESDAVDAEAPEAVEPESAVESS
                     ADSVSDSGSDSSDGGSE*"
                     /db_xref="UniRef100_K9VQK2"
                     /db_xref="oni:Osc7112_6188"
                     /db_xref="K9VQK2_9CYAN"
     gene            129877..130938
                     /locus_tag="term6_saliva_scaffold_0_prodigal-single_163"
     CDS             129877..130938
                     /product="hypothetical protein"
                     /codon_start=1
                     /transl_table=11
                     /translation="MSQVYHINNEGRSLKCDDTSGRCPYKDKPHGKMSYTNAVAEVIA
                     HKKDRKRKEKQKARRRHHRDQQRKHNRNPYYSAGGVKTLLNDKNIASTPLKPGDKKVI
                     GANGKVYILPPLKERPLLTEEDYLLELEKQRIFLDRAKRITDRDERIANRKTPAGIRK
                     KLEQELEAERRAAEKLGVPWDVPHVRALWEARKQTAKKHGTTAHWPRLTKGQRQITAD
                     QMSPESLKKFDEHVKNINLANLTPSKHVHEKLAEGKLAGLDAEDIFATIENYKPQIYQ
                     VTGNGRHTNRAITISSETYSRVIAPEKGAKPVPCNLNLVISLDEPNKDGIITAYWNPV
                     GRKPQGSGIRFRDRWLKVT*"
     gene            130987..131451
                     /locus_tag="term6_saliva_scaffold_0_prodigal-single_164"
     CDS             130987..131451
                     /product="hypothetical protein"
                     /codon_start=1
                     /transl_table=11
                     /translation="MFKISPLDTYPVTTIKYSNDRTGRRCFIVLPRVHVDTTVENDAS
                     PLSKAVATTGGSTTLDVQCMWLNELDGLYEYMEDITHDLEDAPSWRVILMDDDDLETA
                     SSILSADSVEEAEKRLLVAYVRAIRALDGDLIEVPTSEEGALWLPDGGGFAE*"
     gene            131660..131731
                     /locus_tag="term6_saliva_scaffold_0_prodigal-single_trna_2
                     7"
     tRNA            131660..131731
                     /product="Gln"
     gene            131841..131915
                     /locus_tag="term6_saliva_scaffold_0_prodigal-single_trna_2
                     8"
     tRNA            131841..131915
                     /product="Gln"
     gene            131993..132075
                     /locus_tag="term6_saliva_scaffold_0_prodigal-single_trna_2
                     9"
     tRNA            131993..132075
                     /product="Ser"
     gene            132251..134269
                     /locus_tag="term6_saliva_scaffold_0_prodigal-single_165"
     CDS             132251..134269
                     /product="hypothetical protein"
                     /codon_start=1
                     /transl_table=11
                     /translation="MSSPARGAIHPFTVPDYPKLTSLEAAWVDFFNYRGLSADAIHES
                     LCGSRNIGTIRNRMEGNAGRRAVGKLMKTRKNGYEASVAPAYPYTLDVRRPNDPTHQE
                     FLSAGIDAEVGVDTGLEWDGAWSVEEDKYFTWLLAKYDALNDLVAKNDITVYYALYTP
                     RPYATVYKRPGVARFRDKVLELMNDAEALNNPPECPYAFSYFDYVARGLSRREPRPDS
                     RLFTYTGKYGEWSVRPQVQHPVRSLLTSLYVQGGSRENLTDLYESHSDFEALGNTARH
                     EIYTAAKKFLDSYFAGGEKRSAAIQGAVLTPYSAASVTPAVGDSALLCASQLNSNERP
                     VIVFNGLDDEQYTIYPWVNINLISSKNRTSELEYISHLLATYPQRDVVTYVALYTPRK
                     NLLGFTNLLSYTPSRILRTYKTSSECPYEVPFEAVYDPTIKRVRRYSELDEIQVTAGG
                     TTPDVYPVVIGGTPEAVPATGGECVQQVIDYYNEPESTVQVWEPTHEVPTSDEPPYMA
                     NVEPEPAPVIKPESAEPVYSIEDFSNDTGVPVGKILTCGYVAYYETHKGDLSFGDTAR
                     FFGLEPIDAAKTMMGHFDNEEDTHHYYPFQHLAFMFGLPDDTGVDMLLSIVDWDKAYN
                     LSWLAGDEHNAETLAKAASDKMKHIGFDDFAKQAGYAPSKFAWLIAQS*"
     gene            134487..136781
                     /locus_tag="term6_saliva_scaffold_0_prodigal-single_166"
     CDS             134487..136781
                     /product="Uncharacterized protein n=1 Tax=Reinekea
                     blandensis MED297 RepID=A4BKU6_9GAMM"
                     /codon_start=1
                     /transl_table=11
                     /translation="MAGLHTSYRLAPYPGVGKCVAKHVACPVGGAQQHLYNDYLSDEA
                     KQALAEDRPLSKAQMLEAIQKAKATPGSRLQIEAASLAQHNMMMHGYLLNSYAASFQK
                     QKSKVSKLSRVREKMKKVTTERVEKSGLKQNLEDKYGMGEGLVKFTELTGDHRLLNKA
                     DEHKTALSEYARRFDMETNSHPINNKKNREEPSKGEKSDKWYSRALTDEARAARMRER
                     LRKQGKPIPDMLKPGHQWGENMQKKMEGAVFIPDTSIKGKVEVGSGSNKRVEERDVSF
                     KELAKRKEFVDQQKANKKSAQNHIETLLAFSANERIRNGEALGDSITMTAHGRQVSAK
                     INYSVPVDEEIKNLPTELQEKITDPSTPTLTMDGVRAALESGRITQEQFDALSNPTNE
                     LNIISLRDMKAAAKKNSMKVPVPDPNKSVNNAKDMTSEIKRTLENYAETAETFEKETG
                     GNSLYQEEKWVKESTQALKDGVAEKYNTPNLNFIAGAEDRGASTSIVQSTRNNLISSD
                     SQKTVLGAELYDSLVKDFGIGKAKVNVDKMKEHLTKEQLDKCLGYGVSITDKKDPKLV
                     AKEKKQAEQAAAKKQREADRKKAATAKRREAEAAKKRAAAERKKAATAKKREAEAAKK
                     RAAAERKKAATATKKATATKATTTKAAAPKAAPAKKATAPKASAPKAPAATKATAAKP
                     ATKTATAKATAPKAPAAPKAAPAKKVTPAKAPAAKPATAKATAPKAAPAKKATAPKTA
                     AKPAATKATKAKAPAAPKAEAPAS*"
                     /db_xref="UniRef100_A4BKU6"
                     /db_xref="A4BKU6_9GAMM"
                     /db_xref="del:DelCs14_5032"
     gene            136896..137723
                     /locus_tag="term6_saliva_scaffold_0_prodigal-single_167"
     CDS             136896..137723
                     /product="hypothetical protein"
                     /codon_start=1
                     /transl_table=11
                     /translation="LSTNPTPDYLEIGQSVEVDGYVMTRTPEGTFLTPATEVYDPQAI
                     LEVYRDLGEQESPLDLIDLPDISALVPFDGFPDAVTDLPEPVTRNRELKSAYEGEGLP
                     MDNVEAQMIASDLARCGVGTIAPSQYGGDYTTVYSHVPTYDGSDIEIRALIFRSVPGD
                     PSISDSGALACWATSTPSLDTFQYVLDYEQDGTTLDSAYDVIDDYVDLESAVKVFSVY
                     IPDTENATAEQDEQFENLIAEVAVQWLEPTPEMIDTRVGLEEILRKIEREEKRAGKK*"
     gene            complement(137814..138101)
                     /locus_tag="term6_saliva_scaffold_0_prodigal-single_168"
     CDS             complement(137814..138101)
                     /product="hypothetical protein"
                     /codon_start=1
                     /transl_table=11
                     /translation="MEPLPNIESTSYVTIVADGTHKTTVYYMELAEVEQRTVFHEPPI
                     DEENVLTIEVVTEPGEEKLHDTLAQMVETIINYYTEQGYKTIDVIPAVDPN*"
     gene            138312..139748
                     /locus_tag="term6_saliva_scaffold_0_prodigal-single_169"
     CDS             138312..139748
                     /product="hypothetical protein"
                     /codon_start=1
                     /transl_table=11
                     /translation="MHISPATDEHDSRLMPCSSPLRCPYRNNQDAASAGMPLVHGDKA
                     FIESAIKHAARKDAEISAALSEQIRNIELGVDSGLTSPEFKEWVKQKLWEKAHPDIRE
                     LDGFGFATDDEWAPWAGNTDMTPYYSTEEERQVVREKYEHASSEWVRKKIELESRPQL
                     ITVNYGDGVERYNLDYLTHSRSGIIPGTSPRDESTHNSYLFTTDSRLKSAGKDVQLDP
                     NQSNLFIATYETNPSRLSASRFEPNHESLRGLKVEPIQAYSGARTYYTPLPGDVIKGE
                     DGEFHFNPNMPSVLQDAPIAPTPSARKEDGSVWTERRAAGHTVEGSAYRAGAFELSGG
                     RLNREQNTITTDLMRINDQNGDYTRTEHVYEPVFNRNANVLNVRNSVEAKTFAERFIR
                     YDESEDTYSIDWGELKDAGIDMLVFDECKEGWDVVTGGGGQRGFAWSGLDHSTQSYIL
                     SGDIVCGWVQYDVGLRYAPYTGSRGGGH*"
     gene            139802..140140
                     /locus_tag="term6_saliva_scaffold_0_prodigal-single_170"
     CDS             139802..140140
                     /product="hypothetical protein"
                     /codon_start=1
                     /transl_table=11
                     /translation="VIASSTCATPGLTTLTARIDVMDIQVTYRTPKVLSPAYWEEVIQ
                     RSPAIGENGEALKSKYNNVTPDKAPTAHDALALAAQELHKGIFADREDMPPTLLEVEA
                     YVYGLLEPPF*"
     gene            140115..140768
                     /locus_tag="term6_saliva_scaffold_0_prodigal-single_171"
     CDS             140115..140768
                     /product="hypothetical protein"
                     /codon_start=1
                     /transl_table=11
                     /translation="MVYWNPRFRSKLLRKPTRNPKANAILFPEPPAGDAQYLCGIPIA
                     YVRNVGSALGVTVKGVHVWLIPSGDIKPGHVVAPRDPEKAPADVYRLTSSQPIFAPVY
                     DFIEKFIVRNEDGLPTPKRIRQKFIDDFASQTLDWLSNVLQDEDVEYRELLERADLAT
                     VGKLMMYCVSFFYDVPVDALGYTVDEYKYQTDSTIIDVMEAVLHEDVEEELKAESED*"
     gene            140864..140939
                     /locus_tag="term6_saliva_scaffold_0_prodigal-single_trna_3
                     0"
     tRNA            140864..140939
                     /product="Pro"
     gene            141184..144015
                     /locus_tag="term6_saliva_scaffold_0_prodigal-single_172"
     CDS             141184..144015
                     /product="Putative uncharacterized protein n=1 Tax
                     =Aureococcus anophagefferens RepID=F0YCV5_AURAN"
                     /codon_start=1
                     /transl_table=11
                     /translation="MKSPNRSKKKNLIAGAGLALMIPSTFAGAANALSASDAKPQEYK
                     GAVSAEEYSKSTYDIPVDYSSLDAIAKAAQEKGVKVTTGETKTITATDHADGVKKAEE
                     AKKDAASQVESLKKAVATIEQNKQAEAKAKADADAAAKVAKEAEAIKAENAKITEENK
                     AITAENEKIKAENEAAKKDADAKNAAALKSYNEAKAAQDKLKAEQVTNANPNKAIVDA
                     KNLAVEQPFDVVDNDNTLVSINGAAPQDSLDERSDFPDNWSSENTYRFTNLDGNKPNL
                     SLKYKDAAVDKATGKKLTAQVDVVRFVSNPTGAPYANGSPKWSNMIDVHSSFKDIISF
                     QKIYNMELKVTLTYSDTGAAYEKQFYLTPGSLNAQQTQGATAANRYEFTAPGNGVIAT
                     FLNTESRISPEAQSLQGTSASMPGTEHVGFYIRQGSNQGGVVFDETDDALKYLGVTYL
                     VNNGASIYVGTTGNPGVPGDDGVSGDPKSVADSDYSPNTIDASYNHLMLSANTVAPTL
                     KDPVKPKPITPEEKPLKPLKPLKQVPTVPEVKKPDLKPVPEVKLNKVTIKVANIAPEK
                     TVANEDVVIPAGNDLPTQTVTGNTGSKAPEQFSITDLVEYGKDADGNWRALVSITKDS
                     LKVVDADGKDVTSKFDIQVEEGKLISGTGTDFDGHVADVVTATAKNPQELGANKSYSL
                     KVESKSLNDFKADEMRDLGIVTVNNTPIVTSIHRVKEVVGQVNKELTTPAEDIKAGAT
                     LRWKAQAKNNSGADMKKAVISEFPDNAQFDVKSVKFLSTNNRGTVNGNVWEIGELKAG
                     ETVEFEVEVTLKSDLDMNRVYSEGILNTIVLTNNPSPSDPTPTTPPEKCQVNTTVGED
                     TDGCDATVTKLVPPPATPETPEPPKPSEPAKPEQPKTIEKATAETGETGYAGAGLNPA
                     VAGGIGILGLAAAGGITVAVRRRRKNDAE*"
                     /db_xref="UniRef100_F0YCV5"
                     /db_xref="F0YCV5_AURAN"
                     /db_xref="shm:Shewmr7_1091"
     gene            144124..145701
                     /locus_tag="term6_saliva_scaffold_0_prodigal-single_173"
     CDS             144124..145701
                     /product="Putative transposase, IS605 OrfB family n=1 Tax
                     =Mobiluncus mulieris FB024-16 RepID=E1MGB2_9ACTO"
                     /codon_start=1
                     /transl_table=11
                     /translation="LAKSQTYKAFVARPTHILDLNGELREIAPVMSQLMSEIRNISTY
                     ATYVVRNDTVLGERLARAGAVQPAAAGSRAGVTMPDFLASGRTGRSRKERLIQYNVVT
                     AFRSWLERIKAVNGESDKYISQGWKRTMNAAPPSYGEDYINLGAVDKQYAVIENNPFT
                     DGEITLKMVIQGQWYRLLFPFDNTRFTEGKVTLPFVKVEDGKPVFIFSVVTDNPIVQF
                     SSDYTIGVDVGINDYATVAVRDTKTGKITYQTTLSQRVHSLWNSVRASEKQVRQLREK
                     AARLLQDRTYERQAIMAALDEAQLHRAAASRKKRELAILATQEIAYLSHFYGNAVVAV
                     EDLSWITNTMQNGYWNRGAFVQWLTHYVSQNGGWVVTVSAFNTSQVCHKCGSEVTHPK
                     HKVSQCAKHGIMDRDVNAAANIAARAVPKVEKARKTKAKNPQLQEKQTPLKTPVARCS
                     LKYPGRDRTKNVPTPKRKNHPRNVKEVTLPSSPARVNPTTVLADCNTCSVNVTGTSQA
                     AIKQGDVSYKCKLCNLN*"
                     /db_xref="UniRef100_E1MGB2"
                     /db_xref="E1MGB2_9ACTO"
     gene            complement(146376..147152)
                     /locus_tag="term6_saliva_scaffold_0_prodigal-single_174"
     CDS             complement(146376..147152)
                     /product="Uncharacterized protein n=1 Tax=Chloroflexus
                     aggregans (strain MD-66 / DSM 9485) RepID=B8G6L2_CHLAD"
                     /codon_start=1
                     /transl_table=11
                     /translation="LKKLAPLTLAALALTLTACGGTAENTNTTNTPTATATTTATQSP
                     TATATPEATHSADAAKPTAEGNDYATGMTGVVKSDPTPGSVTVVTGDKPVVAPNPEHT
                     ATTATNDDKSKLENQLKTLDGSPVISGNSVVIPKRTYDIQPAESREANGVLDQSKYAE
                     IVIIDDVQPGNPEYAIVSAQIKGNEADIKKNGPRPISSNSAWQALNNNDSTRIQGFSK
                     YEPNAVYTGKDILVLHIKQANHGAYAKGGATPVPTPAPSN*"
                     /db_xref="UniRef100_B8G6L2"
                     /db_xref="cag:Cagg_1035"
                     /db_xref="I0HZ24_CALAS"
                     /db_xref="B8G6L2_CHLAD"
     gene            147286..148167
                     /locus_tag="term6_saliva_scaffold_0_prodigal-single_175"
     CDS             147286..148167
                     /product="hypothetical protein"
                     /codon_start=1
                     /transl_table=11
                     /translation="MKDKRPDLYDLYEDDYDKSAASVRGTKGLITRRQAVLGGTLSLA
                     ALGLTAYGFFRPQVGSDGVIRVPYTVQNRGATPVATTDAGEPVYQPPKDDVGDKMPVL
                     DDNTLYAPKPEVEVHAAVCEVDAAKVTNDIPANLPAFGWSIPTQGISASLSASGSTSG
                     KMVLPITADGSGIWYSKSNPITASEGSTILAGHVNRRSYYLSPWGYLHQLSGCERLFL
                     TDGNGHVTQWHVTDMFTVPQDKLTEVQGMWDKTGDRSLWLVTCSGQQVGSDGATGGNT
                     FGFNYRYNLVVRCAPNT*"
     gene            148243..148851
                     /locus_tag="term6_saliva_scaffold_0_prodigal-single_176"
     CDS             148243..148851
                     /product="hypothetical protein"
                     /codon_start=1
                     /transl_table=11
                     /translation="MPLLPDTPITHDKDIWELLPENMWENIFMAQGFSSRVDTAIGHQ
                     LDSEDMKKYASEEAAYEYCDNQNYDIIKSNTAVILEMIGKGDPLREAYAQTVAQVYTR
                     AAITGYVYEGGLGGGGGFNFGPISTPDLVLLEIGLLDITGNEKTFQEILDTSLRKYQR
                     VVDMHKGRNKEARVNRYYWDKVLNLIADELDLEASTWTIKLN*"
     gene            148873..149043
                     /locus_tag="term6_saliva_scaffold_0_prodigal-single_177"
     CDS             148873..149043
                     /product="hypothetical protein"
                     /codon_start=1
                     /transl_table=11
                     /translation="MFKKILNTFRKAKTTPEAPGGTSKDPKPVSDVPLVEGGANQVDT
                     RVIRLDSCCQVC*"
     gene            149120..150691
                     /locus_tag="term6_saliva_scaffold_0_prodigal-single_178"
     CDS             149120..150691
                     /product="Putative transposase, IS605 OrfB family n=1 Tax
                     =Mobiluncus mulieris FB024-16 RepID=E1MGB2_9ACTO"
                     /codon_start=1
                     /transl_table=11
                     /translation="LAKNQTYRAFTVHPSHVLNLDGELLDGAPIMAQLASEIRGISSY
                     ATYITRNDTQLGNELARITTTAPAEAGRRAGVVMPDFLVSGRGKSRKERLLRYNVVTA
                     FRSWQERTKAVNGESAKYVSQGWKRTANDSAPTYGEGDFINLGAVDKQYAVIENDNPF
                     SDGEIVLKMVIRGAWYYLIFNFDNRRFTEGKVTLPLIKVENNQPVFIFSVVTDNPVVQ
                     FSSDYVIGVDVGINNYATVVVRNTATGKIVHRTTLSQRVHSLWNSVRASERQVKQLRE
                     KATRLLNDRPYERQAIMAALDEAQLHRKAASRKKKELAIVAAQEIAHLSHFYGNAVVA
                     IEDLSWIRNTMQNGRWNRGAFVQWLTHYVSQNDGWVVAVNSARTSQLCHKCSSEVEHP
                     EHKVSRCPMHGDMDRDVNAAANIAARAVPKVEKARKKRAKNPRLQEDAPLKTPITRCS
                     LKYPGRDRTKNCPTPKRKKKCQGVNTLSSPARAQANRLEASVLADCLTYGVAGTSQAA
                     IKQGTITTYRLCSPI*"
                     /db_xref="UniRef100_E1MGB2"
                     /db_xref="E1MGB2_9ACTO"
     gene            150802..151347
                     /locus_tag="term6_saliva_scaffold_0_prodigal-single_179"
     CDS             150802..151347
                     /product="hypothetical protein"
                     /codon_start=1
                     /transl_table=11
                     /translation="MSEHVGDKEQETTPDTPEVEEAAENSEVAEGQETISDEDDMTAV
                     TKEKNALRVATLTLYVTMILIGVSMGASIPSSTHAMPEWYHILLGTVLIFGILKFLTR
                     DTDFKGLAKFHAPIVVPGAFVASSLTVLVTGSVQVASVISLVSGLLLLTIALVVCVIV
                     FRLCGRQNKTIRECEKMLKGK*"
     gene            151397..151471
                     /locus_tag="term6_saliva_scaffold_0_prodigal-single_trna_3
                     1"
     tRNA            151397..151471
                     /product="Gly"
     gene            151559..151647
                     /locus_tag="term6_saliva_scaffold_0_prodigal-single_trna_3
                     2"
     tRNA            151559..151647
                     /product="Ser"
     gene            complement(151735..152088)
                     /locus_tag="term6_saliva_scaffold_0_prodigal-single_180"
     CDS             complement(151735..152088)
                     /product="hypothetical protein"
                     /codon_start=1
                     /transl_table=11
                     /translation="MNEEPTTENTLELTTKEKAVAILATLIHAATATWCTIELMNPTI
                     PLIGLTALIITLWGSLKAEETYRQMLLGIYATFSVTALLAASDGMRRGDMHGPALILA
                     AGAILQYMANLATKA*"
     gene            152326..155877
                     /locus_tag="term6_saliva_scaffold_0_prodigal-single_181"
     CDS             152326..155877
                     /product="Protein translocase subunit SecA 1 n=1 Tax
                     =Corynebacterium jeikeium (strain K411) RepID=SECA1_CORJK"
                     /codon_start=1
                     /transl_table=11
                     /translation="LANFLEHLLRAGEKREVRRANTLIGQINALEFVYEEMTDEELAA
                     QTPEFKERIKSGESLDVLIPEAFAVVREVARRVLGKRHYDVQLEGGIALHYGQVAEMK
                     TGEGKAVTVSTPIPTPTGAKLAGDIRIGDTVYAGNGDLTVIAGVFPQGKQDVYALVLD
                     DLRTVRCNLQHRWDIAPRMSSTLYETVETEDILRKLKSGQQVFIPRNGCTLNDDMALA
                     THPTETVKVTKDSLLSVTDFEGTTRVVNDSSNYMYLGSSTYIRDNRSPLEPLQRSGVI
                     VAYRDKRNHAVKHFFVNLDKAPAAKLEAGNLADVIAATAAPSFGDPANTVAPAKYQAE
                     NFIQMTSKPVGATGLRIGYALTRGNAETIAWYARALGYSATVKDIEGLGFFPYTVQID
                     TAPTGNVEVTAVLELGVQEEQVCFTVTHPSHLFLAGDHVVTHNTLTAVAPMYLNALTG
                     KGAHLVTTNDYLAREQEQQMGLIYSFLGLTHGALQESMSPEERRDIYSRDIVYGTNNQ
                     FGFDYLRDNLALTPEERVQRELNFVIIDELDSILLDEATTPLIISAPAQNVEEAEKWF
                     TNAAALMPLLKRDEHYTVDEKKKVVDFTDEGLNMIIDYFGTTDKILFGSHSEILTFLR
                     SALQAETLYHNRKEYIIQGGEIMIVDEHTGRAMEGRRYSDGLHQAIEAKERRNGHLEV
                     KIQPENPTSATITLQNFFRLYDKMSGMTGTAASEAAELADTYGLAVRTIPPNKPKQRI
                     DEQDELYLTEQDKMDAVVAEILDIRQRALDEVEDGEEPLIQPILIGTTSVAASEKLSR
                     KLAKAGIVHNVLNAKHIEKEAHIIAQAGKLGAVTVSTNMAGRGTDILLGGNAEMMVAE
                     QLAIMGLSIEHTPAAYEEQYKVLLPQMEEKISVEAEKVRAAGGLYVMGTARHDSRRID
                     NQLIGRSGRQGDPGRSKFFLSLEDELFRFHASRSTLILAHLFEAYGSPIKGKQLTKAI
                     ERAQGAVDGMHRSSRKQTLEYDDVLNGQRKKLYSDRTEILLGDDDMAADLVTKFIDSS
                     VRTTIDEWVAENGEHLDDWDLPTLWKHLREELDWVPSITPKDLLAEYPTSTELTRDVL
                     VDELAAAAKVHWDSLVEANSVWRTQARSIILGAIDQEWVGHLADLGYLKEGIGLRAYA
                     QKDPKIEYRLESADMFNQMTSTLIPKRVAQELLKPRI*"
                     /db_xref="UniRef100_Q4JTQ3"
                     /db_xref="cjk:jk1630"
                     /db_xref="SECA1_CORJK"
     gene            155962..156360
                     /locus_tag="term6_saliva_scaffold_0_prodigal-single_182"
     CDS             155962..156360
                     /product="hypothetical protein"
                     /codon_start=1
                     /transl_table=11
                     /translation="MLDAFFVLEVGGNGYGETTEEIATRFEELLSQNKTLTLALEDIS
                     TGGWFRCYADIVGEDLHTLDDRLYYTLKAYDVEACAYMSYLKALQANGETAYLNFNTA
                     NVSKDAHSDLTWNFTVSFELVNTDNKVTDD*"
     gene            156353..156508
                     /locus_tag="term6_saliva_scaffold_0_prodigal-single_183"
     CDS             156353..156508
                     /product="hypothetical protein"
                     /codon_start=1
                     /transl_table=11
                     /translation="MIKGKIRRAMEAALERLKAWNANQATPEVTTNTAPNPTRALACS
                     AGRFNHK*"
     gene            156521..156679
                     /locus_tag="term6_saliva_scaffold_0_prodigal-single_184"
     CDS             156521..156679
                     /product="hypothetical protein"
                     /codon_start=1
                     /transl_table=11
                     /translation="MLFNEEPTTTNTPQPAVEPAYGVDFMRGFMLMSLPCAALWGLVA
                     FGITNLPL*"
     gene            156708..157385
                     /locus_tag="term6_saliva_scaffold_0_prodigal-single_185"
     CDS             156708..157385
                     /product="hypothetical protein"
                     /codon_start=1
                     /transl_table=11
                     /translation="MNYITAHELVNPVFWIVIFGFLGLICAIFTVIQLGIISNIGALF
                     RGKSSVKYDSIRTDEKALWTFAILAFCFISATVYLLWSEHNSRSVSVSEGITTVTRVD
                     EAQMRNWRSEEKGVDLVYSYTDPSGVPVFKDYGDPQNEVYRKCSLIFTDAKRQDGLVL
                     FDREIRMKVTPQCSNTTVDGSLVPITTATANPKSTPSPSKGTAKATPAPSATPSKRPT
                     PSVSYAR*"
     gene            157566..159086
                     /locus_tag="term6_saliva_scaffold_0_prodigal-single_186"
     CDS             157566..159086
                     /product="hypothetical protein"
                     /codon_start=1
                     /transl_table=11
                     /translation="MAWHISPNGDINSCVGYNGPKGCKYKNKEVEHFDTYSKAVAAKE
                     ARISKRHKENLQEARAELTKEQTLLIPANDSRRYIADSQMRQKYAQLNSDYNLSRYYA
                     PDGAAAEVSAPREGANASPVDMWVRADSLFATRRTDIGDPDSGSTIPANRNKADALLK
                     KHRESVQNPHTDIAVLTADEKYPPVKHMQAHQQQYLDRLAAIGEDRYLEYVDAGRESV
                     KVSQNLILSRQTGLIMKRLMTGEAKPDGVPTTVDDEDYQKLLKEVPLALWSNPKFMEW
                     AHSTGYPMDNGIPGAARDAEHLEEMLNACAGTPDAEGNVLIFNEKFSNIDNTVYNPQD
                     LLKVAPAQIPEKTIAEVIAAQTSPNDPELKEDLKAFRFNDTVGCGYMTITAQNQRRKY
                     ADGFYEHYSNPAYHNLGSYQGLNKVRQGDIIRRPSNTDPSRNTYAVVLDTTPEGVLYQ
                     GFPSYSKYDLPVLADADRALALYKAGARRTETPTGFTAYHGIDTTDGTVDEGWYAW*"
     gene            159258..162251
                     /locus_tag="term6_saliva_scaffold_0_prodigal-single_187"
     CDS             159258..162251
                     /product="Putative uncharacterized protein n=1 Tax=Rothia
                     mucilaginosa M508 RepID=G5ER74_9MICC"
                     /codon_start=1
                     /transl_table=11
                     /translation="LTAKTPQKKAAKTIFASTVLAATVASTLAPAVATGEPDNGKAKT
                     VTAGSTITVSENETIKNNADTHVNGDTATTEAAPTLQGAVDVKNIKVALAETPEEGAK
                     KGGATVGWGAKAQAEDKQNLTGAQDNTLVNGTPSLAVVPLTTKSGWKPGWGVLGQDVS
                     NHQPNINWRAQYAGGSRFSWMKTSEGTTYVDPTFSGHYRGAREAGLVTGGYHFALPSQ
                     SSGRTQAEIFIKNGGGWSADGKTLPGMLDLEYNPYPSLGNTCFGMSQSQLKAWTWDFM
                     NTYKEKTGRYPTIYSTTDWWNTCMGGTGEFKGAPLHIANYSTGPGYMPGGSTSFDIWQ
                     FSSVAPFAGDSNVFNGTTAELDNFVRNANYVSKWSSNGKVSPAPTGFRSAHAPVAPKP
                     APVVDNGDRNFGNGGYLNIHSGIGSYWNKNQERYGTPIGRELALPNGWAQDFTNGYRI
                     LHRKDGKGGAVYLRGAIGDLWVKNGNEYGKFGYPLTDEYSFRESAQQDFDSDKKLIWS
                     EKNGVHVMTNFKPIIQKWFDLGDVRTVGTPITDEITNGDVIYQDFRTNDGSKITRISW
                     NTRTNAVTVDTLDPMSANGFAVKNGIREYLKRVGQDYGGAIENERTVDRLRGVWEQDF
                     KDGHRVVYSYGAQGKSVWLRGAIGGMWAQSGGSAGTYRYPTSEELTRDGITYQDFGSG
                     HKLAWTEQTGVHEIWTRGAIGGKWSENPGFYGAPSTNEVNRGSGIVTQDFRTTDGRTN
                     KIVWTEKTGAHNIDPTSAIARKWLSYGEVGKNKLGVPVSEEYYVHGGRAQDFKNGDDY
                     YIVGWDASTNRTHVIQFNSAVGKKWAAEGHWDKHGFPQTDVVGDRNATTQTFSKTGRI
                     STIATGTVRGSISFHPASLAAEPVAVQNHDKHSDIVKSAKSGLGGTYVWGGKTFKNWD
                     CSGFVSWVYAQHGIKLTPYTYSMKNELKPTTTPKPGDIVFQNGYSHVGIYLGDGKMIS
                     ALNPSSGTLIHPVNWMPVDGYYTAL*"
                     /db_xref="UniRef100_G5ER74"
                     /db_xref="G5ER74_9MICC"
                     /db_xref="rmu:RMDY18_08330"
     gene            162492..162562
                     /locus_tag="term6_saliva_scaffold_0_prodigal-single_trna_3
                     3"
     tRNA            162492..162562
                     /product="Cys"
     gene            162807..164414
                     /locus_tag="term6_saliva_scaffold_0_prodigal-single_188"
     CDS             162807..164414
                     /product="hypothetical protein"
                     /codon_start=1
                     /transl_table=11
                     /translation="MPITRRSLIAGSIAGAATVAMTATSANARERFIEPAISPSITKV
                     PTPAVGHAIKRGGSMESLASINSITVSPDGNIIPGYGNLNLNGDSWGTSRVCLSAFDR
                     NGNSITNPQPAGSEEIKGFYAEGRIYLPLLDPSQPAGFNHLHNRTAVWESDIKNRNWV
                     LRDIVDPQGNPYRAEHVTSICSAPNTDGTLFIAISSHRDNTHGFGYEDGVILAGDFEG
                     GFVPIYISSAPNQGVHLLPTEQQVDTGAEAPTVRATRTIKKGGKQDITLYLGPTSTAP
                     TYALKDEEFQRHWRKNAPVVSAEHQYKHDWGVYSSDVRNSASLPNDTFEFGNGWRFEP
                     GNIKADRNVAGIQGYIRHRDASRRFNLAIPNEEHPEKDMGILHTYMRSNSEVWHAIRS
                     QFGDLTIINTMNGLVWHVNKGDFKRYKSADTKEPLRNELLKVSGDSFGVLLTGNSGNP
                     KFVFGTTDGYLIYIEGLLPYTAAKDMLRHPGTNTRFGDDYEYETYKYGMSLKDYRAND
                     AADIRDARRMGIAQGLRPRSYYKRVAD*"
     gene            164529..165419
                     /locus_tag="term6_saliva_scaffold_0_prodigal-single_189"
     CDS             164529..165419
                     /product="hypothetical protein"
                     /codon_start=1
                     /transl_table=11
                     /translation="MPTEVNTPATEATNTPTGDAATTNATATPKSESSGLSTGVLLLS
                     GAAFIVGVFILGNIIVNAVSGAVSSWNLPVGSSHILSMLYSVAMAALTAIAGFFIANR
                     LNMPLKEMLFGIFNPLQIPSYLKAGAIGAVALLVFNVVVTLFEGNTGISKVFVPPYQV
                     MNIPTLLASLGFTVVLAPIAEEMLFRGALLSLVRNSSFSVKALMVAISSFGFMGYHVA
                     GAFMSAFQTSTSAGDFNVFLATLTATMPMLVLYFLSGVMLCLITLKTQNIYASWVAHA
                     IYNMAILYGANTFILNLLPH*"
     gene            165770..166885
                     /locus_tag="term6_saliva_scaffold_0_prodigal-single_190"
     CDS             165770..166885
                     /product="Cell wall-associated hydrolase n=1 Tax=Rothia
                     mucilaginosa (strain DY-18) RepID=D2NR22_ROTMD"
                     /codon_start=1
                     /transl_table=11
                     /translation="MSKLNFYSKMFIAVPTIASIALGNAAMATEINPHSNPAAVEQTS
                     TIPVEGLNTAPNALPGTSSASLINENSTEKIGLSASDRAQLKNVLPVDFPDEARDVVQ
                     LIDAQNKAADKAIARSNALNKMMTSIIETRDELAAKADAEKKAEEEKAAKAKAEEEAA
                     KKKADEEKAKTEAAKKITEVPTSPATVASATNATSGDEGQTSATVSVQSNTQTAYTPT
                     AIPTTAPVATSSGNVYSSNFDVKLTPATTGTTADVNTGNLDATRAGIVKTAETGLGGA
                     YIWGGKTFRAWDCSGFVSWVFAQHGIKLTAYTYSMVGELKPTSAPKPGDIVFQNGYSH
                     VGIYLGDGKMISALNPSEGTLIHSVSIMHVDGYYTAL*"
                     /db_xref="UniRef100_D2NR22"
                     /db_xref="rmu:RMDY18_02660"
                     /db_xref="D2NR22_ROTMD"
     gene            167040..167699
                     /locus_tag="term6_saliva_scaffold_0_prodigal-single_191"
     CDS             167040..167699
                     /product="Metal dependent phosphohydrolase, HD region n=1
                     Tax=Bacillus cereus AH1134 RepID=B5UXB5_BACCE"
                     /codon_start=1
                     /transl_table=11
                     /translation="MGFVYPVTNNDQLTFAEILESGGAVVPAISDGSTVWKLRVTDHI
                     IYLANVGPKALLEAESSGHKYLLDVDYLQWLISAARYVAQHIHRGKSDYGGNDYFGGH
                     VESVAERVSNSGGDTDAIIVAYLHDVLEDSNLNPGELEKIFPPRIVETVSLLTHERSD
                     EQYYEYMERLSSNPLARIVKTAEVEDNRDVTRLREITDKDAWRLAKYDYAARFLADKA
                     F*"
                     /db_xref="UniRef100_B5UXB5"
                     /db_xref="B5UXB5_BACCE"
                     /db_xref="bwe:BcerKBAB4_5695"
     gene            167817..170894
                     /locus_tag="term6_saliva_scaffold_0_prodigal-single_192"
     CDS             167817..170894
                     /product="hypothetical protein"
                     /codon_start=1
                     /transl_table=11
                     /translation="MNVPRNSKPLVALTMTGVSLAMPVISSSQAFAAESPAPVQVANQ
                     NLAGSSLKVTGGEGPVQTLTNGRGGVTRQVTLTIPNLDGALKAGQTTEIELIPTLAAG
                     SEGKENAGNLLFTTKMVDVLDASGKKIGTLSNHPTNSRIIRITWNDAITENPRDISAN
                     FTANIDPLNDEKVVKTYNLQYKATGVGTIDGGQIKLNPAATQPNFIAPGGVWYGGQGV
                     AKCGVPDAFLKGQTVPNGVVKGGTYEIELVIDPAKQQFRIGQGEADDYLKKNPNFALI
                     PSLPAKEIGGRWYPLQGKELAQWGKDNPDLRKYITVVDGMKQDEWLNGTYDVDSVSEK
                     FWARAATGVFANTVRGELKERGVTEPLVTIDFEKSTPGKLVLKHKALWDGMSFWFSTT
                     SPDVSKVVEVTPDWKVKDYGPGLDAEGKRCGDVQLTAEAIRNKETIFTFESHTYRTDV
                     AGRPQTGWNPAWGGYSYEDGSAEAYALPKDGNEQKQGAYGVPLVADLMENSSTVKPYT
                     LDKSKTVFANTDGATISENGKKIIVPGKATITIDDKGIATAVPEKGFSGTVTVNYNIY
                     DSGKATTKVPSTATFTWAKQSNLTVAPAEKTVLVNSEKSHTLDPLATAKVDGSTVDAS
                     TLKLGDGAGSTTYAFGDSGVTAKVVNGKVVFDHPQNIVGDFTVRYTVSTADGKQAEST
                     VTLHVQPVNTAIGIVTKINGDDANTQPVNLKVGENGVATGKVTVELTNTKDSAVTLNE
                     SNLAVANIDGGKVALPAGFTLAPGETKTIELGNVSVKSGETVQVEYKATQTANVFKRW
                     DGTKVAGTVGSAQAVTDPALAKAEVVSEVPGNPPVVEENPEATFEAPKANDDGFKIDS
                     DNPTILQDIATNDIGGKLNNADDPLDVKTIRFLDEKGNPVTERSFPEGTYKVDENGTV
                     TFTRTAGYKGDLPSVDYVISTVSGQTAQAKITLINEFKEQPVEPTPTPEAPKPSEPVV
                     EKPSEPSKLVEAKTGHTSDPAVNPAALGGMLMVVAAGAGATIARTVRKRNDDA*"
     gene            170979..172793
                     /locus_tag="term6_saliva_scaffold_0_prodigal-single_193"
     CDS             170979..172793
                     /product="Similar to hedgehog protein n=1 Tax
                     =Cyanidioschyzon merolae strain 10D RepID=M1VFQ8_CYAME"
                     /codon_start=1
                     /transl_table=11
                     /translation="MCWLSPFWAYLFLFLLKMGIDLTVKMSPKKVGLATLATLSMASG
                     ATVAGAANITPSTPKPECIASTFQPEFKCPDWADEFNGTEVNTAFWNVYNGYSEAKQD
                     PYGRYTKDAVSVKDGKLHLTTKVGANGLKGNSAEMTTNNKVAFEDGYWEYSLSYTGYG
                     HVGGYLYGNGNVAGPQMGEVDGFEAFGATDNSTRSEAGKKEKFQQADKNQSVIHFSQA
                     AIDAQSGKKTTHTKAVWMKNKAPGESVVVGILKNSDGVKIFRDGVLVDEFKSSDPNYA
                     LTFPEGQPLNMTLTARVSNVYWGVQDNPTGGISVDYVRHYPLVTAEPEPTPTPEPTPS
                     DTPAPEPTPTVEPTPSETPAPAPTTDKPTPIPEPTSTTPAVTPEPTVDPTPAPAPTTD
                     KPTPEPTPTSPVVTPEPSAPVTPAPVPTPSESTTPEPTVEPTPAPSPSNPVVTPTPEP
                     TVSESPTPAPTESPKSENPAPSAEPTVSTSPTPTATPTTEAPKVGVTPTPESTKTPEP
                     LPSVTEEAPAPKATPSTSESPVATPKDASPSATVQPSTDSTPTNDSASPVKRVEAKTG
                     HDTQGNIFAIGAVAVGFLIIAGFAVYMVRKSKRDSEEE*"
                     /db_xref="UniRef100_M1VFQ8"
                     /db_xref="M1VFQ8_CYAME"
                     /db_xref="bgu:KS03_3492"
     gene            172917..173987
                     /locus_tag="term6_saliva_scaffold_0_prodigal-single_194"
     CDS             172917..173987
                     /product="hypothetical protein"
                     /codon_start=1
                     /transl_table=11
                     /translation="LNTANPVIFLVAHLVPSATSGSSASSLAIMPVTGGSLDPVGAPS
                     VHSSLTGKVIEGISIVDSCTALSESYGAVDFCLLGWDTARILNVLQRVLPDVRRLVGE
                     RVIDMSTFDSVLKTMPGGAPFKVEPPAGDLKPSGALDYVLDFYKSTLDYLAASQYENG
                     TVSTGSSTALGEPTNAPLIGIGGDPEHVAKLVDAFGGDWVVLDVNDGLYDAVLVLNPY
                     IVLNDGSLKPFAPAFVEDFDSSWDNACKNSYVRDFMERLDVDVIRGLIDETAWCGMLD
                     YRIWLLLQEGKKVIVSNVRFPEEVSVIHSRNGISVHVSSTDDMELGVPDVAGNVFDIL
                     VVDDGSPGGLKHQAKNIEDLTH*"
     gene            174075..175625
                     /locus_tag="term6_saliva_scaffold_0_prodigal-single_195"
     CDS             174075..175625
                     /product="hypothetical protein"
                     /codon_start=1
                     /transl_table=11
                     /translation="MVPSEVHHPTVDDLNNPLEEIRASIHKRADKRTYSEKLRESEEA
                     RKKNTLPAPISVAEGDLIPPPKGQYPLPPTHAVFLKGAELGLDVLSDRMFKIVASTYK
                     KGLYTEDEIDCFTTIPSGKPPVLRWDIIDESRIPEWAKPRFFYPSGDRRKKAKLGFPI
                     PKLPPEESPSGDNVVTPDEAYFLGDSEFLDEPVNVPWANDSFDRKLFIPGLHGQVDVY
                     KNRFLKLMPRMDTTITLGNMLRLAPFQEYGFNADDEPVNIAPTSANFALLDKIRENTQ
                     NSVMPFVNIIGANEVAYLNLPKEAADNYMKDAPNGVNYVREGWLTDEKVSKAAFRYYV
                     AVEVDGRLVTHAGLSHGEWVNLGRPQTAREAAYALNIKYLGTLYQGQCYRLGDGINYA
                     ANPIMGHPIAEVYSSWMSTPEICPFPQIHGSISMRDLTGHEVSSTYLHPMFYAEKMRY
                     HRWGTSITLKGQSFYAIEGPRKTLVKIGDYQRGYGSYVQAVHKQNAQPVYAPNVPTVI
                     SADGSVIR*"
     gene            complement(175795..176631)
                     /locus_tag="term6_saliva_scaffold_0_prodigal-single_196"
     CDS             complement(175795..176631)
                     /product="Uncharacterized protein n=1 Tax=Rothia
                     dentocariosa M567 RepID=D8UN77_9MICC"
                     /codon_start=1
                     /transl_table=11
                     /translation="MPTENTNSNKKKMSRRELFMYSGIIAGASLATGGATYYFTDQQS
                     KSSGEQFNAPNETTIAKIQEENAAKATSAPSPATPTKEPTQEPEISTTMTPTPEPEGV
                     ENLPEDTTPSIGEQPKNIDWNTINPMTLRIPDVGFNAGLTYTGDTYNAQTGYSEINVP
                     VTYRIGVYTDSAPLTSATGTTLLVGHVNWSNGAAAPMSAITACKVGNTVYTTDHNGTL
                     TEWAVTGIEPKIPQSDLSKRWNVTAKTGKRQLLMATCRGTYQNGRWTYHDNFVVIAEP
                     KK*"
                     /db_xref="UniRef100_D8UN77"
                     /db_xref="D8UN77_9MICC"
                     /db_xref="rey:O5Y_02540"
     gene            176727..177335
                     /locus_tag="term6_saliva_scaffold_0_prodigal-single_197"
     CDS             176727..177335
                     /product="hypothetical protein"
                     /codon_start=1
                     /transl_table=11
                     /translation="MVPAGNEQAKATHYGKRRPGYGTEYGAVPTAEEIVNSLDNKGIG
                     DLQFSVEELESILDERDLTNLRVLAESIVKAMIDTPAAITRQYEAQRYYLAARYAHER
                     ALATARVEIRNRTFREGKKLTENEIKDLAELEADSTKIDLITAEIGLNAAKADLNIAT
                     EIGRGLNTVSTIERDILRTTDYSAIQARSTLNESARQATKKP*"
     gene            177370..178080
                     /locus_tag="term6_saliva_scaffold_0_prodigal-single_198"
     CDS             177370..178080
                     /product="Uncharacterized protein n=1 Tax=Paenibacillus
                     mucilaginosus 3016 RepID=H6NBC4_9BACL"
                     /codon_start=1
                     /transl_table=11
                     /translation="MDNENQNTQTETPSELLSQMREGSTASAEPGIEVEEPDNVLPVS
                     NKRKWVIGGIAAAVCASITWGGYFAYNNGFTFEKLASSVSVMNTNYQVTGNSMTPTYT
                     DGQILHFTNGATTSVAKNEIVVATIPQDWQYGTDAHGVMIKRVVATEGDTVSVIAGAL
                     YVNGEQKTDINTTCKTESNYSYTLAAGEVFLMGDNHENSLDSWSTMCMVEAPEPASYI
                     VPVSSVKAHDKSPQVVQP*"
                     /db_xref="UniRef100_H6NBC4"
                     /db_xref="pmq:PM3016_6234"
                     /db_xref="86961009"
                     /db_xref="H6NBC4_9BACL"
     gene            178077..179021
                     /locus_tag="term6_saliva_scaffold_0_prodigal-single_199"
     CDS             178077..179021
                     /product="hypothetical protein"
                     /codon_start=1
                     /transl_table=11
                     /translation="LTGIKPHKVKVAAVKRDPFERVTVIVEPHASFRNYLTRKHGMKY
                     NAGSPTVVSNLGEATGCDLFGGTHLYVLNCDSKEEFESVARSLKKVSGEPWGGLIITT
                     SSTPKMVSNILNRLKRMGCEIIKPETGKDRFRTILEKEGFSPSIVSKVSEYAGEELGH
                     LVPLLEHVIPMSKRDIRLLSMEQVQPYLPMSPGERAPWVLFDAIIDRNIPLLLRVIER
                     SSGGFALPLTVLKSRAREAMHAALILSEHPEYSAQKLAKEMGCNAFVAKPLLKTVQKA
                     GLSRIIAIESILGNYLQNPERDYSMDSLKLLVLKLAHT*"
     gene            179085..181043
                     /locus_tag="term6_saliva_scaffold_0_prodigal-single_200"
     CDS             179085..181043
                     /product="AAA ATPase id=1263969 bin=GWE1_ACD58_39_12
                     species=ACD58_39_12 genus=ACD58_39_12
                     taxon_order=ACD58_39_12 taxon_class=ACD58_39_12
                     phylum=ACD58 tax=GWE1_ACD58_39_12 organism_group=ACD58
                     (Berkelbacteria) organism_desc=Replace with complete
                     genome"
                     /codon_start=1
                     /transl_table=11
                     /translation="MSDVVEPKDNAPLLAEISTMPPATALSRLAGENGDGVGGDMYLG
                     HSSALEAANSADCTSQFEALVRILAGENIFMTGGPGTGKSSVVHLACRLFDMHGVQYE
                     VTAPTGAAAENIGGCTVHSLFGIDKRKHVDDVTGHVSYLFHKAKRLKEIDVLIIDEVS
                     MVHGQLWQELEERLRTVRGNSLPYGGVQIIAAGDFNQLKAVPDRDFGTQEHYEGFPFG
                     TPAWKSADFRYCYLTTAHRATDPVLARIINNMSNNSLTTEDFNALASRTITKERANEM
                     DKSTDGEPTIRIYARNREVEEHNAVRIKELPGKAVKFTSSASSLAPVESLTPTQAAQW
                     KALRSRSEMQTALKIDAKVVADMPTEGWFIYGKNSAEGSVKISNGTMGYVRGFARPES
                     DDRSVDEIYRSSDDIPEGEKVYPIVEFQGEEFMIPYVSTILERPVQITEKMWDSQPFA
                     SARLFPLKAGYAVTTHKSQGQTYDGAVLDLSSAFVEGLGYVALSRVRKLDTAYILGSN
                     DTSWKVDAESVEIMRAIRSWAGDDTKAFRESVSNYEEAYRAFVMLGVRNQVELSAVPE
                     RVMPSVGKTTTEVAAPGAQQNLAGLSRETLRKAWSVVTRFTPLYAGTELEASFNQRLQ
                     EIKATGDAELMVSLMVDMLDGHGKLINL*"
                     /db_xref="gwe1_scaffold_5_766"
                     /db_xref="sbe:RAAC3_TM7C01G0618"
                     /db_xref="15189555"
     gene            181060..182352
                     /locus_tag="term6_saliva_scaffold_0_prodigal-single_201"
     CDS             181060..182352
                     /product="Metallophosphoesterase n=1 Tax=Kineococcus
                     radiotolerans (strain ATCC BAA-149 / DSM 14245 /
                     SRS30216) RepID=A6WB40_KINRD"
                     /codon_start=1
                     /transl_table=11
                     /translation="LGMEETGTTEYVVAHLSDLHLGYRDRASVHQTGIDPLDGSPIPL
                     RELDGYKAWDAVIDGVINDGVDAVVIAGDIGHEPNPSVRALRHMQEGLLRLAEAGIPV
                     HNITGNHDTNDIRGDIAFTELLHRPDAGIYSHSQPYKLYHLTDDIALHMVSHHMYTEN
                     VEVMSEVNPLPGVVNILTTHGSLIDPLLKERIKVHDTVREVVIPDSFLNAGWDAMMLG
                     HIHERGYVGDPKQGIFYNGSLIRRGFSDAEGNMGRGYTLWKFSMKNGVVAGVKREVRS
                     VWQRPQEDLPPIEASGLDSVALTEAILSNLPAESIDYDPETAPILRQKVIGAEPAVFA
                     SRDQSVINHAASHALSYSLTPQAPKLKPVSSGEDTLSVSEAILKPAGLEESYHAWADK
                     SQTLNSVTDEDMRRIAYSQGAEYLRRGIEKVFESNLSA*"
                     /db_xref="UniRef100_A6WB40"
                     /db_xref="kra:Krad_2554"
                     /db_xref="A6WB40_KINRD"
     gene            182482..183399
                     /locus_tag="term6_saliva_scaffold_0_prodigal-single_202"
     CDS             182482..183399
                     /product="Ser/Thr phosphatase family protein n=1 Tax
                     =Mobiluncus curtisii subsp. curtisii ATCC 35241
                     RepID=E0N4S3_9ACTO"
                     /codon_start=1
                     /transl_table=11
                     /translation="MVQFYEHISKATRIAIAGDWHLNIYAIDKILNNIARKNADVVLQ
                     VGDFGYFPNDELYSSYVKRITAHAQVHDYIVIFIDGNHEQYAPIPSTKYLDTTILTRD
                     GLDVLKGRANEDGIVAITPRIFWATRGATIRIGTEGGKRGVSVLACGGAGSIDREYQQ
                     MRGDWSKSEFVTAADVEAVKQGVQRLGGNVDIMITHDAPMGAWYPAEIANKKASKVPA
                     SIVADCDKSRERLAEAVVAAEPTLLVHGHWHAYNRSVQVPVGDIIIPETFSLVQETGA
                     NNLIFTDSTRWDCEPRELLKKLYGNALWI*"
                     /db_xref="UniRef100_E0N4S3"
                     /db_xref="E0N4S3_9ACTO"
                     /db_xref="msa:Mycsm_06915"
     gene            183601..184185
                     /locus_tag="term6_saliva_scaffold_0_prodigal-single_203"
     CDS             183601..184185
                     /product="hypothetical protein n=1 Tax=Varibaculum
                     cambriense RepID=UPI0003B311D3"
                     /codon_start=1
                     /transl_table=11
                     /translation="MTNVPAPPTLPVKYWPGEGFESRALRQFHDAFGHPNRAVPKNGK
                     AVNIIHMNTSVVKALLALRFKLIGEEFAEFAGALYGEDIKSLILTTVNSIADSHTTSS
                     MRINPVEVIDSLGDMNYINIGTMIALGIPVDAVMREIHASNMSKLGADGKPIYREDGK
                     IMKGENFTPPNLSILLEGRMTPNMVKWVENDPDK*"
                     /db_xref="UniRef100_UPI0003B311D3"
                     /db_xref="A0A095X9Q5_9ACTO"
                     /db_xref="ahe:Arch_0917"
                     /db_xref="UPI0003B311D3"
     gene            184169..185386
                     /locus_tag="term6_saliva_scaffold_0_prodigal-single_204"
     CDS             184169..185386
                     /product="hypothetical protein"
                     /codon_start=1
                     /transl_table=11
                     /translation="MTPTSNADDEVTTDIEETVKVRTTFREKMRNLSGFLLEQVKPLL
                     AGVYGWVTIIALCLTIFLSVAAANTPGMSWWLPWVWFIAGGVLTLLVMRAALVIKVAI
                     MLTVTAYCALGMRDIAFMADPYSQFYLTAGISPLIALLLYWVATQFGVYGASRWTAAP
                     VFMLVSTLVGQVTIAATLSPLYGSLAQMGFFLAVSLLWYRYSSRLRYSKEDMPAFVSL
                     ERFKESVNADADKHPDWLYKPQYTKKKGKASSVLIVGERAYKIFPVQFNSSLVMETSP
                     NLFMQLVSKITGKISLNGVSRLTYQGKNIENWLYQQVIANTPAGVVPILMDTTNAICK
                     NGKPHRIELSLPDTTRRVDGSPSKYLHIGIISGSELNQTKSKLPPLVQRAEELYSRQP
                     ALSKRTKKNLRKK*"
     gene            185582..186715
                     /locus_tag="term6_saliva_scaffold_0_prodigal-single_205"
     CDS             185582..186715
                     /product="DNA polymerase III gamma and tau subunits n=1
                     Tax=Nostoc sp. (strain PCC 7120 / UTEX 2576)
                     RepID=Q8ZSE1_NOSS1"
                     /codon_start=1
                     /transl_table=11
                     /translation="MTAEQSGTYTEFHRKYQPKIWDDFIGQDEIVAQLKRDIIEGRHV
                     QGRLFQGKAGTGKSSTVKVFTKALNCENRPEGSADPCLVCESCVRFDNEKHGGMAYFV
                     ASEAGGVDKVRSIIQSGSIKQMMKAPFIIIDECHALSDQAWDALLAYLENKEGLETVP
                     IIFCTTEMNKVKETIVTRVQSYNFKNIPVSTLEEYLYKVARVEGVELTSTGASWCARN
                     AKGSARGALKCLEEYLRNPNMYDANEGVATSLLKYAIYGNLSGLYDGLERAKDISGAL
                     RAGTEEAMVLMTNYTFKLGKAQVPMDKLPFYDLQKQTFALHEMSKRVPEQVALEIIEM
                     FQRVFKGIWNASDENDIFTIAWLKATLRMRAHIATLNPAALQG*"
                     /db_xref="UniRef100_Q8ZSE1"
                     /db_xref="A0A0C1XU47_9CYAN"
                     /db_xref="ana:alr7570"
                     /db_xref="Q8ZSE1_NOSS1"
     gene            186792..188342
                     /locus_tag="term6_saliva_scaffold_0_prodigal-single_206"
     CDS             186792..188342
                     /product="Uncharacterized protein n=1 Tax=Entamoeba
                     invadens RepID=S0B0X3_ENTIV"
                     /codon_start=1
                     /transl_table=11
                     /translation="MAIKLSSLKQANGVPVTPPRREPTYNEKAKQAISETTVEDTAVV
                     EPVVDESVDEVEVDLEEVEQSESWGDEYDDEEYEEYEDEEYEEYEEYEEYEDEYGEDE
                     AIDIEALKEEVIANGGAKSLDEFDDSWGDSIMSLLTDDSDDDDYYEEEPHDSISPSNP
                     AEEYFSVEPPPQPKTVASPADEEDDEELLNDEEDEDEDGEEYEEGDEEWDDDGEYDEE
                     DEEYAEDYEEEYEVPDVEDVPRDEEGTLIIADEEGNYQPWAEDFLLSLPKIDALSLDD
                     EDYEWWERLHADSEDPEGTSEDFEDEEWVDEGEDGESVPEEPQSHEQVGIDESVEGAK
                     ESKFNFKEIALNVLDGIAGFLSKFVKIPILGRLFKGVIPGTPSGRGAAGVAIAILLFA
                     VGGIINQQIVGNKLFEATGTTKAEIVDGGHVTLDGIKREDGKYYAVVKNDGDINAYSI
                     VGSVHMAGSEAYSMPWSGSKDFGTCTFAIDDVPAGEEGKAPLTCDSNTDGLGSVTFTD
                     ATLHSEEV*"
                     /db_xref="UniRef100_S0B0X3"
                     /db_xref="S0B0X3_ENTIV"
                     /db_xref="mpe:MYPE6470"
     gene            188348..189472
                     /locus_tag="term6_saliva_scaffold_0_prodigal-single_207"
     CDS             188348..189472
                     /product="hypothetical protein"
                     /codon_start=1
                     /transl_table=11
                     /translation="MPKELSFAEAFAAMQAGKRHDEPERIPSENPEQYADLLMPTEGY
                     FDHIGATRAKRARERVSKVIEHIKEPPPADEWDKPGGRAVSRTFGVPGASLQNAIEFP
                     PKDWKNTARQRENVKAGLKGEELTAKALAKWADDKPDVVICHSVSIPRKEGDYMDTAI
                     EVEAHYGEDEQDLKEEKLVLNGPDEDTGLVDSPDTDHVVVIGSNVWIIDSKMWASGKD
                     LDDPRANYQFRVPRAKKKLNFAIIHANSARPRYVRMKQALHLWRSYLGGGGRVFVRGI
                     INIHPRDIDNPEHKLDPTQPEKIPGVLKFLRYDEWYKAPFKPTDNDKFIELLDEFYDD
                     IPDDRKGYIDVGLVTLVARTPVKVRDRQAEFFGDALKGFI*"
     gene            189627..190346
                     /locus_tag="term6_saliva_scaffold_0_prodigal-single_208"
     CDS             189627..190346
                     /product="hypothetical protein"
                     /codon_start=1
                     /transl_table=11
                     /translation="LSLHTPIRDPQNYGAVQEWLKENIPAVTDGAPEAFLQMTAYNNW
                     RRLMQERPNDPLVLAIDKIPTAFLNVEWDKVGYAFEVKSADMVSVEYLMESLQSAYEL
                     ARMKQAVLRLQDILRENNIQDEAWFITGLDESVKKAADNAGGTNYKHYLYTLGALGEY
                     EEEPFKVPPTRAASLGGRQQADMYAKALRAFGQGVVSREKRFLESGLGLKGFRIDVQA
                     VLDITFPELSEQAELVSSLVD*"
     gene            190450..191457
                     /locus_tag="term6_saliva_scaffold_0_prodigal-single_209"
     CDS             190450..191457
                     /product="cell division protein FtsK n=1 Tax=Calescamantes
                     bacterium JGI 0000106-G12 RepID=UPI0003B5193C"
                     /codon_start=1
                     /transl_table=11
                     /translation="LPVKVKDIQCTTPVKSRCFVVGGRTRMYRSGGCDGVSIPTHNSV
                     LQRNFVFQAIMRPKHWRFIGVDLKKVELSVYRPYLPVVLGIATTLEDALTVLRFAQQT
                     MMQRYSLMEDEQVNNYKDLPEPDEGSYQRLMVMVDEAAELLSPSGVKTDEGKADDLLK
                     GEALTLIGSIARLGRAAGVHLVLAMQRPDAKIISGEIRSNFMCRIAAGRLTAAASGMT
                     LESGEGTLIPAHIKGRGKAYLNGSIVDFQGFYAAPEYIDEWRAANPVLAGLEEELIDI
                     ETEDGQTTVYTDELDENGNRRTLTFGQKADEDADDTVMSTWGEDMEVISEHGSRGRTM
                     I*"
                     /db_xref="UniRef100_UPI0003B5193C"
                     /db_xref="B1BF81_CLOPF"
                     /db_xref="phe:Phep_3065"
                     /db_xref="UPI0003B5193C"
     gene            complement(191540..192052)
                     /locus_tag="term6_saliva_scaffold_0_prodigal-single_210"
     CDS             complement(191540..192052)
                     /product="Regulatory protein RecX n=1 Tax=Pantoea
                     stewartii subsp. stewartii DC283 RepID=H3RHA1_ERWST"
                     /codon_start=1
                     /transl_table=11
                     /translation="MPGSIEQIEVLTHKMRNRLTRYPTTMAVIRKSLEEQELPEEELE
                     VIISTLTSEGFLNDANYTTEYVYSMRRKGKSPEIIRQELALKGVDEDTITEALKDSES
                     DNHVEVECLAEELLTKELAKTPLEWGSTDKALRRTYGKLQRLGYDHETAEPAITKALD
                     ALLDKMPPKL*"
                     /db_xref="UniRef100_H3RHA1"
                     /db_xref="A0A0F5XV82_9ENTR"
                     /db_xref="hmr:Hipma_0250"
                     /db_xref="H3RHA1_ERWST"
                     /db_xref="3.5.1."
     gene            complement(192138..193343)
                     /locus_tag="term6_saliva_scaffold_0_prodigal-single_211"
     CDS             complement(192138..193343)
                     /product="Protein RecA n=2 Tax=Rothia mucilaginosa RepID
                     =C6R2G7_9MICC"
                     /codon_start=1
                     /transl_table=11
                     /translation="LAKKPVGVTKVEDAEGKQKALDAVLGLINKNYGAGAVQKLGEAT
                     GLDIESISLGAPSLDMALGIGGIPAGRVVEIYGPESSGKTTVALQAVASVQKSGGTAA
                     FIDAEHALDPVYAANLGVDIDSLLVSQPDTGEQALEIMDMLVGSGAVDIVVVDSVAAL
                     VPRAEIEGDMGDSHVGLQARMMSQALRKITGRLSATGTTAIFINQLREKIGVFFGNPE
                     TTTGGKALKFYASVRIDIRRVTTLKDKAGNPTGNRTRAKIVKNKVAPPFKMAEFEITY
                     GKGVDTTGNILSMAIEKDIVKRSGAWYSYPPGNREKETPNKMFIQGEENCKEWFKDPA
                     NYEAILEIGNKVAATYMPDHKYVSYAAEFDDPVIDYDPETYHDPDAVGGLVDTETGEV
                     DDDFLNGLE*"
                     /db_xref="UniRef100_C6R2G7"
                     /db_xref="rmu:RMDY18_14530"
                     /db_xref="G5ETC3_9MICC"
                     /db_xref="C6R2G7_9MICC"
     gene            193495..194310
                     /locus_tag="term6_saliva_scaffold_0_prodigal-single_212"
     CDS             193495..194310
                     /product="CAAX amino protease family protein n=1 Tax
                     =Prevotella oris C735 RepID=D7NGF9_9BACT"
                     /codon_start=1
                     /transl_table=11
                     /translation="MITTSKKNTSDNNGSPVDDFPVWLYPIAPWRSRGHLSHPEVVLA
                     YSCFVSICLFTLFVGWLFIGAAVPTFVATPNGVEMLVLAALLAFIACGGAFGFNQVIP
                     VTHSRGFMWLSGWRDWGNWWRGLAGGVAVFVVALLVMSGANALSGGAGSTSTMYTVSN
                     LGVIAGFFAIVILSPLAEELIFRGIILEFGLSAFKARPWMLIAGQALLFALMHGVTFT
                     VTGGGLLVYLFVIGTVSGYLSYRRASLVPSLIMHSTFNLLVFASQVYSSGVLG*"
                     /db_xref="UniRef100_D7NGF9"
                     /db_xref="D7NGF9_9BACT"
     gene            194408..195736
                     /locus_tag="term6_saliva_scaffold_0_prodigal-single_213"
     CDS             194408..195736
                     /product="hypothetical protein"
                     /codon_start=1
                     /transl_table=11
                     /translation="MLSPDKSRALKAITNRPPLMSQMPPSLQQGYVLTPAERGAPLPM
                     VTTHSPVAALKAALEAMKNQGSVSAVASVESDMLPIEATTTPSVPIEDIKAFITEDSL
                     KVSDSEMLAKLSGSKLSPSLVMALYGCHARMVVQRYSTDFGIETDSPEMVRGSAFHAV
                     FEKLMRLEPSERTVEAALELLPTVLDHEKYDLIRDDEEQVDWLKSTIEKGFSFRRIGE
                     PIETPADVKLADVPGDRSPLEYPISGCIGDASRETFGIIDRVAVGSDGMPVIQDYKTG
                     SKMKAYEIELKKRTGDLKGQVIARLPERSVTEDGTVSWNLPPGFAEAFQQYSYMILGQ
                     QNGLGVERAELLYPAVESATNVASVPPLVTSDNVSPVAAEFDSWVRNAYGVADKVLDE
                     LSESGEFTYSPSFLCSWCPLAKMCPKFQPLNGKGVAARESQPDSIPYISM*"
     gene            195792..197003
                     /locus_tag="term6_saliva_scaffold_0_prodigal-single_214"
     CDS             195792..197003
                     /product="Putative uncharacterized protein n=1 Tax
                     =Phytophthora sojae (strain P6497) RepID=G4YE73_PHYSP"
                     /codon_start=1
                     /transl_table=11
                     /translation="MVTSRKTLVRAGATVAVGLVAGGALSPVIAEELDPSPTAVVAAG
                     DTATTGTNAEANTSDVGTSSAINWHLTDGGVVYSSDVNTRFTASLQASESSSDYQDVV
                     IFNDSDVVSPYTFVSLDALRNAVQIPEGLTFGNPAGGSGEVAKGSRLIETGLASADTV
                     EPDKDYWFIGEVKAHGTARITLTKKAEPTPEPTPAPTEDTTPAPTPEPTPSPDAEKKE
                     EPTPAPTEDTTPAPKTEEKKVEEAKAIQAEVSKKADAAYRAPAQADIPNDNATRHDTQ
                     GRVVSTAPVESIKTDASTGTTVTRFTDGGSVTTNDTGEVVESTLGGTVTNTGTPVVSA
                     VRASTPSGTPVVNTSAVKGQTLRTGAAGVANIGAGISPAAIPFLAAGLSAGAAGILIA
                     GSRIKRSRKSR*"
                     /db_xref="UniRef100_G4YE73"
                     /db_xref="G4YE73_PHYSP"
                     /db_xref="ter:Tery_4644"
     gene            197107..198480
                     /locus_tag="term6_saliva_scaffold_0_prodigal-single_215"
     CDS             197107..198480
                     /product="Peptidase M23 n=1 Tax=Arthrobacter
                     chlorophenolicus (strain A6 / ATCC 700700 / DSM 12829 /
                     JCM 12360) RepID=B8HBY3_ARTCA"
                     /codon_start=1
                     /transl_table=11
                     /translation="MFNFQLKRRRQDSDAVTDPVVEGEESETTEPDAPAWWTNKKVII
                     PAVAGCVASVGFFTGWGVHLGDSTYLTRSYGAVGAAADGMYSGLDDLFGLHAQIKGDD
                     GHGGSVTYNGSDSMGVTDKGLLFAPKPSTEFHNASCPTYPTAANGSGNEPPSGMNGRS
                     AGWWAPSLKSRLQVTQGANVLPSGFSNNEVTLPAAPNGVWYASGSPLSSNTGASILAG
                     HINLNDGNLSPWGYLHRLSECSHVFMNDETGTRRELVITGMYLVKQEDLASHTELWRK
                     DGDKKVYLITCSGASIGEDGTSAASTFLFNYEYNLVVEGTPVDGAYPKPTPTTEGVRK
                     PVVTEIPSTETQTPAPTETPAPAATPEPAPAAPVSEPATSPTAIPTVEATPTPAATHE
                     VKTVAPISRTPVKAEATTGTVVVQPNQNVASKEPAKSGNRYATATPTPSPTASPSAST
                     VRSVRRN*"
                     /db_xref="UniRef100_B8HBY3"
                     /db_xref="W4DAL3_9BACL"
                     /db_xref="ach:Achl_0696"
                     /db_xref="B8HBY3_ARTCA"
     gene            198535..199380
                     /locus_tag="term6_saliva_scaffold_0_prodigal-single_216"
     CDS             198535..199380
                     /product="Uncharacterized protein n=1 Tax=Escherichia coli
                     KTE135 RepID=L4GYV2_ECOLX"
                     /codon_start=1
                     /transl_table=11
                     /translation="MAHEQIALLDEGFKANWAEKQFQDNHEDRCPVVMIYDCSGSMFM
                     GEHPMIDELKRGHELLQDELVKDFVASARADISYIMYGADVAPPTMFATPAEVAEPGS
                     SAELESVGVNPKFNQLDFEPMGATSTNAAILAAIDAIEERLKHYNKDGVSHYAPMIFL
                     ITDGWATDNDDPHPTEPGKTIQDYVVERLGEKISKHRWMFMPVYIPSGDKEWDMKTFE
                     TLNAYPSSPSKIPVPLAPGKMLKFFEWLSASVQTRSASRTDETVSFPAPTGADSDFNW
                     VMTGS*"
                     /db_xref="UniRef100_L4GYV2"
                     /db_xref="elw:ECW_m2232"
                     /db_xref="33657147"
                     /db_xref="L4GYV2_ECOLX"
     gene            199475..200350
                     /locus_tag="term6_saliva_scaffold_0_prodigal-single_217"
     CDS             199475..200350
                     /product="hypothetical protein"
                     /codon_start=1
                     /transl_table=11
                     /translation="MTVKLSYDWCLASGATTPNPYTHDDSTNQDAYGFWVDEAGRGVI
                     VACDGAGSLARSREGARLVADVMVSEARAALELFTPSGSVEGDSYALKELLLKALSVS
                     ISSVRSAEDFRQMGCTVAAAVFCEESFAVVTLGDAFVVVGDHSDSAPFYQSHVEFWDS
                     PNITSFTSNDKPRILVSWGSGATWCLVSSDGLKNVMVSPASADRQEEVEGNLFVGDDM
                     PLQLMLLSPGQAGGFLEFLESSKRLNDDTTFAIAGCLNKGQDSALRIHHSKVQVVPEF
                     EDNNRLVSRFREVEE*"
     gene            200353..202278
                     /locus_tag="term6_saliva_scaffold_0_prodigal-single_218"
     CDS             200353..202278
                     /product="Uncharacterized protein n=1 Tax=Cyanothece sp. 
                     (strain PCC 7425 / ATCC 29141) RepID=B8HUC6_CYAP4"
                     /codon_start=1
                     /transl_table=11
                     /translation="VTDYLVKLHDGSTFSVSLDDSPLGKGGEGAVYPVTHITSPVLGS
                     AGSLVGKIYHDDESKRAEREAKCVAMLASVPATDSIVWNLGNLYRSDGEFAGFLMKRL
                     QMDTYETFMAVAHTLHRRRLFPDWSIMHALLMSRNVAAAVDAVHAVGHMVGDINESNI
                     LVSKDTTVRIVDADSAQITAGDKVYPCTVGKPEFTAPEISEGSYRDVENRRTVATDMF
                     AFSVMLFNALMGRTHPTSCIQEGEKLDVVKLIQRSIYPTFVPSLPKGFKKNPKLEYAA
                     IPSRVHKLIGRGLDADPAKRPSFDEAIAVLDELFTRDGSSYKYLKQCKVSPLHWWDVR
                     DSKSVCPMCRFESQNPGGDIWGKGTSDKDMAALAAKAVKKHEKKTAKAKKKGLAATPA
                     NATNSQGKPRGYRYAQTHNPGTSGTSSTTAPTTPTPAPQQSQANLGRQPGEPEEPLMV
                     KKKMAVGDGTGGLEARPKIGTLLRMGEFKFAFNALAWENRSTLPWLSKYHAVPIWWAD
                     LLGSILVVAGLYFASPAIVSAIAKSIFEGGVIPSAIFPIAYGLKVGLWLVPAIALSIR
                     FLWGLGLWFVRAREVKTFGYGTVVFQSPANTFMGVLGTAFFSGIAVPLATIIFALFAS
                     VAWFIEQAFKHDKQINP*"
                     /db_xref="UniRef100_B8HUC6"
                     /db_xref="W6M7Y6_9GAMM"
                     /db_xref="cyn:Cyan7425_2109"
                     /db_xref="B8HUC6_CYAP4"
     gene            202595..203362
                     /locus_tag="term6_saliva_scaffold_0_prodigal-single_219"
     CDS             202595..203362
                     /product="Transglycosylase-like domain protein n=1 Tax
                     =Rothia mucilaginosa ATCC 25296 RepID=C6R507_9MICC"
                     /codon_start=1
                     /transl_table=11
                     /translation="MNKKSKLLRRSAAALILAATSATMVAPASQAADLATWEKLAQCE
                     SGGNWSINTGNGFYGGLQFTQQSWNGVGMSGSPQYASREAQIEAGERLLAIQGWGAWP
                     ACTAKLGLSGAATPTYTDPSNATVKSATVVAPQSNVQTPVASNTYTAPVAPAVSAPVA
                     TVEAPAPVVESPVASAPETSAPATVVEPAVVSQPVPVVQAPKVASSTYEVVSGDTLSL
                     IAAKLGVAGGYKAIADANVDVIYDVNLIFPGQVLNIP*"
                     /db_xref="UniRef100_C6R507"
                     /db_xref="C6R507_9MICC"
                     /db_xref="rmu:RMDY18_15280"
     gene            complement(203454..205787)
                     /locus_tag="term6_saliva_scaffold_0_prodigal-single_220"
     CDS             complement(203454..205787)
                     /product="hypothetical protein"
                     /codon_start=1
                     /transl_table=11
                     /translation="MTTASNLLPANTGVMPVSPAGNSAVFAEVATPGVTVESTYEKAR
                     RAAVLAHAERKREAAAQGYEYHPYSVADSDGYFLSDMEPDSAELGPVSRESWAYPLAY
                     IHGGLPTSVHSVASGKAFNTAGVWERSSLARVVQHVPSAVRLLDGSTVVEMPTGVMAR
                     RCMAYIASRVIEAGSREFFIPSQAKTLARAVGLPSLSSNGCQRALEVFRMCLGLRTVI
                     RERTKDGSEGEVLHAFSVAANPDDPEMGVHFASEGNPMPVTRVKVSEEYFSYVTGGNI
                     VAIPSDMWEGKAVRSSAAALDVLAFVVARASTQRSAEKKTGVWVAWKHMTRQFASFAN
                     TIHKTYETYRKAVEAVRTLFVAIGSKDTVSLVGHGNKKGFKGFVVNFYRFTQNLITPV
                     AAPADSTLSPTIKASVNRATLNEAAAEGEPVLVPVKAEREGSNYRAVNLALLSTKVEN
                     ITGQFLPALSDEWERIVDTVMERYIASAEKGNVKPVGNWTAYVEAAIKNDPKLLEEPV
                     PARQVTATYSNLKKADDGLPVADPASIPTSKKAARKDTTFGNAPVVNEPNTETEQHVT
                     TSTSTMPAVAHAEFDVLTARRDEDEIITLKHGTNEHYAYVAALNAGQVIVNTTENWNK
                     NIIVPPVRIKDEDGNYTYPHTGTNGGKSDEWYCRQFTMNDYYTQVNRTIRQLLAERNE
                     NAQAATETTANTDIAPWDADDTLTVDENGYYRRADGSYVWGETDYDNGMTAEQQAAEE
                     EYARTQIEAWINNASNRTPLLGAEEPETIDGYPIMYY*"
     gene            206712..207056
                     /locus_tag="term6_saliva_scaffold_0_prodigal-single_221"
     CDS             206712..207056
                     /product="hypothetical protein"
                     /codon_start=1
                     /transl_table=11
                     /translation="MSHPIAESETPIIVLSKNACVQCNMTKRHLTKALGEPSEKTWEI
                     LNIEEDPALYEYITSTYEVAAAPVILLPGRNLERYTEIAPNAAKYKEATDTVYFTGFV
                     PALLDKAVSELA*"
     gene            207145..207579
                     /locus_tag="term6_saliva_scaffold_0_prodigal-single_222"
     CDS             207145..207579
                     /product="hypothetical protein"
                     /codon_start=1
                     /transl_table=11
                     /translation="MIPDKYYLLYAKMHTRKYTTATYKPSDSLDNLKRFGDVYFAEAG
                     VACVSTYKNGAEMVAVQEGNLETRYAVDITFTIEHPETHEVRTLTVPREKVTVYRNLI
                     ATDAPYVFVGIDKETNEPNYEIHVGDLIQDKKINLLHPSEED*"
     gene            207622..209364
                     /locus_tag="term6_saliva_scaffold_0_prodigal-single_223"
     CDS             207622..209364
                     /product="DNA primase {ECO:0000256|HAMAP-Rule:MF_00974,
                     ECO:0000256|PIRNR:PIRNR002811}; EC=2.7.7.-
                     {ECO:0000256|HAMAP-Rule:MF_00974,
                     ECO:0000256|PIRNR:PIRNR002811};;  TaxID=1262876
                     species="Bacteria; Actinobacteria; Coriobacteriia;
                     Eggerthellales; Eggerthellaceae; Eggerthella;
                     environmental samples.;" source="Eggerthella sp.
                     CAG:298.;""
                     /codon_start=1
                     /transl_table=11
                     /translation="MRYPQELIQKVREAHKIETLFEEITGARLQRSGSTYKTLCPFHD
                     ERTPSCIVNPTTGTYKCYGCHAYGDAITLIMEKTGVSFVEAVQNLAESATPPIPLPTD
                     DNTVSVVSNRKLKEITAATWKHYRNLYKELPEDHPAREQITNRNLNPNNPYYGYAPGG
                     NSLTNHLKEHYTAQELTLAGVCGQNSETGELYDFWRNRLMFPITDMQGNPVSFTGRAL
                     DPEETRKYVNGKATPIFQKEKLLYNPDIITANQRTRETKKAIIVEGQFDVIALYEHGY
                     HNTYATSGTAITKQHINTLTRLTSDSGTITYLLDGDKAGQKALTAAYHVAPEHQTQSW
                     ATTLPNNQDPCDYLKENTTEQFAQYIHNNIKPLTIAALNAQANINNPTNPATQHLFIQ
                     EAATIYNNTPTPANKKLIINHVAALTQTTTYQAEKALTQTTTKPTRTEPKHAPKYTEL
                     QDLETLTPQQQEEYTVTQALISQGDRELRAAKKLLHLSIYYGTSNLLIQPEIWNLLPV
                     TVANLYNECVGLNRAGKQYHPGNFTNPAVASLIIEPTEADSTPLTLEEATREFNITAR
                     ALKRAHQKRTRTRT*"
                     /db_xref="R7AF25_9ACTN"
                     /db_xref="UniRef100_R7AF25"
                     /db_xref="ccu:Ccur_07990"
                     /db_xref="2.7.7.-"
     gene            209424..212042
                     /locus_tag="term6_saliva_scaffold_0_prodigal-single_224"
     CDS             209424..212042
                     /product="Ribonuclease E {ECO:0000256|HAMAP-Rule:MF_00970}
                     ; Short=RNase E {ECO:0000256|HAMAP-Rule:MF_00970};;
                     EC=3.1.26.12 {ECO:0000256|HAMAP-Rule:MF_00970};; 
                     TaxID=1121939 species="Bacteria; Proteobacteria;
                     Gammaproteobacteria; Oceanospirillales; Halomonadaceae;
                     Halomonas.;" source="Halomonas anticariensis FP35 = DSM
                     16096.;""
                     /codon_start=1
                     /transl_table=11
                     /translation="MSEYAGLETTHQGEQEGHSNGGNKNGSSKFLNFLVVLTLLVLFS
                     SSIITALLVVGLAYYVLTRKLMMRPAEAGLYLSGIALISAILWWVTGAPSIFTSTLDA
                     AINRPGTYFKHHNLIDLLATLSYPLALIGLFIGSILGFLLVSKIYSDYKRFPEIKYIN
                     NHWMSERKFQYRPTLTSRIKKKKLEQKLESGANFVLPGELGKNTPAGIALGIDELKGV
                     VEYFTTSEVCRNVLIIGAPGSGKTVTTESQIRVNAKLGITSIVVNMKSDLDLARKLAK
                     YSGDEGIAFYHFTQKTPHTGRYDNDYNPYGQAFIDPFSNLTNSEKVGLVLDFQEYKQE
                     AQKYKNEVRNTLQVLVNSVEELEEYAKNLKEEDPAQYRIFVEDIEKAGLVWNRGPFRL
                     FHSALVHPEALANNLPAGNETGEKLQRRILEGKSGTIKESWTTPRGNIETVINSSFGA
                     WIGYPTNSEPFIDLDLITDPESPTAIVLFDFNADSEKETSEYLGKMLTSIITALSAHR
                     RTKQKTSNLIQVFFDEAQSVPLVALNGILEKARQSKIGLQLGQQSLSQITEKNGIEGL
                     KSLMDNTNTIIVLPGMKGTTNAEIISGIAGEVEKTVYEVYANTDLVWWKNFIRWDDVR
                     RYSKREYRTTEPRIPKGELINLRAPNPENNEYYTEAMIIRRTPEYDPKDRCDKLIYNG
                     KKVHVVHPKEVLTKLPATPPEGTLPPAKPHTLPPLEDEAQPVTPTTIEESETKPAEEP
                     KIAPAKPETRQPKKPGTTPKRQEPQQVQETVEPEPVKPHKVPAPQTVKKPGTVRQAPK
                     ITVQQPAIVAETKVAGDTKPEPEVPANPRANKNKPQALPPRERPKPKPRTRHGVIAQS
                     VQDRFNVTNEEPTDGD*"
                     /db_xref="S2LGX7_9GAMM"
                     /db_xref="UniRef100_S2LGX7"
                     /db_xref="dgg:DGI_3178"
                     /db_xref="3.1.26.12"
     gene            212032..213252
                     /locus_tag="term6_saliva_scaffold_0_prodigal-single_225"
     CDS             212032..213252
                     /product="hypothetical protein"
                     /codon_start=1
                     /transl_table=11
                     /translation="MGINIRKPGGDNKIKVKPIPAAKQNLTFNDTEIPSVTDNTAGKT
                     YALSTRKVKRDGKKWTKAWAIGAIVTAILIILTPIIVLLTQPKQLTRADIASVVRQEA
                     GINGFNREAGEDIAIGFVKSYLSLKTDETSDKQLSWYLSGDTLAENTTSGTVAGRTST
                     GNVSQQVIGTPRVVRVIPHANPALMTYRVTALVKPATVGSNNSIANASKAANSNGNTT
                     DELKQITLSVTIGYDSATSKYYVATPNPSIVPSSIMGRSQNLVQPKNIPGSKIQNSQD
                     ITNTLSGFFKAYMVASPDKHGDLDQFIANTKKANFASVGLSGAYTINSSDISYTAYQQ
                     DNGQIIAKVKVTLIDEVGGTTDIDTNERAKQSISYPVEYLVTLDPQGNGKYLVSNLTP
                     YVYDADTTNIATNN*"
     gene            213279..213575
                     /locus_tag="term6_saliva_scaffold_0_prodigal-single_226"
     CDS             213279..213575
                     /product="hypothetical protein"
                     /codon_start=1
                     /transl_table=11
                     /translation="MILSTLLPLLPVLLPAVSLKALGLSILGAVALFALVAVFWTAKN
                     GNVRMMIMFLALLGVTFISLYFVNQIQEGENSAIAQAGGKAVEGGFQGAANGSW*"
     gene            213717..215216
                     /locus_tag="term6_saliva_scaffold_0_prodigal-single_227"
     CDS             213717..215216
                     /product="hypothetical protein"
                     /codon_start=1
                     /transl_table=11
                     /translation="MAQVRLTNPLKKLAGEAPLSKTTRGRNPRRLNLPQKAIVKNIIF
                     TEYEVWAFYRMSAAQYDFESIDSKTRLITQASEAYASLTTLGGMAGTVHIMPFTIPTP
                     TDTEGVIATAYNHAQSINNPKYDEIMRRQKEWLDNHNYLEHHAYLGVKLGDRRDFTKS
                     FTEDESEEVNIKEDSQLKKNIIETGVEAEKIIKNYALLVGAYTDNVTRLEILNASQRE
                     REVGRALRLSALHCEPLSRDEIMLVTKAILNPGEGALELDIDEGLRVGEAELAHEYVH
                     SIDNSKNKYLKIKQEYLDGESTNYVATFTIKQLPEILEFPHVQPLAETAKYAVDEASF
                     FARLAIVPATEMAANFTGQEKLQNDEAGNIQYADDNVQNYGDQAITSLQDARSLLEKA
                     LYLNSHDGTPWVRGSFHIRVYSKTVSGLKEQYAKLKQQYKAQNITLLWDRNAQLGLYL
                     SAIPGSSLFVGGKANNHILSQQFSGLLGINFVSEVGDSIDLRAKKRNRT*"
     gene            215242..216099
                     /locus_tag="term6_saliva_scaffold_0_prodigal-single_228"
     CDS             215242..216099
                     /product="hypothetical protein n=1 Tax=Gilvimarinus
                     chinensis RepID=UPI00037CFE9C"
                     /codon_start=1
                     /transl_table=11
                     /translation="MAKPNAQGDGSFKNIILAAALAVLIFGGLYLYAASKTGSTNPHT
                     AMMYYLTTGSNNIGDCIMSGTLDKSKECKVNTNQSGSANGANGQAGGQDDKAVIVDTY
                     TKKLEDVKIANPVDDPAYNRAEWGVWSKLDGEKCNTRVQVLKAQGVNVVTKDGNPDSC
                     AIAGGIWVSPYDGAITDVKKGEATTPISKIQIDHVIPLKYAAAHGGKDWNQEKKVAFA
                     NDTSQLLATSATSNTSKGAKGPAEYMPRESEQCRYSQIWIDTAKKYDISITKADKNKL
                     AEGIATCGK*"
                     /db_xref="UniRef100_UPI00037CFE9C"
                     /db_xref="A0A072SZP3_9ACTN"
                     /db_xref="ksk:KSE_19520"
                     /db_xref="UPI00037CFE9C"
     gene            216208..220314
                     /locus_tag="term6_saliva_scaffold_0_prodigal-single_229"
     CDS             216208..220314
                     /product="Uncharacterized protein n=1 Tax=Brachypodium
                     distachyon RepID=I1H2G4_BRADI"
                     /codon_start=1
                     /transl_table=11
                     /translation="MAKPNATLTDKPASKEASKHKKPPLAVAIMLGFLALLAAYIFAT
                     GGNAKSVTIAPGTNQPTITKTETAHAGAMGIFGGAQSLGYGMNNTAGWEGSFNVIQLP
                     NKEGRIFTLKEAVGSTLEFVNYEGEGDGDDWTVSADPDRMTGAPKTINKDSEKLKGLR
                     SVHTILSGGILNLMADGMNGLTGMFYDFAQNILLIAYSPSTICSDAKDTNCVLNLPKI
                     TGGDGEHDKGVIGKLYHNFYIPLVFITTVAALVWAFKQVFVNHAVREGITAVLHVIAT
                     LVVGTALMLNAGLMASLPLKAMQTIGGYALSLSSSSGDENTGADKQTGNTSEASAMCK
                     STANDISASDQLVLSVNSMTCTIWRAVRLDPYARAQFGRPFAKLDVKDPTIAEAIKKA
                     EVDPDTFCVPLKVAGKPEDYRNKTLKLESGSHKVCNLAAYQLYLKTNAQIDDNARTKD
                     HGIDQNWYKLIAVLQADDNLWNTWTYSWGSGFNRFFVTTIAMITFVPIGVILIIFSFM
                     VIAQMFIVSVMMIFLPLIMLAWLIKGWGSRVAKKYFWFLLGCVASYIMYSVTLAVSVI
                     ILSAVIDTIDEMLLVSVFNFLLGFALWKNRAAILSMISNANPWDNGGISRRLNNVFSQ
                     NNMPAAIRSNVFGALGSANVREAWRNRKTVIDPETEKKAGFVRSIRKNMSDGRKIAVE
                     NDILTRKPDSARATMIRTRQNLRAKNAEEIKHLIDVENSELKNLMSDYKVANDSVEYG
                     QEEVGKAAAVASSSIADANAVASDVKRTYENINRVVLEFEGLSIDPEDAKARNTFANL
                     YRAEQALRAASHKKNIGALSGDEKMVTEATKEYESIRTLRRNLTDQLTPEQREAYGAE
                     LNEMFQFDPQLSKDKRAIEDELKAARDADLKAIQAETETYNADNISRLNLQGKADKTH
                     ELKAAQRADAVYKRTLHESVARGLSPDIARVAAEEAKEKALEKFLSEDKEKFVSPSTM
                     QAPNINRLDFFSPAQRPLESESDDDEQTGGGGDNTPPAGGGSTGSGNTGDGNTGNGNS
                     GDTDSGNTENKPPKNPLDDVNPPTKPLNTVDKDNGNTESGNQDSGDKAPTEPIEIVPP
                     RAIPHTPEPNQPEPITEPEPKQSPEPKPEPAEATPTPKPTGDPKPVTEASGNTSPQEN
                     VEQTNGEVKPEEVPAPKQTTFEAPTPPITPNQAPTRKENNPEPKPEEAPQQKESTPAH
                     QAPTPQVEEKKPNPQPKPEKAPEPKPEKLNEPAPKAKPEEPKKEQVEKPKQKVEETPK
                     PKAETPQPKKPEPQPAPKAPKPEPVAPKPEKVESVPAPKPEPKPEPKNNIFPKPKVTN
                     PFKRNAEPEPKKVIIPPSKPVAPKPEATTPAPKPQTEDITPRNPLNKE*"
                     /db_xref="UniRef100_I1H2G4"
                     /db_xref="A0A0E0KZX9_ORYPU"
                     /db_xref="seq:SZO_05350"
                     /db_xref="I1H2G4_BRADI"
     gene            220323..221762
                     /locus_tag="term6_saliva_scaffold_0_prodigal-single_230"
     CDS             220323..221762
                     /product="Uncharacterized protein n=1 Tax=Enterococcus
                     pallens ATCC BAA-351 RepID=R2PP22_9ENTE"
                     /codon_start=1
                     /transl_table=11
                     /translation="MEETPPQPQKTVTEKAVQAAETTKKVVDTGKKIGAATSTTVGAL
                     TSPTTWVVLGVVLLILVGLVGGVPAMQVWGKNENADGCYGISQGGSGGKSGLKHSDNP
                     EENVQNVGTWLSSTKFEGDWGGKTFSTKMIAGLMGNFGQESGFDSTLTQGGSGLNSKM
                     SNDEIIALGGVYGKAVGFAQWDGERRTRLAEFAKANNSHWSDLGIQMDYLKQELEGPE
                     GAALRANGFTDDSKSVAELVKIFHDSFERSGVPNMPRRISFGEDFAKSFKPGMKAGGN
                     SSLSSGGGSCFLGNSGSADMSGIVELAKSIAWDSNNPDEAKNIPVNPFSDPDGVHNAK
                     PAYRDAKKKAEEKGGKDTYTETPGAESLYASCDRFVATVVKNTVDPDIPWGATGTQAD
                     YYAHSSHWKEVTGKRSDLQPGDILISGGAGGAYGHTAIFIGDHNGKPSVAQASWRNEV
                     GAIYPVEHRWSEDLTDLIGQKYKVYRHVG*"
                     /db_xref="UniRef100_R2PP22"
                     /db_xref="R2PP22_9ENTE"
     gene            221786..222613
                     /locus_tag="term6_saliva_scaffold_0_prodigal-single_231"
     CDS             221786..222613
                     /product="hypothetical protein"
                     /codon_start=1
                     /transl_table=11
                     /translation="MTDNIQNTEPAENKPVTRRQAILIGAGIVATVTGGTYLAVARPW
                     ETPATTKETPVLSYDLSDEDKQAITTMLTNFITQAGNFGVDGDKLTPATIRNVRYLVK
                     SRTKGYENYMRTRTDAYKSVRASIWEGSPIYYKADDVAHWNKESYLLDERLPTFQIEG
                     TPKVYVEPKGEYYIGGNDTTYRKATAQVDFTSKETVRVQEADGVGSDGGFAVLTKEHV
                     ATLTIEIIESNGKWYAYNQSGNKQYLLATWANFDSVAYADSQVDGFTKEGRIVPTDN*"
     gene            222625..223068
                     /locus_tag="term6_saliva_scaffold_0_prodigal-single_232"
     CDS             222625..223068
                     /product="hypothetical protein"
                     /codon_start=1
                     /transl_table=11
                     /translation="MSEIINTVKKAILEDPPPPPEPPAFRLTGLYENEDNVEGALIRS
                     NKLHKKPPHFDIIDKNPENGEIYGMGFDLTPQVAKELYVTMEAVLAAYKDEDTREEHQ
                     TFSKAWFKKKAAQTAHWVATHKIVATIIGISLTALIITGSTYWAL*"
     gene            223187..223537
                     /locus_tag="term6_saliva_scaffold_0_prodigal-single_233"
     CDS             223187..223537
                     /product="hypothetical protein"
                     /codon_start=1
                     /transl_table=11
                     /translation="MKQNELHLYVTSIDQYSTPKYTVQETLNNTLKVFRENNPDIDNT
                     LGCVSINTTEDTIKIDPPFTPFTLAGHNEDTTRLEALRGIISDLYTTGYYTTPVTPNP
                     NDTYTPINTNHTQD*"
     gene            223544..224893
                     /locus_tag="term6_saliva_scaffold_0_prodigal-single_234"
     CDS             223544..224893
                     /product="hypothetical protein"
                     /codon_start=1
                     /transl_table=11
                     /translation="MVQKYDSRLLKIEALYSNSEFRALPIKERWAIRFSDGILITPEK
                     LVETTAGKIEIKRNPDIYAEAEEWLKRHVEKGKAYKANNTESYAMTGQAVREWHEVNN
                     IPLETKLIEKNLPARFYGGLTETEGFSQAPLKTVANLSFKTTPTIINPLSKALEGIGI
                     VTTGRGGRIIVRAAAPEPAQTIIKEVLEEANLAPKIRVSYPAFRREATDLDPAFYAGI
                     VQFYTMFAKSFLQPSHRETIDVYLGKGREEQDSYFAVLVAEAISKFNEASGAPLAGYI
                     AATITSWVNDLPSHTLGDDLANFQRQRKQAVRELLEERGDTPGTRYSDKVLAEKMGLP
                     LSEYQTHKEANENWVKTRTLEELVWKENGRERVTHNLDPAQDTERDPAISTALTLAIL
                     DAGINSKAPGLAEECLSALAAAEDGTPILTELSNAPANYQLELATAFKKRINQIKQE*"
     gene            224911..225303
                     /locus_tag="term6_saliva_scaffold_0_prodigal-single_235"
     CDS             224911..225303
                     /product="hypothetical protein"
                     /codon_start=1
                     /transl_table=11
                     /translation="MGSKLTANQAEQIIQQAQKKQVKQPNPSEKVEGYRTPGILALTF
                     SALFFALPFIITATINDYASRYEQVINSGILEVINTTQTGNATNNIPLMHDLYEARGV
                     IILSSFIISWCILACILLAATRPKKVQQ*"
     gene            225300..226019
                     /locus_tag="term6_saliva_scaffold_0_prodigal-single_236"
     CDS             225300..226019
                     /product="hypothetical protein"
                     /codon_start=1
                     /transl_table=11
                     /translation="MTIESKSNVTEVNLDEQKPRTRTVATHLIATIAGGALVGTLAFT
                     GVLPVKNNQNSAPSATQQVTQQITRTLTGTDAKIMKIDAANKLTEIFQAIANTPNVNK
                     NVKDADQLAKEVAEGNYDNVPAILKDTIVGGDEATRQASMVAIIYLADGLSKSMGGAD
                     NIKPVSEQAIINSCDAQPENGVVHIPQNVYTATKVPVDVLMIYQDNQWKLDGFSLTIE
                     EIIVGTLQSQAAPTTATPSAN*"
     gene            226135..228399
                     /locus_tag="term6_saliva_scaffold_0_prodigal-single_237"
     CDS             226135..228399
                     /product="Purine NTPase n=1 Tax=Hydrogenivirga sp.
                     128-5-R1-1 RepID=A8UZN2_9AQUI"
                     /codon_start=1
                     /transl_table=11
                     /translation="MTDIILKKIELQNFRTHKKLTVEITNQAITNITGSNGSGKSSIV
                     NAVPWALYGTRPNGVRKNGELRRENTPKEEPTTVSVTYITGGKTYKVTRTMNYRSTVQ
                     CDLYQIEEDGTERHLAGPSVKSAQEGILKTIGVSPTVFLATAFFRQKDTDAFIDAKPE
                     VRRSIFEELAGITANSHALEECRINRLANKRELDSKTVDRAGIEAHQKTLTELTEAEK
                     TLAEKLSTLRSTYRTLNNEKKQQSLKVEEMRKHYTVRTNAEARLEAIEERIKDAKETA
                     TNAKEQADLISQRIQKAGGEAINFGTIEAMYNSKLESLNAARTHLATLNSALSTAEAH
                     SEEAQEYIDSMGGIELKDAEETLKAAQDKLQQVDQEILALNGELAAINQAKLPEARGT
                     LEQIESINGTCPTCDQVIKDKDKIVGALRESIRLLENEKNSLAQNLRDKTALSTELRN
                     EISDSQELINKYQILNNAKATITEARKGISKAQKRVTQAETAYDTANTVYQDAKQVES
                     LSRELENHNSIRARALNATQTLNNEATQCKETLKATPNVSEHALNLEEKKLSKLDEGI
                     ATNVAKGYEISATHTEAKTKQVALQAQVTKELEEAKAYESLLQEKELILTVEKALKEF
                     RADIGAEALPSLTKYASELIAGFTNGKIIGVTVTEDFNVYAHFSSGETREASLLSGGE
                     LSAVSLAIGLSMSKVFGGSSGALILDEAFTAYDANNLEATVKTIRGAMGAQQIIIIAH
                     NDTVDAVSDYHIRL*"
                     /db_xref="UniRef100_A8UZN2"
                     /db_xref="A8UZN2_9AQUI"
                     /db_xref="sul:SYO3AOP1_0961"
     gene            228698..229261
                     /locus_tag="term6_saliva_scaffold_0_prodigal-single_238"
     CDS             228698..229261
                     /product="hypothetical protein"
                     /codon_start=1
                     /transl_table=11
                     /translation="MPTVTVTLPAVAPRETFNATYEAETSKAQRRHYRLPAETRQERL
                     EELKARAEEQLKCMISTFTNSDIPNLDVNYLTVNFETPFGIGTAKQDVSPFFIPGIDD
                     VTPAQSAEHYEATIQEWEEATKGMWIHWNHGTLILTKDKPERGKKFVTPANELPKFIE
                     TRIKETIETSVKYGILSYRNIDNNPSL*"
     gene            229274..229945
                     /locus_tag="term6_saliva_scaffold_0_prodigal-single_239"
     CDS             229274..229945
                     /product="hypothetical protein"
                     /codon_start=1
                     /transl_table=11
                     /translation="MPRLRNPYGYTIVENAYKQNRSSWKPEDPEWELPSGIRKRNTKQ
                     RGEFYTANHKTILKAAAKEAARVTGLHEEDVINAVAAYRNVAIALLGLGVDVDLLGMI
                     KVKSLVDPNKASSEELDTSRKRISTEVEPWLSGYMRLSEERVDLMFAPWNWYELLFEH
                     GSHIRKTPGKVYKQKDQELEGGYRKEGYRTYEEALADLKAGTPVPLPKLAKQKQEERK
                     ERLEY*"
     gene            230000..234019
                     /locus_tag="term6_saliva_scaffold_0_prodigal-single_240"
     CDS             230000..234019
                     /product="hypothetical protein"
                     /codon_start=1
                     /transl_table=11
                     /translation="MTKTSALLTDAPYAPTQKQVGARGVVRFIASILLALLLASTLLP
                     GGTIHAYAADDGDKKTIEKLEESKKSLGVTESGNEGFSKTVAKANQEKGKATFSSVIA
                     RVLTPGYIYQHPKSSTDGYYKGNKSWSCDVNDPNKGLLTYHNCDVPNFTADLGQNLYG
                     TLTPTGIQRGGAESAKIELAWLGMPTGVNKVPAAASARADKYTAMELFGYNLRLTYYA
                     GEFDHIQVLTEARLMSNFGASQTLALGVSSIFNGATTGATTTVNTYVEEVKKGNWLAG
                     IGTAFSAGAEAAGAGAINTILDTSDANVMATRGYNRVDIDKTLYNARALTSSETEQAI
                     INTAASMLAGNQPESAKLPDDLKKLQTPPAQPATGGTTCIVTNPDGTLNTISKLENEE
                     ACKEAAKTANMENPQYKWDGENKPSESIKDWREHNKEWFDAANKYQLNCPVDEDEAKR
                     EDTLSKFYACVPTAYESAAKKWAQEKESEAGKELAKKLEDVPFIRDFLKKNTTANFNN
                     PVNHYICLNPDGTDKLDQNGKPEKLFTESGSYNPNCTATRSPIKGGVYGTGDGIMTDT
                     RRALYDPNLANVVFNNQSAFTDFANAGIATAAFITRIANAALNIGMSPILQTFGVDNL
                     IAEFIELFTKSGLYPFALIFGIAGLTYLLAKNIFGARKGHLREMIRYALSVIAIVIVA
                     SVTLVKPHETIHAVDKFVTVLDDRIADTLITGAIGDETCSTKGATETFKYATAKEGSE
                     PATRTLMCEVWRMNLLTPWAYAQWGVNINDLYAVDAKRPASANTFINTNSSQVGRAPV
                     QMGRGVTVNNWGLYQLQLQSSGTTTEDNPNQTAGVTNPGMYRIVDLQAGQDNGAGTDP
                     RYLNHWAGKETGSRALTGALAPIAAGATGITVGYYAIMKAVVRVVLLLSLVILPLVML
                     LALLGKVTKQGTRKYIGTIIGLYIQSALLTFMLCLQALLLILLSSGATSYVLIFVVQV
                     VTSVLLLLLTRRIMKYIMRGNGIAGTVNMTDTKNILSKTRAGRNFLSASKRAPGDLKH
                     SLARGYAENGIVGAAKETAKTFNPIKPIDEYNRRGVARTVATARKTGLETARRSVEKK
                     ESYQTVSKLADEMLRTEAAQYGRATDDSSVSKLETAKDIRRANKAVKAYDKAVKKERK
                     DAEKVVQDVYDQRKNDLEARGLAWEEPTTEERESAVLEELDKRKRASEATRAISQDTV
                     EKQTSQRRAAKEDRLDIQTDDRFTAPEKAVHKIVRNEGRIKNTLKASYAGLLDRTGEK
                     FENHASSVKRIETPKVEEVEIPVEVEYALLMSDKELIQLSVEELNQIKDWLESQPETP
                     EYKKLLEGINEALRYKDVK*"
     gene            234034..237603
                     /locus_tag="term6_saliva_scaffold_0_prodigal-single_241"
     CDS             234034..237603
                     /product="peptidase M23 n=1 Tax=Microbacterium sp. B19
                     RepID=UPI0003B506B6"
                     /codon_start=1
                     /transl_table=11
                     /translation="LKRATATLTSQETSVSPLSVKPNKFGARGVWRALVAFFAATLMV
                     LSLTPGVIQQNTPPQAHALDVTKWLMCGYGKDSIPAKLYQYSQSSDLQFEAYSKSAST
                     VGQSSPDTGANGLLKIVGVDLDKNNQQLVMGGTDVSSSEGYNKGAKLNFFDRFGLGGY
                     QFTAYTGEWNHLVIDACGDKPQPQDPKANHYYDTRLDPTATWDKISSSQDPRVKIFAN
                     GQGARYASSVGTFVGNIALGATTWVVGLFLTLLILSFKDVGKLIGLTDILVGTNPDKA
                     GGILGELYQGLFFALFLVVFLGGLIYTFYKLAERKGKIISRDWKAIIIPAVAALVAVT
                     TINFAGTLLPIPNRVASFMQSITIKATTQQLGSFGEWCSTEVGEKKSTYNAESQDGGK
                     KDKDLAEDINQIVSENYGNIVASELSCTFTKLFIFDPWAQGQFGTSPNNLWAEGKDIP
                     SWAKDGKTAGNSNSKWVGDASVPMGGNTTLNNWALYQLSTQTTEHLPTGSETDLKART
                     AQGVATDWWRVADAMSNYNEKNVDLKIPQASELPSNVSNGKWARPAEAVMTSPYGNRP
                     EIGDVHKGIDFGAQCGAPIYAAGDGKVVFAQKASDGANGVIIQHDGVSTMYWHMQDGS
                     LKVKVGDTVSAGQQIGSSGDTGFAFGCHLHFEVRPGTDWGNPNNVTDPQPWFKERNID
                     VTKEGDGLTPQAAVASDSSGRKSIEITRGEQDFESKPLAAWNTWTGASSGSRLAAGLS
                     ALVVSIIALAVPLVLAIMTAITTISLQLLILVVPFAALAVMTGSDIGIGFAKRYGVMA
                     TKLFLARVALGLLLTLSVVFTLWAYSIMEKVGWWQGVLVLALLSAALWAFKNRILALA
                     ETYAGGLIRIPNRILGNVGTFGKRMTGIGTASMVSGLSAKQAGGSFFKGAHNAGSDKM
                     RDALNSTRAGRAAMSVAVRPVKTIPDILKKPEGHTAKIDEPIKIRCASCGKVYKHGEI
                     RMYTNEQNGLMYCDTCKKHGLVPNADILKAVKTKADARRGKKRLKPARDTYVNMALKK
                     PELQKEAVKDEASAYAAYNTLMVAVADTLSRQDRTVKDHMQPAVVSYELPEQLKKYFN
                     VEAYNMVRDADDMEKMRRHWGQAIHRFILEEFGYTINRTPEETINDMRRNSDGYSAWW
                     DLDPNAKREKEEDKKQDEKEDQEEAEKPKKRRLWRRKNKEENA*"
                     /db_xref="UniRef100_UPI0003B506B6"
                     /db_xref="mts:MTES_1084"
                     /db_xref="E8NGG5_MICTS"
                     /db_xref="UPI0003B506B6"
     gene            237677..238222
                     /locus_tag="term6_saliva_scaffold_0_prodigal-single_242"
     CDS             237677..238222
                     /product="Putative lipoprotein n=1 Tax=Actinomyces
                     naeslundii str. Howell 279 RepID=J3JJ64_ACTNA"
                     /codon_start=1
                     /transl_table=11
                     /translation="MATAELTVTGYASGDPEITSTKSGIPKATIVVPYTPQKWNAETK
                     RWEDTGATVWYRAVFWRENANAIANLGIHKGSSVTLVGTPSVEAYIDKEGNPAASVQL
                     NNAKVFVDHTPRRSSGNKGNNNGGGQQYQQNAPQQGYQQGAPQQGWGQQGYQQNAPQQ
                     GWGQQGAPQQAAWGNDNTPPF*"
                     /db_xref="UniRef100_J3JJ64"
                     /db_xref="J3JJ64_ACTNH"
                     /db_xref="azo:azo2561"
                     /db_xref="J3JJ64_ACTNA"
     gene            238287..239465
                     /locus_tag="term6_saliva_scaffold_0_prodigal-single_243"
     CDS             238287..239465
                     /product="hypothetical protein"
                     /codon_start=1
                     /transl_table=11
                     /translation="MGIYTVPAIFLALYLLLTPTVSFILKRIDKSREVKHLEQSKSLP
                     AAKRKPYEPIRGKWKKHLKFTKQDKRHVAFKLPTIPPWLKNLLANGEEKPEAEEEVQE
                     ETNGTFELPRVSRRGVIFVIWLTGAALAFVAPLLKNYLLELVALGVWALYMAVALLSA
                     RWMLKERAKVDRKLIVTCSNYLKIPKEEAPGSYVVDEWDSETGIEPVHITFTLSEDHP
                     HTGNLHETALDYMNAVLTNVRTYVEDNTGEGRGFDLVNHVFKVRAKPPMPTIATFNPH
                     YIFAEGVEPGAFAIGLGNEGGMEVPVEEGSDKTVVVIYVNVSGEAESYAKEHGKVMVA
                     PPTPMVLIMGPTGSGKAQDITEPIRRRRFYTRYNGEEYAVKGIPYDENHPKDFESLRV
                     *"
     gene            239422..240468
                     /locus_tag="term6_saliva_scaffold_0_prodigal-single_244"
     CDS             239422..240468
                     /product="hypothetical protein"
                     /codon_start=1
                     /transl_table=11
                     /translation="MTKTTRKILNPSGYRGEPRPKVKPGTTFQTKGRTLKIAPNKVEA
                     PKKRGCHIPGHPLDLDLRINTGYRAPTMFGIDLMASTHTVTSRFTPSLDQHAGIFWNG
                     SEEELHEIVENIVSNPITRNHAATWEAPARIIDLTPNGDFTEHNFAEKVITKSYYSHQ
                     PGEELEVIDYLYDVLTEIKRRCESAKVTSPPSKHYDLIILWVTAEQAEHLAEQRTEKL
                     NTLLEEGGTYHIPLIFFVMGDPLEADTFTKMLTKALFLGERNKEYIYETLNEYSLETT
                     GKPIKVYETLAHRYPLGYEPIWKERQGKFTLATLYTLKSHGMSLKGVQKAEAQAHNKT
                     VWNDFLSSLPSVEQ*"
     gene            240492..241463
                     /locus_tag="term6_saliva_scaffold_0_prodigal-single_245"
     CDS             240492..241463
                     /product="hypothetical protein"
                     /codon_start=1
                     /transl_table=11
                     /translation="MTNQETETVETEDTTPVIDFNDLPHDGTQEIYSVTEVVTIGDLT
                     EYDWVFDENMLPQPIKQIYDTHIPAEQYKFKINKTEANGKEVVSSYGGTHLIKFATEA
                     DRNLFHTRVQFVRKTLKKLSKKSIKELERIAADKEWKYQPCTGQSLFMEISPHTWPTL
                     YWDGETDHEDASNLRDVINRVLEAIGPITEDTKNYIDYMERFYPDSNEAGEDLLENKK
                     TAVELGYDPHIAAQQLLIMLKPRKYAKKYLDMKLPPWWWNNPSKYKYAGIEIGHVKTV
                     GEIAEAVARGYMTFEELELPGVTLEKSSELTPTTDILDKQEKEEPQE*"
     gene            241492..242928
                     /locus_tag="term6_saliva_scaffold_0_prodigal-single_246"
     CDS             241492..242928
                     /product="Replicative DNA helicase n=1 Tax=Mycoplasma
                     flocculare ATCC 27716 RepID=N9QY91_MYCFL"
                     /codon_start=1
                     /transl_table=11
                     /translation="LTATESKRQHIELQQWAVGVALADPEEQIPAFLAKVHPKAITEP
                     TLTPVVKGIKAIMDDTNRPPTGKDVALWLQAHDTPGLITAGGEQGISNLVEAGEEAIF
                     SINNVGTLYDALNAAAYHAELEALTSAFYNQVRQTPPSELDKFANKALNDLKSLKASF
                     ATDVSEYVHSASEIIDEIDQELEDARNGKGTVGIPLNNFPRLSDYIGGLRPGNLTIIA
                     ARPGKGKTTFCSNIVAPLSEAGLSTLFFSIEMKKTEIMKNIIACRYGLPSRDFNSEYG
                     LPPEKQAAYDQFKESIRHWKLNVAEKGGIDIEEVRQLARRQAESEEGLDVIIVDYIQI
                     VKTDDPKAHTGDQEKLAYVTYELKYLALELDVPIVATCQLNRANTNEKDLPPTPSSIR
                     GSDAILQAASHVIALHRDDDEDPHVTQAIILKNRNGPSNITIHIDTALNICFFAEDMN
                     ETITQFKGGGASTQEPPQSSYQLRPGSF*"
                     /db_xref="UniRef100_N9QY91"
                     /db_xref="mfq:MYF_03090"
                     /db_xref="A0A0A8E835_MYCFL"
                     /db_xref="N9QY91_MYCFL"
     gene            242933..243274
                     /locus_tag="term6_saliva_scaffold_0_prodigal-single_247"
     CDS             242933..243274
                     /product="hypothetical protein"
                     /codon_start=1
                     /transl_table=11
                     /translation="MLIPGIDYVPLAGLDTPGLYDPNIKTKEFMSVYVNHVKPHSTYR
                     NYFNRYDHGRIYRTVKTLFKEYVLNRKLLTPADFSVILEEVYKSEMILTPGTFAAHYK
                     GHKSKDERIQP*"
     gene            243274..244113
                     /locus_tag="term6_saliva_scaffold_0_prodigal-single_248"
     CDS             243274..244113
                     /product="hypothetical protein"
                     /codon_start=1
                     /transl_table=11
                     /translation="MGEKNPGTSKRLQALASTLEAVAAKTEPTTAGKPAGIIRHNTID
                     PAKLQATINEMRAKGAAQISLNEAELIKETTRTFEEKIIPKLYRGKVSLPDLARNSSR
                     NIAEMANNIKSILDTDPNEPQPLFIHSPDIMVDANLHAWGAVMCYVARGILNDKKFLK
                     VNESELLAKNRAGYIETQKNVALAEQEAKVVLFSASDVDTYTQTEATTLATLFKGWAE
                     EQVAIIIVSPRPFNLWLKRLPRDVQPILNTLYMGHVVEPATPQTGTMEQSGLNHSVLN
                     ILQ*"
     gene            244139..245344
                     /locus_tag="term6_saliva_scaffold_0_prodigal-single_249"
     CDS             244139..245344
                     /product="hypothetical protein"
                     /codon_start=1
                     /transl_table=11
                     /translation="MTSEQTIRITATIESFDTALKWVLDAKPDTITVTIDPDTNTASL
                     RHTSKMGSPVPGYHEHPITPETITGDRKVSAHLADPNQLRQALKLASFTAEMCTLSIT
                     LNGNEVREAVVTAGVHNTFRLSTSTLARNPRPVTANVGSLPTYGLAQGIKVARSVNNG
                     DDQNSLYVIFKLNDENELEVMASTSAGRVAVLMYKTPFTPPLVLDAHEASKMEIIKAG
                     VSILPETKNFKGETVEVLVSEQYLGFRDSETGAIALYENRNVPQQFIQSFRTFILDKR
                     GYEFEQNAEVDVANLKLALQAMHSADKEATETSIIFDQSSNMQVKLGEWVVDLPVNDE
                     GITTPFTAKVQYVPLSLFATAHIAPKCTVSFLPEGKEGGERLLMTHRSSNEASTLFVV
                     TSCSTVTTN*"
     gene            245368..246012
                     /locus_tag="term6_saliva_scaffold_0_prodigal-single_250"
     CDS             245368..246012
                     /product="hypothetical protein"
                     /codon_start=1
                     /transl_table=11
                     /translation="MNSQYIYMLPTMLLMGLFLVANATGAPDWVKPRRKAHWVWLRIH
                     AIALIPAIAVATALAHHPWYEDNIVARTGAAFLAYTFIWATQTDISYRKASGTHLMQG
                     WVVYLIVAAITQDIMTVTLSISALVLGGIIRHWWASDATLTVVALSYVAPIAVSHPIV
                     GLVNFVALALILIAYTVAKIYKKQHKHLKIPLAPILLTPFTLVPLLALLPVAIA*"
     gene            246046..246975
                     /locus_tag="term6_saliva_scaffold_0_prodigal-single_251"
     CDS             246046..246975
                     /product="UPI0003CF05B2 related cluster n=1 Tax=unknown
                     RepID=UPI0003CF05B2"
                     /codon_start=1
                     /transl_table=11
                     /translation="MSTEVEIVDPGTSTPAPVKIEAEEETLTVEDANKITEAISHTTG
                     ALWSLLYTAHSRKAHLALGYKTWNEYIDEKFGISRSAAHALVTQGAVIETLTSVAPEG
                     TKLHFTQAQARAVKKSLDAVASIAAERTVGKTPEEAQEIINEIVAEREEQDKADREAL
                     KAKREAERQKKLEAEREMYEAVATQIINQAAQEAGYSLTGEDAGQAGEYSLTADTEES
                     DISTAEVADNPEPKEPQSETNRKAIALRGLYTAIGHVSAIPEPQEALSIIPQERISKT
                     HSELSEMEQKIHDIIVALEDKYGKSILTRTMTS*"
                     /db_xref="UniRef100_UPI0003CF05B2"
                     /db_xref="X5S8S8_9RHIZ"
                     /db_xref="UPI0003CF05B2"
     gene            246998..247981
                     /locus_tag="term6_saliva_scaffold_0_prodigal-single_252"
     CDS             246998..247981
                     /product="Uncharacterized protein n=1 Tax=Oreochromis
                     niloticus RepID=I3JYB6_ORENI"
                     /codon_start=1
                     /transl_table=11
                     /translation="MPRAKLAGGISGKASRLARLGNTLAQNAESDEVTTETPITTPET
                     TLYQEPEIHEDTLAQEENSITTEQETLEPVEAIADTEDNQETLYDTETEEVEETQEEY
                     TEEEAGEDEPEDEDYDNIEDEPEEQEVTPTYGYYQEDTEEETGSDYMPNAEESAVEVE
                     DQDEMNTIDEQATETVEPAKEAPKVNITLDALTQVKLTIALVEILSTLESADLEGINI
                     LLGNPTSTELAETVTAIVSDPAGTETLLETVAPLAEIDREDTVLAAVKYYALLINEYD
                     ESTQRNLATILLDEAPEDATLALESLAVALAKAPASIFDVATQIRGALQVI*"
                     /db_xref="UniRef100_I3JYB6"
                     /db_xref="A0A0D0H6B0_BACTM"
                     /db_xref="mgm:Mmc1_3605"
                     /db_xref="I3JYB6_ORENI"
     gene            248097..250844
                     /locus_tag="term6_saliva_scaffold_0_prodigal-single_253"
                     /gene="recG"
     CDS             248097..250844
                     /gene="recG"
                     /product="recG; ATP-dependent DNA helicase RecG (EC:3.6.1
                     .-)"
                     /codon_start=1
                     /transl_table=11
                     /translation="MGALEFASNEYSTNLQTTINPESVRPYDIVVGASNTQLHLTATT
                     YTNVTGGDTLRTLYMRAQETGGCTFTQDATGKLVTVSIDANNLEATHMVAELLAATAS
                     STRIVGDTQAFYDSMPWKAVAYYNPTTGEKGDASHITVASLNPWGINEVTFKYLRNLG
                     GWKTKESKNVWRVPANKIIKLIQSNQAGERGIAITRSIAELMVGNIDFDGKILSLQET
                     PVKALNFAKYDTRPRNSKREKGKTLTESLTKSGYGSVFDVLYNRPNRYLDLSNPATNL
                     YGLMIGDNAYITGKINSWTTMNSGKGAYCHVQTADTEVLVTFWGPSQWRETKYPAGTN
                     VLIGGKVSYYKSIALTGDFIDTLDVADTSNPYVPIYAQSPSRGITTDLISNLLREALT
                     RLNVEGNQGLEQEEYWAVDTLPEGIHTIKDALQLLHFPQKEEDIRTAIESLAWYELVR
                     LQVIIQGAQKKSDISQGIENGGSPDGYVQHVINNLPYSLTGDQQAALKIIQERMADNK
                     PMDALLSADVGSGKTIVQILAALNAVDSGRQAVIVAPTDILAKQIHKAATVALEGVED
                     LEAVYLSGSMKAADKKKVFKGLKEGDIRLVVGTHTVLTAPDFDNLGFVCFDEQQKFGV
                     EQRERLTIARKDGTIPDFLTATATPTPRTVAQMAYGQVEFIQIKEKPAGRKPVETEWV
                     PAKHSDILNDIVHPMWCDLNSEIAAGHQAFIIAPRVEETSDAPSVTELNNELKTVLPT
                     ARIGVVHGKMKVAEQEEVMNSFRNGELDVIIASTIIEVGVDVPGATRIVIMGAERLGA
                     SSLHQLRGRVGRNDLPSKCWLVTPAESKSAQARMNALVEHSDGFAIAEADTVTRGEGD
                     ILTQSQHGTNKNRFLRLNEHRHLIPSAIESATRILANPTHGKLALQDAEKFFDNSNDL
                     A*"
                     /db_xref="aym:YM304_18530"
                     /db_xref="UniRef100_R4Z0F7"
                     /db_xref="R4Z0F7_9ACTN"
                     /db_xref="3.6.1.-"
     gene            250859..251569
                     /locus_tag="term6_saliva_scaffold_0_prodigal-single_254"
     CDS             250859..251569
                     /product="hypothetical protein"
                     /codon_start=1
                     /transl_table=11
                     /translation="MGKALDTLMIPIEYVIQNARDRGRTHIRRIMIAWNTRNKKQIAI
                     WVGTLLFGITTGVLLDIYLSHALWANILRALVSGIPLIYSTATLCYLISYIIGETLTE
                     KTEGEWVPLKERNWASFKARVAVVAATATLLCTMCIFIPEGTHLWSVINSCSLGFTLA
                     LCTFLLTTEDEQDAKAFGVRDQRTQEIDAALEEFKENVEKRNAKAKEQAERRRAARRE
                     RFFGRSKEKVEQPEEVNE*"
     gene            251677..252588
                     /locus_tag="term6_saliva_scaffold_0_prodigal-single_255"
     CDS             251677..252588
                     /product="hypothetical protein n=1 Tax=Nocardiopsis
                     lucentensis RepID=UPI0003494283"
                     /codon_start=1
                     /transl_table=11
                     /translation="MAPHDEQCWIHRLMRTQGECDDALMGPAHAATGVAAFLAVLAFG
                     ASFTAYFVTNSPTVGIFALSLLAFVAGALIPDFDNTSSTAKSAMGIFGEPITVLFRES
                     SRLVQTIHTKADAKSRAKSHDYLHRGFWHSLMGAVALALVVNLATSNPIVTAFKLPLG
                     FIGIHNLGALIAAIICLAAMHIALSGLNIGALKGGKHLNSMVTFIVSLVITGALFASI
                     PAGQYTWIGYSMGAGAVVHIIGDMFTKSGVPLLAPIVPRKGKLWYTYRVATYDAKSPS
                     LNSGVLWLSIGISVLSLLILLPRIFGH*"
                     /db_xref="UniRef100_UPI0003494283"
                     /db_xref="ase:ACPL_1951"
                     /db_xref="G8SEG4_ACTS5"
                     /db_xref="UPI0003494283"
     gene            252622..253131
                     /locus_tag="term6_saliva_scaffold_0_prodigal-single_256"
     CDS             252622..253131
                     /product="hypothetical protein"
                     /codon_start=1
                     /transl_table=11
                     /translation="MTPVIFVLVILLLALVGALYYAWKALNMLSDILAKREEATAEIV
                     TIINQMNHKKYAAYGAVGIPFKSTAWDSVATITQTGTGGSDTTAEHQFTQHVTRIIKE
                     TLWNGDTEVSIDARREYDRWYETEIAPLITQLVEASNKYNNINKTISHNRFLDALITR
                     KYEATINED*"
     gene            253121..253816
                     /locus_tag="term6_saliva_scaffold_0_prodigal-single_257"
     CDS             253121..253816
                     /product="hypothetical protein"
                     /codon_start=1
                     /transl_table=11
                     /translation="MKTKVTRKNKTATPKGTKRKTQTKKGHDIAYYKDAVAPEELEEY
                     LESGRYLLFKDMPRRAQKRAVAQFKKKQALNSKSVKMMFDHLKYGSPVLYDTQEETLT
                     LPISKPGLDGEGHSNINISTDLVSPGALEAAAAIYLPGLRKVMTKAEIEKARAVEKER
                     QKAELLEDGDAIDQALLEEWFKMEQASDYVPPTKPEFEGQRLLSKEEVLAAVKKGKAD
                     GERVSGYRKEWDK*"
     gene            253819..253959
                     /locus_tag="term6_saliva_scaffold_0_prodigal-single_258"
     CDS             253819..253959
                     /product="hypothetical protein"
                     /codon_start=1
                     /transl_table=11
                     /translation="MEDFKNAIIFFSLLAGAYFFFTGTEIGQDIVVNVLHWFHEHPIF
                     ND*"
     gene            254013..254651
                     /locus_tag="term6_saliva_scaffold_0_prodigal-single_259"
     CDS             254013..254651
                     /product="hypothetical protein"
                     /codon_start=1
                     /transl_table=11
                     /translation="MSNSYAMADYEAPVYVPFNRNHTWNTAAGHVSSCLYTYNDLQHK
                     VYEVLPEAEREVSLFPHATVAYMTEKFVTLVNDIQLHYQFYVNRMTYIYMTEPQLRGL
                     KNAGSSMRVQAVARQAQEQFHPLTYDIIESHHKAGDTATIDAWVEEVKQTATKMLIDI
                     AEVFFKTASELPTPPEGAYAGEDTQIFQEQSIENNYNDNEYVEPESVPSDVF*"
     gene            254735..255478
                     /locus_tag="term6_saliva_scaffold_0_prodigal-single_260"
     CDS             254735..255478
                     /product="hypothetical protein"
                     /codon_start=1
                     /transl_table=11
                     /translation="MTETPRTIELVLDIPTCIVFTANNALNHRVKANRVNALRGLASH
                     HATQHLKKNLNFKPFKHYTVHFEVLGHNRGTHLDPNNYAPTLKALIDGGTGRWWADDD
                     ATHLVHYSCSYGGYYKSPKEDPIKYRRFHITITEYEPGQPITQNINPILKPIERPDLE
                     DKAKEWSFNPEEDHDPIPLTEEDKKYDPNNGLKMYKKLVATELRKKTTPKPEAAAALA
                     PSEIEEKPLIEFCPPQDGEEPQEPANLDW*"
     gene            255550..255999
                     /locus_tag="term6_saliva_scaffold_0_prodigal-single_261"
     CDS             255550..255999
                     /product="hypothetical protein"
                     /codon_start=1
                     /transl_table=11
                     /translation="MSKDPTVLNVTQVFRREQRLWAVGKDVSLKQIGGSVAFSTLGMW
                     GACFGGLTLIFAGILYIFVGMPDLPTSLIVGAIPGALIGAALTWFLNTPKEIFGGETL
                     YVYLVGYFKWKQEARMYLDGYEQDPNINQIYRIDAEIQLPPAPKKTQ*"
     gene            256012..257241
                     /locus_tag="term6_saliva_scaffold_0_prodigal-single_262"
     CDS             256012..257241
                     /product="ATPase n=1 Tax=Actinomadura atramentaria RepID
                     =UPI00037D519E"
                     /codon_start=1
                     /transl_table=11
                     /translation="MSTYKPDQPVVIGYANSVPASKTLFSLHSANKSNKAPITLVTGN
                     TGSGKTYCMLWLTTLAAIQGATIVGIDWKGDLLKLAGAEDITGVPVRRAKIDPTDPEN
                     IGILDPFIVFSHGEDKKQIESDTVTAVLAVLQALLPNSVNDDIIVGQISNTVRDILNF
                     HNDEKCMIAFLDELQRTASLIDDPVGRSKLFGFAKAARNALTAGAGEILSAEPDKGEP
                     KYIKFQPGITVIDLSDLHELPKTIDELKDPSKAVGQAIMTMLTLLIRQSMFRLDESIR
                     KVLVVDEAWSIITNPTGAALIDTTARLGRSKNLALLLGTQNYTDIFNERTRLNKAFAS
                     THFAFNNSEDDAIVAANAMQVKGDAAAQVIEAITTLPQGWCLMRDIRGRRGQVRIDIW
                     LEELPEIFNTNPLTDNT*"
                     /db_xref="UniRef100_UPI00037D519E"
                     /db_xref="W2EJM9_9ACTN"
                     /db_xref="tcu:Tcur_1100"
                     /db_xref="UPI00037D519E"
     gene            257270..258961
                     /locus_tag="term6_saliva_scaffold_0_prodigal-single_263"
     CDS             257270..258961
                     /product="hypothetical protein"
                     /codon_start=1
                     /transl_table=11
                     /translation="MLPPNIVYISGKTQYDALENPNSPLNSEARDEVVDAAWYRDMIE
                     ILMPPIEPKKGPLEPWVAETIYPVIDEEEEGAPRRSKFLGIFATLEEFVEAFTADPPE
                     IPNTIDCFIVHSDYLVELIDEVTVKAGRDTIYGYLRDIMETTPLFVVQASVNAEQFSM
                     YQDAMNELSDYLINAQVDLGVYPYPIEWTTYDKENPEAEWDFYPGHVIANNFYKAILE
                     YIDRAPEKNDAFLAFQGLLVHRTDTELASIQGEVSPDEQHINGSPYIGRCVTITSKKG
                     GTGKTTTSLGLANALAKYSQKAVEEGRAKTPLKIIVIDLDLQDGQVGYDTGNQAKTVV
                     GIFDDFRSEYRVLGEDPEEDWRIINDNINHNTRVGVDTLLAPENPTDLNDLRPPFYRT
                     IIQAIREHYDIVIIDTSVLLNDPYMKECAYPLTHKLYYVTQPHFKPLITMKRQFVYGL
                     GSGRHGGGMDPRRISVFVNGVEDEDTVKAGSAVSLPGVQDYCAAGIEVLTGVPYLHRK
                     VLDATNPRLPGGFDYLLENDGYREGMEVLLYDIIRGTDYPLFDAETSEAFEADYL*"
     gene            complement(259033..259320)
                     /locus_tag="term6_saliva_scaffold_0_prodigal-single_264"
     CDS             complement(259033..259320)
                     /product="hypothetical protein"
                     /codon_start=1
                     /transl_table=11
                     /translation="VNIGYQMLSKVKYWSCMAGTLILFIFAPGILLLGFLVGQMGDVK
                     FWNGSGTIFVLLLVISAICLFISWLIPEPPAVVGNTTPSNAWDDEVTVPLV*"
     gene            complement(259379..259921)
                     /locus_tag="term6_saliva_scaffold_0_prodigal-single_265"
     CDS             complement(259379..259921)
                     /product="hypothetical protein"
                     /codon_start=1
                     /transl_table=11
                     /translation="MANIYTKEYNAQVRIKDSPYAGAARVLGYDNKQRGWIDDIKDAR
                     KAEEKQQKRKDILGFLLMCLGYLGVFLLVAGLFAGGFHVLSQAHNGGATAKPAVTSSV
                     TDSPAPTSSSSTTSSPSSAPMPTSKCTTVIGSYTVSTGICKDNKTEETGRNRETLKTL
                     VGILIAMFIILSLLCGVDRL*"
     gene            complement(259936..260478)
                     /locus_tag="term6_saliva_scaffold_0_prodigal-single_266"
     CDS             complement(259936..260478)
                     /product="hypothetical protein"
                     /codon_start=1
                     /transl_table=11
                     /translation="LSTASTGQELIERVANSPYRGAAQALGYDHKQRDWVQVIQDAKE
                     AEESRIARQKLGKSALKVLGVLVIIGAIIGLIVAAIYGLSQVPWGDLLPKSSPASTNS
                     SSSSKSFLSGVPGQLLGLVMALALFVGIFNAAKAQNVRMFIMLIVLLGLIVSVFFLLH
                     NLPSMPTGDSSGLRSAGSIG*"
     gene            complement(260484..261392)
                     /locus_tag="term6_saliva_scaffold_0_prodigal-single_267"
     CDS             complement(260484..261392)
                     /product="hypothetical protein"
                     /codon_start=1
                     /transl_table=11
                     /translation="LGIFHRKVKMVDPTTVVEPMLVLEQRLTLADALLTYYDTGCPES
                     LRNDLIKARGAQKREGAELMFPNDLYKIRAEMLIVAKTYYFGSTMRPGMRLDKIINFE
                     RVFERMSSVGMENEEEIAKGLKLIAETREALGESAPNIIDYMDDIAMLEAKVKRLESE
                     IEDGLKSVGSRWKKGDAEEVAVRNEELAIELIDAEESLKASRKFLKDTEAAFKSNLSI
                     LKEAERGLRRLGDLRTSQKQQELVNSLKDKLSDVTTGSAFDKLAEEAEARLQGMREIQ
                     ENSNDREFTRLTAQERLDALRKEKGL*"
     gene            261553..263106
                     /locus_tag="term6_saliva_scaffold_0_prodigal-single_268"
     CDS             261553..263106
                     /product="Type II secretion system protein E n=1 Tax
                     =Thermovibrio ammonificans (strain DSM 15698 / JCM 12110 /
                     HB-1) RepID=E8T6T2_THEA1"
                     /codon_start=1
                     /transl_table=11
                     /translation="MNSTAGLSLNHLRKTTKRPNTVAETRKRLNRINEEVAAHAEVTP
                     EEKTPTPAADGTTLTAEELNEIIESAITAAAAQKTKEKEEPVEVPTVDATQARVVKTS
                     LSEDNPLRYSVPNDRDEPPGFPICAILTEAINRGATDVYVTPDTPIRFKIKGGNNIYD
                     GFKIPNRSEINRMMKVIIPSAERDIFTSQKELDSSYTLPLYEHAGRRTRLNISAASPG
                     FDNAVLSFRILAGNLHHPKYYGLPDIVLKAMHQANGLIVFSGPTGSGKTTSIASLLLY
                     ASREVHRPDANGNPTGPTIITIERPIEYLFDNNNRKANGSLFIQREVGRDTYSFNNAI
                     SSAMRQQPNIILIGEVRDAVEMRAALTAATTGHLTLTTVHAEDTAGIIQRLMGAADTG
                     ANTREDVLRSIAASGRVFVTQALVDRIDGEKIAVHEVLVIKQSDQALIQAIQGGDIRY
                     IRQSLQATGEDMSSRLVELCREGGPCYVESALKHSPDPNRFWQLIQLEESNGIKFNYN
                     PNKKSDDIW*"
                     /db_xref="UniRef100_E8T6T2"
                     /db_xref="tam:Theam_1799"
                     /db_xref="88033305"
                     /db_xref="E8T6T2_THEA1"
     gene            complement(263504..265132)
                     /locus_tag="term6_saliva_scaffold_0_prodigal-single_269"
     CDS             complement(263504..265132)
                     /product="hypothetical protein"
                     /codon_start=1
                     /transl_table=11
                     /translation="LAGSTVSNPVIGAVAGVGAGLLPGAFPSGVGLSHVTEGFVWPHG
                     GTSVLERGVGVRDFSDIPKPFRSFESECAGYVWDASVSGWSGSVFTHGGFSFGVTPRA
                     RWSFGGSVDLNAVADGFRVPVAGVGARALGESAGVEDLVLGGLVAPPGSGSGSLGFPV
                     GVGVSDLSSFRFDYDGRGGVMSSVEVSNVLAVEQSSYWLSRVGGVDVVSPPLVGESPD
                     VVAARVKRLRSKERADGGVRPRLMGVRREVEIMSFIGIFGWVDVRATMLLLGVSTRAT
                     ALKYLKGLQSRGCIEAVDVAGAGGHRVWVGTRVGLDEFGVGGGAFKRSSLGNMEFPHR
                     VLVTYVGALLWCGSTDVLNLGTGVWGGRSSGGSALRGFNVVSDRQINGSLQGLLRGNN
                     ALEMRDYLIAERARILREWRAGGGSGVGPECFGGNEWMWAVLSAASTATFHVPDIVAI
                     SPRGENGEARSIAVEVERGSSKSRGKLVEILEQYRDDRSVFSKVVWLCTSDTMVRRVN
                     KWATEEGVSDRIVAYRLERPEGGVFDNTESVFSF*"
     gene            265292..265543
                     /locus_tag="term6_saliva_scaffold_0_prodigal-single_270"
     CDS             265292..265543
                     /product="hypothetical protein"
                     /codon_start=1
                     /transl_table=11
                     /translation="VNTPTSGKNYLNGKLIEDPIEYLFAPPEEPPVEATEIYPEDLVD
                     TSFMQKVLKANEARKAFIERMVDSWDEEAKSNNTESERQ*"
     gene            265543..265857
                     /locus_tag="term6_saliva_scaffold_0_prodigal-single_271"
     CDS             265543..265857
                     /product="hypothetical protein"
                     /codon_start=1
                     /transl_table=11
                     /translation="MTDSKVMYPILAIALETHTDKGYSGVVKLDRLLVVHYMDEEGRV
                     TFKSYKYPKYKDGYGSPNVKIVGEDTVAPYLTIGNVGETDEIHLNDPHLVNIHVNTVS
                     LI*"
     gene            265883..266161
                     /locus_tag="term6_saliva_scaffold_0_prodigal-single_272"
     CDS             265883..266161
                     /product="hypothetical protein"
                     /codon_start=1
                     /transl_table=11
                     /translation="MNKYPVVKIQFETTVTQEVTFSGKSYTVKSVTRVHYLQPSNTLS
                     STRYQPDTLKVVLDLKEEEQPYLTGDDVLHAHPSHLKDAQTSVIRCFT*"
     gene            266311..266874
                     /locus_tag="term6_saliva_scaffold_0_prodigal-single_273"
     CDS             266311..266874
                     /product="hypothetical protein"
                     /codon_start=1
                     /transl_table=11
                     /translation="MAKNHLSYESISKHYVFYTSPDNPNKEDQTDKNIAKRENELREE
                     GWVSIPGTFELDAPQREIVKAEQGTETGKHLAHLIKFLASKHQKETGTPYKMYAHLDV
                     WANSEDEDGIGEVGVDVTFTSDPEGKRKIGVAMFTYLDFEWDDTYAGLTAEEWVKLDG
                     KTFPIGTPIWTDWGKEIIILIDPKQGK*"
     gene            266981..267877
                     /locus_tag="term6_saliva_scaffold_0_prodigal-single_274"
     CDS             266981..267877
                     /product="hypothetical protein"
                     /codon_start=1
                     /transl_table=11
                     /translation="MRIPLAPHTLTTGEAFILQNNNEKSLYKVTHTEGDTITAALKHT
                     TNETTAPQTITATLHNGTLTTTTPVHNTRTPKIIDLTTTKTNTIKATTNKPEYTIITK
                     NNDEDINIWKTIETINPDVTLVQSQTNPTQKRVHLTPQLQKEINANANNLTPTHTFYL
                     NNNNTECVPHDAAKALKTIINHPHWNALKQKAIKGKNWENALTTDYLTDTYWEQISTD
                     YSDGYAWGVSYDLIIDYTIDYAHELKHLTNSTETQTPYSKNLTPKQQKQLTTMLNNVI
                     KKLEQSEWYEPDPEDYTIPYVE*"
     gene            267961..268515
                     /locus_tag="term6_saliva_scaffold_0_prodigal-single_275"
     CDS             267961..268515
                     /product="hypothetical protein"
                     /codon_start=1
                     /transl_table=11
                     /translation="MAQKPITYEDTLTGYIFWGGNGKEKPGNTSLNNIIKRDTELREA
                     GWVPVQGAFSLSAPQRKIVKVEPYRETAMHLAHLMAFYAGNHEKANETPYTVYAYLSV
                     WVNTGDEDDPYEIGIDTAFTRDPEGKNNIGVSMTAYIEGDDWGGLTMKEWLNLDGKTY
                     PIGTPIWVDGGNRIEILIDPKQGK*"
     gene            268628..268852
                     /locus_tag="term6_saliva_scaffold_0_prodigal-single_276"
     CDS             268628..268852
                     /product="hypothetical protein"
                     /codon_start=1
                     /transl_table=11
                     /translation="MSFYHINCSYEPTDTIGNEPEQYPGEPDWQTNEEEYDWRAWVNN
                     IAMSEPPEYEYENHPNTPYESVSVALENSK*"
     gene            269042..269635
                     /locus_tag="term6_saliva_scaffold_0_prodigal-single_277"
     CDS             269042..269635
                     /product="hypothetical protein"
                     /codon_start=1
                     /transl_table=11
                     /translation="MTHAEANNNPAPTEIVKKEITEYIDYLTTHGNLNITTENCNDLA
                     FKLKATVAKYVLEYQHQPQQTPKEQILNTVGKLYNTTTTCKYLNITEEELNQLVNDHL
                     ILKLDDHNKPKGYPAFQFKDGTIDHAIQKIIKTHLDYPSPGKIYCYPWEVAIRLTRQS
                     LQHGGYSIIEYLNEYPEKLDEEINNLLLYLDISTALH*"
     gene            complement(269734..271317)
                     /locus_tag="term6_saliva_scaffold_0_prodigal-single_278"
     CDS             complement(269734..271317)
                     /product="Uncharacterized protein n=1 Tax=Arabidopsis
                     thaliana RepID=Q3EAC9_ARATH"
                     /codon_start=1
                     /transl_table=11
                     /translation="MTTRLINADTPSVGGSVVEPTGVGVDATFVDVWCPGSVASAPSG
                     VVSGGGVLYTSSTPAGSGDGVSWGVLSVPGFVQVGWGSSGWGVSSSGGILSHVEEAWG
                     YGHSFVPPVDPVESSVGSFVSGVGDYTSGVFECPCEPSVGSGSILGVEVPVSSVWDGF
                     LVSVGGVSSGGGVIPTSGGVPLSFVEESSGVLGHVSGGGLSVVAGVGVPLWEGFVADF
                     SGLSVTSAGFGALPFGGGSTSGGSASGDALVGCFPLSVDVCPGVGSSVVGSAGGSVGV
                     SLVGVPVVSGVSGFGGFSVSWGLSSASLGVLSVGGGGSGWRGVLGVSGLGAGGFVPGV
                     VGVSGGVGVGSEVVVDGVTHRGLVFGSRLAPGGFVDVAGSVGVGASGSVGGVALVDVS
                     DVEFGSVGGLGGVSPVGGRVAGLGRFAGWWLTRNWVESVAGGVGRAAWGDVVGSVGVG
                     SVSGSAGLGLGFVAGSEGYGSPVGVVSGGGGSAGLFSGSAGVGEGFVGGVIDVPVGSP
                     IAGLGVDLVDVAGFVGGGV*"
                     /db_xref="UniRef100_Q3EAC9"
                     /db_xref="Q3EAC9_ARATH"
                     /db_xref="mtg:MRGA327_21615"
     gene            273873..274946
                     /locus_tag="term6_saliva_scaffold_0_prodigal-single_279"
     CDS             273873..274946
                     /product="hypothetical protein"
                     /codon_start=1
                     /transl_table=11
                     /translation="MSTVLVSPGDVVSTSVGVLHVQSVAQTVVMERSREDVSFALSGV
                     NGRGAVHSNIPIGEGMVPLAVDVSDTEALVWFDRERRLRRLGDAVFSPGAGFEVLGRL
                     MPGRVGLSLCDRESVGTVLGYLQEAEASLVEASAWVADKRMECLRAFEDFQAGWLKSQ
                     DRSWSVPEFDEYREYRKWCGVKLVVGGIYQFEREYKYGYFKVIDNKLKTGVVLYGGSG
                     VSDRRGVIYDTDRGCVYLRIAVGGDDLWVDAGTVKLLPVSSFEDIDSYREWSKYEGVS
                     LPGALRDIFLDMFAAGDGKPKCLPARDELWRGDWMGDYGKCRGRLMDVTANMLFDIEK
                     SHGHVRWLREQLEGFYRELGFSI*"
     gene            275184..275441
                     /locus_tag="term6_saliva_scaffold_0_prodigal-single_280"
     CDS             275184..275441
                     /product="hypothetical protein"
                     /codon_start=1
                     /transl_table=11
                     /translation="LPVMGTVQNSSRSLVREPGVVRWVGGSRLFTERFASATARVTAR
                     RTGNSGIEPVGGSSDSPALFVKTWVLTGSLGTPSARVEEVG*"
     gene            275486..275908
                     /locus_tag="term6_saliva_scaffold_0_prodigal-single_281"
     CDS             275486..275908
                     /product="hypothetical protein"
                     /codon_start=1
                     /transl_table=11
                     /translation="MILSPVVTDYLLLLAIFGGLFTTLPAVAVQLLLLMDKEDEPFGK
                     RQYFNLAKLMFIEGLVFAGIAVCMHTFGDNSMVPHQSFVSELWAMLWVAPIVSVVSCF
                     VVTGAVALFTVLWRVLDVLLKSPVGWWCGLMGRNGDAE*"
     gene            276825..277277
                     /locus_tag="term6_saliva_scaffold_0_prodigal-single_282"
     CDS             276825..277277
                     /product="hypothetical protein"
                     /codon_start=1
                     /transl_table=11
                     /translation="MTISDEGRALVREFKKVDWDGGSLNVAVRPPLGDDVPSRVYSDH
                     VMTCSKGGSLSLMARDCAKALEAALEKSGGNDEALLEFASAVLTTLRHEMHTAARVQY
                     PDYLMDWSKKVVAEVNERYKDDGRSYAYTGPNEFTLKPNPYDEEQEEA*"
     gene            277281..277484
                     /locus_tag="term6_saliva_scaffold_0_prodigal-single_283"
     CDS             277281..277484
                     /product="hypothetical protein"
                     /codon_start=1
                     /transl_table=11
                     /translation="MNVFYAIVFSIHLVSGLAVMFFMGSATKNTWEYDDKKSRVAGIC
                     ACTCGFLMAVLGITGLILVINNG*"
     gene            277531..277698
                     /locus_tag="term6_saliva_scaffold_0_prodigal-single_284"
     CDS             277531..277698
                     /product="hypothetical protein"
                     /codon_start=1
                     /transl_table=11
                     /translation="MSQWLIIIGMVASMSGQAILVESSNPQSHVPAKVTKIGAIIGLI
                     GWVLAVIGLII*"
     gene            278393..279598
                     /locus_tag="term6_saliva_scaffold_0_prodigal-single_285"
     CDS             278393..279598
                     /product="hypothetical protein"
                     /codon_start=1
                     /transl_table=11
                     /translation="MEIVKRISAGIRAEMSSQTKTALPDDTNWRNAKYEILNEEKHSV
                     MIGDTRYQRIRALRRIERPFGLPPVEPGDLGGYVAMGTVPYGDCLSNEGDCWIADEAF
                     VSGYVSGDSQVTGHAHVSYPSEVSGQSLISDYAQVIDGAEVSDSMVTDYAQVVGRNME
                     GLGFEPPLLLETSGEILGEQTQVDNHSWISGRARVSDGAYVGRFSSVKGSTVVAGRIF
                     LTSGSSISGVVLVSECDPVIIRGEFIDEPMNMWGYPKGIAIREGDGNFSTLQALGDTD
                     RGSVLPYYGVDYWRHHKTPREIAEIYGIELEFHDTGNGTWASSFDKHGEVPRKIHVSP
                     ATGIEYFEPASKEELEEYMDKVNKEAEAKREALKEERGARDSAQREARAAWQIKEEEA
                     WYAEHPEEK*"
     gene            279969..281213
                     /locus_tag="term6_saliva_scaffold_0_prodigal-single_286"
     CDS             279969..281213
                     /product="hypothetical protein"
                     /codon_start=1
                     /transl_table=11
                     /translation="MGISVADLNRGDIVILSNGADGAYGKYVIDFVLGDSGAVLFEVG
                     ADGSFRYVLKPSQGAGSPLVLRKSMLWGSIPDYRVGDPLVSCEVPVSIVRAFPEDAEE
                     LADKYFDALVRVRELLAATGSVAHEGLAELSGDVERIVSSVESDAVAGLEVILRDCEK
                     LLDGIGFFAVSEWEHLEEFEGKVANEVPGADTEYGHLEGELIGVSPVGLFVGDIVRLG
                     ACDGIEYLQVVEVSADRFKMKNLTRGGFDTLAVKGTPFERKNEEGVEWYGYSIVLEGP
                     IVDEYCHNFVVLPTRDSELVGEFDALYRLQGSLISKFGWGIRDSLESFEEAGQGEAVA
                     NAGVSPTEARRTFMVGLLREIESLVNKARYSGSMWRLQHLEREVSELIVSRFEEEEKT
                     VRGRIDKLREALETVVEINSQK*"
     gene            281472..281678
                     /locus_tag="term6_saliva_scaffold_0_prodigal-single_287"
     CDS             281472..281678
                     /product="hypothetical protein"
                     /codon_start=1
                     /transl_table=11
                     /translation="MDFVWYYVLLVLFGVVIFVGTFLFAEWDARRCARRGRPGDAVNG
                     KLGMITGLVFIVGGLAGAAHTIFN*"
     gene            281831..282295
                     /locus_tag="term6_saliva_scaffold_0_prodigal-single_288"
     CDS             281831..282295
                     /product="hypothetical protein"
                     /codon_start=1
                     /transl_table=11
                     /translation="MTISNEGKAMIREFDKIHWDAGNLNIAVRPPLGNDVPSRVYADH
                     AGTCSSGGSMALMSLDCRNALEAALTQCEGDEVAERVLLEFASVVVKAFRHEMYDAAK
                     VWYPEYLTDFGKQVVDEVTERYKYDKRDYSPKGENVFKLGPPNPYAENPQDE*"
     gene            282339..282641
                     /locus_tag="term6_saliva_scaffold_0_prodigal-single_289"
     CDS             282339..282641
                     /product="hypothetical protein"
                     /codon_start=1
                     /transl_table=11
                     /translation="MSKENGHASELVTNNEPAIKHTHFTPSYGALIVEKLLMPRPPKE
                     EGGEERPPLLTLGQLSLVVLALIVFGIIIYAVGSQGESPIKSMGDAISNSTAGKAP*"
     gene            282641..283063
                     /locus_tag="term6_saliva_scaffold_0_prodigal-single_290"
     CDS             282641..283063
                     /product="hypothetical protein"
                     /codon_start=1
                     /transl_table=11
                     /translation="MLIGFIDLFAPFQFLLESPPWVSFFVPGLVLVAALLVLFVLTVA
                     NVAVGLVLAVYVMIAWIGGTLVTLSMVFNHAGVHDIFFQGLLVILGLMSNTVVASVVF
                     GLVLGAIAKWAERSEREEPVEAVESERVKTYPLYEESR*"
     gene            283409..283528
                     /locus_tag="term6_saliva_scaffold_0_prodigal-single_291"
     CDS             283409..283528
                     /product="hypothetical protein"
                     /codon_start=1
                     /transl_table=11
                     /translation="MFFFIGSIVLSLYALYSKMSTEDYLMWFGLLVFFSFILG*"
     gene            283656..284075
                     /locus_tag="term6_saliva_scaffold_0_prodigal-single_292"
     CDS             283656..284075
                     /product="hypothetical protein"
                     /codon_start=1
                     /transl_table=11
                     /translation="MAQATLNPVKFVGRPLFKTGEPSRMFMGEKVELDRNAVIEVLKG
                     VKLSAIYVIAEEEPGIFTLALDIWKELAYLPGVEGHTPLVASICNKDSLTGGANYRIY
                     AIVEADGEIADDFRTMLECASAASAKFNEKDGITTSF*"
     gene            284161..284601
                     /locus_tag="term6_saliva_scaffold_0_prodigal-single_293"
     CDS             284161..284601
                     /product="hypothetical protein"
                     /codon_start=1
                     /transl_table=11
                     /translation="MSPRTVDSVVKDFLKIEWDATLVSMTAYPPGDYIEQPVRDSMTM
                     ARGKAAALAKVAEQSAEHLEAVANGSSGDLEDLLIFASAQVAVLREQMADISDLGYYS
                     EHIASEAGRKTLSEVTERYAPYRKNWAERRESKGLIFKQNPHVS*"
     gene            284714..284959
                     /locus_tag="term6_saliva_scaffold_0_prodigal-single_294"
     CDS             284714..284959
                     /product="hypothetical protein"
                     /codon_start=1
                     /transl_table=11
                     /translation="MARFKIANHELAIEAVKEGMKLYPSLICRDHYSKLGRFTVWCGE
                     ERGTVNVKVLADFENFEGVFDTPEVNWEEGYITINKK*"
     gene            285166..285474
                     /locus_tag="term6_saliva_scaffold_0_prodigal-single_295"
     CDS             285166..285474
                     /product="hypothetical protein"
                     /codon_start=1
                     /transl_table=11
                     /translation="MSNYRIFNLVEGATPTLESMAKALVAAEENEWFRDATLCVDDVK
                     VENGALLFEIDGSHFKAVISGREIHLYARNDESELGTDGATQFIKTMNRIGCTKEYIY
                     *"
     gene            285547..285912
                     /locus_tag="term6_saliva_scaffold_0_prodigal-single_296"
     CDS             285547..285912
                     /product="hypothetical protein"
                     /codon_start=1
                     /transl_table=11
                     /translation="VSHPLAAAELFEAIEKDARALVFPAAEMNRNDFTRALMPVSTEM
                     SVIAGFAQRYAEYCRAYVASGNITAGNDRVHEYLKEMRKMVTHAYENHVLSGSRYLPH
                     DVKQRIAAMYQNYTSSIAP*"
     gene            286000..286416
                     /locus_tag="term6_saliva_scaffold_0_prodigal-single_297"
     CDS             286000..286416
                     /product="hypothetical protein"
                     /codon_start=1
                     /transl_table=11
                     /translation="MSATIIELDEEIKAHLTLSVAPDKRKEVIEYLSLGQPPASIDGY
                     ITVEEVRKSVYPIALVQAYDSNMECELTPSLEVYFRREDGTLIRGTLEVENWRVMYLL
                     AGFGVADAYITSYQVQGGESEESAQMIIRKIEVAVY*"
     gene            286639..286971
                     /locus_tag="term6_saliva_scaffold_0_prodigal-single_298"
     CDS             286639..286971
                     /product="hypothetical protein"
                     /codon_start=1
                     /transl_table=11
                     /translation="MSTYAIQNIFTDGSAKDYMVDALEAVNYQARENFNYIFERIMKG
                     LGITPDTVLYAKEESREGDAVSLALFTDAECTKYTELDVDIEEPNNIEGVQAVTLGVN
                     EAPYVIIK*"
     gene            287199..287936
                     /locus_tag="term6_saliva_scaffold_0_prodigal-single_299"
     CDS             287199..287936
                     /product="hypothetical protein"
                     /codon_start=1
                     /transl_table=11
                     /translation="MTKKNDKEDPAWVEVTPETVTPPAYLLRVANLVYNTMRAYEPTK
                     DPRLKAIEEALDWGTYPDYRKAPYDALELLKALPSREILEARINYCKHEMQAGRVDHL
                     SGNIPAFFSGTLLTVGEVSRNTGIPEDELLRQADSCYSRFITDPAEEDFDSDEPPRFY
                     SEQFNPDGTLNERKGKYIQEAVEYYSEEESFYGDVFMPQMILGYVSPVSYAALSDEHL
                     EACKETLRVYQVLLGAFEGDYDDDLFF*"
     gene            288128..288517
                     /locus_tag="term6_saliva_scaffold_0_prodigal-single_300"
     CDS             288128..288517
                     /product="hypothetical protein"
                     /codon_start=1
                     /transl_table=11
                     /translation="MAQHIFSFNKDVSIKVHTHDNVPMTRYAELVEYLNSEKPLLMLS
                     GEFVAYETDDSGWHPTDKKYAVEPVAVVVFVGQNGKNIVCHLEVDDVELTHALACAGM
                     MGSLIESYELKADKSKKFFYLTFRNMD*"
     gene            288640..288972
                     /locus_tag="term6_saliva_scaffold_0_prodigal-single_301"
     CDS             288640..288972
                     /product="hypothetical protein"
                     /codon_start=1
                     /transl_table=11
                     /translation="MSSLIAHPLVPVTVNEDTLHQGISSLKISNGFEELVSDERGQTY
                     GVSLDCGEVTLHLDAPEEGATNKALYAYSHDDECTCNEVCTCEEEEKDYTPLQVLAGY
                     INSLRYSI*"
     gene            289126..289452
                     /locus_tag="term6_saliva_scaffold_0_prodigal-single_302"
     CDS             289126..289452
                     /product="hypothetical protein"
                     /codon_start=1
                     /transl_table=11
                     /translation="MSVTVTYSELILAFDIPEELSAKMQELDRDPVIVALTSPDGLNS
                     EYAVLTAQLDGEEYKMSTSLLADERDALEVICEDGINMDTSKVKKADWGYQFVYVEFK
                     DIEYMS*"
     gene            289647..289940
                     /locus_tag="term6_saliva_scaffold_0_prodigal-single_303"
     CDS             289647..289940
                     /product="hypothetical protein"
                     /codon_start=1
                     /transl_table=11
                     /translation="MAITVSYELSLDYTIPEELLEKMDELNEDPEPVSLDSDGTLTVE
                     LDGEEYELDTNHSLLAEEVDALETVGFSTKAIEEIIWSGDDAIVHFADISYTP*"
     gene            290138..290494
                     /locus_tag="term6_saliva_scaffold_0_prodigal-single_304"
     CDS             290138..290494
                     /product="hypothetical protein"
                     /codon_start=1
                     /transl_table=11
                     /translation="MTSPAYIYEMPIEVTLEQVAKLIEEEFGDDCHEMIINPGDGDIF
                     FEVDGGEKFEVSVTKKLEDYNEFTFSGFDEPCCDEPECLEECGEEELYGNTIGYQGLA
                     IRRILNSLDRRGNSSY*"
     gene            290774..291184
                     /locus_tag="term6_saliva_scaffold_0_prodigal-single_305"
     CDS             290774..291184
                     /product="hypothetical protein"
                     /codon_start=1
                     /transl_table=11
                     /translation="MPHEIIKLITEHATEVYAGYGLLTALAIAGGVIYLFRSARRQGS
                     VSYNTKSYRSAFCVAIGGMVPWGFITILFTSGTHVGLLALILVLAILASFVTSTDEIK
                     GFEVMPRDILTFLMQAAGIMFTSSVVTLAIIAGI*"
ORIGIN      
        1 TTCTGGCTTG CGCGGGGGTT AGGGTTGTGT CATAATAGTT ATATAAGGCG TTAGGGAATC
       61 ACCCCTAAAG CTAGTTCCAC TACCTACCGA AAGGTGCTAA TCATGACCAA TGCAAACCAC
      121 GAAGTTATTA TCATGGTTCC TAACCGTGCA ATCCGTGGCA TTGACAAGCT GGAAGAGCAT
      181 GTATCGAAGT TCAACCCCGC CGAGTCCATT GGCGAGTGCC ATGTTCGCAC TGATTTTTCG
      241 GATATTACCT TGGAGGTAGA GGTAATCAAG GGCGATAACG AAAACTGCAA GCTCGCCGCA
      301 TACGGCTGGG GTAAGGGTGG CGAACTTATC GACATGCAGG CGAATGGAGT AGCGCGGGCG
      361 TTCATTAGGC ACCTGGAAAA GCTTCAGGGC TAACCCCCCC CCCTATTATG GGCGTTAGGT
      421 ACTATACCTA GCGCCCATAA GGGCTTTTCG CGTATAATAT GCCACATGAA TACCTTGATA
      481 GATGCTGTAA ATGCTGTACG CCCTGCAAGT TTCCCTATGG CTTTTCTTGC ATGGCTTGTT
      541 TTTGTAATTC CCGGTCTAGT CGTCGCCCTA TTTGGGTGCC TAGCTTTTTT GGTTGATGAT
      601 AAGGCGGGGG ATAAGTTTAA ACTTCTTGGG TTTACTTCAC TATTCCTAGC TTTTTTGGTT
      661 GCCATTCTTT CATTTGTCAC CCTTACCCCG ATAACTCTTG AGGCGCTGGG TCACGTTGGG
      721 CTTGGCAATA CAGGCATTAC ACCCCTTCTT GTAATCGCTT CTTATACTAC AAACTTTGCT
      781 ATCGGTTACA GTTTGATTCT AGCGTTCACG GCTAAGTTTG TGCCCGCCGC TAGGGAATTG
      841 CTCTAACCCC TAATCAACCC CCCCTAAACC TCCATGTGGG CTAATTCACA TAGTTCTGGC
      901 TTGCCTGTGT CATAATAGTT ATATAAGGCA TTAGGGAAAC CCCCTAGAGC ACAGTTCGTT
      961 ATCTACCAAC TGGAAGGCTG GACACCATGC AGACCGCAAA CCTGAATGAC ACCATCAACA
     1021 CCCTCACCGA CCGTATCGGT AGCGAGGCGT TGAAACGCAT GACCGACTGG GAAATCATTG
     1081 CCCGCGCGCA CGCTAACGTA TTCCAGCGCC AGCCGAACCG TATGCAGTTG GATATTATGA
     1141 TTCGCTCTTA CGGTAAGGGT TTCGCGGACG CTATCGACAA CGACATCTTC AGTGATGACA
     1201 AGCTGGAGCA CTCTATCGAG TCCAGCCAGC TTGTAACCGA CCTCCACAAG TTCGCAAACC
     1261 GTGTAAACCT CTACCGCGTG GTTGCAACCG ACGACATTAA GGAAATCCGT AGCGGCGACT
     1321 TCGCTACCGA ACCTTACGAA GAGAAGGGCA TGACCAACCT CGAAGAAATG AAGGTAGCAC
     1381 GCCTCACCGC CGCCCTGAAC GCACATAATA AGAAGGCGCG CATCTTCGAG CGTGAATTTA
     1441 AGACCCTCAT GCGCCGCTAC GAAGACGCCA AGAAGAAGGG CAACGAAGTG CTGGGTACCG
     1501 AATAACCCAG ACCACCCCTA TACCCCCCCC TATGGACTCT ACCCGCCATA GGGGGGATAT
     1561 TGCACATAAC TCTAGACGAA TACCCCTTAT TGTGATAAGC TAGGGGGTAT TAGCATATAC
     1621 CCAACCAAAA CACACCCTGA AAGGAACCAC AGCAACCATG CGACCTAACG ACATTCACGA
     1681 AGGCGACGGA ATCCTAGTCA CCATCAAAGA CGAACCGCAG GACAAGGGAA CCCGCTTCCC
     1741 TAAGCCGGGT GAGCTAAAGG TGCATACCGC GCACATTCTC ACGGTCACTA AGGTAACCCC
     1801 CAGCACTCTG GAAGCCAGTA CCGAAACTAA CCACGAAATT ATCACCCTAA CCGCCGCCCT
     1861 TAACGAAACC ACCGGCGAAT ACGACACCCC GCAGGTCAGT ATAACCCCCA CAGGTTACGG
     1921 TGACACTGAA ACCCCTACCT ACGGCGGTGA GGCGGTTGCA GTATACCCGC TAGGTGCCCC
     1981 CATCAAGCCG GGCGACCCTA CCCCTATTCA CGGCTGTGTA CCGGGCGCAT ACGGGCGATT
     2041 CAATAGTGAC GCTGACAATA GTATTGTCAA GGGTGTATTC ACCGCCGTAT ATAAGGAAGC
     2101 CGCCGTACTT AACGTAGGAT ACGCTGACTA CATTGTGGCG CTGAATGACG CATACGATAG
     2161 CATCACCGAC CCCGCAGACC TTGTAGGAAA CGTCGAGCAT TTCTGTGACG TACTACCTCT
     2221 AGATGTTACC GCCCATGCCG CACTAGAACA CACACAACAG GGCTCACTAA ACTCCTTTAG
     2281 CTTCAACGGT CTAGCGATAC AGCTAACTAG CACCATTGGT AAAACCCATG TCGTAGAAAT
     2341 CATGGACAAG TACGTACTAG ACGCAATCGA CGTAGCACGA CTCAACGGCG ACACCTCCAA
     2401 CATTGGCGAA ACAATCATCA AGCGAACCCA CAACGGGGTA AACGCCGAAC TTAGCCACCT
     2461 ACTAGACATG CTCGAAGCAA CAGAACGACA CCTAAAGAGC TTCCAGGAAC GCATCAAGGA
     2521 ATCAATTAGC GCCCTTGAAG AGTCACCACT ACATGACTCG AACCTAGTAG CGGAATATAA
     2581 GGAAAACATT TAAGGTTGCC ACAAAGCCTC GTAATGGCAT ATAATAGAAC CGTTAGTTAC
     2641 CTCTTGCAAA TCTAACAACT AACAACACGA ATTTCATTAC CCCCTCACTC TTACAAAGAC
     2701 CTCGCAAATA GAAGAAGAGT GAGGGGGTGG TTACTTACTG AAAGAATAGG TGCTTCATGA
     2761 ACCCACTAGA TAAGCTCGCC CTAATGCTAC CTTTGACTTC CACCCTGGCG TATAAGAGCT
     2821 TTCCCTGTTA TCAGGTGAAA CGAATGAGTA AATATGAAGT TCATGCATGG CGTGGGTATA
     2881 GATGGTGGAC AGGTGCCTAC CTAATGAAAT TTCTAGGCAT TAAATATGTG GAGCCCTGGA
     2941 TTAAAAAACC ACAATGTGAT TCATTTCATA TGGTTTCGAC TTGCGCACCC GGCTAGGGTG
     3001 TGCCATAATA GAAGTATAGC AAGGGGATAA CCCCTAAAGC TACTTCCACT ATCTACCTAC
     3061 CGAAAGGCTG AACACCATGT CCAACTACCG CATTATCGAA ATCCCCGAGG AAATCACCCT
     3121 TACTCTGAAG GATATTGCGA CCGCCCTGCG TCGCTCTGAA GATGAGGTGT GGTTCGGTGA
     3181 TGAAACCCTT CCCGTATATG ATTCTGCAAT TGCTAACGAC CGCCTGACTG TTGAGATTGA
     3241 CGGCTGTCAC TACATGGCAC TCATTGACGA AGAAGAAAAT GAGGTACACC TTTATTGCCC
     3301 CGAAGATGAG TTCCTGTTGT TCCTTGAAGC CGCAGACCAC TTCGTTAATA CTGTGAAGCG
     3361 TGAAATCCGC AACCGCAAGG CAAAGCAGTA AATCATGCAA ATACCCCCCT AGCTGAACTG
     3421 TCACTAGGGG GGTTGCTAAC CCTGAATGTA ATGTGAGCTA TTTCATATGA TTTTAACTTG
     3481 CATACCCCCA AATAGTGTGG CATAATAGTT ATATAAGGCG TTAGGGAAAC ACCCTGGCAA
     3541 CATGTTCACT ACCTACCCAC TGAAAGAGGT TTACAAGCAT GTCTCTCGCT ACTTTCACCT
     3601 TTGAAATGCC CCTCGAGGAA CTCGACGGGG TTGCACCTCA CCGCAACTAC GAGTACCCCG
     3661 GCTGTTGCGA ACTTATCGTT GAGGGTGTTG AATTTAATGA CCACGACCGT ACCCTAACCC
     3721 TCACCCTGGG TAACGACCAC GGTAGCCGCG ATGTAGACGC TCAGCCTGAA GACACTGAAG
     3781 ACTTTGACGC TCTCAGGGCA CGCTACGAAG GCGAGGAAAT CCCCGAATAC TACCTGTTTG
     3841 AAAAGTCGGC TGTCTGGGAC GTAGACCCCG AAGAAGGCTA CGTACAGTTC AACGTCTAAA
     3901 ACACACATAC AAACCCCCTC TACGGGCTTC CTAGAGGGGG TTTAGCACCC ACCATAAGGA
     3961 AAGAAGGGCA ACATGTCTAC TACCGAATAC GTTTACGCTC AAGCTGGAAC CCCTAAGCTG
     4021 TGCTGGGATA TTACCCCCGG CGATAAAGTG CGTCTACTAA TCCCCGCCCG ATTTGGCGGC
     4081 GGCGCAATCG AAGGTACCTA CGGGGCTAAA GCTCTAATCC TCGACGGAAC CAACCCCCCG
     4141 CAGAACTATA TGTACTTCAA TAACGGAACC ATCACCACCC CTAACGGCGT ATCCTATGAC
     4201 ATGCTCGAAC TACTGGCATA CTGGAACAGT ACCGCTCTGC GTTCAATGGT GGTTAAGAGC
     4261 GGCTTTGCCA CCCTTGGAGA CGTTGCACGC CGCCCCGCTG ACACTCCCTC AAACCAGGGT
     4321 TATGACGTTA CCGGCAACCC CCTAGAGAAC CCGCCGGTAG AGCCTGAAAG CATCACAGAG
     4381 ATTATGGCAC GTATTGGGGT ACGTTTCACC TTTGGTGGCG CTGGAAGCGA CCAGCAGGAT
     4441 AAGCTCGAAT ATCAGCCACG AATCACCCCC AGCACTAGCA CCCTCACCTA TGAAGAGTGT
     4501 GAATACTACA GCGGCGCAGT CGTACCGGAA GAGCCGCTAT CATTCATTCC AGACCTAAAG
     4561 GAAGACACCC GCCCCGTAAC CGACCGCGAC ATCAAGGGGC TCTACCCCGT ACCTACCGGC
     4621 AATGACAAGG TGAATAACAG CCAGGTCATT AGCCCCCGCG AGCAGGAACA GGTCATGCGT
     4681 GAAATCAACG CATATAAGGC ACACCTAGAA GAAATGGCGC TAGATAATGA TGAATCGCAC
     4741 CGGGTAGACC CGAACGACCC CTGGGGCAAC TACCTTTAAA GCATTTGAAA GGTATGTGTA
     4801 TAATTAACCT TGAATCCAAC CTGTAGAGGT TTGTAGTTTT CTGTTGCCTA GTGTTGCTAA
     4861 ATTCAACAGC GTATGGCATA CTGTAAACAC GTGAAAGGAG GAGGAACCTG ATGCAACTAG
     4921 TAGAGCGGCA TCTTATTAAG CCGAACCACG AGCTCTACAA TACGTTGGAC GACTTAACGT
     4981 TCAAGGCTAA GAACCTTTAC AACCACGGAC TATACCTTTA CCGTCAGTCA TATTTTGAGC
     5041 ACAAAAAGAA CTCCGATGTA CCCATTCTAA CATGGGCTGA TATTGATAAG AACCTGCGCA
     5101 AGCAGGGGAA CGACGATATT TGTGCGCTAC CGTCTAAGGT TGCTAATGCT GTGCTGAAAA
     5161 ACTTGGGTGA AAACATTTCG TCGTTTTGGA GGCTAGTGCG CCTAAAGCGC GACGGGCGAT
     5221 TGGCACAGAA ACCCAAGCTT CCTGGCTATC TACATAAGAC TGATGGGCGC TATCCTGTGT
     5281 CTTTTAATTA CCAGACGTTT GGCACTAAGC GTGGTGCTAA TATGGAGCTC TTTCTGTGTC
     5341 CACGTGGTAT TAACCTCCCC ATTCCTACTA AGGTTGCTAA CCCTAAACAG GTTCGCATTG
     5401 TTCCTAATCA TAATAATTTT GTTATTGAGG TGATTTACAA TGTAGAAGAA AGTGAACCTA
     5461 AGCATACGTC TAAGTATGCT GGTATTGATT TAGGGGTAGA TAATTTTGCT ACCGTCACAT
     5521 TCTCCACCCA AAACAAGCCC CTCATTATTA AAGGTCTTGA GCTGAAGTCC ATTAACCAGG
     5581 GTTATAACCG ACTTATCGCT AAAGCGCAAA CCCAGCTCCC AGTATCCTGT AAGGCTAGTA
     5641 AGTCCATCCA CCGTCTTTGG TCACGCCGTT CGTGGATTCT CACAACGAAA ATCCATCAGA
     5701 TGACGGCGTT CCTTGCTACT CTTTTTGACG AGATGCAGAT TGAAAAAGTC TTTATCGGGA
     5761 AAAACACTAA CTGGAAGCAG AATTTGCCTT TTGGTAAGAA GGTTAAACAG CGTTTCGCTT
     5821 ACCTGCCTTA TGAGACTTTC ATTGAGCAAT TGCAGTATAA ATGCAAGTTG CGCGGAATTG
     5881 CTGTTATCAC CCAGGAAGAA TCCTATACGT CTAAGGCGAG TTTCCTAGAT AACGACGATA
     5941 TTCCTGTGTA TGGTGAAGTG GATAATCCGA AGTTTTCTGG GCGTAGGATT AAGCGCGGAC
     6001 TTTACCGCTC AGGTGATGGG CGACTAATCA ATGCTGATGT TAATGGGTCG TACAATATCC
     6061 TGCGAAAAGG ACTGATGAAT AACAATCAGT CCTTTTCGCA GGTGGATAAC CCGTTAATTC
     6121 AACCCCTTGT GGTCAAGGGA ATCGGTAAAG AGCCTAACAA TAAGTTGGTT CAACTATACA
     6181 TGTAACCCTA AGCCGCTTGG CGAGGGGGTA GAGGTACTGT AGGGTGCCTA TAACAGGTAA
     6241 AACTGTTATG AATTAAACGT GTAACAAATG GTTGTTTATG CAACAATTCG ATACACCGTT
     6301 TAAACCTATA ATACTAACTG TACCCCTGCA TCTGAAAGGT AGACACTTAT TATGTTTGTA
     6361 GATATTCTAA ACCGCTTCCA ACCTATTCAG TTTTTCATGG AATCCCCTAT ATGGGTTACC
     6421 ATTGTTATAT TTGCAGTCAT TGGGTTTTTC AGGAAGCTTC TTACCGCCTC TATAACGATG
     6481 GGCTTTGAGC AAGCTATCGA AGAGTCCGAC AAGGGGGAGC CGGGGGATGC AATTGCCTCT
     6541 TCAATCACGT TCCTAATCGG TGCTTTCATT GTAGCTGTCA TTAACGTTAT CTACATTTTT
     6601 TCCCTTAGTT ACGTGTCACT CTCGGTTCTG ACATATAAGG GCGTAGATAA TGGTTTCCCT
     6661 GTAGCGGCTG GACTCTGTAT TATTGTGCTC TTGTCATGGG GTCTATCCAT TTTGGCACAC
     6721 AAGGTCATTG ACAAGCTCCA CAAGAAGCCC TAAAACACCC GTATGCCCCT ACGGGGACAC
     6781 TCATAACCCC TTTGTGACTC AATTCACACG TTTTCGAGTT GCACAGGGGT TATGAGTGTG
     6841 TCATAATGGA AATGTAGCAA GGGGATAGCC CTTAAAGCTA CAGGTTTTAT TTATTGTTTC
     6901 TCTACTGAGA GGTGTTTATC ATGTCGGTTA CTTTCGACGC TCTGATTGCT GGTTACAAGT
     6961 CCTTCAAGGA CGACGCTAGT GAGTTCGGTT TCGCCGCCCT GAGCGCCCCC AATGCCCTGT
     7021 CGGTACACCA CATTAGCCTT GCAGGTACTA TGCTTCACCT TGCACGCCAG GCTAACGAAG
     7081 CTATCGCAAA CCTGGAGACT GTCGGTGACA AGGAAGGCGC AAAGGAATTT GCCGCCCTCA
     7141 TGCTCGAAGG CGCTAAGCGT AACATGGCAC TATCCATCAT TGACCTGCAC CGCCGTACCG
     7201 AGTTCACCGT CGAAAAGCTG GAACAGCTGA TGGGAATCGC GGCAAAGTAC CGCGCATACC
     7261 TCACCGACGA AGATTACGAG GGTGACTTCT AAGAGTCGCC TATACCCCGC CCCGTTACCA
     7321 ACACAGTAGC GGGGCTAGGG GATACCACCA CCACACGAAC CACAGCCCAT AGGAAGCCAC
     7381 GAAAGGACAC CACCCATGAG TAAGAATCAG AGCCCCGAAA TGGATACCGG CGACAAAATC
     7441 ACCTTCGCCA TACTATTTGG ATTCCCTCTT CTACTTCTCA TCATTTTCAT GACTGGCTTG
     7501 CTAGTCTCCC GTGAAGCTAT CCCTAACCAT TGCTACATCA ACCACCAAAC CACCGACACC
     7561 CCCATTGAGA CGCGAAACTA CAAGCCGTCT AGGTCATGGA GCACCCACGA ATGGGGTTGG
     7621 TGCTTCAACC CCACCAAAGC CACCTACGAG GGGTGCTGGA AGGACGAAGA CCACTACGAA
     7681 CCGGCAACCT TTGAATGGCG CTACGTAGGA ACCGAAGACT GGGCTAAGGA AACCCGTGAA
     7741 CCCGCCGGAA CCGACAATGA GCACCCGTAC CGCCGCGTCA CCGAATACGA CGTACAGATT
     7801 TGCGACGGAC GCTCACAGCA CGCGGACAAG AACGGACAGA TTGAATCCCA CCAGGTATCC
     7861 GTAAGCTACT ACATCTAACT ACCCATCTAC CCCCCCCTAG TAAATCCATT GCTAGGGGGG
     7921 GACACCCACC ATCTGAAAGG AAAGCCCCAA ATGCTACGAA CCAAGTCTAT TGAAGATGCC
     7981 GTAAACCCCA TGCTGAATGT GCTTGTACCC CTTGAGGAAA TCGAGTTCTG GGGTGAGCCT
     8041 CACTTCGTAC CCACTACCCT GTATATGTAT TGCGATGAGG CGGGCGACTA CATCTGGGGC
     8101 ACCCGGCGTG GGACTATGAT ACCCGCTGAA AGCACGCCCT TTAAGCTCTA CTGGGAACGT
     8161 CTCAAGTCGC TCTACTACTC AATCCTCGAC CCTAATCTGC TCGACGCTCT AGATGCTCTC
     8221 CCCGAAGAGA CTAAGCGTGA AGGGTGGTAC AAGGTCTACC GCCGGTGCGC CGAGGAAGTC
     8281 CACTTTGGTG AAATCCGACT CCACCACCCT GAAGACCTCG AAGAAGTTCT CTACACCTAC
     8341 GCTGTAGAAC TTCTCATGCA CCTCCATAAG GCAACAGTGC CCACCCCCGA AAGCCTCAAC
     8401 GCATAGAAGA AGAACACCCA ATAAACCCCC TGGCTACTAA CCGTGACCGG GGGGTAACCC
     8461 CTAATCCGAA AGGAACCCCA TAATGTTCAT TCCGCAGAAG AAATACGAAT ACACCCGCAC
     8521 CTGGGAAGAA GTGTACGCCT TCCGAAGCGC CCTATGGAGT ACGGAGAAGT CCAAGGCTGA
     8581 ACGCATGGCG GAATACCGCG CCGCCGGTGG TAAGATTCTT CTCGCATGGG AATTTGATGC
     8641 CGGTTTCAGT GTCATTATCA ATGATAGTGA TGTCGATGTT AGTAATGATT ACGAATCACT
     8701 GTACAGCTAC AAGCTAAATC TATTGGTGCC ATACCTTGAG GGGGAAGACC CTTGCAATGG
     8761 GTTCATGACA CTAGAGGGTG ACACTGAATA CTTCGACCGG GAAAGCTACA CCTTCAAGGA
     8821 ATCCATGCCC GGCAACCCCT TCAAGGAAGC CGAAAATGAA CTACTAGCAA AATACGGACT
     8881 AACCAAAGAA GATGTAGATT ACTACCAGAG CTTTTAGCTT GAAAGGAATA GTGAAAGCAT
     8941 ATGAAGAACA CTCAGAAAGA TATTAACTGG ATAACCGCCG TACTAGACCA TGATATTAGC
     9001 GAGCTCAAGG AAACACTAGA AGCGGTACAG GCTCTTCGCG TAGACGAAGA ACAGGCTGTG
     9061 ACCCGCAGTG ACCTAGCCAC CGCTAAGCGT GAAGCACAGG CTGAGCTTAT GGAGCAGGTG
     9121 AAGAACCTAG CAGAATATGC CTATAAGGTC TGTGTACGCC GCAATGAAAC CTATGCGTCC
     9181 GAAAGCGCTA AGGCACCTTC GAGTGATGAT GCGGAATGGG TGCCCTTCAC TCTTAATATT
     9241 CTATGCGAGT CAGGTGAAGT GAGACAGGGC ATCTATGACA GGCGGGATAA TACCTTTACT
     9301 CTGGAGGACT TTACGTTTCT TATTGAATCG GATTCATCCT GGAAGCTGTA CCGAGCCGTA
     9361 TTTAAGAATC AGCTTCATGA TGATAAGTTT ACCCGCGTGA TGGGTGAGCC GTTCTATGGG
     9421 TGGGTTATGC TCCCGGCGAA TGAACCTATG GCATGGCGTA GAGATGGTGT GAGTGGCATG
     9481 ATTGAGGGAG CGCCCTGTAC CATCTCGACA ATTTCTCTCA TGGAGATTGG TGGGGATACT
     9541 AGCCTATCTG CATCGGTCAT GCTTCCTTTC CGTCCTGAAT AGTGGGTACA ACCCCGTAAC
     9601 CCCTATGTGA GCTATTTCAT AGTATTTCAG CTTGCATAGG GGTTATAGGT GTGCCATAAT
     9661 GGTTACATAA GCGTTAGGGA ATAGCTCTAA AGCCTACCTG ATTACCCACT AGATGAAAGG
     9721 TGCCCCACCG TGATTCAGGA ACTTCTAGCA AAGCTAGGCG AACTAGTGAA GTGTACTGAA
     9781 GAGCTTGATA AGCTCGCTAA GGTTGCCGAC GGTTTTGCGG GTGCCATGCG TTTCATTGGC
     9841 AACATAGAGC GCTCCAGTGA AGCCCGAAAC CTCTATAAGG ACATTTGCGC TAAGCGTAAC
     9901 CACTACAAGG CTCTCTCTGT GTGGTATCAG TCGTCTGATA TTCGCATACG CAAAATTGAA
     9961 GACCTGGACA TTCAGGCTAT CAAGGACTCC ATAGAGGAAT ACAAGAAGCA ACTCGCTACC
    10021 GTCATTGAGG GGTAGCACCC CCTATTGCAA AGTGTGACTA GGTTCACATG ATTCTGACTT
    10081 GCACACCCGG CTAGGGTGTG GCATAATAGT TATATAAGGC GTTAGGGATG CCCCCTAAAG
    10141 CTACTTCCAC TATCTACCGA AAGGCGCTAA TCATGGCTTG CATTATCAAC CCCTCCAATG
    10201 GTAAGACCGT ACTCACCGAT GTAAACATTG GCGACAGCCT CAAGTTTGAG TACGTTGGCG
    10261 AAAACGGTAA GCTTGTCAAG CGCGACGATT ATCTTGCCGC CTATGATTCG CGAAACGGTG
    10321 CACGCCTTGA AACCTGCGAG GGTGACCTTA CCGGATACCT TCAGGTTGCC GAGTTCGTTA
    10381 TCGAATGTGA AGAGTGCATT AGCGAAGACG ATGAAGTTCA CGCAATGTTC TGTGACGGTA
    10441 ACTACGTAAT CGACGGTATG CGCTACATTG ACGCTAAGGG GCGCGATTGG GGTCAGGCAA
    10501 TCGACCTGCA CGTGTCCAGT AAGGTAACCT ACCTCTAAGC CCCTAATCTT TACCCCGCCC
    10561 CTAGAGTAGC TTCTAGGGGT GGGCTAACCC CACACAACTA CCCCCTATTC CTGAAAGGAA
    10621 CCTAGACCTA TTATGCGACC CTTTGATTTT GCAAACCTGA ACCCCGGCGA TATTATCATC
    10681 ACCGATAACC TCGACCATGA AGACGTATTT TTTGACCTGT TCAACCACTA CCGTTACAGA
    10741 CTGTATGTTG TAGAATCCTG TAATAAGGTC GATAATGCCT TTATCGTATC GCTAGGTGAC
    10801 CGTGGTTACC GTTATATTGT CACTAAGCAC GGCGACGAAT ACATTATTAC CCACATGGAA
    10861 ACCGCAAACC CTGTTTTCGC TAACAGCACC ATCTACCACT ACACCGCCGA GGAAGCTGAA
    10921 GCCGCTAACC TGGTTGAGCG TGCTGAGGCA CAGGACGCAT TGCGTGACTT CGTGTGCAAG
    10981 AGTGGAGGTC GCAACGCCCC TGAGAGTCTT GAAGAAGTGT TTGATAACCT GTATGCCCAG
    11041 CATGTGCCTG GCAATGACCA TACCCTAACT AGTGTCGTAA ACAATGACAC GGCACGTGGC
    11101 ATTATGGGTG AGGTTATTCG CGGCGGTATT AGCATTGCCC GTGACCTGTT GGTGGAAGAC
    11161 CTCAAGAAGA TTGACGTGCT CATTCAGGAA GCACGGGAAG CCCGCGATAA GATTAACCAG
    11221 CTCGCTACCG AGAACATTAT TGCACTTCAG CCAAACAATG AACCTTTCAT CTTCAGCAAC
    11281 CCTACCATTC ACAACTCGCT GGATAACCTG CTCATTACTG GAACCACGAT TACTGTTGAT
    11341 GACACCGAAT ATCTTGTTAC CCGTACTGAT GAGAGCCGCG CATATGTGAC CGACCCGGCA
    11401 ACCGGTAAGG AAGTAGGATA CCTGGCTGTA GAGTCTCATG GCCGCCCTGA CCTTCACTTC
    11461 AATAATGGTG ACAAGGTGAG CTTCTATTAT CCTGAGCGGG CATACCCTGC CGTATCTATT
    11521 GAGGATATTG AAGCCCGTAA GGAACTTACC GAAAAGGCTA AGGCTATCTT CATTGCTTTT
    11581 TGGGAGCCGT TGAAGAAGGC CGAGAAGGCA ATGAACTGCC CTATTGATAC TTGGGGTCAC
    11641 CCTATGGGTC TGGTTGATAG CGGGTGGGAT GAACGATTCA CCAACACTAT CGCTAACATT
    11701 CTTTCCCTGG CAAACTACCG TGTATCACAG TTGAAGACCA CCCGCCGTAC CCTCATCAAG
    11761 CAGACTAACG ATTACATTGC ACAGCTTGAA GAGTACTACG AGCTGGCACA CAGCGAGTAA
    11821 GTAACTACCC CCCCCTTATC CCATATACCC CCTGTGATAG ATTCCTGAAT GGCTTCCAGG
    11881 GGGTATATGG CGGGTCTTGC AACCGCCCCT AATCTTAATG TGACCCATTT CACGTGATTC
    11941 TGGTTTGCGT ACCCCTAAAA GGTGTGCCAT AATAGAAGTG TAGCGAGGAA GTGACAGAAA
    12001 GCTTCCATAA GGCATTAAGC CCGCTACAAT AGATTCCCTG AAAGGAACAC CTAATGTTTA
    12061 CTGCAATTTC CCGTGGTGAC CGTAAGCTCA ACGACCTCCT GATTGACCTT CGACAGGTTG
    12121 AAGACGTGAA GCGTCTCGAA GTCATTGCGT GCGGCGACAT GGCAACCACC GGCAAGTTTG
    12181 CAAAGATGCT GGAACCCCAA ATCCGCATTG TTGAGATTGA TACCGAAAGT GAAGAAGATT
    12241 CAGTACGTGC TGAGCTTACT ATCTTCGATA TTGAGACTAA TTCCTACTAT GACTTTATCG
    12301 CCATTGAAGA CATTGATAGC TCTATCGGTC AGTTCCTTAT CAACGGGGAA TACGGTGTGT
    12361 TCCCTATGGT TCTTATGGTG GTAAATGAAA CCGATGAGGA TGCCGTCATC TACTTCACCA
    12421 CCAACTAGGC ACAACCAGTA CGGTAAGCCC TAAAGCTTGA GGGGGTCAAG AGCACCCCCT
    12481 CAAGCCACCC TAACCAGCCA ACCCTATAAC CCCTAACCAC CCCCGATACT CACGAAGGAA
    12541 GCACCACACA TGACTAACAG CACCCTGGCA CACCAGACCT TTTTCGCAAA CCGCTACGCC
    12601 GACACTGAAG CCGGTATGCG TGACCTCCCC GCCGGTGAAT ACTACATTGA GCTTATTGAC
    12661 GAAGTAGTAG ACGCTAAGAC CCTAGAGGAA CAGCTCTCGA CCATTGGAGA CACTACCGTA
    12721 GTTCGAGTAC CGTTCGAGGT CTTTAAGTCC ATGAAGCCCC TGTACAGCCT GTACAACGAC
    12781 ATGTACGACA TTCACCGCGC ACACAAGCAC CTGAACCTCA ACAGCGAACA GGAAATTCCC
    12841 CTGCGCGTAT ATGGTCACCT CAAGCAGGAA TACCTCTACG AGTACTCTCT GGCACTCATG
    12901 ACCGACATTG ACGGCTGGAT GGACATTACC CGCTTCACTA TTCCCCGCCC CACCAATGAT
    12961 GAGCAGGAGG CGGCAATGGA AAAGGTTTCC AGTAAGCACC GCTACATGCG CCTGGGTGCC
    13021 ATTGTGGATA ACCGTGAAAC CATTGATTTC TACTTCACCA ACGACCCGGC TGGCATCTAA
    13081 CCGCCTAGCC ACCCACCCCT AATGGGTAAA CGTTAGGGGT AACCTCAGAT TTCTCACCCC
    13141 TATATGGCGG GTGAGATGCC CAAAGATAGA TAGATGGATA ACACTCTAGC CCCTTGTGAC
    13201 TCATTTCACA TGATTTGAAG TTGCAAAGGG GCTAGGGTTG TGTCATAATA GTTATATAAG
    13261 CGATAGGGAA AAAGCCCTAA AGCAAGAAGT CACCATCTAC CTATTGAAAG GCGCTAACAA
    13321 TGCAGACCAA CTATGTAGTC GCAGGTCACA TCCACGAATC CGCAACTATC GAGCTCCCCG
    13381 CCGGTAAGGT TGCAGACATG GAAGCCCTGG AAACCATCAT CAAGAACTAC AAGCGCGCCG
    13441 AAGATGGACG GAGCATCTAC CACCCCGAAG AACTAACCGG CAACCGCATG ACCGTAGAAC
    13501 TTGATGCGGG CTTCATGGTA GAACTTGAAC TCAGCCACGA AACCCCCACT AAGGACACCA
    13561 TCACCATTAA GGCATGGGAC ATGGATACCT ACGAAGACCT TGATGTCATC TACACTGACG
    13621 AAGTTATCGA CCTCATTGTA CACTTCGAGG ACATGCGCTA ACCCCTAGAC CATCAAACCC
    13681 CCTAGCAAAT CTACCGCTAG GGGGTTTCCT TATGCCTTAT ATGACCAATC AGCTACCAAA
    13741 GAGCGAACGC CATATGATAG AGTGGAAACA AGCGGGAAAC CCCAAACCCA CGCTGGGCAA
    13801 CACAGGGTAC CCCGCAGGCA ACTCAAACCT ACACAGGAAG AAGGTAAAGC ATTGGGCAAC
    13861 GAACCAATCA GCAAAGACCC ACCACGACAC ACCGGCACCA TGACCGAAAA GGTCACCGCC
    13921 CCACCACTCG ACCCGGTAAC CAACAGGCGA AACCGTGAAA ACGTCGTAAC CATCATTACC
    13981 GGTATCGTCT TCGTCGCTTC ACTTGCAGGG GCTATCACCT ACAGGGCACT AAACCCCGAA
    14041 CTGACAGCCA CTAACTTCTA TGTGCTGACG GCGCTAAACG CTATCAGCAT CATCTCAGGT
    14101 GTCGTAGCCC TCACAGGTCT TACTCTCAAT TTTAAAATGA GTAAAGAGCT TAACGTTTGC
    14161 CAGTGGGAGG CATCCCCCTA CCTGTACCCG AAGAACCTCT ATGCCGTCCT ATTTGGAACG
    14221 CAGGAAAAGA TTACCTTCAA GGTAAAGGCA ACACAACCCA CCGACGGGAA CCCACTAGCC
    14281 CCCTGGATTA CCAACCAAGA CGGCAACGTA GTTCTAGATG TACAGAATGA CAAGTATGGT
    14341 GAAGGAACCC TAGTCATTCA CCCTGCCGAC ATCTACGAAG CCACCTTTGA CTTACTCGAA
    14401 GGTAGTGAAC CGGAACTAGT GGGATACGCC TCAGAATGGC GATACGACAC CCGTAGCATT
    14461 TGCTGGCACC TACGCCTACC TGCAAGCTAC CACAAGCACT ACAGCGCCGC ATTTGGCGAA
    14521 AAGGCAAAGG GTAAAGAGCT GTTTAACGGC AAGGTAACCC TACAGGATAA GACCCTAACC
    14581 TACCAGGATG ATATTCGCCC CTATATACTA GGTAAGCCCA AGGATAGGCT ATCGCACAGG
    14641 CTAAGCCCTA AAGCACTTAG TGGCTCCGCG GTAGTACTCC TTATCGCTGG ACTTTTTGGT
    14701 GGTGGAGCCC TAACGCTTAC CGTAGATGCC TTCGCGGAAC AACGTTACGG TAGTGCAATT
    14761 TTGCCGCTCC TACTTACTGG ACTCTGTGTT TTCATGGCTG TAACCCTTGT GTCCTTCAGT
    14821 GCTGTAGAAG CTTGGTACAA TAGGGCAACC TACCTCAAAG ATTATTCTGA AATGTGGAGC
    14881 ACCTCATCTA TGGGTCTTCC TGAGAACTTC AAGGAAAAGC TACAGTACCG CTCTAGGTCG
    14941 ATTATTCTAC CGCTTATCCC ATTCGGTGAA GACGGTAGCA AGTATGCAGA CTGGATTCAG
    15001 CCCCGCCCCG CACCTGATGC AGACGGTAAG GCTAAGAGTG TTGTGGGTGT GTACCTACCA
    15061 CGCGGCGAGT ACGGTCTTCT TGAGCTTCCT GAGAAAACGA AGATTAAGTA CGAAGACCTA
    15121 GAGTATCCGT TGGATACCCC TTGGGTTGCC TTGGAAGTTG GTATTGACTA TAAAGAGCCT
    15181 TACGGTGCAA CTATTCACCT CCCGGCTAGT GTCCTAGACT AGGCATCACA ATAAATCAAA
    15241 ATACCGTAGA TAGCTTGATA ATTTACTGGC TATCTACGGT ATTTTCATAT GTGTGACTCA
    15301 TTTCATGTAA TTCTGGCTTG AATATCCCTA GTTAGTGTGT CATAATAGAA ATGTAATCGG
    15361 GTATGGGGTA CATGCCCACC TATCCACTAT CTACCACAAG GAGATGCACT ATGACCATCG
    15421 AAAACATTAA GAAGGTATTC AAGCTTGACC TCGTACACGG CAAAGAGCAC AGCCGCTACG
    15481 GTGGACGCAT GACCCTAGCC GCTTACGCAT GGTATATTGA CGGTAATTCG GTAGAGTCGA
    15541 AGCACATTTA CGGTTGCGAC GCTGGCACTA ATTCAAACTC TTTCAGCTTT AAAGAACCTG
    15601 AGTTTGAAAT GGATACCCCC TATCTTATCG GCTACACCCT CTACGGAACC CCTGAACAGG
    15661 TTGCCGCAAT TACCACCACC CACTACGCCG TAGACATTGA CCATGAGCGT ACCCGTTATT
    15721 AAATAAATCA CAACCCCAAA ACCCCAATAA CCCCCTCTAG AATCACCTGG AGGGGGTTAT
    15781 AATAACAGTA CGACAAGCTA CCCAAACAAC CATCAAGAAA GGCTCAAACA TGGACACAGC
    15841 CACTATCGCA CACAACTACT ACACGCCTGC TAGTAAGGAA ACCCTAGCGG CGGCGGCAAT
    15901 CGTAGCGGAG ACCGCCCGCG AAACAATCCT CAACAATGCA ACACCCGGAT ACGTTGAATC
    15961 GTTCAACCTG GCATGTAAAG CAATCCACCG CGCCCGCACC GGCGAAACCC CTATCACACA
    16021 AATTAAGCTT GCAGGACTCG ACGGATTCAT TATCACCACC TACGCCGCCG CAACCGAACT
    16081 AACCAACAAG CAGGCAAAAA TTATCCTGAA AGGACGACCC ATGCCCATCT TCAACCGCAA
    16141 AACCAAGGTA AGCGCAAACT ACAACGACCT AGTGGCAAAG CACAAGAGCA ACAAAGAACG
    16201 CCTAGAACAG CTCACCCTCT CACTGAATGA GTGCCGTGAA GCAAACGAAG CCCGCAAAAT
    16261 CGACATCCGC ACCCGCGCAA ACATTATCAA CTCAAGCGAC AAGCCGGACA ATCACCCGGA
    16321 ACTGATTCGT GTCATGCGAG AAATCAATGC ACGAAAAGTG TCCTACAAGA ACACCGAACG
    16381 CACCATCAAC GACCTCACCG AATCGTTTGC AGTCACCCGC GCCCGCCTAG AAGACATTGA
    16441 AAACCAGCTA CACGCATACG CCCTAGCAAA GGAAATCGCC CTAGTCGAGA AGCAGAACAA
    16501 AGAAATCATT GACAGTTTCG ACACCATCAA CAACGGCACC AGCACCGACA TCCAAGCTGA
    16561 AACCATTAGC GAAATTCTAG GCAACATGCC CCTCACTCCC GTAGCAAACG ACGAGGCGCT
    16621 ACTGGACGAG CTGGGACTTG AAGCAGACAT TAAGAATATC CGAAAGAACG GCATCGAGGT
    16681 ATAACTATGA CCAACACTTC CATAATACTA GGGGTAACCC CAAACGAATA CGTTATCCTC
    16741 GAAGCGTTCT ACACCCAAAT TCTAGCCTCA GACTGGACAC ATAAGATGCC ACAGGCAGGT
    16801 ATGCTTAACA ATAAAGCTGA TTCGCCTATC TGTGACCACC TAAGCCCATA CCATGAGGAA
    16861 GGGATAGACA ATATTCCCCT CAAGGAACTG CTAACCACTG ATAGGGTTGT GGAATATAAG
    16921 ACGGACGACC CTTACGGCGT GTACCTGACC ATTGCGGGAA CTAATAAGCG TTACAGCTTC
    16981 CTATGGAACG CCGCTAGGTA TAGTGACAGG CTTTTTATTG TCTATCAACT GGGTGCAAAA
    17041 CCCACTAAGA ACGCGCCAGA ACTAGGGTAT GTGCAGGGTG TACTTGTCAG GATGTCTGGC
    17101 ATGGTAAAGG GCTGTAATCC CCTGTTTATT GAGGCTCTGA GGGTTTATGA GCAAATCCTG
    17161 GAGTTTCACG TTCTACCCCG TAACGGTAAA GAGGACATTG TTCCTACGCC CTCCGAAGTT
    17221 CTGGCAATCC TCCAAGGGTA TGGCGAATAC CCAGGCGTTG ATTCAGTAAT CGCCGCCACA
    17281 GACAAGAAGG AAGCCGGTAA GAAGAAGTAC GTAACCCAGG AGAAGGAACG CAAGACCGCC
    17341 AATGTTGAAC GTAAAGCCGC TAAGCGCAAA GCTAGGGCTG AACGTAAGGC TATCAAGCGC
    17401 AAAGCTAGGG CTGAGCGTCG AGCCGCTAAG CGCAAAGCTA AGGTTAAGCG TACTAGTGCT
    17461 GAGTGGAAGG CTCTAGCATT GGTTGCCCTC TTCTTCCTAC CTGTTATGTG GACTCCTATT
    17521 GCTTACCTTG TGACTAATAG TGTTACATTT AGCTTGCTTA TTGGGTTCAT TGCTTGTGTC
    17581 CCCGCCATTT ATAAGGGGCT TTTAAGCGCT GATGAATGGG TGGAAAGCGA AGATGACGAC
    17641 ACAGATAACA GCGATGATGA TTAGCCGTAT CGTACACCCC ATAACCACTA TGTGAGCTAA
    17701 TTCACAACAT TTTGGCTTGC ATGGGGGTTA TGAGTGTGCC ATAATAGAAG TGTACCGAGG
    17761 GGTTAGCCCC TCAAGTAGTT CACTACCTAT CTACCGAAAG GTTGCCAATC ATGCAGACCG
    17821 TACAGGACAT CAACCCCGAA ACCCTCAACA CCTACGGCGC TGTTCGCCAG GCGTGCCAGG
    17881 TAATCCGCAA AGCCGCTACC GACAATTCCG CTGTAATCTT CGACTACACC AAGGCTAACC
    17941 AGCACACCAT GAACCACGAA GACGCGGCAA CCCTCCACAA CAAGGCATAC ATGGAGTTCC
    18001 ACTACAACGA GGTACACTGC ATTGGATACC TGGAAGACAC CCGCCAGTGG CAGAAGGAAG
    18061 AAGGCATCAA GGATAACGAC GTTATCTCAC GCGAAATCAA CATCCAGTAC TGGCAGAAAG
    18121 CTGTAGCGGA CGAACTGGAG AACTACAACA ACGCAAAGAA GGTTATGGAC GAATACATCA
    18181 AGTAACCGAC CATCACCCCT TAACCCCCTA GTTACCAAAC GTGGCTAGGG GGGTATGGGG
    18241 CAACTATTGA AAGGAATAAC ACCATGAACG ACAAGCTCAA CTATACCGAA ATGTACTACG
    18301 TGGAAGAGTA TGGAACAAAC GGTATTTACT TCCAATTCAC CCCCGACCCT ATCGACGGGT
    18361 TCACTTTCGA GGAAATCGCC CAGGTATTCA AAAATACCTA CATCGCAAGC TTCAGTGTCC
    18421 ATTGGAACGA AGAGAAGGAA CGCTACGACG GATTCCTACT CAAGGAAGAC GACTTCCGCC
    18481 TGTCTGTAAG CAATAATGAA ACATATGAGT GGATTACCGG CGAAATTGTG ATAATGCGTG
    18541 AAGACCCTGA GCTTATCGAG TATATGGCAA CCCGCAATGT GTCAGGAAGT GTCTGGGTGC
    18601 GAGACATTGA CCAAGAATCA CAGAGCGTCA TTTTCTGTAC CAGAATCCTG CGCTGGAATG
    18661 AGATGAGCGC GTAGAATACC GCTAAACACT TAGCCATAAG CCCCCTGGCA TCTAGCGCCT
    18721 CTAAACAAGG CGCCAGGGGC ACAACACCCC CTAACCTATA CAACCAATAA GCCCCTATAA
    18781 GGCTTACACA CCCTATTGAA AGGAAACCAC TAGACATGTT CATGCGACCC CAGGAAGTAG
    18841 AACTTGAAGA AGACCTGGAC TTTGAAGTAC GCCTCAGCCC TATTGACGGC GTAGACATGG
    18901 AAGACCTGGT AGAAACTCTT CGCGACCAGG CGGGATACGT CGAGGTTGCA GACAGCCCGC
    18961 TTAGCGCCAT TGATAAGTTC ATGGAGTTCT ATTTCTATGA TGAAGACGGC GCGCCGGTCA
    19021 CCCCCGAAGA AGATGACAGT GAAATTATTT ACGGCTCTCT GATTGGTGCC GCCCGCGAAG
    19081 CCAACAGTGA CCAGGGTGCT GTTTACCGTG CAATGCGTGT AGTCAACCTT GTCGGTAAGG
    19141 TAACGGACAT CTCAGACGGC GACGAAGAAG GAGAAATTGT AGTAACCATC TCGCACCTCT
    19201 CACCCCACTC TGAGGTTTTG TAGTAGACAC TACCCCCTAC CCCCTATGTG GTGTAAGCTA
    19261 GTCACATAGG GGGTTCAAAG CACCCGTAAC CACTTCTATT TACTGTCTGG AAGGAAAATA
    19321 TATACATGAC AGCACTGCAC CTTGACAACC CGCTAGAGTT CGGACTCTCC ATCAAACCCA
    19381 TTAAGGGCGT GAGTATGAAG AATATTACGG AAACTATCTC CAAGAAGGCG GCATATATTG
    19441 AAGCCGCCTC CTGTTTTGAT AGTGACACTC TAGCGTTCTA CTTTTGCGAC AAAGACGGCG
    19501 CGTATATCAC GGTAAGCGAT GATGATACTA GGGTTTGCGG TAGCCTGTCC GCTAGGGATA
    19561 GCGTGCCGGG CGAGCATGAG CACGCCATTT ACTATGCAAT GTATACCCTC AGCCTTCTAG
    19621 GTGAAGTGGA AGACATTACA ATCATTGATA CTATTCACAT CTTTGGTTAT GGTCTAGTCA
    19681 CCGTCTGGAT TAGCTCTTGC ATTAGCAAAT CGGACGTTAC CGGCTAATTA AATGTCCGCA
    19741 ACACTACCAA TACCCCCTAT GTGACTTAAT TCACATGAAT CTAAGTTGCA TGGGGGGTAT
    19801 GAGTGTGCCA TAATAATTAT ATAAGGCATT AAGGAATTAA CCCTAGAGCT AATCCACTAT
    19861 CTATCTATCG AAAGGTGCTG ACCATGCAGA CCCGCCCCGA ATCCGTAATT AACTTCCCTG
    19921 GCGGCTTCGA CTTCCACCTC GCCCCCGAAA CCATGGGTAA TATCAGCAAG AAGGAAGTTC
    19981 TTGAGCGCAT CACTAAGAAC GCTAGTCATG TAACCACCTA CCACCTCCCC GGCGAAGAGA
    20041 AGCTTATTGC CTTCCACGAG GAAGATGGTA CCCCGCTGGA AATCAAGCAT AACGGTAAGT
    20101 CCTATGAAAT CATGGCAACT ATGGAAGACC CTAGCCGCCG TGAACACGCA ATCTACGACA
    20161 CGATGGATGC CTGTAACCTT ATTGGTTATA ATGCAGAGTT CCGCATTGCT GGAAACTGTA
    20221 TTGTTGCCAC GATTGAAGAC TTCCCGCAGG ATACCGGCTG GTTCTAGCTC GAACCACCAC
    20281 CTACCCCCCC CTATAGGCTC TACCCACTAT AGGGGGGGTG CCAAAACAGC CGCTACACAC
    20341 CACGCGGCAA CAAGCAACAC AGCACAACAC CCCCTAATCA AGTACTACTA GGCACACCGA
    20401 AAGGCTAACA ATCATGGGAA TGATGGAATT TTACGGTCTG GAATTTTACT TCAACACCCC
    20461 CGCCGAGCTC GCTAAGCTCA TCGAGCAGGG CAACAAGCCG CTAGTTAGCA AGCTCAAGGT
    20521 TAAGCTACGC CTCCCTAGCG ATAAGCCGGG TGCTAAGACC TCCAAGGCAC GCATGACAGT
    20581 CCTTGCAGGC GGCGAAAAGT TCAAGATTGA ACTAACCGCC CACAGCTTCG ACGCTTACAA
    20641 TATCCTAAGC GGCTTCGGTG GTGACTATAA TGCCGCCTTC GAGTCAATCG ACTGGGAAGC
    20701 TGGTATCGTA TCCATTAGTA GCCGCGAATG GGAAATCTAG CGTAAACCCT CTAGTGCCCC
    20761 CTATGAGGTA CAATATGCCC ATAGGGGGAC AAGTCCTGAC CTACCCATAG AAAGCCCCCC
    20821 AGAAAGGAAT GTGAGCCCAA TGAGCGCTAC TTCAACCCTT ATTGAAGAAA CCATCAAGAA
    20881 CGAATACCAG TACGGTAATG ACCGCATTAC TGATATTGAA TTTGGCAACC CTATCGACGG
    20941 TGCTGGAACC CCTCAAAAGG TATTTGTCAC CTATGAGGAC AAGGAAGGAA ACCGCGAGTA
    21001 TCACCGAACC TTCTACGCTA CTATCATTGG TGGCGGCTTC ACCCTTGAAG AAGACGAAGA
    21061 AGCTTGCATC AATGCAGAGT GCTGGTGCCT GGACGAAGAC GAAGAAGAGC AAGGGAGCCG
    21121 ATAATGGATA CTCTCATGAG TGACCCTCAC GTCGCATACA CAACCCCTCT AGACATTGCT
    21181 TTCATGGTTA CGGGGCTTGT AGCCCTCGTT GCAGTAGGTG TCTATCGGGG TGTTTCTTGG
    21241 AATTTCGCCA AGAATGACTT CATGAACAAG TGTTTCTATT TGCTGATTAT CTTCAATGGA
    21301 CTCAGTGCCG CTAAGGTAAT CTTCGGTGGG TTTATGACAG TGCGAGATTA TAATACAGCT
    21361 GGACAACTTA TTATGCTTGC AAATGGTTTG ACTATGGGTG TAGCATTTGG GTACACATAC
    21421 GTCATGAACC AGTTGGGTGC AGATAATGAA GCACAGTTGC ATGACGTAGC TAAGGAAGAG
    21481 TAGGATACCT ACCTAATGAA CGCCCAGTCC GCTTTTTGTG TGGCTACCAT TGCACCAATC
    21541 GCTAAATACG GCAGGTGCCT AGAAGGAAAG TAAGAACCCG AAAGGAAGTC TAAACCATGA
    21601 ATGAACTACA CCTAACATCA GGTGACGTAC TAAGCATTGC CTTCGTTGCG CTAGGGTTTG
    21661 TAATATCGCT TGTGGGGTGC GTTAAGAATA ATGTTTCTCT AAAGTTCAGT GAAAACTCAG
    21721 CACTAGATAA ATGTCTCTAC GTCGTACCCT TCATTAACCT CATTCTTCTC ACCAAGATTG
    21781 TTTTCCGCCA TTGGCTCGAA GCTAATGGGC TTGGCGGCGT GGGTATTGCT ATCGACTTGC
    21841 TTGCCATGCT TGCCTATGGT GCGGTTATTG GTTTCACGCT TGGACATGTC TCTGGCGTAA
    21901 AGTACACTAC GGAAGAGATG GAGAAAGAGC TAGATAAGTA TCTAGCTGAA CTGGCAGACG
    21961 AAGACGAATA CTGGGATGAT GAAGATGAAG ATGAAGGGTG GTAAGCCGCT CAACTAGTCC
    22021 GCACCCCTTA GTGCCCCGCC CCTGTGGTTA GGGGCGGGGC TAACAGACCA AACAACTACT
    22081 AAACAAGAAA AGGAAAACTA TATCATGTCC GTCATTACTA AGAATAAGCT TGCTGACCTG
    22141 CTTCTCTCAG ATATTGACCG TGTTATGAGC GCCCTCAACG TCCTCAAGGA AGGTAACTTC
    22201 CTCCTGACTG TTTACATTAA TGACGCTAAG GGTGATGACA CGCTGACCGT GGAGGGTGAG
    22261 CGTGAAGCAA AAAAGATTGC CAATAAGCAC CTTAACCTCA TTAAGAAAGC GACTAACCTT
    22321 ATTATCGAGC TAAACAAGGC TCTCACTGAC CCTAACCCTA TCCGTCATAT GGCTCTTCAC
    22381 CCGAACAAGC GCGGCATGAT AACTACCATC TGGGGCAAGA AGATTGATAA GCTTGTAAAG
    22441 AATGTTGATA AGGCGACACG TGAGCGCATG GATTGGCGAG CACACTAGTA CCTAAACTAT
    22501 GCAAGCATAT AGGGGATGGT ACATACTTTC ACTATGCACC ACCCCCTATA TGGGCACTCA
    22561 TTTTCAACTC TAGCAACACA GAAAGAGGAA ACCATTATGC CCATCTTCAC TAGCAACGGG
    22621 GCACCTAGTC AGGAGGCCCT AGATGTATTC CTGAACGCCC TAGCATCCGT AGAAACCAAG
    22681 GGCGATACCT ATAAGCTAAT GGCTATCACG CCGCGCGGCA TCACGGCTGA CCGCAACCTA
    22741 CATGGGGCGT GGCAACTTAT CGACACTGAA CTACCTAGCG ACTCTACCAA TAAGGATATT
    22801 CGAGAGGCAC AGTTCGCCCT GATTCATGAG GCGCTTACCG ACTGTACTAC GGGTAAGCTT
    22861 GCGGAATCAC TCACGGAATC GCCTGTAGAG GGCACCTGGG ATTGGTGGTG CGTCATTTAT
    22921 GATAGCTACC TGGGTAAGCG GCTTCAGGGG CGCGGTAAGA CCCTTGAGGA TACCCGCAGG
    22981 CACATTATGG AATGGGCGGG CAATATGGAG CGCTCAAACC TTCTAGAGCA CCTAACGCCT
    23041 ATCTCTAGCA AGTCTATTCG CTAAAGAGTC CATCTAATGT TGTGTGGTAA CCGTAAAGCC
    23101 AAACACCTAC AAGAAAGAGA AATAGTCATG GCGCTAGTAA TTATTGAACG TGAAGGCAAG
    23161 GATGCAGGTT TCGCAACCAC TCTATCGAAT CTGCGACCCG CTGGCACGAT TATTGATGAA
    23221 ATTATCCTAC TCCATAAAGC ATCTGAGCTA GATGACAGTA AGACCAAGGT GTCTCTACCG
    23281 CGCCTTGATA AGATTGACCG TATCTGCTTT GAGATTGAAG ATATTCCTGT AGAAATTTCC
    23341 TGGAATACCG GCGGGTACGA CAATATGGAC ACCTCATGGG ATTATGAGTC AGAGGGTGCT
    23401 ATTATGTGCT TTGTTAGCCC TAAGAGTACC GTATCAACCC GTGATGGTGC CATGCTTGAC
    23461 CGGACTATCA CGAAGGTGCT GGGGCGAATC CTTGCATTGG TTTCGGGTCT TGAAGTCATG
    23521 GGTGATATAG AACGATACCA TAAGGTGTAT GAAAAGTACG CCTCGTAAGC TTTTATCAAA
    23581 GCCCCTAGTA GCTATTTCCC GTAGTTATTA GGGGCTTTTC AGTATTCAGA GTGCTACCAA
    23641 TTTCGACCAG CTCAACACTT GGCGCTTAGG GTGGGGTGGT GCGGGTAATC TGTATCCCCA
    23701 GGCTGGGTGT GACCCATTTC ATATGGTTTT AACTTGCCTG CCCTATTAGG GTGTGTCATA
    23761 ATAGAAGTGT AGCAAGGGTA AAGCCCCTAG CGATAAGTTC ACTATCTATC TACCGAAAGG
    23821 CTATCCATCA TGTCCCGCCT CATTCTCAAT AACGGTTACA TTAGCATCAA CCCCGAAATT
    23881 AACTCCTACC TGATTAAGAA TAACAACCGC ATAGTAGACC ACACCGAAGC CAAAGAGCTT
    23941 TGGGAAATCC TCACGGAAAC CTCTTGCACT GCTGACGTTC AGCTTAACGA AGAACTGGAA
    24001 GGCGTAGCAA TCTTCTACTT CCACTTCCAG GACGAAGACA ATAGCGACTA CATTACGCAC
    24061 GAAGGTGTTA CCCGCTCCAT CATTGGCACC ACCAAGATGG GCAAGGATAA CCCCAAGTAC
    24121 GAAACCCTGC GGTTCATTGC AAAGACTGGC ATGACCGCAA CCATTGAAAG CATTGATGAA
    24181 GGCGTTATCT TCATCAACGG CGCAACCAAG GAAGACTAGC TACCTAGCCG GTCACCCGCC
    24241 CCGCGTGCAA TCCGTAAGGT ACACGCGGGG CAAAACCCCA CCCAAAACAC CCCAAACAGG
    24301 CGGCAAAAGC CACCCAAAGG TGTTACAATC AGTACGTACC CATAGGGCAA AAACCAACCC
    24361 ACCACAAGAA GAGGAAGAGG AATAGTAATG ACTGAACAGG CGCAAGAGCT TATCGCCAAA
    24421 ATCAGCAGTA AAGAATACGG GCGACCCCTA CTCAGTGGGC GCAACCTGAA CAAGCTCATC
    24481 ACCCCCGAGG CGGGCTGGTT ACTAACCTGC ATGGACAAGC GCGCCGAACA CCTTATCATG
    24541 CGCTCCAACA ACCCCCGTAT GCCCCATATG GTGTGCGGCA TCATGACCGC AACCATCAAG
    24601 GACATCGCCC GCAACGGCAA AACCGCCTCC AGTTGGCGTA GGACGGGACG CACTAAGTAC
    24661 TACAAGACCC TAGCGAAACA CGCCTTAGAT ATTGAACGGC TAGGCGAAAC CAACACCCGC
    24721 CCCGAATCTA TCACCGCCCG AAAGCCAGAA ACGAAAGGAA CCGCCCTCAT GCTCAGTGAC
    24781 CGAAAGATAA ACCGACAGCT CGAAAAAATC AACAAAGCAA ACGGAATCAA CATTGCCCTA
    24841 CGTTACCAAG CCGAAGCGAC CCTAGCGGCA AGCCGTAAAG ACCTGAAAGA CATCACCGAA
    24901 GCACTACGCA ACATTCAGTA CTACAACAGT GACAGCACCC ACAAGGACGA ACTTATCAGC
    24961 ACCGCAAAGA TGCTAGATAA GAAGGTAATC CCCGCACAAG AGAAGAACCT CGAACAGCTA
    25021 ACCGAAATGG TGCGAACCGG ACGAGAAGCA GTCACCAAAC TCAACGAAGC ACTACGCAAC
    25081 AAGCGCCTAA GCGCCGCAAC CAAAACCCTC ATCAAGGACG TACAGCGAAT CAAGGCACTA
    25141 CCCGACGTGG ACACCACCGA CCTGAGCCTC AACCGCGAAA CCCTCAAAGC CTACAACGAA
    25201 ATCCAGGACA GCAACAAAGA CCTGGAAAAC CTCGACAACG AGGAATACCT CAAGGAACTA
    25261 CTAGCACGCC ACTAAAGGAA CCACCCCATG ACTCGGAAAC TCACCCCACA AGAACACCTA
    25321 GAAAACATCA TCATCCAGCA AAACGAGAAT CGCCCCGTGA ACCAGTACAC GGCCCTACTG
    25381 TGGAATGAAG GCACAGCTGG ATTTGAGCGT CCAGCTTATA TTGTAGACTA CGGAGAGTAT
    25441 GCTAATGAAG AAGACCACCC CATATTTCAT GCTATAACGT CCGCCTTATT GCTTATCTTT
    25501 GCCCCGCTAA TGATTTTTGT TTGGGTGCTT CTTAATTGGG GTGTTGTGAA CCTTATAGGT
    25561 TGCCGAAACA ACAAGTCTAC TATCTGCGTA TTTAAAAACG AAGAAGGTAA ATGGGTGCTT
    25621 GTAGGATTAG GATTTATTAT GAATGTTATT GTAACTGGAG CCTTTGGTGT AATATCTTCC
    25681 GCAAATGGCG GAACCTTGGG TTTTTGGGGT ATCTCCTTGC TCCTAAACCT TATTGGTCTA
    25741 GCATGGGTTA TTCTTGCAGA AAGCGTTAAT GCCCTAGTAT CACTCGCACA CCTTAAAACC
    25801 CTAGAGCAAT CGTAACTATA ACCCAGACCC CATAGAAGAG CATGGAGTAA CACTATATGC
    25861 GTAAGAAACT AGCCACCTTA GTAGCACTAC CCATAGTACT ACTGACTGGG TGCGATGCCC
    25921 CTAACATATG TGAAGTAAAC ATCAACGAGA CGCGGGTTAA TGTTGAGGTT CGTAACGTCT
    25981 CATCTAGCTA CACGTGGTAC AGTACCGAGT ACTACACCTG CCCCGACGGT AAAGGCGTAT
    26041 GTACCCGTCA AGACCCGCAT TGGGAGGATG GTGGTCTTGA TTGGCGTGAA GCCGGTAAGT
    26101 ACGATAACCC TGACGAGGGG TGGACTCACT GGACGGGTGA CGCTAAGCGG GTAGATAACC
    26161 TAGACCAACC CTATAAGCTG GACGTTGAGA GTGACGACAT GATTTGTGAT GGTCGTGAGA
    26221 ACCATAAGGC GCGTGACGGT GAAATCGTAG CCCATAACTC ATACTCCAAG TTCTATGTAC
    26281 GTAGCTAACA CCACACAGCA ACCCCCTATA AGGGAATGAA CGCTACAGTC ACCACTGAAA
    26341 GCTTTCACCC CTAGAGGGGT ACCACACCCC TACCCCACCC ACTAAGATAA GGAACCTAAA
    26401 CTACTATGAC CAACCTCAAT AACCCCACCC TGAAGCCTGG TGATACCATC ATTGCTAGTG
    26461 ATACCAAGAG GGGAACCTAC AGTATGCACA CTATCACGGA TACTAGCGGC AATATGGCTA
    26521 CTACGGCGGA TAGCCCCTAC TGGGATACCC GCACCGCAAT CGAACATAAG CCTGGAACTA
    26581 CTGCCGAAGG TTTCGACTAC ACACACATTA TCCACAGTTC CCTCAAGTGG ATGAAGCGTG
    26641 ACATGAAAGC GTCGAAGTCC ACCCCGGTAA ACATTATTGG GCACTACAGT AAGGAAGAAG
    26701 CCGCCGAGCG TAATATCCAC AAGTATTACG CCGCGCTACA TGAGGCGCAC GATATCCTGA
    26761 CTGACGGCGG ACGCATGATT AAACACGCCA ACGCCGCGGC ACCCTTGAAC CAGTACCACA
    26821 ACAACCCGCA TGTGGTGGAC AGTGAACAGG CTGTAGATGA CATTATGCGT TGCCTCAATG
    26881 AAGAAACTAG CACCCTTGCC GCAGAGTACG ACAAGGCAAC CCAAGAAGTA GCGTACATTA
    26941 TTGACCGTAT CGCCCAGCAG GACGAGAAGC GAGTAAACGC CTACATGGAT AAGGTGCGAG
    27001 CAAGCAAGGT TGAACCGAGC AATGAGTTCA TCTACCTACA GGACGGAATC GTAGGAACCC
    27061 ACGACCTTGG TGTTATGGTT GGTGACATTC TAAGGGTAGC AACCCATCAT GGCTGGCAAT
    27121 ACATGCAGGT TACCGGCGGC AATAGTAAAA AGGTGACCCT GAACGACATC AGTACCGACG
    27181 CAACGAGCAC TCTAGCCGCC GTCTCTGTAC ATGACGATGA GTACGGCACG TACTGTCAGC
    27241 CAGGCTGTGA CTATGAGTTC CACTATAACG TGTCTCTACA GCTTAGCTGG GAAGATGGTA
    27301 CCGTTATCAC CGTGTTTAAC TATGCCATTT TGCCTAGCCC TGACCCAGCA CTGGTTGATG
    27361 ATTACCATAA CCTCATCACG GGACAGTGTG AAACGATGTT TGAAGAGCTT CTAAACTTCC
    27421 GTGACCCTAG TAAGGATACA GGTTGGCTCA TTGCGCTTAC GTCTAGCATT GGCGCTGAAG
    27481 TTCGCAAGCT ATCATATGAG GACGGAAACA TTTTCCGCAT CCAGAACCTC AAGGACTATG
    27541 CGCACAAGCT AATAAAGCGT GAACGTGAAT ACCATATGAA GGAAGCCGGG GCGAATCGAC
    27601 TAGAGTTGTG GGGCAACCTG CAAGCCATTG CCGAATTTAA TAGGTAGAGC ACCATACCAT
    27661 CTAACCCTTA TGTGAGCTAT TTCACGTGAA TCTGGTTTGC ATAAGGGTTA GGGGTGTGTC
    27721 ATAATAGTTA TATAAGCGTT AGGGAATCAC CCCTAACACG TAATCCACTA TCTACCTACC
    27781 GAAAGGCTGG ACACCATGAC TGCAAAGAAG ACCTACAAGG TTTCCCCGTT CTTCATGTCT
    27841 AAGAGCATCG CAAAGAGCGA ATGGGAAACC CAGGAAGAAC ACAATGAAGG CATTATGAAG
    27901 CTGGCAAACT CTTTCTTCCT TGCAACCCGC CCCGGTAACA TTATCACCAT TAAGAAGGCA
    27961 AATCAGCGCT ACGGCGAAGA TGCCGTACTA ATCGAGTACA CTGTTACACG CCTCATGAAA
    28021 TCTGGTAATG AGTGGGAATA CTACCCTAGC ACCCACAACC AAGTCGCTGA GTCATGGTCT
    28081 AACCGCGGAT ACGAAACCCC TAAGCCTGGT CACTACAAGG TCATCAAGTC AGAAGATGAA
    28141 GAATGGGTGC GTACCGGCGG CGATGAAGGT GCATACTACT GCGACGGCAT GACTCTCATC
    28201 CTTGAAGAAG TAGCCGAATA GCCCTACTCT AACCCCTATC AGCACCCCTC CCATTGCGGG
    28261 GGGGGTGCCT AGAACTACAC TAACACCTAC CTACCGAAAG GTTGCCCCAA ATGTCTAACT
    28321 CTACTTGCAC TTTTTCTGAG CCTATTTCTT TTGATATTAG CTTCGGTTTA CCTTGTGAAG
    28381 AAGCAGTGAA GCGCATCAAG GAGGACAATC TCATTATTAT CCTTGATGGT TGCATCTATG
    28441 CCGAATCGCC TTATGGTCAT TACGGTGCAA CGATTGATAT TACCATGAGC ATTGAAGACC
    28501 ATGAAGGTAA CACCCTCTAT TACCCCCACC TTACTAGGGG TACCCCTATG AGTGTTGAAT
    28561 ACTTTCTTTT GGGTGCTGGG TACAATGAAG CGCGCATTGA AGAGTTTGAA ATCAAGGTCA
    28621 AGGATGACAA TACGGCAACC GTAACGTTCC ACAAGTTCGT GTACTAACCG CCAGGGGTGT
    28681 GTAAGAGTTA TTGTGATTAG GTTCACATAG TTCCAGCTTG CATACCCCTA AAAGGTGTGC
    28741 CATAATAGAA ATGTAGCAAG GGGGTATTAC CCCTAATACC ACTTCCACTA TCTACCTACC
    28801 GAAAGGGTAA CCATCATGAC CGCATCTATT GCTAACCTCC GCAATGCTTT TGCAACCATT
    28861 CAGGAAGAGG GTCATGCAAC CCCGCTCGTG GCACGCTTTG AAACCCTGAA CCGTACCGAG
    28921 CTTGAAGATG ATGTATACAC CGAAGAGTTT ACCCACATCG GCAACTATGT AACTGTCGAA
    28981 TGGGAACTCG AAGACGGCAT CATTATCGGT TTTGATGAAG CTATCTACTA CCTTGCAGGT
    29041 GAAGAGCTTG AAGCTTTCAG TGAAGCCATT AAGGAAGGAA AGCTCTACTT CGAGCACACC
    29101 CAGGAAATCC CCGCCGGTGC CAACCTCAAG GAAGTACAGG ACGAAGTAGA CGCAAAGATT
    29161 GAAGACATGG TATCCGCATG GACTGAATAC CTGTTCGGTG ACATTGAGCT TGAAGAGTCC
    29221 CCCTCCTCTT CCTACGAAAT CATGGACATT GAAGGGGAAT ACGAGGAATA CGAAGGCTAA
    29281 CCACGTAAGA CCCGCTAGAT ACCCCTAAAG GTAACTAGTG GGTCTTCCTC ATATCCCCTT
    29341 AGATACCCTC TGGAAGCCCT CTATGGGACT CTAGGGGCGC TCATAGGCAT AGGTGGCACA
    29401 ATTATAGGTT TAAACGGCGT ATTGAAGTGT TGCAAAAACA ACCATCCGTT GCATTTAATT
    29461 CATAACAGGT AAGCCCTGTT ATAGGCACCC TACGGCACCT CTAGCCCATC GCGCGAACGC
    29521 TTAGGGTTAC ATGTAACCAA ACCAGGGGGC TAACCATTGC TTCCAGTTTT TGTTACCCTG
    29581 CAAGAACGGT GCCAGTCTGC ATCTCGTCAA AAATATGGGG GTGGTCACGA AAACCGCAAC
    29641 CGGACGGTGG ATGCATTAGT TCACCTTCTT GAGGGTGCTG ATAGCAACGA TTTTGCCTTA
    29701 GCCTTGGTTT AGTTATGGTT CGTTCATTAG AACCTATACC CATAGTCTAC CATAAGCTGT
    29761 CGATTTTAGC AACAGCTAAC GACAGAATCA TGCAAACTTG TACAGATTTG ATTAACGGTT
    29821 AATCATACCC CCGTAAAAAT AATAGGCAAT ACAGGGGTTT CTGTGGTTTT TATACTTCTA
    29881 GGGGTTTCAT GTTGCTAAAA GTGCCGTAAA TCACACGGCT TTAGCTTGCA AGTAACTATG
    29941 TAGTGTGCCA TAATAGTTAT ATACCAATAG GGGGGATATA CCCCCCCACG CGAACATTAT
    30001 TACCCACTAC TGTAAAGGAA TGACATCATG ACCGAGTTCT TCAGCCGCGA ACGACACATC
    30061 TACCTCCCTG GCACCTACAC CGTTGAAGAT ATTTTCAACC ACATCGAAGC CAACGAAGAG
    30121 ACCCTAGAAT ACACCTCCTG CAACCTTGGT GAACCCGCCG GTGAACAGAT TGGAATTATC
    30181 CACTTCGTAT TTGGCGACAA TGAACAGGAA ATTGATGTAT ATATCTATGA ATCCAACCAC
    30241 CTCGTAGTAG ATGGTGAAAC CCTCGGTGAA GACTATGAAG ACTGGTCATC TGCAAGCGTG
    30301 AACGCTTTTG AAAGCGTAAT TGAGTGCCTT AGTGAGCTCA ACGACTAAGC ATTGCATGTA
    30361 ACATTACCCC CCCAGGTGAA TGAGCGCCTA GGGGTTTACT GTTTCTTATT GCAGTGTTGC
    30421 TTAAATCACA GTGTTTTGGG TTGCACCTCA TGCTAGAGTG TGCCATAATG GAAGTATATT
    30481 AAGGATTTGG GAAATACCCG ATACCTAAAC AATACCTACT ACCCATAGAA AGAAGACATA
    30541 CCATGAGCTG GGACTTTATG AACGAGGAAT TTAGCCGTGA GCGCCACATC TTCATTCCCA
    30601 ATACCTACAC CGCCGAGGAT ATTTTCGCAC ATATTGAGCG CACCATGAAG AACGCGACCA
    30661 TTCCAGAAGG CGACAAGACT CGAAAATATA TCAAGGGTTG GATTGGCAAG CCTATGGGTC
    30721 CGCAGATTGG AATTATCAAT CTTGATTTTG GTAACTCTGA GTGTGAACAG CAGATTGAAG
    30781 TGTATATCTA TGAGGGTGTG GACTCTAAGA ACTCCCTCGT GGTAGACGGT GAAGCTATCC
    30841 ATGAAGATTA CTTTGAATGG TCAGATGCAA GCACAGATAC CTTTGAGTCG GTAGTTAATT
    30901 GCCTCAAGGA ACTAGAACGC TAGTCGTCGC CAATATACCT ACCACGAAAA GGAAAGCTAA
    30961 TGAGTGACGA AGAAGAAACC ATTGGTAGTA TAATCGGTAA AGCGGTAACC GCAATGGTGG
    31021 TTAGTCTAGG CGTAGTCGGG GTTATGAGCG CCACTGAAAA ACCTAATACG TGCATTAGGA
    31081 ACGAAACCAG CCAGGAAGTC CGTGTAGAAA TCCGAAACTA CAGCCCCGGA TACTATGAAA
    31141 GCGTCCACGA AATGCGCCCA TGCCTAAATG CTGACGGCTC TATGGGCTCA TGCCCTTATG
    31201 ACGGCTCAGA ATGGCACAGT GGTAGCTATC AGTGGCGATA CGCTGACAAG TATACAGACC
    31261 CCGAGGAAGG TTGGACGAAC TGGAGCGGTG ACCCTGAAAA GTCCAGCACC GGATATTCAT
    31321 ACTTCCTCCA TCAGGAAAGC GACACCGCAG TCTGTGATGG ACGTGAACGC TTCAAGGACA
    31381 AAGATGGGCA GGTTATCAAG CACAACGTGA GCGACACGTT CTATATGGCA TAACCCATCC
    31441 CACAGGCGTA CCCCTAGAGC TAACCAGAAA GACACTAGGG GTATGCCACC ACCACCACCA
    31501 CAGACCCCCA CCTACCCCTC TAAGAGTAAA GGAACGTAAA CCATGAGTGC ACCCCTCATT
    31561 CCCATCACGA AGGTGCGGTT AGCTACAAAG TCAAACAAGG TACTCAGGGC ATACCTGAAC
    31621 GACAATATTA TCCGTAAGAA CGGCGAAGAA TACTGCACAG TTAAGGACAG CCTACGCGGT
    31681 ATTGCCGCAA TCGGTGAAGA ACACGCCTAC GTCGATTACT GGAACGAAGG AACAGCACCC
    31741 ACATTCAGGA CAGCCGGATT TGGTCTAGTA AACAGCGAGT CAAAGACCGT GCCACTCATC
    31801 ATTGCTAGGC GCAAGGTGCT AAACGCGCCC TTGGAGGCTT TGAAAGAGCC TAGCCTCTTG
    31861 GTTGGGCGCA AGTTCCCCAG CAAAGACGGT TCTTACTACA GCAGGATTAC CAGCGCACAC
    31921 ATGACAGATA AAGGCAACCT GTATGTTGCC TATGGTCTAG TCCTTCGATA GAACAGGAAA
    31981 CAAGTATAAT GAACACGATA CCCCTCGATG CTTTCAGCTT CACCTCAAGT GAAGTAAAGG
    32041 AACTACTGCA AGTCGCATAC AAGCCCGTCA ATGGTGGATA CACCCTGAAG GACATTCTAG
    32101 CCGCCCTCGA AAAGCTAGAG ATGGGTTATG CCAGCACAGA TAGCCACACA TTCACCGAAG
    32161 CACTATTCGG CAAGGTTAGC CGTGGAAAGG TTGCGCTCAC GGACGACGCA AACCTACTAG
    32221 GCACCTTTGA TGCAAGCGTC ATGTTCAGCC CCGGTAAGCT GGTAGGTGAA AAGGTGACGC
    32281 TAGGAAACGG TATCAAGGGG CGTATCGAGA ATTTCCGAAT CACCCAATAT GGCGGACTAC
    32341 TCCTAGCTAT CCACGAAGAC TAATAGATTA CACCGTGTAG CGGGGTGCTT GACTGGGCAC
    32401 CCCGCACAGC CTACATTTGA AGGTAACCAA CACACCTATA TACTGAGAGA AAGAGAAGTA
    32461 GAAAATCATG AGCTTTAGGC GACTTATTCC CATCATGAAG GTCACCCTTG ACAGTAAGAG
    32521 CAACCAAGAG CTGAAGGGCT GTATTGGTGA AGATGTTGTC TATCACAATA ACCAGCCATT
    32581 TGCCACACCG CAAAATATTA TGAAGGGGCT CGCCCTGCTG GAAGAATCCA GCGCCTATTA
    32641 TTATCATGAG GTAGGCATCT TCTCAGCCGC CGATATTTTT GTTCACGTAG GCTTTGGTGC
    32701 TGTAGACCCT ATTAAGATGA CTGCGCCACT CATCATGCTT GGCGAGAAGA TTCTTGGTGT
    32761 ACCACTGGAA GCCGTGAAGA ACCCCCACTT GCTAGTGGGT AAGCGGTTCA ATTGGGGTGA
    32821 GCCACGTAAC CCAACTTTCA GGATTGGTGA CGTTTACGTA TCGGACACTG GAAGCATGTA
    32881 CGTTATGTAT GATGCTAGTG GTATCTAAAG GTAGTAGATA GGAAGATGAA CTAATGGTAT
    32941 ATTGCGCTTG GCGTGGAATT TCAGTAAGTA AGATTCAGAA GAAGAAAGTC GCACGGGTAC
    33001 TTATGGCAAC ATGTAAGCCC GTCGCAGAAG ACAGGTACGC CCTAGAGGAC ATTCTAGAAG
    33061 TTCTTGAAAA TATGGACAAA GAACACCTGC TAACAACAGC GGGGTATGTA TTTAGGCGCG
    33121 TACATTTCGC GGCACCTATC GACAGTAAGG TGTTCTTGTA TAGTGATGCA ACACCTATTG
    33181 GGTCAGTCAA TGAGCAAGCA ATGATGAACC AGCGGTACCT CGTTGATGAG ATTATTACTA
    33241 GCAAGAACGG GGAGCGCGTA GGACAAATCG CGACTGTTCG AGTAACCCGG CTTGGAGACG
    33301 TGTTCCTAGC TATCCACGAA GGATAAAAAG CACCCACTAA CGAAAGGTTA CTTACCTATG
    33361 GCACTTTTTG GATTTGACAC AATTACCAAG ATTATTGACG GCATCAAGAA CGGTATCCCC
    33421 TCCTGGGTTA GTTCCTTTGG AAATATGTGC GAAAAGCCCG CCCCTGATTC TGGGGAACAT
    33481 GGTGATTACG AGGAATATAA CCCCGACGGG GAATATTACC ACAAAGAATA TGATGCCGAT
    33541 GACGGTTCCT ACAGCGTGAC CGAGATTGGG TGGCGCGGCT CTTACGATGA TGATGACAAC
    33601 TTTAGCATAG TCATGTTCAC AGAGCATGAC GATGACGATT ACTAGACCGG ATTATAAGTA
    33661 AAACTGGTAA CCCCTATGTG ACTTATTTCA CGTGAAATTG GTTTGCGTAG GGGTTGTGGG
    33721 TGTGTCATAA TAGAAATGTA AGCAAGGGGG TAATCCACTA AGGGATACCA CCTACACCCT
    33781 ATACCTACCT ACTCGAAAGG TTTTAATCAT GCACCTGATT GATAACTACG ATGCCCGCAT
    33841 GACCGTCTCT GACACTCTTG AGCTCCAGGA AGTGATGGAG TTCCTGACCG CGAACAAGAA
    33901 CGAGCTCGGC ATTGATGATG AGTTGTACCT GTCGGATAAC TACCTCCAGG TTCCCCGCTT
    33961 CAATGGTGAG CAGATGCTTG GTATCCAGTT TGTAATGCGT TATATTGCAC CCAAGAACGG
    34021 CACCTCCCGC ACCTATAAGG TACTCGAAAT TTCAAGTGAA GACATGGAAG ACGAATTGGG
    34081 TAACGAATAC ATGATTCCCT GTGAAGATTT TAGCGACCTG ACCGACGCTC TTCTTGAAAA
    34141 GTTTGAGACT GACATCCACT AACCATCAAG CAACACTCTA CCCCCCTTAT TGGAAGGAAT
    34201 GTAACCATGC ACCGAATTGA TGAATTTGAC GCATACATGA CCGTTCCCGA GTCTCTTACC
    34261 CTTCAGGAAG TAAAGGACTT CCTTGCCGCG AATAGGGAGA AGCTTAATAT TTTCCCCGCA
    34321 AACGGTAAGT ACAACATTGA TAGTGGCTTG TACATGTACA CGTCCGGCAA CGGGTCTATC
    34381 GACGTTCACC GACTCAAGGG TGAACAGGGA CTTAATATTA GATTCCATGA CCGCTACTCA
    34441 TGGGGCGGTA AGGTACTCGA AATTGCAAGT TTGGCAATGA TTGATGAAGA GTACAACGAG
    34501 TACTACATTC CTAGCGAAGA GTTTAGCGAC CTGACCGACG CTCTTCTCGA AAAGTTTGAG
    34561 ATTACCCCCT AACCCCTCAA CGCCACCCCG CACCCTGCAT GTTTAGTAGG GTGCAAGGCA
    34621 CCACTTAGCC AATATGCACC CAATAAAAAA GGAAGATAAC CGTGGAAAAC ACCGACTTTG
    34681 ATACCTTTAA GCTCCAGACA GCTGAGAGGC TTACCGTGCG ATACGATAGG TACATCTCCA
    34741 AGCTAAAAAA GGCGCTCAGT AAAGCACGTA GACTGGAGAA AGACCTTCGG GGTGACTATA
    34801 GGGGATACGT GGCTATTGAA TGTGTGGATT TTAACCAGAT TCTTTCACCC ATTCAAGCGG
    34861 CTCAATTTAT TGCCCGTGAT ATTTGTGCGC TTATTCCTTT GGTTGAGCGG GAGCGTAGTA
    34921 ATGCAGAACG TGACATTATG GAAGCCGAAG ACTATAACGA CCTTGAAGTA GTTGAAGCAT
    34981 GGGTAGGTCG CCAGCTTGGT AATTACGGTT GGAATGTTCG TAATCTCAAG AAGCCACTCC
    35041 AAGAATTTAA GCATGGTTAC GGGTCAGGTG TTGAAGCTTA TATTATGTAC CGTCAAGCTC
    35101 GGCAGGCACG TTACTGATAA GGCGCAATAG ACCCCCCTAC CTACTAGCAA GGGGGGTATT
    35161 GTTTTGGGGT ACTATCTGAT TAGGTGGATA GCACGGTATG ACACTAAACC CCTATGTGAG
    35221 CTATTTCGCA CATTTTCAGC TTGCGTAGGG GTTATAAGTG TGTCATAATA GAAATATAGC
    35281 AAGGGGTTAT CCCCTTAAAC AGTCCACTAT CTAACCCTTA TCGTAAAGAC CGAAAGGACA
    35341 AAGCCGCCAA TGAGCAACAC TGTTTACAAC CTACTATACG CCCGCCTGCA CACCCGCAAG
    35401 TACACCACCG GTAGCATGTA CCCCGAGAGT CACACCGATA GGGATGTTCA TAACGCCTCT
    35461 CTGGAAACTA ATTATGAGAT GACCGTCACT ATGAGCATGG TCAATCCTGA AACTCAGGAA
    35521 TTGCGTAATA TGACTGTTCC GCGTAGCAAG GTAATCATTA TTGGCGACCA GCCAGCGGGT
    35581 ACCCAGCCTT ACGTCCTTAT TTATAATGAC CGTAACCACT ACTATGTGCA TATTGACTCT
    35641 ACCTTCACCT ATGATACCCA CATTGACTTT ATCACCCCGG AACTAAACTT CTAGCCCCGG
    35701 CATAAACCCC CGCCCACAAA TAAGGTGAGC GGGGGTACCT GCCCCCCATA ACCACAACTA
    35761 CCCCCTATAA GATACGAAAG TAGGATACGA AATGCAACAC AATATCAACC CCGAGCACGC
    35821 TATCAACTTC GCCAACATCA ACAGTGGCGA CATTATCATT GCCGACACCC TCACTAATGA
    35881 AGATACCTTC TTCGTAGATG CCTACAATAC CCGCTACGCA CTGTACACCG TGGAAACCTG
    35941 CAACAAGGTA AACAACGCTA TCTTGTCCCC CTTGACTGAC GCTCATGTGC GTAGTACTCT
    36001 CACGCAGGAC GGTGACACCT GCATCATTAA GTCGATTAAT GGCAACAATT ACCATGCCAT
    36061 CAACACGGCG AAGGTCTGGC ACTACACCTA CTATGAAGCC GCCAAAATGC GACTTTACGA
    36121 GCGTGCTGTT GCACAGGATG CCCTGCGCGG ATTGATTCAC GGTGCCTACA ATAACTTCAT
    36181 GCCTCACCAG GTAGAGCGCG AATTTGAGGG AATCTACGCA CGACACACCG GCGAACAGGG
    36241 ACATGATGCT ACCAGTATCA TTAACCCTGA CACTAGCCGT GAGGTCATGT CCCGCATTAT
    36301 CGAGGATGGT ATCAAGGTCA TCCGTCGCCT TCTTAATGAA GACCACGTTA TTATTGGCGA
    36361 GGGTATCACT GAGGCACTCG CCGCATATGC GGAAATTGCA GACATCATGG GCACCTACGT
    36421 AGCGCCCCTG AGTCCTGATA GTGAATCTAT CACCGTCACC GATACCCGCA CTACTTTTGG
    36481 ACGCACACGC TCTAAGTCCT TCACCTTCAC CACCGGAACC GCTATCATCA CCGATAAGGC
    36541 GGACTACCTA ATTACTCGAC TTGCAGACGA TAAGGCATAC GTCACGGTTG CAGGTGAAAC
    36601 CTACGAAGCC GGATACCTCA CCTACAGTAT CGCGAACGAG GTAAGCCTGT ACCTCAAGGA
    36661 CAGTGAGCCT ATCCACTTTG TTTCAATGGA GGAAACCTGC CCTGCAACCA CTATTGAAGA
    36721 CATCAAGAAC TACTACCTGG CAACCAAGGA AGCAACCGAA ATCTTCAACA CCCTTGAAGG
    36781 TAACCTAAGT GACCTGCGAG GTCGAGCACT CAACTACCGG GTACAGCATG AGAATCCCCT
    36841 CAGTGATGTA GGTATGTTTG ATTATGGTAA TAAGCGCCCC GATGAAGCTC TCATGCTTAC
    36901 AGGTAAGCGA ATCAATCAGC TCAAGATGGG GCGAGCCGCC CTGACTGCTC AGGCTGATAA
    36961 CTACATTAAC CGTATCAACT ACTATATGAA CCAGGCACAC AGCAAGTCCT AGTACACATA
    37021 CGGTCATAAC ACGTAATGCA CCCCCTTACT GATAGGCATG GGGGTGCATT ATGTTGGGGG
    37081 GGTACCTGAT TACCTAGAAG CCCCGAGTAG CACTAAGCCC TATGTGAGCT ATTTCATAGT
    37141 ATTTCAGCTT GCATAGGGGC TAAGGGTGTG CCATAATAGA AGTGTAGCGA GGAAGTGATA
    37201 GATAACTTCC AGTAAGGTAC TAAACCCGCT ACGATAGACT CCTGAGAGGA ACTAGCCATG
    37261 AGTGAACTGC CCCCGATTGA AAAGCGTGCT ATCGAACCTA TCACCTTCTC ACTCAGCTTT
    37321 AAGCACGTCA ATAACATTCC CGTTGAAGAA CTTGCAGAGC GCGCAATGGA CAATGATGTG
    37381 ATTTACATTG ATGCCGTGAA AGAAGACAGC GAAGACGACG GTCTTCCTAT GGTGGACTTC
    37441 TGCGACGAAG ACGGCTACCC CGTAGGTGTT ATCGACCCCG AAGACCCGCT AGAACTTGAC
    37501 CAGGACGTTA CCGCATACAT TAACGACATT GATGCACGAC AGCGAGAAGG TCACGAAGCA
    37561 CTCAAAGAAG GTGAATACCT CGGCACTGAC CTTGAGTTCA CCGTAGACGA AGACGGCTGG
    37621 GTGTGGGTCA CTATTAACTC TGTTATCGAC CGTAATATCC ACCGATTCTA AAACACACCC
    37681 CACCAAACCC CTAACCCCTA TGTAGGTAAG GTTAGGGGTG AAGTGGAATA CCCCCTGGCT
    37741 GACACAATCA ACAGTCACTA GGCAGAGAAA GGAAACTAAA CCATATGTCA GATGAGAAGT
    37801 ACCCTGAGCT GGGTGAAGAT AACTTTAACT CTTGGGAGTT CTACGACTTC CTCAAGAACG
    37861 CCCTCATTGG TCGCCGTATC ATTAAGTTCA GCTCTAGCTA CATTGAGCTT GATAATGGTT
    37921 ACACTATCAA GATTCGCCCC AACTGGGGTT GTGACTGTGG CAACGGTAGC GCCGAAATTG
    37981 ATGCAGATTA CATTGATAAG CCGCTAGATG CCGCCGTTAT GAACGTCAAG TATGAGGAGA
    38041 TTGAGGACTA CGACCAGCGC CACCATACCG GCTTCAAAAT CTTCATCTAC ATGAAGAATG
    38101 AAGTCATCAA CATTGAAGGC ACGGACGCTT ACGAAGAGTA CGAGGACTAC TACGGCTCCG
    38161 GCTTCTGGCT TGATGCAGAA ATGCCCGAAC ACCGTGCACA GCGTGAAGCT GAGAAAGCTG
    38221 AGCGTGAAGC AAAGCGTATT GAAGTCACGG AGCGCGCTAA GAAGCTTCCG GGCGCAATGG
    38281 GATATATGGC ATCACAGCCC ATCATTCGCC GTAAGAACAG AAAGAAGTAA TAGGACACAT
    38341 GGCAACACTC AAATATCCTC GCCTACGCCA TGAGAATCTA AACTCAGGGG AACTTTGCAA
    38401 ATTCCTTGAA GAAACTATTA TTGGTCGTCG CATTATCAAA CTCAATCAAG AGTACATTGA
    38461 GCTCGATAAC GGGTACATTA TCGAGATTCA ACCCAACTGG GGCGGTGGTA GCGGTAAGGG
    38521 TGAATCAATC ATTGAGGCTG ATGTTATCAA TGAACCGCTA GATGCCGCCG TCATGGGTCT
    38581 TGAATATGAA GAATCCTGGA GTGATGAATA TGCCGACAAT ACATGTTTTA GAATCTTTAT
    38641 TCTCATGAAG AATAATAAGA TTTCTTTTGA AGGGTCTGAC GCTACCGACG GTGAGCCGCA
    38701 CTATGGCTCA GGGTTCTGGG TAAGTGCAAC TATGCCTGAC GACCGAGAGG TGTAAAGCTA
    38761 GATAAGCTAA GCAAGGGGAG GCGCTGTACT ATACCCCCCA AGCCAATCAC TACAAAAGAA
    38821 ACAGGAGGCA ATATGGAAAA TCTAATCAGG CGGGCTAAGC AGTTTCTTCT GGCGTTCGGG
    38881 TTTGTTGCCG CCCTTATTGG AATCATTGCC GGTGTAGATT ACATTACCCC GCATACGTGC
    38941 CGTGTCAATG AGCATAATGA TGATACCCCT ATTCAGGTGC AGAACTATGT GGAAGAGTTT
    39001 AATGGTGAAA CGCTACAGCA CACGTTCTGT ACTGAAGACG GTACCTATAA GCCGTGCATG
    39061 AAGATGATGC CAACCCACCG CGCAGAGAGC TTTGAATGGC GGTACGAAGG TACACAGGCG
    39121 TGGGCTAAGC ATGAAGGTAA ACCCACAGGC AAGAACAATA GTCGCCCGTA CCATAGGTTT
    39181 ACTCATTATG ACCAGCAGGT GTGTGATAGC CGTGAACAGC ACGCAGGTGT GAACGGTAAA
    39241 ATCATTAACC ATGTTGTAGA AGAATATTTC TTCATCTAAC TACACATATG CACCTGCATG
    39301 AGGGGCACCT AACAGCTAAC TGTAGCCGGT AGGTGCCACT TTCTTTTTGT TATCGGGTTA
    39361 TTAATCACGC CCGCTAAGTT GATAAACCTA CAGCTTCACG TGTACACTAT GAAACATCAA
    39421 AGGTTCACAG TGACCCCTTG AAGTCAAACA CTGTAAAAGT TCACGACACG AACCCGCACA
    39481 AGTGACAGCA ACCTGTGAAC CTGCAATGTC CAACGACAGA AAGAATAACT ACATAATGCA
    39541 AGTAGCGAAC CTACTAATTA TCGCCGTAGC CGCACTCATC ATCATTGGTA TCGGTGTGGC
    39601 AATCTTCATG GCTGGTATCG TATCGGCAAG CCCCGGTGAG GTGAAGGTCA TCTCAGGTCG
    39661 CCGTGGTATC CGTGTACTAC AGGGTAAGAC TGGTTGGCGT GTCCCGTTCA TTGAGCGTGT
    39721 AGACTCCATG ACCGCAAGCA TGGTATCTAT CGACGTGAAG ACGAACGGTA GCACCCCTAC
    39781 TAACGACTTT ATCAATGTGC AGGCTGAAGC TGAAGTGAAG GTACGTATCG GTCTAGACCG
    39841 TAAGGAACTG TTCGAGGTTG CCGCCCGTAA CTTCCTCGGT AGGACTGATA TTGAAATCGC
    39901 TGACTCAGTA CGTGAAACCC TTGAAGGTCA CCTACGTTCC ATCATTGGTG AAATGGAGTT
    39961 GAAGGCTATC GTTCAGGATA GGCAACAGCT CGCTAACAAG GTTCAGGAAA ACGCAACGAA
    40021 CGACCTAGAG GAAATGGGTC TAGAAATCGT AGCGTTCAAC ATCCAGACCG TCCGTGACGA
    40081 TAAGGGTGTT ATCGACAACC TTGGTGCTGA CAATACCGAG AAGATTCGAC AGGAAGCGGC
    40141 AACCGCTAAG GCTATCGCAA CCCAGAAGAT TGAGGAACAG CAGGCAAGCT CTGAAAAGCT
    40201 CGCAAACGAC GCACGTGTCG CCGCTGACAA GGAAATCGCT AAGAGGCAGA ACGAGCTCGA
    40261 AATCTCTAAG AGCCAGCTGA AGGCTGAAGC CGAGAAGGAA CGAGCAATCG CTGAAGCCGC
    40321 GTTCGAGACA GAGTTCGAGA ACCAGCGAAG CCGAACCGAA GCCGCACGCG CTAACGCTAA
    40381 CATTGTCCGA CAGGAAAAGG AAGCACTAGT CAAGGCTAAG GAAGTCGAAG TCCGAAAGCA
    40441 GACCCTAGTC GCTGAGGTTG AAGAAACCGC GAACACCGAA CGTCGAGCAC GTGAACAGCG
    40501 CGCACAGGCT GAACTGTTCG AGAGCATGAA GAAGTCCGAA GCTGAAGCGT ACCGCCGCCA
    40561 GCAGGAGGCA GAAGTGCTGA AGATGACCGC TGAAGCTGAA GCGTACCGCC GCCAGCAGGA
    40621 AGCGGAAGCC CTCAAGATGA CGGCAGAAGC AGAAGCAGAC GCAATCCGCC TACGTGGTGA
    40681 AGCAGAAGCA GAAGCAGTGC GCCTCAAGCT TGAAGCAGAA GCAGACGGTC TGGATAAGAA
    40741 GGCTGAGGCA ATGCTCAAGA TGAAGGATGC CGCTGTTATC GAGATGCTTG TCAATGTCCT
    40801 ACCTGAAGTT GCACGCGCCG TATCTGAGCC GCTGAACAAT GTTGATAGCA TCACCATGTA
    40861 CGGTGAAGGT AACACCGGGC AGATGGTTGG TGACATCATG ACCAGCATGG ACAAGGTTAC
    40921 CGCCGGACTA GGACTTGATG TTCGTGACCT GATTCAGGCA ACCGTAACCG GTCGAGCTAT
    40981 TGGTAGCGGA ATCAATAACG CCGCCAAGGA TACTAAGAAG GAAGCTGAGC CGGTTCTAGA
    41041 GCCTCTAGAT GCTGAGGAAA ACTACCTCTA GCATGTAATG GTGTAGAGCA CAGCACACAT
    41101 AAGCCCCTAA CCTATAGAGC ATTAACTCTC TTGGGTTAGG GGCTTCCTTA TATCCTTATT
    41161 AGAGTGTGAT ATGAATCATA GTTTTAGACT TGCACGCCCC GTTAGGGTGT GGCATAATAG
    41221 TTATAGAAGT TCTTACAAGA CACCCAAGCC ACTACAGGAA AGGGAAAGGT GCACAATGAA
    41281 CACCCCTGAA ATGGACGAAG TACTAGCGAA CATTGGTGTA AAGCTTGAAG CCCTCTATGA
    41341 GCTACAGCTT GAAGCAGACC GTACCCTAGT CACCCTCAAG CAAGAAGAGC TTGACACGAA
    41401 GCGTGTAGAA TCCGTAACAG AGGCATACAC GAACTTCAAC ACCATCAACA TTGAAGAGAA
    41461 AATCAATGAC GGCACCCTAG CCAAAACCAA CCAGTCACTA TACTCACTAT ACGCTGACCT
    41521 GGTTAAGCTC TCAAACGACA TTGACACCCA CAGGTTCGCC TTCACAAACG ACGTAGCGCA
    41581 AACCCTTAAC GAAGACTTCA CGGCAATCCC CTACGAAGGA ATCGAAGAGC TAACCATATA
    41641 CGACATTCAA ATGAAACGAC TCCGGGAAGC TAAAAACTTC CTCGACCGCT CAATCACCCT
    41701 ATACAACTAC GGGCGAGACA AGCTTAAAGA AGCAACCGGA ACCGTAAACT AACCCCCCCA
    41761 ATTACCCCTC CAAGGAAAGG ATACATCATG GGCTCCATCG ACGCAGGACG CATCATCCGG
    41821 GACATCACCT GGAACTACGG AAAGCACCAG ATTCAGAGCA TTATCGACAC GGGACAGGTT
    41881 CGCCGCCTGA CCCCCGCCGA CTCCAAGAAG CACCCCTACC TAAAGGATGA GAACCCCATC
    41941 TACCTTGATG ACTGCTACCT CTATGTGGAA GACCCCGTAG GTATCAACTT CCCGGAAACC
    42001 TATGGCGCGG CTTCACTTAC TATCTTGCTT AACCGCGACT ATGACGTGAA GAAGCGGGAG
    42061 AACAGCCTTA TGGGTTGGTG GGACCACAGC ACCCTCTACG GCTGGACAAA GAAAGGTGAA
    42121 GCAGTCGTAC TTGCAGGCTA TAACCGCCCC CACAAGCCGC GAAACCACGA CGAGAGCCGA
    42181 AAGGCTAAGG AAGCTATCGA ATGGTACGCT AAAGAGAAGC GGCACCTGGC AACTTCCTTC
    42241 ACCCCGGAAC ACCCCATTGA GGTGACTGTG AACTTCAGCA AGGGCGACAT TTGGGAATTT
    42301 GAAGACTTCC TCTATGACTA TTCCCCGCTC TACTACTTCA AGGGCAAGAA CCCGGCAAAG
    42361 TATCTTGCAA GAAACTACCC CACTGAGCGA GAGATTGTCT TCATCAGCGA CAATATCGCC
    42421 GTATGCGTGC CCAGTAAGTA CAATCACCAT GAGCCGCTGA TTACTCTCAC CGCCGATAAG
    42481 CCTATCGCAT CAGGTCTTGC AGGTCACACC TTCAACATTA AGTCGGTAGA AGTTGATGGG
    42541 TGCCACCGTA ATAAGGCTAA GGTAACCCTC AAGTAACCAA GAGCAACCAA CACGAACTAC
    42601 CCCTCCCTTA GTGGACAGTA AACAGTACTC TGTTTTGTTT ACCCCGGGGG GGGGGTACGT
    42661 TTTTGCCCAC AACACGGAAA GCGCACCCAC CAAACAAGCA GAAAGGACAC AGGCAAATAT
    42721 ATGCTGACAG CACCAGCAAA CATCACCGTG CAGATACTAG GGCTAGGCGT GAGCGCCGGT
    42781 CTATTCTTTA TCGGGTATGC CAACCGCACA TGGGTCAGGA ACATTAGTTT GGGAATGTGC
    42841 GCCCTTACCG CCACCCAATC ATTCCTACTG GGACAAACCG GCGTTCTAGC CATGAACCTA
    42901 GTGAACCTGG CATACTACAT CATGCTACTA TTCGAGAACC GGCTAACATT CGTCCAGTCA
    42961 CCCATCTACC GTGCCGCATC AATGAGTGTA GCAGTCGGTA CCGCCGCCGT CACACAGTAC
    43021 GGAATCCTCG GGTGGGGGTT CTGGTCACCC GGCACCCTAG CGCTACTAGG TGGACTAACC
    43081 GGACTTGTCA TGGCTCTACT AGAAAACTTT GTAGCACTCA AAACCGTAAC AGTTCTCAAT
    43141 GTGGCGTGCT GGGTTAGCTA CTATATCCTA GTAGGTAGCT ACACTAACAT TATCGGTAAC
    43201 GGGCTAGTCC TAGTCGGTGT AGCATTAAGC GTATGGCAAC GTATGCACAC CACCGAGCCG
    43261 CCGCCCATCA CCTCGTCCGG TATCACCGTC CCGGTCGATA CCGGAAGCCT GCGACAAGCA
    43321 GAACTACACA CCGAACAACA ATAACCACAT AGGGGCAGTT AAGCACCGTA AGAGCACAAA
    43381 CATTGAACCG TGCCCTTACG GTGCTTTAGT ACATATAGGG GTAACCTGCA AGATGCAGTA
    43441 ACCCAGCTTA CTAGACCCAG CAGTAGCACC ACTGGTAGAA TAAAAGAATG AATAGTATCC
    43501 TGAACGAAAA GGTGACCGCC TATGTTTGTT GATTTTGTAA ACATGTTCGC AGACCCGACT
    43561 GGGTTCTTTA GTGCCGCACC CCTATGGTTA GCCTTCGTGA TACCAGGGGT TATCACAGCC
    43621 GTGCCTGTGG CTCTAGTGTG GTGGCGGCTA GGGTGCCCCG TATGGGAAGC CACATTCAAG
    43681 GGTGGCACCT CAATCATTAT TGGGGTAATC CAGGCTGTAG CCACTGTCTA TTGGGGTATC
    43741 GTTGTTACAC CCGCGTTCAC TGCACATGGA GTCATTGAAG GGAACCCCCT AATCATGTCC
    43801 GGCACCTTCG GCTGGGGTGC AATGATGCTA ATTTCCAACC TAGTACCCTG GGCTGTTACA
    43861 AACTACAAGG AACGCTACCA CTAAAAGTAA AACATAAACA ATGTTGGGCG TATCGAGAGT
    43921 GCGTATGATA TGCCCAACCA TAAACTACAG AAAGGTTCAA CCCTCCACTA TGACCTGCAA
    43981 GATAGACATT TCTGGCTTCT GCAAGAATCC ACATGAAACT AAATACCTCA CCCCCGAACC
    44041 TGCCGGTACT GTCAAGACTG AAAACGTTCC AGACCCAAAA ACAGTAATCG CCCTCATTGG
    44101 ACAAGAACAG CGGCTCATAA ACCTTTGGGT TGAAAGCGGA ACAAGGGCAC TAGCTGAAAT
    44161 TCTGGAAGTG CCAGAAAAGG TTCTAGGTAA ACGCTGGAAT TGCATCAAGG CACACCCTGG
    44221 CTTCCAGGGT ATGCACATCT CATTTAAAGA GCGCAATGAC TACCCCCAGC GACTTTGGGA
    44281 AACCGTAGAA GGGCTAAGTA AGTTTACGCG ACACCAGCAC CACGAGATTA GCCACTCCGA
    44341 AAGCTACAGT GTCGTGATGA TGCCCCGCCC TGACCTTGGG TGGGTATCGC TAACAGAATA
    44401 TGCACAGGTA AGTGATGAGC ATATGCGAGC CGCACTAGCA GTTATTGATA ACCACTATGC
    44461 TTACAAGTAC CCGCCCCGTC GGACACTTGA CCCTAAGATT CCTGAATATC GGCAGGTACA
    44521 CCCCGGCGCT GTATTTGGTC GGTACACGGG TAAAACGTTG CGAATCGGCA GGAAATGGCG
    44581 TGAAGACCAT AAGCACCTAC TAGCATACCC GCGCGTATCC TCAAGGACAC ACCGCGTACT
    44641 ATGGGATAAG CCTGAAACAC GTGATGGAGA AACATACTAC CCCGTAGAAG CCGCAATCCC
    44701 CTTCACTCTA TCTTTCGTTG GTAAAGACTG GGAAGTTAAA GCGGGTGACC GGGGCGGATA
    44761 CGTCAAGAAC TATGATTGCC TCGACTGGGG CTGGGTGACC GAATCCGTAT ATGTAGCCGG
    44821 TAAAGTCTGT GAAGGGTCGC TAGTCACAGG TGATGCCTAC ATAGGAGAAA ATGTAACCAT
    44881 CAAGGAAAAT ACACGAATTT CCGGCAAGGC GCACCTCAAC AGGCGAATGG CTATCCGTAG
    44941 CTCAAAGATT ACCGGCAACA TCACTATTGG CACAGAAGGT AGTACCCAGG GTGAAGAGCT
    45001 TATAATTAAC AGCTTAACTA TGGATGGTGA AGTCACCATT GATGACGCGG TTAAAGGCAT
    45061 TGGGTATGCA GAAATCACAG GTGACATTGA CCTCAAAGGT GACCTAACTG TATTTAATAC
    45121 TGAGCTGACT GGCTCAATGG TTATAAACTC TACCGGCGGG TACGAACTTT GCGACTCGCT
    45181 GAAAGGCGAG CTAGACCATA AGGGTAACAA GCCCATATTT GAATTGCGTA ATGCCCCCGA
    45241 TAGGCGACAG TACCGTAGCA TGGGATACTA CCAGCAGAAA CCGCCGGTAG ACTAACACTA
    45301 AAACACTACC CCACATAAAG GTGTGCCCCT GAGTAAGGGT AACCAAGCTT AGGGGTACAC
    45361 CCTAAAAGAA AGCAAGAACA TATGTATGTA GAATTTGTGA ACATGTTTAC CGACCCGACC
    45421 GGGTTCTTCA AGACCGCCCC CATATGGGTA TCCTTCGTGC TACCCGGCAT CATCAGCGCG
    45481 CTACTGACTA TCAGCCCCGC CGCCCTAGTA GGACTCTTCA CTAAAGACGA AGACAATGCC
    45541 ACAATCGCCG GTTGGATACT AGGTGCATTG AACCTAGTCG GTGGCGCAAT ATTCTGGGGT
    45601 ATCGTCATAT TCCCCGCGTT CGAGGCGCAC GGCGTAAACC CTGGATTCCC AACCCTAATC
    45661 TCATCCATAC TAGGGTTCCT GGCAATGGCA ACCGGAACCG CTCTAGCAAC ATACCTGTTC
    45721 TCTAAGGCTG TTTCTAAGTA CTTCTAAGGA AAGGCGTAAC CAATCATGGT AAACGGTATT
    45781 GTTATACCTA GCGTGTTTAA CCGGTTCCTG GATACTAATT TCTGGTTCAG TGGAATCATA
    45841 CCGACCCCGC ACACGGCAAT AGCACTCATT GGTAGGGAAC AGCTACTCAT GGACATCTAC
    45901 GTAGACGGCG GTATGCCAGC TGTAGCTAAC CTGCTGGGTA TTCCAGCTGA CATACTCACT
    45961 AACCGGTGGA GGAAGTTCAA GAAGAAGCGC CTATGGGGTA ACCTGAAATT GGAAGACCCT
    46021 ACCCCCTTCT TCCACCTTGA TAAAGATTAC GATAAGCTGT TGAGTGATAA ATACTGCACC
    46081 CACACCAACC CGCTCTTCGG CACTATTCAT TGTCACCCCC CAATGGCACT TGGGCAACCA
    46141 ATCAAAGATA CACGTTGGGT TTGTGATTCA GCTAAAGCGC GACAGGAACT AAATAAGGTT
    46201 CTAGAAAAAG AAGTAAATAA AGTTGCTGAC CTATCATATG AAGACCGGGC ATGGCTACTG
    46261 TTTACACCCC GCCTAGACCT TGGACTAGTG CCACTAATTC ATTACGCAGA GCAGGGTAAA
    46321 GATTACCTGG AAGCCGCTAA GCTCATCTTC AAACACCTCC TAGCTTATAA GCAACCCCCG
    46381 CCGGAAGAGC TTATCGAAGA CCGGCCGGAA TACATGGCAC GATACAACCT AGATATGGTG
    46441 CTTGACGGTA AAGACAAGGA CTACGACCGC CTGCGACTAT TCCGTAGGTA CCGCAAAAGC
    46501 CAATGCTTCA AGCTTGCATA CCCCCGCTAC CCGAGCAGGA AGTTCCATGT ACTATGGAAC
    46561 GAACCTAAAA CCCATGAAGG GGAAACATAC TACCCAATCG TGAATCTATG GGGTTCAAGT
    46621 CTTGAAATAA ATGTGAAGCC GGGGCGTACC TACCGTTACG AAGGGGTACC TGGTGCGCGG
    46681 GGTGGATATG TTACAGCTGA ATACGTTGCA GAGAACGACT TCTACAGGTG GATTCCAGAG
    46741 GGTGAATATG CCGCAGTGAA GAAACCAGCT ACTGAAAGGT GATAGGTCAT GATTTTAGCC
    46801 GCCGCTGATA CGGGTACTAA AGACCCTATG ACGATACTAG TGATACTGAT ATTTTTTGGT
    46861 GCCTTGTTCT TGGTGCTTGC CGCCTATACG GGTATCATAT GGTTCGTCAA GCGGGGTAAG
    46921 ACGATTGATA AGCTGGGCAT TATCTATAAT GTCGCCCCTA GTATTGCTAT CGGTGTAGCT
    46981 GTTATCATTC TTGGTACCCA GCCTAGCCTT ACTAAGGGGC TTTTTATGGG CGCTACATCT
    47041 TTGGTTATTA TGATGTTCAC CCTGGGCTTT TTGTCGAGGT ATTGTGAGCC GCCGGTTGCT
    47101 GTGGGTAAGA CGGCAACGCT AATGTTTGCC GGTTTGGGCG CATCTATTAT CGTATGCGCT
    47161 ATTTTGGCTT CTTTGACGGC AACCCTCTAA GGTACATACC CCCTATCTGT AGGTGCTTTA
    47221 CTTACGGTTA GGGGGTACAT CTATGCCATG TGACCTATTC CATAACGTCT TAGTTTGCAA
    47281 TCCATGCCAG AGTGTGCCAT AATTAAAGTA TCCACTTTTC CGGTAACCCC ATAACGGGTA
    47341 ACCAAACATG CCACGAAGGA GCCCACACAT GCTATTCAAG ACCGAAGTCG AATACATTGC
    47401 CTTCCCCATC GAAAACAACC CAGACTTCAT CAAGGAAGCC GAAGCAGGTA AGCCTATCAA
    47461 CATGCTCTAC CGTAGCGACT TCCGAATCAC CCGCCTCGGG CACCTCAACT GTGAAGGCGC
    47521 GTGCGACATT GGTGTTGCCC TCGCATGTGG TGATGCCATT CACTACGTAG AAAAGAACTT
    47581 CGACTTCCTC TACGCGCTAC CATTCCACAG CACCGGCGTA AAGAACAACC CCGGCGAACT
    47641 CTGGAACCAC CCGGAGCGTG AAACCCCCGC AGTCGCTTTC AACTTCAAGG GAAAGTTCTT
    47701 CGAGATTGAT GACCCGCAGG TACCCATCCA CTTCAACGTA CACGCCGTAG AAGAACGCGC
    47761 ACTCAAAGAA GCCACCAAGA TTACAGGTAA GCCCTGTAGC AACCTCAAAG CATACAAAGA
    47821 ACACGTAGAA GATGGGGCAT ACCATGCGCA GTGTACCTAT GATACCCGAA ACGAAGACGG
    47881 TACAACCCAG GCGCACACCG GAAACCTAAC CGTAGACTTC ACCATCGGAA AGCTCACCAT
    47941 CTCGTAACAC AAAACAAACA TACCCCCGCA CAGGTCAAAC AGCACCTAAC CGGGGGGTAT
    48001 ATTTGATATA ATTGAGATAG ACAGGTTGTC ACCTGTAGCA ACAGCATACG AAGATAGTAT
    48061 GCCACCGAAT TACTAGACAG AAAGGTTCAA CTACCTTGAA GCGCAAGTCA GTAACCAAGA
    48121 AGCACAAGGC ACGCGATTCA CGCTACAGCC ATTGGCACTG GAAGGGCGGT AAGCGCCTCA
    48181 CCCTAGAAGA GAACGAAAAG CGGAAGGTAT ACTATCCCTG GCGCAACGGT GAAGACCTTG
    48241 CAATTATCGC CCAGGCGTAC AATGCCACGG GTGAAGTTGA TGCGGACTAT GAAGACCGTG
    48301 CAACACGCCG TCACCACCGA CCCCACCCGG AAGGATGCGG CTACAAATCT TGTGACTCCT
    48361 GCTGGGTTGT TTACGCATGG TAGGTGACAC TATTCCCTTG AGCGATACTC ATTGGGGCAA
    48421 TAGCCTATCA TGCATGTATG CCAAAAAGTG ATGCACATCA CATGAAATCG ACTTGCAACA
    48481 CAGAAAATAC TGTGCCATAA TAGTTACATA AGCCGCCGGG GTTATCGAGA GCCCCGACAG
    48541 CTTACACAAT GAGGAATACT GACAAACGAC TGAATGTGAC ACAAAACACA GAAAGTCGAG
    48601 TTGCATACCC CAAAAGGGAG TGCTATAATG AAATATGTAC TCAACCGAAC GGTTGGTATG
    48661 CAACATAAGC CCCTATCGTC TAGCGGCCAA GGATACCGCC CTTTCAAGGC GGCGACACGG
    48721 GTTCAAATCC CGTTAGGGGC ACGTAACATA CTCTAGGGTG TGTTCACTCA CCTCGCCTGT
    48781 GAGAGACTGG GAGAGGTGGC TAATCTAAAC GGACATTCAC GTGTCAAGAC CAGGGTCAGC
    48841 TTAGGCTGGC TTGAGGGTCA CCGTCTAACA GAATGTTAGA CCCTCCTCAT ACTCATGGGG
    48901 TAGGCTCGGA ACGTGATATA CTTGTTCCTT GTAAGCGCCT TTAGCTCAGC TGGTAGAGCA
    48961 GGAGACTTTT AATCTTCGGG TCGCGGGTTC GAGCCCCGCA GGGCGCACAA ACAAGAAGCC
    49021 CATAAAGCTT CTTGACAAAC ACCCCTTCAG CCACATACAA TACTGAAGGG TAAGGGCTGT
    49081 TAGCTCAATT GGTAGAGCAC CTGCTTTGCA AGCAGAAGGT TAAGGGTTCG ATTCCCTTAC
    49141 GGTCCACTCT GCAAGACGCA ACATCTTGCA TAAGCGCCCG TGGTGAAATT GGCAGACACG
    49201 CAGGATTTAG GTTCCTGTGT CTTCGGACGT GAGGGTTCAA GTCCCTCCGG GCGTACTTGG
    49261 TATGGTCTGG GTGCATTGAC TATACTCCAA CATCACAACA TTAAATGCAC CAAGCTCAGA
    49321 GGAAGTCGCG AGCCTTTGGG TGTACCCTTT GGTGGTTACT TAGGGTACGG TAACGTCCTT
    49381 AGCTCAGGTG GTAGAGCCCT GGATTCACCG ACTGGGACAA GTGGCACGGG TTCGATTCCC
    49441 GTAGGACGTA CTTAACGCAC CATATGGTGT GTTGCAATTA CTCGGGGGTG TAGACGCGAA
    49501 AGCCCCTGAC CTCTTGATTG GAACTCGCGT ACCCAGTCGA GAACGTCATA GTGTAGTGTT
    49561 GCCTGTGTGA ATAGGCGGCT TGTGCTGTGA TAGCATCTTT AGCTCAGTTA GGAAGAGCGC
    49621 CACCGGGGTG GTGGAGGTCA TAGGTTCGAT TCCTGTAAGA TGCTCGGTAA GCTTCCTTTT
    49681 TTACTTAACT CCTTTCAGGA AGCTTACTAT AGGTACAAAG TGATAGGCGT ACTGGTGCTT
    49741 TCGAGCCCTT TCAGCCAGTA CGCCGCGCAC CTTTAGCTCA GCTGGTAGAG CAGGCGGCTC
    49801 TTAACCGCCG GGTCGTGGGT TCGAGCCCCA CAGGGTGCAC TGGGGTTCAC TTCGTGAACT
    49861 ACAATAAATG CAGATGCGCT TCTTCTAGTG CATCATGGTC TGTTAGCTCA GTTGGTCAGA
    49921 GTGCCGCCCT GTCACGGCGG AGGTCGCGGG TTCAAGTCCC GTACAGACCG CTAGGCAACC
    49981 CCCTATAGGT GTTGCCACTA TACAAGCCGT TATATCCAAG TCTGGTTAAA GGAGGCTGAC
    50041 TGTAAATCAG TTGCCGTTTG GCTTCGGGGG TTCAAATCCC TCTGACGGCA CGTAACACAC
    50101 TCTAGGGTGT GTCATATGAC TATATTATAT AGGCACCTGT GGTGGAATTG GCATACACGC
    50161 TAGTCTGAGG GGCTAGTGCC TCGCGGATTG CGGGTTCGAG TCCCGCCAGG TGTACTGGGG
    50221 TTCTTCGCTA GTTGAAGTAC TCATATTCAG TCTCTTAGCT CAGCAGGTTA GAGCACCACC
    50281 CTGATACGGT GGGGGTCGTA AGTTCAAGTC TTACAGGGAC TACTGTACCG GGCTTTTGCC
    50341 TCTCGCATAC GGGTAATGGG CACGGTTTCC TTCACTGGTT GATGGAAGAG ATAGTGGACA
    50401 GTTAGTATGC GTTTCGCCCC TTTAGCTCAG TTGGTAGAGC AACGCCTTTA CACGGCGTGG
    50461 GTCACAGGTT CGAGTCCTGT AGGGGGCACT GTGTGTGAAG CCAAACGGTT AGGCGTGAGC
    50521 TTGTGGCGCT CATATTAGCG GGTTCAACTC CCGTCACACA CCCCGCCTTC TTAGCTCAGT
    50581 TGGTAGAGCA TCTGTCTTGT AAACAGAGGG TCACCGGTTC GAGTCCGGTA GGAGGCTCGT
    50641 AACACACTCT ACTATGGTGT GGTATCCTCG CCTGTGAGAG ACGGGAGAGG TTAAACGGAC
    50701 ATTGCTTTCG GGTGGTGTCA AGGCCAGGGT CAGCTTCGGC TGGTTTGAGG GTCACCGTCT
    50761 AACAAAATGT TAGACCCGCC TCATGCTCAT GAGGTAGGCT CAAGCGACCC GTAGCGGTGG
    50821 TTGCTGGCTC GGTACCAGCA CACTTTCACA TTTGGCTCGG TAGCATTTTT GGTAATGCAC
    50881 CCGAACGTCG AAGTAAACAT GACTGGTTAC CTTTCCAAAG TTGGTGTTAC AGTTTTTGTT
    50941 GCTTCGTCGC CGGGAGATGG TGGTTCGATT CCGCCCTGGG CTTCTAAGGG AAATACGCCC
    51001 TTGTTGTGGT TACACGCCAC GTTTCTTAAT CTTTCTTTCC GTGTGCGTGT ACCTGACTAG
    51061 CGGTTGTTTC TCTTTATTCT CTCGTAGCTC AATGGCAGAG CGGTCGCCTG TTAAGCGACG
    51121 GGTTGAAGGT TCGAGTCCTT CCGGGAGAGC TTCACAAACC CCTCTAGCTC AATATGGATA
    51181 GAGCGTGCGG CTACGAACCG TGAGGTTACA GGTTCAAATC CTGTGAGGGG TACTGGGGTG
    51241 ATAGCCTGTT ATGGGTTATT GCCTATGTTT TGCCCCTATG GTCTAGCCTG GTTTAGGACA
    51301 TCACCTTCTC ACGGTGAAGG TCACGGGTTC AAATCCCGTT AGGGGTACGG TTGAGCCGCT
    51361 AAAGTGGTGG TTCAGCTTTT GACAGGTCAG TAAGGCTGTT TGTGTTCATT CTTTCGAGTC
    51421 TGAGTACTTG TAGTGATACG ACTAGTTTTT ACACCTCGGT AGGGTGGGGG TTGATGCAGA
    51481 CGGCACCATT TTTGGTGAGT TGATACCTTC ACCCGCTTTT TTACCCCTGT AGCTTAACGG
    51541 ATAAAGTATC TGTCTCCTAC ACAGAGTATA TGGGTTCGAT TCCCATCAGG GGTACTTTTC
    51601 AGCTTTTTGT GGCTGTTGTT TTTTGAAGCC CTTCCTGGGT CTGGTTTGGT TTATCGCCTT
    51661 ACTGGACTTG GGTGGGGCTT TTCTTGTATC ATGGTGTTGC ATGGCTTTAC CTTTTTGTGG
    51721 GCGAGCTAGG CATTGTAATG TTTACTTTTA TTGATAGGAA ATTAACACAT TGAAGAAGCT
    51781 GATTGATAAG GCTTTGAATC TACTGACCTG TAAGGGCGGC AAGGCTGAGA TGGTTACCGC
    51841 ACCCCCTGTT AGGGTTAGTG AGGAGCAGGC TGAAGCGTAT ATTACTGGAC GGTGGCGCGG
    51901 GCTTCGTGAT GGTGGTTTCG TGAATGAGTT CAAGTACCGC AAAGATGAGG ACTATGAGCA
    51961 TGAAGGTGAG CGTGGGGGTG ACCTTATTGC CGTTGAGCTT CATTGCCTTA ACTGGCAGAA
    52021 CCATTGTAAA CAGTCAGCTT TTATTGGTGC GCTCACCACT AGTAACCCTG GTATGTTTTG
    52081 TGATATTGTC CTTCACACCC CTGACGAGAG CCTTTATCAC CCTGAGAACC CTATCGGTGG
    52141 CTGGGAAGAC ACGTGGGTTA CTTTCAGGGG TGAATCTGGT GCTGGTTTCC AGGTGGACTG
    52201 CTACAAGATT AGGCGGTGTC ATTTCGATAT AGTTATGGTC GCCGGTGAGC ATTGCGGTGA
    52261 CACGTTCATT ACGGAACAGA ACTTCAAAGA GCTGGTAGCC GTCGTTGAAG CGTTCGAGCA
    52321 TGTAGAATCC TTGTCACCTG AAGAAGTAAC CCGCTACCAC TCATGTAAGG CGTTCAAGGT
    52381 TAAGTTTGAG TAGGCTACTT TCCTCCACTC TCTACCCCTT TCCTGTATTT AGCTCTGATA
    52441 AGCCCCGCCT GGGTCTGGCA CCGGTTTCCC CGGTACTGGA CTTGGGTGGG GTTTTCCCTG
    52501 TACTCTAGGG GTAACATGTT TTCACCTATT GGATAAGGAG CGGCAATTTG AAGAAGCCTG
    52561 CAAAATTCAC CCCATATTAC ACCTACGAAA CGAAAGAAGG TTCCTTTGTA GTAGGGTTAT
    52621 ACACGGCTGA ACATACTGAT ACCACAGGTG AGACACCGGC GGGTGGTGAA CGGACTAAGG
    52681 GTTCACATTT CAAGGAATGG GCTAGGGATT TTTTGGATAA GCTGTTGCCC TTGAAGGAAG
    52741 ATAAGTCAGG GTTGGGGAAA TATGAGATTC TGTGCCGCCG CCGCTTGCAC TGTTGATGAC
    52801 ACCCTATAGT AAGGTGGAAC TATATAAGGA ACTGCACGAC CCTGAATATT TGGAAAAGAT
    52861 GGAACGGTAC CGTAGGGAAT TTATGGAGCG GGAAGCTAAG AAGGCGCAAC CATATGAGGA
    52921 ATCAGCTAAG TTGTCGGGTA TCCCTATTAC GCGGGAAGAT ATTGATGCTT ATCTTAAATC
    52981 GCGTTGGAGC CGGGGTGACC ACCTAGTGTA TAACCTTTAT CATGATGGTG ATAAGGGCGC
    53041 TGAGGATACC GTTTCTGTTT GGGTTCATTG TGACCCGGCT AAGCGTTTTG AGAAGGTAGA
    53101 GTTTGCCGAA GCGCTTGAGA GCAATAATCC TGGTCTTTTT CATGATGTTT TCATTGATGA
    53161 TGAGAACGGC TATTGGGGCT GGGATGACAC GCTTATTAAG TTTAAGGGTT CGTCCGGTAC
    53221 GAATTTCACT GTAAGCTGTT ATAAGATTAG GCGCGGCGAC TTCTATATCT ATATGCACGC
    53281 CGGTCTACAT GCAGGTGATA CACCTATTAC GGCGGATAAT TTTAAGGAAC TAGACGCTGT
    53341 TATCGAAACA TTCAGGTACC TAAACTCAGT GCCGCCGAAA ACCACAAATA ACGTGGTAGA
    53401 GTAGATAATA TATTTATTCG TGGCACACCC CGCTATTAGT TGTTACTGGC AATTAGTAGC
    53461 GGGGTGTGTT ATAATTTTTA CAAAGTGGTT GTGTTGTGCA ACCGAGACAC CCCCATCTTC
    53521 TATCTAAGGA GCCCTATACG CATGAATACC TCTTCACACC GTAACGATAT TCCAGACGTT
    53581 CAGGAAGTCG CACAGAGCGC CCTGCACGCC TGGAATGAAG ACGCGCCCAC TATTGACGAT
    53641 AACCCGCGCC CTAACCGGCT TCTAAGGGCT ATTGCTACCG CTGGTGCTGG TGCTCTAATC
    53701 CTCTCGGGTT GTAGTGTCCC TGAGACTAAT ACTCAGCCTA CCCCTAGTGA GACTCCGTTC
    53761 AGTACGCAGG GCATTGAGTA TGTCCGTGTG TGCCAGAAGG TTGAAGATGG TACTCGTGCT
    53821 GAGGATACTA GCTGTGAAGC TACTGAGACC GCTTCCGCTT CTGCTTCGCC GTCTGTTTCT
    53881 GCTTCTGAAT CGGCAACCGC GAGTGCCAGC CCGTCGGTTA GTGGCACCCC CTCAGCTTCG
    53941 CCTACTAGTA GCCCGTCTAA TAATAATGGT GGTACTAACA TCAATATTAA TAACGGCGGC
    54001 GGCGGTGGTG ATGCCCACGG TAGCAATAGT GGCACCAGCA TGTTTATCTG GTACTACATT
    54061 GGATACATGA TGGGTCAGAA TGGCTCCGGT GGCACCACCT ACATCAATAA TGGTAATAAT
    54121 GGTAATGTGC CCGCCGTAGG TGCACCCCTG TATGGTGGTA GTACTAGTAC CCCTAATAAG
    54181 GGTACTGTCT ATCAGGGCTT GCCTTCTAGT GGTGGTTCTT TCGCTGATTC TTACCGTGCC
    54241 GCTAAAGCTA AGGCTGGTAT GAAGGACGGG AAGGTTGCAA CCATTGAGCG TTACAACTAT
    54301 AAGCCGACCA CTAGTAACGG CACTAAGTCT AATTCTGGTA CCTCTAACGG TAGCAACAGC
    54361 TCTTCTAGTG GCAATAGTGG CACCACTAAC AATAATGGTG GTAACGCGGC GGCGGCAGGT
    54421 GCAGGTGCGG CGGCTGGAGC GGCGGCAGGT GCTGTAGCCG CCAACAAGTC CGGCAACAAC
    54481 AGCAATACCG GTAATAATAA CAACGCCGGT AAGGATACCA ATAACAACAA GCCGAACAAC
    54541 GACAACAATA ACGCTAACAA GAACAATAAC GGTAGCGGCT CCAACAACGG CAACGGCTCT
    54601 TCTAATAACT CCAAGAGTGA TAGCAAGTCC GGTAGCAATA GTGGCTCCTC CAATAATGGT
    54661 GGCAACTCTA ACTCTGGTTC TAAGAGCGGC GGTAGCAATA GCGGTTCTGG CTCTTCGTCT
    54721 GGTGGTGGTT CCAAGTCTGG TGGTTCCTCT AGCGGTGGCT CTAAGGGTGG CTTTGGTGGC
    54781 GGTTCCAAGT CTGGCGGTGG CACCTCTGGT GGCTAATATT GCAACCATTC CACCCGCCTA
    54841 TGCGGGGTGG TTCTATCTAT GAAAGGCTCC TTGACAATGG AATCAAATTT CTCTCCACGT
    54901 GGAGGCGACA TTCACAGCAT GTCCGAGCAA CAGCACGCTT ACTTTTGGCA ACGGGCAGTA
    54961 CAGGCTATCA AAAATGGTCG CTACAAGCTT TCACCCCACA CCCGTCAAGA GGTGAGCCTA
    55021 AAGGGTGCCG AAGTTTTACG TATCACATGG AACTCTCAGA CCTCAGAACC GACAGTTACA
    55081 CTCAAAACAC TTTGGAGTGG GAACTGGCGT GTTCGTGAAG GCTTGAAAGC CTACGGAGAT
    55141 ATTATCGCGG TTGTGCACGT CACAATACAT GCATCCAGTG GCTACACCAT AGTAGAAGAC
    55201 ACGGAACAGC GGTCATACTA TGTCTACAAC TATGATGCAA CTCTCATTGC AGGCGAACTC
    55261 CGCAGTACAC TCAAGCCCGG TTTTACAAGT AGGATACTAG GGGCAAGCTT CTATCGCCCT
    55321 CACTGTCCAC ATGGGGTGGA GCGGGTGTTC CAAAGTGTTG TTACGCTCAA GTAGTCATTT
    55381 TAGGTTCTAT GGCGTAACAC TAAAGATGAA AGATGGTAAA AGTAGTACCA ATGTAAGGTA
    55441 AAACCCCAGG GGAATACCCA AAATTGGTAC TACTTTACAG ATTTTCTTAA TATTCACCAC
    55501 TATACCCCTA TTACCAGTAC CACAGAGATA AGGCGTGTTA CTGTCACCAT GTTTGCATTG
    55561 CACCCAGATT CAGCGTTAGA CTACGAAGTC ACGAAGTTAA ACCTGGCTCT AGGGAAGCTC
    55621 AGTACATGCG GGGGGGTACA CGAAAGGACT ATACTAGTTA GTATGACTGA TAAAGCAAGT
    55681 AAGAAATATG AGCTGACGGA TATTAGCAAG CAACTCGATA ACGGGGTGAC TGTCCACCGT
    55741 ATCCGCGCAT TGGAAGACGT GTACACTAGC GACGGTAAGC TTATCGCCCT GAAGGGTGCT
    55801 CTAGGCGGCT GGGTTCAAGG AACCGGCAAC CTGTCACAGG ACGGCGGCGC TTGGGTTCAT
    55861 GATGACGCTA TCGTGTATAG TTCAGCTGTT GTTAAAGATG ATGCACAGGT GGCACAGCAG
    55921 GCGGAAGTTT CTGGTAACGC TTTCGTGTAT GGTTCGCCTC TCATCTATGG TGAAGCTAAG
    55981 GTACACGGGC GCACCTGGGT TGGTGGCACG TCATGGGTTT ACGATAAGGC ACAGGTGTTC
    56041 GGTGAATCCC GTCTAGATGG TTCCTGTACT GTGTGTGATT CGGCGTGGGT GTATGGTTCT
    56101 GTTCGCCTTA TGAATAAGAA GGTGGAAGGC GATACTAAGA TGAATGGTGC TGGCTCTTTC
    56161 GTTGGTACGG ATTTTGAGAG TGTTGCCCGT GAGTTGCCTG CGTTTGCTTC TAACTGGTAG
    56221 ACCATATGTA ACTAAGAAGC CCCTAGTGTG ATTGTGTGCG CTAGGGGCTT TCCTGTACCT
    56281 TTATTATGTG TGTGACCTAT TTCACATGAT TTCAGGTTGC ACACCTACTT AGAGTGTGTC
    56341 ATAATAGAAA TGTAGCAAGG AAGTGATAGA TGACTTCCAG TAAGGCGCTA AACCCGCTAC
    56401 AATAGACCTA CCGAAAGGAA GCACCCAATG ACTATTGAAC TTCAGACCCC CACTATCGCC
    56461 TGGGAAGGTA TCGCGTTCTC TTTTGAAACC CCCGATGAGC TTTCCGACCT CATGTTTGAA
    56521 GGCTTCGACC CCAACCTCAT CTCTATTGAG TCTATCGAGA CGCACAATGA CACGGAAGAC
    56581 GGTTCCCGTG GTGCCCGATT TGTCGCCGCC GTAGAGGATT CCCGCTTCAC TATCGAACTC
    56641 TTCGCCTTTG ACCCTGACTT CTTCGACATT CTGAAGATTA TTCGTGTAAA CGTTGATGAT
    56701 ATTGGTGAAG TGGACTTTGA AGATGGTATC TTGGCCCTCA AGGACAATAG GATTGAAATG
    56761 AACTAACTCA AAACTCTTAC CCCCCCCCGA TGTTCCACAC CACCGGGGGG GTAAACCCTC
    56821 ATAAACTCCA ACGAAAAGGA AAATACTATT ATGACTTCTA CTGCTGTAGA CGGTATCCGA
    56881 CACCTCGCAC ACATTACCAC CATTGAAGAA GTGAAGGAAT GTAACGCCCC TGCTGATAAG
    56941 ATTCATGCCG TCCGACCCGC AGGTACCCTG TGGTGGGTTG TAGCGCCTAA GACCATGACC
    57001 GAAGGCGATA AGGGTGTTTA CTTTGAGATT GACTCAATCC TCAACACCAA GCACCCGGCA
    57061 TTTGAGCCTA TCCGTGGCAA GAAGGCGACC CGCGTCATTA ACGGGCACTA CATTGAAGGC
    57121 GTAGTACTGC ACACCATGTA CCTGCGTGAA ACCTTGTCGC AGGGTCTTAT TCTGCCCGTC
    57181 TCTGAGTTTG AAGGTTTGAG TGAAGATGCT ACTCAGGAAG AAGTGGACAC CTACTTCGAC
    57241 GGCATCATCA CTAAGCATGT CGAGGAGAAG ATTCTCGCCG GTGGTGACTA CGGTCTAGAA
    57301 GCGTTCCCTA ACTTCATTAC TAAGACCGAT GCTGAGCGCG TCCAGAATAT CCCTACCGAC
    57361 TTCCTGGATA GCATCACCGC AAAGGACGTG TACGCTACCG AGAAGATTGA CGGCACCTCT
    57421 ATGACCGTTT GGCGTGATAT TGATACCGAC GAGATTCGTA TTGCTAACCG TGACCGCTCC
    57481 ATCAAGGTAG ACGCAATGGA TAGTAAGAAT TGGAAGCAGT ACCTTGACGG TTACCGCCGC
    57541 TACGCCCACG TGTTCGACCA GCTCAAGCCG GGTGAATGGG TGCAGGGTGA ACTGTTCTGT
    57601 GACCGTATCG GTGGGCACTT CAAGTTCAGC GCCGGCGACC AGCCCGATTT CCGCGCCTTC
    57661 CACGCATCTA ACGGCAATGT TGAAACCCTA TTCAAGGACG CGAACCTCTG GGTACCCGTA
    57721 CTCGATATTG AGTGGGTAGG TAACGGCTTT GCCGCCCTTG AGCAGGCGGA CTCTGTAGAG
    57781 TCTCAGGTAG CGCCCGGTCA GACCGCCGAA GGTATCGTCT GGTACTTCAA GGACGGTAAG
    57841 CCTCGCCGCG AACTTGCTAA CCGTGCCCAC TTCAAGATTG TTTCCAACGC CTTCTTGACT
    57901 CACGGTAAGC GCCGTAAGTA GCGCACAATA CGCCATATAT AAACCCCTAT GTGAGCTATT
    57961 TCACTTGATT TTGACTTGCA TAGGGGTTTA GAGTGTGCCA TAATGGTTAC ATAAGCAAGA
    58021 GGGAAACCTC AAAGGCACTA GCTAGACAAG GCTAATTACC CTATCTACTA CTGCTTCTAG
    58081 AAAGGAAGTA CGCCAAATGG CTCTTGAGAA TTTCACCCCC GTCTGCAAGG TCAATTACAA
    58141 GATGATTGGT CAGGACGGTA ACGCCTTCAA CCTTATGGGC GGATTTGCAC AGCAGGCACG
    58201 ACGTGACGGC TGGGATAAGG CTGACATTGA CCTGGTAATC AATGAAGCCA TGAGCGGCAA
    58261 CTATGACCAC CTGCTCACTA CCCTGGCAAC CTATTGCGTA AATCACGGCA TGGGCTCCTA
    58321 TGAGGATGAT GAAGACGAAG AGGGCTACTA AACCCAGCAA TACCCCCTAA ACCCCGCTAG
    58381 GTGGACACCT AAGCGCCTAG CGGGGAAAAT ACCACTAAAC CACTAACCAA AACGGAAAGG
    58441 AAGCGTTACA ATGGTATATA AGGGTCTTCA CCTGGTGAAG GTGCAAAACG ATACTTACCG
    58501 AATCATGAAC GGTAATCATG AGCGAGTAGG TATCATCACC TATAATAAGG ATTGGAAGTT
    58561 GCGCCCTGGC ACCTTTGCAT ACCATGCACG CGGCGTGAAG GAATACCCTA TCTACCTTGA
    58621 CCGTACCGCT GATGCTGGAA GCCCTAAGCG CGCCCTGGAA GCGTTCGTAG ACACCCCCTG
    58681 CATTTCCATG CAGACTCACT AAACCTATTA GCAACAACCC TTACCCTTTG AAAGGAACCT
    58741 AAAAAATGAA GTTCTCCAAG CTGACCGCCG CCGCTCTTAT CGGTGCTATC GCGCTCACTG
    58801 GCTGTTCCAG TACCAATACT GCAAATAAGG TAGAAGAAAC CACTACCGCA ACGGCAACCC
    58861 CTAGCCCTGA ACCTACTGAG AAGGCTAAGG AAGCTGTAGT AATCAACGCT AACCTTACGA
    58921 CCCGTCAGCA CCTCACGGGT GAAGAGCACC CCCACATCAA CAGTGACACC GATACGTCGT
    58981 ATAACGAAAG GAAGGGGAAG CTTACAGCAG ACCACTCGGA TGCTTCAGCA CAGGACGGAA
    59041 CCCTGAACAC TAGCTACGAA GTGTACCTAA ACTACACCCT GCGAACCCAG GAAGGCGAAC
    59101 TGTACAGCAA CACCGTACCC CGCTCCAAGG TGCGTATCAT TGTTGAAGAC GTAGATTACG
    59161 CCTACGCTAT CGGCACCAAG AAGCAGTACC AGGACGGCGA CATCACCATC GTTGCACCCA
    59221 AGGACGGCGT AAACACTAAG GGCGACTTCA AAGTGAACGT TCGAGACGTA AACAACTAAA
    59281 CAAACAACCA CCCCAACACG ACAGGGGGTG GTAGCACAAC CCAAACTACC ACCCCCTTAC
    59341 CTATCAGACA GGAACCCCCA TATATGGAAA TGTGGAGTCA CCCCGAACAA GTCATGCACT
    59401 GGCTCCTAGT GCTAACCTTT GTAAGCGTCA TACCTGCAAC CTGTAGGACT ATCGGGCACG
    59461 CCGCAGGGTT TAGTATCGCC CAGTCGCTAT GGTGGGCGCA TTTCATCAAG TTTCACCGCC
    59521 TACTATCGGC TCTACTGTTC ACCCTCACCG TCATCTTTGA GCTAGGGTGC GTCGCCGCCT
    59581 CCATCATCGC GGTACCCAAA GCCCTCGCGG GCATCAACAT TACAGATAGT ACCGTGCTCA
    59641 TGGTTTCACA CCTACTGAAC CTGGCATCTT ACATCTACGT TCCGTACATC ATAAGTCGAG
    59701 TCATGAACCG CCTACCCCAT AACACTAGCT CAACCCCTAA AACGTGTAAG CGTGTCGAAG
    59761 CGACAAACCA AAAATAGCCA TGCTATAATT GGTGTAACAC GCGGACATAA ACCTCGTAAA
    59821 CCCACTATCA GCTAAGGAAG CTATGAGCAA CCGTCACCCA ATGAGTGAAG AACAATATGA
    59881 ACTCATTGAT GAAACCGGCA ATATTTCCCC CATCACCGGA ACTATCGAAC AGATTATCGA
    59941 CATTCTAGAG CGGGTAGCAC ACCTATACTC AGGAAACACT ATCAACGGTG AACCCCTATA
    60001 CATTCCCCCA TTCGAGGTAG CACAAAGCGT CACCGAAGAC TCAGGTCTAG CCCTCTACCA
    60061 CTACACATGG TTCACAGACA TGCGACCCGA ACAGATTGCA GACCGGGCAA CCGGATACCC
    60121 CGGAAAGCTG GAACGCCTCA TGTTCATTGC AGAGCCACAT ACCAACGACG GCAACACCCG
    60181 GACGCGGCTA GTGGACGACC CTGCCCCGCA GGGTAAGGTG ACAGGGCGAC TTGTACCGTG
    60241 TCCCCGCGAT ATTGACAATG TAGCCGCGTA TGCTAAGCTT GTTGCTGACA CTCTATCTGT
    60301 ATTCAACGGC AAAACGGGTG AAGCGTCAAT CATCACCCGC CCTGCGTGAA CACCAGATGA
    60361 ATAATCGGTA ACAAAGCGCT AATACACTAG ATTTTAAGCC CGGAACCTGA TACTCTGAGT
    60421 ATGACCCCTA AAGGTCATGC AAAGCGTACT AGGACACCCC GCCTTCTTAG CTCAGTTGGT
    60481 AGAGCATCTG TCTTGTAAAC AGAGGGTCAC CGGTTCGATT CCGGTAGGAG GCTCGTAACA
    60541 CACTCTAGGG TGTGGTATCC TCGCCTGTGA GAGACGGGAG AGGTTAAACG GACACTAACC
    60601 ATGTCAAGAC CAGGGTCAGC TTAAGCTGGC TTGGGGGTCA CCGTTTAAGT AAAACTTTAA
    60661 CTCATCTGCC GCGCACGCGG GGGTGACTCA ATTAACCAAT GAAAGGTTAG GTAAACCCAC
    60721 AATGGGTAAG AATAAGAACA GCATTTTTGC ACGTTTCAAC AACCTCATTC GCGCAAAGAT
    60781 TAACACCGCA ATTGATAAGG CGGAAGACCC GCAGGAGATG CTAAACCAGC TTATCCGTGA
    60841 CTACAAGGAA GAGATTCGAG TAGCGGAGGC TAATGTTGCT GAGGTTATCG GCAACCTGCG
    60901 CATCATGGAG TCTGACCATA AGAAGGAACA GGGCAAGGTT CAGGAGTGGC AGGTTAAGGC
    60961 TCAGGCGGCT TCTAATAAGG CTGATGAGTT CCGTGCTCAG GCTGAGAAGC TTGAGGTTGG
    61021 TGACCCGGCA CGTACCGAGG CTGAGGCTCA GGCTGATAAG TTTGACGGTC TGGCACGTAT
    61081 CGCCCTGAAG AACCGTACTA ACGCTGAGAA GACTGCTGAG AAGCTTGAGG AGCAGATTAA
    61141 GGTTGCTACC CCGCGTGTTG ATTCTCTGAA GGGCCAGCTG AGTGATGCAC GTGAGAAGCT
    61201 GGCGGCGGCT CACCACCAGC GTGATGAGCT TCTGGCACGT CATAAGACTA ATGAGGCTAT
    61261 GGGTCGTATC CTTGATGCTA CCGAGAGCAT TAACGTCAAT GGTACTAACC TGAGCTCGCC
    61321 TATGAATGAG TGGGAAGAGC GTATCGCACG TGAAGAGGCA CGTCTTCAGG GTCGTCAGGA
    61381 GATTATGGCT GACCCGGTAA AGGACGGCTT CGATGAGCTG GACGCTCTGG CTGTTGATTC
    61441 CGCACTGGAT GATGAGCTTG CAAAGCTGAA GGCAAACAAC AAGAAGTAGT AGTGTGACTC
    61501 ACTAAGTAGA ACCCCCTAGT GGTATTTCCT CTAGGGGGTT TTGCTTTACC TAATTTCTTA
    61561 TGTGACCTAT TTCACATGAT TCTGGCTTGC ATGGGGGTTT AGAGTGTGCC ATAATGATTA
    61621 TATGAACGGT GGTTATAGAT ACCACTACAA AAGAAAACTA CCCGCACAGG AAAGGATAAC
    61681 TATATAATGC CTGCACATAA GAGCGTCACC GTACCGTATG AGGTGCGACC CCTAACCTCG
    61741 GCGGATATTG CGCCCGCCGA ACAGGTGGCG ACAAACCTAG ATTACACCTA CTCTGAAGGC
    61801 ATTAGCCCCT ACCCCATCAT GTACCCTACA CTTCGTAGGC TTCAGCAGGC GGGTAAGGAG
    61861 CTGATTACTA TCACGGTACG CCGTCAGCTC AACCCCCTGT TCTTCCTTGA GGACTTTGAC
    61921 AACTTGCAGG GTGTAACCTG GAATCATGAA GATAAGACCG TGACTATTCC CGTCCGTACC
    61981 CTCACCCAGT TTGTAGGCGG TAGGTTGAAG CGTGACTCTG TACCGGAAAC CCGCGTATTC
    62041 CTCATGGGTG GTACCCGATT CAACATGGCA ACCACCCACA AGACTACCTT CTATGGTTGG
    62101 TGCTTCTTCC GTGGTGACGG AATCACCCCC GAGGGGCGTT TCGAGCATGT CTACCTGGAC
    62161 GGCACTATGA CCCTCCCGAG CCCCGTCTAC AACTTCTACA GTGTAACTAT CATTAGTGAA
    62221 GCCCCTAGCG ACCTGCGAGG ACTCTACGAA GTAGACCGCG TAACCATCAA GGGCACTGCA
    62281 AACATTGCCG GACAGGTAAG CCTGTGGCGC TACATCCTGG GTGGTAATAT CGCCATTGAG
    62341 TCCGACCCTG CATATGGTGA AAATGAACTG TTTGGTGCTG ACTCCGCTGT AACCACCGAA
    62401 GGTAGCCCCC TAGTATTCAC TGAACGCCTG TACGGACTTG ACCAGAACGG ATACACCCCC
    62461 GCCGACCTCT ACGGCATGGT GCGCATGGCA TGGAACATGC AAGGCATCTA CAACCGTGTA
    62521 GACAAACTGC ATACCTTCAC CGACGGAGTT ACCCGGTACT GCCGAAACCC TGAACGGCAC
    62581 GATAATACCT GCAAGTGCAT CGGTTGGGAA CTGGCACGTA TCGACGCACC GGAACTGTAT
    62641 GACAAGTACG TTAAGATGCA CGCCCCAGGC AACACCGAAG AGGTGAACAT CAAGGAAGTA
    62701 AACAAGGAAT GGGGTAAGCT GTTGGCGGCT AACCAGCCCG ACAGCTTGTG GCAATATCCG
    62761 CCCCGCCGAT AAACAAGAAT CCTACGCCCC TAACTTGAAG AACAGGTTAG GGGCGTAGCT
    62821 TTGCCCTATG CCTAACAGGT ACCATAGTAG GTAAGTAATC TACTCTAGAA AGTGAACCTT
    62881 TTTTGTTTAC CGTATTCATA CTGCTACTTT TGGCTATCTT CATTGCCTAC CGTGTACACG
    62941 AAGCAATAAG CGCGTGGCGA CTTGCACAAG GAATCAAAGA ATTTAAAGAA CGAGGATTCA
    63001 AGGGCGCTAT CCCGCCATTC AACCCCACAC CCCTAGAGTT TAAAACTGGC ATTGCCTTAT
    63061 CATTCATAAT CATCACAGCC ATTGCAACGA AGATGCTAGA TGACCGTATC ATCCCCTACT
    63121 TTATTGGGGG GTTACTTGTG GCACCCTTCA TTCCTATTTT TTTCTTCCGC TCTGATATTC
    63181 CAGAGGAAAC CCCCGATGCG CCGGGTGGGT GGCTTGTGAA TTATATTGAC CCCATGAAAT
    63241 GCGAGTGGTG GATTAAGGAA AACCCGGTTG CCCTCTGGGA ATATGGATAT AAGCAGTATG
    63301 GCAGGATTAT GGTTGCTTCA ATCGTGAACA TAGTCATATA CGCTACCCTT ATAGTTCTCG
    63361 TGATACTAAC CCCTAACGCT TAGGTATTGG CAGTGAAGGC ATACCCGCCC CACAGTCGAT
    63421 AGAATCTAAG ACTACACCCC TAACTTGAAG AACAGGTTAG GGGTGTAGCT TTGCCATACG
    63481 CAAATCGGGT ATAGTGGGCA GTGAACATTG CTGTATAGAA AGAATAGTTA TCATGTTTCT
    63541 AACACTCCTA GTGCTACTGC TTGTCGCCTT CATTCCATTT CAGGTCTATA AGGCGATAGT
    63601 TGCCTGGCGG CTCACAAAAG GAATTAAAGA GTTCAAAGAA CGAAATTTCA AAGGGCCTCT
    63661 ACCGTCCTTT GACCCAGTGC CTTCAGAGCT GAAAAGTTTC AGTTTCATCT TCATGCTTGT
    63721 TGCTGTTGCG GTGACTCTAA AGCTAGATAC CCAGGTTGTC CCTTACGTTA TTGGCGGGCT
    63781 AATTATCGCC GGAATCATAC CGGCGTTCTT TTTCAATAAG GACATTCCCG AAGGCGTACC
    63841 GGAAGACCCA GGTTTTGAAG GTTTTGAAAT ACTGTTCGGG TGCGACCGCC TCACCCATGA
    63901 TTGGTGGGTT CATGAAAACC CAACCGCCCT ATGGGAATAC GGCTACAAAG AATACGGCAA
    63961 GATTATGATT AGCTCAATCC TAAAGATTAT TGTCAGCGTT GTTCTGGTAG TCCTTGCAGT
    64021 GGTAAGCCCT AATGTTAAGG CGTTGGAGCT GATGCCTGAT ACGAAGGTTG AAAATGGCAC
    64081 GCACCAGACC GTAACCATTA AGTATCCGCT ACGAGAGCTG GATAGTAATA ATGAGCAACA
    64141 GCAGGTAGCT CATGAAATCC AAAACACAGG CGGCACCTCT AGCGATGCTC TACTTGATAG
    64201 TGTCAAGAGT GCTAATAATC CCACGAAGCC CCTGTATGCT TGGGTGCAGG AAGGTGAATC
    64261 GCCGGCCAAA CAAGAAGTCA CCTACACACC GGATAAGTAC TTCATCATTG AAGACCAAGA
    64321 GCCGGGTAAG GCGTATGTAG AGTACACGCC CTTGTATCAC ACTCGGCTAA CTGTTTTTGA
    64381 TGGTCAGCCA CTCTGTGTAG AAGGTCGAGA CACCGGCTGT ACTGTGAACG CTTGGGATGC
    64441 TGGACGCGCA AAAATTGCGT TCCATGTACC CAAGGGCGAA GCTAAGAAGT ACCTCAAGAA
    64501 GAGCAACTAG CCCCTAGTGC CCAATCTGTA AACGATACCC CCGTAAGGTC ATTGAATCTT
    64561 ACGGGGGTAT TACTATGCCC ATAATCACCC CACAGAAAGC CGCATACGGC TTCCTGTGGG
    64621 GTTTATTTCT GTGTTGCAAG CAAGTGGAAG GCGTAACCAA TTAGTCCACC TGAAGGGGCT
    64681 TCTAGGGGTG GGTGACTATA GGGGATTCAT GTGAACCAAT ATGGGGGTGA CTATAAGGGC
    64741 TCTTATGGCA AGTCATGGAA CCATTCAGCC GATACTAGGG TACCCCAGGG ACTATAAGGG
    64801 CTCCAAGGGT TTCTAGTAGA GTACCAGCGG TGACTATAAG GGCTCTAGAA TGACCATAAG
    64861 AGCCCCTGTG GTGACTATAG GGGATTCTTC GGGGACTATT AGGGCTCTTT GGGGGTGGTT
    64921 ATTTGGGAGT TTGCGGGGAC TTTTAGGGGG AGACTATAAG GGCTCTACCG GGGACTATTT
    64981 GGGAGTTTCC GCCCCGGCTT GGGGGTGGTT CTTCCTTGCA ATACCGGGGC AAAACGGGGT
    65041 ATTTGGGGAA TAATGACTAT AGATAGAGAT AAAGATTATT ACGCGCGTGC GCGAGATGGT
    65101 CAGATAGGTT CACCCTGGAT TGGCTAGGGG GTGGATTGTA GATAGGTAGG GGGGTGGCTA
    65161 CCTTGACGGG GACTATAAGG GCCCTAGGGG TGGATTTTTG AAGAATAAAA AATAAGTGCC
    65221 CTGAATCACA TGATGGTAAT TTGAAGATAG TATGTGGGTG TGTCATAATG GGAGTAATTC
    65281 ATTTTCTATT CACATACCCC CCGAAAGGAA TAACCATGAG TAAGGAAAAG TACACCTACC
    65341 CCTGCGAGTT GCGCCCCCTT ACCGCGCATG ATATTCGCCA CCTGAACCAT CTCAATAAGC
    65401 GAACCTTCAA TCAGGAAGGT GCTGACTTCG AGGTGAACGT GTACCCGTTC ATGATGGAAG
    65461 CAATCACTGA ACTGCTCGTA GAGGGCACTG AGCTGTTTTG CATCTCCAAC ACCCCGGACA
    65521 GTGACCCCGT ACTCTTCATT GAGCGTGAAT CGAACATCAA CGGCGCTACC CTCAACTACG
    65581 AAGAGGGCAC TATTGAACTG CCCGTACCCT TGGAGTCTTT CATTGATGAC CCGGAAGCTA
    65641 CCTACAGGAA TGGCATCTTT GTGCTTGGTA AGGCGCTCAA GCTGAAAGTC GGCACCTATG
    65701 GAGACAAGCT TCGACTCAGC GGTTACTGCT TCCTTCGTAG TACTCGCGAA TATAAGCCGG
    65761 GCGACTTCCC GGTGTGGATT TATGGAAACA TTAGCTCTTG CTACATTGAT GGAAATTTTC
    65821 AGACTTCTGG GCGTATCAAG AAGTGGCACC AGTTCGCCTT GAAGAGCAAC CTCAGTGTGG
    65881 GTAGGACTGA AAGCCTGTTT GCAGGTGATG GTAAGATTGA GCACGTATCT GTGGAAGGTT
    65941 CCTTGAGCAC TTTCGGTAAT CTGAACCTTT GGCGCTACGC ACTCAAGGGC GACATTATTA
    66001 TTTCAGTCCG CTACTCACAC CAGGGAAACC CATACCGAAA AACAAATCTC TTTGGTGCTG
    66061 ACTCTTGTAT CGTGCCAGTA GGGGAAGACC CTAAGAAGTA CATGGAAGAA ACCTTTGGGC
    66121 ACACCAAGGG CGGTACCACC CCTTACAGTA CGTACAGCAC CGAACGTATG GCGCACAATA
    66181 TGGAAGCTAA TATTGAGGAA ATTAGCCACT ATTGCCGCGA TAGCCTGAAC CATGACACTA
    66241 CCTGCATGTG CCTCGGCTGG GAACTAGCAC GCATCAATAA GCCCAAGCTG TACAAGAAGT
    66301 ACGTAGCAAT GCATGAGCGT AAGCGCAAAA ACGCCATGAT TGAAGACTGG CAGGCACTTA
    66361 TGGCTAAGCA CAAGGTGCAC GACTTCTACA CCTACTAACC CAATACGGGG TACACGGGCA
    66421 GGTTTACACT CATTCGGCAT TACTGATATG CTGGGTAGGT GCCCCCGTGA GCATCTAACA
    66481 GGTGAACTAC CTGTACGGGT GGTACGTATC AAATATTCCA ATCACAAGGA GAACCATCTC
    66541 TACCATGAAC GAAAACAGCA TTTCCATTTC CGACTTCACT ATCCTCGGCT TCTTTGACGG
    66601 CAAGTTCAAC CCTGAAGACA TTGCCACTAT CAACGACCAG GACTTGACCG CTACCAACTT
    66661 CCAGATTCGA CAGGACGAAG ACCCGGATGG CGTTGGTAAT TCCATGAAGT CCTTGTTTGT
    66721 GACGATTAGC ACCGGCGGTT ATGAGTTTGA GGCAGAGTTC CCGCTCACCT CGCCTATCCT
    66781 GCGTGATATT GCGGCTCTCA TGGTTGACGC TCAGACGTTC CCGCTTGAGT TCAAGATTAC
    66841 CCACCTTGAG CGCTACAGCG GCAACATTGT TATGCGCTAC GCTGACCCGG AGCCGTTGGA
    66901 GCTGACCGCC TAACATTATA GGTAACCAAG GAAACCCCCT AGAGGAACTA TCGCTAGGGG
    66961 GTGTCTTAAT GCCATAATGC TAGTGTGCCG TATTTCATAC TGCTTGGATT TGCATACCAC
    67021 GCAGGGGTGT GCCATAATGG TTATATACCC AGGGGGCTAG CCCCTGAAAG TCCACTAGTA
    67081 ACTACCCGTT AGGAGTCATG AAATGCCTAT CTATATTGCA AGGTATGGTA AGTCACTCAA
    67141 GGCGAGCACA CTCATTCCTG TATGGCGCGC ACCCCGTGAC CCGTCCACCA GTAGCACCCC
    67201 TAACCTAAAG GAAGCATACA AGGGTACCCT GTTCGACATT GCTAACCTGC ATGTAATCCA
    67261 CTATGATTCC CGGAAGGCTT TTTATAACCG CGCAGGGCAC ATCATCTACA ATGGGTACAT
    67321 GAGTAGTGTT CGCGGCAATA TTGGCACCTA TGTTGAAGAC CTGGAAACCA ATACCCCCGG
    67381 TCTGGTTACT GACACCCTCC GTAAGGGCAC CTATGTGCTC AATGAAGCGG CAAAGAATAT
    67441 CATGGGTGGA AACATTATTG AAGGCAACGC TAAGGTGAAC GCCGCAAATG TAGACCTTAC
    67501 CCGTACCGTC GTGTCCGGTA ACGCCAATAT CCAGGGTGGT ACTTTCACTG ACTGCAAGAT
    67561 GACCGACTCT GCTACCGTCA TTGGTGGCAC CTATGAGCGG GTAACCGTCA AGGGCGAGGC
    67621 GACCCTGAAT GTTGAAGGTG AAACCAAGAT TCAAAACAGC ATCTTCGAGG GCGACACCAT
    67681 CCTGCACTAC ACGGCTAACG GTGAGTTCGA GATTTCGGGA CATAACACCC CGAACAGCAA
    67741 CCGTGACCTG TTGGCGGCTT TCAAATTCGC CAGCTCTCTG TTTAGCTGTG GAACTGTTCA
    67801 CACCTTTTGT CTGAAGTCCA AGAGCCATAA TGCGGGTTGT AAGTGTGGCT TGTATGTTCC
    67861 GCTGGCTATC CGTGGTTCCG AGGTTGCTCG TGAGTATATG GCATTGGTGA ACGCCCGCTC
    67921 TATGGATACG GAGCGCTTGG AAGCTCTAGA GGCTGAGATG AACAAGGAAT TTACGCGCCG
    67981 TAACGTGTTC AAGTGGATTC GTGAGCTTCG ATAACCACCT ATAATTAATA CCCCCTAGAG
    68041 GAACTGTCAC TAGGGGGTAT TGCGGTACTA TAGTTGATAT GTGACTAGGT TCACATGGTT
    68101 TCAGTTTGCG CGCCTGACTA GATTGTGGCA TAATAGTTAT GTAAGCAAGG GGGAAACCCC
    68161 GGAACAACCT ATAGAAACCC CTATAGGGAC TACTACCCGT GAGAGGAACC GTCATGAACG
    68221 TTATTGCAAA CATTAGCTAC GAGTTCGACG AGAAGAACGG CAATGGCTCC AAGGTTGCAA
    68281 CCGCAACCAT TCTCGACACC GACACCTGGG ACGAATACGG CGAGTTCGTA CTACCCATCC
    68341 CTAACCCCGT AGTGGCATAC TACAGCGACA ATATGACTGA TAGCGACATG GAAACCTGGG
    68401 TGGCAATCGC ACGAACCAAC ATTATTGTTC AGCTTCTCGC TGTAACCCTG GATAATCCGC
    68461 TCGGTGACGG TAAGCGCTAC GGCTTCCAGA ACGTCACGGT CGAAGAAGAT AACATTGGCA
    68521 TCTTCCACCT TATCGCTGAG GTAGTAGAAA AGCCCTAACC CCAAACCCAA TACCCCCCCT
    68581 ATAGGGGCAC ACCTTATAGG GGGGTGCACA AGCCACTACA CGCCGAAAGG AACCTACCAT
    68641 GAACCTCTTC AAGCTCTTCA CCCGCCGCAA CAAGCAAACC CGCCAGCGAA TCACCCTCGA
    68701 ATATAACAAG AAGACCGGAA CCATCACCGC CCTCCGACTC AACGACAAGA AGGGGCGAAC
    68761 CACCACCACC ATCACCCGCC GCGCAACCCT GGAACGCCTC AACTCAAGCA ACCTAGCACC
    68821 CGCAATCCGC AAGATGGAAA AGGGTGGAAG CCCTGACCAG TGGTTCCGGT ACACCCTCGC
    68881 GGCAACCACC AACATGTACA CCAATACCGC TACCGGACGA GTCAAGGCTA AGAATACCCA
    68941 TATTGTCCAC TGTGGCAACG GTCGAATCGA AGCATACGTC ACCCAGTAAA ACAGGTGTGA
    69001 CGAAGCCCAC ACGGAAATAG TTGCTTTTCG ACTTGCATAC CTGATACTGA TACGTTATAG
    69061 TTATATATGT AAGGACGACA GGGAAACCTG AAGCACTTAC TATTCTGTTA GTTTTCGGGA
    69121 GTCAAGACCT CCTATGGAGC CTGTACCACC ATAAGGGTGG GTGTTCGGTA GACACGCAGG
    69181 GTCGAACCTG CTACAGGCGC TTGCAAGCAC GAACAATGTT TGCTATAATA AACTTGAGAG
    69241 TACAGATGCG ATTCAATCGA GTTACTTCTA AACAATTATG GGAATTGCTA ACAACTAATC
    69301 ACCTGCTGGC TAATAACCGG CGGGCTAGTT CAATACAACC TCGATTGAGA CTAATTCTCT
    69361 GGACTCTCAA CACAACAACA GTTCATACCC CTAACCGGGG TGTTGCACCT GATAGGTGAC
    69421 ACACAGAGTC AAACCTGTTA TGAATACTTG CAGGGGATAT AACCCCTGTG CTACACTTGG
    69481 AATTGTAGAA GCGCGATTAT CGAGTTACTT CAACAATTTT GGGAATTGCT TAGAATCATG
    69541 AACTAGTTGC CTTTAGACTA GTCAAAACAC CCTCGATAAG CTCCATTCTC TACAGTTCCA
    69601 ACACTACAAA GCCCGCACCC CAATAGGGGG TGTTGCACCG GATAGGTGAC ACGCAGGGTC
    69661 GAACCTGCTA CGGGCACTAG CGAATATAGT GTTATATATT TGCTCCCCTT TGGGGGTGTG
    69721 GATGTGATTT TGTCGAGTTA CTTCAAACAA ATCTGTAAAT TTGCAACGAA ACTGGTCGCC
    69781 CTTGTCGGCT AGATACTAAC CTCGACAAGG CTGGTTCTCC GCACCCCCAT TTCTTTTACC
    69841 CAAAAACAAG TAAACACGAC AGAACAGGGG CACCAACCAG CCACCCCAAA CAGCAACTAT
    69901 AGGAAGGAAC CCCTATCATG GGACGATTCA ACACTAAGAA CCATGTGACC GCTAATAAGG
    69961 CGACTAATAA GATTGACACT ACCGGCGAGC GTATCAGCAC CTTCGAGGGT GGTACCGGCT
    70021 GGAAGCGCAC CCCGAAGGCT GAGCTGTTCC TAGCCGCCGT TACCTCACTG AATGAGGATA
    70081 CATTCTATGA GAAGGCTGAC GCGCGTGCTG ACCGTATCGC TGGTCTTGTG AAGCAGGTTG
    70141 CAGACGATAA TGTTTGGCTT GAGGGTATGA TTGGTTGGCT TCGCCAGGAG GCGGGTCTTC
    70201 GTGCTGTTCC GGCAATGATT GCCGCTGAAG CTGTTCATGC ACGCCTGGAG GCTGGTTTGA
    70261 CTGGTGGTAA CCGTGCCCTT GTTTCTGCCG CTATTGGTCG TCTGGATGAG TCTAGCGAGT
    70321 TCCTGGCTTA CTGGTTTGCA CGCTTTGGTC GTAAGGTGCC GTCTGCTGTG AAGCGTGGTA
    70381 TTGCTGATGC CCTGAATAAG TCTGTTACTG AGAATAGTGT TTTGAAGTGG CAGGGTCGTA
    70441 TGGCTAAGGG TGCTTTCACT CTGGCTGATG TGGTGAACCT GACTCACCCG AAGCCGTCTG
    70501 ATAAGTACCG TGAGAACCTG TACGGCGCTA TCATTGATTC TGCTTACGGT CGTGAGCCGA
    70561 ACCTTGAAGA GCTTTCCATC ATGGCGGCTC GCCGTGACTT CTTGAACCTC ACCAAGGAAG
    70621 AGAAGATTAA GGTTCTTTCC GATAAGGAAA CCGCAGACCA TATCATCAAG GATGCGCGTC
    70681 TCACCCATGA GGTAATTGCG GGTACTATTG GTGCTATCCC GGCTGAGGTT TGGGATAACC
    70741 TCATTGACCA TATGGGTTAC CAGGCGCTTC GCATGAACCT GAACCGTATC AGCAACGCGG
    70801 GTGTATCTTA CGATACTATC GAGAAGATTA ACCGTAAGTT GCGTGATAAG GACGCTATCG
    70861 TGCGTGCGAA GACTATGCCG ATTAACTTCC TTGCCGCATA CAAGAACGCG CCGCTGGACT
    70921 TTGCCGCCGC ACTACAGGCG GGTGCTAATA GTGTGCTGGA TAATGTGCCG GAGTTGCCGG
    70981 GTCGTACCCT GCTTCTTCTT GACCGTTCCG GCTCTATGGG TAGCCGCCTT TCTGAGCGTA
    71041 GCTCTCTGTC GCGTCAGGAT GCCGCTAACA TGTTCGCCGC CGCCTTTGCT CTGAAGAATA
    71101 AGGGTCGCGT TGATGTTGTG GCGTTCGATA CTCAGGTTGA GAAGGTTAAG ATTACCTCTA
    71161 ATGACCTGTT GCGCGTTGTT GATAACGATA TGCCGTCCGC TCGTGGTGGT ACTGATACCG
    71221 CTAAGGCTCT GCGTGAGTCT TACGATGGTC ATGACCGTAT CCTTATCATT AGTGATGAGC
    71281 AGAGCCTCAA CGCCCGTAAG TGGTGGGGTT CTGAGTACAC TGTCGATGAG GTTCTTGATG
    71341 AGCGCGTACC GGCTCATGTG AACGTCTTCA CTTGGAACCT GGCTGGTTAT GAGGCGGCTC
    71401 ATATGGAGGC TAAGGAGCGC CGCTGGTCGC TTGGTGGTCT GACTGATAAG GGCTTCGAGC
    71461 TTATCCCGCT TCTTGAGCGT GGCATTGATG CTGGTTTCCC GTGGGAAAAC AATGGCTAGT
    71521 TAGCCCCTGA CCTTTCGGTT ACCCCTCTGG GTCGTATGAC TCAGGGGGGT ATTTTTTATA
    71581 CCTTGTTACC TATTTCACAT GATTTTGAGT TGCACACCCC GCTATGGTGT GCCATAATGG
    71641 TTATATAACA ATTAGTTAGC CCCTATAAGG CAATACCCCA TGTAAGGAGT ACTCAAATGG
    71701 CACGAATTAC CCTCGGTGCA TACGCGGTCA TTATCGACAC CTACGAAAAT GACAATGAAG
    71761 TAAGCGAAAT TACTATCCCC GTGTCATTCA AGAACATTAC CGTAACACGC GGTGACTTTG
    71821 AGCGCACCGG CGACACTAGC TGGCAGGTCG TACCTAGTAA CCAGCCTGTA GATGGAACCT
    71881 TTATCATTGG CGGCGTTGCT GAGGGTGAAG AAATCCAAGC ACTCGAAGAG TTCACCAAGA
    71941 ACATGAACCG TAGCACCCGC GTGAAAATCA TTGACAGCTT CCATGATTCT ACCGGCGGGC
    72001 TAAGCGTAAC CGTCGAATAC TAGCAAAGGA ACCCCTAAAA TGGCATGGAT TAGCTACCTC
    72061 TGGGTAGAGC GAGTAGAAAC CAAAACAAAC GAAAACACCA ACCTAACAGT GCAAGGGAAT
    72121 ACGCCTCCCG TATCAAGCGA AAAGGTAGGC ACTCTGGGAA TCTCGCCGTC ATTCTATGGC
    72181 TTCAGGTGGT GGTTCGCGTA CACCGATATT CATGGGCGCG AAATCACTAT GAGTGGTCCT
    72241 GTAAATGATT ACGTAACCCC GAAAGAACTG CTGGAGTTCA TCAAGAATAA GCCCGCAGAC
    72301 AAGCCGGTGA AGTTCACGGG AATCGAATAC TTCCCCAACG AATCACCCTA CGCAATCTTT
    72361 GAATACTAAC CGCAACACCC AATACCACCC CCTCTAGGAA ACCCCCTAGA GGGGTGTGCT
    72421 ACCCACAAGA CACCACACGA AAGAAGGAAA CATCATGAAC CCGTTCAACA AGAAGTACGA
    72481 ACTACTGAAC ATTGCTATCA AGTCCACTAG CGGCACCGTA GTCCGACGAG TCCAAGCCCT
    72541 GCAAGACATC ATCAACAGCG AAGGCGTGAC CATTGCCCGT GCCGGTGAAC TAGGCGGCTG
    72601 GATTGAAAAC GAACGCAACC TGTCCCACAG CGGCGGCGCA TGGGTAGCAG ATAGCGCCAT
    72661 CGTATCCGGT GAAGCCCGCG TACTCGAAGA TGCTGTAGTG AACGGTAACG CCCGCGTAAG
    72721 CGGTGAAGCG TGCATCACCA ACCAGGCGCT AGTGACCGGC AACGCATGGG TCACTGGACA
    72781 CGCCGTAGTA GCGGGTAGCG CAATCGTAGG TGACAGTGCC CGCGTGCTCG AATATGCAAA
    72841 GGTTATTCAG GGCGCCCGCT TGTACAACAC CTCCGTAGCG CGCGGCATGT CCCGCGTTGG
    72901 TGGTACCGTA TACCTTACGA AGAACAATGT AGCGTCCGGT TTTGACCTCA TCTTCAACTA
    72961 GGCGTAGCAC CTAAAACACC CCGGTAACAG TCTTAGCGTA ACCTGAAATA TGGTAAAATA
    73021 GCTACTGCTA CCGGGGTTGA AGCCCTACCC CCTGAAAGAC GAAAAGGAAG CCCCGCATGA
    73081 CAAACCCGAC ACATGTTGTC CGAAACTGGA ACGCCCCAGC ACCCACCCAA GTAAGCAACC
    73141 AAGCTATCAT CAACCTAGAA AACGTGGCAC AGCTAACCCA TGCTCTCAAT GGTGAAGTTC
    73201 ACCCCCGAAT CGCGAACCTC AACATCACAC CTAGCGAGGA TGGCACCTAC ACCGGTGCCC
    73261 AAATCGCGAA GATTGACAGG GCAACCACCC TAGCATACGC AGACACACTC AACACCACGA
    73321 CAGAAGAAGC ACAGCTCATC CTGAAAGGAC ACCCGATGCC CACCATCAAC CTCGCTACCC
    73381 AGCCTGAACT AGCAGAACTA GCAAAGAAGC AGGAAGCTAA CGAAGCTAAA CTAGCAGACA
    73441 TTGCGCGCCG CCTACAGGAA TACCGCAAGC TCAATGAAAC CAAGACCGAA GAAGCAGAAC
    73501 TACTGAGCGA ACGAATCCGC CAGAGCACCG CACCCGCATC AGACTTTGAA CTTCAGCAAG
    73561 TCATGCGTGA ATACAAGTCA TGCCAGAACA TAATCGCCTC CAATAAGAAC CTATACGACA
    73621 AGTTGATTCT CGCCCACCAG AAACTCAACA ATGCTGTACA GGTAACCCGT GACCGAATCC
    73681 ACGCCGAACA CTGCGCCCGC GAAATCGCTT CCGTAGACAA GCAGAACAAG GAAATCGAAG
    73741 AATACCTCAA AGGCATCGGA AACGAGGCAC CCACCGGCGA CACCATAGAC GTAGCAGGTA
    73801 TGCTCGAAGG AATCTACAAC AACGAGCTCG AAGATAACGA CCACATCTTC GACAGCCTAA
    73861 CCCTAGAGCA AGAAATTACC GAACTGCGCA ATACCCGCAA CGATAAAGAG TAGGCAGACA
    73921 GCATGAACAA TACCAAAGCC CTAGACCTTC ATGGGCTCAC CCACAACCAA TACGTATACC
    73981 TAGAAGCACT ACTAGTAAAC ATCACCACCG CCCGCTGGAC AGGTGACACA AGCTTCAGGT
    74041 TTATGCCCAA CATAGGAAGC CCCGCCCCTT ATATTATGGG GTTCATAACT AAGCCCCTCA
    74101 ATGAGGTAAA CCTACTCAAG CTACTCTCAA GCGAAATCCC TCTCCTATGG GGTACCAGCA
    74161 CCAACTCGAA TGGCACCTAC CTACTGCAAC AAGGTCGTGA TGTGCGGTAC AGCATCCAGA
    74221 TTAGCGTGCG ACATGTACCA AAGGGTGAGC GGCTAGTCAC AAATGCTCAG CAGAATAACG
    74281 TACACACCAC TAACGGCAAC GTCATACCTG CCAACCTATG TGTCCCTAAT TATGTGGAAG
    74341 CACTCAATAA CGCCTATGAA GGAACCTTGT TCCTTCGAGC ATATAATACT ATCACCCTAC
    74401 TGTATATGTC GCACAAGCAC TCAGGGGCAC AGCCTACACG TAATGACATT CCCACCCTAG
    74461 ACGACGTGCT AACCATGCTT GAAGGGTACG GGGACTACCA CACCATCACA TATGTAGGTG
    74521 ACCCTGCGAC AGTCGCAAAT ACAGAAACAC CTAAACGCTA CAGTGGAGAG TCAGGTGTGG
    74581 AACTAGCATA CGACAACACG TCAAGCGAGG GAAAGTACTC TTTGAGGTAC ATTGCTGGTG
    74641 TAACCTGCTA CTATTTTTCC GTACTAGCAA CCCTCTTTTT CCTAGCCTCG TTTGTGACAG
    74701 TATTTTTCAT GAGGGGATAT ACGTGGTTGC TTGCATGCGG CTTTGGGATG CTAAGTTTCA
    74761 TTTTCATTTA CAGTACCGAA ACCTTGCTTA CGGAAGAAGA AATTAAAAAA CTCTAGCTAC
    74821 CACGGGGCGG GTGGCTCTTA CTGCCACCTG CCCCTAAAAA CAAAACACCC CTAACCCTAG
    74881 TAACGGAGAA ACAAACATGA ACATTTACTC AAAGAATAAC AAAGTAGATG AAGAGCGAGA
    74941 GTTTTTCGCG GGGCTATTCC TTATCCTCAG CTTTGTATGC ATGTGTGCTA CCCCCGTGCT
    75001 TTGGCTTGTC GGGCTAATTG CAGTTGGCAT AATCACTAGC ATGGTGGCAA TGGTTTCGGG
    75061 GTTTATCGGG TGGCTAATTG CACCCGAAGA GTATAAGAAG TAGCGCCCAT CCCAATAACC
    75121 CCTGGTAGAA AGGTGAACTC ATGGTAGATT CAGAGATTCC TAACAAGCCA AAGAATGAAC
    75181 ATACTGAAAT TGTTAGTAGC ACAAAGCTGA CGATGAAGGA GCGCTTCTAC TCTTACTTGC
    75241 GCTCTCATGC ACCTTTTGCA CAGATACTAT TGAGTTTATT CTCACTGGGC GCTGTAGAGT
    75301 GCCTTCTTGG TCAGGTTCCA ATCCCGCTGT TTAAAATCTT CGAGGTTCTT GGGTTACCCC
    75361 CTGGTTACCA CTAGTGTCGC CGGGTTCTTG TTTATGGCGT TTTGTGATTA TCTTATAAAG
    75421 AGTAGTCGTA AACGGTAATT CACCCAATAT TGGTGGGGCG CGGCATCTCA GGGGTTAAGC
    75481 CTTTATAGAT GCCATACCCC ACCTATATTG CTATTTGTGA CATATTTCAC GGTATCTTGA
    75541 TTTGCAACCC ATGCTAGAGT GTGCCATAAT AATAACACAA ACCGTATTTG GAATACTCAC
    75601 CCAATAGAAA GAAGGATACT ATGGTACCCG CAATCACCAC CCCTATCCGT AAGGCGCTCA
    75661 TGCCCGCAAA GTACTGCGTA ACCAGCCGCA AGAACCCGGC AAAGCTGTAC GATACCATCA
    75721 AGCCGTCATA CAGCCTTGAA GAAATTGCAA ATAGTGCATA CCACCTGGCA AGCGACGCAT
    75781 CTAACGCAGA ACCAATCCGC GTACCCCTAA CTGAGCTCAT GGAAGAATAC ATCTTCTGCA
    75841 ACACCAACGG CGACATGTGC ATCACCGAAG ACCTAGAAGG CAAGTACCTG TGGTACCACA
    75901 ACCAGGAGCC TGTAGGTGAA CACGGTAATG ACGTAGTAAA CCCCGCCGAC AATATGGCAA
    75961 GCTACTACCG CGTACCCCGT GATGAGTACT ACCCCTACGA GGAGCCTATC GACAAGTGGC
    76021 TCGATAGTGA CCACCTGCAT ATCGTATATA CGGAACGTGA ACCCATTACT AAGCGCGTCG
    76081 TAGAAGACTA CCTCACCACC ACTATCGGCG GCGGGCGTGT AGTAGACACC CATAACTACC
    76141 TCTTCAAGTA CATCGACACC CACACTAAGG GTGAAGGTCT TGCAAACCAC GTATTCCTCA
    76201 TTGCAAGCTT CAAGGTACGC CCCTACGACT CCAAGAAGCG CCTGTCATTC AAGCTGGATA
    76261 GTGAGCTTAT CACCCGAAAC GGATACGATA TTATCCGCGA CCTCTACATG CAGGACGTGC
    76321 TCTCGACTGA AGACTTCACG GTGACCTTCA ATATTGAGGA TACTGAAAAG TTTGACGAAA
    76381 AGACCCTAGC AGAAATCGCC TGGGAAACCT TCGCAAAGCG CTTCCACTTC GACCCCGCCG
    76441 AAGGTGACCC CTACAAGGCG CTGTAAGCCA CACCCACACC AACCCCCGCC TTAGTGGTAC
    76501 AATAACTAGG GCGGGGGTAC ACCCCGAACA GTAACGAAAG GAAACAACCA TGTCACATAA
    76561 TTACAGTGCC GTATCACGCC CCGCCGGTGA GTATTACGAT GAGTACCATA AGGGTATGAT
    76621 AGAGGAAGTA AGTGCCGCCG CTACTATCCG ACAGGCAATC CTATACAGTA CCCCTGGCGT
    76681 GTCTGTGCAC GACCCCTATG GCATCATGTG CCCCACTGAC GAAACAATCC GCAAGATGTG
    76741 GCATCAGTTC CTAATCGACG CATACCCGCT TACTACCACT GAAAGGTATG ATGGGGCTGA
    76801 ATATCTACCT GGTGGCAGGT TTGAAACCGA TGAAAACGGC ATACGGAAAA ACATTCTCAA
    76861 GTACAGTTTC CATGACACCG AGTACCCCTA CGTGTTCCCT GGGTGGATTC AGCGACAGTG
    76921 CCGCAAGTAT GGTGGTGAAG AAACCGCAAA CATTAACATT CTCGCCTACC TTGTCGAATG
    76981 GTGCAGTTTC CACTACAGCA CGAAAACTGT TAAGAGCAAG TTTAAATATT CCATTGAAGA
    77041 CGTAAGTAAC GGAACCCACC AACTCACCCC TGAGCTGACT GAGCCTATAT GGAAGTACTG
    77101 TGTCCAGTAT GCTGTGCGCA ATATTCCTAC CCATAAGAAG GTTATCTGGG ATAATGCTGT
    77161 AAACTTTGGG CCTCTCATGG AACATGCAAC CGTAGCTATC AATAATGGCA CCTATGACGA
    77221 GAAGATTTTT CACGGCGCTT GGACTGACGA GGATAGTGAC GAGCTCATTA TGAACACCCC
    77281 TAACTGTGCG CCGCTTAACG CATACAAGGC GCTGGTAGGT AAGGGTGCAA CCACCGAGAA
    77341 GGAAAGCCAG GAAGAAGAGA GTAAGCCAGT GGGAAAGGTT AAGAGTCGAG TAATCACCCC
    77401 TGAACGTGTG CGTGCCTTTG GTAACTACAG TGCGGCTATC AATGCCCTCG AATGGGGTGA
    77461 GGAATCCCCG GAGGAAGAGG TAGGTGCATC TTGTGACCTG CCGGAAGAAG TGGAAGATGA
    77521 TACTATGCCG GAGGGAGTTG AGGCTATCTT GGAGGATATG GGCTACCTTG ACTCTGTTCC
    77581 GTGGTATTGC TGGGTTTTCC TCTTCTGTCT AGCCCCTGTT GTGCCGCTTA TTCTGCTGTG
    77641 GCTTTTCGCC GCAATGTTTG GCATTTTCCA TTAGAAAGAA AAGGAATAGA ACAAGTGAGC
    77701 AATAACGTAT ACTACGCCTG CCTTATGGCT GTTGCGGACG CTGAACGATA CCAGCGCATC
    77761 ACGCACAGCG ACAGCCTGCG GGTGGCAATT GGTGACCTGT GCGAGATTCT ACCTGAAGGC
    77821 TTCGTAGATA ACCCGCCTTA TGTGACTAAC GATTTTCAGG TCAAGCATAA GGCAAGTATC
    77881 CTACAGCGGG AAACCTATAA GGCGCTAACC GCCTACCTGC CCGAAGAAGA CGAAGAGACT
    77941 ATCTACAACA TTATTACTGG AGCAACCGTG TACACCGAAA CCAACGACCC GGACATCAAG
    78001 AACCTACAGA AGAACCTTTC AGAGATGCGT GTAGCCGCTG GAAAGATTGC AATTAACCTG
    78061 AATGAACTCA AGGTAGCTTC AGCCCTGCAC TCTAAAGCCG CTGATGAGGC TAAGGCAGAA
    78121 ATTCGGGGCA CTAAGGAAGA CCTTTCAAGC CCCACTGTTC GCGCCTTGTC TGCAAAGCAC
    78181 CTGAAGCACC TTTCAGCTTT GGAAATTGTG AATGACGGTA TCAGCAATAT CACTGAACGT
    78241 CTCGATAAGG CACTAGGTAA TATTGGTGAT ATTGAGGTTC AGATTCTTCA GATGCAGTCC
    78301 TATAAGCAGT TGAAGGAACT GACTATTAAG ACCGCCGATT CTGTTCGAGC GCTAGATGGG
    78361 TTGTGCCCCG CCGACTATTC GGGTAAGAAG GTTGGCATGT CTAGTGTTGA TAGGGAGCGT
    78421 GCCGCCATTG ACGGACTTGC CGAAGCGCTA CAGGGTGATG ACTCTAACGC TAAGGCATAC
    78481 CAGGAGCTAG ATAACCTTAT GCTTGATAAG CACACTAAGG AAATTCTAGG TAAGAGCTAA
    78541 TAGGTGGGGA GCCCTCTTAG GTGATAGCTA AGGGGGCTTC CTTGCTATCC AGGGGGCATG
    78601 TGTTGCATTT CACGTTGTTT GGATTTGCAA CCCCCGTTAG GGTGTGTCAT AATAGAAGTG
    78661 TACCGCAGGG TTGGCTTGCG GTTAGCTTAC ACGATACCGA AAGGAACGCT ACACAATGGC
    78721 ACACAATATG AAGTACACTA TCGCAGGCAC CGACCTCAAG GAGGTGGCAC GCTTTTTCTC
    78781 CAAGTTCACT AAGAAGAGCA AGGTAGTGCC CATCCTCGAC CTGGAAGAAA AGACTGTTTC
    78841 CTTCCGACTT ACCGGCGACC CTAGCTACCG ACTCATTGCA GAGAAGATTA TCCCCGTAAT
    78901 CGAGGTTCTG GAATACATCG AAGTAAAAGA AGCCAAGCCG TTCGCTTTGG ACGTGTCTAA
    78961 GCTGACCGCC GCCGCAGAGC GCATGGGTGA CAGTGAAGAG CCTATCATTC TTGAAGTACG
    79021 CCACACCGAG GACGGTGATA AGAAGCCGGG TATCTCTTTC AAGGTAACCA ACGTCCTAAA
    79081 CGTAGTACGT AGTTCCACCA TCTCTCACGG TGCCTTCTAT GGTACTAACC CTTACGAACT
    79141 GGACTGGGTA TATGCTGGTG AAATGATGAC CGCAGACTAC AACGAACTGT GTAAGACCAT
    79201 TGACGCTATC ATGAAGACCG CCCACGCTAA CCCTGTCGGT ATCAATCACC CCCTGATGCT
    79261 CCGTTACGAA GACGATAAGC TGTGCCTGTA CGCTGTAGAC CATTACCGTG TTACCGCAAC
    79321 CAAGGCTGAT ATGCCGTTCA CCCTTGCAGA ATCCGATGAC CAGGTTATTG ACATTCTGCG
    79381 TGGTAACTTC CACAAGGATA ATGGTCTAGC GCTTTCCGTG CACATTGAAG ATGCACCCCT
    79441 AGCGCACCCC ACTACCGACG AAACCCTATC CTTGAGTATC GGTGCTGAAC GTTTCAATAA
    79501 TGGTGCTATC ATTTTCTGGC TTGCAACCAC CGACACTGAG GGCACCGCCG TGTACACCCC
    79561 CCTGTTCCGT TCTCAGGTAA GCGTAACCCA TGAGGGTGAA TACACCCCCT ACAGTATTTC
    79621 AACCCCCACC GCAGTGTACG ATGCAATTAA CGACTCCTCC ATCATTTCCG GTGAACACCT
    79681 TGTAGGCGGC ACCGTAGACG CTAACGCCCT CAAGAAGGCA ATTAAGCAAC TCCAGCCTAA
    79741 GCGTAGCAAG GACGGCTCCG GTGCACCTAT CGAAAGTACC GCCCGTGCCG CGTTCACCTC
    79801 CAAGAACGCC AAGGTACCCT GCCTAATCCT TAGCGCACTG GACGACATTG TATCCGTACC
    79861 CCTGGAAGAC GACTCCAACC TGGCACTACT TGACGAACCG TACAACAAGG CGGCACGCCC
    79921 GAACCTCCGC AACCTGGAAC TGGCAACCAC CTACCACGGT TCCGCTAAGA AGTACCACGC
    79981 ATCCTACACT AATACCCGAC GTGGCTTCAT CTTCCAGATG GACTCCACCC GTGGCAACCT
    80041 GAATACCCGA ACCTCAACCT ACTGTGCTTT CAAGGACTGG GAAGCTCGAA GCGAAGACCA
    80101 GGACATTCAG TAACCCCTAC CCCTGATAGC CCTCGCCCCT ATAAACCATG ACACATAGGG
    80161 GCGGGGGTGC CCGTAATAAC CAACCCACAA TAAGACAAAG GAAACCCCTA TGAGTAACAT
    80221 TAATTTCAAC GACCTCGAAC CCGGTAGCAA TATCCTCACC GAGTCACCCC GTGTCCCCAA
    80281 GAAGAGTCCT TACGAAGCAG ACCGAGAATA TCAGCTGTAC ACTGTCGTTA CTACCGACGA
    80341 TAAGCAAGCT ATCCTCAAGA GCAATGATGT TAGCGAAATT GACTACCACA CCCTGTGGGT
    80401 AGGTGAAGAT AAGGACGGCA CGCCGGTCTG CAAGATTCGA GGCAACACCG ACTACAAGCA
    80461 GGACTCTATT ACGACGTTCC CCGGCGTATG GTACGTGTCT CAGCGAAACG CCTGGTCGCG
    80521 AAACATTCCC GCCGCCATCA GCTCCTACAG CACCCTCGTA GCGGAAGTGT CATACCTCTA
    80581 CCACAAGGGA AAGTTCACTA AGAGTGACAA GAAGTACGCA CAGGAGCTCT ATGACATCAT
    80641 GCAGGGTATT ACGGGTGCTG ATATTGCTGA TGGTAACCCA GAGAAGCTTG AGGCGTTCAA
    80701 GGCGGCTCTA GAAGAGTTCT TCGACTCCAT CAGCAATGTT ATTATGAGTG ACAATAATAA
    80761 GCTGATGATT GCCCGCGCTA AGATGCGTGA ATGTTACGAC TCAATCCTTA AATCACAGAC
    80821 GAACTTCCAG CTACCGTCCC CTGAAGGTGA AACGGTAACC CTGGAAAAGT ACGACTCTTA
    80881 CCCGAACCGC CTCGTTTACT CTGGAACGTT CAAGGAAGGC GACATCTACG TCGTACCCAA
    80941 GGGCAATAAT CAGCCTGCAC CTGGTGATTT GATGTTCCCT GTAACTGAGA TTGACGGTAA
    81001 TACGGTATGG GTGAAGGGCA ATACCCCTGA TATGTTGCTC GGTAACCTGT TCGTAGGCGA
    81061 TACTGACTCG CCTAATAATC TATACTATCG AGTTATGGGC GGCAATCTCC CTGTGCCCTT
    81121 GGGTGATGTT ACCCGCCTGC CAGTTGTCAG CTTTGAAGAC GGCGCAAAGT ACCTTGCGGA
    81181 GGTGGAAGAA CAGAATAAGA TTCTGAAAAC CCTACACCGA GAGCTGTGCG ACATTTTCAA
    81241 GGATACCCAG ACTGAGGTTA TTTATGCTAC GTTCCGCCGC GCATTGCTGG AACTGCGGAG
    81301 TGCTATTGAT TGCGGCTCTA ACGCGGCTCT AGCTCAGCTC AACACCCTCA TTGCTGAGAC
    81361 TTATGATGCA CCTAAGCGCG CTAAGGAAGC CGCTAAGAAG GGCACCCTTA GTTGGCTTCA
    81421 GGTTCTAGTA GAATCCGTAC TTGGTTAATC CCAGTTGATA TACACCCCTA AAATACCCCT
    81481 GGAAGGGCAC ATGAAGCCCT CTGGGGGTGT TTTAGGTGGA ATGTGGATAA GGTGTTACCT
    81541 GTGAATAATT GAAGGCTTAG AGCTAATTCT AGGCGTTTCG TAATTTGCGA AATATGGCAT
    81601 GGTGTGCCAT AATAGATATA TGCCTATTGG CACTATCCCC TGTAGGTATA TACTAGTATT
    81661 GAAAGTCAAG AAATAACCCC CCTCTCATAC AAGGGGTATG GATAATTTTG AAAGGAATGT
    81721 ATCGTAATGT CTCGCACTCG AAAGCGACGA GTCCCCGTCA CTCGACCTAT CAACCGAATC
    81781 TGGGGCACAA CCCTCAAGTG TTCAAAGACT GGCAAGGTGG GATATAAGAC CTGGCAGGCG
    81841 GCAAACCTAG CACTAGCGGC ACTACGCGGC AACTCTAAGC GCCGAATCGC AATGTTCGGT
    81901 GAAGACTACC GCGAACGCAA TGAAAAGCGC TACTACAGGT GTGAATATTG CCGCAACTGG
    81961 CACCTAACCA GCCTCGCACT AACCATCAAC CACAAGAAGG CGGCGGCATA ATGAGCAAGA
    82021 AGAAAAAGAA GTCTCAAGCT CCCGAGTCGC CTAAGCCGCC GGTACCCAAG CTACCAGAAC
    82081 CCACAGTATA TGCCACACCT CAAGCCCTAA CCGCATATGG GCGCACGCGA GGAATCGGGC
    82141 GATACGCGGC ACACCGCCGC CGCAAGAACA GGGACTACCA GACCCTAGCG GCTAAGATTG
    82201 AGAAGCTTGT TTATGAGCGT GAGCACGCCC GTAACAACTC GCTCCAATAC AAGAGTAGTA
    82261 GGGCACGTAA GGCGGCTCAG AAGGCTAAGG TGTGCGTATT GCCGCGCGGT AAAATTGCTT
    82321 ACCGTACACG ACGTGACGCA CTGGAAGTGC TGGCTGAGAT TAAGGCTATC CGCCATGAGC
    82381 GGGAAAAGCT AGGTGTACGC ACGCGAGCTC ACCGCATGGA GCAGAGCGCT TATAAATGCC
    82441 ATGCCTGCGG GTATTGGCAC CTAACCAGCA TGAAGGCTGA GCGTAACGAA GAATCCAACG
    82501 AAGACGAATA GATATAGAAA CCATAACCCC TATGTGAGCT AATTCACCTG AATCTGGCTT
    82561 GCATGGGGGT TAGGGGTGTG TCATAATAGA TATGTACCCA GGAGATGTGG GGTACGGAAA
    82621 ACACCAACCA AGGAGTGAAA CAATGGAAAA CGACGGTATC ATCACCGCAA CCCTGGACGT
    82681 ATATGTCACC GAACGCGGCG CATACAAGAA CACCCTCATT TGCTCCGACC CGGTAGACTA
    82741 CAAGGAAACC GTACCCCCTA CCAAGTGGAA CGTTCAGATG AAGCCCATGC CCCGCGTAAC
    82801 CTTCGCAAAC CGCCCCGACG CTGAAAAGCT CATCAAGGAG CACTACGAAG GTTACAGCTT
    82861 CAAGGGTGAA GACGGAACCG AATACGTTAT CGTTCACCTC ATGCACTTCA GCAGTGATGA
    82921 TGATTGCTTC GTCTTCGGCG CAGACCTCAA GGTCAAGAAG TAGTTATAAG CCATAACACA
    82981 AAGGCGGGTA AGGCACTAGC CCCTTACCCG CCACATGTGC TACCATCAAC AACACAGACA
    83041 AAGGATAAAC ACAATGGATA ATCATGATTA CAGTCAAGAA CCGGCAGTGC AAGAAGCCCG
    83101 CCACGTCATC AATGCAACCA GCGACTTCGG GGCAGAAGTA ATCACAACAC TCATCACCAG
    83161 CAAGACCCCC GAAGTCAAAG AAGCAACCAG TAAGCTCGAT AACGAATATC TGAGCGCCCT
    83221 CTACGCCGAA AAGGTAAACC TAGAAGAACT AATCAGTAGC GAAACCCTAG ACGTTACCGC
    83281 CATTACCCAG GCAACGGATA AGCTCAAGAA GAACCTGGAA TCCGCTAAGC AGGCGGCACT
    83341 CAACATGGGC GTAACCAGCC CGCAAACCAG CAAGAACTAA GAAAGGCACC CCTATGCGAC
    83401 ACATGTACCT CCTAGCAGGC GCACCCGCAA GCGGCAAAAG CACCTTCATT CAGGAAGTAG
    83461 TGGAAAAGAA CCAGCTCGGG CGCATCATCT CATGGGACAC CTACCGCAGT AAGTTCCGTG
    83521 ACCCCTGGGG CGGCGGCTCC CGTGACCTGA ACACGATTGA CGCATGGAGT ATCGCGCCCA
    83581 TGAGTAAGCG TCAGGAAAAG TACACAATCA ACCAGTCCTA CAGCGACACC GAAATGTTCA
    83641 TGCAGATGGG TGAAACCATC TTCGTTGATA ACACCAACAC CACCAAGAAG AACATGTCAG
    83701 GCTTCCTTGA ACTAGCCGAA AAGTACGGTT ACCGCACCTG GGTAGTAGAC GTACAGGGTG
    83761 ACCTAACCCT AGAAGAACTC AAGGAACGTA ACCGCGCCCG TAAGGGTTAC AAGCGTATCC
    83821 CTGTGAATGT TGTTGAACGC TTCTACGAGA ACCATATTCA GACCCGTAAG AGCTTCAATA
    83881 ACCTATTCCG GGACACCCCC TATGTCGTAG GGCTCATCAC CCCTGACGAA GTTCTACCGA
    83941 ACCTTGCCGT AGGTGCGAAC TTCACCGAAA CCACCAAGGA CAACCTGAAC GGTGAACCTG
    84001 TGAACCTGGC AGACACCTAC AAGCGTGTCG TACTCATTGG CGACATTCAG GGCATGGGCA
    84061 ACACCCTAGA GGAAGCTATC TACGACATCG ACCCTGACGG TCTATCCTCA TTGGATACGC
    84121 TGTGGGTATT CATGGGTGAC CTGTTCGACC GTGGAAACAA CCCTGTCAAG GTAGCAGACC
    84181 TAGTGTTCCC CTACCTACAG TCCGGTGCCC CGAACGTAAA GCTCATCAAC GGCAACCATG
    84241 AGTCACTACT CATGAACGTC ATTGCAGGCG TGAACGACAA CAAGGACGCT AAGGAAACCC
    84301 TGGAAGCCCT CACCAATGCA GGATACACAC TGGAACAGAT TCACACGGCA ATTCAGAAAG
    84361 CAGTACCCGC CGCCGAACTG AAACTAGAAA GCCTCCAGCC TGACCACACG GTAGCAACCA
    84421 CCCACCTGTA CCTATCCCAC GCAGGTGTAC ACCCGAACCT ATACGCCAAC TCAACAGCAA
    84481 CCACCCCGCA GGGTGAATTG GTAACCGGCG TATACGCATA CCCGCTCACC TACTGGGAAA
    84541 CCGGGTACAG CACCTACTAC AGGGCACGCG ACGGGTACAG TAGCTACACC GAATGGGCAC
    84601 CCGCCCTCAA CACCCTATAC AGTAAGGCGA CCAAGGCACA CAATAACGCC GAAGGCATCA
    84661 AGGGTGATAC GCTCATTGCT GTATGTGGTC ACCGAGGCGG ATACGGCGAC CTGAACCAGT
    84721 ACCAGAACCT CATTCCCCTA GAATCAGAGG TAGAATACGA GCACGGGCAC CTATCCGTCA
    84781 TGGTGTACAC CAACCATGAA GCGGCATACG CAAACGAAAA CGACCAATAC AAGCACGTAT
    84841 GGGTTGGACA GCGTAAAGAA TACGCCGGGG ACAGTGACCG TGTACGCGAC TGGGTACCCA
    84901 AGCCGCTCGG TGACGCACCT ACCGCGTAAA CCGTAACTCT ATAAGCAAGA AGCCCCTAAC
    84961 CGTTCATTAT CGAATGGTTA AGGGCTTCTC TTCGCCCGCT TATTTGAGAT GCAACACCCA
    85021 AGACAGTTAT CCTTAGCTAT AACCATGTGA TATATGGTTA CATCTTCAGG GGTACGCCTT
    85081 GAAGGTAAAT CAGGAAAGGA AAACATTTCT TGAAAAACAG TAGCAACCCT GTTATTCAAC
    85141 GGCAACTAGA CCCTGAAACA AGTATTCCCG GCACCTGGGG TGCAAGTACG GCACCCCTAA
    85201 CCGTCGGTAA TGTTGCCTCT AAGTCATGGT TGGCTCTAGC GTTCCTCATT GCGGGTGCTG
    85261 TGATTGGTTG GCATGTACCA ATGGCTATCG CCGTCGTCGC CGCAATTATC GCGTTCGCGC
    85321 TAGGACTATA CCTAGTGTTC AAACGCACCC CGCTGGGGGC AGGTAGTGTA CTGACCTATG
    85381 CGGTTATTGA GGGCATCGCC CTTGGTGCCG TATCAGCGGC TTCTCAAGCG CGGTACCCTG
    85441 GTATTGTGCT TGCCGCCCTA TCAGGTACAG TAGTGGCGTT CCTTGTAGTG CTCATTGCGT
    85501 TCATGTTCGG TCTTAGGGCT AACCCTAAGA TTACCCGCAT TGTGGGACTC ATGGCATGGG
    85561 CTTACATTGC TTACCTGTTC GTTTCGCTAG GTATCGCAAT GTTTACCGGA TTCGACACTG
    85621 GTAGCGTTTC CGTGATGGGT ATCCCGCTTG GTGCTATTCT TGGTTCCATT GCTGTTGGTA
    85681 TGGGTGTGTA CTACATTCTT GTAGACTTCA CCGATATTAC ACAGGCTGTA CATTCGGGTG
    85741 CCTCTGAGAA CCTGGCGTGG ACTCTTGTGT TTGGCTTGAT GCTATCTATT ATTTGGGTTT
    85801 ACGTTGAGCT TCTTAGGGTT CTTCGTTACG TATGGGGCGA CTAGCCTAGT TGCTAATTGG
    85861 ATAACGTAAA TTCCGTAGGG GGTTTGCAGT TGGTAATCAC TGGCTGTAAG CCCCCTATTT
    85921 TCATGCCTAT AACTTAGCGC GGCTCATTTC ATATGGTTTC GAGTTACACA AGGGATGGGG
    85981 GTGTGTTATA ATAGTTTGCG TAAAGGTTTG TTTTACTAGC ACCCCCTCTG GCCACAATTA
    86041 GGTAAAGCCA ATGACCCTCA CTAAAACTCT ACCCAAAGCA ACCGGTCGCC GTGACATCAC
    86101 TACGGCAACC GGTAAGCTGT ATTTTATTTA CGGTAACGAA AAGCAAGCTA TCGAAAACGG
    86161 TACCCCTCTG CCGCTTACTG TTATTCTTAA TGCCGAAGAC CCGTGCAACC CGGAAGAAAC
    86221 CCTATACCTA CGCGACCTAT CCAACCCCGA AACAGTCAGT AGGCTAGGTG AGTTGGTGCG
    86281 ACAGCCCCTC GGGTACGCCG CAAGCGCCCA AGAAATCGCT AACGCTTACC TACAGCTCGC
    86341 AAACCAAACC CCGGTACCCC TAATGGGTAT TACAACGAAT GACACTAAGG ACACTGTAAG
    86401 GCTAGGTACC AATATCTACC CCGCCGGGGA CGGTAAAGTG GACACGTCAT GGGTGAGTAT
    86461 GAGCACTATC TTCAATAGTG ACGGATACGA CCCTAGTATC GAATATGCGC CACCAACGGC
    86521 TCTAGATGTA ACCGTGGATA TTACCACCTA TAGTGACATG ACCCACCCCG GTTACAGCCA
    86581 CGGTGACGAT AATCTTATCC CCGGCTGGTT CCACTGGGGC ATGAAGAACT ACGACACCCT
    86641 GGAATGGGAA GTGTATATTG GCGACCCTGA CCACAACCTC AGACTCGTGT ATGGTGAAGT
    86701 AACAGTCGCA AATGGTGTAA TCCACCCGAA CATTGGAATC CAATATTTCG ACCACGCCCT
    86761 AGTAGGACAC CAAACACCTC CATTCACTGT GCTAGGGGCA CGATATGACA CCCAGCCGGT
    86821 TATGGAAAAT GGTATAATGG CGTGGTACCC CGTAACACTA GCAGTCTAAC CACTAAGGAA
    86881 GGAAACACCT ACCAATGGGT AACAATATTC CCGTAAACCC GAAAGCATCA CCGCCGGACA
    86941 CTACCTTTAC CGCTACCACT GACATTATTC TAGGTATCGG TAAGCCTGAA GGTGAACCAC
    87001 TCACCCTAGA CACCCCCATC GCCGTACTAC AGCGAAGCAC CTTCACCAGC GAAGAGAAGA
    87061 CGCAGTACGC GACCGGGCGA CCCGGTAGCT GGTCACCCGG AACTATCGGT GACCTATTCC
    87121 CTGAAGCTAC CGAAGCTACC GTGGGTGCTA TCACCACTGA GCAGGTCATG GACGCATACC
    87181 TAGCAACCGA ACCGCAGTTC ATCTACCGAA CCACGCTAGG TGCTGAAATC ATCATCCTTG
    87241 TAGTCCACAA CCTAACGAAG CCCACCCTAC CTTACCGTGA AGCAACCGAG GAAGAAGCAA
    87301 CCACCCACGA CAAGGGCGAA AGCATCACCA CCGACAAGTA CCCTACGCGA GTAATCGCTG
    87361 AGGGTATGGA AGCAACAACC GACGTGTACC GCCCCGCCCC TGACGTTATC CTGAACCTGG
    87421 TTAGCACCTA CAATGATAAT GCTGACATGG TAAACAGGGA CGCATACCCC GGCTGGTATG
    87481 TTTGGAAGAC TGTAGACGGC AAGCTCACAG CAAACGTAGT ACTAGGGGCA CCCCTAGCCG
    87541 AAAACTCGAC ACTGAACCTT CTCGAAGTAG AAGCAGGGTA TGAGCTTGAT GGTGACCTAG
    87601 AAAACGCCGC CGAAAACGGG GAAGACCTAC AGGCACTACT TGGTCTAGAC TACTGGGCGA
    87661 AAAACCTGGC AGACATGGCA CCTACAGGTT ACGCCACGAT GGGCGTACTA CCCGGACACC
    87721 CTACCATGAC TGAAGACGGG TACTCATGGC TCCCCGTGCT ACTGGCAAGC AAGTAAGCCC
    87781 ACCCATAACA CCTAAGCCGC CCCGGTCAAA CCCTGAAACA GACCGGGGCG GCAACCCAAC
    87841 CAACAGACAG GAAACCACCT ATGAGCAACA TCAACTTTCA AGCACTCGTC AAGCAGGTGC
    87901 GTGACTATGC GGAAGGAAGC ATCCCCGTAA AATCGGCAAC CATCAACGCT GAAGCTGTTA
    87961 TCCAGAACAG TCTCTACCCA CGGAGTGCAA CACACCACAA CCTACTCAAC ACCATTAGCG
    88021 ACTTCCGAAA GACCCTCAAA GAACGAGGAT ACGTAACCTA CGGCGAACTA GCGAAGCTCG
    88081 ACGTAGCAAC CCAAGAACTC TACTACGAAT CGTACAAGAC CGACCTGGAA ACCATTAACC
    88141 AAACCCTCAA GGGAGGAACC GTGTTCACCG AAACCAACAA CCCCGCAATC GCAAAGCTTC
    88201 AGAAAAACTA CCTCACACAC CTGGACACTC TGGCAGACCT TGCAGACCGC CTACAGGTAG
    88261 TCCGTGACAA CCTGAAAGCA TACCAGGACG AAAACGCTAA GCTGACCGAG ACTATCCGTG
    88321 CCAGCAAGGA AGATAACGAC AGCCCCCAGC TCATTACCTA TATGATGAAA ATTGAGGCAA
    88381 ACAAAACCAC TATCGAATCC TACGAAGAAA CCCTCGGCAC CCTCAGTAAG ATGTTCACCA
    88441 AACTACACAC CGAAGCTAAG GGCATGTCCG GTCGAATTGA ACAGCTCACC CTCACCGAAA
    88501 AGGTAGCAGA AGCAATCAAC CAGAACCGAC AAATCCTCGA AAGCTACAAC AACCTCACCA
    88561 CCAGTGGCGA CACTATCAAC GTTGAGAAGG AACTAGCAAC TAACCTCGCT AAGGTGAACA
    88621 TGAGCCTAGA ATCAGACCCG AACATCGAGA TTCTAGACAA CCTGGCATAC GCACAGAAAA
    88681 TCGCTGAGAT TAAGAAAGGC AAGTAAACAG TCATGAACAA GCTCGACTTT TTTGGTGTAA
    88741 CCCAGAAAGA GTATGACATC CTCGACCTGT TCCGTGACGC TATCGCCAAC ACCAAACAAC
    88801 TCAACACCTC ATCATGGTAT GCGGTGAATG TTGATACAGA GAACCATGAG ACAGCCTACC
    88861 ACCTATGCGA CGGCTACGAC GTGGACGCTC TTCTATATGC TACAGGTAAA TACAGGAAAC
    88921 AAGGGTTTGC ATCTTGGGAA GGATATTCAG CTGAAGAGGA ACTGTGTGAG GTGGCAGAAT
    88981 CTAAAGGCGC AATCGCCCTA CATAATGTAC GTATGGAAAA TCCAGAACTG CATGATAGTG
    89041 GCGGATACCG TATCCTCGTT CGGGATGTTG CCGTCAAGCC GCTCAATCTG ACAGAAATCC
    89101 TAGCCGAAAA CCCGACACAC ATCGACACCA ATCCTTATTA CATTCGTGGT ATCGGTGGAA
    89161 CAATTAGGGT GCGGGGCGAT AGTTCTGACA CAAAGTATCT AGCCAACCAC ACCCTATACG
    89221 GGGCAATCAC CAGCAACTCT GGCAACGAAC TAGAACTAGG CAACCTTGGC GATACGTGCT
    89281 ACGCCTGCGG AAAGGGTATT AAGTTCGGCA TCAAGGAACA GTACCCGCTA CTCACTAAGG
    89341 AACAGCAGGA AAGCACTGTT GGTCGAGCCT GGGGTCTATT GGAAGCGTTG TATAAGGACA
    89401 TTCGTTCACG TCGAGGTGAT TTTAGTGAAA TCCCATCTGT AGATGAAGTT CTTATGCTCG
    89461 TGCACGGGTA CGGTGTATTC CCCGAACCGG AACAGGTGAA GGGCAAGAGG CAGAAGAATA
    89521 AGCGAAAGCT GACAGCAACC CCTAAACAGC ACCGAGAAGT AGAAGCAAAC CTACAGACTA
    89581 GTGAAGCGGT AGACAAAGAT ACCCGAAACC ACAAAGAGGG AAAATCCAAG CGGGAACGTC
    89641 GCCACGCCAT AGAAACAGTC GTTTGGATTA TTGTTATCCT TGTATGGTGC ACACCGCTAA
    89701 ATCATCTAGT GCCTGGGCTT GAAAGCATCA GCCCTGGGAT TAAGCTCATG GGCACACTTG
    89761 CTCTTATGTT GTGGGGTTAT CGTATCCTCA AGTTCTAGAG CTGACCTAAC TAACACAAAG
    89821 GCGCTCACCT CCTAAATCCG GAGGCGAGCG CCTTTTAATA TGTGGTGCAT TATTTAATCT
    89881 TCAGCTAGTC CGATTGTTTC ACGGATAGCC TTATCTACTG CATCCTTGAA CATGAAGGAT
    89941 ACTCGGTTAG GGTTCGTACA CTTGAATAGT TCAGGAATGA CAGTGTTTTC AACCTCGAAC
    90001 CACGGGTCAC CCTTACGAAC GCGGGCAAGC TCGGTAGACA GTAGCCATAG TGTCGAGTCG
    90061 TCTGCTTCGG GGCTAAGTCC GTGAGTTACC GTAAACATCT TGCGTAGTGG CATCTCGGCA
    90121 TCATTTGAGA TTGCCTGCGG AATGTACGGG AACACGTCAG GGAACATGTC ACCCCACGCG
    90181 GGGTTTACAC CCATCTTGCC GTTACTCTTA TTCAGGGTGA AGGTTGCACC CTTGCCAGGT
    90241 TCCACTAGCT CGCCATGCTT ATTGACAAGC CAGAAGCTAG AACCATCAAA ACGTGCCTGA
    90301 ACGTACTTAC CGTCAATACC GTCGGGTGCA AAGTATACGT GCGGCTCACA ACGCTCATTC
    90361 ACTGAGATAA GTGCTAGAGG CCAGGTAGAT GGGTTATCAG CCAGGATTTC ACGGTTCCAT
    90421 TCAGGGGTCT TACTGTCGCC CGTGGGGAAC TGTACGTGTG TATCGTTCTT CTTGCTGATT
    90481 TCCATGATTT CCACGAAAGC GTCCTTGTAT TCTTCCATGA AACACTTAGC CAGCTCTATG
    90541 GTGCGCGCAA GGTTAGCGCG GGTGGGTTTG GGTTCATTGG TGAACTTCAG GTCTTCAATT
    90601 TCCATGAGGT TATTCCTTTC GGCTGTTACT TTCAGTGCCT GTAATACACT AATTGCTATT
    90661 GGGCTTATAA ATCATGCTAC TATTATAACA CATGAAAATT GGGGCTGGGT TCAGACCGTA
    90721 ACTAATCTTT ATGGAAGGTT TCAGTAAAAG TAGAAACATG GATATTCAAA ACATTCTAGA
    90781 CACCGTAGTT CACGCACTGT CTCTAGCAGG TATCGCTGTA GCGGTATTTG TAGGTCTTAT
    90841 CATTGTGTCA TTCACCCTAT CGGTGACCAT CACAGCCGGT TTCGCTTTCA CTTTGAAAGA
    90901 GATTCTACTA GGTGACGACG ACGATGACGA TGATGACGAC GAAGAAGAGA TTGAGTGCGT
    90961 ATGCGGCGAG TGCCACATTG ACAATGGAGC AGATAACGAA TCCGGCGAAG AAGACCAAAG
    91021 CGAAGACAAG CCAGGGGAAA TCTACCCTAT CGCCTTCACC TTCGGCAGTG AAGAGTCACC
    91081 CAACAACGGC GTAGCAGGAA TCACCCTGAG CCAGATTGGG TACACAACAA CCCCCACCTT
    91141 CATGCAACAG TTCACCACCG CCCTCATCAC CCCCGAAGAC GAACTCAAGG GAAACATTCT
    91201 AGGACAGTAC ATGGTGGCAA GTAGCATCAC CCTAGACTCT TTCAGTCACC TCATCGACCC
    91261 GCACGAACTA GCAGAACAAG TGAAGAAGTG CGACACTGAA TATGAAGCCG CCTGCGAAGC
    91321 CGTGAAGCAG TGCCGTAAGG AACTTATCGC CTGGGGTAAC GTATCCAACG AATCCATGCA
    91381 GACCCTACAG CAGGCTAAGC AGAACCTCAT TACGGCTGTT AAAGCGTCCT ACTTCACCCC
    91441 GGAAGACGAA ATTAGCCCTA TCAACGAGTA AGGTAAACCA CTGTGGCAAA GAAGCACACA
    91501 TGTGCTAAAT GTGGTATTGA ACGCTCATAC GACGCATACA CGGCGAACTG TGAAGCGTGC
    91561 ACCAACTACC ATAAGCAACG CGCATACGAC AACTTCCCCA ATAAGTACCT AGAAATGACC
    91621 ACCCGCGCGA CAGCTCAACA GCAAACCTGT GAGTGCGGAA CACCAGAACT GGAACTTAAC
    91681 GACGACTGCA AGCAGTGCCA GTACAGGCAC TATTGGTGGT GGACACTCAA TATTGCCCAC
    91741 AGCCTATGGG GAAACCATAA CAAAAGGCGA ATCGACCCAC CCTGTAGTAC ATGCCCCGCT
    91801 TCCCCCTGGA ACGTAACCCC AGGATGTGAT GGTTGCGCAC AGCGAGCCGC CACAAACAAA
    91861 GCCCTCGATA GGCTCTGGAA GCTTGCAGAC CTGAAACCCG TACCGTGGAC TACTAAAACG
    91921 TGTAAGAGGT GCTACGCTCC CGCAGGCGTA TTCACCCCTG GGTGCCACAC CTGCAAAAGG
    91981 TCAGCGAAGG TAGCAGAAAC CAAAAAGAAA GCAACCCAGG TAGGACACAA GGCTTTCCAA
    92041 CTGGTATCCA ACCCCGGCGG TGACACGACC CCAGGTGGGG TACTATGCTA CACCTGTTCC
    92101 TCCTACGCTT CCGATACCCC ACATGCGCCA GGCAAGGATG ATTCAGCAGT AGTATGTTTG
    92161 GTTAATTCCA GGGATTTCTA CCGCCGTAAC CCAAACCCAC CAGTAGATAA GCCACTATTC
    92221 CCGGTAGTAC CTGAACATTA CTACTGTGCC GAATGTGGCA TCAAGGACAC ATACATGTTT
    92281 GATGACTGCA AAACCTGCTA CCAGAGGCAT TATCTACGGT GGAAGTACGG GAAGCCCACC
    92341 ATGTACAGCT TCTATCTGCA ATACAAGCAT GACGAGAAAA CGAAGCCTTA CCTTTGCAAC
    92401 GGTGTGAAAG CTGACGGAAC CACCTGTGAT ACACCGACTA TGCTGTTTGC CGACGGGTGT
    92461 GTGAGGTGCT ACAATCGCTA CCAGAAGCGG GTTAGTGACC TGCCGGACGG CACAGAACTA
    92521 GCCTACCCGT CACCTAATGT TGCAATCAGT GAATCTCAGC GCTGGCACAC ATACAGGATG
    92581 GGGCGATTAG AAGAAGCTAT CCCGTATCGA CCACTGAAAT TTACACCTTG GAATATGACC
    92641 GCCTGGGCGA ATGTGGTATA ATTTTTTCAT GCGAGGCGCA AGCCCGCGTC ACAATCCACA
    92701 AGAACACTAA GGAAAACAGT ATAATGCCTT CTAAGAAGCC TTTTATCTTC TCCTACAACA
    92761 CCGGCAACGA TAACACTGCC GTACACCAGG ACGCGCCCTG CCCGGTCAAG GACGTGCCCG
    92821 TCTATTTTGC AATCATTGAC GGCAACCTCT ACGTGGGTAA GAGTATCGCC CGCCGCCTCT
    92881 ACGGTAATGC TATCGCCGGT AACTATCTCA GGGGTAAGGT GAAGAAGGAC GAGGAGTTCA
    92941 CTATCACTAC CCCACAGGAA CACCGCGCGA AGAATCTTCG ACCCCAGGAA ACGTATGTGC
    93001 CTATCCGATA CGTCATCTCC GCTATCGCCG CCCGCAAGGA CAAGCTCGAA GGTGCCCAGG
    93061 GTATCATCAA CTGGCTCCAG TCCGTCCTGT ATGAGGTGGT ACGCTACCAC CCGAACACCC
    93121 CTGTCGCTAT CACCGCGAAG GGTGACGAGA AGAAGGCACG TGAAGCCCGT GAAGGTAAGT
    93181 ATAAGCATGT CGCGTTCCGT GTAGATAACC CCACCCGTTA TGTGACCCGC ACTAATGGTG
    93241 CATCACCTAA GCTTTTTGTC CGGTTCTTCC ATGACGGTAA GGGTAAGGTG TTTGTGGCAG
    93301 TAACCGACAT TGCACGTATC GCTGGTTACG CCCCGGCAAC CTTCCAGAAC AAGATTCGTT
    93361 TCAGCAAGTA TCGTGGGCGA CTTGCCGCCC ACAGGTTTGA TGAAGCTATC AGCCCTCTCG
    93421 GTGGTACCCG CAAGCTTAAT GCTATTGAAA TCCGTGACAT TCTAGAGTTC CTAGAAACCC
    93481 ACGATGAAGC GCCCGGCACC AACCATAAGC ACGCTATCGA ATGGCTCAAC ACCGCCTTTG
    93541 ACACTTTCAA GAAGGACTAC CTTATCCCTG ACGAGATTCA GCCTGCACCT GAGCCTTTGA
    93601 AACCTGAGCA TGTGCATATC CCCGAGCCTG CACCCCGTGT TGTCATCAAC AAGGAAAAGA
    93661 AGGTAGAAGA GCCGCCCGCC GAGCCCGCAA CTGATGAGCC TGTAGAGCTT GCAACTGATA
    93721 AGGTTGAACC TACCGAACCG GCTAAGGTAA CTAAGGAAGC TAAGGCTGAG ACTAGCAAGG
    93781 TAACTAAGGG TAAGACTATC AAGAAGCCCA GTAGCGCCAA CAAGCCTTGC AATGACGATA
    93841 AGCCCTGTGG TGGTAAGAAG TCTTGCGGTG CTAAGGGTGG TTGCCCCGGT AAGGGTAAGC
    93901 GCACGGCTAC CGGCGCGGAC ATGTCGGAAG CGGACGTTGA AGCAATGTGT GACACCCTCG
    93961 CGAAGCTGTT TGAGGGTAGC CGCTCCGGTA AGCCCACCAA TGAGTCGGCA GGTGAGTTCC
    94021 GTGACCGCCT CGTGAACCTT ATTGATATGG TCACTGTTAC TTGTGTTGCC GCCTCTAGTA
    94081 AGGATGTCCC GGCATCTGTC CACCAGGAGC TTCTGGCAAT GCTTGCACCG GCACACAACG
    94141 CCCTGCGTAA GCTGAATACC TACAGCAAGG CATAATAGAA TAGTGAACAC CTTATAGGTG
    94201 GTATTCAGTA GAATAAGCGC CCCACATACA TCATCTAGTA TGTGGGGCGC TTTAGTGTAT
    94261 CCACTTTCCT ATGGGTCTTG CAGACCGTAT AGTGCGTATG CCCTCTCGCT ATTGTTGAAC
    94321 AGTGGCTCAT ATGTAGGGTC TTCGTTACCG AACATCTCTG CTATGTAGTC AGCTATTTTG
    94381 CGGGCTTTCA TATCGTCTAC GCGCGCACGT TTTTCACGTT TCAACATAGT AGCGAAGTCG
    94441 TATGCCTCAC AAGCTAGTAG CTTATCGCGT CGCCGGTTCG TGTTCCTTGC CGCCGCTACA
    94501 GCCGCCCATG CCGCAACATA CACGCTGGGG CGGTGGTTTC GGATATATGC CGCCCACGGG
    94561 TTATATTCGG GCTTGCCGCC GGGTCGCCTA ACCATTTTTG GGTACACGAT ATTGCCGATG
    94621 GCGATAATGT CGAACAGCAT GTCAGTTTGG GTTGCCCATT CTTTCGCATA GATGAGCTTG
    94681 CAGTCACTTT CAGCACTATG GTTTGACTTC CATTTTCGAG GTATGGGCTC ATCAAGAATA
    94741 ATGAAGATGT CCTCGTCACT GTTTTGGGTA GCTAGTCCGT TTGCTTGTGA ACCGTAGTAT
    94801 CCGTAGGCAA CTATATTCTC TGCCCTGTAT CCCTTGGAGG CTACGTGAGC TGTAATTGCC
    94861 GCCCATGTAG GGGTTTTCAT TGCTTTTCCT TTCATGGAGT GAATATATAG GTTTATTATA
    94921 CCACTATTTG AGATTTTTCG TATTTACCTT CCCTTGTATG CATACTTTCC CAAAAAGTAT
    94981 GCTATGCTCA TTGCATGATA TGACATAGAC CACAACCTTA AACCCTAGTT GGAAGGTTTA
    95041 AGCTTACATA AACCTTAAAG TTGAGGTTAA GTAATATTGT AGCTATGCAT AAATATTCTG
    95101 CATACAAGCA TTAACTACTA CTTGAATGAA AGGCTATCTC TTTTGAAGAG CACTAAGCTT
    95161 TACGCCGTGG CTTTCGCGGC ACTAACCCTA TTCCCCTCTA CCTTTGCATC TGCCGCAACC
    95221 GTAGGCTCCA ACCCCTGGGA TAACCACCAC GGAGAAACCG CACCCACCAA GACGGTAAGC
    95281 ACCAGCAACG GTAAGCCCTG CCTCGTGACC GGCTACCGCA ACGTGCCCCT CAACCCCGAC
    95341 GGCACTACTG TTAATGCCTT CTGTTTCAAT AACAGTAATG AGACTAATGA AAAACTGTCC
    95401 CCCTACGCCG CTATTGATGC CTCCAAGACA CAAGAAGACC TTTACAAGGT TCAGGACACC
    95461 GGCATTTGGG GTGCAGGTCA GCAGGTAGCA CGTGACACTT TTGCCTATCA GAAACTCCCT
    95521 GATAACACGC CCGTGCTTGA GAATAGTCAG AACATGAATA GTCAGCACCT TGTATACAAC
    95581 CGCACTATCA ATAAGTGGCT GACCGCTGAA AACGTGAACC GTAAGGGTGC TGGTCAGGAG
    95641 CTTATTCCTA CTCTCACTGT TGATTCGTCT AACCCGAACC AGGAATACGT AGAGGTCGTA
    95701 TCGCGTGATA ACCGCGCCCT CACCAGCGAA GCAACCCGCC GCCTCACTAT GGGTAGCCGC
    95761 CCTATGTCCC TATGGTACCT AAAGCACCCC AATCCCTCTG GCGATAAGTC TCTAGCAACC
    95821 TACGACACGG CAACAGGTCT ATGGACTTCC ATGTTCCACG TCATGCAGGA CGCACCCGCA
    95881 CAGACCTACA GTACTACGGC GACTATTAAG ATGTCTGAAG ACGGCACCGT ACCGAATGTT
    95941 GAGAAGTGGA TGGGTGCTAA GGATGAGTCT GCCCGTAAGA AGGTGAACTA CGACACCGCG
    96001 TACTTCACTA GTGCCCCTGT AGAGGGTAAA GCACAGACTG TTGATACACA GAGCGCACAG
    96061 CTTCAGGCTG TACCGGGCGA TAAGACTACT GCTAAGGATG GTCTAACCCC TGTCTATACC
    96121 CCAAATAACC ATGTCTCACC GTACTCTGCT GGTGACACTA TTACTATCCA GCCTTATGCG
    96181 CGTGACCTCA AGTATGACCG TGACATGCGA TACCCTATCG GACGCGGGCA GACTTTCCGA
    96241 CTAGTAAACC CTGTCGATGG CGTGACCATT GACGCACACA CGGGTGCTAT CACTGCTACC
    96301 CGCGCGGCGG TTGAGAAGGC AGGCGGTACC CTGAACGTTC AGATTGAAGC CGACTGGACT
    96361 CCTGTCATTA AGTACTCGTC TGGTGGTTTC ATGGCTGGTA TCCCCAACTT TGGTGGACTA
    96421 GGCGAAAACA ACTACTGGCT AAACCTTGCA TCTGGCACTT CGTCTGTTGT GGGCATGGCT
    96481 AACGAGAACA CTCAGATTGG TATTGATGAG CTCCGTCGCG GCAAGATTGA ACACGCCCTG
    96541 TCTGTGACGT TCCCCAACTA CCAGCGCGGT GCATCTTTCC CGGCGAAAAT GGCTGACGGC
    96601 AACATTGATG CTACCAAGTA CCCGGAGGCA CCTCACGCTG GTCAGCGTTG GCGCTTGCCT
    96661 GCCAACTTTG ATACCGACGG TTATCTGCGC TCTATTGGTC TTGACGGGGA TAAGATTCTT
    96721 CGTATGCAGA TTGAAGCCGC TAAGGAATAT GGTGGCATCG TCACCGACCG AAACCTTGCA
    96781 ACTATCGCCT TCAACTTTGA GTCCGGCTGG TCTTATGCTC CTGCCGCACG TGAAGGTAAG
    96841 AACATTTATA CGGATGAGAC GGTTGAGGGT GGCTGGTTGA AGAAAATGTT TGACCAGCAT
    96901 CAAGGTAACG GGGCGTTCCC GTGGCAGGCT GTCCAGTGGA TGCCAATGAA CTACGCCGAA
    96961 CTCCCCGAGG GAAGTAAGGG CGTTCAGGAC ACTACCGTGA ACTGGGCTAC CAACATTGCA
    97021 CCTAGCGACA TGACGGTACG CACATTCATA CCTGACCGTG TGCATGAGAA CGGATACGTC
    97081 GGACACGCCA CTCACACTGG GCGTGATGCG CGAACACTCA CTGTAAATAA TCCCTTCATC
    97141 ACGCCTCTTC TAAGGGCACA CTTCGAGGAA AGCCCAAGCA CGATTCTTCC CCTCGCGTCA
    97201 GATAACGGCA TAGTTGGTGG TGAAGAGCTG GGTATAAACA TTGCCCCAGT GCGTGAAGGC
    97261 GTATCATCTA CATACCACCT GCCGGTAGCG GGAACCACCC CGACGGATGC CGGTAAGCGC
    97321 TGGGCGGCTC TGGAAGATAA GAGTGACTGG GGTGGCACCG CTGTTCCTGA GACAGACCCG
    97381 AAGAAGCAGA TTATCCGCCA GGCTGGACGT GAAGACGTGT ATGCCCTCGA CCCGAAAACA
    97441 AATAAGTGGT TCTTCGCGAA GGACGGCAAG AAAGACGGCT ACGCCTACAC AGCTATCCCG
    97501 TACACCATCG GTGGCGTGAA GGAAGAGAAC CCCTTGGCGG CTTCCGACTA CCCGCGCCAG
    97561 ATGATTGGTA CAACCCAGGT TGTAGATGTA CTCCGCAACG ATTCTACTAA CTTCGGCAAT
    97621 AACAACGGCA CCACTCTAAC CAAGGTGAAG CTGTACGACC TGCAAGGCAA CGAAGTTACC
    97681 GAGTACGATG ACGGCATGGC GAAGTACAAG GTTGTAGATG TTCCCGGCAA GAACCGCCAA
    97741 GGCATCCAGG TGACGACCTA CCAGAAGCAA GGCTTCACAC CTACCGTATC TTACTCAGCT
    97801 GTCCGCTCTG ATGGTGTTGT ATCCGCTAAG GGTGCCATGA CTCTGTTTAT TGGTGGCACT
    97861 ACAAGTGACG CAATTACTAA CGCTCACAAG GCGGCTACCA GCGGCGAAGC GGCAACCCAG
    97921 CCGGTAAACC CCGATTTGGT GGTGACCGAG AAGGGTGAGC CCGAGGTTGC TACTGAGAAT
    97981 CCCGAGTTTA CGGGTGGCGT AAATGGTGTT GAGCCTGCTA TTAACGAGGT TCCTGAGTAC
    98041 ACCGGTGGCG CTAACGCTGT AGAGGCTGAC AAGAATACTC AGGAAGAGTA CAAGGGTGGC
    98101 GTAAATGGTG TTGAGCCTGC TGTCCACGAG GTACCTGATT ACACGGGTGG CGTGAATGAC
    98161 AGTGAACCTG CTGTTGCTGA CCCGAAGGGT GAGGCGACTG TCCCGGCTGA AGCACCGAAG
    98221 ACTGATAGCG TTGCACCTGT AGCGAATGAT GTGACCACTA ATAATGTTTC TAACGTACCG
    98281 GTCACGGAGC CTACTGCTGA GGGTAAGCCT GAACAGCCTT CGGGTGATAA GCCTGAGGAG
    98341 CCGGGTAAGC CGGTAGAGGC TAAGACTGGT CACGATTCAC CGTCTAACGT TTCGCCGCTT
    98401 GTTGGTGTTG GTTTTGGTGC TCTGATTGGT GGTGCTGTGG CTGTTCGTCG CCGCGCCCGC
    98461 ATTGAAGATT AAGCACCTTC TTTCAATTAG TAGTTGAGTA AGTAAACCCC CTGTATATTG
    98521 CATGTGTGAT ATACAGGGGG TTTCTTGCTG TAATTTATTA GCGTGACCTA TTTCATATTA
    98581 TCTCAACTTG CAACCCGTAT TAGGGTGTGC CATAATAGTT ATAGACATCA GGAGATGCTA
    98641 CCCCACATAC AGACCAACAC CCCTAAAGGA GGCACCCAAT GGACAAGAAC CTCACCGCCC
    98701 TTAACGACGA CGTAGCACGC AACGAAATGC TACTATCCAT GATTAAGGAC TGCGCCGCAT
    98761 ACTGGCGTGT ACAGCTCACC AAGGCACGCC TTATCCTTCA GCATCGACTG CACCACGTAG
    98821 GCAACACCGC ACGACCCCTG GCACGCGCCC GCCGTTCCTA CGAGCTCATC AAGAAGCACT
    98881 TCTTGTCACT TCTTAACCAG ATGCGAACCT ACACCACGAC CCTAAAGGAA CTGTATGCGC
    98941 AGTACAGCAA GTTCACCACC CCCTACTGGG TACACTCCGA AATTAACGTA TTCTAGGCCC
    99001 CTTAAAGAAA GGCATTAACC ATGACTACTA AGACCACCAA AGCTACCAAG ATTGCATCTC
    99061 TTGCACTTAT CACCATCGCC CTCGCTACCG GTTGTTCCAA GGACGTTGCC ACTAAGAACG
    99121 CAGAGAAGCA GAATAATGGA AACGTTACTA CCACCGTAGT TGAAACCGCC ACCGAGACGG
    99181 CACCCGCAAC GGAAAACACC CCCGAGCCGG TAGTCACCCC CGAAGCGCCT ATTGACCCTG
    99241 AGCAGACCTT CACCCTCGAA TCTGCCACCA TGCAGAACCG AGCATATACC GACTCTGTTA
    99301 CTCGACCGTA CCGATTCCGT GACGGCGACA CGCAGAACGG TAATGATAAT GGCAAGATTG
    99361 TTGCAGAAGG TCACACTATC CGAGCACTTA ACAGCACGAC CGAGGGTGAA TCGCACACCA
    99421 GCTACAAGGT GACCATTACC TACACCATGC GTTCTAACGA CGGTAAGATT ACTACCCGAA
    99481 CCGTGGAACG TGACAAGGTG AGCGTAGTAG CAGACACTCA GGACGGCACG GCTACCGTGA
    99541 CCGCAACCAG CCGTCAGCTT CAGGACGGCG ACATCACCCT GCATGTCCCT AATGACCTTG
    99601 TAACCGTCAA TGGCAAGGTG AACCTGCGAG ACGTGGTAAA CTAAAGCCAC ACCCCTAAGC
    99661 CCCCGCTAGG AACCCCCTAG CGGGGGTGCA CATCCAAGGA AAGAGAATCA TGACCGAAGA
    99721 GTTCACAGAA TACAAGCCGT CCCACACCAG GACTATCCCG CCTATCAATG CGTACATTGC
    99781 CATGTGGTCA GATACGCTAG GTCTATATAC CCCCGAATCA TATAAGGGTA TCCTGGGGCG
    99841 CTATAGCTAC GAGCCCTACA AGCAGGAAGC GCCAACCTTG CTGTACACGG AAGATGGTAA
    99901 GACTCTTCAG AACCGCACTA CCGGCGAAAT CGTAGGCACC CTAACGGAAC GTAAAATCGG
    99961 GAAGTTCTAC CACTGGCACT TCCAGGGCGT AGAAGTTGAT GGAAAGAAGC CTAAAGCGGC
   100021 ACCCCTACAG GTCATGTGGG CTATCCGTGG CACTGAGGAA GATGCCCTAG TGTTCGCTCG
   100081 TGAACGGTAC GGTCTTGGAA CCCTTGAGTA TAGGATGACC CTTTACGGTG GTAGTTATGC
   100141 CATGTGGAAG CTTGCAAGCC TTTACATGGG GAAACGTAAG CACAATATCA GGCTTGATGA
   100201 GAGGGAAATT GGCTACCTGG GTTACCGCCT ATTCTTCCTC CGTCAGTGTA ACACTGAAGA
   100261 AGAAATGCGT GAACTTGTAA ACGAGGCGAC TGAAACGACT CTCTTCCTGG TTCGTAAGGT
   100321 TATCTATGAA GCCGGAGCAC GGGCGCGCCG TCTAGTAGAA GACTTCCCCA CTAGGGACTC
   100381 TGAGAAGTAT GCAGAATCAG CCGCCCCAGG ATTGAACTAT ATGGGTGACC TGTACGTTAC
   100441 CCTCAAGGAA GGCGAACCCC GTATTGCAAT GCTTGCCGAT GTCAAGTCAG GGCTAGACGC
   100501 TAAGACTATC GTAGATAACG CTATCGGTGA GGCTCTAAAT CAGGTCGATA AGTACAGTGA
   100561 AGAGTATAAG GAAGACCTGT ACCGTATCAT GGCTCTATCA CCTACTATCC AGTAGTAGCA
   100621 CCCTCAGTAA GAACCTGCCA AGGAATCAGC ACCCCTTGGC AGGTTCTTGC ATGTCCGGTG
   100681 GTTTATGTTA TACTTGCACA TACAACCACA CGACAATGAC AAGTTATCTC TGAGAAAGTC
   100741 GAAAAGCATA TGACCACACC TAAGCCCACA GACCTACTAA CCCTCAAGGA CTACCGCCTA
   100801 CTCACCAGCT CCCTAATTGA TGCGGTACCC GGATACGACT GCACCGAAGT ACGTAAGAAC
   100861 TTCTACCGAA TCCACCCAGC CGATACTCCG CTACACCCTG AAACCGTTGA AGAAATCACA
   100921 GCAAACGCAA CCAATGAGAA CCCCGTCACC ATCTCCGGTG TACCCCTAAC AGGTGTAATC
   100981 GACTACGGCA CACTAGGCAC AGTATGGCTA GTAGACACCA CTAAGCTAGA ACCGGGGCAC
   101041 CCTACACGCA CTAGCCGCCA CATCTTCACA GAACCGGCAA CCTTCAAACG CTACTACACG
   101101 GCAGAAGGTA TCCGCAAGCT CAACAACGAG AAGCTGAAAA CCCAAGACCT GAAGACCGCA
   101161 TACACCGAGT ACGTAGCAAC CGACCGCTCC GCATACCACC ACGGAATCCC ACAGGAAGAC
   101221 CTGGACAACT TCATTGCACA CGCCCTAAAC CCCCGATACT ATGTCGGTGA AATCCCCGAA
   101281 GGTTGGGAAC CACCCGTTGT AGAAAAAGGG CTAGAAGGTA TCATGCGACC CGGCGCACTA
   101341 GTCTACAAGA GCAATATTCA GCTAGGGAAC ATGCTCGTCG GTAGGGCGCG AACCCTATCC
   101401 GGCGCACATG AACTAACCCG ACAATTCCTA GAAGAAAGCA AAGTATCACC CTCCAAGCGT
   101461 GCCCTAGACC TGCAAGGCAA GGAACGCTAC ACCCTATACA CCGAACAGCA AGCAAAACTA
   101521 ATCCGACGCT GGAATACGGC AAAGGGCGAC GATAAGCAGG CGTGCATTGA AGAAGCTAAG
   101581 CTACACTTCC CCGCCAACGC ACCCCATGAA GAGCTTTACA TGTTGCCGCC CCGCATTAAA
   101641 CGGATGCTAG GAAACGCAAG CGTCACCGTA TTGCGAACCA CTCTCAAAAA GCACCGCCCT
   101701 GTAGGTGCCG TCGCACCCTA CGGCTCCAAG CGAGACTCCT CCACCGAACT AAGCCTCAAA
   101761 GACATGCTAT TCAAACAGGA AGACGCAGAA GCAATCATGG AAGCAGTCAA GAATTTAAGC
   101821 AAGAGCCAGT GACGCACCTT ACAGAAATTT TCTTAATTTC GACTTGCAAT CTATTTCGAG
   101881 AGTGCTATAA TGAATATGTG ACCGCATGAT AGAGGTAAAA CTTCATGTGG TGCAAGCGCC
   101941 TTTAGCTCAG TTTGGCAGAG CGCCGACCTG AAGAGTCGGA GGCCACTGGT TCAACTCCAG
   102001 TAGGGCGCAC GGTTACAAGC AAGTGCAAGC TGTAACCCCC TGGTGCCGCA AATGGAAAAC
   102061 GGGGGTAGGG GGCTGGGCGA CAACCTAATG CACAAGGTGC CCGGAACTCG ACCCGAGCGG
   102121 ACTTTAAACC CCGCCGCCTG TTGGTTCGAG TCCAACCCAG GGTTCTACGC CGCATCACAA
   102181 AGCGGCTTGC TAACACTAAA AGGCTATAGT GCAGTTAATT GTGTTGGTAT AAGTGGCGCA
   102241 TTAGTTTACC GGCAAAACAC CTGTCTTCCA AACAGGGGTA ACGGGTTCAA TTCCCGTATG
   102301 CGCCTCGCAG ACTAGGAACA TCTAGTCACA TACCTCTTTA GCTTAACTCG GTAGAGCACC
   102361 GGTCTCATAA GCCGGAAGGT GTCAGTTCAA ATCTGACAGG AGGAACTAGT GTAAGTGTTA
   102421 TACTTGCAGT AAGTAGGTAA CCTCACACGA GGTTCACTTG CGCCCCTTTA GCTCAGTCGG
   102481 TTAGAGCACT TGATTCGTAA TCAAGGGGTC ACCGGTTCGA TTCCGGTAGG GGGCTCTGGG
   102541 GCACTGATTG CCCTTATAAC TGAATACCCC TAGTTCAAAT GGCTAGAACA GCGGTCTCCA
   102601 AAATCGCCAA TATCGGTTCA AGTCCGGTGG GGTATGCGTA AGCGGTGCTT ATCTTTCTTA
   102661 CTGGGAGCGG GTAGGCACCG CTTTATTTCT TGCTTTTTTT GCTTTGTGTC TCGTTTCACA
   102721 TGGTTTCGGT TTGCAAAGCT ATAAGAAGTG TGTCATAATA GATTTATCAG GTGATGAGTT
   102781 CACTAATCAC ATACTCTTAT TGAAAGGGAT TTTAAGCAAT GTTCTCTACG GTGATTAACC
   102841 GAATCCGTGA AGCACTCAAC CGCCCCAACC CTAAGCAGGG TGAGCATGTG TGTGTAGGTA
   102901 AGGATAAGTG CCCTTACGAG TCCAAGAAGG AACACTGTTG CATGGCACCC GGTAATTGCC
   102961 CGCTTGACCA TGCGGCGGCA AGTAATGAAG CTGTAGCTCA CGCGCATAAT GACGCTAACA
   103021 TGCCGTGGGA GGGTTATGAG CCCGCTCATC ATGATAAGTA AGAAATAGAC ACTATATAAA
   103081 CTTTGAAAGG AATCCATAAT ATGACGATGC CTAAGCCTGG AACTATGCCC GCTGACTACC
   103141 TGCCGGGTAT TACCATTACC ACCTATGAGG CAATCAAGAC TCTGGGCGGC GTTCCTAACA
   103201 ATAGCTAAAG CGACAAGTAA CCCCCGCCTT TTAGAGCGGG GGTTTATCAT CTCAATTAGG
   103261 AGGTAGAAAC CGTATGCAAG TATCAGACCT TGGTCTGCGT TCACCTACCG AAAGTGAACA
   103321 GGAAGCGTAT ATTGATGCGC AGGGTACTAT TATTGGGTTG GCACCCTACC TAGCGCCTAT
   103381 TGCAAGCCAG GTGCGGCTCT CTGTGGCTGA AAACTTACCG CAGGCATATA TTGACTCAGG
   103441 TTGGCGTATC GTAGTCCCTA CAGTGGCTCT CAGGGGCTCT CAGGGGCAGT ATTTGCCGGG
   103501 TATGGTTATG CGTGAAATTT TGCGTATGGC AACTTTACAA CCTGAACGCA CTAACCGTAG
   103561 CGGCATGACT GATGAACAGC TGACCCGCCT AGCGTTTGAC CTTGAAATCA ACGAGCACCT
   103621 ACACGCCCTA CAGCCCGTAA TCCGCCTGAA TCCCGAGGTT GATAAGCGCC CCGAAGATTA
   103681 CGACCAGCCG GACTACAGTA CAGCTGAAGA GCTTTACAGT GCCCTGCGTA CCCCTGAAGA
   103741 GAATCAGAGC AATACGGGCG GCGACACCCT ACCCAGCGGT GAACCTGAAG GTACTGAGGA
   103801 GGAGCCTGAA ACCCCTGAAG GTGATGAACA GGAAGTAGGT AGCGGCACTC AGGAGCAGGA
   103861 AAGCTTCGTA GACGAGAAGA CCCTAGAGGC GGCACTCGAC CAACTAGGCG TGCAAAAACT
   103921 GCCAGACATG GACAAGACCC TAGCACAGCA GAACATGCAA GCCCTAGCAC GTCTAGAAGC
   103981 TATCAATGAA CGGCGAAACC AGCAGGCGGG CGGTCAGCTA CTCGACTGGA TTCTAGAAGA
   104041 AACCGAATCA GATAAGCCTA ACTGGAAGTC AGAACTAACA GCTGTTGTTC GCCTAGCCGC
   104101 TTCTCAACGT AGCCGTGGCT CTATGCGCCG CACCTACCGT TCCTACAACA GGCTAAACGG
   104161 AGTCATGGGT GGGAAGATTA TCTACCCCAC CCGCCTAAAC TCCAAACCCA CAATCTATGT
   104221 AGGTATCGAC ACGTCAAGCT CCATGCTTGA AAAGGGTGAC CTGAATAATG CCGCAACACA
   104281 CCTCGCGGAC ATTCTAGAAA CCGTCAGTGG ACTAGCAGAC ATTTACAGTG TCTCTATTGA
   104341 TACGGACATT CACGCTATCC AGAAGCTCTT CACTGTAAAC GACCTAACCC TATATGGTGG
   104401 GGGCGGCACA GAACTAGCGC CATTCTTTGA CGAGCTTAAC AGCTACGAGC AGGGCGGCAA
   104461 CAGGAACGCC GGTAAGTCCG CAAACCTGGC TATCCTTGTA ACCGACGGCG AAGCAGACTG
   104521 GAACCAAGTC AAGCTCAAGC TTGCAGAACA CCACACCTAC CAGACAGTTA TCCTCACCAC
   104581 AAAGCCGCTA GAGGAAACGG AACGTACAGC CCTAGAGCAG GTGATGAGTG ACCTACCTGT
   104641 TGCCGCTCAA CCTAAAATTA TTGAGGTTAC CCCCTAACCT CAAGCCCTAT ACCACCTGTA
   104701 GGGGCACTTC TCCTACAGGT GGTATAATTA ACTACGAATC AATCGCAAAC AAGCACAAGA
   104761 AGGAAAAACA TTGACCCATA TTATCCGCAA ACAGCCCGTA CCCCTAGATA AGGCTATCAA
   104821 TGCAGTAAAG ATGCAGGCAA CCCCCGCCGT TGCAGACGAC GGCACCCTCA CTCCCGGTAT
   104881 GCCTGTAGGT TTCATTGGTT CGCCCGGTAT CGGTAAGACC GCGCAGTTCG CCGCACTTGC
   104941 GGAAGAGCTC GGATATAGTA TCGTGTCGCT CATTGGTGCG CAGATGACCC CTGAAGCACT
   105001 CGGCGGTATC CCCTCAGTAG GTTCAATCGA CATTGAAGAC CTAGAAACAG GTAAGGTGAC
   105061 ACAGGTACCC GCCGCCGTCT ATCTCAATGA GGCGTTCCAG GTGAAAATCC GCACCCACCG
   105121 TAAGGTAGTT CTACTACTTG ACGAGTTCAG CAACTCCACC CCTGACGTGC AGGCGGCAAT
   105181 GCTGAAGCTT CTCAATGAGC GCCTATTCCC TGATAACTCT GAAGTGCCTG CGGAAACGAT
   105241 TATCGTACTT GCAACCAACA GCACCACCGA ATCTGTGAAC CCGTCACCTA TCCAGCTGGC
   105301 AACACAGAAC CGTGTCTTTT GGTTGCCCGT ACAGCAGACC GTGACCGCTT GGGCACCGGG
   105361 CGCACGAACA AAGTGGGGTA AGCCCACCCT GAAGCATGAG CTTGATGTTC GTGAAGCTAT
   105421 CGTGAACTAT ATTGTCGAGA ACCCTTCCGT GTTCTATGAG CCGAATAACG CTATGCGTAT
   105481 CTCCCTTATT GACAAGAACC TAGATAAGAA CGCCTACGAC GCTACTGTCT ATGCTTGGCG
   105541 TTCACCCCGA AGCTGGGATA ACTACATGGA AGCTTTGGCG CGTATCCCGC ATGACAACAA
   105601 GGCAACTTTC CTAGAATACG CTGTTATGGC TGGTGAAGGT ATCATCGGTG TGCTGGGTAC
   105661 CCAGGCGGTC TATGAAACCC TCGCAGACTA TGCCGAAGCA CATATTGGCA ACATGGTTAC
   105721 CCGCCTTACG CCGGAAGCTA TCTTCGCAGA CCCGCATGGT GCCCTGAAGT CCATCCCGGA
   105781 CGACGACGCA AACACCGCCG GTAGTATCGC GACCCGTTTC ACCGCTATCA TTACCGAAAA
   105841 CGGTACGAAC ACCAACGGTC AAGACGAGAA CATGCACCGA ATCGTGCAGG CACTCAACTT
   105901 CATTGTGCTT GCAGGTAACC CGGCACGACC CCACAAGGCG CTACGTGTAG CTTTCAAGCC
   105961 GACCATGACA GCCGCCAGTA AGCTGGCAAC CGGTACCGGC ATGTTCCTAT CCGTCCCGTT
   106021 CTCCATCATG CCGAAGGAAC TGAAGAGGCT CGCCAAGAGC GCCACCGGCA ACCCTGAGAA
   106081 TATTACCCTC ATGAACCTTG TGAAGGTTGT AGAGCGGGCA ATCTACGGTG CATAACACCC
   106141 ATACATAAAC CACACCCGCC GGGACACTAC ACCACCCGGC GGGTGCCGCC ATACCACAAG
   106201 AAAGCAACAC CCTATGACAC TAGGAACCCA CTACACCCCC GTAAAAGTAC ACACTCTCAC
   106261 ATGCCAAACC CTACCCGTAC ACATCAACAC CTCACAACAC GACCCGCACG GAACAACCCC
   106321 CATCCTAGAA CCATTCCAAG AAGCAACCAC CCTAGAGCAC ATCCTACAAG CAACCCTAGC
   106381 CAGGAAAACC CCGCCCAGGT TCAAAGTCAC CCCCAACATC CACAGTGACA CAGTAACAGC
   106441 CACAATATCA GATGACATTA GCACAGCGCT TAACGACAAC AACCTCACCC TAACCATTCT
   106501 CCTAGCGCCC GAAGATAAAG CTTTCATTAA CGAAGTGACG CACAAGGGCA TGAGTGCTGT
   106561 TATATTTGGT ATAATAGAAT CACCAGAGAA CGTGGGTCGC CCCTACACTA TCCAAGCGAA
   106621 ACATGTTATC GCAACAGGTG GCAACACAGC AAAAACTGTG TTATAATAGT TCTGGAAATA
   106681 TTAATCAACA GATAGGAAAC CCCTACCATG TCCTACGACT CCGAATATCA GCGACTCCGA
   106741 GCACGCCGCA AGAAGCGCGA AGCTGAACGC CGCCGCCGCG AAAGCTCCAG CAACTCCAGC
   106801 TACCCCAGCG TATTTGGCGA CAACAGCTAC TACAACAACG ACAACGACTA TTCGAGTAGC
   106861 TACGACTACA GCTCCTCGTC CTATGACTGT AGCTATTCGT CCTACGATTC GTCGTCGTCC
   106921 TATGATTCAG GTAGCTGTTC TTTCGACTAA AGAGCAACCC ATCTAGTTAC AGTAAGTAAG
   106981 CTAGATACAC AAAAAGGTGA ACCTTTCTGA ATATCAGGAA GGTTCACCTT TTCTTTTACT
   107041 TCTATTTAGT TTTGACTGTG CATCAGATGT TTATCGGGAA GCAACCTGAA TATATTCAGT
   107101 GATGAGCTTA TCTACTAGCG ACTGTTGCAC CTTTTCGTTA ATGTTGATAA TTCCGGTAAC
   107161 TTCAGATGCC GCAATGTTCA TGCGTTCAAC ATCATCCTCA CCCCAATGTC GGCTGGCGGA
   107221 AATAACACCT GAAAGGCGTG ACATGTGCTC TTCTGTGAAG TCCTTAACAA ATACTGCTAC
   107281 AGCTTCCGGG TCTTCCAGCC ATGCGGTAGC CGCCTTAACA CTGTGGAAGC CGCCGTCAAG
   107341 AAGCTGGTCA GCACCACCGG TACGCTTGCC TGGTTCGACA GTGAAAAGGG TAAAGGTCTT
   107401 CTCGATGCCG GTGTGTGCTC CAGTAAAGGT ATTTGTTACT GTCACGGTGC GCGGCGTGAA
   107461 CGTAAACGTT GTGCCATTGA TGAGGTAGTG GAACTTATCT TCTGGCTGAT TATCTGTAAC
   107521 CAGTACGGTC ACAACCGGCT TACCGTCTAC CTCTAGTCGT TTAGCCGTGT ATGTTAGACC
   107581 ACTTGAGGTC AATGAAATAT GATTAGTCAT AGTGTTTTTT CTTTCTGTGG TTTGAGTTTC
   107641 TAGATGGTAG CATACCGCCG GGGCGGACTT CAATCTTAGC ACACTTTGCA TTGGCAAGAA
   107701 TACTGTGCTA TAGTTGTTAC ATCAAGCGCC GTTAGCTCAG TCGGTTAGAG CATCACTCTT
   107761 ATAAGGTGAC GGTCGTGGGT TCAAGCCCCA CACGGCGTAC TTGCCCGGCT ATTATACCAC
   107821 AACACACCAA CACACCAAAC AACCACCATA GTAGCCGGGC ACCCCTAGCC CCTGTAGCCC
   107881 AATTGGTAGA GGCAGTGAGC TCAAACCTCA CGTGTTCCGG GTTCGAGTCC CGGTGGGGGT
   107941 ACCATAAATA GCAGTTAAAC CATACCAATA TTGGTATAAC CCTCGGGTTT TTTCCATAAT
   108001 TGGTATGGTT TTTTCATATC TCAAGGTGTT TGTGTGGGTA ATCACACGGT TTGGATTTGC
   108061 AAACAGATTC AGGGTGTGCC ATAATGGAGT TAAGAATTTT TCATGACTAA CAAGGAGTAA
   108121 GCACAATGCT TGAAAACCCG TGCCCCAATA ATTGCATCGT ATGCGAGCAC AATGACCGCA
   108181 ATGAAAAAGC CCCTAAAATC TATACGGGCA TTGACGAAGC GGTAACTGAC CTGGTTCTCA
   108241 ATGTCCTCAA CGCAGGCGAC GGCAATGCGG AAGACTTCAA TGTAGACCCT ATTGCTGATA
   108301 AGGTCATCCT CTTCAATGAC ACCCCCTTCA TGAACCATCG CGGCTGGCAC CAGAATCCCG
   108361 AAATTAACGA CGACCAGTTC TGGGAAATTG CCGTAGCAAA CCTAAAGGAA GTAACCAATA
   108421 ATGCATAACA ATAAGTACAC CCCCCTCAAT CTCAACAACG CAAAGAAGTA CCTCTTTGAC
   108481 CTATACAAGG ACGAAGCTAC CGCAAACCGA GTTCTAGCTT CCATCGGCTT CCCCTTGGAA
   108541 GAAGTAGTAG AACAGACCGC AAATGCTACC ACCGAAAACC CGGCAACCCT AACCGGTGTA
   108601 GTCGTAATCC GCCCCATGTC CCCGCCGCTC GACAACCCCG AAGGTGAGCT AGAGGTTGCA
   108661 GACTTCCCCG CCTACACTAC CCCCTACTTC CTGGACGCAT ACGACCCTGA AACCAACACT
   108721 ACCGTATTCA CTGAGCCGGT AGATAACTTC ATGCCACACC TGTACTCCCT GGGTACTTTC
   108781 CTGCGATACT ACAACCGCAC CCACCGAAAC ACCCGAATCG CCACCAAGGA CTTGGGTGCA
   108841 AGCAAGCACC GCCTACCCGC CAACCTCCTT GATGTAATCA TTGAGAAGGG TTACGGTGTA
   108901 GTACCCAACG ACCAGCGAAT GAAGCGCGCT ATCCGACTCA CCGCGTCCGG CGCTAAGGCG
   108961 GCTGAAGAAG CGCTAGTGAC CATCACTAAC CCGGCTGAAC AGCGTTTCTA CGCCCCGAGT
   109021 GCAGTCTATG CGGCATTGGG TAGCAAGTCC CTCGGAGCAC TGAATAGTCG TCTCAAGGCT
   109081 CTTGGTGCTG AAGGTCTACT CGCCCCGGCG TACATTGATA AGCGTAACGG CAAGGGAATC
   109141 TACACGGACG AGCAGGTTCG TGTTGCGGAG CGCTTCCTCA CGAAACGTGC TACTATTGAA
   109201 GAGTACAATG CCGCCTACGG CAAGCAGAAC CCCTGTATCG TATACACGAA CAAGGCATCC
   109261 CTAACCGAAG CTCTTCTACT TGCTACTGGC ATCTATGAAC TCAAGGGCTT CACTAGTGGT
   109321 GGTGCTGGAA GTCGTGTGTA CGTTGAAACT AACAAGGAGA ACTAACATCT CATGGAAGAA
   109381 CCCCTAAGCA TTGAAATCAC TACCGAAACC CTAGACCACG GTAAGTCGCG AATCAGTGGA
   109441 TACTTCACGG TCACTATCAA GTATGACGCT GAAGGCAACT ATCTAGGTGT AGAAACGGAA
   109501 GAGGCGACCC CGGCACCCGG CAAGTCGCGC CTACCGCACG ACGTACTGAA GGAAATCCAC
   109561 AACGCGGTAG AGCACACTTC AGGGGCACTT CCCAAGGAGA ACGCGAAATA CTACGCGCAC
   109621 CTATTCAGCA ACGCCGTTTT CGTCATCAAC AAGTACCACG GACTGAACGT GCTACGTACC
   109681 AGTGAGCCTG TAGAAACCGT GTACCTAAAC GGTGCAACAG ATTACACCAT CACATACTGT
   109741 GTGGACGGCT GGATTTAACC CCACCACCCA ATAAGGAAGA CCCGCTAGTT ACAACTAGTA
   109801 CCTAGCAGGT ATTCGTCCAC ACCTACCTAT AGGAAGGAAA CCCCCTGCCA TGCTTGAATC
   109861 TGTTATTAAG ATGATGTTCC GCCACAAAAG TGTTGAAGCA CGCCGCTACG AAGCGCACCT
   109921 AGCAGAGATT AAGAACCTCA TCACAAAGGG CAACGAAGAC CCTGAATCAG TGAACCCCGC
   109981 CTACGCGCTC ATGGGTACAT TCCATGAAGA CCTCGATAAT GAACCCGTTT TGCACAGGTA
   110041 TCGCCTAGTA GTCCCGGAAT CTTTCGATGA GGTAACGGAA AGTGTGGGTC GTGATATTAC
   110101 GGTGGCGGTA CGCGCCCACC GTAAAGATGC TGGCGAATTT GCGGAAGCTA TCACCAAGAC
   110161 CACCCTGGCA GATAACCTTG ATGTCACACG AGAAGAAATT ACTGAAGCCC TTCTTAACCT
   110221 CGATTACACG CAGATTCTTC GCCAGGCTTA CGCGGAACCT CTTACCTTCA GGGAAGTATT
   110281 CATGCGCCCG GTCACACGCA GTGCCACAAC TATTATCGCG GACGAAAACG AAGCACAGAA
   110341 GCGGTTCGTC CACTATTTCG CTAAAGCAAT CGTCTGGGAA CTAACCAAAC TCTCAAAGCG
   110401 CAAGCAGACA CCCGAAAAAA TCTAAGGAAG ACAAAACGTG TGAATAGTGC AACATTTTTT
   110461 ATTCTATGCA CCTTGTTTGT AATACTTCTT ACGCCGCTAA CAGCCATTGC TTACGTAAGA
   110521 AGCGGCATGA AACTTACAGT AAAAGATGAA GACGACAATT ATGTGTATCC AGATGATTAT
   110581 TTCCATTACC TACATTCCTG GTTTCCGGCA ATTGTATTGG CGGCAATGAA TATAGGCTTG
   110641 TTTGCCAAGT ACGGCGACGG CTCAACTATG ACACTCACTA TTATTGTCAT GGTCGCTCTG
   110701 TACATTCTAG GGGTTATTTG GGGACTAGTA GCGCGTTATT TAGCCAGTAA ACTATTGGCG
   110761 AATGGCTGGA ACCCTTGGCT TACCCATCTT ATCGGGGTGC CAATTCTTGT TGTCTTTGTC
   110821 GGTGCTCTAG TCTTGAGTAG CTTAACCCTC ACACAACCCG AGGTTTCTCG GGCACCAGTG
   110881 GCACAATCTT CAGCTAAGGT TTAAGAGTTG TCACAGGGAT ATCTGTGACC TATTAATTAC
   110941 AATGTAGAGG CGGCAGTCTT GGTTGCCGCC CCGGAAAGGT AAAAACATGA ATGGTGCAAC
   111001 GGTAGTTATT CTAATCTTCT TGGGCTTCAC TCTTGTACTA TCCCTATTTG GCTTGGTTGC
   111061 GATTAAAGCA GAGGGTCTAC GACCGGAACC TACTCTAGAT GAAGAAACGG GTGACCTTAT
   111121 ATGTAACCTT GATTTTGAAT ACTTCCGGGT TTCATTGCTC CCCACACTTG CGACGAGCGC
   111181 CGTAGCCATG ACTCTACTGA ATTGGTACAA TAATAAATGG GTTGCTTTTA TTACCCTGGT
   111241 TCTTAGCGTG ATTTGGTGCT TCCTATCTAT TAGGCTAGGC GAGAGTGCCA TAAAACGCGA
   111301 GTGGAACCCT TGGCTTGTTC ACCTTATCGG CACCCCTATA TTTGTTGCTG TGATAGGTGC
   111361 CCTAGCCTTG AGTGTAACCC TCACACAAGA CCCGACACCC AAGCATGGGT ATTCGTTTTC
   111421 AGGTGACGTA CCTGGTGAAT CAGTAACCCT TTATATGGAT GCGAATGGTG GTGCACACCG
   111481 TGAAGAGTTG AAGCGCCCTA TCGTTGGTCA AATTCTCCAA AACCATTACG TGAATGACGA
   111541 AACCGTATTT TGGGACGAGA GGAACACTGA AGGTAAGGTA GTGTCCGCAA ACGCCAACAA
   111601 ATCTGATGCG CTGGGTCGTG TTTACAATCC TGTTACCTTC ATCGAAGACC TCAACCCCGG
   111661 CGATACACCT TACGTTGTAT CCAAGGTAGA ATACAAGCTA GATAAGGGTG TAGACCCTAG
   111721 GGATTACCCG TGCGCTACCC ATAAAACAGA TGCCTGCAAA TCCGGTAAGC TAAACGCCAC
   111781 TATCGTTAGC GAAGAAACCA CTATCCACTT ACCCAAGGGC GAACGCAACA AGTACGTTAA
   111841 AGAACAGCCC AGCAAAGATA GTGGGAAGTA GCTCGTAGTA ACTAATCGAC CAGCATGTGT
   111901 TAGAAAGGCA CTACTTTGAA AGATATTGAA ACTTTCCTAT GGGACATAGG GCTCCGCTTC
   111961 CTTATCTCAA GTGGTATCGC TCTGCTTATT ACCGCTTTCT TTGCGTTTAA GACGCGCAAA
   112021 GACCCGGAGC TCATCGCGGA AGCTAGGTAT AAGACTAGGG AACGTCTCGA TAAGAGGCGC
   112081 GAGGCGCTAG GGCGCGAGAT GGAAACATCT AAAGAAGCGG AAGAGGAATA CTGGAAGCTG
   112141 GGTGAGGACT TGTCATGGGA AAATGAGACT GAGACTATTA CTCATGAACT GCCCACTGAG
   112201 ATTCGCCGCA AGCTTGACCA TATTAACACT GTGTCGGGTG CGCTACGTTT TGTTGGCGGC
   112261 TTATTCACCC TAGCCGTATT CATATTCCTA CTCGTCAGTG GTCTATGGAT TGCCGCCCTC
   112321 ATCTACGGTA TCTTTGCCCT AGCAATGGGT GTTTCTATAG ATTCCCACAA GGGGGACGGT
   112381 CTAATTGAAG CAATAGGTGC TATCATTTTC AACGCTATCC TTGTTACTAT TATGTTGTTT
   112441 GGTGCCCAGT TCTGGTACAC GAATACACCC CCTAAAACAG GGTTGGCGAC TTACAGTGTA
   112501 ACCATGCAAG AAAAGCAGGA TGGGTCTTAT GCGCCTGAAG GTGAACAATT CAAGCTTGTA
   112561 AGCGTGCTGA GTAAGTCTAA CAAGCAAGGT TACTCTCATT ATGCTTGGAG CGAAGGTCTA
   112621 TCTAATGGTA CCGTCCGTAC TGTGACTAAC TACGCGCGAC AAGACGAAAA CCCCGGCGAA
   112681 AAGGTTAAGA AAAACCTGGA CATTATCGAA GACCTGCCAG AGGGTGCTGA ACCTTACGTG
   112741 ACACATGAAG TCGTATTCAA TGTGCTTCAG GGGAAAGATA AAGACACGCC CCTATGCACC
   112801 AAGGACTCTT ACACCCTGCC TTGTAGCCAT AGGAACGCTT GGACAGATAG TGCAAAAGCT
   112861 ACTGTTCACC TGCCCAAGGG CAAGTACGCT GATTACGTGA AGATTGACAC CGCCGCCTAG
   112921 AGCGTGGTCA CCTGAAAGTT GATACCCCTA CATGGTACCC CGTATATGTG CGGCTACCTG
   112981 TAGGGGTATT TTCGGGTATA ATGAGGGTGT TCTAATATTT TCTTTTGAAA GGTGACATCT
   113041 CATGATTGAT GTACACAATG CCCTTGATGT GTTCCTCTGG CTTCTTTTGA CCGGTGTCGT
   113101 GCCCACTCTT GCTGTAGTGT TGGCAACCTT GATTACTTTT GCCATATTTT CGATTCCTGC
   113161 AATGATTACA GATTCGGATG CTCTGGGGTG CTTTGCGCTA ATTCTTACTT TTGTTGCTCA
   113221 TGTGGCGTTC GTTATTGTTG CTTTCATTAA TCTACCGTGG TGGCTTGGCT TGTTCGGGTA
   113281 CACTGACCCG TATCTTATCC TTATGTCGTA TATAGTTTTT GTGCTGGGTA GTTCTGGGCT
   113341 GGCTCTTGGT TTTACTGCAT CTAGGAGCTA AACGAAATGG GGGGGGGTAT TACCCCCCCA
   113401 TTTTTTTGTG TATCATTGGG TAACTTGCAC AACAAGCCAT AGTATGCCAT AATTAGTTAC
   113461 AGCTATTTAT TCACCCCATC TTGAAAGGGA AAACCTATGA ATCTTCTTGA GAAGTATCAG
   113521 ACTGAGTACC AGGACTCTGT GCGCATCAAT TACCACGAGC CCACGGGTCT GTACATTCTG
   113581 AAGTACCTGC ATAATGGTGT TGATTTCACT GACCCGCTTA TCCGTATGGC GCGTGGTCTA
   113641 GTTCTCGACC GTGACGGCAA TATCATCATG CGCGGCTTCG ACAAGTTCTT CAACCACCGA
   113701 CAGTATGACA CGCGCGAGAC TGTACCTGAA TCATTCAAGG TAGAGTTCAC GCATCTTATT
   113761 GTCCCGGATG CTAACCATAA GGTGACGTTC TGGGAGAAGT ATGACGGAAC CTGCATTACG
   113821 GTAGGACTAT ATAATGGTGA TTACCTTATT ACTACGCCGG GTGCTATTGA ATACCCTAAG
   113881 TATGCGCCGC GTATCCGTGA GCTTCTAGCT GAAATGCCGC AGGTTAAGGA ATGGCTAGAG
   113941 GCACACCCCG GTCATGCACT CATCTTCGAG TACATTAGCC CCGATAACCT TATCAACGTC
   114001 CGCTACAGTG AAGAAGCACT AGTACTTCTA GCGGTAACCG ACGTTGATAA TGGTGCTAAG
   114061 CACCCGCAGG TAGCTGTTGA GCTAGGCAAG AAGCTTGGCT TGATGGTTCC TGCCGTGTAT
   114121 GAGATGAACA TGCGTCAGGT CGCTAAGATT CAGGCTGAGG CTAAGGACAT TGAGGGGTAT
   114181 GTTGCTGTGA ACCATGCAGG CAACCTTATC AAGTTCAAGG CTGATGACTG GTTCAAAAAG
   114241 GGTAACGCAT ATATTCACCC GTATATTCGT ATGGACTCCA TTAAGAGTGT TGCCACTGTT
   114301 ATTGAAGCAA TGCGAGATGA CACTATCGAC GATGTGATTG GTCGCCAGGC GGAACTTTCC
   114361 TCTATGGGTG TTACTGACCG TCTGACCCCG GTAATTGCCG CTATTGAAGA CCTTGTTCAG
   114421 GAAACCTTGA ATGTTTCAGC TGAGCTTGCC GCTAATCTCA AAGCGGCTAA TGGTAACCCT
   114481 GAGCTTGAGC ATGAAGTGCG TGTCGCTTTC CATAAGCGCC GCGACATTGA GGGCATTATC
   114541 ACTTCTACCG CATGGTTGAA CTACAGGAAG GGTATTCACC CGCTCGAAAA CTTCGCCAAG
   114601 GAAGACAAGA AGTATAATGT GGCACGCCTC ATCATTGACC GGAAGAACAA GGTCACCAAG
   114661 GAGTAGCTAA GCTCAGTGCC CCGATATGGG TTACATATGT AAGGAGCCAC CCCACCCACA
   114721 GGATAGTGGA GCCGGGGTGG TTTCCCTCTG CCCATAAAGT AACCAAATCA CATGAGGGGA
   114781 ATATGAGCCC AATCACCGAT ACTGACTACC TCCATAAAAA GGCATACGAA GCTATCTGGC
   114841 ATCTACGCCG CCGCCTTGGT GTGTCCCACG GAGAAGATAG GGCAATCATC ATTGCCGCCA
   114901 CGCTTCTAAT GCTGAAAAAT AGCCCTGAGA TTCGTGGCAC CACGGAACCA ATGGGAGTCC
   114961 AAGACCTAGC GGTAAAAATT AACGAAACGC TAGGTGCCCT GAAAGACCCG CTAGACCTGA
   115021 AACAGGTACA CCCGCTCTAC AGCCTATATA CACAGGCATC ATGGGGTACA TGCGACCTAC
   115081 CCTATGAGAA GGAAGCGGAC TCTGTATCAA AGTACCTAGC ACCCCTAGTG GAGTATGTTG
   115141 AACATATTGA AAACACAGAG TGGTCGGGTG ATGATGTTAT TGCCCCCGCT TTCATTGAAT
   115201 CACTAAGGGG TTCTAAAAGC TCACATGGTC AAGTGTTCAC CCCGCCACAT ATTGCGCACT
   115261 TCATTGCCGA AACCCTAAAT ATCACTGCTA AGGACAAGAC GCTAGACGCA TGTAACGGTA
   115321 CGGGTATTCT GACGCAGGCG GCAATGGCTC ACACGAGCGG GCTACCCACA AGCTCCTATG
   115381 CTGTCGAGTA CAGTCCTATA GTGTACGCAA TCGCAAAAGC TGGACAAACA CTCACAGGTC
   115441 ACCCCTACAT GATTATTGAA GGCGATTCAA GTAGTGAATC TGTCAAGCAT TGGATACAGG
   115501 GGCGCGGCAT TAGTAAAGTT ATCATGAATC CGCCCTACGA GAATACTCAC GGGTGCCTAC
   115561 GTATCGTCCG TAACGTCCTA GAATCAGTGC CAGCAGGTAC TACCTGTGCT TTCATTCTGC
   115621 CGTCGCATAA GCTGGACAGG GCAACCGATA AGTTTAAGAA CTGGCTCCTA CAGAATAACC
   115681 AGATAACCCA AATCCTATCA TTCCCCCTAG AGACGTTCTG GAGGCTACGA ATCCAAACCA
   115741 GCGTATTCTA CATTACCGCC GGTATGCCAC AAGGTGACCA GCCGATTAGG GTGCACGCCA
   115801 TGATAGACGA CGGGCTAATA ACCGTATCAC GTAAGGGGCG GTACGATACC GACAAGGCAT
   115861 GGGAAACACA ATACCGCCAA CACTGGCTAG ACGTTATCGC TGGACGCAAG GACGACGAAA
   115921 CCACTATCTA CCAGAACCCG GCAGATAGTA TTGAGGGGCC TCGCTACTCG CCTGTTGTTG
   115981 AGCTGACACA TGACATGTTC AGGTCTGACC TGCAACGCTA CCACGAGTTC ATAGACAACG
   116041 AGCAAGAATA TAATGACGTG AAACACTACA GGGTTGAAGG GGTACCCGGC GACCCGCAGG
   116101 GTGTCATGAG GAAGATGGAG GCGGCACCCC GTAAACTATT TAAGGTTGGC GACCTATTTA
   116161 ACGCTAACTT GGGTGGTCGT GAAATTTTGA AGCGTGAGCA GGTGCCTGGT CGTATACGTT
   116221 ATGTGACTAA CAGCCTCCTG AATAATGGGA TTAGTGCCCA TATTGGTAAT AAGGAAGCGG
   116281 TGGTTGCTTG TGAGAATGAG ATAACTATTG CCCAGTCGGG TAGTGTGGGC GCTGATTGTG
   116341 TGTTCTTCCA GCCGTCGCCT TATGCGCCTA CTGAGCGTGT TATTCGTCTT ACTTCTATCG
   116401 GGTTTGAGCT TGACCCGGCT GTGGGTGTGT ATATAACTAC GGCGTTTCGT CGGTTTATGA
   116461 GTAAGTATAA CTATGGTTAT CAGCCTAACC CTAAGTATAT TTCCCGCGAT GTGGTTTCTC
   116521 TGCCTGTATA TGCTACTGGT GCCCCTGATT GGGGTCTTAT TCGGGAGTAC ATGCGCGCTT
   116581 TGGGTGGGTG ATTTTACCAC ATGAACTGGG GGTTGTGGCA TACTAGAAGA CAATGTGCTA
   116641 TAATTATTTC ACTAATAGTT TTAAATATTT ATAGTTAAGG AAAGTATGAC TACCACAACC
   116701 CCCGGCACAA TCAATAACGC CAACCCCCTA GCCGCCACAA TTTCGGCACC CACTATCAAG
   116761 ACCGTACCCT CACTACAGGG CACCATCACC GATAAACCCA CCGTACTATA TTCTGGCTAT
   116821 CAGGCACATA GGACGATTAT GCGCCCTAAC ATCACCGATG AAGACCTCAA GATTAAGAAC
   116881 AGCACCATCG CAGGTGAAAG GATTCTGAAG CTACTAGAAG CCGCCAAACG AACCTACACC
   116941 TACACCCTGA ACTGGCGCAA GGGAACCAAC CTGCCCCTAT ACACCACCGA ACAGCTCGCA
   117001 TTTATTAAGG ACTGGGCATG GCAGACCGGT GGGCATGATA CCAGTGAAGA ATGGGTCAAG
   117061 GGTGCACGGA AAGTATTCCC CAACACTGAA TCTGAGACAC TGCATGGAAT TAGCTTCCGC
   117121 ACTTTCAAGG TAGCACGCAC TCACGGCGAA CAGGAAGTCC TGGATATTCT GAAGGCTAAC
   117181 CCCGCAAAGT TCGTTAAGGT ACCGCAGGCA AACACCGACT CAGCTACTAT CCGCATGGCA
   117241 GACCTGCTCT ACACCACCAA GGAAGCTGAC CGCATCCTCG ACGCATACGA CAACATCAAC
   117301 ACCACAGACA AGAAGTAACA ACACACATGA GTTTCCTAGA AGAAAACAGT AAAACCCCCA
   117361 AGAGCGCGAT TGAAACCCCC GCAGACACTA GCGACCTATT CAAGGTCTAC ACCACAAGCT
   117421 CCGTAGCCGC AGAACTCAAG AAGGAACGCG ACCTGCCCAC CAACCCCCTG ACGCTAGTAC
   117481 AGAAGATTCG CGAACTATAT ACACCTGACG CGATTCTCCT CAGCCCCTAC GAGCCGGAAC
   117541 CTAAGAAGCG GCGCTCACCT AGCTACTGCT GGGCACCCAA TACTATCCGC GCCATGATTG
   117601 AACACTACCC GAACCCGATT CCCGGACGCG ATAATGTGAG GCCGAAGGTT CTAGTCGCAC
   117661 ACACCGCACT CTGGAAGTCC TTCATTACCA GCAACTTCAC CGCAAGTGAA AAGATTGCCC
   117721 ATTCCACCAC TAAGACCATG CTCAACTCGC TAGGTCTAGC ACCCACCTAC CTTTATTGCT
   117781 CTCTTGATGG TGGAAGCATG GCATGGCGAC TATACGAGGC AGACCGTGTT GTTGCCGCCG
   117841 TCAATGAAAG CCACGAGTAC TTCCTCTCAG ATGACTGGGA GAAGGCAATT AAGGGCATTG
   117901 AGAAGCGCCT CAATAGCTAG AAGTGAAACA ATGAAAAACC GTACCAATCT GAGGTGAAAC
   117961 CCCAGGGATT TATCTTAAAT TGGTACGGTT TTCACACCCC ATATAGGTGT GATACAATAA
   118021 ATTCAACATA ACATCACAAG CAAAGGAAAA AGAATGACCA CCAACGAAGA ACTCTACACC
   118081 GTAGAACTGG AAGACACAGA AAGCGTTGCA GACCCGAGTG GATTCTGGGC ACAGCTCACC
   118141 GGCAAGCCTA TGACCCTCAA GGACATTGCC GCCGAAGCCT CTAACTACGC AGAAGTATCC
   118201 AGCCCCTACA CTGTCACCGT AGCAGAGCAT CAGTCGTGGT TCCCTGATGC GCTCTTCGTG
   118261 AAGCGAGAAG ACGGAACCAT CATCAAGGGC GAAGAAGCAG AAAAGCTGTA CCTCAATGAC
   118321 AATGACTGTG GTATGCACAT CGAACTTAAT CCCAACCCCT CCTTCAATGG GGCTATCGAG
   118381 GTTATTCCGT TCAGCATTGA CGAAGACCTA GACGAAGAGG GCAACCTCAA ACCTGAAGCC
   118441 ATTGAAACTC TAGCCAACTC TCAGCTTTAC ATGCATGTCT ATCCCTACCC CCAGGAATAC
   118501 ACCCCCGAAG ATGTAGAAGA TTATGTATGG AAAAATACCC GCGAGAATGT AACCATCAAG
   118561 CCCTACACTA ACGAGAAGTA AGGGGAGCCT ATGGCTAATA AGAAGTATGA CTTTACCGGC
   118621 GATACCCTAG TCATTGCACA CCCGCATATC CGTGACCGCA CCGTAACCTT GCACCGTATC
   118681 GTCTCCAAGG TAAATATTCC CCGATATTCA GTAACAGCCG GAACTATTGG GGGTTGGGTT
   118741 GAGTCTGAGA AGAACCTGTC CCCGTGCGGT GAAGCGTGGG TAGCTGAGAA CAGTATGGTA
   118801 TTTGATGATG CCGTATGCAT GGTCAATGCT CTAACCACTG GCAACGCTGT ACTCTATGGG
   118861 TATGCTGTAC ACCGTGGCTC CTCCGTCCTT GGTGGAACCG CTGTGCAGTG TGGGTTTAGC
   118921 CAGACTGCCG GTGATTCCAA AATCTATGAA GGTAAAATCG TGAAGGGGCA GATTTACGAA
   118981 ACCCTGAACG GTGTACCTAT TGAGCGTCCT CCCAGGGAGC GCCCCGAATA CTAAAACTAA
   119041 ACAGAATGAG GGGTGCCCCA CCTAGTATCA TCTAGGTGGG GCACCCCTCA TCTTATATTG
   119101 TTATCAGATT ACTTCATTAG AAAGCTTCGG CATATGCTAC AGCCGCCTCG TATGCTGACT
   119161 CTGAATCAGC TAGGCGTTTC ATACCCTCGG TGTAACGAAC CGTCAGGTCG TTAGGTAGGG
   119221 GTGAGAAGTC AGAGGTGAAA CCGTTGGTAA ACACTGCAAC GGTGAACGGG TAGCCCTGAA
   119281 CTGAAGTGTA GAACGAGCCG CGGATGGAAT ACTCTAGAGT TTTCAGGTCA AACGTGGCAA
   119341 TCGGGTAGCC GCCTCGCTGA TTAGCTACTA CGCGGGCATC ACGGTAAATC TCTAGACGTT
   119401 CCTCCGCGAG CGCTTCGGGT CGCTTACCTT CAACCTTCTC AGTGTTGGCA ATCAGGGCGC
   119461 GATTTACAGC CTTGAATGGT GCGATACGGG TATCAGTGAT AGCGCTACGT GCGATAGCGG
   119521 AATCAATCTT AATAGTGTAC TCTAGGGCGT TATCACCAAG GATTAGGTAC TCTACAATGT
   119581 CTTCCTTGAC TCGTGCCGCC GCAATCGAGA AGGTGATGAG GTACTTCTCG TTTACGTCGA
   119641 AGAAGTTCGG GTACTGTTCC GTGATTTGCT CACGTGCCTG GTAGATGCCA GCGGCGAAGA
   119701 AGTCCTGTAG AGTGAAGTTC TCATCGAACT TGGCGGCATC CAGGTTGGTG AGCACTTCAT
   119761 GTAGAATACC TAGCGCATAC GCTACGTCGC TTTCAGTGAA TACGCTTTCC CATAGGGGGG
   119821 TTGCACCATC GAGTGCCCAA ATAATGTTAC CGTTGTTACC TGCAAAGTCG CTAGGCTGGT
   119881 TTGCGTTACC GGTGTAGGTT AGAGTTTCAT ACTTTAGGTT CAAGGGTTAT TCCTTTGTTA
   119941 GTTTTTCCAC GAGACGGTTT GCCTCGGGTG TGTGGTTTAT AGCTCTGTCG GTGCATTTGA
   120001 TGGGGTTAAT TCCGGGGCAC TCTACAGTTT CTTTGGCTGT TTCTTGTGCG GTCTTGTGTA
   120061 GTTCTTGTAC TAGGTTCTTC CAGGTGGTTA CTGGTGATTC TTTTGTGTCG TCTGGGATGG
   120121 TGTTGGTTAG GTGGGTTGCT AACCTGTATA GGGCGGTGTT GTTTTCGTGG GTTAGTGCGA
   120181 CTAGTTCGCT GGCTGTTTTG AGATTGACGT ATCGTGCCCC TTGGTCGAAT AGTTCTTCTA
   120241 GTAGGGGTGT GATTTGTTCT TGCCCCATGA TGGTCATGCG TACCCTGACG TTTAGTGCAT
   120301 AGGTTTTATT GCCGGTGTTT GCAGGTGGTA GGTAGGTTTG GATTTGCTGT AGACCACCCA
   120361 GTTCGGGAAG AATCGCGCCT ATATCGTATA CCCCTTTGGG TGCTTTGCTT GCTCCTATGA
   120421 GCCTGTATGA CCTAGCGGCT TGCGCTACAC CCATTGAGTG TGTTATAATT GTTACGTCAA
   120481 TAACGTTTAC GAGAGTGAAA CACTCACATT CAAGATGTTC GTTAAACACA GTAAGACCTC
   120541 CAAGTCATCA GTTAGTAGTG TGCCTTATCT AGTATGGCAT ATACGCCCCG TGATGCGGTA
   120601 GTCCTGCACC TGGTTTGACA TGACATTTAG AGTGTGTTAA AATCGTATTC AGTAGGCACT
   120661 GAGGGGCTAC AACCCCACCT CCTAACCAGC ACCTACACAA TCACAATCAA TCATTATCCA
   120721 ACATCTAACG AAGGAATTAT AACTTTGACT GAAACCCGCA CCAACAACCT TATTAACCTT
   120781 GACTGCAAGC ATGATACTGA AAGCAAGCAT CAGGGTAAGC TCATCATCAA GAGTGGTCAG
   120841 CCTGAAATCT TCACCAAGGA AGCTGAACTT GAAACCCTGG CAGAAGCAGG TATCACCGTA
   120901 GAAGACCTGG CACACCACCT GGGCACCACC CCCGAAGAAA TCCTCAGCGA CAACTGGCAG
   120961 TTCCCCGACT GTGTAACCGC CCTCGACGTT GCTGGTCGTA TCCAGGCGCT CTATGAGGAA
   121021 CGACTGGCTG GCTACCTCTG GAAGACCCGC CTCAATGGTC ACGTCTACAC CATTGGTTCC
   121081 CGCGTCATTG CAAAGGTAAC CCCCAGCGAA GACTCCCCCC TTGAAGACGA AGAGAACTGG
   121141 GATACCTACA TTGAGGCTAT CGTCCTCAGC ATGAGCGAAG ACCGTGTAGC ACTGTCTCCG
   121201 GTCATCTCGT ATGAGTCCGT TGATGAGCTG GGTGACCCCA TGACCTTTGA AGAGTGGGCA
   121261 GAGCGACAGC ACTCGTTCCA GGGTATGTCT ATGCGAGTAG ACGCTGTAAC CGGCGCACGC
   121321 TTTGGTGACA AGGATATGAC CATCCTGAGT GTTGAGCCGC CCAAGGGTAA GCCGTCCTTC
   121381 AAGGAGTTCC AGGCGGCAGG CTTCACTGGT CGATACCTGG TACCGGACGG ACGAATCAGC
   121441 ACCCTCGTAT GGCGACGACT CCACGCCCAG CACGGTTGGA AGGGCACCCC GGCACTGAAC
   121501 ACCGAGGACT AATCCTTATA CCCTAAGCCA ATAACCCCCT AATATCGCAT TAGGGGGTTA
   121561 TTGGCATATA AAGAAACAAG CAGAAAGGTA ACCCCATGAG TCACCCCCAA TATCTACTGG
   121621 CAACACTGCA TCTACCAGAT AAGAAAAGGC GTAACTTCCA TACGCTCCAT GACGGGTACA
   121681 CGCCACTATC AGTAACCATC ACGCATATAG ACCCAACCAT AAATGCTGAT AGTAGCTACG
   121741 GTATTGTGGC GGACTGTAAG AGCACCCTCA CCAACTCATC ACACCACGGG TTACATGGTG
   121801 AAATCCATAC TAACCAGGCA ACGGCTTCAG TAGCCGCCCG GTTTGCGTCA GAATATCAGC
   121861 AGTACCTAGC ACAAATGGAT ATTACCATGC TTGAGATGCA GGTGTGGGCA GTTTACCAGC
   121921 CGGAATATCA GCGTATCCGT TTCGCTATCC CGCTACCCGG CACTAACCAA GCCAAATCAC
   121981 GCCCACCATT GGAAGAACTC AAAGTAACCC CCTAAACGCC CATCTAAGGG CATAATCAAG
   122041 CCCCTAACCT GCAACCACTC AATGATTGTA AGTTAGGGGC TTCTAGGTGC CTTCAGGGGC
   122101 TTTAGAATAG TAGTACATCC TCAAATGCAG GCGACTCTGT TACTGTTGTT CCAGTCTTGG
   122161 AGTCCTTAGC GTCATCACCG GGCGCAATAG AGGGAATGTC TACATCACTC CATAGGCTAG
   122221 AGTCGTGAGT GAGGAACCAG CAAGCGCGGC TAGTTGCTAG TGGTACGCCC TGTGCTTCCG
   122281 CTAGAGTTTC CTCAGCTAGG CGTAGTGCTT CATGTAGAAC CTTTCCCAAT ACGGAATCGA
   122341 AAACCTGTGA AGGCTTCACA GGAACCACAT GTGCGCAACC ATGCTCTATA ATCTCCTTAC
   122401 CAAGGAACGC CTCACTCTTG CGGGAAATAA GCGGACGCGC AGGCAGGAAA CCTAGCAGAG
   122461 CATCTACACC AACCACACCA ACAAGAGCGT CCATATGAGG TGAAGCAAGC ATATTCAGGA
   122521 TACCGAGCTG TTCACCCGTA AACTTACGGA CACCATGCAG GAACACAGGT GCCATAGGGT
   122581 GCTCCAGCAT CTCAGAAAGA CCCTCAACAT CAATAACAGG GTTGCTAGTG GGCTTGCCGG
   122641 TCAAAGCCTC CAGAACCGGC GCATAAGACC CGTTAGCAAT GGCTAGGCGG TGCCAAGTAC
   122701 GAGGCATAAT ACCGGCGGCA ACACCTACCG TAGGTGCGGG CGGCATAATA TTAAAATCAG
   122761 CCGGGAAACC CAATAGTCGG AAAGTTCGCC GCATATGAGA CTCCCACGTA GTGAAAGCGC
   122821 AATCAGTTGT CACGTATCGT GCAAAAGCGT CAAAATCAGG ATTCTTCAAA ATAACAAGCT
   122881 CAGACATAAC GGTTCCTCTT CTCTTAAATA AAGCAACAGA AAATAGCGGC AGGGTTTAGC
   122941 GACCAAAAGT GGACGGCACA CCAGGCGACG GGGCACCCAA CGCCGTACCC GCAGGGGTGC
   123001 TACCAAGCAT ACCGGTCAAA CCGCCCGAAA TCAAACCGCC ACGCTTTGCA CCCTTAGCCG
   123061 TGGCGCGACG CTGAGCACGA CTAGCCCTAA CCGGCGCTAC AGGAACATTG CCAGACCTCA
   123121 CAGCAAGCTC ACGAAGCTCC TCCTCGCGAT AATTCATAGA CCTGTGAACC ATAGTGAACA
   123181 GCATAATTAG CAAAGCCGGG GCAACAACAA CATCTACCGG CGAACCATCA GCAGGCATAA
   123241 ACCGGAACAA CACACTACCG CCACTAGAGC CAATAGGTGC AACCTTCAGA GAATCACCGA
   123301 AACTATCAGC CACGACATAA GGCACAATAT CACCTGTAGG GCGACCAACA CGGGTAGACT
   123361 TACGCACCTT CAGGCGCTCC GAAACAGCAT CAGGAGAAGA AACCACCCCA GCATCAAAAG
   123421 CAACAGCCTG CAACTCACCA ACAGAAAGAC CCGTAGCGGC AACCGCCGTA GTAAACATGC
   123481 CGATAACATG CTCCGGTGAC ACGATAACAG AAGCAGACGC GGCATCCTCA GCAGACGGCA
   123541 CAGCCTCAAT CAACGCACCA TGCACACCAC CAGCAGGGGA CACCTGTAGG CTCACAGAAT
   123601 CATCAACAGG GAATAGTAGC GGCTCAGATG CCGCCTTAGC TTTACGCGAG TGAACAGCCA
   123661 TTACTAGCTT ACTTTTCCTT CCATAAGGTG CTCTATAGGT GAAAGAACGG CGGCAGGCTA
   123721 ATACGTTACG TATTGAACCT ACCGCCGTTT CCTCAATCGT TATTGAGGTT ACTTGCCTGC
   123781 GTTCTTCAGG TCAGCCTTGG TGACTCGAAC ACCCTTCAGC TTATCCTTAA CCGAACCAGA
   123841 AGCCTTAGCG CGTGCACCCC AGTGTGCAGG AATGGTGATG TCCTCACCGG TCTGCGGGTT
   123901 ACGACCCGAA CGCTCACCAA TAACAGTTGC CTTAAAGGTG AAGAAGTCGT TCACAGAAAC
   123961 GTCCTTCTTA GCCGCAAGCG ACTTCACAAT CTCAGCATGG TATGCGTCAA GGACAGCCTT
   124021 AACAACCTTG GGGTGCTGAC CAGTCACGTC AGCAACGTTG TTACGAATTT CAACAATGGA
   124081 GGTCTTTTCG TTAGCCATTA GAGGGTCTAA CCTTTCATTA GGTAATAAAA ACATGTATGG
   124141 AGTCCCCGGC TTTTCCAGGG CTTGTTATCT CCATATGGAA ACTATATCAC GAACGTTTCC
   124201 ACCGCCGCAA CTCACAGGTT TTCGTGTCGT AAAAGGTGTG AAATGCCGGT GAATCAGGGC
   124261 TTGCAGTAAG CATAGCAGAG GAAAAGCTGT GACTGCAACC CGCTCTGATA TATGACTCAA
   124321 GGTGCATCAA CTATATAGGA GGCGACTATC GACACAAACG ACATTATCAT CCAGGGCATA
   124381 GGGCTGATTA ACAGTATCGC GCTGTGTTTC CTCGGGTTTG CAAACCTGAA ATGGGTGCGC
   124441 ATCATCAGCG CTTTCACATG CGTGTTCGCT ATTGCACAGT CATTCTTCTT AGCTCAGCCT
   124501 GCCGTAGTAT TAATGAATCT AGTGAATCTT GCTTACTGTG TCGCCACTCT ATTTGAGGTG
   124561 CGTTACCCGT TTATTGCCAC CACACGATAT AGGGTTGCAT CTGTGAGTGT TGCTCTACTT
   124621 GCCGCGTGCT CTGTTCAATA CATTGTTATG GGTCAGTCGT TCCTGTCACC TGCAACGTTT
   124681 GCGATTCTAG GTGGGGTAAC GGGGCTTATT GTGGCTATCA GTCACAACTT TTGGGCACTC
   124741 AAGACGTTCA CTGTTCTTAA TGTTGCCGCC TGGGTGACCT ACTGCCTCAT GGTAGGTGCG
   124801 TACACTAACC TGATTGGCAA TGCCTTCATT CTTGGTGGTG TAGCTTTCAG TGTTTGGGTG
   124861 CATCTCAAGA AGCAGAAAGG CACCCTGGTA AGTGGTGACG CGCACACTGG TACACCTGAA
   124921 GTATAGGGGT ACCGCCCTGT GCTAAACTAG AACCAATAAG ACCACTCACT ACAAGTAAGG
   124981 AATTGAAATT TATGGAACGC AAACTGCCGA AAACCCTGGT CGGTCATGGC ATTGCCGTAT
   125041 TTATTGACGC ACGAGGGGTG GGTGAAACAC CACCTGAAGA GCTGGTAGCA CCGTTTGGTG
   125101 ATTGTAAGAT TGCTGTTATG GGTGCCATTG ACTTCTATAA CCCGGTCACG GGCGCTTTCA
   125161 CGGCAACTAT AGAGCGTGGG GTGCCCGCTC AGCTTTCAGG TAATCAACTG AAGATTTCGG
   125221 GTAGTTTGGG CACTTTGCAT GGTGCCCCTA TTCCGCCTGG TACTTTCGCT ACCCACGTAA
   125281 CAGCGACTAG CGCTATTGAT GGGTACACGG AGAATCCTGT CGCGACTGTT TACCTTGGTG
   125341 CCCCTGTGGG TGACGGCGGC AAGGCGTATC ACGAAGCACG TGTTATTGAT TCGCTATTTG
   125401 CCCCTGTTAC AGACGGTAAG GTTATCACGG TTATTGAAGC GTATGTCGCC GGTTTCCTTG
   125461 GCGCATGGAG CCTGTCATAT AACCCCCGAT ATTACACGTT CCTAGACCCG GCAATCCTTG
   125521 ATAAGGTCTA TCTGGATTAT AGGTTGAATA CGGGGCTTAT TGGTTCTACT GACCGGGTGA
   125581 CAATCCTTGA TGATGGAACT GTTGAAGCCT TGGCTCAGTT TTGCGAGTCA ATGGAAGATG
   125641 TGGATACTGA GTCCGTCCCT AACGGTATCC AGCTTCTAGA GGCGCGGAAT CTAGGTAGGT
   125701 TCTCAGAGCT TATGGATGGG GTAGATACTT TGGGTGCGTT TATGCATGAA GGTGACCCTG
   125761 TAGCTACTCA TAACGACATG GTTTACCTAG TTGATAAGTT GCTCGCAGAT GTAGATACTA
   125821 TTGAGAAGGA TTTGCCAGCC ATTCGCAAGA ACCTAAAGGT GCTGAAGGGG AAGTTGGAGC
   125881 TGTCACCGAA TTATGACCTT GATATTTTGA GGGAAATTTG TGAATTGCGT TCCAGTTGCA
   125941 CGGGGGACTG TGATTGCTTT AAGTAGTGCC TATTTGGTGA TTTAAAGAGC TGTAACATTT
   126001 GAATCAGCCC ACATTTTTAG GGGTAGCCCC TGAAGGTGTG GGCTATATCT CTTTCCGGTA
   126061 ATTTGCAAAA CGGTAAAAGG TGTGCCATAA TAGATTTATC ACTTCTTATT TCAACCTGAA
   126121 AGGAAAGCAG TCATGCGACT CTCTAACATC TCTGACATTA CCCCCGGTGA CATCATCGTC
   126181 ACCAGCAACA ACCAGTACAA CACCCCTACC TACGACACTG TAGATAGACC CTACGTCGCA
   126241 TACGTTGCCA CTGGAAGCAA TGGTACCGAC ACGGTGACTA TCCAGCGGTT GTATGGTGTA
   126301 GATATGGGGC ATACCCTGTC CTGCCATGAC AGTATGTATA CCCTCACCGC ACTTACCGAC
   126361 GGTCTAACTA CCAATATTGA TAACGTCTGG CACTACACCC AGCGAGATGC ACTCTTCGAC
   126421 AATATCCTGT ACCGCCTTGG CGCTATCGAG AAGCTGAGCC TCTTCTTCGG CAAGTACTCG
   126481 ACCGATGTTC ATGAGGTGCG TACCATCATG GACGAAGCAC GCCGCAACTG GGAAAACTAC
   126541 GTAGACCTCG ATAACATGGA GGGTTCCTAC GAGCGCCTGA ACGCACTCAT TGACCGTGTA
   126601 GAACGTACCA TGTCCACCCG CGTACAGGAA GCGCAGGGTA AGCTGAATGA AGTTCACGCA
   126661 ATCCTCAAGG AAACCGCCAA TGATATGTGC GACACTATGG AAGCCGTGAA GCATGTTTCC
   126721 GTACCGACCG AATGGGTAAA CATTACTTGG AAGGAAGCAG GCTACCGCTA CAGCACATGG
   126781 AGGAATCAGA TTATCCCCGT CAATGCGGGC ATCACCCTCC GCTGGGGTCG CGACGAATAC
   126841 CTGAACTTCT TTGTAAACCG CGCAACCACC ACCCGCGCCT ACGTAACCGA CCTTGAAACC
   126901 GGCGAAGAAG TAGGCTACAT CACGGCGAAC GCTACCGATA ACCTGTACCT CCTCTACAAG
   126961 GGCAACCCCA AGAAGCATCG TATCTACCAG GTGATGCCTA TTAGCGCTGG AACCATTGAA
   127021 GACACGAAGG CATACGTGGA ACGTAACGAC AAGTTGCTCG CTCTATTTAA TCAGTGCGTG
   127081 GAATCAGTCA GCGCAAAGTT TAAGCAGATT GATATTGAAA GCATCAACCG CGTAGCCGGA
   127141 TACACCCTCA AGCTGAACAC TACCGAATAC CACAGGTACA GCATGGTAAC CCCTAACGAA
   127201 GCACTCACCG ACATTATCTG CGACATGGAG CAGGTTAAGA ACTATAAGAA GGCACTAAAG
   127261 GCGAAAACCT CTGAATGGGT ATATAAGTTC CGTCAGGCAA CCACTGAAGC ACTCACCAAC
   127321 CTGTAACCCA TCAAAAATAG CCCCCCCCCA AATAGGCACC CATGCAAGTA TGCGTCTTGC
   127381 AGGGGTGTCT ATTTCGTCGT CTTCTTCATG GCAACTAGCA CCCCTATGAG GCGCTACCTG
   127441 AAGCCGATTC AATACGTGCA AAAACACCAT TGGGTTGATA TGCTACAAAT AATGCCCTAC
   127501 AATAAATACG AGCCCAACCA AAACCTAACG CACGACACAA CACAGGTACT TGGATTCACA
   127561 GGGCATTAAA TAAAAAGACG TAAAAATTCA GGAGAATACA CCTTGAACGA AAACACCCCC
   127621 AAGACTAAGA AGCAGAAGCT CCGCACCTTC GGTGCCGCCG CCGCCGTACC GCTAGTACTA
   127681 GCAGGTGCAA GCGCGGGCGC AATCATCACC ACCGCAAACG CCGCAGATAA CACGTCCGCA
   127741 ACAGCGACGG CAACCACCAA CCAGACACGA ACCGAGAAGG TTGTAACCAC CACCCTTGCA
   127801 AACTTCAAGG GCAGTGCCCC TGACCAGACC ATTGACAACT ATGTTCACTG GGTTTTCAAT
   127861 GATTCTGACC TACCTCAGCT CAACACTTCT TCACGAACTA CTTACACTGT GAATGTTGCT
   127921 GACCTTGCAG GTGTAGCTAT CAAGCCTGAT ACTCTACTCG TTGGTGCTGG TGCTACTAAC
   127981 CGTGACGCTG ACACCCTAGA CCTGCCCCTT TATGCGGATG GTGTAAACTC TGAAGCACGC
   128041 CAGGGTAACC TAACCCTTGG TAGCGGTACC GAATCTACCA CTATCCGCGC AAATGCTGAT
   128101 GGAACTATCA CCATTCCCCG CAATGATGAT AATACACAGC GCCTTACTTT CCTCTACTCT
   128161 GTAGAGAAGG CTGACGGTAG CGGCACTGTA ACCCAGCGCA TTACTTTCAA CCCGACCCTG
   128221 CCGGCCGTCC AGCAGGGCGC TGTTGCCGCT ACCACCACTA TTGGTCAGCT TGGCACCACC
   128281 AACGCAAACC CGACCGAGGT TAAGGTTGGC GAGTCTGGTG ATGCAACCTT CACCTACACT
   128341 AACAACTCGC AGATTACGGC AACCACTGCC CCTGGTTCGA CCTCTGATGG TACGATTCGC
   128401 CTGTCCATGA CTCGCGACGG TAAGGATGTT GAGCTGGAAT CTGTCGAGAT TAAGCCCGGT
   128461 GAGACTAAGA CCATTTCGAT TCAGAACGTC AAGGCATCTG ATACTGCTGG CGAGGTTACC
   128521 GGCTCTGACT TTAAGGTGAT TGAAAAGGTA CCTGATTGCA ACGAACCTAT TCGTGTCGCA
   128581 CCGTCAGACC ACCTGGCGGC TACCCCCATC AACCTTGGTA ACGTAAATGA GGGTGGTTCT
   128641 ACCGCAAACT TTGCGAAGCT CTTCTTTGAT AGTGCCGTGA AGCGTTCAGC TCCCGTTCTT
   128701 CCTGCTGGCG CTAACGTGGA AAGTTACCCA GCGAAGACCT CAGCGAGCGA CTACTTTACC
   128761 CCCGGCGGTA ATGGCGGTTT GGCGGCTGTA ACTAACGGCA ACTGGCGTGG CGAATCCGAA
   128821 ACTAGCCGTT GCTATTGGAT GAGCGAGACT ACCCATAACT ACGACTACAC TGTATACGTG
   128881 AAGCCTGTAG AGGTTGCTGA ACCTACCCCT ACGCCGGAAC CTACCCCGAG TGAAACTCCG
   128941 GCACCTGCTC CTACACCGTC TGAGTCTACA CCTCCGGCAC CTACAGTAGA ACCTACCCCG
   129001 GCACCGGCTC CTACCACCCC CAAGGTGACT CCTGAGCCTT CGGCTCCTGT AACCCCGACA
   129061 CCGGCACCGA GTGAGCCTGT TGTAACTCCT TCTACTGAGC CGACTCCTTC CGAGAGTCCG
   129121 GCACCTGTCC CGTCTGAGTC TACTCCTCCG GCACCTACTC AGGAAGCTAC TACTCCTGCT
   129181 CCTTCGGTAA GCCCGTCTGA GCCTTCGGTT GAGAAGCCTT CTGAGCCTGC TGTGGTGAAG
   129241 CCGTCTGAGC CGGGTAAGCC GGTTCAGGCT AAGACCGGTC ATGAGTCTCA GCCTGACGGC
   129301 ACCCTGGTTG CTCTGATTGC CGCCCTTGGT GCTCTTGTTG CTGGTGGTTT CTTCCTTGTG
   129361 AAGAAGGCGC GTGCTAATGC GGCTAAGAAG AACGCTACTG ACGCTAACGA GTCCGATGCT
   129421 GTGGATGCTG AGGCACCTGA AGCTGTAGAG CCTGAGTCTG CTGTTGAGTC TTCCGCTGAT
   129481 TCCGTTTCGG ATAGTGGTTC TGATTCCTCT GACGGCGGCT CCGAGTAACA TATATACTCT
   129541 ACTTAGCTTC TAAAGTTAGC TAAGTGATTT AATATGGTGA GCCCTATCTT TACTATCTGC
   129601 CTTGTGTGGT GGTTGTAGAG GTGGGGCTCA TTATTTTTTG GTAAATGGTG GTTTGCTCTG
   129661 CTTATTGGGT GCGCCGCCTG TTGCTTGTTT TCAATATCCG GCGTGGGTGA CTGTTTCAGT
   129721 GTGCCAGTTA GCTATATGAC CATATAAGAA CGGGGTGCTA TATGTGCCCT ATTTTGGAAG
   129781 TATTCGTAAG CACCTTATCA TGCAACATTT ACTCAGTGTT CATGACTTGG GGTGCGTGTT
   129841 CCTCGGGAGG GTTTCAAGGA AGGTGAGTTT ACTGCGATGA GTCAGGTTTA CCATATTAAT
   129901 AATGAAGGGC GAAGCCTTAA ATGTGACGAC ACTAGCGGCA GGTGTCCTTA TAAGGATAAG
   129961 CCGCACGGTA AGATGTCTTA CACTAACGCT GTGGCTGAGG TTATTGCCCA TAAGAAGGAT
   130021 AGGAAGAGGA AAGAAAAGCA AAAGGCGCGC CGTAGGCACC ACCGCGACCA GCAACGCAAG
   130081 CATAACCGCA ACCCGTACTA CAGCGCTGGT GGTGTTAAAA CACTGCTTAA CGATAAAAAT
   130141 ATTGCTTCTA CCCCATTGAA GCCGGGCGAT AAGAAAGTTA TTGGCGCGAA CGGTAAAGTG
   130201 TACATTCTTC CGCCATTGAA AGAACGCCCC CTTCTCACTG AAGAAGACTA CCTACTAGAG
   130261 CTAGAGAAGC AGAGGATTTT CCTTGACAGG GCGAAGAGGA TTACCGACAG GGACGAACGT
   130321 ATCGCCAACA GGAAAACCCC GGCAGGTATC CGCAAGAAAC TAGAACAAGA ACTTGAAGCT
   130381 GAACGTCGAG CCGCCGAAAA GCTAGGCGTA CCGTGGGACG TACCACACGT CAGGGCTCTA
   130441 TGGGAAGCCA GGAAACAAAC AGCTAAGAAA CACGGAACAA CAGCGCACTG GCCTCGCCTA
   130501 ACTAAAGGTC AAAGGCAGAT TACAGCTGAC CAGATGAGCC CCGAAAGCTT GAAAAAATTC
   130561 GACGAGCACG TGAAGAACAT TAATCTTGCT AACCTGACTC CTAGTAAGCA TGTTCACGAG
   130621 AAGTTGGCTG AGGGTAAGCT TGCAGGTCTT GATGCGGAAG ATATTTTTGC AACGATTGAA
   130681 AACTATAAGC CGCAAATCTA CCAGGTGACA GGTAACGGTC GCCACACAAA TAGGGCTATT
   130741 ACCATATCCT CCGAGACATA CTCGCGCGTG ATTGCACCCG AGAAAGGTGC TAAACCTGTT
   130801 CCATGCAACC TTAACCTAGT TATTTCACTA GATGAACCAA ACAAAGACGG CATTATCACG
   130861 GCATATTGGA ACCCTGTAGG TCGCAAACCT CAAGGTAGTG GTATTAGGTT CCGTGACCGC
   130921 TGGCTAAAAG TCACCTAAAG AACAGCCAGG TCGCACCATA AGGCGTTGAG GAGATATACT
   130981 GTAACCATGT TTAAGATAAG TCCTCTAGAT ACCTACCCGG TAACCACTAT CAAGTACAGT
   131041 AACGACAGGA CGGGTAGGCG ATGCTTCATT GTGTTGCCAC GCGTACACGT GGATACCACG
   131101 GTCGAGAACG ATGCTTCACC CCTCAGCAAG GCGGTTGCCA CTACCGGTGG TTCCACTACT
   131161 CTAGATGTCC AGTGCATGTG GCTTAATGAA CTCGACGGAC TATACGAGTA CATGGAAGAT
   131221 ATTACGCACG ATTTGGAAGA TGCCCCGTCA TGGCGTGTTA TCCTGATGGA TGACGACGAC
   131281 CTCGAAACTG CTTCGTCTAT CCTGTCAGCT GATTCTGTTG AGGAAGCTGA GAAGCGCCTC
   131341 CTCGTGGCTT ATGTGCGGGC GATTCGAGCT TTGGATGGTG ACCTTATCGA GGTGCCCACT
   131401 AGTGAAGAAG GGGCACTCTG GTTACCTGAT GGTGGCGGAT TTGCAGAGTA GAATTTTGGG
   131461 TGCTATACTG TTACTTGTAA CGACTTCTAG CGGGTAACCG TTAGGCACCT GAATACTGGA
   131521 TTTGACATTC AGTGAACAGG TTGTTATAGT TGATTACGAG CTTGCAAGCC GTGAGGTTTC
   131581 CAAGAGCTAA TACCTTTCTT TATTTGTTTT GAATGGACAG GCAGGTAGGG CTACAGTGAC
   131641 TATAAGCCCT ACCTGCTGAT GGGATGTAGT ATAATCGGCA ATACGGCGGA TTCTGATTCC
   131701 GTTATTCCAG GTTCGAGTCC TGGTGTCCCA GCTCAACTAG CCCAAGGTGG CTAGGTTCAA
   131761 CTTCAGCTTG AAGGTCAAGT TAATGTTTTG ACTTGCACAA CGATTGCTGA TATGATAAAC
   131821 TATGTAGCAG AAATACTCTA TGGGGTGTGG TGTAATTGGC AACACTCTGG ATTTTGGTTC
   131881 CAGTATTTCA GGTTCGAGTC CTGGCACCCC AGCTAACCTA ATCAACCAAT TCAGGTTTTT
   131941 ATAGTCTATA TAATATTCGT TGATTTTTTA CTGCAATGTT GGTTAGGTTC TAGGATAGGT
   132001 GGCAGAGCGG ACTATTGCGC TGGTCTTGAA AACCAGTAGT CGAAAGACTC GCGGGTTCAA
   132061 ATCCCGCCCT ATCCGCTCCC GAACGGCGTA AGCTGTGAGG GATGGCGACT GACTTACCCC
   132121 GTATCACCTT TGGTGGTGCG GGGTTTGTTG GTTTTAGTTG CGTTTGTGTT GGGTTAGTAT
   132181 TTCCTGTTGG GGTGTGCTAA AATTGCTTCC ATACAGTTTT TCTTACAACT CTTGGAAGGA
   132241 GCCGCCCATC ATGTCGAGTC CGGCACGTGG CGCTATTCAC CCCTTTACTG TCCCTGATTA
   132301 CCCTAAGCTT ACTTCTCTTG AGGCGGCTTG GGTTGATTTC TTTAATTATC GTGGCTTGAG
   132361 TGCTGACGCT ATTCATGAGT CTTTGTGTGG TAGCCGTAAT ATCGGCACTA TCCGTAACCG
   132421 TATGGAAGGT AACGCTGGTA GGCGTGCTGT TGGTAAGCTT ATGAAGACCC GTAAGAATGG
   132481 TTATGAGGCT TCTGTTGCGC CTGCGTACCC GTACACTTTG GATGTTCGCC GCCCGAATGA
   132541 CCCTACCCAT CAGGAATTTC TTTCTGCTGG TATTGATGCT GAGGTTGGTG TTGATACTGG
   132601 TCTTGAGTGG GATGGTGCTT GGTCTGTTGA AGAGGATAAG TACTTTACGT GGCTTTTGGC
   132661 TAAGTATGAT GCTTTGAATG ACCTTGTTGC GAAGAATGAT ATTACGGTTT ACTATGCCTT
   132721 GTATACGCCG CGTCCTTACG CTACTGTTTA TAAGCGCCCT GGTGTGGCTC GTTTCCGTGA
   132781 TAAGGTTCTT GAGCTGATGA ATGATGCTGA GGCTCTTAAT AACCCGCCTG AGTGCCCGTA
   132841 TGCTTTCTCT TATTTTGATT ACGTGGCGCG TGGGTTGTCT CGCCGTGAGC CTCGACCGGA
   132901 TTCCCGCCTG TTCACTTATA CGGGTAAGTA TGGTGAATGG TCTGTACGCC CGCAGGTTCA
   132961 GCACCCTGTG CGTAGCCTCC TCACGTCCTT GTATGTTCAG GGTGGTTCTC GCGAGAATTT
   133021 GACTGACCTT TACGAGTCGC ATAGTGACTT TGAGGCGCTT GGTAACACTG CACGCCATGA
   133081 GATTTACACG GCGGCTAAGA AGTTCTTGGA TAGTTACTTT GCCGGTGGTG AGAAGCGTTC
   133141 GGCGGCTATT CAGGGGGCGG TTCTTACCCC ATACTCTGCC GCTAGTGTAA CCCCTGCTGT
   133201 TGGTGATTCT GCGCTCCTTT GTGCTTCTCA GCTGAATAGC AATGAACGCC CCGTTATCGT
   133261 GTTTAACGGT TTGGATGATG AGCAGTACAC CATCTACCCG TGGGTGAATA TCAACCTGAT
   133321 TAGCTCTAAG AACCGCACAT CTGAACTTGA GTACATTTCT CACCTGTTGG CGACTTACCC
   133381 TCAGCGTGAC GTTGTAACCT ATGTGGCACT CTACACGCCC CGCAAGAACC TACTCGGCTT
   133441 CACCAACCTA CTCTCATACA CTCCGAGCCG TATCCTGCGC ACCTACAAGA CCAGCTCAGA
[truncated: 200,071 more chars]
