# Supplementary material for: Clades of huge phages from across Earth’s ecosystems
Source: Nature. 2020 Feb 12;578(7795):425–31. doi: 10.1038/s41586-020-2007-4 (PMC7162821; doi:10.1038/s41586-020-2007-4)
Supplement: Supplementary file 6 — Genbank files for all genome. [file 41586_2020_2007_MOESM6_ESM.zip › genbank_genomes_SD-4/M14_PHAGE_31_35.gbk]

LOCUS       SRR1747048_scaffold_1_prodigal-single     262544 bp    DNA     linear   BCT NOV-13-2019
DEFINITION  SRR1747048_scaffold_1_prodigal-single, contig.
ACCESSION   SRR1747048_scaffold_1_prodigal-single
VERSION     SRR1747048_scaffold_1_prodigal-single.1  GI:
KEYWORDS    .
SOURCE      M14_PHAGE_31_35
  ORGANISM  M14_PHAGE_31_35
            .
COMMENT     Data sourced from ggkbase. For additional details see
            http://ggkbase.berkeley.edu/organisms/405032
FEATURES             Location/Qualifiers
     source          1..262544
                     /organism="M14_PHAGE_31_35"
                     /mol_type="genomic DNA"
     gene            <2..70
                     /locus_tag="SRR1747048_scaffold_1_prodigal-single_1"
     CDS             <2..70
                     /product="hypothetical protein"
                     /codon_start=2
                     /transl_table=11
                     /translation="SLFVSTECTVLYNVDTEEFSIK*"
     gene            111..317
                     /locus_tag="SRR1747048_scaffold_1_prodigal-single_2"
     CDS             111..317
                     /product="hypothetical protein"
                     /codon_start=1
                     /transl_table=11
                     /translation="MTYVELNDEHNTIIDTRGIRQIHNQTVSDDCHYLKIHYSNRETY
                     YTYGYKDIETLYRDRDKIKEKLGF*"
     gene            333..920
                     /locus_tag="SRR1747048_scaffold_1_prodigal-single_3"
     CDS             333..920
                     /product="hypothetical protein"
                     /codon_start=1
                     /transl_table=11
                     /translation="MRQNIAIVLNAKTKKEAHREMYETIDLFREDMHMDTEYESIYFT
                     KEYIEEQYENFKQKYRDLDKDDIESRLEYSGAKDIEEYIQDVLDMYGWNTLEDYAKER
                     YNIIRFEGNKCIGIYNPRGYIDYVDSILCMKKYKNISTNDIKKYRIAEIVLKDKTSIE
                     WDMDKTYRDNKLILKQTLRKDIEPNNYLAIVRVHY*"
     gene            937..1248
                     /locus_tag="SRR1747048_scaffold_1_prodigal-single_4"
     CDS             937..1248
                     /product="Putative uncharacterized protein n=1 Tax
                     =Bacillus phage SP10 RepID=F8WPN6_9CAUD"
                     /codon_start=1
                     /transl_table=11
                     /translation="MSEFQKQRIEKNIKKGTKRNFNMDVQYYKGIPLRLICRDTYKSN
                     KAKRFTINETNQNVWIPNKHLEEDGTIKQGENLDYIFIKAAKMKKLKYAGVNSWSWQR
                     R*"
                     /db_xref="UniRef100_F8WPN6"
                     /db_xref="F8WPN6_9CAUD"
                     /db_xref="sri:SELR_17960"
     gene            1260..1667
                     /locus_tag="SRR1747048_scaffold_1_prodigal-single_5"
     CDS             1260..1667
                     /product="hypothetical protein"
                     /codon_start=1
                     /transl_table=11
                     /translation="MVKTFREVLRDIKPGETWICTENCIIRDIRCYKDGMIETTYTTF
                     SQSGMFCVDGKRLFKLKKNEVEFEDAVKALKEGKIIESCETERMYKVGERGNEKAIFT
                     NTQDSSTWLDLNNIFKQKEVLGRWYIYDKGEIQ*"
     gene            1667..1942
                     /locus_tag="SRR1747048_scaffold_1_prodigal-single_6"
     CDS             1667..1942
                     /product="hypothetical protein"
                     /codon_start=1
                     /transl_table=11
                     /translation="MFLVTDSLSDCTNIYEVSLRGKKYTIGEFIQEVFTERPNEWGNI
                     EVNDIDAINYKDGKIIGQNFDNELLNKPIRHVIAQGGWSRMDYVIYV*"
     gene            1953..2444
                     /locus_tag="SRR1747048_scaffold_1_prodigal-single_7"
     CDS             1953..2444
                     /product="hypothetical protein"
                     /codon_start=1
                     /transl_table=11
                     /translation="MNIIRNLKLRVLIRKNIKNLKEIKKYTAKSIEELERQKMETNYN
                     VIYEFEEAVEREIDFYRRSIKKKIYKDNFNISELKTRLEDFEKIRSKVFKEYCFTMIL
                     NIFEDASYTPIEWIDAYNMLIILKEYNIVEHKPEEKKITIDMEYAICIFLCIFIIFVA
                     FYS*"
     gene            2457..2699
                     /locus_tag="SRR1747048_scaffold_1_prodigal-single_8"
     CDS             2457..2699
                     /product="hypothetical protein"
                     /codon_start=1
                     /transl_table=11
                     /translation="MLIELKDSSRSIVNLSDMSVINFTARTFGDVYAILVVPKGSTEG
                     ISFTYSDLNTLQGDRARIRSMLGLSKEENDENIQQQ*"
     gene            2677..3057
                     /locus_tag="SRR1747048_scaffold_1_prodigal-single_9"
     CDS             2677..3057
                     /product="Uncharacterized protein n=2 Tax=Clostridium
                     difficile RepID=U3Y5H3_CLODI"
                     /codon_start=1
                     /transl_table=11
                     /translation="MRIFNNNKISNSSIISGNNKAIVNGVEIDIPEGASISIKNNKVY
                     INGKEYRDKELENKEPVNIIVNGNAGSIDCGNSVEVKGNVTGDIDCGNSVKIGGDMLG
                     DIDCGNSVNISGNHTGAIDAGGIS*"
                     /db_xref="UniRef100_U3Y5H3"
                     /db_xref="U3Y5H3_PEPDI"
                     /db_xref="cdg:CDBI1_19478"
                     /db_xref="U3Y5H3_CLODI"
     gene            3192..3503
                     /locus_tag="SRR1747048_scaffold_1_prodigal-single_10"
     CDS             3192..3503
                     /product="Uncharacterized protein n=1 Tax=Clostridium
                     perfringens E str. JGS1987 RepID=B1BR52_CLOPF"
                     /codon_start=1
                     /transl_table=11
                     /translation="MSHASGKVIFKDGTERFAEYNGSGDYMYNLTYETTNERNDRWRQ
                     PGREPDCKHEHVEDVILQSDYGCGMTWKGKCCKDCGWITEGTDPYADDTFDEFRYGEE
                     Y*"
                     /db_xref="UniRef100_B1BR52"
                     /db_xref="B1BR52_CLOPF"
     gene            3515..3811
                     /locus_tag="SRR1747048_scaffold_1_prodigal-single_11"
     CDS             3515..3811
                     /product="hypothetical protein"
                     /codon_start=1
                     /transl_table=11
                     /translation="MVIKLSSRSFINLSDKTMDILYPGRGTIAVAKGKITNKISIEYK
                     HIRYALMRSGDLCLVMKNNSTVLGIKPADTFTIQGDREKLEELLQRLKPLIKEA*"
     gene            3813..4082
                     /locus_tag="SRR1747048_scaffold_1_prodigal-single_12"
     CDS             3813..4082
                     /product="hypothetical protein"
                     /codon_start=1
                     /transl_table=11
                     /translation="MTLNEFVKELRKEKAIQYAVVYKPVKEDKVLYLVLKNESYETSI
                     HAIDAINKIKEKVNEPFTYYLTELQEIGIIINNVIGYKSKFEILY*"
     gene            4095..6269
                     /locus_tag="SRR1747048_scaffold_1_prodigal-single_13"
     CDS             4095..6269
                     /product="Calcineurin-like phosphoesterase./RNA ligase. 
                     (EC:3.1.4.37)"
                     /codon_start=1
                     /transl_table=11
                     /translation="MRTLLLFRGAPGCGKSTFIKDHDLEQYSLSADNIRLMCQAPVQK
                     PDGTYGISQSNDNYVWKLLFDMLEQRMKRGEFVIVDATNSLTSDMSRYKHLVELYRYR
                     ALIVDMTDIPKDVCKQRNAHRLPEYKRVPEFVIDRMYDRFQTENIPKWIKVIRPEEVD
                     DAIKLKPLDFNKWKKIHHIGDIHGSLDCLKEYLGEIKDDEYYIFCGDYCDRGTQNAET
                     LLYMMELAKRDNVQLLTGNHEGHLWRYAKDERPTSTEFATVTSKEFDEAGVSKKDIRV
                     FYRKLGQIVYYTYGDKTVLVTHGGIAHMPDNLMLMATEQFIKGVGDYDEVDMAEKAFA
                     ESVKNTNIYQIHGHRNMHGASISNNIRSFNLEGEVEFGGHLRCVTLDKDGFKEYQTKN
                     DNFKTIKYEPDHFDNLSIADAIITLRANRFIREKKLDNNVSSFNFTPQAFKKKEWNEE
                     TIRARGLFINTNISQIVARSYNKFFNIGEMPLTKMGNLEKNFKYPVVAYEKYNGYLGL
                     LGYNPETDELMYCSKSTDEGDFAQWFKEYMQTHYTVEELATVKDYIKRMNVTLVFEVI
                     LVDKDPHMIKYEEDAVVLLDIIYNTLDFRHISYEMLQFTGVRLGFKVKRKAKTLNNWN
                     EFVSWYVTEVNTPENDVLEGFVLEDAEGFMTKIKTDYYQFWKRMRYVANEIAKNGFIK
                     KQSLVSEPLAHAFYAWLLTQPKEVQALDIISLRDRFYGSCIP*"
                     /db_xref="coo:CCU_21900"
                     /db_xref="UniRef100_R5VQC6"
                     /db_xref="R5VQC6_9FIRM"
                     /db_xref="3.1.4.37"
     gene            6342..6713
                     /locus_tag="SRR1747048_scaffold_1_prodigal-single_14"
     CDS             6342..6713
                     /product="Uncharacterized protein n=4 Tax=Clostridium
                     RepID=A8S0H9_9CLOT"
                     /codon_start=1
                     /transl_table=11
                     /translation="MSKNYKPTVAIDFDGVIHSYTSGWQGVGECSDPMVPGIDTAIAD
                     LRTDHKVIVVSSRAATPEGRIAIRDYLKKYNIEVDGIQSEKPPCIVSIDDRAICFTGY
                     SGILAKQVRNFKPWTDKDENE*"
                     /db_xref="UniRef100_A8S0H9"
                     /db_xref="A0A0E2H834_9FIRM"
                     /db_xref="puf:UFO1_3918"
                     /db_xref="A8S0H9_9CLOT"
     gene            6700..7287
                     /locus_tag="SRR1747048_scaffold_1_prodigal-single_15"
     CDS             6700..7287
                     /product="Uncharacterized protein n=1 Tax=Eubacterium
                     plexicaudatum ASF492 RepID=N2A4U3_9FIRM"
                     /codon_start=1
                     /transl_table=11
                     /translation="MKMNSLKRLRKADPLVIGAAVSNLFYSLAYPIVHTITMQGIDSK
                     WLSFASLANCFLASIITKLWLKKSKELYYFYGAMLGVEVIVYGILTVAFLGGVASPSM
                     YYMGDAILNAIITRNIICGGARLKALRYEGEEREEYDNKNNYYSYITSIIGFAISSFI
                     TFSTPVGFILMFVGIAVDNIFYYCAFKEEGVESNG*"
                     /db_xref="UniRef100_N2A4U3"
                     /db_xref="N2A4U3_9FIRM"
     gene            7280..7444
                     /locus_tag="SRR1747048_scaffold_1_prodigal-single_16"
     CDS             7280..7444
                     /product="hypothetical protein"
                     /codon_start=1
                     /transl_table=11
                     /translation="MDNSTLEGILIGVVVFILVVAFTCVGIKTCEYAMSSDTHSEIKY
                     CPNCGYKLGD*"
     gene            7480..8547
                     /locus_tag="SRR1747048_scaffold_1_prodigal-single_17"
     CDS             7480..8547
                     /product="Uncharacterized protein n=1 Tax=Ruminococcus sp.
                     CAG:9 RepID=R7CRM9_9FIRM"
                     /codon_start=1
                     /transl_table=11
                     /translation="MLPAGYYEVYFHKQKGFWLEEHPQIQIKEEKVYGNHIEKVDKVL
                     KAFKMFDRNLGIMLSGDKGMGKSLFARMLSTEAVKAGLPVIVVNFYAPGIMNFVNSIQ
                     QEALILFDEFDKTFEERDDYNPQYEVLNILDGLSIGKKLFAFICNDLDEINDCMLNRP
                     GRIHYHFRFSYPNEEEMRAYLKDKLNPIYYDQIDDVVKFSCMTNINYDCLRAIAFELN
                     CGYGFKESINNLNILCTDGAESYCTLELEYTNNKKFVRNVAFDLFDKDHYIKVWTNDQ
                     DARAIGEVYVGFSVSDIDMVKGKEFFATISNIELSSLDIYKNCTEEERQELEKYYLDP
                     ENVVMVTLRRSSDKNKNKRYF*"
                     /db_xref="UniRef100_R7CRM9"
                     /db_xref="R7CRM9_9FIRM"
                     /db_xref="btn:BTF1_31282"
     gene            8559..9359
                     /locus_tag="SRR1747048_scaffold_1_prodigal-single_18"
     CDS             8559..9359
                     /product="von Willebrand factor type A n=1 Tax=Clostridium
                     difficile E15 RepID=U3Y0U3_CLODI"
                     /codon_start=1
                     /transl_table=11
                     /translation="MGFFKKIFQKGGVTEAEITPQMPEAPKTEVLKEEKIVAKETKSD
                     AITTINLRKEKLNKICLEKKELQDLTSKVVVVLDYSGSMDQLYRDGVVQETLNRLLPL
                     ALRFDDDGEMELFIFSNNYKQLPSLNINNFDNYIENEKVLKKYSMGGTNYSPVIRNIT
                     KDQKGDIPTFVIFITDGDCFSSDKTPTEEAIRKASDKPIFWQFVGIGNSSFDFLESLD
                     DMQGRYIDNADFLKISNVCNLSDEELYKALLGEFPDWLNAAKLNNIIK*"
                     /db_xref="UniRef100_U3Y0U3"
                     /db_xref="cdg:CDBI1_19778"
                     /db_xref="U3Y0U3_PEPDI"
                     /db_xref="U3Y0U3_CLODI"
     gene            9410..9709
                     /locus_tag="SRR1747048_scaffold_1_prodigal-single_19"
     CDS             9410..9709
                     /product="hypothetical protein"
                     /codon_start=1
                     /transl_table=11
                     /translation="MVIILILLFSMLVAAICTAFNGLMTVAFNEEEEDMARSYFIWKM
                     TLDDDTELKFVANSISQILYNGINIDWDEIIKIEQVELYYSNAENDYPDIIDLRN*"
     gene            9727..9963
                     /locus_tag="SRR1747048_scaffold_1_prodigal-single_20"
     CDS             9727..9963
                     /product="hypothetical protein"
                     /codon_start=1
                     /transl_table=11
                     /translation="MRKNVIAIIIKIISSLILSVIFLFVCFNSELFGTYASCGFLIIL
                     GIAITILLYDAMNEIAIYNEIKRIRKKEEEKAKW*"
     gene            10053..10334
                     /locus_tag="SRR1747048_scaffold_1_prodigal-single_21"
     CDS             10053..10334
                     /product="hypothetical protein"
                     /codon_start=1
                     /transl_table=11
                     /translation="MSKKVIVKDIVIGDPICHPWYMFCNEYEEWDLIKDDVIFTKERY
                     LPKLMVECGIVDSISEVRRNRPELVTNLDKPAFMEIKWGKSRLYIQIGE*"
     gene            10341..10739
                     /locus_tag="SRR1747048_scaffold_1_prodigal-single_22"
     CDS             10341..10739
                     /product="Putative uncharacterized protein n=1 Tax
                     =Ruminococcus bromii L2-63 RepID=D4L507_9FIRM"
                     /codon_start=1
                     /transl_table=11
                     /translation="LKINKKLIPVLAIVAVLGLGAVGCRESNRVSHNISKEADNFNVT
                     RRLVVINARTDKPLFELVGNFALSNNSDNELEVVCQTGKNEFKKHFIYLNEYTIYTVE
                     DISGADVNKYKYEVNFLPETIQPITITTKD*"
                     /db_xref="UniRef100_D4L507"
                     /db_xref="rbr:RBR_02740"
                     /db_xref="D4L507_9FIRM"
     gene            10751..11128
                     /locus_tag="SRR1747048_scaffold_1_prodigal-single_23"
     CDS             10751..11128
                     /product="hypothetical protein"
                     /codon_start=1
                     /transl_table=11
                     /translation="MKYKLWSKNEKKFVENGWVIFPDGRPFWMTYGEIDAGVYMEDYA
                     LIKSTGIKNIDNIEIYEGDILKCKLYNGKYENYVIVWDEEEAGFDALNEDKSNFMSPS
                     IWTVSEIVGNIYENPELFYKGEN*"
     gene            11129..11500
                     /locus_tag="SRR1747048_scaffold_1_prodigal-single_24"
     CDS             11129..11500
                     /product="hypothetical protein"
                     /codon_start=1
                     /transl_table=11
                     /translation="MEKVYIRTKQFMFEDGEKIECGVVIDSDTWQIGGMPDTLPEELE
                     DALAECGISMEGSEAIEWNPDNVNIDEARRILKEKGFELVYNEPDFVKEFKRRFNGDL
                     EDLYDYGTLIEFSQKIKDLTE*"
     gene            11563..12456
                     /locus_tag="SRR1747048_scaffold_1_prodigal-single_25"
     CDS             11563..12456
                     /product="ErfK/YbiS/YcfS/YnhG n=1 Tax=Clostridium sp. CAG
                     :492 RepID=R5YVE6_9CLOT"
                     /codon_start=1
                     /transl_table=11
                     /translation="MKKSNILTATAIAAATVGTVGIVQHIDALSAQYTTTSVLCMRKG
                     PGTNYPVIRKLPKGQTVTVVSIDRYGWAKLNNSYYVSSLYLKRSSGTTSNKDKNSTTV
                     QGVFKYTKTNLNMRKGPSTNYYKILTIKSGQKVKVLGTSGNWSKVIYNNAIGYVSSQF
                     LTNTKPSTQTAINRITISLSSKKMKCYSNGKLVRTMDCAVGKSSTPTPQGQFPVVNKI
                     KNRPYYKENIPGGAPNNPLGKYWVGLKVGKYNGNVYAIHGTNDESSVGKAVSHGCIRL
                     HDYDILWLYNNVLIGCVVVIH*"
                     /db_xref="UniRef100_R5YVE6"
                     /db_xref="R5YVE6_9CLOT"
                     /db_xref="hhd:HBHAL_2605"
     gene            12474..12683
                     /locus_tag="SRR1747048_scaffold_1_prodigal-single_26"
     CDS             12474..12683
                     /product="hypothetical protein"
                     /codon_start=1
                     /transl_table=11
                     /translation="MRMTTVDILNTDNEQIVNGLFGHSFTIPKIGEKICYLDKEYKVV
                     DVKHELICVGSIIQTNKVTLIVKEI*"
     gene            12712..13149
                     /locus_tag="SRR1747048_scaffold_1_prodigal-single_27"
     CDS             12712..13149
                     /product="hypothetical protein"
                     /codon_start=1
                     /transl_table=11
                     /translation="MKKSDLKNGMSFETRRGEEYFIIQEDLYRKTIELSLEPNGSFNS
                     YIRDYEDDLTHKNKHNEDIVKIYDVDRNKIWKRIDWDKIPIDTKVFVKNFEDSNWKKR
                     HFAGYDKKIEGSPFRTFDYGQTSWTSEGTDISNWRFCKLNEEE*"
     gene            13152..13739
                     /locus_tag="SRR1747048_scaffold_1_prodigal-single_28"
     CDS             13152..13739
                     /product="hypothetical protein n=1 Tax=Clostridium
                     difficile RepID=UPI00016C6960"
                     /codon_start=1
                     /transl_table=11
                     /translation="MINATKHARERYAERIKGIERDAIKSNVAMYGNDYEKDLNKMYD
                     NSRLIYTGRFQTHKECQYRLADDIILVMDKVDQNLITLYRVDFNFTKSINKVILQDLV
                     EELDVKEKAWSLEKEKTEEANSELNNEKALLEMDIEAKAKELESLKDRLDALNKYMKT
                     TNADEITAKEAMDEIARKIVYSIDYKKAMQEIVED*"
                     /db_xref="UniRef100_UPI00016C6960"
                     /db_xref="U3XEF7_PEPDI"
                     /db_xref="UPI00016C6960"
     gene            13742..14041
                     /locus_tag="SRR1747048_scaffold_1_prodigal-single_29"
     CDS             13742..14041
                     /product="hypothetical protein"
                     /codon_start=1
                     /transl_table=11
                     /translation="MDTSKGVKFAIGSTIVTIILATVIICTAVLNSGCTSDKEPEYIG
                     FRTTQNTKKIANMTVYEIVDENTGVHYYLGKSETYKAFMSPVYNSDGTIKVDKED*"
     gene            14046..14492
                     /locus_tag="SRR1747048_scaffold_1_prodigal-single_30"
     CDS             14046..14492
                     /product="DNA repair protein RadC family protein n=1 Tax
                     =Sporomusa ovata DSM 2662 RepID=T0INK3_9FIRM"
                     /codon_start=1
                     /transl_table=11
                     /translation="MRMTKYKLQLVKDSGTNYGGKDFQISNPDDLYNLLCDVCDLDKQ
                     AEEVLILICLDSKNKVIGIHEVSRGIVNMSFACGREIFKRAILNNAAKIMLAHNHPSG
                     NSTPSEEDKKTAKLVKEAGELLDINLIENMVVGDNEYCSFKRIGEL*"
                     /db_xref="UniRef100_T0INK3"
                     /db_xref="cbv:U729_3221"
                     /db_xref="A0A0A7G2W7_9CLOT"
                     /db_xref="T0INK3_9FIRM"
     gene            14489..14629
                     /locus_tag="SRR1747048_scaffold_1_prodigal-single_31"
     CDS             14489..14629
                     /product="hypothetical protein"
                     /codon_start=1
                     /transl_table=11
                     /translation="MMLTKECKKRKLCNIHMDGYCNGLNFNCEYPSEHNKEAYNENNI
                     ER*"
     gene            14607..14786
                     /locus_tag="SRR1747048_scaffold_1_prodigal-single_32"
     CDS             14607..14786
                     /product="hypothetical protein"
                     /codon_start=1
                     /transl_table=11
                     /translation="MKIILKDNYMDPRIEEKLICSNVEPALAYKLASILNDRLKVNGK
                     FYQAVSDEYELKIPE*"
     gene            14799..14945
                     /locus_tag="SRR1747048_scaffold_1_prodigal-single_33"
     CDS             14799..14945
                     /product="hypothetical protein"
                     /codon_start=1
                     /transl_table=11
                     /translation="MKDSILGNAVNTFMKNFKENYDKNKISNKDKIECKKTIRESINK
                     FNNS*"
     gene            15059..15367
                     /locus_tag="SRR1747048_scaffold_1_prodigal-single_34"
     CDS             15059..15367
                     /product="hypothetical protein"
                     /codon_start=1
                     /transl_table=11
                     /translation="MRVAKIGKGIITGYFNNDYYVDRMFNPAINSNEVKDHLKKALPV
                     GRIVDVKELDSRQCSGDALEQCPHKGICYLIGYYEDGHYSDYTACMLNFKQTGEMEDA
                     *"
     gene            15360..15851
                     /locus_tag="SRR1747048_scaffold_1_prodigal-single_35"
     CDS             15360..15851
                     /product="hypothetical protein"
                     /codon_start=1
                     /transl_table=11
                     /translation="MHSRIFQLSNDEVTEPLTESSIIAFNEWFVNQIADYVNDNTDRE
                     SDIDWLLQTFNEEVCKYITIVKMDDIYVSITFKPGFKEEYYREKFTRLKELVRDLTLE
                     DFSNSSSLTVYSIKDKVESKFGFYVYNNETEFIIPFDTFVRELNGTAEETYYFGSTVD
                     YHW*"
     gene            15868..16077
                     /locus_tag="SRR1747048_scaffold_1_prodigal-single_36"
     CDS             15868..16077
                     /product="hypothetical protein"
                     /codon_start=1
                     /transl_table=11
                     /translation="MKWLIILFAIGWLWCSACEKTYDAARDKIEDSAKKTINRNKDTI
                     KKGTRKAVSIMDYIGHMTGWNHRFK*"
     gene            16099..16488
                     /locus_tag="SRR1747048_scaffold_1_prodigal-single_37"
     CDS             16099..16488
                     /product="hypothetical protein"
                     /codon_start=1
                     /transl_table=11
                     /translation="MIIYYAHHMSVYNTLQEARELKVIHRMFKDSVVINPNGWVNNEG
                     VNGSAIMEQCYIFVQKSDVVVFSALEDGVIGRGVYCELEKAFKHKKRVYFLIRNALVE
                     YYESDYKETKLINNGENWKTYAKVKIK*"
     gene            16500..16790
                     /locus_tag="SRR1747048_scaffold_1_prodigal-single_38"
     CDS             16500..16790
                     /product="Uncharacterized protein n=1 Tax=Clostridium
                     saccharoperbutylacetonicum N1-4(HMT) RepID=M1MNY6_9CLOT"
                     /codon_start=1
                     /transl_table=11
                     /translation="MKTYRKTLFKKDFDFVTAYGSYDDERSKMKGYIEFKMYFDFKEG
                     LRFSVAVPNYACCSKNPFKALFDVLETQVVDNSKYQRLKADCRNKGYWQHLE*"
                     /db_xref="UniRef100_M1MNY6"
                     /db_xref="csr:Cspa_c26760"
                     /db_xref="M1MNY6_9CLOT"
     gene            16801..17157
                     /locus_tag="SRR1747048_scaffold_1_prodigal-single_39"
     CDS             16801..17157
                     /product="Peptidyl-tRNA hydrolase PTH2 family protein n=1
                     Tax=Clostridium difficile DA00210 RepID=T3TX17_CLODI"
                     /codon_start=1
                     /transl_table=11
                     /translation="MRKVMYIVINEDLNMSPGKIGAHTAHASFDYLLEMRDKLDDEYG
                     TFCDFIDDYKEHGDTIIVLKAHEKDLLKWESEGYIVVRDRGLTEVEPNSITAVCLGIY
                     DKDEGMPKWIQRLRLL*"
                     /db_xref="UniRef100_T3TX17"
                     /db_xref="T2YXW8_PEPDI"
                     /db_xref="T3TX17_CLODI"
     gene            17130..17402
                     /locus_tag="SRR1747048_scaffold_1_prodigal-single_40"
     CDS             17130..17402
                     /product="hypothetical protein"
                     /codon_start=1
                     /transl_table=11
                     /translation="MDTKTKITIGDDNMFVDKPLCNLKHCRFFSDYNCMADKIKHERC
                     PYKIMCDDVDALGYINVTGHLEKKEDFLKEEMQRTCKHKNPDGTDA*"
     gene            17570..18157
                     /locus_tag="SRR1747048_scaffold_1_prodigal-single_41"
     CDS             17570..18157
                     /product="hypothetical protein n=1 Tax=[Clostridium]
                     glycolicum RepID=UPI00036C2A57"
                     /codon_start=1
                     /transl_table=11
                     /translation="MLLVQPIIFMRKNFKRIIFTLTVLVTLGFGSINDVYASSYMRTT
                     CNLNVRTGASTKYKKLGTLKKGARVVPIKTRNGWCKIKYGNGYGWCKKSYLSKTGNTN
                     NKNIKRTLKVKAYAYTGHSMTSTGRVPKAGRTIAVDPRIIPYGSKIYIPALGRTYIAE
                     DCGGGIKGNKVDIYMSSNRECYNFGVRYLTIHILN*"
                     /db_xref="UniRef100_UPI00036C2A57"
                     /db_xref="A0A0B3WND5_9FIRM"
                     /db_xref="cdl:CDR20291_2373"
                     /db_xref="UPI00036C2A57"
     gene            18208..18426
                     /locus_tag="SRR1747048_scaffold_1_prodigal-single_42"
     CDS             18208..18426
                     /product="hypothetical protein"
                     /codon_start=1
                     /transl_table=11
                     /translation="MIKKRITKTAKQARLERQKMTDESTCPSCGYRACIGLKGEEEIR
                     TGWFSKKTIKFKEYSCIKCGCEWRINID*"
     gene            18441..18878
                     /locus_tag="SRR1747048_scaffold_1_prodigal-single_43"
     CDS             18441..18878
                     /product="Putative uncharacterized protein id=3012028 bin
                     =GWC1_Spirochaetes_27_15 species=Fusobacterium mortiferum
                     genus=Fusobacterium taxon_order=Fusobacteriales
                     taxon_class=Fusobacteriia phylum=Fusobacteria
                     tax=GWC1_Spirochaetes_27_15 organism_group=Spirochaetes"
                     /codon_start=1
                     /transl_table=11
                     /translation="MIFKETNGDLFKSSSDYTLMHCISHDCAMGAGIAKTFDALMPDM
                     KKQLKRTIRENDLTGYYAMLYKGKRDVINLVTKERYWHKPTYSSLKASLINAKQIILR
                     NNIKHIAMPVIGCGLDRLQWSKVSKMVKEIFADTDVEIVVYHK*"
                     /db_xref="gwc1_scaffold_2797_30"
                     /db_xref="ral:Rumal_3571"
                     /db_xref="E6UK16_RUMA7"
     gene            18896..19429
                     /locus_tag="SRR1747048_scaffold_1_prodigal-single_44"
     CDS             18896..19429
                     /product="spore protease n=1 Tax=[Clostridium] glycolicum
                     RepID=UPI0003603506"
                     /codon_start=1
                     /transl_table=11
                     /translation="MVIESILEQMLNTISSDVDITYLCIGTDRATGDALGPIVGTMLA
                     YRGLKVCGTIENPVHSLNLAQYEVRFKQNKPQHIVAIDACIGSYEDIGVIKFKTQGLR
                     PGAGAGKNFPRMGDTSIIGIVESNNRAVHECRLYEILEMAQDIVDTILKFEKIRVRNK
                     RKISHIFKRIVGIQNSN*"
                     /db_xref="UniRef100_UPI0003603506"
                     /db_xref="A0A0D1AEV4_CLOBO"
                     /db_xref="tsh:Tsac_0007"
                     /db_xref="UPI0003603506"
     gene            19445..19705
                     /locus_tag="SRR1747048_scaffold_1_prodigal-single_45"
     CDS             19445..19705
                     /product="hypothetical protein"
                     /codon_start=1
                     /transl_table=11
                     /translation="MENYTKELKKRIFDLNEIAPGDVIQYYRYTETLATSTENALVTK
                     VSEDKIVAIRYENNQESNFKCIIFRPNETGIEIRNVIKRGTI*"
     gene            19705..19902
                     /locus_tag="SRR1747048_scaffold_1_prodigal-single_46"
     CDS             19705..19902
                     /product="hypothetical protein"
                     /codon_start=1
                     /transl_table=11
                     /translation="MKNYQSYNIRELRTLDNLILTKDEFYNLISNKNVKYYKYLNENR
                     VYIKLIGFDDDYLIIYIEGGI*"
     gene            19902..20099
                     /locus_tag="SRR1747048_scaffold_1_prodigal-single_47"
     CDS             19902..20099
                     /product="hypothetical protein"
                     /codon_start=1
                     /transl_table=11
                     /translation="MKAFALIVAVILFVGINIISFLITAGIVYLICFCFSLAFSWKIA
                     LGIWVILLLINLFISSHKKSK*"
     gene            20113..20436
                     /locus_tag="SRR1747048_scaffold_1_prodigal-single_48"
     CDS             20113..20436
                     /product="hypothetical protein"
                     /codon_start=1
                     /transl_table=11
                     /translation="MSILLNIYTVIVLIAVIAMAFFAYKLKVLLPQISVDKLLRASSN
                     NHLEAAINILLYLFCPLLHVLFIGIVMYFLYLNNDESVKLIDESLDHVIERKEQEEYE
                     KNDNQ*"
     gene            20414..20551
                     /locus_tag="SRR1747048_scaffold_1_prodigal-single_49"
     CDS             20414..20551
                     /product="hypothetical protein"
                     /codon_start=1
                     /transl_table=11
                     /translation="MKKMIINKIMTEYNKRTIGGRKLGSYRFEELVGFYTQLKNGKQI
                     K*"
     gene            20591..20815
                     /locus_tag="SRR1747048_scaffold_1_prodigal-single_50"
     CDS             20591..20815
                     /product="hypothetical protein"
                     /codon_start=1
                     /transl_table=11
                     /translation="MLNSLQRPDNDILEYIHNHSKLYTGEEFASVVYKDPITQKEFIV
                     PENIPSEMCEKISNCIIFRINSLSDYVLKM*"
     gene            20825..21235
                     /locus_tag="SRR1747048_scaffold_1_prodigal-single_51"
     CDS             20825..21235
                     /product="hypothetical protein"
                     /codon_start=1
                     /transl_table=11
                     /translation="MYFDYTRAVQELYKKYNLEYFSDREKIIENSKYLYENNCYIDLY
                     GFEWVTNSTNKSMRYNRTPVRGRFSVGIYGKPIFYEYHPTRLNETRRPVDGMNRHYAL
                     TEYEAIQGYNHLIDKHLDYVQKELIDWANSYRIY*"
     gene            21246..21434
                     /locus_tag="SRR1747048_scaffold_1_prodigal-single_52"
     CDS             21246..21434
                     /product="hypothetical protein"
                     /codon_start=1
                     /transl_table=11
                     /translation="MSRKKNIIKNTLKSPESLDEETLNELLRKLDDLFETGNIFNPYQ
                     RDSLIYWTGEISDDTETE*"
     gene            21415..21624
                     /locus_tag="SRR1747048_scaffold_1_prodigal-single_53"
     CDS             21415..21624
                     /product="hypothetical protein"
                     /codon_start=1
                     /transl_table=11
                     /translation="MIQRPNNIILEELAINRKKLEGSMNTRLAKSAWHALSLIDLGIE
                     LNLFEREVLNYFRFERHDNIEEECK*"
     gene            21621..22460
                     /locus_tag="SRR1747048_scaffold_1_prodigal-single_54"
     CDS             21621..22460
                     /product="Thymidylate synthase ThyX {ECO:0000256
                     |HAMAP-Rule:MF_01408}; Short=TS
                     {ECO:0000256|HAMAP-Rule:MF_01408};; Short=TSase
                     {ECO:0000256|HAMAP-Rule:MF_01408};; EC=2.1.1.148
                     {ECO:0000256|HAMAP-Rule:MF_01408};;  TaxID=86416
                     species="Bacteria; Firmicutes; Clostridia; Clostridiales;
                     Clostridiaceae; Clostridium.;" source="Clostridium
                     pasteurianum BC1.;""
                     /codon_start=1
                     /transl_table=11
                     /translation="MKVQLIAHTPNPEEVVAQAAKLCYSPVGVDGIMEKLTPEKIDKF
                     VDHLATIGHESPLEHVNFTFAIEGISRVTTHQLVRHRLASYSQQSQRYVKLEQFEYII
                     PPAIEKAPRAKEAFIKAMEQDQEAYNEIVDSLMNNKLYMKYPSEFSTCMREVMAERII
                     IDVKNVETKHILAKFKEKFPKAYSMVEKECIEDARYVFPNACETKIVVTMNARSLLHF
                     FNVRCCNRAQWEIRAMADEMLKECKKVAPTLFKKAGPDCTFGKCGEGSMSCGHPRKPE
                     EFE*"
                     /db_xref="R4K7S7_CLOPA"
                     /db_xref="UniRef100_R4K7S7"
                     /db_xref="cpas:Clopa_4535"
                     /db_xref="2.1.1.148"
                     /db_xref="2.1.1.14"
     gene            22471..22650
                     /locus_tag="SRR1747048_scaffold_1_prodigal-single_55"
     CDS             22471..22650
                     /product="hypothetical protein"
                     /codon_start=1
                     /transl_table=11
                     /translation="MGIIYTKHKLDELYKERERIDKEIQECIDKINWYNEKYKDDVYY
                     QKNGVPFEEVHDYSP*"
     gene            22750..22878
                     /locus_tag="SRR1747048_scaffold_1_prodigal-single_56"
     CDS             22750..22878
                     /product="hypothetical protein"
                     /codon_start=1
                     /transl_table=11
                     /translation="MINYQIKNADTAIMSFRGENLFLSNFYEGKVLMQLRDDLRKM*"
     gene            22936..23118
                     /locus_tag="SRR1747048_scaffold_1_prodigal-single_57"
     CDS             22936..23118
                     /product="hypothetical protein"
                     /codon_start=1
                     /transl_table=11
                     /translation="MKKEIKDSTANIITVGGVGLMLLIAGLPLIPSLTILGGTVAGCA
                     YLTHNKSRRNTNGNRD*"
     gene            23102..23635
                     /locus_tag="SRR1747048_scaffold_1_prodigal-single_58"
     CDS             23102..23635
                     /product="Uncharacterized protein n=1 Tax=Nitrolancetus
                     hollandicus Lb RepID=I4EMH4_9CHLR"
                     /codon_start=1
                     /transl_table=11
                     /translation="MAIVINFFGGPGAGKSTTMARLFADLKSKGINCEMVSEFAKDLV
                     YENRMDTMKDELYIFAKQNHRLFRVKDKVDVIITDRPLLLTCVYDSLYGEDDKTLHDL
                     VRKTFKSYNNVNIFLDNRNIPYKENEGRLQSEEEANSIGYFIREELESSDESFIEVET
                     NDYDYIYKYVSLVLKLT*"
                     /db_xref="UniRef100_I4EMH4"
                     /db_xref="A0A0F9I0S5_9ZZZZ"
                     /db_xref="rus:RBI_I01848"
                     /db_xref="I4EMH4_9CHLR"
     gene            23665..24087
                     /locus_tag="SRR1747048_scaffold_1_prodigal-single_59"
     CDS             23665..24087
                     /product="hypothetical protein"
                     /codon_start=1
                     /transl_table=11
                     /translation="MEARSTYILAKRIINIIYVYEKSVRRNISNLSFEELTRGLADVF
                     YIYDINDKLLNGTSFDIDAQKQVVDKVVSETASLCIINTECDICCLQQIREAVTSINL
                     THEKHIRGTDILKTCNTVYFLVTHKFRPKINTDDWENI*"
     gene            24103..25218
                     /locus_tag="SRR1747048_scaffold_1_prodigal-single_60"
     CDS             24103..25218
                     /product="ATP-dependent metalloprotease FtsH (EC:3.6.1.3)"
                     /codon_start=1
                     /transl_table=11
                     /translation="MYLHTYITKDYDMYELKVSKVSKNRIRYDNEHRISLDDIVYKDE
                     KFSIAKRVNMKFNAILPEERDEAIEYVLEMVKRITDGIDESEEMKQFDDITEAINYVK
                     ELKANSGIDEEYVSLKDIIINDSVMNKIEQTLKFLNKDEKYSAIGAKTPKNLLLYGPA
                     GTGKTLIAKALGCESGRKVYTASAAEFAEKYVGVGPRKIRDLFDAARDNRPSIVFIDE
                     IDCIAMKRTGDRNGEDIKMLNQLLTELDGIADNKDMTVICATNRLDILDPAFIRAGRF
                     DRKIKIEKPNYENRIRMFELYLGKVKHDNNIDLNVLADITSGCNGADIQTIVNESAIL
                     AVDKELSKVGMDELTEKAEEIMQSNRDSNLEVNAIGF*"
                     /db_xref="tmt:Tmath_1771"
                     /db_xref="D7AQZ8_THEM3"
                     /db_xref="UniRef100_D7AQZ8"
                     /db_xref="3.6.1.3"
                     /db_xref="3.4.24.-"
     gene            25243..25392
                     /locus_tag="SRR1747048_scaffold_1_prodigal-single_61"
     CDS             25243..25392
                     /product="hypothetical protein"
                     /codon_start=1
                     /transl_table=11
                     /translation="LLIVKLFLLQMADTAIDCATEAILFGIPKDENDITQESVQRLTQ
                     YIKEM*"
     gene            25397..25579
                     /locus_tag="SRR1747048_scaffold_1_prodigal-single_62"
     CDS             25397..25579
                     /product="hypothetical protein"
                     /codon_start=1
                     /transl_table=11
                     /translation="VYRLQKMFKSFLKLLTTPRVGNLIKLCILNKMYYKGEINLATKF
                     DKLKEGEVYDCRKLHD*"
     gene            25554..25751
                     /locus_tag="SRR1747048_scaffold_1_prodigal-single_63"
     CDS             25554..25751
                     /product="hypothetical protein"
                     /codon_start=1
                     /transl_table=11
                     /translation="MIVVNCTTEEYHNLIEAFEGSICCPFKNNPKIKCTLDYTQKPVE
                     GEAEATCVPCLKKNIVWIIED*"
     gene            25765..25923
                     /locus_tag="SRR1747048_scaffold_1_prodigal-single_64"
     CDS             25765..25923
                     /product="hypothetical protein"
                     /codon_start=1
                     /transl_table=11
                     /translation="MKNKKDMMAKCENEIQKCNSKIKDLRNTESEELVEVVKHKEKVK
                     DDLQNLYK*"
     gene            25941..26336
                     /locus_tag="SRR1747048_scaffold_1_prodigal-single_65"
     CDS             25941..26336
                     /product="hypothetical protein"
                     /codon_start=1
                     /transl_table=11
                     /translation="MTRKLNIGDKIKIRPNIHVGKYGVNSVVENMVQYAGQTATIENA
                     YDVTRVIKGEKINSREYIINLDDNYYSWTIEMFNTNFEDNEIIEQVENILGINKEELK
                     QDYITNCSNDNPTEQDLIDYAKDKFKDFL*"
     gene            26348..26737
                     /locus_tag="SRR1747048_scaffold_1_prodigal-single_66"
     CDS             26348..26737
                     /product="hypothetical protein"
                     /codon_start=1
                     /transl_table=11
                     /translation="MMSNETSLKPHTIVKIREDLKQGLHNEHYVTRKMLEFKGMLATI
                     TEVVPLDNDEDFLYSLSVDNGRYWWKQENFEEGTYSPVMFLANELGLTYNEIVSDYRN
                     NTGKNEGDVIIDEELEEYIKTRYGKFL*"
     gene            26765..27076
                     /locus_tag="SRR1747048_scaffold_1_prodigal-single_67"
     CDS             26765..27076
                     /product="hypothetical protein"
                     /codon_start=1
                     /transl_table=11
                     /translation="MEKHDQEQIIEKAVDIASEAISSAMADERFEHLSDTERALAVVQ
                     SVAMGGMIALNTLADLFGEDFVEQVMSLLEKIGEAAEAADELHGHDMFSDIDTDMNDE
                     R*"
     gene            27143..27343
                     /locus_tag="SRR1747048_scaffold_1_prodigal-single_68"
     CDS             27143..27343
                     /product="hypothetical protein"
                     /codon_start=1
                     /transl_table=11
                     /translation="MAIRLKFKDKEIAEKLHEALVGSPAYVDSEIALVYDSTYNETNL
                     VVGNDNKGDINIRVDSYNIVDE*"
     gene            27353..27919
                     /locus_tag="SRR1747048_scaffold_1_prodigal-single_69"
     CDS             27353..27919
                     /product="Uncharacterized protein n=1 Tax=Coprococcus sp.
                     HPP0074 RepID=S2Y4V1_9FIRM"
                     /codon_start=1
                     /transl_table=11
                     /translation="MIVVLVGRMASGKDTVLNAIHNRTKIPVLVSHTTRPMRPGETDG
                     KEYHFIDNDTFKRMYDQHEFIEYRVYRPANGELWLYGLSEEEAKCKNLSMVIMDPTGY
                     EALAKRFGNENIIGILLEADKETIYNRAILRHGDSIEEINRRIKDDDRRFSKFEQEHG
                     ECHKVYNNNDRCINDVVDEIMDIIEKSL*"
                     /db_xref="UniRef100_S2Y4V1"
                     /db_xref="S2Y4V1_9FIRM"
                     /db_xref="bacy:QF06_20630"
     gene            complement(27930..28673)
                     /locus_tag="SRR1747048_scaffold_1_prodigal-single_70"
     CDS             complement(27930..28673)
                     /product="hypothetical protein"
                     /codon_start=1
                     /transl_table=11
                     /translation="MNIVKKNHALYGDVRFGYYNNGFKPFLSDVAKVLNIKDINKCVA
                     KWNDDYLIEDFKAIKYKLLTIDGVRKLISTNSIDVSPLFLEWLDDTCKQLKSEDTVPY
                     YNNKSEIQLMMEAMRNIALENAIHIEYPTFSVNYMYEPNPYYNCATSGNKMRCTKSYN
                     TWKKNFPYQLLEPLKDKLDFHSPLALFIYIKCPKEFDTDNLQKPINDAIARYFNCSDH
                     QIRVNTIECIGYVENNKDSEFYIHLENII*"
     gene            28781..29059
                     /locus_tag="SRR1747048_scaffold_1_prodigal-single_71"
     CDS             28781..29059
                     /product="hypothetical protein"
                     /codon_start=1
                     /transl_table=11
                     /translation="MSKRIEHIFEDGIEKKRCSRCKQYLPLDHYLYKADRWDKLSNEC
                     IRCISIRNKRRANPEFNIPEDIESPEEIKEYLDSVRGKKTKPDPIYKR*"
     gene            29077..29259
                     /locus_tag="SRR1747048_scaffold_1_prodigal-single_72"
     CDS             29077..29259
                     /product="hypothetical protein"
                     /codon_start=1
                     /transl_table=11
                     /translation="MAKKKKKKATTKSKMKRANKKTANVMCYAPFQLQPGCSHNIKPC
                     GKPSGGGNSPTISGGF*"
     gene            29259..29750
                     /locus_tag="SRR1747048_scaffold_1_prodigal-single_73"
     CDS             29259..29750
                     /product="hypothetical protein"
                     /codon_start=1
                     /transl_table=11
                     /translation="MKKDFINQQIEIYGEPDIGKTEYALSLLDKDDVIIYIDSDRKLR
                     REQVPDLPGFYIMYPRNVLDIFEIVTKVSKFVDVIVIDSLPTINNKGEAMINNKAFEK
                     DVISYVQDIISICKKNKCTIIIVNQIRFNGKKNVTYGIKRLGLYYSIRIEVLQDTINI
                     HYR*"
     gene            29782..30507
                     /locus_tag="SRR1747048_scaffold_1_prodigal-single_74"
     CDS             29782..30507
                     /product="hypothetical protein"
                     /codon_start=1
                     /transl_table=11
                     /translation="MKHKTRETNMLNRRLNKVMEGRYLYVIFTYDPKLKRLVYTDTCS
                     TLELAKKKLNKYAIERIPAVKAIRSLGSKYNAVYLLEHNGDVTPVYTLYRATEKINEI
                     YKAEYKTKVRKGDKEVDSGYIGFAYNSKTDSYICTRLYDDSLNVKKHISKRYGVDRKS
                     IEILDVIKIRRGFKFIDKKYADFTKLKEVKKALLDNQKLSTKELLQNELDSGDSKEVV
                     EKILSNLTEEEMVNLLSKIKEEK*"
     gene            30975..31061
                     /locus_tag="SRR1747048_scaffold_1_prodigal-single_trna_1"
     tRNA            30975..31061
                     /product="Ser"
     gene            31081..31157
                     /locus_tag="SRR1747048_scaffold_1_prodigal-single_trna_2"
     tRNA            31081..31157
                     /product="Asp"
     gene            31164..31238
                     /locus_tag="SRR1747048_scaffold_1_prodigal-single_trna_3"
     tRNA            31164..31238
                     /product="Pseudo"
     gene            31240..31326
                     /locus_tag="SRR1747048_scaffold_1_prodigal-single_trna_4"
     tRNA            31240..31326
                     /product="Tyr"
     gene            31330..31404
                     /locus_tag="SRR1747048_scaffold_1_prodigal-single_trna_5"
     tRNA            31330..31404
                     /product="Glu"
     gene            31409..31484
                     /locus_tag="SRR1747048_scaffold_1_prodigal-single_trna_6"
     tRNA            31409..31484
                     /product="Pro"
     gene            31499..31573
                     /locus_tag="SRR1747048_scaffold_1_prodigal-single_trna_7"
     tRNA            31499..31573
                     /product="Gln"
     gene            31580..31655
                     /locus_tag="SRR1747048_scaffold_1_prodigal-single_trna_8"
     tRNA            31580..31655
                     /product="Phe"
     gene            31657..31746
                     /locus_tag="SRR1747048_scaffold_1_prodigal-single_trna_9"
     tRNA            31657..31746
                     /product="Ser"
     gene            31753..31828
                     /locus_tag="SRR1747048_scaffold_1_prodigal-single_trna_10"
     tRNA            31753..31828
                     /product="Asn"
     gene            31955..32030
                     /locus_tag="SRR1747048_scaffold_1_prodigal-single_trna_11"
     tRNA            31955..32030
                     /product="Met"
     gene            32116..32190
                     /locus_tag="SRR1747048_scaffold_1_prodigal-single_trna_12"
     tRNA            32116..32190
                     /product="Trp"
     gene            32690..32806
                     /locus_tag="SRR1747048_scaffold_1_prodigal-single_trna_13"
     tRNA            32690..32806
                     /product="Pseudo"
     gene            33235..34713
                     /locus_tag="SRR1747048_scaffold_1_prodigal-single_75"
     CDS             33235..34713
                     /product="Uncharacterized protein containing a von
                     Willebrand factor type A (VWA) domain n=1 Tax=Marinitoga
                     piezophila (strain DSM 14283 / JCM 11233 / KA3)
                     RepID=H2J4R0_MARPK"
                     /codon_start=1
                     /transl_table=11
                     /translation="MGKYDVNKENMTLTTNGANTHVTTHNECLDFFALGGAMREKTEQ
                     DILNLFNAAYASDKLLAMKLLFYIRDIRGGQGERRTFRIILNDLAKFDPATMSKNLEL
                     IPEYGRWDDLYALVDTPLEKEMFSFIKKQFNLDRISNTPSLLAKWLKSENASSAETKR
                     LATKTRKALKLSPKQYRKELSRLRQRIGVIERLISENKWDEIEYDKIPSNAGFKYSNA
                     FARHDYERYSEFLEKAKNVNLRSVNAEALYPYEIVKRAYKYIDRWSSYDDITQTERDA
                     LEVYWKNLKDYFAGQSEDYSAICVVDTSGSMEGTPLEVALSLGLYTAERCKGPFKDTF
                     ITFSRNPQLQQVVGEDVYAKLENMSRADWNMNTDIKKVFDLLLNKAVKGGLSQETLPQ
                     NIFIISDMQFDYCARYEESNANTLLENIAKDWKAAGYEMPHLIFWNVNASSRNIPALG
                     KGRISYVSGFSPSIFEIVLSNKTGYELMLEVLNSERYSKITV*"
                     /db_xref="UniRef100_H2J4R0"
                     /db_xref="A0A094IFW5_9MOLU"
                     /db_xref="mpz:Marpi_0401"
                     /db_xref="H2J4R0_MARPK"
     gene            34792..35124
                     /locus_tag="SRR1747048_scaffold_1_prodigal-single_76"
     CDS             34792..35124
                     /product="hypothetical protein"
                     /codon_start=1
                     /transl_table=11
                     /translation="MKLIGLLSDFSDETIIYYNKEDDKYYYDKCEDTICDKFMTEFVH
                     YLNNPWEETGCINLNIKHEDEETLTILAVICYDAVTAFLYGHGETANDAVKDLEATYK
                     ELKQRFDK*"
     gene            35149..35397
                     /locus_tag="SRR1747048_scaffold_1_prodigal-single_77"
     CDS             35149..35397
                     /product="hypothetical protein"
                     /codon_start=1
                     /transl_table=11
                     /translation="MDEKFKYNQRLRVTYKDLKGFMESKGYYMYRQKNSTHTIFKNKT
                     GKSIPIPYKHGTICQGTVSKILKQMGEDRSELARYLYE*"
     gene            35455..35556
                     /locus_tag="SRR1747048_scaffold_1_prodigal-single_78"
     CDS             35455..35556
                     /product="hypothetical protein"
                     /codon_start=1
                     /transl_table=11
                     /translation="MKVSVIGKKKPEIQVRVQGQVKKEQKGIYNIKL*"
     gene            35573..36127
                     /locus_tag="SRR1747048_scaffold_1_prodigal-single_79"
     CDS             35573..36127
                     /product="hypothetical protein"
                     /codon_start=1
                     /transl_table=11
                     /translation="MNEFRNIIISSKKNIAIGVNYPDQAVSNKKIKIRCLKYSGEALP
                     FTDHNQASKLNSLYLLNKYLTKIKQIKEKDNSISCRIIINNTLYKTIIKGTYKEWVKT
                     GCYHSNKKPLNENEIALWREFGELYSELFFDITFADLNFYKLNNIKYNYVNVIYAKKV
                     IDKMENIMKEYENSELDKLFNEIL*"
     gene            36255..36740
                     /locus_tag="SRR1747048_scaffold_1_prodigal-single_80"
     CDS             36255..36740
                     /product="hypothetical protein"
                     /codon_start=1
                     /transl_table=11
                     /translation="METYGYIPNISPEQAKELDKLNTMYKFICIDLTTDEVEKVLLEY
                     LKDNLDLNLRLLDCTLNFNLVESDNIISYWEILNVSINQNNESYEEMKYVEKTINDYF
                     GKNAMYEISDGEYQLSSKKIFRMIFENAYPKPTSTGYALTVSYDNVKDFINSPACRYI
                     L*"
     gene            36759..37052
                     /locus_tag="SRR1747048_scaffold_1_prodigal-single_81"
     CDS             36759..37052
                     /product="hypothetical protein"
                     /codon_start=1
                     /transl_table=11
                     /translation="MEGYKCPHCGADLSTGMLAIAPTNLYGEDYRYVMCRECYNFLLF
                     KFKNFRFYKLPNRKAEYDAIKEFDKIIKTDLAEDELNLIDLLKDAAKTQNKLH*"
     gene            37077..38345
                     /locus_tag="SRR1747048_scaffold_1_prodigal-single_82"
     CDS             37077..38345
                     /product="PhoH family protein n=1 Tax=Clostridium
                     botulinum D str. 1873 RepID=C5VUC5_CLOBO"
                     /codon_start=1
                     /transl_table=11
                     /translation="VNIYLDTSVLMHSTTRLEKLMEEGNKLVVCTLVLEELDNHKDGK
                     DGEKAFKARTAIKFLKKYEDQIEFITSDGCQAEAIKRYELDPNKPDNKILEAAIIYEI
                     ETGKKLEIYTNDISMSIKARRLGLECLTPEYEEDKSYKGYIEIKGTEEENDYTLKELM
                     VSDTLHPNQYIIVTDTDYEENGEIFERSYAVKWTGDDYAETIIPRSKELQPKNMPQAC
                     AIDLMFSKDIPIKIICGGYGSGKTYIAVKSAEELINRYFCYSKLLLVRNPIPADNIDI
                     GALPGTKHDKVGSYFQSMTQYLSDVSSNMYEDSFDPDNLEAAKRRGYQLEMEIPSFMK
                     GRSVDDTLMIVDECEDLNLKLIKLLGTRIGNNSAIVLTGDWHQAEQQYKYDSGISKLI
                     EQTIDDPLVGIVVLDEDVRSSVSKTFANLK*"
                     /db_xref="UniRef100_C5VUC5"
                     /db_xref="A0A017RU17_9CLOT"
                     /db_xref="phm:PSMK_07780"
                     /db_xref="C5VUC5_CLOBO"
     gene            38375..39193
                     /locus_tag="SRR1747048_scaffold_1_prodigal-single_83"
     CDS             38375..39193
                     /product="hypothetical protein"
                     /codon_start=1
                     /transl_table=11
                     /translation="MSENIRLTYIPYSSMDEGFYQSIVEIAECSDCMANPFILYNNEL
                     DINVENLDSIINKYTEYIDADELYDKIDEIAKNESEGTIILYGFDISLDDIREDIIPL
                     INENMYLSINVIVEDDNYACSSSISLPMSIADESDEEWNKHKEEIDDELKRIGVLYQK
                     LNSLFKGLSNDGKSKKKTKQKELEAPKEVKLLECDIPSNKEKLTPADKEQENIEDSEL
                     DENFVCYTYEDVTNIVSVVRSGDVFSIEDDDNRVEFDKKALDFIIEALMKFYDE*"
     gene            39259..39981
                     /locus_tag="SRR1747048_scaffold_1_prodigal-single_84"
     CDS             39259..39981
                     /product="hypothetical protein"
                     /codon_start=1
                     /transl_table=11
                     /translation="MRTVFDETENLFESSKTVQLSNEELVSLIQEGDGDTDKYWYMLY
                     NQTKDSIYRVYHNVVHTYYKSNYKDDILSILKVGWAKAVNTFNNKKCKWFVSWAMLLM
                     EREYINFAKRRTKIREGKSVKAECLGCLNNSFLNSQTSDKALNETIDNILIDRPSEEV
                     YHKFEVEMLVQQKLKLLKKYHPVSYEMIVDSFYNEKTQTQIAQDFDIKQASVSRYIKI
                     GKNFLRDIISKQEKEACLYTTK*"
     gene            40010..40591
                     /locus_tag="SRR1747048_scaffold_1_prodigal-single_85"
     CDS             40010..40591
                     /product="ATP-dependent Clp protease proteolytic subunit 
                     {ECO:0000256|HAMAP-Rule:MF_00444,
                     ECO:0000256|RuleBase:RU003567}; EC=3.4.21.92
                     {ECO:0000256|HAMAP-Rule:MF_00444,
                     ECO:0000256|RuleBase:RU000549};; Endopeptidase Clp
                     {ECO:0000256|HAMAP-Rule:MF_00444};  TaxID=1403940
                     species="Bacteria; Firmicutes; Clostridia; Clostridiales;
                     Peptostreptococcaceae; Intestinibacter.;"
                     source="Intestinibacter bartlettii DORA_8_9.;""
                     /codon_start=1
                     /transl_table=11
                     /translation="MALIPSVVSKTSEGERVYDIYSRLLKDRIIFLGDEVNDTTASLV
                     VAQLLFLEAEDPDKDIYLYINSPGGVVTAGMAIYDTIQYIKPDVCTVCIGMAASMGAF
                     LLAAGAKGKRYALPNSEIMIHQPLGGTRGQATDIEIHTKNILDTKKRLNTILSERTGK
                     DYETICKDTERDNFMTAEEAKEYGLIDEVKNNR*"
                     /db_xref="W1USN4_9FIRM"
                     /db_xref="UniRef100_B0A764"
                     /db_xref="cno:NT01CX_0371"
                     /db_xref="B0A764_9FIRM"
                     /db_xref="3.4.21.92"
     gene            40607..41911
                     /locus_tag="SRR1747048_scaffold_1_prodigal-single_86"
     CDS             40607..41911
                     /product="ATP-dependent Clp protease ATP-binding subunit
                     ClpX (EC:3.4.21.92)"
                     /codon_start=1
                     /transl_table=11
                     /translation="MATSNFLKQQNKKKCSYCGNEYTKEDMIKKGILVFKGSTLDENG
                     EPVRICSNCIKACNEIYQANINKITSKNGVLDVSSMTPSKIKHHLDEWVLDQERAKTD
                     ISTEIYNQFKRLKRIAENPDANKNLRIEKSNMILIGPTGVGKTELVRSLSALLDLPYT
                     IQDATSFTSAGYIGRDVDEILKDLYNAAGKNIEKAQKGIVFLDEFDKLRKSNTRTGQK
                     DVGGESVQQALLKIIEGGEFDVKKDKMGSSTFKFDTSNVLFILGGAFVGIDEIVNKRL
                     KKNKNAPANIGFGGSPEAKKPVDYNSIAEDICQEDLKEFGIIPEVLGRCPVITTFKEL
                     SEETLVRILTEPKHAIVKQYQALFSMDNVDLEFTEEALKEIAKRAKKRKIGARALRSE
                     LQEILKTAMFEVPDMDNVRKVLVTVDDDKIVCKYENAISEEM*"
                     /db_xref="toc:Toce_1766"
                     /db_xref="UniRef100_R6G6B9"
                     /db_xref="R6G6B9_9CLOT"
                     /db_xref="3.4.21.92"
     gene            41972..42658
                     /locus_tag="SRR1747048_scaffold_1_prodigal-single_87"
     CDS             41972..42658
                     /product="hypothetical protein"
                     /codon_start=1
                     /transl_table=11
                     /translation="MKDQHREMINKQINILISEVEEISNVAERAKVRASLIEIMFNIA
                     TYDNITLDTGKESIKEDTAKEVVEEEIDFTPEDVEEQPEDVQEALNELAEESESDPFN
                     DAEEIPFDLEQAEPEKVTVEDDEGNVFDITEEYNYLGDDLEDEDKREICLQIKEYNSF
                     EDYKLLNMLPNGYSRSIIALTMTALGTDVVDQAVEAFNDGHYENLFKFLNANNCDEFA
                     QYLVDNYFEQ*"
     gene            42769..43236
                     /locus_tag="SRR1747048_scaffold_1_prodigal-single_88"
     CDS             42769..43236
                     /product="hypothetical protein"
                     /codon_start=1
                     /transl_table=11
                     /translation="MRRAVISGRIAHFGQKYIPAEGEKSAFATAFVNVSMDRKDEETG
                     YTETKPMKIIGNGWLAERMNNFAAGDQIYLEGRLEMERDYTNSEGELIKGGWIIRTDF
                     IDNWGSQSTATATKPSAPHKGGATAPKKGAMPDKKVAPGKGIKMPQRAKKAEM*"
     gene            44008..44448
                     /locus_tag="SRR1747048_scaffold_1_prodigal-single_89"
     CDS             44008..44448
                     /product="hypothetical protein"
                     /codon_start=1
                     /transl_table=11
                     /translation="MDDFNKIIEDGLNAIDDEVQQEEDIRQQAEYLTKQIIEKGHVRI
                     NYENKQYENEEDRYEEYELGVRHNKNYIILVASSITKAEFVKKYNETALVPKVYTPAT
                     FIAEYDSDYTYDQIVNTLVASFLAKLVGKFIVEELKDDDLEGDE*"
     gene            44452..46344
                     /locus_tag="SRR1747048_scaffold_1_prodigal-single_90"
     CDS             44452..46344
                     /product="DNA gyrase subunit B {ECO:0000256|HAMAP-Rule
                     :MF_01898, ECO:0000256|RuleBase:RU003363}; EC=5.99.1.3
                     {ECO:0000256|HAMAP-Rule:MF_01898,
                     ECO:0000256|RuleBase:RU003363};;  TaxID=1505
                     species="Bacteria; Firmicutes; Clostridia; Clostridiales;
                     Peptostreptococcaceae; Peptoclostridium.;"
                     source="Clostridium sordellii.;""
                     /codon_start=1
                     /transl_table=11
                     /translation="MEKPNNRVKVLTDRDHVRLRPGMYLPNINYFVYELADNSVDVYM
                     DGYGDLIIVSIDEQGKVSVRDYGPGLPVIPSEQFPDILEGELCMGNLKAGTKFTKDNK
                     RKSAGLNGVGASCVNCLSKTFDVEVYKDGKLYTMSFEEGLVKKHLSCDGDTKEATGTY
                     IECVPDRAIWEKLDDFDINQINSRMKQLAYLNPGLTIELNIDYEGHEVHEKYYFPEGV
                     KTYVEELAKNKDELTDIWYDIKTVDVEPNRPMDIYMALMYTDTYSDTIYAYTNNVLNT
                     NQSSSHITGFKSGLSSAIKSYYDDVSTNKNKKNIVAEDTRLGIIAIVSIKVADPHYIG
                     QGKDQLDEKAIRSAIYRETEEFVLDQLDKNPNEAKIILNKVLESCGAREAATRAKENA
                     RNKKALSGGKVNGLTKCISKDPEDTFIWLVEGDSAGGSAKKARNEQIDAILPVFGKIP
                     NTYNMSLDKVYSSEKMVSVIKALGCGIGPDCDIDKLNYKHIVILTDGDVDGWHIQCLW
                     ITFFYKYMRPVIDNGYLYIALPPLFTIVKNPGTKKEEHIYAYTIEEKDEVAAKLDCKY
                     EVMRNKGLGEMDWPELQHSTMDINTRKLIQVKIDEDEDSALCLDVCMNSKSIQARKEF
                     ILLNNE*"
                     /db_xref="A0A0C7PNU9_CLOSO"
                     /db_xref="UniRef100_UPI00036C64C3"
                     /db_xref="cdc:CD196_0005"
                     /db_xref="UPI00036C64C3"
                     /db_xref="5.99.1.3"
     gene            46354..46575
                     /locus_tag="SRR1747048_scaffold_1_prodigal-single_91"
     CDS             46354..46575
                     /product="hypothetical protein"
                     /codon_start=1
                     /transl_table=11
                     /translation="MKRTYKDIDDCPIRIGDIVAVSTNMGLTKARIIGEHETYEDVLY
                     LMTIPGNRKVQRKSNCCSFIKEEGSDINE*"
     gene            46568..49015
                     /locus_tag="SRR1747048_scaffold_1_prodigal-single_92"
     CDS             46568..49015
                     /product="DNA gyrase subunit A {ECO:0000256|HAMAP-Rule
                     :MF_01897}; EC=5.99.1.3
                     {ECO:0000256|HAMAP-Rule:MF_01897};;  TaxID=1262775
                     species="Bacteria; Firmicutes; Clostridia; Clostridiales;
                     Clostridiaceae; Clostridium; environmental samples.;"
                     source="Clostridium sp. CAG:138.;""
                     /codon_start=1
                     /transl_table=11
                     /translation="MSEEINNNEAILPTELRDVMTNNYIAYAQETLKERAIPDVRDGL
                     KPVHLRILYSMEELGLDHKAKYKKSARVVGDVLGKYHPHGEGSVYQALINKGQTWTMR
                     YPIIDIRGNSGSVDGDPAAAMRYTEARLSEYGEALLKDINKNTVDFTTNFDDTLKEPT
                     VLPSLIPNFLANGTDGIACGFATDVPPHNLTELYNACIFMIDRTLKDQSYEAKELMKY
                     IKGPDFPTGGIITNTKELKKAFETGRGKVTVKARYEVETDSKQRSKMTITELPYRVNK
                     LKLIEKIESLVESGELEGIKEIIDSSKGDDIRIIINFKKGVDPTLVINNLLNKTDLKK
                     NISYNIIALENKAILNDANILDCLNSFLFHCVNVIRRRSQFDLDKMQYRMMMLEAIFA
                     ALSNLDEFINVVRTSEQPVQAIMELLDLTEEQAKYLYDMRISVLSNQNETKLRNEYAK
                     LEEEVPVLQAIITNDQACLTRLKVEMAELRDKFGDERKTEIALEEEITDEDLIKNEDL
                     IVTITSEGNIKSVLESEYNTQKRNGKGNKGADTKDDEIITDLFTVQSKDDLLFITNKG
                     KVHHIKAYMLPKTSRIAKGKNIANYLTLEKDEYPVKTVATKLAENTESSLMLLTDHGQ
                     IKKLSLSLLSKKKKYTTVIGLKDDHKLVDANLVTEDDEILLGTANGQALRFNSSLVKN
                     TGRTAMGVIGIKLAEVDSAVSLVKITKDCDILSITELGLAKRTQESKYPVKGRATRGV
                     QSHKISDKTGKVVAYIPVVNENILIGTNNGKIIRLYADTLPQSNRNTTGNKAIKLDKD
                     DTVATATLAPNTDLEDN*"
                     /db_xref="R6AWV9_9CLOT"
                     /db_xref="psn:Pedsa_1061"
                     /db_xref="UniRef100_R6AWV9"
                     /db_xref="5.99.1.3"
     gene            49062..49367
                     /locus_tag="SRR1747048_scaffold_1_prodigal-single_93"
     CDS             49062..49367
                     /product="hypothetical protein"
                     /codon_start=1
                     /transl_table=11
                     /translation="MQAPKRELTKEELEIRNAFENEDLELLRCPHCGEMLEEIIVRRL
                     EYAIESYCLTKYGIEYSETLDNEFYEDSPYNFFCKNCDAELSQEFINKLEDRDLISI*"
     gene            49377..49670
                     /locus_tag="SRR1747048_scaffold_1_prodigal-single_94"
     CDS             49377..49670
                     /product="hypothetical protein"
                     /codon_start=1
                     /transl_table=11
                     /translation="MAKYREEDLNLLTYFNNEERELLKCPHCGEILTHLEVTRDVRRY
                     EKYALNGECIDYEDLEDAEDLEGSDIIVECGNCHHELTDNHVNQLIDCDLLII*"
     gene            49679..50008
                     /locus_tag="SRR1747048_scaffold_1_prodigal-single_95"
     CDS             49679..50008
                     /product="hypothetical protein"
                     /codon_start=1
                     /transl_table=11
                     /translation="MSKYTQEQEAIRQAIANFLGALLMNSMFTESEAKENVIAIFCEE
                     LTKYVSDGGLDIQAAKPLLKSTLWVLEKRKEELNTSYKELGLSDKPANSDLDQLIELL
                     NNYINKL*"
     gene            50033..51217
                     /locus_tag="SRR1747048_scaffold_1_prodigal-single_96"
     CDS             50033..51217
                     /product="Protein RecA n=1 Tax=Dehalogenimonas
                     lykanthroporepellens (strain ATCC BAA-1523 / JCM 15061 /
                     BL-DC-9) RepID=D8K207_DEHLB"
                     /codon_start=1
                     /transl_table=11
                     /translation="MAVKKRPVAEKLKELKQVTSAFNKAAGETRIDTVSNPDIYERIR
                     IEYIPTASLRLNSAIGGGWPRGKFSLISGNPDSGKTYRLLEDIAYNMKLDPDFMALWV
                     ESESSISEEVFDMFGIDRERLFYYEVGTDSGESALDLVIRYAHTGVDMIVINSLKCLT
                     PEKEFKDSMADANVAIQARMNAKFMRVIIPTIAESGSALCIVQHQSTDIGSYMGGQTI
                     TGGKSIRYNNVLTVEFRKASIPAGHPLHSVKDDYMLIKAKITKNHCKTTTNPYVTIEY
                     TVRLGQGTDITGEVVDEAFNQGILERAGAWIREYEEGKPQEKGNERILSDGTKAAWNG
                     MAKFTEYINNNPEYFDYLKSKVENNVSVEQLDEEEVERLKEQDEEETEFIKDVEEQLD
                     IQ*"
                     /db_xref="UniRef100_D8K207"
                     /db_xref="ial:IALB_1331"
                     /db_xref="D8K207_DEHLB"
     gene            complement(51234..51590)
                     /locus_tag="SRR1747048_scaffold_1_prodigal-single_97"
     CDS             complement(51234..51590)
                     /product="hypothetical protein n=1 Tax=[Clostridium]
                     glycolicum RepID=UPI000369D080"
                     /codon_start=1
                     /transl_table=11
                     /translation="MGLDKFFNDLDKDDIRIPDNSYKYKVDKFVNRFDSSNFDLFKFE
                     KSTIEKKVPMSMYFDKQDLALLKAIAYTKDTTVNKILMSVLKESLEITINSLPNDFNV
                     ETLAKKYDAKCRKRKD*"
                     /db_xref="UniRef100_UPI000369D080"
                     /db_xref="A0A0C7SYS2_CLOSO"
                     /db_xref="UPI000369D080"
     gene            complement(51592..52398)
                     /locus_tag="SRR1747048_scaffold_1_prodigal-single_98"
     CDS             complement(51592..52398)
                     /product="hypothetical protein n=1 Tax=[Clostridium]
                     glycolicum RepID=UPI0003660A7A"
                     /codon_start=1
                     /transl_table=11
                     /translation="MKIVSFFNVKGGVGKTTLTILTSMALSKEGRRVLIIDADTQANL
                     TQFVYKVTHNDKTMFHGLADNLLAEEMVIESPMEKYKNIDIIPSDLSLSVLSEYLTTK
                     VNREKSVWRWFKNNVGFLRKYDYIFIDLSPSYDLVARNFMIVSDSIITPIAYQDIASI
                     RGCELFYQKYSKDLEEMEIQTSANRAVIINSYTNRNLSTGKVFDMKLNEFEDIKNDLL
                     DSKLSDTTVVKNAILSRLDIEDYCKKIRKNHKIKYEFRNVLDELIEKEIL*"
                     /db_xref="UniRef100_UPI0003660A7A"
                     /db_xref="A0A0B3W728_9FIRM"
                     /db_xref="lcz:LCAZH_p042"
                     /db_xref="UPI0003660A7A"
     gene            52566..52754
                     /locus_tag="SRR1747048_scaffold_1_prodigal-single_99"
     CDS             52566..52754
                     /product="Uncharacterized protein n=1 Tax=Clostridium
                     botulinum CFSAN001627 RepID=M2A028_CLOBO"
                     /codon_start=1
                     /transl_table=11
                     /translation="MAWHFRKSIKLGPIRINASKSGIGYSIGNKIARHTKTSTGQTYN
                     TFKIPGTGISYTTKKKKK*"
                     /db_xref="UniRef100_M2A028"
                     /db_xref="M2A028_CLOBO"
                     /db_xref="cai:Caci_8546"
     gene            52771..53394
                     /locus_tag="SRR1747048_scaffold_1_prodigal-single_100"
     CDS             52771..53394
                     /product="Uncharacterized protein {ECO:0000313|EMBL
                     :GAK41950.1};  TaxID=1499968 species="Bacteria;
                     Firmicutes; Bacilli; Bacillales; Paenibacillaceae;
                     Paenibacillus.;" source="Paenibacillus sp. TCA20.;""
                     /codon_start=1
                     /transl_table=11
                     /translation="MPECANCANKDSNYCILCVDGSKFKMAKTFTPNYIKKNTNKKSN
                     RMGSQAEIINHQNNIDTVSANMTPNSGAGRVKGDEQIRGLVNIMQEVKTQEITRARGH
                     SQFTIKREWLDKLEREAPAENMDFWYLNFSFKDNDTQMYTVIDSKQMQDIVATMVEDR
                     KIAKQAQNKIDTANKKRILIEAENTKLLAEIDYLKAKIKELENNNEL*"
                     /db_xref="A0A069DHN5_9BACL"
     gene            53429..54049
                     /locus_tag="SRR1747048_scaffold_1_prodigal-single_101"
     CDS             53429..54049
                     /product="hypothetical protein"
                     /codon_start=1
                     /transl_table=11
                     /translation="MPNYCSYSMQVTGRPEDVNLFLNEMRSDYCYNEYGCEGITKDMR
                     HFCRVFEAAPSGEFTFLKQVNDNYEVFLKRLEISGDCAWSVASCMTSGAYTYYSQFKE
                     KYENRSQATTLQLESRRLNLIIEVYSEETGCAFSEHMLYVNGEEIINDCVDYNEIWYD
                     ENDNELDEPIREGGFDSWDFTNEYDLRIARAIFKKHGGLTTVVKVK*"
     gene            54052..54282
                     /locus_tag="SRR1747048_scaffold_1_prodigal-single_102"
     CDS             54052..54282
                     /product="hypothetical protein"
                     /codon_start=1
                     /transl_table=11
                     /translation="MTEAIVTRIYRIIIDDDNSYTLQKKYIGPMSKIPSADKDVENIL
                     NEPFIKISNNLFIPTNKIKKILWINPETNNMY*"
     gene            54294..54674
                     /locus_tag="SRR1747048_scaffold_1_prodigal-single_103"
     CDS             54294..54674
                     /product="hypothetical protein"
                     /codon_start=1
                     /transl_table=11
                     /translation="MIVELKKQFRIDNAIAEQIIKLNEKKFETDFCCSGHAKGNVIGY
                     VAFNVPSSLDLEEYDIVPPRGWHYEKTEYDSRIGLYMDGINGSPEITEEYINERLQTL
                     NDWVDELPMNTLSFTDKIELKEVK*"
     gene            54674..55153
                     /locus_tag="SRR1747048_scaffold_1_prodigal-single_104"
     CDS             54674..55153
                     /product="hypothetical protein"
                     /codon_start=1
                     /transl_table=11
                     /translation="MPLIMRYKLSFKATGEDEFEYFDLGGYAFKIKGMEIPFDFSAYG
                     YDMDYDEDNGRICIDYESGKGIMFDEFEIDECYDEEYKNLQLDKNAITAEFLSKVDEI
                     LEMYMDYNYMFEINKLEDVRFEDITFEDVTTGKIYAVDSNVIKQFNKKIQAELAKED*"
     gene            55155..55325
                     /locus_tag="SRR1747048_scaffold_1_prodigal-single_105"
     CDS             55155..55325
                     /product="hypothetical protein"
                     /codon_start=1
                     /transl_table=11
                     /translation="MKVRIELIGCDDTTQFDMEMTLEQYDFLNEVSKRSIMRSEYQCM
                     PTMEIRILEDED*"
     gene            55325..56683
                     /locus_tag="SRR1747048_scaffold_1_prodigal-single_106"
     CDS             55325..56683
                     /product="DNA ligase, ATP-dependent n=1 Tax=Clostridium
                     difficile RepID=UPI00016C6962"
                     /codon_start=1
                     /transl_table=11
                     /translation="MENIKDLCSKFLNLKSKSKVQDKLDTLDEYASDSDFCYLIEYLL
                     NDDKITGIKKSKIKKQIKDTSKLLNVQYDSLKALIEYLLKHNTGKDQNIFIVQNFLNK
                     IEDENDRQIIAEIITKDFKCGVTDLTAYGHIPGLKRNWRERKGHSLIDNKTGELKVKK
                     ILDKKITVTLKLDGYRFKAIKQGSEINLYTASGKIDNNIPEIISEMKSLPNGVYDGEM
                     IAHGEFEDSTARYNATSKILGKDGEKRGLDFIVFDYLMEVDKFFNYEEIIGARWKRLH
                     ILEDMLQSHSEAYKDKNHIRLVPIYIMHELCTENTVDKIITTYEQVVEQGEEGLVIDI
                     ADASYIRSKGTSMYKLKPEVTGDFKVVNLAQGKENSKFKDALGAFIVEYKNNTVNVGS
                     GIPDALREEVWNNKEFYLNKLIEVVYFGETQDEKTGLPSMRLPRFKRLRHDKNPNDVS
                     YD*"
                     /db_xref="UniRef100_UPI00016C6962"
                     /db_xref="U5JA36_9CAUD"
                     /db_xref="esm:O3M_26019"
                     /db_xref="UPI00016C6962"
     gene            56694..56855
                     /locus_tag="SRR1747048_scaffold_1_prodigal-single_107"
     CDS             56694..56855
                     /product="Uncharacterized protein n=7 Tax=Clostridium
                     difficile RepID=T2XVA8_CLODI"
                     /codon_start=1
                     /transl_table=11
                     /translation="MFKSCEFEGRCENEDIDCEYCQYNDDAVLQDFFSWNGEDEEPTQ
                     EELDEAMRH*"
                     /db_xref="UniRef100_T2XVA8"
                     /db_xref="T2YZM9_PEPDI"
                     /db_xref="T2XVA8_CLODI"
     gene            56865..57083
                     /locus_tag="SRR1747048_scaffold_1_prodigal-single_108"
     CDS             56865..57083
                     /product="hypothetical protein"
                     /codon_start=1
                     /transl_table=11
                     /translation="MRKGVREVFAGSKYRLTHKRGTFCLVNLITEKMYFLQFSFKEPW
                     LLPKSDIVCDNIKLYGWLFFYVGHKVIV*"
     gene            57095..57856
                     /locus_tag="SRR1747048_scaffold_1_prodigal-single_109"
     CDS             57095..57856
                     /product="Uncharacterized protein n=1 Tax=Clostridium
                     difficile P50 RepID=T4R9A9_CLODI"
                     /codon_start=1
                     /transl_table=11
                     /translation="MFGLFKKDKEVEEKLTEESVEKKNKAVKTVETPERFELEEEWIE
                     VEGYKGMDKDMKGHYNFQYEIGKTYVIEDPSSVKACEFGYHFSLNLNDVFDYYRLGNN
                     NRFFKVKALVRKSDYKDYGKVEPGYIFATTINKLAAKQITILRELSDEEIYEEIKNIY
                     QNTIMIDRLEITDMPEVYDKGTIQVLVDKCSHELQDKMNFGESFMYLLTKNLDSRESL
                     NLLGSAILLSDEMKDRDLLILAITEQKERIIMLRK*"
                     /db_xref="UniRef100_T4R9A9"
                     /db_xref="T2YZK5_PEPDI"
                     /db_xref="T4R9A9_CLODI"
     gene            57872..58564
                     /locus_tag="SRR1747048_scaffold_1_prodigal-single_110"
     CDS             57872..58564
                     /product="Uncharacterized protein n=1 Tax=Marvinbryantia
                     formatexigens DSM 14469 RepID=C6LIR6_9FIRM"
                     /codon_start=1
                     /transl_table=11
                     /translation="MSMKEWAEREIELLKEANKPDEGECFDYVGGCCDSALKAFEVLL
                     DDEHSGLSIQITKMILDKLIDGKALTPIEDVPESWNYIGCFDEEEEAAGIKRYQCKRM
                     SSLFKKEYPDGTATYSDSDRECGVNLNNPSWVFGSGAVSRIINEMFPITMPYTPPAKP
                     YKVYTEDFLSNKDNGDFDTEGFFYVETPDGERIEINKFYHYPARGEKVEITREKYEAM
                     KANRVDKPIEED*"
                     /db_xref="UniRef100_C6LIR6"
                     /db_xref="C6LIR6_9FIRM"
                     /db_xref="bprl:CL2_14870"
     gene            58618..59184
                     /locus_tag="SRR1747048_scaffold_1_prodigal-single_111"
     CDS             58618..59184
                     /product="hypothetical protein"
                     /codon_start=1
                     /transl_table=11
                     /translation="MKQLTILLDCDDTISTFMETCINKYNEIYGTNHSINEINDWYVD
                     GIFEHGLWSIFDKTDVLQHMPIKDGALDTIKKWHDMGHKIVIVTGVTSAKAYEDKMRW
                     VKLIGLEPYIYDVIPTRHKELINGDIFIDDNPVYLQEWQEIRGNANKLCLLMTAQHNK
                     DKTYDNFIRVDNWKEIDNILNILMLVVI*"
     gene            59266..59547
                     /locus_tag="SRR1747048_scaffold_1_prodigal-single_112"
     CDS             59266..59547
                     /product="hypothetical protein"
                     /codon_start=1
                     /transl_table=11
                     /translation="MLLIANKETRDELKAYIKDIEDKDEVVHILKWKDGTRMSDFIKQ
                     HNVNNEQLRCITDEEAKIELYGENMLIESATANALLYLTLTEFKDSLLI*"
     gene            59665..60300
                     /locus_tag="SRR1747048_scaffold_1_prodigal-single_113"
     CDS             59665..60300
                     /product="Phage SPO1 DNA polymerase-related protein n=1
                     Tax=Thermodesulfobacterium geofontis (strain OPB45)
                     RepID=F8C2B6_THEGP"
                     /codon_start=1
                     /transl_table=11
                     /translation="MNNLYNILRSSDNPLETARQLVAPICKDKLNNHIINCNECDFMH
                     SGKNICYGNPNANILIIAGNATDVKEEQDYLESIIDNSSINKSDIFVVHSVNCICKRK
                     SGDDLVSRDPALAELNNCLPFVKYVIQFVRPRIIISMGATALNQFYPQYKFLDYIGET
                     VNYDGIKAIITYSVNDLFILSERIDSEKVEELVYQTIDSFSEAQNYINIIK*"
                     /db_xref="UniRef100_F8C2B6"
                     /db_xref="top:TOPB45_1295"
                     /db_xref="F8C2B6_THEGP"
     gene            60315..61301
                     /locus_tag="SRR1747048_scaffold_1_prodigal-single_114"
     CDS             60315..61301
                     /product="ISE/inbred ISE genomic scaffold,
                     scaffold_pathogens_Hcontortus_scaffold_378 n=1
                     Tax=Haemonchus contortus RepID=U6PI30_HAECO"
                     /codon_start=1
                     /transl_table=11
                     /translation="MAGNFMSKPIGAKPVIPKKAGGIKKPILKGKPKVHHVEAKPIEE
                     APTLKEVTEELAQNLEAFSEKMEERVVQQTSEPMVGQCPPPGVEESLKQEVKIEAEEV
                     EVPITDPEDDDKFEDKAMKEMEKEVNEEETVEAIEEVEEEKPKTKKRTRKKAKKESSD
                     TTIIIDSEPLSVEEYKDYMAEIIRPSIQEWEDEKEEVKDKMSTLNLDPNMNPKEIREL
                     LAGLTDMHKEMQDRLDEAKVNLDNTVELIKSVEIKAAAEGANAEERKLKALIAKENYV
                     KEGETHSVNLTVFKQLLNERVLFYNSQINTLEYNKFLVMTFQKVCSTENKGF*"
                     /db_xref="UniRef100_U6PI30"
                     /db_xref="A0A061F1K2_THECC"
                     /db_xref="U6PI30_HAECO"
     gene            61313..62080
                     /locus_tag="SRR1747048_scaffold_1_prodigal-single_115"
     CDS             61313..62080
                     /product="hypothetical protein"
                     /codon_start=1
                     /transl_table=11
                     /translation="MTEFKPLSIDNKTKLKLGKPLDPALIKQKPSGNSTVDYIAGSTC
                     VDMLNEIFGHMWSFEITKEWIQEGFDQIQRENRKYPFKPDDPFVEVDAAGKFKRIPQG
                     PTAWCEVKLTVYVQGPNGDVFPITKMACGSQAITGNQSLQANTGFKGAQTDGMKKAAS
                     LLGIAQELYRDDEEKALFVNKYDEMMPIVWTEDVIKKHETEWNAVLKVTEDYGWNIKD
                     DLGYYVYQVTNGYTSDLYKMPEDCLIDLLNTITSDDE*"
     gene            62091..62303
                     /locus_tag="SRR1747048_scaffold_1_prodigal-single_116"
     CDS             62091..62303
                     /product="hypothetical protein"
                     /codon_start=1
                     /transl_table=11
                     /translation="MSLIFHDDQVECPGCGSHLFKEETTYALIEKKDRFGSKYYDVDD
                     IAYSITCANCKHVISISQKSIINKER*"
     gene            62305..63063
                     /locus_tag="SRR1747048_scaffold_1_prodigal-single_117"
     CDS             62305..63063
                     /product="Uncharacterized protein n=1 Tax=Bacillus phage
                     vB_BceM-Bc431v3 RepID=M4HNJ1_9CAUD"
                     /codon_start=1
                     /transl_table=11
                     /translation="MAKGKWVDHTNEQTFNTFGSKMIITEYKNAKELTVYFPEYDWSC
                     KSRYKEFQKGWIVCPYEPRTVGIGYMGEGPFLSKMNNKKTKAYDTWHQMLRRCYDQKH
                     KENKPTYKDCIVAKEWHNFQNFAMWYEENYYEVPEEIMQLDKDILVKGNKIYGPNTCL
                     IVPNCINSLFKNKKGNSNLPKGVSKIGKKYRGTYTYNTIKINGPTVSTPEEAFEFYKQ
                     GMENKIKELADMYEIYLPGNVYNALIDYEINIED*"
                     /db_xref="UniRef100_M4HNJ1"
                     /db_xref="A0A0C7QE15_CLOSO"
                     /db_xref="dmt:DESME_08995"
                     /db_xref="M4HNJ1_9CAUD"
     gene            63095..63364
                     /locus_tag="SRR1747048_scaffold_1_prodigal-single_118"
     CDS             63095..63364
                     /product="hypothetical protein"
                     /codon_start=1
                     /transl_table=11
                     /translation="MRKLEPNEGLRVFDIKLKATTAGPSPDNNQRVELFLLGCNKAMC
                     GNACKNCFNSITWNAGKAEFSWDPVEVAERINIMAPNKYITIGGG*"
     gene            63435..63761
                     /locus_tag="SRR1747048_scaffold_1_prodigal-single_119"
     CDS             63435..63761
                     /product="hypothetical protein"
                     /codon_start=1
                     /transl_table=11
                     /translation="MVYTWRDLAKARKGYVTKDISDNNNKYPISTKKIDELLKYIDIV
                     VDGEFDPEQCLYNEEAGDGFLSSIGSGNQKIWNVHDMNFEYMKNLNGLYLDENDTLIF
                     LNKKED*"
     gene            63763..64704
                     /locus_tag="SRR1747048_scaffold_1_prodigal-single_120"
     CDS             63763..64704
                     /product="hypothetical protein"
                     /codon_start=1
                     /transl_table=11
                     /translation="MYSKHTRGNDTVLILDDPLVVNDSEGTTTITEFNLNALNNFEEE
                     IYYTINYVKLMGTAGVNFHSNVRNEVMKIKISYDNEADQIELRITYDLSGNGNATKKC
                     ILDEERFISEVIDEMILANNKYIYSIPIIKEIAERTKEEIFFNYINDNAFVVNEQTIN
                     TTIKCLSREDGSCIATANRFMYVPEDDSIILCETIESTDLIDHEYVDLRIISDNHAVT
                     IERASLASRSKGKVKYVCLVVRNATITIEPTSDEFTRFDNMELRLPTIEDYLENKSIE
                     DLANTLYDYNNQDKINLYYKVNNFIDVILININAYLL*"
     gene            64722..65741
                     /locus_tag="SRR1747048_scaffold_1_prodigal-single_121"
     CDS             64722..65741
                     /product="Ycf46 n=1 Tax=Phaeocystis globosa RepID
                     =R9ZTZ6_9EUKA"
                     /codon_start=1
                     /transl_table=11
                     /translation="MFEQQLTELLNIKKNCIWVKTEQEKEVVPAIFNVLTKNYFNHIY
                     VWSFLTNLQEVKIENNNFTKTDIPNTQGPAFLRYYNSLQTDPDLKLEEHAIVLRDYDL
                     QFENPSYIRLLREMVEVRNEKYVPLIFVSEGYNPPSKLAHLFTVVEYKNPTEEELVQL
                     LTDYEIAREVNIDNKEEVAKKMLGFSRSEIIEALDLSFYKYGEVNLKILNDKKMEMIN
                     KSDVIDYSIPTKTMADIGGNHNFKKWFEEIKICMDPDARQYGVEMPKGYLALGIAGCS
                     KSLMAEVIANELGVPFLKLNMSKILSKFVGESERKIEQAVELINASAPCVLLIDEVEK
                     NLGGK*"
                     /db_xref="UniRef100_R9ZTZ6"
                     /db_xref="A0A024QIY2_9BACI"
                     /db_xref="pmn:PMN2A_0806"
                     /db_xref="R9ZTZ6_9EUKA"
     gene            65802..66644
                     /locus_tag="SRR1747048_scaffold_1_prodigal-single_122"
     CDS             65802..66644
                     /product="hypothetical protein"
                     /codon_start=1
                     /transl_table=11
                     /translation="MIVKCNYCNKEFKITITRYNESKNKIFHCCREHAKLAKQEGKVK
                     YSKEISLVCRHCGKNFKLKESYYNKQSKRGQIPKYCSTECRIAEQRKNKEFVKCNNCG
                     KEILVVKNKYNLHFCNEKCRIEYAKKGTQTVICDNCNKEFEKNKYAYNRAKKHFCSKE
                     CYDEYRANKKETYKEISHYLRTHEKYDEWRAKVFKRDEYECSKCGTKENLHAHHINQL
                     YDICDKYDMNIDKILNSKEFNDIDNGITLCQDCHALEHPYISRDEKGRFISRSGPKST
                     EDPE*"
     gene            67018..67512
                     /locus_tag="SRR1747048_scaffold_1_prodigal-single_123"
     CDS             67018..67512
                     /product="ATP-dependent zinc metalloprotease FtsH {ECO
                     :0000313|EMBL:CDQ41911.1};  TaxID=1462526
                     species="Bacteria; Firmicutes; Bacilli; Bacillales;
                     Bacillaceae; Virgibacillus.;" source="Virgibacillus sp.
                     Vm-5.;""
                     /codon_start=1
                     /transl_table=11
                     /translation="MLVNNDKGIFTVMTSNNVKDLPPELTRAGRLDAIWYFSLPNEEE
                     RQEILAVHFKKREQKVPEPIVREIAKETQGYTGAELEQIVKSAIKKAYVRKAKNIDNE
                     FEITKKDLIESKKEVIPISKSSKEKITALEQWAKGRALFANEKTSNSKKIELDNIDID
                     NFEF*"
                     /db_xref="A0A024QIY2_9BACI"
                     /db_xref="gwc2_scaffold_9586_5"
                     /db_xref="oac:Oscil6304_3121"
     gene            67544..67951
                     /locus_tag="SRR1747048_scaffold_1_prodigal-single_124"
     CDS             67544..67951
                     /product="hypothetical protein"
                     /codon_start=1
                     /transl_table=11
                     /translation="MDKITLDMDFGNDLEQNEDIEIPKAEKTEDEKREYVTDLIKEGL
                     GQCEENAKNLSKLIEDIEPFLGAGITQEIVGVMQYLQGIFESNIPSLLRGNYDELIPE
                     EIVGHELEASLLIDLLKGTRKELLKKIEEKRNK*"
     gene            67972..68376
                     /locus_tag="SRR1747048_scaffold_1_prodigal-single_125"
     CDS             67972..68376
                     /product="hypothetical protein"
                     /codon_start=1
                     /transl_table=11
                     /translation="MSVWKKIESKVMDKNVSRSTLAKALEKMNVTLDDSVKTISNAYG
                     SDTCDAALINKANPSRVSLGVKFNAQGGVELVGDIWGTGLGNDGGQEGLLDRIAHHYQ
                     VENITEQLSMSNWCIESTVDKNGKTIMEVVQY*"
     gene            68437..68634
                     /locus_tag="SRR1747048_scaffold_1_prodigal-single_126"
     CDS             68437..68634
                     /product="hypothetical protein"
                     /codon_start=1
                     /transl_table=11
                     /translation="MKRVRITIDEKGNYDMDLLEGFSGMSCSQKAKELQLLIGGDSVE
                     ETKKPEYFDPEGDNFDEIFIK*"
     gene            68648..68866
                     /locus_tag="SRR1747048_scaffold_1_prodigal-single_127"
     CDS             68648..68866
                     /product="Uncharacterized protein n=1 Tax=Bacillus
                     subtilis subsp. natto RepID=E9RJ75_BACNA"
                     /codon_start=1
                     /transl_table=11
                     /translation="MNEEKDDNVIVTIKWTYEDLENALRDRGYEPTDDNIDTLLSNGL
                     ASKLEDESIEKGWDIIDYIFCISEDQLE*"
                     /db_xref="UniRef100_E9RJ75"
                     /db_xref="E9RJ75_BACNA"
     gene            68914..70815
                     /locus_tag="SRR1747048_scaffold_1_prodigal-single_128"
     CDS             68914..70815
                     /product="DNA helicase {ECO:0000256|SAAS:SAAS00145970}; EC
                     =3.6.4.12 {ECO:0000256|SAAS:SAAS00145970};;  TaxID=626369
                     species="Bacteria; Firmicutes; Bacilli; Lactobacillales;
                     Carnobacteriaceae; Granulicatella.;"
                     source="Granulicatella elegans ATCC 700633.;""
                     /codon_start=1
                     /transl_table=11
                     /translation="MMLNMNKLLEGLNDGQKRAVKHINGPALTTATAGAGKTRVIIAR
                     AQYMIASGIDPSNILLTTFTNKAANEMKERIVSIVGDRGKRITVGTFHSICNRILRQH
                     GHHLNYEKTFTILDEEETDKIMKKIGKKYDIEFAMLKTYISDCKLHCKLTNQAYKEAA
                     NDTERKLADGYSEYQSELKRNQSMDFDDLLLQTVVLLENYPKVKKVINNKWKYISADE
                     NQDSSQLDCRLIYLLSGKNHNVFFVGDDYQSIYGFRGADLDVMLNLRSLYPELKMYNL
                     GVNYRSTETIVNAGKSIIRHNKKQIEKSVECGRGIKGAPIVITKCTNQKDEANKIVAY
                     IKMLHGKKGLKYSDIAILNRMSYLSRSVEEALMRARIKYTLIGGTPFFCRMEVQDILA
                     YARLTVNEHDFLAFKRTIAIPKRGVGDKTIDKIDEFAREYPGGAISIRKALDDPNLPV
                     KGKAKTGIKEYNKFLKKLDSKKTELSSKDFIEYIIKETGYLQYLKESYKDTYQERLLN
                     LQELINVAEEYNSIEELLVESSLYREDIDENEDAVQIMTIHKSKGLEFPAVIMTNMCE
                     GTCPHYKSIDDPKQLEEERRLTFVGITRAEDYLFMTYPQQQKIQGKTQFVRPSRFLNE
                     IDQSLVYRN*"
                     /db_xref="D0BN23_9LACT"
                     /db_xref="UniRef100_UPI0003B72237"
                     /db_xref="lbh:Lbuc_1689"
                     /db_xref="UPI0003B72237"
                     /db_xref="3.6.4.12"
     gene            70912..72408
                     /locus_tag="SRR1747048_scaffold_1_prodigal-single_129"
     CDS             70912..72408
                     /product="Helicase Snf2 family n=1 Tax=Prevotella sp. CAG
                     :592 RepID=R6WE68_9BACT"
                     /codon_start=1
                     /transl_table=11
                     /translation="MSKNLIKNKKLKPRKNIWDNMGSTMKLQPFPYQKEAIYHAIHNP
                     NTLMILPVGSGKTPIAIGIFLELRNQGLTDKPGIICVKASLKYQWVEEVKKFSDLRVK
                     AIETPSKARGKKFDEQFEDTDLYVLNYETFKNEKVSSKLLEKGSEVIILDEIHYIGDY
                     KRNKSKALYCFNHLPYKFGLTATPITKNPENIYSIFKMIKPELFPTHGKFANNYLKYR
                     SYGQVSGLKNEEHLFNILKPYIFVKDGEEIYKQLPELIVNKVYCEMSKPMVETNRRIM
                     ERLDEINEQINDYEYRIKDKSKLEFDEKYNKLVTQKLMHQTFAQELVDDPRLLALSDS
                     EAAKEYMCNSSCPKLDILLSLVTDIISSGEKVCIFTKYERMQQLLVEEIQKQMVVKIA
                     LVNGSMNSKERHRQINELFAGDHDILIATNAMTEGISLSWCKYLIEYDLAESYALQTQ
                     RHGRIRRANSISRTSYVYQILVRDSWDEIQEKIIIKKQKYDEQIKNIK*"
                     /db_xref="UniRef100_R6WE68"
                     /db_xref="A0A0D0IWR1_9BACT"
                     /db_xref="lru:HMPREF0538_20523"
                     /db_xref="R6WE68_9BACT"
     gene            72423..73013
                     /locus_tag="SRR1747048_scaffold_1_prodigal-single_130"
     CDS             72423..73013
                     /product="hypothetical protein n=1 Tax=Paenibacillus
                     larvae RepID=UPI00016929B6"
                     /codon_start=1
                     /transl_table=11
                     /translation="MFNTEDFIKDLNESISKMEAEELNINVTGDEESDREIIQNPQQA
                     NYFCKVVNELREEKAKTEELINQELERVKREYEAYKTKELNRIDGQIQYFSGLLESYA
                     TKELQNSKKRSIKLPHGTLSIKKQQDKYDYDEDAILEWLKKNKQDKFINVQTKETVNK
                     KDLKKEGFSHNGKLYLDDIEVEGVVITAQPDKFEVK*"
                     /db_xref="UniRef100_UPI00016929B6"
                     /db_xref="W2E1X8_9BACL"
                     /db_xref="cth:Cthe_2464"
                     /db_xref="UPI00016929B6"
     gene            73025..74158
                     /locus_tag="SRR1747048_scaffold_1_prodigal-single_131"
     CDS             73025..74158
                     /product="DNA primase n=1 Tax=Anaerococcus tetradius ATCC
                     35098 RepID=C2CGA0_9FIRM"
                     /codon_start=1
                     /transl_table=11
                     /translation="MIYEREFINTVKDATDMLELANEYTSMKKASPNTWQGQCPHPKH
                     RDSTPSFTVFTDTNTWACFGCNQDNQYGSDCIAFIQWITEGEYSWQDALLCLANRAGI
                     PIPDDKNQAKYDKNLKMSNKYHKDLSSEAMEYLESRGITSKEIEKWHIGYDKETNRIV
                     FPLYSKFNQVVGFNKRLLDTRTKGINNKYINSKNSEIFNKSTFLYGIHYIKQEVNYII
                     ITEGSMDVILATKYGLQNVVCTLGTSLSQQHVEVIKRMNKIPIIIYDGDDKGRYATQK
                     AANLFMENDMYCKVVNLPEGFDLADISLQTKNKLVKYINDNTYTYGYSKINELIKDYS
                     KKLYELQLDYSIEARKILERIPDNERDVLESYLKYSMGMIKED*"
                     /db_xref="UniRef100_C2CGA0"
                     /db_xref="arc:ABLL_2088"
                     /db_xref="89834497"
                     /db_xref="C2CGA0_9FIRM"
     gene            74160..74669
                     /locus_tag="SRR1747048_scaffold_1_prodigal-single_132"
     CDS             74160..74669
                     /product="hypothetical protein"
                     /codon_start=1
                     /transl_table=11
                     /translation="MLIFPGQDKGVYELFPELKNETAEDFLDFFVVDDLRELIVKCLD
                     KFSKKLTEKDRKLCEIVCDMLINKGVLGPDAHNALTDELLMAAMLRDCEVDINKPSTL
                     IRPRDVLFETNKELGSKVPEEELEKVAQCIEAQFGELTPIPLLKGTVGSFQQLFADAC
                     FVIDRYIEV*"
     gene            74673..75155
                     /locus_tag="SRR1747048_scaffold_1_prodigal-single_133"
     CDS             74673..75155
                     /product="hypothetical protein"
                     /codon_start=1
                     /transl_table=11
                     /translation="MICSNCIKKDVCKHKEYLDMYSGLELNECEYKKVEGCMPSTLPN
                     ISVSHFEEPKQPRLSREEVNEKILELSKQQNEQPTLREMITCEICGAVDFKDQMHKCS
                     KCGNWVCSSCSLELPTIGVDPNKPMGTEFLCDNCWGQEQQEEPDIEIVEEDDDNSDDE
                     *"
     gene            75145..75957
                     /locus_tag="SRR1747048_scaffold_1_prodigal-single_134"
     CDS             75145..75957
                     /product="hypothetical protein"
                     /codon_start=1
                     /transl_table=11
                     /translation="MTNKPKKPTIDDLKKHLFKYKDATIIVGNDVISDKEMFLPYSDD
                     KHYSRKSMKKTPKEFWDFYEEKIYKEDADSLNKSQQLIEGLIDLGIVKTLVDDNSDGT
                     FSNCNIRYIPLQGNYKVLKCNKCKKEMIYDSSKIDISGKPLTHNMYEDTECDGTIVPT
                     LPFANSIMNADLTEELEEAIFNLDSDEPMHSHTLIFIGVDFDNNIMHYIADKFSTIKN
                     SPQYKSQYPDDTYYIVIVSDGDELPIVAYNADFGTEDKIEDSLGRLSEVLKS*"
     gene            75998..76318
                     /locus_tag="SRR1747048_scaffold_1_prodigal-single_135"
     CDS             75998..76318
                     /product="hypothetical protein"
                     /codon_start=1
                     /transl_table=11
                     /translation="MEGFEYIISKSNIEGININTLEKLLQNTTCNQYSIKKVINSSII
                     AFDSNKGKICMINCVKNYYNLPDDNECVSTQKRLFGEFKDCPCDKCHLKAIELWKQQK
                     IEKK*"
     gene            76334..76618
                     /locus_tag="SRR1747048_scaffold_1_prodigal-single_136"
     CDS             76334..76618
                     /product="DNA-binding protein HU n=3 Tax=Clostridiales
                     RepID=B0AD12_9FIRM"
                     /codon_start=1
                     /transl_table=11
                     /translation="MNKTELTVTMADKLNKPKKEVEEFLNAFTDTITETLQSGDKIQI
                     TGFGTFEIRERAARKGRNPRNPQQEIEVPATVAPVFKAGKPFKEAVKKNK*"
                     /db_xref="UniRef100_B0AD12"
                     /db_xref="eac:EAL2_c02510"
                     /db_xref="R5XXF7_9CLOT"
                     /db_xref="B0AD12_9FIRM"
     gene            76677..77276
                     /locus_tag="SRR1747048_scaffold_1_prodigal-single_137"
     CDS             76677..77276
                     /product="hypothetical protein"
                     /codon_start=1
                     /transl_table=11
                     /translation="MAKKKKKSIIDYKDVLAIPFSQVNEFDNGFTYANNKNIYTEFND
                     GKFISHDGLDKCIEVTQVMPFLMIRNDKNEFLVMKRSDAPINKPSDLYSIGLYDHIYP
                     EDGYSDHLFSSLVRLLHTNIIKYKPLPFKHVGFVKDVGDSHLGIVFVLDTFAFTMEPC
                     NKKYMYQWFTKEQLIDNYSRFKSWSQHIINYIIDDNNEL*"
     gene            77289..79643
                     /locus_tag="SRR1747048_scaffold_1_prodigal-single_138"
     CDS             77289..79643
                     /product="Ribonucleoside-diphosphate reductase,
                     adenosylcobalamin-dependent
                     {ECO:0000313|EMBL:EEX21876.1}; EC=1.17.4.1
                     {ECO:0000313|EMBL:EEX21876.1};;  TaxID=537007
                     species="Bacteria; Firmicutes; Clostridia; Clostridiales;
                     Lachnospiraceae; Blautia.;" source="Blautia hansenii DSM
                     20583.;""
                     /codon_start=1
                     /transl_table=11
                     /translation="MNLNDWLPNKLAHSTWRDKYQNNGETFDEWLDRVSNGDPDLKQL
                     IVDKKFIFGGRILANRGLQNQGTKITYSNCYVLKPPDDNIESIYDTCGKLARTFSYGG
                     GVGIDISNLRPNGAPVHNAAKTTTGACSFMDTFAQVTDTIGQKGRRGALMLSMDINHP
                     DIEEFIDKKTNTDKVTSANISVRVTDDFMNAVVTKQKYTCSYLLEDGSLVTKEVDADK
                     LFEKLAENNWDYAEPGILYWDNINNNNLLSEYIKAGDFAYAGVNPCAEEPLPAGGACN
                     LGAINLSKFVVDPYTETATIDYMELADTIYKAVDAINDLLIEGADLHPLEMQRESVKK
                     YRQIGLGIMGFADMLIKLGITYGSEESIKIIDELGSFILYHAIIASNAYMKENGEEPF
                     YGYDAERLKRSKPIRNLLENTEYNADRLCKALEEGLFNSQLLTIAPTGSIAGMLDTSY
                     GAEPFFSLKYTRKTKSLNGGEEVTYLIDNTQAEEYKELHDLSVSDELPGFFITTHQIP
                     VEDRVKVQATWQKYIDASISSTVNLPKSATVEDVKQAYIYAWQQGCKGLTIYRAGCKR
                     DAILTEAFKEEEIEVPVSEMKNESGLQFGDTLLIDNNVRGVYRELTTGCGHLHCNFYF
                     DPDTGDLRQVFLDKGSKGGCLSMLNAVSRLSSLCARKGAPAEEIVDQLLSVVDCPAYQ
                     VSKHVTHATSKGSSCASAVAYALLDAHKEFCEEYGINEYEDEDIPEPKKTVKPKITKE
                     KVKEKADSLDDYYTTCPACGKKTLLAIGGCVSCQNPECSWSKCG*"
                     /db_xref="C9L7Y1_BLAHA"
                     /db_xref="ain:Acin_0064"
                     /db_xref="UniRef100_C9L7Y1"
                     /db_xref="1.17.4.1"
     gene            79668..79895
                     /locus_tag="SRR1747048_scaffold_1_prodigal-single_139"
     CDS             79668..79895
                     /product="hypothetical protein"
                     /codon_start=1
                     /transl_table=11
                     /translation="MNADGIIQELGEKIKQLTISEAILKGQLVESQQEINRLNNMIDE
                     KDMEIAELQTSKCQCGDGGCSCHSEEDGGVR*"
     gene            79896..80378
                     /locus_tag="SRR1747048_scaffold_1_prodigal-single_140"
     CDS             79896..80378
                     /product="Uncharacterized protein n=1 Tax=Clostridium
                     colicanis 209318 RepID=N9WHH6_9CLOT"
                     /codon_start=1
                     /transl_table=11
                     /translation="MTMKEPMKLRIKYFEGATKLKQKAIGKWIDVYARKDVFVKEGEM
                     AKVPLGFALELPKDYEGHLAPRSSTFKSWGVIQTNSVGVVDDTYIGDNDEWLMPVYCL
                     KGKDEILEGTGKCKGTMVHQGDKIGQFRIMESMPLLIFDEVETFGNKDRGGFGTTGER
                     *"
                     /db_xref="UniRef100_N9WHH6"
                     /db_xref="N9WHH6_9CLOT"
                     /db_xref="cpe:CPE1471"
     gene            80382..80798
                     /locus_tag="SRR1747048_scaffold_1_prodigal-single_141"
     CDS             80382..80798
                     /product="hypothetical protein"
                     /codon_start=1
                     /transl_table=11
                     /translation="MTVNRNRNDYSEISEFAVGSLFANDEGDIIVGNHEPSLNVDYSR
                     TLAPNDFSSVAMVDPAAHRILTSSGTAGLMNEELEVLQLRKEQADFKEEMMARMANLE
                     NECYRLSQIVYELQMEKTRKQKPRTDDGVNVNDFLL*"
     gene            80782..81237
                     /locus_tag="SRR1747048_scaffold_1_prodigal-single_142"
     CDS             80782..81237
                     /product="hypothetical protein"
                     /codon_start=1
                     /transl_table=11
                     /translation="MTSYYDENSLLSAEYITDCLNDILRNYSIMQRFRVEDLVNCTIQ
                     VVEEPDRISYHSVVTGDRVETIGRTKSALCITYTLHSNLYPEGKIYLNEDIEFMEVDN
                     QIGLVTFQFSPEVTERVSRALSYYNIDQNIKSRSRKKVIPQININSYML*"
     gene            81296..81685
                     /locus_tag="SRR1747048_scaffold_1_prodigal-single_143"
     CDS             81296..81685
                     /product="hypothetical protein"
                     /codon_start=1
                     /transl_table=11
                     /translation="MLYTTYLSNIKNLPDNEDVVKILITRFRPTTTFNPKKYNLIWRP
                     SLAPSEYIFARYKDGLMNWQEFREEYIEQTSTSSEFEKSFYEIKEYLDEGKDVFLICY
                     EKDDLQCHRSILREIFNCNDIKCREYK*"
     gene            81704..82012
                     /locus_tag="SRR1747048_scaffold_1_prodigal-single_144"
     CDS             81704..82012
                     /product="hypothetical protein"
                     /codon_start=1
                     /transl_table=11
                     /translation="MTEHKTTVKCDIYMCKYNSACCSQPRDSIKEEGTFCTRESIKIE
                     LDELNNIIDCVHYEEDYKKLRKCFACQIAENGEIDFEDDEINEFEIIEVNDDNDDGLW
                     *"
     gene            81999..83720
                     /locus_tag="SRR1747048_scaffold_1_prodigal-single_145"
     CDS             81999..83720
                     /product="DNA polymerase III subunit alpha (EC:2.7.7.7)"
                     /codon_start=1
                     /transl_table=11
                     /translation="MDYGKNYVITHLHLAYGSVGDSIILLDQLVDKLKELNMQTVCVT
                     NHGSLADMYDFYYACIDNNIKPIIGCEVYLQPEEEEEEKTNTHLILLAKNMTGVKNLL
                     KITSDASINNFYKVPRTTMEYLENHSEGLICTSACVGGIIPRLILREDIEGAKRYINK
                     FKSIFGDNFYLEIQPGEFQEQIDVNIELIYLSEEMNVPLVAANDVHYVNKEDWKTHDF
                     HIRINRKMKAPKNENESVYVDKIYYMMSYDELVGSFDSELYDRDVILKAIENTNVINS
                     KCETVEFKADKLNLPKFKVPDKYNSEKEYLEDLCFKRLDEIKYKITNPSEYVSRIYTE
                     LDVIDKLGFNSYFLIMQDLVNNAQLDGIKTGPGRGSVCGSIVAYLIGITKIDSIKYNL
                     LFDRFLSVYRTGSIPDVDLDCESGEGRDKLFKYTIDTYGIEKCAAVSTFGIRKARSAI
                     RDVGRLYGIDLKEIDTIAKLIPQVYYIEGTEDKKTDLSIKESLEYIPELKEWQKKYPD
                     LFDMAMKLENLPSHMSIHAAGTLIADTDIIDVAPMIRQVDKELNATSLDLHAAESQKL
                     VKYDYLG*"
                     /db_xref="txy:Thexy_0632"
                     /db_xref="F6BI75_THEXL"
                     /db_xref="UniRef100_F6BI75"
                     /db_xref="2.7.7.7"
     gene            84057..85136
                     /locus_tag="SRR1747048_scaffold_1_prodigal-single_146"
     CDS             84057..85136
                     /product="Homing nuclease n=1 Tax=Bacillus phage
                     0305phi8-36 RepID=A7KUW8_9CAUD"
                     /codon_start=1
                     /transl_table=11
                     /translation="VNKPKYSKEEVYTEILRIYKIENNMNKNIFKTYTTFEISDYNNF
                     FTKYGGIKKICKELNIKNKPSKNTKKELLDAGKEVYEKYGYLTCELFEKKTKYSKTGV
                     KGLFGSFTNFLNELNIPLNIASKITPEEVKEDVYNFCIENHTTNSSLYRKYGKYNQCH
                     IDKNFGGWINLLKELELTPQKVKPGIDYMLSEVKKIYMKYDFISSKLINEECDFTYQA
                     FSAYYDSIEDISLAISDGESKYIFNNSWMSVDIQKILNYLYKYIDKDKISIEKTFDWL
                     ITEEGTHMRLDIYIEDKNLCIEYNGKQHYEYIPFFHKDKEAFRRSQKRDQLKKELLKQ
                     HNIKLVQIKYDTKITEELIKEIIKN*"
                     /db_xref="UniRef100_A7KUW8"
                     /db_xref="X1JXN5_9ZZZZ"
                     /db_xref="bpb:bpr_III095"
                     /db_xref="A7KUW8_9CAUD"
     gene            85144..86541
                     /locus_tag="SRR1747048_scaffold_1_prodigal-single_147"
     CDS             85144..86541
                     /product="DNA-directed DNA polymerase {ECO:0000256|SAAS
                     :SAAS00057170}; EC=2.7.7.7
                     {ECO:0000256|SAAS:SAAS00057170};;  TaxID=1379698
                     species="Bacteria.;" source="candidate division
                     Zixibacteria bacterium RBG-1.;""
                     /codon_start=1
                     /transl_table=11
                     /translation="VNTLNIISECEKLTGDIFDIEFDNYDDEEVWKLISSRNTTGLFQ
                     IGSNTYKSRMYKLKPNSIEELANCLALVRGPCISSKLDQKYINVLNGKEDIELIHPMY
                     DSVVKDTCGIMIYQEQLMAVCSNMGLPLHEGYDLMKASAKKKFDKIKTYEEKLHSLVR
                     GSMDDETFNYIFKLILDSGKYSFNKSHAIAYATICYITAYYKVHHIKEFIAATLTCNY
                     NNKSGKTEEKKRKLYELYLDAVSNGVKFLPLDLKKSKWNFTVEGDKIRIGFCALAGFS
                     KAALDEIYDKMPEASDEPLVKQIHDNVEKRICSKKAMIPLILSGAIGDPVENYEYYCE
                     LRKEEPQSDIKISKDLILQPYAPQAEVEEVLYRVAYTENKFNTLPRIDLDDIKINNNY
                     TTEGYIQKVSKKKDSRGNEMAFIDVLTGDGLVSLVVFANVYKTYKSKLKKDNKIKFKA
                     VKQKHTHKFIKATVM*"
                     /db_xref="T0MIB6_9BACT"
                     /db_xref="UniRef100_T0MIB6"
                     /db_xref="aae:aq_1008"
                     /db_xref="2.7.7.7"
     gene            86573..87922
                     /locus_tag="SRR1747048_scaffold_1_prodigal-single_148"
     CDS             86573..87922
                     /product="hypothetical protein"
                     /codon_start=1
                     /transl_table=11
                     /translation="MQVNNYYVKHLLKVKLFSLKSYADSLKKNKYVDFTKCKSRFVND
                     IKLMIKYLKDIEIYTYNSTYNMRTQLEGLLETIKTVEAIEDLLEVLETCNGILSTNVD
                     NELSGNAIRYVLEETYESGENRIGTDLISTICEPIRADDHIKIFDPQCGDGTNVSNFA
                     RCIRNSVSEVYGLDEEQYGIYDAKKKIDKTIIGTLRGSKISNEVFDILFLKPRPQIEL
                     EHNFNQTIKEANEKAMLKQTYRFLKPGGLMVYTVPFYRMYNDMWYFIAKNFVEVMVIA
                     HKDKTEKLITIYAIKRSNPYYADALDRMLNIEFDSLRRYCDGQYTVNANPELEVQLFR
                     GSVIDVYELTDIIENDGLYNDFHKSFNEDKTKKDTSPLLPFNLGQIGLILTSGELDGI
                     VEEIPGVNHVIKGMTVKTVSSEEIRDSQTNTVTCKNTISNMVQLNAFTADGDFVSIN*"
     gene            87936..90944
                     /locus_tag="SRR1747048_scaffold_1_prodigal-single_149"
     CDS             87936..90944
                     /product="Uncharacterized protein n=1 Tax=Firmicutes
                     bacterium CAG:41 RepID=R6MGX9_9FIRM"
                     /codon_start=1
                     /transl_table=11
                     /translation="MYNKLNEYSKINIDHTLHAWTDKTIYDQDSGEFIFISMIGFSTT
                     TKDIIKVLNKSKNRVYISLRSAKWAYSSNEKYKTMSKKTSNSDYVHTILYQDDQITIN
                     QLREDYKLFIYTTKDETIEDKLFEKLKKYSSVPLLDEWKGFIKRRLMLEGAVSELTVY
                     GVKDDMNAYKVVFDRQLLVDIISNGLRTGEINIAGNNNPSVLLPSIHGLNDYLDMFGE
                     FLAKKIQTSFKPKFTPGTDKYDQYVNDIDDFIHDKNKIELFEAQKSMIQAITNNWRIN
                     KSTILSGEMGAGKTLIASAATYTHHENRNKGLNCLIMCPSHLQKNWEKELTRFVPNAK
                     IFTVHNLDELLDIEGRLRNRNRAENIYVIMSKEVAKLSYDERPCAVWSQRKQAYVCPE
                     CGEVLMKEETQTVGRRRIKVTVPLTHTDFASKGIVNDRCYSKKKVFNEKTGKAEEVEC
                     GCKLWVPVTNNANHNWIKLGKHGWIMIDKIEQVTEELAMRDDLNKKETAYLDKLQEYY
                     ELLTTGETVRPTIKKNYKYPVAKYIKKRMPYVFDYFIADELHQLASESHQGQALHYLT
                     QSVKHMIGLTGTILNGYANSIYYILYRLCPSLMKNEGFDYEDEMEFARLYGVYSRETR
                     YQVRNSRDRVSRGTKEKLLPGISTLVFTKFLLNNTAFISLDDMTEGLPSYTEIPLGVT
                     MNSEVREGYRLYEQTIANNAFQQGSLKVMGQMIRGMTNYPDAPHCATEIRNPDTDDLI
                     MVPRVLPKQTREKEEKLMEIIRDRVRSGERVLVYYNAINQTDIGKSLVKLIASEGYYA
                     SELTAKTKAEDREDYINKLVNRGVNVLICNPTLVETGLNLLDFTTIVFYQMGYNLSTM
                     RQASRRSWRLSQKHAITVYFMYYEDSVQEQALSLMANKLAAAQSMEGKFSEEGLRAMS
                     NNQSILTQIANNVCNGMKNTVDSTLFKSSNFVKKAANNKRHHAKTKEDIEYLLDDRGR
                     RVVLKPRAVKPRIIHDINYNALNNPLQLFI*"
                     /db_xref="UniRef100_R6MGX9"
                     /db_xref="R6MGX9_9FIRM"
                     /db_xref="tto:Thethe_02880"
     gene            91019..91372
                     /locus_tag="SRR1747048_scaffold_1_prodigal-single_150"
     CDS             91019..91372
                     /product="hypothetical protein"
                     /codon_start=1
                     /transl_table=11
                     /translation="MALILKRVTNPYECVRCSITRKCISYGEEYYEDDEDGTIIDFNY
                     YYDMMFQKKVEDAMPQLEASMDRFAYQQMMLEKQRQFLDKTKFDRKMATMDKSSTDNT
                     PFKPSGTPPTKGGGN*"
     gene            91372..98583
                     /locus_tag="SRR1747048_scaffold_1_prodigal-single_151"
     CDS             91372..98583
                     /product="Membrane proteins related to
                     metalloendopeptidases n=1 Tax=Megamonas hypermegale
                     ART12/1 RepID=D4KHW5_9FIRM"
                     /codon_start=1
                     /transl_table=11
                     /translation="MAVKCIKQLATDSRPTQSQKYIVIHNAGGGIAKTVRDYFEQCLG
                     PNPEAGRAGVCAHYSVDQDTIYQILEDNWNGQHTKGNGHYAPWGEGLPKGTCTNANAI
                     GIEIADGSSVDFDKATDNAIELTRYLMKTYNIPIENVVRHGDTQDKPCPQTTMQKNLW
                     GYMKETIKSRNDANTPIAIDTSAFTTAGSMVDTGTSSGSSTGGSASISLVFANDGYTT
                     AQESLPNANTSDNWVDMHKIKGLTLHMYPPYHNCSVDAMKEYFKYYNWDRAFHYKVDY
                     DTEIDYSKKVPTTSGPFTGGNTVGTSVSDVTLVPGEGVYSGTVIGAGGGTSTGTSTPA
                     GTIDGNDVPAKIYNYCSSKGATKAVCCAIIGNCEGESGFDPTQITPPHSAAGLFQWLK
                     GSERFASLEKKAKAAGKEWTDPDVQIQHMWDELAGEETVCASLLKKQVGGFDAYIKME
                     DPYQAAVVFGKCFERGGYYERRGQLGKKWFDKIDSYMTSSSGSSDSSKDDSSKDKDST
                     TSKNSAKKAMKVATYADDVEESDTVYGWPIPGIARVSSAYGYRECEYHDRFEMHGGID
                     IPADQGENVHAYAEGVVVESRKDISFGYVVKLKHADGCYTYYAHMLNLEVSIGQTVAS
                     GDVVGKVGHTGETDKNHLHFELYIDDMRVNPLIYVKPGGGSRKIPKPLQQIAVYTVGA
                     TEDNVTKDNVNRSKICFACADNNQHTYIDRALFNNQNPKYTVSIGAFFETDTHAVEKD
                     KKYDWEDVEKKIIRQCAQALYFEGFTADNLWREFDLNRAPSPFVYLDRDKWKKFLIEV
                     DKQVTWLVKKYGQVHGTYVPYNLLTNTNLNEFIDLSPDLGMNGNVSAGTSTGNTTLAS
                     ADGGFWLGDSITVLMKSNKLLENQTVVANGGWAANSYYKKDGNKVDKTASFPKPSDVK
                     YVFVLLGVNNPIVKYQTDLLEKLLSMYPGLPIYVGEVLPTGKDYHYSSKWGSETAATL
                     NPKIKTFNSEVQAYCNQNNNLNWISTTAGLVKDGLMDPNYVEKDNLHPNAAGLKKLAE
                     NIMAAISGSSNTGTTDNNTNTSTNAITSSDFIVFDSPFDNPIAVYDNDKDKDKKDDKP
                     VSGGDAPEYDKVKADPANINKYAYVGDDATVNVYAKTDETSKVVEVLQLGDEALITDI
                     EKEYYYKVKANNKVGYVPSVSLYIISANKFGYVDTEKKNHEAWIKYDDTDLYKSTKMD
                     TTVVAADSQTRVKILDMDEKSGFYQVSILDEINKGKTGWVKAYRITFNKHDFTVEKAD
                     DNEDKGMMTQEIEIQNPDFEGTATGVMEKYPNVQTTDGSLEGWDKEGDVEFLLVANKD
                     FGEPGRWKYRGNYFARIRSIKSELAGIKQEIDTSSVDSDKSEFALRVSAWMKLVTSDD
                     EPGAIDVNATESYIEDGLTYYIVNKNNKVVASSKFALPSDTTKFARRTALLTGFKKDD
                     KYSLVIGSKKPFDIYIDDISVEKVYNYKDETETGNDFTTGNIGTAGVGATAYDNGGIM
                     IYTQDKAKGTKDPQPTIKTVVTNEEYEEIMSYSNYELIDTYILQFEPYDKGLDEVLNA
                     PVLEDDRLNTLTESLNTLTGNSIHYNVVEAGPGSTDHCVKPADELNVLYQQTEVKCDP
                     IYPDLIIPPNYSTSDYDMESKNSIPLQALQDGKLKNEEILKKQFSFDYDTLEDKEKKS
                     KGKPINYNDPYPYDDRITELEQHFPKIKIDEIESRLYSCNHPGCPLAHPMAKNFAMLD
                     DMQLAQSKKIEQRLVRIENVLATMVRNIGRVGSRINVNCVYYGGQDVFGKYKTIRCLC
                     DDRVNDGASVTIDQCMCCTRYEPIIGQIYDILDETGFNGSAILDDMQMSYMNLDDFKN
                     LNKVENRASSFSYADVSLDPDKKPGTLIDKWKKEDKKAYLKQLKKKLGDDEKAKAELE
                     KSLESDYVFTMNWETTEVDTQAPDVKAYPTEGIASKYLKDESDGEIGEIDTSNLDKKL
                     DADVIAKYKDYNTINRGEWVDTREEADTTQSNNYTSEDFYFENFNANRTGYAYDNGLK
                     GYIGLESSGSMGSVSNGLTGAECRNKIVEYVKKVCQENTDKKATYNNSPRTVDPNDIK
                     YYKGTLHGCTNPALYDCTSLVSTAYKYAGLSSLYNKRASDNSLVSEIVNNDGDMWYAD
                     EEGLNTALPGDVVMVSSSKVNPDSVKARKIIQTHHAMVYLGKDEDGDHIIGHASGPYN
                     PPKAIRVDKWGPGHYAWGYSFFVRSKELKEADKVASSSVANGAGVQEATGTIDGNSYV
                     CILNKCRLTNYGPWCGSSSITADGSKTKDWYGKGVAAHNMPIGTKLYIPELKGKVNSD
                     GIFTVKDTGGYCFDFDVLTKSENTNIVSEKSYKVYVISWGSGKVTSSFTAAKKVNDAN
                     DGTEKYKAAWNGYKTYGGSTMELLRFNQEDANIKNQSWY*"
                     /db_xref="UniRef100_D4KHW5"
                     /db_xref="mhg:MHY_08090"
                     /db_xref="D4KHW5_9FIRM"
     gene            98811..99119
                     /locus_tag="SRR1747048_scaffold_1_prodigal-single_152"
     CDS             98811..99119
                     /product="hypothetical protein"
                     /codon_start=1
                     /transl_table=11
                     /translation="MKYKIGDIVYVYLFELKKTILKADLIPNRFGEIINIEEIGKDMY
                     VYTVKNIEGTNITVKNYDKSFDLCNVDELINILYNSNLTKERKDKMMNIVNDMVKKLK
                     *"
     gene            complement(99209..102496)
                     /locus_tag="SRR1747048_scaffold_1_prodigal-single_153"
     CDS             complement(99209..102496)
                     /product="DNA polymerase III subunit alpha (EC:2.7.7.7)"
                     /codon_start=1
                     /transl_table=11
                     /translation="LKDFTHIHVHTVGSLLDGYNRLSNLIDKVKELGMDAIAITDHGT
                     LAETFTFNKMCHKEGIKPLLGCEVYYTHDINTLSLSSDERRELALEKALADSIEIPEK
                     AKKKEITELIKPYMYDTKGYHLILIAKNQQGWDNLVKLTSEANDKCTFNGRGHCDLNL
                     LRKYSEGLICTSACVSSIICDSIRKGDIQRAEQMVKEFVDIFGDDFYLEIQPLNWEVQ
                     YEINLQLMRIANLYDVKLVASNDSHYTNKDDWYEHDVLLCMASGALLTDENRMKYAHE
                     FWIRSYDEMVEAFMGQSDDEGYMQLVREALANTREIVNKVEDNIKLGSDHELLPEIEV
                     PEGFTPETWLSRQCWLNLYKYLNKKNLWDKRLEYEARLKSELDIIITKGFASYILIVQ
                     DAINWGDKNGCSFGPGRGSGAGSLALFLLGIVKGTDPLEYNLLFSRFLTMDRKLCPDI
                     DSDVSMVDRQKLIDYLNNKYGHDNTCQVGTVTTLGVKNGIQDVAKVLGYSFAESTSIT
                     KRIDELIDAPELSFKMLDDLQEENEDLFDKWVTLQSEYSEVIRLARAFEGIPRNYGKH
                     AGGVLITPTAINDTFPTRTMEGRKVTVWDKNVVEEAGGVKYDFLGLTTISVIELCLSY
                     INKNYDINLKLTDLYENVAIRSDENSFGMLKHQDSEAVFQMESNLFKSLMRDIQPDSI
                     NDLIVITSLGRPGPLGAGMHTKYAKRKLGQEPVVMPLPNLDDILADTYGTIVYQEQIM
                     KISQVVAGFDDNQADTYMRKALAKKDKKKMALCKEWLIYGKPQQDEHGAPIDGGIKRG
                     YNEQELLAFWEDLKGYATYLFNKSHATSYSLLSSITAWLKYYYPKEFFAAILSLTKEP
                     SNKKKDKKRPKYIELLEKQFNIKVESPDINLSDELFTPLADQDKILFGLSAVKGVKNK
                     AIDAIINNRPYTSLEDFYDKVTKANVNKTAGTNLIKSGAFDRINPNRNALINEFHSIR
                     KDKDEELCEESYNSITCMAYEDEVLNAYVTYKPWIDSYNVGDIVNFEGQVIATEERYD
                     KNGGLMAFVTVYAEPCTIKLLVFSRQYRLHCDLFDRVNYGRTLKIKGEKKDKNTVAFK
                     IGSLVRE*"
                     /db_xref="cni:Calni_0109"
                     /db_xref="UniRef100_E1KZ26"
                     /db_xref="89693699"
                     /db_xref="E1KZ26_FINMA"
                     /db_xref="2.7.7.7"
     gene            complement(102562..104295)
                     /locus_tag="SRR1747048_scaffold_1_prodigal-single_154"
     CDS             complement(102562..104295)
                     /product="Exonuclease RecJ n=1 Tax=Clostridium sp. CAG:269
                     RepID=R7IR00_9CLOT"
                     /codon_start=1
                     /transl_table=11
                     /translation="MKIQEPVINKELVKQIKKELHLNEDIVSFLVGRGYDKSTIDLLT
                     SNEYEPIVNDYVLTNTKEACDKIWNYLNDCTDIYIFNDYDSDGINAGYILYDCLSRLV
                     LLQESECEIRMYTPNRCEGYGLNMDFCKDVVSTMGRRILVITVDNGITKKEEVEYLLS
                     NSVDVVITDHHKPQEGLVPDCIVIDAHLNDTDNENALGLCGAAVAYKLCKYILEDKLN
                     DTVFHEIYVPYVAIATITDMMPITEENIIYVKDGLYLLNDKEYKSMFNTDGEETNILN
                     YYNKFKGYSITPKDIAFEFGPQLNSCGRMGDVNKAMELVLETDEDRIVDMYNEVCDIN
                     EERKLLTDTAVAEILATVEDNCVSVIRVVRGLQGVAGNVATHITNIKHVPTILFTDGK
                     DLITASSRSIPGLDLQYIYKAISTQLEMSFGGHELAAGVTIHKKDFNKFVDLFNSIVY
                     DIILSAQASEETEEPVMLVDKILSVKDLGDRIVNKYNNILYFNDLSEPVFCLKDVFIK
                     DVRESKNNKNNIQFFFKDKTGENKKGIWCWKYGNTYEEAGRPTKVNVVFTLNKFNSML
                     CMNIKYMEPVE*"
                     /db_xref="UniRef100_R7IR00"
                     /db_xref="R7L7A7_9CLOT"
                     /db_xref="dap:Dacet_0520"
                     /db_xref="R7IR00_9CLOT"
     gene            complement(104310..105209)
                     /locus_tag="SRR1747048_scaffold_1_prodigal-single_155"
     CDS             complement(104310..105209)
                     /product="hypothetical protein"
                     /codon_start=1
                     /transl_table=11
                     /translation="MKPYDNYTFLLLSDEERLEEWNEIEDLVIQYQTYFNDPIDSHKS
                     KEAADILLQRFSPLFKSYITLIKYNQIDWNSREQKTFIYQFIEDRSLKRALNRKKTSA
                     EFKAKIYHAFNFVKSTYGELSEEDILADLYVCFLTLMKRYKQKGKNFCAYVANSYHFE
                     VARYIKKQISNPLVVNYKNCQYEDVINGENSNEYDVVIEDNYYESMMGLPDYTWVNGD
                     TCSSLFSDFTPYQRKILIKYYLEDYNDRQISELFGTNIGVINSKRRNAVDRLCDLIGV
                     DKDKLPRKRKSGRKANLPVNNKK*"
                     /db_xref="cbv:U729_3163"
                     /db_xref="A0A0A7G0D8_9CLOT"
     gene            complement(105259..105747)
                     /locus_tag="SRR1747048_scaffold_1_prodigal-single_156"
     CDS             complement(105259..105747)
                     /product="Uncharacterized protein n=1 Tax
                     =Sporolactobacillus laevolacticus DSM 442
                     RepID=V6IXF1_9BACL"
                     /codon_start=1
                     /transl_table=11
                     /translation="MAKKKRKTKQMGKIYHNKTVVNGIKFDSQTESEYYTYITTNKNK
                     LNIKSIELQPSFILQPKYILTPEGKKFVYEDDKSFKSLQKQYPNCTKAAIKYIADFKI
                     TYNDGRVEVIDVKGIKTADFKLKEKMFNFMYPEYHGLICVAKYKNEWLHWDEYQQRKK
                     KK*"
                     /db_xref="UniRef100_V6IXF1"
                     /db_xref="V6IXF1_9BACL"
                     /db_xref="lgy:T479_16340"
     gene            complement(105698..105856)
                     /locus_tag="SRR1747048_scaffold_1_prodigal-single_157"
     CDS             complement(105698..105856)
                     /product="hypothetical protein"
                     /codon_start=1
                     /transl_table=11
                     /translation="MARKRKNPTGIYLKEEFEFNPDFSSVNKKSTKGDKKDGKEKKKN
                     KTNGKDLS*"
     gene            complement(105861..106574)
                     /locus_tag="SRR1747048_scaffold_1_prodigal-single_158"
     CDS             complement(105861..106574)
                     /product="hypothetical protein"
                     /codon_start=1
                     /transl_table=11
                     /translation="MSCPIKFLASHNGHDIKRKTFNSCLHDAFNYLISKYTYEGVDNL
                     EYKIKKYWDKVCYENQDIIKNINVIHGWGRLYRAYEYLYNNKPNIMDLNVPYSLDIPG
                     TDYTITGQLNILIDRGSQIEVLIPSFSKTKPDEFKRRSDLKCTIDALVIKQVYNKMAV
                     FTFYNFNQNSNDFAIRNTKDFDRLCLIVENVCKGIESNIVYPHYGYECNSCAIKHLCS
                     SWGASTNLDPYNPFKDGKR*"
     gene            complement(106597..106869)
                     /locus_tag="SRR1747048_scaffold_1_prodigal-single_159"
     CDS             complement(106597..106869)
                     /product="hypothetical protein"
                     /codon_start=1
                     /transl_table=11
                     /translation="MNVAKQPNMVRGNQISCPNYKQCPMCYGCRNYDERDPECIECFK
                     EGVDGTSRNFNVCDTDKHEAWKLNVMVTKPKVELDNITFTGCKYDN*"
     gene            complement(106894..107232)
                     /locus_tag="SRR1747048_scaffold_1_prodigal-single_160"
     CDS             complement(106894..107232)
                     /product="hypothetical protein"
                     /codon_start=1
                     /transl_table=11
                     /translation="MALMDIERRDGIQLGGPMDYCYECAKKEGKNNYGELEYKECFAV
                     TQNGNRKCYCMDCFKKMLGKYMLIDPAAALDEIEVAEPPEEFKEAPKEEEKENKKEEP
                     ATKSTRKTTK*"
     gene            complement(107341..108411)
                     /locus_tag="SRR1747048_scaffold_1_prodigal-single_161"
     CDS             complement(107341..108411)
                     /product="N-acetylmuramoyl-L-alanine amidase n=1 Tax
                     =Clostridium bartlettii DSM 16795 RepID=B0ACG4_9FIRM"
                     /codon_start=1
                     /transl_table=11
                     /translation="MTVKKPTMVNKTPAKISKYIAGGTRSRTTKIAWHYTGLHDVKGI
                     NTINNWFNSINRGEQGNRYASAHFVMDLDGTIYEYVPMSRIAWTTNSANYYSIGIECA
                     TTGTNDHYSDKEYVSMVKLGAWLAQYYGLDPRTDFIRHTDVVGRAYKICPKYFVDHED
                     KWNQFKLDCYNYLKGKLTEKNIRNCTNGKGNSIVSSGGGATTSQPSVKETACNEVGYV
                     NVPDSTLNVRKGPGTAYDKLGSLKDDTKVEIKAICDNGWCKIVYDGGYGYVKESYLDG
                     IEEVQSVRKMIKNISDSPINIRKVADWDADAIAELQPGQSVTYADGPLVAANGSTKMY
                     KTISDTYITASTKYVKIIEVKL*"
                     /db_xref="UniRef100_B0ACG4"
                     /db_xref="B0ACG4_9FIRM"
                     /db_xref="rho:RHOM_04900"
     gene            complement(108483..108737)
                     /locus_tag="SRR1747048_scaffold_1_prodigal-single_162"
     CDS             complement(108483..108737)
                     /product="Holin, phage phi LC3 family n=1 Tax=Clostridium
                     sordellii ATCC 9714 RepID=T0EDI9_CLOSO"
                     /codon_start=1
                     /transl_table=11
                     /translation="MKEFLDKHTKLKSPYFWLSVVALIFSASGVDFNQLTSWQLLGQA
                     LVSILNNPVSIVAVITAFLGIWNDNSTKGLDNVTNKKGGE*"
                     /db_xref="UniRef100_T0EDI9"
                     /db_xref="A0A0C7GXI0_CLOSO"
                     /db_xref="T0EDI9_CLOSO"
     gene            complement(108749..109501)
                     /locus_tag="SRR1747048_scaffold_1_prodigal-single_163"
     CDS             complement(108749..109501)
                     /product="hypothetical protein"
                     /codon_start=1
                     /transl_table=11
                     /translation="VINMRRKTKKLLVLFLAFALIFLTGASVNAYDIATEATTDVSQS
                     RQFLKDRNASDKMLDNLDFIYDYCKKIGIDPTIVVAISSIETGYGKSHLFVSYNNPGG
                     IKARGGWEKFDTVEDGYRYMIRLLATYAGLINKDSWLYGKATTTQQLGNYYWVENGCD
                     HGYHNQLTRQIKTIQSYKVKKTKTKTIKKESLELKNSKETGNKNAIDIIDNIINRKEH
                     SHNNALQEILNRSNNHKKNGSSLDLIYNSLKK*"
     gene            complement(109476..110351)
                     /locus_tag="SRR1747048_scaffold_1_prodigal-single_164"
     CDS             complement(109476..110351)
                     /product="hypothetical protein n=1 Tax=[Clostridium]
                     glycolicum RepID=UPI0003820303"
                     /codon_start=1
                     /transl_table=11
                     /translation="MKKIIALLLVSLMVCVPNISYCAPVDIIFDIINREHSTNSSRAM
                     ELLYSFKKSAKANKDNKEPKDVKIIKNEKELNEANLQKGKIQGTLIGIDVSKWNGNIN
                     WKQVKEAGIQFAVIRAGYGYTKDKKFKRNIEGAIKNDIYIGIYWFSYAYTVDMAIKEA
                     KVCADIIKPYKNEIDLPVYFDYEYDSVDYAHKRGKSITKTLTTNMADAFCSTITSYGY
                     EAGIYTNLDFSNNYFRKSMLEKWQIWIAQWTRTNTYKKTDYSMWQYSAKGYVKGIKGY
                     VDMDYFYGDKYEKKN*"
                     /db_xref="UniRef100_UPI0003820303"
                     /db_xref="E5VYZ9_9FIRM"
                     /db_xref="cbi:CLJ_0012"
                     /db_xref="UPI0003820303"
     gene            complement(110363..110989)
                     /locus_tag="SRR1747048_scaffold_1_prodigal-single_165"
     CDS             complement(110363..110989)
                     /product="hypothetical protein"
                     /codon_start=1
                     /transl_table=11
                     /translation="MARKKDERSIVREMQNALDEKDLRELQNVKLKKEKEVAEEIADI
                     TTKANKELVDSIRDINDKASVLGVNVNFNRPNCPNYNNMKECGTCANFFDCYQHRQRP
                     TYEPMVEKVVKEPKKEVVDPDVHPVGCHCERCCPNPNPTWFEQHRNGLLAAALCMIMI
                     VLAIGWSPSGATFQAIQENYVNLLVDFFKMALLGGAGFIMFNIFRTKK*"
     gene            complement(111043..111297)
                     /locus_tag="SRR1747048_scaffold_1_prodigal-single_166"
     CDS             complement(111043..111297)
                     /product="hypothetical protein"
                     /codon_start=1
                     /transl_table=11
                     /translation="LIYKLVESKDGEFLLDGKRYTVQETIDIDLEGTKYNPIDVIGKI
                     KGETGKYYKVNNKVYYCIAPRKNAVKRLDLYTENFYLAIM*"
     gene            complement(111396..113144)
                     /locus_tag="SRR1747048_scaffold_1_prodigal-single_167"
     CDS             complement(111396..113144)
                     /product="Uncharacterized protein n=1 Tax=Emiliania
                     huxleyi CCMP1516 RepID=R1DMY0_EMIHU"
                     /codon_start=1
                     /transl_table=11
                     /translation="MAKKRLITYEQLNTLSKGIYAKLHDEINTVASGVNVANSNITAV
                     TERMTTAEGKLDTIQGDGAGSISKALQDAKDYADGQDTTLHTTITGEIGDAKAALQAE
                     IDKKAAQADMTTALAAKADAADLTTEQSRAQDAEGALAGRLDVIEGEDTVEGSIKKAV
                     ADHKKYADDTFATKGALNTVSEKVTTAEGNIEALKTAVGTDEKGNLKSVASQISDVNS
                     AAEALEDRVAANETAIGNIQKDYLKAADKTELAGNITEAKTAADNAQADATVAKDKIE
                     AFMKAADVQEGAIDTLKEIQDYITSDGAAAKQMTSDIAARVKQTDYDTEVQKLEAADS
                     ALADRATALEGLVGKEAGDDTEATGLVKKVADNASGVSSNKAAIASLQKAMGTVTEVA
                     SSTAVKAVEDRVQKTESAIGTKAAGETPATGLYKEIADEVTRATGVEDGLRTDVDALK
                     TTVGTDAKGLVKDVKDLQATVNTLEGSNHSHDNKEELDKFQDGDKAKLDNAVAKVTGD
                     ASVAGTIAEAKKAGDDAKAAVDALTITTADVAAEDGTVTGVTVALGNGKTAQIDYPYE
                     IVADSEIQAIIADLAK*"
                     /db_xref="UniRef100_R1DMY0"
                     /db_xref="tpr:Tpau_0881"
                     /db_xref="R1DMY0_EMIHU"
     gene            complement(113162..114313)
                     /locus_tag="SRR1747048_scaffold_1_prodigal-single_168"
     CDS             complement(113162..114313)
                     /product="Gp4 n=1 Tax=Mycobacterium phage KSSJEB RepID
                     =G1D6U8_9CAUD"
                     /codon_start=1
                     /transl_table=11
                     /translation="MAITLISNIKQANNGTFWLVDSNDIRGGLYHVDSVAEMNVLPTD
                     NLKEGMLCYVAAEEKFYQYKKDADGQLKFDVWKVGFDKEETFTELSNKTIINSIIANS
                     DTLTNLQKQVDAITGTGEGGDATTIAGLNAQLASLKTTVGKATEGDTAATGLFARIEA
                     LEKQLTAHTHEIADVTGLQTALDDKAVKSDFDALKELVGTLPETATASNVVGYVDEKV
                     AALVDGAPETLDTLKELADALNNQPDAIAALTNSISQKADASALEALQQTVEKNKGVS
                     DTVSTKVDALDAILNGFGGADEPATVKDSLEELKTTLATKVDQNTVNTSIANAVNKFA
                     LSGSEDDSNLTISLDFGDGEGAVQLGKVDIPVITVSEVQTIIDNLDKTV*"
                     /db_xref="UniRef100_G1D6U8"
                     /db_xref="G4KKN8_9CAUD"
                     /db_xref="ckl:CKL_3248"
                     /db_xref="G1D6U8_9CAUD"
     gene            complement(114328..115785)
                     /locus_tag="SRR1747048_scaffold_1_prodigal-single_169"
     CDS             complement(114328..115785)
                     /product="Uncharacterized protein n=1 Tax=Ruminococcus
                     gnavus CAG:126 RepID=R5TWW7_9FIRM"
                     /codon_start=1
                     /transl_table=11
                     /translation="MADFNKKLVDQAALEALAKGLNDKSKAAVEAEKARAQEAEQAAK
                     DAADAAKSTADSAAADLVNVKKDIADLTSTDSGAVKQAKDYTDAEVKKVSDIVGKAAV
                     PGEGDAEGTPATGLVARVDSADSKIAGLETANEDEEKRIAALETKVGAAKVEGEEAQA
                     ATGLFAEVDRLDKKIDDLSIPSVDGLATTEYVDGKVSDLIGGADEAYNTLKKLEDELK
                     DGDNTVSGLVTQIAEKADKDHNHDDVYAKIDHNHDDVYAAKEHTHSTADVKYTNEQYP
                     EMESVADALDQLLYVTPTVKTFSSTPAFGDYEIGSTVSNPKFTWTYNKAITNQNLKAG
                     GTTIALDDPAVREYAYTGDITANTTFTVSGNDNKLKACSKTGSFNFKHKRYFGVAEVP
                     AEYDSAFVLGLSGKEFCTNRQKGSFSLTAGAGKYMFYCFPASYGTPTFNVGGFDGGFE
                     LAATIDFTNASGNTTSFVIYKSENANLGTQSIIVK*"
                     /db_xref="UniRef100_R5TWW7"
                     /db_xref="A0A0F9KHE0_9ZZZZ"
                     /db_xref="cul:CULC22_01665"
                     /db_xref="R5TWW7_9FIRM"
     gene            complement(115801..116133)
                     /locus_tag="SRR1747048_scaffold_1_prodigal-single_170"
     CDS             complement(115801..116133)
                     /product="hypothetical protein"
                     /codon_start=1
                     /transl_table=11
                     /translation="MSNKVVTTDALSEVLSIIKKDINTNSTNISTIQESLNTVQTGLT
                     EIKQIIKDSGVTASSDWNDITNKPDFADTLSLNDNKLKLLGNKTSEMSSVDITTTDDI
                     NNILNSIE*"
     gene            complement(116149..116604)
                     /locus_tag="SRR1747048_scaffold_1_prodigal-single_171"
     CDS             complement(116149..116604)
                     /product="hypothetical protein"
                     /codon_start=1
                     /transl_table=11
                     /translation="MALTDEQKVLQADILAEKTDSDTNPNMTYSTSAAKNKALNPDTF
                     SGNNSKVVNAINLTYKQAEKAITTVDNFSTKVNEVLLDVGSTNGLAKLEQLRTDMGQQ
                     TLIEGLIDLYENKLPTYTTTDSIEYATSEELVNMYNSIDVKSSTDNTQE*"
     gene            complement(116623..117993)
                     /locus_tag="SRR1747048_scaffold_1_prodigal-single_172"
     CDS             complement(116623..117993)
                     /product="hypothetical protein n=1 Tax=Coriobacteriaceae
                     RepID=UPI0003493755"
                     /codon_start=1
                     /transl_table=11
                     /translation="MAKHITLEGLQAVLQLVKQDVQAVDAKVDGIQVPSVEGLATEDF
                     VNQKIATVLGADDLAEDLDSLKEVIDVLTKDGADIVALQEAINKKVDAEDGKGLISLD
                     EITRLADVKNYDDTDVKNRLTALEGIDHSKYLTEHQDITGLATKEEVQAKADATALDG
                     KVDKAEGKSLIADTEIARLAEVKNYDDTEVKALIEAKADKEHTHDASAVVFADKTTLQ
                     AKLDDGSLKGAQGDPGEKGDAFTYADFTTEQLAALKGEQGAEGVGIDTVTIEYVDNVP
                     HVKVKYDDVDATVQDAGALDLTQIKEYTELKALVNKIQSQVNSTNPWGDCVWVDAEYA
                     QPTIGSFIPSPKLRAENDADEMALADRLEAGAYELYVVATTDMKDYDRRYDCMIPMDG
                     LREGQGGQVVQKRSDDAAWTRLLGQCPAWVKNNVNWAFNDTKNKEVELNCSPDTTCIF
                     VLVRRF*"
                     /db_xref="UniRef100_UPI0003493755"
                     /db_xref="ant:Arnit_1706"
                     /db_xref="L1PR36_9FIRM"
                     /db_xref="UPI0003493755"
     gene            complement(118009..118482)
                     /locus_tag="SRR1747048_scaffold_1_prodigal-single_173"
     CDS             complement(118009..118482)
                     /product="Uncharacterized protein n=1 Tax=Psychrobacter sp
                     . (strain PRwf-1) RepID=A5WF04_PSYWF"
                     /codon_start=1
                     /transl_table=11
                     /translation="MARQQIAKITLYGNTVSWMDPYNCIYLTTHKAGKLEAVVYDDMD
                     LNSIREGIAKRLIKVIEGEIPEPSTGGDASVDEKTLNELISKKVQDAIASGVDLSNYA
                     TTSELADAITNLIGGADESSDTLKELADLLAKKADKEEIVAIEEATVEETKDLYK*"
                     /db_xref="UniRef100_A5WF04"
                     /db_xref="prw:PsycPRwf_1299"
                     /db_xref="A5WF04_PSYWF"
     gene            complement(118573..119649)
                     /locus_tag="SRR1747048_scaffold_1_prodigal-single_174"
     CDS             complement(118573..119649)
                     /product="DnaB, putative n=1 Tax=Bacillus cereus (strain
                     G9842) RepID=B7IZM6_BACC2"
                     /codon_start=1
                     /transl_table=11
                     /translation="MREDIKSLLDADKDLSIETVDELDNKILATNFFENMANDIDEFD
                     KVAWENKAGFDTPSFPSFTEGLEGWSPGFYCFAGAANMGKTAIMLNIMEDLCMNADNK
                     LFGVYFSLDDSKNKVIPRIVAMRELLPINVVAKPGRFKQMIIDGHPDSINIATQLDRR
                     EEGLQKLKSESNRFVIFDSQEIRTIDDIYEKARQIYTYVKAIDEEMNIVIGIDSLKDI
                     EIPDLKLTTNERIDMVAKKIKDLSIELNCITFASMHLRKLNGNRRPTMDDLKDSNTLE
                     YELDACFLVYNDVSKNKQGAKIFYRDSEDSVDKQPVIEIDWGKNKISAYKGITFCNFA
                     PDYSKCIECSEDAAMRYNALIYEV*"
                     /db_xref="UniRef100_B7IZM6"
                     /db_xref="bcg:BCG9842_A0033"
                     /db_xref="B7IZM6_BACC2"
     gene            complement(119698..120732)
                     /locus_tag="SRR1747048_scaffold_1_prodigal-single_175"
     CDS             complement(119698..120732)
                     /product="Primase n=1 Tax=Bacillus phage 0305phi8-36 RepID
                     =A7KUV5_9CAUD"
                     /codon_start=1
                     /transl_table=11
                     /translation="LSCNIIEVGGKINDNFSRNYYIDKKELNEAIKRFDGDTYMTIYS
                     YESEDMATTNFVAPFYLDLDIDDIENNYDKLLIDLKIVYKKLCDTFKIDKSDIQLYFS
                     GSKGFHILISDKVFGFEPNRDLNKKFKKVALYIKSYTITKCIDTKIYDNRRLFRVPNT
                     VNTKTGLYKVYLPYNKLFKKQPDGCTKAMTYDELKEYASQPRNKRIALYKYNEQARIK
                     FDELIETIEQQERKKIDTKLAQEYIRKRKLLPCVEYILQNGATNGQRNNTTVALANSL
                     FQIGESLEDVRETITEWNMTKNEEPLPQSEINATVFSAYQNSRNNMFYGCSAFKDLDV
                     CVKGCSINKK*"
                     /db_xref="UniRef100_A7KUV5"
                     /db_xref="cbv:U729_3154"
                     /db_xref="A0A0A7G0K6_9CLOT"
                     /db_xref="A7KUV5_9CAUD"
     gene            complement(120734..121327)
                     /locus_tag="SRR1747048_scaffold_1_prodigal-single_176"
     CDS             complement(120734..121327)
                     /product="hypothetical protein"
                     /codon_start=1
                     /transl_table=11
                     /translation="MPINDLMDTYVSIAYGYEISQDIKKKIYNFVCYMFDNDYNYDFI
                     LNYLLKHGTEITDELYENSLLKPNKFYYHSELRIMPDTSIWNPNIKEISKKFYLEMRT
                     QYSIEDLLSYFYSILSVPNSLRNHKRDKGALESLLKQYHVEGIETIDLILFAIDYNID
                     NKESISSPFDLKIDRDLLARIIRMIESSVYKKVIWRD*"
     gene            complement(121448..122974)
                     /locus_tag="SRR1747048_scaffold_1_prodigal-single_177"
     CDS             complement(121448..122974)
                     /product="hypothetical protein"
                     /codon_start=1
                     /transl_table=11
                     /translation="MTVLKVKPSGYDAGGWDSSDYPMENAYDDDLTTVARCTLRRNRT
                     RKCTYNFTLPSLPEGCIVNGIKLHLLLKCANSNSSGACFLTIKHNDSTTLKEIHLEFV
                     NDGVDYDLELTKDQYDNLTSISFEGKYTTIMFTCYAYIFDMYISVDYTDLTQTMLLSD
                     SEVWVCENETHTITAQAYPITSVTWTTDDPNIIDLVPSNNGFTCDIIGKVPGQCYLTA
                     THADNSECTKRILVVVNQLTVICTPTINIGDNALKTLAIGPNEIKRIYLGDKQLFTEK
                     QEVVYTDIKHDNIPKDFSMNLYTRLVPDKYISGILCRVSTYIDTAGHLAGALRTTNNA
                     SGITGGDSSACYSFIPVYSGEDIIIDIPKTDYGIGLVGYDANKDYYQTWFGPDNGWAN
                     YKKYTDADIEKWTHMTCPIPQEGVKYIRWCMDSTDTDKYYFRRYSVQPIDLKVYPLNS
                     TESSKIIYTSSDENVAIVKDNMIVAKSAGTCVITITCGSVYSKINLTIVDNSSEFATY
                     *"
     gene            complement(122986..123228)
                     /locus_tag="SRR1747048_scaffold_1_prodigal-single_178"
     CDS             complement(122986..123228)
                     /product="hypothetical protein"
                     /codon_start=1
                     /transl_table=11
                     /translation="MLTKTQTLDAIRKALISYKTNVLDTIYAKASDVPSIDGLVSETS
                     LNNRLSNLSVVTMTQSQYNALETKDSNVLYLITNDE*"
     gene            complement(123248..123724)
                     /locus_tag="SRR1747048_scaffold_1_prodigal-single_179"
     CDS             complement(123248..123724)
                     /product="PREDICTED: mucin-2-like n=1 Tax=Mustela putorius
                     furo RepID=UPI000344037B"
                     /codon_start=1
                     /transl_table=11
                     /translation="MATITKTGTATATPTASSISFSGTTQRSGTISWTTPTLPDNATI
                     LSCTLTGTMTGSSSYGSVTLTVNGTTVTSGTAFSIDLGTKGTTTSVTATAKGSSRWGS
                     GTATFSNLLYTIEYEYTETVKEKNKKRMIINNTNVKKMYFGENIVYKVYLGDIQVF*"
                     /db_xref="UniRef100_UPI000344037B"
                     /db_xref="A0A068NNE9_9BACT"
                     /db_xref="fgi:OP10G_1569"
                     /db_xref="UPI000344037B"
     gene            complement(123739..125178)
                     /locus_tag="SRR1747048_scaffold_1_prodigal-single_180"
     CDS             complement(123739..125178)
                     /product="hypothetical protein"
                     /codon_start=1
                     /transl_table=11
                     /translation="MATYSDLIKQNVAPYTAKKIGVYDSNGERVGEISLGDFKPDYGE
                     RLYRFGILSDVHNQQDQTSESTEDLQHALDYFNNKQSVSFTVICGDISQNGTATEFAI
                     YQNNVNAKSPDTPVYTTTGNHDCGQGTSGLSLDTWKQYTGNHDRCFEITQGTDHFLFF
                     GMNKWDFGDSGTPYVTTDIDWLESKLQEYQNDRCFIITHLFFPSRAGNLNSIYPSGNW
                     LGGSQLTRIQGLCDTYKNTYWFSGHSHWKWYLQKYQSRANVYRNNCGWCVHIPSCAVP
                     IDSDGTTRVEKPLESEGAIIDVYADYIDIRGINFKTDKYIPIAQYRLYTDINHDSGGS
                     SGGGSGTSSIPDGYVAATADNFTVRTDTGATTTQSAATTTDDGYISVTFTAGSQKFWV
                     QTSNMTSSTSRVEVYVEDVIYDPEPSTSNKMGLGFYQNGGYYGIETGIEPYYDASENT
                     AVQFNSSGSKYSGTYPVTIKMKNLAFKCS*"
     gene            complement(125178..126449)
                     /locus_tag="SRR1747048_scaffold_1_prodigal-single_181"
     CDS             complement(125178..126449)
                     /product="hypothetical protein"
                     /codon_start=1
                     /transl_table=11
                     /translation="MLTKKQTLDTIKKTLSLYKTNVLDNVYAKTEYVDSKALPIILIN
                     DENKTGSALFPLLPEHNLVFIAGDAQIPDSNGDITTIYGLCYSDLQDDGSKLITEYRT
                     GKAAKINSNGILESFEYIDTNVKSIVSNIKGGETNKLLAKNSDTDFDYKWVDMPSIET
                     LPVNYDKNCATNVAELKAHTIYVAPKDADFLYLGYEKLSGSFSGFFLSINPHGKFIYT
                     GYKDDSRIEVMIEGTCYTAYFKTDTEDAHTEKTVYYLTKNNNIGFTPTLDYEPATKKY
                     VDNAKASITVPTKTSELTNDSNFLTEHQSLDGYAKTTDLHTHDNKEVLDTITAEKVAQ
                     WDSNTGSSGGSTSGINIVTISQSDYDALETKDANTLYLITTTNAGDIDTSSNDITLSD
                     DLPAGTYTLKYEDENNQPLDGFDEITTLEVQ*"
     gene            complement(126461..127573)
                     /locus_tag="SRR1747048_scaffold_1_prodigal-single_182"
     CDS             complement(126461..127573)
                     /product="hypothetical protein"
                     /codon_start=1
                     /transl_table=11
                     /translation="VINKMSSQELNQIFEDVKKKQDEALILIQNMKNDINKKLMIKNY
                     ADEFIDQKLDSINAGVVSNQNIVNFTSNELAGIYNKYGCMVHPKFKNDPVDIFNLKVA
                     SGTISNIMFKQSMTCKVNDIENEEYINLLKSDSLIDKEIVFDELNIDTITISYELDNS
                     LALGTSRFNVIEIDPYIKGAYSLTSLECYALDTTGNLSSTPITTVQGFDNIGKTRIIL
                     DKKVKFSKVVMTFKINFSTEVNNISVYPFGLKHIYFMEADFLADTSFVIVPIIADDFI
                     EYIYNDIVLYTANGKFKTTCDMYDIELYTNYSNNTLTGRVYTSSEASINRISKNTNKL
                     YAKIPLVKKNVANDDKEYLSLNGIEFNFIVNEEIIL*"
     gene            complement(127576..127812)
                     /locus_tag="SRR1747048_scaffold_1_prodigal-single_183"
     CDS             complement(127576..127812)
                     /product="hypothetical protein"
                     /codon_start=1
                     /transl_table=11
                     /translation="MIFYNFRYRGPYEYDKYVLNVLQYSNMVNDFIHDINNTATWKTL
                     YDLNNEVNDIYNKTIGDGGRSDMIYETLILNRGD*"
     gene            complement(127827..129053)
                     /locus_tag="SRR1747048_scaffold_1_prodigal-single_184"
     CDS             complement(127827..129053)
                     /product="hypothetical protein"
                     /codon_start=1
                     /transl_table=11
                     /translation="MAIEVKDADLYKDMMLKLQYYKEEVIKSFIRQGYYPSNDEIVAA
                     LEDIDYRSALFETYMSKEGSLFNTKEINYMFECIYKDLEILYSVLQDILIKDYNDLRL
                     YIETHIADLESTAKELEARCNEEMARTVFGNTIFFRAGNWNISTDDEYTIVDFGELNL
                     IQGSEIALFADVENIEANKVSFKLTATNDEQNKYSFDALPYNYNDNTYTVPGEMGCNK
                     YKMVLSAGTIVNGNISVNLATDPVNDYKILGGVDKMQVTYKDNSTTIIRDFAYDTNQF
                     IAEKACYIQFYYIDGDLLEYNFNQKPNHCNFSIVDGYVSSDVKIRKVFLDVPAGFACY
                     FKKSNDKGEIWAVAEDGIPNTPNTLLYTGNRDIEDFEIREYVKSNLINYNFKMYIKSI
                     KDVAKLINSVCIKQLD*"
     gene            complement(129053..130405)
                     /locus_tag="SRR1747048_scaffold_1_prodigal-single_185"
     CDS             complement(129053..130405)
                     /product="hypothetical protein"
                     /codon_start=1
                     /transl_table=11
                     /translation="MDKSILDEKRSLLLSDYTPKYEQLYIHPEEGEDFRINTALQDIK
                     SDIDKIDNLLIDKGNAVSTLLSDTITRLDLVKDKILAEKERIQDIKMLCNKYTDFDKV
                     ITINDKNSTGQYSYTDNSFLSYIKSYKKNTLYINDVVGNGNEGNPYVYLNGTYVQYSI
                     NTADRKSLSDNSINSYWEYQRITASTTEQYLIHDFYTDSEEAKCTITMSSSTKMNELQ
                     IMTPIDSTKVIGLQYSNDGVNYTAATIPDITFDKLDSYENTGYIYGSSLISVPNCYFV
                     KLTLQSNSSNNDTIAYERTMFKDETFNEDEVNDTKTETTFIQSAKRHVIKINDLYSYS
                     NQYINTSYFTTDNLVDGTDDVYAVSVFANVYIPSQLSDDSVEFTLTVNGIDYEVQPIN
                     SELDGVKVIRYSKGKSKTEYTELTDEVINSVILTVKIKSAKNLTPYINNVKVLLGGEV
                     *"
     gene            complement(130387..131901)
                     /locus_tag="SRR1747048_scaffold_1_prodigal-single_186"
     CDS             complement(130387..131901)
                     /product="hypothetical protein"
                     /codon_start=1
                     /transl_table=11
                     /translation="MLKDSIDFDYNLEQINQEIDSEIQLQDEIMDSEKMNNTFSTIES
                     NLNSLYEKTRYLEDAIEYAKTFAELKINEYTTDINSMIKSIEDISNISRNLGYVQYEV
                     PFVEGVIDIPDRNKDYKIKPCKVRESTTSDNKKCDIITLNNYVNQTYKINSVTSKCDQ
                     VPFDSNLADFDGSNKYTTLYLEQKPVEGDLVQTMTVALAEPSEINELEITPVNCYIEN
                     IRYVYVNGIEEYAGDLITGIEPESRIVTHVKFDMRCNKYNTITYELDKEALSMNAWDF
                     VRSAEYPTVVADTKLDTDIILSRTEINSSGNTVTKSYKTAKQVEKVDMYVYNFGLDSL
                     KVNRVELYEDGYFLSDPISIGDFSSNEYVQLAVDDSIVSGCGVEYYIVDGDVDKSIVP
                     VGTKIITDEMIFPDTDLRFTVDDDLHSDGLRQIKKDGLNVNISLEDAKTSYDGRYSAD
                     YQPLSEYYNYTPLNNTIRVKAIIRTYGDQIDAIPYIKSISVNKYGGNTLWTNLY*"
     gene            complement(131978..133492)
                     /locus_tag="SRR1747048_scaffold_1_prodigal-single_187"
     CDS             complement(131978..133492)
                     /product="Uncharacterized protein n=1 Tax=Thermobacillus
                     composti (strain DSM 18247 / JCM 13945 / KWC4)
                     RepID=L0EC99_THECK"
                     /codon_start=1
                     /transl_table=11
                     /translation="MGMKKISENVVALGRSLTLINDQVRDNTNIQKGALKTQTTGSTY
                     TVNIPVEENNSYKDVTVSYTSGLKYKADTNKYVSFDAKGILEPLSIDAEVMLETHSIY
                     ARCLNTGCVITDKLAEQAVTTSKIKDANVTTEKIKDLAVTTPKLAEGAVVNSKIADKT
                     IVAYEKIVPSTVTTELLVDYSVTSRKIADGAVINEKLGTHAVTTEKIADKTITNTNIA
                     DKTILSSNIADGAIETINLKDLSVSTAKLQDGSVTTPKLADGAVTSEKIADNTITANN
                     IKQGAINSECIENETIITEDLHDECVTLEKLAPDVFGKVNDAVIYENSNPDYKINYGT
                     AHNHMVQIKRTVDGEKQDTDLYVSGHIYAAGNIEGARVYNMAYADIAEGYIPGEELEP
                     GDIVELRENGKVYKAGMHNGFAAATVGVITDEYAACYGATEAEILSGEKVAVALVGKV
                     HVKVDGSAYIGSAISVSDVPGAGTLYEGGIVIGRALETSKQRGVHKVLCLVRPC*"
                     /db_xref="UniRef100_L0EC99"
                     /db_xref="K2FEK7_9BACT"
                     /db_xref="tco:Theco_1143"
                     /db_xref="L0EC99_THECK"
     gene            complement(133508..135346)
                     /locus_tag="SRR1747048_scaffold_1_prodigal-single_188"
     CDS             complement(133508..135346)
                     /product="hypothetical protein"
                     /codon_start=1
                     /transl_table=11
                     /translation="MAKGKISLGQLPMDQIDAYLSIVCGYTRKSEKATDTEQVGGIDA
                     EKIALAAQDDEGNLIEDRNTVQNALKLGGIDANEYITKGNSQTVMKDTYAVSDIVSDE
                     LKSNRDEMYQMQAQLVKAGFVKDTEPYNGFYDAFKSGNEKYINEIITSINSGSGNTVA
                     VADAQELSPNEYIAVDNNVAKIDSITGQNVVLNNAIGTAGDIYKTAGIYHQGEFVFGT
                     EDKNNSQGETTRAVVKDGSNRRVVYTLSESVTGFGTVLREWVSVQGSLDKVQVSLGCL
                     GRPGSIQMKIYRIDNEDDLVNGLYLLGESDYLSSSTMSASLNNVEFSFKDRVIIEPGF
                     DHLILLEAQGISTNNTYIIGGYTEPDANSAFYTDDVYIQSNDGTLAPNYGIKADMFLC
                     LYLKEIKTSAITYNKNGLYSCYKEMMYDDFTRLRVQMKVNREGIYTVASNSVVTAANS
                     ALLLEGEDNGVFAKDDKIVIGQNIYTINTKNAGDTSITLTENAYTPHGADVYRMGYKV
                     VVKARHKTIDLNNVTNPITYSEPKIVEVPLKAIIPGKEPDKEDFSSDRLIFEVDLRDQ
                     LGDLEAFNCFEVQIYWNSNLGANNISDSTCGKILDLTISTDKSYAH*"
     gene            complement(135351..138491)
                     /locus_tag="SRR1747048_scaffold_1_prodigal-single_189"
     CDS             complement(135351..138491)
                     /product="hypothetical protein"
                     /codon_start=1
                     /transl_table=11
                     /translation="MARKFNAGRQGEYLMNSQLFDVYNALKYINYKNVTPTQDKQAEI
                     PDGALWVDTSQGTNILKRYVAASRDWIPMFEGYFQPLPITENPVNPSDGQIWIDPSGV
                     IRYYDKQTAKWNVAAARSAANANISTAGIPNFYITPELKSSFTDTYSVSNVSIGKLFR
                     YDSPESGRGSYVDGSQYEDINTVAVYYPNSAKYDLAWCNVNPVRLSGSTKRLIKVINT
                     EPGDDQYFVETTTTNTEFYGFKEGDITGTFLRSRELVYGSEDISSEKMASIIASDTIS
                     DYVRVTGGIKLINKGKDYKYIYAITYHFADSAERNDGVVLSNGTTIGEINEIEVGDIN
                     DNNPTLFLDGIYLEQKDYSYDKTTGIMKFNGDGITNRMSMVAVSFTHTLCESIGDDDI
                     IFSNTEIVDNDIVINNSSALTDIDSWTTPIAFVSGVAGFEQISDQVTIDKTTNSITVK
                     DFGPVLENESYSIMLVDIGSETYDHGTATKNAITSDIIVSDTSVKYLLFIDGVCMSPK
                     DLVISNGQITISGDLSNDVEWFLIRISNTDTGIYLMFDEDVSYYTTMITDHNNNTIYN
                     NADMVVAYSKKQGSETYGVLIDDKFITDTPDGLTKYVTGQVLNMGYEDELGDIQYAYH
                     IYNSDGTYTWKKYDDVYGENSYLEVDDMVTQYATEGSLSIMSNKGLVGSNLYYYAYTY
                     ADTIDEPIRMGSRTCKINSSEAPVVGDTQAFYTNKNEVFLHGKGCIAAYVNGIMQEVS
                     DTTTMATCEFIIPTTVADPYKQKWGKQEELYAMFKAFDDTVTLGNLKQFMVDNGVTSL
                     AASEDVYNKIKVLHDAITEYESENSLCYIFEEIEAEESYSANRLTADASMRYDIFPNT
                     YIFENYSIGAGTINVYLNGVFLEKSCYSIFDGNKIMINNIDTVGGSDQWTKDGDHYTD
                     MKYYDESDGTVKWIECDECDYVTLEFRPDNSVKKVTYDVKQISYDTQSFDTEDYEFPS
                     SLKNSKDLIKIYINGILYDGTYVFKDGVLSLDTPVLNMDPIELYFNSHPYEYKIWKNK
                     NGEYIAPKDRVTFEWR*"
     gene            complement(138569..144802)
                     /locus_tag="SRR1747048_scaffold_1_prodigal-single_190"
     CDS             complement(138569..144802)
                     /product="hypothetical protein"
                     /codon_start=1
                     /transl_table=11
                     /translation="MAAITMTETSDSPYLGKSHVFSKSYNSDKSKETFTWKCWPQEVP
                     YSYTYYGKSYSGYYTGGTSSKPGGILRGSELTRYTRRGIFEGIRIHQIKWRKNGGTWK
                     TKGYSEISNESDATVSVSTATNGDKFEIQVTYELCTMGFPHRNFPFFWFCAKGSTYYV
                     GGNGKSIKYTKPNSDPGRSYSKVSNTAWEKVRLDWGDPRDPSVKTADKTLAGWSYKNG
                     KAKTRIYNELGDGADKTAYSPTYTYEYQTHYPQLHGLGWKSEAGNDYQYARKSAYWTY
                     RRTFTYSVTSSDIKEAPDPVEAPNKPEITVVPNHCSTDLRGEEGTVKVKYTHPSNHDG
                     AILLYAYQFNEKTGDFIQKRVGGGFIEVDANEIYQYTVNFKDLGFARSREIRYMAVAK
                     VDDLYYNDTKRKTTASLIDANDTYSERLTKWNVYAKGHYFNEEPVVEEIHLKESLDYT
                     KKATLYWDRPIDPDGDKVHYSLCIARPGSEWENDSLDTFYGGNYGGVNGDVLYSYRID
                     NITSTTYDLDTTSFPYLEDLKVWLVSYDDYINSYYYASRPIEFKKVQSPYVKIECEEI
                     RSGEINPTNHDDMIDGTRGKVKLTYYHEKCVGGTVDLEIYQPTDYEGTNGYRKAVIKN
                     VASFTGSNGLNGETKEYIVDFKQYSALDRSKDINYFVKATDTNGTKSWLTGDDKWENT
                     VRGHYYNDEPAPVYPALDIDHSENRKDYAHLIWDQPIDPDYDSKLWYAIYLATGDSSK
                     DTNSKEFGKQKTKMSYYKVYYTTATEYYIDITDFTSSTGDLSVWIESHDQKWNNYYHY
                     GTPKQFQNTATAPNKPYIVCYNMYDELDGLKCSEQGEVYIYYSHDQGWSGYVKLYAMG
                     KYKDGSFRVANVFEKQLGKEEVLIQDGSPYDFVVDFRKVFGNEWTNRDCEVHYYATAR
                     TANRDLVDAASSEGDIDWVPTVANSSAKFNSWDGAHYYNDEPSDMSSGSPAKLTLGLD
                     DANSDIFTKVRLKWSTATDVAGDIVRYEVYLKPEHKIYTVNDEIRYFNNPDPDADEAI
                     RCDLLGITNNTFLDFDMTGYEVEGETYTAFIRAVDGWHNSYYYDSNKLVFTKKEYSRP
                     KTKINIENAHGEFGKAQLIYTHPDSKLTGEDATDRGSCDGKVWVYAYIDGYESRPINI
                     SSLFGDVVTKEDKDDDVDYIIMTPDQTIDKTIDFREIVRLGKEQNIAISQYRSNYITY
                     YAIAKDVNPGIYSIDTAPDDIGSYEREEYLSQTINGIQYFYTHYFNEEPPQPVPYTGS
                     PLTEADRAVFGFNYTIIQIEPISDPDRDPMHYYIYIDTPNSMGDAEHTTKVYKEVANV
                     NTRDVVIETTDRVYNRCYRIDPIYEKTGDEVNVNNILYYNVYKLTGDDFNSSSSWTYI
                     SKSDTPSLKIDYIADNYPLSKWVDEANGLSQSDGAGLFTYWVESRDDYENSYYRSSDS
                     MIVDRIQHKKPNKPELTVTPAHGERGEISIKYKHPEQLDSLIYLYAYFTDSKGVKHTG
                     LVDVIDVSYTDEEKNDYYLNRVPIVKEVEYTVEFTKEVHDHTKFFERSTAISYYAVAA
                     DKIVGYISELKDNTSASIDDFNPDSIAEADRRDGHYFNEEPEISSPYYLFTEKIAADE
                     GDSIFEKGVLDNLVVEETPFDTMTLLWEMPVTATDNKDIDGDIIDYYFYMYCPSTTLE
                     TKNKDEEKPDHVFYGNYTESDSYGGNDIMQPDNGDAGDLDEFSDNGQEPEYVKGVVEY
                     NYLVTVPHEKIIGQTVSDKNGKTWFYYTFDLSLYQEDGNVTIWIETRDRYENSYYRSG
                     YSLTLKRGHKAKPVQTAYPNNVNNVVYCKRPRILIELAEDDLRQEVIVTWKNVEYSNK
                     DYNQRQFFSSIPKVTKGDPGLNTTGENDCYVIFRPPVAYTEISGSKVQYSIKVNNTCT
                     TSESRYFSYMYYKFGYNLTEDTFIPIKAVHVNEFRKAAQRVIDAYGKSYEDPGEYQLK
                     DRAVVIKQVVDNEDYNEIAKPLMNLNNFLNTCDKCDNDMQDITDDVGNDDEQFVDMAQ
                     DYEVIGPYFEGDNTEFTVPDNVIMDVDYHINELLKIINSQDYYMTSDFIDWKILLYIL
                     QNM*"
     gene            complement(144817..153327)
                     /locus_tag="SRR1747048_scaffold_1_prodigal-single_191"
     CDS             complement(144817..153327)
                     /product="Uncharacterized protein n=1 Tax=Clostridium sp.
                     CAG:221 RepID=R6FZG4_9CLOT"
                     /codon_start=1
                     /transl_table=11
                     /translation="MSIKYHNDKTGKWEIIASNKASDIAINDNESNFDSNNVEGALKE
                     VGGLAKANNIKLSEIDGRVQYIEEHGTTGGGGSGGGALPTITSEYSATIIDANEEQII
                     KIFFSSPNLGSGTCYIVCNDIELLTVPVDQGYNNITIPALGSGTFKLSLYVKDRAGLL
                     SNTLNWNLTAGGLTATLTMNTSLDYSITDRILMTYNVEYSLDDEITMYLTVDYDDYTV
                     ICSKGYNSYNLTGLGVGIHKVSFYLKAGPYSTKTQTFNVVVVNTEDLYVSSTTDSKLS
                     MEEGDPLSINYRISKKSAEYFDVQITVDDKLVSQRQSIVGNYYYNNNTLPIGTHVIKI
                     SVTSESGESSELVFNVEITAGSYIRKQIVTGGLIANWDATGLSNQDANKTKWVDKVSG
                     IEGELYNFNYSSNGWITDNDTNETYLACNGNTYVKIPYAPFANNVTTGFTIDILFRTR
                     DVGDIDARVLDITDTLAPYKGVYIDTQNAHLISAIHDINSAVGDDEWTRVTYVIDRLN
                     KFGKIYINAILSSAFYLTDDSSGSSIRYEDFMHNEYIYLNSFKGTGHYGSCEIRCLRL
                     YERELNDEEVLQNHIADIVNTAEQKAKYDFNYNNNGIPKMYFWGDTTEMSLTQKKTMR
                     IKYVSPNNEEYGESFDYPYCKVYWQGTSSLTYVRKNYNIELFDEDQRAIKYTPFKTGK
                     AENVLCLKVNYMESSNVNNVGLAEFANNGLYSKKNPAQELDPDVRQTITGFPILVYIN
                     DECMGLYDFNLDRYSTNSFGYDLIDETLAYEVSANTDATAGAFNKWTSASGQGKIDYY
                     ASDFEVIYPPSKMNGNDDYADLITLIEFVSDADDEYFKAKFDEFFDRESVFRYLLFVL
                     VFGMVDSLGKNMKLVTFDRKKWYIQLYDLDTAMGLDNTGALTFDVDIEIEKGTFNTST
                     SQLWTKILRVFEAELKQEYASMRNEQFTLKNIMHYIYDEQMSKIPEVYYNEAAQVRYL
                     DFGGKFLYALHGSREYQIKRWIRERLLYVDTLLGYDASTADYITVRGDMDGFVHLDIQ
                     TYSPMYLTVKWRDQANNSGSQILKIKRGETIRFEKELHATDQEILIYGGQHLKSIGDV
                     SNTSPKHLLLSAAPNLIDLRCTADTLFNVSLSTCKMMQTVDLHDCSRLGVDASNAVLD
                     LSGCENLRTVDIRGTKITSVTTSIKGGNLESIYYPYSIQAIELYNQTNLLTLSLPTSV
                     VFNERPDHELNKLPSKLSTFIINNCPNLKTIRHEESEYEYYKDNMFLPLFYANNIEIT
                     NSFNNLDTFDFSYCMNLKSLKLSNLDGLKTLRLNNLVYNDSSYSKLSEVDFSKLDNLE
                     TLEMKVTDESIGEYTAKPAFAQNTTLDLSKCTNLKNILCNYAIHGLSELRLPTSIDKL
                     VFDNTFDKTYSDINKIYISSTVGATNTIDLFGSKLHEFNIKTINKIKAITNLYLYAYH
                     KEDVDVNKYRDNIEIPNATVQGVYDFTNYADSDFSNLFKDKDLTNIKLVSSEYLPLVV
                     NLESCFERSTVSSDTGLATFFTKLTGVTNIKNLFKNSVGLTNGVSMDTSKVINAYGAY
                     YGCSDLVSVPEYNLESAIDISYMFYKCSSLADIFTFNVPKCISANYTFYDCKSLVELM
                     FSSDNKISSATHMCDNCSSLERVTLFNTATLAYMSYMFYQCKMLSAYPDIDTTALKDV
                     NYTFYNCIAMQGTPDGTGLWNNSNIKNYSLCFAGCINLTNFYTEIPVEWGGGMEEIGV
                     NDLEFSIIPTTNQTDVIGDYLPTFYSTYNHNMVNQCSSAWTEHVAKTSIKLKEPIAVT
                     AGETYNLTQTTYGTIRVVACDASGNIRTDIVRNSYFQNKEFTVPAGVDYINVIYSSYG
                     DKYIARTANLSILKKDAQNVESGYTNIIITKTDGTITESLKTTINEVSKVYIKFNSDT
                     TYISFRNHDFLQSVSSIDLSNCPVCDYMFLNCPNLVSVGSLTTEGVLSMDSMFYGCTK
                     LSEISSIDLSTCINISRMFYGCTKLTDLSSIDLSKILYIEEAFTNCVSLAEINIRNLV
                     NVLSLYKTFYGCTALTSIPELNISNCDSLEYAFYNCKNLTRIASINTDTLKYMSYAFY
                     NCNSLQNIPTFDTSKVTNMDYSFYGCETIASIPAFSTSNVLTMNYTFAKCTSLIEIPI
                     FDYIGLVAVQNTFENCQSLTSITMANTNNLTSIPNMFYNCLALASIDGLDTANVTDMS
                     YAFYNCASLARMELNVKSVTSMAYAFYGCTKLKAIVFTDNSTTTACTTLLHAFDGCQS
                     LESISSLDTSVCEDITYIFNNCLVLNAIGLASWDISKITSLNHSFTNCKALSKQKETE
                     GADPADLNALLSWDVSKIVSFNSTFKGWDCTNLDLSNWTTSAATRMDYMFEDCKNLQT
                     IIGIDAFVMNTVTSITCMFRGCSSMTSLNLNTWNTTLLEDASNAFESCSSLETLEIGN
                     WNASNIQSLYCFLSDCTALKQLDISSWELTSITNLERMCYACESMTDFNINTTYIKDN
                     VISSMSYMLYQCTSLNNIPTDFYIKGAANYVFALCSALTYIKNVYVLNSTSSYQLFRG
                     CSALDTVDKIVFTNCNNISNLFMGCSSLTTINTFTVTNTAGNTNMQNVFNDCAKLTTL
                     NNSSIDSSVYTLYYCFNGCIALTDLDLTNWNITNCENLAYTFNNCQALKTITVGANWN
                     TSKVKNFNSTFSGCLELLVVPALDLSSATDMTGMCNGCKKMTKIDGMETTTYNSSKVI
                     NIQYAFYDCQNLLYLPVLTTTSVSNASYTFFNCISMTGEPLSGSYWNSSISSYSYCFY
                     NCKALDNYAAIPDRWKGIGMTTYGLRMARAVVPQNTDEVVVLQAEILEKQNELNMLIN
                     QMNSLLSE*"
                     /db_xref="UniRef100_R6FZG4"
                     /db_xref="R6FZG4_9CLOT"
                     /db_xref="bprl:CL2_15340"
     gene            complement(153339..155894)
                     /locus_tag="SRR1747048_scaffold_1_prodigal-single_192"
     CDS             complement(153339..155894)
                     /product="Gp352 n=1 Tax=Clostridium sp. CAG:221 RepID
                     =R6FN56_9CLOT"
                     /codon_start=1
                     /transl_table=11
                     /translation="MATETKKLSALTEVITVNDNDYLLIVQNGDSKKVQASKLQGAKN
                     LSEKYVDLVSTDNTDKKFRMILRDDGEPIVYPMEVFTAEGWKQGDNLNVPFKTAAGSG
                     MAKVATADIETLFINQMYGGGTGTAGTVETSVSHSFVELYNNSEVDINLKGLYLNYKA
                     KSGTWQSLPLRGIIPAHCSFLVRGGAHYNINSDLVRLKIKDYDQSWDIQFSDEGFSMY
                     LSIGECAEETPVKFTKSSTDNKIISANQQWVDVIGAGGLTSEQTVPLYDGEQFIMGMS
                     RNTAVRRKTFFNNSTSLSNCEIIDYKTCNVDAYRPRCTRDGVWKENVSETQIKSDIPN
                     IVNMSFGKDEFTRTFTWQSTDFDKGFLKYKKEGDKEWTKVEAESDVISQYDKQVQVHH
                     VIIRNLTPGTYYYKVGTTGYYSDEEAFDVKDYSTDGFKFLWTTDQQGWNGFEYDMWDE
                     AFKGIKYYEYTDGVPNFDFHMNTGDMSQNGNRYFEWKYYFDYADDTVKNMPHVCTIGN
                     NDLVEKKYGYVFDYYNTLDDAPRLADVSPYDKFATTGYGSPAEERNEKMVSTCSYTLG
                     GFCHFINLNSNTEYMYEGLNTDQFLTKECAFLEKDLQEVAAKRASGEIKWVIIYMHLS
                     PMTIVRTKRLQRFIPIIEKYKVDLVLCGHNHTYSRSIPVYSGYMGDIAYDGKGKYTTS
                     PYNDYVTKVSTGSSELLLVDETQSDGSDINRKPDKVNGTHYIMLQAAGYKLSGKEKAI
                     IFSESQIDAKHMSRNWEEDPNGATTVLRPWWYSYAGKLPVQPTYAMLNVTPEQIEYTG
                     YYFTDLSVKDPDTGLVIQPKFDSTKNGRAQFDHLVITYAERHPSETESDNTTE*"
                     /db_xref="UniRef100_R6FN56"
                     /db_xref="R6FN56_9CLOT"
                     /db_xref="taz:TREAZ_3049"
     gene            complement(155950..156504)
                     /locus_tag="SRR1747048_scaffold_1_prodigal-single_193"
     CDS             complement(155950..156504)
                     /product="hypothetical protein"
                     /codon_start=1
                     /transl_table=11
                     /translation="MTEYTLSDFKNLNFVDGNILNAYEMNILKQFVSTAYQATLTQLA
                     VNNIHVGPEPPTQEQYGENYKNMLWIDTNDNADAGIDDSTMGIISDLTDTVQNLSKQL
                     EELQRQLALIIAGGGGTGPISKLNDCLELEDGSLFTLEDGSFLKLEFASKPDDDKDLS
                     FEGCGLALEDGSIMITEDGYILLL*"
     gene            complement(156504..158909)
                     /locus_tag="SRR1747048_scaffold_1_prodigal-single_194"
     CDS             complement(156504..158909)
                     /product="Phage structural protein n=1 Tax=Clostridium sp.
                     D5 RepID=F0YWS0_9CLOT"
                     /codon_start=1
                     /transl_table=11
                     /translation="MSTSCKLTVTETSVDQANNKSTISVKLTATTTGQSHNNYTSGSY
                     FPKGTITVNGTSYSIGRTLPYNSTVTLYNKSHTITHNSDGSKSVTVKYSFNTHIYDGT
                     LTGSKTLKLTDISIDKKSTPTASSSSVYIGSSITIDMNPYMSSYTHSISYKFNGGTTN
                     MTSGLSATSGIKDSCTFTPPSSLLNYMDPDSTSANAVFTVNTYKSSGTLIGSSTFTVA
                     VKTSATSYPPVMGSISASVYNNGSPFSNIYVKNYNGVKLSFSATAQQNAGIVSYKITG
                     GGVNTTVTSNTYTIPKLISSGSITYTVTATDTRGATCSGSVKITVNTYSPPSINNVTT
                     VRCDQNGTPADDGKYIKADVSATYSNIGNNQSGSIIVKIQYASNGGSYNSGNNLTVSK
                     SSGTAMATGIIGGSLSDGSYNVLYTITDAYNKQTTYEDILSTMFYVLDINSGGTSVGI
                     GAAASDANHVLTIGMEQIVFPNTTSLDLGVSGLDFASDTFQITSKDTTLNNTSLALNN
                     TSLTLKNKNTTLNSTVSMTLDATTLNLDSTAMNINSTSVTSSAEFLEYTKSLTITSSG
                     ITINNNGINDIQFNSDYVRIKEGATLAAVGWASSGSTSTNSFNLGRIYCESGIDMPNN
                     IAYRCINSTDAILPCMFINASNYCFLSHNDLTGTVLRGKTVKLSSASGTTVTSDERVK
                     KDFKTLEGYEDFFMSLKPIAYKYLTGTSDRYHVGFKAQDVKSSLENNKLTTQDFGGYV
                     ETDPDTDFYMETLGYDPFDGGKMCALSYEEFVGLAVYMIQKQHDQIEELKDRVAVLER
                     GDN*"
                     /db_xref="UniRef100_F0YWS0"
                     /db_xref="F0YWS0_9CLOT"
     gene            complement(158909..163861)
                     /locus_tag="SRR1747048_scaffold_1_prodigal-single_195"
     CDS             complement(158909..163861)
                     /product="hypothetical protein"
                     /codon_start=1
                     /transl_table=11
                     /translation="MISYKALTRASITLQLIDDIGLYDSEIFSSNGLLLQPYDRSTTL
                     TGIIYKNNKDITSEIKDIRWTMWSPDASNYATDEEWNENHKGSNVIEVTSDEIDSKCV
                     IQFEAYKKNKMNEDELIACSHITLVDINDLIAVTEKPDNPYDGQLWVDTSTDPATIWV
                     YKNGKWNRVGTVDAIVKNLIRNSAFTTFTNKYYDVVGSTVLSYTPSVFQRGSYNWLKL
                     QSDVAIDAERGVSYTVFDEDIKTNSDYSFQMLAYATSATSAVDNRINVRICSIDESNT
                     ETALYEYKDLEITTDVCKFFTSFKTLPNTKTIKIYITGRNGSVYDFNISHLALYNTAN
                     DYPWQPHPDDASLILDQETVFNALTNNGTVKGLYSIRDPKTGQLQIYFNANYIQSGTI
                     KGDRIDARNLTVIRDDGIKTLEITDKGEVNLIVNSFKLSSTGQTIEDFILDSIDLNDS
                     GQLKYLLKQIQKESSEADAIYTELYNTDELKDATYSKETATDLDLSMYTNEASSGQQR
                     ARRRSIITPGSDTGEEKLPSFVLGQSKLGYAVLGETGSGNLKTILYNVKRSYNGDTDR
                     LIAKIEERIAEIEKGGKAKTQAIAIYSNDEIIEESTLEDLYTVYIDKYSLLKRVFVIC
                     QDAVGIVRLTVVTDRWSKLEVETNQILSEVGEVKKYYAGPEGEEPTLLEAIGSIASEK
                     ITPEAIVNIVQNGVVDVDKDPQKVSEIISQTVINQTASDIDMSAENLKQGLKSSFDLS
                     INGIKLGTKDADGNTTLIDMHGDTVQIAAPQIDLSGYVTFSKFGDEFNKNFTTSFDKS
                     FNDSFGKKFDDSFTINLNKAFKGELPDITTINGGLITTNTILGNALVTNTITTDKLAA
                     DVLTANNIKTGNLQGTNSKSYFDLDNGTFRLANADKTFLTFDGSKLSFGDVAASDLGI
                     LVDDVTGVLPSWVKDWNGRTVEIDNENIVGVRAFLGHKEGTELTGIGLGVDLGTNTGE
                     EEFKGNVDSGIVGMRFGKKTFELKLDGTFKFGNDSRYISFDDEGLKVSAIYGEEIKAY
                     NLDVYKRSKDTEGNYVYDNKNKTFSVDDEGNISIKANSFSLTPTTANQQQLINGLTNS
                     STNSETNGLWINDGKLNINADNITTGKMSAGRVNITDGSFLIGTEDKPVFWIKNNDEV
                     IIKPSQFLLTDINGNTVIEVNENKKVTMNASYINTGSINGKFIEAETIDVSHLVAGTG
                     ATNINNILDQGGIAWSSKFGSETSATAITDCKLGYDVAQNITDKYSVGGIVNADEVNE
                     TAYIEIDLGNTYKISSSTIYFDTSAAPDSGVTYYYKIKYSYNGTDWYYIVGNEYSSYQ
                     SGWATGILPNQIAPLTNNFNAESGVEYINARYIRLCLGNLGTDPINMKVISWHLYSSG
                     RSTIIDSSGITTGAIKAEQIAANSISTEHIDILDDSFTFTDNDGNTVFAITEVNDNTT
                     VEIRPDTFILKDDSGNVGVSLKDGKLDIDASNITTGKLKADYIQGGTLDTSVIKSGSI
                     SGNQIDARELKVIRDGENGQVTTLQITNNGAIYANYEDFMLVSSDGTKNVGDYTDALR
                     DDIEEYIRFSGDTITLGKEIMEDGTANKFKAKLSSTSLDFMENDVAVASISNNRMFIT
                     NAQVKNVLTIGNSASGNNVGGFFDWTLRQNGHLSLKWRAN*"
     gene            complement(163879..165444)
                     /locus_tag="SRR1747048_scaffold_1_prodigal-single_196"
     CDS             complement(163879..165444)
                     /product="hypothetical protein"
                     /codon_start=1
                     /transl_table=11
                     /translation="MANNNYAAKATAQITIVDTTDASYLSGGLSIVSGSRNQIYVPTA
                     TGDSAYSPNWKFNNLVIRPFLTASNIKKADGTTYYNPDLFSPEEYPSFTTGTFTNIIS
                     DIHWYRRDNAGVETEIVSGTEGYSFNWDYSINNETVTINDKRQLVINENVLSPNTSMD
                     IICKFSYNDPYANMSIGQQFSINISNIAAGTGTSKVHIEAVNGNTIYNDSPEYIQLEA
                     SFYYNGDAIELASEIANAESTTSVLWYIRDIKTNTCWRLLDATQQDYINENSETGNKL
                     YEVCEYEQVTGSDSTITTELSPVKNSKGGTVLKVYPDLIAGSDVIKCVVTYNNVQYSE
                     LQVVYDNSDPIRMYIQSSTGDKLSRGQDNDNTILKPVIIYKGQLLDDTNTEDLQLLNS
                     LFSYFWYKDAIDGSVTWNVWNEYDGGIATLKSQVVTNSNEGLTLMEGTRELYVTADDI
                     DKQNKFTLDLVDKVQVAASNSRTYLMTNQLTEDQVMTASLINENAGINANDMDATLAT
                     AYEIQAYTQEENK*"
     gene            complement(165459..165992)
                     /locus_tag="SRR1747048_scaffold_1_prodigal-single_197"
     CDS             complement(165459..165992)
                     /product="hypothetical protein n=1 Tax=Clostridium
                     tunisiense RepID=UPI0002E008E0"
                     /codon_start=1
                     /transl_table=11
                     /translation="MADINQKDWDKIKDVIVSPYYNDGYGRYDLSLEEVARGLQAMGY
                     DLNGGGGSTNPDESQADTSNYKLELLSTNGTQITDEGFYTTLYVKLYKDNKDVTDITS
                     ESNFKWTRFSGNSETDKLKDAAWNLRYAAGAKEILVTREDVNRRALFQCQYVQYEDEV
                     TWVKNAYSTYVDSITKN*"
                     /db_xref="UniRef100_UPI0002E008E0"
                     /db_xref="sbu:SpiBuddy_1879"
                     /db_xref="UPI0002E008E0"
     gene            complement(166080..167225)
                     /locus_tag="SRR1747048_scaffold_1_prodigal-single_198"
     CDS             complement(166080..167225)
                     /product="hypothetical protein"
                     /codon_start=1
                     /transl_table=11
                     /translation="MAISDELDLTLQTKEGLKGVIEDNGQTAPTKFSQYPAVLDNIID
                     NMRSQLKIADFIIINDDTTLASLNSFFEFLPSVPAGSTTTTQATAEVTTSNLNVRASG
                     SSSGSYVGLLVKGDVVNVYGTASSGWYKINQWRSSSTGALTNHGSSYAYISNSSSYVT
                     YYPSTTISNKKQIDISSTDGTSVQQKCNYVLAETKGWEVLFDETYKPGTGSSGASTTT
                     ERTTDYSFNNCYTDNYSSSSYGSKVATNTSTVRQGYYSGYYYYKGNFRFTSSRLSEIK
                     SVLNNSTVKSVQIYVQRANTTHGTSGSATLKLYACNSSGSYSDVLVDGSSTLARGGGK
                     WITLSSDVVNGFKTGKYDHFKAYYPSTSLSYYIVFALNAKLRITYTA*"
     gene            complement(167240..168946)
                     /locus_tag="SRR1747048_scaffold_1_prodigal-single_199"
     CDS             complement(167240..168946)
                     /product="Uncharacterized protein n=1 Tax=Parabacteroides
                     sp. CAG:2 RepID=R6IMP4_9PORP"
                     /codon_start=1
                     /transl_table=11
                     /translation="MLTKTQTMNAIQKSLIAYKTNVLDNLYTNQNAFSNVKVGNTTIA
                     ADSATDTLTLTAGNNITLTPNATDDSVSIAAKDTTYTTSSPISLSGTTISHATSGASA
                     GSYGDSTNQTPAYGATFKVPYLTINNTGHVTGISEHTVKIPASNNTDTKMNVTLNTTT
                     KAYLVGVSTTPTTTAKALTGIADTGVYLDTTAGSLTATTFNGALSGNATSADKVNNQL
                     NIVLKAIQGGARTSYDGSSVQTVLINPSSIGAAFESHTHSQYVNPNSYGYIFIGDDEN
                     ISATGTDDVIAFKPGDGINISFGTSDVATSSVLIANAGVRSISSGSTNGTISVNTGGT
                     TADVAVKGLGTAAYTASTAYASSSHTHKYAGSSSAGGTATEAAKTTGTLTIQGNGISI
                     NTFNGSANKTVNITPANIGAATSSHTHSGYASSTHAHGLLNSDFTKEVNGSTGGWELI
                     NSTNTGYLLTSLRGGNSVPDWFNSPYGSGIIFGGSDTKGVLSMSYTSPSITFAGGASS
                     PSWNLKITGSNNKTYNLNDYATNDVILTLQGYVSTLQSDVSTLKTQMGDVESILQEIN
                     GE*"
                     /db_xref="UniRef100_R6IMP4"
                     /db_xref="A0A090CG02_PODAN"
                     /db_xref="gka:GK0543"
                     /db_xref="R6IMP4_9PORP"
     gene            complement(169057..170451)
                     /locus_tag="SRR1747048_scaffold_1_prodigal-single_200"
     CDS             complement(169057..170451)
                     /product="Hemagluttinin domain-containing protein 
                     (Fragment) n=1 Tax=human gut metagenome RepID=K1SZV3_9ZZZZ"
                     /codon_start=1
                     /transl_table=11
                     /translation="MLTKTQTLAAIQKSLIKYNDLVANQIDSKISAHNTLASATANGH
                     MSSGMVTKLNSIADGAEVNQNAISKIKIGDDTVTAAGKESTATFKGSNGISVSFDKDN
                     AIEISGADAVGAANKVSSDLSSYKTTVANTYMPKSGGTFTGIITLSGAPTSNLHAATK
                     KYVDDKVTGLSIGDYMPKSGGTFTGTVTLSGAPTTDLQAATKKYVDDAAAAAAAKVVD
                     SAPDTLNTLNLLAEALGDDPKFATTIATQIGTKVDKVDGKGLSTNDYTTDEKNKLKGI
                     ASGAEVNQNAFATIAVKVGTTTTNVEADAKQDVLTLTQGDNVTLTPNATNDTITISAK
                     DTTYPEATTSAHGLMSTGDKDKLNKIAAGAEVNQNAFSTVKVGNTSIASGGKTATLTL
                     AAGSNVTLTPDATGKKVTIAATDTTYPEASQSAHGLMSASDKTKLDSIVAEADVSDEE
                     ITSMIANVQTAINA*"
                     /db_xref="UniRef100_K1SZV3"
                     /db_xref="S2KWU6_BILWA"
                     /db_xref="ain:Acin_1902"
                     /db_xref="K1SZV3_9ZZZZ"
     gene            complement(170469..170897)
                     /locus_tag="SRR1747048_scaffold_1_prodigal-single_201"
     CDS             complement(170469..170897)
                     /product="hypothetical protein"
                     /codon_start=1
                     /transl_table=11
                     /translation="MTVNITWFINEDDAFEPINTYTADGAYTPGDYLEKVIRIYNNYN
                     GATDIDSAVNAKLVVAFKSYEDNFLLNLFQVSIDGVNYFPLTINIDRGEYELGTLTGY
                     ANNGGSDSYNCKTIYIKIGPIPDNIKSSLKSVIFYLEYDK*"
     gene            complement(170900..173524)
                     /locus_tag="SRR1747048_scaffold_1_prodigal-single_202"
     CDS             complement(170900..173524)
                     /product="hypothetical protein"
                     /codon_start=1
                     /transl_table=11
                     /translation="MAKKLNIIDFDYGVRSEEIQENFEILQDEINRERISIGGPGIAN
                     GLDITVTANENDFYITVSSGTIITKDGEEIFIEEQTIDIERPMLSQQCEYLVADTKNQ
                     ITLNEVPYSFFSRYEPVEFSDSYLPTASGIDINYVNSIATDDGIRVKAIKDKTLTLTG
                     LIKRSLKIKYYSTADRIDTLYIDNNNQLQVKVSSITSTTPSAILPDNYKYLIAYLLIT
                     SDYKENSEDTPHANILIKKDLRDKRNLYTDSNGVLYICGIPFDDLEFINMEEPEDPHE
                     NQLWLNLNNNTLYVYKKVDSYFYKKTIEVTTDFQDGQDEVDYKTNIAYKVEQGELSVY
                     VNGVRLTKDIDYVEMFGGIPSTNQTILKDSESDIFRIYKSLYIGDKITYCINIKESGM
                     MWVPVNKESYVNTKEIKYYGVHDTWPGGNYWQTKLAKDLGENENYPYKYQFFFFDAEQ
                     DRRMLFTPNRHEVDVYVNQFPLHSDQYIELTLDNVFDYAPQCVIDSLFKDENYHWANY
                     KTTALNKDEDTGLGIMLVEPLDARYSEGLEDELRYDELGTPLIEEDLFVEIRVNRSVV
                     DTPSKRKLQRIATYINEDDIVVEDPNIKNIDIKTGYYRYGEKQLEVYLNGVRLTENVD
                     YIEGTDIGTPDADLLNKNLEYLDSYDTSVAMRDKGTPSRRFTIRRLLNTGDNITYRIT
                     STYYSYDHINSLLDSIDVDYEEFKTAIDSFGTKLDELEASFGSSIMNMQTTINQIAGN
                     LSQDQDTYLTVNSVIKESQINAEFSARVPQTLNFINASIKSDGTTKSYTVGSLNNDTY
                     NIREKDYVQLIHRMKEGTEFLKDRFLIRDENYTLEDVVVNNSYSVTQLTISDNYIGNI
                     SDGDELIITGIRFGREGR*"
     gene            complement(173528..175405)
                     /locus_tag="SRR1747048_scaffold_1_prodigal-single_203"
     CDS             complement(173528..175405)
                     /product="hypothetical protein"
                     /codon_start=1
                     /transl_table=11
                     /translation="MKIYPSNHKIKTITTSRVDTDLNIPLAYMDIDYSKYNIDKLPSE
                     YFSTDSMTPLIPGQELENGKVKIFNRYKEEANTTNLIQYTNQKWYYMPNNIIQYTPKF
                     FLWKAMVKKSMSYCIDTVYNLNINCYNEYMSNSLSPVFTGASDNGYVPSNIKINDNQL
                     TADTFMNMSLEKADFCFIATANAAYYDDECTQQIDINEYFEKGCNLWIACEDARSFNE
                     NYEMLSSIDNVTYHLDSPIINSNASIMCDTYFNLNRIHEVTGISVHNIFNKDATSPIL
                     ILEYTNGGFVIISHISLFDSNHQSAGFPIIFETLMYVYMNSYKSSDYIKEWITYKVPD
                     YEVVGNTLTVKNNFTSNTNLSTYFGINSNDMSLVNISIIDDPNTRTAVSDTDLDYSTN
                     AIKCIGQNNNRLMFELDPDLKIDGYTEPDRPNGWKSIYYNGQIYYLSVLHYLIETDLT
                     NNIYMIEENDNLKILIYAFKSSSLGINVAKSTTITIPYIIANIDSGETIVQRIREANY
                     SVYYDKTADSISYCFSEDYIEKDEQYLLFTVSVSQTSDAITMYDIRQLGGGLPEGEPD
                     NYNLFDIGHINGRPYRQAGTLIITLPSRYKEYEDRIMNVVKKYMVAEDYPVIFFEDEE
                     V*"
     gene            complement(175416..177251)
                     /locus_tag="SRR1747048_scaffold_1_prodigal-single_204"
     CDS             complement(175416..177251)
                     /product="hypothetical protein"
                     /codon_start=1
                     /transl_table=11
                     /translation="VIKPTARVEIDNGIKFYEQDVLFDDYTYKGDTDITVTVDYANPG
                     FGIALLDSAGTYLAQKRELLMFKLGVKFVDVYYRNLDDLDSINNPIQGSLNAAYAKCY
                     TENLEFKISKRDNQYTIYVGGQKIAIYNSQCDLDSFNVAYYSVKDNVIKDIAIASSVP
                     YDWNVNMTNTHGGYIEFNEDGFELKGCKYNAEVEQLNIELEKGTYYLKYNKSDLCDIK
                     PYVMYSNDERIVDDEKNILNSNRTFTLPMDSKVSLKFVGTNGSINDIAITTAKNNSYI
                     QTTPETGDFVKIERSYLEFDLKELAKIEFDAIVYFVPGDTDFSPTEYAIVNILNRHYG
                     LNDLGLSVGIKYHFVYENGQLISSNEVNANKFTLPIDSLKFIMFDNVNAIITNLILTD
                     KDGSQTNVGVQFTTTKSVPGLIKSPIVVLNKHNDPLDLSASFRIVMQNDSPYYIFTNT
                     EREIFKADSLIKLNSLPINNSGAIIIYGIPKDAMLDMDKLYYIPERGKDNIDLCCNIY
                     DVMYEGDEYQVYIDYTTGYVTIRNPEKYKYFIVDYVKLDSYCINYNYEYNSYLVEIAT
                     DDKEGINVIYDNTEKKNGSYEYINEQKYYDTKLVPSENCYIVIGR*"
     gene            complement(177253..182379)
                     /locus_tag="SRR1747048_scaffold_1_prodigal-single_205"
     CDS             complement(177253..182379)
                     /product="Putative uncharacterized protein n=1 Tax
                     =Bacillus sp. 7_6_55CFAA_CT2 RepID=G9Q414_9BACI"
                     /codon_start=1
                     /transl_table=11
                     /translation="MFDYEKMIKRAINFFPTWSDIRKRHSKSTGGKLLSTVTEQSLDI
                     EKAIQEYIDSYFLDRIEGHNIVAFSYMATIGIMQDTDNVKVVYNNTNYKLTLDVDEFL
                     NATDNYLSYYENGKIYIREEVYNGNNTITIYVDNDCLDYELTRIHVWNIYDEFACFIG
                     MERHEGESNEDLYKRMIYFNENKPNASESGLKNAIMSELLIDCPDLKREDIKIEPVDA
                     VNLRKAYKGYSELLDLLNEMNRDVYRWKRWDLDEWQYDFKSIEYLPYKWDEALTKWQN
                     GIGYGDDLKVILSNNVNKTNADITLYSKDKETLNAYIRNKEIYKNVKLTFQKYNQKLN
                     SVNVKYRLKAAPMKIIDPGAINLSIYSSNEVTETLKLQDVYKFGTDITRTDGSKITDA
                     YRYRLQFVPKNNNYNIEIYRATVAYRHKTTKAILKTESLLKNANGFVLNSSGTLASTS
                     ISKTINNINNMVTSNYLTNVDKGGFTIRNGYTNGSGTININGYGNQTITFTSNCEMSD
                     LAHSDIVTKGCLWRDNDLILRTDYDGYKEITIDIEANKFSFTLNTDTTLDFYMFDYED
                     NKYIPHSISGAGSVFETEETLTPRKIKMFLKLKNMIEVSLGNFKYNNYTIKLSAANGA
                     LVAVENNDRTFILPDYIQNKLFIEMKTESSHAPVINSIAIGSDVLNNYYTTDVITYLN
                     NYDRILDIDCNCDCTLIKYDANDIEIERIDNYVSSSYYKATSNDSYIRLNLDDWDEVY
                     SVISETGSIDLIEESGQYFYNLLLSNGEIATAVTINGIKHVDPVVVSLHDILKSQFEG
                     YDITKNRVYCSKLADGLIISTGNTTSDFEIFKINSDYFKRKNAVKYVFEDIPSDINVI
                     WGTDDILVDGFSNTHDFDYISFYPVNSVISTAINEYNLFLNEMKEIPVVNNFSPLIDT
                     TSLNFYTVEPYVGSDPIDIRFYPFDKQREFDELKNWSVGIKELYIKYDADLFNIEAYE
                     IQETVIINRMKLSNYMEIADMYSLSDNSVLYTQQYVIIPPDNAEIIYKTYDGTDETSD
                     LIIDETVDVDNYFVKLKYANIDRIVQLNEYYNYTDYDPYEDYKVLHDQGIIVWPAYER
                     DKDKKITVHIRYTIKKPIALVYTEDALYEAVSYVVDAYKELSTYTIFNIENGDKYDLR
                     NLEDFKDCDLVYVNCSEPSFESMMVDTYLKFNKFAEENTVLVKTGYYYINGKEYYLFS
                     NDGTLDIDTYTGLNSVNAKLRNGEIETYKATDNYVRNSAMNLRGMNNLYGFNYNKETI
                     YGISNFGKYTACNSFNEWNTFGVRLSLVSNLENYELNDVALEFNFEEDWGYAYIDITD
                     YLYDDISYIGYMAYGLDVYIGVERPYKDVRFSRALNIEIGDPIKSASYIYASELQRED
                     KCRYYLVVKNNVHSTYDHKLLDDIIITDDKDKLYSSTVHMKNLDILGLNIENQKTETT
                     CYRMAIKSNKYCDCKGASLCSDGCIKTTSNIDWGLTILAKYETKEEFTTCELDNLILT
                     NNYVQASHTGYGYLTTQPIYIENPNTIKRLFYKLNNINTEEMSGLKFAIYTSNTKDGV
                     YSPNKYENSNYGCIDNKDIEMYIKVKIAIPAGKILDNLILFAEYRSDKENLLMAPTCE
                     RGNFISYVFDAQENLSYKVKSISLKAISNINDVNLYVRASSDKYSADVWGDWKLLKFN
                     ADGKLINTVKWNSARFFQIKIAINNRNGYIDLDYIDLEVI*"
                     /db_xref="UniRef100_G9Q414"
                     /db_xref="G9Q414_9BACI"
                     /db_xref="btn:BTF1_30662"
     gene            complement(182397..183206)
                     /locus_tag="SRR1747048_scaffold_1_prodigal-single_206"
     CDS             complement(182397..183206)
                     /product="Uncharacterized protein n=1 Tax=Bacillus
                     weihenstephanensis (strain KBAB4) RepID=A9VUZ2_BACWK"
                     /codon_start=1
                     /transl_table=11
                     /translation="VIKIKTLLEIYKELKETFYQKTNIDIGRGTVIDMFFSAIADQFS
                     TIYQTIEDNKKPYLFTEQTGDELDSTGYFVSLPRIDGESDENYKYRLMNWNLRHASCN
                     STAINDKCKELEFSTAANYVQYTKGVGTATIYLTPLSYDEDDIRLAIDEATDKVSTVI
                     NPSSRVEFRVPTPVDVKFVAYLKIKTDGDQYIIKQEVSDKVKDYVNSIAPGDYLELGD
                     INEIGLAVDGVEYFNIVQVYLDDEESTDFEILQTIKARFVYNQIIWWDVES*"
                     /db_xref="UniRef100_A9VUZ2"
                     /db_xref="bwe:BcerKBAB4_5764"
                     /db_xref="A9VUZ2_BACWK"
     gene            complement(183210..183746)
                     /locus_tag="SRR1747048_scaffold_1_prodigal-single_207"
     CDS             complement(183210..183746)
                     /product="hypothetical protein"
                     /codon_start=1
                     /transl_table=11
                     /translation="MIDFQLNKNGDLLFEESQVLNNSFELNFFVSKSDTLAINFYTEN
                     LSSFSYLENHKEDRILNPGICLNLYIKKTENNKEVVIAKDEDYIEQQIKIRLQTALGT
                     LLNNEDIGSDLDLYKHNIIADNDNFSIIRESAKRAISDILPNAEIDVQKIETIYLDYS
                     NSLMITIKNDDYNYYYYV*"
     gene            complement(183757..184299)
                     /locus_tag="SRR1747048_scaffold_1_prodigal-single_208"
     CDS             complement(183757..184299)
                     /product="hypothetical protein"
                     /codon_start=1
                     /transl_table=11
                     /translation="MSLEDSKDNLFTKAVAQSEKADTNTSKGIINKNSGSSMVYDKEG
                     NVNLSSGNYTQYKHNAKAGSATEISLHSNTITVQKDIVTSDLCVNYHKLNSQLYELTN
                     MKEVMNTSIGNLTMMGTVLVKVWEPTLQKWVLIRRQVRVPVFSNILDPYAVDKNIDLD
                     LDDAYDNIADYKISKDNSRK*"
     gene            complement(184316..184672)
                     /locus_tag="SRR1747048_scaffold_1_prodigal-single_209"
     CDS             complement(184316..184672)
                     /product="hypothetical protein"
                     /codon_start=1
                     /transl_table=11
                     /translation="MSSLKNTIRSNVVNRSDKYNISQQKIAKVIEISNSNCYTVSVIN
                     RDGANTVEYNVAIRKDNNDKGLVSWEPAVGDLVNIAEDGRRFVITGRYDSSVNNSTNY
                     DYYSNSINSTLGGFLQ*"
     gene            complement(184674..193049)
                     /locus_tag="SRR1747048_scaffold_1_prodigal-single_210"
     CDS             complement(184674..193049)
                     /product="Baseplate hub protein n=1 Tax=Bacillus phage
                     0305phi8-36 RepID=A7KUS1_9CAUD"
                     /codon_start=1
                     /transl_table=11
                     /translation="MANNLSDIRDKWAEMKVSKVENTDMDIEDFVPNIYEMIKEDCIT
                     EYLGSISDSLNKGKDDYKNVAYYCEAPYSETLGYDDKEKVWVLSVDGIEYSKNMLDMG
                     SIDGDTYGFSFSDIDDGGKSATIGSKTYKGFEDYIKSMNCVSSGGDDRGGIKVRAAGV
                     DCAEIPHYEAVVVYNKDTELEALTWDQIEGLAVSKKAEIQYAPYLINKNKSDDPDKWT
                     LSERDKSHSVLFYKNKQDGITTYLEVVKKDASYLFSSSSDYAGGTPMLVVGAGKSWGK
                     DTVLDGYKAQRRIKELLIDKKSSIQDMILILDAHTTTAVRTAPTYTCYTSLYYFPETV
                     KNIIQSWIDKQDGRPLSRLTYSPFGTDKYGRLLGTLYVKMKMNGESVWINVSKYVQAG
                     TNLTEPDPDFSGSPELEGIYNGLSNDAFKIGSYNNSYRFIDDSNVSGNESFEKMIKLH
                     ESLTGLEWNAEKECTVLLGDSFFLIPPQSIRNVSNIDYTKVPLLRSKGTMVKNQANRE
                     QVLEMDVFFYGENGINGIPYKAETPNGTEVTYYMNGLRALFAQFRICPFLPIHNYYIN
                     NVLGIEAVTMVGISLDTVEGFPKLLKATLTLREFNYRVYMPDLPIQYVNSDTGKIQDF
                     EPIFAKCFEWEVYRYYYQRCIMHGEEISKYTYNTYEYGEYYYSYKNVLQRANLTSQSI
                     EFYVPDDNWLTKALQCKKDKDRYGQMISSVSLNDDESSYVNEIAGDDPLVDNDTFKSK
                     LKTLLKDSKVQLKNKYNTSDSVVGVNTNDIYRTDDYATTWSKSRTHVMDVKPSDLKTI
                     FKNRLNVLFNLGWVNDVTLDEGLNSANTAVVWTFNIKLDTSKVSLDNIREYVRDLSTK
                     TDEGASSANFFKDGCGKYIVTAQYDENSKFVGVSAAYDAGLAAIMAAGSGSNKPSEVS
                     TTSEVFNYANYTDPKAMKFVPYIKDLNGNSVSIDLDLLHVVTQNTFTEMYLKAQDGFA
                     PQFMGGGDVTFEIMFTTQDLLVVSLMNQLPAYALQTTKTYRRVMPCFPVKAKNDYLQM
                     LGINECLVENVNVTTVDGFPGTYQIQMRFTSVDRTLRQREALRKINTDGFTSDIASTN
                     IKDYFSLEEALAQSELYPDLDLPSLAELEKLGWSYLKYANENRAYVDPDFYIIYSYQY
                     SAQMTKEIVKTYLYDKYYVAAEKDKEDGTETKTVGQCSASDSVLHMEDDSGLVLATKL
                     NKIMGLDVCDNSQNSVSKYAQELMSQLNVAGEQETLFRKGSMFASDNFDDLMELGTTL
                     SCLTAYGIENGWQIKEGWFATLSQTYVNDLVERLKVSGINKANSKKEDKEAKWVNEIY
                     TKRRNAILAINEILYSPMELEGGNRYADLSCVADAFCKVFDTDAGIRLLNILDPMGNY
                     SKGGLKKLATTGGESGGASSGHFSEKDGYYYGDSSYTTDNAGEKFDEEVWAEGNLPLY
                     LQGYIYAAGCCRTGQQYNKSNNDWAPQQFINGDTNKPNIRYKDNKVVKAYDENDKDIK
                     KIAKDKNLGMEDAYWYYVATVGDFFGAWGIGKYNIKRIQDMMCPKSQVNYKCKEMYDL
                     SKDPKWCEKGFLDPYYNYQGYRSKKGRDYIKAISTNACDNCVAFIRVVLQKLKEMLID
                     GYFISEVDVIAGNYDQVKKEWDEYIDQWDSSLNYNSGDQDHGGSGKKLQEEALNDAIE
                     KKYGMSKEDMDALIEDDIPTSYSQIFSARMIYPVMLMAIDCNAKIAKLVTKRNYDELN
                     NMTLGTSVGTADCTPMNKFLQALAGIKMLGTTMETDTDAITSNAQKIFNTLMQEIAEN
                     FSNDPRRYVLHSFYDMLTTDKRGRLVRAFPTFYIIFVDEGRRIGTWKLYDNFYNMSAI
                     SNIDIVKSRKVPADTCTFTMSNLYTSYASTYDNTVYQQYVDVYGVKDYFNSIFSPRAY
                     LNTEEMIRGRKQLTDTTVLSAGVRIHVRMGYGSDGSKLPIVFNGKIAEVNCGETIDVV
                     CQGDGHELMNPLNAFGELEAKSLEEAQSWVTICKDIRGAIARGGETPKNLVAKLMTAK
                     YGGVVKTAIRKMFNNRFFSENPFGIYHFGDRRFKDIFADSEIVQNLYEVSDEAILSGV
                     TALVPDKSESNSTPTINCSIQDKSMWEIVNLCAHAGDDYFAAIRDFGMRSTLCMMKGN
                     HYYAYAYKKVNSVIYERRKPFQQYHYFDSYNDIIYNSIEATETNMKTNAVGTWQATDF
                     IWGHEQATVGPVYLDMNIYPEYQKSMTVDTGLIASGNGGIDIPLITGLSERWSTDADD
                     DKVNKQLARKITTNVLRESVKDMYDGQLCVIGDPSVKPYDRFDIVDTYEDMSGQMEVE
                     TVVFSMNSETGFTTTITPDLIVRAVDCTQETSYQNVTGHFLATEGIAVTARLGMAKLI
                     ESSATATLTSSIMSSAKLSSLVESLGGAEAWASLNQLITSTTVGTETAGVAAVLLNPV
                     TLIETVVAGACIFIIAKNIQAALFNWLRNVQALTVYPINKYQRQLIAGMAGHRGSVMG
                     YPYKQSKDSIQAMIMAGYEKITDVPIVGSLTKSFCKGSNVDSVFEHWRESLGIAQMSN
                     DTNLSIENLYQEICGYASKEYSSNGAEIQALKFKDRLLSFDTKGKTDQTFLLYQIGGI
                     DDPDKKEYESLPPDEKKKVTIKELPTNKRVLALTPIEDDDEIKLAKSGGHSVIKNFKI
                     AHATSALEVGMKFEGGDRVIKYITDNEGKVFDLPMIQTDAIYVIKVIMQDEALQGAEL
                     TFNSGTRVNDSRSWKSTGFAFVLDCDNKDSLITAIKNARKQTDCETLGPNSKKIKRHV
                     FSYQDTDNGVAITVYPGKSGE*"
                     /db_xref="UniRef100_A7KUS1"
                     /db_xref="A0A024QIL9_9BACI"
                     /db_xref="cbv:U729_3133"
                     /db_xref="A7KUS1_9CAUD"
     gene            complement(193134..202481)
                     /locus_tag="SRR1747048_scaffold_1_prodigal-single_211"
     CDS             complement(193134..202481)
                     /product="hypothetical protein"
                     /codon_start=1
                     /transl_table=11
                     /translation="MANFNKNITIYDNKYSVVKGRRADGTFRSGSETLADRQKRVSTK
                     FADDITAIQDFVDTFANQSKVIFRDDNTLVLKTSHKPFDRVEESEAAKKALDILNTNK
                     FFNTITNKTSPSNVTLKYHNLANINTTASYDNMSHVFDKYQNIIKSNGTIVGYDLETL
                     GGMSDGIWNPLGITEFGINKQHIVNGKVAKTTSENIMLSGTVNHTAELNKIRAVLMSP
                     NGAKKLAEDPQYRGLLVSAKRYSMYGHKDTKIHFDGKKGYGVIDSFVGEKGEAWGNLE
                     QITAGVNKFINIEKQASQAIDEASGLRKDVKTSIDYIFDIMKTGNDQHGLVVGHNIRG
                     FDNAALNQYVKKLYNSDKAAQKYITSKMGILGINTPGFHLGPIAQADSLNFSRVVNNK
                     NYMGALLDVSDRGRQILAQAGRGINKQENIGAVFFPHLFEGAMAHSAGNDTAVVNAFF
                     THRFTEDYLKKIGIDQDAIGTFKGKTLIEAMNDMMGSFDNAVDIKANRQQIFMANKTM
                     NGSFGGKKVFNFTRDSQGNIITSTGHFINPNGGIEYNPVHGKQIGVVRNQPYTIVNYG
                     SVNTSQYSGQLANLVPEFATDEAYYLNLEQVVGDKYKSRTNPTQTTMLFSTKEEMEGF
                     IDSYLTPFAESTTGGGYKYLGNRKVAESYAKQYMLTDKGLEFNQQQWNSMFEAEQIKG
                     ALNSNFERRYEKKAAENFLFGDKSAKRIGESLDFIEYLNKKNLSAMTADDLGRIYYNK
                     YSGMKVGNVEITKNLADEIRENIKDTFGFHPRDENGKPLEKKILLDATADNAIASFEH
                     VKEQEKYYRNALNTVFKAHNINPSQHGSYGVTIAKSGQVMAAINNDFITLNDALSVPV
                     ANSVGEFMDLSEKGVRNLALNADTQLMPKALVDNMYEFKLSKDFYFNKKASNINGLMS
                     PKEYQNIIQYSLDSSDPGMNFIDKLIKIQTGATRQLTETERIQSGRQVFYQFVNDELS
                     KDKVLSKNQHIIELGSYVQKKDYNLRHALSYLEQGISEVREANPEAGVIRSTAKRGIK
                     TNYLMSKYRNNLTPEAMAETMKGIGKTVDVSSAKGTERKKMVEKLVNSFIIDEGTFSR
                     DLKALHGSNTDAIEDTMLAYRTLKKQYGTFVNDLIDAAGNVDMNLVFNEKSGRLFVQK
                     GEKMVDLDNIARIISDQGALYGKSGSQRLAIHHVLEYDQRAKALKYRTNLDDHFGGMK
                     TLVKRIDKLAEKGEVDLDSFRRAVGKLQVDLNEAPVYKYNYGSLLLANSPVDIRGVDP
                     LYPELFKEDGEFHSIITRMSNNDKFNVDDLQNIMERRIPESLEPGKLDPMQRSLMSPD
                     VVPILQEFNRATTNNSVVDRILKHINDTGKETKETKGIKVVNELYIPQGSGGFDNYGR
                     PVSVSAFNRNWIKANTIEEASKTYENLLIGARVIDTKQVHANIYKNVKEVGNLAGDFA
                     IRQLNMSNQNISQLVKYKRNSVIDSIINKYSNDPDRKYIADDVEQIMSEVEHIVRGSV
                     YEQGKLMDPELFERLIGDNPQDVRKISYNLNAIPAIEAMLEREDPEKLIKTKIPQMRE
                     MFGELKRDENGHYRYVKTPGTIIKRGETIFPYEAFGDIEKRFGSKFPESVLSLKFRNK
                     EGIELSEAEISKIINDTFGKQDIDIKDVINLFSNGDEFTAAYEVAHISQQELPKTFSN
                     SAEKSMTRIPYAKTGSHDPRIRKILTDTENDHWVKNIVLRDETLDAWYHDLEKAYKDG
                     GKTAKDILKQNGFDTIQDLKEAAKRERLLYRDFVFGENSIFGMVSVIANDNVTGHENM
                     GHQMSSALGEAIRLTGKYTAKPGASNTEQWESGINKVAEIIASDPKKFGFIREMDSSK
                     GVNEAKTLDISQNLSLLFSTNTYDKNKKGIEVLDSEKIVNLFREIDKTILKNAPEEDR
                     LVHTNLEGVDELVGAVKTITVDGKRHAIGSVGVTSTAFAEDSEVQSGVSQEYLDAKKA
                     LRQYTHMLDQVKAIKPEDLTEQHINLLKILPERIEEIRNEIDAMSDGAAFMKIDDQLR
                     NILSNSALNSTTERRLSNLIANSSDPYGYTKLIEEASDKLIARNKDGEFEINKKYKTD
                     NVNRPWLEDVKQQITFNPLEEDELTEKMLKEEEYRHLEPIYNEVVRKRGMKLGTDSAE
                     LFYQGNIAYAGAKFNAGGNVDLQPLLDKGVEVVPAEKYVGNLGRASAGQFVSSYADKT
                     ILLDLGENYANMSETGNRYIAVPGLGNVVNSQEIKRDWQKTAGALANTWQEWSNLGFN
                     DTEEGLRLVSRMDDLYDKLNTESQQIVKKGNVFAEKAKVRVNAPAQRLKIQATLGESE
                     LHDPLIDKIRANTPDNYKVDEDWFRDNATILGKSVSEWEKHGPNGPSLYYNYRLSSMS
                     DFQNKGYFDYDFMRQMGFTKKDASGNMVPITDKTELRSEMINYLKTHGTMDISDRYPN
                     IYDTSALTNYTFLDTTLADNATAIAGHTLSNLNGDLDGDSDSTVKIAKNNVNYLLYNK
                     HKEDSMAQMKADLKAQNIDIDSLDKDMVEENLRRNTIQSMKQNNVRGTAEELGEAYDF
                     FRGKELESIRVAVDNAKVVRENVAETLAKDSGRAYKSMALSVDGKNLLAEVEGGRSSL
                     GRLRTFNRRENVGAGELVKSDNELKDYFAEAVNVLDKQPDLFKGEKFKYVEGMREIGD
                     KESAKTVVSFGNNQREALDEMLYILQKSGSQMADQAETAALGRIQQNKYVESLLFKGS
                     KDAIGLVDAQLYAMKQASDNYFAQAEKDTERRLRLSGMSESEIRNSPELKSIALKRGN
                     ITLFSGGSEQDIISAKKLKMYAGDDRFMSFGGTMQSIRSGRATQETREDFLDWFERYG
                     KFSTVASQFDTWADDGTLSESMINKASSYIDKYEKEGVKDAAEKGKAMYLAEHYYDTI
                     DTLNKNNESFRADANLFAVFGRNGGSVERLVNVEGASGESHTALIQSLLSGQDVSYKD
                     HDFEKQGTRVMADRLKNINNFKNITKASSETLEHIVEGGKDSLLSSPASIIGFSAIGL
                     AIGVAAAGYAGGPLKKSKAVQDEQQQRQQTDDRMTVPEFFDNQGGFVTGNSQQGYIIN
                     INANTKKGERHMKRAMKEAVSASVGGAVSINMNFKSNSSGGWSDKDIEKIINNYM*"
     gene            complement(202541..208969)
                     /locus_tag="SRR1747048_scaffold_1_prodigal-single_212"
     CDS             complement(202541..208969)
                     /product="Uncharacterized protein n=1 Tax=Bacillus cereus
                     BAG1X2-2 RepID=R8F860_BACCE"
                     /codon_start=1
                     /transl_table=11
                     /translation="MARKRRDKKRDPSTLERLSKVSVTALAVGAGAVFLNRNKSVNKF
                     LTDTASPLLKSTKGFKKDLIGRDKKNLMTYYRAYQKNFGKNRSKLRDEIKRRKISPLA
                     LNVKNSKAVRDALEHKQFVSKTGYKALEKNKRIAGKILARQELYKYFLQSEKYKHLTE
                     DNARQIVKNVYDKLDDEAIASKIIDEMIPKTMEGIGIEKIDFNEIFTLINEVKKKSSP
                     KTNSLDPYLRKNKDLFDSLKGHRTREESAFDKVDKFFKKFLDVDINSEKFITSSKAAT
                     IGDLEDNLEKFDFESPLYEKMNVTAKKPSTRSKRKEFDYDTFIQTLKDMYGEEDYRNV
                     VLDPSIRIKDGADGPEFFSVEEMSETMKNIKNGFKDTLPGQILAKGFDDKRGMPDIAI
                     IPADTKSAFARARTFDIDEVGQAFKEDRERNISSTPSLYMDGYLYDMRENADGKVTID
                     FDSGQRVKMVSGYKRRVLNELLGTTDEYKPEAFHSELAKKLGLVQDGKFNPINHLMRS
                     LTKFEDPNWEFNQIESIEGIYLSTASPADTVKDMRSLGTAETEISKYKSRLHRNEETV
                     AALLNKKLTGITDETMEAIIDSGNITEKQRDMLQALMDGDITFYIKAAAFDEAGNYNL
                     KDIKNDKLRNIVNNLITDTKATLDSTETLYKKGAALPILELEFDSSTKLNLEGQLRIE
                     TVKDILLNKQGTDDAMFNWIDELNVNDIPITSKDNAMLKSMGTLAVFEDRTHLGTISN
                     FTSAVNSLYENTDYTLNTELELNPQMKNRFENDLGSIKSDFGLFSIGYNKNLNEEYGT
                     DYTKYGLIHMSSASQILTYNMNEGIKFNAQALKDTVRELNAGRNDPEHITELTINLQY
                     LLSRLSYSVEGEGLGLSANDMGSPLETVKNIALKRLLPAAAIYQGYNVLNYESQKLTG
                     TSIPGAFANSLANIDIASRRLIENTPLYGALNSLAESSVIHEYYFGDRHFNTAEEEQE
                     YYETGYSPVRKGRFWSFGSASEYRGGSITYWEPNYLKRANSDWKDAGIYGSIDNRWAH
                     SWIPTPQHPLAPIRRLLDPYWLEKYHLKENDRPYPLTGKMFTEGTAWGAVLNPTIGQI
                     LKPVKMLPQVKRRLGRDGRDSVAIIENLNNRIKQRAKENDDLMVVNGTDIRNAEYVPY
                     GNPDDDELNVTVSNGHATVQGMNYMDQVKNIREYEPPDGVTYTNDTIDYNSGTVSRKQ
                     QYIVSKAEKFVDELDRSSYNATSITESATNIIKKVNTAIKRKSKHARRIDNSTLMPDK
                     REGTFVYRNLANERLNYDNQYYSDHEIKKMVDRSVYKDYARDVKHSIKDLTGIYGFLG
                     DKAFGTDTYTYRFANAGEMTSFSRGFWDSNIGGLGGEFMEIARRFFPNTDKSRVSYNP
                     LRNNMPDWIPDTYHYGDPYVEIPKGEMRLPGKGYEAMYDLHPDQFGRYGAFDRYKILA
                     DIAPNSTEFKKWKNIAKNTVTDPNLVKEMEDIGVRASKMSGNHEFFDYKYIRNNLEYR
                     KGRVQGISNGQVVLAGGETLTLAGLNVNDQTTEALKEYLKPGQKITYRTYKDKKIDLE
                     NTQRITEAVVYSGSSNINERLLNEGYAEKNKEDNSALGIAGTQSGHQEVMGGLQEVIA
                     HAPLPYVHSKFLKVETPLESYKNELYYGHPFNTWDHPIKGFVTPAFNKNSGKSLAGEA
                     VALGYAYLHFSKIAGKTSSKLLSNVSTFTMATLNPASFLGIALGYATRLSNGKIEGNG
                     GSSLTNAQKGAAITTAISAAKYGWDNADNPLKAATTFAFAGSVISHNLKGVNEFAREA
                     FNKELNFLPGDFKAGAKIGALVGLGVSAIKNSHFDKDKIFSTKFVPKETKERWDIDEY
                     YDRMEYVKYMGLYRKAARKAEFFEHSNIRSTFKELDKNKEKIAKLDRKATKLATKNST
                     NEKIQSKLTEIQQQRQALEEQNNMFFKGGKYTQSAVAYKKKAESTLYGLSPTSTKDEL
                     LAAVPDEYKDHFQAFMDVTDKHEQKQILKYMPDYLKRPLQISWGQKPDKMESNYRYFK
                     RKKMPSMFWKGWKPNVNLKYVKMKTIQNEGMMLSDFGYYESEKAKPMYEAAPSIDDYN
                     NNSGQLYRTNLLTSLHGMGIGPMNISVKTTSAPGLWIYGDVKSTVSDATKVAGYKVAT
                     AAQTLSSLIF*"
                     /db_xref="UniRef100_R8F860"
                     /db_xref="R8F860_BACCE"
                     /db_xref="btn:BTF1_30712"
     gene            complement(208977..209786)
                     /locus_tag="SRR1747048_scaffold_1_prodigal-single_213"
     CDS             complement(208977..209786)
                     /product="Uncharacterized protein n=1 Tax=Bacillus cereus
                     BAG1X2-2 RepID=R8F882_BACCE"
                     /codon_start=1
                     /transl_table=11
                     /translation="MKTNGKDYNQVAFDAIVEKLSNEYDSIIYTEIMGEIFIYRPITR
                     YEYKNIMMADVEDIEKQDLICDTCVLYPDDYDWDDCIGGIPNELCTEILDKSCVSLED
                     MGILLEMYRDEMHELENQMTCIITKAFPAYKLEEIEKMDTIKFTKLFTRAEWILENLD
                     GLEVNTDVVEVINNALGKSKKAAIDENKETEEVAAEANDEENKTEQPQKSNRPAMSPE
                     QYRQYQEFCKKFPEFDMRTDYAFTGDTGMNASTVNPAQRVGWGISDRYSSR*"
                     /db_xref="UniRef100_R8F882"
                     /db_xref="R8F882_BACCE"
                     /db_xref="bcg:BCG9842_A0104"
     gene            complement(209788..210180)
                     /locus_tag="SRR1747048_scaffold_1_prodigal-single_214"
     CDS             complement(209788..210180)
                     /product="hypothetical protein"
                     /codon_start=1
                     /transl_table=11
                     /translation="MKVNEKAKITEEEIKEVEEMDTEEIAVQKIIDKFKKQYKRIYET
                     DVAGERIIWRPIKRSEYREIMAYEDKELSDREIVYVREEMMAKKVILYPKTEDIIEEF
                     AGVAEVIADECMYYSGFMPNGIKPTKQL*"
     gene            complement(210201..211304)
                     /locus_tag="SRR1747048_scaffold_1_prodigal-single_215"
     CDS             complement(210201..211304)
                     /product="Virion structural protein n=1 Tax=Bacillus
                     cereus (strain G9842) RepID=B7IZH5_BACC2"
                     /codon_start=1
                     /transl_table=11
                     /translation="MATRDYYTYGTNLSDREFFTTTVNTPYGIKRYFSNVDSEIYFGN
                     ILMEDIYKFDFTVEEKKLPIYGYNCFYADIIVPGQRFVSGSFVLNYTNSAHINDVLSK
                     IDDSIMNKTILESEVYNPGDKERDKPLWSKNFDIMLGYGYYKSDLPTYNANCQTICGV
                     QISGMQTVLDTTGQPIMEVYSFVAKDFIEGDGTGMTPSKDDSTKKDDKNDDKGSTSKT
                     DSSTDKVICADANDSDDYSKKYLEYQKSDGSDIGVVHSILYADDENSYYYIKVNIKDF
                     DGNVLNISDFKLIIDDQRIESNIQFTGKQDNNGIIYVSLLDHPTISKYINEILYDKDE
                     TDPKIGCTLKYTLTHNKKKYDVLYEGNMYLAKQ*"
                     /db_xref="UniRef100_B7IZH5"
                     /db_xref="bcg:BCG9842_A0102"
                     /db_xref="B7IZH5_BACC2"
     gene            complement(211304..214042)
                     /locus_tag="SRR1747048_scaffold_1_prodigal-single_216"
     CDS             complement(211304..214042)
                     /product="Uncharacterized protein n=1 Tax=Bacillus
                     weihenstephanensis (strain KBAB4) RepID=A9VUY0_BACWK"
                     /codon_start=1
                     /transl_table=11
                     /translation="MATYFNIDGYNSYSGCDAIVTAQLANIDEDSSISKNCYILGSLQ
                     TLSTSTHQDKVPVRNIGNINAVEYTMGQRTIAGSMVFAVFDRHFADEIFNDLKEYTND
                     TVILADEIPALNLTITLANEYGSRSRMALYGVKFVDEGQVLSINDLYTENTFQFVAVG
                     MDPLTAEKTEWAKSTSKSKKNKTYISKGNTPFPSYDGKSYPGSSGKPSDGEGNPQGPS
                     DINKYQPDDDGNKEPYYRINQPLAPGNKGIISVDLNDHPDVTVTITDINTNKSYNSVG
                     ANLSNNIWYVELSEGNYNIKFFDRKNNKELGSEYFSINSKLGNLESSNNDYPIIVNMT
                     HNSAEIEANDSRHDEAVLIDRTNQIVYDHIPLTKSTVTLNEESIGTNLISGNVYELYT
                     INSKEGYSSKSKSIMFSPLERQDYDVELLEDYVKSNKKLWVNDLNEFDYHALYNNEDD
                     NNLIDKVLNAPTATRMTRNFATYAAAPVNRATPTDKEAIKQEVLLYAIKLQNQLALIY
                     NNAIAENSIYNNNILNLDIQINDAINRINLYKIKGHKAYYMYSVKEQDEMKFYGTPNV
                     RYYLQPIFNQCKGISYNYCCFNNDTKEDLNVYSDINNLYAYDFNNYKTKYAKYSKDFL
                     YALIARDNFYSDKYMIDGPYCYYENNILYADVDYSETLQKGDYYLCIASIYEVLDHTP
                     IRKYKFSTDDKHLELDNYKTSITKDNYYLTWIEDNEFNSICKPTILCTYEDNSDLVDF
                     ESSLIKNYLKSRIDSIKARYSYSGVLESIYLSLISETLSFKNTMYRLQQEFISQFDES
                     SYFLYLDEIFYDLIRQDYESYSLVCSVQQKNKVFNFSSNMDDTHLVLIDYKIGEDLPT
                     KSTLYDTNTVDLTDRNSDYTLIYMIDKTMVYRSGFLLINNVTNKVYNYNMSLEVIK*"
                     /db_xref="UniRef100_A9VUY0"
                     /db_xref="A0A024QHT1_9BACI"
                     /db_xref="bwe:BcerKBAB4_5752"
                     /db_xref="A9VUY0_BACWK"
     gene            complement(214126..214794)
                     /locus_tag="SRR1747048_scaffold_1_prodigal-single_217"
     CDS             complement(214126..214794)
                     /product="Major structural protein n=1 Tax=Bacillus cereus
                     (strain G9842) RepID=B7IZH3_BACC2"
                     /codon_start=1
                     /transl_table=11
                     /translation="MANMTTEQYTSTYSSFGGCDITCTFNGKVIGELQAISYSINREK
                     VAIYTLGSAEPRSFSRGKRSIAGNLVFVSFDRDALLAELGTEQKISKFKANDAYAFMS
                     NDEPRFMSVEDWDKYMSELASPNGFTGGGETGGTSSDMVNDSATPVYADELLPFDITI
                     TLANEYGQKASIVLYGVELLNEGMGFSVDSLTTEKAYTFICRSVDTMKAIDENNAGKI
                     YSTW*"
                     /db_xref="UniRef100_B7IZH3"
                     /db_xref="bcg:BCG9842_A0100"
                     /db_xref="B7IZH3_BACC2"
     gene            complement(214837..217803)
                     /locus_tag="SRR1747048_scaffold_1_prodigal-single_218"
     CDS             complement(214837..217803)
                     /product="phage tail sheath family protein"
                     /codon_start=1
                     /transl_table=11
                     /translation="MSMTLFDDELTLPGVITQVVPDYSSGYDTSAWGTTESVTIIGTA
                     FNGPVGKPVQIATPEQAKYIFGDSFDTATKREATLVAEVYDAWQRGCRTIYAVRVSGD
                     EMYKDYDLAVESNLKLRISGLFPSNGNKACYMTFACKQGSSTAFGDEEGVIKIYKPGD
                     KTTIDEKIAGVVDSIDELLVTTINLDENGFERGSRLSDLLDTINNNSHNNVLRVDLVD
                     KDGVPRTNSDPEVQQLTVAAMFPGIYTICRDKTAEGVTLTTDVKVVADQTLSGAESEP
                     VWKHLIANTNPDKPYPIFAENISTFDKLLPSGIVVDANFDFLNDTGVIDRILVADNVD
                     YEGVDVTGFELYKKLGSGFARTACLKKLGDKLVSGSVEEGNAVYEPRYKVIAAPDGDK
                     YKVVGINDGIYSVLQMHESDYLVLAAATAETDLSAKLPKKKDFLFVESNDGIAVNDAE
                     QNKIMNISCKIDKEDLNAMPCKYDIKLASYPGDEDVKSKLMDEQILRLPCVTKDAAFD
                     HGVEKGQLAFVLADGIIQKFDGKKFVDAEAGIVELSRVLVEESGELKVYEKGTETTDS
                     GAVKFTAVADPFTSDSGTYEYLVAFCDDEAFVYKKDDDKIVPFMSLKDLADNVISTED
                     FMLVAAEPDIPVLDCDNITFIHIYSDMMDYCTVEEFVKELNECEMLNDRFTFECVEGK
                     DQDELEGLVLTGSGTNLALDEKGNVVTAYDTTLRIPYTTTDNFARHLAQHCLYTSLKS
                     YPTHGVIGCDRLQGISLNNIADRVNEICNLDLDMYAKKSNGRNMYDANNEPHPIGRCL
                     SVTFMQYTVTTGNGYYYISSGAAGYAGMISTLDPDRSSTNQPFNIDSLQYTLSNAQLT
                     KLNTIGIVCCKESPTLGIVVVDGVTQAPATSVYRRLSTTKIINAIGRILKEVIEPFIG
                     KPRTLSNLNAMETAIKSALNKIVGVLINDYSFEIVTDSASARLGVVKIDYAIYPAYEI
                     REVRNTITVTENAINE*"
                     /db_xref="cbv:U729_3077"
                     /db_xref="A0A0A7G2I2_9CLOT"
     gene            complement(217826..218614)
                     /locus_tag="SRR1747048_scaffold_1_prodigal-single_219"
     CDS             complement(217826..218614)
                     /product="hypothetical protein"
                     /codon_start=1
                     /transl_table=11
                     /translation="MKQDDFKQLEDILTTLDVTLLNRHSYIQNEFDSIPTSDLETKKK
                     RLRAQGNAQVRDFVSMVGLIVESIFEDQHVEYLPYEKTYSVREDMDQTITHPYIAWRI
                     VHREYRDKSALGPYIRDTLIDDEGRTGEVSSECFQTRVRFYIINTEMNLCWDLMDEFE
                     DMLIEYKPHIKKQGIVNYYFDQQLEDDFAQDFRDIVSILTLDYIILTEKNRVIFRENT
                     KSILLRGEAVNEDGSPITASGKVYTDNEEEVLASLKNNTDINRK*"
     gene            complement(218618..219682)
                     /locus_tag="SRR1747048_scaffold_1_prodigal-single_220"
     CDS             complement(218618..219682)
                     /product="hypothetical protein"
                     /codon_start=1
                     /transl_table=11
                     /translation="MIINYEKNNINYKSSININYNEMSIVLLGPADTMNEKCNIINPM
                     SLDNAIILYGEDSDLAQAYKQAYAITDTLNIFTVNCQTVSDYINIIDDLIQYDFTFIV
                     PIGIYLSDTFYDPSTQRTRSFVFYYLETLKNVNSLATLIMTDKHAELYEDIDDYLTKM
                     KKVWNTIKRRTGFMSLLTNYGSNLLITLNMLKDIKYSNVILSALLASCDLPNYPKSIN
                     YTPIYDLDVNDLTGLSDFIHFKYNYMTESTSIENLVNCRTTRNIYKNAIIDMIIKKVI
                     KVMDLNEYKGKLYNAYTKLQISNKITNVLKPYINKLFKSYELINIGFVKTGPSFGYIY
                     IELSIIPFGSIEELKVVMEV*"
     gene            complement(219657..220127)
                     /locus_tag="SRR1747048_scaffold_1_prodigal-single_221"
     CDS             complement(219657..220127)
                     /product="hypothetical protein"
                     /codon_start=1
                     /transl_table=11
                     /translation="MKTDEINEKTVRLLLNRYGYYFYIIKRIPNTRCTCVDPTTKDPD
                     LSCKKCLGLGTRVKIKKVFGAIRESQERETSVAQNISSTPKIVYIDGLEYVNKDDVVI
                     DSENVYNVLHIQYHRGGKGSQQFTRLVCPNRKSNTAKFAKNFKEVLHDHKLRKK*"
     gene            complement(220131..220874)
                     /locus_tag="SRR1747048_scaffold_1_prodigal-single_222"
     CDS             complement(220131..220874)
                     /product="hypothetical protein"
                     /codon_start=1
                     /transl_table=11
                     /translation="MAQFEFPDDKPRVLAGREKIPVYMFIDPDEPNIVYFQHNDQVEI
                     LDNSEYTLNVPSFEFEDGTTSAKESIKVTTELKPMYVSIQDVKSLAGGLPLEDADIAY
                     HIRQASLIAEYWSCKDSELVPEKLADIFGTTEQIKEDYYPFHMFIKYQAVVDCIREFY
                     IAAVARPSEYHDVLSDLERKEKMDLGAIKDLLDALTGEAEDWLAYVVTITADPQWALR
                     GKYSYAITNKSYKPYHPTLLDRGGWNRGY*"
     gene            complement(220874..221896)
                     /locus_tag="SRR1747048_scaffold_1_prodigal-single_223"
     CDS             complement(220874..221896)
                     /product="hypothetical protein"
                     /codon_start=1
                     /transl_table=11
                     /translation="MANVQNVFCITGIDTNFSKKTIIIETNFHVDANTVDLDTVRVYS
                     INNEVDIELPQTIKIRGKKIYVYLEDFPTPNESYYLIVRNIKDKLGRVLADAFDKRIY
                     FDFGSMGELKIVSPKDQYLHTIKDEPIRIKLAISNEDTETKYRFEISSDIAFFNKETI
                     LISNSKAIEMPNNSMYELGDVSKENIVYATDEKGNVLVDENGTRVIESSEIVVNLFIK
                     KNEIFYLRARLEKTENYFSDWSEMVQFQTCYTAPLEDESGYLDDNVISNREAFEDFLS
                     YEDMFAEEDEVAPEIVSKSEIGKTNQEFYVEYNKNIKFKKTDESQFTEDGLLYIGKTF
                     MTRRDL*"
     gene            complement(221889..222386)
                     /locus_tag="SRR1747048_scaffold_1_prodigal-single_224"
     CDS             complement(221889..222386)
                     /product="Putative uncharacterized protein n=1 Tax
                     =Plasmodium knowlesi (strain H) RepID=B3L857_PLAKH"
                     /codon_start=1
                     /transl_table=11
                     /translation="MKRAIAKIRLAPGNAGWFDPLTNIYLTLSEKECFVYNDQDTSNI
                     RKAIKENKLELKEGRLPSPVSKDKKEVVKKKSVNKLEEPEQVKDEVIEKIEVIEEKKE
                     EVKAERPRKKVKRKPDDSNKLLKQEEEVKEEEAKKEEVPDESPLAKVAELIKEKDKAE
                     ENNNG*"
                     /db_xref="UniRef100_B3L857"
                     /db_xref="B3L857_PLAKH"
                     /db_xref="rsv:Rsl_496"
     gene            complement(222409..223656)
                     /locus_tag="SRR1747048_scaffold_1_prodigal-single_225"
     CDS             complement(222409..223656)
                     /product="Major head protein n=1 Tax=Bacillus phage
                     0305phi8-36 RepID=A7KUP9_9CAUD"
                     /codon_start=1
                     /transl_table=11
                     /translation="MSLNSFLNEINELKQDVKEAVSEGVAPVVTKEGFDSMEKMVRNA
                     YGDYSKGAMTIKEAITTTDTIKLIPKVIEGKLREAMEPTYLGTQFFQKVRVDGGSSAV
                     YVIPVVGELIAYEVGEGTKYQESRADVNTLENATLEIRVKKFGVRVSMTEEAINDSSW
                     DILGINLRKMGQAMGRIKEEQIFNNFSQHGKPIFDNNLRQQLPEAGTTGLGKDGNYND
                     TLAVEDLLDLAMALLGQGFNPTDVIMHPLVWVVFARNNMIGNGLTYGALGGNYVHPNG
                     AIQGTPAAFGMANNGDGQKFIMRPDQIQGRIPVMGLTVSFSPWIHFDKMGKKFDMYCL
                     DREEVGIIAQREELSMDDWVDPERDIKLLKCKERYGIGLLNNGRAITVAKNIAVAPSY
                     PAQPVINVRATESGIGYPDRPTN*"
                     /db_xref="UniRef100_A7KUP9"
                     /db_xref="A0A024QIP1_9BACI"
                     /db_xref="btn:BTF1_30772"
                     /db_xref="A7KUP9_9CAUD"
     gene            complement(223679..225277)
                     /locus_tag="SRR1747048_scaffold_1_prodigal-single_226"
     CDS             complement(223679..225277)
                     /product="hypothetical protein"
                     /codon_start=1
                     /transl_table=11
                     /translation="MALMPYTNMSQDFMQPGAYGEMFINDGIPGHRRDGQRINRSNNS
                     LNINDHDVLNFKYGLDPRLPDQFRYGWAYGYNAMVIPKGRIVAADPYLMVMDTDTNHY
                     LNAVTIANGGKNVRLAQPADFEAGGSLEKYTGVAEFLIGKIWVELDGEINEDEDFLKA
                     NGGNVGVGGVARRDVRPGNIPVGILERNEYTRFADAFNGITFGPIRTDAIVELPWFIE
                     GEKALKNPWGSVVGNVKPGDEVCSDENGRFVLSPLSKRHPDHAAVMADMELYEEARRQ
                     VIGEVYATDASLLPEGAARFAQWALDDRLRFNDYNPYIYPTSNRAGEDFVENPPTLYQ
                     SDFRYPGYPYDRTPMMNDLHMLASSREGLYSSRFDEAHRLDRGIPGLLDGTNAVVKAY
                     GSSEKSGDIELAGDPLLKVSTIGVLADQADIDDPERREIPIIFPSTKLESLKVQIGKD
                     TADSCIITETLAPGAVLECGKFDIVYADLHKGLIMIKQREVADKADMKCPVYGAYVKR
                     GEAGVPTNLDWDGCKGTVRILMTK*"
     gene            complement(225298..226719)
                     /locus_tag="SRR1747048_scaffold_1_prodigal-single_227"
     CDS             complement(225298..226719)
                     /product="Protease/scaffold n=2 Tax=Bacillus phage
                     0305phi8-36 RepID=A7KUP6_9CAUD"
                     /codon_start=1
                     /transl_table=11
                     /translation="MAIEIREEVDAQIKFVPNYIPGKDLNESLSVNPISEDSIMVDIE
                     GIHSVITRNLNYYEPHCLETSVPRWTEPYERPLIMHHKEQDGVTIGRIKQCTYVDSCE
                     RTKGPGLVFTCNVGNKDGIEGIKNGTLVTTSIGVMVRDLRCSICGKNLAEEGECEHVK
                     GQRYDGKLCFWIIKDMEPKELSYVIVPSDKYAHNIKIYKPDAKMLGVSESYNNEDEVN
                     ELSIKDLYYDEISKSLAMKEAKALEEDGEKPEDKQVPDQPKPEGDEPKDDKATEDKKP
                     ENDKPKDDKPEGEDPKGKDEPKDDPKKDDPDNGDAAKDEDKDDEAKKENEALKAEVAE
                     LKKEITKLKKEVTDLQGERDKEKETREAVELKYLEVKKQQRIALAEKVNEMRTSLGLE
                     GENIEILSKSTEEALNTKIEVLKEFMCSGPELAKALPKVNSKISIDESADNTIKQNNK
                     DKKDSNNNIEMQMKEKYNNLLRR*"
                     /db_xref="UniRef100_A7KUP6"
                     /db_xref="A0A024QGY7_9BACI"
                     /db_xref="btn:BTF1_30782"
                     /db_xref="A7KUP6_9CAUD"
     gene            complement(226719..228887)
                     /locus_tag="SRR1747048_scaffold_1_prodigal-single_228"
     CDS             complement(226719..228887)
                     /product="Uncharacterized protein n=3 Tax=Bacillus
                     thuringiensis RepID=J4ABX3_BACTU"
                     /codon_start=1
                     /transl_table=11
                     /translation="MSIRDRLFPPSKKDKIDPVEKELIETIQEGLVKSSPLEFKEVRV
                     DEGISFTKKVSSLFNPKAISNFAVKSVGFLTSQVYRREVFSRPEYNLEEIRDASESDS
                     YIKISFSKYSYLIFKAGWTFKSDNQEAIDYLNKRFKLMSYCTGKPMDILLQEIADDFT
                     RYSNVILLKSRVDSIPGVKATPFDSDQVVGGYCRVDPASVKIKRDKYGNVIKYEQGHG
                     ANKKQFFPRDVIHMYYDKDANNAFGTPRIIAALDDVKLLRKIEGNIVALIHRFSMPLY
                     QWKIGIPEVGFQGTDAEINRAKREVESSSLDGLIITNEKTEIKAIGAEGHALNAEPYL
                     RYFEDRVFSALGVSASQMGRGGAKQDADSMEAQIHDTVKFIQRTISTWIKETVITELL
                     LEGGFNPFDGSADVDFAFEEISLETKLKKENHEMLKYQSNITTFEEARRKMGMKDEVE
                     DEDRLYQRMIADKSSLDQIDRNGEWQERLAKINAAKTAANNSSSSSSSNSSSKSSVST
                     SKSKTRNTSGQKQPSKAATNNNRPQNQHGTSSVKVKELSDLVLDFILDLQEDSISNET
                     VISLYENTIYDYFIRELNRISLRAINEATIEINSVDESYHLLPNKKIDISSQNKELQK
                     NIRTILEDMNDSSSNNKDDISSLSNYCTYRLKLLLEQHAKTTYDFSYIKAGSLLGMKE
                     VYIKQGNEIENIDINFVESLNDVEVFNNYTITYDKRGDNE*"
                     /db_xref="UniRef100_J4ABX3"
                     /db_xref="btn:BTF1_30787"
                     /db_xref="C3IUW1_BACTU"
                     /db_xref="J4ABX3_BACTU"
     gene            complement(228901..229221)
                     /locus_tag="SRR1747048_scaffold_1_prodigal-single_229"
     CDS             complement(228901..229221)
                     /product="10 kDa chaperonin n=1 Tax=Hydrogenivirga sp.
                     128-5-R1-1 RepID=A8URU8_9AQUI"
                     /codon_start=1
                     /transl_table=11
                     /translation="MNIKPARGRVVLRLPREERKEEKTSSGIIIPKNSKSDAEARKDF
                     AEVYAVGEGKILSNGVIMPMEYEPGQIVLFNKYAGMQVIDASEPNYKYLIIRDTDIEG
                     IISE*"
                     /db_xref="UniRef100_A8URU8"
                     /db_xref="A8URU8_9AQUI"
                     /db_xref="hho:HydHO_0856"
     gene            complement(229221..231014)
                     /locus_tag="SRR1747048_scaffold_1_prodigal-single_230"
     CDS             complement(229221..231014)
                     /product="Ig domain protein group 2 domain protein n=1 Tax
                     =Desulfotomaculum kuznetsovii (strain DSM 6115 / VKM
                     B-1805 / 17) RepID=F6CIJ4_DESK7"
                     /codon_start=1
                     /transl_table=11
                     /translation="MADDKQRLGYTPQIKYTEDYYSDYNPPATTQTSNVSTTSSLAQA
                     ANRIDSLIDGLPSELANAIRDIYNPVIDMIYTPFLKDKVIPDKSIQKELIIKINKDDK
                     TPPDPNPKPPGGDPDNPPDKPPTPGGGDDPDKPPVNPPGPDPGGGDDKPSIINVQSIY
                     LDNRSIFINVGQYRKLNATIVPSNATDKTVYWSSDDESIATVDQDGNVYGVALGKCSV
                     YARTSDRRKYAKCRVRVLKNGGSGTDEPEKPDPTPGGDDDKDIHVLRVEVEPKYHAMN
                     KHKKVQLTATIYPDNASNKEVIWYSSDTNICTVDEYGVVNSHDEVGQCKIYVESVDTH
                     KKATCYINVVSDDENPDDKPDDDSHPGHHPNPDPTPGGNPDDDPSKDNPDGSDPDDDD
                     DDDDDGLWDTDDLPELIVKREDIRDVIENEFIRNISDLLDYYFNRLIKQLSGYYYNNL
                     SALMGLNTSSVKKLVGNIEDLTVKLDSQHLKDLALRQEKISNVKLSFFENNFNVHQTT
                     RHIQSFLVTYELKKRYVNIQFGNSKTNEGSLSNTVLKGARQSYDKQYEDTYIDLFKYL
                     NSSIKISDDIFDEIARGYKMKELMIKKGGTR*"
                     /db_xref="UniRef100_F6CIJ4"
                     /db_xref="F6CIJ4_DESK7"
                     /db_xref="ctet:BN906_00787"
     gene            complement(231021..232799)
                     /locus_tag="SRR1747048_scaffold_1_prodigal-single_231"
     CDS             complement(231021..232799)
                     /product="Uncharacterized protein n=1 Tax=Bacillus cereus
                     BAG1X2-2 RepID=R8F8G6_BACCE"
                     /codon_start=1
                     /transl_table=11
                     /translation="MANILPKAQQLKLQNVMNDPVKWAQTFLISYDKNLKKDTPWTAR
                     WYQVQMLRDKSLKKVYRCGRRTGKSEVMVVEALYNATTNRNYRVLLITPYEAQVRLLF
                     MRLNELKNSSPLLASLITSTTKNPYKMEFKNGSCIMGFTTGASSGSSGASIRGQAADL
                     LILDECDYMADGDFDSIIMIAGERPDIRVIMSSTPTGRRGNFYNCCTNKATGYVEHYH
                     PSTHNPQWCEKMEAEMRAMLSEQGYIHEVLAEFGDQDTGVFNKDRLDEALTFYDYSYR
                     ELDCYQKMRCEESGKWPEMLIYDETNPAPPNIFRTMGVDWDKYGASSSILILEYNMEL
                     QKFMVLLRYEMPKAEYSYDEAVNTIIRLNRIYNPSFIYCDRGAGEYQIERLHIYGDEH
                     PESGLKQKVVGWSFSNKLTVHDPVTGEEDSKPMKPFMVSQLQIAFERNNLALSPYDEV
                     LFKQLIDYEVERMGANGIPTFTSKEEHFIDALGLAYLAMTLRFKQLTGVMQDLEVSSN
                     FVTSNVNLARKDDTRAMGLGRTGKVAPEVQEFYENYQYDEHPDEQQKWVKTNFSSSYY
                     NNNSFYNSSSRSTWGSRSGGLGNFRR*"
                     /db_xref="UniRef100_R8F8G6"
                     /db_xref="A0A069DH80_9BACL"
                     /db_xref="cbv:U729_3279"
                     /db_xref="R8F8G6_BACCE"
     gene            complement(232836..236453)
                     /locus_tag="SRR1747048_scaffold_1_prodigal-single_232"
     CDS             complement(232836..236453)
                     /product="hypothetical protein"
                     /codon_start=1
                     /transl_table=11
                     /translation="MPRTPDNEYYRQRIINSMWNNMDPNMTIGDVQQSFASSGIEPVR
                     PGEINPQQAYRDMVNRRQQIQINDAWKNVNNNMSVENFMDQFVGVDGQTQLDINGQKL
                     RMRGIQNRNAGIPEQEIGGDIWDYINRNNINATIGDVQKSFEAAGVQPVNSGDINAQQ
                     AHQEMIGRRQQSQIEDAYKNIDKNTTIEEFMDRFVGIDGQTQQDIDAMKLSNRVKQNR
                     AAGLSEQESIDDMWNYISSNNINASLEDVQKSFEAAGVEAVKPGEIDTQQAVSELRAH
                     RDQSQIDDIYKNLDPNMSIEDFMDQFVGVDGQTQQDIDAMKLSNRVKQNKRAGLSEQE
                     SIDDMWNYINDNNLNASIEDVQKSFESAGVEGVVPGEVIPSQAVSELAGAREQERIDK
                     IWNNLDPNMSVEDFMDQFVGIDGQTQQDIDRQKLINRVKQNRAEGLGEQEAIDDMWKY
                     ISDNNLNASVEDVQKSFEVARGVRPESDLRRVTEEAALTYDGIPESVTKQFDTFKPTV
                     KTLKDGSRIETIDLGNDMFTNVKFDKDNNILSKGYTKGKDAYNVYYNTEGDIVSEAYK
                     HNKVTNNVVEYNKKFEPTDITTTKEFDLETAKGLKSEANKLWEQLQYGGINDQIPYVH
                     YKNYNQPINPNPNPQQPQPKPEPKTKPGPQPEPNTFNPEQPDPTLHFNQPDYKKYKMH
                     DVVADEFTPTPLSSYDRRMKEYSDYIEEYERMQKMAQESALTSEAGARNYEKNKDALE
                     KFFGKDKFSSEDAALKYEEAKLYGPHRDNPNDPLRRNSKAWWDEREELLRKRRAWSKN
                     RQSFVNSEKAARELADTKFLHEVAANRDIYDLLRTQPPNYLGTPEVIKSITDADKWLK
                     DEENIARYNSIPEEFRNQVEGDIKKKRFELNKARRNAKLDADYANFRSNYESLTASQK
                     EQMRRLRRLESRYRKVNDPTRRADILDEINQTKDKIKDLKSQRKSTKKDMKRTNAKTR
                     DRASNIKEEIGNIKNEINDNKIFGSIQEAFEKERAANPSLTMEQYLKDNYKNTRFENF
                     KPKADYEVEQLKDKLQFHKDLLKEKAGIDIAKEEGDIVERGLAKLKKASKLDIAMSTV
                     GAISKYKDSRKQGRGVMSSAARAGVDFAASQLMGPGLYMGLTAFRAAPKALVTGAMYL
                     QNEVRQMNTASRFRVFGDASFQDSDQLATMRQSGMEMAKMANYNLEQTLMGNEARYLH
                     K*"
     gene            complement(236475..237161)
                     /locus_tag="SRR1747048_scaffold_1_prodigal-single_233"
     CDS             complement(236475..237161)
                     /product="hypothetical protein"
                     /codon_start=1
                     /transl_table=11
                     /translation="MKIPGLGFIGKRIGKVISQSGGPEASALKAIGKVGAFVGKGITK
                     GFKVGANAAAKVIGLTEEAADGRTIFEMGKDIGKAAGKKIGKAGAYVAAEGGAQLNYA
                     NFIAQQLTGKAPITSSLLGTNHPVTKIMKAMAPLKPSDKSLIGYKLSKTGKGLVIGGA
                     IMAGVKDGAVAFNNSRIGTNDGTVYNNLLQSNGQGNTWQSMQHNYLNNAGATGDLGLA
                     LHDLHHSPYY*"
     gene            complement(237177..237716)
                     /locus_tag="SRR1747048_scaffold_1_prodigal-single_234"
     CDS             complement(237177..237716)
                     /product="hypothetical protein"
                     /codon_start=1
                     /transl_table=11
                     /translation="MAVGDIGKKAIQFGRNVAYGLKGSTVGWAEGIGIRQIQANMTAD
                     QKKHLLEYGKKAEQAALRNGKTAKQAKDISRDARRELGERILAKQTKGYQVGDFLGYG
                     VRNIYKNKKDGMPFDKAVQKAFTKTVKDDKGNLVKQLNAKAIAGTAVTAGMAARVASG
                     GGLYKDRNGNTNIPVIPFI*"
     gene            complement(237722..238501)
                     /locus_tag="SRR1747048_scaffold_1_prodigal-single_235"
     CDS             complement(237722..238501)
                     /product="Uncharacterized protein n=1 Tax=Bacillus cereus
                     BAG1X2-2 RepID=R8F7K9_BACCE"
                     /codon_start=1
                     /transl_table=11
                     /translation="MANKSNKQISEYEFEVDQEISHELVADEVKRQEVVENRKRLEND
                     LIAADNPWGYSPAGLESKSAAMAMLSTKSGLYARIPITCKGDCCPYSESCMLLKYDMA
                     PEGEKCALETALIEKNLEGYKRDFDLDPSSSFVDFTYVKELINTDIMIERAQALLTQE
                     GVAVEEVYTGSNERTGDDFFRKEVSKALEIYEKHCRRRDKILDNMLATRKAKAQMKQG
                     DEKSIYDMIQENINMDYVIEEVPEEFQEEYSTNNDTNNEEE*"
                     /db_xref="UniRef100_R8F7K9"
                     /db_xref="A0A069DIC5_9BACL"
                     /db_xref="R8F7K9_BACCE"
     gene            complement(238485..238937)
                     /locus_tag="SRR1747048_scaffold_1_prodigal-single_236"
     CDS             complement(238485..238937)
                     /product="hypothetical protein"
                     /codon_start=1
                     /transl_table=11
                     /translation="MAQVKINKERFVEGRFTVKQRVVDTDEIIIDKDGNEVPKQEIVI
                     HGIFSTHDYIEELDTLESERYLLQGVHVFEETFGTNDYEITYEFTADSLTVKKDYVPD
                     KVKVIVEANLYQDENTEYFHSVNWNIAEGIYDDIINGGKEVLEDGEQE*"
     gene            239156..239569
                     /locus_tag="SRR1747048_scaffold_1_prodigal-single_237"
     CDS             239156..239569
                     /product="hypothetical protein"
                     /codon_start=1
                     /transl_table=11
                     /translation="MSSIGVICNVIPAAMGDIMREVLKNKKGITVIGKYRVVDWDGWN
                     DQPTYLLEKVQVYNKKGELLDKIDHLWFLTDEELYALEDSAIIKFVGDSYKYSKTGHI
                     VDYSVRPTSNILIMKWLDAKVKVGKWFKKKSGKCK*"
     gene            239777..240250
                     /locus_tag="SRR1747048_scaffold_1_prodigal-single_238"
     CDS             239777..240250
                     /product="hypothetical protein"
                     /codon_start=1
                     /transl_table=11
                     /translation="MMLNKMKIMLLVVLVIVIDTISMVSIISVAASRNDDILEAKEQI
                     AVIEATDVKDIKHELVKDNLSFMLNGCSEETAKENGLTENEVVRLVKEDDNSYSDIAI
                     VTFEEGKLIYNTVDTLNTSIECSMMNISTITMGCVMVATALIIAVVAVIAELLDK*"
     gene            240350..241006
                     /locus_tag="SRR1747048_scaffold_1_prodigal-single_239"
     CDS             240350..241006
                     /product="hypothetical protein"
                     /codon_start=1
                     /transl_table=11
                     /translation="MLKMIEIVLLVLAGIMTGLAIFAIAMSDETAKELDEISRLIYKK
                     VSARLQKENIGVMTIKQLIRAEMRKIDDKEIAMEEVAKSIVTTLAKDIIGRNMSTIAY
                     EKDECSLGSYNYVDDYVYVNSFYIDRAIRQKRSISDLNTLLDTICHELRHAWQNDNNV
                     YDNNEYINSFVDYAAYRKQPCEKDARYFAHIKVYTMSNKERERILKEAYMHLCRYNRA
                     *"
     gene            241115..243232
                     /locus_tag="SRR1747048_scaffold_1_prodigal-single_240"
     CDS             241115..243232
                     /product="hypothetical protein"
                     /codon_start=1
                     /transl_table=11
                     /translation="MKVLSVGQQTKIQKAIVKPLNEACNIVNGFNFVYEDVKVNGKRT
                     GKKRILVERTFEDIGMLNILNNFEVDNTRRSIRAIKKEDGKIISNRKYITGDCKEADA
                     AFIKGLYIVDFSGIIDLTTKDVMAERIRSLIFIGIKRENGKFRLAKDIKDADLVMMPY
                     AVSPSLIKHSRIYYAVVDKNGDLLKQAQARFNEIDAITGHSVGYKWAELLLKDNVSID
                     DISKIADRIGICTTTPMMKVGHINNVFFMDAELDYGSDYEENNDISAEIGTNFADGAV
                     RYNGDTLYHLFKTLFPRLKPWMMFGLSLQGRCDTLLMKAHGRFFRGRMIARYCNIMMA
                     QNINKCHLVYNGKMISGKALKKLPKAKLNAMLSNVDLVGTKDEFKAVNMAKIKNGCNL
                     YIVAMSNVTSGKLSNQAVAKVAKDYAEEIQHFCRMAAVRAFYNRETKYSLKFDSKSST
                     LKLAGQAYENKLAANPDVAEHDRHVGESLIKADDSFARSMTASANIPVNAMYLRLTPD
                     DSIILTGGTSILNSTWVDYVEPGADEGYGTHMLEVYCPAFEEKHLVRTYDNRLSDSLR
                     TCVGIKYPSQAPDEYAVFKCVSLEELKGRIAVLDVDDELKQDLIEFYETCPNNCIMVP
                     ADNTWKNQCAGSDFDGDDLAIYFEEVEYDDNDELVHYGLFEELNEETGEVNCHVPGFT
                     SLAVRKYAIKNNNVGQAAIITYK*"
     gene            243317..245017
                     /locus_tag="SRR1747048_scaffold_1_prodigal-single_241"
     CDS             243317..245017
                     /product="hypothetical protein"
                     /codon_start=1
                     /transl_table=11
                     /translation="MKETNKVVKIENIMGLSNNAYKEIVARKQVLDIKDVKDPLSLLI
                     STTVLGSDIGITIIRGSNVLMIKKSLIFEDGKMTEIGLALLHKMLVPLQELVDIKNID
                     SIKELRGKKIKTIYDAKNCATMTNRFGMVRQLKRISEAEIQAAVEQIKSFGIDTTEEE
                     FDTFVNDFVNIVRALGESSIDVKKHRDRHYSRDIHGFVGKGSACIGNMKAGRDPKKAL
                     TANLYLNSGAVMRSGEGYQMFLPEELENAFEDAIGDVKLAVKDSLEDCVNGELAKVHG
                     FDYDNYYKRLSNLHDLYPETRRVISYASSLVRGRKFTQPDEEEPDKYTDKFLAVLRNC
                     IFGVAKLEGMKMKDVYSLAIEICFLDNKGFYYKDANLKCVEVNKMLTAVDKIFGDIAV
                     FEYADNKLDVPLTVTDKPSDYADGNVYILEDGASEDFELCVEENFTGEATVVNGQLIA
                     SYDPYAQVDDNYVAIPVDNFFPVAPNERKEGKLVKNKKGAINALKSSDVTRVKVSADG
                     VSKIYVPVVVDGATKAKSVGFNNTTLFNGLKLKTVDLLCFEKEEYVDLAKYLYVARTR
                     *"
     gene            245100..245738
                     /locus_tag="SRR1747048_scaffold_1_prodigal-single_242"
     CDS             245100..245738
                     /product="hypothetical protein"
                     /codon_start=1
                     /transl_table=11
                     /translation="MNEYTMKNKLAVVGGNKGVNAILNMYRVPNSLKYYGVVRFNNYA
                     YSFMASERVFRATVYGFKGTLEELDKISAAIQSHMRPNREPACDSTNPDSPVFRDRYL
                     YDFLSKGIMIYKAPGLTDKNEEKYLGYVTSHAFVAYKKGNDITVLYKNVRFVFSVNKF
                     DRRPSTGTDVNKLNNVVYKLIFNVDKQLNDSMAKINTTNITEEVEDFDGDEF*"
     gene            245750..246130
                     /locus_tag="SRR1747048_scaffold_1_prodigal-single_243"
     CDS             245750..246130
                     /product="Uncharacterized protein n=1 Tax=Bacillus
                     thuringiensis Bt407 RepID=C3CV28_BACTU"
                     /codon_start=1
                     /transl_table=11
                     /translation="MSRGTLYLKSYHSGVMKGGDVININVARGYMKGIDYRLIHLAPS
                     KELFYWYRNNMNRPDWFSIYCKRYMNQFRTDPKAIDELNEIKHLLDQGRNVCIYCFCR
                     DVNKCHRGIIGHLFSKKGYTITVL*"
                     /db_xref="UniRef100_C3CV28"
                     /db_xref="btg:BTB_502p00510"
                     /db_xref="A0A0F6J9V4_BACTU"
                     /db_xref="C3CV28_BACTU"
     gene            246242..246688
                     /locus_tag="SRR1747048_scaffold_1_prodigal-single_244"
     CDS             246242..246688
                     /product="hypothetical protein"
                     /codon_start=1
                     /transl_table=11
                     /translation="MIRVFEEKMFEYQGVLVANPELLDDSDFTKLFDYKTVYIYDRNR
                     DNTDYIIGKVIRDIIINDRFVDIQCSFIKDTRDRRGCTQKQIESLRSILGSNYEYSLN
                     DLQLVFLAKQRRGLIQKLIDTFKNTEFIYWMPGMITVKDDKMYQLV*"
     gene            247192..247731
                     /locus_tag="SRR1747048_scaffold_1_prodigal-single_245"
     CDS             247192..247731
                     /product="hypothetical protein"
                     /codon_start=1
                     /transl_table=11
                     /translation="MIDIRICEECFNYDCPTPCPATDSQKISCIKRDMIYRLKDEFNF
                     DFENPKNYKKLASGKSEQIRAIYKEYTDMLHLDPSKPLYTHDGKLIATSFERLVIGDY
                     GAYIEYDLSQVPQGVRYYLERGQEYRTEPYWRNRVKYIWYTIPDSKPRIKIYWQLRTV
                     TYADYKRKKFYISPFEIMQ*"
     gene            247967..248788
                     /locus_tag="SRR1747048_scaffold_1_prodigal-single_246"
     CDS             247967..248788
                     /product="hypothetical protein"
                     /codon_start=1
                     /transl_table=11
                     /translation="MATYNNNKKSSVTLDSNRKRYALVAGNGIAILMSDEHKFRRFSN
                     HNKNAIMNSLEALDYILEKCPTNDTISELVIDIGIPNCIKGVFGASFRQYIRTQKFVG
                     SGDIIPVYMLDKMKHVVKAYNDRNFNVNIYSLSLASVDEEMVKIKQRALDVLYKVQVE
                     DSQTQSQPASQPVQGFTQEQVNAMIQNAVAQALAGIMGNNPAPVQQQPVAQPEQPIVE
                     PVIEQPVSTLAPKSQPVQSQVIESEVVDFNADDFTDDFDDSGEDPFAGFDDQIPF*"
     gene            248892..249422
                     /locus_tag="SRR1747048_scaffold_1_prodigal-single_247"
     CDS             248892..249422
                     /product="hypothetical protein"
                     /codon_start=1
                     /transl_table=11
                     /translation="MKILLTEKERMSINELLDKMEVLCDSEDVKVLNDIRTSLKEKTE
                     IKEEYIIEACLRSGFILDETKDAAVDLNRAYMTMKGEWNSVLIKVYAKASKVFLLHNT
                     WTKRFFESVQYYVARFKKAYDDMLLKDFTVRPDTKEEPVMSDEIRPSVDGHCIGGSCH
                     QCEDYDNCPTGQMSEY*"
     gene            249565..249831
                     /locus_tag="SRR1747048_scaffold_1_prodigal-single_248"
     CDS             249565..249831
                     /product="hypothetical protein"
                     /codon_start=1
                     /transl_table=11
                     /translation="MNKYFVRAKYLTSHNNGVQFAEFIVSAETTEEARIACQKTYGWN
                     CMVFEVLFCLNLSTCKDECILSDMMRYCYKNREIVSDEEEDQYI*"
     gene            249913..250224
                     /locus_tag="SRR1747048_scaffold_1_prodigal-single_249"
     CDS             249913..250224
                     /product="Uncharacterized protein n=2 Tax
                     =Thermoanaerobacterium RepID=I3WBN8_THESW"
                     /codon_start=1
                     /transl_table=11
                     /translation="MLYLGNAFSLQMLDCTVAHTVSIKPISIDDVKTAGFVSVVGHPD
                     TAAVLSDMLGKDVACNRVSVSLTPHDTLIVAQVVGGRLPAGATKLPDGFKMTFLKVNI
                     L*"
                     /db_xref="UniRef100_I3WBN8"
                     /db_xref="tsh:Tsac_2690"
                     /db_xref="W9EHF3_9FIRM"
                     /db_xref="I3WBN8_THESW"
     gene            250344..250604
                     /locus_tag="SRR1747048_scaffold_1_prodigal-single_250"
     CDS             250344..250604
                     /product="hypothetical protein"
                     /codon_start=1
                     /transl_table=11
                     /translation="MKQVIVSVDSLGTRAVDVDDKFICFYTVKDNGEPSIIIPDESDK
                     YEFFESMQDPKDFKTEKIFYLSHITNVYDLVKDCMHYYKECI*"
     gene            250640..250825
                     /locus_tag="SRR1747048_scaffold_1_prodigal-single_251"
     CDS             250640..250825
                     /product="hypothetical protein"
                     /codon_start=1
                     /transl_table=11
                     /translation="MSEILDMYNNIIDLESDMILNPDNYSEEFRKKCKSVIKRTEKRL
                     RDLGYIIDEEGELKALN*"
     gene            250847..251008
                     /locus_tag="SRR1747048_scaffold_1_prodigal-single_252"
     CDS             250847..251008
                     /product="hypothetical protein"
                     /codon_start=1
                     /transl_table=11
                     /translation="MYSNYLFSESFESLKGVAIALSRKGIRNIIRKTPAGWSLEVKCS
                     MVEINSILL*"
     gene            251167..251961
                     /locus_tag="SRR1747048_scaffold_1_prodigal-single_253"
     CDS             251167..251961
                     /product="hypothetical protein"
                     /codon_start=1
                     /transl_table=11
                     /translation="MLRIMIGNINTMQEILDNVFKPVLGEELEGVEVLDNDPNKLIKY
                     DLESLTFNQARIIEALLYNRKADGLLENIYADEAMTQNFEVLDGNSELLLGSFEITVE
                     NEARAKEIVDDVFKSAGVYDVHVSMKPVAPGMFTFCKISLLAVGLTEDQIKLLNRTTS
                     MKSVGLKTKKLVQSATTTGYSSAKIVANDIVTPLAECAGKYAGLTTSTAVKATYKAGA
                     TFADEVFSNITREEFTEYEPAKRAVAGFKRLIHGDKKQTSIMSRSL*"
     gene            252153..252665
                     /locus_tag="SRR1747048_scaffold_1_prodigal-single_254"
     CDS             252153..252665
                     /product="hypothetical protein"
                     /codon_start=1
                     /transl_table=11
                     /translation="MAKYSKETIMCMVNRKDIVLVSNTETGKCKKYSNVEDIRGYMTY
                     LLASQLEKVAEEADTDKKYIFILNRSMIGIDKAENRQIWLDTGKTKAGDKVLEPEFLE
                     NIKVIHSICEQLGDRVSVLSSYSVRPREYEGRRYGSERLQKILARTWEAMDKICPVQR
                     ASAPDSFVLE*"
     gene            252795..252959
                     /locus_tag="SRR1747048_scaffold_1_prodigal-single_255"
     CDS             252795..252959
                     /product="hypothetical protein"
                     /codon_start=1
                     /transl_table=11
                     /translation="MKKLESLFVKRMFLENLIKEAYVKGEANSRLERLEEALKDVEYE
                     IDIENIKAFA*"
     gene            254049..254387
                     /locus_tag="SRR1747048_scaffold_1_prodigal-single_256"
     CDS             254049..254387
                     /product="Uncharacterized protein n=1 Tax=Clostridium
                     asparagiforme DSM 15981 RepID=C0D703_9CLOT"
                     /codon_start=1
                     /transl_table=11
                     /translation="MKILNCTPHDINILGDNGSTITSIKPSGTIVRVNQENKRVGYLN
                     INGVAIPESAVTFNDNGLPDECDDTLLIVSKLTADAFPWRQDLLLVNESVRDEDGKVI
                     GCKSLAFANK*"
                     /db_xref="UniRef100_C0D703"
                     /db_xref="C0D703_9FIRM"
                     /db_xref="C0D703_9CLOT"
     gene            254425..254835
                     /locus_tag="SRR1747048_scaffold_1_prodigal-single_257"
     CDS             254425..254835
                     /product="hypothetical protein"
                     /codon_start=1
                     /transl_table=11
                     /translation="MKAINLMGMKYTEDMINVLRRYDKHMKDSSMKTIEEDGGISILD
                     IYVAREEYLALLNDEEANIIDGFIEIGTFLSKRHPIVNIIFGIGMVALTCLIDIFAVK
                     MLFSVLVAGILTIEIRTLAGKRAYKKIMNLIHNN*"
     gene            254849..255070
                     /locus_tag="SRR1747048_scaffold_1_prodigal-single_258"
     CDS             254849..255070
                     /product="hypothetical protein"
                     /codon_start=1
                     /transl_table=11
                     /translation="MILKRFYGNKRYRFRKDIMKIAMGNHYSDANWIERIDGKEVEVI
                     TKTGGICRDGEDKFSVSPRWCEEIYSEEE*"
     gene            255073..255279
                     /locus_tag="SRR1747048_scaffold_1_prodigal-single_259"
     CDS             255073..255279
                     /product="hypothetical protein"
                     /codon_start=1
                     /transl_table=11
                     /translation="MLDRFYGNKKYVFRKSLFIKSMGEQFLTPWAEELDNVEVEVTSR
                     TTGTCTIKNRKYYISPNWCELMEE*"
     gene            255282..255509
                     /locus_tag="SRR1747048_scaffold_1_prodigal-single_260"
     CDS             255282..255509
                     /product="hypothetical protein"
                     /codon_start=1
                     /transl_table=11
                     /translation="MNRFYGNKRYRFCKHLLERDLQHEGSAWTDKVDGKEITVVSKTG
                     AFCKDDDGEAYGIAPEWCEEIIYDEKEDSDN*"
     gene            255607..255966
                     /locus_tag="SRR1747048_scaffold_1_prodigal-single_261"
     CDS             255607..255966
                     /product="hypothetical protein"
                     /codon_start=1
                     /transl_table=11
                     /translation="MTREELLHRLDEISNLGDNWNLEGAKPINRGVIINARRIITDFK
                     NPPHFIAPVSYGTIQLEWENNNGYYIEIELEQPIENRYRITIFILNNVDDTQMFKTIE
                     FENYILIDNLVELFINS*"
     gene            255980..256276
                     /locus_tag="SRR1747048_scaffold_1_prodigal-single_262"
     CDS             255980..256276
                     /product="hypothetical protein"
                     /codon_start=1
                     /transl_table=11
                     /translation="MDIKKRTDEVLKSFNAYCEHKDCDRVCPSDKYERCFAEYVVKTY
                     EKDNNDGLEINGIIYERDLKLTAEQIEDLFFDWLESLGLEFGGGIDYVNCNEKE*"
     gene            256251..256532
                     /locus_tag="SRR1747048_scaffold_1_prodigal-single_263"
     CDS             256251..256532
                     /product="hypothetical protein"
                     /codon_start=1
                     /transl_table=11
                     /translation="MSTAMKKNNDNNKKVNKMKEINFIPWHSYIGLAIPFFFFGMCFD
                     RALNHTDILALIIGTAFALQMSIVVYLSLRDLNKTYNKLFRNNNEDKDE*"
     gene            256525..256629
                     /locus_tag="SRR1747048_scaffold_1_prodigal-single_264"
     CDS             256525..256629
                     /product="hypothetical protein"
                     /codon_start=1
                     /transl_table=11
                     /translation="MNKTEIILELNRLKDEAIANIKKTDCYIENHLIS*"
     gene            256648..256842
                     /locus_tag="SRR1747048_scaffold_1_prodigal-single_265"
     CDS             256648..256842
                     /product="hypothetical protein"
                     /codon_start=1
                     /transl_table=11
                     /translation="MKGNLRERLTETFISYCEEHNGECQKCDGPCYREVPNTDKTIFE
                     ELRSLFEEMDEHYKEVNNEI*"
     gene            256832..257068
                     /locus_tag="SRR1747048_scaffold_1_prodigal-single_266"
     CDS             256832..257068
                     /product="hypothetical protein"
                     /codon_start=1
                     /transl_table=11
                     /translation="MKFRFTKRDLKTTLKNHYKRKDTTYAIIDTALYIILMLISVYAL
                     EFMTSADKFTVYLLSAVIAVISNLYIGYLIKKED*"
     gene            257071..257562
                     /locus_tag="SRR1747048_scaffold_1_prodigal-single_267"
     CDS             257071..257562
                     /product="hypothetical protein"
                     /codon_start=1
                     /transl_table=11
                     /translation="MIFKKRDKVRPVNEKIKSLHCPSWHPDRKRLENLLTEEQRKRYT
                     SEFIHFKANLNIYEVIGYINQQEVCVEDMATKDICLFNETELTYLDDRVKEYNIPEFV
                     DSEISKIIVAGRYVKVILRDGAEGVALCNDTDNFHEDIGINIAYLRAQANSIGGKGYY
                     EQI*"
     gene            257549..257794
                     /locus_tag="SRR1747048_scaffold_1_prodigal-single_268"
     CDS             257549..257794
                     /product="hypothetical protein"
                     /codon_start=1
                     /transl_table=11
                     /translation="MSKFKVGDKVKLNLSSQDFKELLKYNSQIEREMMLCRNARYMII
                     TEAEDWGEPWGMQYSVDVDGGRTIWNDNDLKLYNDGV*"
     gene            257906..258319
                     /locus_tag="SRR1747048_scaffold_1_prodigal-single_269"
     CDS             257906..258319
                     /product="Uncharacterized protein n=1 Tax=Marivirga
                     tractuosa (strain ATCC 23168 / DSM 4126 / NBRC 15989 /
                     NCIMB 1408 / VKM B-1430 / H-43) RepID=E4TLA0_MARTH"
                     /codon_start=1
                     /transl_table=11
                     /translation="MARKYLEEIGIKPEDTPWGYGYENDEREERWQKEREEIGFDERE
                     TWSLDHTMNLLLYERLRRYKELAEKIINLDFYTFKYNDEELTERQCIERILEGLELEL
                     TLGECDKRRQEDEYIKERIGSIWKLYDLVKYALWW*"
                     /db_xref="UniRef100_E4TLA0"
                     /db_xref="mtt:Ftrac_0227"
                     /db_xref="E4TLA0_MARTH"
     gene            258324..258611
                     /locus_tag="SRR1747048_scaffold_1_prodigal-single_270"
     CDS             258324..258611
                     /product="hypothetical protein"
                     /codon_start=1
                     /transl_table=11
                     /translation="MKQSVIRWEENKEVDRNDIDTTKDLFEQIIEDKREAKSHNVLSS
                     FNDGMIKVQLTDGTGKIVEGDIYLVSGWSLKNEDDRFLLSGVVTNVFGHEK*"
     gene            258623..258994
                     /locus_tag="SRR1747048_scaffold_1_prodigal-single_271"
     CDS             258623..258994
                     /product="hypothetical protein"
                     /codon_start=1
                     /transl_table=11
                     /translation="MNKKACLELIKEEFRFLLQTDEEAEIVCDKLISEYESSNRHEGF
                     EAFVIDSVCMFDCKEDAFEWFVGTNTSYLALLDELDTQNLEITQDMVGKDLCDALIDC
                     YLDNQENYMKINDHIYLAWWM*"
     gene            258994..259128
                     /locus_tag="SRR1747048_scaffold_1_prodigal-single_272"
     CDS             258994..259128
                     /product="hypothetical protein"
                     /codon_start=1
                     /transl_table=11
                     /translation="MKILEYLIGDCDTCKHKDSCPYIEEGKGSCFEIGGFEPHYEKEE
                     *"
     gene            259131..259583
                     /locus_tag="SRR1747048_scaffold_1_prodigal-single_273"
     CDS             259131..259583
                     /product="hypothetical protein"
                     /codon_start=1
                     /transl_table=11
                     /translation="MSMLDNLAGGMSFEVRNGRKFYVIDDSIFVQAGITAREPKMEFA
                     GQILEFTSEYDEDILHNDSRNRDIMIIYNHAGTAIFKRHEIDNSDKLPGGDNRYKTLY
                     AKWKAFCMSHDKRCEWSRCELCEYDGYNHCELKWLADHYDTDKLIGGK*"
     gene            259585..259890
                     /locus_tag="SRR1747048_scaffold_1_prodigal-single_274"
     CDS             259585..259890
                     /product="hypothetical protein"
                     /codon_start=1
                     /transl_table=11
                     /translation="MPVTEKQRACLRILSYLTGELCDVGVKTFEEANEILKEHKKELE
                     EHISVKYLTDRNEERSLIMEVYIDECYVFVIELYCKEKVKNTDTIYTVDVVSFGTYA*"
     gene            259906..260217
                     /locus_tag="SRR1747048_scaffold_1_prodigal-single_275"
     CDS             259906..260217
                     /product="hypothetical protein"
                     /codon_start=1
                     /transl_table=11
                     /translation="MSGEYRPTYKFTLEEYNDGKQKWQSCECSVTEEVTQFYVTGYGA
                     DAKEAKEDMLKDLDNYINELLKFRQLLEDPKDPCVGCIKNVCGDKQKYNEELEKRKEL
                     R*"
     gene            260217..260663
                     /locus_tag="SRR1747048_scaffold_1_prodigal-single_276"
     CDS             260217..260663
                     /product="Uncharacterized protein n=1 Tax=Clostridium sp.
                     CAG:269 RepID=R7IWG9_9CLOT"
                     /codon_start=1
                     /transl_table=11
                     /translation="MGDEVIKVLNHLGDQFGVAIDWSSANVVPYLNDLMARMIKYGIC
                     INIYHIIYAIFITAVFIVVTIVLYKIACKMIMKSEDNEEYNNSAKVLSTAFAISLVTT
                     VIVALIEIGNIKDCVADIIELNTVPEKYVVEMIQDKIDDYNESKSD*"
                     /db_xref="UniRef100_R7IWG9"
                     /db_xref="R7IWG9_9CLOT"
     gene            260676..260894
                     /locus_tag="SRR1747048_scaffold_1_prodigal-single_277"
     CDS             260676..260894
                     /product="hypothetical protein"
                     /codon_start=1
                     /transl_table=11
                     /translation="MYLSEMTNIELITEMKRISKGCVPVDINPCYTCEHNLTSNECKD
                     CRANVIEEIKDELEDRNVDWEGIICKKK*"
     gene            260879..261169
                     /locus_tag="SRR1747048_scaffold_1_prodigal-single_278"
     CDS             260879..261169
                     /product="hypothetical protein"
                     /codon_start=1
                     /transl_table=11
                     /translation="MQEKIEDFMLAMDSLFADNKYKEGEIIDGRFKDDLRHDTIDILC
                     DMFSYEVLNLIDVRVDESYVTSRSITVSFINKGTGRVISDTDELETLLRRIL*"
     gene            261214..261603
                     /locus_tag="SRR1747048_scaffold_1_prodigal-single_279"
     CDS             261214..261603
                     /product="hypothetical protein"
                     /codon_start=1
                     /transl_table=11
                     /translation="MRFDDFYEAFNFLRNHRMCECEINLGGDGHKRKCMINYFDKCLD
                     ISVVKVNPETDEIDTKMDNNTKTEVWLEFGRAFVDYSITDNVMFEHDYRLDCGADTFE
                     EAIVKLANLVNEFYFDNGEEKHKITEL*"
     gene            261822..261929
                     /locus_tag="SRR1747048_scaffold_1_prodigal-single_280"
     CDS             261822..261929
                     /product="hypothetical protein"
                     /codon_start=1
                     /transl_table=11
                     /translation="MLINIIIGLTACICIGSFFGIALFLISYKLDKNNL*"
     gene            261976..>262542
                     /locus_tag="SRR1747048_scaffold_1_prodigal-single_281"
     CDS             261976..>262542
                     /product="Uncharacterized protein {ECO:0000313|EMBL
                     :KFD46702.1};  TaxID=68888 species="Eukaryota; Metazoa;
                     Ecdysozoa; Nematoda; Enoplea; Dorylaimia; Trichocephalida;
                     Trichuridae; Trichuris.;" source="Trichuris suis (pig
                     whipworm).;""
                     /codon_start=1
                     /transl_table=11
                     /translation="MKHKKAKLLLMTGVLTLGLCTGCNLNEKYLTLPGKYKKSKEAAE
                     QYKKDKEELIEQNKKLEEENNELKKETDNKTEPQKETTTKSKSNNTSINNKSKHTVNT
                     KNTTKNKDNKNRTTKRTNNEKIHVEGQDCDVCGEFVPMSDMCDCDGGIHHRECKHKIY
                     NCPQCGHTTTANPNDSNFSCGWCGYPDDD"
                     /db_xref="A0A085LP06_9BILA"
ORIGIN      
        1 AAGCTTATTT GTATCTACTG AATGTACTGT TCTATATAAT GTTGATACAG AAGAATTTAG
       61 TATAAAATAA AATAATCCTC CCTTCGGGGA GGATATAAGG AGGAATACAA ATGACTTACG
      121 TAGAATTAAA CGATGAGCAT AATACTATAA TCGATACTAG AGGAATAAGA CAAATACATA
      181 ATCAGACTGT ATCAGATGAC TGTCATTACC TTAAGATACA TTATAGTAAT AGAGAAACTT
      241 ATTATACATA TGGATATAAA GACATAGAAA CTCTTTATAG AGATAGAGAT AAAATAAAAG
      301 AAAAACTAGG ATTCTAGTAA AGGAGGAATA CTATGCGTCA GAATATCGCA ATAGTGTTAA
      361 ATGCAAAGAC TAAAAAAGAA GCTCATAGAG AAATGTATGA AACAATAGAT CTTTTTAGAG
      421 AAGATATGCA TATGGATACA GAATATGAAT CTATCTATTT TACTAAAGAA TACATTGAAG
      481 AGCAATACGA AAATTTTAAG CAAAAATATA GAGACTTAGA TAAAGACGAT ATAGAAAGTA
      541 GACTAGAATA CTCAGGTGCA AAAGACATAG AAGAATATAT ACAAGACGTA TTAGATATGT
      601 ATGGTTGGAA TACGTTAGAA GATTATGCTA AAGAAAGATA TAACATCATA AGATTTGAAG
      661 GAAATAAATG TATTGGAATA TATAATCCTA GAGGTTATAT CGATTACGTA GATAGTATAT
      721 TATGCATGAA AAAATATAAA AACATCAGTA CTAATGATAT TAAAAAATAT AGAATAGCAG
      781 AAATAGTACT AAAAGATAAA ACAAGTATAG AATGGGATAT GGATAAGACA TATAGAGACA
      841 ATAAATTAAT ATTAAAACAA ACATTAAGAA AAGACATAGA ACCAAACAAT TATTTAGCAA
      901 TAGTAAGAGT GCATTATTAA ATAAAGGAGG TATCTAATGT CTGAATTTCA AAAACAAAGA
      961 ATAGAGAAAA ACATTAAGAA AGGAACTAAA AGAAATTTCA ATATGGATGT TCAGTACTAT
     1021 AAAGGTATAC CATTAAGACT AATTTGCAGA GATACATATA AAAGTAATAA AGCAAAGAGA
     1081 TTTACTATTA ATGAAACAAA TCAAAATGTC TGGATTCCTA ATAAGCATTT AGAAGAAGAC
     1141 GGCACAATTA AACAAGGAGA GAACCTAGAC TATATATTTA TTAAAGCAGC TAAAATGAAA
     1201 AAGCTAAAAT ATGCTGGAGT AAATAGTTGG AGCTGGCAAA GACGCTAAGG AGGTATATTA
     1261 TGGTTAAAAC ATTTAGAGAA GTACTGCGAG ACATAAAACC AGGTGAAACT TGGATATGTA
     1321 CAGAAAATTG TATTATAAGA GATATAAGAT GTTATAAAGA CGGAATGATA GAAACAACGT
     1381 ATACTACATT TTCACAATCA GGCATGTTTT GTGTAGATGG GAAAAGATTA TTCAAATTAA
     1441 AGAAAAATGA AGTAGAATTC GAAGATGCAG TTAAGGCGTT AAAAGAAGGC AAGATAATAG
     1501 AATCATGTGA AACTGAACGC ATGTATAAAG TAGGAGAACG TGGTAATGAA AAAGCAATCT
     1561 TTACAAATAC ACAAGATAGT TCTACATGGT TAGATTTAAA TAATATTTTT AAACAAAAAG
     1621 AAGTATTAGG TAGATGGTAT ATATACGATA AAGGAGAAAT ACAATGATGT TTCTAGTTAC
     1681 TGACTCACTT AGCGATTGTA CTAATATATA CGAAGTAAGT TTAAGAGGCA AAAAATATAC
     1741 TATAGGAGAG TTTATCCAAG AAGTATTTAC TGAACGCCCC AATGAATGGG GCAATATAGA
     1801 AGTAAATGAC ATAGACGCTA TTAATTATAA AGATGGTAAA ATAATTGGTC AGAATTTCGA
     1861 TAATGAGCTA TTAAATAAAC CAATAAGACA TGTTATAGCT CAAGGAGGTT GGTCCAGAAT
     1921 GGACTATGTT ATTTATGTGT AGGTGATTAT ATATGAATAT AATTAGAAAT TTGAAGTTAA
     1981 GAGTTTTAAT AAGAAAAAAT ATAAAGAACT TAAAAGAAAT AAAGAAGTAT ACAGCTAAAT
     2041 CAATAGAAGA ACTAGAAAGA CAAAAGATGG AAACAAATTA TAATGTGATA TATGAATTTG
     2101 AAGAAGCTGT TGAAAGAGAA ATAGACTTTT ACAGAAGAAG TATAAAGAAG AAAATATATA
     2161 AGGACAATTT TAATATTAGC GAATTAAAAA CAAGATTAGA AGATTTTGAG AAGATACGTT
     2221 CAAAAGTATT TAAAGAGTAT TGTTTTACAA TGATATTAAA CATATTCGAA GATGCATCAT
     2281 ATACGCCTAT TGAATGGATA GATGCATATA ATATGTTAAT CATCTTAAAA GAATATAATA
     2341 TTGTAGAACA TAAACCAGAA GAAAAGAAAA TAACTATAGA TATGGAATAT GCTATTTGCA
     2401 TATTCTTATG CATCTTTATT ATTTTCGTTG CGTTTTATTC TTAAGGAGGA ATAGAGATGC
     2461 TTATAGAATT AAAAGATTCA AGCAGAAGTA TCGTTAATCT ATCAGATATG TCTGTTATAA
     2521 ACTTTACGGC TCGTACATTT GGAGATGTAT ATGCAATACT TGTAGTGCCT AAAGGTTCAA
     2581 CAGAAGGAAT ATCATTCACA TATTCCGACC TTAATACATT ACAAGGAGAT AGAGCGAGAA
     2641 TAAGATCAAT GTTAGGCTTA AGCAAGGAGG AAAACGATGA GAATATTCAA CAACAATAAG
     2701 ATAAGCAATA GCTCAATAAT ATCTGGTAAT AACAAAGCCA TTGTTAATGG CGTAGAAATA
     2761 GATATACCAG AAGGAGCTAG TATATCAATA AAAAACAATA AAGTATATAT CAATGGTAAA
     2821 GAGTATAGAG ATAAAGAATT AGAAAATAAA GAACCTGTTA ATATAATAGT TAACGGTAAT
     2881 GCTGGAAGCA TCGACTGCGG TAACTCAGTC GAAGTTAAAG GCAACGTTAC AGGTGATATA
     2941 GACTGTGGCA ATAGCGTTAA AATAGGAGGA GATATGCTAG GAGATATTGA TTGTGGTAAC
     3001 AGTGTCAATA TATCAGGCAA TCACACAGGA GCTATCGACG CAGGAGGGAT CAGTTAGAAT
     3061 AAAATGAAAT ATATCAAGTA TATAATTCTA CTATTAATGG TGGCGATAAT TATTGCCACC
     3121 ACAACTGTAT CATGTAGTAT TAAGTTACCA GATGGAAACC ATTATGAGAT AAATTATAAA
     3181 GGAGTGATAT CATGAGCCAT GCTAGTGGAA AAGTAATATT CAAAGACGGA ACTGAAAGAT
     3241 TTGCAGAATA TAACGGAAGT GGAGACTATA TGTATAATCT TACATATGAA ACTACTAATG
     3301 AAAGAAATGA TAGATGGAGA CAGCCTGGAC GTGAGCCTGA CTGTAAACAT GAACATGTAG
     3361 AGGATGTAAT ACTACAAAGC GATTACGGAT GTGGCATGAC ATGGAAAGGT AAATGCTGTA
     3421 AAGATTGTGG ATGGATTACA GAAGGTACAG ATCCATATGC AGATGATACA TTTGATGAAT
     3481 TTCGCTATGG CGAAGAATAT TAGGAGGCGA TAGTATGGTT ATAAAATTAA GTTCAAGAAG
     3541 CTTTATAAAT CTAAGCGATA AAACTATGGA TATATTGTAT CCTGGAAGAG GTACAATAGC
     3601 TGTAGCTAAA GGCAAGATAA CAAATAAAAT AAGCATTGAG TATAAACATA TAAGATATGC
     3661 ATTAATGAGA AGTGGAGACT TATGTTTAGT TATGAAGAAT AACTCTACTG TACTTGGTAT
     3721 TAAACCAGCA GATACATTTA CAATTCAAGG AGACAGAGAA AAGCTCGAAG AATTACTACA
     3781 GAGATTAAAA CCTTTAATAA AGGAGGCATA GTATGACTTT AAATGAATTC GTTAAAGAAC
     3841 TAAGAAAAGA AAAAGCAATA CAATATGCAG TTGTATATAA ACCAGTAAAG GAAGATAAAG
     3901 TATTGTATCT TGTATTAAAG AACGAAAGCT ATGAAACATC TATACATGCT ATAGACGCTA
     3961 TTAACAAAAT TAAAGAGAAG GTGAATGAGC CATTCACATA TTATTTAACA GAACTACAAG
     4021 AAATCGGCAT AATAATAAAT AATGTAATTG GCTACAAATC TAAATTCGAA ATATTATATT
     4081 AAGGAGGAAG ATATATGAGA ACATTATTAT TATTTAGAGG AGCTCCAGGC TGTGGTAAAA
     4141 GTACATTTAT AAAAGATCAT GATCTTGAAC AATATTCACT TAGCGCAGAC AATATTAGAC
     4201 TAATGTGTCA AGCGCCAGTT CAAAAACCTG ACGGCACATA CGGAATATCA CAAAGCAATG
     4261 ATAATTACGT ATGGAAGCTA TTATTTGATA TGCTTGAACA ACGTATGAAA AGAGGAGAAT
     4321 TCGTTATTGT AGATGCAACT AATAGTCTAA CATCAGACAT GTCAAGATAT AAACATCTAG
     4381 TTGAGTTATA TAGATACAGA GCATTAATAG TAGATATGAC AGATATACCA AAAGACGTGT
     4441 GCAAACAAAG AAATGCACAT AGATTACCAG AGTATAAAAG AGTACCAGAA TTCGTTATAG
     4501 ACAGAATGTA TGACAGATTT CAAACAGAAA ATATACCTAA ATGGATTAAA GTAATTAGAC
     4561 CAGAAGAAGT AGATGACGCA ATAAAACTTA AACCTTTAGA CTTTAATAAA TGGAAGAAGA
     4621 TACATCACAT AGGTGATATC CATGGCTCTT TAGATTGTCT TAAAGAATAC TTAGGAGAAA
     4681 TTAAAGACGA CGAATATTAT ATCTTTTGTG GTGATTATTG CGACAGAGGT ACACAAAATG
     4741 CAGAAACTCT ATTATATATG ATGGAGCTTG CTAAACGTGA TAATGTACAG TTATTAACTG
     4801 GTAATCACGA AGGACATCTT TGGAGATACG CTAAAGATGA ACGTCCTACA TCAACAGAGT
     4861 TCGCAACTGT AACATCTAAA GAATTTGATG AAGCAGGCGT ATCTAAAAAA GACATCAGAG
     4921 TATTCTACAG AAAATTAGGT CAAATAGTAT ATTATACTTA TGGCGACAAG ACTGTGCTTG
     4981 TAACTCATGG AGGTATAGCG CATATGCCAG ACAATCTAAT GTTAATGGCT ACTGAACAAT
     5041 TTATTAAAGG TGTAGGAGAT TACGACGAAG TAGATATGGC AGAAAAAGCA TTTGCAGAAT
     5101 CTGTTAAAAA TACTAATATA TATCAAATAC ATGGTCATAG AAATATGCAT GGCGCATCTA
     5161 TAAGCAACAA CATAAGATCG TTCAATCTTG AAGGCGAAGT AGAATTCGGC GGTCATTTAA
     5221 GATGTGTAAC ACTTGACAAG GACGGATTCA AAGAATATCA AACAAAGAAT GATAACTTCA
     5281 AGACAATAAA ATATGAACCA GACCACTTTG ATAATTTATC TATAGCAGAT GCGATTATTA
     5341 CATTAAGAGC TAATAGATTT ATTAGAGAAA AGAAACTAGA TAATAATGTA TCATCATTCA
     5401 ACTTTACTCC GCAAGCATTT AAGAAAAAGG AATGGAATGA AGAAACAATA AGAGCGAGAG
     5461 GTTTATTTAT TAATACTAAT ATAAGCCAAA TAGTAGCTAG AAGCTACAAC AAGTTCTTTA
     5521 ATATAGGAGA AATGCCATTA ACTAAAATGG GTAATCTCGA AAAGAACTTT AAATATCCTG
     5581 TTGTAGCATA TGAAAAATAC AATGGCTATC TTGGACTTCT AGGATACAAT CCTGAAACAG
     5641 ATGAGCTTAT GTATTGTTCT AAATCTACAG ATGAAGGAGA TTTTGCACAA TGGTTTAAAG
     5701 AATATATGCA AACTCATTAT ACTGTAGAAG AATTAGCCAC AGTAAAAGAC TATATTAAGA
     5761 GAATGAATGT TACGCTTGTA TTTGAAGTAA TATTGGTCGA TAAGGATCCT CATATGATCA
     5821 AATATGAAGA AGACGCAGTC GTATTATTAG ATATTATATA CAATACTTTA GATTTTAGAC
     5881 ATATAAGTTA TGAAATGTTA CAGTTTACAG GCGTCCGCCT TGGTTTTAAA GTGAAGAGAA
     5941 AAGCTAAAAC TCTTAATAAC TGGAATGAAT TTGTATCTTG GTACGTAACA GAAGTTAATA
     6001 CACCTGAAAA CGATGTTTTG GAAGGTTTTG TACTGGAAGA TGCTGAAGGA TTCATGACTA
     6061 AAATCAAGAC AGACTATTAT CAATTCTGGA AGAGAATGAG ATACGTAGCA AATGAAATAG
     6121 CAAAGAATGG CTTTATTAAA AAGCAATCAT TAGTATCTGA ACCTCTAGCA CATGCATTTT
     6181 ATGCTTGGTT GTTAACTCAA CCTAAAGAAG TACAAGCCTT AGATATAATC TCATTAAGAG
     6241 ATAGATTCTA TGGAAGTTGT ATTCCCTAGA TTTGAAATTG GTGCAAGATG GTTTGACGAT
     6301 ATAGTAGAAA ATAACAGTAA TTAGAGAAAG GATGAGAAGT TATGTCAAAG AATTATAAAC
     6361 CTACAGTAGC AATTGATTTT GATGGAGTCA TTCACTCATA TACGAGTGGA TGGCAAGGAG
     6421 TTGGCGAATG TTCAGACCCT ATGGTACCTG GTATAGATAC TGCAATAGCA GATCTTAGAA
     6481 CAGACCACAA AGTAATCGTA GTATCATCAC GAGCAGCAAC TCCAGAAGGT AGAATAGCAA
     6541 TACGTGATTA TCTTAAAAAA TATAATATAG AAGTAGATGG TATACAATCT GAAAAGCCAC
     6601 CATGCATAGT ATCTATCGAT GATAGAGCTA TATGCTTTAC TGGTTATTCA GGTATACTTG
     6661 CTAAACAAGT AAGAAACTTT AAGCCATGGA CTGACAAAGA TGAAAATGAA TAGTCTAAAA
     6721 AGATTAAGAA AAGCAGATCC ATTAGTTATT GGCGCAGCCG TAAGTAATCT ATTTTATAGC
     6781 CTTGCGTATC CAATAGTTCA TACTATTACT ATGCAAGGCA TAGATTCTAA ATGGTTAAGC
     6841 TTTGCTAGTT TAGCTAATTG CTTTTTAGCA TCAATCATAA CAAAACTATG GTTAAAGAAA
     6901 AGTAAAGAAC TATATTATTT CTATGGCGCA ATGTTAGGCG TAGAAGTAAT AGTATACGGT
     6961 ATATTAACTG TAGCATTTTT AGGTGGAGTA GCATCTCCGT CTATGTATTA TATGGGAGAT
     7021 GCAATACTTA ATGCTATCAT TACAAGAAAT ATTATCTGTG GTGGCGCTAG ACTTAAAGCA
     7081 TTAAGATACG AAGGTGAAGA AAGAGAAGAA TACGACAATA AAAATAACTA TTACAGCTAT
     7141 ATTACAAGCA TAATAGGATT TGCAATAAGC TCATTTATAA CATTCTCTAC ACCTGTAGGA
     7201 TTTATATTAA TGTTTGTCGG TATTGCCGTC GATAATATAT TCTATTATTG TGCGTTCAAA
     7261 GAAGAAGGAG TTGAATCTAA TGGATAATAG TACATTAGAA GGAATATTGA TAGGCGTAGT
     7321 AGTATTTATA CTTGTAGTAG CATTTACATG CGTTGGCATC AAAACATGTG AATACGCAAT
     7381 GAGTAGTGAT ACTCATAGTG AAATAAAATA CTGTCCTAAT TGCGGATATA AATTAGGAGA
     7441 TTAATAATAT AAGGAGGAAA TAGTGTATTA ACATATGACA TGCTTCCAGC AGGTTATTAT
     7501 GAAGTATACT TCCATAAACA AAAAGGTTTC TGGTTAGAAG AGCATCCTCA AATACAAATA
     7561 AAAGAAGAAA AAGTCTATGG GAATCATATA GAGAAAGTAG ATAAAGTATT AAAAGCATTT
     7621 AAAATGTTTG ATAGAAACTT AGGTATAATG CTTTCTGGTG ATAAAGGCAT GGGCAAATCT
     7681 TTATTTGCTA GAATGTTAAG CACAGAAGCA GTAAAAGCTG GCTTACCAGT AATTGTAGTT
     7741 AACTTTTATG CACCAGGTAT AATGAACTTT GTAAATTCTA TACAACAAGA AGCTTTAATA
     7801 CTATTCGATG AATTTGACAA AACATTTGAA GAAAGAGATG ATTATAACCC TCAATACGAA
     7861 GTATTAAATA TACTTGATGG ATTAAGCATA GGTAAAAAGC TATTTGCTTT TATATGTAAT
     7921 GATTTAGATG AAATAAACGA TTGCATGTTA AATCGTCCAG GTAGAATACA TTATCATTTT
     7981 AGATTTAGCT ATCCTAATGA AGAAGAAATG AGAGCTTATT TAAAAGATAA ATTAAATCCT
     8041 ATATATTATG ATCAAATAGA TGATGTAGTC AAATTTAGTT GTATGACTAA TATAAACTAC
     8101 GATTGTTTAA GAGCCATAGC ATTTGAATTA AATTGCGGAT ATGGATTTAA AGAATCTATA
     8161 AATAATTTGA ATATATTATG TACAGATGGA GCTGAAAGCT ATTGTACTTT AGAATTAGAA
     8221 TATACTAATA ATAAGAAGTT TGTACGTAAC GTAGCATTTG ATTTATTTGA CAAAGATCAC
     8281 TATATTAAAG TATGGACTAA TGATCAAGAT GCTAGAGCAA TAGGAGAAGT CTATGTAGGA
     8341 TTTAGTGTTA GCGATATTGA TATGGTAAAA GGAAAAGAAT TTTTCGCAAC TATAAGCAAT
     8401 ATAGAACTAA GTTCATTAGA TATATATAAA AATTGCACAG AAGAAGAAAG ACAAGAATTA
     8461 GAAAAATATT ATCTAGATCC TGAAAATGTA GTTATGGTTA CATTAAGAAG ATCTAGTGAT
     8521 AAAAATAAAA ATAAAAGATA TTTCTAGGAG GTAAAAGTAT GGGATTTTTT AAAAAAATAT
     8581 TTCAAAAAGG TGGAGTAACA GAAGCAGAAA TAACACCACA AATGCCAGAG GCACCAAAAA
     8641 CAGAAGTTTT AAAAGAAGAA AAAATAGTTG CAAAAGAAAC AAAATCTGAT GCTATAACAA
     8701 CTATAAACTT AAGAAAAGAA AAACTAAATA AAATATGTTT AGAAAAGAAA GAATTACAAG
     8761 ACTTAACTTC TAAAGTTGTA GTAGTGCTAG ATTATTCTGG TTCTATGGAC CAACTATACA
     8821 GAGATGGTGT TGTGCAAGAA ACGTTAAACA GACTATTGCC ATTAGCATTA AGATTTGATG
     8881 ATGATGGTGA AATGGAACTA TTTATATTTA GTAATAATTA TAAACAATTA CCATCACTAA
     8941 ATATAAACAA CTTCGATAAT TATATCGAAA ATGAAAAAGT TCTAAAGAAA TATAGTATGG
     9001 GAGGAACAAA CTATTCTCCA GTTATAAGAA ATATAACAAA AGATCAAAAA GGTGATATAC
     9061 CTACATTCGT TATATTTATA ACTGACGGTG ATTGTTTCTC AAGCGATAAA ACACCAACTG
     9121 AAGAAGCAAT AAGAAAAGCT TCTGATAAAC CTATATTCTG GCAATTCGTT GGTATAGGCA
     9181 ATTCTTCATT TGACTTTTTA GAATCATTAG ATGATATGCA AGGTAGATAC ATAGATAATG
     9241 CTGATTTCTT AAAAATCTCT AACGTTTGTA ATTTAAGTGA TGAAGAACTT TATAAAGCAT
     9301 TATTAGGAGA ATTCCCAGAT TGGTTAAATG CAGCTAAATT AAATAATATA ATAAAATAAA
     9361 GTTATAGCAG GGCTTAGTCC CTGCTATGAT TGTAATAAGG AGAAGAATTA TGGTAATAAT
     9421 ACTTATTCTT TTGTTTTCAA TGCTTGTTGC TGCGATATGC ACAGCATTCA ATGGATTAAT
     9481 GACAGTAGCG TTTAATGAGG AGGAAGAAGA TATGGCTAGA AGTTATTTTA TATGGAAAAT
     9541 GACATTAGAT GATGATACAG AATTAAAATT CGTTGCTAAC AGCATTAGTC AAATATTATA
     9601 CAACGGTATC AATATTGACT GGGACGAAAT AATTAAAATT GAGCAAGTCG AACTATATTA
     9661 TAGTAATGCA GAAAATGATT ACCCAGATAT AATAGACTTA CGTAATTAGT AAATGGAGGC
     9721 GATACTATGA GAAAAAACGT AATAGCTATA ATAATCAAAA TAATATCATC ATTAATATTA
     9781 TCTGTAATAT TCTTATTTGT ATGTTTTAAT AGTGAATTGT TTGGTACATA TGCAAGTTGC
     9841 GGTTTTTTGA TAATCTTAGG AATCGCTATA ACTATTTTAC TATATGATGC TATGAATGAA
     9901 ATAGCAATAT ACAATGAAAT TAAACGTATA AGAAAAAAAG AGGAGGAAAA AGCAAAATGG
     9961 TAGATATGTA AACGACCCTA AAATTTATCG AAGAATATAA ACAAGCATTT AGAATGAATC
    10021 CACGAGATAC CATAGTAAGT TAGGAGGCAA TCATGTCAAA GAAAGTAATA GTTAAAGATA
    10081 TAGTAATAGG AGATCCTATT TGTCATCCAT GGTATATGTT CTGTAATGAA TATGAAGAAT
    10141 GGGACTTAAT TAAAGATGAT GTAATATTTA CTAAAGAACG CTACTTGCCA AAACTAATGG
    10201 TAGAGTGCGG TATAGTTGAT TCTATTTCTG AAGTTAGAAG AAATAGACCA GAATTAGTAA
    10261 CTAATCTAGA TAAGCCTGCA TTTATGGAAA TTAAATGGGG CAAATCTAGA TTATATATAC
    10321 AAATAGGAGA GTGATATATT TTGAAAATCA ATAAGAAGCT AATACCTGTA TTAGCAATAG
    10381 TAGCTGTACT AGGTTTAGGT GCTGTAGGAT GTAGAGAGTC AAATAGAGTA AGTCATAATA
    10441 TAAGTAAAGA AGCTGACAAC TTTAATGTAA CAAGAAGATT AGTAGTTATA AACGCTAGAA
    10501 CAGACAAACC ACTATTCGAA CTTGTAGGTA ATTTCGCATT ATCCAATAAC AGCGATAATG
    10561 AATTAGAAGT TGTATGTCAA ACAGGTAAGA ATGAATTCAA GAAACATTTT ATATATTTAA
    10621 ATGAATATAC GATATATACT GTTGAAGATA TCAGTGGAGC TGATGTTAAC AAATATAAAT
    10681 ATGAAGTTAA TTTCTTACCA GAAACTATAC AACCTATAAC TATAACTACT AAAGACTAGA
    10741 GGTGAATCAT ATGAAATATA AATTATGGTC CAAGAATGAA AAGAAATTTG TAGAAAACGG
    10801 ATGGGTTATA TTCCCAGACG GAAGACCATT TTGGATGACA TATGGGGAAA TAGACGCTGG
    10861 AGTATATATG GAAGATTATG CACTAATTAA GAGTACAGGT ATCAAAAATA TAGATAACAT
    10921 CGAAATATAC GAAGGCGATA TACTAAAATG TAAACTATAC AATGGAAAAT ATGAAAATTA
    10981 CGTAATAGTT TGGGATGAAG AAGAAGCAGG CTTCGATGCA TTAAATGAAG ATAAGAGTAA
    11041 TTTCATGTCA CCAAGTATAT GGACTGTATC AGAAATAGTA GGCAATATCT ACGAGAATCC
    11101 AGAACTGTTT TATAAAGGAG AGAATTAAAT GGAAAAAGTA TATATAAGAA CGAAACAATT
    11161 TATGTTCGAA GATGGAGAGA AAATAGAATG TGGTGTAGTC ATTGATTCTG ATACATGGCA
    11221 AATAGGCGGC ATGCCAGATA CATTACCAGA AGAACTAGAA GATGCTTTAG CAGAATGCGG
    11281 TATAAGTATG GAAGGATCTG AAGCTATTGA ATGGAATCCT GATAATGTAA ATATAGATGA
    11341 AGCTAGAAGA ATATTAAAAG AAAAAGGATT TGAATTAGTA TATAATGAAC CCGATTTTGT
    11401 GAAAGAATTT AAAAGACGTT TCAATGGAGA TCTAGAAGAT CTGTACGATT ATGGAACGCT
    11461 TATAGAATTT AGTCAGAAGA TAAAAGACTT AACAGAATAA TAAACGATAA AGCAGATATT
    11521 AATTTATCTG CTTTTTTTAT GCAATAAAAG GAGGGAATTA TTATGAAAAA GTCGAATATA
    11581 TTAACTGCGA CAGCTATCGC TGCAGCTACA GTAGGAACTG TAGGTATAGT ACAACATATT
    11641 GATGCATTGT CTGCTCAATA TACAACTACA TCAGTATTAT GTATGAGAAA AGGACCTGGA
    11701 ACTAATTATC CAGTAATTAG AAAGCTACCA AAAGGTCAAA CAGTCACAGT AGTGTCAATA
    11761 GATAGATATG GTTGGGCCAA ACTTAATAAT AGTTATTATG TAAGCTCTCT GTATCTAAAA
    11821 AGAAGTTCTG GCACAACAAG CAATAAAGAT AAAAATAGCA CAACAGTACA AGGAGTATTT
    11881 AAATATACAA AGACTAACCT TAATATGAGA AAAGGTCCAA GCACAAATTA TTATAAGATA
    11941 CTAACTATAA AGAGTGGACA AAAGGTTAAA GTATTAGGAA CAAGTGGTAA TTGGAGCAAA
    12001 GTTATATATA ATAACGCAAT AGGTTATGTA TCATCACAGT TTCTAACTAA TACTAAACCA
    12061 AGTACTCAAA CAGCTATAAA CAGAATAACA ATTAGCTTAT CTAGTAAGAA AATGAAATGC
    12121 TATTCAAATG GTAAGCTAGT AAGAACTATG GATTGTGCAG TAGGTAAAAG CAGTACCCCT
    12181 ACGCCTCAAG GACAGTTCCC TGTAGTTAAT AAGATAAAGA ATAGACCATA TTATAAAGAG
    12241 AATATACCAG GAGGAGCGCC TAATAATCCA TTAGGTAAGT ACTGGGTAGG TCTTAAAGTA
    12301 GGCAAATACA ATGGCAATGT ATATGCGATA CACGGCACTA ATGATGAATC ATCTGTAGGC
    12361 AAAGCCGTTA GTCATGGATG TATAAGATTA CATGATTATG ATATTTTATG GTTATATAAC
    12421 AACGTCCTAA TAGGATGCGT AGTTGTTATA CACTAAACGA CAGGAGGAAC AAAATGAGAA
    12481 TGACGACAGT AGATATATTA AACACAGATA ATGAACAAAT AGTAAATGGT TTATTTGGTC
    12541 ACTCATTTAC TATACCTAAA ATAGGAGAAA AGATATGCTA TTTAGATAAG GAATACAAAG
    12601 TAGTAGACGT AAAACATGAG CTAATATGCG TCGGCTCAAT AATACAAACA AATAAAGTGA
    12661 CCTTAATAGT AAAAGAAATA TAACATGATT TATATACTTA GGAGGAATAG TATGAAAAAG
    12721 TCAGATTTAA AAAATGGAAT GAGCTTTGAA ACTAGAAGAG GCGAAGAGTA TTTCATAATA
    12781 CAAGAAGATT TGTATAGAAA AACTATAGAG CTCTCATTGG AGCCTAACGG TAGTTTCAAT
    12841 TCTTATATAA GAGATTATGA AGATGACTTA ACTCATAAAA ATAAGCATAA TGAAGATATC
    12901 GTAAAAATTT ATGATGTAGA CAGAAATAAA ATATGGAAGA GAATAGATTG GGACAAAATA
    12961 CCAATCGATA CTAAAGTATT TGTCAAGAAC TTCGAAGACA GTAACTGGAA GAAAAGACAT
    13021 TTTGCTGGAT ACGATAAAAA AATCGAAGGT TCTCCATTTA GAACATTTGA CTATGGTCAA
    13081 ACATCATGGA CATCTGAAGG AACAGATATT AGTAACTGGA GATTCTGTAA ATTAAATGAG
    13141 GAGGAATAAT TATGATCAAT GCTACTAAAC ACGCACGTGA ACGCTATGCA GAAAGAATAA
    13201 AAGGTATAGA AAGAGATGCT ATAAAATCTA ATGTTGCTAT GTATGGCAAC GATTATGAAA
    13261 AAGATCTAAA CAAGATGTAT GATAATAGTA GACTAATTTA TACTGGTAGA TTCCAAACAC
    13321 ATAAAGAATG CCAATACAGA TTAGCTGACG ATATCATATT AGTCATGGAT AAAGTAGATC
    13381 AAAACTTAAT AACTTTATAC AGAGTTGATT TCAACTTTAC TAAGAGTATA AATAAAGTTA
    13441 TATTACAAGA CTTAGTCGAA GAATTAGATG TAAAAGAGAA AGCATGGTCA TTAGAAAAAG
    13501 AAAAGACAGA AGAAGCTAAT AGTGAATTAA ATAATGAAAA AGCATTGCTT GAAATGGACA
    13561 TAGAAGCTAA AGCAAAAGAA TTGGAAAGCT TAAAAGACAG ACTAGATGCA CTTAATAAGT
    13621 ACATGAAGAC AACTAATGCA GATGAAATTA CAGCAAAAGA AGCTATGGAT GAAATAGCTC
    13681 GTAAAATAGT ATACAGCATA GATTATAAGA AAGCTATGCA AGAAATAGTG GAGGATTAAT
    13741 TATGGATACT AGTAAAGGAG TAAAATTCGC AATAGGGAGT ACTATAGTAA CAATCATATT
    13801 AGCCACTGTA ATAATATGTA CAGCAGTATT AAATAGTGGA TGCACTTCAG ATAAAGAACC
    13861 AGAATATATA GGTTTTAGAA CAACACAAAA TACCAAAAAA ATAGCGAATA TGACAGTATA
    13921 TGAAATAGTA GACGAAAATA CTGGAGTACA TTACTATCTT GGAAAGAGTG AAACATATAA
    13981 AGCATTCATG AGTCCTGTAT ATAATAGTGA TGGCACAATA AAAGTAGATA AGGAGGATTA
    14041 ACATTATGAG AATGACAAAA TATAAATTAC AGTTAGTAAA AGACTCTGGT ACAAATTATG
    14101 GTGGCAAAGA CTTTCAAATA AGTAATCCAG ATGATTTATA CAATCTATTA TGCGACGTTT
    14161 GTGATTTAGA CAAACAAGCA GAAGAGGTAT TAATACTTAT ATGCCTCGAT TCTAAGAATA
    14221 AGGTAATAGG TATACATGAA GTAAGTCGTG GTATAGTTAA TATGTCATTT GCATGTGGCC
    14281 GTGAAATATT TAAAAGAGCA ATATTAAATA ATGCAGCTAA AATAATGTTA GCTCATAATC
    14341 ATCCATCAGG TAATTCAACT CCAAGTGAAG AAGATAAGAA AACTGCTAAA CTCGTAAAAG
    14401 AAGCTGGAGA ATTATTAGAT ATAAATCTTA TCGAAAATAT GGTAGTAGGA GACAATGAAT
    14461 ATTGCTCATT TAAACGTATA GGTGAGCTAT GATGCTCACT AAAGAATGTA AAAAGCGTAA
    14521 ATTATGCAAT ATTCATATGG ACGGATATTG CAATGGATTA AACTTTAATT GTGAATATCC
    14581 GTCGGAACAT AACAAGGAGG CTTACAATGA AAATAATATT GAAAGATAAT TATATGGATC
    14641 CAAGAATAGA GGAAAAACTA ATATGCTCAA ATGTAGAACC AGCATTAGCT TATAAACTAG
    14701 CTAGTATATT AAATGATAGA CTCAAAGTGA ATGGTAAATT CTATCAAGCC GTAAGCGATG
    14761 AATATGAATT AAAAATACCA GAGTAAGGAG ATGAAGATAT GAAAGATTCT ATATTAGGTA
    14821 ATGCAGTTAA TACATTTATG AAGAACTTTA AAGAGAACTA TGATAAAAAC AAGATCTCTA
    14881 ACAAAGACAA AATAGAATGT AAAAAGACTA TACGAGAATC AATAAATAAA TTTAATAATA
    14941 GTTAAAAGCA CAGGCAACTG TGCTTTTTTA TTCTAACTAT ATTAAAGGGA TATGAATTCC
    15001 TATGTGTAAT TATATATATG AAGACATATC TATGATAATT TAAAAGGAGT TGAATAAAAT
    15061 GAGAGTTGCT AAAATTGGTA AAGGTATCAT AACAGGATAC TTTAATAACG ATTATTATGT
    15121 AGATCGTATG TTTAATCCTG CTATTAACTC AAACGAAGTT AAAGATCATT TAAAGAAAGC
    15181 ATTGCCTGTC GGTAGAATAG TAGACGTAAA AGAACTAGAC AGTAGACAAT GCTCAGGAGA
    15241 TGCATTAGAA CAATGTCCTC ATAAAGGTAT ATGCTATCTT ATAGGATATT ACGAAGATGG
    15301 ACATTATTCA GACTATACGG CTTGTATGCT TAATTTTAAA CAAACAGGAG AGATGGAAGA
    15361 TGCATAGCAG AATATTTCAA TTATCAAATG ACGAAGTAAC AGAACCATTA ACTGAATCAA
    15421 GCATTATTGC TTTTAATGAA TGGTTTGTAA ATCAGATAGC AGATTATGTT AATGACAATA
    15481 CTGATAGAGA AAGCGATATA GATTGGCTGC TACAAACATT TAACGAAGAA GTTTGCAAGT
    15541 ATATAACTAT AGTCAAAATG GATGATATTT ACGTATCAAT AACATTTAAA CCTGGCTTTA
    15601 AAGAAGAATA TTACAGAGAA AAATTTACAA GATTAAAAGA GCTTGTCAGA GATCTTACAT
    15661 TAGAAGATTT TAGCAATTCA AGCTCTCTTA CTGTATATTC GATAAAAGAC AAGGTAGAAA
    15721 GTAAATTTGG ATTTTACGTC TACAATAACG AAACAGAATT TATAATACCA TTTGATACTT
    15781 TTGTAAGAGA ATTAAATGGT ACAGCAGAAG AAACGTACTA CTTTGGTAGC ACAGTTGATT
    15841 ATCACTGGTA AGAAAGGAGG AAGTATAATG AAATGGCTTA TAATTTTATT TGCCATTGGA
    15901 TGGTTATGGT GTTCAGCGTG CGAAAAGACT TATGACGCTG CACGAGATAA GATAGAAGAT
    15961 AGTGCAAAGA AAACAATAAA TAGAAATAAA GATACTATTA AAAAAGGTAC AAGAAAAGCA
    16021 GTAAGTATTA TGGATTACAT CGGTCATATG ACTGGATGGA ACCATAGATT TAAATAATAT
    16081 AATGAGAGGA GGAATATTAT GATAATATAT TATGCACATC ACATGAGTGT TTACAATACT
    16141 TTACAAGAAG CGAGAGAATT AAAAGTTATA CACAGAATGT TTAAAGACAG TGTGGTTATT
    16201 AACCCTAATG GATGGGTTAA TAACGAAGGA GTTAACGGTT CAGCTATAAT GGAACAATGT
    16261 TATATATTCG TTCAAAAGAG TGACGTAGTA GTATTCTCAG CTCTAGAAGA TGGAGTTATA
    16321 GGTAGAGGTG TTTACTGCGA ACTAGAAAAA GCATTCAAAC ATAAAAAGAG AGTATATTTC
    16381 TTAATAAGAA ATGCATTGGT AGAATACTAT GAATCAGACT ATAAAGAAAC TAAATTAATA
    16441 AATAACGGTG AAAACTGGAA GACATACGCT AAAGTTAAAA TAAAATAAAG GAGACATACA
    16501 TGAAAACATA CCGTAAGACA TTATTTAAGA AAGATTTTGA CTTCGTAACA GCATACGGAT
    16561 CCTATGATGA TGAGCGTAGT AAAATGAAAG GCTACATAGA ATTTAAGATG TACTTCGATT
    16621 TTAAAGAAGG ATTACGATTC TCTGTAGCCG TACCTAACTA TGCATGTTGC AGTAAAAATC
    16681 CATTCAAAGC ATTATTTGAT GTATTAGAAA CACAAGTTGT CGACAATAGT AAATATCAGC
    16741 GATTAAAAGC TGATTGTAGA AATAAAGGCT ATTGGCAACA CTTAGAGTAA GGAGGAAAAT
    16801 ATGCGTAAAG TAATGTATAT AGTTATTAAT GAGGACTTAA ATATGAGTCC TGGTAAAATA
    16861 GGAGCTCATA CTGCTCACGC ATCATTTGAT TATCTGTTAG AAATGCGTGA TAAATTAGAT
    16921 GATGAATACG GAACTTTCTG TGATTTTATA GATGACTATA AAGAACATGG AGATACAATA
    16981 ATTGTATTAA AAGCTCATGA AAAAGATTTG CTTAAATGGG AATCTGAAGG TTATATAGTA
    17041 GTAAGAGATA GAGGCTTAAC AGAAGTTGAA CCAAACAGTA TTACTGCAGT ATGTTTAGGT
    17101 ATATACGATA AAGATGAAGG CATGCCTAAA TGGATACAAA GACTAAGATT ACTATAGGAG
    17161 ATGATAATAT GTTTGTAGAT AAACCATTAT GCAATTTAAA ACACTGTAGG TTCTTCAGTG
    17221 ATTATAATTG TATGGCAGAT AAAATAAAAC ATGAAAGATG CCCATACAAG ATAATGTGTG
    17281 ATGATGTTGA TGCATTAGGA TATATTAATG TAACAGGACA TCTAGAAAAG AAAGAAGATT
    17341 TCTTAAAAGA AGAAATGCAA AGAACATGTA AGCATAAAAA TCCAGATGGA ACAGATGCAT
    17401 GAGTATATGA TTCAGAATAT GAAATGAGAA GCTCTCAAAT GCATTGTTCT ATATGTGGTA
    17461 AAAGTAAATA GACGACAAAT AGTAAGTAAT ATACATACTA TAAATTTATT TTTGGAAGGA
    17521 TGGTGAGAGA GGCTGAATAA TATTTATATG AAAATAGCAT TATGCGTTAA TGCTACTCGT
    17581 TCAGCCGATA ATATTTATGA GGAAAAATTT TAAACGTATT ATATTTACAT TAACAGTATT
    17641 AGTAACACTA GGATTTGGTT CAATTAACGA TGTATATGCA TCCAGTTATA TGAGAACTAC
    17701 ATGTAACCTA AATGTTAGAA CTGGAGCTTC TACAAAATAC AAGAAGCTAG GAACACTAAA
    17761 GAAAGGAGCT AGAGTTGTAC CAATAAAGAC TAGAAACGGT TGGTGTAAAA TAAAATACGG
    17821 CAACGGATAT GGTTGGTGCA AGAAATCATA TCTAAGTAAA ACAGGCAATA CTAATAATAA
    17881 GAATATTAAG AGAACACTCA AAGTTAAAGC GTACGCTTAT ACTGGTCATA GTATGACTTC
    17941 TACTGGTAGA GTGCCTAAAG CAGGTAGAAC TATAGCTGTA GACCCTAGAA TAATACCTTA
    18001 TGGATCTAAA ATCTATATAC CTGCACTTGG TAGAACTTAC ATAGCTGAAG ACTGTGGTGG
    18061 TGGAATCAAA GGCAACAAAG TAGATATCTA CATGAGCAGT AACAGAGAAT GCTATAATTT
    18121 CGGAGTAAGA TATTTAACAA TACATATATT AAATTAATAT AAGCGCCACA ATTAAGTGGC
    18181 GCTATTTTGT TAAAGGAGAG AATTAAGATG ATAAAGAAAC GTATAACTAA AACTGCTAAG
    18241 CAAGCAAGAC TTGAAAGACA AAAAATGACC GATGAATCTA CTTGTCCAAG TTGTGGATAT
    18301 AGAGCCTGTA TAGGCTTAAA AGGAGAAGAA GAAATCAGAA CAGGATGGTT CTCTAAAAAG
    18361 ACTATAAAAT TTAAAGAATA CAGCTGTATT AAATGTGGTT GTGAATGGAG AATAAATATA
    18421 GATTAAGGAG GTATATCATT ATGATATTTA AAGAGACAAA CGGAGATTTA TTCAAATCAA
    18481 GTTCAGATTA TACATTAATG CATTGCATTA GTCATGACTG TGCTATGGGA GCAGGAATCG
    18541 CTAAAACATT TGATGCATTA ATGCCAGATA TGAAAAAGCA ATTAAAACGC ACTATTAGAG
    18601 AAAATGACTT AACTGGCTAT TATGCTATGT TATACAAAGG TAAACGTGAC GTTATAAATC
    18661 TAGTAACTAA AGAAAGATAT TGGCATAAAC CTACATATAG TTCATTGAAG GCTAGCTTGA
    18721 TTAACGCTAA GCAAATTATA TTACGCAACA ATATAAAACA TATAGCCATG CCTGTTATAG
    18781 GCTGTGGCTT AGATAGACTA CAATGGTCAA AAGTCTCAAA AATGGTAAAG GAGATATTCG
    18841 CTGACACAGA CGTAGAAATA GTAGTCTACC ATAAATAAAA GGAGGAAAAT TTAATATGGT
    18901 TATCGAAAGT ATATTAGAAC AAATGTTAAA TACAATCTCT AGTGATGTAG ACATAACTTA
    18961 CTTATGTATA GGAACTGATA GAGCTACAGG TGATGCGTTA GGACCAATTG TTGGAACAAT
    19021 GCTTGCGTAT CGTGGTTTAA AAGTTTGTGG AACAATTGAG AACCCTGTAC ATAGTTTAAA
    19081 CCTAGCCCAA TACGAGGTTA GGTTTAAACA GAATAAACCT CAACATATCG TAGCAATAGA
    19141 TGCATGTATA GGTTCATATG AAGATATAGG TGTAATAAAA TTCAAAACTC AAGGACTAAG
    19201 ACCAGGCGCT GGAGCTGGTA AGAATTTTCC TAGAATGGGA GATACCAGCA TAATAGGTAT
    19261 CGTAGAATCA AATAATAGAG CGGTACATGA ATGTAGATTA TACGAAATAT TAGAGATGGC
    19321 ACAAGATATA GTCGATACCA TATTAAAATT TGAAAAGATA AGAGTAAGAA ACAAGAGAAA
    19381 AATCAGTCAT ATATTTAAAA GAATAGTAGG TATACAAAAC TCAAATTAAG ATAGGAGTGA
    19441 TATCATGGAA AACTATACTA AAGAGCTTAA AAAAAGAATA TTTGACTTAA ATGAAATAGC
    19501 ACCAGGAGAT GTAATACAGT ATTACAGATA TACTGAAACT TTAGCAACAT CAACCGAGAA
    19561 TGCATTAGTT ACAAAAGTAT CTGAAGACAA AATAGTAGCT ATAAGATATG AAAATAATCA
    19621 AGAATCAAAC TTTAAATGTA TAATCTTTCG CCCTAATGAA ACAGGTATTG AAATAAGAAA
    19681 TGTAATTAAA AGAGGAACAA TCTAATGAAA AATTACCAGT CCTATAACAT AAGAGAACTT
    19741 AGGACATTAG ACAACTTAAT CTTAACAAAA GATGAATTTT ACAATCTTAT TTCAAATAAA
    19801 AATGTTAAGT ACTATAAATA TTTAAATGAG AATAGAGTAT ATATTAAATT AATAGGGTTT
    19861 GATGATGATT ATTTAATTAT ATATATAGAA GGAGGAATAT AATGAAAGCA TTCGCATTAA
    19921 TAGTAGCGGT GATATTATTT GTGGGAATCA ATATAATATC ATTCCTAATA ACCGCAGGCA
    19981 TAGTTTATTT AATATGCTTT TGTTTCAGCT TAGCATTTTC TTGGAAAATA GCATTAGGTA
    20041 TATGGGTGAT ACTATTACTG ATAAACTTGT TTATTAGTAG TCACAAGAAG AGTAAATAAG
    20101 GAGATGTGAT TTATGAGTAT ATTATTAAAC ATATATACAG TAATTGTATT AATCGCTGTA
    20161 ATAGCAATGG CATTCTTTGC ATATAAATTA AAAGTGCTAT TACCTCAAAT AAGTGTAGAT
    20221 AAACTATTAA GAGCTAGCTC AAATAATCAT CTAGAAGCAG CTATAAATAT CTTATTATAC
    20281 TTATTTTGCC CTTTACTTCA TGTCTTATTC ATAGGAATAG TTATGTACTT TTTATATTTA
    20341 AATAATGATG AATCAGTTAA ATTAATAGAT GAATCATTAG ACCACGTAAT TGAAAGAAAG
    20401 GAACAAGAGG AATATGAAAA AAATGATAAT CAATAAAATA ATGACAGAAT ATAATAAAAG
    20461 AACAATAGGC GGTAGAAAAT TAGGATCATA CAGATTCGAA GAATTAGTAG GATTTTATAC
    20521 TCAACTAAAA AATGGCAAAC AAATAAAATA GAGAGGCTTT ATGTCTCTTT ATTTTATAGG
    20581 AGGGAATTTA ATGTTAAATA GCTTACAAAG ACCAGACAAT GATATACTAG AGTATATACA
    20641 TAATCACAGC AAACTTTATA CAGGCGAAGA ATTTGCATCA GTCGTATATA AAGACCCTAT
    20701 AACTCAAAAA GAATTTATTG TTCCAGAAAA TATACCATCA GAAATGTGTG AGAAAATATC
    20761 TAATTGTATA ATTTTTCGCA TTAATTCATT AAGTGATTAC GTTTTAAAAA TGTAGGAGGG
    20821 AAATATGTAT TTTGATTATA CTAGAGCAGT TCAAGAATTA TACAAGAAAT ATAATCTCGA
    20881 ATATTTCTCT GATAGAGAGA AAATTATAGA GAACTCAAAA TATTTATATG AAAATAATTG
    20941 TTATATAGAC CTATATGGAT TTGAATGGGT AACTAATTCA ACTAATAAAA GTATGAGATA
    21001 TAATCGTACA CCAGTACGTG GAAGATTTAG CGTAGGAATT TATGGTAAAC CAATTTTTTA
    21061 CGAATATCAT CCGACTAGAC TTAATGAAAC AAGAAGACCT GTTGATGGCA TGAATCGTCA
    21121 TTATGCTTTA ACAGAATACG AAGCAATACA GGGATATAAT CATCTTATAG ATAAACATTT
    21181 AGACTATGTT CAAAAAGAAT TAATAGACTG GGCTAATTCT TACAGAATCT ATTAAGGAGT
    21241 AGCGTATGAG CAGAAAAAAG AATATTATTA AAAACACACT AAAAAGTCCC GAGTCTTTAG
    21301 ATGAAGAAAC ACTTAATGAG CTATTAAGAA AACTTGATGA TCTTTTTGAA ACGGGAAACA
    21361 TCTTTAATCC ATACCAGAGA GATTCGCTCA TATATTGGAC AGGAGAAATT TCAGATGATA
    21421 CAGAGACCGA ATAATATTAT ATTAGAAGAA TTAGCTATTA ATAGAAAAAA ATTAGAAGGT
    21481 TCTATGAATA CAAGATTAGC AAAATCTGCT TGGCATGCAC TAAGTCTTAT TGATCTTGGC
    21541 ATAGAGCTTA ATCTTTTCGA AAGAGAAGTA TTAAATTATT TTCGTTTTGA AAGACATGAT
    21601 AATATAGAGG AGGAATGCAA ATGAAGGTAC AACTAATAGC ACATACACCT AATCCAGAGG
    21661 AAGTTGTAGC ACAAGCTGCT AAGCTATGTT ATTCACCTGT CGGTGTAGAT GGAATAATGG
    21721 AGAAATTGAC TCCAGAAAAA ATAGATAAAT TTGTAGATCA TTTAGCTACA ATAGGACATG
    21781 AAAGTCCACT AGAGCATGTA AACTTTACCT TCGCAATAGA AGGTATATCG AGAGTAACTA
    21841 CTCATCAACT TGTTAGACAC AGATTAGCAT CATATTCACA ACAATCTCAA AGATATGTTA
    21901 AGCTAGAACA ATTTGAGTAT ATAATACCAC CAGCAATAGA AAAAGCTCCT AGAGCTAAAG
    21961 AAGCATTTAT AAAAGCTATG GAACAAGACC AAGAAGCTTA TAATGAAATA GTAGACTCAT
    22021 TAATGAATAA TAAATTATAC ATGAAATATC CATCAGAATT TAGTACATGT ATGAGAGAAG
    22081 TAATGGCTGA AAGAATAATA ATAGATGTAA AAAATGTAGA AACTAAACAT ATATTAGCTA
    22141 AGTTTAAAGA AAAATTCCCT AAAGCATATT CTATGGTTGA AAAAGAATGT ATAGAAGATG
    22201 CTCGTTACGT ATTTCCAAAT GCCTGTGAAA CTAAAATAGT TGTCACAATG AACGCTAGAA
    22261 GCTTATTACA TTTCTTTAAT GTAAGATGCT GTAATAGAGC TCAATGGGAA ATACGTGCTA
    22321 TGGCAGATGA AATGCTTAAA GAATGTAAGA AAGTAGCTCC TACATTATTT AAGAAGGCTG
    22381 GACCAGACTG CACATTTGGT AAATGTGGTG AAGGTTCAAT GAGCTGTGGT CATCCTAGAA
    22441 AACCAGAAGA ATTCGAATAG GTGATATTAT ATGGGAATTA TATATACAAA ACATAAACTA
    22501 GACGAACTCT ATAAAGAAAG AGAACGTATA GACAAGGAAA TACAAGAGTG TATAGATAAA
    22561 ATCAATTGGT ACAATGAAAA ATACAAAGAT GACGTGTATT ATCAAAAGAA TGGCGTTCCA
    22621 TTTGAAGAAG TACATGATTA TTCACCTTGA TTCTATTCCC CTACTATTTG TAGGGGATTA
    22681 TTTGTACACT AACTATAATT ATATTATCTG TATACGATTT TTTGATATTT TTAAAAAGGA
    22741 GTTGGTTAAA TGATTAATTA TCAAATAAAG AATGCAGACA CTGCTATAAT GTCTTTTAGA
    22801 GGAGAAAACT TGTTCTTAAG TAATTTTTAT GAAGGTAAAG TATTAATGCA ATTAAGAGAC
    22861 GACTTAAGAA AAATGTAATA CAGATAAACT AAAGATAATA ATATTAGAGA GGTGATTAAT
    22921 AAAGGAGTAT ATTAAATGAA AAAGGAAATT AAAGATTCAA CAGCTAATAT TATTACAGTA
    22981 GGAGGTGTAG GCTTAATGCT ATTAATAGCA GGCCTACCTC TTATACCAAG TTTAACAATA
    23041 TTAGGCGGAA CAGTTGCAGG TTGCGCCTAT TTAACACATA ATAAAAGTAG GAGGAATACA
    23101 AATGGCAATC GTGATTAACT TTTTTGGAGG ACCAGGAGCT GGTAAAAGCA CGACTATGGC
    23161 TAGACTATTC GCAGACTTAA AATCAAAAGG AATTAACTGC GAAATGGTAT CAGAGTTTGC
    23221 AAAAGATTTA GTATACGAAA ATCGTATGGA TACCATGAAA GACGAGCTAT ATATATTTGC
    23281 TAAACAAAAT CATAGACTAT TTAGAGTTAA AGATAAAGTA GATGTAATAA TCACTGATAG
    23341 ACCATTATTA TTAACTTGTG TCTATGATTC ATTGTATGGA GAAGACGACA AGACTTTACA
    23401 TGACCTCGTC AGAAAGACAT TTAAATCTTA TAATAACGTA AACATATTTC TTGACAATAG
    23461 AAATATTCCT TATAAAGAAA ATGAAGGAAG ATTACAGTCA GAAGAAGAAG CAAACAGTAT
    23521 CGGTTATTTT ATAAGAGAGG AATTAGAATC TTCTGACGAA TCGTTCATTG AAGTTGAAAC
    23581 AAATGACTAT GATTATATCT ATAAATATGT ATCTTTAGTA TTAAAGTTAA CATAATTTAG
    23641 TTACTGTAAA GGAGATTCAG AAAAATGGAA GCCCGCAGTA CTTATATATT GGCAAAAAGG
    23701 ATAATTAATA TTATATATGT ATATGAGAAA TCTGTAAGAA GAAATATCAG TAATTTAAGC
    23761 TTTGAAGAAT TAACACGAGG ACTTGCAGAT GTATTTTATA TATACGATAT AAACGATAAA
    23821 CTATTAAACG GCACTTCATT TGATATCGAT GCTCAGAAAC AAGTAGTCGA TAAAGTTGTA
    23881 AGCGAAACAG CTTCGCTTTG TATAATTAAT ACAGAATGTG ATATTTGCTG TTTACAACAA
    23941 ATACGTGAGG CCGTTACATC TATTAACTTG ACACATGAAA AGCACATCAG AGGAACAGAT
    24001 ATACTGAAAA CTTGTAACAC AGTATATTTC TTGGTGACTC ACAAATTTAG ACCTAAAATT
    24061 AATACAGACG ACTGGGAAAA TATTTAATTG GAGGAGATAA ATATGTATTT ACACACATAT
    24121 ATAACAAAAG ATTATGATAT GTATGAATTA AAAGTAAGTA AGGTGTCAAA AAACAGAATA
    24181 CGCTATGATA ATGAACATAG AATTAGCTTA GACGATATAG TTTATAAAGA TGAAAAATTC
    24241 TCAATAGCTA AGAGAGTAAA TATGAAGTTC AACGCAATTT TACCAGAAGA AAGAGACGAA
    24301 GCTATAGAAT ACGTATTAGA AATGGTAAAA CGCATAACAG ATGGCATTGA TGAATCAGAA
    24361 GAAATGAAAC AATTTGATGA TATAACAGAA GCAATAAACT ATGTTAAAGA GCTTAAAGCA
    24421 AATAGCGGAA TAGATGAAGA ATATGTCAGT CTAAAAGACA TAATAATAAA TGATTCTGTA
    24481 ATGAATAAAA TCGAGCAAAC TTTAAAATTC TTAAATAAAG ATGAAAAATA TAGCGCAATA
    24541 GGTGCTAAAA CACCGAAGAA TTTATTATTA TATGGACCAG CAGGTACTGG TAAGACTCTT
    24601 ATAGCTAAAG CACTAGGCTG TGAATCTGGA CGTAAAGTAT ATACAGCGTC AGCCGCAGAG
    24661 TTCGCTGAAA AATATGTAGG CGTAGGCCCT AGAAAAATAA GAGACTTATT TGATGCAGCT
    24721 AGAGATAATC GCCCAAGTAT AGTATTTATA GATGAAATAG ATTGCATAGC AATGAAAAGA
    24781 ACAGGCGATA GAAATGGCGA AGACATCAAG ATGTTAAATC AACTATTAAC AGAATTGGAT
    24841 GGTATAGCTG ATAATAAAGA CATGACAGTT ATCTGCGCTA CTAATAGACT TGACATATTA
    24901 GACCCAGCAT TTATAAGAGC TGGAAGATTC GATAGAAAGA TAAAAATAGA AAAACCTAAT
    24961 TATGAAAATA GAATCAGAAT GTTTGAATTG TATCTTGGTA AGGTAAAACA TGATAATAAT
    25021 ATAGATTTGA ATGTATTAGC AGATATAACA TCAGGTTGTA ATGGTGCTGA TATACAAACT
    25081 ATAGTAAATG AATCCGCTAT ATTAGCAGTG GATAAAGAAT TAAGTAAAGT AGGCATGGAT
    25141 GAGCTTACAG AAAAAGCAGA AGAGATAATG CAAAGCAACA GAGATTCGAA CCTAGAAGTC
    25201 AACGCTATAG GATTTTAAAA TAAAACAAAG GAGATGTGTA TTTTGCTTAT AGTTAAACTT
    25261 TTCTTATTAC AAATGGCTGA TACAGCTATA GATTGTGCTA CTGAAGCAAT CTTATTTGGT
    25321 ATCCCTAAAG ATGAAAACGA TATAACACAA GAAAGTGTAC AAAGATTAAC TCAATATATA
    25381 AAGGAGATGT AATCTTGTGT ATCGGTTACA GAAGATGTTT AAGAGCTTTT TAAAGCTCTT
    25441 AACAACTCCT AGAGTAGGCA ATCTAATTAA GTTGTGTATT CTTAATAAGA TGTACTACAA
    25501 AGGAGAAATA AATTTAGCAA CTAAGTTTGA TAAATTAAAG GAAGGTGAAG TATATGATTG
    25561 TCGTAAACTG CACGACTGAA GAATATCACA ACTTAATCGA AGCATTTGAA GGCAGTATTT
    25621 GTTGTCCATT CAAAAACAAT CCAAAGATAA AATGCACATT AGATTATACT CAGAAGCCTG
    25681 TAGAAGGCGA AGCTGAGGCT ACATGTGTCC CATGTTTAAA GAAAAATATA GTATGGATAA
    25741 TCGAAGATTA GGAGGTATTA TCTAATGAAA AACAAAAAAG ATATGATGGC AAAGTGTGAA
    25801 AATGAAATAC AAAAATGTAA TAGCAAAATA AAAGACTTAA GAAATACTGA ATCAGAAGAA
    25861 TTAGTAGAAG TAGTTAAACA TAAAGAAAAA GTAAAAGACG ATTTGCAAAA TTTATATAAA
    25921 TAAAAAAAAG GAGAAAGATC ATGACAAGAA AATTAAATAT AGGAGATAAA ATAAAAATAA
    25981 GACCTAATAT TCATGTAGGT AAATACGGAG TAAACTCTGT AGTAGAAAAC ATGGTTCAAT
    26041 ATGCAGGTCA AACTGCTACT ATTGAAAATG CCTATGATGT AACCAGAGTA ATAAAAGGTG
    26101 AAAAGATTAA CTCTAGAGAA TATATCATAA ATTTAGATGA CAATTATTAT TCATGGACTA
    26161 TAGAAATGTT TAATACTAAT TTCGAAGACA ACGAGATAAT AGAACAAGTA GAAAATATAT
    26221 TAGGCATAAA TAAAGAAGAG TTAAAACAGG ATTATATAAC AAATTGTTCA AATGATAATC
    26281 CTACAGAACA AGACTTAATT GATTATGCAA AAGACAAATT TAAAGATTTC TTATAAGGAG
    26341 TGTGATAATG ATGTCAAATG AAACTAGTTT GAAACCACAT ACGATCGTAA AAATCAGAGA
    26401 AGACCTTAAA CAAGGTCTAC ACAATGAACA TTACGTGACT AGAAAAATGC TAGAGTTTAA
    26461 AGGAATGCTA GCAACTATAA CAGAAGTTGT TCCACTAGAT AATGACGAAG ATTTTTTATA
    26521 CAGTTTATCT GTAGACAATG GCCGTTATTG GTGGAAACAA GAAAACTTCG AAGAAGGAAC
    26581 ATATTCGCCA GTAATGTTTC TAGCTAATGA GCTAGGCTTA ACATATAATG AAATAGTAAG
    26641 TGATTATAGA AATAATACTG GCAAAAATGA AGGAGATGTT ATCATCGATG AAGAATTAGA
    26701 AGAATATATC AAAACTAGAT ATGGTAAATT CTTATAATAA ATAAAATTTA GGAGGAATAC
    26761 AAATATGGAA AAACACGATC AAGAACAAAT AATAGAAAAG GCTGTAGATA TAGCTTCAGA
    26821 AGCTATAAGC TCTGCAATGG CAGATGAAAG ATTTGAACAT TTATCAGATA CTGAAAGAGC
    26881 ATTAGCTGTA GTACAATCAG TTGCTATGGG TGGAATGATA GCACTAAATA CGTTAGCAGA
    26941 CTTATTTGGT GAAGATTTTG TAGAGCAAGT AATGTCTCTG TTAGAAAAAA TAGGAGAAGC
    27001 AGCTGAAGCT GCAGACGAAT TACATGGTCA TGATATGTTT TCTGACATAG ATACTGACAT
    27061 GAATGATGAA AGATAAGTAA TATCAATACT TACAAAGTAA TGGCATAAAA TAATTAGTTT
    27121 TATGCCATTT AAGGAGGTAA TTATGGCAAT ACGTTTAAAA TTCAAAGACA AAGAGATTGC
    27181 TGAAAAGCTA CATGAAGCAT TAGTAGGCAG TCCAGCTTAT GTAGACAGTG AAATAGCACT
    27241 GGTATATGAC AGCACATATA ATGAAACAAA TCTAGTCGTA GGCAACGACA ATAAAGGAGA
    27301 TATAAATATA AGAGTTGATT CTTATAATAT AGTTGATGAG TAAGGTGATA ATATGATAGT
    27361 AGTACTAGTA GGAAGAATGG CATCAGGGAA AGACACTGTA CTAAATGCTA TTCATAACAG
    27421 AACAAAAATA CCTGTGCTTG TAAGTCATAC AACAAGACCT ATGAGACCAG GAGAAACAGA
    27481 CGGTAAAGAA TATCATTTTA TAGATAACGA TACATTTAAG AGAATGTATG ATCAACATGA
    27541 GTTTATAGAA TACAGAGTTT ACAGACCAGC CAATGGAGAA TTATGGCTCT ATGGACTTAG
    27601 TGAAGAAGAA GCAAAATGTA AAAACTTATC CATGGTAATC ATGGACCCAA CAGGATACGA
    27661 AGCCTTAGCG AAGCGCTTCG GTAATGAAAA CATAATAGGT ATACTATTAG AAGCCGACAA
    27721 AGAGACAATA TATAATAGAG CGATATTACG TCATGGAGAT AGTATTGAAG AAATAAATCG
    27781 TAGAATAAAA GATGACGACA GAAGATTTAG TAAGTTTGAA CAAGAACATG GAGAATGCCA
    27841 TAAAGTATAT AATAATAACG ATAGATGTAT AAACGACGTA GTAGATGAAA TAATGGATAT
    27901 AATAGAAAAA AGCCTGTAGA AACACAGGCT TAAATTATAT TTTCTAAATG TATATAGAAT
    27961 TCTGAATCTT TATTATTTTC AACATAACCT ATACATTCTA TAGTATTTAC TCTTATCTGA
    28021 TGATCAGAGC AATTAAAGTA TCTAGCTATA GCATCATTAA TAGGTTTTTG AAGATTATCT
    28081 GTATCAAATT CTTTAGGACA TTTGATATAG ATAAACAATG CTAATGGACT ATGAAAGTCT
    28141 AATTTATCTT TCAATGGTTC TAACAATTGG TAAGGGAAGT TCTTCTTCCA TGTGTTGTAT
    28201 GATTTTGTAC AACGCATCTT ATTACCACTA GTTGCACAAT TGTAATAAGG ATTAGGTTCA
    28261 TACATGTAGT TAACACTAAA AGTAGGATAC TCAATATGTA TAGCGTTTTC TAATGCTATA
    28321 TTTCTCATCG CTTCCATCAT AAGTTGTATC TCAGACTTAT TGTTGTAATA TGGAACAGTG
    28381 TCTTCACTTT TAAGTTGTTT ACATGTATCG TCTAACCATT CTAAAAATAA AGGTGATACA
    28441 TCTATACTAT TAGTAGAAAT TAATTTACGT ACACCATCTA TAGTTAACAG TTTGTACTTT
    28501 ATAGCTTTAA AATCTTCTAT TAAATAGTCA TCATTCCATT TAGCAACGCA TTTATTAATA
    28561 TCTTTTATGT TTAAAACTTT AGCTACATCA GATAAAAAAG GTTTAAATCC ATTGTTATAA
    28621 TATCCAAAAC GTACATCTCC ATATAATGCA TGATTCTTTT TAACTATATT CATCTTATCA
    28681 ATCTCCCTTG TATTTTATTT TTTCTTATAA TATAGATTTA TTAATAAAAA TATATTGATA
    28741 AGTAATATAA AAATAGAATA TAAGTATTGG AGGGATAAGT ATGTCTAAAA GAATCGAGCA
    28801 TATATTCGAA GACGGTATCG AAAAGAAAAG ATGCTCAAGA TGTAAACAAT ATCTTCCATT
    28861 AGATCATTAT CTTTATAAAG CAGACCGCTG GGATAAGCTT AGTAATGAAT GTATACGTTG
    28921 TATAAGCATA CGTAACAAAA GAAGAGCTAA TCCAGAGTTT AATATACCAG AAGATATAGA
    28981 ATCTCCAGAG GAGATTAAAG AATATTTAGA TAGTGTACGT GGTAAGAAAA CTAAACCAGA
    29041 CCCTATATAT AAAAGATAAA CAATGGAGGT GATATAATGG CCAAGAAGAA GAAAAAGAAA
    29101 GCGACAACTA AATCTAAAAT GAAAAGAGCT AATAAGAAAA CAGCTAATGT TATGTGTTAT
    29161 GCTCCATTTC AATTGCAACC AGGATGTAGT CATAATATAA AGCCATGTGG AAAACCGTCA
    29221 GGCGGCGGTA ATTCGCCAAC AATATCAGGA GGCTTTTAAT GAAGAAAGAT TTTATTAATC
    29281 AACAGATAGA AATATATGGT GAGCCAGATA TAGGAAAGAC CGAATATGCT TTATCTTTAT
    29341 TAGATAAAGA TGATGTAATT ATATATATAG ATTCAGATAG AAAACTAAGA CGTGAGCAAG
    29401 TCCCTGATCT ACCTGGATTT TATATTATGT ATCCTCGAAA TGTACTAGAT ATTTTTGAAA
    29461 TTGTAACCAA AGTTTCTAAA TTTGTAGACG TTATTGTGAT TGATAGCCTT CCCACTATTA
    29521 ACAATAAAGG TGAGGCTATG ATAAATAATA AAGCATTTGA AAAAGATGTT ATCTCGTATG
    29581 TACAAGACAT TATAAGCATA TGTAAAAAGA ATAAATGTAC TATCATCATT GTTAACCAAA
    29641 TTAGATTCAA TGGAAAGAAA AATGTAACTT ATGGAATAAA ACGATTGGGG TTATATTATT
    29701 CCATAAGAAT TGAGGTATTA CAGGACACAA TTAATATTCA TTATAGATAA ATTTATAATA
    29761 TAGAATGGAG GGAATAGAAA AATGAAGCAC AAAACAAGAG AAACAAATAT GCTTAACCGC
    29821 AGACTTAACA AGGTGATGGA AGGTAGATAC TTATATGTAA TATTTACATA TGATCCTAAA
    29881 CTAAAAAGAT TAGTATATAC AGATACTTGT TCTACTTTAG AACTAGCTAA AAAGAAATTA
    29941 AACAAATATG CTATCGAAAG AATACCAGCA GTAAAAGCTA TAAGAAGCTT AGGAAGCAAA
    30001 TATAATGCAG TATACTTATT AGAACACAAT GGAGATGTAA CACCAGTTTA TACTTTATAC
    30061 AGAGCTACAG AAAAAATAAA TGAAATATAT AAAGCTGAAT ATAAGACTAA AGTAAGAAAA
    30121 GGTGACAAAG AAGTAGATAG TGGCTATATA GGATTTGCAT ATAATTCTAA GACAGATAGT
    30181 TATATATGTA CACGTTTATA TGATGATTCA TTAAACGTTA AGAAACATAT AAGCAAAAGA
    30241 TATGGAGTAG ACAGAAAATC AATAGAAATA TTAGACGTAA TCAAAATAAG AAGAGGTTTC
    30301 AAATTTATAG ATAAAAAATA TGCAGACTTT ACTAAATTAA AAGAAGTAAA GAAAGCATTA
    30361 TTAGATAATC AAAAATTATC TACAAAAGAA TTGCTACAAA ATGAATTAGA CTCTGGTGAT
    30421 TCTAAAGAAG TAGTAGAAAA AATACTATCT AATTTAACAG AAGAAGAAAT GGTTAATCTA
    30481 TTATCTAAAA TAAAAGAAGA AAAATAGTTA ATATTTTTTT TAAACTTTTG TATATTAGTA
    30541 ATTAAATAAA ATCAAAAATA CAGGTAATAC AAAAATACCA GACGCACACA GCAAATATTT
    30601 AAATTAACTT TACAGGTGAA AAAGTATAAT GAATGCGTCT AGCATAATTT TTCATAATAA
    30661 TTACCTTAAC CGTTTTAGAC ACGCACAGCA AAATATTATT TATGTTCAAA TGGGTGAATG
    30721 ATAATAACTG TGTCTAGTAA AAATATTTTA TAAAAGTTGA TAATTAAAAA CAGGATGAAT
    30781 ATATTATGTA GTAGAAAGAC ACACACAGCA AATATTCAAA TTATACAAAG GATAAAACAA
    30841 TTGCATTGGG CATATGAATG TGTCTAGAAG AATTCTCTTT CATAATTTTT CTCCCCTTTT
    30901 ATAAATATAC AGTAGGTTTC CCCCTTTTAA CCTACACTAG GGAATAGAAC GGAAAACTAT
    30961 TCCCTATTTT TTTTGGAGAG GTACTCAAGT TGGTTAAGAG GACAGTTTGC TAAACTGTTA
    31021 GGCCGCAAGG TGCGTGGGTT CGAGCCCCAC TCTCTCCGCC AAAGGAGAAA ATAATAATAT
    31081 GACTTGGTAG TTCAGTTGGT TAGAATGTCG GCCTGTCACG CCGAAGATCG AGGGTTCAAG
    31141 TCCCTTCCAG GTCGCCAATA TATGATGACG TAGTTTAAAT AGGTAAAGCA TGCGCTAAGC
    31201 ACGTAGCGTT GTAGGTTCAA TTCCTATCAC CAGCTCCATG GAGAGATATA CCGTAAGTGG
    31261 TAGCGGGGCA GACTGTAAAT CTGTTGCTTT AATGCTCGGA GTGTTCGACT CACTCTCTCT
    31321 CCACCATATG ACCCATTAGT CAAGTGGTTA AGACACCGCC CTTTCACGGC GGAAGCAGGA
    31381 GTTCAAATCT CCTATGGGTC ACCAATAACG AGGTGTAGCT CAGTGAGTAG AGTGCATGGT
    31441 TTGGGACCAT GATGCCGAGA GTTCGATTCT CTCCACCTCG ACCAATAACA AAGTATACTG
    31501 GAGTTTCGTT CAACGGTTAG GACATGGGAC TTTGACTCCC AAAATAATAG TTCGAGTCTA
    31561 TTAACTCCAG CCAATAAGTG GTCAGATAGC TCAGCAGGTA GAGCAGTAGA TTGAAGATCT
    31621 ACGTCGCACA GGTTCGATTC CTGTTTTGAC CACCATGGAT GGTTACTCTA ATTGGTAAGA
    31681 GACTGGTCTT GAAAACCAGC GTAGGCGTAA AAACCGATCG GGGTTCGAGT CCCTGACCAT
    31741 CCGCCATTAT ATTCTCCCAT AGCTCAATAG GTAGAGCAAT CGGCTGTTAA CCGATGTGTT
    31801 GCAAGTTCAA GTCTTGCTGG GAGAGCCAGT TCGGTATTTA ATATAAGTTT ATATACCTTG
    31861 AGAACATATT GTTAAATACC ATTTAAACTA CCAGATCTTT TCTAAACTCA GCATAATAAA
    31921 ACCTCTAGTA ATTTATTATC TGGTAGTTCT TTTTAGCGAG ATGATGCAGT GGTTAGCAAT
    31981 CAAGGCTCAT AACCTTGAAG TCGTGAGTTC AAATCTCACT CTCGCTACCA GTTTTTGTTT
    32041 GAAAACTTCA TAAAACATTA GTGCTACCAT GTTTGACTAA GAGTTGCTCC TCGAACACAT
    32101 GGGTTTTTAA ATTATAGGAA CGTAGTATAA TTGGCAACAC AGTGGACTCC AAATCCACTT
    32161 TTGAGGGTTC AAATCCTTCC GTTCCTGCCA TTTAATTCTT TGCTACTGAG AAGAGGTTGA
    32221 GGATGGGATA TAGCAACACA AAAAAGTGCA TGCCAATAAA CATGAAAGTT GTTATATATG
    32281 GGGCAAAGAA TTTAGCTGCT ACATAAGAGC AGACTTTAAT GAACTGGTGA ATTACGTAAT
    32341 AAATCCAGGT ATCTACGTTG CTTAGATATA GTTCAGACTT ATGATGCTTC TGAACGATAA
    32401 ACGGATAAGG GAAAACCGAT ACGGAATTGT ATCCTCGCAG TTATTACTGC GAGGATACAA
    32461 TTACACCCAT CAGTGGTAAC CCAGCAACTA ACCTGTACTG TAGCGAGTAT AGGTAAACAA
    32521 TAAAATAACT TTACTGAATG ATCAACAGTA AAGTTATTTA TATGCGGACA TAGCCCAATT
    32581 TGGTTGAGGC GCAACTAAAA ATGTATCTAG TACCATAGAT ACTAACAGCA AGATTATTCA
    32641 GGAAGAGTTG ATGATATAAG TTCGAATCTT ATTGTCCGCA CCATAATATG CTAGCGTAGC
    32701 TCAGACGGTA GAGCACCTGC CCCAAAACAT ATCTAGACCA ATAGATATTA ACAGCAAGAA
    32761 ATTACCAAGC AGGAAGTCGC AAGTTCAAAT CTTGTCGCTA GCAACATTTA CATGCCAACG
    32821 TAGCCAAGAG GTAAGGCGTC CGCCGTTCTA ATGAATGTAT CTAGTACTCA AGATACTAAC
    32881 AGCAAACTTT ACAAGAGAGC ATCAAAAATC CAATCGGATA ATCGTGGGTT CGAATCCCAT
    32941 CGTTGGCCAA GTTAAGCACA AACAGCAAAT TTATTTTTTA CATTTTACAT ATAAGAAGAT
    33001 GATTGATAAA TAGTGCTTAG TATAACTTAA AGACGCATAC AGCAAATAAT ACAAGATAGA
    33061 AGAAAATAAA CAAGAATTAT ACCTCTAAAA ACTCTACAGT TTTTGCATAA TGAAACTCCT
    33121 TTTAATTATT ATTTATTGTT GTTGTGATTA GTACATAACA GTATGACCTC TACGCGTCTT
    33181 GAAAGAATAC GAGCCACCAT AAGGTGGCTT AATAAATTTA TAGGAGGAAT TGTAATGGGA
    33241 AAATACGATG TAAATAAAGA AAACATGACA TTAACAACTA ATGGAGCTAA CACACATGTT
    33301 ACTACACACA ATGAATGTTT AGATTTCTTC GCATTAGGCG GAGCCATGAG AGAGAAGACA
    33361 GAACAAGACA TATTAAACTT ATTTAATGCA GCATATGCAT CTGATAAGTT ATTAGCAATG
    33421 AAGCTTTTAT TCTATATAAG AGATATACGT GGAGGACAAG GTGAAAGAAG AACATTTAGA
    33481 ATCATATTAA ATGATCTTGC TAAATTTGAC CCAGCTACAA TGAGTAAAAA CCTTGAGTTA
    33541 ATACCTGAAT ATGGTAGATG GGACGACTTA TATGCATTAG TCGATACACC ATTAGAAAAA
    33601 GAGATGTTTA GCTTTATTAA GAAACAGTTT AATCTAGATA GAATAAGCAA TACACCATCA
    33661 TTACTTGCTA AATGGTTAAA ATCAGAAAAT GCATCATCAG CTGAAACAAA AAGATTAGCA
    33721 ACTAAAACTC GTAAAGCTCT TAAACTTAGT CCTAAACAAT ATAGAAAAGA GTTATCAAGA
    33781 TTAAGACAAC GTATAGGTGT AATAGAAAGA CTTATAAGTG AAAACAAATG GGATGAAATA
    33841 GAATATGATA AAATACCATC TAATGCTGGT TTTAAATATT CTAACGCATT TGCTAGACAT
    33901 GACTATGAAA GATATAGTGA ATTCTTAGAA AAAGCTAAGA ACGTTAATCT AAGATCAGTT
    33961 AATGCAGAAG CTTTATACCC ATATGAAATA GTTAAAAGAG CATATAAATA TATCGATCGC
    34021 TGGAGCAGCT ATGATGACAT AACTCAAACA GAGAGAGATG CATTAGAAGT TTATTGGAAA
    34081 AACTTAAAAG ATTATTTTGC TGGACAATCT GAAGACTATA GTGCTATATG TGTAGTAGAT
    34141 ACATCTGGTT CTATGGAAGG TACACCATTA GAAGTAGCTT TATCATTAGG ATTATATACA
    34201 GCAGAAAGAT GTAAAGGTCC TTTCAAAGAC ACATTTATAA CTTTCTCAAG AAATCCTCAA
    34261 CTACAACAAG TTGTTGGTGA AGATGTATAC GCTAAGCTAG AAAATATGAG CAGAGCAGAC
    34321 TGGAATATGA ACACTGATAT TAAGAAAGTA TTTGACCTAT TACTAAACAA AGCAGTAAAA
    34381 GGTGGATTAT CTCAAGAAAC ATTGCCACAA AATATCTTTA TAATATCTGA TATGCAGTTT
    34441 GATTACTGTG CTAGATATGA AGAAAGCAAT GCCAATACTC TATTAGAAAA TATAGCTAAA
    34501 GATTGGAAAG CTGCAGGATA TGAAATGCCA CACTTAATAT TCTGGAATGT TAATGCTTCA
    34561 TCTCGTAACA TACCAGCTCT AGGTAAAGGT AGAATATCAT ATGTAAGTGG TTTCTCACCA
    34621 TCTATATTTG AAATAGTACT ATCTAATAAG ACAGGCTATG AGCTAATGTT AGAAGTGCTA
    34681 AATAGCGAAA GATATTCTAA AATAACAGTA TAATGAAAGC CACCATGAAG GTGGCTTTTT
    34741 TTAAAATTGC GCAAAACACA GTTTAAAAGA TAAGCTTAAG GAGGAATATG TATGAAACTA
    34801 ATAGGATTAC TAAGTGATTT TAGTGACGAA ACAATAATAT ACTATAATAA AGAAGATGAC
    34861 AAATATTACT ACGATAAATG TGAAGATACT ATCTGTGATA AATTCATGAC TGAATTCGTT
    34921 CACTATTTGA ATAATCCATG GGAAGAAACA GGATGTATTA ATCTTAATAT TAAGCATGAA
    34981 GATGAAGAGA CGCTAACTAT TCTAGCTGTA ATCTGTTATG ACGCTGTAAC TGCATTTCTA
    35041 TATGGACATG GTGAAACTGC AAACGATGCT GTGAAAGATT TAGAAGCAAC TTATAAAGAA
    35101 TTAAAACAGC GTTTTGATAA ATAAGCACAA TATTGGAGGG AAGACATTAT GGACGAAAAA
    35161 TTTAAATACA ACCAAAGGTT AAGAGTGACC TATAAAGACC TGAAAGGATT TATGGAATCA
    35221 AAAGGATACT ATATGTACAG ACAAAAAAAT AGTACACATA CTATTTTTAA GAATAAAACA
    35281 GGAAAGAGTA TACCGATACC GTATAAGCAC GGTACTATTT GTCAAGGAAC TGTATCTAAG
    35341 ATTCTGAAAC AGATGGGTGA AGATCGATCT GAATTAGCTA GATATTTATA TGAATAGAAA
    35401 CTTATTTATA TGAAAACATT CTATGAGATT ATATTTATAA AGGAGGAGCT ATTTATGAAA
    35461 GTATCTGTTA TTGGTAAGAA GAAACCAGAA ATACAAGTAA GAGTACAAGG ACAAGTTAAG
    35521 AAAGAACAAA AAGGTATATA TAATATAAAA TTATAAGAGA TGAGGTGTTA TTATGAACGA
    35581 ATTTAGAAAC ATTATAATCA GTAGTAAAAA GAATATAGCT ATTGGCGTGA ATTATCCAGA
    35641 CCAAGCTGTA TCAAATAAGA AGATTAAAAT TAGATGCTTA AAATATTCAG GTGAAGCATT
    35701 ACCATTTACT GATCACAATC AAGCTTCTAA ACTTAATAGT CTTTATTTAC TTAATAAGTA
    35761 TTTAACAAAA ATAAAACAAA TAAAAGAGAA GGATAATTCG ATTTCATGTA GAATTATAAT
    35821 AAATAATACT CTATATAAAA CAATCATTAA AGGCACATAT AAAGAATGGG TCAAAACAGG
    35881 TTGTTATCAC AGTAACAAAA AACCGTTAAA TGAAAACGAG ATAGCTTTAT GGAGAGAATT
    35941 CGGTGAATTA TATTCTGAAT TATTCTTTGA TATAACCTTT GCAGACTTAA ACTTCTATAA
    36001 ATTAAATAAT ATTAAATACA ACTACGTAAA CGTTATATAT GCTAAAAAGG TTATAGATAA
    36061 GATGGAAAAT ATAATGAAAG AATATGAAAA TTCTGAATTA GACAAACTTT TTAACGAGAT
    36121 TTTATAATTT TTACAGACAA TACTATATTA TAGAGTATAA TAGGCTCTCC TATTAAACTT
    36181 TCTCTGTAAT ATTTAATCCC ATATAAAGCT AGAGTATTAC AGCTCTAGCT TTATCCATAA
    36241 GGAGAGTGAG ATATATGGAA ACATACGGCT ATATACCAAA TATAAGCCCA GAACAAGCTA
    36301 AAGAGCTAGA TAAGCTCAAT ACAATGTATA AATTCATATG TATCGATTTA ACGACAGATG
    36361 AAGTAGAGAA GGTTTTACTG GAATATTTAA AAGACAATCT AGATTTGAAT CTAAGATTGC
    36421 TAGACTGTAC ATTGAATTTT AATTTGGTAG AATCAGACAA TATTATTTCC TACTGGGAAA
    36481 TATTAAACGT GAGTATTAAT CAAAATAACG AATCATATGA AGAAATGAAA TATGTGGAAA
    36541 AAACAATAAA TGATTATTTT GGTAAAAATG CTATGTATGA AATATCTGAT GGAGAATATC
    36601 AGTTATCTTC AAAGAAAATT TTCAGAATGA TTTTTGAAAA TGCTTATCCT AAGCCTACAA
    36661 GTACTGGCTA TGCATTAACT GTCTCTTATG ACAACGTAAA AGACTTTATT AATAGTCCAG
    36721 CATGTAGATA TATACTATGA CAGCAAAGGA GATAGAGTAT GGAAGGTTAT AAATGCCCTC
    36781 ATTGTGGCGC AGATTTAAGT ACAGGCATGC TAGCTATAGC ACCAACAAAT CTTTATGGAG
    36841 AAGACTATAG ATATGTTATG TGTAGAGAAT GCTACAATTT CCTATTATTC AAGTTTAAGA
    36901 ACTTTAGATT CTATAAGCTA CCTAATAGGA AAGCAGAATA TGATGCAATA AAAGAATTCG
    36961 ATAAAATCAT AAAAACAGAC TTAGCAGAAG ATGAATTAAA TTTAATCGAT TTACTAAAGG
    37021 ACGCAGCTAA AACACAGAAC AAATTGCATT AAACTATTTG ATTGGAGATG ATTTTTGTGA
    37081 ATATATATTT AGACACATCT GTATTAATGC ATTCTACGAC TAGGTTAGAA AAACTTATGG
    37141 AAGAAGGCAA TAAATTAGTA GTGTGTACTC TAGTTTTGGA AGAACTAGAT AACCATAAAG
    37201 ATGGTAAAGA CGGTGAAAAA GCATTTAAAG CTAGAACTGC TATAAAATTC TTAAAGAAAT
    37261 ATGAAGACCA AATAGAATTT ATAACATCAG ATGGTTGTCA AGCTGAAGCG ATAAAACGTT
    37321 ATGAACTTGA CCCTAACAAA CCTGACAATA AAATATTAGA AGCAGCTATA ATATACGAAA
    37381 TCGAAACTGG CAAAAAACTA GAAATTTATA CTAATGACAT AAGCATGTCA ATAAAAGCTA
    37441 GACGATTAGG ACTTGAATGT TTAACTCCAG AATATGAAGA AGATAAATCA TATAAAGGAT
    37501 ATATAGAAAT AAAAGGTACT GAAGAAGAAA ATGATTATAC TCTTAAAGAG TTAATGGTAT
    37561 CTGATACATT ACATCCAAAT CAATATATTA TAGTAACAGA TACAGATTAT GAAGAAAATG
    37621 GTGAAATATT CGAAAGATCA TATGCTGTTA AATGGACAGG TGATGATTAT GCAGAAACAA
    37681 TAATACCAAG AAGTAAAGAG CTTCAACCTA AGAACATGCC ACAAGCATGT GCAATAGACT
    37741 TAATGTTCAG CAAAGATATA CCTATAAAAA TAATCTGTGG TGGTTATGGC TCTGGTAAAA
    37801 CATATATAGC TGTTAAAAGT GCAGAAGAAT TAATAAACAG ATACTTCTGT TACTCAAAAC
    37861 TACTATTAGT TAGAAATCCT ATACCAGCTG ACAATATAGA TATAGGAGCT TTACCAGGAA
    37921 CTAAGCATGA TAAAGTAGGT AGCTATTTCC AATCTATGAC TCAATATCTA AGTGATGTCT
    37981 CTTCTAACAT GTATGAGGAT TCTTTTGATC CAGATAATTT AGAAGCAGCT AAACGTAGAG
    38041 GGTATCAATT AGAAATGGAA ATACCATCAT TCATGAAAGG TAGATCTGTA GATGATACAT
    38101 TAATGATAGT TGATGAATGT GAAGATTTAA ATCTTAAATT AATCAAACTA TTAGGAACAA
    38161 GAATAGGTAA TAATTCCGCT ATAGTATTAA CAGGAGATTG GCATCAAGCA GAACAACAAT
    38221 ATAAATATGA TAGCGGTATA TCTAAATTAA TAGAACAAAC TATAGACGAC CCACTTGTCG
    38281 GTATAGTTGT TCTAGACGAA GACGTTCGTT CTTCTGTATC TAAGACTTTT GCGAATTTAA
    38341 AATAAGACAT AAGTGTAATA AAAGGAGACA GAGTATGAGT GAAAATATAA GATTAACGTA
    38401 TATTCCATAT AGTAGTATGG ACGAAGGATT TTATCAAAGT ATAGTAGAGA TAGCAGAGTG
    38461 TAGTGACTGC ATGGCTAATC CTTTTATATT ATACAATAAC GAACTAGACA TAAATGTAGA
    38521 AAATTTAGAT TCTATAATAA ACAAATATAC AGAATATATA GACGCAGATG AACTGTATGA
    38581 CAAAATAGAT GAGATAGCAA AAAATGAAAG TGAAGGTACA ATAATATTAT ATGGCTTTGA
    38641 CATATCTCTA GACGACATAA GAGAAGATAT AATACCTCTA ATAAATGAGA ATATGTACTT
    38701 ATCTATAAAT GTAATAGTTG AAGACGACAA TTACGCTTGC TCATCATCAA TAAGCTTACC
    38761 AATGAGTATA GCTGATGAAT CAGATGAAGA ATGGAACAAG CACAAAGAAG AAATAGACGA
    38821 CGAATTAAAA AGAATAGGTG TATTATATCA AAAGCTAAAT AGCTTATTCA AAGGTCTTTC
    38881 TAATGATGGA AAAAGCAAGA AAAAAACTAA ACAAAAAGAG CTTGAGGCAC CTAAAGAAGT
    38941 AAAACTGTTA GAATGTGACA TACCATCAAA CAAAGAAAAA TTAACTCCAG CAGACAAAGA
    39001 ACAAGAAAAC ATAGAAGATT CAGAATTAGA TGAAAACTTC GTATGTTATA CATATGAAGA
    39061 TGTAACCAAT ATAGTTTCAG TGGTTAGATC AGGAGACGTA TTTAGCATAG AAGATGACGA
    39121 CAACAGAGTA GAATTTGACA AAAAAGCTTT AGACTTCATA ATAGAAGCAT TAATGAAATT
    39181 CTACGACGAA TAGGTTTAAT ACAAACGGGG ATAGATGAAG CTATCCCCTT TAATATTAAA
    39241 AGACATTGGG AGGTTTTTAT GAGAACAGTA TTTGACGAAA CTGAAAATTT ATTTGAATCT
    39301 TCTAAGACTG TACAACTGTC TAATGAAGAG TTAGTGAGTT TAATTCAAGA AGGCGATGGC
    39361 GATACTGACA AATATTGGTA TATGTTATAT AATCAAACTA AGGATAGTAT CTATAGAGTC
    39421 TATCATAATG TAGTCCATAC TTATTATAAG TCAAATTATA AGGACGATAT ATTATCTATA
    39481 TTAAAAGTAG GATGGGCTAA AGCCGTGAAT ACTTTTAACA ATAAAAAATG TAAATGGTTC
    39541 GTTTCATGGG CTATGTTGCT TATGGAAAGA GAGTATATTA ACTTTGCTAA ACGTAGAACT
    39601 AAAATACGTG AAGGCAAATC AGTTAAAGCT GAATGTCTAG GATGTCTTAA TAATTCTTTC
    39661 CTTAATTCTC AAACAAGCGA CAAGGCATTA AACGAAACTA TAGACAATAT ATTAATAGAT
    39721 AGACCAAGCG AAGAAGTATA TCATAAATTT GAAGTTGAAA TGCTTGTCCA ACAAAAATTA
    39781 AAGCTTTTAA AGAAATATCA CCCAGTTAGT TATGAGATGA TAGTTGACAG TTTTTACAAC
    39841 GAAAAGACAC AAACACAAAT AGCTCAAGAT TTTGATATTA AACAAGCTAG CGTATCTCGT
    39901 TATATAAAGA TAGGGAAAAA TTTCCTAAGA GATATAATAT CTAAACAAGA AAAAGAAGCT
    39961 TGTTTATATA CTACTAAATA AATTTAAAAT TAGAGAGGAG AAATCAATCA TGGCATTAAT
    40021 ACCAAGTGTT GTAAGTAAAA CTAGTGAAGG TGAAAGAGTG TATGACATAT ACTCTAGACT
    40081 TTTAAAAGAT AGAATAATAT TTTTAGGAGA CGAAGTAAAC GATACTACTG CTAGTTTAGT
    40141 AGTAGCTCAA TTATTATTTC TAGAAGCTGA AGATCCTGAC AAAGATATTT ATTTATATAT
    40201 AAATTCTCCA GGAGGAGTTG TTACAGCTGG TATGGCTATA TATGATACTA TACAATATAT
    40261 AAAACCAGAT GTATGTACTG TATGTATAGG AATGGCCGCA TCAATGGGTG CATTCTTATT
    40321 AGCTGCAGGC GCTAAAGGTA AAAGATATGC ATTACCTAAT AGTGAAATAA TGATACATCA
    40381 ACCTCTAGGC GGCACAAGAG GTCAAGCTAC AGACATAGAA ATACACACAA AAAATATATT
    40441 AGACACTAAA AAGAGATTGA ATACAATACT TTCTGAAAGA ACTGGTAAAG ATTACGAAAC
    40501 AATATGCAAA GATACAGAAA GAGATAACTT CATGACAGCA GAAGAAGCTA AAGAATACGG
    40561 TCTAATAGAC GAAGTTAAAA ACAACAGATA AGAGAGGTGT ATAATAATGG CGACTAGTAA
    40621 TTTTCTAAAA CAACAAAACA AAAAGAAATG TTCCTATTGT GGAAATGAGT ACACAAAAGA
    40681 AGATATGATA AAGAAAGGTA TATTAGTCTT TAAAGGTAGT ACGTTAGATG AAAACGGAGA
    40741 ACCTGTTAGA ATATGTTCTA ATTGTATAAA AGCATGCAAT GAGATATATC AAGCTAATAT
    40801 AAATAAGATA ACTTCTAAAA ATGGTGTATT AGATGTATCT TCTATGACTC CATCAAAGAT
    40861 AAAACATCAT CTTGATGAAT GGGTACTAGA CCAAGAAAGA GCTAAAACAG ATATATCTAC
    40921 TGAAATATAT AATCAATTCA AGAGACTTAA AAGAATAGCA GAAAATCCTG ATGCTAATAA
    40981 GAATCTAAGA ATAGAAAAAT CTAATATGAT ATTAATAGGG CCTACTGGTG TTGGTAAAAC
    41041 AGAATTAGTA AGAAGTTTAT CCGCCTTATT AGATTTACCT TATACTATAC AAGATGCTAC
    41101 ATCATTTACT AGTGCAGGAT ATATAGGTAG AGATGTTGAT GAAATATTAA AAGACTTATA
    41161 TAATGCAGCT GGTAAGAACA TAGAAAAAGC ACAAAAAGGT ATAGTGTTCT TAGATGAGTT
    41221 TGACAAATTA AGAAAAAGTA ATACAAGAAC TGGACAAAAA GATGTTGGAG GTGAAAGTGT
    41281 TCAACAAGCA TTACTAAAAA TAATAGAAGG TGGAGAATTT GATGTTAAGA AAGATAAAAT
    41341 GGGATCTAGT ACTTTCAAAT TCGACACAAG TAATGTACTA TTCATATTAG GAGGAGCATT
    41401 TGTAGGTATA GACGAAATAG TTAATAAGAG ATTAAAGAAA AATAAAAATG CTCCAGCAAA
    41461 TATAGGATTT GGTGGTTCTC CAGAAGCTAA GAAACCTGTA GACTACAATT CTATAGCTGA
    41521 AGATATATGC CAAGAAGATT TAAAAGAATT TGGTATAATA CCAGAAGTTC TTGGTAGATG
    41581 TCCAGTAATA ACTACATTCA AAGAATTATC AGAAGAGACA TTAGTAAGAA TATTGACAGA
    41641 ACCAAAACAT GCTATAGTAA AACAATATCA AGCATTATTT AGTATGGACA ATGTAGACTT
    41701 AGAGTTTACA GAAGAAGCAT TAAAAGAAAT AGCTAAAAGA GCTAAGAAAA GAAAAATAGG
    41761 AGCTAGAGCA TTAAGAAGTG AGTTACAAGA AATACTTAAA ACTGCAATGT TCGAAGTTCC
    41821 AGATATGGAT AATGTAAGAA AAGTACTGGT TACTGTCGAT GACGATAAAA TAGTATGCAA
    41881 ATACGAAAAC GCAATCTCAG AAGAGATGTA AACGATAGCC CTGTACAAAT AGCAGGGCTA
    41941 CTTTTTTATA CAGAAAGGAG AATGAAAAAT TATGAAAGAT CAACACAGAG AAATGATCAA
    42001 TAAACAAATA AACATATTAA TATCAGAGGT AGAAGAAATA TCTAATGTAG CAGAAAGAGC
    42061 TAAAGTAAGA GCTTCTTTAA TAGAAATAAT GTTTAATATT GCTACATATG ACAACATCAC
    42121 TCTAGATACT GGTAAAGAAT CTATTAAGGA AGATACTGCT AAAGAAGTAG TAGAAGAAGA
    42181 AATAGATTTC ACACCAGAAG ATGTAGAAGA ACAACCTGAA GATGTACAAG AAGCGCTTAA
    42241 TGAACTTGCA GAAGAATCAG AAAGTGATCC ATTTAATGAC GCAGAAGAAA TACCATTCGA
    42301 TCTTGAACAA GCAGAACCAG AAAAAGTAAC AGTTGAAGAT GACGAAGGTA ATGTATTCGA
    42361 CATAACAGAA GAATATAACT ATCTAGGAGA TGACCTAGAA GACGAAGACA AGAGAGAAAT
    42421 ATGCTTACAA ATTAAAGAAT ATAACTCTTT TGAAGATTAT AAATTATTGA ACATGCTACC
    42481 TAATGGTTAC TCTCGTTCTA TAATAGCTTT AACTATGACA GCTTTAGGAA CTGATGTTGT
    42541 AGACCAAGCA GTAGAAGCAT TCAATGATGG TCATTACGAA AATCTGTTCA AATTCTTAAA
    42601 TGCTAATAAC TGCGACGAGT TCGCTCAATA CTTAGTAGAT AATTATTTTG AACAATAATA
    42661 TATTAATTAT TAATGAAAGG TCCATTCCAG CCTTGATTGT AATCTAAAAT GGAAAGCCCC
    42721 TAAGTGGGCT TATTTTTAAT TAGGTAAATT CGAAAGGAGA ACAATAATAT GAGAAGAGCA
    42781 GTAATATCAG GAAGAATAGC ACATTTTGGA CAAAAATATA TACCAGCAGA AGGAGAAAAA
    42841 TCAGCATTTG CAACAGCATT TGTTAATGTT TCTATGGACA GAAAAGATGA AGAAACTGGT
    42901 TATACAGAAA CTAAACCTAT GAAAATAATA GGTAACGGAT GGCTAGCAGA AAGAATGAAT
    42961 AACTTCGCTG CAGGAGATCA AATATACCTA GAAGGTAGAT TGGAAATGGA AAGAGACTAT
    43021 ACAAATAGCG AAGGAGAATT GATAAAAGGT GGTTGGATAA TAAGAACTGA CTTTATAGAT
    43081 AACTGGGGTA GTCAATCAAC TGCGACAGCT ACTAAACCAT CAGCACCACA CAAAGGTGGA
    43141 GCAACAGCAC CTAAAAAAGG AGCTATGCCT GATAAAAAAG TTGCACCAGG CAAAGGTATA
    43201 AAAATGCCAC AAAGAGCTAA AAAAGCTGAA ATGTAAAAAA TTGTTGATAA AATAACAAAA
    43261 CTATAATATA CTAAATATTA AAGATAGCGA CATGTAGCGT ATAACTATAT CTATATGTCG
    43321 CTTTATTTTA CCCATGCAGA TGATTTAGCT CGTAGACCTT AGCTAATGAG CTTGATGCAA
    43381 AGGAAGCATT GACGATAAGC TTGATAATTA TCGTTAGCTC TCAGTTATAC GGGAGATTCA
    43441 GACGGCCATC TGAATAAGGG CTTGAACCGT ATATAGGATT GATTTCTATC CCAGATAATT
    43501 AGAAATCTCA GATGATTCTG CAGGGCGAGT TCGAATTAAA TTAAGAGAGG AAAATGCCAT
    43561 AAACCTCTGT AAAAAAATGA CAGGTTAGTT GAGCCGATGC TATAAAATCA ACAAGTATGA
    43621 AGAGGACTGT TTCCCTATTT GCGCCGTTGG CATTCATACT GCTAGGTAGT GCTAACCAGG
    43681 AAAGGGCAGG AGAGGTAGTG TCGTGCATTA TAGGAATATA GTGCAGGTTG TATTCTTTAC
    43741 TCATATTGAG TTGCTAGGGC GATCTGTAGC GTAAAAGAAT ACCCGTTAAG GTAGACGAAA
    43801 TAGGGATTAA GATGAACGAC CGACTGACGA AGTTCTTAAT GTTTAAACCC TATTGTCTTA
    43861 TAGACTTATA ATCTATTTGG CAGTAGGGAA TAACTATGTC AATTTCACTC CCTCTTTCTG
    43921 AAGTTCCTTT GGTCGGCAAT CGATACCAAA TTTTGGAATA CGAGGAGAGT GCTGGAGTTC
    43981 ATTACAAATA AAGGAGGGGT ATTAAACATG GATGATTTCA ATAAAATAAT CGAAGATGGT
    44041 CTTAATGCAA TAGATGATGA GGTACAACAA GAAGAAGATA TACGACAACA AGCGGAATAT
    44101 CTTACAAAGC AAATAATCGA AAAGGGACAC GTACGCATAA ATTACGAAAA TAAGCAGTAC
    44161 GAGAACGAAG AAGATCGATA CGAAGAATAC GAGTTAGGAG TAAGACATAA CAAGAACTAT
    44221 ATTATACTAG TTGCTTCATC AATTACAAAA GCAGAGTTTG TCAAAAAGTA TAATGAAACA
    44281 GCTCTTGTTC CTAAAGTTTA TACACCTGCT ACATTCATAG CAGAGTATGA TTCAGATTAT
    44341 ACTTACGATC AAATAGTCAA CACATTAGTA GCATCATTCT TAGCTAAGCT AGTAGGTAAA
    44401 TTCATAGTAG AGGAATTAAA AGACGATGAT TTAGAAGGGG ATGAATAGTT AATGGAGAAA
    44461 CCTAATAACA GAGTAAAAGT CTTAACAGAC AGAGACCATG TCAGATTAAG ACCAGGTATG
    44521 TACTTACCAA ATATTAATTA TTTTGTATAT GAATTAGCAG ACAATAGCGT AGACGTTTAT
    44581 ATGGACGGAT ACGGAGACTT AATAATAGTA TCAATAGACG AACAAGGTAA AGTATCAGTT
    44641 CGTGATTATG GACCAGGTTT ACCAGTAATA CCATCAGAAC AATTCCCAGA TATTCTTGAA
    44701 GGTGAATTAT GTATGGGTAA TCTTAAAGCT GGTACTAAAT TTACTAAAGA CAATAAGAGA
    44761 AAATCAGCAG GATTAAATGG AGTAGGAGCT TCATGTGTCA ACTGTCTATC TAAAACATTT
    44821 GATGTAGAAG TCTATAAAGA CGGTAAACTA TATACCATGT CATTTGAAGA AGGACTAGTT
    44881 AAAAAGCATT TAAGCTGTGA TGGAGATACT AAAGAAGCAA CAGGTACTTA TATCGAATGC
    44941 GTACCAGACA GAGCTATATG GGAAAAGCTT GATGATTTTG ATATAAATCA AATCAATTCA
    45001 AGAATGAAAC AATTAGCTTA TTTGAATCCT GGATTGACAA TAGAACTAAA TATAGATTAT
    45061 GAAGGACATG AAGTACATGA GAAATATTAT TTTCCAGAGG GTGTCAAAAC ATATGTTGAA
    45121 GAATTAGCTA AAAACAAAGA TGAATTAACT GACATATGGT ATGACATTAA GACTGTAGAT
    45181 GTTGAACCTA ATAGACCTAT GGACATATAT ATGGCTCTTA TGTACACAGA TACTTATTCA
    45241 GACACTATTT ATGCATACAC TAATAATGTC CTTAACACAA ATCAATCATC ATCACATATA
    45301 ACAGGTTTTA AATCTGGTTT ATCTTCAGCA ATAAAATCTT ATTATGATGA TGTGTCAACT
    45361 AACAAGAACA AAAAGAATAT CGTAGCAGAA GATACTCGTC TAGGTATCAT AGCTATAGTA
    45421 TCAATCAAAG TAGCAGACCC ACATTACATA GGACAAGGTA AAGATCAACT AGACGAAAAA
    45481 GCAATAAGAA GTGCAATATA CAGAGAAACT GAAGAATTTG TACTTGACCA ATTAGATAAA
    45541 AATCCAAATG AAGCAAAAAT AATATTAAAT AAAGTACTAG AATCTTGTGG TGCAAGAGAA
    45601 GCAGCAACGC GTGCTAAAGA AAATGCACGT AATAAAAAAG CATTATCTGG CGGTAAAGTA
    45661 AATGGACTAA CTAAATGTAT CTCTAAAGAT CCTGAAGATA CATTTATATG GCTTGTTGAA
    45721 GGAGATTCAG CAGGAGGTAG TGCTAAGAAA GCTAGAAACG AACAAATAGA TGCTATATTG
    45781 CCAGTGTTCG GTAAGATACC AAATACTTAT AATATGTCTC TAGACAAAGT TTATTCTAGT
    45841 GAGAAGATGG TATCAGTAAT TAAAGCATTA GGATGCGGTA TCGGTCCAGA TTGTGATATA
    45901 GATAAGCTTA ACTATAAACA TATCGTAATA TTAACAGATG GTGACGTAGA CGGATGGCAT
    45961 ATACAATGCT TATGGATAAC ATTCTTCTAT AAATATATGA GACCTGTCAT TGATAATGGT
    46021 TATTTATATA TTGCCTTACC ACCACTATTC ACTATAGTTA AGAATCCTGG AACTAAAAAA
    46081 GAAGAACATA TTTATGCATA TACAATCGAA GAAAAAGACG AAGTAGCAGC TAAACTTGAT
    46141 TGTAAATATG AAGTAATGAG AAACAAAGGT TTAGGAGAAA TGGACTGGCC AGAACTTCAA
    46201 CATTCTACTA TGGATATTAA TACTCGTAAG CTAATACAAG TAAAAATAGA TGAAGACGAA
    46261 GACAGTGCAT TATGCTTAGA CGTTTGTATG AACAGTAAAT CTATACAAGC AAGAAAAGAA
    46321 TTTATATTAC TAAATAATGA ATAGGAGGTC AATATGAAAC GTACTTACAA AGACATAGAT
    46381 GATTGTCCTA TTAGAATAGG CGATATAGTA GCAGTTTCTA CAAATATGGG CTTAACAAAA
    46441 GCTCGTATAA TCGGAGAACA CGAAACTTAT GAAGATGTTC TGTATCTTAT GACAATTCCT
    46501 GGAAATAGAA AAGTACAACG TAAATCTAAT TGTTGTAGTT TTATTAAAGA AGAGGGGAGC
    46561 GATATTAATG AGTGAAGAAA TAAATAACAA TGAAGCTATA CTTCCTACAG AGTTAAGAGA
    46621 TGTTATGACT AATAATTATA TAGCATATGC ACAAGAAACT CTTAAGGAAA GAGCAATACC
    46681 AGACGTAAGA GACGGGTTAA AACCCGTCCA TTTACGTATA TTATACTCAA TGGAAGAACT
    46741 AGGACTAGAT CATAAAGCTA AATATAAAAA GAGTGCTAGA GTAGTCGGAG ACGTTCTAGG
    46801 TAAGTATCAT CCACATGGTG AAGGAAGTGT CTATCAAGCC CTTATTAATA AAGGACAAAC
    46861 TTGGACTATG AGATATCCAA TCATAGATAT AAGAGGTAAT TCAGGTTCAG TAGATGGAGA
    46921 CCCTGCAGCA GCAATGAGAT ATACAGAAGC ACGTTTATCT GAATACGGCG AAGCATTATT
    46981 AAAAGATATA AATAAAAATA CAGTAGATTT CACAACTAAC TTTGATGATA CATTGAAAGA
    47041 ACCAACTGTA TTGCCATCAT TAATTCCTAA TTTCTTAGCA AATGGTACAG ACGGTATAGC
    47101 GTGTGGATTT GCTACTGATG TACCACCACA TAATTTAACA GAGCTTTATA ATGCATGTAT
    47161 CTTTATGATA GATAGAACTC TTAAAGATCA ATCATATGAA GCCAAAGAAT TAATGAAATA
    47221 TATAAAAGGT CCTGACTTTC CTACAGGCGG TATAATAACA AATACTAAAG AACTTAAGAA
    47281 AGCATTCGAA ACAGGACGTG GTAAAGTAAC AGTCAAAGCT AGATATGAAG TAGAAACAGA
    47341 TTCTAAACAA AGAAGCAAAA TGACTATAAC AGAATTGCCA TACAGAGTAA ATAAGTTAAA
    47401 ATTAATAGAA AAGATAGAAA GCTTAGTTGA GTCAGGAGAA CTTGAAGGCA TAAAAGAAAT
    47461 AATAGACTCT TCAAAAGGAG ATGATATTAG AATAATAATA AACTTCAAGA AAGGTGTTGA
    47521 CCCTACATTA GTTATAAACA ATCTTTTGAA TAAGACTGAC CTTAAAAAGA ATATAAGCTA
    47581 TAATATAATA GCTCTAGAAA ATAAAGCAAT ATTAAACGAT GCAAATATAC TTGATTGCTT
    47641 AAATAGTTTC TTATTCCATT GTGTAAACGT AATACGTAGA CGTTCACAAT TCGATCTTGA
    47701 TAAAATGCAA TACAGAATGA TGATGTTAGA AGCTATATTT GCAGCACTAT CTAATTTAGA
    47761 TGAGTTCATA AACGTAGTTA GAACTAGTGA GCAACCAGTA CAAGCTATAA TGGAATTATT
    47821 AGATTTAACA GAAGAACAAG CTAAATATCT ATATGATATG AGAATCAGCG TTTTATCTAA
    47881 TCAAAACGAA ACTAAGTTAA GAAACGAATA TGCTAAATTA GAAGAAGAAG TGCCAGTTCT
    47941 ACAAGCTATA ATAACAAATG ACCAAGCTTG TTTAACTAGA TTAAAAGTAG AAATGGCAGA
    48001 ATTACGTGAT AAATTCGGCG ACGAACGTAA AACTGAAATA GCATTAGAAG AAGAAATAAC
    48061 TGATGAAGAC TTAATTAAGA ACGAAGACCT TATCGTTACT ATAACATCTG AAGGAAATAT
    48121 CAAATCAGTT CTTGAATCAG AATATAACAC TCAAAAGAGA AATGGTAAAG GCAATAAAGG
    48181 TGCTGATACT AAAGATGACG AAATAATAAC TGATTTATTT ACTGTACAAT CTAAAGATGA
    48241 TTTATTATTC ATAACTAATA AAGGTAAAGT TCACCATATT AAAGCTTATA TGTTGCCTAA
    48301 GACAAGCAGA ATAGCTAAAG GTAAGAATAT AGCAAATTAT CTAACATTAG AAAAAGATGA
    48361 GTATCCAGTA AAAACTGTAG CTACTAAATT AGCAGAAAAT ACTGAATCTA GTTTAATGCT
    48421 ATTAACAGAC CATGGACAAA TCAAAAAGCT ATCATTATCT TTATTATCTA AGAAGAAGAA
    48481 ATATACAACT GTTATAGGTC TTAAAGACGA TCACAAGTTA GTAGATGCTA ATCTTGTAAC
    48541 AGAAGATGAC GAAATACTAT TAGGTACAGC TAATGGTCAA GCATTAAGAT TTAATAGTAG
    48601 CCTGGTTAAA AACACAGGTA GAACAGCTAT GGGTGTAATA GGTATTAAAC TAGCAGAAGT
    48661 GGACTCAGCA GTAAGTTTAG TTAAGATAAC TAAGGACTGT GACATATTAA GTATAACTGA
    48721 ATTAGGATTA GCTAAACGTA CTCAAGAAAG TAAATATCCT GTTAAAGGTA GAGCTACCAG
    48781 AGGAGTACAA TCACATAAAA TATCTGATAA AACAGGTAAA GTAGTAGCAT ATATACCAGT
    48841 AGTTAATGAA AATATCCTTA TCGGTACTAA CAATGGAAAA ATAATAAGAT TATACGCAGA
    48901 CACATTGCCA CAATCTAATA GAAATACTAC TGGAAATAAA GCTATAAAAT TAGATAAAGA
    48961 TGACACTGTA GCAACAGCTA CTTTAGCACC TAATACTGAT TTAGAGGATA ATTAATTTTT
    49021 ATCCTCTTTT TTAGTATATT AAATAAGGAG GATGAAGAAT TATGCAAGCT CCAAAAAGAG
    49081 AACTTACGAA AGAGGAATTA GAAATACGTA ATGCCTTTGA AAATGAAGAT TTAGAATTGT
    49141 TAAGATGCCC TCATTGTGGA GAAATGCTAG AAGAAATAAT TGTCAGAAGA TTAGAGTACG
    49201 CTATTGAATC ATATTGTTTA ACTAAGTATG GAATAGAATA TAGCGAAACA TTAGATAATG
    49261 AATTCTATGA GGATTCTCCA TATAACTTCT TTTGTAAGAA TTGTGACGCA GAATTAAGTC
    49321 AAGAATTTAT TAATAAATTA GAAGATAGAG ATCTTATAAG TATATAGGTG ATAATCATGG
    49381 CTAAATACAG AGAAGAAGAT TTAAATTTAT TAACATATTT TAATAATGAG GAACGAGAAT
    49441 TACTTAAATG TCCTCACTGC GGAGAAATAT TAACACATTT AGAAGTTACA AGAGATGTGC
    49501 GTAGATATGA AAAATACGCA TTAAATGGAG AATGTATAGA TTATGAAGAC TTAGAAGATG
    49561 CAGAAGACTT AGAGGGCAGC GATATAATAG TCGAATGCGG TAATTGTCAT CACGAATTAA
    49621 CTGATAATCA TGTCAATCAA TTAATAGACT GTGACCTTTT AATAATATAG GAGACAACAT
    49681 GAGTAAATAT ACACAAGAAC AAGAAGCAAT TAGACAGGCA ATAGCTAATT TTCTTGGAGC
    49741 TCTATTAATG AACTCTATGT TCACAGAATC TGAAGCTAAA GAGAATGTTA TTGCAATATT
    49801 TTGTGAAGAA TTAACAAAAT ACGTATCAGA CGGAGGTCTT GATATACAAG CAGCAAAACC
    49861 ATTATTAAAA TCTACATTAT GGGTATTAGA GAAGCGTAAA GAAGAATTAA ACACTTCTTA
    49921 TAAAGAATTA GGCTTATCTG ATAAACCAGC GAATTCTGAT TTAGATCAGC TCATTGAATT
    49981 GCTAAATAAT TATATTAATA AATTATAAAT ATACTAAAAG GAGAGATGCA TAATGGCAGT
    50041 TAAAAAAAGA CCAGTAGCTG AAAAGCTAAA AGAGTTAAAA CAAGTTACTA GCGCATTTAA
    50101 TAAAGCAGCA GGAGAAACTA GAATAGACAC AGTATCTAAT CCTGATATTT ACGAAAGAAT
    50161 AAGAATAGAG TATATACCAA CTGCTTCGCT AAGATTAAAT TCCGCAATAG GTGGAGGATG
    50221 GCCAAGAGGT AAATTCTCAT TAATATCTGG TAACCCAGAC TCAGGTAAGA CTTACAGATT
    50281 ACTTGAAGAT ATAGCTTATA ATATGAAGTT AGATCCTGAC TTTATGGCTC TATGGGTTGA
    50341 ATCAGAATCT TCTATATCAG AAGAAGTATT CGATATGTTT GGTATAGACA GGGAAAGATT
    50401 ATTCTACTAT GAAGTAGGAA CAGATAGTGG AGAATCAGCT CTTGATTTAG TTATAAGATA
    50461 CGCTCATACT GGCGTTGATA TGATAGTAAT AAATTCACTT AAATGTTTAA CTCCAGAAAA
    50521 AGAATTTAAA GACTCCATGG CAGATGCTAA TGTAGCTATA CAAGCTAGAA TGAATGCTAA
    50581 ATTCATGAGA GTTATAATAC CTACAATAGC TGAATCTGGT TCAGCATTAT GTATAGTACA
    50641 ACATCAATCT ACTGACATAG GATCATATAT GGGTGGTCAA ACTATAACTG GTGGTAAATC
    50701 TATAAGATAC AATAATGTAT TAACAGTAGA ATTTAGAAAA GCTTCAATAC CAGCTGGACA
    50761 TCCACTTCAT TCAGTTAAAG ATGACTATAT GCTAATCAAG GCTAAAATAA CTAAGAATCA
    50821 CTGTAAGACT ACTACAAATC CATATGTAAC AATAGAATAC ACAGTAAGAT TAGGACAAGG
    50881 AACTGATATA ACTGGTGAAG TAGTAGACGA AGCATTCAAT CAAGGTATAT TAGAAAGAGC
    50941 AGGCGCTTGG ATACGTGAAT ATGAAGAAGG TAAACCACAA GAAAAAGGTA ATGAAAGAAT
    51001 ACTGTCAGAT GGCACAAAAG CAGCTTGGAA TGGTATGGCT AAATTCACAG AGTATATAAA
    51061 TAACAATCCT GAATACTTCG ATTATTTAAA ATCTAAAGTA GAAAATAATG TTTCAGTAGA
    51121 ACAATTAGAC GAGGAAGAAG TTGAAAGATT AAAAGAACAA GACGAAGAAG AAACAGAGTT
    51181 TATTAAAGAT GTTGAAGAAC AATTAGATAT TCAATAAAAA AGAAAGAGGA AGCTTAGTCC
    51241 TTCCTCTTTC TACATTTAGC ATCATATTTT TTTGCTAAAG TTTCTACATT GAAATCATTA
    51301 GGTAAGCTGT TGATAGTTAT CTCCAGCGAT TCCTTAAGCA CACTCATAAG TATCTTGTTA
    51361 ACAGTAGTAT CTTTTGTATA AGCAATTGCT TTTAACAAAG CTAAATCTTG TTTATCAAAA
    51421 TACATACTCA TAGGTACTTT CTTTTCAATT GTAGATTTTT CAAATTTGAA CAAATCAAAG
    51481 TTACTACTAT CAAATCTATT TACAAATTTA TCAACTTTAT ATTTATATGA ATTGTCAGGA
    51541 ATTCTTATAT CATCTTTGTC TAAATCATTA AAAAATTTAT CTAAACCCAT TTTATAATAT
    51601 CTCCTTCTCA ATTAACTCAT CTAATACATT ACGGAACTCG TATTTAATCT TATGGTTCTT
    51661 TCTTATTTTC TTACAGTAAT CTTCAATGTC TAATCTACTC AAGATAGCAT TCTTTACTAC
    51721 TGTAGTATCA CTTAACTTAG AATCAAGAAG ATCATTTTTT ATATCTTCAA ATTCATTAAG
    51781 CTTCATATCA AATACTTTAC CAGTAGATAA ATTACGGTTA GTGTAAGAAT TTATAATAAC
    51841 AGCTCTATTA GCTGATGTTT GAATCTCCAT TTCTTCTAAA TCTTTGCTAT ACTTTTGATA
    51901 GAATAACTCG CAACCCCTAA TACTTGCTAT ATCTTGATAA GCTATTGGTG TTATTATCGA
    51961 GTCACTAACT ATCATGAAAT TTCTAGCTAC AAGATCATAT GATGGTGATA AGTCTATAAA
    52021 TATGTAGTCG TATTTTCTTA AGAATCCTAC GTTATTCTTA AACCATCTCC ATACAGACTT
    52081 TTCACGATTA ACTTTAGTAG TTAGATATTC ACTAAGTACA GATAATGATA AATCTGATGG
    52141 AATTATATCA ATGTTTTTAT ATTTTTCCAT AGGAGATTCG ATAACCATCT CTTCAGCTAA
    52201 TAAGTTATCA GCTAAACCAT GGAACATTGT TTTGTCGTTG TGCGTTACTT TATATACAAA
    52261 TTGAGTAAGA TTAGCTTGCG TATCCGCATC TATAATCAAT ACTCTCCTAC CTTCTTTACT
    52321 TAAAGCCATA GATGTAAGTA TAGTAAGCGT AGTTTTACCA ACGCCACCCT TAACATTAAA
    52381 AAAGCTTACA ATTTTCATAT TATTTCTCCT CTATATTATC TATTAATTTC TAAACAAAAT
    52441 TATACAACAA ATTGTTGAAG AATTTCAAGA GGAATTTCTT AACAGAAATA GAATATTAAA
    52501 TTGTAAGTAT GAATACTTAC TGTAAGTTAT TATTTGAATA CAATTTTATG AAGGAGGTAA
    52561 TGAGAATGGC ATGGCATTTT AGAAAAAGTA TAAAGTTAGG TCCTATACGT ATTAATGCTT
    52621 CCAAATCAGG CATAGGATAC AGTATAGGTA ATAAAATTGC TCGTCATACT AAAACATCGA
    52681 CGGGACAAAC ATATAACACT TTTAAAATTC CTGGAACAGG GATATCTTAT ACAACTAAGA
    52741 AGAAGAAAAA ATAATATTGG AGATGATAAT ATGCCAGAAT GTGCAAATTG TGCTAATAAA
    52801 GATTCAAACT ATTGCATATT GTGTGTCGAC GGCTCTAAAT TCAAAATGGC TAAAACATTT
    52861 ACTCCTAATT ATATTAAGAA GAATACTAAC AAGAAATCAA ATCGTATGGG TTCACAAGCA
    52921 GAGATAATAA ATCATCAGAA TAATATTGAT ACTGTATCAG CTAATATGAC TCCTAATAGC
    52981 GGAGCTGGTA GAGTAAAAGG TGATGAACAA ATACGAGGCC TTGTTAATAT CATGCAAGAA
    53041 GTAAAGACTC AAGAAATAAC AAGAGCGAGA GGACACTCAC AATTTACTAT TAAGCGTGAG
    53101 TGGCTTGATA AACTAGAACG AGAAGCTCCT GCAGAAAATA TGGATTTCTG GTACTTGAAC
    53161 TTCTCATTTA AAGATAATGA CACACAAATG TATACCGTAA TTGATAGTAA ACAAATGCAA
    53221 GATATTGTTG CTACTATGGT AGAAGATAGA AAGATAGCTA AACAAGCACA AAATAAGATA
    53281 GACACTGCTA ATAAGAAAAG AATCTTAATA GAAGCAGAGA ATACAAAACT TCTAGCCGAA
    53341 ATAGATTATC TGAAAGCAAA GATAAAAGAG CTAGAAAATA ATAATGAATT ATAGAGAAAA
    53401 ATTATGAGAC AGAAAGTAGG TGTAAAAGAT GCCTAATTAT TGCAGTTATT CAATGCAAGT
    53461 TACAGGTAGA CCAGAAGACG TGAATCTATT TTTAAACGAA ATGAGATCAG ATTATTGTTA
    53521 TAACGAATAT GGTTGTGAAG GAATAACAAA AGATATGCGA CATTTTTGTA GAGTATTTGA
    53581 AGCAGCACCA TCAGGAGAAT TCACATTCTT AAAACAAGTA AATGACAACT ATGAAGTGTT
    53641 TCTAAAAAGA CTTGAAATAT CAGGAGACTG CGCATGGTCA GTAGCAAGTT GTATGACTAG
    53701 CGGAGCCTAT ACTTACTACA GTCAATTTAA AGAGAAATAT GAAAATAGAA GTCAGGCAAC
    53761 TACTTTACAA CTAGAAAGCA GGAGACTTAA TCTTATTATA GAAGTATATA GTGAGGAAAC
    53821 AGGATGTGCG TTCTCCGAGC ATATGTTATA CGTAAATGGT GAAGAAATTA TAAATGACTG
    53881 CGTTGATTAC AATGAAATAT GGTACGACGA GAATGATAAC GAGCTCGACG AGCCTATTAG
    53941 AGAAGGTGGA TTTGACAGCT GGGATTTTAC TAATGAATAT GATTTAAGAA TAGCTAGAGC
    54001 AATATTCAAA AAGCATGGAG GCTTAACAAC AGTAGTTAAG GTAAAATGAA TATGACAGAA
    54061 GCAATAGTTA CACGTATTTA TAGAATAATC ATTGATGATG ATAATTCGTA TACGTTACAG
    54121 AAGAAGTATA TAGGACCAAT GAGTAAAATA CCATCAGCAG ACAAAGACGT AGAAAACATT
    54181 TTAAATGAAC CATTTATAAA GATAAGTAAT AATTTGTTTA TTCCGACCAA TAAAATAAAG
    54241 AAGATTTTAT GGATCAATCC AGAAACAAAC AATATGTACT AAGAGGTAAG CGTATGATTG
    54301 TTGAATTAAA AAAACAATTT AGAATTGATA ATGCTATAGC AGAACAAATA ATAAAGCTAA
    54361 ATGAAAAGAA GTTTGAAACA GACTTCTGTT GCTCTGGTCA TGCAAAAGGA AATGTTATAG
    54421 GATATGTAGC ATTTAATGTA CCTTCATCAC TTGATTTAGA AGAATATGAT ATAGTGCCGC
    54481 CAAGAGGATG GCACTATGAA AAAACAGAAT ATGATTCTAG AATAGGTCTA TATATGGATG
    54541 GTATAAATGG AAGTCCAGAA ATAACAGAAG AATATATAAA TGAAAGACTA CAAACTCTTA
    54601 ATGATTGGGT AGATGAGTTA CCAATGAATA CTTTATCATT TACAGATAAA ATAGAGTTAA
    54661 AAGAGGTGAA ATAATGCCAT TAATAATGAG ATATAAATTA TCATTTAAAG CTACAGGAGA
    54721 AGATGAATTC GAATACTTCG ATCTTGGAGG ATACGCTTTC AAGATAAAAG GAATGGAAAT
    54781 TCCATTTGAT TTCTCTGCAT ATGGATATGA CATGGATTAT GATGAAGATA ATGGCAGAAT
    54841 ATGCATAGAT TATGAAAGTG GCAAAGGCAT AATGTTCGAT GAATTTGAGA TAGATGAATG
    54901 TTATGACGAA GAATATAAGA ATCTACAATT AGATAAGAAC GCTATAACTG CTGAATTTCT
    54961 AAGTAAAGTA GATGAAATAT TAGAAATGTA CATGGATTAT AATTATATGT TTGAAATTAA
    55021 TAAGTTAGAA GACGTAAGAT TCGAAGATAT TACATTTGAA GATGTAACAA CTGGAAAGAT
    55081 ATATGCAGTT GATTCTAATG TTATTAAACA ATTTAATAAA AAAATACAAG CAGAGTTAGC
    55141 AAAGGAGGAT TAATATGAAA GTAAGAATAG AATTAATAGG ATGTGACGAT ACTACACAAT
    55201 TTGATATGGA AATGACACTG GAACAATATG ATTTTCTTAA CGAAGTGTCT AAAAGATCTA
    55261 TAATGCGTTC AGAATATCAA TGTATGCCAA CAATGGAAAT AAGAATATTG GAGGATGAAG
    55321 ATTAATGGAA AACATAAAAG ATTTATGCAG TAAATTCCTT AATTTAAAAT CCAAATCTAA
    55381 GGTGCAAGAT AAACTTGACA CCTTAGATGA ATATGCTTCT GACTCTGATT TCTGTTACTT
    55441 AATAGAATAC TTATTAAATG ACGATAAGAT TACAGGAATC AAGAAATCTA AAATCAAGAA
    55501 ACAAATCAAA GATACATCTA AGCTATTAAA TGTGCAATAT GACAGTTTAA AAGCATTAAT
    55561 AGAATATCTG TTAAAACATA ATACAGGTAA AGATCAAAAT ATCTTTATCG TTCAAAACTT
    55621 TCTAAATAAG ATAGAAGATG AGAACGATAG ACAAATCATA GCCGAAATAA TAACTAAGGA
    55681 CTTTAAATGT GGAGTAACAG ATTTAACAGC TTATGGACAT ATTCCAGGAC TTAAAAGAAA
    55741 TTGGAGAGAA CGTAAAGGAC ATTCTCTAAT TGATAACAAG ACTGGAGAGC TAAAAGTTAA
    55801 AAAGATACTA GACAAAAAAA TAACTGTGAC ATTAAAACTA GACGGATACA GATTTAAAGC
    55861 AATAAAACAA GGTAGCGAAA TAAATCTATA TACAGCTAGT GGTAAGATAG ACAATAATAT
    55921 ACCAGAAATA ATATCAGAAA TGAAATCATT GCCTAATGGA GTATATGATG GAGAAATGAT
    55981 AGCTCATGGA GAGTTCGAAG ACTCTACCGC TAGATATAAT GCAACATCTA AAATATTAGG
    56041 TAAAGACGGA GAAAAGCGTG GACTAGATTT TATAGTATTC GATTATCTTA TGGAAGTCGA
    56101 TAAGTTCTTT AATTATGAAG AAATAATAGG TGCTCGCTGG AAGAGATTAC ATATATTAGA
    56161 AGACATGCTT CAATCTCATA GTGAAGCATA TAAAGATAAG AATCACATCA GACTTGTACC
    56221 AATATATATA ATGCATGAAT TATGTACAGA AAACACCGTA GATAAAATAA TAACTACATA
    56281 CGAGCAAGTA GTAGAACAAG GCGAAGAAGG TCTTGTAATT GATATAGCTG ATGCTTCATA
    56341 TATCAGATCT AAAGGTACTA GTATGTATAA GTTAAAACCA GAAGTTACTG GCGACTTCAA
    56401 AGTAGTAAAT TTAGCACAAG GTAAAGAAAA TAGTAAGTTT AAAGATGCTT TAGGAGCATT
    56461 TATCGTAGAG TATAAAAACA ATACTGTAAA TGTTGGTTCT GGAATACCAG ATGCTCTACG
    56521 TGAAGAGGTG TGGAATAATA AAGAGTTTTA TCTCAACAAA CTAATAGAAG TAGTATACTT
    56581 TGGTGAAACA CAGGATGAAA AGACTGGATT ACCAAGTATG AGACTACCAA GATTTAAGAG
    56641 ATTAAGACAT GATAAAAATC CAAATGATGT ATCTTATGAT TAAGGAGGAA TATATGTTTA
    56701 AAAGCTGTGA ATTTGAAGGT AGATGTGAAA ACGAAGATAT AGACTGCGAA TACTGTCAAT
    56761 ATAATGACGA TGCAGTATTA CAAGATTTCT TCAGTTGGAA TGGTGAAGAT GAAGAACCAA
    56821 CACAAGAAGA ATTAGACGAA GCTATGCGCC ACTAGGAGGT TATCATGAGA AAAGGAGTGA
    56881 GAGAAGTATT TGCTGGTAGC AAATATAGAT TAACACATAA AAGAGGAACA TTCTGTTTAG
    56941 TTAATCTAAT AACAGAAAAA ATGTATTTCC TACAATTTAG CTTTAAAGAG CCATGGCTAT
    57001 TACCTAAATC AGACATAGTA TGTGATAACA TAAAGTTATA TGGCTGGCTA TTTTTTTACG
    57061 TAGGACATAA AGTAATAGTA TAAGGAGGGG TTAAATGTTT GGTTTGTTCA AAAAAGATAA
    57121 AGAAGTAGAA GAAAAACTTA CTGAAGAATC TGTGGAAAAG AAAAATAAAG CCGTAAAGAC
    57181 AGTAGAAACG CCAGAAAGAT TTGAACTTGA AGAAGAATGG ATAGAAGTAG AAGGCTATAA
    57241 AGGCATGGAT AAAGATATGA AGGGCCATTA TAACTTCCAA TACGAAATAG GTAAAACGTA
    57301 TGTAATAGAA GATCCTAGTT CCGTTAAGGC TTGTGAATTT GGATATCATT TCTCATTAAA
    57361 TTTAAATGAC GTATTCGATT ATTATAGACT AGGAAACAAC AATAGATTCT TTAAAGTAAA
    57421 AGCACTAGTA AGGAAAAGCG ATTACAAAGA CTACGGTAAA GTAGAGCCTG GCTATATATT
    57481 TGCTACTACA ATAAATAAAT TAGCAGCTAA ACAAATCACA ATATTAAGAG AGCTATCAGA
    57541 TGAAGAAATA TACGAAGAAA TAAAAAATAT TTATCAAAAT ACTATAATGA TAGATAGATT
    57601 AGAAATAACA GATATGCCAG AAGTTTATGA TAAAGGAACA ATACAAGTTC TAGTAGATAA
    57661 ATGTTCTCAT GAATTACAAG ATAAAATGAA CTTTGGTGAG TCATTTATGT ATCTTCTAAC
    57721 AAAAAATTTA GATTCTAGAG AATCATTGAA TTTATTAGGT TCAGCAATAT TGTTAAGTGA
    57781 TGAAATGAAA GACAGAGATT TATTAATACT GGCTATAACA GAACAAAAAG AACGTATTAT
    57841 AATGCTTAGA AAATAAGGAG GAAACAATAT TATGAGTATG AAAGAATGGG CAGAAAGAGA
    57901 AATAGAATTA TTAAAAGAAG CTAATAAACC TGACGAAGGA GAATGCTTTG ACTATGTAGG
    57961 AGGATGCTGT GATAGTGCAT TAAAAGCATT TGAAGTGTTA TTAGATGATG AACATAGTGG
    58021 TCTATCTATA CAAATAACAA AAATGATACT TGATAAATTA ATCGACGGCA AAGCTTTAAC
    58081 TCCTATAGAA GACGTACCTG AATCATGGAA CTATATAGGT TGTTTTGACG AGGAAGAAGA
    58141 AGCTGCTGGT ATAAAAAGAT ATCAATGTAA AAGAATGAGT TCATTATTTA AAAAAGAATA
    58201 TCCAGATGGA ACTGCAACTT ACAGTGATAG CGACAGAGAA TGTGGAGTAA ATCTTAATAA
    58261 CCCAAGTTGG GTATTTGGTA GTGGAGCAGT AAGTAGAATA ATAAATGAAA TGTTTCCAAT
    58321 AACTATGCCA TATACTCCAC CAGCTAAACC TTATAAAGTA TATACAGAAG ATTTCTTATC
    58381 TAATAAAGAT AATGGAGATT TTGATACGGA AGGATTCTTC TATGTAGAAA CACCAGATGG
    58441 CGAAAGAATA GAAATAAATA AATTCTATCA TTATCCAGCT AGAGGAGAAA AAGTAGAAAT
    58501 AACAAGAGAA AAATACGAAG CAATGAAAGC AAATAGAGTA GACAAACCAA TAGAAGAAGA
    58561 TTAATATTAT CATAATCTAA TATATTAATA TTAAATAATG CATGTAGGAG GAATACTATG
    58621 AAGCAACTAA CGATACTACT AGATTGTGAT GATACTATAA GTACATTCAT GGAAACTTGT
    58681 ATTAATAAAT ACAATGAAAT ATATGGTACT AATCATTCTA TAAATGAAAT AAACGATTGG
    58741 TATGTCGACG GTATATTCGA GCATGGTCTA TGGTCTATAT TTGACAAAAC AGATGTCCTA
    58801 CAACATATGC CAATTAAAGA TGGCGCATTA GATACTATAA AGAAATGGCA TGATATGGGA
    58861 CATAAAATAG TAATAGTAAC AGGAGTTACT AGTGCAAAAG CTTATGAAGA TAAAATGAGA
    58921 TGGGTCAAAT TAATAGGACT AGAACCATAT ATATACGACG TAATACCTAC ACGACATAAA
    58981 GAATTAATCA ATGGCGACAT CTTTATAGAT GATAACCCTG TATATCTCCA AGAATGGCAA
    59041 GAAATACGTG GTAACGCAAA TAAATTATGT CTATTAATGA CAGCTCAACA TAATAAAGAT
    59101 AAAACATACG ATAACTTTAT TAGAGTCGAC AACTGGAAAG AGATAGACAA TATATTAAAT
    59161 ATTTTGATGT TGGTGGTGAT ATAAATGCAT GGTATATTAA AAACTTTAGA TAAACAAATA
    59221 TCTAAATTAA TGGCAATAAA ATTATACAGC TAAAGAGGTG ATTTGATGCT GCTAATTGCA
    59281 AATAAAGAAA CCAGAGATGA ACTTAAAGCT TATATAAAAG ATATAGAAGA TAAAGACGAA
    59341 GTAGTTCATA TACTAAAATG GAAAGATGGA ACTAGAATGT CAGATTTTAT AAAGCAACAT
    59401 AATGTTAATA ATGAGCAATT AAGATGCATA ACAGATGAAG AAGCTAAAAT AGAATTATAC
    59461 GGTGAAAACA TGTTAATAGA ATCTGCTACT GCAAATGCTC TATTATATTT AACACTAACA
    59521 GAATTTAAAG ATAGCCTATT GATTTAGGCT GTCTTTTTCT ATTTGAATTT ATTATTTTGA
    59581 ATACTAACAG TAGAAATTTT TATGAAAACT GTTACGTGTT ATATTATAAT AAATATATAG
    59641 ATACTTATAT TGAGGAGCAG AATTATGAAT AATTTATACA ACATATTAAG AAGCAGTGAT
    59701 AATCCACTGG AAACTGCTAG ACAATTGGTT GCACCAATTT GTAAAGACAA ATTGAACAAC
    59761 CATATCATTA ATTGTAATGA ATGCGATTTT ATGCATTCAG GTAAAAACAT TTGTTATGGC
    59821 AATCCAAATG CTAATATATT AATAATAGCA GGGAATGCCA CAGATGTAAA AGAAGAACAA
    59881 GATTATCTTG AGTCTATTAT CGATAACTCT TCAATAAATA AAAGCGACAT ATTTGTAGTA
    59941 CATTCAGTAA ATTGTATATG CAAAAGGAAA TCAGGAGATG ATTTAGTATC ACGAGATCCT
    60001 GCATTAGCGG AACTTAATAA CTGTTTACCT TTCGTAAAAT ATGTAATACA ATTTGTAAGA
    60061 CCTAGAATCA TAATATCGAT GGGTGCGACA GCACTTAATC AGTTCTATCC TCAATATAAA
    60121 TTTTTAGACT ACATAGGTGA AACTGTTAAT TACGACGGAA TAAAAGCTAT AATAACATAT
    60181 AGCGTTAATG ATTTATTTAT ATTAAGTGAA AGAATTGATT CTGAAAAAGT TGAAGAGTTA
    60241 GTATATCAGA CAATAGATAG TTTTAGTGAA GCACAAAACT ATATTAATAT AATTAAATAA
    60301 AGGAGAGAGA GAATATGGCA GGAAATTTTA TGAGTAAACC AATAGGTGCT AAACCAGTTA
    60361 TTCCTAAAAA AGCTGGAGGA ATTAAGAAAC CAATACTTAA AGGTAAACCT AAAGTTCATC
    60421 ATGTAGAAGC TAAGCCTATA GAAGAAGCTC CTACTCTTAA AGAGGTAACA GAAGAATTAG
    60481 CACAAAACTT AGAAGCATTT TCTGAAAAGA TGGAAGAAAG AGTGGTTCAA CAAACTTCAG
    60541 AACCAATGGT TGGACAATGT CCACCACCAG GTGTAGAAGA AAGCTTAAAA CAAGAAGTAA
    60601 AAATAGAAGC TGAAGAAGTA GAGGTACCAA TTACTGATCC TGAAGATGAT GACAAATTCG
    60661 AAGATAAAGC AATGAAAGAA ATGGAAAAAG AAGTTAATGA AGAAGAAACT GTTGAAGCTA
    60721 TAGAAGAAGT TGAAGAAGAA AAACCTAAAA CTAAAAAGAG AACTAGAAAG AAAGCTAAAA
    60781 AGGAATCTTC AGATACTACT ATAATAATAG ACTCTGAACC ATTAAGCGTA GAAGAATATA
    60841 AAGATTATAT GGCAGAAATA ATACGTCCTT CTATACAAGA ATGGGAAGAT GAAAAAGAAG
    60901 AAGTAAAAGA TAAAATGAGC ACTCTTAATC TAGACCCTAA TATGAATCCT AAAGAAATAA
    60961 GAGAATTATT AGCTGGTTTA ACAGATATGC ATAAAGAAAT GCAAGACAGA TTAGATGAAG
    61021 CTAAAGTTAA TCTAGATAAT ACTGTTGAAT TAATTAAGAG TGTAGAAATA AAAGCCGCTG
    61081 CTGAAGGTGC TAATGCTGAA GAAAGAAAAT TAAAGGCATT AATAGCAAAA GAAAACTATG
    61141 TTAAAGAAGG AGAAACTCAT AGCGTTAACT TAACTGTATT CAAACAATTG TTAAACGAAA
    61201 GAGTTTTATT CTATAACAGC CAAATCAATA CTTTAGAATA TAATAAATTC TTAGTAATGA
    61261 CATTCCAAAA AGTTTGTAGT ACAGAAAATA AAGGATTTTA AGGAGGAGTA AAATGACAGA
    61321 ATTCAAACCG CTATCAATAG ACAATAAAAC CAAATTAAAA TTAGGCAAAC CATTAGACCC
    61381 AGCTCTAATA AAACAAAAAC CATCAGGAAA TAGTACTGTA GATTATATAG CTGGTTCCAC
    61441 ATGTGTAGAT ATGCTGAATG AAATATTTGG TCATATGTGG TCATTCGAAA TAACAAAAGA
    61501 ATGGATACAA GAAGGATTTG ATCAAATACA AAGAGAAAAT AGAAAATATC CATTTAAACC
    61561 AGATGATCCA TTTGTAGAAG TAGATGCCGC TGGTAAATTT AAAAGAATAC CACAAGGCCC
    61621 TACTGCATGG TGCGAAGTTA AATTAACAGT ATATGTACAA GGACCTAATG GAGATGTATT
    61681 CCCTATAACT AAAATGGCTT GTGGTTCACA AGCTATAACA GGTAATCAAT CATTACAAGC
    61741 TAATACTGGC TTTAAAGGAG CTCAAACAGA CGGTATGAAG AAAGCAGCTT CATTATTAGG
    61801 TATAGCTCAA GAATTATACA GAGATGATGA AGAAAAAGCC CTATTTGTTA ATAAATATGA
    61861 TGAAATGATG CCTATAGTAT GGACAGAAGA TGTTATAAAG AAACATGAAA CAGAATGGAA
    61921 TGCTGTACTT AAAGTAACAG AAGATTATGG CTGGAATATA AAAGATGATT TAGGATATTA
    61981 TGTATATCAA GTAACTAATG GTTACACAAG CGATTTATAT AAAATGCCAG AAGATTGTCT
    62041 AATAGATTTA CTAAATACTA TAACAAGCGA CGATGAATAG GAGGGATTAT ATGTCTCTAA
    62101 TATTTCATGA TGACCAAGTA GAATGCCCAG GATGTGGTTC GCATCTATTT AAAGAAGAAA
    62161 CGACTTATGC TTTAATAGAA AAAAAAGATC GTTTTGGAAG TAAATATTAC GACGTAGATG
    62221 ATATAGCATA TAGTATAACA TGTGCTAATT GTAAACATGT AATATCAATA AGTCAAAAAT
    62281 CTATAATAAA TAAGGAGAGA TAAAATGGCT AAAGGGAAAT GGGTAGATCA TACAAATGAA
    62341 CAAACTTTTA ACACATTTGG ATCTAAAATG ATAATAACAG AATATAAAAA TGCAAAAGAG
    62401 TTAACCGTAT ATTTCCCTGA ATATGATTGG TCATGTAAAA GTAGATACAA AGAATTTCAA
    62461 AAAGGCTGGA TAGTATGCCC ATATGAACCT AGAACAGTAG GGATAGGCTA TATGGGCGAA
    62521 GGCCCTTTTT TAAGTAAAAT GAATAATAAA AAAACAAAAG CATATGATAC ATGGCATCAA
    62581 ATGTTAAGAA GATGTTATGA TCAAAAGCAT AAAGAAAATA AACCAACATA TAAAGATTGC
    62641 ATAGTAGCAA AAGAATGGCA TAACTTTCAA AATTTCGCAA TGTGGTATGA AGAAAATTAT
    62701 TATGAAGTGC CAGAAGAAAT TATGCAATTA GACAAAGATA TACTTGTCAA AGGGAATAAG
    62761 ATATACGGTC CAAATACTTG TTTAATAGTA CCTAATTGTA TTAACTCTTT ATTTAAAAAT
    62821 AAAAAAGGCA ATTCAAATTT ACCAAAAGGT GTTTCAAAAA TTGGTAAAAA ATATAGAGGA
    62881 ACATATACTT ATAATACTAT TAAAATAAAT GGACCTACGG TAAGTACGCC AGAAGAAGCT
    62941 TTTGAGTTTT ATAAACAAGG CATGGAAAAT AAAATAAAAG AATTAGCTGA CATGTATGAA
    63001 ATTTATCTTC CAGGTAATGT TTATAATGCT CTTATTGACT ATGAAATAAA TATAGAAGAC
    63061 TAAATATATA AGAGAAAGGT AGGTGAAAAC GCCGATGAGA AAATTAGAAC CCAATGAAGG
    63121 ATTAAGAGTT TTTGACATAA AACTTAAAGC AACTACAGCA GGGCCATCTC CTGATAACAA
    63181 TCAAAGAGTT GAATTATTCT TATTAGGTTG TAACAAAGCA ATGTGCGGAA ATGCATGTAA
    63241 AAATTGTTTC AACTCTATAA CATGGAACGC AGGCAAGGCT GAATTTTCTT GGGATCCTGT
    63301 TGAAGTAGCT GAAAGAATTA ACATCATGGC TCCTAACAAA TATATAACTA TCGGCGGAGG
    63361 GTGAGCCAAC AGATCAAATA GACAATTTAA TAATACTATG CAGAGAATTA AAAACTAAAT
    63421 ATAATTTCAA TATAATGGTT TATACTTGGC GTGATCTTGC AAAAGCACGT AAAGGATATG
    63481 TAACGAAAGA TATATCTGAC AATAATAACA AATATCCTAT ATCTACTAAG AAAATAGATG
    63541 AGCTATTAAA ATATATAGAT ATTGTAGTAG ACGGTGAGTT TGACCCAGAA CAATGTTTAT
    63601 ATAACGAAGA AGCAGGAGAC GGATTCCTTA GTTCTATAGG AAGTGGTAAT CAGAAAATCT
    63661 GGAATGTACA TGATATGAAT TTTGAATACA TGAAAAACCT AAATGGATTA TATTTAGATG
    63721 AAAACGATAC TTTGATATTT TTAAATAAAA AGGAGGACTA ATATGTATTC AAAACATACA
    63781 AGAGGTAATG ACACTGTTTT AATATTAGAC GATCCTTTAG TTGTTAACGA CAGCGAAGGA
    63841 ACAACTACAA TAACAGAGTT TAATTTAAAT GCATTAAATA ACTTTGAAGA AGAAATATAT
    63901 TATACAATAA ATTATGTAAA ACTAATGGGA ACTGCTGGAG TTAATTTTCA TTCTAATGTA
    63961 AGAAATGAAG TGATGAAAAT TAAAATAAGC TATGATAATG AAGCTGATCA AATCGAGCTT
    64021 AGAATAACAT ATGATTTATC TGGTAATGGA AACGCTACTA AAAAATGCAT ATTAGACGAA
    64081 GAACGTTTTA TTTCAGAAGT TATCGATGAA ATGATTCTAG CAAATAACAA ATATATTTAT
    64141 AGCATCCCAA TAATTAAAGA AATAGCAGAA AGAACAAAAG AAGAAATATT CTTTAATTAT
    64201 ATCAATGACA ATGCATTTGT TGTTAATGAG CAAACAATAA ATACTACTAT AAAATGCTTA
    64261 TCTAGAGAAG ATGGTAGCTG TATAGCTACA GCTAATCGTT TCATGTATGT ACCAGAAGAT
    64321 GACTCAATAA TATTATGCGA AACAATAGAA TCTACAGACT TAATAGATCA TGAATATGTA
    64381 GATTTAAGAA TAATCAGTGA TAATCATGCA GTAACAATAG AAAGAGCAAG TTTAGCATCT
    64441 CGTAGTAAAG GCAAAGTTAA ATACGTGTGT TTAGTGGTAA GAAATGCTAC AATAACTATA
    64501 GAGCCTACAT CTGATGAATT TACTAGATTT GACAATATGG AATTAAGATT GCCAACTATA
    64561 GAAGATTATC TAGAAAATAA ATCGATAGAA GATCTTGCAA ATACATTATA TGATTATAAC
    64621 AATCAAGATA AAATCAACTT ATACTATAAA GTGAATAATT TTATAGATGT AATATTAATA
    64681 AATATAAATG CTTATTTATT ATAAAAAGGA GGGATAAGTT TATGTTTGAG CAACAACTAA
    64741 CAGAATTGCT TAATATAAAG AAGAATTGTA TCTGGGTAAA AACAGAACAA GAGAAAGAAG
    64801 TAGTACCAGC TATATTCAAT GTGCTAACTA AAAACTATTT TAATCATATA TATGTTTGGA
    64861 GTTTTCTAAC TAATTTACAA GAAGTAAAAA TAGAAAATAA TAATTTCACA AAGACAGATA
    64921 TACCTAATAC ACAAGGACCA GCATTTTTAA GATATTATAA TTCATTACAA ACAGATCCTG
    64981 ACTTAAAATT AGAAGAACAT GCAATAGTCT TAAGAGATTA TGATTTGCAG TTTGAAAATC
    65041 CATCTTATAT AAGATTATTA AGAGAAATGG TTGAAGTTAG AAATGAAAAA TATGTCCCAT
    65101 TGATATTCGT ATCAGAAGGA TATAATCCAC CATCTAAACT AGCACATCTA TTTACTGTTG
    65161 TAGAATATAA AAATCCTACA GAAGAAGAAT TAGTGCAACT TCTAACAGAT TATGAAATAG
    65221 CTAGAGAAGT AAATATAGAC AACAAAGAAG AAGTAGCTAA AAAGATGTTA GGATTTAGTA
    65281 GAAGTGAAAT AATCGAAGCA CTTGATTTAT CATTCTATAA ATATGGAGAA GTTAATCTCA
    65341 AAATACTTAA CGATAAAAAA ATGGAAATGA TAAATAAATC TGATGTAATA GATTATTCTA
    65401 TACCTACTAA GACTATGGCA GATATAGGAG GTAATCATAA CTTCAAAAAA TGGTTCGAAG
    65461 AGATAAAAAT CTGTATGGAT CCAGATGCTA GACAATATGG CGTTGAAATG CCTAAAGGAT
    65521 ATTTAGCACT AGGTATAGCA GGTTGTTCTA AATCATTAAT GGCAGAAGTT ATAGCTAATG
    65581 AATTAGGTGT GCCATTCTTA AAATTGAATA TGTCTAAAAT ATTATCTAAA TTTGTTGGAG
    65641 AATCAGAAAG GAAAATCGAG CAAGCTGTCG AATTAATAAA TGCATCAGCA CCATGCGTTT
    65701 TATTAATAGA TGAAGTAGAA AAGAACTTGG GAGGTAAATA AATAAATCGT TCATTCACGG
    65761 TAATATCTTA GTGAATAAGT ATATTAAGGA CGTGATATAT AATGATAGTC AAATGTAATT
    65821 ATTGTAATAA AGAGTTTAAA ATTACCATTA CAAGATATAA TGAAAGCAAA AATAAAATAT
    65881 TTCATTGCTG TAGAGAACAT GCTAAATTAG CAAAACAAGA AGGAAAAGTA AAATACAGTA
    65941 AAGAAATTTC GCTTGTTTGT CGACATTGTG GTAAAAATTT TAAACTTAAA GAGTCATATT
    66001 ATAATAAACA AAGTAAGCGT GGGCAAATTC CAAAATATTG TTCAACTGAA TGTAGAATAG
    66061 CAGAACAACG TAAAAATAAA GAATTTGTTA AATGTAATAA TTGCGGGAAA GAAATACTAG
    66121 TTGTCAAAAA TAAGTATAAT CTACATTTCT GTAATGAAAA ATGCAGAATT GAATATGCAA
    66181 AAAAAGGAAC TCAAACTGTA ATATGCGATA ACTGCAATAA AGAATTTGAA AAAAATAAAT
    66241 ATGCATATAA TAGAGCCAAA AAACATTTTT GTAGCAAAGA ATGCTATGAT GAATATAGAG
    66301 CTAATAAAAA AGAAACTTAT AAAGAAATTT CGCATTATTT ACGTACGCAT GAAAAATATG
    66361 ATGAATGGAG AGCAAAGGTC TTTAAAAGAG ACGAATATGA ATGTTCCAAA TGTGGAACAA
    66421 AAGAGAACTT ACACGCTCAC CACATAAATC AATTATATGA TATATGTGAT AAATATGATA
    66481 TGAATATAGA TAAGATATTA AATTCGAAAG AATTTAATGA TATTGATAAC GGAATCACAT
    66541 TATGTCAAGA CTGTCATGCT CTTGAACATC CATATATTTC GAGAGATGAA AAAGGACGAT
    66601 TTATTAGCCG CTCTGGGCCA AAGTCTACAG AAGACCCAGA GTGATTAGAA GGGAATTAAG
    66661 CTGGAAAGCG GGTTATGTCC GTAATCAGAG ACCGAAGGCG TTCATAAAGA ACTAAGCTAT
    66721 ATAAAACTAT TATTAATAGT GGAAGTTAGT GATACTGGTA ACAGTAGTCA GGCGCAACGC
    66781 ATAGTAGATG ATACCTATAC AGCTGATATA GGAGTATAAT TCTACCACGA GGCCCTTCTT
    66841 TGGTGTAGAC TAGTAATTCC AAAAAAAGCT ATGCTGGACT GCTCATGAAT TAACATGAGA
    66901 TAATGGGTAT AATACCCCAG AAATTAGGAT AAAAAGCCTA ATGATAACAA TTCGTATGCA
    66961 AGTTCAAACG CTTCAGACAG TGGTACTCTA TCAAGAGTAT TCGGTAAAGT CTTAGATATG
    67021 TTAGTTAATA ACGATAAAGG TATCTTTACT GTTATGACTT CTAATAATGT AAAAGACTTG
    67081 CCACCAGAAT TAACTAGAGC TGGTAGATTA GACGCTATCT GGTATTTCTC TTTGCCAAAT
    67141 GAAGAAGAAA GACAAGAAAT ATTAGCAGTA CACTTCAAGA AGAGAGAACA AAAAGTGCCA
    67201 GAACCAATTG TTAGAGAAAT TGCTAAAGAA ACTCAAGGAT ATACTGGTGC TGAATTAGAA
    67261 CAAATAGTTA AATCCGCTAT AAAGAAAGCT TATGTAAGAA AAGCTAAAAA TATAGACAAT
    67321 GAGTTTGAAA TAACTAAGAA AGACTTAATA GAGTCTAAAA AAGAAGTAAT ACCAATAAGC
    67381 AAGTCATCTA AAGAAAAGAT AACAGCTTTA GAGCAATGGG CTAAAGGCAG AGCATTATTT
    67441 GCCAATGAAA AAACTAGCAA TAGCAAAAAA ATAGAATTAG ACAATATAGA TATAGACAAC
    67501 TTTGAATTTT AATATCTTAT ATACTAAGAA GGAGGGGTAA GTCATGGATA AAATAACTTT
    67561 AGATATGGAT TTTGGAAATG ACCTAGAACA AAATGAGGAC ATAGAAATAC CTAAAGCAGA
    67621 AAAAACAGAG GATGAAAAGA GAGAATATGT AACAGACTTA ATCAAAGAAG GATTAGGTCA
    67681 ATGCGAAGAA AACGCTAAAA ATCTATCTAA ACTAATAGAA GATATAGAAC CATTTTTAGG
    67741 TGCTGGTATA ACTCAAGAAA TAGTAGGAGT TATGCAATAT CTTCAAGGCA TATTTGAAAG
    67801 CAATATACCT AGCTTATTAA GAGGGAATTA TGATGAATTA ATTCCCGAAG AAATAGTAGG
    67861 CCATGAACTA GAAGCAAGTC TTTTAATAGA TTTGCTTAAA GGTACTAGAA AAGAATTGCT
    67921 TAAAAAAATA GAAGAAAAAA GAAATAAATA ATTTTAAAGG AGGACAATAA TATGTCAGTA
    67981 TGGAAAAAAA TAGAAAGTAA AGTAATGGAT AAAAACGTAA GTAGATCAAC TTTAGCTAAA
    68041 GCTTTAGAAA AAATGAATGT AACTTTAGAT GATTCTGTAA AAACAATATC TAATGCTTAT
    68101 GGTAGCGATA CTTGTGATGC TGCTTTAATA AACAAAGCTA ACCCATCTAG AGTATCTTTA
    68161 GGTGTTAAAT TTAATGCACA AGGTGGCGTT GAATTAGTTG GAGATATATG GGGAACAGGC
    68221 TTAGGTAATG ACGGTGGTCA AGAAGGTTTA CTTGACAGAA TAGCTCATCA TTATCAAGTT
    68281 GAAAATATAA CAGAACAACT TTCAATGTCT AACTGGTGTA TAGAATCTAC TGTTGATAAA
    68341 AACGGTAAAA CAATAATGGA AGTAGTTCAA TACTAATCTA ATAGCCCACA GAAATGTGGG
    68401 CTCAATAATT TAATTTTAAT TTTAGGAGGA ATGAAAATGA AAAGAGTTAG AATAACAATA
    68461 GATGAAAAAG GAAATTACGA TATGGATTTA TTAGAAGGAT TCAGTGGTAT GAGTTGTTCT
    68521 CAAAAAGCTA AAGAGCTTCA ATTATTAATA GGTGGAGACA GCGTTGAAGA AACTAAAAAA
    68581 CCAGAATATT TTGATCCAGA AGGAGATAAC TTCGACGAAA TATTTATAAA ATAAGGAGCA
    68641 TAATACCATG AATGAAGAAA AAGATGATAA CGTAATTGTT ACAATAAAAT GGACGTACGA
    68701 AGATCTTGAA AATGCTCTAA GAGATAGAGG TTATGAACCT ACTGATGACA ATATAGATAC
    68761 TTTGCTAAGC AATGGATTAG CTAGTAAACT TGAAGATGAA TCCATAGAAA AAGGTTGGGA
    68821 CATAATTGAC TATATATTTT GTATATCAGA AGATCAGCTT GAATAACATT TACCCCTTTC
    68881 TAAAGGGGAT TTTATATTAG AAAGGGGTAA TGAATGATGT TAAATATGAA TAAATTATTA
    68941 GAAGGTTTAA ATGACGGTCA AAAAAGAGCC GTTAAACATA TAAATGGACC AGCATTAACT
    69001 ACTGCAACTG CAGGTGCTGG TAAAACTAGA GTCATAATAG CAAGAGCTCA ATATATGATA
    69061 GCTAGTGGAA TCGATCCATC TAATATATTA TTGACTACTT TTACTAATAA AGCAGCCAAT
    69121 GAAATGAAAG AAAGAATAGT TTCTATAGTT GGCGACAGAG GTAAAAGAAT AACAGTTGGT
    69181 ACTTTTCATA GTATCTGCAA TAGAATATTA AGACAACATG GGCATCATCT TAACTATGAA
    69241 AAGACTTTTA CAATATTAGA TGAAGAAGAA ACAGATAAGA TAATGAAGAA AATAGGTAAA
    69301 AAGTATGACA TAGAATTTGC TATGCTAAAA ACATATATAT CTGATTGTAA ATTACACTGC
    69361 AAATTAACTA ATCAAGCTTA TAAAGAAGCT GCAAATGATA CAGAAAGAAA ATTAGCAGAT
    69421 GGCTATTCAG AATATCAAAG CGAGTTAAAG AGAAATCAAA GCATGGATTT TGATGATTTG
    69481 TTACTACAAA CAGTTGTTTT ATTAGAAAAC TATCCAAAGG TCAAAAAAGT AATAAACAAC
    69541 AAATGGAAAT ATATATCAGC TGACGAAAAT CAAGATAGTT CACAACTAGA TTGTAGATTA
    69601 ATCTACTTAT TATCAGGAAA GAACCATAAT GTATTTTTCG TAGGAGATGA TTATCAATCA
    69661 ATATATGGCT TTAGAGGTGC AGATTTAGAC GTTATGCTTA ATTTAAGAAG TTTGTATCCA
    69721 GAGCTTAAAA TGTACAATTT AGGCGTAAAT TACAGAAGTA CCGAAACTAT CGTAAATGCA
    69781 GGAAAATCAA TAATCCGTCA TAATAAGAAA CAAATCGAAA AATCCGTAGA ATGCGGTAGA
    69841 GGCATAAAAG GCGCTCCAAT CGTAATTACT AAATGTACTA ACCAAAAAGA CGAAGCTAAC
    69901 AAAATCGTAG CATACATCAA AATGCTACAT GGTAAAAAAG GGCTAAAATA TAGCGATATA
    69961 GCCATTCTAA ACAGAATGAG CTATTTATCA AGATCTGTCG AAGAAGCACT TATGCGTGCT
    70021 AGAATCAAAT ATACGTTAAT TGGCGGAACT CCATTTTTCT GTAGAATGGA AGTTCAAGAC
    70081 ATTTTAGCAT ATGCACGTTT AACAGTAAAT GAACATGATT TTCTAGCATT TAAAAGAACT
    70141 ATTGCTATAC CAAAAAGAGG CGTTGGCGAT AAAACTATAG ATAAGATAGA TGAGTTCGCA
    70201 CGCGAATATC CTGGCGGAGC AATATCTATA AGAAAAGCTT TAGACGACCC TAATTTGCCA
    70261 GTCAAAGGTA AAGCTAAAAC TGGTATTAAA GAATATAACA AATTTCTTAA AAAACTTGAT
    70321 TCTAAAAAGA CTGAATTATC TTCTAAAGAC TTTATAGAGT ATATAATCAA AGAAACTGGT
    70381 TATTTACAAT ATTTAAAAGA AAGCTATAAA GACACTTATC AAGAAAGATT ATTGAATCTA
    70441 CAAGAATTGA TCAATGTAGC AGAAGAGTAT AATAGCATAG AAGAATTATT AGTTGAATCT
    70501 TCTTTATATA GAGAAGATAT AGACGAGAAT GAAGATGCTG TACAAATCAT GACTATACAC
    70561 AAATCTAAAG GTTTAGAGTT CCCTGCAGTT ATAATGACAA ATATGTGCGA AGGTACATGC
    70621 CCTCATTATA AATCCATAGA TGATCCTAAA CAATTAGAAG AAGAAAGAAG ATTGACTTTT
    70681 GTAGGTATCA CAAGAGCGGA AGATTATTTA TTTATGACTT ATCCGCAACA ACAAAAAATA
    70741 CAAGGTAAAA CACAATTTGT AAGACCTTCT AGATTTTTAA ACGAGATAGA CCAATCTTTA
    70801 GTTTATAGAA ATTAAAAAAG TGATGTCAGT TGACCAAAAA AATCGAGTTT TGTTTGTGGC
    70861 GAAAAATTGA GAGAATTTTT TTAAAATTTG AATCTAAAGG TAGGTAAGAA AATGTCAAAA
    70921 AATTTAATCA AAAATAAGAA ACTTAAACCA AGGAAAAACA TATGGGATAA CATGGGCTCA
    70981 ACTATGAAGT TGCAGCCCTT TCCATATCAA AAGGAAGCTA TCTATCATGC TATTCATAAT
    71041 CCTAACACGC TTATGATATT ACCTGTCGGT AGTGGAAAGA CTCCTATAGC TATAGGCATT
    71101 TTTTTAGAAC TCCGCAATCA GGGTTTAACA GATAAGCCAG GAATAATATG CGTCAAAGCT
    71161 TCGCTTAAAT ATCAATGGGT TGAAGAGGTT AAGAAGTTTT CTGACTTAAG AGTTAAAGCT
    71221 ATTGAGACTC CGTCTAAGGC ACGTGGTAAA AAGTTCGATG AACAATTCGA AGATACAGAT
    71281 TTATATGTAC TTAATTATGA AACATTTAAA AATGAAAAAG TGAGCAGTAA ACTATTAGAG
    71341 AAAGGTTCAG AAGTAATCAT CCTAGATGAA ATACATTATA TTGGAGATTA CAAAAGAAAT
    71401 AAATCTAAAG CTCTATATTG CTTCAATCAT TTGCCTTATA AGTTTGGTCT TACAGCTACA
    71461 CCTATCACAA AGAATCCAGA GAATATATAC AGTATATTTA AAATGATTAA GCCTGAACTG
    71521 TTTCCTACTC ATGGTAAGTT CGCTAATAAT TATTTGAAAT ATAGAAGTTA TGGTCAAGTA
    71581 TCTGGATTAA AGAATGAAGA ACACTTATTC AATATTCTTA AGCCATATAT CTTTGTTAAA
    71641 GACGGAGAGG AAATTTATAA ACAACTTCCA GAACTAATTG TTAATAAAGT GTACTGTGAA
    71701 ATGTCTAAAC CAATGGTTGA AACAAATAGA AGAATAATGG AACGTCTAGA CGAAATCAAT
    71761 GAACAAATAA ATGACTACGA ATATCGTATT AAAGACAAGT CTAAGCTTGA ATTTGATGAG
    71821 AAATATAATA AATTAGTCAC TCAGAAATTA ATGCATCAAA CATTTGCTCA AGAACTTGTA
    71881 GACGATCCAA GGCTATTAGC ACTTAGTGAT AGTGAAGCAG CCAAAGAATA TATGTGTAAC
    71941 AGTAGCTGTC CTAAGTTAGA TATACTATTA AGTCTAGTAA CAGATATAAT AAGCTCAGGA
    72001 GAAAAGGTAT GTATCTTTAC TAAATATGAA CGCATGCAAC AACTATTAGT TGAAGAAATT
    72061 CAAAAACAAA TGGTTGTAAA AATTGCATTA GTCAATGGTT CTATGAATAG TAAGGAAAGA
    72121 CATAGACAAA TTAATGAGCT CTTTGCTGGT GACCATGATA TATTGATAGC AACTAATGCT
    72181 ATGACAGAAG GAATAAGCTT ATCATGGTGT AAATATTTAA TAGAATATGA CTTAGCTGAA
    72241 AGCTACGCAT TACAGACTCA AAGACATGGT AGAATACGTC GTGCTAATAG TATAAGTAGA
    72301 ACATCATACG TATATCAAAT CCTTGTAAGA GACAGTTGGG ATGAAATACA AGAGAAGATA
    72361 ATAATCAAGA AGCAAAAGTA TGATGAACAG ATTAAAAATA TTAAATAAAA GGAGATGGGA
    72421 ATATGTTTAA TACAGAGGAT TTTATAAAAG ACTTAAATGA AAGCATATCT AAAATGGAAG
    72481 CAGAGGAATT AAATATTAAT GTAACTGGCG ATGAAGAATC TGACAGAGAA ATAATACAAA
    72541 ACCCTCAACA AGCTAATTAT TTTTGTAAAG TAGTAAATGA ATTAAGAGAA GAAAAAGCTA
    72601 AAACTGAAGA GCTAATCAAT CAAGAACTTG AAAGAGTTAA AAGAGAATAT GAAGCATATA
    72661 AGACAAAAGA ACTTAATAGA ATAGACGGTC AAATACAATA CTTCTCAGGA CTATTAGAAT
    72721 CATATGCTAC TAAAGAATTA CAAAACAGCA AGAAACGTTC TATAAAATTA CCTCATGGTA
    72781 CATTATCTAT AAAGAAACAA CAAGATAAAT ATGATTATGA TGAAGACGCA ATACTAGAAT
    72841 GGTTAAAGAA AAACAAACAA GATAAATTTA TCAATGTTCA AACTAAAGAA ACTGTCAATA
    72901 AGAAAGATCT TAAAAAAGAA GGATTTAGTC ACAATGGTAA ATTATATCTA GATGATATAG
    72961 AAGTCGAAGG AGTAGTCATA ACAGCACAAC CAGACAAGTT CGAAGTTAAA TAAGAGGTGA
    73021 GAATATGATC TACGAAAGGG AGTTCATAAA TACAGTTAAA GATGCTACTG ATATGTTAGA
    73081 GCTAGCTAAT GAATACACAA GTATGAAAAA GGCTAGCCCT AATACTTGGC AAGGACAATG
    73141 TCCACATCCT AAACATAGAG ATAGTACTCC TTCATTTACT GTATTTACTG ATACAAATAC
    73201 CTGGGCATGT TTCGGTTGTA ATCAAGACAA TCAATATGGC TCAGATTGTA TAGCATTTAT
    73261 ACAATGGATA ACTGAAGGAG AATATTCGTG GCAAGATGCT TTATTATGTC TAGCTAATAG
    73321 AGCTGGTATA CCTATACCAG ACGATAAGAA TCAAGCTAAA TATGATAAGA ATCTTAAAAT
    73381 GTCTAATAAG TATCATAAAG ATTTGTCATC AGAAGCTATG GAATATCTTG AGTCCAGAGG
    73441 AATAACATCT AAAGAGATAG AGAAGTGGCA CATAGGATAT GACAAAGAAA CAAATAGAAT
    73501 AGTATTCCCG TTGTATTCTA AGTTCAACCA AGTCGTCGGC TTTAATAAAA GACTATTAGA
    73561 TACTAGAACT AAGGGCATAA ATAATAAGTA TATAAATTCC AAGAACTCAG AAATATTTAA
    73621 TAAATCAACA TTTCTTTATG GTATTCATTA TATAAAACAA GAAGTTAACT ATATTATTAT
    73681 TACAGAAGGA AGCATGGATG TTATCCTTGC AACTAAATAT GGTTTGCAGA ATGTAGTATG
    73741 TACTTTAGGT ACAAGTCTAT CTCAACAACA TGTAGAAGTT ATAAAGAGAA TGAATAAGAT
    73801 TCCTATAATA ATCTATGATG GAGATGATAA AGGAAGATAT GCTACACAGA AAGCTGCTAA
    73861 CCTATTTATG GAGAACGATA TGTATTGTAA AGTCGTTAAC TTACCAGAAG GATTCGATTT
    73921 AGCAGACATA TCACTTCAAA CAAAAAATAA ATTAGTAAAA TATATAAATG ATAATACCTA
    73981 TACTTATGGT TATTCAAAGA TAAACGAGCT AATAAAAGAT TATAGTAAAA AACTATATGA
    74041 ATTACAACTT GATTATTCTA TAGAGGCCAG AAAGATATTA GAAAGAATAC CAGATAACGA
    74101 AAGAGATGTA TTAGAAAGTT ATCTTAAATA TAGTATGGGT ATGATAAAGG AGGATTAGTA
    74161 TGTTGATATT TCCAGGACAA GACAAAGGTG TATACGAATT GTTCCCTGAA CTTAAAAACG
    74221 AAACAGCAGA AGACTTTCTT GACTTTTTTG TAGTAGATGA CTTACGAGAA CTAATAGTTA
    74281 AATGCTTAGA CAAATTCAGT AAGAAGCTTA CAGAAAAAGA TAGAAAGTTA TGCGAAATAG
    74341 TATGCGATAT GTTAATAAAT AAAGGTGTAT TAGGACCCGA TGCACATAAT GCATTAACAG
    74401 ATGAATTATT AATGGCAGCT ATGCTTCGTG ACTGTGAAGT AGATATCAAT AAACCATCTA
    74461 CTTTAATAAG ACCTAGAGAC GTATTATTTG AAACCAATAA AGAACTAGGC AGTAAAGTAC
    74521 CAGAAGAAGA ACTAGAAAAA GTAGCGCAAT GTATAGAAGC ACAATTTGGA GAGCTAACTC
    74581 CTATACCATT ATTAAAAGGT ACAGTAGGAA GCTTCCAACA ATTATTTGCA GATGCATGTT
    74641 TTGTAATAGA CAGATATATA GAGGTATAAG CTATGATATG TAGTAACTGT ATTAAAAAAG
    74701 ATGTGTGTAA ACATAAAGAA TATCTTGATA TGTACAGTGG CTTAGAACTT AATGAATGTG
    74761 AGTATAAAAA AGTAGAAGGT TGTATGCCTT CTACTTTACC TAACATATCT GTTTCACATT
    74821 TTGAAGAACC TAAACAGCCA CGATTATCGA GAGAAGAAGT TAATGAGAAG ATACTAGAAC
    74881 TTAGTAAGCA GCAAAATGAA CAGCCAACAT TAAGAGAAAT GATAACATGT GAAATATGTG
    74941 GTGCAGTAGA TTTTAAAGAC CAAATGCATA AATGCTCTAA ATGTGGTAAC TGGGTATGTT
    75001 CTAGTTGTTC ATTAGAATTA CCAACAATAG GCGTAGATCC TAATAAGCCA ATGGGAACAG
    75061 AATTCTTATG TGATAACTGT TGGGGCCAAG AACAACAAGA AGAACCAGAC ATAGAAATAG
    75121 TAGAGGAGGA TGACGACAAT AGCGATGACG AATAAACCGA AAAAACCTAC AATAGATGAC
    75181 TTAAAAAAAC ACCTTTTTAA GTATAAAGAT GCTACTATAA TAGTAGGGAA TGATGTTATA
    75241 TCAGATAAAG AAATGTTTTT ACCTTACAGC GATGATAAAC ATTATAGCAG AAAATCTATG
    75301 AAGAAAACAC CTAAAGAGTT TTGGGACTTC TATGAAGAAA AGATCTATAA AGAAGACGCT
    75361 GATTCTCTTA ATAAGAGTCA ACAATTAATA GAAGGATTAA TAGATTTAGG AATAGTAAAA
    75421 ACATTAGTCG ATGATAATAG CGATGGAACA TTTTCTAATT GCAATATAAG ATACATACCA
    75481 TTACAAGGTA ATTATAAAGT ACTGAAATGT AATAAGTGTA AAAAAGAAAT GATATATGAT
    75541 TCTAGTAAAA TCGATATCAG TGGCAAACCT TTAACACATA ATATGTACGA AGATACTGAA
    75601 TGCGATGGCA CTATAGTTCC TACATTACCT TTTGCTAATA GTATAATGAA TGCAGACTTA
    75661 ACAGAAGAAT TAGAAGAAGC TATATTCAAT TTAGATTCTG ATGAACCCAT GCATAGTCAT
    75721 ACTTTAATAT TTATAGGAGT TGATTTTGAT AATAATATAA TGCATTATAT TGCAGATAAA
    75781 TTTAGTACTA TAAAAAACAG CCCTCAATAT AAAAGTCAAT ATCCTGATGA TACATATTAT
    75841 ATAGTTATAG TATCTGACGG TGATGAATTA CCTATAGTTG CTTATAATGC AGACTTTGGA
    75901 ACTGAAGATA AAATAGAAGA TTCTTTGGGT AGACTATCTG AAGTCTTGAA ATCTTAAGAC
    75961 ATATTTATGA AACTAATATA AAAGGAGATG CAAAATTATG GAAGGATTTG AATATATTAT
    76021 ATCTAAAAGT AATATAGAGG GAATAAATAT AAATACCCTT GAAAAATTAC TACAGAATAC
    76081 AACATGTAAT CAGTATTCAA TTAAGAAAGT AATAAATAGT TCGATAATAG CTTTTGATAG
    76141 TAATAAAGGT AAGATATGCA TGATAAATTG TGTCAAAAAT TATTATAACT TACCAGACGA
    76201 TAATGAATGT GTCAGCACAC AAAAACGTTT ATTTGGAGAG TTTAAAGACT GTCCTTGTGA
    76261 CAAGTGCCAT TTAAAAGCTA TAGAACTATG GAAACAACAA AAAATAGAAA AGAAATAACA
    76321 GGAGGACAAC AACATGAACA AAACTGAATT AACTGTAACA ATGGCAGACA AATTAAATAA
    76381 ACCTAAAAAA GAGGTAGAAG AATTCTTAAA TGCATTCACA GATACTATAA CTGAAACATT
    76441 ACAAAGTGGT GATAAAATAC AAATAACAGG ATTCGGTACA TTCGAAATAA GAGAAAGAGC
    76501 TGCAAGAAAA GGTAGAAATC CAAGAAATCC ACAACAAGAA ATAGAAGTAC CAGCTACTGT
    76561 AGCTCCAGTA TTTAAAGCTG GTAAACCTTT TAAAGAAGCT GTTAAGAAAA ATAAATAGAT
    76621 AGAATATAAA TAGAGGATTA ACGTCCTCTA TTTATTTAAT AGAATGGAGT ATGTATATGG
    76681 CAAAAAAGAA AAAGAAAAGC ATAATAGATT ATAAAGACGT ATTAGCCATT CCATTTTCAC
    76741 AAGTTAATGA ATTCGATAAT GGCTTTACTT ATGCTAATAA TAAAAATATT TATACTGAAT
    76801 TTAATGACGG AAAATTCATA TCACATGATG GTCTTGACAA ATGTATAGAA GTCACACAAG
    76861 TCATGCCATT TCTAATGATA CGTAATGATA AAAACGAATT CTTAGTTATG AAACGTAGTG
    76921 ATGCTCCAAT AAATAAACCA TCTGATTTAT ATTCCATAGG ATTATATGAC CATATATATC
    76981 CTGAAGACGG CTATTCAGAT CATTTATTTT CATCTTTAGT AAGATTATTA CATACTAATA
    77041 TAATCAAATA CAAACCATTA CCTTTTAAGC ATGTAGGATT TGTTAAAGAT GTAGGAGACA
    77101 GTCACCTAGG CATAGTATTT GTACTCGATA CCTTTGCATT TACTATGGAG CCATGTAATA
    77161 AAAAATATAT GTATCAATGG TTTACTAAAG AACAATTGAT AGATAATTAT AGTAGATTTA
    77221 AGTCATGGTC TCAACATATA ATCAATTATA TAATAGACGA CAACAATGAG TTATAAGGAG
    77281 GGAAACATAT GAATCTTAAT GATTGGTTGC CAAACAAACT AGCACACAGC ACATGGCGTG
    77341 ACAAATATCA AAATAATGGT GAAACGTTTG ATGAATGGTT AGATCGTGTA TCAAATGGAG
    77401 ATCCAGATTT AAAACAATTA ATAGTAGATA AGAAGTTCAT ATTTGGTGGT AGAATACTAG
    77461 CTAATAGAGG ACTTCAAAAT CAGGGAACTA AAATAACATA TTCAAATTGT TATGTATTAA
    77521 AACCACCTGA TGATAATATA GAAAGCATAT ACGATACTTG TGGTAAGCTT GCTCGAACTT
    77581 TCTCTTATGG AGGAGGAGTA GGTATAGACA TATCTAATCT AAGACCAAAT GGAGCTCCTG
    77641 TTCATAATGC AGCTAAAACT ACTACAGGTG CATGTAGTTT CATGGATACA TTTGCCCAAG
    77701 TAACTGATAC TATAGGGCAA AAAGGTAGAC GTGGAGCATT AATGTTATCT ATGGATATAA
    77761 ATCATCCAGA CATAGAAGAA TTTATAGATA AGAAAACTAA TACAGACAAG GTAACGTCAG
    77821 CTAATATATC AGTAAGAGTC ACTGATGACT TTATGAATGC AGTAGTTACT AAACAAAAAT
    77881 ATACTTGTTC TTACTTATTA GAAGACGGTT CATTAGTAAC TAAAGAAGTA GATGCAGATA
    77941 AGTTATTCGA GAAACTAGCA GAGAATAACT GGGACTATGC AGAACCTGGT ATTCTTTATT
    78001 GGGATAATAT AAATAACAAT AACTTATTAT CTGAATATAT TAAAGCAGGA GACTTTGCAT
    78061 ATGCAGGAGT TAACCCATGT GCAGAAGAAC CGTTACCTGC AGGTGGAGCA TGCAATCTAG
    78121 GTGCAATAAA TTTATCTAAA TTCGTAGTAG ATCCTTATAC AGAAACTGCA ACTATAGATT
    78181 ATATGGAATT AGCTGATACA ATATATAAAG CAGTAGACGC AATAAATGAT TTGTTAATAG
    78241 AAGGTGCAGA CCTTCATCCA TTAGAAATGC AAAGAGAAAG CGTTAAGAAA TATAGACAAA
    78301 TAGGTTTAGG AATAATGGGA TTTGCTGACA TGCTAATCAA ATTAGGAATA ACTTATGGTT
    78361 CTGAAGAATC TATTAAAATA ATAGATGAAT TAGGTAGCTT TATATTATAT CATGCAATAA
    78421 TAGCATCTAA TGCTTATATG AAAGAAAATG GAGAAGAACC ATTCTATGGT TATGATGCTG
    78481 AAAGACTTAA AAGATCTAAA CCAATCAGAA ATCTATTAGA AAATACAGAA TATAATGCTG
    78541 ACAGATTATG TAAAGCATTA GAAGAAGGCT TATTTAATTC ACAATTACTT ACAATAGCAC
    78601 CGACTGGTTC AATAGCTGGT ATGCTAGACA CATCATATGG AGCAGAGCCT TTCTTTAGTT
    78661 TGAAATATAC TCGTAAAACT AAAAGCCTAA ATGGAGGAGA AGAAGTAACA TACCTAATAG
    78721 ATAATACACA AGCAGAAGAA TATAAAGAAC TTCATGATTT GTCAGTAAGT GATGAATTAC
    78781 CAGGATTCTT TATAACAACT CATCAAATAC CAGTAGAAGA CAGAGTAAAA GTTCAAGCAA
    78841 CATGGCAAAA ATATATAGAC GCATCAATAT CTTCTACAGT TAATCTTCCT AAGAGTGCTA
    78901 CAGTAGAAGA TGTTAAACAA GCATATATAT ATGCATGGCA ACAAGGATGT AAAGGATTAA
    78961 CTATATACAG AGCAGGTTGT AAACGTGATG CAATTCTAAC TGAAGCTTTT AAAGAAGAAG
    79021 AAATAGAAGT TCCAGTATCT GAAATGAAAA ATGAATCTGG TTTACAATTT GGAGACACTT
    79081 TATTGATAGA TAATAATGTA CGTGGCGTAT ATCGTGAATT AACTACTGGA TGCGGACACT
    79141 TGCATTGCAA TTTCTATTTC GATCCAGACA CAGGAGACTT AAGACAAGTA TTCTTAGATA
    79201 AAGGATCTAA AGGTGGTTGC TTATCTATGT TAAACGCTGT ATCTAGACTA TCTAGTTTAT
    79261 GTGCTAGAAA AGGAGCTCCA GCAGAAGAAA TCGTAGATCA ATTACTATCA GTAGTAGATT
    79321 GTCCAGCTTA TCAAGTTTCT AAACACGTTA CACATGCAAC ATCTAAAGGT TCATCTTGTG
    79381 CTTCAGCAGT AGCATATGCA TTATTAGATG CGCATAAAGA ATTCTGTGAA GAATATGGTA
    79441 TCAATGAATA CGAAGATGAA GACATACCAG AACCAAAGAA AACAGTTAAA CCCAAGATAA
    79501 CTAAAGAAAA AGTTAAAGAA AAAGCTGACT CTTTGGATGA CTATTATACA ACATGCCCTG
    79561 CTTGTGGTAA GAAAACACTT CTAGCAATAG GAGGATGTGT AAGTTGTCAA AACCCAGAAT
    79621 GCTCATGGAG CAAATGTGGT TAAAATATAT AAAGGAGGTT CATTAATATG AATGCAGATG
    79681 GAATCATACA AGAATTAGGA GAGAAAATAA AACAGCTAAC TATATCAGAA GCTATACTAA
    79741 AAGGTCAATT AGTAGAATCT CAACAAGAGA TAAACAGATT GAATAATATG ATAGACGAAA
    79801 AAGATATGGA AATAGCTGAA TTACAAACTA GTAAATGTCA ATGTGGCGAT GGAGGATGCA
    79861 GCTGTCACAG TGAAGAAGAC GGAGGAGTAA GATAAATGAC AATGAAAGAA CCAATGAAAT
    79921 TAAGAATAAA ATATTTTGAA GGTGCTACTA AATTAAAACA AAAAGCCATA GGTAAATGGA
    79981 TAGATGTTTA TGCACGTAAA GATGTATTCG TTAAAGAAGG TGAAATGGCT AAAGTGCCAT
    80041 TAGGATTTGC CCTTGAATTA CCTAAAGATT ATGAAGGACA TTTAGCTCCT AGAAGTTCTA
    80101 CATTTAAATC TTGGGGAGTT ATACAAACTA ACTCAGTAGG TGTTGTAGAT GATACTTATA
    80161 TAGGAGACAA TGATGAATGG TTAATGCCTG TTTATTGTCT TAAAGGTAAA GACGAAATAC
    80221 TAGAAGGTAC AGGTAAATGT AAAGGTACTA TGGTTCATCA AGGAGATAAA ATAGGACAAT
    80281 TTAGAATAAT GGAATCAATG CCTTTATTAA TATTTGATGA AGTCGAAACT TTCGGAAATA
    80341 AAGATAGAGG AGGTTTCGGT ACAACAGGGG AGAGATAAAA AATGACTGTT AATAGAAATA
    80401 GAAATGACTA TAGCGAAATA TCAGAATTTG CAGTTGGTTC TTTATTTGCT AATGATGAAG
    80461 GTGATATAAT CGTTGGAAAT CATGAGCCCA GTTTAAATGT AGATTACAGT AGAACTCTTG
    80521 CTCCTAATGA TTTTAGTAGT GTAGCAATGG TAGATCCTGC AGCTCATAGA ATATTAACAT
    80581 CATCTGGTAC CGCTGGGCTT ATGAATGAAG AACTAGAAGT ACTACAGCTT AGAAAAGAAC
    80641 AAGCTGACTT TAAAGAAGAA ATGATGGCAA GAATGGCTAA TTTAGAAAAT GAATGCTATA
    80701 GATTATCACA AATAGTATAT GAGTTACAAA TGGAGAAAAC AAGAAAGCAA AAACCTAGAA
    80761 CAGATGATGG AGTAAATGTA AATGACTTCT TATTATGATG AAAATAGCTT ACTTTCAGCT
    80821 GAATATATAA CAGATTGCCT AAATGATATA TTGCGAAATT ATAGTATTAT GCAAAGATTT
    80881 CGCGTAGAAG ATCTTGTAAA CTGTACTATC CAAGTTGTTG AAGAACCTGA TAGAATAAGT
    80941 TATCATTCAG TAGTAACAGG AGATAGAGTC GAAACTATAG GTAGAACGAA ATCTGCTTTA
    81001 TGTATCACTT ACACACTACA CTCAAATCTA TATCCAGAAG GAAAAATATA TCTAAATGAA
    81061 GATATAGAAT TCATGGAAGT AGATAATCAG ATTGGACTTG TAACATTCCA ATTTTCTCCA
    81121 GAAGTAACAG AAAGAGTTTC AAGAGCTCTG AGTTATTATA ATATTGACCA AAATATCAAA
    81181 AGTAGATCTA GAAAAAAAGT TATACCTCAA ATTAATATTA ATTCATATAT GTTATAATAT
    81241 ATAATATAGC CACTCAGAAA TGGGTGGCTA TTATAATATA ATTAGGAGGT AGAACATGTT
    81301 ATATACAACA TATTTAAGTA ATATAAAAAA TTTGCCAGAC AATGAAGATG TAGTAAAGAT
    81361 ACTAATAACA AGATTTAGAC CAACTACAAC ATTCAATCCA AAGAAATATA ATCTTATATG
    81421 GAGACCATCT TTAGCTCCTT CAGAATACAT ATTTGCAAGA TATAAAGATG GCTTAATGAA
    81481 CTGGCAAGAG TTCAGAGAAG AATATATAGA ACAAACATCA ACAAGCTCTG AATTTGAAAA
    81541 ATCGTTTTAC GAAATAAAAG AATACCTGGA TGAGGGAAAG GATGTATTCT TAATATGCTA
    81601 CGAGAAAGAT GACTTACAAT GTCATAGGAG CATATTAAGA GAAATTTTTA ATTGCAATGA
    81661 CATAAAATGT AGAGAATACA AATAAAATAA TGAGGAGAAT GATATGACAG AACATAAAAC
    81721 TACAGTGAAA TGTGACATAT ATATGTGCAA ATATAATTCT GCGTGCTGTT CACAGCCAAG
    81781 AGATTCAATT AAAGAGGAAG GAACTTTTTG TACCCGTGAG AGTATTAAAA TAGAATTAGA
    81841 TGAACTAAAT AATATAATAG ATTGTGTTCA TTATGAAGAG GACTATAAGA AGTTAAGAAA
    81901 ATGTTTTGCG TGTCAGATTG CGGAAAACGG AGAAATTGAC TTTGAAGATG ATGAGATAAA
    81961 TGAGTTCGAA ATCATAGAAG TCAATGATGA TAATGACGAT GGACTATGGT AAAAACTATG
    82021 TAATAACTCA TTTACATTTA GCTTATGGTA GTGTAGGTGA TAGCATAATC TTACTAGACC
    82081 AATTAGTCGA TAAGCTAAAA GAATTAAATA TGCAAACTGT ATGCGTAACA AATCATGGTT
    82141 CGCTAGCAGA CATGTATGAT TTTTATTATG CCTGTATAGA TAATAATATA AAACCTATAA
    82201 TAGGTTGTGA AGTTTATCTT CAACCAGAAG AAGAGGAAGA AGAAAAGACT AATACACATT
    82261 TAATATTATT AGCTAAGAAT ATGACAGGTG TTAAAAATCT ATTAAAGATA ACTTCAGATG
    82321 CTAGTATAAA TAACTTCTAT AAAGTCCCTA GAACTACAAT GGAATATTTA GAAAATCATA
    82381 GTGAAGGTTT AATATGTACA TCTGCATGCG TGGGAGGAAT AATCCCACGC TTAATTTTAC
    82441 GTGAAGATAT AGAAGGAGCA AAACGATATA TAAATAAATT CAAATCTATA TTCGGTGACA
    82501 ATTTCTATCT TGAAATACAG CCAGGAGAAT TTCAAGAACA AATAGATGTT AACATTGAAC
    82561 TTATTTATTT GTCAGAAGAA ATGAATGTAC CATTGGTTGC AGCAAATGAT GTTCACTATG
    82621 TAAACAAGGA AGACTGGAAG ACTCATGATT TTCATATAAG AATAAACAGA AAAATGAAAG
    82681 CACCAAAAAA TGAAAATGAG TCTGTGTATG TAGATAAGAT CTATTATATG ATGAGTTATG
    82741 ATGAGCTAGT CGGAAGTTTT GATAGCGAAT TATATGATAG AGACGTTATA TTAAAGGCAA
    82801 TAGAAAATAC AAATGTAATT AATAGTAAAT GCGAAACTGT AGAATTTAAA GCTGATAAAT
    82861 TAAATCTACC AAAATTCAAA GTGCCAGATA AATATAATAG TGAGAAAGAG TATTTGGAAG
    82921 ATTTATGCTT TAAAAGACTA GACGAAATTA AATATAAGAT AACAAATCCT AGTGAGTATG
    82981 TGAGTAGAAT TTATACAGAA TTAGACGTCA TAGACAAGCT AGGATTTAAT TCTTATTTCT
    83041 TAATTATGCA AGATTTAGTT AACAATGCTC AATTAGACGG AATAAAAACA GGACCAGGAC
    83101 GTGGTTCAGT GTGTGGTAGT ATAGTAGCTT ATTTAATCGG AATAACGAAG ATAGATTCTA
    83161 TTAAGTATAA TTTATTATTT GATAGATTTC TATCTGTTTA TAGAACAGGT TCAATTCCAG
    83221 ACGTGGATTT GGACTGTGAA AGTGGTGAAG GTAGAGATAA ACTATTTAAA TATACTATAG
    83281 ACACATACGG TATAGAAAAA TGTGCGGCCG TATCTACTTT TGGTATACGT AAAGCACGTA
    83341 GTGCAATTAG AGACGTAGGA AGATTGTACG GAATAGATTT AAAAGAAATA GACACAATAG
    83401 CGAAACTAAT TCCACAAGTT TATTATATCG AAGGAACTGA AGATAAGAAA ACAGATTTAT
    83461 CTATTAAAGA ATCATTAGAA TATATACCAG AGCTTAAAGA ATGGCAAAAG AAATATCCTG
    83521 ACTTATTCGA CATGGCCATG AAGTTAGAGA ATTTGCCTTC TCATATGTCT ATACATGCAG
    83581 CAGGTACTTT AATAGCAGAT ACAGATATAA TAGATGTCGC TCCAATGATA AGACAAGTAG
    83641 ACAAAGAATT AAATGCAACT TCACTTGATT TACATGCGGC AGAAAGTCAA AAGTTAGTTA
    83701 AATACGATTA TTTAGGGTAG ATTCTGCCCT CTCATATGTA GTGGGTTATA TGCTGGAAAA
    83761 GTACAGAAGT ACGACCTGTT AAGTTTTTCG TACACCTACA GTATTTTGTA ATTATTGTAG
    83821 TCGTAACAAT CGAAGAAATA GGGACAATCA GCAGGCACGA TAAGATCCGC CTCAACGACT
    83881 GGGAGAATAT CTCCATCGTA TACGAGTAAT TATATACGAC AACCCCACGT AAAAAGATAC
    83941 AGTCTGAACT TCGTACGAGA GTACGAGAGC TAGGCAGAAA TGACCTAGCA TTTTTATAAT
    84001 TTCTTTATAA TAATGGATAT CATTTTATAG GTAATTTACT TATGAGGTGA TATAAAGTGA
    84061 ATAAACCTAA ATATTCAAAA GAAGAAGTAT ATACTGAAAT TTTAAGGATA TATAAAATAG
    84121 AAAATAATAT GAATAAAAAT ATATTTAAAA CGTATACAAC GTTTGAAATA TCTGATTATA
    84181 ATAATTTTTT TACTAAATAT GGAGGAATTA AAAAAATATG TAAAGAACTC AATATTAAAA
    84241 ATAAACCATC TAAAAATACA AAAAAAGAAT TATTAGATGC TGGAAAAGAA GTTTATGAAA
    84301 AATATGGATA TTTAACTTGT GAATTATTTG AAAAGAAAAC AAAATATAGT AAAACAGGAG
    84361 TTAAGGGATT ATTTGGTTCT TTTACTAATT TTTTAAACGA ATTAAATATA CCATTAAATA
    84421 TTGCATCTAA AATCACTCCA GAAGAAGTGA AAGAAGATGT ATATAACTTT TGTATAGAAA
    84481 ATCATACAAC AAATAGTTCA TTATATAGGA AGTACGGGAA ATATAATCAA TGCCATATAG
    84541 ATAAAAATTT TGGAGGATGG ATAAATCTAT TAAAAGAGCT AGAATTAACT CCTCAAAAAG
    84601 TAAAACCTGG TATTGATTAT ATGCTATCTG AAGTAAAAAA AATATATATG AAGTATGATT
    84661 TTATATCTTC GAAATTAATA AATGAAGAAT GCGATTTTAC ATATCAAGCA TTTTCAGCAT
    84721 ATTATGATTC TATTGAAGAT ATATCTTTAG CGATATCAGA TGGAGAAAGT AAATATATTT
    84781 TTAATAATTC TTGGATGAGT GTAGACATTC AAAAAATACT AAATTATCTT TATAAATATA
    84841 TAGATAAAGA TAAAATATCT ATAGAAAAAA CCTTTGATTG GCTAATAACA GAAGAAGGAA
    84901 CTCATATGCG TTTAGATATT TATATAGAAG ATAAAAATTT ATGTATAGAG TATAACGGTA
    84961 AACAACATTA TGAATATATT CCATTTTTTC ATAAAGATAA AGAAGCATTT AGAAGATCAC
    85021 AAAAAAGAGA TCAACTCAAA AAAGAATTGC TTAAACAACA TAATATAAAA TTAGTACAAA
    85081 TAAAGTACGA TACAAAAATT ACTGAAGAAT TAATAAAAGA AATTATAAAA AATTAACAAA
    85141 TTTGTGAATA CATTAAATAT TATAAGTGAA TGTGAAAAGC TAACAGGCGA TATATTTGAT
    85201 ATAGAATTTG ACAATTATGA TGACGAAGAA GTATGGAAAT TAATTAGTTC TAGAAATACT
    85261 ACAGGACTAT TCCAAATTGG ATCCAACACT TATAAGTCTA GAATGTATAA ATTAAAACCA
    85321 AATAGCATAG AAGAGTTAGC AAACTGTTTA GCACTTGTCA GAGGACCATG TATTTCTTCT
    85381 AAGTTAGATC AGAAATATAT CAATGTCTTA AACGGTAAAG AAGATATTGA GCTAATACAT
    85441 CCTATGTATG ATAGTGTAGT TAAAGACACT TGTGGTATTA TGATTTATCA AGAACAATTA
    85501 ATGGCAGTAT GTTCTAACAT GGGATTGCCT CTTCATGAAG GTTATGACCT AATGAAAGCA
    85561 TCTGCTAAAA AGAAATTCGA TAAGATAAAG ACTTATGAAG AAAAGTTACA CAGCTTAGTA
    85621 CGTGGTTCTA TGGATGACGA AACATTTAAT TATATCTTTA AATTGATATT AGATTCAGGA
    85681 AAATACTCAT TTAATAAGTC TCATGCCATA GCTTATGCTA CAATATGTTA TATAACAGCT
    85741 TATTATAAGG TACATCATAT TAAAGAGTTT ATAGCAGCGA CTCTTACATG TAATTATAAT
    85801 AACAAAAGTG GTAAGACAGA AGAAAAGAAA CGTAAATTGT ATGAATTATA TTTAGACGCT
    85861 GTATCTAATG GTGTAAAATT CTTACCTCTT GACTTAAAGA AATCTAAATG GAACTTTACA
    85921 GTAGAAGGAG ATAAAATAAG AATCGGTTTC TGTGCATTAG CAGGTTTCTC TAAAGCAGCG
    85981 TTAGATGAAA TTTATGATAA AATGCCAGAA GCATCTGATG AACCATTGGT TAAACAAATT
    86041 CATGACAACG TTGAAAAAAG AATTTGTTCT AAGAAAGCTA TGATACCATT GATATTATCA
    86101 GGAGCAATAG GAGACCCCGT AGAGAATTAT GAGTATTACT GTGAGTTACG TAAAGAAGAA
    86161 CCTCAATCTG ATATAAAGAT AAGCAAAGAT TTAATACTGC AACCTTATGC ACCTCAAGCA
    86221 GAAGTAGAAG AAGTACTGTA CAGAGTAGCT TATACAGAAA ATAAATTCAA TACTTTACCT
    86281 AGAATAGATC TGGATGACAT AAAAATAAAT AATAACTATA CAACAGAAGG ATATATTCAA
    86341 AAAGTATCGA AAAAGAAAGA TAGCAGAGGA AACGAAATGG CATTCATAGA TGTTTTAACT
    86401 GGTGACGGTC TAGTAAGTTT AGTAGTATTT GCTAATGTCT ATAAAACTTA TAAGTCTAAA
    86461 CTTAAAAAAG ACAACAAGAT CAAATTCAAA GCAGTTAAGC AAAAACATAC ACATAAATTT
    86521 ATAAAGGCTA CAGTTATGTA GCCTTTTACA ACTATTTTTA AAGGAGGTAA CTATGCAAGT
    86581 AAATAATTAT TATGTAAAAC ACTTACTTAA AGTAAAGCTC TTTTCTCTTA AATCATATGC
    86641 TGATTCTTTA AAGAAAAATA AGTATGTAGA TTTCACTAAA TGCAAGTCTA GATTTGTTAA
    86701 CGATATCAAA CTTATGATTA AGTATTTAAA AGATATAGAA ATTTATACTT ATAATTCAAC
    86761 ATATAATATG AGAACGCAAT TAGAAGGTTT ATTAGAAACT ATTAAGACAG TAGAAGCAAT
    86821 AGAAGATCTA CTAGAAGTAC TTGAAACTTG CAATGGTATA TTAAGTACAA ATGTAGATAA
    86881 TGAACTTAGT GGTAACGCAA TACGATATGT TCTAGAAGAA ACATATGAAT CAGGTGAAAA
    86941 TAGAATTGGA ACAGATTTAA TAAGTACAAT ATGTGAGCCC ATTAGAGCAG ATGATCATAT
    87001 AAAGATATTT GATCCACAAT GTGGAGATGG AACCAATGTT AGTAACTTTG CTAGATGCAT
    87061 AAGAAATTCA GTATCAGAAG TCTATGGGTT AGATGAAGAA CAATATGGAA TATATGATGC
    87121 TAAAAAGAAA ATAGACAAAA CTATAATAGG TACATTACGA GGTTCTAAAA TAAGTAATGA
    87181 AGTATTTGAT ATATTGTTCT TAAAACCAAG ACCACAAATT GAATTAGAAC ATAACTTTAA
    87241 TCAGACTATA AAAGAAGCTA ATGAAAAAGC AATGCTTAAA CAAACGTATA GATTCTTAAA
    87301 GCCTGGAGGA TTAATGGTTT ATACTGTACC ATTTTACAGA ATGTATAATG ATATGTGGTA
    87361 TTTCATAGCA AAGAACTTCG TAGAAGTAAT GGTTATAGCA CATAAAGATA AAACTGAAAA
    87421 GCTAATAACT ATATATGCTA TTAAAAGAAG TAATCCTTAT TATGCAGATG CTTTAGATAG
    87481 AATGTTAAAT ATAGAATTCG ATTCTTTAAG AAGATATTGC GACGGACAGT ATACTGTTAA
    87541 TGCTAACCCT GAATTAGAAG TACAATTATT CAGAGGTTCT GTAATAGACG TTTATGAATT
    87601 AACAGATATA ATAGAAAATG ATGGACTATA TAATGACTTT CATAAATCTT TTAATGAAGA
    87661 TAAAACAAAG AAAGATACGA GTCCATTATT GCCATTTAAC CTAGGACAAA TAGGATTAAT
    87721 ACTAACCAGT GGAGAGTTAG ATGGTATCGT AGAAGAAATC CCAGGAGTTA ATCATGTAAT
    87781 AAAAGGTATG ACTGTTAAAA CAGTAAGTTC AGAAGAAATA AGAGATAGTC AAACTAATAC
    87841 TGTAACATGT AAAAATACTA TATCTAATAT GGTTCAACTA AATGCTTTTA CAGCAGATGG
    87901 AGATTTCGTA AGTATTAATT AAAAGGAGGA ATTATATGTA TAATAAACTC AATGAGTACT
    87961 CAAAAATAAA TATAGATCAC ACACTTCATG CATGGACTGA TAAAACAATC TATGACCAAG
    88021 ATAGTGGTGA ATTTATATTT ATATCTATGA TAGGCTTTAG CACTACAACT AAAGATATAA
    88081 TAAAAGTACT TAACAAAAGT AAAAACAGAG TATATATATC TTTAAGAAGT GCTAAATGGG
    88141 CATATTCTTC TAATGAAAAA TATAAAACTA TGTCTAAAAA GACATCTAAC AGTGATTATG
    88201 TCCATACTAT ACTATATCAA GACGACCAAA TAACAATAAA TCAATTAAGA GAAGATTATA
    88261 AATTATTTAT ATATACGACT AAAGATGAAA CAATAGAAGA TAAATTATTT GAAAAGCTTA
    88321 AAAAATATTC TTCAGTACCT TTATTAGATG AATGGAAAGG CTTTATCAAA AGAAGACTAA
    88381 TGTTAGAAGG AGCAGTATCA GAATTAACAG TATATGGTGT TAAAGATGAT ATGAATGCAT
    88441 ATAAAGTAGT ATTCGACAGA CAATTATTAG TAGATATCAT ATCTAATGGA TTAAGAACAG
    88501 GAGAAATAAA TATAGCAGGG AATAATAATC CTTCTGTATT ACTACCTTCT ATTCATGGAT
    88561 TAAATGATTA TCTAGATATG TTTGGTGAAT TTTTAGCTAA GAAGATACAA ACTAGTTTTA
    88621 AGCCTAAATT CACTCCAGGA ACAGACAAAT ATGATCAATA TGTAAATGAC ATAGATGATT
    88681 TTATTCATGA TAAAAATAAG ATAGAACTAT TCGAAGCTCA AAAGAGTATG ATACAAGCAA
    88741 TCACTAATAA CTGGAGAATC AATAAGTCTA CTATCTTATC AGGTGAAATG GGAGCAGGTA
    88801 AAACTCTTAT AGCTTCAGCC GCAACTTATA CTCATCATGA GAATAGAAAC AAAGGATTAA
    88861 ACTGCTTAAT AATGTGTCCA TCGCATCTAC AAAAGAACTG GGAGAAAGAG CTTACAAGAT
    88921 TTGTTCCTAA TGCTAAAATC TTTACTGTTC ATAACTTAGA TGAATTATTA GATATAGAAG
    88981 GCAGATTAAG AAATAGAAAC AGAGCTGAAA ATATATATGT AATAATGTCT AAGGAAGTAG
    89041 CAAAACTATC TTATGATGAA AGACCATGTG CTGTATGGTC TCAACGTAAA CAAGCATATG
    89101 TGTGTCCAGA ATGTGGAGAG GTGTTAATGA AAGAAGAAAC ACAGACAGTA GGTAGAAGAA
    89161 GAATAAAAGT AACTGTACCG TTAACTCATA CAGACTTTGC AAGTAAAGGT ATCGTTAATG
    89221 ATAGATGCTA TTCTAAAAAG AAAGTCTTTA ACGAAAAGAC AGGTAAAGCA GAAGAAGTAG
    89281 AATGTGGTTG TAAGTTATGG GTGCCAGTTA CTAATAACGC TAATCACAAC TGGATAAAAC
    89341 TAGGCAAACA TGGTTGGATA ATGATAGATA AGATAGAACA AGTAACAGAA GAATTAGCTA
    89401 TGAGAGATGA TCTTAACAAG AAAGAAACAG CTTATTTAGA TAAACTACAA GAATATTATG
    89461 AATTACTAAC CACAGGAGAA ACAGTACGCC CTACAATCAA AAAGAACTAT AAATATCCTG
    89521 TAGCGAAATA TATAAAGAAA AGAATGCCAT ATGTATTTGA CTATTTTATA GCTGATGAAT
    89581 TACATCAATT AGCATCTGAA TCGCATCAAG GTCAAGCACT TCATTATTTA ACTCAATCAG
    89641 TCAAACATAT GATAGGTTTA ACAGGTACAA TACTAAATGG ATATGCTAAC AGTATATACT
    89701 ATATTCTTTA TAGATTATGT CCAAGTCTAA TGAAAAACGA AGGTTTTGAT TATGAAGACG
    89761 AAATGGAATT TGCAAGACTA TACGGAGTAT ATTCTCGTGA AACAAGATAC CAAGTACGTA
    89821 ATAGTAGAGA CCGTGTTTCA CGTGGAACAA AAGAAAAATT GTTACCTGGT ATATCTACAT
    89881 TAGTATTTAC TAAATTCTTA TTAAATAATA CAGCATTTAT ATCTCTAGAC GATATGACAG
    89941 AAGGATTACC AAGTTATACA GAAATACCAC TAGGAGTAAC AATGAACTCA GAAGTTCGTG
    90001 AAGGCTATAG ATTATATGAG CAAACAATAG CCAATAATGC ATTCCAACAA GGTAGTTTAA
    90061 AAGTAATGGG ACAAATGATA AGAGGAATGA CTAATTATCC TGATGCTCCA CACTGTGCAA
    90121 CTGAAATACG TAATCCAGAT ACAGATGATT TAATAATGGT TCCACGAGTA TTGCCTAAAC
    90181 AAACCCGTGA AAAAGAAGAA AAACTTATGG AAATAATAAG AGATAGAGTA CGTAGTGGAG
    90241 AAAGAGTATT AGTATATTAC AATGCAATAA ATCAAACAGA TATAGGTAAA AGTCTTGTTA
    90301 AGTTAATAGC ATCAGAAGGT TATTATGCAT CAGAGTTAAC AGCTAAGACT AAAGCCGAAG
    90361 ATCGTGAAGA TTATATTAAT AAGCTTGTTA ATCGTGGAGT AAACGTATTA ATATGTAATC
    90421 CAACACTAGT AGAAACAGGG TTAAATTTAC TTGACTTTAC AACTATAGTA TTCTATCAAA
    90481 TGGGATATAA TCTATCTACT ATGAGACAAG CATCAAGAAG AAGTTGGAGA CTATCTCAAA
    90541 AGCATGCTAT AACAGTTTAC TTTATGTATT ATGAAGATAG CGTACAAGAA CAAGCATTAT
    90601 CTTTAATGGC TAATAAACTA GCGGCCGCTC AATCTATGGA AGGTAAATTC TCTGAAGAAG
    90661 GACTTAGAGC TATGAGCAAT AATCAATCTA TACTTACTCA GATAGCTAAT AACGTATGTA
    90721 ATGGTATGAA GAATACCGTT GATAGTACAT TATTTAAATC TTCTAATTTT GTTAAGAAAG
    90781 CTGCTAATAA TAAACGACAT CATGCTAAGA CTAAAGAAGA TATAGAATAT CTATTAGATG
    90841 ATAGAGGACG TCGTGTAGTA CTTAAACCTA GAGCTGTAAA ACCTAGAATA ATACATGACA
    90901 TAAACTATAA TGCATTGAAT AATCCATTGC AATTATTTAT ATAGCAAATA AAAAGTACGC
    90961 CTTTTTTGTA TAGTAATAGT ATAGATACTG ATATCAATAC AAAGGAGGCG TATTTATAAT
    91021 GGCTTTAATA TTAAAAAGAG TAACCAATCC ATACGAATGC GTCAGATGTT CTATAACTAG
    91081 AAAATGTATA AGTTATGGCG AAGAATATTA TGAAGACGAC GAAGATGGAA CAATAATAGA
    91141 CTTTAATTAT TATTATGATA TGATGTTTCA AAAGAAAGTT GAGGATGCTA TGCCACAATT
    91201 AGAAGCATCT ATGGATAGAT TCGCTTATCA ACAAATGATG TTAGAAAAGC AAAGACAATT
    91261 CCTAGATAAA ACTAAGTTCG ATAGAAAGAT GGCAACAATG GACAAAAGTT CTACAGATAA
    91321 TACACCATTT AAACCTAGTG GCACTCCACC AACTAAAGGA GGAGGTAACT AATGGCAGTT
    91381 AAATGTATCA AACAATTAGC TACAGATTCT AGACCTACAC AATCTCAGAA GTATATAGTT
    91441 ATACATAATG CTGGTGGTGG TATAGCTAAG ACAGTACGTG ATTATTTTGA ACAATGTCTT
    91501 GGACCTAATC CAGAAGCAGG TAGAGCTGGA GTCTGCGCCC ATTACTCAGT TGACCAAGAT
    91561 ACAATATATC AAATATTAGA AGATAACTGG AATGGTCAAC ATACTAAAGG TAATGGACAC
    91621 TACGCACCTT GGGGTGAAGG ATTACCAAAA GGTACATGCA CAAATGCTAA TGCAATCGGT
    91681 ATAGAAATAG CAGATGGTTC AAGTGTAGAT TTCGATAAAG CTACTGATAA TGCAATAGAG
    91741 TTAACAAGAT ATTTAATGAA AACATATAAT ATCCCAATAG AAAACGTAGT ACGTCATGGT
    91801 GATACACAAG ATAAACCATG TCCACAAACT ACCATGCAAA AGAATCTATG GGGCTATATG
    91861 AAAGAAACTA TTAAAAGTAG AAATGATGCT AATACGCCAA TAGCAATCGA TACTTCTGCA
    91921 TTTACTACTG CAGGTTCTAT GGTAGATACT GGAACAAGTA GTGGAAGTAG TACAGGAGGC
    91981 TCAGCAAGTA TTAGTCTTGT TTTCGCTAAT GATGGTTACA CTACTGCCCA AGAATCATTG
    92041 CCAAATGCAA ACACTTCAGA TAACTGGGTA GATATGCATA AGATAAAAGG ATTGACATTA
    92101 CATATGTATC CACCTTATCA TAATTGTAGT GTAGATGCTA TGAAAGAATA TTTTAAATAT
    92161 TATAATTGGG ACAGAGCATT CCATTATAAA GTAGATTACG ATACTGAAAT AGATTATTCT
    92221 AAAAAGGTAC CAACTACATC TGGGCCATTT ACAGGAGGTA ATACTGTAGG TACTTCTGTA
    92281 TCAGATGTAA CATTAGTTCC TGGCGAAGGT GTTTATTCAG GTACAGTTAT AGGTGCTGGT
    92341 GGAGGTACAA GTACTGGTAC TAGCACTCCT GCAGGAACAA TAGATGGTAA TGACGTACCT
    92401 GCTAAAATAT ATAATTATTG TTCTTCTAAA GGAGCAACTA AAGCAGTATG TTGTGCTATC
    92461 ATAGGTAACT GTGAAGGTGA AAGTGGTTTT GACCCTACAC AAATAACACC ACCACACTCA
    92521 GCAGCAGGTC TATTCCAATG GCTAAAAGGT TCAGAAAGAT TTGCAAGCTT AGAGAAAAAA
    92581 GCTAAAGCAG CAGGTAAAGA ATGGACAGAT CCTGATGTGC AAATTCAACA CATGTGGGAT
    92641 GAGCTTGCAG GAGAAGAAAC TGTCTGTGCT AGCTTATTAA AGAAACAAGT TGGAGGATTT
    92701 GACGCATATA TTAAAATGGA AGATCCTTAT CAAGCAGCCG TAGTATTCGG TAAATGTTTC
    92761 GAACGTGGAG GCTACTATGA AAGAAGAGGA CAATTAGGTA AGAAATGGTT CGATAAAATA
    92821 GATTCTTATA TGACTAGTAG TTCTGGTAGT AGTGACAGTT CAAAAGACGA TTCGTCAAAA
    92881 GATAAAGATT CAACAACTAG CAAGAATTCA GCTAAAAAAG CAATGAAAGT CGCTACTTAT
    92941 GCAGATGATG TTGAAGAATC TGATACAGTA TATGGTTGGC CAATACCAGG TATAGCCAGA
    93001 GTATCTTCTG CATATGGATA CAGAGAATGC GAATATCACG ATAGATTTGA AATGCATGGA
    93061 GGTATAGATA TACCAGCAGA TCAAGGTGAA AATGTACATG CTTATGCTGA AGGTGTAGTG
    93121 GTAGAATCTA GAAAAGATAT ATCATTTGGC TATGTAGTTA AATTAAAACA TGCTGATGGA
    93181 TGTTATACGT ATTATGCACA TATGTTAAAT CTAGAAGTAT CTATAGGTCA AACTGTAGCT
    93241 TCAGGAGATG TTGTAGGTAA AGTAGGACAT ACAGGAGAAA CAGATAAGAA TCATCTGCAT
    93301 TTTGAATTAT ATATAGATGA TATGAGAGTT AATCCTTTAA TATATGTTAA ACCTGGCGGA
    93361 GGTTCTAGAA AGATACCAAA ACCTTTACAA CAAATAGCTG TATATACTGT AGGAGCTACA
    93421 GAAGATAATG TAACTAAAGA CAATGTAAAT AGAAGTAAAA TATGTTTTGC ATGTGCAGAT
    93481 AACAATCAAC ATACATATAT AGATAGAGCA TTATTTAATA ATCAAAACCC TAAATATACT
    93541 GTATCTATAG GTGCGTTCTT TGAAACTGAT ACACATGCAG TAGAAAAAGA TAAGAAATAC
    93601 GATTGGGAAG ATGTAGAAAA GAAAATAATC AGACAATGCG CCCAAGCATT ATACTTCGAA
    93661 GGATTTACTG CTGATAACTT GTGGCGTGAA TTTGACCTTA ATAGAGCTCC ATCCCCTTTT
    93721 GTGTATCTAG ATAGAGATAA ATGGAAAAAG TTCTTAATAG AAGTAGATAA ACAAGTTACT
    93781 TGGTTAGTTA AAAAATATGG ACAAGTACAT GGTACATATG TACCATATAA TCTATTAACT
    93841 AATACTAACT TAAATGAATT TATAGATTTA TCACCAGACT TAGGAATGAA CGGTAACGTT
    93901 AGTGCTGGTA CATCTACAGG CAATACTACA TTAGCTTCAG CTGATGGAGG CTTCTGGTTA
    93961 GGAGACTCTA TTACAGTATT AATGAAAAGC AATAAATTAC TTGAAAATCA AACAGTAGTA
    94021 GCTAATGGTG GATGGGCTGC AAATAGTTAC TATAAAAAAG ACGGTAACAA AGTAGATAAG
    94081 ACAGCATCAT TCCCTAAACC TTCTGATGTA AAATATGTAT TCGTATTATT AGGTGTTAAC
    94141 AACCCTATAG TAAAATATCA GACAGATTTA CTAGAAAAAT TATTAAGTAT GTATCCTGGC
    94201 TTACCTATTT ATGTAGGTGA AGTATTACCA ACAGGTAAGG ATTATCATTA TTCTAGTAAA
    94261 TGGGGATCTG AAACTGCAGC AACACTTAAT CCAAAAATAA AAACTTTTAA CTCAGAAGTA
    94321 CAAGCTTATT GCAATCAAAA CAATAATTTG AACTGGATTT CAACAACTGC TGGTTTAGTA
    94381 AAAGACGGAT TAATGGATCC AAATTACGTA GAAAAAGATA ATCTACATCC TAATGCAGCA
    94441 GGTTTAAAGA AATTAGCAGA AAATATTATG GCAGCAATAT CAGGTTCAAG TAATACTGGT
    94501 ACTACTGATA ACAATACTAA TACTTCAACT AATGCTATAA CTTCATCTGA CTTTATAGTA
    94561 TTTGATAGTC CTTTCGATAA TCCTATAGCT GTATACGATA ATGATAAGGA CAAAGATAAG
    94621 AAAGATGATA AGCCTGTATC TGGTGGTGAC GCTCCAGAAT ACGATAAAGT AAAAGCAGAT
    94681 CCTGCTAACA TAAATAAATA TGCATACGTT GGAGATGATG CTACTGTTAA TGTATATGCT
    94741 AAAACAGATG AAACTAGTAA AGTAGTAGAA GTTCTTCAAT TAGGAGACGA AGCATTAATA
    94801 ACAGACATAG AAAAAGAATA TTATTACAAA GTCAAAGCTA ATAATAAAGT AGGCTATGTA
    94861 CCTTCTGTCA GTTTATATAT AATCAGTGCT AATAAATTCG GTTATGTAGA TACTGAAAAG
    94921 AAAAATCATG AAGCTTGGAT CAAATATGAT GATACAGATT TATATAAATC AACTAAGATG
    94981 GATACGACAG TAGTAGCTGC GGATTCTCAA ACACGTGTTA AAATCTTAGA CATGGATGAA
    95041 AAGAGTGGAT TCTATCAAGT AAGTATATTA GATGAAATCA ATAAAGGCAA AACAGGATGG
    95101 GTAAAAGCCT ATCGTATTAC TTTTAATAAG CATGATTTCA CAGTTGAAAA AGCAGACGAT
    95161 AACGAAGATA AAGGTATGAT GACTCAAGAA ATAGAAATTC AAAACCCTGA CTTCGAAGGT
    95221 ACAGCTACAG GTGTCATGGA GAAATATCCT AATGTACAAA CAACAGATGG TTCATTAGAA
    95281 GGCTGGGACA AAGAAGGAGA CGTAGAATTT TTATTAGTTG CAAATAAAGA CTTTGGAGAA
    95341 CCAGGCCGTT GGAAATATAG AGGCAATTAC TTTGCTAGAA TACGTTCAAT TAAATCAGAG
    95401 CTAGCAGGTA TTAAACAAGA AATAGATACA TCTTCAGTAG ATTCTGATAA GAGTGAATTT
    95461 GCACTTAGAG TATCTGCATG GATGAAACTT GTAACTTCTG ATGATGAACC TGGAGCAATA
    95521 GACGTAAACG CAACTGAAAG TTATATAGAA GATGGATTGA CTTATTATAT TGTTAATAAG
    95581 AACAATAAAG TAGTGGCATC TTCTAAATTT GCACTTCCAA GTGATACTAC TAAGTTTGCT
    95641 AGACGTACAG CTTTATTAAC AGGATTCAAA AAAGACGATA AATATTCATT AGTTATAGGT
    95701 AGCAAAAAGC CTTTTGACAT ATATATAGAT GATATATCAG TAGAAAAGGT TTATAACTAT
    95761 AAAGACGAAA CAGAAACTGG TAACGACTTT ACTACTGGTA ACATAGGTAC AGCTGGAGTA
    95821 GGTGCTACAG CATATGATAA TGGTGGTATA ATGATTTATA CTCAAGATAA AGCTAAAGGT
    95881 ACTAAAGATC CTCAACCTAC AATAAAAACA GTAGTAACTA ACGAAGAATA TGAAGAAATA
    95941 ATGTCATATT CTAATTATGA ATTAATAGAT ACATACATAC TACAATTCGA ACCTTATGAT
    96001 AAAGGTTTAG ATGAAGTATT AAATGCACCA GTATTAGAAG ATGATAGACT TAATACATTA
    96061 ACAGAAAGTT TAAATACTTT AACTGGTAAC TCAATTCATT ATAATGTAGT AGAAGCAGGC
    96121 CCTGGTTCAA CAGACCACTG CGTTAAACCT GCAGATGAAT TAAACGTATT GTATCAACAA
    96181 ACTGAAGTTA AATGTGATCC TATATATCCT GACTTGATAA TTCCTCCTAA TTATTCTACA
    96241 TCAGATTATG ATATGGAAAG TAAAAACAGT ATACCACTAC AAGCTTTACA GGATGGGAAA
    96301 CTTAAGAACG AAGAGATATT AAAGAAACAA TTCAGTTTCG ATTACGATAC ATTAGAAGAT
    96361 AAAGAAAAGA AATCAAAGGG TAAACCTATA AACTATAATG ACCCTTATCC TTATGATGAT
    96421 AGAATAACAG AGCTGGAACA ACATTTCCCT AAAATAAAAA TAGATGAAAT AGAATCTAGA
    96481 CTATATTCTT GTAACCATCC AGGATGTCCG TTAGCACATC CAATGGCTAA GAATTTCGCA
    96541 ATGCTTGACG ATATGCAACT TGCACAATCT AAGAAAATAG AACAAAGACT TGTAAGAATA
    96601 GAGAATGTAT TAGCTACTAT GGTAAGAAAT ATAGGTAGAG TAGGCTCTCG TATAAATGTA
    96661 AACTGTGTAT ATTACGGAGG ACAAGATGTA TTCGGTAAAT ACAAAACAAT AAGATGTTTA
    96721 TGCGATGATA GAGTCAACGA CGGGGCTAGC GTAACAATAG ATCAATGTAT GTGCTGTACA
    96781 AGATATGAGC CTATTATAGG TCAAATCTAC GACATACTTG ACGAAACAGG ATTTAATGGT
    96841 TCAGCTATAC TTGATGATAT GCAAATGAGC TATATGAATC TAGATGACTT TAAGAATTTA
    96901 AATAAGGTAG AAAACCGAGC TTCTTCTTTT TCTTACGCAG ATGTTAGTTT AGACCCTGAT
    96961 AAGAAACCAG GTACTCTAAT AGATAAATGG AAGAAAGAAG ATAAAAAAGC ATATCTTAAA
    97021 CAATTAAAGA AAAAACTAGG AGATGACGAA AAAGCTAAAG CTGAATTAGA AAAATCTCTT
    97081 GAATCTGATT ATGTATTTAC AATGAACTGG GAAACTACAG AAGTAGATAC TCAAGCTCCA
    97141 GATGTTAAAG CATACCCAAC TGAAGGTATA GCTTCTAAAT ATCTAAAAGA TGAATCTGAT
    97201 GGAGAAATAG GAGAAATCGA TACATCTAAT CTTGATAAAA AACTTGATGC TGACGTTATA
    97261 GCAAAATATA AAGATTATAA TACTATTAAT AGAGGTGAAT GGGTAGATAC AAGAGAAGAA
    97321 GCCGATACAA CTCAATCTAA TAATTATACA TCTGAAGATT TCTATTTCGA AAACTTTAAC
    97381 GCTAATCGTA CAGGTTATGC ATACGATAAT GGTCTTAAAG GTTACATAGG ATTAGAAAGT
    97441 TCAGGAAGTA TGGGTTCAGT ATCAAATGGA CTTACTGGTG CTGAATGTAG AAATAAAATA
    97501 GTAGAATATG TTAAAAAAGT ATGTCAAGAA AATACAGATA AAAAAGCTAC TTATAACAAT
    97561 AGTCCTAGAA CAGTAGACCC TAATGATATT AAATACTACA AAGGTACTTT ACATGGTTGT
    97621 ACAAATCCTG CGCTTTACGA CTGTACATCG TTAGTATCAA CTGCTTATAA ATACGCAGGT
    97681 TTATCAAGCT TATATAATAA GAGAGCTTCA GATAATTCAT TAGTATCTGA AATAGTTAAT
    97741 AATGATGGTG ATATGTGGTA CGCTGATGAA GAAGGATTAA ACACAGCATT GCCTGGAGAT
    97801 GTAGTAATGG TATCTAGCTC TAAAGTTAAT CCAGATAGCG TTAAGGCTAG AAAAATAATA
    97861 CAAACACATC ATGCAATGGT TTATCTAGGT AAAGATGAAG ATGGAGATCA TATAATCGGA
    97921 CATGCTAGTG GACCTTATAA CCCACCTAAA GCTATAAGAG TAGACAAATG GGGACCTGGT
    97981 CATTATGCTT GGGGATATAG TTTCTTCGTA AGATCTAAAG AATTAAAAGA AGCAGACAAA
    98041 GTCGCTTCAT CATCAGTAGC TAATGGCGCT GGAGTACAAG AAGCAACAGG TACAATAGAT
    98101 GGTAACAGCT ATGTATGCAT ATTAAATAAA TGTAGACTTA CTAATTATGG ACCATGGTGT
    98161 GGTAGTTCTT CTATTACGGC AGACGGTAGT AAAACAAAAG ATTGGTATGG TAAAGGAGTT
    98221 GCAGCTCATA ATATGCCAAT AGGAACTAAA CTATATATCC CAGAACTTAA AGGTAAAGTT
    98281 AATAGCGACG GTATATTTAC TGTAAAAGAT ACAGGTGGAT ACTGCTTCGA CTTTGACGTA
    98341 TTAACTAAGA GTGAAAACAC TAATATAGTT TCAGAAAAAT CTTATAAAGT ATACGTTATA
    98401 TCTTGGGGTA GCGGTAAAGT AACTTCATCA TTTACAGCAG CTAAGAAAGT AAATGATGCT
    98461 AATGACGGTA CAGAAAAATA TAAAGCAGCA TGGAATGGTT ATAAAACATA TGGTGGTTCT
    98521 ACAATGGAAC TTCTTAGATT CAACCAAGAA GATGCTAATA TTAAAAATCA ATCTTGGTAT
    98581 TAAAAAATAT AACTGATATC ACACGTAATA ATATAGCGAA GACAAATATT TGTGTTCCAT
    98641 ATAATTTTTT CACTATATAC CCTCCTATTT TTTGGGGACA TGCGGATGTC CCCTTTTTCT
    98701 TAAAAGATAC TGACTTCAAA GAGGTGGTTG TATGGCATTA GCCCCAAGTA AGTGTGGTAG
    98761 CACTAATACC AAAAAGAAAA ACAAGAAAAA GAAAAAATAA GGAGATATGT ATGAAATATA
    98821 AAATAGGCGA TATAGTGTAT GTGTATTTGT TTGAATTAAA AAAGACAATA CTAAAAGCGG
    98881 ATCTTATACC AAATAGATTC GGCGAAATAA TCAACATAGA AGAAATAGGA AAAGATATGT
    98941 ATGTATATAC AGTGAAAAAT ATTGAGGGTA CAAACATAAC AGTAAAAAAT TATGACAAAT
    99001 CATTTGACTT ATGTAACGTT GACGAATTAA TAAATATATT GTATAACAGC AACTTAACTA
    99061 AAGAACGTAA GGATAAAATG ATGAATATAG TGAATGATAT GGTGAAAAAA TTAAAATAAG
    99121 GTGAGGCATG GGCCTCACCT TATTTGTTTT CTTTCTCTTC TTTTCTTTTT ACTTTTCTTT
    99181 TAAGTTCTGT TTTGTCTGCG TCTTTGTACT ATTCTCGTAC CAATGAGCCT ATCTTAAAGG
    99241 CTACTGTGTT TTTGTCTTTC TTTTCTCCTT TGATTTTTAG GGTTCTGCCG TAATTAACTC
    99301 TATCGAATAA GTCACAATGC AATCTATATT GACGAGAGAA TACTAATAAT TTGATAGTAC
    99361 ATGGTTCAGC ATATACTGTT ACGAATGCCA TAAGTCCACC ATTCTTATCA TATCTTTCTT
    99421 CTGTAGCTAT GACTTGTCCT TCAAAGTTAA CTATGTCTCC TACGTTATAA CTGTCGATCC
    99481 ATGGTTTATA AGTAACATAT GCATTAAGAA CTTCATCTTC ATAAGCCATA CAAGTTATAG
    99541 AATTATAAGA TTCTTCACAT AACTCTTCGT CTTTATCCTT TCTTATGCTA TGAAACTCAT
    99601 TTATTAATGC ATTACGATTA GGGTTTATTC TATCAAAGGC ACCAGACTTG ATAAGATTAG
    99661 TTCCTGCAGT CTTATTAACA TTAGCCTTAG TTACTTTATC GTAAAAATCT TCAAGAGAAG
    99721 TATATGGTCT ATTATTTATT ATAGCATCTA TAGCTTTATT TTTCACTCCT TTAACTGCTG
    99781 ATAATCCAAA TAGTATTTTA TCTTGGTCAG CAAGAGGAGT AAATAGTTCA TCTGATAGAT
    99841 TGATATCAGG AGATTCAACT TTTATATTGA ATTGTTTTTC AAGTAGTTCA ATATATTTAG
    99901 GTCTCTTCTT GTCTTTCTTC TTATTAGAAG GTTCTTTAGT TAATGATAAT ATTGCTGCAA
    99961 AGAATTCTTT TGGATAATAG TATTTCAACC ATGCAGTTAT TGATGATAAT AATGAATAGC
   100021 TTGTAGCATG AGATTTATTA AATAGATATG TCGCATATCC TTTTAAATCT TCCCAGAATG
   100081 CTAATAGTTC TTGTTCATTA TAACCTCTTT TAATTCCTCC ATCTATTGGC GCACCATGTT
   100141 CGTCTTGTTG TGGTTTACCA TAGATTAACC ATTCTTTACA AAGAGCCATT TTCTTTTTAT
   100201 CCTTTTTAGC TAATGCCTTT CTCATATAAG TATCTGCTTG ATTATCATCA AAGCCTGCTA
   100261 CTACTTGAGA TATCTTCATT ATCTGTTCTT GATATACTAT AGTGCCATAT GTATCAGCTA
   100321 ATATATCATC AAGATTAGGA AGAGGCATAA CTACTGGCTC TTGTCCTAAT TTACGTTTAG
   100381 CATATTTAGT ATGCATACCA GCACCTAAAG GACCAGGTCT ACCAAGTGAT GTAATAACTA
   100441 TTAAGTCATT TATGCTATCT GGCTGTATAT CTCTCATAAG ACTTTTAAAT AAATTAGATT
   100501 CCATTTGAAA TACTGCTTCA CTATCTTGAT GCTTTAGCAT ACCAAATGAA TTCTCATCAC
   100561 TACGTATAGC TACATTTTCA TATAAGTCAG TTAATTTAAG ATTAATATCA TAATTCTTAT
   100621 TTATATATGA TAGACATAAC TCTATTACTG ATATAGTAGT TAGTCCTAAG AAGTCATATT
   100681 TAACACCACC AGCTTCTTCT ACTACATTCT TATCCCATAC AGTAACTTTA CGTCCCTCCA
   100741 TAGTTCTAGT AGGGAATGTA TCATTTATAG CAGTAGGTGT AATTAATACT CCACCTGCAT
   100801 GCTTACCGTA GTTTCTAGGT ATTCCTTCAA ACGCTCTAGC CAATCTTATA ACTTCAGAAT
   100861 ATTCAGATTG CAAAGTAACC CATTTATCAA ATAAGTCCTC ATTTTCTTCT TGTAAATCAT
   100921 CAAGCATTTT AAAAGATAAT TCAGGAGCAT CAATTAGCTC GTCTATTCTT TTTGTAATAC
   100981 TAGTAGATTC TGCAAATGAA TAGCCCAATA CTTTAGCTAC GTCTTGTATT CCGTTTTTAA
   101041 CACCAAGAGT AGTTACAGTA CCAACTTGAC ATGTATTATC ATGTCCGTAT TTATTGTTAA
   101101 GATAATCAAT TAATTTTTGT CTATCAACCA TAGATACATC ACTATCTATA TCTGGACAAA
   101161 GCTTTCTATC CATTGTTAAG AATCTAGAGA ACAGTAGGTT ATATTCCAAT GGATCTGTAC
   101221 CCTTAACTAT ACCTAGTAAA AATAATGCTA ATGAACCTGC ACCACTACCT CTACCAGGAC
   101281 CGAATGAGCA ACCATTCTTG TCTCCCCAGT TGATAGCATC TTGTACTATT AATATATATG
   101341 AAGCAAATCC TTTAGTTATT ATTATGTCCA ATTCACTTTT AAGTCTAGCT TCGTATTCTA
   101401 ATCTCTTATC CCATAAATTC TTTTTGTTAA GATATTTATA TAGATTTAAC CAACATTGTC
   101461 TTGATAACCA TGTCTCAGGA GTAAATCCTT CAGGCACTTC TATCTCTGGC AATAATTCAT
   101521 GGTCAGAACC AAGTTTTATA TTATCCTCTA CTTTATTAAC TATTTCACGA GTATTAGCTA
   101581 AAGCTTCACG AACAAGTTGC ATATAACCTT CATCATCAGA TTGTCCCATA AATGCTTCAA
   101641 CCATTTCATC ATAACTTCTT ATCCAAAACT CATGAGCATA TTTCATTCTG TTTTCATCAG
   101701 TTAGCAATGC ACCAGAAGCC ATGCATAATA ATACATCATG TTCGTACCAA TCATCTTTAT
   101761 TCGTATAATG TGAATCATTA GAAGCTACTA ATTTAACGTC ATACAAATTA GCTATACGCA
   101821 TTAATTGAAG ATTAATTTCA TATTGTACTT CCCAGTTTAA TGGTTGTATT TCAAGATAGA
   101881 AATCATCGCC AAATATATCA ACAAATTCTT TAACCATTTG TTCTGCACGT TGTATATCAC
   101941 CTTTTCTTAT AGAGTCACAT ATTATAGATG ATACACAAGC TGAAGTACAT ATCAATCCTT
   102001 CACTATATTT ACGTAATAGA TTTAAATCAC AATGCCCTCT GCCATTAAAT GTACACTTAT
   102061 CATTTGCTTC ACTAGTTAAC TTAACTAGGT TATCCCAACC TTGTTGATTC TTAGCTATAA
   102121 GTATAAGGTG ATAACCTTTA GTATCATACA TATATGGTTT AATTAATTCA GTTATCTCTT
   102181 TCTTCTTAGC TTTCTCTGGT ATCTCTATAC TATCTGCTAA AGCTTTCTCT AATGCTAATT
   102241 CTCTTCTTTC GTCAGAAGAT AGAGAAAGAG TATTTATATC ATGAGTATAA TATACTTCGC
   102301 AACCAAGTAA TGGTTTAATT CCTTCTTTAT GACACATTTT ATTGAATGTA AATGTTTCTG
   102361 CTAAAGTACC ATGATCTGTT ATAGCAATAG CATCCATTCC TAATTCTTTA ACTTTATCTA
   102421 TAAGGTTTGA TAATCTATTG TATCCATCTA ATAAACTACC AACTGTATGT ACATGTATAT
   102481 GTGTAAAATC TTTCAAAATA TCAACTCCCT CCAAGTTATA TATCTTAATA TAGAAATTAT
   102541 GGCAAAAATA ATAGCCAGTT TTTATTCAAC TGGCTCCATA TATTTTATGT TCATACACAA
   102601 CATACTATTA AATTTATTTA GTGTAAACAC TACATTTACC TTTGTTGGAC GTCCAGCCTC
   102661 TTCATAAGTA TTGCCATATT TCCAACACCA TATACCTTTT TTATTTTCAC CTGTCTTATC
   102721 TTTGAAGAAA AATTGTATAT TATTTTTATT ATTCTTAGAT TCTCTAACAT CTTTTATGAA
   102781 TACATCTTTA AGACAAAATA CAGGTTCAGA TAAATCATTA AAATATAATA TGTTATTGTA
   102841 CTTATTTACA ATTCTATCAC CTAAATCTTT TACTGACAAT ATTTTATCTA CTAACATTAC
   102901 AGGTTCTTCT GTTTCTTCTG AAGCTTGTGC AGATAATATA ATATCGTATA CTATACTGTT
   102961 GAATAAATCA ACGAACTTAT TAAAATCTTT TTTATGTATA GTAACGCCTG CCGCCAATTC
   103021 ATGTCCACCA AAACTCATTT CCAATTGAGT ACTTATAGCT TTATATATGT ATTGTAAATC
   103081 TAAACCTGGT ATAGAACGAG AAGAAGCAGT TATTAAATCT TTACCATCAG TAAATAATAT
   103141 AGTTGGTACA TGTTTTATGT TTGTTATATG TGTAGCTACA TTACCTGCTA CACCTTGTAA
   103201 ACCTCTAACT ACTCTTATTA CAGATACACA ATTATCTTCT ACAGTTGCAA GTATTTCAGC
   103261 TACAGCTGTA TCAGTTAGAA GCTTTCTTTC TTCATTTATA TCACATACTT CATTGTACAT
   103321 ATCAACTATT CTATCTTCGT CAGTTTCAAG TACAAGTTCC ATTGCTTTGT TAACATCGCC
   103381 CATTCTACCA CATGAATTTA ATTGTGGACC AAATTCAAAT GCTATATCTT TAGGTGTTAT
   103441 GCTGTAACCT TTAAATTTAT TATAGTAATT TAATATGTTA GTTTCTTCAC CATCTGTATT
   103501 AAACATGCTT TTATATTCTT TATCATTAAG TAAATATAAT CCATCTTTTA CATATATGAT
   103561 ATTTTCTTCT GTTATTGGCA TCATATCAGT TATAGTAGCG ATAGCTACGT ATGGTACATA
   103621 TATTTCATGA AATACTGTAT CATTTAACTT ATCTTCTAAT ATGTATTTAC ATAACTTATA
   103681 TGCAACAGCA GCACCACATA ACCCCAAAGC ATTTTCATTA TCTGTGTCAT TAAGATGTGC
   103741 ATCAATTACT ATGCAATCAG GAACTAATCC TTCTTGTGGT TTATGATGAT CTGTTATTAC
   103801 AACATCTACA GAATTAGATA ATAAGTATTC AACTTCTTCT TTCTTAGTTA TACCATTGTC
   103861 TACTGTAATA ACAAGAATTC TTCTGCCCAT AGTAGATACA ACATCTTTGC AGAAGTCCAT
   103921 GTTTAATCCA TATCCTTCAC ATCTATTAGG AGTATACATA CGTATTTCAC ATTCTGATTC
   103981 TTGTAATAAT ACTAGTCTGC TTAAACAATC ATACAATATA TAACCTGCAT TAATTCCATC
   104041 GCTATCATAA TCATTGAATA TATAAATATC TGTACAATCA TTTAAATAAT TCCATATCTT
   104101 ATCACATGCT TCTTTAGTAT TAGTAAGCAC GTAATCATTA ACTATAGGTT CATATTCGTT
   104161 ACTAGTCAAT AAATCTATAG TACTTTTATC ATATCCTCTA CCGACTAAAA ATGATACGAT
   104221 ATCTTCATTC AAATGAAGTT CTTTTTTGAT TTGTTTTACT AATTCTTTAT TAATGACAGG
   104281 TTCTTGTATT TTCATTAAGC ATTCTCCTCC TACTTTTTAT TATTGACTGG TAAATTAGCT
   104341 TTGCGTCCTG ATTTTCTTTT ACGCGGTAGC TTATCTTTAT CTACACCAAT CAAATCACAT
   104401 AGTCTATCTA CAGCATTTCT CCTTTTACTA TTTATAACTC CTATATTGGT ACCAAATAAT
   104461 TCACTTATCT GTCTATCATT ATAGTCCTCT AAGTAATATT TTATAAGTAT TTTTCTCTGA
   104521 TAAGGAGTAA AATCTGAAAA TAAACTGCTA CAGGTGTCAC CGTTCACCCA CGTATAATCT
   104581 GGTAACCCCA TCATACTCTC GTAATAATTA TCCTCTATAA CTACATCATA TTCATTACTG
   104641 TTCTCTCCAT TAATTACATC TTCATACTGA CAGTTTTTGT AGTTAACAAC TAAAGGATTT
   104701 GATATCTGTT TTTTAATATA GCGCGCAACT TCAAAATGAT ACGAATTTGC GACGTATGCA
   104761 CAGAAATTTT TTCCTTTCTG TTTGTATCTT TTCATTAATG TGAGAAAACA GACATACAAA
   104821 TCTGCTAAAA TATCCTCCTC CGATAATTCA CCGTATGTAC TTTTGACAAA ATTAAAGGCA
   104881 TGATATATTT TAGCTTTAAA TTCAGCTGAA GTCTTTTTAC GATTCAGTGC TCGTTTTAAC
   104941 GATCTGTCCT CTATAAATTG ATATATAAAT GTTTTTTGTT CTCTTGAGTT CCAATCTATT
   105001 TGATTATATT TAATCAGAGT TATATAAGAC TTGAACAGTG GAGAGAATCT TTGTAATAAT
   105061 ATATCAGCCG CTTCTTTAGA TTTATGTGAA TCAATAGGAT CATTAAAATA GGTCTGATAT
   105121 TGAATTACAA GATCTTCTAT CTCGTTCCAT TCTTCAAGTC TTTCTTCGTC TGACAATAAT
   105181 AAAAAAGTAT AATTATCGTA TGGTTTCATT TCTTATCCGT ATCCCTTAAA TTAAATTTAA
   105241 TAGGCTACAA CAAGAAATCT ATTTTTTCTT TTTGCGTTGT TGATATTCAT CCCAATGTAA
   105301 CCATTCATTT TTATATTTTG CTACACATAT TAATCCATGA TATTCTGGAT ACATAAAGTT
   105361 GAACATCTTC TCCTTTAATT TAAAATCTGC TGTCTTAATC CCTTTAACAT CTATGACCTC
   105421 TACTCTACCG TCATTATATG TTATCTTAAA ATCTGCTATG TATTTTATAG CAGCCTTAGT
   105481 GCAATTAGGG TATTGTTTTT GTAATGATTT GAATGATTTA TCATCTTCAT ATACGAATTT
   105541 TTTACCTTCA GGTGTTAATA TGTATTTAGG TTGTAAAATA AATGAAGGTT GTAATTCGAT
   105601 AGATTTAATA TTCAATTTAT TTTTATTCGT TGTAATATAA GTATAGTACT CTGATTCAGT
   105661 TTGTGAATCA AATTTTATAC CATTAACAAC TGTTTTATTA TGATAAATCT TTCCCATTTG
   105721 TTTTGTTTTT CTTTTTTTCT TTGCCATCTT TTTTATCACC CTTTGTAGAC TTTTTATTTA
   105781 CACTAGAAAA ATCTGGATTG AATTCGAATT CTTCTTTAAG ATATATGCCT GTAGGATTCT
   105841 TTCTTTTTCT TGCCATGTTC TCACCTCTTT CCGTCTTTAA ATGGATTATA TGGATCTAAA
   105901 TTAGTACTAG CACCCCATGA TGAACACAGA TGTTTAATAG CACATGAATT ACATTCATAT
   105961 CCATAATGAG GATAAACTAT ATTACTTTCT ATCCCTTTGC ATACATTCTC TACTATTAAA
   106021 CATAGTCTAT CGAAATCTTT TGTATTACGT ATCGCAAAAT CATTTGAGTT TTGATTGAAA
   106081 TTGTAAAACG TAAATACAGC CATCTTATTA TATACTTGCT TAATTACAAG CGCATCGATA
   106141 GTACATTTTA AATCTGAACG TCTTTTAAAT TCATCAGGCT TTGTTTTAGA GAATGAAGGA
   106201 ATCAATACTT CTATTTGAGA TCCTCTATCT ATTAATATAT TCAATTGACC AGTAATTGTA
   106261 TAATCTGTTC CAGGAATGTC TAGTGAATAT GGAACATTTA AATCCATAAT ATTAGGCTTA
   106321 TTATTATATA GATATTCATA TGCTCTATAT AATCTACCCC AGCCATGTAT TACATTTATG
   106381 TTTTTTATAA TATCTTGATT TTCATAACAT ACTTTATCCC AGTACTTTTT GATTTTATAT
   106441 TCTAAATTAT CTACGCCTTC GTATGTATAT TTACTGATAA GGTAATTGAA TGCATCATGG
   106501 AGACAACTAT TAAATGTCTT TCTTTTAATG TCATGCCCAT TATGTGAAGC TAAAAACTTA
   106561 ATCGGACATG ACATATAGTT TAACAGATCT TCTTCTTTAA TTATCATACT TACAACCAGT
   106621 AAAGGTTATA TTGTCTAATT CTACTTTCGG TTTTGTAACC ATGACATTTA ATTTCCATGC
   106681 TTCATGCTTA TCAGTATCAC ACACATTAAA ATTTCTAGAA GTACCGTCTA CACCTTCTTT
   106741 AAAACATTCA ATACATTCAG GGTCTCGTTC ATCATAGTTT CTACAACCAT AACACATAGG
   106801 ACATTGTTTG TAATTAGGAC AAGATATCTG ATTACCTCTA ACCATATTAG GTTGTTTCGC
   106861 TACATTCATA AGCACTACCT CCTAATACTA TTCTTACTTA GTAGTTTTTC TAGTAGATTT
   106921 AGTAGCAGGT TCTTCTTTTT TGTTTTCTTT TTCCTCTTCT TTAGGAGCTT CTTTGAATTC
   106981 TTCTGGAGGT TCTGCTACTT CTATTTCGTC TAATGCAGCT GCAGGATCAA TTAACATATA
   107041 TTTTCCTAAC ATCTTTTTAA AGCAGTCCAT GCAATAGCAT TTTCTATTAC CGTTTTGAGT
   107101 TACAGCAAAA CATTCTTTAT ATTCTAGTTC GCCATAATTG TTTTTACCTT CTTTTTTAGC
   107161 ACATTCATAA CAGTAATCCA TTGGACCACC AAGTTGTATC CCGTCTCTTC TTTCTATATC
   107221 CATAAGAGCC ATTTATATCA CCACCTATTT TTTTTATAAT TAATAATATA TAAAAAAGCC
   107281 TAGGGAATAT ATAATAATTA CTCCCTAGAC TTAATCTAAT TTTCTTCACT AGTAAAATTT
   107341 TTATAATTTC ACTTCAATAA TTTTAACGTA TTTAGTGCTT GCAGTTATAT AAGTATCACT
   107401 GATTGTTTTA TACATCTTTG TAGAGCCATT TGCCGCAACC AATGGTCCAT CAGCGTATGT
   107461 AACACTTTGT CCTGGTTGTA ATTCAGCTAT AGCATCAGCA TCCCAATCAG CAACTTTTCT
   107521 AATATTGATA GGAGAATCTG ATATATTCTT TATCATTTTT CTGACAGATT GAACTTCTTC
   107581 AATACCGTCT AGATATGATT CTTTAACATA TCCATAACCT CCGTCGTATA CTATCTTACA
   107641 CCATCCGTTA TCGCATATAG CTTTTATCTC TACCTTAGTA TCATCTTTTA ATGAACCTAA
   107701 TTTATCATAA GCAGTACCAG GGCCTTTTCT TACATTTAAT GTAGAATCAG GTACGTTAAC
   107761 GTAGCCTACT TCATTACAAG CAGTTTCTTT AACGCTTGGT TGTGATGTAG TTGCTCCTCC
   107821 TCCTGATGAT ACTATGCTAT TGCCTTTACC GTTAGTGCAG TTACGTATAT TCTTTTCAGT
   107881 TAATTTACCT TTTAAGTAAT TGTAACAATC TAGTTTAAAT TGATTCCATT TATCTTCATG
   107941 GTCAACAAAA TATTTAGGAC ATATCTTATA AGCTCTACCA ACAACATCTG TATGTCTTAT
   108001 AAAATCTGTA CGTGGATCTA GTCCATAGTA TTGAGCAAGC CATGCTCCAA GTTTAACCAT
   108061 TGATACATAT TCTTTGTCTG AATAGTGGTC ATTAGTTCCA GTAGTAGCAC ATTCTATACC
   108121 TATACTGTAA TAATTCGCGC TATTAGTTGT CCATGCTATT CTACTCATTG GTACATATTC
   108181 ATATATAGTA CCGTCTAAGT CCATAACAAA ATGAGCTGAA GCGTATCTAT TTCCTTGTTC
   108241 GCCTCTATTT ATAGAATTGA ACCAATTATT AATGGTGTTA ATACCTTTAA CATCATGTAG
   108301 ACCTGTATAA TGCCAGGCTA TCTTAGTTGT TCTAGATCTT GTACCACCAG CGATATATTT
   108361 ACTAATTTTA GCTGGTGTTT TATTAACCAT AGTTGGTTTC TTAACTGTCA TTAATTGTCG
   108421 CTTCCTTTCT TTATATTTAT TTACCGCCTT TCTTTTTCTT TCCGCCTTTT TTACATGCCA
   108481 TACTATTCAC CACCTTTTTT GTTAGTCACA TTATCTAAAC CTTTAGTACT GTTATCATTC
   108541 CATATTCCTA AGAATGCAGT TATTACTGCT ACTATAGATA CTGGATTATT TAATATACTT
   108601 ACTAATGCTT GACCTAATAA TTGCCAGCTA GTTAATTGAT TGAAATCAAC GCCACTAGCA
   108661 CTAAATATTA ATGCCACAAC ACTTAGCCAG AAATATGGAC TTTTTAATTT AGTATGTTTA
   108721 TCTAAAAATT CCTTCATGTC TGTCACCTCT ATTTTTTTAG ACTATTATAG ATTAAATCTA
   108781 AAGAACTACC ATTCTTCTTA TGATTGTTAC TTCTGTTAAG TATTTCTTGT AGAGCATTAT
   108841 TATGAGAATG TTCTTTTCTA TTTATTATAT TGTCTATTAT ATCTATAGCA TTTTTATTAC
   108901 CAGTTTCTTT TGAGTTTTTT AATTCTAAAG ATTCTTTTTT TATAGTTTTA GTTTTTGTTT
   108961 TTTTAACTTT ATAAGATTGT ATAGTTTTAA TTTGGCGAGT TAATTGATTG TGATATCCAT
   109021 GGTCACAGCC GTTTTCTACC CAATAATAAT TTCCTAATTG TTGTGTGGTA GTAGCTTTAC
   109081 CGTATAGCCA TGAATCTTTA TTTATAAGAC CAGCATATGT AGCTAATAGT CTAATCATAT
   109141 ATCTATAGCC ATCTTCTACT GTATCGAATT TTTCCCAGCC GCCCCTTGCT TTTATACCGC
   109201 CTGGGTTATT ATAACTAACG AATAAATGAG ATTTCCCATA TCCTGTTTCT ATACTAGATA
   109261 TTGCAACAAC TATAGTAGGA TCTATTCCTA TCTTCTTACA ATAATCATAG ATAAAATCTA
   109321 AATTATCTAG CATTTTATCA CTAGCGTTGC GGTCTTTCAA AAATTGTCTG GATTGAGATA
   109381 CATCAGTTGT AGCCTCTGTT GCTATGTCAT AAGCGTTTAC TGAAGCTCCT GTTAAGAATA
   109441 TTAATGCAAA TGCAAGAAAC AATACTAATA ACTTTTTAGT TTTTCTTCTC ATATTTATCA
   109501 CCGTAGAAAT AATCCATATC TACATAACCT TTTATACCCT TAACATAGCC TTTAGCGCTA
   109561 TATTGCCACA TTGAATAATC AGTTTTCTTA TAAGTATTAG TTCTAGTCCA TTGAGCTATC
   109621 CATATTTGCC ATTTTTCTAA CATTGATTTT CTGAAATAAT TATTAGAGAA GTCTAAGTTA
   109681 GTATATATAC CAGCTTCGTA TCCATAACTC GTTATTGTAG AACAGAAAGC ATCTGCCATA
   109741 TTTGTAGTCA ATGTTTTAGT AATAGATTTG CCTCTCTTAT GAGCATAATC TACACTATCA
   109801 TATTCATAAT CAAAATATAC TGGCAAATCA ATCTCATTTT TATAAGGCTT AATTATATCA
   109861 GCACATACTT TAGCTTCTTT AATTGCCATG TCTACTGTGT ATGCATAACT GAACCAATAA
   109921 ATACCTATAT AAATATCGTT TTTTATTGCA CCTTCTATAT TACGTTTAAA TTTCTTATCT
   109981 TTTGTATACC CATATCCTGC TCTGATAACA GCAAATTGAA TTCCAGCTTC TTTAACTTGT
   110041 TTCCAATTTA TATTACCATT CCATTTAGAT ACATCAATAC CGATAAGAGT TCCTTGAATT
   110101 TTCCCTTTCT GTAAGTTAGC TTCATTAAGC TCTTTTTCGT TTTTGATTAT CTTCACATCT
   110161 TTAGGCTCTT TATTATCTTT ATTTGCCTTT GCGGATTTTT TGAAACTATA TAACAACTCC
   110221 ATTGCTCTTG AGCTATTAGT ACTATGCTCT CTATTTATAA TATCAAATAT AATATCGACA
   110281 GGTGCGCAAT AAGAAATATT AGGCACACAT ACCATCAATG ATACTAATAG CAATGCAATT
   110341 ATTTTTTTCA TATAGCATCA CTCTACTTTT TAGTTCTGAA AATATTAAAC ATTATAAATC
   110401 CAGCACCACC TAAAAGTGCC ATCTTGAAGA AATCAACTAG TAAGTTAACA TAATTTTCTT
   110461 GTATAGCTTG GAATGTTGCT CCGCTTGGAG ACCAACCTAT AGCTAATACT ATCATAATCA
   110521 TGCATAAAGC TGCGGCTAAT AAGCCGTTTC TATGTTGTTC AAACCATGTA GGATTTGGAT
   110581 TAGGACAACA TCTTTCGCAA TGACAACCAA CTGGGTGAAC ATCTGGATCA ACAACTTCTT
   110641 TTTTAGGTTC TTTAACAACT TTTTCAACCA TTGGTTCATA AGTTGGTCTT TGTCTGTGTT
   110701 GATAACAATC AAAGAAATTA GCACAAGTAC CACATTCTTT CATGTTATTG TAATTAGGAC
   110761 AATTAGGTCT ATTAAAGTTT ACATTAACAC CAAGCACGCT AGCTTTATCA TTAATATCTC
   110821 TGATACTATC AACTAATTCT TTGTTAGCTT TAGTAGTTAT ATCAGCTATT TCTTCAGCGA
   110881 CTTCTTTTTC TTTTTTTAAT TTAACATTTT GAAGTTCGCG AAGATCTTTT TCATCAAGAG
   110941 CATTTTGCAT CTCTCTTACT ATTGATCTTT CATCTTTCTT TCTAGCCATT GACTTCTCAC
   111001 TCCTTTCCTG GTTAGTATTT ATAATGTTAG ACGATGAACA GTCTACATTA TAGCTAAATA
   111061 AAAATTTTCA GTGTACAAAT CTAATCTTTT AACTGCGTTC TTTCTAGGAG CTATGCAATA
   111121 ATAAACTTTG TTATTAACTT TATAATACTT ACCAGTTTCT CCTTTAATCT TTCCAATTAC
   111181 GTCTATTGGA TTATACTTAG TACCTTCTAA ATCTATATCT ATGGTTTCTT GTACTGTATA
   111241 TCTTTTACCA TCTAATAGAA ACTCGCCATC TTTAGATTCA ACTAGTTTAT AGATCAATTT
   111301 GCATCACCTC CAATTCTTGT CCCTTTCATT TAACTATTAC CAAAACAAAA AAGCCTTAGT
   111361 ACAAATATAC CAAGGCTTAA TAAAATATTT TTTATCTATT TAGCTAAGTC AGCTATTATA
   111421 GCTTGTATTT CACTGTCTGC AACTATTTCG TATGGATAGT CTATTTGAGC AGTTTTACCA
   111481 TTACCTAAAG CAACAGTAAC ACCTGTAACA GTACCATCTT CTGCAGCTAC ATCAGCAGTA
   111541 GTTATAGTTA ATGCATCAAC TGCAGCCTTA GCATCGTCAC CAGCTTTTTT AGCTTCTGCT
   111601 ATTGTACCAG CTACTGAAGC ATCTCCAGTT ACTTTAGCAA CAGCATTATC TAATTTAGCT
   111661 TTGTCTCCAT CTTGGAATTT ATCTAATTCT TCTTTATTGT CATGACTATG ATTAGAACCT
   111721 TCTAGTGTAT TTACAGTAGC TTGTAAATCT TTAACGTCTT TAACAAGACC TTTAGCATCA
   111781 GTACCTACTG TAGTTTTAAG AGCGTCTACA TCTGTTCTTA ATCCATCTTC TACACCTGTA
   111841 GCTCTAGTAA CTTCGTCAGC TATTTCTTTA TATAATCCAG TAGCAGGAGT TTCACCAGCA
   111901 GCTTTAGTAC CTATAGCACT TTCAGTTTTT TGTACTCTAT CTTCTACTGC TTTAACAGCT
   111961 GTTGAAGAAG CAACTTCAGT TACAGTACCC ATAGCTTTTT GTAAGCTAGC TATAGCAGCT
   112021 TTGTTACTAG ATACACCAGA AGCATTGTCA GCAACTTTTT TAACAAGTCC TGTAGCTTCA
   112081 GTATCATCTC CTGCTTCTTT ACCAACTAAA CCTTCAAGAG CAGTAGCTCT ATCAGCTAAA
   112141 GCTGAATCAG CAGCTTCTAA TTTTTGTACT TCAGTATCGT AATCTGTTTG TTTAACTCTT
   112201 GCAGCTATGT CACTAGTCAT TTGTTTAGCA GCTGCACCGT CACTAGTTAT ATAGTCTTGG
   112261 ATTTCTTTTA ATGTATCTAT AGCGCCTTCT TGAACGTCAG CAGCTTTCAT GAAAGCTTCT
   112321 ATTTTATCTT TAGCAACAGT AGCGTCAGCT TGTGCATTAT CTGCAGCAGT TTTAGCTTCA
   112381 GTTATGTTTC CTGCTAATTC AGTTTTGTCT GCTGCTTTTA AGTAATCTTT TTGTATATTA
   112441 CCTATAGCAG TTTCATTAGC AGCAACTCTA TCTTCAAGTG CTTCAGCAGC TGAATTAACA
   112501 TCAGATATTT GACTAGCTAC AGATTTTAAA TTACCTTTTT CGTCTGTACC TACAGCTGTT
   112561 TTTAATGCTT CTATGTTACC TTCAGCAGTA GTAACTTTTT CAGATACAGT GTTTAAAGCA
   112621 CCTTTAGTAG CGAAAGTATC GTCAGCATAT TTTTTATGAT CAGCTACAGC TTTTTTAATA
   112681 GAACCTTCAA CAGTATCTTC GCCTTCGATT ACATCTAATC TACCAGCTAA AGCTCCTTCA
   112741 GCATCTTGAG CTCTGCTTTG TTCAGTTGTT AAGTCTGCAG CGTCTGCTTT AGCAGCTAAT
   112801 GCAGTAGTCA TATCTGCTTG AGCAGCTTTT TTATCTATTT CTGCTTGTAA AGCAGCTTTA
   112861 GCGTCGCCTA TTTCACCAGT TATAGTAGTA TGTAATGTTG TATCTTGACC ATCTGCATAA
   112921 TCTTTAGCAT CTTGTAATGC TTTAGATATA GAACCAGCAC CGTCGCCTTG TATAGTGTCT
   112981 AGTTTACCTT CTGCAGTGGT CATTCTTTCA GTTACTGCTG TTATATTACT GTTAGCTACA
   113041 TTTACGCCAC TTGCTACGGT ATTTATTTCG TCATGAAGTT TAGCATAAAT ACCTTTAGAT
   113101 AAGGTATTTA ATTGTTCATA TGTTATTAAT CTTTTTTTAG CCATTTATAT TTGCACCATC
   113161 CTTATACAGT TTTATCTAAA TTATCTATTA TTGTTTGTAC TTCACTTACA GTAATGACTG
   113221 GTATATCAAC TTTACCAAGT TGAACGGCAC CTTCGCCATC ACCGAAATCA AGTGATATAG
   113281 TTAAATTGCT ATCGTCTTCT GAGCCAGATA AAGCAAATTT ATTTACAGCA TTAGCTATTG
   113341 AAGTGTTAAC AGTGTTTTGA TCAACCTTAG TAGCTAATGT AGTTTTTAAT TCTTCTAAAG
   113401 AATCTTTAAC TGTAGCAGGT TCATCAGCTC CACCAAATCC ATTTAATATA GCATCTAAAG
   113461 CATCTACTTT AGTACTAACT GTATCTGATA CGCCTTTATT TTTTTCAACA GTTTGTTGTA
   113521 AAGCTTCTAA TGCAGAAGCA TCAGCTTTTT GACTTATTGA GTTTGTTAAA GCAGCTATAG
   113581 CATCTGGTTG ATTATTTAGC GCATCTGCTA ATTCTTTTAA AGTATCTAGA GTTTCAGGAG
   113641 CCCCATCAAC TAAAGCAGCT ACTTTTTCAT CTACATAACC AACAACGTTA CTTGCAGTAG
   113701 CAGTTTCTGG TAATGTACCA ACTAATTCTT TTAATGCATC AAAATCGCTT TTAACTGCTT
   113761 TATCATCTAA TGCAGTTTGT AAACCAGTTA CATCTGCTAT TTCATGAGTA TGAGCAGTTA
   113821 ATTGTTTTTC TAATGCTTCT ATTCTAGCAA ATAAGCCAGT TGCAGCAGTA TCGCCTTCAG
   113881 TTGCTTTACC TACAGTAGTT TTTAATGATG CTAATTGAGC ATTTAATCCT GCTATAGTAG
   113941 TAGCGTCGCC ACCTTCACCC GTACCTGTAA TGGCATCAAC TTGTTTTTGT AAGTTAGTTA
   114001 ATGTATCTGA ATTTGCTATA ATAGAATTGA TTATAGTTTT ATTGCTTAAT TCTGTGAAAG
   114061 TTTCTTCTTT ATCGAATCCA ACTTTCCATA CATCGAATTT AAGTTGTCCG TCTGCGTCTT
   114121 TTTTGTATTG ATAGAATTTT TCTTCAGCAG CAACGTAGCA CAACATACCT TCTTTTAAGT
   114181 TATCAGTAGG TAGGACATTC ATTTCTGCTA CACTATCAAC ATGGTATAAA CCACCACGTA
   114241 TATCATTACT ATCTACAAGC CAGAATGTAC CGTTATTAGC TTGTTTGATA TTACTAATTA
   114301 ATGTAATTGC CATTTAAGTC CACCTCCTTA TTTAACTATT ATACTTTGAG TTCCTAGATT
   114361 AGCGTTTTCT GATTTATAGA TTACAAATGA AGTAGTATTA CCACTAGCAT TAGTAAAATC
   114421 TATAGTAGCC GCCAACTCAA AGCCACCATC GAATCCACCT ACATTAAAAG TAGGAGTTCC
   114481 ATAACTTGCA GGGAAGCAAT AGAACATATA TTTTCCAGCT CCTGCAGTTA AACTAAATGA
   114541 TCCTTTTTGT CTGTTTGTAC AGAATTCTTT ACCAGATAAA CCTAATACAA AAGCACTGTC
   114601 GTATTCAGCT GGTACTTCTG CAACACCAAA ATATCTTTTA TGTTTGAAGT TGAATGAACC
   114661 AGTTTTTGAA CATGCTTTTA ATTTATTATC ATTACCAGAT ACAGTAAACG TAGTATTAGC
   114721 TGTTATATCT CCTGTATAAG CGTATTCTCT AACTGCTGGG TCATCTAAAG CTATAGTAGT
   114781 TCCACCAGCT TTTAAGTTTT GGTTAGTTAT AGCTTTATTA TAAGTCCATG TAAATTTAGG
   114841 ATTAGAAACA GTTGAACCTA TTTCATAATC ACCAAATGCA GGAGTTGAAG AGAATGTTTT
   114901 AACAGTAGGT GTAACATATA GTAATTGATC TAATGCATCA GCAACAGATT CCATTTCTGG
   114961 ATATTGTTCG TTAGTATATT TAACATCTGC AGTTGAATGC GTATGTTCTT TTGCAGCATA
   115021 TACATCATCA TGATTATGGT CTATTTTAGC ATATACATCG TCATGATTAT GATCTTTATC
   115081 AGCTTTTTCA GCTATTTGAG TAACAAGTCC AGATACAGTG TTATCACCAT CTTTTAACTC
   115141 GTCTTCTAAT TTCTTTAATG TATTGTAAGC TTCATCAGCT CCACCTATTA AATCACTTAC
   115201 TTTACCGTCA ACATATTCTG TAGTAGCTAA ACCATCTACG CTAGGTATAG ATAAGTCATC
   115261 TATTTTTTTA TCTAATCTAT CTACTTCTGC AAATAGACCA GTAGCAGCTT GAGCTTCTTC
   115321 GCCTTCTACT TTAGCAGCAC CTACTTTAGT TTCTAGTGCA GCTATTCTTT TTTCTTCATC
   115381 TTCATTAGCT GTTTCTAAAC CAGCAATTTT ACTGTCAGCA GAATCAACTC TTGCAACTAA
   115441 ACCAGTGGCA GGAGTACCTT CAGCATCACC TTCGCCAGGA ACAGCAGCTT TACCTACTAT
   115501 ATCTGAAACT TTTTTAACTT CAGCATCAGT ATAGTCTTTA GCTTGTTTAA CTGCACCACT
   115561 ATCGGTAGAA GTTAAATCTG CTATATCTTT TTTAACATTA ACTAAATCAG CTGCAGCGCT
   115621 ATCAGCAGTA CTTTTAGCAG CATCAGCAGC ATCTTTAGCT GCTTGTTCAG CTTCTTGAGC
   115681 TCTAGCTTTT TCTGCTTCGA CAGCAGCTTT AGATTTGTCA TTAAGACCTT TAGCTAAGGC
   115741 TTCCAATGCA GCTTGATCAA CTAACTTTTT ATTAAAATCA GCCATGTTTA ATCTCCTTTC
   115801 CTATTCTATA CTATTTAAAA TATTATTTAT ATCATCTGTA GTAGTTATAT CTACAGAAGA
   115861 CATTTCACTA GTCTTATTAC CTAATAATTT TAATTTGTTA TCATTCAATG AAAGAGTATC
   115921 TGCGAAGTCT GGTTTATTAG TTATATCATT CCAATCAGAA GAAGCAGTCA CACCAGAGTC
   115981 TTTTATTATT TGTTTAATTT CTGTTAACCC TGTTTGTACA GTATTCAGAG ATTCTTGAAT
   116041 AGTAGAAATG TTAGTAGAAT TGGTATTAAT ATCTTTCTTA ATTATACTAA GGACTTCGCT
   116101 TAAGGCATCG GTAGTTACTA CTTTATTAGA CATGATTTAT TCACCACCTT ATTCTTGTGT
   116161 ATTGTCAGTA GATGACTTAA CATCTATAGA GTTATACATA TTTACTAGTT CTTCAGATGT
   116221 TGCATATTCT ATTGAGTCTG TTGTTGTATA TGTAGGTAAT TTATTTTCAT ATAAATCTAT
   116281 AAGGCCTTCT ATTAAAGTTT GTTGTCCCAT ATCTGTTCTT AGTTGCTCTA ATTTAGCAAG
   116341 ACCATTTGTA CTACCAACGT CTAATAAAAC TTCATTTACT TTAGTACTAA AATTATCAAC
   116401 TGTAGTTATA GCTTTTTCAG CTTGTTTATA AGTTAAATTT ATAGCGTTTA CTACTTTAGA
   116461 ATTATTACCA GAGAAAGTAT CTGGATTTAA GGCTTTATTT TTTGCAGCGC TAGTAGAATA
   116521 AGTCATGTTA GGATTGGTAT CGGAATCAGT TTTTTCTGCT AATATATCAG CCTGTAGTAC
   116581 TTTTTGTTCA TCAGTTAAAG CCATTTACAT CACTTCCTTT AATTAGAATC TTCTTACTAA
   116641 TACAAATATG CAAGTAGTAT CAGGAGAGCA ATTTAATTCT ACTTCTTTAT TCTTAGTGTC
   116701 ATTGAAAGCC CAGTTAACAT TGTTTTTAAC CCAAGCTGGA CATTGACCTA ATAATCTTGT
   116761 CCATGCTGCA TCATCACTAC GTTTTTGAAC TACTTGACCA CCTTGACCTT CTCTTAAACC
   116821 ATCCATTGGT ATCATACAAT CATAACGACG ATCATAATCT TTCATATCAG TAGTAGCTAC
   116881 AACGTATAAT TCGTATGCAC CAGCTTCAAG TCTATCAGCA AGAGCCATTT CATCTGCATC
   116941 ATTTTCTGCT CTTAATTTAG GAGATGGTAT AAATGATCCT ATAGTAGGTT GCGCATATTC
   117001 AGCATCTACC CATACACAAT CGCCCCATGG ATTAGTACTG TTAACTTGAG ATTGTATTTT
   117061 ATTTACTAAT GCTTTTAATT CAGTATATTC TTTTATTTGA GTTAAATCTA ATGCACCAGC
   117121 ATCTTGCACT GTAGCATCTA CATCGTCATA TTTAACTTTA ACATGAGGTA CATTGTCTAC
   117181 ATACTCTATA GTAACAGTAT CTATACCTAC ACCTTCAGCA CCTTGTTCAC CTTTTAAAGC
   117241 AGCTAATTGT TCAGTAGTAA AGTCAGCATA AGTAAATGCG TCACCTTTTT CACCAGGGTC
   117301 GCCTTGAGCT CCTTTAAGTG AACCATCATC AAGTTTAGCT TGTAATGTAG TTTTATCTGC
   117361 AAATACTACT GCAGATGCAT CATGAGTATG TTCTTTATCT GCTTTAGCTT CTATTAATGC
   117421 TTTTACTTCT GTATCATCAT AGTTTTTAAC TTCAGCAAGT CTAGCTATTT CAGTATCAGC
   117481 TATTAATGAT TTACCTTCAG CTTTGTCTAC TTTACCATCA AGTGCAGTAG CATCAGCTTT
   117541 AGCTTGTACT TCTTCTTTAG TAGCTAATCC AGTTATATCT TGATGTTCTG TTAAATATTT
   117601 GCTATGATCT ATGCCTTCAA GAGCAGTTAA TCTGTTTTTA ACATCTGTAT CATCATAATT
   117661 CTTTACATCT GCTAATCTAG TTATTTCGTC TAAAGATATC AGCCCTTTAC CGTCTTCAGC
   117721 GTCAACTTTT TTATTTATAG CTTCTTGTAA AGCAACTATA TCTGCGCCGT CTTTAGTTAA
   117781 TACATCTATT ACTTCTTTTA AAGAGTCAAG ATCTTCAGCT AAATCGTCTG CTCCAAGTAC
   117841 AGTAGCTATC TTTTGATTAA CGAAATCTTC TGTAGCTAAA CCTTCAACAG AAGGAACTTG
   117901 TATTCCATCG ACTTTAGCAT CAACAGCTTG AACATCTTGT TTAACTAATT GAAGTACTGC
   117961 TTGTAATCCT TCAAGTGTTA TATGTTTTGC CATTAATTAT TCACTCCTTT ATTTATATAA
   118021 GTCTTTTGTT TCTTCCACAG TAGCTTCTTC TATAGCTACT ATTTCTTCTT TATCAGCTTT
   118081 CTTAGCTAAT AAATCAGCTA ATTCTTTTAA TGTATCAGAA CTTTCGTCTG CTCCACCTAT
   118141 TAAGTTTGTT ATAGCATCTG CTAATTCAGA TGTTGTAGCA TAGTTTGATA AATCTACACC
   118201 ACTAGCTATA GCGTCTTGAA CTTTTTTGCT TATTAATTCA TTTAAAGTCT TTTCATCTAC
   118261 AGATGCATCT CCGCCTGTTG ATGGTTCAGG TATTTCGCCT TCTATAACTT TAATTAAGCG
   118321 TTTTGCTATA CCTTCTCTAA TAGAGTTTAA ATCCATATCA TCATATACTA CTGCCTCTAA
   118381 TTTACCAGCT TTATGAGTAG TAAGATATAT ACAATTATAT GGATCCATCC AACTAACTGT
   118441 ATTACCATAT AAAGTAATCT TTGCTATTTG TTGTCTAGCC ATTTTCATTT CTCCTTTCTT
   118501 ATACTTGACT ATATTTTTAT TACCTGTAGC TTAAAGTCTT ATATTGACAT AAAAAAAGTA
   118561 TAGAAAATAA TTCTATACTT CATATATTAA AGCGTTATAT CTCATAGCCG CATCTTCGCT
   118621 ACATTCAATA CATTTAGAAT AATCTGGTGC AAAATTACAG AATGTAATTC CTTTATATGC
   118681 ACTTATTTTA TTTTTACCCC AATCTATTTC TATAACTGGT TGTTTGTCTA CGGAATCTTC
   118741 GCTGTCTCTA TAGAATATTT TGGCTCCTTG TTTGTTCTTA GATACATCAT TATAAACTAA
   118801 AAAACATGCA TCTAATTCAT ATTCAAGTGT ATTACTATCT TTTAAATCAT CCATTGTAGG
   118861 ACGACGATTA CCATTTAATT TTCTTAAATG CATAGAAGCA AAAGTTATAC AATTCAATTC
   118921 TATAGATAAA TCTTTTATCT TCTTAGCTAC CATGTCTATT CTTTCGTTAG TAGTAAGTTT
   118981 AAGGTCTGGT ATTTCTATAT CTTTTAAACT ATCTATTCCT ATTACAATAT TCATTTCTTC
   119041 ATCTATAGCT TTTACGTATG TATATATTTG TCTTGCTTTC TCATATATAT CATCTATAGT
   119101 TCTTATCTCT TGAGAATCGA ATATTACAAA TCTATTAGAT TCTGATTTAA GCTTTTGAAG
   119161 TCCTTCTTCA CGTCTATCTA ATTGAGTAGC TATATTAATA GAATCAGGAT GTCCGTCTAT
   119221 TATCATTTGT TTAAAACGTC CAGGCTTAGC TACTACATTA ATAGGTAATA ATTCTCTCAT
   119281 TGCTACTATT CTAGGTATTA CTTTATTCTT AGAATCATCC AATGAGAAAT ATACACCGAA
   119341 TAATTTATTA TCTGCATTCA TACATAAATC TTCCATTATA TTTAACATTA TAGCTGTCTT
   119401 ACCCATGTTA GCCGCACCTG CAAAACAATA AAATCCTGGG CTCCAACCTT CTAATCCTTC
   119461 AGTAAAACTT GGAAAGCTAG GAGTATCAAA TCCTGCTTTA TTCTCCCAAG CAACTTTATC
   119521 GAATTCATCT ATATCATTTG CCATGTTTTC AAAGAAATTG GTAGCAAGTA TTTTATTGTC
   119581 TAATTCATCA ACTGTTTCGA TACTTAAATC TTTATCAGCA TCTAATAAGC TCTTTATATC
   119641 TTCTCTCATT ATATCCCCTC ATTTCATAAG ATTATAATTA ATAATCTATA TATAAAATTA
   119701 TTTTTTATTA ATAGAACAGC CTTTTACACA CACATCTAAA TCTTTAAATG CTGAACAGCC
   119761 ATAGAACATA TTATTTCTAG AATTTTGATA TGCACTAAAC ACTGTAGCAT TAATTTCAGA
   119821 TTGAGGTAAA GGCTCCTCAT TCTTTGTCAT ATTCCATTCG GTAATAGTCT CACGCACATC
   119881 TTCAAGACTC TCACCTATTT GGAATAGACT ATTGGCCAAA GCAACTGTAG TATTGTTTCT
   119941 TTGACCATTG GTTGCACCAT TTTGTAATAT ATATTCAACA CATGGAAGAA GTTTACGTTT
   120001 TCTTATATAT TCTTGAGCAA GTTTAGTATC TATTTTCTTT CTTTCTTGTT GTTCAATAGT
   120061 TTCAATAAGC TCATCAAACT TTATACGTGC TTGTTCATTA TATTTGTATA GTGCAATTCT
   120121 TTTATTTCTA GGTTGTGAAG CATATTCCTT TAACTCATCA TAAGTCATAG CTTTAGTGCA
   120181 TCCATCGGGT TGCTTTTTAA ATAACTTATT ATAAGGAAGA TATACTTTAT AAAGACCTGT
   120241 CTTAGTATTA ACTGTATTAG GTACTCTAAA TAGTCTTCTG TTATCGTATA TCTTAGTATC
   120301 GATACATTTT GTTATAGTAT AACTTTTGAT ATATAAAGCT ACCTTCTTGA ATTTCTTATT
   120361 AAGATCACGA TTAGGCTCAA ATCCAAATAC TTTATCACTA ATTAGTATAT GGAAGCCCTT
   120421 TGAACCAGAG AAATATAATT GTATATCTGA TTTATCTATT TTAAATGTAT CGCATAGCTT
   120481 TTTATATACT ATCTTCAAAT CTATAAGTAA TTTATCGTAA TTATTTTCTA TATCATCTAT
   120541 GTCTAAATCA AGATAGAATG GAGCTACAAA ATTAGTTGTA GCCATATCCT CAGACTCATA
   120601 AGAATATATA GTCATATATG TATCTCCATC AAATCTTTTT ATCGCTTCAT TTAATTCTTT
   120661 CTTATCTATG TAATAATTTC TGCTGAAATT ATCATTTATT TTCCCACCAA CTTCTATTAT
   120721 ATTGCAACTC AATTTAATCC CTCCATATTA CTTTTTTATA TACTGAAGAT TCTATCATTC
   120781 TGATTATTCT AGCTAATAAG TCTCTATCTA TTTTCAAATC AAATGGACTA GATATACTTT
   120841 CCTTATTATC TATATTATAA TCTATTGCAA ATAATATCAA ATCGATAGTT TCAATCCCTT
   120901 CAACATGATA TTGTTTTAGT AAAGATTCTA ATGCTCCTTT ATCTCTTTTG TGATTTCTTA
   120961 AAGAGTTAGG AACTGACAAT ATGCTATAAA AATAGCTTAA TAAATCTTCG ATAGAATATT
   121021 GAGTTCTCAT TTCTAAATAG AACTTTTTAG ATATCTCCTT TATGTTTGGA TTCCATATTG
   121081 AAGTATCTGG CATTATTCTA AGTTCACTGT GATAATAGAA TTTATTTGGT TTTAGCAAAC
   121141 TGTTTTCATA TAACTCATCA GTTATTTCTG TACCATGTTT TAATAAATAG TTTAAAATAA
   121201 AATCATAATT GTAATCGTTA TCAAACATAT AACATACGAA GTTATATATC TTCTTCTTTA
   121261 TATCTTGCGA AATCTCGTAA CCATATGCTA TACTAACATA TGTGTCCATT AAATCATTAA
   121321 TAGGCATTAA TATTCCAACT CCCTTTTATA GTAATATTAT TCATCTTGCA TATATACTCA
   121381 TATCATATTG ACATATTATA ATATATGCAA AAAAGAGAGG ACTTATAACC TCTCTTTTTT
   121441 TTAATTATCA GTATGTAGCA AATTCGCTAC TATTATCAAC TATTGTCAAA TTTATCTTAG
   121501 AATAAACACT TCCACATGTA ATTGTTATCA CACAAGTTCC AGCAGATTTT GCCACTATCA
   121561 TATTGTCTTT TACTATTGCC ACGTTTTCAT CACTAGAAGT ATAAATTATT TTACTAGATT
   121621 CTGTACTATT CAAAGGATAT ACTTTTAAAT CTATTGGTTG TACACTATAT CGTCTAAAAT
   121681 AATATTTGTC AGTATCAGTT GAATCCATAC ACCAACGTAT ATATTTTACT CCTTCTTGAG
   121741 GAATAGGACA AGTCATATGA GTCCATTTTT CTATATCTGC ATCTGTATAT TTTTTATAGT
   121801 TTGCCCATCC ATTATCTGGG CCAAACCATG TTTGGTAATA ATCTTTGTTA GCATCATATC
   121861 CAACTAGTCC AATACCGTAA TCAGTTTTAG GTATATCTAT AATAATATCT TCACCCGAAT
   121921 ATACTGGTAT AAAACTATAA CATGCACTAC TATCTCCACC AGTAATACCA GAAGCATTAT
   121981 TGGTAGTTCT AAGGGCTCCT GCCAAATGTC CTGCAGTATC TATATATGTA GAAACACGAC
   122041 ACAGTATACC ACTTATGTAT TTATCTGGAA CTAATCTAGT GTATAAATTC ATACTGAAAT
   122101 CTTTAGGTAT ATTATCGTGT TTAATATCAG TATACACTAC TTCCTGTTTC TCAGTAAACA
   122161 ATTGTTTATC TCCTAGATAT ATTCTTTTTA TTTCATTAGG TCCTATAGCT AATGTTTTTA
   122221 ATGCATTATC TCCTATATTA ATAGTAGGAG TACATATTAC AGTTAGCTGA TTAACAACGA
   122281 CTAATATTCG CTTAGTACAC TCTGAATTAT CTGCATGAGT CGCAGTTAGA TAACATTGTC
   122341 CAGGAACTTT ACCAATAATA TCACATGTAA ATCCATTATT ACTCGGAACA AGATCAATTA
   122401 TATTAGGATC ATCTGTAGTC CATGTAACAG ATGTAATAGG ATACGCTTGT GCAGTGATAG
   122461 TATGAGTTTC GTTCTCACAT ACCCATACTT CACTATCACT TAACAACATT GTCTGAGTCA
   122521 AATCAGTATA ATCAACAGAT ATATACATGT CAAATATATA TGCATAACAT GTAAACATTA
   122581 TAGTTGTATA TTTACCTTCA AAAGATATGC TCGTTAAATT ATCATATTGA TCTTTTGTTA
   122641 ACTCTAAATC ATAATCTACT CCGTCATTTA CAAATTCTAA ATGTATTTCC TTTAACGTAG
   122701 TCGAATCATT ATGTTTTATA GTTAAAAAAC ACGCTCCAGA AGAGTTACTG TTAGCACATT
   122761 TTAATAATAA ATGTAATTTA ATACCGTTTA CAATACAACC TTCAGGTAAT GATGGAAGAG
   122821 TAAAATTATA TGTACATTTT CTAGTTCTAT TCCTTCTTAA TGTACATCTG GCGACTGTAG
   122881 TTAAATCATC GTCGTAAGCA TTCTCCATAG GATAATCACT CGAGTCCCAG CCACCAGCAT
   122941 CATACCCACT AGGCTTTACT TTTAATACAG TCATTTACTT ACCTCCTATT CATCATTAGT
   123001 TATTAGATAT AAAACATTAG AATCTTTTGT CTCTAATGCA TTATATTGGG ATTGTGTCAT
   123061 TGTAACGACA GATAAATTGC TTAATCTATT ATTAAGAGAT GTCTCACTAA CTAATCCATC
   123121 AATTGAAGGC ACGTCTGAAG CTTTAGCATA TATAGTATCT AATACATTTG TTTTATATGA
   123181 AATCAGCGCT TTTCTTATTG CGTCTAGAGT TTGTGTCTTT GTAAGCATTA CATCACTCCC
   123241 TTATATATTA AAATACTTGT ATATCTCCCA AATAAACCTT ATATACAATA TTTTCACCAA
   123301 AATACATTTT TTTAACATTA GTATTGTTTA TTATCATGCG TTTTTTATTT TTCTCTTTTA
   123361 CAGTTTCGGT ATATTCATAT TCAATTGTAT ATAATAAGTT ACTAAAAGTA GCAGTACCTG
   123421 AACCCCAACG ACTACTACCT TTTGCAGTTG CAGTTACAGA AGTTGTTGTA CCTTTGGTAC
   123481 CTAAATCTAT ACTGAATGCT GTACCAGATG TAACAGTAGT TCCATTAACT GTAAGAGTAA
   123541 CTGAACCATA AGATGATGAA CCTGTCATTG TACCTGTTAA TGTACAAGAT AATATTGTAG
   123601 CATTGTCAGG TAAAGTAGGA GTAGTCCATG ATATAGTACC AGATCTTTGT GTTGTACCAC
   123661 TAAAGCTTAT ACTAGATGCA GTAGGTGTAG CTGTTGCAGT ACCTGTCTTA GTTATTGTTG
   123721 CCATATAACA TCACTCTCCT AGCTACATTT AAATGCTAAG TTCTTCATCT TAATAGTTAC
   123781 TGGATAAGTA CCACTGTATT TAGAACCAGA TGAGTTAAAT TGTACAGCAG TATTTTCAGA
   123841 TGCATCGTAA TATGGTTCTA TACCAGTTTC TATTCCGTAA TAACCACCAT TTTGGTAGAA
   123901 ACCTAGACCC ATCTTATTAG ATGTTGAAGG TTCAGGATCG TATATAACAT CTTCAACATA
   123961 TACTTCTACT CTAGAAGTAG ATGAAGTCAT ATTACTTGTT TGTACCCAGA ATTTTTGAGA
   124021 ACCTGCTGTA AATGTTACAG ATATATAACC ATCATCAGTA GTAGTTGCTG CAGATTGAGT
   124081 AGTAGTAGCA CCTGTATCTG TTCTTACTGT AAAGTTATCT GCTGTTGCTG CAACATAACC
   124141 ATCAGGTATA CTAGAAGTAC CACTGCCACC ACCAGAAGAA CCTCCACTAT CATGATTTAT
   124201 ATCTGTATAT AATCTATATT GAGCTATAGG TATATATTTA TCTGTTTTAA AGTTTATACC
   124261 TCTTATATCT ATATAATCAG CATAAACATC TATTATTGCC CCTTCTGATT CTAATGGTTT
   124321 TTCTACTCTA GTTGTACCAT CTGAATCAAT AGGAACTGCA CAACTTGGTA TATGTACGCA
   124381 CCAACCACAA TTATTTCTAT ACACATTTGC TCTAGATTGA TATTTTTGTA AATACCATTT
   124441 CCAGTGACTA TGACCACTAA ACCAGTATGT ATTTTTATAA GTATCGCATA AACCTTGAAT
   124501 TCTAGTTAAT TGAGAACCGC CAAGCCAGTT ACCACTAGGA TAAATACTGT TTAAATTACC
   124561 AGCTCTACTT GGGAAAAATA AATGTGTTAT TATAAAACAT CTATCGTTTT GATATTCTTG
   124621 TAATTTGCTT TCTAACCAAT CTATATCTGT AGTAACATAT GGAGTACCAG AATCTCCGAA
   124681 GTCCCATTTA TTCATACCAA AGAATAAGAA GTGATCTGTA CCTTGTGTTA TTTCAAAACA
   124741 TCTATCGTGG TTACCAGTAT ATTGTTTCCA TGTATCTAAT GATAATCCAC TAGTTCCTTG
   124801 ACCACAATCA TGATTTCCTG TAGTAGTATA AACAGGGGTA TCAGGAGATT TAGCATTTAC
   124861 ATTATTTTGA TATATTGCAA ATTCAGTAGC TGTACCATTT TGAGATATAT CTCCACATAT
   124921 AACAGTAAAA CTAACAGATT GTTTGTTGTT AAAATAATCT AATGCATGTT GTAAATCTTC
   124981 TGTACTTTCT GAAGTTTGGT CTTGTTGGTT ATGTACGTCA GATAATATAC CAAATCTATA
   125041 TAATCTTTCC CCGTAGTCTG GTTTAAAATC ACCTAATGAT ATTTCTCCGA CCCTTTCTCC
   125101 GTTTGAATCA TAAACTCCTA TTTTTTTGGC TGTATAAGGA GCTACGTTTT GTTTTATTAA
   125161 GTCTGAATAA GTAGCCATTA TTGCACCTCC AATGTTGTTA TTTCATCGAA ACCATCTAAT
   125221 GGTTGATTGT TTTCATCTTC ATATTTAAGT GTATAAGTAC CTGCTGGTAA ATCATCACTT
   125281 AATGTTATAT CATTACTTGA AGTATCTATA TCACCTGCAT TAGTAGTTGT TATTAGATAT
   125341 AATGTATTAG CATCTTTTGT TTCTAATGCG TCATAATCAG ATTGAGATAT AGTTACTATA
   125401 TTTATGCCAG ATGTAGAGCC ACCACTTGAA CCAGTATTGC TATCCCATTG TGCTACTTTT
   125461 TCTGCTGTTA TTGTATCTAA TACTTCTTTA TTGTCATGAG TATGAAGATC TGTAGTTTTA
   125521 GCGTATCCAT CTAATGATTG ATGTTCAGTC AAGAAATTAC TATCATTAGT TAGCTCTGAA
   125581 GTCTTAGTAG GAACAGTTAT TGAAGCTTTA GCATTATCTA CGTACTTTTT AGTAGCAGGT
   125641 TCATAATCCA ATGTTGGAGT AAAACCTATA TTATTATTTT TAGTTAAATA ATATACTGTT
   125701 TTTTCAGTAT GAGCGTCTTC AGTATCAGTT TTAAAATAAG CTGTATAACA AGTTCCTTCT
   125761 ATCATAACTT CAATTCTACT ATCATCTTTA TAACCAGTAT AAATAAATTT ACCATGAGGA
   125821 TTGATTGAAA GAAAAAATCC ACTAAAAGAG CCGCTAAGTT TTTCGTATCC TAAATATAAA
   125881 AAATCAGCAT CTTTTGGTGC TACATAAATA GTATGAGCTT TTAATTCAGC AACATTTGTA
   125941 GCACAATTTT TATCATAATT AACAGGCAAT GTTTCGATTG AAGGCATATC GACCCATTTA
   126001 TAATCAAAAT CCGTATCACT ATTTTTAGCT AATAATTTAT TTGTTTCTCC GCCTTTTATA
   126061 TTAGAAACGA TTGATTTTAC GTTCGTATCA ATATACTCAA AAGATTCTAA TATGCCGTTA
   126121 GAATTTATTT TAGCAGCTTT ACCAGTTCTA TATTCAGTAA TTAATTTACT TCCATCATCT
   126181 TGTAAATCTG AATAACATAG ACCGTATATT GTTGTAATGT CTCCATTACT ATCTGGTATT
   126241 TGAGCATCTC CTGCAATGAA TACTAAATTA TGTTCAGGTA ATAATGGGAA TAAAGCAGAA
   126301 CCAGTTTTAT TCTCGTCATT TATAAGTATT ATTGGCAAAG CTTTAGAATC TACATATTCT
   126361 GTTTTTGCAT AAACATTATC TAAGACATTG GTTTTATATA AGCTTAATGT CTTTTTAATT
   126421 GTATCTAAAG TCTGTTTCTT TGTAAGCATT GTATCACTCC TTATAAGATA ATTTCTTCAT
   126481 TAACTATGAA GTTAAATTCA ATACCGTTTA AGCTTAAGTA TTCTTTATCG TCGTTCGCGA
   126541 CGTTCTTCTT AACAAGAGGA ATTTTAGCAT ACAATTTATT AGTGTTCTTA GATATTCTAT
   126601 TAATAGAAGC TTCTGATGAA GTATAAACTC TACCAGTTAA TGTATTATTA GAATAATTAG
   126661 TATAAAGTTC TATGTCGTAC ATATCACATG TAGTTTTAAA CTTACCATTA GCAGTATATA
   126721 AAACTATATC ATTGTAGATA TATTCAATAA AGTCATCAGC TATTATAGGA ACTATTACAA
   126781 AAGAAGTGTC TGCTAGGAAA TCAGCTTCCA TAAAGTATAT ATGTTTTAAA CCGAAAGGAT
   126841 ACACAGATAT GTTATTTACT TCTGTAGAGA AATTGATTTT GAAAGTCATA ACGACTTTAG
   126901 AGAATTTTAC TTTCTTGTCA AGTATGATTC TAGTTTTACC AATATTGTCA AATCCTTGAA
   126961 CTGTAGTAAT TGGTGTACTA GATAAATTAC CTGTAGTGTC AAGTGCATAA CATTCTAAAG
   127021 AAGTAAGGCT ATATGCTCCT TTTATATATG GATCTATTTC TATAACATTA AATCTTGAAG
   127081 TACCAAGAGC TAATGAATTA TCAAGCTCGT ATGATATAGT TATTGTATCT ATATTCAATT
   127141 CATCAAATAC TATTTCTTTA TCTATTAAAG AATCAGATTT TAATAAATTG ATATATTCCT
   127201 CATTTTCAAT ATCATTTACC TTACAAGTCA TAGACTGTTT AAACATTATG TTTGATATAG
   127261 TACCTGATGC TACCTTTAAA TTAAATATAT CGACAGGATC ATTCTTGAAT TTAGGATGAA
   127321 CCATGCAACC ATATTTATTA TATATACCAG CTAATTCATT AGATGTGAAA TTAACTATGT
   127381 TTTGATTAGA TACTACACCA GCATTAATAC TATCTAGTTT CTGGTCTATA AACTCGTCGG
   127441 CATAATTTTT TATCATAAGC TTTTTATTTA TATCATTTTT CATGTTCTGA ATAAGTATTA
   127501 AAGCTTCATC TTGTTTTTTC TTTACATCTT CAAATATTTG ATTTAGTTCT TGTGAACTCA
   127561 TTTTATTTAT CACTATTAAT CACCTCTATT AAGGATTAGT GTTTCGTATA TCATATCAGA
   127621 TCTTCCACCA TCTCCAATTG TTTTATTATA TATGTCATTA ACTTCATTGT TTAAATCATA
   127681 CAAGGTCTTC CATGTAGCAG TATTATTAAT ATCATGTATA AAATCATTAA CCATATTGCT
   127741 ATATTGAAGA ACATTTAAGA CGTATTTATC GTATTCATAT GGTCCTCTAT ATCTAAAATT
   127801 ATAAAATATC ATATGAGTCC TCCTTTCTAA TCTAATTGTT TAATACATAC GCTGTTAATA
   127861 AGTTTTGCTA CATCCTTTAT TGATTTTATA TACATCTTAA AATTATAATT TATTAGATTG
   127921 CTCTTGACAT ATTCTCTTAT CTCAAAATCT TCTATATCTC TATTACCTGT ATAGAGTAAA
   127981 GTATTAGGTG TATTTGGTAT GCCATCTTCA GCCACGGCCC AAATTTCTCC TTTGTCATTT
   128041 GACTTTTTGA AATAACATGC AAAGCCTGCA GGAACATCTA GAAATACCTT TCTTATTTTA
   128101 ACGTCAGAAG ATACATAGCC GTCTACTATA GAGAAATTAC AATGATTAGG CTTTTGATTA
   128161 AAATTATATT CTAATAAATC CCCATCTATA TAATAGAATT GTATATAGCA AGCCTTCTCT
   128221 GCTATGAATT GATTAGTATC ATAAGCAAAA TCTCTTATTA TAGTAGTAGA GTTATCCTTA
   128281 TAAGTTACTT GCATTTTATC AACGCCGCCA AGTATTTTAT AATCATTAAC AGGATCAGTA
   128341 GCTAGATTGA CACTTATGTT ACCATTAACT ATTGTTCCAG CTGATAATAC CATTTTGTAT
   128401 TTATTGCATC CCATTTCTCC TGGAACTGTG TAAGTATTGT CATTATAGTT ATAAGGCAAA
   128461 GCATCGAAAG AATATTTGTT TTGTTCATCG TTAGTAGCTG TTAATTTAAA AGATACTTTA
   128521 TTCGCTTCTA TATTTTCTAC GTCTGCAAAC AATGCTATCT CAGAACCTTG AATTAAATTC
   128581 AATTCTCCAA AATCTACTAT TGTATATTCA TCATCAGTAG ATATATTCCA GTTACCTGCT
   128641 CTGAAGAATA TAGTATTACC AAATACTGTA CGAGCCATCT CTTCATTACA GCGTGCTTCG
   128701 AGCTCTTTAG CTGTACTTTC TAAGTCAGCA ATGTGTGTTT CTATATATAA TCTAAGATCG
   128761 TTATAATCTT TAATAAGTAT ATCTTGTAAA ACACTGTATA ATATTTCTAA GTCTTTATAG
   128821 ATACATTCAA ACATATAATT GATTTCTTTG GTGTTAAACA GAGAGCCTTC TTTAGACATA
   128881 TATGTTTCAA ATAATGCACT GCGATAATCT ATATCTTCTA GTGCAGCTAC TATTTCATCA
   128941 TTAGAAGGAT AATATCCTTG TCGTATAAAT GATTTAATTA CTTCTTCTTT ATAGTATTGA
   129001 AGTTTTAACA TCATATCTTT ATATAAGTCA GCGTCTTTTA CTTCTATTGC CATTATACTT
   129061 CACCTCCTAA TAATACTTTT ACGTTATTGA TATATGGAGT TAGGTTCTTA GCAGATTTTA
   129121 TCTTAACAGT TAATATTACT GAATTGATAA CTTCATCAGT AAGTTCAGTA TATTCTGTTT
   129181 TTGATTTGCC TTTAGAATAA CGTATAACCT TTACGCCGTC TAACTCACTA TTAATTGGTT
   129241 GTACTTCATA ATCTATACCA TTTACAGTTA GTGTAAACTC TACGCTATCA TCTGATAATT
   129301 GTGAAGGTAT ATATACGTTA GCGAATACAC TAACAGCATA TACATCATCT GTACCATCTA
   129361 CTAGATTATC TGTTGTAAAA TAAGAAGTAT TGATATATTG ATTAGAATAA GAATATAAAT
   129421 CATTTATCTT AATTACATGA CGTTTAGCAC TTTGAATAAA AGTAGTTTCA GTCTTAGTAT
   129481 CATTTACTTC ATCTTCATTA AATGTTTCGT CTTTAAACAT AGTACGCTCA TATGCAATAG
   129541 TATCGTTATT AGAACTATTA GATTGTAATG TTAGCTTAAC GAAATAACAG TTAGGTACAG
   129601 ATATTAAACT AGAACCATAT ATGTATCCTG TGTTTTCATA GCTATCTAAT TTATCAAATG
   129661 TTATGTCTGG TATAGTTGCT GCTGTATAAT TTACTCCATC ATTAGAATAT TGAAGTCCTA
   129721 TTACCTTTGT GCTATCTATC GGAGTCATTA TTTGTAGTTC ATTCATTTTA GTTGATGAGC
   129781 TCATAGTTAT AGTGCATTTA GCTTCTTCAC TATCTGTATA GAAATCATGT ATTAAATATT
   129841 GTTCAGTAGT TGAAGCTGTT ATTCTCTGAT ACTCCCAATA AGAATTAATA GAGTTATCAG
   129901 ATAAAGATTT TCTATCAGCA GTATTTATAG AATACTGTAC GTATGTGCCA TTAAGATATA
   129961 CATATGGATT TCCTTCGTTT CCATTGCCTA CTACATCGTT AATATATAAT GTATTTTTCT
   130021 TATAGCTCTT AATATAAGAT AAGAATGAAT TATCAGTATA ACTATATTGT CCAGTTGAAT
   130081 TCTTATCGTT TATAGTAATG ACTTTATCAA AGTCTGTGTA TTTATTGCAT AGCATTTTAA
   130141 TATCTTGTAT ACGTTCTTTT TCAGCCAGTA TTTTATCTTT AACTAAATCT AGTCTAGTAA
   130201 TAGTATCTGA CAATAGAGTA GAAACTGCAT TACCTTTATC TATTAATAGA TTATCTATTT
   130261 TATCTATATC GCTTTTAATA TCTTGTAAAG CAGTATTAAT TCTAAAATCT TCTCCTTCTT
   130321 CGGGATGAAT ATATAATTGT TCATATTTAG GAGTGTAGTC TGATAAAAGA AGTGATCTTT
   130381 TTTCGTCTAA TATAGATTTG TCCATAATGT ATTCCCTCCA TATTTATTAA CTGATATTGA
   130441 TTTAATATAA GGGATAGCAT CTATTTGATC TCCATAAGTT CTTATAATTG CTTTAACCCT
   130501 TATAGTATTG TTTAGAGGAG TATAGTTATA ATACTCACTT AAAGGTTGAT AATCTGCAGA
   130561 ATATCTGCCA TCATATGAAG TCTTAGCATC TTCTAATGAT ATATTTACAT TTAATCCGTC
   130621 TTTCTTGATT TGTCGTAAAC CATCACTATG TAAATCATCA TCTACTGTGA AACGCAAATC
   130681 TGTATCAGGG AATATCATTT CATCTGTAAT TATCTTAGTG CCTACAGGTA CAATACTTTT
   130741 ATCTACATCC CCATCTACAA TATAATATTC TACTCCGCAT CCTGATACTA TACTGTCATC
   130801 TACAGCTAGT TGTACATATT CATTAGATGA AAAGTCACCT ATGCTAATAG GATCTGACAA
   130861 GAAATAGCCA TCTTCATATA GCTCTACTCT GTTAACTTTT AATGAATCTA GCCCAAAATT
   130921 ATATACATAC ATATCTACTT TCTCTACTTG TTTAGCTGTT TTATAAGATT TAGTAACTGT
   130981 GTTACCACTA GAATTAATTT CTGTACGAGA CAATATTATA TCAGTATCTA GTTTAGTATC
   131041 TGCAACAACA GTAGGATATT CCGCGCTTCT AACAAAGTCC CAGGCATTCA TAGACAAAGC
   131101 TTCTTTATCT AATTCGTATG TAATTGTATT GTATTTATTA CATCTCATAT CAAATTTAAC
   131161 ATGTGTAACT ATACGAGACT CTGGTTCTAT TCCTGTTATT AAATCTCCTG CATATTCCTC
   131221 TATGCCATTT ACGTAAACGT ATCTTATGTT TTCTATATAA CAATTTACAG GAGTTATTTC
   131281 AAGTTCATTA ATCTCACTCG GTTCAGCAAG CGCTACTGTC ATTGTTTGCA CTAAATCACC
   131341 TTCAACAGGT TTTTGTTCCA GATACAATGT TGTATATTTA TTGCTGCCAT CGAAATCAGC
   131401 TAAATTACTG TCAAATGGAA CTTGATCGCA TTTTGAAGTT ACAGAATTTA TTTTATATGT
   131461 TTGATTAACG TAATTGTTAA GAGTTATAAT ATCGCATTTC TTATTATCAG AAGTTGTGCT
   131521 TTCACGTACT TTACAAGGTT TGATTTTATA ATCCTTGTTT CTATCAGGAA TATCTATTAC
   131581 ACCTTCTACG AATGGAACTT CGTATTGCAC ATATCCTAGA TTACGACTTA TGTTGCTTAT
   131641 ATCTTCAATA GACTTTATCA TACTATTTAT ATCTGTAGTA TATTCATTTA TCTTAAGCTC
   131701 TGCAAAAGTT TTAGCATATT CTATAGCGTC TTCTAAATAA CGTGTTTTCT CGTATAGTGA
   131761 ATTAAGATTA GATTCTATAG TAGAAAATGT ATTATTCATT TTTTCACTGT CCATGATTTC
   131821 ATCTTGTAGC TGGATTTCAG AATCAATTTC TTGATTTATT TGTTCTAAGT TATAGTCAAA
   131881 ATCAATAGAA TCTTTTAACA TATGCATACC TCCTTATCTA TTTTCTTATT ACCAAAAAGA
   131941 CGAGGATAAA TCCTCGTCTT ATAATTCTGT ATCTATATTA ACAAGGTCGA ACTAGACATA
   132001 ATACTTTATG AACTCCACGT TGCTTTGAAG TTTCTAATGC TCTACCTATA ACAATTCCTC
   132061 CTTCATATAA AGTACCTGCT CCTGGTACAT CTGATACGCT AATTGCAGAA CCTATATAAG
   132121 CAGAACCATC TACTTTAACA TGTACTTTAC CGACTAAAGC TACAGCAACT TTTTCACCGC
   132181 TTAGTATTTC AGCTTCTGTT GCCCCATAAC ATGCTGCATA TTCGTCAGTT ATTACTCCGA
   132241 CAGTTGCTGC TGCAAATCCA TTATGCATAC CAGCTTTATA AACCTTACCA TTTTCTCTTA
   132301 GTTCTACTAT ATCGCCTGGT TCTAATTCTT CACCTGGTAT ATAACCTTCG GCTATATCTG
   132361 CATATGCCAT ATTATAAACT CTAGCACCTT CTATATTACC AGCTGCATAT ATATGACCTG
   132421 ATACATATAA ATCTGTATCT TGTTTTTCGC CATCTACAGT TCTTTTTATT TGTACCATAT
   132481 GATTATGAGC TGTGCCATAA TTTATTTTAT AATCAGGATT ACTGTTTTCA TATATAACTG
   132541 CGTCATTAAC TTTACCAAAT ACATCTGGTG CAAGTTTTTC TAGAGTGACG CATTCGTCAT
   132601 GAAGATCTTC TGTAATTATA GTTTCATTTT CTATACATTC ACTATTGATT GCACCTTGTT
   132661 TTATATTGTT TGCTGTAATA GTATTGTCTG CTATCTTTTC TGAAGTAACT GCTCCATCTG
   132721 CAAGTTTAGG AGTTGTAACT GAACCATCTT GTAATTTAGC TGTGCTAACA GATAGGTCTT
   132781 TAAGGTTTAT TGTTTCTATT GCTCCGTCAG CTATATTAGA GCTAAGTATA GTCTTATCTG
   132841 CTATATTAGT ATTAGTTATT GTTTTATCAG CTATCTTCTC AGTAGTAACA GCATGAGTTC
[truncated: 164,223 more chars]
