# Supplementary material for: Clades of huge phages from across Earth’s ecosystems
Source: Nature. 2020 Feb 12;578(7795):425–31. doi: 10.1038/s41586-020-2007-4 (PMC7162821; doi:10.1038/s41586-020-2007-4)
Supplement: Supplementary file 6 — Genbank files for all genome. [file 41586_2020_2007_MOESM6_ESM.zip › genbank_genomes_SD-4/GWD2_PHAGE_CIR_40_276.gbk]

LOCUS       gwd2_scaffold_22_prodigal-single     225085 bp    DNA     linear   BCT NOV-13-2019
DEFINITION  gwd2_scaffold_22_prodigal-single, contig.
ACCESSION   gwd2_scaffold_22_prodigal-single
VERSION     gwd2_scaffold_22_prodigal-single.1  GI:
KEYWORDS    .
SOURCE      GWD2_PHAGE_CIR_40_276
  ORGANISM  GWD2_PHAGE_CIR_40_276
            .
COMMENT     Data sourced from ggkbase. For additional details see
            http://ggkbase.berkeley.edu/organisms/404954
FEATURES             Location/Qualifiers
     source          1..225085
                     /organism="GWD2_PHAGE_CIR_40_276"
                     /mol_type="genomic DNA"
     gene            complement(47..1192)
                     /locus_tag="gwd2_scaffold_22_prodigal-single_1"
     CDS             complement(47..1192)
                     /product="Virion structural protein n=1 Tax=Bacillus phage
                     0305phi8-36 RepID=A7KUU1_9CAUD"
                     /codon_start=1
                     /transl_table=11
                     /translation="MALDNERFKRFERHIDNVNEVISAEDVNALGEMLEQEEKQRFAL
                     QDSDFSSKALFTMQNHVEANSLWLDEFADNSKLDTVKTELYLSPEDSSITFNLTDIEV
                     TAWVYSKPYNIRDGANVQKFMLMVNEYKPTGSQIVYDISNNNVNWYPINANEGTLMTV
                     PVGGTKICIRARMTRQKSTIFPRIDAWGVIFVNPRANQIDIDPGDDPVDPGVTPTVTV
                     HHQDLLDIKPDDHHSMAHKHNGNDGSGTVSHKSLTDIGQDDHHSMIHHHGGLEGYNEK
                     IDLATEVKGNLGIENMPLSLIFGIPGLNELDYNNAGRVIGVRGPEEDIYLVYDIAGNL
                     DQAVTIKLGIASIETLIRTEGRLTGIDKRIKDAVEAEVQEIISRSRS*"
                     /db_xref="UniRef100_A7KUU1"
                     /db_xref="A7KUU1_9CAUD"
     gene            complement(1205..2398)
                     /locus_tag="gwd2_scaffold_22_prodigal-single_2"
     CDS             complement(1205..2398)
                     /product="Virion structural protein n=1 Tax=Bacillus phage
                     0305phi8-36 RepID=A7KUU0_9CAUD"
                     /codon_start=1
                     /transl_table=11
                     /translation="VKLHRIRLTFNRNLDSQTTRYRIYRADHTDVQRTDVMIMEVAQI
                     REINPIEVINEKLTMITQSIYAFKYEQIYMDESHPVIIYFDGRDAMYETGYMIDFELG
                     QIQFDEPTNKLVTADYYFDGIEVLDDDRDQAGVKYIGPIAKDYSIPDPPWDVALTVED
                     SIVLTYKPGALFGRNYYYKAVALDDVGHFSNLSTEASVYIMTGLPKYPYIIESSKDHG
                     TSWIMSGRTSELKYTEYGLDRVPPDNIANFNSVVELKHNLSTANVKLTWDQVTDSHPG
                     VESPMYRVRMATESGAISLPSVMVGPVFVKTEIDKIVVRRRFYDGSIPSFDGTDSETI
                     IVLNSLSTTYTDIVTDNSEYIYSIFAVDRAGNISTGTTLRVDVGDATAPYTPDIILSP
                     VDLIF*"
                     /db_xref="UniRef100_A7KUU0"
                     /db_xref="A7KUU0_9CAUD"
     gene            complement(2395..3546)
                     /locus_tag="gwd2_scaffold_22_prodigal-single_3"
     CDS             complement(2395..3546)
                     /product="hypothetical protein"
                     /codon_start=1
                     /transl_table=11
                     /translation="VANRNKVLVDYNDYFESLVYAIYRQDDNDEMILIAEMDESLVEK
                     VVSQTKNDILVQDFQVSMLFTVDRIYLLDPPPKVYVDDVLIDNLNISFMPLEKSIMFS
                     GIPIYVNTTQVIKMDYSHTSYKFIDDALYQEGITYLGPTVTAAPKPVINRVDIREDLS
                     AKIIDDTDLFSVGYTYQIKAINTLNDQAFSHKHEIHLTFDPVKWILEGTMDDIVWTTR
                     LIVTDPELLIDPIPTGDKPCFTEEIQVIPTTSTTADLVIPNPWYAATPNRRVYSYRLI
                     LEDSAGAVSVPSDPTNRLINTIYIENKSLKVRRYVNVSEASSYDGLDAVDVHTITIDD
                     VDVLAPHITLVDDHLSPNTDFGWTFFLTDIKDVISDGVFVQAATGGDTA*"
     gene            complement(3549..6152)
                     /locus_tag="gwd2_scaffold_22_prodigal-single_4"
     CDS             complement(3549..6152)
                     /product="Virion structural protein n=1 Tax=Bacillus phage
                     0305phi8-36 RepID=A7KUT8_9CAUD"
                     /codon_start=1
                     /transl_table=11
                     /translation="LFNPTKSHISNIDNQSNQYKLRIGSRVPEDAANLAYSFCNPLNS
                     LECVRIADTSSLIPENIISDSLHNIELWPDNTHMLNDLNGLPDINSQTFLITDVFQDG
                     NPLYYGHILKYPIVDKVGPDTYGFYLGKGITIIDKNNQRPNAKYKIALIKFKSDIDNI
                     YKVMIYTDFQTDASDNIKVIYNGVTVDSNNFIIPYAGYVENLNPQPAFECVSDIDQLT
                     DPENTNAPIYVKTNSKQAGSTRAYVTKTAVSDTRNPVYFKYRVFVKVTSAGLDYYFST
                     PWSSDSVLNEASLIEEDYASYHDGRKFLSNKTAFDLVNPYITIPANQITSRIYSVEYV
                     KTDDRDIELTISADGNNPVLAKTDSDTGILNLPADFITKTLNIDQPVDIQIVAVKDAT
                     QIVVQTITSYVNNSEGSKVVTTLSVSNFTQSVDSSYELRVVSLNNLVDVRLVKNINIV
                     NGNGENQTSYNNILIGGYKVVILTNYVEHVFLPTYSLSLNDKRQIKVLNSVENSSIES
                     WYPRIRSGRFERTVIENGIYTIYMYSIPEYFRQSFSETYGMPYREVVSEVPVITGDRT
                     IKLRYAPLYVKVDENHIPINLEVKVNSALMPISNWNLANGSIELMASVRSSDRITVNY
                     VYEENNYTYRGFWDEINQHFWSLDLNPGHGHYITTYDSETREFRTQSSFLLINQIIYI
                     YLRPSARLLENTTKGLDIIYGSFNKNPLFHSFVELDEPNLLLIGKIHVRPNSIYDSIK
                     VTDTRSRGGGLKEEIGDVLIKKFNVQANFYWDISFWDGEPYPENAVLIIKLPRSILID
                     FGGRFAKQEIEAAVEKYIAYGTFYIIEYLNEPDELIGIPKNLYATAVEVDEIINKDVP
                     IPDFKLEVEVI*"
                     /db_xref="UniRef100_A7KUT8"
                     /db_xref="A7KUT8_9CAUD"
                     /db_xref="csr:Cspa_135p00400"
     gene            complement(6145..14247)
                     /locus_tag="gwd2_scaffold_22_prodigal-single_5"
     CDS             complement(6145..14247)
                     /product="Virion structural protein n=1 Tax=Bacillus phage
                     0305phi8-36 RepID=A7KUT7_9CAUD"
                     /codon_start=1
                     /transl_table=11
                     /translation="MDFQYKLKSTCKLFVTTTTSGTTVFNGWTKFDRSKSRPGKWKLN
                     DNGAVECTSDDHLMSGYINSANTKTDYRFGITFTLPTVIGEFVGLVFRYTDISSPYYY
                     LAWDGGGNNFPRSLKLYKYYGGKLLSLVEVDPSAPWPVHTTHRLDAQILGNRIMIIKD
                     GILILDFTDKSNPITTGTYGFTCEGTSVVISSVNEGNLLDVNLEITLDSDIDYTNKNL
                     NTAKLLNSSKVSALMSASITEYTTRNRAAKSDMTILYYEVVSLNPNIYVFMNKNTPVI
                     KSESSEDLIYGYLTNVPDAPKDPTELTVSLLNGQIIWLWKDNATNEDGYQMFNSDTGA
                     MVQTFPAGTREFREDVVAQGTITRNVAAYNIGGMSAHSNDASITLVLIPKGPTKLTVE
                     LVDNHIVWTWVDNADDETGYTLFDENGVEIATMTSNMTEYREIAVEGVFTRNVAAFNK
                     YGFSSHSNNATITVKFDPPPPPPEPPKPEFNVHVPLEIVDFNVVINPKNRSLLIYWKP
                     NKDIADTTSDKWSPDTYRIYDAGDKLLTETTNTYYKSSVYVPGNIIDWTLHGYNIAGE
                     SDPTELMISFPEDDEIIDFPRTPSNLAGSISGFDITLRWDYPSDEDINAFNIYNDTGD
                     IIDIAKAGDRVIDLKVTDYDRLYTFYITAVRGVYESNWSNTVDLKTDPRPVIIITPPV
                     EPDNYPAKIEPFELEGTDTYKAFKSGIGDGLDLLVNVDAAADPNELFTYDVQLKGYRK
                     SIIQAYPKRTFNFKFTAVGNEHRLIYTGDLTGILRMYPKENLDFDINAKAFYPLQVNA
                     TLTATFKPYTQTPIDFNYTITANCQGNVKTGFTNDKFDKTLGPGGPAIFGQTGGAGFV
                     FDNVNNYIKTTRNGSSDLYWPSICEAYTNLDLKCNFMVDKAADSDDDLIGIAFRIKDK
                     FNYYALQWNNKGYTEFDFNKHHLQLWKVVNNVPSLVYAFPNSVGWTWNVWYPFRLQLN
                     GNNFTITLNNITYTCSDPNSTFMEGSFGPWAMSQGGAIWKDWTVDNVKYFTTSKTLTN
                     SITDVNNSVPTNKQLTSDPLNSIMNSDIESKRIAEGFAVTDWIVLNYGIQSNTSGVTV
                     YSNNNTTGGDVARGYTSLSTLTLGTVDDTVSKGPDPYIISDDNSMLLTNTPVSTIMQS
                     TIEAYRVSKGYTSIGSITYTASTTSPDTSVNIINNTSLYGQNSTVSYSGSKNYKNSIF
                     SDHEEISIDTINGITLTNSLGEVYLGTEASISYSIQRNDASRSLIRLNGLNILAKGSN
                     TYTDISLSDSVDGKNPVYRYIQEVGAPAGIEAHCVLIKTGGDSNTYYYWDDGSDVHAD
                     GAYTPMTLFSTVQFATGANPKEIILPWSGETDWLEGTLNGKLPLLKNGDGLRNFIIPI
                     LMDIIDNVTEIVYTVEKNDPDVKLTIFEEIGNTTSIPGNIATFSYNTMSPVTIMIPWY
                     GVKNTSAIYKVNSLEPKRISDKYVSPKGEGSIKNDITWDSGITDYCLVITSNNPNVSV
                     KLIRIPDDYVTSEDFIDIELIAEIVNPTQTGWSPMIHNGYYYLNQAENFLYSEPIVRG
                     RPESENVIRTIDFSYTLIGIAERVYPAMDVGIFDNILNDFVLGTQTNLIIGNDLRLAG
                     NTPGSYTSSEHILNHQPDVVDPIVIDSICNDGSSVDIYYMNKFGEWCSINSTEVPGDV
                     GINIRYKINLNPGSRQETYDSEYLVSASNMTGGINTSNASGSLEILNTDLLEGTYTSQ
                     PINLGTQITSLGGLTLNYNNNGGIVDVYTVTSNSPDGPWDGTSEPLVPCTGIIMSVIK
                     QYLCFVLKLKSSKKDGVITPSVTINSQTPYITSPVINAGHVVQWNTFTVDAIMPFAGG
                     DINVSTRSAHTESELSLASSLGSSNNTIMSEPNPFLVFDLSLIPGRSADYDKYISQPV
                     DTDFQSSPLGTNVTSNVVSKTITLTNPKLDGEYQSKVIDFTRDIVSFYPIELNQGQDD
                     NIQIETQSSSDGVIWSPRIPLTSTYDIQSPEYRYLRYFAKMSHIETDASTTYSETNLS
                     YGALMDNVSTDDISISLIDVSRVGYLISGVKDLGVDVHSFDEITYSKTLTIDEPFISL
                     QSPMGTMENPEVLTDPLDHILHFSYKYSGRDIIKLYTTTSDDIGGPWPEWDLVTNNTI
                     VSSPKRYIKFLIEMESPSELQGLVVGNININYKVINFSSPTLSSIKMGAVVHDEVYPY
                     VKSIKLNGVDSYTNISPLVQSVKLVPKLYNILSVTPIVNSIQWGVYINTYSLEERFNV
                     KEMAHLAADTNYYRINDLTAAEIIQNYISLNQIDTTNLNITGYSYNCGVYGVNIVIDP
                     VTYVITAQTTDTSIDEVMQQVRIRVEDWLAQITPIPQQGCPIVVTNVLGDPMTHVNFL
                     DEFNNVTLTNTEILIYSNSQVIPLGHRDIDPDSILLTIDDAPIDGYVLDSTLYLGHEY
                     DPGTRITLKYNVLNSFIVDYNYDLEDDYALISFYSPILDDTGEIKVRAEVSKDSAYYV
                     ATELNLNPLKNPMNTGFIYLVDDILPSVKLDVTFNPNMINANGYDKLTINVVSLDKFG
                     NPVVDDEIKFSLKQNGSPVNLLASNYATTNQYGCATTILMSNTTPSDLALEVTNLSSG
                     VIGNYIIHQRLDVGKHKLSLNQVGNKITATLILETQEPGSAIPIIFSSEPVTGTEFSL
                     SKTLGMINAVGEDSTILSGDGIAKVTATIESLGLVESILSEVKPVV*"
                     /db_xref="UniRef100_A7KUT7"
                     /db_xref="A7KUT7_9CAUD"
     gene            complement(14252..15349)
                     /locus_tag="gwd2_scaffold_22_prodigal-single_6"
     CDS             complement(14252..15349)
                     /product="Low copy number virion structural protein n=1
                     Tax=Bacillus phage 0305phi8-36 RepID=A7KUT6_9CAUD"
                     /codon_start=1
                     /transl_table=11
                     /translation="MNKFAEITKKMMKELPSWFKMRKDPESTGAQFLNVIGLEYDDIV
                     YLLDYAYKNQYLKTADLSQVDIIYKAFLPAAISQDTLITYSAPPYPLEEAPSLQVLLT
                     GFNEDKLNYRQVFYNNPYYIDYLHNIIYVRDKYSGILRMSIKDASDTIVLEQDLELKL
                     HHIWNFFDEFGMLLRTPRIFGERNIDYKKRILDVFRHPANASRIGLCNGIARELGLTS
                     EVIWPDGGLSITLKEPRVSIDTIEVDGIPITQSELITDTSGRIVLRGNIDYRKQSRTI
                     TYVARLGIHELYNKTDTVLQSELFDQNGLATAKLQYFVDIITNSVPVMWDKFVWGDGF
                     WDIASPEMSGYGVIPSFTDADIRPWLKYSEV*"
                     /db_xref="UniRef100_A7KUT6"
                     /db_xref="A7KUT6_9CAUD"
                     /db_xref="csr:Cspa_135p00380"
     gene            complement(15447..16004)
                     /locus_tag="gwd2_scaffold_22_prodigal-single_7"
     CDS             complement(15447..16004)
                     /product="hypothetical protein"
                     /codon_start=1
                     /transl_table=11
                     /translation="MGIQRIPVRQVAATSDDYVDFGHQMIGMMEPYSKEFIAQGGEIT
                     VDTGHLYVPNTDQLKVFVNGILQQPAEGYIEVNTSTIQFTEELMFSDFVVIRIEGAGA
                     GTTFIPGDHIHIDMEIPVGAINDVNTLFYTSNIPLLRSTMLFINGILQSLNDDYTVDG
                     RFITFIEAPWIGDKILISYRALPPH*"
     gene            complement(16009..16494)
                     /locus_tag="gwd2_scaffold_22_prodigal-single_8"
     CDS             complement(16009..16494)
                     /product="Uncharacterized protein n=1 Tax=Bacillus cereus 
                     (strain G9842) RepID=B7IZK9_BACC2"
                     /codon_start=1
                     /transl_table=11
                     /translation="MRAGDILLVRGNGLASKLIKAITHSEYSHVALAISDTDIIEIDV
                     FKKVSIHPNSYLDYDLVHVYNLTDTQRDSVIAYALAQLDLQYDYIQLMGLLIEILFHA
                     RSYLNSKNRLICSELIDLAFLSQGVDLVPWKDPGNVTPEDIAESPIVIRSTRSHRSYW
                     R*"
                     /db_xref="UniRef100_B7IZK9"
                     /db_xref="A0A069DIE5_9BACL"
                     /db_xref="bcg:BCG9842_A0016"
                     /db_xref="B7IZK9_BACC2"
     gene            complement(16508..16936)
                     /locus_tag="gwd2_scaffold_22_prodigal-single_9"
     CDS             complement(16508..16936)
                     /product="Uncharacterized protein n=1 Tax=Bacillus cereus 
                     (strain G9842) RepID=B7IZK8_BACC2"
                     /codon_start=1
                     /transl_table=11
                     /translation="MAKETFSLISDEQQVLDSLTYKLKNNLITKADYNAMTVIEREQV
                     KSILFDIYSKNINPYPALSALEFGLFFLAKIFFKKDSGEELTMDEQAFYDHFKETVMN
                     HEVTLSLNDWYSSYFDQLNQSVEANRTEYKVKKAEITGSF*"
                     /db_xref="UniRef100_B7IZK8"
                     /db_xref="bcg:BCG9842_A0015"
                     /db_xref="B7IZK8_BACC2"
     gene            complement(16950..18722)
                     /locus_tag="gwd2_scaffold_22_prodigal-single_10"
     CDS             complement(16950..18722)
                     /product="Putative uncharacterized protein n=1 Tax
                     =Brevibacillus brevis (strain 47 / JCM 6285 / NBRC 100599)
                     RepID=C0ZKF8_BREBN"
                     /codon_start=1
                     /transl_table=11
                     /translation="MARTQRTDPALMQIGDYIPCRYTAPTSGVVGSFSELGTTTAPLI
                     PVASSATPDGSFNFIYVGDDFKRRKILIADRNIQHSISWDTLNTAGIASGSGLLINEQ
                     IRNITPVMTGNALPSPYVVSASSEYSALYGAWKAFNHINSIDADRWGTALTTSGWLKI
                     DLSINKLLSGYGIRTPSPVGTDEQMPKSWTFEGSNNNSDWTILDTRVSETGWTLSQLR
                     VYSLSTNVAYRYYRLNIASNNGAVLVGIGELEVYEPINFNTTVRLLTGGINSTDTDNE
                     WNKYIANSTLNNTITPGDNAIWNWSGFYGTCSTTTTASTSRSEMGNTSVNTWTFNGGG
                     SSYKGTDTGFRPVLIVESNETIKFLFQDSGDIKAYTTSWQVIGIAPVTDAMFINSGML
                     NLDAITNSILQELTSPRLLIQSPSAITNLALSVAKKPQLILANADIDLMYIQNVSFNI
                     TASQLGTGIVRIIASPDSGITWYTYQNDTWNVIDISNLDLISSNGIDPNQFNAISISA
                     WSSLALVNSDNHNTIRFGYYLEMNASNDIASTDVLVGTFDLRGSWDMALPGTDYTYGY
                     PLDNLMRVKLYNNGTYKITVADSY*"
                     /db_xref="UniRef100_C0ZKF8"
                     /db_xref="bbe:BBR47_06320"
                     /db_xref="C0ZKF8_BREBN"
     gene            complement(18757..19818)
                     /locus_tag="gwd2_scaffold_22_prodigal-single_11"
     CDS             complement(18757..19818)
                     /product="F5/8 type C domain-containing protein n=1 Tax
                     =Brevibacillus sp. BC25 RepID=J2H7J7_9BACL"
                     /codon_start=1
                     /transl_table=11
                     /translation="MANPATTGNLVSIITGAQIGDFIPCRYTAASNTAGIFSELGTCV
                     SSEIPVTGTATPDGLFNFIKVDKGLWIADRVVQAGISWDTLNAAKLIEGKHVATTNVA
                     YNGTAVASSFFSSSATYAPDKAFDNNKSTFWNSEVGSPQWLSYQWVTPRIIIGYGITA
                     YNNASRIYDPKNWTFEGSNDGITWIVLDKKTTQTLIQNTNKPYFFANTTAYTRYRINI
                     TGDNGGGQAVISELELYDTEMLYRSLSGGNSYLDANGNSSMVSANLGAWPSINEWDTY
                     LVNSNLDGKITADDNNVWHWSGIYNWVIDTPILNLWGVTTSGFRVNRGNQSVSYFNAS
                     ISSTVWSSMGFRPVLECKE*"
                     /db_xref="UniRef100_J2H7J7"
                     /db_xref="J2H7J7_9BACL"
                     /db_xref="bbe:BBR47_06320"
     gene            complement(19820..20401)
                     /locus_tag="gwd2_scaffold_22_prodigal-single_12"
     CDS             complement(19820..20401)
                     /product="hypothetical protein"
                     /codon_start=1
                     /transl_table=11
                     /translation="MPNLMPGLTPGLKLKLRGDNMPRIRLSQIIGSMGDGLNVQINEL
                     NARMAAQGTQISIHETEIEELKLGIGTGGGDDTPVVVTQVNKINITGSLASPYIIEIP
                     ITKTTDYARPPAGVLKFTPGTEGLVVTECSFNNGDASSFTADPSVIFDGLMHLGNSDT
                     ITLVNQGALGSSTLYTADIDLAAYRAIDKLEVS*"
                     /db_xref="clj:CLJU_c31110"
                     /db_xref="A0A060N8Q9_CLOBO"
     gene            complement(20364..22529)
                     /locus_tag="gwd2_scaffold_22_prodigal-single_13"
     CDS             complement(20364..22529)
                     /product="Uncharacterized protein {ECO:0000313|EMBL
                     :KKM24826.1};  TaxID=412755 species="unclassified
                     sequences; metagenomes; ecological metagenomes.;"
                     source="marine sediment metagenome.;""
                     /codon_start=1
                     /transl_table=11
                     /translation="MANKYWVGGSGNWNETIHWSTTSGGVGGVAIPTSSDNVYFNVNS
                     FTSTGQIVTININANCLSMDWTGAANNPTLEGNGGYLAIYGSLVFINAMICTFSNNIY
                     MQATTSISITTNGLNLSSIALFSCNSTGTYILQDNLNIGLVQLSCGIGTFNSNSKTIT
                     CGIFNSGSANSRTLTLGSSTINCTNVAINASLPTMTANTAVWNITGNNINFNGMGIYY
                     YDLRFNGGIITVINSNSFTNMSIMAGCTVKLTAGTTQTGSHFYSYGRVDNMAVLQSTT
                     AGTRANIVTTYNGSLNCINMRDISFNVTYYAYYSFNSGNNNNVTFFNDGKYLFQDGET
                     IKTYIDSTWQTVGTTLVTQTMFSLGGLTSLSTITKTVISQLTNPKLLISQASLPVSVV
                     ITATPSPKLILSTIDTDLNNPVMINNINSITLVNTLSGAGVIRVIVSPDSGVTWKTYF
                     NGEWIMVDITDLPAIKANGIMPGNLALINNNVWNALISSTMKLRFGYYLEQGINTDIA
                     KIERIVAILDMNGYWIKIPTTDYFYQYNHANNLQVNLKSEGTYKITTADNFSGPDSEY
                     LEKLEKKDDGLINLVLTNNDNQINLAKTNFKLDSYTGATKNAMKNLVIDCFNDVTGIN
                     PESTSIYDSVNKSMGAGILISNQDLLSSPPESFMLFTDEILSAGLIYYQVSLDNGLSW
                     IDIIPNIKTAIPSAFTGTELILKATINNAQLNAWAYSWA*"
                     /db_xref="A0A0F9IB30_9ZZZZ"
                     /db_xref="gwa2_scaffold_6668_10"
                     /db_xref="fli:Fleli_3027"
     gene            complement(22569..31406)
                     /locus_tag="gwd2_scaffold_22_prodigal-single_14"
     CDS             complement(22569..31406)
                     /product="Putative uncharacterized protein id=4306418 bin
                     =GWF2_Bacteroidetes_35_48 species=Croceibacter atlanticus
                     genus=Croceibacter taxon_order=Flavobacteriales
                     taxon_class=Flavobacteriia phylum=Bacteroidetes
                     tax=GWF2_Bacteroidetes_35_48 organism_group=Bacteroidetes
                     organism_desc=a81"
                     /codon_start=1
                     /transl_table=11
                     /translation="MANRYWVGGIGNWDATTTHWSATSGGAGGASVPTSADNVIFDSA
                     SFTAEGQIVTIGAIANCLDITWTGVKFTPTLTGASYVLNIYGSLTLIPEMICSFSGGI
                     NLVSTSFGRTITSAGQPLKTITFNSTTGGWTLLDDLTTSNTVFMVKAGTFNSNDKDIT
                     CSVFNTDGTLVRTLSLGASVIRCGSVSISSITGLSFLADSAQWIMTGGGTFNSTYALF
                     NNIEFASGVTTVHTSNTFTNFVIDAGVTVQLVYGTTMTVVNMTTNSTPTTRATLKSNS
                     AGTPAYLYKATSGTIDISNLIIQDINANNSNAMFLFRNSKNVSGNSGYMQFFKYWVGG
                     TGSWTQTAHWSLTSGGVGGEPIPTATGLDNVYFDENSFTSDDQVVTVNSVAYCRDIDW
                     TGALYSPDLTGTSQLNIYGSATFNPSMTCNVLYLSFNSLNNLNKTITSSGIVLNGNLS
                     FDTVNANWYLQDDLSIGNYTLYVNTGSFYSNSHNITCGAFNSNNANSRYIGLGSSVIN
                     CANIDFTVNTNFSNSMTSATFILTGIGALAIGTNSLSFGTIEFNGLTVVSTATSTLIM
                     NTMTLDPNAIIKLPSATTSNVYVKDVVSNATLESRATIQSVTPGSPANLVLYKPNTTI
                     DTSNLIVQDIKFSSAFDATSMFLFRDSKNISGNTGIVQFFKYWVGGSGNTNDSVHWSS
                     YSGGPGGEPLPTLIDNILFDANSFTATGQTVTVNSILTCRDINWTGVSYNPTFTGGNA
                     ININGNIVLDPGFVSTIIGYLSIVSPTNPCKITGNGFVGNLYIQTVIAGCSVILQDDL
                     NIGTGIFSHQYGTLNTNDKTLTCGGLYSNGATIRTLTLGSSIINCNTVLFSVTSFTYT
                     PNTAKFVMNGNGSFQGLSVTYNSIEFNGITAVYGNNTFNNFILNAGSVVQLSSGISTT
                     VINLVSNGTIESRATLKSVSIGATAYFIKSTNTDISNLIIQDIAFTGNFIFRSSRNVS
                     GNSGAIQFFKYWVGGSGTWSDINHWSLTSGGSGGESVPTTQYDNILFDANSFTATGQT
                     VNMNNAITCRDISYLDVLYTPSFSGAGYPNVYGDMVFSPDMTYSSTNYTMIKGASSKI
                     TSNGLVMVNSIQTNAGCSLILQDDLNLGTGTFNHQYGVLNTNNKTLTCAGFYSNSTNS
                     RTLTLGSSIVKCASVYFNGSGLTYTANTAQWVMEGTGVFDGVSLSHASIEFNGITTLP
                     KACSFTNIILDVGCVVNLPVSTTITTTNMVSNATAAAKATLQSATTGTIAYLTKSSGS
                     FDVNHIIARDIAATSGSFFRKSQNLGNNTGITFDSHYWVEGTGNWSDVSHWAYTSGAV
                     GGSEGAQVPNKFENVVFDVNSFTNDGQVVTADIDTIFQDMKWTDATHNPTFNSSKVLT
                     INGSITLIPNMMWIQTGAIVFSSLGTYNITSAGNVLTTSDLNIQTSGCNIVLLDDLII
                     GNYINHQYGTLNLNGFTITCNYYYAPWGNTHGLIFGTTGKFICVSAYIVSTGLTYASN
                     TGSFVMVGNGTFTGSSLAYLSIEIQGTTIISGSTTFANFIVGPNSVTKLTNGSIQYIT
                     NLVSNATPLNRATIQSANPGTSATIQKSIAGSVSNLTVKDIYSNSSMITCKNSQNVSG
                     NTGSISFPDRIWVNGTGFWNDTNHWSTYDGGPGGASVPTATDPVYFTAYSFTAFNQVI
                     TINATANCLDMDWTGVLNIPTLDGTYALNVYGNLILNPYMNIPYSGLFSLKSTSPQSI
                     TTNGLVLNNLNFNSTAACTLQDDLSVATTLSLVTGTLNTNNKTISCNTFDSNYSSTRA
                     LTLGSSVINVSSNFNIQTSTGLSLTCGTSIINMAGSNVQFNGGSLTYSTLNSNGSVVL
                     ITGSNTFNTLIINADMATKLTSGTTQTVTSFISTGIAGHLSILQSSVAGTPATIRKIS
                     GSVDTSFVSVQDIKITGTLNYFLVRNSVDVSGNTGVQFDFNSPILNIAISNIGPGDGT
                     LTWSQYGEATGYNVYDSDDKLIAIMYGIDSTTSRIANLLANGSYTFKLSAFNETQESS
                     KNLVSLNTPAIVIPNTWSPVDKGTQVVLSNNNLTMTATGGWVNGGIRGLYGVSSGKFY
                     WEVKNISGVPTAGAAIGIGNSLALLTSFDTTTNSRTYLANGKKYPENIAYGVSYAANS
                     IIGIALDMDAGTLIFYKDGVSQGVSHTNVKTMGVVYPYITSSTSTGVNSATINFGATA
                     FTYPIPEGYSAYIQATTSTANVRSNPLTMDVGDYLSCRYTATSNTVGQFTELGMAQGT
                     LIPPSSAVAPDGYFNFIYVGDDEQGHRVLVADRCVQNTIAWDTLNLSSITTGNGMPYV
                     TYGNNLCASGTAIENNHYSGQVAALAFDGSISSAWYSLETSNQSGVSWIGYDFGMGNP
                     KAIRQMRLYTYSSTSCNLSSVKIQSSNDNVIWDTVSVNTISTTVNTWVTMNLQDSPSA
                     RYWRILANANSADRWTVREVQMFASSLLPNTNYSIRLLTGPTTALDTDNEYDKYIVNS
                     DLNGTITAGDNNIWNWAKLYTKTSTTDSPNGSSYRVLMGWDTIRQRSYVTSPSAVATD
                     GFRPVLVVDIPQNKYLFQDGAFIKSFINSSWQTVGNVPVTPYMFLTYGITSLQAITDP
                     ILRQLAAPKLLIQSDSASTRLDIMAAPVPKVVLSNIDISLSDVNNIYNFALATTLIGN
                     GTIRLLVSGSSGITWKGYVDNAWIPIDTSNLADVKSKGISLITLASIPSADWNDLTSL
                     SHKIRFGYYLEQLSSYDVVKINAITGLLDIVGLWSNAVVGIDYNYNYPQNDILRMVLS
                     TSGTYKITMSDVYGGNSVTADAINVYLATIANVQGINDMMAQELAMTNFKLDSYTNAS
                     KNSMKNLIIDCFNDTTGLDLINTTATFDSSAKSMKLGIVQSNNDMTSSIPTAILLTVD
                     ETLDAGSITYQVSRDGGLSWVVILPQVKTAITSGSGLSIIVKANITGDAQLNAWAYSW
                     S*"
                     /db_xref="gwf2_scaffold_5248_2"
                     /db_xref="hhy:Halhy_0214"
                     /db_xref="85661751"
     gene            complement(31443..33062)
                     /locus_tag="gwd2_scaffold_22_prodigal-single_15"
     CDS             complement(31443..33062)
                     /product="hypothetical protein n=1 Tax=Paenibacillus
                     fonticola RepID=UPI000361E67D"
                     /codon_start=1
                     /transl_table=11
                     /translation="MAITGRDYSTTKVTWSTADKAGEINLSNNNLTIQTTAENIATRA
                     TQGISEGKWYWEVLLSTALNHVIGISDVNTSMTSAPLSSATIRTCNPGAGTLIPGVLA
                     YTTAFVVGNVIGVALDMDIGTITFYKNGVSQGIAFSDLKTLGIVYPIAISYSTVSTVS
                     TVNFGASAFSYSIPSGYRPLWPQELTQVSLGNMVTDLNNTKPGDMIPCRYTAISNTAG
                     VFSELGVCVASEIPVTGTATPNGLFNFVKVSKGTWIADRVVQTGISWDALNIAKFIEG
                     NNTVPPYGGNICIAGVPIENNHNTVYIPLNAFDTNTGTTWKSLEYNTDINGASWIGYD
                     FLIPRHIRQIVLSQAIAPSAMSSIIVQSSSDKTNWITIETITPSTSVTTAQAFALPVS
                     GSNQYWRLLANANCTLSNWIVSEVQMMESNNFTSNIHVKSLSGGNGYIDTYGTSTSVN
                     ANLGAYPPNNEWDTFIRLSDLDGKITAGDDNVWHWKLNGASWTQETPINSLNTYATRV
                     YRSGPSLLTDLYTLASNSTSGFRPVLKYYEA*"
                     /db_xref="UniRef100_UPI000361E67D"
                     /db_xref="lfu:HR49_16920"
                     /db_xref="A0A0B1YEP7_9BACI"
                     /db_xref="UPI000361E67D"
     gene            complement(33064..33678)
                     /locus_tag="gwd2_scaffold_22_prodigal-single_16"
     CDS             complement(33064..33678)
                     /product="Putative uncharacterized protein n=1 Tax
                     =Brevibacillus brevis (strain 47 / JCM 6285 / NBRC 100599)
                     RepID=C0Z484_BREBN"
                     /codon_start=1
                     /transl_table=11
                     /translation="MKPIISSLIEQLQIKNTDEDLALSHLIGAKFYKGPVATVDNLPL
                     SSENDGDLYLIKNTNLFMRWDGIHDEYVPVGGTTSTPDDEEPTGGSPLASNTQQINLI
                     NVPANYSCDIAITATTNYDRPPIEVLKFVPGTDNVTTVECDFLASDAEDFIHDDQVTF
                     DGQLYLINSYSLPIVDEGVFGTSHLYSIAIDLSAYKSIDRLVVN*"
                     /db_xref="UniRef100_C0Z484"
                     /db_xref="bbe:BBR47_06340"
                     /db_xref="C0Z484_BREBN"
     gene            complement(33703..34884)
                     /locus_tag="gwd2_scaffold_22_prodigal-single_17"
     CDS             complement(33703..34884)
                     /product="hypothetical protein"
                     /codon_start=1
                     /transl_table=11
                     /translation="MTTRTKLNPRQIASVGPNQESTNLADQISGFDTSITQLNTDISD
                     ININFTEASETINSLSEDVINIQGVLSDLGAGPKSYKGPVDNVNSLPVSSDNDGDVYL
                     IMDSSSFVRWSATLAVYKPVGGSGSGQSDGLGATNAISESSSVALVDGITNVVINQFD
                     YNPLNDVLRVYFENLRLYEPDNYTRSEDGRSINLIGFSLKAGEKLQFEVLKDVSDNLG
                     NLNLLDTNSKANIVSAINEIKSAVSTYGSGVANGTFSESTYVADSDGITNIVINEGHY
                     NRVTDILKVYLDNLRLYEFDNYIRNDDGVTIDLIGFSLDIGDKLQFEVWSDMSSNVGD
                     LTELNTDNKLTIVSAINELILTTSSYTDSQITLLSEAIEGQLSELINTIADQVLARLA
                     Q*"
     gene            complement(34974..35789)
                     /locus_tag="gwd2_scaffold_22_prodigal-single_18"
     CDS             complement(34974..35789)
                     /product="Putative baseplate protein n=1 Tax=Bacillus
                     phage 0305phi8-36 RepID=A7KUS5_9CAUD"
                     /codon_start=1
                     /transl_table=11
                     /translation="MIITKSLDELMTQTMERLSGTSITEIGPGGVARLLLAIMNENLS
                     EFYSIFSLNLAQACISQATEGNIDLIGFMLSCPRITGESDDNYKYRVCNQVLTIASAN
                     ETAIRLAALSVDLVKNVILKPYTFGTGSFSIYIITDTPNTSQETINEVQSKINEVKGY
                     GIRFAVFIPKTIPIEFKAMIIFTKGTDDATKKIITIQAKQLIRDYINSRMPGESIVIN
                     EINEIIMSISETIYDYQITSFAINGRLALATNQDSKWNERFIESSKPNAIDVH*"
                     /db_xref="UniRef100_A7KUS5"
                     /db_xref="A7KUS5_9CAUD"
                     /db_xref="csr:Cspa_135p00360"
     gene            complement(35792..36205)
                     /locus_tag="gwd2_scaffold_22_prodigal-single_19"
     CDS             complement(35792..36205)
                     /product="Putative uncharacterized protein ORF150 n=1 Tax
                     =Bacillus phage 0305phi8-36 RepID=A7KUS4_9CAUD"
                     /codon_start=1
                     /transl_table=11
                     /translation="MSRYDVTDLKLSPDGDLVLVNGDLGLVTETEMIKQSAYNRIRSI
                     NKDWFYDKIGATLEQLLGLSNTKETGDKGIDLLTKAMTTDGFINKDDLYIKATPINGT
                     RIVYFVFINSPFSDNGPIGFEVAVDLGNGIKIKEV*"
                     /db_xref="UniRef100_A7KUS4"
                     /db_xref="A7KUS4_9CAUD"
                     /db_xref="bcb:BCB4264_A3567"
     gene            complement(36571..37011)
                     /locus_tag="gwd2_scaffold_22_prodigal-single_20"
     CDS             complement(36571..37011)
                     /product="hypothetical protein"
                     /codon_start=1
                     /transl_table=11
                     /translation="MLGGDNEASLDQRLKALNQDFDKAAVLSSAPNYEQAECGWVHPN
                     NTSMMKIRDNGCIDIFGGTDNGLRIDPNKKSINVIASHMKEHIGDLHSWISDFSITDV
                     KGPWTLNAINVFINAKKSINLTAGTTINFKADKITGRANRYDFD*"
     gene            complement(37025..37390)
                     /locus_tag="gwd2_scaffold_22_prodigal-single_21"
     CDS             complement(37025..37390)
                     /product="hypothetical protein"
                     /codon_start=1
                     /transl_table=11
                     /translation="MSELHKAIYEKVLAPEFKKRKHSTKGRIVFYDHLNNRAIVEWED
                     NNIKMTKAGVSVALTGGSSTSGPFPGDTVWLEFSNGNPMMPKVVGLVEESYESNVRTA
                     RMKHERKGAYVPDIIDGKT*"
     gene            complement(37403..42526)
                     /locus_tag="gwd2_scaffold_22_prodigal-single_22"
     CDS             complement(37403..42526)
                     /product="Baseplate hub protein n=1 Tax=Bacillus phage
                     0305phi8-36 RepID=A7KUS1_9CAUD"
                     /codon_start=1
                     /transl_table=11
                     /translation="MTPTGAVPKDDDIPAHRVTADEYFLRIGDCQFVIPPTNIRVIKS
                     SSINTTPGLRQMEPIKTKDGYTTTQINIELFFNGREQINGFEMTAPDGGKYYMDGLRS
                     LVAQFRRLPFLPIINEHLNNIHDIHNVALASMVTQNVPGFPYVFKVGLTLYKMTVTPY
                     INLPDWSYDEIIMYPLFRWYYQQMLKPASSLSKMTLAPVMNFDMGLHAYVLKEDLLRD
                     ANNKTSGTETPVTWQEMPIPEDLIITNFTVSMGNVLTPMQLSFSGDPTYQYFGSLDTR
                     VSLTMHTQNKGAIIALDELRATLERYSREYRNRIVTGYAMVYNEILSLFGITYAMIEN
                     MAVNTVEGYPGTFEIVLDLISYDKTRRASDVIDPQASGAKLMKIPYLEGKDNKGGTYE
                     DLITKESNAKMNAINDIKLKKFINQIELYPDLELPPLEELAKAVDQINTYRQSKGQEV
                     LPVTSANFKGFEMSVYANPDFYISYPPITSLPANASDLDAVINASKAVQHKQGTTTQS
                     AANAAAAVSTGTQPKPSAIPKAMTVTGNDNGSKIWNFLIDKGVGPRAVAGMMGNFQQE
                     SQLSPTAENPSSHAYGIAQWLGSRKTALQIHASSLGLPISSLEAQLSYLWKELTGSES
                     ATLSKINSATSIRDAVIIFENGFERGSPAEKVIEKRTEFANSIYAKYANGSVPTTGQE
                     HSVGATMASATKAADEVLAKRLLEGNKLPMKSAITKVVLPKDKAGQDEWLKGDHDPVI
                     DCRNPSDESDLGELIEEMGLDMRLYNQRSTMNRAFPTFLMLMVDEGMWVDGRRLWDNY
                     YAYHMLTSIEITHERSQPVGTAVITMSDVYGALNYTPWHTYNIPDVSVTGVLGYADKA
                     MTSIADGLDGIFHTHMLDDYKRMKFGMLPTINDDIIKDRNSKYAMLRVNPGTRIHLRM
                     GYGSVASLLPVNFNGSIVEIDTGDIITAICQSDGLELANMLGDFAGQANATNSYYDLW
                     GLQLGSHPQGIFFKILKDRDHNLLWSLTNSQTSDDGILMIAAACKRHGMNNAYGIEHF
                     GYLDHADRIDSRDNENAFGVLFNMDGYDLIKNIYSSYYGYEELDWSYTSGNGSAKIGK
                     DNAEPDILLKMTDKSLWDIGQVLADTVPEYICAPHYHGFHSTLFYGMPHYYVKYDYDL
                     LDPNGDYSRENLAELYKPFQQIHIFNSAEDILCNNIKVSSRDLATVVAPSYMFDDDMT
                     CDDKIWADPTIKPELLRVQAIDTQIVQDFFMNDWISKYIFSGGATVVNGLKDAWNYLM
                     EAQGKISAEDVKKASAKLRFKAMKDWNPGRFQARNAGTSYMVRNFRNMYRGELTILGD
                     PSIKPHDSMMLTDFYSKMHGMTDVGRVTHHMGVQTGFMTSIKPDLISTVKGSTRGFLH
                     STAIKLVGSVVSYTIARKLAMSFISRSSDKIPMSALKGFSGLVGRGMGAVTRASSEAG
                     SALGMASRIRVFVRGLFVASTTAEVAAAPVSMGGTLVAAAIEIAAWTLIDQAFNYIER
                     EFFPESAINIYPLWYKEWPYVAGIDCAKQIIPGFSLDNSSPSSDGEIGSSSSGGLSNT
                     IGGNLSYYPLSKSDCNGSKNEFGPNKNYSSGIHHGLDFGTGVQEDRPIYAHYDGIVES
                     VGLDPSYVYGKHVILKHAKHPRSNRTNYYTLYAHLNSASVAIGNSVKAGQNIGASGQT
                     GNCRGAHLHFECRASSNNDGDCSDAFNPRELLQESTYPA*"
                     /db_xref="UniRef100_A7KUS1"
                     /db_xref="A7KUS1_9CAUD"
                     /db_xref="cbv:U729_3133"
     gene            complement(42541..44151)
                     /locus_tag="gwd2_scaffold_22_prodigal-single_23"
     CDS             complement(42541..44151)
                     /product="hypothetical protein"
                     /codon_start=1
                     /transl_table=11
                     /translation="MMGSLLDIQGEEFSMAAATPKQASQGIWSIAGDLSKQYIDRGID
                     EGTALRYALRRQVMPALRKRFDLKSNKVDTLAKQISQMVMNGEVKNLKTGETVDPFVM
                     ADDLTKPVTLNKDTTWDQINERLFKDINANITDLQKTRVEQSMSILDSNLPLYTRSVT
                     DYGDIDSHLPMQGDGTASKYLKDLDDTLSTVLDKDLHTRNWEKARDAAYNLRSTIYNG
                     APIADAHAESLRIDAAVKSGHYSPEFSTEVGNFDKASTEMQRQLYGDMTYLGQGEYSG
                     SKLSELPRTYMQKVIEDPTYKYSSIKNAIQRYVNLTPDGPDNKGAVQRRYVPEPITRR
                     LREEIGISQEELEAGFRNGNKRDRQIVAEAIAKVNRPLVETMKDGLNHPKGLISNTIS
                     DLTRGSFRMPEFHMPERTGIIGLGIGAVALAGLVLKNSIRQDKNTPGSRPNGEVPTGD
                     SNYIPPPPSPPQQPVAHVETKGEGLDGYHIKVSAKNSVGVSNDHIGNTISRGMQESTG
                     VAQVNINSKDDHQAFSMDFVRNMFTNLI*"
     gene            complement(44213..49192)
                     /locus_tag="gwd2_scaffold_22_prodigal-single_24"
     CDS             complement(44213..49192)
                     /product="hypothetical protein"
                     /codon_start=1
                     /transl_table=11
                     /translation="MNDNDWFKNYIPTYPDEPELSTPKRFTYTPIRETRLPQSSIFNY
                     KLPRKTRVNHPELWDIPTQIPSNEPVIGLPNYNYERTATRYFNLKGNSLIDNKPNYMS
                     YDNHDFKYWARRNKRFARYMTYSSSADEFFPKRAMQGPHLPPKTFNIAIGPDHRPSIE
                     GFKPGSSISYVDELESYNRLYQTKAILEDYQGLESWTQIDRGESISEAEYRLALSKNA
                     DAKNFGLEIGTNGDRRYHLLDKDLKLSYSEIEPDLIDGKVNVLTNKSSLEFDRINKYY
                     AQTQIADRPKIDALQKAINLSSKNGKLNNIDLEEIYKISGVKDLLKFAETEKPTQLEI
                     LQRIAGVLENGLKYRHYRFNLEGSLYAKEAKEANVYFDIQKAFKTFWTTQSKVKQTRS
                     TFFEQMIELSNDQFDHLRNLNANIDRMAETGDVSLITKEQFMKAQEQLLGESSLGVDD
                     KLNRLQEYHEQTIADWESTLLKASKERGELRDASPYNAYRQHIGDALTKKTIIDGVSY
                     LEPAELQSAKGQAQVLSKWQQVAKDKVGVYFEGNILPWDIVEKDGRIIATEQGIQATG
                     DNLEFIIEKPKNLKKLLKSLNETNQLRTLDAFKDISPNALALDKSKGSKLVQLNLIAD
                     EELEKSLRDGFDDTIKRLRDRNLSEYKKSLELNNINMATVEESFMKGFSKVSGSRSKA
                     PTKLLDLLHLKAPWALNHEVEDTLQTAYLTMITTIRNKPDLNLTVGTKNLKDINQLGK
                     LTDSIFEKGLEDDFVSNLYKEIFHNTGNVRDAAELSMARMIHETIQSHGTPVLENDAT
                     IKYIFNKITEGVKSKGYSFNMTANRYHHLLKHDNEKFDMSEVDIDTEDYFGDDEFLEK
                     GTPKDTHYESGYDRVNESDNIINSLLDSKTDEDLFTLFAKDGKLTLKPADAREAVELA
                     KIISAPGFRAQMKLIGKDNVYTTDTFKVRDNQLHFANSNGQWQSYYDTSTTKEVYTPG
                     KTQVLDMPRQINNAPIEESVNTFIQDEVYRDLGAGFDDLTKMTPIERMKVNPSTIIGS
                     MDLVNQGHQMVGVDFETTGFVKPKVAMANQDAWIHPTEIALQYRHLENGVLQNDGQLS
                     MMIKPSDAMQSHLNDLDKLDLAKDEDQWFMRNIAKYAPDKKADWANKDLKLNKDLLDQ
                     LKTDAKAGISHLTENAKYTLPEAMYELDTALKDNVLVGANFAKADWPWYELFKHRVNT
                     EGKAIIDIDDLVNTRRQQSNQAMDAFVTSASVDIPEAEARFIAEKVFARGKVFTNKNT
                     KLLSDDLRKSLTEISTMGRRNNYLSQVVNQLAQGNVEKAKALKGPNRAGPIKKEIVDA
                     INERTGLTKTAGYLDTQIMSRWLNQDERHHDLASVIKRETGSVLTGAHEAMNDVQGMM
                     DATDSLVNKFMAKFKHEKVQPGDWFAKLSVQYDNVPLGTYQVGDDGVYEVKPKIKGHK
                     STYAMDLLAPEDPLNKEAKRRKYTIQGKSKSEIQAKLNKNYLYGSKEEAEQFADYLTW
                     DHARRQSEKLNNYDEIMRTKRHIAMAKKSPIDSTEFGGIYEDLEVKAAQERFQSKYDI
                     KTGDLTNLGLVDQVEQDFRNGKPVTLQDKALAVNAHRFDPEYGIYQSQTHLSHNQLQN
                     LSNMEELMNSDEMTFRETTHRKVRALEESRVINRDEAAEIIANMNRVTT*"
     gene            complement(49234..54702)
                     /locus_tag="gwd2_scaffold_22_prodigal-single_25"
     CDS             complement(49234..54702)
                     /product="Virion structural protein n=1 Tax=Bacillus phage
                     0305phi8-36 RepID=A7KUR9_9CAUD"
                     /codon_start=1
                     /transl_table=11
                     /translation="MAYQNKYRDYLEGKRPYQAYLDKPQESSSFLDKAIGYGAAATGL
                     AVGGLLALKSGALRKPISSLIEQLGKYKEGYLPKSMKGIEEWAGQDRFKFSENFKKYG
                     LENSLSMVFTGMSKLPKYIGEAQAKEADFIFSSLEKSMDEISRLKNSLTDKNHTADDI
                     HGIMSEAREALFRDHGVTYKEQAERLKTMGYRQITAREVLETGRHDLFKNPKAVESFV
                     QSFDTYKESMAKKGINLDYDIMIDKDIMTNAEIGKAKGAAHNVSDMRNAHNIMNRFIH
                     SAATDFGFPFVNINPLRMAYVDNIFNIDKVPFAHFLSGDNYNPLLSNSIGKAMDRKVG
                     EDFVFINGNVYKAKLNDGQLETIMKNTYLSASQEGPVARNMRIMSNITTSNYTGPKKY
                     GSLGKMAYAFSDTLGIGFSDGPNTKFSAFDPMSYIPGFANYVDRFKPWDKIAERDLKY
                     AFSEKPDYIVMNKMKHLGKDDPGVVFKQWFAGRNDPNNITTATLLPYTFFQRIDASLS
                     QVKLGLPIYNQGSAADIFANLLVRRGLPIVAGIAAWNYLNFESEDNLGVNFEKGIAQT
                     YKNASIGLAGVRDKLGVTKWAKHKTDLFQGGEQIAELPIVGRLFDLNDSQEETQTFWD
                     TGMVPIRKGRWWPMGNTPYTGAKIDHWEPNWVRKIESDYKYTDVLWGSKDEYWENSIF
                     PTPRHPLAPIEHLITDPYHYEEKHKLDRPYLMTGGIPEIDEIPIVGPLAGATIGQILK
                     PQHKMHLEVWDKLHKGTYSDSKISPTPSDIIYQRKMVDMIPQGPGGVTGSGSSFSGQS
                     GKQPYRGTFKGITATAPRTVRDNVGPNRDSFGEITIDDDQDLNSTYGESIEVSQQGSQ
                     VGARAWLGVKEMGGMYGFAANTASGEITPNPVIADTRAITSMRRQFWDLQIGGFGDDV
                     NEIGRRFTGNREKWEDAFNPVRNQMPSWMPGSSYFTDFKHGDPYVKIPNGETRLPGSG
                     YEALWGLGNPMDMKIGASSIGGTKEEIVNHLLHMDDFNNDDMEEILNYGTKIHAQAER
                     ELINSGVALATEEHLEDKEMRISGIYDAIVDNQKFLEYYSQHGILNLGNLAQNVADGR
                     AVMDFKTMSDKKYNQNQMFEKNQEQINFYMHASGIHRAYLVHLNRDKPELPPKVYGFD
                     FDQTMLDQTIAKVNDARDYVKGMIDKGIVGPADMYDWVDRYRILSDVAPYSDELKTIK
                     KLTRMTDLKPDQVEQIKEINQQTTAKKKPKRLYPYRFSNSKIEKETVTVDRVIDNNTF
                     FTKEYPDNPIRLAGVSVSNAKDNKVADAARDYLSKIIYSGAKVQIGYNADLMNKIKDN
                     TYQTIQSVVYKGMTNVNKTLINQGLGKEKVEDFSPAAVHARFRSDEISVGKAWEFLAH
                     LDSPANTKFLQVRSARESYERRDLYGKDWQTWQHPVDDYLVPWYDNLIRRNPIVATVS
                     GALIGSLFGASVSRGKAPFGKLVGAMFGAATVGGGALYRSAHDAITGEKWIPERRHKE
                     WNFNEYLDTLKYVKYESLYRQAADTALSKEGFNVDEYLSKQNTRLDFNKKLQRYLLQE
                     KRKLYKANESEAKEILRAMNAEIKRQGNDVVISGNNKAEIMSSVNKVMADVQEKRKYI
                     KTPPTTPIAREALKYHQLSKQTMYGYESGDPLTNLLAGLPKKDRDYLMPFVTAPESDR
                     KELLRETPLYLRRVLESMWGEKTVEEKPQLEEYFKTHELPGSEWGGWRPDVNLDDVKV
                     KIVKHEGMDESEFNIWADDKHRAALLNPKISTPSPNKHTTPGKIKRVLEELLGTTGLH
                     DIQVQVDPASGYKVDVDIARDRRQELEEYVNQNASLIM*"
                     /db_xref="UniRef100_A7KUR9"
                     /db_xref="cbv:U729_3131"
                     /db_xref="A0A0A7G0H7_9CLOT"
                     /db_xref="A7KUR9_9CAUD"
     gene            complement(54686..55381)
                     /locus_tag="gwd2_scaffold_22_prodigal-single_26"
     CDS             complement(54686..55381)
                     /product="Hypothetical tail chaperonin n=1 Tax=Bacillus
                     phage 0305phi8-36 RepID=A7KUR8_9CAUD"
                     /codon_start=1
                     /transl_table=11
                     /translation="MELDQLVKELKQTYPDIFIVTINGQTFIFRFLTRHEWREINLYY
                     KNDRFRFEEEICKMTVVWPSINNWDEIDAGIIPNLAMSIVEESGYGPNKLNRNMLIQY
                     RLEMTTFEAQAEAIIKAAFPDQSFEEMIHWTPDKLMRYLAKAEWVLKTVYDKDLGFDL
                     EEYDDKDDDEDKEEIPMKSRKEICIEMHQVGIDPMIELQGLVKVKNPYMELPFIAGTN
                     AWKNEVILDGLSK*"
                     /db_xref="UniRef100_A7KUR8"
                     /db_xref="A7KUR8_9CAUD"
                     /db_xref="bcg:BCG9842_A0104"
     gene            complement(55395..55853)
                     /locus_tag="gwd2_scaffold_22_prodigal-single_27"
     CDS             complement(55395..55853)
                     /product="Hypothetical tail chaperonin n=1 Tax=Bacillus
                     phage 0305phi8-36 RepID=A7KUR7_9CAUD"
                     /codon_start=1
                     /transl_table=11
                     /translation="MQVDPTIMDSQLGIVRGRFAHPSDVRPEEPTITDDEIQRLLEED
                     DGPIFPGGPNESLVSSWKKQFEDVYLTEITGQGFIWRTLKRLEYKQIVSIPNTDPLIR
                     EEMICETCVLFPFEYDVIDMGGDKAGIPSMLSEQIMEKSGFTRMILPQKL*"
                     /db_xref="UniRef100_A7KUR7"
                     /db_xref="A7KUR7_9CAUD"
                     /db_xref="btn:BTF1_30722"
     gene            complement(55868..57322)
                     /locus_tag="gwd2_scaffold_22_prodigal-single_28"
     CDS             complement(55868..57322)
                     /product="Virion structural protein n=1 Tax=Bacillus phage
                     0305phi8-36 RepID=A7KUR6_9CAUD"
                     /codon_start=1
                     /transl_table=11
                     /translation="LTDYSLDSPPAGVINTRKQTEYQYFPEDYFSGSDVTVYFGDVWA
                     DDIVSLSFTLEEKVLPIYGYASYTYDEVARGNRLVSGQFTVAFKEVGWLYTILDHVAS
                     VGDYARPELAYLATGETANMPAWTSPIKERIEDALDILFNDPTKNKPDTTVQDSRSHK
                     GDWKVPMKMGMKDADVGLSNYDMHNYKATGKGCISEMQDHLFNKLNLVVQPTTFNWDM
                     SQMVQKYDDNNQPYGGVEHIYESVAQMRQRLASPIWRSFQVDDDVDGWDAVGVRGKFG
                     TYTKSTLMKFQAFAGLTPTGSMNADTKRFLEMGTAVVNNSWVTGDFDFPTKLALAAFQ
                     KSKGLTPNGIMDDATADLMVDSYSRTVPGATAMDPSKLSENKYTEQENEIWGRRFLDT
                     SVSDYRNRTYFYQKGETKKLRATGYDIYITYGPINEDVKILQNANKGYPDMVKYNTTV
                     KAIRGIQLTGVTQQLNPDGNPIYETYSFISSDID*"
                     /db_xref="UniRef100_A7KUR6"
                     /db_xref="A7KUR6_9CAUD"
                     /db_xref="bcg:BCG9842_A0102"
     gene            complement(57335..58834)
                     /locus_tag="gwd2_scaffold_22_prodigal-single_29"
     CDS             complement(57335..58834)
                     /product="Virion structural protein n=1 Tax=Bacillus phage
                     0305phi8-36 RepID=A7KUR5_9CAUD"
                     /codon_start=1
                     /transl_table=11
                     /translation="MLSEASLNPYYGSFSGVDMVVQFLFPGSAPIAVGKASTISYSTF
                     REVAPVRTLGRISEKGLSKGPRTIAGSMIMTLIERSMTNDIRRSVPAIKNINKPIKTD
                     ELPPFDILISFGNEYGTGAKLVIYGVHIIDDGMILSSQDLYTENTFTYRARDIELVDG
                     PWTSDMKVEGSVKLMDATEKLGIFNFNTLSAAVDEADRLAAIKAYQEAQIQAQAELAS
                     RAGLITATTNYPPAPRYTGADGGSYSYDPTKDIAPITPGANEATVLVQIRNDDGDPVQ
                     YANVTMMIGSSQTNRTAANSDALGQIAFNHIPDGTTVTVNLSGDLSTARTITVSGGET
                     FDMTFTITKPNRYKYYPEGSYLAEPNYIDPFTHFAEDVFSKCEATMKLTEGVFTEDIS
                     RLGYSIHWDVIVVRESRSPKYNISYIGTGDTQLGLAGDGSAYSIPGSIDIAGLRDWMK
                     VKFFNPFSDYNVPAEAQITVWATLMQPSSTTLTCIGPVKTAWHFVVNAS*"
                     /db_xref="UniRef100_A7KUR5"
                     /db_xref="A7KUR5_9CAUD"
                     /db_xref="csr:Cspa_135p00260"
     gene            complement(58891..59622)
                     /locus_tag="gwd2_scaffold_22_prodigal-single_30"
     CDS             complement(58891..59622)
                     /product="Major structural protein n=1 Tax=Bacillus phage
                     0305phi8-36 RepID=A7KUR4_9CAUD"
                     /codon_start=1
                     /transl_table=11
                     /translation="MASSSIKTITSFSGADLIVNFGPVVIGELQSISYGIQREKAPVY
                     TLGSPDPRSFSRGKRGIAGQLAFAMFDRDALIAELTKEANWNSIAPPAMFTAAGNIAS
                     RGSEDFSNLLSMAGWNDTVSTLATTPASGSTDVVPTTNIAINGTGVDINVPPGFALIQ
                     SGNILYADMLPPFDITMTFANEYGQAAFQRIYDIDILNDGSGVSVDSIVMERHMTFIA
                     RRLSPLTSGVFTRSDTGVTSGTAVY*"
                     /db_xref="UniRef100_A7KUR4"
                     /db_xref="A7KUR4_9CAUD"
                     /db_xref="csr:Cspa_135p00250"
     gene            complement(59690..62179)
                     /locus_tag="gwd2_scaffold_22_prodigal-single_31"
     CDS             complement(59690..62179)
                     /product="Tail sheath subunit n=1 Tax=Bacillus phage
                     0305phi8-36 RepID=A7KUR3_9CAUD"
                     /codon_start=1
                     /transl_table=11
                     /translation="MAGIKDSYPNLPGHLVELKDGGLQLKTDVAPPSTEAVLLLGTAT
                     DGPILQPVSVDPASAESIFGKATYSNGIPNGATLTQGFEEAYGIGCRDIRLMRISGEP
                     ATASIGIDSDSITSQVLTSVQDEQLGFANGNDAATYLLKILSNDPANQLDNDSLKITI
                     SNIPLILGEAEIPATLETASELSEITLSDAGTLATIDGYFTGADSKEYVITVTAVAES
                     LEASEITLLDGTVITELGGAGSQAFDLGDGLVINIGAGGGDLTTLTCTFSFMAYAAIP
                     ATDIIPESGQYHLSETGTSYVLHANVANVGSYIGVAYNYTNASNVLCSVTENGNKTTG
                     AAQVFSLQHAVNDPKAIQLYKNSSIAIDTKDFTLSDDGMSVSLNLDNVSSLDLISANY
                     NYYASDSANPTIDFQSVYGGELYNDLQIEVVNVTTAGGSVIGKEVRITKPNSKKFQVN
                     ETPLIYSSLDYPTFDIMVRVINADSKNNVVKASTLFPKQQSSTLKDVLIFNFTDGNDG
                     LNLSKEEMYECLGGKRDEQGNLLEIGVYQLLENYSCDIVIPIGVFADDTLVRKNDNFA
                     YQLALACAVMSHRNRMTTGVIATSSPVDTTLASIEAHVRKLEGKPLNFFMIDRAGNQL
                     KDSDDNLIDLGRFIEVLAGPDLVLRHSRLGIYATNSAPVLGGFVSTLPPQSAPTNKIV
                     TSAKGLRYEFSNGQLDRLAAARYTTFKLKNNGANVAVTDAPTAAQVGSDYTRLSTVRA
                     VKECVDQIREVSDPFIGEPNDVSQRNALSSAISKRLDKLKELGVIQGSEFQIISTLQD
                     QLMGQAKIELTIVPPMELRKITTIVSLKPSL*"
                     /db_xref="UniRef100_A7KUR3"
                     /db_xref="A7KUR3_9CAUD"
                     /db_xref="cbv:U729_3077"
     gene            complement(62194..62832)
                     /locus_tag="gwd2_scaffold_22_prodigal-single_32"
     CDS             complement(62194..62832)
                     /product="Virion structural protein n=1 Tax=Bacillus phage
                     0305phi8-36 RepID=A7KUR2_9CAUD"
                     /codon_start=1
                     /transl_table=11
                     /translation="MTDRQYAHANTDINGLTDRLKPILEAAWGKDWGKFTAEMPKYND
                     HEAPMPQITYVQVSRKPSKSIKNIKPVLYNTYPDPDNPGYTISEYRQRYDCILDFVCW
                     DKTSSGAMSRAEQLEEFIFTYTGIFKNLGIAEIVFIEMTKPEVNTRYRQDIPYVAIRY
                     GIQLERIHERRSYAIRILEQQIEVLNPSTGESTIAYPPSLNEERDIILNNIY*"
                     /db_xref="UniRef100_A7KUR2"
                     /db_xref="A7KUR2_9CAUD"
                     /db_xref="csr:Cspa_135p00230"
     gene            complement(62844..64484)
                     /locus_tag="gwd2_scaffold_22_prodigal-single_33"
     CDS             complement(62844..64484)
                     /product="Virion structural protein n=1 Tax=Bacillus phage
                     0305phi8-36 RepID=A7KUR1_9CAUD"
                     /codon_start=1
                     /transl_table=11
                     /translation="MKLSEGVENSLIYYDLYRASAPRSPTIGKTLILLGTSNDGPIKE
                     PIMVLNPTQAASIFGDPGNGTLLKGYQQVYDTDKTITVYLVRFTGDYATLDLTGLTSK
                     YKVDTLLRFRSKYGGSLYNQVCIMLDYMVDPVDDISKACLRLIFPDSYNISPKLYFLS
                     DFSTLGRLCQSINQDTDSGQSLVYASTPYGLESSQAIVGPNLNLRANLIGGNDGVTLS
                     KNDLYVELNETYGLLEGIYADIILPLGVYFDDVHPVTIYGENSWGDGYYSDGDDVLDL
                     VDVKNNYKACTFHGQLIDFCMRQMNFGFMTHGVLGFKPITNVSDVTTEYSYIVKLANA
                     TAFKTRFDLTVFDGGEYIDQGYYVSLVAAEAVFNEGLETEYTDNCAAIYAAMLTNLGA
                     SATPTNQPIPGLNTLRYEFTTNEIYELSNMGIVTFRYSVNSESLVISSGVTAALSSSD
                     LHSMINVRQVQAVLSEINLLVNNVIGEPYTPIIKKKEMDKQLNEKLNALKTAKVIQDF
                     RVSISFNNNGRGYIALDLLTLYAIDFISTSAGVMFTNP*"
                     /db_xref="UniRef100_A7KUR1"
                     /db_xref="A7KUR1_9CAUD"
                     /db_xref="csr:Cspa_135p00220"
     gene            complement(64462..64992)
                     /locus_tag="gwd2_scaffold_22_prodigal-single_34"
     CDS             complement(64462..64992)
                     /product="Virion structural protein n=1 Tax=Bacillus phage
                     0305phi8-36 RepID=A7KUR0_9CAUD"
                     /codon_start=1
                     /transl_table=11
                     /translation="MRNNIDLRKEIDDILKDYGYYVLLQRTSRKIHCSCFKEKYQEPD
                     SHCPICYGSGWVNRIEKHKTYSQNQSLVVSKPGLNTMGPLGYIYTPANVYHFKHDVHP
                     QIGDLIYEVGWNKDRPVNLHRCFKLSHSEAKRGDNGRIEFYFAASKAEAIDFKFKEWT
                     IHSIGSKKNYEIVGGS*"
                     /db_xref="UniRef100_A7KUR0"
                     /db_xref="A7KUR0_9CAUD"
     gene            complement(64992..65582)
                     /locus_tag="gwd2_scaffold_22_prodigal-single_35"
     CDS             complement(64992..65582)
                     /product="hypothetical protein"
                     /codon_start=1
                     /transl_table=11
                     /translation="VLQLYDNNPTLKNNQLYSIKVKLGSTDYAWSFTSRYSPYYSTPK
                     LVRNSASGLADDFTDEEINFMIWQVSLFVLTSWPSTKVFEDYTYKIRRYVSSAVALNM
                     ATEILISKSLNVGSEEKDLGDLKVIRDSKAPQMARVLKGLQDDTNRWYRALFGARALA
                     QSAVRGYTKHKLFAPSITETTSAMATDNLLVKRSSI*"
     gene            complement(65592..66098)
                     /locus_tag="gwd2_scaffold_22_prodigal-single_36"
     CDS             complement(65592..66098)
                     /product="Virion structural protein n=1 Tax=Bacillus phage
                     0305phi8-36 RepID=A7KUQ9_9CAUD"
                     /codon_start=1
                     /transl_table=11
                     /translation="MSIKFLINQGSSTDALIPITNKVYEKITIDIEDQTDVSITTGAY
                     DLGYNQLEIYLNGLLQYVILDYIEINETTVRFILPLKLGDELLFIVRSFSLNLENRYY
                     QEIIVDQVDQVIISLDKPYITNTNSLQVYLNGLLQRKNYDYIETDKTTITFTSPLEVD
                     WVVIVRQD*"
                     /db_xref="UniRef100_A7KUQ9"
                     /db_xref="A7KUQ9_9CAUD"
     gene            complement(66103..67203)
                     /locus_tag="gwd2_scaffold_22_prodigal-single_37"
     CDS             complement(66103..67203)
                     /product="Virion structural protein n=1 Tax=Bacillus phage
                     0305phi8-36 RepID=A7KUQ6_9CAUD"
                     /codon_start=1
                     /transl_table=11
                     /translation="MAIINRVESGLIFEDNFSDPSLSSNWLMSPSDTSRYSTTEISGY
                     LRLKHGDPDIYALLPMPDGDFVFEIANNYFPTIESDMGGIVAYQGESQKVELLEYFDK
                     YQQTSINYTHMRIKRSQGRYEGYGSSDGGNTWKLIGSGVSPGLTMIGVELQGKNNVNS
                     VNLDIDYVRIMRDNKIIVGNLLPNWKVILRNFNNQILSQTTVPQGKKVTYLNVNTLSI
                     YGTVEIYDSLGQLIGKTALDHLWGGDVFSYDLDLSFSIDDIVLRQDISLDLGEMVQNF
                     IEKRVIVTNNEDYILNNVHIGIYQLLAREGYQLADVSLDDLGMPFSYGDNIIIESIGP
                     TQEVTFWLKISREDYVPSMQDYAFKIVVTPGV*"
                     /db_xref="UniRef100_A7KUQ6"
                     /db_xref="A7KUQ6_9CAUD"
                     /db_xref="tmr:Tmar_0054"
     gene            complement(67221..67538)
                     /locus_tag="gwd2_scaffold_22_prodigal-single_38"
     CDS             complement(67221..67538)
                     /product="hypothetical protein"
                     /codon_start=1
                     /transl_table=11
                     /translation="MALVEYWVMRRPRNPFSHLTMYATDDTASQCLFYHNPTPPTTGA
                     PFAYNNPLVVEPIKGQPWIIHSIHGSIQDAVASLKLSVSYIGDENTRIVKVINHRMEL
                     VLK*"
     gene            complement(67558..70365)
                     /locus_tag="gwd2_scaffold_22_prodigal-single_39"
     CDS             complement(67558..70365)
                     /product="hypothetical protein"
                     /codon_start=1
                     /transl_table=11
                     /translation="MPQEYSFSFNMKKVENSYSFKFQTRSERSYGFLFDPYQTFQAQT
                     ESSLPAIRENIDTIQMAEFITAKRRNIVSTINRLMAFIKPESEVFMNNSMLLEKPLSI
                     GHFNSSLLLQKPKYLTYLSNSLLAKENARDIVTNKIVEFNPKPRETLLALTPAASKSS
                     FDSKMNNVILINSNVRIGDMSRNVITFRETRPCDLNETIISFGKGTISFGILNNVINT
                     EKIHEARYTEFGDVIISEKLYEAITSNLHASIKIARPSALYDAGLINTLKAVKLRREI
                     DAALFSNLTLDRLMIYHDAVGLSLTHFLRKSREHVSNKTDLSNGFRVYRNDSGIPESE
                     TMTRMNVDKRADLYGDSHANRIDNYGALSTKWTHGFRTNVHHESTVSYDNFVKSFRKT
                     KGYKLMDKIFEGKNTREPLIFYMVAISNISKDSNPAIINTREANAVKGYLESIIYDSY
                     TIEKQVRVSLIEQLKRSDKRRKILVLHETVFSHNEILKACLNKALIIDRPIIRDVILR
                     DIIQTLQDKRDVLKQETIDILPNIRQTVFSKTIDTIPIIRPGRETKTLDIIPAPRLVE
                     ESKTLDVNKADSIIEPSETLLGWNYDGDNRPVSFNSTIDGTWNIGFDDLWKLLIDDDR
                     LDYMIMPQSDYDYAKLKDQVYDVNGVPYNPLSPPNVADVYVNHMLNHPVDMPGDFAKQ
                     ELWVNNYYLRDITIVGAVYLYRYINKFAGMSAGEGVNSVLNYMHDYIYNSEGIKNNPG
                     YHRALRFARWYGERCIMKYGKWLLVRDYGSWMDNFAVGDFNCDYALNTWDNVTFDNSI
                     LTLGGDNFLTLSLTNYIDGTFSFSTMLTDGTLTVSINNQLIETITPDTSKRYEFNVPM
                     GTHAIVFHYVGSSCKLSGLVLTGARFIGAYTKQQDNSNDLKGIVAARELITYLIRYHM
                     DHWHQKSKGDNRIKQRKMWIR*"
     gene            complement(70381..71847)
                     /locus_tag="gwd2_scaffold_22_prodigal-single_40"
     CDS             complement(70381..71847)
                     /product="Major virion structural protein n=1 Tax=Bacillus
                     phage 0305phi8-36 RepID=A7KUQ3_9CAUD"
                     /codon_start=1
                     /transl_table=11
                     /translation="MAWAEGLTNSSRFLRDIANIFCTANKDESGLVDEARNWSLVYPT
                     PYNTANMFDEVLVADDTNLIFSTSEQDLIDNNSFVLKYLDGTEVDSVEYTVNFLLGEI
                     SFVVPKLDSLMASYDYKTSNKLQTGLGKITDRIVLKTVTTKIIPEPMEDPYGTNTSSQ
                     VDQITMYWEIVKPKFVTNLETGVETTYENHYYVQTRIFDVWDSITEQYKENDFDDVSG
                     NIINFNSHVSEWSQFSWYRDFEEQLNDALDEDGGTTNIEDGLTYAKIPYVGIFENLTI
                     QFYISVDNDHAAMVLIGDPTLNYDNYLISFGYVGKISNFKDSSNDTAGNFALTTGSSS
                     VPCIPNGVTRDPLYGNIIDIKYSDFWGEYTATGVSDISMYKTRNDTFYQRHYVSFITT
                     SEDMDKDRFNPSRWTNKFHLSPAYVVHGYDGYRGWLTDVVVVDNTSIIHLDKLVINKG
                     SVDPEKPEETYRYFKINAPFSFLTNTPNFHCGIGIKEA*"
                     /db_xref="UniRef100_A7KUQ3"
                     /db_xref="A7KUQ3_9CAUD"
                     /db_xref="tmr:Tmar_0052"
     gene            complement(71851..73641)
                     /locus_tag="gwd2_scaffold_22_prodigal-single_41"
     CDS             complement(71851..73641)
                     /product="Major virion structural protein n=1 Tax=Bacillus
                     phage 0305phi8-36 RepID=A7KUQ3_9CAUD"
                     /codon_start=1
                     /transl_table=11
                     /translation="MAWIEGITNSERILKDLMNVFCTANKNVDGDVDPAKNWELIYPA
                     SLDLITNRAVVRTTTTPAQAGVPNPYGIDNNDEESLSMYVEFYMPEVVLNVETGIWSG
                     YKNYYYFECRMFDVMDEVTFKPKANIYDAKGNVATYNSHCSEWARFSWYRDYTEQLKD
                     SLDTDGGTSNIEEGLIYDKIPNLGVFGTVGIEFYCSVDNDKIAMVLVGDPTVDFDNYL
                     ISFGYIGKIESFEGSINDTAGNFALTVSSSVIPCWIQRTDSDSAITDPVTMEFPVELT
                     VTQPTIVIPEGQTQLYDSRVERIHKVSFKFLPYNDRSVGDPLLMQELVVTYIENFDHL
                     TSRLGTYNQQTGVTSYTTYESYNCRKTDKDQFKVEFANIPPTATRVKVFMKKIVTWAL
                     DGNGSSVPAADAVDTNWYFVEDVAKDILLLQGYIPRTLTSDHSITPPVTQYVKTELGV
                     VRDPYYGSITNIVYPTTWGLRTATGVSDISMYQSRNCAYFQQHFLAFITPEQTMQKDA
                     FNPSRWTGKFHMSPAYVVQGYDGYRGMLKNVVVVDDSSIIHLDKLIVNKDSVDPLLPE
                     ETYRYFKVNAPFSCLTNSPNFHYGIAIKEV*"
                     /db_xref="UniRef100_A7KUQ3"
                     /db_xref="A7KUQ3_9CAUD"
                     /db_xref="tmr:Tmar_0052"
     gene            complement(73655..74122)
                     /locus_tag="gwd2_scaffold_22_prodigal-single_42"
     CDS             complement(73655..74122)
                     /product="Uncharacterized protein n=1 Tax=Thermaerobacter
                     marianensis (strain ATCC 700841 / DSM 12885 / JCM 10246 /
                     7p75a) RepID=E6SKI9_THEM7"
                     /codon_start=1
                     /transl_table=11
                     /translation="MAFSVNYNVGGKVDEVDVVNEVKNLKGGKLDQVVYIDEIGKIHI
                     PGFPTLGVPFTKGLKINIPATMTTHTIEYVPTVDMELSGVIIACSGYADDDYWELIIN
                     GVTYYETIYTKELPEMSPQSGVIPVAANTAIAISFHNDSGTSKTVWFNLKFFK*"
                     /db_xref="UniRef100_E6SKI9"
                     /db_xref="tmr:Tmar_0051"
                     /db_xref="E6SKI9_THEM7"
     gene            complement(74123..75109)
                     /locus_tag="gwd2_scaffold_22_prodigal-single_43"
     CDS             complement(74123..75109)
                     /product="hypothetical protein"
                     /codon_start=1
                     /transl_table=11
                     /translation="VYIGPLQITKTIPANNAANILTYRPVLIYFSSYIDVNTLDMGIL
                     VTTSIGTHVDHTVTLNREEKCLEIIPISKAWDSNTTYFITVVGQNDMSDLAQNCIKDV
                     SGAPLFGSMKLTFTTIIIELLKAPVIISPIDKTIYLSMPGFSWESVSENPHQIYEVMI
                     SYSNTFEPLIWSNDKIESTGPISPNIEFSDGIIYWRVRAIDGQWSDIQQFNLSIYGKA
                     TISEEDTLSYDAGTYDFSSNDEEYTEVLDTYPERDFSNVSTYLKVITLQVTGTVLVDD
                     IDPESFIIKGEAVDGDDVNDHGYITPEKIEALPQPDGTTLVVFTLPDLPVVK*"
     gene            complement(75162..75506)
                     /locus_tag="gwd2_scaffold_22_prodigal-single_44"
     CDS             complement(75162..75506)
                     /product="hypothetical protein"
                     /codon_start=1
                     /transl_table=11
                     /translation="MAKHQVCLAPGRSLFFIPEIGLDLTPWRPMGFVPDDATESVLRM
                     IKNSLESKDLIDVKGTLTRVLAGEKIVEVEKTEKAVRPVKLPKAPQEDKEPEKELEQD
                     PEKEPKTTQDKE*"
     gene            complement(75530..76618)
                     /locus_tag="gwd2_scaffold_22_prodigal-single_45"
     CDS             complement(75530..76618)
                     /product="Major head protein n=1 Tax=Bacillus phage
                     0305phi8-36 RepID=A7KUP9_9CAUD"
                     /codon_start=1
                     /transl_table=11
                     /translation="MPTLTEQEIKDYKLNESELKMLEGFKIAMAGEEAPAGTLAMKEF
                     LASPSASVLIPKVIIGAMREAAEPLYIASKMLKKVRLQTGQSMVFPSIGIMRAYDVGE
                     GQEIPEDTIDWQTHEVPEIRVGKSGVRVRVSSEMVADSQWDIVSMLIEQAGRAMARHK
                     EQKCFNAFSKHGHTVFDNADPRAAAKTTGLDYNGVANGTMSAEDFLDMAIIIMNNEFT
                     PGDILMHPLSWSAFAKTELANMVAANPYTTFPAKGAPASMAMGPSSIQGRLPFSFNVQ
                     LSPFIPVDKKNKTYDMYFVDKNNIGVLLVRDELKTEQFDEPARDIHNVKCVERYGVGV
                     LYQGRAVAVAKNISMNKAFNIPIRVKNI*"
                     /db_xref="UniRef100_A7KUP9"
                     /db_xref="A7KUP9_9CAUD"
                     /db_xref="cbv:U729_3071"
     gene            complement(76658..77779)
                     /locus_tag="gwd2_scaffold_22_prodigal-single_46"
     CDS             complement(76658..77779)
                     /product="Major virion structural protein n=1 Tax=Bacillus
                     phage 0305phi8-36 RepID=A7KUP8_9CAUD"
                     /codon_start=1
                     /transl_table=11
                     /translation="MALFEGAKLRNQMPSNTKLVVSGGDSPAEKWLVKEGLPTLMTYP
                     YYGWYGALQDVVISKGLMIAATGKTGKDYDTGRQIPEITIADGILPTIGMTPFSLIRR
                     VEDRFYDNQPTIITREYVELPLFTNAPNSKVELPEVPWGFAVGNIKAGDRLRCIKATD
                     LGGAGEFSLGRVMKWDPATDLPQDIIGQVLGIEDEGSPKSWLEWAMWNESAKQQDDVF
                     INKLGYSAPSEAGYPFDPDLVDGYRNGTNDMTGYWSDMTTTQTGVKGINDGAHMSNTL
                     FTDREMAEIPVGVLVGSLFTFVAPQKNLIEGSVIIKVGGVDVTAACTINHLKGFIGYT
                     ADAVNRGTVTITYKAKQYGTPSSWNFDGAVGAIRLLLKF*"
                     /db_xref="UniRef100_A7KUP8"
                     /db_xref="A7KUP8_9CAUD"
     gene            complement(77798..79132)
                     /locus_tag="gwd2_scaffold_22_prodigal-single_47"
     CDS             complement(77798..79132)
                     /product="Protease/scaffold n=2 Tax=Bacillus phage
                     0305phi8-36 RepID=A7KUP6_9CAUD"
                     /codon_start=1
                     /transl_table=11
                     /translation="LSKPFELKEGRFCLTEVLEIKQMLNESGNPSALTDAAKSGTSEN
                     PKKLLVTVEAIHAKMTKNNTMYPANRLESSAGTWTDIYDKPVLKNHSSYTEPLGRVKS
                     SNFTDSKLIDGVKCIALDLLITDSDAIQKVLDGRYKTLSIGATTNEARCSICGKNVVE
                     EYCGHWKGNTYEGQKCYYIIGEMEFDEISFVNMPADVHSQVIGHKVQDSVKDSQTEEG
                     RIILVTDETVIDPTILDQVTALATPPVIPVVAEGVPEVPPVIPVVTDVPPVVPAVTTE
                     EITPELVASLQEQITVLEAKLATATQEHEVSRQSLTQTQADVTRLTDELRVASEESAS
                     MLKQNVSLATYSHRLLAERVVDLKIHLGKEANDKRDDLIANHIKENAQALNDGLTVLL
                     TEQPVRVIQPVTLADAAGQSTLESTTAKPQVPHIPTLEEYANTVVSYLTKTV*"
                     /db_xref="UniRef100_A7KUP6"
                     /db_xref="A7KUP6_9CAUD"
                     /db_xref="btn:BTF1_30782"
     gene            complement(79116..80981)
                     /locus_tag="gwd2_scaffold_22_prodigal-single_48"
     CDS             complement(79116..80981)
                     /product="Portal protein n=1 Tax=Bacillus phage
                     0305phi8-36 RepID=A7KUP5_9CAUD"
                     /codon_start=1
                     /transl_table=11
                     /translation="VGVRSMIQTWLGISEAPVSTPSKGGGAKRDPKQSIIKKLALVTG
                     GANGRDFSGPEFDLNLISKAYNTESYVRVACDKYIELMFKAGWDLTGNNADAIDYIRT
                     RFKLIAESTQIPTEQLFIEIAEDVVKYSNTVIVKARVKNGQPLPQGIAIQGVAGGMPV
                     AGYFPLNMLTVSVNRDQFGTVKAWQQEAQGGQGKPVKFKPEDVIHMYYRREKGYAFGQ
                     SFLFPVLDDIRALRQAEENILRMIYRNLYPFHHIQVGTQEEPADDPEVDDVKLAIESM
                     ELEGGLITSERVNIKAIASDQIIDAQPYLKHFESRVFSGLGVPETLFGRGGAANRGTS
                     DNMTTDFIDRVKAMQTIIAAFTNESMIKELLMEGGYDPVLNPDDDVRFVFKEIDLDAQ
                     IKFENQAVYLYEHNSIDQNEMRVRLGFDPILDESFMFLNMVTIPTVEATAAAKAAVAP
                     ATSTSPAAKKNAPKPKTRPGSKSPKKPVKKKQKTAYETAMENEYTLLSEGLKIIAKNY
                     FDYLDNPSSDKRNNAALLKDVTLTVKHTEQRLNDVTIEFNGAITSTTQISIKRMLAQI
                     HDTTIKLLVETQGSNKLNEASETISSLFRVMENRLTDIIGINGSNKEVDEFEQTL*"
                     /db_xref="UniRef100_A7KUP5"
                     /db_xref="A7KUP5_9CAUD"
                     /db_xref="cbv:U729_3068"
     gene            complement(81011..81340)
                     /locus_tag="gwd2_scaffold_22_prodigal-single_49"
     CDS             complement(81011..81340)
                     /product="hypothetical protein n=1 Tax=Brevibacillus
                     brevis RepID=UPI00035D4F79"
                     /codon_start=1
                     /transl_table=11
                     /translation="VSISTDMLISILTNLIGLAFVTEATVEILKNIFSITDDRIKFGI
                     SVIVGIVTSLATNFDLLGGNGVQYYAGILLAGILVSRGGNYLHEIVKILQSLSSANMA
                     KAQHVNK*"
                     /db_xref="UniRef100_UPI00035D4F79"
                     /db_xref="bbe:BBR47_06290"
                     /db_xref="C0ZKF5_BREBN"
                     /db_xref="UPI00035D4F79"
     gene            complement(81457..81897)
                     /locus_tag="gwd2_scaffold_22_prodigal-single_50"
     CDS             complement(81457..81897)
                     /product="Uncharacterized protein n=1 Tax
                     =Desulfitobacterium dehalogenans (strain ATCC 51507 / DSM
                     9161 / JW/IU-DC1) RepID=I4A745_DESDJ"
                     /codon_start=1
                     /transl_table=11
                     /translation="MYEILTHILVQLNGAWGAILGGTIIAGIRAFAISKAKEISLKFM
                     LRVAKQAEELAFETGLEAMKFVVDKSYDHLPKWIRFVVSKQTMDGLANNIYKDAKSKA
                     DVEVQKRIDERLHAAKQIVKEAGLTIVEPVVNDLPGPSEAPAGY*"
                     /db_xref="UniRef100_I4A745"
                     /db_xref="ddh:Desde_1354"
                     /db_xref="I4A745_DESDJ"
     gene            complement(81899..82774)
                     /locus_tag="gwd2_scaffold_22_prodigal-single_51"
     CDS             complement(81899..82774)
                     /product="N-acetylmuramoyl-L-alanine amidase n=1 Tax
                     =Desulfosporosinus youngiae DSM 17734 RepID=H5XRZ0_9FIRM"
                     /codon_start=1
                     /transl_table=11
                     /translation="MPKICIDPGHNKSGIDTGAQGCGLFEQDLTLDIGLRLKPLLEAN
                     GIEVVMTRTGEKVPGNYSSVSGSLKARCDIANNANVDLYVSIHINAGGGTGSEVWVVS
                     TGGRAEKLAKSVLSRLVSQCGWSNRGVKTANDYVLKYTNAPAILTESGFIDTPSDARK
                     LSDPNFRQAIAVGHAQGICDYLGITYNESRPVPVPTPVTEVNKVGTIVIYEYAVDVHS
                     AYYMAYVTSGISIALESVTKADLDVATRIITVGGTVGQYLLNGSQIKSDKHLSGTDRV
                     DTALQVLTYIHNGGR*"
                     /db_xref="UniRef100_H5XRZ0"
                     /db_xref="A0A0F2JEM4_9FIRM"
                     /db_xref="dor:Desor_0309"
                     /db_xref="H5XRZ0_9FIRM"
     gene            complement(82787..82888)
                     /locus_tag="gwd2_scaffold_22_prodigal-single_52"
     CDS             complement(82787..82888)
                     /product="hypothetical protein"
                     /codon_start=1
                     /transl_table=11
                     /translation="MSKESDYENVMYGLVGLRPSKPNPNTVKTPKTK*"
     gene            complement(82909..83079)
                     /locus_tag="gwd2_scaffold_22_prodigal-single_53"
     CDS             complement(82909..83079)
                     /product="Putative uncharacterized protein ORF120 n=1 Tax
                     =Bacillus phage 0305phi8-36 RepID=A7KUP3_9CAUD"
                     /codon_start=1
                     /transl_table=11
                     /translation="MAKLSIPEEVKIKCCYCFIKDTCVRRCEKELYEIKGWMTKCILT
                     PNRPGKKRKVKI*"
                     /db_xref="UniRef100_A7KUP3"
                     /db_xref="A7KUP3_9CAUD"
     gene            complement(83110..83604)
                     /locus_tag="gwd2_scaffold_22_prodigal-single_54"
     CDS             complement(83110..83604)
                     /product="Uncharacterized protein n=1 Tax=Brevibacillus
                     borstelensis AK1 RepID=M8DL58_9BACL"
                     /codon_start=1
                     /transl_table=11
                     /translation="MNLARALIYLFPNTCMMKDILVRDDGEGAYIDQWNISDPQPTQE
                     QLDQAWIEVVRKDKLNELDEACENDILSGFIASNGHHYGFSYKDQINFNEQDAILTRN
                     PSIDTIYWKTDDIGPIPHTREEWYAVVDDVAVSKLGKIARYWQLKVYVLSLNSESEIN
                     AIHW*"
                     /db_xref="UniRef100_M8DL58"
                     /db_xref="M8DL58_9BACL"
                     /db_xref="bss:BSUW23_06535"
     gene            complement(83619..84173)
                     /locus_tag="gwd2_scaffold_22_prodigal-single_55"
     CDS             complement(83619..84173)
                     /product="Genome assembly strain_NMP_1 {ECO:0000313|EMBL
                     :CEP68767.1};  TaxID=55779 species="Bacteria; Firmicutes;
                     Clostridia; Thermoanaerobacterales;
                     Thermoanaerobacteraceae; Moorella group; Moorella.;"
                     source="Moorella glycerini.;""
                     /codon_start=1
                     /transl_table=11
                     /translation="MPLQQIPGKEIKDRGITSDDIDDLAIESRHIKPKSILPEQLDLQ
                     TMSGFSVYKATTIQAINTNTWTKVTFNTEIYDMLNEFNLSQSRFVALSDGTYTFSLSI
                     EWSSDAPANRVRASLYVNGSSKAQVFDQTASSKITVTTHASSGTATIKLKAGDYVEVY
                     CYTSDGTDVTYGPDLTYFNGIKTS*"
                     /db_xref="A0A0C7NSR8_9THEO"
     gene            complement(84221..85933)
                     /locus_tag="gwd2_scaffold_22_prodigal-single_56"
     CDS             complement(84221..85933)
                     /product="Uncharacterized protein n=1 Tax=Clostridium
                     hathewayi 12489931 RepID=N9XD69_9CLOT"
                     /codon_start=1
                     /transl_table=11
                     /translation="MAFVKIRGAQIQGSAIKDSHIAADAAIAENKLSIDFNAHTETLA
                     NKKVLYKVQLNDIQVAAGVSALEFVNVEGRYKFNDGVQDFFIDGLPVTSNGTSQGVIT
                     DAPNNKFIMRDGVTEDTPLRDVDGNIIFGRITYVVETDKYVLTFDNDGVVETPYTMVV
                     PVTVDLFYLKRGSLLDMPEDFAVTEGGSFVEGAMDVTATFNLEQLAKDIYGGAWALDN
                     DGVGNLTTSLATQIADEIIARGVAVDAVQDALDTEVSTRSLANTALQEALTAEAGTRA
                     TADTALSDRIADLETGGGAEVTDTHTRDAATVNGVFAIDTFVDLEERLDDIESTVDAK
                     VKLLLDADTSGATALSDAVAQEVIDRNAAVTVEHDRAVAAEGVLTTAVSDEVTRATAA
                     EGVLTDALDAEVIRAGLAEVANADAIAAEVTRAGLAEVANADAIAAEVTRAGLAEVAL
                     AGRATALETEITAARGSAVDLDTRLDRALNEDGTLKQGTKIHAHTKQVFSAVGGEQIV
                     NLTGGKTFQVGDDSLDVFVNGVLQAKGLHYAELADGTGVDFSPEVLAVGDVVIFKFIN
                     NNAE*"
                     /db_xref="UniRef100_N9XD69"
                     /db_xref="A0A069DIF0_9BACL"
                     /db_xref="cbal:M667_08755"
                     /db_xref="N9XD69_9CLOT"
     gene            complement(86008..86154)
                     /locus_tag="gwd2_scaffold_22_prodigal-single_57"
     CDS             complement(86008..86154)
                     /product="hypothetical protein"
                     /codon_start=1
                     /transl_table=11
                     /translation="MLFTCPICKEELHAVFFGDDVHRLRCLKCDQLYDSFELLVSMFS
                     GPKN*"
     gene            complement(86165..87358)
                     /locus_tag="gwd2_scaffold_22_prodigal-single_58"
     CDS             complement(86165..87358)
                     /product="hypothetical protein"
                     /codon_start=1
                     /transl_table=11
                     /translation="MNDLERQQLEYSPRLEFTKRLLAIISDTDVTESDIVNLPQALLD
                     TVSLPAADVLQNLADTSKALDDLIDQLGQCLDGRLDSGISIADYRLARENDNYEIRDQ
                     FEDHYNNSPEASTAGEALIYLLDVKSNLDTHKAYVSNTFYNGKAQFDNIDKHRDDEQK
                     EINKLVSLEIKKPGAQDYTSLKIQHNLLDASNDRINNVSSFVGNIKQVLTSGINQQFK
                     DVTSVVRTMALGGPDNIGHVSDITEFRFKQLAFISDDNQNRSKRLNTESMRAMIDSDM
                     KILSNLKTTTSSSLINWFSNTSTKNDTLPITKLFSDAISGLELVETSYQTRMADLSKT
                     NALEKMQLDDIAASLEQKKEARQVYSLTKAMLDQFDFKDSNIDKQVKRFIDNNSLDTP
                     GKICE*"
     gene            complement(87580..89307)
                     /locus_tag="gwd2_scaffold_22_prodigal-single_59"
     CDS             complement(87580..89307)
                     /product="Terminase large subunit n=1 Tax=Bacillus phage
                     0305phi8-36 RepID=A7KUP0_9CAUD"
                     /codon_start=1
                     /transl_table=11
                     /translation="MTLTPEELQLYSVLQNPVLWAQAELNWTARDYQIDPLNMMCTKP
                     LVVLRLGRRLGKTEKLAVAILWHSQTQINKGPNNQYDILIITPYETQIDLIFKRLHEL
                     IDISTTLKGTIKRDVYHCIEFHNGTCIKGLTAGSKSGTGANNTRGQHADVLILDEVDY
                     MGEDDITNIINIRNEAPERIKIIATSTPSGRRGSYYKWCQDATYSYTPMTTDVQEILN
                     GTPFKYKGTKKRGNGWSHFHAPSTVNKELLKINPETNRTYFEDIEDELTELRFQQEVM
                     AEFGEEAVGVFQNRFIDKAKAKGVELNIRYRDKDDPTITPKRGPRILGVDWDKYGAES
                     TILGVEFDESRGLFVPIVRVSIPRTEFTLTNAVDKIIELNDEFKWDWIVLDRGYGETQ
                     VELLKLYGKKNPASGLARKIIPISFSDKIVVRDPITRTKIKKDIKPFMVNNAVVAFEK
                     QQVALNPTDKLFIKQLEDYHVVSLGSEGRPKYTDVNEHIIDAFCLCIHGFTTKYSEML
                     KVSHTNRIVGVNALDGTQNRQTSDPTKDRDIEPPPRKIPMIHGSVYGVEMRRGGRGQR
                     GGAPSRKSF*"
                     /db_xref="UniRef100_A7KUP0"
                     /db_xref="A7KUP0_9CAUD"
                     /db_xref="cbv:U729_3279"
     gene            complement(89350..89790)
                     /locus_tag="gwd2_scaffold_22_prodigal-single_60"
     CDS             complement(89350..89790)
                     /product="hypothetical protein"
                     /codon_start=1
                     /transl_table=11
                     /translation="MATQQTTRSGVRKHSSGIGVAAFGGGIEFAIRKMDGESTSKAAG
                     HAALEALKWYAFAPIMEVKMGLDFIGAGMDMLGVPTPIKMMELGKKNLERLTTNPGEA
                     RFGSRNFQETEQSHTLRQRNMQAIQESRLNARSVLGNEARMLHR*"
     gene            complement(89801..90664)
                     /locus_tag="gwd2_scaffold_22_prodigal-single_61"
     CDS             complement(89801..90664)
                     /product="hypothetical protein"
                     /codon_start=1
                     /transl_table=11
                     /translation="MANPLMFLSKLADKYKGLKEGYKFAKGLDKTVKGVGESVINPGG
                     TLMNETMDVMWMPGSFISGLFEGARKGTFFKELGEARKLGGIREMQKFARERAQTWNP
                     WSIGPLSTLTKAAGFATSMGVKTVVSPIKLVTPVLNIAGGAAFRGGVAATEHVIKQIP
                     GAIDLVGGSILQTARVANRVSNSRSGKAVLGYGALAGFGTYGVLSTAREQNLPQKDPY
                     MINPYVTPGLEDDSRFAPKLIDKKEKKDNSLSKTAMMQVDDVAIAATRSSRIDSLGAT
                     GDLVFALHNRR*"
     gene            complement(90679..91107)
                     /locus_tag="gwd2_scaffold_22_prodigal-single_62"
     CDS             complement(90679..91107)
                     /product="hypothetical protein"
                     /codon_start=1
                     /transl_table=11
                     /translation="MGLLDNALKAAERGLTKTFVEPGMIANRSIESRLTDRIAGKTDN
                     RVKRLLTPNSKTAGPVPLQEGMQDTSLGDYVFGTGGAIKDAAKEYFWKGTDGRGLTGT
                     QRAARIGAGWMVGSNVARLASGGTPFTNSNGESDIAGLPF*"
     gene            complement(91121..91729)
                     /locus_tag="gwd2_scaffold_22_prodigal-single_63"
     CDS             complement(91121..91729)
                     /product="hypothetical protein"
                     /codon_start=1
                     /transl_table=11
                     /translation="VGLVNNQSVQVAGTLFGNLIRGLGTIPGGKSAKRGLDNLASKYE
                     DNIKKAAQLTSKQGREADRVLPEAEHLYKRDATIDKIRDSRIAKYGDEINWRKADPRG
                     YDKVNGLYEKNKAKFDNVMAPSSAIDKEISESGTGFWGQAKVVGGAAKHYMTSGPLTE
                     IMAKHAVLASPGILGVGYRYATGGTMARTADGQSDIAGIPFF*"
     gene            complement(91732..92379)
                     /locus_tag="gwd2_scaffold_22_prodigal-single_64"
     CDS             complement(91732..92379)
                     /product="Putative uncharacterized protein ORF112 n=1 Tax
                     =Bacillus phage 0305phi8-36 RepID=A7KUN5_9CAUD"
                     /codon_start=1
                     /transl_table=11
                     /translation="MSIANLALPSVWNVNVQNVNDASVMIRLDHGMYAGIPIICKGPK
                     CPFALTCMIPVTNQQVGDRCPVEIAAIVNRFQKYCTEFGIDPSDDRQTVDLGFVKDLI
                     DIEVMMLRADQKMAIDADFIESVVAAIGPDGKAYYKNELSKSLELKDKLRMSRQKILE
                     KMNSTRKDKESSLKGAFDASTNAANLMAKVKELQKDGFLSNVVDITNIEMVEEGE*"
                     /db_xref="UniRef100_A7KUN5"
                     /db_xref="A7KUN5_9CAUD"
                     /db_xref="btn:BTF1_30822"
     gene            complement(92703..93047)
                     /locus_tag="gwd2_scaffold_22_prodigal-single_65"
     CDS             complement(92703..93047)
                     /product="Putative uncharacterized protein ORF110 n=1 Tax
                     =Bacillus phage 0305phi8-36 RepID=A7KUN3_9CAUD"
                     /codon_start=1
                     /transl_table=11
                     /translation="MIPLMVNEVRKLSQDEGLFDDEIAEILGFSRATVNRARHSHGIP
                     KANLDNRTDKHYECIRCGIITWINRKDHMRRICPECRGKKVKVRELSLTALQAQEYIR
                     NKVLPKTVEELQ*"
                     /db_xref="UniRef100_A7KUN3"
                     /db_xref="cbv:U729_3267"
                     /db_xref="A0A0A7G2X8_9CLOT"
                     /db_xref="A7KUN3_9CAUD"
     gene            complement(93050..93601)
                     /locus_tag="gwd2_scaffold_22_prodigal-single_66"
     CDS             complement(93050..93601)
                     /product="hypothetical protein"
                     /codon_start=1
                     /transl_table=11
                     /translation="MATASMSLLNVTAYLNGKELGIITNYTMNRGTMETTYFIEGPHT
                     ASFTSLDLDCDVMARSHVIGKITKYQLNPHGGASIKVEGGARDFLKASNNLSSVIQPW
                     HTYDQAVSAVSDAVMTTTTASSVGQHAISDYSYYKTEDEENERMTKLEHRLETLERYC
                     LMLELAIKQAGIILPMNLLDGDE*"
     gene            complement(93603..93980)
                     /locus_tag="gwd2_scaffold_22_prodigal-single_67"
     CDS             complement(93603..93980)
                     /product="hypothetical protein"
                     /codon_start=1
                     /transl_table=11
                     /translation="MRVGDKLYLDAPGTTYLGEIHSLTLTTGRTDLCKWNACVRTELD
                     IALMNDHSVYDSSGNDIGLIRSIMKSNPFSTTGVSITGYVCSVIGQGPNIVDHTKLAK
                     LERRLEHLQAYVNLINDRIERSN*"
     gene            94212..94331
                     /locus_tag="gwd2_scaffold_22_prodigal-single_68"
     CDS             94212..94331
                     /product="hypothetical protein"
                     /codon_start=1
                     /transl_table=11
                     /translation="MTKRQLKFQELLQQAIAKLIEEEKLQPLKSMPIYKTIKK*"
     gene            94346..94600
                     /locus_tag="gwd2_scaffold_22_prodigal-single_69"
     CDS             94346..94600
                     /product="hypothetical protein"
                     /codon_start=1
                     /transl_table=11
                     /translation="MSDKQMQAAIIIKGIIERKLIDQGLTMQHITDTEVGEIIAESLK
                     CIRRMKAQGATDQHTITIMTSFIDNRCSIIRYLCAIRRDE*"
     gene            94686..94898
                     /locus_tag="gwd2_scaffold_22_prodigal-single_70"
     CDS             94686..94898
                     /product="hypothetical protein"
                     /codon_start=1
                     /transl_table=11
                     /translation="MLNREDLIAIHDRLFKNGTIQVDAMRAMHVEGNTIKIKITHCKL
                     MTIKAYYVLHEGELVYFAAQARSVDQ*"
     gene            94919..95350
                     /locus_tag="gwd2_scaffold_22_prodigal-single_71"
     CDS             94919..95350
                     /product="hypothetical protein"
                     /codon_start=1
                     /transl_table=11
                     /translation="MFINCDDVNLETTKTFASKILRKIRKLYVGKPFKLKYTWAMDLN
                     AIWESDKHFVIPYYCYNEKGLGYKVFLRLPKREPIVGTLYGYDIYGNKHVLAVNVFPA
                     TFHDPSCVIKMIQMVAKVPIEYGREQLAFNFKISNEGGDAI*"
     gene            96031..96198
                     /locus_tag="gwd2_scaffold_22_prodigal-single_72"
     CDS             96031..96198
                     /product="hypothetical protein"
                     /codon_start=1
                     /transl_table=11
                     /translation="MSKKLMIIGQVKQGVITYGKIVSKLRPVVAEPAIWEDEDSKIMQ
                     RIIERNHKANR*"
     gene            96254..97366
                     /locus_tag="gwd2_scaffold_22_prodigal-single_73"
     CDS             96254..97366
                     /product="hypothetical protein"
                     /codon_start=1
                     /transl_table=11
                     /translation="MTNLLNVNNTGITTPVSDTLSASVKVVTNTVGHIGNTLSGVLAS
                     LTKADGAGAIDCVGALLINVTTETVIGVSTIAHSVQDNWASPVVNMVTTKFAPMAPVT
                     ITPNTEAISVNGITPEMQAVIDASVNKILADSKNSAAPSKPITVHPKVTATAKQDVQF
                     MSHKKVRTADVIHESVNFKAEGIVLTVEFIGADLALVSPKGKNKVTKESLITRLAKYA
                     GPGVTRTVTAIKALAPDTKIAPKPVVTETKPEINAPSDGPVCGSCGCSLIGKKVVIKN
                     KVKLCPDCVGGGTPAASVASGTPDDIDPNVADAPVDEPANDEAQEGAAQAAPELTPQQ
                     KAAATRARNKAAKEALVNQAPESTVVTEFQEEDTLV*"
     gene            97979..98152
                     /locus_tag="gwd2_scaffold_22_prodigal-single_74"
     CDS             97979..98152
                     /product="hypothetical protein"
                     /codon_start=1
                     /transl_table=11
                     /translation="MDRYYYKDGRIYDRSEMCGTEHICIAANVEKWRAKIIVREMNQG
                     LPYRPDISYKERD*"
     gene            98158..98502
                     /locus_tag="gwd2_scaffold_22_prodigal-single_75"
     CDS             98158..98502
                     /product="hypothetical protein"
                     /codon_start=1
                     /transl_table=11
                     /translation="MKVRKPRGTKLDGYRSEDMCKHCCSLGCDPMSMSPKFKQMVRYR
                     RDNNLCQACGANPCICKSSLETKPQLPICDVCGEYILGRAHYMFKCYKNGVKYTDTSI
                     LVHTKCINEGSV*"
     gene            98506..98850
                     /locus_tag="gwd2_scaffold_22_prodigal-single_76"
     CDS             98506..98850
                     /product="hypothetical protein"
                     /codon_start=1
                     /transl_table=11
                     /translation="MDLYLICPKCYHIIGDYVFKGPDFFYTTHTCSNCGTVDTIAKFV
                     CLKLEPSLSKFTIGLMLDSDDVMMVSSIEATNITHAIELYATQHNWNNDPLWNPKQNT
                     YQGNCLVSITIL*"
     gene            98863..99177
                     /locus_tag="gwd2_scaffold_22_prodigal-single_77"
     CDS             98863..99177
                     /product="hypothetical protein"
                     /codon_start=1
                     /transl_table=11
                     /translation="MLILFQVSAAISFGMLVLILMPKAWSDSLMKRLGYRKIMSPIHK
                     NCYSCQCRICVSDCKLKLDVDSYGVCHYCEDLLDSYDSLSEATLEMIGGQCKGYKGGD
                     SN*"
     gene            99164..99451
                     /locus_tag="gwd2_scaffold_22_prodigal-single_78"
     CDS             99164..99451
                     /product="hypothetical protein"
                     /codon_start=1
                     /transl_table=11
                     /translation="VIQIKYFDDDRGSWGEQALLIANVTYEEKCALIKFISAIARNYA
                     FNREANLHCFYNEPSSLYALVIISGFNDMRQAIKDFIDGYNLEDILIDENY*"
     gene            99463..99711
                     /locus_tag="gwd2_scaffold_22_prodigal-single_79"
     CDS             99463..99711
                     /product="hypothetical protein"
                     /codon_start=1
                     /transl_table=11
                     /translation="VRIYVDSTKRSLMISNVFIDEQLLFERWLKQSNVSNFMFGVDYY
                     FFINPANDRRALVVLTNDHDFIMAIMLWWDRHDREVGY*"
     gene            99711..99893
                     /locus_tag="gwd2_scaffold_22_prodigal-single_80"
     CDS             99711..99893
                     /product="hypothetical protein"
                     /codon_start=1
                     /transl_table=11
                     /translation="MFDQRMKCNNQVDDICPVDCNECSEYNIPCNGVCSKCLDSTCEN
                     HRDYSEYVQLSFVLEV*"
     gene            99897..99992
                     /locus_tag="gwd2_scaffold_22_prodigal-single_81"
     CDS             99897..99992
                     /product="hypothetical protein"
                     /codon_start=1
                     /transl_table=11
                     /translation="MTWCPGCLKYHYGFTIVKRGLCCSKCGHIFN*"
     gene            100107..101279
                     /locus_tag="gwd2_scaffold_22_prodigal-single_82"
     CDS             100107..101279
                     /product="Uncharacterized protein n=1 Tax=Bacillus cereus
                     BAG1X2-2 RepID=R8F7Z7_BACCE"
                     /codon_start=1
                     /transl_table=11
                     /translation="MSKSPRGQQIQCSKLIKEWFPKEDILEFVLAGWAGTGKSFMIEH
                     IIDVLNLNPDSGEVIFATFMGKASLVVTRKAGGKYTCYTLHKTLYYAKKDPRSGKVTF
                     HPKTAEHFVGVKLIIVDEASMITKELLRILRTLKIKILFIGDHGQLPPIGEADREMYN
                     RLKYRPDFVLTEIQRQAEGNPIIALATQIRNDEKINIGKYGEGVLIIPKSQIMKYSSS
                     LINADQVLCGLNATRHRYNGNIRDLLGIKSQDPVNGDKLICLRNNWNRGIEDYALVNG
                     MVGFIDNVKSINKYFNYDFRPDFLNDHVNVYSMQEEIHGKYVDYQSLTRQEKDMLDSF
                     NYGYAITTHKAQGSEWDKVFGINETFKGNEAGIHGYNKEWLYTLCTRPAEKLILAV*"
                     /db_xref="UniRef100_R8F7Z7"
                     /db_xref="R8F7Z7_BACCE"
                     /db_xref="bamy:V529_20730"
     gene            101346..101603
                     /locus_tag="gwd2_scaffold_22_prodigal-single_83"
     CDS             101346..101603
                     /product="hypothetical protein"
                     /codon_start=1
                     /transl_table=11
                     /translation="MIYIDRSGIKYIFGNLTYTDVDKLYYHIIHGFSMWTIGEISYFD
                     GPNSRAMMVFNIIFHKIEHEEDFITWCSDVLGQKVYGREER*"
     gene            101604..101993
                     /locus_tag="gwd2_scaffold_22_prodigal-single_84"
     CDS             101604..101993
                     /product="hypothetical protein"
                     /codon_start=1
                     /transl_table=11
                     /translation="VAIYYAHSLLKYDSTEECIELTLIHGWKHWWNRVYNPNNDTLQA
                     IGKVSGQECMEECYRIIRSKQIHCLVFSAYKGHVGRGVYEEISVARQCGKDVYIIEDR
                     CIKRFDMRRLELLEIDWKIKYALIKKG*"
     gene            101999..102916
                     /locus_tag="gwd2_scaffold_22_prodigal-single_85"
     CDS             101999..102916
                     /product="Uncharacterized protein n=1 Tax=Leptolyngbya sp.
                     PCC 7375 RepID=K9F9T0_9CYAN"
                     /codon_start=1
                     /transl_table=11
                     /translation="MQIISKSLLDIKEGLIVHQVNNRGVMRSGIAKDIREAYPKAYEL
                     YMKRHLRNLLDMGTVFGHWEIQNKFFVANLIGQDGYGRDGKQYTSYEALQKGFIELDK
                     FAHNNNLQVYIPFKMGCGLGGGDWTIVSHLIDTIIPDAIVCKLNKAMPVDRNRYNVLV
                     LSGQKKILECSSKGDKRFSAFYARVKAFGIMASIEDHYQLVKRFPEVPHTCRDAKGKK
                     PTHICINSHDLHADYLSEWYASLWIKYLDEHPELVKYAQEFDDFHDMFRGKSVNCQAD
                     MIRIYVKEGRSALIKQCSRLWTIMRNWRD*"
                     /db_xref="UniRef100_K9F9T0"
                     /db_xref="A0A060N5B7_CLOBO"
                     /db_xref="mic:Mic7113_6475"
                     /db_xref="K9F9T0_9CYAN"
     gene            102918..103655
                     /locus_tag="gwd2_scaffold_22_prodigal-single_86"
     CDS             102918..103655
                     /product="Uncharacterized protein n=1 Tax=Ruminococcus
                     albus (strain ATCC 27210 / DSM 20455 / JCM 14654 / NCDO
                     2250 / 7) RepID=E6UK75_RUMA7"
                     /codon_start=1
                     /transl_table=11
                     /translation="MVKFGITERGDAGLDTSWVRKLSTVDGAIIITKDASQIIDELVL
                     YQRKLILHLTCTGYGSTIVEPNVPNVNETLITYHRLIEAGFPVKQVVLRLDPIIPTKK
                     GIARASDVLTRFALDTSSNTMITRVRYSFLDMYPHVRSRFELAGLPDPYSGSFTASTY
                     MQEQAIRMINLWRGHYEFESCAEDTPDKQGCISQLDYNILGINAEAFGKSIQRSNCLC
                     AASKTELLDNRDQCFHGCQYCYWKGAR*"
                     /db_xref="UniRef100_E6UK75"
                     /db_xref="ral:Rumal_3632"
                     /db_xref="E6UK75_RUMA7"
     gene            103656..103784
                     /locus_tag="gwd2_scaffold_22_prodigal-single_87"
     CDS             103656..103784
                     /product="hypothetical protein"
                     /codon_start=1
                     /transl_table=11
                     /translation="MIVQTHELHLTKLLRVLIEWSEDQDVNQEGNTQDQFDSRVSA*"
     gene            103729..104127
                     /locus_tag="gwd2_scaffold_22_prodigal-single_88"
     CDS             103729..104127
                     /product="Uncharacterized protein n=1 Tax=Anoxybacillus
                     flavithermus TNO-09.006 RepID=M5JEW0_9BACI"
                     /codon_start=1
                     /transl_table=11
                     /translation="MSIKKGILKISSIQGCQPSCDINLFIVRSCKSVPKGFTHIPGLA
                     PSSELFYKYWDWKKHNQWPSKWPEYVNAFVEEMKQPEMAKLIRLIKERLDQGKSVQLT
                     CFCPDELYCHRSLIAELFEHWGYIIERMVA*"
                     /db_xref="UniRef100_M5JEW0"
                     /db_xref="A0A0D0G6L9_9BACI"
                     /db_xref="slp:Slip_1900"
                     /db_xref="M5JEW0_9BACI"
     gene            104128..104679
                     /locus_tag="gwd2_scaffold_22_prodigal-single_89"
     CDS             104128..104679
                     /product="Protein YoqJ n=1 Tax=Bacillus sonorensis L12
                     RepID=M5NYL5_9BACI"
                     /codon_start=1
                     /transl_table=11
                     /translation="MANQVKIVAFTGHRPTAEGMGGYGDTPGNKALFEKLYSVCKAAY
                     EHNGTREFITGMALGTDSIAASAVLYLKLKYPDIKLVAAVPFKNQDCKWPKHSRDAYH
                     NLLSQCDEIVYVDEILGYRLGNPGQYSAAKMQKRNEYMVDRAEGIIGVYNGAEKGGTY
                     NCIYYAESIGKPVYIIDPTKLKF*"
                     /db_xref="UniRef100_M5NYL5"
                     /db_xref="M5NYL5_9BACI"
                     /db_xref="cbb:CLD_A0020"
     gene            104778..105734
                     /locus_tag="gwd2_scaffold_22_prodigal-single_90"
     CDS             104778..105734
                     /product="hypothetical protein"
                     /codon_start=1
                     /transl_table=11
                     /translation="MDMLKLKVQLVKIEALFPEGFEFTSKDGNKAVVTKVYSELKGNI
                     LRPMYEVKVGSKTHSNIKESFIYTYASPKIANKTLLATMLVGTKYNKTEVKIQWSDKM
                     AGPYAIIPGAFDASGKRWVNLINWYDTAGTNVTRWIQAGLVRLYAGITSMNLAKRGTP
                     TQYIDSECTLATSCFNCQCVRMLKGSDTYEGDSDADIASKGTTRMGIEGIYDETFVCA
                     LNGSCPASGDIHAANMECTRGNEHEAARMYKEAPIGTALNCASYTFKGNKEVNAKQSM
                     GWLVNPGNLRFDHQEAKEATDDKPAVIESYLVKTAGYHIILI*"
     gene            105814..107568
                     /locus_tag="gwd2_scaffold_22_prodigal-single_91"
     CDS             105814..107568
                     /product="hypothetical protein"
                     /codon_start=1
                     /transl_table=11
                     /translation="MTIIQNYINSQLPKTKKARKHMSPADEGNLVSQIISRMYSELPF
                     ISQEELDRTREDFFKYSNKSVTDYSMSSVVHPHEVERVREPFEDILATHTKYGNVTVK
                     GVDRIEDNQVIVKIIFSVKKSDSDKYRIVMKFVPLAELYISLPDRDISGETVQSLFLE
                     SAEEDAKVEVETTNLAWHKRGLVEIIGESHDRNGTLTYLVEPVNEDGESNAPKFDLGV
                     EEMGSMDDHCLSHGRSFEVYECELTPYEFYEVPKTAKLCQPYTKGATDDRSNTLDEYV
                     WVTKFMPRKPILDSNGDQVVNTARTRSGSVILAKADQPVKRKWFSQGEWKIIDSIERT
                     IPVKSARGVTYVKKACVAQPAYEAPMVEAIGENTGRKYITKAFWLLDIETGDKLKWFN
                     PETNKNKVLDVSEPTELSDYYDEFNYDPDITGDYQSDAVSSVEVQIHESVPLEGYVDT
                     IDSITTTGRVLNAKEQAKFNKELKARDLDDIFKYINTEAGYWKVPKISSRSLGITQLK
                     INFIQGAKVGVGLKLADVSFYKPDKKKTFSLEVYVSDTIMGELDIRAKFPLNDNVRIF
                     FAQQVSYDFGKVRIAKAK*"
     gene            107638..107928
                     /locus_tag="gwd2_scaffold_22_prodigal-single_92"
     CDS             107638..107928
                     /product="hypothetical protein"
                     /codon_start=1
                     /transl_table=11
                     /translation="MKHRLTRMERRARVVMTARDLAVKLGGSGIIDPSVMLFPTAKHS
                     SPEGDILYDESSFDTHSVYVSPGSGKIVGIMSGKVYPSMPTVIDAAEYFLTK*"
     gene            107993..108268
                     /locus_tag="gwd2_scaffold_22_prodigal-single_93"
     CDS             107993..108268
                     /product="hypothetical protein"
                     /codon_start=1
                     /transl_table=11
                     /translation="VKAIIEQIMFRLTVNADKEDLIDLRCLLNPTCLNCPDVVKNYRG
                     CGCDPKFKEGSALRIVNLTNMIDVALGVVPPRVEGISSDKCEPHSLI*"
     gene            108280..108456
                     /locus_tag="gwd2_scaffold_22_prodigal-single_94"
     CDS             108280..108456
                     /product="hypothetical protein"
                     /codon_start=1
                     /transl_table=11
                     /translation="MGTYDYCDCHTHWCYYDFIQVFNISIDLFAKWVIAPFLKVMPKR
                     KQRNTWVELTWHDP*"
     gene            108730..108939
                     /locus_tag="gwd2_scaffold_22_prodigal-single_95"
     CDS             108730..108939
                     /product="hypothetical protein"
                     /codon_start=1
                     /transl_table=11
                     /translation="MKQVLDLIRSKRTPSYTKQTDIKRIVKAKETGNWEEVYKSSLYR
                     IHGGEYCELLSVMHRFESEGGVYHR*"
     gene            108914..109315
                     /locus_tag="gwd2_scaffold_22_prodigal-single_96"
     CDS             108914..109315
                     /product="hypothetical protein"
                     /codon_start=1
                     /transl_table=11
                     /translation="VKEAFIIDKAMFSPSPAQGVVESFIATLVVEPVKKSKPDLVIRV
                     DWFKSSGKWAYGGEVNVGHARLWMGDAFKQAIVSNQDIIRDGWQNNDWVVVTRDLSEE
                     WAKREYREFSSQYYPAGSFNGLYKHVISDGL*"
     gene            109377..109541
                     /locus_tag="gwd2_scaffold_22_prodigal-single_97"
     CDS             109377..109541
                     /product="hypothetical protein"
                     /codon_start=1
                     /transl_table=11
                     /translation="MGRDIVTPSFLINFVVIVVVVAIILMVIATYVDFYKHASKYREI
                     YGRHDDNERR*"
     gene            109528..109851
                     /locus_tag="gwd2_scaffold_22_prodigal-single_98"
     CDS             109528..109851
                     /product="hypothetical protein"
                     /codon_start=1
                     /transl_table=11
                     /translation="MRGAKVTVGFIVAMISSLILLEYNVIPVRYCIHSSVLIGIVTIV
                     SFIFVAGKDEMDNMNDVCSWYDANKHRSLEEFVNTPDLSEGHLLNGLATLRYYLRKRE
                     KANAK*"
     gene            109841..110353
                     /locus_tag="gwd2_scaffold_22_prodigal-single_99"
     CDS             109841..110353
                     /product="id=5800716 bin=GW2011_AR15 species=GW2011_AR15
                     genus=GW2011_AR15 taxon_order=GW2011_AR15
                     taxon_class=GW2011_AR15 phylum=Archaeon tax=GW2011_AR15
                     organism_group=Woesearchaeota organism_desc=One curated
                     contig, not circularized"
                     /codon_start=1
                     /transl_table=11
                     /translation="MQNELDLIVKEMLEKHQGGEEFFNHLDQAVQQNPIVNQIYKKAY
                     FWIVESRLESPAFIVSGKFGRFFDNWHITEPGIYESLPIIVVNGGMRKGIPIDRLTYL
                     KDLIKDRAFIFIDDSFYSGKTRNAVKAEIVRLGGALFKTFVIYDGSVTQDPDVESLYR
                     YHKEESILKP*"
                     /db_xref="GW2011_AR15_1_1193"
                     /db_xref="5800716"
     gene            110455..110694
                     /locus_tag="gwd2_scaffold_22_prodigal-single_100"
     CDS             110455..110694
                     /product="Uncharacterized protein n=1 Tax=Acinetobacter
                     tandoii DSM 14970 = CIP 107469 RepID=R9BAE9_9GAMM"
                     /codon_start=1
                     /transl_table=11
                     /translation="LVVFSWGMGWDHVSVSLSNRCLTWEEMCYIKGLFFLEDECVVQY
                     HPAKSDYVNMHPYCLHLWKVQDQEMPKPPKIMIGW*"
                     /db_xref="UniRef100_R9BAE9"
                     /db_xref="R9BAE9_9GAMM"
                     /db_xref="bja:blr2057"
     gene            110691..111155
                     /locus_tag="gwd2_scaffold_22_prodigal-single_101"
     CDS             110691..111155
                     /product="hypothetical protein"
                     /codon_start=1
                     /transl_table=11
                     /translation="VIIMDEVRLICPGCKSKFYEVNLESMPPKREAHCPNRCVELDWF
                     KRTDPTIHVTQQEINNLFYNRSGSIATSPVVLSTGNIVRAVPQVDEIWVDHDGKDWQI
                     RAIADCNNENLVVIIPVNQEWRCKAIPAPEFMGTIWVPHLRGYVFRFMHNVI*"
     gene            111168..111386
                     /locus_tag="gwd2_scaffold_22_prodigal-single_102"
     CDS             111168..111386
                     /product="hypothetical protein"
                     /codon_start=1
                     /transl_table=11
                     /translation="LDDILKQVADISTKMDEIQVQRDLLEKELKQIVKDHADDDLSVL
                     EEIFNSMTDCYVKYSLFNIMLKKREDKL*"
     gene            111383..111604
                     /locus_tag="gwd2_scaffold_22_prodigal-single_103"
     CDS             111383..111604
                     /product="hypothetical protein"
                     /codon_start=1
                     /transl_table=11
                     /translation="MNQNQVNYHQCADDDGDCASNKCMCQAICSMDAVRACGGCWMYC
                     SKNPEVSDEKREDYDLLKEPDDREAKTFE*"
     gene            111617..112348
                     /locus_tag="gwd2_scaffold_22_prodigal-single_104"
     CDS             111617..112348
                     /product="radical SAM domain protein id=96396 bin=ACD63
                     species=ACD63 genus=ACD63 taxon_order=ACD63
                     taxon_class=ACD63 phylum=OD1 tax=ACD63 organism_group=OD1
                     (Parcubacteria) organism_desc=OD1"
                     /codon_start=1
                     /transl_table=11
                     /translation="VLVRITNQCHMGCSHCFINAGPEEDHMTADTLKELVKFLSISTP
                     LVLLVSGGEPTEHPDFIDIMETFQEMIPSTRLLILSNGMFLRDPELTAKVLNLGIDLQ
                     ITNDPQYYPLKIPIIKHKLLTYEHKIRSIYPLGRAVVNNIPTGNQLGPKCFNLRSLVR
                     SNAVSTMPELIAYLERKLLKFCNPSIDYNGYIHAGEADQCFIIGHITDDPVTIINHIR
                     DMKYGDCNRCGLESKLRDKYRKVLL*"
                     /db_xref="ACD63_76_1"
                     /db_xref="K1ZYQ5_9BACT"
                     /db_xref="pri:PRIO_4204"
     gene            112363..114099
                     /locus_tag="gwd2_scaffold_22_prodigal-single_105"
     CDS             112363..114099
                     /product="ATPase, AAA domain containing protein n=1 Tax
                     =Acanthamoeba castellanii str. Neff RepID=L8GW25_ACACA"
                     /codon_start=1
                     /transl_table=11
                     /translation="LFKTDSVEDILLKTTDCTEQILALSHDLFSMSLEDNELMFEVRN
                     EISRRLYNADIITRTGTVKISSMDILLSIHTSDSFSWVEYRAERLKSATIDDKFDESD
                     DGNQMLVMCYICYCYFKSKFKDINKLADITRPVPIPLFINIANKDKNLEILFKDEEGC
                     EYSGTLDEIMLRRNIFSMRLILSINIISKGKDGYVKNLAEFDLPFKDHASKLEDIGLT
                     PITLEIKARLTERGRTYVKYTKEPSYCSYNDFAFRPGSWFGDIRTKVDGRVMVDINAM
                     RVLNSSLDDEWYTGDPFDDDDGVIQSIPETDLWMASPIVFGFSFTTKDWLRMKIDSIK
                     DIVFSDTAFDELIVPATYKSIFLSSLTNNMPSLDSIEGKGNGKIFLLYGPPGCGKTMT
                     AESVAEFLRMPIYYVSVGDLGVSPESMESSLSNIMDIAISWNAIVLLDEVDVFAVKRL
                     GADIQRNAMTAILLRLLERFNGILFMTTNLIDNLDEAFKSRATATIEYAELSSIERAT
                     IWRSLLYKADALDIVIHDEVFSRVSTLADYKLNGRDIKNCIRLAYSVAMSKPDKILDN
                     EILDSVLALRSA*"
                     /db_xref="UniRef100_L8GW25"
                     /db_xref="L8GW25_ACACA"
                     /db_xref="gbr:Gbro_4152"
     gene            complement(114101..114487)
                     /locus_tag="gwd2_scaffold_22_prodigal-single_106"
     CDS             complement(114101..114487)
                     /product="hypothetical protein n=1 Tax=Bacillus sp.
                     FJAT-13831 RepID=UPI00037E2431"
                     /codon_start=1
                     /transl_table=11
                     /translation="MGHNPMNNIKCSTGEIALTYQDYLNTAHWKALRIQVAERDKYTC
                     QRCNGIFKNYFHIHHNTYKRLGKEKLSDLTFYCNKCHSVIHNDRKNKRGFNRSYSAII
                     SQKMSKMNEEQIELVLIYIDKLNSER*"
                     /db_xref="UniRef100_UPI00037E2431"
     gene            115211..115480
                     /locus_tag="gwd2_scaffold_22_prodigal-single_107"
     CDS             115211..115480
                     /product="hypothetical protein"
                     /codon_start=1
                     /transl_table=11
                     /translation="MALSDKDLTDYIKRMVETNLDDQSPELQAKVETYIKALVELHEH
                     NGWSNWDLIKCVDRIAIVVDSKVAQWNGYTLTVADLLPKINFPMF*"
     gene            115548..115808
                     /locus_tag="gwd2_scaffold_22_prodigal-single_108"
     CDS             115548..115808
                     /product="hypothetical protein"
                     /codon_start=1
                     /transl_table=11
                     /translation="MERDRNTDQDGDKEPQPIPQTITMTQEQLQAIITSAVQTALATA
                     NLTHTDPNNIVNQVVNVPVQLLSSAVNFVGDVLSILTLNKKA*"
     gene            115877..116008
                     /locus_tag="gwd2_scaffold_22_prodigal-single_109"
     CDS             115877..116008
                     /product="hypothetical protein"
                     /codon_start=1
                     /transl_table=11
                     /translation="MTILGVSILLGVFCMLTKTLSRPWTEQDIKSAIEQYRSWNNMR*"
     gene            116016..116234
                     /locus_tag="gwd2_scaffold_22_prodigal-single_110"
     CDS             116016..116234
                     /product="hypothetical protein"
                     /codon_start=1
                     /transl_table=11
                     /translation="MIQPMPKEVEEALAQRDVAFNAFDNAEPSHIDLAIEQLNIALAR
                     VDFMYRKYKLSSPFPSSLPEREEGKGFT*"
     gene            116263..116886
                     /locus_tag="gwd2_scaffold_22_prodigal-single_111"
     CDS             116263..116886
                     /product="hypothetical protein"
                     /codon_start=1
                     /transl_table=11
                     /translation="MFQVNTLVGKTTNLVLFSSKDPSKGNTLRGSLYMPYGMPQDKVV
                     NGEARKIRDNMFVPIVAFGANADKLHEVFGPVDKVASPRRVALIGEWQPTILQPSPTK
                     PKIIKAKVNIDGKSVDINLDAAELAKTLAKDFYYTGWEFRVIYWRYADDMPEGTQISS
                     GSGLVATISTGGSSVTEGGVEVDGAVGTTETLAGDTFSAGALDDVPF*"
     gene            116984..117316
                     /locus_tag="gwd2_scaffold_22_prodigal-single_112"
     CDS             116984..117316
                     /product="hypothetical protein"
                     /codon_start=1
                     /transl_table=11
                     /translation="MPEVSEEDGLAVQLSKAVDQFLEGNESVTSQELVTAFSELIIDV
                     IMQSTPKELTVEGVIDQATKQAEYILKCLELYNKKVSVSMGVQSVALNMVNMYLIDSL
                     RKEETPIE*"
     gene            117309..117716
                     /locus_tag="gwd2_scaffold_22_prodigal-single_113"
     CDS             117309..117716
                     /product="hypothetical protein"
                     /codon_start=1
                     /transl_table=11
                     /translation="LSREDYLPADHIESRDVVLDTVMKAIYDLVTTSPKKFDISAIIA
                     GMSGAISQSMYDIMRDEHGAEEATKIIESFSDAGFDMLLAIKEIAKKNQFPGEVIVLS
                     IATSLESLISASIVESISNQNKEESATNATITE*"
     gene            117697..118362
                     /locus_tag="gwd2_scaffold_22_prodigal-single_114"
     CDS             117697..118362
                     /product="hypothetical protein"
                     /codon_start=1
                     /transl_table=11
                     /translation="MQQLPSDLSEKLREIISGIMNQAKPELTPHQANLVATVNGLTEF
                     TNKFHEANPNIEGYEVLESLQVFSLHQIMASYPNEGAYNEAEKAANEMRNKIHAFIKE
                     LMNADLASGQSDPRIMVMAILQLAGSAMHSFEVVKSVDNSIKDFLSKLTMPKAATDPT
                     PSSSSPASEAPPCSCGHCQSSQTPAQPSNLPPNLAEMLKNCVVVDISELMNENRKNPF
                     KLH*"
     gene            118758..119501
                     /locus_tag="gwd2_scaffold_22_prodigal-single_115"
     CDS             118758..119501
                     /product="hypothetical protein"
                     /codon_start=1
                     /transl_table=11
                     /translation="MDQNVGNVKTQETGLVISAGAQLQTNVFNIFKDIDFSGLSAAIE
                     AIGDHTGELEKDEKDFAIKIIGEWEDSVISRLNNHSQEMSQFVNFFSNNNYYGGGIFT
                     DQRLEALADQSNTRMLYDAWQEAKEALNEHDLNAPESPWLEDPDLTYAEKQVAQQEYR
                     VLNTKHGLATTRLTRKVNEAERTWKKAVNKDEGVKELIAKAQTYVRNVSKYSNECSDK
                     SRLAKLNISIASKDVRASLKGLMDFAIGI*"
     gene            119525..120433
                     /locus_tag="gwd2_scaffold_22_prodigal-single_116"
     CDS             119525..120433
                     /product="hypothetical protein"
                     /codon_start=1
                     /transl_table=11
                     /translation="MASGYELIQCSSVFEQPIEHLFKAIKILEVLEECDEIVADLRIK
                     LMKCFEEIPMHKDGYKYYHWYRYYPTGIVQFSTQEYHTIVLDPYEADVVTSRTDDQIV
                     MTKCMTMLRSQAPRSVYYQVREFLGTMRCDYKIPVQKVFKQIAEYNALPEETQKLLNF
                     DADKLKDDLVNKITHDYAIYSYSEPLRLCFLSTKQIETLVVGMKLYSENSNDLYRFIT
                     SIIGYRHNSEKDHYPISIPLTYITTVERESYPGSKYKDKYNQAVNYSFDDIYAQFQAI
                     TEPNAVSVLIKAGILPKVKKVKEAVT*"
     gene            120430..121233
                     /locus_tag="gwd2_scaffold_22_prodigal-single_117"
     CDS             120430..121233
                     /product="Thymidylate synthase, flavin-dependent n=1 Tax
                     =Desulfovibrio sp. 3_1_syn3 RepID=D9YC51_9DELT"
                     /codon_start=1
                     /transl_table=11
                     /translation="LKITYVGEGNVMLIAGGGKTYTDLAARFVRSERSLAEIVASPYD
                     QEIVNNIVNSGHKAAVEFDYFIFGVEGFSRTTEVQLVRKRIASYIIKSGRSKLGNRQY
                     SVVMPKRIMNVKARVKIPVKSLFFKSGNDVSILIQDEFVYLDLNTIQILEILEEWYAQ
                     GIIMNLPEEDLRFMKPQATEFKALIGMNAHALLDWFTIRTCVNAQEEIRDMANKMLAL
                     CKQAAPDLFVNAGPSCKVLGYCPENDYQNKACASKIKTKVQALEILANY*"
                     /db_xref="UniRef100_D9YC51"
                     /db_xref="G1UTN9_9DELT"
                     /db_xref="dds:Ddes_0584"
                     /db_xref="D9YC51_9DELT"
     gene            121297..124836
                     /locus_tag="gwd2_scaffold_22_prodigal-single_118"
     CDS             121297..124836
                     /product="Gp39 n=1 Tax=Bacillus phage G RepID=G3MBA9_9CAUD"
                     /codon_start=1
                     /transl_table=11
                     /translation="VKDYNYQPFEEYPIEEGTRVRIGTLRESTFGGDADTFILPLHRN
                     TTSQQERRLKAKYEIEGETYKIEYVDDDITKDLTPQDRTPITMDDYDDVNFDPEDWEE
                     DELEDQGDGALAEYLEVGDTVRVGKLYREQYDDIDDANWFALPLKSATSSSQEERILE
                     NYEIRIEDDTVSSVKFVKDLTVVERTILSTDNYSDINFNPEDWSKSKLQSIRDYLAVG
                     KGVRLGKLKTFIFDQRFTNFFSIPLKSEISAEQEAKLQEKYEIRSERYEIVEYISDNL
                     SERFVVRLDGHGRTNFDVDDWTEPEPKPEPKSKADTYIKVDDTVRIGILRGYTEGNVK
                     YALPLIAHTSIKQDRMIEDKYLPSVNTTTVRGIHGDRIITDNFNLVFNIEDWDKAFAI
                     NYKMRPKTMLDLMPISTKIQVLKVKSNLKVINNMPTWIGIPPDMDWDKSIYDDLGIRE
                     LDESAMHNSSDWHHLIDSNGSMSVIANYGIRIFPEHWPKLNAAYPGICPKAILPQVES
                     RKTLSDLFPVGTRVRVLSAKHDMDVRAGSFGWIGIPPDMDWDKLDYNDLGILEIKHEP
                     VLDQSDWHVYVGSNGNLRVSAGNFTIDIFPDMWPKLQETYSGKCPKPIMPIKKQEPDM
                     TSKLKLDEFLKSDLEIDTVILNNHKFDNSNANWFAVPKGSKIDTNKYHYASGKEATIT
                     RVHDILLTELLEVKSHTVIRTTNSTYQLNIDLSDWPEIMEALTAKKEPKLDFSISSVF
                     SLGTEFKVLCPNTSSMDFRWIVVPDDFKINSIHYSVTGHRKLTAYSHDPSEDQSKSNW
                     TIMIDDNGAINVRVGDWNVFLYPEHWGEFKKFGVPIPKAILPHQIPLVSIDKSGSVSP
                     VFEIGSRDIAKLTIPVTGVDPVLTSPWGATLTAADLVVADLREEKTMAFAGMNLEKIF
                     GSAIGKDTTDMFKLSMMGIAIKGDNGSYRCYDPEQGSCIDVMEMVIDANNMIFRMPAQ
                     AVVAGDLIISNGKPYYVISKVGQNISVFNPIEEKIETIVPSRSMFGWNFFIKVVSMFN
                     MMGATPNTGSLQAMMPMIMMSMFSGGDMFGSKPKPGSPGYGSSDKKNPMEAMMPMMMI
                     SQMMGGGMGNMFGGTAPVDGAVDPMAAMMPMMMMSMFSGGDMGEGMESMMPMMMMSQM
                     MKGFGAPEPVKEKRSHKKKVDVESTNTTTEDSE*"
                     /db_xref="UniRef100_G3MBA9"
                     /db_xref="G3MBA9_9CAUD"
     gene            124910..125263
                     /locus_tag="gwd2_scaffold_22_prodigal-single_119"
     CDS             124910..125263
                     /product="hypothetical protein"
                     /codon_start=1
                     /transl_table=11
                     /translation="MPDKDAVMISMGADEFSKKVTPKKISEAGDLFFFQCQCDNVHFR
                     HGGYVEVLVPFMRADKTKNVSKDSLQVMICTKCHTCYVWLNEQMYDVTELIDIEAWEK
                     TERELQKATGPGGNC*"
     gene            125454..126089
                     /locus_tag="gwd2_scaffold_22_prodigal-single_120"
     CDS             125454..126089
                     /product="Putative uncharacterized protein n=1 Tax
                     =Desulfotomaculum kuznetsovii (strain DSM 6115 / VKM
                     B-1805 / 17) RepID=F6CGY6_DESK7"
                     /codon_start=1
                     /transl_table=11
                     /translation="LEKTVMKVEIELLEDQLGTVPKNRDVYTKYIATKVIPEVAAEEA
                     QNIVEDDTSGWTTFMEDEDGLFIYNYMILGFLRDAGNNLKDQLKIKNLKSKLENFIFV
                     TPRKIRFVRNGVNIMKCDSVFERPLRAMTAQGPRVTLAKSDVVHAGAKLSFDITLVNH
                     KEITSDTIKEILNFGELKGLGQFRNGSFGQFKVNSFTVIESISQTVLATAK*"
                     /db_xref="UniRef100_F6CGY6"
                     /db_xref="dku:Desku_0919"
                     /db_xref="F6CGY6_DESK7"
     gene            127095..127163
                     /locus_tag="gwd2_scaffold_22_prodigal-single_trna_1"
     tRNA            127095..127163
                     /product="Undet"
     gene            128168..128569
                     /locus_tag="gwd2_scaffold_22_prodigal-single_121"
     CDS             128168..128569
                     /product="hypothetical protein"
                     /codon_start=1
                     /transl_table=11
                     /translation="VLIERIVDNKRFKVEIDFKEIKSHIAEAAEEYSDHPGGDIELPL
                     ANYHPQCAEALAIINAIEENNDLAIELIINTAKKKNGWFRKGAVYYHRTYGDLSYESQ
                     DEYGSRTYAFRCKAHDDDLIELTFETYVEKW*"
     gene            129571..129651
                     /locus_tag="gwd2_scaffold_22_prodigal-single_trna_2"
     tRNA            129571..129651
                     /product="Undet"
     gene            129938..130957
                     /locus_tag="gwd2_scaffold_22_prodigal-single_122"
     CDS             129938..130957
                     /product="Gp268 n=1 Tax=Bacillus phage G RepID
                     =G3MA09_9CAUD"
                     /codon_start=1
                     /transl_table=11
                     /translation="MKIVTENNTKKEILSAYSEALELLKASEGIIVDPAKEMSMKKAG
                     ETLTKATETVGLNVEDQIAKLQKSVASILGNLANSFTEEIKTFNDLQEAIALKESELK
                     ELFDIEKEAFALTALVNANRETKDKFKAAFDEDKARMQAELDQLKADLKAEKAAHLNE
                     TYLQDEEVKRKRARDQEEYTYDFARKKQLDDNDWEDEKKVREKQLSELESEVKTRLEL
                     VTTREETIDDLKAKVEEIPQLVDAARKAGEAEGEKKAGTSFGFEKRAIESKTTSEKTI
                     LENKVAMLEAQLNKANDELTRLNEDLKTAYSKIQETATAAIESQANSRMVNSLEALVK
                     DKTQK*"
                     /db_xref="UniRef100_G3MA09"
                     /db_xref="G3MA09_9CAUD"
                     /db_xref="calo:Cal7507_1621"
     gene            131449..131691
                     /locus_tag="gwd2_scaffold_22_prodigal-single_123"
     CDS             131449..131691
                     /product="hypothetical protein"
                     /codon_start=1
                     /transl_table=11
                     /translation="MRNTSGANCIEEAEVQFVEVNVPVLAQVIYSGNRTVVILPDGSK
                     GIAKCCFEDVFNKKIGHELALGRAIATRDGKRYHKA*"
     gene            131892..132056
                     /locus_tag="gwd2_scaffold_22_prodigal-single_124"
     CDS             131892..132056
                     /product="hypothetical protein"
                     /codon_start=1
                     /transl_table=11
                     /translation="LIVKCDIVKCDFNYSGFCRANVLEIVPNHILMPGDPGYFEYITC
                     STYVKLEHHD*"
     gene            132049..132198
                     /locus_tag="gwd2_scaffold_22_prodigal-single_125"
     CDS             132049..132198
                     /product="hypothetical protein"
                     /codon_start=1
                     /transl_table=11
                     /translation="MIKDEQAEAEIFPEFVRELIGDYPSVYDMKKGRFLSKEEVIRKM
                     NREEE*"
     gene            132201..132455
                     /locus_tag="gwd2_scaffold_22_prodigal-single_126"
     CDS             132201..132455
                     /product="hypothetical protein"
                     /codon_start=1
                     /transl_table=11
                     /translation="MDRNLMAELDDIINKGVAIAEVNRQTMSTIKEFQNALMEFSKEN
                     DIPKLVAEIMEKHPEKRPELQKIVLAFHCEGKRVEDSLIR*"
     gene            132653..132952
                     /locus_tag="gwd2_scaffold_22_prodigal-single_127"
     CDS             132653..132952
                     /product="hypothetical protein"
                     /codon_start=1
                     /transl_table=11
                     /translation="MITAGIIINIILLIITIVAGIWMMVEDALNPDNILDLFKNVIKV
                     KHLLFLLVPGVLIGIFLLKAGITFVLSFEQDDDDDEPDSVWNKPISLRKRYVDEE*"
     gene            132958..133176
                     /locus_tag="gwd2_scaffold_22_prodigal-single_128"
     CDS             132958..133176
                     /product="hypothetical protein"
                     /codon_start=1
                     /transl_table=11
                     /translation="MMRNLLKIFAKNTLKATILYCPFCASPKTKYHGLVQKDGKNSKT
                     DNYSITCLACGASGNVQEVWLKAPEKAL*"
     gene            133318..133620
                     /locus_tag="gwd2_scaffold_22_prodigal-single_129"
     CDS             133318..133620
                     /product="hypothetical protein"
                     /codon_start=1
                     /transl_table=11
                     /translation="MAKILVIEDSKAYRRRCYKQPEISHEPNLDHQHRIAEINRSLKF
                     IRWTRWSVLLFLFLGSLLGCTINYGDIKMIPYIAMLLIAGIACYFFNEEEKKNEPN*"
     gene            133607..134368
                     /locus_tag="gwd2_scaffold_22_prodigal-single_130"
     CDS             133607..134368
                     /product="Prophage Sa05, BRO domain protein n=1 Tax
                     =Bacillus sp. GeD10 RepID=N1M0A4_9BACI"
                     /codon_start=1
                     /transl_table=11
                     /translation="MNLIKSEQFGAISCDLYQDSKGEYFITRKQIGEALEYANPQKAI
                     DKIHSRNKTRLDAFSATVILTATDGKTYKTNLYSAKGVYEICRFSHQPKANEFYDWVY
                     DLLENLRTGKAQISFTMPQTKIELIEAWLASEKKNVVLEQEKLALEQTNLVLLPKAKS
                     FDTFMNAEGNQSMKKVAKSLGIGRNKLFEFLREEKILMSDNTPYQEYMDRDYFVVEQR
                     PCGPEDKQFFKAVTYVSNKGIIFIERLLKKKGMIA*"
                     /db_xref="UniRef100_N1M0A4"
                     /db_xref="A0A090Y3P5_PAEMA"
                     /db_xref="fpa:FPR_22920"
                     /db_xref="N1M0A4_9BACI"
     gene            134368..134715
                     /locus_tag="gwd2_scaffold_22_prodigal-single_131"
     CDS             134368..134715
                     /product="hypothetical protein"
                     /codon_start=1
                     /transl_table=11
                     /translation="MRWKGYNLNSYGDLMSNGIDRCDTREEAQEFMKLYLTMNPNAYA
                     NIGYMSGYYGHDDAKRIRDWFGVVHPIFGDTNPTPDEAYRAGLEWGKNGSIDNALQET
                     GAAQIRSIVIPEV*"
     gene            134718..134912
                     /locus_tag="gwd2_scaffold_22_prodigal-single_132"
     CDS             134718..134912
                     /product="hypothetical protein"
                     /codon_start=1
                     /transl_table=11
                     /translation="MFICNQCLTNNYTNQSNGIVSYGSCELCNKTKHCFDIPSRYLTS
                     RLKSREEIGRDKIREIIIPD*"
     gene            135001..135387
                     /locus_tag="gwd2_scaffold_22_prodigal-single_133"
     CDS             135001..135387
                     /product="hypothetical protein"
                     /codon_start=1
                     /transl_table=11
                     /translation="MTSLEKLKRKFIGAMVCVFDNDNQSHEFNVVAVVESNDNTYLGL
                     LPKEDSDEGALIMRYVIDEEVIKQGIAEHPELAASGAIPFTAEVITDDELIAVQPLFQ
                     NYDFEADHEFLTAQFKLEQAQLDDVG*"
     gene            135374..135667
                     /locus_tag="gwd2_scaffold_22_prodigal-single_134"
     CDS             135374..135667
                     /product="hypothetical protein"
                     /codon_start=1
                     /transl_table=11
                     /translation="MTLDKITCPYCGREFYDLNPSHLKTHGKTIAMCRAEFPDIPNRQ
                     YSRPLISKSKPYNPSESDIYAYFQNKGTERLRASANGAKCSSQSKIRILASPK*"
     gene            135763..135915
                     /locus_tag="gwd2_scaffold_22_prodigal-single_135"
     CDS             135763..135915
                     /product="hypothetical protein"
                     /codon_start=1
                     /transl_table=11
                     /translation="MANPISKIRQDLYKMVGMLGDIQAIIEGPEAMFKRMMRKAKYKA
                     IRKVIK*"
     gene            135912..136358
                     /locus_tag="gwd2_scaffold_22_prodigal-single_136"
     CDS             135912..136358
                     /product="hypothetical protein"
                     /codon_start=1
                     /transl_table=11
                     /translation="MIDWDGIKSFLYFPLSIRHIVTRQFWIDMITSETTTPWGKTSEI
                     TGITILASPIRLAGTVFFWFIASVVSIVLLPFAFIANIKISYESEPSELGNMWAKHMD
                     DLRAEKPVVKSNLFDPDGRKTTIFDRKPEECDNIGETMEHRRSMPF*"
     gene            136318..137958
                     /locus_tag="gwd2_scaffold_22_prodigal-single_137"
                     /gene="recJ"
     CDS             136318..137958
                     /gene="recJ"
                     /product="recJ; single-stranded-DNA-specific exonuclease
                     recJ (EC:3.1.-.-)"
                     /codon_start=1
                     /transl_table=11
                     /translation="LEKRWSIGAQCLSNDNLIELILDKKGVTDKDKFLNSTLRDLHDP
                     SLLPNVDKAVDTVDKYKGKKLTVYGDYDVDGVTSTALLVLTFRELGYDVDYYIPDRSE
                     GYGLNCDAIAILHANGTKLIITCDCGISGIKEVEYAKTLGIEVIITDHHEPQAELPKA
                     AAIIDPKCSNHKYPFDSLAGVGVAWKFAAVLYRRYGFDPLVVNKYLDLVTLGTIADVV
                     DLVDENRIIVKYGLDAIKHTKRIGLEWLLGVKELKDKEITPYNVGFVLAPCINATGRL
                     ETAHKAVELLITKSPLKALRIAKELVQHNKDRQELQAQVYERLLEKLRDTEDLICVHY
                     EVGLPEGLLGLIAGKIREELNRPVILLTNVEHTEFIKGSGRSIDGYDMFDAIGKHKSM
                     LTAFGGHKVACGLTIHQDNLELFKQAVLDNCILTEESLIRRIRADFEVEPSQMTMEFT
                     ESLQQLAPFGKGNSRPNFMMRDLRIETANYMGANKQHLKLICRSDKKTYEFVGWNMAE
                     QFEEMGTPVFVDIVFSPDINVWNNKRSLQLKIEDFKES*"
                     /db_xref="ctc:CTC01744"
                     /db_xref="Q893R6_CLOTE"
                     /db_xref="UniRef100_Q893R6"
                     /db_xref="3.1.-.-"
     gene            137961..138197
                     /locus_tag="gwd2_scaffold_22_prodigal-single_138"
     CDS             137961..138197
                     /product="hypothetical protein"
                     /codon_start=1
                     /transl_table=11
                     /translation="MEEEWSKVTGVNGNVTRLDRGGLYALLATSRFDGGFRIRIYNGI
                     ERIAEREFGIDMYDYRHEVGVTMLDTALCSLKSI*"
     gene            138227..138514
                     /locus_tag="gwd2_scaffold_22_prodigal-single_139"
     CDS             138227..138514
                     /product="hypothetical protein"
                     /codon_start=1
                     /transl_table=11
                     /translation="MPVTADECIKAIESAIKEFGSYTYHDKGPKEVMDLYSLVTRFKT
                     MSMSELAGLLNEVLKHEDGETFVSSVLLELQTIPDKQWEELTSYHDLIKYY*"
     gene            138572..138949
                     /locus_tag="gwd2_scaffold_22_prodigal-single_140"
     CDS             138572..138949
                     /product="hypothetical protein"
                     /codon_start=1
                     /transl_table=11
                     /translation="MLTQEERQANVNKLSEAMANTGIGLDYAVLALAFADFTSALFHE
                     MINTKEDVNQTLKYQDCIQEKYEKIVDVLNAEPRTKPAHDFITISRLIQSIAMTIMHM
                     DENVISEEEQRGRDLIADIQIPE*"
     gene            138970..139227
                     /locus_tag="gwd2_scaffold_22_prodigal-single_141"
     CDS             138970..139227
                     /product="Uncharacterized protein n=2 Tax=Paenibacillus
                     RepID=F5LIW6_9BACL"
                     /codon_start=1
                     /transl_table=11
                     /translation="MLPELDDDYNWPYVFAYADGTESKPTAFIPGVLTVDCSPFTIED
                     VVEVIAKADGENDGANWVIVVKLKDGRYGAIRAGCDYTGWG*"
                     /db_xref="UniRef100_F5LIW6"
                     /db_xref="F5LIW6_9BACL"
     gene            139448..140944
                     /locus_tag="gwd2_scaffold_22_prodigal-single_142"
     CDS             139448..140944
                     /product="hypothetical protein n=1 Tax=Brevibacillus
                     laterosporus RepID=UPI000380B5C7"
                     /codon_start=1
                     /transl_table=11
                     /translation="LSTEIQGYGRGRNGVQFTGDEIERTDLYNQQGGSDKVYIAIMSH
                     DPATNYYYATGFYGKRGGTMSVAGKYAGVSEVKARNEYEKLIKSKLAKFYQENQGDVS
                     GPQHTSPARYTPPTSAYKTIDTDDYKPRILWPQNAQTFNDKCERLEGEDIIEYTIRKH
                     RALIDDPNYVLEQKYDGIRITAHGTPDKTRTFGRNASVTDGTKPIEKTDNLPHIETIQ
                     WPKELWGTILDCELLPRNGIDDPSLTKETLEEAGMIDCATVSGNLNSKDGRDNTDLVL
                     VVFDILQEGKVDLTKLEWKYRRMKLTALFNDVIPNLPGYDPETFPLILSRYTIKDKEQ
                     YLRDILAKGFEGGMFKHIDAKYMEGGRPTKNWYKVKKMLTADCIVTGWEGANEGKYVG
                     MLGAIKFGQWITEAKAFELNVKVKDFIDPDVLGIPRLPHYLLLDCGKASGMTDAIRKD
                     MTDHFDRDYLGKVIELEAMERLASGKFRHPRFVRIRDDRDTNSAIWED*"
                     /db_xref="UniRef100_UPI000380B5C7"
     gene            140947..141261
                     /locus_tag="gwd2_scaffold_22_prodigal-single_143"
     CDS             140947..141261
                     /product="Uncharacterized protein {ECO:0000313|EMBL
                     :KGP77693.1};  TaxID=1395587 species="Bacteria;
                     Firmicutes; Bacilli; Bacillales; Paenibacillaceae;
                     Paenibacillus.;" source="Paenibacillus sp. MAEPY2.;""
                     /codon_start=1
                     /transl_table=11
                     /translation="MSLDIRLTQMEEVTVVDKNITHNLGKMWSAAGVYNALYNSAGQT
                     AKSVLPALWDGLSLMMSDPERFKVYDAPNGWGTYEFAIPWLGQLIAEFEQYPDGIIGV
                     SK*"
                     /db_xref="A0A0A2TT32_9BACL"
     gene            141258..141569
                     /locus_tag="gwd2_scaffold_22_prodigal-single_144"
     CDS             141258..141569
                     /product="Uncharacterized protein n=2 Tax=Bacillus
                     thuringiensis RepID=C3CU02_BACTU"
                     /codon_start=1
                     /transl_table=11
                     /translation="MSRTIGSNYAAVKNLIHNEMGISKDDLKDLIRQIFSEEILRLLK
                     SDKDAIDHTIKLHINKLVENALSDGYRNNFKDKVANQLTAEISKFVYTLLEVSVRLKE
                     D*"
                     /db_xref="UniRef100_C3CU02"
                     /db_xref="btg:BTB_502p04680"
                     /db_xref="A0A0F6J8R8_BACTU"
                     /db_xref="C3CU02_BACTU"
     gene            141599..141778
                     /locus_tag="gwd2_scaffold_22_prodigal-single_145"
     CDS             141599..141778
                     /product="hypothetical protein"
                     /codon_start=1
                     /transl_table=11
                     /translation="MFLRALMFLIMIIVLIWFFARPALTWIGDRITKNVGLDKREEEK
                     RDELQRLRKRTDEPK*"
     gene            141735..142679
                     /locus_tag="gwd2_scaffold_22_prodigal-single_146"
     CDS             141735..142679
                     /product="Band 7 protein n=1 Tax=Clostridium cellulovorans
                     (strain ATCC 35296 / DSM 3052 / OCM 3 / 743B)
                     RepID=D9SV56_CLOC7"
                     /codon_start=1
                     /transl_table=11
                     /translation="MSYKDFENEQMSPSERRRRDMIKARNTMIGGAALVIIFMFIAGF
                     LFVSFDRVKPGYVGIIQNKINGEITVKDTLGYKFVNPFTSQFVEYPVSTEYLILTAGA
                     DEGSPSNDSLDTPSKEGPNVNVDVSVAYHVGDVEKLYKKYRGASIETIAHNVLRNTLN
                     SDLMATTGTYSILDMNDKRDEIAGKVLTRMRTELAEVGLVIEGFNFRRITLPDSVKGS
                     FEAKIAAENATKQATSAAAKTLIEAQMNLDNAKINAQAKQVAAEAEAKANETISASLT
                     DKMLQLKSIEKFNDKVEVIYTPAGANLLLGGASATPAK*"
                     /db_xref="UniRef100_D9SV56"
                     /db_xref="ccb:Clocel_3350"
                     /db_xref="D9SV56_CLOC7"
     gene            142729..142977
                     /locus_tag="gwd2_scaffold_22_prodigal-single_147"
     CDS             142729..142977
                     /product="hypothetical protein"
                     /codon_start=1
                     /transl_table=11
                     /translation="MDINEQFSVYDQITIADKAFEYYFGRGTRSHGGGQAEGILACSH
                     GGRVGAPCCKPCAVKFIRQTIARLNMTYAIFKEKSKED*"
     gene            142980..143282
                     /locus_tag="gwd2_scaffold_22_prodigal-single_148"
     CDS             142980..143282
                     /product="hypothetical protein"
                     /codon_start=1
                     /transl_table=11
                     /translation="LIYRNLEISIADFDGSGDIDMVTGYNAEQGTVAMIFSPGIPGRE
                     IGTDVSSPCKGTCIDFSNTNSIILAFSQTKTIELMINQLKELKKLYEEEIECQLKP*"
     gene            143264..144082
                     /locus_tag="gwd2_scaffold_22_prodigal-single_149"
     CDS             143264..144082
                     /product="Uncharacterized protein n=1 Tax=Desulfococcus
                     multivorans DSM 2059 RepID=S7TH32_DESML"
                     /codon_start=1
                     /transl_table=11
                     /translation="MSTQAIANGIDDGSIPFLELTDEFDFNCHQCGTCCHDIDVLLNP
                     WDVIKLHRELKIPTQEIMNYIHIQPGGRSKWPMVLLNMVEPRIKIPGRTRSACSFLKG
                     GKCSVYKERPTVCRSYPIGRVSGRNQETNEALPERYILVPEQCAAYNAGVKHTVSDWI
                     KEADLEDRWAKSREYDKVLMDLLGIKKIDMKELLADQLAYSILVNLLFNVDDQERSYV
                     SIIGEEPTDEELYSFMLATSSVWASGLWKDTRDMAEAGDPDETSNTLNSQVVSQ*"
                     /db_xref="UniRef100_S7TH32"
                     /db_xref="S7TH32_DESML"
                     /db_xref="dbr:Deba_2847"
     gene            144030..144341
                     /locus_tag="gwd2_scaffold_22_prodigal-single_150"
     CDS             144030..144341
                     /product="hypothetical protein"
                     /codon_start=1
                     /transl_table=11
                     /translation="VIRMKRRIPLTVKWYLNEAVWTTEDGKELYSKDFEDEHLMNTIC
                     YLANRAEELIEYEDNEDLIIDDYQYWLAQKPIFKALVDEALERGLIELELARAAHWTL
                     K*"
     gene            144354..146093
                     /locus_tag="gwd2_scaffold_22_prodigal-single_151"
     CDS             144354..146093
                     /product="RecQ helicase n=1 Tax=Bacillus phage 0305phi8-36
                     RepID=A7KV79_9CAUD"
                     /codon_start=1
                     /transl_table=11
                     /translation="LLQVELQDNGLILDVTCNYHRDYIDRLKQVAGARYHPEDKKWTT
                     PVGSFDDFEELFKGEIVYITPRHKILGETPPPPPQWYYAIPKDSIPDIKLVLYKFQEF
                     GANFLAYRVKEKGFALLCDDVGLGKTPSSLGAAQKMIADGNIKNVLIVCLNSLKGQWI
                     REGINKFTYESSVMIDGTPKKRAKIIKDAQSQGIRYTVINYDLLRGPDLDALIGKYDL
                     IICDEIHYAKNYKGVTNLAMCKLKPKYWMFLTGTPMMNRPDELFGIFQIADPKVFGKF
                     SKFSKRFIKYAYTGRFNEFIGYRHLDELHDEVGEYILRRTAEEVEVDLPDVITSEFYV
                     DPTPVQIALIKAIDEQMSELQVKVDALRQRGKLDEADAMSKGMQGMLNLKIGASSSPE
                     LFTMSKSESVTKTYSSIVKRDMSSPKLDLLKELVSEIVTQGDKIVIFTKFERMTQILR
                     RELSKITKCLTYTGKYGIKEKDIIQEAFRNDTTVKILIGTEAMATGLNLEKGKYVINY
                     DLPWGPATYTQRNGRIRRINSKFKKVFVYNLMTRETLDEAVYAAIKKKQNLANALYGN
                     SESQSKALKELMN*"
                     /db_xref="UniRef100_A7KV79"
                     /db_xref="A7KV79_9CAUD"
                     /db_xref="btn:BTF1_31372"
     gene            146093..146278
                     /locus_tag="gwd2_scaffold_22_prodigal-single_152"
     CDS             146093..146278
                     /product="hypothetical protein"
                     /codon_start=1
                     /transl_table=11
                     /translation="VSEVRGQSTNITYLDDAWERDNSYPCDHCGAMIGPENCQCPGCN
                     ISLCSSCELRHECDEIN*"
     gene            146291..147055
                     /locus_tag="gwd2_scaffold_22_prodigal-single_153"
     CDS             146291..147055
                     /product="Uncharacterized protein n=3 Tax=Bacillus cereus
                     RepID=C2XKN8_BACCE"
                     /codon_start=1
                     /transl_table=11
                     /translation="MLEIKELDPTILTLSDDQKIVALKGIKDMHHGLSYVHEMIESDT
                     LSIGMRDNMCSLLDHYLKELAEPIGYASQAAARIEEQHAKVRKLNGRIHELERQLGEA
                     MPIDMIPNTLRNLRDGIASWWGNQMSGSHIFDFDYGPYGTVDIKFSFSFDRISSWSKS
                     PTTDKTKKVQAREDLENQGYIFVQDESEHRLLDCDKNRELLFALLKETFPSITIRYWE
                     NRSVHRKDHLFTLWGIHATIREISDLVVTKDVAAAD*"
                     /db_xref="UniRef100_C2XKN8"
                     /db_xref="btht:H175_285p092"
                     /db_xref="M1R6A8_BACTU"
                     /db_xref="C2XKN8_BACCE"
     gene            147036..147554
                     /locus_tag="gwd2_scaffold_22_prodigal-single_154"
     CDS             147036..147554
                     /product="hypothetical protein"
                     /codon_start=1
                     /transl_table=11
                     /translation="MLPRQIKFGKLYDPKLFKPIENYSYVCKPNGGLWCSTYTPDQKF
                     LSQWHEWCTHEQFRNYTEASILTIDPLARVYTIDTQMDLIRFVNLVGIHEPENTTFKH
                     HHIPDFEQAAKIFDVIHLTSMGQIATRFPQHARDFNLYGWDVECCLVLRSETITSWEE
                     LNLLGHAVCKNT*"
     gene            147526..147732
                     /locus_tag="gwd2_scaffold_22_prodigal-single_155"
     CDS             147526..147732
                     /product="hypothetical protein"
                     /codon_start=1
                     /transl_table=11
                     /translation="LVMRYAKTLEEIMNEYYLIPKDQARELFKEAAEQVSEEMNIGIY
                     DEELTADSNIRTVEIIQEKVRKSF*"
     gene            147916..149211
                     /locus_tag="gwd2_scaffold_22_prodigal-single_156"
     CDS             147916..149211
                     /product="ATPase, AAA family n=2 Tax=Clostridium botulinum
                     RepID=B1QA52_CLOBO"
                     /codon_start=1
                     /transl_table=11
                     /translation="MAMALMDSADEDVLVVSAPKQTVDVKILAAQGIANLKAIADELN
                     DQFVERIEIVQDIIRAVVTKNHLFIMGPPGTAKSELTRAFTGHIDQANYFEWLLNKTS
                     DPADILGPYSLKGMEKDKFERKSKGRLPEAHIVFLDEIWKSNEPTLNILLPIINERIF
                     YNDGVPNDVPLYSMFCASNETPEDESLAALYDRLMFRHNAQYVKEPANKVKMAKQSVE
                     RRNPAIKTHFKHTLVTLEELEAIHEILEEVLIPDDIYKTFEKLGRELNKEGIYFSDRR
                     YVACFKVLQGNALINGRTSVDFDDFVSLIHVLWEKEEHIKIIESYVMKLINPYDDKVK
                     ELYDTAIEIKNRTERIDNKTEKAGAAVEARVKYEQIVKKIERVIKDAQTAGRDVTNLE
                     KKRDDIIKMNEEMIQEVLQIPKAAARKRTTTDDEEAMPF*"
                     /db_xref="UniRef100_B1QA52"
                     /db_xref="M1ZNF7_CLOBO"
                     /db_xref="cbl:CLK_2587"
                     /db_xref="B1QA52_CLOBO"
     gene            149258..151060
                     /locus_tag="gwd2_scaffold_22_prodigal-single_157"
     CDS             149258..151060
                     /product="von Willebrand factor type A domain protein n=2
                     Tax=Clostridium botulinum F RepID=A7GIC9_CLOBL"
                     /codon_start=1
                     /transl_table=11
                     /translation="LTIKIAEPTVAGPSVASIFGVSETAQEFKPIVKTDHAVNVDWAD
                     IDIYQDLISQSPAMADNLRAGHEHLKTFDTLSQDLFGALFKYTPKVAEQGEMKASHKL
                     NHKLITELMDTPEYANLRQNTRLDILGSAIATEVMQQEASRRVIAIKEDYNRKREESE
                     GEGGEGEDGEPGGSGGGSGSGGGGGQSKPPMDPDILKAINGLIEQEKKKQDLQKKLDD
                     MKKKQSGNGQGDPGGQGGNPGAGGGSNGQGVTDEEAEAMAKLQQQMQEIQDDIDAKEQ
                     QIDEQLDNGAATELQQVMAKAADKADKDIDEVRDFLNAWGMEKGDIAQRIPIEEKKAA
                     LERIRGSSKLKEFSKLIGRFRELAMDDQKKKTKDGATNIKSVTTGNKLESILPSEKLR
                     LAAGPVVKRDFYRKYNQKELLQYELENTQKKGKGPIICCVDVSGSMSGQAEKWSKAVA
                     LALLEIAQKQRRDYACILFESYVDPKWVYIVPKDSLKPNIVLDIAETFPGGGTSFEPP
                     LKEALKILKMNKFKLADIVFITDGDSHLEKGFLEEFLKIKKEKEFRVKSVLIGSGGYG
                     ASDRTLKLFSDDIVTVSKLADVEDEVASSIFSQV*"
                     /db_xref="UniRef100_A7GIC9"
                     /db_xref="cbm:CBF_3319"
                     /db_xref="A7GIC9_CLOBL"
     gene            151062..151454
                     /locus_tag="gwd2_scaffold_22_prodigal-single_158"
     CDS             151062..151454
                     /product="hypothetical protein"
                     /codon_start=1
                     /transl_table=11
                     /translation="MNRVTIGFELQDALKDKLFRFRAFRKRSNRSGKWLPKVEYPIYI
                     LTMPDYRVIVKFLYSDRIDIVITETYSNRVLCADTLMITTPNLTPASTVLDGIRSIYI
                     DVIYHGFRRHKFDGFQKCEDTSLGRVIA*"
     gene            151500..151937
                     /locus_tag="gwd2_scaffold_22_prodigal-single_159"
     CDS             151500..151937
                     /product="Tax
                     =RIFCSPHIGHO2_12_FULL_RIF_OD1_10_43_12b_curated"
                     /codon_start=1
                     /transl_table=11
                     /translation="LEFLNKVVEPCANVYLIHDRKVLLIKHPKSHNYVGVGGHKEVYE
                     SLYECAVRETFEESRIMINTVDCSEFDIQENPRPLCSYLFELGNHLHDVSVFVFKTDQ
                     SELKFETPDQIGGWYSFEESTYFTMSEFTSRILKYLKARNIID*"
                     /db_xref="88068891"
     gene            151951..152211
                     /locus_tag="gwd2_scaffold_22_prodigal-single_160"
     CDS             151951..152211
                     /product="hypothetical protein"
                     /codon_start=1
                     /transl_table=11
                     /translation="MLCATCGTRYELKEIGVALVRVQPAMGITSERVLGLSSGDLWKC
                     IKCGHGILRDIGEEYAHGELAQRYVNDLTERGVPMVKQMVPW*"
     gene            152211..152816
                     /locus_tag="gwd2_scaffold_22_prodigal-single_161"
     CDS             152211..152816
                     /product="hypothetical protein"
                     /codon_start=1
                     /transl_table=11
                     /translation="MKHLLLSSGFTESTCKVPVIINYNGTRAVTWDDAPIYFKETTRH
                     KILFKEYAGKVEILILKLTNTSQKLLYKTELSLTAWEPEDILDMARDYYNRAIRKELV
                     TNTQKQPKGKLMRMHYTSHSEDGKGIFQAYKPAYYQEKFKDQKKPYYNEIIPRDQLLW
                     SASEPEALYRRAGWPDSRKECEILVAKAGFDPVDYVWLGGN*"
     gene            152817..153782
                     /locus_tag="gwd2_scaffold_22_prodigal-single_162"
     CDS             152817..153782
                     /product="Putative uncharacterized protein ORF046 n=1 Tax
                     =Bacillus phage 0305phi8-36 RepID=A7KV55_9CAUD"
                     /codon_start=1
                     /transl_table=11
                     /translation="MTTTVVKTNDQLDPSILLGHLEFHYIPDLKIHKDDLTKLFTKNN
                     LPLSYMPNEIKPHDAYRRATATAAQTLEIQYDGNTKTAKLLVREVACDNKRVMRHLVR
                     EVIDQAQEKPMYITVGKMEYDRDNELMRVSWDSSFLVEYDYKGIVQSIEALFTEWTQY
                     HTKDTVRTIVTRMIKETNPVSIMSRGKAVFIPKSSTDRLKDIKALVEDLHPWAIEPTA
                     MDLLPMIDTVDQRNFIGNRLQGDVVHEANELMADFAELLSKRGALRLKTVQNYTKQIM
                     DLRNKVDDYEVLLGATMTTLNQQLQLALTNIQIAPLESDGNGETV*"
                     /db_xref="UniRef100_A7KV55"
                     /db_xref="A7KV55_9CAUD"
     gene            153766..154023
                     /locus_tag="gwd2_scaffold_22_prodigal-single_163"
     CDS             153766..154023
                     /product="hypothetical protein"
                     /codon_start=1
                     /transl_table=11
                     /translation="MARQCEQCKQLDKLEAAVNKLSDQEVHLLHIAAQSLYFADSSDY
                     KAALQSIVATILVDGTIAFSEITSDMMKIINPKWPADHEDS*"
     gene            154066..154236
                     /locus_tag="gwd2_scaffold_22_prodigal-single_164"
     CDS             154066..154236
                     /product="hypothetical protein"
                     /codon_start=1
                     /transl_table=11
                     /translation="VLTILITAISGLLAGAAGYRYWNRPRYNEEPIVDPYWDNEEYVS
                     AWKNRKTSHAMS*"
     gene            154276..154647
                     /locus_tag="gwd2_scaffold_22_prodigal-single_165"
     CDS             154276..154647
                     /product="hypothetical protein"
                     /codon_start=1
                     /transl_table=11
                     /translation="MPKLCPHCKTSTSFKGYIQKQAVISMADEAPNITKENKDSSLVI
                     TQCADCDVAVKASELLDANYCSECNELIPVSDLEDNAEGKPVCVACLVAGERSDLMDL
                     SQAQLIRKLLELEKQVKGASQ*"
     gene            154644..155360
                     /locus_tag="gwd2_scaffold_22_prodigal-single_166"
     CDS             154644..155360
                     /product="Putative uracil-DNA glycosylase A n=1 Tax
                     =Aneurinibacillus aneurinilyticus ATCC 12856
                     RepID=U1WA03_ANEAE"
                     /codon_start=1
                     /transl_table=11
                     /translation="VSKYIDKVNSELSRVEARLVDKGFKDSDVIQAMGQVFDNFDDQN
                     KLSLDVYRCKICSLRVSENRGPVPGSGPINSPLMIIGEAPSTVEDLMGLPLVGESGMF
                     FTITLIKAGVDRKLVRLTNIIKCRLPEGRSPISDDLAACGIHLLNEIAIIKPKVILTL
                     GNESLRYLSDDPNLKITQERGNWREIDGIQVMPTFHPQYVLRQQTKEAKLLAKKQFWN
                     DLTAAVTMAKTLAPNYQFTN*"
                     /db_xref="UniRef100_U1WA03"
                     /db_xref="U1WA03_ANEAE"
                     /db_xref="toc:Toce_1191"
     gene            155394..156422
                     /locus_tag="gwd2_scaffold_22_prodigal-single_167"
     CDS             155394..156422
                     /product="hypothetical protein"
                     /codon_start=1
                     /transl_table=11
                     /translation="MNLNMQQHQTLQDSADIFRLMQISALEDARLSNQRSVYFEKIEK
                     FMDIENLLRSFKPETICNKPSIPIEESIEEISNIGRFERKLTGGSLVIDGNSIFIPES
                     ITTAIHAENGDLIKAERAGMLSDGFTIRYVFTIVEKNALPCTRVEALGIIEQNNVGYT
                     AIVDGDEVLLSKHDVEKFSVNVGSVVSVAYYTDNKNTPGKIIKVYPNDGLLSNQIKVS
                     KRKTSQTKLPHITTSQLKGYTVGIVGGYGEEANYRDVLTDLGAEFEYIDPKADKDEII
                     NVLRRVNGLVHVWTSISHHTSNLVKELVKIHKIPMVYAPNTGISGIKRIAIDELLPMM
                     IEKLNNIA*"
     gene            156437..156718
                     /locus_tag="gwd2_scaffold_22_prodigal-single_168"
     CDS             156437..156718
                     /product="GroES n=1 Tax=Bacillus phage 0305phi8-36 RepID
                     =A7KV50_9CAUD"
                     /codon_start=1
                     /transl_table=11
                     /translation="MKLLGARLAVKVDSEETTESGIILVGVDHKDDPHRIGVVTAIGN
                     GTRTEEGALIPMDVQIGDRVVFAKFTGVPIEAYEKDCWIINERDILAIL*"
                     /db_xref="UniRef100_A7KV50"
                     /db_xref="A7KV50_9CAUD"
                     /db_xref="tel:tll0186"
     gene            156718..156885
                     /locus_tag="gwd2_scaffold_22_prodigal-single_169"
     CDS             156718..156885
                     /product="hypothetical protein"
                     /codon_start=1
                     /transl_table=11
                     /translation="MCCDKPTIRQSVEIKKLKCTSRNIDFSGIVRFSLYEIAPELLSA
                     LLKQLLKSILP*"
     gene            156966..157301
                     /locus_tag="gwd2_scaffold_22_prodigal-single_170"
     CDS             156966..157301
                     /product="hypothetical protein"
                     /codon_start=1
                     /transl_table=11
                     /translation="MVKSVNVVIDEEENDTDTECMNCKTGYNWEDIKVIGTSLDPMAL
                     RGFLQSKLGDAFDDWNINEVYTIDCSCGHRFVIAEVPEACEPDENGICHPGYLTLGAA
                     GKRNEDTDV*"
     gene            157542..157757
                     /locus_tag="gwd2_scaffold_22_prodigal-single_171"
     CDS             157542..157757
                     /product="hypothetical protein"
                     /codon_start=1
                     /transl_table=11
                     /translation="LANNYKITCPRCGDTHTFTTHVLVYHDLSIGCTNCGHFWTEKNI
                     EGLPDNQTDKALYERGKKCFDDIVIPD*"
     gene            157770..157991
                     /locus_tag="gwd2_scaffold_22_prodigal-single_172"
     CDS             157770..157991
                     /product="hypothetical protein"
                     /codon_start=1
                     /transl_table=11
                     /translation="VYTFKTLCPVCKAGVRFESKHNWYRGATLKCPACAYTWIEKELI
                     GKAEPGSETEKRDLYERGRRMLDDIVIPD*"
     gene            158004..158243
                     /locus_tag="gwd2_scaffold_22_prodigal-single_173"
     CDS             158004..158243
                     /product="hypothetical protein"
                     /codon_start=1
                     /transl_table=11
                     /translation="VNLFKIRCPECNHRCHFNVVLVAFTNLKLHCSSCDHCWTERIYY
                     TDQSERSQYIQGRKYIQEIKIPVFEGEDDVYVALS*"
     gene            158221..158403
                     /locus_tag="gwd2_scaffold_22_prodigal-single_174"
     CDS             158221..158403
                     /product="hypothetical protein"
                     /codon_start=1
                     /transl_table=11
                     /translation="MFTSHCPECNLLHYVSMGSLKRGGNIRCFHCNTRWLVSKAYEDF
                     LHDRGRKLLEDIIKED*"
     gene            158406..158984
                     /locus_tag="gwd2_scaffold_22_prodigal-single_175"
     CDS             158406..158984
                     /product="Uncharacterized protein n=2 Tax=Bacillus
                     thuringiensis RepID=K4MHT9_BACTU"
                     /codon_start=1
                     /transl_table=11
                     /translation="MHKCSRCKYRGFGKSFGKTVFACKLNKQDLSQVEDDEFEVECDG
                     FKSRYIEYPLTISAIEQPKEAAIVPGLYSRKVGCLVGVRPCGEEYGGKTYLGILLGEV
                     DIGLIISHHPETLVLSINRMHNPAMFVPELKEVIYGQSSWWSVIESEDELKAITDDVI
                     ANQWYVKLFKDMTKEEDPDEQEDSAGTEHISS*"
                     /db_xref="UniRef100_K4MHT9"
                     /db_xref="btg:BTB_502p05860"
                     /db_xref="A0A0F6J8E8_BACTU"
                     /db_xref="K4MHT9_BACTU"
     gene            158941..159612
                     /locus_tag="gwd2_scaffold_22_prodigal-single_176"
     CDS             158941..159612
                     /product="hypothetical protein"
                     /codon_start=1
                     /transl_table=11
                     /translation="MSKKTPQVPSTSVLEIIDAANVVAKKHGMAQVTPEEALAKEKEI
                     RKSLKKDLVRPRLPTDISRPTSIIERNTSRDIDPSKSLKGWDGVGGQESVVLYKDIMF
                     VSCQRYVEDIHVIPMVVLVTAYRVSHHGYDVVTRITEEQFLELQLNKELGLQDRDVSY
                     SFVDLSKPRKDSYVWRRNELIDTYPTAEMIAKFDAEQEVIAIKLAGKYYDKSKSKEAE
                     IGEAI*"
     gene            159599..159802
                     /locus_tag="gwd2_scaffold_22_prodigal-single_177"
     CDS             159599..159802
                     /product="hypothetical protein"
                     /codon_start=1
                     /transl_table=11
                     /translation="VKRFNVEVECPNCQWRYVVYYHYTIDHYGDLWLICPGCSYETIS
                     YTDQELLHEKGRQRILNISIPED*"
     gene            159805..160203
                     /locus_tag="gwd2_scaffold_22_prodigal-single_178"
     CDS             159805..160203
                     /product="Mobile nuclease n=1 Tax=Bacillus phage
                     0305phi8-36 RepID=A7KV46_9CAUD"
                     /codon_start=1
                     /transl_table=11
                     /translation="MKEAAIIDVYHPTGKLLKPCRKMIANQLVRRQGAEWINSNAIRL
                     LVTKEDKKRMRQEALIRDNYTCYICHARLDPNDPEVTVDHIVCRADYSGRGRDSLDNY
                     ACCCKRCNNDKGTMDLRTYLAKRKAACNGI*"
                     /db_xref="UniRef100_A7KV46"
                     /db_xref="cbv:U729_3211"
                     /db_xref="A0A0A7G061_9CLOT"
                     /db_xref="A7KV46_9CAUD"
     gene            160193..160453
                     /locus_tag="gwd2_scaffold_22_prodigal-single_179"
     CDS             160193..160453
                     /product="hypothetical protein"
                     /codon_start=1
                     /transl_table=11
                     /translation="MGYKLSNSEGHGPPLSGSYPNKNGSIYPASTLLTFTADKGPALE
                     PIELGSDEILQWFADQTKTVLLSEEQLYEMGKSKIAEIVIPD*"
     gene            160513..164049
                     /locus_tag="gwd2_scaffold_22_prodigal-single_180"
     CDS             160513..164049
                     /product="DNA-directed DNA polymerase {ECO:0000256|SAAS
                     :SAAS00057170}; EC=2.7.7.7
                     {ECO:0000256|SAAS:SAAS00057170};;  TaxID=55779
                     species="Bacteria; Firmicutes; Clostridia;
                     Thermoanaerobacterales; Thermoanaerobacteraceae; Moorella
                     group; Moorella.;" source="Moorella glycerini.;""
                     /codon_start=1
                     /transl_table=11
                     /translation="LDGAAKIKELIKRACEMGQNAVAITDHRNLCGYIEIHNEAKKWK
                     KCPFCGVWLEEPKGGKPLSCCGGDFNTAKAQGFQDFKVIYGCELEETEDRRIHSRNDM
                     ADLGYDNYHLIVWIKDETGFKNLMKIISDASTTGYFDRKERTDLDFIEAHGLGKGLIC
                     STACIGGRVPQHVLKGEINEANEFIERLQSIFDEVYMELQSNSTMEQKVVNTWLIEMH
                     KTNGVPLVATKDVHYIYDTDADVHDTLLCIQINKLKDDPTRWRFPGGPDYYLCDGDEM
                     DAWAQDSTYESYYSYAIDNTVRITAKCNFKPKLGQRLMPEFPVPEGYSPETWLKRQSY
                     EGLIDIMEREKCYDSPETYIKRLDMELGVINPKGYASYFLILEDMCAEATRRKIRYGP
                     GRGSAAGSLLSNCLKITKMDPIRHGFMFERFLNPERESMPDIDMDWDYERRGEMIDYL
                     MQKYGRDHVAQIATFGRIGVKSAIRDVMRVRDYGFADTDALAKLIPDKMPDQSDVTLD
                     KLFGIADDTTDKSKERYGENFVKDVKAFVTKLNNYPEVMHDAKRLEGVIRQRGIHAAG
                     VVITPGPVTDYIPLMSASDTAVLPVAAWDMSALDYVGALKLDVLGLKTLTTIDKTLIS
                     IKAIHGVDIDIDEIELDDPATYKTLQDGHTHSIFQLESGGMTRLVKDVKPDTFDIIID
                     LLALYRPGPIDAKLDNGLTMVEQYVENRHGAKLTFEHPDLEPILMQGSGVFIYQEQII
                     QAVRQFAGYTLGGADSIRRVMGKKKVDEVEALRPEFLHGNTSKNLVGGLSLNYTEEFL
                     NHLFDQIKVFAGYGFNRPHAGCYAEITYQTAWLKTHYATEFMTSQLSMEAGNKDSTVA
                     NVQECRRIGIDMLPPDINLSDVGFTIEGPNIRFGLVTIGGVGEAIVNVIKDTRPYTDF
                     TDFFSRVNKKTVNKKVMTNLIKVGAFDCFEPNRHIVWNHYCDLRGELDAYGKPKIRTT
                     KGVKNPMCELLEPKDFTEKLQLAYEKEHIGLYVSGHPLGGLPYVAWASVGDGELVEIG
                     GIVKDVKIGPTKNGNEYARVCLETQGSDVWFNAFGKVHVDHKAKFVKGNTLIVTGEKS
                     AKWNNLTAKKIITRKKKTDPNVKLKPVDEYAESPVVKPSPYGDAEQAIATVMATKEFI
                     KTILSEETAKPVVDKIQEILDSDDPLMAIFGC*"
                     /db_xref="A0A0C7NI90_9THEO"
                     /db_xref="mta:Moth_1872"
                     /db_xref="UniRef100_D3L2G7"
                     /db_xref="2.7.7.7"
     gene            164179..164655
                     /locus_tag="gwd2_scaffold_22_prodigal-single_181"
     CDS             164179..164655
                     /product="Single-stranded DNA-binding protein n=1 Tax
                     =Eubacterium ramulus ATCC 29099 RepID=U2QZM2_9FIRM"
                     /codon_start=1
                     /transl_table=11
                     /translation="MNICIFEGRIGKLKMNGKGDKKYLTFTLSVRKDYISEKDKEANK
                     INNFLFMKAFGKTAEFIEQYFEDGKHIGVTCSYETWEGKDDDGDTTYNHNFNIIKANF
                     VGGKDDGDDSGSKSSKSDDDDAKAKAKAKKAKAAAKAAAEAEDDGEDLDDDGSLPF*"
                     /db_xref="UniRef100_U2QZM2"
                     /db_xref="cbv:U729_3206"
                     /db_xref="A0A0A7G0L9_9CLOT"
                     /db_xref="U2QZM2_9FIRM"
     gene            164655..164969
                     /locus_tag="gwd2_scaffold_22_prodigal-single_182"
     CDS             164655..164969
                     /product="hypothetical protein"
                     /codon_start=1
                     /transl_table=11
                     /translation="MDQATKEGAIEGLINMVMYIYQSHLEEGQSIDSAKDNTLKIIND
                     LGMRYASEAGLEFKGYANPATLLDDSIMMIRTERRKNPALSYPLSNLITLRSMLKKKG
                     DK*"
     gene            164971..165153
                     /locus_tag="gwd2_scaffold_22_prodigal-single_183"
     CDS             164971..165153
                     /product="Uncharacterized protein n=1 Tax=Methanofollis
                     liminatans DSM 4140 RepID=J0S6L3_9EURY"
                     /codon_start=1
                     /transl_table=11
                     /translation="LKNIKVEVQGDKLLIEVDLAQSYGLSSSGKSIIIASSEGNIAIP
                     GREEVKMGLNIYKSAK*"
                     /db_xref="UniRef100_J0S6L3"
                     /db_xref="J0S6L3_9EURY"
                     /db_xref="pth:PTH_2492"
     gene            165167..165463
                     /locus_tag="gwd2_scaffold_22_prodigal-single_184"
     CDS             165167..165463
                     /product="hypothetical protein"
                     /codon_start=1
                     /transl_table=11
                     /translation="LNRPTPEEAKRILDQIKEYSDAPRLKVQTSVGELTAMPTTDGGN
                     LGIWVSLNDDTVVLVDVDDDGKLTVRIWDSECDNDPLIIHSPKLCKCCEHKKED*"
     gene            165465..166688
                     /locus_tag="gwd2_scaffold_22_prodigal-single_185"
     CDS             165465..166688
                     /product="RecA n=1 Tax=Bacillus phage 0305phi8-36 RepID
                     =A7KV38_9CAUD"
                     /codon_start=1
                     /transl_table=11
                     /translation="MAVAKGVLDKIIDGINKKAGKVVVDRAVNMMEQLKIEFIPTPSL
                     ELNMAMGGGCAVGRVIEFAGEQSSGKTSMALEIISDDQKVHPEGVWGWFETEASYDPD
                     YAKDVHGVDLNRIIYWDMDDLGAENGLDVLEALIRSNDLRGVVVNSVAGLSTIREMNS
                     QMAEVGVAETARMMSKLMRKIVAIANKTKTTCIFINQFRATMDKYKPTVTTGGKALGF
                     FASQRVDFNKIKLEAKDGYDEEEAMKVQCRVRKNRCTYTNPYKKCQYIVKYGEGIDLI
                     GEITNAACEQGILRKSGAWIFYEKDDGDCVVRDGVMVVQKDESVIQQDGVLMKWNGAA
                     KLLAFFQNNPDFYTEIRTLMMARLLAGEVKTMGLDVEEVDQIVAEDAELAEVFIEVIA
                     DETTVGSDEEEGEPV*"
                     /db_xref="UniRef100_A7KV38"
                     /db_xref="A7KV38_9CAUD"
                     /db_xref="ral:Rumal_2211"
     gene            166685..167140
                     /locus_tag="gwd2_scaffold_22_prodigal-single_186"
     CDS             166685..167140
                     /product="hypothetical protein"
                     /codon_start=1
                     /transl_table=11
                     /translation="MIVLSEQRLLNTLRLLTNSSKQLVDSGIHLDNTIYRAKLLTNLA
                     TIEALLDVVQVNDEEVSPINNDEFQAWLTNEEEVLRGFPGEAGNDEEYLEQQDSEDFI
                     NDEELMAATCPSTDVIFTGEYTDLGEPLVSVKGEEPIPINKVPGEYLPF*"
     gene            167153..167491
                     /locus_tag="gwd2_scaffold_22_prodigal-single_187"
     CDS             167153..167491
                     /product="Uncharacterized protein n=1 Tax=Bacillus phage
                     vB_BceM-Bc431v3 RepID=M4HNJ0_9CAUD"
                     /codon_start=1
                     /transl_table=11
                     /translation="MPWTKQDIHMATHYGKSLAEHTLKMLQDYNTDRDSHRRHKVQLC
                     RTCHYLRSGMIAGQAFTDYTCRVCDNVFGYHNTNTPKICTTCANKLNLCVKCGGDINT
                     WLKKENSDVT*"
                     /db_xref="UniRef100_M4HNJ0"
                     /db_xref="X2JMN9_9CAUD"
                     /db_xref="vcy:IX92_26235"
                     /db_xref="M4HNJ0_9CAUD"
     gene            167481..169403
                     /locus_tag="gwd2_scaffold_22_prodigal-single_188"
                     /gene="pcrA"
     CDS             167481..169403
                     /gene="pcrA"
                     /product="pcrA; ATP-dependent DNA helicase (EC:3.6.1.-)"
                     /codon_start=1
                     /transl_table=11
                     /translation="MLLDGLNDAQLEAITETFDESCLVIAGPGAGKTAVLTRRIAYMI
                     EEGIKARNILTVTFTNKAATEMKERIKGYIGDVLASDIWMGTYHSICVKILRRYANEI
                     GLSPKFTIIDADEQKKIIKEVLKKVAPNNNYVNEGRILSRISTQKNKLLTPSDYLNTS
                     KDYDRALVGDCYLDYQKRLTKIKCLDFDDLIMKTCQLLKQSSIAREYYQNKFKYILLD
                     ETQDSNYAQYQLVKLLAGNTNNIFAVTDDAQAIYSWRGADIQNLHNFIEEYNPKIIKL
                     EQNYRSTQTVVYAGNAIIKNNLKQLDKTIFSKRKVGNQIKLYEAPTGDDEARFVADEI
                     QNLVRHGGYNYDDIMVLYRTNYQSRAFEDKFMNFQIPYDMTGVFSFYGRKEVKDILAW
                     LKIVSNNDDDLAMERILNTLDALGSTSIKNILSQAENFNLSAYDSANTFTCKQSKSQA
                     SLESAMSTLSKLSSAYSVGSSYSNTPVTDMLDLIWKNTSYYDNLVNENTPESLDRKAN
                     LDELISIAKSYELLSDAPDLTEFLENIALASTKDSENKPKSIKMMSVHASKGMESPIV
                     FLVGMEENLFPHANSINTPEALEEERRLCYVGVTRAKDELYITYANARRGFKGIENNS
                     PSRFIGEIPSKVLLKL*"
                     /db_xref="sln:SLUG_10600"
                     /db_xref="UniRef100_A7KV33"
                     /db_xref="A7KV33_9CAUD"
                     /db_xref="3.6.1.-"
     gene            169461..170045
                     /locus_tag="gwd2_scaffold_22_prodigal-single_189"
     CDS             169461..170045
                     /product="Putative uncharacterized protein n=1 Tax
                     =Rubrobacter xylanophilus (strain DSM 9941 / NBRC 16129)
                     RepID=Q1B005_RUBXD"
                     /codon_start=1
                     /transl_table=11
                     /translation="MSDVQAPAKKRELSDEFKAEFVKNIQGKDYIIYGGLITLAHAEG
                     FKGFKQPLVVETPGKDNGGLIIVVATAVDKNGNEWSALGDADSVNVGAKVAKHKCRVA
                     ETRAKGRALRDMLGIDMLLIDEVEDPYAKNEDLITDAQVNKIAVLMKQKKVSKDWMRE
                     QMTALTGKVKSAELTKSEASLMIKTLDAYTEDNE*"
                     /db_xref="UniRef100_Q1B005"
                     /db_xref="rrd:RradSPS_0053"
                     /db_xref="A0A023WZD9_9ACTN"
                     /db_xref="Q1B005_RUBXD"
     gene            170103..170618
                     /locus_tag="gwd2_scaffold_22_prodigal-single_190"
     CDS             170103..170618
                     /product="hypothetical protein n=1 Tax=Laceyella sacchari
                     RepID=UPI0003B6AB40"
                     /codon_start=1
                     /transl_table=11
                     /translation="MILASIAIPAYDYVGNTNKLISEQQTTIQSLNKSLKDSTDTLDL
                     VTTEMTKQEKIIAEQRSDIAELKKHQATPSRSEPKGRQYKITLDTVAYSWTGGRTCTG
                     VWPKVGTIAVDPKIIPLGSKIYVPGYGYGIAEDTGGAIHGHIIDLFMGSYDDSVRWGR
                     KKLTVTVFDKE*"
                     /db_xref="UniRef100_UPI0003B6AB40"
                     /db_xref="H7CVR1_CLOPF"
                     /db_xref="cpe:CPE1229"
                     /db_xref="UPI0003B6AB40"
     gene            170659..170979
                     /locus_tag="gwd2_scaffold_22_prodigal-single_191"
     CDS             170659..170979
                     /product="hypothetical protein"
                     /codon_start=1
                     /transl_table=11
                     /translation="VFKIVKNNVNVGDLRELAQTILEGRIKTFHLELRKGNKKTKLYA
                     EYTTFSESQLTEDSREVRLSTSETLEEIADGIEAGDKFNTIEITKSLTTDWKILIDRV
                     GSNA*"
     gene            170972..171406
                     /locus_tag="gwd2_scaffold_22_prodigal-single_192"
     CDS             170972..171406
                     /product="dut; deoxyuridine 5'-triphosphate
                     nucleotidohydrolase domain protein (EC:3.6.1.23)"
                     /codon_start=1
                     /transl_table=11
                     /translation="MHKLTVPIVLPDTTISEPRCKHPGHDAGYDLCSTKDIILWPFKV
                     VKIPVNAQISIPQGFFARITGRSGLSVNGILTIPGTVDSGYIGVIHAITMNLSFWPKK
                     IRRGDRIAQMIVMPCASLDFRLVNRHEETDRGSHGFMSTGLT*"
                     /db_xref="cbv:U729_3197"
                     /db_xref="A0A0A7G0P4_9CLOT"
                     /db_xref="UniRef100_K9AZ55"
                     /db_xref="3.6.1.23"
     gene            171493..172233
                     /locus_tag="gwd2_scaffold_22_prodigal-single_193"
     CDS             171493..172233
                     /product="serine/threonine protein phosphatase n=1 Tax
                     =Bacillus sp. m3-13 RepID=UPI0001E88FA2"
                     /codon_start=1
                     /transl_table=11
                     /translation="VRVLTASDLHGYFKPLERALAKANYDPKVDQLILLGDYIDRGPN
                     SAKTVDYVMKLCSEGAIALMGNHEAMLIGYLAGQYDYASYCYNGGNTTLESYARWSAE
                     FPEEHLEFLGRLSPYARTDNHIFVHAGVIPDVLINEQKNDDLLWTRYINPAQTMGWWE
                     VSHGFDQTIIVGHTPTNYVGKKKGEVYIGDKLIMIDTGCCARDGWQTLYDVTNNIAYQ
                     SNKEKQVRVVDYSCEADGRVFRSSFSGT*"
                     /db_xref="UniRef100_UPI0001E88FA2"
                     /db_xref="A0A0A1MT57_9BACI"
                     /db_xref="ssg:Selsp_1913"
                     /db_xref="UPI0001E88FA2"
     gene            172187..172426
                     /locus_tag="gwd2_scaffold_22_prodigal-single_194"
     CDS             172187..172426
                     /product="Uncharacterized protein n=1 Tax=Bacillus cereus
                     BAG1X2-2 RepID=R8F840_BACCE"
                     /codon_start=1
                     /transl_table=11
                     /translation="VKQMDVCLDRVFLELKPLPNSKWKAMIVLDHLLLVYHYTHYVLG
                     YDIKTHTVFHEWWERPADKRGLEAAKEYLKERFKT*"
                     /db_xref="UniRef100_R8F840"
                     /db_xref="R8F840_BACCE"
     gene            172423..172578
                     /locus_tag="gwd2_scaffold_22_prodigal-single_195"
     CDS             172423..172578
                     /product="hypothetical protein"
                     /codon_start=1
                     /transl_table=11
                     /translation="MKWLEWLIYAIWIAILGCIMWHGITIKVGNIMEVHSNPLSRLFN
                     KKKGDEL*"
     gene            172575..174893
                     /locus_tag="gwd2_scaffold_22_prodigal-single_196"
     CDS             172575..174893
                     /product="DNA repair exo subunit 2 n=1 Tax=Bacillus phage
                     0305phi8-36 RepID=A7KV18_9CAUD"
                     /codon_start=1
                     /transl_table=11
                     /translation="MKFIYATDAQLKASNPGCRLDNFPTAMKAKFFELGEVARAENAE
                     AIFIGGDLFDGPKTSNKFLGEIGEIFKKYHCPVYVVPGNHDLFGYSLSTVDQTSLGVL
                     AKHGVIKLLTRASGPEFFMDKNGCEVSFEGQEFHKDIDQGKPEDDYYVTSKAQVRVLI
                     PHGMLIPKPFFGAFTLIGDLPLHGGPDLILGAHYHPGFATIQHGDTMVANPKAMARDE
                     ASDGNYHLDAPRYLVLDVDPSQHKFSLDIREFVTAKPGTEVINRQALLDKKAKDASLT
                     NFKTSIDTTTTVACDIQGILRNIATQAGIDSLIQLKALDAMAQAESAEVSVSSVSGYV
                     EKTGTLSITRVILNNFQSHAHTEVDLGSGLNAFTGSSDCGKTAIFRAIRWVLYNDPKG
                     SDFIRTGTKKCSVTLEFSDGTKITRERTSSGAGSYSIYDPVQGAVTDYKGFANNVPVE
                     VFNAHQMPKTRLTKDLEISLNLATQLEGPFLLSETAGVRATAIGRLTGVHIVDAAIRD
                     IGREIINGNSYVKSQEKQLESVEEKLKGFEDLTELESRINMSNLILTGLDMLEKRVQD
                     FELLQKDISTVRTKTLELATIYSHYAHVKKTPVLIREAETTLIHLETMQDLKSKLSKN
                     TEEHISIESEMKMIPKYDAAKIQEGIEVLKHLNELELIQRNLGTVQFGIFTLANDLKL
                     AKSEDAMLSSRIPEIKQLIDRLKDLESLNDAVHVNKQMIKSEESKLDQQTELYDQSLT
                     DYKAMLLEAGECPTCHSIITDRVLAGISGRRS*"
                     /db_xref="UniRef100_A7KV18"
                     /db_xref="A7KV18_9CAUD"
                     /db_xref="cbv:U729_3195"
     gene            174896..175192
                     /locus_tag="gwd2_scaffold_22_prodigal-single_197"
     CDS             174896..175192
                     /product="hypothetical protein"
                     /codon_start=1
                     /transl_table=11
                     /translation="VKYDEIHLGDGDNPWYLNTIGEDGNPYRFKVLACIPDDDGHEYV
                     VLEDEDKRRNIYKLTHQRTQIHKIFDKVEQDYALKIVKEALKIGFEEMKRRGKL*"
     gene            175179..175451
                     /locus_tag="gwd2_scaffold_22_prodigal-single_198"
     CDS             175179..175451
                     /product="Uncharacterized protein n=2 Tax=Clostridium
                     thermocellum RepID=D1NIP9_CLOTM"
                     /codon_start=1
                     /transl_table=11
                     /translation="VENYEIKLKEISKRSQDAQNSMIRCETKLESLNQRRTELLAECD
                     KKGVDPDQIDEAIAADKAKLDELIQQIDGFLPDEELIEDDNNALSF*"
                     /db_xref="UniRef100_D1NIP9"
                     /db_xref="W4V8X5_9FIRM"
                     /db_xref="ctx:Clo1313_1274"
                     /db_xref="D1NIP9_CLOTM"
     gene            175426..176103
                     /locus_tag="gwd2_scaffold_22_prodigal-single_199"
     CDS             175426..176103
                     /product="hypothetical protein n=1 Tax=Orenia marismortui
                     RepID=UPI0003677092"
                     /codon_start=1
                     /transl_table=11
                     /translation="MTTMPSASEYKQRLTALQSHFDSRKGQRDQLIQQKAELTFEIAS
                     KQYELKGLEEARILLQQTSVTARDYAKTKLEEIVTNALQYIFTSDFRFEIELGESGGK
                     PQADFFVVSLQDGIEVRNRPEDSRGGGVVDIISLALRWAVLQIHADPKMNGPMMLDEP
                     GKHVSEDYAIKLAVFLKQMSQHFKRQIVMVTHQPHLAVAADNLFEVELKGGKSIVSGV
                     SSGAGTP*"
                     /db_xref="UniRef100_UPI0003677092"
                     /db_xref="cth:Cthe_1092"
                     /db_xref="A3DEE5_CLOTH"
                     /db_xref="UPI0003677092"
     gene            176066..176350
                     /locus_tag="gwd2_scaffold_22_prodigal-single_200"
     CDS             176066..176350
                     /product="hypothetical protein"
                     /codon_start=1
                     /transl_table=11
                     /translation="LFQESVQEQELLELQETVEKPDSIYKTSAIHNLYIKKFWKTTKS
                     QLDIEIRTANYLVVLVDLSMAQIISWWRQKDKPMILEPMIYGTLEDDSNV*"
     gene            176343..176699
                     /locus_tag="gwd2_scaffold_22_prodigal-single_201"
     CDS             176343..176699
                     /product="Putative uncharacterized protein ORF003 n=1 Tax
                     =Bacillus phage 0305phi8-36 RepID=A7KV13_9CAUD"
                     /codon_start=1
                     /transl_table=11
                     /translation="MFRCPSCGQARRMPSRNGEYYQPMTMDITFSLIKNLPPVIVTEL
                     NVCDVVVCPVCDQPNISVSWKEAWDNPMKYFEADNLCHCGGELWMDQVEGTPQYAFIC
                     EKCGWVKPKSAVSGAS*"
                     /db_xref="UniRef100_A7KV13"
                     /db_xref="A7KV13_9CAUD"
     gene            176716..176928
                     /locus_tag="gwd2_scaffold_22_prodigal-single_202"
     CDS             176716..176928
                     /product="hypothetical protein"
                     /codon_start=1
                     /transl_table=11
                     /translation="MFTPDEIYIVEKEYSNCPEKIDIRVGDQIQIIEKIGESYKVLNL
                     SLGISDVWTIISEDDLIDLIRFEDIK*"
     gene            176996..178222
                     /locus_tag="gwd2_scaffold_22_prodigal-single_203"
     CDS             176996..178222
                     /product="DnaG primase n=1 Tax=Bacillus phage 0305phi8-36
                     RepID=A7KV10_9CAUD"
                     /codon_start=1
                     /transl_table=11
                     /translation="LHVSTELRNEICELNPLVDVFAEERFELEDAGGNIYRMKCFNKE
                     HRDSEPSMVVYKDTQTFSCFGCSIADKKHGGVGSDVIAFIMYHKDLSFQEACEYLMNR
                     ADIPIPEDKVNPKIESLKKYKTDRNRDYYEELRKNPKIIRYLQNRGLTPASISKWRFG
                     LVPDNVKWEEIRGRLAIGLHDLMLKQTSTIAMAYRTLSDDSPKYLNDPTSLIYNKTWY
                     LFGLNFARQSIRKNKFAIVMEGYFDVILSHQVGLDMTVGTCGTSFTDEQMAMLRKYTN
                     SIYLWYDSDKPGIEATLKHLPSLFKLGFKVDVVRTIGVKDPGELLIGMNLAEAKDYMI
                     ESSLPAMQFAINNYCVQLYDAIERGAPDNIVLQEKIRALRSLLDLLSCVQDQAERIAY
                     ADLINHKLNTAISIAI*"
                     /db_xref="UniRef100_A7KV10"
                     /db_xref="A7KV10_9CAUD"
                     /db_xref="dmt:DESME_12960"
     gene            178235..178930
                     /locus_tag="gwd2_scaffold_22_prodigal-single_204"
     CDS             178235..178930
                     /product="hypothetical protein"
                     /codon_start=1
                     /transl_table=11
                     /translation="MYNIMDIKAWNEHEAECKFSNLYPDLTVAGVSEKITPITADGVT
                     VEDHPVKGSRHWILRHYIYQCKEIKINKNLNGELEESYEGLKLVNRDIESKTEAVKEA
                     KKLTLSTYRPHSVRIVKILDGNASNVVCDVLPKGGEAGTYTIVYTQLDPRYAIKLTNK
                     VTLASAISIGFEDELGHILSEFKADWLSGKEGTVIGINPDGSYIVEVDGEHTCYTYGP
                     SMLCNLEFEEEVI*"
     gene            178930..179667
                     /locus_tag="gwd2_scaffold_22_prodigal-single_205"
     CDS             178930..179667
                     /product="hypothetical protein"
                     /codon_start=1
                     /transl_table=11
                     /translation="MYTMQAYYCWLEEDAIGFFRRDHGDAKIINVSQRYPGVNPTQCL
                     NDDRKVKGARTWISQYYIYQCNEIKKDPITGENIYIGMRLAGSSEAKLDAVKQAKEFT
                     LANQLPHTVRIVKVLTDSNIVSNHWVKNGNTPCWDILYCEGLLDSELINESDKISLNP
                     SVKSGDHSTNINARLEYNAMTWLNNNAPVVVSKIEGAKVTLAGNNSIFDINWLCKFIE
                     PIDIPEDEQDEEDDFEFDGFWNDEETA*"
     gene            179712..180020
                     /locus_tag="gwd2_scaffold_22_prodigal-single_206"
     CDS             179712..180020
                     /product="hypothetical protein"
                     /codon_start=1
                     /transl_table=11
                     /translation="MLNLVLAMTNLIDQCYDADPLHYVVTYKNDKVVINDGLLFSDAV
                     LKFLECNHLTLCDYIQELKTLSNLEQQEARIMDDISPELWHNYVEVQMDRYQQDLERR
                     *"
     gene            180023..180247
                     /locus_tag="gwd2_scaffold_22_prodigal-single_207"
     CDS             180023..180247
                     /product="hypothetical protein"
                     /codon_start=1
                     /transl_table=11
                     /translation="MPAWTISWAVDSTGKIEEKWKLCKNDTEVVGTLKDILYADGVTG
                     EIVVTPHSTESAPVRFHPMSETEKIRRIQV*"
     gene            180244..180465
                     /locus_tag="gwd2_scaffold_22_prodigal-single_208"
     CDS             180244..180465
                     /product="Uncharacterized protein n=1 Tax
                     =Desulfosporosinus acidiphilus (strain DSM 22704 / JCM
                     16185 / SJ4) RepID=I4D3E7_DESAJ"
                     /codon_start=1
                     /transl_table=11
                     /translation="MKDTCDRCGRHTIVTMVSMMNTDSLCMDCKCDEQSHSRYKEARD
                     AEAAACCAGDFNYPGLFAGQKYPFKIKEN*"
                     /db_xref="UniRef100_I4D3E7"
                     /db_xref="dai:Desaci_1295"
                     /db_xref="I4D3E7_DESAJ"
     gene            180467..180796
                     /locus_tag="gwd2_scaffold_22_prodigal-single_209"
     CDS             180467..180796
                     /product="hypothetical protein"
                     /codon_start=1
                     /transl_table=11
                     /translation="MNNIPLNNGKEAIYTKTVSRLIPDLDPKNKSNVYYYDAPCPVCS
                     YPNVVYSYDGRTFASFQVTCRSCGVFYRPVIKQTPGTYIAAKSEVKSQPQVRGRMMRD
                     NVIDDKW*"
     gene            180809..181213
                     /locus_tag="gwd2_scaffold_22_prodigal-single_210"
     CDS             180809..181213
                     /product="hypothetical protein"
                     /codon_start=1
                     /transl_table=11
                     /translation="MTGYTHLMTGIVMSDGLKLNAQDTILCMFATLLPDIDKKCSILG
                     RFNPLAKYIKHRGITHHPLIILVISVLLSKYHLETPFFFGALSHLFLDSLTPMGIPLW
                     NKHRLHLAYIPTGSMGEWTVFLIISLLPILWR*"
     gene            181217..181795
                     /locus_tag="gwd2_scaffold_22_prodigal-single_211"
     CDS             181217..181795
                     /product="hypothetical protein"
                     /codon_start=1
                     /transl_table=11
                     /translation="MYKSKDQEFMDRLKKSIYKAKEIDKPGKEYVWQHMKKHIQMEDL
                     RTYAITKLPGYIIKLGQGDYNVPVVVVTQNTMTIEESALLLDALKAANLSVQDIYCTT
                     VVKTEEESTEVTNHVKAAIYNEIVAAEITIINPKAILIIGETSYLWEDRLPIAWSAAS
                     LADCLTSDSVLQKKHKTSLWKALQRVMQYVNA*"
     gene            181882..182352
                     /locus_tag="gwd2_scaffold_22_prodigal-single_212"
     CDS             181882..182352
                     /product="Putative uncharacterized protein ORF230 n=1 Tax
                     =Bacillus phage 0305phi8-36 RepID=A7KV04_9CAUD"
                     /codon_start=1
                     /transl_table=11
                     /translation="MTESISVRQQTQEQIIEYIQRHSSDGKLTRSLMTIAQQIGYSNA
                     TVHRAMKKLEAIGMIKIIPSDKPTEPNTIVYLGPATTKPSEATTQGTKLVRELQELSQ
                     EMFGYFENLSKRMKQYETDLQTYYELQSRLVDVVNLPDDKYQVMILMKSDKVLE*"
                     /db_xref="UniRef100_A7KV04"
                     /db_xref="A0A024QH72_9BACI"
                     /db_xref="bcg:BCG9842_A0061"
                     /db_xref="A7KV04_9CAUD"
     gene            182400..182654
                     /locus_tag="gwd2_scaffold_22_prodigal-single_213"
     CDS             182400..182654
                     /product="hypothetical protein"
                     /codon_start=1
                     /transl_table=11
                     /translation="MGFINLDPLEEALLGLDVAQALLDKAREDFKNNPDLLNKYEVIS
                     LEAIASYEKEIKLLRELAASVKLAQEYDKELDQLKGELNE*"
     gene            182647..182955
                     /locus_tag="gwd2_scaffold_22_prodigal-single_214"
     CDS             182647..182955
                     /product="Uncharacterized protein n=1 Tax=Clostridium
                     celatum DSM 1785 RepID=L1Q8L4_9CLOT"
                     /codon_start=1
                     /transl_table=11
                     /translation="MSKFLAILNPIADLLERKNQDYGSSFYQLRDKYGPVSFYLRIMD
                     KLNRLEQLDQNPARVHDESTEDTLRDIIGYCTLELDYRIRNERGANFESTGCQIKNIS
                     *"
                     /db_xref="UniRef100_L1Q8L4"
                     /db_xref="L1Q8L4_9CLOT"
                     /db_xref="siv:SSIL_1402"
     gene            182918..183430
                     /locus_tag="gwd2_scaffold_22_prodigal-single_215"
     CDS             182918..183430
                     /product="Putative uncharacterized protein n=1 Tax
                     =Desulfosporosinus youngiae DSM 17734 RepID=H5Y258_9FIRM"
                     /codon_start=1
                     /transl_table=11
                     /translation="LSRQGAKLKTSVNKPDTSRPLNATAWQQLEQYYTELVTQITIPE
                     DPEPNDIKYVVSAIDSVYAEARLDLAKARRGHDRIERKYKLASKEAYLAVKDAGKTEK
                     DKEALAVAYIRSTKLDADPMPVTDMLDIAEERYLFMQAVVDVLNDKSNKCIIENGLLK
                     IDVSLGGQGA*"
                     /db_xref="UniRef100_H5Y258"
                     /db_xref="H5Y258_9FIRM"
     gene            183593..184234
                     /locus_tag="gwd2_scaffold_22_prodigal-single_216"
     CDS             183593..184234
                     /product="Putative uncharacterized protein ORF227 n=1 Tax
                     =Bacillus phage 0305phi8-36 RepID=A7KV01_9CAUD"
                     /codon_start=1
                     /transl_table=11
                     /translation="MSFNINDDYMSDTMIQNTWDCEHFGRCINSSKCLTCGPTQRMLS
                     LPEDKARKKAQNKVQQARINPNLPPEESWKQLEKQVVAEFKAVPTLKEYDNTHRTPGS
                     GNLWFAPGDVVDDVVLAECKERGTVTARGEKTISIPKQHLDKIMEESKGFGYPVYIFR
                     YSKSEDIYFTQKFEVLVEMVHEIKVLRRERLRLEEKVRLLEEEIRRLKSNASY*"
                     /db_xref="UniRef100_A7KV01"
                     /db_xref="A7KV01_9CAUD"
                     /db_xref="btn:BTF1_31342"
     gene            184221..184406
                     /locus_tag="gwd2_scaffold_22_prodigal-single_217"
     CDS             184221..184406
                     /product="hypothetical protein"
                     /codon_start=1
                     /transl_table=11
                     /translation="MPVIDEEFIRCSECENPYFKQEERLIFHKTIRERDDPHIELPAL
                     EKVYVYKCIKCGNELPK*"
     gene            184457..186697
                     /locus_tag="gwd2_scaffold_22_prodigal-single_218"
     CDS             184457..186697
                     /product="ribonucleoside-diphosphate reductase class II 
                     (EC:1.17.4.-)"
                     /codon_start=1
                     /transl_table=11
                     /translation="MKDYILPQNYPEVRISENALTVLKRRYLKKDNAGNSTETPEDMF
                     YRVARVVAEIDTTYGATSTQVDDRTYEFYTAMANMDFLPNSPTMMNAGRELGQLSGCY
                     VVPVGDSMEEIFDGIKNAAIIHKSGGGTGFSFTRLRAKNSAVKSTGGVASGPVSFMKV
                     FNAATEAVKQGGTRRGANMGILSVHHQDIVEFITCKHDKTQLNNFNISVGITEEFMQA
                     VFNNSDYNMYDNKGNIAGTKNANEIFNLIVDHAWLNGEPGIIFLDKINAANPTPSLGE
                     IESTNPCGEQPLFSNEACNLGSLNLAHCVVDGKINWIKVHKLTRLGVRFLDNVIDANQ
                     YPLPIIDETTKSNRKIGLGVMGFADMLIQLGIAYNSPEAVKTARSIMECINRVGHEES
                     EAIAKERGTFPNWEESIYYPHHPMRNATITTIAPTGTLSIIASASSGVEPLFALAYTK
                     TVMDKDALVEVNPLFETEAKAGNFYSEDLMAWVAKTGSLNGIDIPVPDAVKKIYVTAQ
                     DMLPEWHVYIQAAFQEFTDNAVSKTINFPNSATKEEVAESYKLAHSLNCKGLTVYRDG
                     SRDEQVLTIGSVQATETIVDSDNVKPEVTPRPRPETLTGITKKVKIGCGNLYVNVNSD
                     DYGITEVFTNTGKAGGCSAQSEATSRLISIALRCGISIDTVVEQLKGIRCQACVRREG
                     VGVTSCPDAIARTLKQYSKSISVSQVELTEVIIPSINICPECGQSINHESGCVTCTHC
                     GYSKCG*"
                     /db_xref="dai:Desaci_0176"
                     /db_xref="I4D0C9_DESAJ"
                     /db_xref="UniRef100_I4D0C9"
                     /db_xref="1.17.4.-"
     gene            186710..186952
                     /locus_tag="gwd2_scaffold_22_prodigal-single_219"
     CDS             186710..186952
                     /product="hypothetical protein"
                     /codon_start=1
                     /transl_table=11
                     /translation="MLVDDIIENDEEPTMLTTITEAQLAGVYSFACKNCKRCIPNVFV
                     KGRYELCDLYRIRAELEPSVVLIEASKDTLTNCPFS*"
     gene            187016..187390
                     /locus_tag="gwd2_scaffold_22_prodigal-single_220"
     CDS             187016..187390
                     /product="hypothetical protein"
                     /codon_start=1
                     /transl_table=11
                     /translation="MINLHPTIRKLQTHLDTTILDHHDIELFSTVISSLNAIEVEINN
                     LNVDLSHLRTIVNQASPSQDLSIGINVARHDEILRVLISRQEKFEKSLDKLCDVIFSN
                     LDRVQINQNVVLDTVNVTNNLT*"
     gene            187404..187679
                     /locus_tag="gwd2_scaffold_22_prodigal-single_221"
     CDS             187404..187679
                     /product="hypothetical protein"
                     /codon_start=1
                     /transl_table=11
                     /translation="MLFRNKSGKMEEVKAKQAKQKKKLDSTLSVFTKTLNQLVESRVE
                     MLAVVDTHQALIAESQETIAAVEQDLVMIDNVTTNLRNILGTTQAAK*"
     gene            187681..188196
                     /locus_tag="gwd2_scaffold_22_prodigal-single_222"
                     /gene="comEB"
     CDS             187681..188196
                     /gene="comEB"
                     /product="comEB; ComE operon protein 2 (EC:3.5.-.-)"
                     /codon_start=1
                     /transl_table=11
                     /translation="MSRLTWDQYFIEMAITATLRRTCMRRSVGAVLVKDNQIISTGYN
                     GSPSGYPNCVDQMECIRVTKGIPSGERLDLCIAVHAEINALDQALRRGLPTIGTTLYC
                     TTLPCERCARTIIRLGVSRVVYIGHYPGTNSLALFKVAGIQTECIERGEMPYETDRYA
                     KQMYNIDQPER*"
                     /db_xref="eac:EAL2_c03810"
                     /db_xref="UniRef100_R6PFN2"
                     /db_xref="R6PFN2_9FIRM"
                     /db_xref="3.5.-.-"
     gene            188141..188761
                     /locus_tag="gwd2_scaffold_22_prodigal-single_223"
     CDS             188141..188761
                     /product="hypothetical protein"
                     /codon_start=1
                     /transl_table=11
                     /translation="MKQIDMLNKCITLISQNGKLTNYESFEKLMDYMAVKLSLDNEAI
                     YTLPQVVADTLDGGLLDWDLLRSDPWDWLGETYSQLGLCNLALSQFFTPRAVTEAMAQ
                     MTLFDCKPRTDKLPITMLDPCVGSGRMILSAHKILGDEAIYFGVDLDLHSYRIALINM
                     ALYKIPAFLLRADSLVSNIDLNSENWHQANLWYPGNISKLSKKESV*"
     gene            188763..188984
                     /locus_tag="gwd2_scaffold_22_prodigal-single_224"
     CDS             188763..188984
                     /product="hypothetical protein"
                     /codon_start=1
                     /transl_table=11
                     /translation="VAQCFHCGYKGNVVNFQELSFDGRPVSTVSGKAVFNDDGSIGLT
                     PIPSSTTITLIYLCPECEETVSVNDVLIE*"
     gene            189081..189473
                     /locus_tag="gwd2_scaffold_22_prodigal-single_225"
     CDS             189081..189473
                     /product="Predicted transcription regulator n=1 Tax
                     =Bacillus phage 0305phi8-36 RepID=A7KUY2_9CAUD"
                     /codon_start=1
                     /transl_table=11
                     /translation="MAELDYQGSYNRLFPMKMGTTSFLMVYILWMLSGRENLYGKQIV
                     DDITTKLESNWKPSHGLVYPILRDLEKSGWVHGFWDNQESDKKTRRFYSISKEGREEL
                     EKRKLEYLPMFEASLGVLNTIIKDVYNR*"
                     /db_xref="UniRef100_A7KUY2"
                     /db_xref="A7KUY2_9CAUD"
                     /db_xref="hhl:Halha_1465"
     gene            189543..189668
                     /locus_tag="gwd2_scaffold_22_prodigal-single_226"
     CDS             189543..189668
                     /product="hypothetical protein"
                     /codon_start=1
                     /transl_table=11
                     /translation="MTPTITCPKCNSTNVDVVDKQRFLEKCVCKDCQEKFNVSKR*"
     gene            189821..191017
                     /locus_tag="gwd2_scaffold_22_prodigal-single_227"
     CDS             189821..191017
                     /product="FtsK/SpoIIIE family protein n=1 Tax
                     =Desulfosporosinus sp. OT RepID=G2G106_9FIRM"
                     /codon_start=1
                     /transl_table=11
                     /translation="MQQNQFVDNGTSQELSQSLRRLVLLWRGHDIALIIEDVIKFKYN
                     KTPIPRIFKKFKLTKTAWEFLIKLPAGYAYKDFKAMETLFSDAVGDGAVQISRHGKVI
                     KMCVSTERLKDYYPYKFDPTLYPKMYLPIHCGYTAIGEIVKDLSSMVNVLCAGHPGSG
                     KSTWIHSIAMNLIHNNMVNPKGLVNLVVIDLKLMEFKYLEKHALIVTQKEDITNLLQS
                     CNREMDRKLAILSKARCVRIQDYIKKGNSMPFTVVIVDELTEISDNEEAQILLNRIAR
                     LGRAAGCLLVFSTQRPSAQTFANFTETRAQFQASMCFHVRDAMNSMIVLGNELASQIP
                     NKPGRAIFQYDDQLETQTMCLPTDDPDRMEELLDAISPPIVQNIPFYTSFKSTRTAEL
                     PVRKKK*"
                     /db_xref="UniRef100_G2G106"
                     /db_xref="G2G106_9FIRM"
                     /db_xref="dsy:DSY2164"
     gene            191052..191711
                     /locus_tag="gwd2_scaffold_22_prodigal-single_228"
     CDS             191052..191711
                     /product="Putative uncharacterized protein n=1 Tax
                     =Desulfosporosinus sp. OT RepID=G2G105_9FIRM"
                     /codon_start=1
                     /transl_table=11
                     /translation="MKFINQVKYANTEQINLVNFKSSSMRMCQRRLQILSKSTKRHPN
                     PPLRRDRYTINEPYYYYNASSKKLDQIEHILGVTWIVTWMIHKLSGCEKFYSFDREVK
                     EYESQVRLRPDGLIGIENLMERTIDFTFIEFDIEESGNKFLKVPKYCNLKLSKAYMKS
                     WWVSKTKSFPRILIVTTGNPRKIRDAIERDNSEGLDFTVVTLDQLKEECGYGRSSLRH
                     L*"
                     /db_xref="UniRef100_G2G105"
                     /db_xref="A0A0G0YHW0_9BACT"
                     /db_xref="ddh:Desde_3138"
                     /db_xref="G2G105_9FIRM"
     gene            191683..191916
                     /locus_tag="gwd2_scaffold_22_prodigal-single_229"
     CDS             191683..191916
                     /product="hypothetical protein"
                     /codon_start=1
                     /transl_table=11
                     /translation="MGEAAYVIFKPGGEGFPIIVIVMLAFVGWLGKQIAGFTESGKSA
                     LFVQTLVTIIGVGVVLRAAKVLLDAFFATAGYK*"
     gene            191917..192498
                     /locus_tag="gwd2_scaffold_22_prodigal-single_230"
     CDS             191917..192498
                     /product="Peptidase M23 family protein n=1 Tax
                     =Desulfosporosinus sp. OT RepID=G2G103_9FIRM"
                     /codon_start=1
                     /transl_table=11
                     /translation="MTQWIGLVLFMMVFTYGAYVILKAFGFNDLSKGVIILTILIIVK
                     STVVTLTPYIKAAQTKTNSIQNSLDRVANFGQGKWNSPIKGKITQEYAGKDHHGLDFA
                     APAGTKVKATREGDVSKVGWDDIYGNMIVIDHDQGMQSIYGHLSGIDIKVGYPVVAGQ
                     TIGSCGTTGHSTGPHLHFELRRNGLAVDPMGYL*"
                     /db_xref="UniRef100_G2G103"
                     /db_xref="G2G103_9FIRM"
                     /db_xref="ddh:Desde_3140"
     gene            complement(192530..192844)
                     /locus_tag="gwd2_scaffold_22_prodigal-single_231"
     CDS             complement(192530..192844)
                     /product="hypothetical protein"
                     /codon_start=1
                     /transl_table=11
                     /translation="MIKAWFKEGSRMLEEFNYIRQQAIIGFAITKDKWLYIEYTDSDH
                     QFTARLVKPIKFLQSNQKGHGFLAKCELRDSNYRHFKLHGIHKMVVVDNILTWNENMY
                     LD*"
     gene            193073..193336
                     /locus_tag="gwd2_scaffold_22_prodigal-single_232"
     CDS             193073..193336
                     /product="hypothetical protein"
                     /codon_start=1
                     /transl_table=11
                     /translation="MAKAHVIKLRPNQEPDVKSVLDLFPDLLKEKQPIIIVLNQTPPA
                     VQRRVLTRPNLKHFSSKINTTWETVSKVLAVLFVLYVIHGLAN*"
     gene            193467..193652
                     /locus_tag="gwd2_scaffold_22_prodigal-single_233"
     CDS             193467..193652
                     /product="hypothetical protein"
                     /codon_start=1
                     /transl_table=11
                     /translation="VDIVAVQKILTDAIKEYELTGNLPAEVLVSFISVDIYRKLNAGS
                     SKVSKPKSPGFPSGHPS*"
     gene            193771..193938
                     /locus_tag="gwd2_scaffold_22_prodigal-single_234"
     CDS             193771..193938
                     /product="hypothetical protein"
                     /codon_start=1
                     /transl_table=11
                     /translation="VHKSLINHREGNVLYPKAFIHRIYKANWEQLKKYLDSKNPYLLQ
                     KTNSSLEVFPF*"
     gene            complement(193960..194109)
                     /locus_tag="gwd2_scaffold_22_prodigal-single_235"
     CDS             complement(193960..194109)
                     /product="Small acid-soluble spore protein alpha/beta type
                     n=1 Tax=Desulfitobacterium metallireducens DSM 15288
                     RepID=G6GEG6_9FIRM"
                     /codon_start=1
                     /transl_table=11
                     /translation="MAKYNMPVNKEETARELGIQLGADRTSRENGSVGGRMVRKIFEQ
                     FGPSR*"
                     /db_xref="UniRef100_G6GEG6"
                     /db_xref="A0A0F2SE42_9FIRM"
                     /db_xref="dmt:DESME_03245"
                     /db_xref="G6GEG6_9FIRM"
     gene            complement(194166..194729)
                     /locus_tag="gwd2_scaffold_22_prodigal-single_236"
     CDS             complement(194166..194729)
                     /product="hypothetical protein n=1 Tax=Saccharibacillus
                     kuerlensis RepID=UPI000381B33B"
                     /codon_start=1
                     /transl_table=11
                     /translation="MLVIFQGPSCAGKTTLTKACGLPILITYTTREKRVDETNGVDYH
                     FISLEEFKALDAEQGWATYEIIQGDYYGMTKVQLELLNSSNVDCCIALNRKGSDAYTR
                     HVDNVIIIGVKCNEEEIKRRLKERYGSDEFNYYKHFRTYNKDVANLTNCDLLINNDLE
                     LGVVVDFVKAFIAEALQAGGLLMPDFT*"
                     /db_xref="UniRef100_UPI000381B33B"
                     /db_xref="pms:KNP414_00484"
                     /db_xref="88818897"
                     /db_xref="UPI000381B33B"
     gene            complement(194729..195088)
                     /locus_tag="gwd2_scaffold_22_prodigal-single_237"
     CDS             complement(194729..195088)
                     /product="hypothetical protein"
                     /codon_start=1
                     /transl_table=11
                     /translation="MVFVLIAVTIMVILGTLCFMYLMKPAKPYEAKTEPEFYQANTRP
                     SSVQPKTTVTKSIHSVKISTPAPKSSSYRNNDDYVLPYMGVFSAYDGGHHHHDHGNSC
                     DFGGFDSGSCDCGGGCD*"
     gene            complement(195102..195971)
                     /locus_tag="gwd2_scaffold_22_prodigal-single_238"
     CDS             complement(195102..195971)
                     /product="hypothetical protein"
                     /codon_start=1
                     /transl_table=11
                     /translation="MYTPQILLIEQHRGIQLSMDFSQCDSGYTESTQIQRTLHPGVWN
                     LKMKSRDNSGKLSNTILHQIIIPDTYAATIPNITLPTNDFDTSNLQLQSTYDHESVTI
                     TWNVNPLCYYKVYRDGVFMDESINLGYFTDPFTDSCPPEPPAFIYHGTDPSNNLTTVG
                     WHEAYAYMQHRSYRVEEYWIGTDDFHITSDNVTTYYQPGIKDYWYALSDTLVFDDSTD
                     VAGYILSYSYSSYGPWTKLHEGLVQNQEFITMEFPPGDTLYISISAVDANENYGTVKV
                     VQITMPDDGQIYR*"
     gene            complement(195985..196224)
                     /locus_tag="gwd2_scaffold_22_prodigal-single_239"
     CDS             complement(195985..196224)
                     /product="hypothetical protein"
                     /codon_start=1
                     /transl_table=11
                     /translation="MAWNEPYNDEEIHTVIEPTQIFNLKQGYHPGLGDLTVFFNGVVA
                     VRNQDYLELNALTVQFTFDVIPEDVIIFRFQNLGW*"
     gene            complement(196236..196562)
                     /locus_tag="gwd2_scaffold_22_prodigal-single_240"
     CDS             complement(196236..196562)
                     /product="Putative uncharacterized protein ORF195 n=1 Tax
                     =Bacillus phage 0305phi8-36 RepID=A7KUW9_9CAUD"
                     /codon_start=1
                     /transl_table=11
                     /translation="MIYRNNSGTLIQPGVEQSIIEWESDGVTKVMGFMGTGTYSAEFS
                     LYVEDDDEIGALGDGAYYSYQTSPSLRTAYVADRAFIVPAGKRVILKIYHESTQSETF
                     KATLLG*"
                     /db_xref="UniRef100_A7KUW9"
                     /db_xref="A7KUW9_9CAUD"
     gene            complement(196562..197095)
                     /locus_tag="gwd2_scaffold_22_prodigal-single_241"
     CDS             complement(196562..197095)
                     /product="Homing nuclease n=1 Tax=Bacillus phage
                     0305phi8-36 RepID=A7KUW8_9CAUD"
                     /codon_start=1
                     /transl_table=11
                     /translation="MYKTASCTKCGAKLNYKTKKPKFCKKCNPYKGVYKQPKANLPQQ
                     SKSEREMHKVMAMILPNDEYIIGGYYNWLMSPKNQPMQLDMFFPKLNLAFEFNGRQHY
                     TYNSYMHKTKEAFEYLRACDKLKARLCVEQGINLLTIKYDKDITKGYLIRRLQEEGLL
                     DKLKAITIVDDTYEEDM*"
                     /db_xref="UniRef100_A7KUW8"
                     /db_xref="A7KUW8_9CAUD"
     gene            complement(197088..197897)
                     /locus_tag="gwd2_scaffold_22_prodigal-single_242"
     CDS             complement(197088..197897)
                     /product="DNA-directed RNA polymerase sigma24 subunit n=1
                     Tax=Clostridium saccharoperbutylacetonicum N1-4(HMT)
                     RepID=M1MU66_9CLOT"
                     /codon_start=1
                     /transl_table=11
                     /translation="MTDTKRFTYEETEALVLAYQENKSGAAEQLLIAFKEYMAQFVNL
                     IKKGTISASRRGQRQFISLYISNPLTRANLHRFRRSRFAHNEIYKITNSIKGFFSKYS
                     YEEIIQETALALLTLAKRYKSPDGKPRFHYYVDKTFAYQLHRQLRTLISDPVVFQAKN
                     NQSFDSDEDADYLSQYIESDMDHSDEWIASMEASSIEDDMDEINDNWVNGLTCSDSFH
                     TLSIFDRKIIKLYYIDELTDQQIANILGTCRATINRRRLATIAKLRGGTYV*"
                     /db_xref="UniRef100_M1MU66"
                     /db_xref="csr:Cspa_135p00780"
                     /db_xref="M1MU66_9CLOT"
     gene            complement(197932..198441)
                     /locus_tag="gwd2_scaffold_22_prodigal-single_243"
     CDS             complement(197932..198441)
                     /product="Crossover junction endodeoxyribonuclease RuvC 
                     {ECO:0000256|HAMAP-Rule:MF_00034,
                     ECO:0000256|SAAS:SAAS00106335}; EC=3.1.22.4
                     {ECO:0000256|HAMAP-Rule:MF_00034,
                     ECO:0000256|SAAS:SAAS00106388};; Holliday junction
                     nuclease RuvC {ECO:0000256|HAMAP-Rule:MF_00034}; Holliday
                     junction resolvase RuvC {ECO:0000256|HAMAP-Rule:MF_00034};
                     TaxID=1129897 species="Bacteria; Chloroflexi;
                     Sphaerobacteridae; Sphaerobacterales; Sphaerobacterineae;
                     Sphaerobacteraceae; Nitrolancea.;" source="Nitrolancea
                     hollandica Lb.;""
                     /codon_start=1
                     /transl_table=11
                     /translation="VAKLAIDPSLAASGYVIFDNDDHVLDLNVIKTIPKYLQSKRLSQ
                     IYTAFASIVSRYEITEVVSEDQFVNTGLAGNKQVALILSRARGVIMLATSLLDIPFVV
                     YTPAEIKKTVTGKGNASKDKVRESVLDLYGNQEIVLSQLTSKGKVDDMADALAIYHTH
                     KLLKAGRAS*"
                     /db_xref="I4ECY8_9CHLR"
                     /db_xref="csc:Csac_1564"
                     /db_xref="UniRef100_I4ECY8"
                     /db_xref="3.1.22.4"
     gene            complement(198456..199379)
                     /locus_tag="gwd2_scaffold_22_prodigal-single_244"
     CDS             complement(198456..199379)
                     /product="RecB n=1 Tax=Bacillus phage 0305phi8-36 RepID
                     =A7KUW4_9CAUD"
                     /codon_start=1
                     /transl_table=11
                     /translation="LTAKKFITVEQLLDYTFCPLMYKFKHIDKNKVFLKDDGTLNFKI
                     LGPKFVRDLHVMAYYLFNYIQDGTFPSPARMKQRWSVVWGQSRTKEEIIFFTGPWADQ
                     RRQLERKGTQAILDMLDMFQDNPGKVLMVGSNYTVDIEGFKLSGTFELVRLLRENNKT
                     ITEIVDFKVEERLMSNHIRHDLEITAASYAYRKLFNKKEDRVAYHDLVTGTIYYTKRD
                     KEDYIRLLRVIENVYKAIETNIYYPVMDERCYKCSYQEPCIRKDWYTNVNIEKQPRRS
                     YFKRRRSRKGRSPKRSLEDKTEGDGKHTGGT*"
                     /db_xref="UniRef100_A7KUW4"
                     /db_xref="A7KUW4_9CAUD"
     gene            complement(199369..199965)
                     /locus_tag="gwd2_scaffold_22_prodigal-single_245"
     CDS             complement(199369..199965)
                     /product="putative nucleotidase CA_C3379 (EC:3.1.3.-)"
                     /codon_start=1
                     /transl_table=11
                     /translation="MNIGFDIDGVLNNLPEIIGEYGCRHCRETRTRDCTGCNALNLTL
                     GTTKDRFDFTDEEDLSFWSKNHLEMITKVSTSAFNPEACVTAMQMRGHSIFYITNRQS
                     DVIQETVDWLDANNFPHAPVYYTKDKVDTCKQLKINVMIEDNPHNIMALAEAGIKVVV
                     IEWPYNQSLKHKNLLKRTTSVWEAIRFIQTIEPTTLDR*"
                     /db_xref="cst:CLOST_1190"
                     /db_xref="E3PXZ5_CLOSD"
                     /db_xref="UniRef100_E3PXZ5"
                     /db_xref="3.1.3.-"
     gene            complement(199962..200519)
                     /locus_tag="gwd2_scaffold_22_prodigal-single_246"
     CDS             complement(199962..200519)
                     /product="hypothetical protein"
                     /codon_start=1
                     /transl_table=11
                     /translation="LDIQLNDYQLDIIQDNSPRILAVMARMTGKDTIIKERIARWSGV
                     SIVIAPILYGIERYQSTASLFNYQQILEGTGRGIDADLTKTQVILTAPYLVRDEHIVA
                     TLEWAEKAKASRILIIGNSGDRGFDDQGKPRPDVIKDIWFNRSNWMKHHVTMFQAHFL
                     DEVAQNRLMTGSSMVYKYEVEASMA*"
     gene            complement(200525..200752)
                     /locus_tag="gwd2_scaffold_22_prodigal-single_247"
     CDS             complement(200525..200752)
                     /product="hypothetical protein"
                     /codon_start=1
                     /transl_table=11
                     /translation="LRQPRVKHPVKVLRNDAGQQICMQCGMPIETYDENPRWAQYEEK
                     WSIHYDCYLQTLNLLDRESHITSERQSMHRR*"
     gene            complement(200733..200957)
                     /locus_tag="gwd2_scaffold_22_prodigal-single_248"
     CDS             complement(200733..200957)
                     /product="hypothetical protein"
                     /codon_start=1
                     /transl_table=11
                     /translation="MAIQRNASRRLSMARETSLKSLIECLKFGYDPTRLTVTTISGHY
                     TLDKVDFFNYLITSGSKFDIEVTNIATTTS*"
     gene            complement(200968..201231)
                     /locus_tag="gwd2_scaffold_22_prodigal-single_249"
     CDS             complement(200968..201231)
                     /product="hypothetical protein"
                     /codon_start=1
                     /transl_table=11
                     /translation="MEKVTTEAGKNLVLVIEGDGVIKLFMAFMHYNHTKVAYPFEFMF
                     MAENWFKAIGINVKVIPNPNLSSIDKFIVQGLIHFHHMLKIFN*"
     gene            complement(201212..201487)
                     /locus_tag="gwd2_scaffold_22_prodigal-single_250"
     CDS             complement(201212..201487)
                     /product="Putative uncharacterized protein ORF186 n=1 Tax
                     =Bacillus phage 0305phi8-36 RepID=A7KUW0_9CAUD"
                     /codon_start=1
                     /transl_table=11
                     /translation="MLEINQLGSKRKEEFEAVACSRYNPCPVCYRCMSKASHLFELCA
                     ECPIPFCVHDDRTRNMVIKRENFAINVSPEVGELFKKLGDTHGEGNN*"
                     /db_xref="UniRef100_A7KUW0"
                     /db_xref="A7KUW0_9CAUD"
                     /db_xref="csr:Cspa_135p00760"
     gene            complement(201487..201771)
                     /locus_tag="gwd2_scaffold_22_prodigal-single_251"
     CDS             complement(201487..201771)
                     /product="hypothetical protein"
                     /codon_start=1
                     /transl_table=11
                     /translation="MKEINKFEDLINAIGKNGMTAEEFIEDNMVLAGVLLKKGLITNK
                     ELIDMKAEMVKDFNFMAEAIREVPVEVLDEVANFVGGIVDKIVPKIKELT*"
     gene            complement(201906..202214)
                     /locus_tag="gwd2_scaffold_22_prodigal-single_252"
     CDS             complement(201906..202214)
                     /product="hypothetical protein"
                     /codon_start=1
                     /transl_table=11
                     /translation="MINKLVEHMSSAAGIKAQSSILQDECDTMSGELYSLEKLVGQIH
                     AQVFGPKISECCDSIAPMEPTLLAMLQDKRFRVSECIKFLDEVACVLKEQLGDIRLYQ
                     *"
     gene            complement(202217..203002)
                     /locus_tag="gwd2_scaffold_22_prodigal-single_253"
     CDS             complement(202217..203002)
                     /product="Cysteine protease n=1 Tax=Desulfosporosinus
                     orientis (strain ATCC 19365 / DSM 765 / NCIMB 8382 / VKM
                     B-1628) RepID=G7WF68_DESOD"
                     /codon_start=1
                     /transl_table=11
                     /translation="MAKHPYNLLPDTIDNRDHIFSRMALPTKAPSSVDLRPKMPRVVN
                     QLELGSCTSNAIGSGLMEYVQLKNGQALVPLSRLYHYYKEREVIGTINEDSGAMIRDG
                     MKLAVSMGICPEPIWPYIISQFTIKPPAEADTAAPSHKLTSYQRITTLTDIKRSLIEG
                     YPVVMGMPIFESFESTLVASTGNVPMPKRGEQNLGGHAVLIVGYKDTTTGMLNKLTNY
                     ITGVTNGIVIVRNSWGTGWGDKGYFYLPYQYIAKYVTDLWTGR*"
                     /db_xref="UniRef100_G7WF68"
                     /db_xref="dor:Desor_2071"
                     /db_xref="G7WF68_DESOD"
     gene            complement(203002..203196)
                     /locus_tag="gwd2_scaffold_22_prodigal-single_254"
     CDS             complement(203002..203196)
                     /product="hypothetical protein"
                     /codon_start=1
                     /transl_table=11
                     /translation="MEELFYSTEPDGSILIDGTLLFERMAKELNLDIEVIKMVIDKHD
                     ELLEEAGIIVFDEAYDEETE*"
     gene            complement(203209..203772)
                     /locus_tag="gwd2_scaffold_22_prodigal-single_255"
     CDS             complement(203209..203772)
                     /product="hypothetical protein"
                     /codon_start=1
                     /transl_table=11
                     /translation="MSLKIKWLLILSTSFFSFVMALTSPTVHLYYMKIVSPQIYSTAQ
                     VISTMSAAIMTMFLSKQANRTKLRKYFAPILVIDSIGYFALSYFGTLNPNIRFIGFAI
                     LFSTTMTVWSTIMMSAINDTLSSDKLTDFQTLSNSVALWATVAGGGIAVLLVNILPLN
                     MALFLQCASNVILAVCDYKGFKYLTKS*"
     gene            complement(203775..203996)
                     /locus_tag="gwd2_scaffold_22_prodigal-single_256"
     CDS             complement(203775..203996)
                     /product="hypothetical protein"
                     /codon_start=1
                     /transl_table=11
                     /translation="MKMRLLEVLKDDHWIKLSSMSKLKIGDEFRMFEPTGEPVKDKHG
                     KTNWIVASDPKRILNENKVYTYAVEIEGD*"
     gene            complement(204009..204983)
                     /locus_tag="gwd2_scaffold_22_prodigal-single_257"
     CDS             complement(204009..204983)
                     /product="Replicative helicase n=1 Tax=Bacillus phage
                     0305phi8-36 RepID=A7KUV6_9CAUD"
                     /codon_start=1
                     /transl_table=11
                     /translation="MAKTPGYAQEMLDVIDAFELRAWSADNKGFKTGWDQFDDALEGI
                     QTGWHLIAGDSNIGKTSFLSQLAWQVANHPDNDAYVIDFSLDDPMHEKLPRVVAAANK
                     VLINSVRTPNNYMHLPNMIARRNAGIDLLKKTIHCYKAYDANHSTDIDKIEETIKRHI
                     IEIKAIGSKRRVVVFIDNFHDLTTSSKEASQGDKNKYDYLAQRISDMATLYDIPIITT
                     AEFKKLNGNRRPHVDDIRESVKIKYEAKSIMLCYNEVGVKGESAGVYFEIQGNASKQP
                     VFEVKFGKNKYTRFKGRLFFEFYPEMARFEQALVGDVKRYNNLIYAND*"
                     /db_xref="UniRef100_A7KUV6"
                     /db_xref="A7KUV6_9CAUD"
                     /db_xref="cbv:U729_3156"
     gene            complement(204994..206034)
                     /locus_tag="gwd2_scaffold_22_prodigal-single_258"
     CDS             complement(204994..206034)
                     /product="Primase n=1 Tax=Bacillus phage 0305phi8-36 RepID
                     =A7KUV5_9CAUD"
                     /codon_start=1
                     /transl_table=11
                     /translation="MIMSCLESECYLIEAGVNLGPKKFRRNMIIPATGIKEFRNKHNN
                     TGVYITAYCYNDANQDEAYLYGNLYLDFDLADLVNSDNPEMDFDIVREDALHALVVLS
                     AIYNIPEEQVRIFFSGKKGLHLIVPAKTLGLRPDKELNEIFRLMALDIKKSSKHKTLD
                     TCIYDRKRLFRVPGSIHQDTGLYKVPLTYHELTNLSFASIRSIAKEARVIDFAKPMYN
                     PKAYRIVQDFYRQWEEEKKTNKMSKSKGNGTLNYTPPCIKYLLNNPTNEGQRNNATAY
                     IVSHFKQRGYSEDKAYELIDQWNEAYCSPMLKRQEVVSTVHSIYRGEYSYGCRTLKDL
                     GNCNEHECKLKK*"
                     /db_xref="UniRef100_A7KUV5"
                     /db_xref="A7KUV5_9CAUD"
                     /db_xref="cbv:U729_3154"
     gene            complement(205982..206668)
                     /locus_tag="gwd2_scaffold_22_prodigal-single_259"
     CDS             complement(205982..206668)
                     /product="Putative uncharacterized protein ORF180 n=1 Tax
                     =Bacillus phage 0305phi8-36 RepID=A7KUV4_9CAUD"
                     /codon_start=1
                     /transl_table=11
                     /translation="MAKSIYDLAVDYIELYIMPKEINNRIKNQILRDLKETLARGYTD
                     TEILDILNDYVEDNPSHIPLIPNLFNGKPKQRNLLSPDKFYYHPQLRVMPGVPKKHWD
                     QDTGEITTIEEYYFLELRASYTLLDLYKYYLRQMGLTDSEYARARMLGGLKWLLKQHS
                     VDLVLFMIDIGGNLKDEETDKGYFEPVELNNYDREALENMGAKITEERGAGNDHVVPR
                     KRVLSNRSRS*"
                     /db_xref="UniRef100_A7KUV4"
                     /db_xref="A7KUV4_9CAUD"
                     /db_xref="cbv:U729_3153"
     gene            complement(206676..207335)
                     /locus_tag="gwd2_scaffold_22_prodigal-single_260"
     CDS             complement(206676..207335)
                     /product="Putative uncharacterized protein ORF179 n=1 Tax
                     =Bacillus phage 0305phi8-36 RepID=A7KUV3_9CAUD"
                     /codon_start=1
                     /transl_table=11
                     /translation="MSEVVNIMNMPLEPNAIKNLEAKINDDLIKNNKYGKGKKDYLDI
                     GVFKRLMNTIFGYKWSWEVIKHEIVDAKFVYVMGRLSVPGIGIKEAFGAAKLDQTDNS
                     QQISVANSNAFKAACKLLGVGQSLLDDGFEDELFEEDDTPPPAKAKTKTKATFTEKQI
                     KAMITLKEAYSITDNSELLKFLKVWNKSFTSMNQLNGDNVDAFLEYVEENPEDFEDLK
                     G*"
                     /db_xref="UniRef100_A7KUV3"
                     /db_xref="A7KUV3_9CAUD"
     gene            complement(207457..208140)
                     /locus_tag="gwd2_scaffold_22_prodigal-single_261"
     CDS             complement(207457..208140)
                     /product="hypothetical protein"
                     /codon_start=1
                     /transl_table=11
                     /translation="MILILMPIEFVVGAIIGFFLCDKQEGLSIDEIKLGSIVFLIANA
                     FVYYQNPEMPGLTIVHLIVSWIMLSIGLIVGEGFRLKIIRNVIQTIHKKDVQLSIANF
                     IQAITRVTYCNINRDNRDLADASAKLDIVYTQLDKLIDKARKLNDQGLTDKFSSIKSL
                     CSYYADYSKYVCSEPDSLKRSEMMHNWVSIGEELSNLSWDTLNHAEENIKIHLQRSFS
                     SNILAVKVK*"
     gene            complement(208137..208637)
                     /locus_tag="gwd2_scaffold_22_prodigal-single_262"
     CDS             complement(208137..208637)
                     /product="hypothetical protein"
                     /codon_start=1
                     /transl_table=11
                     /translation="VQILTFIQTYIVGTFNAIMCPLIIIFSINMIVNVIESVDKLKAL
                     QTDLKKLLAYIIFIVLANQLDSLMINHLLGWKGSTQFSISIILFGREFGSILKAVNYL
                     GVEVPYILTKRSGDMMDFNGSTSNKSDDIDDQIVQLRSKISKLKKLQKLQEELTAVET
                     SEGVVE*"
     gene            complement(208680..209861)
                     /locus_tag="gwd2_scaffold_22_prodigal-single_263"
     CDS             complement(208680..209861)
                     /product="Virion structural protein n=1 Tax=Bacillus phage
                     0305phi8-36 RepID=A7KUU9_9CAUD"
                     /codon_start=1
                     /transl_table=11
                     /translation="MSNIPALTKQQVAFRSPTSSEAYNKQLDDSFFDVVNLYNNLNTY
                     TNQLNTLRDIYTIQSQFQDMRIKDLEDKTRILQDKIDLLNGLNSSITSRAFVEDLTVD
                     SIAEASERAEIDMFHRVVTLPIVRRTSKVYLYDEDYDQIIIPSTLGVTLNPAASDGFI
                     VDTDLLNAFDGINSNYWMRKVLISPNDTTSKATVQVEITLPDNIISNRDVNTIIIHPF
                     PLNSLDITEVKYKLDGGWITVPGFEPIIKAGNIELCFASLKIAKVRVTMVQNTAHSEN
                     GKKVFYLGAEEIGIYHTEYGVKGSFRASFNLDGKEGLKTITEIKPIFSNTKALNANLD
                     MRNLFTYNLYTVSNGEFQYTKDSLPIPTTETKVVLDGMILLDPNNQATPALESVELVY
                     K*"
                     /db_xref="UniRef100_A7KUU9"
                     /db_xref="A7KUU9_9CAUD"
     gene            complement(209854..210102)
                     /locus_tag="gwd2_scaffold_22_prodigal-single_264"
     CDS             complement(209854..210102)
                     /product="hypothetical protein"
                     /codon_start=1
                     /transl_table=11
                     /translation="VIIINIYPSMVRTNMRRRGPIESQKLNRNNQDLVYNITYLCEQL
                     NLLKANLNSLEASIYDRSNLISSKLKIIKTIGGELMNV*"
     gene            complement(210106..212097)
                     /locus_tag="gwd2_scaffold_22_prodigal-single_265"
     CDS             complement(210106..212097)
                     /product="Low copy number virion structural protein n=1
                     Tax=Bacillus phage 0305phi8-36 RepID=A7KUU7_9CAUD"
                     /codon_start=1
                     /transl_table=11
                     /translation="MSIRDRQLIRASNRALSSELLAGRFPDLTTIQDSVFNEIRNRPI
                     GLPRFELQAVAEGDISSSLSYNTMMNQIFEDLNTMFDESGYQTDRLMAVVNYYETEKA
                     LIQMQLKRLNNRMDGLIDKLSHNVRSNVIFDTFQDFQNVEFIGRAQVNRPNTDAFIDL
                     LKGEAVLNKISNGDRIDLSKAEISVTPITSYVTNTELSKPNLMLTDIINETWRQLIVT
                     DNDLPVTLQIDIALDSEVSITSFSFESNSPKSTDITLSISSDGIIYQPYNKQSGGFVQ
                     WSFNTVSAKALRLTLTKYEADETTGTNNNYLFGCKSLAIYKEAYKERGIVVSRQYYIG
                     NEAIDRITLQVDSSLPSNTDIRYYIAIDNDDLFEWQEIQPNVPHDMGGMKSTTFGIDS
                     FYKGYGSKVNSQYGNDYYNIADIPYAIMPGSALLYMGENMWQHDLYNSPISVLDNPSL
                     KDWIKMSGYTTNYIPLNAPMKILKNCKQRFTVNLYCETANIIDHNVIQVTEGLSSNVK
                     FNVYLNNNLIKAVGDYYTYYLRAGWNKIQIITSAIDDTTIDKGFNLTYVSNKVYASND
                     PLRETSLYNLLNNTSKRDHTNFAIDTAEVAGKTISSIIVNYDPRAIDSTGAGVMYNLT
                     YKRPVLQDQNALRFMAILSRDPSFKDISPSLRSYQIIVE*"
                     /db_xref="UniRef100_A7KUU7"
                     /db_xref="A7KUU7_9CAUD"
     gene            complement(212097..213839)
                     /locus_tag="gwd2_scaffold_22_prodigal-single_266"
     CDS             complement(212097..213839)
                     /product="Low copy number virion structural protein n=1
                     Tax=Bacillus phage 0305phi8-36 RepID=A7KUU6_9CAUD"
                     /codon_start=1
                     /transl_table=11
                     /translation="VNLMLIKNKTSLLENKAKEILKNLKNKNFSTETEMFSYFFASLQ
                     NFYANLGKPTMQLRPANGAPMSADYNQCLHEISADTSSMLTESNALVKALSDLYEQVT
                     LDRSSLNNQLKSLEDKLSIINLKLNQKIHEVNFRDSFINQKTYDTDMVTATPAKLHIG
                     VGILTLNTIEASEITNATIRILDKSNGYPGDTHQVRNLSGKTKFYGEDNLHINLAEIL
                     DGNSDTWFEYELFNISDTVRSSISSYGLTYNEGQSWAKNDSTPMTLALEIELPIAKTL
                     NFLSLSPYLPSQKGVIPSYIKSIVVSDGKGITKELVNNDRFNEDKVYMFGQMKTKKIL
                     ITLEQSISYLTQVGHFFFKELPIASMNYLEKDKPQDGKRVDGPKPSITNLGFMYDPST
                     RNLIQPEVTNDYTVGNTNQIINNLFTLPEVQDIQVGLETVDAWRYQIGLRETLGANYR
                     FNQESDYVSTSFTYTNPITSIQLLVKDEVPKEFPTGNWINYFISVDEGNNWHAIAPSN
                     RSSSDVTTYILNANMPEDGRMDYSGYIDTKDPVTSVRLKISLSRPTDIIDADYYSPIV
                     YNYELKCTVESGVN*"
                     /db_xref="UniRef100_A7KUU6"
                     /db_xref="A7KUU6_9CAUD"
                     /db_xref="bcg:BCG9842_A0023"
     gene            complement(213851..216160)
                     /locus_tag="gwd2_scaffold_22_prodigal-single_267"
     CDS             complement(213851..216160)
                     /product="Virion structural protein n=1 Tax=Bacillus phage
                     0305phi8-36 RepID=A7KUU5_9CAUD"
                     /codon_start=1
                     /transl_table=11
                     /translation="MNSIQQASVDLEETQRRIILEILNQQYTDGIITTEEDYQSQLQE
                     MLSKVSSNEPIMQVREQSNQSNPNNFNLNFQELSIDMATIFNQINLVDNTVTKHQQLN
                     QGVINDIKLRIHKLNDELDRLELLSLYGDNSGIILEAFRDANNFETDLRYYTSVPTGG
                     TDPVPLASGYISTLDVNKEAIKLPLLYSESALIGPSGINLGKITITKQLGSGFIRVTN
                     PEHNINKAIDTSFETFWSETILTEAPLEVPLDSSYFGIQYGALCEFEVNFDALMVINE
                     ISLMPFSEYPMDIVAIRFDTTDSKDTPNSIIIKPTHTDGTVYNTSTTDPVIFQFPDTL
                     VKRVRIQLNQRHYVRTNYISNKQVADELDRWFNRNTAVDLKTDGIFNPIYTNRITVNP
                     SWVYFAEAMKNLDIKGLDKLFNSVQVSKSLTKYQYSYGLYNIGMNRNEYVNCGYYISK
                     PMDVPGNIKSVTLLSNEEHPLPSSYDTAITHVEYSVSPDDGLNWYNIVPMNQSTVIGE
                     LLEAAIPKGGSRRKAMLRFPVDGDIDIYCNAASTRLPSSDYNFDPTTRTITFVKYDVS
                     KTYTVNYKPKDSHEVDFIKLHTVINKVTNLPEVYPNTVTERFLGTDRNGLINLSYYPF
                     IDKVKLNSQSKDYDPTYLSYSYVPLKIKLITAEGKHIEQKTDPSDTGLIFITNKTDYI
                     NPNTSFLDPLTEVVDSNGVITLEYQYQVIGNTIQFNTSLPANTQIIIEYPYILKNLRT
                     RAILRRTINNFLGLTPIVNSITVNFKSLL*"
                     /db_xref="UniRef100_A7KUU5"
                     /db_xref="A7KUU5_9CAUD"
                     /db_xref="cbv:U729_3148"
     gene            complement(216199..217404)
                     /locus_tag="gwd2_scaffold_22_prodigal-single_268"
     CDS             complement(216199..217404)
                     /product="Uncharacterized protein n=1 Tax=Exiguobacterium
                     sp. (strain ATCC BAA-1283 / AT1b) RepID=C4L0R7_EXISA"
                     /codon_start=1
                     /transl_table=11
                     /translation="MATTISTGISIFKVSDDSEVYTTIPLVNTNRDFDITVSTDQLIV
                     STDYYWTASVTDTVTGATTISDKSYFKIAPIPGIVHLTNFIGTQESPVVSTTLTPTLT
                     WSCNYSPIDLEVQIRFIDGADTFVVFYNSLDKDLRSLSIDTAIPTNITNETSGTHTIP
                     TGPLVLKNGLDYRWMVWGHFDPSVASVETGYIHITLPNLNPNVSLLTFNGTQGTPNEC
                     KYIRPVLSWHYTDPENNPQSSYIVNVYDSDGVNVFQTNWINSSATSVTLPATTLNADS
                     LYYWNVQVMDSYNNTSDISSDGYFMTGLPPTLTSCNGLTSDDPNIVNTIHPVWSWSYD
                     EVCSVFDVVFNDPTGATGKIEQPNIDNTYTCNEDGIVFGTVYYWWVYLTNDSGMTSFP
                     SVRGYWKAV*"
                     /db_xref="UniRef100_C4L0R7"
                     /db_xref="eat:EAT1b_0050"
                     /db_xref="C4L0R7_EXISA"
     gene            complement(217416..217925)
                     /locus_tag="gwd2_scaffold_22_prodigal-single_269"
     CDS             complement(217416..217925)
                     /product="hypothetical protein"
                     /codon_start=1
                     /transl_table=11
                     /translation="MPTMLSSFINIYDSNDSLIKTMDSVAGTSRDFDLLVDCSLLILD
                     DTYYWIATVNDGSITTISDKSYFKIASNSPPTCTLTSYNGTIDNPAPMTTLDPIFTLG
                     YNDPDGDTVDSWEAFIYSIDGTLIEHVTGGTIAGHYPNGDYYWNGKVKDSRGLWGPLS
                     DNGYFRVTV*"
     gene            complement(217996..220896)
                     /locus_tag="gwd2_scaffold_22_prodigal-single_270"
     CDS             complement(217996..220896)
                     /product="Uncharacterized protein n=1 Tax=Exiguobacterium
                     sp. (strain ATCC BAA-1283 / AT1b) RepID=C4L0R7_EXISA"
                     /codon_start=1
                     /transl_table=11
                     /translation="VYDTGIANSLSKNTVVPANKLTSGRVYSWYVTVFDSKGNSGVSS
                     KGYFKPIFNRVPVVVTANYNGPINAPVISPSYTPLFIWKYSDLDRDIQVSYVVDVYST
                     AGVLVSTSGAIEDERYYHLLTTPLAGNTSYYWKVTVTDSQGGESVTTAPSYFKTTGTN
                     NSFPVAIPNNYNGDVTSPKECLTLTPALTWDYIDAGKNPQTSYLAQIYDSTGTIVYSS
                     NWKTSSEQFCITNVPLTVGTLYYWDISVKNSNNIQSPVGIKAYFKPVASTNKAPDKPI
                     LTSYNGTVSTAVICNTLIPKLNWSYYDQNNDPEGDSLVTVYDSITGDLVYSSNWVSGG
                     IKEITVPSGKIPNANNTYKWCVIVKDNKGLISPMSNYGYFFTRAATNTLPIVTPASYA
                     GTFASPYSASTLTPSLTWTYYQAQNSDQAMFNIIVSDNSNTIVWDSNWVVGSDVMIQV
                     PESKLLVSVVYHWVIQVKDTNGNLSKVSDPVYFKTVLGTSPVASPTNFNGIITNPAAC
                     DTTSPNLTWSYYQAQSNLQASYCVSVYNSSLGVEYTSGWTDGTATTVVAGPLDSNETY
                     HWTIQVKDTTGNMSVIDKHGYFKTPENTNNPIVTLESDNGSLATPFIDQKSIPNFMFR
                     YVHPLAKDAKKSVITIYDASNTVVFTRTDTDTIYSPCGISSGIAFTLTKDVVYHWTVE
                     VTDVDDNVGTSKAGYFKLAQGNPIRVAAKSYNGTQAAPAGCTGCVLFPPALTWSYIDP
                     VNKPQAAYNVTLYNDLGVVIYNSDWVTSASKSRTIPSGKLVAGTTYHWTVQVKNTLGT
                     LSPNSDFAYFRTEGGTVVSNASVTLMTCNGTLTTPIVTIPDDTDVTIGWKYNCNTAVN
                     VASTTLIIYDPSDTVVWTKDVVASMIPGDSAVEPAAVSFFTEDVVYHLTAEVTDVNGK
                     KTISTPGYFTVEPAVVVEPTITLLSPLGTLSSPLSVANPVDHVVHFTYRYND*"
                     /db_xref="UniRef100_C4L0R7"
                     /db_xref="eat:EAT1b_0050"
                     /db_xref="C4L0R7_EXISA"
     gene            complement(221064..221627)
                     /locus_tag="gwd2_scaffold_22_prodigal-single_271"
     CDS             complement(221064..221627)
                     /product="Uncharacterized protein n=1 Tax=Exiguobacterium
                     sp. (strain ATCC BAA-1283 / AT1b) RepID=C4L0R7_EXISA"
                     /codon_start=1
                     /transl_table=11
                     /translation="LTWSYSDKEKNPQKTYTVVIRNSDGVEIINTGAITSQNRYYSVP
                     SASRLLEGTNYNWKVSVTDSTGASADGRVCYFKTTGTSTVASPDKPGLTSCYGTISNP
                     TETTTKPTLTWTYHHSKNVPQGSYKLTVCAATTNATVIDIPWTSGTATSYDVTSTVLS
                     EDVMYYWKIQVKDTSGRMSPLSLPQLR*"
                     /db_xref="UniRef100_C4L0R7"
                     /db_xref="eat:EAT1b_0050"
                     /db_xref="C4L0R7_EXISA"
     gene            complement(221644..224337)
                     /locus_tag="gwd2_scaffold_22_prodigal-single_272"
     CDS             complement(221644..224337)
                     /product="Uncharacterized protein n=1 Tax=Exiguobacterium
                     sp. (strain ATCC BAA-1283 / AT1b) RepID=C4L0R7_EXISA"
                     /codon_start=1
                     /transl_table=11
                     /translation="MSSTMYETAMTTNSSGNNVPFGIIQPVTVTWTRTNQYKIYGLRI
                     MRQNSGTGETTVASYGLVTGTASSHTFPYISSMSLEAYKGYTYYWQVRVGESMSSFGD
                     WSVPVYFTVPTAPPKPDLLNYNGLTSATPEIGYTQGLTFSWNYNEYDGYEQAAFRLLV
                     AGQWTPWILSSNTSYTHSGVGISTNTVHSWQVMVRDTIGLESLISKQGYFKVITSVIS
                     NPTSYNGTSLIPDPCDTLTPTLTWDCIDPSDTGKTQGFFKVEMFSGSYGSIIYTQTSG
                     WINSSINSYMIDETFPIKLLGGVKYTWRITLKTPGGSQGPTSPWVSFKTSDALVNHPP
                     SATLVNYNGSSPSSPVLAQDTTPILTWDYTDPDNDPQGSYSVRVYNASGVLISSQGWT
                     GSSNDYFKVPDSLLNTGTIYHWNVQVKDSRGLTSQVSPMGYFKTPGVPVTFVVTPNNL
                     NGSVGSPAACNTLLAPIFKWTFTGATSQTAFRVIIYNDQGAVVRDTKLISSSAATYTA
                     TNLKLDPLTVYSWTVQLKDPKSNMSLTSFPVYFKTIDRPHTKPTVSPTSFLGTLASPK
                     DCTTLNPTFTWTYKDTDNDPQSGFKVLIYKVGNTTPVSASTDAIDYEPSTLKYYTPKA
                     SSLEYNTLYYWTVQVKDNQDDESLVSSQNYFKTLPSIVNHVPVIILSNYNGDESEVSS
                     CDNTIPSLAWEYEDPDNDVQYNYKVDIFSSSNTLVHTSGTVTSSALRYVVPFGKLAPS
                     TTYHWTVTVSDKRGAKGSPVRSGYFKTGTPPPNAAPVVVPTSYKGTKLEPATSTTLKP
                     VLTWEYTDADNDVQGAYHVQVFTASGTRIKDSGWITSSAKTYTVPNGIVAGTVYYWIL
                     QVKDKNSSGEVSIMTDPCYFKYSNEAANTPPVVTPTSYTGT*"
                     /db_xref="UniRef100_C4L0R7"
                     /db_xref="eat:EAT1b_0050"
                     /db_xref="C4L0R7_EXISA"
     gene            complement(224377..225027)
                     /locus_tag="gwd2_scaffold_22_prodigal-single_273"
     CDS             complement(224377..225027)
                     /product="hypothetical protein"
                     /codon_start=1
                     /transl_table=11
                     /translation="MSVVSQKEDGTFVKEPSPLEKSLYQQLMSNQNAVKFAELDEQIA
                     NLVIGIREVMFAVDNLVKPFDLGNIDAIRLNGHPSSDYVLVEDLGSLSNKAVSLMPIN
                     DGDYSGELSKEYVSIDTDIGSLLYLTIEGYALSKASDITYLPCVAIATETAAAGDRVI
                     LKKGYLKNIAWNFTKGALLYVSPTVAGSITSIKPTTGPVQIIGYAVDSKIINPQYN*"
ORIGIN      
        1 TTAACAAAGG TTCCATCTTC CTTTTGTGAA ACGACACTCA TTATGATCAG CTCCTTGATC
       61 TTGATATAAT TTCTTGAACT TCAGCTTCAA CGGCATCTTT AATTCTCTTA TCAATGCCGG
      121 TCAATCTGCC TTCTGTTCTG ATTAAGGTTT CAATCGAAGC GATCCCTAGT TTAATCGTAA
      181 CGGCTTGATC TAGATTGCCA GCGATATCGT AAACTAAATA GATATCTTCC TCGGGCCCTC
      241 TAACGCCAAT GACTCTACCA GCATTATTAT AATCAAGTTC ATTTAAGCCG GGAATACCAA
      301 AGATAAGACT TAAGGGCATA TTCTCGATAC CTAAATTACC CTTAACCTCC GTGGCCAAAT
      361 CAATCTTTTC ATTGTAGCCC TCAAGTCCAC CGTGATGATG GATCATACTA TGGTGATCAT
      421 CTTGTCCTAT ATCGGTCAAG GACTTATGAG ACACTGTACC AGAGCCGTCG TTACCATTAT
      481 GCTTATGAGC CATAGAGTGA TGGTCATCCG GCTTAATATC TAAGAGATCT TGATGATGTA
      541 CGGTAACCGT AGGTGTTACG CCAGGATCAA CAGGATCGTC GCCTGGATCA ATGTCAATTT
      601 GATTAGCCCT AGGGTTAACA AAGATTACAC CCCACGCATC GATCCTTGGG AAGATTGTGC
      661 TTTTCTGTCG TGTCATTCGA GCACGAATAC AAATCTTAGT GCCGCCTACG GGAACCGTCA
      721 TTAAGGTTCC TTCGTTCGCA TTGATTGGAT ACCAATTGAC ATTGTTATTA CTAATGTCGT
      781 AAACAATCTG AGATCCAGTG GGCTTGTATT CATTAACCAT TAACATAAAC TTCTGTACGT
      841 TAGCGCCGTC TCTAATATTA TAGGGCTTAG AATAAACCCA GGCAGTTACT TCTATGTCCG
      901 TCAGATTAAA GGTTATTGAA GAATCCTCAG GACTAAGATA GAGTTCCGTT TTAACCGTAT
      961 CAAGTTTTGA GTTGTCAGCG AATTCATCCA ACCATAGTGA ATTGGCCTCA ACGTGATTTT
     1021 GCATTGTGAA GAGCGCCTTA CTAGAGAAGT CACTATCTTG TAGTGCAAAT CGCTGCTTCT
     1081 CCTCTTGTTC AAGCATCTCG CCCAAGGCAT TAACATCTTC CGCCGAGATG ACCTCGTTGA
     1141 CATTATCGAT GTGTCGTTCG AATCGCTTAA AGCGTTCGTT ATCTAGCGCC ATATTAAACA
     1201 CCTCTTAAAA GATTAAGTCG ACCGGACTAA GGATTATGTC CGGAGTGTAA GGAGCTGTAG
     1261 CGTCTCCAAC GTCAACGCGT AGGGTTGTTC CTGTACTGAT ATTGCCTGCT CTGTCTACTG
     1321 CGAAGATAGA ATAGATATAC TCAGAATTGT CAGTAACGAT ATCGGTATAG GTTGTAGATA
     1381 ATGAGTTAAG AACTATGATC GTTTCTGAGT CCGTACCATC AAAGCTTGGT ATTGATCCAT
     1441 CATAGAATCT ACGGCGCACA ACAATTTTGT CAATCTCAGT TTTAACAAAG ACTGGACCTA
     1501 CCATAACGCT AGGCAAGGAT ATAGCGCCTG ACTCTGTCGC CATGCGTACT CGATACATTG
     1561 GACTTTCAAC GCCTGGATGA GAATCCGTTA CTTGATCCCA GGTTAATTTA ACATTCGCTG
     1621 TTGAAAGGTT ATGCTTTAAT TCAACGACGG AATTAAAGTT TGCAATATTG TCTGGAGGCA
     1681 CACGGTCTAG TCCATACTCT GTATATTTCA ATTCACTAGT TCTCCCAGAC ATTATCCATG
     1741 AAGTACCATG ATCTTTACTA CTCTCAATAA TATAAGGATA CTTAGGAAGT CCTGTCATGA
     1801 TATAAACGGA TGCCTCGGTG CTTAGATTAC TAAAGTGCCC AACGTCGTCA AGTGCTACTG
     1861 CTTTATAATA ATAGTTCCTG CCAAAGAGCG CTCCAGGCTT ATACGTAAGG ACAATACTAT
     1921 CTTCAACCGT TAAGGCCACA TCCCAAGGGG GATCTGGTAT GGAATAATCC TTAGCAATGG
     1981 GTCCTATATA TTTAACACCA GCCTGATCGC GATCATCATC TAAGACTTCG ATACCGTCAA
     2041 AGTAATAATC TGCTGTAACA AGTTTGTTCG TGGGTTCATC AAATTGGATC TGGCCTAATT
     2101 CAAAGTCAAT CATGTAGCCG GTCTCATACA TAGCATCTCG ACCGTCGAAA TAGATAATCA
     2161 CAGGATGTGA TTCATCCATA TAAATCTGCT CGTATTTAAA AGCGTAGATT GACTGTGTGA
     2221 TCATAGTCAA CTTCTCATTA ATGACTTCAA TAGGATTGAT CTCACGAATT TGAGCGACCT
     2281 CCATAATCAT AACATCCGTA CGTTGTACGT CGGTATGATC TGCTCGATAG ATTCTATAAC
     2341 GTGTCGTTTG ACTATCTAAG TTGCGATTGA AGGTTAGTCG TATGCGATGT AGTTTCACGC
     2401 CGTATCACCT CCGGTAGCAG CCTGAACAAA GACTCCGTCC GATATGACGT CTTTAATATC
     2461 TGTCAAAAAG AAAGTCCAGC CAAAATCAGT GTTAGGGCTT AAGTGATCAT CAACTAAGGT
     2521 TATATGAGGA GCTAAGACGT CGACATCATC TATCGTGATC GTATGAACAT CGACTGCATC
     2581 AAGACCATCA TAACTAGAAG CCTCACTAAC GTTAACATAG CGTCTAACCT TTAAGCTTTT
     2641 GTTTTCGATA TAAATCGTAT TGATCAGACG GTTTGTAGGA TCTGATGGAA CAGAGACGGC
     2701 ACCCGCCGAG TCCTCTAGAA TTAATCGGTA ACTGTAAACT CTACGGTTTG GTGTTGCTGC
     2761 GTACCAAGGG TTTGGTATTA CAAGATCAGC CGTTGTCGAT GTCGTGGGTA TAACCTGGAT
     2821 CTCTTCAGTG AAACAGGGTT TATCTCCAGT CGGTATTGGA TCGATTAATA ACTCAGGATC
     2881 CGTAACGATT AGCCGAGTCG TCCAGACGAT GTCATCCATG GTTCCTTCTA AGATCCATTT
     2941 GACTGGATCA AAGGTTAAAT GGATTTCATG TTTATGACTA AAGGCTTGAT CATTTAGAGT
     3001 ATTGATAGCC TTTATCTGAT ACGTATAGCC TACCGAGAAT AAATCCGTAT CATCAATAAT
     3061 CTTAGCACTT AAGTCCTCTC GTATGTCAAC ACGATTAATT ACTGGTTTAG GTGCTGCGGT
     3121 GACCGTAGGT CCTAAGTATG TAATACCCTC TTGATATAAA GCATCATCAA TAAACTTATA
     3181 GCTTGTATGG CTGTAATCCA TCTTAATAAC CTGAGTCGTA TTAACGTAAA TAGGAATGCC
     3241 GGAAAACATG ATACTCTTTT CCAGAGGCAT AAAGCTGATG TTTAAGTTAT CAATTAAGAC
     3301 ATCGTCAACA TAGACTTTAG GAGGCGGATC GAGTAAGTAG ATTCTATCTA CTGTAAATAA
     3361 CATAGAAACC TGAAAGTCTT GAACTAAGAT GTCATTCTTA GTCTGAGATA CCACTTTCTC
     3421 TACGAGAGAC TCATCCATCT CAGCGATAAG TATCATCTCA TCGTTATCAT CTTGGCGATA
     3481 AATAGCGTAA ACCAAGGATT CAAAATAGTC ATTGTAATCT ACTAAAACCT TATTACGGTT
     3541 TGCCACTATT ATATCACCTC AACTTCTAAT TTAAAATCTG GTATCGGTAC ATCTTTATTG
     3601 ATTATTTCAT CCACTTCAAC GGCTGTAGCG TATAGATTCT TAGGTATTCC AATAAGTTCA
     3661 TCGGGTTCAT TTAAGTATTC AATAATATAG AATGTACCAT AGGCGATGTA TTTCTCAACG
     3721 GCTGCCTCAA TTTCTTGCTT TGCAAAGCGC CCACCAAAGT CAATTAAGAT AGATCTGGGT
     3781 AGCTTAATAA TTAAGACGGC ATTCTCAGGG TAAGGCTCTC CGTCCCAGAA AGATATATCC
     3841 CAATAGAAGT TTGCTTGGAC ATTGAACTTC TTAATGAGAA CGTCTCCAAT CTCTTCTTTA
     3901 AGTCCGCCGC CGCGACTTCG CGTATCGGTG ACCTTGATAC TATCATAAAT AGAATTTGGA
     3961 CGAACATGAA TCTTACCTAT AAGTAATAGA TTAGGCTCAT CGAGTTCTAC AAAACTGTGG
     4021 AAGAGTGGAT TCTTATTAAA GGAACCATAG ATGATATCAA GACCCTTAGT TGTATTTTCA
     4081 AGGAGCCGTG CAGACGGTCT TAGATAGATG TAAATAATTT GATTAATAAG AAGAAAGCTA
     4141 GACTGTGTTC TAAATTCACG GGTCTCGCTA TCGTACGTTG TGATATAGTG GCCATGCCCA
     4201 GGATTTAAAT CAAGACTCCA GAAGTGTTGA TTAATTTCAT CCCAAAAGCC TCGATACGTA
     4261 TAATTGTTCT CTTCATAGAC ATAATTTACA GTGATACGAT CACTGGATCT TACTGAAGCC
     4321 ATAAGCTCAA TTGATCCATT CGCTAAGTTC CAGTTACTTA TTGGCATCAG TGCGCTATTC
     4381 ACTTTAACCT CTAGGTTAAT AGGGATATGA TTTTCATCAA CCTTGACGTA AAGTGGAGCA
     4441 TATCGTAACT TAATTGTTCG GTCGCCGGTA ATCACTGGTA CTTCACTAAC TACCTCTCGA
     4501 TACGGCATAC CATAAGTCTC ACTGAATGAT TGTCTGAAGT ATTCCGGAAT CGAATACATA
     4561 TAGATTGTAT AAATCCCATT TTCGATGACC GTTCTCTCGA ACCGTCCTGA GCGTATCCTA
     4621 GGATACCAAC TCTCTATACT ACTGTTTTCA ACAGAGTTTA AGACTTTGAT TTGTCGTTTA
     4681 TCATTAAGGC TTAGAGAGTA AGTTGGCAGG AAGACATGCT CTACATAATT AGTCAAGATG
     4741 ACTACTTTAT AGCCACCAAT AAGAATGTTA TTATAGCTTG TCTGATTCTC ACCATTACCG
     4801 TTAACAATAT TGATATTCTT GACCAGACGA ACATCAACTA AGTTATTAAG GCTAACCACT
     4861 CGTAGTTCAT AGCTTGAATC TACTGACTGA GTAAAGTTGC TCACTGATAA GGTTGTTACG
     4921 ACCTTAGACC CCTCGCTGTT ATTTACATAA CTTGTGATAG TCTGAACAAC AATTTGTGTT
     4981 GCATCTTTAA CGGCAACAAT CTGGATGTCA ACCGGCTGAT CAATGTTAAG GGTCTTTGTA
     5041 ATAAAATCTG CTGGTAGATT TAGTATGCCT GTATCAGAAT CCGTCTTAGC TAAAACAGGG
     5101 TTGTTACCAT CAGCACTAAT CGTCAGTTCG ATATCTCTAT CATCGGTTTT AACATATTCG
     5161 ACCGAATAGA TCCGACTTGT GATTTGATTT GCAGGGATCG TGATATAAGG ATTAACTAAG
     5221 TCAAAGGCTG TCTTATTGGA TAAGAATTTA CGACCGTCAT GGTAGGATGC ATAATCCTCC
     5281 TCAATCAGAG ATGCTTCATT AAGAACTGAA TCACTACTCC AAGGAGTGGA AAAATAATAA
     5341 TCAAGACCTG CGCTGGTTAC TTTGACAAAA ACCCTGTACT TAAAATATAC AGGGTTTCTC
     5401 GTGTCGGAAA CCGCTGTCTT AGTAACATAA GCTCTCGTCG ATCCGGCTTG TTTAGAATTA
     5461 GTCTTTACAT AAATTGGTGC ATTTGTATTT TCGGGATCTG TCAATTGATC AATGTCAGAT
     5521 ACACATTCGA AAGCTGGCTG AGGGTTTAAG TTTTCGACAT ACCCAGCATA GGGAATAATA
     5581 AAGTTATTAC TATCAACGGT AACGCCATTG TAGATCACCT TAATATTATC TGAAGCATCC
     5641 GTTTGAAAAT CTGTATAAAT CATAACCTTA TAGATATTAT CAATATCAGA TTTGAACTTT
     5701 ATAAGTGCAA TCTTGTATTT AGCGTTTGGC CTCTGATTGT TCTTGTCGAT AATTGTAATC
     5761 CCTTTGCCTA GATAAAACCC GTATGTATCA GGCCCTACCT TATCAACGAT AGGATACTTT
     5821 AAAATGTGTC CATAATAAAG TGGATTTCCA TCTTGAAAGA CATCCGTAAT TAGAAAGGTC
     5881 TGTGAATTAA TATCTGGTAG TCCGTTAAGG TCATTAAGCA TATGAGTGTT ATCCGGCCAT
     5941 AGCTCGATAT TATGTAGGGA GTCGCTGATA ATATTCTCAG GAATGAGACT CGAAGTGTCA
     6001 GCGATTCGTA CACACTCCAG GGAATTTAAG GGGTTACAAA AACTGTAGGC GAGGTTAGCC
     6061 GCGTCTTCAG GAACGCGGCT ACCGATACGA AGCTTATATT GATTGCTTTG ATTATCAATA
     6121 TTACTTATGT GAGACTTAGT AGGGTTAAAC AACAGGTTTC ACCTCGCTTA AGATACTTTC
     6181 AACTAACCCT AGACTTTCTA TCGTGGCCGT AACTTTCGCA ATACCATCCC CCGATAAGAT
     6241 CGTACTGTCT TCACCGACGG CATTAATCAT TCCAAGTGTT TTACTTAAAG AGAATTCCGT
     6301 TCCGGTAACC GGCTCAGACG AAAAGATTAT AGGAATTGCA GACCCTGGCT CCTGGGTCTC
     6361 TAAAATCAAT GTTGCAGTAA TCTTATTGCC AACTTGATTA AGGCTTAGTT TGTGCTTACC
     6421 AACGTCTAAG CGCTGATGAA TGATATAGTT ACCGATAACG CCGCTTGAGA GATTAGTTAC
     6481 TTCAAGCGCT AAATCACTAG GCGTTGTGTT AGACATTAAG ATCGTTGTCG CGCATCCATA
     6541 TTGATTTGTC GTTGCATAAT TCGAAGCTAG TAAATTGACC GGTGAGCCAT TTTGCTTTAA
     6601 GCTAAACTTG ATCTCATCGT CAACTACGGG ATTTCCAAAC TTGTCAAGCG AGACGACGTT
     6661 GATCGTTAAT TTGTCATAAC CATTGGCGTT AATCATATTG GGATTAAAGG TTACATCTAA
     6721 TTTAACCGAA GGTAAGATAT CGTCGACCAG ATAGATAAAC CCTGTATTCA TAGGATTCTT
     6781 GAGAGGATTG AGATTAAGCT CCGTTGCTAC ATAGTAAGCA CTGTCTTTAC TAACTTCAGC
     6841 TCGAACCTTG ATCTCCCCAG TGTCATCAAG TATCGGACTA TAAAACGAGA TCAGGGCGTA
     6901 GTCATCTTCA AGATCATAAT TGTAATCCAC GATGAAACTA TTTAAGACAT TATACTTAAG
     6961 GGTAATCCGT GTCCCTGGAT CATACTCATG ACCTAGATAA AGAGTTGAGT CTAGAACGTA
     7021 ACCATCAATA GGCGCATCAT CAATAGTGAG TAAAATAGAA TCCGGATCAA TGTCTCGATG
     7081 ACCTAATGGA ATAACTTGAG AGTTTGAATA GATCAAGATC TCAGTGTTTG TCAATGTGAC
     7141 GTTGTTAAAC TCATCTAAGA AGTTAACGTG AGTCATTGGA TCACCTAGGA CGTTCGTCAC
     7201 TACAATCGGG CAGCCTTGTT GAGGAATTGG CGTGATCTGG GCAAGCCAAT CCTCAACTCG
     7261 TATTCTTACT TGCTGCATGA CCTCATCAAT TGAGGTATCC GTCGTTTGAG CGGTAATCAC
     7321 ATAAGTCACA GGATCGATGA CAATGTTCAC CCCGTAAACG CCGCAGTTGT AAGAGTAGCC
     7381 TGTGATGTTT AAATTCGTCG TATCAATCTG GTTTAAGGAA ATATAGTTTT GGATAATCTC
     7441 TGCTGCCGTA AGATCATTAA TTCTATAGTA ATTCGTATCG GCTGCAAGAT GTGCCATCTC
     7501 CTTTACATTA AACCGCTCTT CTAAAGAGTA GGTATTAATA TAGACACCCC ATTGGATACT
     7561 ATTAACAATT GGTGTTACGC TAAGAATATT ATAAAGTTTA GGAACTAATT TAACGGACTG
     7621 AACCAAAGGA GATATATTCG TGTAAGAATC CACGCCATTG AGTTTGATTG ACTTAACATA
     7681 AGGATAAACT TCATCATGGA CGACAGCGCC CATCTTGATA GAACTTAAAG TAGGACTCGA
     7741 GAAATTTATG ACTTTATAAT TTATATTGAT ATTACCAACA ACAAGACCTT GCAATTCACT
     7801 GGGCGATTCC ATCTCTATGA GAAACTTAAT GTAACGCTTA GGACTTGAAA CAATCGTATT
     7861 GTTAGTAACA AGATCCCACT CAGGCCAAGG ACCGCCGATA TCATCAGACG TTGTAGTATA
     7921 GAGCTTTATA ATATCGCGGC CAGAATATTT ATATGAGAAA TGAAGGATGT GATCTAAGGG
     7981 ATCAGTCAAT ACTTCGGGAT TTTCCATAGT TCCCATGGGA CTTTGCAGAG ATATAAAGGG
     8041 CTCATCAATT GTTAAGGTCT TACTATAAGT GATTTCGTCA AAGCTATGAA CGTCAACTCC
     8101 TAAATCTTTA ACGCCACTGA TTAAGTAACC CACCCTAGAG ACATCAATTA AACTAATGGA
     8161 TATATCATCT GTTGATACAT TGTCCATTAG GGCTCCGTAA CTTAAGTTTG TTTCACTATA
     8221 AGTTGTCGAA GCATCTGTTT CGATATGACT CATCTTAGCG AAATACCGCA GGTAACGATA
     8281 TTCTGGAGAT TGTATATCAT AAGTAGACGT AAGCGGGATT CTTGGCGACC AAATAACACC
     8341 ATCTGATGAG CTCTGAGTTT CAATCTGGAT GTTATCATCC TGCCCCTGAT TAAGTTCTAT
     8401 GGGATAAAAC GATACAATGT CACGAGTAAA GTCGATGACC TTACTTTGAT ATTCACCGTC
     8461 AAGTTTTGGA TTGGTAAGAG TAATAGTTTT ACTTACAACG TTAGACGTTA CGTTTGTACC
     8521 TAGTGGACTA CTTTGGAAAT CTGTATCGAC AGGTTGGGAA ATATATTTAT CGTAGTCTGC
     8581 CGATCGCCCT GGAATAAGTG AAAGATCAAA AACTAAGAAA GGGTTTGGCT CGCTCATGAT
     8641 GGTATTATTA CTTGATCCCA ATGAGGAAGC TAAGCTTAAC TCAGACTCCG TATGGGCCGA
     8701 ACGAGTACTT ACGTTAATAT CTCCTCCTGC AAAGGGCATA ATAGCATCGA CCGTAAAGGT
     8761 ATTCCATTGT ACAACATGAC CGGCATTAAT TACAGGACTA GTAATATAAG GTGTCTGGCT
     8821 ATTAATCGTT ACACTGGGTG TTATTACGCC GTCTTTCTTA GAACTTTTGA GCTTCAAGAC
     8881 AAAACAGAGA TATTGCTTAA TTACTGACAT GATTATTCCA GTACAAGGAA CCAGTGGTTC
     8941 ACTTGTACCA TCCCACGGGC CGTCCGGACT ATTACTAGTC ACTGTATAGA CATCAACAAT
     9001 GCCGCCGTTG TTATTATAGT TTAACGTCAG GCCGCCAAGA CTTGTTATCT GGGTGCCTAG
     9061 ATTAATCGGC TGAGATGTAT ACGTTCCCTC TAATAAGTCA GTGTTTAGGA TCTCTAGAGA
     9121 TCCACTTGCA TTAGAGGTAT TGATACCTCC AGTCATATTT GATGCACTAA CCAGGTATTC
     9181 AGAATCATAA GTTTCTTGCC TTGAGCCGGG ATTCAAATTG ATCTTATAAC GGATATTGAT
     9241 ACCTACGTCT CCGGGTACTT CAGTACTATT AATCGAACAC CATTCGCCAA ATTTATTCAT
     9301 GTAATAAATA TCAACGGATG ATCCATCATT ACAGATAGAA TCGATAACGA TAGGATCGAC
     9361 AACGTCTGGC TGATGATTAA GGATATGTTC AGAACTGGTA TAACTTCCTG GAGTATTACC
     9421 AGCTAGTCGT AGATCGTTAC CAATAATAAG GTTTGTTTGA GTTCCTAAGA CAAAGTCATT
     9481 AAGAATATTA TCGAAGATAC CTACATCCAT CGCGGGATAG ACACGCTCAG CAATACCAAT
     9541 TAAAGTATAG CTGAAGTCAA TTGTACGGAT GACATTTTCA GACTCAGGTC TACCACGGAC
     9601 AATAGGTTCA CTGTAAAGGA AGTTTTCCGC TTGATTCAAA TAGTAATAAC CATTATGAAT
     9661 CATAGGAGAC CATCCCGTTT GAGTTGGATT AACAATCTCG GCTATTAACT CGATATCAAT
     9721 AAAGTCCTCC GACGTAACGT AATCATCCGG AATACGAATG AGCTTGACCG AGACGTTAGG
     9781 GTTATTGCTC GTAATAACTA AACAGTAATC AGTAATTCCA CTATCCCAAG TGATGTCATT
     9841 CTTTATGGAA CCTTCCCCTT TAGGAGAGAC GTATTTATCT GATATACGTT TGGGTTCTAG
     9901 TGAGTTGACC TTATAAATAG CACTCGTATT TTTAACACCA TACCATGGGA TCATAATCGT
     9961 TACCGGTGAC ATAGTGTTGT ATGAGAAGGT TGCAATATTA CCAGGAATAC TAGTGGTATT
    10021 CCCAATCTCT TCAAAGATCG TCAGCTTAAC ATCCGGATCA TTTTTCTCAA CTGTATAAAC
    10081 GATCTCTGTG ACATTATCAA TGATATCCAT AAGAATTGGA ATAATAAAGT TCCTAAGTCC
    10141 GTCTCCATTT TTAAGGAGCG GTAACTTTCC ATTTAGGGTT CCTTCAAGCC AATCGGTCTC
    10201 TCCACTCCAA GGAAGGATAA TTTCCTTAGG ATTAGCTCCT GTAGCAAATT GAACGGTTGA
    10261 GAAAAGAGTC ATCGGTGTAT AAGCACCGTC AGCATGAACA TCGCTTCCAT CGTCCCAGTA
    10321 ATAATAGGTG TTACTATCAC CGCCCGTCTT AATTAAGACG CAGTGAGCTT CAATCCCTGC
    10381 GGGTGCTCCA ACTTCTTGAA TGTAACGATA CACTGGATTC TTTCCATCAA CGGAATCGCT
    10441 AAGCGAAATA TCCGTGTAGG TATTCGATCC CTTAGCTAAG ATATTAAGTC CATTAAGTCT
    10501 AATTAAAGAT CTTGAGGCAT CATTACGCTG AATCGAATAA GAAATACTTG CCTCTGTACC
    10561 TAAATAAACT TCTCCAAGAC TGTTGGTCAA AGTTATGCCA TTAATCGTAT CAATCGAAAT
    10621 CTCTTCATGG TCACTGAAGA TACTGTTTTT ATAGTTCTTA GAACCAGAAT AACTTACCGT
    10681 ACTGTTTTGA CCATAAAGGG ATGTGTTATT TATAATATTT ACACTTGTGT CGGGACTCGT
    10741 TGTTGAAGCC GTATATGTGA TAGATCCAAT CGAAGTATAA CCCTTTGATA CACGATAAGC
    10801 TTCAATGGTC GACTGCATAA TTGTACTGAC GGGTGTATTT GTTAGAAGCA TCGAGTTATC
    10861 ATCTGAGATT ATATAGGGAT CAGGGCCCTT TGATACCGTA TCGTCTACTG TGCCAAGCGT
    10921 AAGAGTTGAT AGAGATGTAT ATCCTCGGGC GACGTCACCA CCGGTCGTAT TGTTATTTGA
    10981 ATAAACGGTA ACGCCCGATG TGTTACTCTG GATTCCATAA TTTAATACGA TCCAGTCCGT
    11041 AACTGCAAAC CCCTCTGCAA TTCGTTTACT TTCAATGTCT GAATTCATAA TACTATTTAG
    11101 CGGGTCAGAG GTTAATTGCT TATTCGTAGG AACACTGTTA TTCACATCGG TAATAGAATT
    11161 TGTTAAGGTC TTTGATGTGG TAAAGTATTT AACGTTATCA ACCGTCCAGT CCTTCCATAT
    11221 AGCTCCACCT TGAGACATAG CCCATGGTCC GAACGATCCC TCCATAAAAG TTGAGTTTGG
    11281 ATCAGAACAC GTATAAGTAA TATTATTCAG AGTGATCGTA AAGTTATTTC CATTAAGCTG
    11341 TAGCCTGAAG GGATACCATA CATTCCATGT CCATCCGACA GAATTAGGAA AGGCATAAAC
    11401 AAGACTTGGA ACATTATTGA CGACTTTCCA AAGTTGTAGA TGATGCTTGT TAAAATCAAA
    11461 CTCAGTATAG CCTTTATTGT TCCACTGTAA GGCATAGTAG TTAAACTTGT CTTTAATTCG
    11521 AAAAGCGATA CCAATTAGAT CGTCATCAGA GTCGGCGGCC TTATCTACCA TGAAGTTACA
    11581 CTTTAAATCT AGGTTTGTAT AGGCTTCACA TATTGAAGGC CAGTATAAAT CCGAACTACC
    11641 ATTTCGTGTC GTCTTGATAT AGTTATTAAC ATTGTCAAAG ACAAATCCTG CACCACCCGT
    11701 TTGACCAAAG ATTGCCGGAC CACCTGGTCC GAGTGTCTTA TCGAATTTGT CATTCGTAAA
    11761 GCCGGTTTTA ACATTTCCTT GACAATTCGC CGTGATCGTA TAATTAAAGT CTATAGGTGT
    11821 TTGAGTATAT GGTTTAAAGG TTGCCGTCAA TGTTGCATTA ACTTGCAAGG GATAGAATGC
    11881 CTTCGCATTA ATATCAAAGT CCAAATTCTC TTTAGGATAC ATCCTTAAGA TTCCAGTGAG
    11941 ATCCCCTGTA TAAATCAGAC GATGTTCGTT GCCGACTGCT GTGAACTTGA AATTAAAGGT
    12001 ACGCTTAGGA TAAGCTTGAA TAATTGATTT GCGATATCCC TTAAGTTGAA CATCATACGT
    12061 AAAGAGCTCA TTTGGATCGG CGGCCGCATC GACATTGACG AGTAAATCAA GACCATCTCC
    12121 AATTCCAGAT TTAAAAGCCT TATACGTATC GGTTCCTTCA AGTTCAAAAG GTTCGATCTT
    12181 GGCTGGATAG TTATCCGGTT CCACGGGAGG TGTAATAATA ATGACCGGCC GAGGATCTGT
    12241 TTTTAAGTCT ACTGTGTTGC TCCAGTTGCT TTCATAAACA CCTCGTACAG CAGTTATATA
    12301 AAACGTGTAG AGACGGTCAT AATCGGTTAC CTTAAGATCA ATAACTCGAT CGCCTGCCTT
    12361 GGCGATATCA ATAATGTCAC CTGTATCATT GTAAATATTA AAGGCGTTAA TGTCTTCATC
    12421 TGAAGGATAA TCCCATCGTA GCGTAATATC AAATCCACTA ATGCTTCCGG CTAGATTACT
    12481 AGGCGTTCTC GGGAAATCAA TAATTTCATC ATCTTCTGGG AATGAAATCA TGAGCTCTGT
    12541 AGGATCTGAT TCACCTGCTA TATTATAGCC ATGTAATGTC CAGTCGATAA TGTTGCCTGG
    12601 AACATAGACA GAAGACTTAT AATAAGTGTT CGTTGTTTCA GTTAATAACT TATCACCAGC
    12661 ATCATAAATA CGATACGTAT CGGGAGACCA TTTATCGGAT GTAGTATCAG CGATATCCTT
    12721 ATTGGGTTTC CAGTAGATCA GTAGTGATCG GTTCTTGGGA TTTATGACAA CATTAAAATC
    12781 AACAATCTCT AATGGGACGT GAACATTGAA TTCAGGTTTT GGTGGCTCTG GAGGCGGCGG
    12841 TGGAGGATCA AACTTAACTG TGATCGTGGC GTTATTTGAA TGTGAGCTAA ATCCATATTT
    12901 ATTAAAGGCT GCAACATTAC GAGTAAATAC ACCCTCTACG GCAATCTCTC GATACTCCGT
    12961 CATGTTCGAT GTCATTGTGG CAATCTCTAC TCCATTTTCA TCAAACAATG TATAGCCTGT
    13021 TTCATCGTCA GCATTATCAA CCCAAGTCCA AACAATATGA TTGTCAACTA ATTCAACGGT
    13081 TAATTTAGTT GGCCCTTTAG GAATTAGAAC CAGTGTAATC GAAGCATCAT TAGAATGTGC
    13141 ACTCATTCCT CCGATGTTAT AAGCGGCGAC GTTGCGGGTT ATCGTTCCTT GAGCAACAAC
    13201 GTCTTCTCTA AACTCTCGCG TACCAGCAGG AAAGGTTTGA ACCATAGCAC CAGTGTCTGA
    13261 ATTAAACATC TGGTATCCAT CTTCATTCGT TGCATTATCT TTCCATAGCC ATATGATTTG
    13321 TCCATTAAGT AATGAAACCG TTAACTCCGT TGGATCCTTG GGTGCGTCCG GAACATTCGT
    13381 TAAGTATCCA TAGATAAGGT CTTCGCTTGA TTCAGACTTT ATAACCGGCG TGTTCTTATT
    13441 CATGAAGACA TAGATATTAG GATTCAACGA AACCACTTCA TAATATAAGA TAGTCATATC
    13501 AGATTTGGCT GCTCGGTTTC TTGTCGTATA CTCCGTAATA CTCGCCGACA TCAAGGCTGA
    13561 AACTTTACTT GAGTTTAATA ACTTGGCGGT GTTTAAGTTC TTATTCGTAT AATCAATGTC
    13621 ACTGTCGAGC GTAATCTCTA AATTAACATC CAGTAAATTT CCTTCGTTAA CTGAAGATAT
    13681 AACAACGGAT GTTCCTTCAC AAGTAAAACC ATATGTACCT GTTGTTATAG GATTCGACTT
    13741 ATCAGTAAAG TCTAAGATCA AGATACCATC TTTGATAATC ATAATCCGAT TACCTAAGAT
    13801 TTGTGCATCG AGCCTATGAG TCGTATGAAC GGGCCAAGGC GCTGAAGGAT CAACTTCAAC
    13861 TAGAGATAGA AGTTTACCTC CATAATATTT ATAGAGCTTT AAGCTTCTAG GAAAGTTATT
    13921 ACCTCCGCCG TCCCAGGCTA GATAATAATA GGGACTCGAT ATATCGGTAT ATCTAAAGAC
    13981 AAGACCAACA AACTCCCCAA TCACCGTAGG CAGCGTAAAG GTAATACCAA AACGATAATC
    14041 TGTCTTAGTA TTTGCACTGT TGATATAACC ACTCATTAAG TGATCATCGC TTGTACATTC
    14101 GACCGCTCCA TTGTCATTAA GTTTCCATTT ACCGGGGCGG GACTTACTAC GATCAAATTT
    14161 AGTCCAGCCA TTAAAGACCG TTGTACCACT TGTAGTCGTT GTCACAAACA ACTTACAAGT
    14221 ACTCTTTAAT TTATATTGGA AGTCCATGAA TCTACACCTC CGAGTATTTT AACCAAGGAC
    14281 GAATATCAGC ATCAGTGAAG CTAGGAATAA CACCATAACC CGACATCTCA GGTGAAGCAA
    14341 TATCCCAGAA TCCATCACCC CATACGAACT TGTCCCACAT AACTGGAACA CTATTAGTAA
    14401 TAATATCAAC GAAGTATTGT AATTTAGCTG TAGCTAATCC ATTTTGATCG AAGAGTTCTG
    14461 ACTGTAATAC GGTATCCGTT TTATTGTAGA GCTCATGAAT TCCGAGTCGT GCAACGTATG
    14521 TAATGGTTCT GCTTTGTTTA CGGTAGTCGA TATTTCCCCG TAAGACGATT CGACCACTGG
    14581 TATCAGTTAT TAGTTCGCTT TGTGTGATTG GTATGCCGTC AACTTCGATT GTATCAATCG
    14641 AAACCCTAGG TTCCTTTAAG GTGATACTAA GGCCGCCATC CGGCCAGATT ACTTCACTCG
    14701 TGAGACCCAG TTCTCGGGCG ATACCATTAC AAAGTCCAAT TCTTGAAGCA TTTGCCGGAT
    14761 GCCTAAAGAC ATCAAGGATA CGCTTCTTAT AATCAATATT TCGTTCACCA AAAATTCGAG
    14821 GTGTTCGAAG CAGCATGCCA AACTCATCAA AGAAGTTCCA GATGTGGTGT AGTTTTAACT
    14881 CTAAGTCTTG TTCTAAAACA ATAGTGTCTG AAGCATCTTT AATTGACATG CGTAGAATGC
    14941 CACTATATTT ATCTCTAACA TAAATAATGT TATGTAAGTA GTCAATGTAA TAAGGATTAT
    15001 TATAGAAGAC TTGTCGATAG TTTAATTTAT CTTCATTAAA TCCTGTGAGC AAAACTTGTA
    15061 AACTTGGCGC CTCTTCTAAT GGATAAGGAG GTGCGCTATA AGTAATTAAA GTATCCTGTG
    15121 AAATAGCTGC AGGTAAGAAG GCCTTATAGA TAATATCCAC TTGACTTAAG TCAGCGGTTT
    15181 TTAAGTATTG GTTCTTGTAA GCATAATCGA GGAGATAAAC TATATCATCA TATTCAAGTC
    15241 CAATAACGTT TAAGAATTGT GCTCCGGTTG ACTCCGGATC TTTACGCATC TTAAACCAAC
    15301 TTGGAAGTTC TTTCATCATC TTCTTAGTAA TTTCAGCGAA CTTATTCATA AAGCATAGAC
    15361 TCCCCTCGCA AGTTTAGCCA GTGCGATATT GCTCGCACTG GCTTGTTACT TTTGAATTAC
    15421 AATTTGTAAC TCCATTATAT CATGGATTAA TGAGGCGGTA AAGCACGATA ACTGATTAAG
    15481 ATTTTGTCAC CAATCCATGG TGCTTCGATA AATGTAATAA AGCGGCCATC TACGGTATAG
    15541 TCATCATTAA GTGATTGTAA GATCCCATTA ATAAAAAGCA TTGTGCTACG AAGCAGTGGT
    15601 ATATTAGAAG TATAAAACAG TGTGTTGACA TCATTAATCG CACCAACGGG TATCTCCATG
    15661 TCGATGTGAA TGTGATCGCC CGGTATAAAC GTAGTTCCTG CTCCGGCTCC TTCAATGCGA
    15721 ATCACGACAA AGTCACTAAA CATTAACTCT TCAGTAAACT GAATGGTTGA CGTATTCACT
    15781 TCGATGTAGC CTTCGGCAGG TTGCTGCAAG ATACCGTTGA CAAAGACTTT AAGTTGATCT
    15841 GTATTCGGAA CGTATAAATG ACCCGTATCA ACGGTTATTT CGCCGCCCTG AGCAATGAAC
    15901 TCTTTACTAT AGGGCTCCAT CATGCCAATC ATTTGATGAC CAAAGTCTAC ATAGTCATCA
    15961 CTCGTTGCGG CAACTTGGCG AACGGGAATT CTTTGAATAC CCATTAGATC ATCTCCAATA
    16021 AGAACGGTGT GATCGGGTTG ACCGAATCAC GATCGGTGAC TCCGCAATAT CCTCAGGCGT
    16081 TACGTTTCCT GGATCTTTCC ATGGAACTAA GTCAACGCCT TGAGATAAAA AGGCTAAATC
    16141 GATTAATTCT GAACAGATCA ATCGGTTCTT AGAATTCAGA TAAGAACGAG CGTGAAACAG
    16201 AATTTCAATA AGGAGTCCCA TAAGTTGAAT ATAATCATAC TGCAAGTCTA ACTGTGCTAA
    16261 AGCATATGCT ATGACACTAT CGCGCTGTGT ATCTGTCAAA TTATAGACAT GAACTAAGTC
    16321 ATAATCTAAA TAAGAATTTG GATGAATTGA GACTTTCTTA AAGACATCAA TCTCTATTAT
    16381 GTCAGTATCA GAAATTGCAA GCGCAACATG ACTATATTCA GAATGAGTAA TGGCCTTTAT
    16441 TAATTTAGAG GCCAGACCAT TACCACGTAC GAGTAAAATA TCTCCTGCTC GCATTGGCGT
    16501 TACCTCCTTA GAAAGAGCCT GTAATTTCAG CCTTCTTGAC TTTATACTCC GTACGATTCG
    16561 CTTCGACCGA TTGATTCAAT TGATCAAAGT AAGAAGAGTA CCAGTCATTA AGGCTTAGGG
    16621 TCACTTCATG ATTCATGACA GTCTCTTTGA AGTGATCATA GAATGCCTGC TCATCCATGG
    16681 TTAATTCTTC GCCACTGTCC TTCTTAAAGA AGATCTTAGC TAGGAAGAAG AGACCAAACT
    16741 CCAGAGCTGA TAAGGCTGGA TAGGGGTTAA TATTCTTTGA ATAGATATCA AAGAGTATAG
    16801 ACTTAACTTG CTCTCGTTCG ATCACGGTCA TCGCATTATA GTCCGCTTTC GTGATCAAGT
    16861 TATTCTTAAG TTTATAAGTC AACGAATCAA GAACTTGTTG TTCATCAGAG ATTAAAGAGA
    16921 AGGTTTCTTT TGCCATGTGA TTCACTCCTT TAATAGCTAT CGGCTACCGT AATTTTATAC
    16981 GTTCCATTGT TATAGAGCTT GACTCGCATC AGGTTATCTA ATGGATAACC GTAAGTATAG
    17041 TCCGTTCCAG GTAAAGCCAT ATCCCAAGAT CCTCGCAGAT CAAAGGTACC CACTAAAACG
    17101 TCTGTGCTTG CTATGTCATT ACTTGCGTTC ATCTCTAAGT AATAGCCAAA TCGAATCGTA
    17161 TTATGATTGT CAGAATTGAC AAGAGCAAGT GAACTCCAAG CTGATATAGA GATAGCATTG
    17221 AATTGATTCG GGTCTATTCC ATTTGATGAA ATAAGATCTA AGTTCGAGAT GTCAATAACA
    17281 TTCCAGGTAT CGTTTTGATA AGTATACCAA GTGATACCGG AATCAGGGCT TGCGATGATT
    17341 CGAACAATGC CTGTGCCTAA TTGACTTGCC GTAATATTAA AACTTACGTT TTGAATATAC
    17401 ATTAAATCGA TATCTGCATT GGCTAAGATC AATTGAGGCT TCTTAGCAAC ACTTAAGGCT
    17461 AAGTTAGTTA TAGCACTCGG TGATTGAATT AATAACCTAG GACTTGTTAA CTCTTGAAGA
    17521 ATCGAATTAG TGATCGCGTC AAGATTAAGC ATACCGGAGT TAATAAACAT AGCATCTGTT
    17581 ACTGGAGCTA TGCCAATAAC TTGCCAAGAC GTTGTATAAG CTTTAATATC GCCGCTATCT
    17641 TGAAATAAGA ACTTAATAGT CTCATTGGAT TCAACAATTA AGACAGGGCG GAATCCCGTA
    17701 TCTGTACCTT TATAGCTAGA TCCTCCGCCA TTAAATGTCC AAGTATTTAC ACTGGTATTA
    17761 CCCATTTCAC TTCTAGATGT TGAAGCGGTA GTCGTAGTAC TACAAGTACC ATAAAATCCA
    17821 CTCCAATTCC ATATAGCATT ATCGCCAGGA GTAATAGTGT TATTCAAAGT AGAGTTAGCG
    17881 ATATATTTAT TCCATTCGTT ATCAGTATCA GTAGAGTTAA TACCACCAGT TAAGAGACGC
    17941 ACTGTTGTAT TAAAATTTAT AGGTTCATAT ACTTCTAATT CACCAATTCC AACTAATACA
    18001 GCTCCATTAT TGCTGGCAAT ATTAAGACGA TAATAGCGAT AAGCCACATT TGTAGATAAT
    18061 GAGTATACTC TTAATTGTGA AAGGGTCCAT CCAGTCTCCG AGACTCTTGT ATCTAATATT
    18121 GTCCAATCGG AATTATTATT ACTTCCCTCA AAAGTCCAGC TTTTTGGCAT TTGCTCATCG
    18181 GTTCCAACTG GTGAAGGCGT TCTGATTCCG TAACCTGATA GTAATTTATT AATAGATAAA
    18241 TCGATTTTTA ACCATCCACT AGTAGTTAAA GCTGTACCCC ACCGATCTGC ATCGATGGAG
    18301 TTAATATGAT TAAATGCTTT CCAAGCACCA TACAAGGCTG AATACTCAGA GGATGCGGAA
    18361 ACAACATAGG GAGACGGAAG CGCATTACCC GTCATAACAG GAGTTATATT TCTAATTTGT
    18421 TCATTGATTA ACAATCCCGA GCCACTAGCA ATCCCGGCAG TATTTAAAGT GTCCCAGCTA
    18481 ATACTGTGTT GAATATTGCG GTCAGCAATT AAGATCTTAC GTCGCTTAAA GTCGTCACCG
    18541 ACATAGATAA AGTTAAAACT ACCGTCAGGT GTAGCAGAAG AGGCTACTGG AATTAGAGGA
    18601 GCAGTTGTTG TTCCAAGTTC CGAGAACGAA CCAACGACTC CAGAAGTAGG AGCCGTATAA
    18661 CGACAAGGAA TATAATCACC AATTTGCATT AAAGCAGGAT CAGTACGTTG TGTTCTCGCC
    18721 ATGTAATCAC TTCCAATCTA AGTAAGTTAA GGAACGTTAT TCCTTACATT CTAGTACAGG
    18781 TCTAAAACCC ATGGAACTCC ATACAGTTGA CGAAATACTT GCATTAAAAT ATGATACTGA
    18841 TTGGTTGCCT CTATTTACTC TGAATCCTGA CGTAGTTACA CCCCATAAAT TCAATATAGG
    18901 AGTGTCTATT ACCCAGTTAT ATATACCACT CCAGTGCCAA ACATTATTAT CATCTGCTGT
    18961 AATTTTACCA TCAAGATTCG AGTTAACTAG ATAAGTATCC CATTCATTAA TACTAGGCCA
    19021 TGCTCCTAAA TTAGCACTAA CCATAGAACT ATTGCCATTA GCATCGAGAT AAGAGTTACC
    19081 ACCTGAGAGT GAGCGATAAA GCATCTCGGT GTCATAGAGT TCTAACTCTG AGATAACAGC
    19141 TTGTCCGCCT CCGTTATCCC CCGTTATATT AATTCGATAC CGAGTGTACG CCGTAGTATT
    19201 AGCAAAGAAG TAAGGCTTAT TTGTGTTTTG AATAAGAGTC TGAGTAGTCT TTTTATCAAG
    19261 GACTATCCAG GTAATTCCGT CATTTGATCC TTCAAAAGTC CAGTTCTTAG GATCATAAAT
    19321 CCTAGAAGCA TTATTGTAAG CCGTAATACC ATAACCAATA ATAATCCTTG GAGTAACCCA
    19381 TTGATAACTT AACCACTGTG GAGATCCGAC TTCGGAATTC CAGAAGGTCG ACTTGTTATT
    19441 ATCAAAGGCC TTATCTGGAG CATACGTTGC TGAGCTAGAA AAGAAGCTGC TTGCTACGGC
    19501 TGTTCCGTTA TAGGCAACAT TTGTGGTTGC TACATGTTTG CCTTCGATAA GCTTTGCAGC
    19561 ATTTAAAGTA TCCCAACTAA TTCCGGCTTG TACAACGCGG TCAGCAATCC ATAAGCCTTT
    19621 ATCAACTTTA ATAAAGTTAA ATAGCCCGTC AGGTGTTGCT GTCCCAGTCA CGGGAATCTC
    19681 ACTGGATACG CAGGTTCCAA GTTCAGAAAA TATACCCGCC GTGTTAGAAG CTGCTGTATA
    19741 ACGACAGGGT ATAAAGTCAC CGATTTGAGC GCCAGTTATA ATTGAAACTA AATTTCCAGT
    19801 TGTTGCGGGA TTCGCCATAT TAACTCACCT CCAATTTATC AATTGCTCTA TAGGCTGCTA
    19861 GATCTATATC AGCCGTATAG AGTGTACTAG ATCCAAGTGC TCCTTGATTA ACTAAAGTAA
    19921 TAGTATCGCT ATTACCTAAA TGCATAAGTC CATCGAAGAT AACACTAGGA TCAGCCGTAA
    19981 AGCTCGAAGC GTCACCATTA TTAAAGCTAC ATTCAGTAAC CACCAATCCT TCAGTACCTG
    20041 GAGTGAACTT TAAAACACCA GCAGGAGGTC TCGCATAATC CGTCGTCTTA GTGATTGGAA
    20101 TTTCAATAAT ATAAGGACTA GCAAGACTTC CTGTGATATT AATCTTATTA ACTTGAGTTA
    20161 CGACAACGGG CGTATCGTCT CCGCCGCCTG TACCGATACC TAGTTTTAAT TCTTCGATCT
    20221 CAGTTTCGTG AATACTTATC TGCGTACCTT GAGCGGCCAT TCGAGCATTG AGTTCATTAA
    20281 TCTGAACATT AAGACCATCT CCCATGGAGC CAATGATCTG ACTTAATCGA ATACGTGGCA
    20341 TATTATCACC TCGTAGTTTT AGTTTAAGCC CAGGAGTAAG CCCAGGCATT AAGTTGGGCA
    20401 TTATTAATCG TGGCCTTTAA AATAAGCTCG GTTCCCGTAA AAGCACTTGG AATCGCCGTC
    20461 TTAATATTAG GGATTATATC AATCCAACTA AGTCCATTGT CTAAAGAGAC CTGATAGTAT
    20521 ATGAGTCCGG CACTTAGAAT CTCATCAGTA AACAGCATGA ATGATTCTGG TGGCGAACTT
    20581 AGAAGATCTT GATTAGAAAT TAGAATTCCA GCACCCATTG ATTTATTAAC TGAATCATAA
    20641 ATTGATGTAC TCTCAGGATT GATTCCAGTG ACATCGTTAA AGCAATCAAT GACTAAGTTC
    20701 TTCATGGCAT TTTTCGTAGC TCCCGTATAA CTATCAAGCT TGAAGTTTGT TTTAGCTAGA
    20761 TTAATCTGAT TGTCATTATT GGTTAAAACG AGATTAATTA GCCCATCGTC TTTCTTCTCA
    20821 AGCTTTTCGA GATACTCCGA GTCCGGGCCG CTAAAATTAT CGGCTGTCGT AATCTTATAA
    20881 GTACCCTCGG ATTTAAGATT AACTTGAAGA TTATTGGCGT GATTATATTG ATAAAAATAG
    20941 TCCGTGGTAG GAATCTTAAT CCAGTAGCCG TTCATATCAA GAATAGCTAC AATGCGTTCA
    21001 ATCTTAGCAA TGTCAGTATT GATACCTTGC TCTAAATAAT AACCAAAGCG TAGCTTCATT
    21061 GTAGAGCTTA TTAAAGCATT CCAGACATTG TTATTAATTA AAGCTAGATT ACCTGGCATA
    21121 ATACCATTTG CCTTAATAGC TGGCAGATCT GTGATATCTA CCATAATCCA TTCTCCATTG
    21181 AAATACGTCT TCCAAGTAAC TCCGGAATCA GGGCTGACGA TAACTCGGAT AACTCCAGCG
    21241 CCTGATAATG TATTGACTAA AGTGATTGAA TTAATATTGT TAATCATTAC AGGATTATTT
    21301 AAGTCCGTAT CTATGGTACT AAGTATAAGT TTAGGACTGG GAGTTGCAGT AATAACAACG
    21361 GACACCGGTA AAGAGGCTTG AGAAATTAAA AGCTTAGGAT TTGTAAGCTG ACTAATAACA
    21421 GTTTTAGTAA TTGTTGATAG ACTTGTAAGT CCTCCCAGAC TAAACATTGT TTGAGTAACA
    21481 AGCGTTGTTC CAACGGTTTG CCAAGTTGAA TCTATATAAG TTTTAATGGT TTCACCATCT
    21541 TGAAAGAGAT ACTTACCATC GTTGAAAAAT GTAACGTTGT TGTTGTTTCC ACTATTGAAA
    21601 CTATAATACG CATAATAAGT TACGTTAAAT GATATATCTC TCATGTTAAT ACAATTTAAA
    21661 CTACCATTAT ATGTCGTTAC TATATTAGCA CGAGTTCCAG CGGTTGTTGA TTGAAGTACT
    21721 GCCATGTTGT CGACTCTTCC ATAAGAATAA AAATGACTAC CAGTCTGCGT TGTTCCTGCA
    21781 GTTAACTTTA CAGTACAGCC AGCCATAATA GACATATTTG TGAAAGAATT ACTATTGATA
    21841 ACGGTAATAA TTCCTCCATT AAATCGGAGA TCGTAGTAAT AAATACCCAT GCCGTTAAAG
    21901 TTTATATTAT TTCCAGTAAT GTTCCATACT GCCGTATTAG CCGTCATTGT TGGTAAACTT
    21961 GCATTAATAG CAACATTTGT ACAATTAATA GTAGACGATC CTAGAGTCAG TGTTCTACTA
    22021 TTAGCTGATC CACTATTAAA GATACCGCAA GTTATAGTTT TACTATTAGA ATTAAACGTA
    22081 CCAATACCGC ACGATAATTG AACTAAACCA ATATTTAAAT TATCTTGTAA TATATACGTA
    22141 CCCGTACTAT TACAGCTAAA TAAAGCTATA CTACTAAGAT TTAATCCATT AGTAGTAATA
    22201 GATATACTAG TTGTTGCTTG CATATAAATA TTGTTTGAAA ATGTACATAT CATAGCATTT
    22261 ATAAATACTA ATGATCCATA TATTGCTAAG TATCCTCCAT TGCCTTCCAA TGTGGGATTA
    22321 TTCGCTGCGC CTGTCCAGTC CATACTTAAA CAATTAGCAT TTATATTAAT CGTAACTATT
    22381 TGACCAGTAG AAGTAAATGA GTTTACATTA AAGTAGACAT TGTCAGATGA TGTGGGAATA
    22441 GCAACTCCAC CCACTCCTCC CGACGTAGTA GACCAGTGGA TAGTTTCATT CCAGTTACCA
    22501 GATCCTCCAA CCCAATATTT GTTTGCCATT TATATCACTC CCAAAGGGAA AGGGAAGAAT
    22561 TATCTTCCCT AACTCCAAGA ATAGGCCCAA GCATTTAGCT GAGCATCACC GGTAATATTA
    22621 GCTTTCACTA TAATTGATAG ACCAGATCCA CTGGTAATTG CTGTTTTAAC TTGAGGTAAG
    22681 ATCACTACCC AACTAAGCCC ACCATCGCGA GAAACTTGAT ACGTTATTGA TCCAGCGTCT
    22741 AAAGTCTCAT CAACCGTAAG CAGGATCGCA GTTGGTATGC TTGATGTCAT ATCATTATTC
    22801 GATTGTACGA TTCCCAACTT CATAGATTTA GCACTACTAT CGAAGGTTGC AGTTGTGTTA
    22861 ATCAGGTCAA GTCCCGTCGT ATCATTGAAG CAATCAATAA TCAAGTTTTT CATCGAGTTC
    22921 TTCGAAGCAT TGGTATAGCT ATCAAGCTTG AAGTTTGTCA TCGCAAGTTC TTGAGCCATC
    22981 ATGTCATTAA TTCCTTGAAC ATTGGCAATC GTCGCTAGAT AGACGTTAAT AGCATCAGCC
    23041 GTAACTGAGT TACCACCATA GACATCAGAC ATTGTGATCT TATACGTTCC ACTCGTTGAT
    23101 AATACCATCC GAAGAATATC ATTTTGTGGA TAGTTGTAAT TGTAATCAAT ACCAACAACG
    23161 GCGTTACTCC ATAATCCGAC TATATCTAGT AAACCCGTGA TAGCATTGAT TTTGACAACA
    23221 TCATACGATG ATAACTGTTC TAGATAGTAA CCGAATCGAA TCTTATGACT TAACGAAGTA
    23281 AGATCATTCC AGTCAGCGCT TGGAATCGAC GCCAAGGTTA TTAAGCTAAT ACCCTTTGAT
    23341 TTGACATCGG CTAAATTTGA TGTATCAATA GGTATCCATG CATTATCAAC ATAACCTTTC
    23401 CAGGTAATTC CGGAGCTTCC ACTAACGAGA AGTCTAATGG TTCCATTCCC GATTAGAGTT
    23461 GTAGCTAAAG CAAAGTTATA AATATTATTG ACATCCGACA AACTAATATC AATGTTACTT
    23521 AAAACTACCT TTGGAACCGG TGCCGCCATT ATATCTAACC TAGTTGAAGC AGAGTCTGAT
    23581 TGAATCAATA ATTTAGGTGC TGCAAGCTGT CTAAGGATTG GATCAGTAAT GGCCTGTAAA
    23641 CTTGTTATTC CATAAGTTAA AAACATGTAT GGAGTAACCG GTACATTACC AACAGTTTGC
    23701 CAACTAGAAT TAATAAAGGA TTTAATAAAA GCTCCGTCTT GGAATAGATA CTTGTTTTGC
    23761 GGGATGTCTA CTACTAAGAC TGGTCTAAAA CCGTCTGTCG CTACGGCACT AGGACTAGTG
    23821 ACATAAGATC TTTGTCGTAT CGTATCCCAT CCCATAAGAA CCCTATAGCT CGAACCATTC
    23881 GGAGAATCTG TTGTACTAGT TTTCGTATAA AGTTTAGCCC AGTTCCAGAT GTTGTTATCT
    23941 CCGGCTGTGA TTGTTCCATT TAGATCTGAA TTGACAATGT ATTTGTCATA TTCATTGTCC
    24001 GTATCGAGCG CTGTCGTAGG GCCGGTTAAT AACCGAATCG AGTAATTCGT ATTAGGAAGT
    24061 AAGCTCGAAG CAAACATTTG AACTTCTCTG ACTGTCCAAC GATCTGCAGA ATTTGCATTG
    24121 GCTAAGATTC TCCAATAACG AGCAGAAGGT GAATCTTGTA AATTCATCGT TACCCATGTA
    24181 TTAACTGTTG TAGAAATTGT ATTAACCGAT ACAGTATCCC AAATAACGTT ATCATTGGAA
    24241 CTCTGAATCT TTACACTACT AAGGTTACAG CTAGTACTAC TATAAGTGTA TAATCTCATT
    24301 TGTCGAATCG CCTTAGGATT ACCCATCCCA AAATCATAAC CAATCCATGA TACGCCTGAT
    24361 TGATTAGATG TTTCTAATGA ATACCATGCA CTACTAATGG ATCCATCAAA GGCTAAGGCA
    24421 GCGACTTGTC CTGAATAATG GTTATTTTCA ATAGCCGTTC CACTAGCGCA TAGATTATTG
    24481 CCATATGTTA CATAAGGCAT GCCGTTGCCG GTTGTGATGC TGGATAGATT TAACGTATCC
    24541 CATGCGATCG TATTTTGAAC ACATCGATCA GCGACTAAAA CCCTGTGTCC TTGTTCGTCA
    24601 TCGCCAACAT AGATAAAGTT GAAGTATCCA TCCGGTGCTA CGGCGGAGCT TGGAGGAATT
    24661 AAGGTTCCTT GAGCCATACC TAATTCTGTG AATTGACCGA CAGTATTTGA TGTCGCTGTA
    24721 TAACGACATG ATAGATAATC TCCAACGTCC ATCGTTAAGG GATTCGATCT TACGTTAGCC
    24781 GTCGAAGTTG TAGCTTGAAT ATAAGCAGAA TAACCCTCTG GAATAGGATA GGTAAACGCT
    24841 GTCGCTCCAA AATTAATGGT TGCCGAGTTA ACGCCAGTAC TAGTACTTGA AGTAATATAT
    24901 GGATAAACTA CACCCATAGT CTTTACGTTA GTATGTGACA CGCCTTGAGA TACGCCGTCT
    24961 TTATAAAATA TTAGTGTCCC AGCATCCATA TCTAAGGCAA TTCCGATAAT ACTATTCGCC
    25021 GCATAAGAAA CTCCATAAGC TATATTTTCT GGATATTTCT TACCGTTAGC TAAATACGTA
    25081 CGTGAGTTAG TCGTCGTATC AAACGATGTT AATAAAGCTA AGGAATTTCC GATACCAATC
    25141 GCCGCACCAG CCGTCGGTAC TCCACTAATA TTTTTGACTT CCCAATAAAA CTTACCAGAT
    25201 GAGACTCCAT AGAGTCCTCT AATGCCACCA TTAACCCATC CACCAGTAGC TGTCATGGTT
    25261 AAATTATTAT TACTTAGAAC AACTTGAGTT CCCTTGTCGA CGGGACTCCA GGTATTGGGT
    25321 ATTACGATCG CTGGCGTATT AAGGGATACT AAGTTCTTGC TACTTTCCTG TGTTTCGTTA
    25381 AAGGCTGAAA GTTTAAAGGT ATACGATCCA TTAGCAAGTA AGTTAGCAAT TCTTGAAGTC
    25441 GTTGAATCAA TTCCGTACAT AATAGCTATT AACTTATCAT CTGAGTCATA GACATTATAT
    25501 CCAGTGGCTT CTCCATATTG GCTCCAAGTC AACGTTCCAT CGCCGGGCCC TATATTAGAG
    25561 ATGGCGATAT TTAAGATCGG AGAATTAAAG TCAAACTGTA CTCCAGTATT ACCAGAAACA
    25621 TCAACGCTGT TTCTAACTAA GAAGTAATTT AGAGTACCGG TGATTTTAAT ATCTTGTACT
    25681 GAAACAAAAC TCGTATCAAC TGATCCTGAG ATCTTTCGAA TCGTAGCAGG TGTTCCAGCA
    25741 ACGCTTGATT GAAGTATTGA TAAGTGACCT GCAATCCCAG TACTAATAAA GCTCGTAACG
    25801 GTTTGCGTTG TGCCGGAAGT TAATTTAGTT GCCATATCGG CATTAATAAT TAATGTGTTA
    25861 AAGGTATTCG ATCCTGTAAT TAAGACCACC GATCCATTAC TATTCAGCGT AGAGTAGGTT
    25921 AATGAGCCGC CATTAAATTG CACATTGCTA CCTGCCATGT TAATTATAGA GGTTCCACAA
    25981 GTTAACGACA ATCCCGTACT AGTTTGGATA TTAAAGTTAC TAGAAACATT AATGACGGAT
    26041 GAACCTAATG TAAGAGCTCG TGTTGAAGAA TAATTAGAAT CGAAGGTATT GCAGCTAATA
    26101 GTCTTGTTAT TAGTGTTTAA AGTTCCAGTC ACTAAAGACA AGGTCGTCGC GACAGATAAA
    26161 TCATCTTGTA ATGTACACGC TGCTGTACTA TTGAAATTAA GGTTATTTAA TACAAGACCA
    26221 TTTGTCGTGA TCGATTGAGG CGAAGTTGAC TTAAGACTAA AGAGTCCAGA GTAGGGTATA
    26281 TTCATATAAG GATTTAAGAT TAAGTTTCCA TAGACATTTA AAGCATAGGT GCCGTCTAGC
    26341 GTTGGTATAT TGAGGACACC TGTCCAATCC ATATCTAAGC AATTTGCAGT AGCATTTATA
    26401 GTAATAACTT GATTAAATGC AGTGAACGAA TAAGCTGTAA AATAGACAGG GTCGGTCGCA
    26461 GTCGGCACAG ACGCTCCACC AGGGCCGCCG TCATAAGTTG ACCAGTGGTT CGTATCATTC
    26521 CAGAAACCTG TTCCATTAAC CCATATACGA TCAGGGAATG AAATGCTGCC AGTATTACCG
    26581 CTGACATTTT GAGAGTTTTT GCAAGTTATC ATACTACTAT TGCTATAAAT ATCTTTAACC
    26641 GTAAGATTAG AAACTGATCC AGCAATACTC TTTTGAATCG TAGCACTTGT TCCTGGATTC
    26701 GCTGATTGAA TCGTAGCCCG ATTTAGTGGC GTGGCATTAG AAACTAAATT CGTAATATAT
    26761 TGGATACTCC CATTAGTCAA CTTCGTAACA GAATTAGGCC CTACGATAAA GTTTGCAAAG
    26821 GTAGTGGATC CAGATATTAT AGTCGTGCCT TGGATTTCAA TACTAAGATA CGCTAGACTC
    26881 GATCCAGTAA ATGTACCATT ACCAACCATT ACGAACGAGC CAGTGTTTGA TGCATACGTT
    26941 AAACCAGTAG AAACAATATA GGCACTAACA CATATAAATT TACCCGTTGT CCCAAAGATC
    27001 AATCCATGAG TATTGCCCCA AGGAGCGTAA TAATAATTAC AAGTTATAGT AAATCCATTA
    27061 AGATTCAGCG TACCATATTG ATGATTGATA TAATTACCAA TTATTAGATC ATCTAATAAT
    27121 ACAATATTAC ATCCACTGGT TTGTATATTA AGATCAGACG TTGTTAATAC ATTCCCAGCG
    27181 CTTGTAATAT TATAAGTACC AAGACTACTA AATACAATAG CTCCTGTTTG AATCCACATC
    27241 ATATTAGGGA TCAGAGTTAT TGAACCATTG ATGGTTAAAA CTTTGCTTGA GTTAAAGGTT
    27301 GGATTGTGTG TAGCATCGGT CCATTTCATA TCTTGAAAAA TCGTATCGAT ATCAGCCGTG
    27361 ACAACTTGTC CATCGTTTGT AAATGAGTTG ACGTCGAAAA CAACATTCTC AAACTTATTA
    27421 GGAACTTGAG CGCCTTCCGA TCCACCTACG GCTCCTGACG TATAAGCCCA ATGAGAGACG
    27481 TCCGACCAGT TACCCGTTCC TTCGACCCAA TAATGTGAAT CAAATGTAAT CCCTGTATTA
    27541 TTACCAAGGT TTTGACTCTT TCTAAAGAAT GATCCTGACG TTGCAGCAAT ATCCCTTGCA
    27601 ATAATATGAT TAACATCAAA GGAACCACTA GACTTAGTAA GATAAGCTAT TGTCCCTGTA
    27661 GTTGCAGACT GAAGTGTTGC CTTAGCGGCA GCCGTAGCAT TTGATACCAT ATTCGTAGTC
    27721 GTTATTGTCG TGCTGACGGG TAAATTAACA ACGCACCCTA CATCTAAAAT AATATTAGTA
    27781 AATGAGCAGG CCTTAGGTAA TGTTGTTATT CCATTAAACT CAATAGAAGC ATGAGATAGA
    27841 CTAACTCCGT CAAAAACACC GGTACCTTCC ATGACCCACT GGGCTGTATT AGCAGTATAA
    27901 GTCAATCCAG ATCCGTTAAA ATAAACTGAA GCACATTTAA CAATCGATGA ACCTAAGGTT
    27961 AATGTTCTAG AATTGGTACT GTTGCTATAA AAGCCAGCAC AAGTAAGAGT CTTATTGTTA
    28021 GTATTTAAGA CCCCATATTG ATGGTTAAAA GTACCAGTAC CAAGGTTTAG ATCATCTTGT
    28081 AGTATTAAAG AACAACCCGC ATTGGTTTGG ATACTATTTA CCATAACTAG ACCATTACTT
    28141 GTAATCTTAG AAGAAGCTCC TTTAATCATC GTATAGTTAG TACTACTATA TGTCATGTCT
    28201 GGGGAAAATA CCATATCTCC ATATACGTTC GGATACCCAG CACCACTAAA TGATGGCGTA
    28261 TATAAGACAT CTAAATAACT TATATCACGA CAAGTAATAG CATTATTCAT ATTAACGGTC
    28321 TGACCGGTTG CCGTGAAAGA ATTAGCGTCG AAGAGAATAT TATCATATTG AGTAGTAGGA
    28381 ACTGATTCTC CACCTGATCC TCCCGAAGTT AAGGACCAAT GATTAATATC GCTCCAAGTA
    28441 CCTGATCCAC CAACCCAATA TTTAAAGAAT TGAATAGCAC CTGAGTTACC ACTGACGTTG
    28501 CGAGAACTCC GAAAGATAAA GTTACCAGTA AACGCGATAT CTTGAATAAT TAAATTCGAG
    28561 ATATCAGTAT TAGTTGATTT AATGAAGTAC GCAGTAGCTC CGATACTAAC TGATTTAAGT
    28621 GTTGCTCTAG ATTCTATCGT ACCATTAGAA ACTAGATTTA TAACTGTCGT ACTTATGCCG
    28681 CTACTTAATT GTACAACGCT TCCAGCATTT AAGATAAAAT TATTAAAGGT GTTGTTTCCG
    28741 TATACCGCGG TTATGCCATT AAATTCAATT GAGTTATAAG TTACACTAAG TCCCTGAAAC
    28801 GAGCCGTTTC CATTCATAAC AAATTTTGCA GTATTGGGCG TATACGTAAA GCTCGTTACA
    28861 CTAAATAATA CAGTATTACA ATTAATAATT GATGATCCTA GAGTTAATGT TCTAATAGTA
    28921 GCACCATTAC TATAAAGACC TCCACAAGTA AGAGTTTTAT CATTGGTATT TAAAGTCCCG
    28981 TATTGATGAC TAAAAATACC AGTCCCGATA TTCAAATCGT CTTGTAGTAT AACAGAGCAA
    29041 CCCGCAATAA CAGTCTGTAT ATAAAGATTT CCTACAAAAC CATTGCCAGT AATTTTACAG
    29101 GGATTCGTTG GAGAAACAAT ACTTAGATAA CCAATAATAG TACTAACGAA CCCTGGATCA
    29161 AGTACAATAT TACCATTAAT ATTGATAGCA TTGCCGCCTG TAAATGTTGG ATTATAACTA
    29221 ACACCAGTCC AGTTAATATC TCGACAAGTA AGAATAGAGT TAACCGTAAC GGTCTGACCG
    29281 GTTGCCGTGA AAGAATTAGC GTCGAAGAGA ATATTATCAA TTAAAGTCGG TAACGGTTCT
    29341 CCGCCGGGGC CTCCAGAATA AGATGACCAA TGAACAGAAT CATTAGTATT CCCTGACCCA
    29401 CCTACCCAGT ATTTAAAAAA CTGTACAATA CCAGTATTAC CACTGATATT TTTACTGTCC
    29461 CTAAATAAGA ACATACTTGT AGCATCAAAA GCACTAGAGA ACTTAATATC TTGAACAATT
    29521 AAGTTCGAAG TATCAATCGT TGTGTTTGGC TTATATAATA CAAGGTTAGC TGGAGACCCA
    29581 GGTGTGACGG ATTGAATCGT CGCTCTAGAT TCAAGTGTTG CATTCGAAAC AACGTCTTTA
    29641 ACATAAACAT TTGATGTAGT TGCACTAGGT AATTTAATAA TAGCATTCGG ATCAAGAGTC
    29701 ATCGTATTCA TAATTAAAGT ACTAGTGGCC GTAGAAACTA CTGTTAGTCC ATTAAACTCA
    29761 ATAGTACCAA ACGATAAACT ATTAGTGCCG ATAGCTAGAG CCCCGATACC TGTTAAAATA
    29821 AATGTTGCAG ATGTCATACT GTTACTAAAG TTTGTGTTAA CTGTAAAATC TATATTAGCG
    29881 CAATTAATAA CACTAGAACC TAATCCTATA TATCTAGAAT TAGCGTTGTT AGAGTTAAAG
    29941 GCTCCACAGG TAATATTATG GCTGTTTGAA TAAAAGCTTC CGGTGTTGAC ATACAAAGTA
    30001 TAGTTTCCGA TACTTAGATC ATCTTGTAGA TACCAATTAG CGTTTACAGT ATCAAAACTT
    30061 AAATTACCAT TTAAGACTAT TCCTGAACTT GTAATAGTCT TATTAAGATT ATTTAAGCTG
    30121 TTAAAACTTA AGTATAAGAC ATTACACGTC ATACTGGGAT TAAACGTTGC TGATCCATAG
    30181 ATATTCAATT GAGACGTTCC CGTTAAGTCT GGACTATATA AGGCACCCGT CCAATCAATA
    30241 TCCCGACAAT AAGCAACGGA GTTTACCGTG ACAACCTGGT CATCACTAGT AAATGAATTC
    30301 TCATCGAAGT AAACATTATC TAAACCAGTT GCTGTTGGAA TAGGTTCTCC GCCGACCCCG
    30361 CCACTTGTCA AAGACCAGTG AGCGGTCTGT GTCCAGCTTC CGGTACCGCC GACCCAATAT
    30421 TTAAAGAATT GCATATAACC TGAGTTACCG CTAACGTTCT TAGAATTTCT AAATAAGAAC
    30481 ATAGCATTTG AATTATTAGC ATTGATATCT TGAATAATTA AATTCGAGAT ATCAATCGTA
    30541 CCAGAAGTAG CTTTGTAAAG ATAAGCTGGA GTACCTGCAG AATTAGATTT AAGTGTTGCC
    30601 CTTGTTGTCG GCGTTGAATT AGTCGTCATA TTAACGACGG TCATCGTAGT GCCATACACT
    30661 AATTGAACCG TAACGCCTGC ATCGATAACA AAGTTAGTAA AGGTATTTGA AGTATGTACT
    30721 GTCGTGACAC CTGATGCAAA TTCAATATTA TTAAATAAAG CATAGGTGCT ATTAAATGTT
    30781 CCGCCGCCTG TCATGATCCA CTGAGCGGAA TCCGCAAGAA ATGAAAGACC GGTTATTGAA
    30841 CTAATACTTA CTGATCCGCA GCGAATAACT GAAGCACCTA ACGAAAGTGT TCTGACTAAA
    30901 GTTCCATCAG TATTAAATAC TGAACAAGTA ATGTCCTTAT CATTGGAGTT AAAGGTTCCG
    30961 GCCTTTACCA TGAATACAGT ATTACTTGTT GTTAGATCAT CTAACAATGT CCAACCGCCC
    31021 GTAGTGCTAT TAAATGTTAT GGTTTTTAAT GGTTGTCCCG CGCTTGTTAT TGTTCTACCA
    31081 AACGACGTAC TAACAAGGTT TATTCCTCCA GAAAATGAAC ATATCATTTC AGGAATTAAT
    31141 GTTAGAGATC CGTAGATATT TAATACATAA GATGCTCCAG TTAGCGTTGG TGTAAATTTA
    31201 ACACCCGTCC AAGTTATATC TAGGCAATTC GCTATAGCAC CTATTGTAAC GATTTGGCCT
    31261 TCAGCAGTAA ACGAGGCGGA ATCAAAAATA ACATTATCTG CAGATGTTGG AACACTTGCG
    31321 CCTCCAGCTC CGCCTGATGT AGCAGACCAG TGAGTGGTCG TCGCATCCCA GTTTCCAATA
    31381 CCGCCTACCC AATAACGATT AGCCATTATA TCAACTACTT TCTTGATTAG TTAAGCTTAA
    31441 ATTTAAGCCT CATAGTATTT TAAAACCGGA CGGAATCCCG AGGTAGAATT TGATGCTAAC
    31501 GTATAGAGAT CCGTAAGTAA CGATGGGCCG CTTCGATAAA CTCTAGTAGC ATAAGTATTA
    31561 AGTGAATTAA TTGGTGTTTC CTGGGTCCAT GACGCTCCAT TAAGTTTCCA GTGCCATACA
    31621 TTATCATCGC CGGCTGTAAT TTTACCATCA AGATCAGATA ATCGAATAAA GGTATCCCAT
    31681 TCGTTATTTG GCGGATAGGC ACCTAAATTA GCATTCACCG AAGTTGATGT ACCGTAGGTA
    31741 TCAATATAAC CGTTACCTCC AGATAATGAT TTAACATGAA TATTACTAGT AAAGTTATTA
    31801 GACTCCATCA TTTGAACCTC TGACACAATC CAATTACTTA ACGTGCAATT GGCATTTGCT
    31861 AAGAGTCTCC AGTATTGATT TGAGCCAGAA ACAGGTAAGG CAAACGCTTG AGCGGTCGTT
    31921 ACGGATGTAG ATGGAGTAAT CGTTTCTATG GTTATCCAGT TGGTTTTATC CGATGAACTC
    31981 TGGACGATAA TACTTGACAT AGCACTCGGA GCAATCGCTT GAGAGAGAAC AATTTGTCGT
    32041 ATATGTCTTG GAATTAAAAA ATCATAACCG ATCCATGATG CTCCATTAAT ATCAGTATTA
    32101 TACTCTAAGG ATTTCCATGT TGTTCCAGTG TTAGTGTCAA AGGCATTCAA AGGGATATAG
    32161 ACTGTATTAT GGTTATTTTC AATAGGAACA CCAGCAATAC AAATGTTACC TCCATATGGA
    32221 GGTACCGTAT TGTTACCTTC AATAAACTTT GCAATATTTA AGGCGTCCCA GCTAATTCCG
    32281 GTTTGAACGA CACGATCAGC AATCCATGTG CCTTTACTTA CTTTAACAAA GTTAAATAGT
    32341 CCATTAGGTG TCGCCGTTCC AGTAACGGGG ATCTCACTAG CAACGCAAAC TCCAAGTTCA
    32401 GAAAAAACAC CAGCCGTGTT TGAGATTGCT GTATAACGAC AAGGAATCAT GTCGCCAGGT
    32461 TTTGTGTTAT TTAAATCTGT TACCATGTTA CCAAGGGAAA CTTGTGTTAA CTCTTGTGGC
    32521 CATAGTGGTC TATAGCCACT TGGAATAGAA TAACTAAAGG CACTAGCTCC AAAATTAACA
    32581 GTAGAAACCG TTGATACTGT GGAATAGCTT ATTGCTATTG GATAAACAAT ACCTAAAGTT
    32641 TTAAGATCGC TAAAAGCGAT ACCTTGAGAC ACGCCATTCT TATAAAACGT AATTGTACCA
    32701 ATATCCATAT CGAGAGCAAC GCCGATAACA TTTCCTACAA CAAAGGCCGT AGTGTAGGCT
    32761 AGGACTCCGG GGATCAAGGT TCCAGCTCCT GGATTACATG TACGAATTGT TGCACTCGAC
    32821 AGTGGAGCAG AAGTCATAGA AGTGTTAACA TCTGATATAC CGATCACATG ATTAAGAGCA
    32881 GTACTGAGTA AAACTTCCCA ATACCATTTT CCTTCAGAGA TGCCTTGAGT TGCTCGCGTA
    32941 GCAATATTCT CTGCAGTAGT TTGTATTGTT AGGTTATTAT TGCTTAGATT AATTTCGCCG
    33001 GCCTTATCAG CAGTGCTCCA TGTAACTTTA GTTGTTGAAT AATCTCGTCC CGTAATTGCC
    33061 ATATTAGTTC ACAACCAATC TATCAATAGA TTTATACGCA GAAAGATCAA TAGCAATACT
    33121 ATATAAATGA CTCGTGCCAA AAACACCTTC ATCAACAATT GGAAGTGAAT AGCTATTTAT
    33181 TAGATAAAGC TGTCCATCAA ATGTCACTTG ATCATCGTGA ATAAAATCTT CAGCATCACT
    33241 TGCTAGAAAA TCACATTCAA CCGTTGTAAC GTTGTCCGTT CCTGGAACAA ACTTTAATAC
    33301 TTCAATAGGA GGACGATCAT AATTCGTTGT TGCGGTAATT GCAATATCAC ACGAATAATT
    33361 AGCAGGAACA TTGATAAGAT TAATTTGCTG AGTATTCGAT GCCAATGGGG ACCCGCCCGT
    33421 TGGCTCTTCA TCATCGGGTG TTGATGTAGT TCCTCCTACG GGAACATATT CATCATGAAT
    33481 ACCATCCCAT CTCATAAAGA GATTGGTATT CTTTATTAAA TAAAGATCGC CATCGTTTTC
    33541 GCTAGAAAGT GGTAGATTAT CTACAGTAGC AACTGGGCCC TTGTAAAATT TAGCTCCAAT
    33601 TAAATGACTT AAGGCTAAAT CTTCATCGGT ATTCTTAATT TGTAATTGTT CAATTAGACT
    33661 AGATATTATT GGTTTCATAA TTAATCTACC TCCTTTAAAC TCTTACTGGG CTAATCTTGC
    33721 CAGTACTTGG TCAGCGATTG TATTAATAAG CTCTGATAGT TGACCTTCAA TTGCCTCAGA
    33781 GAGAAGCGTT ATCTGACTGT CAGTATAAGA TGACGTTGTC AGTATAAGCT CGTTAATTGC
    33841 TGAAACAATC GTTAATTTAT TATCAGTATT TAATTCCGTT AAATCACCAA CGTTACTTGA
    33901 CATATCGCTC CATACTTCGA ATTGTAATTT ATCTCCGATA TCTAAACTAA AGCCGATTAA
    33961 ATCAATCGTA ACTCCATCGT CATTTCGAAT ATAATTATCA AATTCATAAA GTCGTAAGTT
    34021 GTCTAAATAG ACCTTTAAAA TATCCGTTAC ACGATTATAA TGACCTTCAT TAATAACAAT
    34081 GTTTGTAATG CCATCAGAAT CTGCGACATA TGTTGACTCT GAAAAGGTTC CATTGGCAAC
    34141 GCCAGAACCA TAGGTTGAAA CTGCACTCTT AATCTCATTA ATAGCTGATA CAATATTTGC
    34201 CTTACTGTTT GTATCTAGTA AGTTTAAGTT ACCAAGATTA TCAGAGACGT CTTTTAACAC
    34261 TTCGAATTGT AGTTTTTCAC CAGCCTTTAG GCTAAAGCCT ATTAGGTTAA TAGATCTGCC
    34321 ATCCTCGCTG CGCGTGTAAT TATCCGGTTC GTAAAGTCGT AGATTTTCAA AGTACACTCG
    34381 TAAAACATCA TTTAAGGGAT TGTAATCAAA CTGATTGATA ACAACGTTTG TAATACCATC
    34441 AACTAAAGCA ACTGAACTTG ATTCAGAGAT AGCATTTGTA GCGCCTAAGC CGTCTGACTG
    34501 TCCCGATCCT GATCCTCCAA CAGGCTTATA AACTGCAAGT GTAGCACTCC ATCGTACGAA
    34561 GGAACTAGAA TCCATGATTA AGTAAACATC GCCATCATTA TCGCTTGAAA CGGGTAGAGA
    34621 GTTAACGTTG TCAACGGGGC CCTTATAGCT CTTAGGACCC GCGCCTAAGT CTGAAAGAAC
    34681 GCCTTGAATA TTAATAACAT CTTCACTGAG ACTATTAATT GTTTCACTTG CCTCGGTGAA
    34741 GTTTATATTA ATATCTGATA TATCAGTATT TAGCTGAGTG ATCGATGTGT CAAACCCTGA
    34801 GATTTGATCA GCTAAATTTG TAGACTCCTG ATTAGGGCCC ACAGAGGCAA TCTGCCTTGG
    34861 ATTTAATTTA GTGCGAGTTG TCATATCTAT CACCTACTCA TTATAGTTCA TGGCAGTTAA
    34921 CCACGATAAT GATCTCATAT TATATAAACC ACGTAGAGTG GCTGATTTGT GACTTAGTGT
    34981 ACATCGATTG CATTAGGTTT TGAGGATTCA ATAAAGCGTT CATTCCATTT ACTATCTTGG
    35041 TTTGTAGCTA ATGCTAGTCT GCCATTAATG GCAAAGCTCG TGATTTGGTA ATCATAGATT
    35101 GTCTCAGAGA TACTCATAAT GATTTCGTTG ATCTCATTAA TAACAATCGA CTCGCCCGGC
    35161 ATTCGAGAGT TAATATAATC TCGAATTAAT TGCTTAGCCT GAATTGTTAT GATCTTTTTC
    35221 GTAGCATCAT CGGTTCCTTT AGTAAAGATA ATCATAGCCT TAAACTCTAT AGGAATCGTC
    35281 TTGGGAATAA AGACGGCGAA TCGTATACCG TATCCTTTAA CTTCATTGAT CTTAGATTGA
    35341 ACTTCATTAA TGGTTTCCTG ACTTGTATTA GGGGTATCGG TAATAATATA AATTGAGAAA
    35401 GACCCAGTAC CGAATGTATA GGGTTTTAAT ATAACATTCT TAACAAGATC CACTGAAAGA
    35461 GCTGCAAGTC GTATCGCTGT TTCGTTTGCC GAGGCAATCG TTAAAACTTG ATTGCAAACT
    35521 CTATATTTGT AATTGTCATC CGATTCACCC GTTATACGAG GACAACTAAG CATGAAACCA
    35581 ATCAGATCAA TATTACCTTC CGTTGCTTGA GAGATACAGG CCTGAGCTAA ATTAAGACTA
    35641 AAGATACTAT AAAACTCTGA TAAGTTTTCA TTCATAATAG CAAGGAGTAA TCGTGCAACG
    35701 CCGCCTGGCC CTATCTCAGT AATTGAAGTA CCACTGAGAC GTTCCATAGT CTGAGTCATT
    35761 AGCTCATCTA AAGACTTTGT AATGATCATG CTTATACCTC CTTAATCTTA ATGCCGTTAC
    35821 CAAGATCCAC GGCTACTTCA AAACCAATAG GGCCATTATC ACTAAAGGGT GAATTAATAA
    35881 AGACGAAGTA GACAATGCGC GTACCATTAA TAGGAGTTGC CTTGATATAG AGGTCGTCTT
    35941 TATTAATAAA TCCATCGGTT GTCATGGCTT TAGTTAAGAG GTCAATTCCC TTATCACCAG
    36001 TCTCTTTAGT ATTAGATAAA CCTAGAAGCT GTTCAAGCGT AGCTCCAATT TTATCGTAAA
    36061 ACCAGTCTTT ATTAATAGAG CGAATTCTAT TATAAGCGCT CTGTTTGATC ATCTCAGTTT
    36121 CCGTGACGAG ACCGAGATCG CCATTGACTA AAACTAGATC ACCATCAGGA CTTAACTTTA
    36181 AATCCGTTAC ATCGTAGCGA GACATATCTC ACCCTCCTAC AAAGAATTTA CTGGAACCGG
    36241 TTATCATAAT TCCAGTTCCA GGATAAATAT CGACCTTGTC GCCAATGCGA GCGATAGCTT
    36301 GTCCTTGTAC AAAGAACTTA GAACTACCAT GTGTATTAAC ATAATCTGAT CCACTACAGG
    36361 GATCTGTCGA TGGCCCACCG TCTGTAACGC GAGCTACCGC TTTACCTGAG ATAAAGAATT
    36421 TAGAACTACC TTTGGTTTGA GTACCGGTTA CATCATGGCC GCCACACGGG CACCAAGAGT
    36481 CACCTCATGA ATGACCGTGT CCATTATGAT GAGGAACATG ACCGCTCATC TTATCGCTAA
    36541 CACATATTGC ACCTGGCATA GATATCACCC CTAATCAAAA TCATATCGAT TGGCTCTACC
    36601 TGTAATCTTG TCCGCTTTAA AGTTTATGGT CGTTCCGGCC GTTAGGTTAA TAGATTTCTT
    36661 AGCGTTGATA AAGACATTAA TTGCATTTAA TGTCCATGGC CCTTTAACAT CTGTAATAGA
    36721 GAAATCACTA ATCCAGCTAT GGAGATCACC AATGTGTTCC TTCATGTGAG AAGCAATTAC
    36781 GTTAATACTC TTCTTATTTG GATCAATTCG AAGTCCATTA TCCGTACCGC CAAAGATATC
    36841 AATGCAGCCG TTATCTCTAA TCTTCATCAT AGACGTATTG TTCGGATGAA CCCAGCCACA
    36901 TTCTGCCTGT TCATAATTAG GTGCCGATGA TAGAACGGCC GCCTTATCAA AGTCCTGGTT
    36961 AAGGGCTTTT AATCGTTGAT CTAAACTTGC TTCATTATCG CCACCAAGCA TTTACTATCA
    37021 CCTCTTAAGT TTTTCCATCG ATAATATCTG GAACGTAGGC TCCCTTACGT TCATGTTTCA
    37081 TACGTGCAGT CCGAACGTTT GATTCGTAGG ATTCTTCAAC TAATCCTACG ACCTTAGGCA
    37141 TCATAGGATT ACCGTTAGAA AATTCTAACC AGACAGTATC TCCAGGGAAT GGACCGGAGG
    37201 TACTTGATCC TCCGGTCAAA GCAACCGAAA CACCGGCTTT TGTCATCTTG ATATTGTTGT
    37261 CTTCCCACTC AACGATTGCT CGATTATTAA GATGATCGTA AAAGACAATA CGACCTTTCG
    37321 TTGAGTGCTT ACGTTTCTTA AATTCCGGAG CTAAGACTTT CTCATAGATA GCCTTGTGTA
    37381 ATTCACTCAT AAGCACAACT CCTTAAGCTG GATACGTACT CTCTTGTAAT AGTTCTCTGG
    37441 GATTAAAGGC ATCACTGCAA TCGCCATCGT TATTGCTTGA AGCTCGACAT TCAAAATGTA
    37501 AGTGAGCACC TCGACAATTT CCGGTTTGAC CAGATGCGCC AATGTTTTGA CCAGCCTTAA
    37561 CTGAATTGCC AATTGCAACA CTGGCAGAAT TGAGATGAGC GTACAACGTA TAATAATTTG
    37621 TACGGTTAGA CCTTGGGTGT TTCGCATGCT TTAAGATAAC ATGTTTACCA TAGACATAAC
    37681 TAGGATCGAG TCCAACGGAT TCAACAATCC CATCATAATG CGCATAGATC GGACGGTCTT
    37741 CCTGGACTCC GGTACCAAAA TCAAGACCAT GGTGGATGCC GCTCGAATAA TTCTTATTCG
    37801 GTCCAAATTC ATTCTTTGAT CCATTACAGT CTGATTTACT TAAAGGATAA TACGATAGAT
    37861 TGCCACCGAT AGTATTACTA AGTCCTCCGG AAGAACTACT TCCTATTTCG CCATCAGAAC
    37921 TTGGCGAGCT ATTATCAAGT GAAAATCCTG GTATGATTTG TTTGGCACAA TCAATACCGG
    37981 CGACATATGG CCATTCTTTA TACCAAAGTG GATAGATGTT AATCGCAGAT TCCGGAAAGA
    38041 ATTCTCGTTC AATATAGTTA AAGGCTTGAT CAATTAAAGT CCAAGCTGCT ATCTCAATAG
    38101 CCGCGGCGAC TAGTGTTCCA CCCATGCTTA CGGGAGCTGC AGCAACTTCA GCCGTAGTCG
    38161 AGGCGACAAA TAACCCTCTA ACAAAAACTC TAATACGACT TGCCATGCCT AATGCTGAAC
    38221 CCGCTTCGCT ACTAGCTCTT GTAACTGCGC CCATACCTCG ACCAACTAAA CCAGAGAAAC
    38281 CCTTTAATGC ACTCATAGGA ATTTTATCAG AACTTCGAGA GATAAAGGAC ATTGCTAGTT
    38341 TTCGTGCAAT AGTATACGAC ACAACGCTTC CAACTAATTT TATTGCCGTC GAATGAAGAA
    38401 ACCCTCTAGT TGATCCCTTA ACGGTTGAAA TTAGATCCGG TTTAATCGAT GTCATAAATC
    38461 CCGTCTGAAC GCCCATGTGA TGCGTTACTC GTCCTACATC TGTCATGCCA TGCATCTTAG
    38521 AGTAGAAATC TGTAAGCATC ATAGAATCAT GAGGTTTAAT GGACGGATCA CCAAGAATAG
    38581 TTAACTCACC TCGATACATA TTTCTAAAAT TACGAACCAT ATAGCTTGTA CCAGCATTAC
    38641 GCGCTTGAAA CCGTCCTGGG TTCCAATCTT TCATAGCTTT AAATCTTAGT TTAGCACTGG
    38701 CTTTCTTAAC ATCCTCTGCC GATATTTTAC CTTGAGCTTC CATGAGATAA TTCCAAGCAT
    38761 CCTTAAGGCC ATTGACAACT GTCGCACCAC CACTGAATAT GTACTTACTA ATCCAGTCGT
    38821 TCATAAAGAA ATCTTGTACA ATCTGTGTAT CAATTGCTTG TACCCTAAGG AGTTCTGGTT
    38881 TTATCGTTGG GTCTGCCCAA ATCTTATCGT CACACGTCAT ATCATCATCA AACATATAAC
    38941 TTGGCGCAAC AACCGTTGCT AAATCCCTTG AGCTTACTTT GATATTATTG CATAATATGT
    39001 CTTCGGCCGA ATTAAAGATA TGAATCTGTT GAAAGGGCTT ATAGAGTTCG GCAAGATTTT
    39061 CACGCGAGTA ATCACCATTA GGGTCAAGTA GGTCATAATC ATACTTAACA TAGTAATGAG
    39121 GCATTCCATA AAATAGTGTT GAATGAAATC CATGATAATG AGGAGCGCAA ATATATTCCG
    39181 GCACGGTATC CGCTAAAACT TGACCAATAT CCCATAAGCT CTTATCGGTC ATCTTAAGTA
    39241 AGATATCTGG TTCAGCGTTG TCTTTACCTA TTTTTGCACT ACCATTGCCT GAAGTGTAAG
    39301 ACCAATCAAG TTCTTCATAG CCATAATAGC TTGAATAAAT ATTCTTAATT AAATCATACC
    39361 CGTCCATATT AAATAGGACT CCAAAAGCAT TTTCATTATC TCGACTATCA ATTCTATCAG
    39421 CATGATCAAG ATAACCGAAG TGTTCAATAC CATAGGCATT ATTCATACCA TGACGCTTAC
    39481 ACGCTGCAGC AATCATCAGG ATTCCATCAT CAGACGTTTG CGAATTAGTT AAGGACCATA
    39541 ACAGATTATG GTCTCGATCC TTTAAGATCT TAAAGAAAAT ACCCTGTGGA TGAGATCCCA
    39601 ATTGAAGGCC CCATAGATCA TAATAACTAT TTGTCGCATT AGCTTGGCCG GCAAAGTCTC
    39661 CGAGCATATT GGCTAATTCA AGACCATCAG ATTGACATAT TGCCGTTATA ATATCTCCTG
    39721 TGTCAATTTC AACAATTGAA CCATTAAAGT TGACCGGCAA TAACGATGCG ACCGATCCGT
    39781 AGCCCATTCT TAAATGAATA CGAGTTCCTG GATTAACCCT AAGCATAGCA TATTTAGAAT
    39841 TGCGATCTTT AATTATATCG TCATTGATTG TTGGAAGCAT GCCGAATTTC ATACGTTTAT
    39901 AATCATCAAG CATGTGAGTA TGAAAGATTC CATCAAGACC GTCAGCAATA CTTGTCATAG
    39961 CCTTATCGGC ATAACCTAAG ACACCCGTAA CAGAGACATC AGGAATATTA TAAGTATGCC
    40021 ATGGAGTATA GTTTAAGGCC CCATAGACAT CGCTCATAGT AATGACAGCC GTACCAACAG
    40081 GTTGTGACCT TTCATGTGTT ATTTCAATAG AGGTCAACAT GTGATAAGCA TAATAATTAT
    40141 CCCATAGACG TCTACCGTCA ACCCACATTC CCTCATCAAC CATTAACATT AAAAATGTAG
    40201 GAAAGGCTCG ATTCATAGTG CTTCGTTGAT TATAGAGACG CATATCAAGT CCCATCTCTT
    40261 CGATTAGTTC ACCTAGGTCT GATTCATCAC TAGGATTTCT ACAATCTATT ACTGGATCAT
    40321 GGTCACCCTT TAGCCATTCA TCTTGACCGG CCTTATCTTT TGGAAGAACA ACTTTAGTGA
    40381 TCGCGGATTT CATAGGTAAT TTGTTACCCT CTAATAAGCG TTTAGCTAGA ACTTCGTCGG
    40441 CAGCCTTTGT TGCAGAAGCC ATCGTTGCTC CAACGCTATG TTCTTGTCCA GTAGTTGGTA
    40501 CTGAACCATT AGCGTATTTA GCATAAATAG AATTGGCAAA TTCTGTACGT TTTTCGATAA
    40561 CCTTTTCTGC CGGTGATCCA CGTTCGAATC CATTTTCAAA TATTATAACG GCATCTCTAA
    40621 TACTTGTTGC GCTGTTAATT TTTGATAAGG TTGCAGATTC ACTTCCAGTT AACTCTTTCC
    40681 ATAGATAACT TAATTGTGCT TCTAACGAAG AGATTGGTAA GCCTAAACTC GATGCATGAA
    40741 TTTGGAGCGC TGTTTTGCGA GATCCTAGCC ACTGGGCTAT TCCATAAGCA TGACTTGATG
    40801 GATTTTCTGC CGTCGGACTA AGCTGTGATT CTTGTTGGAA GTTACCCATC ATACCAGCAA
    40861 CGGCACGAGG ACCGACTCCT TTATCAATAA GAAAATTCCA GATCTTAGAC CCATTATCGT
    40921 TACCGGTTAC TGTCATCGCC TTAGGGATAG CTGATGGTTT TGGTTGAGTA CCCGTCGAAA
    40981 CGGCGGCTGC TGCATTGGCT GCGCTTTGCG TTGTTGTTCC TTGTTTATGC TGAACGGCTT
    41041 TAGATGCATT GATAACAGCA TCAAGATCTG ATGCGTTTGC TGGTAAGCTC GTAATCGGAG
    41101 GATAGCTTAT ATAGAAATCC GGATTAGCAT AAACCGACAT CTCAAAGCCT TTAAAATTAG
    41161 CACTTGTTAC AGGAAGAACT TCTTGACCCT TACTTTGACG ATAGGTATTA ATCTGATCAA
    41221 CAGCCTTAGC AAGTTCCTCT AGAGGTGGTA ACTCTAGATC GGGATAAAGT TCAATCTGAT
    41281 TAATAAACTT CTTTAGTTTA ATATCGTTAA TGGCATTCAT CTTTGCGTTA CTTTCCTTGG
    41341 TAATTAAATC CTCGTATGTA CCGCCTTTAT TATCTTTGCC TTCTAAGTAA GGAATCTTCA
    41401 TGAGTTTAGC GCCACTTGCT TGAGGATCAA TAACATCACT TGCTCTACGA GTCTTATCAT
    41461 AACTAATGAG ATCAAGGACA ATCTCGAACG TACCGGGATA TCCTTCGACT GTATTAACGG
    41521 CCATGTTCTC AATCATCGCG TAAGTTATTC CGAAGAGCGA TAGGATTTCA TTATAGACCA
    41581 TGGCATAACC GGTCACGATT CGATTTCGGT ACTCTCTAGA ATATCGTTCT AAGGTTGCGC
    41641 GTAATTCATC TAAGGCGATA ATAGCACCCT TATTTTGTGT ATGCATCGTT AAACTAACTC
    41701 GGGTATCTAG GGATCCAAAG TATTGATACG TCGGATCCCC CGAGAAGCTA AGCTGCATAG
    41761 GTGTTAAAAC ATTTCCCATA GAGACTGTGA AGTTTGTAAT AATCAAGTCT TCAGGGATTG
    41821 GCATCTCTTG CCATGTGACG GGCGTCTCTG TTCCACTAGT CTTATTGTTA GCATCCCTTA
    41881 GTAGATCTTC CTTCAAGACA TAGGCATGAA GTCCCATATC AAAGTTCATA ACTGGAGCTA
    41941 GAGTCATTTT ACTTAAAGAA CTCGCTGGCT TAAGCATCTG CTGATAATAC CAGCGAAAGA
    42001 GTGGATACAT GATAATTTCA TCATAAGACC AATCCGGCAG ATTGATATAC GGTGTCACGG
    42061 TCATCTTATA AAGAGTTAGA CCGACTTTAA AGACATACGG AAATCCCGGA ACGTTCTGTG
    42121 TAACCATACT AGCTAAGGCT ACGTTATGAA TATCATGAAT GTTATTTAAG TGTTCATTAA
    42181 TAATAGGTAA GAATGGAAGC CGTCTGAACT GTGCGACTAA GGATCTCAAA CCATCCATAT
    42241 AATATTTACC GCCGTCAGGT GCCGTCATCT CAAATCCGTT AATTTGTTCT CTACCGTTAA
    42301 AGAAGAGCTC AATATTAATT TGAGTTGTTG TGTATCCGTC CTTAGTTTTA ATCGGTTCCA
    42361 TTTGTCTAAG TCCTGGAGTC GTATTAATAG AGCTCGATTT AATGACTCGA ATATTCGTCG
    42421 GAGGAATGAC AAATTGACAA TCACCAATTC TAAGGAAATA TTCATCGGCC GTTACTCGAT
    42481 GTGCCGGTAT ATCATCATCT TTAGGTACCG CTCCAGTTGG AGTCATAATT TCAACACTCC
    42541 CTAGATTAGA TTAGTAAACA TGTTACGTAC AAAGTCCATT GAGAAAGCCT GATGATCGTC
    42601 TTTGGAATTT ATATTGACCT GAGCAACGCC AGTGCTCTCT TGCATTCCAC GAGAAATGGT
    42661 ATTGCCAATA TGGTCATTCG AAACGCCTAC GCTATTCTTG GCGCTAACTT TAATATGATA
    42721 ACCGTCAAGA CCTTCTCCTT TTGTTTCGAC ATGAGCTACC GGTTGTTGAG GAGGCGACGG
    42781 TGGCGGAGGA ATATAGTTAC TATCACCAGT AGGGACTTCT CCATTCGGTC GTGATCCTGG
    42841 AGTATTCTTA TCTTGTCGAA TACTATTTTT TAAGACTAAG CCCGCCAGGG CGACCGCTCC
    42901 AATTCCAAGA CCTATAATAC CTGTCCTTTC TGGCATATGA AATTCGGGCA TACGGAATGA
    42961 TCCACGAGTT AAATCACTAA TCGTATTAGA TATCAAACCC TTGGGATGAT TTAACCCATC
    43021 CTTCATGGTC TCAACAAGAG GTCTATTGAC TTTAGCGATA GCCTCGGCAA CAATTTGTCT
    43081 ATCTCGTTTA TTGCCATTTC TAAAGCCCGC CTCAAGTTCT TCTTGACTTA TACCTATTTC
    43141 TTCACGTAAA CGTCGGGTAA TAGGCTCTGG TACATACCGG CGTTGAACCG CACCTTTGTT
    43201 ATCCGGACCA TCCGGCGTAA GATTCACATA TCGTTGAATG GCATTTTTGA TACTACTATA
    43261 TTTATACGTA GGATCCTCAA TAACCTTTTG CATGTAGGTT CTAGGTAGTT CAGACAACTT
    43321 AGAGCCTGAG TATTCTCCCT GGCCTAAATA TGTCATGTCC CCATAGAGTT GTCTTTGCAT
    43381 CTCGGTACTT GCCTTATCAA AGTTTCCAAC TTCCGTAGAA AATTCAGGAC TATAATGACC
    43441 ACTCTTAACT GCAGCATCTA TCCGGAGAGA TTCAGCGTGA GCATCCGCTA TAGGTGCTCC
    43501 GTTGTAAATC GTAGACCTTA AATTATAAGC AGCGTCCCTT GCTTTTTCCC AGTTTCTAGT
    43561 ATGTAGATCT TTATCTAAAA CGGTTGATAA AGTATCGTCT AAGTCCTTAA GATATTTACT
    43621 TGCAGTACCA TCGCCTTGCA TAGGTAAGTG ACTGTCAATA TCACCATAGT CTGTTACGGA
    43681 ACGTGTATAA AGCGGTAGGT TACTATCTAA GATACTCATA GATTGCTCAA CACGGGTCTT
    43741 CTGTAAATCT GTGATGTTAG CATTAATATC CTTAAAGAGT CGCTCATTAA TTTGATCCCA
    43801 TGTGGTGTCT TTGTTTAAAG TCACTGGTTT TGTTAAATCG TCCGCCATAA CAAAAGGATC
    43861 TACAGTCTCA CCAGTTTTAA GGTTCTTTAC TTCGCCATTC ATAACCATCT GTGAGATTTG
    43921 CTTAGCCAAT GTATCAACCT TATTAGACTT AAGATCAAAC CGTTTACGAA GGGCAGGCAT
    43981 AACTTGCCGC CTTAGGGCAT AACGTAAAGC TGTTCCTTCG TCAATTCCTC GATCAATATA
    44041 CTGCTTAGAA AGATCACCCG CTATAGACCA GATCCCTTGA GAGGCCTGTT TAGGGGTTGC
    44101 CGCGGCCATA GAGAATTCTT CACCTTGGAT ATCGAGTAAA GAACCCATCA TAGTTTTACT
    44161 TGATTCTGTT CTTCCAATTT GACCAAGATC AACAACACCA TGAACTTTTG TCTTAGGTCG
    44221 TGACCCGATT CATATTGGCA ATGATCTCAG CAGCCTCATC CCTGTTGATG ACCCTAGATT
    44281 CTTCTAGGGC TCTAACTTTA CGATGCGTCG TTTCGCGAAA CGTCATCTCA TCGGAATTCA
    44341 TTAACTCTTC CATATTAGAT AAGTTCTGCA GTTGATTGTG AGATAGATGA GTCTGAGACT
    44401 GATAGATTCC ATACTCTGGA TCAAAGCGGT GAGCATTAAC GGCTAAGGCC TTATCTTGAA
    44461 GAGTCACAGG TTTACCATTC CTAAAATCCT GTTCAACCTG ATCGACAAGA CCGAGATTCG
    44521 TTAAATCACC CGTCTTTATA TCATACTTAG ATTGAAAGCG CTCCTGGGCT GCTTTAACTT
    44581 CAAGGTCCTC GTAGATACCG CCGAACTCAG TTGAATCAAT AGGACTCTTT TTAGCCATAG
    44641 CTATATGGCG TTTCGTACGC ATGATTTCAT CATAATTGTT AAGCTTCTCG GATTGACGTC
    44701 TAGCATGATC CCACGTTAAG TAATCAGCAA ATTGTTCGGC TTCTTCTTTA GAACCATAGA
    44761 GATAGTTCTT ATTAAGCTTT GCTTGAATCT CTGATTTACT CTTACCCTGA ATCGTATACT
    44821 TGCGACGTTT AGCCTCCTTA TTTAAAGGAT CTTCAGGAGC TAAGAGATCC ATAGCGTACG
    44881 TACTCTTATG GCCTTTGATC TTGGGTTTAA CTTCGTAAAC GCCATCGTCA CCCACTTGAT
    44941 ACGTACCTAA TGGGACATTA TCATATTGAA CCGAGAGTTT AGCAAACCAA TCACCCGGCT
    45001 GAACTTTTTC ATGCTTAAAT TTGGCCATGA ATTTATTGAC TAGAGAATCC GTAGCATCCA
    45061 TCATACCTTG AACATCGTTC ATGGCCTCAT GAGCTCCAGT TAGTACACTG CCGGTTTCGC
    45121 GTTTTATAAC ACTTGCTAGA TCATGATGTC TCTCGTCTTG ATTGAGCCAG CGAGACATAA
    45181 TCTGAGTATC CAAGTATCCG GCCGTCTTGG TAAGTCCTGT TCGTTCATTA ATCGCATCGA
    45241 CGATTTCCTT TTTGATAGGG CCCGCTCGAT TAGGTCCCTT TAATGCTTTA GCTTTTTCAA
    45301 CATTACCTTG GGCCAGTTGA TTAACTACCT GGGACAAGTA ATTATTTCTG CGTCCCATAG
    45361 TACTAATTTC AGTCAGAGAT TTACGTAGAT CATCACTTAA TAGCTTCGTG TTCTTATTCG
    45421 TAAAGACCTT ACCTCTGGCA AAGACCTTTT CAGCAATAAA GCGAGCTTCT GCCTCAGGTA
    45481 TGTCTACGGA AGCACTAGTG ACAAAGGCAT CCATTGCTTG ATTAGATTGT TGTCGGCGTG
    45541 TATTGACTAA GTCATCAATA TCAATAATAG CCTTGCCTTC GGTATTAACT CTATGCTTAA
    45601 AAAGTTCATA CCAAGGCCAG TCGGCTTTAG CAAAGTTAGC ACCAACTAAA ACGTTGTCTT
    45661 TTAATGCCGT GTCCAACTCA TACATCGCTT CGGGTAACGT ATATTTAGCA TTTTCAGTTA
    45721 AGTGACTTAT TCCGGCCTTA GCGTCGGTCT TTAACTGATC CAACAAATCC TTATTAAGCT
    45781 TAAGATCTTT ATTGGCCCAA TCGGCCTTTT TGTCCGGAGC ATACTTGGCA ATGTTGCGCA
    45841 TAAACCATTG ATCTTCATCC TTAGCAAGAT CCAATTTATC GAGATCATTT AAGTGTGATT
    45901 GCATCGCATC ACTAGGTTTA ATCATCATAC TCAACTGACC ATCATTTTGC AGGACGCCAT
    45961 TTTCTAAGTG TCGATACTGT AAGGCAATCT CCGTTGGATG AATCCAGGCA TCTTGATTTG
    46021 CCATGGCAAC TTTAGGCTTG ACAAATCCAG TTGTCTCAAA ATCGACACCG ACCATTTGAT
    46081 GACCTTGATT GACTAAATCC ATACTGCCAA TGATCGTACT TGGGTTTACT TTCATCCGTT
    46141 CAATGGGTGT CATCTTAGTT AAGTCGTCAA ATCCAGCACC TAAGTCACGA TAGACTTCAT
    46201 CTTGTATAAA GGTATTAACC GACTCTTCAA TTGGAGCATT GTTAATTTGT CTTGGCATAT
    46261 CTAAGACCTG AGTCTTTCCT GGAGTATAAA CCTCTTTAGT CGTTGATGTA TCATAATACG
    46321 ATTGCCACTG TCCATTTGAG TTAGCAAAGT GAAGTTGATT GTCGCGAACT TTAAAGGTGT
    46381 CTGTTGTGTA TACGTTATCC TTACCAATTA GTTTCATCTG TGCTCTAAAC CCAGGCGCTG
    46441 AAATAATTTT AGCAAGCTCT ACGGCTTCGC GAGCATCAGC AGGTTTTAAC GTTAACTTAC
    46501 CGTCCTTTGC AAAGAGAGTA AATAGATCCT CATCCGTTTT AGAGTCTAAA AGACTGTTAA
    46561 TGATATTGTC TGATTCATTA ACGCGGTCGT AACCTGATTC ATAATGAGTA TCTTTAGGTG
    46621 TCCCTTTCTC TAAGAATTCA TCATCTCCAA AATAATCCTC AGTATCGATA TCAACTTCAG
    46681 ACATATCAAA CTTCTCATTA TCATGCTTTA GAAGATGATG ATAGCGATTG GCTGTCATGT
    46741 TAAACGAATA TCCTTTGGAT TTAACACCCT CAGTAATCTT GTTAAAGATG TACTTAATCG
    46801 TCGCATCATT TTCGAGCACA GGCGTGCCAT GGCTTTGTAT CGTTTCATGA ATCATACGTG
    46861 CCATTGATAA TTCAGCAGCG TCTCGTACAT TGCCAGTGTT GTGAAAAATC TCTTTATATA
    46921 GATTACTTAC GAAGTCATCT TCAAGGCCTT TTTCAAAGAT GCTATCTGTC AGCTTACCTA
    46981 GCTGATTTAT ATCCTTTAAG TTTTTAGTAC CAACGGTTAA GTTAAGATCC GGCTTATTAC
    47041 GAATCGTAGT TATCATAGTA AGGTATGCCG TTTGCAACGT ATCTTCGACT TCATGATTAA
    47101 GAGCCCACGG TGCCTTAAGA TGAAGAAGAT CAAGAAGCTT CGTCGGTGCC TTGGACCTAG
    47161 ACCCTGATAC TTTACTAAAA CCTTTCATGA AGCTTTCTTC GACGGTTGCC ATGTTTATAT
    47221 TGTTAAGCTC TAGGCTTTTC TTGTATTCAC TTAGGTTTCG GTCACGAAGA CGTTTAATCG
    47281 TATCATCAAA ACCGTCTCTT AATGATTTCT CTAATTCTTC ATCAGCAATA AGATTTAGCT
    47341 GAACAAGTTT ACTACCTTTA GATTTATCGA GAGCCAAAGC ATTAGGAGAG ATATCTTTAA
    47401 AAGCATCCAG TGTCCTTAAT TGATTTGTTT CGTTAAGACT CTTTAATAGC TTTTTCAGGT
    47461 TCTTGGGTTT TTCAATAATG AATTCGAGGT TATCTCCTGT TGCTTGAATC CCTTGTTCCG
    47521 TAGCAATAAT TCTACCATCT TTTTCAACGA TATCCCATGG CAGGATATTG CCTTCGAAAT
    47581 AGACACCTAC TTTGTCTTTA GCAACTTGTT GCCATTTACT TAAGACTTGC GCTTGCCCCT
    47641 TGGCGGACTG TAATTCCGCA GGCTCTAAAT AACTAACTCC ATCTATAATG GTTTTCTTAG
    47701 TTAAAGCGTC ACCAATATGC TGCCTATAAG CATTATATGG AGAGGCATCT CGTAATTCTC
    47761 CGCGCTCCTT AGAGGCTTTA AGTAATGTCG ATTCCCAGTC AGCAATCGTT TGTTCATGAT
    47821 ACTCTTGAAG TCGATTTAAT TTATCATCAA CACCAAGACT TGACTCGCCA AGTAATTGCT
    47881 CTTGAGCTTT CATAAATTGT TCCTTAGTAA TTAAAGAAAC ATCACCCGTT TCAGCCATAC
    47941 GATCAATATT GGCATTAAGA TTTCTTAAGT GATCAAATTG ATCATTCGAA AGTTCAATCA
    48001 TTTGTTCAAA GAAAGTTGAT CGAGTCTGCT TTACTTTAGA CTGAGTTGTC CAGAAGGTCT
    48061 TGAAAGCCTT TTGAATATCA AAGTAGACAT TTGCTTCTTT AGCTTCTTTA GCATATAAGG
    48121 ACCCCTCTAA GTTGAATCTA TAATGTCGAT ATTTGAGTCC ATTCTCAAGT ACGCCAGCTA
    48181 TACGTTGTAA AATCTCAAGT TGTGTCGGTT TTTCCGTCTC AGCAAACTTA AGAAGATCCT
    48241 TAACTCCAGA AATCTTATAG ATTTCTTCTA AGTCAATATT ATTGAGTTTG CCATTCTTAG
    48301 AGCTAAGATT AATAGCCTTT TGTAATGCAT CGATCTTAGG ACGATCAGCT ATTTGAGTTT
    48361 GAGCATAATA CTTATTAATT CGATCAAATT CAAGACTTGA TTTATTGGTT AAGACATTAA
    48421 CTTTACCATC AATAAGATCC GGTTCAATTT CACTATAAGA TAACTTTAGA TCTTTATCTA
    48481 ACAAGTGATA ACGTCTATCG CCGTTAGTCC CAATCTCAAG ACCAAAGTTC TTAGCATCTG
    48541 CATTCTTACT AAGTGCCAAT CTATATTCTG CTTCTGAGAT TGACTCCCCT CGATCAATTT
    48601 GCGTCCATGA TTCAAGTCCT TGATAATCCT CTAAAATAGC TTTAGTTTGA TAGAGTCTAT
    48661 TATACGACTC TAATTCGTCA ACATAACTTA TACTAGAACC TGGCTTAAAT CCCTCTATAG
    48721 AGGGTCTATG ATCTGGGCCA ATAGCTATAT TAAATGTTTT AGGTGGTAGA TGTGGCCCTT
    48781 GCATTGCTCT CTTAGGAAAA AACTCATCTG CTGAACTTGA GTACGTCATG TACCGAGCAA
    48841 ATCTCTTATT ACGTCGTGCC CAGTATTTAA AATCATGATT ATCATAACTC ATATAATTAG
    48901 GTTTATTATC GATTAAGCTA TTGCCCTTTA GATTAAAGTA ACGAGTCGCT GTTCTCTCAT
    48961 AATTATAATT AGGTAGTCCT ATCACTGGTT CATTACTCGG AATTTGCGTA GGAATATCCC
    49021 AAAGCTCAGG ATGATTAACT CTTGTTTTCC TAGGTAATTT ATAATTAAAA ATACTACTTT
    49081 GCGGAAGCCT AGTTTCTCTT ATTGGCGTAT ATGTAAACCG CTTAGGTGTG CTTAATTCAG
    49141 GTTCGTCAGG ATATGTCGGT ATATAATTCT TAAACCAATC ATTGTCGTTC ATCTAATAGA
    49201 TCCTCCCACT TAAGGGAAGT CTATTAGACT TCCCTACATA ATAAGTGATG CATTCTGATT
    49261 AACATACTCT TCAAGCTCTT GACGACGATC GCGAGCAATG TCGACATCGA CCTTATATCC
    49321 ACTGGCAGGA TCTACTTGAA CCTGTATATC ATGAAGTCCC GTAGTTCCTA GGAGTTCTTC
    49381 TAAGACGCGC TTAATCTTAC CAGGCGTTGT ATGTTTATTA GGACTCGGTG TTGAGATCTT
    49441 AGGGTTAAGT AAAGCCGCCC GGTGTTTATC GTCCGCCCAG ATATTAAATT CGGATTCATC
    49501 CATGCCTTCG TGTTTGACAA TCTTTACTTT AACGTCATCT AAATTAACAT CTGGCCGCCA
    49561 CCCGCCCCAC TCGCTCCCCG GAAGTTCATG AGTCTTAAAG TATTCTTCGA GTTGGGGCTT
    49621 TTCCTCAACG GTCTTTTCGC CCCACATCGA TTCAAGAACG CGCCTGAGAT AAAGTGGTGT
    49681 TTCTCTTAAG AGTTCTTTAC GATCGGACTC AGGTGCCGTT ACAAACGGCA TTAAATAATC
    49741 TCGATCCTTT TTTGGAAGAC CAGCAAGTAA ATTCGTTAAA GGGTCGCCCG ATTCATAGCC
    49801 ATACATCGTT TGTTTAGACA ACTGATGATA TTTAAGCGCC TCACGAGCAA TAGGTGTTGT
    49861 TGGTGGAGTC TTAATATACT TGCGTTTCTC TTGTACATCA GCCATAACCT TATTGACGGA
    49921 ACTCATAATC TCAGCTTTGT TATTGCCAGA AATGACAACA TCATTGCCTT GTCTCTTTAT
    49981 CTCAGCATTC ATGGCCCGCA GAATCTCTTT TGCTTCAGAC TCGTTTGCCT TATAAAGCTT
    50041 ACGTTTCTCT TGAAGCAGAT ACCGCTGGAG TTTCTTGTTA AAATCAAGTC GTGTGTTCTG
    50101 TTTACTTAAA TACTCATCAA CATTAAATCC CTCTTTAGAC AAAGCCGTAT CGGCCGCTTG
    50161 TCGATATAAG GATTCATATT TAACATACTT TAATGTATCT AAGTATTCGT TGAAGTTCCA
    50221 TTCTTTGTGT CGGCGTTCTG GAATCCACTT CTCTCCAGTA ATAGCATCAT GGGCTGATCG
    50281 ATAAAGCGCA CCGCCTCCTA CCGTAGCAGC TCCAAACATA GCTCCAACCA ATTTACCAAA
    50341 CGGAGCCTTA CCCCTAGATA CGCTTGCTCC AAAGAGAGAA CCGATTAGGG CACCAGAAAC
    50401 GGTAGCTACA ATCGGATTAC GACGAATTAG ATTATCATAC CAAGGAACTA AGTAGTCGTC
    50461 TACAGGATGT TGCCATGTTT GCCAGTCCTT ACCATAAAGA TCGCGTCGTT CATACGACTC
    50521 ACGAGCGGAA CGAACTTGTA AGAACTTTGT ATTTGCCGGA CTATCTAGAT GGGCAAGAAA
    50581 CTCCCATGCC TTACCGACAC TAATCTCATC GGATCTAAAA CGAGCATGTA CTGCTGCCGG
    50641 AGAGAAGTCC TCGACTTTCT CTTTGCCAAG GCCCTGATTA ATAAGTGTCT TATTAACATT
    50701 TGTCATACCT TTATAAACGA CAGATTGAAT TGTCTGATAC GTATTGTCTT TGATCTTATT
    50761 CATTAGATCC GCGTTATAGC CAATTTGAAC CTTAGCGCCC GAATAAATAA TCTTCGATAA
    50821 ATAGTCTCGC GCAGCGTCTG CTACTTTATT ATCTTTTGCA TTAGAGACAG AGACCCCTGC
    50881 AAGTCGTATT GGATTATCTG GATACTCTTT CGTGAAGAAG GTATTATTAT CAATGACTCT
    50941 ATCAACTGTA ACGGTCTCTT TCTCGATCTT AGAATTCGAG AACCGATACG GATAAAGTCG
    51001 CTTAGGCTTT TTCTTGGCCG TTGTTTGTTG ATTGATCTCT TTAATCTGTT CGACTTGATC
    51061 AGGCTTTAGA TCTGTCATTC GTGTGAGTTT CTTAATTGTC TTGAGTTCAT CCGAATAAGG
    51121 AGCGACATCT GATAAGATTC TATAACGGTC AACCCAGTCA TACATATCGG CTGGGCCTAC
    51181 GATACCTTTA TCAATCATAC CTTTGACATA GTCGCGGGCG TCATTAACTT TAGCGATTGT
    51241 CTGATCCAGC ATCGTTTGAT CGAAATCAAA TCCATAAACC TTCGGAGGAA GTTCCGGTTT
    51301 ATCTCTATTT AAGTGAACTA GATAAGCCCT ATGAATACCG GAAGCATGCA TGTAGAAATT
    51361 GATCTGCTCT TGGTTCTTTT CAAACATCTG ATTTTGATTA TATTTCTTAT CAGACATCGT
    51421 TTTAAAGTCC ATAACGGCTC GTCCATCTGC TACATTTTGA GCAAGATTTC CCAAGTTAAG
    51481 TATACCATGC TGACTATAAT ATTCCAAGAA CTTTTGATTA TCGACAATAG CATCATAGAT
    51541 ACCACTAATG CGCATTTCCT TATCTTCCAA GTGTTCTTCT GTCGCAAGGG CAACACCGGA
    51601 ATTAATAAGT TCTCGCTCGG CTTGTGCGTG GATTTTAGTC CCGTAGTTTA AGATCTCTTC
    51661 CATGTCATCG TTATTAAAGT CATCCATATG GAGTAGATGA TTGACAATTT CTTCTTTCGT
    51721 TCCACCGATC GAACTGGCGC CAATCTTCAT ATCCATCGGA TTACCAAGAC CCCATAGAGC
    51781 TTCGTATCCT GAGCCTGGCA GCCGTGTTTC ACCGTTAGGT ATCTTTACAT AAGGATCGCC
    51841 ATGTTTAAAG TCCGTAAAAT AAGAACTCCC CGGCATCCAG CTCGGCATCT GGTTACGTAC
    51901 GGGATTAAAA GCGTCTTCCC ATTTCTCACG ATTACCAGTG AAACGTCGTC CAATTTCATT
    51961 GACGTCATCT CCAAAACCAC CGATCTGTAG ATCCCAGAAT TGTCTTCGCA TACTTGTAAT
    52021 GGCCCTTGTA TCTGCAATTA CAGGATTAGG TGTTATTTCT CCGGATGCCG TATTTGCCGC
    52081 GAAACCATAC ATACCACCCA TTTCTTTAAC ACCAAGCCAA GCCCTAGCAC CAACTTGAGA
    52141 CCCCTGTTGA GAAACCTCTA TACTCTCACC ATACGTTGAA TTCAAGTCTT GATCGTCATC
    52201 AATCGTAATC TCACCGAACG AATCTCTATT GGGACCTACG TTATCTCGTA CAGTCCTTGG
    52261 AGCGGTCGCT GTGATACCCT TGAAGGTTCC ACGATAAGGT TGCTTTCCAC TTTGTCCACT
    52321 AAAGCTACTA CCACTGCCAG TAACCCCTCC AGGGCCCTGT GGTATCATAT CAACCATCTT
    52381 ACGTTGATAG ATTATGTCAG ACGGCGTAGG GCTTATTTTG CTATCACTAT AAGTACCCTT
    52441 ATGAAGCTTA TCCCAAACTT CTAAATGCAT CTTGTGTTGA GGTTTTAAGA TCTGACCAAT
    52501 TGTTGCTCCA GCTAATGGGC CTACGATTGG TATCTCGTCA ATCTCCGGGA TACCGCCGGT
    52561 CATTAAATAA GGTCTATCTA GTTTATGTTT TTCTTCGTAA TGATAAGGAT CTGTTATTAG
    52621 GTGTTCAATA GGTGCTAATG GATGACGAGG CGTTGGGAAG ATTGAGTTCT CCCAGTATTC
    52681 GTCCTTAGAA CCCCATAAGA CATCTGTGTA CTTATAATCT GACTCTATCT TTCTAACCCA
    52741 GTTAGGCTCC CAGTGATCAA TCTTAGCTCC CGTATACGGA GTGTTTCCCA TAGGCCACCA
    52801 GCGACCTTTA CGAATTGGAA CCATACCGGT ATCCCAAAAC GTCTGAGTTT CCTCTTGTGA
    52861 GTCATTAAGA TCAAATAGTC GACCTACAAT AGGAAGTTCA GCGATCTGTT CTCCACCCTG
    52921 GAAGAGATCA GTTTTATGTT TCGCCCACTT GGTAACCCCT AATTTATCAC GAACTCCTGC
    52981 AAGTCCTATA GAAGCATTCT TATAAGTCTG AGCAATACCT TTTTCAAAGT TAACTCCTAG
    53041 ATTATCTTCA GATTCAAAGT TTAGATAATT CCAAGCGGCG ATACCGGCAA CGATTGGAAG
    53101 ACCACGACGT ACCAGTAAAT TGGCAAAGAT GTCAGCCGCA GACCCTTGAT TATAGATAGG
    53161 TAATCCTAAC TTAACTTGAC TGAGTGATGC ATCGATCCGT TGAAAGAATG TATACGGTAG
    53221 AAGCGTTGCC GTTGTTATAT TATTAGGATC GTTACGTCCG GCGAACCACT GTTTAAAAAC
    53281 AACACCTGGA TCGTCTTTAC CCAGGTGCTT CATCTTGTTC ATGACAATAT AATCAGGTTT
    53341 TTCGCTAAAG GCGTATTTTA AATCACGTTC AGCAATCTTG TCCCATGGCT TAAATCGATC
    53401 CACGTAATTC GCAAAACCAG GAATATAAGA CATAGGATCA AATGCACTAA ACTTCGTATT
    53461 CGGGCCATCT GAAAATCCGA TGCCTAACGT GTCTGAGAAA GCGTAAGCCA TCTTACCTAA
    53521 TGAGCCATAC TTCTTTGGAC CGGTATAATT CGATGTCGTA ATATTAGACA TGATCCTCAT
    53581 ATTACGAGCA ACGGGCCCCT CTTGACTCGC CGATAAATAG GTGTTCTTCA TGATGGTCTC
    53641 AAGTTGACCA TCGTTAAGTT TCGCCTTATA GACATTTCCA TTGATAAAGA CAAAGTCTTC
    53701 TCCGACTTTG CGATCCATGG CTTTGCCTAT AGAGTTAGAT AATAAGGGAT TGTAATTATC
    53761 TCCAGATAAG AAATGAGCAA AAGGAACCTT GTCGATATTA AAGATATTGT CAACATAAGC
    53821 CATTCTTAAG GGATTGATAT TAACAAACGG GAATCCAAAA TCCGTAGCAG CACTATGAAT
    53881 GAACCGGTTC ATGATATTAT GAGCATTACG CATGTCAGAA ACATTATGAG CCGCACCTTT
    53941 GGCCTTGCCA ATTTCAGCGT TCGTCATAAT GTCTTTGTCA ATCATAATAT CATAGTCTAA
    54001 ATTAATACCC TTTTTAGCCA TAGATTCCTT ATAGGTATCA AAGCTTTGCA CGAAGCTTTC
    54061 AACGGCTTTA GGATTTTTAA AGAGATCATG TCGCCCTGTT TCTAAAACTT CCCGTGCAGT
    54121 TATTTGACGA TATCCCATGG TTTTAAGACG CTCTGCCTGC TCTTTATAAG TTACGCCATG
    54181 ATCACGAAAC AAAGCTTCCC TGGCTTCGCT CATTATGCCG TGAATATCAT CTGCTGTATG
    54241 ATTCTTATCA GTTAGAGAGT TCTTAAGTCG ACTAATCTCA TCCATACTTT TCTCTAATGA
    54301 AGAGAAAATG AAGTCGGCTT CTTTAGCTTG GGCTTCTCCA ATATATTTGG GTAGCTTAGA
    54361 CATACCTGTA AAGACCATGC TTAAGGAATT TTCAAGCCCA TATTTCTTGA AGTTTTCGCT
    54421 AAACTTGAAT CGATCTTGTC CTGCCCATTC TTCGATGCCT TTCATAGACT TTGGCAAATA
    54481 ACCCTCTTTG TATTTACCAA GTTGTTCAAT CAAAGAAGAA ATTGGCTTTC GAAGGGCTCC
    54541 ACTCTTTAAA GCCAAAAGGC CGCCAACGGC TAAACCCGTG GCGGCTGCTC CATACCCTAT
    54601 CGCCTTATCT AAGAATGAGG AGGACTCTTG AGGTTTATCC AGATATGCTT GATAAGGTCG
    54661 TTTACCTTCT AGATAATCTC TATATTTATT TTGATAAGCC ATCAAGGATC ACCTCATTCT
    54721 TCCAAGCATT CGTTCCGGCA ATAAAGGGTA ATTCCATATA AGGATTTTTC ACCTTAACTA
    54781 GACCTTGTAA TTCAATCATC GGATCAATGC CAACTTGATG CATCTCTATG CAAATCTCTT
    54841 TACGAGATTT CATAGGTATT TCCTCTTTAT CTTCATCATC GTCCTTGTCA TCATATTCTT
    54901 CAAGATCGAA TCCTAAATCC TTATCGTAGA CGGTTTTTAG AACCCACTCA GCTTTAGCTA
    54961 AGTAACGCAT GAGTTTGTCT GGCGTCCAGT GAATCATCTC CTCAAAGCTT TGATCAGGAA
    55021 ACGCTGCTTT AATGATCGCT TCCGCTTGAG CTTCGAACGT AGTCATCTCT AAACGATATT
    55081 GAATAAGCAT ATTACGATTT AATTTATTAG GACCGTAACC ACTCTCTTCA ACAATTGACA
    55141 TTGCTAGATT TGGAATTATT CCAGCATCGA TTTCATCCCA ATTATTAATC GAAGGCCAAA
    55201 CAACCGTCAT CTTACAGATT TCTTCTTCGA ATCGAAAACG ATCATTCTTA TAATAAAGAT
    55261 TGATCTCACG CCATTCATGC CTTGTTAAAA AGCGAAAGAT AAAGGTTTGA CCATTGATCG
    55321 TTACAATAAA GATATCTGGA TACGTCTGTT TTAGCTCCTT GACTAGTTGA TCCAACTCCA
    55381 TAGATCACAC CGCCTTAGAG TTTCTGAGGG AGTATCATCC TCGTAAAACC ACTCTTCTCC
    55441 ATGATTTGCT CCGATAGCAT CGAAGGAATA CCCGCCTTAT CGCCGCCCAT ATCAATAACG
    55501 TCATACTCAA AAGGGAATAA GACGCACGTT TCACAGATCA TTTCTTCACG AATTAGCGGA
    55561 TCCGTATTAG GGATAGAGAC GATCTGTTTA TACTCTAAAC GCTTTAAGGT TCTCCAGATA
    55621 AAACCCTGAC CGGTTATCTC TGTTAGATAC ACGTCTTCGA ATTGCTTTTT CCAAGAAGAT
    55681 ACGAGAGACT CATTAGGGCC TCCTGGAAAA ATAGGCCCAT CGTCCTCTTC GAGTAAACGT
    55741 TGGATTTCAT CGTCTGTAAT AGTTGGCTCT TCGGGTCTTA CATCGGATGG ATGAGCGAAT
    55801 CTTCCTCTAA CAATACCTAA TTGACTATCC ATAATTGTTG GATCAACTTG CATGTGTTTA
    55861 TCCTCCCTTA ATCTATATCA CTTGAAATAA AACTGTACGT CTCATAAATG GGGTTTCCAT
    55921 CAGGGTTTAA TTGCTGAGTT ACACCGGTCA ATTGAATACC ACGAATCGCC TTAACGGTCG
    55981 TATTATATTT CACCATGTCC GGATAACCTT TATTGGCATT TTGTAAGATC TTAACGTCTT
    56041 CGTTGATAGG TCCATAAGTA ATATAAATAT CGTAGCCGGT TGCTCTAAGT TTCTTAGTTT
    56101 CACCTTTTTG ATAGAAGTAC GTCCGATTAC GATAATCACT AACTGAAGTA TCTAAGAAGC
    56161 GCCGACCCCA TATCTCGTTT TCTTGTTCTG TATATTTATT CTCAGATAAC TTACTAGGAT
    56221 CCATTGCCGT CGCACCTGGA ACCGTGCGAC TATAGCTATC TACCATTAAG TCCGCCGTAG
    56281 CATCATCCAT AATGCCGTTC GGTGTTAACC CTTTGCTTTT CTGAAAGGCT GCAAGCGCTA
    56341 ACTTTGTTGG GAAGTCAAAG TCACCAGTAA CCCAACTATT ATTAACAACT GCCGTACCCA
    56401 TCTCTAAAAA TCTCTTAGTA TCGGCATTCA TACTCCCGGT CGGCGTTAAG CCAGCAAACG
    56461 CTTGGAACTT CATTAGAGTA GATTTTGTAT AAGTACCAAA TTTACCACGG ACACCCACCG
    56521 CATCCCATCC ATCAACATCG TCATCAACCT GGAAACTCCT CCAGATAGGA GATGCTAGAC
    56581 GCTGTCTCAT CTGAGCAACG GATTCATAAA TATGTTCAAC GCCACCGTAC GGTTGGTTGT
    56641 TATCGTCATA TTTTTGAACC ATCTGCGACA TATCCCAGTT AAATGTCGTA GGCTGAACCA
    56701 CAAGGTTTAG CTTATTGAAT AGATGATCTT GCATCTCACT AATGCAACCT TTACCGGTAG
    56761 CCTTGTAATT ATGCATATCA TAATTAGAAA GACCGACGTC CGCATCTTTC ATTCCCATCT
    56821 TCATAGGAAC CTTCCAGTCA CCCTTATGAC TACGGCTATC TTGTACGGTT GTATCGGGCT
    56881 TGTTCTTGGT CGGATCATTA AATAAGATAT CTAAGGCGTC CTCAATTCTC TCTTTGATCG
    56941 GAGAAGTCCA TGCGGGCATA TTCGCGGTCT CGCCGGTTGC TAAGTAGGCA AGTTCAGGTC
    57001 TTGCGTAATC TCCAACGGAC GCTACGTGAT CAAGGATTGT ATAAAGCCAT CCCACTTCTT
    57061 TAAAGGCTAC AGTGAATTGT CCCGACACTA AACGATTTCC TCTAGCAACC TCATCATACG
    57121 TATAAGAGGC ATAGCCATAG ATTGGCAAGA CTTTTTCCTC TAAAGTAAAT GATAGGCTTA
    57181 CGATATCATC AGCCCATACG TCACCAAAAT AAACTGTAAC ATCAGAACCC GAGAAGTAGT
    57241 CCTCTGGAAA GTATTGATAT TCCGTCTGTT TCCTAGTATT TATAACTCCT GCAGGCGGAG
    57301 AATCTAACGA ATAATCTGTC AACTATTTCA CCACCTATGA TGCATTTACA ACGAAGTGCC
    57361 AAGCTGTTTT AACGGGACCA ATACACGTTA GCGTCGTACT GCTGGGTTGC ATTAATGTAG
    57421 CCCAGACTGT TATTTGCGCC TCGGCGGGTA CGTTATAATC TGAGAATGGA TTAAAGAACT
    57481 TAACCTTCAT CCAATCACGA AGTCCTGCTA TATCAATTGA TCCGGGAATA GAATAAGCCG
    57541 ATCCATCACC GGCGAGTCCA AGCTGTGTAT CTCCCGTACC GATATAAGAG ATATTGTACT
    57601 TAGGAGATCT ACTCTCCCGG ACAACGATAA CGTCCCAATG AATTGAATAA CCAAGTCTGC
    57661 TGATATCTTC AGTAAAGACT CCTTCGGTCA ATTTCATCGT TGCCTCACAT TTACTAAAGA
    57721 CATCTTCTGC AAAGTGCGTA AACGGATCGA TATAATTCGG CTCGGCAAGA TAAGATCCTT
    57781 CAGGGTAGTA TTTATATCGA TTCGGCTTAG TAATTGTAAA GGTCATATCA AAGGTTTCGC
    57841 CACCACTGAC TGTAATAGTT CTCGCTGTTG ATAAATCGCC GGATAAATTG ACTGTCACCG
    57901 TAGTTCCATC TGGTATATGA TTAAACGCTA TTTGTCCTAA GGCATCGCTA TTAGCTGCAG
    57961 TTCTATTTGT TTGGCTGGAG CCAATCATCA TCGTAACGTT AGCATATTGT ACAGGATCGC
    58021 CATCATCATT TCGTATTTGA ACTAATACAG TAGCCTCATT AGCGCCAGGT GTAATGGGCG
    58081 CTATATCCTT CGTTGGATCG TAACTATAAC TTCCACCATC TGCTCCGGTA TATCTTGGAG
    58141 CTGGTGGATA ATTAGTAGTA GCCGTTATTA ATCCAGCTCT AGAAGCTAGT TCTGCTTGTG
    58201 CTTGGATTTG TGCTTCTTGA TAAGCTTTAA TTGCAGCTAA TCGATCCGCT TCATCTACAG
    58261 CGGCCGATAG TGTATTAAAA TTAAAGATAC CAAGTTTCTC TGTAGCGTCC ATGAGTTTAA
    58321 CACTACCTTC GACCTTCATA TCAGAAGTCC ATGGGCCGTC AACTAATTCA ATATCACGAG
    58381 CCCTATATGT AAAGGTGTTT TCAGTGTAGA GGTCTTGACT TGAAAGAATC ATCCCATCAT
    58441 CAATAATATG AACACCATAG ATAACAAGTT TTGCACCCGT TCCATATTCA TTACCAAAAC
    58501 TAATCAAGAT ATCAAAGGGT GGCAATTCAT CGGTCTTAAT AGGCTTGTTA ATATTCTTAA
    58561 TAGCCGGAAC CGAACGTCGT ATATCGTTTG TCATACTACG TTCGATTAAC GTCATAATCA
    58621 TAGATCCTGC AATCGTACGT GGTCCTTTTG ATAGGCCTTT TTCACTAATA CGTCCTAATG
    58681 TTCTAACGGG CGCAACTTCT CTAAAGGTTG AATAAGATAT CGTCGAAGCC TTACCAACGG
    58741 CTATTGGAGC GCTTCCTGGA AATAAGAACT GTACGACCAT ATCAACTCCC GAAAAGGATC
    58801 CATAGTATGG ATTAAGACTT GCCTCACTTA ACATCTTGTC AACTCCCCAA TAGGCCGGTA
    58861 GATATCTACC GGCCTATGAT TTACAAAAGA TTAATAAACT GCTGTGCCGC TTGTAACCCC
    58921 TGTATCAGAA CGAGTGAATA CGCCACTGGT TAAAGGAGAA AGTCTTCGAG CAATAAAGGT
    58981 CATATGACGC TCCATGACAA TACTATCAAC TGACACGCCC GATCCGTCAT TCAAGATATC
    59041 AATATCATAG ATGCGCTGGA AAGCAGCTTG GCCGTATTCA TTGGCGAACG TCATCGTAAT
    59101 ATCAAACGGA GGCAACATAT CAGCATACAA GATATTTCCA CTTTGAATCA ATGCGAATCC
    59161 AGGTGGCACA TTGATATCAA CGCCGGTTCC ATTAATTGCA ATGTTAGTAG TAGGTACCAC
    59221 ATCAGTAGAA CCAGAGGCGG GAGTCGTAGC TAATGTGGAA ACCGTATCGT TCCAGCCGGC
    59281 CATACTGAGA AGATTCGAGA AATCCTCAGA ACCTCGACTT GCAATGTTTC CTGCAGCCGT
    59341 AAACATGGCC GGAGGCGCAA TTGAATTCCA GTTAGCTTCT TTAGTTAACT CGGCAATAAG
    59401 AGCGTCCCGA TCGAACATTG CGAAAGCGAG TTGGCCAGCG ATTCCACGTT TTCCTCTGGA
    59461 AAAACTTCTC GGATCTGGGG ATCCCAGGGT ATAGACAGGA GCCTTCTCAC GTTGAATTCC
    59521 GTAGCTGATT GATTGAAGTT CGCCGATAAC AACGGGGCCA AAATTGACAA TCAGGTCGGC
    59581 ACCACTAAAT GAAGTAATCG TTTTAATAGA AGAACTTGCC ATTATAAAAC CCTCCTTATT
    59641 GGGTTTAGAT TTCTGACAGT GACAAATTTG TCACTGTCAG AATCAAGAAT TAGAGTGACG
    59701 GTTTTAACGA CACTATCGTT GTAATTTTAC GCAGTTCCAT CGGAGGAACA ATAGTTAACT
    59761 CGATCTTCGC CTGGCCCATG AGTTGATCCT GTAACGTAGA GATAATTTGG AACTCAGAAC
    59821 CTTGGATAAC GCCAAGTTCT TTAAGTTTAT CCAGACGTTT ACTAATAGCC GAAGAGAGGG
    59881 CATTTCGTTG CGATACATCG TTCGGTTCTC CAATGAAGGG ATCAGATACC TCACGGATTT
    59941 GATCAACGCA CTCTTTAACG GCACGAACCG TTGAAAGACG AGTATAATCA GATCCTACTT
    60001 GAGCGGCTGT AGGGGCGTCG GTTACAGCGA CATTAGCACC GTTATTCTTA AGCTTAAATG
    60061 TGGTATAACG GGCAGCCGCT AAACGATCAA GTTGTCCATT CGAGAATTCA TAACGAAGTC
    60121 CCTTAGCAGA CGTTACGATC TTGTTCGTTG GAGCACTTTG AGGAGGCAAA GTGGAAACGA
    60181 ATCCACCAAG AACCGGTGCT GAGTTTGTAG CATAGATACC CAAGCGACTA TGTCTTAACA
    60241 CGAGGTCTGG CCCTGCTAAT ACCTCAATAA AGCGACCAAG ATCAATTAAG TTATCGTCTG
    60301 AATCTTTGAG TTGATTACCG GCTCTGTCGA TCATAAAGAA GTTAAGCGGT TTGCCTTCTA
    60361 ACTTTCTAAC ATGCGCTTCA ATTGAAGCCA GAGTTGTATC AACTGGAGAA CTCGTAGCGA
    60421 TAACACCGGT TGTCATGCGA TTGCGATGAC TCATAACAGC ACATGCAAGA GCCAATTGAT
    60481 ATGCGAAGTT GTCGTTTTTA CGGACAAGCG TATCGTCTGC AAAAACACCA ATTGGAATTA
    60541 CGATATCACA GGAATAGTTT TCTAAGAGCT GATAGACACC AATCTCCAAG AGATTACCCT
    60601 GCTCATCTCG TTTACCGCCA AGGCATTCAT ACATCTCTTC TTTACTCAGG TTAAGTCCAT
    60661 CATTTCCATC CGTAAAGTTA AAGATAAGAA CATCCTTTAA CGTTGAAGAT TGTTGTTTCG
    60721 GAAATAGAGT CGATGCCTTA ACAACATTGT TTTTAGAATC GGCATTGATC ACTCGAACCA
    60781 TAATATCGAA CGTAGGATAA TCAAGGCTAC TATAAATCAG AGGAGTCTCA TTAACCTGGA
    60841 ACTTCTTAGA GTTCGGCTTG GTAATGCGTA CTTCCTTGCC GATGACTGAG CCTCCGGCAG
    60901 TGGTGACATT AACAACTTCA ATCTGCAGGT CATTATAGAG TTCTCCGCCA TAGACTGACT
    60961 GGAAGTCAAT CGTAGGATTC GCACTATCGC TTGCATAGTA ATTGTAATTA GCACTAATTA
    61021 GATCAAGGGA TGAGACATTG TCAAGATTGA GAGAAACACT CATGCCGTCA TCAGACAATG
    61081 TGAAATCCTT AGTATCAATG GCGATACTTG AATTCTTGTA AAGCTGAATA GCCTTAGGAT
    61141 CATTTACAGC ATGCTGGAGA GAGAACACTT GAGCAGCGCC AGTCGTCTTA TTGCCATTTT
    61201 CAGTAACGCT GCAAAGTACA TTAGAGGCAT TTGTATAATT GTAAGCCACT CCAATATAAC
    61261 TTCCTACGTT GGCAACATTA GCATGTAAGA CATAAGAGGT TCCGGTCTCC GATAGATGAT
    61321 ACTGTCCACT CTCCGGAATA ATATCAGTAG CAGGAATTGC AGCATAAGCC ATAAAGCTAA
    61381 ATGTGCAAGT CAGCGTAGTT AAGTCGCCGC CGCCAGCTCC AATATTAATG ACCAATCCAT
    61441 CACCTAAGTC AAAGGCTTGC GATCCAGCGC CACCAAGCTC GGTAATGACC GTTCCATCTA
    61501 AGAGAGTTAT CTCAGAAGCT TCAAGAGACT CAGCCACGGC AGTTACCGTG ATAACGTATT
    61561 CTTTGCTATC TGCTCCGGTA AAGTAACCAT CAATAGTAGC AAGAGTACCG GCATCGCTCA
    61621 AGGTTATTTC GCTTAATTCA CTGGCAGTTT CGAGAGTTGC TGGAATCTCT GCTTCTCCGA
    61681 GAATTAATGG AATATTGCTG ATGGTTATCT TCAAGCTATC ATTGTCGAGC TGATTTGCAG
    61741 GATCATTAGA CAAGATCTTT AAGAGATACG TTGCAGCATC GTTGCCGTTA GCAAATCCTA
    61801 ATTGCTCATC CTGAACAGAA GTAAGCACTT GGGATGTAAT GCTATCAGAA TCGATTCCGA
    61861 TGGAAGCCGT TGCTGGCTCA CCTGAGATTC TCATAAGTCG AATGTCTCGA CACCCAATAC
    61921 CATAGGCCTC TTCAAACCCT TGAGTTAGAG TCGCACCATT TGGAATTCCA TTAGAATAAG
    61981 TAGCTTTACC AAAAATAGAT TCAGCAGAAG CTGGATCAAC CGATACAGGT TGAAGTATTG
    62041 GCCCGTCCGT TGCTGTTCCG AGCAATAAGA CGGCCTCAGT ACTAGGCGGA GCTACATCTG
    62101 TTTTAAGTTG TAAACCTCCG TCTTTCAGTT CAACTAAATG ACCAGGAAGA TTAGGATACG
    62161 AGTCTTTAAT TCCTGCCATT TTAATATTCC CCCTTAATAG ATGTTGTTGA GTATAATATC
    62221 CCGTTCTTCA TTTAAAGAAG GGGGATAAGC AATTGTTGAT TCACCGGTAC TAGGATTTAG
    62281 AACTTCGATC TGCTGCTCGA GAATTCTAAT AGCATAAGAA CGTCTCTCAT GAATGCGTTC
    62341 TAATTGAATG CCATAACGAA TTGCAACATA CGGAATATCT TGACGATAAC GAGTATTAAC
    62401 TTCTGGCTTA GTCATTTCAA TAAATACTAT TTCTGCAATA CCTAGATTCT TGAAGATACC
    62461 GGTATACGTA AATATGAATT CTTCAAGTTG TTCAGCCCGG CTCATAGCAC CGCTTGATGT
    62521 CTTATCCCAA CAAACAAAAT CTAAGATACA ATCATAACGT TGTCTATATT CAGAGATTGT
    62581 ATAACCAGGA TTATCTGGAT CTGGATAGGT ATTGTATAAA ACCGGCTTGA TGTTCTTTAT
    62641 GGACTTACTG GGTTTTCTAC TTACTTGGAC GTAGGTAATT TGAGGCATTG GTGCTTCATG
    62701 ATCATTATAT TTAGGCATCT CTGCCGTAAA CTTACCCCAG TCTTTTCCCC ATGCCGCTTC
    62761 AAGGATCGGT TTAAGTCGGT CAGTTAGACC ATTGATATCA GTATTTGCAT GAGCATATTG
    62821 TCTATCAGTC ATTTGACACC TCCTTATGGA TTTGTAAACA TAACTCCTGC TGAAGTTGAT
    62881 ATAAAGTCAA TAGCATAGAG TGTCAATAAA TCCAGTGCTA TGTATCCGCG GCCATTATTA
    62941 TTGAATGAAA TAGACACTCG AAAATCTTGA ATAACCTTCG CCGTTTTTAG GGCATTAAGC
    63001 TTTTCGTTAA GTTGCTTGTC CATCTCTTTC TTCTTAATGA TTGGTGTATA GGGCTCGCCA
    63061 ATAACATTAT TAACTAATAA GTTGATCTCA GAGAGAACAG CTTGCACCTG TCTGACATTG
    63121 ATCATACTAT GTAAATCAGA CGAACTAAGG GCGGCTGTAA CTCCACTTGA AATTACAAGA
    63181 CTCTCAGAAT TGACACTATA ACGAAATGTC ACGATACCCA TATTGGACAG CTCATAAATC
    63241 TCATTTGTTG TAAATTCATA ACGTAGAGTA TTAAGTCCTG GAATTGGCTG ATTTGTAGGG
    63301 GTGGCACTCG CTCCGAGATT TGTAAGCATC GCCGCATAGA TCGCGGCGCA ATTATCTGTA
    63361 TACTCGGTTT CTAATCCTTC ATTAAAGACG GCTTCCGCTG CGACTAAAGA AACATAATAA
    63421 CCCTGATCGA TATACTCTCC GCCGTCAAAA ACTGTTAGAT CAAAGCGAGT TTTAAAGGCC
    63481 GTAGCATTTG CAAGCTTAAC AATATATGAA TACTCGGTCG TCACGTCGCT AACATTTGTG
    63541 ATGGGCTTAA ATCCTAAAAC ACCGTGTGTC ATAAAACCAA AGTTCATTTG ACGCATGCAA
    63601 AAGTCAATTA ACTGACCATG GAACGTACAG GCCTTATAAT TATTCTTTAC ATCAACGAGA
    63661 TCTAAAACAT CGTCACCATC GCTATAGTAT CCGTCACCCC AGGAATTCTC GCCATAAATT
    63721 GTTACCGGAT GGACATCGTC AAAATAGACA CCTAATGGTA ATATGATATC CGCATAGATA
    63781 CCTTCAAGCA GGCCATAGGT TTCATTTAAC TCGACATAGA GGTCGTTCTT ACTGAGCGTT
    63841 ACTCCGTCAT TACCTCCGAT TAGATTAGCA CGGAGATTTA GATTAGGACC AACAATAGCC
    63901 TGAGAACTTT CTAAACCATA AGGTGTCGAT GCGTATACTA AACTTTGTCC ACTATCGGTA
    63961 TCTTGATTAA TCGACTGACA TAGTCTTCCG AGCGTCGAAA AGTCTGATAA GAAGTAAAGC
    64021 TTAGGTGATA TATTATAGCT ATCAGGAAAG ATAAGCCTCA AGCATGCTTT AGATATATCA
    64081 TCAACCGGAT CAACCATATA ATCAAGCATT ATACAGACCT GATTATAGAG CGATCCACCA
    64141 TATTTAGAGC GAAATCTAAG CAACGTATCG ACTTTATACT TACTTGTTAA TCCGGTTAGA
    64201 TCCAGCGTAG CGTAATCGCC AGTAAAACGA ACAAGGTAGA CCGTAATGGT TTTATCCGTA
    64261 TCGTAAACTT GTTGATATCC CTTAAGTAAG GTACCATTGC CGGGGTCACC AAAGATAGAA
    64321 GCAGCTTGCG TTGGATTAAG CACCATAATA GGTTCTTTAA TCGGGCCATC GTTCGATGTT
    64381 CCAAGAAGTA TTAAGGTCTT CCCAATGGTC GGAGAACGAG GAGCGCTTGC TCTGTAGAGA
    64441 TCATAATAGA TCAATGAATT CTCAACTCCC TCCGACAATT TCATAATTCT TCTTGGATCC
    64501 GATCGAATGA ATAGTCCACT CTTTAAACTT AAAATCGATA GCTTCTGCCT TACTCGCTGC
    64561 AAAGTAGAAC TCAATACGCC CATTGTCTCC GCGTTTAGCT TCAGAGTGTG ATAGCTTAAA
    64621 ACAGCGATGC AGATTTACAG GACGATCCTT ATTCCATCCT ACTTCATAAA TCAAATCACC
    64681 TATTTGAGGA TGAACATCGT GCTTAAAGTG GTAAACATTT GCGGGTGTAT AGATATAACC
    64741 CAAAGGCCCC ATCGTGTTTA ATCCTGGCTT ACTAACAACT AAGCTCTGAT TCTGAGAGTA
    64801 AGTTTTATGT TTTTCAATCC GGTTGACCCA ACCTGATCCA TAGCAGATAG GACAGTGAGA
    64861 ATCCGGTTCT TGGTACTTTT CCTTAAAACA GGAGCAATGG ATTTTACGGC TTGTCCGTTG
    64921 AAGCAAAACG TAATAACCGT AATCCTTAAG AATGTCATCA ATCTCCTTAC GTAAATCAAT
    64981 ATTATTACGC ATTAGATCGA ACTACGCTTT ACAAGTAGAT TATCTGTCGC CATAGCCGAC
    65041 GTAGTCTCTG TAATGCTAGG CGCAAAGAGT TTGTGCTTCG TATAGCCTCG TACAGCACTT
    65101 TGAGCAAGAG CTCTTGCTCC AAAGAGTGCT CTGTACCAAC GATTCGTATC ATCTTGAAGC
    65161 CCCTTCAAGA CCCTTGCCAT TTGAGGAGCT TTAGAATCAC GGATAACTTT AAGATCGCCT
    65221 AAATCCTTTT CTTCTGACCC AACATTTAGG GATTTACTAA TGAGTATCTC GGTTGCCATA
    65281 TTTAAGGCCA CGGCACTTGA TACATATCGT CTAATTTTGT AAGTATAGTC TTCAAAGACC
    65341 TTAGTACTTG GCCAAGACGT TAAAACAAAC AGACTAACTT GCCAAATCAT AAAATTGATC
    65401 TCTTCATCCG TAAAGTCATC AGCAAGACCA GACGCTGAAT TACGCACAAG CTTCGGTGTT
    65461 GAGTAATAAG GACTATAACG TGATGTAAAG CTCCAAGCAT AATCTGTACT GCCAAGTTTA
    65521 ACTTTAATCG AATAAAGTTG GTTATTCTTT AAAGTAGGAT TATTATCATA AAGTTGTAGC
    65581 ACTTAATCAC CTCAATCTTG ACGCACAATA ACTACCCAAT CTACTTCTAA AGGTGAAGTG
    65641 AAAGTAATAG TTGTTTTATC AGTTTCTATA TAGTCGTAGT TCTTTCTCTG AAGAAGTCCG
    65701 TTTAAATACA CTTGCAAAGA ATTGGTGTTT GTTATATAAG GCTTGTCCAG CGAGATAATC
    65761 ACTTGGTCTA CTTGATCTAC GATGATTTCT TGATAATACC TATTTTCAAG ATTCAAAGAA
    65821 AACGAACGGA CAATAAAGAG TAATTCGTCA CCAAGCTTAA GGGGTAAAAT AAAACGAACG
    65881 GTCGTCTCAT TGATTTCAAT ATAGTCTAAG ATAACATACT GTAACAAACC ATTTAAGTAG
    65941 ATTTCAAGCT GATTATATCC AAGATCGTAA GCGCCCGTTG TGATAGAAAC ATCAGTTTGA
    66001 TCCTCAATAT CAATCGTTAT CTTTTCATAA ACTTTATTGG TTATTGGAAT TAAAGCATCC
    66061 GTAGATGAAC CTTGATTAAT CAAGAATTTG ATCGACATAT CATCACACTC CTGGTGTAAC
    66121 TACGATTTTA AAGGCGTAAT CCTGCATTGA AGGTACATAA TCTTCTCGAC TGATCTTTAA
    66181 CCAGAAGGTA ACCTCCTGAG TTGGCCCAAT ACTCTCAATA ATGATATTAT CCCCATAAGA
    66241 GAAGGGCATA CCGAGATCAT CAAGGGAAAC GTCTGCCAAC TGATAACCTT CGCGGGCTAA
    66301 GAGTTGGTAA ATTCCAATAT GAACGTTATT TAAGATGTAA TCTTCATTGT TCGTAACGAT
    66361 AACTCTCTTT TCGATAAAGT TTTGAACCAT TTCTCCAAGA TCAAGACTTA TATCCTGTCT
    66421 TAATACAATA TCGTCAATAC TAAAACTCAA ATCGAGATCA TACGAAAAGA CATCTCCACC
    66481 CCAAAGATGA TCGAGCGCAG TCTTGCCAAT TAATTGACCA AGACTGTCGT AAATTTCAAC
    66541 GGTGCCGTAA ATTGACAATG TATTGACATT CAGATAAGTG ACTTTTTTGC CTTGGGGTAC
    66601 AGTAGTTTGA CTAAGTATCT GATTATTGAA ATTACGTAAG ATAACTTTCC AATTAGGCAA
    66661 TAGATTGCCC ACTATAATCT TATTATCCCT CATAATTCTT ACGTAGTCAA TATCAAGATT
    66721 GACAGAATTG ACATTATTTT TGCCTTGAAG TTCTACTCCG ATCATTGTAA GTCCAGGGGA
    66781 TACTCCGGAG CCAATTAATT TCCAAGTGTT GCCGCCATCA CTAGATCCGT AGCCTTCGTA
    66841 ACGACCCTGA GATCTTTTTA TACGCATATG AGTATAATTT ATAGAGGTCT GTTGATATTT
    66901 ATCAAAGTAC TCTAGAAGTT CTACCTTTTG CGATTCTCCT TGGTATGCTA CAATTCCACC
    66961 CATATCGGAT TCAATTGTTG GAAAATAGTT ATTGGCAATT TCGAAAACAA AGTCGCCATC
    67021 AGGCATAGGA AGTAGGGCAT AAATATCAGG GTCTCCGTGC TTTAAACGGA GATACCCTGA
    67081 TATTTCTGTC GTACTGTAAC GACTTGTATC ACTTGGCGAC ATTAACCAGT TAGAGCTTAG
    67141 CGACGGATCG GAGAAATTAT CTTCAAAGAT GAGTCCGCTT TCCACTCGAT TAATAATAGC
    67201 CATTTGACTC ACCCCACTAA TTACTTCAAA ACTAATTCCA TCCTATGATT AATAACCTTA
    67261 ACAATTCTTG TGTTCTCGTC ACCTATATAG GAAACCGAAA GTTTCAATGA TGCAACAGCG
    67321 TCCTGAATAG ATCCATGGAT TGAATGTATG ATCCACGGTT GACCTTTGAT TGGCTCAACA
    67381 ACAAGAGGAT TATTATAAGC AAATGGTGCC CCGGTAGTAG GCGGAGTAGG ATTATGATAG
    67441 AAAAGACATT GTGATGCTGT ATCATCCGTA GCATACATTG TCAAATGACT AAATGGATTT
    67501 CTTGGTCGAC GCATTACCCA ATATTCAACT AAAGCCATGT TTATTCCCCC TTAATAATTA
    67561 TCTGATCCAC ATCTTGCGTT GTTTGATGCG ATTATCACCT TTAGATTTTT GATGCCAGTG
    67621 ATCCATATGA TAACGTATTA GATACGTTAT TAACTCACGC GCTGCCACAA TTCCCTTAAG
    67681 ATCATTCGAA TTATCTTGTT GTTTTGTATA GGCTCCGATA AACCGAGCAC CCGTCAAGAC
    67741 TAAACCGGAT AATTTACACG AAGATCCAAC ATAGTGAAAT ACGATAGCAT GAGTACCCAT
    67801 AGGTACATTG AACTCATAAC GCTTACTTGT ATCGGGTGTT ATTGTTTCAA TAAGTTGATT
    67861 ATTAATTGAT ACCGTTAATG TACCATCCGT AAGCATTGTA CTAAAACTAA ACGTCCCGTC
    67921 GATGTAATTT GTTAAACTAA GAGTTAAGAA GTTATCGCCG CCTAATGTTA GAATAGAATT
    67981 ATCAAATGTA ACGTTGTCCC AAGTATTTAA GGCGTAGTCA CAATTGAAAT CTCCAACAGC
    68041 AAAATTGTCC ATCCAACTTC CATAATCCCT AACAAGTAGC CACTTACCAT ATTTCATGAT
    68101 ACAGCGTTCT CCATACCACC TAGCAAATCG TAATGCCCTA TGATAACCAG GGTTATTCTT
    68161 TATTCCCTCG GAGTTATAGA TGTAATCATG CATATAGTTA AGAACACTAT TAACACCTTC
    68221 GCCGGCGCTC ATACCAGCGA ATTTATTAAT ATAACGGTAA AGATAAACCG CACCAACGAT
    68281 TGTGATATCT CGAAGATAGT AATTGTTAAC CCATAATTCC TGTTTTGCGA AATCACCAGG
    68341 CATGTCGACT GGATGGTTAA GCATATGATT AACATAGACA TCGGCAACGT TTGGTGGGCT
    68401 TAATGGATTA TATGGAACCC CATTAACGTC ATAAACTTGA TCTTTAAGTT TAGCATAATC
    68461 ATAATCACTC TGCGGCATGA TCATATAATC AAGGCGATCA TCATCGATTA ATAGTTTCCA
    68521 TAGATCATCA AATCCTATAT TCCATGTACC ATCAATCGTG CTATTGAAAC TTACCGGTCG
    68581 ATTATCTCCA TCATAGTTCC AACCAAGCAG TGTCTCACTC GGCTCAATAA TTGAATCTGC
    68641 CTTATTAACA TCAAGTGTTT TAGACTCTTC AACTAAACGC GGTGCCGGGA TAATGTCTAG
    68701 AGTCTTAGTC TCTCTGCCTG GACGTATAAT TGGAATAGTA TCAATAGTTT TTGAAAAGAC
    68761 CGTTTGTCGA ATGTTTGGTA GAATATCGAT GGTTTCTTGC TTAAGAACAT CACGCTTGTC
    68821 TTGGAGAGTC TGAATAATAT CCCGTAAAAT GACATCTCTG ATAATAGGCC TATCAATTAT
    68881 AAGGGCTTTA TTGAGACAGG CCTTCAAGAT CTCATTATGA CTAAAGACGG TCTCATGAAG
    68941 TACTAGAATT TTACGTCTCT TATCTGATCG TTTTAATTGT TCAATTAAAC TAACTCGAAC
    69001 TTGCTTTTCG ATAGTATAAC TATCATAGAT AATAGACTCA AGATAGCCTT TAACTGCATT
    69061 CGCTTCACGA GTATTTATGA TCGCTGGATT ACTATCTTTT GATATATTTG AAATAGCAAC
    69121 CATATAAAAT ATCAAAGGCT CTCTTGTGTT TTTACCTTCG AATATCTTAT CCATGAGTTT
    69181 GTATCCCTTT GTTTTTCTAA AGGATTTAAC AAAGTTGTCA TAAGATACTG TGGATTCATG
    69241 GTGGACATTC GTTCGAAATC CGTGAGTCCA TTTCGTCGAT AAAGCGCCGT AGTTATCAAT
    69301 TCGATTAGCA TGTGAGTCAC CATAAAGATC TGCACGCTTA TCGACATTCA TGCGAGTCAT
    69361 CGTTTCTGAT TCCGGTATAC CGGAATCATT CCTATAAACT CTAAAACCAT TAGAAAGATC
    69421 GGTCTTATTA GATACATGTT CACGACTTTT TCTAAGAAAG TGTGTAAGAC TTAAACCTAC
    69481 AGCATCATGA TAAATCATTA AGCGATCTAG AGTAAGATTA CTAAACAGTG CCGCATCAAT
    69541 TTCACGACGT AACTTTACTG CTTTGAGTGT GTTAATTAAG CCTGCGTCGT AAAGAGCGCT
    69601 TGGTCTTGCG ATCTTAATCG ATGCATGAAG ATTCGAAGTA ATAGCCTCAT AAAGCTTCTC
    69661 AGATATAATA ACGTCACCAA ACTCCGTATA ACGAGCTTCA TGGATCTTTT CGGTATTGAT
    69721 GACATTATTA AGAATTCCAA AACTAATAGT ACCCTTGCCA AATGAAATGA TGGTTTCGTT
    69781 TAAATCACAT GGTCTTGTTT CACGAAACGT GATGACATTT CTAGACATAT CACCTATACG
    69841 TACATTGCTA TTAATCAGTA TGACGTTGTT CATTTTACTA TCAAAAGAGG ACTTACTCGC
    69901 TGCTGGCGTT AACGCCAGCA GCGTTTCCCT TGGTTTAGGA TTAAACTCTA CGATCTTATT
    69961 CGTCACTATA TCTCGAGCAT TTTCCTTAGC TAGTAGAGAG TTACTAAGAT AAGTAAGGTA
    70021 TTTAGGCTTT TGAAGTAGTA AAGAACTATT AAAGTGACCT ATCGATAGTG GTTTTTCAAG
    70081 CAACATAGAA TTGTTCATGA AAACTTCTGA TTCGGGTTTA ATAAAGGCCA TTAATCTATT
    70141 AATAGTAGAC ACGATATTAC GGCGCTTCGC CGTAATAAAC TCAGCCATCT GAATCGTATC
    70201 TATATTTTCT CTAATGGCCG GTAGAGAGGA TTCCGTTTGT GCTTGAAATG TCTGATAAGG
    70261 ATCGAATAGA AAACCGTAGC TTCTTTCAGA CCGAGTCTGA AATTTAAACG AATAACTATT
    70321 CTCCACCTTT TTCATATTGA ATGAGAAAGA ATATTCCTGC GGCATGATAT CACATCCTTA
    70381 TCAGGCCTCT TTGATACCAA TACCACAATG GAAATTAGGA GTATTAGTCA AGAAGCTGAA
    70441 TGGAGCATTA ATCTTAAAGT ATCGATAGGT TTCTTCCGGC TTTTCGGGAT CGACCGAACC
    70501 TTTATTAATA ACTAATTTGT CAAGATGAAT AATAGAGGTA TTGTCTACCA CGACGACGTC
    70561 AGTCAGCCAG CCTCGATATC CATCATAACC ATGCACAACG TAAGCGGGTG AAAGATGAAA
    70621 CTTGTTTGTC CAACGACTTG GATTAAACCG ATCCTTATCC ATATCTTCAG ACGTTGTTAT
    70681 AAATGAGACA TAATGTCGTT GATAAAACGT ATCATTGCGA GTTTTGTACA TTGAGATATC
    70741 TGATACGCCG GTAGCCGTAT ACTCACCCCA GAAATCTGAG TATTTGATAT CTATAATATT
    70801 GCCGTACAGT GGGTCTCTTG TTACTCCATT TGGAATACAC GGGACACTTG AAGATCCAGT
    70861 AGTTAAGGCA AAGTTCCCAG CCGTATCGTT TGAGGAGTCC TTAAAATTAC TAATCTTGCC
    70921 CACGTAACCA AAACTAATAA GATAGTTATC ATAGTTTAAC GTTGGATCGC CTATGAGCAC
    70981 CATTGCGGCA TGGTCGTTGT CGACTGAGAT ATAAAACTGA ATCGTAAGAT TCTCAAAAAT
    71041 ACCAACGTAG GGAATCTTAG CATACGTCAA CCCATCTTCA ATATTCGTAG TTCCGCCGTC
    71101 TTCATCTAGA GCGTCGTTCA ACTGCTCCTC GAAATCGCGA TACCAACTAA ACTGGGACCA
    71161 TTCGGAAACG TGGGAGTTAA AGTTAATGAT ATTACCACTT ACGTCGTCAA AATCATTCTC
    71221 TTTATATTGT TCCGTTATAC TATCCCAAAC ATCAAAGATA CGAGTTTGTA CATAATAATG
    71281 ATTTTCGTAG GTCGTTTCTA CGCCAGTTTC AAGATTCGTT ACGAATTTGG GTTTAACGAT
    71341 TTCCCAGTAC ATTGTTATTT GATCAACCTG GGAACTGGTA TTTGTACCAT AGGGATCTTC
    71401 CATCGGTTCA GGAATAATCT TGGTCGTTAC GGTCTTTAAA ACAATTCGAT CTGTTATCTT
    71461 TCCTAAGCCG GTCTGTAGCT TGTTACTTGT TTTGTAATCA TAACTAGCCA TTAAGCTGTC
    71521 TAATTTCGGA ACGACAAAAG AGATTTCACC CAGTAAGAAG TTTACAGTAT ACTCGACACT
    71581 ATCAACTTCG GTACCATCTA GATATTTTAG AACAAAACTA TTGTTGTCAA TTAAGTCCTG
    71641 TTCAGACGTA GAAAATATAA GATTGGTATC ATCAGCAACA AGAACCTCAT CAAACATGTT
    71701 GGCCGTATTA TACGGCGTAG GATAAACTAA TGACCAATTT CTAGCTTCAT CAACTAATCC
    71761 CGATTCGTCT TTGTTTGCTG TACAAAATAT GTTTGCAATA TCCCTTAGGA ATCGACTAGA
    71821 ATTTGTTAAA CCTTCAGCCC ATGCCATATA TTACACCTCC TTAATAGCAA TTCCATAATG
    71881 GAAGTTTGGT GAGTTTGTTA AACAACTAAA GGGAGCGTTA ACTTTGAAAT ATCGGTACGT
    71941 TTCCTCTGGA AGCAGAGGAT CTACAGAGTC TTTGTTAACG ATCAACTTAT CTAAATGAAT
    72001 AATTGAAGAA TCGTCAACAA CCACAACGTT CTTTAACATC CCTCGATATC CATCATACCC
    72061 TTGTACGACG TAAGCAGGTG ACATATGAAA CTTTCCAGTC CATCGGCTTG GATTAAAAGC
    72121 ATCTTTCTGC ATCGTTTGTT CCGGAGTAAT AAAGGCCAGA AAGTGTTGCT GAAAATAAGC
    72181 ACAGTTACGA GACTGATACA TTGAAATATC CGATACGCCA GTAGCCGTTC TTAAACCCCA
    72241 AGTTGTTGGA TAAACAATAT TAGTAATCGA ACCATAATAC GGATCTCTAA CAACTCCAAG
    72301 TTCAGTCTTA ACGTATTGAG TAACTGGCGG AGTAATACTA TGATCACTGG TCAGCGTCCT
    72361 TGGTATATAG CCCTGTAATA ACAATATATC TTTAGCAACA TCTTCAACAA AATACCAATT
    72421 AGTATCGACT GCGTCGGCCG CCGGTACACT AGACCCATTG CCGTCTAAGG CCCAAGTTAC
    72481 GATCTTTTTC ATAAAAACCT TAACACGAGT TGCGGTCGGC GGGATATTTG CGAATTCAAC
    72541 TTTAAATTGA TCCTTATCCG TTTTCCTGCA GTTATAAGAC TCGTAGGTTG TGTATGATGT
    72601 AACGCCGGTT TGTTGATTAT AAGTACCTAA TCGAGAAGTT AAATGATCAA AGTTTTCTAT
    72661 ATACGTTACA ACAAGCTCTT GCATTAGAAG AGGATCGCCA ACGCTTCTAT CGTTGTAGGG
    72721 CAGGAACTTA AAGGACACTT TATGAATACG CTCAACTCGC GAATCATACA ATTGAGTTTG
    72781 TCCTTCTGGA ATCACTATTG TAGGTTGTGT AACGGTCAAC TCTACGGGAA ACTCCATTGT
    72841 AACGGGATCC GTAATCGCTG AATCTGAATC CGTTCGTTGA ATCCAACAAG GAATTACCGA
    72901 AGAACTAACA GTTAAAGCAA AGTTCCCAGC CGTATCATTA ATAGAACCTT CAAAGCTTTC
    72961 GATTTTGCCA ATATAACCAA AACTGATTAA GTAATTATCA AAGTCTACCG TTGGATCTCC
    73021 AACGAGAACC ATTGCGATTT TATCGTTGTC AACCGAACAA TAAAACTCAA TACCTACCGT
    73081 GCCAAAGACT CCAAGATTGG GAATCTTATC ATAAATAAGT CCTTCTTCGA TATTACTGGT
    73141 TCCACCATCG GTATCGAGCG AGTCCTTTAA TTGTTCAGTA TAGTCGCGAT ACCAGCTAAA
    73201 CCGGGCCCAT TCGGAACAAT GGGAATTATA TGTTGCAACA TTGCCTTTAG CGTCGTAAAT
    73261 ATTAGCCTTA GGTTTAAATG TTACTTCGTC CATAACATCG AACATTCGAC ATTCAAAATA
    73321 GTAGTAGTTT TTATAGCCTG ACCATATGCC AGTTTCTACA TTAAGAACAA CTTCCGGCAT
    73381 ATAAAACTCT ACATACATGC TTAATGATTC TTCATCATTA TTATCGATAC CATAAGGATT
    73441 AGGCACTCCG GCTTGAGCAG GAGTTGTCGT TGTTCTAACG ACAGCACGAT TAGTAATTAG
    73501 ATCAAGACTT GCTGGGTAGA TTAATTCCCA GTTCTTAGCC GGATCAACAT CGCCGTCGAC
    73561 ATTCTTATTA GCAGTACAGA AAACATTCAT TAAATCCTTA AGTATACGCT CGCTGTTTGT
    73621 TATTCCTTCA ATCCATGCCA TTAAACTATC TCCTTTACTT AAAGAATTTT AAATTGAACC
    73681 ACACAGTTTT ACTGGTTCCG CTATCATTAT GAAAACTTAT AGCGATTGCC GTATTAGCAG
    73741 CTACTGGAAT AACACCAGAT TGTGGGCTCA TCTCTGGCAG TTCTTTAGTA TAAATGGTTT
    73801 CGTAGTACGT TACGCCGTTA ATTATTAACT CCCAATAATC ATCATCTGCA TAGCCACTAC
    73861 AAGCAATGAT AACTCCCGAT AGCTCCATAT CGACAGTCGG CACATATTCA ATCGTGTGTG
    73921 TGGTCATCGT TGCGGGTATG TTAATCTTTA ATCCTTTAGT AAAGGGTACT CCAAGCGTTG
    73981 GAAATCCTGG TATATGGATC TTTCCAATTT CATCGATATA TACAACTTGA TCGAGCTTGC
    74041 CGCCTTTAAG ATTCTTAACC TCATTGACAA CATCGACTTC ATCGACCTTA CCACCAACAT
    74101 TATAATTAAC TGAAAATGCC ATTTATTTCA CCACCGGTAA ATCAGGTAAG GTAAACACGA
    74161 CTAGTGTTGT TCCATCGGGC TGCGGTAGCG CTTCAATCTT TTCAGGAGTT ATATAACCGT
    74221 GATCATTAAC ATCATCACCA TCAACAGCTT CTCCCTTGAT AATAAAGCTC TCCGGATCGA
    74281 TATCATCTAC TAGTACAGTC CCGGTAACTT GTAACGTAAT AACCTTTAAA TAAGTTGATA
    74341 CATTGCTAAA ATCCCTTTCA GGATACGTAT CTAATACTTC GGTGTATTCC TCATCATTAG
    74401 ACGAGAAGTC ATAGGTACCC GCATCATAGC TAAGCGTATC TTCCTCTGAG ATTGTAGCCT
    74461 TACCATAGAT TGATAGATTA AATTGTTGAA TATCTGACCA CTGACCATCA ATTGCTCGAA
    74521 CACGCCAGTA AATTATACCG TCTGAGAATT CTATATTAGG ACTAATGGGT CCGGTGCTTT
    74581 CGATCTTATC ATTTGACCAA ATTAAAGGTT CAAATGTGTT ACTGTAACTA ATCATTACTT
    74641 CATAGATTTG ATGTGGATTT TCACTAACTG ATTCCCATGA GAATCCCGGC ATACTTAGAT
    74701 AAATCGTTTT ATCAATTGGA CTAATAATTA CAGGAGCTTT AAGAAGCTCA ATAATAATCG
    74761 TTGTAAAGGT TAGTTTCATT GAGCCAAAGA GAGGTGCTCC AGAAACATCT TTAATACAAT
    74821 TTTGGGCTAA ATCACTCATA TCGTTTTGCC CAACAACCGT AATAAAGTAC GTCGTGTTAG
    74881 AATCCCATGC CTTAGAGATC GGTATGATTT CTAAGCATTT CTCTTCTCGA TTGAGAGTCA
    74941 CCGTGTGATC AACATGGGTT CCAATACTTG TTGTCACTAA GATTCCCATA TCAAGCGTAT
    75001 TGACATCAAT ATAACTGCTG AAATAAATTA GAACAGGCCT ATATGTAAGA ATATTCGCAG
    75061 CGTTATTGGC CGGTATTGTT TTAGTGATTT GTAATGGGCC TATGTACACA GATGATCACC
    75121 AACCTTAAAT AGGACGAGGC TTAAGCCTCG TCCTAAGCTT ATTACTCTTT ATCTTGAGTA
    75181 GTTTTAGGTT CCTTCTCAGG ATCTTGTTCG AGTTCTTTCT CAGGCTCTTT ATCCTCTTGA
    75241 GGAGCCTTCG GAAGTTTTAC AGGCCTTACG GCCTTCTCAG TCTTTTCAAC CTCGACAATC
    75301 TTTTCGCCAG CTAAGACTCT CGTCAATGTC CCTTTGACAT CGATTAAGTC CTTACTCTCT
    75361 AACGAGTTTT TGATCATTCT TAAAACCGAT TCCGTGGCGT CGTCAGGAAC GAATCCCATC
    75421 GGACGCCACG GGGTTAAGTC AAGACCAATC TCTGGTATAA AGAATAAACT GCGACCAGGT
    75481 GCCAGGCAAA CTTGATGCTT CGCCATGTTT CACCCAACCT TCCAAACAAT TAGATATTTT
    75541 TGACACGAAT CGGAATATTG AAGGCTTTGT TCATGGAAAT GTTCTTAGCA ACGGCCACAG
    75601 CGCGACCTTG ATAGAGTACA CCCACGCCAT AGCGTTCAAC GCATTTTACG TTATGGATAT
    75661 CCCGAGCAGG CTCGTCGAAT TGCTCGGTTT TGAGTTCGTC ACGAACAAGC AGGACACCAA
    75721 TGTTGTTTTT ATCAACAAAG TACATGTCAT AAGTCTTGTT CTTTTTGTCA ACCGGAATAA
    75781 ACGGAGACAG TTGAACGTTA AAACTAAACG GCAAACGACC TTGAATCGAG GAAGGTCCCA
    75841 TAGCCATAGA TGCCGGAGCG CCCTTGGCAG GGAAGGTTGT ATAAGGATTG GCAGCAACCA
    75901 TATTCGCGAG TTCAGTCTTA GCGAAAGCAC TCCATGAAAG CGGATGCATC AGGATGTCTC
    75961 CTGGTGTAAA CTCGTTATTC ATGATGATGA TTGCCATGTC AAGGAAGTCC TCAGCACTCA
    76021 TGGTTCCGTT GGCTACGCCA TTATAATCGA GACCGGTTGT TTTAGCAGCC GCACGAGGAT
    76081 CGGCATTGTC AAACACAGTG TGACCATGTT TAGAGAAAGC ATTGAAACAC TTTTGCTCTT
    76141 TATGGCGAGC CATTGCGCGA CCAGCTTGCT CAATCAACAT AGAGACGATA TCCCATTGAG
    76201 AGTCAGCAAC CATTTCACTC GAAACTCGCA CGCGAACACC GGATTTTCCT ACGCGGATTT
    76261 CCGGTACTTC GTGGGTCTGC CAGTCGATGG TGTCTTCGGG AATTTCTTGA CCTTCCCCAA
    76321 CGTCGTAAGC TCTCATAATA CCAATACTTG GGAACACCAT AGATTGACCC GTTTGAAGAC
    76381 GGACTTTCTT AAGCATCTTA GAAGCGATAT AGAGGGGTTC AGCCGCTTCG CGCATAGCAC
    76441 CGATAATGAC CTTAGGAATA AGTACAGAAG CCGATGGACT TGCCAAGAAT TCCTTCATAG
    76501 CTAACGTTCC AGCAGGGGCT TCTTCTCCGG CCATAGCGAT CTTAAAACCT TCGAGCATTT
    76561 TCAGCTCGCT CTCATTTAAT TTATAGTCTT TAATCTCTTG TTCGGTAAGT GTAGGCATTA
    76621 ATTATGTCCT CCTTATTAGA CAATGTCAGT AATGACATTA GAATTTAAGC AACAGTCTGA
    76681 TTGCACCGAC CGCGCCGTCG AAGTTCCAGC TTGATGGTGT ACCATATTGC TTCGCTTTAT
    76741 AGGTAATGGT TACAGTACCT CTGTTAACTG CATCAGCAGT ATAACCGATA AAACCCTTAA
    76801 GATGATTAAT CGTGCAAGCG GCCGTAACGT CAACGCCACC AACCTTAATA ATAACAGAGC
    76861 CTTCAATAAG GTTTTTCTGC GGAGCAACAA AGGTGAAGAG CGAACCAACT AGAACACCTA
    76921 CTGGGATTTC GGCCATCTCG CGATCTGTAA ATAAGGTATT TGACATATGA GCGCCATCAT
    76981 TGATGCCCTT GACACCGGTT TGAGTCGTTG TCATGTCGGA CCAATAGCCC GTCATATCAT
    77041 TAGTTCCATT ACGGTATCCG TCAACCAAGT CTGGATCAAA CGGATAACCT GCTTCACTTG
    77101 GAGCAGAATA ACCAAGCTTA TTAATAAAGA CATCGTCTTG TTGCTTGGCG GATTCATTCC
    77161 ACATAGCCCA TTCTAACCAG CTCTTTGGCG ATCCTTCGTC TTCAATACCA AGAACTTGAC
    77221 CGATAATGTC TTGAGGCAAG TCAGTAGCAG GATCCCATTT CATAACGCGA CCAAGAGAAA
    77281 ATTCACCAGC ACCACCAAGG TCTGTCGCCT TAATGCAGCG CAGACGGTCT CCGGCTTTGA
    77341 TGTTCCCTAC GGCAAAACCC CAGGGAACTT CAGGAAGTTC GACTTTGGAG TTCGGAGCAT
    77401 TTGTAAAGAG CGGAAGCTCT ACGTACTCGC GAGTGATAAT TGTGGGCTGA TTATCATAGA
    77461 AGCGGTCCTC TACTCGACGG ATCAAACTAA ATGGAGTCAT GCCGATTGTT GGCAGAATTC
    77521 CATCAGCAAT TGTAATCTCA GGAATCTGAC GCCCGGTATC ATAATCCTTA CCGGTTTTAC
    77581 CAGTTGCAGC GATCATTAGT CCTTTAGAAA TTACGACATC CTGCAGTGCG CCATACCAGC
    77641 CATAATATGG ATAAGTCATA AGTGTTGGTA GTCCTTCTTT GACTAACCAT TTTTCAGCCG
    77701 GTGAATCACC ACCGGATACT ACGAGTTTAG TATTACTAGG CATTTGATTG CGTAATTTTG
    77761 CACCCTCAAA AAGAGCCATG GATTTACCTC CTTACATTTA GACCGTTTTG GTCAGATAAG
    77821 ATACAACCGT ATTTGCATAC TCTTCAAGTG TTGGAATATG CGGAACTTGA GGTTTAGCGG
    77881 TTGTGGATTC AAGCGTCGAT TGACCGGCGG CATCCGCCAG AGTAACAGGT TGAATAACGC
    77941 GTACAGGTTG TTCAGTAAGC AAGACTGTTA GACCGTCATT GAGTGCTTGC GCATTCTCTT
    78001 TGATATGGTT TGCAATGAGG TCGTCACGTT TATCGTTGGC TTCTTTACCT AAATGAATCT
    78061 TTAGATCTAC AACTCGTTCA GCAAGTAGCC GATGTGAATA TGTAGCTAGA CTAACGTTTT
    78121 GTTTAAGCAT CGAAGCGCTT TCTTCACTTG CAACACGTAA CTCGTCAGTA AGTCGAGTTA
    78181 CATCAGCCTG AGTCTGGGTA AGACTCTGGC GACTTACTTC ATGTTCTTGT GTTGCAGTGG
    78241 CAAGTTTAGC TTCAAGAACA GTAATCTGTT CTTGAAGACT AGCTACTAGC TCCGGAGTAA
    78301 TTTCTTCAGT TGTTACTGCA GGAACTACAG GTGGAACATC AGTTACTACC GGAATGACAG
    78361 GTGGTACTTC AGGAACACCC TCTGCAACTA CAGGAATTAC TGGCGGAGTA GCTAAAGCCG
    78421 TAACTTGGTC TAAGATGGTT GGATCGATTA CAGTTTCATC AGTCACCAAG ATTATCCTCC
    78481 CTTCTTCAGT TTGACTATCC TTAACGGAAT CTTGAACTTT ATGGCCAATA ACTTGCGAAT
    78541 GCACATCGGC TGGCATGTTG ACAAAGCTAA TTTCATCAAA TTCCATTTCT CCGATAATGT
    78601 AATAACACTT TTGACCTTCG TAGGTATTAC CCTTCCAGTG ACCGCAATAC TCTTCAACGA
    78661 CGTTTTTACC GCAGATTGAA CATCTTGCTT CATTAGTTGT AGCACCAATA GAAAGGGTTT
    78721 TATATCGACC ATCAAGGACT TTTTGAATTG CGTCCGAGTC GGTGATAAGC AAATCGAGAG
    78781 CAATACATTT AACACCATCT ATGAGTTTCG AATCGGTAAA GTTAGAACTC TTTACCCTGC
    78841 CAAGAGGCTC TGTATAACTA CTATGATTCT TAAGAACCGG CTTGTCATAG ATATCAGTCC
    78901 AAGTACCGGC GCTAGATTCT AGTCGATTAG CAGGATACAT CGTGTTATTC TTAGTCATCT
    78961 TAGCGTGAAT CGCTTCGACG GTCACGAGTA ACTTCTTAGG GTTCTCGCTT GTTCCGCTTT
    79021 TAGCAGCATC CGTTAGAGCA CTAGGATTAC CGGATTCGTT GAGCATTTGC TTAATCTCTA
    79081 GGACTTCTGT TAAACAGAAG CGTCCTTCTT TAAGCTCAAA GGGTTTGCTC AAACTCGTCC
    79141 ACCTCCTTAT TTGAACCATT GATACCAATA ATGTCAGTTA AACGATTTTC CATAACCCTA
    79201 AATAATGAAC TAATAGTTTC TGATGCTTCA TTCAGTTTAT TAGAACCTTG TGTTTCAACT
    79261 AGCAATTTAA TCGTAGTATC ATGAATCTGT GCTAACATTC TCTTGATACT AATCTGTGTT
    79321 GTTGAAGTAA TTGCTCCATT AAATTCAATT GTGACATCAT TTAACCGTTG TTCTGTATGT
    79381 TTAACAGTAA GCGTAACGTC CTTAAGAAGT GCAGCGTTGT TACGTTTATC TGAGCTAGGA
    79441 TTATCAAGGT AATCAAAGTA GTTCTTAGCA ATGATTTTTA AGCCTTCGCT AAGAAGCGTA
    79501 TACTCGTTTT CCATAGCTGT CTCATAAGCG GTCTTTTGTT TCTTCTTCAC AGGTTTCTTC
    79561 GGTGATTTAG AACCAGGTCT TGTTTTAGGC TTAGGAGCAT TCTTTTTAGC AGCCGGACTT
    79621 GTTGATGTTG CTGGTGCGAC TGCGGCTTTA GCAGCGGCCG TGGCTTCAAC TGTTGGGATT
    79681 GTTACCATGT TTAAGAACAT GAAAGATTCA TCGAGTATTG GATCGAAACC AAGGCGTACG
    79741 CGCATTTCGT TTTGATCAAT TGAATTATGT TCATAAAGGT AAACGGCTTG ATTCTCGAAT
    79801 TTGATCTGAG CATCAAGATC GATTTCTTTA AAGACAAACC GAACGTCATC GTCCGGATTT
    79861 AAAACCGGAT CGTAGCCGCC TTCCATTAAG AGTTCCTTAA TCATAGACTC ATTTGTGAAA
    79921 GCTGCAATAA TCGTCTGCAT GGCCTTGACC CTATCAATAA AGTCAGTCGT CATGTTGTCT
    79981 GATGTACCAC GATTCGCAGC CCCTCCACGT CCGAAGAGTG TTTCAGGAAC ACCAAGACCA
    80041 GAGAAAACCC GCGACTCAAA GTGTTTAAGA TACGGTTGAG CATCGATAAT CTGATCTGAT
    80101 GCAATCGCCT TGATATTGAC TCTTTCAGAG GTAATAAGTC CTCCTTCAAG TTCCATACTT
    80161 TCAATGGCGA GCTTCACATC ATCAACTTCT GGATCATCGG CAGGTTCTTC TTGAGTACCT
    80221 ACTTGAATGT GATGAAAGGG GTAAAGGTTC CGATAAATCA TACGTAGGAT ATTCTCTTCT
    80281 GCCTGACGTA AGGCTCTGAT ATCATCTAAT ACCGGAAACA GAAAACTCTG CCCAAAGGCA
    80341 TAACCTTTCT CACGTCGATA ATACATATGG ATGACATCTT CAGGCTTAAA TTTAACCGGC
    80401 TTACCTTGAC CTCCTTGAGC TTCTTGTTGC CATGCCTTAA CGGTGCCAAA CTGGTCACGA
    80461 TTGACACTAA CCGTAAGCAT ATTTAGTGGA AAGTATCCGG CTACCGGCAT TCCACCGGCA
    80521 ACCCCCTGGA TAGCAATGCC TTGAGGTAGT GGTTGTCCAT TTTTAACTCG CGCCTTAACA
    80581 ATGACCGTAT TAGAATACTT AACGACATCT TCAGCGATTT CGATAAAGAG TTGCTCTGTT
    80641 GGAATCTGAG TTGATTCGGC AATTAACTTA AATCGTGTTC GTATGTAATC GATAGCATCT
    80701 GCGTTGTTTC CCGTAAGATC CCATCCAGCT TTAAACATAA GCTCTATGTA TTTATCACAC
    80761 GCAACACGAA CATAAGATTC CGTATTATAA GCTTTACTTA TTAAGTTCAA GTCAAACTCT
    80821 GGACCAGAAA AGTCTCTCCC ATTAGCGCCA CCCGTAACTA AAGCAAGTTT CTTGATGATG
    80881 GACTGTTTAG GATCACGTTT CGCACCACCG CCCTTACTAG GTGTGCTAAC AGGAGCTTCA
    80941 CTTATTCCGA GCCAGGTTTG AATCATGGAT CTAACACCCA CTTCATCACC TCGCTTTATT
    81001 GGACTACTAA TTACTTATTG ACGTGTTGGG CTTTTGCCAT ATTGGCACTT GAGAGACTTT
    81061 GAAGAATCTT AACGATTTCA TGTAGGTAGT TACCGCCTCG ACTAACTAAT ATTCCTGCAA
    81121 GCAGGATTCC GGCATAATAT TGAACACCGT TTCCGCCGAG CAAATCAAAG TTCGTAGCAA
    81181 GTGACGTTAC GATACCGACA ATGACAGAAA TGCCAAACTT AATTCTGTCA TCAGTAATAC
    81241 TAAAAATGTT CTTTAAGATC TCAACCGTTG CCTCTGTAAC AAAGGCCAAA CCGATAAGAT
    81301 TCGTTAAGAT AGAAATTAAC ATATCCGTTG AAATACTCAC AATATAACAC CTCCCATTAA
    81361 GACTCTCTAT TCATATATAA ACAGGGAAGA ATGGTCATTT TGTAGCATTT AGATAATGAG
    81421 TTAAAATAAA TATTACAAAA TGAATGTTAT CTGTAACTAA TAACCAGCGG GCGCTTCGGA
    81481 AGGACCGGGT AAATCATTAA CAACAGGCTC GACGATTGTG AGTCCGGCCT CTTTGACGAT
    81541 TTGTTTAGCA GCATGTAATC GTTCATCGAT TCTCTTTTGA ACTTCAACAT CGGCTTTTGA
    81601 CTTAGCGTCT TTATAGATAT TATTAGCTAA ACCATCCATG GTTTGTTTCG AAACAACGAA
    81661 ACGTATCCAT TTAGGTAAAT GATCATAGGA TTTATCCACG ACGAATTTCA TCGCTTCAAG
    81721 ACCTGTCTCG AAGGCTAACT CTTCAGCTTG CTTAGCAACC CGAAGCATAA ACTTCAGGGA
    81781 GATCTCTTTA GCCTTAGATA TCGCAAAGGC GCGAATACCG GCAATAATCG TACCACCGAG
    81841 AATAGCGCCC CATGCTCCAT TTAGTTGAAC AAGTATATGG GTAAGTATTT CATACATATT
    81901 ACCTACCTCC GTTATGGATA TAAGTTAATA CTTGAAGTGC TGTATCAACA CGGTCCGTTC
    81961 CGGACAAATG CTTGTCCGAT TTAATTTGAC TACCATTAAG GAGATATTGA CCTACCGTTC
    82021 CTCCAACTGT GATAATGCGA GTCGCAACAT CTAAATCTGC CTTAGTTACA CTCTCCAGGG
    82081 CAATACTAAT TCCACTGGTA ACGTATGCCA TATAATAAGC AGAATGGACA TCGACGGCAT
    82141 ATTCATAGAT AACAATCGTT CCCACTTTAT TCACCTCCGT TACTGGAGTT GGTACTGGCA
    82201 CGGGTCGCGA TTCATTATAA GTGATACCCA GATAATCACA AATTCCTTGA GCATGGCCAA
    82261 CCGCGATAGC CTGACGAAAA TTAGGATCAC TTAATTTACG AGCATCACTT GGTGTATCGA
    82321 TAAATCCACT TTCAGTCAAG ATGGCTGGAG CGTTTGTGTA TTTTAACACG TAATCATTCG
    82381 CAGTTTTAAC TCCGCGGTTT GACCAACCAC ATTGAGAGAC TAATCGAGAT AAGACGGATT
    82441 TAGCTAATTT CTCTGCGCGG CCGCCCGTAG AAACAACCCA AACTTCAGAC CCAGTGCCGC
    82501 CGCCTGCGTT AATGTGAATT GATACATAGA GATCAACATT TGCATTATTA GCAATATCAC
    82561 ATCGTGCTTT TAATGATCCC GATACAGAAC TATAATTCCC AGGAACTTTT TCACCAGTTC
    82621 TTGTCATAAC AACTTCAATA CCGTTAGCCT CAAGAAGAGG CTTAAGACGT AGTCCAATAT
    82681 CGAGTGTTAG GTCCTGCTCA AAAAGACCAC AACCCTGAGC ACCTGTATCA ATACCAGACT
    82741 TATTATGACC TGGGTCAATA CATATCTTAG GCATTTAAAT CACCTCTTAT TTTGTTTTAG
    82801 GAGTTTTAAC GGTGTTGGGA TTAGGTTTTG ATGGACGTAA TCCAACAAGA CCATACATAA
    82861 CATTTTCATA ATCCGATTCT TTGCTCATAT GTAAACACTC CATTCGTATT AGATTTTAAC
    82921 CTTACGTTTT TTACCAGGCC GGTTAGGGGT TAGGATGCAT TTTGTCATCC ATCCTTTGAT
    82981 CTCATAAAGT TCCTTCTCGC ATCTACGTAC GCAGGTATCT TTAATAAAAC AATAGCAACA
    83041 TTTGATTTTA ACTTCTTCAG GAATTGATAA CTTAGCCATA CTCTCCCCTC CTCTCTAAAG
    83101 CATTATAGAT TACCAGTGAA TTGCATTTAT TTCACTCTCA GAGTTGAGAG ATAAAACGTA
    83161 AACTTTGAGT TGCCAATAAC GTGCAATTTT ACCAAGCTTA CTTACAGCAA CATCGTCAAC
    83221 TACCGCATAC CATTCTTCAC GAGTATGCGG AATAGGGCCA ATGTCATCTG TCTTCCAGTA
    83281 AATTGTATCA ATAGAAGGAT TTCTCGTTAA GATAGCGTCC TGTTCATTGA AGTTAATTTG
    83341 ATCCTTATAA CTAAAACCAT AATGATGACC ATTCGATGCT ATGAATCCGG ATAAGATATC
    83401 GTTTTCACAA GCTTCGTCAA GTTCATTAAG TTTATCTTTA CGAACCACTT CAATCCATGC
    83461 TTGATCAAGT TGCTCTTGTG TTGGTTGTGG ATCTGATATA TTCCATTGAT CTATGTAGGC
    83521 TCCCTCTCCA TCGTCTCGAA CAAGAATGTC TTTCATCATA CAAGTATTAG GAAATAGATA
    83581 AATTAAGGCT CGTGCTAAAT TCATAATTGT CATTCTCCTT ACGAGGTCTT AATTCCATTA
    83641 AAGTAAGTTA AATCAGGTCC GTAGGTAACA TCGGTTCCAT CACTTGTATA ACAATAGACT
    83701 TCAACGTAAT CGCCTGCTTT AAGCTTTATA GTTGCCGTAC CAGACGAAGC ATGGGTTGTA
    83761 ACGGTTATTT TTGATGATGC TGTTTGATCA AAAACCTGGG CCTTACTCGA TCCATTAACA
    83821 TAAAGACTAG CACGCACTCT ATTGGCAGGA GCGTCCGATG ACCATTCGAT GGATAAACTA
    83881 AAGGTATATG TTCCATCGCT CAAAGCAACG AAACGCGATT GACTTAAGTT AAATTCGTTT
    83941 AACATGTCAT AAATTTCTGT ATTAAATGTT ACCTTAGTCC ATGTGTTTGT GTTAATAGCT
    84001 TGAATTGTTG TCGCTTTGTA AACAGAGAAA CCAGACATTG TTTGTAAATC CAATTGTTCT
    84061 GGTAAGATTG ATTTAGGTTT AATATGACGA GATTCGATGG CTAAATCATC AATATCATCT
    84121 GAAGTAATTC CTCGGTCTTT AATCTCTTTT CCTGGGATTT GTTGTAGTGG CATTATAATC
    84181 TCCCCTTAAA GGAGAGAGAT TAATCTCTCT CCTTTATTAA TTACTCAGCG TTGTTATTGA
    84241 TGAACTTAAA GATTACAACA TCCCCGACAG CAAGGACTTC GGGACTGAAG TCCACGCCTG
    84301 TTCCATCTGC CAGCTCAGCA TAATGCAAAC CTTTAGCTTG CAATACACCG TTGACGAAAA
    84361 CATCGAGACT ATCATCTCCT ACTTGGAACG TTTTACCTCC AGTTAGATTG ACAATCTGTT
    84421 CTCCACCAAC AGCAGAGAAG ACCTGTTTGG TATGAGCATG GATTTTGGTA CCTTGTTTAA
    84481 GAGTACCATC TTCATTTAAG GCACGATCCA AGCGAGTATC GAGATCCACA GCAGAACCGC
    84541 GAGCGGCAGT AATTTCTGTC TCAAGAGCCG TAGCGCGACC AGCCAAAGCA ACTTCTGCAA
    84601 GTCCAGCGCG AGTCACTTCA GCAGCGATTG CATCAGCATT AGCAACCTCG GCGAGTCCGG
    84661 CACGAGTAAC TTCGGCAGCA ATAGCGTCAG CGTTAGCTAC TTCGGCAAGT CCGGCACGGA
    84721 TAACTTCCGC ATCGAGTGCA TCGGTCAGAA CACCCTCGGC AGCAGTAGCC CGAGTAACCT
    84781 CATCACTGAC AGCAGTTGTT AATACGCCCT CAGCGGCTAC GGCACGATCA TGCTCAACGG
    84841 TGACTGCAGC ATTGCGATCG ATAACTTCTT GAGCCACCGC ATCACTTAAG GCTGTTGCTC
    84901 CGGAAGTATC TGCGTCAAGT AAAAGCTTAA CCTTAGCATC GACTGTAGAT TCAATGTCGT
    84961 CTAAGCGCTC TTCGAGATCT ACGAAAGTAT CAATAGCAAA GACGCCATTA ACAGTAGCCG
    85021 CATCACGAGT ATGAGTATCG GTAACTTCAG CGCCACCACC AGTTTCAAGA TCAGCAATAC
    85081 GATCGCTTAA TGCGGTATCG GCCGTCGCAC GAGTACCTGC TTCAGCAGTC AGTGCTTCTT
    85141 GAAGTGCAGT GTTCGCTAAC GAACGAGTCG ATACCTCAGT GTCCAGTGCA TCTTGAACAG
    85201 CATCAACAGC AACTCCGCGA GCGATAATCT CATCAGCAAT TTGAGTAGCC AAAGAGGTTG
    85261 TAAGATTACC TACTCCGTCA TTATCAAGAG CCCAAGCGCC GCCATAAATG TCCTTAGCGA
    85321 GTTGTTCAAG ATTAAACGTA GCCGTAACAT CCATAGCTCC TTCGACAAAT GACCCACCCT
    85381 CAGTTACTGC GAAATCTTCT GGCATATCAA GCAGACTACC GCGCTTAAGA TAAAAGAGGT
    85441 CAACAGTGAC GGGAACGACC ATTGTGTATG GAGTTTCGAC AACACCATCG TTGTCAAAGG
    85501 TTAAGACATA CTTGTCAGTT TCAACAACGT ACGTAATGCG ACCGAAGATG ATATTACCAT
    85561 CAACGTCCCT TAATGGAGTA TCTTCTGTTA CTCCATCGCG CATAATGAAT TTGTTGTTTG
    85621 GAGCATCTGT AATAACACCT TGACTAGTGC CATTCGATGT CACAGGAAGA CCATCAATAA
    85681 AGAAATCTTG TACTCCGTCG TTAAACTTGT AACGACCCTC AACGTTGACG AATTCAAGTG
    85741 CACTAACACC GGCTGCTACT TGAATGTCAT TGAGTTGCAC CTTATAGAGA ACCTTTTTAT
    85801 TAGCTAAGGT CTCGGTGTGT GCATTGAAAT CGATGGATAA TTTGTTTTCC GCAATGGCAG
    85861 CGTCAGCAGC AATATGACTA TCTTTAATTG CACTACCCTG AATCTGAGCA CCACGAATTT
    85921 TAACAAATGC CATAATAGAT CAACCCCTAA ATAGGAGATT GGGTGTGTTT CACCCTGTCA
    85981 GGTCTCTTAA CCTAACTTAC GGCAGTCCTA GTTTTTAGGA CCGCTAAACA TGCTCACCAG
    86041 TAACTCAAAG GAATCATAGA GTTGATCACA TTTAAGACAG CGCAAACGAT GAACATCATC
    86101 TCCAAAGAAG ACAGCATGTA ATTCTTCTTT ACAAATTGGA CAAGTAAACA ACATAACAAT
    86161 CACCTCACTC GCAAATCTTC CCAGGTGTGT CTAAACTGTT GTTGTCAATA AAACGTTTCA
    86221 CTTGTTTATC AATATTAGAA TCCTTGAAAT CAAACTGATC GAGCATGGCC TTAGTAAGAC
    86281 TATAAACTTG TCGAGCTTCT TTCTTTTGTT CCAATGAAGC AGCGATATCG TCTAGTTGCA
    86341 TCTTTTCTAA GGCATTGGTT TTACTTAGAT CTGCCATTCG CGTCTGGTAA CTCGTCTCGA
    86401 CTAACTCCAG ACCAGAAATT GCATCACTGA ATAACTTTGT AATAGGTAGT GTGTCGTTCT
    86461 TCGTACTTGT ATTTGAAAAC CAGTTAATTA GGGAACTTGA AGTTGTAGTT TTAAGATTTG
    86521 ATAAGATTTT CATATCACTA TCAATCATTG CCCGCATAGA CTCGGTATTT AGCCGCTTTG
    86581 ACCGGTTTTG GTTATCATCT GAAATAAAGG CTAATTGTTT AAATCGAAAT TCTGTAATAT
    86641 CAGAAACATG ACCTATATTA TCAGGCCCGC CAAGAGCCAT AGTTCTTACA ACGGAAGTAA
    86701 CGTCTTTAAA TTGCTGATTA ATACCGCTTG TTAGAACTTG TTTGATATTA CCAACAAAAC
    86761 TTGAGACATT ATTAATTCGA TCGTTCGATG CGTCCAGTAA ATTATGTTGT ATCTTAAGTG
    86821 ATGTATAATC TTGAGCTCCT GGTTTCTTTA TCTCTAGAGA TACAAGTTTA TTTATCTCTT
    86881 TTTGTTCATC GTCTCTGTGC TTGTCGATAT TATCGAATTG AGCCTTCCCG TTATAGAACG
    86941 TATTACTAAC ATAAGCCTTA TGCGTGTCTA AATTAGATTT AACATCTAAT AAATAGATTA
    87001 GTGCCTCACC AGCAGTGCTG GCTTCCGGGC TATTGTTGTA ATGGTCTTCG AATTGATCTC
    87061 GTATCTCATA ATTGTCGTTT TCCCTGGCTA ATCTATAATC CGCAATAGAA ATACCACTAT
    87121 CGAGACGACC ATCAAGGCAC TGACCTAATT GATCGATCAG ATCATCTAAA GCTTTAGAGG
    87181 TATCTGCGAG ATTTTGTAAG ACATCCGCAG CGGGCAACGA CACAGTATCT AATAACGCCT
    87241 GTGGCAAGTT CACAATATCA GATTCTGTTA CATCGGTATC CGATATAATA GCAAGTAGAC
    87301 GTTTTGTGAA TTCTAGCCTG GGAGAATACT CTAATTGTTG TCGCTCTAAA TCATTCATTT
    87361 AAAACCTCCT TAAAGAATGG CCGGAGATAC TAAGGGGAGG GATAGTACTC CGGCCTAGAA
    87421 GAAGAGTAAG GAGTGTCGTA CCGAGAGGAA AGCGGACAAC ACTAGAAGAG TGATCATGGC
    87481 GGCAGCCACG CCGCCTTATA GGTGAGCGGG AATGCACGAA GCTAACTTTC CCGCTAGATC
    87541 ACCGAATCTT AGCTTGCTTT AAGTGCAAGT AACTTTAGAT TAAAAGGATT TGCGAGATGG
    87601 AGCGCCTCCT CGTTGTCCTC TACCACCGCG TCTCATTTCA ACACCATAAA CGCTACCATG
    87661 TATCATGGGA ATTTTACGAG GTGGTGGTTC AATGTCTCGA TCCTTAGTAG GATCGGACGT
    87721 TTGCCGATTT TGAGTACCAT CTAAGGCATT AACACCAACA ATCCGATTAG TATGAGAGAC
    87781 CTTAAGCATC TCAGAATACT TAGTCGTAAA ACCATGAATA CACAGACAAA AAGCATCGAT
    87841 AATATGCTCG TTAACATCCG TATATTTCGG GCGACCTTCT GAACCAAGTG AAACAACGTG
    87901 ATAATCTTCG AGTTGTTTAA TAAATAACTT ATCCGTCGGA TTTAAGGCAA CTTGCTGCTT
    87961 CTCAAAAGCG ACAACTGCAT TGTTAACCAT AAAGGGCTTA ATGTCTTTCT TGATCTTTGT
    88021 TCTCGTAATA GGATCCCTGA CAACAATCTT ATCTGAGAAA CTAATCGGGA TAATCTTTCG
    88081 AGCAAGACCC GATGCTGGGT TCTTTTTGCC ATAAAGTTTT AATAACTCTA CTTGAGTTTC
    88141 TCCGTAGCCG CGGTCCAAAA CGATCCAGTC CCATTTGAAC TCGTCATTAA GTTCTATTAT
    88201 CTTGTCAACC GCATTAGTTA AGGTGAATTC TGTTCTTGGA ATTGACACTC TCACAATTGG
    88261 AACGAATAAA CCACGAGATT CGTCAAATTC AACACCAAGA ATAGTAGACT CTGCTCCATA
    88321 CTTATCCCAA TCTACCCCGA GGATACGGGG TCCGCGTTTA GGCGTTATCG TAGGATCATC
    88381 TTTATCGCGA TACCGGATAT TAAGTTCTAC ACCTTTGGCT TTCGCTTTAT CAATGAAACG
    88441 GTTTTGGAAG ACCCCAACAG CTTCTTCACC AAATTCTGCC ATAACCTCTT GTTGGAATCT
    88501 GAGTTCTGTT AATTCGTCTT CTATATCTTC GAAATACGTT CTATTGGTCT CTGGGTTGAT
    88561 TTTTAGGAGC TCTTTGTTAA CAGTTGATGG AGCATGGAAA TGTGACCAAC CATTTCCCCT
    88621 TTTCTTAGTA CCCTTATACT TGAAAGGTGT TCCATTAAGT ATTTCTTGGA CATCCGTCGT
    88681 CATTGGTGTA TAACTATACG TCGCATCTTG GCACCATTTA TAGTAACTAC CGCGACGACC
    88741 CGAGGGGGTT GATGTTGCAA TGATCTTAAT ACGTTCAGGT GCTTCATTTC GGATGTTGAT
    88801 GATATTCGTG ATATCGTCTT CACCCATATA ATCAACTTCG TCTAAAATAA GCACATCAGC
    88861 ATGCTGACCA CGGGTATTAT TAGCGCCGGT TCCTGATTTC GATCCGGCCG TTAATCCTTT
    88921 GATACACGTT CCATTATGAA ACTCGATACA GTGATAAACA TCGCGTTTAA TGGTACCTTT
    88981 TAAGGTTGTA GAGATATCAA TTAATTCATG GAGCCGCTTG AAGATAAGAT CGATCTGAGT
    89041 TTCGTATGGC GTAATAATCA AGATATCGTA TTGGTTATTA GGTCCCTTAT TAATCTGTGT
    89101 TTGAGAATGC CAAAGGATTG CAACCGCTAG TTTCTCTGTT TTTCCTAGAC GCCTACCAAG
    89161 ACGTAAGACG ACTAGAGGCT TTGTACACAT CATATTAAGT GGATCAATCT GATAATCCCG
    89221 TGCTGTCCAG TTCAACTCGG CTTGAGCCCA TAGGACTGGA TTTTGTAGCA CACTATAGAG
    89281 TTGTAGTTCT TCCGGTGTCA GAGTCATGGC ATCACCTGCC TAGGTATTAT AACGACCTGG
    89341 TTAAGTCGAT TATCTATGTA ACATTCGTGC TTCGTTTCCT AAAACACTAC GGGCATTTAG
    89401 GCGACTCTCT TGAATCGCTT GCATATTACG CTGTCTTAAT GTATGACTTT GTTCCGTCTC
    89461 TTGAAAATTA CGAGAACCAA ATCTTGCTTC ACCTGGATTA GTTGTTAAAC GCTCTAAATT
    89521 CTTCTTACCT AATTCCATCA TTTTAATAGG CGTTGGTACT CCGAGCATGT CCATTCCTGC
    89581 ACCAATAAAA TCAAGACCCA TTTTAACTTC CATAATAGGA GCAAAAGCAT ACCATTTAAG
    89641 GGCTTCAAGT GCTGCGTGAC CAGCGGCCTT TGAAGTACTT TCGCCATCCA TCTTACGTAT
    89701 GGCGAATTCA ATTCCTCCGC CGAAGGCTGC AACACCTATA CCACTAGAAT GCTTTCTAAC
    89761 TCCAGAACGT GTTGTTTGTT GTGTTGCCAT TTATTTCACC TCATCGACGA TTATGCAAGG
    89821 CAAAGACTAA ATCGCCCGTT GCTCCTAATG AGTCTATCCT ACTGCTACGA GTTGCAGCTA
    89881 TCGCAACATC GTCAACTTGC ATCATAGCAG TTTTAGACAA ACTATTATCT TTCTTTTCTT
    89941 TCTTGTCAAT CAATTTCGGT GCAAACCGAG AATCGTCTTC AAGGCCTGGC GTTACGTAAG
    90001 GATTGATCAT ATAAGGATCT TTCTGAGGTA AGTTTTGTTC TCTAGCGGTA CTTAATACTC
    90061 CATAAGTACC AAAACCAGCT AAAGCACCAT AACCTAATAC TGCTTTGCCA CTACGGCTAT
    90121 TCGAAACCCT ATTGGCGACC CGTGCTGTTT GAAGTATCGA TCCACCAACT AAGTCAATGG
    90181 CTCCTGGTAT TTGCTTTATG ACGTGCTCCG TGGCGGCGAC CCCACCACGA AAAGCCGCTC
    90241 CTCCTGCAAT ATTGAGAACT GGCGTGACTA ACTTAATAGG CGACACGACG GTCTTTACGC
    90301 CCATACTCGT CGCAAAACCC GCTGCCTTAG TCAAAGTACT TAAAGGCCCG ATACTCCATG
    90361 GATTCCATGT TTGCGCTCGT TCTCTGGCAA ACTTTTGCAT TTCTCGGATT CCACCTAATT
    90421 TACGAGCTTC ACCAAGTTCT TTAAAGAAGG TTCCCTTGCG TGCTCCTTCG AATAAACCGG
    90481 AAATAAAGGA CCCAGGCATC CACATAACAT CCATGGTTTC ATTCATTAAA GTGCCGCCAG
    90541 GGTTAATGAC TGACTCACCG ACACCTTTTA CAGTCTTATC TAGGCCTTTA GCAAATTTGT
    90601 ATCCTTCTTT AAGTCCCTTA TATTTATCAG CTAATTTAGA TAAGAACATT AAGGGATTTG
    90661 CCATTTATTT CACCACCATT AAAATGGCAA TCCGGCAATA TCCGATTCAC CATTAGAATT
    90721 CGTAAAAGGA GTTCCTCCAC TTGCTAATCG CGCTACATTC GATCCTACCA TCCATCCTGC
    90781 GCCAATACGA GCCGCTCGCT GTGTTCCAGT AAGACCTCTA CCGTCAGTAC CCTTCCAGAA
    90841 ATATTCCTTA GCAGCATCTT TAATTGCTCC ACCAGTACCA AAAACATAAT CACCTAATGA
    90901 AGTATCTTGC ATGCCCTCTT GTAATGGTAC GGGTCCGGCC GTTTTTGAAT TAGGCGTTAG
    90961 AAGCCTTTTA ACTCTGTTAT CGGTTTTTCC TGCAATTCGA TCTGTTAATC TAGATTCGAT
    91021 TGAACGATTT GCAATCATAC CAGGTTCTAC AAAGGTTTTC GTAAGTCCTC GTTCGGCTGC
    91081 CTTCAACGCA TTATCTAATA ATCCCATTTA ACTCACCACC TTAAAAGAAT GGTATGCCGG
    91141 CGATATCCGA TTGACCGTCG GCCGTTCGCG CCATAGTTCC ACCGGTTGCA TAACGATATC
    91201 CTACACCAAG TATACCAGGA GATGCTAATA CTGCATGTTT AGCCATTATT TCAGTTAATG
    91261 GTCCTGATGT CATATAATGC TTGGCAGCAC CGCCAACTAC TTTTGCTTGA CCCCAAAATC
    91321 CCGTGCCAGA TTCAGAAATC TCTTTATCAA TAGCACTACT AGGTGCCATG ACATTATCAA
    91381 ATTTAGCTTT ATTTTTCTCA TAAAGCCCAT TAACTTTGTC ATATCCCCTT GGATCGGCTT
    91441 TTCTCCAATT TATTTCATCA CCGTACTTAG CAATACGACT ATCTCGTATT TTATCAATAG
    91501 TAGCGTCCCT TTTATAAAGG TGTTCAGCTT CTGGTAAAAC TCGATCGGCT TCTCTACCTT
    91561 GTTTCGATGT TAGTTGAGCA GCTTTCTTAA TGTTATCTTC ATATTTACTG GCTAAATTAT
    91621 CTAATCCTCG TTTTGCTGAC TTACCTCCTG GTATCGTACC AAGACCTCGT ATAAGATTTC
    91681 CAAATAAAGT CCCGGCAACT TGAACCGACT GGTTATTTAC TAATCCCACG CTTACTCACC
    91741 TTCTTCAACC ATTTCGATAT TTGTGATATC GACAACGTTA CTTAGGAATC CATCTTTTTG
    91801 GAGTTCCTTA ACCTTAGCCA TAAGGTTTGC AGCATTCGTT GAAGCGTCGA AAGCACCTTT
    91861 AAGGCTTGAT TCTTTATCCT TGCGTGTACT ATTCATCTTC TCTAGGATCT TTTGTCTACT
    91921 CATACGAAGT TTATCCTTAA GTTCTAAGGA TTTACTTAAT TCATTCTTAT AATAAGCCTT
    91981 GCCGTCCGGA CCAATAGCAG CCACAACCGA CTCAATAAAG TCCGCATCGA TGGCCATTTT
    92041 CTGATCTGCT CTAAGCATCA TGACTTCAAT GTCAATTAAA TCCTTAACGA ATCCAAGATC
    92101 GACGGTCTGT CGATCATCGC TAGGATCAAT TCCGAATTCA GTACAATACT TTTGGAATCG
    92161 ATTAACAATC GCTGCAATCT CAACCGGGCA GCGATCGCCC ACTTGTTGGT TAGTAACAGG
    92221 AATCATACAT GTTAAAGCAA AAGGACACTT TGGTCCCTTG CAAATAATCG GTATACCAGC
    92281 ATACATACCA TGATCTAATC TGATCATTAC ACTGGCATCA TTGACGTTTT GTACGTTAAC
    92341 GTTCCAAACA CTAGGTAAAG CAAGATTTGC AATGCTCATA TTTAACTCCC CTTGTCGGAC
    92401 ATCGCTGGTC CGCGCCAATC CTAACTACAT CGCTCCAGGA TTCCGACATA ATTTATACGT
    92461 AATTTAATAG ATCTAGACTC AATGCAATGA CACAGACATC TACGATCATG CCAGTTATGA
    92521 GTCTATAATC CTTGAGACCA TGACGACGAA TGTAAAGTAT GGTCTCTATG GCGCTCATTG
    92581 ATGACAGTCC GAACGCCGCA CCTAGAAGAA AAACTGCAAA CATGGTATCA GCCCCTTGCA
    92641 GTTCCCTCCC CGCATGAGCG AATTATGTCC ACTCATTAAT ATATAATCCC AGTAAATACG
    92701 GCCTATTGTA ACTCTTCGAC AGTTTTTGGC AGGACTTTAT TTCTAATATA TTCCTGCGCT
    92761 TGTAAAGCAG TAAGACTAAG CTCTCTAACC TTAACTTTCT TACCACGACA CTCAGGACAG
    92821 ATACGTCGCA TATGATCTTT ACGATTAATC CAGGTAATAA TTCCGCATCG TATGCATTCA
    92881 TAATGTTTGT CTGTCCTATT ATCTAAGTTA GCCTTAGGTA TTCCGTGACT ATGTCGGGCT
    92941 CTGTTGACGG TCGCTCTACT AAATCCTAGT ATCTCGGCGA TCTCATCGTC AAAGAGCCCT
    93001 TCGTCTTGAC TTAATTTGCG TACTTCATTG ACCATTAATG GAATCATTGT TACTCATCTC
    93061 CGTCTAATAG ATTCATTGGG AGTATTATCC CTGCCTGTTT TATTGCTAAT TCGAGCATCA
    93121 GACAATAACG TTCCAGCGTT TCAAGTCTGT GTTCAAGTTT AGTCATCCGC TCATTCTCTT
    93181 CATCTTCCGT TTTATAGTAA GAATAATCCG ATATAGCGTG TTGACCAACG CTCGAAGCAG
    93241 TTGTCGTTGT CATAACTGCG TCACTTACTG CAGATACTGC TTGATCATAA GTATGCCAGG
    93301 GTTGTATTAC ACTAGAAAGA TTATTCGAAG CCTTAAGGAA ATCGCGAGCC CCGCCCTCTA
    93361 CTTTAATACT TGCTCCGCCA TGAGGATTTA ACTGATACTT AGTAATCTTT CCGATCACAT
    93421 GACTACGAGC CATGACATCA CAATCTAGAT CGAGAGAGGT AAATGAAGCC GTATGTGGCC
    93481 CCTCGATAAA GTAAGTCGTT TCCATTGTGC CTCGATTCAT AGTGTAGTTT GTAATTATAC
    93541 CTAATTCCTT ACCATTAAGA TAAGCTGTAA CGTTCAATAA ACTCATACTT GCTGTTGCCA
    93601 TACTAATTAC TCCTCTCAAT TCTGTCATTG ATTAAATTGA CATAAGCCTG CAAATGCTCT
    93661 AAGCGCCGTT CTAACTTAGC AAGCTTAGTA TGATCCACAA TATTAGGCCC TTGTCCAATA
    93721 ACGGAACATA CATAACCCGT TATACTAACG CCCGTAGTGG AGAAGGGATT CGACTTCATA
    93781 ATAGATCTAA TAAGACCGAT GTCATTACCA CTCGAATCAT AAACAGAGTG ATCGTTCATA
    93841 AGAGCTATAT CAAGTTCAGT CCGAACACAA GCGTTCCATT TACATAAATC CGTCCTGCCG
    93901 GTCGTTAACG TGAGACTATG TATCTCGCCC AGGTACGTAG TACCTGGCGC GTCCAGGTAT
    93961 AGCTTATCTC CAACTCGCAT GTACATCCCT CCTATCATAT ATCAACGATC AATTTCTTTA
    94021 TATTTGTAAC ATGATGCCGC TTATAAGGGT GGATTTTTGA CATAGGTATA TGTGGGGATT
    94081 TGGGAATTGA TGGAAATCTT GAGAGCACTG TCATCTGAGA TATAAATTGT ATCGGTGGTA
    94141 GGACTCATAT TTAAAGCAAC TTAGTGCGAA ACGTACCCCA CTGGTTGTAT GTAAGGAAGG
    94201 AGGACTGCAT CATGACCAAG AGACAATTAA AGTTTCAAGA ACTATTGCAA CAAGCCATTG
    94261 CTAAGTTAAT CGAAGAAGAA AAGCTTCAAC CACTTAAATC CATGCCTATC TATAAAACTA
    94321 TTAAGAAATA AGGAGGATGA TTACTATGTC TGATAAACAA ATGCAGGCTG CTATTATCAT
    94381 CAAGGGTATC ATTGAACGTA AGCTTATTGA CCAAGGCCTT ACTATGCAAC ACATCACAGA
    94441 TACCGAGGTA GGTGAGATCA TTGCTGAATC ACTTAAGTGC ATACGACGCA TGAAGGCGCA
    94501 AGGTGCTACT GATCAACACA CTATTACTAT CATGACAAGC TTTATTGATA ATCGTTGTTC
    94561 TATTATTAGG TATCTATGTG CCATAAGGAG AGATGAGTAG TGCTGTTAGA GTACTAGTGA
    94621 CAGTGTACTC TATAGAGCGC TGTGCTCTTA ATGATAGATA CATTAAATGA AGGGAGGTGA
    94681 TATGTATGTT AAATCGTGAG GATCTTATAG CTATCCATGA TCGTCTGTTT AAGAACGGTA
    94741 CTATACAGGT TGATGCTATG CGTGCTATGC ATGTAGAGGG CAATACAATC AAGATTAAGA
    94801 TTACCCATTG CAAGCTTATG ACAATCAAAG CATACTACGT ACTACACGAA GGCGAGCTTG
    94861 TTTACTTTGC AGCACAAGCT AGATCAGTAG ATCAGTAATA AAGAAAGGTG TGTACAACAT
    94921 GTTTATTAAT TGTGATGATG TAAATCTAGA AACAACAAAG ACCTTTGCAA GTAAGATTCT
    94981 CAGAAAGATA CGTAAGCTCT ATGTCGGTAA GCCGTTTAAA CTAAAGTATA CCTGGGCTAT
    95041 GGATCTCAAT GCTATTTGGG AATCGGATAA ACACTTTGTT ATTCCTTACT ATTGCTATAA
    95101 CGAAAAAGGA TTAGGATACA AGGTGTTCTT GCGGCTTCCT AAGCGTGAGC CTATAGTTGG
    95161 TACGTTGTAC GGGTATGACA TTTATGGTAA TAAACATGTG CTTGCTGTTA ACGTCTTTCC
    95221 TGCTACCTTT CATGATCCTA GTTGTGTTAT TAAGATGATT CAAATGGTTG CCAAGGTACC
    95281 TATTGAGTAT GGTCGAGAAC AATTGGCGTT TAACTTCAAG ATTAGTAACG AAGGAGGTGA
    95341 TGCCATTTAA GTCTTATCTA TTATGTGAAA GGAGGTGGTG TTGGCCCGTA GTTAGGTATC
    95401 ACACATGACA TGAGGGGAGG TGAGGCATAT TGCTTGACAC CGGTGATCCT TAGTCTAGCG
    95461 GTCATGTGTT CTAGATTTTA ATCGTAGTTT AAGTGTTATA AGGGAAGATG TCATCATGTG
    95521 CTGCTAGACG AAAGGACTAT TAGTCGTAGA GGCTATAGTT TAATGCCCAT CCTACCAAGG
    95581 GATGAGCGTG ATAGGTTTTA ATGCCTATCG GTCTACCGGT CCTATGTGGA CTGGATTGAG
    95641 GACCAGTTAT GAGATGGCCC TTGAACTCGG CCCATAGAGG CTGGAGGTGG CCAGGTGCGT
    95701 GTCTTCTCCG AAAGGGGAAC AGACATGTTA ATCTGGAGTT TATTAATCCT ATATCCGTTG
    95761 ATGGCTCAGG AAGCCTTCCA CATGCTAATG GATGACCTAT TAGTAAGTGA GTCAGTGATG
    95821 CTGGCTGTAT TTAATTACAA TCACTTCTAC TATGAGGTCA ATACCTTACA GTGGATAGGC
    95881 GAATTCATGA GCCGGAGGAC TGTTGCGCTC TTATCATCAA TGGGGCGTAG TCTGACTACT
    95941 GGTTGGTGAA CTTCAAGTCG GAGGGTTACC CTTGTCACTG ATTAAGACTA GTGACTATTG
    96001 AACTACTGTC GAGAAAGGAA GTGAACTTTT ATGTCTAAGA AACTTATGAT TATTGGCCAA
    96061 GTTAAACAGG GTGTTATCAC GTATGGCAAG ATTGTCTCTA AACTGCGTCC AGTTGTTGCT
    96121 GAACCAGCTA TTTGGGAAGA TGAAGATTCT AAAATCATGC AGCGTATTAT CGAACGCAAT
    96181 CACAAAGCTA ATCGTTAATC ATGACTAGTA AGACCTGACC TATCATGGCA GGCATAGTAT
    96241 AAAGGAGACT ATTATGACAA ACTTATTAAA CGTAAACAAC ACCGGTATCA CAACTCCAGT
    96301 ATCCGACACA TTGAGTGCTA GTGTCAAAGT AGTTACTAAC ACTGTTGGTC ACATTGGTAA
    96361 TACACTGTCT GGTGTTCTTG CTTCTTTAAC TAAGGCAGAC GGTGCTGGTG CTATTGATTG
    96421 TGTTGGTGCC CTGCTGATCA ACGTTACTAC AGAGACTGTC ATTGGCGTAT CGACCATAGC
    96481 ACATAGTGTG CAAGACAACT GGGCATCACC GGTCGTGAAT ATGGTTACCA CTAAGTTTGC
    96541 GCCTATGGCA CCGGTGACTA TCACACCTAA TACTGAAGCT ATCAGTGTCA ATGGTATTAC
    96601 ACCTGAGATG CAGGCCGTTA TTGATGCTAG TGTTAATAAG ATCCTGGCCG ATAGCAAGAA
    96661 CAGTGCTGCT CCTAGTAAAC CAATCACAGT ACACCCCAAA GTGACGGCAA CTGCTAAACA
    96721 AGATGTACAG TTCATGTCTC ACAAGAAAGT GCGTACTGCT GATGTCATTC ATGAGAGTGT
    96781 CAACTTTAAA GCTGAAGGTA TTGTGTTGAC AGTAGAGTTT ATTGGTGCTG ATCTCGCACT
    96841 TGTATCACCT AAGGGTAAGA ACAAAGTAAC GAAAGAATCA CTGATTACTA GATTAGCTAA
    96901 GTACGCTGGT CCTGGTGTCA CACGTACTGT TACTGCTATC AAGGCCTTAG CGCCTGACAC
    96961 TAAGATCGCT CCTAAGCCTG TAGTAACAGA GACCAAGCCT GAGATTAACG CACCAAGTGA
    97021 TGGTCCTGTC TGCGGTAGCT GTGGTTGCTC TTTAATAGGT AAGAAGGTTG TTATCAAGAA
    97081 CAAAGTTAAA CTCTGCCCTG ATTGTGTCGG TGGAGGTACG CCTGCCGCGA GCGTAGCGAG
    97141 CGGAACCCCT GATGATATTG ATCCTAATGT TGCTGATGCT CCTGTTGATG AGCCTGCTAA
    97201 TGATGAAGCA CAAGAAGGAG CAGCGCAAGC TGCTCCTGAA CTCACACCAC AACAGAAAGC
    97261 TGCTGCTACT CGTGCTCGTA ATAAGGCTGC CAAAGAAGCC CTTGTAAATC AAGCACCTGA
    97321 GAGCACGGTC GTTACGGAAT TCCAAGAAGA GGACACCTTG GTCTAAGCCA TTCCCCGCCT
    97381 TACGGCTAAA CATAAGAAAT CCATTTCATG CCTCGTCATA AATCCAGCCT ATGGTCAAGC
    97441 CTCAGAAATC CAAAACATCG GTGTCACGGC CCTAGGGAAA ACAGAGCAAA TCTTGAGTGC
    97501 TTTAAGTTAA CTGCCTAGAT TCGTAACACT GCCTAGCGCC AGCCATAGGC TGGCGCTATG
    97561 ACCAGCCCAA ATAAGGCCCA TTAGATTCAC AGTGTTTGTT ATTGTTTAGT GATTGATTAG
    97621 TATCCCGTAA CAATGCTTTA TAACTAGATT GCCGTATGAT CAGTAGTATA TGCCTTGTTT
    97681 TGATGCTCTA GAGTCGCTGT AATTGCGCTC TTTCTCTAAT TGCCCAGCCC CTGGAGAAGC
    97741 CCAACGATAG CCTAAAGGGT AATAAACGGG TCATACGGTG TTACAAATAC ATGGTGAATT
    97801 ACCGTTACAC ATACGTACTC ATACAAGCCC GCAGTCCAGA GCCCATACGG TGTGTAGGTA
    97861 TATCTAAGCT TCGCAAGATA TACCTACACA CCTAACATTA ATAGTCTATA TGAGTAGATA
    97921 TTAGGTTCAG GGTATATACT AACTATATAT TACATTATGT AATTAAGGAG GTGAATTAAT
    97981 GGATCGTTAT TATTATAAGG ATGGTCGTAT CTATGATCGG TCTGAGATGT GTGGTACTGA
    98041 GCATATCTGT ATTGCTGCTA ATGTTGAGAA GTGGCGTGCT AAGATCATTG TACGTGAAAT
    98101 GAATCAAGGA TTACCTTATC GTCCTGATAT TAGTTATAAG GAGCGTGATT AATTACTATG
    98161 AAGGTTCGTA AGCCTAGAGG TACTAAGTTA GATGGTTATC GATCTGAAGA TATGTGTAAG
    98221 CATTGTTGTT CTTTAGGTTG TGATCCAATG TCTATGAGTC CTAAGTTTAA ACAAATGGTT
    98281 CGTTATCGTA GAGATAATAA TCTATGTCAA GCTTGTGGTG CTAATCCCTG TATCTGTAAG
    98341 TCTAGTTTAG AAACTAAACC TCAATTACCT ATTTGTGATG TTTGTGGTGA ATACATCTTA
    98401 GGACGTGCTC ACTATATGTT TAAATGTTAT AAGAACGGTG TTAAATATAC TGACACCAGT
    98461 ATCTTAGTTC ATACTAAATG TATTAATGAA GGGAGTGTTT AAGTAATGGA TTTATATCTT
    98521 ATATGTCCTA AGTGTTATCA TATCATTGGT GATTATGTTT TTAAGGGTCC TGATTTCTTC
    98581 TATACTACTC ATACTTGTTC TAACTGTGGT ACTGTTGATA CGATTGCTAA GTTTGTTTGT
    98641 CTAAAGCTTG AGCCTAGTTT ATCTAAGTTC ACTATTGGTT TAATGCTTGA TTCAGATGAT
    98701 GTTATGATGG TTAGTTCTAT TGAAGCTACT AATATAACTC ATGCTATTGA ATTATATGCT
    98761 ACTCAGCACA ATTGGAATAA TGATCCTTTA TGGAATCCTA AGCAGAATAC TTATCAAGGT
    98821 AATTGTCTTG TTAGTATTAC TATATTATAA GGAGCGTGAG TCATGCTTAT TTTATTTCAA
    98881 GTATCTGCTG CTATTAGTTT TGGCATGTTA GTTCTTATAC TCATGCCTAA GGCTTGGTCT
    98941 GATTCATTAA TGAAGAGATT AGGCTATCGT AAGATTATGT CTCCTATTCA TAAGAATTGT
    99001 TATTCTTGTC AATGCCGTAT TTGTGTTAGT GATTGTAAGT TAAAGCTTGA TGTCGATAGC
    99061 TATGGTGTCT GTCATTATTG TGAAGATCTA TTAGATAGCT ATGACTCATT AAGTGAAGCT
    99121 ACTTTAGAAA TGATTGGTGG TCAATGTAAG GGTTATAAGG GAGGTGATTC AAATTAAATA
    99181 CTTTGATGAT GATCGTGGTT CATGGGGAGA ACAAGCTTTG TTAATAGCTA ATGTTACCTA
    99241 TGAAGAGAAG TGTGCCTTGA TTAAGTTTAT TTCTGCTATT GCTAGGAACT ATGCCTTTAA
    99301 TAGAGAGGCT AATTTACATT GTTTTTATAA TGAGCCAAGT AGTTTATATG CCTTGGTTAT
    99361 TATCTCTGGT TTTAATGATA TGCGTCAAGC CATTAAAGAC TTTATTGATG GTTATAACCT
    99421 AGAAGATATA CTCATTGATG AGAATTACTA AGAGGTGATT AAGTGCGTAT CTATGTTGAT
    99481 TCTACTAAGC GTTCACTCAT GATTAGTAAT GTTTTTATAG ATGAGCAATT GCTTTTTGAG
    99541 AGGTGGCTCA AGCAGTCTAA TGTCTCTAAC TTCATGTTTG GTGTTGATTA TTACTTCTTT
    99601 ATTAATCCGG CAAATGACCG GCGTGCATTA GTTGTATTAA CTAATGATCA TGACTTTATT
    99661 ATGGCCATTA TGTTATGGTG GGATCGTCAC GATAGAGAGG TGGGTTACTA ATGTTTGATC
    99721 AGCGTATGAA ATGTAATAAC CAGGTAGATG ACATTTGTCC TGTTGATTGT AATGAATGTA
    99781 GTGAGTATAA CATTCCTTGC AATGGTGTGT GTTCTAAGTG CTTAGATTCT ACTTGCGAGA
    99841 ATCATAGAGA TTATTCAGAG TATGTTCAAT TATCATTTGT ATTGGAGGTG TAATTCATGA
    99901 CTTGGTGCCC TGGGTGTCTT AAATATCACT ATGGCTTTAC TATTGTTAAG CGTGGACTTT
    99961 GTTGTTCTAA GTGTGGTCAT ATATTTAACT AAATAGGTGT CGAGCAAACC GACACCTAAT
   100021 GGCTCAGAGC CATTAGCCTA TTATTCATGG CTTCAGTGAG ATGTGCCATA AACATCTCAC
   100081 TATATTAAAT AAGGAGTGTG GGTTTAATGA GTAAATCACC TCGTGGTCAA CAAATTCAAT
   100141 GTTCTAAACT AATCAAAGAA TGGTTTCCTA AAGAAGATAT TTTAGAGTTC GTATTAGCAG
   100201 GTTGGGCCGG TACTGGTAAG AGCTTTATGA TTGAACACAT TATTGATGTG CTTAATTTAA
   100261 ATCCCGATTC TGGTGAGGTA ATCTTTGCTA CATTCATGGG TAAGGCTAGT TTAGTTGTCA
   100321 CTCGTAAGGC TGGTGGTAAA TATACCTGTT ATACACTACA CAAGACATTA TATTATGCCA
   100381 AGAAAGATCC TCGTAGTGGT AAAGTAACGT TTCACCCTAA AACAGCAGAA CACTTTGTTG
   100441 GTGTTAAATT AATCATCGTT GATGAGGCCA GTATGATTAC TAAGGAATTA CTTAGAATTT
   100501 TACGTACACT TAAGATTAAG ATTTTATTCA TCGGTGATCA TGGTCAATTG CCACCTATTG
   100561 GTGAGGCAGA CCGTGAAATG TACAATAGAC TTAAGTATCG TCCAGATTTT GTACTCACTG
   100621 AAATACAACG CCAGGCTGAA GGTAATCCTA TTATTGCATT AGCAACACAG ATACGAAATG
   100681 ATGAGAAGAT TAACATTGGT AAGTATGGTG AAGGTGTATT AATTATACCT AAGTCACAAA
   100741 TCATGAAGTA TTCTTCAAGT TTAATTAATG CTGATCAAGT ATTATGTGGT TTAAATGCAA
   100801 CGCGACATAG ATATAATGGT AATATTCGTG ATTTACTTGG TATTAAGAGT CAAGATCCGG
   100861 TGAACGGAGA TAAACTAATT TGTCTCAGAA ATAACTGGAA TCGTGGTATT GAAGATTATG
   100921 CCTTGGTCAA TGGTATGGTT GGTTTTATTG ATAATGTTAA ATCAATTAAT AAGTATTTCA
   100981 ACTATGACTT CAGACCTGAT TTTCTTAACG ATCATGTCAA TGTTTATTCT ATGCAAGAAG
   101041 AGATTCACGG TAAGTATGTT GATTATCAAT CACTTACTAG ACAAGAAAAA GATATGCTTG
   101101 ATAGTTTTAA TTATGGATAC GCCATAACGA CTCATAAAGC TCAAGGTTCA GAGTGGGATA
   101161 AGGTATTTGG CATTAATGAG ACATTCAAAG GTAATGAGGC TGGTATACAC GGATATAATA
   101221 AAGAATGGTT ATACACTTTA TGCACGAGGC CTGCAGAAAA ACTCATACTC GCAGTTTAGT
   101281 ACTCATCGTA CATACAATGC GTTTCTTTTA AACGCATTGT ATGTACTAAT ATAAGAGGTG
   101341 AATTTATGAT TTATATTGAT CGTTCTGGTA TTAAATATAT CTTTGGTAAT CTAACTTATA
   101401 CTGATGTTGA TAAACTTTAT TATCATATTA TTCATGGTTT TAGTATGTGG ACAATTGGTG
   101461 AGATTAGTTA TTTCGATGGC CCTAATAGCC GTGCAATGAT GGTGTTTAAT ATTATTTTTC
   101521 ATAAAATCGA ACATGAAGAA GACTTCATTA CTTGGTGTTC AGATGTTTTA GGTCAAAAGG
   101581 TTTATGGAAG GGAGGAACGT TAAGTGGCAA TTTATTATGC ACACTCACTA CTTAAGTATG
   101641 ATTCTACTGA AGAATGTATT GAACTCACAT TAATTCATGG ATGGAAGCAT TGGTGGAATC
   101701 GAGTTTATAA TCCTAATAAT GATACACTTC AGGCTATTGG TAAAGTCTCT GGACAAGAGT
   101761 GTATGGAAGA ATGTTATCGC ATTATCCGTA GTAAACAAAT TCATTGTTTA GTCTTTAGTG
   101821 CTTATAAGGG ACATGTTGGT CGTGGTGTTT ATGAAGAAAT ATCAGTAGCT CGCCAATGTG
   101881 GTAAGGACGT TTATATTATT GAAGATCGTT GTATTAAACG CTTTGATATG CGTCGTCTTG
   101941 AATTACTCGA GATTGATTGG AAGATCAAGT ATGCCTTAAT TAAGAAAGGA TGATTAATAT
   102001 GCAGATCATT AGTAAGTCCT TACTTGATAT TAAAGAAGGT CTTATTGTTC ATCAAGTCAA
   102061 CAACAGAGGG GTCATGAGAA GTGGTATTGC GAAAGACATT CGTGAGGCTT ACCCTAAAGC
   102121 TTATGAGCTC TATATGAAGA GACATCTAAG AAATTTATTA GATATGGGTA CCGTCTTTGG
   102181 TCATTGGGAG ATTCAAAATA AGTTCTTTGT TGCTAATTTA ATTGGTCAAG ATGGATATGG
   102241 TCGTGACGGT AAGCAATACA CCAGTTATGA GGCTTTACAA AAGGGTTTTA TTGAACTTGA
   102301 TAAGTTTGCT CATAATAATA ACTTACAAGT TTATATACCT TTTAAAATGG GCTGTGGCCT
   102361 TGGTGGTGGT GATTGGACTA TTGTTAGTCA TTTAATCGAT ACGATTATAC CAGATGCTAT
   102421 TGTCTGCAAA CTCAATAAAG CTATGCCGGT TGATCGCAAT CGTTACAATG TCTTAGTTTT
   102481 ATCTGGTCAG AAAAAGATCT TAGAATGCTC TAGTAAGGGT GATAAACGAT TCTCTGCTTT
   102541 TTATGCACGA GTTAAGGCCT TTGGTATCAT GGCTTCAATC GAAGATCACT ATCAATTGGT
   102601 TAAGAGATTT CCTGAAGTGC CTCACACATG TCGTGATGCC AAGGGTAAAA AGCCTACTCA
   102661 CATTTGTATT AATAGCCATG ACTTACATGC TGATTATTTA AGTGAGTGGT ATGCAAGTTT
   102721 ATGGATTAAG TATTTAGATG AGCATCCTGA ACTTGTTAAG TATGCTCAAG AGTTTGATGA
   102781 CTTTCATGAT ATGTTTCGTG GTAAGTCGGT GAATTGTCAA GCTGATATGA TTCGAATTTA
   102841 TGTTAAAGAG GGTAGATCAG CCTTGATTAA ACAATGCTCT AGATTATGGA CTATTATGAG
   102901 AAATTGGAGG GATTAAGATG GTAAAATTCG GTATTACTGA AAGAGGCGAC GCTGGTCTTG
   102961 ATACGAGTTG GGTTCGTAAA TTAAGTACGG TTGATGGTGC CATAATTATT ACCAAGGATG
   103021 CCAGTCAAAT TATTGATGAG CTAGTTTTGT ATCAGAGGAA ACTCATACTT CACTTAACAT
   103081 GTACTGGTTA TGGTAGTACG ATTGTTGAAC CGAATGTACC TAACGTTAAT GAAACATTAA
   103141 TAACGTATCA TCGTTTAATA GAAGCTGGTT TTCCCGTAAA ACAAGTTGTA CTCAGATTAG
   103201 ACCCTATTAT ACCGACCAAG AAGGGTATTG CTCGTGCTTC TGATGTATTA ACTCGCTTTG
   103261 CACTTGATAC ATCGAGTAAT ACTATGATTA CTCGTGTTAG ATATTCTTTC CTAGATATGT
   103321 ATCCACACGT TCGTTCTCGA TTTGAACTTG CTGGCTTACC TGATCCTTAT TCTGGTTCAT
   103381 TTACTGCATC AACTTATATG CAAGAACAAG CTATAAGAAT GATTAATCTA TGGCGTGGTC
   103441 ATTATGAGTT TGAATCTTGT GCTGAAGATA CACCCGATAA GCAGGGTTGT ATTAGTCAAC
   103501 TTGACTATAA TATTCTTGGT ATCAATGCAG AAGCCTTTGG TAAATCCATT CAGCGATCAA
   103561 ATTGTTTATG TGCCGCCAGT AAAACAGAGT TATTAGATAA TAGAGATCAA TGTTTTCATG
   103621 GTTGCCAATA TTGTTACTGG AAAGGAGCTA GATAAATGAT TGTTCAGACT CATGAACTGC
   103681 ATTTAACTAA ATTACTCAGA GTATTAATAG AATGGAGTGA AGATCAAGAT GTCAATCAAG
   103741 AAGGGAATAC TCAAGATCAG TTCGATTCAA GGGTGTCAGC CTAGTTGTGA TATTAACTTA
   103801 TTTATTGTGA GATCCTGCAA ATCCGTACCT AAGGGATTTA CACATATCCC TGGCTTGGCT
   103861 CCAAGTTCAG AACTGTTCTA CAAATACTGG GATTGGAAGA AGCATAATCA ATGGCCTAGT
   103921 AAATGGCCTG AGTATGTTAA TGCCTTTGTC GAAGAAATGA AACAACCCGA GATGGCGAAA
   103981 CTTATCAGGC TGATTAAGGA ACGCCTAGAT CAAGGTAAAT CCGTTCAGCT TACGTGTTTT
   104041 TGTCCAGATG AATTATATTG TCATCGTAGT CTTATTGCTG AACTATTTGA ACATTGGGGT
   104101 TATATAATCG AAAGGATGGT AGCTTAAATG GCAAATCAAG TGAAGATTGT AGCATTCACA
   104161 GGACACAGAC CAACGGCAGA AGGTATGGGT GGCTATGGAG ATACTCCTGG TAATAAGGCA
   104221 CTCTTTGAAA AGCTTTATAG TGTTTGTAAG GCTGCTTATG AACATAATGG CACCCGTGAA
   104281 TTTATTACGG GTATGGCATT AGGTACTGAC AGTATTGCTG CATCCGCAGT GTTATATCTT
   104341 AAGCTTAAAT ATCCTGATAT CAAACTCGTA GCTGCAGTAC CATTTAAAAA TCAGGATTGC
   104401 AAATGGCCTA AACATTCACG AGATGCTTAT CATAACCTAC TATCTCAGTG TGATGAAATA
   104461 GTTTATGTTG ATGAGATATT AGGCTATCGA CTCGGTAATC CCGGTCAGTA CAGCGCGGCT
   104521 AAAATGCAAA AGCGCAATGA GTATATGGTT GATCGAGCAG AAGGAATCAT TGGAGTCTAT
   104581 AATGGAGCGG AAAAGGGTGG CACATACAAT TGTATTTATT ACGCTGAGTC AATCGGTAAA
   104641 CCAGTCTATA TTATCGATCC AACCAAACTT AAGTTTTAAT TGTTAGTCAA ATCTCATACT
   104701 TTATATTAAA TAACCATTCC TTGCTTTGCA GGAATGGTTA TTTAATATTA GATTAGAATA
   104761 AGAAAGGTGT GTTGTAAATG GATATGCTTA AACTTAAAGT ACAACTGGTC AAGATTGAGG
   104821 CTTTATTTCC TGAGGGATTT GAGTTCACGA GCAAAGATGG CAATAAGGCT GTCGTTACTA
   104881 AGGTCTATTC TGAGCTCAAA GGTAACATCT TACGTCCAAT GTATGAAGTT AAAGTTGGGA
   104941 GTAAGACTCA TTCGAATATC AAAGAGTCCT TTATCTACAC TTATGCTTCA CCTAAGATTG
   105001 CCAATAAGAC CTTATTGGCT ACTATGTTAG TAGGAACTAA ATATAACAAG ACTGAAGTTA
   105061 AGATTCAGTG GTCAGACAAA ATGGCTGGGC CTTATGCTAT TATTCCAGGT GCCTTTGATG
   105121 CATCAGGCAA GCGTTGGGTT AACTTAATCA ACTGGTATGA TACAGCAGGT ACTAATGTTA
   105181 CACGTTGGAT TCAAGCAGGT TTAGTCAGGC TTTATGCAGG TATTACAAGT ATGAACTTAG
   105241 CTAAGCGCGG CACTCCAACT CAATATATTG ATAGCGAATG TACACTGGCT ACATCCTGTT
   105301 TTAATTGCCA ATGCGTCAGG ATGTTAAAAG GCTCTGACAC GTACGAGGGT GACTCAGATG
   105361 CCGACATAGC ATCGAAGGGT ACCACTCGTA TGGGTATTGA AGGTATCTAT GATGAGACGT
   105421 TCGTGTGTGC CCTGAATGGT AGTTGTCCAG CATCCGGTGA TATTCATGCC GCTAACATGG
   105481 AATGTACTCG TGGTAATGAA CATGAGGCTG CCCGAATGTA TAAAGAGGCA CCTATTGGTA
   105541 CGGCATTGAA TTGTGCTAGT TATACCTTCA AGGGTAATAA AGAAGTCAAT GCTAAACAAA
   105601 GTATGGGTTG GTTAGTTAAT CCAGGTAATC TACGCTTTGA TCATCAAGAG GCCAAAGAGG
   105661 CCACCGATGA TAAGCCGGCC GTTATTGAGT CTTATCTCGT TAAAACAGCA GGCTACCACA
   105721 TTATCTTAAT CTAACTCAAT TGTTCGTCGT TCAACCCCTT CCTTGCTTTG CAGGAAGGGG
   105781 TTTCACTATA AATTAATTTA AGGAGTGTTG ATTATGACAA TTATTCAAAA CTACATCAAT
   105841 TCCCAATTAC CTAAAACCAA GAAGGCTCGT AAACACATGA GCCCAGCCGA TGAAGGCAAC
   105901 TTGGTTAGTC AGATCATTTC CCGTATGTAC AGTGAACTAC CATTTATTAG TCAAGAAGAG
   105961 CTGGACCGTA CTCGTGAAGA CTTCTTTAAG TACTCTAATA AGAGTGTTAC GGACTATTCC
   106021 ATGAGTTCCG TGGTTCATCC TCATGAAGTT GAAAGAGTTC GTGAACCCTT CGAAGATATC
   106081 TTAGCTACAC ATACTAAATA TGGCAATGTC ACAGTTAAGG GTGTTGATCG CATCGAGGAT
   106141 AATCAAGTTA TCGTTAAGAT CATATTTAGT GTTAAGAAAA GCGATAGTGA TAAATATCGA
   106201 ATTGTTATGA AATTCGTACC ACTTGCTGAG CTTTATATCT CATTACCAGA TCGCGATATA
   106261 TCTGGTGAAA CGGTTCAAAG TCTGTTCTTA GAGTCGGCCG AAGAAGATGC TAAAGTTGAA
   106321 GTCGAAACCA CCAACTTAGC TTGGCACAAG CGAGGGCTCG TTGAAATCAT TGGTGAATCT
   106381 CATGATCGTA ATGGTACACT AACTTATTTA GTTGAGCCGG TCAATGAAGA TGGCGAATCA
   106441 AATGCTCCTA AGTTTGACCT TGGTGTTGAA GAGATGGGAT CTATGGATGA TCATTGTCTC
   106501 AGCCACGGTC GTTCATTCGA AGTTTATGAA TGTGAACTCA CGCCGTATGA GTTCTATGAA
   106561 GTCCCTAAGA CAGCTAAATT ATGTCAACCT TATACAAAGG GAGCGACTGA TGATCGGTCG
   106621 AATACCCTGG ACGAATATGT GTGGGTCACC AAGTTTATGC CTCGTAAACC AATCCTTGAT
   106681 TCTAATGGCG ATCAAGTTGT TAATACTGCT CGTACTAGAT CAGGTAGCGT GATCTTAGCT
   106741 AAAGCAGATC AACCTGTTAA ACGTAAATGG TTTAGCCAAG GTGAATGGAA AATTATTGAT
   106801 AGCATCGAAC GTACTATTCC CGTCAAATCA GCTCGTGGTG TCACATATGT TAAGAAAGCT
   106861 TGCGTAGCAC AACCTGCTTA TGAAGCACCT ATGGTTGAAG CTATTGGAGA AAATACAGGT
   106921 CGTAAGTATA TTACTAAAGC TTTCTGGTTA CTTGATATTG AGACTGGCGA TAAGCTAAAA
   106981 TGGTTTAATC CAGAGACTAA TAAGAACAAA GTGTTAGACG TATCAGAGCC TACTGAACTT
   107041 AGTGATTACT ATGATGAGTT TAACTATGAT CCGGATATCA CAGGTGATTA TCAAAGTGAT
   107101 GCTGTTTCTT CGGTTGAAGT ACAAATTCAT GAGTCTGTAC CGCTTGAAGG ATATGTTGAT
   107161 ACTATTGACA GTATCACAAC AACCGGTAGA GTGCTTAATG CCAAAGAACA AGCTAAATTT
   107221 AATAAAGAGC TTAAGGCTCG AGATCTTGAC GACATATTCA AATATATTAA CACTGAAGCA
   107281 GGATATTGGA AGGTTCCAAA AATTAGTTCA CGTAGCCTGG GTATTACTCA ATTAAAGATT
   107341 AACTTTATTC AAGGCGCTAA GGTTGGTGTT GGTCTTAAAC TTGCGGACGT TAGCTTTTAT
   107401 AAGCCCGACA AGAAAAAGAC TTTCTCACTT GAAGTTTATG TATCAGATAC TATCATGGGT
   107461 GAACTTGATA TTCGTGCTAA GTTCCCTTTG AATGATAATG TTAGGATTTT CTTTGCTCAA
   107521 CAAGTAAGCT ATGACTTTGG TAAGGTTCGT ATCGCTAAAG CCAAGTAAAT ATTAAGTATC
   107581 CCCTCTCTCT CCTTTCAGGA GAGGGGATAC TTACACAATA GAATTGGAGG ATTAAACATG
   107641 AAACATAGAC TTACTCGTAT GGAGCGGCGC GCTCGTGTTG TTATGACTGC TCGTGATCTT
   107701 GCTGTTAAAC TTGGAGGATC GGGTATAATT GATCCTAGTG TTATGTTATT TCCTACGGCT
   107761 AAACATTCTA GTCCTGAGGG CGATATACTC TATGATGAGA GTTCATTTGA TACACATTCT
   107821 GTTTATGTTA GTCCAGGATC AGGTAAGATC GTTGGCATTA TGAGTGGTAA AGTCTATCCA
   107881 TCAATGCCTA CAGTCATTGA TGCTGCAGAG TATTTCTTAA CTAAGTAACT TGTTTCTTTG
   107941 CCCTGTCTCG AAGAGACAGG GCAAAGAAAA CTAAATATAG GAGTTGATAT CAGTGAAAGC
   108001 CATTATAGAG CAAATTATGT TTAGGTTAAC GGTTAATGCT GATAAAGAAG ATCTTATTGA
   108061 CCTTCGATGT TTACTTAATC CTACGTGTTT AAATTGTCCT GATGTTGTTA AAAACTATCG
   108121 TGGTTGTGGA TGTGATCCTA AGTTTAAAGA AGGATCTGCT TTACGTATTG TTAATTTAAC
   108181 GAATATGATT GACGTTGCAT TGGGAGTTGT TCCACCTAGA GTTGAAGGTA TCTCGTCAGA
   108241 CAAATGTGAA CCGCATTCTT TAATTTAAGG AGGAATTCCA TGGGAACATA TGATTATTGT
   108301 GATTGTCATA CTCATTGGTG TTACTATGAT TTTATCCAGG TGTTTAACAT TTCGATTGAT
   108361 CTGTTTGCTA AATGGGTTAT TGCTCCGTTT TTGAAAGTCA TGCCTAAGCG TAAGCAACGC
   108421 AATACATGGG TTGAGCTAAC ATGGCATGAT CCATAGTTGA CAACTTAATT ATTAGATTGT
   108481 ATACTCACTA AGTTATCCTC ATAATATAAA GGGGAGCGTA GCCTATCTTG TCATAGGCTA
   108541 CGCTCCCCTT TTTTTGATCA CCGGTTATTC CGAGTGCTTG CGATGTGGCT TTTGCTTATA
   108601 GTTTGGAATA TAATTTGTCC AAACTATAAG CTAGACCCAC ACCTTAATTG GCTTAGTATA
   108661 GTTTGCATTA CAAAGTGTAA TACTATATTA GGCTATTCTT TTACGAATTA ACCTCAAAGG
   108721 AGGTAATATA TGAAGCAAGT CTTAGATCTA ATTAGGTCAA AACGTACACC AAGCTATACT
   108781 AAGCAGACCG ACATTAAGCG AATTGTGAAA GCCAAAGAAA CTGGTAATTG GGAGGAGGTT
   108841 TATAAAAGCA GTCTTTACAG GATTCATGGT GGTGAATATT GTGAGTTATT AAGCGTTATG
   108901 CACAGATTCG AAAGTGAAGG AGGCGTTTAT CATAGATAAG GCTATGTTTA GCCCTAGTCC
   108961 GGCCCAAGGA GTAGTAGAGT CCTTTATTGC TACTCTTGTT GTTGAGCCTG TTAAAAAATC
   109021 TAAACCAGAT CTTGTGATCC GTGTTGATTG GTTTAAATCA AGTGGTAAAT GGGCCTATGG
   109081 TGGCGAAGTT AATGTTGGTC ATGCTCGCTT ATGGATGGGT GATGCCTTTA AGCAAGCTAT
   109141 TGTTAGTAAT CAAGATATTA TTCGCGACGG CTGGCAGAAT AATGATTGGG TCGTCGTGAC
   109201 TCGTGATTTG TCTGAAGAAT GGGCCAAGCG AGAGTATAGA GAGTTTAGTA GTCAGTATTA
   109261 TCCAGCAGGA TCCTTTAATG GACTCTATAA GCATGTGATT AGCGATGGAT TATAAGACCA
   109321 AGGTAGTGAT CCTAACTGCG TGCATGTTAC CAATCCAATT ATTCATAGGT TTTCTCATGG
   109381 GTCGTGATAT TGTTACACCT AGTTTCTTAA TTAACTTTGT TGTGATCGTC GTTGTCGTGG
   109441 CGATTATACT TATGGTTATC GCCACGTACG TTGATTTTTA TAAACATGCA TCTAAGTATC
   109501 GTGAAATATA CGGGAGGCAT GATGACAATG AGAGGCGCTA AAGTTACTGT CGGCTTTATA
   109561 GTCGCAATGA TTAGTTCTTT AATATTATTG GAGTACAATG TTATTCCTGT ACGTTATTGT
   109621 ATTCATAGTT CTGTTTTAAT TGGTATTGTA ACTATTGTGT CCTTTATCTT TGTAGCCGGT
   109681 AAGGATGAGA TGGACAATAT GAACGATGTT TGTTCTTGGT ATGATGCAAA CAAACATCGT
   109741 TCATTAGAAG AATTTGTTAA TACTCCAGAT TTAAGTGAAG GTCATTTACT TAATGGCCTA
   109801 GCTACTCTAC GTTATTATTT GAGAAAGCGA GAGAAAGCCA ATGCAAAATG AACTGGATCT
   109861 AATCGTTAAA GAAATGCTTG AGAAGCATCA AGGCGGAGAA GAGTTTTTCA ATCACCTAGA
   109921 TCAAGCCGTA CAGCAAAATC CTATTGTAAA TCAGATCTAT AAGAAAGCTT ACTTTTGGAT
   109981 TGTTGAATCT CGTCTTGAAT CTCCGGCATT TATTGTCTCT GGTAAATTTG GTCGGTTCTT
   110041 TGATAATTGG CATATAACTG AACCTGGTAT TTATGAATCT TTGCCCATAA TCGTTGTTAA
   110101 TGGTGGTATG CGTAAGGGTA TACCAATTGA TCGATTAACT TATCTCAAAG ACCTAATTAA
   110161 AGATCGTGCC TTTATCTTTA TTGATGACAG CTTTTATTCC GGTAAGACTC GAAACGCCGT
   110221 TAAGGCTGAG ATCGTGAGAC TTGGTGGTGC TTTATTTAAG ACCTTTGTTA TCTATGATGG
   110281 TTCAGTAACT CAGGATCCAG ACGTTGAAAG CTTATATCGA TATCATAAGG AGGAGTCAAT
   110341 ATTAAAACCT TAGAGCAAAT CAAAAGTGAT TCACTCATTC AGGTCGTAAC CGCATCACAA
   110401 TTAGGAGAGG GAGGAATTGC TAATATAATT CTCCCAGAAT CTAAAGAAGA GGCTTTGGTA
   110461 GTATTTAGCT GGGGCATGGG CTGGGATCAT GTTTCTGTTA GTTTATCTAA TCGTTGCTTA
   110521 ACTTGGGAAG AGATGTGTTA TATCAAAGGC CTATTCTTCT TAGAAGATGA GTGCGTTGTT
   110581 CAGTATCATC CGGCTAAATC CGATTATGTT AATATGCATC CTTATTGTCT TCACTTGTGG
   110641 AAAGTTCAAG ATCAAGAAAT GCCTAAACCG CCTAAGATTA TGATTGGCTG GTGATAATCA
   110701 TGGATGAAGT AAGGCTAATA TGTCCTGGTT GTAAGTCTAA GTTTTATGAA GTTAATCTAG
   110761 AAAGTATGCC GCCTAAACGT GAAGCTCATT GTCCTAATCG TTGTGTTGAG CTTGATTGGT
   110821 TTAAGAGGAC AGATCCTACG ATTCATGTGA CTCAGCAAGA AATTAATAAC CTGTTTTATA
   110881 ATCGATCGGG TTCTATTGCA ACGTCGCCAG TTGTTTTAAG TACTGGTAAT ATTGTTCGTG
   110941 CTGTTCCACA AGTTGATGAG ATCTGGGTTG ATCATGATGG TAAAGACTGG CAGATTAGAG
   111001 CCATTGCTGA TTGCAATAAT GAAAACTTAG TTGTTATCAT ACCAGTGAAT CAAGAGTGGC
   111061 GTTGTAAAGC CATACCAGCA CCTGAATTCA TGGGTACGAT CTGGGTTCCA CATTTACGAG
   111121 GTTATGTCTT TAGATTCATG CATAATGTTA TTTAAGGAGG ACTAATCTTG GATGATATTT
   111181 TAAAACAAGT TGCTGATATT TCTACTAAGA TGGACGAAAT TCAAGTTCAA CGCGATCTGC
   111241 TTGAAAAAGA GCTCAAGCAG ATCGTTAAGG ATCATGCTGA TGATGATCTA TCAGTTTTAG
   111301 AAGAAATATT CAATAGCATG ACAGACTGTT ATGTGAAATA TTCTTTATTC AATATTATGC
   111361 TCAAGAAGAG GGAGGATAAG TTATGAATCA AAATCAAGTA AACTATCATC AGTGTGCTGA
   111421 TGACGATGGT GATTGCGCTT CGAATAAATG CATGTGTCAG GCCATTTGTT CAATGGATGC
   111481 CGTTAGAGCA TGCGGTGGCT GCTGGATGTA TTGTAGTAAG AACCCTGAAG TCTCTGACGA
   111541 GAAGCGTGAA GACTATGATT TACTTAAAGA ACCAGACGAT CGTGAAGCCA AGACATTTGA
   111601 GTAAGGAGTT GATGCTGTGT TAGTAAGAAT CACAAATCAA TGTCATATGG GATGTTCGCA
   111661 TTGTTTTATT AATGCTGGGC CAGAAGAAGA CCATATGACG GCTGATACAC TTAAAGAGCT
   111721 TGTTAAGTTC TTGAGTATTA GTACTCCGCT CGTCTTACTG GTTTCAGGCG GAGAACCAAC
   111781 CGAACACCCG GACTTTATTG ACATCATGGA AACATTCCAG GAGATGATTC CATCAACCAG
   111841 ATTACTTATC TTAAGTAATG GTATGTTTCT ACGTGATCCA GAGTTAACTG CTAAGGTTCT
   111901 TAATCTAGGC ATTGACCTAC AAATAACCAA TGATCCGCAA TACTATCCAC TAAAGATTCC
   111961 GATTATAAAG CACAAGCTTC TGACTTATGA ACACAAGATC CGTAGTATTT ATCCATTAGG
   112021 TCGTGCCGTT GTTAATAACA TTCCTACGGG TAATCAATTG GGACCTAAGT GCTTTAATCT
   112081 TAGGTCTTTA GTTCGAAGTA ATGCGGTATC AACCATGCCT GAGCTTATAG CTTATCTTGA
   112141 GAGAAAGCTG TTAAAGTTCT GTAATCCTTC GATTGACTAC AATGGTTATA TCCATGCCGG
   112201 TGAAGCCGAT CAGTGCTTTA TTATAGGCCA CATCACAGAC GATCCCGTAA CGATTATTAA
   112261 TCATATTCGT GATATGAAGT ATGGTGATTG TAATCGCTGT GGTCTTGAAT CCAAATTACG
   112321 AGACAAATAC CGTAAGGTAT TATTATAAGG AGGAAGATTA TCTTGTTTAA AACAGATTCA
   112381 GTAGAAGACA TATTACTCAA AACGACTGAT TGTACAGAGC AAATATTAGC TCTATCTCAT
   112441 GATTTATTTT CAATGTCACT TGAGGATAAT GAGCTTATGT TTGAGGTCAG AAACGAAATT
   112501 TCCAGGCGTT TATATAATGC CGATATCATA ACGAGAACAG GGACCGTTAA AATCTCTTCT
   112561 ATGGATATTC TCTTGTCAAT TCATACGTCG GATTCCTTTA GCTGGGTTGA GTACCGCGCT
   112621 GAAAGATTAA AATCAGCTAC AATCGATGAC AAATTTGATG AAAGTGACGA CGGCAATCAA
   112681 ATGTTAGTCA TGTGTTATAT TTGTTATTGT TACTTTAAGT CAAAGTTTAA AGACATTAAC
   112741 AAATTAGCAG ACATCACGCG TCCGGTACCT ATTCCGCTCT TTATCAACAT AGCCAATAAG
   112801 GACAAAAACC TTGAAATATT ATTTAAGGAT GAAGAAGGAT GTGAGTATTC CGGTACATTA
   112861 GACGAGATCA TGCTTCGTAG AAACATATTC TCTATGAGAT TAATATTGTC AATCAATATT
   112921 ATCTCAAAGG GTAAAGACGG CTACGTTAAG AATCTGGCTG AATTTGATTT ACCCTTTAAA
   112981 GATCATGCCA GCAAGCTCGA AGATATCGGA CTAACACCCA TTACTCTAGA AATCAAGGCT
   113041 AGATTAACAG AACGTGGAAG AACTTATGTT AAGTATACTA AAGAACCGTC GTATTGTAGC
   113101 TATAATGACT TTGCATTTAG GCCTGGTTCA TGGTTTGGCG ACATCCGAAC TAAGGTCGAT
   113161 GGTCGAGTCA TGGTTGATAT TAATGCCATG AGAGTTCTTA ACTCTAGTCT TGATGACGAG
   113221 TGGTACACTG GAGACCCATT CGATGATGAC GATGGTGTAA TACAATCTAT TCCTGAAACT
   113281 GATCTATGGA TGGCATCACC GATTGTCTTC GGATTCTCCT TTACGACCAA AGACTGGTTA
   113341 CGAATGAAAA TCGATAGCAT CAAGGATATT GTGTTTTCAG ATACAGCGTT CGATGAATTG
   113401 ATTGTTCCAG CCACATACAA GAGTATCTTC TTATCTAGTC TAACAAATAA CATGCCTTCT
   113461 CTTGATAGTA TCGAAGGAAA AGGTAACGGT AAGATCTTCT TGCTTTATGG CCCTCCGGGC
   113521 TGCGGCAAAA CAATGACGGC TGAATCCGTT GCAGAGTTCT TACGGATGCC GATCTATTAT
   113581 GTTTCTGTAG GAGATCTTGG CGTATCACCA GAATCCATGG AATCGAGTTT GTCTAATATC
   113641 ATGGATATCG CCATTAGCTG GAATGCTATA GTATTACTCG ATGAAGTCGA TGTCTTCGCC
   113701 GTTAAGCGAC TCGGTGCTGA CATTCAAAGA AATGCTATGA CGGCTATATT ACTCCGTCTG
   113761 CTTGAGAGAT TCAATGGGAT ATTGTTTATG ACAACAAATC TGATTGACAA TCTCGACGAA
   113821 GCCTTCAAGA GCAGAGCCAC GGCTACTATT GAATATGCTG AACTCTCTAG TATAGAGAGA
   113881 GCGACTATTT GGAGAAGTCT GCTTTATAAA GCAGACGCTC TTGATATCGT AATTCATGAT
   113941 GAGGTCTTCT CTCGTGTTAG TACGCTTGCT GATTATAAAC TCAATGGACG GGATATTAAG
   114001 AACTGTATCA GACTTGCTTA TTCCGTAGCG ATGTCTAAAC CTGATAAGAT TCTTGATAAC
   114061 GAGATTCTTG ATTCTGTCTT AGCATTAAGA TCAGCGTAGG CTATCGTTCT GAATTGAGCT
   114121 TGTCTATGTA AATTAGTACA AGCTCAATTT GTTCTTCGTT CATCTTAGAC ATCTTTTGAG
   114181 ATATTATAGC ACTATATGAT CTATTGAAAC CACGTTTGTT CTTTCGATCA TTATGAATTA
   114241 CAGAATGACA TTTATTACAG TAGAAGGTTA AATCCGATAG TTTTTCTTTA CCTAATCTCT
   114301 TATAAGTGTT GTGATGTATA TGAAAATAGT TCTTAAAGAT TCCATTACAT CGTTGACAGG
   114361 TATACTTATC ACGTTCAGCT ACCTGAATCC TTAGTGCTTT CCAATGAGCT GTGTTTAAAT
   114421 AGTCTTGATA TGTTAGTGCA ATTTCACCTG TACTACATTT AATATTATTC ATTGGATTGT
   114481 GACCCATTAT CAACACTCCT TAACTATTAC TTCTTTGGTG AATGGGTATA GTTATCTCCT
   114541 GACGCCCGCA TAAATAAGTA ATATGCGGGC GTCAGGAGAT TGCCTTATTA CTTCTTCGGA
   114601 GCCTATGTAA TATCCTTTAC TCAGCTACGG TATTACTACC AAGCACACTA CCATCGCCAT
   114661 TTCTGCCCAG CGGGTTTAAT GCGTGTACTC CTCTGATCTT CATCCAGAAA CCTCCAGCCC
   114721 ATTTGAGACG GTTATTCGGC CGTCCATCCA GCACGTAGGT CCAGGCGAGA GTAAAGGTAC
   114781 TCGCTATTAC ATGCTACTGC ATCTCGATTC TGAGGGTTGC AATGTTACCC AGGGTTTTTA
   114841 TAGTGTGTTT GATTCCCCTT AAAACCACTA ACATTGACGT GGATGTCGCA CCATAAGGTT
   114901 CAGTCTTGTC AGGACTGGGA CATCTAACTT ATTCAATTAT TGCATAGTAA AAGCCGGTAG
   114961 CTTATGCAAC TACCGGCTTT AAGATTTGTT ATATAAATTT ACCTAGTATC ACAAAGCCTC
   115021 TTGTAGACTT GTTCACTCTA TGGTATAATT TATGTAACAA ATCTCAATGC ATGGCGTTGC
   115081 ATTCTGAGAG AGAGCCCTTC GAATTGCAAG TTCGAGGGGT TCTTGTTGTT TATGTATTGT
   115141 CAATCCTGAT AATGTTTTAA GTATAGCACC TAGAATACTA TAATACAAGT CATGATTGGA
   115201 GGAGATGTTA ATGGCATTAT CAGATAAGGA TTTAACCGAC TATATTAAGA GAATGGTTGA
   115261 AACTAATTTG GACGATCAGT CTCCAGAACT TCAAGCTAAG GTTGAGACTT ATATCAAAGC
   115321 ATTGGTTGAA CTTCACGAAC ATAACGGCTG GAGTAATTGG GATTTAATTA AGTGTGTTGA
   115381 TCGTATAGCC ATTGTAGTGG ATTCTAAAGT AGCTCAATGG AATGGCTATA CATTAACAGT
   115441 TGCTGATTTA CTTCCTAAGA TTAATTTTCC TATGTTCTAA GTCATTTCAT AATCCCTTCC
   115501 TTGCTTTGCA GGAAGGGATT ATTACATTAA ATAAGGAGGA ATGACTCATG GAACGCGATC
   115561 GTAATACCGA TCAAGACGGT GATAAAGAAC CACAACCGAT ACCACAGACG ATCACAATGA
   115621 CCCAGGAACA ACTTCAAGCC ATAATCACAT CCGCAGTACA AACGGCATTA GCCACGGCCA
   115681 ATTTGACACA TACTGATCCT AACAATATTG TGAATCAAGT TGTTAACGTC CCTGTTCAAT
   115741 TACTCAGTTC TGCTGTAAAC TTTGTTGGCG ATGTTTTAAG CATTCTCACC CTTAATAAGA
   115801 AAGCTTAATG TTTATTTCCC TTCTCTCCTC CCTTCGGGAG AAGGGAAATA AAACACACTT
   115861 AAAGGAGTTG ATCAACATGA CAATCCTTGG TGTATCAATT CTACTCGGTG TCTTTTGTAT
   115921 GTTAACTAAA ACCCTTAGCC GTCCATGGAC TGAGCAGGAT ATTAAATCCG CTATTGAACA
   115981 GTATCGTTCT TGGAATAACA TGAGATGAGG TGTTCATGAT TCAACCTATG CCCAAGGAAG
   116041 TTGAAGAGGC ATTGGCGCAA CGTGATGTAG CGTTCAATGC CTTTGACAAC GCTGAGCCTA
   116101 GTCATATTGA CTTAGCCATT GAACAACTGA ATATTGCCCT TGCCCGTGTT GATTTCATGT
   116161 ATCGAAAGTA TAAACTTAGT TCACCTTTCC CTTCTTCCCT TCCCGAAAGG GAAGAAGGGA
   116221 AAGGATTCAC TTAACCTAAA CTAAATTAAA GGAGGAATCA ACATGTTTCA AGTTAACACA
   116281 CTCGTAGGTA AAACGACTAA CTTGGTTTTG TTTTCAAGTA AAGATCCATC TAAAGGGAAT
   116341 ACACTTCGCG GTAGTCTCTA TATGCCATAT GGCATGCCTC AAGACAAGGT AGTTAATGGG
   116401 GAGGCTCGTA AGATTCGCGA TAACATGTTT GTTCCGATTG TCGCATTTGG TGCTAATGCT
   116461 GATAAACTCC ATGAAGTCTT TGGCCCAGTC GATAAAGTAG CATCACCACG TCGCGTTGCC
   116521 TTAATCGGCG AATGGCAGCC TACTATTCTT CAGCCTAGCC CAACTAAACC TAAGATTATT
   116581 AAGGCTAAAG TTAATATCGA TGGTAAATCC GTCGATATTA ATCTTGACGC TGCAGAACTT
   116641 GCTAAGACGT TAGCTAAAGA CTTTTATTAT ACTGGCTGGG AGTTCCGAGT TATTTATTGG
   116701 CGCTATGCTG ACGATATGCC CGAAGGTACT CAAATTAGTT CAGGTAGCGG ACTTGTAGCT
   116761 ACAATTTCTA CAGGAGGCAG TTCAGTAACT GAAGGTGGAG TTGAAGTAGA CGGAGCCGTC
   116821 GGAACAACTG AAACACTAGC AGGCGACACC TTCAGCGCCG GAGCCCTGGA CGATGTTCCA
   116881 TTTTAAACTG TAAACCATTA CAATTTGTAA TACTAATTGA CATAAAGTGC CTCTAATGGT
   116941 ATAATCAAAT TAATATTTGT ACTGAATTAG GAGGCTTAAA CTTATGCCAG AAGTATCAGA
   117001 AGAAGATGGA CTAGCAGTTC AATTATCGAA GGCAGTTGAT CAATTTCTTG AGGGTAACGA
   117061 AAGCGTTACA TCACAGGAAT TAGTCACTGC CTTTTCAGAG CTTATCATTG ATGTTATTAT
   117121 GCAGTCAACA CCTAAAGAGC TTACCGTAGA AGGCGTTATT GACCAGGCAA CTAAGCAAGC
   117181 TGAGTACATT TTGAAATGCC TTGAACTCTA CAATAAGAAA GTCTCTGTAT CTATGGGTGT
   117241 TCAGTCTGTC GCTCTAAACA TGGTGAATAT GTATCTTATT GATTCGTTGA GAAAGGAAGA
   117301 GACACCGATT GAGTAGAGAA GATTATTTAC CCGCTGACCA TATTGAAAGT CGTGATGTAG
   117361 TACTAGACAC CGTTATGAAA GCAATTTATG ATCTAGTTAC TACTTCGCCT AAGAAATTTG
   117421 ATATCTCAGC CATTATTGCT GGAATGTCCG GTGCTATCTC TCAGAGTATG TATGATATTA
   117481 TGAGAGATGA ACACGGAGCA GAAGAAGCCA CTAAGATCAT TGAAAGTTTT AGTGATGCTG
   117541 GTTTTGATAT GCTACTTGCC ATTAAAGAGA TAGCTAAGAA GAATCAGTTT CCAGGCGAAG
   117601 TCATTGTACT TAGTATCGCT ACATCGCTTG AAAGTCTTAT CAGCGCATCG ATCGTAGAAT
   117661 CAATTTCTAA CCAAAATAAA GAGGAGAGTG CTACTAATGC AACAATTACC GAGTGATTTA
   117721 AGTGAAAAAC TACGCGAGAT TATTTCAGGA ATCATGAATC AAGCAAAACC GGAATTAACG
   117781 CCTCACCAGG CTAATCTTGT AGCAACCGTA AACGGCTTAA CAGAATTTAC TAATAAGTTC
   117841 CACGAAGCCA ATCCTAATAT TGAGGGTTAT GAAGTCCTCG AATCACTTCA GGTTTTCTCC
   117901 TTACATCAGA TAATGGCTTC TTATCCTAAT GAAGGAGCAT ACAATGAAGC TGAAAAAGCA
   117961 GCAAACGAAA TGCGAAATAA GATCCATGCC TTTATTAAGG AGCTTATGAA TGCCGATCTA
   118021 GCATCGGGTC AGAGTGATCC GCGGATCATG GTTATGGCGA TTCTTCAATT GGCTGGTTCT
   118081 GCTATGCATA GCTTTGAAGT CGTCAAGAGT GTAGATAATT CTATCAAGGA CTTTCTATCG
   118141 AAACTAACAA TGCCCAAGGC AGCGACTGAT CCTACTCCGA GTAGCTCATC GCCCGCTTCG
   118201 GAAGCGCCAC CATGTAGTTG TGGTCATTGT CAATCAAGTC AAACTCCAGC TCAACCTAGT
   118261 AATCTGCCTC CGAACCTTGC AGAGATGCTT AAGAATTGCG TTGTCGTTGA TATTTCCGAG
   118321 CTCATGAATG AGAATCGTAA AAATCCATTT AAACTGCATT AAATACGAAA GCATGCTTAA
   118381 GTAACTTAGG GAAATGCTCA TTATAAGTAA CCTAGTAGTC GAAACAATTG AAGACTCCCA
   118441 AGTAAGTCGA ATCTGCACGA GCAACGCGGA GGGGATGACA TGCGAAGACG CGAACGGATT
   118501 ATATATAAAA ACACCGACGA TGAATCGGCT AGACGAGTAC CTAGTTATTT TAAGTCTTTG
   118561 TATTGCAAGT ACTATTTAAT AATATTAGCC ATTAGCTCAG TGAATAGAGT CCCGTTAATA
   118621 ACGGTGATGC GTGAGTTTGA TCCTCACATG GCTATAATTT ACAATGTCCC CTCCCTCCTT
   118681 TTGGGAGGGG ACATTAGTAT ATTTTAATCA CAATTGGTAA CACTAAATGT AATACGATAG
   118741 AGGAGTGTGT AATTAACATG GATCAAAACG TCGGTAATGT TAAGACTCAA GAAACAGGTT
   118801 TAGTTATCTC GGCTGGAGCT CAATTGCAAA CCAATGTCTT TAATATCTTC AAGGATATCG
   118861 ACTTCAGTGG ACTCAGTGCT GCCATCGAAG CCATCGGCGA CCATACGGGA GAACTAGAAA
   118921 AGGACGAGAA AGACTTTGCC ATAAAGATTA TTGGAGAATG GGAAGACAGC GTTATCTCAC
   118981 GCCTTAATAA TCATAGTCAA GAAATGTCTC AGTTTGTTAA CTTCTTCAGT AATAATAATT
   119041 ACTACGGTGG TGGCATCTTT ACAGATCAAC GTCTTGAGGC TTTGGCGGAT CAGTCAAACA
   119101 CTCGCATGCT TTATGATGCA TGGCAGGAAG CCAAAGAAGC TTTGAACGAA CATGATTTGA
   119161 ATGCACCAGA ATCACCATGG CTTGAAGACC CTGATTTAAC GTATGCCGAG AAACAAGTTG
   119221 CACAGCAAGA ATATCGAGTG TTAAATACCA AGCACGGTCT TGCAACGACT CGCTTAACTC
   119281 GCAAAGTCAA TGAAGCCGAA CGCACCTGGA AGAAAGCCGT TAACAAGGAC GAAGGCGTTA
   119341 AAGAGTTAAT TGCTAAAGCT CAGACGTATG TCCGCAACGT CAGTAAATAC AGCAATGAAT
   119401 GCAGCGACAA ATCTCGCTTA GCTAAACTCA ATATTTCCAT TGCCTCTAAG GATGTCCGCG
   119461 CATCACTTAA AGGCCTTATG GATTTCGCCA TCGGAATCTA ATGAATTGCT AAGGAGAGAT
   119521 GATCATGGCA AGCGGCTATG AATTAATACA ATGTAGTTCA GTCTTCGAGC AGCCTATTGA
   119581 GCATCTCTTC AAGGCCATTA AAATTCTAGA GGTTCTTGAA GAGTGCGATG AAATAGTGGC
   119641 TGATTTACGG ATTAAACTCA TGAAATGTTT CGAAGAGATT CCGATGCACA AAGATGGTTA
   119701 TAAATACTAT CATTGGTACC GGTATTATCC AACAGGTATT GTTCAGTTTA GTACCCAAGA
   119761 ATATCATACA ATTGTTCTTG ATCCTTATGA AGCAGACGTC GTAACGTCTA GGACCGACGA
   119821 TCAAATAGTT ATGACTAAGT GTATGACTAT GTTGCGTAGT CAAGCGCCTA GATCAGTCTA
   119881 TTATCAAGTG CGTGAATTCT TAGGGACGAT GCGTTGTGAT TATAAAATCC CAGTTCAGAA
   119941 GGTGTTTAAG CAAATTGCTG AATATAACGC CTTACCTGAA GAAACGCAGA AACTTCTTAA
   120001 TTTTGATGCT GATAAACTCA AAGATGATCT AGTTAATAAG ATTACTCATG ATTATGCTAT
   120061 TTATAGTTAT AGTGAGCCGT TACGTCTTTG TTTCTTATCG ACAAAGCAAA TCGAAACGTT
   120121 AGTCGTTGGG ATGAAACTTT ATAGTGAGAA CAGTAATGAT CTTTATCGAT TTATTACTAG
   120181 TATAATTGGT TATCGCCATA ATAGCGAAAA GGATCATTAT CCTATTAGTA TTCCGTTAAC
   120241 GTATATTACC ACTGTCGAAC GCGAGAGTTA TCCTGGAAGT AAATATAAAG ACAAGTATAA
   120301 CCAAGCAGTC AATTATTCAT TCGACGATAT TTATGCGCAA TTTCAGGCAA TCACCGAGCC
   120361 TAATGCTGTT AGTGTTTTAA TTAAGGCCGG TATTTTACCT AAAGTAAAGA AAGTCAAGGA
   120421 GGCCGTTACT TGAAAATAAC TTATGTTGGT GAAGGTAATG TCATGTTAAT TGCAGGGGGC
   120481 GGAAAAACAT ATACCGATCT CGCTGCACGT TTTGTTCGGT CTGAAAGATC TTTGGCCGAA
   120541 ATTGTAGCTT CTCCTTATGA TCAGGAGATC GTTAATAACA TTGTAAACTC AGGTCATAAG
   120601 GCGGCCGTAG AATTCGATTA CTTTATCTTT GGCGTAGAAG GTTTCTCACG AACCACTGAA
   120661 GTTCAACTCG TACGTAAAAG AATTGCATCG TATATCATTA AATCCGGCCG CTCTAAGCTT
   120721 GGTAATCGCC AATACAGTGT CGTTATGCCT AAACGTATTA TGAATGTTAA AGCAAGAGTT
   120781 AAGATACCCG TTAAGTCTTT GTTCTTTAAA AGTGGTAATG ATGTCTCGAT TTTAATCCAA
   120841 GATGAATTCG TTTACCTTGA TCTAAATACA ATTCAGATCT TAGAAATCCT CGAAGAATGG
   120901 TACGCTCAAG GAATTATTAT GAATCTACCT GAAGAGGATC TTCGTTTTAT GAAGCCGCAA
   120961 GCTACGGAGT TTAAGGCCCT TATCGGAATG AATGCTCATG CCTTACTTGA CTGGTTTACA
   121021 ATTCGAACGT GTGTTAATGC GCAAGAAGAA ATCAGAGACA TGGCAAACAA GATGTTGGCT
   121081 TTATGCAAAC AGGCTGCTCC CGATCTCTTT GTCAACGCCG GGCCTAGCTG TAAGGTCTTA
   121141 GGTTATTGTC CAGAAAACGA TTATCAAAAT AAAGCCTGTG CCAGCAAGAT TAAAACTAAA
   121201 GTGCAGGCCT TAGAAATCTT AGCCAACTAT TAATCTAATA TGTTTCCCCT CCTCCCTTGC
   121261 GGGAGGGGAA ACATATAAAT AAAGAGAGGT GAGTTCGTGA AAGATTATAA CTACCAACCA
   121321 TTTGAAGAAT ATCCAATTGA AGAAGGAACT AGAGTTCGAA TTGGTACATT AAGAGAATCC
   121381 ACGTTTGGTG GTGATGCAGA TACCTTTATT TTACCACTGC ATCGTAACAC AACATCCCAA
   121441 CAAGAGCGTA GGCTCAAGGC CAAGTATGAA ATCGAAGGTG AGACTTATAA AATTGAATAC
   121501 GTAGACGACG ATATTACCAA GGATCTAACA CCGCAGGATC GTACACCGAT TACTATGGAT
   121561 GATTATGATG ATGTCAACTT TGATCCAGAA GACTGGGAAG AAGATGAACT TGAAGATCAA
   121621 GGTGATGGCG CACTCGCTGA ATACCTTGAA GTTGGTGATA CTGTTCGTGT TGGGAAATTA
   121681 TATCGTGAGC AATATGACGA TATCGACGAT GCTAATTGGT TTGCCTTACC ACTTAAATCA
   121741 GCCACTTCGA GTTCCCAAGA AGAAAGAATC TTAGAGAATT ATGAAATCCG AATTGAAGAT
   121801 GACACAGTCT CTAGTGTTAA GTTTGTCAAA GACTTGACAG TCGTCGAACG AACGATATTA
   121861 TCTACGGATA ACTACTCAGA TATTAATTTC AATCCAGAAG ACTGGAGTAA GTCTAAATTA
   121921 CAATCTATTC GTGATTACTT GGCCGTTGGA AAAGGAGTTA GACTTGGTAA ATTAAAGACG
   121981 TTTATCTTCG ATCAACGTTT TACTAACTTC TTTTCTATAC CACTCAAATC GGAAATATCT
   122041 GCCGAGCAAG AAGCAAAACT TCAAGAGAAA TATGAAATTC GATCAGAACG GTATGAAATT
   122101 GTTGAGTATA TATCGGATAA TTTATCTGAG CGATTCGTAG TTCGTCTTGA TGGACATGGT
   122161 AGAACTAACT TTGATGTTGA TGATTGGACC GAACCAGAGC CCAAACCTGA ACCTAAATCC
   122221 AAAGCTGATA CGTACATCAA GGTTGATGAT ACTGTTAGAA TTGGTATTTT ACGTGGTTAT
   122281 ACGGAAGGCA ATGTTAAATA TGCCTTACCA TTAATTGCTC ATACAAGTAT TAAACAGGAT
   122341 CGGATGATCG AAGATAAGTA TTTACCATCC GTCAATACAA CGACAGTTCG TGGAATCCAT
   122401 GGAGATCGTA TCATAACGGA TAACTTCAAT CTTGTTTTTA ATATCGAAGA CTGGGACAAA
   122461 GCGTTCGCTA TTAATTACAA AATGAGACCT AAGACCATGT TAGACCTTAT GCCAATCAGT
   122521 ACTAAGATCC AAGTTCTTAA GGTTAAGAGT AATCTTAAGG TTATTAATAA TATGCCTACT
   122581 TGGATTGGAA TTCCACCAGA TATGGACTGG GATAAATCGA TATATGATGA TTTAGGTATT
   122641 CGTGAACTCG ATGAAAGTGC TATGCATAAC TCATCAGATT GGCATCATCT TATCGATTCA
   122701 AATGGTTCTA TGAGTGTTAT TGCCAATTAT GGTATTCGAA TCTTTCCCGA ACATTGGCCA
   122761 AAACTTAATG CGGCTTACCC AGGAATTTGT CCTAAGGCTA TTTTGCCGCA AGTTGAATCA
   122821 AGGAAAACCT TATCTGATTT ATTTCCTGTC GGAACTAGAG TCCGCGTTTT ATCGGCTAAA
   122881 CATGATATGG ATGTACGAGC CGGTAGTTTT GGATGGATTG GAATTCCACC AGATATGGAC
   122941 TGGGATAAAC TTGATTACAA TGATCTAGGT ATCCTGGAGA TCAAACATGA ACCTGTACTA
   123001 GATCAGTCTG ATTGGCATGT TTATGTTGGA AGTAATGGAA ACTTAAGAGT TTCGGCTGGT
   123061 AACTTTACTA TTGATATCTT CCCAGATATG TGGCCTAAAC TTCAAGAGAC TTATTCTGGA
   123121 AAATGTCCTA AACCCATAAT GCCGATTAAG AAGCAAGAGC CAGATATGAC CTCTAAGTTA
   123181 AAGCTCGACG AGTTCTTAAA ATCTGATCTT GAAATCGATA CGGTTATCTT AAATAATCAT
   123241 AAGTTTGACA ATAGTAATGC CAATTGGTTT GCCGTACCTA AAGGTAGTAA GATTGATACT
   123301 AATAAGTATC ATTATGCTTC TGGAAAAGAG GCAACGATAA CGCGTGTTCA TGATATTTTG
   123361 CTCACGGAAC TTCTTGAAGT TAAATCACAC ACGGTAATTC GTACTACAAA TTCCACTTAT
   123421 CAGCTCAATA TTGACTTAAG TGATTGGCCC GAAATCATGG AAGCATTAAC GGCTAAGAAA
   123481 GAACCTAAAT TGGATTTTTC TATCTCGTCG GTATTTTCAC TTGGCACCGA ATTTAAAGTA
   123541 CTTTGTCCAA ATACTTCAAG CATGGATTTT CGTTGGATTG TTGTGCCAGA TGATTTTAAG
   123601 ATTAACTCAA TACATTACTC AGTTACTGGT CATCGTAAAT TAACGGCTTA TAGTCATGAT
   123661 CCGTCAGAAG ATCAATCAAA ATCTAATTGG ACTATAATGA TCGATGATAA TGGCGCAATC
   123721 AACGTCCGTG TTGGTGATTG GAATGTCTTT CTTTACCCAG AACATTGGGG TGAGTTTAAG
   123781 AAGTTTGGAG TTCCTATTCC AAAGGCTATT TTGCCACATC AAATACCACT AGTATCAATT
   123841 GATAAATCCG GAAGTGTAAG TCCAGTATTC GAAATTGGAT CTCGTGATAT CGCGAAATTA
   123901 ACCATACCAG TAACAGGAGT AGATCCGGTA TTAACTAGCC CATGGGGCGC AACATTAACA
   123961 GCAGCAGACC TAGTGGTCGC TGACTTAAGG GAGGAAAAAA CAATGGCATT TGCAGGCATG
   124021 AATTTAGAAA AGATCTTCGG AAGCGCAATT GGTAAAGACA CAACGGATAT GTTCAAACTC
   124081 TCAATGATGG GTATCGCAAT CAAAGGTGAC AATGGATCGT ACCGGTGCTA TGATCCGGAA
   124141 CAGGGCTCTT GTATTGATGT TATGGAAATG GTAATCGACG CCAACAACAT GATCTTCCGT
   124201 ATGCCTGCTC AAGCAGTCGT GGCCGGTGAT TTAATCATCT CTAATGGCAA ACCTTACTAT
   124261 GTCATTTCTA AGGTTGGTCA AAACATTTCG GTATTTAACC CCATCGAAGA GAAGATCGAG
   124321 ACCATCGTCC CAAGCCGCAG CATGTTCGGT TGGAACTTCT TTATCAAAGT TGTTTCAATG
   124381 TTTAACATGA TGGGTGCTAC GCCGAATACC GGTAGTTTAC AGGCTATGAT GCCCATGATC
   124441 ATGATGTCTA TGTTCAGCGG TGGCGATATG TTTGGTAGTA AGCCAAAGCC AGGTTCTCCT
   124501 GGTTATGGTA GTTCAGATAA GAAAAACCCA ATGGAAGCAA TGATGCCCAT GATGATGATA
   124561 AGTCAAATGA TGGGCGGCGG AATGGGTAAT ATGTTCGGCG GAACAGCACC AGTTGACGGA
   124621 GCAGTTGATC CCATGGCGGC TATGATGCCC ATGATGATGA TGTCAATGTT CAGCGGTGGT
   124681 GATATGGGCG AAGGCATGGA ATCCATGATG CCGATGATGA TGATGTCACA AATGATGAAA
   124741 GGGTTCGGAG CACCGGAACC AGTTAAAGAA AAACGTTCTC ATAAAAAGAA AGTAGACGTC
   124801 GAATCAACCA ACACGACTAC TGAAGATAGC GAATAAGAGT ATCGAATCTC CCGCTCCTCC
   124861 CCTTTCGGGG AGCGGGAGAT ATCTCAATTA AATAAAGGAG TTGGATTAAA TGCCAGATAA
   124921 AGATGCAGTT ATGATCTCGA TGGGTGCTGA TGAATTCAGT AAAAAGGTAA CACCGAAGAA
   124981 AATCAGCGAG GCTGGTGACT TATTTTTCTT TCAATGTCAA TGTGACAATG TTCATTTTAG
   125041 ACACGGCGGC TACGTTGAAG TTCTTGTTCC CTTTATGAGA GCGGATAAAA CAAAGAATGT
   125101 CTCTAAGGAT TCACTCCAGG TTATGATTTG CACTAAGTGT CATACCTGCT ACGTATGGCT
   125161 CAATGAGCAA ATGTATGACG TTACGGAACT TATCGATATC GAAGCATGGG AGAAAACCGA
   125221 ACGAGAATTA CAGAAGGCCA CAGGCCCCGG CGGTAACTGT TAAATAATTA AGTTTCAGGC
   125281 ACAAACTTAT ATTAAGTAAT CCGGTGCTTA ATATACAAGC TCTTGAGAAG AGTCAACGGA
   125341 ATAACTTCTG AGACGAGGTC TTGATCTAGT TTAACTAGGG AGCCAAAAGA AGCCGTCCTA
   125401 TCTCATCACT TGCTTTGGGT GCGTGTCTGA TTTAAAGGAA AGAGGAGACT TACTTGGAAA
   125461 AGACCGTAAT GAAAGTAGAA ATTGAGCTGC TTGAAGATCA ACTAGGAACT GTTCCAAAGA
   125521 ATCGTGACGT TTATACAAAA TATATAGCCA CTAAAGTGAT ACCCGAAGTA GCTGCCGAAG
   125581 AAGCTCAGAA TATCGTTGAA GACGATACTT CCGGATGGAC AACGTTTATG GAAGACGAAG
   125641 ATGGCTTATT TATCTATAAT TACATGATAC TTGGTTTTCT GCGTGATGCC GGTAACAATC
   125701 TAAAGGATCA ACTTAAGATT AAGAATCTTA AATCTAAGCT TGAAAACTTC ATCTTTGTGA
   125761 CGCCTCGCAA GATTCGATTT GTCCGCAATG GCGTTAATAT CATGAAATGT GATTCAGTTT
   125821 TCGAGCGACC ATTACGGGCT ATGACCGCGC AGGGTCCACG AGTAACACTA GCCAAGAGTG
   125881 ATGTTGTTCA TGCTGGTGCA AAATTATCTT TCGATATCAC ACTGGTAAAC CATAAGGAAA
   125941 TTACGAGTGA TACGATTAAA GAGATCCTTA ACTTCGGAGA ACTTAAGGGT TTAGGCCAAT
   126001 TCCGGAATGG TAGTTTTGGA CAGTTTAAAG TTAACAGCTT TACTGTTATT GAGTCGATTT
   126061 CTCAAACAGT ATTAGCCACA GCAAAGTAAT GGTATAGTTG AGCGGGGTTA TGGCAAAGTG
   126121 AGGCTCGGTG TTGTCTCGTG ATTGTAGGGT TAGGTTCAGT CACGGTAAGG CAAAGCGAAG
   126181 TGATGTTATG GTAGAGTCTA GCCCAGTCCT GTAATGGTAC AGCATGGTAA CGTAATGGCG
   126241 AAGTAAGGTA GCGTAGCGGT GAAGTAGGGT AGGGTAAAGT TGCGGTGGAG TGAAGTTAAG
   126301 CAGGGTATTG CAGTGGTAAG GCCTAGCCTA GTGGTGTTCC GTCATGGTAT GGTGTTGTGA
   126361 ATTATTGTAC TGTGTGTGTA AAGGTAAAGT AGAATACTGT TGCGTCAAGG TAAAGTAGGG
   126421 TATGGTACTG TAATGTTATG GTAAGGCGAG GCGCGGTAGT GTTCAGTCAT GGTAAAGTAG
   126481 CGTAGGGTAT AGTCGCGTCA AGGCGTGGTA AAGTACGGTT GTGGTAAGGA AAAGTAGTGC
   126541 AACGGTACAG CAGGGTAGTG CAAAGGTAAC GCAACGAGGG GTAATGTAAC GGTATGGTAG
   126601 AGTAGAGTAA CGGCAAGGCG AAGTGGTGTA GGGTAGCGGT ACAGTAGAGT AAAGCGATGG
   126661 TAAAGTTATA TGGAGTGACG GAATACGAGT TATATTTAAT TATCGGCTTT ATGATAGGCT
   126721 ATGGTCGGGA TTAAGCACAC AAGAGGAAGT TTATGTCTTG TGATAATTAA TAATAACTAA
   126781 AAGACGTTAA AGGTATCGGT TGTGTGTTAG CTATACACGT AAAGGTATTC CGATCTTGGT
   126841 CCGTGAATGG GTGGTGTGCC ACGGAACCAG AACTTAGAGT TATGACCTTC GATCTAAAAC
   126901 ACACCAGTGA GACGAATTTG CAATAGTCTC CAAACATTCC AGAGTGTAAG TCTCTGGACT
   126961 CCATGTGGTT AAATAAATTC TTACAGGAGG TAACGTGTTA TGTTTTAAAT AAGACTTCAT
   127021 GCAATTAGCT TAACGCGTAG AGCTGCCCCG TAAGGGTGAG CACAAGGTTC GACTCCTTGT
   127081 ATTGTATGAT TCAAATGCAG ATAGCTTAAT TGGCAGAGCT GACGTTGACG CGTTGAGTGC
   127141 TGGTTCGAGT CCAGCAATGC ATCATTGCTA TTTTATAAAT TTAGAGTGCA ACTGTTTAGT
   127201 AAGTATTTGG CGGCCCTTAG TCATTGGGCC GCCAACAAAA CAATGTATTT ATGTTACAAA
   127261 ATGTTATATA ATAGTAATAG ATACTTTGTT AACTTCAGCG CCACTGGATT GATCTATCGG
   127321 ATGACGATCT GATATTTATG ATTCTTGGCG TTGAGGTTAG TGAAGTAATA AATCACTAAA
   127381 CGTAACATGT AGCTCCTCCG GTACAGGAGT GGATGTCGAT CGCTATCATG CTTAAGGGTG
   127441 TCTGGAATGG ACGTACCTCG ACTTAAGTTT GATTAGTAAT GTGGAGGCGG TCGTTTCTGG
   127501 AAATTCTAGT ATAAGGCTAT TGCAAGGCTA AATACATCAT GAAATTCCAG TTAATAGTAG
   127561 TGATCTAGGA GTATTTCTAG ATCCAGGGTG CTTAGCTGGG AACGCTAAGT ACATGTTATA
   127621 AGAATATTAC TACAGTTGGT ATAATTTATA TGGGAGGAAG CTTACGGCCC TATAGATTTA
   127681 GAGTAGTACT ATTATCGTTA TTTATTATGG ATAAGCCCGA TTTGATATAG GCGTGAGACG
   127741 GGCTGAGACG CTTAATGAAG ATGATGTGAG AACTACGTAG GCGTTGAGAG TAGTTGAAAA
   127801 CGCCAAGACC ATACCGCATA ACCCGAAGGG CTGATGAAAT AGGGTTGAAA ATAGCCGAAG
   127861 ATAAACTCAC AGGTGTTAGA GTGAGTTGAA ACACCAGGCC ACGCGGCGCA CAATTACCGG
   127921 CGCGACGGGC ATGCGAATAA GATCCACATG GAGCTAAAGT GGATGGAAGA TGCTTATATG
   127981 AAACCCTTGC GGCGGGAAGC GGGTTGAAAC GCCGCCTATT GTGCAAGACG CTGGCCTACT
   128041 AGCGTTCGTC TTTATAGCTA ATTGTGGCGA TTACAACTAG CCTTTAAATG GATCACAAGT
   128101 GGTTTCTCCA CCCTTCTTCC CTTTCGGGAA GGGTGGAGAA AACTTAAATA ACTTAGGAGG
   128161 TGGATTTGTG TTAATCGAAC GTATTGTTGA TAACAAACGT TTCAAAGTTG AAATTGACTT
   128221 TAAAGAAATT AAGAGTCATA TTGCTGAGGC TGCTGAAGAG TACAGCGATC ATCCTGGAGG
   128281 TGATATAGAA TTACCATTAG CTAATTATCA CCCTCAGTGT GCAGAAGCTC TAGCTATTAT
   128341 CAACGCTATC GAAGAGAATA ATGATTTAGC CATCGAGCTG ATTATAAACA CTGCCAAGAA
   128401 AAAGAACGGC TGGTTCCGTA AGGGCGCTGT CTATTATCAT CGAACATATG GTGATTTATC
   128461 GTATGAATCA CAGGATGAAT ACGGTTCTCG TACGTATGCC TTTCGTTGTA AGGCTCATGA
   128521 TGATGATCTC ATAGAACTTA CATTCGAGAC TTATGTTGAA AAATGGTAAA TGAGAAATGT
   128581 CCAAATGAAT GCTCTTCTTT TACCCAAGCG ACACTAAATA ACATCACGAT CCTTATCGAT
   128641 AGTAAAGTAT TTCATCCAAC GGGATGGAGT TGCTTACGAT GTGGTCATTT TATAGCAACT
   128701 TCTCCTAGAG AGGTCTATCC AGTGCCAATT ATTAAACCTA AGAGGTTATC ATGGTTTGCT
   128761 AGATTGTTTA GACGATCTTA GTGATGATAT CCTCACTAAA TAGAATATCA GAGCCATTAC
   128821 CCTTTATGGT TTAAGGAGTC ATTACCCCAC TCCTTATCTG GTATTCTCCT TAGTGAGGAA
   128881 ACTCACTGAA TTATGGGCCC GAGTTAGTTT CGACAGGGTG AATAGAGTAT GTCCTCTGAG
   128941 ATGACAGTCG GAAAGACGAC ATTAAAGCAA ATGCTACACC TATGAAAAAC GCTGCCTAAT
   129001 TTTAATTAAT TAGGAACTAC AGCCCTAAAA CGGAGAGTAC CCAACGACTC CTGAAGGTCG
   129061 AAGACTGGGT AGTTAATAGT GGCGAAGTTG GCATACGCAC GCTTGAAATA AAGCGAGGTC
   129121 AAAGAATTAA CTATGGCTGC ATGCAAATGT GGAAGACGAA AGTCCCGTGC GGGTTCGAGT
   129181 CCCGTCTATT AACGCATGTT TCCTGCATCG TATAATGCAG GTGGTGGAGG CGAGGGTTTA
   129241 ATAAGCGCTG GTTGCAATTC CAGTAGGTTA GACACTCAGA TTTCTCAGTA GTAACAGGGA
   129301 CAAAGGGTAG ACATTCTGGA CACGGGGGGC GGCTCCCCGT CGGGTCCGCC AGCTAATTTT
   129361 GCGGATATAG CTCAATGGTA GAGCGGCTAT CGAGAGATAG CGGTTAATTA CGGAGTTATA
   129421 TAAACCATGT TGATCACATG AATAAAGTAA TTCTTTGGAG ATTAACTGTA TAAGTGAGGA
   129481 GTATGTGATT AGTCCGGACG AAAGCATATA AGTAGCTTAT ATACGGTTGG GGGTTCGAGC
   129541 CCTTCTATCC GCTACAATAT TATTCTCATG CGGGGTATAG TTTAGTGGTT TAAAACGAGC
   129601 GAAGGAAGTT TATGATCGCT ATCAGGGGTT CGAATCCCTT TGCCCTGCCC AATCATCTGG
   129661 AAGGTCTTGG TGACAGAGAA ATATGTTAGA TGCGTCAGAC ATCAGTATTA AACTCTTGCA
   129721 GTTCAATTCT GCACTTCCGC GATCATTTGT TAGTTTTGAT TATATAGGTA CTCTGTAGCC
   129781 TGTAGTAATT GCAGGACAAT GAGCTAAGTT GAGCTTAAAT AACTCAAGCC TATATGATCT
   129841 TAATTTGCTT ACATAGCGTC TCTTCGAGGC GTTTTGTATA TAGCCTGATG GCTTATTAAA
   129901 TATTATCTAG TTGTAAAGAA TATGAGGAGG AAAAGAAATG AAAATCGTAA CCGAAAACAA
   129961 CACGAAGAAG GAAATCTTAT CTGCTTATTC CGAGGCCTTG GAATTGTTAA AAGCTAGTGA
   130021 AGGTATCATA GTTGATCCAG CCAAAGAAAT GTCCATGAAA AAAGCCGGAG AGACTTTGAC
   130081 TAAAGCCACT GAAACTGTTG GTCTTAATGT TGAAGACCAA ATTGCAAAAT TGCAGAAGAG
   130141 TGTCGCCAGC ATACTTGGTA ATTTAGCGAA TAGTTTTACG GAAGAAATTA AAACATTCAA
   130201 TGATTTACAA GAAGCAATCG CCCTCAAAGA ATCCGAACTG AAAGAGCTGT TTGACATTGA
   130261 AAAAGAAGCG TTCGCCTTAA CTGCGTTGGT CAATGCAAAT AGGGAAACCA AAGATAAGTT
   130321 TAAGGCTGCT TTCGATGAAG ACAAAGCAAG AATGCAGGCT GAACTTGATC AATTAAAAGC
   130381 TGATTTGAAG GCTGAAAAAG CTGCTCATTT GAATGAAACC TATCTGCAAG ACGAAGAAGT
   130441 TAAACGGAAA CGTGCCAGGG ATCAAGAAGA ATACACGTAC GACTTCGCAA GGAAGAAGCA
   130501 ACTTGACGAT AACGATTGGG AAGATGAGAA AAAGGTACGT GAAAAACAGT TATCGGAACT
   130561 TGAAAGTGAA GTCAAAACAA GACTTGAACT GGTAACAACA AGGGAAGAAA CGATTGACGA
   130621 CCTTAAGGCT AAAGTGGAAG AAATTCCGCA ATTAGTTGAC GCTGCCAGAA AAGCTGGAGA
   130681 AGCTGAAGGC GAAAAGAAAG CTGGAACAAG TTTCGGATTT GAAAAGAGAG CAATCGAATC
   130741 CAAGACAACT TCTGAAAAGA CGATACTTGA AAATAAGGTT GCCATGCTAG AGGCTCAGCT
   130801 CAATAAAGCG AATGACGAAT TAACGAGACT AAATGAAGAT TTGAAAACTG CATATAGCAA
   130861 AATTCAGGAA ACCGCTACGG CAGCTATCGA ATCTCAAGCC AATTCGCGAA TGGTTAATAG
   130921 TCTTGAGGCC TTAGTGAAAG ATAAAACTCA GAAGTAAAGA TTTAATCGTT ACATAGCGTC
   130981 TCTCAAGAGA GACGCTATGT AAATTATTTC AACGTATTAC ATGATTCTAT TGGTGTACGG
   131041 ACGCACGCCC TGCTACCAGG CAGTGAAGGG CGAGTTCGAT TCTCGCAACA GAATCCATCA
   131101 TGGCCGGATA GTGTAAGGAA GCACGCGCTA CTCTTCATAG CGAAGGGAGA GTTCAATTCT
   131161 CTCAGACGGC TGCCATTGTT ATCTTTAGTT AAGATTTATC TTAACTATTA ATTTTAGATG
   131221 GAAAGCCCCT AAAATAGACG TAGAGATAAG TGGCGAAGGG GACGGGAGCG ATATGATATG
   131281 GTGAGTCGTT CCAAGCAATT ATCACCGAGG TACCCAAGTG GTTAGGGAGC GTATCCGGCG
   131341 CGCCTCTCCG CTGTAAAGAG ATGTAATCTT CTATGGGGAG CGGTAAACGT AATAGGCGGG
   131401 TTCAAATCCC GTCCTCGGTG CCATATTAAT TAAGAGGAGG AAGGATTTAT GAGAAACACG
   131461 TCGGGTGCTA ATTGTATTGA AGAAGCAGAG GTTCAGTTTG TCGAAGTCAA TGTTCCAGTT
   131521 CTTGCTCAGG TGATCTACTC TGGTAATAGA ACCGTCGTCA TTTTGCCAGA CGGCTCTAAG
   131581 GGGATTGCCA AATGTTGTTT TGAAGATGTC TTCAATAAAA AGATAGGTCA CGAGTTAGCT
   131641 CTTGGAAGAG CTATTGCAAC TAGGGACGGC AAAAGGTATC ATAAAGCTTA AACTTATTAT
   131701 TCTCATGGCG AGGTGGCCGA GCGGTTGAAG GCGCTAGTCA AGGGATACGA TAGTTAAAGG
   131761 TCTAGACGGA GGAAGTTTAT GATCGTCAAA ACTATTTCCC AGCAACCGGT ACTGAGCTCT
   131821 AAACTATCTA CGAGTGATGT TCGAAAGTTC GAATCTTTCC CTTGCCGACG TAATTAAAGG
   131881 AGATGATTTT ATTGATCGTT AAATGCGATA TCGTTAAGTG TGATTTTAAT TACAGTGGCT
   131941 TCTGTCGTGC TAACGTTCTT GAAATTGTAC CTAATCATAT ACTTATGCCT GGTGACCCAG
   132001 GTTATTTTGA GTACATTACG TGTTCAACGT ATGTAAAGTT GGAACATCAT GATTAAAGAC
   132061 GAGCAAGCTG AAGCCGAAAT ATTTCCTGAA TTTGTGAGAG AACTCATAGG CGATTATCCT
   132121 AGTGTCTATG ATATGAAGAA GGGTCGCTTT CTTAGTAAAG AGGAAGTAAT CCGAAAAATG
   132181 AATAGAGAGG AGGAATAAAC ATGGATCGTA ATCTAATGGC TGAACTTGAT GATATTATCA
   132241 ATAAGGGAGT AGCAATTGCC GAAGTAAACC GGCAAACTAT GAGTACTATT AAAGAGTTTC
   132301 AAAATGCGCT CATGGAATTC TCTAAGGAAA ACGACATTCC TAAATTAGTT GCTGAAATTA
   132361 TGGAAAAACA TCCAGAAAAA CGCCCGGAAC TACAAAAGAT TGTTCTGGCG TTTCATTGCG
   132421 AAGGAAAACG CGTTGAAGAT TCACTAATTC GTTAATTAAC ATGGTGATCG TATTTCAATC
   132481 GGTAGAAGCT GTCTTGCAGA AAGCTGATAG TCAGGAGGAA CGTGATAGGA TCGCTACCTA
   132541 ACATGGCTTG ACATGACGGT TGTGAAAGCA ATACGTACTT TAAGAAGACC TGTGGCAGAG
   132601 TTGCGAGTTC AATTCTCGTC GATCACCCCA ATTAAATCCA AGGAGGTTAT CAATGATTAC
   132661 AGCCGGTATA ATTATTAACA TCATACTACT GATCATAACT ATTGTTGCAG GCATTTGGAT
   132721 GATGGTGGAA GATGCTTTAA ATCCTGATAA CATTCTTGAT TTATTCAAGA ATGTTATTAA
   132781 GGTCAAGCAT CTTCTATTCT TATTAGTTCC AGGTGTCTTA ATCGGTATTT TCTTACTCAA
   132841 AGCTGGTATT ACATTCGTCT TAAGCTTTGA ACAAGATGAC GATGATGATG AGCCAGATTC
   132901 AGTTTGGAAT AAACCTATAT CACTTCGTAA GAGATACGTA GACGAGGAGT GATTTGTATG
   132961 ATGCGAAATC TACTTAAGAT CTTTGCTAAA AATACACTTA AGGCAACGAT ACTTTATTGT
   133021 CCTTTTTGTG CGAGTCCTAA AACAAAATAT CACGGACTAG TACAAAAAGA CGGTAAGAAT
   133081 AGTAAAACTG ATAATTATTC AATTACTTGT CTTGCCTGTG GAGCCTCTGG TAATGTTCAA
   133141 GAAGTTTGGC TTAAAGCGCC AGAAAAAGCT CTATAATAAC TACATGAGGG TTGGCAGGTG
   133201 CCAGGATACG TTAGGTCTAC GCAGTTCAAG TCTGCCGAGA GCGGGGAAGT TTATGCCGTT
   133261 TGGTTAACCT TGATGGTTCG ATACCATCAA ACCCTCACTA TATTCAAGGA GGCTGTTATG
   133321 GCAAAGATAT TAGTCATCGA AGACTCTAAA GCTTATCGAC GTCGTTGTTA TAAACAGCCA
   133381 GAGATATCTC ATGAGCCTAA TTTAGATCAT CAACATCGTA TTGCTGAGAT TAATAGGAGC
   133441 CTTAAGTTTA TTCGGTGGAC TCGGTGGAGT GTATTATTAT TCTTATTTCT CGGCAGTTTA
   133501 TTAGGTTGTA CTATTAACTA TGGCGATATT AAGATGATTC CATATATCGC TATGCTCCTT
   133561 ATTGCTGGAA TTGCATGTTA CTTTTTTAAC GAAGAGGAGA AAAAGAATGA ACCTAATTAA
   133621 ATCAGAACAA TTTGGTGCTA TAAGTTGTGA TTTATATCAA GATAGTAAAG GGGAATATTT
   133681 CATAACTCGT AAGCAAATCG GTGAAGCCTT AGAGTATGCC AATCCACAAA AGGCTATCGA
   133741 TAAAATTCAT AGCCGTAATA AGACTCGACT TGATGCTTTT TCAGCTACCG TCATATTGAC
   133801 GGCAACTGAT GGGAAGACTT ATAAGACGAA TCTTTATTCG GCAAAAGGTG TTTATGAAAT
   133861 TTGTCGTTTC AGTCATCAGC CAAAAGCTAA TGAGTTTTAT GACTGGGTTT ATGACTTGCT
   133921 AGAAAACTTA AGAACAGGCA AGGCTCAGAT TAGCTTCACG ATGCCTCAAA CGAAGATCGA
   133981 ATTGATCGAA GCCTGGTTAG CTTCTGAAAA GAAGAACGTC GTACTAGAGC AAGAAAAACT
   134041 AGCTTTAGAG CAAACTAATT TAGTATTGCT TCCAAAGGCT AAATCGTTTG ATACCTTTAT
   134101 GAACGCCGAA GGCAATCAAT CAATGAAGAA AGTTGCCAAA AGCTTAGGTA TTGGTCGTAA
   134161 TAAACTCTTT GAATTCTTAC GTGAAGAAAA GATTCTTATG AGTGATAATA CGCCTTATCA
   134221 GGAGTATATG GATCGAGATT ACTTTGTTGT TGAACAGCGA CCATGCGGCC CTGAAGACAA
   134281 ACAGTTCTTC AAAGCCGTAA CGTATGTATC CAATAAGGGT ATTATTTTTA TCGAGAGATT
   134341 GCTTAAGAAA AAGGGGATGA TAGCCTGATG CGATGGAAAG GTTATAATCT AAATTCTTAT
   134401 GGTGATTTAA TGAGCAATGG TATTGACCGG TGTGATACAC GAGAAGAAGC CCAAGAGTTT
   134461 ATGAAACTTT ATCTTACTAT GAATCCTAAT GCTTATGCTA ATATTGGTTA TATGTCAGGC
   134521 TATTATGGCC ATGATGACGC GAAGCGTATC CGTGATTGGT TTGGCGTTGT TCATCCTATC
   134581 TTTGGTGATA CTAATCCTAC ACCGGATGAA GCATATAGAG CAGGCTTAGA ATGGGGAAAG
   134641 AATGGATCAA TTGACAATGC TCTACAAGAA ACAGGGGCCG CTCAAATTCG TTCTATTGTT
   134701 ATACCGGAGG TATAAGTATG TTTATTTGCA ATCAGTGTTT AACAAATAAT TATACCAATC
   134761 AATCAAATGG CATTGTAAGC TATGGATCAT GCGAATTATG TAATAAAACC AAGCATTGTT
   134821 TTGATATCCC TAGTAGGTAT CTAACTTCAC GATTGAAATC TCGTGAAGAA ATAGGTCGTG
   134881 ATAAAATCCG TGAAATTATA ATACCGGATT AGTATTGACA TTTCTGACAA TATCACGAAC
   134941 TAGCTTAATT TGTTACAATA TGTTATACTT AATGTAATAA AATGAATTGG AGGAATTCAA
   135001 ATGACATCCT TAGAAAAACT TAAACGTAAA TTCATAGGTG CTATGGTCTG TGTTTTCGAC
   135061 AATGATAATC AATCACATGA ATTTAATGTG GTTGCCGTAG TTGAGAGCAA CGACAATACG
   135121 TATTTAGGCC TACTTCCTAA AGAAGATTCG GACGAAGGCG CGTTAATTAT GCGTTATGTA
   135181 ATTGATGAAG AAGTTATCAA ACAAGGTATT GCTGAACATC CGGAACTTGC TGCTAGTGGC
   135241 GCTATTCCAT TCACTGCTGA AGTTATAACG GACGATGAAT TAATTGCTGT TCAACCGCTC
   135301 TTTCAAAACT ATGATTTTGA AGCGGATCAT GAGTTCCTTA CAGCACAATT TAAACTCGAA
   135361 CAGGCTCAAC TCGATGACGT TGGATAAAAT TACATGTCCT TATTGTGGGA GGGAATTTTA
   135421 TGACTTAAAT CCTTCCCACT TAAAGACTCA CGGAAAGACC ATTGCAATGT GTCGTGCAGA
   135481 ATTTCCAGAC ATTCCAAATA GACAATATTC TAGACCTTTA ATTTCTAAAA GTAAACCATA
   135541 TAATCCAAGT GAATCAGATA TCTATGCTTA TTTTCAGAAT AAAGGCACAG AGCGATTACG
   135601 AGCATCTGCT AATGGAGCTA AGTGTAGTAG TCAGTCTAAA ATTCGTATTC TTGCAAGCCC
   135661 TAAGTAACTA CATATCTACT CCGTAGTCAT ACGGAGTATA TCAAAGGGTT CAGGTTAAAT
   135721 TATCTGAACC CTTTGATATA CTTGAAGCAA GGAGGAATTA ATATGGCAAA TCCCATAAGT
   135781 AAGATACGAC AGGATCTTTA TAAGATGGTT GGCATGTTAG GTGATATTCA AGCTATAATT
   135841 GAAGGACCCG AAGCCATGTT TAAACGCATG ATGCGTAAAG CTAAGTATAA AGCCATTAGG
   135901 AAGGTGATCA AATGATTGAC TGGGACGGAA TTAAAAGCTT TCTTTACTTT CCACTTTCAA
   135961 TACGTCATAT TGTAACGCGA CAGTTTTGGA TTGATATGAT TACGAGTGAA ACAACAACAC
   136021 CATGGGGTAA AACATCCGAG ATCACAGGGA TTACGATCTT AGCATCACCT ATTCGCCTTG
   136081 CTGGTACGGT ATTCTTTTGG TTTATAGCAA GTGTTGTTTC GATCGTATTA TTACCCTTTG
   136141 CATTTATTGC TAATATTAAA ATCTCTTATG AAAGTGAACC TAGTGAACTA GGTAATATGT
   136201 GGGCTAAACA CATGGACGAT CTAAGAGCTG AAAAACCTGT TGTAAAGTCT AATTTGTTTG
   136261 ATCCTGATGG TAGGAAAACA ACGATTTTCG ATCGTAAACC TGAGGAGTGT GATAATATTG
   136321 GAGAAACGAT GGAGCATAGG CGCTCAATGC CTTTCTAATG ATAATCTCAT CGAGCTTATC
   136381 TTGGATAAAA AAGGTGTTAC TGATAAAGAT AAGTTCTTAA ATAGTACACT TCGAGATCTT
   136441 CATGATCCTA GCTTACTTCC CAATGTGGAT AAGGCTGTGG ATACTGTGGA TAAGTATAAA
   136501 GGCAAGAAGT TAACTGTTTA TGGAGATTAC GATGTTGACG GTGTCACTAG TACGGCTTTA
   136561 CTTGTCTTAA CCTTCCGCGA ACTTGGCTAT GATGTGGATT ATTATATTCC CGACCGCTCA
   136621 GAAGGTTACG GTCTAAATTG TGATGCTATT GCTATACTTC ATGCCAATGG AACAAAGTTG
   136681 ATTATTACAT GTGACTGCGG AATCTCTGGA ATTAAGGAGG TCGAGTATGC TAAAACCTTG
   136741 GGAATCGAAG TCATTATTAC GGATCATCAT GAGCCTCAGG CAGAATTACC TAAGGCTGCT
   136801 GCCATTATTG ATCCTAAGTG TAGTAATCAC AAATATCCTT TTGATAGTTT GGCTGGTGTT
   136861 GGGGTGGCCT GGAAGTTCGC TGCTGTATTA TATCGCCGTT ATGGATTTGA TCCTCTTGTT
   136921 GTTAATAAGT ATTTGGATCT CGTTACATTA GGGACGATAG CGGATGTTGT TGACTTAGTC
   136981 GATGAGAACC GAATTATCGT TAAATACGGC CTTGACGCTA TTAAGCATAC GAAGCGTATT
   137041 GGTCTTGAAT GGCTATTAGG CGTTAAAGAA CTGAAAGATA AAGAAATTAC ACCTTATAAC
   137101 GTTGGCTTTG TTTTGGCACC TTGTATCAAC GCCACTGGTC GCCTAGAGAC AGCGCATAAG
   137161 GCTGTTGAGT TATTAATTAC TAAATCACCA CTTAAGGCCT TACGAATTGC TAAGGAATTA
   137221 GTTCAGCATA ATAAGGATCG TCAGGAATTA CAAGCCCAGG TCTATGAACG CTTATTAGAA
   137281 AAACTTCGAG ATACTGAGGA TCTAATCTGT GTTCACTATG AAGTCGGTCT TCCTGAAGGA
   137341 TTACTCGGTT TGATTGCTGG TAAGATTCGA GAAGAACTTA ATCGTCCAGT GATTTTACTT
   137401 ACGAATGTCG AACACACGGA GTTTATTAAG GGCTCAGGGC GCTCAATTGA TGGCTATGAC
   137461 ATGTTTGATG CAATAGGTAA ACATAAGTCT ATGCTCACGG CATTCGGCGG TCATAAGGTA
   137521 GCCTGTGGCC TTACGATACA TCAGGATAAT CTAGAGCTAT TTAAACAAGC CGTACTAGAT
   137581 AACTGTATCT TAACCGAAGA AAGTTTGATT CGTCGAATCC GTGCTGACTT TGAAGTAGAG
   137641 CCAAGTCAAA TGACAATGGA GTTTACTGAG AGTCTTCAAC AACTTGCACC CTTCGGTAAG
   137701 GGGAATTCCA GACCTAATTT CATGATGCGT GATCTTAGAA TTGAAACGGC AAATTATATG
   137761 GGTGCTAATA AACAGCACTT GAAATTAATA TGCCGAAGTG ATAAGAAAAC CTATGAATTT
   137821 GTCGGTTGGA ATATGGCAGA ACAATTTGAA GAAATGGGTA CTCCAGTTTT TGTTGATATT
   137881 GTCTTCTCTC CGGATATTAA CGTTTGGAAT AACAAACGAA GTCTTCAACT TAAGATCGAA
   137941 GACTTTAAGG AGTCTTAATT ATGGAAGAAG AATGGAGTAA AGTGACCGGT GTTAATGGAA
   138001 ATGTTACTCG TCTCGATCGA GGTGGGTTAT ATGCCTTATT GGCCACAAGT CGTTTTGATG
   138061 GAGGCTTTCG TATTCGTATC TATAATGGTA TTGAACGTAT AGCTGAGCGA GAATTCGGTA
   138121 TCGATATGTA TGATTACCGA CATGAAGTTG GCGTTACGAT GCTTGATACA GCACTATGTT
   138181 CTTTGAAGTC AATATGAGTT TAATTAAGTA ATAAGGAGGA GTTAGTATGC CAGTTACTGC
   138241 AGATGAATGT ATTAAGGCTA TTGAATCTGC AATTAAAGAA TTCGGATCAT ATACTTATCA
   138301 CGATAAGGGT CCAAAAGAAG TTATGGATCT TTATTCCTTG GTTACTAGAT TTAAAACAAT
   138361 GTCAATGTCA GAACTTGCTG GTCTTCTTAA TGAAGTGTTA AAGCATGAAG ATGGCGAGAC
   138421 TTTTGTTAGT TCAGTTCTAT TAGAACTTCA AACTATTCCC GATAAACAAT GGGAAGAACT
   138481 TACTAGTTAT CATGATCTAA TTAAGTATTA TTAATTTCCG CTCCTCCCTT CCAGGGAGCG
   138541 GAAATTATAT ATTAGAAAGG TGGTGAAATA AATGTTAACC CAGGAAGAAC GACAAGCTAA
   138601 TGTTAATAAG CTTTCTGAAG CTATGGCAAA TACCGGTATT GGATTAGATT ATGCAGTACT
   138661 TGCTTTAGCT TTTGCAGACT TTACATCGGC TTTGTTTCAT GAAATGATCA ATACTAAAGA
   138721 AGATGTAAAT CAAACTCTAA AGTATCAAGA TTGTATTCAA GAAAAGTATG AGAAAATAGT
   138781 TGATGTTCTC AATGCAGAGC CAAGAACAAA GCCAGCCCAT GACTTTATTA CTATTTCTAG
   138841 ACTGATTCAG TCGATCGCTA TGACGATCAT GCACATGGAC GAAAATGTTA TTAGCGAAGA
   138901 GGAACAACGA GGTCGCGACT TGATTGCTGA TATTCAAATT CCCGAGTAAA GACAAGGAGG
   138961 CCAAACTAAA TGTTACCAGA ACTTGATGAT GACTATAATT GGCCCTATGT CTTTGCTTAT
   139021 GCCGATGGTA CAGAATCAAA ACCTACAGCA TTTATTCCAG GTGTTCTTAC GGTTGATTGT
   139081 TCGCCATTTA CAATTGAAGA TGTTGTAGAA GTTATTGCTA AAGCTGATGG TGAAAACGAC
   139141 GGTGCCAATT GGGTCATCGT CGTTAAACTC AAAGACGGTC GTTATGGTGC TATTCGAGCT
   139201 GGATGCGATT ATACCGGCTG GGGCTGACAA GAATCTGGTG ATTCGCAGGT TGCGAATACG
   139261 AGAGATGACA TTATCCGATT TGGTTTAACA ATTGACGAAC GCGAACGTCT AGGTTTATTG
   139321 CTTGAAGAAG AAATGCCAAT GACAGAACTC TATGAACGCG GTCGATACTC AATCTTAGAT
   139381 ATTAAGATCC CTGATTAGAG TATAATTTGT TACAAATTGT GATACAATAG TAATGAGGTG
   139441 ATAAACATTG AGTACTGAAA TTCAGGGTTA TGGTCGTGGT AGAAATGGCG TTCAATTTAC
   139501 AGGAGATGAA ATTGAACGCA CAGATTTATA TAATCAGCAA GGCGGATCAG ATAAGGTCTA
   139561 TATTGCTATT ATGAGCCATG ACCCTGCAAC GAATTATTAT TACGCTACGG GTTTTTACGG
   139621 CAAGCGCGGC GGAACAATGA GTGTCGCCGG TAAATATGCC GGTGTCAGTG AAGTTAAAGC
   139681 TCGTAATGAA TACGAAAAGC TGATTAAATC TAAATTAGCT AAATTTTATC AGGAAAATCA
   139741 AGGAGATGTT TCAGGGCCTC AGCATACATC TCCAGCTCGC TATACGCCAC CTACTAGTGC
   139801 TTATAAGACC ATCGATACGG ATGATTATAA ACCACGTATC TTATGGCCTC AGAACGCTCA
   139861 AACCTTTAAT GATAAGTGTG AGCGATTAGA AGGCGAAGAC ATTATTGAGT ATACGATCCG
   139921 TAAGCATCGA GCGTTGATTG ATGATCCAAA CTATGTCTTA GAACAAAAGT ATGATGGGAT
   139981 TCGGATTACA GCTCATGGAA CACCAGATAA GACTAGAACT TTTGGGCGTA ATGCCAGCGT
   140041 AACAGATGGT ACTAAGCCTA TTGAGAAAAC GGATAACTTG CCACACATCG AAACCATTCA
   140101 ATGGCCTAAG GAGTTATGGG GTACAATCTT GGATTGTGAG TTATTACCTC GTAATGGAAT
   140161 TGATGATCCA AGTTTGACGA AAGAAACCCT AGAAGAAGCC GGTATGATCG ATTGCGCTAC
   140221 GGTATCAGGC AACTTAAACT CTAAGGATGG TCGAGACAAT ACGGATTTAG TTCTTGTAGT
   140281 CTTTGACATC TTACAAGAAG GTAAAGTTGA TCTGACAAAA CTGGAATGGA AATACCGTCG
   140341 TATGAAACTT ACAGCCTTAT TCAACGATGT GATTCCTAAC TTACCTGGTT ATGATCCCGA
   140401 AACATTCCCG CTGATTTTGA GTCGTTATAC GATTAAAGAC AAAGAACAGT ATTTACGTGA
   140461 CATACTCGCC AAGGGATTCG AAGGCGGCAT GTTTAAACAC ATTGACGCAA AGTACATGGA
   140521 AGGTGGCCGC CCTACTAAGA ATTGGTATAA GGTTAAGAAA ATGTTGACGG CCGATTGTAT
   140581 CGTAACTGGC TGGGAGGGTG CTAACGAAGG TAAATATGTC GGTATGCTGG GCGCTATTAA
   140641 ATTCGGTCAG TGGATTACTG AGGCTAAAGC TTTTGAACTT AATGTAAAAG TTAAGGATTT
   140701 TATTGATCCT GATGTTCTTG GTATTCCTCG TCTTCCACAT TATTTATTAC TTGATTGTGG
   140761 TAAGGCCTCA GGGATGACCG ATGCTATCCG TAAAGACATG ACCGATCACT TTGATCGTGA
   140821 TTATCTCGGT AAAGTTATTG AACTTGAAGC CATGGAACGA TTAGCCTCAG GAAAGTTCAG
   140881 ACACCCGCGT TTTGTGAGAA TTCGCGATGA TCGCGATACG AATTCAGCTA TTTGGGAGGA
   140941 TTAATCATGA GTTTAGATAT CCGGTTAACT CAAATGGAAG AAGTAACTGT CGTAGATAAA
   141001 AACATTACTC ATAATCTTGG CAAAATGTGG TCAGCAGCCG GAGTTTATAA TGCTTTATAT
   141061 AATTCCGCAG GACAAACGGC AAAATCCGTA TTACCTGCCT TGTGGGATGG TTTAAGTCTT
   141121 ATGATGTCTG ACCCTGAACG GTTTAAAGTC TACGATGCAC CTAACGGATG GGGCACGTAT
   141181 GAATTTGCCA TTCCATGGCT TGGTCAACTT ATCGCCGAGT TCGAACAATA TCCTGATGGA
   141241 ATAATTGGAG TATCAAAATG AGTCGAACTA TTGGTAGCAA CTATGCTGCT GTTAAAAATC
   141301 TGATTCACAA CGAAATGGGT ATCTCTAAAG ATGATTTGAA AGATCTAATC AGACAAATCT
   141361 TTTCCGAAGA GATACTTCGT CTTCTCAAAT CTGACAAAGA TGCGATTGAT CATACGATTA
   141421 AACTTCATAT CAATAAGCTA GTTGAAAATG CTTTAAGTGA TGGTTATCGT AACAACTTTA
   141481 AAGATAAAGT TGCTAATCAG CTAACGGCTG AGATAAGCAA GTTTGTTTAT ACTTTGTTAG
   141541 AGGTGTCAGT AAGGCTAAAG GAGGATTAAC GTGATTCGTT GGAAAGGAGG TTAGTTAAAT
   141601 GTTTCTACGT GCATTGATGT TTTTAATCAT GATCATTGTC CTAATCTGGT TTTTTGCGCG
   141661 TCCGGCCTTA ACTTGGATCG GAGATCGCAT AACCAAGAAT GTAGGACTCG ATAAGAGAGA
   141721 GGAAGAGAAA AGAGATGAGT TACAAAGACT TCGAAAACGA ACAGATGAGC CCAAGTGAGC
   141781 GTCGTCGCAG AGACATGATT AAAGCACGTA ATACAATGAT TGGTGGTGCT GCCCTAGTCA
   141841 TTATATTTAT GTTTATCGCA GGGTTCCTTT TTGTATCCTT TGATCGGGTT AAACCTGGTT
   141901 ACGTTGGTAT TATTCAAAAC AAGATTAACG GTGAAATTAC CGTTAAGGAT ACACTTGGTT
   141961 ACAAGTTTGT CAATCCTTTC ACAAGTCAAT TTGTTGAGTA TCCCGTTTCT ACAGAGTATT
   142021 TGATCCTCAC AGCCGGAGCA GACGAAGGAT CGCCAAGCAA TGACTCCCTT GATACGCCGA
   142081 GCAAAGAAGG TCCTAATGTC AATGTTGACG TCTCTGTTGC TTATCATGTT GGTGATGTTG
   142141 AAAAACTCTA TAAGAAGTAT CGTGGAGCTA GTATCGAAAC GATTGCTCAC AACGTTCTTC
   142201 GTAACACACT TAATAGTGAT TTAATGGCCA CGACCGGTAC CTATTCTATT TTAGACATGA
   142261 ACGATAAACG CGATGAAATT GCCGGTAAAG TATTAACCCG TATGAGAACC GAACTTGCTG
   142321 AAGTTGGCCT TGTTATCGAA GGTTTTAACT TTAGACGGAT TACATTGCCG GATTCCGTTA
   142381 AGGGGAGCTT TGAAGCCAAG ATCGCCGCTG AAAATGCTAC AAAGCAAGCG ACATCGGCTG
   142441 CAGCTAAAAC TTTAATCGAA GCCCAAATGA ATCTTGATAA TGCCAAGATT AATGCTCAAG
   142501 CTAAACAAGT AGCTGCCGAA GCTGAAGCCA AAGCGAATGA AACCATTAGT GCCAGCTTAA
   142561 CAGATAAGAT GCTTCAACTA AAATCTATTG AGAAATTTAA TGATAAAGTT GAAGTAATCT
   142621 ATACACCGGC TGGTGCGAAT CTATTACTGG GTGGCGCGTC CGCTACACCG GCGAAGTAAT
   142681 TTATAGGGAG GGAAACCTCC CTAGACTTAA CAACAGGAGG TTTACAACAT GGACATTAAC
   142741 GAACAATTTA GTGTATATGA CCAAATTACT ATTGCTGATA AGGCCTTTGA ATACTACTTT
   142801 GGAAGAGGCA CTAGATCTCA TGGTGGTGGA CAGGCCGAAG GAATATTGGC TTGCAGTCAC
   142861 GGTGGACGTG TTGGTGCTCC GTGTTGTAAG CCTTGTGCTG TAAAGTTTAT TAGACAGACT
   142921 ATAGCACGAT TAAATATGAC TTACGCAATA TTTAAAGAAA AGAGTAAGGA GGATTAATAT
   142981 TGATTTATCG AAACTTAGAA ATATCTATTG CAGATTTTGA TGGCAGTGGT GATATCGATA
   143041 TGGTCACTGG CTATAATGCC GAACAAGGGA CTGTTGCTAT GATATTTAGT CCTGGAATCC
   143101 CTGGGCGTGA AATAGGAACT GATGTTTCAT CACCATGTAA AGGTACTTGT ATTGATTTTT
   143161 CTAATACTAA CTCAATTATC TTGGCATTTT CTCAAACTAA AACAATTGAG TTAATGATCA
   143221 ATCAACTCAA AGAACTTAAG AAACTTTACG AGGAGGAAAT AGAATGTCAA CTCAAGCCAT
   143281 AGCTAACGGA ATTGATGATG GAAGTATTCC ATTTTTAGAG CTTACTGATG AATTTGATTT
   143341 TAACTGTCAT CAATGCGGTA CCTGCTGCCA TGATATCGAT GTATTACTTA ATCCATGGGA
   143401 CGTTATCAAG CTTCATAGAG AGCTTAAGAT TCCAACTCAA GAAATCATGA ACTATATTCA
   143461 TATTCAACCG GGCGGCAGAA GTAAGTGGCC CATGGTACTT TTAAATATGG TTGAACCAAG
   143521 AATTAAAATT CCAGGACGCA CACGATCTGC TTGCAGTTTT CTTAAAGGCG GTAAGTGTTC
   143581 AGTCTACAAG GAGCGACCCA CCGTTTGTCG TAGTTATCCA ATTGGACGCG TTAGTGGTCG
   143641 TAACCAAGAA ACAAACGAAG CCTTACCGGA GCGTTATATT TTAGTACCAG AACAATGTGC
   143701 TGCTTATAAC GCAGGCGTTA AACATACGGT AAGTGATTGG ATTAAAGAAG CCGATCTTGA
   143761 GGATCGATGG GCTAAGTCTC GTGAGTATGA TAAGGTTCTT ATGGATCTCC TGGGCATAAA
   143821 GAAAATCGAC ATGAAGGAAC TTCTTGCCGA TCAATTAGCC TACAGTATTT TAGTTAATCT
   143881 TCTCTTTAAT GTCGATGACC AAGAACGAAG TTATGTCTCA ATCATAGGTG AAGAACCGAC
   143941 GGATGAAGAA CTTTATTCTT TTATGTTGGC GACGTCGAGT GTATGGGCTT CAGGCCTTTG
   144001 GAAGGATACT AGAGACATGG CCGAAGCCGG TGATCCGGAT GAAACGTCGA ATACCCTTAA
   144061 CAGTCAAGTG GTATCTCAAT GAAGCCGTCT GGACAACAGA AGATGGTAAA GAACTTTACT
   144121 CTAAGGATTT TGAAGATGAA CATCTAATGA ATACAATTTG TTACTTAGCA AATCGTGCTG
   144181 AAGAATTAAT AGAGTATGAA GATAATGAAG ATTTAATCAT TGATGATTAT CAGTATTGGC
   144241 TTGCTCAAAA ACCAATCTTT AAAGCTCTTG TTGATGAGGC CTTAGAACGT GGCCTCATCG
   144301 AGCTTGAGCT TGCAAGGGCA GCTCACTGGA CATTAAAATA AGGAGGGATG CTATTGCTAC
   144361 AAGTCGAACT GCAAGATAAT GGTTTGATCT TAGATGTAAC TTGTAACTAT CATCGAGACT
   144421 ATATTGATCG ATTAAAGCAA GTTGCTGGTG CACGGTATCA TCCTGAAGAC AAAAAGTGGA
   144481 CGACGCCCGT AGGTAGCTTC GATGATTTTG AGGAACTTTT CAAGGGTGAG ATTGTTTATA
   144541 TCACACCACG CCATAAAATC CTAGGTGAAA CCCCACCTCC GCCGCCTCAA TGGTATTATG
   144601 CTATACCCAA GGACTCAATA CCTGATATTA AACTAGTCTT GTACAAATTT CAAGAATTCG
   144661 GTGCTAACTT TTTAGCATAC CGAGTCAAAG AAAAAGGCTT TGCCTTACTC TGTGATGATG
   144721 TTGGCTTAGG TAAGACACCG AGTTCACTCG GTGCTGCTCA AAAGATGATC GCTGATGGTA
   144781 ATATTAAGAA TGTCTTAATT GTCTGTCTAA ATTCTCTAAA AGGCCAATGG ATTCGAGAAG
   144841 GCATTAACAA GTTCACTTAT GAGTCCTCCG TGATGATTGA TGGGACACCT AAGAAACGAG
   144901 CTAAGATTAT TAAAGACGCT CAAAGTCAGG GTATTAGATA TACTGTAATT AACTATGATT
   144961 TACTTCGCGG TCCAGATCTT GACGCTTTAA TTGGAAAATA TGATTTGATC ATTTGTGACG
   145021 AAATCCATTA CGCCAAGAAT TATAAAGGCG TTACGAATTT AGCCATGTGT AAACTTAAGC
   145081 CTAAATACTG GATGTTTTTA ACAGGCACAC CAATGATGAA CCGGCCGGAT GAACTCTTTG
   145141 GTATCTTTCA AATTGCCGAT CCTAAGGTCT TTGGTAAGTT TAGCAAGTTC AGTAAGCGCT
   145201 TTATTAAGTA TGCTTATACT GGACGCTTTA ACGAATTTAT CGGCTATAGA CACTTAGATG
   145261 AACTTCACGA TGAAGTTGGC GAATATATCC TCAGGCGTAC TGCTGAAGAA GTTGAAGTTG
   145321 ACTTACCAGA CGTTATTACG TCAGAGTTTT ATGTAGATCC AACACCGGTT CAAATAGCTT
   145381 TAATTAAAGC TATTGATGAA CAGATGTCTG AGCTTCAGGT TAAAGTTGAC GCACTGAGAC
   145441 AACGCGGCAA ACTCGATGAA GCGGATGCTA TGAGTAAAGG TATGCAGGGG ATGTTAAATC
   145501 TCAAGATCGG AGCCTCTAGC AGTCCAGAAC TATTCACGAT GAGTAAATCA GAATCCGTAA
   145561 CTAAAACATA CTCCTCAATT GTGAAACGAG ATATGTCGAG TCCAAAGCTA GATTTACTTA
   145621 AAGAATTAGT TAGTGAGATT GTGACACAAG GCGATAAGAT CGTAATCTTT ACGAAGTTCG
   145681 AACGTATGAC TCAGATCTTA AGACGTGAAC TTAGTAAAAT CACGAAGTGC TTAACTTATA
   145741 CTGGTAAATA CGGTATTAAG GAGAAAGATA TTATCCAAGA GGCCTTCAGG AACGATACAA
   145801 CAGTTAAAAT TCTAATTGGC ACCGAAGCCA TGGCAACAGG ATTAAACTTA GAAAAAGGTA
   145861 AGTATGTGAT TAATTACGAT TTACCTTGGG GTCCGGCTAC GTATACTCAA CGCAATGGGA
   145921 GAATCCGGCG TATTAATTCT AAGTTTAAGA AAGTCTTTGT CTATAACTTG ATGACTCGTG
   145981 AGACATTAGA TGAAGCCGTC TATGCTGCTA TTAAGAAAAA GCAGAATCTG GCTAATGCCT
   146041 TATATGGAAA TTCTGAAAGT CAATCTAAAG CCTTAAAGGA GCTGATGAAT TAGTGTCAGA
   146101 AGTTAGAGGA CAGAGCACAA ATATTACTTA TTTAGACGAT GCTTGGGAGC GAGATAACAG
   146161 CTATCCTTGT GATCATTGCG GTGCTATGAT TGGCCCTGAG AATTGTCAGT GTCCTGGATG
   146221 TAACATTAGT CTTTGTAGCT CTTGTGAACT ACGACATGAA TGCGATGAAA TAAACTAAGG
   146281 AGATGAACCA ATGCTTGAAA TAAAAGAGTT AGATCCAACA ATTCTTACGT TGAGCGACGA
   146341 TCAAAAGATC GTCGCTCTAA AGGGCATTAA AGACATGCAT CATGGTCTTA GCTATGTCCA
   146401 TGAGATGATT GAAAGTGACA CACTTTCGAT TGGTATGCGT GATAATATGT GCAGTTTACT
   146461 AGATCATTAC CTCAAAGAAC TCGCAGAACC TATTGGCTAC GCATCCCAAG CGGCTGCTCG
   146521 AATTGAAGAA CAACACGCTA AAGTTCGTAA GCTTAACGGC CGAATTCATG AATTAGAACG
   146581 TCAGTTAGGC GAAGCTATGC CAATCGATAT GATTCCTAAT ACATTGAGAA ACCTTAGAGA
   146641 TGGCATTGCA TCCTGGTGGG GAAATCAAAT GTCTGGTAGT CATATCTTTG ATTTTGATTA
   146701 TGGGCCTTAT GGTACGGTTG ATATCAAATT CAGCTTTTCC TTTGATCGAA TTTCTTCATG
   146761 GTCGAAGTCT CCGACAACCG ATAAGACTAA GAAAGTTCAA GCTCGGGAAG ACCTAGAGAA
   146821 TCAAGGTTAT ATCTTCGTTC AAGATGAAAG TGAACACAGG CTACTTGATT GCGATAAGAA
   146881 TCGAGAACTC TTATTTGCTT TATTAAAAGA AACCTTCCCA TCGATTACTA TTCGTTATTG
   146941 GGAAAATCGC AGTGTTCATA GAAAGGATCA CTTATTTACA CTATGGGGAA TTCACGCAAC
   147001 GATTCGAGAA ATTAGTGACT TGGTGGTGAC TAAGGATGTT GCCGCGGCAG ATTAAGTTCG
   147061 GAAAGCTTTA TGATCCTAAA TTATTCAAAC CCATTGAGAA TTACTCATAT GTCTGCAAGC
   147121 CTAATGGTGG TCTTTGGTGT TCGACTTACA CTCCAGATCA AAAGTTCTTA TCTCAATGGC
   147181 ATGAATGGTG TACGCATGAA CAATTTAGAA ATTATACAGA AGCTTCTATC TTAACGATCG
[truncated: 98,614 more chars]
