# Supplementary material for: Clades of huge phages from across Earth’s ecosystems
Source: Nature. 2020 Feb 12;578(7795):425–31. doi: 10.1038/s41586-020-2007-4 (PMC7162821; doi:10.1038/s41586-020-2007-4)
Supplement: Supplementary file 6 — Genbank files for all genome. [file 41586_2020_2007_MOESM6_ESM.zip › genbank_genomes_SD-4/AOT-USA_PHAGE_CU_74_48.gbk]

LOCUS       aot2015-NO08_SRR1761682_USA_scaffold_2_curated_prodigal-single     262597 bp    DNA     linear   BCT NOV-13-2019
DEFINITION  aot2015-NO08_SRR1761682_USA_scaffold_2_curated_prodigal-single,
            contig.
ACCESSION   aot2015-NO08_SRR1761682_USA_scaffold_2_curated_prodigal-single
VERSION     aot2015-NO08_SRR1761682_USA_scaffold_2_curated_prodigal-single.1  GI:
KEYWORDS    .
SOURCE      AOT-USA_PHAGE_CU_74_48
  ORGANISM  AOT-USA_PHAGE_CU_74_48
            .
COMMENT     Data sourced from ggkbase. For additional details see
            http://ggkbase.berkeley.edu/organisms/404856
FEATURES             Location/Qualifiers
     source          1..262597
                     /organism="AOT-USA_PHAGE_CU_74_48"
                     /mol_type="genomic DNA"
     gene            complement(333..776)
                     /locus_tag="aot2015-NO08_SRR1761682_USA_scaffold_2_curated
                     _prodigal-single_1"
     CDS             complement(333..776)
                     /product="GCN5-related N-acetyltransferase n=1 Tax
                     =Geodermatophilus obscurus (strain ATCC 25078 / DSM 43160
                     / JCM 3152 / G-20) RepID=D2SE22_GEOOG"
                     /codon_start=1
                     /transl_table=11
                     /translation="MYQNVHLFPISLYGTERLTEIHLPDDQLQHVRFTVSAARFEAAG
                     NPWCFAIDADGQCIGYLYAVPDSEGDLHIHKLVIDAKHQNGGAGTSAMEEFLEMARKS
                     GASFVFLSVACGNDGAARFYQRLGFVDTELGVAEAGCNLMVCQLK*"
                     /db_xref="UniRef100_D2SE22"
                     /db_xref="gob:Gobs_4023"
                     /db_xref="D2SE22_GEOOG"
     gene            complement(1164..1239)
                     /locus_tag="aot2015-NO08_SRR1761682_USA_scaffold_2_curated
                     _prodigal-single_trna_27"
     tRNA            complement(1164..1239)
                     /product="Val"
     gene            complement(1320..1799)
                     /locus_tag="aot2015-NO08_SRR1761682_USA_scaffold_2_curated
                     _prodigal-single_2"
     CDS             complement(1320..1799)
                     /product="hypothetical protein"
                     /codon_start=1
                     /transl_table=11
                     /translation="MDKVITFKVRPDSGFYQQYFGCKTASKEFQELAGAFLANYLPSS
                     KDAKVLACNRLTVQMGPTDHAQYKTQILPNQVWYSGECYWRFKQKSPLNKSWFTQVYQ
                     NIDASALHGIQSWQNEFGGRIHGSRLWDEGDTVFGQISGDESLLKLPYWAKAISDKV*"
     gene            complement(1818..2375)
                     /locus_tag="aot2015-NO08_SRR1761682_USA_scaffold_2_curated
                     _prodigal-single_3"
     CDS             complement(1818..2375)
                     /product="Uncharacterized protein n=1 Tax=Lachnospiraceae
                     bacterium 10-1 RepID=R9N0R3_9FIRM"
                     /codon_start=1
                     /transl_table=11
                     /translation="MEYSSYSTQMLATMLGMYFGVILFFLAVVLVLLILSVIGYWKVF
                     KKAGQPGWGSLVPFYNSYLLCKITWGNGWMFLVPVVFSVFTWFFSGTIISSLFVFLSF
                     AFVCITNYKLATAFGKGIPFTVGLILLNWLFTLILGFSVAQYMGVPQDGCSYKQLNAR
                     IQNKNENMHFDTPNSDSDNNTDPKA*"
                     /db_xref="UniRef100_R9N0R3"
                     /db_xref="W2BZL8_9FIRM"
                     /db_xref="elm:ELI_3274"
                     /db_xref="R9N0R3_9FIRM"
     gene            complement(2494..2694)
                     /locus_tag="aot2015-NO08_SRR1761682_USA_scaffold_2_curated
                     _prodigal-single_4"
     CDS             complement(2494..2694)
                     /product="hypothetical protein"
                     /codon_start=1
                     /transl_table=11
                     /translation="MKRPIYISKNSNKKCEHCDHWTGWGDMHCQLTGEKKEYYRRCKR
                     FCWRKGLDYIDSSSPENKANGI*"
     gene            complement(2803..2879)
                     /locus_tag="aot2015-NO08_SRR1761682_USA_scaffold_2_curated
                     _prodigal-single_trna_26"
     tRNA            complement(2803..2879)
                     /product="Pseudo"
     gene            complement(3179..3907)
                     /locus_tag="aot2015-NO08_SRR1761682_USA_scaffold_2_curated
                     _prodigal-single_5"
     CDS             complement(3179..3907)
                     /product="Phage shock protein n=1 Tax=Adlercreutzia
                     equolifaciens DSM 19450 RepID=S6C2I1_9ACTN"
                     /codon_start=1
                     /transl_table=11
                     /translation="MGIFSRFADIMASNINDLLDRAENPEKMAKQYLRQAMEDLAEVR
                     KETASIIAEEKRCKRNCDEADAQVQKYLNLAQKAVTAGNDDDARVFLAEKNKAAATAE
                     TAKAAYNAARANADKMRQLYTKLSNDVSTLQSRLKNVQAMAAVADAQDTVSRMTSKGH
                     GSSIAKFDQMEESIRAKLDESTAAMELSEAPTNEADALAAKYSGGGQDVDDELAALKA
                     KMGMAPADSDVEAELAAMKQNPGT*"
                     /db_xref="UniRef100_S6C2I1"
                     /db_xref="aeq:AEQU_2184"
                     /db_xref="S6C2I1_9ACTN"
     gene            complement(3910..4815)
                     /locus_tag="aot2015-NO08_SRR1761682_USA_scaffold_2_curated
                     _prodigal-single_6"
     CDS             complement(3910..4815)
                     /product="hypothetical protein n=1 Tax=Amphibacillus
                     jilinensis RepID=UPI0003775B53"
                     /codon_start=1
                     /transl_table=11
                     /translation="MGRSSSSGRSGISHHYSGSSSFHYHPHHGGYHSVHIYSGGARFG
                     GSIRSSLFTIIFIIVMFAFVAMPAAYKNQPVTASTVNREPLPAGSVQETEYYTDTLFW
                     FGNDTQLLNGMKHFYQKTGVQPYLYITDTVDGSRNPSSSQMEEFAGSLYDELFQDEAH
                     LLLVFQDADGHYTDWVITGSQAKQVVDDEAVNILLDYVDRYYYDSSLDESELFGKAFT
                     MAADRMMAKTISPLVIFAGALVIIVLVCAGVYVFKKKQEQKKREDEQMERMLNMDLNA
                     SDVGVSPEVQDLENKYTNTKSSGGN*"
                     /db_xref="UniRef100_UPI0003775B53"
                     /db_xref="axl:AXY_18730"
                     /db_xref="K0IZM3_AMPXN"
                     /db_xref="UPI0003775B53"
     gene            complement(4894..5337)
                     /locus_tag="aot2015-NO08_SRR1761682_USA_scaffold_2_curated
                     _prodigal-single_7"
     CDS             complement(4894..5337)
                     /product="hypothetical protein"
                     /codon_start=1
                     /transl_table=11
                     /translation="LVELKISSGSTVQTKNTILALLAAAGPENIAEIIVKDDKNIPMA
                     QGAKTCLLTILLHLDGERKDGKPSLASAGDIQLITNEFSYGFSGTGPSDLLEVLRAAG
                     VTPEMLPEVSILSPSSKRLNICFSARYYCYGKLREISPVEEPKQM*"
     gene            complement(5499..5717)
                     /locus_tag="aot2015-NO08_SRR1761682_USA_scaffold_2_curated
                     _prodigal-single_8"
     CDS             complement(5499..5717)
                     /product="hypothetical protein"
                     /codon_start=1
                     /transl_table=11
                     /translation="MPNKITQNLNIVDEFMISMHISEWKKFSIAAGITEKGSTCNQVL
                     SAVPDYWFRRYGLYPLRKDQYTDPVYLQ*"
     gene            complement(6270..7265)
                     /locus_tag="aot2015-NO08_SRR1761682_USA_scaffold_2_curated
                     _prodigal-single_9"
     CDS             complement(6270..7265)
                     /product="Uncharacterized protein n=1 Tax=Subdoligranulum
                     variabile DSM 15176 RepID=D1PMZ1_9FIRM"
                     /codon_start=1
                     /transl_table=11
                     /translation="LSDITFRLARLGEDQAIQEFINQHFDMRLPLLNRPELYQYYYAG
                     RGGVPQFAVAEQDGEYLSVAGYILASAARCPDVWVSVWVAAKGHNGVGLELMNALPSL
                     LHADVVACNNIRPKTCTLYRFLGWQAERVPHYYRLGQCQDYQLAKPLHHTIPSVRKDL
                     GLEKVASAADLISLGMPPTPHTPRKDTWYLQRRYFDYPHFHYDVWAARENGKLLAYLV
                     TRTVTAQDTGCAAVVRLVDFIGEDAVLPRLGGAIDTIVRHAGAEYIDCYNAGIPSAVW
                     QAAGFTERVEGDGTIIPNYLTPPLRENTEYYYFTNKPENFVLFKADGDQDRPNLT*"
                     /db_xref="UniRef100_D1PMZ1"
                     /db_xref="D1PMZ1_9FIRM"
                     /db_xref="ddl:Desdi_3190"
     gene            complement(7258..7998)
                     /locus_tag="aot2015-NO08_SRR1761682_USA_scaffold_2_curated
                     _prodigal-single_10"
     CDS             complement(7258..7998)
                     /product="Oxidoreductase, short chain dehydrogenase
                     /reductase family protein n=1 Tax=Subdoligranulum
                     variabile DSM 15176 RepID=D1PMZ0_9FIRM"
                     /codon_start=1
                     /transl_table=11
                     /translation="MSYTYLITGATSDVGRALITRLLASAPDALVLAQGCGDLDKLAD
                     LCQQFPGQVRPFDVDLSDRAKVDTFVQLLEATAPTPTHFIHLPALPVVNTRFKAFDQT
                     RFDKDLEVQVHSAVRICRTVVPAMAKAKFGRVLFIQTSYTIGCPPKNTAAYVMAKSAI
                     GGLVKSLAVEYAKFGVTVNCVAPSMMETNFLKDTPDLIVQAAAADNPMGRNATPDDVV
                     PAMAFLLSDEAGFITGVTLPVTGGSAIV*"
                     /db_xref="UniRef100_D1PMZ0"
                     /db_xref="D1PMZ0_9FIRM"
                     /db_xref="acm:AciX9_0488"
     gene            complement(8011..8427)
                     /locus_tag="aot2015-NO08_SRR1761682_USA_scaffold_2_curated
                     _prodigal-single_11"
     CDS             complement(8011..8427)
                     /product="MaoC-like protein n=1 Tax=Subdoligranulum
                     variabile DSM 15176 RepID=D1PMY9_9FIRM"
                     /codon_start=1
                     /transl_table=11
                     /translation="MNHYTLADMTPGLTEEFTVTITAEMMEAFCAITGDVSPIHMDAD
                     YAKGRGYPGRVVYGMLGASFFSTLAGVYLPGEHCLLHGVECKFAKPVFIGDTLTVRGT
                     VVNVSEVGSEAEIKAVITNQNGQRVTRGIIKAGLAK*"
                     /db_xref="UniRef100_D1PMY9"
                     /db_xref="D1PMY9_9FIRM"
                     /db_xref="hcp:HCN_0958"
     gene            complement(8504..8743)
                     /locus_tag="aot2015-NO08_SRR1761682_USA_scaffold_2_curated
                     _prodigal-single_12"
     CDS             complement(8504..8743)
                     /product="Uncharacterized protein n=1 Tax=Subdoligranulum
                     variabile DSM 15176 RepID=D1PMY8_9FIRM"
                     /codon_start=1
                     /transl_table=11
                     /translation="MTEQNILSAVQDIFRDNFDDDSLVITRETCADDIEDWDSLEQIN
                     LLTAIEKKFNIKFKLADVRDLKNVGDLLDLVARMV*"
                     /db_xref="UniRef100_D1PMY8"
                     /db_xref="D1PMY8_9FIRM"
                     /db_xref="hcp:HCN_0957"
     gene            complement(9694..10203)
                     /locus_tag="aot2015-NO08_SRR1761682_USA_scaffold_2_curated
                     _prodigal-single_13"
     CDS             complement(9694..10203)
                     /product="hypothetical protein n=1 Tax=Ruminococcus
                     flavefaciens RepID=UPI0001C377D9"
                     /codon_start=1
                     /transl_table=11
                     /translation="MQISPAYASKLVRQKSDQIRVLLAEERETSTTTACVGEDVSEMR
                     NQYDFKDMQDKIEALNRDILKLKHSINQFNVTTVLPGTDYTVDAALVRMKMLSDMKAR
                     LANMKQMQPVVRHSGGFGNKQPEYTYRNFEAADVSQAYTNVETELTNIQLALDKVNLE
                     SVLTVDIES*"
                     /db_xref="UniRef100_UPI0001C377D9"
                     /db_xref="E9S9Z7_RUMAL"
                     /db_xref="ral:Rumal_0215"
                     /db_xref="UPI0001C377D9"
     gene            complement(10221..10796)
                     /locus_tag="aot2015-NO08_SRR1761682_USA_scaffold_2_curated
                     _prodigal-single_14"
     CDS             complement(10221..10796)
                     /product="hypothetical protein"
                     /codon_start=1
                     /transl_table=11
                     /translation="MTGAIKLTALEEHFRDLLERIEEMYESVQDYFTVQEKEQPLILN
                     VFSRYEMEQYNKKLDDKCIVISINTPGRETIPIHALTLHLEVVDTATDRGMTARDALA
                     VALFVQQNVAKGKNHVIVHSDQGISRSAGVAAGILRAYGMDVGAIVKNGSYCINGRCY
                     EYVCRAFRLPVSKKEIEYDVNRNHQIYINSI*"
     gene            complement(11070..11147)
                     /locus_tag="aot2015-NO08_SRR1761682_USA_scaffold_2_curated
                     _prodigal-single_trna_25"
     tRNA            complement(11070..11147)
                     /product="Met"
     gene            complement(12265..12340)
                     /locus_tag="aot2015-NO08_SRR1761682_USA_scaffold_2_curated
                     _prodigal-single_trna_24"
     tRNA            complement(12265..12340)
                     /product="Met"
     gene            complement(12377..12886)
                     /locus_tag="aot2015-NO08_SRR1761682_USA_scaffold_2_curated
                     _prodigal-single_15"
     CDS             complement(12377..12886)
                     /product="hypothetical protein"
                     /codon_start=1
                     /transl_table=11
                     /translation="MFFDRLFHKNKEPQDITVNVLSRPKMAEMAAHLPKHSCVISINT
                     PGTEHLYISAPTLYLDFADAEDETGMAMADADKVVEFLKRQVGKGNYRIFVHCDQGIS
                     RSAGTAAAILKAYGKDEGQILDCSDYCINIRCYEFTLKAFHIDMTDDEITEARQRSKY
                     AYLKGWPTW*"
     gene            complement(13388..13573)
                     /locus_tag="aot2015-NO08_SRR1761682_USA_scaffold_2_curated
                     _prodigal-single_16"
     CDS             complement(13388..13573)
                     /product="hypothetical protein"
                     /codon_start=1
                     /transl_table=11
                     /translation="MHNSLLAVGVIIVLALIAYIALYCKHDGAKIGMMKPAKVLGYSL
                     FVIVPYAFLVCVIYLFI*"
     gene            complement(13603..13678)
                     /locus_tag="aot2015-NO08_SRR1761682_USA_scaffold_2_curated
                     _prodigal-single_trna_23"
     tRNA            complement(13603..13678)
                     /product="Pro"
     gene            complement(13685..14137)
                     /locus_tag="aot2015-NO08_SRR1761682_USA_scaffold_2_curated
                     _prodigal-single_17"
     CDS             complement(13685..14137)
                     /product="hypothetical protein n=1 Tax=Methylomonas sp.
                     MK1 RepID=UPI00037D1541"
                     /codon_start=1
                     /transl_table=11
                     /translation="MKAYKGYTAAVLWYEEDNLYCGTLNGISDMVTFHGRTMTELEKH
                     FEAAIDDYLAFCKGISKTPEKPENNGGCMNGIRVNGIKYWFSEEKMPEIKDILDSNAC
                     VVYEEGHRPIDLPDTMTEIHVDGIVYVFEEAEDIMDKLDFSADRVEEE*"
                     /db_xref="UniRef100_UPI00037D1541"
                     /db_xref="adi:B5T_03548"
                     /db_xref="K0CDX9_ALCDB"
                     /db_xref="UPI00037D1541"
     gene            complement(14502..14708)
                     /locus_tag="aot2015-NO08_SRR1761682_USA_scaffold_2_curated
                     _prodigal-single_18"
     CDS             complement(14502..14708)
                     /product="hypothetical protein"
                     /codon_start=1
                     /transl_table=11
                     /translation="MVSSFLIAAAISLGVCVACAVIPGILLLTLIQNPITESKILIIR
                     KLAPLAFLVSIICALIALILFLVA*"
     gene            complement(14739..14814)
                     /locus_tag="aot2015-NO08_SRR1761682_USA_scaffold_2_curated
                     _prodigal-single_trna_22"
     tRNA            complement(14739..14814)
                     /product="Ile"
     gene            complement(15223..15298)
                     /locus_tag="aot2015-NO08_SRR1761682_USA_scaffold_2_curated
                     _prodigal-single_trna_21"
     tRNA            complement(15223..15298)
                     /product="Met"
     gene            complement(15739..15814)
                     /locus_tag="aot2015-NO08_SRR1761682_USA_scaffold_2_curated
                     _prodigal-single_trna_20"
     tRNA            complement(15739..15814)
                     /product="Ala"
     gene            complement(15941..16321)
                     /locus_tag="aot2015-NO08_SRR1761682_USA_scaffold_2_curated
                     _prodigal-single_19"
     CDS             complement(15941..16321)
                     /product="hypothetical protein"
                     /codon_start=1
                     /transl_table=11
                     /translation="MENKQRYLLAAAFAAASIGSTTVTAICLCAIIFLKSAESEQALA
                     MEALSLALCEGILSSIFSIITTLLRIVGIAELTSIVSQVVSVITSVVGIAVFIIGIMA
                     AMELMRGKMPKVPFFGGKFNLKAE*"
     gene            complement(16358..16783)
                     /locus_tag="aot2015-NO08_SRR1761682_USA_scaffold_2_curated
                     _prodigal-single_20"
     CDS             complement(16358..16783)
                     /product="hypothetical protein"
                     /codon_start=1
                     /transl_table=11
                     /translation="MDKPETNAAPNAEAEPASEEKEESKKATKTNPVACMGYCPVLFF
                     VPYLVHPDNEDENEMNRACGIQGLWMLIAFVVLNLLRTIVSYLYLPGLYGPLKIAFTI
                     VNVILLVVTVIGMLRAYNGKVMRLPVVGKIDLIKKAMGN*"
     gene            complement(16826..16905)
                     /locus_tag="aot2015-NO08_SRR1761682_USA_scaffold_2_curated
                     _prodigal-single_trna_19"
     tRNA            complement(16826..16905)
                     /product="Pro"
     gene            complement(17118..17195)
                     /locus_tag="aot2015-NO08_SRR1761682_USA_scaffold_2_curated
                     _prodigal-single_trna_18"
     tRNA            complement(17118..17195)
                     /product="Asp"
     gene            complement(17464..17539)
                     /locus_tag="aot2015-NO08_SRR1761682_USA_scaffold_2_curated
                     _prodigal-single_trna_17"
     tRNA            complement(17464..17539)
                     /product="Asn"
     gene            complement(17577..18137)
                     /locus_tag="aot2015-NO08_SRR1761682_USA_scaffold_2_curated
                     _prodigal-single_21"
     CDS             complement(17577..18137)
                     /product="hypothetical protein"
                     /codon_start=1
                     /transl_table=11
                     /translation="MVQSMNEIFAQHGLFYWCSSAGDIRIPGDGKRYIVHHPEELPPA
                     IRQLYEAYQTEAGECMRHVVTYNGFHGMFLAALYDKSYYIDICNDHGIKDLTCAQETI
                     LMDVAFQLLYRQAEIMDEDPAFDGCTCFVGNNTDPDGHELGLFIPAKLAKNIDTIEKE
                     FCQYLYPESAKELIVKTMSFLRPDNS*"
     gene            complement(18498..18584)
                     /locus_tag="aot2015-NO08_SRR1761682_USA_scaffold_2_curated
                     _prodigal-single_trna_16"
     tRNA            complement(18498..18584)
                     /product="Pseudo"
     gene            complement(18622..18697)
                     /locus_tag="aot2015-NO08_SRR1761682_USA_scaffold_2_curated
                     _prodigal-single_trna_15"
     tRNA            complement(18622..18697)
                     /product="Thr"
     gene            complement(18877..18952)
                     /locus_tag="aot2015-NO08_SRR1761682_USA_scaffold_2_curated
                     _prodigal-single_trna_14"
     tRNA            complement(18877..18952)
                     /product="Thr"
     gene            complement(19100..20290)
                     /locus_tag="aot2015-NO08_SRR1761682_USA_scaffold_2_curated
                     _prodigal-single_22"
     CDS             complement(19100..20290)
                     /product="Putative trigger factor n=1 Tax=Subdoligranulum
                     variabile DSM 15176 RepID=D1PLL2_9FIRM"
                     /codon_start=1
                     /transl_table=11
                     /translation="VCRKMFLAILCRIRMNMKYKLLALLLCATMGISLAGCTKGGAKE
                     STAETAATHETATNETATDETAYSAALDDTGFYTGIRALDYIQLPDGYEDLTIPEEYT
                     TVSDETIDSDMHDMMANLNLTQPVTDRAVQEGDVVVIDFVGTINGVEFQGGSATGYSL
                     EVGSNTMIAGFEDQILGHNIGDTFDITVTFPDNYGQTQDANGNTIDLSNQTAVFKTTL
                     QSISVYNMTDSDALNAFAGNYTLNDGSQIDTVEKARQYFKEYEQYKGASTYLADYLMT
                     NSKIIKDIPESIFDQERQLETIYVNNKAAQNGMSIEDFLATGGYDSIDAYLEDGAEYI
                     QQDVQYCFIIQAIAEDQNIKVTDADIQKYFVGDADSAISTYGKGFVAQQTLAVMVMDN
                     LISY*"
                     /db_xref="UniRef100_D1PLL2"
                     /db_xref="D1PLL2_9FIRM"
                     /db_xref="cpy:Cphy_0284"
     gene            complement(20346..21173)
                     /locus_tag="aot2015-NO08_SRR1761682_USA_scaffold_2_curated
                     _prodigal-single_23"
     CDS             complement(20346..21173)
                     /product="hypothetical protein"
                     /codon_start=1
                     /transl_table=11
                     /translation="VASKNVTDDVAPPVPSVENGFYSFFSVLQPGFAVVSSIPIDEIE
                     EEQPGKVYVFDEQYEVSKEAEEWFIRFALRWKAKGIIRDFIDVRKNIHYQDVDVDFIC
                     ILPDGTRRTYEVKGDFTKTGNLFAEYAVPTYVVDDNDRRKIITRYAKLGWLYRSQADY
                     IFYYYSAFQKIYMFDLPYFAAWVDSMSLQCNFKKRRKAIPFPIRGAKNLVSEDKPYGS
                     YYYGLGYIVPLKEIESSYQKNHFLKIYHITSDSKKEKATSELLQQSEKGSESRHPNQ*"
     gene            complement(21194..22231)
                     /locus_tag="aot2015-NO08_SRR1761682_USA_scaffold_2_curated
                     _prodigal-single_24"
     CDS             complement(21194..22231)
                     /product="hypothetical protein"
                     /codon_start=1
                     /transl_table=11
                     /translation="MKKVLNVIGACLAGILCIAVVGFYPAKNHINKELTRYKLTTKIE
                     ALTEIDRPDIREGNRRTKSVPMPNIDLTTIDYDQYDDILEELQNSKDTAKADAESALA
                     NFIAISKANHFATEQYAQIKNATTSIESLEDLLCYVDREKALILSQNKLFALEQQTKH
                     SSKAVQDTYWNLLDNYVQVAFQANAVEEEIKQKTEEYEAQQREWEEQQRQVSEQTWQG
                     VPAGAAGRLRIPQYNISIPLYTSQSQSTVDAVNSAAYFPFNGVMVIGDHWNQNGFSAV
                     RNMAVGTRVYIDNPDGSTSSYSVTWSGSGTNTATQLLFQDGSVVDGRYGGLVLYTCKS
                     NWQDVALVCCG*"
     gene            complement(22242..22778)
                     /locus_tag="aot2015-NO08_SRR1761682_USA_scaffold_2_curated
                     _prodigal-single_25"
     CDS             complement(22242..22778)
                     /product="hypothetical protein"
                     /codon_start=1
                     /transl_table=11
                     /translation="MKQTSYVFAVANSQEARYLAEHVLPQLWEDGHKTIVLVGPDNPE
                     LAEIQSFFRMGHMMPQDQYPYNLGYTAVRELKKTEDGYTAKPIYEDIVVCDGPFTAAI
                     STKLTARLALEARAMNRPVIGFSDTMEDGERWQQEFLEEHRKANHPVLSRKHPAPPYI
                     VGFRMDNNALYEVLSALV*"
     gene            complement(22788..23441)
                     /locus_tag="aot2015-NO08_SRR1761682_USA_scaffold_2_curated
                     _prodigal-single_26"
     CDS             complement(22788..23441)
                     /product="hypothetical protein"
                     /codon_start=1
                     /transl_table=11
                     /translation="VKRISGSFYSKDYQHKFTMEATIRRVFRDYTGHLVQDTGAVKKL
                     ADNEQACDDVTIKVFGKTRTDVVAIAKAYVIQVYAQNVGLMKTMNFESARDAGSCYAS
                     MQLNRQRLAISRYDKATASVLVIESIEVTQEYRRNRVATSIVDYLLHTIRTDYVTAIV
                     PLTYVPIVSKYMASPAMTDTKAAENFLESLQFKYSENLNINNAGVPTPMRFYYIIKE*"
     gene            complement(23455..24096)
                     /locus_tag="aot2015-NO08_SRR1761682_USA_scaffold_2_curated
                     _prodigal-single_27"
     CDS             complement(23455..24096)
                     /product="Uncharacterized protein n=1 Tax=Butyricicoccus
                     pullicaecorum 1.2 RepID=R8W697_9CLOT"
                     /codon_start=1
                     /transl_table=11
                     /translation="MKYDDKKLYAFLRGAASVAELPQTLLALPYAREQHQSQCRASGE
                     PYILHPLMLACHICALSDKKDKEYLDILLASALLHDVCEDCGRTVSELPVNNAVKTVI
                     CLLTFEVMPGESKESAKVRYYNAISESRAATTVKLVDRCNNVSTMAGPFTTERMNKYI
                     SETHRFIMPLLEKAMVKYPQDSNQFFMLKYHLTSLLDLAERCLNDETATTNTK*"
                     /db_xref="UniRef100_R8W697"
                     /db_xref="R8W697_9CLOT"
                     /db_xref="faa:HMPREF0389_01048"
     gene            complement(24153..24674)
                     /locus_tag="aot2015-NO08_SRR1761682_USA_scaffold_2_curated
                     _prodigal-single_28"
     CDS             complement(24153..24674)
                     /product="Putative phage N-6-adenine-methyltransferase n=2
                     Tax=Clostridium botulinum RepID=M1ZZH0_CLOBO"
                     /codon_start=1
                     /transl_table=11
                     /translation="MNSVIKSNSTRNNRALTAEWSTPQDLFNKLNDEFHFTLDACAQP
                     FNAKCTKFFSPQQDGLKQSWKGERVFCNPPSGTKSFYQWVHKASDEARKKDTLVVMLL
                     PVSTDCAWFKNYIYHQPGVIIRFLPERVKFTNPVVPSWVDGNTESGKSRDGSMRPTMV
                     VIFTGEKKKFRVE*"
                     /db_xref="UniRef100_M1ZZH0"
                     /db_xref="A0A059NW93_9BACI"
                     /db_xref="cbi:CLJ_B1785"
                     /db_xref="M1ZZH0_CLOBO"
     gene            complement(25087..25896)
                     /locus_tag="aot2015-NO08_SRR1761682_USA_scaffold_2_curated
                     _prodigal-single_29"
     CDS             complement(25087..25896)
                     /product="tRNAHis guanylyltransferase family protein n=1
                     Tax=Corynebacterium matruchotii ATCC 33806
                     RepID=C0E696_9CORY"
                     /codon_start=1
                     /transl_table=11
                     /translation="MNQASHELAKAMKDMEMASRTFLTNEMPIIVRVNGRPFPQADKN
                     ITQPPETIHQKAMKNTMLALCHHIQDCCLGYTFGNEISFLLFRQDGKGVWFDGDTEKI
                     TSSVAGLATLTFYKELAQCANKADKKHCDETTIQKFYFTVTAFNLPLKSVDDYFLWRQ
                     NECIRKSVTLAAITLAGMDSQKIQGKQIPQLLKILQTNATPWESLPMQNRYGLFAVQK
                     KREKLKFTNGHIKPFTQNRWGIYPQTPRLYFEKSPFVINHLACANTQTKRR*"
                     /db_xref="UniRef100_C0E696"
                     /db_xref="C0E696_9CORY"
     gene            complement(25908..27329)
                     /locus_tag="aot2015-NO08_SRR1761682_USA_scaffold_2_curated
                     _prodigal-single_30"
     CDS             complement(25908..27329)
                     /product="Uncharacterized protein n=1 Tax=Ruminococcaceae
                     bacterium D16 RepID=F4XHI2_9FIRM"
                     /codon_start=1
                     /transl_table=11
                     /translation="MPGLYDLRVLLQENDTNAEPAPVQENLGSDHKSDKFNVVSVMAY
                     LLGVPERIFDNPHEAPQRSIFNELNVQKPARIIRNLCRLRNVLQQRYMTITNQMVREN
                     KGLSSIKEVPRDVLRQLSDDGISIIKGNRHTVNEYIADINSLISDRINNCKNLFPIWL
                     NWKYIRELFVMPDGMTEKGIKAAAELLYQNKRFYPYQCYMNWQPTDCGNILYNDRKFV
                     TNLYEWHQDYFGDMSKLVDVSESTKGNIHSYLDSSKKTVLIVDCENSDPYKLYATLRG
                     LNESQLGKISKIILYDDVHAASGWELLNEFITITVEHHVIERINEHKSLTDVTLTAGA
                     CKEFFQNQVDSFILVSSDSDFWALIRSLPDARFLVLMERDKSGTHIKEQLEKNSIFYC
                     YIDDFYSAETSGMKTKAILKAMYQSLGACQININDILESALQSTRTSMSKTEREQFYN
                     TYIKPMHLVIADDGDIHFVLKAR*"
                     /db_xref="UniRef100_F4XHI2"
                     /db_xref="F4XHI2_9FIRM"
                     /db_xref="fpr:FP2_13020"
     gene            complement(27350..28393)
                     /locus_tag="aot2015-NO08_SRR1761682_USA_scaffold_2_curated
                     _prodigal-single_31"
     CDS             complement(27350..28393)
                     /product="Uncharacterized protein n=1 Tax=Roseburia sp.
                     CAG:303 RepID=R7IWM1_9FIRM"
                     /codon_start=1
                     /transl_table=11
                     /translation="LKISLPKILKEEPYKVLQTDPHLGNHIMLLTFGGSIAYGTSQEG
                     SDVDVRGITANGKKELLGMSKFDQYRNPEIDTTIYSMKKFFQLAINCNPNALEILGCP
                     QEDYAHVSETGALLLKNKNVFLSRRAINTFGVYAKTQLDRLRLTLDSETAPEEKAKDI
                     LASCQASMKLFEEEYDIPHDFFILCLDESKDGVPELSFRVNPSEAGDYDAVIPVEKAK
                     AYLNEFAAIKKSYDSLGKRNEYAYNQSRERLNKHAMHLVRLYLTGLDILEKGEIKTYR
                     QEDIPLLMDIRSGKYMDDSGHYTKEFFELADSYQDRLTHAGEYTDLPYLPDIGAIEDL
                     LVELNERNLAMMN*"
                     /db_xref="UniRef100_R7IWM1"
                     /db_xref="R7IWM1_9FIRM"
                     /db_xref="clt:CM240_0851"
     gene            complement(29500..30885)
                     /locus_tag="aot2015-NO08_SRR1761682_USA_scaffold_2_curated
                     _prodigal-single_32"
     CDS             complement(29500..30885)
                     /product="uncharacterized domain HDIG (EC:2.7.7.72 3.1.4.-
                     3.1.3.-)"
                     /codon_start=1
                     /transl_table=11
                     /translation="MTYTIQIPAAAASLLHTLQKAGYEAYVVGGCIRDSILDRPVHDW
                     DISTNATPQEVIAVFGEENTISTGLQHGTVTVKKDGDLYEVTTFRADGEYTDGRHPDT
                     VVFLNTIEEDLARRDFTINAMAYNENRGLVDPFGGCRDCQGQLIRAVGNPDDRFTEDA
                     LRILRAIRFSATLGFSIEADTKKAMSRHLDKLQNISKERIGSELYKTVTAPCAALALQ
                     TDNGAVIRYICPELDACYGCEQNNRYHYLDVYSHTMMALVNAECHHRFPDEWADGYVR
                     MALLLHDIGKPESKTTDENGYDHFYGHAEISAQKAEEVLRRFRYSNSFIDTVVSLIRA
                     HDVEFTPTKPCARRMLNKFGVDQLHRLLKLRECDNRAHTADAWTKFENKTVPFAAVLQ
                     QVLDEESAFSLKDLAINGHDLIAAGYKPGPQMGKLLNSLLDAVITEQCKNDPVDLFAY
                     LSRCEAEANTI*"
                     /db_xref="era:ERE_32820"
                     /db_xref="UniRef100_F7KK21"
                     /db_xref="F7KK21_9FIRM"
                     /db_xref="2.7.7.72"
                     /db_xref="3.1.4.-"
                     /db_xref="3.1.3.-"
     gene            complement(30890..31495)
                     /locus_tag="aot2015-NO08_SRR1761682_USA_scaffold_2_curated
                     _prodigal-single_33"
     CDS             complement(30890..31495)
                     /product="hypothetical protein"
                     /codon_start=1
                     /transl_table=11
                     /translation="MGLFVFLKTIIKQSWQRHSCDHIYNIVVLSAGHVTFRCKCCGKE
                     ISVRRQDMPEQLLCWGYGWYHHDPDAATIELLKKQNIAPNNEIRIPAKEVFVVSYLEK
                     LEQPKNRNGRPGDIELGDILTKGFYFSKDKAEASLKGDMARCFNKNYPYACIECYEEG
                     LSNRKYPIRFLHFDSEKCAYTEIEVSAAVRRRIKTIATGVQ*"
     gene            complement(31668..32081)
                     /locus_tag="aot2015-NO08_SRR1761682_USA_scaffold_2_curated
                     _prodigal-single_34"
     CDS             complement(31668..32081)
                     /product="Uncharacterized protein n=1 Tax=Clostridium sp.
                     M62/1 RepID=D4C6Z5_9CLOT"
                     /codon_start=1
                     /transl_table=11
                     /translation="MAEMEQFPQQQFQPILEQSMLLDGILQPEELEITFKDIKQGDVH
                     IRTCYGDIYKIVNALRDYSRLLLLTCEAWNLTGFHRATYEYHAQKAHEIADKYQAAIG
                     YDYDKSLAKCREKQAKKKKSDDSDVGGEALELMLR*"
                     /db_xref="UniRef100_D4C6Z5"
                     /db_xref="D4C6Z5_9CLOT"
     gene            complement(32132..32662)
                     /locus_tag="aot2015-NO08_SRR1761682_USA_scaffold_2_curated
                     _prodigal-single_35"
     CDS             complement(32132..32662)
                     /product="hypothetical protein"
                     /codon_start=1
                     /transl_table=11
                     /translation="LKFLILWREPEEHWRILPERDVTGFLQVLIDDKKVDPSTIMAIQ
                     ESANIHWLFPSLHGGQSTVPIKRLENQNATGLPDFGTGTDITEHLGWIAPDGRYFPCG
                     YGGHREVARQIVGAMKPVDDARRYLEDNGWAVIFRNPLSGKRYMVGMGKDKHMNDKQA
                     QTLLNLIPAEQIESVV*"
     gene            complement(32707..33471)
                     /locus_tag="aot2015-NO08_SRR1761682_USA_scaffold_2_curated
                     _prodigal-single_36"
     CDS             complement(32707..33471)
                     /product="hypothetical protein"
                     /codon_start=1
                     /transl_table=11
                     /translation="MAKDKEYKKYIYVGKPMPEGCPLKQTAELFCENGVYPQRWGDCF
                     GETSDAFGKKSYFTMDKDCKGQTMMDKLIECGAALSLTRYGARRVKTETGYKMVEGAI
                     TYYYLPYVAEDATFHMPTASEPISHAINVETDAVMEVLLTTGDEGWHRYLTIPIKTGW
                     PSVSMFDVVEDLKETILKWAADKKNGFSFFEDDDDDEDEECAAMEVLFFDEMGAGSGL
                     EFESVRDLMRCIVSIRLVNVQNKIIEKTKDRSSSEE*"
     gene            complement(33762..34046)
                     /locus_tag="aot2015-NO08_SRR1761682_USA_scaffold_2_curated
                     _prodigal-single_37"
     CDS             complement(33762..34046)
                     /product="hypothetical protein"
                     /codon_start=1
                     /transl_table=11
                     /translation="MEKLCKRCPQAPDCRLDYLQEECRQLRKEKSPDIRPNRAEIIAA
                     MTLDEMATKLVDAILYDLCEDGVPSRESIRHWFENEPMEEEVLFMDEEHG*"
     gene            complement(34056..34304)
                     /locus_tag="aot2015-NO08_SRR1761682_USA_scaffold_2_curated
                     _prodigal-single_38"
     CDS             complement(34056..34304)
                     /product="hypothetical protein"
                     /codon_start=1
                     /transl_table=11
                     /translation="MAKLCDRCRVSGCLLDYLGKACQHARKRECPDVQYTVADYISDM
                     TAAEMAEKLPELLKDAFKNGVPAKTDMLDILTQPVDES*"
     gene            complement(34288..34767)
                     /locus_tag="aot2015-NO08_SRR1761682_USA_scaffold_2_curated
                     _prodigal-single_39"
     CDS             complement(34288..34767)
                     /product="hypothetical protein"
                     /codon_start=1
                     /transl_table=11
                     /translation="MARMSNKGPSTHVSMYKDDVDLLDSIIERTGRLNGILIKEGQDR
                     VEWLSRKALIIARKDTIHHFSGDGKESFYSHEAKAHTDNRKETIMIYQQDCEWLDELA
                     KKMNLPEFAHLPARKAQLAARKELFHRLVCYLDGIYTKIFSEVEKSLKGVQADGETL*"
     gene            complement(34751..35101)
                     /locus_tag="aot2015-NO08_SRR1761682_USA_scaffold_2_curated
                     _prodigal-single_40"
     CDS             complement(34751..35101)
                     /product="hypothetical protein"
                     /codon_start=1
                     /transl_table=11
                     /translation="VTKMRKQHFRNYIVLVDSYRRSSRCRNTKGRYRVGAKNPKEARK
                     LVQRAIGFGSAIVYYEDTNLLAQYKQVFREEYTAGQKENLGLQLMPVRHANAPIEASR
                     NTAAEREGSHGQNV*"
     gene            complement(35098..35946)
                     /locus_tag="aot2015-NO08_SRR1761682_USA_scaffold_2_curated
                     _prodigal-single_41"
     CDS             complement(35098..35946)
                     /product="Protein TraX n=1 Tax=Faecalibacterium cf.
                     prausnitzii KLE1255 RepID=E2ZKD6_9FIRM"
                     /codon_start=1
                     /transl_table=11
                     /translation="MIAKSLLKKGLDGTTLKLIALILMVVDHIHYFFEFTGMVPIWFT
                     MLGRLSAPLFLFCFVEGFVHTHDRRRYFLRIWAIGGCMGCVTYLMIYQGLLRRPDGFF
                     PLNGIFLDFIILCVIMQGIDWFRQKKHILGATAIAAPLVWGLLVLVLDFIPGLRQPLL
                     FLSHSFLPAWYCITDGGWTYLFGGVLLYMHREDRILQLSSWAVWTFFTRFIMVWWRFR
                     EQPGFLFSQMFTDYFQWMSVGAVLLMALYNGRRGTGHKKLFYWFYPAHVYLLYAISWV
                     VCSIRR*"
                     /db_xref="UniRef100_E2ZKD6"
                     /db_xref="E2ZKD6_9FIRM"
                     /db_xref="fpa:FPR_00430"
     gene            complement(35943..36149)
                     /locus_tag="aot2015-NO08_SRR1761682_USA_scaffold_2_curated
                     _prodigal-single_42"
     CDS             complement(35943..36149)
                     /product="hypothetical protein"
                     /codon_start=1
                     /transl_table=11
                     /translation="MPIRRINQNWVKCDGCGIEHYDPAVIISEQLRIEKLNHWTGNKD
                     EIYCPECSRKIAEAKAKAKVKAKK*"
     gene            complement(36139..36369)
                     /locus_tag="aot2015-NO08_SRR1761682_USA_scaffold_2_curated
                     _prodigal-single_43"
     CDS             complement(36139..36369)
                     /product="hypothetical protein"
                     /codon_start=1
                     /transl_table=11
                     /translation="MKISEKCRARTCPCKGCPQVETCRKGCIYCDETGKGRKMGFCST
                     LRRDGQLLYQERRKQKNLASKAIRPKGEDDAD*"
     gene            complement(36394..38670)
                     /locus_tag="aot2015-NO08_SRR1761682_USA_scaffold_2_curated
                     _prodigal-single_44"
     CDS             complement(36394..38670)
                     /product="Uncharacterized protein n=8 Tax=Enterococcus
                     faecium RepID=J6PS63_ENTFC"
                     /codon_start=1
                     /transl_table=11
                     /translation="MKRGIVKEKDMAAYYEWLLALQYCDCEELRTRLWDAVCKYHPEK
                     KDQPYRITPEREQIDHLFTLEGGWASHPYTETLEYKWPRHLQARADEYRQLFQFAETF
                     NQDVLAAEWHPEYAVIYIGNSEKGLVVPDPEKYLEFTPAPSFDDVSPAQLKAQLALDG
                     KSSNATDIVPAANGMTATTKAVKGELADAKTRLEDLKNEMDDVKHAKTGELAEIQAKI
                     EAMKADLEAKKADLMASLQQKKDELEATKEKLETQIYMLESQIYAIRCYAGEVVNFAV
                     IRSGKPAPVTEPVIVHQKLRFLDEELGKLASLYTIQWEKLNLFEEFLRHSPLAFDTFV
                     PNERCIVLVRLSRTGKELGRDTSEKAAYQNLLKAYDYYHGKTVGILIRNGGNLYLGWT
                     DEDYVKIDDDLVNNIVDISSEEPEEPFYSDWEKKQYATKMKQKKRKAMEDVLSRVFVT
                     NILQGIVDNSNLLPMPEGVRFDKPSEYIRYSVADAWLDDGRFGDFTKIIERCNETAKA
                     GDMILTIQKLVPEHDRSWGSNSWAALDRPWENSRGRGEANRTHDCTVKDCTLYPINLV
                     EYDKPVKMVRYRYKVPKIGFQEGDPEWSYGTMEEKYWDKAADADKELVERYEHIERHV
                     FVSVEKQENWRRWGEPYERMPRSNFELYTNEYINLTCMNSIWLTWVITQKKLGGWRIG
                     GKTVDYAYAIRYLNKALEYVRNRENEEKALIDAVDPTVCQDAEWPLKLSEWKMEKGVR
                     TITAYQAKRFVKSIQAAK*"
                     /db_xref="UniRef100_J6PS63"
                     /db_xref="J6PS63_ENTFC"
     gene            complement(38757..39035)
                     /locus_tag="aot2015-NO08_SRR1761682_USA_scaffold_2_curated
                     _prodigal-single_45"
     CDS             complement(38757..39035)
                     /product="hypothetical protein"
                     /codon_start=1
                     /transl_table=11
                     /translation="MSISRCNICGIPESEWKDGRCYACGYGHYCDMTPDMIIDQRIYI
                     WCDKHGQIEYRSVNKDSLHNKVKKMLAEGKKVPRYIQQYAGVLEEKGF*"
     gene            complement(39050..39667)
                     /locus_tag="aot2015-NO08_SRR1761682_USA_scaffold_2_curated
                     _prodigal-single_46"
     CDS             complement(39050..39667)
                     /product="hypothetical protein"
                     /codon_start=1
                     /transl_table=11
                     /translation="MFFHTIKQKIAKFMQRMFCRHDYTITALSGGHVSYCCVKCGKEL
                     CLTQSLAPKELLSWGYGWYHGGPGDGVLDLLIHQPIYKNNEVHIPMNCVYVVSLLEKM
                     DAVPYKDGHGSRIDFGDVKILSFCFEKDKAEDTVLYRIDSGLRDIYPFACIECYADGF
                     TPYNFKEKIRFFRQCSPKTDGAKYDEFSPAFAAGKTISTVAVGIS*"
     gene            complement(39689..40633)
                     /locus_tag="aot2015-NO08_SRR1761682_USA_scaffold_2_curated
                     _prodigal-single_47"
     CDS             complement(39689..40633)
                     /product="hypothetical protein"
                     /codon_start=1
                     /transl_table=11
                     /translation="MKFSEFMQDFVTNKDKSCFSFKQRHRTFHFVKQPVTCKVKILYM
                     MVNEDGTSRYGINMGADMHFAGIIVDHKTLYSNTLNKNLHPLYFEEMENVPTLDVCFE
                     RVFAETDAAVSKLLRSMERPKLSALQKQKAKNMAYYSILHEDVLMPAINGLNKSYNMD
                     DAVIDCYTGTENWAEKIAEKWMASHKESTLEELAIREEAERLRQECLDNPEDDIHLYL
                     SMLHAVNPQLNSMVEVDIRQVDGAEKTVWVKAVAFLNEYGKSYDILPAMWLATIAPPP
                     NRRRSIGGISKKSITAIRSTKTGVLLWDKKTWEKSRNA*"
     gene            complement(40818..41045)
                     /locus_tag="aot2015-NO08_SRR1761682_USA_scaffold_2_curated
                     _prodigal-single_48"
     CDS             complement(40818..41045)
                     /product="hypothetical protein"
                     /codon_start=1
                     /transl_table=11
                     /translation="MAGKAKTASPKDMTDHVFEFRKGGVVYESRHRIYTDQSTGKVQV
                     YSGFIATSQEIKDRADGGYRPYLDGKPYKPE*"
     gene            complement(41047..41367)
                     /locus_tag="aot2015-NO08_SRR1761682_USA_scaffold_2_curated
                     _prodigal-single_49"
     CDS             complement(41047..41367)
                     /product="hypothetical protein"
                     /codon_start=1
                     /transl_table=11
                     /translation="MKFLIFRCEENAPSKKGELVGVEYGAAIQDVVDNLVRAINDDLA
                     ARPENRGCEIFTYPPDTLGSTMKTMQSQTVPNTVYEFTGVVAPFYAAQNTVYPYMVEV
                     REES*"
     gene            complement(41502..42353)
                     /locus_tag="aot2015-NO08_SRR1761682_USA_scaffold_2_curated
                     _prodigal-single_50"
     CDS             complement(41502..42353)
                     /product="Bis(5'-nucleosyl)-tetraphosphatase, symmetrical 
                     {ECO:0000256|SAAS:SAAS00088338}; EC=3.6.1.41
                     {ECO:0000256|SAAS:SAAS00088330};;  TaxID=267850
                     species="Bacteria; Proteobacteria; Gammaproteobacteria;
                     Oceanospirillales; Nitrincola.;" source="Nitrincola
                     lacisaponensis.;""
                     /codon_start=1
                     /transl_table=11
                     /translation="MKMTRKAENPAAIYVVGDVHGNYPKLKTALEEAGYTAGDDLIFV
                     GDIMDRGSYNGKVARFIQKLGDKAHLVQGNHEWQHQQLLPYYQALVGFSEIYANMAAD
                     VFKFYKEECWWPETTEECQTFKCSLGERQNLIHTPATSFEDAVRHFVVYTLAWEDVRL
                     WGIIANLLKTMCGPPYDAQHTLYEYFAGSKQTRLAMEKIWACKSSQVVVTVKGKPWKE
                     VIVTHNNPFGASIYSTNTSAGVKPTLYVFGHVPVKQIVHFQDESTKCHYMDIDLSPHQ
                     VGIVRIV*"
                     /db_xref="A0A063Y684_9GAMM"
                     /db_xref="UniRef100_C8N6E7"
                     /db_xref="pseu:Pse7367_2956"
                     /db_xref="C8N6E7_9GAMM"
                     /db_xref="3.6.1.41"
     gene            complement(42331..42789)
                     /locus_tag="aot2015-NO08_SRR1761682_USA_scaffold_2_curated
                     _prodigal-single_51"
     CDS             complement(42331..42789)
                     /product="Uncharacterized protein n=1 Tax
                     =Pseudoflavonifractor capillosus ATCC 29799
                     RepID=A6NQE8_9FIRM"
                     /codon_start=1
                     /transl_table=11
                     /translation="MSQKLRAGEFKMKAETEEPVWCDRKRLTVFALPISFTIYTLTES
                     RISIQRGLLNTHEEEIMLFRVRDISYTQSLFERLANTGTVIISSTDATTPVVKLEHVK
                     NAKDVKELLLQLVEQNRKKNRVRTAEVMDDDGNEDGLEEDGLTDENDQES*"
                     /db_xref="UniRef100_A6NQE8"
                     /db_xref="A6NQE8_9FIRM"
                     /db_xref="ere:EUBREC_2350"
     gene            complement(42822..43013)
                     /locus_tag="aot2015-NO08_SRR1761682_USA_scaffold_2_curated
                     _prodigal-single_52"
     CDS             complement(42822..43013)
                     /product="hypothetical protein"
                     /codon_start=1
                     /transl_table=11
                     /translation="MTEHNMQNNSRHKHSRKDTMDPVEGFLWRCTVVLMVFILLCSLY
                     FVWEFLYIFYIVFSALLAA*"
     gene            complement(43010..43759)
                     /locus_tag="aot2015-NO08_SRR1761682_USA_scaffold_2_curated
                     _prodigal-single_53"
     CDS             complement(43010..43759)
                     /product="metallophosphatase n=1 Tax=Paenibacillus elgii
                     RepID=UPI000248C6DF"
                     /codon_start=1
                     /transl_table=11
                     /translation="MAIYVIGDTHNCIDIAKLSLRNFPESRKFTTEDYVIICGDFGFP
                     LLSSDVLPESIKDSDRDIRSGRKTYLYWMNWLRQKPYTILFVDGNHDNPRYWNSLPAE
                     KWCGGLVHRSPDAPNVIHLKRGEYYTIAGKTFWAFGGAELQDKNLFCQQYNQWQQVVP
                     SKEECVYGIKTLGQHNCQVDYIITHTMPTSLISKMGFDPEFHDQVSDYLDIIYQHTRY
                     RHWLCGHFHKDVENAESKLSVVYQKPIKLEL*"
                     /db_xref="UniRef100_UPI000248C6DF"
                     /db_xref="A0A0E1KYE1_CLOBO"
                     /db_xref="cbf:CLI_1932"
                     /db_xref="UPI000248C6DF"
     gene            complement(43783..44079)
                     /locus_tag="aot2015-NO08_SRR1761682_USA_scaffold_2_curated
                     _prodigal-single_54"
     CDS             complement(43783..44079)
                     /product="hypothetical protein"
                     /codon_start=1
                     /transl_table=11
                     /translation="MQNKIEVIMEEVLDKMAILGSISYVLAVIIMMLGFLSSVTFHMF
                     NRSFYVTVLLAMVISLAVFAVGIIGLSVIGRIEYFDVKKLTPAGWKGPNQKATK*"
     gene            complement(44116..44823)
                     /locus_tag="aot2015-NO08_SRR1761682_USA_scaffold_2_curated
                     _prodigal-single_55"
     CDS             complement(44116..44823)
                     /product="Uncharacterized protein n=1 Tax=Clostridium
                     perfringens E str. JGS1987 RepID=B1BR32_CLOPF"
                     /codon_start=1
                     /transl_table=11
                     /translation="MGKTPLTRQIERSLFSWYPAKLAGYRVDKFRKGFGATEVPAELG
                     TIQGGLIDYARVQECFTSDAMVGRCRLEHYRDSEPDSIKQLVRQFAQDESCPKDTEDF
                     HFRLETCNKEACKYHYLRKEHIIEPLVVCVEIKVSVSDFMSKHGHNFVGNANYYAVPA
                     DMYPEIENKVPPGIGILLFYNTDAFYGLRKKKECVFQPLPAEQQKCLICSVAKRNNKV
                     LHKLLREAKQQRQKDWS*"
                     /db_xref="UniRef100_B1BR32"
                     /db_xref="B1BR32_CLOPF"
                     /db_xref="eha:Ethha_2441"
     gene            complement(44833..45417)
                     /locus_tag="aot2015-NO08_SRR1761682_USA_scaffold_2_curated
                     _prodigal-single_56"
     CDS             complement(44833..45417)
                     /product="hypothetical protein"
                     /codon_start=1
                     /transl_table=11
                     /translation="MEHTTVFNPCEKCEHGPYCNLLCSWKCEYANLMDQNEVLKKTVE
                     QQAKTVEKQAEALGCEPITPKAGISHSIADFQRLLHNEFHELNYVSVCWGLKALRHML
                     KYQAPLSLEELKAMVPKPQDMKVNMPQAWLWIEVLKPEELHKAFSQSAYYHLLCDYTD
                     GKSLCCGYPGHVFEFDYADYGKTWQARLERPAEK*"
     gene            complement(45430..46359)
                     /locus_tag="aot2015-NO08_SRR1761682_USA_scaffold_2_curated
                     _prodigal-single_57"
     CDS             complement(45430..46359)
                     /product="SPFH/Band 7/PHB domain protein n=2 Tax
                     =Butyrivibrio RepID=D4RWB1_9FIRM"
                     /codon_start=1
                     /transl_table=11
                     /translation="MKIFILVATIVLFVVSLAVKNRKVKRSLGILLAGFVLFTVVDAV
                     AIVPTGYSGVRSTFGQVSEESVQNGANIKIPYIQTITLVNNKQRDVHLAPNQVWGETS
                     EQVQVYAQDAVVSYRLLPEKSAYMYINFANISDPVDEGLFDSAYKRTTASLDSKSATN
                     RAIVEPAVLKALQQLVDEKYGAETIEITQVVINQMDFEDSYNTAIAERNAAEQDRQKQ
                     EIQNEINKEKAEADAEVARTTAQGKADAEKIEAQGKAEANSILSNSVTDKTLQQDMLD
                     KWNGALPNVVASDNGLAGVFDVSSAMQDTQPAE*"
                     /db_xref="UniRef100_D4RWB1"
                     /db_xref="A0A0E9DR07_CHLTH"
                     /db_xref="clt:CM240_0886"
                     /db_xref="D4RWB1_9FIRM"
     gene            complement(46388..47107)
                     /locus_tag="aot2015-NO08_SRR1761682_USA_scaffold_2_curated
                     _prodigal-single_58"
     CDS             complement(46388..47107)
                     /product="glycosyl transferase n=1 Tax=Butyrivibrio sp.
                     AE3009 RepID=UPI0003B31829"
                     /codon_start=1
                     /transl_table=11
                     /translation="MIYGIDYVGGPFSNVVDFIEAAHNDKAACLIGFAPMSSAMEAAR
                     DSHFRNTLNNFDIVAMDGACIVKKVKYRKYWKTDRCSGPDVMTEIMHRTAYSQTRHFL
                     YGTDEKTLSVLKEKLESDGVLIAGCLAPPYRSMEQWKELGWKDPALYIAVKDTGADYV
                     WVALGAPKQEFFCQAAKEELPGVKMFAVGAAFNFLAGTVTRAPVSWQKAGMEWFWRVL
                     HEPKQLKRYLKSALFSIFARP*"
                     /db_xref="UniRef100_UPI0003B31829"
                     /db_xref="ppol:X809_05950"
                     /db_xref="107301066"
                     /db_xref="UPI0003B31829"
     gene            complement(47136..47714)
                     /locus_tag="aot2015-NO08_SRR1761682_USA_scaffold_2_curated
                     _prodigal-single_59"
     CDS             complement(47136..47714)
                     /product="Uncharacterized protein n=1 Tax=Clostridium sp.
                     CAG:413 RepID=R6NYW9_9CLOT"
                     /codon_start=1
                     /transl_table=11
                     /translation="MFRMNEEQLQALLTQNPSLSISKHSVTAPDKKDSPQKATNPKDG
                     QNKYHNYPVYVYEDGFIFDSSAERLSRKEISQRQKALSNDHGHVKERFDSKKEYLRNI
                     CLKQMERAGTISQLKRQYRLIIQPAFDYQNEHLQAVTYCADFIYEENGRTVVEDVKGY
                     DSKTGMWLTTQVFNLKWKLLKAKYPDYEFRLY*"
                     /db_xref="UniRef100_R6NYW9"
                     /db_xref="R6NYW9_9CLOT"
                     /db_xref="ppol:X809_06300"
     gene            complement(47733..48242)
                     /locus_tag="aot2015-NO08_SRR1761682_USA_scaffold_2_curated
                     _prodigal-single_60"
     CDS             complement(47733..48242)
                     /product="hypothetical protein"
                     /codon_start=1
                     /transl_table=11
                     /translation="MLEQNQLFEYVKPKLFINYLEENKFVLLPRKRKDVCCYQKIWQG
                     RLIQVNVPLNHSFLDFGQAMEESIRTIAEFQMTSPLELCVRFSDLIRVIGQIECTAIS
                     KHAVYPEIQVVYLDKTKKIARKTVKIEEKYFGIASLACHDTSTVDIIGVPWTFSPSTT
                     MLAKYIHVI*"
     gene            complement(48245..48748)
                     /locus_tag="aot2015-NO08_SRR1761682_USA_scaffold_2_curated
                     _prodigal-single_61"
     CDS             complement(48245..48748)
                     /product="hypothetical protein"
                     /codon_start=1
                     /transl_table=11
                     /translation="MSYQMSLLLMILGTVGAVIVLCLIHKYMAGKMAQILFGGILVVY
                     GMVFILFAARTGIALTTVVSENRYTIISTGQEIRNQCIELTVEDENGTRATIVLGMPD
                     YLKYHQKTKTKTYMPTLSELNPYGKKDCLVVIQYEAGNKKRILEGMPGGELSPVLAAY
                     NLKLEIS*"
     gene            complement(48777..49250)
                     /locus_tag="aot2015-NO08_SRR1761682_USA_scaffold_2_curated
                     _prodigal-single_62"
     CDS             complement(48777..49250)
                     /product="hypothetical protein"
                     /codon_start=1
                     /transl_table=11
                     /translation="VNPNNTEPSEKMPQESVDIDNLLQIIDNGCPANCADCRYSAGVE
                     FECHVLEECGKAIRLLQKQLEETKTQREDITQILHSYRHICGERTPEDLNRLVTAESE
                     GRCVISPFKVHDTVRHKTEKWSGTVEEVVFNGVGLTLYITSGGYSGYYVPDELTQ*"
     gene            complement(49198..49644)
                     /locus_tag="aot2015-NO08_SRR1761682_USA_scaffold_2_curated
                     _prodigal-single_63"
     CDS             complement(49198..49644)
                     /product="hypothetical protein"
                     /codon_start=1
                     /transl_table=11
                     /translation="MKEPEQLSIAQLKQMNGRPVRYGRTGEWFIVSLQHPDFGDCIIN
                     AGGYYLPLAVAVERGVYGYVPAPLSKEEWTGHWNIKESPWTGYTMVCSKCDGKIKSLS
                     GQLLFCPACGRAMTEEAWKILKKRWEGKERESEQHRTQREDAPGKR*"
     gene            complement(49641..50162)
                     /locus_tag="aot2015-NO08_SRR1761682_USA_scaffold_2_curated
                     _prodigal-single_64"
     CDS             complement(49641..50162)
                     /product="Putative uncharacterized protein n=1 Tax
                     =Subdoligranulum sp. 4_3_54A2FAA RepID=G9RRX3_9FIRM"
                     /codon_start=1
                     /transl_table=11
                     /translation="MARQKYYGAIETYEQKLERVMKRLDVQTYRYDWNRKEAYVEFCY
                     KGQWYHFENNFEKAEAAAKKTHMHISYVSDLFAQIVLALESLARLTEQGLYSLQYWIE
                     GMKMLPPAADIPPCFAALGFDHIPTEEELKQRYRSRTKVAHPDAGGSVEEFEVLERNY
                     RECQKYLKENRSA*"
                     /db_xref="UniRef100_G9RRX3"
                     /db_xref="G9RRX3_9FIRM"
                     /db_xref="dsy:DSY2202"
     gene            complement(50179..51333)
                     /locus_tag="aot2015-NO08_SRR1761682_USA_scaffold_2_curated
                     _prodigal-single_65"
     CDS             complement(50179..51333)
                     /product="AAA+ family ATPase n=1 Tax=Desulfosporosinus
                     youngiae DSM 17734 RepID=H5Y259_9FIRM"
                     /codon_start=1
                     /transl_table=11
                     /translation="MNEEVRRLIRFVCDGNIRDAQAQTKLILKHTTTQKDAKFVKDRL
                     KQLEDSEARFITLPYNLQGILSAEDSQFFPVSRFLLRPEEEKIVDQILKIRDTAAILK
                     DMFISYTPTLMLYGDSGTGKTMLARYIAYRAGVPYLYIRFSGLMNSYLGKTQENLNRI
                     FAYAKKQPCVLCIDEIDTIGMRRGQDSDVGEMNRIVISLMQEMDQLPNDMIMVATTNR
                     FDQLDSAMVRRFTITREISPYTFADACTLLRKFFDFADLAMTDEQIQQWVRERFRENI
                     YYPNALIKDATQYLVDNIIQNTPAIQEKEEEDKEALKVDAVRPIYVLYEETPEVLGSG
                     SDSREVFKTGNLEKALLLLKEGKGNVLTKRIREEGNLKELYWNSAKYRFE*"
                     /db_xref="UniRef100_H5Y259"
                     /db_xref="H5Y259_9FIRM"
                     /db_xref="era:ERE_33180"
     gene            complement(51330..51605)
                     /locus_tag="aot2015-NO08_SRR1761682_USA_scaffold_2_curated
                     _prodigal-single_66"
     CDS             complement(51330..51605)
                     /product="hypothetical protein"
                     /codon_start=1
                     /transl_table=11
                     /translation="MAYFAFAQRQKGAGFLMSNHPAPISPGMTLYLGTNKIVVLKVYG
                     LFQLVRVRYENGATSFCIDKNALTDRPDNTPTINLNAFQKEEGTKPI*"
     gene            complement(51557..52234)
                     /locus_tag="aot2015-NO08_SRR1761682_USA_scaffold_2_curated
                     _prodigal-single_67"
     CDS             complement(51557..52234)
                     /product="hypothetical protein"
                     /codon_start=1
                     /transl_table=11
                     /translation="MDRKEFQAIAEAIKDIPDDVKAWEQACDLIQKVFKIKTDAVSRC
                     ESKSDYIRFVYLRAYNIEQITHVMATVPVYLLVRNVTADTQMIITLFNEEQAIPFIPI
                     FFEEKQARKELEYIDIPKDIADVVRIPLFMLIDGNFGFFQDYKDAPPLALFDDREDKP
                     VIYFDRYQALSMLVDSTKTLRSRLETDIGICVVQRKPTQEEDYADQASSEWPISPSRN
                     VKKVPVS*"
     gene            complement(52477..52866)
                     /locus_tag="aot2015-NO08_SRR1761682_USA_scaffold_2_curated
                     _prodigal-single_68"
     CDS             complement(52477..52866)
                     /product="hypothetical protein"
                     /codon_start=1
                     /transl_table=11
                     /translation="VTNSNLTVNIQNVFVLITVTMVFVSIPVLYWALSNLSIKKTIPG
                     MLIFLAAFGTGIWASFQIQDETIGGIRNYLSFFAGVCLIYAMLQLLYCLFYSYRMEYE
                     KINRMQNTSIFFEILTVVILVLMFITE*"
     gene            complement(53000..53917)
                     /locus_tag="aot2015-NO08_SRR1761682_USA_scaffold_2_curated
                     _prodigal-single_69"
     CDS             complement(53000..53917)
                     /product="Putative uncharacterized protein n=2 Tax
                     =Clostridium RepID=D8GU36_CLOLD"
                     /codon_start=1
                     /transl_table=11
                     /translation="MAKNKTIVKHCAKCNKPFSTADDSVVLCRECTSKELKDEAAKEL
                     ERQNEVAETRTCTACGKSFDITVGSKEFFEKRGLNLPNLCPDCRELLKKRKKELGGLE
                     HTCKTCGKPFSYGAVTVLKSALFGWELSQECPDCRKAKREKAKEAREANQASKADRQK
                     VVATVVCKECGKEFVVTAGEQEFLKSHGLDNLPTHCPECRHKRKVRVLAEDMRRFGDK
                     KESAEETVVMSDATPLDNIQTMMSDIAPAPEATSTMAITGTIDEDAGPVDEAAAAAEP
                     AETPASDNTPADAADNQTAEAEPEAKAEA*"
                     /db_xref="UniRef100_D8GU36"
                     /db_xref="clj:CLJU_c38240"
                     /db_xref="D8GU36_CLOLD"
     gene            complement(54046..55014)
                     /locus_tag="aot2015-NO08_SRR1761682_USA_scaffold_2_curated
                     _prodigal-single_70"
     CDS             complement(54046..55014)
                     /product="Uncharacterized protein n=1 Tax=Lachnospiraceae
                     bacterium 28-4 RepID=R9JDP4_9FIRM"
                     /codon_start=1
                     /transl_table=11
                     /translation="MQCLEVGTTDNEKPQMKKRHRPRLLPLLVGVLFVFGFVGGFING
                     YSFGIDDNQRNKLLSSIYLHLPQAASAETAHTDVCNTFTPVLRASLSNSEYIVYDALV
                     DSVSQFSPQSSFSLPSPTTISMERIVEITKIVLNEPELYWLESITWITWTDNQDGTRT
                     YTVKIDYNMDAEERCSTQKAIEAVVGPILEEADCHSAKEAAEYVNDYLASSVSYMSDK
                     VHQTEHPYDMITGPLLTKQAICSGYAKTFTYLMARLGYPSAYCLGYTKEGVYHAWNAI
                     RDGDTILYTDSTFNASDPFDERWLNLSRDDFDSHQETQKFWYEPII*"
                     /db_xref="UniRef100_R9JDP4"
                     /db_xref="R9JDP4_9FIRM"
     gene            complement(55074..55964)
                     /locus_tag="aot2015-NO08_SRR1761682_USA_scaffold_2_curated
                     _prodigal-single_71"
     CDS             complement(55074..55964)
                     /product="hypothetical protein"
                     /codon_start=1
                     /transl_table=11
                     /translation="MKKSIFLPCLLSAAITAAFISGIVFLLTQNTTTLKPSPVKQILT
                     TQEAHRNYSFKTTDKSGTMKGYTGFYFGDGDGVVLNGSEDNVFVDLSNFETYVYTPAD
                     NKVTFQKDGLTYVCTMASIEPQDNTGEVIVWQDENVSKYCIPTCLNEAGDTFLVATEV
                     ENAATDDQYLAIQSVLSKISQSLTLCTGDASVIDIAGVSIPVSDISAVSPDYIQFDAG
                     GGTSYLAVEPIDSKAQDRLYEIYDQYVGGPLQMRYSDSMTDSGTGYQSYVFCLNNLRF
                     TLYAQSKDIATQLANEFLAA*"
     gene            complement(55992..56687)
                     /locus_tag="aot2015-NO08_SRR1761682_USA_scaffold_2_curated
                     _prodigal-single_72"
     CDS             complement(55992..56687)
                     /product="hypothetical protein"
                     /codon_start=1
                     /transl_table=11
                     /translation="MQYADIALHRLVLNNFSVYFLGIILVEWMVSYLVNRGLNKRFGT
                     KLASLYNCEITFIGVIHHELSHAILALFTGAYVQKICLYRFPWTRKKKKEEMDENCLG
                     YVTYSCRGIFPLPQIQNLLTGIAPIALGTVSTFFCGRFLLNSWKTGSWAALFTTPWNY
                     LVLYLMVSIAHHACPSGQDLKNARVGLVIVFIGGLLLPMPAEMTLAIQEIFLMVLGII
                     VLPAVPFVLLTNI*"
     gene            complement(56701..57726)
                     /locus_tag="aot2015-NO08_SRR1761682_USA_scaffold_2_curated
                     _prodigal-single_73"
     CDS             complement(56701..57726)
                     /product="hypothetical protein"
                     /codon_start=1
                     /transl_table=11
                     /translation="MRNRDENFDVPLFYDDGNDDTDDSFATPLEELHLEDEEPDDADT
                     DRKNKEYDGQYGEDYRSFLPQTQKSSGKGTLALITLAAFGLCAAFFLVSAAGQVHDND
                     VLAEQIDAISFELPQVEGPPKPTASVEDVLTQSIQLGMPSTDLPDKVAKNIRAKEEKK
                     KTSTLHEEDYKVYTDAASHFLIADQLEKTFGTLYCDAWNMQVNLAYSNSQKFLDADDT
                     ACVLTPGIKNLPGIGETAGAAVILDYNDQAFSALQSAKPGDRLYIKTVYGEFIYAVSK
                     TQLGMASKDGQSIILDNNENLMDYCTSGKFKGIVMCTNYPFDSQEDTDYRYVVFARLL
                     DGTSMTL*"
     gene            complement(57757..57993)
                     /locus_tag="aot2015-NO08_SRR1761682_USA_scaffold_2_curated
                     _prodigal-single_74"
     CDS             complement(57757..57993)
                     /product="hypothetical protein"
                     /codon_start=1
                     /transl_table=11
                     /translation="MTSMVFVILIIAAVVFIMVGLTKAVISGIIGYIIGVIVKNLFGG
                     YLISFAATAGIALAPSTIPVVFAIIGVIASFLKD*"
     gene            complement(58012..60198)
                     /locus_tag="aot2015-NO08_SRR1761682_USA_scaffold_2_curated
                     _prodigal-single_75"
     CDS             complement(58012..60198)
                     /product="DNA helicase {ECO:0000256|SAAS:SAAS00145970}; EC
                     =3.6.4.12 {ECO:0000256|SAAS:SAAS00145970};;  TaxID=411471
                     species="Bacteria; Firmicutes; Clostridia; Clostridiales;
                     Ruminococcaceae; Subdoligranulum.;"
                     source="Subdoligranulum variabile DSM 15176.;""
                     /codon_start=1
                     /transl_table=11
                     /translation="MSLKEEFLALRRQFIESDFEDLNPAQREAVFHVVGPELVLAGAG
                     TGKTTVVTRRIAYMVKYGNAYESGEINGTVTEGLVEELKAFQSGTITEPSDALIDAMQ
                     VDAVSPYNILAITFTNKAANEMKERIGRILGTELATCLSVSTFHSFCARQLRKYAHLL
                     GYNKQFTIYDEDDSASVMRDVMKGGKEIKGITKKDALEVLQYVSHWKDKMLAPADVLK
                     EGVTDEVLEKYVRYYREYQERLMKANAMDFDDLIFNMVSLLQQSSEVAQQLREKYPYI
                     MVDEYQDTSTAQFMLIYLIATREHPNLCVVGDDDQSIYSFRGADVSNILNFPAIFKGT
                     YQVRLEENYRSCGNIILAANSVIKNANRRMSKTLHANNDKGDQVHYTVYNDFQEEAEK
                     VADKIQDMVHSGTAPRDIAVLFRGKRQVSMLQSCLMHRRVPFRVIGSMPLFERKQIKD
                     VLSYMTLIINPNDDTRLKRIINSPARKIGPATVSALEATAASHEVSMMQVIKNLNEYP
                     ELRKQKPALEKFGQIMAKISDTTSETDLSQLLDVVLNYSGYAKLAETQDESDGTDLED
                     LFEQLRMTILEYAKTNREEASLEGFLQQAALIAQADEETTENYVSLMTIHKSKGLEFD
                     TVFVISLVDGILPSAKAKETKAGMDEERRIFYVAITRAKKDLYLSTYDNAPQTYNTAA
                     QSGDGQFRPSPFLMDIPSEVLQETHSAPKTKHRYDKKFMWKKRSNR*"
                     /db_xref="D1PL59_9FIRM"
                     /db_xref="fpr:FP2_05290"
                     /db_xref="UniRef100_D1PL59"
                     /db_xref="3.6.4.12"
                     /db_xref="3.6.1.-"
     gene            complement(60195..60686)
                     /locus_tag="aot2015-NO08_SRR1761682_USA_scaffold_2_curated
                     _prodigal-single_76"
     CDS             complement(60195..60686)
                     /product="hypothetical protein"
                     /codon_start=1
                     /transl_table=11
                     /translation="LIAMRNCQKCHRRFDAVYPSNKTICPMCEQGEMFQGEFTDEDVF
                     IPDVREPHEEQYRQSPQNKKKLEKMFSLDCTKSWEEEIDEDDFLYGEVVLQQAKEDEN
                     IFLPLLADVQTQGSAITPAQNDRAPSEEKSRQYSSRRRKVKVEPVHMRQCKNPYMKEG
                     ENE*"
     gene            complement(60683..61978)
                     /locus_tag="aot2015-NO08_SRR1761682_USA_scaffold_2_curated
                     _prodigal-single_77"
     CDS             complement(60683..61978)
                     /product="hypothetical protein"
                     /codon_start=1
                     /transl_table=11
                     /translation="MRAIYNGGIKAKILFTLRNYGDSKRSSFVNQLSEHHRQSVDRAL
                     IWLLQEGYVEQYQKAPAPRARKVRYLQLTDKGRQTIKQLESEHGEKPPNQALVAIRRD
                     ERKELVMNVYSACRAMGMMVDEGEKPRLSLLIDRTQESDETEKAQIEEMQRVGAYYSL
                     TEIRQTARELYGSGPLNQTRCVGVIIRNKRIFFLYNMGGKLIFFNSTVERKTKEEILG
                     LFENSRDLRETMQFSLKREAPCILFAKSYGCIAQLFFKRHAGSLPVDENTGTPIQRKG
                     KWEPNRDRLSIETLEEIFTEIYFVPIRDTQNILSSVTSITPARAQTAVRRWIAQQSSL
                     REVNDNSGAQAVDKGSGNHVFVWFDNDLRSLHTVWKSRSPVFIIVPVAGPENGIAKIM
                     GTRLLNVQAIGGKLLKTKKYDDYGNPIKIKSDTAGGNDH*"
     gene            complement(62160..62906)
                     /locus_tag="aot2015-NO08_SRR1761682_USA_scaffold_2_curated
                     _prodigal-single_78"
     CDS             complement(62160..62906)
                     /product="hypothetical protein"
                     /codon_start=1
                     /transl_table=11
                     /translation="MMSRKRSESPVLAVIEGLSEGHQEDVGPPPPADAVRDEQSVYSE
                     LAYIGQKAAGVAGKIAASLGREMAGKDILELIQDLELARFAARKLVDAAALPMAEHQA
                     AEDAHLRDIQVSGRSGSILLKLVLLPLTPYPIKGAYNVYFDVKEALLAYSKTQPFQFD
                     PSCRYTLVYQRIVRGKVRLSAGCCDNDNFEMQRVTNAITEVIGIADSADKFSFYYTTI
                     GGSEAKTLVYLVQENDLPALLNDNQFKNPK*"
     gene            complement(62884..63519)
                     /locus_tag="aot2015-NO08_SRR1761682_USA_scaffold_2_curated
                     _prodigal-single_79"
     CDS             complement(62884..63519)
                     /product="hypothetical protein"
                     /codon_start=1
                     /transl_table=11
                     /translation="MNLNQEINRMVTRFHAVQRSVLLLYLSRYYNMSTERATSALHKA
                     EVAHYCYMQDDFVCESDTTKVDSYIRQMSRAIRVALEFMSLEEYTFFDRRVLNAPDCT
                     ALLYVLMPPSEEALKKNAAATTKLLQISYIPRGSEIATSRMLASVPVPLEVRKVIQRV
                     AIVEPGYREDYIAKAGYVMFVRFGRDSYTFNRDDIKYTDKESRWNDVPEKV*"
     gene            complement(63767..66490)
                     /locus_tag="aot2015-NO08_SRR1761682_USA_scaffold_2_curated
                     _prodigal-single_80"
     CDS             complement(63767..66490)
                     /product="Uncharacterized protein n=2 Tax=Clostridium
                     RepID=A8RZW1_9CLOT"
                     /codon_start=1
                     /transl_table=11
                     /translation="MLFGKHKNDEYEKKKEAQEERIQQVENRRKEILQMQKRMLKAQR
                     KAAIRKAKADEKARRAIWINSTQTCTQVQDVIDSIIVTHDKRYLKIIEVLPQNFDMLS
                     VNKQNAVGDAFGGLLNIIPYRIQMKCFSRKGDVEELIEIMRKNMEGETNETCRSMQED
                     YLRLIRNTAHTVGVKRRFFIIIEHKDSAMADGTNFADIVTNLNSYAAMIRSRLLECGN
                     ATLPTGDTDEGVNSILYEILNRHKSEDTLFRDHAEVVFNNYELESLKEQENGEEKKTA
                     LIAANEFIAPAWMDFMHAHYCVIDNKFYAFYYLDADGYPQPAVVTGWMNFFVNFAEGV
                     DVDIFVDHIPQDKVREKIARNQRFNITKRQNTESTDMYDMQTRVASGTYMLQAMASQQ
                     EYFEVSILVTVTADTLLELQSNEDFLIKAAKSKNYKLRSCLFQQEQAFYSTLPLCKLD
                     KMIRSKAWHNMMTEGAASLYPFLSFELQDPRGIMMGTNARNNSLVSIDLFDTSRHVNA
                     NVAIMGKSGYGKTFTAQLFAVRERLQGIQVFIITPLKGREDYKRTCDKIQGQYLTMGP
                     GTPYSINIFDISAPDETAMEEGYVMKSLLAQKVSSLRTFIHLICKDITYEEETRMDKY
                     FYEAYRRKGITDDNESIYIPGTKQYKEFPLLGDVYDIIKDEPGMTRMVHMLEPYVNGA
                     QKNFNKHTNVNLDNKYICFDMDGLNGDDLAVSLFVALDFVWRKIKEDKAVKKAVFIDE
                     IWKLIGIEGNDMAANYCVEIFKTIRAYGGSAVSMTQEVTDFFKLKNGAYGKGIISASD
                     TKICLRLDEGELARLRDVMELSENEYEHIPNLPRGTGIMVTGNARVEVKFTASEKEAY
                     VISTDPALARKEREERAARIAALKKLQSGDSESTEPDENNDAQKTATGEAE*"
                     /db_xref="UniRef100_A8RZW1"
                     /db_xref="A8RZW1_CLOBW"
                     /db_xref="cso:CLS_32180"
                     /db_xref="A8RZW1_9CLOT"
     gene            complement(66490..67137)
                     /locus_tag="aot2015-NO08_SRR1761682_USA_scaffold_2_curated
                     _prodigal-single_81"
     CDS             complement(66490..67137)
                     /product="hypothetical protein"
                     /codon_start=1
                     /transl_table=11
                     /translation="MAQGYRARRIPVNVTDSGRCFNGLFRTRNLIEGLLLAAIPGLLV
                     WNLFNPESLTLKIQVMTVTVGLPLIAGIFGIPPYSLVEFITLLVRYQKCKHYAKYNPR
                     LKWETTPEYLFHDLEEPFVKQIMNAIDLLMNKDPDSKNDIDTNITNPTHNEQFIEDES
                     YLAEHNLIPDELKTPAQRRAEAKARKKAEREERRKQREEMRKARHPERNRKGDDD*"
     gene            complement(67157..67486)
                     /locus_tag="aot2015-NO08_SRR1761682_USA_scaffold_2_curated
                     _prodigal-single_82"
     CDS             complement(67157..67486)
                     /product="hypothetical protein"
                     /codon_start=1
                     /transl_table=11
                     /translation="MMAKQTERTANTLPVEVQLEQNASTITVISFTVIEKEKIDESKI
                     FFQIQQLNEMAKDGYFSFVDNGMQYLIKYIQKLILYDSTRKNGAIQGFVGEGILHLRA
                     AAYSIMK*"
     gene            complement(67505..67984)
                     /locus_tag="aot2015-NO08_SRR1761682_USA_scaffold_2_curated
                     _prodigal-single_83"
     CDS             complement(67505..67984)
                     /product="Uncharacterized protein n=1 Tax=Prevotella
                     stercorea CAG:629 RepID=R7GSR8_9BACT"
                     /codon_start=1
                     /transl_table=11
                     /translation="MNVYQYDLNKIDRFRQAQSANNAYDSYIQEIENGHAPIPWKWFI
                     FPCFDEKHRLFHTDIRFIKNKAEAISYWSDPTLKQRLYKATHLILQRDTHDAFDIFGS
                     PDYLLVHSSMTLFFMISHDEVFRAVIDKLYGGILCEYTMRHTEPKWKLATGFFIKRI*"
                     /db_xref="UniRef100_R7GSR8"
                     /db_xref="R7GSR8_9BACT"
                     /db_xref="sze:AW14_04395"
     gene            complement(68135..69406)
                     /locus_tag="aot2015-NO08_SRR1761682_USA_scaffold_2_curated
                     _prodigal-single_84"
     CDS             complement(68135..69406)
                     /product="hypothetical protein"
                     /codon_start=1
                     /transl_table=11
                     /translation="MENMSANIEHETMMAESDSATETAAKTAEVAAAEPAAETTEAAK
                     TESEATEDAAEVAATTNMETAEAAATRRPRRQRVRRSEDDVISDSANYMGDYYNVLQA
                     DVAYKKELDNIKAIIDHNTEVSRTGRGEYQFMVAMMTANDEVRENNNPNDLRAVRVYA
                     VQVLPNGQGYGTLRLVFTGDDFTAYSNIVRDEDESESEVLRRQRRYTNHAPMSKFQCV
                     PVEIVYPTPDENGNVGLPSVICSRAFAMEKQQDKFFFGDHPLAKVGAHGPAYIMSSDS
                     NGVRVEFMGVETRITRGQLTSRHLVTDASESYKPGMAIDVAIRELEVDKENRTIKLRL
                     SGVLREIQLGLVKNVRDIDLSTKPHEVAQVVVVTERHYIVRLLSWGIIGIIAKENVNP
                     KVPLSVRDNVWMEITGVNEKYNRVIGNCFKI*"
     gene            complement(69552..72086)
                     /locus_tag="aot2015-NO08_SRR1761682_USA_scaffold_2_curated
                     _prodigal-single_85"
     CDS             complement(69552..72086)
                     /product="Conjugal transfer protein TraG n=2 Tax
                     =Streptococcus pneumoniae RepID=V8IHR6_STREE"
                     /codon_start=1
                     /transl_table=11
                     /translation="MISDMLEKVRNFFSEPDDEEGAVTFSKRAKDSKDKFLELVKRLD
                     KQTRAIYIGIAVAVFALTPWIVGFFTMISLALDDKYSLGFATSQSPLQYIVIGIFPGL
                     GLGSTLFTYLLAACIIMLTIIIRSPDLSPVAETDERGVSYAVDATYGSARWMSKKEAA
                     KVYCVSDIKDATGYILGQFTTQGKECISLPITSGGNQNFLVIGSPGRGKTFSFGFNAI
                     FQAIVRGESVVCVDPKGELCEKSYNLFKSRGYDVKVYNMVHPEKSNAWNFAEEIFDVN
                     TGRMDFSRLTAFVDIVMTNTVDGEKEDGFWGPGEHNLFQAAVAYNGWRYEQTYEENLN
                     RSADQWEEQDLPNITAEERQHLFGIIRNKSKNLREKETALRLIMKSSDLVSDEEIDVY
                     IRELKEASDPVTIDKIFGMFVRYDLTELMKMFNDAQIPTSHPASIAWSMFKHSDAKIQ
                     PNFIQGLSQRLKLFANTDIVSMSAHTDINFRSLGDRKTVIFCVISDKDSSRKLLTSLF
                     FSFLFRDVSDAADELGANNRIPVNVMCDEFANIGHIPDFDRVISTVRSRKIYLTIIIQ
                     SVEQLAKAYDEHDQGTIIECCDTVIFLGCNGDANAEFVSKLSGEATIITNSIRDAKNI
                     SGMRGIAQGYATSEGAGKRPLITPDEAKRLGIEEILIYHAGQQMLRAKRCGYIYHPFY
                     KAGLPEPAPLAKFPTTEEIYGPYHSIFEDYSDNDLNQQKVWNAVNSKLMGKHSDETER
                     TTAAPKQSQPVKENKRSDAVAPPTQEPQTKESRNPRPPASSSAKQGQTYMRRPSPYPS
                     VQNMDKKSSSTSSRQTGKKKGKEPPVHDKTSQNSLTGISDTFNMNI*"
                     /db_xref="UniRef100_V8IHR6"
                     /db_xref="scf:Spaf_1129"
                     /db_xref="W1UEI9_9STRE"
                     /db_xref="V8IHR6_STREE"
     gene            complement(72076..73368)
                     /locus_tag="aot2015-NO08_SRR1761682_USA_scaffold_2_curated
                     _prodigal-single_86"
     CDS             complement(72076..73368)
                     /product="hypothetical protein"
                     /codon_start=1
                     /transl_table=11
                     /translation="MKHNYQSPKKKGTRGYVLGIFLLLALLILGILYMIFRPQPNETA
                     DEKQNPSVSTQETAAESTPETSESATQEFVLLPSSEPTLQGHNGYFTQEDNGQKIWER
                     DKEFADKWCTSNTAVVGLKTFLGNQVYAVPASSITGNPVPEGQEDPTVYVQLYGYSPN
                     IVDADGYVRNISIWLRQEYTGKRIYVFGTQEELDAAQQAWDAGQAILNGTSDTKGALI
                     VNGRLVEGGYPKFTDGEWYIPLTYVASVVNPDLYYNNTEDGVLTIPLQGNYAGATISV
                     PYSIGAPGVYKAATFEAGNYNASLGEGTEGDVFWTDQFTIGQGNACYVPASELSRYTG
                     WYIYTDGSSVHVVTDETDLSNLFVLDTRGNRAAANQSQNDGKTIVKYTDPNDEKLYNM
                     MLDDGTIDENGDFTVDYEDSQTALIEQQAAKQGDNNDK*"
     gene            complement(73375..75852)
                     /locus_tag="aot2015-NO08_SRR1761682_USA_scaffold_2_curated
                     _prodigal-single_87"
     CDS             complement(73375..75852)
                     /product="Uncharacterized protein n=1 Tax=Kribbella
                     flavida (strain DSM 17836 / JCM 10339 / NBRC 14399)
                     RepID=D2Q3V7_KRIFD"
                     /codon_start=1
                     /transl_table=11
                     /translation="MSEYEPDEEKRDLSDDIQDAADSLRTLNNIRNKANDLRNKLDSL
                     RENPAEQSGNPYSGGPRGTQGNSEHPTGNAEQSSGNSAQAGGDAAANTSSSGAPGGDV
                     ATGASGSGAPGGDVAAGASGSGAATNGTLGVSAGAEGAAEAGGGAAAGGAAAGGAAAG
                     GAAAGGAAAGSAAAGGAAAGGAAAGAGAAAAAPAIGIGCLVILAIMALILIIIVFVYI
                     LTLPVNVLSYSADAVGEGITSWAENVGQDLSVAKYNFMIDMYDMSSSVEDFAFHVLHP
                     GQAAATDAILAELDKSGISLANDEFAPEYTDTTNSIVVTLDGAFRKGWARTAQTAEYR
                     ANQIVSQSSLLGDKQSVVDKYDNEELWNSNDYWNNTSNWKKGDDYYIAGTFTDAPGET
                     YKNECTDDKVSISTSIVPDIDGDGIPDTEDDDVSQPCYMDAIMKVIALQNCAEQTIIL
                     NDNKDGDIKQYGVDATYSDDSLLGDSNSSAEAKMKSTEYQLLRLAGEIAGRGIQRQDL
                     NTSKEQESIYQIVTTTEIKETPTTHDVQIRYKSGTHEEATLDENGDRQYDDEGKLITH
                     TVDDYSWKHDHYEVCVHVTVQTTYSVVLRADAKDIIANEMAKTLSDEEKQAYYDAIDS
                     YYDMQYELLCQLYNLNMNNGGGSIVGGGGYQPGMTPEEIEALLGSLNLDPASARGQLV
                     QIALASCGKYTYNQSNGFRDGVNAGLYSPGNVNYTGTQFDCSSFVQYCYFMAGIPLSP
                     TNTNGYASAIASGELIEITADQVQPGDLQVVYPTGSYEGHVWMYVGDGNWCECTPKGG
                     VRADNWSKNFMTTHPSHYVRSVFLQGG*"
                     /db_xref="UniRef100_D2Q3V7"
                     /db_xref="D2Q3V7_KRIFD"
                     /db_xref="kfl:Kfla_6991"
     gene            complement(76034..79237)
                     /locus_tag="aot2015-NO08_SRR1761682_USA_scaffold_2_curated
                     _prodigal-single_88"
     CDS             complement(76034..79237)
                     /product="Putative uncharacterized protein n=1 Tax
                     =Caenorhabditis remanei RepID=E3LRD5_CAERE"
                     /codon_start=1
                     /transl_table=11
                     /translation="MDVLAAIFDWPANILGGTIGNLLLGAFQVIINLICGLLIGCLGT
                     VGEVFLKAMAVKPDEIDNWLGTALTTGSFAETITISGMLIAALFAMWELCRGLMAFIQ
                     GENSPMRPGVILIRFIIFGSWTYAGIRFSKIIFGIGSKIYDAVPFNKLSYGLAETIWT
                     MFSSAVVSIGTYITSSFAALFGAYSWAAELLGHVMATALIIFSMIGFLKLLFTCSQRY
                     VNMIFYTYFSPLAIACGVSSSWSKITWTWLKTMLSTLVLWVLDIWCIFGGYNLLQAGL
                     GALSNQNDLIGALSCMLVTYGFMKGAIAFDGIMSQFGATVTKTTGSLMGDVRDMMVMS
                     HAASSIGKTLSGISSGVNSALTQGSGVGNAGKYSNLKMDKWNNGKARSAAETARDVAV
                     AALAGTATGRAALSTINGAIGLSKRGLQAWNEHRNSKRGNDMFNMVKGLGANVDKYRG
                     KGAGTTTGNLPNPKTPEGKAYDEGLQDVIDKFGEKGIGMDDLANDPNVMDKLSGATLF
                     DPQHPELGTMADNGFQCVGYNPGRNGVGKAMFDKRDQNGNLLERREASHLRYGDVGQT
                     AGTGKKLSNGMVAGSPAQTQKLFSGDIKSTKITPTNQGNGYNITGVDQNGHAINKSIN
                     TTSGKNLDNSQPVLVTTRNSEGTPISQDEYTLKSGKSLRDAADAIASGNLDSAFVTKK
                     NKNGVVEPVVTAHNSMNDTPRASSNTYAPLSNDNGPLTFSKNTMGDAVKQGNIKSGGY
                     VVSASQPDENGMVSLAAVAKNDPTTVVARGRISASDLEEAYHGNRESMNAAIHNAFNP
                     PVQESSSDSTADGPTPAPHDDTAPAPRAETTTAPTPDEQPAPRAEATTAPTPDEQPAP
                     RAEATTAPTPDEQPAPRAEATTAPTPDEQPSPRAEATTAPTTDEQPAPRAEATAAPTP
                     DEQPAPHGGIAQPAEVAAQVVTGNTPEPVAQGTVTEIVQTTGGEAKESSPKAQESTVI
                     QQTTVQSNGDNAGQSDTSKGESHTESHTISSDSHDKKRDLLDMFESGTDEQNPTDKAA
                     EESDAAAQQARKAARDKKGKASKKYRNRWVGHDPYQN*"
                     /db_xref="UniRef100_E3LRD5"
                     /db_xref="E3LRD5_CAERE"
                     /db_xref="ssf:SSUA7_0186"
     gene            complement(79358..79750)
                     /locus_tag="aot2015-NO08_SRR1761682_USA_scaffold_2_curated
                     _prodigal-single_89"
     CDS             complement(79358..79750)
                     /product="hypothetical protein"
                     /codon_start=1
                     /transl_table=11
                     /translation="MVSALTTKARSIGKNVAAVYTTTLASCLMTMTAMAEDGSIGGFS
                     SDGTFDNMKSTIGQVIASAFNMLQAFVIPLATVACLCAILVMYLPGMSNKTTDKCKTV
                     IWSCIATVVVAFALSSIFNLAKTIGGKL*"
     gene            complement(80001..82253)
                     /locus_tag="aot2015-NO08_SRR1761682_USA_scaffold_2_curated
                     _prodigal-single_90"
     CDS             complement(80001..82253)
                     /product="ATP-dependent RecD-like DNA helicase {ECO
                     :0000256|HAMAP-Rule:MF_01488}; EC=3.6.4.12
                     {ECO:0000256|HAMAP-Rule:MF_01488};;  TaxID=742738
                     species="Bacteria; Firmicutes; Clostridia; Clostridiales;
                     Flavonifractor.;" source="Clostridium orbiscindens
                     1_3_50AFAA.;""
                     /codon_start=1
                     /transl_table=11
                     /translation="MAQVQLGEKVSFVATYKSDLFQKDDWRICTFEAKCDPSYYPGPI
                     DEKELGKEKKIIVKGKFITSYIGEILELTGEWTYNKKGKEFQFAVQLAVPNVPTDIEE
                     AKRFVRYSVKGIGPKLAQHIIDWCGGNLTKVSEQPMVVAASIKGLSERKAKLLASKID
                     EASAASALTHLLKRVIEPMTIRRLVNAYGRDAYSVVTGNPYKTVSVIGFESADKIALA
                     MDFKPQKPERIDAAALFALQKLKTKNTSIIVPKVLHRETMKNLLDMNVPHGSVKPEMM
                     DASIARLKANKSIAGANGYFYLREDWEMERGLAERIYTLGQSEPSEEEAARFCAAFDL
                     WKERHPDISLHANQAAAVYAAANLFSVVTGGPGTGKTTVLKAIMETYSILFPDSPITL
                     MAPTGLAAKRMTESCEKKALTIHKALGLTPADTSSGFEAAKDKKITGGLVIVDEFSMV
                     GIHLANFLLSAIEIGADTRIVFVGDIDQLPPVTPGCVLHDLIYCGKVHVTRLTKNFRQ
                     ASGSCIADVAVKVNTGNVRQLNFENDCQFMEANGDEEILQDILKMYGRSIKKFGFEQT
                     FCITPTHNSTTDPLSSNSLNKVLQDMVNPLAPHMDEVVVGNWKFRVGDRVINKKNTEE
                     VINGDIGYVRELIPEDVGVSLKIDFSGNEVVFPPERLKNLELAYAITVHSSQGCEFAS
                     VITPVSERHHFMLTRNLVYTAITRAKKNMLLIGSRKEMNASIINTHTSAPSDMLMARI
                     RNLNLSAESQ*"
                     /db_xref="A0A096DD80_9FIRM"
                     /db_xref="csh:Closa_1102"
                     /db_xref="UniRef100_H1CB39"
                     /db_xref="3.6.4.12"
                     /db_xref="3.1.11.5"
     gene            complement(82262..82663)
                     /locus_tag="aot2015-NO08_SRR1761682_USA_scaffold_2_curated
                     _prodigal-single_91"
     CDS             complement(82262..82663)
                     /product="hypothetical protein"
                     /codon_start=1
                     /transl_table=11
                     /translation="MNKRRINFYYCASSKENEQTNIAILMEAVLAINGIKAVGYTEPT
                     HDNPPYDWEMQQKGAAESVIKACDMVLFDNFNANNEADKKTLQEARCWNVPVYVFRGN
                     AINGINSFNDCIAYCNKLLGREITRKPIQID*"
     gene            complement(82667..84190)
                     /locus_tag="aot2015-NO08_SRR1761682_USA_scaffold_2_curated
                     _prodigal-single_92"
     CDS             complement(82667..84190)
                     /product="Bacteriophage SPP1 complete nucleotide sequence
                     n=1 Tax=Bacillus phage SPP1 RepID=O48490_BPSPP"
                     /codon_start=1
                     /transl_table=11
                     /translation="MLIKEYLNECQSKVDDCLKAFKAEYGSDMTNAYAAFRWGFARKG
                     AVSPEADYLDILTHMPAGFTEAKADIDKTIDDFIDTYGEGYTQEAVKETWNMVPGNPH
                     MHSEGQSFDGSDKGVEHSSGVLYHLENMGTDWGAAMRESVLENATDEAKSFFNNLDYD
                     PVRLQDCSLLSDKMWHGIRHYSIGASDIACLTGSSPFGNAQGTWYKKLSCPESKQTDD
                     GKKELIFQWGHDMESYLRQMVLTHPEFGGCRVLIEPMLFGSEKAPFMTCNLDAILAWP
                     DGHYSILEFKAPSPYKKSEYENNMVPAHYYDQIQGQMMMLNMDDAYLVALFDRDTITV
                     SHVYRDLDYQMDLVKVCKSFWDDVESETLPELNGSGDVIIDIMNRYYNYTPVKLPPME
                     SDDDECVQLLDEASFYSEQQKALTQEVDELKKRYTDITARIISAMGNNTQAIFMDKVT
                     GCIYKCKYTEPTASPSLNKADILRMKNEDESLYRRVEPYITYRKGGRRFTLRKIEKE*"
                     /db_xref="UniRef100_O48490"
                     /db_xref="O48490_BPSPP"
                     /db_xref="tme:Tmel_1473"
     gene            complement(84265..86028)
                     /locus_tag="aot2015-NO08_SRR1761682_USA_scaffold_2_curated
                     _prodigal-single_93"
     CDS             complement(84265..86028)
                     /product="Putative carbohydrate binding protein (Fragment)
                     n=1 Tax=Anopheles aquasalis RepID=T1DSI4_ANOAQ"
                     /codon_start=1
                     /transl_table=11
                     /translation="MNKKIKETLTTMTRKYGRDMVCAVIAFNFDIGIEAYDMDAEEVM
                     ACVQMDNLYETNDILSADFEKMLVDYGEEKVNDAMTEYMEDEDHQFEKVSENSTPTQP
                     KNMVAGSPSVSAVSVAIQTTAPAAAPSSAPTTSTAKPVSNAVPVQTTSTAPSASAVSA
                     ASSQTSAATVTQNTVSSANTVVTGKNYPNPVDDHFETAFAKWDDLRNCVNDLEATEVV
                     YTHDEDIQACNLGFDPVQPNLQVVAVDDSPIMVGTMAKSMQCSPDAVLSTMRSKSGTG
                     LALKIGNRTVPIGFSAIPGMNDCAGLKPNGFARNWKASSQAAAERYNQQFSYGSAGVT
                     VIERSEKVRAMCSARFAYGKFSDILDIFENFWHGKFPNGEVQNMYLSHTALRWQLNLL
                     PYKAEIFRGFPELLKSGYNMVLMFATSNTADSAFRIMPGFQRLNSNLVVPLCRQEDAV
                     RICHTAKGNFGERVSSLMDNILHSFDRTSGILMDAAQRMEDLKAVTIKNPYNTILRVM
                     DECGVSKKQGMEAATNFDNSNGNKPVSAFDCFVVVMNAYSFICRDNPQNQEVQFNASL
                     NVGKAAMLNWAQYDIPGKFAW*"
                     /db_xref="UniRef100_T1DSI4"
                     /db_xref="ami:Amir_1954"
                     /db_xref="T1DSI4_ANOAQ"
     gene            complement(86290..86988)
                     /locus_tag="aot2015-NO08_SRR1761682_USA_scaffold_2_curated
                     _prodigal-single_94"
     CDS             complement(86290..86988)
                     /product="hypothetical protein"
                     /codon_start=1
                     /transl_table=11
                     /translation="MQLEKGDVIFADMGSENTTDHTQKGWRPVLVLEFFPKSMTCTAI
                     PITSQNKKRNLPTHICVTKEDIPVLNGDNTILCENCTTINLGNPDGYRKLSYNVCQQN
                     PRIWRKIIRGLSVQLSQRFDACGSSIDTSFRRGSIVHIKDVDSPVIVVSNDKNNTYST
                     NLTVAPLPQSMSQNPGIRSRIETSPMLEFGIHTDKVKIINIPKNDVLDGVGFEKRIAN
                     QISKRYIDLCLLNS*"
     gene            complement(86992..87327)
                     /locus_tag="aot2015-NO08_SRR1761682_USA_scaffold_2_curated
                     _prodigal-single_95"
     CDS             complement(86992..87327)
                     /product="hypothetical protein"
                     /codon_start=1
                     /transl_table=11
                     /translation="MNLRIGDSAVLSGRFEDNFVKPEANNAYPMYRHQQKSIGNNYEL
                     IKTGSIGIKPGSNAQKCVDSLIFGCGRIDFLEKSGHVVACFRDAKVLVSAYLEIENDI
                     DDETCKEEI*"
     gene            87844..88173
                     /locus_tag="aot2015-NO08_SRR1761682_USA_scaffold_2_curated
                     _prodigal-single_96"
     CDS             87844..88173
                     /product="hypothetical protein"
                     /codon_start=1
                     /transl_table=11
                     /translation="MISIVPHHKQFTFLNFIRAEIQRCRNLGKPRFFILNFVHISHTI
                     PDFYCIAGNPYDSFYHKRVILIYDIRIFWRWLKNYNVPSIITRPYQFVANHKGQRIFR
                     YCIFHAG*"
     gene            88163..88462
                     /locus_tag="aot2015-NO08_SRR1761682_USA_scaffold_2_curated
                     _prodigal-single_97"
     CDS             88163..88462
                     /product="hypothetical protein"
                     /codon_start=1
                     /transl_table=11
                     /translation="MLVDGTVTSPKRTLNKIKATTIATMVGKKNLSIAVIFFLNCIKN
                     VHHLCIFSIAFFTYSRNESPLYGRLKSNDNFSIYILCHVAISVHMWYNIVVKYKL*"
     gene            88491..89105
                     /locus_tag="aot2015-NO08_SRR1761682_USA_scaffold_2_curated
                     _prodigal-single_98"
     CDS             88491..89105
                     /product="hypothetical protein"
                     /codon_start=1
                     /transl_table=11
                     /translation="MLNVEKYDLPANVISEINAQVLTMLATGTAYQFDENTYEDFASS
                     IHNLVDLSIQLGKEGVAVRSELLRNELAKRGIQAPTDDFIYFGGRCISTPTMFIPKSS
                     RKEVAEKMADDIISKMFTEEESGNDTVVDALISSAAIDDILLSMRSEALARKVNEKFP
                     EYEVQDIIGNFVFLPDGTILSLHYLNEHDPDWPCEDEDVDETEA*"
     gene            complement(89289..89618)
                     /locus_tag="aot2015-NO08_SRR1761682_USA_scaffold_2_curated
                     _prodigal-single_99"
     CDS             complement(89289..89618)
                     /product="hypothetical protein"
                     /codon_start=1
                     /transl_table=11
                     /translation="MEKLPGYSHFKQCTIGKVQHGEGFDYLTFDILDCDGTLVNEVRV
                     CNRNTQEELLQLFANPMIHLFWAYGMVDVDIYRKCLGIYLIEWSPCDGVLHEYEVAEA
                     ELKKLMC*"
     gene            complement(89618..91915)
                     /locus_tag="aot2015-NO08_SRR1761682_USA_scaffold_2_curated
                     _prodigal-single_100"
     CDS             complement(89618..91915)
                     /product="DNA ligase (EC:6.5.1.2)"
                     /codon_start=1
                     /transl_table=11
                     /translation="MTINEIRETLRRYADAYYNNDAPLVTDAEYDALMHQLRQMEAEH
                     PELITPDSPTQVVGGKRVIGVPVEHRVPMLSLLDVFEESEVKQFIEDIHKAYPKATFS
                     IERKIDGLSLSLVYEDGLLVQASTRGDGHVGEDVTDNVRVLDAVPNRIETDVHHLELR
                     GECYMSNTDFDKTNEEQAAAGKKLFANPRNCAAGTLRQADPKIAAKRNLQVIIFNVQE
                     CDAPVGHALNMDGSHWRQMNYLEQRGFRTAKVFHAMNEGDALAGIKYIGDGRYELDYP
                     IDGAVIKVDELTLRRTMGDRTKNPKWAVAFKYPPEEKATTLRNIILQTGRTGRVTPVA
                     EFDPVQLAGTTVTRATLHNADYIKALGGLVIGQSRVVVRKQGDIIPAVCMVEPTKYTN
                     DAVFFDMESCVCPVCGAPLTRIDGSVDLYCSNDACDAKVVNRIIHFVSRECMDMKGFG
                     SSIIYALCQPEEETLTAISNDYYELGYDSDHMTQEQRHQLANVLNRLVGEPVDFFLYT
                     IAARDILIENVLVTDEMVVEAENGFVTLKGTKYPVEAIRRMETKRPSVVNCCDLFSLS
                     DEELEAAASGSKKVAAKLRAAIEKAKSQNADRVLKGLGYRLVGGTVSRTLLTEFEELK
                     GSLLNLANCTPSEIRQHAFNGISDTIMDAVCSMLEDAQFKKSILTLDRCGVNLKYTSA
                     SQGGALTGKTFVITGTLPTMGRDEAKAMIEANGGKVTGSVSKKTSYLVAGEAAGSKLD
                     KAHSLGVPVISEEDLRAMIGEGATE*"
                     /db_xref="cah:CAETHG_1558"
                     /db_xref="U5RSN4_9CLOT"
                     /db_xref="UniRef100_D8GTR0"
                     /db_xref="6.5.1.2"
     gene            complement(91986..92570)
                     /locus_tag="aot2015-NO08_SRR1761682_USA_scaffold_2_curated
                     _prodigal-single_101"
     CDS             complement(91986..92570)
                     /product="hypothetical protein"
                     /codon_start=1
                     /transl_table=11
                     /translation="MNINNFAFVCYDNSGDTPKIVKKLTVDCKGAIPDFQVFSRMVES
                     LKKKALQECPGATNVVIVRPVVMQMAKDMDRWLDNNTDSRKHIGTCCLVRSRTDTSCV
                     WPVFTLGYDIQEEKNRAMMVESCKEISISRLSRLMEDLYVSDEDVHIFTEKTDQNWTQ
                     NFLRLCIQEEPHSRSSREYRYFLAMSKMPAEARM*"
     gene            complement(92651..93121)
                     /locus_tag="aot2015-NO08_SRR1761682_USA_scaffold_2_curated
                     _prodigal-single_102"
     CDS             complement(92651..93121)
                     /product="hypothetical protein"
                     /codon_start=1
                     /transl_table=11
                     /translation="MARVTNRQKYSSTFVYNVYQLAFICIFGFCAYNALDVPDDMGRD
                     FTVLVNMLPPMNPSTAHVMSIFIPAFYIACALVRMFGPMYVVYRVMDKATTIEQCRVS
                     FSHQFYKRVVKSPIPFLDGLWDAAMLPLLKFAERKVKTFGRDVVYPRVFKKKNH*"
     gene            complement(94390..94815)
                     /locus_tag="aot2015-NO08_SRR1761682_USA_scaffold_2_curated
                     _prodigal-single_103"
     CDS             complement(94390..94815)
                     /product="hypothetical protein"
                     /codon_start=1
                     /transl_table=11
                     /translation="MNMFNTLKSVLNPSQEQKEVAANAAKTCKGAAFIMGKHIFLTMR
                     KIVFKLLEKVHLERFATPVTVYLLLSVVVALLRCIPGIETIAMSALNFLANIICVGIV
                     LVVAAKLFKFARRCYAEAKEELANQSQEASEKSDATGKN*"
     gene            complement(95188..95523)
                     /locus_tag="aot2015-NO08_SRR1761682_USA_scaffold_2_curated
                     _prodigal-single_104"
     CDS             complement(95188..95523)
                     /product="hypothetical protein"
                     /codon_start=1
                     /transl_table=11
                     /translation="MKRTELSNYNDKAELESLIEQKFALWDDIFSNGHSDLSFIPDGM
                     RLNTLRNDIKQLRARLERLFGTDLAGQLSLFGGEVKPERPLPDIMPANWNAPATLTTR
                     KKCLESYFG*"
     gene            complement(95545..95973)
                     /locus_tag="aot2015-NO08_SRR1761682_USA_scaffold_2_curated
                     _prodigal-single_105"
     CDS             complement(95545..95973)
                     /product="hypothetical protein"
                     /codon_start=1
                     /transl_table=11
                     /translation="MIEGNKLLRIRCGFLYGGEWPFRLRIMSHTADRLKERSLQDNTI
                     LQSMKNLAAVLQNSSELLNLEKPKDGASIMYYIEESSYMVVVAFHSLKRDDIEFDVII
                     ETYLRCNLQSPRLRSSAKDRCIAILKDGSVIEGKHNKWFF*"
     gene            complement(95998..97416)
                     /locus_tag="aot2015-NO08_SRR1761682_USA_scaffold_2_curated
                     _prodigal-single_106"
     CDS             complement(95998..97416)
                     /product="Putative uncharacterized protein n=1 Tax=Dorea
                     formicigenerans 4_6_53AFAA RepID=G1WW99_9FIRM"
                     /codon_start=1
                     /transl_table=11
                     /translation="LRKRPEIDANSITLDEVMRLINPSIKKVRRTGEIQLTCPLNPKE
                     DFDVNAHTGGFKCWHNCPDCPVGGKGNSVNLYRLFNPTLSFGKAVRAIADKRMAPVEP
                     KQRVFKQPKPIQNADMAPIEVRDKTYRAFLSMLSLSEEHKKAFRKRGLSDKQIEEMGV
                     RSIPVCGIMSIPQLLLKKGYTLKGVPLFGMRNNRWYVGLVRGKTGCYVPYFDREGRIQ
                     QLQIRYDVISEGLSDEELHQQKNNRYRWATSGFLVNGCSAANVIYWGRAKKFQNEDVV
                     YLTEGGIKAAVASYLSGLWFIGTASVSTTDAFSEIIDWCKANHKTPVDAYDMDGKILP
                     GEVEVPLAAFNQNKSSYPADIVKEMEAGSNRVLVRNKSGKYRVINGNVMAFLAKFHEI
                     ASEKGMHLYTWYWDPESKGIDDFLLEHTYRGGSLTWDNAEHIYDDVDNTGSGSKSIAS
                     GAVDMAPMVDGQVNQVFIPEVF*"
                     /db_xref="UniRef100_G1WW99"
                     /db_xref="G1WW99_9FIRM"
                     /db_xref="cso:CLS_06220"
     gene            complement(97488..98576)
                     /locus_tag="aot2015-NO08_SRR1761682_USA_scaffold_2_curated
                     _prodigal-single_107"
     CDS             complement(97488..98576)
                     /product="hypothetical protein"
                     /codon_start=1
                     /transl_table=11
                     /translation="MATIETNPINTTDENKPAMPNPMDCLDENTKKVYFSKFSNGGVG
                     SYDPSVFVEALRDKDGNLHLYVPARKRMAWFKTDFPNGMVIPDPPVYNMHRVMVVARV
                     YKTADDFKNNQPAAVNMATRLLDDKDPYIVDVCITRAQSRALRDMGYDIPRDAHILKG
                     WTPIKEDTKNTLEENADVMEASVVIKNYTSELEPKLSDSTAMTSSDVKAESAAVPAPS
                     AKSAVTTATGADDTDKSQKSVSRKPGRPRKKPAEAVEAPAEATEAPQKEAPAGDGSDA
                     SEQHAPVDSEQKSDAATDVAARAQNAFPTIEEAEAYSSRLLGGKTVGEQNDLRIKYFA
                     EKALKADCRDEKLGLAAYLVACQRGISL*"
     gene            complement(99022..99429)
                     /locus_tag="aot2015-NO08_SRR1761682_USA_scaffold_2_curated
                     _prodigal-single_108"
     CDS             complement(99022..99429)
                     /product="hypothetical protein"
                     /codon_start=1
                     /transl_table=11
                     /translation="MDVTLIYGYGFSATCIDDRTSAAGMKAVAERYGFAYERFLFAGG
                     FRDLKDVTLSEFLDAMKNEGAFETSTLPLSYDEMDGTAYLYFKVGLPWDTIPGMPSSY
                     EEADQVLNEFLDLLFNGQEYDNNYGEVADASFC*"
     gene            complement(99447..100286)
                     /locus_tag="aot2015-NO08_SRR1761682_USA_scaffold_2_curated
                     _prodigal-single_109"
     CDS             complement(99447..100286)
                     /product="Putative uncharacterized protein n=1 Tax
                     =Roseburia intestinalis XB6B4 RepID=D4KZG6_9FIRM"
                     /codon_start=1
                     /transl_table=11
                     /translation="VVRTVYLIDSENVADHWVGHIKLNTSLDKIIIFWSRNSRGISLW
                     LMDAFLKSYPREQLEFVECYTGGNSMDFHIVTRLGQLTARPTKTQFVIVSDDTGYDGI
                     INHLYDEGFSVKRLAGFKDKPQLPQLLTLRPNLIIGNEDMGQTPNPNNRSQNIGTTGK
                     PAALSAAEKAQKAQETVSAIKWGMSEAGTPITITPQQEMAIKQNLKILFRASQYAEVR
                     QKEITDILSTATYPSKTHMEDIYQKLCKIPRTKIKKIAIVYQYMKKSILPAIDLIMGY
                     SNT*"
                     /db_xref="UniRef100_D4KZG6"
                     /db_xref="rix:RO1_22510"
                     /db_xref="D4KZG6_9FIRM"
     gene            complement(100314..100664)
                     /locus_tag="aot2015-NO08_SRR1761682_USA_scaffold_2_curated
                     _prodigal-single_110"
     CDS             complement(100314..100664)
                     /product="Uncharacterized protein n=1 Tax=Clostridium sp.
                     CAG:354 RepID=R7F753_9CLOT"
                     /codon_start=1
                     /transl_table=11
                     /translation="MFKKKFSKLQKMEFAQKMQQIEQFCQAHNIHQSQSGDSYYFEVN
                     GRSYRVSNHSVESSNAGAYDCFGEQVRELYHSDGRQLDVTYIHASKTRIIEIYNNLVA
                     GLELDGRGKIKVPK*"
                     /db_xref="UniRef100_R7F753"
                     /db_xref="R7F753_9CLOT"
     gene            complement(100918..101196)
                     /locus_tag="aot2015-NO08_SRR1761682_USA_scaffold_2_curated
                     _prodigal-single_111"
     CDS             complement(100918..101196)
                     /product="hypothetical protein"
                     /codon_start=1
                     /transl_table=11
                     /translation="MWQLVDNESGKVTYQNLWDQWEACKTAFHKDGSRIKKAEAMALR
                     SGDIVYRVFNVKKFIKVPIIKDGYIVDEQTRTTVVRELRPYRLEQVSG*"
     gene            complement(101226..103331)
                     /locus_tag="aot2015-NO08_SRR1761682_USA_scaffold_2_curated
                     _prodigal-single_112"
     CDS             complement(101226..103331)
                     /product="von Willebrand factor type A domain protein n=1
                     Tax=Firmicutes bacterium CAG:94 RepID=R6YM19_9FIRM"
                     /codon_start=1
                     /transl_table=11
                     /translation="VRADVYSRIEDLVDEMRGDWRKFFESNAFEDFVRHYIQNLISGV
                     YDSLRLQGAQIAPSILDDEMKKFKFERIYDPSQDAAFSKSTDKEFIICANGDAKYMCD
                     VDTIDEKFELVVGAIVHEVGHRLFSDFNVLAVQKYQMEETGRFFPRAPANFIGTAQGI
                     MLQQKLQQDADYRKTFADVLTSIMNRVEDGYVEQEMKLFYPGLASSYLGCVNDHWQKK
                     QPSMTDILNEKEFSALRLVLSQFLMYSKTANLKVGEKPLEDFDSAITDYIWNGMDLID
                     QARTERDPLKRADIENQLSVLISPLVDKEIDNQKKNNSSGSQAQKNQKANQAVQQMVE
                     NLAKLGTSDHEGSTSKSMTDPNRTQNSGLSSQVPSEQGDKQRKGTKSKKGGKGPAELD
                     HSAAVRDLQNALENAATEKVTEQMEHEHKQDMQKEARELMQGTGYSAPVIHRAESVAE
                     TNKQVYRDLASRSVAIAKRMARLLKKHLQDSEVEEYTPWQYSGRKFVAKQYCRNELKG
                     FAQKKLPSSVFNCRVYVLVDESGSVTQELSDAEMKTCIVLEQFCHDMNIPLTIQGYTS
                     SGDALDIFSYVEEKRIDGDDKYRLTGMKARGGTPTVNAMLYAVKRLEKCDKKENKILF
                     VITDGSANDDDNKGTATKDLIDKCKVMNLRVIGCGIGANKDEVNAEFGDDHYLGIDDL
                     EKMPERLLEIIRRKVYSHR*"
                     /db_xref="UniRef100_R6YM19"
                     /db_xref="R6YM19_9FIRM"
     gene            complement(103350..105128)
                     /locus_tag="aot2015-NO08_SRR1761682_USA_scaffold_2_curated
                     _prodigal-single_113"
     CDS             complement(103350..105128)
                     /product="Uncharacterized protein n=1 Tax=Marvinbryantia
                     formatexigens DSM 14469 RepID=C6LJX7_9FIRM"
                     /codon_start=1
                     /transl_table=11
                     /translation="MSIFNKTFDNNSVLGSLPAYMFDGALMGGQVASSCQLRSSLPGM
                     PMMCNPVHPEFLQAIKDLYTAPAVAGYGSNNTATMAEDTIDGVHYVAAYTRDKIYAMG
                     NDRPLSKMEELPVRMVVLLSMPFYMKDKEFAAALQQFQQATTDNDRKLALATLYDNAY
                     MREADNEVGNCYETTTLLRMTQVKAQSPAYMPTIQEGAQFSTFKNVGTNAATGVAASI
                     VAAKTVMKGSEFNGAFRVVEESELTPEERLHIKLIDDRYNITEQHIDVASTIKNSLNG
                     PHPFCNYLFRGQPGGGKSTFVQIIAAGLGLPYYSDVLKDDLSGDFFTGYYAPDVDNKG
                     KKQYKSLDEFLAEMPTPEDMAFDPVSAYETITGSVLENVTPKDCMDALTKRIVEFTKN
                     AKSDNKNALTFVEGLIPKLERPCLIFYDEVTAPKNPGAITALNSLMDRQRVFTLSTGR
                     VIHRHPLSVMCFAGNFSEDGVELEGVHDPNRTWQDRNNEVLNIAPPKPAETKAMLIAD
                     TGYDEKANANIPIDQFVNILPELQRISADYYGVCGFRALSDWLAKSMAIGSPIRAAET
                     TIITKSTNDPACQAELRQKIKNHFTF*"
                     /db_xref="UniRef100_C6LJX7"
                     /db_xref="C6LJX7_9FIRM"
     gene            complement(105145..105417)
                     /locus_tag="aot2015-NO08_SRR1761682_USA_scaffold_2_curated
                     _prodigal-single_114"
     CDS             complement(105145..105417)
                     /product="hypothetical protein"
                     /codon_start=1
                     /transl_table=11
                     /translation="MVTEKTAPRLASTSGDIDWYTAYGWRVFNELLTELASSRLNIVW
                     IENFDTVKQVLNHINRKTLIQKFNMDNLDWQMKVDSDGTLYVCRNN*"
     gene            complement(105509..106300)
                     /locus_tag="aot2015-NO08_SRR1761682_USA_scaffold_2_curated
                     _prodigal-single_115"
     CDS             complement(105509..106300)
                     /product="Single-stranded DNA-binding protein n=1 Tax
                     =Faecalibacterium prausnitzii A2-165 RepID=C7H6V9_9FIRM"
                     /codon_start=1
                     /transl_table=11
                     /translation="MAYVNNITVCGHMTADLQTQQNDRGESCFFILAVNRSKNEADFI
                     PVRVNSNFISDKVRSQLVKGAPVLVTGHIESGSYKNKDNATRTYFYVAPDSIQLGVSG
                     NFNSATLFGNLTADPELRSTASGTSVASFDVATNRRYKDKNGDWKDAAPSFIHVNAWE
                     AKGSFVARYFKKGSCILLSGSVRSRRFNDKSGNARTAYDFVATNISFADYKRDGQSAP
                     ATQPAPAQPAASTMPAAQPQPGVQYDVPDQYADFATVEDDGDLPF*"
                     /db_xref="UniRef100_C7H6V9"
                     /db_xref="C7H6V9_9FIRM"
                     /db_xref="fpr:FP2_05080"
     gene            complement(106674..107861)
                     /locus_tag="aot2015-NO08_SRR1761682_USA_scaffold_2_curated
                     _prodigal-single_116"
     CDS             complement(106674..107861)
                     /product="hypothetical protein"
                     /codon_start=1
                     /transl_table=11
                     /translation="MHKKIAAVFLTAVLAFCLTACSVLPVEETSEPTATTAPVSSQLP
                     EEDNSIIVKEKTEEEIRAAYIETYKLRYVVGMLMHLEPIPTNAELERMEKEKEQVTPY
                     TSPETELVNYCRNQGDAAVKEFLEDYSTDDYYNGEADRTLKKIYDGQTGREINGGTEA
                     VTIGYETGYWRITDCEYYSMAFYTNEKDENSVRLLYMCNLYHYVLETQENLAEQSNDT
                     ELTTDNSKVDEYENAFLMVTMDDVCPKDTSDTFGVSQNIKPEVLLFNDYETAIKSIEN
                     PAHTFSDLYLSEDMKGSIVNGYIGQPIVTMPDLIGKYIDVSRPKNVKELDDLGITNYK
                     VEWKENDGTYVPYSILECNVEPGTLINITDTSKENQIVITVADKASTEATPAPTETDS
                     SAE*"
     gene            complement(107866..108423)
                     /locus_tag="aot2015-NO08_SRR1761682_USA_scaffold_2_curated
                     _prodigal-single_117"
     CDS             complement(107866..108423)
                     /product="hypothetical protein"
                     /codon_start=1
                     /transl_table=11
                     /translation="MKNYINIVAGRPGSGKTIWACKEAATLAADPNNTVIYIGHQKEF
                     GRIVRSLSQEHPKNLLFARLSNAAEAIGRAIDLANAFNGMFENMKLDEEQADRKMVYL
                     FYDQCRYDLFYGRRDILEAAAKAGVFVYVICQVYSQVDKGDVKWLRDQCHCMVISKGR
                     PPREALLEEVTDKYRGEIYQYHEGE*"
     gene            complement(108684..109289)
                     /locus_tag="aot2015-NO08_SRR1761682_USA_scaffold_2_curated
                     _prodigal-single_118"
     CDS             complement(108684..109289)
                     /product="hypothetical protein"
                     /codon_start=1
                     /transl_table=11
                     /translation="MKTIKKAILYFIETFLSVYDKIIPFDAKKGKNGKTHRYILRVLL
                     IAYCLTLAITREEYTTFYFGVVWVSSCILVLLIVMSYRRYQREEEQHILQQIEHMKAQ
                     PHSVQTYKKKHKKHRKKEVTSFTSQIQSYDGTDTDNMPDNYDDDIVDMDEEDEVGISD
                     SANPNANSQQSGTADDDDNSPWDDFAIGDALYGLPFNPNKH*"
     gene            complement(109308..109997)
                     /locus_tag="aot2015-NO08_SRR1761682_USA_scaffold_2_curated
                     _prodigal-single_119"
     CDS             complement(109308..109997)
                     /product="hypothetical protein"
                     /codon_start=1
                     /transl_table=11
                     /translation="MKKSAQGSNRGSKMVNTRNYLVRKINDGGRLVEGRAADDKRLPM
                     SPLTYEEFIEGEKILNECLKKKQEALKEEPQQKFSRVARLPGNPFHKGYTYFTELRKK
                     KIEEGMSPDICVICGENMDRNSGSEYPYCQDCGRLLMQGKLRSRNNTLGYLHWNQPCV
                     VCHKRLADLNMKGMCRVCYRLGERHNTRDPEKIREIRRAQLKKLIQIGQQLPNGPTKD
                     RPFYWGKSNWK*"
     gene            complement(110018..111226)
                     /locus_tag="aot2015-NO08_SRR1761682_USA_scaffold_2_curated
                     _prodigal-single_120"
     CDS             complement(110018..111226)
                     /product="Dentin sialophosphoprotein n=1 Tax=Rattus
                     norvegicus RepID=Q8VBY1_RAT"
                     /codon_start=1
                     /transl_table=11
                     /translation="MLPVIAFLCVIASCILGFLLQKNCKPTSIRFHGKKIEIAKKMVV
                     ADVYEVFIKNGKYYAKCSVPDESTQQIIEIDKAMMAAFPDQQDSDKPAIRVMLYEETT
                     DVGMKIYTLAPEEIRFKFNLHIVQDEKKTLADIQNASWSIGGYYQVRLVLWTLAWVGV
                     YRSPILSILFSAFAAIISVRNIIPLRCTILKKCGIINTNNDGENSKAKADMPPGFDNW
                     SAESQYMYSLEQRIKSSKKESAVEAAESSEASDVVASADDTDIETAAPDESESDTSKD
                     EDSGEEDVEMPFFTDEELSQEGEDAEEEETEDAEPVSPSPDSADLDDEDSDDDGFEAD
                     GFEADDAEDKSGATDAETQDKATSTENDETVQTTSAANLSSPNPHPKKRGGKKTIKSV
                     LDDLMDDTSE*"
                     /db_xref="UniRef100_Q8VBY1"
                     /db_xref="Q8VBY1_RAT"
                     /db_xref="mxa:MXAN_2257"
     gene            complement(111230..111934)
                     /locus_tag="aot2015-NO08_SRR1761682_USA_scaffold_2_curated
                     _prodigal-single_121"
     CDS             complement(111230..111934)
                     /product="hypothetical protein"
                     /codon_start=1
                     /transl_table=11
                     /translation="MDKFLNLFNEIWQCFMHGFFILFKKNTGCTAEEIVRKTLYYRLS
                     VIMAFMFVCSIAACVLLHMFGMLLIIPIVILGYGLYVGYLEYLSKHNDLVYLKVVCVN
                     VRKEMKMSFKPVYTYYFQGFGENEGVSFSLNRTEELGFAQNIKYFFCFKQNENNSIDN
                     ASLVHYIELNQTNTIPDQNTPNVRLDGAKREALRKVQIARKKETPDEFQDAGLEPKTG
                     KAMKLDFSFPGGPKEE*"
     gene            complement(112004..112924)
                     /locus_tag="aot2015-NO08_SRR1761682_USA_scaffold_2_curated
                     _prodigal-single_122"
     CDS             complement(112004..112924)
                     /product="hypothetical protein"
                     /codon_start=1
                     /transl_table=11
                     /translation="MKPKELLCIALIAENGKRYDAEVYTDGTFKNQEGEYEKLTPLQF
                     ENIKVLQRRADREKMLIVAANDVVPYREGDKEPEPYTENIAPLTEEDFLLPEERQLPA
                     DMVVADKIAPDLPAIPLKKEKSDPHKEADAKKATPDEPKSDKKNEAAEKTEAGAEKET
                     GPDSKETTEKIPSKPKKKKRVPIVLVIILLLMLLCGAGFGIGYMNGYFDLNMLPGIVM
                     DGLEQVTGKNETVANQPAVTPAPTPTQEQEPAPTPTPLPPKTEINLTINAMDGAEVSG
                     STDVGVNEENQTDAEQNPSETTSPDRADTN*"
     gene            complement(112951..113385)
                     /locus_tag="aot2015-NO08_SRR1761682_USA_scaffold_2_curated
                     _prodigal-single_123"
     CDS             complement(112951..113385)
                     /product="HNH endonuclease n=1 Tax=Roseburia sp. CAG:18
                     RepID=R5VAW5_9FIRM"
                     /codon_start=1
                     /transl_table=11
                     /translation="MKSKYERDESYRTRFIAANPPKNGKYRCVYCGRRVLKNKMQVDH
                     VIAVNRVKKNWLYRLCVPNGINDLDNLVPACPKCNRRKGDKGGLWAIRGHYWKICLPI
                     YTALRLLVAAAILFLILGLTGISPFDTWLVDLILLPTKMVAG*"
                     /db_xref="UniRef100_R5VAW5"
                     /db_xref="R5VAW5_9FIRM"
     gene            complement(113375..113791)
                     /locus_tag="aot2015-NO08_SRR1761682_USA_scaffold_2_curated
                     _prodigal-single_124"
     CDS             complement(113375..113791)
                     /product="hypothetical protein"
                     /codon_start=1
                     /transl_table=11
                     /translation="MRERTQGGYIIKCQRCGRPFFSRHANSRYCDLQSPYPEDKGKTC
                     KELQRIESKRNERARGKKLRESIESGTYVMTSMYGIISRGEYVAKFTKYIMDKYHLKN
                     YAAYQKWAAENVEALGNEYDEFQNITGLKRMDINEE*"
     gene            complement(113917..114456)
                     /locus_tag="aot2015-NO08_SRR1761682_USA_scaffold_2_curated
                     _prodigal-single_125"
     CDS             complement(113917..114456)
                     /product="hypothetical protein"
                     /codon_start=1
                     /transl_table=11
                     /translation="MLKNILRQNFLALAIPASIIYIIAVFSFFMGAIVAGNMSASSAF
                     SQMLMKMGILFGIPESFRDNFIGIVIQSVSLVLIVHSGILLLASGFGYLAFSKRLHNV
                     VFYRLFVLTLGFYAVIPLIDGIEMVVSGLKIGNVYWWMIFYAVLLIGGVAVTFVNTFT
                     RRLQGKRIEPTKLTMKKEG*"
     gene            complement(114520..115008)
                     /locus_tag="aot2015-NO08_SRR1761682_USA_scaffold_2_curated
                     _prodigal-single_126"
     CDS             complement(114520..115008)
                     /product="hypothetical protein"
                     /codon_start=1
                     /transl_table=11
                     /translation="MEKKSLDEMSDTGMPSRESVSMDSLTENTLSDDEKGAAAAKRLH
                     EKALQKEQEEQKGPMTDIEKKVLTVLYAICVPCYTVIIGSFLAFTFLTTGKSETERLQ
                     IFAIYCLHELALAAILLIILLIAMKLFPNINKKIDVLIAYDILFAICPFAYVVEYPNI
                     LL*"
     gene            complement(115050..116036)
                     /locus_tag="aot2015-NO08_SRR1761682_USA_scaffold_2_curated
                     _prodigal-single_127"
     CDS             complement(115050..116036)
                     /product="hypothetical protein"
                     /codon_start=1
                     /transl_table=11
                     /translation="MDINKYFFFRFITQMGEEIEWCDDAFGFREVSFAKVHITKSVMA
                     IYAVHDMITEYTGDKTEQAELIALCNEEQKKIRLFKSGVLPELFSKQEIKDLVASGIL
                     APLAFADVVGMAATSARGDMPHVFTKAFNNEGLQDFISEARVSKIAYKNTYTTIDEEM
                     FLPAVIKELEKLRYCDISYNRFISRVTMETSSSWEQEVARRWLMDTLNPDFPCFNLHK
                     CFCEYGQYVQKKIKALEQMYYEEGVVAVTFYDVFGTERVFHAIDALKNVEVNINNKWC
                     MACDLDVCCVSPAEKKFLKELTYINNGKQNTKIVPWSDIISIEGKAGKRLSP*"
     gene            complement(116371..116970)
                     /locus_tag="aot2015-NO08_SRR1761682_USA_scaffold_2_curated
                     _prodigal-single_128"
     CDS             complement(116371..116970)
                     /product="hypothetical protein"
                     /codon_start=1
                     /transl_table=11
                     /translation="MKKQNLHKYFQVTRTLLLFASATIFIVSCIAEKAGKIQENASCP
                     AFIVLMGVFLFSILANVFCRQSTNKNTNTISDAKMDTQAKCSTVHFNRKQTFFALAFA
                     IITPYLLLSGISKDTTVVLRIFTALLAFGTIKLVLWATFFHPWYDVIVTLCICVIVPF
                     KFCIILTTGFSDWFMLSYFPISCCFYVTKDLFVKRMSMS*"
     gene            complement(117144..118268)
                     /locus_tag="aot2015-NO08_SRR1761682_USA_scaffold_2_curated
                     _prodigal-single_129"
     CDS             complement(117144..118268)
                     /product="Uncharacterized protein n=1 Tax=Campylobacter
                     hominis (strain ATCC BAA-381 / LMG 19568 / NCTC 13146 /
                     CH001A) RepID=A7HZI8_CAMHC"
                     /codon_start=1
                     /transl_table=11
                     /translation="MKITLIEITVGDIFTGFKDNQEAGVVAYGGKLNVRPPYQREFIY
                     DDEKQAAVIHTICKGFPLNVMYWAKNPDNTYELLDGQQRTLSFCKYVDGSFSVDMTGN
                     GDIRYFHNLLPDEQKEILDYKLTIYVCEGSESEKLEWFKIINIAGEKLAPQELRNAVY
                     TGPWLADAKLFFSKTNCVAYKLGEPYVKGTPIRQDYLEAVLSWCAAADGISIEEYMAR
                     HQHDTNASELKEYFKSVIEWVKTVFPHYRSEMKGLPWGVFYDENKHRKLDPAELEKEI
                     EPLLMDDDVTKKSGVYEYVLTGDERALHIRAFTPGQKRGAYERQHGICPYCEREGNMK
                     HWDIKEMEADHITPWSQGGHTTVDNCQMLCKAHNRKKSNS*"
                     /db_xref="UniRef100_A7HZI8"
                     /db_xref="A0A096BKI1_9FIRM"
                     /db_xref="cha:CHAB381_0063"
                     /db_xref="A7HZI8_CAMHC"
     gene            complement(118270..118971)
                     /locus_tag="aot2015-NO08_SRR1761682_USA_scaffold_2_curated
                     _prodigal-single_130"
     CDS             complement(118270..118971)
                     /product="hypothetical protein n=1 Tax=Coriobacteriaceae
                     RepID=UPI00036EA6A2"
                     /codon_start=1
                     /transl_table=11
                     /translation="MKKTDEKGLIFKKSFKAPKENEIYKSHMNGLSDPTLKNFAPIWM
                     MAANKDGKSAKKEWVDSYKEAAKRLSITSQELTSGKKIVPQNRSANPFFMGAGYAFYS
                     YQLTLPAIFLTRHAAELAIKEAIELTGGKPKEATHNLENLWHSLLARFPKSKTPYDKE
                     IIKQMHLYLAILAHLDDDGTKVRYATDRKGNCTHENFEWVNCVLLSKTLDIFIDSLRS
                     IDYEYVQMTNKKEGK*"
                     /db_xref="UniRef100_UPI00036EA6A2"
                     /db_xref="ele:Elen_1513"
                     /db_xref="C8WH90_EGGLE"
                     /db_xref="UPI00036EA6A2"
     gene            complement(118973..119884)
                     /locus_tag="aot2015-NO08_SRR1761682_USA_scaffold_2_curated
                     _prodigal-single_131"
     CDS             complement(118973..119884)
                     /product="hypothetical protein n=1 Tax=Vibrio
                     cyclitrophicus RepID=UPI00037EAE28"
                     /codon_start=1
                     /transl_table=11
                     /translation="MANKNLHAAKTAKNDEFYTQLSDIEKELCHYRDFFRGKVVFCNC
                     DDPEYSNFWKYFQMNFIFLGLKKLISTHYEPGGQSYKMEIVSADLLSGQIGIPDYVKT
                     PMVGDGDFRSEECVEILKEADVVVTNPPFSLFREYVAQLVEYGKKFIIIGNKNAITYK
                     EFFPLLKNDKVWIGHNSVKEFLQGDGSKKKFGNVGWYTNVDIPTRHTPMDLYMHYYGN
                     EEHYPKYDNYDAINVDKVCEIPEDYDGVMGVPISFMDKYCPEQFEIIGLIAGNIRGLA
                     GIKSSTKKDGPYIGGKLKYGRILICRR*"
                     /db_xref="UniRef100_UPI00037EAE28"
                     /db_xref="A0A094ICV0_9MOLU"
                     /db_xref="hpas:JL26_04040"
                     /db_xref="UPI00037EAE28"
     gene            complement(119966..120166)
                     /locus_tag="aot2015-NO08_SRR1761682_USA_scaffold_2_curated
                     _prodigal-single_132"
     CDS             complement(119966..120166)
                     /product="hypothetical protein"
                     /codon_start=1
                     /transl_table=11
                     /translation="MDAIKEIVGIVMVASLTTLALFGIPTVIEIFLHHRAKKKNQQEA
                     ERVAKATLKKYENHFEVPRKDR*"
     gene            complement(120199..120393)
                     /locus_tag="aot2015-NO08_SRR1761682_USA_scaffold_2_curated
                     _prodigal-single_133"
     CDS             complement(120199..120393)
                     /product="hypothetical protein"
                     /codon_start=1
                     /transl_table=11
                     /translation="METMCNSASFGNEQKKERKSAPQKIPHTSMSQILKQHAVTLDAD
                     KRNQDIRQANAFQQEKDTVI*"
     gene            120478..121521
                     /locus_tag="aot2015-NO08_SRR1761682_USA_scaffold_2_curated
                     _prodigal-single_134"
     CDS             120478..121521
                     /product="Uncharacterized protein n=1 Tax=Lactobacillus
                     delbrueckii subsp. bulgaricus (strain ND02)
                     RepID=E4SUG8_LACDN"
                     /codon_start=1
                     /transl_table=11
                     /translation="MGKARDEIYAPLELLKRISASYPKAWEQMEAFHNMNGSNGLPPW
                     PDWCYAPMSAAIAVATSGGIVTNKENLAPFMADAQAIDALAVWRRSKEVFVLDSDMEQ
                     LLYEQANDLEIDSNIFMRLPYPCFYVQTSSLQMGKQIAKGFFVHLEYDVNDGHTELRL
                     LFLFDDKTTAGFPIYIDESNIRDSLTRTLNEAHNNLTPGSPLHNFLLFRSDEYLELEA
                     FLKKSLQLVLYVCAENAEIKKNPEQDTIMKRSSAGIKDRYAEIRKWDVGVRIGQTIRR
                     YKKVHESIEKDEQHSLIRYSPRPHLRRGHWHHYWTGPKDGERKLILKWTAPTFIGAAD
                     DEKPVVIHHILDD*"
                     /db_xref="UniRef100_E4SUG8"
                     /db_xref="lde:LDBND_1181"
                     /db_xref="Q0EWP5_9PROT"
                     /db_xref="E4SUG8_LACDN"
     gene            complement(121565..122014)
                     /locus_tag="aot2015-NO08_SRR1761682_USA_scaffold_2_curated
                     _prodigal-single_135"
     CDS             complement(121565..122014)
                     /product="hypothetical protein"
                     /codon_start=1
                     /transl_table=11
                     /translation="MDADTMRMIYAAVPVIIIQVLLVVFAKNLVSPKINIVADWAKSH
                     GMVTEGKLVKYKTFGMDMIGKIENNEKCRVEAYYQYQFEDGTSGVIVTDEMRTAVYSR
                     PSETVPVYKYKDGKIYAPGSKGTSLREFFFLFILPISLWAFFYHMLG*"
     gene            complement(122162..122395)
                     /locus_tag="aot2015-NO08_SRR1761682_USA_scaffold_2_curated
                     _prodigal-single_136"
     CDS             complement(122162..122395)
                     /product="hypothetical protein"
                     /codon_start=1
                     /transl_table=11
                     /translation="MKTTEEKTEASAAEYRNLVATLTALRIQKGLSQYELAKRAGVVH
                     TTIARIEALEYQPLLSTFLSIAHALGCTVSIQA*"
     gene            complement(122482..122916)
                     /locus_tag="aot2015-NO08_SRR1761682_USA_scaffold_2_curated
                     _prodigal-single_137"
     CDS             complement(122482..122916)
                     /product="hypothetical protein"
                     /codon_start=1
                     /transl_table=11
                     /translation="MSCDKNFDLTVVTDATFSENTKACGISAVLLDECGQPRLALGRR
                     VVNASSNEEGELRAILFALEEIPNDNMSVLIQSDNQNAVLYLNDESHTGENGMRYVRK
                     IRNRIQQKNLNVTFVWQSRIHNDIADAVAAFSTKSDVWARLK*"
     gene            complement(122916..124061)
                     /locus_tag="aot2015-NO08_SRR1761682_USA_scaffold_2_curated
                     _prodigal-single_138"
     CDS             complement(122916..124061)
                     /product="dihydrolipoamide acetyltransferase"
                     /codon_start=1
                     /transl_table=11
                     /translation="MSENATQKKERDIWNAQSLKSFVKVKTDWFNGDNYDSRLHLSFV
                     EHTGKPKYEPVKTIEIGVPMVKAGSDGDKRTGITALGLCQMICNGALAGMCARERKNF
                     EQRKAAAAQGTKVYQQAIWACIGGTPANRAKDGKAEFRKFEILPGQKEGTYAFRAMSC
                     EGETSEALGGVQPKRGAQWTQIIVPVDGEYLYALAVNTIAEWNAQQNFRMMARAQMSR
                     SSAQPEAPQTNAAAPAPAPAPAQTAPAAAAANAPAPAPAPHKPVRPKCVWAFYDQKFI
                     GPMGCAVDVDRAVLCAQRCLLRLTNFTEKKFQKKLHWSKEAENALYNEIRKSSLIAAK
                     DKKNSKLDDEEKQNMWLTPLPLFYDENPTTNKQADDILFVMVFHSVF*"
                     /db_xref="svt:SVTN_10605"
                     /db_xref="A0A0B5I5A8_9ACTN"
     gene            complement(124094..124402)
                     /locus_tag="aot2015-NO08_SRR1761682_USA_scaffold_2_curated
                     _prodigal-single_139"
     CDS             complement(124094..124402)
                     /product="hypothetical protein"
                     /codon_start=1
                     /transl_table=11
                     /translation="MKVEKILLVEGQSASYNFPQLNLNIMVLDNKTSVMTVTEMGKAE
                     PLSTKGIASFLHVEEADVCRFLQCEPNSNVIKTIGDTDGVLAKLRWGCLTGFAGAKTA
                     *"
     gene            complement(124757..125035)
                     /locus_tag="aot2015-NO08_SRR1761682_USA_scaffold_2_curated
                     _prodigal-single_140"
     CDS             complement(124757..125035)
                     /product="hypothetical protein"
                     /codon_start=1
                     /transl_table=11
                     /translation="MNENMEKVGQAVKEVPGKVGQAVKETPEKVAAAKKEFPRAVKRA
                     LFPKGIIWPGRKECWSKTGIVILTCIAFGIILIAADTVLGTAFHFLIG*"
     gene            complement(125048..125278)
                     /locus_tag="aot2015-NO08_SRR1761682_USA_scaffold_2_curated
                     _prodigal-single_141"
     CDS             complement(125048..125278)
                     /product="hypothetical protein"
                     /codon_start=1
                     /transl_table=11
                     /translation="MTVFQAILGVITILCGAALVAGTLLTKHSETRALGTVSTQNCNR
                     NAVGMTNEKQLRRTIAVVSGFTAVVLIVAAIV*"
     gene            complement(125298..126581)
                     /locus_tag="aot2015-NO08_SRR1761682_USA_scaffold_2_curated
                     _prodigal-single_142"
     CDS             complement(125298..126581)
                     /product="Protein translocase subunit SecY n=1 Tax
                     =Faecalibacterium prausnitzii M21/2 RepID=A8S6X9_9FIRM"
                     /codon_start=1
                     /transl_table=11
                     /translation="LQNKISNLWKVVELRKKLLFTVLVLLLFRLGCAIPVPFIQSDVI
                     SGIFNSGDLFSYMNMLSGGALSQCAVFALGVSPYINASIVVQLLTVVFPRLDRMRKED
                     DEKYQQVMRCTSAGFALVMAIVYYVVLRMYGAVTFTSGISGVFAALVIIVAFTAGAQV
                     AVWLGWQIDDFGLGNGVSFLIFAGIISRWVNIVSLARVFVLFIQEGRILRAIVLGTVP
                     VLAILGIYFVVKATDAEKRVPIQYSRAVNGRTSVGGNHSYIPVKVVMSGVMPIIFAST
                     IMSIPATIGSFISPNWGAGIRNALLSFNTTNWLYCIIYIILIFAFNYFYVDIQFDSVQ
                     IATNIRNNGGTIPGIRPGPATSEYLMKTANSVAFLGALILAIIAAAPIVLGNLTGLSI
                     QLGGTSLLIVCGVALETVTAMDSFVTARHHKGFLG*"
                     /db_xref="UniRef100_A8S6X9"
                     /db_xref="A8S6X9_9FIRM"
                     /db_xref="rus:RBI_I01924"
     gene            complement(126602..127714)
                     /locus_tag="aot2015-NO08_SRR1761682_USA_scaffold_2_curated
                     _prodigal-single_143"
     CDS             complement(126602..127714)
                     /product="hypothetical protein"
                     /codon_start=1
                     /transl_table=11
                     /translation="MNPASENMPTYEAVLNDAFFSNAFSEEIQLSSLFTKKTNAGTAK
                     NQLNKILSESSKYKNVILGLVMYPALRWSLYGERISDVINLAIDTGEVAEFAETKKML
                     HDAFGFDNRLFLANREKYYSICHKIIDCYDNAIEEISTYPETGLQLQSVLQLVMNLDP
                     QKGKSVSRFEIIKYLKKAIEALYHLCGKEVDLLIPKLIKSPVENMLNQNDESLYVYHN
                     VKLLLREYTRLYWGNSMAADYTSEILRCKNPEDILKYSEHSSGLYSTDVVLKFLLLIA
                     GAIALVSYYPVNGAKYGMILRSLVSNRTIITPDGRSAYVREQELARLHNMPPQKFSSM
                     KQEAYALLGLLLWGYDGKILLNILTTEKAKVIFLDD*"
     gene            complement(127711..128142)
                     /locus_tag="aot2015-NO08_SRR1761682_USA_scaffold_2_curated
                     _prodigal-single_144"
     CDS             complement(127711..128142)
                     /product="hypothetical protein"
                     /codon_start=1
                     /transl_table=11
                     /translation="MTFIYLTTFRESQKKSPRCVSVAHVLLSWRPGKFVLNCHESTTP
                     TANAALSTLIQALKELPFKQDHIKIISDNHELVWDMQRVLTGEAGEFISKRLWSEFIN
                     TLAENDMSMGQIRVSENGIMLSSEKDMARQQITQTNWGISL*"
     gene            128358..128957
                     /locus_tag="aot2015-NO08_SRR1761682_USA_scaffold_2_curated
                     _prodigal-single_145"
     CDS             128358..128957
                     /product="hypothetical protein"
                     /codon_start=1
                     /transl_table=11
                     /translation="MRILRQLSYEQEAKITACNNRFEGITKDIAAIMESTRYTYGYSL
                     NQFATLLGLTNYQYSRFLKKGTSDYVIRAIFKFCYIFDYDLQSLSKSIISVKDMDDSL
                     MEIAVSLGAVPDNLIEKFVDVIKESPDMSPVDKRQVGVALQTYINKRHHFYESLAAKD
                     FSDVPVDHEETNADDEPATADEQSDDSAKNNTTNNSESL*"
     gene            complement(129028..129429)
                     /locus_tag="aot2015-NO08_SRR1761682_USA_scaffold_2_curated
                     _prodigal-single_146"
     CDS             complement(129028..129429)
                     /product="hypothetical protein"
                     /codon_start=1
                     /transl_table=11
                     /translation="MGVHSEAAAYETLKKLSQSRKATEFITSLIMQYLVDDAKVIPGE
                     SKGSKNSGAVQPQTVTTPSLPNQLQKKQAVISPQNEPSGDAILHSEKHGDTSDTSMQT
                     LAPSNDSSQEAEVSPGVSMKGIEDAMAIFGF*"
     gene            complement(129473..130510)
                     /locus_tag="aot2015-NO08_SRR1761682_USA_scaffold_2_curated
                     _prodigal-single_147"
     CDS             complement(129473..130510)
                     /product="Uncharacterized protein n=4 Tax=Firmicutes RepID
                     =R9K618_9FIRM"
                     /codon_start=1
                     /transl_table=11
                     /translation="VKKIKLEPPKCVCIAVDQGNFNVKSYGPNANTEPFPTGLNHHGS
                     VPPPMTVGSMMVNGQYYSITNERLQARRDKTSDEDYYVLTLAAIANELRAAFPGGTEY
                     ECNVALALGLPVEHLSLRLGGVLLRERYRSFFSNSGNPIHFVSDGISFDIRIVDVGVY
                     AQSISAAIADNHTYEQMLKSTRAYIIDIGGGTTNVISIINRKPQNPGITLEEMGVLEL
                     FKQAHRTIMEDCSRNIDDFMIDAIMRGKKTCPANIQEAIDRAKGEFVKKLILELEARK
                     VDLYMGYICMVGGGSVLLYNAFQRYVSNEGNTDIVLIPDVKANAKGYYAQEMARLAAA
                     GTDVYRGTAKA*"
                     /db_xref="UniRef100_R9K618"
                     /db_xref="R9K618_9FIRM"
                     /db_xref="rbr:RBR_20160"
     gene            complement(130525..131580)
                     /locus_tag="aot2015-NO08_SRR1761682_USA_scaffold_2_curated
                     _prodigal-single_148"
     CDS             complement(130525..131580)
                     /product="hypothetical protein"
                     /codon_start=1
                     /transl_table=11
                     /translation="MDDKTSNDNLSIGAKFNNLAAIKKQQAAEYQAKEKAERDRNNIL
                     LRWKAIRNGTVLSDESTQAELELYASVSDISLLGLDDEGHICLLSSLQKDQQEEKPKE
                     QPKPESSEKPPEQSGQNNAVFETAAQQRRAALAAAMKAAQQTTEPAGEDAAAEAADDA
                     QTPHTEEEVSGDNGSSVQPPTFQEESDEEDATPVNEDAMVLRVENIGVNEARIYIVAK
                     SNPDTNESAYGLYVEQGYGENRQVFVQGERVFNSSAKNMAFRAAMVALTPYSRLGQPI
                     RQVYVFMERELGWILMKNSWNLVTEAYSLDAETYCQTFKACAGRDVTIRFAPAEAHSI
                     GQKKANDICDTLIHIPN*"
     gene            complement(131573..133528)
                     /locus_tag="aot2015-NO08_SRR1761682_USA_scaffold_2_curated
                     _prodigal-single_149"
     CDS             complement(131573..133528)
                     /product="hypothetical protein"
                     /codon_start=1
                     /transl_table=11
                     /translation="MDVATNVTVQEMTPKNKGIVSCFVAKCTETVIAALLHSSVKDKY
                     LQKFSDNNPVQREAIKAFLYGETHYVLPAIKHKDRVNFVRLYAVLCSTILDKKPLLQE
                     AITEMYPKLPADSRLLSKVQSKAALQLFSVGVMANQPDYIDIALGKSKNGQTEEEQED
                     FIARFVEERMDRWRETYSFGFTELNPYACALLLYSSWCNDSTACVNTLEICRICSCIS
                     DEPTEIDLDKVNEIVERTSFDFNVSDYTKSIHSGVDLVKRIQNFYDVYTQVDTMMNKD
                     LPAYSLSSINALWFADYLQPRSSIGLLFGKEAVTKEDRYLALRCALFQYRISVEMVEA
                     VFQPDLKEFGDFTALSRLYHFSDVEAQLLDGHNILRDELNKQDATIVMERLRESADDC
                     IGAKFEETYLLTLYKILIERIIIRQECEELSAFFFERSSDNKEDEKNRHELETLYVRC
                     NKQEETISSLKNRLDALQKKADDVSLYREKVERKNAIICALKSRVEALEGELARKTCA
                     TEKDEALSDNTIAGTVSLLQKEPDITDEQVHLALQILCKQYTVALVDGHENFHRRLSE
                     AQPDIRMLSGDDVQRKTNALNTADFVFCKSSAYGSHTAMEKAISATKGTSAHFILLSK
                     ITNIEQCEREIYFAILNCMSKEGKDNG*"
     gene            complement(133675..134307)
                     /locus_tag="aot2015-NO08_SRR1761682_USA_scaffold_2_curated
                     _prodigal-single_150"
     CDS             complement(133675..134307)
                     /product="hypothetical protein"
                     /codon_start=1
                     /transl_table=11
                     /translation="MRLKKALVVTVAAALLCTALCSCSKKDAASSSAATNETASSSSA
                     TVAEEENLTEFPSDCKLSEDDMKAVVSAYADYMTEALKADGYVVQARFEDDGSVHYDG
                     TRTDSEGNTDTIKDLTSYDSVKDAFAYLYNCGQVDLEGNLLVGVSEGVEEAVSEATSE
                     AQDMAEDELAASESTDGEATDTEKSDAASSDGADTEAESDAAASSTADAE*"
     gene            complement(134550..141296)
                     /locus_tag="aot2015-NO08_SRR1761682_USA_scaffold_2_curated
                     _prodigal-single_151"
     CDS             complement(134550..141296)
                     /product="Heme/hemopexin-binding protein n=1 Tax=Sporomusa
                     ovata DSM 2662 RepID=T0IXD8_9FIRM"
                     /codon_start=1
                     /transl_table=11
                     /translation="MQTKSKKRFLAAVLAVAMAMSQLMPLTALANDGPQVTTSYVGDA
                     TTGDSKADSGSSEGTATENAATNELKDATTTDATAAGEQENAASSDTTSTTPAAQPEA
                     TANAEVTDSAPAEEEPGLAPETETDAALPDASNGVAAPLSMSQNPAIMDAATMANIRT
                     GSTNYGNVTFARGEGQDNTIVIKVNETSRTYGEAYTKPGLTVTLNGTEQNEGDVLKAL
                     NEGIVTMYATAAQDVTTPAGDYDVYVTFNVNNVTINETNYTILCGDSQLSKIHVNTRE
                     VTVYANEGYQNHGMDQPQLTYHAEGLINGDQLSGSLHANTDKTTPVGDYDIDVGSLTN
                     PNYTIKFVPAKLHVVANTVIVTPMIVDGDYTQAEFSREYGLANPEFTYHVTGLTTTDQ
                     DKLDSGAVTIEELLGGTPVVSTDADVDSAPGDYTVMVKINDKNAGANGNYSFVCNNAT
                     LHISRRKVTASVTSQEKTYGSKDPSALTFLTWGDGSSVERGSDGNPLSAPDALGQKKS
                     LAAIAVKAVREPGEDVGTYGWNFQVTDVNTQQYYDITFNNGTLTINQATLTVNVADVT
                     SIYGEARQGALKTDMGDNGVEGFVNGDTYESVFGDTQPSYTAVSKDGQNRNGFETKAP
                     VGEYTLSALFEPQHNYKFNYINGTLTITARPLHIVVTPGQHKTYGDKDATFAVQYTEM
                     GKVDGDFANCVVTREPGENVGSYAYTISQFEASDDFQNYDVTLVATDKFEIVKKTLNV
                     IIPDATKVYGDENPNVLDKVTYDGFVTNADLGIADTAENALTGKLVLTHEAVKTSPVG
                     SYKITGSGLQSANYDIVYKGQTEGTQGILTVTPLSIIIEGNTLTRKYNVLDATKTPGY
                     TIWNSSKSQIVAVVDPEGSPLNITASCPEWSDVTAAKGSYPVKITYEPNANYDIQVID
                     GTCVITDGDVTLIPESKTFVYGDYATEDMVRELTVTGISAVDGTKSYHNGDLITNVGY
                     VSISITKDGEPVTSNTRATLDVGNYDITASITPLPGKEDSYKVDIDNGANRLLITRRA
                     VTFTVTPGQQKAFGDPDPVFSVADPDFGTWTGGNTIADPRADLAEATLSRVPGENVGM
                     YAFTRGTLDDQPMAKNYNITLVNNSFEIVARKVTGTIQNVTKTYGDVFDPTGYKVVWD
                     GFLDEGDQTAMNQSLVFACVGAAETANVGKYSITATYAKNNNYQVTLVNGSMDVVARD
                     ITLTFKNATKEYGDADPALDSLYTVSGNMANTGVDVLTLTTGKLSGSVTRDEGEDVGE
                     YTIHTNLYNKNYNLTYVTAGEEKLTADGSAMDVANLTITPATLTIAVNGPYTMTYGDP
                     LPEFAVTYSGFKRGENASTALTGELKFVDLETGEAVPARPAVGTYTIHATGLDNVGAP
                     NYTIKWVDSTLTVSPRAITVKPDAATKVYGDADPELTFSILDGERYVDMENDLKDLHV
                     EREPGEDVGTYEMKVVGTDSNFDITAEPEDFVITARKLTVSMAEDISRIYGNENPVLS
                     IENLVFDGFVTNPDLGIDDNETNALSDTALSFVFTDAEGQPATPRSHVGTGKVVATGL
                     TNVGAANYDIEYVEGNFIITKRPITITAKDQKGLYGNTVKIDWSDYKTVDEVTYTGDE
                     SKPAVMDWDTLVGNHLCLVNDHTAVGEYDIIPVFAADANPDYEITVENGTFTVVERLI
                     QVLVTMPADATYGEVVNPDIKVSAEMLDAEQGDGTHGAVVSPDKLGLDMTIAYEPFDE
                     TSENVDADGEIAPDIAVDPEHEDSSIFKTTNVKNAGRYTFDVTVNMDEETAANYGNDV
                     QVYFVDEAGETISVVPVMTISRATVKTSMPDMEKLYGTVTELPTITYEGILEGEEPHH
                     FDVKDEEGNIVTSEITVKDEVAGKLGAVGEYEDAFTYGGTDGLDYGNYHYEPCSSKLT
                     ITRLVLEDVLGALEEAGKPGMVLTAVTADSNGEAITVDDDFGETWAISDVTITPPEGY
                     LISSSDSLDDENIWGDNMTVSMTGSGVASEFYLKDAETGAITTVGSKSVNIDKTLPVI
                     TAVDVSNTYNAEGKVDIMNNKFSDFSAKVKVFMTGEEIETRPAADTTVDDNKQNADVV
                     DGVMPLADGEATENQAKSVSAVSTCDTDPNSGVKTLECYTISKGDAKFDESGNLIVDA
                     TKFKAVDLTFTDPNTAYGSIDVTPDFEGYIVTRTMDNAGQYSAAAVASVSVIAPKAAP
                     QSSTASNTKEEEKETYVAPTFIRQSQTGVGIVQYIPLVIVIGAAIFMVIKNKKGGKKK
                     *"
                     /db_xref="UniRef100_T0IXD8"
                     /db_xref="T0IXD8_9FIRM"
                     /db_xref="rtr:RTCIAT899_PC00680"
     gene            complement(141653..142183)
                     /locus_tag="aot2015-NO08_SRR1761682_USA_scaffold_2_curated
                     _prodigal-single_152"
     CDS             complement(141653..142183)
                     /product="hypothetical protein"
                     /codon_start=1
                     /transl_table=11
                     /translation="MSFVATLFQPFLAFLGTYKWYILIFILLYLALTIVFRHSRELIT
                     VVFGTLIIIFVITHLGDVYVTLNHLMTQVGENSQVASEQYAEYVGDNIIDDDNADAVE
                     KLQRALNYGILGRETLDGGNGLPTSDDASLSETIDYVANTKNDGNDEGSAKKLLDAAG
                     NFVWEIFNELKALFGF*"
     gene            complement(142339..163341)
                     /locus_tag="aot2015-NO08_SRR1761682_USA_scaffold_2_curated
                     _prodigal-single_153"
     CDS             complement(142339..163341)
                     /product="Uncharacterized protein n=1 Tax=Polaribacter sp.
                     MED152 RepID=A2TYS9_9FLAO"
                     /codon_start=1
                     /transl_table=11
                     /translation="MQKKLGTRIASGILAALMFAQTVTTTGLTAFATDAASSSNYVMN
                     ETQTETSGAGSLSLDDSSESTSAEQTEKEDGAAQSNSDAGSSSTASEEATPTPVPTAV
                     PAETEPTPTPDSETPNVTPTAIPVQTPTPTPEATVAPSATPTTEPEATPAPEESEKLS
                     SVKKMMEQLPASVDEIANYTEEECAALRQICDSLQFAINDLSDEDAAQVDLDYVDEVY
                     KAVMARMSSLAKPTTDFVPLAVEDEASEAVQANIGDEVTMSVKLNRDDVAVTYQWQKW
                     YVPEPDTTSDAVFDYTDADGDLTPTWYNYLVSDKTEADLLAKNPEASWQGMELWLAAK
                     DALEAIGESADNLTFAWKTRNFALDGFTITAQTTDNGVVLYADKEDEHYVGTLNADGA
                     YEFTSAADNSSATIVWTDIEGATDATYVHTIDENDRNTVYRCKVTIVDEGYLAQLDNY
                     LATNSEDMATAETAASDSEEENVLYSAQKSFELPDSMEEFSTKVAMRFFSLARVAASG
                     PYLSNDSQWIVGVNSNYEYITADMYAKVQQWLSEGRINQAQADMYWTKLDFSTSHTAN
                     VIDKTTGLPTGQTRKYIGFRLTDGNKMEVLSDWYGKTVYFRQNGATNTGTAIEIPAST
                     KVGQAGEQYKTAVTILSAYVPDAGTAYYGGIASVGSNNYYDDNTHITMYTVKVSSFNE
                     NPDAYLMDAEGNYRMDSFAWGPGVYSEPDLSGKGFWALRSYMAEGYGMMIGHDTMYGY
                     AGAYTDAWGDVNGPWHYYGQDPGGNWHYPGDGCQVTTGQNGYTVHEVTIKNRNGQRYG
                     YQIVPIDPNDTQTRYYNVNSWNPNWGHWNMNALMGENNINTDTQNILEADTYEYFMEY
                     AYEDPYKIPSRIMSSGGSHLSPNYKTVMYGSNLLRVKSYPYSHSEALNRAKYRTPTNY
                     PYDFVGVGETFNAMPTHSNMQVAFGTIWVDYANNNVSAADGNGKLITPEVAGKTGTNN
                     FYLAGDGNFLMNQIGHLPENRFTDMEAKLLVNTIMFISQRKQCEVCQSEQNGDELSHF
                     VHRINSTNAKTILDALQDGGSFWYPINDCYMLTEDLDLQRLYGDSWKGIANFTGHFNA
                     DVYDVTLPDNGTPLFLHSDTPAGKYNTGEPNGWNLGQDYTVATQNVVKTDGSMTRTTG
                     IARVLGYLNNLFETSDNYAGYTVHIYGRDNSSLLPKDADYSCVVNSDSKYVISNIPPV
                     FSGAGGIYRAHVYDRNGNEVTQYGTIIAKVPPHFWDDDETVPLELLKPQATPIEDYRY
                     YEGATDHVMTGSSLVWNQEVPASNITWYYRVLGDNVDQSWVRIGNPGASFTTSDGAVT
                     GTISNSEYHQNSDSGIPYTACNAQLSFLAYTGNRIQLKTEYVVDGVTYTTLDEAYDGM
                     NGYIDIEERPMYVIQAFDQRVNVASDATFVFENDYWAGLDDGLTYEIQYKGLNGKWMP
                     IVGSDLFPEGSYEVTTESTDSETWENGKWHPDEYFWRPEGAELSEIAGKHTKITLTLK
                     DCVMDWDSFDFQVVFKYQFTASRIKTVGTSFANNDMAARTGHLIVVPPYVRLTELKGQ
                     ALLLNEASADNGNIAWTSKMTTPPNEGRADTQVPLDTFDVGYENGDGEFVVTGAANDN
                     QAVYTTKVTYYGNKTNTPTLIWKYQNDLNDAVDSFYPVGSAITFTAEDVGKVIGDMDV
                     LCTANGGAGVIPSLEETFLDNKIPYYKFKGYITLDALYPADPSMEDSDDYSEWYAVTS
                     LHIDTATNPMDFGNTHFYFTCEADLQYIKGWSGARLKTYCVAQALAYNFNRDATPVTL
                     YDDPNYRNYGAELVLDYNISIRSNIPNKNEDITTANGSAKNFNDLLNEFPELQTAKNS
                     GAGIYNYKLLDIIAPNGLQYAETYFLAGSNILQGIDVNDRTSIHSQDAIFIDHNITDP
                     SGHNIDYYFGFDYNKDFFRPGIAQGVAIYSKNNVPISKDTWQWFWRNAIYYICYDGAS
                     DLGDNVYFYIDEANLQNVNGNFSGNNAQNPYSEWTAPISGTYEITLNGAGGGNQGNGG
                     KGGSNGGKTVIKAYIEENTKLYFVAGGGGGDGSGNGHTSASGGTGGYNGGGNGGVGSR
                     ILDDYGDSNSYHTNGHTGGGGGGGATNVSVALGNEAGRLRGISQGDVIGVAGGGAGGG
                     DGGGSPAGGSGGGNTYGQGASGSDMGNEIVHCAMTEGNCGWGKGEANPNATSQSCGGG
                     GGGWQGGSCGMHGVGGNGRGTGSISDGQNGGTSYAAGNGATFLDGKVRIISSTQVAGG
                     GNSGNGSASIRMTDFGDRRFKRIGKNAFDTAYEDTDAVNHFATVKISAANKVYDGQPN
                     LATVSVVETDGDMGAILANTTITYSNNNGPVTQPINASTDETMYAKDTCGSYVATATT
                     NLRGYTITYVYENTMPGVTYASQGLPATGDGNSVMFDIYPRGLTIAGTSSREYNGTTL
                     AKVSNLAITDGIVPGDPVALEYGLAYGNFVNAAGNRWSHAGKWNIELMTDVSLVNDPN
                     GNYYVATRNITGEILSRPVYLHSLYHDQTTYGLQYDKLAVLLGDGKKITDTVQYNGET
                     LTVQNFYDKILAGTKVDTDTTRYMADQYRNNEEQVKEPNNYRYYDNTTNATISHISID
                     NIVIGDSLTTDKSSYSGNYATANAGETLVGKDENGDNGTVKPSVGDENRYWWLTENAI
                     TRTEDLTLANNEYGDYYIADEDYSGAIYRAGVVAQVMGQQLIYGEGMDEVPYADDVYT
                     ASSVSDSWLQITGLMGTDTLRMDDWTGTYKNEFKYDILPDASTPVGNYPLTYIGLNED
                     NFSVLSNYIVQVNDASLVVNPRPIKISVNESLKDYGASNPAFTSKFSYKLTLDGEDDW
                     QNIGDDTTDSYDDMKLIGDDTIANTILVSDNAGGTTAIGKEDGRSNIPYLSDADTNSD
                     VIYVDEISEKCEYCSARDGKDRSHFHLGGYAVWVNDNTGRADTLTVKTVTNMYGEEVQ
                     NYSLQYEQNILKIHPISVTIVPDDKEMVYGTANEPALTYTLQGRRVKWDDLSNVKLVR
                     DAGRDVYDGYVIRVDSYQNAQNYMVDVETGIFKITPAYLMVTPDYHTKYYGDPAPDWS
                     IGITGFKYNDTVDSVFVAGKNAGKVVDDNFDYIKAPVGTYNFNVDETSLEMIPNQFGN
                     FNYVITSNQSSLKVIPRPITIQAGGWSKAYGTPDPEHTVLITDDLTGKTGTSGTDPNV
                     CVDPEKAPITFDLSRADGEEVGVYPIYVSAAEKELGHDPGCHGEIDGLNTNYTITYIP
                     DNDVIYRANELIGIVSDHTRYYGNAVNNYIEGDEDSITYYLGGTEVTPEEAGIISEPD
                     FQHSDLQTSSVGSYAIYATGVESSKYDITLYPGYVTVIPRPVTVIAQDNEKIYGDADP
                     TLDFIIHDGHSQDGENYYVGTELTDKVGDDVRVNPGDLPGDVAREAGEDVGVYNIDIN
                     NVSPYSTDGKMNYDIRFVEADFTIKPATLLVQVMGGYKKSYGEENPTFNANITGFKGD
                     DTAETVLTGEVGFATISTVTTPAGKYIVSAKPTITLEDGKEYRGSNLEVLPNSNGLYN
                     YEIVYIDGDITINPLKLQVIIDNLKKVYGSEDPVFTYTMRKIDGSIASIVDPENSPLN
                     LELTRTPGENVGRGDIESGDYTGAYTITGTYDNPNYEVEIIDGSLTIVKAVITVTVDG
                     GYRKTYGDPNPEFGVVYDGFIGSEGHPDMTGTGIHDDESVIRGDVVIECVDADGNPVD
                     EKTHTGVYPVRDDKSQLEADNYEFRYVNGDLTIGKKPLVVVVDDQEKIYGEEDPPTFT
                     WHLQNPEDVVDEDDIRHIDVTTQRPDAGTEPGEQVGEHPITGTVEPMQDYDITVVPGT
                     ETIKPATIVVTVMPDSKYYGEDNPQTQVTINGYKRGDTIDDIGGESALVITNEAGKWS
                     PVGGGSLEDGKYRVSAEDSTFTNPNYEFVYIDGTLDILPLTVRIVVDDAEKVYGTYDP
                     DEFTCHFEVADENGSPYQASEEQLEAVRTGLNLVTFRNPGEMVGQYPIHAGYTEVDNF
                     IITSVDEGTFTITPAKLVITANSAMKVYDGTPLTDSGYKAEGLVVNEALGIHDTLESV
                     TVTGSQTEVGTSPNVPSNAVLSLQNGSNGNRNYEIEYVNGVLEVVPTEQVKIEKQADR
                     EITTDGEVITYTIKVTNATLHDLTNVKVQDTNNFVGSITLPDKAEYSYKDGVFTIPSL
                     PSYQNGDNTFEIVYTYKVQPEDHGTDGNDTLTNKAVITDMTLTDGTTPNPDWYDETPD
                     VNVDIIRHGIEVVKSADKEVTTVGDTVTYSIAVTNTGNVQLNNVVVKDDNNFTGSITS
                     LRSAGSVYNEEDGTWTIAKLGVGVTVTIRYTYVVTEEDVANKQLENIATGIIPPSDNI
                     PEIEEPSNEVVVPIVNRSVTIVKSVDKDTVYEGDTVTYTLKVTNTGNTDLADLVVSDA
                     SNAKGVIVPIPSDDYTFEKGLFFLRDLAAGDSIEIKYMYTVVNNDPALIENVATVHVP
                     KGTTGTDVDEPFEVPSNPVDVKVIKDGLTVEKKAAESMVGIGEDIHYTILVTNTGNTT
                     LHDIVVNDTTSGAGETVNTSADTITYDSDARTWTYADELLPGESFAVTYTYTTVAADE
                     AAGKVENTAVATGHNPDGEPVPSDPSDEDVTVAEKPEANLDITKSVDKKTAMAGDVLT
                     YTLHVTNSGNTTAYNAVVKDFFDGVGTPDKANGDGYKVLDDGNFLIAELGAGQSIDIT
                     YTYTVQSADKGVINNIVVVVPEKPPVEIEKQADKNVAVVDEVVTYTITVTNTTDEAKE
                     NLTVTDTNNFTGEITAQSGNGYTYNGDHTWTIAHLDAGASISIVYTYTMQKEDATTIV
                     NNAKVEYVEDGEPVIVESDPVEVVKPDEGVVSIVKSADKKVAYPGDVVTYTVTVHNGK
                     TVDAQNVVVTDANNFAGTITGVDGTGYRFENGQFVIDELKAGASIVLHYTYTVEPSDV
                     PTEILKNIATAHVPGTNPEDPNNPGQGIDPEKPIDPDQDVPSNEVQVEVPGDDTETPI
                     PEKGELVVTKTVDKDKAQVGDTLNYTVKVTNTGNGDMSDITVSDYFDGHGTLEYIPTV
                     GVLPNGDGTYSIAKLPAGASMELHFRYTVVKEDIPLVLNAAVAEPNIPVVPEKSADKQ
                     FAKVNEVVTYTIAVTNNDTVAKENLTISDTNNFKGDITPVEGEGYTYNGDHTWTIAHL
                     DAGATINIVYTYTVQSGDESTLVNDATVKYTEDGNEVTIPTNTVVVEVPDDGTVSIHK
                     EADKKIAKPGETITYNVTLHNGKAEAVHNVVVTDANNFAGSITGVDGSGYHFENGQFV
                     IDTIEADGYVTLTYTYTVEIADVPTHILENIATAHVPSDEPGKPDEEIPSNPVDVEVP
                     GDETETEVGEGNLVISKTVDKDVASVGDTLQYTVTATNTGDAALENVTIEDTFGGHGT
                     LNFVSADDGVVRNADGTFTIATLGEGESKSIHFSYVVVEGDAPQVLNAAVNVPEKPPV
                     EPEKNADKTVAKVDEVVTYTIKVTNHDDEAKTNVLVTDTNNFKGDINAADGDGYVYNG
                     DHTWTIAEIGAGQTINIVYTYTVTSEDESVMTNEAKVIYTDKEGDHEIPTEPVDVEKP
                     TTGEVTIVKAADKKQAKPGDVVTYTVTLHNDKGFDIYNVEVTDTNNFAGQIEGHDGDG
                     YRFVDGKFVIDELKNGESITLTYTYTVQIGDVATQVLDNFATAFVPGTNPEDPENPGQ
                     GIDPNKPVDPDTEIPSNEVEVLVPGDSTETDIEEPHIEIAKSVDKATAEIGDTLNYTV
                     KVSNTGDGDAENVVVKDFFDGHGTLVFVEQDGVVDNGDGTYTVASVPAGESVTLHFNY
                     VVVAEDAPLVLNAAVEIPDTDIPVKPEKTADKNVAKVNEVVTYTIKVTNNDTEAKENL
                     IVTDTNNFTGDINAADGHGYIYNGDHTWTIAKIEAGETIDIVYTYTVKTEDPSTLVNQ
                     ADVRYEEDGETVTIPTDEVVVEKPVDGEITIVKSADKTVAYPNDVVTYKVTVFNGKTE
                     DVHNVTVTDANNFAGSITGVDGSGYHFEDGKFVIDTIGAGSSVTLTYTYMVQIADVDT
                     HFLKNIATAHVPSNDPDVPDEDIPSNEVTVEVPGDETETEIPDGEIVIDKEVDKTSAE
                     IGDVLNYTVKVSNTGSTARENILIEDFFDGNGKLNYIPTVGVTVNGDRTYSIARLPGH
                     SSMTLRFTYTVVDGDGPTVLNAAVATPEKPPIEPTKTADKQYAYVDDVVTYTIAVTNT
                     DDEAKQNVTVTDNNNFTGAIDASDGDGYVYNGDRSWTIAEIGAGETVYITYTYTVREA
                     DESLLTNTANVEYTEDGEHIKIPTNPVEIPVIEPGEVTIHKNADKTIAKPGEVVTYKV
                     TVHNGKSVDVNNVTVTDANNFAGTITAVDGADYRFENGQFVIDHIAAGADVVLTYTYT
                     VEIADVPTHILENIATAHVPGTNPEDPENPGHGVDPDKPIDPDTEIPSNPVDVEVPGD
                     EVETEVPTISLTKAVDKSEAKVGDILNYTVSVANTGDVDAENVLVKDFFDGHGTLMLV
                     PDEGVVDNGDGTYTVAKVAAGTTYDIHFTYEVVADDSPVVLNAAVIKDPPPPVDVEKT
                     ADKNVAKVNEVVTYTITVKNTTDETFNNLLVTDTNNFTGEITPSAGSGYVYNGDHTWT
                     IETLGAGQTVEIVYTYTVQTNDPSTLLNQADVRYTADGEDHIIPTDEVPVVVPDDGKV
                     TIVKNADKTVAEPGETVTYTVTVYNGKAEGIDNVLVTDANNFAGQIVGVDGAGYTFAG
                     GKFLIDHIDAGASVTITYTYVVEVGDVATTILENIATAHVPSNDPDIPDEEIPSNPVD
                     VKVPGDEVETEVPADRDLTIVKSADKDKVVPGDVINYTLTITNTGNEDLNGVKVVDKF
                     DGHGEIVAAEQDGITYNGDHVWTIDSLPVGAVIEIHYSYTALAEDADMITNVAVATIP
                     GTNPEDPENPGHGIDPDKPIDPDKDVPSNEVEIPVIVPEPDKPGQPTPTPNPNPTPDD
                     KNEPTPTPSAQVPTFIPRDPAKTGVGPIASLLAPVAAIGACLTGLFFSRKKKDE*"
                     /db_xref="UniRef100_A2TYS9"
                     /db_xref="pom:MED152_07970"
                     /db_xref="A2TYS9_9FLAO"
     gene            complement(163605..164894)
                     /locus_tag="aot2015-NO08_SRR1761682_USA_scaffold_2_curated
                     _prodigal-single_154"
     CDS             complement(163605..164894)
                     /product="Ig domain-containing protein group 2
                     domain-containing protein (Fragment) n=1 Tax=human gut
                     metagenome RepID=K1U5X2_9ZZZZ"
                     /codon_start=1
                     /transl_table=11
                     /translation="MKTMKAKMAALILAVVMALGLAGCGINIDDIGLPTDLVLEKGES
                     QQLEIQYGTDGDVSTAEVAKAVEKLTLTWTSSDESVVTVDDTGMVTAVGAGEADVTVT
                     AEKLNLSSTTHVKVVILPEGLSAPESMTLELNGENTKALGAVMTPEDATEVKLAYASS
                     DESIATVDEDGMVTAVGVGECTITTTIVADVPATAETSEAAVDSEMLVAPDGFTAVTK
                     VTVTKRMESITFDNSEGVLNVGNTHTIKATVAPADASDQALNWTSSDPNVATVDSNGK
                     VTAKAEGSATITASNAGGDVSASYDLTVKKVTCSYCGQTGHTSSGCPVKAADQKKAAQ
                     QAAAQQQAAAQAAQQQAAAQSGGSSGGSTSGSSSGGGTTSAPSAPDPAPAPDPAPSGD
                     SGSSGGNDYGQGQGGSLGGTVITGGGNGDGAGEVPDL*"
                     /db_xref="UniRef100_K1U5X2"
                     /db_xref="K1U5X2_9ZZZZ"
                     /db_xref="cpas:Clopa_1814"
     gene            complement(165416..167320)
                     /locus_tag="aot2015-NO08_SRR1761682_USA_scaffold_2_curated
                     _prodigal-single_155"
     CDS             complement(165416..167320)
                     /product="Replication protein n=1 Tax=Clostridium
                     botulinum Bf RepID=B1QRG8_CLOBO"
                     /codon_start=1
                     /transl_table=11
                     /translation="MLTALVKSEIFTVKPVCQDKYDGGQFQFLQTIIANMADDDYIYF
                     SSKEHNKKMHQESTLVKKVRDFIASGNLVINGKDVFVAPNSYANDRNRQKNNIRHLNA
                     FFIDIDYQKVSKYKKQAPQAIVKYILHQCKQHEMPLPSFIVSTGHGLHIWWMLTVPVD
                     SRFIRVWDEIQNQIYLEFKSFGADSAAKDGSRYLRVPGTINAKNEKEVREVSIAYVNP
                     ARKYVKFSSMYRWAARHHEIVWLGNLRTISTDIARNTPLHIVKELVDSGKVKVPARAA
                     FKPFIPNEPANDISIPSAEVRVMRRSRRTETEEECSRRHQVKAMSVNPMRLDDLGTLV
                     TIRKGHMTGQRELFLHHYRNTLARCGIYGQKQEQKIREMNSQFTEPLPEYEIKNILKQ
                     YKLYMAKNETIIRDLAITPAEQTMMRTIYGPEEKERRRLQKNKCGMSGEERIKSTCAK
                     IMKYLALGKSNSEIAALLSCTTRTVRNYIHKFDLLGKGAAFCAGKISDIVTPEEPYQD
                     TDENNKAVESAAKTYTNDVVDDMKRKAGKTNKPKPRKLNKKEKASLVSKILTLLESQI
                     PDFWAKIQKVADDFFKERDARLLIKTEGKKNHYTKLFRRLLLGSVPGYYVPNHTNGLV
                     LAFMEAIYAA*"
                     /db_xref="UniRef100_B1QRG8"
                     /db_xref="cpr:CPR_0633"
                     /db_xref="A0A0C7EV17_CLOSO"
                     /db_xref="B1QRG8_CLOBO"
     gene            complement(167734..167821)
                     /locus_tag="aot2015-NO08_SRR1761682_USA_scaffold_2_curated
                     _prodigal-single_trna_13"
     tRNA            complement(167734..167821)
                     /product="Leu"
     gene            complement(167825..167900)
                     /locus_tag="aot2015-NO08_SRR1761682_USA_scaffold_2_curated
                     _prodigal-single_trna_12"
     tRNA            complement(167825..167900)
                     /product="Lys"
     gene            complement(167927..168013)
                     /locus_tag="aot2015-NO08_SRR1761682_USA_scaffold_2_curated
                     _prodigal-single_trna_11"
     tRNA            complement(167927..168013)
                     /product="Ser"
     gene            complement(168018..168093)
                     /locus_tag="aot2015-NO08_SRR1761682_USA_scaffold_2_curated
                     _prodigal-single_trna_10"
     tRNA            complement(168018..168093)
                     /product="Met"
     gene            complement(168097..168183)
                     /locus_tag="aot2015-NO08_SRR1761682_USA_scaffold_2_curated
                     _prodigal-single_trna_9"
     tRNA            complement(168097..168183)
                     /product="Leu"
     gene            complement(168212..168694)
                     /locus_tag="aot2015-NO08_SRR1761682_USA_scaffold_2_curated
                     _prodigal-single_156"
     CDS             complement(168212..168694)
                     /product="hypothetical protein n=1 Tax=Butyrivibrio
                     fibrisolvens RepID=UPI0003B696F5"
                     /codon_start=1
                     /transl_table=11
                     /translation="VAIAKFLIMDRVDAVQYCQEQHEEKTAIISINSCGQKPARIIKT
                     QENGVISVLRLFFDDVVIGPNSFDEEHAESIIRFIDAWRNSADVLLVHCDAGVSRSAA
                     VCAAAKRYLGFDDMDIFHSSKYEPNCLVYTTIRGITVGESYTPKQDEERFLVNDLINR
                     *"
                     /db_xref="UniRef100_UPI0003B696F5"
                     /db_xref="fpa:FPR_23030"
                     /db_xref="D4KCB9_9FIRM"
                     /db_xref="UPI0003B696F5"
     gene            complement(168749..169021)
                     /locus_tag="aot2015-NO08_SRR1761682_USA_scaffold_2_curated
                     _prodigal-single_157"
     CDS             complement(168749..169021)
                     /product="Uncharacterized protein n=1 Tax=Solobacterium
                     moorei F0204 RepID=E7MP39_9FIRM"
                     /codon_start=1
                     /transl_table=11
                     /translation="MEERIKAGDIVRHFKRENINHSDIENGSLQYLYEVLSTNGFDTE
                     TEARVVVYKALYGEHTIFVRPYDDFMSEVNREKYPHISQKYKFEQV*"
                     /db_xref="UniRef100_E7MP39"
                     /db_xref="E7MP39_9FIRM"
                     /db_xref="cct:CC1_34020"
     gene            complement(169057..169131)
                     /locus_tag="aot2015-NO08_SRR1761682_USA_scaffold_2_curated
                     _prodigal-single_trna_8"
     tRNA            complement(169057..169131)
                     /product="Gln"
     gene            complement(169289..169367)
                     /locus_tag="aot2015-NO08_SRR1761682_USA_scaffold_2_curated
                     _prodigal-single_trna_7"
     tRNA            complement(169289..169367)
                     /product="Leu"
     gene            complement(169401..169485)
                     /locus_tag="aot2015-NO08_SRR1761682_USA_scaffold_2_curated
                     _prodigal-single_trna_6"
     tRNA            complement(169401..169485)
                     /product="Pseudo"
     gene            complement(169527..169615)
                     /locus_tag="aot2015-NO08_SRR1761682_USA_scaffold_2_curated
                     _prodigal-single_trna_5"
     tRNA            complement(169527..169615)
                     /product="Ser"
     gene            complement(169617..169692)
                     /locus_tag="aot2015-NO08_SRR1761682_USA_scaffold_2_curated
                     _prodigal-single_trna_4"
     tRNA            complement(169617..169692)
                     /product="Lys"
     gene            complement(169832..169969)
                     /locus_tag="aot2015-NO08_SRR1761682_USA_scaffold_2_curated
                     _prodigal-single_158"
     CDS             complement(169832..169969)
                     /product="hypothetical protein"
                     /codon_start=1
                     /transl_table=11
                     /translation="MIRFVSLNSMSKKLRKLGQSLKSAVLCDAINDANMLNCVGVLST
                     K*"
     gene            170225..171844
                     /locus_tag="aot2015-NO08_SRR1761682_USA_scaffold_2_curated
                     _prodigal-single_159"
     CDS             170225..171844
                     /product="Single-stranded-DNA-specific exonuclease RecJ n
                     =1 Tax=Firmicutes bacterium CAG:114 RepID=R5HJZ2_9FIRM"
                     /codon_start=1
                     /transl_table=11
                     /translation="MKWIARSDATTISEAVCRSSGCNIESLKHPVTTEPWDVEGLEDA
                     ALLIDSCLKSGMSISIIGDYDTDGVTATAILYLMFTALGAKPDIRLPHRMSEGYGLSV
                     SIVDEIIQKNPNGLLLTVDNGISAFDAIAHAKSAGMTVIVLDHHLPGQSLPNADVIVD
                     QWIHPDSVSSFYCGAGLAFKLAQYLLVGKDEILEKLSALAAIGTVGDVMSLTNDNRAI
                     VQNGIAAMDNGHITQGLKCVLEASGKAKFDATTLAFYIVPMINAAGRLLDDGARLPCA
                     ILSAESQVTRYAEKLKNLNNERKEMVKTQLDEMLAALGPAETPPSIPVIVFSESCHEG
                     IVGILAGKLAENYHVPAIVFTRTDGKWKGSARSIEGVNLVEHLNKMSGSMLGYGGHAG
                     AAGLTVALGAEDTFRAAAKTAFSDVQPVDSSVEYYDVTLTEDQVPASFEEQEGLEPFG
                     EGCPKPLVRVRNCRIIPGRNGKLAFYMGKGSEHVKLKCHGFAILGFFMSDVYRQLGEP
                     EYVDVIGYLEMNISQYGKELQVNAQAILPAN*"
                     /db_xref="UniRef100_R5HJZ2"
                     /db_xref="R5HJZ2_9FIRM"
                     /db_xref="ral:Rumal_3327"
     gene            complement(171927..172145)
                     /locus_tag="aot2015-NO08_SRR1761682_USA_scaffold_2_curated
                     _prodigal-single_160"
     CDS             complement(171927..172145)
                     /product="Putative uncharacterized protein n=1 Tax
                     =Subdoligranulum sp. 4_3_54A2FAA RepID=G9RX37_9FIRM"
                     /codon_start=1
                     /transl_table=11
                     /translation="MVRNIAITNFRQVQKIVTAAQHCIDDVGVHDANGSIADARSILG
                     MMSLDYSRPVKVVCENEAELNRCLDAIS*"
                     /db_xref="UniRef100_G9RX37"
                     /db_xref="G9RX37_9FIRM"
     gene            complement(172370..174487)
                     /locus_tag="aot2015-NO08_SRR1761682_USA_scaffold_2_curated
                     _prodigal-single_161"
     CDS             complement(172370..174487)
                     /product="DNA helicase {ECO:0000256|SAAS:SAAS00145970}; EC
                     =3.6.4.12 {ECO:0000256|SAAS:SAAS00145970};;  TaxID=411467
                     species="Bacteria; Firmicutes; Clostridia; Clostridiales;
                     Pseudoflavonifractor.;" source="Pseudoflavonifractor
                     capillosus ATCC 29799.;""
                     /codon_start=1
                     /transl_table=11
                     /translation="MNIMTLKEYKEKYHYESLDPQQSAAVEATEGPVLLLAVPGSGKT
                     TTLLARLGYLVYGKKVDPTSILTCTYTVAATDEMRTRFRAKFGDEYADKMEFRTINGV
                     CARIINMYEHLGHVAFELASDDKRYSVMRDIWIAEGHAYPSDADLRLMSTAITSVKNQ
                     MLTDEEANSVDFNSSEGRVSIGPIYRGYKKVMRENHWMDYDDQMVYALSILKKCPAVL
                     LKMQDKYKYFCVDEAQDTSRIQHTVIAMLARKSRNIMMVGDEDQSIYGFRAACPQALM
                     DFEKNWPGAKVLLMEQNYRSTSQIVSAADAFIKQNTTRRDKNMCAHQPSGSDIVIQPC
                     SSRLKQYVMLADMAEKANEEKHETAILYRNNDTALPIIDELNRRGIAYRAKGVDGLFF
                     TSKIVNDVTYFFDLVQHPDDKKAFQHLYYKIGIFMKKAVVNMDIGGNGKNVFEAYAAI
                     KDEKVIPYYLHDRLLERNYQLKQIAKKDNPRIAICMLESEMGYGQYLEENGIDSFRLD
                     ILKMLAEKEKTMKSFMTRLKELQQIVKEGGNRKDAYCILSTIHSSKGLEYQRVIMADV
                     VDGVLPADTSSYKTRTERNQAEEEERRLFYVGITRAKKELVIMSVRNEESEYVRILNR
                     KLVKAAKGKKKEKSLPANAQQAVLDVDISQFTNGKAVSHKTFGEGIIQSVKENIATID
                     FQKVGQKQLSLPFAIKMGFLTAQ*"
                     /db_xref="A6P0W2_9FIRM"
                     /db_xref="bfi:CIY_30030"
                     /db_xref="UniRef100_A6P0W2"
                     /db_xref="3.6.4.12"
                     /db_xref="3.6.1.-"
     gene            complement(174659..174943)
                     /locus_tag="aot2015-NO08_SRR1761682_USA_scaffold_2_curated
                     _prodigal-single_162"
     CDS             complement(174659..174943)
                     /product="hypothetical protein"
                     /codon_start=1
                     /transl_table=11
                     /translation="VDKEKKEIVYTGEAKVAHDEVVRCEQALKNAKAKLKDALTKQRE
                     DARKAAAEKRASAKNAMNKALSDGSVSPEALLEFLKQKQTDTATTEADAE*"
     gene            175137..175352
                     /locus_tag="aot2015-NO08_SRR1761682_USA_scaffold_2_curated
                     _prodigal-single_163"
     CDS             175137..175352
                     /product="hypothetical protein"
                     /codon_start=1
                     /transl_table=11
                     /translation="MTIEHLASYFYPGTLIEVAGVGVPGPDNPTVYCGNVDDIPAEMK
                     SYHVAFIAASGSDAYTLRIECDNLKSE*"
     gene            complement(175399..175476)
                     /locus_tag="aot2015-NO08_SRR1761682_USA_scaffold_2_curated
                     _prodigal-single_trna_3"
     tRNA            complement(175399..175476)
                     /product="Pseudo"
     gene            complement(175480..175555)
                     /locus_tag="aot2015-NO08_SRR1761682_USA_scaffold_2_curated
                     _prodigal-single_trna_2"
     tRNA            complement(175480..175555)
                     /product="Phe"
     gene            complement(175592..175677)
                     /locus_tag="aot2015-NO08_SRR1761682_USA_scaffold_2_curated
                     _prodigal-single_trna_1"
     tRNA            complement(175592..175677)
                     /product="Tyr"
     gene            complement(175818..176045)
                     /locus_tag="aot2015-NO08_SRR1761682_USA_scaffold_2_curated
                     _prodigal-single_164"
     CDS             complement(175818..176045)
                     /product="Uncharacterized protein n=1 Tax=Lachnospiraceae
                     bacterium COE1 RepID=R9L102_9FIRM"
                     /codon_start=1
                     /transl_table=11
                     /translation="MDSSIRIDMTGTGQKIDTLRKDAGLTVRDIQSCLGLASAQTVYK
                     WLSGKSLPSIDNLVILSAILHVSLDDLIVRC*"
                     /db_xref="UniRef100_R9L102"
                     /db_xref="R9L102_9FIRM"
                     /db_xref="lsl:LSL_1884"
     gene            complement(176137..176271)
                     /locus_tag="aot2015-NO08_SRR1761682_USA_scaffold_2_curated
                     _prodigal-single_165"
     CDS             complement(176137..176271)
                     /product="hypothetical protein"
                     /codon_start=1
                     /transl_table=11
                     /translation="MLTAIRFAAYEREYEAVFSYEYGYFECVHTASNSITMRRAAGCS
                     *"
     gene            complement(176371..177048)
                     /locus_tag="aot2015-NO08_SRR1761682_USA_scaffold_2_curated
                     _prodigal-single_166"
     CDS             complement(176371..177048)
                     /product="hypothetical protein"
                     /codon_start=1
                     /transl_table=11
                     /translation="MTGHKQFELVMTTPHKQLLETMLPLMEAMYNNDLTPILLQVAQE
                     YHTLPEKAENMAKLIRDLGITDKNEKQAMQTHNLITVCRQDMVHAASGEPMTDVLQLT
                     DEERKALAKILDTFSRILMGQLSVIFEALDIRAESDLFQEHRLQAWHDAYCYGGLGLQ
                     KARADLIPETAEFGWNGGYGICSKQVSEKSRLAYEMQKVLNFAKPLKVTEIPLPHLEA
                     IKYRVAP*"
     gene            complement(177154..177390)
                     /locus_tag="aot2015-NO08_SRR1761682_USA_scaffold_2_curated
                     _prodigal-single_167"
     CDS             complement(177154..177390)
                     /product="hypothetical protein"
                     /codon_start=1
                     /transl_table=11
                     /translation="MKKNYYVEITVSGCICVEAESKDEAVFIAEEAVKSNNDAVILED
                     IGNMLRRHLDSGDVDVGDAFEDDCDEEAEESDNN*"
     gene            complement(177440..177691)
                     /locus_tag="aot2015-NO08_SRR1761682_USA_scaffold_2_curated
                     _prodigal-single_168"
     CDS             complement(177440..177691)
                     /product="hypothetical protein"
                     /codon_start=1
                     /transl_table=11
                     /translation="MELKPNKATANEHVHGSPTLMRYDFDVFIGSGTKEMVAVFDSRD
                     ISQEEVEMEIKAYPLGYDKRILLLPKNQFELVFRSVLES*"
     gene            complement(177691..178251)
                     /locus_tag="aot2015-NO08_SRR1761682_USA_scaffold_2_curated
                     _prodigal-single_169"
     CDS             complement(177691..178251)
                     /product="hypothetical protein"
                     /codon_start=1
                     /transl_table=11
                     /translation="MEKSMPTMIYENDLEQLDRLIVRDELLNDSIIQAGRTHQDSEAR
                     KRLITARKDMLHKLIGAAPAQLCQTPGENIKTMGDMELVKAYEEYPANSAIVSEIVQR
                     WIGGKKEAQLPLVHGDDIYYADTENGFVEHGTVFIASYKDGRLDSFSVDFDDGDFNEF
                     VGEALGHSFFKDKDDAAKAVKKGVCD*"
     gene            complement(178263..178880)
                     /locus_tag="aot2015-NO08_SRR1761682_USA_scaffold_2_curated
                     _prodigal-single_170"
     CDS             complement(178263..178880)
                     /product="hypothetical protein"
                     /codon_start=1
                     /transl_table=11
                     /translation="MLTPCVFVFNDYCIPLRHIVSLKGSYNAAEFKRWYYEQYDKLDA
                     DQFVYCETPEEQVALQTNLKKAQAYHLIAPVWAEMEDADKEIQDIPANMIRADGLLEK
                     AMEEYVQNHPFCADDTKNSHVFHVYPRIIKQDEVPHLDMILWLNQDDLPEREWNRLFD
                     QLSDCLLNGWGKKFTDESIADEKGNQLWLHFGEMENDRVEFSVQM*"
     gene            complement(179202..179525)
                     /locus_tag="aot2015-NO08_SRR1761682_USA_scaffold_2_curated
                     _prodigal-single_171"
     CDS             complement(179202..179525)
                     /product="hypothetical protein"
                     /codon_start=1
                     /transl_table=11
                     /translation="MDKKYEAVLIIRPCSINVKFLSKIPDFIDGDVVLIDLEIPGSEF
                     CAMGVLKAYVAAILEYDYTGLQNFLGKVCNDLTFMMSGEFEYSERGITIHILLTEDPY
                     EPIED*"
     gene            complement(179544..180995)
                     /locus_tag="aot2015-NO08_SRR1761682_USA_scaffold_2_curated
                     _prodigal-single_172"
     CDS             complement(179544..180995)
                     /product="Putative uncharacterized protein n=1 Tax
                     =Coprococcus catus GD/7 RepID=D4J998_9FIRM"
                     /codon_start=1
                     /transl_table=11
                     /translation="MFDIINRLKAALMFRKAEEKPQMPKKFYQDLAQLLKTDANALKL
                     FEDSYNKMVLNTVSENFFEVNAKQAVAQRETKLTETEQNQIVERIVNELLAQTAWYST
                     DGKTVASGKEVEPLTAKPVEREELLCIPEEMRPQLTGRYMTVDIDAPSYALILNYYMQ
                     YARNPNSKQGRDAYNRFRQGLDVLDLDQVTYKIISNNSNSIGHWLPALDLGIANQNFF
                     KIPATTVIQVPITLLQLTHLDWDRLTPMTMAIVDRYCQKAFHLDENKEYFVKTGTFSS
                     KYDFRNAHVKGAKEVRELGEYLLFIHYQALQMAAPTAQPCIYGVSTTNEWVVRDFIQD
                     KENNPCIYKGMPLHTEYRVFVDFDTMKVIGCNPYWDPEVMKKRFSEERDADSPHQKHD
                     YVIYMMHEEKLMQRYHQNVGRVVENIEKMLPDILLDGQWSIDVMQNGDDFYIIDMARA
                     AESALLKCVPKNLLKPNKEDWLAKLPSLFEAEA*"
                     /db_xref="UniRef100_D4J998"
                     /db_xref="cct:CC1_22310"
                     /db_xref="D4J998_9FIRM"
     gene            complement(181326..182291)
                     /locus_tag="aot2015-NO08_SRR1761682_USA_scaffold_2_curated
                     _prodigal-single_173"
     CDS             complement(181326..182291)
                     /product="hypothetical protein"
                     /codon_start=1
                     /transl_table=11
                     /translation="MTFKEFDEKFIKSDKTFFEYGQGCYWVRVIKVPLTVSVFALYGA
                     AVRRWSGDPYNFHSADNLQLIGYIDCHQNVRFPNFDLCRYMLEDNTGLPVGETPVSAI
                     QEVLQKEVVGILEKQPLPKYTEDVEWQARQLLFETGSVEPPELKFNFTDYISDSTVID
                     YLAETDGWAEKIIDKWRAGFGCVHDGKELDQLEMARMKMAWWNKVKEVATRIKNDPED
                     KIHKYIAMKKAVEGLKTVTVRFKTCMKDVTESKVPTSAFRYSHYEAQDKIHLCVITPN
                     REYARVKSLLPMYKAPNGNMYKAECLYKDEIVAILYRGKVIWPIA*"
     gene            complement(182295..182993)
                     /locus_tag="aot2015-NO08_SRR1761682_USA_scaffold_2_curated
                     _prodigal-single_174"
     CDS             complement(182295..182993)
                     /product="hypothetical protein"
                     /codon_start=1
                     /transl_table=11
                     /translation="VRTERVPDISPKREQTYEEAIEALKKEIQAKVSSGWGYRYDHTV
                     YLQDVSARLYDENLILVALENKKCSTFMIVPPQFRTERVCIAAMNTLKPKEVLENIPK
                     KQITKKMLVAALNTGAKDIIHYIPVEYFKDFDFALYAVSCCPQSVDKVLNAYRQDRTE
                     TPYTPNDIAIIREAMCPKESGRRCMKSLRGYLLDDNDILNGRTFEQYCAEECGYVSPK
                     HLYIVYKILQDKEV*"
     gene            complement(182990..183589)
                     /locus_tag="aot2015-NO08_SRR1761682_USA_scaffold_2_curated
                     _prodigal-single_175"
     CDS             complement(182990..183589)
                     /product="hypothetical protein"
                     /codon_start=1
                     /transl_table=11
                     /translation="MFVLKELENSDVRCGCVTFNYANLKAAQDGMKKKYEVSKTLLGG
                     QFDDHEPESLEIDLELQRWATISPMSAHIQVGLDAYDWEICEDPNWVSKDDAPEGFVI
                     VGSTTDNDNGDLIPLVPIYAKTEAEAKAILKEVYQKELDNRGLEDNDACDENDDSCPG
                     GCLNDTCADVWDNAAYAFDCLVNVAHFSYFPLSRKEERV*"
     gene            complement(183620..185191)
                     /locus_tag="aot2015-NO08_SRR1761682_USA_scaffold_2_curated
                     _prodigal-single_176"
     CDS             complement(183620..185191)
                     /product="Methyltransferase small domain n=1 Tax
                     =Faecalibacterium prausnitzii L2-6 RepID=D4JYM1_9FIRM"
                     /codon_start=1
                     /transl_table=11
                     /translation="MYEDTIDYFPTPNDLAEQMAKSIAKKVHNINLAPGPILEPSAGT
                     GNLVKAMDRVFSHRTDTKLDIDCVELSSSCRAILKKEGFRVVHDDFLTYKPHKRYKAI
                     VMNPPFSDGIAHLKKAISIMQNGGAIRCILPAESIRHPHTREQIDLVNTLTDLKADIG
                     YYKDAFVNSERPTKIEVALISIDIPEKPPESKIRLELQAAHDDSIGNGAQENLVNNDP
                     VSAAVERYNIAAEGLRRIYEEYEGIKEFLGSPKSGAEDPVISLGKSYNEAIGQLRMKY
                     WQILFNIPAIRDNMTGTMQHEYNERLAQLADYDFSKYNILTIRQEIAANTVASIKREI
                     LKLFDWFTHFHSEEFSKNIHYFNGWMTNSAYKVNERIIFPCDAFCHWYNDNYEPTTSQ
                     VMDVITNIELVLHWLDTSGQPYDSSELWEIMGNSGKTKKTRNIACRYFSLSFYKKGTC
                     HLTFTNLDVLKTFNAFACQEKTWLPPTYGKKAYADMSKEEKSVVRAFEGEGSYTDSLD
                     RGLIVTPSKLALLNA*"
                     /db_xref="UniRef100_D4JYM1"
                     /db_xref="fpr:FP2_16580"
                     /db_xref="D4JYM1_9FIRM"
     gene            185292..185732
                     /locus_tag="aot2015-NO08_SRR1761682_USA_scaffold_2_curated
                     _prodigal-single_177"
     CDS             185292..185732
                     /product="hypothetical protein"
                     /codon_start=1
                     /transl_table=11
                     /translation="VLPHCCRHKVGIYIYRRVARRSLLPKKNSRPIKKAGCDKAVFIL
                     KWSESSFESLAIEVYLLCDKRKARHSQRDRASYFNLGGASAFYAHTPISWRMKAAAES
                     KSSQCLPGTKASVSASVSKSISAISCHSMTKFGDSLSRLPSSLR*"
     gene            complement(185549..185995)
                     /locus_tag="aot2015-NO08_SRR1761682_USA_scaffold_2_curated
                     _prodigal-single_178"
     CDS             complement(185549..185995)
                     /product="Putative uncharacterized protein n=1 Tax
                     =Subdoligranulum sp. 4_3_54A2FAA RepID=G9RS28_9FIRM"
                     /codon_start=1
                     /transl_table=11
                     /translation="MKTNKVETTNTVWTLTDDDSAQYVRNADEYTGTVFELWQVCELP
                     DGYGVAYAIVHIEDYTDDEIKNVLNLYGYRDMDDFVEQTAPGPIQRNEDGSLDKESPN
                     FVIEWQLIAEMLFETEALTDALVPGRHWEDFDSAAAFIRQEIGVCA*"
                     /db_xref="UniRef100_G9RS28"
                     /db_xref="G9RS28_9FIRM"
     gene            complement(185982..186497)
                     /locus_tag="aot2015-NO08_SRR1761682_USA_scaffold_2_curated
                     _prodigal-single_179"
     CDS             complement(185982..186497)
                     /product="hypothetical protein"
                     /codon_start=1
                     /transl_table=11
                     /translation="MVKYRTEAFSGSSIRDAVEVMAFEINTLNNTDILRTLSSGLLHD
                     TLTGAEMEQLMLELEDGETDAAADLWYIKDLCRNALREIKAKTSISVKYALWLASHDD
                     VCGTFWPWACGVRSKTECRKPGEKDIMAYETGPVILADDDGAGGMLYGYCDMPAPLMP
                     DHKRSNDDENE*"
     gene            complement(186505..186702)
                     /locus_tag="aot2015-NO08_SRR1761682_USA_scaffold_2_curated
                     _prodigal-single_180"
     CDS             complement(186505..186702)
                     /product="hypothetical protein"
                     /codon_start=1
                     /transl_table=11
                     /translation="MNRNEKIMLSRNGSTKGIIKNLQSRKCTMEGCPGWRIHVVWPDG
                     SSTYPCSCGCRNIDENTLQIE*"
     gene            complement(186925..187491)
                     /locus_tag="aot2015-NO08_SRR1761682_USA_scaffold_2_curated
                     _prodigal-single_181"
     CDS             complement(186925..187491)
                     /product="hypothetical protein"
                     /codon_start=1
                     /transl_table=11
                     /translation="MISLNAIYAQNDQLFYWNNAAGEINMPGDDDSACGHTPDELPPK
                     CREIYDRYFEEGCECNKYVVTFKGRVGLLLVALHDEYEVGDSCGLHPDDKNAAEEDKV
                     KMAMAMYSYLLKQRVANMETDPVFDGCTLILGDYTDPIGHELALFVPETELKRLPELE
                     DCFLQGCWFSEDTEKLAKATAVLFAPED*"
     gene            complement(187527..187880)
                     /locus_tag="aot2015-NO08_SRR1761682_USA_scaffold_2_curated
                     _prodigal-single_182"
     CDS             complement(187527..187880)
                     /product="hypothetical protein"
                     /codon_start=1
                     /transl_table=11
                     /translation="MSIKKSRILFDDESVCTVLDGDMMRFRVTGGFSSVPDDAEVRLK
                     EHHMVIERYGDGSVNVTAEVLVPFSMSDDTLLNRQDEILCNMEKILGLENAEALTSAS
                     CWAGHEDALIEADAE*"
     gene            complement(187927..188427)
                     /locus_tag="aot2015-NO08_SRR1761682_USA_scaffold_2_curated
                     _prodigal-single_183"
     CDS             complement(187927..188427)
                     /product="hypothetical protein"
                     /codon_start=1
                     /transl_table=11
                     /translation="MLQKYEVPQFTIHRLTDDIMNAALEREELLHVKVQTAREACYMY
                     MSHASVWDEVLTQFEKEAAEDSEKGFSALDAVASLSYVVEDAIMWEDIRKYRQSLKVE
                     DIAKAMKICDIDAEPETMSFLLAAYVVGGHTALAEYNDIMEEEYISERDVVAVKDEMK
                     KDERHG*"
     gene            complement(188443..189114)
                     /locus_tag="aot2015-NO08_SRR1761682_USA_scaffold_2_curated
                     _prodigal-single_184"
     CDS             complement(188443..189114)
                     /product="hypothetical protein"
                     /codon_start=1
                     /transl_table=11
                     /translation="MKIKGKVVKQVNNLQIRYSDLYKYAVWTPDGKTCLEDRFDSIDK
                     AVEYCKNTKDFVTKPAAHKKKMPVRAGKNCSLYESDLEKVRKFMDGIDWNPFHEHLKQ
                     FGFDTEIEASLYTDCGQYRLHVRGKENLANKTGIMAPCFNWVRLMDFGSFLYQSVDYN
                     KDLYDQAMANHEYDKTWSDFDAKFGPITLEVHMHLRFEEKHGGQNSLSLFYAWYTEES
                     GWDFQ*"
     gene            complement(189142..189486)
                     /locus_tag="aot2015-NO08_SRR1761682_USA_scaffold_2_curated
                     _prodigal-single_185"
     CDS             complement(189142..189486)
                     /product="hypothetical protein"
                     /codon_start=1
                     /transl_table=11
                     /translation="MTLKVGDNVRVRFNMSKYNGMVEFANEVKAKGWEIPETFPIGYA
                     NGTVIRKGFFWPSSQEKCPIAVVRFEKNQVVCNILNVSSVEAAICTDDGPDYYGARII
                     DDKGNTYVEPTK*"
     gene            complement(189511..190299)
                     /locus_tag="aot2015-NO08_SRR1761682_USA_scaffold_2_curated
                     _prodigal-single_186"
     CDS             complement(189511..190299)
                     /product="Uncharacterized protein n=1 Tax=Pseudomonas
                     stutzeri B1SMN1 RepID=S6JLR4_PSEST"
                     /codon_start=1
                     /transl_table=11
                     /translation="MANVSVSFKYQESYLPTPRCRKLRYREAEGTHMAVIKEVPRDEF
                     PIALRFEEFVMQKTPYGRCWIDLHWYDGRLWKLSRYCNIHANKDWDELTPLDALDWYL
                     RPSSWQVTATPSKEKCIECIDNNARNWLLCEGKLYVPCGEPMYGICTFGLGHNHAGIG
                     TSLGVECHYNGNLPSSWYFNAFQRKEAIAKAKEIAYKRGDTDSISFIENAERIEVLMP
                     ECVQADPQSWNQSGNSFLSKLEGITESAGDIMTAGLAAIMTCSY*"
                     /db_xref="UniRef100_S6JLR4"
                     /db_xref="A0A0F9UHY3_9ZZZZ"
                     /db_xref="S6JLR4_PSEST"
     gene            complement(190292..190678)
                     /locus_tag="aot2015-NO08_SRR1761682_USA_scaffold_2_curated
                     _prodigal-single_187"
     CDS             complement(190292..190678)
                     /product="hypothetical protein"
                     /codon_start=1
                     /transl_table=11
                     /translation="MNQEINVDDLYSQPFSIARHKTVPYLELEVIISPKGEIEYALPS
                     HQESLIRKAMEKQHWTRQELMDACPPEFYFNFLEWLIEQSGGYIPVWEREITNHPVTQ
                     QQANALRKLKLAGLYRGVLPKGEKNG*"
     gene            complement(190694..191005)
                     /locus_tag="aot2015-NO08_SRR1761682_USA_scaffold_2_curated
                     _prodigal-single_188"
     CDS             complement(190694..191005)
                     /product="hypothetical protein"
                     /codon_start=1
                     /transl_table=11
                     /translation="MKMKCISLVELWNYLQGKSTANGAEIYVISENENWDGSWPAPNE
                     EALANAYFDLKKNGVLLCMDGEECECKFDQNKNVYVCHNVDSDASFILTVEEFGICTF
                     Q*"
     gene            complement(191033..191539)
                     /locus_tag="aot2015-NO08_SRR1761682_USA_scaffold_2_curated
                     _prodigal-single_189"
     CDS             complement(191033..191539)
                     /product="Putative uncharacterized protein n=1 Tax
                     =Coprococcus catus GD/7 RepID=D4J997_9FIRM"
                     /codon_start=1
                     /transl_table=11
                     /translation="MAKKLMTISELAQNIIHELKTNLCIPECLEYLSPNLTNDTGKLE
                     IHDIEFDVTAAIEYGTCEGTYVTVYAIGQFMKDPAETKKVELFTAKTLDTDFVTLSEM
                     GKLAGRCVYYGNLYVKTHQKELCRRGYECKEKAEDKHALIVQSREKALAYKSKGYQVI
                     DLYTQQTL*"
                     /db_xref="UniRef100_D4J997"
                     /db_xref="cct:CC1_22300"
                     /db_xref="D4J997_9FIRM"
     gene            complement(191923..192318)
                     /locus_tag="aot2015-NO08_SRR1761682_USA_scaffold_2_curated
                     _prodigal-single_190"
     CDS             complement(191923..192318)
                     /product="hypothetical protein"
                     /codon_start=1
                     /transl_table=11
                     /translation="MDANSISVNCLLENYKAIYGEIVFPDKPGEGQAKKRRDIYANPA
                     GWMYSFDGLRWQTAPMDIGKIDYPRAMFRKIPAGIIVGVNDTVKKAPENYYFSTDNGY
                     SWNRVYNPKDPTSHNWIYHGRHEWVWFKC*"
     gene            complement(192349..192558)
                     /locus_tag="aot2015-NO08_SRR1761682_USA_scaffold_2_curated
                     _prodigal-single_191"
     CDS             complement(192349..192558)
                     /product="hypothetical protein"
                     /codon_start=1
                     /transl_table=11
                     /translation="MGAVSAVSFSKFKTIVRAIGGIWTLPCVCFSRNAQAYTAQYMPN
                     YPQTSDQDQKIWMCHVNGIWVGAPW*"
     gene            complement(192563..193111)
                     /locus_tag="aot2015-NO08_SRR1761682_USA_scaffold_2_curated
                     _prodigal-single_192"
     CDS             complement(192563..193111)
                     /product="Uncharacterized protein n=1 Tax=Bacteroides
                     salanitronis (strain DSM 18170 / JCM 13567 / BL78)
                     RepID=F0R7R2_BACSH"
                     /codon_start=1
                     /transl_table=11
                     /translation="MKRIIWDSQPELSKDDISSIRADMKEMAVDNAEELTDDEVETYF
                     LNNINPDYFDCERDNLDLTLPGKVIAIADIGRWNGRRSGYRIMESNLNEVLLSHVNGA
                     SELSVYGDGYNIRADEAHHDGTNHYMYRMIRPDKDATPLLDALYYGKEVTGSMLNRYT
                     RSLYPYVARIYGWPCRQKKKEA*"
                     /db_xref="UniRef100_F0R7R2"
                     /db_xref="bsa:Bacsa_0369"
                     /db_xref="F0R7R2_BACSH"
     gene            complement(193129..194121)
                     /locus_tag="aot2015-NO08_SRR1761682_USA_scaffold_2_curated
                     _prodigal-single_193"
     CDS             complement(193129..194121)
                     /product="hypothetical protein"
                     /codon_start=1
                     /transl_table=11
                     /translation="MDNTTKKDINADLKEFCKSSDSALFVLAQHCSMIRGKGAFAKMP
                     LAPTLIGLIFVDAPEFDGAARCNKYLQLNMAGFYSMVTDTIYLTPFIEASISWYASYG
                     AKTERRFPIHYKPIPTKEMLSDLGKALTPRLKQDLQPTVFDINNPNDIACALEAFFDE
                     EEKECVLDSSAFKYIDCQDYAEYALLTNNNIAMYVESPEKWANMAADMVMAEPTIRKT
                     LTNHLQHIKNIQTIQEAIKNDPNHYWHKIKQLIDAIRGKKTVFVRLHNGIEFRIETEQ
                     LYKYTGFYTYWGDYDTPTSYPRNDALKKNQHLEFKVDDIKQVMYRGKTIFGTAE*"
     gene            complement(194445..194738)
                     /locus_tag="aot2015-NO08_SRR1761682_USA_scaffold_2_curated
                     _prodigal-single_194"
     CDS             complement(194445..194738)
                     /product="Uncharacterized protein n=1 Tax=Lachnospiraceae
                     bacterium 10-1 RepID=R9MPU6_9FIRM"
                     /codon_start=1
                     /transl_table=11
                     /translation="MSANMGLRPTKECVKAMRDAFPKGAPVKLIFMDDPYRSLPKGLK
                     GHVMLVDDMGTIHMHWENGSSLGVVWNVDVVKNTDTGVCSDTFWNNYQPIASV*"
                     /db_xref="UniRef100_R9MPU6"
                     /db_xref="R9MPU6_9FIRM"
                     /db_xref="ccl:Clocl_3723"
     gene            complement(194785..195078)
                     /locus_tag="aot2015-NO08_SRR1761682_USA_scaffold_2_curated
                     _prodigal-single_195"
     CDS             complement(194785..195078)
                     /product="Putative uncharacterized protein n=1 Tax
                     =Lachnospiraceae bacterium 7_1_58FAA RepID=H1CE04_9FIRM"
                     /codon_start=1
                     /transl_table=11
                     /translation="MGKCQYCGREMLTANGCKCLAFLVKETRYPRIKVGNGFETERGL
                     TEAQKKDYRCGDCGAKWGFQHHPGCDLEQCPICGGQALSCGCLDNAGLVIPAT*"
                     /db_xref="UniRef100_H1CE04"
                     /db_xref="H1CE04_9FIRM"
     gene            complement(195092..195556)
                     /locus_tag="aot2015-NO08_SRR1761682_USA_scaffold_2_curated
                     _prodigal-single_196"
     CDS             complement(195092..195556)
                     /product="hypothetical protein"
                     /codon_start=1
                     /transl_table=11
                     /translation="MSTSATIAIMDGSTCKAIYLHSSGYIGWAGWVLSNWYNTKEKAA
                     KLISLGGLSSLKKKVEPDKGVPHDFDHPAEDVTVAYCRDRGEPLSIMEYKDITQSTDE
                     ELIKRLADYTGSNYVYLFKENQWLVGAEFNFLPTEKKSYPGIKPLVFYPLVK*"
     gene            complement(195590..196000)
                     /locus_tag="aot2015-NO08_SRR1761682_USA_scaffold_2_curated
                     _prodigal-single_197"
     CDS             complement(195590..196000)
                     /product="hypothetical protein"
                     /codon_start=1
                     /transl_table=11
                     /translation="MKRLTGKCSWEEAEKDLSNEPKYKDIWERLNKIENNLPDDYDLD
                     RLLELAKADKEGRAVMFPCRPSDTVVYQLRDKRHARGPGVQVRHLSCARVWNDGFALE
                     HQGQKPCIDKEFGKTWFLDEETAKQAFLKKMKDR*"
     gene            complement(196017..196967)
                     /locus_tag="aot2015-NO08_SRR1761682_USA_scaffold_2_curated
                     _prodigal-single_198"
     CDS             complement(196017..196967)
                     /product="hypothetical protein"
                     /codon_start=1
                     /transl_table=11
                     /translation="MIDAELRRFCEDENAFFFKVSDYTDAIVGDNGFFKIKMAPTVIA
                     LVEMYSNEFDIAIADARMPVTVAGFYSTATKKLYMYEGVKQHFERAYINGNRQDFPFD
                     FETMPMYEMENKLCRALTEHILATMKPSAVDIEDVESIRFAHDDYFSAMQEKVMLCGY
                     DLNDIDRSFHNKFLNNQSIALYLEQPQHWLEKAKGWVLADKKMMQKVINILQTRADIC
                     AVCNAVDSQPKHPWNVRKRIYMAIRDKKQVTVYVTGKNGKEVGFKVNTAGLRYPNETL
                     YSFYIAAKDRDKVEELLGRTDFNIKDICRIEYGRKEIFKN*"
     gene            complement(196991..197425)
                     /locus_tag="aot2015-NO08_SRR1761682_USA_scaffold_2_curated
                     _prodigal-single_199"
     CDS             complement(196991..197425)
                     /product="hypothetical protein"
                     /codon_start=1
                     /transl_table=11
                     /translation="MTTMRNEKIEKAVQWMRKLGMMSPCIEAFKNGKLWQSEGAGIFS
                     GILYAAEPDIVAMAHKIEEEQDVVVWHAIKGYYSLGGEHVKMVSYLLVGNQDVADDIS
                     LEEYPDHQYVCFSYVQNKSWEYGSEYGDVTIMPMNGGLRRVY*"
     gene            complement(197478..197771)
                     /locus_tag="aot2015-NO08_SRR1761682_USA_scaffold_2_curated
                     _prodigal-single_200"
     CDS             complement(197478..197771)
                     /product="Uncharacterized protein n=2 Tax=Ruminococcus
                     RepID=R5DMZ2_9FIRM"
                     /codon_start=1
                     /transl_table=11
                     /translation="VYKVSTRNVKNERTGQWEKVPFYQFDDPDPYGFHGPKSVTRIQE
                     FVHLSYDESRAIACHMGFGDQKNMNDVSSVYEKSPLAWALHVADEAATWRSKI*"
                     /db_xref="UniRef100_R5DMZ2"
                     /db_xref="rbr:RBR_18170"
                     /db_xref="R5DMZ2_9FIRM"
     gene            complement(197897..199804)
                     /locus_tag="aot2015-NO08_SRR1761682_USA_scaffold_2_curated
                     _prodigal-single_201"
     CDS             complement(197897..199804)
                     /product="HNH endonuclease domain protein n=1 Tax
                     =Clostridium hathewayi DSM 13479 RepID=D3ABF1_9CLOT"
                     /codon_start=1
                     /transl_table=11
                     /translation="MGMKESRRSNRPDIRRAIRQAEYYDMTPVFDKLYADSCEGKEFT
                     NLVQLIQKRENILLAYRSIKRNKGGQTPGVDGRTIKDIERMTEEQFLEAVRRKLRWYQ
                     PKPVKRVEIPKPGGKTRPLGIPCIMDRIVQQCILQVMMPICEAKFHKSSHGFRPNRST
                     ETAIAQCYRLIQKEHFYHVVDIDIKGFFDNVNHTKLRQQIWAMGIHDKKLLCIINAML
                     KAPIEMPDGSKEYPTKGTPQGGILSPLLANIVLNELDHWIAEQWKDKQIHEEIHQCVM
                     KNGAVHPASRYYRLRKTNLKEITSVRYADDFKIFCKTHDEAVRIYHATIQWLDERLHL
                     EASTEKSKIVNLKRQYSDYLGFKMRVRLKGDKYVVISHMSDKAFEREKQNLLKLLKNM
                     GHPKGQKHGVELVYLWNACVLGLQNYYRLATMMSEDFDKIGWAVYQNIRVGKLSDSIS
                     SKGHRGYSKFISERYGGYKGMKFLYGVPMYPIYAVKHKSPMELRNGVCNYTPEGRAKI
                     HKSLKVDLSIVRQLMCAVDGNNSVEYIDNRISKYCSQYGKCAILGVELAVDEIHCHHI
                     KPREQGGSDEYRNLVILHLEMHKLIHATSEQLIQELLQGWNLTAEQTEKLNDYRKKAG
                     LQPITTAINQS*"
                     /db_xref="UniRef100_D3ABF1"
                     /db_xref="A0A095YPP2_9FIRM"
                     /db_xref="efa:EF2326"
                     /db_xref="D3ABF1_9CLOT"
     gene            complement(200547..200861)
                     /locus_tag="aot2015-NO08_SRR1761682_USA_scaffold_2_curated
                     _prodigal-single_202"
     CDS             complement(200547..200861)
                     /product="hydrolase n=1 Tax=Ruminococcus flavefaciens
                     RepID=UPI000302A67F"
                     /codon_start=1
                     /transl_table=11
                     /translation="MKLEIKVLTAEDARNTFINIFKSSIIPKREGADRLLQWIESTDF
                     FRAPASTRFHGAFESGLCNHSLAVYESLKFINESWGLDLGEDSIALCALCHDLCKCVT
                     RS*"
                     /db_xref="UniRef100_UPI000302A67F"
                     /db_xref="W7UN50_RUMFL"
                     /db_xref="esu:EUS_19300"
                     /db_xref="UPI000302A67F"
     gene            complement(200920..201882)
                     /locus_tag="aot2015-NO08_SRR1761682_USA_scaffold_2_curated
                     _prodigal-single_203"
     CDS             complement(200920..201882)
                     /product="Uncharacterized protein {ECO:0000313|EMBL
                     :KKP30809.1};  TaxID=1618586 species="Bacteria;
                     Microgenomates.;" source="Microgenomates (Woesebacteria)
                     bacterium GW2011_GWC2_31_9.;""
                     /codon_start=1
                     /transl_table=11
                     /translation="MAESSVCPRNSCAGGYGNCLDVKITNYCNGSCAFCIERGGYAPK
                     KQKSAVELALTTVSKADFPNVLILGGEPLMYQHLIEYLKLIRPYKEKIYLTTNGTLLR
                     SPYTNLEDLGKYLNGINISIHHYQEEKNNMVLRGGTLEAPVGRPDISLEFAVLKDSIK
                     VLKDNSCSVRINCNLVKGFVESEHDIVEMVRRAEDLGANNLRFAELQNSPDEFVDAYT
                     IFQGLPEDPYHQGCEVDLKALANKMPGSLHNLMHASVGICLKLTCGRVNPLRKPVHDT
                     PHRNGETHVLYPNGYVSHGWVNQSSSTRNNTGGGCHGKHSDACH*"
                     /db_xref="A0A0F9YGU9_9BACT"
     gene            complement(202094..202996)
                     /locus_tag="aot2015-NO08_SRR1761682_USA_scaffold_2_curated
                     _prodigal-single_204"
     CDS             complement(202094..202996)
                     /product="hypothetical protein"
                     /codon_start=1
                     /transl_table=11
                     /translation="MAKTKKNKTELNTAKTCLIFAAAFNIFGVVGLFLAGYGTASLPA
                     PIANFLLSQMFVYLLNGLLALGVVLCFVGVGKVNAYSKKMNAVAPAAKGKAEKNSDEE
                     ELPKEITADDILRVANANHAEELAKKAEEATKAAHADEHSDVGVSTIDDILGNDENPF
                     VTDIRQEPAQPVEQSNAVLVSADQPDEPATVAADEQFDAETEPEAEATAGADMAESIP
                     VLNELEQMLKEALVKMQIPTAIYGIEEDKEGAVCISCDPKNGEWYIYDIKDGKMVDFV
                     FFAKDKGKAAGKVFLERVTKKMNS*"
     gene            complement(203204..204052)
                     /locus_tag="aot2015-NO08_SRR1761682_USA_scaffold_2_curated
                     _prodigal-single_205"
     CDS             complement(203204..204052)
                     /product="Uncharacterized protein n=1 Tax=Clostridium sp.
                     CAG:43 RepID=R7A2A6_9CLOT"
                     /codon_start=1
                     /transl_table=11
                     /translation="MKNKLSKLLVLLLVALLASPILIPELKENINMQEIVSVVSQMGE
                     LPKEILSGIEHQAEQTTSEQKNDSETQTDITSNDNAAFELPQYDGEPYSIVNNNIPFF
                     TETTTECFEEYPELDSLGRCGAAYACVGIDTMPTEERESISQVKPSGWHNNPYDFVDG
                     GYVYNRCHLIGFQLTGENANERNLVTGTRYMNVQGMLPFENEVADYIASTGNHVMYRV
                     TPIFEGNNLVCSGVLMEAYSVEDDGSGVQFCVYCFNVQPGVVIDYSTGENYEDVTYFL
                     PQNIGK*"
                     /db_xref="UniRef100_R7A2A6"
                     /db_xref="R7A2A6_9CLOT"
                     /db_xref="bprs:CK3_32770"
     gene            204273..204386
                     /locus_tag="aot2015-NO08_SRR1761682_USA_scaffold_2_curated
                     _prodigal-single_206"
     CDS             204273..204386
                     /product="hypothetical protein"
                     /codon_start=1
                     /transl_table=11
                     /translation="MNILYIEISIEKKIPIIAANIITNANFATVLLMRYIL*"
     gene            complement(204525..204677)
                     /locus_tag="aot2015-NO08_SRR1761682_USA_scaffold_2_curated
                     _prodigal-single_207"
     CDS             complement(204525..204677)
                     /product="hypothetical protein"
                     /codon_start=1
                     /transl_table=11
                     /translation="MKCMNAQTNNESNANNSTPAFIVQDEILFGNDDAAAQAQDDEIF
                     LQDYDF*"
     gene            complement(204692..204901)
                     /locus_tag="aot2015-NO08_SRR1761682_USA_scaffold_2_curated
                     _prodigal-single_208"
     CDS             complement(204692..204901)
                     /product="hypothetical protein"
                     /codon_start=1
                     /transl_table=11
                     /translation="MFTAEYFKTMSDQILGCVSLGIIAIVAVIVLLVIGQIKASKGGK
                     VNIVFIMMCVVLFLMGANVLSILQL*"
     gene            complement(205602..207830)
                     /locus_tag="aot2015-NO08_SRR1761682_USA_scaffold_2_curated
                     _prodigal-single_209"
     CDS             complement(205602..207830)
                     /product="Anaerobic ribonucleoside-triphosphate reductase 
                     {ECO:0000313|EMBL:EFB75290.1}; EC=1.17.4.2
                     {ECO:0000313|EMBL:EFB75290.1};;  TaxID=411471
                     species="Bacteria; Firmicutes; Clostridia; Clostridiales;
                     Ruminococcaceae; Subdoligranulum.;"
                     source="Subdoligranulum variabile DSM 15176.;""
                     /codon_start=1
                     /transl_table=11
                     /translation="MKIIKRNGSEQEFNADKIRIAISKAFRSVNPESNIPEEKIKELT
                     DGIVNKISQIPHTPGVEEVQDAVEDALMDSGEHQVARAYITYRYTHNIMRAKNTTDDR
                     ILALIECNNEEVKQENSNKNPTVTSVQRDYMAGEVSKDLTARVLLPEDIVKAHEEGII
                     HFHDADYYAQHMHNCCLINLDDMLQNGTVISGTLIERPHRFSTACNIATQIIAQVASC
                     QYGGQSISLTHLAKFVDVSRQAIRKEVEKENTDLALNLSEYQCNEIVDSRLRKEVRAG
                     IQTIQYQVITLMTTNGQAPFITVFMYLNEAGDDLTLKNDLALCIEEMLRQRYQGVKNE
                     VGVWITPAFPKLIYVLEEDNIREGTPYFYLTKLAAKCTAKRMVPDYISEKKMREYKLS
                     KGETEGHGDVYTCMGCRSFLTPDRSGNGWNNVANAKNYDGKPKYYGRFNQGVVTINLP
                     DVALSSGGDFDKFWQIFDERLELCHRALQCRHKRLDGTLSDASPIHWQYGALARLKKG
                     ETIDKLLHSGYSTISLGYAGLYECCKYMTGKSHTDPEAKPFALKVMQHMNDMCAKWKA
                     EEDIDYSLYGTPLESTTYKFAKCLDRRFGKEWEKISGGKNYITNSYHVHVTEQIDAFT
                     KLKFESEFQKLSPGGAISYIEVPNMQDNLTAVIKVMQFIYENIMYAELNTKSDYCQVC
                     GYDGEITIVEEDGKLIWECPHCHNRDQSKMNVARRTCGYIGTQFWNQGRTAELKDRVL
                     HL*"
                     /db_xref="D1PPU4_9FIRM"
                     /db_xref="apv:Apar_1124"
                     /db_xref="UniRef100_D1PPU4"
                     /db_xref="1.17.4.2"
     gene            complement(208004..208303)
                     /locus_tag="aot2015-NO08_SRR1761682_USA_scaffold_2_curated
                     _prodigal-single_210"
     CDS             complement(208004..208303)
                     /product="hypothetical protein"
                     /codon_start=1
                     /transl_table=11
                     /translation="MENMQKQAAEFFKNLDWGIFYQEKMALQETIELLRYEDSPKYQN
                     AAKWLDGIVNMMDAMGDTGEQLGLFTYPERDENDRCFDERFNDVLLKDPEHEQQK*"
     gene            complement(208341..209210)
                     /locus_tag="aot2015-NO08_SRR1761682_USA_scaffold_2_curated
                     _prodigal-single_211"
     CDS             complement(208341..209210)
                     /product="Uncharacterized protein n=1 Tax=Clostridium sp.
                     CAG:632 RepID=R5JZ62_9CLOT"
                     /codon_start=1
                     /transl_table=11
                     /translation="MNNETLKTLNQAEELYKKVNNTSHGGVYYDADSILAEYITDVPM
                     GMFLELSHTYRTCDDKGLFENFFELLTGISFQEFLERCVNETRLLVLPKGAKIKMSNS
                     DLNLPINPQECVWVITNASGHATAPVSAMQETAEDSGNMDEQNRPVIDSFRGEYDFLS
                     NFFPCPVTYNNKSYVCAEAAFQAQKCPERADEFTTLTASKAKRLGRQVTITTQDWDTQ
                     RVPIMSEIIWEKFVGNPQLTEKLLETGNAELVEGNTWGDKFWGVVNGEGENQLGKILM
                     ATRDKLRLLQSVM*"
                     /db_xref="UniRef100_R5JZ62"
                     /db_xref="R5JZ62_9CLOT"
                     /db_xref="coo:CCU_25310"
     gene            complement(209224..209442)
                     /locus_tag="aot2015-NO08_SRR1761682_USA_scaffold_2_curated
                     _prodigal-single_212"
     CDS             complement(209224..209442)
                     /product="Uncharacterized protein n=1 Tax=Lachnospiraceae
                     bacterium A2 RepID=R9K5Y1_9FIRM"
                     /codon_start=1
                     /transl_table=11
                     /translation="MLYSYSPFKGLSKKELKRLYEDRKQAQEQGLRPRSFDPFIKEVQ
                     NNFMMSFGDAWRYTDTVFLEEIAQKYFA*"
                     /db_xref="UniRef100_R9K5Y1"
                     /db_xref="R9K5Y1_9FIRM"
     gene            complement(209456..210379)
                     /locus_tag="aot2015-NO08_SRR1761682_USA_scaffold_2_curated
                     _prodigal-single_213"
     CDS             complement(209456..210379)
                     /product="hypothetical protein"
                     /codon_start=1
                     /transl_table=11
                     /translation="MEKSHDEKIHDFFEQLDWPLFYQSKMAICEIMDRFNGSTVPEEQ
                     NAVEWMNCILGMMDEMGDIAKDLGLFEYPQWDDDVNCLDDRYNHVLSKLPAGIEARAN
                     QTTPLKTAEKDCFLVTLRRTCTVDVMNPEIFEDDFVMLIPKTVKAGERTEYIKNVFLT
                     MVHEMLTGPNAVTYIRETSRAFNWGDFVNEVSRDIQEKHLCFDVFYPVNKKWIHNCQE
                     RLIFDANQDEVLLWEEEPCTVYLDGKAVCEALANMVTGKVTCRQNIDLTAHSAAIEFT
                     EGGKARFPLAVELSDTATDEKKDAYYWLGQK*"
     gene            complement(210633..211952)
                     /locus_tag="aot2015-NO08_SRR1761682_USA_scaffold_2_curated
                     _prodigal-single_214"
     CDS             complement(210633..211952)
                     /product="hypothetical protein"
                     /codon_start=1
                     /transl_table=11
                     /translation="VTQKELILSWGKGEAGSLEQTTELSLEELVLTYRQLKAIDITSR
                     VENIKANLALVIRAVRQRVQEDAALFYIACGKNEYPYQDSDYGIKAIDAAKLSIQVFW
                     DEKTAQTVAEAINRNTDIIGAKRGRPAGDIVHVARLGDGYNMTNINHLKRLGVSTVYF
                     GEQKDNKTDLILRAETLTRQNLNLADDSFDFFDVAPKAYAYLCLVEQATNECRPDSEI
                     KSYQASAFECVVQEKIGVAISKNDYEKGECNPFTIEYNGEEYVELFTDWASMIECLGN
                     NEDVFMAVGNWNNVISFNMPIVVNREATMGLEGIKQFWNLTKTGRLALAYIADCYHLN
                     IETTDGLERAVNILNDIRTADPINQEFCSGLSIEIRKNSEGKSEQYAVFNFPEGDLFM
                     VNGNTAKQFFENNLCDTPAAAYHVLAVLYNDKDGSAMRAFENAELYE*"
     gene            complement(211949..212236)
                     /locus_tag="aot2015-NO08_SRR1761682_USA_scaffold_2_curated
                     _prodigal-single_215"
     CDS             complement(211949..212236)
                     /product="hypothetical protein"
                     /codon_start=1
                     /transl_table=11
                     /translation="MKAKFKYIDLMIAGTIGAMIALAVHHEWRKNNAKAFISNIQKTD
                     CNTSQDDLWKTIKSTENDADDLHDVEDVIDMNALKNDAAGGINSRKGDNSQ*"
     gene            complement(212302..213021)
                     /locus_tag="aot2015-NO08_SRR1761682_USA_scaffold_2_curated
                     _prodigal-single_216"
     CDS             complement(212302..213021)
                     /product="hypothetical protein"
                     /codon_start=1
                     /transl_table=11
                     /translation="MINKKKSKTDLELSVTDAVLKCYDKGTTSPPAILAALMFSFPTL
                     TLATVRNILRTHRKPKNTVQKEEAPKPKTPMEQLRESILSKCQNCEYHQAGRPCVMPK
                     HLCPFPEMDEDCKRLQQMRAEARAKKGVIKVSGGHITYTKRPRLSNIFDEVERELDEA
                     LGEKTVKEEFDKNPYRSSGPIDSTLDDACFIPEESESVENAQAIHVDGDLPEELQKSE
                     DEWELEDFADVVSPSVLGNEP*"
     gene            complement(213412..214431)
                     /locus_tag="aot2015-NO08_SRR1761682_USA_scaffold_2_curated
                     _prodigal-single_217"
     CDS             complement(213412..214431)
                     /product="RNA polymerase sigma factor SigA n=1 Tax
                     =Subdoligranulum sp. 4_3_54A2FAA RepID=G9RRQ8_9FIRM"
                     /codon_start=1
                     /transl_table=11
                     /translation="MRNMDYDAEYDSENLSYGDEPNTDYEDDVLDEAEQLVDACDDVE
                     IDGYVQFISEMQQYPLLSREEEIEKFKALKACTPGSKEYKKIREEIFNANLRLVISVV
                     SNEFRNHATTVMSFQDMIQEGTFGLNTALEKFDVTQGYKFSTYAMPWIRQSIQRAMAD
                     HGMAYRLSPNKHAKMKKVMAIRNRLENELGRLPTIKELAAECGFKPKETEELVNIATP
                     AFSIDMAFNANDGNRLISGESEVNLAAKISDETTSHIEDDVIEKDNKQRILDIAKKCL
                     NPMAYAIFIARHLCDKPEPFESIGQRMGFSREYVRKLDALSMNVIRYVYQRGHMPPIK
                     KKRSQ*"
                     /db_xref="UniRef100_G9RRQ8"
                     /db_xref="cct:CC1_16720"
                     /db_xref="89410530"
                     /db_xref="G9RRQ8_9FIRM"
     gene            complement(214499..215347)
                     /locus_tag="aot2015-NO08_SRR1761682_USA_scaffold_2_curated
                     _prodigal-single_218"
     CDS             complement(214499..215347)
                     /product="Putative sortase, SrtB family n=1 Tax
                     =Anaerotruncus colihominis DSM 17241 RepID=B0P6X0_9FIRM"
                     /codon_start=1
                     /transl_table=11
                     /translation="MKIHRNDFEGSSASHHDYDSEQNQLENTKPAKGRQILQIALIIL
                     IVALSTYLLFSLYDYYHEPAYTANEVIEELPEPTEAPEPTTQETNQEQQDQKELPNYK
                     NQVAILTVDGVDVTNEAVMQHPTEDEYYLYNNENGKYSIWGSYFVYHDWNMQSIESLD
                     KVTVIFGHSNGNSLYRKFSVLKHFKDADFARQHQYIYLTIGEEKSRWKIFAAADYPVA
                     NNYVQANPSDEFLQWEIDQMKAYSYNRYQVDVSAKDKILILSTCTGSDAYETRFIVCA
                     VYDGLC*"
                     /db_xref="UniRef100_B0P6X0"
                     /db_xref="B0P6X0_9FIRM"
     gene            complement(215464..215976)
                     /locus_tag="aot2015-NO08_SRR1761682_USA_scaffold_2_curated
                     _prodigal-single_219"
     CDS             complement(215464..215976)
                     /product="hypothetical protein"
                     /codon_start=1
                     /transl_table=11
                     /translation="MKRIFPQNEKRGHVTMKTLTFSMRKVFADMETVTVKVPATVDGK
                     AIFETCYPWQATFMVTLWLYYCVAFEAAQYLAFVGHKSTSQKFHEMSLSFYNEFVNLA
                     KGKPEDVPCSQCCHVLTLDGDEGTDWEKLNKSVVLQLRKIAESLVSFMEANNMDSHLS
                     HEVLYDLNNI*"
     gene            complement(215951..216625)
                     /locus_tag="aot2015-NO08_SRR1761682_USA_scaffold_2_curated
                     _prodigal-single_220"
     CDS             complement(215951..216625)
                     /product="Lytic transglycosylase catalytic"
                     /codon_start=1
                     /transl_table=11
                     /translation="MHKKNKKIDLGLILAMVIGVAFSLMFLVVALGNDEPKATPEPFP
                     TVEVTEDAAEEVVEEAEAPDEPDMSYLDTEEVRLYKALSPEKKSVITRYAQQTGVDEA
                     LVLAICYHESRFKSTVTHENTNGTIDWGVAQCNDTTFDVLHSYIGIEDMSELLDFETG
                     VRACCSLLQYYKNRGLEETADILLAYQQGYGGYEAVKNGDAEPWPAYEETIACMEIYE
                     AYLSAE*"
                     /db_xref="tsu:Tresu_2218"
     gene            complement(216981..219122)
                     /locus_tag="aot2015-NO08_SRR1761682_USA_scaffold_2_curated
                     _prodigal-single_221"
     CDS             complement(216981..219122)
                     /product="DNA topoisomerase {ECO:0000256|RuleBase:RU000518
                     }; EC=5.99.1.2 {ECO:0000256|RuleBase:RU000518};; 
                     TaxID=1262806 species="Bacteria; Firmicutes; Clostridia;
                     Clostridiales; Clostridiaceae; Clostridium; environmental
                     samples.;" source="Clostridium sp. CAG:433.;""
                     /codon_start=1
                     /transl_table=11
                     /translation="VYLIITEKRTAGEKVASCITGEHFTSGQGYLKGKNYYITWCAGH
                     LYELFSLEEYRADYDPEQKYRWTMEGLPFIPEGRKFRYRKKNSPKTPSMNKTVNQQVK
                     VIKALANDSSVEAIYHCGDSDREGEVIVRNVLQALLKSKKPVYRIWLNSYTQEAVMKA
                     LRAKEPDSNYDGWFRSGRARAYEDWLLGINGTRYLSLKTGALLPWGRCKYIIVKAIVD
                     REREIRNFVPTEYYAVCSEAETKGYPIQLTSKQTFKKEEQKQAQALAQKYNQAGAAVT
                     NVEKKASTISAGKLFSTTALQAFVSKHYKGIDPKDAEAALEELYQAGYTTYPRTNSQF
                     LTKNDIPDVERSIQALTKAGFANVVNKPKEKSIYDDSKVDGHSALMPTYHLPPAGKLT
                     DVQAAVYDAIRNRFLAVFCSEKCVADKTTITIKCCDEEFKLNGSIIREKGWLQYEPFG
                     QKDKEVPPLQKGDPVNVDFQPTLKETTPPQRFTVESFGNWCQAPWRKEEDAQGEYSDE
                     DWERILHEATICTDATRTPTITECRNNGYIKLVKNTYRPEEKGEQFIDACEKLGLKFS
                     VKQIMDLSSQLFDIRKGNASIDDCLDVCQQRLAEMFSHKDTQVQSMRLDNAVATCPVC
                     GNPVKEWKENFSCGTKGCLYIKKANPFLAALGGKKKTFTKRDIAALCAGKTVALKGCV
                     SKKTGKEYDAKLRFDTSNGRPEFKMEFANKK*"
                     /db_xref="R6YM92_9CLOT"
                     /db_xref="clj:CLJU_c22980"
                     /db_xref="UniRef100_UPI0003B69189"
                     /db_xref="5.99.1.2"
     gene            complement(219136..223170)
                     /locus_tag="aot2015-NO08_SRR1761682_USA_scaffold_2_curated
                     _prodigal-single_222"
     CDS             complement(219136..223170)
                     /product="DNA polymerase III, alpha subunit (EC:2.7.7.7)"
                     /codon_start=1
                     /transl_table=11
                     /translation="MTQEEYLQRIKPHYSGYQELHVHTEASYRDAVNTVDEIVHTAIK
                     FGRNAFAITDHGNQMRLFHGFKARTKAEKDALQTALKEYGIDEADVSAILKSIGPTDS
                     IRCPTEKMWPWIEKYGEGFVQAVHNSPQYIPGIEMYFQPEKSADDTTANHLILYAKDW
                     VGQKTLFLIENLAQLNKNKKGAPRTTFADLERFVGPGTPGHGHIIATSACVGGYIPSI
                     LLQRWNLADKQHLLQNKLAAENIPYTEQDLQQAEETEAAAKAAVAEAKRTLSAAQKAA
                     KTDYTTKLQKLRDKVKKLEAKEAGSENQLSLDGSMPEESPKLVQAREKLADMEQQAEA
                     AKQAEENLQTYVRDAEVSKVTWEEAKKHTANVEKALRPFAKYKEAFEAIEQEKAALGD
                     LETMAREAALKFEAIFGKGNFYIELQNHGITKEDVVRPMLYKLIRDTGIPPTVANDVH
                     YCTREDKRKRDIIYAMRFNRSVTEAENDEGMDQLYFKTNDEMAALADDELWKQGMENT
                     SRIAEACNVFYNKQMHLPTFDAKAAGFPDAKAYLEDFCRKMISKKYPISALADDKRQQ
                     LLATIEKRMEYEFGVIEKMGYMSYIAIVQDFIFYGRRIGGQTAIGPGRGSAAGSIVCY
                     LADITDIDPLRYDLLFERFLNPARVSMPDIDTDIAPSIRAKVIDYVADKYGYKEPYPC
                     EELRSTVCNIVTESVLAPRAAVRAVARVTDVPYEVGDRLAKLIPEAPKMTLAKAETDN
                     PELLGYCGQDPRAKKLLEEAKLVEGIPVQTGVHAAGVIIADRPVSDYAPLLWNDEKNC
                     WVIECDMVECESTLGLLKMDFLGLTTLDILDAAIIYVRKTQKKQIRLAALKGADDATV
                     IQNIYAEGNTDGVFQFESDGIKKALVNFKPHNIDDIILMNAAYRPGPMDSIPEFTQVK
                     LGQKDPAYLVPDMEGILGKTYGSAIYQEQIMQLFQMVGFSLGEADIIRRAMSKKHLNE
                     IEAAKDKFVDGMKAKGAAPDAIEAYWNRLLAFASYAFNKSHAAAYSLLSYYTAWMKYY
                     YPCEFMAAQMSYTPHDKVPLYSRECKRLGIRILKPDINTGVPFFAPNIGEKTIRYGLA
                     SIKGVANSAQIIYNLRVKYGTYEDMRDFVLRCLCFGISSDTMCALCISGALDCIIAGK
                     WNRRQIAKAFGYKEDKSEKKSAQLLDAGGAAIKALRKEEPDLTNEQVYEKLMRGEKAW
                     QMPVLLEYDEFPKEKMLENEYAFLNLYASGNPIDPYLQAIQSHRQNAVEIEALTSESG
                     NDTAAVGLLHSVQIQHRKSDGAAFARFILEDETGPIHCVVFVTAFARLRNSINEKTVV
                     RVSGRINTDDNGEKTFMVSTVTKV*"
                     /db_xref="ral:Rumal_3286"
                     /db_xref="E6UJA3_RUMA7"
                     /db_xref="UniRef100_E6UJA3"
                     /db_xref="2.7.7.7"
     gene            complement(223326..225353)
                     /locus_tag="aot2015-NO08_SRR1761682_USA_scaffold_2_curated
                     _prodigal-single_223"
     CDS             complement(223326..225353)
                     /product="Uncharacterized protein n=1 Tax=Mycoplasma sp.
                     CAG:877 RepID=R5M1E4_9MOLU"
                     /codon_start=1
                     /transl_table=11
                     /translation="MSRGAKKRIAGIVFWLALIPVIFMLLKMQSSFINDTDLFWHIEL
                     GKNILHTKSITHTDSLSWIAEEQNLPFINHSWASDILLYLFSKIHGYMLGAYLYGVIT
                     MLTLGICLYVFWANQFPVDEWARFRPSITDGAALVLISWAIYETRGNPRPQQISLIFF
                     VIAYYLLEKTWKTQYQKSFFLLPALAVIWANFHGGTLPLLFVLTGMYLVLSLIPSYNG
                     KIVHAKQGNPKQLAWILVLEIAAGCINPYGPFLYWQLYRVSDTCSVINVSEWQPANIN
                     NAAWVFVSLAAFIAILIFSSWKFSLSQIMPVFLFAGITMVHVRAYPWYAISLAIFVME
                     HAKPMRIICHDIIRKRHNHSDYTSKQRTFLKGILLSLYGIGVFAGVWASAFIISQKYY
                     REFSAELISAIQTISPQRMYTSYNSGGMAIAAGFQSFVDSRADAFTKEILSDASVLSG
                     GASGIDIDRINGVLDKYQFDALLLARYDSSMILSYIEQQEDWTCVYSDVVYSLFVPTS
                     DTAKFAAEYMTLNGQYNENKEVYTQAYPNLAVSIQYVAPSDIVSLIQNKTDSIVFFAD
                     AKDNESREVAGTIQNWAQKNGYSSVYVCNIKQYRMEYGYDDSGVLQITQNRSVGYDEL
                     LSELDPLLPYYEVQENGINLQNTTLNVKTIPTPFVICIHRGQVKTINITQQ*"
                     /db_xref="UniRef100_R5M1E4"
                     /db_xref="R5M1E4_9MOLU"
     gene            complement(225500..225808)
                     /locus_tag="aot2015-NO08_SRR1761682_USA_scaffold_2_curated
                     _prodigal-single_224"
     CDS             complement(225500..225808)
                     /product="hypothetical protein"
                     /codon_start=1
                     /transl_table=11
                     /translation="VDIEVLEKIMRQNSLVVRAIPAKSIKILEAAHADMYPEGHLMHM
                     PGFNREMLVVETEPEHAGQFIVEQQRNTAMRTQFGAKKYYNSLEEVIADWGTKEIIRG
                     *"
     gene            complement(225809..225979)
                     /locus_tag="aot2015-NO08_SRR1761682_USA_scaffold_2_curated
                     _prodigal-single_225"
     CDS             complement(225809..225979)
                     /product="hypothetical protein"
                     /codon_start=1
                     /transl_table=11
                     /translation="LFVVIKPYPSPYYPWEAKTENYSNVFASVEAAKDFMTARFGKCT
                     FKVNDKAKQKEG*"
     gene            complement(225994..226563)
                     /locus_tag="aot2015-NO08_SRR1761682_USA_scaffold_2_curated
                     _prodigal-single_226"
     CDS             complement(225994..226563)
                     /product="hypothetical protein"
                     /codon_start=1
                     /transl_table=11
                     /translation="MKKGMKIWQIGEIHINTNHLDVTDPGYDDDVWCRLHIKDMQPGT
                     YNCVVKYLQEEMKTKQLCKKVNTVVKATIYLANEGETVQRVEAGRSWRLAGVIGVDSG
                     QAGFFPGHKPNFNDDEWEKLVDWMYNQKDIPQDEDKPNGYIRKFDEPGGESFWTASGY
                     GDGAYPVYAIHTIINKKRMCTALEIRFME*"
     gene            complement(226597..227187)
                     /locus_tag="aot2015-NO08_SRR1761682_USA_scaffold_2_curated
                     _prodigal-single_227"
     CDS             complement(226597..227187)
                     /product="hypothetical protein"
                     /codon_start=1
                     /transl_table=11
                     /translation="MSNYNIIPMDEPGLFTVNTTTTSYIVHVATDNFYDKEQVMKELC
                     RAIVAIERQGHIVTSAQELHADGHRPRVAFRQSKQYQEAKKEKLDEIISASYITYWSS
                     GACFRAPCKVNLNTHEVFEIQNAGNPSDDDDCIGEYVSIDDAETEVHIIDEILELCLD
                     DEEAKNELQNIKTNNSYWISFSGKKLDTELEKLKSM*"
     gene            complement(227216..227710)
                     /locus_tag="aot2015-NO08_SRR1761682_USA_scaffold_2_curated
                     _prodigal-single_228"
     CDS             complement(227216..227710)
                     /product="Putative uncharacterized protein n=1 Tax
                     =Ruminococcus champanellensis (strain DSM 18848 / JCM
                     17042 / 18P13) RepID=D4LDX7_RUMC1"
                     /codon_start=1
                     /transl_table=11
                     /translation="MTSINVKITSDERNRPFTGMEYEFDMLRPPQPYQYGSIVLCGSP
                     FTRMGLYTMLTLAIQPDGSIVFRGWKEVQYLASEYFGLGAYYSEAFTPTQNQRDTMDG
                     LFSGRIRWEGLRILIGMMPQKICPINIEAEEKRWEKKANIFSSYTTPFVCYRPDDIRW
                     TECK*"
                     /db_xref="UniRef100_D4LDX7"
                     /db_xref="rch:RUM_17580"
                     /db_xref="D4LDX7_RUMC1"
     gene            complement(227730..228401)
                     /locus_tag="aot2015-NO08_SRR1761682_USA_scaffold_2_curated
                     _prodigal-single_229"
     CDS             complement(227730..228401)
                     /product="hypothetical protein"
                     /codon_start=1
                     /transl_table=11
                     /translation="MENTILITYSSLMERYQITQLTGAELYQKYGVKRDEVLFGDDVK
                     FDDGYTLEIEMLTGEENERPDYRIQLVSPDGTIVADVSEDYDNDTLLGTFTATDDDTG
                     KVYSVHMNMERCAVPIRHTESDESVTIAYCDSDWLVRRFDSHEDNLIRFLHEYTSDEA
                     AGLIGDAILAHAVAFFYNEEKDEPFSFYGDEGWKYRAFADVISDWLNKNHTEAAKALD
                     CFLNL*"
     gene            complement(228420..228608)
                     /locus_tag="aot2015-NO08_SRR1761682_USA_scaffold_2_curated
                     _prodigal-single_230"
     CDS             complement(228420..228608)
                     /product="hypothetical protein"
                     /codon_start=1
                     /transl_table=11
                     /translation="MENHVYVLESKDFFGGKMYYQGNWQDTSDISKAKSYTLDEALAV
                     SRNLKNFGGHYVVQRVNN*"
     gene            complement(228922..229824)
                     /locus_tag="aot2015-NO08_SRR1761682_USA_scaffold_2_curated
                     _prodigal-single_231"
     CDS             complement(228922..229824)
                     /product="hypothetical protein"
                     /codon_start=1
                     /transl_table=11
                     /translation="MVDMTERIVAFCCNPNEFVMPLENSKQVFLKFPITPALIGLAIV
                     KNGEDNIAATMDVGINAMGFYSKDTGKLYFRDDILYTAAFWDDKKDCASVKYEPLPLK
                     KMKRDLADAVTKELEKRVPKPEIDVLKDNISIAKADYFNCRDRGANIHPADICNMVQE
                     IKLTANKEVEQYLAQPEKWLDTAAARLLEQRPQLYMLYEKRLKIHTIIQALKDTPHQW
                     KRARRLAEVVTGKTTVTVTTVDGETFRVKTSGLELYHCGVYDDSCILPKYRTALLESH
                     HTEFYRFFIEGIKKVEYNGKVIFE*"
     gene            complement(229848..230276)
                     /locus_tag="aot2015-NO08_SRR1761682_USA_scaffold_2_curated
                     _prodigal-single_232"
     CDS             complement(229848..230276)
                     /product="hypothetical protein"
                     /codon_start=1
                     /transl_table=11
                     /translation="MEKNTNTQTSIDRKLFFAAKRYCEEMDKKPDEQRSDLYYALQAW
                     CEKHPQEPEPLQQETAPKLEDVEVEEDLTPDSGETYEVNYTMCQDHKQEVFSKAKYED
                     PYMEAKARYNELLEAAGNIELWQLDPYTGKRALMILSRTA*"
     gene            complement(230295..231485)
                     /locus_tag="aot2015-NO08_SRR1761682_USA_scaffold_2_curated
                     _prodigal-single_233"
     CDS             complement(230295..231485)
                     /product="TWA4_scaffold00001, whole genome shotgun
                     sequence {ECO:0000313|EMBL:KIR03887.1}; EC=2.4.2.30
                     {ECO:0000313|EMBL:KIR03887.1};;  TaxID=1392836
                     species="Bacteria; Firmicutes; Clostridia; Clostridiales;
                     Lachnospiraceae.;" source="Lachnospiraceae bacterium
                     TWA4.;""
                     /codon_start=1
                     /transl_table=11
                     /translation="MFAKLIMVTAMNNNKFYVMQSNDDNTSFTATYGRVGNAGQTATY
                     PMSKWSQKYNEKIKKGYKDVTGLVETAKTGDTVAEFKPISDKGIAEAIGFLSDVSRQI
                     LKRNYSVSLDAVTEEMVNEAQYILNRLSAQRDVFEFNNVLLQLFQALPRQMGQVKDHM
                     MSHYSEKAEIIAREQDLLDVMRGQVIHPNAKAIKKTKNDQTILDAMGIMMRPVREKEE
                     AEIKNHLGQQACHYKRAWRVINTKTQDAFNQYLKDHTASKRKMFWHGSRNENWLNILK
                     TGLVLNPNAVATGKMFGMGIYFAPSASKSVGYTSLAGSYWAGGTSNRAFMGVMDVACG
                     KSFDIYDNPYGWSDLTAKKLEQKCPGANYVFAHKDKGMLRNDELIVYNEAQVTIHYLV
                     ELSN*"
                     /db_xref="A0A0D0SCB8_9FIRM"
                     /db_xref="UniRef100_UPI0003635412"
                     /db_xref="fae:FAES_0720"
                     /db_xref="UPI0003635412"
                     /db_xref="2.4.2.30"
     gene            complement(231570..232439)
                     /locus_tag="aot2015-NO08_SRR1761682_USA_scaffold_2_curated
                     _prodigal-single_234"
     CDS             complement(231570..232439)
                     /product="Metal-dependent protein hydrolase n=1 Tax
                     =Clostridium sp. CAG:594 RepID=R6D6K9_9CLOT"
                     /codon_start=1
                     /transl_table=11
                     /translation="MINKIIVHNSVFHADDVACVAIARMLNPAVEWNRTSNLQGLDVN
                     SDDNVIVADIGFGRFDHHGKAAKTREDGGKHSAATLMWERFGIEAVQTRYPTLDVFEA
                     AKVAKTVMEKLLYTIANGDNGIYSPDFTINVAIAQFNALWDDKCPHAADVRFLQALQF
                     METVLKNTMETRLSELRATSVVTEAIRNSTDGIIVLECFAPWKHAACANENMKAVVFP
                     SARGGWSMQLVPVTPDSFETRIHVPESWCGKQDKEAGLEQKGMTFCHRNGFISSFDSK
                     EHAIEAAEFLVHA*"
                     /db_xref="UniRef100_R6D6K9"
                     /db_xref="R6D6K9_9CLOT"
                     /db_xref="cce:Ccel_0419"
     gene            complement(232495..232872)
                     /locus_tag="aot2015-NO08_SRR1761682_USA_scaffold_2_curated
                     _prodigal-single_235"
     CDS             complement(232495..232872)
                     /product="hypothetical protein"
                     /codon_start=1
                     /transl_table=11
                     /translation="MSKVKKEALANILEAAQKTIGNMDVDTKEAIAALQELQDNCEAD
                     ALDLFDRTRYKACILWSGSDEDLQGCLDNATYDQPIELSEEEMHALIERVASAINWQE
                     VEEACCEAGNGVIQDYFDKALYD*"
     gene            complement(233440..233733)
                     /locus_tag="aot2015-NO08_SRR1761682_USA_scaffold_2_curated
                     _prodigal-single_236"
     CDS             complement(233440..233733)
                     /product="hypothetical protein"
                     /codon_start=1
                     /transl_table=11
                     /translation="MSIRHPIRKPSQLNKKKPLICKPMDKAWKEFLQNQWWSTNSIVQ
                     PTTEEEVAIMSRMFELRDKILAFGGKEVCMPTYEEDYDAIMQRGSSSMAIKHG*"
     gene            complement(233730..234728)
                     /locus_tag="aot2015-NO08_SRR1761682_USA_scaffold_2_curated
                     _prodigal-single_237"
     CDS             complement(233730..234728)
                     /product="hypothetical protein"
                     /codon_start=1
                     /transl_table=11
                     /translation="MSYAILYNWQFIRSQEGLTPVILMGDNNLVENVWMGNHWGERCV
                     RDWSCLFNLIGVSDEEFMSAIQSMTGKTYQEHWKRSGKWVDDKALINWAKNACKNATS
                     IEEIKDENWNVSVDALLSVWKEYENSKMLEKSIDSTAALDEWIHEAKKVSTELQNAGH
                     TVYPIIKFGKEDITRHRACPKHIPKTVVIKGEYGYLTEYEESGYHDAIDSSSWRPFIK
                     DALVFEYNEAVELQKKFMHNRTKVRLIAATAKDAPYDAVIRAVRRGDKDGLAAHFYYV
                     SKVTGSTTRFVSSISSAKRYSNMSAATASAARLNARSQKYNYYAIQVFSLKGEEEA*"
     gene            complement(234731..235003)
                     /locus_tag="aot2015-NO08_SRR1761682_USA_scaffold_2_curated
                     _prodigal-single_238"
     CDS             complement(234731..235003)
                     /product="hypothetical protein"
                     /codon_start=1
                     /transl_table=11
                     /translation="MKTRCILKEECCCGMRMFWKEPCKTEDKEFNQEYVHIYDGMDCD
                     RFVAIMHTSRTINIPDDVKVIKKWGGLFPEDSWLKLVHKDWANKGE*"
     gene            complement(235021..235596)
                     /locus_tag="aot2015-NO08_SRR1761682_USA_scaffold_2_curated
                     _prodigal-single_239"
     CDS             complement(235021..235596)
                     /product="hypothetical protein"
                     /codon_start=1
                     /transl_table=11
                     /translation="MKIKMFYEKDLTVCRFGGYKDKNGPYFVECEYTPSNNGWAFFKC
                     YENDTVDATDADVSPEMQLYIQRLVLSATGQKVNLRCQKGVRMLGVKLSDKDEVLYAI
                     DNDWLAQNFKSFNEDNVDECERVIARAMLEKKVAFIYQPNTGHPFIFTETNSSEKGYI
                     AFADVISQILRMTGHEDAAVVVDRLLDIQPA*"
     gene            complement(235619..236062)
                     /locus_tag="aot2015-NO08_SRR1761682_USA_scaffold_2_curated
                     _prodigal-single_240"
     CDS             complement(235619..236062)
                     /product="hypothetical protein"
                     /codon_start=1
                     /transl_table=11
                     /translation="MLTIMDISQTPEIVRYEGETLVALIKAQVEKTSSAYASYVSSVS
                     DSVIFGATNPIRFLAMVQGWNEAIRRNAITNVKMWLQHSAGLNNQFTYGAKNWMAEAD
                     DMFTPSGFHCVISKGYLHTVLSNEQVQEMCKNPQNYIIANVTFDI*"
     gene            complement(236381..237028)
                     /locus_tag="aot2015-NO08_SRR1761682_USA_scaffold_2_curated
                     _prodigal-single_241"
     CDS             complement(236381..237028)
                     /product="Ribonuclease H-related protein n=1 Tax
                     =Mycoplasma yeatsii 13926 RepID=S6G8E6_9MOLU"
                     /codon_start=1
                     /transl_table=11
                     /translation="MTKVTKWYAVRKGKNPGIYMTWADCEKQVKGVSGAEYKSFTSEA
                     KAREYMNSDEQSMDRVVVHEEDLFTEGVLMAYTDGSFTAGDPPKSGYGICFVRDGKEI
                     ARVYGPCDADSSLRNVGGELMAAQKAIEIAQKLLEPELIICHDFKNIQMWGDGLWRCN
                     IKETADFREMVADARENGLTIEFGWVRGHAGNKYNELADQYACSGAHGAVKDLVI*"
                     /db_xref="UniRef100_S6G8E6"
                     /db_xref="S6G8E6_9MOLU"
                     /db_xref="myt:MYE_02835"
     gene            complement(237025..237444)
                     /locus_tag="aot2015-NO08_SRR1761682_USA_scaffold_2_curated
                     _prodigal-single_242"
     CDS             complement(237025..237444)
                     /product="hypothetical protein"
                     /codon_start=1
                     /transl_table=11
                     /translation="MNRREKMSPEQWQQYVAERNRQEGKGLCVCGIVLMAYGFICAGL
                     TDLATVILFPWQGVCAITIAGCIYELFFCFRGFFEGENLKKYDMKISAIFIMAGLCII
                     MMIRQTDIDMPVLVMYPVICVIGYSFWESGKERLNKK*"
     gene            complement(237441..239483)
                     /locus_tag="aot2015-NO08_SRR1761682_USA_scaffold_2_curated
                     _prodigal-single_243"
     CDS             complement(237441..239483)
                     /product="ATP-dependent DNA helicase RecG n=1 Tax
                     =Paenibacillus polymyxa (strain SC2) RepID=E3EJZ9_PAEPS"
                     /codon_start=1
                     /transl_table=11
                     /translation="MKVNQIPLEVALEGVPTKKISQLKKKGLETLDDLLHFLPRRYED
                     RSNRIDDFAVLNQYIDQKVVIAGTISDIAMNYGKHIITLTLQDGHKREIKIRWFNQDY
                     LKKNFCKDERYVFYGKLHYSKQYGYDMAAPSYFSTEDDADKTPLPVYSKLPGMSTDYL
                     TDCIHKALEFEKTIQCEDPIDETMREALGIVSLRQFFRLAHAPQSMEEVQQVTKRQIA
                     ETLLPFCMEMQERKYEAAADTDKSVNPALAKQALMFFRNKLSFDLTPDQNTTLEEMSK
                     VVSSGKRLDALVQGDVGCGKTMIAEGMTAVMLSAGYQVAIMAPTTVLAEQHYAEFKER
                     FQGNGKEIVYLGSKMKAAEKRTLLEKIKTGKAGVIIGTQAIIGKNVEYNALGLTITDE
                     EHRFGVNQRKALREKAIEGAHSISMSATPIPRSLALALYGEETVVYNIHTMPAGRKPV
                     TTIAYSDEAKTYEAMYRQIKAGRQVYVICPLISSSDAMVSVDSLEETETKMRDFYKKY
                     PEVKIACINGKMKEEEIKDNIQRFAAGEFHILLSTTIVEVGVNVPNATVMVIKNAEHF
                     GLAQLHQLRGRVGRGKYQSYCVLLCKDKSNPRIQAMVKTTDGFEIAKLDLEQRGMGNL
                     VGTAQSGFDTAVNAMILHKDMYEKINSELDIIIQGKIRYDNTQKMIQALSGRGEEK*"
                     /db_xref="UniRef100_E3EJZ9"
                     /db_xref="ppm:PPSC2_p0629"
                     /db_xref="E3EJZ9_PAEPS"
     gene            complement(239576..240616)
                     /locus_tag="aot2015-NO08_SRR1761682_USA_scaffold_2_curated
                     _prodigal-single_244"
     CDS             complement(239576..240616)
                     /product="hypothetical protein"
                     /codon_start=1
                     /transl_table=11
                     /translation="MPNNTKPTPQNALRAETVGTVGQKPVRLFVELENVLMLTKEGTA
                     SDICCPGWFLHQPENSNMMEAVVGRRLRGLFEVYIIVKTVTSLPNEADEKFDWIVRKL
                     PTITDNQIILIEPGAYVTTGIPGGVHKSDMLLSADDDELVEWRRDGGVSVKVFGAAYK
                     QGKKPWSGKYICDMSSADCIVDNLALLQPGIAIVRIADAEERVEDVENSEDWTLIDEQ
                     NDTYMRCIDNKDPDGGMYEAYKVITVDGKSGTAHMTINMKDYDDENLLKYMHCFGVQR
                     FEDLCDPAYYGTDMSLMRKKMPRYFFNRLAKFIFLTELDKYPDFRRFNTIEQAKKYLS
                     IIIQQAKPIGAA*"
     gene            complement(240824..241522)
                     /locus_tag="aot2015-NO08_SRR1761682_USA_scaffold_2_curated
                     _prodigal-single_245"
     CDS             complement(240824..241522)
                     /product="Uncharacterized protein n=1 Tax=Coprobacillus sp
                     . 3_3_56FAA RepID=G9R6G9_9FIRM"
                     /codon_start=1
                     /transl_table=11
                     /translation="MKKMLFIDMDGTITEWKPGTLEEVSRPRYSSELAVNGTAIEALS
                     LIHKESKNCAFDIYILSAVIPDTTAIDDKNEWLDKFCPYIQRDHRLFVPYGANKANFV
                     MNALHTNLAECYLLDDYSINLNQWREAGGHPIKMFNRINGKSMSYVGDYTCSWLDPEQ
                     MKNDVLRIMGLFADTDIREIILNLINENAANLDDDSQTNYGIGYAEGYQDALVDVLYK
                     LNWADLAEEIGYFN*"
                     /db_xref="UniRef100_G9R6G9"
                     /db_xref="G9R6G9_9FIRM"
     gene            complement(241525..241944)
                     /locus_tag="aot2015-NO08_SRR1761682_USA_scaffold_2_curated
                     _prodigal-single_246"
     CDS             complement(241525..241944)
                     /product="Gp279 n=1 Tax=Bacillus phage G RepID
                     =G3MA20_9CAUD"
                     /codon_start=1
                     /transl_table=11
                     /translation="MMTYNMAYQVIQRCYADANMLSKERESVMEKYPVYPKGYIFNED
                     ESVRWNREEVQRRQEAREKAQKKYDKKVQEIWGEAEKAIKDYLQSEFDLKPKVADTVY
                     AKAREEGHSGGFFEILSEANDYGSFVENILSLSKKEE*"
                     /db_xref="UniRef100_G3MA20"
                     /db_xref="G3MA20_9CAUD"
     gene            complement(241955..242659)
                     /locus_tag="aot2015-NO08_SRR1761682_USA_scaffold_2_curated
                     _prodigal-single_247"
     CDS             complement(241955..242659)
                     /product="hypothetical protein"
                     /codon_start=1
                     /transl_table=11
                     /translation="MLILDKPWLIYKNKKPLARVIMTRSNINHVLSPRFRSANLGTIC
                     LWNGFEDLGDVSQEMSLKQKIRELLKQHICSEPDAFAVMALKEDDLSMLFLALQRCEE
                     LAVQLLGIKESKKGRGYTMFQVDDPEFADGLIYARNVRGQMSRWKTPHYWKAKAEEQL
                     QTEIHAYNLFLQRSIFDIIIERWNGIGSAEAHLKDGLGFDHENKTGIYGEMFDMYDEQ
                     DATAMEQEIYNLVADM*"
     gene            complement(242976..243269)
                     /locus_tag="aot2015-NO08_SRR1761682_USA_scaffold_2_curated
                     _prodigal-single_248"
     CDS             complement(242976..243269)
                     /product="Death-on-curing family protein n=1 Tax=human gut
                     metagenome RepID=K1RLV8_9ZZZZ"
                     /codon_start=1
                     /transl_table=11
                     /translation="MGLLESALAAPFVSFGGVYAYQTLQQKAARLGYGIVRNHPFVDG
                     NKRTGAHAMLVFLMVNGIELEYEQQELIDAILSVASGKMTVDQLSAWILKHQQ*"
                     /db_xref="UniRef100_K1RLV8"
                     /db_xref="K1RLV8_9ZZZZ"
                     /db_xref="afn:Acfer_1117"
     gene            complement(243350..243592)
                     /locus_tag="aot2015-NO08_SRR1761682_USA_scaffold_2_curated
                     _prodigal-single_249"
     CDS             complement(243350..243592)
                     /product="Prevent-host-death family protein n=1 Tax
                     =Gemella bergeriae ATCC 700627 RepID=U2QM57_9BACL"
                     /codon_start=1
                     /transl_table=11
                     /translation="MLVDTQNLVPMTEANRNFSHVARLVDENGTVIILKNNVPKYVVI
                     EYSQYEASQEATADEVLRASQRLMDKNKTAYEVLAK*"
                     /db_xref="UniRef100_U2QM57"
                     /db_xref="U2QM57_9BACL"
                     /db_xref="afn:Acfer_1116"
     gene            complement(243729..244304)
                     /locus_tag="aot2015-NO08_SRR1761682_USA_scaffold_2_curated
                     _prodigal-single_250"
     CDS             complement(243729..244304)
                     /product="Putative uncharacterized protein n=1 Tax
                     =Streptococcus suis (strain GZ1) RepID=D5AGJ3_STRGZ"
                     /codon_start=1
                     /transl_table=11
                     /translation="MDYNELVAEFNRANKEHRVVEGYITFAPESFEQPYPLQARTYLV
                     SSDNKRYKQGMSGNSIFGSALDGSDNGVRLDLYMQNTGNADGWVVEDCGLVSYQLLET
                     CDREVLVLGTYSNYTEANQAMLDAINVALDGEADEYEADGDAEINKCSGWANEAGKND
                     SNYDWNILRLFNDGRTIRSETDMYEAQKADQ*"
                     /db_xref="UniRef100_D5AGJ3"
                     /db_xref="ssw:SSGZ1_0493"
                     /db_xref="D5AGJ3_STRGZ"
     gene            complement(244401..244610)
                     /locus_tag="aot2015-NO08_SRR1761682_USA_scaffold_2_curated
                     _prodigal-single_251"
     CDS             complement(244401..244610)
                     /product="hypothetical protein"
                     /codon_start=1
                     /transl_table=11
                     /translation="MENKYYYSLGLVGYELWAIPHDNDHLMVQYVGTQREYLARKYKI
                     QTTPGGRMFVRPDGRRIYLDEALRV*"
     gene            complement(244634..244909)
                     /locus_tag="aot2015-NO08_SRR1761682_USA_scaffold_2_curated
                     _prodigal-single_252"
     CDS             complement(244634..244909)
                     /product="hypothetical protein"
                     /codon_start=1
                     /transl_table=11
                     /translation="MKLMMVFDHEDIIKEIPYALICETHETSCWNTFRRKRLWNTVFN
                     EKEQKACERLFRQAKSWHLSKGVPDSLTLTKETLVLWKKLGEFCAAL*"
     gene            complement(245046..246080)
                     /locus_tag="aot2015-NO08_SRR1761682_USA_scaffold_2_curated
                     _prodigal-single_253"
     CDS             complement(245046..246080)
                     /product="hypothetical protein"
                     /codon_start=1
                     /transl_table=11
                     /translation="MYFVGTLENGVINHGRNPFAVLDKREPQKDFPGIWLWETKKCAT
                     DKRGHSFCICVPKRRINVSAMNEQERLVSDILTDGSYRDFNETRYNKRYLIYARLMNH
                     SGKSIDLLKQDFIDGKVAFHDLVKWANTPNPVNVTTAELSPVICEDGRYSSDIFTSGL
                     CDRFDFRCVDNAGEERIWSITPKTFAHVQKFIPAEFAISQCGDKLFVSVKPEMLETYR
                     VSECEAIKNASSGEFVLGMIGHSNKPHIRVKVSEGNDPELFHSILAICGVRKVGGTYA
                     PAKRTDFTINGQLFYKFMNFGEKVMAAFDNGMYGEYPIEVLASGKLGTCTNARFTVEG
                     KNFFKVWPNQ*"
     gene            complement(246311..247744)
                     /locus_tag="aot2015-NO08_SRR1761682_USA_scaffold_2_curated
                     _prodigal-single_254"
     CDS             complement(246311..247744)
                     /product="Metal dependent phosphohydrolase n=1 Tax
                     =Syntrophothermus lipocalidus (strain DSM 12680 / TGB-C1)
                     RepID=D7CK89_SYNLT"
                     /codon_start=1
                     /transl_table=11
                     /translation="MGKKLDIGSIVADANYITEKALLPLAMVKTEKDKARYQKKGYLP
                     GYTYDEWEKAYPMIPADKVYYLNGINVGTIYYDKKKIVYISLGLYGTQIMYPGSHKSY
                     EKRIVNAIKAQEETCRLKEYGRLFLTMPDGIKMDAMSHLLELEGPTPTFYEQFMVQYT
                     TANFICKNLSRRVMNAVVASKSPEQKAKTMEKLQPLLGDKDYITVYRGESDGSTNYRE
                     ALSWTPNINVAHFFATRFGKNPVVRVGRVYKNDVLEYFPVTGDMGSEEEILVMPGKVK
                     NVSSEELLGIESPEIEKILKKAVRYYQIWSEDIVNLYDNFDSNDSHDVMHTLRVAFLC
                     CIIGVHERLTEQEQLSLCEAAMYHDAGRETDGCESRHGEKSAEVYRNEDGHDPYVDFA
                     IRMHCVDDKLYAEQLFREFSSEKERAAALQILNILKDADALDRVRFGLALEPGQDGLD
                     VNYLRFDFSKRLTPLAMQSLRFLEKPE*"
                     /db_xref="UniRef100_D7CK89"
                     /db_xref="slp:Slip_2335"
                     /db_xref="D7CK89_SYNLT"
     gene            complement(247857..248597)
                     /locus_tag="aot2015-NO08_SRR1761682_USA_scaffold_2_curated
                     _prodigal-single_255"
     CDS             complement(247857..248597)
                     /product="hypothetical protein n=1 Tax=Paenibacillus
                     terrigena RepID=UPI0003771305"
                     /codon_start=1
                     /transl_table=11
                     /translation="METREKHPETIRNALRAGNPTYQFREGDVVRVGINNRRTVLEVL
                     DNGLCYLTENEAGTTCVYPWYSLRPLEKGTSSFTNLPNGKLHYMNVTVEILLMKHLLA
                     GVDFYPEYQRNYVWEEKDRISLLDSIFTGVDIGRIIMRERSDEEYLQDGLMYEIIDGK
                     QRLLTLLAYYENRFPYHGVFYNELSDKDRRQFLDADAALAIVHNLDVAGAIRIFLMTN
                     KSGKTINDVVIKAAEKKLRDMQSNSAKT*"
                     /db_xref="UniRef100_UPI0003771305"
                     /db_xref="btg:BTB_502p00850"
                     /db_xref="A0A0F6J9S0_BACTU"
                     /db_xref="UPI0003771305"
     gene            complement(248604..248963)
                     /locus_tag="aot2015-NO08_SRR1761682_USA_scaffold_2_curated
                     _prodigal-single_256"
     CDS             complement(248604..248963)
                     /product="hypothetical protein"
                     /codon_start=1
                     /transl_table=11
                     /translation="MYYYMTEYSFDSNRPVQGPFSSYEECWEKMEKDAENELRIDTES
                     GFNTEMKKNVEEGTIVITNSFADFDDDVTTWNVIDVPMKMLPSKKDEVKQLLTTNGVS
                     ADKSQQVLEQLESILKG*"
     gene            complement(249057..249485)
                     /locus_tag="aot2015-NO08_SRR1761682_USA_scaffold_2_curated
                     _prodigal-single_257"
     CDS             complement(249057..249485)
                     /product="hypothetical protein"
                     /codon_start=1
                     /transl_table=11
                     /translation="MEKSVTLPKDIEDAYKMIDRDAVKADCVTWEEIREELKNRDKEE
                     WLEWLEDIMDELQAEDVENGFYIMQAESADAPHLALEIRRIDVIADLGICGIPVTNEE
                     AGERAQRVGVRLINDLPGVEPYRFVDTPENRKLVREFYQQ*"
     gene            complement(249547..250140)
                     /locus_tag="aot2015-NO08_SRR1761682_USA_scaffold_2_curated
                     _prodigal-single_258"
     CDS             complement(249547..250140)
                     /product="hypothetical protein"
                     /codon_start=1
                     /transl_table=11
                     /translation="MSHNIQYYDYPENVDKEKVFADLANYVRHETWQEGGHLSKIRWI
                     PGPVLESRDAAEKYIEKHDSGWYDCLAVRYLEPDLRKKSKAYLELEQRSQKAQARYQS
                     LVGAVYASTVKAAFIGCKSCGSKLSRKYILAKNRGVCANFCPVCGADLRPVTTQERIK
                     KAFETHREILGKMEEETKRMAKRNGEVRWLVKIEFHT*"
     gene            complement(250340..250738)
                     /locus_tag="aot2015-NO08_SRR1761682_USA_scaffold_2_curated
                     _prodigal-single_259"
     CDS             complement(250340..250738)
                     /product="Uncharacterized protein n=1 Tax=Lachnospiraceae
                     bacterium A2 RepID=R9KJ41_9FIRM"
                     /codon_start=1
                     /transl_table=11
                     /translation="LEEERKEKEEKQGGAGNLTSLERETIITYNNAENTANCFTLSMP
                     VRRRLLQLAEEYPDEVHINKQEEDMIDVDVPKSWVKIRPPRRLSDEQRAALAERGRNL
                     YEKYRQSQLAEDAEDALDDTDDEEADSEES*"
                     /db_xref="UniRef100_R9KJ41"
                     /db_xref="R9KJ41_9FIRM"
     gene            complement(250757..252811)
                     /locus_tag="aot2015-NO08_SRR1761682_USA_scaffold_2_curated
                     _prodigal-single_260"
     CDS             complement(250757..252811)
                     /product="Uncharacterized protein n=1 Tax=Clostridium
                     hathewayi CAG:224 RepID=R5T8K3_9CLOT"
                     /codon_start=1
                     /transl_table=11
                     /translation="MNWIKNLAELYDMMDRKEDRDPRLLPLYHSAVNADITVTIDSQG
                     NFLRAEKLNKVEFGEKDFRMTRVPGTPDSLSRSNQIAPRAMMDRLMYVAGDFDDLLPA
                     AYEGAYRKHHNSYMKQMQDWIASPFSCEAPETVCRYLEKNTLLHDIAGPILLPMLSKA
                     TDKEQAEQAVKEDRVFEFVKELYAKGCEQKGTVAKKKTGMALDKLNIRWCIAADEKDE
                     HPAETWRLDDVADSWVQYMHDVMERTGTRGFDHITCKDNVVLVKNWFPWVMAPTCNLS
                     VISGNRQDCQYRFGPYSNSKQMYGVGLETADKAMRMLRYLIEVQGKRYYDRNGITGAI
                     AIWANGSSGCEMPDLDTIFEVEKPDDETVWGRLYHSRMSRALSGIRDITQAEGAKTVG
                     LMEFRKTSPGRVAIVQCVEISVDELCSNLQQWYENAEWLQTMYQQKKWFQTMGVPTAL
                     TIARYGTLARGTCMVGKKNDNTNITYNWYSQLVKCIFFHEQVPMYMVDNLVSLATAIP
                     NSSEKKVGQVYFERKIGIACSMAAAYYNYKEKVYEPMLNREIMDRNYLFGRAWACVEF
                     ICSEHRYYQGRKGKHQVNMTFAEKNISGFANQPCDVMGQALKMVKGVYIPQYPFLEWA
                     ANELEEIISCLDAESEYTNSPLRANWILGYSSEKMDLKARKKAIVEAKTQPSKMPEAV
                     AN*"
                     /db_xref="UniRef100_R5T8K3"
                     /db_xref="R5T8K3_9CLOT"
     gene            complement(252817..253551)
                     /locus_tag="aot2015-NO08_SRR1761682_USA_scaffold_2_curated
                     _prodigal-single_261"
     CDS             complement(252817..253551)
                     /product="CRISPR-associated protein Cas5 family id=3039530
                     bin=GWF2_Clostridiales_38_85 species=Ethanoligenens
                     harbinense genus=Ethanoligenens taxon_order=Clostridiales
                     taxon_class=Clostridia phylum=Firmicutes
                     tax=GWF2_Clostridiales_38_85 organism_group=Firmicute
                     organism_desc=a212"
                     /codon_start=1
                     /transl_table=11
                     /translation="MENDKDYTKFCIRATGVTALFTTPETKLPGERRSSWYPYYEQLK
                     NMIQAIFWKPEICIVVDRCRIMNKARFQTGGVLETDFGGAGHLDGHQPVAQTMLCDVE
                     YIIEFHIVENMSDYAQKRIAERVKNGGEPWSRKKYEDIMERAITKGAHRIPYFGTSDC
                     PAIIRPYDDFFAGEGYYDHTSCDIGLVYHGMNYPEQAGDGIKAAADNTVERRFTHLKM
                     ENGIIEFPTPEKCEFVQVIDLGKKRS*"
                     /db_xref="gwf2_scaffold_128_110"
                     /db_xref="eha:Ethha_0651"
                     /db_xref="86564881"
     gene            complement(253693..254571)
                     /locus_tag="aot2015-NO08_SRR1761682_USA_scaffold_2_curated
                     _prodigal-single_262"
     CDS             complement(253693..254571)
                     /product="CRISPR-associated protein, TM1801 family n=2 Tax
                     =Melissococcus plutonius RepID=F3YC83_MELPT"
                     /codon_start=1
                     /transl_table=11
                     /translation="MKDYSFISVIECRNCNPNGDPLNDNIPRNDGRGHAEMSPVCIGH
                     KLRVEAEFAKEKIFLTGSGADGHNCLNDRTQAAYPDFNKEKKQSLVAAQKKQTEALNK
                     AFWDCRMFGFLVPSSNNGEKKALSIQMAQTVDPVDFRDIQITKCVGLEAPKAVEKKNA
                     NGDGEGEYNLTRSSDTMGMLHIIDFGLMVIRGRICGDFAEEHGVTEKDIELLKDCLVN
                     MFEHDGCLARPAGSMMVRNVFWFEPENKRLMESKVYDAFHAEHKEGVDKPQRYQDYNI
                     WVDDIPGVRCTDLTEG*"
                     /db_xref="UniRef100_F3YC83"
                     /db_xref="mpx:MPD5_0373"
                     /db_xref="F3YC83_MELPT"
     gene            complement(254778..255266)
                     /locus_tag="aot2015-NO08_SRR1761682_USA_scaffold_2_curated
                     _prodigal-single_263"
     CDS             complement(254778..255266)
                     /product="hypothetical protein"
                     /codon_start=1
                     /transl_table=11
                     /translation="MARARYFCVATKTSFEIDKDNKIKVAPMTKVILYPNMDVGIKSV
                     LYLVWVESQAEPSADNEVQVDAENNVIRLVQKKPNGEKKYTSWLAIPCRGVKWNDTFE
                     QEKDVQDTALDFVSDMFADYYTARMKYIQSMISGGASDEQMQAIGITAEEIEKNRHHH
                     SS*"
     gene            complement(255299..256204)
                     /locus_tag="aot2015-NO08_SRR1761682_USA_scaffold_2_curated
                     _prodigal-single_264"
     CDS             complement(255299..256204)
                     /product="hypothetical protein"
                     /codon_start=1
                     /transl_table=11
                     /translation="MSFFRSKNASMPSHKDAEDPNHSQAIAKSAMTSILGNIGADDDP
                     LDDGHELDAAIRMTQRASQRTDPEHEILPGFNLVNLTDDTNGQKESGQQPLASMPYVK
                     GPHGEPLALDDEDAINITEPEMEDMDMVTSNMAVLSESTEIKGDVSVKGDMRICGVVH
                     GNVFSDGSIIVGGGRVDGDVKAKSIRLDPGSEVNGNLTAEGDAVLSGSVTGNVTAHDL
                     KLCKGSILKGSTITAQLFSVEGGAIIDSALHIGLVKSEEPAAKERTIQMEHARGNSQQ
                     PQPQRTVKQPTSAATGTTTMAAAAN*"
     gene            complement(256224..257015)
                     /locus_tag="aot2015-NO08_SRR1761682_USA_scaffold_2_curated
                     _prodigal-single_265"
     CDS             complement(256224..257015)
                     /product="hypothetical protein"
                     /codon_start=1
                     /transl_table=11
                     /translation="VELKQAGLIDLSEFRQQQDFNQLCQFAETLDVGLSDEYTYHSRD
                     GTLGLDTLVRQADWANIKQKGHLSTASLEFILSYLDEGYIHFAVFNNAAITFARKYRA
                     KYGVNVDEKTAMATILMVCIGYEQMKLCFLRKMTENHNRKVKQCNDINAPVRGVTPAY
                     LYAKYHIDLFEMVKGKIVQAYQMERVHEYFEILQYHKEGTNLTALRRDALDKNRIQLN
                     RFLDDYPGKNVSFLTYHEQTNGNVRVLLYGPYVRVAPVHDKQTTN*"
     gene            complement(257290..258537)
                     /locus_tag="aot2015-NO08_SRR1761682_USA_scaffold_2_curated
                     _prodigal-single_266"
     CDS             complement(257290..258537)
                     /product="Uncharacterized protein n=1 Tax=Oscillibacter sp
                     . 1-3 RepID=R9LVQ7_9FIRM"
                     /codon_start=1
                     /transl_table=11
                     /translation="MKRVPMLPTPYPDELWYSVVCRYHRRAGNIRLWTTFEELFGNLS
                     KKTVSIAGLDQTIDSYIKVRHLPDDTRTRYISENTLVPFLLRYYTPESRREVTQTAWT
                     GKTKLNVSFIRPERYKQALVLRYCPECCAEDEDTYGEMYWHRSHQIPMMSTCPKHHCL
                     LSDSKVSWRQASMKLFCADEMVCPKIDAQFLPKNSIENKLDKYLLVCLQAPYSENDIT
                     PTSEISNTLLMNGYAVWNQKGYRINTTAVYQIVSQQFDLRGEKGGYGKLLTHILNEER
                     NSKAEYVAMLAAAINVPVSSFMVKGANNNHKTVEARVLELSKRIGNRQASKIRIEQKL
                     GISTEQLNAAVKRLGIKPFWKRHALDLDGEKRTHKVLIHITQAERAEMEKRAEDLCMG
                     TVAEYVRSCIMEDLKNAAGTAGR*"
                     /db_xref="UniRef100_R9LVQ7"
                     /db_xref="R9M8T5_9FIRM"
                     /db_xref="ccl:Clocl_0279"
                     /db_xref="R9LVQ7_9FIRM"
     gene            complement(258538..259872)
                     /locus_tag="aot2015-NO08_SRR1761682_USA_scaffold_2_curated
                     _prodigal-single_267"
     CDS             complement(258538..259872)
                     /product="Uncharacterized protein n=1 Tax=Oscillibacter sp
                     . CAG:155 RepID=R6TKG4_9FIRM"
                     /codon_start=1
                     /transl_table=11
                     /translation="MEYTNDVNAVYTNALTGNPLLDALPGRLTLSELYEKVSYIPTLP
                     DNYKTMPPNDRYLLAEKLTMMYMPLDYTAIIYNLIYSGIRSAYQGKTPKGIIKRTNEC
                     GQCIFYKTPNRLSDSITQAECFSVLGESGMGKTQTITRILKLFPQVIHHTEYDGQPFE
                     HEQIVYIKIESPANNSPRGACLQILAAVDELLGTDLCLEERKKSSNVDMLITRIAQTC
                     IRYSIGCIVIDEIQNILSTRSNYIQTTGGRMVNFLVELANKTGVCLAFIGTPIVSKVF
                     DSEPHLLRRTRGPRIPALEKSTAFEKLLEIMWNNIPVLNPVPLDAGTIDLVYKITGGV
                     IAKMQKEILLSTQNAIYFEKETVTRELLKKIAKQYNIIPGKSTLETAAPEVLTVKAAK
                     EKNETPLDSKGKGRPKLSWDDDDILQIFAECQEKGWSVAKALIQHGLAERGD*"
                     /db_xref="UniRef100_R6TKG4"
                     /db_xref="R6TKG4_9FIRM"
                     /db_xref="cth:Cthe_1115"
     gene            complement(259874..261679)
                     /locus_tag="aot2015-NO08_SRR1761682_USA_scaffold_2_curated
                     _prodigal-single_268"
     CDS             complement(259874..261679)
                     /product="Uncharacterized protein n=1 Tax=Clostridium
                     clostridioforme 90A8 RepID=N9YN99_9CLOT"
                     /codon_start=1
                     /transl_table=11
                     /translation="MVKFYGDENATYRLLAKENGIWLINVSGKTAPVCISKEVFAQMH
                     EVPADEVIPPHTPPQWIREEANKRVEIIRPLTESEQCIVDPVKRANISNQIAKEHEIS
                     SRTVYRYYYSYLAKGIYGLFPTQRKRKTNKKTPDQTNIQKALNQFFYSPYRMSLRMAY
                     EMMLLNYYKDESGILGKEYPTYNQFRYYFRKHRDSKKESILREGIGEHQKNRRPLMGA
                     GNSGVDYIGLYEMDATLADVYLVSHYDRQLIGRPYIYMAIDVASRLIAGIYVGLEGNS
                     NSVMACLANAAMDKVQFCQKYGIDIEESQWPSQGMPGCICTDRGNEFTGEVTKSLCEM
                     YRVEIIGLPPYRPDLKGYVEKAFDCLQNRYKPLLHGMGVIEDPSTANGAPDYRKQACL
                     DLHEFTKILIQCVLYYNSSNVLNDFVRTPEMKQDNVQPFACNVWNWYKKAGAARLVNL
                     DPEGLRLMLLPRGVAQITRYGLKFNSLFYTNEKYEAMFIKGANKGNVTIAYDESDTGT
                     IYIIENGEYIPFSLTMASRKYDGLTMMEMKALLDGEKEVIRGARNRQIEGSLSCNEHI
                     LQITKSARQRKQEESSGKKDISTQTMKLKRKKEKV*"
                     /db_xref="UniRef100_N9YN99"
                     /db_xref="A0A0E2HAA6_9FIRM"
                     /db_xref="bprs:CK3_03680"
                     /db_xref="N9YN99_9CLOT"
     gene            complement(261673..262071)
                     /locus_tag="aot2015-NO08_SRR1761682_USA_scaffold_2_curated
                     _prodigal-single_269"
     CDS             complement(261673..262071)
                     /product="Uncharacterized protein n=1 Tax=Oscillibacter sp
                     . CAG:155 RepID=R6TNX3_9FIRM"
                     /codon_start=1
                     /transl_table=11
                     /translation="MRKKDDKTRTISFFSQKNHQVIVVANAMAKKYALAMEKDDSVIK
                     YEVNIPLTDFAILVDGKGLRRKLLETEWVSDFMVVRQSGTKIVEIVDEEKLENKRSCS
                     ERLELSRRYWKAAGAVDWQAVIIQKGETAW*"
                     /db_xref="UniRef100_R6TNX3"
                     /db_xref="R6TNX3_9FIRM"
ORIGIN      
        1 GAGCTTTGTT GTCGTTTCTC GGAGAGAATA ATTGTCGATT AGTCGATGAA TAATTGCGGC
       61 TTCCGATGCG TTTCCCGCCT ACCCATGAAA GGCAGCGCGG GCTGGGTATC GGAGTATTTG
      121 AAGAACCTTG GTCCCCTCCC CTTTCTGACA AACAAAAAAA GAGTAGTGCG AGGAAAAACC
      181 TCTACACTAC TCTTCTATAT GCGTTTTATG ACAAATTATT TTTGCTTCTG TGACAATTTA
      241 ATTTGCCCCT GGACATATAG GGTATTTTCG GCTTCCTCGA CCTCATTATA CCACATCGGT
      301 ACATTTTAAT TCCAGTATTT TTTTTTGGGC AATTATTTCA ACTGACAAAC CATCAAATTA
      361 CAGCCGGCTT CTGCAACACC CAGCTCCGTA TCGACGAATC CAAGACGCTG ATAAAATCGT
      421 GCTGCTCCAT CATTCCCGCA TGCAACGCTC AAGAACACGA ATGAGGCACC AGACTTTCTG
      481 GCCATCTCCA GGAATTCTTC CATCGCCGAT GTACCGGCGC CTCCGTTTTG GTGTTTTGCA
      541 TCAATGACCA GTTTATGGAT ATGCAGGTCC CCTTCTGAAT CCGGCACAGC ATACAGATAG
      601 CCGATGCACT GTCCATCTGC ATCAATGGCA AAACACCAAG GATTTCCGGC GGCTTCAAAT
      661 CTTGCTGCAG ATACAGTAAA TCGCACATGT TGGAGCTGGT CGTCAGGCAG ATGGATTTCC
      721 GTCAAGCGTT CGGTTCCATA AAGGGAGATG GGAAACAGAT GAACATTCTG GTACATGGCT
      781 TTCCTCCTTT CGGTGATGGA TGGATACAAA ACCAATATAG ACACTGTTGT TTGCCATGTC
      841 AACGTCGGCA GAGCAAATCG TTCCGCCGGG TCCCCTTAAA ACAAAAAGAG CCTGCCCACG
      901 CACGAAGCGT AGACAGGCTC TTTTTATGTC CGCAACCGGA TTTCACGCCA CGGACCTGCC
      961 CGGGAAGTCG AGGGGCATTG TTTGCCGGAA GAAAAATGGG AATCTCCGGC GTCCGGTTTG
     1021 TCACCTTACC CAATTATGCC TGTTGCATAA AACAGTGGCC GGCAAGGGTT GGTGACTCGT
     1081 TTGGATAACG TCTTACAGTG CGTATGGGTA GGAGTAGCCG GCCATTCGTT CGCTCAATAA
     1141 GAGCGTGAAG GCCCCGTAGG GCCTGGTGGT GGCTGACGGA CTCGAACCGC CGACCCTCTG
     1201 CTTGTAAGGC AGATGCTCTC CCAGCTGAGC TAAGCCACCA TGATAGCGGC AAGACGGGCG
     1261 AACTTGCCGC AGAATCCGAT GCTGTCAGGG CACCGCCGGG ACAGCAAAGG AATTTATCTT
     1321 CAAACTTTGT CAGATATTGC TTTCGCCCAA TAAGGGAGTT TGAGAAGGGA TTCATCTCCC
     1381 GATATCTGGC CGAAGACTGT ATCGCCTTCG TCCCATAACC TGGAACCGTG AATTCTTCCC
     1441 CCAAATTCAT TTTGCCATGA CTGGATGCCA TGTAAAGCGG AAGCGTCGAT GTTCTGGTAC
     1501 ACTTGAGTGA ACCAGGATTT GTTCAATGGG GATTTCTGTT TGAAACGCCA GTAGCATTCT
     1561 CCGCTATACC AAACCTGATT GGGGAGAATT TGGGTTTTAT ACTGAGCATG GTCTGTCGGT
     1621 CCCATTTGGA CTGTCAGCCT GTTGCAGGCA AGAACCTTGG CGTCTTTGCT GCTGGGCAGG
     1681 TAATTGGCCA GAAAAGCCCC GGCCAATTCC TGAAATTCTT TGCTGGCTGT TTTACAGCCG
     1741 AAATATTGCT GATAAAACCC TGAGTCGGGT CTGACTTTGA ATGTGATGAC TTTATCCATT
     1801 GTACTGCAGA TAGTGCGTCA CGCCTTGGGG TCGGTGTTAT TGTCGGAGTC GCTGTTGGGG
     1861 GTATCGAAGT GCATGTTTTC GTTTTTGTTC TGGATGCGTG CATTCAGCTG CTTGTAAGAG
     1921 CAACCGTCCT GGGGAACGCC CATGTACTGA GCCACCGAGA ATCCCAGAAT CAAGGTGAAC
     1981 AGCCAGTTCA GCAGAATCAG GCCGACCGTG AACGGGATGC CCTTTCCAAA GGCCGTGGCC
     2041 AGCTTGTAGT TGGTGATGCA GACGAATGCG AAGGACAGAA ACACAAACAG CGAGCTGATA
     2101 ATCGTGCCGG AGAAAAACCA GGTGAAAACA GAGAACACCA CCGGGACCAG GAACATCCAG
     2161 CCGTTGCCCC AGGTGATTTT GCACAGCAGG TAGGAGTTGT AAAACGGGAC AAGACTCCCC
     2221 CACCCCGGCT GGCCGGCTTT TTTGAAGACC TTCCAGTAGC CGATGACCGA CAAAATCAGA
     2281 AGGACCAGAA CCACGGCCAG GAAAAACAGG ATGACGCCAA AGTACATGCC GAGCATGGTT
     2341 GCCAGCATCT GCGTGGAATA AGAAGAATAC TCCATAATTC ACTCCTCTCA ATCAATCCGA
     2401 TGAGCAGAAA AAGACCGCTT CTCGGTGTGT TGTCAGACCG GGATGCCTGA CAATGGCTTT
     2461 ATGCCGTTTA TTAAGAAAGA GCAAAATGAA TAGTCAGATG CCGTTGGCTT TGTTTTCGGG
     2521 AGAAGACGAA TCGATATAAT CGAGTCCTTT TCTCCAGCAA AACCGCTTGC ACCGCCTATA
     2581 ATATTCCTTC TTTTCGCCCG TCAGCTGACA ATGCATATCA CCCCAACCGG TCCAATGGTC
     2641 GCAGTGCTCA CATTTCTTAT TGCTGTTTTT CGAAATATAA ATAGGCCGTT TCATCTTGAC
     2701 TCCTTCTCTC TCATATATAA AAAAATTCTG TTTCTTTTCA GAAACAGAAT TTTTCGCACC
     2761 GGTCATTCTT GCAAGGAAGA TGCCAGAATA GTGCGGTGCT TTTGCCAACA AAGAGCCTCG
     2821 AACTCCTGTA CTACACGCTG TGGATATGTG TTTGCTCTAA CCATCTGAGC TATATTGGCA
     2881 AATGATACCG GGATTCCTTT GTGGGTCATG AAATTGGGGG TAAGGAAAGT GGGGAAAGAG
     2941 AATTCGGAAT CCCGGTGATA CTCCGGCTTT CTGTGCCGGA GTTCCACGCC AAGGCGGCGG
     3001 ACCCTCGGCA TGGTGATGGT GGCGGTTACT ATCTTCCCCC GTACCGCCAG ACGTCGGGTG
     3061 TAAGAAATAT GGAGGTGTTA GCTGAGCATG TCCAACAACC TGTATTTATT ATACCACATT
     3121 GGACAAGCAT TTGCAACGGT AACGCTCGTT GCAACCTTTA TCTGGAATAT AGTACAGGTC
     3181 AGGTTCCCGG ATTCTGTTTC ATCGCGGCCA ACTCCGCTTC CACATCGGAA TCGGCGGGCG
     3241 CCATACCCAT TTTGGCCTTC AGGGCGGCCA GCTCATCATC CACATCCTGA CCGCCGCCGG
     3301 AATACTTGGC GGCCAGAGCG TCGGCTTCGT TGGTGGGCGC TTCGGACAGT TCCATTGCGG
     3361 CGGTGGACTC ATCCAGCTTG GCGCGGATGC TCTCCTCCAT CTGGTCGAAC TTGGCGATGC
     3421 TGCTGCCGTG GCCTTTGGAA GTCATGCGAG AAACCGTATC CTGGGCATCG GCCACGGCGG
     3481 CCATGGCCTG GACATTCTTC AGCCGGCTCT GCAGGGTACT CACATCGTTG GACAGCTTGG
     3541 TGTACAACTG GCGCATCTTG TCGGCGTTGG CCCGGGCTGC ATTGTAGGCA GCCTTGGCGG
     3601 TTTCGGCTGT CGCCGCAGCC TTGTTTTTCT CGGCGAGAAA GACCCTGGCG TCGTCGTCGT
     3661 TTCCGGCGGT GACGGCCTTC TGAGCCAGGT TCAGATATTT CTGGACCTGT GCATCGGCTT
     3721 CATCACAGTT ACGCTTGCAG CGTTTCTCTT CGGCGATGAT GGAGGCCGTT TCCTTTCTCA
     3781 CCTCGGCCAG GTCCTCCATG GCCTGCCGCA GATACTGCTT GGCCATCTTC TCGGGATTCT
     3841 CGGCACGGTC CAGCAGGTCG TTGATGTTCG ATGCCATGAT ATCGGCAAAA CGGGAGAAAA
     3901 TACCCATTTT CAGTTACCTC CTGATGATTT TGTGTTGGTG TATTTGTTTT CCAGGTCTTG
     3961 AACTTCCGGG CTTACCCCGA CATCACTTGC GTTCAGGTCC ATGTTCAGCA TACGCTCCAT
     4021 CTGTTCATCT TCCCGCTTCT TCTGTTCCTG CTTTTTCTTG AACACATAGA CTCCTGCACA
     4081 AACGAGAACA ATGATAACGA GGGCGCCGGC AAAAATGACC AGAGGGCTGA TGGTCTTTGC
     4141 CATCATCCGG TCAGCGGCCA TGGTAAATGC TTTGCCGAAC AGTTCGGATT CATCCAGGCT
     4201 GGAATCATAA TAGTAGCGGT CTACATAGTC GAGCAGAATG TTGACTGCTT CATCGTCCAC
     4261 GACCTGTTTT GCCTGGGACC CGGTAATGAC CCAGTCCGTA TAGTGGCCGT CGGCGTCCTG
     4321 GAATACCAGC AGAAGATGAG CTTCGTCCTG GAACAGTTCA TCATACAAGG ACCCGGCAAA
     4381 CTCCTCCATC TGAGAAGAAG ACGGGTTGCG TGAACCGTCT ACAGTGTCGG TAATGTACAG
     4441 ATACGGCTGT ACGCCTGTCT TCTGGTAAAA GTGCTTCATG CCGTTGAGCA GCTGCGTGTC
     4501 GTTGCCGAAC CAGAACAGCG TGTCGGTATA GTATTCGGTT TCCTGAACGG ACCCGGCGGG
     4561 CAATGGCTCG CGGTTTACCG TGGATGCAGT GACCGGTTGG TTTTTGTATG CGGCCGGCAT
     4621 TGCGACAAAC GCAAACATGA CGATGATGAA GATGATGGTG AATAAGCTGC TGCGTATCGA
     4681 GCCGCCAAAT CTTGCGCCGC CCGAATAGAT GTGAACGGAA TGATATCCGC CATGATGCGG
     4741 ATGATAATGA AACGATGATG AACCTGAATA GTGGTGCGAT ATGCCGGAAC GGCCGCTGCT
     4801 GGAAGACCGG CCCATACTGC CGCGTCCTCC ACCACCGCCG CCGCCACGGG ATGAACCGCC
     4861 GCCTGCTCCG CTTCTACCCA TGAGTGCTCC CCCTTACATC TGTTTGGGTT CTTCCACAGG
     4921 GGAAATCTCC CGGAGTTTGC CGTAACAGTA GTAGCGGGCA GAGAAACAAA TGTTCAGGCG
     4981 TTTGCTGGAA GGCGAGAGAA TGGATACTTC CGGGAGCATC TCCGGAGTGA CTCCGGCCGC
     5041 CCGCAGCACT TCCAGCAAGT CAGAAGGCCC GGTGCCCGAG AATCCGTAGG AAAACTCGTT
     5101 CGTGATAAGC TGGATGTCAC CGGCGGATGC CAGGGAAGGT TTGCCGTCTT TTCTCTCCCC
     5161 ATCAAGGTGC AGAAGGATGG TCAACAGACA TGTCTTTGCG CCCTGGGCCA TAGGAATGTT
     5221 CTTGTCATCC TTGACGATGA TTTCGGCAAT GTTTTCCGGA CCGGCCGCCG CCAGCAACGC
     5281 CAGGATGGTG TTCTTTGTCT GTACAGTGCT GCCGCTGGAA ATTTTCAATT CAACCAAACT
     5341 ACTTTCCTCC TTTTCATTGG ATTGTCTGCT GCTTGGAAAA CCAGTGTTAG CTATTGATTA
     5401 TCTAGCAAGC GTTCTTCTAT ATTATACCAC TCGCATATAG TATCTGCAAC GAACAGAAGG
     5461 TGGGCACCCA CGCCTGATTT CCGCCGGGAC GCATGAATTC ACTGCAGATA AACCGGGTCG
     5521 GTATACTGGT CTTTCCTGAG TGGATACAAA CCGTACCGGC GGAACCAATA GTCTGGTACG
     5581 GCCGACAGCA CCTGATTGCA AGTTGAGCCT TTTTCTGTGA TACCGGCGGC GATGCTGAAC
     5641 TTTTTCCATT CTGAAATATG CATTGAAATC ATGAATTCGT CTACTATATT CAAATTCTGT
     5701 GTGATTTTAT TCGGCATAAA AAAGAAATGT AGCCAAATCA GGTGTCGTCT TGGTGTAAAC
     5761 TCTTACAAAA AGAAATATAT CGCATTGCTA CGATAAAATT TGTATAGTTC ACGCCAATAG
     5821 TTTACACTAA CTTGGCTACA TTTCGCAAAA ATGGACCTGA CGGGCAGTCG AAGCCCGTGT
     5881 CCGTCGGCCC TATCTTCATA TCATACTTAC GTGATAGCTG ATTGATTGTC TTTTTGGTCT
     5941 GAGGACACCT CAATCAGCAA AGGAAATCAG TGGTTGCCCG TGCTTCTTTA TATTTGGGAG
     6001 GGAAGAAACG ATGACCTTAA CCTCCGGTCT CCGAAGATGC TTTGAGCCGG ATACTCGCAT
     6061 ATACCGTATC GATAAACCTC ATGCACTTAC CCAGTACAGG GTGCCCCATA AGGCGGTGGC
     6121 ATCCCCACGT GACATGGCCT TTAGACCTAC GTCGAATACC ATTGCAGGCC CTTATATGCT
     6181 CCCATGGTGT TTCCACTGTG GGAGTCTTCT TTACCCAGGA CCAAGGTCGC CAGCAAACGG
     6241 ACGTTCACCG GCAGCCCCAG TTATGGATTT CAGGTAAGAT TGGGACGGTC CTGGTCGCCG
     6301 TCCGCTTTGA ACAAAACAAA ATTTTCTGGT TTGTTGGTAA AATAGTAGTA TTCGGTGTTT
     6361 TCCCGCAAGG GCGGTGTCAG GTAGTTGGGG ATAATGGTCC CGTCGCCCTC CACCCGCTCG
     6421 GTAAAGCCGG CGGCTTGCCA GACAGCCGAA GGAATCCCCG CATTGTAGCA GTCGATATAC
     6481 TCGGCACCGG CATGGCGCAC AATGGTGTCG ATGGCGCCTC CCAACCGGGG CAGGACGGCA
     6541 TCTTCACCGA TGAAATCCAC CAGCCGAACC ACCGCTGCGC AGCCGGTATC CTGTGCAGTG
     6601 ACCGTGCGGG TGACCAGATA GGCCAGCAGC TTTCCGTTTT CCCGGGCAGC CCACACATCG
     6661 TAGTGGAAAT GCGGGTAGTC GAAATACCGC CGCTGCAGAT ACCAGGTATC CTTGCGAGGA
     6721 GTATGTGGCG TGGGTGGCAT CCCCAAAGAA ATCAGGTCGG CAGCAGATGC TACCTTTTCC
     6781 AGGCCCAGGT CCTTCCGGAC CGATGGTATG GTATGGTGCA GCGGCTTTGC CAACTGGTAG
     6841 TCCTGGCACT GCCCCAGCCG GTAATAGTGG GGCACCCGCT CGGCTTGCCA GCCCAGGAAC
     6901 CGATAAAGTG TGCAGGTTTT GGGGCGAATG TTGTTGCAGG CCACCACATC TGCATGCAAC
     6961 AGACTCGGCA GCGCGTTCAT CAGTTCCAGC CCTACACCGT TGTGTCCTTT GGCGGCCACC
     7021 CACACGCTTA CCCACACATC GGGACAACGG GCAGCGCTGG CCAGTATATA GCCGGCGACA
     7081 CTCAGGTATT CCCCATCCTG CTCGGCCACA GCAAACTGAG GCACGCCGCC CCGGCCTGCA
     7141 TAATAATACT GGTACAGCTC TGGCCGGTTC AGCAAGGGCA AACGCATATC AAAATGCTGG
     7201 TTGATGAATT CCTGGATGGC TTGGTCTTCT CCCAGGCGGG CCAGCCGGAA AGTGATATCA
     7261 GACAATGGCT GACCCTCCTG TGACCGGCAG CGTCACGCCA GTGATAAAGC CTGCCTCATC
     7321 AGACAGCAGG AACGCCATGG CCGGCACTAC GTCATCGGGA GTGGCGTTGC GGCCCATGGG
     7381 GTTGTCGGCG GCGGCTGCCT GTACGATGAG GTCGGGAGTG TCTTTCAAAA AGTTGGTTTC
     7441 CATCATGCTG GGAGCTACAC AGTTGACGGT CACACCGAAC TTGGCATATT CCACGGCCAG
     7501 ACTCTTCACC AGTCCGCCGA TGGCACTCTT GGCCATCACA TAGGCAGCGG TGTTTTTGGG
     7561 AGGACAGCCG ATGGTGTAGC TGGTCTGGAT AAACAGTACC CGGCCAAACT TGGCCTTGGC
     7621 CATGGCCGGC ACAACCGTCC GGCAGATGCG CACGGCACTG TGAACCTGCA CTTCCAGGTC
     7681 TTTATCAAAA CGGGTCTGGT CAAAGGCTTT GAATCTGGTA TTGACCACCG GCAGAGCCGG
     7741 CAGATGGATA AAGTGTGTGG GAGTGGGAGC AGTGGCCTCC AAAAGCTGAA CAAAGGTGTC
     7801 TACCTTGGCG CGGTCGGACA AGTCCACGTC AAAAGGCCGC ACCTGCCCGG GAAACTGCTG
     7861 GCACAAATCG GCCAGTTTGT CCAGGTCGCC GCAGCCCTGG GCAAGCACCA ACGCATCGGG
     7921 GGCGCTTGCC AGCAACCGAG TGATGAGAGC GCGGCCCACA TCGCTGGTGG CGCCGGTAAT
     7981 CAAATAGGTG TATGACATAA GCAACCTCTC TTATTTGGCG AGTCCTGCCT TGATGATGCC
     8041 ACGGGTCACC CGCTGGCCGT TCTGGTTTGT GATAACGGCC TTTATTTCGG CCTCACTTCC
     8101 GACTTCACTC ACATTGACAA CCGTGCCGCG CACAGTCAGC GTGTCGCCGA TAAAAACCGG
     8161 TTTGGCAAAT TTGCATTCTA CGCCATGCAG CAGGCAATGT TCTCCTGGCA GATAAACACC
     8221 CGCCAGGGTG GAGAAAAAGC TGGCGCCCAG CATGCCGTAG ACTACCCGCC CGGGATATCC
     8281 GCGTCCCTTG GCATAATCAG CATCCATATG GATGGGCGAA ACATCCCCCG TGATGGCGCA
     8341 GAAAGCCTCC ATCATCTCAG CGGTAATGGT GACGGTAAAC TCTTCGGTTA GGCCCGGTGT
     8401 CATGTCGGCC AGGGTATAGT GGTTCATCGC AGGCTCCTTT TTTGCAAAAA AAGGCGGCAC
     8461 AGAGCCGCCC ATCGGTTACA GGAAAATTGA CGCAGAAACG GCGTCAAACC ATGCGTGCTA
     8521 CCAAATCCAG CAGGTCGCCC ACATTTTTCA GGTCGCGCAC ATCGGCCAAC TTGAACTTGA
     8581 TGTTGAACTT CTTCTCGATG GCGGTCAGCA GGTTGATTTG TTCCAGGCTG TCCCAGTCCT
     8641 CGATATCGTC GGCACAGGTT TCCCGGGTGA TAACCAGGCT GTCATCGTCA AAGTTGTCGC
     8701 GGAAAATATC CTGCACTGCA GACAAAATAT TTTGTTCGGT CATGTTTTAT ACTCCTTTAA
     8761 TCGTTGGTGT TGCCCATACT ATACCATAAA ACATTGACTG GCGCAAGAAA AAGGCAACTG
     8821 GCTCAAAGGC GACTATCCTC TATCCATTGA AATTGGTGCG CCCCTTCCGA CTTTAATTCC
     8881 GGGAGAGAAA TGCCCCTCCA GCTCCTTTCT GTAGTGTTCA ATGCACTTAG GATAGTCAAC
     8941 ATACAGTTCG TGCCGGCATT GTTCGTGAAA TGAAAACATA CGCGAACAAC ACCGGCACGG
     9001 TGTAGCCATA CTGGCTATAG TTTGATGGTG GACCTGACGG GCAGTCGAAG CCCGTGTCCG
     9061 TCGGCCCTAT CTTCATATCA TACTTACGTG ATAGCTGATT GATTGTCTTT TTGTTCTGAG
     9121 GACGCCTCAA CCAGCAAAGG AAATCAGTGG TTGCCCATGC TTCTTTATAT TTGGGAGGAA
     9181 AGAAACGACG ACCTTAACCT CCGGTCTCCG AAAATACTTT GAATCGGATA CTCGCATATA
     9241 CCGTATCGAT AAACCTCATG CACTTACCCG GTACAGGGTG TGCCGTTTTG GCCCTCCGGC
     9301 GGCAATCAAG CCGCGACGGG GGTAGCGTAA CGAGTGTTGT CAGTTACTTG TTTGGTGCCC
     9361 CATAAGGCGG TGGCATCCCC ACGAGATATG TCCTTCAGAC CTACGTCGAA TCCCTTACAG
     9421 GCCCATATAT AAATCCGGTT GAAACCGAAC TTCCCCGGAT GGGCTGCCAC AGGCAGCACA
     9481 AAGTTTTTGG TGTTTATCTG ATTCCTATGA AGAAGTGTTA TATCAAACCC AGAAATTTAC
     9541 AACGACCATA AACCTTGACG CTTGTAAATA ATTGAATAAG CATTGACACT GACGATGCCG
     9601 GTACATTAAC AGCCTACCGG AAACCTTTGT TAGAGGTTTA TTCAAGAAAT TCAGTGAAAC
     9661 TGCAAAAGCA GTATAAACAC CCGGAAGAGA GTATCAGCTC TCGATGTCCA CGGTCAGAAC
     9721 GGATTCCAGG TTGACCTTGT CCAGAGCCAG CTGGATGTTG GTCAGCTCGG TTTCGACGTT
     9781 CGTATATGCC TGACTCACGT CGGCGGCCTC AAAGTTGCGG TAGGTATACT CCGGCTGCTT
     9841 GTTGCCAAAC CCACCGCTGT GGCGAACCAC AGGCTGCATC TGCTTCATGT TGGCGAGCCG
     9901 TGCCTTCATG TCGCTGAGCA TCTTCATGCG CACGAGCGCG GCATCCACCG TGTAGTCGGT
     9961 GCCGGGAAGG ACCGTCGTCA CGTTGAACTG GTTGATGCTG TGCTTCAGCT TCAGGATGTC
    10021 CCGGTTCAGG GCCTCGATTT TGTCCTGCAT GTCTTTGAAA TCGTACTGAT TGCGCATTTC
    10081 GCTGACATCT TCGCCCACAC AGGCCGTGGT AGTGGAGGTT TCCCGCTCTT CGGCGAGAAG
    10141 AACACGAATC TGGTCGCTCT TCTGACGGAC CAGTTTACTG GCATACGCCG GTGAAATCTG
    10201 CATTGTTTCT TGCCCCTTTC TCAAATAGAA TTGATGTAAA TTTGGTGGTT GCGGTTGACA
    10261 TCATACTCGA TTTCCTTTTT GGAAACCGGA AGCCGGAAAG CACGGCACAC ATATTCATAG
    10321 CAGCGGCCGT TGATGCAGTA GCTGCCATTT TTGACGATGG CGCCAACGTC CATACCATAC
    10381 GCACGGAGGA TGCCGGCAGC AACACCGGCG CTGCGGGAAA TGCCCTGGTC GGAATGAACA
    10441 ATCACATGGT TCTTCCCTTT TGCCACGTTC TGTTGAACAA AGAGTGCAAC GGCCAGTGCA
    10501 TCCCGTGCCG TCATTCCTCT GTCGGTGGCT GTGTCCACAA CCTCCAGATG CAATGTCAGT
    10561 GCATGGATGG GAATTGTTTC CCGGCCGGGA GTGTTGATGG AAATAACAAT ACACTTGTCG
    10621 TCCAGCTTCT TGTTGTATTG CTCCATTTCA TATCTGGAAA ATACATTCAG AATCAACGGC
    10681 TGTTCTTTTT CCTGGACCGT GAAATAGTCC TGGACAGACT CATACATCTC TTCGATGCGC
    10741 TCAAGCAAGT CACGAAAATG CTCCTCAAGC GCTGTGAGTT TGATTGCTCC TGTCATGTAT
    10801 TATTGAACAC CTTCTGTATT TTATAGGAAC ATCACAATGT TTGTGATTGA TGATTTCAAG
    10861 AAAAATGGTG ACGCTTTTTC CCCGTAAAGT CACCCGCCGG GTTTATTCAA CTCCACCACC
    10921 GTGTTTTTGG GGAACACGGA AACCCTATTC CATACGATGA TGACCTTCGG ACAAAGCACT
    10981 TGCCATGTTA CGCTTTTCAT GCAAAGCATG CATAGGCTTG GCAGGTTTTC TTCCTGTATC
    11041 TATTTTGCCA TCATCGGCAA TGGACAAAAT GGTGGGCCAT CGGGGATTTG AACCCAGGCC
    11101 CAAGCGCTTA TGAGGCGCCA GCTCTGACCA GACTGAGCTA ATGGCCCACA AAAAACCGGT
    11161 ACTGGTCTTA TACCGGTATT GGCATAGCTG GCACCACGAC TTCGGCCCAC TTACCCCAGC
    11221 CCGGACCACC CCCATGGCGG TTGTCCGGGT TCTTGCGGTC TTTGCCCGTC GGCATACGTT
    11281 CCGCAGTTGG ACTACTGGCA GCGGTTACTT TCTTCCCCCG TACCGCCAGT CGCCAGGTGT
    11341 GATGGTCATA TTTAGACACC ATTTTTGTGT GCTTTGGGGA TGACTCCGTC CCGTGGTGGC
    11401 AGTTACTTCT TCCCAGGTAC TGCCGAGCGC CCAGTATATG TGGTCGGTTG ACATACTCCC
    11461 ACAGCTCACG CAGTGGGATT CTTCCCGCTG CGCCGTGAGA TTGTGCTTCA ACGGGGCCGC
    11521 TGGCTGACCC AGTCTTACTG CCCCTCCGCA GTGGACGATG CCCCGCCGAC ATGCCTTCCG
    11581 TACGCCACAT GCCTGCGTTA ATGCCGGCGA TTCTTTTGGC CAAGCCTAAA GTGCATCCGG
    11641 CAAAGGACCC GTGGTAGCAG TTATGTCTTC CCCGGTACTG CTAGGCACCC GGTATAATAT
    11701 GGGTAAGCCC TTTACTCCCA TCGTTGAACT TCATCTGGGG TTGCGATTTC CCATCTGTTC
    11761 AACCTTTAAG CTCGTTTGCA TTTGTGAATA TCCCGGATAG CATCCTCGAC ATTCCTTTGA
    11821 TGCCAGACAA GCAACGGAAA CTCTTGGTCT ATTCTTCAGG CCGACCTTTT CAGTAGCCCA
    11881 CCACTGTACA GGAATGTTCC TGTAAACCGC CGCCGTGGTT TTTGAATGGC AGCGGCCGGT
    11941 CCCTCGCCTT CTCTTATGAC GTGCCATGCA GAGGGACTCC GGCAAAAATG GCTATATCGC
    12001 GTGTCTGTTG CGGCCGATTT TCACGGCAGG GATGCTTTTC CCCATCCATC TGCGAGCAGG
    12061 ACAAATCTGA CAGCTCCCTG TCTGTCCGTA ATGGTTTCCG GTCCTTGCGC CCTTGTACAA
    12121 CGCTGGCTTC GATGGACTGT TTTGGCCTTC TGAGTGTTTT GCCCCAGTTC TTATCATCTG
    12181 ACGAATCAGA CAAAAGACCT GTGTGGTACT CCTTGCGGGA GGCCGACCAT GGCAGTTTTT
    12241 GGATGGAGAG CTACCACAAC TCTCTGGGTA CGGGAACAGG ACTTGAACCT GTGACCTCCG
    12301 GCTTATGGGG CCGACGAGCT GCCATCTGCT CTATCCCGCA TTATATAGTT CTTACGGCTC
    12361 TGTTTCATAA GACAATCTAC CATGTTGGCC AGCCTTTCAG GTAAGCATAC TTGCTTCTCT
    12421 GTCTTGCCTC TGTGATTTCA TCATCAGTCA TATCAATGTG GAATGCTTTG AGGGTGAATT
    12481 CGTAGCATCT GATATTGATG CAATAGTCGC TGCAATCCAG AATCTGCCCT TCATCCTTCC
    12541 CATAAGCCTT CAAAATAGCC GCCGCAGTGC CGGCACTCCG GGAAATGCCC TGGTCGCAAT
    12601 GCACAAAGAT ACGGTAATTG CCTTTTCCGA CTTGGCGTTT CAGGAACTCA ACGACTTTGT
    12661 CGGCATCTGC CATTGCCATC CCGGTTTCGT CTTCTGCATC TGCGAAATCC AAATACAACG
    12721 TCGGAGCTGA GATATACAGA TGCTCAGTCC CGGGCGTATT GATGGAAATG ACACAGCTGT
    12781 GCTTGGGAAG ATGTGCTGCC ATTTCGGCCA TTTTCGGACG GGAAAGGACA TTCACAGTGA
    12841 TATCCTGTGG CTCTTTATTC TTATGAAACA GTCTGTCAAA GAACATTGTC ATACTCCTGT
    12901 GAGTGGGACA AACAAAGAAG ATTCCGGGCG AACCCATTAC TCCCGGCCAT ACAGCTGTTC
    12961 AGGTGGCCCA CCTGAACAAC GGTATCTCAG CAACCCGATA TGGCCTACCC GCGAGTGGAA
    13021 GCCATCCCAC CCGCGACGGC GATTTCAACT GGCTGCTACT GGACCTTCCC ATGCATGAGC
    13081 GTCCTGCGGG ACTCGAACCC GCCATCTCTA CCTCACCGTC AATAAATTGC GGGCGATTTC
    13141 ACCCTCGCCT CATAAAACGG TGATTAAGCG GCTATACCCA AACTTGCCCA AGGACGCATA
    13201 TGTGGCAGAC AATTTACACC CGTCTGCCGG GGGCGGGGCT GATAGTAACT ATCCTTGGCG
    13261 CATAAAATGT GCCTGGAATA GTCTCTGCCG AGAAAGAGGT GTGAACTCGG CGGTGGTAAT
    13321 GGTTATTGCC TTCCTCCGTA CCATTTGTCA CCGGACATCA TTGACGCTCA GATTACTGTG
    13381 TCGTCAATCA GATAAAAAGG TAAATCACAC AGACAAGAAA GGCATACGGC ACAATAACAA
    13441 ACAAACTGTA GCCAAGAACT TTTGCCGGTT TCATCATGCC GATTTTTGCT CCATCGTGTT
    13501 TGCAATACAA AGCAATGTAG GCGATAAGAG CCAATACGAT AATGACGCCG ACAGCAAGCA
    13561 GTGAGTTATG CATATGCCGT TCCTCCTTCC CCGTGTATTT CGTGGTCGAA GGTGCGGGGC
    13621 TTGAACCCAC GGCCTCCTGC TCCCAAAGCA GGCGCTCTGC CAACTGCGCT AACCCTCGAT
    13681 GTACTTATTC TTCCTCGACC CGGTCGGCCG AAAAATCCAA CTTATCCATG ATGTCTTCGG
    13741 CTTCCTCAAA CACATACACG ATGCCGTCCA CATGGATTTC GGTCATGGTA TCCGGCAGGT
    13801 CAATGGGCCG GTGACCTTCT TCATAAACAA CGCAAGCGTT GCTGTCCAGA ATATCTTTGA
    13861 TTTCCGGCAT CTTTTCTTCG GAAAACCAAT ATTTGATGCC GTTGACTCTG ATTCCGTTCA
    13921 TACATCCTCC GTTGTTCTCC GGTTTTTCCG GTGTCTTGCT GATTCCCTTG CAAAATGCAA
    13981 GGTAATCATC TATTGCTGCT TCAAAATGCT TTTCCAATTC GGTCATGGTC CTGCCGTGAA
    14041 ATGTCACCAT ATCCGAAATG CCATTGAGCG TTCCACAATA CAGGTTGTCT TCTTCGTACC
    14101 ACAGCACGGC GGCAGTGTAC CCTTTATATG CTTTCATGAT TCACGCTTTC AAATAAGGGG
    14161 CAATAAAAAG ACGAGCGTCT TCTCTGGTCC GTTTGGGTGC ATTGACGACG ATACAGTTTT
    14221 TATGCAGTGC CCCAGGTGTT GCTGTCACTA CAATCAGCTG ATATTGCGGC TCGGACTTGC
    14281 GCAAGTACCA AGCCGCTTTT CTGTGTGGAT ATCCTGACCA CACAACCGGT GTTATCCACG
    14341 TTTCACCGGA TTTACAACGA CTCTGCGACT AAGGGTATCG AACCGGATGT TGTTCTGCCA
    14401 GTGTGCGTCC TGGTCCCCCG GACAGCGTGT TTTCAGGTCC ACGCCACGAC TGGTGATGGT
    14461 TACTACTTCC CCCATACCAT CAATCGCTGG GTGTTTGATT GTTATGCCAC AAGAAATAAA
    14521 ATGAGGGCGA TAAGTGCGCA AATAATACTG ACCAAAAAAG CCAGCGGGGC AAGTTTTCTG
    14581 ATAATCAAAA TCTTGCTTTC CGTTATTGGG TTTTGGATAA GTGTCAGCAG CAAAATGCCG
    14641 GGAATCACAG CACATGCAAC ACAAACGCCC AGAGAGATTG CAGCGGCTAT CAGAAACGAG
    14701 GAAACCATAG GCTTCAACTC CTATATTTCA AGAATAAATG GTGGTAATGG GAGGATTCGA
    14761 ACCTCCGGCC TTTACCTTAT CAGGGTACTG CTCCGCCAAC TGAGCTACAT CACCATGATA
    14821 TCGGCGCCCG GAGGTGCCTG GGCGCCGATT GGCAGGCGCT CCTGCCGCGT TGTTTTAAGC
    14881 CGAGTGCTAC CCGGCATCAG GTCCTCAATA CATTGGGCTG TCCTCTTGCT TTTTATTCAG
    14941 TCTTGTTGGG AACCGAATTA CTTCTGCATT GGACTATACC TCCGTCTTGA TTTTGACATC
    15001 CTGGATGCGA ATTACTTCTG CATTGGACTG TCCTCCTGTT ATTTTTTGCC CATTTGACTG
    15061 GGCAGTGGTC AGGCAGTCGC TGCGACTTTA GCAACTTCTC AGCCAGTCTC ACCTATCCGT
    15121 TGATGCAGCG CAAGACCATT ATCCCGGGAC TGATAATGAA CTGCAGCAAC TTCAAAATGA
    15181 GGGTTCGGAA GATAATCGTT AGGCGCATCT TCCAGACGCC TGTGGGTGCG GGAACAGGAC
    15241 TTGAACCTGT GACCTCCGGC TTATGGGGCC GACGAGCTGC CATCTGCTCT ATCCCGCCAT
    15301 ATGGGCGCCG GCGGCGTCTG CCGGCCGGCG CAAGGCGCAG GATTCATGTA GTTTTGATGA
    15361 TGGAATGTGC CTGTTTGGGC TTGTCACGCG CTTTGCACAT GGCGCTTCAC TCTCCTTTTT
    15421 ATATGTCGTA TGGCGTCAGG CACGATGCCT ATGGCCGCCG GTCATGCCGC TTACTGCATT
    15481 TCATTCATCT GAATACCCAT ACAGGGCTTA CCGCGATTGC GATACATTTC GCATCCCATC
    15541 CTTTCCTAAC GATTACCGGT CACTACCCCG GCGGTGCGAT TCTACGAAGG ACGTAAAATT
    15601 CGCGTGACCT TTATCCAAGG CGATGGTTGC AGCAGCGCAA TTCATAGTAA AGTGTGGCCC
    15661 TTTGGTCGCG TACCAAAGGT GCTGGTCACT CTCCATGTCA GGTAAAACCG GTGTCCCTGA
    15721 ACATTGCCCT CTGCTGCGTG GTGGACGGTG CGGGACTCGA ACCCGCGACC CCCTGCTTGC
    15781 AAAGCAGGTG CTCTCCCAAC TGAGCTAATC GCCCATACAT GACGGTAAGA ATTGGCGAAA
    15841 CGGCACCACT GCCCCACTCT CTTTTTATAA CTCTCGTTTC GACAGACTCT GGTGAATTGC
    15901 TGAACCTGTT TTAGGCTTTG TAAACCGTCC GGATGCCGAG TTATTCGGCT TTCAGATTGA
    15961 ATTTGCCACC GAAGAACGGG ACCTTCGGCA TCTTGCCGCG CATCAGTTCC ATGGCTGCCA
    16021 TAATGCCGAT AATGAATACG GCAATTCCGA CAACGCTGGT AATGACGCTG ACGACCTGGG
    16081 AAACAATGCT GGTCAACTCG GCGATGCCGA CAATGCGCAG CAACGTCGTG ATGATGCTGA
    16141 AGATGCTGGA CAGAATTCCC TCACAAAGTG CCAGCGACAA GGCTTCCATG GCCAGGGCCT
    16201 GTTCCGACTC GGCACTTTTC AGGAAAATGA TGGCACACAG GCAAATTGCG GTGACGGTTG
    16261 TGCTCCCAAT GGAAGCTGCC GCGAAAGCTG CCGCCAGCAA ATACCGCTGT TTGTTTTCCA
    16321 TGTATTACCC TCCTCTCGTA TTTGATTATT CGCCGGGTTA GTTCCCCATA GCCTTTTTGA
    16381 TAAGGTCGAT TTTGCCAACC ACGGGCAGCC GCATAACCTT TCCGTTGTAA GCACGAAGCA
    16441 TCCCGATGAC GGTTACGACA AGCAGAATGA CGTTCACAAT CGTGAAGGCA ATTTTCAGCG
    16501 GTCCGTAAAG ACCCGGCAGA TACAAATACG AAACGATGGT GCGAAGAAGG TTCAGTACCA
    16561 CGAAGGCAAT CAGCATCCAC AGCCCCTGAA TACCACAGGC CCGGTTCATT TCATTTTCGT
    16621 CTTCATTATC GGGGTGGACC AGATACGGGA CGAAGAAAAG AACGGGACAA TAGCCCATAC
    16681 AGGCCACGGG ATTGGTCTTT GTCGCCTTCT TGGATTCTTC CTTCTCTTCA GAGGCAGGCT
    16741 CTGCTTCGGC GTTGGGAGCG GCATTGGTTT CCGGTTTATC CATGTCCGAC TCTCCTTTCT
    16801 ACTTTAGATG TGTGTGTGTA TCAACTGGTG GACGATGCAG GACTCGAACC TGCGACCTCC
    16861 TGCCTGCTCC CTAAGCAGGT GCTCTGCCAA CTGAGCTAAT CGGCCATGTA AGCAAGCCTA
    16921 GACAGTGTGC GTCAGATTAA GATGTGAAAG ATTTCCACAT CGGCTTGCTG GTTCTGTACT
    16981 GAAGCCGCCC AGTACAGCTT GCCCCACACA TCATGGTAAC AAGTTTTCCT CTCCACCGTG
    17041 GATGTGACAA CGGTGGGAAG CATCCTCACT GCGTTATGCG GAAAATGCAT CGCCGGATAT
    17101 TGGACTATGC GGCATCGTGG CGCCTCGAAC GGGAATCGAA CCCGTAACTT CCAGCGTGAT
    17161 AGGCTGGTGC TCTAACCTGA TTGAACTATC GAAGCACATA TAGGGGAAAT CGCTGTGTGT
    17221 TGGCGATTTG TGCGAATCCA ATCCCCGTTC GCACCAAACC ATATTGGTGT TGTGGTCTGC
    17281 ACCATTCAAT GCATCGCTTT TCCGGTATGC GGAAACGTAC ATGGCCAAAT GGGTGGCCAG
    17341 TTCTTCCTGT ACTGCCTCTT GCCCGTCAGG AATCATCGGG ACCGAAAAGG AGCAGCTCTT
    17401 GCCTCCGGGT GTCGCAGGTC CTGGGGAGGC CCGTCCGGCT TGTACTTCGC CGCTGCAGGG
    17461 TTCTGGCTGC CAGAATGGGA CTCGAACCCA TGGCCCACGG ATTAACAGTC CGTTGCTCTA
    17521 CCGACTGAGC TACCTGGCAA TATCAAAGTC GGACGGGGTC CGACTGTTAT CGAAAATCAG
    17581 CTGTTGTCCG GGCGCAGGAA ACTCATTGTT TTCACAATCA GTTCCTTCGC GGATTCCGGG
    17641 TACAGATACT GGCAAAACTC CTTCTCGATG GTATCGATGT TTTTTGCCAG CTTTGCGGGA
    17701 ATGAACAGAC CCAGTTCATG GCCATCCGGG TCCGTGTTGT TGCCGACGAA ACAGGTACAC
    17761 CCATCAAAGG CCGGGTCTTC GTCCATGATT TCAGCCTGCC GGTAAAGCAG CTGGAAGGCC
    17821 ACATCCATCA GAATGGTTTC CTGGGCGCAT GTCAGGTCCT TGATACCGTG GTCGTTGCAG
    17881 ATATCGATGT AATAGGACTT GTCGTACAAG GCCGCCAGGA ACATCCCATG AAAACCATTG
    17941 TACGTCACGA CATGCCGCAT GCACTCCCCG GCTTCCGTCT GATAGGCTTC ATAAAGCTGA
    18001 CGGATGGCCG GCGGCAGCTC TTCAGGGTGA TGGACGATGT AGCGTTTTCC ATCACCGGGT
    18061 ATGCGAATGT CGCCGGCAGA GCTGCACCAG TAGAAAAGTC CATGCTGGGC AAAGATTTCG
    18121 TTCATAGACT GGACCATGTT TCTTTTCCTC TTCTCTGCGT GTCAATGATT ATCGTTATGG
    18181 CAGATAGCGT TTGGCCGATA GAACATCGTT CTCGCCGCTC ACCGCGTGAA GGTAGCTATC
    18241 CTGGAACGGC TAACAGGCTT TTACCCGCCT GTTATGGGTG TTCGGCAGCC GCTTGCACCA
    18301 TACCGAACGA AAAACTCTGC GGCTTGCCCA CTGACTGGAA AAATACCTGT GCAGAAACAG
    18361 GCTCCCCGGC AGTCAGATGG ATTCTCATGG CTTGATGGAT GTCTGGAAGG ACATGTAAGG
    18421 AAGTTCCGGG GATTTGTAGA CCCGCGCAAT ACGGGGTGCC CAGGTGGAGT GGTAAGAGAA
    18481 AACCGCTCGC CTGGAAGTGG CGACCGTGGT AGGATTCGAA CCCACGAGCC TTGGAGACTA
    18541 ATGGTTTTCA AGACCACCAC CATCAACCTC TCGGTCACAC GGTCATATAA AACATTTCCA
    18601 AACACGAGGT AAGGAAATGA GTGGAGCACC CGACAGGAAT TGAACCTGCA ACCCGCGGTT
    18661 TACAATACCG CCGCTCTGCC AGTTGAGCTA CAAGTGCAAA TAAAAATGCC GCAACCGCTT
    18721 ACGCTTCTCG GCCGGAGAAG TCTCTCCGAT TTATAAAGCG GTTTTACCCG ATTCCCATAA
    18781 ATCAAAACCC AAGATAAAGG TCGCTGCCCG AGAATCGAAT ATTCGAAGTC TAGTTTTAGG
    18841 AGTGGGCAAC ATTTTACACA GCTCAAAACG CTGCATTGGA GCTGGTAGTG AGAGTCGAAC
    18901 TCACGACCTA CTGATTACGA ATCAGTCACT CTGCCAACTG AGCTATGCCA GCATGTTGCT
    18961 CCCCTGTTTT GCCAGGGGAG CGGTGCGGAA TGTGAGGAGG CGTAAAATGG ACGGGACTCG
    19021 TAGCGGGCTT CCTCGCTACT TTTATATTAT ACCACATTTG CAAAGATTCT GCAACGCATA
    19081 GAAGCCCTTT CTTTTCTTTT TAGTAAGAAA TAAGATTGTC CATTACCATA ACAGCCAATG
    19141 TCTGTTGAGC TACAAATCCC TTGCCATAGG TGGAGATGGC CGAGTCGGCA TCTCCGACAA
    19201 AGTATTTCTG AATGTCTGCG TCAGTCACTT TGATGTTTTG GTCTTCGGCG ATTGCCTGAA
    19261 TGATGAAGCA ATACTGGACA TCCTGCTGGA TGTATTCAGC TCCGTCTTCC AGGTAGGCAT
    19321 CAATACTGTC ATATCCGCCA GTGGCGAGAA AATCCTCTAT AGACATACCG TTTTGGGCTG
    19381 CCTTGTTATT GACATAGATG GTTTCCAACT GCCGCTCTTG GTCAAAGATG GATTCCGGAA
    19441 TATCCTTGAT GATTTTGGAG TTGGTCATCA GATAATCGGC CAGATATGTG GATGCGCCTT
    19501 TATACTGCTC GTATTCCTTG AAATACTGGC GAGCTTTTTC GACTGTATCG ATTTGGCTGC
    19561 CATCATTCAG TGTATAATTG CCGGCAAAGG CGTTGAGGGC GTCGCTGTCG GTCATGTTAT
    19621 AAACAGAGAT AGACTGCAGA GTCGTTTTGA ACACTGCGGT CTGATTGGAC AGGTCGATGG
    19681 TATTGCCGTT GGCATCCTGC GTCTGTCCGT AGTTATCCGG GAATGTAACG GTGATATCGA
    19741 ACGTATCGCC GATATTGTGG CCAAGAATCT GGTCTTCAAA GCCGGCAATC ATGGTATTGC
    19801 TGCCGACTTC AAGGCTGTAT CCGGTGGCAG AACCGCCCTG GAATTCAACG CCATTGATGG
    19861 TGCCGACAAA ATCAATAACG ACAACATCGC CTTCCTGGAC CGCCCGGTCC GTTACCGGTT
    19921 GTGTCAGATT GAGGTTGGCC ATCATATCGT GCATATCGCT GTCGATGGTT TCATCCGACA
    19981 CGGTAGTGTA TTCTTCCGGG ATGGTGAGGT CCTCATAACC ATCCGGCAGC TGGATGTAGT
    20041 CCAGGGCGCG GATGCCGGTG TAAAAGCCGG TGTCATCCAA TGCGGCACTG TAGGCCGTTT
    20101 CATCCGTAGC CGTTTCGTTT GTTGCGGTTT CATGGGTCGC TGCAGTTTCA GCAGTAGATT
    20161 CTTTTGCTCC ACCTTTGGTG CAGCCTGCCA GAGAAATTCC CATTGTGGCG CACAGCAGCA
    20221 GCGCCAGCAG TTTGTATTTC ATATTCATTC GAATTCGACA CAAGATGGCC AGAAACATTT
    20281 TCCGGCACAC TATGTGTCTT CAACTCCTTT CTGTTATGTC TTTGCTATAC ATGCAAGCAA
    20341 CGGGTCTATT GATTTGGATG GCGACTTTCA CTTCCTTTCT CAGATTGTTG TAATAATTCA
    20401 CTTGTAGCCT TCTCTTTTTT GGAGTCGGAT GTGATGTGAT AAATTTTCAG AAAATGATTT
    20461 TTCTGGTAGG AGCTTTCAAT TTCTTTCAAT GGAACAATAT AACCAAGCCC GTAATAATAT
    20521 GAGCCATACG GTTTATCTTC ACTTACCAGG TTTTTGGCGC CACGGATGGG AAATGGAATC
    20581 GCTTTTCTTC TTTTTTTGAA GTTGCACTGC AGACTCATGC TGTCTACCCA CGCAGCAAAA
    20641 TAGGGCAAAT CGAACATGTA GATTTTCTGA AATGCCGAGT AATAATAGAA AATGTAATCG
    20701 GCCTGGGACC TGTACAACCA TCCCAGTTTT GCATACCGAG TGATGATTTT TCTTCTGTCA
    20761 TTGTCGTCAA CGACATAGGT TGGAACGGCA TACTCGGCAA ACAGGTTTCC GGTTTTTGTA
    20821 AAGTCCCCTT TTACTTCATA AGTGCGTCTT GTTCCGTCAG GCAGGATGCA TATAAAATCC
    20881 ACATCCACGT CCTGGTAATG GATGTTTTTC CGAACATCTA TGAAATCGCG GATAATACCT
    20941 TTTGCTTTCC ATCGCAAAGC AAAGCGGATA AACCATTCTT CGGCTTCCTT GGAAACCTCA
    21001 TATTGTTCAT CGAAAACATA TACCTTTCCC GGTTGTTCTT CTTCGATTTC ATCTATGGGT
    21061 ATCGAACTGA CAACGGCAAA ACCGGGCTGC AGTACAGAGA AGAAAGAGTA GAATCCATTT
    21121 TCGACAGATG GTACAGGTGG AGCAACATCA TCCGTCACAT TTTTACTTGC CACGGCCCAA
    21181 CCTCCTTTCG CTCTTAACCA CAGCAGACCA GTGCAACATC CTGCCAGTTG CTTTTACATG
    21241 TATAGAGCAC AAGTCCCCCA TATCTTCCAT CCACAACAGA GCCATCCTGG AAGAGAAGCT
    21301 GGGTTGCTGT ATTGGTGCCG GAACCGCTCC AAGTAACCGA GTAGCTGGAG GTTGACCCGT
    21361 CCGGATTGTC AATGTAAACC CTGGTTCCGA CTGCCATATT TCTTACAGCA CTGAAACCAT
    21421 TCTGGTTCCA GTGGTCGCCA ATTACCATAA CCCCATTAAA CGGGAAATAA GCGGCACTAT
    21481 TTACGGCATC TACTGTGCTT TGGGATTGGC TGGTATACAA CGGAATAGAG ATGTTGTATT
    21541 GGGGAATTCT CAGCCGTCCG GCAGCTCCCG CCGGAACACC TTGCCACGTT TGTTCGGAGA
    21601 CCTGTCGCTG CTGTTCCTCC CATTCTCTTT GTTGTGCCTC ATATTCCTCA GTCTTCTGTT
    21661 TTATTTCTTC TTCAACGGCG TTTGCCTGAA AAGCTACCTG GACATAATTA TCCAGTAGGT
    21721 TCCAATACGT ATCTTGTACT GCTTTTGACG AATGCTTTGT CTGCTGTTCC AGGGCAAAAA
    21781 GTTTATTTTG GGATAAAATC AGGGCTTTTT CCCTGTCCAC ATAACAAAGC AAGTCTTCCA
    21841 GGCTTTCAAT GCTGGTTGTA GCGTTTTTGA TTTGTGCATA CTGTTCCGTG GCGAAATGGT
    21901 TTGCTTTTGA AATAGCAATA AAATTTGCCA AAGCCGATTC AGCATCAGCT TTGGCAGTGT
    21961 CTTTGCTATT CTGGAGTTCC TCCAGAATAT CGTCGTATTG GTCGTAGTCT ATCGTTGTAA
    22021 GGTCGATATT CGGCATCGGT ACAGATTTTG TACGTCTGTT TCCTTCCCGA ATATCCGGCC
    22081 GGTCAATTTC TGTCAGTGCT TCAATCTTAG TGGTGAGTTT ATAGCGTGTC AGTTCTTTAT
    22141 TGATATGGTT TTTTGCCGGA TAAAAGCCGA CAACGGCAAT GCAGAGAATA CCTGCCAGAC
    22201 ATGCACCAAT AACGTTCAGC ACTTTCTTCA TGGCCTTTTC CTCACACCAA TGCAGAAAGC
    22261 ACTTCATAAA GTGCATTGTT ATCCATCCGG AAGCCAACGA TGTAAGGCGG CGCCGGGTGT
    22321 TTCCTGGATA AGACCGGGTG GTTGGCCTTC CGGTGCTCCT CCAGGAACTC CTGCTGCCAC
    22381 CTTTCGCCAT CTTCCATCGT ATCGGAAAAA CCAATGACAG GACGGTTCAT TGCGCGTGCT
    22441 TCCAAAGCCA GACGGGCCGT GAGCTTCGTA GAGATTGCGG CGGTAAAAGG CCCGTCACAC
    22501 ACAACGATAT CCTCATAGAT AGGCTTGGCC GTATACCCAT CTTCGGTCTT TTTCAATTCA
    22561 CGTACTGCCG TATAGCCGAG ATTGTACGGG TACTGGTCTT GCGGCATCAT ATGTCCCATG
    22621 CGGAAAAACG ACTGGATTTC CGCCAATTCC GGATTGTCCG GACCCACGAG GACAATGGTT
    22681 TTGTGACCAT CTTCCCAAAG CTGGGGAAGC ACGTGCTCGG CGAGATACCG GGCCTCCTGG
    22741 GAGTTGGCAA CGGCAAACAC ATAGCTGGTT TGTTTCATGG GCGTGGGTTA CTCCTTGATG
    22801 ATGTAGTAGA AGCGCATGGG CGTCGGAACC CCGGCGTTGT TGATGTTGAG GTTTTCGCTG
    22861 TATTTGAACT GGAGGCTTTC AAGGAAGTTT TCCGCCGCCT TGGTATCAGT CATGGCAGGA
    22921 GATGCCATAT ACTTGCTGAC AATCGGCACA TAGGTAAGAG GCACGATGGC CGTGACATAG
    22981 TCGGTGCGGA TGGTGTGCAG CAGATAGTCC ACAATGGACG TAGCCACACG ATTCCGGCGG
    23041 TACTCCTGCG TCACTTCGAT GCTCTCAATG ACCAGGACAG AAGCGGTGGC CTTGTCATAG
    23101 CGGGAAATGG CCAGACGCTG CCGGTTCAGC TGCATCGATG CGTAGCAGCT CCCGGCATCC
    23161 CGGGCACTTT CAAAGTTCAT CGTTTTCATC AGTCCGACGT TCTGGGCATA TACCTGAATG
    23221 ACATATGCCT TGGCGATGGC CACCACATCC GTCCGGGTTT TGCCGAAGAC TTTGATGGTC
    23281 ACATCATCAC ATGCCTGCTC GTTATCGGCG AGTTTCTTGA CCGCGCCGGT GTCCTGTACC
    23341 AGATGGCCGG TATAGTCCCG GAAGACCCGG CGGATGGTTG CTTCCATGGT AAACTTATGC
    23401 TGATAGTCCT TGCTGTAAAA GGACCCACTG ATTCTTTTCA CGATAATTTT CCTTTCACTT
    23461 TGTGTTGGTT GTTGCGGTTT CATCATTCAG GCATCTTTCA GCCAAATCCA GCAGACTGGT
    23521 CAAATGATAT TTGAGCATAA AAAATTGGTT GGAATCTTGG GGGTATTTAA CCATGGCCTT
    23581 TTCCAGCAAA GGCATGATGA AGCGATGGGT TTCGCTGATG TATTTGTTCA TCCGCTCTGT
    23641 GGTAAAGGGG CCGGCCATCG TAGACACGTT ATTGCAGCGG TCCACGAGTT TCACCGTTGT
    23701 GGCGGCACGA CTCTCGGAAA TCGCATTGTA ATACCGGACT TTTGCAGACT CTTTGCTTTC
    23761 CCCGGGCATG ACTTCGAATG TCAGCAAACA GATAACCGTT TTGACGGCGT TGTTGACCGG
    23821 CAATTCACTA ACAGTGCGCC CACAATCCTC ACAGACATCA TGCAGCAGCG CCGAGGCCAA
    23881 AAGGATATCC AGATACTCCT TGTCTTTCTT ATCGCTCAGA GCGCAGATGT GGCATGCCAA
    23941 CATCAACGGA TGCAGGATGT AAGGCTCTCC ACTGGCTCGG CATTGACTCT GGTGCTGTTC
    24001 TCTGGCATAA GGAAGGGCCA GCAATGTTTG AGGCAATTCT GCTACCGACG CTGCGCCGCG
    24061 CAAAAAGGCA TACAGCTTTT TGTCATCATA CTTCATAAAC TCCTCCTTAC GCACTGAACG
    24121 CATTCTGCGT AAAAGGCACA GAGAAGTGGG ATTCACTCCA CACGGAACTT CTTCTTTTCC
    24181 CCGGTGAAGA TAACCACCAT AGTCGGACGC ATAGAACCAT CGCGGGATTT CCCCGACTCC
    24241 GTATTTCCAT CGACCCAGGA CGGAACGACC GGATTCGTGA ACTTCACACG TTCCGGCAGA
    24301 AAACGGATGA TGACACCGGG CTGATGATAG ATGTAGTTCT TGAACCAGGC GCAGTCGGTA
    24361 GATACCGGCA GCAGCATCAC GACCAGCGTA TCCTTTTTGC GCGCTTCATC AGAGGCTTTG
    24421 TGGACCCACT GATAAAACGA CTTCGTACCG CTCGGCGGGT TGCAGAAAAC TCGCTCACCC
    24481 TTCCAGCTCT GCTTCAGGCC GTCCTGCTGA GGGCTGAAGA ACTTGGTGCA TTTGGCGTTG
    24541 AACGGCTGGG CACAGGCATC CAGGGTGAAA TGGAATTCAT CGTTGAGCTT GTTGAACAGG
    24601 TCCTGCGGTG TAGACCACTC CGCAGTAAGG GCGCGGTTGT TCCGCGTACT ATTTGATTTG
    24661 ATAACAGAAT TCATATTGAT ACCTCTCTGC GTGTACTTTT ATTGACGAAT ATATTATACC
    24721 ACATTTAATA AGTATCTGCA ATGCAAAAGG CGGGTGGGAA ATAAAAGACA AGCTGCCGGT
    24781 GCGATATACA CCGGCAGCTT GAATATCATG TATGGGATAT GGGTCTTGCC ATTTTTCCGA
    24841 CCATAACCGG TGCAGCTTTT AAGCTGGCGA CAATCTTCTC ATAATGAGAA ATCGAACTGC
    24901 GCTTTAGCTG CATGGCACAT TTCGGACAAC AGCAAATATG GGTGGAAGAA ACCCCTTTTT
    24961 CGTCCAGAAC CGTTACTGTC CAGATTTTTT GTCCCGGAAT GATAATGGAA CGGCATTTCT
    25021 TATTTCCACA TCGAATGTGA TGTATTTCTT TTATCATTAT GCCAACTGTA TTATTGGACA
    25081 AGATAATCAC CTTCTTTTGG TTTGGGTGTT GGCACAGGCA AGATGATTTA TTACAAACGG
    25141 ACTTTTTTCG AAATAAAGCC GTGGTGTTTG CGGATAAATC CCCCACCGGT TTTGGGTAAA
    25201 GGGTTTTATA TGACCATTGG TGAATTTGAG TTTTTCCCTT TTCTTTTGCA CAGCAAAAAG
    25261 ACCGTAGCGG TTTTGCATGG GAAGGGATTC CCAGGGAGTT GCGTTGGTTT GAAGAATTTT
    25321 GAGAAGCTGT GGTATTTGTT TCCCCTGGAT TTTTTGGGAG TCCATTCCAG CTAGTGTTAT
    25381 AGCAGCCAAT GTTACCGATT TGCGGATACA CTCATTTTGC CGCCACAGAA AATAGTCGTC
    25441 TACAGATTTC AGCGGAAGAT TGAAGGCGGT GACTGTAAAA TAGAATTTCT GAATTGTCGT
    25501 TTCGTCACAG TGTTTTTTGT CGGCTTTATT GGCGCATTGC GCCAGTTCTT TGTAAAAAGT
    25561 CAGTGTTGCC AAGCCGGCAA CACTACTTGT GATTTTCTCT GTATCGCCAT CGAACCATAC
    25621 GCCTTTTCCA TCCTGCCGGA ACAACAAGAA AGAAATCTCA TTGCCGAACG TATACCCAAG
    25681 GCAACAATCC TGGATGTGGT GACACAAAGC CAGCATTGTA TTCTTCATGG CTTTTTGGTG
    25741 TATTGTTTCA GGTGGCTGTG TAATATTTTT ATCGGCTTGA GGAAACGGGC GCCCGTTTAC
    25801 GCGAACAATA ATGGGCATTT CATTTGTGAG AAATGTTCTG GATGCCATTT CCATGTCCTT
    25861 CATGGCTTTC GCCAATTCAT GTGAAGCCTG ATTCATTGAA CAGTTCCTTA TCTTGCCTTG
    25921 AGGACGAAAT GGATATCACC ATCGTCTGCA ATAACAAGGT GCATGGGTTT GATGTAAGTA
    25981 TTGTAAAACT GTTCGCGTTC AGTTTTGCTC ATGCTGGTAC GGGTGCTCTG CAGAGCAGAC
    26041 TCAAGAATAT CGTTGATGTT GATTTGGCAG GCACCAAGAC TCTGGTACAT CGCCTTGAGA
    26101 ATGGCCTTGG TCTTCATGCC GGATGTTTCT GCAGAATAGA AATCATCAAT GTAGCAGTAG
    26161 AAAATCGAGT TCTTTTCCAG CTGTTCCTTG ATATGAGTGC CGCTTTTATC CCGTTCCATG
    26221 AGGACCAGGA ACCGGGCGTC AGGCAGCGAC CGGATGAGTG CCCAGAAATC GGAGTCGCTG
    26281 GAAACCAGAA TGAAGGAATC CACCTGGTTC TGGAAAAACT CTTTGCAGGC GCCGGCCGTG
    26341 AGCGTAACAT CCGTCAGCGA CTTGTGCTCA TTGATACGCT CGATAACATG ATGTTCCACC
    26401 GTAATGGTGA TGAACTCATT GAGCAGCTCC CAGCCGGATG CGGCATGCAC ATCATCGTAC
    26461 AGGATAATCT TGCTGATTTT GCCGAGTTGA CTCTCATTCA ACCCGCGCAG GGTAGCATAC
    26521 AGCTTATACG GGTCACTGTT TTCACAGTCT ACGATAAGTA CGGTCTTTTT GCTGCTGTCC
    26581 AGATAGCTAT GGATATTGCC TTTCGTGGAT TCGGACACAT CGACCAGTTT GCTCATGTCC
    26641 CCAAAATAGT CCTGGTGCCA CTCATACAGG TTGGTGACAA ATTTCCGGTC GTTATAAAGA
    26701 ATATTGCCGC AGTCGGTCGG CTGCCAGTTC ATGTAGCACT GATACGGATA AAAGCGCTTG
    26761 TTTTGATAGA GCAGTTCTGC GGCGGCCTTG ATACCCTTTT CCGTCATGCC GTCCGGCATA
    26821 ACAAAAAGTT CGCGGATATA CTTCCAGTTC AGCCAAATCG GAAAGAGATT TTTACAGTTG
    26881 TTGATACGGT CCGAAATCAG GCTGTTGATA TCCGCGATGT ATTCGTTTAC GGTGTGCCGG
    26941 TTTCCCTTGA TAATGGAAAT GCCATCATCG GAAAGCTGGC GCAGCACATC CCGAGGCACT
    27001 TCCTTGATAC TGCTCAGGCC CTTATTTTCC CGCACCATCT GATTGGTAAT CGTCATATAC
    27061 CGCTGCTGCA AAACATTGCG CAGCCGGCAA AGATTCCGAA TGATGCGGGC AGGTTTCTGT
    27121 ACATTCAGTT CATTGAAAAT ACTGCGCTGC GGAGCTTCGT GCGGGTTGTC GAAAATACGC
    27181 TCCGGGACAC CGAGCAGGTA AGCCATGACA GAAACCACAT TGAACTTATC GCTCTTATGG
    27241 TCGCTGCCAA GGTTTTCCTG AACCGGCGCC GGCTCCGCAT TGGTATCGTT CTCCTGCAGC
    27301 AAAACACGCA AATCATACAA TCCAGGCATT AAATCTTAGT CCCCTTTCTT CAATTCATCA
    27361 TGGCGAGGTT GCGCTCGTTC AGTTCCACGA GCAAATCTTC AATAGCGCCG ATATCCGGCA
    27421 GATACGGCAA ATCCGTGTAT TCTCCGGCAT GGGTCAGCCG GTCCTGATAG CTGTCTGCCA
    27481 ACTCGAAAAA TTCTTTGGTA TAGTGGCCGG AATCATCCAT GTATTTTCCG CTTCTGATAT
    27541 CCATGAGCAG CGGGATGTCT TCCTGGCGGT ACGTTTTGAT TTCGCCCTTT TCCAGGATAT
    27601 CCAGGCCAGT CAGGTACAGG CGGACAAGGT GCATGGCATG CTTGTTGAGC CGCTCCCTGG
    27661 ACTGGTTATA AGCATACTCA TTCCGCTTGC CCAGAGAGTC ATAGCTCTTT TTGATTGCGG
    27721 CAAATTCGTT CAGGTATGCC TTCGCCTTTT CCACCGGGAT AACGGCATCA TAGTCACCGG
    27781 CTTCAGACGG ATTGACACGG AAAGACAATT CAGGAACGCC ATCCTTGCTT TCATCCAGGC
    27841 ACAGAATGAA GAAATCGTGA GGAATATCGT ATTCTTCCTC AAACAGCTTC ATACTGGCCT
    27901 GACAAGAAGC CAGAATGTCC TTTGCCTTTT CTTCCGGGGC AGTCTCGGAG TCCAGCGTCA
    27961 GTCTGAGCCG GTCCAGCTGC GTTTTGGCGT AGACCCCAAA CGTATTGATG GCCCGGCGGC
    28021 TCAGAAACAC ATTTTTGTTT TTCAGCAGCA GCGCACCGGT TTCCGAAACA TGGGCATAGT
    28081 CTTCCTGCGG GCAGCCGAGA ATTTCGAGGG CGTTGGGGTT GCAGTTGATG GCCAGTTGGA
    28141 AGAATTTTTT CATGCTATAA ATGGTTGTGT CGATTTCCGG GTTGCGATAC TGGTCGAACT
    28201 TCGACATGCC CAGCAGCTCT TTTTTCCCGT TCGCGGTGAT ACCACGCACA TCCACATCGG
    28261 AGCCTTCCTG GCTTGTGCCA TATGCGATGC TGCCGCCAAA CGTCAGCAGC ATGATATGGT
    28321 TTCCCAGGTG CGGGTCTGTC TGGAGCACTT TATACGGTTC TTCTTTAAGA ATTTTGGGTA
    28381 ACGAAATTTT CAATATTATC CCCTCCTATT CGGTCACTTC GACGCTTTCG TCTTTCAACT
    28441 CACGCCCCCG TGCGGGGGCA ACCAGAATTC CATCGACCAT CTGGTTCAAT TTGAATTTCA
    28501 ACTCACACTC TATATAGAGT GGCAGCCAAT ATTATTTGAA ATAATAGTTT TTCTTTTTTC
    28561 TTTCAACTCA CGCCCCTCGT ATAAGAGGTG AAGCGGCAGT ATCTTTCGGA TTCTTTTTGA
    28621 CTCACATTCC CATATGTGGG GTGACCCATT GGTGTGTCGT CCAATAGACC CATGTTATTT
    28681 TAACTCACAC CCCTCGCATG AGGGGCGACG CGTGGACCTT CACGATGTGG CATGGGTGGA
    28741 ACTATTTCAA CTCACGCCCC TGCATGAGGG GCGACCAAAT TATCGGGGTA TTACAGCAAC
    28801 TTACATGTCT TTTTTAACTC ACGCCCCTCG CATGAAGGGT AACCCGCGAA CTGCGGGATA
    28861 AAATCGCCCT GGCGATGATT TCAACTCACG CCCCTCGCAT AAGGGACGAC TATTTGGCGG
    28921 TTGATACACG AAACTTTCAA CTCACATCCC TCGCATGAGG GGCGATATCT CCTTTCTGTA
    28981 AAAAATGTAT GTCGATATTT TAACTCACAC CCCTCGCATG AGGGGCGACA TGGTCTGGAA
    29041 TAGGCACACC ACCAAATTTT AACTCACATC CCCGTATGAG GGGCGACCCT AAACAGCGTG
    29101 ACACTAAACC GCCCCATTGA AATTTCATCT CACGCCCCTC GCATGAGGGG CGACTGCACA
    29161 ACGTTTTCTG CGCCATAGCG ATTTTCGTTT CAACTCACGC CCCTCCCATG AGGGGCGACA
    29221 AGGTAGGAAC AAAACATGCA AACGACAAAT CAAAATTTTA ACTCACGCCC CTCGCATGAG
    29281 GGGCGACGCC TCGGCGGGCC AGAAGTCGCA ACGCCCAAAA GATTTCAACT CACGTCCCTC
    29341 ACATGAGGAG CGACAGCTTA CGATGGGGAT GCGAAGCGCT ATACTGACAT TTTAACTCAC
    29401 GCCCCTCGCA TGAGGGGCGA CGTGGGCTGC GTCAGTTCCA GTAAAACGTG GTAAAATTTC
    29461 AACTCACGCC CCTCACATGA TGAGCGACAG CAAAGATTAT CAAATTGTGT TTGCTTCAGC
    29521 TTCGCACCTA CTCAAGTATG CGAACAAGTC AACGGGGTCA TTCTTGCACT GCTCCGTGAT
    29581 AACTGCATCC AAAAGGCTAT TGAGCAGCTT GCCCATCTGC GGTCCCGGTT TGTACCCGGC
    29641 GGCAATCAGG TCGTGGCCAT TGATGGCCAA ATCCTTGAGC GAAAAGGCGC TCTCTTCATC
    29701 CAGGACTTGC TGCAGCACAG CGGCAAAGGG AACCGTCTTG TTCTCGAATT TGGTCCATGC
    29761 ATCCGCCGTA TGTGCCCGGT TATCGCATTC CCGGAGCTTC AGCAGCCGAT GCAGCTGGTC
    29821 CACACCGAAC TTATTGAGCA TCCGCCGAGC ACAGGGCTTG GTGGGAGTGA ATTCCACATC
    29881 GTGAGCACGA ATCAGGGACA CTACGGTGTC GATGAAGGAA TTGCTGTACC GGAACCTGCG
    29941 CAGCACCTCT TCGGCCTTTT GTGCGCTGAT TTCGGCATGG CCATAAAAAT GGTCATAGCC
    30001 GTTTTCATCG GTGGTTTTGC TTTCCGGCTT GCCGATATCA TGCAGCAGCA ATGCCATACG
    30061 GACATATCCA TCTGCCCATT CATCCGGGAA CCGATGATGG CATTCTGCGT TGACCAATGC
    30121 CATCATGGTG TGACTGTAAA CATCCAGATA ATGATAGCGG TTGTTTTGCT CACATCCATA
    30181 GCAGGCATCC AGCTCCGGGC AGATATAACG GATAACGGCA CCATTGTCCG TCTGTAAGGC
    30241 CAGGGCCGCA CAGGGGGCCG TTACCGTCTT GTACAGTTCG CTGCCGATAC GTTCCTTGGA
    30301 GATATTCTGG AGCTTGTCCA GATGCCGGCT CATAGCTTTC TTCGTATCGG CTTCAATCGA
    30361 AAAGCCGAGT GTGGCCGAGA ACCGTATCGC TCGCAGAATC CGCAGTGCGT CTTCCGTGAA
    30421 TCGGTCATCG GGGTTTCCAA CGGCACGAAT CAGCTGACCC TGGCAATCCC GGCAACCTCC
    30481 GAACGGGTCC ACCAATCCCC TATTTTCGTT GTATGCCATG GCATTGATGG TAAAATCCCG
    30541 GCGGGCCAGG TCTTCCTCAA TCGTGTTGAG AAACACCACG GTATCGGGAT GCCGGCCGTC
    30601 TGTATATTCC CCATCGGCCC GGAAGGTGGT AACCTCATAC AGGTCACCAT CTTTCTTTAC
    30661 CGTGACTGTT CCATGCTGCA GGCCGGTGGA AATGGTGTTT TCTTCTCCAA ACACTGCAAT
    30721 GACTTCCTGC GGGGTTGCAT TGGTGCTGAT GTCCCAGTCA TGGACCGGCC GGTCCAAGAT
    30781 GCTGTCGCGG ATGCATCCGC CCACGACATA AGCCTCATAC CCTGCCTTTT GCAGAGTATG
    30841 CAGCAAAGAA GCCGCCGCAG CGGGAATCTG AATAGTGTAA GTCATTGTAT TACTGAACTC
    30901 CTGTCGCTAT CGTCTTGATA CGCCTGCGAA CAGCGGCCGA CACCTCGATT TCGGTATAGG
    30961 CGCATTTCTC GCTGTCAAAG TGCAGGAACC GGATGGGATA TTTCCGATTG GAAAGCCCCT
    31021 CTTCGTAGCA CTCAATACAA GCGTATGGGT AATTTTTATT GAAGCACCGG GCCATATCGC
    31081 CCTTTAGGGA TGCTTCGGCT TTGTCTTTGG AAAAGTAGAA TCCTTTGGTG AGGATATCGC
    31141 CCAGTTCAAT GTCCCCGGGG CGACCATTGC GGTTTTTGGG TTGTTCCAGT TTTTCAAGAT
    31201 AGGAAACAAC AAATACCTCT TTTGCCGGTA TTCGGATTTC ATTGTTGGGG GCAATGTTTT
    31261 GCTTTTTCAG CAACTCAATC GTAGCAGCAT CCGGGTCATG GTGATACCAT CCATATCCCC
    31321 AGCACAGCAG TTGTTCCGGC ATGTCCTGGC GCCGCACACT GATTTCTTTG CCGCAGCATT
    31381 TGCACCGGAA CGTAACATGG CCGGCGCTCA ACACTACAAT GTTGTAAATG TGGTCACAAG
    31441 AATGGCGCTG CCAGGATTGT TTGATAATGG TCTTGAGAAA CACAAAAAGA CCCATGGCTT
    31501 CGGCCCTCCA CATAAATTGT ACATTCTACT ACTATATTAT ACCACATTTA TAAAGTATTT
    31561 GCCACACTAA CGCTTGGCGG ACAATGCTAA TCAGCTATTG AATTAAAAAG AGGACGGAAG
    31621 CCGAATTTTT TCGGTTTCCA TCCTCTTGAA CAGTATGTTT TTTGTTATTA TCGGAGCATC
    31681 AGTTCCAACG CTTCCCCGCC CACATCGCTA TCGTCAGATT TCTTTTTCTT GGCTTGCTTT
    31741 TCTCGACATT TTGCAAGGGA CTTATCGTAG TCATAGCCAA TGGCCGCCTG ATATTTGTCA
    31801 GCAATCTCGT GGGCTTTTTG GGCATGATAC TCATAGGTTG CGCGGTGAAA CCCTGTCAGA
    31861 TTCCAGGCTT CACAAGTCAG GAGCAACAGC CGGGAGTAGT CACGCAGGGC ATTCACGATT
    31921 TTGTAGATAT CACCATAGCA TGTACGGATA TGGACATCGC CCTGCTTGAT ATCTTTGAAT
    31981 GTAATTTCCA GTTCCTCGGG TTGAAGGATG CCATCCAAGA GCATGGACTG TTCGAGAATG
    32041 GGCTGGAATT GCTGTTGCGG AAATTGTTCC ATTTCGGCCA TGACGGTAAC CTCCTTTGCG
    32101 TGTCTTTGTT TATCGTCTTT TGAATCTGTT ATTAAACAAC CGATTCAATT TGCTCCGCCG
    32161 GGATGAGATT CAGCAGTGTT TGTGCCTGTT TATCGTTCAT GTGCTTGTCT TTTCCCATGC
    32221 CGACCATGTA TCGCTTGCCG GACAAGGGAT TTCGGAAAAT GACAGCCCAG CCATTGTCTT
    32281 CCAGGTATCT CCTGGCATCA TCTACCGGCT TCATTGCGCC GACAATCTGC CGTGCCACCT
    32341 CCCGGTGTCC GCCGTACCCG CAGGGGAAAT ACCGGCCGTC GGGGGCAATC CACCCCAGGT
    32401 GTTCTGTGAT ATCGGTGCCG GTGCCAAAAT CGGGCAGTCC GGTTGCATTC TGGTTTTCCA
    32461 GGCGCTTGAT GGGAACGGTA CTTTGCCCAC CATGCAGCGA TGGAAACAGC CAATGAATAT
    32521 TGGCCGATTC CTGAATGGCC ATGATGGTGC TCGGGTCTAC CTTTTTGTCA TCAATAAGTA
    32581 CCTGCAGAAA GCCGGTGACA TCCCTTTCGG GCAGGATTCT CCAATGCTCT TCCGGCTCCC
    32641 TCCACAGTAT GAGAAATTTC AAATTGCACT CTCCTTTGTA TAGTTGTGCA AGACCAAGGT
    32701 CAAGGCTCAT TCTTCCGAGC TGCTGCGGTC TTTCGTCTTT TCGATGATTT TGTTCTGCAC
    32761 ATTCACCAGC CGGATGCTGA CGATGCACCG CATCAGGTCC CTGACCGACT CGAATTCCAG
    32821 ACCACTGCCG GCACCCATCT CATCGAAAAA CAGGACTTCC ATCGCAGCGC ATTCTTCGTC
    32881 TTCGTCATCA TCATCATCCT CAAAAAAGCT GAAGCCATTT TTCTTATCGG CAGCCCATTT
    32941 GAGGATAGTT TCCTTGAGGT CCTCGACAAC ATCAAACATA GAGACACTCG GCCATCCGGT
    33001 TTTGATGGGG ATGGTCAGAT ACCGGTGCCA GCCTTCGTCC CCGGTTGTCA GCAAGACTTC
    33061 CATCACGGCG TCAGTTTCCA CATTGATGGC ATGACTGATG GGTTCGGAAG CGGTGGGCAT
    33121 GTGGAATGTG GCATCCTCCG CCACATAGGG CAGATAGTAG TAGGTGATGG CGCCTTCGAC
    33181 CATCTTATAC CCGGTTTCCG TTTTGACCCG GCGGGCGCCG TATCTGGTCA GCGACAAGGC
    33241 GGCGCCGCAC TCGATGAGCT TGTCCATCAT GGTCTGCCCC TTGCAATCCT TGTCCATAGT
    33301 GAAATAGGAT TTCTTGCCAA AGGCATCGCT GGTCTCGCCA AAGCAGTCAC CCCACCGCTG
    33361 CGGATAAACA CCGTTTTCGC AAAACAGCTC TGCGGTCTGT TTCAACGGAC AGCCTTCCGG
    33421 CATCGGTTTG CCGACATAGA TGTATTTCTT GTATTCTTTA TCCTTAGCCA TTGTTTAGTC
    33481 CTTTTCTCAT TGCGACTTTA CTGTTGTTTC CATGCCCGTA TGATTTCAGA CATGGCCAAA
    33541 TACAACAAAA ACGAAGGTGG AGATTGTCCC ATCTGCTTTT TAACTCACTC CCCCTTGAAC
    33601 GGGGAGAAAC CAAAAATACC GTTGTTTTGC TGCGTGGCTT CACATTTTTT TAACTCACAC
    33661 CCTATACGAA GGGTGATAAA GGCGCTATCG TCCGGCTTGC CTTATTTATT TCAACTCGCA
    33721 TTTCATCTCA CGGCACCGTA TATGATTTTA CCGATACAGT ATCAGCCGTG CTCCTCATCC
    33781 ATGAAAAGGA CTTCTTCTTC CATCGGCTCA TTTTCAAACC AGTGCCGGAT GGATTCGCGG
    33841 CTTGGCACAC CATCTTCACA CAGGTCATAA AGGATAGCAT CCACCAGTTT GGTGGCCATC
    33901 TCATCCAGCG TCATGGCCGC AATGATTTCG GCTCTGTTGG GCCGGATATC GGGGCTTTTT
    33961 TCTTTTCTCA ACTGCCGGCA TTCTTCCTGC AGATAGTCCA GGCGACAATC CGGCGCCTGG
    34021 GGGCAGCGCT TGCACAACTT TTCCATGAAA ACACCTCAAC TTTCATCAAC CGGCTGGGTG
    34081 AGAATATCCA GCATATCGGT CTTTGCCGGA ACGCCGTTTT TGAAAGCGTC CTTGAGCAGT
    34141 TCCGGGAGTT TCTCCGCCAT TTCAGCTGCA GTCATATCCG AAATGTAGTC TGCTACCGTA
    34201 TACTGTACAT CCGGGCACTC TCGCTTTCTC GCATGCTGAC ACGCTTTGCC GAGATAGTCC
    34261 AGAAGACAGC CGGAAACGCG GCATCGGTCA CAAAGTTTCG CCATCTGCTT GCACTCCTTT
    34321 CAGAGATTTT TCGACCTCAG AGAAGATTTT AGTGTAGATT CCATCCAGGT AACATACCAG
    34381 GCGATGAAAC AGTTCTTTGC GAGCAGCAAG TTGTGCTTTT CTTGCCGGCA GGTGCGCAAA
    34441 TTCCGGCAAA TTCATTTTCT TCGCCAGTTC ATCAAGCCAC TCACAATCCT GCTGGTATAT
    34501 CATAATGGTT TCCTTGCGAT TGTCTGTATG AGCTTTCGCT TCGTGGCTGT AAAAGCTCTC
    34561 CTTCCCATCC CCGGAAAAGT GATGGATTGT GTCTTTCCGT GCGATAATCA GCGCTTTGCG
    34621 CGATAACCAT TCCACCCGGT CCTGGCCCTC TTTAATCAAG ATGCCGTTCA ATCTGCCGGT
    34681 ACGCTCGATG ATGGAATCGA GCAAATCCAC ATCATCTTTG TACATCGACA CATGGGTGGA
    34741 CGGTCCCTTG TTAGACATTC TGGCCATGAC TTCCCTCTCT TTCTGCAGCT GTATTTCTGC
    34801 TTGCTTCAAT CGGCGCATTT GCATGGCGGA CCGGCATTAA CTGAAGACCC AGGTTTTCTT
    34861 TCTGGCCGGC AGTGTATTCT TCCCGGAACA CCTGTTTATA TTGTGCAAGG AGGTTGGTGT
    34921 CTTCGTAATA GACGATGGCC GAACCGAATC CGATTGCCCG CTGCACCAGT TTCCGGGCTT
    34981 CTTTCGGATT TTTGGCACCG ACCCGGTATC TTCCCTTTGT GTTTCTGCAG CGGGAAGACC
    35041 GCCGGTAGGA ATCCACCAAC ACGATATAGT TTCTGAAATG TTGCTTTCTC ATCTTTGTCA
    35101 CCGTCTTATA GAACAAACCA CCCAGGAAAT GGCATACAGC AGATACACAT GGGCCGGATA
    35161 GAACCAGTAG AACAATTTCT TGTGCCCGGT TCCGCGCCGG CCGTTATACA AGGCCATCAG
    35221 AAGAACGGCA CCCACGCTCA TCCATTGGAA GTAATCGGTA AACATCTGGG AGAAAAGGAA
    35281 TCCCGGTTGT TCCCGGAACC TCCACCAGAC CATGATGAAC CTTGTGAAGA ATGTCCAGAC
    35341 CGCCCAGCTC GAAAGCTGCA GGATGCGGTC CTCACGGTGC ATGTACAGCA AAACCCCGCC
    35401 GAACAAATAT GTCCATCCGC CATCGGTAAT GCAGTACCAG GCCGGCAGAA AGGAATGACT
    35461 CAGGAAAAGC AGCGGCTGCC TCAGCCCGGG AATAAAGTCC AACACCAGGA CAAGCAATCC
    35521 CCACACAAGA GGTGCAGCTA TTGCAGTGGC TCCCAGAATG TGCTTTTTCT GCCGGAACCA
    35581 GTCGATTCCT TGCATGATGA CACAGAGAAT GATGAAATCC AGGAATATAC CATTGAGTGG
    35641 AAAGAAACCG TCGGGGCGCC GCAGCAAGCC CTGGTATATC ATGAGATATG TCACACATCC
    35701 CATACAGCCG CCGATTGCCC ATATCCGCAG AAAATAGCGC CTGCGGTCAT GCGTATGGAC
    35761 GAACCCCTCT ACAAAGCAGA ACAGAAACAG CGGTGCCGAC AATCGGCCCA GCATGGTGAA
    35821 CCATATCGGG ACCATCCCTG TGAACTCGAA AAAGTAGTGG ATATGGTCCA CCACCATCAG
    35881 AATCAGGGCA ATGAGCTTCA GGGTTGTACC ATCCAGACCC TTTTTTAGGA GCGATTTTGC
    35941 AATCATTTTT TCGCTTTCAC TTTCGCTTTT GCTTTTGCTT CGGCAATTTT GCGGGAACAT
    36001 TCGGGACAAT AGATTTCGTC TTTGTTCCCG GTCCAGTGAT TGAGCTTTTC AATGCGCAGT
    36061 TGTTCGGAAA TGATAACCGC CGGGTCATAA TGTTCTATGC CACACCCATC ACACTTGACC
    36121 CAGTTTTGGT TGATTCGTCT AATCGGCATC GTCTTCTCCT TTCGGCCTGA TTGCTTTACT
    36181 TGCCAAGTTT TTCTGCTTTC TGCGTTCCTG GTACAGAAGC TGGCCATCCC GCCGTAAGGT
    36241 TGAGCAAAAT CCCATTTTCC TTCCCTTCCC GGTTTCATCA CAGTAGATGC AGCCTTTCCG
    36301 GCAGGTTTCC ACCTGCGGGC ACCCTTTGCA TGGGCAGGTC CTTGCCCGAC ATTTTTCCGA
    36361 GATTTTCATG ATATTGGGGG ACCTCCCTTC CTGTCATTTC GCTGCCTGAA TGGACTTTAC
    36421 GAACCGCTTG GCCTGATATG CGGTGATGGT GCGCACACCT TTTTCCATCT TCCATTCCGA
    36481 CAACTTCAAC GGCCACTCTG CATCCTGGCA AACAGTCGGG TCCACAGCAT CAATCAGCGC
    36541 CTTTTCCTCG TTCTCCCGGT TACGGACGTA CTCCAGCGCC TTGTTGAGAT AACGGATTGC
    36601 ATAGGCGTAG TCAACCGTTT TGCCGCCAAT GCGCCAACCG CCGAGCTTCT TCTGGGTAAT
    36661 GACCCAGGTA AGCCAGATGG AATTCATGCA GGTCAGGTTG ATGTATTCGT TGGTGTACAA
    36721 CTCGAAATTG GAGCGAGGCA TCCGTTCATA GGGTTCGCCC CACCGGCGCC AGTTTTCCTG
    36781 TTTCTCCACA GAGACAAACA CATGTCGCTC GATATGTTCA TAGCGTTCCA CCAGCTCTTT
    36841 GTCTGCATCG GCAGCTTTGT CCCAGTATTT TTCTTCCATC GTGCCGTAGC TCCATTCAGG
    36901 GTCACCTTCC TGGAACCCGA TTTTCGGCAC CTTATAGCGA TAGCGCACCA TCTTAACGGG
    36961 CTTATCGTAT TCCACCAGAT TGATGGGATA GAGAGTGCAA TCCTTCACAG TACAGTCATG
    37021 GGTGCGGTTG GCTTCGCCTC TGCCCCGGGA ATTCTCCCAG GGGCGGTCCA AAGCTGCCCA
    37081 CGAATTGCTG CCCCAACTCC GGTCATGTTC CGGCACCAGT TTCTGAATGG TGAGAATCAT
    37141 ATCCCCGGCC TTGGCGGTTT CGTTGCAGCG CTCAATGATT TTCGTGAAAT CCCCAAACCG
    37201 GCCATCATCC AGCCATGCAT CCGCTACGGA ATACCGGATG TATTCGCTCG GCTTATCAAA
    37261 CCGGACACCT TCCGGCATCG GCAACAGATT GGAATTGTCC ACGATACCCT GCAGGATATT
    37321 GGTCACGAAA ACTCGGGACA GAACATCTTC CATTGCCTTG CGCTTTTTCT GCTTCATCTT
    37381 GGTCGCATAC TGTTTCTTTT CCCAATCGGA GTAAAACGGC TCTTCCGGTT CTTCACTGCT
    37441 GATATCAACG ATGTTGTTGA CCAAGTCATC GTCGATTTTG ACATAATCTT CATCGGTCCA
    37501 TCCCAGATAA AGGTTTCCTC CGTTGCGAAT CAGGATGCCG ACAGTCTTGC CGTGATAGTA
    37561 GTCGTATGCC TTGAGCAGAT TCTGATAGGC GGCTTTCTCG CTGGTATCGC GCCCCAGCTC
    37621 TTTGCCGGTC CGGCTCAGAC GAACCAGGAC AATGCAGCGT TCGTTGGGGA CGAAAGTATC
    37681 AAACGCAAGA GGGCTGTGCC GCAGGAATTC CTCAAACAGA TTCAGCTTTT CCCACTGAAT
    37741 GGTATACAGC GAGGCCAGCT TGCCAAGCTC TTCATCCAAA AAGCGCAGTT TCTGGTGAAC
    37801 GATAACCGGT TCGGTGACCG GCGCCGGCTT ACCGCTGCGG ATGACGGCAA AATTGACAAC
    37861 TTCCCCGGCA TAGCAGCGGA TGGCATAAAT CTGGGATTCC AGCATGTAAA TCTGGGTTTC
    37921 CAGTTTTTCC TTCGTGGCTT CCAGTTCATC CTTCTTCTGC TGCAAAGACG CCATCAGGTC
    37981 GGCCTTTTTG GCTTCCAGGT CTGCCTTCAT GGCTTCGATT TTGGCCTGGA TTTCAGCCAG
    38041 CTCACCAGTC TTGGCATGCT TGACATCGTC CATCTCGTTT TTCAGGTCCT CTAAGCGGGT
    38101 CTTCGCATCC GCCAGTTCAC CTTTCACTGC CTTCGTGGTT GCCGTCATGC CGTTGGCCGC
    38161 CGGTACGATA TCCGTGGCAT TGCTGCTTTT CCCATCCAGG GCCAGCTGTG CCTTCAGCTG
    38221 TGCAGGGCTG ACATCATCAA AGCTCGGCGC CGGCGTGAAT TCCAGGTACT TTTCCGGGTC
    38281 AGGCACCACC AGACCCTTTT CGGAATTGCC GATATAGATA ACGGCATATT CCGGGTGCCA
    38341 TTCCGCAGCC AGCACGTCCT GGTTGAAGGT CTCAGCAAAC TGGAAAAGCT GCCGGTATTC
    38401 ATCGGCTCGC GCCTGCAGAT GTCGAGGCCA TTTGTATTCC AGAGTTTCCG TATACGGATG
    38461 GGAAGCCCAA CCACCCTCCA GAGTAAACAG ATGGTCTATC TGTTCCCGTT CCGGGGTAAT
    38521 GCGGTACGGC TGGTCCTTTT TTTCGGGATG GTATTTGCAG ACGGCATCCC ACAGCCGGGT
    38581 TCTCAGCTCT TCGCAGTCAC AATACTGCAA AGCAAGCAGC CACTCATAAT AGGCCGCCAT
    38641 ATCTTTTTCT TTTACGATAC CTCTTTTCAT ACGTTTCACC TTATCTGTTC GTGTGTTCAC
    38701 TCTCGCCGCT GGGACCTTTT TAACTCACAT GCTATGCAGA GCATGATGGA TGGCTTTCAG
    38761 AAGCCTTTCT CTTCCAGTAC ACCCGCATAC TGCTGGATGT ACCGGGGGAC TTTTTTGCCT
    38821 TCTGCCAACA TTTTTTTTAC CTTGTTGTGA AGCGAGTCTT TGTTGACGGA CCTGTATTCA
    38881 ATCTGGCCAT GTTTATCACA CCAGATGTAG ATACGCTGGT CAATAATCAT GTCCGGTGTC
    38941 ATATCGCAGT AGTGGCCGTA TCCGCATGCA TAGCACCTTC CATCTTTCCA TTCGGATTCA
    39001 GGGATGCCGC AAATATTGCA CCTGGATATA CTCATTTTTG CATCCCTTCT TATGAAATGC
    39061 CCACAGCAAC CGTTGAAATG GTCTTCCCTG CCGCAAAAGC CGGCGAAAAC TCATCGTATT
    39121 TGGCGCCATC CGTTTTGGGG GAACACTGCC TGAAGAAACG GATTTTTTCC TTGAAGTTAT
    39181 AGGGGGTGAA GCCATCTGCG TAGCATTCAA TACAGGCAAA CGGGTAGATG TCGCGCAGGC
    39241 CGCTGTCAAT ACGGTACAGC ACAGTGTCTT CCGCCTTATC TTTCTCGAAA CAAAAGCTCA
    39301 GGATTTTCAC ATCCCCGAAA TCAATCCGGC TTCCGTGGCC ATCCTTATAC GGCACAGCAT
    39361 CCATCTTTTC CAGAAGGGAA ACCACATACA CGCAGTTCAT GGGGATGTGG ACTTCGTTGT
    39421 TTTTGTAGAT GGGCTGATGG ATAAGCAGGT CCAGGACGCC ATCCCCGGGG CCGCCGTGAT
    39481 ACCAGCCATA CCCCCAACTC AGCAGTTCTT TGGGCGCCAA GCTCTGCGTC AGGCAAAGTT
    39541 CCTTTCCGCA TTTCACACAG CAATAGGAAA CATGCCCGCC GCTCAGTGCA GTGATGGTGT
    39601 AATCATGCCG GCAAAACATC CTCTGCATGA ATTTGGCTAT TTTCTGTTTG ATGGTATGGA
    39661 AAAACATGGT CTGACTCCTT GTGATGGGTT ATGCGTTCCG GCTTTTTTCC CAGGTTTTCT
    39721 TATCCCAGAG AAGTACACCG GTCTTTGTGC TTCTGATAGC GGTAATGCTC TTTTTGGAGA
    39781 TACCGCCGAT GCTGCGGCGG CGGTTCGGCG GCGGAGCAAT AGTCGCAAGC CACATGGCCG
    39841 GCAGAATATC ATAGCTCTTG CCATATTCGT TGAGGAATGC GACCGCCTTG ACCCATACCG
    39901 TTTTTTCAGC GCCATCTACT TGCCGGATAT CAACTTCGAC CATAGAATTC AGCTGCGGAT
    39961 TTACTGCATG CAGCATTGAC AGGTACAGGT GGATATCGTC TTCCGGATTG TCCAGGCATT
    40021 CCTGGCGCAG CCGTTCGGCT TCTTCCCGGA TGGCCAATTC TTCCAGGGTG GACTCCTTAT
    40081 GGCTGGCCAT CCATTTTTCC GCAATCTTCT CCGCCCAGTT CTCAGTCCCT GTGTAACAGT
    40141 CGATAACCGC ATCGTCCATG TTGTAGCTCT TATTCAACCC GTTGATGGCC GGCATCAGAA
    40201 CGTCTTCATG CAGGATAGAA TAATATGCCA TATTCTTGGC TTTCTGTTTC TGCAGAGCCG
    40261 ACAACTTCGG ACGCTCCATG CTGCGCAGGA GCTTGCTGAC CGCTGCATCC GTTTCGGCAA
    40321 AGACCCGTTC AAAGCACACA TCCAATGTCG GCACGTTTTC CATCTCCTCA AAATACAGAG
    40381 GATGCAGATT CTTGTTCAGG GTATTGGAAT ACAGAGTCTT ATGGTCAACA ATAATGCCGG
    40441 CAAAGTGCAT ATCGGCTCCC ATATTGATGC CGTAGCGCGA TGTCCCATCT TCATTGACCA
    40501 TCATGTAGAG TATTTTCACT TTACATGTGA CGGGCTGCTT GACGAAATGA AACGTCCGGT
    40561 GTCTCTGCTT GAACGAAAAA CAGGATTTAT CTTTATTGGT CACAAAATCC TGCATAAATT
    40621 CACTGAATTT CATATCAGTA TCCTCTCATC AAGGAAAAAC TTGCGTTAGT TCTTCGTATA
    40681 TATTATACCA CATTTGATAA GTTTTTGAAA TACATAAACG AGCGCAAAAC AAAAAAAGGC
    40741 AGCCTTAAAA GGCTGCCTTA TCGTTGCTTT TTTGGTTCGT TACATCGTGA AAAATGAGAC
    40801 TATATGATGT CAACAAGTTA TTCGGGCTTA TATGGCTTGC CATCCAGATA AGGCCGATAA
    40861 CCACCATCTG CCCGGTCTTT GATTTCCTGG CTTGTTGCAA TGAATCCGCT ATATACCTGA
    40921 ACCTTTCCGG TGCTTTGGTC TGTATAGATT CTGTGCCTCG ATTCGTATAC AACGCCGCCC
    40981 TTGCGGAACT CAAACACATG GTCGGTCATA TCTTTTGGGG ATGCTGTTTT GGCCTTGCCG
    41041 GCCATATCAG CTTTCCTCCC GGACTTCGAC CATGTACGGA TATACGGTGT TCTGGGCGGC
    41101 ATAAAACGGT GCCACCACGC CGGTAAACTC ATACACCGTA TTGGGCACCG TCTGGGATTG
    41161 CATAGTCTTC ATGGTAGACC CCAAAGTGTC AGGCGGGTAG GTAAAGATTT CACAGCCACG
    41221 GTTTTCCGGC CGCGCAGCCA GGTCATCATT GATGGCCCGA ACCAGGTTAT CGACAACATC
    41281 CTGGATGGCA GCCCCATATT CCACCCCCAC CAGTTCACCT TTCTTGCTGG GAGCGTTTTC
    41341 TTCACAACGG AAGATAAGAA ACTTCATTCG CAGTGGCGCG GTGTGCCCGA CTCTTTATAC
    41401 CGGGCATGCT TACGCCTGTC TCTCCTTTCT TGTCGCCAGG GGTTATCTGA ACGATTTGTC
    41461 TTTTTTATTA TACCACATCC GAGCATTTTT TGCAAAATGT GTCAAACAAT TCGCACAATT
    41521 CCGACCTGAT GGGGAGACAG GTCAATATCC ATATAGTGAC ATTTTGTCGA TTCATCCTGG
    41581 AAGTGGACGA TTTGTTTGAC CGGAACATGT CCAAATACAT AGAGTGTTGG CTTTACCCCG
    41641 GCGGATGTAT TGGTCGAATA GATACTGGCG CCGAACGGAT TGTTATGTGT TACGATGACC
    41701 TCTTTCCAGG GTTTGCCTTT TACTGTCACA ACGACCTGGG ACGATTTGCA CGCCCAGATT
    41761 TTTTCCATTG CCAATCTTGT TTGTTTGCTG CCGGCGAAAT ACTCATAGAG GGTGTGCTGT
    41821 GCATCATAAG GTGGGCCGCA CATTGTTTTC AGAAGATTGG CGATGATACC CCAAAGCCGA
    41881 ACATCTTCCC AGGCCAGTGT GTAGACCACA AAATGTCTGA CAGCATCTTC GAACGATGTT
    41941 GCCGGTGTAT GGATGAGATT CTGCCGTTCT CCCAGGGAAC ATTTGAATGT CTGGCACTCC
    42001 TCCGTTGTTT CCGGCCACCA GCATTCTTCT TTATAGAATT TGAAGACATC TGCTGCCATA
    42061 TTGGCATAGA TTTCACTGAA TCCCACAAGC GCCTGATAAT ATGGAAGCAA CTGCTGGTGC
    42121 TGCCATTCAT GGTTCCCCTG AACAAGGTGG GCCTTGTCAC CGAGTTTCTG GATGAAACGA
    42181 GCGACTTTTC CGTTATAGCT ACCTCTGTCC ATGATATCCC CGACAAAAAT CAGGTCATCC
    42241 CCGGCGGTAT AGCCGGCCTC CTCCAGAGCT GTCTTCAGCT TTGGATAATT TCCATGGACA
    42301 TCGCCAACCA CATAAATTGC CGCCGGGTTC TCAGCTTTCC TGGTCATTTT CATCGGTCAG
    42361 GCCATCTTCT TCCAAACCAT CCTCATTGCC GTCATCGTCC ATGACTTCAG CGGTGCGGAC
    42421 CCGGTTCTTC TTGCGGTTCT GTTCCACAAG CTGCAGAAGC AGTTCTTTGA CATCCTTGGC
    42481 GTTTTTGACG TGTTCCAGCT TTACCACCGG AGTCGTTGCA TCCGTAGAAG AGATAATCAC
    42541 AGTGCCGGTA TTGGCCAGTC GTTCAAACAG GCTCTGTGTA TAGCTGATGT CCCGGACCCG
    42601 GAAGAGCATA ATTTCCTCTT CGTGGGTGTT GAGAAGACCG CGCTGGATGC TGATGCGGGA
    42661 TTCGGTCAGC GTATAGATGG TAAAGGAAAT GGGGAGGGCA AAAACCGTCA GGCGTTTCCG
    42721 GTCACACCAG ACCGGCTCTT CGGTCTCAGC CTTCATCTTG AATTCCCCTG CGCGAAGTTT
    42781 CTGGCTCATA AAAATATCAT CCTTTCTTTA GGCATGTGGT ATCAGGCAGC AAGAAGTGCC
    42841 GAAAAAACGA TATAGAAAAT GTATAGAAAT TCCCAGACAA AATACAGGCT GCACAGAAGG
    42901 ATGAAGACCA TCAATACAAC AGTACATCTC CACAGGAACC CTTCTACCGG GTCCATCGTA
    42961 TCTTTTCTGC TATGTTTATG TCTGGAATTG TTTTGCATAT TGTGTTCAGT CATAGTTCAA
    43021 GTTTGATTGG TTTTTGATAT ACGACCGACA ATTTGCTTTC TGCATTCTCA ACATCTTTAT
    43081 GAAAATGTCC GCAAAGCCAA TGCCGGTAAC GGGTGTGCTG GTAGATGATA TCCAGATAAT
    43141 CGCTTACCTG GTCATGAAAT TCAGGGTCAA AGCCCATTTT GGAAATCAGG GATGTGGGCA
    43201 TCGTGTGCGT AATGATATAG TCTACCTGGC AATTATGCTG GCCCAGTGTT TTGATACCAT
    43261 ATACACACTC TTCTTTGCTT GGCACCACCT GCTGCCATTG GTTGTATTGC TGGCAAAAGA
    43321 GGTTCTTGTC CTGTAGCTCG GCGCCGCCGA AAGCCCAGAA TGTCTTGCCA GCAATGGTGT
    43381 AATACTCTCC CCTTTTCAGA TGAATGACAT TCGGCGCATC CGGTGACCGG TGGACCAAAC
    43441 CGCCGCACCA TTTTTCCGCC GGGAGGCTGT TCCAATATCG CGGGTTGTCG TGGTTGCCAT
    43501 CCACAAAAAG GATGGTGTAT GGTTTCTGCC GAAGCCAGTT CATCCAGTAA AGGTATGTTT
    43561 TCCTGCCGGA CCGGATATCT CGGTCGGAAT CTTTGATGGA TTCCGGGAGA ACATCCGAAG
    43621 ATAAAAGTGG AAATCCGAAA TCGCCGCAGA TAATAACATA GTCCTCTGTG GTAAATTTCC
    43681 TGGATTCAGG AAAGTTCCGT AAACTCAGTT TTGCAATGTC AATACAGTTG TGTGTATCTC
    43741 CAATAACATA AATAGCCATG TTCAATATCC TCTGCTGCTT TTTTATTTGG TGGCCTTCTG
    43801 GTTTGGCCCT TTCCAGCCGG CAGGAGTCAG TTTTTTGACA TCGAAATATT CAATCCGTCC
    43861 GATGACTGAC AGTCCGATGA TTCCAACTGC AAAAACGGCA AGGGAAATGA CCATTGCAAG
    43921 AAGTACGGTC ACATAAAAAG AGCGATTGAA CATATGGAAT GTTACTGAAG AAAGGAATCC
    43981 AAGCATCATG ATGATAACGG CCAGAACATA GCTGATGCTG CCAAGGATAG CCATTTTGTC
    44041 CAGGACCTCT TCCATGATGA CTTCAATTTT GTTTTGCATT GGTGTCCCTC CTTTCGGGAT
    44101 ATTTGATGAT GCTCTTTATG ACCAATCTTT TTGCCGTTGC TGTTTGGCTT CTCGCAAGAG
    44161 TTTGTGCAGA ACCTTGTTGT TGCGTTTTGC AACCGAACAA ATCAGACATT TCTGCTGTTC
    44221 AGCCGGCAAC GGTTGAAATA CACATTCTTT TTTCTTGCGC AGGCCGTAAA ATGCATCTGT
    44281 GTTGTAAAAA AGCAGAATTC CTATACCCGG CGGAACCTTA TTTTCGATTT CAGGGTACAT
    44341 ATCCGCCGGG ACGGCGTAAT AGTTGGCGTT TCCCACAAAG TTGTGGCCGT GCTTGCTCAT
    44401 AAAATCCGAT ACCGATACTT TGATTTCCAC ACAGACGACC AGAGGTTCGA TGATGTGCTC
    44461 TTTTCGCAGG TAATGGTATT TGCAGGCTTC TTTGTTGCAG GTTTCCAGAC GGAAATGGAA
    44521 ATCTTCGGTA TCTTTGGGAC AGGATTCATC CTGGGCGAAT TGCCGGACCA GCTGTTTGAT
    44581 GGAGTCAGGT TCTGAATCCC GGTAATGTTC CAGCCTGCAG CGGCCGACCA TAGCATCAGA
    44641 TGTAAAGCAT TCCTGAACCC GGGCATAATC AATCAGACCA CCCTGTATGG TTCCAAGTTC
    44701 TGCCGGCACT TCCGTGGCAC CGAACCCTTT TCTGAACTTA TCCACACGAT ACCCGGCCAG
    44761 TTTGGCAGGA TACCAGGAGA ACAAAGACCG TTCAATTTGC CGTGTTAAAG GTGTTTTCCC
    44821 CATGGTACAC CTTCACTTTT CTGCCGGCCG TTCCAGGCGA GCCTGCCAAG TCTTCCCATA
    44881 ATCGGCATAA TCGAATTCGA ACACATGCCC GGGATATCCG CAGCAAAGGC TTTTTCCGTC
    44941 TGTGTAGTCA CACAGAAGAT GATAATAGGC CGACTGGGAG AAGGCTTTAT GCAGTTCTTC
    45001 CGGTTTGAGC ACCTCAATCC ACAGCCAAGC CTGGGGCATA TTCACTTTCA TGTCCTGGGG
    45061 TTTGGGAACC ATCGCTTTGA GTTCCTCCAG CGAAAGAGGC GCTTGATATT TCAGCATGTG
    45121 GCGAAGGGCT TTAAGTCCCC AGCACACGCT GACATAGTTC AGTTCATGGA ATTCGTTGTG
    45181 CAGAAGTCTT TGGAAATCTG CAATCGAATG GGAAATACCT GCCTTTGGCG TAATCGGCTC
    45241 ACATCCCAAT GCCTCTGCCT GTTTTTCAAC GGTCTTCGCC TGCTGTTCAA CGGTTTTCTT
    45301 GAGCACCTCA TTCTGGTCCA TCAGATTGGC ATACTCACAT TTCCAGGAAC ACAGAAGATT
    45361 ACAGTAAGGG CCATGCTCAC ATTTTTCACA GGGGTTAAAA ACAGTGGTAT GTTCCATGTT
    45421 TCCCTCCTGT TATTCTGCCG GTTGCGTATC CTGCATCGCA GAAGACACAT CAAACACGCC
    45481 GGCCAACCCA TTATCCGAGG CAACCACATT GGGAAGCGCA CCGTTCCACT TATCCAGCAT
    45541 ATCCTGCTGC AGGGTCTTGT CTGTTACGCT GTTGGAGAGA ATAGAGTTGG CTTCCGCTTT
    45601 GCCCTGAGCC TCAATCTTTT CCGCATCCGC CTTGCCCTGA GCTGTCGTGC GGGCCACCTC
    45661 TGCGTCGGCC TCCGCCTTTT CTTTGTTGAT TTCGTTCTGA ATTTCTTGTT TCTGGCGGTC
    45721 CTGTTCGGCA GCATTGCGCT CGGCGATGGC AGTGTTATAA GAATCCTCGA AATCCATCTG
    45781 GTTGATAACA ACCTGAGTGA TTTCGATTGT CTCAGCACCA TATTTTTCAT CAACCAACTG
    45841 CTGAAGAGCC TTCAGCACAG CCGGTTCGAC GATGGCACGG TTTGTTGCAG ATTTAGAGTC
    45901 CAGGGAAGCT GTTGTCCGTT TGTATGCGGA ATCAAACAGT CCTTCATCGA CCGGGTCGCT
    45961 GATATTGGCG AAGTTAATGT ACATATATGC CGACTTTTCA GGCAAAAGCC GGTAAGAAAC
    46021 AACGGCATCC TGGGCATATA CCTGGACCTG CTCGCTGGTT TCGCCCCATA CCTGATTGGG
    46081 AGCCAGGTGA ACGTCCCGCT GTTTATTATT GACCAGGGTA ATGGTCTGGA TATAGGGGAT
    46141 TTTGATGTTG GCGCCGTTTT GTACCGACTC TTCACTGACT TGGCCAAATG TGGAGCGGAC
    46201 GCCGCTGTAT CCGGTTGGGA CGATGGCCAC GGCGTCCACA ACAGTAAACA GAACAAAACC
    46261 GGCCAGAAGA ATTCCCAAAC TCCTCTTGAC CTTCCGGTTC TTTACGGCAA GACTCACGAC
    46321 GAACAGTACA ATCGTGGCCA CCAAGATAAA AATTTTCATA TTGACAGCTC ATCCTTTCTT
    46381 TTTGTTGTTA TGGTCTGGCA AAAATGGAAA ATAGTGCGCT TTTCAAATAT CGTTTGAGTT
    46441 GCTTGGGTTC ATGAAGTACC CTCCAAAACC ATTCCATGCC GGCTTTCTGC CAGGATACCG
    46501 GTGCCCGGGT CACTGTGCCG GCCAGGAAAT TGAAAGCGGC ACCAACAGCA AACATTTTGA
    46561 CTCCCGGTAG CTCCTCTTTG GCTGCTTGGC AAAAAAATTC TTGTTTTGGA GCACCCAGGG
    46621 CTACCCAAAC ATAGTCAGCT CCGGTGTCTT TGACGGCAAT GTAAAGTGCC GGGTCTTTCC
    46681 AACCAAGTTC TTTCCATTGC TCCATGGACC GATATGGAGG GGCCAGACAT CCAGCAATCA
    46741 GAACACCATC CGATTCCAGC TTTTCTTTGA GAACAGATAA AGTCTTTTCA TCTGTTCCAT
    46801 ACAGAAAATG GCGTGTTTGG GAGTAGGCTG TGCGATGCAT GATTTCGGTC ATCACGTCTG
    46861 GGCCGCTGCA TCGGTCTGTT TTCCAATACT TTCTGTATTT CACCTTTTTT ACGATACAGG
    46921 CACCATCCAT GGCCACAATA TCGAAGTTGT TGAGCGTATT TCGGAAGTGT GAGTCCCGGG
    46981 CCGCTTCCAT TGCCGAGGAC ATCGGCGCGA ACCCAATCAG ACAGGCAGCT TTATCGTTAT
    47041 GAGCTGCCTC AATGAAATCC ACGACATTTG AAAAAGGGCC ACCGACGTAA TCAATGCCGT
    47101 AAATCATGTA TCGCCTTATC ATCGTGTTCC CCTTTTCAGT ACAGTCGAAA TTCATAATCA
    47161 GGGTATTTGG CTTTCAAGAG TTTCCATTTG AGATTGAAGA CCTGTGTTGT CAGCCACATA
    47221 CCGGTTTTAC TGTCATAACC CTTCACATCT TCTACTACAG TCCTGCCGTT TTCCTCATAA
    47281 ATGAAGTCTG CACAATATGT AACCGCTTGC AGATGTTCAT TCTGATAATC AAAGGCCGGC
    47341 TGGATAATGA GTCGGTATTG TCGTTTCAGC TGTGAAATGG TTCCCGCTCT TTCCATCTGT
    47401 TTCAGACAGA TATTGCGCAG GTACTCCTTC TTACTGTCAA AACGTTCTTT GACGTGACCG
    47461 TGGTCATTGC TCAAAGCCTT CTGCCGCTGA CTGATTTCCT TACGGCTCAG ACGCTCCGCG
    47521 CTGCTGTCAA AAATGAACCC ATCTTCATAA ACATAAACCG GGTAGTTATG GTATTTGTTC
    47581 TGACCGTCTT TTGGGTTCGT TGCTTTTTGG GGTGAGTCTT TCTTGTCAGG GGCCGTAACA
    47641 CTGTGTTTTG AAATCGAAAG GCTTGGATTC TGTGTCAGCA ATGCCTGAAG CTGTTCCTCA
    47701 TTCATCCTGA ACATAACCGC CGCCTCCTTT TTTCAAATCA CATGGATGTA CTTAGCCAAC
    47761 ATGGTTGTAG ATGGTGAAAA CGTCCACGGC ACACCGATGA TATCCACCGT CGATGTGTCA
    47821 TGGCAGGCAA GTGAAGCAAT GCCAAAATAC TTTTCTTCGA TTTTGACCGT CTTTCTTGCA
    47881 ATCTTTTTTG TCTTGTCCAG ATAGACGACC TGGATTTCCG GGTAAACTGC ATGCTTACTG
    47941 ATAGCGGTAC ATTCTATTTG GCCAATGACA CGAATCAGGT CAGAAAACCT TACGCACAGT
    48001 TCCAGTGGTG AAGTCATCTG AAATTCCGCA ATGGTTCTGA TGCTTTCTTC CATTGCCTGT
    48061 CCGAAGTCCA GGAAACTATG GTTCAGTGGC ACATTGACCT GAATCAATCG CCCCTGCCAG
    48121 ATTTTTTGAT AGCAGCAGAC ATCCTTACGC TTTCTTGGAA GGAGAACAAA TTTGTTTTCT
    48181 TCCAGATAGT TGATGAACAG TTTGGGCTTC ACATATTCAA AAAGCTGATT TTGCTCCAGC
    48241 ATGGTTATGA AATCTCCAGT TTGAGGTTAT AGGCCGCCAG GACAGGCGAC AATTCCCCAC
    48301 CCGGCATGCC TTCCAGAATC CTCTTTTTGT TGCCGGCTTC ATATTGGATG ACCACCAGGC
    48361 AGTCCTTTTT TCCATAGGGA TTCAACTCGC TCAGTGTCGG CATATAGGTT TTCGTTTTTG
    48421 TCTTTTGGTG GTACTTCAAA TAATCAGGCA TACCCAAGAC GATGGTTGCT CTTGTGCCAT
    48481 TTTCATCTTC AACAGTAAGC TCAATACATT GGTTGCGAAT TTCCTGTCCT GTACTGATGA
    48541 TTGTGTACCG GTTTTCCGAA ACGACCGTAG TCAGAGCAAT TCCGGTTCTT GCCGCAAATA
    48601 AGATAAACAC CATACCATAT ACCACCAAAA TGCCGCCAAA AAGGATTTGT GCCATTTTGC
    48661 CGGCCATGTA TTTGTGTATC AGGCATAGTA CAATAACGGC CCCGACCGTT CCCAATATCA
    48721 TCAGCAATAA ACTCATTTGA TAACTCATGG TTCTTTCCCC TACCTTTATG TCGGTTTCAC
    48781 TGTGTCAGTT CATCCGGCAC ATAATACCCC GAATAGCCGC CAGAGGTGAT GTATAGTGTA
    48841 AGGCCGACAC CATTGAAAAC GACTTCTTCT ACCGTTCCGC TCCACTTCTC AGTCTTGTGC
    48901 CGAACGGTAT CATGTACCTT AAACGGAGAG ATGACGCATC GTCCCTCCGA CTCGGCTGTT
    48961 ACCAGCCGGT TTAAGTCTTC CGGGGTCCGC TCGCCGCAAA TGTGGCGGTA GGAATGAAGA
    49021 ATCTGTGTGA TGTCTTCTCG TTGGGTTTTG GTTTCCTCCA ACTGCTTTTG CAGCAGCCGG
    49081 ATGGCCTTTC CGCACTCTTC CAGAACATGA CACTCAAATT CCACCCCGGC GGAATACCGG
    49141 CAATCGGCGC AGTTGGCCGG ACATCCGTTG TCGATGATTT GCAGCAGATT ATCGATGTCA
    49201 ACGCTTTCCT GGGGCATCTT CTCGCTGGGT TCTGTGTTGT TCGGATTCAC GTTCTTTCCC
    49261 CTCCCATCTC TTTTTCAAAA TTTTCCAGGC TTCTTCCGTC ATGGCCCTGC CACACGCAGG
    49321 ACAAAACAGC AGCTGCCCGC TCAGGGATTT GATTTTCCCA TCGCACTTCG AGCACACCAT
    49381 GGTATATCCG GTCCAGGGAC TCTCTTTGAT ATTCCAGTGT CCAGTCCATT CTTCTTTGGA
    49441 CAAGGGCGCA GGCACATATC CATATACCCC GCGTTCCACT GCAACAGCAA GCGGAAGATA
    49501 ATATCCGCCG GCATTGATGA TGCAGTCCCC GAAATCCGGG TGCTGCAGAG AAACGATGAA
    49561 CCATTCCCCG GTTCTGCCGT ACCGGACCGG CCGGCCATTC ATCTGTTTCA GCTGTGCGAT
    49621 GGAAAGCTGC TCCGGTTCTT TCATGCGGAC CGGTTCTCCT TCAGATACTT CTGGCATTCC
    49681 CGGTAATTCC GTTCCAGCAC CTCGAATTCT TCCACCGACC CGCCGGCATC CGGGTGTGCG
    49741 ACTTTGGTTC TGGACCGATA CCGCTGCTTC AGTTCTTCCT CAGTGGGGAT ATGGTCAAAT
    49801 CCCAGCGCAG CAAAGCACGG CGGGATATCA GCCGCCGGGG GAAGCATTTT CATACCCTCA
    49861 ATCCAGTATT GCAGAGAATA AAGTCCCTGC TCGGTCAAGC GGGCGAGGCT TTCCAGGGCC
    49921 AGGACAATCT GGGCAAAGAG GTCCGAAACG TAGCTGATGT GCATGTGGGT CTTTTTGGCG
    49981 GCCGCTTCTG CTTTCTCGAA GTTGTTTTCG AAATGATACC ACTGACCCTT GTAGCAGAAC
    50041 TCCACATAAG CCTCTTTGCG GTTCCAGTCA TACCGGTACG TCTGTACGTC CAGCCGTTTC
    50101 ATGACCCGCT CAAGTTTCTG CTCGTAGGTT TCGATGGCTC CGTAGTATTT CTGTCTGGCC
    50161 ATTTTTTCTC ACCGTCCTTT ATTCAAAGCG ATATTTGGCA CTGTTCCAGT ACAGCTCTTT
    50221 CAGGTTCCCC TCTTCCCGGA TGCGTTTGGT CAAGACATTG CCTTTGCCCT CCTTAAGAAG
    50281 CAGCAGAGCC TTTTCCAGAT TGCCGGTCTT GAACACTTCC CGGCTGTCGG ACCCGGACCC
    50341 CAGGACTTCC GGCGTTTCCT CATACAGGAC ATAAATCGGC CGGACAGCAT CAACCTTCAG
    50401 TGCCTCTTTG TCTTCCTCTT CTTTCTCCTG AATCGCAGGA GTATTCTGAA TGATGTTGTC
    50461 AACCAGGTAC TGCGTGGCAT CCTTAATCAG AGCGTTGGGA TAATAGATGT TTTCCCGGAA
    50521 TCGTTCCCTG ACCCATTGCT GAATCTGTTC GTCCGTCATG GCGAGGTCGG CAAAGTCGAA
    50581 GAATTTCCGA AGAAGAGTGC AAGCATCCGC AAAGGTATAG GGGGAAATTT CCCGGGTGAT
    50641 GGTAAAGCGG CGTACCATAG CCGAGTCCAG CTGGTCGAAC CGGTTGGTGG TCGCCACCAT
    50701 AATCATGTCG TTGGGAAGCT GGTCCATCTC CTGCATCAGA GAAATGACGA TACGGTTCAT
    50761 TTCTCCGACA TCGCTATCCT GGCCCCGGCG CATGCCGATG GTGTCGATTT CATCAATGCA
    50821 CAGCACACAG GGCTGTTTCT TGGCATATGC AAAGATTCGG TTGAGGTTTT CCTGGGTCTT
    50881 GCCGAGATAA GAATTCATGA GGCCGGAAAA CCGGATGTAC AGGTACGGGA CGCCGGCTCG
    50941 GTATGCGATA TACCGGGCGA GCATCGTTTT GCCGGTGCCG CTGTCCCCAT ACAGCATCAG
    51001 AGTCGGGGTA TAGGAAATGA ACATGTCTTT CAGTATCGCG GCAGTGTCCC GGATTTTGAG
    51061 AATCTGGTCT ACAATCTTCT CTTCCTCCGG GCGCAGCAGA AACCGGGACA CCGGGAAAAA
    51121 CTGGGAATCC TCCGCCGACA GGATGCCCTG CAGATTGTAA GGGAGCGTGA TGAACCTTGC
    51181 TTCGCTGTCT TCCAGCTGTT TGAGCCGGTC CTTTACGAAC TTGGCATCTT TTTGTGTTGT
    51241 GGTGTGTTTC AGGATGAGTT TTGTCTGGGC CTGTGCATCG CGGATGTTTC CGTCACACAC
    51301 AAACCGAATT AACCGTCTTA CCTCTTCATT CATATTGGTT TTGTTCCCTC TTCTTTCTGA
    51361 AACGCATTGA GGTTTATGGT CGGCGTGTTA TCCGGCCGGT CTGTCAGAGC GTTTTTGTCA
    51421 ATGCAGAAAC TTGTTGCCCC GTTTTCGTAT CTGACCCGAA CCAGTTGGAA TAGCCCATAT
    51481 ACTTTCAGCA CAACGATTTT ATTGGTGCCG AGATACAGGG TCATTCCCGG GGATATGGGA
    51541 GCCGGATGAT TTGACATCAG GAAACCGGCA CCTTTTTGAC GTTGCGCGAA GGCGAAATAG
    51601 GCCATTCGGA CGATGCCTGG TCGGCATAAT CTTCTTCCTG CGTCGGCTTC CTCTGGACAA
    51661 CGCAAATGCC GATATCTGTT TCAAGCCGGC TGCGCAAAGT CTTGGTGGAA TCCACCAGCA
    51721 TGGACAGGGC CTGATATCTG TCAAAGTAGA TGACCGGCTT ATCTTCCCGG TCATCAAACA
    51781 GTGCCAGCGG CGGAGCATCT TTGTAATCTT GGAAGAATCC AAAGTTTCCA TCGATGAGCA
    51841 TGAAAAGCGG AATTCGGACC ACATCCGCAA TATCTTTTGG GATGTCGATG TATTCCAGTT
    51901 CTTTTCGAGC CTGTTTTTCT TCGAAGAAAA TCGGGATAAA AGGGATGGCC TGCTCTTCAT
    51961 TGAAGAGGGT AATAATCATC TGGGTATCGG CAGTGACATT CCGCACGAGC AGATACACCG
    52021 GTACAGTTGC CATCACATGC GTAATCTGTT CGATGTTATA GGCGCGGAGG TACACGAACC
    52081 GGATATAGTC CGATTTACTT TCACAGCGGC TGACTGCGTC CGTCTTGATT TTGAATACTT
    52141 TCTGGATGAG GTCGCAGGCT TGTTCCCATG CCTTGACATC ATCCGGAATA TCCTTGATAG
    52201 CTTCGGCTAT TGCCTGGAAT TCTTTACGGT CCATGCGTAA GCTCCTTTTT GGTGTGTGGT
    52261 GAAATGTGGT TCAGCATTTA TTGAAATCGG TGCAGGAACT CTCGGATTTT AGTCCTGGAG
    52321 AGGAATGCAC CTTCAACACC TTTCTGTGAT GTAGTTTCAT GCTACTTCCA GTAGCGTTTG
    52381 TGTGGTTTGC TTTTGTTGGC CTTAATGGCA TTCGGTTGTT TTGTGGTATT TTTGAGAGTC
    52441 CAATTTCAGT GCGGCGTTGT TGATTCCGAT AGGGTGTTAC TCTGTGATGA ACATGAGTAC
    52501 CAGAATCACA ACAGTCAGAA TTTCGAAGAA TATGGACGTG TTCTGCATGC GGTTTATCTT
    52561 TTCGTATTCC ATTCTGTAGC TGTAGAACAA GCAATAAAGA AGTTGCAGCA TTGCGTAAAT
    52621 AAGACAAACA CCGGCGAAAA AGGACAAGTA ATTTCGGATT CCGCCTATTG TTTCATCTTG
    52681 AATTTGAAAA CTTGCCCAGA TACCAGTTCC GAAAGCTGCC AGAAAAATCA ACATGCCAGG
    52741 AATGGTTTTT TTGATGCTGA GATTGGACAG TGCCCAATAC AGCACGGGAA TTGATACAAA
    52801 AACCATCGTC ACTGTAATAA GAACAAAGAC GTTCTGTATA TTCACGGTCA AGTTGGAGTT
    52861 TGTCACATTG AATTCCCCTT TTTATTCTTA TTCTGTTACA TACTTGACAT ACTCCCACAG
    52921 CTTACGCAGT GGGGGTTCTC GGCCGTATTC TATAAGAAAA GCCCCAATGG CCTGAGCCAA
    52981 AGGGGCTTTG TTGTTGGAAT CAGGCTTCGG CTTTTGCTTC CGGCTCAGCC TCTGCCGTCT
    53041 GGTTGTCGGC TGCGTCCGCC GGGGTATTGT CAGATGCAGG GGTCTCAGCA GGTTCTGCTG
    53101 CAGCGGCAGC TTCATCGACC GGGCCAGCAT CCTCATCGAT GGTGCCCGTG ATGGCCATGG
    53161 TACTCGTGGC TTCCGGCGCC GGCGCAATGT CCGACATCAT GGTCTGGATG TTGTCCAGCG
    53221 GCGTGGCATC ACTCATCACG ACGGTCTCTT CCGCAGATTC CTTCTTGTCG CCGAAGCGGC
    53281 GCATATCCTC GGCCAGCACA CGGACCTTGC GCTTGTGGCG GCATTCCGGG CAGTGGGTCG
    53341 GCAGGTTGTC CAGACCGTGG CTCTTCAAGA ATTCCTGTTC GCCGGCCGTG ACGACAAACT
    53401 CCTTGCCGCA TTCCTTGCAG ACAACGGTCG CCACCACCTT CTGACGGTCA GCCTTGCTGG
    53461 CCTGATTGGC CTCACGGGCC TCCTTGGCCT TTTCGCGCTT TGCCTTCCGG CAGTCCGGAC
    53521 ATTCCTGAGA GAGTTCCCAG CCGAAGAGGG CGGATTTCAG GACCGTAACG GCGCCGTAGC
    53581 TGAACGGCTT GCCGCAGGTC TTACAGGTAT GTTCCAGGCC CCCCAGTTCC TTCTTGCGCT
    53641 TCTTGAGCAG CTCCCGGCAA TCCGGGCACA GATTCGGCAG GTTGAGTCCG CGCTTCTCGA
    53701 AGAACTCCTT GCTGCCGACG GTGATGTCGA AGGACTTGCC GCAGGCGGTG CAGGTACGGG
    53761 TCTCTGCGAC CTCGTTCTGC CGCTCCAGTT CCTTGGCCGC TTCATCCTTC AGCTCCTTGC
    53821 TGGTACACTC CCGGCACAGA ACGACACTGT CGTCGGCCGT GGAAAACGGT TTGTTGCACT
    53881 TTGCACAGTG CTTCACGATG GTCTTGTTTT TTGCCATTAC ATGTGTCTCC TTTGAACTGA
    53941 TAACTGGAAT TTTGGCACTG GGGAAACCAT AAGTCGGTTT CTTGCCTACG AGTATATTAT
    54001 ACCACATTGC CAAGTATCTG CAACGAAGGC AACCGGATAA ATGCACTATA TTATTGGTTC
    54061 GTACCAGAAT TTTTGGGTTT CCTGGTGACT GTCAAAATCA TCCCGGGACA AATTGAGCCA
    54121 TCTTTCATCA AAGGGGTCGG ATGCATTGAA GGTGGAATCG GTATAGAGAA TCGTATCGCC
    54181 GTCCCGGATG GCATTCCAGG CATGGTAGAC GCCTTCTTTT GTGTAACCGA GGCAATAAGC
    54241 CGACGGATAT CCGAGTCTGG CCATTAGATA TGTGAAGGTT TTGGCATAAC CGGAACAGAT
    54301 TGCCTGCTTG GTAAGAAGCG GCCCGGTAAT CATATCGTAA GGATGTTCTG TCTGATGAAC
    54361 CTTATCACTC ATATAGCTCA CAGAGGAAGC CAGGTAGTCA TTTACATACT CTGCTGCCTC
    54421 TTTGGCTGAA TGGCAGTCAG CTTCTTCCAG AATTGGTCCC ACCACGGCTT CGATTGCCTT
    54481 TTGGGTACTG CATCTTTCTT CGGCATCCAT GTTGTAATCG ATTTTTACAG TATAGGTTCT
    54541 GGTTCCATCC TGATTATCGG TCCAGGTTAT CCATGTTATA GATTCAAGCC AATACAGTTC
    54601 CGGTTCATTC AGAACAATTT TTGTGATTTC GACAATTCTC TCCATGCTTA TGGTGGTCGG
    54661 TGAAGGGAGA GAGAAGGAAC TTTGCGGAGA AAATTGAGAA ACGGAATCCA CAAGTGCATC
    54721 ATAGACGATG TATTCGCTGT TGGATAAAGA TGCTCGCAGT ACCGGTGTGA AAGTGTTACA
    54781 GACATCGGTA TGAGCTGTTT CAGCACTGGC AGCCTGTGGC AAGTGTAAAT AGATAGATGA
    54841 AAGGAGCTTG TTCCTCTGAT TATCGTCTAT GCCGAATGAA TAACCGTTTA TGAAACCGCC
    54901 GACAAAGCCA AAGACGAAAA GAACTCCCAC CAAAAGTGGG AGCAGCCTTG GGCGATGTCG
    54961 TTTTTTCATC TGCGGTTTTT CATTGTCTGT GGTTCCGACT TCCAAACACT GCATTTTCGT
    55021 ATTCCTCCGC AAAAAAATAT GTATGCGCCC GCCGAGCGAG CGCTGGCCGC GAATCATGCG
    55081 GCCAAAAATT CATTGGCAAG TTGGGTGGCG ATATCCTTGC TTTGCGCATA GAGGGTGAAT
    55141 CTCAGGTTAT TCAGACAGAA CACATAAGAC TGATACCCGG TTCCCGAATC TGTCATGGAG
    55201 TCGGAGTACC GCATCTGCAA AGGGCCGCCG ACATACTGGT CGTAGATTTC GTAGAGTCTG
    55261 TCCTGTGCCT TGGAGTCGAT GGGTTCCACC GCAAGGTAAG AGGTGCCCCC GCCGGCGTCA
    55321 AACTGGATGT AGTCCGGTGA CACCGCCGAA ATATCGGAAA CGGGAATCGA CACACCGGCA
    55381 ATATCAATCA CACTCGCATC GCCTGTGCAG AGGGTCAGGC TTTGTGAGAT TTTGGAAAGG
    55441 ACAGACTGGA TGGCCAGATA CTGGTCATCT GTGGCGGCAT TTTCAACCTC GGTGGCCACC
    55501 AGGAATGTAT CGCCGGCTTC ATTGAGGCAG GTCGGGATGC AGTATTTGCT GACATTCTCA
    55561 TCCTGCCACA CGATGACTTC CCCAGTGTTG TCCTGGGGTT CAATGGAGGC CATCGTGCAG
    55621 ACGTAGGTCA GGCCATCTTT CTGGAAGGTC ACCTTGTTAT CCGCCGGGGT ATAAACATAG
    55681 GTCTCGAAAT TGCTCAGGTC CACGAAGACA TTATCCTCTG AACCATTCAG GACGACGCCA
    55741 TCCCCATCCC CGAAATAAAA ACCGGTATAT CCCTTCATGG TTCCGCTCTT ATCGGTGGTC
    55801 TTGAAAGAAT AATTCCGGTG CGCTTCCTGT GTTGTCAAAA TCTGTTTGAC CGGGGACGGT
    55861 TTCAGAGTGG TGGTATTCTG CGTCAGCAAA AATACGATGC CGGAAATGAA TGCCGCTGTA
    55921 ATAGCCGCTG ACAACAAACA CGGCAAGAAG ATAGATTTCT TCATATATGC GTTTTCTCCT
    55981 TTCATGAATG GTCAGATATT GGTCAGCAAA ACAAATGGAA CAGCCGGCAG AACAATGATT
    56041 CCGAGAACCA TCAGAAAAAT CTCTTGTATG GCCAACGTCA TTTCTGCAGG CATCGGCAGC
    56101 AGCAGACCGC CGATAAAAAC AATGACCAAG CCGACCCGGG CATTTTTCAG GTCCTGGCCG
    56161 CTTGGGCAGG CATGATGCGC TATACTGACC ATCAAATACA GAACCAGATA ATTCCATGGC
    56221 GTAGTGAACA GTGCCGCCCA ACTTCCGGTC TTCCAGGAAT TCAGGAGGAA TCTGCCGCAA
    56281 AAAAATGTGC TGACCGTACC AAGCGCAATA GGCGCTATGC CGGTCAGCAA GTTTTGTATC
    56341 TGTGGAAGTG GGAAAATACC ACGGCAGGAA TATGTAACAT ATCCGAGGCA ATTCTCATCC
    56401 ATTTCTTCTT TTTTCTTTTT TCTTGTCCAG GGGAAACGAT ACAAACAGAT TTTTTGAACA
    56461 TACGCTCCAG TGAATAGAGC AAGGATGGCG TGGGACAGCT CGTGATGAAT CACCCCAATG
    56521 AAGGTGATTT CACAGTTATA CAAGCTGGCG AGTTTGGTGC CGAATCGTTT GTTCAGTCCT
    56581 CTGTTGACCA AATAGCTCAC CATCCATTCG ACCAATATGA TGCCGAGGAA ATAAACGGAG
    56641 AAGTTGTTGA GTACCAACCT GTGCAACGCG ATGTCTGCAT ACTGCATAGC CGGCGCCTCC
    56701 TTACAGGGTC ATGGATGTGC CGTCCAGCAG TCTGGCGAAA ACGACGTACC GGTAATCGGT
    56761 ATCCTCCTGG CTGTCAAAGG GATAATTGGT ACACATCACG ATACCTTTGA ATTTTCCGCT
    56821 GGTGCAGTAG TCCATCAGGT TTTCGTTGTT GTCCAGGATG ATTGATTGGC CGTCCTTGGA
    56881 TGCCATGCCG AGCTGGGTTT TTGATACCGC ATAGATGAAC TCCCCATAAA CGGTCTTGAT
    56941 ATACAGCCGG TCCCCGGGCT TTGCAGACTG AAGAGCCGAA AATGCCTGGT CATTGTAATC
    57001 AAGAATCACA GCGGCCCCTG CGGTCTCCCC TATTCCTGGC AGGTTTTTGA TTCCCGGAGT
    57061 CAACACACAT GCCGTATCAT CGGCATCCAG AAATTTCTGT GAGTTGGAAT AGGCCAGATT
    57121 GACTTGCATA TTCCATGCAT CGCAGTACAG TGTTCCGAAT GTCTTTTCAA GCTGGTCGGC
    57181 AATCAGGAAG TGGGAAGCCG CATCGGTATA GACCTTATAA TCTTCCTCAT GCAGCGTGGA
    57241 GGTCTTTTTC TTTTCTTCTT TTGCCCGGAT GTTCTTGGCC ACTTTATCCG GTAAATCTGT
    57301 GCTCGGCATA CCCAACTGAA TGGATTGTGT CAAAACGTCT TCAACGGAAG CTGTTGGTTT
    57361 CGGTGGCCCT TCTACCTGCG GCAGTTCAAA AGAAATGGCA TCGATTTGTT CAGCAAGCAC
    57421 ATCGTTATCG TGAACCTGGC CGGCTGCCGA TACGAGAAAA AACGCAGCGC ACAGTCCGAA
    57481 TGCCGCAAGG GTAATCAATG CCAGAGTCCC TTTTCCGCTG CTTTTTTGTG TCTGCGGAAG
    57541 GAAGCTCCGA TAATCTTCAC CATATTGTCC ATCGTACTCT TTGTTTTTTC TGTCTGTGTC
    57601 GGCATCGTCG GGTTCTTCGT CTTCCAGATG CAATTCTTCA AGAGGCGTGG CGAATGAATC
    57661 GTCGGTATCA TCATTTCCAT CATCGTAAAA CAATGGCACA TCAAAATTTT CATCTCTGTT
    57721 CCGCATAATG TCATCCCTCC TTTTCAAAGG TGATTCTCAA TCTTTAAGGA AACTGGCAAT
    57781 TACGCCGATG ATAGCAAACA CAACCGGAAT CGTGGATGGT GCCAACGCAA TGCCGGCAGT
    57841 TGCGGCAAAT GAAATCAGAT ACCCACCAAA CAGATTTTTG ACAATCACGC CAATGATATA
    57901 GCCGATGATG CCGGAAATCA CTGCTTTCGT GAGTCCGACC ATAATGAAAA CCACGGCTGC
    57961 GATAATCAGT ATGACGAAAA CCATACTTGT CATGATGTTC CCTCCCCTCT CTTATCGATT
    58021 ACTTCTTTTT TTCCACATGA ATTTTTTATC ATAACGGTGT TTGGTCTTTG GTGCGCTGTG
    58081 TGTTTCCTGA AGAACTTCGC TGGGAATATC CATCAAAAAA GGCGACGGCC TAAATTGGCC
    58141 ATCGCCACTC TGTGCTGCTG TGTTGTAGGT TTGCGGTGCA TTATCGTAGG TTGACAGATA
    58201 CAGGTCTTTT TTCGCTCTTG TAATAGCCAC ATAAAAAATG CGCCGTTCCT CATCCATGCC
    58261 GGCCTTCGTT TCCTTGGCCT TTGCCGAGGG AAGGATTCCA TCAACCAGGC TTATCACGAA
    58321 AACTGTGTCG AATTCCAGGC CCTTGGATTT ATGAATGGTC ATGAGCGATA CATAGTTCTC
    58381 TGTGGTTTCT TCATCGGCCT GAGCTATCAA AGCCGCCTGT TGAAGAAACC CTTCCAGGGA
    58441 CGCCTCTTCC CGGTTGGTTT TTGCGTATTC CAAAATGGTC ATGCGCAGCT GTTCAAACAG
    58501 GTCTTCCAAA TCTGTACCGT CACTCTCGTC CTGTGTTTCG GCCAATTTGG CATAGCCGGA
    58561 ATAGTTCAGG ACGACATCGA GAAGCTGAGA AAGGTCCGTT TCTGAGGTCG TATCTGAAAT
    58621 CTTGGCCATG ATTTGACCGA ACTTTTCAAG CGCCGGCTTC TGTTTCCGCA GCTCTGGGTA
    58681 TTCATTGAGA TTTTTGATGA CTTGCATCAT AGATACCTCA TGGGATGCCG CAGTGGCTTC
    58741 CAGTGCCGAT ACGGTTGCCG GACCAATTTT TCGGGCCGGA CTGTTGATGA TGCGCTTGAG
    58801 TCTGGTGTCG TCATTCGGAT TGATGATGAG GGTCATGTAA GAGAGAACGT CTTTAATCTG
    58861 CTTACGCTCG AACAATGGCA TGCTGCCGAT AACACGGAAC GGGACCCGCC GGTGCATCAG
    58921 GCAGCTTTGC AGCATGCTGA CCTGCCGTTT CCCACGAAAC AAAACTGCGA TGTCCCTTGG
    58981 CGCCGTACCG GAATGGACCA TATCCTGAAT TTTGTCGGCG ACCTTTTCGG CCTCTTCCTG
    59041 GAAATCGTTG TAGACCGTAT AGTGGACCTG GTCCCCTTTG TCGTTGTTGG CATGCAGAGT
    59101 CTTGCTCATC CGCCGGTTGG CATTCTTGAT AACGGAATTG GCCGCCAGGA TAATATTGCC
    59161 GCAGGACCGG TAGTTCTCTT CCAGCCGGAC CTGATAGGTG CCCTTGAAGA TGGCCGGAAA
    59221 GTTGAGGATG TTGCTTACGT CGGCTCCGCG AAAACTATAA ATCGACTGGT CGTCATCCCC
    59281 AACCACACAC AGATTGGGGT GTTCCCGGGT GGCTATCAGG TAAATGAGCA TGAATTGCGC
    59341 GGTGCTCGTA TCCTGGTATT CATCGACCAT AATGTACGGG TACTTTTCCC GAAGTTGCTG
    59401 CGCGACTTCC GAGGACTGCT GCAAGAGGCT AACCATATTG AAAATCAGGT CATCGAAATC
    59461 CATAGCATTG GCTTTCATCA GTCTTTCTTG GTATTCCCGA TAGTAGCGTA CATATTTTTC
    59521 CAGGACTTCA TCCGTTACGC CCTCCTTCAG AACATCCGCC GGGGCAAGCA TCTTGTCTTT
    59581 CCAGTGTGAT ACATATTGCA GAACTTCCAG AGCATCTTTT TTGGTGATAC CCTTTATTTC
    59641 TTTTCCGCCC TTCATCACAT CTCGCATAAC AGATGCCGAA TCGTCTTCAT CGTAAATTGT
    59701 GAACTGCTTG TTGTAGCCAA GGAGATGAGC GTATTTGCGC AGCTGTCTGG CACAAAAAGA
    59761 GTGGAATGTC GAAACAGACA GGCACGTTGC CAGCTCGGTG CCCAGAATCC GGCCGATGCG
    59821 TTCCTTCATC TCATTGGCCG CCTTGTTGGT GAAGGTGATG GCCAGGATGT TGTAGGGGGA
    59881 AACCGCATCA ACCTGCATGG CATCTATCAA AGCATCGCTC GGTTCCGTTA TGGTCCCCGA
    59941 TTGAAATGCT TTCAGTTCCT CGACAAGCCC CTCGGTAACC GTGCCGTTGA TTTCACCACT
    60001 CTCATAAGCA TTCCCGTATT TGACCATATA GGCTATCCGC CGGGTAACGA CCGTAGTCTT
    60061 TCCTGTTCCG GCTCCGGCTA ACACCAGTTC CGGGCCGACG ACATGAAAAA CAGCTTCGCG
    60121 CTGCGCGGGA TTCAGGTCTT CGAAGTCAGA TTCGATGAAC TGTCTACGCA ATGCAAGAAA
    60181 TTCTTCTTTT AGACTCATTC GTTTTCCCCT TCCTTCATAT AAGGGTTTTT ACATTGCCGC
    60241 ATATGGACCG GCTCCACTTT CACTTTTCTT CTTCTTGAAC TATACTGTCT TGATTTTTCC
    60301 TCGCTGGGTG CCCGGTCATT TTGAGCAGGC GTTATCGCAG AACCTTGGGT CTGTACATCT
    60361 GCAAGAAGAG GCAAGAAAAT ATTTTCATCT TCTTTTGCCT GTTGTAATAC AACTTCCCCG
    60421 TACAAAAAGT CATCCTCATC AATTTCTTCT TCCCATGATT TCGTGCAATC AAGGCTGAAC
    60481 ATCTTTTCCA ATTTCTTTTT GTTTTGCGGG GATTGTCTGT ACTGTTCCTC ATGGGGTTCC
    60541 CGAACATCTG GGATGAATAC ATCCTCATCG GTAAACTCAC CCTGAAACAT TTCGCCTTGT
    60601 TCGCACATCG GGCATATGGT TTTATTGGAC GGGTACACAG CATCAAACCT GCGGTGGCAT
    60661 TTCTGGCAGT TACGCATCGC TATCAATGGT CATTACCTCC TGCAGTATCG CTTTTTATCT
    60721 TTATGGGGTT CCCGTAATCA TCATATTTTT TCGTTTTCAG CAGTTTCCCA CCGATGGCCT
    60781 GCACATTCAG AAGACGGGTG CCCATAATTT TGGCAATACC GTTCTCGGGA CCGGCAACGG
    60841 GAACGATTAT AAATACGGGA CTACGGGATT TCCATACGGT ATGCAGTGAA CGCAAATCAT
    60901 TGTCAAACCA GACAAACACA TGGTTCCCGC TCCCTTTATC CACCGCTTGT GCTCCGCTAT
    60961 TATCATTTAC CTCTCGAAGA GAACTCTGCT GCGCAATCCA CCGTCTTACT GCAGTCTGAG
    61021 CACGGGCTGG CGTGATGCTC GTTACACTGG AAAGAATGTT CTGTGTGTCA CGGATAGGTA
    61081 CAAAGTAGAT TTCCGTGAAT ATCTCTTCCA GGGTTTCTAT GGATAACCGG TCACGATTGG
    61141 GTTCCCATTT CCCTTTTCTT TGTATTGGGG TGCCCGTGTT TTCATCGACT GGCAGGCTCC
    61201 CCGCGTGGCG CTTGAAAAAC AACTGAGCAA TACACCCATA AGATTTGGCA AACAAAATAC
    61261 AGGGTGCTTC GCGTTTGAGG GAAAATTGCA TGGTCTCGCG CAAGTCCCTG GAATTCTCAA
    61321 ACAATCCCAA TATTTCTTCT TTGGTCTTGC GCTCGACCGT AGAATTGAAG AATATGAGCT
    61381 TTCCGCCCAT GTTGTACAGG AAGAAAATCC GTTTGTTTCT GATTATCACT CCAACACAAC
    61441 GTGTTTGATT CAAAGGCCCA GAGCCATACA ATTCCCTTGC GGTCTGTCGT ATTTCTGTGA
    61501 GCGAATAATA GGCGCCTACC CGCTGCATCT CCTCTATCTG AGCCTTTTCT GTTTCATCAG
    61561 ATTCCTGTGT ACGGTCTATG AGAAGGGACA ACCTCGGTTT TTCCCCTTCA TCCACCATCA
    61621 TTCCCATCGC TCGGCAGGCA CTGTAAACGT TCATGACCAG CTCCTTGCGC TCATCTCTTC
    61681 TGATGGCGAC CAGAGCTTGG TTGGGTGGCT TTTCCCCGTG CTCACTCTCC AGTTGCTTGA
    61741 TGGTCTGTCT TCCTTTGTCA GTTAATTGGA GGTATCTGAC CTTTCTTGCT CTTGGTGCGG
    61801 GCGCTTTCTG ATATTGCTCT ACATAGCCTT CTTGTAACAA CCAGATGAGC GCCCGGTCCA
    61861 CACTTTGCCT GTGGTGTTCT GAGAGCTGAT TCACGAAGGA TGACCGTTTT GAATCTCCAT
    61921 AATTCCGCAG GGTGAACAGG ATTTTTGCCT TTATCCCCCC ATTGTATATG GCCCGCATAA
    61981 CCTGCCTCCT TCTTTGTCTG AATTGTTTGA CTGATTATTG CCTTGTTCTT TTCTCATTTA
    62041 TTCCCCACAG TCCACACCAA AACCGGCCAT AAAATCGCAT GGGTTCCAGT TTTTTGGCTT
    62101 TGAATTGGTT GACAAAACGC TGCGCTGATT TTCTGCTGCA TTTTACAACC ATTTCGCCAT
    62161 TATTTTGGAT TCTTGAATTG GTTGTCATTT AACAGCGCCG GCAGGTCATT CTCCTGAACC
    62221 AGATAGACCA ATGTTTTGGC TTCACTGCCT CCAATGGTCG TATAGTAGAA AGAGAACTTG
    62281 TCGGCACTGT CAGCGATGCC GATGACTTCT GTTATGGCGT TGGTCACACG CTGCATTTCG
    62341 AAGTTATCAT TATCACAACA GCCGGCCGAA AGTCGAACCT TACCTCTAAC AATACGCTGG
    62401 TAAACCAGCG TATATCGGCA GGATGGGTCG AACTGAAATG GTTGCGTTTT GCTGTATGCG
    62461 AGAAGGGCTT CTTTGACATC GAAATATACG TTGTATGCAC CCTTAATTGG ATACGGTGTA
    62521 AGCGGAAGAA GGACCAGCTT CAGAAGTATG CTGCCAGACC TGCCGGACAC CTGTATGTCC
    62581 CTCAAATGAG CATCCTCTGC AGCCTGGTGT TCCGCCATCG GTAAAGCTGC TGCATCTACC
    62641 AATTTCCTTG CAGCAAACCT GGCCAATTCC AGGTCCTGGA TAAGCTCCAG AATGTCTTTC
    62701 CCAGCCATTT CCCGCCCCAA GGATGCCGCG ATTTTGCCGG CCACACCAGC TGCTTTCTGT
    62761 CCGATGTAAG CCAGTTCAGA ATAAACGCTC TGTTCATCTC GTACAGCATC CGCAGGGGGT
    62821 GGTGGCCCAA CATCCTCCTG GTGCCCTTCA GAAAGCCCTT CAATGACAGC CAGAACGGGA
    62881 GATTCAGACC TTTTCCGGGA CATCATTCCA CCGGCTTTCC TTGTCGGTAT ATTTGATATC
    62941 ATCCCGATTA AAGGTATAAG AATCACGGCC GAAGCGGACA AACATGACAT ATCCCGCTTT
    63001 GGCAATGTAG TCTTCTCTGT ACCCCGGTTC CACAATGGCT ACACGCTGAA TGACCTTGCG
    63061 GACCTCCAGA GGAACCGGAA CGCTTGCCAA CATCCTGGAG GTAGCAATTT CGCTTCCCCG
    63121 GGGGATGTAG CTGATTTGAA GCAGCTTTGT AGTGGCTGCG GCATTCTTCT TCAGGGCTTC
    63181 TTCGCTGGGC GGCATGAGAA CGTACAGCAA AGCCGTGCAA TCGGGTGCGT TGAGCACCCG
    63241 GCGGTCAAAG AAGGTGTATT CCTCCAAACT CATGAATTCC AAAGCCACAC GGATAGCGCG
    63301 GCTCATCTGG CGAATATAGG AATCGACTTT GGTGGTGTCA GATTCACAAA CAAAATCATC
    63361 CTGCATATAA CAGTAATGAG CGACCTCTGC CTTATGCAGC GCACTTGTGG CCCGTTCTGT
    63421 GGACATGTTG TAGTATCTGG ACAGATACAA CAGAAGGACT GAACGCTGAA CCGCATGGAA
    63481 CCTTGTGACC ATGCGGTTGA TTTCCTGATT CAAATTCATT CTCACCATCA TTCCTTTCTC
    63541 AAAAATAGCT GTCTGTGTTT TTGGTTCCTT GTTATTATGA GGTTCCTTAA ATTTCCGACT
    63601 TCCCCTTTTT ATTCTGATTT ATCGCGATTT TCTGGACATA AATAAATGGT TCCCAAAACC
    63661 ACATATAGAT GTGTTTTGGG AACCATGTTG TCCATATTGC TTCTTTTTTT ATGGAACCAA
    63721 GCATTATATT GGTTCCATAA ACCTAATCTC ATTGATGTAG CGTTGTTTAT TCGGCTTCTC
    63781 CCGTTGCCGT TTTCTGCGCA TCATTATTCT CATCAGGCTC GGTGCTTTCG CTATCGCCAC
    63841 TCTGCAGTTT TTTGAGGGCA GCGATACGAG CGGCCCTCTC TTCTCTTTCT TTTCGAGCCA
    63901 AAGCCGGGTC AGTAGAGATG ACATACGCTT CTTTTTCAGA TGCGGTAAAT TTGACTTCTA
    63961 CGCGGGCGTT ACCGGTGACC ATAATTCCTG TACCACGAGG CAGGTTGGGA ATGTGTTCAT
    64021 ATTCGTTTTC CGACAACTCC ATAACGTCAC GCAACCGGGC CAATTCACCT TCATCCAACC
    64081 GAAGACAAAT CTTCGTGTCC GATGCAGAGA TGATACCTTT GCCATAGGCG CCGTTCTTCA
    64141 GCTTGAAGAA GTCAGTAACT TCCTGCGTCA TTGATACAGC CGAACCACCG TATGCACGAA
    64201 TGGTTTTGAA AATCTCAACG CAATAGTTGG CGGCCATGTC GTTGCCTTCA ATACCAATCA
    64261 GCTTCCAAAT CTCATCAATG AACACGGCCT TTTTAACAGC TTTGTCTTCT TTGATTTTCC
    64321 GCCACACAAA ATCCAGAGCA ACGAACAGAG AAACGGCAAG GTCATCGCCA TTCAGACCAT
    64381 CCATATCAAA GCAGATGTAT TTGTTGTCCA GGTTAACGTT GGTATGCTTG TTGAAGTTCT
    64441 TCTGAGCACC ATTGACATAC GGTTCCAGCA TGTGGACCAT ACGGGTCATG CCGGGTTCGT
    64501 CTTTGATAAT GTCATAAACA TCACCAAGCA GCGGAAATTC CTTGTATTGT TTTGTACCCG
    64561 GGATGTAGAT GGATTCGTTA TCATCCGTAA TACCTTTGCG TCGATACGCT TCATAGAAAT
    64621 ACTTATCCAT CCGGGTTTCT TCTTCGTAAG TGATATCCTT GCAAATCAGG TGGATGAACG
    64681 TCCGCAAGCT GGATACTTTT TGTGCCAGCA GAGATTTCAT CACATACCCT TCTTCCATTG
    64741 CCGTTTCATC CGGCGCCGAA ATATCAAAGA TATTGATGGA GTAAGGCGTA CCAGGTCCCA
    64801 TCGTCAGGTA CTGACCCTGG ATTTTATCAC AGGTACGCTT GTAGTCTTCA CGGCCTTTCA
    64861 AGGGTGTGAT GATGAACACC TGGATTCCTT GCAGACGTTC GCGCACAGCA AAGAGCTGTG
    64921 CTGTGAATGT CTTACCGTAA CCACTCTTTC CCATGATGGC CACGTTGGCG TTAACATGCC
    64981 GGGAGGTGTC GAAAAGGTCA ATCGACACCA GGGAGTTATT GCGGGCGTTG GTTCCCATCA
    65041 TAATACCACG AGGGTCTTGC AACTCGAAAG ACAGGAACGG ATACAGCGAG GCGGCACCTT
    65101 CCGTCATCAT GTTGTGCCAA GCCTTGGAAC GAATCATTTT ATCCAGCTTG CACAGTGGCA
    65161 GCGTGGAATA AAATGCCTGT TCCTGCTGGA ACAAACAGCT GCGCAGTTTG TAGTTCTTGG
    65221 ATTTAGCTGC CTTAATGAGG AAATCCTCAT TAGACTGAAG CTCAAGCAGT GTATCGGCGG
    65281 TGACGGTGAC GAGAATAGAA ACCTCAAAAT ATTCCTGTTG AGATGCCATG GCTTGCAGCA
    65341 TATAAGTACC GGAAGCCACA CGAGTCTGCA TATCATACAT GTCCGTCGAT TCAGTGTTTT
    65401 GCCGTTTGGT AATATTGAAA CGCTGATTAC GGGCAATTTT CTCGCGGACT TTATCTTGGG
    65461 GAATATGGTC CACAAAAATG TCTACATCCA CGCCTTCCGC AAAGTTCACA AAGAAGTTCA
    65521 TCCATCCTGT TACAACGGCA GGCTGCGGAT AACCGTCAGC GTCAAGATAA TAAAAGGCGT
    65581 AGAATTTATT GTCAATGACG CAATAATGCG CATGCATAAA ATCCATCCAG GCCGGGGCAA
    65641 TAAATTCATT TGCGGCAATC AGGGCAGTCT TCTTTTCTTC TCCGTTTTCC TGTTCCTTGA
    65701 GGGATTCCAG TTCATAGTTA TTGAAAACTA CTTCTGCGTG GTCACGGAAA AGAGTATCTT
    65761 CGGATTTATG GCGATTCAGA ATTTCATAAA GAATTGAATT GACGCCCTCA TCCGTATCGC
    65821 CAGTCGGCAA GGTAGCGTTA CCACATTCTA ACAGCCGGCT GCGAATCATG GCGGCATAAG
    65881 AATTGAGATT GGTAACGATA TCGGCGAAGT TTGTACCATC TGCCATGGCA GAGTCTTTAT
    65941 GTTCGATGAT GATGAAAAAG CGACGCTTGA CACCTACTGT ATGAGCCGTG TTGCGAATCA
    66001 AACGGAGATA GTCTTCCTGC ATGGAGCGAC ATGTTTCATT GGTTTCACCT TCCATGTTTT
    66061 TCCGCATAAT CTCGATAAGT TCTTCTACGT CGCCTTTACG GGAAAAACAT TTCATTTGAA
    66121 TACGATACGG GATAATATTC AAAAGACCGC CGAACGCATC GCCGACGGCA TTCTGCTTAT
    66181 TAACAGACAA CATATCGAAA TTCTGAGGAA GGACCTCAAT AATTTTCAGA TACCGTTTGT
    66241 CATGGGTAAC AATAATGCTG TCAATCACAT CCTGAACCTG TGTACAGGTC TGCGTTGAAT
    66301 TTATCCAGAT GGCACGACGG GCTTTTTCAT CAGCCTTTGC CTTTCGGATA GCCGCCTTAC
    66361 GTTGAGCCTT CAGCATCCTT TTCTGCATCT GAAGAATTTC TTTGCGCCGG TTCTCTACCT
    66421 GCTGTATACG TTCTTCTTGC GCTTCTTTCT TCTTTTCATA CTCATCATTT TTATGTTTGC
    66481 CGAAGAGCAT CAGTCATCAT CTCCTTTACG ATTCCTTTCG GGATGCCTTG CTTTGCGCAT
    66541 TTCTTCGCGC TGTTTCCGCC GTTCTTCCCG TTCGGCTTTT TTGCGGGCTT TTGCTTCGGC
    66601 TCTACGTTGA GCGGGGGTTT TCAGCTCATC AGGAATCAAA TTATGCTCGG CCAGATAGCT
    66661 CTCATCTTCA ATGAATTGTT CGTTGTGGGT CGGGTTTGTG ATATTGGTAT CGATGTCGTT
    66721 TTTGGAGTCA GGGTCTTTGT TCATCAACAA ATCGATGGCG TTCATAATTT GTTTGACAAA
    66781 CGGCTCTTCC AGGTCGTGGA ACAGATATTC CGGCGTGGTT TCCCATTTCA GACGGGGGTT
    66841 GTATTTTGCA TAGTGCTTAC ACTTTTGATA CCGCACAAGC AAAGTAATAA ACTCAACCAA
    66901 ACTATATGGT GGGATGCCGA AGATGCCAGC AATAAGAGGG AGACCAACTG TAACAGTCAT
    66961 CACCTGGATT TTCAATGTGA GGGATTCCGG ATTGAACAAA TTCCAGACCA ACAATCCCGG
    67021 GATGGCTGCC AGCAACAGAC CCTCTATAAG ATTTCGTGTA CGAAACAAGC CGTTGAAACA
    67081 ACGGCCAGAA TCGGTGACAT TGACCGGTAT ACGACGGGCA CGATAACCTT GTGCCATAAG
    67141 CAGAGATACC TCCTTTTCAT TTCATGATGG AATAGGCAGC GGCTCTTAAA TGGAGAATTC
    67201 CTTCTCCCAC AAAGCCCTGA ATCGCACCAT TTTTTCTTGT GGAATCATAA AGAATCAACT
    67261 TCTGAATGTA TTTGATAAGG TATTGCATAC CGTTATCAAC GAAAGAGAAA TAGCCGTCTT
    67321 TTGCCATTTC GTTCAGCTGT TGGATTTGGA AGAAAATTTT GCTTTCGTCT ATTTTCTCTT
    67381 TTTCAATTAC CGTAAAGCTG ATTACAGTAA TTGTAGAAGC GTTCTGTTCA AGCTGGACTT
    67441 CCACTGGCAA CGTATTTGCA GTTCGTTCTG TTTGTTTTGC CATCATTTAC AAATCACCTC
    67501 ACAATTAAAT TCTTTTTATA AAAAATCCGG TTGCCAACTT CCATTTCGGT TCTGTATGAC
    67561 GCATGGTATA CTCACATAAA ATGCCTCCGT ACAGTTTATC TATAACTGCT CTAAAGACTT
    67621 CATCGTGGCT TATCATAAAA AACAACGTCA TGCTTGAGTG AACCAATAAA TAATCAGGAC
    67681 TTCCAAATAT ATCGAATGCG TCATGAGTAT CACGTTGCAA AATCAGATGT GTAGCTTTAT
    67741 ACAATCTTTG CTTCAGGGTT GGGTCACTCC AGTAAGAAAT CGCTTCCGCT TTGTTTTTAA
    67801 TGAAGCGAAT GTCGGTATGA AATAAACGAT GTTTTTCATC AAAACAGGGA AATATGAACC
    67861 ATTTCCATGG AATGGGGGCG TGCCCATTTT CTATTTCCTG AATATATGAA TCATAAGCAT
    67921 TGTTTGCGGA TTGTGCTTGC CTGAAGCGGT CTATTTTATT CAAATCATAC TGATACACAT
    67981 TCATCCCTTC CCTAGTCTTT CGGTTTATTT TGCTCTTGTA TTGACCATTG GCCGGAATAA
    68041 TATATTCCGT TGCTCACCAC CCACCACAAG AAGGTTGTCA ATAAGGGTGG TTCCCGGATT
    68101 TTGACATCCG GGTTGAATTG CTCCAAATCT GAAATCAGAT TTTGAAGCAG TTGCCGATGA
    68161 CGCGGTTGTA TTTCTCGTTC ACGCCGGTAA TCTCCATCCA GACATTGTCA CGCACGGACA
    68221 GAGGAACCTT CGGGTTGACG TTTTCCTTGG CAATGATGCC GATGATACCC CACGACAGCA
    68281 GACGAACGAT GTAATGGCGT TCGGTAACCA CAACGACCTG CGCAACCTCA TGGGGCTTGG
    68341 TGGACAGGTC GATGTCGCGC ACGTTCTTCA CGAGGCCGAG CTGGATTTCG CGCAGGACAC
    68401 CAGACAGCCG CAGCTTGATG GTGCGGTTTT CCTTGTCCAC TTCCAGTTCG CGGATGGCCA
    68461 CATCAATAGC CATTCCGGGC TTGTAGCTTT CAGAAGCATC CGTCACAAGG TGGCGGGAAG
    68521 TCAGCTGTCC ACGAGTGATG CGGGTTTCAA CCCCCATGAA CTCAACGCGG ACACCGTTGC
    68581 TGTCGCTGGA CATGATATAG GCCGGACCGT GTGCGCCGAC CTTGGCCAGC GGGTGGTCGC
    68641 CGAAGAAGAA CTTGTCCTGC TGCTTCTCCA TGGCAAATGC ACGGGAGCAG ATGACGCTCG
    68701 GCAGGCCAAC ATTGCCGTTT TCGTCGGGAG TGGGGTAAAC AATCTCGACG GGAACACACT
    68761 GGAACTTGCT CATGGGAGCA TGGTTCGTGT AGCGGCGCTG CCGGCGAAGG ACTTCCGATT
    68821 CGCTCTCATC CTCATCGCGG ACGATGTTGG AATAAGCGGT GAAGTCGTCA CCGGTGAAGA
    68881 CCAGCCGCAG CGTTCCGTAA CCCTGGCCAT TGGGCAGCAC CTGGACGGCG TAAACACGCA
    68941 CAGCACGCAG GTCGTTCGGA TTGTTGTTCT CGCGGACCTC ATCATTTGCG GTCATCATGG
    69001 CGACCATGAA CTGGTATTCG CCACGTCCCG TACGGGAAAC CTCCGTGTTG TGGTCGATGA
    69061 TGGCCTTGAT GTTGTCCAGC TCTTTCTTGT ATGCCACATC CGCCTGAAGG ACGTTGTAGT
    69121 AGTCCCCCAT GTAGTTGGCG CTGTCGCTGA TAACATCATC CTCGCTCCGG CGAACACGCT
    69181 GGCGCCGGGG ACGCCGGGTG GCTGCAGCTT CAGCGGTCTC CATATTGGTC GTTGCGGCAA
    69241 CTTCGGCAGC ATCTTCGGTT GCCTCGGATT CCGTCTTGGC GGCTTCAGTG GTTTCTGCCG
    69301 CCGGCTCTGC AGCAGCGACC TCTGCGGTTT TGGCGGCGGT TTCGGTTGCG GAATCACTTT
    69361 CCGCCATCAT GGTTTCATGT TCGATGTTTG CACTCATGTT TTCCATAAAG AAAAACTCTC
    69421 CTTTCACTTG TTGTGCGTCA GAACGGTTGA CGCAAAATGA AAATATTTAT GAAATTCACC
    69481 CTGCATGGCG AATAACAACA AAAAGAAAAG ACACCCACGA AAAGTGGATG TCTTTGCATC
    69541 GAATGGAAAA ATCAGATATT CATATTGAAG GTATCGCTAA TTCCGGTCAA ACTGTTTTGC
    69601 GAGGTCTTAT CGTGAACCGG TGGTTCCTTG CCTTTTTTCT TTCCCGTTTG CCTGGAAGAG
    69661 GTTGAAGATG ACTTCTTGTC CATATTTTGG ACTGAGGGAT AAGGACTAGG ACGGCGCATA
    69721 TAGGTCTGGC CTTGTTTTGC TGAACTACTT GCCGGTGGCC GAGGGTTGCG CGATTCCTTT
    69781 GTTTGCGGTT CTTGTGTGGG AGGCGCAACG GCGTCGGAAC GTTTGTTTTC CTTCACCGGT
    69841 TGCGATTGTT TCGGAGCCGC AGTCGTTCTT TCCGTTTCAT CGGAATGTTT TCCCATGAGT
    69901 TTGGAATTTA CAGCATTCCA AACTTTCTGC TGGTTCAAAT CATTGTCCGA ATAATCTTCG
    69961 AAGATTGAAT GATACGGACC ATAGATTTCT TCCGTTGTCG GGAATTTGGC CAAAGGCGCC
    70021 GGCTCAGGCA ATCCAGCCTT ATAGAAAGGA TGATAGATAT AACCACAGCG TTTCGCACGA
    70081 AGCATCTGCT GGCCAGCATG GTAAATCAGA ATTTCCTCGA TTCCCAGACG CTTTGCTTCA
    70141 TCAGGGGTAA TCAGCGGCCG TTTGCCGGCG CCTTCACTGG TGGCGTAACC TTGCGCTATA
    70201 CCACGCATAC CCGAGATGTT TTTTGCATCT CGAATACTGT TTGTGATAAT AGTCGCTTCT
    70261 CCACTCAGCT TGCTGACAAA TTCAGCATTT GCGTCACCGT TACAGCCAAG AAAAATAACC
    70321 GTGTCGCAGC ACTCAATAAT GGTGCCCTGG TCATGTTCAT CATAGGCTTT GGCCAACTGT
    70381 TCTACGCTCT GAATGATGAT GGTCAGATAA ATTTTCCGGG ACCGAACCGT ACTGATAACA
    70441 CGGTCAAAAT CCGGGATGTG ACCGATGTTG GCAAACTCAT CACACATCAC ATTCACAGGA
    70501 ATTCGATTGT TGGCTCCGAG TTCATCTGCG GCATCAGAAA CATCACGGAA CAGAAAAGAG
    70561 AAGAAAAGAC TGGTCAGCAG TTTACGCGAA GAATCTTTGT CGGAAATAAC ACAGAAAATA
    70621 ACTGTTTTGC GGTCACCCAA GGACCGGAAG TTGATATCCG TATGTGCGGA CATGGAAACA
    70681 ATATCGGTAT TCGCAAACAG CTTCAGCCGC TGTGAAAGGC CCTGGATGAA GTTGGGTTGG
    70741 ATTTTTGCAT CACTGTGTTT GAACATGCTC CATGCGATAG AGGCCGGATG CGAAGTCGGT
    70801 ATCTGCGCAT CATTGAACAT CTTCATCAGT TCCGTTAAAT CGTACCGGAC GAACATACCA
    70861 AAGATTTTGT CGATGGTGAC AGGGTCAGAT GCTTCCTTCA GTTCACGAAT GTACACATCA
    70921 ATTTCTTCGT CAGAAACAAG GTCGCTACTT TTCATAATCA AACGAAGAGC AGTTTCCTTC
    70981 TCGCGAAGAT TTTTTGACTT ATTGCGGATG ATGCCAAACA AATGCTGCCG TTCTTCGGCT
    71041 GTGATATTGG GGAGGTCTTG CTCTTCCCAT TGGTCGGCAG AACGATTGAG GTTTTCCTCA
    71101 TAGGTCTGCT CATACCGCCA GCCATTATAA GCAACAGCAG CCTGGAACAG GTTGTGTTCA
    71161 CCAGGTCCCC AGAAGCCGTC TTCCTTTTCG CCATCAACAG TGTTTGTCAT AACAATATCG
    71221 ACAAATGCGG TCAGACGGCT GAAGTCCATG CGCCCGGTAT TCACATCGAA TATCTCTTCA
    71281 GCAAAGTTCC AAGCATTGCT CTTTTCAGGG TGAACCATAT TGTAGACTTT TACGTCATAT
    71341 CCTCTTGACT TGAAAAGGTT ATATGACTTC TCGCAAAGCT CACCTTTGGG GTCTACGCAG
    71401 ACAACGCTTT CCCCACGTAC AATCGCCTGG AAGATGGCAT TGAAGCCGAA CGAAAATGTT
    71461 TTGCCTCGGC CGGGGCTGCC GATTACCAGG AAATTCTGGT TGCCGCCAGA TGTGATGGGA
    71521 AGAGAAATGC ACTCTTTTCC TTGTGTTGTG AACTGTCCAA GAATGTAACC TGTTGCATCC
    71581 TTGATGTCAC TGACACAGTA GACTTTGGCA GCTTCCTTTT TGCTCATCCA TCTGGCCGAG
    71641 CCGTATGTGG CATCAACGGC ATAGCTGACA CCTCGTTCGT CAGTTTCTGC AACCGGCGAC
    71701 AAATCAGGAG AACGTATAAT GATGGTCAGC ATGATAATGC ATGCTGCAAG TAGATATGTG
    71761 AACAACGTGG AGCCAAGACC AAGGCCGGGA AAAATGCCTA TCACGATGTA TTGCAATGGA
    71821 GATTGGCTGG TGGCAAATCC AAGAGAATAT TTGTCATCGA GTGCCAAAGA TATCATGGTA
    71881 AAGAATCCAA CAATCCATGG GGTCAAGGCA AATACAGCCA CGGCAATGCC GATATAAATA
    71941 GCCCGGGTTT GTTTGTCAAG ACGCTTTACC AGCTCCAGGA ATTTATCTTT GCTATCTTTG
    72001 GCACGTTTGG AAAAAGTAAC CGCCCCTTCT TCATCGTCCG GTTCGCTAAA GAAATTGCGT
    72061 ACCTTTTCAA GCATGTCACT TATCATTGTT ATCACCTTGC TTTGCTGCTT GCTGTTCTAT
    72121 GAGTGCAGTT TGGGAATCTT CATAATCAAC GGTGAAATCA CCGTTTTCAT CAATCGTTCC
    72181 ATCATCGAGC ATCATATTGT ACAGCTTTTC ATCATTGGGG TCGGTGTATT TGACAATCGT
    72241 TTTTCCATCA TTCTGTGACT GGTTAGCCGC AGCACGATTT CCTCTTGTAT CAAGAACAAA
    72301 CAGATTGCTC AAGTCGGTTT CATCTGTGAC AACATGTACG GAAGAACCGT CAGTGTAGAT
    72361 ATACCATCCC GTGTAACGGC TTAGTTCGCT GGCAGGAACA TAACACGCAT TTCCCTGGCC
    72421 AATCGTAAAC TGGTCCGTCC AGAAAACATC TCCTTCGGTG CCTTCTCCCA AAGAGGCATT
    72481 ATAATTTCCG GCCTCAAAGG TTGCCGCTTT ATAAACTCCC GGAGCACCAA TGGAATACGG
    72541 CACACTGATG GTCGCACCAG CGTAGTTGCC CTGCAAAGGT ATGGTAAGGA CCCCATCTTC
    72601 GGTGTTGTTA TAATACAAAT CCGGATTTAC AACACTTGCC ACATAGGTTA ACGGAATGTA
    72661 CCATTCACCA TCCGTGAACT TCGGATAGCC TCCTTCGACC AGACGACCAT TAACGATAAG
    72721 TGCTCCCTTT GTATCAGATG TGCCATTCAA TATGGCTTGT CCGGCGTCCC ACGCTTGTTG
    72781 TGCCGCATCG AGTTCTTCTT GAGTACCAAA CACATAAATT CGTTTGCCGG TATATTCCTG
    72841 CCGAAGCCAA ATAGAAATGT TCCTTACATA TCCATCGGCA TCAACAATAT TGGGAGAATA
    72901 CCCGTACAAC TGAACATATA CCGTTGGGTC TTCCTGGCCT TCAGGCACCG GATTGCCTGT
    72961 GATAGAAGAT GCCGGTACAG CATAGACTTG GTTGCCTAAA AAGGTTTTAA GACCTACCAC
    73021 AGCGGTATTG CTTGTACACC ATTTGTCCGC AAATTCTTTA TCGCGTTCCC AAATCTTCTG
    73081 GCCATTGTCT TCTTGAGTAA AATATCCGTT ATGCCCTTGC AGGGTGGGTT CACTGCTCGG
    73141 CAAAAGGACA AATTCTTGTG TGGCACTTTC GCTCGTTTCC GGTGTAGATT CGGCTGCAGT
    73201 TTCTTGTGTA GAAACAGAGG GATTTTGCTT TTCATCTGCC GTTTCATTTG GCTGAGGACG
    73261 GAAAATCATA TAAAGAATTC CCAAAATAAG TAAGGCGAGC AAAAGGAAAA TGCCCAGAAC
    73321 ATAACCTCTT GTTCCCTTTT TCTTGGGAGA CTGATAATTA TGTTTCATAA TTGTTTAACC
    73381 TCCCTGTAAG AAGACCGAAC GAACATAGTG ACTAGGGTGA GTTGTCATAA AGTTTTTTGA
    73441 CCAGTTATCT GCACGAACGC CGCCTTTTGG TGTACATTCG CACCAGTTGC CATCACCTAC
    73501 GTACATCCAT ACATGTCCTT CATAAGAGCC TGTTGGATAA ACGACTTGAA GGTCACCAGG
    73561 TTGAACTTGG TCAGCAGTAA TTTCGATAAG TTCTCCACTT GCAATAGCAC TCGCATAGCC
    73621 ATTTGTATTG GTCGGTGACA ACGGAATTCC AGCCATAAAA TAGCAATACT GGACAAAACT
    73681 GGAACAGTCA AATTGTGTGC CAGTGTAATT TACATTACCG GGAGAATATA GACCTGCATT
    73741 GACACCATCA CGGAAGCCAT TGCTTTGGTT ATAGGTGTAT TTGCCACACG ACGCCAATGC
    73801 TATCTGAACA AGCTGACCTC TGGCGGAAGC AGGGTCAAGA TTCAGGCTGC CAAGCAAAGC
    73861 CTCGATTTCT TCGGGGGTCA TGCCGGGTTG ATAGCCGCCA CCGCCAACAA TGCTTCCGCC
    73921 GCCGTTATTC ATGTTCAGAT TGTACAGTTG GCAAAGCAAT TCGTATTGCA TATCATAATA
    73981 GCTGTCGATG GCATCATAAT ATGCTTGTTT TTCTTCATCT GAGAGTGTCT TCGCCATCTC
    74041 GTTTGCAATA ATATCTTTTG CATCAGCCCT TAAAACAACA GAATAGGTTG TTTGTACGGT
    74101 CACATGAACA CAGACTTCAT AGTGGTCGTG TTTCCATGAG TAATCATCAA CCGTGTGTGT
    74161 GATAAGTTTC CCCTCGTCAT CATATTGGCG GTCTCCATTT TCATCCAATG TAGCTTCTTC
    74221 ATGAGTTCCG CTTTTGTATC TGATTTGAAC ATCATGTGTG GTTGGGGTTT CTTTTATTTC
    74281 TGTAGTTGTC ACGATTTGGT AGATGCTTTC TTGTTCTTTG CTTGTGTTTA AGTCCTGCCG
    74341 TTGAATACCG CGTCCGGCTA TCTCACCTGC AAGGCGCAAC AGCTGGTACT CTGTGCTTTT
    74401 CATTTTCGCT TCTGCCGATG AATTGCTGTC GCCAAGCAAA CTATCATCTG AGTAGGTTGC
    74461 ATCCACACCA TATTGTTTGA TGTCCCCATC TTTGTTATCG TTCAGAATGA TTGTTTGTTC
    74521 TGCACAATTT TGCAATGCAA TTACTTTCAT AATGGCATCC ATATAACATG GTTGAGAAAC
    74581 ATCATCATCT TCTGTGTCCG GTATACCATC GCCATCAATA TCAGGCACTA TGCTTGTTGA
    74641 AATTGAAACT TTGTCATCTG TGCATTCATT TTTGTAAGTT TCTCCGGGCG CGTCTGTAAA
    74701 GGTTCCGGCA ATATAATAGT CGTCACCTTT CTTCCAGTTG GAAGTATTAT TCCAATAATC
    74761 GTTGCTATTC CACAGTTCCT CGTTATCATA CTTATCAACG ACAGATTGTT TATCACCAAG
    74821 TAACGAACTT TGAGAAACAA TTTGATTGGC TCTATATTCA GCTGTTTGTG CCGTTCGCGC
    74881 CCAACCTTTT CGAAATGCAC CATCAAGGGT AACAACAATA CTGTTTGTTG TATCGGTGTA
    74941 TTCAGGTGCA AACTCATCAT TTGCCAAACT TATGCCGCTT TTATCCAATT CTGCGAGGAT
    75001 AGCATCAGTT GCAGCAGCCT GACCTGGGTG TAGGACATGA AATGCAAAAT CTTCAACGGA
    75061 ACTGGACATG TCATACATGT CAATCATGAA GTTGTATTTG GCAACACTCA AATCCTGTCC
    75121 GACATTCTCG GCCCAACTTG TAATTCCTTC TCCGACTGCA TCTGCCGAAT AAGAAAGGAC
    75181 ATTTACAGGT AAAGTAAGAA TATAGACAAA AACAATTATT ATAAGGATAA GAGCCATTAT
    75241 AGCGAGAATC ACCAAACAAC CGATTCCAAT GGCCGGCGCG GCGGCAGCAG CACCGGCACC
    75301 TGCGGCGGCA CCTCCTGCGG CGGCACCTCC TGCGGCGGCA CTTCCTGCGG CAGCGCCTCC
    75361 TGCGGCAGCA CCTCCTGCGG CAGCGCCTCC TGCAGCAGCA CCCCCTGCAG CAGCACCCCC
    75421 ACCAGCTTCG GCCGCACCTT CTGCACCAGC GGAAACACCT AATGTTCCAT TGGTTGCTGC
    75481 ACCAGAACCA GACGCGCCCG CTGCAACATC TCCGCCTGGG GCACCAGAGC CGGATGCACC
    75541 TGTTGCGACG TCCCCTCCTG GAGCACCGGA ACTAGATGTG TTGGCGGCTG CATCTCCCCC
    75601 AGCCTGTGCC GAATTGCCGG ATGATTGTTC TGCGTTTCCA GTGGGATGTT CAGAGTTTCC
    75661 TTGTGTACCA CGAGGCCCTC CGGAATATGG ATTGCCAGAT TGTTCAGCTG GATTTTCTCT
    75721 AAGCGAATCC AACTTATTGC GCAAATCATT TGCTTTATTT CTTATATTGT TTAATGTTCT
    75781 AAGAGAATCA GCGGCATCTT GTATGTCGTC GGATAGGTCG CGTTTTTCTT CATCAGGTTC
    75841 GTATTCACTC ATATTTTTCA TCCCTTTCTT TTATGGATTT GGCCCTTCAG TCAACATTGA
    75901 ATTGTTGTCC GCTCATACCA CGTGGAGGAA GCCAATGATG AGCAATCCCC ACACAACAAT
    75961 GTTGTGTGGG GATAAGATTA TAAACGGTTT ATAGCATTAT CTGAAAAAGC TATATATTGA
    76021 TTGTGTCATT ACTTTAGTTT TGATATGGGT CGTGGCCAAC CCATCTGTTT CGATATTTCT
    76081 TTGAAGCCTT TCCCTTTTTG TCACGAGCGG CTTTCCTGGC CTGTTGTGCA GCAGCGTCAC
    76141 TTTCTTCTGC AGCTTTGTCA GTTGGATTCT GCTCATCAGT TCCAGATTCG AACATATCAA
    76201 GCAAATCACG CTTCTTGTCA TGTGAATCGG AGCTTATTGT ATGGGATTCC GTATGAGATT
    76261 CACCCTTGGA TGTATCGCTT TGTCCGGCAT TGTCACCGTT GCTTTGAACT GTTGTCTGCT
    76321 GGATAACTGT ACTTTCTTGT GCTTTCGGAG AAGATTCTTT AGCTTCGCCG CCAGTAGTCT
    76381 GTACAATTTC TGTTACGGTC CCTTGGGCAA CTGGTTCCGG GGTATTTCCT GTTACAACCT
    76441 GCGCTGCAAC CTCTGCCGGC TGGGCAATTC CGCCATGAGG TGCAGGCTGT TCATCCGGGG
    76501 TAGGTGCAGC CGTAGCTTCG GCACGAGGTG CAGGCTGTTC ATCCGTGGTA GGTGCAGTCG
    76561 TGGCTTCAGC ACGAGGTGAA GGCTGTTCAT CCGGGGTAGG TGCAGTCGTG GCTTCAGCAC
    76621 GAGGTGCAGG CTGTTCATCC GGGGTAGGTG CAGTCGTGGC TTCGGCACGA GGTGCAGGCT
    76681 GTTCATCCGG GGTGGGTGCA GTCGTGGCTT CGGCACGAGG TGCAGGCTGT TCATCTGGAG
    76741 TGGGTGCAGT CGTGGTTTCA GCACGAGGCG CAGGTGCAGT GTCGTCGTGA GGCGCCGGGG
    76801 TGGGTCCATC TGCAGTAGAG TCAGAAGAGC TTTCCTGTAC AGGAGGATTG AAGGCATTAT
    76861 GGATAGCCGC ATTCATAGAT TCACGGTTGC CATGGTAAGC CTCTTCGAGG TCGCTTGCAC
    76921 TAATGCGTCC ACGTGCAACG ACAGTAGTTG GGTCATTCTT GGCAACAGCA GCAAGCGAGA
    76981 CCATGCCATT TTCATCAGGC TGGCTTGCGC TGACCACATA ACCGCCGCTT TTGATATTTC
    77041 CCTGTTTGAC GGCATCTCCC ATCGTGTTCT TGGAGAATGT CAATGGGCCA TTATCATTGC
    77101 TCAAAGGAGC ATACGTGTTG CTGCTTGCAC GAGGAGTATC ATTCATCGAG TTGTGTGCAG
    77161 TTACGACAGG CTCGACAACA CCATTTTTGT TTTTCTTCGT AACAAATGCG GAATCAAGAT
    77221 TTCCACTGGC GATAGCATCG GCTGCATCGC GAAGTGACTT ACCGCTCTTC AAAGTGTATT
    77281 CATCTTGACT AATGGGAGTT CCTTCACTAT TACGAGTTGT AACAAGAACT GGTTGAGAAT
    77341 TGTCCAAATT CTTACCACTC GTAGTATTGA TAGACTTATT GATAGCGTGA CCATTCTGGT
    77401 CAACACCCGT GATGTTATAT CCGTTACCTT GGTTAGTTGG AGTAATCTTG GTACTCTTGA
    77461 TATCACCACT GAACAGCTTT TGAGTTTGTG CGGGAGAACC GGCCACCATT CCGTTTGACA
    77521 ATTTTTTGCC AGTGCCAGCG GTTTGGCCTA CATCGCCATA GCGGAGATGG CTCGCCTCTC
    77581 GACGTTCCAA AAGATTTCCA TTTTGGTCAC GTTTATCGAA CATGGCTTTT CCAACACCGT
    77641 TTCGCCCAGG ATTGTACCCA ACACACTGGA ATCCATTATC GGCCATAGTG CCAAGTTCTG
    77701 GATGTTGCGG GTCAAACAAA GTCGCCCCGC TCAGTTTATC CATAACATTG GGGTCGTTGG
    77761 CCAAATCGTC CATGCCAATT CCCTTTTCGC CAAATTTGTC AATAACGTCT TGAAGACCTT
    77821 CGTCGTATGC TTTGCCTTCT GGTGTTTTGG GATTGGGAAG ATTCCCAGTG GTTGTGCCGG
    77881 CACCTTTTCC TCTATACTTA TCTACGTTAG CGCCAAGACC CTTGACCATA TTAAACATAT
    77941 CATTGCCGCG TTTACTGTTG CGATGTTCAT TCCATGCTTG CAAACCACGT TTAGACAGTC
    78001 CAATAGCACC ATTTATTGTA GAAAGGGCTG CGCGACCGGT TGCCGTTCCG GCAAGAGCGG
    78061 CAACAGCAAC GTCACGTGCC GTTTCCGCAG CGCTCCGAGC TTTGCCGTTA TTCCATTTGT
    78121 CCATTTTCAG ATTGCTGTAT TTGCCGGCAT TGCCCACGCC ACTACCTTGT GTAAGAGCAG
    78181 AGTTAACACC AGACGAAATC CCGCTGAGTG TTTTGCCTAT ACTGCTGGCG GCATGCGACA
    78241 TAACCATCAT GTCGCGGACA TCGCCCATCA GGCTGCCTGT TGTTTTTGTG ACAGTTGCTC
    78301 CAAACTGGGA CATAATACCA TCAAAGGCAA TGGCGCCTTT CATGAATCCA TATGTGACCA
    78361 ACATGCACGA CAATGCACCA ATAAGGTCAT TTTGATTGGA AAGTGCGCCG AGTCCGGCTT
    78421 GAAGTAAATT ATAGCCGCCA AAAATACACC ATATATCAAG GACCCACAAA ACCAATGTGG
    78481 ACAACATAGT TTTTAACCAT GTCCATGTGA TTTTGGACCA CGAAGAACTT ACGCCGCAGG
    78541 CAATAGCCAG TGGCGAAAAG TAGGTGTAAA AAATCATGTT TACATATCTC TGAGAACATG
    78601 TAAACAATAA TTTCAGGAAG CCAATCATCG AGAAGATTAT CAAGGCTGTC GCCATAACAT
    78661 GACCAAGTAA CTCGGCGGCC CAACTATAAG CGCCAAAAAG TGCAGCAAAA CTACTTGTTA
    78721 TATATGTTCC GATAGATACT ACGGCACTCG AAAACATAGT CCAAATTGTT TCTGCCAAAC
    78781 CATATGACAA TTTATTAAAT GGAACAGCAT CATATATTTT TGAACCAATG CCAAAAATAA
    78841 TTTTTGAGAA ACGAATACCT GCATATGTCC ATGAGCCAAA AATGATGAAA CGAATAAGAA
    78901 TAACCCCTGG CCGCATAGGA GAATTTTCGC CCTGGATAAA TGCCATCAGA CCACGACACA
    78961 GTTCCCACAT TGCAAACAAT GCAGCAATTA GCATGCCCGA AATGGTGATG GTTTCAGCAA
    79021 ACGACCCCGT CGTCAATGCA GTACCAAGCC AATTATCTAT TTCATCTGGC TTTACAGCCA
    79081 TTGCTTTCAG AAATACTTCG CCGACTGTAC CTAAACAGCC GATAAGCAAG CCGCAAATCA
    79141 AATTGATAAT GACTTGAAAT GCACCAAGCA AAAGATTTCC GATTGTGCCG CCCAATATAT
    79201 TAGCCGGCCA ATCAAAAATA GCAGCTAATA CATCCATTTG CCCATCTCCC TTCTTTATGA
    79261 TTTAAGAAAT ATAAAAATAT GGCTGCCCCA AACGGGGCAG CCATACAAGA AGAATTCGAT
    79321 GTTTGCCGCC GGAAAAGCGG TATTGTTTGG CGTCAGATTA CAGCTTGCCA CCGATGGTCT
    79381 TGGCCAGATT GAAGATGCTG GACAGTGCGA AGGCCACAAC GACAGTGGCG ATGCAGCTCC
    79441 AGATAACCGT CTTGCACTTG TCAGTAGTTT TGTTCGACAT ACCGGGCAGG TACATAACCA
    79501 GAATAGCACA CAGGCACGCA ACCGTAGCCA GAGGGATAAC AAATGCCTGA AGCATGTTGA
    79561 ACGCACTGGC AATAACCTGT CCGATGGTGG ACTTCATGTT ATCAAACGTG CCGTCACTGC
    79621 TGAAGCCGCC GATGGAGCCA TCTTCTGCCA TGGCAGTCAT GGTCATGAGG CAGGATGCCA
    79681 GTGTGGTCGT ATAGACAGCA GCCACATTTT TGCCGATACT GCGAGCCTTC GTGGTGAGTG
    79741 CAGAAACCAT TGGGAATTCC TCCTTTCCTG CGCGGTAATG CCGCAAATTT CCTTTTGCAT
    79801 TGGCTTTTCT TCCTTTGCAT TTATAGTCTA TTTACTTTGC GTCACTCGTT TTGTGTAACT
    79861 CTTCTTCACC TTTTTTTGCA ATTCATCTTC ACTGTTTTTT GCAAATGGTC ATTGCATCGT
    79921 TTGGTTTTGG GGGCGTTGCA AGGTGAAAAC AAAAAAAGCC CCACAGAGCA AATGCTCTGT
    79981 GGGGCAAAAC ATAGAATGTT TTATTGGGAT TCGGCTGACA GATTCAGGTT GCGGATTCGC
    80041 GCCATCAGCA TATCGCTCGG CGCACTGGTG TGGGTGTTGA TGATAGAGGC GTTCATTTCC
    80101 TTGCGGCTAC CAATCAGCAG CATATTTTTC TTTGCACGAG TAATGGCAGT ATATACCAAA
    80161 TTTCGTGTCA ACATAAAATG ATGCCGCTCA CTAACTGGAG TAATGACAGA TGCGAACTCA
    80221 CAACCTTGTG AGCTATGAAC TGTAATCGCG TACGCCAATT CCAGGTTTTT GAGCCGTTCG
    80281 GGCGGAAAGA CCACTTCATT ACCGCTGAAA TCAATTTTCA GCGATACACC AACATCTTCC
    80341 GGAATCAGTT CACGGACATA TCCGATATCA CCATTGATGA CTTCTTCAGT GTTCTTTTTG
    80401 TTGATAACGC GGTCGCCAAC ACGGAACTTC CAATTCCCAA CGACCACCTC ATCCATATGC
    80461 GGTGCCAGCG GATTTACCAT ATCCTGCAAA ACCTTATTCA AAGAATTGCT GGAAAGCGGG
    80521 TCCGTTGTAC TGTTATGTGT GGGCGTAATG CAGAACGTTT GTTCAAATCC AAACTTCTTG
    80581 ATACTTCTCC CATACATTTT GAGAATGTCC TGAAGGATTT CCTCATCGCC GTTGGCTTCC
    80641 ATAAACTGAC AGTCATTTTC GAAATTCAGC TGACGGACAT TGCCGGTATT CACCTTTACT
    80701 GCCACATCAG CAATGCAACT GCCGGATGCC TGTCTGAAGT TCTTTGTCAG TCGGGTGACA
    80761 TGGACCTTCC CACAGTAAAT CAGGTCGTGC AAAACACACC CGGGAGTCAC GGGCGGCAGC
    80821 TGGTCAATAT CTCCAACAAA AACAATCCGG GTATCGGCGC CAATTTCGAT AGCAGAAAGC
    80881 AGGAAATTGG CCAGATGGAT ACCAACCATG CTGAATTCGT CAACGATAAC CAAACCGCCG
    80941 GTGATTTTTT TGTCTTTTGC GGCCTCAAAT CCTGATGACG TATCTGCCGG CGTCAGTCCG
    81001 AGTGCTTTAT GGATGGTAAG AGCCTTCTTT TCACAAGACT CCGTCATGCG TTTGGCAGCA
    81061 AGCCCAGTAG GCGCCATCAA CGTGATGGGG CTATCAGGAA ACAAAATCGA GTATGTTTCC
    81121 ATAATGGCTT TCAGCACGGT GGTTTTGCCT GTGCCGGGAC CGCCAGTCAC AACACTGAAC
    81181 AGGTTGGCTG CCGCATAAAC GGCCGCAGCC TGATTGGCAT GAAGACTGAT GTCGGGATGG
    81241 CGTTCTTTCC AAAGGTCAAA TGCTGCACAG AATCGTGCGG CTTCTTCCTC CGATGGTTCG
    81301 CTTTGACCGA GCGTATAAAT ACGTTCGGCC AGACCACGTT CCATCTCCCA GTCTTCCCGC
    81361 AGATAGAAAT ATCCGTTTGC ACCGGCAATG CTCTTATTTG CCTTCAGTCG AGCAATCGAC
    81421 GCATCCATCA TCTCCGGCTT TACAGACCCA TGAGGAACAT TCATATCCAA AAGATTTTTC
    81481 ATCGTTTCCC GATGCAAAAC CTTGGGGACG ATGATTGAAG TGTTCTTCGT TTTGAGTTTC
    81541 TGTAAAGCAA AGAGAGCGGC CGCATCGATG CGTTCCGGCT TCTGGGGTTT GAAATCCATG
    81601 GCCAACGCAA TTTTGTCGGC ACTTTCAAAT CCAATGACTG ATACAGTTTT ATACGGATTT
    81661 CCAGTAACAA CAGAATATGC ATCCCGACCA TAAGCGTTTA CCAGCCGCCG AATAGTCATG
    81721 GGTTCAATGA CTCTCTTGAG CAAATGAGTC AATGCCGATG CTGCAGATGC TTCATCGATT
    81781 TTACTTGCAA GCAACTTGGC CTTTCTTTCG GACAATCCCT TAATGGATGC CGCTACGACC
    81841 ATGGGCTGCT CAGAAACTTT TGTCAAATTG CCCCCGCACC AATCAATAAT GTGCTGGGCC
    81901 AGTTTCGGTC CAATACCCTT GACAGAATAC CGGACAAATC GCTTGGCTTC CTCGATATCC
    81961 GTCGGAACAT TTGGTACGGC GAGCTGCACA GCAAATTGAA ACTCTTTCCC CTTTTTGTTA
    82021 TAGGTCCATT CACCGGTCAA TTCGAGGATT TCACCGATAT AGGATGTGAT GAACTTACCT
    82081 TTAACAATGA TTTTTTTCTC TTTTCCGAGT TCCTTTTCAT CGATAGGACC AGGATAATAG
    82141 GAAGGGTCAC ATTTAGCTTC AAAGGTGCAG ATACGCCAGT CATCTTTTTG AAAAAGGTCT
    82201 GATTTGTATG TTGCAACAAA GGACACTTTT TCGCCCAGTT GTACTTGTGC CATATTTACC
    82261 CTCAATCTAT TTGGATGGGT TTACGTGTGA TTTCACGCCC CAGTAATTTA TTGCAGTAGG
    82321 CAATGCAATC GTTAAAAGAG TTGATTCCGT TAATTGCATT ACCACGAAAC ACATATACAG
    82381 GTACATTCCA GCATCTGGCT TCCTGCAGTG TTTTTTTGTC GGCTTCATTA TTGGCATTAA
    82441 AATTGTCGAA GAGCACCATG TCACATGCCT TGATGACCGA TTCTGCAGCA CCTTTTTGTT
    82501 GCATTTCCCA GTCATACGGC GGATTGTCAT GGGTAGGCTC TGTATAGCCA ACAGCCTTGA
    82561 TACCGTTTAT TGCCAGTACA GCTTCCATAA GAATAGCAAT ATTGGTTTGC TCATTTTCTT
    82621 TGGAAGATGC ACAGTAATAA AAGTTGATTC GTCTTTTGTT CATGCTTTAT TCCTTCTCAA
    82681 TCTTGCGAAG CGTAAAACGT CTGCCCCCCT TTCTGTAAGT GATGTAAGGT TCAACCCGTC
    82741 TATAAAGCGA CTCATCTTCA TTCTTCATCC GAAGGATGTC CGCTTTGTTC AGAGATGGGG
    82801 AGGCTGTCGG TTCGGTATAC TTGCATTTGT AAATACACCC GGTCACCTTA TCCATAAAAA
    82861 TCGCCTGGGT GTTATTCCCC ATAGCGCTGA TGATTCTGGC GGTAATATCC GTATAACGCT
    82921 TCTTGAGTTC ATCGACTTCC TGGGTAAGTG CTTTCTGCTG CTCCGAATAA AAGGATGCTT
    82981 CATCGAGCAG CTGAACGCAT TCGTCATCGT CCGATTCCAT AGGAGGCAAC TTTACGGGCG
    83041 TGTAGTTGTA GTAGCGGTTC ATGATGTCAA TAATGACATC GCCACTGCCG TTCAGTTCCG
    83101 GCAGGGTTTC GCTTTCAACA TCGTCCCAGA AACTCTTGCA GACCTTGACC AGGTCCATCT
    83161 GATAATCGAG GTCACGATAA ACGTGAGACA CGGTAATCGT ATCCCGGTCA AACAGCGCTA
    83221 CCAAATAGGC ATCATCCATA TTCAGCATCA TCATCTGACC TTGAATCTGG TCATAATAGT
    83281 GAGCAGGCAC CATGTTGTTT TCGTACTCGC TCTTCTTGTA CGGAGAGGGG GCCTTGAATT
    83341 CCAGGATGCT GTAATGACCA TCCGGCCATG CCAGAATCGC ATCCAGATTG CAGGTCATGA
    83401 AGGGGGCTTT TTCAGAACCG AAAAGCATCG GCTCAATCAA AACCCGGCAT CCGCCAAATT
    83461 CAGGATGCGT CAGCACCATC TGCCGCAGAT AACTCTCCAT ATCATGGCCC CACTGGAAAA
    83521 TCAATTCCTT TTTGCCATCG TCAGTTTGTT TGCTTTCCGG GCAACTCAGT TTCTTATACC
    83581 ATGTACCCTG GGCATTGCCA AACGGAGAAG AACCGGTCAG GCAGGCAATG TCACTGGCGC
    83641 CGATAGAATA GTGGCGGATT CCGTGCCACA TCTTATCGGA CAAAAGCGAA CAGTCCTGCA
    83701 GACGGACCGG GTCATAGTCC AGGTTGTTGA AAAACGACTT TGCCTCATCG GTTGCGTTTT
    83761 CCAGCACCGA CTCACGCATT GCAGCACCCC AGTCCGTTCC CATATTTTCA AGATGATAAA
    83821 GAACACCGGA GCTATGCTCA ACGCCCTTAT CACTTCCGTC AAAGCTCTGT CCTTCGGAAT
    83881 GCATATGAGG ATTGCCCGGG ACCATGTTCC AGGTTTCCTT GACCGCCTCC TGGGTATAAC
    83941 CTTCGCCATA GGTATCGATA AAATCATCAA TCGTCTTGTC GATGTCAGCC TTGGCTTCAG
    84001 TAAACCCGGC AGGCATATGG GTCAGGATGT CCAAGTAGTC TGCTTCGGGT GATACAGCTC
    84061 CTTTTCGTGC AAACCCCCAG CGGAAAGCCG CATAGGCGTT CGTCATATCA GAGCCATATT
    84121 CAGCCTTGAA CGCCTTGAGG CAATCATCGA CCTTGCTCTG ACATTCATTC AGGTATTCTT
    84181 TGATAAGCAT ACCAATTACT CCTTCCTAAA AAGTAAGCGG CAACCTGTTA CAGTTGCCGC
    84241 TTATCTGAGA TGGTTGTTGC GGAATTACCA CGCAAACTTG CCGGGGATAT CGTACTGTGC
    84301 CCAGTTGAGC ATAGCCGCCT TCCCCACGTT CAAGGAAGCA TTGAACTGCA CTTCCTGATT
    84361 CTGCGGGTTG TCACGGCAGA TGAAGCTGTA GGCGTTCATG ACCACAACAA AGCAGTCAAA
    84421 CGCGCTCACC GGCTTGTTGC CGTTGCTGTT GTCAAAGTTG GTGGCAGCTT CCATACCCTG
    84481 CTTTTTGGAC ACGCCGCATT CGTCCATCAC ACGCAGGATG GTGTTGTAGG GGTTCTTGAT
    84541 GGTCACGGCC TTCAGGTCTT CCATCCGCTG TGCGGCATCC ATCAGAATGC CGGAAGTACG
    84601 GTCGAAAGAA TGAAGGATGT TATCCATCAG CGAACTTACC CGTTCACCGA AGTTTCCCTT
    84661 CGCGGTATGG CAGATACGGA CGGCATCCTC CTGGCGGCAC AGTGGCACAA CCAGGTTGCT
    84721 GTTGAGGCGC TGGAACCCAG GCATGATGCG GAATGCAGAG TCAGCAGTGT TGCTGGTCGC
    84781 GAACATCAGC ACCATGTTGT AGCCGGACTT CAGCAGCTCG GGGAAGCCCC GGAAAATCTC
    84841 GGCCTTGTAG GGCAGCAAGT TCAGCTGCCA CCGCAAAGCG GTGTGGGACA GGTACATGTT
    84901 CTGCACTTCG CCATTCGGGA ACTTGCCGTG CCAGAAGTTC TCGAAGATAT CCAGGATATC
    84961 GGAGAACTTG CCATAGGCAA ACCGGGCACT GCACATGGCG CGGACCTTCT CGCTGCGCTC
    85021 AATCACCGTC ACGCCGGCAG AGCCGTACGA GAACTGCTGG TTGTAGCGTT CAGCTGCGGC
    85081 CTGGGAACTG GCTTTCCAGT TGCGGGCAAA ACCATTCGGC TTCAATCCAG CGCAGTCGTT
    85141 CATGCCGGGA ATTGCACTGA AGCCAATGGG AACCGTGCGA TTGCCGATTT TCAGGGCGAG
    85201 ACCGGTGCCA CTCTTGCTGC GCATCGTACT GAGTACCGCA TCAGGACTGC ACTGCATGGA
    85261 CTTGGCCATC GTGCCAACCA TAATCGGACT GTCGTCAACG GCGACAACCT GAAGGTTCGG
    85321 CTGGACGGGG TCAAAACCGA GATTGCATGC CTGGATATCC TCATCATGGG TGTAGACGAC
    85381 CTCGGTAGCT TCAAGGTCGT TAACGCAGTT GCGCAGGTCA TCCCACTTGG CAAACGCGGT
    85441 TTCGAAGTGG TCATCAACCG GATTCGGGTA ATTCTTGCCG GTGACCACAG TATTCGCGCT
    85501 GCTCACCGTA TTCTGTGTCA CAGTAGCAGC ACTGGTCTGG GAAGAAGCAG CGGAAACGGC
    85561 AGAGGCCGAA GGCGCAGTAG ACGTTGTCTG AACAGGAACT GCATTGGAAA CCGGCTTTGC
    85621 CGTGGATGTG GTCGGTGCAG ACGAAGGGGC CGCCGCAGGT GCGGTGGTCT GAATTGCAAC
    85681 CGAGACCGCA GACACGCTGG GAGAACCAGC AACCATGTTC TTGGGCTGAG TAGGCGTGCT
    85741 GTTCTCGCTC ACCTTCTCAA ACTGATGGTC CTCATCTTCC ATATACTCGG TCATCGCATC
    85801 GTTGACCTTT TCTTCGCCGT AATCAACGAG CATCTTCTCG AAGTCGGCAG ACAGAATGTC
    85861 ATTCGTTTCA TACAGATTGT CCATCTGGAC ACAGGCCATC ACTTCTTCGG CATCCATATC
    85921 ATACGCTTCG ATGCCGATGT CGAAGTTGAA AGCGATGACG GCGCAGACCA TGTCGCGGCC
    85981 GTACTTCCGG GTCATAGTGG TCAGGGTCTC TTTGATTTTC TTATTCATGG TATTAGCTCC
    86041 TTACATAAAA GTCGTCCACT TTTTGTGGCA TTTGATGGGT GGAGCACCTG TTTAGGTGCA
    86101 TTTCGATATG AGGAAAAACC TCCTTTCTGC CAAATAAAAA ACAGCTGCCT TGAAAAAATA
    86161 AGACAGCTGT TGATAACAGG TTTTCATATA AAGAGTGTAA GACACTGTTT TTTCTATTTG
    86221 ACATTTGAAA TTATAGTCAC TTTGCGACAT AAAAAAATCA GGCGCTTTTT ACGCGCCTGA
    86281 TGCAAGGGGT CAACTGTTCA AAAGGCAAAG GTCTATATAA CGTTTTGAAA TTTGATTCGC
    86341 AATTCTTTTT TCGAATCCAA CGCCATCAAG AACATCGTTT TTGGGAATAT TGATAATCTT
    86401 CACCTTGTCC GTGTGAATAC CGAACTCAAG CATCGGGCTG GTTTCAATTC TGCTGCGAAT
    86461 CCCCGGGTTC TGTGACATGC TTTGGGGTAA CGGAGCAACT GTCAGGTTCG TTGAATAGGT
    86521 ATTGTTTTTA TCGTTTGACA CTACGATAAC AGGGGAATCA ACGTCCTTTA TATGTACGAT
    86581 ACTTCCCCGA CGGAAAGACG TATCAATGCT TGAGCCGCAA GCATCAAATC TCTGTGAAAG
    86641 TTGGACAGAA AGTCCACGAA TGATTTTTCT CCAAATTCTG GGATTTTGCT GACAAACATT
    86701 ATATGATAGT TTCCTATATC CGTCAGGATT GCCCAAATTT ATTGTTGTGC AGTTTTCGCA
    86761 GAGAATGGTG TTATCACCGT TGAGTACAGG TATATCCTCT TTTGTCACAC AGATATGTGT
    86821 AGGAAGGTTC CTTTTTTTGT TTTGCGAAGT AATCGGAATT GCGGTACAGG TCATACTCTT
    86881 CGGAAAAAAC TCCAAAACAA GTACCGGCCG CCATCCTTTT TGTGTATGGT CAGTAGTATT
    86941 TTCTGAACCC ATATCCGCAA AAATCACATC GCCTTTTTCT AATTGCATCG GTCAGATTTC
    87001 CTCCTTACAG GTTTCATCAT CAATATCATT TTCGATTTCC AGATACGCCG AAACAAGGAC
    87061 TTTAGCATCC CGAAAACAGG CAACAACATG TCCGGATTTT TCGAGGAAGT CGATACGTCC
    87121 GCAGCCAAAA ATCAAACTAT CAACGCATTT CTGGGCGTTT GACCCGGGTT TGATGCCAAT
    87181 GCTTCCGGTT TTGATAAGCT CATAGTTGTT GCCAATAGAT TTTTGCTGGT GTCTGTACAT
    87241 GGGATAAGCG TTATTAGCTT CCGGTTTAAC AAAGTTATCT TCAAAGCGAC CACTTAAAAC
    87301 GGCGCTATCT CCAATTCGTA AATTCATGCT TCGTGCCTCC ATTATTTCAG TAGAATAAAA
    87361 AAAGCCGCCA TTCATAACGA ATGACGGTTC TTTATCCCGA TTATCAAATT TTTATATAAA
    87421 AGTGTTATAA TGCTTTTTCA AAAAACATTA TATTTACTTT GCGACAAAAC AAAAAATGAG
    87481 GGCCGTTGGC TTCTGCCAAC AAGGCCCCCA TTTGGGGGCG GTCACTCCCC CGCTTTCTCT
    87541 TTCCTCGGCA AGCTAGGTGC CGAGGTCCCT TTTTGGTTTG TCAAAACTTT TCACAACCCT
    87601 ATAACACAGC GTTCAGTGTC ATATATCGCC GCCAATACAT ATATGTATCT GCAACTGAGT
    87661 CATTACTTTT GGATTCGCCA TTCCAAAAAG GGGGTAAAGA TTCATCGACC ACTATTATTA
    87721 TAGCAACATT TTGGTTGCGC CGCAACGAAA CTGACAAATT TATCGCTTAA ATACGTAAAC
    87781 CACTTTTCCA ATGACTGAGT CAATATCAAC ATATGGGTCA ATCCAGTACC TCGAATCCAC
    87841 AGAATGATTT CGATTGTCCC CCATCACAAA CAATTTACCT TCCTCAACTT CATAAGGGCC
    87901 GAAATCCAAA GATGCCGGAA CCTCGGCAAG CCAAGGTTCT TCATATTGAA TTTCGTTCAC
    87961 ATAAGTCACA CCATCCCGGA TTTCTACTGT ATCGCCGGCA ATCCCTACGA TTCGTTTTAC
    88021 CATAAAAGGG TTATTCTCAT CTATGACATC AGAATTTTCT GGAGATGGTT GAAAAACTAT
    88081 AATGTCCCCT CTATTATAAC CAGACCATAT CAATTTGTCG CGAATCATAA AGGACAAAGA
    88141 ATTTTTCGGT ATTGTATTTT CCATGCTGGT TGATGGTACG GTAACCAGCC CAAAAAGAAC
    88201 TTTGAACAAA ATAAAAGCCA CCACTATAGC CACAATGGTG GGAAAGAAAA ATCTGAGTAT
    88261 TGCCGTGATT TTTTTCTTAA ATTGCATTAA AAACGTTCAC CACCTTTGTA TATTTAGTAT
    88321 AGCATTTTTC ACTTATTCTC GCAACGAAAG CCCTTTGTAT GGCCGCCTCA AATCTAATGA
    88381 CAATTTCTCC ATCTACATAT TGTGCCATGT TGCAATCTCT GTACACATGT GGTATAATAT
    88441 AGTCGTCAAA TACAAATTAT AAAAATGTTC CAGCAAAGGA GGTAGTCTTA ATGTTGAACG
    88501 TCGAAAAGTA TGATTTGCCG GCTAACGTCA TCTCTGAAAT TAACGCACAA GTTTTAACAA
    88561 TGCTGGCTAC TGGAACTGCC TATCAGTTTG ATGAGAATAC CTATGAGGAT TTTGCATCCT
    88621 CTATTCACAA TCTGGTTGAC CTTTCCATTC AGCTCGGCAA AGAGGGCGTC GCAGTTCGTA
    88681 GTGAGCTTTT GCGCAATGAG CTTGCCAAGC GCGGGATTCA GGCGCCTACG GATGATTTCA
    88741 TCTACTTTGG TGGCCGCTGC ATTTCCACGC CTACGATGTT TATTCCGAAG TCTTCTCGTA
    88801 AGGAAGTTGC GGAAAAAATG GCAGATGATA TCATCAGCAA AATGTTTACG GAGGAAGAGT
    88861 CTGGCAACGA CACCGTGGTG GACGCTCTCA TTTCCTCTGC AGCCATTGAC GACATTCTGC
    88921 TTTCCATGCG TTCTGAGGCT CTGGCTCGTA AAGTAAACGA AAAGTTTCCT GAATATGAGG
    88981 TTCAGGACAT CATCGGCAAC TTTGTCTTTT TGCCGGACGG AACCATCCTT TCTTTGCATT
    89041 ATCTGAACGA GCACGACCCT GATTGGCCTT GCGAAGATGA GGATGTGGAT GAGACCGAGG
    89101 CTTAACAGCC TACAGGGAAT TCATATGCAA ATAAAAAGAA GCCGCCGGGA GGGTTCCCTC
    89161 TCCGGCGGCT TCTTGTATTG ATTTAGAAGT TGTGTTTTTT ATTATCAACG TTTCGGGATA
    89221 CTTGGCACTA TTTACCTTCA AAATCGGCGT GGTAACCGAA CTCCATATAT GATTGTCAAT
    89281 AAGGCTGTTC AGCACATCAA CTTTTTGAGT TCAGCTTCAG CGACCTCATA TTCATGAAGC
    89341 ACTCCATCAC AGGGACTCCA TTCAATGAGG TAAATACCGA GGCACTTTCG GTAAATATCG
    89401 ACATCAACCA TCCCATAAGC CCAGAACAGA TGAATCATTG GATTTGCAAA AAGCTGCAGC
    89461 AGTTCTTCCT GTGTGTTGCG ATTGCAAACC CGAACTTCGT TCACAAGTGT ACCGTCACAG
    89521 TCCAGGATAT CAAAAGTCAG GTAGTCAAAC CCTTCTCCAT GCTGGACTTT GCCAATAGTA
    89581 CACTGTTTGA AATGAGAATA ACCGGGGAGT TTCTCCATTA TTCAGTCGCC CCTTCCCCAA
    89641 TCATCGCACG AAGGTCTTCT TCGGAAATGA CGGGAACGCC CAGCGAATGG GCCTTATCCA
    89701 ACTTACTGCC GGCAGCTTCA CCGGCAACCA GATAACTGGT TTTCTTGCTG ACGCTACCAG
    89761 TGACTTTGCC GCCGTTCGCC TCAATCATGG CCTTGGCCTC ATCACGTCCC ATCGTGGGAA
    89821 GCGTACCGGT AATAACGAAC GTCTTACCGG TCAAGGCGCC GCCCTGGGAT GCAGACGTAT
    89881 ACTTCAGATT GACTCCGCAG CGGTCCAGGG TCAGGATGCT CTTTTTGAAC TGTGCATCTT
    89941 CCAGCATGGA GCAGACCGCA TCCATGATGG TATCAGAAAT ACCATTGAAG GCATGCTGCC
    90001 GAATTTCGCT GGGAGTGCAG TTGGCCAGGT TGAGAAGACT TCCCTTCAGT TCCTCAAATT
    90061 CAGTGAGGAG AGTCCGGGAA ACAGTGCCGC CGACCAGACG GTAACCGAGG CCCTTCAGCA
    90121 CACGGTCAGC ATTCTGGCTC TTGGCCTTTT CGATGGCCGC CCTCAGTTTG GCGGCGACCT
    90181 TCTTGCTGCC GGAAGCAGCA GCTTCCAGTT CCTCATCAGA CAGGGAGAAC AGGTCACAGC
    90241 AGTTCACAAC AGACGGTCTC TTGGTCTCCA TCCGCCGAAT GGCTTCTACC GGGTACTTGG
    90301 TCCCCTTCAG GGTCACGAAA CCGTTTTCCG CCTCGACAAC CATCTCATCG GTAACCAGGA
    90361 CATTTTCAAT CAAAATATCC CGGGCTGCAA TCGTATAGAG GAAGAAATCG ACCGGTTCTC
    90421 CGACCAACCG GTTCAGGACA TTGGCCAGCT GATGCCGCTG TTCCTGAGTC ATATGGTCGG
    90481 AATCGTAGCC CAGCTCATAG TAGTCGTTGC TGATAGCCGT CAGGGTTTCC TCCTCCGGCT
    90541 GGCACAGCGC GTAGATGATG GAAGAACCAA ATCCCTTCAT GTCCATGCAT TCCCGGGAAA
    90601 CAAAATGGAT GATGCGGTTA ACGACCTTGG CATCGCATGC ATCATTGGAA CAGTACAGGT
    90661 CAACGCTGCC GTCAATACGG GTCAGCGGTG CCCCGCAAAC AGGACAAACG CAGGACTCCA
    90721 TATCAAAGAA AACAGCATCA TTTGTGTATT TGGTGGGTTC CACCATGCAG ACCGCCGGGA
    90781 TGATATCGCC CTGCTTACGG ACAACAACCC GCGATTGGCC AATCACCAGA CCGCCCAATG
    90841 CCTTGATGTA GTCGGCGTTG TGAAGCGTTG CCCGGGTGAC CGTGGTGCCG GCAAGCTGCA
    90901 CCGGGTCGAA TTCAGCCACC GGGGTGACAC GTCCGGTACG GCCGGTCTGC AGGATGATGT
    90961 TCCGCAGAGT GGTAGCCTTC TCTTCCGGCG GGTACTTAAA GGCAACAGCC CATTTGGGAT
    91021 TCTTGGTCCG GTCGCCCATC GTGCGCCGCA AGGTAAGCTC ATCCACCTTG ATAACAGCGC
    91081 CATCAATCGG GTAGTCCAGC TCATAGCGAC CGTCACCAAT ATACTTGATG CCGGCAAGAG
    91141 CATCTCCCTC GTTCATGGCG TGGAACACCT TGGCCGTGCG GAAACCGCGT TGTTCCAGAT
    91201 AGTTCATCTG GCGCCAGTGG CTGCCATCCA TATTCAGAGC GTGGCCAACC GGGGCATCAC
    91261 ATTCCTGAAC ATTGAAGATG ATGACCTGCA GATTGCGCTT TGCTGCAATC TTGGGGTCAG
    91321 CCTGACGAAG AGTGCCGGCA GCGCAGTTGC GGGGGTTTGC AAAGAGCTTC TTCCCTGCCG
    91381 CTGCCTGCTC TTCGTTGGTC TTGTCAAAGT CGGTATTGCT CATGTAGCAT TCGCCGCGCA
    91441 GCTCCAGATG GTGAACATCT GTTTCGATGC GATTCGGTAC AGCGTCCAGG ACCCGAACAT
    91501 TGTCCGTGAC ATCCTCTCCA ACGTGTCCAT CACCACGGGT GCTTGCCTGT ACCAGAAGGC
    91561 CGTCTTCGTA GACCAGCGAC AAGCTCAGAC CGTCAATTTT CCGCTCAATA GAGAATGTGG
    91621 CCTTCGGATA GGCTTTGTGG ATATCCTCGA TGAACTGCTT CACCTCGGAT TCTTCAAAGA
    91681 CATCCAGCAG CGACAGCATC GGAACCCGAT GTTCAACCGG GACACCGATA ACACGCTTGC
    91741 CACCAACGAC CTGGGTGGGG CTGTCGGGCG TGATGAGTTC GGGGTGTTCC GCCTCCATCT
    91801 GCCGGAGCTG GTGCATCAGA GCATCGTACT CCGCATCAGT CACCAGAGGT GCATCGTTAT
    91861 TGTAGTAGGC ATCGGCATAC CGACGCAGAG TCTCACGAAT TTCATTGATA GTCATGATAT
    91921 TACCCTTTCT TCATTTGACT TTCTTATTAT ATCATATTTG AGGTCCAATA AATCGAACTT
    91981 ATTGTTTACA TTCTTGCTTC CGCCGGCATT TTGGACATGG CCAGGAAATA GCGATATTCC
    92041 CGTGAAGAAC GAGAATGCGG CTCTTCCTGA ATGCACAGCC GAAGGAAATT CTGGGTCCAG
    92101 TTTTGGTCCG TTTTTTCGGT AAAAATATGA ACATCTTCAT CAGAAACGTA CAAATCTTCC
    92161 ATCAAACGGG ACAACCGGGA AATGCTGATT TCCTTGCAGG ACTCTACCAT CATTGCACGG
    92221 TTTTTTTCTT CCTGGATGTC ATAGCCGAGG GTGAAAACAG GCCATACGCA GGAAGTGTCG
    92281 GTCCGGCTGC GGACAAGGCA GCATGTACCG ATGTGTTTGC GACTGTCCGT ATTGTTATCC
    92341 AGCCACCTAT CCATGTCTTT GGCCATCTGC ATGACCACAG GCCGCACAAT GACAACGTTG
    92401 GTGGCTCCCG GGCATTCCTG CAGGGCCTTT TTCTTGAGGC TTTCGACCAT ACGTGAAAAA
    92461 ACCTGAAAGT CCGGAATCGC GCCTTTGCAG TCAACAGTGA GCTTCTTTAC AATTTTGGGA
    92521 GTATCACCGC TGTTATCATA ACATACAAAG GCAAAATTGT TGATATTCAT TGTTTTTCAT
    92581 TCCTTTCTAC AAATAAAGCA AAAGGCCCGT CTGCTTTTGC ACAAACGGGC CTTTTGCTAT
    92641 TACTTATGAA TCAATGATTC TTTTTCTTGA ATACACGCGG ATAGACAACG TCACGACCGA
    92701 AGGTCTTTAC TTTGCGTTCT GCAAATTTCA AAAGAGGCAG CATTGCAGCA TCCCACAATC
    92761 CATCAAGGAA AGGAATCGGG CTTTTAACAA CCCGCTTATA AAACTGGTGG CTAAACGACA
    92821 CCCTACACTG TTCGATGGTA GTTGCTTTGT CCATAACCCT ATATACAACA TACATAGGGC
    92881 CAAACATCCG AACAAGGGCG CATGCAATGT AAAACGCCGG AATGAAAATG CTCATAACGT
    92941 GTGCCGTCGA AGGATTCATC GGGGGAAGCA TATTTACGAG AACCGTAAAA TCCCTTCCCA
    93001 TGTCATCGGG AACATCGAGC GCGTTATACG CACAAAACCC GAAAATACAG ATGAAAGCAA
    93061 GCTGGTAAAC GTTATATACA AAGGTAGAGC TATACTTCTG ACGATTAGTG ACACGAGCCA
    93121 TAACAGGAAC ACCTCCATTG AAATGACTCA ACTGCAATTT GCAGTGCTTG GAATTATCAC
    93181 CCGCCAAGGT GATTCGGACT ATATGTTTTC TGGTGGTTAC CCATCAGTTG CTGGCCATAG
    93241 GCCAGAATTT ATATAAACGC CGAGTTCCAC GGCGCATCTT TTGTCAAAGA AAAAAAGCTC
    93301 TCCTACAAAG GATAAGCCAT TTTAATTGTG TTTTCATTTT GAAGGGAATA AATCCGTTTT
    93361 ACATCTTTGA CTTTATCATT ATATTTACTT TGCGACATTG AGCAACAAAA AAAGCATAAA
    93421 AAAAACGTAT GCGGATTAAC CGCATACGCC ATTGGGAAGG GTGAGGTTTA CACCTCCGTC
    93481 CCCCCTTTCG GGGGGGGGAC AACCTCCCTC GTTAGAAACC ACCTAGAATT GGTAATTCGC
    93541 TGTTCTAATA TGAAAACCAC TGGCAGTGGT ATCAATATTA GTCGATTGCG AATCCCTTTT
    93601 CTAAGGTGAT TTCTAACGGA AGAATTGAAA GTGCGAATAA ACACTTCCTT TGCATAAAGC
    93661 CAGAGACTTT ATGCCGGTTC CCTTCTTCTG AGAACCCTAC GCCCGCATGA AGCGAACGCT
    93721 ATATGCTATT ATGGATTGGA CTTGGTATTC CAAACCTACC CGCATATAGG GTATATCTTT
    93781 TTTCAATGCG TTTTCGACAC GCATTGCAAC CAACAAGAGC CGCCCACGCC GCTCCACCAA
    93841 GTTGGTTGAT TTCGACTCGC TGTTTAGGCA AGTCTTGAGA GGAGATTACC CTCACAAAGC
    93901 ACCAATTTAG GGAGTGCCAA ACCCTTGTTA TACCACTTCG GTATCATGCT ATTGGAAGCA
    93961 TAATACCTTA TAGGTATAAC TTTGTGTCTG TATTACTACA GAACACACTT CCGCTAGGCG
    94021 GAAGTTGCTG AAAGCGATAG CCTATACAGA CTTGTCGCTC ACCCAAGCAA CCACAGGACG
    94081 AGGTCAAGGG CTGCAGATAT CGGCAATAGA GGGATAAGGT TCGCAACCCT ATCCATATTG
    94141 TCGTCTTCCT CAATACGTTA ACAAACGCAT TGGAGAAGAG AGTCAGTCGA AGAGTACCGC
    94201 GTAGGCACAT CCCCTCAGAC CCTTCGAGAA GATATTATAT CTTCTCTGGG TGGTTTCAGC
    94261 ACGCCCATAT CACGACTGGT TGCGAAGCCA GTCACAATAT GGAGCACCCC TACGCTGTGG
    94321 TAAAAGTTTT ACCCCCATGC CCCACAGAAG CACGAAGAAC CTGTGGCGAA CAGGAAAGGC
    94381 GCCAGGTAAT CAGTTCTTAC CGGTAGCATC GGATTTTTCC GACGCTTCCT GCGACTGATT
    94441 GGCCAGCTCT TCTTTCGCTT CAGCGTAGCA ACGCCGTGCG AACTTGAAGA GCTTTGCTGC
    94501 CACAACCAGC ACGATTCCCA CGCAAATGAT GTTGGCGAGG AAATTCAGTG CGGACATGGC
    94561 AATGGTCTCG ATGCCCGGAA TGCACCGGAG CAATGCGACG ACCACGCTAA GCAGCAGGTA
    94621 AACGGTCACG GGAGTCGCGA AGCGCTCCAG GTGGACCTTT TCCAGCAGCT TAAAGACAAT
    94681 CTTCCTCATG GTAAGGAAGA TGTGCTTGCC CATGATGAAG GCAGCACCTT TGCAGGTCTT
    94741 GGCGGCGTTG GCGGCCACTT CCTTCTGCTC CTGGCTGGGG TTGAGGACGG ATTTGAGGGT
    94801 GTTGAACATA TTCATGGTAT TTACCTCCCA TGATGTTTGG ACCCGATAGT ATCGGGTCAG
    94861 GTTGTGTACA CAATCACCCG TTGTGGTGAA TGTGACGTTG CGAACAGTTC TTAGCGACAC
    94921 AAATACAAAA ACAGGTGTCC TAAGTCTCTA AGCAAATCCC CTATACCACA AAATTGTGAT
    94981 ACAGAAAATA AGCTGTTTAA CTTAAAGAGC ACCTGTAAAA GGTATTTGAA TCACTTTGAA
    95041 CATTTTTATT ATATTAACTT TGCCCCGTTT GACCGCTGCA AATTGTTTTC ATCTATTTTT
    95101 GAAAATGCAG AAACAAAAAA TGGGTGCGCG ACCTACCATG GCCACGCACC CATTTGACAC
    95161 TGTTGTCAAT ATGCCATTTT ACCAGACTTA TCCGAAATAG CTCTCAAGAC ATTTCTTGCG
    95221 GGTGGTAAGA GTTGCCGGAG CATTCCAATT CGCCGGCATA ATATCCGGCA AAGGACGTTC
    95281 CGGCTTCACT TCTCCCCCAA ACAAGGAAAG CTGTCCGGCC AAGTCAGTAC CAAACAAGCG
    95341 TTCGAGCCGT GCCCGCAACT GCTTGATATC GTTGCGAAGA GTGTTGAGTC GCATACCATC
    95401 CGGAATGAAG CTCAAGTCAC TATGACCATT GCTGAAGATA TCATCCCACA GAGCAAATTT
    95461 CTGCTCAATC AGAGATTCGA GTTCAGCTTT GTCGTTATAA TTCGAAAGTT CGGTTCTCTT
    95521 CATAATTTCA CACCCTTTTC AGTGCTAAAA AAACCACTTG TTATGCTTTC CTTCAATGAC
    95581 GCTGCCATCT TTCAGAATAG CAATACAGCG GTCCTTAGCA CTACTGCGCA ATCTTGGTGA
    95641 TTGCAAGTTA CATCTCAAGT AGGTTTCAAT GATGACATCA AATTCAATGT CATCCCTTTT
    95701 CAGTGAATGG AAAGCAACAA CAACCATATA ACTACTTTCC TCGATATAGT ACATAATGCT
    95761 TGCGCCATCT TTCGGTTTCT CCAAATTCAG AAGCTCACTG CTATTTTGCA AGACAGCAGC
    95821 TAAATTTTTC ATGCTCTGAA GAATCGTATT ATCTTGCAAG CTACGTTCTT TAAGCCGGTC
    95881 GGCCGTATGG GACATAATTC GCAGCCGGAA TGGCCACTCA CCACCATACA AAAAGCCACA
    95941 ACGGATTCTT AGCAGCTTAT TGCCTTCAAT CATTTTTCAT CCTTCCTTCC TTGGGAATCA
    96001 AAACACCTCT GGTATGAACA CTTGATTGAC TTGTCCATCT ACCATGGGAG CCATGTCTAC
    96061 AGCACCAGAT GCGATGCTTT TGGAACCAGA ACCTGTGTTA TCAACATCAT CATAGATGTG
    96121 TTCTGCATTA TCCCAGGTCA GACTTCCTCC ACGGTAGGTA TGTTCCAGCA GAAAGTCATC
    96181 AATACCCTTG GATTCAGGGT CCCAATACCA GGTATACAGA TGCATGCCTT TCTCGGAGGC
    96241 AATTTCATGG AATTTGGCCA GAAAAGCCAT CACATTTCCA TTGATTACCC TGTACTTTCC
    96301 ACTTTTGTTC CTCACAAGGA CGCGGTTACT TCCGGCTTCC ATTTCTTTTA CGATATCAGC
    96361 CGGATAACTG CTTTTATTTT GATTGAAGGC CGCCAGCGGC ACCTCTACTT CACCCGGAAG
    96421 AATTTTGCCA TCCATATCAT AGGCATCAAC CGGGGTTTTA TGATTGGCCT TACACCAATC
    96481 AATAATCTCA GAGAATGCAT CGGTTGTAGA AACACTGGCA GTCCCAATAA ACCATAAACC
    96541 GCTCAGATAA CTGGCCACAG CAGCTTTGAT GCCGCCTTCG GTCAGATAAA CAACGTCCTC
    96601 ATTCTGGAAT TTCTTTGCCC GCCCCCAATA AATTACATTG GCAGCGGAGC AACCATTTAC
    96661 CAGAAAACCA GAGGTTGCCC AGCGATACCG GTTATTTTTC TGCTGGTGAA GTTCTTCATC
    96721 ACTCAGCCCT TCACTGATGA CATCATAACG AATCTGCAGT TGTTGAATCC GGCCTTCGCG
    96781 GTCAAAATAC GGGACATAAC ATCCCGTTTT ACCACGAACC AAACCGACAT ACCACCGATT
    96841 ATTACGCATG CCGAACAGGG GCACACCCTT TAAGGTGTAT CCTTTTTTGA GCAATAACTG
    96901 GGGAATAGAC ATGATTCCAC AGACCGGAAT CGAACGTACG CCCATTTCTT CAATCTGTTT
    96961 ATCGCTCAAT CCCCGTTTCC GGAATGCCTT TTTATGCTCC TCGCTCAGAG AAAGCATAGA
    97021 AAGGAATGCA CGATATGTTT TATCGCGCAC CTCAATCGGT GCCATATCAG CGTTTTGAAT
    97081 AGGCTTCGGC TGTTTGAAAA CCCGTTGTTT GGGTTCTACG GGAGCCATTC GTTTATCGGC
    97141 AATCGCTCGC ACTGCTTTCC CAAAAGAAAG TGTGGGATTG AACAACCGAT ACAGGTTTAC
    97201 AGAGTTTCCT TTACCGCCAA CCGGACAATC AGGACAGTTG TGCCAGCATT TGAAACCGCC
    97261 AGTATGAGCG TTCACGTCGA AATCCTCTTT GGGATTCAGC GGACATGTCA ACTGAATTTC
    97321 GCCTGTCCTT CTCACCTTTT TGATGCTCGG GTTGATAAGG CGCATGACCT CATCGAGAGT
    97381 GATGCTGTTA GCATCAATTT CGGGTCGTTT ACGCAATCGT ACCCCCTTCT TTCATAAAAG
    97441 ATTTCCCGGC AGTGCATGGT GCAAGCTGCC GGGATGGTTG GATTCACTTA CAGGGAAATA
    97501 CCGCGCTGGC AGGCAACCAG ATAGGCTGCC AGACCCAGTT TTTCGTCACG GCAATCCGCT
    97561 TTCAGAGCCT TCTCCGCAAA ATACTTGATG CGGAGGTCAT TCTGCTCGCC GACGGTCTTA
    97621 CCACCGAGAA GCCGGCTGGA ATAGGCTTCA GCCTCCTCGA TGGTCGGGAA CGCATTCTGC
    97681 GCACGAGCTG CAACATCAGT AGCGGCATCC GACTTCTGCT CGGAGTCCAC AGGCGCATGC
    97741 TGTTCGCTTG CATCGCTGCC ATCTCCGGCC GGGGCTTCCT TCTGGGGCGC TTCGGTAGCT
    97801 TCCGCAGGTG CTTCAACCGC CTCGGCAGGC TTTTTCCTCG GGCGACCAGG CTTCCTGGAA
    97861 ACCGACTTCT GGCTCTTATC GGTGTCGTCT GCACCGGTTG CCGTGGTCAC GGCAGATTTG
    97921 GCAGAGGGGG CGGGAACCGC TGCGGATTCG GCCTTGACAT CAGAGGAGGT CATGGCCGTA
    97981 GAGTCCGACA ATTTCGGCTC AAGCTCCGAA GTGTAGTTCT TGATGACCAC ACTGGCTTCC
    98041 ATGACATCTG CGTTCTCTTC CAAGGTATTC TTGGTGTCTT CCTTGATAGG AGTCCACCCC
    98101 TTCAGGATAT GGGCGTCACG AGGAATGTCG TAGCCCATAT CACGCAGAGC GCGGCTCTGA
    98161 GCACGGGTAA TGCACACGTC CACGATGTAG GGGTCCTTGT CGTCCAGCAG ACGAGTCGCC
    98221 ATGTTCACCG CAGCCGGCTG GTTGTTTTTG AAGTCATCCG CCGTCTTGTA CACGCGAGCA
    98281 ACCACCATCA CGCGATGCAT ATTGTACACC GGGGGGTCCG GGATGACCAT GCCATTGGGA
    98341 AAATCCGTTT TGAACCAGGC CATGCGCTTG CGGGCCGGCA CATACAGATG AAGGTTGCCA
    98401 TCCTTGTCCC GAAGAGCTTC GACGAAAACA GACGGGTCAT AGCTGCCGAC TCCGCCATTG
    98461 CTGAACTTGG AGAAATACAC CTTCTTGGTG TTTTCGTCCA GACAGTCCAT CGGATTGGGC
    98521 ATGGCCGGCT TGTTTTCGTC CGTAGTGTTG ATGGGGTTGG TTTCGATTGT TGCCATAACA
    98581 ATGTTCCTTT CTTTTGGTAT TGCATGTTTT GCAAATGGGT GATATTACCC GTTTGGGTAA
    98641 ACCGATTCTA TAAAATCAAT ACGTTACCGT ATTGTTGCCG GCATAGCGCC GGGATTTATG
    98701 TCATCACCGA ATTCCACGGT GTTTGATTGC CAAAGAAAAA CAGCCAAGGC AAAATACCGG
    98761 GCTGTTTTCA TTACAGTTTT CATGTAAACG AAAGTATGTT GCAACTGTTA TATTTCTTTG
    98821 ACATGAAGCA GTATATCTAC TTTGCGACAT TCTAAAAACA ATTACAAAGA GGCCGCACAC
    98881 CTACTCGTGT GCGGCACCAA TTTTACTGTT TTCGGTTATT CATTAGTTTT GGAGCAACAT
    98941 AGTGGTCAGG ACTTGTAACG ATATCCAGAC TCACATCTGG TTTACCACCG AAATTATAGG
    99001 GTACGTAACA CGTTCCCCTT CTCAGCAGAA GCTGGCATCG GCAACTTCGC CATAGTTGTT
    99061 ATCGTATTCC TGGCCGTTGA ACAGAAGGTC AAGGAATTCG TTCAGAACCT GGTCTGCCTC
    99121 CTCATACGAG GAAGGCATGC CGGGGATGGT ATCCCACGGC AATCCAACCT TGAAGTAAAG
    99181 ATATGCCGTT CCGTCCATTT CATCGTATGA CAACGGCAGC GTAGACGTTT CAAAAGCTCC
    99241 CTCATTTTTC ATGGCGTCCA GGAACTCACT CAGCGTCACA TCTTTCAGGT CGCGGAAGCC
    99301 GCCGGCAAAA AGGAAACGCT CATAAGCGAA CCCATACCGT TCTGCAACCG CTTTCATACC
    99361 GGCCGCGCTG GTGCGGTCAT CAATACAAGT GGCGGAAAAA CCATAGCCAT AAATAAGCGT
    99421 AACATCCATT TTTCTGTCTC CTTTTGTTAT GTGTTTGAGT ACCCCATAAT CAAATCAATA
    99481 GCCGGCAATA TGCTTTTTTT CATGTACTGA TACACAATGG CTATTTTCTT GATTTTCGTT
    99541 CTGGGGATTT TACAAAGTTT TTGGTAGATA TCTTCCATAT GAGTTTTACT GGGGTAGGTC
    99601 GCCGTGGAAA GGATATCTGT AATTTCCTTT TGACGAACTT CTGCATATTG ACTTGCACGA
    99661 AAAAGAATTT TCAGGTTTTG TTTGATGGCC ATTTCTTGTT GTGGAGTAAT TGTAATCGGT
    99721 GTTCCGGCCT CACTCATTCC CCACTTGATT GCAGAAACGG TTTCCTGTGC TTTTTGAGCT
    99781 TTTTCCGCTG CACTGAGAGC CGCCGGCTTA CCGGTTGTCC CAATGTTTTG GCTTCTGTTG
    99841 TTCGGATTTG GTGTTTGCCC CATATCTTCA TTTCCGATTA TCAGATTGGG ACGGAGAGTC
    99901 AACAGCTGAG GTAACTGCGG TTTATCCTTG AATCCAGCAA GACGTTTGAC CGAAAAGCCT
    99961 TCATCATAAA GATGATTGAT AATGCCATCA TAACCGGTGT CATCCGACAC AATAACAAAC
   100021 TGTGTCTTCG TCGGTCTGGC TGTCAGCTGA CCAAGTCTTG TCACAATATG AAAATCCATT
   100081 GAATTTCCAC CGGTGTAGCA TTCCACAAAT TCCAACTGTT CTCGCGGATA CGATTTCAGA
   100141 AACGCATCCA TCAACCACAA AGAGATTCCC CTGCTGTTGC GGCTCCAGAA AATGATTATC
   100201 TTGTCCAGTG ATGTATTCAG TTTGATGTGC CCAACCCAAT GGTCGGCAAC ATTTTCACTG
   100261 TCAATCAGAT AAACAGTTCT TACCACATTG TTGCGCCTCT TTTCTGTTTG TTTTCACTTC
   100321 GGGACTTTGA TTTTTCCCCG GCCATCCAGT TCCAAACCCG CAACAAGGTT ATTGTAAATT
   100381 TCAATAATGC GGGTCTTGCT GGCATGAATG TAAGTCACAT CCAACTGACG CCCATCCGAA
   100441 TGATAAAGCT CGCGAACCTG TTCGCCGAAG CAATCATAGG CGCCGGCATT ACTGCTCTCA
   100501 ACAGAATGAT TGCTTACACG ATAAGAGCGA CCATTTACCT CAAAATAGTA GCTGTCACCG
   100561 GACTGGCTCT GATGAATGTT ATGAGCCTGA CAAAATTGTT CGATTTGCTG CATCTTCTGG
   100621 GCAAACTCCA TTTTTTGGAG TTTGCTGAAT TTTTTCTTGA ACATTTTTAT AGCCTCCATT
   100681 TTCTCCGCGT TTTGCAGAGC GTTCTTCTCA CTCGTTAGAG TGCATTTCGT ATGTCGTTTA
   100741 TCACGTTCCT TTCTGCCAAA GAAAAACAGC TATCCCAATT TGAGACAGCT GTAAATAGAC
   100801 AGGTTTTCTT TTGATGAGGA TTTCTCCTGT TACATATCTT TGACTTGAGT ATTATATTTG
   100861 CTTTGCGACA TAAAAAAGCC CTTCTCCGCC AAAACGACGG AGAAGGGACT GTCTATATTA
   100921 ACCGGAAACC TGTTCCAAAC GGTAGGGGCG AAGTTCACGT ACTACCGTTG TCCGCGTCTG
   100981 TTCATCAACG ATGTACCCAT CTTTGATGAT AGGCACCTTG ATGAACTTCT TGACGTTGAA
   101041 CACACGATAT ACGATATCGC CGGACCGGAG GGCCATTGCT TCCGCTTTTT TGATTCTGGA
   101101 ACCATCTTTG TGGAATGCCG TTTTGCAGGC TTCCCACTGG TCCCAAAGGT TCTGGTAAGT
   101161 CACTTTACCA GACTCGTTGT CAACCAACTG CCACATGCTG CACCTTCTTC CATATATATG
   101221 AACACTCAGC GGTGAGAATA AACCTTCCGC CGAATGATTT CCAGAAGACG CTCAGGCATC
   101281 TTCTCCAAAT CGTCGATGCC AAGATAATGG TCATCGCCAA ATTCGGCATT GACCTCATCT
   101341 TTATTGGCAC CGATGCCACA TCCGATGACC CGCAAATTCA TGACCTTGCA CTTGTCAATC
   101401 AAGTCTTTGG TCGCGGTTCC CTTGTTGTCA TCATCATTTG CGGAACCATC CGTGATAACA
   101461 AAGAGAATTT TGTTCTCTTT CTTATCGCAT TTTTCAAGCC GCTTGACGGC GTAAAGCATA
   101521 GCGTTCACCG TCGGAGTACC GCCTCTAGCC TTCATGCCAG TCAGGCGATA CTTGTCATCA
   101581 CCATCGATAC GCTTCTCTTC AACATAAGAG AAAATATCGA GGGCATCACC TGAAGACGTA
   101641 TACCCCTGGA TTGTCAGAGG AATGTTCATG TCATGACAAA ACTGTTCCAG GACGATACAG
   101701 GTTTTCATTT CCGCATCGGA AAGTTCCTGC GTCACAGAAC CGCTTTCATC CACCAGGACA
   101761 TAAACCCGGC AGTTAAATAC CGAGGAAGGC AACTTCTTCT GGGCGAATCC CTTCAGCTCG
   101821 TTGCGGCAAT ACTGCTTGGC AACGAACTTC CGACCGCTGT ACTGCCACGG CGTATATTCT
   101881 TCGACCTCAC TATCCTGAAG ATGCTTCTTC AGGAGTCTGG CCATACGCTT GGCAATCGCC
   101941 ACCGAGCGGG AAGCCAGGTC ACGATAGACC TGCTTGTTGG TTTCGGCAAC ACTTTCGGCC
   102001 CGATGAATTA CAGGTGCGGA ATATCCCGTT CCCTGCATCA GTTCCCGAGC TTCTTTCTGC
   102061 ATATCCTGTT TGTGTTCATG CTCCATCTGC TCGGTAACCT TTTCCGTAGC GGCATTCTCC
   102121 AAAGCATTCT GGAGGTCACG CACAGCTGCA GAATGGTCTA ACTCAGCGGG TCCCTTGCCG
   102181 CCCTTTTTGC TTTTGGTCCC TTTCCTCTGT TTGTCCCCCT GTTCAGAGGG AACCTGAGAG
   102241 GAAAGCCCAG AGTTTTGTGT ACGGTTCGGG TCCGTCATGC TCTTGGACGT GCTGCCTTCA
   102301 TGGTCGCTGG TTCCCAATTT TGCCAGATTC TCTACCATCT GCTGAACAGC CTGGTTTGCC
   102361 TTCTGATTTT TTTGGGCTTG CGAACCGCTA CTGTTGTTCT TTTTCTGGTT GTCAATTTCC
   102421 TTGTCAACCA GAGGAGAAAT CAAAACAGAA AGCTGGTTTT CAATATCTGC ACGCTTGAGT
   102481 GGGTCTCGTT CAGTGCGTGC CTGGTCGATA AGGTCCATGC CATTCCAGAT ATAATCAGTA
   102541 ATGGCCGAAT CGAAATCTTC CAGCGGCTTT TCACCTACTT TCAGATTGGC CGTTTTGCTG
   102601 TACATCAAAA ACTGGGATAA AACCAGCCGC AGCGCAGAAA ATTCTTTTTC GTTAAGAATA
   102661 TCTGTCATGG ATGGTTGCTT CTTTTGCCAA TGGTCATTTA CGCAGCCAAG GTAGCTACTG
   102721 GCCAAACCGG GATAAAACAA TTTCATCTCT TGTTCGACAT AGCCATCTTC GACTCTGTTC
   102781 ATAATTGACG TGAGGACATC TGCAAATGTT TTGCGGTAAT CAGCGTCTTG CTGCAGTTTC
   102841 TGCTGTAGCA TAATACCCTG AGCCGTACCG ATGAAATTTG CCGGAGCACG AGGAAAGAAT
   102901 CGTCCTGTTT CTTCCATCTG GTATTTCTGT ACCGCCAGTA CATTGAAATC AGAGAACAGA
   102961 CGGTGTCCAA CTTCATGCAC GATGGCGCCG ACAACCAGCT CGAATTTTTC ATCGATGGTG
   103021 TCCACATCGC ACATGTATTT GGCATCACCA TTAGCACAAA TGATAAATTC TTTGTCCGTG
   103081 CTCTTGCTGA ATGCCGCGTC CTGGCTCGGG TCGTAAATAC GCTCGAATTT GAATTTCTTC
   103141 ATTTCATCAT CGAGGATGCT GGGAGCAATT TGTGCCCCCT GCAATCTCAA ACTGTCATAC
   103201 ACACCAGAGA TGAGGTTCTG AATGTAGTGA CGGACGAAGT CTTCGAAAGC ATTGCTCTCG
   103261 AAGAATTTCC GCCAATCACC ACGCATTTCA TCAACCAAAT CTTCGATGCG GCTATAAACA
   103321 TCAGCTCTCA CAGCCGACAT CCTCCTTCCT TAAAAGGTGA AGTGGTTTTT GATTTTCTGC
   103381 CGCAGCTCGG CCTGACAGGC GGGGTCGTTG GTGCTTTTGG TGATGATAGT GGTTTCGGCA
   103441 GCACGAATCG GGCTGCCAAT GGCCATAGAC TTGGCCAACC AATCAGACAG AGCACGGAAC
   103501 CCGCACACAC CATAGTAATC GGCGCTGATG CGCTGCAGTT CCGGCAGGAT GTTGACGAAC
   103561 TGGTCAATGG GAATGTTCGC ATTGGCCTTT TCATCGTAGC CGGTATCGGC AATCAGCATC
   103621 GCCTTGGTCT CGGCCGGTTT GGGCGGAGCA ATGTTCAGGA CTTCATTGTT GCGGTCCTGC
   103681 CAAGTGCGGT TGGGGTCATG AACGCCTTCC AGTTCCACGC CGTCTTCAGA GAAGTTGCCG
   103741 GCGAAGCACA TAACCGAAAG CGGATGACGG TGAATCACCC GGCCAGTGGA CAGCGTGAAA
   103801 ACGCGCTGAC GGTCCATCAG AGAGTTGAGG GCCGTAATCG CACCGGGGTT CTTCGGGGCC
   103861 GTGACCTCAT CATAGAAAAT GAGGCACGGG CGTTCCAGCT TGGGAATCAG CCCTTCAACG
   103921 AACGTCAGAG CGTTCTTGTT GTCGCTCTTG GCGTTTTTCG TAAACTCCAC GATGCGCTTG
   103981 GTCAGGGCAT CCATGCAGTC CTTCGGGGTG ACATTTTCCA GCACACTGCC GGTGATGGTT
   104041 TCGTACGCAG AGACAGGGTC AAAGGCCATG TCCTCGGGAG TCGGCATCTC GGCCAGGAAT
   104101 TCATCCAGGC TCTTATACTG CTTCTTGCCC TTGTTGTCCA CATCCGGCGC ATAGTAGCCG
   104161 GTGAAGAAGT CGCCGGAAAG GTCATCCTTC AGCACATCGC TGTAGTACGG CAGACCAAGG
   104221 CCGGCAGCAA TAATCTGCAC AAACGTGCTC TTGCCACCAC CGGGCTGGCC ACGGAACAGG
   104281 TAGTTGCAGA AAGGATGCGG GCCATTCAGA GAATTCTTGA TGGTGGATGC CACATCGATA
   104341 TGCTGCTCGG TAATGTTGTA CCGGTCATCG ATGAGCTTGA TGTGGAGTCG TTCTTCAGGG
   104401 GTCAGCTCAC TCTCCTCAAC CACGCGGAAT GCGCCGTTGA ATTCGCTGCC CTTCATCACG
   104461 GTTTTGGCCG CGACGATGCT GGCGGCAACG CCGGTAGCGG CATTGGTGCC AACATTCTTG
   104521 AAGGTACTGA ATTGCGCACC CTCCTGGATA GTGGGCATGT AAGCGGGACT CTGAGCCTTG
   104581 ACCTGGGTCA TGCGCAGCAG AGTCGTGGTC TCGTAGCAGT TGCCCACCTC GTTGTCGGCC
   104641 TCACGCATGT AGGCGTTGTC GTAGAGGGTG GCCAGGGCCA GCTTGCGGTC ATTATCGGTG
   104701 GTAGCCTGCT GGAACTGCTG CAGCGCGGCG GCAAACTCCT TGTCCTTCAT GTAGAAGGGC
   104761 ATAGACAGCA GGACCACCAT GCGAACCGGC AGTTCCTCCA TCTTGCTCAA AGGCCGGTCA
   104821 TTGCCCATAG CATAGATTTT GTCGCGGGTG TAGGCCGCAA CATAGTGGAC GCCGTCAATG
   104881 GTGTCCTCAG CCATGGTGGC AGTGTTGTTA CTGCCGTAAC CGGCAACCGC AGGAGCGGTG
   104941 TACAGGTCCT TGATGGCCTG CAGGAACTCC GGATGAACAG GATTGCACAT CATAGGCATA
   105001 CCCGGCAGAG AACTGCGGAG CTGGCAGCTG GAAGCCACCT GGCCTCCCAT CAGAGCGCCA
   105061 TCAAACATAT ACGCAGGCAG AGAACCCAGA ACACTGTTGT TATCAAAAGT TTTATTGAAA
   105121 ATAGACATGA TACATACCTC TCTTTTAGTT GTTTCGGCAC ACATACAAAG TGCCATCTGA
   105181 ATCGACTTTC ATTTGCCAAT CCAAATTATC CATATTGAAT TTTTGAATCA GCGTTTTCCG
   105241 ATTGATATGG TTTAGCACTT GCTTTACCGT ATCGAAGTTT TCAATCCAAA CGATATTAAG
   105301 GCGACTGGAT GCCAGCTCAG TCAGAAGTTC ATTAAAGACT CTCCAACCAT AAGCGGTATA
   105361 CCAATCGATA TCGCCTGATG TGGACGCCAA CCTGGGCGCC GTTTTTTCAG TTACCATCTT
   105421 GGTTCCTTCC GTTGAGAAAG AAAATGAGGG ATGAAGTTCG TCACTTCATC CCTCATTCTT
   105481 ATCGGGTTTT TGCGTTTGGC TTGCCGAATT AGAACGGCAG GTCGCCGTCG TCCTCGACAG
   105541 TCGCGAAATC GGCGTACTGG TCAGGCACGT CGTACTGGAC CCCGGGCTGA GGCTGTGCGG
   105601 CCGGCATGGT GCTGGCAGCG GGCTGAGCCG GAGCGGGCTG GGTGGCAGGA GCAGACTGGC
   105661 CGTCCCGCTT GTAGTCCGCG AAGGAAATGT TCGTGGCCAC AAAGTCATAT GCCGTACGGG
   105721 CGTTGCCGCT CTTGTCGTTG AAACGGCGGC TGCGGACGCT GCCGGACAAA AGGATGCAGC
   105781 TGCCCTTCTT GAAGTACCGG GCAACAAAAC TCCCCTTGGC CTCCCATGCA TTCACATGGA
   105841 TGAAGCTCGG CGCCGCATCT TTCCAGTCGC CATTCTTGTC CTTATAGCGG CGGTTTGTGG
   105901 CCACGTCAAA CGAGGCCACA CTGGTGCCGG ACGCCGTAGA CCGCAGTTCG GGGTCAGCCG
   105961 TCAGGTTGCC GAAGAGCGTG GCCGAATTGA AGTTTCCGGA CACCCCGAGC TGGATGCTGT
   106021 CGGGGGCCAC ATAGAAGTAC GTGCGGGTTG CGTTGTCCTT GTTCTTGTAG CTGCCGCTCT
   106081 CGATGTGGCC CGTAACGAGT ACCGGAGCGC CCTTGACAAG CTGACTGCGC ACCTTGTCCG
   106141 AGATAAAGTT GCTGTTGACG CGAACAGGGA TGAAGTCAGC CTCGTTCTTG CTGCGATTCA
   106201 CAGCCAGGAT GAAAAAGCAG CTCTCTCCCC GGTCGTTCTG CTGAGTCTGA AGGTCAGCGG
   106261 TCATGTGACC ACAAACGGTG ATGTTGTTTA CGTATGCCAT AGGTAAATCC TTTCTGCCGA
   106321 TTCTTTTCGG CTCAAAAAAT ATAGGCACTT TTCGAAGTGC CGCATTCGTT GTAACAAGAA
   106381 CAGACTGGTC AACTTTTTGG CTCGTCTGGC TTACACGCTT TTTCAAAATG GAATACGGAT
   106441 AAACCGTGTT TCTTGCTTCA ACAGATTGAT TATATTTACT TTGCGACAAC CTCAATTTTT
   106501 CAGGGAAAAC GGACCTCTCT TATTCTTTAT TATACCACTT TTATACATTA ACTGCACCGA
   106561 AGCGAACGTG TTTGACTGGG TTTGGACAAC AAAAAAAGCC CCTGCCTGGT CAAGTAGACC
   106621 AGACAGGGGC TTGAGGATAC TGTTATTTTT CAGCGTTCTT TATTGGTTGG TTGTTATTCT
   106681 GCGCTTGAAT CTGTTTCGGT TGGCGCCGGA GTTGCCTCTG TAGATGCCTT ATCCGCAACA
   106741 GTAATCACAA TCTGATTTTC TTTGCTGGTA TCGGTGATGT TGATTAGTGT TCCCGGCTCC
   106801 ACATTGCATT CAAGTATGCT ATAAGGAACG TAAGTGCCAT CGTTTTCTTT CCACTCAACT
   106861 TTATAGTTGG TGATACCGAG GTCATCCAGT TCTTTGACAT TTTTGGGCCG GGATACATCA
   106921 ATGTATTTCC CAATCAAATC CGGCATGGTA ACAATCGGCT GTCCGATATA ACCATTAACA
   106981 ATACTGCCCT TCATGTCTTC ACTCAAATAC AGGTCAGAGA AGGTGTGTGC CGGATTTTCA
   107041 ATGCTCTTGA TGGCTGTTTC ATAGTCATTG AAAAGAAGAA CCTCCGGCTT GATATTCTGA
   107101 CTTACACCAA AGGTATCGCT GGTATCTTTG GGGCACACAT CATCCATCGT TACCATCAAA
   107161 AACGCATTTT CATATTCATC GACTTTGGAA TTATCTGTTG TCAACTCTGT GTCGTTGCTT
   107221 TGCTCGGCCA GATTCTCCTG CGTTTCCAAT ACATAATGAT AAAGGTTGCA CATATACAAA
   107281 AGACGAACAG AGTTTTCATC CTTTTCATTG GTATAAAACG CCATGCTGTA ATATTCGCAA
   107341 TCTGTGATTC GCCAATACCC AGTTTCATAG CCGATAGTAA CAGCTTCTGT GCCACCGTTG
   107401 ATTTCCCGGC CGGTCTGGCC ATCATAAATC TTCTTCAGTG TGCGGTCTGC CTCGCCATTG
   107461 TAATAGTCAT CAGTCGAATA GTCTTCCAAA AACTCCTTGA CGGCCGCATC ACCTTGGTTA
   107521 CGGCAATAAT TGACAAGTTC TGTTTCCGGG GAAGTATACG GTGTTACTTG CTCTTTTTCT
   107581 TTTTCCATCC GTTCCAACTC CGCATTTGTC GGAATCGGTT CCAGATGCAT CAGCATTCCC
   107641 ACCACATACC GCAGCTTATA GGTTTCAATA TAGGCTGCCC GGATTTCTTC TTCCGTCTTT
   107701 TCCTTGACGA TGATACTGTT GTCTTCCTCC GGCAGTTGGG AAGAAACTGG TGCCGTTGTC
   107761 GCGGTCGGTT CCGACGTTTC CTCAACCGGC AGTACCGAGC ATGCCGTCAA GCAAAAAGCC
   107821 AGAACGGCCG TCAAAAACAC CGCCGCAATC TTTTTGTGCA TATACTTATT CCCCCTCATG
   107881 GTATTGATAG ATTTCCCCGC GATATTTGTC CGTGACTTCC TCCAGCAGAG CTTCACGGGG
   107941 AGGCCGGCCC TTTGAAATTA CCATACAGTG GCACTGGTCC CGGAGCCATT TCACATCTCC
   108001 CTTGTCAACC TGACTGTACA CTTGGCAAAT CACGTAAACG AAAACTCCGG CCTTGGCTGC
   108061 AGCCTCCAGG ATATCGCGGC GCCCGTAAAA CAAATCATAC CGGCACTGGT CATAGAACAG
   108121 ATAGACCATT TTGCGGTCAG CCTGCTCTTC ATCCAGCTTC ATATTCTCGA ACATGCCGTT
   108181 GAAGGCATTG GCCAAATCAA TGGCACGTCC AATGGCTTCG GCAGCATTGG ACAGACGGGC
   108241 GAACAACAGG TTTTTGGGAT GTTCCTGGCT GAGCGAGCGG ACAATCCGTC CGAACTCTTT
   108301 CTGATGGCCA ATATAAATCA CGGTGTTATT CGGGTCTGCA GCCAACGTCG CAGCTTCTTT
   108361 GCACGCCCAA ATGGTCTTTC CGGACCCGGG ACGGCCAGCA ACAATATTGA TGTAGTTTTT
   108421 CATAGACTTC GCGCAGAGTT CCCACAACTT CCGTCGCAGG ATAAATGCGC ATTCAACTCC
   108481 TTTCTGTAAC GCAGTTCGGT ATAGCTTTTC TGTATTGTCG ATTTTGCGGC TCGTATTGCA
   108541 GAAAAACAAT TCTGTTCGGT ATTGCCTTGT TCATTCGATA AGGCGGTGAT AAACAGTCTC
   108601 CCCTTTCTTC AAAAGTTTTA TATTAAAATA AAAAGGCGCC CACATTGGAC GCCTTAATTA
   108661 TTATCTGTAA AATGGTCGTT GTATCAATGT TTATTTGGGT TGAACGGTAA ACCGTATAGC
   108721 GCATCACCAA TGGCGAAATC ATCCCAGGGG GAATTATCGT CATCGTCGGC CGTTCCGCTT
   108781 TGCTGAGAAT TTGCATTTGG GTTGGCCGAG TCGCTTATGC CAACTTCATC TTCTTCGTCC
   108841 ATGTCCACAA TATCATCGTC ATAATTATCT GGCATGTTAT CTGTGTCAGT ACCATCATAA
   108901 CTTTGAATTT GTGAAGTAAA ACTGGTAACT TCTTTTTTTC GATGTTTTTT ATGTTTCTTC
   108961 TTGTAAGTTT GAACTGAATG CGGTTGCGCC TTCATATGTT CAATTTGTTG TAGGATATGT
   109021 TGTTCTTCTT CTCGCTGGTA TCGGCGATAA GACATAACAA TCAAGAGAAC CAAAATGCAG
   109081 GAAGAAACCC ATACGACACC AAAGTAAAAA GTTGTATACT CCTCTCGTGT TATTGCCAAG
   109141 GTCAGGCAAT AAGCAATAAG TAAGACACGG AGTATATATC GATGTGTCTT TCCGTTTTTT
   109201 CCTTTTTTTG CATCAAAGGG TATGATTTTA TCATAAACCG ATAAGAAGGT TTCGATAAAA
   109261 TATAAAATTG CCTTTTTAAT CGTTTTCATA GCAGTGTCTC CAGAAGTTTA TTTCCAGTTC
   109321 GACTTGCCCC AGTAAAATGG CCTGTCCTTG GTTGGACCGT TTGGAAGCTG CTGACCAATT
   109381 TGAATCAGCT TTTTGAGCTG TGCTCGACGG ATTTCCCGAA TTTTTTCCGG GTCGCGTGTG
   109441 TTGTGCCGTT CACCCAATCG ATAGCAAACC CGGCACATCC CTTTCATATT CAAATCGGCA
   109501 AGCCGCTTAT GGCAAACCAC GCAGGGCTGA TTCCAGTGAA GATATCCAAG GGTATTGTTA
   109561 CGGCTGCGCA GCTTGCCCTG CATCAGAAGC CGACCACAGT CCTGGCAATA CGGATATTCA
   109621 GAGCCACTGT TGCGGTCCAT GTTCTCACCA CAGATAACAC AAATATCCGG ACTCATCCCC
   109681 TCCTCAATTT TCTTCTTGCG GAGTTCCGTG AAGTAGGTGT AGCCCTTATG AAAGGGATTG
   109741 CCAGGAAGAC GGGCGACACG GGAAAACTTT TGCTGCGGCT CCTCTTTTAA TGCCTCCTGC
   109801 TTTTTCTTCA GGCATTCATT CAGGATTTTC TCACCCTCGA TAAATTCTTC ATATGTCAGC
   109861 GGCGACATGG GCAGCCGCTT GTCATCGGCT GCCCGACCTT CCACCAGTCG GCCTCCGTCA
   109921 TTGATTTTCC TTACCAAGTA ATTCCGGGTA TTCACCATTT TAGAACCACG GTTACTCCCC
   109981 TGTGCAGATT TTTTCATAGC GACCTCCCAA AAACTGTTTA TTCAGAAGTA TCGTCCATCA
   110041 AATCATCAAG AACGCTTTTT ATTGTTTTCT TGCCTCCTCT TTTTTTGGGA TGCGGATTTG
   110101 GCGAAGAAAG ATTGGCAGCA GATGTTGTCT GGACAGTTTC ATCATTTTCA GTTGATGTGG
   110161 CTTTGTCTTG GGTTTCGGCG TCTGTGGCTC CGGACTTATC CTCTGCATCA TCCGCCTCGA
   110221 AACCATCCGC TTCAAAGCCA TCGTCATCTG AATCTTCATC ATCAAGGTCA GCGGAGTCAG
   110281 GCGATGGACT TACAGGTTCG GCATCTTCTG TTTCCTCTTC CTCTGCGTCT TCCCCCTCTT
   110341 GGGAAAGCTC TTCATCAGTG AAGAACGGCA TCTCGACATC TTCTTCGCCA GAGTCTTCAT
   110401 CTTTCGAGGT ATCGGATTCA GACTCGTCTG GCGCTGCTGT TTCAATGTCG GTATCATCAG
   110461 CACTGGCAAC TACGTCGGAG GCTTCGGAGG ATTCGGCCGC CTCGACGGCT GATTCCTTCT
   110521 TTGACGATTT TATGCGCTGC TCCAGTGAAT ACATATACTG GCTTTCTGCC GACCAGTTAT
   110581 CGAACCCCGG GGGCATATCC GCTTTCGCTT TTGAGTTTTC TCCATCATTG TTCGTGTTTA
   110641 TTATACCACA TTTTTTCAAT ATTGTACACC TGAGTGGTAT AATATTACGT ACAGAAATAA
   110701 TTGCAGCAAA AGCAGAGAAC AAAATAGAAA GTATCGGGGA ACGATAAACG CCAACCCATG
   110761 CAAGCGTCCA AAGAACAAGC CGAACTTGAT AATATCCCCC GATAGACCAG GAGGCGTTTT
   110821 GAATATCCGC CAAAGTTTTT TTCTCATCCT GTACAATATG GAGATTAAAC TTGAACCGGA
   110881 TTTCTTCTGG CGCAAGGGTA TATATCTTCA TGCCGACATC AGTAGTTTCT TCATAAAGCA
   110941 TGACTCTGAT TGCCGGCTTA TCGCTATCTT GCTGGTCAGG GAATGCTGCC ATCATGGCTT
   111001 TGTCGATTTC GATTATCTGT TGGGTGGATT CATCAGGAAC ACTGCACTTG GCATAGTATT
   111061 TTCCATTTTT GATGAATACC TCATAAACAT CAGCCACAAC CATTTTCTTG GCAATTTCAA
   111121 TCTTCTTGCC GTGGAAACGA ATAGATGTAG GCTTACAATT TTTCTGCAGT AAGAACCCCA
   111181 AGATACAGCT CGCGATAACA CATAAAAACG CGATAACTGG TAACATGCTT TATTCCTCCT
   111241 TTGGGCCGCC AGGAAATGAG AAATCCAGTT TCATCGCCTT TCCAGTTTTC GGTTCAAGTC
   111301 CAGCATCCTG AAACTCATCA GGAGTTTCTT TCTTGCGTGC TATTTGTACC TTTCTGAGCG
   111361 CTTCCCTTTT TGCTCCGTCA AGCCGGACGT TTGGCGTGTT TTGGTCGGGA ATTGTATTCG
   111421 TCTGATTGAG TTCTATATAG TGAACGAGTG AGGCATTATC TATGCTGTTA TTTTCATTTT
   111481 GCTTAAAGCA AAAGAAATAC TTGATGTTTT GAGCAAAGCC CAATTCTTCT GTCCGATTAA
   111541 GGCTAAAACT GACACCCTCA TTTTCTCCGA ATCCTTGAAA ATAATAGGTA TATACAGGCT
   111601 TGAAAGACAT CTTCATTTCT TTTCTTACAT TAACACAAAC GACTTTCAGA TAAACCAGGT
   111661 CGTTGTGTTT AGACAGATAC TCAAGATATC CAACATACAA ACCGTATCCC AATATCACTA
   111721 TCGGAATAAT AAGCAGCATC CCAAACATAT GAAGCAGCAC ACATGCCGCA ATACTGCAAA
   111781 CGAACATAAA CGCCATAATG ACACTCAACC GATAGTACAG CGTTTTGCGC ACAATCTCTT
   111841 CGGCCGTGCA TCCCGTATTT TTCTTAAAGA GAATAAAAAA GCCGTGCATA AAGCACTGCC
   111901 ATATCTCATT GAACAGGTTC AAAAATTTAT CCATTATCTT TGGCGTTATA CCTTCGGGAT
   111961 TTCCCGTGGA AGAACACCCT TCAACTCCTT TCTGTATTGA CTATCAGTTT GTGTCAGCGC
   112021 GGTCAGGCGA TGTGGTTTCG GACGGGTTCT GTTCAGCATC TGTTTGGTTT TCCTCATTCA
   112081 CACCGACATC AGTAGAGCCG GAAACTTCAG CTCCATCCAT TGCGTTGATT GTGAGGTTGA
   112141 TTTCGGTCTT GGGCGGAAGC GGCGTAGGAG TTGGCGCCGG CTCTTGTTCC TGTGTCGGAG
   112201 TGGGGGCAGG AGTAACCGCC GGCTGGTTCG CAACTGTTTC GTTTTTCCCC GTGACCTGTT
   112261 CCAATCCATC CATAACGATA CCCGGCAGCA TATTCAAATC AAAATAGCCG TTCATGTACC
   112321 CAATTCCAAA CCCGGCGCCG CAAAGCAGCA TCAGGAGAAG AATGATAACG AGCACAATCG
   112381 GAACACGCTT CTTTTTCTTC GGCTTGCTTG GAATCTTTTC GGTGGTTTCC TTTGAGTCCG
   112441 GCCCAGTTTC CTTTTCCGCT CCGGCCTCCG TTTTTTCTGC GGCTTCATTC TTCTTGTCGC
   112501 TTTTCGGTTC ATCCGGGGTT GCCTTTTTGG CATCCGCTTC TTTGTGGGGG TCTGATTTTT
   112561 CTTTCTTCAG AGGAATTGCG GGAAGGTCTG GCGCTATTTT ATCTGCCACG ACCATATCCG
   112621 CAGGGAGCTG CCGCTCTTCC GGCAGCAGAA AATCTTCTTC GGTAAGTGGA GCAATATTTT
   112681 CGGTATAGGG TTCCGGTTCT TTATCGCCCT CCCGGTAAGG CACAACATCG TTGGCTGCCA
   112741 CAATGAGCAT TTTTTCACGG TCGGCCCTGC GCTGCAGGAC TTTGATGTTC TCAAACTGCA
   112801 GCGGGGTCAG TTTCTCATAT TCTCCTTCCT GGTTTTTGAA AGTCCCATCA GTATACACCT
   112861 CTGCATCATA CCGCTTACCG TTTTCGGCAA TCAGTGCAAT GCAAAGCAAT TCTTTCGGTT
   112921 TCATAGAATT CTCCTTTCGT GTTGCTTGGG TTATCCTGCA ACCATTTTTG TTGGCAATAA
   112981 AATCAGGTCA ACCAACCATG TATCAAATGG GCTGATACCT GTCAGTCCAA GAATCAAGAA
   113041 CAAAATTGCG GCCGCCACGA GCAGCCGCAA TGCAGTATAT ATGGGAAGAC ATATTTTCCA
   113101 ATAATGCCCT CGTATTGCCC AGAGACCACC TTTATCCCCT TTCCGTCGGT TGCATTTCGG
   113161 ACAAGCTGGA ACCAGGTTGT CAAGGTCATT GATGCCGTTT GGAACACAGA GCCGGTACAG
   113221 CCAGTTCTTT TTGACCCGGT TTACGGCAAT TACATGGTCC ACTTGCATCT TGTTTTTGAG
   113281 CACACGCCTT CCGCAATAAA CGCACCGGTA TTTGCCATTT TTGGGTGGAT TCGCAGCAAT
   113341 AAACCTGGTA CGGTATGATT CATCTCTCTC GTATTTACTC TTCATTTATG TCCATCCGTT
   113401 TCAATCCGGT AATATTCTGG AACTCATCAT ATTCGTTTCC AAGTGCCTCA ACATTTTCGG
   113461 CTGCCCATTT CTGATATGCC GCATAGTTTT TGAGATGGTA CTTGTCCATA ATGTACTTGG
   113521 TAAACTTGGC CACATATTCG CCCCTGGAAA TGATTCCGTA CATGGAAGTC ATCACATATG
   113581 TTCCGCTTTC AATGCTTTCC CGCAATTTCT TTCCCCTTGC GCGTTCATTG CGTTTTGATT
   113641 CTATTCGTTG CAATTCTTTG CATGTTTTTC CTTTATCCTC CGGATATGGA CTTTGCAGGT
   113701 CACAATATCG AGAATTGGCA TGCCGGGAGA AGAAAGGCCG TCCGCATCGT TGACATTTGA
   113761 TGATATACCC TCCCTGTGTT CTTTCTCTCA TGAAGACTGT CCTCGTGTTC GTAATAATAA
   113821 AAAAGACCAA GTTGCAGCCA ACCTTCAAAT GAAGGTCGTT GTGAGATGGT CTGTGAGGTT
   113881 GATATTCAGT TTTTCATGTA CTAGGTCTTG AAAATCCTAC CCCTCCTTTT TCATTGTCAG
   113941 CTTGGTTGGC TCGATTCGTT TTCCCTGTAA TCGCCGGGTA AAGGTATTCA CAAAGGTCAC
   114001 AGCAACGCCC CCAATCAGTA AGACGGCATA GAAAATCATC CACCAATAGA CGTTTCCGAT
   114061 TTTCAAGCCG CTGACTACCA TTTCAATGCC ATCGATAAGC GGAATCACAG CATAAAAGCC
   114121 GAGGGTCAAT ACAAACAGTC GGTAAAAGAC CACATTGTGA AGCCGTTTTG AAAAGGCCAG
   114181 ATATCCGAAT CCGCTGGCCA GGAGCAAAAT GCCCGAATGG ACTATCAGGA CCAGCGACAC
   114241 GGATTGAATT ACAATGCCGA TGAAATTGTC CCGGAATGAT TCCGGGATGC CGAACAGGAT
   114301 TCCCATTTTC ATCAGCATCT GGCTGAAGGC GGAGGAAGCG CTCATGTTCC CGGCCACGAT
   114361 GGCACCCATA AAAAACGAAA AGACAGCAAT AATGTAAATG ATGCTGGCCG GTATTGCGAG
   114421 CGCCAGGAAA TTCTGTCTCA AAATGTTTTT TAACATGACC ACTTCCCTCC CAATTTATAC
   114481 AAAAGAAAGA ACCGGCCTTA TGGTCGGTTC TTTAATCAAT TAGAGCAAAA TGTTGGGATA
   114541 TTCCACCACA TAAGCGAACG GACATATTGC GAATAAGATA TCATAGGCTA TCAGCACATC
   114601 GATTTTTTTG TTTATATTGG GAAACAATTT CATCGCAATA AGTAAAATAA TGAGCAGTAT
   114661 GGCCGCCAAA GCTAATTCAT GTAAGCAGTA GATTGCAAAT ATTTGAAGCC TCTCAGTTTC
   114721 AGACTTACCA GTAGTTAGAA AAGTAAACGC CAGAAAACTA CCGATAATTA CTGTATAACA
   114781 CGGCACACAA ATGGCATACA GAACTGTCAA TACTTTTTTC TCAATATCAG TCATAGGGCC
   114841 TTTTTGCTCT TCTTGTTCTT TTTGCAGTGC CTTTTCGTGG AGTCGTTTAG CTGCCGCCGC
   114901 TCCTTTCTCA TCATCTGACA GAGTGTTTTC TGTCAGCGAA TCCATCGATA CGCTTTCCCG
   114961 TGATGGCATG CCGGTATCTG ACATTTCATC CAAAGACTTC TTTTCCATTG TCTTCTTCTC
   115021 CACCCTATTT GTTTTCTTTT GCATCAACCT CAAGGCGATA GTCGTTTCCC AGCTTTTCCT
   115081 TCAATGGAAA TAATATCGCT CCACGGAACA ATCTTTGTAT TTTGCTTGCC ATTGTTTATA
   115141 TAGGTCAATT CCTTCAAAAA TTTTTTCTCT GCCGGGGAAA CACAACATAC ATCAAGGTCA
   115201 CATGCCATAC ACCATTTATT GTTTATATTA ACCTCCACAT TTTTTAACGC ATCTATTGCA
   115261 TGAAACACTC TTTCAGTGCC AAACACATCA TAGAATGTTA CTGCGACGAC GCCTTCTTCG
   115321 TAGTACATCT GTTCCAACGC CTTGATTTTC TTTTGAACAT ACTGTCCATA TTCGCAAAAA
   115381 CATTTATGAA GATTGAAGCA CGGAAAATCT GGATTGAGTG TGTCCATCAG CCATCGTCTT
   115441 GCTACTTCCT GTTCCCAACT TGAGCTGGTT TCCATAGTCA CCCGGGAGAT AAACCGGTTG
   115501 TAACTGATAT CGCAGTATCT CAGCTTTTCA AGTTCTTTGA TAACTGCCGG CAGGAACATT
   115561 TCTTCGTCGA TGGTTGTATA GGTATTTTTG TAAGCAATCT TACTGACACG GGCTTCAGAA
   115621 ATGAAATCCT GCAGTCCCTC ATTATTGAAT GCTTTGGTAA AAACATGTGG CATGTCACCG
   115681 CGAGCCGATG TTGCTGCCAT GCCTACGACA TCTGCAAACG CCAGGGGTGC CAGTATGCCC
   115741 GATGCCACCA AATCCTTTAT TTCCTGTTTG GAGAACAGCT CTGGCAATAC GCCACTTTTG
   115801 AACAGGCGGA TTTTCTTCTG TTCTTCGTTG CAAAGAGCAA TCAGCTCGGC CTGTTCGGTT
   115861 TTGTCACCAG TATATTCCGT TATCATATCG TGAACGGCAT AAATAGCCAT CACACTTTTT
   115921 GTAATGTGTA CCTTCGCAAA TGATACTTCC CGGAATCCAA AAGCATCATC ACACCATTCA
   115981 ATTTCTTCGC CCATCTGTGT GATGAAGCGA AAAAAGAAAT ATTTGTTTAT ATCCATTTGT
   116041 TTTCTCCTTT TCAAGCCTCT TCAGCTCGTA CTCATGGATT TCAAAACCAT GGTATAGCTC
   116101 GTACAGGATA ATCGATTCAG AACAGAACAA ATTCTTATTT TGCCCTTTTC TTTCTGTTGT
   116161 GTTCTTTACA AAGCATCTGG CAATTATCCA CAGTCATATG TCCGCCTTGC AACTAGGGCG
   116221 TAATATGGTC GGCTTCCATC TCCTTAATGT CCCAGTGCTT CATATTTCCT TCCAGTTCAC
   116281 AATAAGGGCA GATGCCATGC TGCCGCTCGT AGGCACCTCT TTTCTGTCCC GGGGTAAAAG
   116341 CACGAATATG CAAAGCCCGC TCATCGCCAG TCAGGACATA CTCATACGTT TCACGAACAA
   116401 GTCTTTTGTA ACATAGAAGC AACAACTGAT AGGAAAATAT GAAAGCATGA ACCAGTCTGA
   116461 AAACCCGGTT GTAAGAATGA TACAAAATTT GAACGGTACG ATAACACAAA TACACAGGGT
   116521 TACAATAACA TCATACCATG GGTGAAAAAA TGTAGCCCAA AGAACTAATT TGATTGTTCC
   116581 AAAAGCTAAA AGAGCGGTAA AGATGCGGAG GACAACTGTC GTATCCTTGC TGATTCCAGA
   116641 TAGAAGAAGG TATGGTGTAA TGATAGCAAA AGCAAGAGCA AAAAATGTCT GTTTGCGATT
   116701 AAAATGAACG GTAGAACATT TTGCTTGCGT ATCCATTTTA GCGTCCGAGA TTGTGTTGGT
   116761 GTTCTTATTG GTGGACTGTC TACAGAACAC GTTTGCCAAA ATGGAAAATA AGAATACCCC
   116821 CATAAGAACA ATGAAAGCTG GGCAACTTGC ATTTTCCTGG ATTTTACCTG CTTTTTCTGC
   116881 GATGCAGGAA ACGATAAAAA TGGTTGCTGA AGCAAAAAGG AGTAAAGTTC TGGTTACTTG
   116941 AAAATATTTA TGTAAGTTTT GTTTTTTCAT CTGTTACCTC TATGTTAAAG CTAACGACAG
   117001 CCTGCTTTTC ATCATCATAG ATGAACTCAC GCTAGTATGG CGGCCGGACA TTCAATCTCC
   117061 CACCATAGGC AACAACGCCA GCTTTTGATT GTCTTTGAAA CCGGCAAAAA TGTCACCTAC
   117121 AGTAACTTCA ATCGGTGTGA TTTTTATGAG TTACTTTTCT TCCTGTTGTG CGCTTTGCAA
   117181 AGCATCTGGC AGTTATCCAC TGTGGTATGT CCGCCTTGTG ACCAAGGCGT AATATGGTCG
   117241 GCTTCCATCT CCTTGATATC CCAGTGCTTC ATGTTACCTT CCCGTTCACA GTAAGGGCAA
   117301 ATTCCATGCT GCCGCTCGTA GGCTCCTCTC TTCTGCCCCG GGGTAAAAGC GCGAATATGC
   117361 AAAGCCCGCT CATCACCGGT CAGTACATAC TCATACACAC CGCTCTTCTT GGTGACATCA
   117421 TCATCCATCA GCAGTGGTTC GATTTCCTTT TCCAGTTCCG CCGGGTCCAG CTTTCGATGT
   117481 TTGTTTTCAT CGTAAAACAC ACCCCACGGC AGGCCCTTCA TTTCGCTGCG GTAATGCGGG
   117541 AATACTGTCT TCACCCATTC GATAACGGAT TTGAAGTATT CCTTCAATTC ACTGGCATTC
   117601 GTATCGTGTT GATGCCGGGC CATGTATTCC TCGATGCTAA TACCATCTGC AGCAGCGCAC
   117661 CAACTCAGGA CCGCTTCCAG ATAGTCCTGG CGGATAGGAG TACCTTTGAC ATACGGCTCG
   117721 CCGAGCTTAT AGGCAACACA GTTGGTCTTG GAGAAAAACA GCTTTGCATC TGCCAGCCAA
   117781 GGACCAGTAT ACACTGCATT GCGCAGTTCC TGCGGTGCCA GTTTTTCTCC GGCAATATTG
   117841 ATGATTTTGA ACCACTCCAG CTTTTCGCTC TCACTGCCCT CACAGACATA GATGGTCAGC
   117901 TTGTAGTCCA GAATCTCCTT CTGCTCATCC GGCAGCAGAT TGTGGAAGTA ACGGATATCT
   117961 CCATTTCCGG TCATATCCAC ACTGAAGCTG CCGTCAACGT ATTTGCAGAA ACTCAGCGTA
   118021 CGCTGCTGGC CATCCAGAAG CTCATAGGTG TTGTCCGGGT TCTTGGCCCA GTACATGACA
   118081 TTCAGCGGAA AGCCTTTACA GATGGTATGA ATAACGGCGG CCTGTTTTTC ATCATCATAG
   118141 ATGAACTCAC GCTGGTATGG CGGCCGAACA TTCAATTTCC CACCATAGGC AACAACGCCG
   118201 GCCTCCTGGT TGTCTTTGAA ACCGGTAAAG ATGTCGCCCA CAGTGATTTC AATGAGGGTT
   118261 ATTTTCATAC TACTTACCTT CTTTCTTATT TGTCATCTGA ACATATTCGT AGTCTATACT
   118321 TCGCAATGAA TCAATAAATA TATCTAATGT TTTTGAAAGT AAAACGCAAT TCACCCATTC
   118381 AAAATTTTCA TGAGTACAGT TTCCTTTTCT GTCTGTTGCA TACCTTACCT TGGTGCCATC
   118441 ATCATCCAAA TGCGCAAGAA TAGCCAAATA CAAGTGCATT TGCTTGATGA TTTCTTTATC
   118501 ATAAGGCGTT TTACTTTTAG GAAAACGTGC CAAAAGTGAA TGCCATAAAT TTTCAAGATT
   118561 ATGTGTTGCC TCTTTGGGCT TACCTCCAGT TAATTCAATA GCCTCCTTTA TCGCTAATTC
   118621 TGCAGCATGC CTTGTTAGGA ATATTGCCGG TAAGGTAAGT TGATATGAAT AAAAGGCATA
   118681 TCCTGCACCC ATAAAAAATG GATTGGCGCT TCTATTCTGT GGCACTATTT TCTTACCTGA
   118741 TGTAAGCTCT TGACTTGTAA TCGAAAGCCT TTTGGCAGCT TCTTTATAAG AATCCACCCA
   118801 TTCTTTTTTC GCACTTTTTC CATCTTTGTT TGCCGCCATC ATCCAAATTG GCGCGAAATT
   118861 TTTTAGGGTT GGGTCTGATA AACCATTCAT ATGTGATTTG TAAATTTCAT TTTCTTTTGG
   118921 TGCCTTGAAT GATTTCTTGA AAATCAGACC TTTTTCATCT GTTTTTTTCA TATTATCTCC
   118981 GGCAAATCAA AATACGTCCA TATTTCAATT TTCCACCAAT GTATGGGCCA TCTTTTTTTG
   119041 TGCTAGATTT AATACCCGCA AGCCCTCGTA TATTTCCCGC AATTAAACCG ATTATTTCAA
   119101 ATTGTTCTGG GCAATATTTA TCCATAAAAG AAATAGGCAC CCCCATCACA CCATCGTAGT
   119161 CCTCTGGAAT TTCACAAACC TTGTCTACGT TGATAGCATC GTAGTTATCG TATTTTGGAT
   119221 AGTGTTCTTC ATTACCATAG TAGTGCATGT AAAGGTCCAT GGGGGTATGA CGAGTGGGAA
   119281 TATCCACGTT TGTGTACCAC CCAACATTCC CAAATTTCTT TTTACTTCCA TCACCTTGCA
   119341 AAAATTCTTT GACAGAGTTA TGTCCAATCC AGACCTTGTC ATTTTTCAGA AGCGGGAAAA
   119401 ACTCTTTATA GGTGATAGCG TTTTTGTTTC CGATAATGAT GAATTTCTTG CCGTATTCCA
   119461 CCAGTTGAGC AACGTACTCT CTGAATAGGC TAAAGGGCGG GTTAGTCACC ACCACATCTG
   119521 CCTCTTTGAG AATCTCAACA CATTCCTCGC TGCGAAAATC TCCATCACCC ACCATCGGTG
   119581 TTTTTACATA GTCGGGAATT CCGATTTGTC CAGAAAGCAG GTCGGCGGAC ACGATTTCCA
   119641 TTTTGTAGGA CTGTCCGCCG GGTTCGTAAT GAGTAGAGAT GAGCTTTTTC AGACCAAGGA
   119701 AAATGAAATT CATCTGGAAA TACTTCCAGA AGTTCGAGTA TTCCGGGTCA TCACAGTTGC
   119761 AGAAGACCAC TTTACCCCGG AAGAAATCAC GATAATGGCA AAGTTCTTTT TCAATGTCCG
   119821 ACAGTTGGGT ATAGAACTCA TCATTCTTAG CTGTTTTGGC TGCATGAAGG TTTTTATTCG
   119881 CCATTCCAAC ACTCCTATCC AAAATTCCAA AAGAAAAGGC ACCCGGCCCA AATGGCCGGA
   119941 TGCCTTGTTT GATTCTGATT GTTATTTATC TATCTTTCCT CGGAACCTCA AAATGGTTTT
   120001 CGTATTTTTT CAAGGTTGCC TTCGCAACCC TTTCAGCTTC CTGCTGATTC TTCTTTTTGG
   120061 CTCGATGGTG GAGGAATATC TCTATCACAG TCGGTATGCC AAACAGAGCC AGCGTTGTAA
   120121 GAGAAGCAAC CATCACAATG CCGACTATTT CCTTTATCGC ATCCATTGTG TCAACTTCTC
   120181 CTTTCCGCTT ATGTCCTATC AAATGACCGT ATCTTTTTCC TGCTGAAAAG CATTGGCCTG
   120241 CCGGATGTCC TGATTTCTTT TGTCGGCATC CAGCGTGACA GCATGCTGTT TCAGTATTTG
   120301 GGACATCGAG GTGTGTGGTA TTTTCTGCGG TGCAGACTTC CGCTCTTTCT TTTGTTCATT
   120361 TCCAAAAGAT GCTGAGTTGC ACATGGTTTC CATAACCATC TCCCCTCTCT GGCAGTTTTT
   120421 TGTGAGATGT GGTATAATAA ATATGTTATA TTTAATGAGG AAATAGGGTG GGCTGTTATG
   120481 GGAAAAGCAA GAGATGAGAT ATATGCACCT CTCGAACTTC TGAAAAGAAT CAGTGCATCC
   120541 TATCCTAAAG CCTGGGAGCA GATGGAGGCA TTCCATAACA TGAATGGCTC GAACGGTTTG
   120601 CCGCCCTGGC CGGATTGGTG TTATGCTCCT ATGTCTGCAG CTATCGCTGT CGCCACTTCC
   120661 GGCGGCATTG TCACCAACAA GGAGAACCTC GCACCTTTCA TGGCAGATGC CCAGGCCATT
   120721 GATGCGTTGG CGGTTTGGCG CCGCAGCAAG GAAGTCTTCG TGCTCGATTC TGACATGGAG
   120781 CAGCTGCTTT ACGAACAAGC CAACGACTTG GAAATCGATT CAAATATCTT CATGCGGCTT
   120841 CCCTACCCCT GCTTTTACGT TCAGACATCC TCTTTGCAGA TGGGGAAGCA AATTGCCAAA
   120901 GGTTTCTTTG TTCACCTCGA ATACGATGTG AATGACGGTC ATACCGAACT GCGGCTACTC
   120961 TTTTTGTTTG ATGATAAAAC CACGGCAGGT TTTCCTATTT ACATTGACGA ATCCAATATC
   121021 AGAGACAGCT TGACGCGGAC ATTGAATGAA GCACACAACA ACCTGACTCC TGGGTCACCG
   121081 CTTCACAATT TCTTACTGTT CCGCAGCGAT GAATACCTGG AGTTGGAGGC TTTCTTGAAG
   121141 AAGAGCCTGC AGCTTGTTCT GTATGTGTGT GCTGAGAATG CCGAGATAAA AAAGAACCCC
   121201 GAACAGGACA CCATTATGAA GCGTTCCTCT GCCGGCATCA AAGACCGGTA TGCTGAGATT
   121261 CGGAAATGGG ATGTCGGTGT TCGAATCGGG CAAACTATTC GCCGGTATAA AAAGGTCCAT
   121321 GAAAGTATCG AAAAAGATGA GCAGCATTCT TTGATTCGCT ACTCTCCCCG CCCGCATTTG
   121381 CGGCGTGGCC ATTGGCATCA TTATTGGACT GGGCCAAAAG ATGGTGAACG AAAGCTCATC
   121441 CTCAAATGGA CGGCACCAAC CTTTATTGGG GCTGCCGATG ATGAAAAGCC GGTTGTTATT
   121501 CACCATATCC TTGACGATTG ACCGATTTGA AAAGGGGCAG GCGTTAATGC CTGCCTCTTT
   121561 TTCTTTATCC CAACATATGA TAGAAAAACG CCCAAAGCGA AATCGGTAAA ATAAAAAGGA
   121621 AGAAAAATTC TCTCAACGAT GTCCCTTTAG ACCCAGGAGC ATAGATTTTC CCATCTTTGT
   121681 ATTTGTATAC GGGAACCGTT TCAGAAGGAC GGCTATAAAC AGCGGTTCTC ATTTCATCGG
   121741 TGACAATAAC ACCGCTTGTT CCATCTTCAA ACTGATACTG ATAATAGGCT TCTACTCTGC
   121801 ATTTTTCGTT GTTTTCGATT TTTCCAATCA TATCCATACC GAAGGTTTTA TACTTAACGA
   121861 GCTTCCCTTC TGTAACCATT CCATGTGATT TGGCCCAATC AGCCACAATG TTGATTTTTG
   121921 GCGATACCAG ATTCTTGGCG AACACGACCA AAAGCACCTG GATGATAATA ACCGGCACGG
   121981 CGGCATAAAT CATCCGCATT GTATCGGCAT CCATATATCA CCCATCCCTC CTTTTTTGTT
   122041 TTCCAAATTG GATAATCTGA AACCTACTTA TAATCTTTAC CTGCAAAAAT TCTAAGTATA
   122101 GTTCGAATTC TCATAGATAA ATGATGTTAT TCATTGACTT ACTATTCCCC CAATCTTATT
   122161 CTTAGGCTTG GATGCTGACC GTGCATCCCA AAGCATGAGC AATACTTAGG AATGTTGAAA
   122221 GCAGCGGCTG ATATTCGAGC GCCTCAATCC GGGCAATCGT TGTATGAACC ACGCCGGCCC
   122281 GTTTGGCCAA TTCGTACTGT GACAATCCTT TTTGGATGCG GAGCGCTGTC AATGTAGCAA
   122341 CCAGGTTCCT ATATTCTGCT GCACTTGCTT CTGTTTTTTC TTCAGTGGTT TTCATGATGC
   122401 CTTTTCCTTT TCGTCCCTTC AAAACAAATA AAAAAACAGA CAGTCCAAAA ACGGACTGTC
   122461 TGTCTTCACT CCCTTATTCT TTTACTTGAG GCGTGCCCAA ACATCGCTCT TTGTAGAAAA
   122521 CGCGGCAACT GCATCGGCAA TGTCATTGTG GATGCGGGAT TGCCAGACGA AAGTCACATT
   122581 CAAATTTTTC TGCTGAATTC GGTTCCGGAT TTTACGCACA TAGCGCATTC CGTTCTCACC
   122641 GGTGTGCGAC TCATCATTCA GATACAAAAC AGCATTTTGA TTGTCGGACT GAATCAGTAC
   122701 CGACATGTTA TCGTTTGGTA TCTCTTCCAA CGCAAAAAGG ATTGCCCGGA GTTCTCCTTC
   122761 TTCGTTGCTG GAAGCATTAA CTACCCGGCG GCCAAGAGCC AACCGAGGTT GCCCGCATTC
   122821 ATCCAGTAAG ACAGCAGAAA TTCCGCAGGC TTTTGTGTTT TCAGAGAACG TAGCGTCGGT
   122881 TACGACAGTC AAGTCGAAAT TCTTGTCACA GCTCATCAGA ATACGCTGTG GAACACCATC
   122941 ACAAACAGGA TGTCATCGGC CTGCTTGTTC GTTGTGGGAT TTTCGTCGTA GAACAGGGGC
   123001 AAGGGAGTCA GCCACATGTT CTGCTTCTCT TCGTCATCGA GCTTACTGTT CTTCTTGTCC
   123061 TTGGCAGCGA TGAGACTGCT TTTCCGGATT TCGTTGTAAA GCGCGTTCTC GGCTTCCTTG
   123121 CTCCAGTGAA GTTTTTTTTG AAATTTTTTT TCCGTAAAAT TCGTCAGCCT TAACAGGCAG
   123181 CGCTGGGCGC ATAATACTGC CCTATCGACA TCCACAGCAC ATCCCATCGG TCCAATAAAC
   123241 TTCTGGTCAT AGAATGCCCA AACGCATTTC GGCCTAACCG GCTTATGAGG AGCCGGAGCC
   123301 GGTGCAGGAG CATTAGCGGC CGCTGCTGCG GGCGCAGTCT GGGCGGGAGC CGGTGCAGGA
   123361 GCGGGAGCCG CAGCGTTGGT CTGCGGTGCT TCCGGCTGTG CGGAAGAACG GGACATCTGG
   123421 GCGCGGGCCA TCATGCGGAA ATTCTGCTGT GCATTCCATT CCGCAATCGT GTTGACGGCC
   123481 AATGCGTACA GGTACTCACC GTCAACCGGG ACGATAATCT GGGTCCACTG AGCGCCACGC
   123541 TTCGGCTGAA CGCCGCCAAG GGCCTCGCTG GTCTCACCCT CACAGGACAT TGCACGGAAC
   123601 GCATAGGTGC CTTCCTTCTG TCCGGGAAGG ATTTCGAACT TGCGGAACTC GGCCTTGCCA
   123661 TCCTTGGCCC GATTTGCAGG AGTGCCGCCG ATGCAGGCCC AGATTGCCTG CTGATAGACC
   123721 TTGGTGCCCT GTGCCGCCGC AGCTTTGCGC TGTTCGAAAT TCTTGCGTTC TCTTGCGCAC
   123781 ATGCCGGCGA GCGCACCATT GCAAATCATC TGGCACAGAC CCAGGGCAGT AATGCCGGTA
   123841 CGTTTGTCAC CGTCCGAACC GGCCTTCACC ATGGGAACAC CGATTTCGAT GGTCTTGACC
   123901 GGCTCGTACT TGGGTTTGCC GGTATGCTCA ACGAACGACA GGTGCAGCCG GCTGTCGTAG
   123961 TTGTCGCCGT TGAACCAGTC GGTCTTGACC TTGACAAAAG ATTTCAGAGA CTGCGCGTTC
   124021 CAGATATCGC GCTCTTTTTT CTGAGTTGCA TTTTCAGACA TGATAATTAC CTCCGTTGGA
   124081 TAAATTTGGG TCATCAGGCG GTTTTGGCTC CGGCAAATCC GGTCAGGCAG CCCCAGCGCA
   124141 GTTTCGCCAG GACGCCATCC GTATCACCGA TGGTTTTGAT GACATTACTA TTCGGTTCAC
   124201 ACTGAAGGAA CCGGCAAACA TCTGCCTCTT CCACATGCAG GAAAGAGGCG ATTCCTTTTG
   124261 TGGAAAGAGG CTCCGCTTTT CCCATTTCTG TTACGGTCAT CACACTGGTC TTGTTATCAA
   124321 GAACCATAAT GTTCAGATTC AGCTGCGGGA AGTTGTAGGA AGCGGATTGC CCCTCGACCA
   124381 AGAGGATTTT TTCCACTTTC ATGGTGGCTT TTCCTTTCTG CCGTTTTGGC CTTAGAAGTC
   124441 AATCACCTGT TGGGGTGACG CAAATTGCCA AAGAAAAAAG CAGCTGCCAT TCAAAATGAC
   124501 AGCTGCTTAT CAATGCAGGT TTTCTTATTA CGGGTAAGGC TTAAATATCC TGTTTGATGT
   124561 CTTTGACTTT GGTATTATAT CTACTTTGCG TCACAAGAAA AATCACGGCG GAAAAGGCAC
   124621 TTACACTTTT TGAGATTACT TCTATATTAT ACCACTCTTC ACCATAAACT GCAACGAAGA
   124681 GGGTATTCTC CATGCATAGA AAATGCCGCC ACCGATACAT TTTCGGTAAC GGCATTTTGA
   124741 GGTAGGAAGA TATGTTTTAC CCAATCAGGA AGTGAAAGGC CGTACCCAGT ACGGTATCCG
   124801 CAGCAATCAG GATGATTCCG AAAGCAATGC AGGTGAGAAT AACAATGCCG GTCTTACTCC
   124861 AGCATTCCTT CCGCCCCGGC CAGATAATAC CTTTCGGGAA CAAAGCCCGC TTGACTGCGC
   124921 GAGGAAACTC CTTTTTGGCT GCGGCCACTT TTTCCGGGGT TTCCTTTACC GCCTGTCCAA
   124981 CCTTCCCGGG TACTTCTTTC ACAGCCTGCC CGACCTTTTC CATGTTTTCG TTCATGCTTT
   125041 CCCCTCCTTA CACGATAGCC GCCACAATCA AGACTACGGC GGTAAAACCA CTGACCACAG
   125101 CAATCGTGCG GCGGAGCTGC TTCTCATTGG TCATGCCGAC AGCATTCCGA TTGCAGTTCT
   125161 GCGTGGACAC GGTGCCAAGC GCACGGGTTT CGGAATGCTT GGTCAGCAGC GTTCCTGCGA
   125221 CCAAAGCGGC ACCACAAAGA ATGGTGATAA CACCAAGGAT TGCCTGAAAA ACAGTCATTC
   125281 TCTTATCCCT TCCTTTCTCA GCCCAAGAAG CCCTTGTGAT GACGGGCCGT AACGAACGAA
   125341 TCCATTGCCG TGACCGTTTC CAGAGCCACG CCGCAGACAA TCAGCAAACT GGTGCCGCCA
   125401 AGCTGAATGG ACAGACCGGT CAAATTGCCG AGAACAATCG GGGCTGCCGC GATAATTGCC
   125461 AGAATCAGAG CGCCCAAGAA AGCGACCGAA TTTGCGGTCT TCATGAGGTA TTCTGATGTA
   125521 GCCGGACCAG GGCGAATTCC CGGGATAGTA CCACCGTTAT TGCGGATATT GGTTGCAATC
   125581 TGAACGGAAT CAAACTGGAT ATCTACATAG AAGTAGTTAA ATGCAAAAAT CAGAATGATA
   125641 TAGATAATGC AGTAAAGCCA GTTTGTGGTG TTGAAACTGA GCAGTGCATT ACGGATACCG
   125701 GCGCCCCAGT TCGGGCTGAT GAAGCTGCCG ATGGTGGCCG GGATACTCAT AATGGTACTG
   125761 GCGAAGATGA TAGGCATAAC ACCGCTCATC ACAACCTTGA CCGGAATGTA GCTGTGATTG
   125821 CCGCCCACAG AAGTGCGGCC ATTCACGGCA CGGGAATACT GAATAGGCAC ACGCTTTTCG
   125881 GCATCCGTTG CCTTTACCAC AAAATAAATG CCAAGAATGG CCAGCACCGG AACAGTTCCC
   125941 AACACAATGG CACGGAGAAT TCTGCCTTCC TGAATGAACA GGACAAATAC CCGGGCCAAA
   126001 GAAACGATAT TGACCCAACG GGAAATGATA CCGGCAAAAA TGAGGAACGA AACGCCATTG
   126061 CCCAGACCGA AATCATCAAT CTGCCAGCCA AGCCATACTG CCACCTGGGC GCCGGCTGTG
   126121 AAGGCCACGA TGATGACCAA CGCAGCAAAC ACACCGGAAA TGCCACTGGT GAATGTTACT
   126181 GCCCCATACA TCCGCAGCAC AACATAGTAA ACAATCGCCA TCACGAGAGC AAACCCTGCT
   126241 GAGGTGCAGC GCATGACCTG TTGGTACTTC TCGTCATCTT CTTTCCGCAT CCGGTCCAAA
   126301 CGCGGGAATA CAACCGTCAG AAGCTGAACC ACGATGGAAG CGTTGATATA GGGCGAAACG
   126361 CCCAGGGCAA ACACGGCGCA CTGGCTCAAG GCCCCGCCAG AAAGCATATT CATGTAGGAG
   126421 AACAAGTCGC CGCTGTTGAA GATGCCGGAA ATCACATCGC TTTGGATAAA GGGTACAGGA
   126481 ATCGCACATC CGAGGCGGAA GAGCAGAAGC ACCAGAACCG TGAAAAGGAG CTTCTTTCGC
[truncated: 172,347 more chars]
